# Supplementary material for: High-Content Screening in Zebrafish Embryos Identifies Butafenacil as a Potent Inducer of Anemia
Source: PLoS One. 2014 Aug 4;9(8):e104190. doi: 10.1371/journal.pone.0104190 (PMC4121296; doi:10.1371/journal.pone.0104190)
Supplement: Dataset S1 — Microsoft Excel spreadsheets containing raw data for all chemical screening assays. (ZIP) [file pone.0104190.s036.zip]

Archive with 194 entries (161 files):
- Dataset S1/
- Dataset S1/1- Rotenone/
- Dataset S1/1- Rotenone/Rotenone_Body_Length.xlsx
- Dataset S1/1- Rotenone/Rotenone_Circulation_FFTAnalysis.xlsm
- Dataset S1/1- Rotenone/Rotenone_Heart_Rate.xlsx
- Dataset S1/1- Rotenone/Rotenone_ISV.xlsx
- Dataset S1/1- Rotenone/Rotenone_Pericardial_Area.xlsx
- Dataset S1/10- Tribufos/
- Dataset S1/10- Tribufos/Tribufos_Body_Length.xlsx
- Dataset S1/10- Tribufos/Tribufos_Circulation_FFTAnalysis.xlsm
- Dataset S1/10- Tribufos/Tribufos_Heart_Rate.xlsx
- Dataset S1/10- Tribufos/Tribufos_ISV.xlsx
- Dataset S1/10- Tribufos/Tribufos_Pericardial_Area.xlsx
- Dataset S1/11- Famoxadone/
- Dataset S1/11- Famoxadone/Famoxadone_Body_Length.xlsx
- Dataset S1/11- Famoxadone/Famoxadone_Circulation_FFTAnalysis.xlsm
- Dataset S1/11- Famoxadone/Famoxadone_Heart_Rate.xlsx
- Dataset S1/11- Famoxadone/Famoxadone_ISV.xlsx
- Dataset S1/11- Famoxadone/Famoxadone_Pericardial_Area.xlsx
- Dataset S1/12- Fluoxastrobin/
- Dataset S1/12- Fluoxastrobin/Fluoxastrobin_Body_Length.xlsx
- Dataset S1/12- Fluoxastrobin/Fluoxastrobin_Circulation_FFTAnalysis.xlsm
- Dataset S1/12- Fluoxastrobin/Fluoxastrobin_Heart_Rate.xlsx
- Dataset S1/12- Fluoxastrobin/Fluoxastrobin_ISV.xlsx
- Dataset S1/12- Fluoxastrobin/Fluoxastrobin_Pericardial_Area.xlsx
- Dataset S1/13- Pyraflufen-ethyl/
- Dataset S1/13- Pyraflufen-ethyl/Pyraflufen-ethyl_Body_Length.xlsx
- Dataset S1/13- Pyraflufen-ethyl/Pyraflufen-ethyl_Circulation_FFTAnalysis.xlsm
- Dataset S1/13- Pyraflufen-ethyl/Pyraflufen-ethyl_Heart_Rate.xlsx
- Dataset S1/13- Pyraflufen-ethyl/Pyraflufen-ethyl_ISV.xlsx
- Dataset S1/13- Pyraflufen-ethyl/Pyraflufen-ethyl_Pericardial_Area.xlsx
- Dataset S1/14- Trifloxystrobin/
- Dataset S1/14- Trifloxystrobin/Trifloxystrobin_Body_Length.xlsx
- Dataset S1/14- Trifloxystrobin/Trifloxystrobin_Circulation_FFTAnalysis.xlsm
- Dataset S1/14- Trifloxystrobin/Trifloxystrobin_Heart_Rate.xlsx
- Dataset S1/14- Trifloxystrobin/Trifloxystrobin_ISV.xlsx
- Dataset S1/14- Trifloxystrobin/Trifloxystrobin_Pericardial_Area.xlsx
- Dataset S1/15- Dazomet/
- Dataset S1/15- Dazomet/Dazomet_Body_Length.xlsx
- Dataset S1/15- Dazomet/Dazomet_Circulation_FFTAnalysis.xlsm
- Dataset S1/15- Dazomet/Dazomet_Heart_Rate.xlsx
- Dataset S1/15- Dazomet/Dazomet_ISV.xlsx
- Dataset S1/15- Dazomet/Dazomet_Pericardial_Area.xlsx
- Dataset S1/16- Esfenvalerate/
- Dataset S1/16- Esfenvalerate/Esfenvalerate_Body_Length.xlsx
- Dataset S1/16- Esfenvalerate/Esfenvalerate_Circulation_FFTAnalysis.xlsm
- Dataset S1/16- Esfenvalerate/Esfenvalerate_Heart_Rate.xlsx
- Dataset S1/16- Esfenvalerate/Esfenvalerate_ISV.xlsx
- Dataset S1/16- Esfenvalerate/Esfenvalerate_Pericardial_Area.xlsx
- Dataset S1/17- Chlorothalonil/
- Dataset S1/17- Chlorothalonil/Chlorothalonil_Body_Length.xlsx
- Dataset S1/17- Chlorothalonil/Chlorothalonil_Circulation_FFTAnalysis.xlsm
- Dataset S1/17- Chlorothalonil/Chlorothalonil_Heart_Rate.xlsx
- Dataset S1/17- Chlorothalonil/Chlorothalonil_ISV.xlsx
- Dataset S1/17- Chlorothalonil/Chlorothalonil_Pericardial_Area.xlsx
- Dataset S1/18- Lactofen/
- Dataset S1/18- Lactofen/Lactofen_Body_Length.xlsx
- Dataset S1/18- Lactofen/Lactofen_Circulation_FFTAnalysis.xlsm
- Dataset S1/18- Lactofen/Lactofen_Heart_Rate.xlsx
- Dataset S1/18- Lactofen/Lactofen_ISV.xlsx
- Dataset S1/18- Lactofen/Lactofen_Pericardial_Area.xlsx
- Dataset S1/19- Clodinafop-propargyl/
- Dataset S1/19- Clodinafop-propargyl/Clodinafop-propargyl_Body_Length.xlsx
- Dataset S1/19- Clodinafop-propargyl/Clodinafop-propargyl_Circulation_FFTAnalysis.xlsm
- Dataset S1/19- Clodinafop-propargyl/Clodinafop-propargyl_Heart_Rate.xlsx
- Dataset S1/19- Clodinafop-propargyl/Clodinafop-propargyl_ISV.xlsx
- Dataset S1/19- Clodinafop-propargyl/Clodinafop-propargyl_Pericardial_Area.xlsx
- Dataset S1/2- Thiram/
- Dataset S1/2- Thiram/Thiram_Body_Length.xlsx
- Dataset S1/2- Thiram/Thiram_Circulation_FFTAnalysis.xlsm
- Dataset S1/2- Thiram/Thiram_Heart_Rate.xlsx
- Dataset S1/2- Thiram/Thiram_ISV.xlsx
- Dataset S1/2- Thiram/Thiram_Pericardial_Area.xlsx
- Dataset S1/20- Tebufenpyrad/
- Dataset S1/20- Tebufenpyrad/Tebufenpyrad_Body_Length.xlsx
- Dataset S1/20- Tebufenpyrad/Tebufenpyrad_Circulation_FFTAnalysis.xlsm
- Dataset S1/20- Tebufenpyrad/Tebufenpyrad_Heart_Rate.xlsx
- Dataset S1/20- Tebufenpyrad/Tebufenpyrad_ISV.xlsx
- Dataset S1/20- Tebufenpyrad/Tebufenpyrad_Pericardial_Area.xlsx
- Dataset S1/21- Fenpropathrin/
- Dataset S1/21- Fenpropathrin/Fenpropathrin_Body_Length.xlsx
- Dataset S1/21- Fenpropathrin/Fenpropathrin_Circulation_FFTAnalysis.xlsm
- Dataset S1/21- Fenpropathrin/Fenpropathrin_Heart_Rate.xlsx
- Dataset S1/21- Fenpropathrin/Fenpropathrin_ISV.xlsx
- Dataset S1/21- Fenpropathrin/Fenpropathrin_Pericardial_Area.xlsx
- Dataset S1/22- Cyfluthrin/
- Dataset S1/22- Cyfluthrin/Cyfluthrin_Body_Length.xlsx
- Dataset S1/22- Cyfluthrin/Cyfluthrin_Circulation_FFTAnalysis.xlsm
- Dataset S1/22- Cyfluthrin/Cyfluthrin_Heart_Rate.xlsx
- Dataset S1/22- Cyfluthrin/Cyfluthrin_ISV.xlsx
- Dataset S1/22- Cyfluthrin/Cyfluthrin_Pericardial_Area.xlsx
- Dataset S1/23- Indoxacarb/
- Dataset S1/23- Indoxacarb/Indoxacarb_Body_Length.xlsx
- Dataset S1/23- Indoxacarb/Indoxacarb_Circulation_FFTAnalysis.xlsm
- Dataset S1/23- Indoxacarb/Indoxacarb_Heart_Rate.xlsx
- Dataset S1/23- Indoxacarb/Indoxacarb_ISV.xlsx
- Dataset S1/23- Indoxacarb/Indoxacarb_Pericardial_Area.xlsx
- Dataset S1/24- Chlorpyrifos (ethyl) oxon/
- Dataset S1/24- Chlorpyrifos (ethyl) oxon/Chlorpyrifos (ethyl) oxon_Body_Length.xlsx
- Dataset S1/24- Chlorpyrifos (ethyl) oxon/Chlorpyrifos (ethyl) oxon_Circulation_FFTAnalysis.xlsm
- Dataset S1/24- Chlorpyrifos (ethyl) oxon/Chlorpyrifos (ethyl) oxon_Heart_Rate.xlsx
- Dataset S1/24- Chlorpyrifos (ethyl) oxon/Chlorpyrifos (ethyl) oxon_ISV.xlsx
- Dataset S1/24- Chlorpyrifos (ethyl) oxon/Chlorpyrifos (ethyl) oxon_Pericardial_Area.xlsx
- Dataset S1/25- Flufenpyr-ethyl/
- Dataset S1/25- Flufenpyr-ethyl/Flufenpyr-ethyl_Body_Length.xlsx
- Dataset S1/25- Flufenpyr-ethyl/Flufenpyr-ethyl_Circulation_FFTAnalysis.xlsm
- Dataset S1/25- Flufenpyr-ethyl/Flufenpyr-ethyl_Heart_Rate.xlsx
- Dataset S1/25- Flufenpyr-ethyl/Flufenpyr-ethyl_ISV.xlsx
- Dataset S1/25- Flufenpyr-ethyl/Flufenpyr-ethyl_Pericardial_Area.xlsx
- Dataset S1/26- Carfentrazone-ethyl/
- Dataset S1/26- Carfentrazone-ethyl/Carfentrazone-ethyl_Body_Length.xlsx
- Dataset S1/26- Carfentrazone-ethyl/Carfentrazone-ethyl_Circulation_FFTAnalysis.xlsm
- Dataset S1/26- Carfentrazone-ethyl/Carfentrazone-ethyl_Heart_Rate.xlsx
- Dataset S1/26- Carfentrazone-ethyl/Carfentrazone-ethyl_ISV.xlsx
- Dataset S1/26- Carfentrazone-ethyl/Carfentrazone-ethyl_Pericardial_Area.xlsx
- Dataset S1/27- Flumiclorac-pentyl/
- Dataset S1/27- Flumiclorac-pentyl/Flumiclorac-pentyl_Body_Length.xlsx
- Dataset S1/27- Flumiclorac-pentyl/Flumiclorac-pentyl_Circulation_FFTAnalysis.xlsm
- Dataset S1/27- Flumiclorac-pentyl/Flumiclorac-pentyl_Heart_Rate.xlsx
- Dataset S1/27- Flumiclorac-pentyl/Flumiclorac-pentyl_ISV.xlsx
- Dataset S1/27- Flumiclorac-pentyl/Flumiclorac-pentyl_Pericardial_Area.xlsx
- Dataset S1/28- Oxadiazon/
- Dataset S1/28- Oxadiazon/Oxadiazon_Body_Length.xlsx
- Dataset S1/28- Oxadiazon/Oxadiazon_Circulation_FFTAnalysis.xlsm
- Dataset S1/28- Oxadiazon/Oxadiazon_Heart_Rate.xlsx
- Dataset S1/28- Oxadiazon/Oxadiazon_ISV.xlsx
- Dataset S1/28- Oxadiazon/Oxadiazon_Pericardial_Area.xlsx
- Dataset S1/29- Flumioxazin/
- Dataset S1/29- Flumioxazin/Flumioxazin_Body_Length.xlsx
- Dataset S1/29- Flumioxazin/Flumioxazin_Body_Length_failed plate.xlsx
- Dataset S1/29- Flumioxazin/Flumioxazin_Circulation_FFTAnalysis.xlsm
- Dataset S1/29- Flumioxazin/Flumioxazin_Heart_Rate.xlsx
- Dataset S1/29- Flumioxazin/Flumioxazin_ISV.xlsx
- Dataset S1/29- Flumioxazin/Flumioxazin_Pericardial_Area.xlsx
- Dataset S1/3- Butafenacil/
- Dataset S1/3- Butafenacil/Butafenacil_Body_Length.xlsx
- Dataset S1/3- Butafenacil/Butafenacil_Circulation_FFTAnalysis.xlsm
- Dataset S1/3- Butafenacil/Butafenacil_Heart_Rate.xlsx
- Dataset S1/3- Butafenacil/Butafenacil_ISV.xlsx
- Dataset S1/3- Butafenacil/Butafenacil_Pericardial_Area.xlsx
- Dataset S1/30- Oxyfluorfen/
- Dataset S1/30- Oxyfluorfen/Oxyfluorfen_Body_Length.xlsx
- Dataset S1/30- Oxyfluorfen/Oxyfluorfen_Circulation_FFTAnalysis.xlsm
- Dataset S1/30- Oxyfluorfen/Oxyfluorfen_Heart_Rate.xlsx
- Dataset S1/30- Oxyfluorfen/Oxyfluorfen_ISV.xlsx
- Dataset S1/30- Oxyfluorfen/Oxyfluorfen_Pericardial_Area.xlsx
- Dataset S1/31- Sulfentrazone/
- Dataset S1/31- Sulfentrazone/Sulfentrazone_Body_Length.xlsx
- Dataset S1/31- Sulfentrazone/Sulfentrazone_Circulation_FFTAnalysis.xlsm
- Dataset S1/31- Sulfentrazone/Sulfentrazone_Heart_Rate.xlsx
- Dataset S1/31- Sulfentrazone/Sulfentrazone_ISV.xlsx
- Dataset S1/31- Sulfentrazone/Sulfentrazone_Pericardial_Area.xlsx
- Dataset S1/32- Acifluorfen/
- Dataset S1/32- Acifluorfen/Acifluorfen_Body_Length.xlsx
- Dataset S1/32- Acifluorfen/Acifluorfen_Circulation_FFTAnalysis.xlsm
- Dataset S1/32- Acifluorfen/Acifluorfen_Heart_Rate.xlsx
- Dataset S1/32- Acifluorfen/Acifluorfen_ISV.xlsx
- Dataset S1/32- Acifluorfen/Acrifluorfen_Pericardial_Area.xlsx
- Dataset S1/4- Flumetralin/
- Dataset S1/4- Flumetralin/Flumetralin_Body_Length.xlsx
- Dataset S1/4- Flumetralin/Flumetralin_Circulation_FFTAnalysis.xlsm
- Dataset S1/4- Flumetralin/Flumetralin_Heart_Rate.xlsx
- Dataset S1/4- Flumetralin/Flumetralin_ISV.xlsx
- Dataset S1/4- Flumetralin/Flumetralin_Pericardial_Area.xlsx
- Dataset S1/5- Fluthiacet-methyl/
- Dataset S1/5- Fluthiacet-methyl/Fluthiacet-methyl_Body_Length.xlsx
- Dataset S1/5- Fluthiacet-methyl/Fluthiacet-methyl_Circulation_FFTAnalysis.xlsm
- Dataset S1/5- Fluthiacet-methyl/Fluthiacet-methyl_Heart_Rate.xlsx
- Dataset S1/5- Fluthiacet-methyl/Fluthiacet-methyl_ISV.xlsx
- Dataset S1/5- Fluthiacet-methyl/Fluthiacet-methyl_Pericardial_Area.xlsx
- Dataset S1/6- Abamectin/
- Dataset S1/6- Abamectin/Abamectin_Body_Length.xlsx
- Dataset S1/6- Abamectin/Abamectin_Circulation_FFTAnalysis.xlsm
- Dataset S1/6- Abamectin/Abamectin_Heart_Rate.xlsx
- Dataset S1/6- Abamectin/Abamectin_ISV.xlsx
- Dataset S1/6- Abamectin/Abamectin_Pericardial_Area.xlsx
- Dataset S1/7- Propargite/
- Dataset S1/7- Propargite/Propargite_Body_Length.xlsx
- Dataset S1/7- Propargite/Propargite_Circulation_FFTAnalysis.xlsm
- Dataset S1/7- Propargite/Propargite_Heart_Rate.xlsx
- Dataset S1/7- Propargite/Propargite_ISV.xlsx
- Dataset S1/7- Propargite/Propargite_Pericardial_Area.xlsx
- Dataset S1/8- Pyraclostrobin/
- Dataset S1/8- Pyraclostrobin/Pyraclostrobin_Body_Length.xlsx
- Dataset S1/8- Pyraclostrobin/Pyraclostrobin_Circulation_FFTAnalysis.xlsm
- Dataset S1/8- Pyraclostrobin/Pyraclostrobin_Heart_Rate.xlsx
- Dataset S1/8- Pyraclostrobin/Pyraclostrobin_ISV.xlsx
- Dataset S1/8- Pyraclostrobin/Pyraclostrobin_Pericardial_Area.xlsx
- Dataset S1/9- (Z, E)-Fenpyroximate/
- Dataset S1/9- (Z, E)-Fenpyroximate/(Z, E)-Fenpyroximate_Body_Length.xlsx
- Dataset S1/9- (Z, E)-Fenpyroximate/(Z, E)-Fenpyroximate_Circulation_FFTAnalysis.xlsm
- Dataset S1/9- (Z, E)-Fenpyroximate/(Z, E)-Fenpyroximate_Heart_Rate.xlsx
- Dataset S1/9- (Z, E)-Fenpyroximate/(Z, E)-Fenpyroximate_ISV.xlsx
- Dataset S1/9- (Z, E)-Fenpyroximate/(Z, E)-Fenpyroximate_Pericardial_Area.xlsx
