# Supplementary material for: High-Content Screening in Zebrafish Embryos Identifies Butafenacil as a Potent Inducer of Anemia
Source: PLoS One. 2014 Aug 4;9(8):e104190. doi: 10.1371/journal.pone.0104190 (PMC4121296; doi:10.1371/journal.pone.0104190)
Supplement: Dataset S1 — Microsoft Excel spreadsheets containing raw data for all chemical screening assays. (ZIP) [file pone.0104190.s036.zip › Dataset S1/1- Rotenone/Rotenone_Body_Length.xlsx]

## Sheet: Description
ToxCast Screen -Body Length
Rotenone
Data was collected using the Fish Measurement Journal in MetaXpress
Imaged 74 hpf fli1 larvae using ImageXpress
Incubated larvae in 100 mg/l MS-222 for 30 min
Centrifuged plate for 2 min at 200 rpm
Imaging parameters:
*1 frame
*FITC
*2X magnification; 1 site/well
Had the doors off of the imager and the fan on to stablize temperature
Test Initation Date: 9/13/13
Imaging Date: 9/16/13
Start Imaging Temperature: 27°C
End Imaging Temperature: 27°C
Total Imaging Duration: 0:10
W.O. = Wrong Orientation
U.H. = Unhatched

## Sheet: Length
Stage Label	Length
A01	2765.21
A02	2862.68
A03	2852.66
A04	3212.84
A05	3215.94
A06	3081.68
A07	1175.94
A08	1166.13
A09	1180.44
A10	160.768
A11	150.877
A12	85.4394
A13	3581.69
A14	3994.25
A15	1403.74
A16	432.611
A17	4061.73
A18	3267.6
A19	2855.15
A20	3980.56
A21	3101.15
A22	3875.74
A23	3847.18
A24	3952.16
B01	3216.31
B02	3051.8
B03	2930.26
B04	2696.29
B05	1139
B06	3031.52
B07	806.911
B08	1029.29
B09	818.087
B10	263.371
B11	134.338
B12	3441.37
B13	57.1826
B14	59.5029
B15	3995.57
B16	3706.57
B17	4057.12
B18	3993.34
B19	3936.24
B20	3913.38
B21	531.035
B22	3884.13
B23	3888.29
B24	535.769
C01	3029.18
C02	2995.28
C03	2913.2
C04	2805.22
C05	3008.78
C06	1635.26
C07	2802.51
C08	3981.82
C09	4075.36
C10	1165.14
C11	3936.18
C12	3851.75
C13	3352.36
C14	1177.97
C15	90.0096
C16	349.724
C17	230.928
C18	3945.29
C19	3416.18
C20	3961.29
C21	136.758
C22	4084.55
C23	4011.49
C24	3882.32
D01	2952.14
D02	2989.24
D03	2876.74
D04	3223.36
D05	3005.45
D06	3090.74
D07	3135.99
D08	1160.22
D09	1099.8
D10	97.0249
D11	3918.2
D12	145.788
D13	2511.6
D14	3737.92
D15	125.853
D16	65.8181
D17	98.7799
D18	3911.58
D19	3740.08
D20	4075.37
D21	3844.94
D22	3904.25
D23	3938.61
D24	3916.22
E01	4066.25
E02	2885.1
E03	3062.25
E04	2648.77
E05	1173.61
E06	3112.49
E07	815.001
E08	1111.15
E09	1114.47
E10	387.294
E11	3733.31
E12	59.5029
E13	61.9886
E14	2153.48
E15	3239.7
E16	2180.69
E17	4004.7
E18	3945.31
E19	2413.82
E20	3865.45
E21	409.829
E22	1197.26
E23	3884.13
E24	4066.25
F01	2871.81
F02	3147.72
F03	2883.99
F04	3113.75
F05	2880.72
F06	4091.36
F07	1180.5
F08	1141.47
F09	62.0726
F10	266.75
F11	3281.95
F12	3963.78
F13	181.172
F14	3879.13
F15	3995.54
F16	4038.91
F17	4091.34
F18	4001.62
F19	3954.47
F20	2408.58
F21	4013.82
F22	4082.22
F23	123.303
F24	3861.43
G01	2592.86
G02	3002.11
G03	3311.57
G04	3108.62
G05	1149.27
G06	1132.76
G07	1739.38
G08	1015.09
G09	1163.44
G10	212.345
G11	52.5318
G12	3888.7
G13	3304.75
G14	1313.45
G15	3908.6
G16	1795.15
G17	1994.33
G18	3931.84
G19	3920.26
G20	3901.98
G21	4036.67
G22	3981.82
G23	3913.38
G24	4018.36
H01	2992.22
H02	2813.99
H03	1185.43
H04	2579.77
H05	3129.37
H06	2887.49
H07	1181.63
H08	3080.16
H09	82.9659
H10	1207.58
H11	3610.35
H12	309.859
H13	2620.69
H14	3927.45
H15	3855.15
H16	3573.44
H17	92.9129
H18	2617.47
H19	3719.67
H20	4036.64
H21	4011.53
H22	3925.71
H23	3056.98
H24	4025.28
I01	2974.71
I02	2507.82
I03	2972.81
I04	3089.86
I05	3044.46
I06	3156.96
I07	3028.01
I08	436.409
I09	1136.95
I10	61.228
I11	3883.95
I12	4075.38
I13	3491.5
I14	2449.31
I15	865.324
I16	3350.34
I17	110.144
I18	60.2853
I19	3886.08
I20	3245.1
I21	3701.82
I22	2900.47
I23	4007.21
I24	939.257
J01	2962.39
J02	2950.44
J03	2909.3
J04	3014.76
J05	3063.2
J06	3899.69
J07	1203.61
J08	1178.85
J09	1176.19
J10	136.986
J11	2342.84
J12	3869.99
J13	458.643
J14	2343.07
J15	3993.34
J16	205.111
J17	106.686
J18	3913.49
J19	4011.5
J20	3412.07
J21	3936.65
J22	3898.91
J23	216.209
J24	1103.68
K01	2984.1
K02	3043.43
K03	2956.65
K04	3014.21
K05	1257.11
K06	3115.62
K07	1673.85
K08	4004.73
K09	1153.39
K10	74.8497
K11	2244.21
K12	91.7286
K13	380.841
K14	3621.66
K15	4079.98
K16	77.7165
K17	2501.53
K18	768.087
K19	3945.3
K20	2156.65
K21	2400.97
K22	900.426
K23	3851.8
K24	1142.47
L01	2957.46
L02	2873.17
L03	2911.19
L04	2978.87
L05	1176.59
L06	2956.77
L07	1212.02
L08	1076.66
L09	193.027
L10	69.2866
L11	136.033
L12	4002.38
L13	3961.48
L14	132.464
L15	3940.88
L16	451.884
L17	3970.41
L18	367.935
L19	3870.01
L20	4036.6
L21	3927.09
L22	3945.4
L23	3946.01
L24	816.59
M01	2639.05
M02	3007.63
M03	2795.4
M04	1183.5
M05	2996.15
M06	1118.47
M07	2882.82
M08	1154.53
M09	190.502
M10	54.859
M11	474.413
M12	191.375
M13	3797.15
M14	84.1499
M15	3894.9
M16	4082.22
M17	3447.19
M18	3940.73
M19	451.964
M20	4011.47
M21	4020.6
M22	3852.19
M23	4084.48
M24	193.862
N01	2909.81
N02	2848.32
N03	2721.27
N04	4077.67
N05	3175.77
N06	1209.23
N07	3081.92
N08	1189.38
N09	295.001
N10	1158.28
N11	4070.8
N12	221.185
N13	84.8891
N14	3872.25
N15	4082.23
N16	136.033
N17	1794.45
N18	3551.19
N19	1874.9
N20	4032.02
N21	3979.65
N22	3924.76
N23	3936.51
N24	4013.78
O01	2364.81
O02	4079.96
O03	1456.81
O04	2951.7
O05	3188.45
O06	2955.57
O07	1149.14
O08	3972.69
O09	152.627
O10	48.405
O11	3995.54
O12	3979.69
O13	3888.57
O14	4020.61
O15	62.0726
O16	3877.13
O17	3874.56
O18	3907.79
O19	1645.93
O20	3924.8
O21	3733.93
O22	3526.14
O23	3042.53
O24	211.165
P01	2632.71
P02	1141.83
P03	3187.18
P04	3139.76
P05	1114.85
P06	2926.7
P07	1057.92
P08	1738.13
P09	158.747
P10	63.5645
P11	3584.88
P12	3796.92
P13	3986.37
P14	100.245
P15	3471.78
P16	113.313
P17	4006.91
P18	4073.08
P19	3956.7
P20	4079.92
P21	4023.16
P22	3829.53
P23	209.854
P24	3990.94

## Sheet: Length by Treatment
Row	Treatment (µM)	Body Length (µm)	Average	SD
A	0	2765.21
B	0	3216.31
C	0
D	0
E	0
F	0
G	0
H	0
I	0	2974.71
J	0
K	0
L	0	2957.46
M	0	2639.05
N	0	2909.81
O	0
P	0
A	0
B	0	3051.8
C	0	2995.28
D	0	2989.24
E	0	2885.1
F	0
G	0	3002.11
H	0	2813.99
I	0
J	0
K	0	3043.43
L	0	2873.17
M	0	3007.63
N	0	2848.32
O	0
P	0		2935.79	133.785
A	0.05	2852.66
B	0.05	2930.26
C	0.05	2913.2
D	0.05	2876.74
E	0.05	3062.25
F	0.05
G	0.05	3311.57
H	0.05
I	0.05	2972.81
J	0.05	2909.3
K	0.05	2956.65
L	0.05	2911.19
M	0.05
N	0.05
O	0.05
P	0.05	3187.18
A	0.05	3212.84
B	0.05
C	0.05	2805.22
D	0.05	3223.36
E	0.05
F	0.05
G	0.05	3108.62
H	0.05
I	0.05
J	0.05
K	0.05	3014.21
L	0.05
M	0.05
N	0.05
O	0.05
P	0.05		3015.5	151.724
A	0.098
B	0.098
C	0.098
D	0.098
E	0.098
F	0.098
G	0.098
H	0.098
I	0.098
J	0.098
K	0.098
L	0.098
M	0.098
N	0.098
O	0.098
P	0.098
A	0.098
B	0.098
C	0.098
D	0.098
E	0.098
F	0.098
G	0.098
H	0.098
I	0.098
J	0.098
K	0.098
L	0.098
M	0.098
N	0.098
O	0.098
P	0.098
A	0.195
B	0.195
C	0.195
D	0.195
E	0.195
F	0.195
G	0.195
H	0.195
I	0.195
J	0.195
K	0.195
L	0.195
M	0.195
N	0.195
O	0.195
P	0.195
A	0.195
B	0.195
C	0.195
D	0.195
E	0.195
F	0.195
G	0.195
H	0.195
I	0.195
J	0.195
K	0.195
L	0.195
M	0.195
N	0.195
O	0.195
P	0.195		#DIV/0!	#DIV/0!
A	0.39
B	0.39
C	0.39
D	0.39
E	0.39
F	0.39
G	0.39
H	0.39
I	0.39
J	0.39
K	0.39
L	0.39
M	0.39
N	0.39
O	0.39
P	0.39
A	0.39
B	0.39
C	0.39
D	0.39
E	0.39
F	0.39
G	0.39
H	0.39
I	0.39
J	0.39
K	0.39
L	0.39
M	0.39
N	0.39
O	0.39
P	0.39		#DIV/0!	#DIV/0!
A	0.78
B	0.78
C	0.78
D	0.78
E	0.78
F	0.78
G	0.78
H	0.78
I	0.78
J	0.78
K	0.78
L	0.78
M	0.78
N	0.78
O	0.78
P	0.78
A	0.78
B	0.78
C	0.78
D	0.78
E	0.78
F	0.78
G	0.78
H	0.78
I	0.78
J	0.78
K	0.78
L	0.78
M	0.78
N	0.78
O	0.78
P	0.78		#DIV/0!	#DIV/0!
A	1.56
B	1.56
C	1.56
D	1.56
E	1.56
F	1.56
G	1.56
H	1.56
I	1.56
J	1.56
K	1.56
L	1.56
M	1.56
N	1.56
O	1.56
P	1.56
A	1.56
B	1.56
C	1.56
D	1.56
E	1.56
F	1.56
G	1.56
H	1.56
I	1.56
J	1.56
K	1.56
L	1.56
M	1.56
N	1.56
O	1.56
P	1.56		#DIV/0!	#DIV/0!
A	3.125
B	3.125
C	3.125
D	3.125
E	3.125
F	3.125
G	3.125
H	3.125
I	3.125
J	3.125
K	3.125
L	3.125
M	3.125
N	3.125
O	3.125
P	3.125
A	3.125
B	3.125
C	3.125
D	3.125
E	3.125
F	3.125
G	3.125
H	3.125
I	3.125
J	3.125
K	3.125
L	3.125
M	3.125
N	3.125
O	3.125
P	3.125		#DIV/0!	#DIV/0!
A	6.25
B	6.25
C	6.25
D	6.25
E	6.25
F	6.25
G	6.25
H	6.25
I	6.25
J	6.25
K	6.25
L	6.25
M	6.25
N	6.25
O	6.25
P	6.25
A	6.25
B	6.25
C	6.25
D	6.25
E	6.25
F	6.25
G	6.25
H	6.25
I	6.25
J	6.25
K	6.25
L	6.25
M	6.25
N	6.25
O	6.25
P	6.25		#DIV/0!	#DIV/0!
A	12.5
B	12.5
C	12.5
D	12.5
E	12.5
F	12.5
G	12.5
H	12.5
I	12.5
J	12.5
K	12.5
L	12.5
M	12.5
N	12.5
O	12.5
P	12.5
A	12.5
B	12.5
C	12.5
D	12.5
E	12.5
F	12.5
G	12.5
H	12.5
I	12.5
J	12.5
K	12.5
L	12.5
M	12.5
N	12.5
O	12.5
P	12.5		#DIV/0!	#DIV/0!
A	25
B	25
C	25
D	25
E	25
F	25
G	25
H	25
I	25
J	25
K	25
L	25
M	25
N	25
O	25
P	25
A	25
B	25
C	25
D	25
E	25
F	25
G	25
H	25
I	25
J	25
K	25
L	25
M	25
N	25
O	25
P	25		#DIV/0!	#DIV/0!
A	50
B	50
C	50
D	50
E	50
F	50
G	50
H	50
I	50
J	50
K	50
L	50
M	50
N	50
O	50
P	50
A	50
B	50
C	50
D	50
E	50
F	50
G	50
H	50
I	50
J	50
K	50
L	50
M	50
N	50
O	50
P	50		#DIV/0!	#DIV/0!

## Sheet: Unsuccessful wells
	1	2	3	4	5	6	7	8	9	10	11	12	13	14	15	16	17	18	19	20	21	22	23	24
A		W.O					U.H	U.H	U.H	Dead	Dead	Dead	Dead	Dead	Dead	Dead	Dead	Dead	Dead	Dead	Dead	Dead	Dead	Dead
B				W.O	U.H	W.O	U.H	U.H	U.H	Dead	Dead	Dead	Dead	Dead	Dead	Dead	Dead	Dead	Dead	Dead	Dead	Dead	Dead	Dead
C	W.O					Malf.	W.O	Dead	Dead	U.H	Dead	Dead	Dead	Dead	Dead	Dead	Dead	Dead	Dead	Dead	Dead	Dead	Dead	Dead
D	W.O				W.O			U.H	U.H	Dead	Dead	Dead	Dead	Dead	Dead	Dead	Dead	Dead	Dead	Dead	Dead	Dead	Dead	Dead
E	Dead			W.O	U.H		U.H	U.H	U.H	Dead	Dead	Dead	Dead	Dead	Dead	Dead	Dead	Dead	Dead	Dead	Dead	Dead	Dead	Dead
F	W.O	W.O	W.O	W.O		Dead	U.H	U.H	Dead	Dead	Dead	Dead	Dead	Dead	Dead	Dead	Dead	Dead	Dead	Dead	Dead	Dead	Dead	Dead
G	W.O				U.H	U.H		U.H	U.H	Dead	Dead	Dead	Dead	Dead	Dead	Dead	Dead	Dead	Dead	Dead	Dead	Dead	Dead	Dead
H	W.O		U.H	W.O			U.H	W.O	Dead	U.H	Dead	Dead	Dead	Dead	Dead	Dead	Dead	Dead	Dead	Dead	Dead	Dead	Dead	Dead
I		W.O		W.O				U.H	U.H	Dead	Dead	Dead	Dead	Dead	Dead	Dead	Dead	Dead	Dead	Dead	Dead	Dead	Dead	Dead
J	W.O	W.O				Dead	U.H	U.H	U.H	Dead	Dead	Dead	Dead	Dead	Dead	Dead	Dead	Dead	Dead	Dead	Dead	Dead	Dead	Dead
K	W.O				U.H		Malf.	Dead	U.H	Dead	Dead	Dead	Dead	Dead	Dead	Dead	Dead	Dead	Dead	Dead	Dead	Dead	Dead	Dead
L				W.O	U.H	W.O	U.H	U.H	U.H	Dead	Dead	Dead	Dead	Dead	Dead	Dead	Dead	Dead	Dead	Dead	Dead	Dead	Dead	Dead
M			W.O	U.H		U.H		U.H	Dead	Dead	Dead	Dead	Dead	Dead	Dead	Dead	Dead	Dead	Dead	Dead	Dead	Dead	Dead	Dead
N			W.O	Dead		U.H		U.H	Dead	U.H	Dead	Dead	Dead	Dead	Dead	Dead	Dead	Dead	Dead	Dead	Dead	Dead	Dead	Dead
O	Malf.	Dead	Malf.	W.O			Malf.	Dead	Dead	Dead	Dead	Dead	Dead	Dead	Dead	Dead	Dead	Dead	Dead	Dead	Dead	Dead	Dead	Dead
P	W.O	U.H		W.O	U.H		U.H	W.O	Dead	Dead	Dead	Dead	Dead	Dead	Dead	Dead	Dead	Dead	Dead	Dead	Dead	Dead	Dead	Dead
