# Supplementary material for: High-Content Screening in Zebrafish Embryos Identifies Butafenacil as a Potent Inducer of Anemia
Source: PLoS One. 2014 Aug 4;9(8):e104190. doi: 10.1371/journal.pone.0104190 (PMC4121296; doi:10.1371/journal.pone.0104190)
Supplement: Dataset S1 — Microsoft Excel spreadsheets containing raw data for all chemical screening assays. (ZIP) [file pone.0104190.s036.zip › Dataset S1/1- Rotenone/Rotenone_Heart_Rate.xlsx]

## Sheet: DESCRIPTION
ToxCast Screen - Heart Rate
Rotenone
Data was collected using the Heart Rate Journal in MetaXpress
Imaged 74 hpf fli1 larvae using ImageXpress
Incubated larvae in 100 mg/l MS-222 for 30 min
Centrifuged plate for 2 min at 200 rpm
Imaging parameters:
*live stream acquisition
*32 frames; 0.09 sec interval
*FITC
*2X magnification; 1 site/well
Had the doors off of the imager and the fan on to stablize temperature
Test Initation Date: 9/13/2013
Imaging Date: 9/16/13
Start Imaging Temperature: 25°C
End Imaging Temperature: 27°C
Total Imaging Duration: 2:11
W.O. = Wrong Orientation
U.H. = Unhatched
Malf. = Malformed
N.A. = Not Analyzed (did not meet analysis criteria)

## Sheet: ALL DATA
Measurement	Average (Show Region Statistics)
	1	2	3	4	5	6	7	8	9	10	11	12	13	14	15	16	17	18	19	20	21	22	23	24	25	26	27	28	29	30	31	32		# Peaks	Heart Rate
A01	186.815	152.096	187.34	195.489	170.084	142.545	159.857	195.39	188.399	156.171	144.09	176.685	198.23	177.739	143.812	155.225	191.857	192.101	160.68	142.57	169.073	197.362	184.399	149.444	148.112	180.907	196.463	174.365	142.663	158.66	194.795	186.815		7	150.538
A02																																		0	0
A03	140.719	139.812	137.98	156.087	146.228	141.41	137.396	142.003	156.944	141.52	137.719	137.666	149.475	151.32	139.949	137.68	138.239	154.705	146.048	138.062	136.921	140.846	156.643	141.829	140.177	138.098	149.295	151.081	138.848	137.843	137.933	156.244		6	129.032
A04	284.208	273.775	425.812	336.91	272.348	265.115	420.503	339.233	272.037	275.843	425.374	324.733	266.258	282.354	424.059	315.806	263.725	294.649	422.267	307.261	262.199	307.674	414.374	297.402	256.076	325.708	407.674	293.298	255.419	328.89	400.031	284.208		8	172.043
A05																																		0	0
A06																																		0	0
A07																																		0	0
A08																																		0	0
A09																																		0	0
A10																																		0	0
A11																																		0	0
A12																																		0	0
A13																																		0	0
A14																																		0	0
A15																																		0	0
A16																																		0	0
A17																																		0	0
A18																																		0	0
A19																																		0	0
A20																																		0	0
A21																																		0	0
A22																																		0	0
A23																																		0	0
A24																																		0	0
B01	153.163	155.385	152.694	153.143	142.725	163.924	154.208	155.399	140.539	159.767	154.169	156.441	150.747	147.733	157.938	153.081	155.284	140.789	161.857	151.66	155.834	143.242	159.958	157.539	155.86	145.683	153.441	156.736	153.683	151.343	146.306	161.003		12	258.065
B02	148.433	140.753	164.416	204.854	165.258	142.713	142.798	197.539	187.781	147.966	142.129	167.346	202.601	161.938	143.208	143.466	198.185	184.27	146.264	140.767	175.27	199.657	156.301	141.966	153.14	203.323	170.893	143.079	141.233	190.242	190.452	148.14		7	150.538
B03	156.961	163.683	139.604	121.199	124.921	150.868	166.419	144.638	122.475	122.865	146.5	167.258	147.306	123.048	122.739	140.371	163.129	156.343	129.494	120.351	131.685	160.604	158.697	131.812	120.267	133.261	163.806	153.27	126.904	121.421	138.211	163.961		6	129.032
B04	143.452	142.615	144.289	140.32	135.357	142.764	143.312	144.739	137.812	136.815	142.079	142.823	144.36	135.975	138.983	143.455	143.963	144.073	134.711	140.798	143.194	144.261	142.379	134.556	142.211	142.98	144.598	138.626	136.244	142.57	142.75	143.452		6	129.032
B05																																		0	0
B06																																		0	0
B07																																		0	0
B08																																		0	0
B09																																		0	0
B10																																		0	0
B11																																		0	0
B12																																		0	0
B13																																		0	0
B14																																		0	0
B15																																		0	0
B16																																		0	0
B17																																		0	0
B18																																		0	0
B19																																		0	0
B20																																		0	0
B21																																		0	0
B22																																		0	0
B23																																		0	0
B24																																		0	0
C01																																		0	0
C02	149.093	159.025	171.222	171.011	152.817	152.126	168.048	170.846	161.753	150.169	162.306	170.272	168.716	150.056	153.654	168.98	170.517	157.287	148.685	163.871	170.93	165.301	149.247	156.711	170.149	169.444	152.475	152.699	169.031	170.357	155.798	149.584		7	150.538
C03	274.739	151.067	168.478	212.947	304.876	221.831	149.413	160.034	193.75	255.685	299.494	179.556	150.067	166.16	202.972	289.742	255.862	150.663	155.545	184.559	281.416	261.997	151.522	155.301	182.941	234.275	303.076	200.278	148.649	163.126	197.893	274.739		5	107.527
C04	107.098	106.657	107.362	108.233	117.438	125.638	111.073	107.014	107.666	108.073	115.531	124.666	110.753	106.952	107.615	108.402	116.753	125.236	111.874	106.994	107.817	108.199	116.062	124.969	108.82	106.919	108.031	109.143	118.452	125.427	108.433	107.098		5	107.527
C05																																		0	0
C06																																		0	0
C07																																		0	0
C08																																		0	0
C09																																		0	0
C10																																		0	0
C11																																		0	0
C12																																		0	0
C13																																		0	0
C14																																		0	0
C15																																		0	0
C16																																		0	0
C17																																		0	0
C18																																		0	0
C19																																		0	0
C20																																		0	0
C21																																		0	0
C22																																		0	0
C23																																		0	0
C24																																		0	0
D01	177.34	172.051	174.292	192.986	211.657	207.879	170.421	175.421	194.949	214.11	204.941	168.756	176.511	199.966	214.854	194.904	168.006	181.531	204.126	213.129	186.126	168.301	185.413	208.744	213.744	176.183	172.216	192.154	212.952	206.36	168.829	177.34		6	129.032
D02	202.388	167.492	200.129	215.848	185.188	138.924	174.638	200.152	218.916	159.362	142.522	184.261	201.93	217.888	152.275	148.388	190.798	207	208.449	140.806	158.337	196.399	212.767	189.775	138.087	169.691	198.306	216.997	167.225	141.36	184.719	202.388		6	129.032
D03	164.789	123.407	159.157	171.98	179.444	120.742	125.104	164.986	178.455	162.711	120.385	129.716	170.48	184.758	144.77	121.042	136.702	165.365	191.893	126.767	122.225	149.831	167.093	184.16	121.368	124.02	160.483	176.551	151.34	120.042	134.298	164.789		6	129.032
D04	120.079	119.008	125.115	132.744	130.843	132.823	118.284	126.851	132.66	130.978	133.351	115.708	129.388	132.188	131.388	132.419	113.742	132.629	131.685	131.562	130.59	113.624	134.904	131.163	131.669	128.764	115.961	134.042	130.75	132.028	125.66	120.079		11	236.559
D05																																		0	0
D06																																		0	0
D07																																		0	0
D08																																		0	0
D09																																		0	0
D10																																		0	0
D11																																		0	0
D12																																		0	0
D13																																		0	0
D14																																		0	0
D15																																		0	0
D16																																		0	0
D17																																		0	0
D18																																		0	0
D19																																		0	0
D20																																		0	0
D21																																		0	0
D22																																		0	0
D23																																		0	0
D24																																		0	0
E01																																		0	0
E02	115.489	115.163	115.185	207.053	169.118	117.138	114.966	169.48	201.421	122.643	115.169	128.427	227.039	140.11	115.537	115.817	210.685	164.997	116.666	115.23	181.525	188.548	119.376	115.281	157.399	206.213	124.497	115.025	133.596	221.435	133.736	115.489		7	150.538
E03	170.525	170.486	180.539	208.306	181.008	169.261	169.601	179.194	207.289	179.337	168.638	170.39	178.104	206.354	179.506	168.284	170.573	179.598	206.329	177.969	168.396	169.34	185.374	204.66	172.848	168.126	169.357	189.874	201.211	169.396	167.938	170.739		6	129.032
E04																																		0	0
E05																																		0	0
E06																																		0	0
E07																																		0	0
E08																																		0	0
E09																																		0	0
E10																																		0	0
E11																																		0	0
E12																																		0	0
E13																																		0	0
E14																																		0	0
E15																																		0	0
E16																																		0	0
E17																																		0	0
E18																																		0	0
E19																																		0	0
E20																																		0	0
E21																																		0	0
E22																																		0	0
E23																																		0	0
E24																																		0	0
F01	113.742	114.419	114.5	115.5	118.146	113.809	114.444	114.725	115.138	116.885	116.607	113.941	114.803	114.663	115.916	117.514	113.733	114.626	114.197	115.587	118.649	113.885	114.719	114.534	115.329	117.154	116.171	114.331	114.562	115.112	116.402	116.374		9	193.548
F02	1834.45	1821.59	1832.93	1831.76	1826.51	1830.2	1815.54	1813.48	1813.63	1809.93	1804.98	1819.87	1818.98	1822.55	1810.49	1802.49	1812.95	1806.02	1799.43	1794.65	1801.83	1805.2	1795.96	1796.7	1786.96	1786.41	1787.12	1789.36	1778.18	1793.15	1795.57	1802.4		9	193.548
F03	126.236	126.09	127.702	128.402	131.388	130.233	126.41	127.275	128.494	131.045	130.433	125.986	127.006	128.545	130.463	131.199	125.857	126.924	128.154	130.537	130.84	126.399	126.927	128.213	130.803	130.329	126.199	126.834	128	131.843	128.309	126.236		6	129.032
F04	622.121	559.008	377.992	492.368	684.947	799.357	636.775	385.183	450.837	652.711	800.626	664.857	392.683	449.028	610.242	807.376	699.219	411.587	426.801	594.497	805.32	700.511	407.084	428.354	596.834	802.02	694.542	403.084	433.27	648.714	792.017	622.121		6	129.032
F05																																		0	0
F06																																		0	0
F07																																		0	0
F08																																		0	0
F09																																		0	0
F10																																		0	0
F11																																		0	0
F12																																		0	0
F13																																		0	0
F14																																		0	0
F15																																		0	0
F16																																		0	0
F17																																		0	0
F18																																		0	0
F19																																		0	0
F20																																		0	0
F21																																		0	0
F22																																		0	0
F23																																		0	0
F24																																		0	0
G01	263.834	295.374	291.222	264.671	263.772	267.888	304.514	282.135	264.539	264.037	278.831	305.876	269.753	263.91	263.747	293.711	294.301	264.424	263.542	267.649	306.916	277.365	263.427	262.809	294.062	293.073	265.222	264.011	275.284	309.463	271.185	264.031		7	150.538
G02	161.548	166.739	186.421	235.126	209.764	164.315	163.508	178.567	221.553	223.831	173.124	160.393	175.07	214.888	232.758	179.761	158.581	173.368	206.989	232.739	183.278	158.056	172.146	195.062	237.028	194.882	158.904	168.065	190.961	239.489	202.567	160.522		6	129.032
G03	123.337	111.407	111.239	113.612	126.975	120.494	111.213	111.475	113.84	124.817	122.98	111.449	111.368	113.75	124.34	122.632	111.722	111.337	113.963	126.093	121.416	111.393	111.531	115.129	128.93	117.871	111.23	112.079	116.494	129.61	114.289	110.992		6	129.032
G04	185.719	207.958	169.16	164.562	169.966	174.014	211.534	171.343	161.508	167.303	169.997	212.284	172.146	161.062	165	167.834	210.362	173.343	161.435	165.77	166.185	209.466	177.969	161.722	164.205	167.239	210.174	174.073	160.565	164.385	170.101	210.966		6	129.032
G05																																		0	0
G06																																		0	0
G07																																		0	0
G08																																		0	0
G09																																		0	0
G10																																		0	0
G11																																		0	0
G12																																		0	0
G13																																		0	0
G14																																		0	0
G15																																		0	0
G16																																		0	0
G17																																		0	0
G18																																		0	0
G19																																		0	0
G20																																		0	0
G21																																		0	0
G22																																		0	0
G23																																		0	0
G24																																		0	0
H01																																		0	0
H02	111.174	111.281	108.854	117.112	152.18	123.654	108.719	111.98	142.348	138.449	109.278	110.014	127.927	149.508	112.112	109.323	118.244	151.534	120.635	108.98	112.91	146.11	131.815	108.89	111.315	139.416	140.107	109.281	110.514	129.865	149.261	111.174		8	172.043
H03																																		0	0
H04	251.938	253.781	253.733	262.91	283.767	265.823	253.379	252.775	262.475	282.643	263.789	253.463	254.129	267.382	282.494	261.885	251.537	253.551	270.893	277.32	257.298	250.837	253.202	275.034	273.944	254.919	251.871	254.581	280.708	269.427	253.416	251.938		7	150.538
H05																																		0	0
H06																																		0	0
H07																																		0	0
H08																																		0	0
H09																																		0	0
H10																																		0	0
H11																																		0	0
H12																																		0	0
H13																																		0	0
H14																																		0	0
H15																																		0	0
H16																																		0	0
H17																																		0	0
H18																																		0	0
H19																																		0	0
H20																																		0	0
H21																																		0	0
H22																																		0	0
H23																																		0	0
H24																																		0	0
I01	124.98	128.657	127.126	136.07	127.014	129.581	123.034	135.197	130.966	126.382	125.449	133.138	134.806	125.846	128.435	127.202	135.68	126.424	130.272	124.388	136.5	128.84	129.267	123.784	135.719	130.803	127.666	125.298	134.77	132.427	126.927	124.98		12	258.065
I02																																		0	0
I03	107.176	107.641	107.437	106.57	105.915	106.007	106.806	107.042	106.676	108.151	107.947	107.201	106.331	106.641	107.06	107.366	106.905	107.299	108.06	107.824	106.327	106.363	107.014	107.363	107.025	107.919	108.176	107.504	106.56	106.44	106.933	107.176		7	150.538
I04																																		0	0
I05																																		0	0
I06																																		0	0
I07																																		0	0
I08																																		0	0
I09																																		0	0
I10																																		0	0
I11																																		0	0
I12																																		0	0
I13																																		0	0
I14																																		0	0
I15																																		0	0
I16																																		0	0
I17																																		0	0
I18																																		0	0
I19																																		0	0
I20																																		0	0
I21																																		0	0
I22																																		0	0
I23																																		0	0
I24																																		0	0
J01																																		0	0
J02																																		0	0
J03																																		0	0
J04																																		0	0
J05																																		0	0
J06																																		0	0
J07																																		0	0
J08																																		0	0
J09																																		0	0
J10																																		0	0
J11																																		0	0
J12																																		0	0
J13																																		0	0
J14																																		0	0
J15																																		0	0
J16																																		0	0
J17																																		0	0
J18																																		0	0
J19																																		0	0
J20																																		0	0
J21																																		0	0
J22																																		0	0
J23																																		0	0
J24																																		0	0
K01	225.52	201.742	173.138	177.253	212.475	222.042	189.25	172.402	185.315	223.75	211.837	178.371	175.435	205.219	223.303	196.32	173.008	181.461	221.017	214.834	179.992	172.986	197.076	224.961	200.435	172.983	177.581	214.916	219.152	183.705	172.736	195.685		6	129.032
K02	132.702	135.857	145.989	161.284	137.809	131.567	135.829	160.402	154.66	129.573	134.489	141.553	163.289	140.551	130.059	134.823	158.593	155.292	129.89	135.053	143.567	161.567	136.59	130.635	136.354	156.756	151.118	129.051	135.643	149.096	161.562	132.702		7	150.538
K03	124.171	112.43	130.997	135.874	157.18	147.374	113.767	120.112	132.124	142.854	154.736	124.081	113.045	131.129	135.722	157.228	145.449	112.949	122.385	132.75	145.379	162.539	138.053	111.034	126.098	132.573	148.562	155.719	122.593	113.876	131.348	137.185		5	107.527
K04	166.666	225.916	177.135	147.16	160.39	226.775	182.084	147.624	154.629	224.278	188.23	149.52	149.624	216.034	197.197	151.334	148.486	216.301	197.303	151.542	147.89	212.348	199.784	152.258	147.986	214.958	199.272	151.955	147.626	213.121	199.208	152.076		8	172.043
K05																																		0	0
K06																																		0	0
K07																																		0	0
K08																																		0	0
K09																																		0	0
K10																																		0	0
K11																																		0	0
K12																																		0	0
K13																																		0	0
K14																																		0	0
K15																																		0	0
K16																																		0	0
K17																																		0	0
K18																																		0	0
K19																																		0	0
K20																																		0	0
K21																																		0	0
K22																																		0	0
K23																																		0	0
K24																																		0	0
L01	145.455	144.806	157.489	157.346	148.475	141.371	156.831	158.121	150.688	139.972	156.388	157.615	153.275	139.129	154.685	157.306	155.112	138.545	153.295	157.295	155.396	138.733	152.775	156.433	155.118	138.559	153.517	156.865	154.435	138.421	153.941	156.466		7	150.538
L02	201.326	208.742	208.346	217.076	154.792	186.809	211.61	206.362	218.649	158.963	181.537	211.312	204.997	218.278	163.028	176.753	213.357	204.961	217.152	161.43	178.388	212.475	205.087	216.486	157.913	183.191	210.742	205.817	215.357	152.806	190.52	207.466		12	258.065
L03	157.292	135.815	138.017	139.326	146.868	165.711	138.006	137.177	138.593	144.624	167.93	138.576	137.986	138.98	143.281	167.43	140.817	136.216	137.826	141.989	166.725	141.91	136.132	138.053	142.716	163.419	144.809	135.663	137.876	141.685	163.317	144.295		6	129.032
L04																																		0	0
L05																																		0	0
L06																																		0	0
L07																																		0	0
L08																																		0	0
L09																																		0	0
L10																																		0	0
L11																																		0	0
L12																																		0	0
L13																																		0	0
L14																																		0	0
L15																																		0	0
L16																																		0	0
L17																																		0	0
L18																																		0	0
L19																																		0	0
L20																																		0	0
L21																																		0	0
L22																																		0	0
L23																																		0	0
L24																																		0	0
M01	184.039	195.312	199.806	201.191	200.281	216.994	205.874	189.025	181.289	191.522	198.469	199.323	199.837	199.146	218.334	202.062	185.202	180.764	191.93	197.508	198.267	198.64	212.733	205.553	187.357	179.978	189.919	196.435	197.531	198.753	199.079	217.056		5	107.527
M02	140.455	138.396	125.635	125.396	126.694	143.596	135.772	124.961	125.407	130.267	143.584	131.646	124.801	125.121	133.952	143.73	128.278	125.09	125.871	137.671	140.719	125.823	125.368	126.216	142.371	136.028	125.124	125.11	131.124	143.399	130.065	124.941		6	129.032
M03	468.851	487.68	519.798	499.23	468.166	463.042	495.368	504.952	477.545	460.781	473.331	507.435	494.413	466.559	461.553	495.11	504.354	480.927	461.632	465.472	505.191	500.447	467.902	457.758	486.666	506.208	479.944	459.289	467.374	503.253	488.963	468.851		7	150.538
M04																																		0	0
M05																																		0	0
M06																																		0	0
M07																																		0	0
M08																																		0	0
M09																																		0	0
M10																																		0	0
M11																																		0	0
M12																																		0	0
M13																																		0	0
M14																																		0	0
M15																																		0	0
M16																																		0	0
M17																																		0	0
M18																																		0	0
M19																																		0	0
M20																																		0	0
M21																																		0	0
M22																																		0	0
M23																																		0	0
M24																																		0	0
N01	133.846	130.635	137.16	136.444	143.115	147.275	131.688	133.486	136.427	138.511	146.781	138.011	129.713	136.73	135.938	142.042	144.152	130.84	134.784	136.86	140.722	148.978	133.772	131.073	136.958	137.138	145.553	139.52	130.545	136.264	135.801	142.031		8	172.043
N02	199.525	202.16	163.868	159.154	170.697	211.441	189.632	161.062	161.812	182.017	212.837	174.963	159.09	165.539	195.374	203.66	164.135	158.938	171.404	212.098	184.565	160.129	163.298	190.298	206.955	166.671	159.09	170.343	210.107	184.087	159.584	163.053		7	150.538
N03	143.899	151.556	134.351	132.031	137.233	151.851	141.685	132.809	131.705	145.07	152.149	134.626	131.169	137.348	152.188	139.753	131.758	131.952	146.185	148.615	133.27	131.629	139.025	153.079	137.208	131.393	133.654	149.191	144.09	132.051	131.267	143.899		7	150.538
N04																																		0	0
N05																																		0	0
N06																																		0	0
N07																																		0	0
N08																																		0	0
N09																																		0	0
N10																																		0	0
N11																																		0	0
N12																																		0	0
N13																																		0	0
N14																																		0	0
N15																																		0	0
N16																																		0	0
N17																																		0	0
N18																																		0	0
N19																																		0	0
N20																																		0	0
N21																																		0	0
N22																																		0	0
N23																																		0	0
N24																																		0	0
O01																																		0	0
O02																																		0	0
O03																																		0	0
O04																																		0	0
O05																																		0	0
O06																																		0	0
O07																																		0	0
O08																																		0	0
O09																																		0	0
O10																																		0	0
O11																																		0	0
O12																																		0	0
O13																																		0	0
O14																																		0	0
O15																																		0	0
O16																																		0	0
O17																																		0	0
O18																																		0	0
O19																																		0	0
O20																																		0	0
O21																																		0	0
O22																																		0	0
O23																																		0	0
O24																																		0	0
P01	351.632	240.5	207.587	226.624	357.916	271.587	210.806	211.121	353.037	290.823	212.719	207.539	320.722	308.882	215.899	206.469	297.404	329.899	222.475	207.309	276.607	337.357	230.612	207.32	255.694	352.478	244.107	208.444	230.39	352.846	265.607	210.629		7	150.538
P02																																		0	0
P03	152.379	151.138	206.132	215.596	155.876	150.902	171.899	238.89	165.003	151.132	154.944	227.635	190.303	152.435	151.084	201.893	214.27	155.146	150.424	180.337	233.202	158.09	150.121	165.989	238.185	166.003	150.579	155.469	230.079	182.323	151.565	152.298		7	150.538
P04	311.778	297.899	271.671	296.379	318.051	310.228	277.955	283.702	311.728	304.649	277.904	280.444	307.904	306.461	282.86	279.084	310.27	310.438	287.236	273.32	300.803	309.652	291.385	271.183	303.851	322.059	304.135	267.947	292.253	305.688	298.458	266.267		7	150.538
P05																																		0	0
P06																																		0	0
P07																																		0	0
P08																																		0	0
P09																																		0	0
P10																																		0	0
P11																																		0	0
P12																																		0	0
P13																																		0	0
P14																																		0	0
P15																																		0	0
P16																																		0	0
P17																																		0	0
P18																																		0	0
P19																																		0	0
P20																																		0	0
P21																																		0	0
P22																																		0	0
P23																																		0	0
P24																																		0	0

## Sheet: HEART RATE
Column	Row	# Peaks	Heart Rate	Treatment (µM)
1	A	7	150.538	0
1	B	12	258.065	0
1	C	0		0
1	D	6	129.032	0
1	E	0		0
1	F	9	193.548	0
1	G	7	150.538	0
1	H	0		0
1	I	12	258.065	0
1	J	0		0
1	K	6	129.032	0
1	L	7	150.538	0
1	M	5	107.527	0
1	N	8		0
1	O	0		0
1	P	7	150.538	0
2	A	0		0
2	B	7	150.538	0
2	C	7	150.538	0
2	D	6	129.032	0
2	E	7	150.538	0
2	F	9	193.548	0
2	G	6	129.032	0
2	H	8	172.043	0
2	I	0		0
2	J	0		0
2	K	7	150.538	0
2	L	12	258.065	0
2	M	6	129.032	0
2	N	7	150.538	0
2	O	0		0
2	P	0		0
3	A	6	129.032	0.05
3	B	6	129.032	0.05
3	C	5	107.527	0.05
3	D	6	129.032	0.05
3	E	6	129.032	0.05
3	F	6	129.032	0.05
3	G	6	129.032	0.05
3	H	0		0.05
3	I	7	150.538	0.05
3	J	0		0.05
3	K	5	107.527	0.05
3	L	6	129.032	0.05
3	M	7	150.538	0.05
3	N	7	150.538	0.05
3	O	0		0.05
3	P	7	150.538	0.05
4	A	8	172.043	0.05
4	B	6	129.032	0.05
4	C	5	107.527	0.05
4	D	11	236.559	0.05
4	E	0		0.05
4	F	6	129.032	0.05
4	G	6	129.032	0.05
4	H	7	150.538	0.05
4	I	0		0.05
4	J	0		0.05
4	K	8	172.043	0.05
4	L	0		0.05
4	M	0		0.05
4	N	0		0.05
4	O	0		0.05
4	P	7	150.538	0.05
5	A	0		0.098
5	B	0		0.098
5	C	0		0.098
5	D	0		0.098
5	E	0		0.098
5	F	0		0.098
5	G	0		0.098
5	H	0		0.098
5	I	0		0.098
5	J	0		0.098
5	K	0		0.098
5	L	0		0.098
5	M	0		0.098
5	N	0		0.098
5	O	0		0.098
5	P	0		0.098
6	A	0		0.098
6	B	0		0.098
6	C	0		0.098
6	D	0		0.098
6	E	0		0.098
6	F	0		0.098
6	G	0		0.098
6	H	0		0.098
6	I	0		0.098
6	J	0		0.098
6	K	0		0.098
6	L	0		0.098
6	M	0		0.098
6	N	0		0.098
6	O	0		0.098
6	P	0		0.098
7	A	0		0.195
7	B	0		0.195
7	C	0		0.195
7	D	0		0.195
7	E	0		0.195
7	F	0		0.195
7	G	0		0.195
7	H	0		0.195
7	I	0		0.195
7	J	0		0.195
7	K	0		0.195
7	L	0		0.195
7	M	0		0.195
7	N	0		0.195
7	O	0		0.195
7	P	0		0.195
8	A	0		0.195
8	B	0		0.195
8	C	0		0.195
8	D	0		0.195
8	E	0		0.195
8	F	0		0.195
8	G	0		0.195
8	H	0		0.195
8	I	0		0.195
8	J	0		0.195
8	K	0		0.195
8	L	0		0.195
8	M	0		0.195
8	N	0		0.195
8	O	0		0.195
8	P	0		0.195
9	A	0		0.39
9	B	0		0.39
9	C	0		0.39
9	D	0		0.39
9	E	0		0.39
9	F	0		0.39
9	G	0		0.39
9	H	0		0.39
9	I	0		0.39
9	J	0		0.39
9	K	0		0.39
9	L	0		0.39
9	M	0		0.39
9	N	0		0.39
9	O	0		0.39
9	P	0		0.39
10	A	0		0.39
10	B	0		0.39
10	C	0		0.39
10	D	0		0.39
10	E	0		0.39
10	F	0		0.39
10	G	0		0.39
10	H	0		0.39
10	I	0		0.39
10	J	0		0.39
10	K	0		0.39
10	L	0		0.39
10	M	0		0.39
10	N	0		0.39
10	O	0		0.39
10	P	0		0.39
11	A	0		0.78
11	B	0		0.78
11	C	0		0.78
11	D	0		0.78
11	E	0		0.78
11	F	0		0.78
11	G	0		0.78
11	H	0		0.78
11	I	0		0.78
11	J	0		0.78
11	K	0		0.78
11	L	0		0.78
11	M	0		0.78
11	N	0		0.78
11	O	0		0.78
11	P	0		0.78
12	A	0		0.78
12	B	0		0.78
12	C	0		0.78
12	D	0		0.78
12	E	0		0.78
12	F	0		0.78
12	G	0		0.78
12	H	0		0.78
12	I	0		0.78
12	J	0		0.78
12	K	0		0.78
12	L	0		0.78
12	M	0		0.78
12	N	0		0.78
12	O	0		0.78
12	P	0		0.78
13	A	0		1.56
13	B	0		1.56
13	C	0		1.56
13	D	0		1.56
13	E	0		1.56
13	F	0		1.56
13	G	0		1.56
13	H	0		1.56
13	I	0		1.56
13	J	0		1.56
13	K	0		1.56
13	L	0		1.56
13	M	0		1.56
13	N	0		1.56
13	O	0		1.56
13	P	0		1.56
14	A	0		1.56
14	B	0		1.56
14	C	0		1.56
14	D	0		1.56
14	E	0		1.56
14	F	0		1.56
14	G	0		1.56
14	H	0		1.56
14	I	0		1.56
14	J	0		1.56
14	K	0		1.56
14	L	0		1.56
14	M	0		1.56
14	N	0		1.56
14	O	0		1.56
14	P	0		1.56
15	A	0		3.125
15	B	0		3.125
15	C	0		3.125
15	D	0		3.125
15	E	0		3.125
15	F	0		3.125
15	G	0		3.125
15	H	0		3.125
15	I	0		3.125
15	J	0		3.125
15	K	0		3.125
15	L	0		3.125
15	M	0		3.125
15	N	0		3.125
15	O	0		3.125
15	P	0		3.125
16	A	0		3.125
16	B	0		3.125
16	C	0		3.125
16	D	0		3.125
16	E	0		3.125
16	F	0		3.125
16	G	0		3.125
16	H	0		3.125
16	I	0		3.125
16	J	0		3.125
16	K	0		3.125
16	L	0		3.125
16	M	0		3.125
16	N	0		3.125
16	O	0		3.125
16	P	0		3.125
17	A	0		6.25
17	B	0		6.25
17	C	0		6.25
17	D	0		6.25
17	E	0		6.25
17	F	0		6.25
17	G	0		6.25
17	H	0		6.25
17	I	0		6.25
17	J	0		6.25
17	K	0		6.25
17	L	0		6.25
17	M	0		6.25
17	N	0		6.25
17	O	0		6.25
17	P	0		6.25
18	A	0		6.25
18	B	0		6.25
18	C	0		6.25
18	D	0		6.25
18	E	0		6.25
18	F	0		6.25
18	G	0		6.25
18	H	0		6.25
18	I	0		6.25
18	J	0		6.25
18	K	0		6.25
18	L	0		6.25
18	M	0		6.25
18	N	0		6.25
18	O	0		6.25
18	P	0		6.25
19	A	0		12.5
19	B	0		12.5
19	C	0		12.5
19	D	0		12.5
19	E	0		12.5
19	F	0		12.5
19	G	0		12.5
19	H	0		12.5
19	I	0		12.5
19	J	0		12.5
19	K	0		12.5
19	L	0		12.5
19	M	0		12.5
19	N	0		12.5
19	O	0		12.5
19	P	0		12.5
20	A	0		12.5
20	B	0		12.5
20	C	0		12.5
20	D	0		12.5
20	E	0		12.5
20	F	0		12.5
20	G	0		12.5
20	H	0		12.5
20	I	0		12.5
20	J	0		12.5
20	K	0		12.5
20	L	0		12.5
20	M	0		12.5
20	N	0		12.5
20	O	0		12.5
20	P	0		12.5
21	A	0		25
21	B	0		25
21	C	0		25
21	D	0		25
21	E	0		25
21	F	0		25
21	G	0		25
21	H	0		25
21	I	0		25
21	J	0		25
21	K	0		25
21	L	0		25
21	M	0		25
21	N	0		25
21	O	0		25
21	P	0		25
22	A	0		25
22	B	0		25
22	C	0		25
22	D	0		25
22	E	0		25
22	F	0		25
22	G	0		25
22	H	0		25
22	I	0		25
22	J	0		25
22	K	0		25
22	L	0		25
22	M	0		25
22	N	0		25
22	O	0		25
22	P	0		25
23	A	0		50
23	B	0		50
23	C	0		50
23	D	0		50
23	E	0		50
23	F	0		50
23	G	0		50
23	H	0		50
23	I	0		50
23	J	0		50
23	K	0		50
23	L	0		50
23	M	0		50
23	N	0		50
23	O	0		50
23	P	0		50
24	A	0		50
24	B	0		50
24	C	0		50
24	D	0		50
24	E	0		50
24	F	0		50
24	G	0		50
24	H	0		50
24	I	0		50
24	J	0		50
24	K	0		50
24	L	0		50
24	M	0		50
24	N	0		50
24	O	0		50
24	P	0		50

## Sheet: Unsuccessful wells
	1	2	3	4	5	6	7	8	9	10	11	12	13	14	15	16	17	18	19	20	21	22	23	24
A		W.O.
B
C	W.O.
D
E	Dead			W.O.
F
G
H	W.O.		U.H.
I		W.O.	Dead	W.O.
J	W.O.	W.O.	W.O.	Dead
K
L				W.O.
M				U.H.
N	Dead			Dead
O	Malformed	Dead	Malformed	W.O.
P		U.H.
