# Supplementary material for: High-Content Screening in Zebrafish Embryos Identifies Butafenacil as a Potent Inducer of Anemia
Source: PLoS One. 2014 Aug 4;9(8):e104190. doi: 10.1371/journal.pone.0104190 (PMC4121296; doi:10.1371/journal.pone.0104190)
Supplement: Dataset S1 — Microsoft Excel spreadsheets containing raw data for all chemical screening assays. (ZIP) [file pone.0104190.s036.zip › Dataset S1/1- Rotenone/Rotenone_ISV.xlsx]

## Sheet: Description
ToxCast Screen - ISV
Rotenone
Data was collected using the Intersegmental Vessel Journal in MetaXpress
Imaged 74 hpf fli1 larvae using ImageXpress
Incubated larvae in 100 mg/l MS-222 for 30 min
Centrifuged plate for 2 min at 200 rpm
Imaging parameters:
*1 frame
*FITC
*2X magnification; 1 site/well
Had the doors off of the imager and the fan on to stablize temperature
Test Initation Date: 9/13/13
Imaging Date: 9/16/13
Start Imaging Temperature: 27°C
End Imaging Temperature: 27°C
Total Imaging Duration: 0:10
W.O. = Wrong Orientation
U.H. = Unhatched
N.A. = Not Analyzed (Did not meet analysis criteria)
Malf. = Malformed

## Sheet: ISV
Time point	1
Measurement	Thresholded Area (Show Region Statistics)
	1	2	3	4	5	6	7	8	9	10	11	12	13	14	15	16	17	18	19	20	21	22	23	24
A	303252		125733	281394
B	324590	277271	255131
C		247248	344011	255725
D		213238	315093	269065
E		287195	228879
F
G		276198	261275	219632
H		240667
I	222402		181393
J			255017	265514
K		145425	323736	272605
L	280499	422206	268461
M	263441	208531
N	306876	299181
O
P			267055

## Sheet: Normalized ISV
Row	Treatment (µM)	ISV Area	Body Length (µm)	Normalized ISV
A	0	303252	2765.21	109.667
B	0	324590	3216.31	100.92
C	0
D	0
E	0
F	0
G	0
H	0
I	0	222402	2974.71	74.7642
J	0
K	0
L	0	280499	2957.46	94.8444
M	0	263441	2639.05	99.8244
N	0	306876	2909.81	105.463
O	0
P	0
A	0
B	0	277271	3051.8	90.8549
C	0	247248	2995.28	82.546
D	0	213238	2989.24	71.3351
E	0	287195	2885.1	99.5442
F	0
G	0	276198	3002.11	92.0014
H	0	240667	2813.99	85.5252
I	0
J	0
K	0	145425	3043.43	47.7832
L	0	422206	2873.17	146.948
M	0	208531	3007.63	69.3341
N	0	299181	2848.32	105.038
O	0
P	0
A	0.05	125733	2852.66	44.0756
B	0.05	255131	2930.26	87.0679
C	0.05	344011	2913.2	118.087
D	0.05	315093	2876.74	109.531
E	0.05	228879	3062.25	74.7422
F	0.05
G	0.05	261275	3311.57	78.8979
H	0.05
I	0.05	181393	2972.81	61.0175
J	0.05	255017	2909.3	87.6556
K	0.05	323736	2956.65	109.494
L	0.05	268461	2911.19	92.2167
M	0.05
N	0.05
O	0.05
P	0.05	267055	3187.18	83.7903
A	0.05	281394	3212.84	87.5844
B	0.05
C	0.05	255725	2805.22	91.1606
D	0.05	269065	3223.36	83.4733
E	0.05
F	0.05
G	0.05	219632	3108.62	70.6525
H	0.05
I	0.05
J	0.05
K	0.05	272605	3014.21	90.44
L	0.05
M	0.05
N	0.05
O	0.05
P	0.05
A	0.098
B	0.098
C	0.098
D	0.098
E	0.098
F	0.098
G	0.098
H	0.098
I	0.098
J	0.098
K	0.098
L	0.098
M	0.098
N	0.098
O	0.098
P	0.098
A	0.098
B	0.098
C	0.098
D	0.098
E	0.098
F	0.098
G	0.098
H	0.098
I	0.098
J	0.098
K	0.098
L	0.098
M	0.098
N	0.098
O	0.098
P	0.098
A	0.195
B	0.195
C	0.195
D	0.195
E	0.195
F	0.195
G	0.195
H	0.195
I	0.195
J	0.195
K	0.195
L	0.195
M	0.195
N	0.195
O	0.195
P	0.195
A	0.195
B	0.195
C	0.195
D	0.195
E	0.195
F	0.195
G	0.195
H	0.195
I	0.195
J	0.195
K	0.195
L	0.195
M	0.195
N	0.195
O	0.195
P	0.195
A	0.39
B	0.39
C	0.39
D	0.39
E	0.39
F	0.39
G	0.39
H	0.39
I	0.39
J	0.39
K	0.39
L	0.39
M	0.39
N	0.39
O	0.39
P	0.39
A	0.39
B	0.39
C	0.39
D	0.39
E	0.39
F	0.39
G	0.39
H	0.39
I	0.39
J	0.39
K	0.39
L	0.39
M	0.39
N	0.39
O	0.39
P	0.39
A	0.78
B	0.78
C	0.78
D	0.78
E	0.78
F	0.78
G	0.78
H	0.78
I	0.78
J	0.78
K	0.78
L	0.78
M	0.78
N	0.78
O	0.78
P	0.78
A	0.78
B	0.78
C	0.78
D	0.78
E	0.78
F	0.78
G	0.78
H	0.78
I	0.78
J	0.78
K	0.78
L	0.78
M	0.78
N	0.78
O	0.78
P	0.78
A	1.56
B	1.56
C	1.56
D	1.56
E	1.56
F	1.56
G	1.56
H	1.56
I	1.56
J	1.56
K	1.56
L	1.56
M	1.56
N	1.56
O	1.56
P	1.56
A	1.56
B	1.56
C	1.56
D	1.56
E	1.56
F	1.56
G	1.56
H	1.56
I	1.56
J	1.56
K	1.56
L	1.56
M	1.56
N	1.56
O	1.56
P	1.56
A	3.125
B	3.125
C	3.125
D	3.125
E	3.125
F	3.125
G	3.125
H	3.125
I	3.125
J	3.125
K	3.125
L	3.125
M	3.125
N	3.125
O	3.125
P	3.125
A	3.125
B	3.125
C	3.125
D	3.125
E	3.125
F	3.125
G	3.125
H	3.125
I	3.125
J	3.125
K	3.125
L	3.125
M	3.125
N	3.125
O	3.125
P	3.125
A	6.25
B	6.25
C	6.25
D	6.25
E	6.25
F	6.25
G	6.25
H	6.25
I	6.25
J	6.25
K	6.25
L	6.25
M	6.25
N	6.25
O	6.25
P	6.25
A	6.25
B	6.25
C	6.25
D	6.25
E	6.25
F	6.25
G	6.25
H	6.25
I	6.25
J	6.25
K	6.25
L	6.25
M	6.25
N	6.25
O	6.25
P	6.25
A	12.5
B	12.5
C	12.5
D	12.5
E	12.5
F	12.5
G	12.5
H	12.5
I	12.5
J	12.5
K	12.5
L	12.5
M	12.5
N	12.5
O	12.5
P	12.5
A	12.5
B	12.5
C	12.5
D	12.5
E	12.5
F	12.5
G	12.5
H	12.5
I	12.5
J	12.5
K	12.5
L	12.5
M	12.5
N	12.5
O	12.5
P	12.5
A	25
B	25
C	25
D	25
E	25
F	25
G	25
H	25
I	25
J	25
K	25
L	25
M	25
N	25
O	25
P	25
A	25
B	25
C	25
D	25
E	25
F	25
G	25
H	25
I	25
J	25
K	25
L	25
M	25
N	25
O	25
P	25
A	50
B	50
C	50
D	50
E	50
F	50
G	50
H	50
I	50
J	50
K	50
L	50
M	50
N	50
O	50
P	50
A	50
B	50
C	50
D	50
E	50
F	50
G	50
H	50
I	50
J	50
K	50
L	50
M	50
N	50
O	50
P	50

## Sheet: Unsuccessful wells
	1	2	3	4	5	6	7	8	9	10	11	12	13	14	15	16	17	18	19	20	21	22	23	24
A		W.O					U.H	U.H	U.H	Dead	Dead	Dead	Dead	Dead	Dead	Dead	Dead	Dead	Dead	Dead	Dead	Dead	Dead	Dead
B				W.O	U.H	W.O	U.H	U.H	U.H	Dead	Dead	Dead	Dead	Dead	Dead	Dead	Dead	Dead	Dead	Dead	Dead	Dead	Dead	Dead
C	W.O					Malf.	W.O	Dead	Dead	U.H	Dead	Dead	Dead	Dead	Dead	Dead	Dead	Dead	Dead	Dead	Dead	Dead	Dead	Dead
D	W.O				W.O			U.H	U.H	Dead	Dead	Dead	Dead	Dead	Dead	Dead	Dead	Dead	Dead	Dead	Dead	Dead	Dead	Dead
E	Dead			W.O	U.H		U.H	U.H	U.H	Dead	Dead	Dead	Dead	Dead	Dead	Dead	Dead	Dead	Dead	Dead	Dead	Dead	Dead	Dead
F	W.O	W.O	W.O	W.O		Dead	U.H	U.H	Dead	Dead	Dead	Dead	Dead	Dead	Dead	Dead	Dead	Dead	Dead	Dead	Dead	Dead	Dead	Dead
G	W.O				U.H	U.H		U.H	U.H	Dead	Dead	Dead	Dead	Dead	Dead	Dead	Dead	Dead	Dead	Dead	Dead	Dead	Dead	Dead
H	W.O		U.H	W.O			U.H	W.O	Dead	U.H	Dead	Dead	Dead	Dead	Dead	Dead	Dead	Dead	Dead	Dead	Dead	Dead	Dead	Dead
I		W.O		W.O				U.H	U.H	Dead	Dead	Dead	Dead	Dead	Dead	Dead	Dead	Dead	Dead	Dead	Dead	Dead	Dead	Dead
J	W.O	W.O				Dead	U.H	U.H	U.H	Dead	Dead	Dead	Dead	Dead	Dead	Dead	Dead	Dead	Dead	Dead	Dead	Dead	Dead	Dead
K	W.O				U.H		Malf.	Dead	U.H	Dead	Dead	Dead	Dead	Dead	Dead	Dead	Dead	Dead	Dead	Dead	Dead	Dead	Dead	Dead
L				W.O	U.H	W.O	U.H	U.H	U.H	Dead	Dead	Dead	Dead	Dead	Dead	Dead	Dead	Dead	Dead	Dead	Dead	Dead	Dead	Dead
M			W.O	U.H		U.H		U.H	Dead	Dead	Dead	Dead	Dead	Dead	Dead	Dead	Dead	Dead	Dead	Dead	Dead	Dead	Dead	Dead
N			W.O	Dead		U.H		U.H	Dead	U.H	Dead	Dead	Dead	Dead	Dead	Dead	Dead	Dead	Dead	Dead	Dead	Dead	Dead	Dead
O	Malf.	Dead	Malf.	W.O			Malf.	Dead	Dead	Dead	Dead	Dead	Dead	Dead	Dead	Dead	Dead	Dead	Dead	Dead	Dead	Dead	Dead	Dead
P	W.O	U.H		W.O	U.H		U.H	W.O	Dead	Dead	Dead	Dead	Dead	Dead	Dead	Dead	Dead	Dead	Dead	Dead	Dead	Dead	Dead	Dead
