# Supplementary material for: High-Content Screening in Zebrafish Embryos Identifies Butafenacil as a Potent Inducer of Anemia
Source: PLoS One. 2014 Aug 4;9(8):e104190. doi: 10.1371/journal.pone.0104190 (PMC4121296; doi:10.1371/journal.pone.0104190)
Supplement: Dataset S1 — Microsoft Excel spreadsheets containing raw data for all chemical screening assays. (ZIP) [file pone.0104190.s036.zip › Dataset S1/10- Tribufos/Tribufos_Body_Length.xlsx]

## Sheet: Description
ToxCast Screen -Body Length
Tribufos
Data was collected using the Fish Measurement Journal in MetaXpress
Imaged 74 hpf fli1 larvae using ImageXpress
Incubated larvae in 100 mg/l MS-222 for 30 min
Centrifuged plate for 2 min at 200 rpm
Imaging parameters:
*1 frame
*FITC
*2X magnification; 1 site/well
Had the doors off of the imager and the fan on to stablize temperature
Test Initation Date: 8/23/13
Imaging Date: 8/26/13
Start Imaging Temperature: 26°C
End Imaging Temperature: 26°C
Total Imaging Duration: 0:09
W.O. = Wrong Orientation
U.H. = Unhatched

## Sheet: Length
Measurement	Length (IMA Summary)
A01	3134.98
A02	2977.53
A03	1969.34
A04	2674.97
A05	3890.56
A06	2851.35
A07	2764.41
A08	3139.53
A09	3115.53
A10	3135.89
A11	2065.4
A12	3025.71
A13	2951.87
A14	2857.9
A15	3102.13
A16	4038.89
A17	2776.47
A18	2880.92
A19	2845.81
A20	2916.24
A21	3918.06
A22	1334.33
A23	3185.86
A24	3956.74
B01	2866.71
B02	2932.98
B03	3135.36
B04	3933.89
B05	1796.12
B06	2899.73
B07	2305.49
B08	2881.94
B09	3904.33
B10	2941.11
B11	2465.39
B12	2918.34
B13	2907.03
B14	2824.04
B15	2929.09
B16	1498.72
B17	2801.13
B18	3053.23
B19	2851.63
B20	3014.92
B21	2750.09
B22	2956.5
B23	2886.78
B24	2719.78
C01	1557.66
C02	2649.38
C03	2890.01
C04	2930.78
C05	3029.29
C06	2962.64
C07	2891.05
C08	2883.14
C09	3103.91
C10	2938.39
C11	2925.74
C12	2894.32
C13	4032.02
C14	2816.42
C15	3008.18
C16	3001.56
C17	3077.08
C18	2844.52
C19	2417.82
C20	2932.24
C21	2804.09
C22	2940.48
C23	2705.68
C24	1458.62
D01	4061.67
D02	2758.63
D03	2853
D04	3052.95
D05	3069.84
D06	2986.78
D07	3101.87
D08	2720.02
D09	2611.11
D10	2891.52
D11	2851.24
D12	2990.66
D13	2874.78
D14	2766.3
D15	2925.98
D16	2944.48
D17	2855.4
D18	2802.53
D19	2935.28
D20	2933.46
D21	2651.02
D22	2720.45
D23	1387.12
D24	2903.53
E01	3085.09
E02	3929.36
E03	2872.98
E04	3040.82
E05	2869.04
E06	4011.49
E07	3979.56
E08	3099.94
E09	2709.91
E10	1987.44
E11	1065.56
E12	2691.88
E13	2874.85
E14	3068.95
E15	3027.38
E16	3028.32
E17	3116.99
E18	3048.47
E19	3114.69
E20	2888.01
E21	2947.67
E22	3308.69
E23	674.567
E24	2865.47
F01	984.256
F02	2980.25
F03	2871.79
F04	2954.6
F05	2851.36
F06	2906.17
F07	2875.01
F08	2914.05
F09	2889.89
F10	3089.38
F11	3001.81
F12	2705.04
F13	2646.64
F14	3997.8
F15	2287.42
F16	3009.12
F17	3079.73
F18	3883.68
F19	2898.11
F20	2872.03
F21	2684.95
F22	4073.15
F23	2567.51
F24	2902.11
G01	3106.27
G02	3009.39
G03	2943.37
G04	2827.95
G05	3133.24
G06	2997.44
G07	2863.37
G08	2956.41
G09	4038.94
G10	3920.21
G11	3430.15
G12	2692.93
G13	4036.62
G14	2982.85
G15	655.78
G16	2927.36
G17	2744.82
G18	3872.57
G19	2894.43
G20	2870.13
G21	2576.2
G22	979.786
G23	2888.21
G24	2296.3
H01	3164.94
H02	2959.35
H03	2776.21
H04	2704.04
H05	2898.72
H06	3045.7
H07	3051.21
H08	3417.36
H09	2821.52
H10	3082.37
H11	3071.35
H12	2946.66
H13	3164.27
H14	2842.04
H15	879.664
H16	2817.93
H17	2996.28
H18	2964.66
H19	2757.74
H20	2886.54
H21	2751.37
H22	3004.67
H23	2302.62
H24	1237.59
I01	2809.79
I02	3055.2
I03	3467.37
I04	2889.43
I05	2659.99
I06	2879.68
I07	2852.75
I08	2871.46
I09	2854.27
I10	3054.64
I11	2834.81
I12	2934.57
I13	4027.47
I14	2891.48
I15	2942.01
I16	2906.37
I17	3030.02
I18	3086.94
I19	2690.6
I20	2825.18
I21	3035.36
I22	3103.2
I23	1497.41
I24	2766.65
J01	2356.27
J02	2941.73
J03	2775.18
J04	2628.93
J05	2984.81
J06	2896.9
J07	3098.97
J08	2920.84
J09	1869.89
J10	2969.94
J11	2851.81
J12	2750.41
J13	2863.28
J14	3735.37
J15	2939.84
J16	2942.4
J17	3051.6
J18	2863.61
J19	3911.45
J20	4079.93
J21	2056.25
J22	3008.43
J23	2922.76
J24	2309.76
K01	2950
K02	2824.73
K03	3645.17
K04	3042.19
K05	2916.41
K06	3545.76
K07	2991.41
K08	3027.23
K09	4084.48
K10	2873.94
K11	742.322
K12	2901.78
K13	2965.04
K14	4029.73
K15	2973.58
K16	4022.9
K17	3509.53
K18	2558.5
K19	3004.27
K20	2834.81
K21	3000.49
K22	2155.67
K23	2754.24
K24	4084.55
L01	1591.88
L02	2930.15
L03	3509.96
L04	2915.32
L05	2637.1
L06	4070.81
L07	2857.63
L08	2874.12
L09	2986.3
L10	2762.8
L11	3046.78
L12	3069.17
L13	3966.21
L14	2956.43
L15	3119.17
L16	2854.41
L17	3077.2
L18	2907.29
L19	2747.8
L20	2862.17
L21	2843.47
L22	2858.9
L23	2818.27
L24	2875.69
M01	3046.84
M02	2059.07
M03	3017.37
M04	2912.47
M05	2988.97
M06	3027.8
M07	4013.78
M08	3159.1
M09	2917.27
M10	2818.28
M11	3000.56
M12	2779.22
M13	3055.04
M14	3789.03
M15	2915.12
M16	4041.16
M17	2823.97
M18	2933.21
M19	2836
M20	2845.67
M21	2558.62
M22	3961.36
M23	148.091
M24	2729.06
N01	3077.4
N02	2776.21
N03	2924.12
N04	3974.51
N05	3037.94
N06	4059.41
N07	2811.78
N08	3077.86
N09	2857.08
N10	3678.36
N11	3027.46
N12	3015.59
N13	2929.13
N14	3674.04
N15	3032.08
N16	2780.89
N17	3062.22
N18	2935.15
N19	2800.25
N20	3015.4
N21	2675.65
N22	2738.44
N23	3799.45
N24	1142.81
O01	3046.44
O02	1487.38
O03	2857.81
O04	2937.6
O05	3030.99
O06	3022.43
O07	2052.24
O08	3011.72
O09	3977.32
O10	2967.55
O11	2593.82
O12	2839.65
O13	2767.6
O14	3078.05
O15	3067.65
O16	2934.63
O17	3042.69
O18	2713.71
O19	2904.8
O20	2524.51
O21	2551.12
O22	2795.57
O23	2812.39
O24	3045.2
P01	4045.92
P02	3105.68
P03	2841.73
P04	1826.49
P05	2937.12
P06	3091
P07	3081.55
P08	2996.23
P09	2585.63
P10	2968.58
P11	4050.33
P12	3066.71
P13	3219.48
P14	2942.4
P15	3048
P16	3027.71
P17	2962.32
P18	3016.13
P19	4036.71
P20	2851.54
P21	2855.32
P22	2555.09
P23	2349.83
P24	2876.24

## Sheet: Length by Treatment
Row	Treatment (µM)	Body Length (µm)	Average	SD
A	0	3134.98
B	0
C	0
D	0
E	0	3085.09
F	0
G	0	3106.27
H	0
I	0
J	0
K	0	2950
L	0
M	0	3046.84
N	0	3077.4
O	0	3046.44
P	0
A	0	2977.53
B	0
C	0
D	0	2758.63
E	0
F	0	2980.25
G	0
H	0
I	0	3055.2
J	0	2941.73
K	0
L	0
M	0
N	0	2776.21
O	0
P	0	3105.68	3003.02	116.458
A	0.05
B	0.05
C	0.05
D	0.05	2853
E	0.05	2872.98
F	0.05
G	0.05
H	0.05	2776.21
I	0.05
J	0.05
K	0.05
L	0.05
M	0.05	3017.37
N	0.05	2924.12
O	0.05	2857.81
P	0.05
A	0.05
B	0.05
C	0.05
D	0.05
E	0.05	3040.82
F	0.05	2954.6
G	0.05
H	0.05
I	0.05	2889.43
J	0.05	2628.93
K	0.05	3042.19
L	0.05	2915.32
M	0.05
N	0.05
O	0.05
P	0.05		2897.73	117.24
A	0.098
B	0.098
C	0.098
D	0.098	3069.84
E	0.098	2869.04
F	0.098
G	0.098	3133.24
H	0.098	2898.72
I	0.098	2659.99
J	0.098	2984.81
K	0.098
L	0.098	2637.1
M	0.098	2988.97
N	0.098	3037.94
O	0.098	3030.99
P	0.098	2937.12
A	0.098
B	0.098	2899.73
C	0.098	2962.64
D	0.098	2986.78
E	0.098
F	0.098
G	0.098	2997.44
H	0.098	3045.7
I	0.098
J	0.098	2896.9
K	0.098
L	0.098
M	0.098	3027.8
N	0.098
O	0.098
P	0.098		2948.04	128.471
A	0.195
B	0.195
C	0.195
D	0.195	3101.87
E	0.195
F	0.195
G	0.195
H	0.195	3051.21
I	0.195	2852.75
J	0.195	3098.97
K	0.195	2991.41
L	0.195
M	0.195
N	0.195
O	0.195
P	0.195	3081.55
A	0.195
B	0.195
C	0.195	2883.14
D	0.195	2720.02
E	0.195	3099.94
F	0.195	2914.05
G	0.195
H	0.195
I	0.195	2871.46
J	0.195
K	0.195	3027.23
L	0.195	2874.12
M	0.195	3159.1
N	0.195	3077.86
O	0.195	3011.72
P	0.195	2996.23	2988.98	118.108
A	0.39	3115.53
B	0.39
C	0.39	3103.91
D	0.39
E	0.39
F	0.39	2889.89
G	0.39
H	0.39	2821.52
I	0.39	2854.27
J	0.39
K	0.39
L	0.39	2986.3
M	0.39
N	0.39	2857.08
O	0.39
P	0.39	2585.63
A	0.39	3135.89
B	0.39	2941.11
C	0.39	2938.39
D	0.39	2891.52
E	0.39
F	0.39	3089.38
G	0.39
H	0.39	3082.37
I	0.39
J	0.39	2969.94
K	0.39	2873.94
L	0.39
M	0.39	2818.28
N	0.39
O	0.39
P	0.39	2968.58	2940.2	137.278
A	0.78
B	0.78
C	0.78	2925.74
D	0.78	2851.24
E	0.78
F	0.78	3001.81
G	0.78
H	0.78	3071.35
I	0.78	2834.81
J	0.78	2851.81
K	0.78
L	0.78	3046.78
M	0.78	3000.56
N	0.78	3027.46
O	0.78
P	0.78
A	0.78	3025.71
B	0.78	2918.34
C	0.78	2894.32
D	0.78	2990.66
E	0.78
F	0.78	2705.04
G	0.78
H	0.78	2946.66
I	0.78	2934.57
J	0.78	2750.41
K	0.78
L	0.78	3069.17
M	0.78	2779.22
N	0.78	3015.59
O	0.78
P	0.78	3066.71	2938.48	109.24
A	1.56
B	1.56	2907.03
C	1.56
D	1.56	2874.78
E	1.56
F	1.56	2646.64
G	1.56
H	1.56	3164.27
I	1.56
J	1.56	2863.28
K	1.56	2965.04
L	1.56
M	1.56
N	1.56	2929.13
O	1.56	2767.6
P	1.56	3219.48
A	1.56	2857.9
B	1.56	2824.04
C	1.56
D	1.56
E	1.56
F	1.56
G	1.56
H	1.56	2842.04
I	1.56
J	1.56
K	1.56
L	1.56
M	1.56
N	1.56
O	1.56
P	1.56	2942.4	2907.97	150.724
A	3.125	3102.13
B	3.125	2929.09
C	3.125	3008.18
D	3.125	2925.98
E	3.125	3027.38
F	3.125
G	3.125
H	3.125
I	3.125	2942.01
J	3.125
K	3.125	2973.58
L	3.125	3119.17
M	3.125	2915.12
N	3.125	3032.08
O	3.125
P	3.125	3048
A	3.125
B	3.125
C	3.125	3001.56
D	3.125	2944.48
E	3.125	3028.32
F	3.125	3009.12
G	3.125	2927.36
H	3.125	2817.93
I	3.125	2906.37
J	3.125	2942.4
K	3.125
L	3.125	2854.41
M	3.125
N	3.125
O	3.125
P	3.125	3027.71	2975.35	75.5781
A	6.25
B	6.25
C	6.25
D	6.25	2855.4
E	6.25	3116.99
F	6.25	3079.73
G	6.25	2744.82
H	6.25	2996.28
I	6.25	3030.02
J	6.25
K	6.25
L	6.25	3077.2
M	6.25
N	6.25
O	6.25	3042.69
P	6.25	2962.32
A	6.25	2880.92
B	6.25	3053.23
C	6.25	2844.52
D	6.25	2802.53
E	6.25	3048.47
F	6.25
G	6.25
H	6.25	2964.66
I	6.25	3086.94
J	6.25
K	6.25
L	6.25	2907.29
M	6.25	2933.21
N	6.25	2935.15
O	6.25
P	6.25	3016.13	2968.92	104.058
A	12.5	2845.81
B	12.5	2851.63
C	12.5
D	12.5	2935.28
E	12.5	3114.69
F	12.5
G	12.5	2894.43
H	12.5	2757.74
I	12.5	2690.6
J	12.5
K	12.5	3004.27
L	12.5	2747.8
M	12.5	2836
N	12.5	2800.25
O	12.5
P	12.5
A	12.5	2916.24
B	12.5	3014.92
C	12.5	2932.24
D	12.5	2933.46
E	12.5
F	12.5
G	12.5	2870.13
H	12.5
I	12.5
J	12.5
K	12.5	2834.81
L	12.5	2862.17
M	12.5
N	12.5	3015.4
O	12.5	2524.51
P	12.5		2869.12	130.232
A	25
B	25
C	25
D	25
E	25
F	25
G	25
H	25
I	25
J	25
K	25
L	25
M	25
N	25
O	25
P	25
A	25
B	25
C	25
D	25
E	25
F	25
G	25
H	25
I	25
J	25
K	25
L	25
M	25
N	25
O	25
P	25		#DIV/0!	#DIV/0!
A	50
B	50
C	50
D	50
E	50
F	50
G	50
H	50
I	50
J	50
K	50
L	50
M	50
N	50
O	50
P	50
A	50
B	50
C	50
D	50
E	50
F	50
G	50
H	50
I	50
J	50
K	50
L	50
M	50
N	50
O	50
P	50		#DIV/0!	#DIV/0!

## Sheet: Unsuccessful wells
	1	2	3	4	5	6	7	8	9	10	11	12	13	14	15	16	17	18	19	20	21	22	23	24
A			W.O.	W.O.	Dead	W.O.	W.O.	W.O.			Malf.		W.O.			Dead	W.O.				Dead	U.H.	Dead	Dead
B	W.O.	W.O.	W.O.	Dead	Malf.		Malf.	W.O.	Dead		Dead					Dead	W.O.
C	W.O.	W.O.	W.O.	W.O.	W.O.		W.O.						Dead	W.O.			W.O.		Dead					Dead
D	Dead			W.O.					W.O.					W.O.							Malf.		Dead	W.O.
E		Dead				Dead	Dead		W.O.	W.O. *	U.H.	W.O.	W.O.	W.O.						W.O.		Dead	Dead
F	Dead		W.O.		W.O.	W.O.	W.O.							Dead	W.O.			Dead	W.O.			Dead
G		W.O.	W.O.	W.O.			W.O.	W.O.	Dead	Dead	Dead	Malf.	Dead	W.O.	Dead			Dead			Malf.	U.H.		Malf.
H	W.O.	W.O.		W.O.				Dead							Dead					W.O.				U.H.
I	W.O.		Dead			W.O.				W.O.			Dead	W.O.						W.O.			Dead	Malf.
J	Malf.		W.O.											Dead	W.O.		W.O.	W.O.	Dead	Dead	Malf.			Dead
K		W.O.	Dead		W.O.	Dead					Dead	W.O.		Dead		Dead	Dead					Dead	W.O.	Dead
L	Malf.	W.O.	Dead			Dead	W.O.						Dead	W.O.
M		Malf.		W.O.			Dead						W.O.	Dead		Dead	W.O.			W.O.		Dead	Dead
N				Dead		Dead	W.O.			Dead				Dead		W.O.	W.O.						Dead	U.H.
O		Malf.		W.O.		W.O.	W.O.			W.O.	Malf.	W.O.		W.O.	W.O.	W.O.		W.O.	W.O.
P	Dead		Malf.	Dead		W.O.					Dead								Dead	W.O.			W.O.
