# Supplementary material for: High-Content Screening in Zebrafish Embryos Identifies Butafenacil as a Potent Inducer of Anemia
Source: PLoS One. 2014 Aug 4;9(8):e104190. doi: 10.1371/journal.pone.0104190 (PMC4121296; doi:10.1371/journal.pone.0104190)
Supplement: Dataset S1 — Microsoft Excel spreadsheets containing raw data for all chemical screening assays. (ZIP) [file pone.0104190.s036.zip › Dataset S1/10- Tribufos/Tribufos_Circulation_FFTAnalysis.xlsm]

## Sheet: Description
ToxCast Screen - Circulation
Tribufos
Data was collected using the Circulation Journal in MetaXpress
Imaged 74 hpf fli1 larvae using ImageXpress
Incubated larvae in 100 mg/l MS-222 for 30 min
Centrifuged plate for 2 min at 200 rpm
Imaging parameters:
*32 frames (0.09 sec interval)
*Transmitted light
*4X magnification; 1 site/well
Had the doors off of the imager and the fan on to stablize temperature
Test Initation Date: 8/23/13
Imaging Date: 8/26/13
Start Imaging Temperature: 26°C
End Imaging Temperature: 26°C
Total Imaging Duration: 1:58
W.O. = Wrong Orientation
N.F. = No fish in viewing screen
N.A. = Not Analyzed (did not meet analysis criteria)
O.F. = Out of Focus

## Sheet: Background
Measurement	Average (Show Region Statistics)
	1	2	3	4	5	6	7	8	9	10	11	12	13	14	15	16	17	18	19	20	21	22	23	24	25	26	27	28	29	30	31	32
A01	621	624.125	621.875	619	618.5	622.375	620.5	626.125	620.375	624.25	623.75	624	617.75	620.75	617.75	614.75	610.375	621.625	616	617.375	615.25	620.5	621.125	609.375	621.125	618.125	616.875	615.625	623.375	620.375	616.25	615.625
A02	652.25	650	645.875	647.375	648.625	656.75	657.25	644.75	641.375	647.75	652	647.875	649.25	651.625	645.875	642.875	652.625	645.375	647.125	644.375	647.375	642	651	651.375	653.125	653.375	650.5	652.125	653.375	649.125	649.625	652.875
A03	654.25	656.25	655	654.375	651	650.625	649.875	654.875	659.5	653.625	650.375	655.125	653.125	651.625	651.625	651.875	653.125	654.5	659.875	653.25	657	656.75	652.125	650.5	651.375	649.625	652.75	658.875	651.875	648.5	651.75	652.625
A04
A05
A06
A07
A08
A09	634.875	642.5	644.25	638.875	637.875	642.25	648.625	641.75	641.625	636.625	642.5	637	640.875	641.875	642.625	643.5	641	636.75	638.125	637.625	642	644.5	646.75	642.125	642.625	643.125	644.75	642	637.25	642.25	641.625	642.5
A10	642.75	646.125	638.875	634.375	642.375	637.875	640.125	636.875	644.25	644.375	642.375	649.875	638.625	649.125	636.25	641.875	649.875	644.375	645	645.625	644.125	647.5	643	636	645	639.625	643.5	637	641.625	637.125	641.375	642
A11
A12	637.75	639.5	637.375	644.375	638.5	632.5	637.5	641.25	638	638.125	635.125	637.25	636.75	640.125	638.625	632.5	638	645.375	637.125	643.375	643.125	643	637.5	641.75	638.25	636.75	637.75	635	638.5	639.125	637.75	636
A13
A14	667.5	667.25	673.25	669.625	672.375	668.25	661.5	666.5	664	665.75	662.25	667.625	649.875	664.875	671	658.25	667.625	661.375	660	655.25	662.5	656.375	666.5	662.5	664.125	662.75	664.875	667.625	665.75	660.5	664.75	664
A15	649.125	653	655	654.375	658	653.75	640.25	654.875	655.375	650.125	659.625	653.125	650.25	652.375	651.75	650.5	656.875	647.75	643.875	653.375	658.5	653.125	656.625	658.375	656.25	651.25	650.625	654.875	647	654.25	649.5	650.375
A16
A17
A18
A19
A20
A21
A22
A23
A24
B01
B02
B03
B04
B05
B06	631.875	630.125	637.5	630.625	639.125	635.5	631.625	631.875	632.875	631.875	635	638.25	634.5	636	630	638.5	634.875	633.25	639.25	636.5	637.625	633.75	629.25	635.375	634.25	629.5	632.25	639.125	639	637	634.5	638.125
B07
B08
B09
B10	612.75	618.625	614.75	613.75	616.625	610.5	611.5	615.875	613.875	609.5	610.875	614.875	614	611.875	613.625	606.75	613.125	621	613.625	608.75	613.125	611.5	617.125	615.5	616.875	613.5	618.875	613	614.25	618.5	614.125	615.5
B11
B12	636.375	633.5	628.375	628.25	622.625	627.875	633.875	633.125	633.375	625.125	631.375	636.75	628.625	625.75	628.875	628.875	627.75	632.75	630.25	638.5	636	639.375	631.75	628.125	636.75	640.625	634.5	635.375	638.625	634.5	639.375	638.875
B13	628	619.5	623.5	626	621.125	625.875	618.75	632.25	627	620.375	621.5	626.75	625.125	624.125	625.75	627.25	625.875	624.5	631	621.625	621.875	624.5	624.375	624.25	627.125	628.625	625.5	622.25	624	624.25	620.625	623.125
B14	566.375	560.125	561.25	564.125	565.625	562.75	564.5	562.375	564.875	560.75	561	568.125	569	564.875	565	568	571	568.625	563.625	571.75	568	567.75	575.125	568.125	566.75	562.875	570.625	568.375	570.125	567.875	565.125	577
B15
B16
B17
B18	648.375	644.375	649.875	646.375	646.375	641.25	652.875	645.875	653.25	650.75	645.5	650.625	650.75	645.625	647.25	645	652.5	648.125	648.5	650	647.75	645.625	644.625	651	645.75	644.625	642.25	643	647.375	645.5	644.625	648
B19	653.375	655	654.5	648.25	656.75	656	654.375	652.25	658.375	651.375	651.25	656.375	653.75	649.375	652.125	654.375	654.5	657.625	654	651.375	652.875	658.25	656.25	653.75	661.75	656.125	650.75	656.25	655.125	658.375	660.5	653.375
B20	627	625.875	630.5	627.125	627	633.875	627	625.25	626.375	630.125	624	627.875	625.875	633.75	632.375	624.875	635.375	625.625	630.625	632.875	632	629	626.125	625.25	625.5	627.875	631.5	629.5	627.125	637.125	629.375	627.25
B21
B22	624.625	631.125	633.375	628.5	624	623.25	631.5	626.625	627.125	626.875	630.875	628.75	628.625	631.75	633	625.375	633.375	628.5	624.375	633	627.625	629	629.875	633.125	632.625	630.875	622.75	625.25	634.25	628.875	630.25	630.625
B23
B24
C01
C02
C03
C04
C05
C06
C07
C08	608.375	612.125	600.125	600.875	606.625	609.5	604.75	606.875	603.875	605.375	610.875	611.25	607.625	610.875	602.625	604.75	608.25	605.625	610.75	605.5	604	607.875	608.125	602.5	610.625	610.5	602	603	611.375	604.5	609.125	609.875
C09	646	645	651	645.875	650.5	658.75	644.875	647.875	650.375	650.5	652.5	643.875	647.5	647.75	646.875	643.875	646.625	644.5	655.375	651.125	652.5	646.25	645.75	651.375	645.75	652	651.875	651.125	653	650.625	651.75	652.25
C10	564.375	569.75	565.75	565.375	563.375	569.75	569.875	563.625	569.75	566.375	568	564.5	565.625	566.875	567.875	565	571.75	567.125	569.625	573.5	561.5	568.875	568.625	565.5	571.75	569.625	566.375	569.125	564.875	566.125	563	567.5
C11	626.75	630.5	629.75	625.875	631.25	633.5	625.625	625.75	625.375	633.75	623.75	632.25	630.875	628.125	632.125	626.75	625.5	623.75	629.375	629.375	626.75	636	631.25	630.375	631.625	633.125	633.5	628.875	633.5	625.375	632.75	635.125
C12	618.625	618.875	614	617.875	624.75	616.125	616.625	624.625	623.125	621.25	622.375	621.75	619.375	617.25	618.875	619.875	626	622.25	616.625	618.75	622.625	618.375	621.25	623.25	620	617.5	620	622.375	628.125	623.25	620.5	620.125
C13
C14
C15	621.5	618.5	623.875	625.5	619.75	622	620.75	623.375	626.625	620.625	625.25	623.375	626.5	623.875	626.125	627	625	633.75	630.375	626.25	626.125	628.75	633	626.75	622.625	630.375	629.125	625	627.5	623.125	627.75	624.875
C16	627	627.125	623.125	629.5	629.125	624.875	623.125	628.5	625.875	629	632.375	627.25	626.5	629.5	626.125	624.75	630.75	627.375	623.5	633	631.875	630.75	629.125	632.5	622.625	631.625	629.875	624.125	628.75	629.75	624.625	630.875
C17
C18	605.625	607.125	605.5	605.5	613.875	605.875	609.125	611.25	609.75	609.125	614.5	616.625	618.625	608.5	613.75	600.625	609.375	602.875	604.75	609.75	607.625	608	613.125	607.875	609.25	611	610.125	610	612.5	606.25	612.125	604.625
C19
C20	648.125	648	640.125	646.375	646.875	639.125	646.75	652.5	639.75	646	647.375	646.125	643.5	646.125	645	647.875	644.375	647	645.625	644.75	645	641.75	639.75	645.125	649.375	650	643.125	649.375	642.5	651.875	642.625	645.625
C21	649.625	655	653	657.5	657	661	650	659	646.75	657.5	662	655.125	653.25	653	649.75	651.125	655	653.25	648	652	655.5	654	647	653.625	651	657.5	659.625	658.125	655.625	652	653.75	657.5
C22	624.5	625.125	626	619.75	622.5	622.625	628.125	621	624.375	624.625	628.625	623.375	621.75	627.125	623.25	619.875	626.875	626.375	626	628	623	632.125	626.25	626.25	623.125	622.5	622.25	620.875	623.375	626.875	624.125	622
C23
C24
D01
D02
D03
D04
D05	635.5	626.25	632.375	625.5	630.5	625.25	630.25	633.625	631.875	630.25	635.5	637.25	631.625	634.125	625.75	632.5	636	632.75	634.25	630.5	631.125	630	635.5	632.875	630.125	630.75	634.625	630.5	637.75	636.25	633.25	634.375
D06	629.5	631.625	627.75	633.5	628	627.125	632	633.5	636.375	631.75	628.375	628.125	632.25	632.625	631.125	632	633	632	629.125	630.125	626.125	628.75	633.125	637.125	629.125	631.125	630	626	630.125	635.25	630.75	633.25
D07	619.875	616.75	620	623.125	617.625	620	615.625	618.75	621	622.25	621.75	620.375	619.5	618.625	618.25	621.125	622.875	622.625	616.875	623.375	620	624.75	616	617.75	619.75	621.25	620.25	616.625	622.625	620.75	623.75	617.875
D08
D09
D10
D11	648.75	649.75	647.875	641.25	649.875	645.5	642.75	648	645.125	653.125	647.375	650.125	648	645	650.875	643	641.25	648.25	645.75	651.875	648.75	649	644.125	649.25	648.625	653	646.375	643.75	646.875	640.375	649.25	647
D12	607.375	602.5	605.625	608.875	597.625	606.125	608.625	602.875	604.375	600.125	603.5	605.125	598.75	598.5	602.5	603.125	602.875	606	601.75	600.5	604	605.875	599.75	599.5	597.875	603.75	604.5	605.5	606.375	603.75	608.875	601.5
D13	653.375	642.375	643.875	647.5	639.125	648	642.125	637	644.125	643.75	644.375	643.5	642.25	641.875	643.625	643.75	635.625	637.75	641.75	650.625	645	650	640	639.5	640.625	637.125	647.125	642.375	643.875	642.625	647.75	638
D14
D15	551.75	548.125	550.375	550.75	552.25	555.125	555.125	547.625	556.125	551.75	552.75	554	550.375	550.125	552.25	554.875	554.25	549.75	552.75	549.875	554.625	548.5	550.875	553	560.25	551.5	550.125	549.875	551.125	549.125	552.375	549.125
D16	654.125	644.875	654.5	655.25	654.25	649.875	653.625	654.625	654.75	653.625	648.625	650.125	651.75	656.625	647.25	653.25	659.125	656.375	655	655.5	656.375	653.25	650.25	650.5	649.875	650.625	657.5	657.75	650.625	662	652.25	658.25
D17
D18	590.625	595.375	595.625	594	593	594.75	593.75	594.875	596.125	592.25	593.5	594.5	601.875	595.375	591.75	592.875	590.875	589.875	592.75	592.75	587.875	593.25	597.5	596	595.875	592.125	595.125	591.25	597.375	591	594.5	594.5
D19	656.25	663.25	655.75	651.875	653.75	651.75	647.875	657.375	657.375	661.25	656.125	660.5	652.875	661.25	657.875	654.375	659.75	650.875	653.125	658.875	655.5	659	656.625	653.75	652	660.875	663	659.375	657.625	657.875	657.125	663.125
D20	660	669.75	661.75	658.625	666.75	659	667	665.5	662.625	666.375	665.5	661	658.875	660.125	661.25	655.5	655.875	664.375	661.875	661.375	659.75	662	662.625	659.375	666.25	664.75	660.875	661.375	667.375	665.625	662.125	664
D21
D22
D23
D24
E01	646.125	641.75	645.25	645.75	650.625	648.625	649	650.375	648.375	646.5	647	643.625	649.625	646.375	649.875	647.5	649.125	644.625	649.5	642.625	649.375	651.625	644.875	643.875	643.625	647.875	643.75	646.625	645.625	649.375	650.375	644.375
E02
E03	603.5	596	599.25	601.125	596.375	602	602.25	603.5	602.375	602.75	603.125	601.75	601.75	604.125	599.5	605.875	599.75	602	602.125	599.75	601	601.875	600.25	608.875	602.5	603.625	602.5	606.625	603.25	600.25	602.875	599.25
E04	618.5	623.125	624.375	623.25	623.875	623.375	620.375	612.5	621	614.875	614.625	619.875	622.875	619	617	619.125	621.125	614.375	618.25	616.375	629.125	617.625	616.375	621.375	623.5	620.125	616.25	620.125	617.25	620.625	618.25	623
E05	649	643.375	644.25	646.5	644.875	644.125	644.125	647.625	644.875	648.125	648.75	646.375	642.25	638.625	643.5	648.875	643	645.75	646.25	650.375	643.75	643.25	649.875	648.875	650.25	642.25	646.125	641.875	643.375	646	648.125	638.375
E06
E07
E08	598	608	605.875	606.5	602.625	600.625	605.125	605.375	601	604	610.875	602.25	604.625	609.625	605.625	608.5	613.375	605.5	607.875	605	606	610.375	604.25	602.625	607.25	603	599.25	604.875	607.875	607.375	602	601.625
E09
E10	628.25	631.125	624	624.125	626.375	622.5	622.375	624.5	623.125	629	624.625	632.625	629.375	632.25	625.375	625.125	630	632.75	625	624.75	624	634.625	629.25	621.875	623.5	623.375	617.75	629.375	627.75	623.25	624.125	622.25
E11
E12
E13
E14
E15
E16	648.5	652.75	650.375	646.375	654.75	649.875	646	646	649.75	649.375	650.5	643	644	648.125	645.75	654.125	651	652.625	649.75	649.25	654.625	649	654.5	649.25	650.875	648.25	648.375	646.5	652.875	656.125	649.25	651.875
E17	615	617.875	615.25	619.75	620.625	620.125	619.75	619.75	616.5	612.5	624.5	615	622	621.75	617.25	618.125	622	620.75	619.125	624.5	614.75	614.875	621	615.5	617.125	612.75	614.25	619.75	621.625	613.625	624	615.375
E18	662.375	661.875	665.375	668.125	660.625	661.5	659.75	656.875	664	665.25	663.375	667.375	665.75	657.625	657.875	659.125	668.5	663.5	663	665.75	662.625	662.25	664.625	659.5	664.5	664.875	657	658.75	667.625	662.875	666.375	664.25
E19	675.875	667	667.5	664.625	671.125	665.5	669.5	667.75	671.75	664.125	672.875	663.625	668.375	666.5	667	662.25	669.5	669	667.125	661.5	665.75	667.875	676.375	666.5	668.875	664.625	666.125	663.875	667.5	664.375	666.125	666.125
E20
E21	626.5	627.375	622.875	628.875	627.5	623.25	622.375	624.5	627.25	623	623.875	622.25	628.25	624.875	622.625	624.625	624	623	629.25	621.875	627.625	625.5	622.75	627	627.75	633.25	627.625	625.25	628.25	623.375	621.375	627.625
E22
E23
E24
F01
F02	646.875	650.5	648.375	652	639.625	646.375	645.875	653.625	644.125	650	647.375	648.5	643.375	645.5	649.125	642.625	639.875	647.875	648	653	647.5	652.75	644.25	646.375	654.75	645.625	648.625	646.75	653.375	651.625	654.25	650.375
F03
F04	650.375	649.125	642.25	644.375	652.625	642.5	651.25	655.125	646.25	646.5	645.25	647.625	640.25	645.5	642.5	646	646.625	651.375	647.625	641.375	647.5	649.875	644	647	652.25	651	643.75	652.625	649.875	645.625	649.75	645.625
F05
F06
F07
F08
F09
F10	661.375	664.875	666.875	667.25	662.875	663.375	663.5	667.5	663.875	665.125	666	665.875	667	658.25	665.625	671	666.25	664.875	669.5	663.875	676.125	665.75	664.125	672.75	659.625	668.5	670.5	669.375	668.5	673.625	674.625	669.125
F11	598.375	599.75	600.5	600.75	599.375	598	599	598.125	598.375	605.25	603	597.375	599.375	595.125	599.125	602.5	593.625	596.5	599.25	596.75	606.625	594.625	599.875	598.5	600	600.875	598	599.5	595	599.75	600.5	599.875
F12	628	630.125	629	630	630.75	630.5	637.5	624	630.625	634.375	633.25	623.375	630	635.75	630.125	628.5	630.5	631.125	627.875	637.375	634.125	632.75	627.125	627.625	632.125	631.625	629.75	635.75	630.125	633.375	622.375	631.25
F13	646.75	649	647.5	647.375	648.25	644.125	647.5	648.25	651.5	643	645	645.125	649.125	640.125	643.25	647.75	653.25	649.125	646.125	646	649.125	651.125	644.5	647.875	646.125	644.625	647.5	650	650.875	648.875	649.25	640.25
F14
F15
F16	651.375	655	654	653.375	650.375	656.75	654.625	654.75	650.625	656.25	652.75	664.25	657.5	658.125	656.125	664.125	660.125	652.125	657.5	652	655.125	659	650.875	652.625	653.625	657.125	653.5	659.125	655.5	655.375	653.875	655.625
F17	564.375	572.75	570.25	576.75	574	571.625	571.625	577.25	569.375	573.25	570.875	569.125	579.875	579	567.25	572.25	571.875	574.125	579.875	580.125	575.5	572.25	571.375	575.625	570.875	572	569.375	568	573.75	579.125	572.75	574
F18
F19
F20
F21
F22
F23
F24
G01	640	640.5	642.625	639.25	639.5	647.5	631.5	636	638.125	634.375	642.875	638.625	637.375	643.375	642	641.875	641.875	638.375	642.375	638.375	653.375	639.125	638.25	639.375	641.375	642.75	643.375	638.375	643.875	634	645.25	638
G02
G03
G04
G05
G06	642.375	639.5	630.75	640.75	635	640	639.125	642.625	642.125	636.375	642	640.75	644.75	637.875	636	642.75	644.375	641.25	645.125	640.5	644	637.375	637.5	641	642.375	648.125	642.375	635	635.25	642.25	643	646.875
G07
G08
G09
G10
G11
G12
G13
G14
G15
G16	595.375	598.875	597	593.625	586.25	593.25	595.375	595.75	595.25	593.375	591.625	595	594.25	597	594.5	597.5	594.875	603.375	589.375	592	596	595.5	592.375	594.875	596.625	598.5	594.125	592.25	598.375	596.25	592.125	593.75
G17
G18
G19
G20
G21
G22
G23
G24
H01
H02
H03	645.25	647.25	644.875	646.875	644.5	643.375	647.875	642.75	644.125	644.25	644.625	644.875	641.25	644	645.125	644.875	643.625	652.625	649.625	648	649.5	645.375	651.5	644.5	645.875	644.375	637	647.25	651.25	640	644.125	645.25
H04
H05	615.125	616	619.25	610.875	615.75	619.125	612.5	616.5	613.375	622.5	613.375	614.5	619.625	615.5	618	614.625	611.625	615.375	617.5	620.125	619.875	614.875	618.125	612.75	623.25	616.375	612.25	619	613.125	614.125	612.625	619.875
H06	664.5	665	669.5	657.75	664	667.875	662.25	668.5	664.125	664.125	664.875	662.875	664.5	667	664.25	666.125	659	666.25	660.75	663.875	660.125	666	662.375	667.375	663.875	669.375	665.625	661.75	656	667.875	663.375	667.25
H07	641.5	641.75	637.25	645.375	645.25	639.125	641.375	639.75	643.375	640.625	645.25	641.875	643.125	644.75	641.75	645.25	639.625	648.75	646.125	645	644	643.625	643.125	641.25	647.5	642.875	643.375	640.25	645.875	646.375	648.75	643.125
H08
H09
H10	622.625	615.75	617.125	627.5	613.5	617.125	616.125	614.375	618.25	618.25	613	614.75	617	620.5	622.625	616.375	614.875	620.25	620.75	615.5	620.125	623.625	617.75	613.125	616	619.875	617.625	619	617.125	616.25	618.375	615.625
H11	581.5	579	573.25	574	574.25	572.5	573.375	571.375	571.5	582.375	578.5	578.75	582.5	574.875	571	576.25	573.25	578	575.5	573.75	581.375	579.375	578.5	570.375	576.375	582.25	573	581.75	572.875	578.75	572.375	573.125
H12	647.25	642.625	650.25	650.875	645.5	655.25	653.625	645	651.5	653.75	650.625	650.75	649.5	644.25	653	645.25	650.5	647.5	651.375	648	648.25	643.5	644.5	649.125	649.5	651.875	649.875	646	648.25	647.375	654.75	647.375
H13
H14	553.5	547.875	553.25	549.375	550	546.25	551.875	552.875	551	551.375	551.875	556.375	550.625	552.25	554.5	557	551.625	546.375	547.375	550	551.25	552.625	555.625	548.625	554.25	558	548.375	555.625	548.625	549.125	545.125	554.625
H15
H16	604.375	606.5	608.5	610.375	605.125	603.375	611.25	607.375	603	605.75	612.625	609.125	606	607.5	603	608.5	606.375	606.625	609.375	610.25	611.625	611.875	604.125	614.125	605.25	610.625	616.125	607.25	616.625	607.5	608.375	605.375
H17	658.125	664.125	656	656.375	655.25	656	654	654	657.5	649.875	660.75	657.625	655	665.25	658.625	658.5	659.125	653.75	656.375	662.375	662	662.375	657.875	661.125	657.625	661.875	660.625	656.25	661.25	661.5	658.375	660
H18	654.375	659.5	663.375	662.75	659.25	663.75	661.125	659.375	660.375	659.375	656.75	660.75	657	659.25	665.375	656.625	655.875	655.875	661.5	657.625	658.5	660.75	662.125	657.625	660.75	661.75	645.375	662.25	663.125	666	658	660.375
H19	666.5	664.25	665.375	664	670.75	670.875	664.75	667.25	668.5	669.125	663.375	668	664.75	666.25	665.125	666.5	664.5	670	669.875	667.25	664.875	664.625	664.25	671.25	669.625	668.75	672.5	665.5	672.625	670.125	667.25	662.125
H20
H21
H22	688.625	688.125	688.25	684.75	685.125	681.5	690.75	681.625	686.875	682.875	683.375	687.125	691	690.625	683.875	692.125	687.5	692.625	692.625	686.25	694.5	688.375	692.625	683.75	689.75	690.875	689.375	688	689.125	686.625	690.375	693.25
H23
H24
I01
I02	631.875	636.375	632.375	635.25	627.875	640.5	636	630.75	634.5	632	631.375	636.875	630.25	632.75	635	633.25	630	632	631.375	635	634.875	637.375	633.5	629.5	628.875	635.125	635.625	628.375	638.5	633.375	631.5	635.5
I03
I04	541.125	546.125	544.25	546.25	546.25	545.875	543.625	547.375	542.5	536	548.75	541.5	551.5	548.125	545.5	545	553.375	544.375	541.75	547.625	544.75	542.375	550.125	545.875	544.75	546.375	549.125	548.125	541.75	546	545.25	546.375
I05	627.25	625	630.5	624.75	631.25	627.875	630.5	627.25	628	627	626.875	628.125	630.125	627.625	632.375	628.75	626.375	629.375	627.375	636	634.625	627.375	623.25	629.125	621.625	630.75	632.375	630.625	626.125	631.5	633	635.75
I06
I07	558.5	554.875	558.375	554.25	560.625	556.5	559.875	559.625	554.125	561.5	553.875	562.25	561	562.25	554.125	556.75	557.5	560	556.125	558.25	556.375	560.875	560.25	558.75	557.25	559.125	561.375	563.75	561.125	559	555.75	558.25
I08	638.875	636.5	642.375	648.875	642.375	642.875	643.625	641.625	648.25	643.5	644.125	646.125	646.75	645.5	646.25	643	643.375	641.875	649	646.625	645.75	648.625	639.875	644.125	640.375	640.625	645.625	645.5	639.25	639.125	642.875	646.75
I09	605.25	601.75	610	606.875	608	609.25	604.75	611.875	606.625	609.125	605.25	611	606.875	607.5	610.5	607.75	601	604.75	609.125	604.75	607.875	615	604.625	606.875	610.75	611.75	606.375	605.75	605.75	609.375	610.5	606
I10
I11	574.5	584.625	576.375	583.875	585.5	579.125	581.25	585.5	580.625	581.75	585.75	583.125	582.5	583.75	581.75	584.625	581.375	576.75	582.25	583.625	586.375	580.625	584.75	587	584.75	582.75	586.25	584.25	583.375	586.5	579.375	584.875
I12	631.875	624.25	630.25	625	624.75	624.25	630.5	620.75	629.125	627.375	623	622.125	628.875	626.875	628.75	624.75	633.5	625	627.75	630.625	627.625	632.125	622.5	630.375	629.5	619	625.875	629	625.25	625.375	623	626
I13
I14
I15	643.625	646.875	653.5	644	644	643.25	647.875	641.625	640.125	651.5	641	641.25	650	647.375	646.625	647.625	649.25	647.25	645.25	643.5	645.375	644.25	649.375	639	642.375	650.5	649.75	643	638	647.75	650	647.375
I16	661.625	674.375	667.75	663.25	672	663.5	663	666.25	674	663.875	672	663.5	671.75	659.625	670.375	665.625	669.25	665.625	664	669.75	669.125	666	673.875	663.25	666.375	669.125	671.125	668.375	667.375	669.625	670	667.75
I17	648.75	650.625	645	653.125	651	647.125	649.375	644.625	649.625	648.125	649.75	652.5	648.875	645.75	656.375	651.375	650	647	655.125	652.5	643.375	648.125	654.75	646.25	650.875	644.125	647.125	647.375	649.125	649	650.75	650.25
I18	704.875	698.75	703.625	706	699.625	702.875	700.875	707.5	704.125	706.375	708.875	706.875	701.375	707	708.125	705	708.625	700	702.625	703.25	711.375	701.875	704.875	703	709.875	707.375	712.125	707.5	703.25	706.25	706.875	708.5
I19	594.25	588.75	591.75	596.125	596.5	595.5	595.875	601.875	588.125	597	594.625	597.875	595.125	593.375	592.875	592.875	591.5	588	589.75	593	589.375	596.875	594	590.375	600.5	601.75	595.125	595.375	596.375	592.25	587.625	590.875
I20
I21	636.375	636.625	628.875	628.75	627	637.625	640.125	636.25	634.125	628.875	635.625	641.375	633.125	636.25	637.25	633.375	637.25	636.25	638.25	637.25	639.5	638	635	638.875	639.75	639.375	641.25	638.875	629.25	629	631.125	634.625
I22
I23
I24
J01
J02	634.625	639.125	637.625	635.25	640	640.75	636.75	642	637.375	637.875	642	636.625	636.625	634	636.625	639.75	631.875	635.125	638.5	643.75	643	638.625	637.25	637.5	637	644.625	641.25	642.125	641.75	639.625	639.125	633
J03
J04
J05	672	667.75	669.875	675.25	666.25	667.875	664.75	667	673.625	668.75	669.75	670.25	667.875	668.875	669.125	671.5	670.75	665.75	671.125	671.375	667.5	672.375	669.125	662.5	668.375	674	666.375	668.625	671.5	668.25	667.625	663.125
J06
J07	665.5	660.125	662.25	661.5	665	664.125	661.125	664.25	660.875	662.25	661.5	666	656	661.75	663.875	656.5	663.125	666.5	660.875	665.25	668.5	662.25	663.875	666.5	664	658.375	660.625	668.875	659.5	660.25	663.75	662
J08
J09
J10	686	687.625	689.125	683.5	685.75	683.625	678.375	685.125	689.375	683.75	680	685.25	685.75	686	689.375	686.125	680.75	686.5	680.75	681.5	687.375	691.25	685.75	677	680.5	685	691	692.75	684.625	686.5	689.875	676.25
J11	586.75	589.375	591.75	594.625	589.25	587.75	590.625	592	594.875	598	597.5	592.25	594.375	594.375	587.875	592.875	595.75	596.25	587.75	593.5	597.125	597.625	593.875	593.875	591.625	594.5	592.875	587.875	592.625	590.625	593.75	592.875
J12	643.625	643.125	644	646.5	642.5	647	638.875	644.125	644.375	648.25	643.375	651.25	641.375	646.25	645.5	649.875	645	644.125	642.875	643.875	642.125	642.625	649	643.5	646.5	645.875	643	645.625	642.625	645.75	649.875	650.375
J13	472.125	478.75	484	478.75	488.375	482.375	486.875	481.375	480.875	480	482.625	483.75	479.5	483.875	483.5	482.25	481.375	484.5	484.75	477.375	489.5	479	483.75	482.125	482.375	480.5	476.25	490	478.125	484.375	484.25	489.25
J14
J15
J16	661.75	663.75	665	663.25	663.625	667.25	665.25	662	659	666.875	667	663.75	662.375	659.25	666.75	667	663.25	662	661.25	658.375	659.625	662.5	665.5	665	660.75	664.875	659.25	669.125	663.125	659.125	666.5	659.75
J17
J18
J19
J20
J21
J22	666.75	663.375	672.5	664.75	669.75	667.5	667.75	665.125	667.875	670	672.25	664.75	666.25	664.625	667.75	667.5	663.625	676.75	667.125	664.75	665.25	665.25	665.375	671.375	664	673.5	671.375	668.5	663.75	667.375	671.375	668.875
J23
J24
K01	637.375	632.125	635.875	643	635.375	634.5	631.125	633	631.875	632.5	631.625	631	631.75	637.875	637.875	634	629.25	636.375	636.5	633.125	634.125	637.625	638.125	631.75	639.75	634.375	635.75	630.75	637.125	634.375	639.25	638
K02
K03
K04	640.75	643.25	639.75	643.75	639.75	642.5	639.125	648.5	645.5	642.75	643.875	645.25	645	639.25	641.125	645.75	640.5	644.25	639.5	644	646.375	647.5	641.875	643.375	643.5	646.125	640.375	642	640.25	643.5	640.375	639.5
K05
K06
K07	665	660.375	657.875	659.375	664.375	667.75	658.625	665	655.875	654.75	661.875	656.25	649.25	655.375	660	660.5	661.375	653.25	657.625	661.25	658	656.375	656.5	664.75	655.25	670.125	654.25	659.625	659.125	659.125	659.375	660.25
K08
K09
K10	624.625	627.125	632.375	627.75	635.25	627.25	628.75	635.625	628.75	635.25	628.25	633.125	635.5	634.25	628	628.75	628.625	635	630.375	631	629.875	631.375	628.25	624.375	635	632.5	631.375	628	630.625	634	631.875	634.25
K11
K12	607.625	602	605.25	609.75	612.875	610.5	605.625	608.875	612.125	606.5	610.375	613.25	611.25	605.125	612.625	610	612.25	611.75	610	606.5	612.75	608.125	610.875	612.125	609.625	613.125	612.625	609.375	607.5	606.125	604.875	607
K13	627.875	624.75	624.375	626	626.125	626	621.75	632.125	621.75	625.25	617.625	630.25	627	622.875	618.375	622	619.5	630.25	625	623	623.625	619	627.875	628.75	623.625	626.125	628.125	624.5	629	627.375	624.125	625.875
K14
K15	690	684	687.75	684.875	684.875	686.875	685	691.375	688	692.5	687.25	689.75	686	688.625	688.875	692	689	690	684.75	686.25	693.625	685.625	687.5	690.25	680.25	685.375	688	692.75	686.125	685.25	682.375	690.125
K16
K17
K18
K19	682.75	686.75	688.625	686.75	692	691.25	691.875	690.625	688.75	687.375	698.125	690.875	688.25	693.5	693.25	688.75	686.625	689.375	695.625	694.75	696.625	685.5	692.125	694.75	694	692	687.625	687.75	689.25	699.875	693.75	690.625
K20	693.5	693.125	693.375	700.375	696.625	692	700.25	697	700.25	691.125	698.875	694.75	696.875	696.75	702.75	699.5	696.5	697.375	697.5	698.75	693.25	699.25	703.5	698.125	696.25	700.5	696.5	692.375	699.125	695.25	700.125	689.75
K21	700.875	696.625	697.75	703.375	700.625	707.25	700.5	696.625	698.375	694.125	699.875	702.625	700.875	701	704.75	700.75	698.75	696.375	703.75	703.625	699.375	697	697.125	697.25	693.375	703	695.75	702.5	698.75	698.75	703.375	703.75
K22
K23
K24
L01
L02
L03
L04	528	533.375	526.75	530.375	530.375	528.5	535.375	523.25	533.375	532.75	528.5	532.25	530	531.375	524.75	529.625	534.125	529.5	532	531.25	531.5	530.875	527.125	532.375	533.5	534.125	536.25	531.375	529	529.125	524	527.875
L05
L06
L07
L08	660.625	663.25	663.25	661.25	664.125	664	662.5	660.25	664.875	664.875	669.125	667.25	667.875	668.375	671.125	660.125	666	658.875	666.625	662.75	665.375	664.625	665.75	666.5	666	668.875	663.375	666.625	667.5	660.5	663.875	669
L09	686.125	684.75	682.625	687.875	687.375	680.375	690.25	680.875	691	689.5	687.5	684	685.75	681.25	688.125	676.375	684.25	689.5	681	686	684	684.75	694.5	689.125	686.5	688.625	694.875	687.5	684.875	686.75	686.625	687
L10
L11	678.125	672.875	678.5	680.75	672.625	679.875	675.875	669.5	678.25	681.375	679.125	675.625	672.375	673.875	682.25	682.875	671.75	677.25	668.625	675.125	673.75	677.5	675.125	671.875	667.375	675.25	674.75	672.75	676.625	676.875	671.875	675.5
L12	677.375	676.25	680.75	676	671.5	671.75	674.75	676.875	676.375	673.125	672.5	674.125	675.5	673.625	672.875	673.875	671.875	672.75	673.125	669.5	673.875	677.5	671.5	670.75	677.5	673.125	680.375	665	675.625	674.125	673.5	674.875
L13
L14
L15	653.125	655.125	652.25	653.75	654.75	661.375	654.5	655.125	653	654.25	655.25	649	654.25	655.5	657.5	651.375	652.625	654.625	648.125	650.5	651.625	657.5	654.625	655	649.625	643.875	654.5	655.125	651.75	650.875	651.625	654.25
L16	635.375	633	627.625	627.875	633.5	634.125	640.375	629.625	635.75	633.875	628.75	636.875	635.25	630.875	632.125	641.125	634.75	637.625	633.375	632.375	641.75	628.375	636.625	631.75	634.25	632.5	632.75	634.75	636.5	640.625	633.25	636.375
L17	640.125	634.125	629.125	635.75	633.5	638	633.5	634.25	641.25	629.75	642.75	631.875	631.875	631.375	639.875	630.75	640.25	632.375	636.25	636.375	638.375	637.5	637.75	639.75	633.5	634.875	636.25	633	638.125	638.125	639.375	638.25
L18	593.875	607.125	601.125	595.75	599.5	595.625	602.125	600.25	599.625	603	599.125	600.875	596.625	603.5	599.5	602.375	599.5	599.125	597.5	599.25	602.5	598.625	595.75	601.875	600.875	606.875	603.625	598.25	594.625	599.5	602.375	594.75
L19	680.125	676.875	687	683	687.5	682.875	680.125	684	684.625	683	685.75	681.25	678.25	682.125	682	680.625	685.375	680.5	684.875	688.25	679.75	684.125	681.125	685.125	679.25	679.25	689.125	686.875	683.375	683.5	678.25	688.5
L20	670.75	671	669.25	671	675.625	668.5	673.375	667.625	672.5	668.875	671.5	664.25	675.125	665	669.125	667.625	670.375	669.375	669	666.25	671.375	665.625	672.5	671.875	676	676.75	670.875	671	671.125	666.375	672	674
L21	505.625	512.375	501	510.125	514.625	509.625	506.625	514.5	510.625	513.375	509.75	512.5	509.5	504	505.875	512.25	513.625	513.125	509.5	512.875	506.25	508.875	509.125	512.625	510.875	511	509	506.25	509	508.125	510.625	509
L22
L23
L24
M01	614	612.625	618.75	616.125	618.5	609.375	611.875	608.75	607.5	612.125	617	616.125	616	613.125	613.75	608.5	611.5	610.375	611.5	614.125	613.75	610	612.125	613.625	617.75	610.375	620.375	618.75	612.25	613.5	614.25	610.75
M02
M03	614.875	614.25	610.5	621.625	616.625	610.75	617	613	614.875	615.75	622	611.75	614.875	613.375	613.375	619.125	613.375	614.375	616.125	611.75	613.75	613.625	617.75	614.875	620.75	610.5	619.125	611.625	614.25	622.75	616.5	607.25
M04
M05	659.125	657.875	663.75	654.75	652.5	663.875	656.875	660.125	663.75	662.75	663.75	658.75	659.25	658.625	665.75	665.125	663.25	661.25	659	662.75	654.25	665.375	664.875	660.5	669.375	664.25	664.125	660.125	658.125	661.125	657.375	663.25
M06	665.5	656.5	659.25	663.875	659	661.75	659.25	664.25	652.625	659.5	660.5	661.375	658.25	657.75	660.5	663.625	662.125	662	662.625	662.375	663.625	664.875	666.375	655.375	662.875	658.875	661.75	663.375	659	663	662.25	655.625
M07
M08	666.125	667.75	668.375	660.625	666.875	666	660	665.375	671	667.125	670.5	669	660.875	671.375	661	668.875	669.75	666.875	669	664.625	672.625	669.75	664.625	663.375	671.875	673.75	670.5	662.75	666.25	667.75	663.75	667.75
M09
M10
M11	629.25	627.75	627.625	625.25	630	630.625	625.875	629.625	630.125	624.625	631.125	626.75	621.875	626.75	627.875	629.75	631.125	621.125	623.5	628.5	627.75	628.25	634	627.125	628.875	624.25	629.25	623.875	628.375	624.125	625.25	630.25
M12	585.5	583.25	586.25	589.5	584.375	589.625	585.5	591.5	589.875	588.25	588	586.5	588.5	589	583.125	586.75	584.625	580	590.875	588.125	583.25	589	587	585	583	582	595.625	592.5	584.25	584.375	587.125	581.5
M13
M14
M15	688.5	685.5	686.75	687.5	690.5	681.25	689.625	681	695.125	686.875	691.5	684.25	686.25	680.875	679.5	690.25	689.375	692.625	682.125	689	680.875	684.375	688	682.75	687	685.875	687.125	682.5	694.25	685.75	687.625	687.875
M16
M17
M18	658.125	658.875	665.125	662	655.625	662.875	661.25	661.125	656	661	662.375	659.375	660	662.75	667.25	665.125	658.125	655.25	658	657.375	657.75	658.875	669.5	656.875	664.625	665	664.75	662.25	661.5	663	663.375	659.75
M19	691.75	694.375	696.25	694.5	700.5	695.625	695.125	687.125	693.875	699.25	697	694.5	690.875	693.25	696.25	699.125	693	695	696.125	690.5	699.625	691.5	692.5	690.5	689.25	693.375	692.875	691.875	699	693.75	694.375	688.375
M20
M21	639.375	628.75	633.875	631.375	631.25	634.625	638.5	634	632.25	631.875	632	626.25	636	631.75	628.5	631.375	633	627.125	627.375	630.625	634.125	629.625	634.5	635.125	626.875	634.375	633.75	639.5	626.75	635.75	639.625	635.625
M22
M23
M24
N01	664	664.875	663.75	665.875	665.25	664.5	663.75	661.25	657.5	665.25	666.75	666.25	661.75	662.875	661.75	664.75	661.75	662.125	663.25	660.375	665.25	658.375	661.125	663.125	664.75	664.875	661.125	665	664.125	663.75	668.5	667.875
N02
N03
N04
N05	583	586.25	582.5	577.25	584	585.875	580.875	584	590.125	579.75	581.125	584.5	578.25	581.625	577.75	586.125	578.375	586.5	581.25	583.125	584.375	578	588.75	586.25	584	589	583.125	586.125	582.75	581.125	586.5	586
N06
N07
N08	662.25	669	667.625	661.5	663.125	664	669.875	661.5	668.75	665.75	661.25	659.375	662.375	656	661.375	661.75	666.875	662	666.25	657.625	660	666.125	662.625	660.125	657.125	659.5	664.375	662.375	663.25	671	670.5	664.375
N09
N10
N11	674	667.5	671.625	671.375	670.125	667.625	679.75	668.375	671	674.375	664.375	672.5	664.75	676.125	671.5	670.75	676.75	676.5	677.75	665.625	671.5	672.125	674.75	669.5	674	671.125	674	673.25	666.125	670.5	669.375	672.75
N12
N13
N14
N15	682	679.375	680.875	682.125	670	678.5	674.625	680.625	674.75	674.5	682.75	682.875	682.375	669.875	681.125	682.125	677	677.875	673.75	676.125	676.625	678.375	679.75	676.125	675.625	672.75	677.75	679.25	680.375	671	678.875	675.25
N16
N17
N18
N19	566	565.625	572.375	566.125	563.75	567	564.875	568.625	573	565.25	564	562.625	570.75	569	566.25	567.625	567.5	568.5	567.75	572.375	569.25	570.75	563.75	570.875	565.75	567.125	575	565.875	567.625	566.125	568.625	571.375
N20	561.625	557.875	562.875	565.125	557.625	559.25	560.5	560.875	560.75	568.5	568.25	566.75	567.125	561.875	563.125	566.375	563.625	566.25	567.875	564.25	559.375	568.125	563	563.375	567.75	560.375	570.375	566.75	562	565.25	556	566.25
N21	593.125	597.25	592.875	593.75	587.875	591.375	597.125	590.375	598.5	598	588.125	593.125	591.375	589.75	590	592.625	597.375	593.75	591.5	592.25	599.75	593.125	593.625	598	596.375	591.5	593.375	598.375	594.25	596.25	591.125	595.75
N22
N23
N24
O01	674.625	670.25	673.25	674.875	676	682.625	678.75	673.875	673.25	674	670.125	675.25	682.5	674.875	676.375	678.25	672.25	668.875	675.125	670.875	677.25	675.25	672.5	670.875	675.875	678.625	680.75	678.875	674.25	672.625	669.25	664.5
O02
O03	671.75	666	665	673.75	676.375	672.25	666.25	669.875	666.625	665.625	673.25	673.625	670.75	679.75	670.5	665.625	670	677	670.75	669.625	675.25	671.5	674.625	673.25	667.125	674.125	671	671	672.375	667.875	670.875	668.125
O04
O05	669.5	674.625	673.875	673.375	676.25	671.125	678.5	678	672.5	672.5	672.625	668.625	673.5	667.375	677.875	688.125	681.625	673.875	673.25	677.75	676.625	678.5	677.625	673.875	672.125	674.5	676.375	673.625	678	671.375	675.375	675.875
O06
O07
O08	654.125	654.375	648.5	652.25	653.75	655.75	647.75	653.75	652.75	656.5	653.875	651.75	653.75	657.5	653.125	648.75	652.25	655.5	655.25	649.5	655.375	656	654.25	655.5	656.625	651.75	652.875	652.25	654.125	650.125	650.375	650
O09
O10
O11
O12
O13	612.625	615.375	616.625	616.5	619	617.125	616.75	621.625	614.625	619.875	615.125	612.375	615.875	610	618.75	618.375	621.5	618.875	613.125	616.875	619.875	616.25	616.75	614.375	611.75	613.125	618.5	617.25	616.25	623.375	618.25	614
O14
O15
O16
O17	729.5	734.5	738.5	741.25	736.25	734.75	745.5	740	740.5	737.375	733.875	736.125	736.125	737.375	737.75	730.375	737.25	733.25	731.5	742.75	736.5	739.25	740.75	740.25	739.5	743.875	739.125	737.875	734.25	738.5	738.5	740.125
O18
O19
O20	664.625	662.625	668.75	657.375	661	664.375	668.625	666.75	664.375	663.875	669.625	669.375	668.875	669.125	670.625	663.25	668.875	663.75	671.25	669.125	668	659.25	663.125	666.625	663.375	662	662.75	666.875	666.75	668	665.875	670
O21
O22
O23
O24
P01
P02	645.25	654.75	658.875	656.875	658.75	664.75	659.5	660.75	659.375	657.75	654.875	667.5	656.625	660.125	656.25	656.125	658	652.75	661.25	660.375	657.5	652.125	658.25	660.125	658.625	657.375	652.5	661	658	660.125	657.25	652.25
P03	465.875	463.375	464.125	463.25	463.625	465.125	466.5	468.125	463.375	467.125	463.25	468.75	465.5	468	470.25	464.625	466.625	468.875	468.25	468.5	469.75	468.5	470	471.125	474.25	466.75	467.375	467.125	465.375	470.125	462.25	459.625
P04
P05	577.75	584.625	583.75	580.25	582	585	585.75	579.25	582.25	581.875	579.875	588.25	586.25	580.625	586.375	585.25	582.375	577.75	585.625	578.125	580.75	578.5	580.375	583.25	582.25	574.25	585.875	585.125	578	589.5	584	582.125
P06
P07	632.125	638.625	633.125	637.5	628.5	635.75	633.5	635.125	634.375	632.625	640.25	631.75	635.625	628.5	631.125	636.375	631.25	630.375	638.625	635.25	635.875	638.75	632.375	636	631.25	632.625	633.5	635.625	638.75	633.5	630	625
P08	611	607.625	606.125	607.125	609.875	610.375	610.125	609.125	612.375	611.5	606.25	614	608.375	601.125	604.25	609.875	611.625	610.25	605.25	607.875	608.125	612.75	608.625	605.25	610.5	611.75	605.625	609.625	610.25	607	615.375	611.75
P09
P10	586.375	589.875	588.625	597.75	594.625	592.875	590.75	593.75	592.25	594.125	601.375	591.625	598.875	593	594.25	590.875	595.375	588.875	596.75	595.125	591.25	585.25	596.5	591.875	591.75	589.875	594.25	592.625	586.625	593.125	591.375	599.125
P11
P12	714.375	716.5	719.625	719	713.875	715.75	722.75	723	717.375	720.125	723.375	716.375	721.125	720.75	719.25	723.875	719	719	720.875	717	715.875	732.125	718.5	714.375	719.125	720.875	718.125	724.375	721.5	727.25	718	725.125
P13	731	734.75	728.375	734.125	729.125	739.625	737.25	730.125	741.125	731.25	729.25	735.375	739	725.125	729.5	735.375	736.875	736.75	730.625	740.25	736.625	731.875	735.75	733.125	733.5	731.75	736.875	738.25	739.75	732.125	738.75	731
P14	748.25	738.25	744.625	744.75	742.25	743.125	734.375	743.125	747	741.375	748.25	733.875	743.5	749.875	741.125	743	746.875	750.75	741.25	743.75	742	747.125	739.25	743.625	742.875	745.25	743.25	748.75	739.625	743.375	743.25	745
P15	768.25	771.875	778.625	770.25	776.5	779.375	777.25	778.375	770.375	777.25	776.625	777.375	780.875	773.875	773.5	777.5	776.375	773.75	774.875	770.5	772.5	775.625	776.125	781.5	771	772.5	777.625	778.25	780	774.25	773.75	775.375
P16	704.125	703.5	707.25	702.125	703.375	708.5	697.25	697.5	706.125	705.75	704.625	700.25	712.875	703	703.125	705.375	710.75	712.75	701	701.625	706.875	703.625	710.375	705.875	705	700.625	709.875	701.25	702.5	708.125	703.75	701.75
P17	745.625	742.125	749	754.375	742.875	749.875	754.375	743.375	746.75	746.75	750.125	747.5	751.625	747.5	755.375	756.875	751	746.5	750.875	747.5	747	753	739.75	752.625	752.5	743.125	755	752.5	746.5	749.375	752	753.5
P18
P19
P20
P21	812	815.375	807	807.125	805.375	814.5	808	808.375	800.625	812.25	808	805.75	808	808.625	805.125	808.125	812.875	810.625	809.875	808	812	803	812.625	814.75	810.875	804	810.375	813.625	811.125	802.375	813.25	806.5
P22	784	778.875	789.375	778.125	778.5	787.25	791	786.25	788.625	782	784.25	782.25	785.375	782	782.75	780.75	785.125	784.125	786.875	788.375	781.375	785.125	782	787.75	778.5	791.375	788	781.875	790.75	786.875	780.875	780.875
P23
P24

## Sheet: DA
Measurement	Average (Show Region Statistics)
	1	2	3	4	5	6	7	8	9	10	11	12	13	14	15	16	17	18	19	20	21	22	23	24	25	26	27	28	29	30	31	32
A01	473.091	476.545	452	484.091	485.455	438.636	487.727	456	471.636	480.182	478.273	463.455	456.273	477.455	459.273	488.182	435.455	483.818	470.364	483.545	481.818	468.545	470.545	468.909	476.636	485.545	473.727	477	458.364	462.455	472.636	444.273
A02	574.25	601	585.25	567	567.75	595.75	586.667	592.917	597.167	615.083	570.667	589.917	569.5	618.25	582.583	600.583	579.5	580.583	579.833	587.75	592.833	566.083	595.583	605.5	591.917	603.833	573.583	570.333	603.167	598.833	600.333	574.25
A03	497.2	511.4	527.3	516.4	525.8	461.7	521.4	506.6	503.2	526.2	520.3	532.2	495	510.1	528	520.3	571.2	487.3	493.3	568.5	499.1	524.7	526.5	488	513.5	505.2	540.8	501	521.2	524.3	545	504.9
A04
A05
A06
A07
A08
A09	606	590.222	539.778	535.556	611	610.778	612	570.111	545.556	585.333	582	552.111	593.889	638.444	562.222	591.111	585.667	574.778	610.556	567.333	564.778	568.333	594.111	543.556	557.222	559	544.444	577.556	538.333	588.444	564.444	547.333
A10	502.636	535.091	497.091	440	476.545	517.455	530.091	530.818	502.818	488.727	527.182	493.455	503.182	520.091	468.455	516.909	497.273	469.818	522.455	505.545	491.091	467.364	495.545	524.455	501.545	486.364	481.545	493.545	511.909	506.273	516.455	515.818
A11
A12	552.545	546	562.455	511.273	549.364	551	570.818	542.636	540.364	544.455	568.727	541.364	538.909	563.091	530.182	535.182	536.818	574.727	509.818	517.455	566.727	548.182	545.182	578.636	554.818	536.364	568.273	533.727	556	548.182	562.455	547.818
A13
A14	555.5	593.375	542	590	539.625	558.125	512	549.5	512.625	556.75	551.875	533.5	622.125	683.5	530.75	566.75	558.875	554.75	630.75	537	583.375	473.5	546.5	592.375	559.75	535.25	577.25	554.625	476.75	539.75	570.25	555.5
A15	447.7	459.9	453.5	449.4	460.9	430.8	463.7	505.2	459.8	451.9	464.6	447.2	460.4	462.7	435.5	517.3	452.6	410	435.2	483.2	462.2	449.9	433.1	441.4	438	400.4	488.1	459.6	475.1	398.7	447.2	447.7
A16
A17
A18
A19
A20
A21
A22
A23
A24
B01
B02
B03
B04
B05
B06	421.889	477.556	487.889	439.222	450.556	439.333	466.556	450.333	477.667	466.889	485.889	433.222	482	449.444	449.222	468.333	500.778	494.778	388.222	467	440.556	446.556	422.556	455.444	491.444	460.667	441.333	407.111	497.556	481.444	467.444	472.556
B07
B08
B09
B10	512	495.125	490.375	568.75	504.75	424	540.875	528.75	530.25	537	497.75	453.5	487.625	496.25	468.375	465.125	507.5	527.125	478.5	522.75	460.875	482.125	591.75	486.5	480.75	495.625	523.75	493.25	481	526	482.25	537.5
B11
B12	518.75	532.5	545.75	570.75	539.875	523	460.5	515.875	516.75	549	549.75	516.75	508.125	461.75	530.625	530.75	569.875	532.125	529.625	514.25	529.625	538.375	521.25	517.625	547.25	536.75	539.125	457.5	555.375	536.75	507.25	486.25
B13	360.25	350.5	365.75	381.625	372.5	378.625	350.875	367.5	327.25	358.25	396.375	372.125	373.625	329.875	362.5	347.625	364	311.25	367.125	381.125	369.875	297	333.125	372.375	397.125	382.25	382.125	375.375	317.875	380.75	364.875	360.25
B14	438.556	431.667	433.889	437	405.333	427.556	411.444	426.333	444.333	438.444	432.111	433.222	433.222	442.444	420.444	438.889	392.889	407.556	440.111	433.222	431.667	443.222	415.889	433	431.778	418.889	435	390.556	421.889	407.667	433	438.556
B15
B16
B17
B18	555.5	547.583	560.917	544.5	547.75	553.417	556.5	532.083	562.917	558.167	573	539.917	544.917	534.833	551	550.083	594.167	565.667	555.75	550	570.167	518.583	548	542.083	543.083	545	565	576.583	599.25	541.75	554.417	555.5
B19	592.643	615.357	632.571	572.786	629.643	601.571	604.571	628.357	618.143	656.714	601	609.571	639.714	623.857	618.286	613.143	611.429	575.929	624.571	619.643	557.286	597.214	611.143	570.214	601.929	589.786	594.643	579.286	646.929	588.071	600.571	549.643
B20	384	398	442.875	414.5	366.75	421.875	386.25	404.625	423.625	408.75	433.375	405.75	464.125	412.25	453.25	388.625	479.5	409.625	407.25	375.75	420	430.5	447.875	478.75	391	435.625	447.75	406.625	500.875	400.5	417.5	384
B21
B22	464	477.875	480.625	507.5	531.25	472.375	463	475.625	463.625	487.125	500.625	468.5	537.875	558.625	486.625	451.5	470.125	483.5	448.625	476.625	500.25	510.625	486.375	492.5	431.75	496.75	506	492.375	505.625	461.75	508.75	464
B23
B24
C01
C02
C03
C04
C05
C06
C07
C08	583	604	583.167	610.5	605.75	599.167	653.5	572.667	581.833	599.333	588.75	618.917	603.667	619.833	581.417	667.5	588.333	631.667	543.833	572.583	607.75	602.5	583.25	618.083	607	598.75	638.5	606.417	611.417	599.667	598.167	604.167
C09	487.222	437.889	470.111	453	430.556	410.556	481	476.778	431.111	496.444	482.222	511.111	431.889	493.889	464.778	459	456.556	467.444	465	436.111	506.889	462.444	514.111	457.111	484	513.778	442	416.111	497.889	486.111	481.444	487.222
C10	461.375	484.75	473.25	485.625	508.375	503.875	492.25	466.375	503.375	492.375	444	517.75	504.75	480	480.75	485	479.75	482.625	470.25	494.875	457.625	599.5	473.125	487.875	525.375	478.25	491.125	487.25	559.5	522.25	479.375	494.125
C11	581.909	557.182	535.818	548	551	572	564.364	581.182	566.364	561.727	493.364	569.818	567.545	588.182	545.182	553.273	579.909	550	571.091	570.182	602.727	551.545	578.364	561.727	563.727	580.455	585.909	531.818	580.182	565.545	581.727	581.909
C12	511.667	533.556	556.778	547.778	525.444	541.222	543.889	537.222	528.111	520.444	534.556	531	543.667	543.667	571.444	519.333	542.444	536.556	513.556	570.889	586.111	525.556	523	494.889	535.889	551.444	533.444	518.778	508.111	536.222	580.222	479.222
C13
C14
C15	622.333	533.222	556.667	556.444	557.778	520.778	505.222	576.111	510.111	586.111	571.222	577	543.444	531.444	513.444	528.222	561.778	479.556	555.556	510.111	596.889	524.667	529.111	447.778	493.778	549.889	512.556	557.889	558.333	514.222	508	622.333
C16	451	490	459.556	464.667	537	451.333	486.222	452	503.889	465.444	473.778	454.556	435.667	468.889	487.111	465.444	491.111	457.333	469.444	466.222	460	471.333	513.889	481.333	473	513.222	435.111	452.111	476.222	442.111	470.222	451
C17
C18	424	445.889	458.444	429.333	391.778	395.667	451.667	414.111	425.222	454.222	426.556	417.889	380.222	373.444	429.889	439.556	407	425.556	438.667	448.111	501.444	436.333	392.333	467.778	412.889	437.889	405.889	432	439.889	434.556	391	424
C19
C20	457.167	465.083	509.167	476.417	434.917	447.75	464.833	481.333	456.667	472	453.917	442.833	450.25	426.833	456.667	462.917	422	430.167	488.75	481.25	469.5	435.583	443.833	456.583	450.667	461.333	440.583	486.5	457.25	488.75	458.5	502.083
C21	540	548.3	536.1	524.7	528.7	546.9	518.9	535	503.1	517.9	541.7	547.1	527.8	537.8	535.1	533.2	506.6	534.3	541.4	540	531	537.7	521.1	483.9	535.5	537.9	515.9	496	540.3	519.1	528.8	510.6
C22	432.091	493.545	439.364	471.364	441	455.364	455	461.273	451	476.455	474.182	457.545	450.273	480.727	466.091	434.909	441.091	471.455	453.909	460.909	448	466.727	460.455	432.727	440.273	461.818	448.727	448.455	446.727	473.182	448.636	432.091
C23
C24
D01
D02
D03
D04
D05	547.455	532.364	591.091	535.727	576	519.818	549.455	547.091	554.818	539.182	556.818	549.182	548.273	542.818	524.636	555.364	544.364	548.182	565.182	539.818	517.273	576	517.273	567.455	554.455	541.091	536.364	532.455	581	558.636	543	536.455
D06	466.667	493.778	423.333	471.556	475	479	438	471.778	435.222	548	500.556	477.889	475.444	497.889	493	500.889	463.222	475.667	488.444	450.667	491.778	483.889	419.778	499.444	481	432.333	476.667	479.667	472.222	463.333	452.222	466.667
D07	469.688	483.188	475.062	497.25	527.938	500.562	429.312	554.562	508.562	521.125	562	472	493.25	519.75	520.375	487.812	464.312	454.875	515.5	507.062	522.875	444.812	502.625	493.562	507.438	517.875	476.625	492.312	518.438	472	491	469.688
D08
D09
D10
D11	466	485.3	483.6	493.2	494	514.3	493.8	481	499.1	488.8	473.3	462.2	505.4	494.8	494.2	443.1	470.1	486.3	471.4	475.6	490.4	500.5	451.4	491.1	468.6	463.2	512.3	497.2	502.7	487.6	496.5	476.7
D12	504.286	529.357	496.429	519.929	531.857	529.071	533.857	508	495.571	543.643	505.714	510.357	540.714	521.929	516.286	502.286	528.857	516.714	503.214	523.929	520.929	504.643	514	524.5	531.786	512.857	527.071	523	505.214	498.643	528.429	520.929
D13	537.824	552	527.647	529	522.765	530.118	531.294	520.176	530.824	525.118	534.294	524.941	528.412	535.471	548.353	509	532.059	538.824	560.471	534.882	522.588	548.824	543.647	531.941	540.176	550.941	538.235	528.824	513.471	538.706	541.941	554.176
D14
D15	447.75	402.333	402.5	423.667	381.5	422.917	438.417	402.167	430.5	426.917	408.083	417.333	425.583	414.917	395.583	433.333	428.5	397.833	395.583	422.333	444.083	391.583	427.333	438.583	465.417	344.917	405.583	418.5	441.167	416.833	401.583	447.75
D16	407.571	474.429	474.571	481.857	443.714	439.143	429.857	447.429	432.143	413.143	473	455.286	481	433.571	460.857	441.571	430.714	502.286	405.143	407.286	468.571	447	426.571	393.571	434.429	457.714	435.286	429.429	423.571	449.143	418.429	407.571
D17
D18	490.6	484.3	489.2	494.2	479.4	471.3	467.6	484.5	454.9	495.6	486.8	514.7	476.6	441.1	499.6	518.1	513.2	492.8	429.9	479.6	497.9	521.5	507.5	463.5	461	483.8	503	477.9	433.8	535.5	457.2	490.6
D19	606	607.462	581.846	568.769	580.385	605.538	591.769	576.692	570.923	586.077	575.077	610.846	598.462	559.231	574.538	606.308	579.077	602.154	599.077	608.615	592.077	592.462	562.154	539.308	578.231	579.692	583.154	598	572.077	606.769	548.231	576.769
D20	609	504.2	513.6	507.2	516.4	515.2	536.8	497.4	521.8	530.4	506	545	542.6	489.4	503.6	532.8	546.6	542	546	552.6	590.2	503	541.4	524.2	505.4	528.4	536.6	504.2	485.8	536	548.8	609
D21
D22
D23
D24
E01	526.7	469.7	485.8	492.5	533	491.2	474.4	554.5	488	505.7	448.7	500	523.1	540.9	489.1	485.4	556.7	476.9	503.4	419	499.8	472.7	493.5	469.4	510.8	497.2	472.1	474.4	501.1	474.8	472.2	534.1
E02
E03	356.833	317.667	379.333	348.583	361.167	360.417	345.75	361.583	366.417	346.667	361.917	386.833	342.083	345.333	324.167	360.083	369.333	365	318.167	352.75	361.25	311.417	337.083	356.083	375.833	359.667	347.583	360.333	357.75	361.333	344.5	345
E04	500.9	511.3	493.8	500.3	522	489.4	526.2	509.5	510.6	487.1	519.5	514.1	500.4	506.1	527.7	512	485	504.6	539.6	505.7	515.5	504.8	509.4	519.2	514.8	506.4	576.6	462.5	524.7	455.8	452.6	500.9
E05	549.889	557	565.667	534.667	543.556	574.556	556.111	542.333	561.111	566	633.333	552	520.667	535.556	517.222	545.556	572.444	553.778	596.222	533.444	576.889	555	575.556	611.889	576	589.333	525.778	497	544.889	557.556	542.444	543.333
E06
E07
E08	521.889	587	531	497.778	489.556	540.556	509.111	519.778	560.778	537.667	522	551.889	482.222	488.556	553.667	526.222	537.111	578.222	530.333	498.444	526.444	493.444	529.111	490.556	519	515.889	524.889	516.222	496.222	537.778	510.667	521.889
E09
E10	496.091	515	492.091	509.182	495	487.091	502.091	539	511	523.182	530.455	518.091	469.091	508.818	492	499.364	518.818	510.636	520.364	521.455	522.273	500.091	513	526.727	504.818	501.091	498.909	500.818	506.727	446.455	498.636	496.091
E11
E12
E13
E14
E15
E16	563.583	540.75	539.917	560.333	492.167	539.667	544.167	547.583	558.333	543.083	528.917	520.333	546.833	542	546.833	532.083	545.833	537.167	509	561	561.333	522	547.167	556.833	539.083	502.583	517.75	516.917	544.167	533.917	577.167	538.417
E17	505.923	534.308	523.769	529.692	508.154	560.846	550.692	532.385	520	573.769	530.231	536.231	513.846	495.538	527.923	580.385	469.308	553.154	571.769	513.077	525.462	512.692	535	498.846	513.462	478.692	497.615	541.846	541	574.385	501.231	543.308
E18	483.692	564.846	520.769	517.692	502.154	523.154	505	505.462	547.077	521	530.692	486.462	477.846	517.462	539.615	502.538	526.923	532.846	530.231	490.769	476.077	520.692	512	543.692	551.769	511.846	515.769	477.538	566.462	522	532.923	530.077
E19	473.3	456.6	493.6	481.8	440	430.6	494.6	457.8	406.7	445.1	432.4	497.1	435.3	465.5	506.6	464.9	524.8	516.6	491.4	504.2	454.9	412	476.3	454.4	455.1	484.2	474.9	488.5	429.1	460.2	452.6	473.3
E20
E21	511.9	525.7	501.2	521.8	505.4	528.6	500.1	496.7	477.1	532.2	530.5	525.2	523.6	467	531.5	549.9	566.2	504.7	544.1	503.9	429.9	522	550.4	464.4	510.6	498.6	514.2	544.5	507.8	537.1	503.4	428.5
E22
E23
E24
F01
F02	507.444	486	527.889	497.444	493.333	464.556	479.556	493	532.889	476.667	475.222	517.444	504.111	511.778	500.667	485.556	422.667	502.667	548.556	498.333	488.778	461.778	407.444	506	474.556	486.444	522.222	465	506	517	511.889	507.444
F03
F04	532.273	542.727	581.364	528.182	509.455	574.909	575	545.455	569.091	570.909	550.909	553	498.364	579.636	551.727	546.091	471.455	538.091	557.364	562.727	538.091	560.727	554.455	558.364	533.364	546.545	545.727	549.545	525.364	553.455	547.273	532.273
F05
F06
F07
F08
F09
F10	561.4	579.2	571.4	533.1	561.7	607.4	600.3	564.9	573.7	586.1	576.6	605.3	592.5	597.6	563.9	591.4	589.4	580.4	542	449.2	556.5	574.8	533.2	553.2	582.1	590.9	598.9	593.3	567.7	552.8	579	583.8
F11	564.385	554.615	565.538	569.385	547.923	552.538	570.231	530.077	572.154	542.154	526.231	568.077	542	551.923	596.923	553.538	565.385	563.308	620.769	553.231	565.231	611.692	572.846	560.846	594.154	577.615	599.923	563.538	552.231	595.538	580.538	564.385
F12	500.5	506.3	501.7	492.5	512.2	505.7	502.9	504.4	513.2	508.9	489.7	512.8	485.6	498.1	497.1	509.8	504.9	502	507.4	505.2	498.4	491	510.7	507.4	502.7	502.8	507.5	504.4	487.3	491.7	468.6	500.5
F13	603.917	553.167	581.75	574.5	578.5	586.333	574.917	577.5	583.5	575.25	580.917	588.667	560.833	540.667	575.833	582.583	594.25	585.833	573.75	569.333	594	565.083	506	515.917	537.333	512.833	500.917	514.417	557.25	464.417	635.25	603.917
F14
F15
F16	477.4	437	418.7	457.6	473.2	442.3	479.9	473.4	450.7	445.2	359.8	492.8	451	425.9	421	437.3	458.4	462.5	439.5	448.5	452.3	398.7	451.3	442.1	467.5	447.5	439.1	433.1	437.9	448.3	436.5	423.6
F17	577.917	604.083	586.167	562.917	575.833	560.417	621.75	567.083	614.917	567.083	583.25	559.667	540.333	542.417	572	564.417	525.333	573.667	564.5	582.333	573.583	538.833	542.667	567.333	577.917	576.333	534.917	535.417	563.75	578.5	579.75	547.083
F18
F19
F20
F21
F22
F23
F24
G01	439.895	425.421	422.105	435.684	415.368	438.368	416	435.526	432.421	421.579	405.842	436.632	424.368	446	412.316	426.474	435.368	425.632	417.895	436.789	422.895	427.474	420	427.684	431.789	434.316	436.316	422.842	431.737	430.263	428.263	403.474
G02
G03
G04
G05
G06	455.455	547.364	454.273	448.545	496	495.727	466.909	401.636	453.636	498.364	502.091	519.818	501.273	499.273	508	398.091	458.636	478.545	469.909	491.364	477.455	475.455	516.364	487.727	465.909	431.545	539.091	495.545	464	497.545	495.364	474.182
G07
G08
G09
G10
G11
G12
G13
G14
G15
G16	522.375	496.5	497.125	487.25	537.25	507.875	502.375	464.625	527.25	490.75	471.125	505	511.875	528.125	489.875	483.75	547.875	483	487.875	514.375	496.875	509.25	466	491.875	554.375	477.125	437.625	513.5	493.375	486.875	479.625	533.75
G17
G18
G19
G20
G21
G22
G23
G24
H01
H02
H03	424.933	427.533	415.6	428.6	433	426.733	408.4	438.333	432.133	432.667	428.267	424	419.467	429.667	388.867	425.933	416.533	420.133	418.533	425.8	395.667	421.8	428.133	439.4	435.467	424.067	443.333	422.133	434.067	426.867	459.533	424.933
H04
H05	508.889	505.556	560.222	512.333	508.333	505.667	518	498.556	525	495.667	521.333	495.556	516.667	493.889	509	512.556	528.333	525.333	505.556	494.111	553.667	504.333	505	497.111	529.889	512.444	544.222	495.667	517	515.556	468.889	522.444
H06	561.071	536.571	563.929	579.786	553	557.714	548.571	561.5	565.357	514	569.357	545	555	510.5	535.357	522.571	538.286	600.786	544.857	537.429	504.214	577.286	513.714	548.571	530.643	513.214	535.357	552.929	547.357	538.429	558.071	557.143
H07	509.357	452.571	451.357	480.143	471.214	536.571	530.357	476.786	472.286	476.714	475.571	465	457.714	476.5	480.429	498.643	449.786	506.643	528	447.643	461.643	479.857	448.357	465.286	497.786	503.286	504.571	475.071	525.357	488.714	463	509.357
H08
H09
H10	472.875	434.375	455.125	517.875	490.5	472.75	498.375	524.625	515.375	602.125	493.5	427.125	535.125	524.625	469.75	429.875	497.375	487.375	529.125	466	461.75	498.625	527.5	449.875	498.125	517.625	448.25	497.625	491.125	490.875	479	472.875
H11	462.5	569.625	552.375	573.875	474.75	529	517	565.125	540.625	499.625	531.375	592.875	574.625	525.25	557.125	507.125	496.75	519.875	570.25	570.5	513.125	537.125	549.5	433.25	565.375	510.25	483.375	572.125	570.25	498.5	567	462.5
H12	409.429	422.214	429.429	417.143	412.357	407.857	394.643	414.143	372.071	375.357	409.357	426.929	430.071	420.5	420.857	416.786	423.786	412.5	405.929	417.571	415	426	411.143	444.071	423.214	389.929	411.5	410.5	414.571	440.214	440.5	388.071
H13
H14	508.455	563.909	503	510.545	461	443.364	497.455	500.545	510.091	560.727	520.182	561.909	499.818	471.727	520.727	493.727	523.727	508.727	471.909	544.545	416.273	513.364	508.364	516	561.091	486.545	548.273	466.091	455.727	496.182	523.727	553.727
H15
H16	489.917	478.75	470.25	451	448.583	480.833	506.333	524.917	490.667	518.083	516.083	455.75	507.25	459.167	496.083	488.167	496.833	503.417	450.25	494.583	458.833	486.167	493.167	457.083	422.167	468.833	479	516.667	472.083	499	470.417	461.667
H17	479.111	469.333	480.556	466.444	491.556	465.444	467.333	456.556	506.889	480.444	470.222	419.778	456	480.556	458.333	466.444	463.556	465.556	421.333	477.889	460.556	466.111	502.667	417.778	443	471.333	450	474	474.556	455.556	472.444	470.111
H18	545.182	470	563.545	499.364	482	540.273	560.545	573.636	518.545	474	535.727	512.273	573.455	555.727	533.727	564.182	520.091	565.727	574.455	537.909	577.455	496.364	557.364	567.727	556.909	507.727	536.636	542.091	546.273	514.818	562.455	545.182
H19	468.9	493.4	449.1	452.1	470.1	464.8	418.5	429.6	521.7	454.9	446	432.6	462.3	460	409.3	406.2	411	436.7	456.1	471.2	438	456.3	498.4	429.6	472.8	471.1	482.1	409.3	429.2	446.1	490	468.9
H20
H21
H22	466.333	447.556	419.444	455	460.556	436	439	459.222	449.556	455.556	466.778	457.222	452.778	446.889	423.778	490.111	418.889	452.333	458.778	434.333	430.111	460.111	471.333	405.667	460.111	470.667	476.111	501.222	512.333	470.556	394.111	476.556
H23
H24
I01
I02	474.615	479.308	472.846	440.692	501.615	495.154	484.692	468.692	490.615	470.077	485.462	463.615	508	482.308	513.846	503.923	476.308	452.923	477.077	488.077	461.462	455.769	481.846	488.385	491.846	492.308	481.692	475	503.923	478.615	493.385	474.615
I03
I04	346.312	372.312	341.75	319	373.625	357.375	371.75	381.938	370.562	390.562	372.688	349.062	365.5	377.688	336.625	366.062	384.25	332.375	375.688	340.375	358.562	386.188	368	375.438	343.375	356.688	359.75	393.188	396.375	387.062	372.812	346.312
I05	437	420.333	424.583	425.333	474.333	446.833	444.583	443.083	497.917	441.667	441.5	445.667	448.417	452.5	485.25	431.5	463.167	459.25	452.167	413.417	452.167	444.917	508.417	450.75	441.833	458.583	433	452.833	441	467.667	455.5	437
I06
I07	570.583	518.917	545.583	495.75	556	544.583	547.25	544.333	565.667	550.5	565.417	505.417	559	541.583	518.667	565.083	517.083	534.333	522.667	490.167	551.75	545.5	577.167	521.417	550.417	538.75	519.583	568.833	536.833	529.917	539.5	524.167
I08	479.5	451.562	458.312	511.25	489.375	454.938	454.5	470.625	470.875	460.438	487.312	457.688	495.812	483.188	474.188	457.625	479	470.062	469.438	465.75	464.125	422.125	468.688	477.5	455.188	462.062	446.125	465.25	452.625	464.812	466.25	470.438
I09	620.364	624.727	605.182	622.545	599.273	616.455	622.273	605.182	617.909	624.545	621.545	605	613.636	620.091	625.545	621	612.091	611	628.273	620	604.636	607.364	627.364	613.364	621.455	613	616	614.818	616.273	626.636	628.364	617.727
I10
I11	503.5	518.125	528.25	491	529	521.75	503	525.5	521.125	527.875	538.125	549.25	516	527.875	519.375	488.5	531.5	534.5	528.25	531.125	498.25	492.375	517.25	528.375	522.125	510	502	547	513	527.875	527.5	503.5
I12	512.167	512.389	513.111	472.389	506.5	488	503.611	474.556	486.444	489.056	504.833	501.222	520.556	488.722	511.944	458.667	491.611	492.167	506.722	489.5	510.778	500.889	484.556	517.167	470.611	503.444	490	505.778	449.833	505.556	501.222	482.778
I13
I14
I15	445.571	467.571	464	485	476.357	472.786	486.143	479.571	476.357	472.286	463.214	478.143	469.643	455.857	485.929	481.071	475.286	484.357	483.929	479.357	457.714	464	469.357	476.714	488.857	481.071	474.071	453.429	487.429	473.071	467.571	445.571
I16	433.312	459.188	446.688	432.688	417.438	434.875	440.438	417.188	429.438	434.5	436.312	442.562	465.875	426.625	448.188	434.938	430.438	438.812	422	440.375	439.375	433.062	431.812	414.375	429.5	429.5	443	447.25	433.562	456.625	441.25	439.312
I17	536.5	578.1	600.3	605.2	609.1	574.7	555.3	558.5	595.3	603.8	586.9	542.3	572.3	572	561.3	536.9	571.7	592.8	597.9	613	590	599.2	553.3	601.6	585.7	600.9	540	578	600.3	585.9	535.8	538.5
I18	526.357	547.857	540.857	541.571	521	550.571	536.214	522	536.214	538.929	531.357	550.071	555.286	535.286	546.714	529.357	525.714	556.714	531.571	571.857	543	546.714	527.5	545.071	583.071	540.071	532.214	545.643	561.857	545.929	522.214	512
I19	526.75	499.75	529.75	519.5	554.25	487	527.875	525	525.375	525.375	541.875	544	530.125	519	565.625	527.625	502.25	510.25	493.875	455.875	488.875	526.5	483	493.5	526.25	514.875	515.75	532.375	530.5	520.125	560.125	526.75
I20
I21	419.5	436.375	477.5	404.625	406.25	380.625	412.375	388.125	432.75	409.125	416.625	441.375	402.5	433.125	463.125	354.5	418.875	436.875	456.75	367.375	449.25	412.375	411.25	393.75	468.5	415.375	424.25	416.5	405.625	448.75	401.375	419.5
I22
I23
I24
J01
J02	462.2	437.8	451.3	465.9	410.4	433.3	464.8	463.6	477.5	452.8	439.1	435.1	454.7	454	478.3	541.3	452.1	455.5	490.7	442.8	453.2	439.8	467.8	473	455.4	472.3	465.2	468.5	471.2	430.8	467.6	469.3
J03
J04
J05	587.417	588.5	611.917	627.167	587.667	584.917	569	595.917	605.167	534.333	593.25	599.167	582.167	552.583	593.75	599.583	652.75	518.083	583.667	578.583	534.833	603.583	580.917	592.5	553.5	579.5	584.083	600	590.333	587.833	596	580.583
J06
J07	489.909	510.636	490.545	473.545	524.727	491.455	485.182	458.727	474	450.545	471.091	475.091	482.818	493.273	504.364	523.091	486.545	488.455	500.636	421.636	486.909	490.182	450.182	487.273	487.182	516.091	482.182	484.273	497.455	475.273	489.636	478.818
J08
J09
J10	511.625	574.25	574	545.875	506.25	581.75	565.625	574.875	592.125	560.875	557.75	578.5	575.5	550.375	622.25	562.625	571.5	528.25	527.125	568.25	559.875	572.5	572.25	573.125	565.125	587.125	557.625	579.5	596.375	507.875	575	547.625
J11	581	594.5	557.4	513.9	580	614.5	583.9	564.3	587.5	577	625.7	573.9	585.8	582.8	581.8	572.6	586.4	546.2	593.9	583.3	586.7	577.3	530.7	582.7	557	581.2	615.2	556.5	571.9	581.6	566.7	581
J12	506	487.5	520.7	534.1	528.9	544.1	512.7	479.7	477.5	522.6	539.1	484.9	509.2	526.5	558.8	507.8	530.8	517.2	574.8	513.4	504	529.8	522.1	531	498.4	503.9	529.5	487.3	514.3	561.7	507.1	512.6
J13	515.167	534.083	464.917	515.25	504.5	511.833	482.75	501.583	497.417	498.917	503.583	504.167	500.167	475.333	541.25	503.833	482.167	523	504.833	516.167	500.833	508.917	496.167	503.5	490.083	489.75	518.083	504.667	503.5	456.25	495.167	515.167
J14
J15
J16	550.429	544.857	542.857	550.714	541.857	513.714	540.857	543.857	529.429	544.714	517.429	537	492.429	498.714	538.286	539.286	517.429	547.571	533	546	548.143	542.714	550.429	547	526.286	544.286	546	491	534.143	550	532.286	550.429
J17
J18
J19
J20
J21
J22	359.077	340.385	356.077	343.769	355.077	355.308	329.385	363.385	335.846	358.308	354.231	347.231	335	359.692	352.308	351.615	338.231	351.615	351.538	347.615	333.308	366	350.308	342.154	344.385	362.077	357.538	347.769	336.923	339.846	339.231	344.154
J23
J24
K01	406.909	424.182	397.364	411.545	414.364	401.091	403.455	408.727	430.818	428.273	402.909	394	405.636	399.636	400.727	365.636	389.455	405.273	416.273	407.182	422.091	396.182	418.636	400.273	405.455	413.273	409.818	418.455	417.273	413.636	372.182	406.909
K02
K03
K04	499.538	481.615	483.846	495.308	509.462	484.692	477.769	475.154	476.154	467	480.769	479.846	486.308	489.538	502.538	496.385	480.077	499.923	486.846	478.846	486.231	492.615	464.538	466.308	488.846	442.769	477.769	485.615	471.615	494.231	468.692	478.769
K05
K06
K07	456.231	445.154	470.077	453.154	433.923	442.077	436.385	471.462	456.615	448.615	452.462	422.077	443.077	461.692	462.385	446.231	440.538	465.615	444	440.462	474.231	452.462	445.923	436.385	445.231	456.077	458.692	454.538	449.769	458.769	454.385	469.462
K08
K09
K10	450.25	418.625	445	428.75	438.5	463.875	505.75	374.25	405.625	434.375	455.375	450.75	431.75	446.25	477.625	406.375	453.875	386.875	454.25	434.375	447.25	404.125	471.875	428.5	405.125	371.125	395.125	486.125	441.5	452.5	426.25	450.25
K11
K12	322.273	303.727	310.818	298.545	273.273	287.636	316.727	282.364	322.818	307.909	269.455	329.727	315.909	311.455	310.182	325.364	322.727	277.909	272.364	314	311.364	301	298.545	297.455	295.182	300.273	308.818	294.636	310.182	260.182	308.182	289.364
K13	534	542.583	432.917	546.917	525.083	535.75	558.25	528.083	536.833	560.083	529.5	469.917	501.667	532.417	507.75	523.75	506.167	457.083	505.25	515.5	530.833	580.667	465.25	523.5	520.833	528.917	510.583	534.333	533.583	591.083	505.667	482.5
K14
K15	436.875	499.5	495.125	458.875	462.875	473.625	480.75	478.125	464.625	523	473.875	465.375	446.25	436.375	466.375	440.125	517.875	472	436.875	461.375	541.125	483	437.75	474.125	429.375	477.875	479.75	433.875	426.625	456.875	466	454.625
K16
K17
K18
K19	614	559.333	576.933	530.533	591	560.133	528.667	558.533	569.867	576.933	614.133	574.133	566.4	584.4	616.533	588.467	549	598.267	603.267	535.8	605.467	573.867	568.467	587.667	558.6	534.2	596.733	579.933	593.4	553.133	587.6	614
K20
K21	416	509.091	470.455	504.909	474.636	496.909	491.182	427.364	503.091	461.091	517.636	419.182	467.818	501.909	476.545	491.273	538	431.091	497.273	473.636	432.182	509.091	485.091	491.091	455.091	408.636	391.727	502.727	470.909	471	520.909	416
K22
K23
K24
L01
L02
L03
L04	510	564.273	520.636	535	560.273	563.909	557.273	519.364	485.364	501.818	542.818	550.818	510.364	537.364	536.727	539.818	499.636	535.273	559.455	427.636	536.909	528.818	525.545	547.273	494.273	547.364	513.182	550.545	540.455	536.455	542.727	510
L05
L06
L07
L08	583.5	596.2	601.4	581	571	609.6	606.6	581.7	595.6	622	579.9	574.8	604.3	604.9	577	570.2	590.6	575.6	602.4	604.7	602.4	601.7	606.4	598.7	593.5	594	598.2	609.5	587.4	596.4	614.1	595.1
L09	464.5	421.4	497.5	499.1	521.8	480.1	489.7	494.1	507.9	456.3	509.1	484.4	498.9	503.7	504.6	462.5	485	482	491.3	497.7	490.9	480.8	510.3	522.9	461.2	486	441.8	510.4	496.5	512.1	480.2	511
L10
L11	505.3	476.5	505.6	442.9	436.2	488.3	515.1	502.9	481.1	502.5	532.9	469.8	513.1	497.2	422.6	456.8	495.1	475.6	481.6	503.6	539.3	455.2	481.8	516.9	554.1	517	503.2	524.8	532.3	513.9	474.9	505.3
L12	510.231	490.231	503.769	492.385	480.692	486.615	518.231	487	490.077	500.231	521.923	505.231	480.385	511.385	497.385	485.077	492.462	492.385	508.692	471.462	490.615	504.846	478.154	486	496.923	488.385	499.846	489.692	506.231	475.769	477.615	515.308
L13
L14
L15	478	512.25	472.125	462.125	506.625	492.25	466.375	492.125	467.625	466.25	503.375	507.875	487.875	490	451.25	476.125	455	481.5	498.375	490	491.875	482.75	475.75	465.375	503	495.125	487.75	466.5	496.375	498.25	486.75	478
L16	524.111	572.111	596.889	570.222	492.444	568	586.111	615.778	528.333	566.556	525.444	524.111	501.556	584.222	575.556	547.778	538.333	557.333	543.667	502.667	530.556	586.222	516.556	529.778	557.889	529.333	537.111	529.556	575.333	551.889	545.444	524.111
L17	489	469.125	440.125	488.625	433.125	445.25	494	474.5	453.25	445.125	421.5	456.125	457.5	496.875	489.125	488.5	482.5	535.75	473.625	474.625	498.25	468.75	468.875	518.375	486.875	485.125	467	523.25	505.875	479.375	481.375	480.25
L18	501	502.833	510.167	521.5	501	484.333	483.667	502.667	504.833	502.333	502.667	500.667	508.833	516.333	489.667	473.333	449.667	513.5	509.5	506.167	500.833	511.5	498.833	514.667	465.833	504.667	486.5	484.833	520.667	467	480.167	501
L19	396.375	340.625	391.25	399.5	402.625	418.375	413.75	397.875	414.75	388	406.625	387.375	403.25	401.625	425.875	389.625	380.125	370	354.125	418	396.25	410.375	381.125	354.125	392.5	378.75	390.25	390.375	379.75	394.75	380.25	371.375
L20	486.667	518	517.8	521.733	506.733	516.4	520	516	537.733	536.133	532.2	540.133	490.8	535	504.267	510.467	578.267	522	526.533	557.733	540.133	528.533	523.067	518.4	532.733	521.933	511.467	518.533	534.067	521.2	538	486.667
L21	581.333	578.333	624.556	620.778	631.444	563.444	619.444	553.444	576.222	615.556	599.444	617.889	583.222	509.222	580.889	586.333	639.778	580.889	561.778	583.889	564.778	600.111	586.222	614.778	536.222	616.667	596.667	585.778	573.333	577.444	602.667	581.333
L22
L23
L24
M01	433.267	383.267	411.2	391.533	375.6	356.867	388.733	404.733	415.467	391.733	386	403.933	414.933	403.333	402.533	379.933	376.8	411.133	401	383.533	427.733	394.8	386.867	408.133	435.467	440.533	366.4	400.2	406.467	409.533	413.733	433.267
M02
M03	445.1	428.9	430.1	450.1	439.9	444.3	401.8	440.7	420.8	429.6	449.7	441.9	469.6	526	450.8	411.8	442.2	425.9	452.3	444.8	445.2	420.6	408.3	426.3	450.9	425.7	411.3	444.4	439.3	450.2	436.8	445.1
M04
M05	528.929	487.714	467	502.214	513.071	485.071	446.071	487	508.857	498.5	481.929	497.571	470.571	485.429	456.357	497.143	508.214	484.714	501.643	510.071	431.214	522.714	471	497.429	503.714	451.714	480.929	486.857	493.786	436.714	449.786	528.929
M06	509.111	504.667	518.222	531.111	509.444	532.778	508.444	508.889	489.222	515.222	490.667	502.111	510	510.333	515.667	511	506.444	514.889	496.667	484.778	518.778	491.222	533.444	522.667	517.222	514.667	523.556	530.111	511.222	529.444	501.444	509.111
M07
M08	438.875	424.625	420.375	420	453.25	362.875	440.875	423.375	442.5	459.125	430.125	427.5	386.875	340.125	465	459.75	469.625	395.375	420.5	453.375	440.375	409.375	414.125	381.25	390.5	403.75	410.625	371.625	407	421.5	417.75	438.875
M09
M10
M11	500.125	555.5	529.125	522.5	502.375	491.25	499.375	448	546.5	499.625	496.5	511.25	485.875	513.125	543.125	436.125	501.875	505	565.375	518.625	513.125	507.75	558	492	470.125	451	528.75	508.125	514.75	466.875	503.875	500.125
M12	548.25	746.5	598	707.75	638.5	607.25	676.25	565	633.5	559.5	652	562.25	601.75	643	583	687.5	711.25	570.75	607	625.75	639.25	613.75	630	640.25	615.5	600.5	638.25	667.75	612.75	545.25	554.5	605.75
M13
M14
M15	460.2	465.4	447.7	453.3	393.2	409.6	461.2	495	426.3	441.3	447.7	462.2	430.5	347.9	467	461.2	438.5	445	445.9	450.4	447.3	457.9	442.5	451.1	384.3	485.7	434.8	431.8	474.5	467.8	436.7	460.2
M16
M17
M18	538.875	501.375	533.375	525.75	473.125	532.125	431.625	492	487.75	554.625	449.875	499.375	558.375	519	515.375	464.625	474.25	531	502.375	440.875	448.5	532.375	449.125	453.375	467.25	516.125	620.875	548.875	494.125	516.25	562.5	505.25
M19	480.7	479.2	451.4	445.5	475.9	474.4	473.1	456.8	517.6	495	439.5	513.5	503.6	490.3	487.5	492	449.8	444.3	507.5	491.1	498.3	465.5	467.2	483.5	512.5	520.4	493.5	496.5	526.1	508.1	471.1	480.7
M20
M21	426.75	447.625	471.625	434.375	441	499	486.5	467.875	362	426.875	462.75	473.875	417.5	472.25	451.75	470.375	457.875	466.75	473.5	474.25	449.25	452.5	446.25	485.125	482.75	459.5	530.125	457.5	423.625	467	428.625	481.75
M22
M23
M24
N01	474.143	516.286	480.357	489.929	494.357	488.143	465.714	520	486.643	493.214	541.071	507.143	486.286	498.786	476.857	472.214	530.357	496.714	487.429	498.286	498.571	480.357	514.571	527.786	474.929	525	477.643	513.929	497.643	530.357	493.929	506.571
N02
N03
N04
N05	602.75	613.25	579.5	603.75	601.125	602.5	608.25	579.375	616.375	623.75	609	611.625	605.875	607	614.75	603.5	583.625	632.125	614.125	607.25	612.5	613.25	620.5	593	623.375	613.25	615.75	616.75	615.125	625.5	591.125	602.75
N06
N07
N08	547.5	545.1	500.4	407.3	540.6	523.6	494.9	527.9	540.5	505.6	567.8	550.4	540.6	484.2	537.9	546.8	589.3	546.1	512.8	494.7	525.5	534.7	555.2	523.3	516.6	545.5	489.1	533.2	511.5	520.7	630.2	538.2
N09
N10
N11	602.5	528.4	524.6	621.5	591.9	584.6	593.4	612.2	562	567.1	567.8	656.6	603.5	573.7	619.2	590.2	613	543.3	546.9	565.1	550.4	656.5	646	591.7	621.8	564.1	660.6	611.6	586.5	577.2	621.4	602.5
N12
N13
N14
N15	604.375	612.75	606.312	614.938	613	607.438	584.75	665.375	617.562	621.562	653.312	656.562	622.812	586.25	616.75	609.812	601.812	590	605.375	608.75	614.438	603.25	613.938	619.688	533.438	566	638.188	618.438	617	609.125	594.625	604.375
N16
N17
N18
N19	506.545	543.091	487.364	529.182	522.545	508.909	516.455	511.273	537	489.091	583.545	525.636	529.909	547.455	508.091	537.091	534.455	527.545	500.818	514	522.545	576.727	505.545	537.182	509	449.636	520.364	503.273	520.727	539.545	541.182	506.545
N20	574	564.818	589.182	563.545	531.818	581.273	609.545	591.182	603.182	576.727	570.545	575.455	609.182	578.091	594	538.182	602.818	585.545	571.727	629.727	581	565.091	579	565.545	588.636	560.364	588	567.636	567	551	609.091	574
N21
N22
N23
N24
O01	589.2	576.5	586	578.4	602.5	573.6	583.3	590	600.4	569.9	567.7	546.6	576.8	556.1	586.8	554.9	574.7	589.5	591.2	578.3	591.8	587.4	587	591.3	592.9	570.7	584.8	574.1	534.9	592.2	603.1	599.9
O02
O03	511.8	516.3	516.2	513.1	525.7	510	516.5	494.6	518.5	515.4	519.3	522.9	505.6	516.7	519.6	513.2	514.7	517	506.8	504.7	548.4	523.8	515.3	533.8	514.5	504.5	491.3	515.1	509.9	520.3	537.1	520.8
O04
O05	476.636	517.818	494.364	432.273	522.818	484.273	455.455	503.455	497.818	500.545	457.364	474.182	509.273	466.636	488.636	512.818	515.545	477.273	458.091	481.273	500.455	512.455	507.818	519.091	484.455	494.455	516.636	490.091	510.182	511.182	512.636	476.636
O06
O07
O08	413.111	426.889	402	407.556	439.222	354.444	474.222	377.222	434.889	457.111	393.889	438	418.333	444.222	425	372	413.778	468.889	413.444	386.222	463.889	424.111	422.111	418.556	386.333	442.444	417.889	400.889	399.778	428.222	401.111	413.111
O09
O10
O11
O12
O13	556.615	544.692	586	552.769	547.692	549.462	557.769	544.385	576.462	561.077	532.231	559.385	529	566.846	544.692	538.385	551.615	522.615	549.385	549.615	536.846	555.846	549.154	576.077	563.692	550.231	552.308	552.231	563.385	544.154	606.538	542.385
O14
O15
O16
O17	430.867	448.733	440.467	451.667	463.067	452.333	431	465	439.733	459.333	472.2	420.133	395.133	445.933	429.867	412.4	464.133	448.667	407.533	434.133	438	427.6	415.133	438.133	474.933	435.133	406.2	446.333	395.6	463.467	459.067	430.867
O18
O19
O20	558.273	579.091	567.182	617.273	565.636	602.455	587.727	587.091	598.364	592.273	605	586.545	608.636	577.545	530.818	590.636	579.455	550.545	603.091	582	599.545	601.909	626.182	596.818	552.909	557.909	582.182	576.727	582.909	601.182	556.364	578.091
O21
O22
O23
O24
P01
P02	519.091	504.636	551.818	578.545	574.727	548.364	566.636	559.455	549.091	580.545	540.091	594.182	571.182	562.909	560.818	582.182	552.273	629.818	586	579.455	554	578.182	571.273	566.091	613.727	581.364	568.182	531.182	572.909	593.545	555	617.545
P03
P04
P05	532.692	530.154	513.615	534.308	499.538	523.154	537.462	547.615	534.923	512.538	526.154	516.615	547.538	508.692	540.538	509.462	525.615	562.538	517.154	528.692	522.462	544.077	557.231	493	541.462	514.923	501.538	563.538	529.692	531	513.154	532.692
P06
P07	562	556.286	534.714	451.143	462.857	496.571	513.143	556	521.286	547.571	536.714	519.286	574.429	490.429	543.571	542.857	446.143	544.143	522.714	523	543.857	492	567.143	556.143	540.143	523.286	468.286	516	534.286	525.857	495.429	562
P08	507.167	514.75	507.417	487.083	485.75	547.917	507.5	529.25	470.75	545.333	541	526.333	513.667	494.083	518.167	511.083	507.167	465.083	499.75	480.583	500.083	502.583	497.917	485.5	500.417	496.167	513	534.833	503.167	520.75	506.5	539.833
P09
P10	619.333	628.333	605.222	612.667	637.333	566	620.778	639.111	640.556	597.333	607.222	617.667	594.889	608.444	617.222	615.667	611.444	573.444	624	615.222	615.444	585.556	607.667	619.889	606.333	596.444	621.444	598.667	599.444	596.222	588.222	602.889
P11
P12	607.3	590.5	720.3	583.4	626.6	639.8	636.2	604.5	562.8	694.8	641	621.2	575.3	599.2	665.9	564.6	615.3	614.7	567	582	658.8	628.4	447.5	598.6	593.7	635.5	636.5	695.5	584	611.8	580.7	607.3
P13	420	454.6	423.1	519.4	484.6	476.4	523.5	487.2	486.3	496.7	509.3	476.4	491.9	551.2	524.1	451.8	538.9	482	547.5	508.2	465.9	508.4	483.3	477.7	467	527.3	448.4	489.3	486.5	484	479.8	479.8
P14	604.091	592.455	621.455	612.818	630.273	619.727	644.636	583.545	592.182	591.091	625.455	581.455	591.364	612.364	615.909	592.909	609.364	650.545	605.273	594.545	629.818	606.909	582.545	602.818	599.636	628.091	587.182	617.364	643.091	598.545	598.455	604.091
P15	634.4	592.8	652.333	578.2	601.333	638.667	653	636	607.533	568.067	636.333	638.333	652.867	638.2	605.467	612	648.133	661.733	644.6	654.333	642.467	640.933	613	594.8	647.6	607.867	648.333	604.067	630.067	607.133	622.333	632.933
P16	650.818	642.909	650.455	633	650.727	650	656.818	646.727	644.455	642.545	678.727	644.091	639	656.364	652.091	643.273	615.636	665.636	641.182	638	572.455	621.273	628	658.091	680.364	650.727	637.182	617.273	652.727	658.636	605.455	650.818
P17	627.625	567.5	619.688	613.25	605.875	565	583.875	584	595.562	584.625	598.875	619.812	593.312	596.625	616.812	581.938	618.875	630.375	558.688	580.125	617	571.375	592.75	624.312	654	636.312	589.812	611.75	566.312	598.75	643.062	627.625
P18
P19
P20
P21	566.375	596.625	611.625	559.375	586	575.625	587	584.25	584.25	581.75	605.875	609.375	607.375	599.125	634.75	586.25	599.75	627.25	556.125	630.25	612.5	569.875	643.875	595.375	602.375	611.875	579.625	604.5	596.125	638.625	608.25	606.75
P22	643.5	610.625	635.75	645	642.25	628.125	646.625	640.75	633.375	643.5	623.625	640.875	606.25	643.25	617.125	638.625	636.625	639	638.875	639.125	631.25	638.5	640	642	642.375	642.125	578.75	634	579.125	639.75	635	643.5
P23
P24

## Sheet: PCV
PCV

## Sheet: DA-Normalized
DA Normalized to Background (Abs(DA-Background))
	1	2	3	4	5	6	7	8	9	10	11	12	13	14	15	16	17	18	19	20	21	22	23	24	25	26	27	28	29	30	31	32
A01	147.909	147.58	169.875	134.909	133.045	183.739	132.773	170.125	148.739	144.068	145.477	160.545	161.477	143.295	158.477	126.568	174.92	137.807	145.636	133.83	133.432	151.955	150.58	140.466	144.489	132.58	143.148	138.625	165.011	157.92	143.614	171.352
A02	78	49	60.625	80.375	80.875	61	70.5833	51.8333	44.2083	32.6667	81.3333	57.9583	79.75	33.375	63.2917	42.2917	73.125	64.7917	67.2917	56.625	54.5417	75.9167	55.4167	45.875	61.2083	49.5417	76.9167	81.7917	50.2083	50.2917	49.2917	78.625
A03	157.05	144.85	127.7	137.975	125.2	188.925	128.475	148.275	156.3	127.425	130.075	122.925	158.125	141.525	123.625	131.575	81.925	167.2	166.575	84.75	157.9	132.05	125.625	162.5	137.875	144.425	111.95	157.875	130.675	124.2	106.75	147.725
A04	0	0	0	0	0	0	0	0	0	0	0	0	0	0	0	0	0	0	0	0	0	0	0	0	0	0	0	0	0	0	0	0
A05	0	0	0	0	0	0	0	0	0	0	0	0	0	0	0	0	0	0	0	0	0	0	0	0	0	0	0	0	0	0	0	0
A06	0	0	0	0	0	0	0	0	0	0	0	0	0	0	0	0	0	0	0	0	0	0	0	0	0	0	0	0	0	0	0	0
A07	0	0	0	0	0	0	0	0	0	0	0	0	0	0	0	0	0	0	0	0	0	0	0	0	0	0	0	0	0	0	0	0
A08	0	0	0	0	0	0	0	0	0	0	0	0	0	0	0	0	0	0	0	0	0	0	0	0	0	0	0	0	0	0	0	0
A09	28.875	52.2778	104.472	103.319	26.875	31.4722	36.625	71.6389	96.0695	51.2917	60.5	84.8889	46.9861	3.43054	80.4028	52.3889	55.3333	61.9722	27.5695	70.2917	77.2222	76.1667	52.6389	98.5695	85.4028	84.125	100.306	64.4445	98.9167	53.8055	77.1805	95.1667
A10	140.114	111.034	141.784	194.375	165.83	120.42	110.034	106.057	141.432	155.648	115.193	156.42	135.443	129.034	167.795	124.966	152.602	174.557	122.545	140.08	153.034	180.136	147.455	111.545	143.455	153.261	161.955	143.455	129.716	130.852	124.92	126.182
A11	0	0	0	0	0	0	0	0	0	0	0	0	0	0	0	0	0	0	0	0	0	0	0	0	0	0	0	0	0	0	0	0
A12	85.2045	93.5	74.9205	133.102	89.1364	81.5	66.6818	98.6136	97.6364	93.6705	66.3977	95.8864	97.8409	77.0341	108.443	97.3182	101.182	70.6477	127.307	125.92	76.3977	94.8182	92.3182	63.1136	83.4318	100.386	69.4773	101.273	82.5	90.9432	75.2955	88.1818
A13	0	0	0	0	0	0	0	0	0	0	0	0	0	0	0	0	0	0	0	0	0	0	0	0	0	0	0	0	0	0	0	0
A14	112	73.875	131.25	79.625	132.75	110.125	149.5	117	151.375	109	110.375	134.125	27.75	18.625	140.25	91.5	108.75	106.625	29.25	118.25	79.125	182.875	120	70.125	104.375	127.5	87.625	113	189	120.75	94.5	108.5
A15	201.425	193.1	201.5	204.975	197.1	222.95	176.55	149.675	195.575	198.225	195.025	205.925	189.85	189.675	216.25	133.2	204.275	237.75	208.675	170.175	196.3	203.225	223.525	216.975	218.25	250.85	162.525	195.275	171.9	255.55	202.3	202.675
A16	0	0	0	0	0	0	0	0	0	0	0	0	0	0	0	0	0	0	0	0	0	0	0	0	0	0	0	0	0	0	0	0
A17	0	0	0	0	0	0	0	0	0	0	0	0	0	0	0	0	0	0	0	0	0	0	0	0	0	0	0	0	0	0	0	0
A18	0	0	0	0	0	0	0	0	0	0	0	0	0	0	0	0	0	0	0	0	0	0	0	0	0	0	0	0	0	0	0	0
A19	0	0	0	0	0	0	0	0	0	0	0	0	0	0	0	0	0	0	0	0	0	0	0	0	0	0	0	0	0	0	0	0
A20	0	0	0	0	0	0	0	0	0	0	0	0	0	0	0	0	0	0	0	0	0	0	0	0	0	0	0	0	0	0	0	0
A21	0	0	0	0	0	0	0	0	0	0	0	0	0	0	0	0	0	0	0	0	0	0	0	0	0	0	0	0	0	0	0	0
A22	0	0	0	0	0	0	0	0	0	0	0	0	0	0	0	0	0	0	0	0	0	0	0	0	0	0	0	0	0	0	0	0
A23	0	0	0	0	0	0	0	0	0	0	0	0	0	0	0	0	0	0	0	0	0	0	0	0	0	0	0	0	0	0	0	0
A24	0	0	0	0	0	0	0	0	0	0	0	0	0	0	0	0	0	0	0	0	0	0	0	0	0	0	0	0	0	0	0	0
B01	0	0	0	0	0	0	0	0	0	0	0	0	0	0	0	0	0	0	0	0	0	0	0	0	0	0	0	0	0	0	0	0
B02	0	0	0	0	0	0	0	0	0	0	0	0	0	0	0	0	0	0	0	0	0	0	0	0	0	0	0	0	0	0	0	0
B03	0	0	0	0	0	0	0	0	0	0	0	0	0	0	0	0	0	0	0	0	0	0	0	0	0	0	0	0	0	0	0	0
B04	0	0	0	0	0	0	0	0	0	0	0	0	0	0	0	0	0	0	0	0	0	0	0	0	0	0	0	0	0	0	0	0
B05	0	0	0	0	0	0	0	0	0	0	0	0	0	0	0	0	0	0	0	0	0	0	0	0	0	0	0	0	0	0	0	0
B06	209.986	152.569	149.611	191.403	188.569	196.167	165.069	181.542	155.208	164.986	149.111	205.028	152.5	186.556	180.778	170.167	134.097	138.472	251.028	169.5	197.069	187.194	206.694	179.931	142.806	168.833	190.917	232.014	141.444	155.556	167.056	165.569
B07	0	0	0	0	0	0	0	0	0	0	0	0	0	0	0	0	0	0	0	0	0	0	0	0	0	0	0	0	0	0	0	0
B08	0	0	0	0	0	0	0	0	0	0	0	0	0	0	0	0	0	0	0	0	0	0	0	0	0	0	0	0	0	0	0	0
B09	0	0	0	0	0	0	0	0	0	0	0	0	0	0	0	0	0	0	0	0	0	0	0	0	0	0	0	0	0	0	0	0
B10	100.75	123.5	124.375	45	111.875	186.5	70.625	87.125	83.625	72.5	113.125	161.375	126.375	115.625	145.25	141.625	105.625	93.875	135.125	86	152.25	129.375	25.375	129	136.125	117.875	95.125	119.75	133.25	92.5	131.875	78
B11	0	0	0	0	0	0	0	0	0	0	0	0	0	0	0	0	0	0	0	0	0	0	0	0	0	0	0	0	0	0	0	0
B12	117.625	101	82.625	57.5	82.75	104.875	173.375	117.25	116.625	76.125	81.625	120	120.5	164	98.25	98.125	57.875	100.625	100.625	124.25	106.375	101	110.5	110.5	89.5	103.875	95.375	177.875	83.25	97.75	132.125	152.625
B13	267.75	269	257.75	244.375	248.625	247.25	267.875	264.75	299.75	262.125	225.125	254.625	251.5	294.25	263.25	279.625	261.875	313.25	263.875	240.5	252	327.5	291.25	251.875	230	246.375	243.375	246.875	306.125	243.5	255.75	262.875
B14	127.819	128.458	127.361	127.125	160.292	135.194	153.056	136.042	120.542	122.306	128.889	134.903	135.778	122.431	144.556	129.111	178.111	161.069	123.514	138.528	136.333	124.528	159.236	135.125	134.972	143.986	135.625	177.819	148.236	160.208	132.125	138.444
B15	0	0	0	0	0	0	0	0	0	0	0	0	0	0	0	0	0	0	0	0	0	0	0	0	0	0	0	0	0	0	0	0
B16	0	0	0	0	0	0	0	0	0	0	0	0	0	0	0	0	0	0	0	0	0	0	0	0	0	0	0	0	0	0	0	0
B17	0	0	0	0	0	0	0	0	0	0	0	0	0	0	0	0	0	0	0	0	0	0	0	0	0	0	0	0	0	0	0	0
B18	92.875	96.7917	88.9583	101.875	98.625	87.8333	96.375	113.792	90.3333	92.5833	72.5	110.708	105.833	110.792	96.25	94.9167	58.3333	82.4583	92.75	100	77.5833	127.042	96.625	108.917	102.667	99.625	77.25	66.4167	48.125	103.75	90.2083	92.5
B19	60.7321	39.6429	21.9286	75.4643	27.1071	54.4286	49.8036	23.8929	40.2321	5.33929	50.25	46.8036	14.0357	25.5179	33.8393	41.2321	43.0714	81.6964	29.4286	31.7321	95.5893	61.0357	45.1071	83.5357	59.8214	66.3393	56.1071	76.9643	8.19641	70.3036	59.9286	103.732
B20	243	227.875	187.625	212.625	260.25	212	240.75	220.625	202.75	221.375	190.625	222.125	161.75	221.5	179.125	236.25	155.875	216	223.375	257.125	212	198.5	178.25	146.5	234.5	192.25	183.75	222.875	126.25	236.625	211.875	243.25
B21	0	0	0	0	0	0	0	0	0	0	0	0	0	0	0	0	0	0	0	0	0	0	0	0	0	0	0	0	0	0	0	0
B22	160.625	153.25	152.75	121	92.75	150.875	168.5	151	163.5	139.75	130.25	160.25	90.75	73.125	146.375	173.875	163.25	145	175.75	156.375	127.375	118.375	143.5	140.625	200.875	134.125	116.75	132.875	128.625	167.125	121.5	166.625
B23	0	0	0	0	0	0	0	0	0	0	0	0	0	0	0	0	0	0	0	0	0	0	0	0	0	0	0	0	0	0	0	0
B24	0	0	0	0	0	0	0	0	0	0	0	0	0	0	0	0	0	0	0	0	0	0	0	0	0	0	0	0	0	0	0	0
C01	0	0	0	0	0	0	0	0	0	0	0	0	0	0	0	0	0	0	0	0	0	0	0	0	0	0	0	0	0	0	0	0
C02	0	0	0	0	0	0	0	0	0	0	0	0	0	0	0	0	0	0	0	0	0	0	0	0	0	0	0	0	0	0	0	0
C03	0	0	0	0	0	0	0	0	0	0	0	0	0	0	0	0	0	0	0	0	0	0	0	0	0	0	0	0	0	0	0	0
C04	0	0	0	0	0	0	0	0	0	0	0	0	0	0	0	0	0	0	0	0	0	0	0	0	0	0	0	0	0	0	0	0
C05	0	0	0	0	0	0	0	0	0	0	0	0	0	0	0	0	0	0	0	0	0	0	0	0	0	0	0	0	0	0	0	0
C06	0	0	0	0	0	0	0	0	0	0	0	0	0	0	0	0	0	0	0	0	0	0	0	0	0	0	0	0	0	0	0	0
C07	0	0	0	0	0	0	0	0	0	0	0	0	0	0	0	0	0	0	0	0	0	0	0	0	0	0	0	0	0	0	0	0
C08	25.375	8.125	16.9583	9.625	0.875	10.3333	48.75	34.2083	22.0417	6.04169	22.125	7.66669	3.95831	8.95831	21.2083	62.75	19.9167	26.0417	66.9167	32.9167	3.75	5.375	24.875	15.5833	3.625	11.75	36.5	3.41669	0.041687	4.83331	10.9583	5.70831
C09	158.778	207.111	180.889	192.875	219.944	248.194	163.875	171.097	219.264	154.056	170.278	132.764	215.611	153.861	182.097	184.875	190.069	177.056	190.375	215.014	145.611	183.806	131.639	194.264	161.75	138.222	209.875	235.014	155.111	164.514	170.306	165.028
C10	103	85	92.5	79.75	55	65.875	77.625	97.25	66.375	74	124	46.75	60.875	86.875	87.125	80	92	84.5	99.375	78.625	103.875	30.625	95.5	77.625	46.375	91.375	75.25	81.875	5.375	43.875	83.625	73.375
C11	44.8409	73.3182	93.9318	77.875	80.25	61.5	61.2614	44.5682	59.0114	72.0227	130.386	62.4318	63.3295	39.9432	86.9432	73.4773	45.5909	73.75	58.2841	59.1932	24.0227	84.4545	52.8864	68.6477	67.8977	52.6705	47.5909	97.0568	53.3182	59.8295	51.0227	53.2159
C12	106.958	85.3195	57.2222	70.0972	99.3055	74.9028	72.7361	87.4028	95.0139	100.806	87.8195	90.75	75.7083	73.5833	47.4305	100.542	83.5555	85.6945	103.069	47.8611	36.5139	92.8195	98.25	128.361	84.1111	66.0555	86.5555	103.597	120.014	87.0278	40.2778	140.903
C13	0	0	0	0	0	0	0	0	0	0	0	0	0	0	0	0	0	0	0	0	0	0	0	0	0	0	0	0	0	0	0	0
C14	0	0	0	0	0	0	0	0	0	0	0	0	0	0	0	0	0	0	0	0	0	0	0	0	0	0	0	0	0	0	0	0
C15	0.833313	85.2778	67.2083	69.0555	61.9722	101.222	115.528	47.2639	116.514	34.5139	54.0278	46.375	83.0555	92.4305	112.681	98.7778	63.2222	154.194	74.8195	116.139	29.2361	104.083	103.889	178.972	128.847	80.4861	116.569	67.1111	69.1667	108.903	119.75	2.54169
C16	176	137.125	163.569	164.833	92.125	173.542	136.903	176.5	121.986	163.556	158.597	172.694	190.833	160.611	139.014	159.306	139.639	170.042	154.056	166.778	171.875	159.417	115.236	151.167	149.625	118.403	194.764	172.014	152.528	187.639	154.403	179.875
C17	0	0	0	0	0	0	0	0	0	0	0	0	0	0	0	0	0	0	0	0	0	0	0	0	0	0	0	0	0	0	0	0
C18	181.625	161.236	147.056	176.167	222.097	210.208	157.458	197.139	184.528	154.903	187.944	198.736	238.403	235.056	183.861	161.069	202.375	177.319	166.083	161.639	106.181	171.667	220.792	140.097	196.361	173.111	204.236	178	172.611	171.694	221.125	180.625
C19	0	0	0	0	0	0	0	0	0	0	0	0	0	0	0	0	0	0	0	0	0	0	0	0	0	0	0	0	0	0	0	0
C20	190.958	182.917	130.958	169.958	211.958	191.375	181.917	171.167	183.083	174	193.458	203.292	193.25	219.292	188.333	184.958	222.375	216.833	156.875	163.5	175.5	206.167	195.917	188.542	198.708	188.667	202.542	162.875	185.25	163.125	184.125	143.542
C21	109.625	106.7	116.9	132.8	128.3	114.1	131.1	124	143.65	139.6	120.3	108.025	125.45	115.2	114.65	117.925	148.4	118.95	106.6	112	124.5	116.3	125.9	169.725	115.5	119.6	143.725	162.125	115.325	132.9	124.95	146.9
C22	192.409	131.58	186.636	148.386	181.5	167.261	173.125	159.727	173.375	148.17	154.443	165.83	171.477	146.398	157.159	184.966	185.784	154.92	172.091	167.091	175	165.398	165.795	193.523	182.852	160.682	173.523	172.42	176.648	153.693	175.489	189.909
C23	0	0	0	0	0	0	0	0	0	0	0	0	0	0	0	0	0	0	0	0	0	0	0	0	0	0	0	0	0	0	0	0
C24	0	0	0	0	0	0	0	0	0	0	0	0	0	0	0	0	0	0	0	0	0	0	0	0	0	0	0	0	0	0	0	0
D01	0	0	0	0	0	0	0	0	0	0	0	0	0	0	0	0	0	0	0	0	0	0	0	0	0	0	0	0	0	0	0	0
D02	0	0	0	0	0	0	0	0	0	0	0	0	0	0	0	0	0	0	0	0	0	0	0	0	0	0	0	0	0	0	0	0
D03	0	0	0	0	0	0	0	0	0	0	0	0	0	0	0	0	0	0	0	0	0	0	0	0	0	0	0	0	0	0	0	0
D04	0	0	0	0	0	0	0	0	0	0	0	0	0	0	0	0	0	0	0	0	0	0	0	0	0	0	0	0	0	0	0	0
D05	88.0455	93.8864	41.2841	89.7727	54.5	105.432	80.7955	86.5341	77.0568	91.0682	78.6818	88.0682	83.3523	91.3068	101.114	77.1364	91.6364	84.5682	69.0682	90.6818	113.852	54	118.227	65.4205	75.6705	89.6591	98.2614	98.0455	56.75	77.6136	90.25	97.9205
D06	162.833	137.847	204.417	161.944	153	148.125	194	161.722	201.153	83.75	127.819	150.236	156.806	134.736	138.125	131.111	169.778	156.333	140.681	179.458	134.347	144.861	213.347	137.681	148.125	198.792	153.333	146.333	157.903	171.917	178.528	166.583
D07	150.188	133.562	144.938	125.875	89.6875	119.438	186.312	64.1875	112.438	101.125	59.75	148.375	126.25	98.875	97.875	133.312	158.562	167.75	101.375	116.312	97.125	179.938	113.375	124.188	112.312	103.375	143.625	124.312	104.188	148.75	132.75	148.188
D08	0	0	0	0	0	0	0	0	0	0	0	0	0	0	0	0	0	0	0	0	0	0	0	0	0	0	0	0	0	0	0	0
D09	0	0	0	0	0	0	0	0	0	0	0	0	0	0	0	0	0	0	0	0	0	0	0	0	0	0	0	0	0	0	0	0
D10	0	0	0	0	0	0	0	0	0	0	0	0	0	0	0	0	0	0	0	0	0	0	0	0	0	0	0	0	0	0	0	0
D11	182.75	164.45	164.275	148.05	155.875	131.2	148.95	167	146.025	164.325	174.075	187.925	142.6	150.2	156.675	199.9	171.15	161.95	174.35	176.275	158.35	148.5	192.725	158.15	180.025	189.8	134.075	146.55	144.175	152.775	152.75	170.3
D12	103.089	73.1429	109.196	88.9464	65.7679	77.0536	74.7679	94.875	108.804	56.4821	97.7857	94.7679	58.0357	76.5714	86.2143	100.839	74.0179	89.2857	98.5357	76.5714	83.0714	101.232	85.75	75	66.0893	90.8929	77.4286	82.5	101.161	105.107	80.4464	80.5714
D13	115.551	90.375	116.228	118.5	116.36	117.882	110.831	116.824	113.301	118.632	110.081	118.559	113.838	106.404	95.272	134.75	103.566	98.9265	81.2794	115.743	122.412	101.176	96.353	107.559	100.449	86.1838	108.89	113.551	130.404	103.919	105.809	83.8235
D14	0	0	0	0	0	0	0	0	0	0	0	0	0	0	0	0	0	0	0	0	0	0	0	0	0	0	0	0	0	0	0	0
D15	104	145.792	147.875	127.083	170.75	132.208	116.708	145.458	125.625	124.833	144.667	136.667	124.792	135.208	156.667	121.542	125.75	151.917	157.167	127.542	110.542	156.917	123.542	114.417	94.8333	206.583	144.542	131.375	109.958	132.292	150.792	101.375
D16	246.554	170.446	179.929	173.393	210.536	210.732	223.768	207.196	222.607	240.482	175.625	194.839	170.75	223.054	186.393	211.679	228.411	154.089	249.857	248.214	187.804	206.25	223.679	256.929	215.446	192.911	222.214	228.321	227.054	212.857	233.821	250.679
D17	0	0	0	0	0	0	0	0	0	0	0	0	0	0	0	0	0	0	0	0	0	0	0	0	0	0	0	0	0	0	0	0
D18	100.025	111.075	106.425	99.8	113.6	123.45	126.15	110.375	141.225	96.65	106.7	79.8	125.275	154.275	92.15	74.775	77.675	97.075	162.85	113.15	89.975	71.75	90	132.5	134.875	108.325	92.125	113.35	163.575	55.5	137.3	103.9
D19	50.25	55.7885	73.9039	83.1058	73.3654	46.2115	56.1058	80.6827	86.4519	75.1731	81.0481	49.6539	54.4135	102.019	83.3365	48.0673	80.6731	48.7211	54.0481	50.2596	63.4231	66.5385	94.4711	114.442	73.7692	81.1827	79.8461	61.375	85.5481	51.1058	108.894	86.3558
D20	51	165.55	148.15	151.425	150.35	143.8	130.2	168.1	140.825	135.975	159.5	116	116.275	170.725	157.65	122.7	109.275	122.375	115.875	108.775	69.55	159	121.225	135.175	160.85	136.35	124.275	157.175	181.575	129.625	113.325	55
D21	0	0	0	0	0	0	0	0	0	0	0	0	0	0	0	0	0	0	0	0	0	0	0	0	0	0	0	0	0	0	0	0
D22	0	0	0	0	0	0	0	0	0	0	0	0	0	0	0	0	0	0	0	0	0	0	0	0	0	0	0	0	0	0	0	0
D23	0	0	0	0	0	0	0	0	0	0	0	0	0	0	0	0	0	0	0	0	0	0	0	0	0	0	0	0	0	0	0	0
D24	0	0	0	0	0	0	0	0	0	0	0	0	0	0	0	0	0	0	0	0	0	0	0	0	0	0	0	0	0	0	0	0
E01	119.425	172.05	159.45	153.25	117.625	157.425	174.6	95.875	160.375	140.8	198.3	143.625	126.525	105.475	160.775	162.1	92.425	167.725	146.1	223.625	149.575	178.925	151.375	174.475	132.825	150.675	171.65	172.225	144.525	174.575	178.175	110.275
E02	0	0	0	0	0	0	0	0	0	0	0	0	0	0	0	0	0	0	0	0	0	0	0	0	0	0	0	0	0	0	0	0
E03	246.667	278.333	219.917	252.542	235.208	241.583	256.5	241.917	235.958	256.083	241.208	214.917	259.667	258.792	275.333	245.792	230.417	237	283.958	247	239.75	290.458	263.167	252.792	226.667	243.958	254.917	246.292	245.5	238.917	258.375	254.25
E04	117.6	111.825	130.575	122.95	101.875	133.975	94.175	103	110.4	127.775	95.125	105.775	122.475	112.9	89.3	107.125	136.125	109.775	78.65	110.675	113.625	112.825	106.975	102.175	108.7	113.725	39.65	157.625	92.55	164.825	165.65	122.1
E05	99.1111	86.375	78.5833	111.833	101.319	69.5695	88.0139	105.292	83.7639	82.125	15.4167	94.375	121.583	103.069	126.278	103.319	70.5555	91.9722	50.0278	116.931	66.8611	88.25	74.3195	36.9861	74.25	52.9167	120.347	144.875	98.4861	88.4445	105.681	95.0417
E06	0	0	0	0	0	0	0	0	0	0	0	0	0	0	0	0	0	0	0	0	0	0	0	0	0	0	0	0	0	0	0	0
E07	0	0	0	0	0	0	0	0	0	0	0	0	0	0	0	0	0	0	0	0	0	0	0	0	0	0	0	0	0	0	0	0
E08	76.1111	21	74.875	108.722	113.069	60.0695	96.0139	85.5972	40.2222	66.3333	88.875	50.3611	122.403	121.069	51.9583	82.2778	76.2639	27.2778	77.5417	106.556	79.5555	116.931	75.1389	112.069	88.25	87.1111	74.3611	88.6528	111.653	69.5972	91.3333	79.7361
E09	0	0	0	0	0	0	0	0	0	0	0	0	0	0	0	0	0	0	0	0	0	0	0	0	0	0	0	0	0	0	0	0
E10	132.159	116.125	131.909	114.943	131.375	135.409	120.284	85.5	112.125	105.818	94.1705	114.534	160.284	123.432	133.375	125.761	111.182	122.114	104.636	103.295	101.727	134.534	116.25	95.1477	118.682	122.284	118.841	128.557	121.023	176.795	125.489	126.159
E11	0	0	0	0	0	0	0	0	0	0	0	0	0	0	0	0	0	0	0	0	0	0	0	0	0	0	0	0	0	0	0	0
E12	0	0	0	0	0	0	0	0	0	0	0	0	0	0	0	0	0	0	0	0	0	0	0	0	0	0	0	0	0	0	0	0
E13	0	0	0	0	0	0	0	0	0	0	0	0	0	0	0	0	0	0	0	0	0	0	0	0	0	0	0	0	0	0	0	0
E14	0	0	0	0	0	0	0	0	0	0	0	0	0	0	0	0	0	0	0	0	0	0	0	0	0	0	0	0	0	0	0	0
E15	0	0	0	0	0	0	0	0	0	0	0	0	0	0	0	0	0	0	0	0	0	0	0	0	0	0	0	0	0	0	0	0
E16	84.9167	112	110.458	86.0417	162.583	110.208	101.833	98.4167	91.4167	106.292	121.583	122.667	97.1667	106.125	98.9167	122.042	105.167	115.458	140.75	88.25	93.2917	127	107.333	92.4167	111.792	145.667	130.625	129.583	108.708	122.208	72.0833	113.458
E17	109.077	83.5673	91.4808	90.0577	112.471	59.2789	69.0577	87.3654	96.5	38.7308	94.2692	78.7692	108.154	126.212	89.3269	37.7404	152.692	67.5961	47.3558	111.423	89.2885	102.183	86	116.654	103.663	134.058	116.635	77.9039	80.625	39.2404	122.769	72.0673
E18	178.683	97.0289	144.606	150.433	158.471	138.346	154.75	151.413	116.923	144.25	132.683	180.913	187.904	140.163	118.26	156.587	141.577	130.654	132.769	174.981	186.548	141.558	152.625	115.808	112.731	153.029	141.231	181.212	101.163	140.875	133.452	134.173
E19	202.575	210.4	173.9	182.825	231.125	234.9	174.9	209.95	265.05	219.025	240.475	166.525	233.075	201	160.4	197.35	144.7	152.4	175.725	157.3	210.85	255.875	200.075	212.1	213.775	180.425	191.225	175.375	238.4	204.175	213.525	192.825
E20	0	0	0	0	0	0	0	0	0	0	0	0	0	0	0	0	0	0	0	0	0	0	0	0	0	0	0	0	0	0	0	0
E21	114.6	101.675	121.675	107.075	122.1	94.65	122.275	127.8	150.15	90.8	93.375	97.05	104.65	157.875	91.125	74.725	57.8	118.3	85.15	117.975	197.725	103.5	72.35	162.6	117.15	134.65	113.425	80.75	120.45	86.275	117.975	199.125
E22	0	0	0	0	0	0	0	0	0	0	0	0	0	0	0	0	0	0	0	0	0	0	0	0	0	0	0	0	0	0	0	0
E23	0	0	0	0	0	0	0	0	0	0	0	0	0	0	0	0	0	0	0	0	0	0	0	0	0	0	0	0	0	0	0	0
E24	0	0	0	0	0	0	0	0	0	0	0	0	0	0	0	0	0	0	0	0	0	0	0	0	0	0	0	0	0	0	0	0
F01	0	0	0	0	0	0	0	0	0	0	0	0	0	0	0	0	0	0	0	0	0	0	0	0	0	0	0	0	0	0	0	0
F02	139.431	164.5	120.486	154.556	146.292	181.819	166.319	160.625	111.236	173.333	172.153	131.056	139.264	133.722	148.458	157.069	217.208	145.208	99.4445	154.667	158.722	190.972	236.806	140.375	180.194	159.181	126.403	181.75	147.375	134.625	142.361	142.931
F03	0	0	0	0	0	0	0	0	0	0	0	0	0	0	0	0	0	0	0	0	0	0	0	0	0	0	0	0	0	0	0	0
F04	118.102	106.398	60.8864	116.193	143.17	67.5909	76.25	109.67	77.1591	75.5909	94.3409	94.625	141.886	65.8636	90.7727	99.9091	175.17	113.284	90.2614	78.6477	109.409	89.1477	89.5455	88.6364	118.886	104.455	98.0227	103.08	124.511	92.1705	102.477	113.352
F05	0	0	0	0	0	0	0	0	0	0	0	0	0	0	0	0	0	0	0	0	0	0	0	0	0	0	0	0	0	0	0	0
F06	0	0	0	0	0	0	0	0	0	0	0	0	0	0	0	0	0	0	0	0	0	0	0	0	0	0	0	0	0	0	0	0
F07	0	0	0	0	0	0	0	0	0	0	0	0	0	0	0	0	0	0	0	0	0	0	0	0	0	0	0	0	0	0	0	0
F08	0	0	0	0	0	0	0	0	0	0	0	0	0	0	0	0	0	0	0	0	0	0	0	0	0	0	0	0	0	0	0	0
F09	0	0	0	0	0	0	0	0	0	0	0	0	0	0	0	0	0	0	0	0	0	0	0	0	0	0	0	0	0	0	0	0
F10	99.975	85.675	95.475	134.15	101.175	55.975	63.2	102.6	90.175	79.025	89.4	60.575	74.5	60.65	101.725	79.6	76.85	84.475	127.5	214.675	119.625	90.95	130.925	119.55	77.525	77.6	71.6	76.075	100.8	120.825	95.625	85.325
F11	33.9904	45.1346	34.9615	31.3654	51.4519	45.4615	28.7692	68.0481	26.2211	63.0961	76.7692	29.2981	57.375	43.2019	2.2019	48.9615	28.2404	33.1923	21.5192	43.5192	41.3942	17.0673	27.0289	37.6539	5.84613	23.2596	1.9231	35.9615	42.7692	4.21155	19.9615	35.4904
F12	127.5	123.825	127.3	137.5	118.55	124.8	134.6	119.6	117.425	125.475	143.55	110.575	144.4	137.65	133.025	118.7	125.6	129.125	120.475	132.175	135.725	141.75	116.425	120.225	129.425	128.825	122.25	131.35	142.825	141.675	153.775	130.75
F13	42.8333	95.8333	65.75	72.875	69.75	57.7917	72.5833	70.75	68	67.75	64.0833	56.4583	88.2917	99.4583	67.4167	65.1667	59	63.2917	72.375	76.6667	55.125	86.0417	138.5	131.958	108.792	131.792	146.583	135.583	93.625	184.458	14	36.3333
F14	0	0	0	0	0	0	0	0	0	0	0	0	0	0	0	0	0	0	0	0	0	0	0	0	0	0	0	0	0	0	0	0
F15	0	0	0	0	0	0	0	0	0	0	0	0	0	0	0	0	0	0	0	0	0	0	0	0	0	0	0	0	0	0	0	0
F16	173.975	218	235.3	195.775	177.175	214.45	174.725	181.35	199.925	211.05	292.95	171.45	206.5	232.225	235.125	226.825	201.725	189.625	218	203.5	202.825	260.3	199.575	210.525	186.125	209.625	214.4	226.025	217.6	207.075	217.375	232.025
F17	13.5417	31.3333	15.9167	13.8333	1.83331	11.2083	50.125	10.1667	45.5417	6.16669	12.375	9.45831	39.5417	36.5833	4.75	7.83331	46.5417	0.458313	15.375	2.20831	1.91669	33.4167	28.7083	8.29169	7.04169	4.33331	34.4583	32.5833	10	0.625	7	26.9167
F18	0	0	0	0	0	0	0	0	0	0	0	0	0	0	0	0	0	0	0	0	0	0	0	0	0	0	0	0	0	0	0	0
F19	0	0	0	0	0	0	0	0	0	0	0	0	0	0	0	0	0	0	0	0	0	0	0	0	0	0	0	0	0	0	0	0
F20	0	0	0	0	0	0	0	0	0	0	0	0	0	0	0	0	0	0	0	0	0	0	0	0	0	0	0	0	0	0	0	0
F21	0	0	0	0	0	0	0	0	0	0	0	0	0	0	0	0	0	0	0	0	0	0	0	0	0	0	0	0	0	0	0	0
F22	0	0	0	0	0	0	0	0	0	0	0	0	0	0	0	0	0	0	0	0	0	0	0	0	0	0	0	0	0	0	0	0
F23	0	0	0	0	0	0	0	0	0	0	0	0	0	0	0	0	0	0	0	0	0	0	0	0	0	0	0	0	0	0	0	0
F24	0	0	0	0	0	0	0	0	0	0	0	0	0	0	0	0	0	0	0	0	0	0	0	0	0	0	0	0	0	0	0	0
G01	200.105	215.079	220.52	203.566	224.132	209.132	215.5	200.474	205.704	212.796	237.033	201.993	213.007	197.375	229.684	215.401	206.507	212.743	224.48	201.586	230.48	211.651	218.25	211.691	209.586	208.434	207.059	215.533	212.138	203.737	216.987	234.526
G02	0	0	0	0	0	0	0	0	0	0	0	0	0	0	0	0	0	0	0	0	0	0	0	0	0	0	0	0	0	0	0	0
G03	0	0	0	0	0	0	0	0	0	0	0	0	0	0	0	0	0	0	0	0	0	0	0	0	0	0	0	0	0	0	0	0
G04	0	0	0	0	0	0	0	0	0	0	0	0	0	0	0	0	0	0	0	0	0	0	0	0	0	0	0	0	0	0	0	0
G05	0	0	0	0	0	0	0	0	0	0	0	0	0	0	0	0	0	0	0	0	0	0	0	0	0	0	0	0	0	0	0	0
G06	186.92	92.1364	176.477	192.205	139	144.273	172.216	240.989	188.489	138.011	139.909	120.932	143.477	138.602	128	244.659	185.739	162.705	175.216	149.136	166.545	161.92	121.136	153.273	176.466	216.58	103.284	139.455	171.25	144.705	147.636	172.693
G07	0	0	0	0	0	0	0	0	0	0	0	0	0	0	0	0	0	0	0	0	0	0	0	0	0	0	0	0	0	0	0	0
G08	0	0	0	0	0	0	0	0	0	0	0	0	0	0	0	0	0	0	0	0	0	0	0	0	0	0	0	0	0	0	0	0
G09	0	0	0	0	0	0	0	0	0	0	0	0	0	0	0	0	0	0	0	0	0	0	0	0	0	0	0	0	0	0	0	0
G10	0	0	0	0	0	0	0	0	0	0	0	0	0	0	0	0	0	0	0	0	0	0	0	0	0	0	0	0	0	0	0	0
G11	0	0	0	0	0	0	0	0	0	0	0	0	0	0	0	0	0	0	0	0	0	0	0	0	0	0	0	0	0	0	0	0
G12	0	0	0	0	0	0	0	0	0	0	0	0	0	0	0	0	0	0	0	0	0	0	0	0	0	0	0	0	0	0	0	0
G13	0	0	0	0	0	0	0	0	0	0	0	0	0	0	0	0	0	0	0	0	0	0	0	0	0	0	0	0	0	0	0	0
G14	0	0	0	0	0	0	0	0	0	0	0	0	0	0	0	0	0	0	0	0	0	0	0	0	0	0	0	0	0	0	0	0
G15	0	0	0	0	0	0	0	0	0	0	0	0	0	0	0	0	0	0	0	0	0	0	0	0	0	0	0	0	0	0	0	0
G16	73	102.375	99.875	106.375	49	85.375	93	131.125	68	102.625	120.5	90	82.375	68.875	104.625	113.75	47	120.375	101.5	77.625	99.125	86.25	126.375	103	42.25	121.375	156.5	78.75	105	109.375	112.5	60
G17	0	0	0	0	0	0	0	0	0	0	0	0	0	0	0	0	0	0	0	0	0	0	0	0	0	0	0	0	0	0	0	0
G18	0	0	0	0	0	0	0	0	0	0	0	0	0	0	0	0	0	0	0	0	0	0	0	0	0	0	0	0	0	0	0	0
G19	0	0	0	0	0	0	0	0	0	0	0	0	0	0	0	0	0	0	0	0	0	0	0	0	0	0	0	0	0	0	0	0
G20	0	0	0	0	0	0	0	0	0	0	0	0	0	0	0	0	0	0	0	0	0	0	0	0	0	0	0	0	0	0	0	0
G21	0	0	0	0	0	0	0	0	0	0	0	0	0	0	0	0	0	0	0	0	0	0	0	0	0	0	0	0	0	0	0	0
G22	0	0	0	0	0	0	0	0	0	0	0	0	0	0	0	0	0	0	0	0	0	0	0	0	0	0	0	0	0	0	0	0
G23	0	0	0	0	0	0	0	0	0	0	0	0	0	0	0	0	0	0	0	0	0	0	0	0	0	0	0	0	0	0	0	0
G24	0	0	0	0	0	0	0	0	0	0	0	0	0	0	0	0	0	0	0	0	0	0	0	0	0	0	0	0	0	0	0	0
H01	0	0	0	0	0	0	0	0	0	0	0	0	0	0	0	0	0	0	0	0	0	0	0	0	0	0	0	0	0	0	0	0
H02	0	0	0	0	0	0	0	0	0	0	0	0	0	0	0	0	0	0	0	0	0	0	0	0	0	0	0	0	0	0	0	0
H03	220.317	219.717	229.275	218.275	211.5	216.642	239.475	204.417	211.992	211.583	216.358	220.875	221.783	214.333	256.258	218.942	227.092	232.492	231.092	222.2	253.833	223.575	223.367	205.1	210.408	220.308	193.667	225.117	217.183	213.133	184.592	220.317
H04	0	0	0	0	0	0	0	0	0	0	0	0	0	0	0	0	0	0	0	0	0	0	0	0	0	0	0	0	0	0	0	0
H05	106.236	110.444	59.0278	98.5417	107.417	113.458	94.5	117.944	88.375	126.833	92.0417	118.944	102.958	121.611	109	102.069	83.2917	90.0417	111.944	126.014	66.2083	110.542	113.125	115.639	93.3611	103.931	68.0278	123.333	96.125	98.5695	143.736	97.4305
H06	103.429	128.429	105.571	77.9643	111	110.161	113.679	107	98.7679	150.125	95.5179	117.875	109.5	156.5	128.893	143.554	120.714	65.4643	115.893	126.446	155.911	88.7143	148.661	118.804	133.232	156.161	130.268	108.821	108.643	129.446	105.304	110.107
H07	132.143	189.179	185.893	165.232	174.036	102.554	111.018	162.964	171.089	163.911	169.679	176.875	185.411	168.25	161.321	146.607	189.839	142.107	118.125	197.357	182.357	163.768	194.768	175.964	149.714	139.589	138.804	165.179	120.518	157.661	185.75	133.768
H08	0	0	0	0	0	0	0	0	0	0	0	0	0	0	0	0	0	0	0	0	0	0	0	0	0	0	0	0	0	0	0	0
H09	0	0	0	0	0	0	0	0	0	0	0	0	0	0	0	0	0	0	0	0	0	0	0	0	0	0	0	0	0	0	0	0
H10	149.75	181.375	162	109.625	123	144.375	117.75	89.75	102.875	16.125	119.5	187.625	81.875	95.875	152.875	186.5	117.5	132.875	91.625	149.5	158.375	125	90.25	163.25	117.875	102.25	169.375	121.375	126	125.375	139.375	142.75
H11	119	9.375	20.875	0.125	99.5	43.5	56.375	6.25	30.875	82.75	47.125	14.125	7.875	49.625	13.875	69.125	76.5	58.125	5.25	3.25	68.25	42.25	29	137.125	11	72	89.625	9.625	2.625	80.25	5.375	110.625
H12	237.821	220.411	220.821	233.732	233.143	247.393	258.982	230.857	279.429	278.393	241.268	223.821	219.429	223.75	232.143	228.464	226.714	235	245.446	230.429	233.25	217.5	233.357	205.054	226.286	261.946	238.375	235.5	233.679	207.161	214.25	259.304
H13	0	0	0	0	0	0	0	0	0	0	0	0	0	0	0	0	0	0	0	0	0	0	0	0	0	0	0	0	0	0	0	0
H14	45.0454	16.0341	50.25	38.8296	89	102.886	54.4204	52.3296	40.9091	9.3523	31.6932	5.53412	50.8068	80.5227	33.7727	63.2727	27.8977	37.6477	75.4659	5.45453	134.977	39.2614	47.2614	32.625	6.84088	71.4546	0.102295	89.5341	92.8977	52.9432	21.3977	0.897705
H15	0	0	0	0	0	0	0	0	0	0	0	0	0	0	0	0	0	0	0	0	0	0	0	0	0	0	0	0	0	0	0	0
H16	114.458	127.75	138.25	159.375	156.542	122.542	104.917	82.4583	112.333	87.6667	96.5417	153.375	98.75	148.333	106.917	120.333	109.542	103.208	159.125	115.667	152.792	125.708	110.958	157.042	183.083	141.792	137.125	90.5833	144.542	108.5	137.958	143.708
H17	179.014	194.792	175.444	189.931	163.694	190.556	186.667	197.444	150.611	169.431	190.528	237.847	199	184.694	200.292	192.056	195.569	188.194	235.042	184.486	201.444	196.264	155.208	243.347	214.625	190.542	210.625	182.25	186.694	205.944	185.931	189.889
H18	109.193	189.5	99.8295	163.386	177.25	123.477	100.58	85.7386	141.83	185.375	121.023	148.477	83.5455	103.523	131.648	92.4432	135.784	90.1477	87.0455	119.716	81.0455	164.386	104.761	89.8977	103.841	154.023	108.739	120.159	116.852	151.182	95.5455	115.193
H19	197.6	170.85	216.275	211.9	200.65	206.075	246.25	237.65	146.8	214.225	217.375	235.4	202.45	206.25	255.825	260.3	253.5	233.3	213.775	196.05	226.875	208.325	165.85	241.65	196.825	197.65	190.4	256.2	243.425	224.025	177.25	193.225
H20	0	0	0	0	0	0	0	0	0	0	0	0	0	0	0	0	0	0	0	0	0	0	0	0	0	0	0	0	0	0	0	0
H21	0	0	0	0	0	0	0	0	0	0	0	0	0	0	0	0	0	0	0	0	0	0	0	0	0	0	0	0	0	0	0	0
H22	222.292	240.569	268.806	229.75	224.569	245.5	251.75	222.403	237.319	227.319	216.597	229.903	238.222	243.736	260.097	202.014	268.611	240.292	233.847	251.917	264.389	228.264	221.292	278.083	229.639	220.208	213.264	186.778	176.792	216.069	296.264	216.694
H23	0	0	0	0	0	0	0	0	0	0	0	0	0	0	0	0	0	0	0	0	0	0	0	0	0	0	0	0	0	0	0	0
H24	0	0	0	0	0	0	0	0	0	0	0	0	0	0	0	0	0	0	0	0	0	0	0	0	0	0	0	0	0	0	0	0
I01	0	0	0	0	0	0	0	0	0	0	0	0	0	0	0	0	0	0	0	0	0	0	0	0	0	0	0	0	0	0	0	0
I02	157.26	157.067	159.529	194.558	126.26	145.346	151.308	162.058	143.885	161.923	145.913	173.26	122.25	150.442	121.154	129.327	153.692	179.077	154.298	146.923	173.413	181.606	151.654	141.115	137.029	142.817	153.933	153.375	134.577	154.76	138.115	160.885
I03	0	0	0	0	0	0	0	0	0	0	0	0	0	0	0	0	0	0	0	0	0	0	0	0	0	0	0	0	0	0	0	0
I04	194.812	173.812	202.5	227.25	172.625	188.5	171.875	165.438	171.938	145.438	176.062	192.438	186	170.438	208.875	178.938	169.125	212	166.062	207.25	186.188	156.188	182.125	170.438	201.375	189.688	189.375	154.938	145.375	158.938	172.438	200.062
I05	190.25	204.667	205.917	199.417	156.917	181.042	185.917	184.167	130.083	185.333	185.375	182.458	181.708	175.125	147.125	197.25	163.208	170.125	175.208	222.583	182.458	182.458	114.833	178.375	179.792	172.167	199.375	177.792	185.125	163.833	177.5	198.75
I06	0	0	0	0	0	0	0	0	0	0	0	0	0	0	0	0	0	0	0	0	0	0	0	0	0	0	0	0	0	0	0	0
I07	12.0833	35.9583	12.7917	58.5	4.625	11.9167	12.625	15.2917	11.5417	11	11.5417	56.8333	2	20.6667	35.4583	8.33331	40.4167	25.6667	33.4583	68.0833	4.625	15.375	16.9167	37.3333	6.83331	20.375	41.7917	5.08331	24.2917	29.0833	16.25	34.0833
I08	159.375	184.938	184.062	137.625	153	187.938	189.125	171	177.375	183.062	156.812	188.438	150.938	162.312	172.062	185.375	164.375	171.812	179.562	180.875	181.625	226.5	171.188	166.625	185.188	178.562	199.5	180.25	186.625	174.312	176.625	176.312
I09	15.1136	22.9773	4.81818	15.6705	8.7273	7.20453	17.5227	6.69318	11.2841	15.4205	16.2955	6	6.76135	12.5909	15.0455	13.25	11.0909	6.25	19.1477	15.25	3.23865	7.63635	22.7386	6.48865	10.7045	1.25	9.625	9.06818	10.5227	17.2614	17.8636	11.7273
I10	0	0	0	0	0	0	0	0	0	0	0	0	0	0	0	0	0	0	0	0	0	0	0	0	0	0	0	0	0	0	0	0
I11	71	66.5	48.125	92.875	56.5	57.375	78.25	60	59.5	53.875	47.625	33.875	66.5	55.875	62.375	96.125	49.875	42.25	54	52.5	88.125	88.25	67.5	58.625	62.625	72.75	84.25	37.25	70.375	58.625	51.875	81.375
I12	119.708	111.861	117.139	152.611	118.25	136.25	126.889	146.194	142.681	138.319	118.167	120.903	108.319	138.153	116.806	166.083	141.889	132.833	121.028	141.125	116.847	131.236	137.944	113.208	158.889	115.556	135.875	123.222	175.417	119.819	121.778	143.222
I13	0	0	0	0	0	0	0	0	0	0	0	0	0	0	0	0	0	0	0	0	0	0	0	0	0	0	0	0	0	0	0	0
I14	0	0	0	0	0	0	0	0	0	0	0	0	0	0	0	0	0	0	0	0	0	0	0	0	0	0	0	0	0	0	0	0
I15	198.054	179.304	189.5	159	167.643	170.464	161.732	162.054	163.768	179.214	177.786	163.107	180.357	191.518	160.696	166.554	173.964	162.893	161.321	164.143	187.661	180.25	180.018	162.286	153.518	169.429	175.679	189.571	150.571	174.679	182.429	201.804
I16	228.312	215.188	221.062	230.562	254.562	228.625	222.562	249.062	244.562	229.375	235.688	220.938	205.875	233	222.188	230.688	238.812	226.812	242	229.375	229.75	232.938	242.062	248.875	236.875	239.625	228.125	221.125	233.812	213	228.75	228.438
I17	112.25	72.525	44.7	47.925	41.9	72.425	94.075	86.125	54.325	44.325	62.85	110.2	76.575	73.75	95.075	114.475	78.3	54.2	57.225	39.5	53.375	48.925	101.45	44.65	65.175	43.225	107.125	69.375	48.825	63.1	114.95	111.75
I18	178.518	150.893	162.768	164.429	178.625	152.304	164.661	185.5	167.911	167.446	177.518	156.804	146.089	171.714	161.411	175.643	182.911	143.286	171.054	131.393	168.375	155.161	177.375	157.929	126.804	167.304	179.911	161.857	141.393	160.321	184.661	196.5
I19	67.5	89	62	76.625	42.25	108.5	68	76.875	62.75	71.625	52.75	53.875	65	74.375	27.25	65.25	89.25	77.75	95.875	137.125	100.5	70.375	111	96.875	74.25	86.875	79.375	63	65.875	72.125	27.5	64.125
I20	0	0	0	0	0	0	0	0	0	0	0	0	0	0	0	0	0	0	0	0	0	0	0	0	0	0	0	0	0	0	0	0
I21	216.875	200.25	151.375	224.125	220.75	257	227.75	248.125	201.375	219.75	219	200	230.625	203.125	174.125	278.875	218.375	199.375	181.5	269.875	190.25	225.625	223.75	245.125	171.25	224	217	222.375	223.625	180.25	229.75	215.125
I22	0	0	0	0	0	0	0	0	0	0	0	0	0	0	0	0	0	0	0	0	0	0	0	0	0	0	0	0	0	0	0	0
I23	0	0	0	0	0	0	0	0	0	0	0	0	0	0	0	0	0	0	0	0	0	0	0	0	0	0	0	0	0	0	0	0
I24	0	0	0	0	0	0	0	0	0	0	0	0	0	0	0	0	0	0	0	0	0	0	0	0	0	0	0	0	0	0	0	0
J01	0	0	0	0	0	0	0	0	0	0	0	0	0	0	0	0	0	0	0	0	0	0	0	0	0	0	0	0	0	0	0	0
J02	172.425	201.325	186.325	169.35	229.6	207.45	171.95	178.4	159.875	185.075	202.9	201.525	181.925	180	158.325	98.45	179.775	179.625	147.8	200.95	189.8	198.825	169.45	164.5	181.6	172.325	176.05	173.625	170.55	208.825	171.525	163.7
J03	0	0	0	0	0	0	0	0	0	0	0	0	0	0	0	0	0	0	0	0	0	0	0	0	0	0	0	0	0	0	0	0
J04	0	0	0	0	0	0	0	0	0	0	0	0	0	0	0	0	0	0	0	0	0	0	0	0	0	0	0	0	0	0	0	0
J05	84.5833	79.25	57.9583	48.0833	78.5833	82.9583	95.75	71.0833	68.4583	134.417	76.5	71.0833	85.7083	116.292	75.375	71.9167	18	147.667	87.4583	92.7917	132.667	68.7917	88.2083	70	114.875	94.5	82.2917	68.625	81.1667	80.4167	71.625	82.5417
J06	0	0	0	0	0	0	0	0	0	0	0	0	0	0	0	0	0	0	0	0	0	0	0	0	0	0	0	0	0	0	0	0
J07	175.591	149.489	171.705	187.955	140.273	172.67	175.943	205.523	186.875	211.705	190.409	190.909	173.182	168.477	159.511	133.409	176.58	178.045	160.239	243.614	181.591	172.068	213.693	179.227	176.818	142.284	178.443	184.602	162.045	184.977	174.114	183.182
J08	0	0	0	0	0	0	0	0	0	0	0	0	0	0	0	0	0	0	0	0	0	0	0	0	0	0	0	0	0	0	0	0
J09	0	0	0	0	0	0	0	0	0	0	0	0	0	0	0	0	0	0	0	0	0	0	0	0	0	0	0	0	0	0	0	0
J10	174.375	113.375	115.125	137.625	179.5	101.875	112.75	110.25	97.25	122.875	122.25	106.75	110.25	135.625	67.125	123.5	109.25	158.25	153.625	113.25	127.5	118.75	113.5	103.875	115.375	97.875	133.375	113.25	88.25	178.625	114.875	128.625
J11	5.75	5.125	34.35	80.725	9.25	26.75	6.72498	27.7	7.375	21	28.2	18.35	8.57501	11.575	6.07501	20.275	9.34998	50.05	6.15002	10.2	10.425	20.325	63.175	11.175	34.625	13.3	22.325	31.375	20.725	9.02502	27.05	11.875
J12	137.625	155.625	123.3	112.4	113.6	102.9	126.175	164.425	166.875	125.65	104.275	166.35	132.175	119.75	86.7	142.075	114.2	126.925	68.075	130.475	138.125	112.825	126.9	112.5	148.1	141.975	113.5	158.325	128.325	84.05	142.775	137.775
J13	43.0417	55.3333	19.0833	36.5	16.125	29.4583	4.125	20.2083	16.5417	18.9167	20.9583	20.4167	20.6667	8.54166	57.75	21.5833	0.791656	38.5	20.0833	38.7917	11.3333	29.9167	12.4167	21.375	7.70834	9.25	41.8333	14.6667	25.375	28.125	10.9167	25.9167
J14	0	0	0	0	0	0	0	0	0	0	0	0	0	0	0	0	0	0	0	0	0	0	0	0	0	0	0	0	0	0	0	0
J15	0	0	0	0	0	0	0	0	0	0	0	0	0	0	0	0	0	0	0	0	0	0	0	0	0	0	0	0	0	0	0	0
J16	111.321	118.893	122.143	112.536	121.768	153.536	124.393	118.143	129.571	122.161	149.571	126.75	169.946	160.536	128.464	127.714	145.821	114.429	128.25	112.375	111.482	119.786	115.071	118	134.464	120.589	113.25	178.125	128.982	109.125	134.214	109.321
J17	0	0	0	0	0	0	0	0	0	0	0	0	0	0	0	0	0	0	0	0	0	0	0	0	0	0	0	0	0	0	0	0
J18	0	0	0	0	0	0	0	0	0	0	0	0	0	0	0	0	0	0	0	0	0	0	0	0	0	0	0	0	0	0	0	0
J19	0	0	0	0	0	0	0	0	0	0	0	0	0	0	0	0	0	0	0	0	0	0	0	0	0	0	0	0	0	0	0	0
J20	0	0	0	0	0	0	0	0	0	0	0	0	0	0	0	0	0	0	0	0	0	0	0	0	0	0	0	0	0	0	0	0
J21	0	0	0	0	0	0	0	0	0	0	0	0	0	0	0	0	0	0	0	0	0	0	0	0	0	0	0	0	0	0	0	0
J22	307.673	322.99	316.423	320.981	314.673	312.192	338.365	301.74	332.029	311.692	318.019	317.519	331.25	304.933	315.442	315.885	325.394	325.135	315.587	317.135	331.942	299.25	315.067	329.221	319.615	311.423	313.837	320.731	326.827	327.529	332.144	324.721
J23	0	0	0	0	0	0	0	0	0	0	0	0	0	0	0	0	0	0	0	0	0	0	0	0	0	0	0	0	0	0	0	0
J24	0	0	0	0	0	0	0	0	0	0	0	0	0	0	0	0	0	0	0	0	0	0	0	0	0	0	0	0	0	0	0	0
K01	230.466	207.943	238.511	231.455	221.011	233.409	227.67	224.273	201.057	204.227	228.716	237	226.114	238.239	237.148	268.364	239.795	231.102	220.227	225.943	212.034	241.443	219.489	231.477	234.295	221.102	225.932	212.295	219.852	220.739	267.068	231.091
K02	0	0	0	0	0	0	0	0	0	0	0	0	0	0	0	0	0	0	0	0	0	0	0	0	0	0	0	0	0	0	0	0
K03	0	0	0	0	0	0	0	0	0	0	0	0	0	0	0	0	0	0	0	0	0	0	0	0	0	0	0	0	0	0	0	0
K04	141.212	161.635	155.904	148.442	130.288	157.808	161.356	173.346	169.346	175.75	163.106	165.404	158.692	149.712	138.587	149.365	160.423	144.327	152.654	165.154	160.144	154.885	177.337	177.067	154.654	203.356	162.606	156.385	168.635	149.269	171.683	160.731
K05	0	0	0	0	0	0	0	0	0	0	0	0	0	0	0	0	0	0	0	0	0	0	0	0	0	0	0	0	0	0	0	0
K06	0	0	0	0	0	0	0	0	0	0	0	0	0	0	0	0	0	0	0	0	0	0	0	0	0	0	0	0	0	0	0	0
K07	208.769	215.221	187.798	206.221	230.452	225.673	222.24	193.538	199.26	206.135	209.413	234.173	206.173	193.683	197.615	214.269	220.837	187.635	213.625	220.788	183.769	203.913	210.577	228.365	210.019	214.048	195.558	205.087	209.356	200.356	204.99	190.788
K08	0	0	0	0	0	0	0	0	0	0	0	0	0	0	0	0	0	0	0	0	0	0	0	0	0	0	0	0	0	0	0	0
K09	0	0	0	0	0	0	0	0	0	0	0	0	0	0	0	0	0	0	0	0	0	0	0	0	0	0	0	0	0	0	0	0
K10	174.375	208.5	187.375	199	196.75	163.375	123	261.375	223.125	200.875	172.875	182.375	203.75	188	150.375	222.375	174.75	248.125	176.125	196.625	182.625	227.25	156.375	195.875	229.875	261.375	236.25	141.875	189.125	181.5	205.625	184
K11	0	0	0	0	0	0	0	0	0	0	0	0	0	0	0	0	0	0	0	0	0	0	0	0	0	0	0	0	0	0	0	0
K12	285.352	298.273	294.432	311.205	339.602	322.864	288.898	326.511	289.307	298.591	340.92	283.523	295.341	293.67	302.443	284.636	289.523	333.841	337.636	292.5	301.386	307.125	312.33	314.67	314.443	312.852	303.807	314.739	297.318	345.943	296.693	317.636
K13	93.875	82.1667	191.458	79.0833	101.042	90.25	63.5	104.042	84.9167	65.1667	88.125	160.333	125.333	90.4583	110.625	98.25	113.333	173.167	119.75	107.5	92.7917	38.3333	162.625	105.25	102.792	97.2083	117.542	90.1667	95.4167	36.2917	118.458	143.375
K14	0	0	0	0	0	0	0	0	0	0	0	0	0	0	0	0	0	0	0	0	0	0	0	0	0	0	0	0	0	0	0	0
K15	253.125	184.5	192.625	226	222	213.25	204.25	213.25	223.375	169.5	213.375	224.375	239.75	252.25	222.5	251.875	171.125	218	247.875	224.875	152.5	202.625	249.75	216.125	250.875	207.5	208.25	258.875	259.5	228.375	216.375	235.5
K16	0	0	0	0	0	0	0	0	0	0	0	0	0	0	0	0	0	0	0	0	0	0	0	0	0	0	0	0	0	0	0	0
K17	0	0	0	0	0	0	0	0	0	0	0	0	0	0	0	0	0	0	0	0	0	0	0	0	0	0	0	0	0	0	0	0
K18	0	0	0	0	0	0	0	0	0	0	0	0	0	0	0	0	0	0	0	0	0	0	0	0	0	0	0	0	0	0	0	0
K19	68.75	127.417	111.692	156.217	101	131.117	163.208	132.092	118.883	110.442	83.9916	116.742	121.85	109.1	76.7167	100.283	137.625	91.1083	92.3583	158.95	91.1583	111.633	123.658	107.083	135.4	157.8	90.8917	107.817	95.85	146.742	106.15	76.625
K20	693.5	693.125	693.375	700.375	696.625	692	700.25	697	700.25	691.125	698.875	694.75	696.875	696.75	702.75	699.5	696.5	697.375	697.5	698.75	693.25	699.25	703.5	698.125	696.25	700.5	696.5	692.375	699.125	695.25	700.125	689.75
K21	284.875	187.534	227.295	198.466	225.989	210.341	209.318	269.261	195.284	233.034	182.239	283.443	233.057	199.091	228.205	209.477	160.75	265.284	206.477	229.989	267.193	187.909	212.034	206.159	238.284	294.364	304.023	199.773	227.841	227.75	182.466	287.75
K22	0	0	0	0	0	0	0	0	0	0	0	0	0	0	0	0	0	0	0	0	0	0	0	0	0	0	0	0	0	0	0	0
K23	0	0	0	0	0	0	0	0	0	0	0	0	0	0	0	0	0	0	0	0	0	0	0	0	0	0	0	0	0	0	0	0
K24	0	0	0	0	0	0	0	0	0	0	0	0	0	0	0	0	0	0	0	0	0	0	0	0	0	0	0	0	0	0	0	0
L01	0	0	0	0	0	0	0	0	0	0	0	0	0	0	0	0	0	0	0	0	0	0	0	0	0	0	0	0	0	0	0	0
L02	0	0	0	0	0	0	0	0	0	0	0	0	0	0	0	0	0	0	0	0	0	0	0	0	0	0	0	0	0	0	0	0
L03	0	0	0	0	0	0	0	0	0	0	0	0	0	0	0	0	0	0	0	0	0	0	0	0	0	0	0	0	0	0	0	0
L04	18	30.8977	6.11365	4.625	29.8977	35.4091	21.8977	3.88635	48.0114	30.9318	14.3182	18.5682	19.6364	5.98865	11.9773	10.1932	34.4886	5.7727	27.4545	103.614	5.40912	2.05682	1.57953	14.8977	39.2273	13.2386	23.0682	19.1705	11.4545	7.32953	18.7273	17.875
L05	0	0	0	0	0	0	0	0	0	0	0	0	0	0	0	0	0	0	0	0	0	0	0	0	0	0	0	0	0	0	0	0
L06	0	0	0	0	0	0	0	0	0	0	0	0	0	0	0	0	0	0	0	0	0	0	0	0	0	0	0	0	0	0	0	0
L07	0	0	0	0	0	0	0	0	0	0	0	0	0	0	0	0	0	0	0	0	0	0	0	0	0	0	0	0	0	0	0	0
L08	77.125	67.05	61.85	80.25	93.125	54.4	55.9	78.55	69.275	42.875	89.225	92.45	63.575	63.475	94.125	89.925	75.4	83.275	64.225	58.05	62.975	62.925	59.35	67.8	72.5	74.875	65.175	57.125	80.1	64.1	49.775	73.9
L09	221.625	263.35	185.125	188.775	165.575	200.275	200.55	186.775	183.1	233.2	178.4	199.6	186.85	177.55	183.525	213.875	199.25	207.5	189.7	188.3	193.1	203.95	184.2	166.225	225.3	202.625	253.075	177.1	188.375	174.65	206.425	176
L10	0	0	0	0	0	0	0	0	0	0	0	0	0	0	0	0	0	0	0	0	0	0	0	0	0	0	0	0	0	0	0	0
L11	172.825	196.375	172.9	237.85	236.425	191.575	160.775	166.6	197.15	178.875	146.225	205.825	159.275	176.675	259.65	226.075	176.65	201.65	187.025	171.525	134.45	222.3	193.325	154.975	113.275	158.25	171.55	147.95	144.325	162.975	196.975	170.2
L12	167.144	186.019	176.981	183.615	190.808	185.135	156.519	189.875	186.298	172.894	150.577	168.894	195.115	162.24	175.49	188.798	179.413	180.365	164.433	198.038	183.26	172.654	193.346	184.75	180.577	184.74	180.529	175.308	169.394	198.356	195.885	159.567
L13	0	0	0	0	0	0	0	0	0	0	0	0	0	0	0	0	0	0	0	0	0	0	0	0	0	0	0	0	0	0	0	0
L14	0	0	0	0	0	0	0	0	0	0	0	0	0	0	0	0	0	0	0	0	0	0	0	0	0	0	0	0	0	0	0	0
L15	175.125	142.875	180.125	191.625	148.125	169.125	188.125	163	185.375	188	151.875	141.125	166.375	165.5	206.25	175.25	197.625	173.125	149.75	160.5	159.75	174.75	178.875	189.625	146.625	148.75	166.75	188.625	155.375	152.625	164.875	176.25
L16	111.264	60.8889	30.7361	57.6528	141.056	66.125	54.2639	13.8472	107.417	67.3195	103.306	112.764	133.694	46.6528	56.5695	93.3472	96.4167	80.2917	89.7083	129.708	111.194	42.1528	120.069	101.972	76.3611	103.167	95.6389	105.194	61.1667	88.7361	87.8055	112.264
L17	151.125	165	189	147.125	200.375	192.75	139.5	159.75	188	184.625	221.25	175.75	174.375	134.5	150.75	142.25	157.75	96.625	162.625	161.75	140.125	168.75	168.875	121.375	146.625	149.75	169.25	109.75	132.25	158.75	158	158
L18	92.875	104.292	90.9583	74.25	98.5	111.292	118.458	97.5833	94.7917	100.667	96.4583	100.208	87.7917	87.1667	109.833	129.042	149.833	85.625	88	93.0833	101.667	87.125	96.9167	87.2083	135.042	102.208	117.125	113.417	73.9583	132.5	122.208	93.75
L19	283.75	336.25	295.75	283.5	284.875	264.5	266.375	286.125	269.875	295	279.125	293.875	275	280.5	256.125	291	305.25	310.5	330.75	270.25	283.5	273.75	300	331	286.75	300.5	298.875	296.5	303.625	288.75	298	317.125
L20	184.083	153	151.45	149.267	168.892	152.1	153.375	151.625	134.767	132.742	139.3	124.117	184.325	130	164.858	157.158	92.1083	147.375	142.467	108.517	131.242	137.092	149.433	153.475	143.267	154.817	159.408	152.467	137.058	145.175	134	187.333
L21	75.7083	65.9583	123.556	110.653	116.819	53.8195	112.819	38.9445	65.5972	102.181	89.6945	105.389	73.7222	5.22223	75.0139	74.0833	126.153	67.7639	52.2778	71.0139	58.5278	91.2361	77.0972	102.153	25.3472	105.667	87.6667	79.5278	64.3333	69.3195	92.0417	72.3333
L22	0	0	0	0	0	0	0	0	0	0	0	0	0	0	0	0	0	0	0	0	0	0	0	0	0	0	0	0	0	0	0	0
L23	0	0	0	0	0	0	0	0	0	0	0	0	0	0	0	0	0	0	0	0	0	0	0	0	0	0	0	0	0	0	0	0
L24	0	0	0	0	0	0	0	0	0	0	0	0	0	0	0	0	0	0	0	0	0	0	0	0	0	0	0	0	0	0	0	0
M01	180.733	229.358	207.55	224.592	242.9	252.508	223.142	204.017	192.033	220.392	231	212.192	201.067	209.792	211.217	228.567	234.7	199.242	210.5	230.592	186.017	215.2	225.258	205.492	182.283	169.842	253.975	218.55	205.783	203.967	200.517	177.483
M02	0	0	0	0	0	0	0	0	0	0	0	0	0	0	0	0	0	0	0	0	0	0	0	0	0	0	0	0	0	0	0	0
M03	169.775	185.35	180.4	171.525	176.725	166.45	215.2	172.3	194.075	186.15	172.3	169.85	145.275	87.375	162.575	207.325	171.175	188.475	163.825	166.95	168.55	193.025	209.45	188.575	169.85	184.8	207.825	167.225	174.95	172.55	179.7	162.15
M04	0	0	0	0	0	0	0	0	0	0	0	0	0	0	0	0	0	0	0	0	0	0	0	0	0	0	0	0	0	0	0	0
M05	130.196	170.161	196.75	152.536	139.429	178.804	210.804	173.125	154.893	164.25	181.821	161.179	188.679	173.196	209.393	167.982	155.036	176.536	157.357	152.679	223.036	142.661	193.875	163.071	165.661	212.536	183.196	173.268	164.339	224.411	207.589	134.321
M06	156.389	151.833	141.028	132.764	149.556	128.972	150.806	155.361	163.403	144.278	169.833	159.264	148.25	147.417	144.833	152.625	155.681	147.111	165.958	177.597	144.847	173.653	132.931	132.708	145.653	144.208	138.194	133.264	147.778	133.556	160.806	146.514
M07	0	0	0	0	0	0	0	0	0	0	0	0	0	0	0	0	0	0	0	0	0	0	0	0	0	0	0	0	0	0	0	0
M08	227.25	243.125	248	240.625	213.625	303.125	219.125	242	228.5	208	240.375	241.5	274	331.25	196	209.125	200.125	271.5	248.5	211.25	232.25	260.375	250.5	282.125	281.375	270	259.875	291.125	259.25	246.25	246	228.875
M09	0	0	0	0	0	0	0	0	0	0	0	0	0	0	0	0	0	0	0	0	0	0	0	0	0	0	0	0	0	0	0	0
M10	0	0	0	0	0	0	0	0	0	0	0	0	0	0	0	0	0	0	0	0	0	0	0	0	0	0	0	0	0	0	0	0
M11	129.125	72.25	98.5	102.75	127.625	139.375	126.5	181.625	83.625	125	134.625	115.5	136	113.625	84.75	193.625	129.25	116.125	58.125	109.875	114.625	120.5	76	135.125	158.75	173.25	100.5	115.75	113.625	157.25	121.375	130.125
M12	37.25	163.25	11.75	118.25	54.125	17.625	90.75	26.5	43.625	28.75	64	24.25	13.25	54	0.125	100.75	126.625	9.25	16.125	37.625	56	24.75	43	55.25	32.5	18.5	42.625	75.25	28.5	39.125	32.625	24.25
M13	0	0	0	0	0	0	0	0	0	0	0	0	0	0	0	0	0	0	0	0	0	0	0	0	0	0	0	0	0	0	0	0
M14	0	0	0	0	0	0	0	0	0	0	0	0	0	0	0	0	0	0	0	0	0	0	0	0	0	0	0	0	0	0	0	0
M15	228.3	220.1	239.05	234.2	297.3	271.65	228.425	186	268.825	245.575	243.8	222.05	255.75	332.975	212.5	229.05	250.875	247.625	236.225	238.6	233.575	226.475	245.5	231.65	302.7	200.175	252.325	250.7	219.75	217.95	250.925	227.675
M16	0	0	0	0	0	0	0	0	0	0	0	0	0	0	0	0	0	0	0	0	0	0	0	0	0	0	0	0	0	0	0	0
M17	0	0	0	0	0	0	0	0	0	0	0	0	0	0	0	0	0	0	0	0	0	0	0	0	0	0	0	0	0	0	0	0
M18	119.25	157.5	131.75	136.25	182.5	130.75	229.625	169.125	168.25	106.375	212.5	160	101.625	143.75	151.875	200.5	183.875	124.25	155.625	216.5	209.25	126.5	220.375	203.5	197.375	148.875	43.875	113.375	167.375	146.75	100.875	154.5
M19	211.05	215.175	244.85	249	224.6	221.225	222.025	230.325	176.275	204.25	257.5	181	187.275	202.95	208.75	207.125	243.2	250.7	188.625	199.4	201.325	226	225.3	207	176.75	172.975	199.375	195.375	172.9	185.65	223.275	207.675
M20	0	0	0	0	0	0	0	0	0	0	0	0	0	0	0	0	0	0	0	0	0	0	0	0	0	0	0	0	0	0	0	0
M21	212.625	181.125	162.25	197	190.25	135.625	152	166.125	270.25	205	169.25	152.375	218.5	159.5	176.75	161	175.125	160.375	153.875	156.375	184.875	177.125	188.25	150	144.125	174.875	103.625	182	203.125	168.75	211	153.875
M22	0	0	0	0	0	0	0	0	0	0	0	0	0	0	0	0	0	0	0	0	0	0	0	0	0	0	0	0	0	0	0	0
M23	0	0	0	0	0	0	0	0	0	0	0	0	0	0	0	0	0	0	0	0	0	0	0	0	0	0	0	0	0	0	0	0
M24	0	0	0	0	0	0	0	0	0	0	0	0	0	0	0	0	0	0	0	0	0	0	0	0	0	0	0	0	0	0	0	0
N01	189.857	148.589	183.393	175.946	170.893	176.357	198.036	141.25	170.857	172.036	125.679	159.107	175.464	164.089	184.893	192.536	131.393	165.411	175.821	162.089	166.679	178.018	146.554	135.339	189.821	139.875	183.482	151.071	166.482	133.393	174.571	161.304
N02	0	0	0	0	0	0	0	0	0	0	0	0	0	0	0	0	0	0	0	0	0	0	0	0	0	0	0	0	0	0	0	0
N03	0	0	0	0	0	0	0	0	0	0	0	0	0	0	0	0	0	0	0	0	0	0	0	0	0	0	0	0	0	0	0	0
N04	0	0	0	0	0	0	0	0	0	0	0	0	0	0	0	0	0	0	0	0	0	0	0	0	0	0	0	0	0	0	0	0
N05	19.75	27	3	26.5	17.125	16.625	27.375	4.625	26.25	44	27.875	27.125	27.625	25.375	37	17.375	5.25	45.625	32.875	24.125	28.125	35.25	31.75	6.75	39.375	24.25	32.625	30.625	32.375	44.375	4.625	16.75
N06	0	0	0	0	0	0	0	0	0	0	0	0	0	0	0	0	0	0	0	0	0	0	0	0	0	0	0	0	0	0	0	0
N07	0	0	0	0	0	0	0	0	0	0	0	0	0	0	0	0	0	0	0	0	0	0	0	0	0	0	0	0	0	0	0	0
N08	114.75	123.9	167.225	254.2	122.525	140.4	174.975	133.6	128.25	160.15	93.45	108.975	121.775	171.8	123.475	114.95	77.575	115.9	153.45	162.925	134.5	131.425	107.425	136.825	140.525	114	175.275	129.175	151.75	150.3	40.3	126.175
N09	0	0	0	0	0	0	0	0	0	0	0	0	0	0	0	0	0	0	0	0	0	0	0	0	0	0	0	0	0	0	0	0
N10	0	0	0	0	0	0	0	0	0	0	0	0	0	0	0	0	0	0	0	0	0	0	0	0	0	0	0	0	0	0	0	0
N11	71.5	139.1	147.025	49.875	78.225	83.025	86.35	56.175	109	107.275	96.575	15.9	61.25	102.425	52.3	80.55	63.75	133.2	130.85	100.525	121.1	15.625	28.75	77.8	52.2	107.025	13.4	61.65	79.625	93.3	47.975	70.25
N12	0	0	0	0	0	0	0	0	0	0	0	0	0	0	0	0	0	0	0	0	0	0	0	0	0	0	0	0	0	0	0	0
N13	0	0	0	0	0	0	0	0	0	0	0	0	0	0	0	0	0	0	0	0	0	0	0	0	0	0	0	0	0	0	0	0
N14	0	0	0	0	0	0	0	0	0	0	0	0	0	0	0	0	0	0	0	0	0	0	0	0	0	0	0	0	0	0	0	0
N15	77.625	66.625	74.5625	67.1875	57	71.0625	89.875	15.25	57.1875	52.9375	29.4375	26.3125	59.5625	83.625	64.375	72.3125	75.1875	87.875	68.375	67.375	62.1875	75.125	65.8125	56.4375	142.188	106.75	39.5625	60.8125	63.375	61.875	84.25	70.875
N16	0	0	0	0	0	0	0	0	0	0	0	0	0	0	0	0	0	0	0	0	0	0	0	0	0	0	0	0	0	0	0	0
N17	0	0	0	0	0	0	0	0	0	0	0	0	0	0	0	0	0	0	0	0	0	0	0	0	0	0	0	0	0	0	0	0
N18	0	0	0	0	0	0	0	0	0	0	0	0	0	0	0	0	0	0	0	0	0	0	0	0	0	0	0	0	0	0	0	0
N19	59.4546	22.5341	85.0114	36.9432	41.2045	58.0909	48.4205	57.3523	36	76.1591	19.5455	36.9886	40.8409	21.5455	58.1591	30.5341	33.0455	40.9545	66.9318	58.375	46.7045	5.9773	58.2046	33.6932	56.75	117.489	54.6364	62.6023	46.8977	26.5795	27.4432	64.8296
N20	12.375	6.94318	26.3068	1.57953	25.8068	22.0227	49.0455	30.3068	42.4318	8.2273	2.29547	8.70453	42.0568	16.2159	30.875	28.1932	39.1932	19.2955	3.8523	65.4773	21.625	3.03412	16	2.17047	20.8864	0.011353	17.625	0.886353	5	14.25	53.0909	7.75
N21	593.125	597.25	592.875	593.75	587.875	591.375	597.125	590.375	598.5	598	588.125	593.125	591.375	589.75	590	592.625	597.375	593.75	591.5	592.25	599.75	593.125	593.625	598	596.375	591.5	593.375	598.375	594.25	596.25	591.125	595.75
N22	0	0	0	0	0	0	0	0	0	0	0	0	0	0	0	0	0	0	0	0	0	0	0	0	0	0	0	0	0	0	0	0
N23	0	0	0	0	0	0	0	0	0	0	0	0	0	0	0	0	0	0	0	0	0	0	0	0	0	0	0	0	0	0	0	0
N24	0	0	0	0	0	0	0	0	0	0	0	0	0	0	0	0	0	0	0	0	0	0	0	0	0	0	0	0	0	0	0	0
O01	85.425	93.75	87.25	96.475	73.5	109.025	95.45	83.875	72.85	104.1	102.425	128.65	105.7	118.775	89.575	123.35	97.55	79.375	83.925	92.575	85.45	87.85	85.5	79.575	82.975	107.925	95.95	104.775	139.35	80.425	66.15	64.6
O02	0	0	0	0	0	0	0	0	0	0	0	0	0	0	0	0	0	0	0	0	0	0	0	0	0	0	0	0	0	0	0	0
O03	159.95	149.7	148.8	160.65	150.675	162.25	149.75	175.275	148.125	150.225	153.95	150.725	165.15	163.05	150.9	152.425	155.3	160	163.95	164.925	126.85	147.7	159.325	139.45	152.625	169.625	179.7	155.9	162.475	147.575	133.775	147.325
O04	0	0	0	0	0	0	0	0	0	0	0	0	0	0	0	0	0	0	0	0	0	0	0	0	0	0	0	0	0	0	0	0
O05	192.864	156.807	179.511	241.102	153.432	186.852	223.045	174.545	174.682	171.955	215.261	194.443	164.227	200.739	189.239	175.307	166.08	196.602	215.159	196.477	176.17	166.045	169.807	154.784	187.67	180.045	159.739	183.534	167.818	160.193	162.739	199.239
O06	0	0	0	0	0	0	0	0	0	0	0	0	0	0	0	0	0	0	0	0	0	0	0	0	0	0	0	0	0	0	0	0
O07	0	0	0	0	0	0	0	0	0	0	0	0	0	0	0	0	0	0	0	0	0	0	0	0	0	0	0	0	0	0	0	0
O08	241.014	227.486	246.5	244.694	214.528	301.306	173.528	276.528	217.861	199.389	259.986	213.75	235.417	213.278	228.125	276.75	238.472	186.611	241.806	263.278	191.486	231.889	232.139	236.944	270.292	209.306	234.986	251.361	254.347	221.903	249.264	236.889
O09	0	0	0	0	0	0	0	0	0	0	0	0	0	0	0	0	0	0	0	0	0	0	0	0	0	0	0	0	0	0	0	0
O10	0	0	0	0	0	0	0	0	0	0	0	0	0	0	0	0	0	0	0	0	0	0	0	0	0	0	0	0	0	0	0	0
O11	0	0	0	0	0	0	0	0	0	0	0	0	0	0	0	0	0	0	0	0	0	0	0	0	0	0	0	0	0	0	0	0
O12	0	0	0	0	0	0	0	0	0	0	0	0	0	0	0	0	0	0	0	0	0	0	0	0	0	0	0	0	0	0	0	0
O13	56.0096	70.6827	30.625	63.7308	71.3077	67.6635	58.9808	77.2404	38.1635	58.7981	82.8942	52.9904	86.875	43.1539	74.0577	79.9904	69.8846	96.2596	63.7404	67.2596	83.0289	60.4039	67.5961	38.2981	48.0577	62.8942	66.1923	65.0192	52.8654	79.2211	11.7115	71.6154
O14	0	0	0	0	0	0	0	0	0	0	0	0	0	0	0	0	0	0	0	0	0	0	0	0	0	0	0	0	0	0	0	0
O15	0	0	0	0	0	0	0	0	0	0	0	0	0	0	0	0	0	0	0	0	0	0	0	0	0	0	0	0	0	0	0	0
O16	0	0	0	0	0	0	0	0	0	0	0	0	0	0	0	0	0	0	0	0	0	0	0	0	0	0	0	0	0	0	0	0
O17	298.633	285.767	298.033	289.583	273.183	282.417	314.5	275	300.767	278.042	261.675	315.992	340.992	291.442	307.883	317.975	273.117	284.583	323.967	308.617	298.5	311.65	325.617	302.117	264.567	308.742	332.925	291.542	338.65	275.033	279.433	309.258
O18	0	0	0	0	0	0	0	0	0	0	0	0	0	0	0	0	0	0	0	0	0	0	0	0	0	0	0	0	0	0	0	0
O19	0	0	0	0	0	0	0	0	0	0	0	0	0	0	0	0	0	0	0	0	0	0	0	0	0	0	0	0	0	0	0	0
O20	106.352	83.5341	101.568	40.1023	95.3636	61.9205	80.8977	79.6591	66.0114	71.6023	64.625	82.8295	60.2386	91.5795	139.807	72.6136	89.4205	113.205	68.1591	87.125	68.4545	57.3409	36.9432	69.8068	110.466	104.091	80.5682	90.1477	83.8409	66.8182	109.511	91.9091
O21	0	0	0	0	0	0	0	0	0	0	0	0	0	0	0	0	0	0	0	0	0	0	0	0	0	0	0	0	0	0	0	0
O22	0	0	0	0	0	0	0	0	0	0	0	0	0	0	0	0	0	0	0	0	0	0	0	0	0	0	0	0	0	0	0	0
O23	0	0	0	0	0	0	0	0	0	0	0	0	0	0	0	0	0	0	0	0	0	0	0	0	0	0	0	0	0	0	0	0
O24	0	0	0	0	0	0	0	0	0	0	0	0	0	0	0	0	0	0	0	0	0	0	0	0	0	0	0	0	0	0	0	0
P01	0	0	0	0	0	0	0	0	0	0	0	0	0	0	0	0	0	0	0	0	0	0	0	0	0	0	0	0	0	0	0	0
P02	126.159	150.114	107.057	78.3295	84.0227	116.386	92.8636	101.295	110.284	77.2045	114.784	73.3182	85.4432	97.2159	95.4318	73.9432	105.727	22.9318	75.25	80.9205	103.5	73.9432	86.9773	94.0341	44.8977	76.0114	84.3182	129.818	85.0909	66.5795	102.25	34.7045
P03	465.875	463.375	464.125	463.25	463.625	465.125	466.5	468.125	463.375	467.125	463.25	468.75	465.5	468	470.25	464.625	466.625	468.875	468.25	468.5	469.75	468.5	470	471.125	474.25	466.75	467.375	467.125	465.375	470.125	462.25	459.625
P04	0	0	0	0	0	0	0	0	0	0	0	0	0	0	0	0	0	0	0	0	0	0	0	0	0	0	0	0	0	0	0	0
P05	45.0577	54.4711	70.1346	45.9423	82.4615	61.8461	48.2885	31.6346	47.3269	69.3365	53.7211	71.6346	38.7115	71.9327	45.8365	75.7885	56.7596	15.2115	68.4711	49.4327	58.2885	34.4231	23.1442	90.25	40.7885	59.3269	84.3365	21.5865	48.3077	58.5	70.8461	49.4327
P06	0	0	0	0	0	0	0	0	0	0	0	0	0	0	0	0	0	0	0	0	0	0	0	0	0	0	0	0	0	0	0	0
P07	70.125	82.3393	98.4107	186.357	165.643	139.179	120.357	79.125	113.089	85.0536	103.536	112.464	61.1964	138.071	87.5536	93.5179	185.107	86.2321	115.911	112.25	92.0179	146.75	65.2321	79.8571	91.1071	109.339	165.214	119.625	104.464	107.643	134.571	63
P08	103.833	92.875	98.7083	120.042	124.125	62.4583	102.625	79.875	141.625	66.1667	65.25	87.6667	94.7083	107.042	86.0833	98.7917	104.458	145.167	105.5	127.292	108.042	110.167	110.708	119.75	110.083	115.583	92.625	74.7917	107.083	86.25	108.875	71.9167
P09	0	0	0	0	0	0	0	0	0	0	0	0	0	0	0	0	0	0	0	0	0	0	0	0	0	0	0	0	0	0	0	0
P10	32.9583	38.4583	16.5972	14.9167	42.7083	26.875	30.0278	45.3611	48.3055	3.20831	5.84723	26.0417	3.98608	15.4445	22.9722	24.7917	16.0695	15.4305	27.25	20.0972	24.1945	0.305542	11.1667	28.0139	14.5833	6.56946	27.1945	6.04169	12.8195	3.09723	3.15277	3.76392
P11	0	0	0	0	0	0	0	0	0	0	0	0	0	0	0	0	0	0	0	0	0	0	0	0	0	0	0	0	0	0	0	0
P12	107.075	126	0.674988	135.6	87.275	75.95	86.55	118.5	154.575	25.325	82.375	95.175	145.825	121.55	53.35	159.275	103.7	104.3	153.875	135	57.075	103.725	271	115.775	125.425	85.375	81.625	28.875	137.5	115.45	137.3	117.825
P13	311	280.15	305.275	214.725	244.525	263.225	213.75	242.925	254.825	234.55	219.95	258.975	247.1	173.925	205.4	283.575	197.975	254.75	183.125	232.05	270.725	223.475	252.45	255.425	266.5	204.45	288.475	248.95	253.25	248.125	258.95	251.2
P14	144.159	145.795	123.17	131.932	111.977	123.398	89.7386	159.58	154.818	150.284	122.795	152.42	152.136	137.511	125.216	150.091	137.511	100.205	135.977	149.205	112.182	140.216	156.705	140.807	143.239	117.159	156.068	131.386	96.5341	144.83	144.795	140.909
P15	133.85	179.075	126.292	192.05	175.167	140.708	124.25	142.375	162.842	209.183	140.292	139.042	128.008	135.675	168.033	165.5	128.242	112.017	130.275	116.167	130.033	134.692	163.125	186.7	123.4	164.633	129.292	174.183	149.933	167.117	151.417	142.442
P16	53.3068	60.5909	56.7955	69.125	52.6477	58.5	40.4318	50.7727	61.6705	63.2045	25.8977	56.1591	73.875	46.6364	51.0341	62.1023	95.1136	47.1136	59.8182	63.625	134.42	82.3523	82.375	47.7841	24.6364	49.8977	72.6932	83.9773	49.7727	49.4886	98.2955	50.9318
P17	118	174.625	129.312	141.125	137	184.875	170.5	159.375	151.188	162.125	151.25	127.688	158.312	150.875	138.562	174.938	132.125	116.125	192.188	167.375	130	181.625	147	128.312	98.5	106.812	165.188	140.75	180.188	150.625	108.938	125.875
P18	0	0	0	0	0	0	0	0	0	0	0	0	0	0	0	0	0	0	0	0	0	0	0	0	0	0	0	0	0	0	0	0
P19	0	0	0	0	0	0	0	0	0	0	0	0	0	0	0	0	0	0	0	0	0	0	0	0	0	0	0	0	0	0	0	0
P20	0	0	0	0	0	0	0	0	0	0	0	0	0	0	0	0	0	0	0	0	0	0	0	0	0	0	0	0	0	0	0	0
P21	245.625	218.75	195.375	247.75	219.375	238.875	221	224.125	216.375	230.5	202.125	196.375	200.625	209.5	170.375	221.875	213.125	183.375	253.75	177.75	199.5	233.125	168.75	219.375	208.5	192.125	230.75	209.125	215	163.75	205	199.75
P22	140.5	168.25	153.625	133.125	136.25	159.125	144.375	145.5	155.25	138.5	160.625	141.375	179.125	138.75	165.625	142.125	148.5	145.125	148	149.25	150.125	146.625	142	145.75	136.125	149.25	209.25	147.875	211.625	147.125	145.875	137.375
P23	0	0	0	0	0	0	0	0	0	0	0	0	0	0	0	0	0	0	0	0	0	0	0	0	0	0	0	0	0	0	0	0
P24	0	0	0	0	0	0	0	0	0	0	0	0	0	0	0	0	0	0	0	0	0	0	0	0	0	0	0	0	0	0	0	0
Last Cell

## Sheet: PCV-Normalized
PCV Normalized to the Notochord (abs(PCV-Notochord))
	1	2	3	4	5	6	7	8	9	10	11	12	13	14	15	16	17	18	19	20	21	22	23	24	25	26	27	28	29	30	31	32
A01	621	624.125	621.875	619	618.5	622.375	620.5	626.125	620.375	624.25	623.75	624	617.75	620.75	617.75	614.75	610.375	621.625	616	617.375	615.25	620.5	621.125	609.375	621.125	618.125	616.875	615.625	623.375	620.375	616.25	615.625
A02	652.25	650	645.875	647.375	648.625	656.75	657.25	644.75	641.375	647.75	652	647.875	649.25	651.625	645.875	642.875	652.625	645.375	647.125	644.375	647.375	642	651	651.375	653.125	653.375	650.5	652.125	653.375	649.125	649.625	652.875
A03	654.25	656.25	655	654.375	651	650.625	649.875	654.875	659.5	653.625	650.375	655.125	653.125	651.625	651.625	651.875	653.125	654.5	659.875	653.25	657	656.75	652.125	650.5	651.375	649.625	652.75	658.875	651.875	648.5	651.75	652.625
A04	0	0	0	0	0	0	0	0	0	0	0	0	0	0	0	0	0	0	0	0	0	0	0	0	0	0	0	0	0	0	0	0
A05	0	0	0	0	0	0	0	0	0	0	0	0	0	0	0	0	0	0	0	0	0	0	0	0	0	0	0	0	0	0	0	0
A06	0	0	0	0	0	0	0	0	0	0	0	0	0	0	0	0	0	0	0	0	0	0	0	0	0	0	0	0	0	0	0	0
A07	0	0	0	0	0	0	0	0	0	0	0	0	0	0	0	0	0	0	0	0	0	0	0	0	0	0	0	0	0	0	0	0
A08	0	0	0	0	0	0	0	0	0	0	0	0	0	0	0	0	0	0	0	0	0	0	0	0	0	0	0	0	0	0	0	0
A09	634.875	642.5	644.25	638.875	637.875	642.25	648.625	641.75	641.625	636.625	642.5	637	640.875	641.875	642.625	643.5	641	636.75	638.125	637.625	642	644.5	646.75	642.125	642.625	643.125	644.75	642	637.25	642.25	641.625	642.5
A10	642.75	646.125	638.875	634.375	642.375	637.875	640.125	636.875	644.25	644.375	642.375	649.875	638.625	649.125	636.25	641.875	649.875	644.375	645	645.625	644.125	647.5	643	636	645	639.625	643.5	637	641.625	637.125	641.375	642
A11	0	0	0	0	0	0	0	0	0	0	0	0	0	0	0	0	0	0	0	0	0	0	0	0	0	0	0	0	0	0	0	0
A12	637.75	639.5	637.375	644.375	638.5	632.5	637.5	641.25	638	638.125	635.125	637.25	636.75	640.125	638.625	632.5	638	645.375	637.125	643.375	643.125	643	637.5	641.75	638.25	636.75	637.75	635	638.5	639.125	637.75	636
A13	0	0	0	0	0	0	0	0	0	0	0	0	0	0	0	0	0	0	0	0	0	0	0	0	0	0	0	0	0	0	0	0
A14	667.5	667.25	673.25	669.625	672.375	668.25	661.5	666.5	664	665.75	662.25	667.625	649.875	664.875	671	658.25	667.625	661.375	660	655.25	662.5	656.375	666.5	662.5	664.125	662.75	664.875	667.625	665.75	660.5	664.75	664
A15	649.125	653	655	654.375	658	653.75	640.25	654.875	655.375	650.125	659.625	653.125	650.25	652.375	651.75	650.5	656.875	647.75	643.875	653.375	658.5	653.125	656.625	658.375	656.25	651.25	650.625	654.875	647	654.25	649.5	650.375
A16	0	0	0	0	0	0	0	0	0	0	0	0	0	0	0	0	0	0	0	0	0	0	0	0	0	0	0	0	0	0	0	0
A17	0	0	0	0	0	0	0	0	0	0	0	0	0	0	0	0	0	0	0	0	0	0	0	0	0	0	0	0	0	0	0	0
A18	0	0	0	0	0	0	0	0	0	0	0	0	0	0	0	0	0	0	0	0	0	0	0	0	0	0	0	0	0	0	0	0
A19	0	0	0	0	0	0	0	0	0	0	0	0	0	0	0	0	0	0	0	0	0	0	0	0	0	0	0	0	0	0	0	0
A20	0	0	0	0	0	0	0	0	0	0	0	0	0	0	0	0	0	0	0	0	0	0	0	0	0	0	0	0	0	0	0	0
A21	0	0	0	0	0	0	0	0	0	0	0	0	0	0	0	0	0	0	0	0	0	0	0	0	0	0	0	0	0	0	0	0
A22	0	0	0	0	0	0	0	0	0	0	0	0	0	0	0	0	0	0	0	0	0	0	0	0	0	0	0	0	0	0	0	0
A23	0	0	0	0	0	0	0	0	0	0	0	0	0	0	0	0	0	0	0	0	0	0	0	0	0	0	0	0	0	0	0	0
A24	0	0	0	0	0	0	0	0	0	0	0	0	0	0	0	0	0	0	0	0	0	0	0	0	0	0	0	0	0	0	0	0
B01	0	0	0	0	0	0	0	0	0	0	0	0	0	0	0	0	0	0	0	0	0	0	0	0	0	0	0	0	0	0	0	0
B02	0	0	0	0	0	0	0	0	0	0	0	0	0	0	0	0	0	0	0	0	0	0	0	0	0	0	0	0	0	0	0	0
B03	0	0	0	0	0	0	0	0	0	0	0	0	0	0	0	0	0	0	0	0	0	0	0	0	0	0	0	0	0	0	0	0
B04	0	0	0	0	0	0	0	0	0	0	0	0	0	0	0	0	0	0	0	0	0	0	0	0	0	0	0	0	0	0	0	0
B05	0	0	0	0	0	0	0	0	0	0	0	0	0	0	0	0	0	0	0	0	0	0	0	0	0	0	0	0	0	0	0	0
B06	631.875	630.125	637.5	630.625	639.125	635.5	631.625	631.875	632.875	631.875	635	638.25	634.5	636	630	638.5	634.875	633.25	639.25	636.5	637.625	633.75	629.25	635.375	634.25	629.5	632.25	639.125	639	637	634.5	638.125
B07	0	0	0	0	0	0	0	0	0	0	0	0	0	0	0	0	0	0	0	0	0	0	0	0	0	0	0	0	0	0	0	0
B08	0	0	0	0	0	0	0	0	0	0	0	0	0	0	0	0	0	0	0	0	0	0	0	0	0	0	0	0	0	0	0	0
B09	0	0	0	0	0	0	0	0	0	0	0	0	0	0	0	0	0	0	0	0	0	0	0	0	0	0	0	0	0	0	0	0
B10	612.75	618.625	614.75	613.75	616.625	610.5	611.5	615.875	613.875	609.5	610.875	614.875	614	611.875	613.625	606.75	613.125	621	613.625	608.75	613.125	611.5	617.125	615.5	616.875	613.5	618.875	613	614.25	618.5	614.125	615.5
B11	0	0	0	0	0	0	0	0	0	0	0	0	0	0	0	0	0	0	0	0	0	0	0	0	0	0	0	0	0	0	0	0
B12	636.375	633.5	628.375	628.25	622.625	627.875	633.875	633.125	633.375	625.125	631.375	636.75	628.625	625.75	628.875	628.875	627.75	632.75	630.25	638.5	636	639.375	631.75	628.125	636.75	640.625	634.5	635.375	638.625	634.5	639.375	638.875
B13	628	619.5	623.5	626	621.125	625.875	618.75	632.25	627	620.375	621.5	626.75	625.125	624.125	625.75	627.25	625.875	624.5	631	621.625	621.875	624.5	624.375	624.25	627.125	628.625	625.5	622.25	624	624.25	620.625	623.125
B14	566.375	560.125	561.25	564.125	565.625	562.75	564.5	562.375	564.875	560.75	561	568.125	569	564.875	565	568	571	568.625	563.625	571.75	568	567.75	575.125	568.125	566.75	562.875	570.625	568.375	570.125	567.875	565.125	577
B15	0	0	0	0	0	0	0	0	0	0	0	0	0	0	0	0	0	0	0	0	0	0	0	0	0	0	0	0	0	0	0	0
B16	0	0	0	0	0	0	0	0	0	0	0	0	0	0	0	0	0	0	0	0	0	0	0	0	0	0	0	0	0	0	0	0
B17	0	0	0	0	0	0	0	0	0	0	0	0	0	0	0	0	0	0	0	0	0	0	0	0	0	0	0	0	0	0	0	0
B18	648.375	644.375	649.875	646.375	646.375	641.25	652.875	645.875	653.25	650.75	645.5	650.625	650.75	645.625	647.25	645	652.5	648.125	648.5	650	647.75	645.625	644.625	651	645.75	644.625	642.25	643	647.375	645.5	644.625	648
B19	653.375	655	654.5	648.25	656.75	656	654.375	652.25	658.375	651.375	651.25	656.375	653.75	649.375	652.125	654.375	654.5	657.625	654	651.375	652.875	658.25	656.25	653.75	661.75	656.125	650.75	656.25	655.125	658.375	660.5	653.375
B20	627	625.875	630.5	627.125	627	633.875	627	625.25	626.375	630.125	624	627.875	625.875	633.75	632.375	624.875	635.375	625.625	630.625	632.875	632	629	626.125	625.25	625.5	627.875	631.5	629.5	627.125	637.125	629.375	627.25
B21	0	0	0	0	0	0	0	0	0	0	0	0	0	0	0	0	0	0	0	0	0	0	0	0	0	0	0	0	0	0	0	0
B22	624.625	631.125	633.375	628.5	624	623.25	631.5	626.625	627.125	626.875	630.875	628.75	628.625	631.75	633	625.375	633.375	628.5	624.375	633	627.625	629	629.875	633.125	632.625	630.875	622.75	625.25	634.25	628.875	630.25	630.625
B23	0	0	0	0	0	0	0	0	0	0	0	0	0	0	0	0	0	0	0	0	0	0	0	0	0	0	0	0	0	0	0	0
B24	0	0	0	0	0	0	0	0	0	0	0	0	0	0	0	0	0	0	0	0	0	0	0	0	0	0	0	0	0	0	0	0
C01	0	0	0	0	0	0	0	0	0	0	0	0	0	0	0	0	0	0	0	0	0	0	0	0	0	0	0	0	0	0	0	0
C02	0	0	0	0	0	0	0	0	0	0	0	0	0	0	0	0	0	0	0	0	0	0	0	0	0	0	0	0	0	0	0	0
C03	0	0	0	0	0	0	0	0	0	0	0	0	0	0	0	0	0	0	0	0	0	0	0	0	0	0	0	0	0	0	0	0
C04	0	0	0	0	0	0	0	0	0	0	0	0	0	0	0	0	0	0	0	0	0	0	0	0	0	0	0	0	0	0	0	0
C05	0	0	0	0	0	0	0	0	0	0	0	0	0	0	0	0	0	0	0	0	0	0	0	0	0	0	0	0	0	0	0	0
C06	0	0	0	0	0	0	0	0	0	0	0	0	0	0	0	0	0	0	0	0	0	0	0	0	0	0	0	0	0	0	0	0
C07	0	0	0	0	0	0	0	0	0	0	0	0	0	0	0	0	0	0	0	0	0	0	0	0	0	0	0	0	0	0	0	0
C08	608.375	612.125	600.125	600.875	606.625	609.5	604.75	606.875	603.875	605.375	610.875	611.25	607.625	610.875	602.625	604.75	608.25	605.625	610.75	605.5	604	607.875	608.125	602.5	610.625	610.5	602	603	611.375	604.5	609.125	609.875
C09	646	645	651	645.875	650.5	658.75	644.875	647.875	650.375	650.5	652.5	643.875	647.5	647.75	646.875	643.875	646.625	644.5	655.375	651.125	652.5	646.25	645.75	651.375	645.75	652	651.875	651.125	653	650.625	651.75	652.25
C10	564.375	569.75	565.75	565.375	563.375	569.75	569.875	563.625	569.75	566.375	568	564.5	565.625	566.875	567.875	565	571.75	567.125	569.625	573.5	561.5	568.875	568.625	565.5	571.75	569.625	566.375	569.125	564.875	566.125	563	567.5
C11	626.75	630.5	629.75	625.875	631.25	633.5	625.625	625.75	625.375	633.75	623.75	632.25	630.875	628.125	632.125	626.75	625.5	623.75	629.375	629.375	626.75	636	631.25	630.375	631.625	633.125	633.5	628.875	633.5	625.375	632.75	635.125
C12	618.625	618.875	614	617.875	624.75	616.125	616.625	624.625	623.125	621.25	622.375	621.75	619.375	617.25	618.875	619.875	626	622.25	616.625	618.75	622.625	618.375	621.25	623.25	620	617.5	620	622.375	628.125	623.25	620.5	620.125
C13	0	0	0	0	0	0	0	0	0	0	0	0	0	0	0	0	0	0	0	0	0	0	0	0	0	0	0	0	0	0	0	0
C14	0	0	0	0	0	0	0	0	0	0	0	0	0	0	0	0	0	0	0	0	0	0	0	0	0	0	0	0	0	0	0	0
C15	621.5	618.5	623.875	625.5	619.75	622	620.75	623.375	626.625	620.625	625.25	623.375	626.5	623.875	626.125	627	625	633.75	630.375	626.25	626.125	628.75	633	626.75	622.625	630.375	629.125	625	627.5	623.125	627.75	624.875
C16	627	627.125	623.125	629.5	629.125	624.875	623.125	628.5	625.875	629	632.375	627.25	626.5	629.5	626.125	624.75	630.75	627.375	623.5	633	631.875	630.75	629.125	632.5	622.625	631.625	629.875	624.125	628.75	629.75	624.625	630.875
C17	0	0	0	0	0	0	0	0	0	0	0	0	0	0	0	0	0	0	0	0	0	0	0	0	0	0	0	0	0	0	0	0
C18	605.625	607.125	605.5	605.5	613.875	605.875	609.125	611.25	609.75	609.125	614.5	616.625	618.625	608.5	613.75	600.625	609.375	602.875	604.75	609.75	607.625	608	613.125	607.875	609.25	611	610.125	610	612.5	606.25	612.125	604.625
C19	0	0	0	0	0	0	0	0	0	0	0	0	0	0	0	0	0	0	0	0	0	0	0	0	0	0	0	0	0	0	0	0
C20	648.125	648	640.125	646.375	646.875	639.125	646.75	652.5	639.75	646	647.375	646.125	643.5	646.125	645	647.875	644.375	647	645.625	644.75	645	641.75	639.75	645.125	649.375	650	643.125	649.375	642.5	651.875	642.625	645.625
C21	649.625	655	653	657.5	657	661	650	659	646.75	657.5	662	655.125	653.25	653	649.75	651.125	655	653.25	648	652	655.5	654	647	653.625	651	657.5	659.625	658.125	655.625	652	653.75	657.5
C22	624.5	625.125	626	619.75	622.5	622.625	628.125	621	624.375	624.625	628.625	623.375	621.75	627.125	623.25	619.875	626.875	626.375	626	628	623	632.125	626.25	626.25	623.125	622.5	622.25	620.875	623.375	626.875	624.125	622
C23	0	0	0	0	0	0	0	0	0	0	0	0	0	0	0	0	0	0	0	0	0	0	0	0	0	0	0	0	0	0	0	0
C24	0	0	0	0	0	0	0	0	0	0	0	0	0	0	0	0	0	0	0	0	0	0	0	0	0	0	0	0	0	0	0	0
D01	0	0	0	0	0	0	0	0	0	0	0	0	0	0	0	0	0	0	0	0	0	0	0	0	0	0	0	0	0	0	0	0
D02	0	0	0	0	0	0	0	0	0	0	0	0	0	0	0	0	0	0	0	0	0	0	0	0	0	0	0	0	0	0	0	0
D03	0	0	0	0	0	0	0	0	0	0	0	0	0	0	0	0	0	0	0	0	0	0	0	0	0	0	0	0	0	0	0	0
D04	0	0	0	0	0	0	0	0	0	0	0	0	0	0	0	0	0	0	0	0	0	0	0	0	0	0	0	0	0	0	0	0
D05	635.5	626.25	632.375	625.5	630.5	625.25	630.25	633.625	631.875	630.25	635.5	637.25	631.625	634.125	625.75	632.5	636	632.75	634.25	630.5	631.125	630	635.5	632.875	630.125	630.75	634.625	630.5	637.75	636.25	633.25	634.375
D06	629.5	631.625	627.75	633.5	628	627.125	632	633.5	636.375	631.75	628.375	628.125	632.25	632.625	631.125	632	633	632	629.125	630.125	626.125	628.75	633.125	637.125	629.125	631.125	630	626	630.125	635.25	630.75	633.25
D07	619.875	616.75	620	623.125	617.625	620	615.625	618.75	621	622.25	621.75	620.375	619.5	618.625	618.25	621.125	622.875	622.625	616.875	623.375	620	624.75	616	617.75	619.75	621.25	620.25	616.625	622.625	620.75	623.75	617.875
D08	0	0	0	0	0	0	0	0	0	0	0	0	0	0	0	0	0	0	0	0	0	0	0	0	0	0	0	0	0	0	0	0
D09	0	0	0	0	0	0	0	0	0	0	0	0	0	0	0	0	0	0	0	0	0	0	0	0	0	0	0	0	0	0	0	0
D10	0	0	0	0	0	0	0	0	0	0	0	0	0	0	0	0	0	0	0	0	0	0	0	0	0	0	0	0	0	0	0	0
D11	648.75	649.75	647.875	641.25	649.875	645.5	642.75	648	645.125	653.125	647.375	650.125	648	645	650.875	643	641.25	648.25	645.75	651.875	648.75	649	644.125	649.25	648.625	653	646.375	643.75	646.875	640.375	649.25	647
D12	607.375	602.5	605.625	608.875	597.625	606.125	608.625	602.875	604.375	600.125	603.5	605.125	598.75	598.5	602.5	603.125	602.875	606	601.75	600.5	604	605.875	599.75	599.5	597.875	603.75	604.5	605.5	606.375	603.75	608.875	601.5
D13	653.375	642.375	643.875	647.5	639.125	648	642.125	637	644.125	643.75	644.375	643.5	642.25	641.875	643.625	643.75	635.625	637.75	641.75	650.625	645	650	640	639.5	640.625	637.125	647.125	642.375	643.875	642.625	647.75	638
D14	0	0	0	0	0	0	0	0	0	0	0	0	0	0	0	0	0	0	0	0	0	0	0	0	0	0	0	0	0	0	0	0
D15	551.75	548.125	550.375	550.75	552.25	555.125	555.125	547.625	556.125	551.75	552.75	554	550.375	550.125	552.25	554.875	554.25	549.75	552.75	549.875	554.625	548.5	550.875	553	560.25	551.5	550.125	549.875	551.125	549.125	552.375	549.125
D16	654.125	644.875	654.5	655.25	654.25	649.875	653.625	654.625	654.75	653.625	648.625	650.125	651.75	656.625	647.25	653.25	659.125	656.375	655	655.5	656.375	653.25	650.25	650.5	649.875	650.625	657.5	657.75	650.625	662	652.25	658.25
D17	0	0	0	0	0	0	0	0	0	0	0	0	0	0	0	0	0	0	0	0	0	0	0	0	0	0	0	0	0	0	0	0
D18	590.625	595.375	595.625	594	593	594.75	593.75	594.875	596.125	592.25	593.5	594.5	601.875	595.375	591.75	592.875	590.875	589.875	592.75	592.75	587.875	593.25	597.5	596	595.875	592.125	595.125	591.25	597.375	591	594.5	594.5
D19	656.25	663.25	655.75	651.875	653.75	651.75	647.875	657.375	657.375	661.25	656.125	660.5	652.875	661.25	657.875	654.375	659.75	650.875	653.125	658.875	655.5	659	656.625	653.75	652	660.875	663	659.375	657.625	657.875	657.125	663.125
D20	660	669.75	661.75	658.625	666.75	659	667	665.5	662.625	666.375	665.5	661	658.875	660.125	661.25	655.5	655.875	664.375	661.875	661.375	659.75	662	662.625	659.375	666.25	664.75	660.875	661.375	667.375	665.625	662.125	664
D21	0	0	0	0	0	0	0	0	0	0	0	0	0	0	0	0	0	0	0	0	0	0	0	0	0	0	0	0	0	0	0	0
D22	0	0	0	0	0	0	0	0	0	0	0	0	0	0	0	0	0	0	0	0	0	0	0	0	0	0	0	0	0	0	0	0
D23	0	0	0	0	0	0	0	0	0	0	0	0	0	0	0	0	0	0	0	0	0	0	0	0	0	0	0	0	0	0	0	0
D24	0	0	0	0	0	0	0	0	0	0	0	0	0	0	0	0	0	0	0	0	0	0	0	0	0	0	0	0	0	0	0	0
E01	646.125	641.75	645.25	645.75	650.625	648.625	649	650.375	648.375	646.5	647	643.625	649.625	646.375	649.875	647.5	649.125	644.625	649.5	642.625	649.375	651.625	644.875	643.875	643.625	647.875	643.75	646.625	645.625	649.375	650.375	644.375
E02	0	0	0	0	0	0	0	0	0	0	0	0	0	0	0	0	0	0	0	0	0	0	0	0	0	0	0	0	0	0	0	0
E03	603.5	596	599.25	601.125	596.375	602	602.25	603.5	602.375	602.75	603.125	601.75	601.75	604.125	599.5	605.875	599.75	602	602.125	599.75	601	601.875	600.25	608.875	602.5	603.625	602.5	606.625	603.25	600.25	602.875	599.25
E04	618.5	623.125	624.375	623.25	623.875	623.375	620.375	612.5	621	614.875	614.625	619.875	622.875	619	617	619.125	621.125	614.375	618.25	616.375	629.125	617.625	616.375	621.375	623.5	620.125	616.25	620.125	617.25	620.625	618.25	623
E05	649	643.375	644.25	646.5	644.875	644.125	644.125	647.625	644.875	648.125	648.75	646.375	642.25	638.625	643.5	648.875	643	645.75	646.25	650.375	643.75	643.25	649.875	648.875	650.25	642.25	646.125	641.875	643.375	646	648.125	638.375
E06	0	0	0	0	0	0	0	0	0	0	0	0	0	0	0	0	0	0	0	0	0	0	0	0	0	0	0	0	0	0	0	0
E07	0	0	0	0	0	0	0	0	0	0	0	0	0	0	0	0	0	0	0	0	0	0	0	0	0	0	0	0	0	0	0	0
E08	598	608	605.875	606.5	602.625	600.625	605.125	605.375	601	604	610.875	602.25	604.625	609.625	605.625	608.5	613.375	605.5	607.875	605	606	610.375	604.25	602.625	607.25	603	599.25	604.875	607.875	607.375	602	601.625
E09	0	0	0	0	0	0	0	0	0	0	0	0	0	0	0	0	0	0	0	0	0	0	0	0	0	0	0	0	0	0	0	0
E10	628.25	631.125	624	624.125	626.375	622.5	622.375	624.5	623.125	629	624.625	632.625	629.375	632.25	625.375	625.125	630	632.75	625	624.75	624	634.625	629.25	621.875	623.5	623.375	617.75	629.375	627.75	623.25	624.125	622.25
E11	0	0	0	0	0	0	0	0	0	0	0	0	0	0	0	0	0	0	0	0	0	0	0	0	0	0	0	0	0	0	0	0
E12	0	0	0	0	0	0	0	0	0	0	0	0	0	0	0	0	0	0	0	0	0	0	0	0	0	0	0	0	0	0	0	0
E13	0	0	0	0	0	0	0	0	0	0	0	0	0	0	0	0	0	0	0	0	0	0	0	0	0	0	0	0	0	0	0	0
E14	0	0	0	0	0	0	0	0	0	0	0	0	0	0	0	0	0	0	0	0	0	0	0	0	0	0	0	0	0	0	0	0
E15	0	0	0	0	0	0	0	0	0	0	0	0	0	0	0	0	0	0	0	0	0	0	0	0	0	0	0	0	0	0	0	0
E16	648.5	652.75	650.375	646.375	654.75	649.875	646	646	649.75	649.375	650.5	643	644	648.125	645.75	654.125	651	652.625	649.75	649.25	654.625	649	654.5	649.25	650.875	648.25	648.375	646.5	652.875	656.125	649.25	651.875
E17	615	617.875	615.25	619.75	620.625	620.125	619.75	619.75	616.5	612.5	624.5	615	622	621.75	617.25	618.125	622	620.75	619.125	624.5	614.75	614.875	621	615.5	617.125	612.75	614.25	619.75	621.625	613.625	624	615.375
E18	662.375	661.875	665.375	668.125	660.625	661.5	659.75	656.875	664	665.25	663.375	667.375	665.75	657.625	657.875	659.125	668.5	663.5	663	665.75	662.625	662.25	664.625	659.5	664.5	664.875	657	658.75	667.625	662.875	666.375	664.25
E19	675.875	667	667.5	664.625	671.125	665.5	669.5	667.75	671.75	664.125	672.875	663.625	668.375	666.5	667	662.25	669.5	669	667.125	661.5	665.75	667.875	676.375	666.5	668.875	664.625	666.125	663.875	667.5	664.375	666.125	666.125
E20	0	0	0	0	0	0	0	0	0	0	0	0	0	0	0	0	0	0	0	0	0	0	0	0	0	0	0	0	0	0	0	0
E21	626.5	627.375	622.875	628.875	627.5	623.25	622.375	624.5	627.25	623	623.875	622.25	628.25	624.875	622.625	624.625	624	623	629.25	621.875	627.625	625.5	622.75	627	627.75	633.25	627.625	625.25	628.25	623.375	621.375	627.625
E22	0	0	0	0	0	0	0	0	0	0	0	0	0	0	0	0	0	0	0	0	0	0	0	0	0	0	0	0	0	0	0	0
E23	0	0	0	0	0	0	0	0	0	0	0	0	0	0	0	0	0	0	0	0	0	0	0	0	0	0	0	0	0	0	0	0
E24	0	0	0	0	0	0	0	0	0	0	0	0	0	0	0	0	0	0	0	0	0	0	0	0	0	0	0	0	0	0	0	0
F01	0	0	0	0	0	0	0	0	0	0	0	0	0	0	0	0	0	0	0	0	0	0	0	0	0	0	0	0	0	0	0	0
F02	646.875	650.5	648.375	652	639.625	646.375	645.875	653.625	644.125	650	647.375	648.5	643.375	645.5	649.125	642.625	639.875	647.875	648	653	647.5	652.75	644.25	646.375	654.75	645.625	648.625	646.75	653.375	651.625	654.25	650.375
F03	0	0	0	0	0	0	0	0	0	0	0	0	0	0	0	0	0	0	0	0	0	0	0	0	0	0	0	0	0	0	0	0
F04	650.375	649.125	642.25	644.375	652.625	642.5	651.25	655.125	646.25	646.5	645.25	647.625	640.25	645.5	642.5	646	646.625	651.375	647.625	641.375	647.5	649.875	644	647	652.25	651	643.75	652.625	649.875	645.625	649.75	645.625
F05	0	0	0	0	0	0	0	0	0	0	0	0	0	0	0	0	0	0	0	0	0	0	0	0	0	0	0	0	0	0	0	0
F06	0	0	0	0	0	0	0	0	0	0	0	0	0	0	0	0	0	0	0	0	0	0	0	0	0	0	0	0	0	0	0	0
F07	0	0	0	0	0	0	0	0	0	0	0	0	0	0	0	0	0	0	0	0	0	0	0	0	0	0	0	0	0	0	0	0
F08	0	0	0	0	0	0	0	0	0	0	0	0	0	0	0	0	0	0	0	0	0	0	0	0	0	0	0	0	0	0	0	0
F09	0	0	0	0	0	0	0	0	0	0	0	0	0	0	0	0	0	0	0	0	0	0	0	0	0	0	0	0	0	0	0	0
F10	661.375	664.875	666.875	667.25	662.875	663.375	663.5	667.5	663.875	665.125	666	665.875	667	658.25	665.625	671	666.25	664.875	669.5	663.875	676.125	665.75	664.125	672.75	659.625	668.5	670.5	669.375	668.5	673.625	674.625	669.125
F11	598.375	599.75	600.5	600.75	599.375	598	599	598.125	598.375	605.25	603	597.375	599.375	595.125	599.125	602.5	593.625	596.5	599.25	596.75	606.625	594.625	599.875	598.5	600	600.875	598	599.5	595	599.75	600.5	599.875
F12	628	630.125	629	630	630.75	630.5	637.5	624	630.625	634.375	633.25	623.375	630	635.75	630.125	628.5	630.5	631.125	627.875	637.375	634.125	632.75	627.125	627.625	632.125	631.625	629.75	635.75	630.125	633.375	622.375	631.25
F13	646.75	649	647.5	647.375	648.25	644.125	647.5	648.25	651.5	643	645	645.125	649.125	640.125	643.25	647.75	653.25	649.125	646.125	646	649.125	651.125	644.5	647.875	646.125	644.625	647.5	650	650.875	648.875	649.25	640.25
F14	0	0	0	0	0	0	0	0	0	0	0	0	0	0	0	0	0	0	0	0	0	0	0	0	0	0	0	0	0	0	0	0
F15	0	0	0	0	0	0	0	0	0	0	0	0	0	0	0	0	0	0	0	0	0	0	0	0	0	0	0	0	0	0	0	0
F16	651.375	655	654	653.375	650.375	656.75	654.625	654.75	650.625	656.25	652.75	664.25	657.5	658.125	656.125	664.125	660.125	652.125	657.5	652	655.125	659	650.875	652.625	653.625	657.125	653.5	659.125	655.5	655.375	653.875	655.625
F17	564.375	572.75	570.25	576.75	574	571.625	571.625	577.25	569.375	573.25	570.875	569.125	579.875	579	567.25	572.25	571.875	574.125	579.875	580.125	575.5	572.25	571.375	575.625	570.875	572	569.375	568	573.75	579.125	572.75	574
F18	0	0	0	0	0	0	0	0	0	0	0	0	0	0	0	0	0	0	0	0	0	0	0	0	0	0	0	0	0	0	0	0
F19	0	0	0	0	0	0	0	0	0	0	0	0	0	0	0	0	0	0	0	0	0	0	0	0	0	0	0	0	0	0	0	0
F20	0	0	0	0	0	0	0	0	0	0	0	0	0	0	0	0	0	0	0	0	0	0	0	0	0	0	0	0	0	0	0	0
F21	0	0	0	0	0	0	0	0	0	0	0	0	0	0	0	0	0	0	0	0	0	0	0	0	0	0	0	0	0	0	0	0
F22	0	0	0	0	0	0	0	0	0	0	0	0	0	0	0	0	0	0	0	0	0	0	0	0	0	0	0	0	0	0	0	0
F23	0	0	0	0	0	0	0	0	0	0	0	0	0	0	0	0	0	0	0	0	0	0	0	0	0	0	0	0	0	0	0	0
F24	0	0	0	0	0	0	0	0	0	0	0	0	0	0	0	0	0	0	0	0	0	0	0	0	0	0	0	0	0	0	0	0
G01	640	640.5	642.625	639.25	639.5	647.5	631.5	636	638.125	634.375	642.875	638.625	637.375	643.375	642	641.875	641.875	638.375	642.375	638.375	653.375	639.125	638.25	639.375	641.375	642.75	643.375	638.375	643.875	634	645.25	638
G02	0	0	0	0	0	0	0	0	0	0	0	0	0	0	0	0	0	0	0	0	0	0	0	0	0	0	0	0	0	0	0	0
G03	0	0	0	0	0	0	0	0	0	0	0	0	0	0	0	0	0	0	0	0	0	0	0	0	0	0	0	0	0	0	0	0
G04	0	0	0	0	0	0	0	0	0	0	0	0	0	0	0	0	0	0	0	0	0	0	0	0	0	0	0	0	0	0	0	0
G05	0	0	0	0	0	0	0	0	0	0	0	0	0	0	0	0	0	0	0	0	0	0	0	0	0	0	0	0	0	0	0	0
G06	642.375	639.5	630.75	640.75	635	640	639.125	642.625	642.125	636.375	642	640.75	644.75	637.875	636	642.75	644.375	641.25	645.125	640.5	644	637.375	637.5	641	642.375	648.125	642.375	635	635.25	642.25	643	646.875
G07	0	0	0	0	0	0	0	0	0	0	0	0	0	0	0	0	0	0	0	0	0	0	0	0	0	0	0	0	0	0	0	0
G08	0	0	0	0	0	0	0	0	0	0	0	0	0	0	0	0	0	0	0	0	0	0	0	0	0	0	0	0	0	0	0	0
G09	0	0	0	0	0	0	0	0	0	0	0	0	0	0	0	0	0	0	0	0	0	0	0	0	0	0	0	0	0	0	0	0
G10	0	0	0	0	0	0	0	0	0	0	0	0	0	0	0	0	0	0	0	0	0	0	0	0	0	0	0	0	0	0	0	0
G11	0	0	0	0	0	0	0	0	0	0	0	0	0	0	0	0	0	0	0	0	0	0	0	0	0	0	0	0	0	0	0	0
G12	0	0	0	0	0	0	0	0	0	0	0	0	0	0	0	0	0	0	0	0	0	0	0	0	0	0	0	0	0	0	0	0
G13	0	0	0	0	0	0	0	0	0	0	0	0	0	0	0	0	0	0	0	0	0	0	0	0	0	0	0	0	0	0	0	0
G14	0	0	0	0	0	0	0	0	0	0	0	0	0	0	0	0	0	0	0	0	0	0	0	0	0	0	0	0	0	0	0	0
G15	0	0	0	0	0	0	0	0	0	0	0	0	0	0	0	0	0	0	0	0	0	0	0	0	0	0	0	0	0	0	0	0
G16	595.375	598.875	597	593.625	586.25	593.25	595.375	595.75	595.25	593.375	591.625	595	594.25	597	594.5	597.5	594.875	603.375	589.375	592	596	595.5	592.375	594.875	596.625	598.5	594.125	592.25	598.375	596.25	592.125	593.75
G17	0	0	0	0	0	0	0	0	0	0	0	0	0	0	0	0	0	0	0	0	0	0	0	0	0	0	0	0	0	0	0	0
G18	0	0	0	0	0	0	0	0	0	0	0	0	0	0	0	0	0	0	0	0	0	0	0	0	0	0	0	0	0	0	0	0
G19	0	0	0	0	0	0	0	0	0	0	0	0	0	0	0	0	0	0	0	0	0	0	0	0	0	0	0	0	0	0	0	0
G20	0	0	0	0	0	0	0	0	0	0	0	0	0	0	0	0	0	0	0	0	0	0	0	0	0	0	0	0	0	0	0	0
G21	0	0	0	0	0	0	0	0	0	0	0	0	0	0	0	0	0	0	0	0	0	0	0	0	0	0	0	0	0	0	0	0
G22	0	0	0	0	0	0	0	0	0	0	0	0	0	0	0	0	0	0	0	0	0	0	0	0	0	0	0	0	0	0	0	0
G23	0	0	0	0	0	0	0	0	0	0	0	0	0	0	0	0	0	0	0	0	0	0	0	0	0	0	0	0	0	0	0	0
G24	0	0	0	0	0	0	0	0	0	0	0	0	0	0	0	0	0	0	0	0	0	0	0	0	0	0	0	0	0	0	0	0
H01	0	0	0	0	0	0	0	0	0	0	0	0	0	0	0	0	0	0	0	0	0	0	0	0	0	0	0	0	0	0	0	0
H02	0	0	0	0	0	0	0	0	0	0	0	0	0	0	0	0	0	0	0	0	0	0	0	0	0	0	0	0	0	0	0	0
H03	645.25	647.25	644.875	646.875	644.5	643.375	647.875	642.75	644.125	644.25	644.625	644.875	641.25	644	645.125	644.875	643.625	652.625	649.625	648	649.5	645.375	651.5	644.5	645.875	644.375	637	647.25	651.25	640	644.125	645.25
H04	0	0	0	0	0	0	0	0	0	0	0	0	0	0	0	0	0	0	0	0	0	0	0	0	0	0	0	0	0	0	0	0
H05	615.125	616	619.25	610.875	615.75	619.125	612.5	616.5	613.375	622.5	613.375	614.5	619.625	615.5	618	614.625	611.625	615.375	617.5	620.125	619.875	614.875	618.125	612.75	623.25	616.375	612.25	619	613.125	614.125	612.625	619.875
H06	664.5	665	669.5	657.75	664	667.875	662.25	668.5	664.125	664.125	664.875	662.875	664.5	667	664.25	666.125	659	666.25	660.75	663.875	660.125	666	662.375	667.375	663.875	669.375	665.625	661.75	656	667.875	663.375	667.25
H07	641.5	641.75	637.25	645.375	645.25	639.125	641.375	639.75	643.375	640.625	645.25	641.875	643.125	644.75	641.75	645.25	639.625	648.75	646.125	645	644	643.625	643.125	641.25	647.5	642.875	643.375	640.25	645.875	646.375	648.75	643.125
H08	0	0	0	0	0	0	0	0	0	0	0	0	0	0	0	0	0	0	0	0	0	0	0	0	0	0	0	0	0	0	0	0
H09	0	0	0	0	0	0	0	0	0	0	0	0	0	0	0	0	0	0	0	0	0	0	0	0	0	0	0	0	0	0	0	0
H10	622.625	615.75	617.125	627.5	613.5	617.125	616.125	614.375	618.25	618.25	613	614.75	617	620.5	622.625	616.375	614.875	620.25	620.75	615.5	620.125	623.625	617.75	613.125	616	619.875	617.625	619	617.125	616.25	618.375	615.625
H11	581.5	579	573.25	574	574.25	572.5	573.375	571.375	571.5	582.375	578.5	578.75	582.5	574.875	571	576.25	573.25	578	575.5	573.75	581.375	579.375	578.5	570.375	576.375	582.25	573	581.75	572.875	578.75	572.375	573.125
H12	647.25	642.625	650.25	650.875	645.5	655.25	653.625	645	651.5	653.75	650.625	650.75	649.5	644.25	653	645.25	650.5	647.5	651.375	648	648.25	643.5	644.5	649.125	649.5	651.875	649.875	646	648.25	647.375	654.75	647.375
H13	0	0	0	0	0	0	0	0	0	0	0	0	0	0	0	0	0	0	0	0	0	0	0	0	0	0	0	0	0	0	0	0
H14	553.5	547.875	553.25	549.375	550	546.25	551.875	552.875	551	551.375	551.875	556.375	550.625	552.25	554.5	557	551.625	546.375	547.375	550	551.25	552.625	555.625	548.625	554.25	558	548.375	555.625	548.625	549.125	545.125	554.625
H15	0	0	0	0	0	0	0	0	0	0	0	0	0	0	0	0	0	0	0	0	0	0	0	0	0	0	0	0	0	0	0	0
H16	604.375	606.5	608.5	610.375	605.125	603.375	611.25	607.375	603	605.75	612.625	609.125	606	607.5	603	608.5	606.375	606.625	609.375	610.25	611.625	611.875	604.125	614.125	605.25	610.625	616.125	607.25	616.625	607.5	608.375	605.375
H17	658.125	664.125	656	656.375	655.25	656	654	654	657.5	649.875	660.75	657.625	655	665.25	658.625	658.5	659.125	653.75	656.375	662.375	662	662.375	657.875	661.125	657.625	661.875	660.625	656.25	661.25	661.5	658.375	660
H18	654.375	659.5	663.375	662.75	659.25	663.75	661.125	659.375	660.375	659.375	656.75	660.75	657	659.25	665.375	656.625	655.875	655.875	661.5	657.625	658.5	660.75	662.125	657.625	660.75	661.75	645.375	662.25	663.125	666	658	660.375
H19	666.5	664.25	665.375	664	670.75	670.875	664.75	667.25	668.5	669.125	663.375	668	664.75	666.25	665.125	666.5	664.5	670	669.875	667.25	664.875	664.625	664.25	671.25	669.625	668.75	672.5	665.5	672.625	670.125	667.25	662.125
H20	0	0	0	0	0	0	0	0	0	0	0	0	0	0	0	0	0	0	0	0	0	0	0	0	0	0	0	0	0	0	0	0
H21	0	0	0	0	0	0	0	0	0	0	0	0	0	0	0	0	0	0	0	0	0	0	0	0	0	0	0	0	0	0	0	0
H22	688.625	688.125	688.25	684.75	685.125	681.5	690.75	681.625	686.875	682.875	683.375	687.125	691	690.625	683.875	692.125	687.5	692.625	692.625	686.25	694.5	688.375	692.625	683.75	689.75	690.875	689.375	688	689.125	686.625	690.375	693.25
H23	0	0	0	0	0	0	0	0	0	0	0	0	0	0	0	0	0	0	0	0	0	0	0	0	0	0	0	0	0	0	0	0
H24	0	0	0	0	0	0	0	0	0	0	0	0	0	0	0	0	0	0	0	0	0	0	0	0	0	0	0	0	0	0	0	0
I01	0	0	0	0	0	0	0	0	0	0	0	0	0	0	0	0	0	0	0	0	0	0	0	0	0	0	0	0	0	0	0	0
I02	631.875	636.375	632.375	635.25	627.875	640.5	636	630.75	634.5	632	631.375	636.875	630.25	632.75	635	633.25	630	632	631.375	635	634.875	637.375	633.5	629.5	628.875	635.125	635.625	628.375	638.5	633.375	631.5	635.5
I03	0	0	0	0	0	0	0	0	0	0	0	0	0	0	0	0	0	0	0	0	0	0	0	0	0	0	0	0	0	0	0	0
I04	541.125	546.125	544.25	546.25	546.25	545.875	543.625	547.375	542.5	536	548.75	541.5	551.5	548.125	545.5	545	553.375	544.375	541.75	547.625	544.75	542.375	550.125	545.875	544.75	546.375	549.125	548.125	541.75	546	545.25	546.375
I05	627.25	625	630.5	624.75	631.25	627.875	630.5	627.25	628	627	626.875	628.125	630.125	627.625	632.375	628.75	626.375	629.375	627.375	636	634.625	627.375	623.25	629.125	621.625	630.75	632.375	630.625	626.125	631.5	633	635.75
I06	0	0	0	0	0	0	0	0	0	0	0	0	0	0	0	0	0	0	0	0	0	0	0	0	0	0	0	0	0	0	0	0
I07	558.5	554.875	558.375	554.25	560.625	556.5	559.875	559.625	554.125	561.5	553.875	562.25	561	562.25	554.125	556.75	557.5	560	556.125	558.25	556.375	560.875	560.25	558.75	557.25	559.125	561.375	563.75	561.125	559	555.75	558.25
I08	638.875	636.5	642.375	648.875	642.375	642.875	643.625	641.625	648.25	643.5	644.125	646.125	646.75	645.5	646.25	643	643.375	641.875	649	646.625	645.75	648.625	639.875	644.125	640.375	640.625	645.625	645.5	639.25	639.125	642.875	646.75
I09	605.25	601.75	610	606.875	608	609.25	604.75	611.875	606.625	609.125	605.25	611	606.875	607.5	610.5	607.75	601	604.75	609.125	604.75	607.875	615	604.625	606.875	610.75	611.75	606.375	605.75	605.75	609.375	610.5	606
I10	0	0	0	0	0	0	0	0	0	0	0	0	0	0	0	0	0	0	0	0	0	0	0	0	0	0	0	0	0	0	0	0
I11	574.5	584.625	576.375	583.875	585.5	579.125	581.25	585.5	580.625	581.75	585.75	583.125	582.5	583.75	581.75	584.625	581.375	576.75	582.25	583.625	586.375	580.625	584.75	587	584.75	582.75	586.25	584.25	583.375	586.5	579.375	584.875
I12	631.875	624.25	630.25	625	624.75	624.25	630.5	620.75	629.125	627.375	623	622.125	628.875	626.875	628.75	624.75	633.5	625	627.75	630.625	627.625	632.125	622.5	630.375	629.5	619	625.875	629	625.25	625.375	623	626
I13	0	0	0	0	0	0	0	0	0	0	0	0	0	0	0	0	0	0	0	0	0	0	0	0	0	0	0	0	0	0	0	0
I14	0	0	0	0	0	0	0	0	0	0	0	0	0	0	0	0	0	0	0	0	0	0	0	0	0	0	0	0	0	0	0	0
I15	643.625	646.875	653.5	644	644	643.25	647.875	641.625	640.125	651.5	641	641.25	650	647.375	646.625	647.625	649.25	647.25	645.25	643.5	645.375	644.25	649.375	639	642.375	650.5	649.75	643	638	647.75	650	647.375
I16	661.625	674.375	667.75	663.25	672	663.5	663	666.25	674	663.875	672	663.5	671.75	659.625	670.375	665.625	669.25	665.625	664	669.75	669.125	666	673.875	663.25	666.375	669.125	671.125	668.375	667.375	669.625	670	667.75
I17	648.75	650.625	645	653.125	651	647.125	649.375	644.625	649.625	648.125	649.75	652.5	648.875	645.75	656.375	651.375	650	647	655.125	652.5	643.375	648.125	654.75	646.25	650.875	644.125	647.125	647.375	649.125	649	650.75	650.25
I18	704.875	698.75	703.625	706	699.625	702.875	700.875	707.5	704.125	706.375	708.875	706.875	701.375	707	708.125	705	708.625	700	702.625	703.25	711.375	701.875	704.875	703	709.875	707.375	712.125	707.5	703.25	706.25	706.875	708.5
I19	594.25	588.75	591.75	596.125	596.5	595.5	595.875	601.875	588.125	597	594.625	597.875	595.125	593.375	592.875	592.875	591.5	588	589.75	593	589.375	596.875	594	590.375	600.5	601.75	595.125	595.375	596.375	592.25	587.625	590.875
I20	0	0	0	0	0	0	0	0	0	0	0	0	0	0	0	0	0	0	0	0	0	0	0	0	0	0	0	0	0	0	0	0
I21	636.375	636.625	628.875	628.75	627	637.625	640.125	636.25	634.125	628.875	635.625	641.375	633.125	636.25	637.25	633.375	637.25	636.25	638.25	637.25	639.5	638	635	638.875	639.75	639.375	641.25	638.875	629.25	629	631.125	634.625
I22	0	0	0	0	0	0	0	0	0	0	0	0	0	0	0	0	0	0	0	0	0	0	0	0	0	0	0	0	0	0	0	0
I23	0	0	0	0	0	0	0	0	0	0	0	0	0	0	0	0	0	0	0	0	0	0	0	0	0	0	0	0	0	0	0	0
I24	0	0	0	0	0	0	0	0	0	0	0	0	0	0	0	0	0	0	0	0	0	0	0	0	0	0	0	0	0	0	0	0
J01	0	0	0	0	0	0	0	0	0	0	0	0	0	0	0	0	0	0	0	0	0	0	0	0	0	0	0	0	0	0	0	0
J02	634.625	639.125	637.625	635.25	640	640.75	636.75	642	637.375	637.875	642	636.625	636.625	634	636.625	639.75	631.875	635.125	638.5	643.75	643	638.625	637.25	637.5	637	644.625	641.25	642.125	641.75	639.625	639.125	633
J03	0	0	0	0	0	0	0	0	0	0	0	0	0	0	0	0	0	0	0	0	0	0	0	0	0	0	0	0	0	0	0	0
J04	0	0	0	0	0	0	0	0	0	0	0	0	0	0	0	0	0	0	0	0	0	0	0	0	0	0	0	0	0	0	0	0
J05	672	667.75	669.875	675.25	666.25	667.875	664.75	667	673.625	668.75	669.75	670.25	667.875	668.875	669.125	671.5	670.75	665.75	671.125	671.375	667.5	672.375	669.125	662.5	668.375	674	666.375	668.625	671.5	668.25	667.625	663.125
J06	0	0	0	0	0	0	0	0	0	0	0	0	0	0	0	0	0	0	0	0	0	0	0	0	0	0	0	0	0	0	0	0
J07	665.5	660.125	662.25	661.5	665	664.125	661.125	664.25	660.875	662.25	661.5	666	656	661.75	663.875	656.5	663.125	666.5	660.875	665.25	668.5	662.25	663.875	666.5	664	658.375	660.625	668.875	659.5	660.25	663.75	662
J08	0	0	0	0	0	0	0	0	0	0	0	0	0	0	0	0	0	0	0	0	0	0	0	0	0	0	0	0	0	0	0	0
J09	0	0	0	0	0	0	0	0	0	0	0	0	0	0	0	0	0	0	0	0	0	0	0	0	0	0	0	0	0	0	0	0
J10	686	687.625	689.125	683.5	685.75	683.625	678.375	685.125	689.375	683.75	680	685.25	685.75	686	689.375	686.125	680.75	686.5	680.75	681.5	687.375	691.25	685.75	677	680.5	685	691	692.75	684.625	686.5	689.875	676.25
J11	586.75	589.375	591.75	594.625	589.25	587.75	590.625	592	594.875	598	597.5	592.25	594.375	594.375	587.875	592.875	595.75	596.25	587.75	593.5	597.125	597.625	593.875	593.875	591.625	594.5	592.875	587.875	592.625	590.625	593.75	592.875
J12	643.625	643.125	644	646.5	642.5	647	638.875	644.125	644.375	648.25	643.375	651.25	641.375	646.25	645.5	649.875	645	644.125	642.875	643.875	642.125	642.625	649	643.5	646.5	645.875	643	645.625	642.625	645.75	649.875	650.375
J13	472.125	478.75	484	478.75	488.375	482.375	486.875	481.375	480.875	480	482.625	483.75	479.5	483.875	483.5	482.25	481.375	484.5	484.75	477.375	489.5	479	483.75	482.125	482.375	480.5	476.25	490	478.125	484.375	484.25	489.25
J14	0	0	0	0	0	0	0	0	0	0	0	0	0	0	0	0	0	0	0	0	0	0	0	0	0	0	0	0	0	0	0	0
J15	0	0	0	0	0	0	0	0	0	0	0	0	0	0	0	0	0	0	0	0	0	0	0	0	0	0	0	0	0	0	0	0
J16	661.75	663.75	665	663.25	663.625	667.25	665.25	662	659	666.875	667	663.75	662.375	659.25	666.75	667	663.25	662	661.25	658.375	659.625	662.5	665.5	665	660.75	664.875	659.25	669.125	663.125	659.125	666.5	659.75
J17	0	0	0	0	0	0	0	0	0	0	0	0	0	0	0	0	0	0	0	0	0	0	0	0	0	0	0	0	0	0	0	0
J18	0	0	0	0	0	0	0	0	0	0	0	0	0	0	0	0	0	0	0	0	0	0	0	0	0	0	0	0	0	0	0	0
J19	0	0	0	0	0	0	0	0	0	0	0	0	0	0	0	0	0	0	0	0	0	0	0	0	0	0	0	0	0	0	0	0
J20	0	0	0	0	0	0	0	0	0	0	0	0	0	0	0	0	0	0	0	0	0	0	0	0	0	0	0	0	0	0	0	0
J21	0	0	0	0	0	0	0	0	0	0	0	0	0	0	0	0	0	0	0	0	0	0	0	0	0	0	0	0	0	0	0	0
J22	666.75	663.375	672.5	664.75	669.75	667.5	667.75	665.125	667.875	670	672.25	664.75	666.25	664.625	667.75	667.5	663.625	676.75	667.125	664.75	665.25	665.25	665.375	671.375	664	673.5	671.375	668.5	663.75	667.375	671.375	668.875
J23	0	0	0	0	0	0	0	0	0	0	0	0	0	0	0	0	0	0	0	0	0	0	0	0	0	0	0	0	0	0	0	0
J24	0	0	0	0	0	0	0	0	0	0	0	0	0	0	0	0	0	0	0	0	0	0	0	0	0	0	0	0	0	0	0	0
K01	637.375	632.125	635.875	643	635.375	634.5	631.125	633	631.875	632.5	631.625	631	631.75	637.875	637.875	634	629.25	636.375	636.5	633.125	634.125	637.625	638.125	631.75	639.75	634.375	635.75	630.75	637.125	634.375	639.25	638
K02	0	0	0	0	0	0	0	0	0	0	0	0	0	0	0	0	0	0	0	0	0	0	0	0	0	0	0	0	0	0	0	0
K03	0	0	0	0	0	0	0	0	0	0	0	0	0	0	0	0	0	0	0	0	0	0	0	0	0	0	0	0	0	0	0	0
K04	640.75	643.25	639.75	643.75	639.75	642.5	639.125	648.5	645.5	642.75	643.875	645.25	645	639.25	641.125	645.75	640.5	644.25	639.5	644	646.375	647.5	641.875	643.375	643.5	646.125	640.375	642	640.25	643.5	640.375	639.5
K05	0	0	0	0	0	0	0	0	0	0	0	0	0	0	0	0	0	0	0	0	0	0	0	0	0	0	0	0	0	0	0	0
K06	0	0	0	0	0	0	0	0	0	0	0	0	0	0	0	0	0	0	0	0	0	0	0	0	0	0	0	0	0	0	0	0
K07	665	660.375	657.875	659.375	664.375	667.75	658.625	665	655.875	654.75	661.875	656.25	649.25	655.375	660	660.5	661.375	653.25	657.625	661.25	658	656.375	656.5	664.75	655.25	670.125	654.25	659.625	659.125	659.125	659.375	660.25
K08	0	0	0	0	0	0	0	0	0	0	0	0	0	0	0	0	0	0	0	0	0	0	0	0	0	0	0	0	0	0	0	0
K09	0	0	0	0	0	0	0	0	0	0	0	0	0	0	0	0	0	0	0	0	0	0	0	0	0	0	0	0	0	0	0	0
K10	624.625	627.125	632.375	627.75	635.25	627.25	628.75	635.625	628.75	635.25	628.25	633.125	635.5	634.25	628	628.75	628.625	635	630.375	631	629.875	631.375	628.25	624.375	635	632.5	631.375	628	630.625	634	631.875	634.25
K11	0	0	0	0	0	0	0	0	0	0	0	0	0	0	0	0	0	0	0	0	0	0	0	0	0	0	0	0	0	0	0	0
K12	607.625	602	605.25	609.75	612.875	610.5	605.625	608.875	612.125	606.5	610.375	613.25	611.25	605.125	612.625	610	612.25	611.75	610	606.5	612.75	608.125	610.875	612.125	609.625	613.125	612.625	609.375	607.5	606.125	604.875	607
K13	627.875	624.75	624.375	626	626.125	626	621.75	632.125	621.75	625.25	617.625	630.25	627	622.875	618.375	622	619.5	630.25	625	623	623.625	619	627.875	628.75	623.625	626.125	628.125	624.5	629	627.375	624.125	625.875
K14	0	0	0	0	0	0	0	0	0	0	0	0	0	0	0	0	0	0	0	0	0	0	0	0	0	0	0	0	0	0	0	0
K15	690	684	687.75	684.875	684.875	686.875	685	691.375	688	692.5	687.25	689.75	686	688.625	688.875	692	689	690	684.75	686.25	693.625	685.625	687.5	690.25	680.25	685.375	688	692.75	686.125	685.25	682.375	690.125
K16	0	0	0	0	0	0	0	0	0	0	0	0	0	0	0	0	0	0	0	0	0	0	0	0	0	0	0	0	0	0	0	0
K17	0	0	0	0	0	0	0	0	0	0	0	0	0	0	0	0	0	0	0	0	0	0	0	0	0	0	0	0	0	0	0	0
K18	0	0	0	0	0	0	0	0	0	0	0	0	0	0	0	0	0	0	0	0	0	0	0	0	0	0	0	0	0	0	0	0
K19	682.75	686.75	688.625	686.75	692	691.25	691.875	690.625	688.75	687.375	698.125	690.875	688.25	693.5	693.25	688.75	686.625	689.375	695.625	694.75	696.625	685.5	692.125	694.75	694	692	687.625	687.75	689.25	699.875	693.75	690.625
K20	693.5	693.125	693.375	700.375	696.625	692	700.25	697	700.25	691.125	698.875	694.75	696.875	696.75	702.75	699.5	696.5	697.375	697.5	698.75	693.25	699.25	703.5	698.125	696.25	700.5	696.5	692.375	699.125	695.25	700.125	689.75
K21	700.875	696.625	697.75	703.375	700.625	707.25	700.5	696.625	698.375	694.125	699.875	702.625	700.875	701	704.75	700.75	698.75	696.375	703.75	703.625	699.375	697	697.125	697.25	693.375	703	695.75	702.5	698.75	698.75	703.375	703.75
K22	0	0	0	0	0	0	0	0	0	0	0	0	0	0	0	0	0	0	0	0	0	0	0	0	0	0	0	0	0	0	0	0
K23	0	0	0	0	0	0	0	0	0	0	0	0	0	0	0	0	0	0	0	0	0	0	0	0	0	0	0	0	0	0	0	0
K24	0	0	0	0	0	0	0	0	0	0	0	0	0	0	0	0	0	0	0	0	0	0	0	0	0	0	0	0	0	0	0	0
L01	0	0	0	0	0	0	0	0	0	0	0	0	0	0	0	0	0	0	0	0	0	0	0	0	0	0	0	0	0	0	0	0
L02	0	0	0	0	0	0	0	0	0	0	0	0	0	0	0	0	0	0	0	0	0	0	0	0	0	0	0	0	0	0	0	0
L03	0	0	0	0	0	0	0	0	0	0	0	0	0	0	0	0	0	0	0	0	0	0	0	0	0	0	0	0	0	0	0	0
L04	528	533.375	526.75	530.375	530.375	528.5	535.375	523.25	533.375	532.75	528.5	532.25	530	531.375	524.75	529.625	534.125	529.5	532	531.25	531.5	530.875	527.125	532.375	533.5	534.125	536.25	531.375	529	529.125	524	527.875
L05	0	0	0	0	0	0	0	0	0	0	0	0	0	0	0	0	0	0	0	0	0	0	0	0	0	0	0	0	0	0	0	0
L06	0	0	0	0	0	0	0	0	0	0	0	0	0	0	0	0	0	0	0	0	0	0	0	0	0	0	0	0	0	0	0	0
L07	0	0	0	0	0	0	0	0	0	0	0	0	0	0	0	0	0	0	0	0	0	0	0	0	0	0	0	0	0	0	0	0
L08	660.625	663.25	663.25	661.25	664.125	664	662.5	660.25	664.875	664.875	669.125	667.25	667.875	668.375	671.125	660.125	666	658.875	666.625	662.75	665.375	664.625	665.75	666.5	666	668.875	663.375	666.625	667.5	660.5	663.875	669
L09	686.125	684.75	682.625	687.875	687.375	680.375	690.25	680.875	691	689.5	687.5	684	685.75	681.25	688.125	676.375	684.25	689.5	681	686	684	684.75	694.5	689.125	686.5	688.625	694.875	687.5	684.875	686.75	686.625	687
L10	0	0	0	0	0	0	0	0	0	0	0	0	0	0	0	0	0	0	0	0	0	0	0	0	0	0	0	0	0	0	0	0
L11	678.125	672.875	678.5	680.75	672.625	679.875	675.875	669.5	678.25	681.375	679.125	675.625	672.375	673.875	682.25	682.875	671.75	677.25	668.625	675.125	673.75	677.5	675.125	671.875	667.375	675.25	674.75	672.75	676.625	676.875	671.875	675.5
L12	677.375	676.25	680.75	676	671.5	671.75	674.75	676.875	676.375	673.125	672.5	674.125	675.5	673.625	672.875	673.875	671.875	672.75	673.125	669.5	673.875	677.5	671.5	670.75	677.5	673.125	680.375	665	675.625	674.125	673.5	674.875
L13	0	0	0	0	0	0	0	0	0	0	0	0	0	0	0	0	0	0	0	0	0	0	0	0	0	0	0	0	0	0	0	0
L14	0	0	0	0	0	0	0	0	0	0	0	0	0	0	0	0	0	0	0	0	0	0	0	0	0	0	0	0	0	0	0	0
L15	653.125	655.125	652.25	653.75	654.75	661.375	654.5	655.125	653	654.25	655.25	649	654.25	655.5	657.5	651.375	652.625	654.625	648.125	650.5	651.625	657.5	654.625	655	649.625	643.875	654.5	655.125	651.75	650.875	651.625	654.25
L16	635.375	633	627.625	627.875	633.5	634.125	640.375	629.625	635.75	633.875	628.75	636.875	635.25	630.875	632.125	641.125	634.75	637.625	633.375	632.375	641.75	628.375	636.625	631.75	634.25	632.5	632.75	634.75	636.5	640.625	633.25	636.375
L17	640.125	634.125	629.125	635.75	633.5	638	633.5	634.25	641.25	629.75	642.75	631.875	631.875	631.375	639.875	630.75	640.25	632.375	636.25	636.375	638.375	637.5	637.75	639.75	633.5	634.875	636.25	633	638.125	638.125	639.375	638.25
L18	593.875	607.125	601.125	595.75	599.5	595.625	602.125	600.25	599.625	603	599.125	600.875	596.625	603.5	599.5	602.375	599.5	599.125	597.5	599.25	602.5	598.625	595.75	601.875	600.875	606.875	603.625	598.25	594.625	599.5	602.375	594.75
L19	680.125	676.875	687	683	687.5	682.875	680.125	684	684.625	683	685.75	681.25	678.25	682.125	682	680.625	685.375	680.5	684.875	688.25	679.75	684.125	681.125	685.125	679.25	679.25	689.125	686.875	683.375	683.5	678.25	688.5
L20	670.75	671	669.25	671	675.625	668.5	673.375	667.625	672.5	668.875	671.5	664.25	675.125	665	669.125	667.625	670.375	669.375	669	666.25	671.375	665.625	672.5	671.875	676	676.75	670.875	671	671.125	666.375	672	674
L21	505.625	512.375	501	510.125	514.625	509.625	506.625	514.5	510.625	513.375	509.75	512.5	509.5	504	505.875	512.25	513.625	513.125	509.5	512.875	506.25	508.875	509.125	512.625	510.875	511	509	506.25	509	508.125	510.625	509
L22	0	0	0	0	0	0	0	0	0	0	0	0	0	0	0	0	0	0	0	0	0	0	0	0	0	0	0	0	0	0	0	0
L23	0	0	0	0	0	0	0	0	0	0	0	0	0	0	0	0	0	0	0	0	0	0	0	0	0	0	0	0	0	0	0	0
L24	0	0	0	0	0	0	0	0	0	0	0	0	0	0	0	0	0	0	0	0	0	0	0	0	0	0	0	0	0	0	0	0
M01	614	612.625	618.75	616.125	618.5	609.375	611.875	608.75	607.5	612.125	617	616.125	616	613.125	613.75	608.5	611.5	610.375	611.5	614.125	613.75	610	612.125	613.625	617.75	610.375	620.375	618.75	612.25	613.5	614.25	610.75
M02	0	0	0	0	0	0	0	0	0	0	0	0	0	0	0	0	0	0	0	0	0	0	0	0	0	0	0	0	0	0	0	0
M03	614.875	614.25	610.5	621.625	616.625	610.75	617	613	614.875	615.75	622	611.75	614.875	613.375	613.375	619.125	613.375	614.375	616.125	611.75	613.75	613.625	617.75	614.875	620.75	610.5	619.125	611.625	614.25	622.75	616.5	607.25
M04	0	0	0	0	0	0	0	0	0	0	0	0	0	0	0	0	0	0	0	0	0	0	0	0	0	0	0	0	0	0	0	0
M05	659.125	657.875	663.75	654.75	652.5	663.875	656.875	660.125	663.75	662.75	663.75	658.75	659.25	658.625	665.75	665.125	663.25	661.25	659	662.75	654.25	665.375	664.875	660.5	669.375	664.25	664.125	660.125	658.125	661.125	657.375	663.25
M06	665.5	656.5	659.25	663.875	659	661.75	659.25	664.25	652.625	659.5	660.5	661.375	658.25	657.75	660.5	663.625	662.125	662	662.625	662.375	663.625	664.875	666.375	655.375	662.875	658.875	661.75	663.375	659	663	662.25	655.625
M07	0	0	0	0	0	0	0	0	0	0	0	0	0	0	0	0	0	0	0	0	0	0	0	0	0	0	0	0	0	0	0	0
M08	666.125	667.75	668.375	660.625	666.875	666	660	665.375	671	667.125	670.5	669	660.875	671.375	661	668.875	669.75	666.875	669	664.625	672.625	669.75	664.625	663.375	671.875	673.75	670.5	662.75	666.25	667.75	663.75	667.75
M09	0	0	0	0	0	0	0	0	0	0	0	0	0	0	0	0	0	0	0	0	0	0	0	0	0	0	0	0	0	0	0	0
M10	0	0	0	0	0	0	0	0	0	0	0	0	0	0	0	0	0	0	0	0	0	0	0	0	0	0	0	0	0	0	0	0
M11	629.25	627.75	627.625	625.25	630	630.625	625.875	629.625	630.125	624.625	631.125	626.75	621.875	626.75	627.875	629.75	631.125	621.125	623.5	628.5	627.75	628.25	634	627.125	628.875	624.25	629.25	623.875	628.375	624.125	625.25	630.25
M12	585.5	583.25	586.25	589.5	584.375	589.625	585.5	591.5	589.875	588.25	588	586.5	588.5	589	583.125	586.75	584.625	580	590.875	588.125	583.25	589	587	585	583	582	595.625	592.5	584.25	584.375	587.125	581.5
M13	0	0	0	0	0	0	0	0	0	0	0	0	0	0	0	0	0	0	0	0	0	0	0	0	0	0	0	0	0	0	0	0
M14	0	0	0	0	0	0	0	0	0	0	0	0	0	0	0	0	0	0	0	0	0	0	0	0	0	0	0	0	0	0	0	0
M15	688.5	685.5	686.75	687.5	690.5	681.25	689.625	681	695.125	686.875	691.5	684.25	686.25	680.875	679.5	690.25	689.375	692.625	682.125	689	680.875	684.375	688	682.75	687	685.875	687.125	682.5	694.25	685.75	687.625	687.875
M16	0	0	0	0	0	0	0	0	0	0	0	0	0	0	0	0	0	0	0	0	0	0	0	0	0	0	0	0	0	0	0	0
M17	0	0	0	0	0	0	0	0	0	0	0	0	0	0	0	0	0	0	0	0	0	0	0	0	0	0	0	0	0	0	0	0
M18	658.125	658.875	665.125	662	655.625	662.875	661.25	661.125	656	661	662.375	659.375	660	662.75	667.25	665.125	658.125	655.25	658	657.375	657.75	658.875	669.5	656.875	664.625	665	664.75	662.25	661.5	663	663.375	659.75
M19	691.75	694.375	696.25	694.5	700.5	695.625	695.125	687.125	693.875	699.25	697	694.5	690.875	693.25	696.25	699.125	693	695	696.125	690.5	699.625	691.5	692.5	690.5	689.25	693.375	692.875	691.875	699	693.75	694.375	688.375
M20	0	0	0	0	0	0	0	0	0	0	0	0	0	0	0	0	0	0	0	0	0	0	0	0	0	0	0	0	0	0	0	0
M21	639.375	628.75	633.875	631.375	631.25	634.625	638.5	634	632.25	631.875	632	626.25	636	631.75	628.5	631.375	633	627.125	627.375	630.625	634.125	629.625	634.5	635.125	626.875	634.375	633.75	639.5	626.75	635.75	639.625	635.625
M22	0	0	0	0	0	0	0	0	0	0	0	0	0	0	0	0	0	0	0	0	0	0	0	0	0	0	0	0	0	0	0	0
M23	0	0	0	0	0	0	0	0	0	0	0	0	0	0	0	0	0	0	0	0	0	0	0	0	0	0	0	0	0	0	0	0
M24	0	0	0	0	0	0	0	0	0	0	0	0	0	0	0	0	0	0	0	0	0	0	0	0	0	0	0	0	0	0	0	0
N01	664	664.875	663.75	665.875	665.25	664.5	663.75	661.25	657.5	665.25	666.75	666.25	661.75	662.875	661.75	664.75	661.75	662.125	663.25	660.375	665.25	658.375	661.125	663.125	664.75	664.875	661.125	665	664.125	663.75	668.5	667.875
N02	0	0	0	0	0	0	0	0	0	0	0	0	0	0	0	0	0	0	0	0	0	0	0	0	0	0	0	0	0	0	0	0
N03	0	0	0	0	0	0	0	0	0	0	0	0	0	0	0	0	0	0	0	0	0	0	0	0	0	0	0	0	0	0	0	0
N04	0	0	0	0	0	0	0	0	0	0	0	0	0	0	0	0	0	0	0	0	0	0	0	0	0	0	0	0	0	0	0	0
N05	583	586.25	582.5	577.25	584	585.875	580.875	584	590.125	579.75	581.125	584.5	578.25	581.625	577.75	586.125	578.375	586.5	581.25	583.125	584.375	578	588.75	586.25	584	589	583.125	586.125	582.75	581.125	586.5	586
N06	0	0	0	0	0	0	0	0	0	0	0	0	0	0	0	0	0	0	0	0	0	0	0	0	0	0	0	0	0	0	0	0
N07	0	0	0	0	0	0	0	0	0	0	0	0	0	0	0	0	0	0	0	0	0	0	0	0	0	0	0	0	0	0	0	0
N08	662.25	669	667.625	661.5	663.125	664	669.875	661.5	668.75	665.75	661.25	659.375	662.375	656	661.375	661.75	666.875	662	666.25	657.625	660	666.125	662.625	660.125	657.125	659.5	664.375	662.375	663.25	671	670.5	664.375
N09	0	0	0	0	0	0	0	0	0	0	0	0	0	0	0	0	0	0	0	0	0	0	0	0	0	0	0	0	0	0	0	0
N10	0	0	0	0	0	0	0	0	0	0	0	0	0	0	0	0	0	0	0	0	0	0	0	0	0	0	0	0	0	0	0	0
N11	674	667.5	671.625	671.375	670.125	667.625	679.75	668.375	671	674.375	664.375	672.5	664.75	676.125	671.5	670.75	676.75	676.5	677.75	665.625	671.5	672.125	674.75	669.5	674	671.125	674	673.25	666.125	670.5	669.375	672.75
N12	0	0	0	0	0	0	0	0	0	0	0	0	0	0	0	0	0	0	0	0	0	0	0	0	0	0	0	0	0	0	0	0
N13	0	0	0	0	0	0	0	0	0	0	0	0	0	0	0	0	0	0	0	0	0	0	0	0	0	0	0	0	0	0	0	0
N14	0	0	0	0	0	0	0	0	0	0	0	0	0	0	0	0	0	0	0	0	0	0	0	0	0	0	0	0	0	0	0	0
N15	682	679.375	680.875	682.125	670	678.5	674.625	680.625	674.75	674.5	682.75	682.875	682.375	669.875	681.125	682.125	677	677.875	673.75	676.125	676.625	678.375	679.75	676.125	675.625	672.75	677.75	679.25	680.375	671	678.875	675.25
N16	0	0	0	0	0	0	0	0	0	0	0	0	0	0	0	0	0	0	0	0	0	0	0	0	0	0	0	0	0	0	0	0
N17	0	0	0	0	0	0	0	0	0	0	0	0	0	0	0	0	0	0	0	0	0	0	0	0	0	0	0	0	0	0	0	0
N18	0	0	0	0	0	0	0	0	0	0	0	0	0	0	0	0	0	0	0	0	0	0	0	0	0	0	0	0	0	0	0	0
N19	566	565.625	572.375	566.125	563.75	567	564.875	568.625	573	565.25	564	562.625	570.75	569	566.25	567.625	567.5	568.5	567.75	572.375	569.25	570.75	563.75	570.875	565.75	567.125	575	565.875	567.625	566.125	568.625	571.375
N20	561.625	557.875	562.875	565.125	557.625	559.25	560.5	560.875	560.75	568.5	568.25	566.75	567.125	561.875	563.125	566.375	563.625	566.25	567.875	564.25	559.375	568.125	563	563.375	567.75	560.375	570.375	566.75	562	565.25	556	566.25
N21	593.125	597.25	592.875	593.75	587.875	591.375	597.125	590.375	598.5	598	588.125	593.125	591.375	589.75	590	592.625	597.375	593.75	591.5	592.25	599.75	593.125	593.625	598	596.375	591.5	593.375	598.375	594.25	596.25	591.125	595.75
N22	0	0	0	0	0	0	0	0	0	0	0	0	0	0	0	0	0	0	0	0	0	0	0	0	0	0	0	0	0	0	0	0
N23	0	0	0	0	0	0	0	0	0	0	0	0	0	0	0	0	0	0	0	0	0	0	0	0	0	0	0	0	0	0	0	0
N24	0	0	0	0	0	0	0	0	0	0	0	0	0	0	0	0	0	0	0	0	0	0	0	0	0	0	0	0	0	0	0	0
O01	674.625	670.25	673.25	674.875	676	682.625	678.75	673.875	673.25	674	670.125	675.25	682.5	674.875	676.375	678.25	672.25	668.875	675.125	670.875	677.25	675.25	672.5	670.875	675.875	678.625	680.75	678.875	674.25	672.625	669.25	664.5
O02	0	0	0	0	0	0	0	0	0	0	0	0	0	0	0	0	0	0	0	0	0	0	0	0	0	0	0	0	0	0	0	0
O03	671.75	666	665	673.75	676.375	672.25	666.25	669.875	666.625	665.625	673.25	673.625	670.75	679.75	670.5	665.625	670	677	670.75	669.625	675.25	671.5	674.625	673.25	667.125	674.125	671	671	672.375	667.875	670.875	668.125
O04	0	0	0	0	0	0	0	0	0	0	0	0	0	0	0	0	0	0	0	0	0	0	0	0	0	0	0	0	0	0	0	0
O05	669.5	674.625	673.875	673.375	676.25	671.125	678.5	678	672.5	672.5	672.625	668.625	673.5	667.375	677.875	688.125	681.625	673.875	673.25	677.75	676.625	678.5	677.625	673.875	672.125	674.5	676.375	673.625	678	671.375	675.375	675.875
O06	0	0	0	0	0	0	0	0	0	0	0	0	0	0	0	0	0	0	0	0	0	0	0	0	0	0	0	0	0	0	0	0
O07	0	0	0	0	0	0	0	0	0	0	0	0	0	0	0	0	0	0	0	0	0	0	0	0	0	0	0	0	0	0	0	0
O08	654.125	654.375	648.5	652.25	653.75	655.75	647.75	653.75	652.75	656.5	653.875	651.75	653.75	657.5	653.125	648.75	652.25	655.5	655.25	649.5	655.375	656	654.25	655.5	656.625	651.75	652.875	652.25	654.125	650.125	650.375	650
O09	0	0	0	0	0	0	0	0	0	0	0	0	0	0	0	0	0	0	0	0	0	0	0	0	0	0	0	0	0	0	0	0
O10	0	0	0	0	0	0	0	0	0	0	0	0	0	0	0	0	0	0	0	0	0	0	0	0	0	0	0	0	0	0	0	0
O11	0	0	0	0	0	0	0	0	0	0	0	0	0	0	0	0	0	0	0	0	0	0	0	0	0	0	0	0	0	0	0	0
O12	0	0	0	0	0	0	0	0	0	0	0	0	0	0	0	0	0	0	0	0	0	0	0	0	0	0	0	0	0	0	0	0
O13	612.625	615.375	616.625	616.5	619	617.125	616.75	621.625	614.625	619.875	615.125	612.375	615.875	610	618.75	618.375	621.5	618.875	613.125	616.875	619.875	616.25	616.75	614.375	611.75	613.125	618.5	617.25	616.25	623.375	618.25	614
O14	0	0	0	0	0	0	0	0	0	0	0	0	0	0	0	0	0	0	0	0	0	0	0	0	0	0	0	0	0	0	0	0
O15	0	0	0	0	0	0	0	0	0	0	0	0	0	0	0	0	0	0	0	0	0	0	0	0	0	0	0	0	0	0	0	0
O16	0	0	0	0	0	0	0	0	0	0	0	0	0	0	0	0	0	0	0	0	0	0	0	0	0	0	0	0	0	0	0	0
O17	729.5	734.5	738.5	741.25	736.25	734.75	745.5	740	740.5	737.375	733.875	736.125	736.125	737.375	737.75	730.375	737.25	733.25	731.5	742.75	736.5	739.25	740.75	740.25	739.5	743.875	739.125	737.875	734.25	738.5	738.5	740.125
O18	0	0	0	0	0	0	0	0	0	0	0	0	0	0	0	0	0	0	0	0	0	0	0	0	0	0	0	0	0	0	0	0
O19	0	0	0	0	0	0	0	0	0	0	0	0	0	0	0	0	0	0	0	0	0	0	0	0	0	0	0	0	0	0	0	0
O20	664.625	662.625	668.75	657.375	661	664.375	668.625	666.75	664.375	663.875	669.625	669.375	668.875	669.125	670.625	663.25	668.875	663.75	671.25	669.125	668	659.25	663.125	666.625	663.375	662	662.75	666.875	666.75	668	665.875	670
O21	0	0	0	0	0	0	0	0	0	0	0	0	0	0	0	0	0	0	0	0	0	0	0	0	0	0	0	0	0	0	0	0
O22	0	0	0	0	0	0	0	0	0	0	0	0	0	0	0	0	0	0	0	0	0	0	0	0	0	0	0	0	0	0	0	0
O23	0	0	0	0	0	0	0	0	0	0	0	0	0	0	0	0	0	0	0	0	0	0	0	0	0	0	0	0	0	0	0	0
O24	0	0	0	0	0	0	0	0	0	0	0	0	0	0	0	0	0	0	0	0	0	0	0	0	0	0	0	0	0	0	0	0
P01	0	0	0	0	0	0	0	0	0	0	0	0	0	0	0	0	0	0	0	0	0	0	0	0	0	0	0	0	0	0	0	0
P02	645.25	654.75	658.875	656.875	658.75	664.75	659.5	660.75	659.375	657.75	654.875	667.5	656.625	660.125	656.25	656.125	658	652.75	661.25	660.375	657.5	652.125	658.25	660.125	658.625	657.375	652.5	661	658	660.125	657.25	652.25
P03	465.875	463.375	464.125	463.25	463.625	465.125	466.5	468.125	463.375	467.125	463.25	468.75	465.5	468	470.25	464.625	466.625	468.875	468.25	468.5	469.75	468.5	470	471.125	474.25	466.75	467.375	467.125	465.375	470.125	462.25	459.625
P04	0	0	0	0	0	0	0	0	0	0	0	0	0	0	0	0	0	0	0	0	0	0	0	0	0	0	0	0	0	0	0	0
P05	577.75	584.625	583.75	580.25	582	585	585.75	579.25	582.25	581.875	579.875	588.25	586.25	580.625	586.375	585.25	582.375	577.75	585.625	578.125	580.75	578.5	580.375	583.25	582.25	574.25	585.875	585.125	578	589.5	584	582.125
P06	0	0	0	0	0	0	0	0	0	0	0	0	0	0	0	0	0	0	0	0	0	0	0	0	0	0	0	0	0	0	0	0
P07	632.125	638.625	633.125	637.5	628.5	635.75	633.5	635.125	634.375	632.625	640.25	631.75	635.625	628.5	631.125	636.375	631.25	630.375	638.625	635.25	635.875	638.75	632.375	636	631.25	632.625	633.5	635.625	638.75	633.5	630	625
P08	611	607.625	606.125	607.125	609.875	610.375	610.125	609.125	612.375	611.5	606.25	614	608.375	601.125	604.25	609.875	611.625	610.25	605.25	607.875	608.125	612.75	608.625	605.25	610.5	611.75	605.625	609.625	610.25	607	615.375	611.75
P09	0	0	0	0	0	0	0	0	0	0	0	0	0	0	0	0	0	0	0	0	0	0	0	0	0	0	0	0	0	0	0	0
P10	586.375	589.875	588.625	597.75	594.625	592.875	590.75	593.75	592.25	594.125	601.375	591.625	598.875	593	594.25	590.875	595.375	588.875	596.75	595.125	591.25	585.25	596.5	591.875	591.75	589.875	594.25	592.625	586.625	593.125	591.375	599.125
P11	0	0	0	0	0	0	0	0	0	0	0	0	0	0	0	0	0	0	0	0	0	0	0	0	0	0	0	0	0	0	0	0
P12	714.375	716.5	719.625	719	713.875	715.75	722.75	723	717.375	720.125	723.375	716.375	721.125	720.75	719.25	723.875	719	719	720.875	717	715.875	732.125	718.5	714.375	719.125	720.875	718.125	724.375	721.5	727.25	718	725.125
P13	731	734.75	728.375	734.125	729.125	739.625	737.25	730.125	741.125	731.25	729.25	735.375	739	725.125	729.5	735.375	736.875	736.75	730.625	740.25	736.625	731.875	735.75	733.125	733.5	731.75	736.875	738.25	739.75	732.125	738.75	731
P14	748.25	738.25	744.625	744.75	742.25	743.125	734.375	743.125	747	741.375	748.25	733.875	743.5	749.875	741.125	743	746.875	750.75	741.25	743.75	742	747.125	739.25	743.625	742.875	745.25	743.25	748.75	739.625	743.375	743.25	745
P15	768.25	771.875	778.625	770.25	776.5	779.375	777.25	778.375	770.375	777.25	776.625	777.375	780.875	773.875	773.5	777.5	776.375	773.75	774.875	770.5	772.5	775.625	776.125	781.5	771	772.5	777.625	778.25	780	774.25	773.75	775.375
P16	704.125	703.5	707.25	702.125	703.375	708.5	697.25	697.5	706.125	705.75	704.625	700.25	712.875	703	703.125	705.375	710.75	712.75	701	701.625	706.875	703.625	710.375	705.875	705	700.625	709.875	701.25	702.5	708.125	703.75	701.75
P17	745.625	742.125	749	754.375	742.875	749.875	754.375	743.375	746.75	746.75	750.125	747.5	751.625	747.5	755.375	756.875	751	746.5	750.875	747.5	747	753	739.75	752.625	752.5	743.125	755	752.5	746.5	749.375	752	753.5
P18	0	0	0	0	0	0	0	0	0	0	0	0	0	0	0	0	0	0	0	0	0	0	0	0	0	0	0	0	0	0	0	0
P19	0	0	0	0	0	0	0	0	0	0	0	0	0	0	0	0	0	0	0	0	0	0	0	0	0	0	0	0	0	0	0	0
P20	0	0	0	0	0	0	0	0	0	0	0	0	0	0	0	0	0	0	0	0	0	0	0	0	0	0	0	0	0	0	0	0
P21	812	815.375	807	807.125	805.375	814.5	808	808.375	800.625	812.25	808	805.75	808	808.625	805.125	808.125	812.875	810.625	809.875	808	812	803	812.625	814.75	810.875	804	810.375	813.625	811.125	802.375	813.25	806.5
P22	784	778.875	789.375	778.125	778.5	787.25	791	786.25	788.625	782	784.25	782.25	785.375	782	782.75	780.75	785.125	784.125	786.875	788.375	781.375	785.125	782	787.75	778.5	791.375	788	781.875	790.75	786.875	780.875	780.875
P23	0	0	0	0	0	0	0	0	0	0	0	0	0	0	0	0	0	0	0	0	0	0	0	0	0	0	0	0	0	0	0	0
P24	0	0	0	0	0	0	0	0	0	0	0	0	0	0	0	0	0	0	0	0	0	0	0	0	0	0	0	0	0	0	0	0
Last Cell

## Sheet: Summary Sheet
DA Normalize				PCV Normalized
Row	Column	Max	FFT Value	Row	Column	Max	FFT Value			Row	Column	DA-Max	Treatment (µM)
A	2	9.50878	2.15054							E	1	18.586	0
A	3	15.6126	4.6595							G	1	7.21587	0
A	9	14.8607	3.94265							K	1	8.38916	0
A	10	13.4493	2.50896							M	1	11.3423	0
A	12	9.68322	3.22581							N	1	12.6745	0
A	14	19.3491	1.79211							O	1	9.98846	0
A	15	17.0438	2.86738							A	2	9.50878	0
B	6	16.378	5.01792							F	2	18.4846	0
B	10	28.0118	3.58423							I	2	13.1418	0
B	12	23.3104	1.79211							J	2	14.9933	0
B	13	12.886	1.79211							P	2	16.9174	0
B	14	10.6503	1.07527							A	3	15.6126	0.05
B	18	12.7943	5.73477							E	3	10.0518	0.05
B	19	16.543	0.358423							H	3	7.91215	0.05
B	20	21.3395	5.01792							M	3	12.5058	0.05
B	22	21.0393	1.43369							O	3	6.41714	0.05
C	8	11.9631	2.86738							P	3	2.71671	0.05
C	9	18.9991	3.22581							E	4	13.475	0.05
C	10	15.0665	4.6595							F	4	19.9126	0.05
C	11	12.437	5.37634							I	4	11.2326	0.05
C	12	15.5962	2.50896							K	4	10.7313	0.05
C	15	20.9971	5.01792							L	4	11.9609	0.05
C	16	13.1768	3.94265							D	5	13.49	0.098
C	18	17.9081	2.50896							E	5	15.5866	0.098
C	20	12.5002	2.86738							H	5	14.9983	0.098
C	21	10.2101	3.22581							I	5	13.4219	0.098
C	22	11.7095	5.73477							J	5	14.3742	0.098
D	5	13.49	5.37634							M	5	17.1406	0.098
D	6	15.6719	3.94265							N	5	6.78951	0.098
D	7	17.3455	2.15054							O	5	16.5367	0.098
D	11	11.1442	1.43369							P	5	11.9674	0.098
D	12	10.5116	3.22581							B	6	16.378	0.098
D	13	8.26621	5.37634							D	6	15.6719	0.098
D	15	15.7344	2.86738							G	6	18.7572	0.098
D	16	16.737	2.50896							H	6	13.8414	0.098
D	18	17.6584	2.15054							M	6	8.69283	0.098
D	19	9.05779	2.50896							D	7	17.3455	0.195
D	20	17.5652	1.07527							H	7	17.1203	0.195
E	1	18.586	2.86738							I	7	10.977	0.195
E	3	10.0518	2.86738							J	7	16.3737	0.195
E	4	13.475	5.73477							K	7	8.12344	0.195
E	5	15.5866	1.79211							P	7	22.0449	0.195
E	8	17.8596	1.43369							C	8	11.9631	0.195
E	10	10.7809	0.716846							E	8	17.8596	0.195
E	16	10.5391	5.01792							I	8	10.6277	0.195
E	17	15.4075	5.73477							L	8	11.7405	0.195
E	18	13.0951	1.43369							M	8	15.9688	0.195
E	19	17.9557	0.716846							N	8	18.4638	0.195
E	21	18.0916	1.79211							O	8	17.3339	0.195
F	2	18.4846	2.15054							P	8	12.6939	0.195
F	4	19.9126	2.86738							A	9	14.8607	0.39
F	10	18.6819	0.716846							C	9	18.9991	0.39
F	11	13.4357	0.358423							I	9	2.87915	0.39
F	12	6.12016	3.22581							L	9	15.1537	0.39
F	13	25.3661	0.358423							A	10	13.4493	0.39
F	16	15.066	2.86738							B	10	28.0118	0.39
F	17	9.09821	2.15054							C	10	15.0665	0.39
G	1	7.21587	5.73477							E	10	10.7809	0.39
G	6	18.7572	1.43369							F	10	18.6819	0.39
G	16	21.936	2.86738							H	10	20.3377	0.39
H	3	7.91215	0.358423							J	10	13.6034	0.39
H	5	14.9983	5.73477							K	10	20.5814	0.39
H	6	13.8414	5.01792							P	10	7.17624	0.39
H	7	17.1203	1.07527							C	11	12.437	0.78
H	10	20.3377	3.58423							D	11	11.1442	0.78
H	11	22.8517	2.15054							F	11	13.4357	0.78
H	12	9.47363	3.58423							H	11	22.8517	0.78
H	14	23.363	4.6595							I	11	7.74357	0.78
H	16	16.0872	4.6595							J	11	10.8337	0.78
H	17	11.1451	1.79211							L	11	19.1368	0.78
H	18	18.6321	5.73477							M	11	19.2969	0.78
H	19	16.6708	1.07527							N	11	18.6935	0.78
H	22	16.574	3.22581							A	12	9.68322	0.78
I	2	13.1418	5.73477							B	12	23.3104	0.78
I	4	11.2326	1.07527							C	12	15.5962	0.78
I	5	13.4219	5.73477							D	12	10.5116	0.78
I	7	10.977	4.6595							F	12	6.12016	0.78
I	8	10.6277	3.58423							H	12	9.47363	0.78
I	9	2.87915	2.86738							I	12	11.3469	0.78
I	11	7.74357	3.58423							J	12	15.1811	0.78
I	12	11.3469	5.37634							K	12	11.1427	0.78
I	15	8.36237	1.07527							L	12	11.1498	0.78
I	16	7.67608	0.716846							M	12	21.3016	0.78
I	17	16.1797	1.43369							P	12	31.3303	0.78
I	18	9.0885	2.15054							B	13	12.886	1.56
I	19	16.5046	0.716846							D	13	8.26621	1.56
I	21	19.7266	5.73477							F	13	25.3661	1.56
J	2	14.9933	1.43369							J	13	9.79217	1.56
J	5	14.3742	2.86738							K	13	22.2816	1.56
J	7	16.3737	1.07527							O	13	9.88686	1.56
J	10	13.6034	5.01792							P	13	20.8219	1.56
J	11	10.8337	1.79211							A	14	19.3491	1.56
J	12	15.1811	2.86738							B	14	10.6503	1.56
J	13	9.79217	5.01792							H	14	23.363	1.56
J	16	10.6188	0.716846							P	14	13.948	1.56
J	22	5.70072	5.73477							A	15	17.0438	3.125
K	1	8.38916	0.716846							C	15	20.9971	3.125
K	4	10.7313	0.716846							D	15	15.7344	3.125
K	7	8.12344	1.79211							I	15	8.36237	3.125
K	10	20.5814	2.50896							K	15	15.6847	3.125
K	12	11.1427	1.79211							L	15	10.0773	3.125
K	13	22.2816	3.94265							M	15	15.7335	3.125
K	15	15.6847	2.50896							N	15	12.6007	3.125
K	19	16.0926	2.50896							P	15	17.2578	3.125
K	20	1.84118	3.22581							C	16	13.1768	3.125
K	21	25.0871	1.79211							D	16	16.737	3.125
L	4	11.9609	3.22581							E	16	10.5391	3.125
L	8	11.7405	3.22581							F	16	15.066	3.125
L	9	15.1537	1.43369							G	16	21.936	3.125
L	11	19.1368	3.22581							H	16	16.0872	3.125
L	12	11.1498	3.22581							I	16	7.67608	3.125
L	15	10.0773	1.79211							J	16	10.6188	3.125
L	16	18.3681	3.22581							L	16	18.3681	3.125
L	17	17.9392	0.358423							P	16	11.8756	3.125
L	18	10.7045	2.50896							E	17	15.4075	6.25
L	19	12.1429	1.43369							F	17	9.09821	6.25
L	20	11.6092	0.358423							H	17	11.1451	6.25
L	21	15.8387	1.79211							I	17	16.1797	6.25
M	1	11.3423	3.22581							L	17	17.9392	6.25
M	3	12.5058	0.716846							O	17	14.6397	6.25
M	5	17.1406	2.86738							P	17	11.1178	6.25
M	6	8.69283	1.07527							B	18	12.7943	6.25
M	8	15.9688	5.73477							C	18	17.9081	6.25
M	11	19.2969	5.73477							D	18	17.6584	6.25
M	12	21.3016	4.6595							E	18	13.0951	6.25
M	15	15.7335	2.50896							H	18	18.6321	6.25
M	18	29.266	2.50896							I	18	9.0885	6.25
M	19	16.4735	0.716846							L	18	10.7045	6.25
M	21	17.8269	2.86738							M	18	29.266	6.25
N	1	12.6745	3.94265							B	19	16.543	12.5
N	5	6.78951	2.86738							D	19	9.05779	12.5
N	8	18.4638	1.43369							E	19	17.9557	12.5
N	11	18.6935	1.43369							H	19	16.6708	12.5
N	15	12.6007	0.358423							I	19	16.5046	12.5
N	19	12.4179	3.58423							K	19	16.0926	12.5
N	20	10.8374	5.73477							L	19	12.1429	12.5
N	21	1.90413	3.22581							M	19	16.4735	12.5
O	1	9.98846	0.716846							N	19	12.4179	12.5
O	3	6.41714	1.07527							B	20	21.3395	12.5
O	5	16.5367	3.22581							C	20	12.5002	12.5
O	8	17.3339	4.30108							D	20	17.5652	12.5
O	13	9.88686	5.37634							K	20	1.84118	12.5
O	17	14.6397	3.58423							L	20	11.6092	12.5
O	20	12.9855	0.716846							N	20	10.8374	12.5
P	2	16.9174	1.79211							O	20	12.9855	12.5
P	3	2.71671	0.358423
P	5	11.9674	4.6595
P	7	22.0449	1.07527
P	8	12.6939	5.37634
P	10	7.17624	0.716846
P	12	31.3303	3.22581
P	13	20.8219	0.358423
P	14	13.948	3.22581
P	15	17.2578	1.79211
P	16	11.8756	3.22581
P	17	11.1178	1.79211
P	21	14.6028	3.94265
P	22	12.4927	5.01792

## Sheet: David's Results
A02
Time	Data	FFT Freq	FFT Mag	FFT Complex			Max
0	78	0	122.414	1958.625122			9.50878
0.09	49	0.358423	3.20839	50.9950979119101+5.89062736506764i
0.18	60.625	0.716846	3.85915	43.963141415222-43.3573367012779i
0.27	80.375	1.07527	2.61956	-22.9816443187463-35.0505491322917i
0.36	80.875	1.43369	6.12863	-67.3169829827996-71.3008673301366i
0.45	61	1.79211	4.34173	17.2359598801498+67.2954169093577i
0.54	70.5833	2.15054	9.50878	149.349377210264+29.0083566992168i
0.63	51.8333	2.50896	4.9649	-15.980332137767+77.8144535955251i
0.72	44.2083	2.86738	4.92766	-2.83343500000008+78.7915649999999i
0.81	32.6667	3.22581	5.65295	51.1523705661867+74.5930769824446i
0.9	81.3333	3.58423	0.439865	3.93912787653211-5.83219948660374i
0.99	57.9583	3.94265	3.58799	32.7323735263582-47.161942500302i
1.08	79.75	4.30108	3.44302	49.6502349827994+23.8657586698632i
1.17	33.375	4.6595	4.78418	1.58796296016905+76.5304570532419i
1.26	63.2917	5.01792	3.6362	-14.4181505020175-56.3643968870984i
1.35	42.2917	5.37634	7.48215	-75.7417883882599+92.707616347181i
1.44	73.125	5.73477	8.41927	134.708252
1.53	64.7917	6.09319	7.48215	-75.7417883882603-92.7076163471806i
1.62	67.2917	6.45161	3.6362	-14.4181505020174+56.3643968870985i
1.71	56.625	6.81004	4.78418	1.58796296016878-76.5304570532419i
1.8	54.5417	7.16846	3.44302	49.6502349827994-23.8657586698633i
1.89	75.9167	7.52688	3.58799	32.7323735263582+47.161942500302i
1.98	55.4167	7.8853	0.439865	3.93912787653203+5.83219948660387i
2.07	45.875	8.24373	5.65295	51.1523705661865-74.5930769824447i
2.16	61.2083	8.60215	4.92766	-2.83343500000017-78.7915649999999i
2.25	49.5417	8.96057	4.9649	-15.9803321377672-77.814453595525i
2.34	76.9167	9.319	9.50878	149.349377210263-29.0083566992171i
2.43	81.7917	9.67742	4.34173	17.2359598801496-67.2954169093579i
2.52	50.2083	10.0358	6.12863	-67.3169829827994+71.3008673301367i
2.61	50.2917	10.3943	2.61956	-22.9816443187463+35.0505491322917i
2.7	49.2917	10.7527	3.85915	43.9631414152221+43.3573367012779i
2.79	78.625	11.1111	3.20839	50.9950979119101-5.8906273650679i
A03
Time	Data	FFT Freq	FFT Mag	FFT Complex			Max
0	157.05	0	274.377	4390.024934			15.6126
0.09	144.85	0.358423	4.22903	50.5662401748273-44.9614283360151i
0.18	127.7	0.716846	6.32859	-70.3364572833528-72.8412821508699i
0.27	137.975	1.07527	1.77201	6.67396215418879-27.5555000575662i
0.36	125.2	1.43369	1.46304	20.4702053507803+11.354944354862i
0.45	188.925	1.79211	7.74081	106.446554520073+63.3142035487573i
0.54	128.475	2.15054	8.17909	32.6673196925927-126.722581621799i
0.63	148.275	2.50896	10.268	142.417817394896+81.9011954568281i
0.72	156.3	2.86738	7.13466	84.274934-77i
0.81	127.425	3.22581	5.20614	37.4708104162102+74.3944292514471i
0.9	130.075	3.58423	11.4736	-183.407819500411-7.87777616162836i
0.99	122.925	3.94265	9.5049	143.313021415657+50.8845072754018i
1.08	158.125	4.30108	9.44233	-97.9702653507802+115.005088354862i
1.17	141.525	4.6595	15.6126	214.196336493001-128.534305883026i
1.26	123.625	5.01792	1.45033	0.276909091170872+23.2035953093003i
1.35	131.575	5.37634	6.268	-100.084742568854+6.38259990650039i
1.44	81.925	5.73477	8.64844	-138.37497
1.53	167.2	6.09319	6.268	-100.084742568854-6.38259990649986i
1.62	166.575	6.45161	1.45033	0.276909091170843-23.2035953093005i
1.71	84.75	6.81004	15.6126	214.196336493001+128.534305883025i
1.8	157.9	7.16846	9.44233	-97.9702653507804-115.005088354862i
1.89	132.05	7.52688	9.5049	143.313021415657-50.8845072754019i
1.98	125.625	7.8853	11.4736	-183.407819500411+7.87777616162862i
2.07	162.5	8.24373	5.20614	37.4708104162099-74.394429251447i
2.16	137.875	8.60215	7.13466	84.2749340000001+77i
2.25	144.425	8.96057	10.268	142.417817394896-81.9011954568284i
2.34	111.95	9.319	8.17909	32.667319692593+126.722581621799i
2.43	157.875	9.67742	7.74081	106.446554520073-63.3142035487575i
2.52	130.675	10.0358	1.46304	20.4702053507802-11.3549443548622i
2.61	124.2	10.3943	1.77201	6.67396215418904+27.5555000575663i
2.7	106.75	10.7527	6.32859	-70.3364572833527+72.8412821508701i
2.79	147.725	11.1111	4.22903	50.5662401748274+44.961428336015i
A09
Time	Data	FFT Freq	FFT Mag	FFT Complex			Max
0	28.875	0	131.914	2110.625183			14.8607
0.09	52.2778	0.358423	13.5358	118.594734130033+181.215681808857i
0.18	104.472	0.716846	7.91016	-119.775452404456+40.8891875156385i
0.27	103.319	1.07527	3.23179	50.48238102862-11.1939674364999i
0.36	26.875	1.43369	8.19604	71.9741224875256-109.619973244369i
0.45	31.4722	1.79211	10.058	-105.013757509583-121.942748701225i
0.54	36.625	2.15054	8.10425	-117.866479430018+54.0487507247846i
0.63	71.6389	2.50896	12.6473	-202.347547179949-1.89319233259344i
0.72	96.0695	2.86738	14.2149	-24.0139159999998+226.166809i
0.81	51.2917	3.22581	4.97784	-2.68306142967081+79.600241324282i
0.9	60.5	3.58423	8.28761	-132.6013365334+0.363383067099917i
0.99	84.8889	3.94265	14.8607	37.426449715441+234.807381088623i
1.08	46.9861	4.30108	2.76691	-40.6130384875255-17.619973244369i
1.17	3.43054	4.6595	5.88715	-93.2067832046952+13.604020064315i
1.26	80.4028	5.01792	11.3124	-18.8123956321257-180.018348142047i
1.35	52.3889	5.37634	1.37141	-14.9189195501949+16.0904691766994i
1.44	55.3333	5.73477	0.00780106	0.124816999999894
1.53	61.9722	6.09319	1.37141	-14.918919550195-16.0904691766992i
1.62	27.5695	6.45161	11.3124	-18.8123956321252+180.018348142046i
1.71	70.2917	6.81004	5.88715	-93.2067832046953-13.6040200643146i
1.8	77.2222	7.16846	2.76691	-40.6130384875255+17.6199732443691i
1.89	76.1667	7.52688	14.8607	37.4264497154403-234.807381088624i
1.98	52.6389	7.8853	8.28761	-132.6013365334-0.363383067099768i
2.07	98.5695	8.24373	4.97784	-2.68306142967101-79.6002413242822i
2.16	85.4028	8.60215	14.2149	-24.013916-226.166809i
2.25	84.125	8.96057	12.6473	-202.347547179949+1.89319233259376i
2.34	100.306	9.319	8.10425	-117.866479430018-54.0487507247845i
2.43	64.4445	9.67742	10.058	-105.013757509583+121.942748701225i
2.52	98.9167	10.0358	8.19604	71.9741224875257+109.619973244369i
2.61	53.8055	10.3943	3.23179	50.4823810286199+11.1939674364997i
2.7	77.1805	10.7527	7.91016	-119.775452404456-40.8891875156385i
2.79	95.1667	11.1111	13.5358	118.594734130033-181.215681808858i
A10
Time	Data	FFT Freq	FFT Mag	FFT Complex			Max
0	140.114	0	281.958	4511.329711			13.4493
0.09	111.034	0.358423	6.67651	-82.1221386738189+68.3181254454179i
0.18	141.784	0.716846	4.63658	30.7930051251013-67.492517819022i
0.27	194.375	1.07527	7.23998	-22.2548011163268-113.681806621687i
0.36	165.83	1.43369	10.3501	-99.4210580915946-132.436944897961i
0.45	120.42	1.79211	8.3314	-110.189965700752-75.0179545110355i
0.54	110.034	2.15054	10.5635	1.52497683416287+169.00979803557i
0.63	106.057	2.50896	13.4493	-85.2675702080832+197.574515836481i
0.72	141.432	2.86738	5.44213	69.9431449999999-51.8636800000002i
0.81	155.648	3.22581	7.89424	106.811327671434+67.4168375681975i
0.9	115.193	3.58423	1.1668	-17.5571145777679-6.3457903962056i
0.99	156.42	3.94265	8.31334	110.567070993066+73.9423938168205i
1.08	135.443	4.30108	10.8187	86.5801760915943-149.891536897962i
1.17	129.034	4.6595	6.6967	-48.0686805781087+95.7596878046556i
1.26	167.795	5.01792	2.03468	16.5572446185037-28.0298702507977i
1.35	124.966	5.37634	2.20528	30.6158216125893-17.5402867243799i
1.44	152.602	5.73477	0.294743	-4.71588499999962
1.53	174.557	6.09319	2.20528	30.6158216125894+17.54028672438i
1.62	122.545	6.45161	2.03468	16.5572446185039+28.0298702507978i
1.71	140.08	6.81004	6.6967	-48.068680578109-95.7596878046554i
1.8	153.034	7.16846	10.8187	86.5801760915946+149.891536897961i
1.89	180.136	7.52688	8.31334	110.567070993066-73.9423938168208i
1.98	147.455	7.8853	1.1668	-17.557114577768+6.34579039620573i
2.07	111.545	8.24373	7.89424	106.811327671434-67.4168375681979i
2.16	143.455	8.60215	5.44213	69.943145+51.8636800000002i
2.25	153.261	8.96057	13.4493	-85.2675702080837-197.574515836481i
2.34	161.955	9.319	10.5635	1.52497683416247-169.00979803557i
2.43	143.455	9.67742	8.3314	-110.189965700751+75.0179545110357i
2.52	129.716	10.0358	10.3501	-99.4210580915943+132.436944897962i
2.61	130.852	10.3943	7.23998	-22.2548011163264+113.681806621686i
2.7	124.92	10.7527	4.63658	30.7930051251015+67.4925178190219i
2.79	126.182	11.1111	6.67651	-82.1221386738191-68.3181254454177i
A12
Time	Data	FFT Freq	FFT Mag	FFT Complex			Max
0	85.2045	0	181.255	2900.079498			9.68322
0.09	93.5	0.358423	4.51892	-70.6545956450579-15.3493718624927i
0.18	74.9205	0.716846	6.44108	84.5421797021908-58.9358788692895i
0.27	133.102	1.07527	2.41424	-34.414676650938+17.5426347692333i
0.36	89.1364	1.43369	5.87816	-45.6276848519659-82.2413023153998i
0.45	81.5	1.79211	3.16189	18.2438731271695-47.1861144622827i
0.54	66.6818	2.15054	7.21741	-110.889766129297+32.2295449177569i
0.63	98.6136	2.50896	3.04394	12.79652602008+46.9918094112093i
0.72	97.6364	2.86738	6.62563	32.4885269999999+100.909087i
0.81	93.6705	3.22581	9.68322	126.879300026936-88.9124651682094i
0.9	66.3977	3.58423	7.55713	-7.29592745644358+120.693776299177i
0.99	95.8864	3.94265	4.72241	-22.7328775900623-72.0576629435959i
1.08	97.8409	4.30108	7.96916	88.7868668519658-91.5140063154i
1.17	77.0341	4.6595	1.4586	-17.64527248406+15.2738717616171i
1.26	108.443	5.01792	3.90203	54.9162178835501-29.6989394878694i
1.35	97.3182	5.37634	8.81824	-140.290636804068-15.014628968214i
1.44	101.182	5.73477	6.98367	-111.738676
1.53	70.6477	6.09319	8.81824	-140.290636804068+15.0146289682143i
1.62	127.307	6.45161	3.90203	54.9162178835503+29.6989394878694i
1.71	125.92	6.81004	1.4586	-17.6452724840602-15.2738717616172i
1.8	76.3977	7.16846	7.96916	88.786866851966+91.5140063153998i
1.89	94.8182	7.52688	4.72241	-22.7328775900622+72.057662943596i
1.98	92.3182	7.8853	7.55713	-7.29592745644383-120.693776299177i
2.07	63.1136	8.24373	9.68322	126.879300026937+88.9124651682089i
2.16	83.4318	8.60215	6.62563	32.4885269999998-100.909087i
2.25	100.386	8.96057	3.04394	12.79652602008-46.9918094112094i
2.34	69.4773	9.319	7.21741	-110.889766129297-32.2295449177566i
2.43	101.273	9.67742	3.16189	18.2438731271698+47.1861144622826i
2.52	82.5	10.0358	5.87816	-45.6276848519657+82.2413023154i
2.61	90.9432	10.3943	2.41424	-34.414676650938-17.5426347692331i
2.7	75.2955	10.7527	6.44108	84.5421797021909+58.9358788692893i
2.79	88.1818	11.1111	4.51892	-70.6545956450578+15.3493718624929i
A14
Time	Data	FFT Freq	FFT Mag	FFT Complex			Max
0	112	0	215.586	3449.375			19.3491
0.09	73.875	0.358423	13.0923	207.691732871634+27.2852748410339i
0.18	131.25	0.716846	13.323	-203.567671121345-63.2530611534569i
0.27	79.625	1.07527	14.3953	-103.132881008966+205.944011170383i
0.36	132.75	1.43369	7.23527	-3.92057172191453+115.697961799572i
0.45	110.125	1.79211	19.3491	-198.966200384194-237.183128339595i
0.54	149.5	2.15054	13.2737	187.017302078211+100.644329703084i
0.63	117	2.50896	11.623	-79.8861971945267-167.934829095537i
0.72	151.375	2.86738	2.85947	42.375-17.25i
0.81	109	3.22581	18.6489	281.162662664997+99.8982709661806i
0.9	110.375	3.58423	11.7458	-154.840372196755+106.505242406558i
0.99	134.125	3.94265	17.1416	-128.992451282895+242.037589485743i
1.08	27.75	4.30108	12.6307	99.6705717219144-175.802038200428i
1.17	18.625	4.6595	15.8041	-163.666745753781+192.755259694912i
1.26	140.25	5.01792	5.19081	31.3907412398886-76.8921484499831i
1.35	91.5	5.37634	17.3196	211.790080087734+178.708905601943i
1.44	108.75	5.73477	5.39844	86.375
1.53	106.625	6.09319	17.3196	211.790080087734-178.708905601943i
1.62	29.25	6.45161	5.19081	31.3907412398889+76.892148449983i
1.71	118.25	6.81004	15.8041	-163.666745753782-192.755259694911i
1.8	79.125	7.16846	12.6307	99.6705717219148+175.802038200428i
1.89	182.875	7.52688	17.1416	-128.992451282896-242.037589485742i
1.98	120	7.8853	11.7458	-154.840372196755-106.505242406558i
2.07	70.125	8.24373	18.6489	281.162662664996-99.8982709661816i
2.16	104.375	8.60215	2.85947	42.375+17.25i
2.25	127.5	8.96057	11.623	-79.886197194526+167.934829095537i
2.34	87.625	9.319	13.2737	187.017302078211-100.644329703084i
2.43	113	9.67742	19.3491	-198.966200384193+237.183128339595i
2.52	189	10.0358	7.23527	-3.92057172191466-115.697961799572i
2.61	120.75	10.3943	14.3953	-103.132881008967-205.944011170383i
2.7	94.5	10.7527	13.323	-203.567671121345+63.2530611534573i
2.79	108.5	11.1111	13.0923	207.691732871634-27.2852748410344i
A15
Time	Data	FFT Freq	FFT Mag	FFT Complex			Max
0	201.425	0	399.452	6391.224916			17.0438
0.09	193.1	0.358423	9.91886	45.3274413988446+152.091002048254i
0.18	201.5	0.716846	1.23759	-5.7986262151075-18.9334417920964i
0.27	204.975	1.07527	5.97673	74.8708763947101-59.4894679883348i
0.36	197.1	1.43369	1.22635	18.2009568870033-7.33025367335284i
0.45	222.95	1.79211	16.7706	-151.444212064086+221.506606267346i
0.54	176.55	2.15054	4.61494	-70.6846301269287-21.3513775161023i
0.63	149.675	2.50896	2.97137	5.80354902915395+47.1862889573845i
0.72	195.575	2.86738	17.0438	-11.674958-272.450042i
0.81	198.225	3.22581	4.87577	64.1041312766631+44.4587735610777i
0.9	195.025	3.58423	3.67022	-46.11602264308-36.3559808463425i
0.99	205.925	3.94265	11.1027	39.3156664117054+173.23738551736i
1.08	189.85	4.30108	9.70875	110.549043112997-109.130241673353i
1.17	189.675	4.6595	5.16309	74.3651534765055+35.974356703484i
1.26	216.25	5.01792	8.07777	90.0991589851159+92.6619308776632i
1.35	133.2	5.37634	12.983	-175.142653923495+111.696628093753i
1.44	204.275	5.73477	4.32344	-69.1750480000001
1.53	237.75	6.09319	12.983	-175.142653923496-111.696628093752i
1.62	208.675	6.45161	8.07777	90.0991589851158-92.6619308776635i
1.71	170.175	6.81004	5.16309	74.3651534765054-35.974356703484i
1.8	196.3	7.16846	9.70875	110.549043112997+109.130241673353i
1.89	203.225	7.52688	11.1027	39.3156664117047-173.23738551736i
1.98	223.525	7.8853	3.67022	-46.1160226430798+36.3559808463426i
2.07	216.975	8.24373	4.87577	64.104131276663-44.4587735610778i
2.16	218.25	8.60215	17.0438	-11.6749579999997+272.450042i
2.25	250.85	8.96057	2.97137	5.80354902915378-47.1862889573847i
2.34	162.525	9.319	4.61494	-70.6846301269286+21.3513775161024i
2.43	195.275	9.67742	16.7706	-151.444212064087-221.506606267346i
2.52	171.9	10.0358	1.22635	18.2009568870034+7.33025367335297i
2.61	255.55	10.3943	5.97673	74.8708763947102+59.4894679883343i
2.7	202.3	10.7527	1.23759	-5.79862621510749+18.9334417920964i
2.79	202.675	11.1111	9.91886	45.327441398844-152.091002048255i
B06
Time	Data	FFT Freq	FFT Mag	FFT Complex			Max
0	209.986	0	351.714	5627.430573			16.378
0.09	152.569	0.358423	5.21052	-21.4486807871936+80.5619962967565i
0.18	149.611	0.716846	7.39966	-36.214845393045-112.719809386572i
0.27	191.403	1.07527	1.05548	16.8620929301485-0.92988590396137i
0.36	188.569	1.43369	11.3188	-179.8600911584-21.1578608953754i
0.45	196.167	1.79211	9.98402	159.699211940428-3.79429181899958i
0.54	165.069	2.15054	6.74766	102.366517560965+34.3075158689943i
0.63	181.542	2.50896	16.0018	199.818693850348+160.072395397928i
0.72	155.208	2.86738	12.5278	-138.583282+144.819395i
0.81	164.986	3.22581	10.2275	136.914103829912-89.6252378374725i
0.9	149.111	3.58423	4.29759	-62.1016791061542-29.5213559490839i
0.99	205.028	3.94265	8.43906	108.191356465865-80.7859708279112i
1.08	152.5	4.30108	6.68535	104.8878031584+20.9809951046243i
1.17	186.556	4.6595	8.83135	74.1143080954709-120.304608601645i
1.26	180.778	5.01792	16.378	180.227838938234+190.22915079535i
1.35	170.167	5.37634	8.17409	-67.0399983249797-112.296264627416i
1.44	134.097	5.73477	3.97135	-63.5415929999999
1.53	138.472	6.09319	8.17409	-67.0399983249794+112.296264627417i
1.62	251.028	6.45161	16.378	180.227838938234-190.22915079535i
1.71	169.5	6.81004	8.83135	74.1143080954711+120.304608601645i
1.8	197.069	7.16846	6.68535	104.8878031584-20.9809951046246i
1.89	187.194	7.52688	8.43906	108.191356465865+80.7859708279111i
1.98	206.694	7.8853	4.29759	-62.1016791061542+29.5213559490841i
2.07	179.931	8.24373	10.2275	136.914103829912+89.6252378374724i
2.16	142.806	8.60215	12.5278	-138.583282-144.819395i
2.25	168.833	8.96057	16.0018	199.818693850348-160.072395397929i
2.34	190.917	9.319	6.74766	102.366517560965-34.3075158689945i
2.43	232.014	9.67742	9.98402	159.699211940428+3.79429181899935i
2.52	141.444	10.0358	11.3188	-179.8600911584+21.1578608953757i
2.61	155.556	10.3943	1.05548	16.8620929301487+0.929885903961548i
2.7	167.056	10.7527	7.39966	-36.2148453930448+112.719809386572i
2.79	165.569	11.1111	5.21052	-21.4486807871938-80.5619962967563i
B10
Time	Data	FFT Freq	FFT Mag	FFT Complex			Max
0	100.75	0	223.148	3570.375			28.0118
0.09	123.5	0.358423	7.48573	-117.794081043386+21.6754078572942i
0.18	124.375	0.716846	8.89912	80.4327738986708+117.491827736189i
0.27	45	1.07527	8.2866	-48.5013454778122-123.395941579046i
0.36	111.875	1.43369	10.1986	-163.120765607404+4.28156101846834i
0.45	186.5	1.79211	9.52356	103.158544053989+112.147495342791i
0.54	70.625	2.15054	5.80559	72.2283408552595+58.4081137461169i
0.63	87.125	2.50896	20.2678	21.7452937732479-323.555657676464i
0.72	83.625	2.86738	8.59597	109-83.875i
0.81	72.5	3.22581	4.01218	-55.1505077329751-32.8542179717405i
0.9	113.125	3.58423	28.0118	-427.606217411707-134.262872667088i
0.99	161.375	3.94265	1.91167	3.28352041899022+30.4099995164197i
1.08	126.375	4.30108	12.2613	-32.1292343925959+193.531561018468i
1.17	115.625	4.6595	8.12094	17.3115896838297-128.776619049674i
1.26	145.25	5.01792	14.2943	221.445102657777-57.1791586770171i
1.35	141.625	5.37634	3.02507	36.9469863241148-31.2663340822405i
1.44	105.625	5.73477	0.695312	11.125
1.53	93.875	6.09319	3.02507	36.9469863241149+31.2663340822401i
1.62	135.125	6.45161	14.2943	221.445102657777+57.1791586770164i
1.71	86	6.81004	8.12094	17.3115896838302+128.776619049674i
1.8	152.25	7.16846	12.2613	-32.1292343925961-193.531561018468i
1.89	129.375	7.52688	1.91167	3.28352041899009-30.4099995164199i
1.98	25.375	7.8853	28.0118	-427.606217411707+134.262872667089i
2.07	129	8.24373	4.01218	-55.1505077329748+32.8542179717406i
2.16	136.125	8.60215	8.59597	109+83.875i
2.25	117.875	8.96057	20.2678	21.7452937732488+323.555657676464i
2.34	95.125	9.319	5.80559	72.2283408552592-58.4081137461171i
2.43	119.75	9.67742	9.52356	103.158544053989-112.147495342791i
2.52	133.25	10.0358	10.1986	-163.120765607404-4.28156101846827i
2.61	92.5	10.3943	8.2866	-48.5013454778117+123.395941579046i
2.7	131.875	10.7527	8.89912	80.4327738986704-117.491827736189i
2.79	78	11.1111	7.48573	-117.794081043386-21.6754078572936i
B12
Time	Data	FFT Freq	FFT Mag	FFT Complex			Max
0	117.625	0	216.023	3456.375			23.3104
0.09	101	0.358423	2.94422	44.9667921032662+14.0396898740934i
0.18	82.625	0.716846	8.72253	-45.8643480727448+131.808839135547i
0.27	57.5	1.07527	6.99528	29.9211993140211+107.850891503196i
0.36	82.75	1.43369	14.1298	-72.8566783108778+214.015688053208i
0.45	104.875	1.79211	23.3104	369.176182834127+53.0403119361449i
0.54	173.375	2.15054	8.9374	75.5267854141614-121.425846185489i
0.63	117.25	2.50896	7.30515	74.8177479096904+89.7986152293821i
0.72	116.625	2.86738	9.23939	-99.9999999999999+108.875i
0.81	76.125	3.22581	9.11661	-129.387409686335+67.3477134034048i
0.9	81.625	3.58423	4.39845	-69.9551945920328-7.67658583369619i
0.99	120	3.94265	3.55216	-34.1515928449015-45.4294965791039i
1.08	120.5	4.30108	6.66405	50.3566783108779-93.9843119467918i
1.17	164	4.6595	4.76305	46.2347119156781-60.5815974373862i
1.26	98.25	5.01792	12.7703	-82.2072427493835+187.05809948734i
1.35	98.125	5.37634	9.89349	76.4223684544553+138.626107622783i
1.44	57.875	5.73477	9.89844	-158.375
1.53	100.625	6.09319	9.89349	76.4223684544549-138.626107622783i
1.62	100.625	6.45161	12.7703	-82.207242749384-187.058099487339i
1.71	124.25	6.81004	4.76305	46.2347119156782+60.5815974373863i
1.8	106.375	7.16846	6.66405	50.3566783108781+93.9843119467918i
1.89	101	7.52688	3.55216	-34.1515928449013+45.4294965791044i
1.98	110.5	7.8853	4.39845	-69.9551945920328+7.67658583369627i
2.07	110.5	8.24373	9.11661	-129.387409686336-67.3477134034041i
2.16	89.5	8.60215	9.23939	-100-108.875i
2.25	103.875	8.96057	7.30515	74.8177479096898-89.7986152293822i
2.34	95.375	9.319	8.9374	75.5267854141616+121.425846185489i
2.43	177.875	9.67742	23.3104	369.176182834127-53.0403119361459i
2.52	83.25	10.0358	14.1298	-72.8566783108781-214.015688053208i
2.61	97.75	10.3943	6.99528	29.9211993140208-107.850891503196i
2.7	132.125	10.7527	8.72253	-45.8643480727451-131.808839135547i
2.79	152.625	11.1111	2.94422	44.9667921032661-14.0396898740935i
B13
Time	Data	FFT Freq	FFT Mag	FFT Complex			Max
0	267.75	0	527.164	8434.625			12.886
0.09	269	0.358423	7.61252	-120.688994048327+16.4160172472399i
0.18	257.75	0.716846	5.80206	80.5874875212841-46.0827221450417i
0.27	244.375	1.07527	5.90552	15.4881798918018+93.2103125437621i
0.36	248.625	1.43369	9.95157	37.1874458405141+154.821590822129i
0.45	247.25	1.79211	12.886	-37.3589410420402-202.763250789451i
0.54	267.875	2.15054	11.0993	78.3504887248646-159.371265030185i
0.63	264.75	2.50896	11.5577	0.455610585493453+184.922027657209i
0.72	299.75	2.86738	10.331	49.3749999999999-157.75i
0.81	262.125	3.22581	7.75629	112.871056928803+51.5858226322875i
0.9	225.125	3.58423	8.12238	-96.9852650357148+86.5041496611065i
0.99	254.625	3.94265	3.6057	-22.4111457058732+53.1602002869884i
1.08	251.5	4.30108	2.55345	-34.9374458405139-21.1784091778712i
1.17	294.25	4.6595	7.59729	-77.174983287131-93.9150096150775i
1.26	263.25	5.01792	4.28296	-62.4527112104339-28.2073074537505i
1.35	279.625	5.37634	10.9894	175.819216677273-1.96896101296064i
1.44	261.875	5.73477	3.92969	-62.875
1.53	313.25	6.09319	10.9894	175.819216677273+1.96896101296014i
1.62	263.875	6.45161	4.28296	-62.4527112104339+28.2073074537506i
1.71	240.5	6.81004	7.59729	-77.1749832871308+93.9150096150778i
1.8	252	7.16846	2.55345	-34.9374458405139+21.1784091778713i
1.89	327.5	7.52688	3.6057	-22.4111457058732-53.1602002869883i
1.98	291.25	7.8853	8.12238	-96.9852650357151-86.5041496611063i
2.07	251.875	8.24373	7.75629	112.871056928803-51.5858226322879i
2.16	230	8.60215	10.331	49.3750000000001+157.75i
2.25	246.375	8.96057	11.5577	0.455610585493126-184.922027657209i
2.34	243.375	9.319	11.0993	78.3504887248648+159.371265030185i
2.43	246.875	9.67742	12.886	-37.3589410420396+202.763250789451i
2.52	306.125	10.0358	9.95157	37.1874458405137-154.821590822129i
2.61	243.5	10.3943	5.90552	15.4881798918018-93.2103125437621i
2.7	255.75	10.7527	5.80206	80.5874875212842+46.0827221450416i
2.79	262.875	11.1111	7.61252	-120.688994048327-16.4160172472395i
B14
Time	Data	FFT Freq	FFT Mag	FFT Complex			Max
0	127.819	0	278.858	4461.722231			10.6503
0.09	128.458	0.358423	5.91841	1.01882775124147+94.6891568330302i
0.18	127.361	0.716846	2.24274	24.4799953447166+26.2369230171626i
0.27	127.125	1.07527	10.6503	-169.44847138049+18.0217894561727i
0.36	160.292	1.43369	3.25994	-37.7166849609959+36.0280844271213i
0.45	135.194	1.79211	5.38308	-81.8023481347803+26.956259608538i
0.54	153.056	2.15054	7.95784	115.066161556693-54.5117299907524i
0.63	136.042	2.50896	1.19972	-13.6283753699222+13.5180171830611i
0.72	120.542	2.86738	2.63748	37.7222599999998+18.916655i
0.81	122.306	3.22581	1.55256	-20.019310701451+14.7072924489692i
0.9	128.889	3.58423	4.60931	55.4172323901816-48.6605323291714i
0.99	134.903	3.94265	4.14793	-62.6860043157534+21.7951086647099i
1.08	135.778	4.30108	6.94629	-0.672171039004205-111.138543572879i
1.17	122.431	4.6595	6.47321	9.76833820807282+103.109751937258i
1.26	144.556	5.01792	5.17527	6.7033627084086+82.5325766787436i
1.35	129.111	5.37634	6.02438	-65.5359120569168+70.6829615238513i
1.44	178.111	5.73477	1.94791	31.1666249999998
1.53	161.069	6.09319	6.02438	-65.5359120569171-70.6829615238511i
1.62	123.514	6.45161	5.17527	6.70336270840835-82.5325766787435i
1.71	138.528	6.81004	6.47321	9.76833820807254-103.109751937258i
1.8	136.333	7.16846	6.94629	-0.672171039004002+111.138543572879i
1.89	124.528	7.52688	4.14793	-62.6860043157535-21.7951086647099i
1.98	159.236	7.8853	4.60931	55.4172323901817+48.6605323291714i
2.07	135.125	8.24373	1.55256	-20.019310701451-14.7072924489693i
2.16	134.972	8.60215	2.63748	37.7222599999998-18.916655i
2.25	143.986	8.96057	1.19972	-13.6283753699222-13.5180171830613i
2.34	135.625	9.319	7.95784	115.066161556693+54.5117299907522i
2.43	177.819	9.67742	5.38308	-81.8023481347803-26.956259608538i
2.52	148.236	10.0358	3.25994	-37.7166849609959-36.0280844271213i
2.61	160.208	10.3943	10.6503	-169.44847138049-18.0217894561724i
2.7	132.125	10.7527	2.24274	24.4799953447165-26.2369230171624i
2.79	138.444	11.1111	5.91841	1.01882775124113-94.6891568330304i
B18
Time	Data	FFT Freq	FFT Mag	FFT Complex			Max
0	92.875	0	185.956	2975.291626			12.7943
0.09	96.7917	0.358423	3.82545	-35.4218266052642-49.9160606001732i
0.18	88.9583	0.716846	6.27486	-59.0527442560433-81.1941827825696i
0.27	101.875	1.07527	10.4341	138.739727768146-92.8545974502822i
0.36	98.625	1.43369	6.94382	-4.93233058400103+110.991500979891i
0.45	87.8333	1.79211	5.73047	73.695722461118+54.5484863842544i
0.54	96.375	2.15054	6.37812	-100.786508582132-16.0079898922739i
0.63	113.792	2.50896	4.33354	-59.9428913826554+34.8485828037572i
0.72	90.3333	2.86738	2.39902	-36.541687-11.7499389999999i
0.81	92.5833	3.22581	6.83797	91.8973806639651-59.3707071125942i
0.9	72.5	3.58423	1.23106	-18.7414026168323-6.06076774090987i
0.99	110.708	3.94265	6.05387	63.0831457352448-73.5032874326752i
1.08	105.833	4.30108	2.26625	33.0157045840012+14.9915009798911i
1.17	110.792	4.6595	3.82722	-33.6429684131849+51.1657608065511i
1.26	96.25	5.01792	1.3191	11.4139074550077+17.7530393687944i
1.35	94.9167	5.37634	2.99416	37.9252057726308+29.2697895572379i
1.44	58.3333	5.73477	12.7943	-204.708496
1.53	82.4583	6.09319	2.99416	37.9252057726307-29.2697895572379i
1.62	92.75	6.45161	1.3191	11.4139074550078-17.7530393687946i
1.71	100	6.81004	3.82722	-33.642968413185-51.1657608065509i
1.8	77.5833	7.16846	2.26625	33.0157045840012-14.9915009798911i
1.89	127.042	7.52688	6.05387	63.0831457352449+73.5032874326751i
1.98	96.625	7.8853	1.23106	-18.7414026168323+6.06076774090977i
2.07	108.917	8.24373	6.83797	91.8973806639653+59.370707112594i
2.16	102.667	8.60215	2.39902	-36.541687+11.7499389999999i
2.25	99.625	8.96057	4.33354	-59.9428913826554-34.8485828037568i
2.34	77.25	9.319	6.37812	-100.786508582132+16.007989892274i
2.43	66.4167	9.67742	5.73047	73.6957224611178-54.5484863842546i
2.52	48.125	10.0358	6.94382	-4.93233058400121-110.991500979891i
2.61	103.75	10.3943	10.4341	138.739727768146+92.8545974502819i
2.7	90.2083	10.7527	6.27486	-59.0527442560431+81.1941827825697i
2.79	92.5	11.1111	3.82545	-35.421826605264+49.9160606001735i
B19
Time	Data	FFT Freq	FFT Mag	FFT Complex			Max
0	60.7321	0	98.9275	1582.839234			16.543
0.09	39.6429	0.358423	16.543	93.3244151028383+247.68958600231i
0.18	21.9286	0.716846	4.7705	30.7513855625457-69.8591803484237i
0.27	75.4643	1.07527	3.02396	43.454111478095+21.2765338214714i
0.36	27.1071	1.43369	5.31286	61.1634408053167+59.0338975281886i
0.45	54.4286	1.79211	7.75152	3.11629551093991+123.985227273411i
0.54	49.8036	2.15054	10.5841	110.27517254996+128.520285393078i
0.63	23.8929	2.50896	6.01365	-83.0414622955168+48.6013063816725i
0.72	40.2321	2.86738	4.9431	2.39270000000015+79.0534680000001i
0.81	5.33929	3.22581	9.45969	-29.1694650556248+148.51758196954i
0.9	50.25	3.58423	9.4001	-23.3773171004746-148.573766484423i
0.99	46.8036	3.94265	11.3406	142.584409478571+112.220447484695i
1.08	14.0357	4.30108	3.54797	56.6936151946834-2.89469047181138i
1.17	25.5179	4.6595	8.00041	91.7008748882591-89.3118965883184i
1.26	33.8393	5.01792	7.27563	-102.649241012031+54.9039437740755i
1.35	41.2321	5.37634	9.48704	-120.68353110756+92.0678589691031i
1.44	43.0714	5.73477	12.0301	-192.482298
1.53	81.6964	6.09319	9.48704	-120.683531107561-92.0678589691026i
1.62	29.4286	6.45161	7.27563	-102.649241012031-54.9039437740752i
1.71	31.7321	6.81004	8.00041	91.7008748882593+89.3118965883185i
1.8	95.5893	7.16846	3.54797	56.6936151946834+2.8946904718114i
1.89	61.0357	7.52688	11.3406	142.58440947857-112.220447484696i
1.98	45.1071	7.8853	9.4001	-23.3773171004744+148.573766484423i
2.07	83.5357	8.24373	9.45969	-29.1694650556251-148.517581969539i
2.16	59.8214	8.60215	4.9431	2.39270000000006-79.0534680000001i
2.25	66.3393	8.96057	6.01365	-83.0414622955171-48.6013063816724i
2.34	56.1071	9.319	10.5841	110.275172549959-128.520285393078i
2.43	76.9643	9.67742	7.75152	3.11629551093941-123.985227273411i
2.52	8.19641	10.0358	5.31286	61.1634408053166-59.0338975281886i
2.61	70.3036	10.3943	3.02396	43.4541114780949-21.2765338214716i
2.7	59.9286	10.7527	4.7705	30.7513855625458+69.8591803484236i
2.79	103.732	11.1111	16.543	93.3244151028375-247.689586002311i
B20
Time	Data	FFT Freq	FFT Mag	FFT Complex			Max
0	243	0	417.453	6679.25			21.3395
0.09	227.875	0.358423	11.9851	125.439581405381-145.043028309861i
0.18	187.625	0.716846	13.642	127.18882772958-177.385154545002i
0.27	212.625	1.07527	8.63936	8.01845565664233+137.996971495582i
0.36	260.25	1.43369	1.58035	19.8367875909661-15.6800865276332i
0.45	212	1.79211	15.9049	210.141363235341+143.525835877828i
0.54	240.75	2.15054	13.3351	-56.7593526121671+205.672947357957i
0.63	220.625	2.50896	5.20785	65.3407939125253-51.708283124928i
0.72	202.75	2.86738	2.20401	1.00000000000002+35.25i
0.81	221.375	3.22581	5.94174	89.910174352183-30.8880140717511i
0.9	190.625	3.58423	4.89692	-32.1882393633005-71.4335011736814i
0.99	222.125	3.94265	14.0002	51.1551124304726-218.083372165621i
1.08	161.75	4.30108	9.1892	131.913212409034-64.9300865276333i
1.17	221.5	4.6595	9.17172	43.12262283703+140.268535149626i
1.26	179.125	5.01792	21.3395	-191.741235754111+282.50839692336i
1.35	236.25	5.37634	6.55358	103.871896170424-14.3419875591907i
1.44	155.875	5.73477	18.4844	-295.75
1.53	216	6.09319	6.55358	103.871896170424+14.3419875591906i
1.62	223.375	6.45161	21.3395	-191.741235754112-282.508396923359i
1.71	257.125	6.81004	9.17172	43.1226228370296-140.268535149626i
1.8	212	7.16846	9.1892	131.913212409034+64.9300865276332i
1.89	198.5	7.52688	14.0002	51.1551124304731+218.083372165621i
1.98	178.25	7.8853	4.89692	-32.1882393633007+71.4335011736814i
2.07	146.5	8.24373	5.94174	89.9101743521831+30.8880140717512i
2.16	234.5	8.60215	2.20401	0.99999999999998-35.25i
2.25	192.25	8.96057	5.20785	65.3407939125254+51.7082831249283i
2.34	183.75	9.319	13.3351	-56.7593526121677-205.672947357957i
2.43	222.875	9.67742	15.9049	210.141363235341-143.525835877829i
2.52	126.25	10.0358	1.58035	19.8367875909662+15.6800865276333i
2.61	236.625	10.3943	8.63936	8.01845565664173-137.996971495582i
2.7	211.875	10.7527	13.642	127.18882772958+177.385154545002i
2.79	243.25	11.1111	11.9851	125.439581405382+145.043028309861i
B22
Time	Data	FFT Freq	FFT Mag	FFT Complex			Max
0	160.625	0	285.461	4567.375			21.0393
0.09	153.25	0.358423	3.58154	13.342891667519+55.72953958125i
0.18	152.75	0.716846	6.21139	36.4772081049612-92.4459490993899i
0.27	121	1.07527	9.73603	-52.1398646720172+146.791517465111i
0.36	92.75	1.43369	21.0393	336.608017562429+3.6678932188134i
0.45	150.875	1.79211	4.21115	-27.9711613623478+61.2982227425496i
0.54	168.5	2.15054	3.77652	2.44705455377564-60.3746853611962i
0.63	151	2.50896	17.3703	6.73030727801221-277.844010561076i
0.72	163.5	2.86738	7.75709	-27.6249999999999+121i
0.81	139.75	3.22581	4.84413	72.2756330932583-27.9897404142889i
0.9	130.25	3.58423	11.1777	-136.30328644747+115.785893411924i
0.99	160.25	3.94265	6.17363	76.0161351813524+63.0766299694041i
1.08	90.75	4.30108	10.0608	160.891982437572-5.08210678118643i
1.17	73.125	4.6595	5.89423	-15.5974973024119+93.0089581478672i
1.26	146.375	5.01792	6.75905	-64.6209762112666+86.7146296737303i
1.35	173.875	5.37634	6.6056	-93.656443883365-48.9771568160609i
1.44	163.25	5.73477	0.0703125	-1.125
1.53	145	6.09319	6.6056	-93.6564438833651+48.9771568160612i
1.62	175.75	6.45161	6.75905	-64.6209762112669-86.7146296737301i
1.71	156.375	6.81004	5.89423	-15.5974973024123-93.0089581478671i
1.8	127.375	7.16846	10.0608	160.891982437571+5.0821067811866i
1.89	118.375	7.52688	6.17363	76.0161351813521-63.0766299694044i
1.98	143.5	7.8853	11.1777	-136.30328644747-115.785893411924i
2.07	140.625	8.24373	4.84413	72.2756330932586+27.9897404142885i
2.16	200.875	8.60215	7.75709	-27.6250000000001-121i
2.25	134.125	8.96057	17.3703	6.73030727801308+277.844010561076i
2.34	116.75	9.319	3.77652	2.44705455377566+60.374685361196i
2.43	132.875	9.67742	4.21115	-27.9711613623479-61.2982227425494i
2.52	128.625	10.0358	21.0393	336.608017562428-3.66789321881357i
2.61	167.125	10.3943	9.73603	-52.1398646720177-146.791517465111i
2.7	121.5	10.7527	6.21139	36.4772081049613+92.4459490993898i
2.79	166.625	11.1111	3.58154	13.3428916675189-55.7295395812501i
C08
Time	Data	FFT Freq	FFT Mag	FFT Complex			Max
0	25.375	0	36.3255	581.208313			11.9631
0.09	8.125	0.358423	8.43084	-131.505235421623-30.0437435182841i
0.18	16.9583	0.716846	5.84072	51.8433370718848-77.7524323678261i
0.27	9.625	1.07527	8.4621	-119.308868749146+64.0064919078439i
0.36	0.875	1.43369	7.75638	123.910575150491-6.89219621618426i
0.45	10.3333	1.79211	4.64874	74.2556942123573-4.29566197777849i
0.54	48.75	2.15054	2.25176	17.2030206059277-31.6556413479213i
0.63	34.2083	2.50896	2.28945	18.9749787219414-31.3335767725468i
0.72	22.0417	2.86738	11.9631	-168.708252+90.416687i
0.81	6.04169	3.22581	6.53675	64.3121239511327-82.4777949828662i
0.9	22.125	3.58423	4.75837	44.9690817288879+61.4342458867355i
0.99	7.66669	3.94265	5.0117	63.0240200634037-49.5778628246423i
1.08	3.95831	4.30108	4.15805	0.756172849509532+66.524551783816i
1.17	8.95831	4.6595	3.55533	23.0720256729159-51.9962937067796i
1.26	21.2083	5.01792	2.48395	-35.5154394067003+17.8374548668308i
1.35	62.75	5.37634	3.19045	50.8417655490175-4.57505049636299i
1.44	19.9167	5.73477	4.65886	74.541687
1.53	26.0417	6.09319	3.19045	50.8417655490176+4.57505049636268i
1.62	66.9167	6.45161	2.48395	-35.5154394067004-17.8374548668306i
1.71	32.9167	6.81004	3.55533	23.0720256729161+51.9962937067794i
1.8	3.75	7.16846	4.15805	0.756172849509369-66.5245517838158i
1.89	5.375	7.52688	5.0117	63.0240200634039+49.5778628246421i
1.98	24.875	7.8853	4.75837	44.9690817288877-61.4342458867356i
2.07	15.5833	8.24373	6.53675	64.312123951133+82.4777949828661i
2.16	3.625	8.60215	11.9631	-168.708252-90.416687i
2.25	11.75	8.96057	2.28945	18.9749787219417+31.3335767725469i
2.34	36.5	9.319	2.25176	17.2030206059277+31.6556413479213i
2.43	3.41669	9.67742	4.64874	74.2556942123575+4.29566197777837i
2.52	0.041687	10.0358	7.75638	123.910575150491+6.89219621618412i
2.61	4.83331	10.3943	8.4621	-119.308868749146-64.0064919078434i
2.7	10.9583	10.7527	5.84072	51.843337071885+77.7524323678261i
2.79	5.70831	11.1111	8.43084	-131.505235421623+30.0437435182846i
C09
Time	Data	FFT Freq	FFT Mag	FFT Complex			Max
0	158.778	0	361.451	5783.222228			18.9991
0.09	207.111	0.358423	7.68141	71.7541994821526-99.7816597673853i
0.18	180.889	0.716846	8.66784	44.2545160747753-131.43511239267i
0.27	192.875	1.07527	15.5869	-246.622343965569-37.0488047646815i
0.36	219.944	1.43369	8.63916	-101.404706067652-93.9343684712509i
0.45	248.194	1.79211	3.84761	50.4538675484023-35.2741085572632i
0.54	163.875	2.15054	1.94219	31.058916663012+1.00158613400446i
0.63	171.097	2.50896	11.6464	155.837353747081+102.168591851019i
0.72	219.264	2.86738	5.78698	66.805574+64.111112i
0.81	154.056	3.22581	18.9991	-214.520012488259-215.37933446933i
0.9	170.278	3.58423	11.4106	-163.2744358163-81.6888732904602i
0.99	132.764	3.94265	6.39751	16.4154370394818-101.03536285543i
1.08	215.611	4.30108	8.97668	88.5713280676517+113.065569528749i
1.17	153.861	4.6595	3.18156	15.4596888105666+48.5006855985578i
1.26	182.097	5.01792	14.8934	-40.7056209214876-234.792199817135i
1.35	184.875	5.37634	13.6208	-99.1116861738571+194.092238573672i
1.44	190.069	5.73477	3.26736	-52.2777080000001
1.53	177.056	6.09319	13.6208	-99.1116861738577-194.092238573672i
1.62	190.375	6.45161	14.8934	-40.705620921487+234.792199817135i
1.71	215.014	6.81004	3.18156	15.4596888105665-48.5006855985582i
1.8	145.611	7.16846	8.97668	88.5713280676516-113.065569528749i
1.89	183.806	7.52688	6.39751	16.4154370394822+101.03536285543i
1.98	131.639	7.8853	11.4106	-163.2744358163+81.6888732904605i
2.07	194.264	8.24373	18.9991	-214.520012488258+215.379334469331i
2.16	161.75	8.60215	5.78698	66.8055739999999-64.111112i
2.25	138.222	8.96057	11.6464	155.837353747081-102.168591851019i
2.34	209.875	9.319	1.94219	31.0589166630119-1.00158613400452i
2.43	235.014	9.67742	3.84761	50.4538675484025+35.274108557263i
2.52	155.111	10.0358	8.63916	-101.404706067651+93.9343684712511i
2.61	164.514	10.3943	15.5869	-246.622343965569+37.0488047646823i
2.7	170.306	10.7527	8.66784	44.2545160747756+131.43511239267i
2.79	165.028	11.1111	7.68141	71.7541994821525+99.7816597673852i
C10
Time	Data	FFT Freq	FFT Mag	FFT Complex			Max
0	103	0	152.828	2445.25			15.0665
0.09	85	0.358423	7.64394	-92.3943069117623-80.1330620662145i
0.18	92.5	0.716846	7.90494	83.7950416774132-94.7382711521219i
0.27	79.75	1.07527	3.61874	55.8851966580922-15.1403060994917i
0.36	55	1.43369	13.1362	187.895522049147-94.1842126012571i
0.45	65.875	1.79211	6.90954	109.382510050289-16.0419894890024i
0.54	77.625	2.15054	4.65764	23.3668763985031+70.7640454396882i
0.63	97.25	2.50896	2.00787	16.572457421002+27.5213669086927i
0.72	66.375	2.86738	13.0619	-202.125+53.125i
0.81	74	3.22581	4.94128	-72.0179303314363+32.6186500220786i
0.9	124	3.58423	12.3074	154.921705834635-121.557022372177i
0.99	46.75	3.94265	3.56406	-54.9402359631503-15.2780431327195i
1.08	60.875	4.30108	1.41548	-22.6455220491472+0.315787398743026i
1.17	86.875	4.6595	15.0665	228.889610400153-75.6380300417657i
1.26	87.125	5.01792	6.68491	66.9163760894491+83.4406610360126i
1.35	80	5.37634	6.62874	-103.377301323187+23.7025507486149i
1.44	92	5.73477	5.65625	90.5
1.53	84.5	6.09319	6.62874	-103.377301323187-23.7025507486147i
1.62	99.375	6.45161	6.68491	66.9163760894489-83.4406610360126i
1.71	78.625	6.81004	15.0665	228.889610400153+75.638030041765i
1.8	103.875	7.16846	1.41548	-22.6455220491473-0.31578739874287i
1.89	30.625	7.52688	3.56406	-54.9402359631501+15.2780431327198i
1.98	95.5	7.8853	12.3074	154.921705834635+121.557022372177i
2.07	77.625	8.24373	4.94128	-72.0179303314364-32.6186500220784i
2.16	46.375	8.60215	13.0619	-202.125-53.125i
2.25	91.375	8.96057	2.00787	16.5724574210019-27.5213669086927i
2.34	75.25	9.319	4.65764	23.366876398503-70.764045439688i
2.43	81.875	9.67742	6.90954	109.382510050289+16.0419894890022i
2.52	5.375	10.0358	13.1362	187.895522049147+94.184212601257i
2.61	43.875	10.3943	3.61874	55.8851966580923+15.1403060994917i
2.7	83.625	10.7527	7.90494	83.7950416774134+94.7382711521219i
2.79	73.375	11.1111	7.64394	-92.394306911762+80.1330620662148i
C11
Time	Data	FFT Freq	FFT Mag	FFT Complex			Max
0	44.8409	0	129.658	2074.522461			12.437
0.09	73.3182	0.358423	6.31838	12.9814150060145-100.257204102433i
0.18	93.9318	0.716846	2.37759	-30.9810470575811+22.0753455490397i
0.27	77.875	1.07527	5.77749	23.1746537349324-89.4878319183961i
0.36	80.25	1.43369	8.67846	-25.2267088047649-136.544511564786i
0.45	61.5	1.79211	11.9232	-185.239816387574-45.6063143228104i
0.54	61.2614	2.15054	3.0095	41.9970309666788+23.5556448213795i
0.63	44.5682	2.50896	6.74048	87.4975848769911-63.0499195217483i
0.72	59.0114	2.86738	9.08064	-144.045534+18.977295i
0.81	72.0227	3.22581	5.67613	33.8245962727673+84.2841667033588i
0.9	130.386	3.58423	7.14398	-112.203641966215-21.8103084110359i
0.99	62.4318	3.94265	6.02917	-18.9217312897086-94.5927250171479i
1.08	63.3295	4.30108	1.66674	18.0675288047647+19.6146684352137i
1.17	39.9432	4.6595	6.04716	47.2684699938527+84.4223540969816i
1.26	86.9432	5.01792	5.33945	-44.721525942883-72.7906076833759i
1.35	73.4773	5.37634	12.437	-6.58517220727586+198.882662832389i
1.44	45.5909	5.73477	2.08665	-33.3864730000003
1.53	73.75	6.09319	12.437	-6.58517220727649-198.882662832389i
1.62	58.2841	6.45161	5.33945	-44.7215259428829+72.7906076833759i
1.71	59.1932	6.81004	6.04716	47.2684699938526-84.4223540969818i
1.8	24.0227	7.16846	1.66674	18.0675288047647-19.6146684352137i
1.89	84.4545	7.52688	6.02917	-18.9217312897083+94.5927250171478i
1.98	52.8864	7.8853	7.14398	-112.203641966215+21.8103084110362i
2.07	68.6477	8.24373	5.67613	33.8245962727671-84.2841667033589i
2.16	67.8977	8.60215	9.08064	-144.045534-18.977295i
2.25	52.6705	8.96057	6.74048	87.4975848769914+63.049919521748i
2.34	47.5909	9.319	3.0095	41.9970309666786-23.5556448213797i
2.43	97.0568	9.67742	11.9232	-185.239816387573+45.6063143228109i
2.52	53.3182	10.0358	8.67846	-25.2267088047647+136.544511564786i
2.61	59.8295	10.3943	5.77749	23.1746537349326+89.4878319183961i
2.7	51.0227	10.7527	2.37759	-30.9810470575812-22.0753455490397i
2.79	53.2159	11.1111	6.31838	12.9814150060147+100.257204102433i
C12
Time	Data	FFT Freq	FFT Mag	FFT Complex			Max
0	106.958	0	170.641	2730.263825			15.5962
0.09	85.3195	0.358423	6.44133	91.2176036464117+47.9684903938832i
0.18	57.2222	0.716846	6.48021	-61.847415325507+83.2174936468394i
0.27	70.0972	1.07527	2.9184	25.4505415782058+39.1488537730537i
0.36	99.3055	1.43369	9.28894	147.305975488791+19.7424723254721i
0.45	74.9028	1.79211	8.61128	-133.501743786659+34.0697447384385i
0.54	72.7361	2.15054	12.7814	168.794315483271-115.453027297986i
0.63	87.4028	2.50896	15.5962	216.361351037827+124.329953105539i
0.72	95.0139	2.86738	9.33263	107.819458+103.305573i
0.81	100.806	3.22581	6.27173	100.328658634238+1.95744749528723i
0.9	87.8195	3.58423	6.40918	-8.32717804312531+102.20819364667i
0.99	90.75	3.94265	1.91202	19.9344998939506-23.2057086090517i
1.08	75.7083	4.30108	11.6145	-71.1115154887909+171.687052325472i
1.17	73.5833	4.6595	7.59729	-121.18870949301-9.4514710113135i
1.26	47.4305	5.01792	5.0658	-53.064178114639+61.2677545914949i
1.35	100.542	5.37634	1.52002	-11.3797855109627+21.4937693467538i
1.44	83.5555	5.73477	8.82379	-141.180573
1.53	85.6945	6.09319	1.52002	-11.3797855109628-21.4937693467535i
1.62	103.069	6.45161	5.0658	-53.0641781146393-61.2677545914947i
1.71	47.8611	6.81004	7.59729	-121.18870949301+9.45147101131394i
1.8	36.5139	7.16846	11.6145	-71.1115154887913-171.687052325472i
1.89	92.8195	7.52688	1.91202	19.9344998939505+23.2057086090517i
1.98	98.25	7.8853	6.40918	-8.32717804312558-102.20819364667i
2.07	128.361	8.24373	6.27173	100.328658634238-1.95744749528728i
2.16	84.1111	8.60215	9.33263	107.819458-103.305573i
2.25	66.0555	8.96057	15.5962	216.361351037826-124.32995310554i
2.34	86.5555	9.319	12.7814	168.794315483272+115.453027297986i
2.43	103.597	9.67742	8.61128	-133.501743786659-34.0697447384381i
2.52	120.014	10.0358	9.28894	147.305975488791-19.7424723254723i
2.61	87.0278	10.3943	2.9184	25.4505415782057-39.1488537730539i
2.7	40.2778	10.7527	6.48021	-61.8474153255071-83.2174936468392i
2.79	140.903	11.1111	6.44133	91.2176036464114-47.9684903938835i
C15
Time	Data	FFT Freq	FFT Mag	FFT Complex			Max
0	0.833313	0	169.042	2704.666625			20.9971
0.09	85.2778	0.358423	20.9045	-215.401750664656+255.877160999949i
0.18	67.2083	0.716846	11.4285	-166.794181415414-74.9389792417329i
0.27	69.0555	1.07527	17.9013	-245.703806888695-147.19457530211i
0.36	61.9722	1.43369	12.6668	49.5165123643633+196.527377356808i
0.45	101.222	1.79211	10.7499	-136.505576638952+104.639695616656i
0.54	115.528	2.15054	20.5993	-233.056195682688-233.05368746476i
0.63	47.2639	2.50896	1.79532	6.78910446720263-27.9112295377944i
0.72	116.514	2.86738	15.6844	-211.625031-134.87497i
0.81	34.5139	3.22581	14.8247	-160.687265125095-174.474465237219i
0.9	54.0278	3.58423	12.5642	-107.556003583821-169.833540677766i
0.99	46.375	3.94265	7.82852	122.556009716616+25.8684239314892i
1.08	83.0555	4.30108	7.26436	82.4557156356369-81.9170806431919i
1.17	92.4305	4.6595	3.88825	-43.2104764529272-44.7570562959861i
1.26	112.681	5.01792	20.9971	-217.815907318079-255.774496454739i
1.35	98.7778	5.37634	16.1482	173.052433586506+191.855963991814i
1.44	63.2222	5.73477	4.37674	-70.027771
1.53	154.194	6.09319	16.1482	173.052433586505-191.855963991815i
1.62	74.8195	6.45161	20.9971	-217.815907318078+255.774496454738i
1.71	116.139	6.81004	3.88825	-43.2104764529267+44.7570562959859i
1.8	29.2361	7.16846	7.26436	82.455715635637+81.9170806431919i
1.89	104.083	7.52688	7.82852	122.556009716616-25.86842393149i
1.98	103.889	7.8853	12.5642	-107.556003583821+169.833540677766i
2.07	178.972	8.24373	14.8247	-160.687265125094+174.47446523722i
2.16	128.847	8.60215	15.6844	-211.625031+134.87497i
2.25	80.4861	8.96057	1.79532	6.7891044672031+27.911229537794i
2.34	116.569	9.319	20.5993	-233.056195682687+233.053687464761i
2.43	67.1111	9.67742	10.7499	-136.505576638952-104.639695616656i
2.52	69.1667	10.0358	12.6668	49.516512364363-196.527377356808i
2.61	108.903	10.3943	17.9013	-245.703806888694+147.194575302111i
2.7	119.75	10.7527	11.4285	-166.794181415414+74.9389792417332i
2.79	2.54169	11.1111	20.9045	-215.401750664657-255.877160999948i
C16
Time	Data	FFT Freq	FFT Mag	FFT Complex			Max
0	176	0	314.041	5024.652677			13.1768
0.09	137.125	0.358423	1.28096	10.3711025216426+17.6775839748757i
0.18	163.569	0.716846	10.9698	82.7130337031938+154.80547317567i
0.27	164.833	1.07527	8.08894	58.6030092500824+115.395052889496i
0.36	92.125	1.43369	7.10983	-91.9217705487889-67.0157460095353i
0.45	173.542	1.79211	7.54815	118.422680415999+23.6974907014529i
0.54	136.903	2.15054	4.44697	52.1347775019889-48.4200498049357i
0.63	176.5	2.50896	4.89586	-77.9829752758234-7.40552696685719i
0.72	121.986	2.86738	4.75397	-21.9305100000001+72.8333749999999i
0.81	163.556	3.22581	8.14962	-106.528689723241+75.1945572497442i
0.9	158.597	3.58423	1.75737	28.0836335841846+1.38805711061551i
0.99	172.694	3.94265	13.1768	209.057646333401+27.2732581876136i
1.08	190.833	4.30108	11.936	51.6995405487891+183.845459990465i
1.17	160.611	4.6595	9.12413	93.2727089011717+112.303818879294i
1.26	139.014	5.01792	7.09988	13.179635210633-112.830879908778i
1.35	159.306	5.37634	8.01892	-14.3265624232326-127.500413304886i
1.44	139.639	5.73477	12.6467	-202.347197
1.53	170.042	6.09319	8.01892	-14.3265624232324+127.500413304886i
1.62	154.056	6.45161	7.09988	13.1796352106331+112.830879908778i
1.71	166.778	6.81004	9.12413	93.2727089011713-112.303818879294i
1.8	171.875	7.16846	11.936	51.6995405487889-183.845459990465i
1.89	159.417	7.52688	13.1768	209.057646333401-27.273258187614i
1.98	115.236	7.8853	1.75737	28.0836335841846-1.38805711061543i
2.07	151.167	8.24373	8.14962	-106.528689723241-75.1945572497438i
2.16	149.625	8.60215	4.75397	-21.9305100000002-72.8333749999999i
2.25	118.403	8.96057	4.89586	-77.9829752758235+7.40552696685751i
2.34	194.764	9.319	4.44697	52.1347775019889+48.4200498049357i
2.43	172.014	9.67742	7.54815	118.422680415999-23.6974907014532i
2.52	152.528	10.0358	7.10983	-91.9217705487888+67.0157460095354i
2.61	187.639	10.3943	8.08894	58.6030092500821-115.395052889496i
2.7	154.403	10.7527	10.9698	82.7130337031934-154.805473175671i
2.79	179.875	11.1111	1.28096	10.3711025216427-17.6775839748759i
C18
Time	Data	FFT Freq	FFT Mag	FFT Complex			Max
0	181.625	0	365.088	5841.402804			17.9081
0.09	161.236	0.358423	9.07786	0.914490079271632-145.242842851241i
0.18	147.056	0.716846	13.4783	-25.3951243292877+214.152985392448i
0.27	176.167	1.07527	10.2098	-52.6104494896129-154.653110152591i
0.36	222.097	1.43369	10.2145	-85.8899107042965+139.042117740689i
0.45	210.208	1.79211	13.3161	9.23260989468471+212.857579095126i
0.54	157.458	2.15054	4.37607	58.8226591400018-37.9775260560827i
0.63	197.139	2.50896	17.9081	-15.3437044777212+286.118963069154i
0.72	184.528	2.86738	3.97933	15.6249689999999-61.7222309999997i
0.81	154.903	3.22581	9.07683	47.0394394576084-137.400302259243i
0.9	187.944	3.58423	1.92132	21.3708181700807-22.0976982424986i
0.99	198.736	3.94265	15.5366	-222.49904667984-110.854674033711i
1.08	238.403	4.30108	8.63181	137.084368704296-16.7911942593111i
1.17	235.056	4.6595	5.78406	41.1018889656246+82.9168188524556i
1.26	183.861	5.01792	6.83997	-42.3538969807945-100.911646793968i
1.35	161.069	5.37634	6.59028	26.1647722499849-102.146678045753i
1.44	202.375	5.73477	9.00434	144.06943
1.53	177.319	6.09319	6.59028	26.1647722499855+102.146678045753i
1.62	166.083	6.45161	6.83997	-42.3538969807944+100.911646793968i
1.71	161.639	6.81004	5.78406	41.1018889656245-82.9168188524559i
1.8	106.181	7.16846	8.63181	137.084368704297+16.7911942593109i
1.89	171.667	7.52688	15.5366	-222.49904667984+110.854674033712i
1.98	220.792	7.8853	1.92132	21.3708181700808+22.0976982424986i
2.07	140.097	8.24373	9.07683	47.0394394576086+137.400302259243i
2.16	196.361	8.60215	3.97933	15.624969+61.7222309999997i
2.25	173.111	8.96057	17.9081	-15.3437044777221-286.118963069153i
2.34	204.236	9.319	4.37607	58.8226591400018+37.9775260560826i
2.43	178	9.67742	13.3161	9.23260989468426-212.857579095126i
2.52	172.611	10.0358	10.2145	-85.8899107042966-139.042117740689i
2.61	171.694	10.3943	10.2098	-52.6104494896126+154.653110152591i
2.7	221.125	10.7527	13.4783	-25.3951243292882-214.152985392448i
2.79	180.625	11.1111	9.07786	0.914490079272102+145.242842851241i
C20
Time	Data	FFT Freq	FFT Mag	FFT Complex			Max
0	190.958	0	370.339	5925.416656			12.5002
0.09	182.917	0.358423	11.7393	-187.424257609157-12.3143731850221i
0.18	130.958	0.716846	5.11419	-61.6215904772346+53.8371323849961i
0.27	169.958	1.07527	9.01874	-55.8132822813117-133.068840173484i
0.36	211.958	1.43369	4.45754	8.69004658566729+70.7893184073506i
0.45	191.375	1.79211	6.06541	-50.6761466715759+82.7645201904367i
0.54	181.917	2.15054	9.91931	158.268203617374+11.8209382262039i
0.63	171.167	2.50896	4.4177	-11.9082459662502+69.672798028434i
0.72	183.083	2.86738	12.5002	126.958376-154.541656i
0.81	174	3.22581	3.32284	48.7479219269508-21.2180167097834i
0.9	193.458	3.58423	10.311	65.3872129372918-151.46514904262i
0.99	203.292	3.94265	3.19892	-38.4315193977942-33.8036010063215i
1.08	193.25	4.30108	4.97033	49.6433294143327-62.1273055926494i
1.17	219.292	4.6595	5.41944	-61.2380277442767-61.3897752793447i
1.26	188.333	5.01792	5.11802	-35.867202077432-73.6155788838278i
1.35	184.958	5.37634	7.0456	105.410309743414-39.958001832343i
1.44	222.375	5.73477	4.06251	65.0000960000002
1.53	216.833	6.09319	7.0456	105.410309743414+39.9580018323425i
1.62	156.875	6.45161	5.11802	-35.8672020774318+73.6155788838278i
1.71	163.5	6.81004	5.41944	-61.2380277442763+61.3897752793448i
1.8	175.5	7.16846	4.97033	49.6433294143329+62.1273055926494i
1.89	206.167	7.52688	3.19892	-38.4315193977941+33.8036010063215i
1.98	195.917	7.8853	10.311	65.3872129372921+151.46514904262i
2.07	188.542	8.24373	3.32284	48.747921926951+21.2180167097832i
2.16	198.708	8.60215	12.5002	126.958376+154.541656i
2.25	188.667	8.96057	4.4177	-11.9082459662502-69.672798028434i
2.34	202.542	9.319	9.91931	158.268203617375-11.8209382262041i
2.43	162.875	9.67742	6.06541	-50.676146671576-82.7645201904367i
2.52	185.25	10.0358	4.45754	8.69004658566719-70.7893184073505i
2.61	163.125	10.3943	9.01874	-55.8132822813112+133.068840173483i
2.7	184.125	10.7527	5.11419	-61.6215904772346-53.8371323849958i
2.79	143.542	11.1111	11.7393	-187.424257609156+12.3143731850228i
C21
Time	Data	FFT Freq	FFT Mag	FFT Complex			Max
0	109.625	0	251.983	4031.724976			10.2101
0.09	106.7	0.358423	4.79674	51.1657713247949+57.2040490609985i
0.18	116.9	0.716846	7.03058	-102.707856328644+45.8794351914277i
0.27	132.8	1.07527	4.01935	-60.8577458148187+20.7860631754041i
0.36	128.3	1.43369	4.29651	58.9199257791425+35.414799599199i
0.45	114.1	1.79211	5.90668	-88.7313138045417-32.531602821008i
0.54	131.1	2.15054	1.75838	23.0031925701955+16.1981963555532i
0.63	124	2.50896	7.82278	16.2550994236905+124.104474881373i
0.72	143.65	2.86738	7.08264	26.6250000000001+110.150024i
0.81	139.6	3.22581	10.2101	-162.722489015944+14.4361504385394i
0.9	120.3	3.58423	4.35516	56.6650262068894-40.5554202743245i
0.99	108.025	3.94265	3.75137	57.2516509611926+18.0244278219679i
1.08	125.45	4.30108	1.30418	-11.7199737791425+17.2646555991989i
1.17	115.2	4.6595	2.80699	-44.8727318366869-1.87206841065458i
1.26	114.65	5.01792	2.59918	18.5396375515592+37.2256745615496i
1.35	117.925	5.37634	7.89085	-77.6881932376862+99.5215143891304i
1.44	148.4	5.73477	2.62344	-41.974976
1.53	118.95	6.09319	7.89085	-77.6881932376866-99.5215143891302i
1.62	106.6	6.45161	2.59918	18.5396375515591-37.2256745615497i
1.71	112	6.81004	2.80699	-44.8727318366869+1.87206841065464i
1.8	124.5	7.16846	1.30418	-11.7199737791426-17.2646555991988i
1.89	116.3	7.52688	3.75137	57.2516509611926-18.0244278219682i
1.98	125.9	7.8853	4.35516	56.6650262068895+40.5554202743244i
2.07	169.725	8.24373	10.2101	-162.722489015944-14.4361504385389i
2.16	115.5	8.60215	7.08264	26.6249999999999-110.150024i
2.25	119.6	8.96057	7.82278	16.2550994236902-124.104474881373i
2.34	143.725	9.319	1.75838	23.0031925701956-16.1981963555533i
2.43	162.125	9.67742	5.90668	-88.7313138045417+32.5316028210081i
2.52	115.325	10.0358	4.29651	58.9199257791424-35.414799599199i
2.61	132.9	10.3943	4.01935	-60.8577458148188-20.7860631754041i
2.7	124.95	10.7527	7.03058	-102.707856328644-45.8794351914274i
2.79	146.9	11.1111	4.79674	51.1657713247945-57.2040490609989i
C22
Time	Data	FFT Freq	FFT Mag	FFT Complex			Max
0	192.409	0	337.954	5407.261324			11.7095
0.09	131.58	0.358423	5.90687	28.3703550398487+90.1512808796747i
0.18	186.636	0.716846	1.99724	17.4320449531974-26.782471913235i
0.27	148.386	1.07527	1.51665	-22.9839632300901-7.78414592793903i
0.36	181.5	1.43369	5.3099	55.9583901967955+63.926334650044i
0.45	167.261	1.79211	3.70617	-4.88814734262014+59.096881931533i
0.54	173.125	2.15054	3.84565	55.4998472850857+26.5662141416554i
0.63	159.727	2.50896	0.383483	5.05253067209592+3.4812460923449i
0.72	173.375	2.86738	10.8551	80.7840870000001+153.749999i
0.81	148.17	3.22581	3.52509	-56.2557347623338-4.05187182801315i
0.9	154.443	3.58423	4.84207	-46.2001999966528+62.1902826491809i
0.99	165.83	3.94265	2.971	25.2698609144301+40.2630404907095i
1.08	171.477	4.30108	5.8904	3.63248980320463+94.1763366500441i
1.17	146.398	4.6595	0.971895	-3.90682990511073+15.0515416895471i
1.26	157.159	5.01792	4.64772	61.1319557583699+42.3415965942904i
1.35	184.966	5.37634	5.97177	82.3419286137803+48.469580017626i
1.44	185.784	5.73477	11.7095	187.352262
1.53	154.92	6.09319	5.97177	82.3419286137802-48.4695800176262i
1.62	172.091	6.45161	4.64772	61.1319557583698-42.3415965942904i
1.71	167.091	6.81004	0.971895	-3.90682990511066-15.051541689547i
1.8	175	7.16846	5.8904	3.63248980320444-94.176336650044i
1.89	165.398	7.52688	2.971	25.26986091443-40.2630404907096i
1.98	165.795	7.8853	4.84207	-46.200199996653-62.1902826491807i
2.07	193.523	8.24373	3.52509	-56.2557347623337+4.0518718280134i
2.16	182.852	8.60215	10.8551	80.7840869999999-153.749999i
2.25	160.682	8.96057	0.383483	5.05253067209592-3.48124609234494i
2.34	173.523	9.319	3.84565	55.4998472850856-26.5662141416555i
2.43	172.42	9.67742	3.70617	-4.88814734262032-59.0968819315329i
2.52	176.648	10.0358	5.3099	55.9583901967954-63.9263346500441i
2.61	153.693	10.3943	1.51665	-22.9839632300901+7.78414592793905i
2.7	175.489	10.7527	1.99724	17.4320449531974+26.7824719132349i
2.79	189.909	11.1111	5.90687	28.3703550398484-90.1512808796748i
D05
Time	Data	FFT Freq	FFT Mag	FFT Complex			Max
0	88.0455	0	168.729	2699.659303			13.49
0.09	93.8864	0.358423	3.44537	-51.5637796892047+19.494510162393i
0.18	41.2841	0.716846	2.34002	-4.83873374984757+37.1263513876334i
0.27	89.7727	1.07527	1.72796	15.5931913729384+22.8305073003964i
0.36	54.5	1.43369	3.51298	17.783443364705+53.3203173313305i
0.45	105.432	1.79211	7.1863	114.894406988259+4.45560305725008i
0.54	80.7955	2.15054	7.57919	83.8902770565284+87.5676936791925i
0.63	86.5341	2.50896	2.94483	23.8867557411601+40.6136299920026i
0.72	77.0568	2.86738	2.33195	-36.818176+6.04547100000002i
0.81	91.0682	3.22581	4.73045	-67.5514662066813-34.1371473068794i
0.9	78.6818	3.58423	5.71499	75.0241393638875-52.2744048099643i
0.99	88.0682	3.94265	4.1269	-3.92509194024679+65.9135627632061i
1.08	83.3523	4.30108	9.73761	30.1256146352948-152.86156466867i
1.17	91.3068	4.6595	6.4456	102.190259431488-13.8879333290854i
1.26	101.114	5.01792	2.96169	-46.2575666705683+10.2842528984767i
1.35	77.1364	5.37634	13.49	-162.251331697712-142.341843471927i
1.44	91.6364	5.73477	3.91051	-62.568115
1.53	84.5682	6.09319	13.49	-162.251331697711+142.341843471927i
1.62	69.0682	6.45161	2.96169	-46.2575666705683-10.2842528984766i
1.71	90.6818	6.81004	6.4456	102.190259431488+13.8879333290852i
1.8	113.852	7.16846	9.73761	30.1256146352951+152.86156466867i
1.89	54	7.52688	4.1269	-3.92509194024701-65.913562763206i
1.98	118.227	7.8853	5.71499	75.0241393638876+52.2744048099643i
2.07	65.4205	8.24373	4.73045	-67.5514662066812+34.1371473068795i
2.16	75.6705	8.60215	2.33195	-36.818176-6.04547100000002i
2.25	89.6591	8.96057	2.94483	23.8867557411598-40.6136299920027i
2.34	98.2614	9.319	7.57919	83.8902770565282-87.5676936791926i
2.43	98.0455	9.67742	7.1863	114.894406988259-4.45560305725041i
2.52	56.75	10.0358	3.51298	17.783443364705-53.3203173313304i
2.61	77.6136	10.3943	1.72796	15.5931913729384-22.8305073003965i
2.7	90.25	10.7527	2.34002	-4.83873374984768-37.1263513876335i
2.79	97.9205	11.1111	3.44537	-51.5637796892047-19.494510162393i
D06
Time	Data	FFT Freq	FFT Mag	FFT Complex			Max
0	162.833	0	315.352	5045.625034			15.6719
0.09	137.847	0.358423	11.8064	165.383418505105+91.281488056943i
0.18	204.417	0.716846	7.2473	-4.02014312173212-115.887125920085i
0.27	161.944	1.07527	3.36124	-53.112099890101+8.44860921403264i
0.36	153	1.43369	5.74172	34.7258088318635+85.0515119655159i
0.45	148.125	1.79211	3.80266	50.6023826841993+33.7819697436197i
0.54	194	2.15054	9.07938	-47.9981794838084-137.111523230549i
0.63	161.722	2.50896	15.6557	-236.105221437993+83.6683974997239i
0.72	201.153	2.86738	5.53508	-66.305572+58.7083760000003i
0.81	83.75	3.22581	7.75834	53.003761580812-112.248394424173i
0.9	127.819	3.58423	9.12891	52.4951679585296+136.303009366084i
0.99	150.236	3.94265	15.6719	-160.731910077379+192.459833133791i
1.08	156.806	4.30108	10.4225	124.940879168136-110.448488034484i
1.17	134.736	4.6595	4.98371	79.6024835695445+4.66995978662419i
1.26	138.125	5.01792	5.16154	-67.1434693529891+48.0830706765482i
1.35	131.111	5.37634	10.2294	45.8017690658134+157.130351315467i
1.44	169.778	5.73477	13.9227	222.763822
1.53	156.333	6.09319	10.2294	45.8017690658132-157.130351315467i
1.62	140.681	6.45161	5.16154	-67.1434693529893-48.0830706765479i
1.71	179.458	6.81004	4.98371	79.6024835695445-4.66995978662436i
1.8	134.347	7.16846	10.4225	124.940879168136+110.448488034484i
1.89	144.861	7.52688	15.6719	-160.73191007738-192.45983313379i
1.98	213.347	7.8853	9.12891	52.4951679585292-136.303009366084i
2.07	137.681	8.24373	7.75834	53.0037615808123+112.248394424173i
2.16	148.125	8.60215	5.53508	-66.305572-58.7083760000003i
2.25	198.792	8.96057	15.6557	-236.105221437993-83.6683974997232i
2.34	153.333	9.319	9.07938	-47.9981794838081+137.111523230549i
2.43	146.333	9.67742	3.80266	50.6023826841989-33.7819697436199i
2.52	157.903	10.0358	5.74172	34.7258088318634-85.0515119655158i
2.61	171.917	10.3943	3.36124	-53.1120998901012-8.4486092140326i
2.7	178.528	10.7527	7.2473	-4.02014312173182+115.887125920085i
2.79	166.583	11.1111	11.8064	165.383418505105-91.2814880569436i
D07
Time	Data	FFT Freq	FFT Mag	FFT Complex			Max
0	150.188	0	248.02	3968.3125			17.3455
0.09	133.562	0.358423	8.84066	75.4738819513953+119.632535039211i
0.18	144.938	0.716846	13.5653	209.530491735835-56.6145447156045i
0.27	125.875	1.07527	0.938047	-15.0060790922325-0.283048738629567i
0.36	89.6875	1.43369	5.97251	55.3062342964845+77.9291553967263i
0.45	119.438	1.79211	2.87062	-6.19579318432621+45.5100730053146i
0.54	186.312	2.15054	17.3455	251.148190642396-118.095742331271i
0.63	64.1875	2.50896	13.4937	-212.171183330194+39.947183637009i
0.72	112.438	2.86738	4.63009	-29.25-68.0625i
0.81	101.125	3.22581	6.96152	-111.250809898021+5.45357015096121i
0.9	59.75	3.58423	8.47852	-46.2018613253988+127.546176654516i
0.99	148.375	3.94265	16.5961	260.883348205911+49.5008066159775i
1.08	126.25	4.30108	12.2379	177.193765703515-83.3208446032738i
1.17	98.875	4.6595	12.1818	-189.74287574934+44.5734315714473i
1.26	97.875	5.01792	4.98813	-78.4768210528323+14.5273742701826i
1.35	133.312	5.37634	11.4041	131.009511096808+127.004668252577i
1.44	158.562	5.73477	6.67578	-106.8125
1.53	167.75	6.09319	11.4041	131.009511096808-127.004668252577i
1.62	101.375	6.45161	4.98813	-78.4768210528325-14.5273742701821i
1.71	116.312	6.81004	12.1818	-189.74287574934-44.5734315714466i
1.8	97.125	7.16846	12.2379	177.193765703516+83.3208446032737i
1.89	179.938	7.52688	16.5961	260.883348205911-49.5008066159784i
1.98	113.375	7.8853	8.47852	-46.2018613253993-127.546176654516i
2.07	124.188	8.24373	6.96152	-111.250809898021-5.45357015096086i
2.16	112.312	8.60215	4.63009	-29.25+68.0625i
2.25	103.375	8.96057	13.4937	-212.171183330194-39.9471836370085i
2.34	143.625	9.319	17.3455	251.148190642396+118.09574233127i
2.43	124.312	9.67742	2.87062	-6.1957931843265-45.5100730053145i
2.52	104.188	10.0358	5.97251	55.3062342964844-77.9291553967262i
2.61	148.75	10.3943	0.938047	-15.0060790922326+0.283048738629489i
2.7	132.75	10.7527	13.5653	209.530491735835+56.6145447156042i
2.79	148.188	11.1111	8.84066	75.4738819513948-119.632535039212i
D11
Time	Data	FFT Freq	FFT Mag	FFT Complex			Max
0	182.75	0	324.761	5196.174988			11.1442
0.09	164.45	0.358423	7.42496	-107.838130237548+49.8419669361522i
0.18	164.275	0.716846	3.08659	47.6237973167319-13.0728537911658i
0.27	148.05	1.07527	6.89327	105.225719583143-33.0445645349185i
0.36	155.875	1.43369	11.1442	173.985150362035-39.020655201454i
0.45	131.2	1.79211	3.60312	-32.6095486605575+47.5408355437101i
0.54	148.95	2.15054	2.77173	23.6092349140881+37.5408454916768i
0.63	167	2.50896	6.63693	-17.5312570746509-104.73382023766i
0.72	146.025	2.86738	5.78196	-16.925048+90.9498920000001i
0.81	164.325	3.22581	8.51894	129.445674338275-42.6885762514132i
0.9	174.075	3.58423	4.95593	34.6010825266567+71.3473756768106i
0.99	187.925	3.94265	5.62752	-86.9984816716703-23.2061237731928i
1.08	142.6	4.30108	3.14445	-16.0851863620348-47.6706192014538i
1.17	150.2	4.6595	4.16512	63.327987043608+20.7533802340821i
1.26	156.675	5.01792	8.16577	5.56590924252363+130.533724393968i
1.35	199.9	5.37634	3.33505	39.7780846794012-35.5678849916975i
1.44	171.15	5.73477	2.40781	-38.5249639999997
1.53	161.95	6.09319	3.33505	39.7780846794014+35.5678849916973i
1.62	174.35	6.45161	8.16577	5.5659092425233-130.533724393968i
1.71	176.275	6.81004	4.16512	63.327987043608-20.7533802340823i
1.8	158.35	7.16846	3.14445	-16.0851863620348+47.670619201454i
1.89	148.5	7.52688	5.62752	-86.9984816716703+23.2061237731931i
1.98	192.725	7.8853	4.95593	34.6010825266565-71.3473756768106i
2.07	158.15	8.24373	8.51894	129.445674338275+42.6885762514128i
2.16	180.025	8.60215	5.78196	-16.9250480000001-90.9498920000001i
2.25	189.8	8.96057	6.63693	-17.5312570746506+104.73382023766i
2.34	134.075	9.319	2.77173	23.609234914088-37.5408454916769i
2.43	146.55	9.67742	3.60312	-32.6095486605576-47.5408355437099i
2.52	144.175	10.0358	11.1442	173.985150362035+39.0206552014539i
2.61	152.775	10.3943	6.89327	105.225719583143+33.0445645349182i
2.7	152.75	10.7527	3.08659	47.6237973167319+13.0728537911656i
2.79	170.3	11.1111	7.42496	-107.838130237548-49.8419669361518i
D12
Time	Data	FFT Freq	FFT Mag	FFT Complex			Max
0	103.089	0	170.875	2734.000029			10.5116
0.09	73.1429	0.358423	2.08723	28.5043858837684+17.4003461830277i
0.18	109.196	0.716846	3.19402	50.918689543162+4.35109075263951i
0.27	88.9464	1.07527	4.88536	8.9698271902813+77.6493452600293i
0.36	65.7679	1.43369	1.27257	14.5057771986911-14.2884514921129i
0.45	77.0536	1.79211	6.83996	-42.3399469335446-100.917357677178i
0.54	74.7679	2.15054	2.42076	-7.22656382164573-38.0521012612943i
0.63	94.875	2.50896	4.07588	-58.5763790991567-28.6650019937899i
0.72	108.804	2.86738	3.47963	-50.0892960000001+24.3034970000001i
0.81	56.4821	3.22581	10.5116	168.181474787046+1.26197570851538i
0.9	97.7857	3.58423	2.96407	-43.0192370938528+19.9620612869165i
0.99	94.7679	3.94265	5.82372	2.3135117561481+93.1508295008707i
1.08	58.0357	4.30108	7.61576	73.422868801309+97.247258507887i
1.17	76.5714	4.6595	6.38287	74.308100181441-70.0572112656066i
1.26	86.2143	5.01792	1.40498	8.18441137233651+20.9367813008503i
1.35	100.839	5.37634	4.3556	51.2103142340161+47.2666921816485i
1.44	74.0179	5.73477	0.395094	6.32150299999989
1.53	89.2857	6.09319	4.3556	51.2103142340161-47.2666921816486i
1.62	98.5357	6.45161	1.40498	8.18441137233646-20.9367813008503i
1.71	76.5714	6.81004	6.38287	74.3081001814411+70.0572112656065i
1.8	83.0714	7.16846	7.61576	73.4228688013088-97.247258507887i
1.89	101.232	7.52688	5.82372	2.31351175614798-93.1508295008706i
1.98	85.75	7.8853	2.96407	-43.0192370938529-19.9620612869164i
2.07	75	8.24373	10.5116	168.181474787046-1.26197570851587i
2.16	66.0893	8.60215	3.47963	-50.0892960000001-24.3034970000001i
2.25	90.8929	8.96057	4.07588	-58.5763790991564+28.6650019937901i
2.34	77.4286	9.319	2.42076	-7.22656382164571+38.0521012612943i
2.43	82.5	9.67742	6.83996	-42.3399469335443+100.917357677178i
2.52	101.161	10.0358	1.27257	14.5057771986911+14.288451492113i
2.61	105.107	10.3943	4.88536	8.96982719028115-77.6493452600292i
2.7	80.4464	10.7527	3.19402	50.9186895431619-4.35109075263961i
2.79	80.5714	11.1111	2.08723	28.5043858837684-17.4003461830276i
D13
Time	Data	FFT Freq	FFT Mag	FFT Complex			Max
0	115.551	0	217.09	3473.433839			8.26621
0.09	90.375	0.358423	5.71352	10.3954475089477-90.8233329455527i
0.18	116.228	0.716846	2.35648	-36.3517931033043+10.0058737562452i
0.27	118.5	1.07527	2.55677	-38.4192203412316+14.0517973523847i
0.36	116.36	1.43369	5.72671	-91.6272119786292+0.1784567623112i
0.45	117.882	1.79211	6.11351	-50.8861768059629-83.5380666989919i
0.54	110.831	2.15054	1.83573	22.7999002771733+18.5165925655022i
0.63	116.824	2.50896	4.27763	-6.97674191786126-68.0855632237692i
0.72	113.301	2.86738	7.82365	91.1396489999999+85.8089599999998i
0.81	118.632	3.22581	3.15182	-48.3978330640885-14.1686352687269i
0.9	110.081	3.58423	1.75057	26.9197698858006+7.73523097833214i
0.99	118.559	3.94265	3.1408	49.7244326563963+7.26831497580817i
1.08	113.838	4.30108	1.17067	-8.66697802137066+16.6049687623111i
1.17	106.404	4.6595	3.67081	57.7820375179584-10.5257179074548i
1.26	95.272	5.01792	1.50395	8.10258294033027-22.6580558309249i
1.35	134.75	5.37634	8.26621	122.660382445842-49.4670539251495i
1.44	103.566	5.73477	0.48851	7.81616299999973
1.53	98.9265	6.09319	8.26621	122.660382445842+49.4670539251491i
1.62	81.2794	6.45161	1.50395	8.10258294033032+22.6580558309249i
1.71	115.743	6.81004	3.67081	57.7820375179586+10.5257179074545i
1.8	122.412	7.16846	1.17067	-8.66697802137065-16.6049687623112i
1.89	101.176	7.52688	3.1408	49.7244326563965-7.26831497580835i
1.98	96.353	7.8853	1.75057	26.9197698858006-7.73523097833217i
2.07	107.559	8.24373	3.15182	-48.3978330640883+14.168635268727i
2.16	100.449	8.60215	7.82365	91.1396489999998-85.8089599999998i
2.25	86.1838	8.96057	4.27763	-6.97674191786093+68.0855632237693i
2.34	108.89	9.319	1.83573	22.7999002771733-18.5165925655022i
2.43	113.551	9.67742	6.11351	-50.8861768059626+83.5380666989921i
2.52	130.404	10.0358	5.72671	-91.6272119786292-0.178456762311118i
2.61	103.919	10.3943	2.55677	-38.4192203412316-14.0517973523844i
2.7	105.809	10.7527	2.35648	-36.3517931033042-10.0058737562451i
2.79	83.8235	11.1111	5.71352	10.3954475089479+90.8233329455528i
D15
Time	Data	FFT Freq	FFT Mag	FFT Complex			Max
0	104	0	268.714	4299.416592			15.7344
0.09	145.792	0.358423	2.06187	-29.5952025743343-14.5758163069007i
0.18	147.875	0.716846	1.36469	-10.6864233529823-19.0412976706867i
0.27	127.083	1.07527	8.03477	-107.652839303883-70.2680730806099i
0.36	170.75	1.43369	8.31637	-42.7639532637889-126.002780535838i
0.45	132.208	1.79211	1.85937	22.1738396598821+19.8338691940993i
0.54	116.708	2.15054	5.8746	-44.0963762784419+83.0078625954787i
0.63	145.458	2.50896	8.61198	-111.812700604795+80.5261202325943i
0.72	125.625	2.86738	15.7344	-175.70828-180.291688i
0.81	124.833	3.22581	12.1745	165.832673801642-102.192459025124i
0.9	144.667	3.58423	6.20071	-54.7589478786792-82.730625916605i
0.99	136.667	3.94265	8.35153	-131.09305343149-25.8865838370288i
1.08	124.792	4.30108	5.92511	-88.9026707362111-32.9194685358383i
1.17	135.208	4.6595	1.68334	1.23208178046421-26.9052947954657i
1.26	156.667	5.01792	9.16968	146.708371510103+1.38683781722933i
1.35	121.542	5.37634	8.69712	16.9152006725143+138.122083751654i
1.44	125.75	5.73477	5.1875	-83.0000319999999
1.53	151.917	6.09319	8.69712	16.9152006725141-138.122083751654i
1.62	157.167	6.45161	9.16968	146.708371510103-1.38683781722972i
1.71	127.542	6.81004	1.68334	1.23208178046427+26.9052947954655i
1.8	110.542	7.16846	5.92511	-88.9026707362111+32.9194685358383i
1.89	156.917	7.52688	8.35153	-131.093053431489+25.886583837029i
1.98	123.542	7.8853	6.20071	-54.7589478786789+82.7306259166052i
2.07	114.417	8.24373	12.1745	165.832673801642+102.192459025123i
2.16	94.8333	8.60215	15.7344	-175.70828+180.291688i
2.25	206.583	8.96057	8.61198	-111.812700604795-80.526120232594i
2.34	144.542	9.319	5.8746	-44.096376278442-83.0078625954786i
2.43	131.375	9.67742	1.85937	22.1738396598821-19.8338691940994i
2.52	109.958	10.0358	8.31637	-42.7639532637887+126.002780535838i
2.61	132.292	10.3943	8.03477	-107.652839303883+70.2680730806102i
2.7	150.792	10.7527	1.36469	-10.6864233529823+19.0412976706867i
2.79	101.375	11.1111	2.06187	-29.5952025743343+14.5758163069008i
D16
Time	Data	FFT Freq	FFT Mag	FFT Complex			Max
0	246.554	0	424.157	6786.51782			16.737
0.09	170.446	0.358423	11.2621	56.81793427684+171.001833780631i
0.18	179.929	0.716846	3.62627	-55.3108764707698+17.5230679066411i
0.27	173.393	1.07527	12.6002	-10.0415172515127+201.352448850666i
0.36	210.536	1.43369	12.3065	107.505844936075+164.96626961144i
0.45	210.732	1.79211	5.25548	54.6324956923324+63.9220327478132i
0.54	223.768	2.15054	3.47677	-24.8095682882034+49.7895404625348i
0.63	207.196	2.50896	16.737	261.986788250638+55.4572162030468i
0.72	222.607	2.86738	10.0642	13.8749700000002+160.428558i
0.81	240.482	3.22581	8.67662	-108.079383263656-87.129140522197i
0.9	175.625	3.58423	10.0758	91.9638983621759+132.409203947197i
0.99	194.839	3.94265	3.85001	-26.6486186056229-55.53764497258i
1.08	170.75	4.30108	9.50837	126.244217063925+84.8948556114403i
1.17	223.054	4.6595	10.8744	-168.917686509062-41.7043355297025i
1.26	186.393	5.01792	10.6257	135.799246396798+102.285555391303i
1.35	211.679	5.37634	5.839	85.3928034100436-37.8959896045892i
1.44	228.411	5.73477	1.39843	22.3749400000002
1.53	154.089	6.09319	5.839	85.3928034100436+37.8959896045889i
1.62	249.857	6.45161	10.6257	135.799246396797-102.285555391304i
1.71	248.214	6.81004	10.8744	-168.917686509062+41.704335529703i
1.8	187.804	7.16846	9.50837	126.244217063925-84.8948556114403i
1.89	206.25	7.52688	3.85001	-26.6486186056229+55.5376449725802i
1.98	223.679	7.8853	10.0758	91.9638983621757-132.409203947197i
2.07	256.929	8.24373	8.67662	-108.079383263656+87.1291405221976i
2.16	215.446	8.60215	10.0642	13.87497-160.428558i
2.25	192.911	8.96057	16.737	261.986788250638-55.4572162030475i
2.34	222.214	9.319	3.47677	-24.8095682882034-49.7895404625347i
2.43	228.321	9.67742	5.25548	54.6324956923322-63.9220327478132i
2.52	227.054	10.0358	12.3065	107.505844936075-164.96626961144i
2.61	212.857	10.3943	12.6002	-10.0415172515133-201.352448850666i
2.7	233.821	10.7527	3.62627	-55.3108764707697-17.523067906641i
2.79	250.679	11.1111	11.2621	56.8179342768393-171.001833780631i
D18
Time	Data	FFT Freq	FFT Mag	FFT Complex			Max
0	100.025	0	219.105	3505.675018			17.6584
0.09	111.075	0.358423	4.11362	58.3687246086938-30.4153754171741i
0.18	106.425	0.716846	5.22678	-82.4048359936212+14.2532733415829i
0.27	99.8	1.07527	4.35322	-65.7597145219432+22.9563410080049i
0.36	113.6	1.43369	1.7476	-21.9372632949499-17.3381377694162i
0.45	123.45	1.79211	12.1157	144.681967535071+129.017778618151i
0.54	126.15	2.15054	17.6584	-212.731769608336-185.93300257491i
0.63	110.375	2.50896	14.2149	220.136556470616+57.1654574671326i
0.72	141.225	2.86738	2.11863	32.525024+9.54995799999995i
0.81	96.65	3.22581	7.28151	-83.54059269042+81.2044961412566i
0.9	106.7	3.58423	7.60097	-102.508621814004+65.4392820294307i
0.99	79.8	3.94265	9.56866	-139.062257504032-64.0379879065957i
1.08	125.275	4.30108	3.86525	-55.3127967050501+27.6619222305839i
1.17	154.275	4.6595	14.8991	-25.6103721206916-237.006668484081i
1.26	92.15	5.01792	4.72392	4.04513141596081-75.4744180540763i
1.35	74.775	5.37634	4.57049	69.5857362227071-22.4835317103895i
1.44	77.675	5.73477	13.3859	214.174958
1.53	97.075	6.09319	4.57049	69.5857362227072+22.4835317103892i
1.62	162.85	6.45161	4.72392	4.04513141596104+75.474418054076i
1.71	113.15	6.81004	14.8991	-25.6103721206908+237.006668484081i
1.8	89.975	7.16846	3.86525	-55.3127967050502-27.6619222305839i
1.89	71.75	7.52688	9.56866	-139.062257504032+64.0379879065963i
1.98	90	7.8853	7.60097	-102.508621814004-65.4392820294308i
2.07	132.5	8.24373	7.28151	-83.5405926904205-81.204496141256i
2.16	134.875	8.60215	2.11863	32.525024-9.54995799999995i
2.25	108.325	8.96057	14.2149	220.136556470615-57.1654574671332i
2.34	92.125	9.319	17.6584	-212.731769608335+185.93300257491i
2.43	113.35	9.67742	12.1157	144.681967535071-129.017778618151i
2.52	163.575	10.0358	1.7476	-21.9372632949499+17.3381377694161i
2.61	55.5	10.3943	4.35322	-65.7597145219432-22.9563410080048i
2.7	137.3	10.7527	5.22678	-82.4048359936212-14.2532733415828i
2.79	103.9	11.1111	4.11362	58.3687246086939+30.4153754171739i
D19
Time	Data	FFT Freq	FFT Mag	FFT Complex			Max
0	50.25	0	143.764	2300.230836			9.05779
0.09	55.7885	0.358423	4.88062	44.7044274833467+64.0277677042913i
0.18	73.9039	0.716846	7.76158	-103.120207373895+69.1969477100639i
0.27	83.1058	1.07527	5.88382	59.5597936381781-72.9052611055097i
0.36	73.3654	1.43369	8.59401	71.0647078369269+117.716674324388i
0.45	46.2115	1.79211	6.37094	-95.2370231170393-36.3408025022894i
0.54	56.1058	2.15054	8.79732	-136.466279838787+34.4897055847459i
0.63	80.6827	2.50896	9.05779	10.7554127745848+144.525033661808i
0.72	86.4519	2.86738	4.95815	-63.759644+47.2020279999999i
0.81	75.1731	3.22581	6.3426	-67.1396904595446+76.0971953866854i
0.9	81.0481	3.58423	5.75462	65.5501348266821-64.6589611618009i
0.99	49.6539	3.94265	8.54043	-131.56951289804+36.9029928526857i
1.08	54.4135	4.30108	2.71224	-42.2762558369267+9.79370232438784i
1.17	102.019	4.6595	8.1877	-70.6286710972944-110.333291494171i
1.26	83.3365	5.01792	4.44136	56.8442163859997-42.6441030364829i
1.35	48.0673	5.37634	0.933993	6.1704956758091-13.610472314469i
1.44	80.6731	5.73477	6.17908	98.865356
1.53	48.7211	6.09319	0.933993	6.17049567580915+13.610472314469i
1.62	54.0481	6.45161	4.44136	56.8442163859999+42.6441030364826i
1.71	50.2596	6.81004	8.1877	-70.628671097294+110.333291494172i
1.8	63.4231	7.16846	2.71224	-42.2762558369268-9.79370232438769i
1.89	66.5385	7.52688	8.54043	-131.56951289804-36.9029928526853i
1.98	94.4711	7.8853	5.75462	65.5501348266824+64.6589611618007i
2.07	114.442	8.24373	6.3426	-67.139690459545-76.0971953866851i
2.16	73.7692	8.60215	4.95815	-63.759644-47.2020279999999i
2.25	81.1827	8.96057	9.05779	10.7554127745842-144.525033661809i
2.34	79.8461	9.319	8.79732	-136.466279838787-34.4897055847456i
2.43	61.375	9.67742	6.37094	-95.2370231170394+36.3408025022895i
2.52	85.5481	10.0358	8.59401	71.0647078369267-117.716674324388i
2.61	51.1058	10.3943	5.88382	59.5597936381783+72.9052611055093i
2.7	108.894	10.7527	7.76158	-103.120207373895-69.1969477100637i
2.79	86.3558	11.1111	4.88062	44.7044274833464-64.0277677042915i
D20
Time	Data	FFT Freq	FFT Mag	FFT Complex			Max
0	51	0	264.228	4227.650024			17.5652
0.09	165.55	0.358423	7.27473	22.0175281987642-114.294309686738i
0.18	148.15	0.716846	16.0321	-249.047880198276+61.4378673125144i
0.27	151.425	1.07527	17.5652	-206.613411634204-190.516734184995i
0.36	150.35	1.43369	7.95658	-123.187268188204-32.1175259948653i
0.45	143.8	1.79211	16.3819	-163.613900570952-204.773009470482i
0.54	130.2	2.15054	15.647	-169.093372195084-184.617213233101i
0.63	168.1	2.50896	5.91455	49.5029168390712-80.652426029156i
0.72	140.825	2.86738	10.8983	-90.5-149.049928i
0.81	135.975	3.22581	7.10543	82.9198560873087+77.7753310317006i
0.9	159.5	3.58423	8.83236	-113.423798548286-84.2956876902078i
0.99	116	3.94265	15.9132	-198.833640967341-159.034176825458i
1.08	116.275	4.30108	1.37401	11.5873521882036+18.6825820051347i
1.17	170.725	4.6595	5.00203	-77.2722778706717-20.8373051064055i
1.26	157.65	5.01792	9.61579	-34.0349250583542-150.040895144593i
1.35	122.7	5.37634	1.67952	25.6927379180229+7.87409180768393i
1.44	109.275	5.73477	7.99062	-127.849856
1.53	122.375	6.09319	1.67952	25.692737918023-7.8740918076842i
1.62	115.875	6.45161	9.61579	-34.0349250583538+150.040895144593i
1.71	108.775	6.81004	5.00203	-77.2722778706715+20.8373051064053i
1.8	69.55	7.16846	1.37401	11.5873521882036-18.6825820051348i
1.89	159	7.52688	15.9132	-198.83364096734+159.034176825458i
1.98	121.225	7.8853	8.83236	-113.423798548285+84.2956876902077i
2.07	135.175	8.24373	7.10543	82.9198560873084-77.775331031701i
2.16	160.85	8.60215	10.8983	-90.4999999999998+149.049928i
2.25	136.35	8.96057	5.91455	49.5029168390715+80.6524260291557i
2.34	124.275	9.319	15.647	-169.093372195084+184.617213233101i
2.43	157.175	9.67742	16.3819	-163.613900570951+204.773009470482i
2.52	181.575	10.0358	7.95658	-123.187268188203+32.1175259948654i
2.61	129.625	10.3943	17.5652	-206.613411634204+190.516734184996i
2.7	113.325	10.7527	16.0321	-249.047880198276-61.4378673125139i
2.79	55	11.1111	7.27473	22.0175281987645+114.294309686739i
E01
Time	Data	FFT Freq	FFT Mag	FFT Complex			Max
0	119.425	0	304.177	4866.824982			18.586
0.09	172.05	0.358423	9.92062	-12.8759860401371+158.206834443769i
0.18	159.45	0.716846	6.053	-69.4105359466403-67.5404722907468i
0.27	153.25	1.07527	8.42564	43.7678739286276+127.507557276924i
0.36	117.625	1.43369	11.3098	-128.765498021518-127.14154790804i
0.45	157.425	1.79211	5.23557	-58.9643543431269-59.5019496275342i
0.54	174.6	2.15054	3.80968	-30.0938547906788+53.0081457581519i
0.63	95.875	2.50896	13.7316	54.7866765102844-212.765469065859i
0.72	160.375	2.86738	18.586	-297.12497-12.1998920000001i
0.81	140.8	3.22581	8.21638	-74.7122340245051-108.168246330921i
0.9	198.3	3.58423	4.82464	-59.8803017348475-48.7165317776524i
0.99	143.625	3.94265	6.55429	102.829109220155+20.5818939385069i
1.08	126.525	4.30108	7.68614	62.3654140215175-105.99152390804i
1.17	105.475	4.6595	4.63728	59.8240483784934-43.8884351264182i
1.26	160.775	5.01792	15.5199	-166.015451527834-184.665173826551i
1.35	162.1	5.37634	15.8073	101.344866370209+231.724125209323i
1.44	92.425	5.73477	6.21094	-99.3749700000003
1.53	167.725	6.09319	15.8073	101.344866370208-231.724125209323i
1.62	146.1	6.45161	15.5199	-166.015451527833+184.665173826551i
1.71	223.625	6.81004	4.63728	59.8240483784936+43.888435126418i
1.8	149.575	7.16846	7.68614	62.3654140215178+105.991523908039i
1.89	178.925	7.52688	6.55429	102.829109220155-20.5818939385074i
1.98	151.375	7.8853	4.82464	-59.8803017348475+48.7165317776523i
2.07	174.475	8.24373	8.21638	-74.7122340245047+108.168246330922i
2.16	132.825	8.60215	18.586	-297.12497+12.1998920000001i
2.25	150.675	8.96057	13.7316	54.7866765102852+212.765469065859i
2.34	171.65	9.319	3.80968	-30.093854790679-53.008145758152i
2.43	172.225	9.67742	5.23557	-58.9643543431268+59.5019496275347i
2.52	144.525	10.0358	11.3098	-128.765498021518+127.14154790804i
2.61	174.575	10.3943	8.42564	43.7678739286273-127.507557276924i
2.7	178.175	10.7527	6.053	-69.4105359466401+67.5404722907468i
2.79	110.275	11.1111	9.92062	-12.8759860401378-158.206834443769i
E03
Time	Data	FFT Freq	FFT Mag	FFT Complex			Max
0	246.667	0	498.365	7973.83328			10.0518
0.09	278.333	0.358423	5.02793	-46.4106626757615+65.7095637849941i
0.18	219.917	0.716846	3.88427	50.4530991999373-36.2889690695411i
0.27	252.542	1.07527	4.19624	66.1141921392108+11.6906422510793i
0.36	235.208	1.43369	5.71963	-26.5396947917969+87.5812679124822i
0.45	241.583	1.79211	7.28422	86.1646172010955-78.4791987275534i
0.54	256.5	2.15054	0.490863	3.24661886832838-7.15134755693848i
0.63	241.917	2.50896	8.31023	100.845171275848+86.6578574882732i
0.72	235.958	2.86738	10.0518	-133.541688-89.625096i
0.81	256.083	3.22581	3.31743	49.476373384535-19.221387249405i
0.9	241.208	3.58423	2.79157	-5.1480955849314+44.3674859432414i
0.99	214.917	3.94265	9.53698	47.7989556000664-144.911978575833i
1.08	259.667	4.30108	3.59863	-54.293681208203-19.1687320875178i
1.17	258.792	4.6595	6.53563	-82.1626678213584-64.685278521518i
1.26	275.333	5.01792	6.62566	9.28162551666553-105.603383569361i
1.35	245.792	5.37634	5.93541	-91.8259791036358+24.220682122998i
1.44	230.417	5.73477	1.71354	-27.4166560000003
1.53	237	6.09319	5.93541	-91.8259791036359-24.2206821229978i
1.62	283.958	6.45161	6.62566	9.28162551666579+105.603383569361i
1.71	247	6.81004	6.53563	-82.1626678213584+64.6852785215182i
1.8	239.75	7.16846	3.59863	-54.293681208203+19.1687320875178i
1.89	290.458	7.52688	9.53698	47.7989556000666+144.911978575833i
1.98	263.167	7.8853	2.79157	-5.14809558493151-44.3674859432413i
2.07	252.792	8.24373	3.31743	49.4763733845349+19.221387249405i
2.16	226.667	8.60215	10.0518	-133.541688+89.625096i
2.25	243.958	8.96057	8.31023	100.845171275848-86.6578574882734i
2.34	254.917	9.319	0.490863	3.24661886832833+7.15134755693851i
2.43	246.292	9.67742	7.28422	86.1646172010958+78.4791987275532i
2.52	245.5	10.0358	5.71963	-26.5396947917971-87.5812679124822i
2.61	238.917	10.3943	4.19624	66.1141921392109-11.6906422510794i
2.7	258.375	10.7527	3.88427	50.4530991999374+36.288969069541i
2.79	254.25	11.1111	5.02793	-46.4106626757617-65.7095637849939i
E04
Time	Data	FFT Freq	FFT Mag	FFT Complex			Max
0	117.6	0	226.406	3622.50009			13.475
0.09	111.825	0.358423	9.54488	152.444073093198-9.14431343712988i
0.18	130.575	0.716846	8.86879	129.585639090822+57.8216621525713i
0.27	122.95	1.07527	6.89054	60.4913685529478+92.1713260743897i
0.36	101.875	1.43369	7.51029	-45.4166121473167+111.251379377295i
0.45	133.975	1.79211	9.65361	-151.485328352578+30.1563372792455i
0.54	94.175	2.15054	3.47692	-55.5357274611819+3.24886160159846i
0.63	103	2.50896	6.26978	-99.0547106056862-15.8609725129342i
0.72	110.4	2.86738	7.34714	103.24997-56.200012i
0.81	127.775	3.22581	11.3958	-181.698517944021+15.1946475814099i
0.9	95.125	3.58423	4.04781	-56.5871619131675+31.5023936057284i
0.99	105.775	3.94265	5.40856	-50.9604530386033-69.9406029025215i
1.08	122.475	4.30108	10.7641	130.016648147317-112.948452622705i
1.17	112.9	4.6595	11.8323	185.72918817372+36.6811717965731i
1.26	89.3	5.01792	9.35198	121.037250283528+87.9752181567013i
1.35	107.125	5.37634	6.39586	-63.6655718789763+80.1179485611648i
1.44	136.125	5.73477	13.475	-215.600006
1.53	109.775	6.09319	6.39586	-63.6655718789766-80.1179485611646i
1.62	78.65	6.45161	9.35198	121.037250283528-87.9752181567014i
1.71	110.675	6.81004	11.8323	185.72918817372-36.6811717965737i
1.8	113.625	7.16846	10.7641	130.016648147317+112.948452622705i
1.89	112.825	7.52688	5.40856	-50.960453038603+69.9406029025216i
1.98	106.975	7.8853	4.04781	-56.5871619131675-31.5023936057281i
2.07	102.175	8.24373	11.3958	-181.698517944021-15.1946475814093i
2.16	108.7	8.60215	7.34714	103.24997+56.200012i
2.25	113.725	8.96057	6.26978	-99.0547106056863+15.8609725129345i
2.34	39.65	9.319	3.47692	-55.535727461182-3.24886160159827i
2.43	157.625	9.67742	9.65361	-151.485328352579-30.1563372792451i
2.52	92.55	10.0358	7.51029	-45.4166121473168-111.251379377295i
2.61	164.825	10.3943	6.89054	60.4913685529473-92.1713260743899i
2.7	165.65	10.7527	8.86879	129.585639090821-57.8216621525716i
2.79	122.1	11.1111	9.54488	152.444073093198+9.1443134371292i
E05
Time	Data	FFT Freq	FFT Mag	FFT Complex			Max
0	99.1111	0	177.873	2845.972229			15.5866
0.09	86.375	0.358423	5.58492	84.6360460555795-28.6656624272779i
0.18	78.5833	0.716846	13.6318	156.531982623839+151.886356972139i
0.27	111.833	1.07527	9.32824	-146.646067097775-27.767432799123i
0.36	101.319	1.43369	11.7351	-176.053650117998+65.2655738777526i
0.45	69.5695	1.79211	15.5866	177.422306120705-175.256387145881i
0.54	88.0139	2.15054	1.00977	-15.9289343456014-2.70077982684366i
0.63	105.292	2.50896	11.2212	-19.7981889722802+178.444759729357i
0.72	83.7639	2.86738	9.79773	57.263794+145.930481i
0.81	82.125	3.22581	3.40011	-12.5203310012862-52.9413856588952i
0.9	15.4167	3.58423	3.10527	-49.1145466438215-7.50323486381938i
0.99	94.375	3.94265	6.79239	76.7210825551582-76.9729157514748i
1.08	121.583	4.30108	12.6356	54.9148561179975-194.567800122248i
1.17	103.069	4.6595	12.3062	-25.4093242642631+195.252203301606i
1.26	126.278	5.01792	4.70655	-44.8776616344154-60.4715180648362i
1.35	103.319	5.37634	6.94522	94.038812604162-59.2043151092068i
1.44	70.5555	5.73477	6.04862	-96.7778930000002
1.53	91.9722	6.09319	6.94522	94.0388126041623+59.2043151092068i
1.62	50.0278	6.45161	4.70655	-44.8776616344153+60.4715180648364i
1.71	116.931	6.81004	12.3062	-25.4093242642637-195.252203301606i
1.8	66.8611	7.16846	12.6356	54.914856117998+194.567800122247i
1.89	88.25	7.52688	6.79239	76.7210825551585+76.9729157514747i
1.98	74.3195	7.8853	3.10527	-49.1145466438216+7.50323486381957i
2.07	36.9861	8.24373	3.40011	-12.5203310012862+52.9413856588953i
2.16	74.25	8.60215	9.79773	57.2637939999999-145.930481i
2.25	52.9167	8.96057	11.2212	-19.7981889722807-178.444759729357i
2.34	120.347	9.319	1.00977	-15.9289343456017+2.70077982684374i
2.43	144.875	9.67742	15.5866	177.422306120706+175.256387145881i
2.52	98.4861	10.0358	11.7351	-176.053650117998-65.2655738777523i
2.61	88.4445	10.3943	9.32824	-146.646067097775+27.7674327991236i
2.7	105.681	10.7527	13.6318	156.531982623838-151.886356972139i
2.79	95.0417	11.1111	5.58492	84.6360460555796+28.6656624272778i
E08
Time	Data	FFT Freq	FFT Mag	FFT Complex			Max
0	76.1111	0	163.812	2620.986023			17.8596
0.09	21	0.358423	6.05676	-8.78154768245137+96.5094891329337i
0.18	74.875	0.716846	6.19694	-99.1337650358947-1.85031424734771i
0.27	108.722	1.07527	6.21424	15.5836623800031-98.19902007159i
0.36	113.069	1.43369	17.8596	-259.363268638795+119.942720732485i
0.45	60.0695	1.79211	3.64168	10.6806632974284+57.2795721604272i
0.54	96.0139	2.15054	5.77975	-85.7202731482653+34.6964170871041i
0.63	85.5972	2.50896	3.67212	-4.58741810065613+58.5746009084088i
0.72	40.2222	2.86738	10.2507	77.4305419999999+144.583313i
0.81	66.3333	3.22581	8.14856	-36.2219217383811+125.244307743726i
0.9	88.875	3.58423	14.7236	188.228360830394+141.658170821035i
0.99	50.3611	3.94265	13.4102	-59.5210228502284-206.143045672886i
1.08	122.403	4.30108	7.90948	-32.3033573612046+122.359346732484i
1.17	121.069	4.6595	3.40676	-31.7407083070475-44.313293243016i
1.26	51.9583	5.01792	6.89805	92.2367613537661-60.6107285134168i
1.35	82.2778	5.37634	9.29524	113.365637001333+96.2653726301378i
1.44	76.2639	5.73477	3.3915	54.2639769999998
1.53	27.2778	6.09319	9.29524	113.365637001333-96.2653726301383i
1.62	77.5417	6.45161	6.89805	92.2367613537663+60.6107285134167i
1.71	106.556	6.81004	3.40676	-31.7407083070472+44.3132932430161i
1.8	79.5555	7.16846	7.90948	-32.3033573612047-122.359346732485i
1.89	116.931	7.52688	13.4102	-59.5210228502279+206.143045672886i
1.98	75.1389	7.8853	14.7236	188.228360830394-141.658170821035i
2.07	112.069	8.24373	8.14856	-36.2219217383815-125.244307743726i
2.16	88.25	8.60215	10.2507	77.4305419999997-144.583313i
2.25	87.1111	8.96057	3.67212	-4.5874181006564-58.5746009084088i
2.34	74.3611	9.319	5.77975	-85.7202731482652-34.6964170871038i
2.43	88.6528	9.67742	3.64168	10.6806632974283-57.2795721604273i
2.52	111.653	10.0358	17.8596	-259.363268638795-119.942720732484i
2.61	69.5972	10.3943	6.21424	15.5836623800033+98.1990200715898i
2.7	91.3333	10.7527	6.19694	-99.1337650358946+1.85031424734796i
2.79	79.7361	11.1111	6.05676	-8.78154768245166-96.5094891329337i
E10
Time	Data	FFT Freq	FFT Mag	FFT Complex			Max
0	132.159	0	241.495	3863.920502			10.7809
0.09	116.125	0.358423	6.50958	101.253160378251+24.4072748199103i
0.18	131.909	0.716846	10.7809	122.255438583455+121.688066595654i
0.27	114.943	1.07527	4.71074	-27.0567364472295-70.3480904888664i
0.36	131.375	1.43369	10.4107	-134.017359839529+98.9220636612949i
0.45	135.409	1.79211	2.0041	-11.4169433489374+29.9642593247927i
0.54	120.284	2.15054	0.939351	6.2392121167575-13.6733942417504i
0.63	85.5	2.50896	3.18809	-46.225336405713+21.5680570417143i
0.72	112.125	2.86738	9.32063	43.6022959999999-142.613616i
0.81	105.818	3.22581	4.7421	16.7932559916685-73.9918253134498i
0.9	94.1705	3.58423	6.0107	-46.0319852976425+84.4390825799144i
0.99	114.534	3.94265	6.57304	105.168580577356+0.15839271005342i
1.08	160.284	4.30108	3.3739	53.4945938395292+7.24024166129473i
1.17	123.432	4.6595	8.05437	44.4056551613453+120.977584855876i
1.26	133.375	5.01792	2.63172	-32.3263134025697+26.9824274173186i
1.35	125.761	5.37634	6.16793	-15.103523906741+97.5243424242278i
1.44	111.182	5.73477	0.193895	3.10232600000018
1.53	122.114	6.09319	6.16793	-15.1035239067413-97.5243424242276i
1.62	104.636	6.45161	2.63172	-32.3263134025698-26.9824274173184i
1.71	103.295	6.81004	8.05437	44.405655161345-120.977584855876i
1.8	101.727	7.16846	3.3739	53.4945938395293-7.24024166129487i
1.89	134.534	7.52688	6.57304	105.168580577356-0.158392710053789i
1.98	116.25	7.8853	6.0107	-46.0319852976428-84.4390825799142i
2.07	95.1477	8.24373	4.7421	16.7932559916688+73.9918253134497i
2.16	118.682	8.60215	9.32063	43.6022960000001+142.613616i
2.25	122.284	8.96057	3.18809	-46.225336405713-21.5680570417141i
2.34	118.841	9.319	0.939351	6.23921211675733+13.6733942417504i
2.43	128.557	9.67742	2.0041	-11.4169433489374-29.9642593247926i
2.52	121.023	10.0358	10.4107	-134.017359839529-98.9220636612947i
2.61	176.795	10.3943	4.71074	-27.0567364472294+70.3480904888666i
2.7	125.489	10.7527	10.7809	122.255438583455-121.688066595654i
2.79	126.159	11.1111	6.50958	101.253160378251-24.4072748199105i
E16
Time	Data	FFT Freq	FFT Mag	FFT Complex			Max
0	84.9167	0	221.029	3536.458374			10.5391
0.09	112	0.358423	3.56633	-11.4213082762608+55.9066208085414i
0.18	110.458	0.716846	3.57264	-55.4181518184456+14.0127879636421i
0.27	86.0417	1.07527	9.31914	-130.783511770313-71.6124205456334i
0.36	162.583	1.43369	9.10041	-58.7944547327425-133.208427337076i
0.45	110.208	1.79211	4.05418	-36.7718755733477+53.4372020526133i
0.54	101.833	2.15054	7.46135	102.510929638044+61.1838761942328i
0.63	98.4167	2.50896	2.09317	25.5574238560259+21.6436285702031i
0.72	91.4167	2.86738	6.02532	-28.5414729999998-92.0832209999999i
0.81	106.292	3.22581	9.92398	151.100760681388-48.7936606505003i
0.9	121.583	3.58423	4.66546	-73.3709559564489+13.7453607510814i
0.99	122.667	3.94265	5.83669	-67.7778364415819-64.2440788234111i
1.08	97.1667	4.30108	8.60097	-78.1221112672574+113.291572662924i
1.17	106.125	4.6595	5.79795	-74.2978264342421+55.5480527136755i
1.26	98.9167	5.01792	10.5391	-26.2218218631487+166.574396520491i
1.35	122.042	5.37634	4.34847	-17.6058260416685+67.3110857231716i
1.44	105.167	5.73477	3.70052	-59.208312
1.53	115.458	6.09319	4.34847	-17.6058260416687-67.3110857231716i
1.62	140.75	6.45161	10.5391	-26.2218218631492-166.574396520491i
1.71	88.25	6.81004	5.79795	-74.2978264342423-55.5480527136754i
1.8	93.2917	7.16846	8.60097	-78.1221112672576-113.291572662924i
1.89	127	7.52688	5.83669	-67.7778364415818+64.2440788234112i
1.98	107.333	7.8853	4.66546	-73.370955956449-13.7453607510812i
2.07	92.4167	8.24373	9.92398	151.100760681389+48.7936606504998i
2.16	111.792	8.60215	6.02532	-28.5414729999997+92.0832209999999i
2.25	145.667	8.96057	2.09317	25.5574238560259-21.6436285702031i
2.34	130.625	9.319	7.46135	102.510929638044-61.1838761942331i
2.43	129.583	9.67742	4.05418	-36.7718755733476-53.4372020526133i
2.52	108.708	10.0358	9.10041	-58.7944547327423+133.208427337076i
2.61	122.208	10.3943	9.31914	-130.783511770313+71.6124205456337i
2.7	72.0833	10.7527	3.57264	-55.4181518184457-14.012787963642i
2.79	113.458	11.1111	3.56633	-11.421308276261-55.9066208085414i
E17
Time	Data	FFT Freq	FFT Mag	FFT Complex			Max
0	109.077	0	180.763	2892.211486			15.4075
0.09	83.5673	0.358423	8.14289	-25.1307025408796+127.839505915037i
0.18	91.4808	0.716846	2.46906	-37.3659770001683+12.8228575287181i
0.27	90.0577	1.07527	13.996	53.3272680869443-217.493738139022i
0.36	112.471	1.43369	2.48493	37.9561751580548-11.8363684947262i
0.45	59.2789	1.79211	7.82273	115.353454433986+48.5751582168364i
0.54	69.0577	2.15054	3.47214	-17.1794217879062+52.8312048557563i
0.63	87.3654	2.50896	12.5841	-151.587726807346+132.518890344322i
0.72	96.5	2.86738	8.57572	135.576997+21.1153870000001i
0.81	38.7308	3.22581	5.61886	-89.2658036544135+10.6737836909297i
0.9	94.2692	3.58423	14.0278	161.645019728428-155.713373875099i
0.99	78.7692	3.94265	15.3809	-245.784769134229+12.3550845359558i
1.08	108.154	4.30108	7.17179	104.832276841945-46.6632104947263i
1.17	126.212	4.6595	7.36833	-85.0647017257881-81.6259982375937i
1.26	89.3269	5.01792	12.5139	139.323599059646-143.798749202138i
1.35	37.7404	5.37634	9.02771	79.2298853417258+120.774596843954i
1.44	152.692	5.73477	15.4075	246.519288
1.53	67.5961	6.09319	9.02771	79.2298853417255-120.774596843954i
1.62	47.3558	6.45161	12.5139	139.323599059647+143.798749202137i
1.71	111.423	6.81004	7.36833	-85.0647017257877+81.6259982375939i
1.8	89.2885	7.16846	7.17179	104.832276841945+46.6632104947263i
1.89	102.183	7.52688	15.3809	-245.784769134229-12.3550845359552i
1.98	86	7.8853	14.0278	161.645019728428+155.713373875099i
2.07	116.654	8.24373	5.61886	-89.2658036544137-10.6737836909294i
2.16	103.663	8.60215	8.57572	135.576997-21.1153870000001i
2.25	134.058	8.96057	12.5841	-151.587726807346-132.518890344322i
2.34	116.635	9.319	3.47214	-17.1794217879061-52.831204855756i
2.43	77.9039	9.67742	7.82273	115.353454433986-48.5751582168369i
2.52	80.625	10.0358	2.48493	37.9561751580549+11.8363684947263i
2.61	39.2404	10.3943	13.996	53.3272680869448+217.493738139022i
2.7	122.769	10.7527	2.46906	-37.3659770001682-12.8228575287178i
2.79	72.0673	11.1111	8.14289	-25.13070254088-127.839505915036i
E18
Time	Data	FFT Freq	FFT Mag	FFT Complex			Max
0	178.683	0	289.112	4625.798034			13.0951
0.09	97.0289	0.358423	5.90693	-82.7672044991239-45.6278561390206i
0.18	144.606	0.716846	1.7041	-2.4729601432914-27.1532278905279i
0.27	150.433	1.07527	3.60629	55.0313920552827+17.346804752924i
0.36	158.471	1.43369	13.0951	-201.226361195393-58.3708331417731i
0.45	138.346	1.79211	9.39072	146.392347241097+33.8348056944706i
0.54	154.75	2.15054	10.407	142.761331030721+85.7062986248966i
0.63	151.413	2.50896	7.94142	-116.781995605107+50.0690349213715i
0.72	116.923	2.86738	10.9861	73.6249690000001+159.615387i
0.81	144.25	3.22581	3.94001	-29.4941855432704-55.71498698516i
0.9	132.683	3.58423	7.88155	112.274733587777+57.417805500206i
0.99	180.913	3.94265	6.1645	89.2297267355428-42.027766000397i
1.08	187.904	4.30108	5.05912	32.8802311953931-73.9670251417734i
1.17	140.163	4.6595	12.7368	182.521970222354+90.6403316073432i
1.26	118.26	5.01792	12.5649	109.859743524793+168.366018984781i
1.35	156.587	5.37634	3.8311	52.7141413932244+31.282796503735i
1.44	141.577	5.73477	2.31551	-37.048096
1.53	130.654	6.09319	3.8311	52.7141413932244-31.282796503735i
1.62	132.769	6.45161	12.5649	109.859743524793-168.366018984781i
1.71	174.981	6.81004	12.7368	182.521970222353-90.6403316073437i
1.8	186.548	7.16846	5.05912	32.8802311953933+73.9670251417731i
1.89	141.558	7.52688	6.1645	89.2297267355431+42.0277660003969i
1.98	152.625	7.8853	7.88155	112.274733587777-57.4178055002061i
2.07	115.808	8.24373	3.94001	-29.4941855432701+55.7149869851601i
2.16	112.731	8.60215	10.9861	73.6249689999999-159.615387i
2.25	153.029	8.96057	7.94142	-116.781995605107-50.069034921371i
2.34	141.231	9.319	10.407	142.761331030721-85.7062986248969i
2.43	181.212	9.67742	9.39072	146.392347241097-33.8348056944709i
2.52	101.163	10.0358	13.0951	-201.226361195393+58.3708331417734i
2.61	140.875	10.3943	3.60629	55.0313920552826-17.346804752924i
2.7	133.452	10.7527	1.7041	-2.47296014329137+27.153227890528i
2.79	134.173	11.1111	5.90693	-82.7672044991237+45.6278561390209i
E19
Time	Data	FFT Freq	FFT Mag	FFT Complex			Max
0	202.575	0	401.389	6422.225036			17.9557
0.09	210.4	0.358423	11.5624	156.515141700928-98.6262469236208i
0.18	173.9	0.716846	17.9557	-287.074007007908+11.1764094166261i
0.27	182.825	1.07527	13.557	201.559721197398+80.1520806768904i
0.36	231.125	1.43369	11.1524	-89.8248373077459+154.180478525693i
0.45	234.9	1.79211	7.50907	-83.3056242486576-86.5738087065218i
0.54	174.9	2.15054	4.17684	-18.2710798737052+64.2832575212822i
0.63	209.95	2.50896	5.71462	81.4361380990146+41.5730698134559i
0.72	265.05	2.86738	16.618	209.325012-163.949952i
0.81	219.025	3.22581	5.38349	32.6901199782092-79.6915800851551i
0.9	240.475	3.58423	7.97307	-127.272291327624+8.69661211528377i
0.99	166.525	3.94265	7.86875	-13.9310216571924-125.126906722437i
1.08	233.075	4.30108	14.6813	-84.8751746922537+219.030514525693i
1.17	201	4.6595	8.31344	54.7692581971999-121.215973882944i
1.26	160.4	5.01792	11.7152	-93.582453790763-162.410235989373i
1.35	197.35	5.37634	2.69734	33.2662667330994+27.4940986338493i
1.44	144.7	5.73477	7.33281	117.325012
1.53	152.4	6.09319	2.69734	33.2662667330993-27.4940986338494i
1.62	175.725	6.45161	11.7152	-93.5824537907626+162.410235989373i
1.71	157.3	6.81004	8.31344	54.7692581972002+121.215973882944i
1.8	210.85	7.16846	14.6813	-84.8751746922542-219.030514525693i
1.89	255.875	7.52688	7.86875	-13.931021657192+125.126906722437i
1.98	200.075	7.8853	7.97307	-127.272291327624-8.69661211528371i
2.07	212.1	8.24373	5.38349	32.6901199782093+79.6915800851553i
2.16	213.775	8.60215	16.618	209.325012+163.949952i
2.25	180.425	8.96057	5.71462	81.4361380990144-41.5730698134558i
2.34	191.225	9.319	4.17684	-18.2710798737052-64.2832575212825i
2.43	175.375	9.67742	7.50907	-83.3056242486576+86.5738087065223i
2.52	238.4	10.0358	11.1524	-89.8248373077462-154.180478525693i
2.61	204.175	10.3943	13.557	201.559721197398-80.1520806768908i
2.7	213.525	10.7527	17.9557	-287.074007007908-11.1764094166258i
2.79	192.825	11.1111	11.5624	156.515141700928+98.6262469236205i
E21
Time	Data	FFT Freq	FFT Mag	FFT Complex			Max
0	114.6	0	228.55	3656.799988			18.0916
0.09	101.675	0.358423	8.79276	124.727392239279+65.0776955528479i
0.18	121.675	0.716846	7.09477	-69.3101305745105-89.9003752642427i
0.27	107.075	1.07527	11.9554	184.052178571332+52.1085387089662i
0.36	122.1	1.43369	6.41379	11.1115880792622+102.017339976067i
0.45	94.65	1.79211	18.0916	282.908241300217+61.2654716281935i
0.54	122.275	2.15054	13.8285	-199.733490658919+95.1890663352696i
0.63	127.8	2.50896	6.97384	-33.7589009423934+106.351990926161i
0.72	150.15	2.86738	11.572	167.275054+79.3749699999999i
0.81	90.8	3.22581	16.006	-107.904632661868+232.253198666736i
0.9	93.375	3.58423	7.19891	-10.572678848305-114.696288611585i
0.99	97.05	3.94265	15.7251	-3.91101239044295+251.571562900984i
1.08	104.65	4.30108	15.8026	-221.561720079262+121.817387976067i
1.17	157.875	4.6595	10.1543	-66.6386488020384-148.174285957038i
1.26	91.125	5.01792	7.96864	-99.9836759182658+79.1141737889033i
1.35	74.725	5.37634	6.17451	74.9255266859173+64.3899873546282i
1.44	57.8	5.73477	3.30312	-52.849976
1.53	118.3	6.09319	6.17451	74.9255266859171-64.3899873546281i
1.62	85.15	6.45161	7.96864	-99.9836759182659-79.1141737889033i
1.71	117.975	6.81004	10.1543	-66.638648802038+148.174285957039i
1.8	197.725	7.16846	15.8026	-221.561720079262-121.817387976067i
1.89	103.5	7.52688	15.7251	-3.91101239044374-251.571562900984i
1.98	72.35	7.8853	7.19891	-10.5726788483047+114.696288611584i
2.07	162.6	8.24373	16.006	-107.904632661869-232.253198666736i
2.16	117.15	8.60215	11.572	167.275054-79.3749699999999i
2.25	134.65	8.96057	6.97384	-33.7589009423941-106.351990926161i
2.34	113.425	9.319	13.8285	-199.733490658919-95.1890663352693i
2.43	80.75	9.67742	18.0916	282.908241300216-61.2654716281942i
2.52	120.45	10.0358	6.41379	11.1115880792619-102.017339976067i
2.61	86.275	10.3943	11.9554	184.052178571332-52.1085387089669i
2.7	117.975	10.7527	7.09477	-69.3101305745103+89.9003752642426i
2.79	199.125	11.1111	8.79276	124.727392239279-65.0776955528484i
F02
Time	Data	FFT Freq	FFT Mag	FFT Complex			Max
0	139.431	0	309.909	4958.541627			18.4846
0.09	164.5	0.358423	8.35843	-81.5261217861793+106.011806178866i
0.18	120.486	0.716846	11.5009	-133.13383935107-127.029638128878i
0.27	154.556	1.07527	4.14314	-1.61736660700582-66.2704568904173i
0.36	146.292	1.43369	10.3331	42.3138191285268+159.823498777418i
0.45	181.819	1.79211	12.0373	-172.570316661722-85.5150746690447i
0.54	166.319	2.15054	18.4846	290.911312964827+53.3028323116699i
0.63	160.625	2.50896	4.2512	-21.0312819909931-64.686204160982i
0.72	111.236	2.86738	4.13869	27.2916549999997-60.3334060000002i
0.81	173.333	3.22581	6.92262	-79.2833559431601+77.3457345222118i
0.9	172.153	3.58423	7.93398	109.521935588606+64.1843101819335i
0.99	131.056	3.94265	14.9147	-203.090875423475-125.303244508042i
1.08	139.264	4.30108	12.7306	70.5194968714731-191.093251222582i
1.17	133.722	4.6595	8.52736	78.3846228636052+111.674201743311i
1.26	148.458	5.01792	2.69597	-6.46603320236208-42.6481602586148i
1.35	157.069	5.37634	10.3448	-141.487720451069-85.8904186652131i
1.44	217.208	5.73477	3.38976	-54.2361450000003
1.53	145.208	6.09319	10.3448	-141.487720451069+85.8904186652133i
1.62	99.4445	6.45161	2.69597	-6.46603320236198+42.648160258615i
1.71	154.667	6.81004	8.52736	78.3846228636049-111.674201743312i
1.8	158.722	7.16846	12.7306	70.5194968714734+191.093251222582i
1.89	190.972	7.52688	14.9147	-203.090875423475+125.303244508043i
1.98	236.806	7.8853	7.93398	109.521935588606-64.1843101819335i
2.07	140.375	8.24373	6.92262	-79.2833559431602-77.3457345222118i
2.16	180.194	8.60215	4.13869	27.2916549999998+60.3334060000002i
2.25	159.181	8.96057	4.2512	-21.0312819909931+64.6862041609818i
2.34	126.403	9.319	18.4846	290.911312964827-53.3028323116705i
2.43	181.75	9.67742	12.0373	-172.570316661722+85.5150746690449i
2.52	147.375	10.0358	10.3331	42.3138191285266-159.823498777418i
2.61	134.625	10.3943	4.14314	-1.61736660700575+66.2704568904172i
2.7	142.361	10.7527	11.5009	-133.13383935107+127.029638128878i
2.79	142.931	11.1111	8.35843	-81.5261217861795-106.011806178866i
F04
Time	Data	FFT Freq	FFT Mag	FFT Complex			Max
0	118.102	0	201.842	3229.465823			19.9126
0.09	106.398	0.358423	4.21375	-3.50823538111388+67.3287121651191i
0.18	60.8864	0.716846	9.28776	137.331938631227+56.772714019433i
0.27	116.193	1.07527	6.25255	-88.4117387021116-46.8136874175144i
0.36	143.17	1.43369	3.36017	43.8640369316614-31.0865745793705i
0.45	67.5909	1.79211	8.39545	-90.8250080145843+98.9677825256823i
0.54	76.25	2.15054	8.10694	129.297831674368+10.3444845738836i
0.63	109.67	2.50896	8.66452	-119.505381197256+70.2665648634324i
0.72	77.1591	2.86738	19.9126	305.738711+89.6137100000001i
0.81	75.5909	3.22581	4.43925	68.5514751302471+18.5924450226407i
0.9	94.3409	3.58423	6.45206	84.6181855464085-59.1338471676238i
0.99	94.625	3.94265	8.12616	-50.7243998872086-119.715691340757i
1.08	141.886	4.30108	7.52854	-103.182152931661-62.1549325793706i
1.17	65.8636	4.6595	4.00915	-44.6589550157205+46.0471349206016i
1.26	90.7727	5.01792	4.8571	37.6611001479963-67.9782017220742i
1.35	99.9091	5.37634	7.97717	-127.462924932252-6.6189834711167i
1.44	175.17	5.73477	12.0149	192.238651
1.53	113.284	6.09319	7.97717	-127.462924932252+6.61898347111697i
1.62	90.2614	6.45161	4.8571	37.6611001479965+67.9782017220743i
1.71	78.6477	6.81004	4.00915	-44.6589550157206-46.0471349206017i
1.8	109.409	7.16846	7.52854	-103.182152931661+62.1549325793707i
1.89	89.1477	7.52688	8.12616	-50.7243998872084+119.715691340757i
1.98	89.5455	7.8853	6.45206	84.6181855464085+59.1338471676239i
2.07	88.6364	8.24373	4.43925	68.5514751302471-18.592445022641i
2.16	118.886	8.60215	19.9126	305.738711-89.6137100000001i
2.25	104.455	8.96057	8.66452	-119.505381197256-70.2665648634321i
2.34	98.0227	9.319	8.10694	129.297831674368-10.3444845738836i
2.43	103.08	9.67742	8.39545	-90.8250080145844-98.9677825256822i
2.52	124.511	10.0358	3.36017	43.8640369316614+31.0865745793704i
2.61	92.1705	10.3943	6.25255	-88.4117387021116+46.8136874175145i
2.7	102.477	10.7527	9.28776	137.331938631227-56.7727140194331i
2.79	113.352	11.1111	4.21375	-3.50823538111406-67.3287121651193i
F10
Time	Data	FFT Freq	FFT Mag	FFT Complex			Max
0	99.975	0	190.237	3043.799868			18.6819
0.09	85.675	0.358423	13.7944	-63.8090938243188+211.285378243912i
0.18	95.475	0.716846	18.6819	109.27230516182-278.221399803079i
0.27	134.15	1.07527	13.9005	121.036757427135+186.588236619116i
0.36	101.175	1.43369	8.54003	-122.303469611561-60.9302757198908i
0.45	55.975	1.79211	4.04398	-42.12217220433-49.1151596143938i
0.54	63.2	2.15054	17.6077	-281.645869697304+6.56717682573235i
0.63	102.6	2.50896	7.62777	111.11362667076-50.4833592855402i
0.72	90.175	2.86738	13.7592	-34.8250119999999+217.375i
0.81	79.025	3.22581	9.32688	82.1417496815825-124.588641357683i
0.9	89.4	3.58423	12.9808	207.689093312829-1.34777638484905i
0.99	60.575	3.94265	3.72239	-51.5793969836083+29.7784684638965i
1.08	74.5	4.30108	4.8943	19.1534456115609-75.930275719891i
1.17	60.65	4.6595	6.13785	42.9617267137969+88.3098948650142i
1.26	101.725	5.01792	6.50894	1.1842312226542-104.13635301366i
1.35	79.6	5.37634	3.9349	-14.7431974810166+61.2078383393773i
1.44	76.85	5.73477	0.72813	-11.6500840000001
1.53	84.475	6.09319	3.9349	-14.7431974810169-61.2078383393772i
1.62	127.5	6.45161	6.50894	1.18423122265462+104.13635301366i
1.71	214.675	6.81004	6.13785	42.9617267137965-88.3098948650144i
1.8	119.625	7.16846	4.8943	19.1534456115611+75.9302757198908i
1.89	90.95	7.52688	3.72239	-51.5793969836084-29.7784684638963i
1.98	130.925	7.8853	12.9808	207.689093312829+1.34777638484842i
2.07	119.55	8.24373	9.32688	82.1417496815828+124.588641357682i
2.16	77.525	8.60215	13.7592	-34.8250120000001-217.375i
2.25	77.6	8.96057	7.62777	111.11362667076+50.48335928554i
2.34	71.6	9.319	17.6077	-281.645869697303-6.56717682573159i
2.43	76.075	9.67742	4.04398	-42.1221722043299+49.1151596143942i
2.52	100.8	10.0358	8.54003	-122.303469611561+60.930275719891i
2.61	120.825	10.3943	13.9005	121.036757427135-186.588236619116i
2.7	95.625	10.7527	18.6819	109.272305161821+278.221399803079i
2.79	85.325	11.1111	13.7944	-63.8090938243195-211.285378243912i
F11
Time	Data	FFT Freq	FFT Mag	FFT Complex			Max
0	33.9904	0	69.0841	1105.34613			13.4357
0.09	45.1346	0.358423	13.4357	-23.0049544453587-213.736423642367i
0.18	34.9615	0.716846	2.99996	-38.4770335264365-28.6959160400783i
0.27	31.3654	1.07527	5.2741	68.0157118898622+49.9477874493304i
0.36	51.4519	1.43369	4.0857	-24.6229048300887-60.556710375661i
0.45	45.4615	1.79211	1.63153	-22.2148434243698-13.7092141653594i
0.54	28.7692	2.15054	4.12846	63.5206766949371-18.1225662564636i
0.63	68.0481	2.50896	4.71621	68.2096866078601-32.2729419240211i
0.72	26.2211	2.86738	5.79542	74.1536840000001+55.673034i
0.81	63.0961	3.22581	4.47347	-64.842644137008+30.3067083241951i
0.9	76.7692	3.58423	4.80185	75.7846694383547+12.6283230310262i
0.99	29.2981	3.94265	8.76282	-118.815985034285-74.4327320113403i
1.08	57.375	4.30108	11.3103	-172.761863169911+53.8663856243391i
1.17	43.2019	4.6595	6.94894	108.879074661142-22.5169537699752i
1.26	2.2019	5.01792	2.10049	19.8254953931446-27.1374107525885i
1.35	48.9615	5.37634	1.86088	29.7739538821566+0.102003232524282i
1.44	28.2404	5.73477	6.53126	-104.500186
1.53	33.1923	6.09319	1.86088	29.7739538821568-0.10200323252441i
1.62	21.5192	6.45161	2.10049	19.8254953931447+27.1374107525886i
1.71	43.5192	6.81004	6.94894	108.879074661142+22.5169537699748i
1.8	41.3942	7.16846	11.3103	-172.761863169911-53.8663856243389i
1.89	17.0673	7.52688	8.76282	-118.815985034284+74.4327320113407i
1.98	27.0289	7.8853	4.80185	75.7846694383546-12.6283230310263i
2.07	37.6539	8.24373	4.47347	-64.8426441370081-30.3067083241949i
2.16	5.84613	8.60215	5.79542	74.1536840000001-55.673034i
2.25	23.2596	8.96057	4.71621	68.2096866078602+32.2729419240209i
2.34	1.9231	9.319	4.12846	63.5206766949372+18.1225662564635i
2.43	35.9615	9.67742	1.63153	-22.2148434243698+13.7092141653594i
2.52	42.7692	10.0358	4.0857	-24.6229048300887+60.5567103756609i
2.61	4.21155	10.3943	5.2741	68.0157118898621-49.9477874493305i
2.7	19.9615	10.7527	2.99996	-38.4770335264364+28.6959160400785i
2.79	35.4904	11.1111	13.4357	-23.0049544453581+213.736423642367i
F12
Time	Data	FFT Freq	FFT Mag	FFT Complex			Max
0	127.5	0	259.178	4146.849976			6.12016
0.09	123.825	0.358423	2.64242	29.9730440319214+29.8179994260478i
0.18	127.3	0.716846	4.6456	41.9545052743067+61.3572274826146i
0.27	137.5	1.07527	2.99058	27.1207366689675+39.4211397125433i
0.36	118.55	1.43369	5.74362	-84.6481211589911+35.7758108348559i
0.45	124.8	1.79211	0.521858	-0.689610965801098+8.32119997609194i
0.54	134.6	2.15054	2.85436	-40.5745970546973+20.9625829704083i
0.63	119.6	2.50896	2.63257	-39.0083601925291-15.8912359354033i
0.72	117.425	2.86738	3.32431	-9.94998199999989-52.24997i
0.81	125.475	3.22581	6.12016	-32.2683305690248+92.4530993596544i
0.9	143.55	3.58423	1.87356	27.972366322575+10.7779342852985i
0.99	110.575	3.94265	3.10822	4.12693409654191-49.559957356727i
1.08	144.4	4.30108	0.801126	1.54808515899102-12.7241891651442i
1.17	137.65	4.6595	2.08902	30.0749247892827-14.5835825896928i
1.26	133.025	5.01792	5.04655	-4.35215454218423-80.6274692024951i
1.35	118.7	5.37634	2.88897	-4.12938585935835+46.0387697516884i
1.44	125.6	5.73477	2.42812	38.8499160000001
1.53	129.125	6.09319	2.88897	-4.12938585935854-46.0387697516884i
1.62	120.475	6.45161	5.04655	-4.35215454218406+80.6274692024951i
1.71	132.175	6.81004	2.08902	30.0749247892828+14.5835825896928i
1.8	135.725	7.16846	0.801126	1.54808515899108+12.7241891651441i
1.89	141.75	7.52688	3.10822	4.1269340965421+49.5599573567271i
1.98	116.425	7.8853	1.87356	27.972366322575-10.7779342852986i
2.07	120.225	8.24373	6.12016	-32.268330569025-92.4530993596543i
2.16	129.425	8.60215	3.32431	-9.94998199999984+52.24997i
2.25	128.825	8.96057	2.63257	-39.0083601925291+15.8912359354034i
2.34	122.25	9.319	2.85436	-40.5745970546974-20.9625829704082i
2.43	131.35	9.67742	0.521858	-0.689610965801164-8.32119997609194i
2.52	142.825	10.0358	5.74362	-84.6481211589911-35.7758108348558i
2.61	141.675	10.3943	2.99058	27.1207366689673-39.4211397125434i
2.7	153.775	10.7527	4.6456	41.9545052743066-61.3572274826147i
2.79	130.75	11.1111	2.64242	29.9730440319213-29.817999426048i
F13
Time	Data	FFT Freq	FFT Mag	FFT Complex			Max
0	42.8333	0	166.182	2658.916688			25.3661
0.09	95.8333	0.358423	25.3661	48.7975254785678+402.913009706245i
0.18	65.75	0.716846	21.943	-311.442131889716+162.069187734058i
0.27	72.875	1.07527	13.8601	-132.808568954211-177.594661491814i
0.36	69.75	1.43369	6.803	-103.44410395629-33.8704719374042i
0.45	57.7917	1.79211	8.42949	-57.2880439945276-122.100289484888i
0.54	72.5833	2.15054	14.7592	-76.328321222926-223.470853051689i
0.63	70.75	2.50896	2.77517	42.1996766684772-13.8127284461764i
0.72	68	2.86738	9.45744	-55.87497-140.625092i
0.81	67.75	3.22581	11.9371	51.9424956876857-183.795313529675i
0.9	64.0833	3.58423	13.3934	212.377269465702-28.6005731417471i
0.99	56.4583	3.94265	4.70118	73.3252950045286-16.7710913064623i
1.08	88.2917	4.30108	5.73338	47.1107299562902+78.7128420625957i
1.17	99.4583	4.6595	7.32892	-4.34606390916521+117.182144232063i
1.26	67.4167	5.01792	11.1922	-124.440312353061+128.772719644001i
1.35	65.1667	5.37634	11.193	-151.155811981356+96.0445361681981i
1.44	59	5.73477	12.8438	-205.5
1.53	63.2917	6.09319	11.193	-151.155811981356-96.0445361681976i
1.62	72.375	6.45161	11.1922	-124.440312353061-128.772719644001i
1.71	76.6667	6.81004	7.32892	-4.34606390916561-117.182144232064i
1.8	55.125	7.16846	5.73338	47.1107299562902-78.7128420625958i
1.89	86.0417	7.52688	4.70118	73.3252950045285+16.7710913064617i
1.98	138.5	7.8853	13.3934	212.377269465702+28.6005731417463i
2.07	131.958	8.24373	11.9371	51.9424956876864+183.795313529675i
2.16	108.792	8.60215	9.45744	-55.8749699999999+140.625092i
2.25	131.792	8.96057	2.77517	42.1996766684773+13.812728446176i
2.34	146.583	9.319	14.7592	-76.3283212229252+223.470853051689i
2.43	135.583	9.67742	8.42949	-57.288043994527+122.100289484889i
2.52	93.625	10.0358	6.803	-103.44410395629+33.8704719374043i
2.61	184.458	10.3943	13.8601	-132.80856895421+177.594661491815i
2.7	14	10.7527	21.943	-311.442131889716-162.069187734058i
2.79	36.3333	11.1111	25.3661	48.7975254785664-402.913009706245i
F16
Time	Data	FFT Freq	FFT Mag	FFT Complex			Max
0	173.975	0	421.445	6743.12503			15.066
0.09	218	0.358423	5.41122	-73.5507702853746+45.6758817842791i
0.18	235.3	0.716846	8.7981	43.6695525273292+133.824632321177i
0.27	195.775	1.07527	7.5496	120.668620035566-5.49254443476667i
0.36	177.175	1.43369	4.60548	-64.8183409427654-35.0494555428655i
0.45	214.45	1.79211	11.1981	-85.6627465882535-157.365061416399i
0.54	174.725	2.15054	8.73326	24.2981723945062+137.603266232956i
0.63	181.35	2.50896	4.50409	64.0279254311854-33.0736067460624i
0.72	199.925	2.86738	15.066	-221.600006-94.875i
0.81	211.05	3.22581	8.24125	-60.1342922852837+117.349591486768i
0.9	292.95	3.58423	5.50863	-79.1513310141277+38.7735346091144i
0.99	171.45	3.94265	9.37974	-139.974328019395-54.1289713372614i
1.08	206.5	4.30108	14.5937	-19.8816710572345+232.650496457134i
1.17	232.225	4.6595	4.42104	35.1221201488272-61.4011880428654i
1.26	235.125	5.01792	9.03734	-30.2162979077072-141.405123302665i
1.35	226.825	5.37634	10.5547	-82.4965284372719+147.354250329872i
1.44	201.725	5.73477	2.28281	-36.5249940000003
1.53	189.625	6.09319	10.5547	-82.4965284372725-147.354250329872i
1.62	218	6.45161	9.03734	-30.216297907707+141.405123302665i
1.71	203.5	6.81004	4.42104	35.1221201488273+61.4011880428652i
1.8	202.825	7.16846	14.5937	-19.8816710572348-232.650496457134i
1.89	260.3	7.52688	9.37974	-139.974328019395+54.1289713372617i
1.98	199.575	7.8853	5.50863	-79.1513310141278-38.7735346091141i
2.07	210.525	8.24373	8.24125	-60.1342922852841-117.349591486767i
2.16	186.125	8.60215	15.066	-221.600006+94.875i
2.25	209.625	8.96057	4.50409	64.0279254311854+33.0736067460619i
2.34	214.4	9.319	8.73326	24.2981723945057-137.603266232956i
2.43	226.025	9.67742	11.1981	-85.6627465882532+157.365061416399i
2.52	217.6	10.0358	4.60548	-64.8183409427653+35.0494555428655i
2.61	207.075	10.3943	7.5496	120.668620035566+5.49254443476633i
2.7	217.375	10.7527	8.7981	43.6695525273289-133.824632321177i
2.79	232.025	11.1111	5.41122	-73.5507702853749-45.6758817842789i
F17
Time	Data	FFT Freq	FFT Mag	FFT Complex			Max
0	13.5417	0	35.6302	570.083313			9.09821
0.09	31.3333	0.358423	3.31377	-5.43877126171687-52.7406478189543i
0.18	15.9167	0.716846	2.37637	-28.9902698534409+24.601535973631i
0.27	13.8333	1.07527	1.44023	-5.8084214998465-22.2995907585059i
0.36	1.83331	1.43369	2.89739	27.9678066914871+36.9714487259989i
0.45	11.2083	1.79211	7.11034	78.9030851410521-81.9566491172644i
0.54	50.125	2.15054	9.09821	111.180135700463-93.9680870576059i
0.63	10.1667	2.50896	7.7891	-49.1874131731487+114.508164718171i
0.72	45.5417	2.86738	0.820289	-2.74987799999986-12.833313i
0.81	6.16669	3.22581	6.08692	-97.1605734558999-6.69143145032772i
0.9	12.375	3.58423	4.59209	20.6691736235868+70.5062397253834i
0.99	9.45831	3.94265	3.44614	-24.766067486738-49.2633322665741i
1.08	39.5417	4.30108	5.7237	90.7823153085131+12.0548227259989i
1.17	36.5833	4.6595	7.11337	-96.5362700498072-60.2855823693524i
1.26	4.75	5.01792	4.56864	-72.8590394706086+5.9091147566201i
1.35	7.83331	5.37634	5.62979	-64.0055682138949+63.38044755101i
1.44	46.5417	5.73477	6.20314	99.2501830000002
1.53	0.458313	6.09319	5.62979	-64.005568213895-63.3804475510099i
1.62	15.375	6.45161	4.56864	-72.8590394706087-5.90911475661989i
1.71	2.20831	6.81004	7.11337	-96.5362700498071+60.2855823693526i
1.8	1.91669	7.16846	5.7237	90.7823153085131-12.054822725999i
1.89	33.4167	7.52688	3.44614	-24.7660674867378+49.2633322665742i
1.98	28.7083	7.8853	4.59209	20.6691736235865-70.5062397253834i
2.07	8.29169	8.24373	6.08692	-97.1605734559+6.69143145032797i
2.16	7.04169	8.60215	0.820289	-2.74987799999985+12.833313i
2.25	4.33331	8.96057	7.7891	-49.1874131731491-114.508164718171i
2.34	34.4583	9.319	9.09821	111.180135700463+93.9680870576057i
2.43	32.5833	9.67742	7.11034	78.9030851410522+81.956649117264i
2.52	10	10.0358	2.89739	27.9678066914871-36.9714487259989i
2.61	0.625	10.3943	1.44023	-5.8084214998464+22.2995907585058i
2.7	7	10.7527	2.37637	-28.9902698534409-24.6015359736309i
2.79	26.9167	11.1111	3.31377	-5.4387712617168+52.7406478189542i
G01
Time	Data	FFT Freq	FFT Mag	FFT Complex			Max
0	200.105	0	426.681	6826.888184			7.21587
0.09	215.079	0.358423	0.609823	-8.34993229981572+5.04785164126377i
0.18	220.52	0.716846	2.10854	29.816303300896-15.7845879536716i
0.27	203.566	1.07527	2.43733	36.6234767316273+13.3979577422487i
0.36	224.132	1.43369	0.673845	-10.7815118460385-4.33168256323313E-003i
0.45	209.132	1.79211	2.03998	-32.2186807524573+5.22542686606188i
0.54	215.5	2.15054	4.68895	28.1244847255069+69.5520410378086i
0.63	200.474	2.50896	2.71236	40.4024121955156-15.8432403822181i
0.72	205.704	2.86738	4.32805	-67.8552240000001+13.822388i
0.81	212.796	3.22581	3.57284	-7.58625389258536+56.6598712913423i
0.9	237.033	3.58423	4.08426	-65.0368579546726-6.37132686165444i
0.99	201.993	3.94265	1.13132	-18.0935925087551+0.519924892515945i
1.08	213.007	4.30108	6.64698	-104.928998153961+17.3377703174369i
1.17	197.375	4.6595	0.760862	8.49649558844509+8.71840955741767i
1.26	229.684	5.01792	2.37741	-27.6145020717301+26.1604521468654i
1.35	215.401	5.37634	5.27841	-70.4846210619743+46.5241811035394i
1.44	206.507	5.73477	7.21587	115.45398
1.53	212.743	6.09319	5.27841	-70.4846210619745-46.5241811035392i
1.62	224.48	6.45161	2.37741	-27.6145020717301-26.1604521468653i
1.71	201.586	6.81004	0.760862	8.49649558844501-8.71840955741768i
1.8	230.48	7.16846	6.64698	-104.928998153961-17.3377703174368i
1.89	211.651	7.52688	1.13132	-18.0935925087552-0.519924892515903i
1.98	218.25	7.8853	4.08426	-65.0368579546727+6.37132686165461i
2.07	211.691	8.24373	3.57284	-7.58625389258557-56.6598712913423i
2.16	209.586	8.60215	4.32805	-67.8552240000001-13.822388i
2.25	208.434	8.96057	2.71236	40.4024121955156+15.8432403822179i
2.34	207.059	9.319	4.68895	28.1244847255067-69.5520410378087i
2.43	215.533	9.67742	2.03998	-32.2186807524573-5.22542686606181i
2.52	212.138	10.0358	0.673845	-10.7815118460386+4.3316825631301E-003i
2.61	203.737	10.3943	2.43733	36.6234767316273-13.3979577422488i
2.7	216.987	10.7527	2.10854	29.816303300896+15.7845879536715i
2.79	234.526	11.1111	0.609823	-8.34993229981577-5.04785164126381i
G06
Time	Data	FFT Freq	FFT Mag	FFT Complex			Max
0	186.92	0	320.877	5134.034119			18.7572
0.09	92.1364	0.358423	3.83085	-39.8040150573498-46.6106381873277i
0.18	176.477	0.716846	8.19252	23.2964888240555-128.993578814302i
0.27	192.205	1.07527	14.9507	-225.682221089909+79.3083465056169i
0.36	139	1.43369	18.7572	279.846932689524+108.42036986589i
0.45	144.273	1.79211	3.28104	17.3956499552383-49.5307052194984i
0.54	172.216	2.15054	9.36578	-139.473666482114+54.7984328892821i
0.63	240.989	2.50896	15.3802	-240.98212534552-49.8447022451191i
0.72	188.489	2.86738	18.0723	194.011351+214.409118i
0.81	138.011	3.22581	15.4159	193.990168936002+152.334763664778i
0.9	139.909	3.58423	15.8156	26.4946798254616+251.65828958635i
0.99	120.932	3.94265	3.03465	-4.63931687911987-48.332233345892i
1.08	143.477	4.30108	10.4038	-45.1650486895231+160.21589986589i
1.17	138.602	4.6595	15.6227	217.01017667047-124.047553939088i
1.26	128	5.01792	7.77869	120.500613832596+31.1389858827666i
1.35	244.659	5.37634	6.47171	92.1660348101871+47.1963354042588i
1.44	185.739	5.73477	5.65696	-90.5114130000002
1.53	162.705	6.09319	6.47171	92.1660348101871-47.1963354042592i
1.62	175.216	6.45161	7.77869	120.500613832596-31.1389858827666i
1.71	149.136	6.81004	15.6227	217.010176670471+124.047553939088i
1.8	166.545	7.16846	10.4038	-45.1650486895236-160.21589986589i
1.89	161.92	7.52688	3.03465	-4.63931687911932+48.3322333458921i
1.98	121.136	7.8853	15.8156	26.4946798254611-251.658289586351i
2.07	153.273	8.24373	15.4159	193.990168936002-152.334763664778i
2.16	176.466	8.60215	18.0723	194.011351-214.409118i
2.25	216.58	8.96057	15.3802	-240.98212534552+49.8447022451198i
[truncated: 3,372 more rows]

## Sheet: David's Results2
A03
Time	Data	FFT Freq	FFT Mag	FFT Complex			Max
0	45.6945	0	328.449	5255.180634			29.863
0.09	182.278	0.358423	11.8437	111.777426239229-153.022110882299i
0.18	219.847	0.716846	7.56859	-100.318481959925+67.8292141060192i
0.27	150.444	1.07527	20.7422	53.8797799659856+327.472423692417i
0.36	137.722	1.43369	2.69902	-40.7317543186633-14.3459244490285i
0.45	188.639	1.79211	21.5619	-299.622217629244-171.009801995132i
0.54	118.653	2.15054	18.8133	-295.979264049931+54.818464212338i
0.63	215.681	2.50896	10.0579	-69.0236191273264-145.372171305863i
0.72	181.903	2.86738	10.8191	-106.972229-136.097137i
0.81	248.75	3.22581	15.191	-163.34880086311+179.980656140825i
0.9	201.806	3.58423	15.8814	-221.622646737041+124.303027338887i
0.99	162	3.94265	29.863	-473.016715070614-67.4931122365845i
1.08	86.2917	4.30108	8.11818	-45.7404136813366+121.570701550971i
1.17	206.236	4.6595	2.4308	-16.1363968816571-35.3873098025926i
1.26	116.639	5.01792	9.27851	-5.07936325310257+148.369197232568i
1.35	164.556	5.37634	16.7877	-48.0651206332626-264.267874689167i
1.44	158.639	5.73477	22.0599	-352.958344
1.53	130.625	6.09319	16.7877	-48.0651206332616+264.267874689167i
1.62	166.597	6.45161	9.27851	-5.07936325310283-148.369197232568i
1.71	160.764	6.81004	2.4308	-16.1363968816571+35.3873098025922i
1.8	167.486	7.16846	8.11818	-45.7404136813368-121.570701550971i
1.89	167.486	7.52688	29.863	-473.016715070614+67.4931122365858i
1.98	160.944	7.8853	15.8814	-221.622646737041-124.303027338887i
2.07	111.264	8.24373	15.191	-163.34880086311-179.980656140825i
2.16	178.181	8.60215	10.8191	-106.972229+136.097137i
2.25	155.319	8.96057	10.0579	-69.0236191273263+145.372171305863i
2.34	85.25	9.319	18.8133	-295.979264049931-54.8184642123378i
2.43	173.944	9.67742	21.5619	-299.622217629244+171.009801995133i
2.52	216.153	10.0358	2.69902	-40.7317543186633+14.3459244490285i
2.61	190.75	10.3943	20.7422	53.8797799659843-327.472423692417i
2.7	209.306	10.7527	7.56859	-100.318481959925-67.8292141060195i
2.79	195.333	11.1111	11.8437	111.77742623923+153.022110882298i
A06
Time	Data	FFT Freq	FFT Mag	FFT Complex			Max
0	48.5	0	142.539	2280.625			27.3346
0.09	33.25	0.358423	23.0994	159.82849091883-333.243849183661i
0.18	80.625	0.716846	6.30408	-91.7793066773163+41.8372088396258i
0.27	129.75	1.07527	6.01639	-62.5310668066297-73.1865794479655i
0.36	77.75	1.43369	11.1952	92.7851640818291+153.218145750508i
0.45	100.125	1.79211	6.06749	-86.2817547011044-44.4966495893044i
0.54	103.125	2.15054	18.1125	-96.1409431867464+273.388689974224i
0.63	88.875	2.50896	9.6396	-11.6553036625891+153.792524506204i
0.72	64.625	2.86738	8.09258	27.6249999999999-126.5i
0.81	181.5	3.22581	27.3346	-129.446153280078+417.757643505788i
0.9	54.625	3.58423	8.45943	-18.9622403797426+134.015953786034i
0.99	44.25	3.94265	5.86689	87.8770298006979+33.0037914629855i
1.08	64.125	4.30108	10.2835	1.21483591817094-164.531854249492i
1.17	84.75	4.6595	15.9769	-82.2860336999112+242.024539722979i
1.26	127.125	5.01792	4.11462	61.8824902438057+22.4644726514359i
1.35	32.375	5.37634	15.171	-177.505208569215-165.568052065421i
1.44	86.25	5.73477	4.86719	-77.875
1.53	67.5	6.09319	15.171	-177.505208569214+165.568052065422i
1.62	7.375	6.45161	4.11462	61.8824902438058-22.4644726514359i
1.71	8.375	6.81004	15.9769	-82.286033699912-242.024539722979i
1.8	66.625	7.16846	10.2835	1.21483591817115+164.531854249492i
1.89	64.5	7.52688	5.86689	87.8770298006975-33.0037914629857i
1.98	49.25	7.8853	8.45943	-18.9622403797429-134.015953786034i
2.07	21.125	8.24373	27.3346	-129.446153280079-417.757643505788i
2.16	106.375	8.60215	8.09258	27.6250000000001+126.5i
2.25	62.375	8.96057	9.6396	-11.6553036625898-153.792524506204i
2.34	46.375	9.319	18.1125	-96.140943186747-273.388689974224i
2.43	66.625	9.67742	6.06749	-86.2817547011044+44.4966495893041i
2.52	50.25	10.0358	11.1952	92.7851640818288-153.218145750508i
2.61	58.875	10.3943	6.01639	-62.5310668066297+73.1865794479655i
2.7	68.375	10.7527	6.30408	-91.7793066773164-41.837208839626i
2.79	135	11.1111	23.0994	159.828490918831+333.24384918366i
A08
Time	Data	FFT Freq	FFT Mag	FFT Complex			Max
0	178.556	0	368.499	5895.986268			19.2695
0.09	180.167	0.358423	4.16192	-41.8817931769877+51.771113021909i
0.18	172.194	0.716846	10.373	108.988662403345+125.166249066894i
0.27	174.806	1.07527	11.4034	35.2601695023279-179.01447169769i
0.36	201.194	1.43369	15.5592	-51.0668626686148+243.653823473309i
0.45	171.403	1.79211	3.68105	-58.4971025883358-6.8493085153993i
0.54	169.292	2.15054	5.12226	81.398359747936+9.54618151051255i
0.63	185.764	2.50896	4.45437	-41.4947227535414+57.9447643296731i
0.72	152.528	2.86738	3.52108	-41.1944880000001-38.4305099999999i
0.81	143.028	3.22581	13.8473	210.864575985312+67.9964569907558i
0.9	178.222	3.58423	2.08545	23.9262234356095-23.2573493184241i
0.99	206.861	3.94265	19.2695	-266.475475535478+155.071796739007i
1.08	176.417	4.30108	13.9179	-22.0165713313854-221.596054526691i
1.17	210.333	4.6595	5.80324	24.5782816391937+89.5397929549755i
1.26	250.153	5.01792	4.37925	64.964466413109+26.2516342379574i
1.35	176.403	5.37634	9.70404	-18.7985170724905+154.122469081251i
1.44	198.111	5.73477	12.4575	-199.319336
1.53	203.25	6.09319	9.70404	-18.7985170724909-154.122469081251i
1.62	125.264	6.45161	4.37925	64.9644664131089-26.2516342379574i
1.71	179.292	6.81004	5.80324	24.5782816391934-89.5397929549754i
1.8	150.569	7.16846	13.9179	-22.016571331385+221.596054526691i
1.89	205.264	7.52688	19.2695	-266.475475535479-155.071796739006i
1.98	232.347	7.8853	2.08545	23.9262234356096+23.2573493184242i
2.07	176.278	8.24373	13.8473	210.864575985312-67.9964569907565i
2.16	154.319	8.60215	3.52108	-41.1944880000001+38.4305099999999i
2.25	236.042	8.96057	4.45437	-41.4947227535416-57.9447643296732i
2.34	130.389	9.319	5.12226	81.3983597479359-9.54618151051258i
2.43	192.583	9.67742	3.68105	-58.4971025883357+6.84930851539924i
2.52	191.875	10.0358	15.5592	-51.0668626686151-243.653823473309i
2.61	193.556	10.3943	11.4034	35.2601695023283+179.014471697689i
2.7	186.903	10.7527	10.373	108.988662403345-125.166249066894i
2.79	212.625	11.1111	4.16192	-41.8817931769878-51.7711130219089i
A09
Time	Data	FFT Freq	FFT Mag	FFT Complex			Max
0	217.375	0	434.195	6947.125			22.2014
0.09	303.875	0.358423	3.15617	37.5438074294038+33.7726244481436i
0.18	147.625	0.716846	7.25214	-112.17629722548+29.6721285390114i
0.27	199.5	1.07527	5.81033	-92.6670166444324-7.44173882374292i
0.36	197.625	1.43369	16.4039	186.26587296526-184.908793104386i
0.45	244.75	1.79211	16.7399	267.77413713117+5.8581430728819i
0.54	212.75	2.15054	17.8774	276.456197162737+73.4166687582663i
0.63	243	2.50896	5.74536	-46.3557150863726-79.3819712517612i
0.72	216.625	2.86738	12.5971	201.375+8.5i
0.81	208.5	3.22581	13.8619	-219.921629144961-28.7307724714063i
0.9	235.625	3.58423	11.044	36.6862448333131-172.854452894224i
0.99	215	3.94265	22.2014	-285.114255832232-211.879714902246i
1.08	208.25	4.30108	9.23875	108.48412703474-100.408793104386i
1.17	220	4.6595	11.3502	-100.608827991863-151.187479122016i
1.26	170.25	5.01792	9.78023	-10.9661447705705-156.098993113479i
1.35	191.125	5.37634	13.3068	-187.650499860713-100.584059094645i
1.44	295.75	5.73477	6.83594	-109.375
1.53	185.5	6.09319	13.3068	-187.650499860713+100.584059094645i
1.62	188.375	6.45161	9.78023	-10.9661447705702+156.098993113479i
1.71	238.25	6.81004	11.3502	-100.608827991862+151.187479122016i
1.8	225.625	7.16846	9.23875	108.48412703474+100.408793104386i
1.89	205.5	7.52688	22.2014	-285.114255832232+211.879714902247i
1.98	179.25	7.8853	11.044	36.6862448333135+172.854452894224i
2.07	198.5	8.24373	13.8619	-219.921629144961+28.7307724714068i
2.16	249	8.60215	12.5971	201.375-8.5i
2.25	246.25	8.96057	5.74536	-46.3557150863729+79.3819712517612i
2.34	253.875	9.319	17.8774	276.456197162737-73.4166687582667i
2.43	268.125	9.67742	16.7399	267.77413713117-5.8581430728829i
2.52	199.875	10.0358	16.4039	186.26587296526+184.908793104386i
2.61	145.5	10.3943	5.81033	-92.6670166444326+7.44173882374314i
2.7	221	10.7527	7.25214	-112.17629722548-29.672128539011i
2.79	214.875	11.1111	3.15617	37.5438074294038-33.772624448144i
A12
Time	Data	FFT Freq	FFT Mag	FFT Complex			Max
0	58.7639	0	92.1207	1473.930694			22.075
0.09	51.8195	0.358423	8.57287	-96.9666641468529+97.0151310775384i
0.18	12.6389	0.716846	10.3202	87.4518574747173-140.063761031953i
0.27	43.2917	1.07527	11.0637	-18.0071688334866+176.101623153632i
0.36	99.3055	1.43369	15.9029	-163.900318295369-194.626549333324i
0.45	14.8611	1.79211	6.58754	72.9857559224708+76.0418630708671i
0.54	20.0695	2.15054	7.02895	-105.497758649859+38.9638324254497i
0.63	64.4445	2.50896	8.77359	66.6116174935193-123.56672227633i
0.72	11	2.86738	16.8123	264.902679+46.7499389999998i
0.81	49.1945	3.22581	4.16366	50.3980361797619-43.5669710554815i
0.9	50.2639	3.58423	20.3995	290.062075270596-149.651718987524i
0.99	30.0139	3.94265	5.76473	-91.5225892300482+11.4469509645786i
1.08	56.5278	4.30108	11.9212	-125.127267704631-143.959861333324i
1.17	33.125	4.6595	22.075	82.8545373586096+343.343828680465i
1.26	19.2917	5.01792	16.3315	-245.127138095455-90.5126884449263i
1.35	35.7361	5.37634	11.507	173.424307256026-61.8147520684916i
1.44	28.7917	5.73477	4.91058	-78.5693040000002
1.53	109.167	6.09319	11.507	173.424307256026+61.8147520684914i
1.62	5.25	6.45161	16.3315	-245.127138095455+90.5126884449269i
1.71	175.861	6.81004	22.075	82.8545373586087-343.343828680465i
1.8	86.9167	7.16846	11.9212	-125.127267704631+143.959861333324i
1.89	9.56946	7.52688	5.76473	-91.5225892300482-11.4469509645783i
1.98	45.6528	7.8853	20.3995	290.062075270596+149.651718987523i
2.07	9.40277	8.24373	4.16366	50.3980361797622+43.5669710554813i
2.16	69.8333	8.60215	16.8123	264.902679-46.7499389999998i
2.25	25.1945	8.96057	8.77359	66.6116174935197+123.56672227633i
2.34	52.7083	9.319	7.02895	-105.497758649859-38.9638324254493i
2.43	23.2917	9.67742	6.58754	72.9857559224709-76.0418630708673i
2.52	70.1528	10.0358	15.9029	-163.900318295369+194.626549333324i
2.61	71.8195	10.3943	11.0637	-18.0071688334872-176.101623153632i
2.7	10.5139	10.7527	10.3202	87.4518574747177+140.063761031953i
2.79	29.4583	11.1111	8.57287	-96.966664146853-97.0151310775381i
A13
Time	Data	FFT Freq	FFT Mag	FFT Complex			Max
0	206	0	396.492	6343.875			19.728
0.09	238	0.358423	11.746	42.8768552919993+182.97974912757i
0.18	188.875	0.716846	14.3448	-222.732119970872-55.3940063809787i
0.27	153.25	1.07527	9.11718	88.5640570511319+115.913247613099i
0.36	164.25	1.43369	2.11458	15.0842622740244-30.2846410715657i
0.45	187	1.79211	19.728	238.550876559877-206.705654599852i
0.54	214.25	2.15054	15.8093	-39.0557412125272-249.915264421544i
0.63	213.75	2.50896	13.3752	213.897197874384+6.74841456064062i
0.72	212	2.86738	10.6518	143.625-91.75i
0.81	246.125	3.22581	12.1601	-193.458746279069-20.6802247062806i
0.9	152.25	3.58423	8.34343	88.137739674741+100.262711480439i
0.99	147.75	3.94265	7.07645	34.1484325675589-107.950864956012i
1.08	222.875	4.30108	4.04194	28.1657377259756+58.2153589284343i
1.17	209.5	4.6595	13.0078	-171.856728567019+117.392387980828i
1.26	173.125	5.01792	8.23044	126.150121508657+37.7839695210034i
1.35	133.125	5.37634	13.8772	-173.721944498861+138.275460584538i
1.44	196.125	5.73477	11.7891	-188.625
1.53	149.875	6.09319	13.8772	-173.721944498861-138.275460584538i
1.62	215.25	6.45161	8.23044	126.150121508657-37.7839695210038i
1.71	235.125	6.81004	13.0078	-171.85672856702-117.392387980827i
1.8	200.875	7.16846	4.04194	28.1657377259755-58.2153589284343i
1.89	233.25	7.52688	7.07645	34.1484325675589+107.950864956012i
1.98	193.5	7.8853	8.34343	88.1377396747411-100.262711480439i
2.07	248.875	8.24373	12.1601	-193.45874627907+20.6802247062812i
2.16	202	8.60215	10.6518	143.625+91.75i
2.25	198.25	8.96057	13.3752	213.897197874383-6.74841456064136i
2.34	199.25	9.319	15.8093	-39.0557412125263+249.915264421544i
2.43	254.875	9.67742	19.728	238.550876559877+206.705654599851i
2.52	206.5	10.0358	2.11458	15.0842622740245+30.2846410715657i
2.61	217	10.3943	9.11718	88.5640570511315-115.913247613099i
2.7	130.5	10.7527	14.3448	-222.732119970871+55.3940063809795i
2.79	200.5	11.1111	11.746	42.8768552919986-182.97974912757i
A14
Time	Data	FFT Freq	FFT Mag	FFT Complex			Max
0	152.625	0	355.727	5691.625			26.0515
0.09	165.75	0.358423	10.6951	-71.2685431102172-155.574308430936i
0.18	180.25	0.716846	6.7778	-103.967706675096+30.8378856941093i
0.27	217.5	1.07527	23.7193	35.1590966637279-377.877420469261i
0.36	195.25	1.43369	26.0515	-409.659577619781+76.9529489816703i
0.45	224	1.79211	4.47516	70.5986917954695+11.9482529137813i
0.54	187.625	2.15054	10.9989	159.463531819401-74.4374588276256i
0.63	164.75	2.50896	4.03421	-64.5419990774839-0.83435237045402i
0.72	158.25	2.86738	5.67947	-20.625+88.5i
0.81	103.125	3.22581	8.6129	110.322721496556-82.5802297563143i
0.9	195.875	3.58423	7.61603	82.9974526715724+89.2211810906011i
0.99	244.125	3.94265	9.41872	-87.025923007156+123.031808149711i
1.08	217.625	4.30108	10.422	54.9095776197809+157.45294898167i
1.17	254.5	4.6595	9.73066	6.89198020845911-155.537985216865i
1.26	156.875	5.01792	13.0891	-202.993277815877-51.503474387664i
1.35	215.25	5.37634	9.19403	145.863975030643-19.0643058003314i
1.44	134.375	5.73477	13.7422	-219.875
1.53	145.25	6.09319	9.19403	145.863975030644+19.0643058003308i
1.62	133	6.45161	13.0891	-202.993277815877+51.5034743876644i
1.71	182.375	6.81004	9.73066	6.89198020845978+155.537985216866i
1.8	157.75	7.16846	10.422	54.9095776197808-157.45294898167i
1.89	203.375	7.52688	9.41872	-87.0259230071564-123.031808149711i
1.98	202.625	7.8853	7.61603	82.997452671572-89.2211810906013i
2.07	179.625	8.24373	8.6129	110.322721496556+82.580229756314i
2.16	144.875	8.60215	5.67947	-20.6250000000001-88.5i
2.25	179.125	8.96057	4.03421	-64.5419990774837+0.834352370454191i
2.34	200.125	9.319	10.9989	159.463531819402+74.4374588276251i
2.43	157.75	9.67742	4.47516	70.5986917954695-11.9482529137815i
2.52	196.875	10.0358	26.0515	-409.659577619781-76.95294898167i
2.61	158.5	10.3943	23.7193	35.1590966637292+377.877420469261i
2.7	121.875	10.7527	6.7778	-103.967706675096-30.8378856941091i
2.79	160.75	11.1111	10.6951	-71.2685431102166+155.574308430937i
A20
Time	Data	FFT Freq	FFT Mag	FFT Complex			Max
0	63	0	269.102	4305.625			34.2839
0.09	191.875	0.358423	23.0769	114.116126678577+351.153915148998i
0.18	71.5	0.716846	29.0058	-318.307648150397-337.731734271539i
0.27	64.75	1.07527	17.8491	-284.682625174721+22.6840354905799i
0.36	199	1.43369	34.2839	316.936304642311+447.716111717937i
0.45	197.5	1.79211	20.4402	-296.883927934789+137.174657588067i
0.54	135.875	2.15054	5.00751	-76.3163209604982-24.393590736769i
0.63	177.375	2.50896	7.40846	-73.4437218601901-93.0411709143202i
0.72	139.875	2.86738	22.2226	113.75-336.875i
0.81	150.25	3.22581	32.9897	-203.811057573611-486.899865647305i
0.9	71.875	3.58423	5.92617	-47.0143251088709-82.3422921845483i
0.99	12.125	3.94265	28.6841	-121.352573181441-442.611138644113i
1.08	107.375	4.30108	15.9375	-254.93630464231+5.71611171793722i
1.17	94.75	4.6595	14.7446	225.061695190569+70.7262331072567i
1.26	17.125	5.01792	19.4078	-306.361705780235-50.6804357193183i
1.35	235.625	5.37634	15.6221	233.996083855605-87.8767857351295i
1.44	113.875	5.73477	20.6953	-331.125
1.53	178.625	6.09319	15.6221	233.996083855605+87.8767857351281i
1.62	83.375	6.45161	19.4078	-306.361705780235+50.6804357193185i
1.71	134.875	6.81004	14.7446	225.06169519057-70.7262331072582i
1.8	99	7.16846	15.9375	-254.93630464231-5.71611171793651i
1.89	160.875	7.52688	28.6841	-121.352573181439+442.611138644112i
1.98	218.125	7.8853	5.92617	-47.0143251088709+82.3422921845479i
2.07	194.625	8.24373	32.9897	-203.811057573609+486.899865647305i
2.16	224	8.60215	22.2226	113.75+336.875i
2.25	164	8.96057	7.40846	-73.4437218601896+93.0411709143207i
2.34	131.125	9.319	5.00751	-76.3163209604979+24.3935907367688i
2.43	102.375	9.67742	20.4402	-296.883927934789-137.174657588066i
2.52	104.375	10.0358	34.2839	316.93630464231-447.716111717937i
2.61	189.75	10.3943	17.8491	-284.682625174721-22.6840354905789i
2.7	207.75	10.7527	29.0058	-318.307648150396+337.731734271539i
2.79	69	11.1111	23.0769	114.116126678576-351.153915148998i
A24
Time	Data	FFT Freq	FFT Mag	FFT Complex			Max
0	252.375	0	537.75	8604			37.9375
0.09	273	0.358423	31.2095	-77.390851435134-493.317735845329i
0.18	291.5	0.716846	22.6115	361.767500771507+3.48748200362127i
0.27	367.75	1.07527	17.0899	39.2801512639644-270.602936592569i
0.36	270	1.43369	14.2934	-191.644597488888+124.79252339471i
0.45	336.25	1.79211	24.3706	-376.213681325946+102.511739274328i
0.54	256.875	2.15054	8.93986	142.85033110606-7.32127429016509i
0.63	256.625	2.50896	8.42759	-115.414458629378-69.725978771644i
0.72	212.375	2.86738	1.46908	-20.5+11.5i
0.81	248.625	3.22581	9.13237	-45.2191245416919+138.944788586777i
0.9	336.625	3.58423	12.8862	156.337223053427+134.418318069749i
0.99	299.375	3.94265	16.4317	-253.908872617435-68.1968003908955i
1.08	297.5	4.30108	14.6183	230.144597488888-41.7074766052906i
1.17	331.125	4.6595	13.5746	212.955840699832-42.6938541552703i
1.26	265.375	5.01792	9.41098	9.54494506900724-150.272925636464i
1.35	323.125	5.37634	10.5773	-33.0890034142127+165.970653615613i
1.44	333.5	5.73477	37.9375	-607
1.53	289	6.09319	10.5773	-33.0890034142129-165.970653615613i
1.62	195.375	6.45161	9.41098	9.54494506900753+150.272925636464i
1.71	280.75	6.81004	13.5746	212.955840699833+42.6938541552694i
1.8	185.5	7.16846	14.6183	230.144597488888+41.7074766052902i
1.89	287.25	7.52688	16.4317	-253.908872617435+68.1968003908959i
1.98	258.875	7.8853	12.8862	156.337223053426-134.418318069749i
2.07	242.875	8.24373	9.13237	-45.2191245416922-138.944788586777i
2.16	205.875	8.60215	1.46908	-20.5-11.5i
2.25	248.625	8.96057	8.42759	-115.414458629377+69.7259787716441i
2.34	139.625	9.319	8.93986	142.850331106059+7.32127429016513i
2.43	266.25	9.67742	24.3706	-376.213681325947-102.511739274327i
2.52	231.875	10.0358	14.2934	-191.644597488888-124.792523394709i
2.61	283.125	10.3943	17.0899	39.2801512639652+270.602936592568i
2.7	265.25	10.7527	22.6115	361.767500771507-3.48748200362184i
2.79	271.75	11.1111	31.2095	-77.3908514351326+493.317735845329i
B03
Time	Data	FFT Freq	FFT Mag	FFT Complex			Max
0	220	0	451.539	7224.625			13.876
0.09	218.75	0.358423	10.3701	-151.185850273914+68.3585620291834i
0.18	237.125	0.716846	7.06844	10.7463213923147+112.583339746581i
0.27	182.875	1.07527	5.38668	-76.7124678413474-39.2858395849992i
0.36	181.25	1.43369	9.12982	127.20521279348+71.8147545195112i
0.45	213.875	1.79211	5.40387	59.8814713932695-62.3687560769847i
0.54	268	2.15054	5.49805	-61.8776101060064-62.5274190926546i
0.63	184	2.50896	13.876	125.806062344042-182.932312104493i
0.72	243.875	2.86738	6.53002	-65.375-81.5i
0.81	207.375	3.22581	12.7714	-154.587832972321+133.635088788995i
0.9	258.875	3.58423	7.69713	123.151996723646+0.704813954378775i
0.99	185.25	3.94265	7.76706	23.3169295300789+122.06596075113i
1.08	204.875	4.30108	12.2931	51.5447872065199+189.814754519511i
1.17	278.125	4.6595	10.7398	-98.2666329919949-140.965913170145i
1.26	248.625	5.01792	7.65109	-113.520708009954+45.8155727936153i
1.35	239.625	5.37634	8.18108	4.7483208121881+130.811172509409i
1.44	253.375	5.73477	12.8516	205.625
1.53	218.75	6.09319	8.18108	4.7483208121875-130.811172509409i
1.62	235.375	6.45161	7.65109	-113.520708009954-45.815572793615i
1.71	221.875	6.81004	10.7398	-98.2666329919944+140.965913170146i
1.8	236.375	7.16846	12.2931	51.5447872065196-189.814754519511i
1.89	202.875	7.52688	7.76706	23.3169295300785-122.06596075113i
1.98	204	7.8853	7.69713	123.151996723646-0.704813954379112i
2.07	268.375	8.24373	12.7714	-154.587832972322-133.635088788994i
2.16	239.875	8.60215	6.53002	-65.375+81.5i
2.25	220	8.96057	13.876	125.806062344042+182.932312104492i
2.34	243.25	9.319	5.49805	-61.8776101060063+62.5274190926548i
2.43	207.375	9.67742	5.40387	59.8814713932697+62.3687560769845i
2.52	245.25	10.0358	9.12982	127.20521279348-71.8147545195114i
2.61	235.75	10.3943	5.38668	-76.712467841347+39.2858395849994i
2.7	195	10.7527	7.06844	10.7463213923144-112.583339746582i
2.79	224.625	11.1111	10.3701	-151.185850273915-68.3585620291829i
B04
Time	Data	FFT Freq	FFT Mag	FFT Complex			Max
0	252.875	0	332.195	5315.125			22.7256
0.09	207.25	0.358423	8.17249	130.681328135628-4.53103354021457i
0.18	183.125	0.716846	17.9778	120.167383684694+261.341489075368i
0.27	129.125	1.07527	11.0237	124.504487403335-124.932757162219i
0.36	156.5	1.43369	14.9684	144.078656903985-191.308581272022i
0.45	162.75	1.79211	4.31293	32.6206541358431-60.8099136576769i
0.54	133.125	2.15054	9.91252	156.684250226932+24.5790153392496i
0.63	114.375	2.50896	16.8913	262.263289984932-65.2601224658672i
0.72	157.75	2.86738	10.3358	-104.25-128.375i
0.81	185.125	3.22581	9.97406	75.0179289656791-140.85335296319i
0.9	208.125	3.58423	1.11664	6.794411482633-16.5237984031359i
0.99	172.5	3.94265	7.18982	109.327703676273+35.7908222851827i
1.08	159	4.30108	11.4166	-167.578656903985+72.6914187279785i
1.17	178.375	4.6595	22.7256	207.817447054456-298.369340794026i
1.26	168.125	5.01792	14.3252	186.853954605741+132.738675332982i
1.35	206.375	5.37634	9.49693	101.767160643853+112.838416387796i
1.44	122.375	5.73477	0.210938	3.375
1.53	158.5	6.09319	9.49693	101.767160643853-112.838416387796i
1.62	193	6.45161	14.3252	186.853954605741-132.738675332982i
1.71	104.125	6.81004	22.7256	207.817447054457+298.369340794025i
1.8	154.875	7.16846	11.4166	-167.578656903986-72.6914187279783i
1.89	122.625	7.52688	7.18982	109.327703676273-35.7908222851829i
1.98	151.625	7.8853	1.11664	6.79441148263309+16.5237984031362i
2.07	199.375	8.24373	9.97406	75.0179289656796+140.85335296319i
2.16	99.875	8.60215	10.3358	-104.25+128.375i
2.25	221.25	8.96057	16.8913	262.263289984932+65.2601224658668i
2.34	172.625	9.319	9.91252	156.684250226932-24.5790153392497i
2.43	192	9.67742	4.31293	32.6206541358433+60.8099136576774i
2.52	174.25	10.0358	14.9684	144.078656903986+191.308581272021i
2.61	156.25	10.3943	11.0237	124.504487403336+124.932757162219i
2.7	172	10.7527	17.9778	120.167383684693-261.341489075368i
2.79	145.875	11.1111	8.17249	130.681328135628+4.53103354021487i
B08
Time	Data	FFT Freq	FFT Mag	FFT Complex			Max
0	81.625	0	161.398	2582.375			30.814
0.09	182.625	0.358423	15.5225	226.879052602387+101.038731892178i
0.18	118.375	0.716846	30.814	250.352792203969-424.730874605706i
0.27	121.5	1.07527	8.58038	-108.629627681423+83.946855610541i
0.36	76.125	1.43369	19.294	-132.908085182071-278.628278106444i
0.45	107.625	1.79211	14.1906	227.033954166319-2.69218723087083i
0.54	107.25	2.15054	25.9976	43.7120325231131-413.65853580976i
0.63	83.75	2.50896	6.00802	-33.5161544339921+90.0962369183991i
0.72	74.75	2.86738	7.95954	-83.2500000000001-96.375i
0.81	10.625	3.22581	13.0778	63.6944507101187-199.315527747218i
0.9	21.75	3.58423	11.3903	40.2827636568439+177.737630709918i
0.99	45.375	3.94265	9.77997	-154.33382119204-25.8247463296848i
1.08	93.875	4.30108	5.56954	75.1580851820706-47.8782781064444i
1.17	47.875	4.6595	10.5789	-168.771821791951+12.8724313665645i
1.26	25.375	5.01792	17.8239	-160.347588383927-235.834708086028i
1.35	13.25	5.37634	6.33104	-93.3560323794176-39.3148979186001i
1.44	86.75	5.73477	2.85156	45.625
1.53	104.875	6.09319	6.33104	-93.3560323794174+39.3148979186004i
1.62	154.625	6.45161	17.8239	-160.347588383927+235.834708086029i
1.71	156.5	6.81004	10.5789	-168.771821791951-12.8724313665642i
1.8	34.625	7.16846	5.56954	75.1580851820709+47.878278106444i
1.89	98.25	7.52688	9.77997	-154.33382119204+25.8247463296853i
1.98	107	7.8853	11.3903	40.2827636568433-177.737630709918i
2.07	26.75	8.24373	13.0778	63.6944507101189+199.315527747217i
2.16	50.125	8.60215	7.95954	-83.2499999999999+96.375i
2.25	64	8.96057	6.00802	-33.5161544339926-90.0962369183989i
2.34	112.25	9.319	25.9976	43.7120325231138+413.658535809759i
2.43	64.125	9.67742	14.1906	227.033954166319+2.6921872308701i
2.52	117.5	10.0358	19.294	-132.90808518207+278.628278106444i
2.61	66.5	10.3943	8.58038	-108.629627681423-83.9468556105408i
2.7	52	10.7527	30.814	250.35279220397+424.730874605706i
2.79	74.75	11.1111	15.5225	226.879052602387-101.038731892178i
B12
Time	Data	FFT Freq	FFT Mag	FFT Complex			Max
0	56.75	0	194.758	3116.125			33.7578
0.09	54.375	0.358423	26.5933	-279.637101947123-320.697637074512i
0.18	109.875	0.716846	21.7224	-347.544603285203-3.17934553295265i
0.27	75.75	1.07527	3.99149	-3.41954822330199+63.7721598513768i
0.36	78.5	1.43369	3.13283	41.1972221513642-28.554085374294i
0.45	48.875	1.79211	3.91875	49.1707286323396+38.9040451085068i
0.54	208	2.15054	9.65254	13.9351318085228-153.81059973779i
0.63	154.375	2.50896	18.1678	-189.921644927614-220.062142921304i
0.72	101	2.86738	17.0176	-146.125+229.75i
0.81	127.5	3.22581	3.16744	-29.7639500977768+41.018028429763i
0.9	159.375	3.58423	16.0715	148.985854604683+209.585260409569i
0.99	123.75	3.94265	10.7454	-43.597160492032-166.307379224955i
1.08	173.75	4.30108	10.9334	-67.6972221513643-161.304085374294i
1.17	44	4.6595	8.47628	-67.0080065834876+117.910284295151i
1.26	120.5	5.01792	8.95236	143.123616871997+5.7165146144054i
1.35	80.625	5.37634	11.5602	-141.823316361005+118.732083053792i
1.44	145	5.73477	33.7578	540.125
1.53	34.625	6.09319	11.5602	-141.823316361006-118.732083053792i
1.62	120.75	6.45161	8.95236	143.123616871997-5.71651461440578i
1.71	115.625	6.81004	8.47628	-67.0080065834881-117.910284295151i
1.8	90.75	7.16846	10.9334	-67.6972221513641+161.304085374294i
1.89	67.25	7.52688	10.7454	-43.5971604920315+166.307379224955i
1.98	120.75	7.8853	16.0715	148.985854604682-209.585260409569i
2.07	84.75	8.24373	3.16744	-29.7639500977768-41.0180284297634i
2.16	111.125	8.60215	17.0176	-146.125-229.75i
2.25	100.875	8.96057	18.1678	-189.921644927613+220.062142921304i
2.34	70.375	9.319	9.65254	13.9351318085235+153.81059973779i
2.43	78.625	9.67742	3.91875	49.1707286323397-38.9040451085072i
2.52	84.125	10.0358	3.13283	41.1972221513642+28.554085374294i
2.61	51.625	10.3943	3.99149	-3.41954822330215-63.7721598513768i
2.7	77.5	10.7527	21.7224	-347.544603285203+3.1793455329536i
2.79	45.375	11.1111	26.5933	-279.637101947121+320.697637074512i
B18
Time	Data	FFT Freq	FFT Mag	FFT Complex			Max
0	118.279	0	300.401	4806.41339			11.3697
0.09	151.827	0.358423	11.3697	-181.40314139368-13.6502871183876i
0.18	146.115	0.716846	5.68486	55.8192768523665-71.815978792139i
0.27	162.269	1.07527	6.27225	-98.6531999994023-18.4084958120077i
0.36	141.058	1.43369	0.958986	-6.49267004127177+13.9024031246295i
0.45	157.894	1.79211	6.86585	-74.3858962681808-80.8365854202074i
0.54	128.529	2.15054	8.11065	8.00070483740621-129.523501059703i
0.63	157.673	2.50896	8.1161	-76.6134701978378+104.849240916825i
0.72	180.731	2.86738	7.78453	121.057678+29.2979719999998i
0.81	129.096	3.22581	5.86923	-33.9215928217119-87.5670593070675i
0.9	120.413	3.58423	2.69063	-38.6329370337182+18.9948666614968i
0.99	150.077	3.94265	6.58593	-20.9182839953347+103.277808593353i
1.08	174.356	4.30108	1.18513	-14.2572059587283-12.5016528753703i
1.17	149.154	4.6595	3.07905	48.9562622276871-5.50451823373057i
1.26	149.231	5.01792	6.82201	-108.725372656055-9.64380307093872i
1.35	168.087	5.37634	8.7605	-107.675909551541-89.7384277775643i
1.44	186.356	5.73477	2.13762	34.2019660000001
1.53	181.231	6.09319	8.7605	-107.67590955154+89.7384277775644i
1.62	154.644	6.45161	6.82201	-108.725372656055+9.64380307093894i
1.71	145.452	6.81004	3.07905	48.9562622276871+5.50451823373025i
1.8	168.413	7.16846	1.18513	-14.2572059587283+12.5016528753703i
1.89	137.779	7.52688	6.58593	-20.9182839953349-103.277808593354i
1.98	182.769	7.8853	2.69063	-38.6329370337183-18.9948666614969i
2.07	140.49	8.24373	5.86923	-33.9215928217115+87.5670593070673i
2.16	144.788	8.60215	7.78453	121.057678-29.2979719999998i
2.25	128.173	8.96057	8.1161	-76.6134701978379-104.849240916826i
2.34	147.038	9.319	8.11065	8.00070483740641+129.523501059703i
2.43	144.433	9.67742	6.86585	-74.3858962681804+80.8365854202074i
2.52	156.702	10.0358	0.958986	-6.49267004127179-13.9024031246295i
2.61	143.25	10.3943	6.27225	-98.6531999994021+18.4084958120079i
2.7	120.885	10.7527	5.68486	55.8192768523666+71.8159787921389i
2.79	139.221	11.1111	11.3697	-181.40314139368+13.650287118388i
B21
Time	Data	FFT Freq	FFT Mag	FFT Complex			Max
0	201.15	0	290.473	4647.574952			18.0155
0.09	175.05	0.358423	10.9616	125.220780344677+122.800407062072i
0.18	137.825	0.716846	10.7604	39.5924861407023+167.552484916663i
0.27	101.825	1.07527	6.99015	107.550322066411+30.6865463024838i
0.36	115.25	1.43369	18.0155	265.814110716842-111.489879537813i
0.45	126.05	1.79211	13.3451	207.231943960455+51.4455878819247i
0.54	129.75	2.15054	4.73943	31.7961543765925+68.8427962252129i
0.63	145.225	2.50896	12.2912	146.790457988239-130.870994117473i
0.72	128.9	2.86738	4.39761	62.049988+33.1750480000001i
0.81	155.375	3.22581	4.76162	-60.1836346972844+46.714325241072i
0.9	179.3	3.58423	8.66078	132.669498083544+40.0140566750225i
0.99	114.85	3.94265	7.15643	-95.8842642512522-62.586810400535i
1.08	134.3	4.30108	10.6962	-12.1141587168419+170.710072462187i
1.17	155.85	4.6595	3.19114	-44.3650017470338+25.2721862776111i
1.26	118.45	5.01792	4.96957	-15.558138600838-77.9762066335274i
1.35	150.625	5.37634	5.51196	53.6393963357892+70.0037646782039i
1.44	146.15	5.73477	6.20469	-99.2750239999996
1.53	121.5	6.09319	5.51196	53.6393963357888-70.0037646782039i
1.62	137.3	6.45161	4.96957	-15.558138600838+77.9762066335276i
1.71	178.35	6.81004	3.19114	-44.3650017470339-25.2721862776108i
1.8	117.975	7.16846	10.6962	-12.1141587168423-170.710072462187i
1.89	127.725	7.52688	7.15643	-95.8842642512522+62.5868104005355i
1.98	99.65	7.8853	8.66078	132.669498083544-40.0140566750227i
2.07	167	8.24373	4.76162	-60.1836346972847-46.7143252410716i
2.16	171.275	8.60215	4.39761	62.049988-33.1750480000001i
2.25	171.8	8.96057	12.2912	146.790457988239+130.870994117473i
2.34	169.15	9.319	4.73943	31.7961543765923-68.8427962252128i
2.43	147.025	9.67742	13.3451	207.231943960455-51.4455878819251i
2.52	153.1	10.0358	18.0155	265.814110716842+111.489879537813i
2.61	136.775	10.3943	6.99015	107.550322066411-30.686546302484i
2.7	134.625	10.7527	10.7604	39.5924861407019-167.552484916663i
2.79	198.4	11.1111	10.9616	125.220780344676-122.800407062072i
B22
Time	Data	FFT Freq	FFT Mag	FFT Complex			Max
0	111.625	0	509.039	8144.625			41.5234
0.09	270.625	0.358423	30.5756	-475.035284058324+116.905291729072i
0.18	291.375	0.716846	7.67032	11.8548947621804-122.151189561685i
0.27	221.5	1.07527	24.8503	-163.813856525096+362.291131618556i
0.36	168.875	1.43369	41.5234	-517.185794773342-417.028372646398i
0.45	372	1.79211	5.49064	-55.6750282555346-67.9556355827262i
0.54	165.75	2.15054	21.2316	-304.375888269213-150.849395790811i
0.63	217.625	2.50896	14.3175	-20.6377702303384-228.149229550002i
0.72	245.5	2.86738	33.7151	14.3749999999997-539.25i
0.81	322.375	3.22581	23.1599	-368.129698268381+42.3506979829647i
0.9	228.125	3.58423	34.1388	-519.366039052289+169.163690352375i
0.99	265.75	3.94265	28.8729	-432.195017356769-163.158833632815i
1.08	269	4.30108	34.4205	529.685794773341-150.7783726464i
1.17	270.375	4.6595	11.5208	-159.24041269274+92.8507767911187i
1.26	289.125	5.01792	38.9087	530.88703255932-325.138103418499i
1.35	116.125	5.37634	25.3872	-340.272932612817-221.831937515308i
1.44	363.5	5.73477	2.14844	-34.375
1.53	235.25	6.09319	25.3872	-340.272932612816+221.831937515309i
1.62	378.125	6.45161	38.9087	530.887032559322+325.138103418498i
1.71	367.875	6.81004	11.5208	-159.24041269274-92.8507767911191i
1.8	272.875	7.16846	34.4205	529.685794773342+150.778372646398i
1.89	351.125	7.52688	28.8729	-432.195017356768+163.158833632816i
1.98	195.625	7.8853	34.1388	-519.366039052289-169.163690352374i
2.07	152.375	8.24373	23.1599	-368.129698268381-42.3506979829644i
2.16	299.875	8.60215	33.7151	14.3750000000003+539.25i
2.25	244.25	8.96057	14.3175	-20.637770230338+228.149229550002i
2.34	179.125	9.319	21.2316	-304.375888269212+150.849395790812i
2.43	317.875	9.67742	5.49064	-55.6750282555342+67.9556355827257i
2.52	303.5	10.0358	41.5234	-517.185794773341+417.0283726464i
2.61	248.375	10.3943	24.8503	-163.813856525097-362.291131618556i
2.7	293.125	10.7527	7.67032	11.8548947621808+122.151189561685i
2.79	116	11.1111	30.5756	-475.035284058324-116.905291729072i
B23
Time	Data	FFT Freq	FFT Mag	FFT Complex			Max
0	243.663	0	456.364	7301.817198			25.944
0.09	286.837	0.358423	4.15469	37.5210628675298-54.8734750168108i
0.18	248.106	0.716846	6.3395	-66.5827469543612-76.5192075969462i
0.27	247.74	1.07527	16.7603	-110.793006783798-244.207589697976i
0.36	217.846	1.43369	8.363	62.3671731051872-118.384690550405i
0.45	266.75	1.79211	11.4712	45.5898311993105-177.786922183437i
0.54	186.721	2.15054	13.2242	-45.5305833953574-206.630127088537i
0.63	269.942	2.50896	8.56575	-83.6335699644227-108.57576955304i
0.72	231.692	2.86738	25.6518	393.221223-117.596037i
0.81	241.673	3.22581	14.8545	-232.216471952497-50.6329778624721i
0.9	173.413	3.58423	9.12535	106.286410877317-100.104011390797i
0.99	224.548	3.94265	15.6757	-250.781806969963-3.8317037279828i
1.08	238.587	4.30108	17.6137	175.286696894812-220.673142550406i
1.17	267.779	4.6595	9.76424	124.332922687329+94.5962381264164i
1.26	197.49	5.01792	6.93144	22.4421514724009-108.608695899207i
1.35	199.413	5.37634	25.944	48.05794291651-412.312785957304i
1.44	296.404	5.73477	2.76743	44.2788080000005
1.53	228.183	6.09319	25.944	48.0579429165114+412.312785957303i
1.62	146.394	6.45161	6.93144	22.4421514724013+108.608695899206i
1.71	251.087	6.81004	9.76424	124.332922687329-94.5962381264172i
1.8	243.404	7.16846	17.6137	175.286696894813+220.673142550405i
1.89	174.99	7.52688	15.6757	-250.781806969962+3.83170372798344i
1.98	251.894	7.8853	9.12535	106.286410877317+100.104011390797i
2.07	190.827	8.24373	14.8545	-232.216471952497+50.6329778624724i
2.16	304.221	8.60215	25.6518	393.221223+117.596037i
2.25	219.875	8.96057	8.56575	-83.6335699644226+108.57576955304i
2.34	226.471	9.319	13.2242	-45.5305833953568+206.630127088537i
2.43	234.317	9.67742	11.4712	45.5898311993111+177.786922183437i
2.52	257.317	10.0358	8.363	62.3671731051875+118.384690550406i
2.61	187.096	10.3943	16.7603	-110.793006783798+244.207589697977i
2.7	209.423	10.7527	6.3395	-66.5827469543608+76.5192075969466i
2.79	137.712	11.1111	4.15469	37.5210628675302+54.8734750168109i
C04
Time	Data	FFT Freq	FFT Mag	FFT Complex			Max
0	192.125	0	328.422	5254.75			22.7893
0.09	213.75	0.358423	22.7893	361.686603395697-46.2255345608933i
0.18	201.125	0.716846	3.56888	-56.580041416111-7.70367389073608i
0.27	189.75	1.07527	11.4049	115.875842157374-140.965174366823i
0.36	181.75	1.43369	14.0667	103.436336368202-199.890764646288i
0.45	164.375	1.79211	5.10696	81.6569852659978-2.97988971692056i
0.54	156.125	2.15054	6.28446	-45.4370077640192+89.6997564397925i
0.63	162	2.50896	2.76057	44.0325106888447+3.47053832657609i
0.72	154.75	2.86738	8.75169	2.74999999999992-140i
0.81	187.875	3.22581	15.5658	70.7617999699562+238.789162479838i
0.9	194.5	3.58423	12.4291	-197.89209555715-19.6546897851677i
0.99	127.625	3.94265	7.15448	53.5617327586058-101.167674068743i
1.08	172.75	4.30108	13.9554	-222.186336368203-22.1407646462878i
1.17	128.375	4.6595	10.4211	129.394292529729-105.159055373056i
1.26	177.5	5.01792	9.80846	142.40914473728+65.9418798843033i
1.35	112.25	5.37634	15.8351	-252.969766766203+14.0869929379602i
1.44	116.625	5.73477	14.5156	232.25
1.53	139.5	6.09319	15.8351	-252.969766766204-14.0869929379591i
1.62	189.625	6.45161	9.80846	142.40914473728-65.9418798843037i
1.71	67	6.81004	10.4211	129.394292529729+105.159055373056i
1.8	199.25	7.16846	13.9554	-222.186336368203+22.140764646288i
1.89	142.375	7.52688	7.15448	53.5617327586059+101.167674068743i
1.98	132	7.8853	12.4291	-197.89209555715+19.6546897851682i
2.07	148.375	8.24373	15.5658	70.7617999699552-238.789162479838i
2.16	193.375	8.60215	8.75169	2.75000000000008+140i
2.25	218.5	8.96057	2.76057	44.0325106888443-3.47053832657613i
2.34	144.375	9.319	6.28446	-45.4370077640193-89.6997564397925i
2.43	190.125	9.67742	5.10696	81.6569852659977+2.97988971692048i
2.52	162.5	10.0358	14.0667	103.436336368203+199.890764646288i
2.61	130.875	10.3943	11.4049	115.875842157374+140.965174366823i
2.7	175.125	10.7527	3.56888	-56.5800414161111+7.7036738907361i
2.79	188.5	11.1111	22.7893	361.686603395697+46.2255345608923i
C07
Time	Data	FFT Freq	FFT Mag	FFT Complex			Max
0	131.5	0	199.672	3194.75			21.9937
0.09	70.75	0.358423	5.7454	19.0788318877324+89.9246950807781i
0.18	122.5	0.716846	2.13555	29.4061406500709-17.4006525384682i
0.27	80.75	1.07527	5.08196	-75.0685411747306+31.2451647970681i
0.36	80.875	1.43369	2.2553	-35.3574945521653-7.20799961555358i
0.45	93.875	1.79211	21.9937	349.900229121903-37.4536219411162i
0.54	118.375	2.15054	8.24215	-111.371505351695-70.6204690889451i
0.63	119.375	2.50896	4.38556	67.2615207902007+19.989263543709i
0.72	96.875	2.86738	7.91275	37.2500000000001+121i
0.81	92.125	3.22581	5.03532	-36.7287800229909+71.7059003103693i
0.9	28	3.58423	1.82277	-29.0934837526353-2.03237397232093i
0.99	106.875	3.94265	14.85	159.460461408277+176.143345898386i
1.08	96.875	4.30108	2.24317	20.8574945521652-29.2079996155536i
1.17	118.75	4.6595	13.2769	32.7193043051629+209.895650133414i
1.26	117.25	5.01792	7.245	-57.4411515457402+100.687442578156i
1.35	91.75	5.37634	12.1745	166.376973684446-101.305150655718i
1.44	46.125	5.73477	3.82812	-61.25
1.53	126.375	6.09319	12.1745	166.376973684446+101.305150655718i
1.62	92.375	6.45161	7.245	-57.4411515457405-100.687442578156i
1.71	146.625	6.81004	13.2769	32.7193043051623-209.895650133413i
1.8	127.625	7.16846	2.24317	20.8574945521653+29.2079996155536i
1.89	69.5	7.52688	14.85	159.460461408277-176.143345898386i
1.98	82.125	7.8853	1.82277	-29.0934837526353+2.03237397232084i
2.07	89.375	8.24373	5.03532	-36.7287800229911-71.705900310369i
2.16	122.875	8.60215	7.91275	37.2499999999999-121i
2.25	84	8.96057	4.38556	67.2615207902005-19.9892635437091i
2.34	134	9.319	8.24215	-111.371505351695+70.6204690889452i
2.43	119.375	9.67742	21.9937	349.900229121903+37.4536219411153i
2.52	99.25	10.0358	2.2553	-35.3574945521652+7.20799961555364i
2.61	98.125	10.3943	5.08196	-75.0685411747306-31.2451647970676i
2.7	70.125	10.7527	2.13555	29.4061406500709+17.4006525384681i
2.79	120.375	11.1111	5.7454	19.0788318877323-89.9246950807781i
C09
Time	Data	FFT Freq	FFT Mag	FFT Complex			Max
0	193.75	0	225.625	3610			34.4057
0.09	133.75	0.358423	12.8672	-12.8103284570247+205.476505892885i
0.18	114.5	0.716846	13.2468	-12.3614763100027+211.587884732804i
0.27	6.75	1.07527	7.58251	112.295123011857+45.9170835113513i
0.36	48.125	1.43369	34.4057	546.528372646399+65.9363363682023i
0.45	77.25	1.79211	16.5371	253.586293575713-75.5235655297005i
0.54	72.375	2.15054	3.73082	-27.5106243086614-52.9758589616377i
0.63	178.375	2.50896	19.814	198.849461296138-246.907341746726i
0.72	120	2.86738	6.52998	-9.99999999999994+104i
0.81	85.75	3.22581	12.5758	187.425106692192+73.2007915935802i
0.9	163.5	3.58423	8.47201	-133.218190587064-25.0458173011917i
0.99	64.25	3.94265	14.3828	-180.055797852635-143.308398634032i
1.08	80.625	4.30108	16.2848	-21.2783726463984+259.686336368203i
1.17	106.5	4.6595	15.5032	221.77310065972+111.11365407147i
1.26	133.25	5.01792	7.5986	-87.9097087942723-83.9820736067499i
1.35	170.375	5.37634	11.613	123.93704107404-138.433957102357i
1.44	80.625	5.73477	16.9688	271.5
1.53	100	6.09319	11.613	123.93704107404+138.433957102357i
1.62	135.25	6.45161	7.5986	-87.9097087942722+83.9820736067499i
1.71	108.875	6.81004	15.5032	221.77310065972-111.113654071471i
1.8	87.125	7.16846	16.2848	-21.2783726463991-259.686336368202i
1.89	87.125	7.52688	14.3828	-180.055797852635+143.308398634033i
1.98	118.25	7.8853	8.47201	-133.218190587063+25.0458173011919i
2.07	111.375	8.24373	12.5758	187.425106692192-73.2007915935806i
2.16	219.625	8.60215	6.52998	-10.0000000000001-104i
2.25	114.625	8.96057	19.814	198.849461296138+246.907341746726i
2.34	122.875	9.319	3.73082	-27.5106243086614+52.9758589616376i
2.43	105.5	9.67742	16.5371	253.586293575713+75.5235655297001i
2.52	135.5	10.0358	34.4057	546.528372646399-65.936336368203i
2.61	77.625	10.3943	7.58251	112.295123011857-45.917083511351i
2.7	115.375	10.7527	13.2468	-12.3614763100031-211.587884732804i
2.79	141.125	11.1111	12.8672	-12.810328457025-205.476505892885i
C11
Time	Data	FFT Freq	FFT Mag	FFT Complex			Max
0	133.875	0	174.156	2786.5			29.6153
0.09	129.375	0.358423	13.5483	200.959238753239+81.2772066633815i
0.18	127	0.716846	20.9166	302.781601061825-142.56282082038i
0.27	109.75	1.07527	28.7855	-11.3172120441727+460.428388347107i
0.36	17.25	1.43369	29.6153	193.066202090034-432.728891488805i
0.45	78.375	1.79211	7.48925	64.6225743688889-100.909237173221i
0.54	63.25	2.15054	4.9039	73.8477685363347+26.5114572083753i
0.63	125.375	2.50896	10.8592	-82.3105365104646-153.013688817358i
0.72	56.375	2.86738	4.2993	-49.875+47.375i
0.81	109.625	3.22581	7.85066	-48.7195450886492+115.777375472804i
0.9	138	3.58423	9.86	128.26440682561+91.850291973207i
0.99	19.75	3.94265	10.6775	60.896600712669-159.618661724165i
1.08	54.875	4.30108	16.954	23.1837979099662+270.271108511195i
1.17	10.5	4.6595	12.2442	140.734111825687+136.284368229506i
1.26	8.375	5.01792	12.1944	-43.3937764237702-190.223986055548i
1.35	100.5	5.37634	5.10611	-80.865232017196+11.6336753868881i
1.44	103.375	5.73477	15.3906	-246.25
1.53	123.25	6.09319	5.10611	-80.8652320171962-11.6336753868877i
1.62	132.5	6.45161	12.1944	-43.3937764237698+190.223986055548i
1.71	152	6.81004	12.2442	140.734111825686-136.284368229507i
1.8	94.125	7.16846	16.954	23.1837979099657-270.271108511195i
1.89	97.125	7.52688	10.6775	60.8966007126696+159.618661724165i
1.98	10.375	7.8853	9.86	128.26440682561-91.8502919732071i
2.07	35.625	8.24373	7.85066	-48.7195450886494-115.777375472803i
2.16	65.5	8.60215	4.2993	-49.875-47.375i
2.25	63.75	8.96057	10.8592	-82.3105365104643+153.013688817358i
2.34	108.25	9.319	4.9039	73.8477685363344-26.5114572083752i
2.43	108.125	9.67742	7.48925	64.622574368889+100.909237173221i
2.52	84.75	10.0358	29.6153	193.066202090034+432.728891488805i
2.61	122.5	10.3943	28.7855	-11.3172120441743-460.428388347106i
2.7	72.25	10.7527	20.9166	302.781601061825+142.56282082038i
2.79	130.75	11.1111	13.5483	200.959238753239-81.2772066633824i
C12
Time	Data	FFT Freq	FFT Mag	FFT Complex			Max
0	150.208	0	287.655	4602.486298			34.7822
0.09	135.792	0.358423	15.3218	183.795418653483+162.225630252735i
0.18	120.597	0.716846	28.9844	161.856712026913+434.587749239381i
0.27	123.681	1.07527	20.6651	-322.162202864324-74.4001458496471i
0.36	87.3333	1.43369	21.0624	332.201276855751+56.6562307052488i
0.45	215.861	1.79211	4.69686	10.5992370971133+74.3985201605174i
0.54	42.3889	2.15054	12.4697	198.759353076253+17.3536078482031i
0.63	153.694	2.50896	18.0969	103.609339646278+270.379269821925i
0.72	191.444	2.86738	22.3743	73.3055120000002+350.402648i
0.81	75.8889	3.22581	16.9252	-249.997661675717-104.092115951658i
0.9	106.764	3.58423	23.4829	-345.965255253716-146.553923976099i
0.99	161.75	3.94265	26.3864	-226.289886319797+356.414099556049i
1.08	118.153	4.30108	3.54902	56.4098671442493-6.51051729475105i
1.17	140.278	4.6595	10.49	153.882960522388-67.0100315536543i
1.26	145.375	5.01792	34.7822	-140.92864184945-538.375326584922i
1.35	211.875	5.37634	23.608	374.117970940576-52.0933886203861i
1.44	146.764	5.73477	32.638	-522.208282
1.53	241.556	6.09319	23.608	374.117970940577+52.0933886203852i
1.62	31.7361	6.45161	34.7822	-140.928641849449+538.375326584922i
1.71	168.986	6.81004	10.49	153.882960522389+67.010031553654i
1.8	27.1389	7.16846	3.54902	56.4098671442492+6.51051729475135i
1.89	94.9167	7.52688	26.3864	-226.289886319797-356.414099556048i
1.98	96.0139	7.8853	23.4829	-345.965255253716+146.5539239761i
2.07	198.069	8.24373	16.9252	-249.997661675717+104.092115951659i
2.16	137.097	8.60215	22.3743	73.3055119999998-350.402648i
2.25	139.639	8.96057	18.0969	103.609339646277-270.379269821925i
2.34	216.819	9.319	12.4697	198.759353076252-17.3536078482035i
2.43	216.153	9.67742	4.69686	10.5992370971131-74.3985201605176i
2.52	198.583	10.0358	21.0624	332.20127685575-56.656230705249i
2.61	62.0417	10.3943	20.6651	-322.162202864324+74.4001458496477i
2.7	223.722	10.7527	28.9844	161.856712026912-434.587749239381i
2.79	222.167	11.1111	15.3218	183.795418653482-162.225630252736i
C16
Time	Data	FFT Freq	FFT Mag	FFT Complex			Max
0	186.375	0	345.768	5532.291656			18.5129
0.09	160.917	0.358423	10.5354	146.244152529938+83.8282615976607i
0.18	149.375	0.716846	5.80899	77.5625412533847+51.2115635910008i
0.27	197.792	1.07527	8.99773	-101.589399970807-102.005643804632i
0.36	193.292	1.43369	3.27219	21.8172294712097+47.5926219751611i
0.45	195.583	1.79211	11.0646	4.83989479588317+176.966977968574i
0.54	151.333	2.15054	18.5129	143.10486742943+259.343896464326i
0.63	198.083	2.50896	6.79189	-80.8488766320035+72.6131683405413i
0.72	98.8333	2.86738	16.1046	-215.124969+141.833313i
0.81	151.042	3.22581	0.257127	-1.02888056799686+3.98329440964807i
0.9	189.042	3.58423	10.8127	-22.8062438465349-171.493847313701i
0.99	176.083	3.94265	16.6365	-92.6200035118013-249.551151902963i
1.08	142.625	4.30108	5.19201	71.43252652879-42.4073160248388i
1.17	158.667	4.6595	7.25922	109.885339456184-37.6223463339624i
1.26	181	5.01792	14.0204	218.80558316372-49.4594321870262i
1.35	183.958	5.37634	7.49561	-37.5487300993965-113.900184991025i
1.44	192.958	5.73477	3.28386	-52.5417179999999
1.53	146.958	6.09319	7.49561	-37.5487300993963+113.900184991025i
1.62	177.333	6.45161	14.0204	218.80558316372+49.4594321870258i
1.71	151	6.81004	7.25922	109.885339456185+37.6223463339619i
1.8	151.917	7.16846	5.19201	71.43252652879+42.4073160248388i
1.89	170.5	7.52688	16.6365	-92.6200035118006+249.551151902963i
1.98	166.75	7.8853	10.8127	-22.8062438465345+171.493847313702i
2.07	162.917	8.24373	0.257127	-1.02888056799683-3.9832944096479i
2.16	176.333	8.60215	16.1046	-215.124969-141.833313i
2.25	194.042	8.96057	6.79189	-80.8488766320039-72.613168340541i
2.34	200.5	9.319	18.5129	143.10486742943-259.343896464326i
2.43	216.542	9.67742	11.0646	4.83989479588281-176.966977968574i
2.52	120.042	10.0358	3.27219	21.8172294712097-47.5926219751611i
2.61	147.583	10.3943	8.99773	-101.589399970807+102.005643804632i
2.7	262.167	10.7527	5.80899	77.5625412533845-51.2115635910009i
2.79	180.75	11.1111	10.5354	146.244152529937-83.8282615976612i
C20
Time	Data	FFT Freq	FFT Mag	FFT Complex			Max
0	275.062	0	532.254	8516.0625			14.7649
0.09	288.25	0.358423	9.16532	39.4343174575622-141.243561449491i
0.18	236.188	0.716846	9.63266	150.477126104922-33.3223951453085i
0.27	256.25	1.07527	13.9109	-97.5762681324404+200.045002910708i
0.36	305.375	1.43369	7.02844	-112.290699429436+6.07865033333794i
0.45	271.062	1.79211	1.44031	19.0464206501509-12.9733354825807i
0.54	284.375	2.15054	11.1695	174.629723739034-37.980446813505i
0.63	297.75	2.50896	9.72783	122.884323570481+95.5243352301116i
0.72	231.312	2.86738	6.89272	-109.25-15.0625i
0.81	279.5	3.22581	4.7794	68.1572175109518-34.6744321095506i
0.9	281.812	3.58423	6.81481	17.5337501751319-107.617901627456i
0.99	242.562	3.94265	14.7649	77.3851466453948-223.204886675152i
1.08	278.25	4.30108	9.4025	-150.209300570564+8.32865033333798i
1.17	252.875	4.6595	11.8006	52.4347623664475+181.382300585379i
1.26	257.562	5.01792	10.4691	-130.140600019088-105.45984995926i
1.35	293.75	5.37634	8.97067	131.234079931452+58.1265200780898i
1.44	223.438	5.73477	13.8477	-221.5625
1.53	325.188	6.09319	8.97067	131.234079931452-58.1265200780899i
1.62	268.438	6.45161	10.4691	-130.140600019088+105.45984995926i
1.71	287.688	6.81004	11.8006	52.434762366447-181.382300585379i
1.8	231.875	7.16846	9.4025	-150.209300570564-8.32865033333794i
1.89	288.625	7.52688	14.7649	77.3851466453956+223.204886675152i
1.98	250.062	7.8853	6.81481	17.533750175132+107.617901627456i
2.07	234.625	8.24373	4.7794	68.1572175109519+34.6744321095506i
2.16	214.062	8.60215	6.89272	-109.25+15.0625i
2.25	207.188	8.96057	9.72783	122.884323570481-95.5243352301116i
2.34	278.25	9.319	11.1695	174.629723739034+37.9804468135048i
2.43	292.688	9.67742	1.44031	19.0464206501512+12.9733354825806i
2.52	259.625	10.0358	7.02844	-112.290699429436-6.07865033333798i
2.61	279.25	10.3943	13.9109	-97.5762681324411-200.045002910707i
2.7	271.562	10.7527	9.63266	150.477126104922+33.3223951453083i
2.79	271.562	11.1111	9.16532	39.4343174575626+141.243561449491i
C21
Time	Data	FFT Freq	FFT Mag	FFT Complex			Max
0	71.875	0	87.2891	1396.625			23.9698
0.09	7.25	0.358423	20.6364	-105.651727503083+312.822805885231i
0.18	11.5	0.716846	23.9698	193.615732901644+331.055706677399i
0.27	27	1.07527	4.77451	-65.1353762509434-39.9142535055712i
0.36	1.875	1.43369	8.84513	-24.3034540450585+139.419678887548i
0.45	4.75	1.79211	8.03804	10.4526590654643-128.183116173876i
0.54	20.5	2.15054	14.9092	199.68901320969+130.495442752122i
0.63	4.25	2.50896	8.9405	-89.4069942882473+111.665313802717i
0.72	13	2.86738	6.27713	-96.875-26.5i
0.81	1	3.22581	8.1274	108.703866556558+71.368305370609i
0.9	30.25	3.58423	8.13112	86.6623846880661-97.0314057306746i
0.99	61	3.94265	8.69736	26.1797547038535+136.67297659574i
1.08	12.375	4.30108	12.6911	190.303454045058-70.8303211124526i
1.17	71.5	4.6595	3.22489	-51.0785129703256+7.30549392240437i
1.26	105	5.01792	4.84623	77.5328692006008+1.02885819460315i
1.35	54.125	5.37634	6.27769	32.9363306867236+94.8894521114824i
1.44	88.5	5.73477	5.24219	-83.875
1.53	62.625	6.09319	6.27769	32.9363306867232-94.8894521114824i
1.62	5.75	6.45161	4.84623	77.5328692006007-1.02885819460303i
1.71	30.875	6.81004	3.22489	-51.0785129703257-7.30549392240414i
1.8	34.5	7.16846	12.6911	190.303454045059+70.8303211124524i
1.89	86.875	7.52688	8.69736	26.1797547038532-136.67297659574i
1.98	52	7.8853	8.13112	86.6623846880662+97.0314057306749i
2.07	33.5	8.24373	8.1274	108.703866556558-71.3683053706094i
2.16	8	8.60215	6.27713	-96.875+26.5i
2.25	70.75	8.96057	8.9405	-89.4069942882475-111.665313802717i
2.34	88.25	9.319	14.9092	199.689013209689-130.495442752122i
2.43	85.375	9.67742	8.03804	10.4526590654648+128.183116173876i
2.52	49.625	10.0358	8.84513	-24.3034540450587-139.419678887547i
2.61	78.625	10.3943	4.77451	-65.1353762509432+39.9142535055713i
2.7	63.375	10.7527	23.9698	193.615732901643-331.0557066774i
2.79	60.75	11.1111	20.6364	-105.651727503083-312.82280588523i
C22
Time	Data	FFT Freq	FFT Mag	FFT Complex			Max
0	171.214	0	338.201	5411.214234			14.3438
0.09	189.339	0.358423	9.03755	-143.912255128269+14.094617657706i
0.18	152.786	0.716846	11.1207	159.632606234835-78.5921328809045i
0.27	172.518	1.07527	7.95655	69.0708767354876+106.937942653851i
0.36	126.411	1.43369	2.68599	19.8806688250713+38.1010298394935i
0.45	155.286	1.79211	13.8887	218.591437412418-39.9896713665142i
0.54	178.821	2.15054	5.41282	-86.0041005666231+10.1857253670756i
0.63	186.696	2.50896	6.89637	-70.44841142871-84.9257029437745i
0.72	155.554	2.86738	2.9757	16.9285569999999-44.5000309999998i
0.81	171.25	3.22581	11.9213	137.330241982701+132.373149550645i
0.9	129.821	3.58423	5.68446	-56.1418450148819+71.5558791050771i
0.99	189.125	3.94265	4.66611	24.6382922470129+70.4751424906345i
1.08	147.411	4.30108	7.03303	-80.0234968250713-79.1132641605066i
1.17	193.893	4.6595	7.83921	-89.8685208967824-87.4967956866608i
1.26	186.893	5.01792	1.64579	-23.9866606533303-10.8648031429027i
1.35	184.518	5.37634	9.28287	52.8842270761418-138.791970045534i
1.44	146.429	5.73477	14.3438	-229.500059999999
1.53	195.839	6.09319	9.28287	52.8842270761422+138.791970045534i
1.62	190.268	6.45161	1.64579	-23.9866606533303+10.8648031429029i
1.71	195.732	6.81004	7.83921	-89.8685208967823+87.4967956866613i
1.8	207.875	7.16846	7.03303	-80.0234968250712+79.1132641605066i
1.89	192.375	7.52688	4.66611	24.6382922470127-70.4751424906344i
1.98	144.429	7.8853	5.68446	-56.1418450148822-71.555879105077i
2.07	140.554	8.24373	11.9213	137.330241982701-132.373149550646i
2.16	163.714	8.60215	2.9757	16.928557+44.5000309999998i
2.25	184.696	8.96057	6.89637	-70.4484114287099+84.9257029437748i
2.34	141.304	9.319	5.41282	-86.0041005666233-10.1857253670755i
2.43	126.179	9.67742	13.8887	218.591437412419+39.9896713665136i
2.52	185.286	10.0358	2.68599	19.8806688250712-38.1010298394935i
2.61	149.75	10.3943	7.95655	69.0708767354874-106.937942653851i
2.7	162.643	10.7527	11.1207	159.632606234836+78.592132880904i
2.79	192.607	11.1111	9.03755	-143.912255128269-14.0946176577056i
C23
Time	Data	FFT Freq	FFT Mag	FFT Complex			Max
0	225.545	0	288.546	4616.738648			34.7455
0.09	185.466	0.358423	19.1971	290.32953079005-100.259099934059i
0.18	137.489	0.716846	13.0463	187.972245227168+90.7687914894296i
0.27	171.25	1.07527	22.2527	266.322798041608+236.301898008365i
0.36	93.3523	1.43369	14.223	226.711806702134+19.7179767505828i
0.45	98.2727	1.79211	10.9965	60.8573727442513-165.083985640258i
0.54	161.705	2.15054	12.9759	205.73148013778-27.8935563885008i
0.63	141.716	2.50896	11.0752	-81.924191842644+157.128669015987i
0.72	230.841	2.86738	8.05623	-7.29550099999999+128.693085i
0.81	74.9091	3.22581	7.28309	12.8903401757491+115.81421828552i
0.9	217.33	3.58423	21.1623	228.867123638013-249.534620808032i
0.99	131.818	3.94265	17.0155	-32.9481339688209+270.246260616901i
1.08	107.477	4.30108	12.0083	192.015365297866+6.71803475058296i
1.17	142.989	4.6595	13.0326	33.6643027379519-205.786411192299i
1.26	125.25	5.01792	16.0905	-170.116501002961-193.235796930101i
1.35	107.261	5.37634	34.7455	34.9898693218567+554.82601387765i
1.44	152.523	5.73477	18.4638	-295.42035
1.53	183.375	6.09319	34.7455	34.9898693218552-554.82601387765i
1.62	50.3523	6.45161	16.0905	-170.116501002961+193.235796930102i
1.71	164.807	6.81004	13.0326	33.6643027379521+205.786411192299i
1.8	115.682	7.16846	12.0083	192.015365297866-6.71803475058292i
1.89	170.682	7.52688	17.0155	-32.9481339688215-270.246260616901i
1.98	103.057	7.8853	21.1623	228.867123638013+249.534620808032i
2.07	183.477	8.24373	7.28309	12.8903401757482-115.814218285519i
2.16	34.1136	8.60215	8.05623	-7.29550100000013-128.693085i
2.25	139.557	8.96057	11.0752	-81.9241918426445-157.128669015987i
2.34	133.568	9.319	12.9759	205.73148013778+27.8935563885007i
2.43	167.511	9.67742	10.9965	60.857372744251+165.083985640258i
2.52	117.148	10.0358	14.223	226.711806702134-19.7179767505829i
2.61	168.443	10.3943	22.2527	266.322798041608-236.301898008366i
2.7	155.227	10.7527	13.0463	187.972245227168-90.7687914894297i
2.79	224.545	11.1111	19.1971	290.32953079005+100.259099934058i
D01
Time	Data	FFT Freq	FFT Mag	FFT Complex			Max
0	176.554	0	373.846	5981.535768			11.4163
0.09	181.321	0.358423	2.75333	42.5557262963064-11.3886208916193i
0.18	201.804	0.716846	3.56944	-18.4099739785622+54.0624175079882i
0.27	188.821	1.07527	2.45715	2.56830605921638-39.2304420408934i
0.36	194.054	1.43369	6.6374	-106.181826725924-1.87503298492431i
0.45	194.196	1.79211	2.38724	-9.33829062014533-37.0367482141948i
0.54	178.875	2.15054	4.95663	-73.5400308191393+29.6872051077381i
0.63	167.089	2.50896	1.98527	-21.2740767214765-23.5877824210044i
0.72	208.893	2.86738	3.00402	39.142883-27.8928230000001i
0.81	171.143	3.22581	6.10107	-66.4178337253213-71.5386472042096i
0.9	195.161	3.58423	4.48617	56.8483377680447-43.822824143679i
0.99	182.268	3.94265	6.83392	17.5064703543925+107.932209879405i
1.08	197.5	4.30108	5.68966	65.0390047259235+63.6963790150753i
1.17	202.679	4.6595	4.57608	52.8611106176624+50.660306678685i
1.26	184.125	5.01792	5.89111	-92.3269209703431+18.9809722565714i
1.35	187.821	5.37634	11.4163	15.3955157393659+182.010776951154i
1.44	172.321	5.73477	8.79242	-140.678714
1.53	184.643	6.09319	11.4163	15.3955157393653-182.010776951154i
1.62	148.643	6.45161	5.89111	-92.3269209703432-18.9809722565712i
1.71	209.482	6.81004	4.57608	52.8611106176622-50.6603066786851i
1.8	185.839	7.16846	5.68966	65.0390047259234-63.6963790150755i
1.89	184.821	7.52688	6.83392	17.5064703543923-107.932209879405i
1.98	171.804	7.8853	4.48617	56.8483377680448+43.8228241436788i
2.07	198.232	8.24373	6.10107	-66.4178337253211+71.5386472042098i
2.16	171.839	8.60215	3.00402	39.142883+27.8928230000001i
2.25	193.946	8.96057	1.98527	-21.2740767214764+23.5877824210044i
2.34	191.107	9.319	4.95663	-73.5400308191393-29.687205107738i
2.43	197.071	9.67742	2.38724	-9.33829062014531+37.0367482141949i
2.52	172.786	10.0358	6.6374	-106.181826725924+1.87503298492445i
2.61	231.75	10.3943	2.45715	2.5683060592165+39.2304420408934i
2.7	169.125	10.7527	3.56944	-18.4099739785624-54.0624175079883i
2.79	185.821	11.1111	2.75333	42.5557262963063+11.3886208916192i
D04
Time	Data	FFT Freq	FFT Mag	FFT Complex			Max
0	86.5	0	284.781	4556.5			34.0733
0.09	182.5	0.358423	9.57795	-95.7285463402823-119.669274306052i
0.18	169.375	0.716846	5.84195	54.5737753463861-75.885215973814i
0.27	120.5	1.07527	7.33631	108.107500072971-45.7281656477079i
0.36	165.125	1.43369	34.0733	-531.100964621867+123.062968850777i
0.45	190.875	1.79211	12.6044	14.3939293331367-201.155312824557i
0.54	138.25	2.15054	13.8301	74.2408285288741-208.455047371003i
0.63	109.875	2.50896	4.55667	41.6884602760798+59.8118361558325i
0.72	164.25	2.86738	8.65	-83.0000000000001-110.75i
0.81	89.25	3.22581	15.6549	-169.92132231497-184.028379649303i
0.9	141	3.58423	18.764	-281.432477036092-104.549455779981i
0.99	152.375	3.94265	7.5333	-87.4407528601221-82.9593614622802i
1.08	203.875	4.30108	5.73987	61.1009646218667+68.5629688507768i
1.17	182.875	4.6595	6.35141	-45.3022712125793-90.9661971074488i
1.26	162.5	5.01792	8.76981	-74.3821268391687-118.979624382793i
1.35	121.625	5.37634	1.29225	-16.7969969542354+12.0565270667935i
1.44	117.875	5.73477	17.0938	273.5
1.53	107.125	6.09319	1.29225	-16.7969969542353-12.0565270667938i
1.62	158	6.45161	8.76981	-74.3821268391685+118.979624382792i
1.71	141.375	6.81004	6.35141	-45.302271212579+90.9661971074487i
1.8	166.75	7.16846	5.73987	61.1009646218669-68.5629688507773i
1.89	202.375	7.52688	7.5333	-87.4407528601218+82.9593614622803i
1.98	169.625	7.8853	18.764	-281.432477036092+104.549455779981i
2.07	122.125	8.24373	15.6549	-169.921322314969+184.028379649303i
2.16	96.875	8.60215	8.65	-82.9999999999999+110.75i
2.25	45.625	8.96057	4.55667	41.6884602760796-59.8118361558327i
2.34	142.5	9.319	13.8301	74.2408285288743+208.455047371003i
2.43	164.25	9.67742	12.6044	14.3939293331371+201.155312824557i
2.52	164.75	10.0358	34.0733	-531.100964621867-123.062968850777i
2.61	125.5	10.3943	7.33631	108.107500072971+45.7281656477077i
2.7	167.75	10.7527	5.84195	54.5737753463862+75.8852159738139i
2.79	83.25	11.1111	9.57795	-95.7285463402821+119.669274306053i
D07
Time	Data	FFT Freq	FFT Mag	FFT Complex			Max
0	8.07953	0	49.8025	796.840698			12.7255
0.09	24.7159	0.358423	4.85354	54.4022327016782+55.4162447269981i
0.18	78.0909	0.716846	5.25644	74.9045005595912-38.244558988621i
0.27	2.11365	1.07527	6.68264	-106.623770230558-7.98286647666324i
0.36	6.51135	1.43369	2.40616	34.8411166518313+16.3780729364884i
0.45	35.5909	1.79211	3.08427	15.8091875580139-46.7475109100238i
0.54	59.5455	2.15054	3.50528	41.3585208137492-37.8805362035936i
0.63	6.26135	2.50896	7.54397	-113.018787686604-42.380206998774i
0.72	10.875	2.86738	12.7255	-128.227234-158.15912i
0.81	24.75	3.22581	6.61276	-83.691855402166+64.7317734703577i
0.9	2.26135	3.58423	9.03327	-45.0111783402187+137.344841845799i
0.99	8.48865	3.94265	3.593	13.0671048997923+55.9832710110815i
1.08	3.30682	4.30108	4.71231	-6.36382265183118+75.1279509364883i
1.17	35.3295	4.6595	0.919592	1.47287217207658+14.6395656907803i
1.26	9.95453	5.01792	12.3861	-2.47913503312122+198.162707060772i
1.35	39.1932	5.37634	3.9907	15.7646559877671+61.8744674424683i
1.44	33.4318	5.73477	4.41904	-70.7045860000001
1.53	38.7614	6.09319	3.9907	15.7646559877669-61.8744674424683i
1.62	33.7727	6.45161	12.3861	-2.47913503312174-198.162707060772i
1.71	0.625	6.81004	0.919592	1.47287217207657-14.6395656907803i
1.8	26.9318	7.16846	4.71231	-6.36382265183134-75.1279509364883i
1.89	35.4091	7.52688	3.593	13.0671048997923-55.9832710110816i
1.98	24.1818	7.8853	9.03327	-45.0111783402191-137.344841845799i
2.07	7.71588	8.24373	6.61276	-83.6918554021661-64.7317734703576i
2.16	13.4432	8.60215	12.7255	-128.227234+158.15912i
2.25	50.8636	8.96057	7.54397	-113.018787686604+42.3802069987741i
2.34	23.3864	9.319	3.50528	41.3585208137492+37.8805362035935i
2.43	34.2159	9.67742	3.08427	15.809187558014+46.7475109100236i
2.52	14.8409	10.0358	2.40616	34.8411166518313-16.3780729364885i
2.61	50.5455	10.3943	6.68264	-106.623770230559+7.98286647666353i
2.7	14.4545	10.7527	5.25644	74.9045005595911+38.2445589886208i
2.79	39.1932	11.1111	4.85354	54.402232701678-55.4162447269983i
D09
Time	Data	FFT Freq	FFT Mag	FFT Complex			Max
0	76.375	0	156.664	2506.625			24.5859
0.09	49	0.358423	16.8459	-211.292703179792-167.343583340365i
0.18	56.875	0.716846	9.32162	-143.787975764685-39.6169834738511i
0.27	83.125	1.07527	6.19777	-92.4013581431861-35.9939863091312i
0.36	65.625	1.43369	13.5788	181.564601333352-119.316648507218i
0.45	105.75	1.79211	4.69349	52.4981067060508+53.6967453006729i
0.54	76.625	2.15054	7.42093	92.6623078415651+74.2405291554218i
0.63	94.375	2.50896	16.6287	97.8250301397806+247.422310083243i
0.72	91.125	2.86738	10.5001	-113.625-123.75i
0.81	131.625	3.22581	6.67914	-12.1243132258377+106.176239213454i
0.9	90.875	3.58423	3.76712	59.2716115286679-10.9461321696971i
0.99	93.375	3.94265	5.1191	-61.5276977957832+54.0635498821271i
1.08	40.375	4.30108	8.8373	123.935398666648-68.0666485072175i
1.17	135.125	4.6595	8.11619	129.817511212503-3.28120428790935i
1.26	67.625	5.01792	9.59165	15.3540563944523+152.69635520103i
1.35	73.875	5.37634	4.00116	47.2054242862654-43.2436767703856i
1.44	82.625	5.73477	24.5859	-393.375
1.53	139.875	6.09319	4.00116	47.2054242862657+43.2436767703856i
1.62	80.5	6.45161	9.59165	15.354056394452-152.69635520103i
1.71	72.625	6.81004	8.11619	129.817511212503+3.28120428790906i
1.8	48.75	7.16846	8.8373	123.935398666648+68.0666485072175i
1.89	70.75	7.52688	5.1191	-61.5276977957833-54.0635498821267i
1.98	97.5	7.8853	3.76712	59.2716115286679+10.946132169697i
2.07	64	8.24373	6.67914	-12.1243132258381-106.176239213454i
2.16	62	8.60215	10.5001	-113.625+123.75i
2.25	116.25	8.96057	16.6287	97.82503013978-247.422310083243i
2.34	77.125	9.319	7.42093	92.6623078415651-74.2405291554221i
2.43	105.375	9.67742	4.69349	52.4981067060509-53.6967453006733i
2.52	4.625	10.0358	13.5788	181.564601333352+119.316648507218i
2.61	38.5	10.3943	6.19777	-92.4013581431857+35.9939863091314i
2.7	38	10.7527	9.32162	-143.787975764685+39.6169834738514i
2.79	76.375	11.1111	16.8459	-211.292703179792+167.343583340365i
D12
Time	Data	FFT Freq	FFT Mag	FFT Complex			Max
0	252.5	0	507.445	8119.125			26.0229
0.09	302.5	0.358423	5.68731	64.6937652213152-63.9935064943681i
0.18	207.125	0.716846	15.8376	-205.473970834916+148.298400732416i
0.27	179.625	1.07527	12.2777	-186.488470183542-61.7391100284668i
0.36	324.5	1.43369	3.37665	-23.3915360203879-48.70004069933i
0.45	284.75	1.79211	16.3122	25.5110666737233-259.745308075502i
0.54	255	2.15054	23.2081	313.870682637742+198.421886140717i
0.63	233.375	2.50896	26.0229	329.706496305249-254.272346288655i
0.72	275.375	2.86738	16.4324	257.75-51.875i
0.81	272.5	3.22581	14.6588	-17.9996402500531-233.848391585073i
0.9	312.125	3.58423	9.45244	150.553811661148+14.3799492080562i
0.99	213.625	3.94265	9.52133	-152.285779751439-4.11196169583101i
1.08	250.75	4.30108	19.5336	-216.608463979612+225.29995930067i
1.17	245.875	4.6595	10.7769	-140.155214383222+100.441963565956i
1.26	236.375	5.01792	22.0245	-329.950523463973-123.743536200245i
1.35	329.25	5.37634	11.852	129.017776367968+138.978175423965i
1.44	246	5.73477	2.28906	-36.625
1.53	211.625	6.09319	11.852	129.017776367967-138.978175423966i
1.62	171.375	6.45161	22.0245	-329.950523463973+123.743536200246i
1.71	285.375	6.81004	10.7769	-140.155214383222-100.441963565956i
1.8	231.875	7.16846	19.5336	-216.608463979612-225.29995930067i
1.89	250.25	7.52688	9.52133	-152.285779751439+4.11196169583113i
1.98	231.75	7.8853	9.45244	150.553811661148-14.3799492080564i
2.07	254.625	8.24373	14.6588	-17.9996402500527+233.848391585073i
2.16	240.875	8.60215	16.4324	257.75+51.875i
2.25	248.75	8.96057	26.0229	329.70649630525+254.272346288654i
2.34	323.75	9.319	23.2081	313.870682637741-198.421886140718i
2.43	262.5	9.67742	16.3122	25.5110666737243+259.745308075502i
2.52	327.625	10.0358	3.37665	-23.391536020388+48.7000406993297i
2.61	248.625	10.3943	12.2777	-186.488470183542+61.7391100284677i
2.7	154.25	10.7527	15.8376	-205.473970834916-148.298400732416i
2.79	254.625	11.1111	5.68731	64.6937652213153+63.9935064943685i
D18
Time	Data	FFT Freq	FFT Mag	FFT Complex			Max
0	157.625	0	225.078	3601.25			28.9648
0.09	68.875	0.358423	10.4914	164.264442530984+34.5660144633971i
0.18	132.625	0.716846	9.46054	-70.9210467910955+133.726146892255i
0.27	158.125	1.07527	18.1254	131.031095538538-258.717716349264i
0.36	147	1.43369	7.75213	-51.1299423149111+113.005203820043i
0.45	67	1.79211	8.42284	-132.887620760648-22.4185440310194i
0.54	77.75	2.15054	4.62897	-38.4631304669285+63.2929974150172i
0.63	115.25	2.50896	27.1603	-394.003102903291+183.325397397692i
0.72	134.75	2.86738	14.784	208.75+111.25i
0.81	99.375	3.22581	21.4436	250.636375212889-234.303028494429i
0.9	31.25	3.58423	10.8379	-113.691721475885+130.934610028485i
0.99	191.5	3.94265	13.0403	208.102021914171+15.0349997670593i
1.08	155.25	4.30108	9.36366	-104.870057685089-106.994796179957i
1.17	91.5	4.6595	10.813	13.7638649274966-172.459825671759i
1.26	80.125	5.01792	9.41791	148.57589873391-25.1322404942772i
1.35	170.25	5.37634	28.9648	426.092923539858-182.258064549298i
1.44	74.25	5.73477	9.51562	152.25
1.53	87.625	6.09319	28.9648	426.092923539859+182.258064549297i
1.62	60.625	6.45161	9.41791	148.57589873391+25.1322404942769i
1.71	43.625	6.81004	10.813	13.7638649274976+172.459825671759i
1.8	104.875	7.16846	9.36366	-104.870057685089+106.994796179957i
1.89	146.375	7.52688	13.0403	208.102021914171-15.0349997670598i
1.98	129.875	7.8853	10.8379	-113.691721475885-130.934610028485i
2.07	113.625	8.24373	21.4436	250.63637521289+234.303028494429i
2.16	115.75	8.60215	14.784	208.75-111.25i
2.25	155.875	8.96057	27.1603	-394.003102903291-183.32539739769i
2.34	137.5	9.319	4.62897	-38.4631304669286-63.2929974150172i
2.43	55.125	9.67742	8.42284	-132.887620760648+22.4185440310201i
2.52	153.25	10.0358	7.75213	-51.1299423149113-113.005203820043i
2.61	90	10.3943	18.1254	131.031095538539+258.717716349264i
2.7	184.25	10.7527	9.46054	-70.9210467910958-133.726146892255i
2.79	70.375	11.1111	10.4914	164.264442530984-34.566014463397i
D19
Time	Data	FFT Freq	FFT Mag	FFT Complex			Max
0	125.25	0	367.859	5885.75			26.5818
0.09	229.5	0.358423	26.5818	-320.623745584254+279.441577433568i
0.18	126	0.716846	14.7642	-179.434058145536+153.644969407826i
0.27	108.75	1.07527	3.29931	16.852876255778+50.0265794880571i
0.36	153.625	1.43369	5.37813	17.402881362028-84.2719378937775i
0.45	168	1.79211	4.49032	-65.9754096882254-28.4422753661073i
0.54	137.625	2.15054	14.7643	176.326924642518-157.204017982619i
0.63	191.625	2.50896	6.50996	20.7443239285154-102.072715553606i
0.72	158	2.86738	5.67858	-47.625+77.375i
0.81	208.25	3.22581	22.2805	-118.06783162081-336.368843855542i
0.9	153.5	3.58423	16.6033	-123.371080519803-235.26877250213i
0.99	260.375	3.94265	4.56722	-47.8276715292436+55.2498487469239i
1.08	194.125	4.30108	21.0031	-184.652881362028-280.771937893777i
1.17	133	4.6595	7.3593	-116.546963349048+16.7808430692836i
1.26	210.875	5.01792	11.4955	181.47821402282-29.9197851116858i
1.35	178	5.37634	12.6762	-104.555578412712-173.792411400174i
1.44	217.25	5.73477	5.375	-86
1.53	196.25	6.09319	12.6762	-104.555578412712+173.792411400174i
1.62	190.25	6.45161	11.4955	181.47821402282+29.919785111685i
1.71	203.625	6.81004	7.3593	-116.546963349048-16.7808430692836i
1.8	210.625	7.16846	21.0031	-184.652881362028+280.771937893778i
1.89	164.25	7.52688	4.56722	-47.8276715292439-55.2498487469241i
1.98	236.75	7.8853	16.6033	-123.371080519802+235.268772502131i
2.07	243.625	8.24373	22.2805	-118.067831620809+336.368843855542i
2.16	170.75	8.60215	5.67858	-47.625-77.375i
2.25	193.375	8.96057	6.50996	20.7443239285157+102.072715553605i
2.34	218	9.319	14.7643	176.326924642518+157.204017982619i
2.43	221.875	9.67742	4.49032	-65.9754096882253+28.4422753661075i
2.52	196.5	10.0358	5.37813	17.4028813620281+84.2719378937775i
2.61	161.625	10.3943	3.29931	16.8528762557781-50.0265794880573i
2.7	200.75	10.7527	14.7642	-179.434058145536-153.644969407826i
2.79	123.75	11.1111	26.5818	-320.623745584255-279.441577433567i
E01
Time	Data	FFT Freq	FFT Mag	FFT Complex			Max
0	42.125	0	156.664	2506.625			39.8716
0.09	173.875	0.358423	15.1563	-98.3161125189718-221.677327545796i
0.18	96	0.716846	3.28616	47.9077886201213-21.6645347879735i
0.27	47.125	1.07527	8.41808	132.613448435652+23.5556717539693i
0.36	53.75	1.43369	6.17363	89.0668334192695+42.710601525575i
0.45	19	1.79211	14.1364	184.2987915459-131.120279517844i
0.54	154.125	2.15054	17.6048	-85.3201612774797-268.443907595836i
0.63	94	2.50896	12.8927	-204.6926253559-25.5649069454835i
0.72	138.75	2.86738	26.6113	-342-253.625i
0.81	2.25	3.22581	3.96781	-61.5183620296406+15.6789456461702i
0.9	155.625	3.58423	39.8716	153.045341383951-619.315534311715i
0.99	53.125	3.94265	11.8155	89.9891109216915+166.255420522797i
1.08	87.125	4.30108	3.5102	-56.0668334192694-3.28939847442489i
1.17	119.625	4.6595	5.4994	-81.8964271729302-32.1759695713947i
1.26	140.75	5.01792	25.1129	-393.132968726593-83.036161503852i
1.35	12.875	5.37634	20.9348	-97.477823825801+320.459183679852i
1.44	59.25	5.73477	18.0234	288.375
1.53	152.875	6.09319	20.9348	-97.4778238258019-320.459183679852i
1.62	42.75	6.45161	25.1129	-393.132968726593+83.0361615038522i
1.71	61.75	6.81004	5.4994	-81.8964271729304+32.1759695713951i
1.8	110.25	7.16846	3.5102	-56.0668334192695+3.28939847442504i
1.89	63	7.52688	11.8155	89.9891109216911-166.255420522798i
1.98	69.125	7.8853	39.8716	153.045341383952+619.315534311714i
2.07	97.25	8.24373	3.96781	-61.5183620296409-15.6789456461702i
2.16	32	8.60215	26.6113	-342+253.625i
2.25	30.375	8.96057	12.8927	-204.6926253559+25.5649069454838i
2.34	129	9.319	17.6048	-85.3201612774791+268.443907595836i
2.43	19.25	9.67742	14.1364	184.2987915459+131.120279517843i
2.52	4.5	10.0358	6.17363	89.0668334192694-42.7106015255751i
2.61	120.375	10.3943	8.41808	132.613448435652-23.5556717539696i
2.7	82.375	10.7527	3.28616	47.9077886201213+21.6645347879737i
2.79	42.375	11.1111	15.1563	-98.3161125189713+221.677327545796i
E07
Time	Data	FFT Freq	FFT Mag	FFT Complex			Max
0	40.25	0	79.0703	1265.125			18.1948
0.09	8.375	0.358423	7.94868	-39.2693138712944+120.964404853527i
0.18	9.375	0.716846	10.0948	47.1911731548426+154.469320559015i
0.27	27.5	1.07527	4.67659	-74.2052481366672+9.61440115943009i
0.36	44.625	1.43369	18.1948	-60.3121077423023+284.800743816065i
0.45	3.5	1.79211	6.54951	-68.6696977560981-79.1572763462453i
0.54	65.375	2.15054	4.50888	-50.7271667711718+51.2956225717943i
0.63	30.75	2.50896	9.94866	-17.0865332998815-158.258835990348i
0.72	20.625	2.86738	14.5852	223.5+67.125i
0.81	30.75	3.22581	12.7041	-63.5875728277007+193.06390588997i
0.9	24.375	3.58423	6.61421	105.633128186297+6.4099534265768i
0.99	20.125	3.94265	4.91071	24.9728412753666-74.4971428349935i
1.08	23.375	4.30108	10.37	-149.937892257697+71.0507438160651i
1.17	91.375	4.6595	17.3869	-70.0781261229572-269.219981419546i
1.26	25.5	5.01792	8.21197	31.4028654300324+127.583651413798i
1.35	97	5.37634	9.26086	146.923650739232-19.2073693563837i
1.44	60.375	5.73477	3.21094	51.375
1.53	9.75	6.09319	9.26086	146.923650739232+19.2073693563829i
1.62	14	6.45161	8.21197	31.4028654300321-127.583651413798i
1.71	6.375	6.81004	17.3869	-70.0781261229562+269.219981419546i
1.8	94.125	7.16846	10.37	-149.937892257697-71.0507438160649i
1.89	38.875	7.52688	4.91071	24.9728412753669+74.4971428349933i
1.98	7.25	7.8853	6.61421	105.633128186297-6.40995342657694i
2.07	78.375	8.24373	12.7041	-63.5875728277011-193.06390588997i
2.16	46.625	8.60215	14.5852	223.5-67.125i
2.25	39	8.96057	9.94866	-17.086533299881+158.258835990348i
2.34	7.5	9.319	4.50888	-50.7271667711719-51.2956225717941i
2.43	35.75	9.67742	6.54951	-68.6696977560978+79.1572763462456i
2.52	110.875	10.0358	18.1948	-60.3121077423029-284.800743816065i
2.61	48.25	10.3943	4.67659	-74.2052481366671-9.6144011594298i
2.7	64	10.7527	10.0948	47.1911731548422-154.469320559015i
2.79	41.125	11.1111	7.94868	-39.2693138712947-120.964404853527i
E10
Time	Data	FFT Freq	FFT Mag	FFT Complex			Max
0	59.75	0	114.008	1824.125			13.3267
0.09	32.625	0.358423	9.66159	-128.669826332096-85.6779593671292i
0.18	46.75	0.716846	8.10205	2.76913871415069-129.60329776655i
0.27	22.75	1.07527	12.9015	-204.634637561822+27.1225084307665i
0.36	94.875	1.43369	12.8377	185.765426548077+87.6442593906764i
0.45	63.25	1.79211	11.8896	73.1160282988093+175.621609082469i
0.54	79.75	2.15054	10.4311	-162.83495504386-36.6024282037743i
0.63	97.75	2.50896	9.15106	124.973027721794-76.2867359402456i
0.72	66.5	2.86738	2.29135	35.75-8.125i
0.81	41.25	3.22581	8.48621	125.872956468269+50.9122000190031i
0.9	58	3.58423	4.43002	-6.5684810543241-70.5753630830339i
0.99	32.625	3.94265	8.61144	-58.3725197674774-124.807121705578i
1.08	21.375	4.30108	13.3267	125.484573451924+172.394259390677i
1.17	86.625	4.6595	10.682	9.90732695266711+170.624801871906i
1.26	60.125	5.01792	12.4151	-96.8657026159669+173.423767354191i
1.35	79.75	5.37634	5.06404	52.8076442198565+61.4520008213068i
1.44	60.375	5.73477	4.32031	-69.125
1.53	83.375	6.09319	5.06404	52.8076442198563-61.4520008213068i
1.62	99.5	6.45161	12.4151	-96.8657026159673-173.423767354191i
1.71	78.875	6.81004	10.682	9.90732695266669-170.624801871906i
1.8	22.5	7.16846	13.3267	125.484573451923-172.394259390676i
1.89	40.75	7.52688	8.61144	-58.3725197674771+124.807121705578i
1.98	32	7.8853	4.43002	-6.56848105432395+70.5753630830336i
2.07	54.125	8.24373	8.48621	125.872956468269-50.9122000190034i
2.16	119.5	8.60215	2.29135	35.75+8.125i
2.25	46.125	8.96057	9.15106	124.973027721794+76.2867359402454i
2.34	27.375	9.319	10.4311	-162.83495504386+36.6024282037745i
2.43	43.75	9.67742	11.8896	73.1160282988092-175.621609082469i
2.52	11.75	10.0358	12.8377	185.765426548076-87.6442593906765i
2.61	83.375	10.3943	12.9015	-204.634637561822-27.1225084307659i
2.7	17.375	10.7527	8.10205	2.76913871415089+129.60329776655i
2.79	59.625	11.1111	9.66159	-128.669826332096+85.6779593671296i
E12
Time	Data	FFT Freq	FFT Mag	FFT Complex			Max
0	31.4167	0	59.638	954.208435			14.7028
0.09	51.7917	0.358423	12.8855	-42.920753613099-201.651356608794i
0.18	24.9583	0.716846	9.47352	147.43938732628+35.1713413246797i
0.27	65.1667	1.07527	8.80994	1.83632015691883-140.947045385144i
0.36	50.2083	1.43369	3.72568	-5.55521043968508-59.3514699304924i
0.45	22.7083	1.79211	3.87383	4.69526921152393-61.8031091236319i
0.54	27.5417	2.15054	7.00277	-8.16309425991933+111.746523600827i
0.63	3.70831	2.50896	7.45525	37.2461632748626+113.319930912904i
0.72	26.7917	2.86738	7.62527	56.8333129999999-107.958374i
0.81	67.875	3.22581	4.09426	-41.295805795691+50.8525373215923i
0.9	17.9167	3.58423	8.09132	119.511465849752+49.7713929218849i
0.99	39.4583	3.94265	3.04148	-36.3002665409159-32.4106629092026i
1.08	20.625	4.30108	2.1393	32.8053324396851-9.7682179304926i
1.17	98.1667	4.6595	14.7028	-198.683742349636-125.956490928778i
1.26	32.4583	5.01792	5.06474	9.04573708388756+80.529462645738i
1.35	36.2083	5.37634	5.67905	1.42281565603583-90.8536499581687i
1.44	65.6667	5.73477	6.54427	-104.708313
1.53	16.2917	6.09319	5.67905	1.42281565603623+90.8536499581684i
1.62	29.75	6.45161	5.06474	9.04573708388735-80.5294626457377i
1.71	12.75	6.81004	14.7028	-198.683742349636+125.956490928778i
1.8	20	7.16846	2.1393	32.8053324396852+9.76821793049253i
1.89	27.25	7.52688	3.04148	-36.3002665409159+32.4106629092026i
1.98	6.79169	7.8853	8.09132	119.511465849752-49.771392921885i
2.07	5.41669	8.24373	4.09426	-41.2958057956914-50.8525373215923i
2.16	3.33331	8.60215	7.62527	56.833313+107.958374i
2.25	28.8333	8.96057	7.45525	37.2461632748622-113.319930912905i
2.34	31.75	9.319	7.00277	-8.16309425991965-111.746523600827i
2.43	7	9.67742	3.87383	4.69526921152404+61.8031091236316i
2.52	22.75	10.0358	3.72568	-5.55521043968495+59.3514699304925i
2.61	5.79169	10.3943	8.80994	1.83632015691936+140.947045385144i
2.7	12.7917	10.7527	9.47352	147.43938732628-35.17134132468i
2.79	41.0417	11.1111	12.8855	-42.9207536130984+201.651356608794i
E17
Time	Data	FFT Freq	FFT Mag	FFT Complex			Max
0	95.75	0	157.32	2517.125			27.4297
0.09	4.875	0.358423	8.49237	-130.677104104441-37.2329789427028i
0.18	49.625	0.716846	15.6351	9.29717119746669-249.988018479138i
0.27	34.125	1.07527	18.2793	-233.733300630189+175.802099112326i
0.36	162.25	1.43369	5.43543	-81.5984261636302+30.0819218691347i
0.45	100.75	1.79211	24.7795	306.653477251495+251.303835321236i
0.54	142.25	2.15054	15.7262	-45.2195988617393+247.522280107659i
0.63	48.375	2.50896	15.9941	243.454454233339+78.8509096703695i
0.72	106.125	2.86738	9.09875	123+77.875i
0.81	62.5	3.22581	5.09878	-67.2607515298322+46.1666081902982i
0.9	69.75	3.58423	9.80467	-1.88826551452916+156.863423551488i
0.99	25.125	3.94265	9.00528	-123.169289097198-74.7640712996368i
1.08	80.5	4.30108	1.26927	15.0984261636302+13.5819218691346i
1.17	90.625	4.6595	5.05782	-77.4877379291358+23.3350039271597i
1.26	69.125	5.01792	6.07962	-84.6893068211979+47.8531249646916i
1.35	75.125	5.37634	15.5406	202.220251805963+144.683531012932i
1.44	80.75	5.73477	27.4297	438.875
1.53	74.625	6.09319	15.5406	202.220251805963-144.683531012933i
1.62	133.5	6.45161	6.07962	-84.6893068211979-47.8531249646912i
1.71	162.375	6.81004	5.05782	-77.4877379291358-23.3350039271594i
1.8	94.75	7.16846	1.26927	15.0984261636302-13.5819218691347i
1.89	65	7.52688	9.00528	-123.169289097198+74.7640712996374i
1.98	50	7.8853	9.80467	-1.88826551452973-156.863423551488i
2.07	40.75	8.24373	5.09878	-67.2607515298325-46.1666081902977i
2.16	101	8.60215	9.09875	123-77.875i
2.25	73.5	8.96057	15.9941	243.454454233339-78.85090967037i
2.34	81.75	9.319	15.7262	-45.21959886174-247.522280107659i
2.43	67	9.67742	24.7795	306.653477251494-251.303835321237i
2.52	79.375	10.0358	5.43543	-81.5984261636302-30.0819218691346i
2.61	8.75	10.3943	18.2793	-233.73330063019-175.802099112325i
2.7	81.5	10.7527	15.6351	9.29717119746727+249.988018479138i
2.79	105.625	11.1111	8.49237	-130.677104104441+37.232978942703i
E19
Time	Data	FFT Freq	FFT Mag	FFT Complex			Max
0	143.136	0	430.83	6893.272738			24.1349
0.09	262.239	0.358423	4.20787	-67.2504126362602+3.18773867908002i
0.18	200.307	0.716846	7.91115	-24.2455286933358-124.234709462575i
0.27	197.466	1.07527	9.17419	-8.27728857698872-146.553526997385i
0.36	280.852	1.43369	5.01772	70.0344001833007+39.2509517324972i
0.45	213.886	1.79211	8.12871	-62.2339673440478+114.203195043578i
0.54	197.125	2.15054	9.72424	-68.8757307759045+139.512330995208i
0.63	221.261	2.50896	5.12576	-57.2316973778562+58.7412547174397i
0.72	185.023	2.86738	10.0162	56.8408819999999-149.840972i
0.81	245.511	3.22581	11.3346	-145.754770731565-107.910626730776i
0.9	215.261	3.58423	4.26702	68.2600025665827-1.29563922392332i
0.99	159.136	3.94265	16.7601	-244.930822721931-109.177054613437i
1.08	260.33	4.30108	24.1349	-382.738924183301-51.2718122675024i
1.17	200.591	4.6595	14.1521	-185.769391173238+129.469020809788i
1.26	222.341	5.01792	11.1239	-49.6842750973427-170.906451681706i
1.35	203.068	5.37634	8.7385	-131.915417438113-46.3340493049483i
1.44	256.057	5.73477	9.66478	154.636442
1.53	213.273	6.09319	8.7385	-131.915417438113+46.3340493049485i
1.62	198.716	6.45161	11.1239	-49.6842750973422+170.906451681707i
1.71	223.761	6.81004	14.1521	-185.769391173239-129.469020809788i
1.8	217.602	7.16846	24.1349	-382.738924183301+51.2718122675028i
1.89	208.568	7.52688	16.7601	-244.930822721931+109.177054613437i
1.98	237.489	7.8853	4.26702	68.2600025665827+1.29563922392315i
2.07	221.909	8.24373	11.3346	-145.754770731565+107.910626730776i
2.16	232.807	8.60215	10.0162	56.8408820000001+149.840972i
2.25	240.932	8.96057	5.12576	-57.2316973778566-58.7412547174397i
2.34	229.864	9.319	9.72424	-68.8757307759048-139.512330995208i
2.43	146.591	9.67742	8.12871	-62.2339673440481-114.203195043578i
2.52	214.591	10.0358	5.01772	70.0344001833005-39.2509517324976i
2.61	174.58	10.3943	9.17419	-8.2772885769885+146.553526997385i
2.7	232.455	10.7527	7.91115	-24.2455286933355+124.234709462575i
2.79	236.545	11.1111	4.20787	-67.2504126362603-3.18773867908008i
E24
Time	Data	FFT Freq	FFT Mag	FFT Complex			Max
0	183.875	0	302.109	4833.75			24.7629
0.09	171.875	0.358423	12.5218	-188.278395700755+68.4912544130349i
0.18	179.375	0.716846	18.9403	283.256282621459-107.712919781636i
0.27	129.125	1.07527	24.7629	386.676137070747+86.3766361697087i
0.36	128.375	1.43369	7.47606	-6.55237629863962+119.437414114622i
0.45	97.75	1.79211	14.877	88.0052466045587-221.166273419278i
0.54	91.375	2.15054	13.8733	-167.453346926192-145.710253561366i
0.63	150.625	2.50896	6.82595	9.83458700487783+108.771539897421i
0.72	197.875	2.86738	14.7225	226.875+63.375i
0.81	117.125	3.22581	6.9506	-25.1245943845652-108.334294858554i
0.9	126.25	3.58423	13.0914	81.9393679486382+192.770500189252i
0.99	127	3.94265	20.7486	-326.301337352223-61.1311891129508i
1.08	174.75	4.30108	18.3213	215.30237629864+198.937414114621i
1.17	223.375	4.6595	10.7677	-163.227503059266+55.1220922223719i
1.26	120.625	5.01792	15.2404	-216.742303643905-111.732166031017i
1.35	157.375	5.37634	16.7892	148.415859816625-223.904208596606i
1.44	192.625	5.73477	22.3125	357
1.53	103.125	6.09319	16.7892	148.415859816626+223.904208596605i
1.62	169.625	6.45161	15.2404	-216.742303643905+111.732166031017i
1.71	230.375	6.81004	10.7677	-163.227503059266-55.1220922223714i
1.8	155.5	7.16846	18.3213	215.30237629864-198.937414114622i
1.89	196.75	7.52688	20.7486	-326.301337352223+61.1311891129519i
1.98	210.875	7.8853	13.0914	81.9393679486376-192.770500189253i
2.07	104.875	8.24373	6.9506	-25.1245943845651+108.334294858554i
2.16	183.375	8.60215	14.7225	226.875-63.375i
2.25	56.125	8.96057	6.82595	9.83458700487722-108.771539897421i
2.34	136.75	9.319	13.8733	-167.453346926192+145.710253561366i
2.43	71.875	9.67742	14.877	88.005246604559+221.166273419278i
2.52	194.75	10.0358	7.47606	-6.55237629863976-119.437414114621i
2.61	121.375	10.3943	24.7629	386.676137070747-86.3766361697099i
2.7	149.375	10.7527	18.9403	283.256282621459+107.712919781635i
2.79	179.625	11.1111	12.5218	-188.278395700755-68.4912544130342i
F06
Time	Data	FFT Freq	FFT Mag	FFT Complex			Max
0	142.375	0	257.57	4121.125			17.6055
0.09	147.75	0.358423	3.51261	42.9532796333013-36.2443155050151i
0.18	121	0.716846	16.4593	70.8213698828264+253.646485026128i
0.27	157.125	1.07527	11.9282	-101.146516389681-161.844105155888i
0.36	101.75	1.43369	2.7843	21.491824445832-39.0217847076181i
0.45	69.5	1.79211	17.0796	249.874016723625-110.641888503136i
0.54	170.625	2.15054	15.2329	-177.645820954254-166.867426478804i
0.63	107.125	2.50896	1.04105	9.8892388186438-13.403461550626i
0.72	160	2.86738	17.3762	228.5+158.375i
0.81	116.25	3.22581	6.76917	-88.1708083843895+62.898701269254i
0.9	75.125	3.58423	6.89639	53.4625777804433+96.5254487931341i
0.99	116	3.94265	16.9992	271.056001417481+22.4853739745289i
1.08	207.125	4.30108	8.33958	-53.9918244458321-122.021784707618i
1.17	145.375	4.6595	10.1712	-148.186261653187+67.2676990478072i
1.26	159.875	5.01792	17.6055	-238.138126709016-150.460639701933i
1.35	146.25	5.37634	8.91811	58.7310498342056+130.042389040896i
1.44	105.5	5.73477	2.24219	35.875
1.53	136.5	6.09319	8.91811	58.7310498342051-130.042389040896i
1.62	83.625	6.45161	17.6055	-238.138126709016+150.460639701933i
1.71	151.75	6.81004	10.1712	-148.186261653187-67.2676990478066i
1.8	107.25	7.16846	8.33958	-53.9918244458319+122.021784707618i
1.89	88.375	7.52688	16.9992	271.056001417481-22.4853739745296i
1.98	62.375	7.8853	6.89639	53.4625777804431-96.5254487931344i
2.07	139	8.24373	6.76917	-88.1708083843898-62.8987012692538i
2.16	160.75	8.60215	17.3762	228.5-158.375i
2.25	112.375	8.96057	1.04105	9.88923881864386+13.4034615506259i
2.34	162	9.319	15.2329	-177.645820954253+166.867426478804i
2.43	140.5	9.67742	17.0796	249.874016723625+110.641888503135i
2.52	168.75	10.0358	2.7843	21.491824445832+39.0217847076181i
2.61	126	10.3943	11.9282	-101.14651638968+161.844105155889i
2.7	90.375	10.7527	16.4593	70.8213698828258-253.646485026129i
2.79	142.75	11.1111	3.51261	42.9532796333014+36.2443155050153i
F09
Time	Data	FFT Freq	FFT Mag	FFT Complex			Max
0	59.625	0	114.992	1839.875			26.4505
0.09	60.625	0.358423	13.9524	104.483806299168-197.277933966514i
0.18	13.25	0.716846	15.0594	-126.521896959295-205.058998522505i
0.27	86	1.07527	5.13022	-81.9768709710746-4.18251684617087i
0.36	136.25	1.43369	7.16162	-56.6468930265903-99.60452281804i
0.45	108	1.79211	19.6989	-92.9994656868759+301.149754912646i
0.54	107.875	2.15054	6.3687	96.4529122335433+32.8677570130825i
0.63	4.125	2.50896	26.4505	363.19380368622+217.243603450764i
0.72	73.375	2.86738	17.5366	-150-237.125i
0.81	79.875	3.22581	7.33696	105.533926552813+51.4133711169717i
0.9	99.875	3.58423	8.96358	112.115936633699-89.4344978252901i
0.99	54.75	3.94265	6.79543	53.9451319107696+94.4004636656499i
1.08	8.5	4.30108	3.44614	-39.8531069734098-38.1045228180401i
1.17	90.125	4.6595	12.8496	-59.6704181242334-196.743424551098i
1.26	29.75	5.01792	14.767	-186.046951907948+145.638746639123i
1.35	5.625	5.37634	5.07842	22.4900863332146+78.0802172417616i
1.44	7.75	5.73477	3.80469	-60.875
1.53	114	6.09319	5.07842	22.4900863332144-78.0802172417613i
1.62	98.5	6.45161	14.767	-186.046951907948-145.638746639123i
1.71	25.625	6.81004	12.8496	-59.6704181242328+196.743424551099i
1.8	27.375	7.16846	3.44614	-39.8531069734097+38.10452281804i
1.89	29.25	7.52688	6.79543	53.9451319107691-94.4004636656498i
1.98	80.625	7.8853	8.96358	112.115936633699+89.4344978252897i
2.07	74.625	8.24373	7.33696	105.533926552812-51.4133711169715i
2.16	20	8.60215	17.5366	-150+237.125i
2.25	63.75	8.96057	26.4505	363.19380368622-217.243603450765i
2.34	63.625	9.319	6.3687	96.4529122335434-32.8677570130828i
2.43	39.25	9.67742	19.6989	-92.9994656868768-301.149754912646i
2.52	36.875	10.0358	7.16162	-56.6468930265901+99.6045228180401i
2.61	48.125	10.3943	5.13022	-81.9768709710744+4.18251684617078i
2.7	26.25	10.7527	15.0594	-126.521896959295+205.058998522505i
2.79	66.625	11.1111	13.9524	104.483806299168+197.277933966514i
F11
Time	Data	FFT Freq	FFT Mag	FFT Complex			Max
0	170.875	0	345.477	5527.625			13.6058
0.09	209.625	0.358423	4.75538	-40.605607926859+64.3450244201126i
0.18	177.375	0.716846	4.64633	25.7814448574864+69.727586975401i
0.27	128	1.07527	11.6028	169.547724500411+75.6165065598587i
0.36	180.875	1.43369	9.57693	138.638086143187-65.2625631329236i
0.45	130	1.79211	8.23882	-105.918800413289-78.4731271603715i
0.54	128.5	2.15054	1.19182	14.3924057228708+12.5097041869593i
0.63	181.75	2.50896	4.25481	18.0668808476161-65.6357554085641i
0.72	178.25	2.86738	3.37653	1.62500000000003+54i
0.81	192.125	3.22581	8.09266	26.1394851067786-126.81669709679i
0.9	189.5	3.58423	10.1243	-137.656384700425-85.3890511014447i
0.99	194	3.94265	13.6058	-113.193726310516-185.950595155145i
1.08	154.75	4.30108	4.44385	21.6119138568133+67.7374368670765i
1.17	151.5	4.6595	11.4461	-149.770767576289+105.393872561025i
1.26	166.25	5.01792	1.33626	2.98253412006747-21.1711683130031i
1.35	192.125	5.37634	5.84446	82.7348117721467-43.5810832721745i
1.44	185	5.73477	1.97656	31.625
1.53	153.25	6.09319	5.84446	82.7348117721468+43.5810832721741i
1.62	183.25	6.45161	1.33626	2.98253412006751+21.171168313003i
1.71	186.125	6.81004	11.4461	-149.77076757629-105.393872561025i
1.8	147.625	7.16846	4.44385	21.6119138568131-67.7374368670764i
1.89	204	7.52688	13.6058	-113.193726310515+185.950595155145i
1.98	172	7.8853	10.1243	-137.656384700425+85.389051101445i
2.07	175.25	8.24373	8.09266	26.139485106779+126.81669709679i
2.16	201.25	8.60215	3.37653	1.62499999999997-54i
2.25	138.75	8.96057	4.25481	18.0668808476163+65.6357554085641i
2.34	177.625	9.319	1.19182	14.3924057228707-12.5097041869593i
2.43	171.25	9.67742	8.23882	-105.918800413288+78.4731271603719i
2.52	172	10.0358	9.57693	138.638086143187+65.2625631329235i
2.61	167.75	10.3943	11.6028	169.547724500411-75.6165065598592i
2.7	194.5	10.7527	4.64633	25.7814448574862-69.7275869754011i
2.79	172.5	11.1111	4.75538	-40.6056079268592-64.3450244201124i
F15
Time	Data	FFT Freq	FFT Mag	FFT Complex			Max
0	211.125	0	425.062	6801			8.00155
0.09	236.375	0.358423	0.667644	-10.2489451192693-3.01174661695851i
0.18	209.625	0.716846	4.2024	22.881470132755-63.2252695513872i
0.27	210.625	1.07527	1.02704	15.91917792114-4.07558789908194i
0.36	199.75	1.43369	8.00155	118.147416036854+49.3104752597279i
0.45	200.625	1.79211	3.95703	61.2479468873364-16.0364909468215i
0.54	235.5	2.15054	0.512769	-6.07857269282665+5.51013715600784i
0.63	222.5	2.50896	6.02332	-93.0026967993562-25.2644393287836i
0.72	212.75	2.86738	6.61324	-43.1250000000001-96.625i
0.81	203.75	3.22581	4.32453	-11.3657219376633+68.2525686158962i
0.9	221	3.58423	6.66279	89.0782028687228-58.5630861486957i
0.99	191.625	3.94265	3.26294	-51.4165036493377-9.05128017325963i
1.08	195.625	4.30108	1.17548	-18.1474160368535-4.93952474027197i
1.17	227.875	4.6595	6.23845	-53.7219235558234-84.1251713832453i
1.26	213.375	5.01792	1.52567	-24.3811003086513+1.20150714390943i
1.35	201.375	5.37634	3.0271	-48.4113337470264+1.47046706999632i
1.44	235	5.73477	3.76562	60.25
1.53	215.125	6.09319	3.0271	-48.4113337470264-1.47046706999632i
1.62	210.375	6.45161	1.52567	-24.3811003086513-1.20150714390937i
1.71	200.5	6.81004	6.23845	-53.7219235558232+84.1251713832454i
1.8	227.25	7.16846	1.17548	-18.1474160368535+4.93952474027212i
1.89	216	7.52688	3.26294	-51.4165036493377+9.05128017325977i
1.98	213	7.8853	6.66279	89.0782028687229+58.5630861486955i
2.07	210.875	8.24373	4.32453	-11.3657219376636-68.2525686158963i
2.16	213	8.60215	6.61324	-43.1249999999999+96.625i
2.25	227.75	8.96057	6.02332	-93.0026967993562+25.2644393287838i
2.34	213.875	9.319	0.512769	-6.0785726928266-5.51013715600774i
2.43	183.75	9.67742	3.95703	61.2479468873363+16.0364909468213i
2.52	199.25	10.0358	8.00155	118.147416036853-49.310475259728i
2.61	206	10.3943	1.02704	15.91917792114+4.07558789908185i
2.7	220.125	10.7527	4.2024	22.8814701327552+63.2252695513873i
2.79	215.625	11.1111	0.667644	-10.2489451192692+3.01174661695846i
F16
Time	Data	FFT Freq	FFT Mag	FFT Complex			Max
0	9.125	0	97.0547	1552.875			28.3512
0.09	72.25	0.358423	6.66771	-72.6397930858407+78.133277635233i
0.18	39.125	0.716846	5.62871	39.2309724479036-81.0655081134683i
0.27	33.125	1.07527	28.3512	-453.454402598038-12.2235166581136i
0.36	73.25	1.43369	15.5356	116.434997116652-219.612666646316i
0.45	74.5	1.79211	1.7447	-3.72026823846097+27.6662394815514i
0.54	50.25	2.15054	10.5592	147.885308918448+81.6877672591718i
0.63	62.875	2.50896	12.9857	-165.749996513201-125.284153361815i
0.72	16.25	2.86738	12.2958	184-69.625i
0.81	56.75	3.22581	10.7629	-171.258983242464+18.0340690140911i
0.9	21.625	3.58423	7.65958	-90.2336584889986-82.928872274608i
0.99	25.375	3.94265	8.78308	-65.397323326092-124.385143064471i
1.08	38.25	4.30108	11.2581	-156.684997116652-88.8626666463155i
1.17	5.125	4.6595	1.82808	13.1351796513121+26.1339573520336i
1.26	20.75	5.01792	2.28829	13.1173771226467-34.1821476472484i
[truncated: 4,165 more rows]

## Sheet: Unsuccessful wells
	1	2	3	4	5	6	7	8	9	10	11	12	13	14	15	16	17	18	19	20	21	22	23	24
[truncated: 16 more rows]
