# Supplementary material for: High-Content Screening in Zebrafish Embryos Identifies Butafenacil as a Potent Inducer of Anemia
Source: PLoS One. 2014 Aug 4;9(8):e104190. doi: 10.1371/journal.pone.0104190 (PMC4121296; doi:10.1371/journal.pone.0104190)
Supplement: Dataset S1 — Microsoft Excel spreadsheets containing raw data for all chemical screening assays. (ZIP) [file pone.0104190.s036.zip › Dataset S1/10- Tribufos/Tribufos_Heart_Rate.xlsx]

## Sheet: DESCRIPTION
ToxCast Screen - Heart Rate
Tribufos
Data was collected using the Heart Rate Journal in MetaXpress
Imaged 74 hpf fli1 larvae using ImageXpress
Incubated larvae in 100 mg/l MS-222 for 30 min
Centrifuged plate for 2 min at 200 rpm
Imaging parameters:
*live stream acquisition
*32 frames; 0.09 sec interval
*FITC
*2X magnification; 1 site/well
Had the doors off of the imager and the fan on to stablize temperature
Test Initation Date: 8/23/2013
Imaging Date: 8/26/13
Start Imaging Temperature: 25°C
End Imaging Temperature: 26°C
Total Imaging Duration: 2:17
W.O. = Wrong Orientation
U.H. = Unhatched
Malf. = Malformed
N.A. = Not Analyzed (did not meet analysis criteria)

## Sheet: ALL DATA
Measurement	Average (Show Region Statistics)
	1	2	3	4	5	6	7	8	9	10	11	12	13	14	15	16	17	18	19	20	21	22	23	24	25	26	27	28	29	30	31	32		# Peaks	Heart Rate
A01	173.64	171.511	205.466	248.202	189.972	169.699	218.312	241.559	183.559	169.312	238.385	228.59	177.205	174.014	251.452	213.997	173.11	188.463	250.27	198.694	170.362	206.848	245.478	186.947	169.393	227.334	234.185	178.812	170.188	243.25	216.483	173.64		8	172.043
A02	213.545	162.225	111.921	147.489	212.399	161.042	112.171	144.876	211.896	164.07	112.27	145.522	213.056	162.489	112.166	148.275	212.615	159.404	112.051	152.093	213.011	154.008	112.045	158.904	213.48	146.646	111.862	170.056	212.463	132.997	112.09	179.938		7	150.538
A03	121.624	126.607	128.011	122.421	121.413	127.871	128.346	122.972	121.129	129.497	126.935	122.407	121.635	129.885	125.823	122.146	122.143	130.494	125.874	122.41	122.688	130.472	125.081	122.337	122.567	131.025	125.199	122.272	123.065	130.584	125.194	122.944		8	172.043
A04	127.112	127.629	138.59	136.868	127.239	127.671	138.107	136.803	127.306	127.775	136.947	137.02	127.02	127.573	138.045	135.89	127.174	127.896	138.649	135.23	127.011	127.618	140.197	132.941	126.857	128.376	141.882	131.14	126.551	128.817	142.862	129.205		8	172.043
A05																																		0	0
A06																																		0	0
A07	129.376	131.539	134.146	135.048	128.997	131.663	133.699	133.576	128.795	131.388	133.691	132.371	129.803	132.635	134.955	130.309	130.93	133.469	134.452	128.736	131.284	133.57	133.537	129.037	131.228	134.006	130.478	130.449	132.205	134.163	129.208	131.424		8	172.043
A08																																		0	0
A09	124.685	118.008	110	115.287	124.351	111.921	110.5	124.051	117.876	110.017	116.992	124.275	111.295	111.514	126.174	115.475	110.247	120.815	122.211	110.472	114.492	125.739	112.315	111.166	124.843	116.486	110.135	119.315	121.621	110.289	114.399	124.685		8	172.043
A10	268.615	251.834	346.295	334.643	261.388	261.32	368.994	321.635	266.683	281.646	371.697	291.935	252.674	312.413	354.683	271.449	252.556	343.57	330.972	260.565	270.309	370.261	294.626	252.86	301.508	356.079	272.084	250.635	339.565	329.323	256.466	268.053		8	172.043
A11	174.876	147.567	144.685	171.888	177.674	148.615	144.096	169.43	180.635	149.997	143.031	165.441	182.171	150.258	143.697	163.301	182.893	149.702	143.466	162.624	182.399	149.888	142.104	162.84	182.177	149.169	143.449	163.812	180.674	149.581	143.963	168.556		7	150.538
A12	157.629	142.5	139.916	142.447	155.132	141.747	139.07	144.958	153.612	141.624	137.601	150.23	150.354	140.244	136.871	154.792	146.649	140.014	136.573	157.604	144.208	138.806	137.298	158.331	143.323	138.789	141.41	155.975	141.792	138.104	147.045	151.402		7	150.538
A13																																		0	0
A14	247.986	180.829	250.902	223.517	189.126	201.93	260.551	192.034	181.876	232.433	234.907	185.64	184.848	264.638	199.663	182.952	219.851	243.449	186.213	184.612	262.421	204.115	182.539	210.702	248.61	188.382	181.64	258.581	211.042	185.228	213.23	247.986		8	172.043
A15	132.438	128.775	127.671	128.725	131.994	128.531	128.101	129.666	132.756	128.657	128.236	130.093	130.935	126.848	124.98	133.402	130.758	128.062	124.593	134.938	130.261	129.351	123.298	136.183	129.472	128.846	125.666	135.264	128.626	128.174	128.472	132.438		7	150.538
A16																																		0	0
A17																																		0	0
A18	150.674	162.298	204.441	199.89	145.045	164.612	200.511	199.551	143.966	165.584	204.115	192.087	140.604	174.896	202.73	186.169	137.478	180.666	204.728	180.081	136.57	188.989	206.438	170.61	139.213	195.615	209.452	160.447	148.596	197.174	203.91	150.674		8	172.043
A19	144.402	180.455	146.11	141.542	162.545	164.98	144.93	140.121	176.337	153.992	143.121	144.829	178.41	145.506	143.017	165.492	162.458	143.91	140.183	179.419	149.615	142.382	153.267	171.051	143.89	139.944	175.084	153.949	143.486	147.115	176.969	145.514		9	193.548
A20	148.579	233.275	239.317	159.138	150.399	234.213	240.222	160.261	150.169	231.784	240.059	161.624	147.98	235.011	235.66	155.697	155.202	239.433	231.331	151.199	158.761	244.733	228.188	148.287	161.947	243.486	216.466	143.449	174.989	248.944	204.247	140.778		8	172.043
A21																																		0	0
A22																																		0	0
A23																																		0	0
A24																																		0	0
B01	2202.54	2147.22	2218.54	2250.33	2177.72	2131.22	2230.39	2210.77	2146.09	2157.85	2235.48	2176.76	2120.03	2201.03	2217.2	2153.49	2131.79	2224.74	2184.32	2114.75	2160.59	2198.94	2149.49	2102.23	2203.79	2190.03	2106.74	2132.32	2208.27	2152.49	2096.71	2185.02		8	172.043
B02	1672.55	1829.42	1645.69	1573.07	1606.62	1800.37	1617.59	1574.9	1631.06	1774.25	1604.87	1548.06	1674.31	1717.91	1580.22	1554.91	1713.84	1691.91	1589.09	1549.39	1755.6	1650.39	1551.6	1539.88	1772.75	1619.49	1540.06	1581.53	1749.64	1584.85	1527.7	1672.55		8	172.043
B03																																		0	0
B04																																		0	0
B05																																		0	0
B06	231.368	192.248	173.184	171.213	231.496	217.768	172.472	168.499	199.363	224.968	181.277	164.968	162.416	224.285	210.264	168.715	164.949	197.339	212.728	168.768	157.368	167.813	219.787	182.771	156.827	152.019	210.152	199.829	159.472	154.341	192.584	208.939		6	129.032
B07	109.798	106.739	106.073	107.621	110.315	107.228	106.455	107.581	110.205	107.733	106.514	107.275	110.435	108.185	106.497	106.944	110.379	108.247	106.573	106.775	110.205	108.59	106.736	106.969	110.264	108.469	106.82	107.014	110.382	108.596	106.537	107.014		7	150.538
B08																																		0	0
B09																																		0	0
B10	345.791	350.818	343.651	393.746	405.756	353.698	340.289	378.13	412.042	357.938	340.623	369.065	412.579	361.873	341.813	360.117	415.853	365.307	341.948	359.264	414.576	363.217	344.843	353.848	415.057	372.728	345.848	349.656	416.716	372.641	342.461	345.791		8	172.043
B11																																		0	0
B12	233.388	201.57	177.635	179.764	275.955	184.309	176.857	190.093	272.803	180.463	175.281	210.219	252.129	177.629	174.997	234.587	228.076	177.548	176.371	260.143	203.666	176.463	180.143	275.739	184.317	174.966	195.32	261.087	177.486	174.028	224.685	233.388		7	150.538
B13	126.691	133.197	179.458	147.522	126.062	135.559	180.326	143.5	125.978	140.626	180.736	137.553	126.242	147.427	179.166	133.921	126.789	155.014	175.202	130.253	127.449	163.792	165.989	127.756	128.034	172.438	158.649	126.809	132.357	178.857	147.902	126.691		8	172.043
B14	228.284	243.888	152.146	122.753	186.152	258.466	177.096	125.84	148.508	257.511	206.98	132.955	124.854	241.601	231.444	143.5	122.84	208.236	248.944	158.211	123.449	173.809	256.478	182.171	126.492	145.758	255.86	204.303	131.758	126.039	245.66	227.537		8	172.043
B15	205.511	175.539	198.399	219.652	196.781	176.107	208.963	217.843	189.152	177.191	212.64	215.371	182.053	183.98	217.354	209.831	176.685	195.885	217.671	198.331	176.579	205.264	214.539	188.25	177.36	211.587	213.938	180.022	187.183	215.607	204.334	174.331		8	172.043
B16																																		0	0
B17																																		0	0
B18	119.157	114.441	157.433	116.753	107.899	122.163	156.435	110.705	107.837	132.626	147.334	108.739	107.893	143.871	134.385	108.492	109.896	154.677	121.152	108.157	121.337	156.61	110.666	108.199	138.396	139.657	108.421	109.32	153.466	122.562	108.073	119.157		8	172.043
B19	228.772	368.826	315.469	228.174	224.118	368.166	316.666	233.82	230.66	368.037	320.402	220.834	237.348	366.958	304.211	216.694	243.421	364.258	306.404	212.421	255.219	361.278	295.287	206.683	275.244	360.174	282.32	198.354	297.685	359.548	277.913	195.635		8	172.043
B20	175.475	171.829	180.685	181.899	180.225	172.031	180.871	181.045	181.056	175.211	177.525	180.862	181.624	173.39	173.77	181.506	183.506	173.93	172.576	180.705	182.713	172.006	170.801	180.211	182.728	174.559	171.303	179.93	184.281	176.868	170.615	178.331		7	150.538
B21	178.183	189.486	320.242	237.34	195.986	177.787	179.846	311.705	243.809	198.188	179.174	176.567	287.084	262.846	204.107	182.14	173.169	275.056	270.699	207.691	183.098	175.098	253.635	284.795	211.149	186.744	174.669	247.478	288.801	210.163	189.542	178.183		6	129.032
B22	109.396	125.716	108.988	127.935	136.384	130.543	109.408	123.396	135.979	131.839	110.46	119.358	137.572	134.296	112.413	116.563	138.018	134.733	116.487	112.61	136.144	135.522	119.484	111.314	135.243	134.575	122.158	109.853	132.499	135.507	126.499	109.396		8	172.043
B23																																		0	0
B24																																		0	0
C01																																		0	0
C02																																		0	0
C03	302.874	306.124	288.143	244.612	264.357	311.652	273.84	244.41	275.222	312.767	257.346	249.949	293.646	303.562	249.334	258.831	304.169	281.528	244.045	272.596	311.761	258.537	250.008	293.36	293.008	245.458	264.539	311.07	265.882	242.478	283.997	302.874		8	172.043
C04																																		0	0
C05	278.191	245.728	224.093	233.146	276.27	247.449	225.433	232.073	273.149	246.615	224.772	230.539	276.396	247.837	226.199	232.23	273.166	246.809	226.228	233.736	273.829	244.893	224.699	236.632	275.36	244.888	222.744	239.093	273.438	242.048	222.767	245.955		7	150.538
C06	173.989	186.522	285.18	228.093	174.183	178.657	260.222	255.27	186.253	169.784	224.225	278.652	197.031	169.753	197.11	291.343	211.222	170.216	182.983	284.152	221.795	171.5	181.065	266.713	240.489	176.025	177.174	253.107	253.989	183.983	169.64	241.306		7	150.538
C07																																		0	0
C08	220.284	197.986	227.225	166.284	129.812	171.798	224.871	189.067	133.455	142.219	219.174	212.879	141.365	129.497	207.983	223.994	154.149	128.862	184.663	225.975	171.654	130.556	165.205	224.419	189.149	132.66	145.444	221.992	204.548	136.882	136.978	220.284		7	150.538
C09	118.011	119.037	112.899	110.666	118.213	119.174	111.781	112.008	118.433	119.447	111.101	112.618	118.632	119.334	110.236	113.843	118.57	118.191	109.317	114.812	119.118	118.256	108.756	116.826	119.121	116.205	108.98	117.879	119.264	114.219	111.112	118.441		8	172.043
C10	120.126	112.986	122.652	119.61	114.194	113.183	121.933	120.604	114.941	113.188	120.733	121.334	115.104	112.826	119.654	121.084	115.478	113.334	119.736	121.581	115.607	113.171	119.393	121.77	115.011	112.739	119.635	120.955	114.927	113.16	120.874	120.126		8	172.043
C11	196.876	202.272	192.809	182.677	227.022	204.862	193.795	180.202	225.865	201.348	192.126	178.087	227.576	201.152	192.615	178.003	227.07	203.022	192.753	179.716	226.438	201.652	191.174	183.61	225.733	199.848	190.171	188.031	222.573	200.053	188.5	196.876		8	172.043
C12	230.702	236.093	226.292	222.983	214.396	233.955	228.039	218.711	220.913	225.171	233.039	216.124	227.118	221.753	228.621	213.787	235.374	220.972	223.924	211.565	234.879	224.719	221.688	214.846	229.213	229.331	217.101	222.385	224.022	229.992	214.899	230.702		10	215.054
C13																																		0	0
C14	387.497	493.879	445.326	381.753	428.346	490.657	408.587	379.758	476.171	460.112	385.57	409.812	494.284	418.508	379.211	458.978	467.531	386.494	397.368	488.666	423.216	379.59	449.91	471.843	391.146	392.699	492.239	426.003	377.177	451.508	469.539	387.545		9	193.548
C15	190.508	183.764	140.674	141.969	192.98	178.888	138.222	146.034	194.264	172.567	136.837	152.705	195.376	166.16	136.733	165.48	191.43	152.851	135.545	180.025	185.691	142.489	139.163	191.371	177.11	137.048	146.317	194.753	167.581	136.292	156.713	193.486		7	150.538
C16	313.713	315.36	357.604	282.646	234.152	346.301	340.508	272.89	238.961	373.907	315.778	256.413	260.357	372.567	299.874	245.09	298.129	356.202	283.02	235.885	343.16	336.444	263.59	237.652	370.514	310.306	253.848	278.056	363.826	287.649	239.104	313.713		8	172.043
C17																																		0	0
C18	149.042	163.711	146.596	213.323	232.801	174.801	141.497	202.576	238.351	187.663	137.68	196.073	242.551	197.708	138.006	183.014	234.59	206.635	139.753	169.593	232.146	220.447	148.93	156.93	227.037	224.652	155.399	149.972	222.75	229.719	159.772	149.042		8	172.043
C19																																		0	0
C20	188.59	221.719	235.028	176.244	178.303	212.739	235.899	177.823	177.292	212.683	233.163	179.306	177.051	213.806	238.983	179.789	176.919	208.419	236.126	180.64	175.16	203.233	240.596	183.744	175.239	201.559	238.809	184.424	175.649	198.006	234.871	188.59		8	172.043
C21	169.219	171.022	176.941	225.978	192.865	181.096	170.829	173.896	224.719	194.404	181.298	170.699	175.646	227.281	193.843	181.191	170.635	178.104	225.646	191.98	180.601	170.441	183.169	224.112	190.75	179.952	167.73	190.104	219.629	189.503	180.323	169.219		6	129.032
C22	157.784	173.197	159.854	153.823	168.382	231.239	170.365	159.421	153.708	184.138	218.559	166.216	155.301	154.66	203.042	201.18	163.649	155.337	154.705	228.798	182.829	160.739	152.542	158.18	229.461	170.728	157.461	153.242	173.146	226.011	166.455	157.784		7	150.538
C23																																		0	0
C24																																		0	0
D01																																		0	0
D02	155.306	155.112	155.66	180.949	213.118	155.551	155.129	177.261	215.463	155.933	154.275	163.006	225.02	159.581	155.09	161.795	224.666	161.795	155.629	162.357	223.598	160.534	155.888	158.511	223.694	162.868	155.466	157.758	223.635	164.388	154.056	155.306		7	150.538
D03	171.708	163.857	166.492	213.211	196.59	165.753	162.388	205.798	203.41	168.407	162.34	199.812	206.216	169.966	161.444	190.537	210.236	175.416	161.508	182.806	211.534	180.438	162.36	176.43	213.247	183.059	162.573	174.34	212.421	185.098	162.829	171.708		7	150.538
D04																																		0	0
D05	396.768	290.86	245.22	363.271	370.217	281.949	255.301	389.107	336.655	265.747	286.408	396.259	307.357	252.438	325.875	384.006	285.676	247.491	378.342	347.378	274.509	280.265	393.321	310.69	252.414	335.256	378.524	282.952	257.179	386.774	324.113	260.101		8	172.043
D06	160.216	145.452	125.89	138.885	160.455	141.18	125.5	140.848	161.14	138.202	125.952	143.91	161.876	134.017	127.944	149.758	157.376	129.697	130.671	155.775	150.511	126.843	137.225	159.337	142.404	126.514	141.478	159.601	134.992	126.736	146.758	157.124		7	150.538
D07	193.278	303.89	236.722	178.652	173.629	288.896	258.034	183.846	175.135	282.89	267.315	186.66	173.185	260.638	279.728	192.404	173.834	252.244	286.553	190.823	169.604	240.879	290.129	196.034	169.185	228.733	296.098	196.216	172.067	230.326	295.008	193.278		8	172.043
D08	191.27	202.674	194.129	211.25	189.697	202.963	195.82	207.32	191.444	201.753	200.975	203.478	193.652	191.008	214.966	197.772	199.008	191.545	221.169	192.775	197.362	191.427	218.43	188.899	199.067	195.315	213.43	191.303	203.697	198.643	206.219	191.48		15	322.581
D09																																		0	0
D10	249.011	375.778	285.048	254.183	253.25	377.876	283.635	257.076	259.121	371.806	279.635	249.815	262.213	371	275.862	247.84	271.927	366.983	273.309	246.008	293	351.076	265.393	244.096	318.281	331.702	262.539	235.916	326.517	320.107	263.042	239.635		8	172.043
D11	128.902	128.666	126.952	124.646	129.652	127.581	126.52	125.722	130.169	128.275	125.365	127.722	130.053	128.011	123.817	129.135	129.545	126.885	124.612	130.014	128.037	126.169	126.146	129.66	128.944	123.784	128.494	131.006	126.767	124.882	130.354	128.663		8	172.043
D12	326.205	239.197	328.323	525.553	330.275	240.368	317.823	525.39	330.601	237.393	328.211	517.348	318.404	235.947	328.157	515.124	313.351	234.669	368.017	497.91	288.014	232.404	414.23	473.986	266.851	234.691	454.416	438.848	250.736	239.612	503.5	391.531		8	172.043
D13	162.916	143.806	176.733	184.037	154.295	147.716	178.441	186.121	148.607	151.39	181.213	186.612	142.388	155.132	181.458	186.801	137.475	159.143	181.958	179.803	137.152	165.003	182.848	171.963	140.037	171.98	183.531	161.045	144.107	177.244	185.183	147.051		8	172.043
D14																																		0	0
D15	180.98	167.272	161.865	182.949	179.694	169.188	164.315	188.059	175.528	167.888	167.32	185.067	172.157	165.006	171.843	181.91	168.615	162.528	175.065	177.489	165.183	164.402	185.466	176.48	167.36	165.677	183.365	169.753	164.817	169.781	183.803	169.424		8	172.043
D16	190.135	199.77	194.73	197.961	190.225	199.194	193.371	200.716	190.961	197.16	193.958	201.076	190.916	193.657	193.994	203.295	194.742	191.73	192.691	204.677	192.739	189.89	192.744	203.888	191.376	186.573	191.848	205.157	194.865	188.728	193.261	205.525		10	215.054
D17	409.315	368.565	385.756	531.124	424.57	370.657	379.75	521.528	440.146	362.118	370.051	513.256	439.764	363.205	369.722	508.952	439.475	363.744	366.146	508.736	442.961	369.663	367.542	503.371	444.657	364.357	365.213	501.567	445.615	361.312	361.441	501.449		7	150.538
D18	337.851	281.812	191.756	178.902	313.039	304.101	199.986	177.017	287.458	324.258	207.101	180.171	264.222	336.306	208.258	178.525	237.907	344.034	214.587	182.281	221.916	350.112	223.303	185.646	210.531	351.972	233.455	184.882	194.876	348.475	249.34	189.629		7	150.538
D19	196.528	148.486	139.511	178.138	205.612	152.388	140.354	162.708	213.854	158.073	141.126	152.778	216.16	161.41	142.871	147.104	215.598	165.006	142.48	143.874	213.278	169.199	142.556	142.14	209.91	171.301	143.803	142.208	209.89	172.792	142.921	143.52		7	150.538
D20	105.303	111.056	123.733	118.764	103.764	115.073	123.958	115.112	103.775	118.899	123.236	111.871	104.705	122.129	122.399	109.149	107.11	123.096	121.551	106.008	110.916	123.989	119.202	104.256	115.081	123.933	116.183	103.955	118.728	123.933	111.978	105.303		8	172.043
D21	263.879	275.346	210.098	210.728	263.399	252.239	266.115	274.834	171.506	248.466	258.831	253.416	271.287	258.253	172.132	264.781	254.348	257.713	271.722	201.629	221.84	262.427	251.542	264.32	266.91	164.166	261.961	254.559	254.913	270.087	214.992	208.781		11	236.559
D22	163.376	174.862	341.275	314.57	194.219	161.098	282.801	344.646	230.098	157.466	209.11	364.424	271.129	163.801	173.75	340.284	308.205	188.525	163.02	297.413	334.506	218.404	159.497	239.073	359.823	250.669	160.854	191.441	359.829	283.48	166.506	170.643		7	150.538
D23																																		0	0
D24																																		0	0
E01	159.874	161.455	160.612	151.688	154.388	164.022	158.879	151.191	157.508	162.312	156.404	150.801	159.789	161.93	153.728	152.857	161.118	158.27	149.978	158.138	162.767	156.329	151.11	159.081	158.865	151.329	154.598	162.287	156.514	150.379	157.475	159.874		8	172.043
E02																																		0	0
E03	169.309	154.169	152.868	172.275	170.489	154.354	152.944	174.966	168.831	154.399	152.129	178.713	168.525	154.669	151.753	181.68	164.157	153.326	153.553	187.43	162.079	152.893	157.902	186.879	157.407	153.008	162.031	188.258	157.228	152.41	168.124	183.371		7	150.538
E04	159.539	125.593	172.042	202.486	133.079	125.64	172.23	201.469	132.899	126.194	175.677	195.191	130.919	126.199	186.073	189.112	129.199	127.581	196.163	178.795	127.879	129.076	203.89	169.556	126.722	131.132	210.469	164.275	126.952	133.306	214.494	159.539		8	172.043
E05	172.503	144.28	169.43	194.852	202.477	175.244	144.275	165.925	192.671	202.562	180.456	144.909	161.521	190.865	200.798	176.321	144.992	167.352	191.948	200.777	163.925	142.987	175.409	193.788	199.093	157.339	144.466	181.018	195.881	196.448	150.591	149.935		6	129.032
E06																																		0	0
E07																																		0	0
E08	185.185	169.787	123.601	176.228	183.615	177.713	134.559	152.84	184.742	181.008	154.674	131.065	183.171	182.076	170.084	123.761	173.963	184.059	177.621	133.837	153.716	184.461	180.775	145.357	141.275	184.508	179.986	155.576	130.722	182.028	183.003	171.084		7	150.538
E09																																		0	0
E10	101.444	104.551	101.713	101.039	101.862	104.663	102.008	101.292	102.419	104.874	101.916	101.419	103	104.725	101.486	101.438	103.837	104.022	101.624	101.351	105.393	103.056	101.643	101.725	104.787	102.452	101.354	102.447	105.076	102.169	101.463	103.618		8	172.043
E11																																		0	0
E12	485.216	438.154	373.581	401.823	483.997	437.11	374.326	399.862	481.081	434.663	373.346	400.604	482.458	431.784	372.492	411.213	482.393	412.955	369.32	427.079	479.848	397.435	368.264	444.337	475.239	383.879	369.753	465.669	463.646	376.553	382.565	470.129		7	150.538
E13	593.202	678.997	688.267	648.834	606.84	694.503	706.163	624.194	639.222	684.879	685.885	592.789	664.556	686.559	647.624	600.638	683.132	696.34	616.73	631.854	691.385	677.022	584.57	671.236	687.306	635.214	621.135	685.396	681.652	591.581	656.714	703.612		8	172.043
E14																																		0	0
E15	141.388	209.028	153.66	139.677	150.545	210.104	142.447	140.25	168.48	192.879	139.449	139.272	189.138	171.079	140.879	144.416	209.587	146.129	140.374	166.452	192.581	140.626	139.907	192.899	165.385	140.374	151.848	205.919	141.008	139.343	185.447	173.129		9	193.548
E16	272.306	345.081	273.581	252.798	288.972	335.309	266.43	249.073	313.77	315.292	264.489	250.674	338.654	294.329	260.275	267.197	340.882	270.913	254.795	295.376	326.194	266.236	247.728	329.093	297.742	257.551	261.073	340.295	276.854	257.73	292.348	326.579		8	172.043
E17	123.89	128.006	129.854	131.211	123.831	127.84	129.112	130.104	124.36	128.107	128.992	130.618	123.904	127.761	128.896	129.803	124.174	128.469	129.801	130.315	123.64	128.219	129.778	131.065	123.306	129.07	129.579	130.927	123.362	127.885	127.365	128.112		8	172.043
E18	115.326	112.876	110.469	111.781	115.492	112.242	110.298	112.343	115.753	111.846	110.292	113.287	114.983	111.435	110.522	114.118	114.351	111.385	110.803	115.098	113.463	111.112	111.643	115.767	112.885	110.5	112.899	115.295	111.879	110.581	114.284	114.36		7	150.538
E19	298.081	221.213	164.244	160.388	244.888	272.669	170.404	158.469	191.663	306.868	184.559	160.081	165.587	301.994	215.89	162.857	161.174	260.506	250.969	167.857	159.096	220.826	284.531	173.638	158.455	182.037	308.744	185.551	160.112	166.73	303.868	203.522		7	150.538
E20	222.705	246.719	231.233	210.517	218.073	241.598	234.143	211.177	214.882	242.688	235.801	210.876	214.382	243.539	236.761	210.463	213.618	241.334	234.728	209.792	215.438	244.244	231.463	209.093	215.284	240.441	231.795	208.298	214.565	241.593	233.36	208.921		8	172.043
E21	176.039	145.208	144.75	159.89	174.775	150.508	147.261	145.537	147.632	178.677	155.154	147.253	145.5	144.654	161.949	171.084	149.079	145.567	144.657	147.5	177.978	154.028	146.275	144.618	144.669	167.079	165.559	148.289	145.548	144.654	154.772	176.039		5	107.527
E22																																		0	0
E23																																		0	0
E24																																		0	0
F01																																		0	0
F02	156.096	154.043	157.383	160.393	159.792	153.38	157.485	159.376	158.512	153.261	158.766	159.799	157.363	153.492	159.04	160.416	155.947	154.248	159.62	160.881	154.122	156.277	160.231	159.056	153.799	158.307	159.512	157.287	152.977	158.865	159.706	156.096		8	172.043
F03																																		0	0
F04	162.871	150.006	168.654	195.025	178.166	147.093	159.697	190.27	190.264	148.261	153.784	182.944	194.944	155.919	150.975	174.854	196.213	164.758	147.958	167.601	194.61	172.747	147.416	162.694	192.23	179.239	147.329	158.638	189.896	186.25	146.986	155.191		7	150.538
F05																																		0	0
F06																																		0	0
F07																																		0	0
F08	114.087	112.826	112.022	113.376	113.978	113.346	112.216	113.565	114.208	113.39	112.298	113.871	114.433	113.126	112.441	113.997	114.138	113.048	112.826	113.817	114.008	112.688	112.638	114.348	114.236	112.862	113.02	114.247	114.152	112.826	113.031	114.087		7	150.538
F09	254.596	258.413	254.702	258.045	274.36	256.733	246.986	259.551	273.492	259.247	246.008	261.469	270.539	262.615	249.348	259.59	267.823	266.264	249.862	260.258	261.812	261.683	247.775	258.239	259.228	263.494	251.037	256.528	259.022	265.781	252.826	254.596		8	172.043
F10	156.348	158.691	171.89	162.472	156.112	158.545	171.553	162.98	156.202	158.64	171.949	162.126	155.306	158.006	172.486	161.053	155.893	159.393	172.969	160.042	155.994	158.567	172.222	159.093	156.517	162.028	172.407	157.059	156.39	163.992	168.767	156.388		8	172.043
F11	168.149	173.517	173.514	158.438	160.407	172.264	172.433	161.067	158.893	172.593	172.149	164.711	156.034	169.045	172.573	166.778	156.143	168.199	172.98	168.705	153.958	167.219	172.197	171.045	153.031	166.626	174.545	171.065	152.913	165.685	172.337	168.149		8	172.043
F12	127.112	151.32	120.124	124.885	155.817	151.202	120.185	124.857	155.848	151.548	120.14	124.008	154.846	151.52	120.247	124.112	154.643	150.048	119.947	125.522	154.404	149.581	119.503	126.253	155.309	148.455	119.264	126.857	154.806	147.607	119.096	127.112		8	172.043
F13	159.059	149.761	172.646	171.553	170.056	158.59	151.447	174.197	171.48	169.292	156.551	153.699	173.115	169.034	168.803	153.244	157.14	171.553	169.829	169.107	150.084	163.629	173.014	169.506	168.118	146.68	165.576	171.079	169.084	164.174	147.598	170.292		6	129.032
F14																																		0	0
F15																																		0	0
F16	168.152	139.885	149.506	158.317	165.18	138.938	151.306	160.492	160.949	138.747	153.213	162.654	157.463	140.545	154.868	163.27	151.944	142.691	157.129	167.728	143.666	145.413	156.98	167.826	139.728	148.219	157.789	166.051	138.803	150.902	160.301	162.789		7	150.538
F17	158.441	121.371	114.185	130.581	156.458	117.826	114.433	141.025	146.857	115.357	116.483	151.211	134.166	114.646	121.86	157.171	121.722	114.581	134.949	151.666	116.216	115.537	146.857	137.365	114.683	120.379	156.452	122.691	114.438	134.966	149.11	115.846		8	172.043
F18																																		0	0
F19																																		0	0
F20																																		0	0
F21	110.25	110.935	111.112	111.039	109.298	111.079	111.365	111.548	111.404	109.817	111.199	111.5	111.466	110.354	110.801	111.374	111.376	111.494	109.739	111.022	111.326	111.14	110.514	110.278	111.278	111.772	111.331	109.837	111.008	111.531	111.573	110.607		7	150.538
F22																																		0	0
F23																																		0	0
F24																																		0	0
G01	132.43	131.921	126.357	130.348	130.41	129.787	130.553	126.89	130.941	129.039	132.508	124.876	132.497	130.087	132.691	125.666	130.787	129.719	130.382	129.492	128.635	130.427	129.59	131.671	125.787	130.736	129.382	132.59	124.61	131.514	129.365	132.43		13	279.57
G02																																		0	0
G03																																		0	0
G04	114.663	124.508	127.854	115.261	114.497	123.728	128.042	116.792	114.115	123.626	128.014	117.079	114	123.27	128.059	116.938	114.169	123.211	127.753	116.576	114.264	123.846	128.183	116.18	114.902	124.452	128	115.264	115.697	124.958	127.829	114.185		8	172.043
G05	162.399	194.107	163.986	128.16	152.739	192.388	171.508	132.101	143.983	189.419	177.809	135.823	138.551	185.346	181.68	140.635	134.303	180.315	185.708	145.553	130.545	175.537	189.079	150.534	127.806	171.775	189.652	152.379	126.587	168.857	190.885	156.343		8	172.043
G06	136.388	173.191	137.756	132.014	132.598	165.809	146.761	133.683	133.772	157.666	155.528	134.399	132.228	149.596	160.93	137.646	135.643	141.11	167.983	135.82	133.89	136.742	171.14	137.132	133.346	134.949	170.067	139.573	133.152	133.983	165.688	144.494		8	172.043
G07	249.846	247.039	248.452	243.419	249.778	242.272	247.438	243.419	250.511	241.756	246.183	245.801	247.666	245.522	244.469	248.385	243.298	247.506	241.941	249.169	240.548	246.508	243.944	246.89	244.719	243.739	248.362	241.393	246.697	243.508	247.669	242.542		14	301.075
G08	240.126	255.89	279.138	281.239	244.674	249.239	279.219	285.399	256.789	244.699	275.764	290.567	266.666	239.618	268.789	279.635	267.506	238.326	264.736	279.326	273.163	237.685	260.868	284.365	279.306	236.733	255.486	281.93	279.062	238.337	255.699	280.402		7	150.538
G09																																		0	0
G10																																		0	0
G11																																		0	0
G12	122.629	126.677	173.354	213.483	142.812	123.334	125.323	146.548	222.581	163.076	125.388	123.208	133.716	210.36	182.329	128.803	122.843	130.11	194.663	195.632	132.933	122.963	128.02	182.722	204.478	136.438	122.986	126.581	170.952	211.517	141.492	123.441		6	129.032
G13																																		0	0
G14																																		0	0
G15																																		0	0
G16	135.073	166.399	183.051	177.067	132.879	160.301	182.463	183.087	134.514	155.761	181.733	187.126	138.935	149.508	179.469	187.68	143.239	145.989	177.539	186.944	149.261	143.258	175.795	186.306	153.882	140.449	173.809	185.812	157.149	139.022	172.295	184.115		7	150.538
G17	132.458	169.475	179.52	143.472	128.91	144.708	182.045	163.528	131.803	131.632	166.733	178.478	142.624	128.817	148.135	181.542	157.938	129.947	133.624	173.334	171.955	134.885	129.303	158.059	178.98	146.239	128.638	144.958	180.556	158.334	129.545	134.298		7	150.538
G18																																		0	0
G19	228.972	241.604	212.39	205.441	222.475	244.348	214.997	206.691	215.455	244.525	215.947	207.438	213.489	243.056	217.376	206.514	211.68	244.57	218.317	206.573	209.952	243.489	220.694	208.008	209.913	242.834	222.16	206.14	209.52	242.809	220.615	206.64		8	172.043
G20	507.25	405.301	391.587	509.112	529.045	451.73	381.522	437.61	521.556	506.081	403.472	386.747	501.081	521.334	452.663	381.511	434.713	527.646	501.211	398.874	391.258	508.983	533.84	434.545	378.402	466.388	521.91	479.458	388.626	404.233	513.171	523.907		6	129.032
G21	207.781	230.708	238.913	231.694	199.494	193.711	209.742	234.612	241.11	225.07	198.935	196.975	215.781	238.331	242.919	213.963	194.865	199.736	218.924	237.618	241.315	205.702	193.503	205.725	224.278	239.284	235.399	201.216	195.559	211.907	231.843	239.522		5	107.527
G22																																		0	0
G23																																		0	0
G24																																		0	0
H01																																		0	0
H02	247.275	253.772	246.213	185.756	236.39	254.272	244.124	183.635	242.098	249.581	230.174	189.792	251.284	252.539	217.635	199.865	245.649	248.846	204.32	215.98	252.253	247.284	189.101	233.25	250.742	235.256	185.076	241.708	248.154	215.604	204.169	247.275		8	172.043
H03	139.025	120.795	130.011	138.876	129.191	121.522	129.334	140.028	130.742	122.031	128.52	138.84	130.798	122.022	128.101	139.183	130.382	121.837	128.43	138.77	129.795	121.834	129.379	138.919	129.581	122.084	129.733	138.834	129.278	121.694	130.36	139.025		7	150.538
H04	237.565	246.07	235.958	212.963	228.511	243.051	236.913	213.138	221.059	237.997	239.121	224.57	213.581	231.093	243.112	231.197	210.289	228.753	242.357	235.857	217.952	220.596	238.065	241.101	228.135	211.317	229.888	242.669	233.365	209.39	226.846	241.75		7	150.538
H05	109.539	109.008	107.669	107.18	109.559	109.183	107.756	107.309	109.419	109.312	108.222	107.472	110.011	109.385	108.191	107.733	109.663	109.449	107.983	107.537	110.065	109.486	108.115	107.559	109.907	109.705	107.885	107.77	110.331	109.567	108.295	107.846		7	150.538
H06	207.542	208.927	202.551	195.365	206.017	209.472	203.581	194.337	206.343	209.079	203.461	194.938	207.466	208.059	202.025	194.486	208.205	208.522	201.188	194.604	207.941	207.955	200.64	195.197	208.587	206.551	199.292	197.98	209.146	205.921	197.376	199.343		8	172.043
H07	253.966	327.365	498.5	318.862	255.253	299.624	500.961	332.225	257.452	269.697	491.152	360.115	261.126	258.854	478.958	373.691	263.048	260.008	476.966	373.548	265.778	268.112	485.278	357.003	264.82	252.225	443.708	403.851	272.986	254.199	435.045	416.253		8	172.043
H08																																		0	0
H09	336.244	181.5	176.36	318.042	338.416	219.211	168.688	194.879	357.067	306.045	195.07	167.393	248.969	359.739	259.489	174.272	177.573	337.697	311.433	194.11	164.685	263.022	346.236	239.323	168.003	185.337	350.744	298.404	188.421	167.913	295.306	336.244		6	129.032
H10	146.382	162.904	250.921	167.685	144.708	174.303	248.281	156.815	144.441	185.472	235.82	150.065	144.298	213.517	215.36	148.357	147.694	232.284	191.287	145.846	155.213	244.185	169.486	145.154	168.753	245.885	157.284	145.68	191.683	231.742	150.73	145.691		8	172.043
H11	131.492	138.034	129.197	154.803	170.23	140.062	129.343	147.958	173.447	142.902	130.787	143.194	175.744	145.705	131.124	138.174	177.534	148.166	130.829	133.301	178.112	150.374	131.846	134.295	177.966	151.492	131.565	131.739	176.893	151.478	131.781	131.492		8	172.043
H12	261.23	317.921	278.489	270.904	305.933	322.256	282.823	271.39	299.815	323.014	280.621	275.739	297.225	322.404	281.986	269.691	295.75	321.837	279.52	268.5	296.91	317.334	277.868	268.042	298.742	318.933	278.295	268.89	305.334	311.772	271.438	261.23		8	172.043
H13	119.638	139.323	202.132	167.823	117.14	149.719	206.32	158.671	116.708	158.671	202.419	149.992	117.199	175.871	197.261	134.989	118.699	188.152	189.39	125.545	131.669	199.91	174.062	119.062	143.621	202.362	158.191	117.292	167.014	198.596	140.098	118.475		8	172.043
H14	346.166	326.188	348.115	346.461	311.702	325.5	348.534	346.163	313.022	317.615	345.051	343.548	313.267	315.202	340.143	346.587	317.73	313.508	337.466	347.75	321.949	313.59	338.149	346.017	318.042	310.89	339.02	347.834	320.848	312.419	333.289	346.166		7	150.538
H15																																		0	0
H16	104.716	109.242	112.868	106.472	105.713	111.624	111.149	105.326	107.447	112.947	108.556	105.124	109.654	113.132	106.638	106.185	111.801	110.952	105.522	108.053	113.615	108.014	105.562	111.149	112.107	105.882	107.466	113.079	108.857	105.292	110.183	112.829		8	172.043
H17	144.326	254.472	225.419	146.034	140.525	238.792	237.028	150.067	139.461	226.281	246.93	154.124	139.076	216.882	246.992	156.958	139.202	204.885	258.433	162.253	139.32	194.933	257.382	168.772	139.736	186.66	260.882	173.913	139.368	180.39	261.278	173.497		8	172.043
H18	177.815	186.57	179.829	185.907	151.638	179.466	179.663	183.812	159.084	172.045	180.02	183.865	164.062	164.579	181.329	182.725	171.329	156.992	181.89	181.576	178.413	149.657	186.07	179.739	180.163	145.551	185.834	179.514	182.065	144.208	186.522	177.815		11	236.559
H19	121.781	126.267	124.784	120.972	122.857	125.767	125.896	121.427	122.61	125.719	126.784	121.879	122.643	124.871	126.129	121.272	122.747	125.41	126.315	121.576	122.629	125.042	126.528	121.598	122.607	125.994	126.963	121.86	123.301	124.989	126.346	121.781		8	172.043
H20	171.014	151.326	169.003	164.551	148.081	149.441	167.455	167.393	148.621	148.494	163.022	169.508	150.194	148.022	162.354	170.14	150.831	147.879	159.781	170.132	151.907	147.376	158.079	171.705	153.506	147.531	157.312	172.461	155.056	147.876	155.994	171.014		7	150.538
H21	220.449	216.635	307.823	310.23	233.157	212.669	233.194	343.306	263.537	218.64	216.39	279.764	326.963	236.138	215.666	221.949	334.548	274.371	221.233	211.702	265.402	335	240.531	214.851	223.424	334.803	272.947	220.278	210.902	275.494	324.079	238.427		7	150.538
H22	134.669	127.868	140.702	141.126	137.654	129.972	138.25	142.781	139.935	132.424	134.323	140.562	139.503	132.86	131.77	141.539	137.888	133.966	129.306	143.317	140.781	136.41	129.213	140.256	140.014	135.944	129.303	137.301	139.261	136.421	130.576	135.764		7	150.538
H23																																		0	0
H24																																		0	0
I01	107.996	113.057	126.468	119.214	108.457	112.847	126.486	119.463	108.694	113.291	126.782	118.906	108.44	114.428	126.7	117.639	108.589	116.486	126.036	115.036	108.507	118.268	125.566	113.931	108.486	119.434	125.335	112.843	108.824	120.922	124.61	111.591		8	172.043
I02	206.084	199.671	216.803	193.598	207.587	197.702	213.5	192.761	207.935	198.048	211.778	194.52	206.225	198.834	205.862	194.871	206.559	202.163	202.129	198.857	203.32	205.334	196.458	203.848	197.761	212.025	192.475	206.854	197.635	212.247	189.919	206.084		13	279.57
I03																																		0	0
I04	256.494	248.43	256.258	279.573	255.93	248.59	256.913	279.138	255.281	248.017	255.326	277.211	253.216	248.632	258.463	276.517	250.837	249.298	261.677	275.531	248.989	249.75	264.115	270.27	247.169	249.753	267.098	266.767	247.065	250.511	270.59	261.452		8	172.043
I05	246.062	212.138	188.228	224.683	278.902	221.767	190.213	224.492	278.511	217.438	189.132	223.258	277.607	216.612	188.244	225.166	273.067	210.733	187.458	227.177	274.354	208.888	187.48	231.396	270.553	206.317	187.205	238.154	268.413	202.722	187.888	246.062		7	150.538
I06																																		0	0
I07	227.07	236.722	363.702	332.556	241.447	226.511	302.334	364.801	271.413	228.593	242.444	368.022	319.146	238.463	228.711	331.247	347.711	252.14	228.301	278.666	366.629	284.657	231.744	237.652	363.407	316.289	240.174	226.346	331.972	345.537	249.907	227.07		7	150.538
I08																																		0	0
I09	581.017	683.416	672.761	668.68	592.051	657.253	680.396	671.079	615.244	623.399	686.065	673.708	634.643	587.025	681.846	666.539	658.958	576.244	674.952	677.073	667.438	592.202	647.379	672.938	658.728	610.374	613.275	671.315	660.073	637.438	583.565	680.879		7	150.538
I10	187.638	204.236	222.365	293.427	271.272	184.638	258.334	293.264	242.795	186.739	287.02	293.851	207.402	217.042	292.798	275.815	184.528	254.458	293.079	244.93	183.961	283.626	290.649	207.003	221.539	291.992	268.48	184.073	256.713	290.517	237.708	187.638		8	172.043
I11	147.834	242.548	318.219	258.64	153.062	158.281	292.368	306.567	211.621	148.722	203.185	315.952	282.626	164.596	150.705	276.003	311.25	226.553	149.899	197.225	315.531	286.357	166.542	150.104	276.295	307.854	217.463	148.742	200.539	315.191	281.312	161.517		7	150.538
I12	342.601	310.399	305.556	350.784	347.309	307.548	305.138	353.539	341.601	305.941	312.149	355.174	333.048	303.952	316.75	357.084	325.966	302.295	322.14	354.733	320.61	303.301	332.795	354.081	313.601	303.635	340.376	350.233	307.34	304.191	349.916	342.601		8	172.043
I13																																		0	0
I14																																		0	0
I15	168.135	155.852	139.553	159.503	164.619	152.393	137.516	165.758	161.123	149.27	141.321	167.843	157.025	141.283	153.78	164.748	152.994	137.434	164.113	160.673	148.082	143.918	166.959	155.604	139.107	159.613	163.456	150.947	139.44	166.384	156.406	141.126		8	172.043
I16	144.188	144.067	240.758	173.992	142.621	146.846	239.306	173.138	143.059	154.385	237.042	166.545	140.963	163.48	231.376	164.301	139.781	173.593	221.899	161.455	139.59	194.919	208.494	158.542	142.385	212.787	197.416	149.708	137.947	228.247	180.865	145.803		8	172.043
I17	355.483	448.997	283.298	244.093	316.236	455.098	305.587	246.666	297.32	454.924	316.868	242.551	277.076	453.48	326.368	240.52	287.478	456.899	314.225	240.601	299.795	450.41	304.124	239.438	312.334	446.719	289.683	237.82	336.194	440.947	277.073	233.826		8	172.043
I18	189.778	170.612	254.185	299.739	192.284	171.907	229.691	304.975	189.466	174.775	214.91	314.126	197.421	176.191	202.326	315.084	202.84	175.149	200.124	309.475	200.435	176.472	200.902	313.348	206.126	178.598	204.152	307.868	196.059	179.402	212.921	307.955		7	150.538
I19	290.629	377.713	449.997	373.907	291.469	383.228	448.638	351.14	297.284	386.334	448.874	332.084	305.073	396.244	449.522	313.199	317.452	403.166	444.893	299.955	326.955	409.865	434.829	287.081	343.868	418.447	414.11	283.309	358.213	432.211	389.331	284.82		8	172.043
I20	315.716	206.612	201.16	258.75	327.18	211.23	199.837	242.857	330.441	215.534	201.079	234.393	334.694	224.396	200.022	233.163	334.247	220.848	199.75	228.357	334.708	224.312	200.315	226.593	334.39	226.503	200.115	229.548	329.874	222.337	199.604	234.632		7	150.538
I21	251.334	254.657	267.36	239.41	266.553	250.492	255.421	266.272	238.143	266.744	247.736	252.966	263.963	239.978	266.573	248.683	252.671	264.323	237.419	264.728	249.846	250.14	263.941	236.567	261.927	248.997	251.961	263.087	238.492	262.702	245.787	251.416		12	258.065
I22	324.789	684.722	645	412.699	317.132	387.135	781.683	512.042	357.242	307.98	539.034	720.916	439.326	324.992	334.39	733.761	578.199	385.584	308.23	465.393	748.742	474.93	333.747	318.312	684.624	620.034	405.764	312.596	439.663	755.983	497.888	338.053		7	150.538
I23																																		0	0
I24																																		0	0
J01																																		0	0
J02	186.149	161.739	182.851	195.944	182.992	162.5	184.907	196.697	175.098	165.107	189.289	196.809	168.169	167.865	193.022	193.236	165.261	172.292	193.551	192.466	161.449	178.07	192.992	182.593	162.632	184.545	195.191	171.983	166.865	190.747	194.506	163.284		8	172.043
J03	334.882	319.612	212.275	211.295	320.817	328.433	222.093	206.396	315.02	330.354	224.733	204.379	310.795	328.669	223.851	205.643	318.413	325.944	219.654	208.208	318.91	320.455	214.511	212.938	328.643	311.705	207.789	221.433	333.042	300.463	202.933	233.23		7	150.538
J04	131.365	141.725	143.351	129.205	133.986	139.882	142.152	129.857	134.702	144.607	140.354	130.126	133.604	144.803	139.421	130	134.315	146.292	136.331	131.253	134.506	148.961	131.817	130.992	137.896	147.455	130.416	131.632	139.691	143.697	129.986	131.365		8	172.043
J05	116.486	121.315	115.927	115.317	136.343	125.635	116.022	116.003	131.312	130.475	116.079	116.567	127.416	134.489	116.545	116.744	124.862	135.584	116.514	116.584	120.963	138.663	117.188	116.264	119.253	139.992	118.017	116.306	119.433	139.185	118.107	116.486		8	172.043
J06	232.66	251.034	253.671	222.185	236.865	254.037	242.309	219.059	245.346	252.722	228.11	229.992	250.787	248.775	220.812	242.537	254.438	236.537	228.219	249.107	249.893	218.449	242.244	253.407	234.174	225.851	247.39	247.329	217.775	238.278	253.017	232.66		9	193.548
J07	460.5	293.388	232.18	243.284	450.34	310.292	232.211	235.32	438.573	322.483	237.028	230.742	416.705	345.275	236.955	227.101	409.124	350.643	236.483	225.581	395.43	358.924	240.169	225.837	390.11	361.567	237.424	223.576	393.365	362.497	235.93	223.654		7	150.538
J08																																		0	0
J09																																		0	0
J10	163.289	164.298	163.298	196.472	166.722	164.949	172.163	188.444	166.056	162.57	182.607	178.219	165.921	161.846	195.427	170.138	165.346	169.171	191.334	167.795	164.045	181.419	179.433	166.427	162.674	196.177	169.337	166.02	170.688	189.784	165.73	163.289		9	193.548
J11	152.573	154.096	211.975	214.565	156.966	155.921	216.652	209.747	155.107	158.497	218.028	201.75	152.671	164.441	222.242	191.567	151.699	172.98	223.938	180.447	152.419	187.157	221.531	167.008	152.351	200.337	215.295	157.596	154.921	213.132	202.393	152.573		8	172.043
J12	157.292	144.961	138.89	141.014	157.879	145.07	138.688	140.32	157.697	145.86	139.045	141.306	157.559	144.809	139.045	140.725	157.169	144.652	138.475	141.618	156.803	143.846	138.89	143.11	156.663	143.545	138.674	144.258	156.014	142.871	137.902	146.449		7	150.538
J13	168.736	134.64	134.612	170.329	178.545	152.567	129	148.017	181.025	171.433	135.927	133.795	168.699	177.764	151.823	129.823	151.379	181.157	167.194	132.806	137.758	174.758	174.854	143.896	130.233	158.556	180.216	158.539	129.75	146.174	179.576	168.736		7	150.538
J14																																		0	0
J15	416.185	425.006	409.587	409.787	413.517	419.303	411.435	411.07	413.34	406.933	407.899	406.826	413.073	403.452	407.702	417.806	413.031	409.39	404.565	414.219	405.652	406.258	409.11	407.756	410.39	403.494	419.478	406.374	403.489	405.789	402.048	405.815		11	236.559
J16	137.956	120.531	118.194	132.194	163.059	121.393	118.396	130.906	163.654	121.95	118.475	128.93	164.235	123.343	118.522	125.889	164.78	124.821	118.977	127.364	163.739	123.425	118.466	128.768	163.874	122.246	118.61	132.616	161.466	120.736	118.185	137.956		7	150.538
J17	305.592	263.851	271.613	355.84	296.778	263.599	278.297	359.059	288.465	262.033	287.741	354.59	276.325	262.594	303.62	343.422	268.505	262.8	329.165	323.052	263.974	265.75	345.955	300.208	261.34	276.686	354.262	282.46	263.224	304.146	342.592	268.071		8	172.043
J18	254.483	369.489	298.581	238.716	305.626	358.837	253.632	254.916	368.559	297.393	239.177	313.371	351.506	248.365	254.952	365.463	290.483	237.43	312.16	355.242	248.258	252.315	364.056	295.034	236.947	316.154	344.933	244.508	267.694	367.07	276.972	239.719		9	193.548
J19																																		0	0
J20																																		0	0
J21																																		0	0
J22	223.882	150.705	195.059	222.329	181.039	157.708	151.194	210.52	217.067	183.531	156.188	159.601	220.551	203.961	174.301	150.955	169.868	225.267	197.834	170.098	149.711	193.963	220.798	186.427	158.48	151.045	212.084	212.438	181.781	152.278	169.584	223.882		6	129.032
J23																																		0	0
J24																																		0	0
K01	166.126	154.778	171.368	191.258	161.792	153.357	184.969	180.205	157.537	156.902	196.354	165.551	154.213	174.744	185.683	158.781	152.969	188.902	173.84	155.517	159.315	195.059	164.191	154.275	180.014	181.272	157.548	156.792	196.761	165.865	153.986	179.553		8	172.043
K02	255.424	258.483	256.067	255.893	259.573	256.593	256.247	253.157	260.059	256.166	256.596	258.138	256.576	257.618	252.416	257.295	256.281	256.371	255.969	252.989	257.955	250.831	256.413	253.798	253.921	254.051	253.758	256.806	251.899	258.208	253.458	254.447		12	258.065
K03																																		0	0
K04	136.916	158.992	158.213	153.261	136.525	158.34	159.152	153.233	135.963	158.258	158.365	153.284	135.82	157.756	158.205	153.795	135.77	157.469	158.713	153.469	136.014	157.399	157.222	152.868	135.862	158.25	158.022	151.663	136.874	157.893	158.135	149.803		8	172.043
K05	154.463	137.994	154.935	157.581	148.287	139.646	149.98	159.537	149.699	141.236	146.008	160.346	151.045	143.306	142.393	160.261	152.25	145.368	139.969	158.112	153.758	146.171	138.461	157.154	155.382	147.736	138.348	154.902	156.674	147.848	138.475	154.463		7	150.538
K06																																		0	0
K07	122.834	121.486	120.924	127.14	128.056	121.837	121.239	125.438	129.433	122.275	121.32	124.256	130.455	123.079	121.346	123.98	130.969	122.949	121.654	123.25	131.34	123.315	121.41	122.756	131.11	123.438	121.635	123.003	130.674	123.292	121.84	122.834		7	150.538
K08																																		0	0
K09																																		0	0
K10	142.781	152.882	141.098	143.337	153.222	153.194	141.037	144.888	153.986	153.949	140.725	143.531	151.596	153.326	141.11	146.559	153.525	152.893	140.862	144.393	155.188	150.907	140.874	145.593	156.781	149.267	141.733	144.407	160.199	147.334	140.924	142.781		8	172.043
K11																																		0	0
K12																																		0	0
K13	202.225	195.829	180.081	175.803	242.792	196.77	180.228	178.022	241.174	192.16	179.087	179.138	238.621	191.222	178.118	179.503	237.154	191.798	177.997	182.326	239.803	189.612	176.163	186.91	237.031	186.458	175.89	195.39	229.801	182.865	173.433	202.225		7	150.538
K14																																		0	0
K15	143.081	247.68	295.89	197.576	139.933	218.683	299.306	218.525	139.899	201.775	300.817	229.11	139.888	189.621	303.292	238.101	140.876	176.447	301.045	250.048	142.972	162.958	298.121	264.626	150.177	156.697	286.006	268.331	153.41	154.042	283.733	270.149		8	172.043
K16																																		0	0
K17																																		0	0
K18	126.848	118.48	118.57	125.416	126.02	118.177	118.188	126.587	124.764	118.037	119.188	127.435	123.851	117.733	119.444	128.129	123.924	118.278	119.68	128.506	122.963	118.216	120.944	128.258	121.573	118.34	123.022	128.112	119.815	118.896	124.225	126.848		7	150.538
K19	142.809	126.775	131.699	196.472	141.896	126.728	132.553	194.733	140.452	126.199	131.292	196.124	140.239	126.056	132.947	195.941	137.022	126.534	140.402	192.177	133.18	126.534	148.809	188.803	130.812	126.295	161.298	180.129	128.365	126.236	176.174	166.084		8	172.043
K20	238.419	240.747	466.02	544.879	332.421	237.952	241.354	450.365	539.014	329.888	237.966	243.278	462.713	537.921	332.713	237.478	242.124	480.997	524.365	317.087	238.441	245.646	452.185	540.365	328.98	236.607	241.927	415.129	555.975	343.008	238.677	238.419		6	129.032
K21	186.295	199.733	184.486	183.904	175.534	180.045	198.632	187.008	181.272	177.593	175.025	197.188	191.247	179.188	180.612	169.907	194.876	195.907	179.469	184.034	167.885	192.261	194.295	177.961	184.649	168.539	191.848	195.972	177.812	184.522	169.573	191.657		10	215.054
K22																																		0	0
K23																																		0	0
K24																																		0	0
L01																																		0	0
L02																																		0	0
L03																																		0	0
L04	116.725	110.14	115.284	117.792	116.719	111.82	113.742	118.022	117.287	113.803	112.213	117.638	117.593	115.022	111.115	117.337	117.73	116.329	110.739	116.924	117.823	117.174	110.669	116.913	118.051	117.14	110.326	116.346	117.93	117.16	110.722	116.104		7	150.538
L05	400.09	444.68	431.604	404.907	396.163	438.803	428.944	411.449	395.537	435.329	426.028	404.562	390.82	433.992	428.062	410.272	392.107	431.834	426.697	409.542	394.548	433.778	429.787	405.587	389.91	435.556	423.073	405.801	393.39	436.567	421.171	400.823		8	172.043
L06																																		0	0
L07																																		0	0
L08	134.287	220.011	168.534	133.978	133.048	216.463	169.989	133.997	132.975	214.346	171.065	134.185	132.868	209.483	173.469	134.216	133.326	207.202	175.601	134.581	132.275	206.699	175.275	134.264	132.739	209.874	172.188	134.09	132.893	210.497	171.711	134.048		8	172.043
L09	193.242	182.522	227.34	226.374	201.025	179.022	216.944	228.157	218.039	183.787	205.152	229.017	215.927	186.225	193.626	231.225	221.857	188.716	185.48	225.851	223.612	198.157	175.183	218.413	226.079	208.399	178.862	202.472	228.36	212.463	179.691	193.242		7	150.538
L10	150.865	151.969	123.331	121.983	162.671	148.93	123.36	122.362	166.857	144.343	122.848	122.77	171.118	140.32	122.612	123.362	174.323	137.781	122.424	127.051	174.18	132.163	122.138	133.449	170.963	128.64	122.031	140.278	165.795	126.399	122.025	150.865		8	172.043
L11	223.264	171.961	164.921	217.722	199.107	170.093	164.239	216.846	199.508	174.93	166.174	216.427	198.157	170.764	162.357	217.671	194.593	171.222	166.346	222.865	191.152	169.14	167.093	223.84	185.983	168.39	170.416	225.531	183.486	167.916	176.146	223.264		7	150.538
L12	187.025	176.736	177.334	195.75	184.944	175.177	180.823	196.084	183.685	174.402	184.376	192.933	181.256	174.559	188.744	191.654	177.163	175.643	194.27	188.059	176.986	178.817	195.823	184.896	173.902	183.236	193.36	179.685	173.567	188.919	190.784	177.438		8	172.043
L13																																		0	0
L14	354.669	498.14	746.076	457.685	355.663	517.393	735.98	436.851	353.441	544.396	723.146	410.337	346.416	598.924	693.017	395.753	352.334	646.772	648.862	377.475	372.73	706.447	581.449	365.59	413.831	733.256	520.621	363.008	459.753	733.096	470.705	354.669		8	172.043
L15	180.253	161.298	146.079	151.124	182.826	157.312	145.537	150.812	184.492	155.77	147.382	153.75	186.278	150.98	147.452	157.565	184.494	147.927	145.944	161.708	180.247	146.963	147.388	170.815	171.365	145.517	149.146	179.562	160.424	145.806	151.615	184.75		7	150.538
L16	200.166	279.087	456.876	289.41	204.57	255.452	454.472	307.205	201.646	243.39	451.138	321.548	205.404	241.233	451.904	314.233	204.225	244.213	449.671	308.486	203.506	240.649	448.857	303.351	201.719	239.25	446.236	305.368	203.826	237.876	448.621	307.008		8	172.043
L17	409.607	382.042	430.537	419.112	396.868	386.626	437.228	418.713	389.289	385.834	425.101	411.126	382.514	392.272	434.736	423.68	374.298	401.669	421.635	414.882	363.924	424.053	457.126	426.11	357.809	413.455	424.062	418.385	359.593	423.166	432.643	409.607		8	172.043
L18	179.713	183.708	169.393	205.966	216.61	178.61	169.517	216.506	206.975	174.244	175.902	222.388	196.697	172.93	188.402	223.927	186.89	168.775	201.862	217.107	177.868	169.183	218.494	203.767	173.511	179.91	223.093	191.379	169.643	194.416	219.581	179.713		9	193.548
L19	229.402	206.031	162.41	166.433	208.728	231.899	181.938	156.685	182.879	220.949	216.056	168.295	159.902	198.441	230.972	194.837	158.671	178.031	214.435	219.638	171.537	157.75	193.452	226.596	197.899	158.978	170.306	211.607	224.972	174.618	157.006	192.739		6	129.032
L20	119.747	122.559	120.994	120.458	119.508	122.343	121.447	121.216	120.264	123.118	121.972	121.419	120.152	123.034	121.843	121.163	120.323	122.677	121.621	121.014	120.739	122.208	121.258	119.997	121.222	122.171	121.096	120.233	122.247	121.93	120.57	120.205		8	172.043
L21	313.121	307.337	291.233	286.666	295.744	315.202	295.924	287.941	286.084	309.626	304.334	289.879	285.534	295.823	313.278	294.34	287.598	284.702	310.076	303.61	289.183	282.938	293	311.374	294.379	288.022	285.402	307.424	301.654	288.396	283.579	294.208		6	129.032
L22	161.91	141.247	158.961	173.57	168.781	162.618	147.205	151.466	169.497	172.183	161.556	153.632	145.876	166.598	173.053	163.253	160.149	141.789	160.975	173.264	165.694	161.053	141.272	158.756	173.556	167.129	160.626	143.862	155.854	172	168.669	162.067		6	129.032
L23																																		0	0
L24																																		0	0
M01	174.537	161.742	176.862	148.938	137.191	169.037	174.615	141.91	142.478	176.006	168.11	136.11	153.438	178.958	156.438	135.615	165.494	175.18	145.376	141.171	175.053	169.632	135.674	150.944	178.728	158.199	136.152	164.719	176.972	146.354	141.059	174.537		8	172.043
M02																																		0	0
M03	129.053	130.183	122.823	130.216	129.197	129.89	122.59	130.104	128.649	129.124	122.826	131.211	129.427	128.312	122.298	130.789	129.025	127.449	123.803	131.716	130.264	126.888	126.008	130.584	129.376	124.699	128.152	129.303	130.348	123.551	130.475	130.458		11	236.559
M04	189.124	191.758	190.868	174.958	188.601	189.826	188.376	177.767	187.916	191.584	185.256	182.278	189.579	194.27	181.747	183.739	187.764	193.626	176.433	185.949	191.202	197.177	174.654	186.949	189.065	188.888	175.32	190.211	189.177	186.199	180.511	190.14		8	172.043
M05	223.233	232.862	172.545	163.829	222.275	218.107	168.16	163.188	240.93	198.525	165.624	168.86	251.983	183.163	166.228	196.393	233.742	172.41	163.907	230.02	208.803	166.315	163.059	239.871	197.646	166.27	172.379	246.374	178.789	164.483	204.115	223.233		8	172.043
M06	162.244	152.343	171.989	167.713	160.924	153.944	174.107	166.317	157.632	157.539	175.261	164.772	154.126	162.469	174.441	165.935	153.247	166.284	172.553	164.868	151.183	169.497	169.607	163.399	152.551	173.826	168.362	160.376	154.716	174.213	166.132	156.008		8	172.043
M07																																		0	0
M08	391.986	313.744	312.997	365.812	366.871	315.916	310.41	371.466	356.517	316.441	310.683	379.857	350.553	317.685	309.404	374.413	344.233	316.351	306.753	377.654	334.07	312.618	304.556	391.742	332.037	312.306	306.756	401.624	323.14	314.362	309.239	391.986		7	150.538
M09																																		0	0
M10	132.309	141.438	132.371	167.559	172.087	133.84	132.447	184.281	160.416	132.258	142.677	184.112	144.579	132.23	163.997	174.5	134.306	132.171	181.492	157.963	132.222	148.202	187.256	141.59	132.073	169.045	172.463	133.037	133.365	185.598	155.435	132.309		9	193.548
M11	136.39	137.076	152.118	160.573	134.576	138.211	154.101	159.683	133.132	140.607	154.702	156.275	131.736	142.275	156.654	151.84	132.053	145.048	158.702	146.354	133.242	147.663	159.972	141.315	134.896	150.272	159.913	135.801	137.104	153.489	158.444	132.441		8	172.043
M12																																		0	0
M13	1030.56	1031.63	1009.03	998.143	1044.65	1031.78	997.851	1004.21	1045.03	1021.7	982.927	1000.02	1032.14	1013.35	976.253	1009.58	1034.15	1007.51	961.64	1005.32	1024.53	998.43	974.36	1018.16	1020.82	987.893	993.236	1028.65	1014.44	974.697	993.205	1030.56		8	172.043
M14																																		0	0
M15	278.444	261.402	279.508	313.169	281.306	261.986	272.031	312.331	287.256	263.315	265.792	300.194	297.643	270.219	260.733	286.253	306.298	274.75	257.663	281.107	311.697	280.857	258.132	273.73	309.435	281.691	260.784	270.702	308.32	283.011	261.424	263.868		7	150.538
M16																																		0	0
M17																																		0	0
M18	136.213	170.458	181.579	153.292	134.73	159.601	187.581	161.216	136.025	149.404	185.006	167.222	139.385	143.157	182.317	175.331	144.91	137.205	171.666	183.736	152.129	134.837	160.739	185.59	157.742	135.374	153.124	190.098	164.051	137.309	147.32	187.152		7	150.538
M19	147.927	158.91	151.404	144.556	160.629	158.531	154.475	145.306	158.978	154.826	151.59	145.449	159.115	156.537	153.93	144.919	159.421	154.972	150.739	145.287	158.067	154.801	150.621	144.775	160.438	156.416	151.654	146.087	159.691	152.281	147.919	147.927		8	172.043
M20																																		0	0
M21	177.812	180.051	201.551	192.23	163.303	153.997	168.371	194.039	196.778	180.86	157.076	158.351	174.483	197.629	192.163	163.23	153.039	166.287	190.548	195.722	177.121	154.885	159.312	177.303	199.874	187.593	159.587	154.531	169.649	193.188	195.242	177.812		6	129.032
M22																																		0	0
M23																																		0	0
M24																																		0	0
N01	152.958	116.888	141.129	149.702	119.081	118.593	153.104	134.281	117.323	130.48	154.32	122.913	117.758	144.466	141.124	117.781	124.379	153.621	125.315	117.376	143.112	142.885	118.039	123.219	155.261	126.629	117.472	141.469	141.817	117.913	123.933	152.958		8	172.043
N02																																		0	0
N03	267.522	225.624	201.846	243.194	261.778	211.539	212.713	249.376	255.222	203.733	232.652	261.607	239.154	196.716	235.233	261.331	220.784	204.388	249.683	256.713	205.427	219.25	252.051	242.289	198.548	236.472	263.503	222.916	205.441	244.537	258.548	205.983		8	172.043
N04																																		0	0
N05	122.256	121.888	150.188	159.076	131.388	123.09	157.008	155.315	127.77	124.829	162.334	149.553	124.537	128.537	165.124	143.242	122.761	136.86	164.537	136.98	122.739	150.118	158.542	130.556	124.306	161.076	150.579	125.132	130.857	166.244	141.236	122.256		8	172.043
N06																																		0	0
N07	179.444	185.596	185.118	191.278	177.194	183.354	184.75	186.522	183.463	180.129	184.416	183.997	190.371	177.143	184.756	184.537	189.452	179.205	182.601	184.983	185.618	183.733	179.812	184.612	183.716	188.73	177.267	184.287	183.93	191.354	176.489	183.281		12	258.065
N08	129.034	142.301	223.697	152.924	128.73	151.478	219.416	144.559	128.458	162.41	214.23	138.787	129.784	177.666	199.548	135.424	130.775	193.022	186.666	131.466	133.346	204.66	176.654	131.699	137.843	219.228	158.39	128.989	150.39	216.402	141.792	129.034		8	172.043
N09																																		0	0
N10																																		0	0
N11	114.146	111.671	104.022	103.694	105.525	117.461	107.992	104.166	104.096	108.539	115.753	105.16	103.947	104.256	114	111.716	104.329	104.042	106.683	117.421	106.469	104.059	104.449	115.32	111.301	104.427	104.357	109.449	116.438	105.34	104.309	104.958		6	129.032
N12	189.941	209.407	148.733	143.843	206.138	195.098	147.056	143.865	220.152	182.379	145.882	147.351	233.697	163.933	144.461	157.593	231.062	154.792	143.868	169.199	222.548	151.247	144.048	187.59	208.483	148.972	144.107	207.233	191.635	146.433	143.868	229.067		8	172.043
N13	334.809	250.11	206.77	208.208	333.247	251.312	207.056	210.924	336.368	249.539	204.865	211.126	339.357	248.486	207.683	211.949	331.98	246.166	206.663	213.767	333.376	243.75	206.551	218.169	328.315	238.067	204.758	223.902	334.784	232.758	203.949	234.778		7	150.538
N14																																		0	0
N15	111.612	148.188	112.528	140.174	186.025	123.666	111.317	169.02	171.427	113.469	119.222	192.014	143.028	112.576	154.511	181.132	117.292	112.104	188.966	151.014	112.781	143.393	185.666	121.43	111.615	184.666	157.767	112.963	142.416	186.171	121.75	111.612		9	193.548
N16	581.486	603.132	609.267	590.638	576.624	605.053	612.438	598.008	577.143	601.933	608.528	584.121	572.177	596.955	604.983	581.087	572.11	594.778	599.64	573.315	572.652	597.649	602.958	572.812	583.407	603.284	602.941	573.334	594.452	601.534	590.994	574.306		8	172.043
N17																																		0	0
N18	178.949	187.43	165.596	161.531	177.433	187.289	166.666	161.132	176.674	186.545	166.295	161.576	177.323	186.281	165.798	161.607	178.242	185.879	164.236	161.888	179.961	185.531	163.093	162.146	181.225	183.006	161.385	163.233	182.112	181.337	160.096	163.385		8	172.043
N19	115.952	119.132	120.312	120.834	116.919	119.034	120.494	121.169	117.522	117.871	120.006	120.657	118.789	117.77	120.079	120.871	119.362	117.315	119.792	120.615	119.438	117.32	119.517	120.809	120.39	116.907	119.506	120.629	120.649	116.719	119.244	120.862		7	150.538
N20	357.208	215.205	454.93	235.096	186.857	275.034	414.539	211.978	182.081	364.121	340.508	201.486	189.59	443.472	257.657	189.258	241.921	430.685	220.68	186.806	337.694	353.25	203.393	186.07	436.295	259.093	192.551	244.025	427.225	217.059	181.138	357.208		8	172.043
N21	199.865	166.57	166.702	208.351	206.421	205.584	172.924	161.354	189.34	214.739	199.444	185.885	164.028	177.028	212.5	196.205	187.452	162.624	167.669	213.371	203.205	198.169	166.829	163.166	203.14	202.666	196.093	173.685	161.789	195.143	209.64	199.865		6	129.032
N22	123.654	117.371	131.132	134.947	137.256	136.242	112.11	128.166	133.921	136.115	140.492	115.581	122.77	132.671	135.16	138.087	123.449	118.73	131.722	134.421	136.638	130.697	114.306	130.171	133.989	135.758	137.728	112.16	127.115	133.449	135.989	140.618		5	107.527
N23																																		0	0
N24																																		0	0
O01	349.531	334.334	337.826	327.494	332.275	341.256	335.275	328.289	335.065	349.728	330.713	332.129	328.242	347.115	332.132	333.963	333.854	335.247	333.537	329.034	342.433	343.23	333.64	331.225	354	337.657	336.323	338.89	344.247	330.362	326.66	349.531		10	215.054
O02																																		0	0
O03	149.32	148.587	135.362	126.492	149.438	149.312	132.149	128.362	149.607	148.604	128.952	131.876	150.817	147.753	124.551	136.416	150.924	144.75	121.435	141.683	150.379	138.289	122.784	147.138	149.503	135.469	125.963	148.421	149.312	132.242	129.222	150.34		7	150.538
O04																																		0	0
O05	347.076	294.382	204.753	244.581	351.301	275.52	199.744	257.475	359.379	259.677	200.211	272.32	347.688	244.191	200.885	287.944	341.031	229.284	207.225	307.789	322.902	215.758	221.48	329.225	291.129	202.124	244.904	347.337	259.48	200.41	276.649	347.076		7	150.538
O06	279.762	279.406	270.825	271.233	272.804	271.333	266.917	268.896	276.073	273.304	265.903	271.958	276.193	269.243	266.061	272.783	275.467	268.083	268.585	275.929	281.087	272.337	268.564	274.726	273.476	266.903	269.814	276.16	272.946	265.507	271.929	278.08		7	150.538
O07	1466.72	1676.37	1803.1	1478.47	1456.72	1746.37	1706.6	1467.31	1526.99	1811.25	1567.65	1447.12	1635.21	1769.17	1447.85	1430.98	1729.22	1666.85	1468.8	1581.16	1785.26	1507.72	1440.12	1679.42	1718.96	1436.78	1487.12	1786.23	1580.16	1457.29	1654.2	1750.8		8	172.043
O08	147.671	156.663	146.258	127.208	146.503	158.382	146.525	127.32	146.815	156.829	146.087	127.199	146.924	157.284	147.303	127.952	147.854	157.351	146.096	127.739	146.045	156.86	142.812	128.441	146.64	158.048	142.006	128.742	147.598	160.07	138.48	131.508		8	172.043
O09																																		0	0
O10	488.433	466.334	437.323	472.767	484.334	448.688	433.301	481.705	463.031	442.048	440.553	478.489	454.705	424.199	459.152	474.051	441.865	435.236	474.992	464.236	436.553	442.624	482.534	443.062	416.764	470.994	470.014	439.433	435.343	478.242	453.287	424.573		8	172.043
O11	232.882	157.348	229.525	273.36	198.017	161.233	267.079	258.494	169.604	198.27	274.691	225.64	155.907	235.483	270.042	187.362	166.301	271.517	245.323	163.404	219.121	271.643	204.264	162.393	264.64	254.542	166.545	203.531	272.073	214.14	157.048	254.699		8	172.043
O12	285.638	419.508	441.952	369.958	296.011	423.402	431.744	343.52	316.051	433.539	435.924	311.632	341.042	439.115	425.666	288.348	378.789	433.424	390.343	285.039	416.028	432.138	351.247	307.624	424.699	427.239	309.317	343.98	425.969	409.424	282.761	391.129		8	172.043
O13	133.652	131.236	126.346	103.876	107.36	133.334	119.966	103.486	115.334	134.067	111.579	103.601	123.222	131.753	106.354	103.994	131.376	124.107	103.719	111.722	134.59	115	103.629	120.295	133.11	107.607	103.64	130.528	126.772	104.191	109.596	133.652		7	150.538
O14																																		0	0
O15	327.904	328.287	327.663	319.416	331.065	336.919	332.244	319.514	321.374	334.744	335.399	315.607	328.452	344.632	338.393	316.542	326.43	337.216	340.489	315.657	325.202	341.303	337.587	314.576	323.921	335.037	324.326	312.034	320.548	330.876	329.635	315.281		8	172.043
O16																																		0	0
O17	184.654	195.736	215.056	205.469	184.034	206.272	218.301	189.638	193.584	212.511	206.118	182.952	205.444	216.697	188.056	192.312	213.581	203.323	182.854	205.022	214.486	186.348	194.795	214.379	197.553	184.896	207.452	211.374	181.688	198.295	215.91	191.466		9	193.548
O18	206.239	221.761	225.677	219.871	202.163	218.961	221.539	219.581	202.781	220.065	223.972	217.528	204.163	218.542	221.919	217.416	204.393	219.711	219.051	211.213	208.635	220.219	218.744	209.907	211.68	221.194	221.334	204.289	215.89	221.596	221.809	200.989		8	172.043
O19																																		0	0
O20	140.36	135.402	135.022	131.719	146.542	134.494	135.096	132.469	147.107	135.295	136.239	132.553	146.601	133.902	136.059	133.396	144.851	133.949	136.39	135.284	144.843	133.854	137.292	135.843	143.421	133.584	137.031	138.115	142.272	133.247	136.449	140.36		12	258.065
O21	143.084	143.096	142.904	143.284	142.042	143.225	142.444	142.166	143.744	141.64	140.374	140.421	141.862	142.643	143.975	142.202	140.719	141.694	140.104	143.449	143.539	141.326	141.972	142.463	145.787	143.542	142.705	141.885	140.357	139.449	142.688	143.084		8	172.043
O22	120.699	121.07	116.379	115.449	120.219	121.034	121.149	113.053	119.958	121.441	121.719	115.851	117.427	120.73	121.635	119.632	113.708	120.781	121.031	121.379	114.014	118.806	121.419	121.82	117.438	115.775	120.438	121.104	120.983	113.076	119.882	121.087		7	150.538
O23																																		0	0
O24																																		0	0
P01																																		0	0
P02	119.469	135.382	143.624	132.528	121.388	136.823	144.615	129.312	123.778	137.73	144.022	124.823	126.463	138.713	143.43	120.048	130.463	141.149	139.989	118.579	134.742	143.34	134.604	121.382	136.177	144.449	127.949	124.966	137.784	143.843	121.36	130.447		8	172.043
P03	142.775	144.306	153.199	145.379	142.43	146.517	151.671	144.312	142.073	152.067	148.287	143.879	144.028	154.157	145.433	142.34	145.899	152.834	144.39	141.784	151.435	149.239	142.975	144.076	153.618	145.587	142.205	149.258	151.062	143.612	142.924	153.008		8	172.043
P04																																		0	0
P05	110.433	129.146	109.742	109.211	115.177	136.048	111.104	109.368	111.837	137.753	113.011	109.483	110.455	137.267	114.469	109.539	110.312	131.478	119.91	109.775	109.843	128.039	123.927	109.798	109.669	122.975	129.531	110.256	109.674	118.691	133.626	110.433		8	172.043
P06	267.121	252.292	238.267	269.18	267.958	244.02	249.289	267.02	266.503	231.806	258.478	263.708	264.306	227.079	266.441	267.295	254.438	236.298	265.483	263.253	240.028	249.781	262.992	264.671	228.166	263.07	264.216	257.725	231.188	265.34	264.511	244.643		8	172.043
P07																																		0	0
P08	138.744	139.157	174.823	169.458	147.5	138.983	178.933	164.803	144.525	141.705	178.899	161.958	142.303	147.559	179.705	155.629	139.112	158.213	175.713	151.742	137.463	165.935	170.685	149.407	138.713	177.112	162.511	143.292	142.132	178.093	157.492	138.744		8	172.043
P09	143.84	138.244	118.239	118.112	144.494	137.736	118.264	119.129	145.511	135.098	118.23	120.185	147.857	132.393	117.992	124.32	148.022	126.34	117.744	128.556	147.404	123.43	117.761	133.011	145.011	120.806	117.955	137.778	141.393	119.045	118.885	143.84		7	150.538
P10	169.671	144.742	155.14	169.966	158.699	139.43	169.593	164.32	144.556	156.944	169.559	160.399	145.949	169.753	163.93	140.885	161.433	169.461	154.449	146.284	168.581	165.048	139.84	168.404	170.722	146.242	152.331	167.534	159.053	140.447	169.253	169.258		8	172.043
P11																																		0	0
P12	206.002	156.822	227.634	249.72	169.199	167.063	269.58	204.63	164.156	221.063	251.005	170.74	170.474	268.032	204.578	156.876	233.752	241.695	169.95	182.122	266.194	191.393	157.682	247.312	231.91	165.043	203.21	256.813	173.246	163.88	264.806	206.002		9	193.548
P13	191.924	144.621	165.028	197.871	158.315	147.404	191.208	184.539	144.031	171.688	197.331	150.888	155.152	192.86	167.697	144.618	180.938	188.362	144.225	166.256	195.444	153.823	150.034	191.643	175.129	143.657	177.511	191.534	145.975	164.281	195.82	155.542		9	193.548
P14	367.543	331.079	172.798	190.343	338.63	306.777	166.065	203.871	352.572	272.545	161.129	229.481	373.877	241.528	159.689	255.76	371.569	207.364	160.927	289.707	354.592	186.196	172.29	319.267	333.663	174.152	190.633	343.411	297.364	163.762	220.32	367.543		7	150.538
P15	187.756	163.758	207.34	211.722	165.553	165.548	227.25	194.82	165.596	183.862	228.343	175.421	163.497	199.02	218.348	166.056	164.096	220.469	198.91	162.447	179.104	227.876	175.899	162.143	200.531	215.587	166.331	165.654	225.022	191.427	162.169	187.756		8	172.043
P16	158.851	143.211	219.812	201.503	156.287	149.376	224.758	188.68	150.07	161.419	226.663	174.154	144.444	180.657	219.728	166.076	141.624	200.253	209.264	155.753	145.615	222.753	191.553	148.969	158.213	226.77	178.323	143.202	180.629	220.284	168.247	140.657		8	172.043
P17	236.149	244.183	237.402	230.657	239.584	243.042	234.022	231.202	241.919	239.82	231.216	233.177	243.329	235.986	229.455	237.944	240.806	231.871	230.986	242.539	236.801	229.486	235.913	242.188	233.194	229.902	241.028	239.433	229.107	232.952	242.919	236.944		9	193.548
P18	215.624	162.775	202.89	197.621	212.756	160.815	204.135	198.346	208.396	160.669	205.733	197.435	207.626	159.75	204.399	201.921	202.646	165.163	208.098	204.542	199.708	167.042	206.126	206.042	192.171	170.154	202.862	214.449	182.753	178.11	199.559	215.624		11	236.559
P19																																		0	0
P20	226.846	307.447	261.705	233.632	233.486	307.697	249.537	225.365	247.152	297.497	242.663	223.278	273.312	280.851	236.691	220.826	302.879	256.916	230.705	235.966	303.865	248.385	225.177	269.778	281.315	242.497	224.25	300.787	255.466	227.604	239.205	297.149		8	172.043
P21	128.978	130.121	126.121	117.331	128.596	131.61	127.219	117.326	131.576	136.68	128.862	117.042	129.334	130.039	125.365	116.907	132.059	134.944	125.736	117.669	130.528	129.118	124.61	119.138	131.508	131.126	122.556	120.966	134.503	132.472	121.382	124.584		8	172.043
P22	116.663	129.739	129.354	117.284	123.868	129.27	129.963	129.73	126.354	116.756	127.022	128.893	130.006	129.829	120.733	121.379	129.135	130.346	130.042	128.758	116.101	125.59	129.674	130.219	129.545	122.638	120.25	128.615	130.272	129.874	128.924	116.663		6	129.032
P23																																		0	0
P24																																		0	0

## Sheet: HEART RATE
Column	Row	# Peaks	Heart Rate	Treatment (µM)
1	A	8	172.043	0
1	B	8	172.043	0
1	C	0		0
1	D	0		0
1	E	8	172.043	0
1	F	0		0
1	G	13	279.57	0
1	H	0		0
1	I	8	172.043	0
1	J	0		0
1	K	8	172.043	0
1	L	0		0
1	M	8	172.043	0
1	N	8	172.043	0
1	O	10	215.054	0
1	P	0		0
2	A	7	150.538	0
2	B	8	172.043	0
2	C	0		0
2	D	7	150.538	0
2	E	0		0
2	F	8	172.043	0
2	G	0		0
2	H	8	172.043	0
2	I	13	279.57	0
2	J	8	172.043	0
2	K	12	258.065	0
2	L	0		0
2	M	0		0
2	N	0		0
2	O	0		0
2	P	8	172.043	0
3	A	8	172.043	0.05
3	B	0		0.05
3	C	8	172.043	0.05
3	D	7	150.538	0.05
3	E	7	150.538	0.05
3	F	0		0.05
3	G	0		0.05
3	H	7	150.538	0.05
3	I	0		0.05
3	J	7	150.538	0.05
3	K	0		0.05
3	L	0		0.05
3	M	11	236.559	0.05
3	N	8	172.043	0.05
3	O	7	150.538	0.05
3	P	8		0.05
4	A	8	172.043	0.05
4	B	0		0.05
4	C	0		0.05
4	D	0		0.05
4	E	8	172.043	0.05
4	F	7	150.538	0.05
4	G	8	172.043	0.05
4	H	7	150.538	0.05
4	I	8	172.043	0.05
4	J	8	172.043	0.05
4	K	8	172.043	0.05
4	L	7	150.538	0.05
4	M	8	172.043	0.05
4	N	0		0.05
4	O	0		0.05
4	P	0		0.05
5	A	0		0.098
5	B	0		0.098
5	C	7	150.538	0.098
5	D	8	172.043	0.098
5	E	6	129.032	0.098
5	F	0		0.098
5	G	8	172.043	0.098
5	H	7	150.538	0.098
5	I	7	150.538	0.098
5	J	8	172.043	0.098
5	K	7	150.538	0.098
5	L	8	172.043	0.098
5	M	8	172.043	0.098
5	N	8	172.043	0.098
5	O	7	150.538	0.098
5	P	8	172.043	0.098
6	A	0		0.098
6	B	6	129.032	0.098
6	C	7	150.538	0.098
6	D	7	150.538	0.098
6	E	0		0.098
6	F	0		0.098
6	G	8	172.043	0.098
6	H	8	172.043	0.098
6	I	0		0.098
6	J	9	193.548	0.098
6	K	0		0.098
6	L	0		0.098
6	M	8	172.043	0.098
6	N	0		0.098
6	O	7	150.538	0.098
6	P	8	172.043	0.098
7	A	8	172.043	0.195
7	B	7		0.195
7	C	0		0.195
7	D	8	172.043	0.195
7	E	0		0.195
7	F	0		0.195
7	G	14	301.075	0.195
7	H	8	172.043	0.195
7	I	7	150.538	0.195
7	J	7	150.538	0.195
7	K	7	150.538	0.195
7	L	0		0.195
7	M	0		0.195
7	N	12	258.065	0.195
7	O	8	172.043	0.195
7	P	0		0.195
8	A	0		0.195
8	B	0		0.195
8	C	7	150.538	0.195
8	D	15	322.581	0.195
8	E	7	150.538	0.195
8	F	7	150.538	0.195
8	G	7	150.538	0.195
8	H	0		0.195
8	I	0		0.195
8	J	0		0.195
8	K	0		0.195
8	L	8	172.043	0.195
8	M	7	150.538	0.195
8	N	8	172.043	0.195
8	O	8	172.043	0.195
8	P	8	172.043	0.195
9	A	8	172.043	0.39
9	B	0		0.39
9	C	8	172.043	0.39
9	D	0		0.39
9	E	0		0.39
9	F	8	172.043	0.39
9	G	0		0.39
9	H	6	129.032	0.39
9	I	7	150.538	0.39
9	J	0		0.39
9	K	0		0.39
9	L	7	150.538	0.39
9	M	0		0.39
9	N	0		0.39
9	O	0		0.39
9	P	7	150.538	0.39
10	A	8	172.043	0.39
10	B	8	172.043	0.39
10	C	8	172.043	0.39
10	D	8	172.043	0.39
10	E	8	172.043	0.39
10	F	8	172.043	0.39
10	G	0		0.39
10	H	8	172.043	0.39
10	I	8	172.043	0.39
10	J	9	193.548	0.39
10	K	8	172.043	0.39
10	L	8	172.043	0.39
10	M	9	193.548	0.39
10	N	0		0.39
10	O	8	172.043	0.39
10	P	8	172.043	0.39
11	A	7		0.78
11	B	0		0.78
11	C	8	172.043	0.78
11	D	8	172.043	0.78
11	E	0		0.78
11	F	8	172.043	0.78
11	G	0		0.78
11	H	8	172.043	0.78
11	I	7	150.538	0.78
11	J	8	172.043	0.78
11	K	0		0.78
11	L	7	150.538	0.78
11	M	8	172.043	0.78
11	N	6	129.032	0.78
11	O	8	172.043	0.78
11	P	0		0.78
12	A	7	150.538	0.78
12	B	7	150.538	0.78
12	C	10	215.054	0.78
12	D	8	172.043	0.78
12	E	7	150.538	0.78
12	F	8	172.043	0.78
12	G	6		0.78
12	H	8	172.043	0.78
12	I	8	172.043	0.78
12	J	7	150.538	0.78
12	K	0		0.78
12	L	8	172.043	0.78
12	M	0		0.78
12	N	8	172.043	0.78
12	O	8	172.043	0.78
12	P	9	193.548	0.78
13	A	0		1.56
13	B	8	172.043	1.56
13	C	0		1.56
13	D	8	172.043	1.56
13	E	8	172.043	1.56
13	F	6	129.032	1.56
13	G	0		1.56
13	H	8	172.043	1.56
13	I	0		1.56
13	J	7	150.538	1.56
13	K	7	150.538	1.56
13	L	0		1.56
13	M	8	172.043	1.56
13	N	7	150.538	1.56
13	O	7	150.538	1.56
13	P	9	193.548	1.56
14	A	8	172.043	1.56
14	B	8	172.043	1.56
14	C	9	193.548	1.56
14	D	0		1.56
14	E	0		1.56
14	F	0		1.56
14	G	0		1.56
14	H	7	150.538	1.56
14	I	0		1.56
14	J	0		1.56
14	K	0		1.56
14	L	8	172.043	1.56
14	M	0		1.56
14	N	0		1.56
14	O	0		1.56
14	P	7	150.538	1.56
15	A	7	150.538	3.125
15	B	8	172.043	3.125
15	C	7	150.538	3.125
15	D	8	172.043	3.125
15	E	9	193.548	3.125
15	F	0		3.125
15	G	0		3.125
15	H	0		3.125
15	I	8	172.043	3.125
15	J	11	236.559	3.125
15	K	8	172.043	3.125
15	L	7	150.538	3.125
15	M	7	150.538	3.125
15	N	9	193.548	3.125
15	O	8	172.043	3.125
15	P	8	172.043	3.125
16	A	0		3.125
16	B	0		3.125
16	C	8	172.043	3.125
16	D	10	215.054	3.125
16	E	8	172.043	3.125
16	F	7	150.538	3.125
16	G	7	150.538	3.125
16	H	8	172.043	3.125
16	I	8	172.043	3.125
16	J	7	150.538	3.125
16	K	0		3.125
16	L	8	172.043	3.125
16	M	0		3.125
16	N	8	172.043	3.125
16	O	0		3.125
16	P	8	172.043	3.125
17	A	0		6.25
17	B	0		6.25
17	C	0		6.25
17	D	7	150.538	6.25
17	E	8	172.043	6.25
17	F	8	172.043	6.25
17	G	7	150.538	6.25
17	H	8	172.043	6.25
17	I	8	172.043	6.25
17	J	8	172.043	6.25
17	K	0		6.25
17	L	8	172.043	6.25
17	M	0		6.25
17	N	0		6.25
17	O	9	193.548	6.25
17	P	9	193.548	6.25
18	A	8	172.043	6.25
18	B	8	172.043	6.25
18	C	8	172.043	6.25
18	D	7	150.538	6.25
18	E	7	150.538	6.25
18	F	0		6.25
18	G	0		6.25
18	H	11	236.559	6.25
18	I	7	150.538	6.25
18	J	9	193.548	6.25
18	K	7		6.25
18	L	9	193.548	6.25
18	M	7	150.538	6.25
18	N	8	172.043	6.25
18	O	8	172.043	6.25
18	P	11	236.559	6.25
19	A	9	193.548	12.5
19	B	8	172.043	12.5
19	C	0		12.5
19	D	7	150.538	12.5
19	E	7	150.538	12.5
19	F	0		12.5
19	G	8	172.043	12.5
19	H	8	172.043	12.5
19	I	8	172.043	12.5
19	J	0		12.5
19	K	8	172.043	12.5
19	L	6	129.032	12.5
19	M	8	172.043	12.5
19	N	7	150.538	12.5
19	O	0		12.5
19	P	0		12.5
20	A	8	172.043	12.5
20	B	7	150.538	12.5
20	C	8	172.043	12.5
20	D	8	172.043	12.5
20	E	8	172.043	12.5
20	F	0		12.5
20	G	6	129.032	12.5
20	H	7	150.538	12.5
20	I	7	150.538	12.5
20	J	0		12.5
20	K	6	129.032	12.5
20	L	8	172.043	12.5
20	M	0		12.5
20	N	8	172.043	12.5
20	O	12	258.065	12.5
20	P	8	172.043	12.5
21	A	0		25
21	B	6		25
21	C	6		25
21	D	11		25
21	E	5		25
21	F	7		25
21	G	5		25
21	H	7		25
21	I	12		25
21	J	0		25
21	K	10		25
21	L	6		25
21	M	6		25
21	N	6		25
21	O	8		25
21	P	8		25
22	A	0		25
22	B	8		25
22	C	7		25
22	D	7		25
22	E	0		25
22	F	0		25
22	G	0		25
22	H	7		25
22	I	7		25
22	J	6		25
22	K	0		25
22	L	6		25
22	M	0		25
22	N	5		25
22	O	7		25
22	P	6		25
23	A	0		50
23	B	0		50
23	C	0		50
23	D	0		50
23	E	0		50
23	F	0		50
23	G	0		50
23	H	0		50
23	I	0		50
23	J	0		50
23	K	0		50
23	L	0		50
23	M	0		50
23	N	0		50
23	O	0		50
23	P	0		50
24	A	0		50
24	B	0		50
24	C	0		50
24	D	0		50
24	E	0		50
24	F	0		50
24	G	0		50
24	H	0		50
24	I	0		50
24	J	0		50
24	K	0		50
24	L	0		50
24	M	0		50
24	N	0		50
24	O	0		50
24	P	0		50

## Sheet: Unsuccessful wells
	1	2	3	4	5	6	7	8	9	10	11	12	13	14	15	16	17	18	19	20	21	22	23	24
A					Dead	W.O.		W.O.					W.O.			Dead	W.O.				Dead	Malformed	(N/A)	(N/A)
B			W.O.	Dead	Malformed			W.O.	Dead		Dead					Dead	W.O.						(N/A)	(N/A)
C	Malformed	W.O.		W.O.			W.O.						Dead				W.O.		Dead				(N/A)	(N/A)
D	Dead			W.O.					W.O.					W.O.									(N/A)	(N/A)
E		Dead				Dead	Dead		W.O.		U.H.			W.O.									(N/A)	(N/A)
F	Dead		W.O.		W.O.	W.O.	W.O.						Dead	Dead	Malformed			Dead	W.O.	W.O.		Dead	(N/A)	(N/A)
G		W.O.	W.O.						Dead	Dead	Dead		W.O.	W.O.	Dead			Dead				Dead	(N/A)	(N/A)
H	Dead							Dead							Dead								(N/A)	(N/A)
I			Dead			W.O.		W.O.					Dead	W.O.									(N/A)	(N/A)
J	Malformed							W.O.	Malformed					Dead					Dead	Dead	Malformed		(N/A)	(N/A)
K			Dead			Dead		W.O.	Dead		Dead	W.O.		Dead		Dead	Dead			Dead		Dead	(N/A)	(N/A)
L	Malformed	W.O.	Dead			Dead	Dead						Dead										(N/A)	(N/A)
M		Malformed					Dead		W.O.			W.O.		Dead		Dead	W.O.			W.O.	Dead		(N/A)	(N/A)
N		W.O.		Dead		Dead			W.O.	Dead				Dead			W.O.	Dead					(N/A)	(N/A)
O		Malformed		W.O.					Dead		Malformed			W.O.		W.O.			W.O.				(N/A)	(N/A)
P	Dead			Dead			Dead				Dead								Dead				(N/A)	(N/A)
