# Supplementary material for: High-Content Screening in Zebrafish Embryos Identifies Butafenacil as a Potent Inducer of Anemia
Source: PLoS One. 2014 Aug 4;9(8):e104190. doi: 10.1371/journal.pone.0104190 (PMC4121296; doi:10.1371/journal.pone.0104190)
Supplement: Dataset S1 — Microsoft Excel spreadsheets containing raw data for all chemical screening assays. (ZIP) [file pone.0104190.s036.zip › Dataset S1/10- Tribufos/Tribufos_ISV.xlsx]

## Sheet: Description
ToxCast Screen - ISV
Tribufos
Data was collected using the Intersegmental Vessel Journal in MetaXpress
Imaged 74 hpf fli1 larvae using ImageXpress
Incubated larvae in 100 mg/l MS-222 for 30 min
Centrifuged plate for 2 min at 200 rpm
Imaging parameters:
*1 frame
*FITC
*2X magnification; 1 site/well
Had the doors off of the imager and the fan on to stablize temperature
Test Initation Date: 8/23/13
Imaging Date: 8/26/13
Start Imaging Temperature: 26°C
End Imaging Temperature: 26°C
Total Imaging Duration: 0:09
W.O. = Wrong Orientation
U.H. = Unhatched
N.A. = Not Analyzed (Did not meet analysis criteria)
Malf. = Malformed

## Sheet: ISV
Time point	1
Measurement	Thresholded Area (Show Region Statistics)
	1	2	3	4	5	6	7	8	9	10	11	12	13	14	15	16	17	18	19	20	21	22	23	24
A	308949	278020							242406	335701		218684		238199	246728			256954	271928	263483
B						279916				266545		282686	234075	303252	274615			252580	259599	239605	207885	278624
C						231326		312010	324184	257370	354914	293776			277802	303669		297452		287976	262910	279020
D		272064	272272		339179	252757	277833	277375		320622	284050	194067	131960		242635	264014	284498	325131	164784	198492		273751
E	217362		262140	287767	253767			332993							247925	230399	261817	252236	255725		236970
F		236595		249591				202262	262213	136188	288528	171407	241771			119474	266441				139770
G	301919				262077	212467										257183	177946		203366	253694
H			137958		100376	197930	317540		270242	220184	292672	342199	315665	277843		153849	313635	274688	155505		267732	243395
I		212592		161004	264306		249841	266555	288392		294245	324371			236960	184153	253996	314426	242719		220486	247748
J		175333		231024	297889	213415	299587			279947	244864	135844	157432			276385						205782
K	321528			250674			219600	212249		257818			241417		237730				310115	288330	236616
L				181258	170584			332400	172344		264868	121078			276552	265535	323319	265514	230295	123629	230597	255454
M	291766		191484		257183	325506		362370		227942	108374	292578			277260			245843	260734		244260
N	288361	157557	265566		272564			302742	193421		206136	356007	316873		230191			299202	137875	275615	230024	231055
O	325756		279447		297733			244249					298941				342845			241021	177259	231628
P		323226			278031		245072	234273	229202	140072		231035	259182	288424	277906	232367	343344	253996			262942	239105

## Sheet: Normalized ISV
Row	Treatment (µM)	ISV Area	Body Length (µm)	Normalized ISV
A	0	308949	3134.98	98.5489
B	0
C	0
D	0
E	0	217362	3085.09	70.4556
F	0
G	0	301919	3106.27	97.1967
H	0
I	0
J	0
K	0	321528	2950	108.993
L	0
M	0	291766	3046.84	95.7602
N	0	288361	3077.4	93.7027
O	0	325756	3046.44	106.93
P	0
A	0	278020	2977.53	93.3727
B	0
C	0
D	0	272064	2758.63	98.6227
E	0
F	0	236595	2980.25	79.3878
G	0
H	0
I	0	212592	3055.2	69.5836
J	0	175333	2941.73	59.602
K	0
L	0
M	0
N	0	157557	2776.21	56.7524
O	0
P	0	323226	3105.68	104.076
A	0.05
B	0.05
C	0.05
D	0.05	272272	2853	95.4337
E	0.05	262140	2872.98	91.2431
F	0.05
G	0.05
H	0.05	137958	2776.21	49.693
I	0.05
J	0.05
K	0.05
L	0.05
M	0.05	191484	3017.37	63.4605
N	0.05	265566	2924.12	90.8189
O	0.05	279447	2857.81	97.7836
P	0.05
A	0.05
B	0.05
C	0.05
D	0.05
E	0.05	287767	3040.82	94.6348
F	0.05	249591	2954.6	84.4755
G	0.05
H	0.05
I	0.05	161004	2889.43	55.7216
J	0.05	231024	2628.93	87.8778
K	0.05	250674	3042.19	82.3993
L	0.05	181258	2915.32	62.1742
M	0.05
N	0.05
O	0.05
P	0.05
A	0.098
B	0.098
C	0.098
D	0.098	339179	3069.84	110.488
E	0.098	253767	2869.04	88.4503
F	0.098
G	0.098	262077	3133.24	83.6441
H	0.098	100376	2898.72	34.6276
I	0.098	264306	2659.99	99.3635
J	0.098	297889	2984.81	99.8018
K	0.098
L	0.098	170584	2637.1	64.6862
M	0.098	257183	2988.97	86.0441
N	0.098	272564	3037.94	89.7198
O	0.098	297733	3030.99	98.2297
P	0.098	278031	2937.12	94.6611
A	0.098
B	0.098	279916	2899.73	96.5316
C	0.098	231326	2962.64	78.0812
D	0.098	252757	2986.78	84.6253
E	0.098
F	0.098
G	0.098	212467	2997.44	70.8829
H	0.098	197930	3045.7	64.9867
I	0.098
J	0.098	213415	2896.9	73.6701
K	0.098
L	0.098
M	0.098	325506	3027.8	107.506
N	0.098
O	0.098
P	0.098
A	0.195
B	0.195
C	0.195
D	0.195	277833	3101.87	89.5696
E	0.195
F	0.195
G	0.195
H	0.195	317540	3051.21	104.07
I	0.195	249841	2852.75	87.5791
J	0.195	299587	3098.97	96.673
K	0.195	219600	2991.41	73.4105
L	0.195
M	0.195
N	0.195
O	0.195
P	0.195	245072	3081.55	79.5288
A	0.195
B	0.195
C	0.195	312010	2883.14	108.219
D	0.195	277375	2720.02	101.975
E	0.195	332993	3099.94	107.419
F	0.195	202262	2914.05	69.4093
G	0.195
H	0.195
I	0.195	266555	2871.46	92.8291
J	0.195
K	0.195	212249	3027.23	70.1132
L	0.195	332400	2874.12	115.653
M	0.195	362370	3159.1	114.707
N	0.195	302742	3077.86	98.3612
O	0.195	244249	3011.72	81.0995
P	0.195	234273	2996.23	78.1893
A	0.39	242406	3115.53	77.8058
B	0.39
C	0.39	324184	3103.91	104.444
D	0.39
E	0.39
F	0.39	262213	2889.89	90.7345
G	0.39
H	0.39	270242	2821.52	95.7788
I	0.39	288392	2854.27	101.039
J	0.39
K	0.39
L	0.39	172344	2986.3	57.7115
M	0.39
N	0.39	193421	2857.08	67.6987
O	0.39
P	0.39	229202	2585.63	88.6444
A	0.39	335701	3135.89	107.051
B	0.39	266545	2941.11	90.6271
C	0.39	257370	2938.39	87.5891
D	0.39	320622	2891.52	110.883
E	0.39
F	0.39	136188	3089.38	44.0827
G	0.39
H	0.39	220184	3082.37	71.4333
I	0.39
J	0.39	279947	2969.94	94.2602
K	0.39	257818	2873.94	89.709
L	0.39
M	0.39	227942	2818.28	80.8797
N	0.39
O	0.39
P	0.39	140072	2968.58	47.1849
A	0.78
B	0.78
C	0.78	354914	2925.74	121.307
D	0.78	284050	2851.24	99.6231
E	0.78
F	0.78	288528	3001.81	96.118
G	0.78
H	0.78	292672	3071.35	95.291
I	0.78	294245	2834.81	103.797
J	0.78	244864	2851.81	85.8626
K	0.78
L	0.78	264868	3046.78	86.9338
M	0.78	108374	3000.56	36.1177
N	0.78	206136	3027.46	68.0886
O	0.78
P	0.78
A	0.78	218684	3025.71	72.2752
B	0.78	282686	2918.34	96.8651
C	0.78	293776	2894.32	101.501
D	0.78	194067	2990.66	64.8908
E	0.78
F	0.78	171407	2705.04	63.3658
G	0.78
H	0.78	342199	2946.66	116.131
I	0.78	324371	2934.57	110.535
J	0.78	135844	2750.41	49.3906
K	0.78
L	0.78	121078	3069.17	39.4498
M	0.78	292578	2779.22	105.273
N	0.78	356007	3015.59	118.056
O	0.78
P	0.78	231035	3066.71	75.3363
A	1.56
B	1.56	234075	2907.03	80.5206
C	1.56
D	1.56	131960	2874.78	45.9028
E	1.56
F	1.56	241771	2646.64	91.35
G	1.56
H	1.56	315665	3164.27	99.7592
I	1.56
J	1.56	157432	2863.28	54.983
K	1.56	241417	2965.04	81.421
L	1.56
M	1.56
N	1.56	316873	2929.13	108.18
O	1.56	298941	2767.6	108.015
P	1.56	259182	3219.48	80.5044
A	1.56	238199	2857.9	83.3476
B	1.56	303252	2824.04	107.382
C	1.56
D	1.56
E	1.56
F	1.56
G	1.56
H	1.56	277843	2842.04	97.7619
I	1.56
J	1.56
K	1.56
L	1.56
M	1.56
N	1.56
O	1.56
P	1.56	288424	2942.4	98.0232
A	3.125	246728	3102.13	79.5351
B	3.125	274615	2929.09	93.7545
C	3.125	277802	3008.18	92.3487
D	3.125	242635	2925.98	82.9245
E	3.125	247925	3027.38	81.8945
F	3.125
G	3.125
H	3.125
I	3.125	236960	2942.01	80.5436
J	3.125
K	3.125	237730	2973.58	79.9476
L	3.125	276552	3119.17	88.662
M	3.125	277260	2915.12	95.1109
N	3.125	230191	3032.08	75.9184
O	3.125
P	3.125	277906	3048	91.1765
A	3.125
B	3.125
C	3.125	303669	3001.56	101.17
D	3.125	264014	2944.48	89.6642
E	3.125	230399	3028.32	76.0815
F	3.125	119474	3009.12	39.7041
G	3.125	257183	2927.36	87.8549
H	3.125	153849	2817.93	54.5966
I	3.125	184153	2906.37	63.3618
J	3.125	276385	2942.4	93.9319
K	3.125
L	3.125	265535	2854.41	93.0261
M	3.125
N	3.125
O	3.125
P	3.125	232367	3027.71	76.7469
A	6.25
B	6.25
C	6.25
D	6.25	284498	2855.4	99.6349
E	6.25	261817	3116.99	83.9968
F	6.25	266441	3079.73	86.5142
G	6.25	177946	2744.82	64.8299
H	6.25	313635	2996.28	104.675
I	6.25	253996	3030.02	83.8268
J	6.25
K	6.25
L	6.25	323319	3077.2	105.069
M	6.25
N	6.25
O	6.25	342845	3042.69	112.678
P	6.25	343344	2962.32	115.904
A	6.25	256954	2880.92	89.1917
B	6.25	252580	3053.23	82.7256
C	6.25	297452	2844.52	104.57
D	6.25	325131	2802.53	116.013
E	6.25	252236	3048.47	82.742
F	6.25
G	6.25
H	6.25	274688	2964.66	92.6541
I	6.25	314426	3086.94	101.857
J	6.25
K	6.25
L	6.25	265514	2907.29	91.3269
M	6.25	245843	2933.21	83.8136
N	6.25	299202	2935.15	101.937
O	6.25
P	6.25	253996	3016.13	84.2127
A	12.5	271928	2845.81	95.5539
B	12.5	259599	2851.63	91.0352
C	12.5
D	12.5	164784	2935.28	56.1391
E	12.5	255725	3114.69	82.1029
F	12.5
G	12.5	203366	2894.43	70.261
H	12.5	155505	2757.74	56.3886
I	12.5	242719	2690.6	90.2098
J	12.5
K	12.5	310115	3004.27	103.225
L	12.5	230295	2747.8	83.8108
M	12.5	260734	2836	91.9371
N	12.5	137875	2800.25	49.2367
O	12.5
P	12.5
A	12.5	263483	2916.24	90.3503
B	12.5	239605	3014.92	79.4729
C	12.5	287976	2932.24	98.2102
D	12.5	198492	2933.46	67.665
E	12.5
F	12.5
G	12.5	253694	2870.13	88.3914
H	12.5
I	12.5
J	12.5
K	12.5	288330	2834.81	101.711
L	12.5	123629	2862.17	43.1942
M	12.5
N	12.5	275615	3015.4	91.4025
O	12.5	241021	2524.51	95.4723
P	12.5
A	25
B	25
C	25
D	25
E	25
F	25
G	25
H	25
I	25
J	25
K	25
L	25
M	25
N	25
O	25
P	25
A	25
B	25
C	25
D	25
E	25
F	25
G	25
H	25
I	25
J	25
K	25
L	25
M	25
N	25
O	25
P	25
A	50
B	50
C	50
D	50
E	50
F	50
G	50
H	50
I	50
J	50
K	50
L	50
M	50
N	50
O	50
P	50
A	50
B	50
C	50
D	50
E	50
F	50
G	50
H	50
I	50
J	50
K	50
L	50
M	50
N	50
O	50
P	50

## Sheet: Unsuccessful wells
	1	2	3	4	5	6	7	8	9	10	11	12	13	14	15	16	17	18	19	20	21	22	23	24
A			W.O.	W.O.	Dead	W.O.	W.O.	W.O.			Malf.		W.O.			Dead	W.O.				Dead	U.H.	Dead	Dead
B	W.O.	W.O.	W.O.	Dead	Malf.		Malf.	W.O.	Dead		Dead					Dead	W.O.
C	W.O.	W.O.	W.O.	W.O.	W.O.		W.O.						Dead	W.O.			W.O.		Dead					Dead
D	Dead			W.O.					W.O.					W.O.							Malf.		Dead	W.O.
E		Dead				Dead	Dead		W.O.	W.O. *	U.H.	W.O.	W.O.	W.O.						W.O.		Dead	Dead
F	Dead		W.O.		W.O.	W.O.	W.O.							Dead	W.O.			Dead	W.O.			Dead
G		W.O.	W.O.	W.O.			W.O.	W.O.	Dead	Dead	Dead	Malf.	Dead	W.O.	Dead			Dead			Malf.	U.H.		Malf.
H	W.O.	W.O.		W.O.				Dead							Dead					W.O.				U.H.
I	W.O.		Dead			W.O.				W.O.			Dead	W.O.						W.O.			Dead	Malf.
J	Malf.		W.O.											Dead	W.O.		W.O.	W.O.	Dead	Dead	Malf.			Dead
K		W.O.	Dead		W.O.	Dead					Dead	W.O.		Dead		Dead	Dead					Dead	W.O.	Dead
L	Malf.	W.O.	Dead			Dead	W.O.						Dead	W.O.
M		Malf.		W.O.			Dead						W.O.	Dead		Dead	W.O.			W.O.		Dead	Dead
N				Dead		Dead	W.O.			Dead				Dead		W.O.	W.O.						Dead	U.H.
O		Malf.		W.O.		W.O.	W.O.			W.O.	Malf.	W.O.		W.O.	W.O.	W.O.		W.O.	W.O.
P	Dead		Malf.	Dead		W.O.					Dead								Dead	W.O.			W.O.
