# Supplementary material for: High-Content Screening in Zebrafish Embryos Identifies Butafenacil as a Potent Inducer of Anemia
Source: PLoS One. 2014 Aug 4;9(8):e104190. doi: 10.1371/journal.pone.0104190 (PMC4121296; doi:10.1371/journal.pone.0104190)
Supplement: Dataset S1 — Microsoft Excel spreadsheets containing raw data for all chemical screening assays. (ZIP) [file pone.0104190.s036.zip › Dataset S1/10- Tribufos/Tribufos_Pericardial_Area.xlsx]

## Sheet: Description
ToxCast Screen- Pericardial Area
Tribufos
Data was collected using the Pericardial Area Journal in MetaXpress
Imaged 74 hpf fli1 larvae using ImageXpress
Incubated larvae in 100 mg/l MS-222 for 30 min
Centrifuged plate for 2 min at 200 rpm
Imaging parameters:
2X
Transmitted light
1 frame
Had the doors off of the imager and the fan on to stablize temperature
Test Initation Date: 8/23/13
Imaging Date:8/26/13
Start Imaging Temperature: 26°C
End Imaging Temperature: 26°C
Total Imaging Duration: 0:10
W.O. = Wrong Orientation
N.A. = Not Analyzed (did not meet analysis criteria)

## Sheet: Area
Time point	1
Measurement	Area (Show Region Statistics)
	1	2	3	4	5	6	7	8	9	10	11	12	13	14	15	16	17	18	19	20	21	22	23	24
A	11767.3	15599.5	10684.3	11236.2					8237.1	11663.2		15474.5		12475.4	10934.2			17671.8	9538.79	18890.1
B						9788.72				10996.7		10621.8	15162.1	19806.5	14474.8			14193.6	7997.59	12506.6	16474.2	12288
C						20389.7	17463.5	15828.6	9788.72	16536.7	19317.1	12954.4		8716.12	14412.3	12996.1		11371.6		10746.8	15037.1	16109.7
D		21805.9	15724.4	13329.3	11236.2	10434.4	15245.4	21295.7		15141.3	22691.1	10642.6	19233.8		10621.8	15505.7	17463.5	14214.5	13537.6	27554.2		17421.8
E	13246		8549.51	9663.75	20514.7			14214.5		11767.3		24628			16474.2	12975.3	23097.2	15599.5	15453.7		8622.4
F		13318.9		16661.6					10319.8	8976.46	14412.3	14464.4	7112.44			11892.2	12235.9				13808.3
G	11288.3			19806.5	22160	15984.8										14099.9	14797.6		11329.9	13766.7
H			20139.8	8622.4	9247.21		13787.5		13537.6	18994.3	16453.4	13766.7	14474.8	15932.7		12340	12308.8	17099	15203.8		13225.2	15453.7
I	9840.79	11371.6		8434.96	18536.1		13183.5	13037.7	20806.2		19223.4	14391.5		8372.48	17723.8	10246.9	13454.3	8455.79	11663.2		8934.81	13620.9
J		13183.5		9455.48	11371.6	11923.5	10996.7			10934.2	13454.3	12829.5	14474.8			16495	18098.7					13620.9
K	9788.72			14599.8	9018.12		13850	7112.44		16776.2			12090.1		14860.1			21795.5	11663.2	19317.1	10621.8
L				13037.7	7039.55		12902.4	19390	19598.3	16932.4	9517.97	13121		18515.3	13558.4	12996.1	14474.8	15401.6	11007.1	12288	11767.3	15526.6
M	13485.5		11663.2		15162.1	13246		13902.1		12308.8	14495.6	13100.2			10684.3			11225.8	7997.59		15453.7
N	15453.7		14245.7		15932.7		14839.3	29616.1				16453.4	14058.3		11236.2			22951.4	9601.27	16036.8	12808.6	10861.3
O	11767.3		22441.2		9517.97		9476.31	12371.3			10434.4		13506.3				15557.8	9538.79		12652.4	17067.8	11007.1
P		8997.29			13183.5		8872.33	15891	11975.6	9497.14		9663.75	14839.3	18504.8	12673.3	11225.8	13620.9	15474.5		13329.3	10611.4	12090.1

## Sheet: SPSS Input
Row	Treatment (µM)	Pericardial Area
A	0	11767.3
B	0
C	0
D	0
E	0	13246
F	0
G	0	11288.3
H	0
I	0	9840.79
J	0
K	0	9788.72
L	0
M	0	13485.5
N	0	15453.7
O	0	11767.3
P	0
A	0	15599.5
B	0
C	0
D	0	21805.9
E	0
F	0	13318.9
G	0
H	0
I	0	11371.6
J	0	13183.5
K	0
L	0
M	0
N	0
O	0
P	0	8997.29
A	0.05	10684.3
B	0.05
C	0.05
D	0.05	15724.4
E	0.05	8549.51
F	0.05
G	0.05
H	0.05	20139.8
I	0.05
J	0.05
K	0.05
L	0.05
M	0.05	11663.2
N	0.05	14245.7
O	0.05	22441.2
P	0.05
A	0.05	11236.2
B	0.05
C	0.05
D	0.05	13329.3
E	0.05	9663.75
F	0.05	16661.6
G	0.05	19806.5
H	0.05	8622.4
I	0.05	8434.96
J	0.05	9455.48
K	0.05	14599.8
L	0.05	13037.7
M	0.05
N	0.05
O	0.05
P	0.05
A	0.098
B	0.098
C	0.098
D	0.098	11236.2
E	0.098	20514.7
F	0.098
G	0.098	22160
H	0.098	9247.21
I	0.098	18536.1
J	0.098	11371.6
K	0.098	9018.12
L	0.098	7039.55
M	0.098	15162.1
N	0.098	15932.7
O	0.098	9517.97
P	0.098	13183.5
A	0.098
B	0.098	9788.72
C	0.098	20389.7
D	0.098	10434.4
E	0.098
F	0.098
G	0.098	15984.8
H	0.098
I	0.098
J	0.098	11923.5
K	0.098
L	0.098
M	0.098	13246
N	0.098
O	0.098
P	0.098
A	0.195
B	0.195
C	0.195	17463.5
D	0.195	15245.4
E	0.195
F	0.195
G	0.195
H	0.195	13787.5
I	0.195	13183.5
J	0.195	10996.7
K	0.195	13850
L	0.195	12902.4
M	0.195
N	0.195	14839.3
O	0.195	9476.31
P	0.195	8872.33
A	0.195
B	0.195
C	0.195	15828.6
D	0.195	21295.7
E	0.195	14214.5
F	0.195
G	0.195
H	0.195
I	0.195	13037.7
J	0.195
K	0.195	7112.44
L	0.195	19390
M	0.195	13902.1
N	0.195	29616.1
O	0.195	12371.3
P	0.195	15891
A	0.39
B	0.39
C	0.39	9788.72
D	0.39
E	0.39
F	0.39	10319.8
G	0.39
H	0.39	13537.6
I	0.39	20806.2
J	0.39
K	0.39
L	0.39	19598.3
M	0.39
N	0.39
O	0.39
P	0.39	11975.6
A	0.39	11663.2
B	0.39	10996.7
C	0.39	16536.7
D	0.39	15141.3
E	0.39	11767.3
F	0.39	8976.46
G	0.39
H	0.39	18994.3
I	0.39
J	0.39	10934.2
K	0.39	16776.2
L	0.39	16932.4
M	0.39	12308.8
N	0.39
O	0.39
P	0.39	9497.14
A	0.78
B	0.78
C	0.78	19317.1
D	0.78	22691.1
E	0.78
F	0.78	14412.3
G	0.78
H	0.78	16453.4
I	0.78	19223.4
J	0.78	13454.3
K	0.78
L	0.78	9517.97
M	0.78	14495.6
N	0.78
O	0.78	10434.4
P	0.78
A	0.78	15474.5
B	0.78	10621.8
C	0.78	12954.4
D	0.78	10642.6
E	0.78	24628
F	0.78	14464.4
G	0.78
H	0.78	13766.7
I	0.78	14391.5
J	0.78	12829.5
K	0.78
L	0.78	13121
M	0.78	13100.2
N	0.78	16453.4
O	0.78
P	0.78	9663.75
A	1.56
B	1.56	15162.1
C	1.56
D	1.56	19233.8
E	1.56
F	1.56	7112.44
G	1.56
H	1.56	14474.8
I	1.56
J	1.56	14474.8
K	1.56	12090.1
L	1.56
M	1.56
N	1.56	14058.3
O	1.56	13506.3
P	1.56	14839.3
A	1.56	12475.4
B	1.56	19806.5
C	1.56	8716.12
D	1.56
E	1.56
F	1.56
G	1.56
H	1.56	15932.7
I	1.56	8372.48
J	1.56
K	1.56
L	1.56	18515.3
M	1.56
N	1.56
O	1.56
P	1.56	18504.8
A	3.125	10934.2
B	3.125	14474.8
C	3.125	14412.3
D	3.125	10621.8
E	3.125	16474.2
F	3.125
G	3.125
H	3.125
I	3.125	17723.8
J	3.125
K	3.125	14860.1
L	3.125	13558.4
M	3.125	10684.3
N	3.125	11236.2
O	3.125
P	3.125	12673.3
A	3.125
B	3.125
C	3.125	12996.1
D	3.125	15505.7
E	3.125	12975.3
F	3.125	11892.2
G	3.125	14099.9
H	3.125	12340
I	3.125	10246.9
J	3.125	16495
K	3.125
L	3.125	12996.1
M	3.125
N	3.125
O	3.125
P	3.125	11225.8
A	6.25
B	6.25
C	6.25
D	6.25	17463.5
E	6.25	23097.2
F	6.25	12235.9
G	6.25	14797.6
H	6.25	12308.8
I	6.25	13454.3
J	6.25	18098.7
K	6.25
L	6.25	14474.8
M	6.25
N	6.25
O	6.25	15557.8
P	6.25	13620.9
A	6.25	17671.8
B	6.25	14193.6
C	6.25	11371.6
D	6.25	14214.5
E	6.25	15599.5
F	6.25
G	6.25
H	6.25	17099
I	6.25	8455.79
J	6.25
K	6.25	21795.5
L	6.25	15401.6
M	6.25	11225.8
N	6.25	22951.4
O	6.25	9538.79
P	6.25	15474.5
A	12.5	9538.79
B	12.5	7997.59
C	12.5
D	12.5	13537.6
E	12.5	15453.7
F	12.5
G	12.5	11329.9
H	12.5	15203.8
I	12.5	11663.2
J	12.5
K	12.5	11663.2
L	12.5	11007.1
M	12.5	7997.59
N	12.5	9601.27
O	12.5
P	12.5
A	12.5	18890.1
B	12.5	12506.6
C	12.5	10746.8
D	12.5	27554.2
E	12.5
F	12.5
G	12.5	13766.7
H	12.5
I	12.5
J	12.5
K	12.5	19317.1
L	12.5	12288
M	12.5
N	12.5	16036.8
O	12.5	12652.4
P	12.5	13329.3
A	25
B	25
C	25
D	25
E	25
F	25
G	25
H	25
I	25
J	25
K	25
L	25
M	25
N	25
O	25
P	25
A	25
B	25
C	25
D	25
E	25
F	25
G	25
H	25
I	25
J	25
K	25
L	25
M	25
N	25
O	25
P	25
A	50
B	50
C	50
D	50
E	50
F	50
G	50
H	50
I	50
J	50
K	50
L	50
M	50
N	50
O	50
P	50
A	50
B	50
C	50
D	50
E	50
F	50
G	50
H	50
I	50
J	50
K	50
L	50
M	50
N	50
O	50
P	50

## Sheet: Unsuccessful wells
	1	2	3	4	5	6	7	8	9	10	11	12	13	14	15	16	17	18	19	20	21	22	23	24
A						Dead	W.O.	W.O.			Malformed		W.O.			Dead	W.O.				Dead	Malformed	(N/A)	(N/A)
B	W.O.	W.O.	W.O.	Dead	Malformed			W.O.	Dead		Dead					Dead	W.O.						(N/A)	(N/A)
C	W.O.	W.O.	W.O.	W.O.	W.O.								Dead				W.O.		Dead				(N/A)	(N/A)
D	Dead								W.O.					W.O.									(N/A)	(N/A)
E		Dead				Dead	Dead		W.O.		U.H.		W.O.	W.O.						W.O.	Dead		(N/A)	(N/A)
F	Dead		W.O.		W.O.	W.O.	W.O.	W.O.						Dead	Malformed			Dead	W.O.	W.O.		Dead	(N/A)	(N/A)
G		W.O.	W.O.				W.O.	W.O.	Dead	Dead	Dead		Dead	W.O.	Dead			Dead				Dead	(N/A)	(N/A)
H	Dead	W.O.				W.O.		Dead							Dead					W.O.			(N/A)	(N/A)
I			Dead			W.O.				W.O.			Dead							Dead			(N/A)	(N/A)
J	Malformed		W.O.					W.O.	Malformed					Dead	W.O.			W.O.	Dead	Dead	Malformed		(N/A)	(N/A)
K		W.O.	Dead			Dead			Dead		Dead	W.O.		Dead		Dead	Dead	Malformed		Dead		Dead	(N/A)	(N/A)
L	Malformed	W.O.	Dead			Dead	Dead						Dead										(N/A)	(N/A)
M		Malformed		W.O.			Dead		W.O.				W.O.	Dead		Dead	W.O.			W.O.		Dead	(N/A)	(N/A)
N		W.O.		Dead		Dead			W.O.	Dead	W.O.			Dead		W.O.	W.O.	Dead					(N/A)	(N/A)
O		Malformed		W.O.		W.O.			Dead	W.O.	Malformed	W.O.		W.O.	W.O.	W.O.			W.O.				(N/A)	(N/A)
P	Dead		W.O.	Dead		W.O.	Dead				Dead								Dead				(N/A)	(N/A)
