# Supplementary material for: High-Content Screening in Zebrafish Embryos Identifies Butafenacil as a Potent Inducer of Anemia
Source: PLoS One. 2014 Aug 4;9(8):e104190. doi: 10.1371/journal.pone.0104190 (PMC4121296; doi:10.1371/journal.pone.0104190)
Supplement: Dataset S1 — Microsoft Excel spreadsheets containing raw data for all chemical screening assays. (ZIP) [file pone.0104190.s036.zip › Dataset S1/11- Famoxadone/Famoxadone_Body_Length.xlsx]

## Sheet: Description
ToxCast Screen -Body Length
Famoxadone
Data was collected using the Fish Measurement Journal in MetaXpress
Imaged 74 hpf fli1 larvae using ImageXpress
Incubated larvae in 100 mg/l MS-222 for 30 min
Centrifuged plate for 2 min at 200 rpm
Imaging parameters:
*1 frame
*FITC
*2X magnification; 1 site/well
Had the doors off of the imager and the fan on to stablize temperature
Test Initation Date: 8/26/13
Imaging Date: 8/29/13
Start Imaging Temperature: 27°C
End Imaging Temperature: 27°C
Total Imaging Duration: 0:09
W.O. = Wrong Orientation
U.H. = Unhatched

## Sheet: Length
Measurement	Length (IMA Summary)
A01	4050.29
A02	3073.62
A03	1620.02
A04	3129.07
A05	2985.9
A06	2995.58
A07	2969.17
A08	2726.96
A09	2838.18
A10	2879.28
A11	2960
A12	2859.56
A13	2832.96
A14	1236.36
A15	1145.98
A16	1121.4
A17	827.177
A18	174.527
A19	667.045
A20	799.906
A21	834.322
A22	944.955
A23	730.03
A24	911.3
B01	2912.64
B02	2972.1
B03	1588.87
B04	2879.25
B05	3043.36
B06	3094.03
B07	3010.09
B08	2934.61
B09	2836.21
B10	3114.9
B11	2868.79
B12	835.045
B13	2614.42
B14	1834.77
B15	1203.45
B16	1087.59
B17	541.184
B18	176.544
B19	257.857
B20	459.561
B21	1012.69
B22	844.593
B23	962.155
B24	886.104
C01	3036.04
C02	1793.2
C03	3026.56
C04	3094.87
C05	2942.97
C06	2962.81
C07	3044.42
C08	2976.77
C09	2996.19
C10	910.277
C11	2856.68
C12	2877.31
C13	1177.99
C14	2739.69
C15	1150.23
C16	1150.86
C17	166.12
C18	652.86
C19	186.218
C20	532.259
C21	866.135
C22	874.571
C23	830.167
C24	990.752
D01	2895.69
D02	2928.09
D03	3042.69
D04	2803.64
D05	1521.19
D06	3080.47
D07	2872.03
D08	2786.95
D09	2083.77
D10	1541.54
D11	2590.13
D12	2898.36
D13	2786.99
D14	1168.74
D15	1114.3
D16	1074.96
D17	757.349
D18	114.046
D19	798.798
D20	957.805
D21	1037.47
D22	628.959
D23	820.572
D24	904.999
E01	2903.41
E02	2998.74
E03	2920.06
E04	2859.59
E05	2833.8
E06	2892.52
E07	3012.22
E08	3040.48
E09	3150.22
E10	68.607
E11	2923.57
E12	2832.07
E13	2810.91
E14	1208.68
E15	1188.66
E16	1086.47
E17	834.39
E18	183.457
E19	493.657
E20	482.38
E21	711.478
E22	64.2975
E23	780.32
E24	479.272
F01	2871.42
F02	3056.18
F03	3012.7
F04	2963.73
F05	3038.29
F06	2829.92
F07	1306.14
F08	2882.49
F09	2918.48
F10	3045.98
F11	3019.38
F12	2979.14
F13	1171.17
F14	1188.88
F15	1130.03
F16	1140.67
F17	258.241
F18	175.627
F19	519.587
F20	671.418
F21	544.13
F22	53.221
F23	857.204
F24	763.238
G01	2946.8
G02	2994.75
G03	3060.4
G04	2971.45
G05	3028.41
G06	2948.37
G07	3018.94
G08	3022.8
G09	2773.19
G10	2995
G11	3032.94
G12	2878.21
G13	2772.2
G14	2734.45
G15	1139.14
G16	1166.39
G17	300.804
G18	403.259
G19	976.14
G20	814.157
G21	895.049
G22	66.5263
G23	960.075
G24	922.583
H01	2794.18
H02	1257.43
H03	3025.64
H04	3026.83
H05	3041.97
H06	2836.92
H07	3033.72
H08	3036.57
H09	2675.39
H10	3061.54
H11	2932.16
H12	2977.91
H13	1198.45
H14	2726.69
H15	1183.06
H16	1151.94
H17	835.145
H18	401.719
H19	669.756
H20	994.879
H21	948.019
H22	62.657
H23	440.683
H24	325.991
I01	2922.64
I02	2995.61
I03	2875.79
I04	3077.71
I05	3046.1
I06	2696.14
I07	1231.73
I08	2903.79
I09	2968.78
I10	4079.93
I11	2907.28
I12	3006.22
I13	2850.18
I14	1224
I15	1169.23
I16	1134.77
I17	860.617
I18	473.402
I19	917.428
I20	648.691
I21	898.069
I22	62.0726
I23	777.191
I24	811.056
J01	2980.16
J02	2987.35
J03	3070.71
J04	3017.73
J05	3144.07
J06	3007.54
J07	2973.34
J08	2780.41
J09	2991.6
J10	2839.19
J11	3072.62
J12	2778.19
J13	1201.85
J14	1133.33
J15	1141.66
J16	1141.98
J17	820.902
J18	850.068
J19	1045.96
J20	1000.11
J21	933.1
J22	68.9854
J23	868.824
J24	1126.46
K01	2995.42
K02	2991.49
K03	3020.54
K04	2940
K05	2978.74
K06	2839.12
K07	3079.6
K08	3037.8
K09	2997.45
K10	2953.79
K11	2971.46
K12	2941.11
K13	2673.71
K14	1237.09
K15	1297.66
K16	1164.32
K17	349.024
K18	37.7711
K19	722.805
K20	974.346
K21	721.557
K22	78.0507
K23	877.109
K24	965.882
L01	2998.2
L02	3034.37
L03	3040.83
L04	3006.49
L05	2998.02
L06	2959.22
L07	3007.84
L08	2968.04
L09	3034.04
L10	2878.87
L11	2889.25
L12	1455.19
L13	1188.8
L14	2861.81
L15	1121.83
L16	1198.33
L17	650.711
L18	387.576
L19	741.88
L20	446.33
L21	512.362
L22	69.5117
L23	1006.08
L24	776.286
M01	3074
M02	3053.24
M03	2916.7
M04	2911.06
M05	3022.97
M06	2997.77
M07	2921.98
M08	2852.88
M09	3066.32
M10	1264.76
M11	2837.38
M12	2931.3
M13	2773.2
M14	2707.09
M15	1218.94
M16	1177.97
M17	345.168
M18	603.138
M19	516.985
M20	748.33
M21	810.774
M22	917.036
M23	880.327
M24	995.533
N01	2978.6
N02	3056.3
N03	49.258
N04	3019.51
N05	3102.02
N06	1879.06
N07	3019.19
N08	3032.57
N09	1102.62
N10	2782.28
N11	2921.1
N12	2778.5
N13	1206.75
N14	2864.53
N15	1205.06
N16	1144.33
N17	431.273
N18	413.673
N19	842.89
N20	855.545
N21	917.428
N22	1009.82
N23	909.098
N24	959.25
O01	3011.34
O02	3133.48
O03	2964.2
O04	3065.47
O05	2861.65
O06	2987.7
O07	2991.27
O08	3010.78
O09	3036.42
O10	3030.91
O11	3049.2
O12	2907.15
O13	1190.06
O14	1145.22
O15	1182.49
O16	1162.48
O17	612.187
O18	417.12
O19	876.682
O20	363.378
O21	889.254
O22	1244.91
O23	883.638
O24	739.173
P01	2813.58
P02	2864.92
P03	2914.87
P04	2710.57
P05	1884.46
P06	3005.24
P07	3032.19
P08	2821.37
P09	2891.29
P10	3007.79
P11	3062.74
P12	2984.85
P13	2636.29
P14	1158.55
P15	1181.42
P16	1023.45
P17	534.651
P18	509.222
P19	497.848
P20	399.692
P21	845.511
P22	739.631
P23	915.246
P24	1045.35

## Sheet: Length by Treatment
Row	Treatment (µM)	Body Length (µm)	Average	SD
A	0
B	0	2912.64
C	0	3036.04
D	0	2895.69
E	0
F	0
G	0	2946.8
H	0	2794.18
I	0	2922.64
J	0	2980.16
K	0	2995.42
L	0	2998.2
M	0
N	0	2978.6
O	0	3011.34
P	0
A	0	3073.62
B	0	2972.1
C	0
D	0
E	0
F	0
G	0
H	0
I	0	2995.61
J	0	2987.35
K	0	2991.49
L	0	3034.37
M	0	3053.24
N	0	3056.3
O	0
P	0		2980.83	66.1002
A	0.05
B	0.05
C	0.05
D	0.05	3042.69
E	0.05	2920.06
F	0.05	3012.7
G	0.05	3060.4
H	0.05
I	0.05	2875.79
J	0.05
K	0.05	3020.54
L	0.05	3040.83
M	0.05	2916.7
N	0.05
O	0.05	2964.2
P	0.05	2914.87
A	0.05	3129.07
B	0.05	2879.25
C	0.05	3094.87
D	0.05	2803.64
E	0.05	2859.59
F	0.05	2963.73
G	0.05	2971.45
H	0.05
I	0.05	3077.71
J	0.05	3017.73
K	0.05	2940
L	0.05	3006.49
M	0.05	2911.06
N	0.05	3019.51
O	0.05
P	0.05		2975.78	82.6937
A	0.098
B	0.098
C	0.098
D	0.098
E	0.098
F	0.098	3038.29
G	0.098	3028.41
H	0.098
I	0.098	3046.1
J	0.098
K	0.098	2978.74
L	0.098	2998.02
M	0.098	3022.97
N	0.098	3102.02
O	0.098	2861.65
P	0.098
A	0.098	2995.58
B	0.098	3094.03
C	0.098	2962.81
D	0.098	3080.47
E	0.098	2892.52
F	0.098
G	0.098
H	0.098	2836.92
I	0.098
J	0.098	3007.54
K	0.098	2839.12
L	0.098
M	0.098
N	0.098
O	0.098
P	0.098	3005.24	2987.67	84.1069
A	0.195
B	0.195	3010.09
C	0.195	3044.42
D	0.195
E	0.195	3012.22
F	0.195
G	0.195	3018.94
H	0.195	3033.72
I	0.195
J	0.195	2973.34
K	0.195	3079.6
L	0.195	3007.84
M	0.195
N	0.195	3019.19
O	0.195	2991.27
P	0.195	3032.19
A	0.195	2726.96
B	0.195	2934.61
C	0.195
D	0.195	2786.95
E	0.195
F	0.195	2882.49
G	0.195	3022.8
H	0.195	3036.57
I	0.195
J	0.195
K	0.195
L	0.195	2968.04
M	0.195
N	0.195	3032.57
O	0.195	3010.78
P	0.195	2821.37	2973.62	92.6503
A	0.39	2838.18
B	0.39
C	0.39	2996.19
D	0.39
E	0.39	3150.22
F	0.39	2918.48
G	0.39	2773.19
H	0.39
I	0.39	2968.78
J	0.39	2991.6
K	0.39	2997.45
L	0.39
M	0.39	3066.32
N	0.39
O	0.39
P	0.39	2891.29
A	0.39
B	0.39	3114.9
C	0.39
D	0.39
E	0.39
F	0.39	3045.98
G	0.39	2995
H	0.39
I	0.39
J	0.39	2839.19
K	0.39	2953.79
L	0.39	2878.87
M	0.39
N	0.39
O	0.39	3030.91
P	0.39		2967.67	101.647
A	0.78
B	0.78	2868.79
C	0.78	2856.68
D	0.78
E	0.78	2923.57
F	0.78
G	0.78	3032.94
H	0.78
I	0.78	2907.28
J	0.78	3072.62
K	0.78	2971.46
L	0.78
M	0.78
N	0.78	2921.1
O	0.78
P	0.78	3062.74
A	0.78	2859.56
B	0.78
C	0.78	2877.31
D	0.78	2898.36
E	0.78
F	0.78	2979.14
G	0.78	2878.21
H	0.78	2977.91
I	0.78	3006.22
J	0.78
K	0.78	2941.11
L	0.78
M	0.78	2931.3
N	0.78
O	0.78	2907.15
P	0.78	2984.85	2942.92	65.8132
A	1.56
B	1.56
C	1.56
D	1.56
E	1.56
F	1.56
G	1.56
H	1.56
I	1.56
J	1.56
K	1.56
L	1.56
M	1.56
N	1.56
O	1.56
P	1.56
A	1.56
B	1.56
C	1.56
D	1.56
E	1.56
F	1.56
G	1.56
H	1.56
I	1.56
J	1.56
K	1.56
L	1.56
M	1.56
N	1.56
O	1.56
P	1.56		#DIV/0!	#DIV/0!
A	3.125
B	3.125
C	3.125
D	3.125
E	3.125
F	3.125
G	3.125
H	3.125
I	3.125
J	3.125
K	3.125
L	3.125
M	3.125
N	3.125
O	3.125
P	3.125
A	3.125
B	3.125
C	3.125
D	3.125
E	3.125
F	3.125
G	3.125
H	3.125
I	3.125
J	3.125
K	3.125
L	3.125
M	3.125
N	3.125
O	3.125
P	3.125		#DIV/0!	#DIV/0!
A	6.25
B	6.25
C	6.25
D	6.25
E	6.25
F	6.25
G	6.25
H	6.25
I	6.25
J	6.25
K	6.25
L	6.25
M	6.25
N	6.25
O	6.25
P	6.25
A	6.25
B	6.25
C	6.25
D	6.25
E	6.25
F	6.25
G	6.25
H	6.25
I	6.25
J	6.25
K	6.25
L	6.25
M	6.25
N	6.25
O	6.25
P	6.25		#DIV/0!	#DIV/0!
A	12.5
B	12.5
C	12.5
D	12.5
E	12.5
F	12.5
G	12.5
H	12.5
I	12.5
J	12.5
K	12.5
L	12.5
M	12.5
N	12.5
O	12.5
P	12.5
A	12.5
B	12.5
C	12.5
D	12.5
E	12.5
F	12.5
G	12.5
H	12.5
I	12.5
J	12.5
K	12.5
L	12.5
M	12.5
N	12.5
O	12.5
P	12.5		#DIV/0!	#DIV/0!
A	25
B	25
C	25
D	25
E	25
F	25
G	25
H	25
I	25
J	25
K	25
L	25
M	25
N	25
O	25
P	25
A	25
B	25
C	25
D	25
E	25
F	25
G	25
H	25
I	25
J	25
K	25
L	25
M	25
N	25
O	25
P	25		#DIV/0!	#DIV/0!
A	50
B	50
C	50
D	50
E	50
F	50
G	50
H	50
I	50
J	50
K	50
L	50
M	50
N	50
O	50
P	50
A	50
B	50
C	50
D	50
E	50
F	50
G	50
H	50
I	50
J	50
K	50
L	50
M	50
N	50
O	50
P	50		#DIV/0!	#DIV/0!

## Sheet: Unsuccessful wells
	1	2	3	4	5	6	7	8	9	10	11	12	13	14	15	16	17	18	19	20	21	22	23	24
A	Dead		W.O		W.O		W.O			W.O	W.O			U.H	U.H	U.H	U.H	Dead	U.H	U.H	U.H	U.H	U.H	Dead
B			W.O		W.O				W.O			Malf.		W.O	U.H	U.H	U.H/Dead	U.H/Dead	U.H/Dead	U.H/Dead	U.H/Dead	U.H/Dead	U.H/Dead	U.H/Dead
C		W.O	W.O		W.O			W.O		W.O			U.H		U.H	U.H	U.H/Dead	U.H/Dead	U.H/Dead	U.H/Dead	U.H/Dead	U.H/Dead	U.H/Dead	U.H/Dead
D		W.O			W.O		W.O		W.O	U.H	W.O			U.H	U.H	U.H	U.H/Dead	U.H/Dead	U.H/Dead	U.H/Dead	U.H/Dead	U.H/Dead	U.H/Dead	U.H/Dead
E	W.O	W.O			W.O			W.O		Dead		W.O		U.H	U.H	U.H	U.H/Dead	U.H/Dead	U.H/Dead	U.H/Dead	U.H/Dead	Dead	U.H/Dead	U.H/Dead
F	W.O	W.O				W.O	W.O				W.O		U.H	U.H	U.H	U.H	U.H/Dead	U.H/Dead	U.H/Dead	U.H/Dead	U.H/Dead	Dead	U.H/Dead	U.H/Dead
G		W.O				W.O									U.H	U.H	U.H/Dead	U.H/Dead	U.H/Dead	U.H/Dead	U.H/Dead	Dead	U.H/Dead	U.H/Dead
H		U.H	W.O	W.O	W.O				W.O	W.O	W.O		U.H	W.O	U.H	U.H	U.H/Dead	U.H/Dead	U.H/Dead	U.H/Dead	U.H/Dead	Dead	U.H/Dead	U.H/Dead
I						W.O	U.H	W.O		Dead				U.H	U.H	U.H	U.H/Dead	U.H/Dead	U.H/Dead	U.H/Dead	U.H/Dead	Dead	U.H/Dead	U.H/Dead
J			W.O		W.O			W.O				W.O	U.H	U.H	U.H	U.H	U.H/Dead	U.H/Dead	U.H/Dead	U.H/Dead	U.H/Dead	Dead	U.H/Dead	U.H/Dead
K								W.O					W.O	U.H	U.H	U.H	U.H/Dead	U.H/Dead	U.H/Dead	U.H/Dead	U.H/Dead	Dead	U.H/Dead	U.H/Dead
L						W.O			W.O		W.O	U.H	U.H		U.H	U.H	U.H/Dead	U.H/Dead	U.H/Dead	U.H/Dead	U.H/Dead	Dead	U.H/Dead	U.H/Dead
M	W.O					W.O	W.O	W.O		W.O	W.O				U.H	U.H	U.H/Dead	U.H/Dead	U.H/Dead	U.H/Dead	U.H/Dead	U.H	U.H/Dead	U.H/Dead
N			Dead			W.O			W.O	W.O		W.O	U.H		U.H	U.H	U.H/Dead	U.H/Dead	U.H/Dead	U.H/Dead	U.H/Dead	U.H	U.H/Dead	U.H/Dead
O		W.O		W.O		W.O			W.O		W.O		U.H	U.H	U.H	U.H	U.H/Dead	U.H/Dead	U.H/Dead	Dead	U.H/Dead	Dead	U.H/Dead	U.H/Dead
P	W.O	W.O		W.O	W.O					W.O				U.H	U.H	U.H	U.H/Dead	U.H/Dead	U.H/Dead	Dead	U.H/Dead	U.H	U.H/Dead	U.H/Dead
