# Supplementary material for: High-Content Screening in Zebrafish Embryos Identifies Butafenacil as a Potent Inducer of Anemia
Source: PLoS One. 2014 Aug 4;9(8):e104190. doi: 10.1371/journal.pone.0104190 (PMC4121296; doi:10.1371/journal.pone.0104190)
Supplement: Dataset S1 — Microsoft Excel spreadsheets containing raw data for all chemical screening assays. (ZIP) [file pone.0104190.s036.zip › Dataset S1/11- Famoxadone/Famoxadone_Circulation_FFTAnalysis.xlsm]

## Sheet: Description
ToxCast Screen - Circulation
Famoxadone
Data was collected using the Circulation Journal in MetaXpress
Imaged 74 hpf fli1 larvae using ImageXpress
Incubated larvae in 100 mg/l MS-222 for 30 min
Centrifuged plate for 2 min at 200 rpm
Imaging parameters:
*32 frames (0.09 sec interval)
*Transmitted light
*4X magnification; 1 site/well
Had the doors off of the imager and the fan on to stablize temperature
Test Initation Date: 8/26/13
Imaging Date: 8/29/13
Start Imaging Temperature: 28°C
End Imaging Temperature: 27°C
Total Imaging Duration: 1:58
W.O. = Wrong Orientation
N.F. = No fish in viewing screen
N.A. = Not Analyzed (did not meet analysis criteria)
O.F. = Out of Focus

## Sheet: Background
Measurement	Average (Show Region Statistics)
	1	2	3	4	5	6	7	8	9	10	11	12	13	14	15	16	17	18	19	20	21	22	23	24	25	26	27	28	29	30	31	32
A01
A02	579.375	579	578.75	581.25	578.625	576	573.5	578.75	581.375	574.75	574.5	579.5	579.875	583.75	579	583.25	578.375	580.75	579.75	581.75	583.25	581.5	574.25	577.125	582.375	581.125	581	575.875	578.5	580.25	576.625	576
A03
A04	558.75	561.75	562.625	560.5	556.125	560.75	556.875	563.125	560.125	564	555.5	561.875	560.75	558.75	558.125	563.375	560.75	558	567.25	560.25	553.75	563.25	563.125	565	558.625	561.75	557.125	563.75	559	558.25	559.875	564.375
A05
A06	610.375	614.125	613.375	614.375	622.875	614.25	613.625	613.5	614.375	613.75	617.375	608.375	611.375	616.5	622.5	616.5	614.625	616.25	613.25	610.875	611.375	612	613.25	618.625	613.875	611.75	621.875	616.25	614.875	616.75	610.125	609.25
A07
A08	572.875	576.625	571.375	580.75	583.625	576.5	574.875	579.125	571.625	573.625	581.25	584.5	577.25	577.375	581.375	578.375	575.875	581.5	576.625	583.125	572.75	583.5	580.375	583.625	578.375	580.625	582.375	581.125	577.25	579.5	575.25	580
A09	616.5	615.375	616.125	620.375	617.75	620.875	618.25	610.25	617.25	616.625	612.625	621.75	614.125	615.75	617.5	610.375	621.625	615.25	620.125	615	616.25	611.625	619.125	616.5	619.625	616.125	617.875	624.25	613.875	615.5	617.75	619.5
A10
A11
A12	557	557.625	555.125	554.375	558.375	559.125	561.125	557	557	557.625	564.375	556	559.875	564.5	555.125	565.375	561.375	559.875	560.875	559.25	562.75	559.875	560.125	561.875	562.875	558.5	558.625	560.875	556.5	560.875	556.375	560.75
A13
A14
A15
A16
A17
A18
A19
A20
A21
A22
A23
A24
B01	643	643.25	650.5	651.125	641.625	644.125	646.375	647.125	649.25	644.625	647.375	648.375	645.25	648	645	646.375	644.125	643.625	637.875	643.125	641.375	638.875	644.625	647	652.125	648.125	651.875	647	650.375	650.875	646.5	649.875
B02	583.75	587.875	578.375	579.25	585.875	585.125	582.875	584.5	585.25	587.25	581.625	586.375	594.75	580.875	584.875	585.625	584.125	585.875	590.875	585	580.875	588.25	586.5	588.625	583.5	587.125	579.625	583.25	589.875	586.75	584.875	590.375
B03
B04
B05
B06	562.5	556.875	556.625	553.875	559.125	558.625	556.375	556.75	560.5	558.25	551.5	554.875	557.75	558.875	554.625	561.375	556.875	558	556	544.375	553.125	561.625	556.5	548.5	559	554.25	555.75	548.25	562.625	556.75	557.25	554.5
B07	545	549.75	548.5	546.125	544.375	554.125	546.5	543.125	546.375	544.5	544.75	546.25	546.875	552.25	547.875	543.75	546.875	545.375	550.75	549.375	543.5	550.375	540.5	550.75	547.125	545	550.5	547	552.125	546.625	548.125	549.625
B08	622.875	615.375	626.75	624.625	622.75	620.5	617.5	622	626.75	623.625	621.375	623.5	626	622.75	624.625	620.875	622.125	621.25	622.25	625.75	625.25	623.75	627	625.875	625.625	625.25	622	630.25	626.625	621.375	620.875	622.25
B09
B10	565.75	565.25	563.125	558.5	565.125	564.5	563.875	561.75	564.875	568.25	559.875	567.375	558.25	565.25	567.875	567.625	564.75	562.625	571	561.5	567.25	555.5	566.5	571	567.375	566.875	563	561.5	565.25	563.75	565	566.5
B11	623.375	620.75	622.875	615.875	622.375	619.625	625	626.375	620.5	615.125	621.375	617.625	622.625	620.25	617.5	624.375	625	618.75	630.75	617.875	619.375	624.625	623	620.125	624.375	621.125	627.875	623.125	622.75	619.25	615.125	616.75
B12
B13
B14
B15
B16
B17
B18
B19
B20
B21
B22
B23
B24
C01	669	669	666.875	667	665.375	669.75	666	666.375	669.625	666.75	667.625	670.375	669.25	667.25	664.75	670	669.75	663.5	663.25	670.25	671.75	673.875	667.5	664.25	659.75	669.5	666	668.875	662.875	671.5	662.375	669.75
C02	605.5	604.875	600.5	605.625	604.5	599.5	604.875	600	604.75	609.25	605.625	609.125	606.5	604.875	603.5	607.125	604.625	607.375	606.875	604.75	605	606	604.875	599.375	609.125	605.625	607.375	600.75	609.75	602	601.75	605.5
C03
C04	630.125	632.125	636.125	634.875	627.875	628.75	629.25	634.375	633	637	632.25	628.625	632.375	635.375	635.25	628.125	633.875	633	632.25	634.125	630.625	634.875	627.375	632.625	635.375	639.25	632	636.25	631.125	632.625	636.5	627.875
C05
C06	628	633.75	630.25	632.625	638.5	620.375	629.375	633.875	632.75	633.25	639.125	632	636.25	623.875	633.125	630.375	634.875	639.75	633.375	632.375	639	632.375	621.875	626.625	630.875	631.75	636.625	636	631.5	631.75	632.5	634.25
C07
C08
C09	655.25	651.125	647.25	647.25	652.875	649.75	653.625	656.125	650.5	657	652.125	649.125	650.625	644.25	652.5	655.125	648.375	648.75	645.375	654.5	652.875	651.625	651.25	648	647	650.75	648.875	650.375	654.375	648.625	649.875	649
C10	542.5	537.625	545.5	543.625	540.375	535.875	535.375	534.75	546.125	543	543.625	539.875	541	546	543.875	544.375	536.875	541.25	545.75	545.125	540.875	541.375	547.25	544.25	543.625	544.5	540.875	542.375	542	538.125	535.875	544.25
C11
C12
C13
C14
C15
C16
C17
C18
C19
C20
C21
C22
C23
C24
D01	581.125	584.75	583.5	585.25	585	582.625	579.375	581.25	580.75	581	591.5	580	581.625	583.25	579	582.75	586	576	582.625	583.25	589.875	585.75	588.25	583.75	582.375	582.5	588.875	582.25	579.375	581.875	593.75	586.375
D02
D03	644	629.5	633	641.75	634.625	632.375	635	633.5	632.875	633.875	633.5	638.25	634.625	635.375	631	636.875	636.75	638.5	636	631.875	632.875	633.75	636	632.75	630.625	631.5	635	637.375	637	629.875	636.375	633.625
D04	604.5	599.25	601	603.875	607.625	599	599.75	601.125	603.375	605.25	602.875	605.375	606.125	606.5	598.5	602.5	598	608.75	603.75	601.875	602	598.875	605.875	608.125	607.75	602.375	599.375	598.375	604.125	603.5	599.125	602.875
D05	618.875	620.875	616.25	612.625	613.75	616.625	614.5	620.375	619.375	619	615.625	620.5	619.875	621.25	616.25	620.375	613	616.125	616.625	617	621	614.875	618.125	617.75	619.125	616.875	617.5	619.375	615.5	613.625	622.875	614.5
D06
D07
D08
D09	638.625	632.125	633.125	641.125	629.5	631.125	637.5	634.75	637	635.75	639.25	633	637.375	639.875	637.875	631.625	636.875	634	632.5	638.375	638.125	637.125	637.375	635.375	629.5	635.5	640.375	634.5	639.625	642.375	641.125	638
D10
D11
D12	601.25	613.125	604.625	607.75	602.875	607.125	609.125	603.625	603	607.125	610.625	614.25	613.25	607.375	610.875	609.125	601	613.375	608.375	610.5	611	616.5	609.375	607	607	609.125	606.5	604.625	610.625	609.5	605.875	609.375
D13
D14
D15
D16
D17
D18
D19
D20
D21
D22
D23
D24
E01
E02
E03
E04	599.875	595.75	594.75	603.125	600.625	597	593.75	594.25	596.25	600.625	596.875	599.625	595.625	602.625	604.75	596	601.5	605.625	598.25	600.625	602.75	601.25	604.375	605	599.25	598.875	601.875	599.75	604.625	603.125	604.625	600.25
E05
E06
E07
E08
E09	558.5	557.5	559.75	552.875	555.5	556.875	554.5	561.125	555.5	554.625	557.5	558	554.875	565.125	553.875	555.875	555.125	559.25	559.625	561.875	562.25	558.25	553.375	552.375	563.375	558.375	563.625	555.375	547	558.625	562	554
E10
E11	547.5	552.5	547.25	549.875	549.625	546.125	552	550.25	545.625	555.375	550.375	547.875	548.125	546.875	546.25	549.75	549.875	550.75	547.375	548.75	553.5	547.375	548.625	555	550	551.75	545.5	547.25	555.625	552.25	554	552.875
E12
E13
E14
E15
E16
E17
E18
E19
E20
E21
E22
E23
E24
F01
F02
F03	548	549.875	552.375	555.625	557.25	548	540.5	547.375	550.625	548.375	548.25	549.125	554.5	549.125	551.125	545.875	547	551.125	549.375	548.875	547.625	553.875	553.5	548.875	549	549.5	554.5	552.5	552.75	548.5	547.875	552.5
F04	652.875	654.125	647.5	649.625	657.125	652	663.5	652.5	660	656.625	650.125	654.875	657.75	645.625	653.625	651.875	653.125	656.875	662.875	651.5	657.625	656.875	654.875	653.25	655.75	654	648.375	655.125	652.125	652.625	650.75	656.875
F05	552.625	550	554	551.625	545.5	544.25	551	550.625	545.5	549.125	550.25	551.25	551.25	551.25	546.875	547.625	546.375	548.125	552.375	551.875	551.75	553	551.75	544.625	557	545.875	550.375	553.875	553.25	553.625	549.375	556.5
F06
F07
F08	577	577.125	575.875	577.625	575.75	576.375	577.625	574.375	580.875	575.75	574.5	579.5	576.75	578.25	578.875	578	573.625	572.125	581.25	578.625	578.5	568.625	576.375	578.625	574.375	576.625	574.875	576.75	575.625	576.25	576.625	577.375
F09	622.875	635	631.5	636.625	633	636.125	633.5	633.125	633	627.875	631.25	627.5	637.125	630.5	635.375	630.125	637.75	631.125	635.5	634.75	632.5	627.25	637.375	630.125	631.125	632.75	630	626.875	635.625	630.375	637.25	632.75
F10	555.875	553.875	546.75	553.25	553.375	558	558.375	553.25	551.375	547.25	551	554.375	552.5	551.75	552.375	558.625	558.875	553.375	560.5	553.75	556.5	551.25	550.625	548.875	550.5	549.75	560	551	551.875	550.5	553.125	555.875
F11
F12	535.5	539.125	542.375	537.5	538.5	541.25	535.25	538.125	542.75	538.125	540	540.25	538.75	534.5	537.125	540.5	534.25	535.375	533.125	541.5	539.125	538.875	537.625	539.875	537.25	543.125	537.375	545.75	543.375	540.625	537.375	538.75
F13
F14
F15
F16
F17
F18
F19
F20
F21
F22
F23
F24
G01
G02
G03	671.25	679.5	676.25	670.5	668	673.75	669.25	673.75	671.875	682.375	680.5	674.625	673.125	674.625	678	674.25	679.625	671.875	669.875	675.625	671.75	671.75	665.875	677.375	674.25	672	676.625	668.25	678.875	671.75	676.125	670.875
G04	616.5	617.125	614	620.375	621	614.875	616.625	615	615.75	621.875	616	616.625	614.75	613.25	612.75	613.875	614	624.375	618.25	622.125	621	610.75	613.375	615.125	623.625	612.25	617.375	613	618.625	614.875	619.75	619.5
G05	623.375	624.75	623.125	630.625	629.75	626.875	624.25	627	627.375	623.25	628.375	626.375	625.125	626.25	627.875	623.125	621.625	622.25	625.375	625.375	629.375	624.375	625.625	629.5	626.625	623.5	626.875	630.5	632	628.75	621.125	622.5
G06
G07	578.5	574.25	574.75	575.375	568.875	568.5	574.5	570.75	575.375	568.25	565.875	569.375	573.375	576.375	576.625	568.25	573.5	572.875	570.5	575.25	578	579.25	576.5	576.875	569.125	571.5	571.625	575.75	575.25	566.375	574.5	574.375
G08	627.25	625.875	635.875	632.875	630.75	625.75	630.875	631	632.875	621.25	631.25	630.25	629.875	629.125	631.75	631.25	633.125	634	625.25	630.625	636.125	625.25	628.125	629.375	626	629.25	631	633.5	629.625	631.625	637.25	630.5
G09	558.625	554.25	555.625	555.625	559.5	558.5	557.875	553.125	552.875	558	556.125	556.625	558.125	562.875	564.875	554.25	555.5	558.5	555.125	564.5	557.125	551.25	556.5	561.75	556.25	557.125	553.5	557.375	561.375	553.125	558.125	560.25
G10	664.5	674.25	669	674.25	675.125	672	680	677.5	675.5	672.5	673.375	670.625	676.5	684.125	672.5	675.125	667.25	673.5	674	668.25	674.375	675	676.75	677.5	670.625	682.125	669.875	673.625	671.625	672.625	671.25	671.5
G11	538.125	540.625	541.375	543.25	544.5	539.25	545.25	543.125	542.5	538.5	540.75	541	545.125	546.625	538.75	540.25	541.5	535.375	539.25	539.625	543.375	542.5	544.625	544.875	541.375	544.375	540.25	540	547	542.625	537.875	545.25
G12	555.375	557.375	553.25	558.875	561.5	559.5	559.125	562.125	556.375	556.125	552.25	552	561.875	559.125	554.375	557	555	553.125	557.375	552.875	556.125	557.875	549	553.75	558.5	556	564.375	552.25	559.5	556.125	554.875	555.375
G13
G14
G15
G16
G17
G18
G19
G20
G21
G22
G23
G24
H01	564.625	560.25	562.75	565.875	561.625	561.125	562.375	562.25	564	558.25	559.125	568.125	562	567.75	563.75	564	562.875	560.125	564	562.25	565.75	563.375	565.25	560	558	560.875	563.25	558	563.5	559.875	562.25	562.75
H02
H03
H04
H05
H06	548.375	547.875	552.5	549.125	547.75	550	553.25	557.625	556.375	545.5	551.375	547.875	550.625	550	553.625	551.125	555.5	550.375	553.875	547.875	550.625	552.125	549	552.75	549.375	547.5	548.25	549.625	551.75	551.125	548.75	554
H07	553.75	556.625	558	557.75	557.5	563	556.25	559.75	556.5	559.375	558.25	558.75	550.625	557.375	559.125	553.5	561.25	562.625	559.375	562.25	558.625	560.375	559.625	559.125	560.5	561.75	560	553.625	559.5	559	556.625	564
H08	547.875	554.375	551.375	544.625	543.125	554.5	545.125	546.75	545.625	544	548.25	547.875	547.5	544.125	545	547.125	546.125	540.75	548.75	544.125	544	541.75	545.125	549.75	553.625	549.125	545.25	539.125	550.5	542.25	545.375	547.125
H09
H10	553.25	559.75	560.625	560.375	558.875	558.375	553.375	558.125	555.25	561.25	556.25	560.375	556.375	559.25	562.125	560.625	561.125	555.875	559.125	556.75	559.875	553.5	559.875	554.25	554.75	561.5	560.625	558	562.125	561.5	556.5	557.75
H11
H12	650.125	652.75	645.875	649.75	648.25	644.375	649.375	642.75	647.5	645.375	646.625	649.875	653.375	651.625	647.5	650.125	652.125	646.625	648.75	653.5	650	651.75	648.875	650	653.25	646.75	645.75	653.375	650.5	646.25	646.375	648.375
H13
H14
H15
H16
H17
H18
H19
H20
H21
H22
H23
H24
I01	657.25	655.75	663.375	660.75	655.25	657.875	656.625	661.25	659.75	652.625	657.75	654.875	654.625	653.875	651.375	649.5	657.875	649.5	653.75	657.75	647.875	656.625	657.375	655.5	660.5	660.625	657.375	662.75	661	659.375	665.25	663.25
I02	604.25	594	597.875	602.875	601.125	607.5	608.5	605.125	600.625	599.875	607.5	601.75	606.75	602.625	601.75	604	603.875	601.875	604.125	601.75	602.5	606.375	602.75	600.625	603.375	604.875	601.625	600.75	603.5	602.125	603.625	602.875
I03	603.25	606.625	606.5	611.5	601.375	598.125	608.875	605	606	602	607.375	602	610.25	606.75	606.5	605.5	602.75	609.5	608.25	604.125	602.625	607.125	608.625	607.125	599	604.125	604.875	608.5	600.875	605.25	605.5	603.375
I04	562	567	561.5	561.75	568.375	564.375	567	565.375	565.625	565.5	572.25	568.875	568	565.375	559.625	567.5	557.625	569	564.375	564	565.25	567.25	565.125	561.625	562.75	561.875	571	567.375	570.125	565.625	563.625	560.25
I05	668.25	669.25	668.125	668.75	668.625	675.625	665.625	664.875	670	665.375	668.625	671.5	664.875	669.875	661.875	663.875	663.5	663.625	665.5	666.375	658.875	664.625	669.75	670.625	673.25	668.75	662	671.5	673.875	673.75	667.75	669.875
I06
I07
I08
I09	613	606.875	607.625	604.5	606.25	601.625	608.125	607.125	608.875	605.875	608	604.5	611.25	600.875	608.75	603.75	601.375	608.625	605.5	598.125	610.25	603.375	611.25	612.125	603.875	604.875	605.625	607.25	608.75	601.875	605.125	602.375
I10
I11	564.5	559.875	561	562.625	562.875	565.25	564.25	560	562.125	559.875	560.125	560.25	559	559.875	563.375	557.75	563.5	559.125	561.75	557	560.25	561.375	560.375	562.375	559	561.875	560.875	558.25	560.25	558.75	560.25	563
I12
I13
I14
I15
I16
I17
I18
I19
I20
I21
I22
I23
I24
J01	610.625	609	608.5	602.375	613.25	614.375	608.625	616.25	613.75	620.75	615.5	612.875	617	607.75	614.25	610.125	608.125	613.5	612.25	612.125	612.375	604.875	611.75	612.875	610.125	616.25	607.875	608.875	613.5	611.375	612	613.25
J02	633.625	632	632.375	623	628.25	625.375	625.125	634.75	630.5	633.625	628.875	629.875	631.625	636	639.125	636.625	630.75	633.25	632.875	637	627.125	636.375	626	630.25	630.375	629.625	632.375	632	633	632.125	632.75	625.25
J03
J04	635.25	630.375	630.25	629.75	626	630.375	637.25	631.25	629.625	630.5	631.25	627.75	628.75	632.25	627.5	630.25	632.375	631.25	637.5	632.5	630.125	628.25	631.25	633	629.75	626.625	632.625	626.5	633.125	632	633.5	634.875
J05
J06	659.75	665.875	655.125	659	659.875	660.875	656.25	658.75	656	659.375	660.125	655	663.875	664.375	661.125	664	662.875	656.125	658.75	659.875	660.75	664.625	664.875	658.375	661.25	660.875	664	660.5	664.875	661.125	663.625	657.125
J07
J08
J09	554.625	554.25	563.25	559.75	558.625	561	561.625	560.75	568.5	559.375	561.375	559.5	557.125	558.375	562.25	566	557.625	564.625	561.25	561.5	556.375	564.125	558.125	556	558.375	553.375	559.125	559	554.125	557.5	561	563.25
J10
J11	534.75	532.625	538.625	536.875	535.25	537.25	535.75	534.5	533.5	536.625	539.125	539.5	536.25	537.375	543.5	531.25	535.75	537.375	534.5	536.5	535.875	531.25	537.125	538.75	534.125	543	538	529	539.375	542.25	535.125	539.25
J12
J13
J14
J15
J16
J17
J18
J19
J20
J21
J22
J23
J24
K01
K02	511.875	515.25	511.125	512.25	510.125	515.375	514.25	513.625	518.875	513.625	513.25	510.125	512.25	513.75	513.625	518.625	510	515.625	506.125	514.625	515.25	515.75	511.125	511.25	514.625	513.625	514.5	517.5	516.5	514.75	512.875	512.25
K03	648.375	645.75	648.25	642.125	643.125	641	645.5	644.5	651.25	641.75	648.875	643.875	650.875	643.625	645.375	648.25	649	646.125	647.75	648.375	644.5	649	644.125	645.75	647.375	647.875	650.25	647	644	645.875	639.75	649.625
K04	653.375	654.625	648	653.625	655.125	657.75	651.625	657.75	646.75	649	651.375	649.875	648.5	651.875	650.25	653.75	652.25	652	651.375	645.875	647.125	656	652.125	652.75	655.125	657.875	646.25	651.75	651.625	648.125	654.75	659.875
K05	642	639.875	638	636.5	640.75	638.375	638.625	637	643.875	637.5	640.5	631.25	642.75	644.375	637.875	638.125	637.125	642.25	642.625	637.25	641.75	644.625	640.875	642.5	646.625	641	638.125	642.25	639.375	644.375	639.5	651.875
K06	562	558.125	559.625	550.375	565.125	558.875	562.25	557.25	557.25	563.75	558.75	557.5	563.75	562.125	559.75	560.5	558.75	563.375	560.125	564.5	556.125	558.75	552.375	558.5	561.375	557.625	556.625	561.875	560.875	561.375	563	561.625
K07	546.125	550.125	548.375	550	557.625	550	546.125	544.5	546.5	554.25	548.375	553	546.75	555.375	553.75	549.125	552.5	551.875	553.375	552.125	549.5	554.75	553.5	547.5	549.25	554.625	547.875	553.125	553.625	559.625	554	554.25
K08
K09
K10	660.75	658.75	667.375	661.625	664.625	659.875	664.25	661.375	669.25	664.125	664.875	658.75	663.75	660.375	659.625	666.875	665.25	663	661.5	667.125	664.625	663.5	663.25	663.125	660.75	665.875	663.5	667.375	671.625	666.625	660.75	661.375
K11	549.625	548.125	543.875	548	548.875	546.875	545.75	539.25	548.5	549.5	551.125	549.125	551.75	550.25	543.875	540.5	546.875	537.75	543.875	552.5	543.375	543.625	542.375	547.875	540.75	539.375	546.25	543.125	542.5	545.125	545.625	549.5
K12	567.25	572.5	573.5	571.5	565.375	569	568.875	565.375	570.125	568.5	562.25	574.125	562.625	568.625	573	570.5	565.375	560.375	560	563.75	569	560	563.375	566.875	560.875	571.25	569.5	571.75	563.625	564	567	565.25
K13
K14
K15
K16
K17
K18
K19
K20
K21
K22
K23
K24
L01
L02	562.5	564.25	565	575.625	564.125	563.75	567.5	562	570.625	565	560.375	557.875	565.125	569	574.875	567.25	565.375	565.5	558.75	568.125	564	566.125	564.375	565.75	565.75	572.125	570.875	559.125	557.625	561.875	565.125	574.5
L03	558.75	555.375	555.125	555.75	558.875	561.375	559.25	547.5	561.125	558.5	557	557.375	557.875	555	558.5	553.375	557.125	553.5	555.125	556	557.625	556.375	558	561.5	560.625	557.625	562.125	562.125	557.125	561.5	559.5	559.25
L04	644.75	647.5	648.25	647.75	650.125	646.625	650.75	649.625	647.375	648.375	649.125	652.5	648.625	649	657	653.75	650.25	657.125	638.625	647.75	646	649.5	650.25	653.125	645.625	651.25	644.75	652.125	643.875	650	646.375	645.625
L05	553.125	555.625	554.75	557.125	554.375	558.875	559.125	557.625	552.875	556.125	553.375	561.375	557.75	565	556.875	556.875	557.375	553.625	554	558.875	560.125	555.5	559	559	554.25	554.125	554.25	560.75	558.125	555.625	554.75	550.375
L06
L07	561.375	563.25	561.375	558.25	558.375	564.75	557.75	563	565.5	564.5	565.25	564.5	562.875	567.25	563.375	563.375	564.25	564.625	564.125	562.125	558.125	564.625	560.125	561.75	559.75	565.5	568	566.125	560.625	564.25	563.875	555.5
L08
L09
L10	665.25	663.25	663.75	663.625	664.25	663.25	661.25	668.125	668.125	663.875	667.875	657.75	666.25	664	666.25	668.375	667.5	661.125	664.875	665.25	664.625	663.375	669.375	663.625	664.25	664	671.375	666.625	665.5	663.5	663.75	667.25
L11
L12
L13
L14
L15
L16
L17
L18
L19
L20
L21
L22
L23
L24
M01
M02	629.375	635.25	630.875	631.125	632.625	638	634.5	640.375	636.5	633.75	630.375	642.375	625.625	644.875	638.625	638.625	630.125	630.5	637.375	633.375	634	632.25	634.75	635.625	634.75	628.125	627.125	640.375	630.25	633	628.375	629
M03	645.375	645.25	644.625	644.875	642.25	651.25	648.375	647.5	653.625	638.875	650.375	651.875	647.25	641.625	647.25	651.375	641.5	650	651.5	650.625	645.5	643.625	645.875	648.625	645.25	648	649.125	644.25	651.25	647.625	647.125	643
M04	653	653.875	656	654.125	647.125	657	656.5	661.625	653	658.125	651.875	658.75	645.75	650.75	649.375	658	656.25	653.125	654.25	651.625	654.75	658.875	658.875	658.5	652.625	651.875	662.875	651.75	654.25	655	655.375	659
M05	559.25	556.375	555.125	551.125	554.5	550.5	557.75	556	553.375	555.75	556.875	555.75	559.375	557.625	555	551.625	557.125	557.25	550.375	559.25	557.75	550.25	559.375	554	560.5	555.625	555.5	557.75	552	562.75	557	558
M06
M07
M08
M09	653.375	653.125	655.375	656.75	653.25	661.25	656.5	657.75	660.625	660	657	660.5	659.5	660.75	653.75	659	662.5	656.125	654.75	652.375	660.25	660	663	655	652.875	656.5	655.125	662.625	660.5	652.5	656.375	662.75
M10
M11
M12	555.875	549.375	550	556.625	548.125	547.75	552.875	550.125	550.5	548.125	550.5	556	555.625	554	558.125	552	552.125	555	553	557	554.375	550.125	555.875	552.125	553.125	550.625	556.875	549.25	552.875	549.75	552.875	551.625
M13
M14
M15
M16
M17
M18
M19
M20
M21
M22
M23
M24
N01
N02	537.625	544.5	543.625	548.25	544.625	542.875	543.875	547.75	544.125	542.75	541.5	547	545.5	546.625	544.25	544.375	543	544.625	544.625	545.25	545	543.375	546.125	546.375	539.875	541	543.5	546	544.625	540.5	541.125	542.375
N03
N04	646.25	643.875	652.625	646.625	649.625	650.375	651.875	648.25	646.625	649.5	646.375	648.125	646.75	645.25	643.75	649.5	638.125	647.75	652.625	649.125	643.125	650.25	649.625	650.5	653.125	644.375	652	647.5	644	651.125	644.5	654.875
N05	629.75	631	636.5	627.75	634.125	626.875	628	626.125	630.625	634.25	630.75	623.875	625.625	623.75	629.125	627.125	624.75	625	627.875	628.5	628.625	625.625	624.875	635.625	628.75	636.875	630.75	631.25	623.625	631.125	627.25	627.75
N06
N07
N08	568.375	561.625	567	566.75	569.5	566.625	567.125	563.25	564.5	565.75	565.625	572	566.625	569.5	563.625	565.875	568.25	567	570.75	567.75	569.5	567	570.375	563.875	566.375	566.875	570.25	565.375	570.375	568.625	574.375	571.75
N09
N10
N11	579	571.5	577.375	568.625	583.125	576.5	573	572.875	575.25	573.75	577.5	581.875	577.25	573.875	571.375	581.25	572.5	577.25	580.75	575.875	578	575.375	579.75	573.25	575.375	576.625	577.5	575.875	572.75	577	580.875	579.5
N12
N13
N14
N15
N16
N17
N18
N19
N20
N21
N22
N23
N24
O01	576	572.625	573.625	574.125	581	574.25	580.25	574.5	574.375	573.25	573.25	577.625	580	571.875	575.125	574.5	572	575.75	578.625	566.625	573.5	575.75	575.125	577.625	579.375	570.5	575	577.375	571.125	572.375	568	568.625
O02
O03
O04
O05
O06
O07	550.375	550.25	546	548.875	556	556.75	551.75	553.375	549.375	554.875	560.75	556.5	548.875	556.25	553.625	552.875	557.5	554.625	549.125	551.75	554.875	552.875	556.75	551.5	551.5	543.5	546.375	553	554.625	555	552.5	555.25
O08	562.75	566.25	559.625	563.125	567.875	559.75	563	569.25	569.25	560.625	559.125	568.875	563.75	565	567.375	569.875	567.875	567.625	562.5	570.125	564.75	567.375	560.25	566.625	562.875	563.25	561.375	560.625	566.125	571.875	566	565.5
O09
O10	486.75	497.375	498.625	493.625	492	498.75	490.875	495.5	493.375	497.125	496.75	490.25	497.625	494.75	493.25	498.75	497.875	496.25	491.25	491.75	493.125	491.875	493.25	494.75	490.875	495.625	495.75	494.875	491.625	497.875	493.25	495.25
O11	563.625	553.5	559.625	554.25	559.25	560.125	557.5	555.5	554	556.125	560	559.5	561.625	554.375	560.75	566.625	557	561.625	558.875	552.75	557.75	559.625	561.875	559.125	559.5	556.75	561.375	558.75	555	560.875	561.625	561.125
O12	687.5	678.25	687.625	689	686	682.875	689.75	683.5	685	684	694.75	686.5	684.875	690.125	689	693.5	684.5	686	686.25	690.25	690.5	688.5	687.25	692.375	695.5	686.75	690.125	687.125	686.5	689.75	690.5	688.75
O13
O14
O15
O16
O17
O18
O19
O20
O21
O22
O23
O24
P01
P02
P03
P04
P05	690.875	701.625	693.125	700.875	684.5	698.875	694.75	697.875	696	702.75	696.125	705	702.75	696	695.5	703.125	699.25	694.75	693.625	692.875	691.875	701.375	698.875	701.75	707.625	706.875	699	703	702.75	695.875	695.875	701.875
P06	451.25	453.5	448.875	453.875	449.375	448.25	444.375	455.5	449.625	450	450.5	450.25	444.875	449.5	446.625	446.375	450.875	452.125	448.375	449.875	449.625	450	449.25	453.25	452.375	448.875	449.375	447.875	451	449.625	450.875	450.125
P07	717.25	712.875	709.75	715.75	712.25	709.25	714.5	713.375	717.25	714.75	711.25	716	708.25	710.875	709.5	718.375	711.75	716.625	715.875	712.25	710.875	710.625	710.5	708.125	715.625	713.625	708.75	713	715.125	718.125	719.5	712.75
P08	720	723.5	724.5	723.875	723.875	726.375	728	725.25	716.875	723.5	732.5	720.625	722.125	724.25	727.625	716.375	728.875	722.5	727.25	727	723.375	729.125	727.5	719.375	722	720	727.75	729.375	723.625	731.125	724.125	726.875
P09	680.5	682.75	681.875	674.875	673.25	675.125	676.625	681	678.625	678	677.5	677.375	675.625	678.625	680.75	681.625	673.5	680.75	674.625	678.125	685.25	686	683.5	676.375	677.875	682.875	682.75	682	682.125	689	675.875	676.25
P10
P11	566.375	569.5	566.875	566.25	570.5	572.125	565.5	571.5	576.375	571.125	571.25	566.625	565.75	568.75	578.25	566.375	569.25	571.75	571.375	571.125	572.25	567.125	567.625	571.25	573.5	568.125	569.5	570.5	566.875	569.375	573.125	565.5
P12	722.5	722.875	728.125	731	725.375	726.5	733.625	731.625	729.5	722.125	727	723.125	726.625	719.375	728.875	722.625	732.625	733.5	725.5	727.75	731.75	724.625	723.875	730.25	730.75	729.5	735.75	727	734.875	724.875	720.625	731.125
P13
P14
P15
P16
P17
P18
P19
P20
P21
P22
P23
P24

## Sheet: DA
Measurement	Average (Show Region Statistics)
	1	2	3	4	5	6	7	8	9	10	11	12	13	14	15	16	17	18	19	20	21	22	23	24	25	26	27	28	29	30	31	32
A01
A02	504	499.875	531.75	550.375	543.875	549.375	517	523.25	488.5	512.875	556.125	607.375	532.5	492	507.75	486.125	463.125	529.75	532	427.25	497	497.125	498	538.75	528.75	489.625	555.375	532.625	489.25	512.75	504.5	504
A03
A04	506.125	547.625	504.75	479.875	492.75	517.5	507.875	510.75	520	509.625	531.25	516.125	473.625	487.875	516.625	526.375	469.375	491.875	506.875	488.25	479.625	448.25	491.875	483.375	470	498.375	508.375	524.375	512.125	528.375	483.25	506.125
A05
A06	515.8	564.9	534.1	507.3	600.7	532.4	533	562.8	530.2	503.3	479.7	541.5	539.6	437.5	503.8	544	506.3	537.2	531.3	576.8	533.1	533.6	506	522.5	483.1	507.1	557.2	475.1	551.4	532.6	531.9	486.3
A07
A08	536.375	534.125	540.375	534.625	532.875	536.125	539.25	535.125	539.5	538.25	541.75	531.125	535	533.375	536	540.5	540.625	537.5	532	541.375	543.875	537	542.875	540.875	533.5	543.875	543.875	535.125	541.875	542.25	545.75	535.625
A09	553.455	503.455	529	554.273	499.455	532.182	566.273	548.636	523.818	537.727	512.545	523.909	563.182	564	556.364	551.273	546.636	525.636	534.273	551.091	542.182	532.273	531	535.455	538.091	512.182	536.182	538.091	537.545	551.636	534.545	536.273
A10
A11
A12	514.222	504.444	546.667	565.667	511	511.111	509.444	507.556	501.889	458.333	494.333	510.222	493.444	485.556	470.333	515.778	512.333	499.667	503.222	545.667	493.222	492.444	467.778	489.556	492.444	497	508	516.222	504.444	494.667	522	514.222
A13
A14
A15
A16
A17
A18
A19
A20
A21
A22
A23
A24
B01	460	460.75	448	428.75	430	505.625	455.25	460.375	394.75	458	422.875	434.75	466.125	424.5	492	439.875	433	457.25	445.125	469.125	451.5	459.375	509.625	477.25	411.25	446.5	417.875	461	445.875	477.375	453.125	460
B02	549.7	615.7	583	553.8	495.1	575.7	561.7	588.6	566.4	547.8	531.6	548.1	543.1	531.7	566.9	537.9	560.3	545.5	600.3	557.5	542.6	565.5	478.7	535.7	563.8	573.3	540.4	561.5	562.9	564.8	598.1	549.7
B03
B04
B05
B06	496.5	430.875	496.875	514.375	459.875	488.375	495.625	453.75	464.5	487.125	493.75	502.25	504.125	507.875	544.25	494.375	506	493.625	486.25	500.875	520.625	497.5	506.75	472.875	478.625	502.375	519	450.875	511.75	470	477.5	496.5
B07	431.5	434.8	457.4	426.2	423.9	408.3	426.9	422.2	437	446.2	419.6	438.9	379.9	415.1	454.2	439	441.2	390.3	428.5	419.5	402.5	428.3	453.7	443.4	418.6	442.9	419.7	435	405.4	421.9	429.8	422
B08	531.1	536.2	571.2	569.3	559.8	491.8	519.8	527.7	530.9	504.5	530.6	474.3	495.3	536.9	534.9	586.8	525.2	543.4	544.5	535.3	486	554.7	515.3	520.8	507.4	545.9	554.3	517.5	565.6	549	503.7	531.1
B09
B10	523.444	551.333	524	536.778	552.222	525	445.667	481.111	511.444	548.778	497.222	521.889	536.444	482.111	573.222	532	546	496.889	512.222	591.778	462.444	521.111	514	562.778	560.889	543.333	532.778	542	558	563.444	562.778	523.444
B11	500.5	464.583	487.833	494.25	519.917	503.833	508.167	496.083	481.75	515.167	504.417	510.75	507.167	520.917	496	505.75	500.333	482.167	500.75	485.25	511	499.333	503.25	479.667	486.417	496.333	480.167	486.083	500.583	497.5	486.25	496.167
B12
B13
B14
B15
B16
B17
B18
B19
B20
B21
B22
B23
B24
C01	514.7	518.8	537.6	508.8	489.5	537.7	571.2	569.5	527.3	511.3	560.2	521.9	523	615.3	541	532.1	521	511.6	533.1	522.9	526.5	522.1	540.8	504.1	511.8	539.5	536.6	479.5	529.6	524.4	550	514.7
C02	406.389	432.167	423.556	396.333	414.056	421.556	413.333	400.278	426	428.778	409.5	419.722	421.889	435	430.056	404.056	428.944	428.833	440.278	379.833	417.833	428.111	398.944	409.444	387.5	408.222	416.833	419	419.056	418.5	394.444	406.389
C03
C04	465.364	460.364	450.727	433.818	426	428.273	447.909	424.818	457.273	452.545	362.182	479.273	412.545	391.182	456.909	449.455	461.727	438.364	446.909	420.727	492	445.091	410.273	458.182	439.818	426.909	470.727	442.909	427.364	481.545	455	465.364
C05
C06	476.8	491.3	537.3	518.6	497.7	516	510.6	526	480.2	469.2	521.7	588	547.9	477.5	505.5	567.4	477.7	462	526.3	515.9	497.4	544.8	512	429	476	528.8	485.4	546.8	455.8	502.7	544.9	476.8
C07
C08
C09	348.875	343.25	344.375	354	341	312.875	346.75	336.625	339.25	343.75	346.875	346.125	329.75	331	340.875	313	331.625	347.875	316.625	338.75	339.75	336	336	348.75	346.25	313.25	345.875	361.125	351.875	331.5	346.375	348.875
C10	404.444	386.889	400.889	404.111	377.444	398.222	372.444	477	394.778	395.222	412.222	423.667	400.333	385.333	372.889	403.222	413	387.889	412.333	361.333	395.111	395.667	405.444	402.889	351.222	405.444	382.333	415.556	409.111	406.222	409.778	407.778
C11
C12
C13
C14
C15
C16
C17
C18
C19
C20
C21
C22
C23
C24
D01	355	402.8	377.9	363.9	340.6	386.9	371.4	341.7	349.4	365.4	385.4	374.3	385.5	362.9	365.7	404.5	310.5	378.7	360	403.9	375.1	369.6	368.7	392.2	333.6	357.5	386.3	369.8	369.2	365.2	409.6	355
D02
D03	521.889	473.778	429.111	459.556	475.556	472.333	510.889	482	454.444	454.667	473.111	481.222	486.667	489.222	484.667	428.222	467.889	495.889	484.556	455.778	478.889	471.444	473.444	465.333	454.222	532.333	461	473.556	487.556	448.111	448.222	461.222
D04	360.25	336.083	348.833	328.667	335.083	342.583	342.083	346.917	348.167	365.833	344.25	344.917	339.333	359	319.083	341.167	344.5	349.917	347.083	340.333	300.667	336.167	345.75	350.083	340.667	353.25	344.667	357.25	340.083	346.75	343.25	360.25
D05	520.267	508.933	529.8	535.133	540.733	511.733	499.533	495.667	567.267	491.6	500.4	504.8	485.733	486.267	473.533	457.733	537.333	453.533	427	504.867	485.867	498.6	522	478.533	544.867	468.467	464	500.067	494.067	483.133	543.8	520.267
D06
D07
D08
D09	520.25	529.25	554	518.125	525.375	526.5	535.875	569	499.125	518	522.5	547.375	531.75	552.75	534.5	557.875	543.25	524.75	537.625	555.125	525.125	534.375	546	543.375	512.375	543.375	555.875	536.375	504.125	543.125	541.875	512.375
D10
D11
D12	434.75	403	405.875	400.25	431.75	422.75	368.625	360.875	430	412.5	411.25	376.625	401.375	396.125	387.375	403	383.5	414.125	391	389.25	399.75	412.75	411.625	371	413.75	400.125	380.75	437.375	399.625	394.875	397	395.625
D13
D14
D15
D16
D17
D18
D19
D20
D21
D22
D23
D24
E01
E02
E03
E04	377.6	366.2	378.2	378.1	369.8	374	376.5	381.3	361.5	374.6	387.4	370.7	371.7	371.7	371.1	372.6	386.8	374	373.9	350.9	371.5	372.9	372	369.8	373.4	374.9	378.4	373	375.1	373	375	377.6
E05
E06
E07
E08
E09	553.875	558.625	574.375	622.25	569.375	570.75	577.375	536	574.5	561.875	560	564.25	559.875	580.75	567.75	588.125	569.875	562	548.625	587.5	563.25	581.75	559.125	594.5	572	582.125	557.875	575	571.25	579.625	569.625	582.875
E10
E11	521.417	512.333	537.833	505	470.833	533.5	525.917	491	517.417	513.5	508.833	476.75	523.667	482.083	534.5	541.583	525.083	476.25	516.167	546.25	529.833	528.167	551.583	510.667	513	517.333	494.167	543.25	520.5	486.083	569.583	521.417
E12
E13
E14
E15
E16
E17
E18
E19
E20
E21
E22
E23
E24
F01
F02
F03	500.875	434.25	485.625	489.875	506.25	445.25	477.125	489.25	416.375	489.875	509.125	487.75	489	506.875	482.125	490.125	479.75	448	475.25	484.875	541.625	474	486.5	501.625	455.25	491	488.375	455.25	497.75	484.75	417	500.875
F04	449.545	493.364	493.545	495.818	508.636	507.545	530.273	502.182	496.273	479.636	464	502.273	490.636	492	491.818	493.818	480.091	487.364	447.818	489	506.455	452.364	495.636	475.727	496.364	473.545	507.182	520.909	503.909	466.455	516.182	494.909
F05	523	578.154	561.231	565.462	568	546.154	560.385	539	486.615	537.154	505.077	544.308	539.385	568.538	575	544	549.692	542.077	560.615	528.538	571.308	536.538	556.462	539.385	561.538	563.769	561.615	578.154	566.846	569.769	583.154	523
F06
F07
F08	401.75	417.125	413.25	419.875	449.875	414.625	396.375	500.25	427.875	424.125	452.25	428.75	409.125	411	443	390.25	427.5	445.25	402	420.125	442.875	480.125	402.25	449.75	471.875	446.625	401	428.75	410.375	399.125	452.875	401.75
F09	514.5	584.333	503.333	535.833	536.167	392.667	515.667	542	527.333	510.167	528.833	491.167	525	538.833	530.333	594	501	537.167	520.333	506.167	551.333	548.667	483.333	483.667	569.167	524.5	522.833	527.167	572.667	522.167	507	514.5
F10	539.143	559.286	546.571	538.429	559.143	538.143	492.286	534.429	570.143	502.429	553.286	527.571	584.714	539.714	566.429	555.714	547.143	509	578.143	479.571	552	551.857	498.571	552.286	527.571	562	517.857	573	550.571	483.143	541.286	539.143
F11
F12	645.875	510.5	584.375	511.875	581.625	581.125	578	632.375	507.25	581	569.5	581.375	581.25	580.25	581.375	546.125	605.25	567.125	543.125	590.125	592.5	586.75	574.25	583.25	583.75	502	585	581.5	498.75	589	578.375	645.875
F13
F14
F15
F16
F17
F18
F19
F20
F21
F22
F23
F24
G01
G02
G03	453	524.167	552.833	522.75	516.917	510.917	495.333	523.833	527.333	486.917	499.75	492.5	540.333	494.917	539.25	509.667	497.25	518.25	499.667	492.5	507.917	489.667	520.417	473.667	552	495.75	491	524.583	523.75	515.833	513.667	513.75
G04	476.25	501.875	526.125	507.375	523.125	502	506.375	515.375	523.125	467.875	516.75	526.25	531.125	454.75	512.875	511.625	540	517.125	483.875	515.625	566.125	505.625	514.875	491.375	525.25	533.125	512	505.25	487.875	506.25	502.875	537.75
G05	422.7	461.8	433.6	439.8	463.4	428.8	410.6	415.4	396.6	442.2	426.1	411.9	426.1	424.1	408.9	427.5	427.8	415.7	416.6	438.1	451.6	422.2	426.8	427.4	432.7	429.9	404.6	431.1	426	440.1	429.8	429.8
G06
G07	465.556	451.889	403.111	517.333	448.889	442.667	435.111	450.556	432	487.222	443.778	440.556	461.556	415.556	464.667	460	501.222	482.667	486.444	536.556	478.667	435.556	490.778	496.444	471.444	439.444	424.667	455.889	480.222	419.111	428.111	458.667
G08	444.083	443.583	463.167	434.333	402.083	443.333	432.5	420.333	449.417	425.333	430.25	454	436.25	442.25	427.333	430.333	448.833	434.75	436.417	468.833	446.417	432.167	459.25	424.75	440.667	439.25	414.833	440.25	444.333	415.5	425.167	421
G09	530.071	578	529.286	531.071	463	510.071	526.571	513.357	512.571	520.214	532.5	546.643	519.214	536.714	503.357	518.857	521.143	526.714	525.214	506	535.714	541.857	530.5	527.786	521.643	503.571	526.786	524.571	531.786	524.643	518.071	531
G10	522.727	501.091	513.909	477.909	500.727	488.545	546.455	493.273	509.364	498.909	482.545	493.636	543.455	490.909	512	462	541.091	522.091	532.273	528.455	526.545	515.909	522	536.273	512.636	535.545	530	515.455	507.909	545.273	483.182	513.091
G11	414.6	425.133	445.933	440.4	460.8	481.733	458.867	422.333	478.4	404.8	447.333	491.267	462.8	413.533	471.8	453.933	486.333	449.4	464.133	449.067	455.667	440.533	425.8	468.333	483.267	465.133	478.4	440.733	389.067	456.467	448	414.6
G12	526.5	530.75	536.333	536.167	536.417	545.417	531	534.083	540.667	522.5	537.917	537.083	523.833	539.5	533.833	534.833	540.833	536.833	528.333	532.5	544.417	536.417	532.5	513.083	541.083	528.75	536.167	522.917	538.667	524.667	542.167	545.583
G13
G14
G15
G16
G17
G18
G19
G20
G21
G22
G23
G24
H01	478.125	452.625	494.5	476.25	494.5	438.375	521.375	510.75	512.625	496	572.5	623.125	542.125	580.25	562.75	508.625	519.75	453.875	508.375	455.5	512.125	552.125	567.875	532.375	508.625	474.5	483.125	493.75	499.5	503.875	494.625	478.125
H02
H03
H04
H05
H06	450.182	447.364	445.091	455.091	452.273	446.091	451.545	418.091	452.818	441.364	452.636	448.909	451.455	437.545	446.455	453.182	442	453.364	439.091	435.091	452.364	441.091	446.818	444.818	447.091	449.091	451.455	454.727	448.091	442	438.818	456.636
H07	494.375	585.125	579.625	490.5	526.5	554.875	705.125	573.25	540.25	535	618	568	584.375	608.875	553.75	573	562.375	586.875	547.875	535.625	620.875	657.125	541.625	493.5	556.75	588.5	661.125	584.25	454.375	586.875	621.625	494.375
H08	425	424	513	436.875	461.125	477.5	493.75	451.375	475.625	450.875	407.625	478.75	479.625	466	451.625	448.125	485.5	498.5	450.125	481.5	434.875	467.375	438.75	421.625	471.75	440.875	442.875	420.375	480.625	483	397.5	425
H09
H10	379.333	354.111	370.333	442.889	371.333	374.111	363.333	396.556	385.667	397.556	379.667	364.222	360.889	392	394.333	379.444	417.222	403.889	365	377.556	377.333	381	413.667	409.444	383.333	391.111	348.333	353.222	344.778	370.222	332.111	379.333
H11
H12	447.167	399.167	441.167	438.5	451.833	444	443	458	470.167	403.167	412.5	410.667	482.5	447.5	447.333	442	472.667	436	448.167	443.5	413.333	393.167	371.667	473.833	466.833	445.5	464	407.333	404.667	394.5	458.5	464
H13
H14
H15
H16
H17
H18
H19
H20
H21
H22
H23
H24
I01	441.222	467.889	464.333	447.889	433.889	458	416.333	443.778	465.667	491.333	445.889	494.556	479.667	449.778	507.111	461.333	459.889	473.889	444	445.222	372.778	458.444	451.889	468.667	437.333	452.333	455.444	466.556	455	518.556	470.333	441.222
I02	383.083	381.25	389.417	361.417	394.417	390.167	386.083	393.417	409.417	374.917	367.25	381.583	373.333	380.583	391	384.167	343.833	373.417	376	377.333	402.833	376	360.833	388	362.417	384.25	363.667	374.333	377.917	346.917	375.167	383.083
I03	524.2	516	553.5	528.7	525.6	506	544.9	532.2	475.7	547.5	558.3	482.5	527.1	529.7	537.8	498	530.4	541.3	551.3	547.4	539.3	489.8	544	538.4	549.2	528.5	526.8	513.5	504.1	539.8	514	524.2
I04	561.25	503.75	475.5	494.875	526.125	561.25	540.25	509.5	489.75	561.125	548.375	569.375	525	515.875	571.5	545.5	546.375	607	549	536.375	544.75	465	538.375	546.875	560.875	511.25	565	568.125	519.25	543.25	463.875	561.25
I05	583.375	558.625	547.375	559.625	556.5	565.5	539.875	570.625	576.75	547.75	562.375	562.375	529.25	565.75	555.5	574.375	561.375	552	579.875	574.5	568.125	551.625	553.875	563	563.375	563.625	565.125	566	579.625	566.5	566.25	543.5
I06
I07
I08
I09	485.182	483.182	461.273	410	454.455	428.909	395.545	473	471.182	481.182	483.909	488.273	447	437.636	424.636	479.273	447.091	430.091	455.636	451.818	471	485.455	455.364	465.273	425	491.273	495	483.273	448.091	428.818	432.727	464.727
I10
I11	420.111	503.778	482	455	455.778	418	505.889	443	414.333	438.667	552.111	444.667	504.111	442.889	465	542.778	479.556	477.111	534.778	436	465.444	492.556	405.556	478.111	446.778	355.111	528	478.889	495.667	440	445.111	420.111
I12
I13
I14
I15
I16
I17
I18
I19
I20
I21
I22
I23
I24
J01	439.444	462.889	396.222	376.778	426.778	378	397.889	405.444	433.778	401.556	404.222	440	380.111	396.444	415.778	392.111	415.778	447.778	397.778	394.111	382.556	472.444	403.333	397.333	425	449	405.778	379.778	459.778	403.111	404.667	429.444
J02	489.625	480.125	498.75	483.5	489.5	496.5	471.125	481.25	484.375	487.875	479.625	483	471.625	476.375	480.75	479.75	492.75	486.75	484.375	481.125	462.25	474.25	497.75	465.625	481.625	488.75	465.875	480.25	485.5	489.125	478.375	498.75
J03
J04	503.909	469.545	486.273	500	516.364	493.273	508.273	508.909	497.364	488.182	517.182	475.182	478.091	493.727	480.455	484	489.182	508	499.091	499.273	500.364	484.909	491.455	489.455	486	473.545	503	465.273	466.727	453.545	453.545	490.727
J05
J06	355.889	318.444	352.444	327.111	286.444	313.111	366.556	389.222	381.556	376.333	356.333	364.444	365.778	400.222	309.778	370.333	394.556	384.889	346.889	348.222	341.889	381.111	342	371.667	382.333	367.667	367.889	368.333	390.667	370.444	350	371.111
J07
J08
J09	553.273	486.909	546.727	522.818	589.455	537.727	562.909	534.727	509	547.818	502.455	547.909	556.909	525.909	569.455	548.182	542.455	528.909	532.182	518.909	531.091	547.182	535.364	580.273	532.091	541.909	546.364	575.455	549.091	567.091	529.727	500.182
J10
J11	432.667	389	396.667	396.333	416	372.333	395.667	428.333	385.889	396	418.222	393.889	387.778	402.111	413.889	406.556	421.222	430	381.222	415.444	436.111	412.778	401.889	408.667	413.889	397.667	389.333	426.778	415.333	391.778	379.667	419
J12
J13
J14
J15
J16
J17
J18
J19
J20
J21
J22
J23
J24
K01
K02	379.375	381.625	399.75	364.25	444.125	396.25	384.125	374.75	439	422.625	409.875	415.375	404.125	385.125	422.25	430.875	471.125	404	374.375	475.875	466.625	395.75	369.125	464.875	473.625	469.875	387.375	430.375	499.125	439	412.375	389
K03	386.4	360.9	406.3	397.1	405.2	405.3	397.8	410.2	413.8	402.5	381.6	388.3	409	407.5	398.3	412.5	407.3	405	388.2	441	409.8	410.5	396.1	433.4	409.6	410.2	335.7	405.2	377.6	374.4	406.3	389.4
K04	424.667	386.444	442.778	470.889	532.333	440	463.556	483.778	449.778	462.556	454.778	454.778	456.667	470.889	463.667	477.889	401.444	463.556	457.333	484.667	459.556	460.333	474.889	420.444	453.111	449.333	469.111	444.333	444.778	438.333	440.333	424.667
K05	520.091	542.909	529.818	533.273	532.727	516.909	489.364	535.182	511.455	514.091	547.091	530.273	506.909	512	517.273	543.818	544.545	546.545	533.455	465.545	530.818	548.727	538.727	542	532.364	553.364	543.636	550	544.273	535.818	530.364	531.909
K06	351.5	385.9	419.1	435.6	386.8	424.1	419.4	432.3	384.8	375.4	415.7	409.2	419.3	389.1	476.4	410.9	407	375.5	430.4	418.2	387.4	408.8	403.7	447.6	401.5	407.3	369.5	454.8	440.3	418.9	409.7	439.4
K07	458.25	529.375	515.375	577.5	531.125	552.375	511.25	511	556.5	504.25	518.375	531.375	565.625	527.875	527.75	573.25	561	534.875	530.25	566.25	520.875	466.875	526.5	509.375	504.875	551.625	537.25	550.625	492.125	509.625	564.125	551.5
K08
K09
K10	424.111	441.222	408.778	416.333	436.667	420.778	416.222	404.111	419.444	428.778	390.778	420.444	435.333	427.778	430.667	360.222	411.667	416.111	443.889	423	435.444	426.111	419.111	400.778	385.556	424.667	424.667	424.222	437.333	408.778	417.111	419.556
K11	459.833	467.5	522.833	456.5	436	466	428.5	455.5	561.667	436.5	454	482	559	426.167	453.833	486.167	534	496.167	460.667	468.833	467.667	520.667	453.833	479.667	520.667	455	552	479.333	429.5	521.833	384.5	459.833
K12	537.3	509.6	530.4	529.2	528.6	512	507	476.1	520	517.9	508	445.9	504.1	490.1	504.5	506.2	524.4	507.5	483.4	500.5	528.3	499.6	534.2	483.1	543.1	528.6	540.4	505.7	518.7	514.2	479.8	516.7
K13
K14
K15
K16
K17
K18
K19
K20
K21
K22
K23
K24
L01
L02	556.727	565.364	531.182	529.727	559.818	523.364	555.455	576.273	524.182	543.727	572.545	567.364	550.091	556.818	559.636	532.636	558.273	558.727	567.273	566.545	569.545	554.455	544.818	566.364	571.636	542.091	555.091	527	559.364	530.455	552.364	555.455
L03	453.125	326	430.625	387	520.875	444.5	446.375	384.625	472.25	451	493.125	490.5	474	482	414.25	473	498.375	508.625	435.875	461.375	420.375	428.75	484.5	437.75	476.875	440.875	391.875	444.875	454.75	398.625	516.375	453.125
L04	400.375	465.375	448.75	463.875	479.5	461	433	437.375	474	430	474.125	474.25	457	455.25	446.75	468.625	486.875	446	450.5	443.75	486	443	459.625	465.875	455.75	480.625	430.75	474.25	442.5	435	486.75	418.125
L05	510.625	467.5	456.25	381.625	449.5	472.5	460.375	516.25	475.25	459.375	396.75	460	455.25	511.75	487.25	460.875	468.875	470.75	396.5	451.875	486.625	439.875	473	464.625	431.125	406.375	426.875	466.125	410.625	459.75	449.125	510.625
L06
L07	553.167	485.25	539.5	549	523.667	533.5	509.167	516.5	514.083	506.667	520.333	499.083	500.083	490.167	519.083	541.417	525.417	530.167	528.833	510.917	535.667	446.833	497.75	529.917	494.5	538.5	524.25	523.583	512	501.25	521.167	446.833
L08
L09
L10	387.083	348.833	322.583	376.167	353.333	366.5	385.583	399.75	404.75	406.917	381.583	346.75	373.083	380.917	377.75	407.333	413.333	416.417	388.333	370.417	389.833	404.75	414.333	398.333	420.083	398.333	399	374.5	400.417	384.667	397.167	403.417
L11
L12
L13
L14
L15
L16
L17
L18
L19
L20
L21
L22
L23
L24
M01
M02	529.889	537.667	529.111	547.778	549.889	495.444	538.333	537	490	516.111	559.333	554.222	530	555.556	543.667	530.444	551.111	542.667	543.444	529.778	499.111	511.556	527.889	511.889	538.444	529.556	547	543.889	539.556	545.556	532	536.778
M03	558	633.7	564.1	543.6	528.4	568.1	524.2	476.1	509.5	550.8	558.7	562.7	549.2	600.8	526.5	574.4	469.1	574.2	534.6	537.2	531.7	541.7	554.1	593.7	536.2	549.8	459.7	530.1	525.6	494.8	560.6	516.4
M04	507.9	491.5	498.6	465.1	495.5	468.1	504.5	467.3	494	488	479.3	494.4	471.9	469	469	500	475.2	493.9	506.5	462	470.2	513.1	483.2	465.7	480.9	486.8	503.7	497.7	470.2	474.7	504.2	481.8
M05	548.462	512.692	536.385	525.846	549.385	556.769	550.154	535.846	557.538	554.462	548.538	562	518.231	535	515.154	562.231	546.923	536.231	544.077	542.846	539.923	556.308	534.308	530.923	520	540.231	537	569.231	552.462	536.538	515.077	547.231
M06
M07
M08
M09	555.5	518.1	555.5	572.3	557.3	540.2	568.5	558.1	539.8	533	531.3	552.3	529.9	546.4	545.4	555.4	579.5	550.9	535.7	548.8	532.8	555.6	536.2	568.5	555.2	546.6	554.8	548	515.2	519	554.8	536.9
M10
M11
M12	532.364	530.182	520.545	516.727	522.909	502.727	510.364	528.364	520.455	497.818	461.727	563.727	540.273	521.727	531.727	516.727	503.091	527.364	534.545	539.455	540.636	507	576.455	562.545	558.545	554.909	499	539.545	511.273	531.273	514.182	525.545
M13
M14
M15
M16
M17
M18
M19
M20
M21
M22
M23
M24
N01
N02	506.636	491.091	482.455	485.455	473.545	483	473.909	502.545	473.455	482.818	497.273	475	480.182	481.727	445.364	499.455	458	498.818	432.545	492.727	497	477.091	476.636	494.909	461.455	458.364	456.909	476.545	467.909	474.273	495.364	485.455
N03
N04	381.929	382.286	420.071	397.429	372.929	355.071	331.643	367.643	373	398.571	374.143	386.071	396.786	332.929	368.714	400.143	340.857	374.857	381.143	379.857	376.214	369.071	362.286	403.071	387	379.357	311.571	380.571	375.071	337.714	391.857	381.929
N05	543.556	510.222	500	515.222	508.111	536	520.667	510.444	494.111	512	524.778	520.889	535.556	525.333	510.222	502.667	532.222	532.444	551.667	496.333	516.222	499.222	519.778	515.667	521.222	529.778	522	518.667	516.333	496.333	500.889	488.667
N06
N07
N08	601.6	527.7	542	609.1	575.4	569.8	553.6	540.2	603.7	564.6	567.8	575.1	584.2	630.6	586.5	526.7	607	554.9	574.3	480.3	592.8	552.3	552.3	563.5	581.5	536	540.3	570.2	539.1	608	574.9	575
N09
N10
N11	560.5	586.625	591.625	612	583.625	574.25	600.875	615.5	602.875	603.375	608.875	600.5	569.25	608.75	593.5	605	570.125	586.875	598.75	624.375	593	622.5	592.75	572.75	592.875	579.125	589.625	610.625	590.375	619.75	570	601.875
N12
N13
N14
N15
N16
N17
N18
N19
N20
N21
N22
N23
N24
O01	631.083	597.5	568.417	659.833	617.083	567.583	571.25	598.75	660.667	520.667	609.167	594.667	619.083	584.083	577	625.167	607.25	578.417	604.917	589.833	594.75	637.167	521.75	589.833	577.5	559	613.333	590.917	544.583	605.25	613.25	631.083
O02
O03
O04
O05
O06
O07	432.5	447.5	459.5	465.5	436.5	453.75	432.125	459.5	501.875	467.375	462	483.625	442.25	490	395.125	417	459	466.375	482.5	447.375	426.5	429.5	460	451.75	452.375	473.25	439	503.25	465.75	448.75	457.625	467
O08	392.364	382.455	341.364	418.727	408.364	398.818	328.182	373.545	395.273	401.545	406.909	416.364	440.818	398.091	371.818	363.091	392.273	413.909	398.727	406.727	404.091	356.909	406.273	395.273	330.364	377.273	403.909	369.818	395.273	384.273	382.818	392.364
O09
O10	464.5	451.083	462.5	461.667	472.333	468.75	449.75	474.083	448.083	474.083	466.583	466.25	419.583	475.5	470.5	463.333	456.083	453.75	470.667	476.5	456.667	431.667	444.167	470.667	487.333	466.083	439.833	453	482	449	459.833	424.417
O11	411.556	382.667	447.444	447.333	396	460.444	511.778	429.778	408.889	361.444	446	372	416.222	376.444	405	431.667	378.222	445.111	409.333	405	384.556	435.889	401	413.444	387.889	395.222	380.111	415.333	400.222	424	470.222	403.667
O12	532.375	424.625	435.125	483.625	524.25	522.75	515.125	496.25	514.875	528.25	411.125	488.125	525.375	521.375	512.375	552.25	479.375	580.5	453	588.5	554.875	521.25	524.125	564.375	521.625	516.125	547.125	558.875	450.375	453.5	503.375	532.375
O13
O14
O15
O16
O17
O18
O19
O20
O21
O22
O23
O24
P01
P02
P03
P04
P05	497.125	518.75	535.25	432.5	467.5	472	506.125	474.375	519.625	476.125	525.875	512.25	524.625	476.5	485.875	418.125	494.75	473.75	504.875	492.75	476.875	525.25	504.75	496.375	454.5	518.25	499.75	447.125	508.75	514.375	535.5	497.125
P06	468.867	453.2	433.667	446.333	436.6	407.6	464.4	439.467	433.667	449.4	453.533	400.333	435.867	471.667	428.933	450.267	455.6	457.667	478.067	415.333	432.933	407.2	470.067	462.733	446.067	458.133	446.8	429.733	437.133	442.933	464.933	413.867
P07	552.385	590.846	552.769	583.385	548.308	601.077	565.923	550.385	529.462	597.231	597.615	566.231	588.077	605.462	592.154	540.615	573.615	599.462	589.154	573	542	551.615	545.231	578.615	575.308	581	596.846	576.231	570.615	592.692	544.538	575.692
P08	553.5	583.6	558.8	510.3	544.8	547.4	566.8	544.6	565.2	616.3	566.4	556.7	524	549.5	562	591.1	554.8	520.6	569.1	562.8	525.5	523.1	559.9	543.7	535.6	557.7	554.8	486.7	555.9	546.4	500.8	530.1
P09	515.25	498.875	484	508	513.625	517.5	504.625	490.375	513.125	470.25	499.25	486.25	439.5	510.125	516.75	512.75	514.5	490.375	471	510.5	508.125	493.875	519	495.375	507.375	512.5	475.125	515.25	491.75	507.375	511.875	518.75
P10
P11	515.4	470.3	457.2	517.3	472.9	454.8	467.8	451.9	455.7	451.2	419.9	485.4	479	486.4	460.4	413.7	454.2	479.9	459.2	446.6	405.6	460.5	428.6	388.4	443.1	472.4	452.9	441.7	462.1	450.7	437.5	515.4
P12	379	369	371.4	345.3	370.9	367.1	334.7	367.7	366.5	354.7	322.7	374.7	365.2	371.7	365.1	385.3	363.3	362.9	367.2	368.6	361.7	359.6	371.7	368	367.2	337.8	370.9	350.3	370.1	368.8	367.9	367
P13
P14
P15
P16
P17
P18
P19
P20
P21
P22
P23
P24

## Sheet: PCV
PCV

## Sheet: DA-Normalized
DA Normalized to Background (Abs(DA-Background))
	1	2	3	4	5	6	7	8	9	10	11	12	13	14	15	16	17	18	19	20	21	22	23	24	25	26	27	28	29	30	31	32
A01	0	0	0	0	0	0	0	0	0	0	0	0	0	0	0	0	0	0	0	0	0	0	0	0	0	0	0	0	0	0	0	0
A02	75.375	79.125	47	30.875	34.75	26.625	56.5	55.5	92.875	61.875	18.375	27.875	47.375	91.75	71.25	97.125	115.25	51	47.75	154.5	86.25	84.375	76.25	38.375	53.625	91.5	25.625	43.25	89.25	67.5	72.125	72
A03	0	0	0	0	0	0	0	0	0	0	0	0	0	0	0	0	0	0	0	0	0	0	0	0	0	0	0	0	0	0	0	0
A04	52.625	14.125	57.875	80.625	63.375	43.25	49	52.375	40.125	54.375	24.25	45.75	87.125	70.875	41.5	37	91.375	66.125	60.375	72	74.125	115	71.25	81.625	88.625	63.375	48.75	39.375	46.875	29.875	76.625	58.25
A05	0	0	0	0	0	0	0	0	0	0	0	0	0	0	0	0	0	0	0	0	0	0	0	0	0	0	0	0	0	0	0	0
A06	94.575	49.225	79.275	107.075	22.175	81.85	80.625	50.7	84.175	110.45	137.675	66.875	71.775	179	118.7	72.5	108.325	79.05	81.95	34.075	78.275	78.4	107.25	96.125	130.775	104.65	64.675	141.15	63.475	84.15	78.225	122.95
A07	0	0	0	0	0	0	0	0	0	0	0	0	0	0	0	0	0	0	0	0	0	0	0	0	0	0	0	0	0	0	0	0
A08	36.5	42.5	31	46.125	50.75	40.375	35.625	44	32.125	35.375	39.5	53.375	42.25	44	45.375	37.875	35.25	44	44.625	41.75	28.875	46.5	37.5	42.75	44.875	36.75	38.5	46	35.375	37.25	29.5	44.375
A09	63.0455	111.92	87.125	66.1023	118.295	88.6932	51.9773	61.6136	93.4318	78.8977	100.08	97.8409	50.9432	51.75	61.1364	59.1023	74.9886	89.6136	85.8523	63.9091	74.0682	79.3523	88.125	81.0455	81.5341	103.943	81.6932	86.1591	76.3295	63.8636	83.2045	83.2273
A10	0	0	0	0	0	0	0	0	0	0	0	0	0	0	0	0	0	0	0	0	0	0	0	0	0	0	0	0	0	0	0	0
A11	0	0	0	0	0	0	0	0	0	0	0	0	0	0	0	0	0	0	0	0	0	0	0	0	0	0	0	0	0	0	0	0
A12	42.7778	53.1805	8.45831	11.2917	47.375	48.0139	51.6805	49.4445	55.1111	99.2917	70.0417	45.7778	66.4305	78.9445	84.7917	49.5972	49.0417	60.2083	57.6528	13.5833	69.5278	67.4305	92.3472	72.3195	70.4305	61.5	50.625	44.6528	52.0555	66.2083	34.375	46.5278
A13	0	0	0	0	0	0	0	0	0	0	0	0	0	0	0	0	0	0	0	0	0	0	0	0	0	0	0	0	0	0	0	0
A14	0	0	0	0	0	0	0	0	0	0	0	0	0	0	0	0	0	0	0	0	0	0	0	0	0	0	0	0	0	0	0	0
A15	0	0	0	0	0	0	0	0	0	0	0	0	0	0	0	0	0	0	0	0	0	0	0	0	0	0	0	0	0	0	0	0
A16	0	0	0	0	0	0	0	0	0	0	0	0	0	0	0	0	0	0	0	0	0	0	0	0	0	0	0	0	0	0	0	0
A17	0	0	0	0	0	0	0	0	0	0	0	0	0	0	0	0	0	0	0	0	0	0	0	0	0	0	0	0	0	0	0	0
A18	0	0	0	0	0	0	0	0	0	0	0	0	0	0	0	0	0	0	0	0	0	0	0	0	0	0	0	0	0	0	0	0
A19	0	0	0	0	0	0	0	0	0	0	0	0	0	0	0	0	0	0	0	0	0	0	0	0	0	0	0	0	0	0	0	0
A20	0	0	0	0	0	0	0	0	0	0	0	0	0	0	0	0	0	0	0	0	0	0	0	0	0	0	0	0	0	0	0	0
A21	0	0	0	0	0	0	0	0	0	0	0	0	0	0	0	0	0	0	0	0	0	0	0	0	0	0	0	0	0	0	0	0
A22	0	0	0	0	0	0	0	0	0	0	0	0	0	0	0	0	0	0	0	0	0	0	0	0	0	0	0	0	0	0	0	0
A23	0	0	0	0	0	0	0	0	0	0	0	0	0	0	0	0	0	0	0	0	0	0	0	0	0	0	0	0	0	0	0	0
A24	0	0	0	0	0	0	0	0	0	0	0	0	0	0	0	0	0	0	0	0	0	0	0	0	0	0	0	0	0	0	0	0
B01	183	182.5	202.5	222.375	211.625	138.5	191.125	186.75	254.5	186.625	224.5	213.625	179.125	223.5	153	206.5	211.125	186.375	192.75	174	189.875	179.5	135	169.75	240.875	201.625	234	186	204.5	173.5	193.375	189.875
B02	34.05	27.825	4.625	25.45	90.775	9.42499	21.175	4.09998	18.85	39.45	50.025	38.275	51.65	49.175	17.975	47.725	23.825	40.375	9.42499	27.5	38.275	22.75	107.8	52.925	19.7	13.825	39.225	21.75	26.975	21.95	13.225	40.675
B03	0	0	0	0	0	0	0	0	0	0	0	0	0	0	0	0	0	0	0	0	0	0	0	0	0	0	0	0	0	0	0	0
B04	0	0	0	0	0	0	0	0	0	0	0	0	0	0	0	0	0	0	0	0	0	0	0	0	0	0	0	0	0	0	0	0
B05	0	0	0	0	0	0	0	0	0	0	0	0	0	0	0	0	0	0	0	0	0	0	0	0	0	0	0	0	0	0	0	0
B06	66	126	59.75	39.5	99.25	70.25	60.75	103	96	71.125	57.75	52.625	53.625	51	10.375	67	50.875	64.375	69.75	43.5	32.5	64.125	49.75	75.625	80.375	51.875	36.75	97.375	50.875	86.75	79.75	58
B07	113.5	114.95	91.1	119.925	120.475	145.825	119.6	120.925	109.375	98.3	125.15	107.35	166.975	137.15	93.675	104.75	105.675	155.075	122.25	129.875	141	122.075	86.8	107.35	128.525	102.1	130.8	112	146.725	124.725	118.325	127.625
B08	91.775	79.175	55.55	55.325	62.95	128.7	97.7	94.3	95.85	119.125	90.775	149.2	130.7	85.85	89.725	34.075	96.925	77.85	77.75	90.45	139.25	69.05	111.7	105.075	118.225	79.35	67.7	112.75	61.025	72.375	117.175	91.15
B09	0	0	0	0	0	0	0	0	0	0	0	0	0	0	0	0	0	0	0	0	0	0	0	0	0	0	0	0	0	0	0	0
B10	42.3055	13.9167	39.125	21.7222	12.9028	39.5	118.208	80.6389	53.4305	19.4722	62.6528	45.4861	21.8055	83.1389	5.34723	35.625	18.75	65.7361	58.7778	30.2778	104.806	34.3889	52.5	8.22223	6.48608	23.5417	30.2222	19.5	7.25	0.305542	2.22223	43.0555
B11	122.875	156.167	135.042	121.625	102.458	115.792	116.833	130.292	138.75	99.9583	116.958	106.875	115.458	99.3333	121.5	118.625	124.667	136.583	130	132.625	108.375	125.292	119.75	140.458	137.958	124.792	147.708	137.042	122.167	121.75	128.875	120.583
B12	0	0	0	0	0	0	0	0	0	0	0	0	0	0	0	0	0	0	0	0	0	0	0	0	0	0	0	0	0	0	0	0
B13	0	0	0	0	0	0	0	0	0	0	0	0	0	0	0	0	0	0	0	0	0	0	0	0	0	0	0	0	0	0	0	0
B14	0	0	0	0	0	0	0	0	0	0	0	0	0	0	0	0	0	0	0	0	0	0	0	0	0	0	0	0	0	0	0	0
B15	0	0	0	0	0	0	0	0	0	0	0	0	0	0	0	0	0	0	0	0	0	0	0	0	0	0	0	0	0	0	0	0
B16	0	0	0	0	0	0	0	0	0	0	0	0	0	0	0	0	0	0	0	0	0	0	0	0	0	0	0	0	0	0	0	0
B17	0	0	0	0	0	0	0	0	0	0	0	0	0	0	0	0	0	0	0	0	0	0	0	0	0	0	0	0	0	0	0	0
B18	0	0	0	0	0	0	0	0	0	0	0	0	0	0	0	0	0	0	0	0	0	0	0	0	0	0	0	0	0	0	0	0
B19	0	0	0	0	0	0	0	0	0	0	0	0	0	0	0	0	0	0	0	0	0	0	0	0	0	0	0	0	0	0	0	0
B20	0	0	0	0	0	0	0	0	0	0	0	0	0	0	0	0	0	0	0	0	0	0	0	0	0	0	0	0	0	0	0	0
B21	0	0	0	0	0	0	0	0	0	0	0	0	0	0	0	0	0	0	0	0	0	0	0	0	0	0	0	0	0	0	0	0
B22	0	0	0	0	0	0	0	0	0	0	0	0	0	0	0	0	0	0	0	0	0	0	0	0	0	0	0	0	0	0	0	0
B23	0	0	0	0	0	0	0	0	0	0	0	0	0	0	0	0	0	0	0	0	0	0	0	0	0	0	0	0	0	0	0	0
B24	0	0	0	0	0	0	0	0	0	0	0	0	0	0	0	0	0	0	0	0	0	0	0	0	0	0	0	0	0	0	0	0
C01	154.3	150.2	129.275	158.2	175.875	132.05	94.8	96.875	142.325	155.45	107.425	148.475	146.25	51.95	123.75	137.9	148.75	151.9	130.15	147.35	145.25	151.775	126.7	160.15	147.95	130	129.4	189.375	133.275	147.1	112.375	155.05
C02	199.111	172.708	176.944	209.292	190.444	177.944	191.542	199.722	178.75	180.472	196.125	189.403	184.611	169.875	173.444	203.069	175.681	178.542	166.597	224.917	187.167	177.889	205.931	189.931	221.625	197.403	190.542	181.75	190.694	183.5	207.306	199.111
C03	0	0	0	0	0	0	0	0	0	0	0	0	0	0	0	0	0	0	0	0	0	0	0	0	0	0	0	0	0	0	0	0
C04	164.761	171.761	185.398	201.057	201.875	200.477	181.341	209.557	175.727	184.455	270.068	149.352	219.83	244.193	178.341	178.67	172.148	194.636	185.341	213.398	138.625	189.784	217.102	174.443	195.557	212.341	161.273	193.341	203.761	151.08	181.5	162.511
C05	0	0	0	0	0	0	0	0	0	0	0	0	0	0	0	0	0	0	0	0	0	0	0	0	0	0	0	0	0	0	0	0
C06	151.2	142.45	92.95	114.025	140.8	104.375	118.775	107.875	152.55	164.05	117.425	44	88.35	146.375	127.625	62.975	157.175	177.75	107.075	116.475	141.6	87.575	109.875	197.625	154.875	102.95	151.225	89.2	175.7	129.05	87.6	157.45
C07	0	0	0	0	0	0	0	0	0	0	0	0	0	0	0	0	0	0	0	0	0	0	0	0	0	0	0	0	0	0	0	0
C08	0	0	0	0	0	0	0	0	0	0	0	0	0	0	0	0	0	0	0	0	0	0	0	0	0	0	0	0	0	0	0	0
C09	306.375	307.875	302.875	293.25	311.875	336.875	306.875	319.5	311.25	313.25	305.25	303	320.875	313.25	311.625	342.125	316.75	300.875	328.75	315.75	313.125	315.625	315.25	299.25	300.75	337.5	303	289.25	302.5	317.125	303.5	300.125
C10	138.056	150.736	144.611	139.514	162.931	137.653	162.931	57.75	151.347	147.778	131.403	116.208	140.667	160.667	170.986	141.153	123.875	153.361	133.417	183.792	145.764	145.708	141.806	141.361	192.403	139.056	158.542	126.819	132.889	131.903	126.097	136.472
C11	0	0	0	0	0	0	0	0	0	0	0	0	0	0	0	0	0	0	0	0	0	0	0	0	0	0	0	0	0	0	0	0
C12	0	0	0	0	0	0	0	0	0	0	0	0	0	0	0	0	0	0	0	0	0	0	0	0	0	0	0	0	0	0	0	0
C13	0	0	0	0	0	0	0	0	0	0	0	0	0	0	0	0	0	0	0	0	0	0	0	0	0	0	0	0	0	0	0	0
C14	0	0	0	0	0	0	0	0	0	0	0	0	0	0	0	0	0	0	0	0	0	0	0	0	0	0	0	0	0	0	0	0
C15	0	0	0	0	0	0	0	0	0	0	0	0	0	0	0	0	0	0	0	0	0	0	0	0	0	0	0	0	0	0	0	0
C16	0	0	0	0	0	0	0	0	0	0	0	0	0	0	0	0	0	0	0	0	0	0	0	0	0	0	0	0	0	0	0	0
C17	0	0	0	0	0	0	0	0	0	0	0	0	0	0	0	0	0	0	0	0	0	0	0	0	0	0	0	0	0	0	0	0
C18	0	0	0	0	0	0	0	0	0	0	0	0	0	0	0	0	0	0	0	0	0	0	0	0	0	0	0	0	0	0	0	0
C19	0	0	0	0	0	0	0	0	0	0	0	0	0	0	0	0	0	0	0	0	0	0	0	0	0	0	0	0	0	0	0	0
C20	0	0	0	0	0	0	0	0	0	0	0	0	0	0	0	0	0	0	0	0	0	0	0	0	0	0	0	0	0	0	0	0
C21	0	0	0	0	0	0	0	0	0	0	0	0	0	0	0	0	0	0	0	0	0	0	0	0	0	0	0	0	0	0	0	0
C22	0	0	0	0	0	0	0	0	0	0	0	0	0	0	0	0	0	0	0	0	0	0	0	0	0	0	0	0	0	0	0	0
C23	0	0	0	0	0	0	0	0	0	0	0	0	0	0	0	0	0	0	0	0	0	0	0	0	0	0	0	0	0	0	0	0
C24	0	0	0	0	0	0	0	0	0	0	0	0	0	0	0	0	0	0	0	0	0	0	0	0	0	0	0	0	0	0	0	0
D01	226.125	181.95	205.6	221.35	244.4	195.725	207.975	239.55	231.35	215.6	206.1	205.7	196.125	220.35	213.3	178.25	275.5	197.3	222.625	179.35	214.775	216.15	219.55	191.55	248.775	225	202.575	212.45	210.175	216.675	184.15	231.375
D02	0	0	0	0	0	0	0	0	0	0	0	0	0	0	0	0	0	0	0	0	0	0	0	0	0	0	0	0	0	0	0	0
D03	122.111	155.722	203.889	182.194	159.069	160.042	124.111	151.5	178.431	179.208	160.389	157.028	147.958	146.153	146.333	208.653	168.861	142.611	151.444	176.097	153.986	162.306	162.556	167.417	176.403	99.1667	174	163.819	149.444	181.764	188.153	172.403
D04	244.25	263.167	252.167	275.208	272.542	256.417	257.667	254.208	255.208	239.417	258.625	260.458	266.792	247.5	279.417	261.333	253.5	258.833	256.667	261.542	301.333	262.708	260.125	258.042	267.083	249.125	254.708	241.125	264.042	256.75	255.875	242.625
D05	98.6083	111.942	86.45	77.4916	73.0167	104.892	114.967	124.708	52.1083	127.4	115.225	115.7	134.142	134.983	142.717	162.642	75.6667	162.592	189.625	112.133	135.133	116.275	96.125	139.217	74.2584	148.408	153.5	119.308	121.433	130.492	79.075	94.2333
D06	0	0	0	0	0	0	0	0	0	0	0	0	0	0	0	0	0	0	0	0	0	0	0	0	0	0	0	0	0	0	0	0
D07	0	0	0	0	0	0	0	0	0	0	0	0	0	0	0	0	0	0	0	0	0	0	0	0	0	0	0	0	0	0	0	0
D08	0	0	0	0	0	0	0	0	0	0	0	0	0	0	0	0	0	0	0	0	0	0	0	0	0	0	0	0	0	0	0	0
D09	118.375	102.875	79.125	123	104.125	104.625	101.625	65.75	137.875	117.75	116.75	85.625	105.625	87.125	103.375	73.75	93.625	109.25	94.875	83.25	113	102.75	91.375	92	117.125	92.125	84.5	98.125	135.5	99.25	99.25	125.625
D10	0	0	0	0	0	0	0	0	0	0	0	0	0	0	0	0	0	0	0	0	0	0	0	0	0	0	0	0	0	0	0	0
D11	0	0	0	0	0	0	0	0	0	0	0	0	0	0	0	0	0	0	0	0	0	0	0	0	0	0	0	0	0	0	0	0
D12	166.5	210.125	198.75	207.5	171.125	184.375	240.5	242.75	173	194.625	199.375	237.625	211.875	211.25	223.5	206.125	217.5	199.25	217.375	221.25	211.25	203.75	197.75	236	193.25	209	225.75	167.25	211	214.625	208.875	213.75
D13	0	0	0	0	0	0	0	0	0	0	0	0	0	0	0	0	0	0	0	0	0	0	0	0	0	0	0	0	0	0	0	0
D14	0	0	0	0	0	0	0	0	0	0	0	0	0	0	0	0	0	0	0	0	0	0	0	0	0	0	0	0	0	0	0	0
D15	0	0	0	0	0	0	0	0	0	0	0	0	0	0	0	0	0	0	0	0	0	0	0	0	0	0	0	0	0	0	0	0
D16	0	0	0	0	0	0	0	0	0	0	0	0	0	0	0	0	0	0	0	0	0	0	0	0	0	0	0	0	0	0	0	0
D17	0	0	0	0	0	0	0	0	0	0	0	0	0	0	0	0	0	0	0	0	0	0	0	0	0	0	0	0	0	0	0	0
D18	0	0	0	0	0	0	0	0	0	0	0	0	0	0	0	0	0	0	0	0	0	0	0	0	0	0	0	0	0	0	0	0
D19	0	0	0	0	0	0	0	0	0	0	0	0	0	0	0	0	0	0	0	0	0	0	0	0	0	0	0	0	0	0	0	0
D20	0	0	0	0	0	0	0	0	0	0	0	0	0	0	0	0	0	0	0	0	0	0	0	0	0	0	0	0	0	0	0	0
D21	0	0	0	0	0	0	0	0	0	0	0	0	0	0	0	0	0	0	0	0	0	0	0	0	0	0	0	0	0	0	0	0
D22	0	0	0	0	0	0	0	0	0	0	0	0	0	0	0	0	0	0	0	0	0	0	0	0	0	0	0	0	0	0	0	0
D23	0	0	0	0	0	0	0	0	0	0	0	0	0	0	0	0	0	0	0	0	0	0	0	0	0	0	0	0	0	0	0	0
D24	0	0	0	0	0	0	0	0	0	0	0	0	0	0	0	0	0	0	0	0	0	0	0	0	0	0	0	0	0	0	0	0
E01	0	0	0	0	0	0	0	0	0	0	0	0	0	0	0	0	0	0	0	0	0	0	0	0	0	0	0	0	0	0	0	0
E02	0	0	0	0	0	0	0	0	0	0	0	0	0	0	0	0	0	0	0	0	0	0	0	0	0	0	0	0	0	0	0	0
E03	0	0	0	0	0	0	0	0	0	0	0	0	0	0	0	0	0	0	0	0	0	0	0	0	0	0	0	0	0	0	0	0
E04	222.275	229.55	216.55	225.025	230.825	223	217.25	212.95	234.75	226.025	209.475	228.925	223.925	230.925	233.65	223.4	214.7	231.625	224.35	249.725	231.25	228.35	232.375	235.2	225.85	223.975	223.475	226.75	229.525	230.125	229.625	222.65
E05	0	0	0	0	0	0	0	0	0	0	0	0	0	0	0	0	0	0	0	0	0	0	0	0	0	0	0	0	0	0	0	0
E06	0	0	0	0	0	0	0	0	0	0	0	0	0	0	0	0	0	0	0	0	0	0	0	0	0	0	0	0	0	0	0	0
E07	0	0	0	0	0	0	0	0	0	0	0	0	0	0	0	0	0	0	0	0	0	0	0	0	0	0	0	0	0	0	0	0
E08	0	0	0	0	0	0	0	0	0	0	0	0	0	0	0	0	0	0	0	0	0	0	0	0	0	0	0	0	0	0	0	0
E09	4.625	1.125	14.625	69.375	13.875	13.875	22.875	25.125	19	7.25	2.5	6.25	5	15.625	13.875	32.25	14.75	2.75	11	25.625	1	23.5	5.75	42.125	8.625	23.75	5.75	19.625	24.25	21	7.625	28.875
E10	0	0	0	0	0	0	0	0	0	0	0	0	0	0	0	0	0	0	0	0	0	0	0	0	0	0	0	0	0	0	0	0
E11	26.0833	40.1667	9.41669	44.875	78.7917	12.625	26.0833	59.25	28.2083	41.875	41.5417	71.125	24.4583	64.7917	11.75	8.16669	24.7917	74.5	31.2083	2.5	23.6667	19.2083	2.95831	44.3333	37	34.4167	51.3333	4	35.125	66.1667	15.5833	31.4583
E12	0	0	0	0	0	0	0	0	0	0	0	0	0	0	0	0	0	0	0	0	0	0	0	0	0	0	0	0	0	0	0	0
E13	0	0	0	0	0	0	0	0	0	0	0	0	0	0	0	0	0	0	0	0	0	0	0	0	0	0	0	0	0	0	0	0
E14	0	0	0	0	0	0	0	0	0	0	0	0	0	0	0	0	0	0	0	0	0	0	0	0	0	0	0	0	0	0	0	0
E15	0	0	0	0	0	0	0	0	0	0	0	0	0	0	0	0	0	0	0	0	0	0	0	0	0	0	0	0	0	0	0	0
E16	0	0	0	0	0	0	0	0	0	0	0	0	0	0	0	0	0	0	0	0	0	0	0	0	0	0	0	0	0	0	0	0
E17	0	0	0	0	0	0	0	0	0	0	0	0	0	0	0	0	0	0	0	0	0	0	0	0	0	0	0	0	0	0	0	0
E18	0	0	0	0	0	0	0	0	0	0	0	0	0	0	0	0	0	0	0	0	0	0	0	0	0	0	0	0	0	0	0	0
E19	0	0	0	0	0	0	0	0	0	0	0	0	0	0	0	0	0	0	0	0	0	0	0	0	0	0	0	0	0	0	0	0
E20	0	0	0	0	0	0	0	0	0	0	0	0	0	0	0	0	0	0	0	0	0	0	0	0	0	0	0	0	0	0	0	0
E21	0	0	0	0	0	0	0	0	0	0	0	0	0	0	0	0	0	0	0	0	0	0	0	0	0	0	0	0	0	0	0	0
E22	0	0	0	0	0	0	0	0	0	0	0	0	0	0	0	0	0	0	0	0	0	0	0	0	0	0	0	0	0	0	0	0
E23	0	0	0	0	0	0	0	0	0	0	0	0	0	0	0	0	0	0	0	0	0	0	0	0	0	0	0	0	0	0	0	0
E24	0	0	0	0	0	0	0	0	0	0	0	0	0	0	0	0	0	0	0	0	0	0	0	0	0	0	0	0	0	0	0	0
F01	0	0	0	0	0	0	0	0	0	0	0	0	0	0	0	0	0	0	0	0	0	0	0	0	0	0	0	0	0	0	0	0
F02	0	0	0	0	0	0	0	0	0	0	0	0	0	0	0	0	0	0	0	0	0	0	0	0	0	0	0	0	0	0	0	0
F03	47.125	115.625	66.75	65.75	51	102.75	63.375	58.125	134.25	58.5	39.125	61.375	65.5	42.25	69	55.75	67.25	103.125	74.125	64	6	79.875	67	47.25	93.75	58.5	66.125	97.25	55	63.75	130.875	51.625
F04	203.33	160.761	153.955	153.807	148.489	144.455	133.227	150.318	163.727	176.989	186.125	152.602	167.114	153.625	161.807	158.057	173.034	169.511	215.057	162.5	151.17	204.511	159.239	177.523	159.386	180.455	141.193	134.216	148.216	186.17	134.568	161.966
F05	29.625	28.1539	7.23077	13.8365	22.5	1.90387	9.38464	11.625	58.8846	11.9711	45.1731	6.94232	11.8654	17.2885	28.125	3.625	3.31732	6.0481	8.24036	23.3365	19.5577	16.4615	4.71155	5.24036	4.53845	17.8942	11.2404	24.2789	13.5961	16.1442	33.7789	33.5
F06	0	0	0	0	0	0	0	0	0	0	0	0	0	0	0	0	0	0	0	0	0	0	0	0	0	0	0	0	0	0	0	0
F07	0	0	0	0	0	0	0	0	0	0	0	0	0	0	0	0	0	0	0	0	0	0	0	0	0	0	0	0	0	0	0	0
F08	175.25	160	162.625	157.75	125.875	161.75	181.25	74.125	153	151.625	122.25	150.75	167.625	167.25	135.875	187.75	146.125	126.875	179.25	158.5	135.625	88.5	174.125	128.875	102.5	130	173.875	148	165.25	177.125	123.75	175.625
F09	108.375	50.6667	128.167	100.792	96.8333	243.458	117.833	91.125	105.667	117.708	102.417	136.333	112.125	91.6667	105.042	36.125	136.75	93.9583	115.167	128.583	81.1667	78.5833	154.042	146.458	61.9583	108.25	107.167	99.7083	62.9583	108.208	130.25	118.25
F10	16.7321	5.41071	0.178589	14.8214	5.76788	19.8571	66.0893	18.8214	18.7679	44.8214	2.28571	26.8036	32.2143	12.0357	14.0536	2.91071	11.7321	44.375	17.6429	74.1786	4.5	0.607117	52.0536	3.41071	22.9286	12.25	42.1429	22	1.30359	67.3571	11.8393	16.7321
F11	0	0	0	0	0	0	0	0	0	0	0	0	0	0	0	0	0	0	0	0	0	0	0	0	0	0	0	0	0	0	0	0
F12	110.375	28.625	42	25.625	43.125	39.875	42.75	94.25	35.5	42.875	29.5	41.125	42.5	45.75	44.25	5.625	71	31.75	10	48.625	53.375	47.875	36.625	43.375	46.5	41.125	47.625	35.75	44.625	48.375	41	107.125
F13	0	0	0	0	0	0	0	0	0	0	0	0	0	0	0	0	0	0	0	0	0	0	0	0	0	0	0	0	0	0	0	0
F14	0	0	0	0	0	0	0	0	0	0	0	0	0	0	0	0	0	0	0	0	0	0	0	0	0	0	0	0	0	0	0	0
F15	0	0	0	0	0	0	0	0	0	0	0	0	0	0	0	0	0	0	0	0	0	0	0	0	0	0	0	0	0	0	0	0
F16	0	0	0	0	0	0	0	0	0	0	0	0	0	0	0	0	0	0	0	0	0	0	0	0	0	0	0	0	0	0	0	0
F17	0	0	0	0	0	0	0	0	0	0	0	0	0	0	0	0	0	0	0	0	0	0	0	0	0	0	0	0	0	0	0	0
F18	0	0	0	0	0	0	0	0	0	0	0	0	0	0	0	0	0	0	0	0	0	0	0	0	0	0	0	0	0	0	0	0
F19	0	0	0	0	0	0	0	0	0	0	0	0	0	0	0	0	0	0	0	0	0	0	0	0	0	0	0	0	0	0	0	0
F20	0	0	0	0	0	0	0	0	0	0	0	0	0	0	0	0	0	0	0	0	0	0	0	0	0	0	0	0	0	0	0	0
F21	0	0	0	0	0	0	0	0	0	0	0	0	0	0	0	0	0	0	0	0	0	0	0	0	0	0	0	0	0	0	0	0
F22	0	0	0	0	0	0	0	0	0	0	0	0	0	0	0	0	0	0	0	0	0	0	0	0	0	0	0	0	0	0	0	0
F23	0	0	0	0	0	0	0	0	0	0	0	0	0	0	0	0	0	0	0	0	0	0	0	0	0	0	0	0	0	0	0	0
F24	0	0	0	0	0	0	0	0	0	0	0	0	0	0	0	0	0	0	0	0	0	0	0	0	0	0	0	0	0	0	0	0
G01	0	0	0	0	0	0	0	0	0	0	0	0	0	0	0	0	0	0	0	0	0	0	0	0	0	0	0	0	0	0	0	0
G02	0	0	0	0	0	0	0	0	0	0	0	0	0	0	0	0	0	0	0	0	0	0	0	0	0	0	0	0	0	0	0	0
G03	218.25	155.333	123.417	147.75	151.083	162.833	173.917	149.917	144.542	195.458	180.75	182.125	132.792	179.708	138.75	164.583	182.375	153.625	170.208	183.125	163.833	182.083	145.458	203.708	122.25	176.25	185.625	143.667	155.125	155.917	162.458	157.125
G04	140.25	115.25	87.875	113	97.875	112.875	110.25	99.625	92.625	154	99.25	90.375	83.625	158.5	99.875	102.25	74	107.25	134.375	106.5	54.875	105.125	98.5	123.75	98.375	79.125	105.375	107.75	130.75	108.625	116.875	81.75
G05	200.675	162.95	189.525	190.825	166.35	198.075	213.65	211.6	230.775	181.05	202.275	214.475	199.025	202.15	218.975	195.625	193.825	206.55	208.775	187.275	177.775	202.175	198.825	202.1	193.925	193.6	222.275	199.4	206	188.65	191.325	192.7
G06	0	0	0	0	0	0	0	0	0	0	0	0	0	0	0	0	0	0	0	0	0	0	0	0	0	0	0	0	0	0	0	0
G07	112.944	122.361	171.639	58.0417	119.986	125.833	139.389	120.194	143.375	81.0278	122.097	128.819	111.819	160.819	111.958	108.25	72.2778	90.2083	84.0555	38.6945	99.3333	143.694	85.7222	80.4305	97.6805	132.056	146.958	119.861	95.0278	147.264	146.389	115.708
G08	183.167	182.292	172.708	198.542	228.667	182.417	198.375	210.667	183.458	195.917	201	176.25	193.625	186.875	204.417	200.917	184.292	199.25	188.833	161.792	189.708	193.083	168.875	204.625	185.333	190	216.167	193.25	185.292	216.125	212.083	209.5
G09	28.5536	23.75	26.3393	24.5536	96.5	48.4286	31.3036	39.7679	40.3036	37.7857	23.625	9.98212	38.9107	26.1607	61.5179	35.3929	34.3571	31.7857	29.9107	58.5	21.4107	9.39288	26	33.9643	34.6071	53.5536	26.7143	32.8036	29.5893	28.4821	40.0536	29.25
G10	141.773	173.159	155.091	196.341	174.398	183.455	133.545	184.227	166.136	173.591	190.83	176.989	133.045	193.216	160.5	213.125	126.159	151.409	141.727	139.795	147.83	159.091	154.75	141.227	157.989	146.58	139.875	158.17	163.716	127.352	188.068	158.409
G11	123.525	115.492	95.4417	102.85	83.7	57.5167	86.3833	120.792	64.1	133.7	93.4167	49.7333	82.325	133.092	66.95	86.3167	55.1667	85.975	75.1167	90.5583	87.7083	101.967	118.825	76.5417	58.1083	79.2417	61.85	99.2667	157.933	86.1583	89.875	130.65
G12	28.875	26.625	16.9167	22.7083	25.0833	14.0833	28.125	28.0417	15.7083	33.625	14.3333	14.9167	38.0417	19.625	20.5417	22.1667	14.1667	16.2917	29.0417	20.375	11.7083	21.4583	16.5	40.6667	17.4167	27.25	28.2083	29.3333	20.8333	31.4583	12.7083	9.79169
G13	0	0	0	0	0	0	0	0	0	0	0	0	0	0	0	0	0	0	0	0	0	0	0	0	0	0	0	0	0	0	0	0
G14	0	0	0	0	0	0	0	0	0	0	0	0	0	0	0	0	0	0	0	0	0	0	0	0	0	0	0	0	0	0	0	0
G15	0	0	0	0	0	0	0	0	0	0	0	0	0	0	0	0	0	0	0	0	0	0	0	0	0	0	0	0	0	0	0	0
G16	0	0	0	0	0	0	0	0	0	0	0	0	0	0	0	0	0	0	0	0	0	0	0	0	0	0	0	0	0	0	0	0
G17	0	0	0	0	0	0	0	0	0	0	0	0	0	0	0	0	0	0	0	0	0	0	0	0	0	0	0	0	0	0	0	0
G18	0	0	0	0	0	0	0	0	0	0	0	0	0	0	0	0	0	0	0	0	0	0	0	0	0	0	0	0	0	0	0	0
G19	0	0	0	0	0	0	0	0	0	0	0	0	0	0	0	0	0	0	0	0	0	0	0	0	0	0	0	0	0	0	0	0
G20	0	0	0	0	0	0	0	0	0	0	0	0	0	0	0	0	0	0	0	0	0	0	0	0	0	0	0	0	0	0	0	0
G21	0	0	0	0	0	0	0	0	0	0	0	0	0	0	0	0	0	0	0	0	0	0	0	0	0	0	0	0	0	0	0	0
G22	0	0	0	0	0	0	0	0	0	0	0	0	0	0	0	0	0	0	0	0	0	0	0	0	0	0	0	0	0	0	0	0
G23	0	0	0	0	0	0	0	0	0	0	0	0	0	0	0	0	0	0	0	0	0	0	0	0	0	0	0	0	0	0	0	0
G24	0	0	0	0	0	0	0	0	0	0	0	0	0	0	0	0	0	0	0	0	0	0	0	0	0	0	0	0	0	0	0	0
H01	86.5	107.625	68.25	89.625	67.125	122.75	41	51.5	51.375	62.25	13.375	55	19.875	12.5	1	55.375	43.125	106.25	55.625	106.75	53.625	11.25	2.625	27.625	49.375	86.375	80.125	64.25	64	56	67.625	84.625
H02	0	0	0	0	0	0	0	0	0	0	0	0	0	0	0	0	0	0	0	0	0	0	0	0	0	0	0	0	0	0	0	0
H03	0	0	0	0	0	0	0	0	0	0	0	0	0	0	0	0	0	0	0	0	0	0	0	0	0	0	0	0	0	0	0	0
H04	0	0	0	0	0	0	0	0	0	0	0	0	0	0	0	0	0	0	0	0	0	0	0	0	0	0	0	0	0	0	0	0
H05	0	0	0	0	0	0	0	0	0	0	0	0	0	0	0	0	0	0	0	0	0	0	0	0	0	0	0	0	0	0	0	0
H06	98.1932	100.511	107.409	94.0341	95.4773	103.909	101.705	139.534	103.557	104.136	98.7386	98.9659	99.1704	112.455	107.17	97.9432	113.5	97.0114	114.784	112.784	98.2614	111.034	102.182	107.932	102.284	98.4091	96.7954	94.8977	103.659	109.125	109.932	97.3636
H07	59.375	28.5	21.625	67.25	31	8.125	148.875	13.5	16.25	24.375	59.75	9.25	33.75	51.5	5.375	19.5	1.125	24.25	11.5	26.625	62.25	96.75	18	65.625	3.75	26.75	101.125	30.625	105.125	27.875	65	69.625
H08	122.875	130.375	38.375	107.75	82	77	51.375	95.375	70	93.125	140.625	69.125	67.875	78.125	93.375	99	60.625	42.25	98.625	62.625	109.125	74.375	106.375	128.125	81.875	108.25	102.375	118.75	69.875	59.25	147.875	122.125
H09	0	0	0	0	0	0	0	0	0	0	0	0	0	0	0	0	0	0	0	0	0	0	0	0	0	0	0	0	0	0	0	0
H10	173.917	205.639	190.292	117.486	187.542	184.264	190.042	161.569	169.583	163.694	176.583	196.153	195.486	167.25	167.792	181.181	143.903	151.986	194.125	179.194	182.542	172.5	146.208	144.806	171.417	170.389	212.292	204.778	217.347	191.278	224.389	178.417
H11	0	0	0	0	0	0	0	0	0	0	0	0	0	0	0	0	0	0	0	0	0	0	0	0	0	0	0	0	0	0	0	0
H12	202.958	253.583	204.708	211.25	196.417	200.375	206.375	184.75	177.333	242.208	234.125	239.208	170.875	204.125	200.167	208.125	179.458	210.625	200.583	210	236.667	258.583	277.208	176.167	186.417	201.25	181.75	246.042	245.833	251.75	187.875	184.375
H13	0	0	0	0	0	0	0	0	0	0	0	0	0	0	0	0	0	0	0	0	0	0	0	0	0	0	0	0	0	0	0	0
H14	0	0	0	0	0	0	0	0	0	0	0	0	0	0	0	0	0	0	0	0	0	0	0	0	0	0	0	0	0	0	0	0
H15	0	0	0	0	0	0	0	0	0	0	0	0	0	0	0	0	0	0	0	0	0	0	0	0	0	0	0	0	0	0	0	0
H16	0	0	0	0	0	0	0	0	0	0	0	0	0	0	0	0	0	0	0	0	0	0	0	0	0	0	0	0	0	0	0	0
H17	0	0	0	0	0	0	0	0	0	0	0	0	0	0	0	0	0	0	0	0	0	0	0	0	0	0	0	0	0	0	0	0
H18	0	0	0	0	0	0	0	0	0	0	0	0	0	0	0	0	0	0	0	0	0	0	0	0	0	0	0	0	0	0	0	0
H19	0	0	0	0	0	0	0	0	0	0	0	0	0	0	0	0	0	0	0	0	0	0	0	0	0	0	0	0	0	0	0	0
H20	0	0	0	0	0	0	0	0	0	0	0	0	0	0	0	0	0	0	0	0	0	0	0	0	0	0	0	0	0	0	0	0
H21	0	0	0	0	0	0	0	0	0	0	0	0	0	0	0	0	0	0	0	0	0	0	0	0	0	0	0	0	0	0	0	0
H22	0	0	0	0	0	0	0	0	0	0	0	0	0	0	0	0	0	0	0	0	0	0	0	0	0	0	0	0	0	0	0	0
H23	0	0	0	0	0	0	0	0	0	0	0	0	0	0	0	0	0	0	0	0	0	0	0	0	0	0	0	0	0	0	0	0
H24	0	0	0	0	0	0	0	0	0	0	0	0	0	0	0	0	0	0	0	0	0	0	0	0	0	0	0	0	0	0	0	0
I01	216.028	187.861	199.042	212.861	221.361	199.875	240.292	217.472	194.083	161.292	211.861	160.319	174.958	204.097	144.264	188.167	197.986	175.611	209.75	212.528	275.097	198.181	205.486	186.833	223.167	208.292	201.931	196.194	206	140.819	194.917	222.028
I02	221.167	212.75	208.458	241.458	206.708	217.333	222.417	211.708	191.208	224.958	240.25	220.167	233.417	222.042	210.75	219.833	260.042	228.458	228.125	224.417	199.667	230.375	241.917	212.625	240.958	220.625	237.958	226.417	225.583	255.208	228.458	219.792
I03	79.05	90.625	53	82.8	75.775	92.125	63.975	72.8	130.3	54.5	49.075	119.5	83.15	77.05	68.7	107.5	72.35	68.2	56.95	56.725	63.325	117.325	64.625	68.725	49.8	75.625	78.075	95	96.775	65.45	91.5	79.175
I04	0.75	63.25	86	66.875	42.25	3.125	26.75	55.875	75.875	4.375	23.875	0.5	43	49.5	11.875	22	11.25	38	15.375	27.625	20.5	102.25	26.75	14.75	1.875	50.625	6	0.75	50.875	22.375	99.75	1
I05	84.875	110.625	120.75	109.125	112.125	110.125	125.75	94.25	93.25	117.625	106.25	109.125	135.625	104.125	106.375	89.5	102.125	111.625	85.625	91.875	90.75	113	115.875	107.625	109.875	105.125	96.875	105.5	94.25	107.25	101.5	126.375
I06	0	0	0	0	0	0	0	0	0	0	0	0	0	0	0	0	0	0	0	0	0	0	0	0	0	0	0	0	0	0	0	0
I07	0	0	0	0	0	0	0	0	0	0	0	0	0	0	0	0	0	0	0	0	0	0	0	0	0	0	0	0	0	0	0	0
I08	0	0	0	0	0	0	0	0	0	0	0	0	0	0	0	0	0	0	0	0	0	0	0	0	0	0	0	0	0	0	0	0
I09	127.818	123.693	146.352	194.5	151.795	172.716	212.58	134.125	137.693	124.693	124.091	116.227	164.25	163.239	184.114	124.477	154.284	178.534	149.864	146.307	139.25	117.92	155.886	146.852	178.875	113.602	110.625	123.977	160.659	173.057	172.398	137.648
I10	0	0	0	0	0	0	0	0	0	0	0	0	0	0	0	0	0	0	0	0	0	0	0	0	0	0	0	0	0	0	0	0
I11	144.389	56.0972	79	107.625	107.097	147.25	58.3611	117	147.792	121.208	8.01392	115.583	54.8889	116.986	98.375	14.9722	83.9445	82.0139	26.9722	121	94.8055	68.8195	154.819	84.2639	112.222	206.764	32.875	79.3611	64.5833	118.75	115.139	142.889
I12	0	0	0	0	0	0	0	0	0	0	0	0	0	0	0	0	0	0	0	0	0	0	0	0	0	0	0	0	0	0	0	0
I13	0	0	0	0	0	0	0	0	0	0	0	0	0	0	0	0	0	0	0	0	0	0	0	0	0	0	0	0	0	0	0	0
I14	0	0	0	0	0	0	0	0	0	0	0	0	0	0	0	0	0	0	0	0	0	0	0	0	0	0	0	0	0	0	0	0
I15	0	0	0	0	0	0	0	0	0	0	0	0	0	0	0	0	0	0	0	0	0	0	0	0	0	0	0	0	0	0	0	0
I16	0	0	0	0	0	0	0	0	0	0	0	0	0	0	0	0	0	0	0	0	0	0	0	0	0	0	0	0	0	0	0	0
I17	0	0	0	0	0	0	0	0	0	0	0	0	0	0	0	0	0	0	0	0	0	0	0	0	0	0	0	0	0	0	0	0
I18	0	0	0	0	0	0	0	0	0	0	0	0	0	0	0	0	0	0	0	0	0	0	0	0	0	0	0	0	0	0	0	0
I19	0	0	0	0	0	0	0	0	0	0	0	0	0	0	0	0	0	0	0	0	0	0	0	0	0	0	0	0	0	0	0	0
I20	0	0	0	0	0	0	0	0	0	0	0	0	0	0	0	0	0	0	0	0	0	0	0	0	0	0	0	0	0	0	0	0
I21	0	0	0	0	0	0	0	0	0	0	0	0	0	0	0	0	0	0	0	0	0	0	0	0	0	0	0	0	0	0	0	0
I22	0	0	0	0	0	0	0	0	0	0	0	0	0	0	0	0	0	0	0	0	0	0	0	0	0	0	0	0	0	0	0	0
I23	0	0	0	0	0	0	0	0	0	0	0	0	0	0	0	0	0	0	0	0	0	0	0	0	0	0	0	0	0	0	0	0
I24	0	0	0	0	0	0	0	0	0	0	0	0	0	0	0	0	0	0	0	0	0	0	0	0	0	0	0	0	0	0	0	0
J01	171.181	146.111	212.278	225.597	186.472	236.375	210.736	210.806	179.972	219.194	211.278	172.875	236.889	211.306	198.472	218.014	192.347	165.722	214.472	218.014	229.819	132.431	208.417	215.542	185.125	167.25	202.097	229.097	153.722	208.264	207.333	183.806
J02	144	151.875	133.625	139.5	138.75	128.875	154	153.5	146.125	145.75	149.25	146.875	160	159.625	158.375	156.875	138	146.5	148.5	155.875	164.875	162.125	128.25	164.625	148.75	140.875	166.5	151.75	147.5	143	154.375	126.5
J03	0	0	0	0	0	0	0	0	0	0	0	0	0	0	0	0	0	0	0	0	0	0	0	0	0	0	0	0	0	0	0	0
J04	131.341	160.83	143.977	129.75	109.636	137.102	128.977	122.341	132.261	142.318	114.068	152.568	150.659	138.523	147.045	146.25	143.193	123.25	138.409	133.227	129.761	143.341	139.795	143.545	143.75	153.08	129.625	161.227	166.398	178.455	179.955	144.148
J05	0	0	0	0	0	0	0	0	0	0	0	0	0	0	0	0	0	0	0	0	0	0	0	0	0	0	0	0	0	0	0	0
J06	303.861	347.431	302.681	331.889	373.431	347.764	289.694	269.528	274.444	283.042	303.792	290.556	298.097	264.153	351.347	293.667	268.319	271.236	311.861	311.653	318.861	283.514	322.875	286.708	278.917	293.208	296.111	292.167	274.208	290.681	313.625	286.014
J07	0	0	0	0	0	0	0	0	0	0	0	0	0	0	0	0	0	0	0	0	0	0	0	0	0	0	0	0	0	0	0	0
J08	0	0	0	0	0	0	0	0	0	0	0	0	0	0	0	0	0	0	0	0	0	0	0	0	0	0	0	0	0	0	0	0
J09	1.3523	67.3409	16.5227	36.9318	30.8295	23.2727	1.28412	26.0227	59.5	11.5568	58.9204	11.5909	0.215881	32.4659	7.20453	17.8182	15.1705	35.7159	29.0682	42.5909	25.2841	16.9432	22.7614	24.2727	26.2841	11.4659	12.7614	16.4545	5.03412	9.59088	31.2727	63.0682
J10	0	0	0	0	0	0	0	0	0	0	0	0	0	0	0	0	0	0	0	0	0	0	0	0	0	0	0	0	0	0	0	0
J11	102.083	143.625	141.958	140.542	119.25	164.917	140.083	106.167	147.611	140.625	120.903	145.611	148.472	135.264	129.611	124.694	114.528	107.375	153.278	121.056	99.7639	118.472	135.236	130.083	120.236	145.333	148.667	102.222	124.042	150.472	155.458	120.25
J12	0	0	0	0	0	0	0	0	0	0	0	0	0	0	0	0	0	0	0	0	0	0	0	0	0	0	0	0	0	0	0	0
J13	0	0	0	0	0	0	0	0	0	0	0	0	0	0	0	0	0	0	0	0	0	0	0	0	0	0	0	0	0	0	0	0
J14	0	0	0	0	0	0	0	0	0	0	0	0	0	0	0	0	0	0	0	0	0	0	0	0	0	0	0	0	0	0	0	0
J15	0	0	0	0	0	0	0	0	0	0	0	0	0	0	0	0	0	0	0	0	0	0	0	0	0	0	0	0	0	0	0	0
J16	0	0	0	0	0	0	0	0	0	0	0	0	0	0	0	0	0	0	0	0	0	0	0	0	0	0	0	0	0	0	0	0
J17	0	0	0	0	0	0	0	0	0	0	0	0	0	0	0	0	0	0	0	0	0	0	0	0	0	0	0	0	0	0	0	0
J18	0	0	0	0	0	0	0	0	0	0	0	0	0	0	0	0	0	0	0	0	0	0	0	0	0	0	0	0	0	0	0	0
J19	0	0	0	0	0	0	0	0	0	0	0	0	0	0	0	0	0	0	0	0	0	0	0	0	0	0	0	0	0	0	0	0
J20	0	0	0	0	0	0	0	0	0	0	0	0	0	0	0	0	0	0	0	0	0	0	0	0	0	0	0	0	0	0	0	0
J21	0	0	0	0	0	0	0	0	0	0	0	0	0	0	0	0	0	0	0	0	0	0	0	0	0	0	0	0	0	0	0	0
J22	0	0	0	0	0	0	0	0	0	0	0	0	0	0	0	0	0	0	0	0	0	0	0	0	0	0	0	0	0	0	0	0
J23	0	0	0	0	0	0	0	0	0	0	0	0	0	0	0	0	0	0	0	0	0	0	0	0	0	0	0	0	0	0	0	0
J24	0	0	0	0	0	0	0	0	0	0	0	0	0	0	0	0	0	0	0	0	0	0	0	0	0	0	0	0	0	0	0	0
K01	0	0	0	0	0	0	0	0	0	0	0	0	0	0	0	0	0	0	0	0	0	0	0	0	0	0	0	0	0	0	0	0
K02	132.5	133.625	111.375	148	66	119.125	130.125	138.875	79.875	91	103.375	94.75	108.125	128.625	91.375	87.75	38.875	111.625	131.75	38.75	48.625	120	142	46.375	41	43.75	127.125	87.125	17.375	75.75	100.5	123.25
K03	261.975	284.85	241.95	245.025	237.925	235.7	247.7	234.3	237.45	239.25	267.275	255.575	241.875	236.125	247.075	235.75	241.7	241.125	259.55	207.375	234.7	238.5	248.025	212.35	237.775	237.675	314.55	241.8	266.4	271.475	233.45	260.225
K04	228.708	268.181	205.222	182.736	122.792	217.75	188.069	173.972	196.972	186.444	196.597	195.097	191.833	180.986	186.583	175.861	250.806	188.444	194.042	161.208	187.569	195.667	177.236	232.306	202.014	208.542	177.139	207.417	206.847	209.792	214.417	235.208
K05	121.909	96.9659	108.182	103.227	108.023	121.466	149.261	101.818	132.42	123.409	93.4091	100.977	135.841	132.375	120.602	94.3068	92.5795	95.7045	109.17	171.705	110.932	95.8977	102.148	100.5	114.261	87.6364	94.4886	92.25	95.1023	108.557	109.136	119.966
K06	210.5	172.225	140.525	114.775	178.325	134.775	142.85	124.95	172.45	188.35	143.05	148.3	144.45	173.025	83.35	149.6	151.75	187.875	129.725	146.3	168.725	149.95	148.675	110.9	159.875	150.325	187.125	107.075	120.575	142.475	153.3	122.225
K07	87.875	20.75	33	27.5	26.5	2.375	34.875	33.5	10	50	30	21.625	18.875	27.5	26	24.125	8.5	17	23.125	14.125	28.625	87.875	27	38.125	44.375	3	10.625	2.5	61.5	50	10.125	2.75
K08	0	0	0	0	0	0	0	0	0	0	0	0	0	0	0	0	0	0	0	0	0	0	0	0	0	0	0	0	0	0	0	0
K09	0	0	0	0	0	0	0	0	0	0	0	0	0	0	0	0	0	0	0	0	0	0	0	0	0	0	0	0	0	0	0	0
K10	236.639	217.528	258.597	245.292	227.958	239.097	248.028	257.264	249.806	235.347	274.097	238.306	228.417	232.597	228.958	306.653	253.583	246.889	217.611	244.125	229.181	237.389	244.139	262.347	275.194	241.208	238.833	243.153	234.292	257.847	243.639	241.819
K11	89.7917	80.625	21.0417	91.5	112.875	80.875	117.25	83.75	13.1667	113	97.125	67.125	7.25	124.083	90.0417	54.3333	12.875	41.5833	83.2083	83.6667	75.7083	22.9583	88.5417	68.2083	20.0833	84.375	5.75	63.7917	113	23.2917	161.125	89.6667
K12	29.95	62.9	43.1	42.3	36.775	57	61.875	89.275	50.125	50.6	54.25	128.225	58.525	78.525	68.5	64.3	40.975	52.875	76.6	63.25	40.7	60.4	29.175	83.775	17.775	42.65	29.1	66.05	44.925	49.8	87.2	48.55
K13	0	0	0	0	0	0	0	0	0	0	0	0	0	0	0	0	0	0	0	0	0	0	0	0	0	0	0	0	0	0	0	0
K14	0	0	0	0	0	0	0	0	0	0	0	0	0	0	0	0	0	0	0	0	0	0	0	0	0	0	0	0	0	0	0	0
K15	0	0	0	0	0	0	0	0	0	0	0	0	0	0	0	0	0	0	0	0	0	0	0	0	0	0	0	0	0	0	0	0
K16	0	0	0	0	0	0	0	0	0	0	0	0	0	0	0	0	0	0	0	0	0	0	0	0	0	0	0	0	0	0	0	0
K17	0	0	0	0	0	0	0	0	0	0	0	0	0	0	0	0	0	0	0	0	0	0	0	0	0	0	0	0	0	0	0	0
K18	0	0	0	0	0	0	0	0	0	0	0	0	0	0	0	0	0	0	0	0	0	0	0	0	0	0	0	0	0	0	0	0
K19	0	0	0	0	0	0	0	0	0	0	0	0	0	0	0	0	0	0	0	0	0	0	0	0	0	0	0	0	0	0	0	0
K20	0	0	0	0	0	0	0	0	0	0	0	0	0	0	0	0	0	0	0	0	0	0	0	0	0	0	0	0	0	0	0	0
K21	0	0	0	0	0	0	0	0	0	0	0	0	0	0	0	0	0	0	0	0	0	0	0	0	0	0	0	0	0	0	0	0
K22	0	0	0	0	0	0	0	0	0	0	0	0	0	0	0	0	0	0	0	0	0	0	0	0	0	0	0	0	0	0	0	0
K23	0	0	0	0	0	0	0	0	0	0	0	0	0	0	0	0	0	0	0	0	0	0	0	0	0	0	0	0	0	0	0	0
K24	0	0	0	0	0	0	0	0	0	0	0	0	0	0	0	0	0	0	0	0	0	0	0	0	0	0	0	0	0	0	0	0
L01	0	0	0	0	0	0	0	0	0	0	0	0	0	0	0	0	0	0	0	0	0	0	0	0	0	0	0	0	0	0	0	0
L02	5.7727	1.11365	33.8182	45.8977	4.30682	40.3864	12.0455	14.2727	46.4432	21.2727	12.1705	9.48865	15.0341	12.1818	15.2386	34.6136	7.1023	6.7727	8.5227	1.57953	5.54547	11.6705	19.5568	0.613647	5.88635	30.0341	15.7841	32.125	1.73865	31.4205	12.7614	19.0455
L03	105.625	229.375	124.5	168.75	38	116.875	112.875	162.875	88.875	107.5	63.875	66.875	83.875	73	144.25	80.375	58.75	44.875	119.25	94.625	137.25	127.625	73.5	123.75	83.75	116.75	170.25	117.25	102.375	162.875	43.125	106.125
L04	244.375	182.125	199.5	183.875	170.625	185.625	217.75	212.25	173.375	218.375	175	178.25	191.625	193.75	210.25	185.125	163.375	211.125	188.125	204	160	206.5	190.625	187.25	189.875	170.625	214	177.875	201.375	215	159.625	227.5
L05	42.5	88.125	98.5	175.5	104.875	86.375	98.75	41.375	77.625	96.75	156.625	101.375	102.5	53.25	69.625	96	88.5	82.875	157.5	107	73.5	115.625	86	94.375	123.125	147.75	127.375	94.625	147.5	95.875	105.625	39.75
L06	0	0	0	0	0	0	0	0	0	0	0	0	0	0	0	0	0	0	0	0	0	0	0	0	0	0	0	0	0	0	0	0
L07	8.20831	78	21.875	9.25	34.7083	31.25	48.5833	46.5	51.4167	57.8333	44.9167	65.4167	62.7917	77.0833	44.2917	21.9583	38.8333	34.4583	35.2917	51.2083	22.4583	117.792	62.375	31.8333	65.25	27	43.75	42.5417	48.625	63	42.7083	108.667
L08	0	0	0	0	0	0	0	0	0	0	0	0	0	0	0	0	0	0	0	0	0	0	0	0	0	0	0	0	0	0	0	0
L09	0	0	0	0	0	0	0	0	0	0	0	0	0	0	0	0	0	0	0	0	0	0	0	0	0	0	0	0	0	0	0	0
L10	278.167	314.417	341.167	287.458	310.917	296.75	275.667	268.375	263.375	256.958	286.292	311	293.167	283.083	288.5	261.042	254.167	244.708	276.542	294.833	274.792	258.625	255.042	265.292	244.167	265.667	272.375	292.125	265.083	278.833	266.583	263.833
L11	0	0	0	0	0	0	0	0	0	0	0	0	0	0	0	0	0	0	0	0	0	0	0	0	0	0	0	0	0	0	0	0
L12	0	0	0	0	0	0	0	0	0	0	0	0	0	0	0	0	0	0	0	0	0	0	0	0	0	0	0	0	0	0	0	0
L13	0	0	0	0	0	0	0	0	0	0	0	0	0	0	0	0	0	0	0	0	0	0	0	0	0	0	0	0	0	0	0	0
L14	0	0	0	0	0	0	0	0	0	0	0	0	0	0	0	0	0	0	0	0	0	0	0	0	0	0	0	0	0	0	0	0
L15	0	0	0	0	0	0	0	0	0	0	0	0	0	0	0	0	0	0	0	0	0	0	0	0	0	0	0	0	0	0	0	0
L16	0	0	0	0	0	0	0	0	0	0	0	0	0	0	0	0	0	0	0	0	0	0	0	0	0	0	0	0	0	0	0	0
L17	0	0	0	0	0	0	0	0	0	0	0	0	0	0	0	0	0	0	0	0	0	0	0	0	0	0	0	0	0	0	0	0
L18	0	0	0	0	0	0	0	0	0	0	0	0	0	0	0	0	0	0	0	0	0	0	0	0	0	0	0	0	0	0	0	0
L19	0	0	0	0	0	0	0	0	0	0	0	0	0	0	0	0	0	0	0	0	0	0	0	0	0	0	0	0	0	0	0	0
L20	0	0	0	0	0	0	0	0	0	0	0	0	0	0	0	0	0	0	0	0	0	0	0	0	0	0	0	0	0	0	0	0
L21	0	0	0	0	0	0	0	0	0	0	0	0	0	0	0	0	0	0	0	0	0	0	0	0	0	0	0	0	0	0	0	0
L22	0	0	0	0	0	0	0	0	0	0	0	0	0	0	0	0	0	0	0	0	0	0	0	0	0	0	0	0	0	0	0	0
L23	0	0	0	0	0	0	0	0	0	0	0	0	0	0	0	0	0	0	0	0	0	0	0	0	0	0	0	0	0	0	0	0
L24	0	0	0	0	0	0	0	0	0	0	0	0	0	0	0	0	0	0	0	0	0	0	0	0	0	0	0	0	0	0	0	0
M01	0	0	0	0	0	0	0	0	0	0	0	0	0	0	0	0	0	0	0	0	0	0	0	0	0	0	0	0	0	0	0	0
M02	99.4861	97.5833	101.764	83.3472	82.7361	142.556	96.1667	103.375	146.5	117.639	71.0417	88.1528	95.625	89.3195	94.9583	108.181	79.0139	87.8333	93.9305	103.597	134.889	120.694	106.861	123.736	96.3055	98.5695	80.125	96.4861	90.6945	87.4445	96.375	92.2222
M03	87.375	11.55	80.525	101.275	113.85	83.15	124.175	171.4	144.125	88.075	91.675	89.175	98.05	40.825	120.75	76.975	172.4	75.8	116.9	113.425	113.8	101.925	91.775	54.925	109.05	98.2	189.425	114.15	125.65	152.825	86.525	126.6
M04	145.1	162.375	157.4	189.025	151.625	188.9	152	194.325	159	170.125	172.575	164.35	173.85	181.75	180.375	158	181.05	159.225	147.75	189.625	184.55	145.775	175.675	192.8	171.725	165.075	159.175	154.05	184.05	180.3	151.175	177.2
M05	10.7885	43.6827	18.7404	25.2789	5.11536	6.26923	7.59613	20.1539	4.16345	1.28845	8.33655	6.25	41.1442	22.625	39.8461	10.6058	10.2019	21.0192	6.2981	16.4039	17.8269	6.05768	25.0673	23.0769	40.5	15.3942	18.5	11.4808	0.461548	26.2115	41.9231	10.7692
M06	0	0	0	0	0	0	0	0	0	0	0	0	0	0	0	0	0	0	0	0	0	0	0	0	0	0	0	0	0	0	0	0
M07	0	0	0	0	0	0	0	0	0	0	0	0	0	0	0	0	0	0	0	0	0	0	0	0	0	0	0	0	0	0	0	0
M08	0	0	0	0	0	0	0	0	0	0	0	0	0	0	0	0	0	0	0	0	0	0	0	0	0	0	0	0	0	0	0	0
M09	97.875	135.025	99.875	84.45	95.95	121.05	88	99.65	120.825	127	125.7	108.2	129.6	114.35	108.35	103.6	83	105.225	119.05	103.575	127.45	104.4	126.8	86.5	97.675	109.9	100.325	114.625	145.3	133.5	101.575	125.85
M10	0	0	0	0	0	0	0	0	0	0	0	0	0	0	0	0	0	0	0	0	0	0	0	0	0	0	0	0	0	0	0	0
M11	0	0	0	0	0	0	0	0	0	0	0	0	0	0	0	0	0	0	0	0	0	0	0	0	0	0	0	0	0	0	0	0
M12	23.5114	19.1932	29.4545	39.8977	25.2159	45.0227	42.5114	21.7614	30.0455	50.3068	88.7727	7.7273	15.3523	32.2727	26.3977	35.2727	49.0341	27.6364	18.4545	17.5455	13.7386	43.125	20.5795	10.4205	5.42047	4.28412	57.875	9.70453	41.6023	18.4773	38.6932	26.0795
M13	0	0	0	0	0	0	0	0	0	0	0	0	0	0	0	0	0	0	0	0	0	0	0	0	0	0	0	0	0	0	0	0
M14	0	0	0	0	0	0	0	0	0	0	0	0	0	0	0	0	0	0	0	0	0	0	0	0	0	0	0	0	0	0	0	0
M15	0	0	0	0	0	0	0	0	0	0	0	0	0	0	0	0	0	0	0	0	0	0	0	0	0	0	0	0	0	0	0	0
M16	0	0	0	0	0	0	0	0	0	0	0	0	0	0	0	0	0	0	0	0	0	0	0	0	0	0	0	0	0	0	0	0
M17	0	0	0	0	0	0	0	0	0	0	0	0	0	0	0	0	0	0	0	0	0	0	0	0	0	0	0	0	0	0	0	0
M18	0	0	0	0	0	0	0	0	0	0	0	0	0	0	0	0	0	0	0	0	0	0	0	0	0	0	0	0	0	0	0	0
M19	0	0	0	0	0	0	0	0	0	0	0	0	0	0	0	0	0	0	0	0	0	0	0	0	0	0	0	0	0	0	0	0
M20	0	0	0	0	0	0	0	0	0	0	0	0	0	0	0	0	0	0	0	0	0	0	0	0	0	0	0	0	0	0	0	0
M21	0	0	0	0	0	0	0	0	0	0	0	0	0	0	0	0	0	0	0	0	0	0	0	0	0	0	0	0	0	0	0	0
M22	0	0	0	0	0	0	0	0	0	0	0	0	0	0	0	0	0	0	0	0	0	0	0	0	0	0	0	0	0	0	0	0
M23	0	0	0	0	0	0	0	0	0	0	0	0	0	0	0	0	0	0	0	0	0	0	0	0	0	0	0	0	0	0	0	0
M24	0	0	0	0	0	0	0	0	0	0	0	0	0	0	0	0	0	0	0	0	0	0	0	0	0	0	0	0	0	0	0	0
N01	0	0	0	0	0	0	0	0	0	0	0	0	0	0	0	0	0	0	0	0	0	0	0	0	0	0	0	0	0	0	0	0
N02	30.9886	53.4091	61.1704	62.7954	71.0796	59.875	69.9659	45.2046	70.6704	59.9318	44.2273	72	65.3182	64.8977	98.8864	44.9204	85	45.8068	112.08	52.5227	48	66.2841	69.4886	51.4659	78.4204	82.6364	86.5909	69.4546	76.7159	66.2273	45.7614	56.9204
N03	0	0	0	0	0	0	0	0	0	0	0	0	0	0	0	0	0	0	0	0	0	0	0	0	0	0	0	0	0	0	0	0
N04	264.321	261.589	232.554	249.196	276.696	295.304	320.232	280.607	273.625	250.929	272.232	262.054	249.964	312.321	275.036	249.357	297.268	272.893	271.482	269.268	266.911	281.179	287.339	247.429	266.125	265.018	340.429	266.929	268.929	313.411	252.643	272.946
N05	86.1945	120.778	136.5	112.528	126.014	90.875	107.333	115.681	136.514	122.25	105.972	102.986	90.0695	98.4167	118.903	124.458	92.5278	92.5555	76.2083	132.167	112.403	126.403	105.097	119.958	107.528	107.097	108.75	112.583	107.292	134.792	126.361	139.083
N06	0	0	0	0	0	0	0	0	0	0	0	0	0	0	0	0	0	0	0	0	0	0	0	0	0	0	0	0	0	0	0	0
N07	0	0	0	0	0	0	0	0	0	0	0	0	0	0	0	0	0	0	0	0	0	0	0	0	0	0	0	0	0	0	0	0
N08	33.225	33.925	25	42.35	5.90002	3.17499	13.525	23.05	39.2	1.15002	2.17499	3.09998	17.575	61.1	22.875	39.175	38.75	12.1	3.54999	87.45	23.3	14.7	18.075	0.375	15.125	30.875	29.95	4.82501	31.275	39.375	0.525024	3.25
N09	0	0	0	0	0	0	0	0	0	0	0	0	0	0	0	0	0	0	0	0	0	0	0	0	0	0	0	0	0	0	0	0
N10	0	0	0	0	0	0	0	0	0	0	0	0	0	0	0	0	0	0	0	0	0	0	0	0	0	0	0	0	0	0	0	0
N11	18.5	15.125	14.25	43.375	0.5	2.25	27.875	42.625	27.625	29.625	31.375	18.625	8	34.875	22.125	23.75	2.375	9.625	18	48.5	15	47.125	13	0.5	17.5	2.5	12.125	34.75	17.625	42.75	10.875	22.375
N12	0	0	0	0	0	0	0	0	0	0	0	0	0	0	0	0	0	0	0	0	0	0	0	0	0	0	0	0	0	0	0	0
N13	0	0	0	0	0	0	0	0	0	0	0	0	0	0	0	0	0	0	0	0	0	0	0	0	0	0	0	0	0	0	0	0
N14	0	0	0	0	0	0	0	0	0	0	0	0	0	0	0	0	0	0	0	0	0	0	0	0	0	0	0	0	0	0	0	0
N15	0	0	0	0	0	0	0	0	0	0	0	0	0	0	0	0	0	0	0	0	0	0	0	0	0	0	0	0	0	0	0	0
N16	0	0	0	0	0	0	0	0	0	0	0	0	0	0	0	0	0	0	0	0	0	0	0	0	0	0	0	0	0	0	0	0
N17	0	0	0	0	0	0	0	0	0	0	0	0	0	0	0	0	0	0	0	0	0	0	0	0	0	0	0	0	0	0	0	0
N18	0	0	0	0	0	0	0	0	0	0	0	0	0	0	0	0	0	0	0	0	0	0	0	0	0	0	0	0	0	0	0	0
N19	0	0	0	0	0	0	0	0	0	0	0	0	0	0	0	0	0	0	0	0	0	0	0	0	0	0	0	0	0	0	0	0
N20	0	0	0	0	0	0	0	0	0	0	0	0	0	0	0	0	0	0	0	0	0	0	0	0	0	0	0	0	0	0	0	0
N21	0	0	0	0	0	0	0	0	0	0	0	0	0	0	0	0	0	0	0	0	0	0	0	0	0	0	0	0	0	0	0	0
N22	0	0	0	0	0	0	0	0	0	0	0	0	0	0	0	0	0	0	0	0	0	0	0	0	0	0	0	0	0	0	0	0
N23	0	0	0	0	0	0	0	0	0	0	0	0	0	0	0	0	0	0	0	0	0	0	0	0	0	0	0	0	0	0	0	0
N24	0	0	0	0	0	0	0	0	0	0	0	0	0	0	0	0	0	0	0	0	0	0	0	0	0	0	0	0	0	0	0	0
O01	55.0833	24.875	5.20831	85.7083	36.0833	6.66669	9	24.25	86.2917	52.5833	35.9167	17.0417	39.0833	12.2083	1.875	50.6667	35.25	2.66669	26.2917	23.2083	21.25	61.4167	53.375	12.2083	1.875	11.5	38.3333	13.5417	26.5417	32.875	45.25	62.4583
O02	0	0	0	0	0	0	0	0	0	0	0	0	0	0	0	0	0	0	0	0	0	0	0	0	0	0	0	0	0	0	0	0
O03	0	0	0	0	0	0	0	0	0	0	0	0	0	0	0	0	0	0	0	0	0	0	0	0	0	0	0	0	0	0	0	0
O04	0	0	0	0	0	0	0	0	0	0	0	0	0	0	0	0	0	0	0	0	0	0	0	0	0	0	0	0	0	0	0	0
O05	0	0	0	0	0	0	0	0	0	0	0	0	0	0	0	0	0	0	0	0	0	0	0	0	0	0	0	0	0	0	0	0
O06	0	0	0	0	0	0	0	0	0	0	0	0	0	0	0	0	0	0	0	0	0	0	0	0	0	0	0	0	0	0	0	0
O07	117.875	102.75	86.5	83.375	119.5	103	119.625	93.875	47.5	87.5	98.75	72.875	106.625	66.25	158.5	135.875	98.5	88.25	66.625	104.375	128.375	123.375	96.75	99.75	99.125	70.25	107.375	49.75	88.875	106.25	94.875	88.25
O08	170.386	183.795	218.261	144.398	159.511	160.932	234.818	195.705	173.977	159.08	152.216	152.511	122.932	166.909	195.557	206.784	175.602	153.716	163.773	163.398	160.659	210.466	153.977	171.352	232.511	185.977	157.466	190.807	170.852	187.602	183.182	173.136
O09	0	0	0	0	0	0	0	0	0	0	0	0	0	0	0	0	0	0	0	0	0	0	0	0	0	0	0	0	0	0	0	0
O10	22.25	46.2917	36.125	31.9583	19.6667	30	41.125	21.4167	45.2917	23.0417	30.1667	24	78.0417	19.25	22.75	35.4167	41.7917	42.5	20.5833	15.25	36.4583	60.2083	49.0833	24.0833	3.54166	29.5417	55.9167	41.875	9.625	48.875	33.4167	70.8333
O11	152.069	170.833	112.181	106.917	163.25	99.6805	45.7222	125.722	145.111	194.681	114	187.5	145.403	177.931	155.75	134.958	178.778	116.514	149.542	147.75	173.194	123.736	160.875	145.681	171.611	161.528	181.264	143.417	154.778	136.875	91.4028	157.458
O12	155.125	253.625	252.5	205.375	161.75	160.125	174.625	187.25	170.125	155.75	283.625	198.375	159.5	168.75	176.625	141.25	205.125	105.5	233.25	101.75	135.625	167.25	163.125	128	173.875	170.625	143	128.25	236.125	236.25	187.125	156.375
O13	0	0	0	0	0	0	0	0	0	0	0	0	0	0	0	0	0	0	0	0	0	0	0	0	0	0	0	0	0	0	0	0
O14	0	0	0	0	0	0	0	0	0	0	0	0	0	0	0	0	0	0	0	0	0	0	0	0	0	0	0	0	0	0	0	0
O15	0	0	0	0	0	0	0	0	0	0	0	0	0	0	0	0	0	0	0	0	0	0	0	0	0	0	0	0	0	0	0	0
O16	0	0	0	0	0	0	0	0	0	0	0	0	0	0	0	0	0	0	0	0	0	0	0	0	0	0	0	0	0	0	0	0
O17	0	0	0	0	0	0	0	0	0	0	0	0	0	0	0	0	0	0	0	0	0	0	0	0	0	0	0	0	0	0	0	0
O18	0	0	0	0	0	0	0	0	0	0	0	0	0	0	0	0	0	0	0	0	0	0	0	0	0	0	0	0	0	0	0	0
O19	0	0	0	0	0	0	0	0	0	0	0	0	0	0	0	0	0	0	0	0	0	0	0	0	0	0	0	0	0	0	0	0
O20	0	0	0	0	0	0	0	0	0	0	0	0	0	0	0	0	0	0	0	0	0	0	0	0	0	0	0	0	0	0	0	0
O21	0	0	0	0	0	0	0	0	0	0	0	0	0	0	0	0	0	0	0	0	0	0	0	0	0	0	0	0	0	0	0	0
O22	0	0	0	0	0	0	0	0	0	0	0	0	0	0	0	0	0	0	0	0	0	0	0	0	0	0	0	0	0	0	0	0
O23	0	0	0	0	0	0	0	0	0	0	0	0	0	0	0	0	0	0	0	0	0	0	0	0	0	0	0	0	0	0	0	0
O24	0	0	0	0	0	0	0	0	0	0	0	0	0	0	0	0	0	0	0	0	0	0	0	0	0	0	0	0	0	0	0	0
P01	0	0	0	0	0	0	0	0	0	0	0	0	0	0	0	0	0	0	0	0	0	0	0	0	0	0	0	0	0	0	0	0
P02	0	0	0	0	0	0	0	0	0	0	0	0	0	0	0	0	0	0	0	0	0	0	0	0	0	0	0	0	0	0	0	0
P03	0	0	0	0	0	0	0	0	0	0	0	0	0	0	0	0	0	0	0	0	0	0	0	0	0	0	0	0	0	0	0	0
P04	0	0	0	0	0	0	0	0	0	0	0	0	0	0	0	0	0	0	0	0	0	0	0	0	0	0	0	0	0	0	0	0
P05	193.75	182.875	157.875	268.375	217	226.875	188.625	223.5	176.375	226.625	170.25	192.75	178.125	219.5	209.625	285	204.5	221	188.75	200.125	215	176.125	194.125	205.375	253.125	188.625	199.25	255.875	194	181.5	160.375	204.75
P06	17.6167	0.299988	15.2083	7.54166	12.775	40.65	20.025	16.0333	15.9583	0.600006	3.03332	49.9167	9.00833	22.1667	17.6917	3.89166	4.72501	5.54166	29.6917	34.5417	16.6917	42.8	20.8167	9.48334	6.30832	9.25833	2.57501	18.1417	13.8667	6.69168	14.0583	36.2583
P07	164.865	122.029	156.981	132.365	163.942	108.173	148.577	162.99	187.788	117.519	113.635	149.769	120.173	105.413	117.346	177.76	138.135	117.163	126.721	139.25	168.875	159.01	165.269	129.51	140.317	132.625	111.904	136.769	144.51	125.433	174.962	137.058
P08	166.5	139.9	165.7	213.575	179.075	178.975	161.2	180.65	151.675	107.2	166.1	163.925	198.125	174.75	165.625	125.275	174.075	201.9	158.15	164.2	197.875	206.025	167.6	175.675	186.4	162.3	172.95	242.675	167.725	184.725	223.325	196.775
P09	165.25	183.875	197.875	166.875	159.625	157.625	172	190.625	165.5	207.75	178.25	191.125	236.125	168.5	164	168.875	159	190.375	203.625	167.625	177.125	192.125	164.5	181	170.5	170.375	207.625	166.75	190.375	181.625	164	157.5
P10	0	0	0	0	0	0	0	0	0	0	0	0	0	0	0	0	0	0	0	0	0	0	0	0	0	0	0	0	0	0	0	0
P11	50.975	99.2	109.675	48.95	97.6	117.325	97.7	119.6	120.675	119.925	151.35	81.225	86.75	82.35	117.85	152.675	115.05	91.85	112.175	124.525	166.65	106.625	139.025	182.85	130.4	95.725	116.6	128.8	104.775	118.675	135.625	50.1
P12	343.5	353.875	356.725	385.7	354.475	359.4	398.925	363.925	363	367.425	404.3	348.425	361.425	347.675	363.775	337.325	369.325	370.6	358.3	359.15	370.05	365.025	352.175	362.25	363.55	391.7	364.85	376.7	364.775	356.075	352.725	364.125
P13	0	0	0	0	0	0	0	0	0	0	0	0	0	0	0	0	0	0	0	0	0	0	0	0	0	0	0	0	0	0	0	0
P14	0	0	0	0	0	0	0	0	0	0	0	0	0	0	0	0	0	0	0	0	0	0	0	0	0	0	0	0	0	0	0	0
P15	0	0	0	0	0	0	0	0	0	0	0	0	0	0	0	0	0	0	0	0	0	0	0	0	0	0	0	0	0	0	0	0
P16	0	0	0	0	0	0	0	0	0	0	0	0	0	0	0	0	0	0	0	0	0	0	0	0	0	0	0	0	0	0	0	0
P17	0	0	0	0	0	0	0	0	0	0	0	0	0	0	0	0	0	0	0	0	0	0	0	0	0	0	0	0	0	0	0	0
P18	0	0	0	0	0	0	0	0	0	0	0	0	0	0	0	0	0	0	0	0	0	0	0	0	0	0	0	0	0	0	0	0
P19	0	0	0	0	0	0	0	0	0	0	0	0	0	0	0	0	0	0	0	0	0	0	0	0	0	0	0	0	0	0	0	0
P20	0	0	0	0	0	0	0	0	0	0	0	0	0	0	0	0	0	0	0	0	0	0	0	0	0	0	0	0	0	0	0	0
P21	0	0	0	0	0	0	0	0	0	0	0	0	0	0	0	0	0	0	0	0	0	0	0	0	0	0	0	0	0	0	0	0
P22	0	0	0	0	0	0	0	0	0	0	0	0	0	0	0	0	0	0	0	0	0	0	0	0	0	0	0	0	0	0	0	0
P23	0	0	0	0	0	0	0	0	0	0	0	0	0	0	0	0	0	0	0	0	0	0	0	0	0	0	0	0	0	0	0	0
P24	0	0	0	0	0	0	0	0	0	0	0	0	0	0	0	0	0	0	0	0	0	0	0	0	0	0	0	0	0	0	0	0
Last Cell

## Sheet: PCV-Normalized
PCV Normalized to the Notochord (abs(PCV-Notochord))
	1	2	3	4	5	6	7	8	9	10	11	12	13	14	15	16	17	18	19	20	21	22	23	24	25	26	27	28	29	30	31	32
A01	0	0	0	0	0	0	0	0	0	0	0	0	0	0	0	0	0	0	0	0	0	0	0	0	0	0	0	0	0	0	0	0
A02	579.375	579	578.75	581.25	578.625	576	573.5	578.75	581.375	574.75	574.5	579.5	579.875	583.75	579	583.25	578.375	580.75	579.75	581.75	583.25	581.5	574.25	577.125	582.375	581.125	581	575.875	578.5	580.25	576.625	576
A03	0	0	0	0	0	0	0	0	0	0	0	0	0	0	0	0	0	0	0	0	0	0	0	0	0	0	0	0	0	0	0	0
A04	558.75	561.75	562.625	560.5	556.125	560.75	556.875	563.125	560.125	564	555.5	561.875	560.75	558.75	558.125	563.375	560.75	558	567.25	560.25	553.75	563.25	563.125	565	558.625	561.75	557.125	563.75	559	558.25	559.875	564.375
A05	0	0	0	0	0	0	0	0	0	0	0	0	0	0	0	0	0	0	0	0	0	0	0	0	0	0	0	0	0	0	0	0
A06	610.375	614.125	613.375	614.375	622.875	614.25	613.625	613.5	614.375	613.75	617.375	608.375	611.375	616.5	622.5	616.5	614.625	616.25	613.25	610.875	611.375	612	613.25	618.625	613.875	611.75	621.875	616.25	614.875	616.75	610.125	609.25
A07	0	0	0	0	0	0	0	0	0	0	0	0	0	0	0	0	0	0	0	0	0	0	0	0	0	0	0	0	0	0	0	0
A08	572.875	576.625	571.375	580.75	583.625	576.5	574.875	579.125	571.625	573.625	581.25	584.5	577.25	577.375	581.375	578.375	575.875	581.5	576.625	583.125	572.75	583.5	580.375	583.625	578.375	580.625	582.375	581.125	577.25	579.5	575.25	580
A09	616.5	615.375	616.125	620.375	617.75	620.875	618.25	610.25	617.25	616.625	612.625	621.75	614.125	615.75	617.5	610.375	621.625	615.25	620.125	615	616.25	611.625	619.125	616.5	619.625	616.125	617.875	624.25	613.875	615.5	617.75	619.5
A10	0	0	0	0	0	0	0	0	0	0	0	0	0	0	0	0	0	0	0	0	0	0	0	0	0	0	0	0	0	0	0	0
A11	0	0	0	0	0	0	0	0	0	0	0	0	0	0	0	0	0	0	0	0	0	0	0	0	0	0	0	0	0	0	0	0
A12	557	557.625	555.125	554.375	558.375	559.125	561.125	557	557	557.625	564.375	556	559.875	564.5	555.125	565.375	561.375	559.875	560.875	559.25	562.75	559.875	560.125	561.875	562.875	558.5	558.625	560.875	556.5	560.875	556.375	560.75
A13	0	0	0	0	0	0	0	0	0	0	0	0	0	0	0	0	0	0	0	0	0	0	0	0	0	0	0	0	0	0	0	0
A14	0	0	0	0	0	0	0	0	0	0	0	0	0	0	0	0	0	0	0	0	0	0	0	0	0	0	0	0	0	0	0	0
A15	0	0	0	0	0	0	0	0	0	0	0	0	0	0	0	0	0	0	0	0	0	0	0	0	0	0	0	0	0	0	0	0
A16	0	0	0	0	0	0	0	0	0	0	0	0	0	0	0	0	0	0	0	0	0	0	0	0	0	0	0	0	0	0	0	0
A17	0	0	0	0	0	0	0	0	0	0	0	0	0	0	0	0	0	0	0	0	0	0	0	0	0	0	0	0	0	0	0	0
A18	0	0	0	0	0	0	0	0	0	0	0	0	0	0	0	0	0	0	0	0	0	0	0	0	0	0	0	0	0	0	0	0
A19	0	0	0	0	0	0	0	0	0	0	0	0	0	0	0	0	0	0	0	0	0	0	0	0	0	0	0	0	0	0	0	0
A20	0	0	0	0	0	0	0	0	0	0	0	0	0	0	0	0	0	0	0	0	0	0	0	0	0	0	0	0	0	0	0	0
A21	0	0	0	0	0	0	0	0	0	0	0	0	0	0	0	0	0	0	0	0	0	0	0	0	0	0	0	0	0	0	0	0
A22	0	0	0	0	0	0	0	0	0	0	0	0	0	0	0	0	0	0	0	0	0	0	0	0	0	0	0	0	0	0	0	0
A23	0	0	0	0	0	0	0	0	0	0	0	0	0	0	0	0	0	0	0	0	0	0	0	0	0	0	0	0	0	0	0	0
A24	0	0	0	0	0	0	0	0	0	0	0	0	0	0	0	0	0	0	0	0	0	0	0	0	0	0	0	0	0	0	0	0
B01	643	643.25	650.5	651.125	641.625	644.125	646.375	647.125	649.25	644.625	647.375	648.375	645.25	648	645	646.375	644.125	643.625	637.875	643.125	641.375	638.875	644.625	647	652.125	648.125	651.875	647	650.375	650.875	646.5	649.875
B02	583.75	587.875	578.375	579.25	585.875	585.125	582.875	584.5	585.25	587.25	581.625	586.375	594.75	580.875	584.875	585.625	584.125	585.875	590.875	585	580.875	588.25	586.5	588.625	583.5	587.125	579.625	583.25	589.875	586.75	584.875	590.375
B03	0	0	0	0	0	0	0	0	0	0	0	0	0	0	0	0	0	0	0	0	0	0	0	0	0	0	0	0	0	0	0	0
B04	0	0	0	0	0	0	0	0	0	0	0	0	0	0	0	0	0	0	0	0	0	0	0	0	0	0	0	0	0	0	0	0
B05	0	0	0	0	0	0	0	0	0	0	0	0	0	0	0	0	0	0	0	0	0	0	0	0	0	0	0	0	0	0	0	0
B06	562.5	556.875	556.625	553.875	559.125	558.625	556.375	556.75	560.5	558.25	551.5	554.875	557.75	558.875	554.625	561.375	556.875	558	556	544.375	553.125	561.625	556.5	548.5	559	554.25	555.75	548.25	562.625	556.75	557.25	554.5
B07	545	549.75	548.5	546.125	544.375	554.125	546.5	543.125	546.375	544.5	544.75	546.25	546.875	552.25	547.875	543.75	546.875	545.375	550.75	549.375	543.5	550.375	540.5	550.75	547.125	545	550.5	547	552.125	546.625	548.125	549.625
B08	622.875	615.375	626.75	624.625	622.75	620.5	617.5	622	626.75	623.625	621.375	623.5	626	622.75	624.625	620.875	622.125	621.25	622.25	625.75	625.25	623.75	627	625.875	625.625	625.25	622	630.25	626.625	621.375	620.875	622.25
B09	0	0	0	0	0	0	0	0	0	0	0	0	0	0	0	0	0	0	0	0	0	0	0	0	0	0	0	0	0	0	0	0
B10	565.75	565.25	563.125	558.5	565.125	564.5	563.875	561.75	564.875	568.25	559.875	567.375	558.25	565.25	567.875	567.625	564.75	562.625	571	561.5	567.25	555.5	566.5	571	567.375	566.875	563	561.5	565.25	563.75	565	566.5
B11	623.375	620.75	622.875	615.875	622.375	619.625	625	626.375	620.5	615.125	621.375	617.625	622.625	620.25	617.5	624.375	625	618.75	630.75	617.875	619.375	624.625	623	620.125	624.375	621.125	627.875	623.125	622.75	619.25	615.125	616.75
B12	0	0	0	0	0	0	0	0	0	0	0	0	0	0	0	0	0	0	0	0	0	0	0	0	0	0	0	0	0	0	0	0
B13	0	0	0	0	0	0	0	0	0	0	0	0	0	0	0	0	0	0	0	0	0	0	0	0	0	0	0	0	0	0	0	0
B14	0	0	0	0	0	0	0	0	0	0	0	0	0	0	0	0	0	0	0	0	0	0	0	0	0	0	0	0	0	0	0	0
B15	0	0	0	0	0	0	0	0	0	0	0	0	0	0	0	0	0	0	0	0	0	0	0	0	0	0	0	0	0	0	0	0
B16	0	0	0	0	0	0	0	0	0	0	0	0	0	0	0	0	0	0	0	0	0	0	0	0	0	0	0	0	0	0	0	0
B17	0	0	0	0	0	0	0	0	0	0	0	0	0	0	0	0	0	0	0	0	0	0	0	0	0	0	0	0	0	0	0	0
B18	0	0	0	0	0	0	0	0	0	0	0	0	0	0	0	0	0	0	0	0	0	0	0	0	0	0	0	0	0	0	0	0
B19	0	0	0	0	0	0	0	0	0	0	0	0	0	0	0	0	0	0	0	0	0	0	0	0	0	0	0	0	0	0	0	0
B20	0	0	0	0	0	0	0	0	0	0	0	0	0	0	0	0	0	0	0	0	0	0	0	0	0	0	0	0	0	0	0	0
B21	0	0	0	0	0	0	0	0	0	0	0	0	0	0	0	0	0	0	0	0	0	0	0	0	0	0	0	0	0	0	0	0
B22	0	0	0	0	0	0	0	0	0	0	0	0	0	0	0	0	0	0	0	0	0	0	0	0	0	0	0	0	0	0	0	0
B23	0	0	0	0	0	0	0	0	0	0	0	0	0	0	0	0	0	0	0	0	0	0	0	0	0	0	0	0	0	0	0	0
B24	0	0	0	0	0	0	0	0	0	0	0	0	0	0	0	0	0	0	0	0	0	0	0	0	0	0	0	0	0	0	0	0
C01	669	669	666.875	667	665.375	669.75	666	666.375	669.625	666.75	667.625	670.375	669.25	667.25	664.75	670	669.75	663.5	663.25	670.25	671.75	673.875	667.5	664.25	659.75	669.5	666	668.875	662.875	671.5	662.375	669.75
C02	605.5	604.875	600.5	605.625	604.5	599.5	604.875	600	604.75	609.25	605.625	609.125	606.5	604.875	603.5	607.125	604.625	607.375	606.875	604.75	605	606	604.875	599.375	609.125	605.625	607.375	600.75	609.75	602	601.75	605.5
C03	0	0	0	0	0	0	0	0	0	0	0	0	0	0	0	0	0	0	0	0	0	0	0	0	0	0	0	0	0	0	0	0
C04	630.125	632.125	636.125	634.875	627.875	628.75	629.25	634.375	633	637	632.25	628.625	632.375	635.375	635.25	628.125	633.875	633	632.25	634.125	630.625	634.875	627.375	632.625	635.375	639.25	632	636.25	631.125	632.625	636.5	627.875
C05	0	0	0	0	0	0	0	0	0	0	0	0	0	0	0	0	0	0	0	0	0	0	0	0	0	0	0	0	0	0	0	0
C06	628	633.75	630.25	632.625	638.5	620.375	629.375	633.875	632.75	633.25	639.125	632	636.25	623.875	633.125	630.375	634.875	639.75	633.375	632.375	639	632.375	621.875	626.625	630.875	631.75	636.625	636	631.5	631.75	632.5	634.25
C07	0	0	0	0	0	0	0	0	0	0	0	0	0	0	0	0	0	0	0	0	0	0	0	0	0	0	0	0	0	0	0	0
C08	0	0	0	0	0	0	0	0	0	0	0	0	0	0	0	0	0	0	0	0	0	0	0	0	0	0	0	0	0	0	0	0
C09	655.25	651.125	647.25	647.25	652.875	649.75	653.625	656.125	650.5	657	652.125	649.125	650.625	644.25	652.5	655.125	648.375	648.75	645.375	654.5	652.875	651.625	651.25	648	647	650.75	648.875	650.375	654.375	648.625	649.875	649
C10	542.5	537.625	545.5	543.625	540.375	535.875	535.375	534.75	546.125	543	543.625	539.875	541	546	543.875	544.375	536.875	541.25	545.75	545.125	540.875	541.375	547.25	544.25	543.625	544.5	540.875	542.375	542	538.125	535.875	544.25
C11	0	0	0	0	0	0	0	0	0	0	0	0	0	0	0	0	0	0	0	0	0	0	0	0	0	0	0	0	0	0	0	0
C12	0	0	0	0	0	0	0	0	0	0	0	0	0	0	0	0	0	0	0	0	0	0	0	0	0	0	0	0	0	0	0	0
C13	0	0	0	0	0	0	0	0	0	0	0	0	0	0	0	0	0	0	0	0	0	0	0	0	0	0	0	0	0	0	0	0
C14	0	0	0	0	0	0	0	0	0	0	0	0	0	0	0	0	0	0	0	0	0	0	0	0	0	0	0	0	0	0	0	0
C15	0	0	0	0	0	0	0	0	0	0	0	0	0	0	0	0	0	0	0	0	0	0	0	0	0	0	0	0	0	0	0	0
C16	0	0	0	0	0	0	0	0	0	0	0	0	0	0	0	0	0	0	0	0	0	0	0	0	0	0	0	0	0	0	0	0
C17	0	0	0	0	0	0	0	0	0	0	0	0	0	0	0	0	0	0	0	0	0	0	0	0	0	0	0	0	0	0	0	0
C18	0	0	0	0	0	0	0	0	0	0	0	0	0	0	0	0	0	0	0	0	0	0	0	0	0	0	0	0	0	0	0	0
C19	0	0	0	0	0	0	0	0	0	0	0	0	0	0	0	0	0	0	0	0	0	0	0	0	0	0	0	0	0	0	0	0
C20	0	0	0	0	0	0	0	0	0	0	0	0	0	0	0	0	0	0	0	0	0	0	0	0	0	0	0	0	0	0	0	0
C21	0	0	0	0	0	0	0	0	0	0	0	0	0	0	0	0	0	0	0	0	0	0	0	0	0	0	0	0	0	0	0	0
C22	0	0	0	0	0	0	0	0	0	0	0	0	0	0	0	0	0	0	0	0	0	0	0	0	0	0	0	0	0	0	0	0
C23	0	0	0	0	0	0	0	0	0	0	0	0	0	0	0	0	0	0	0	0	0	0	0	0	0	0	0	0	0	0	0	0
C24	0	0	0	0	0	0	0	0	0	0	0	0	0	0	0	0	0	0	0	0	0	0	0	0	0	0	0	0	0	0	0	0
D01	581.125	584.75	583.5	585.25	585	582.625	579.375	581.25	580.75	581	591.5	580	581.625	583.25	579	582.75	586	576	582.625	583.25	589.875	585.75	588.25	583.75	582.375	582.5	588.875	582.25	579.375	581.875	593.75	586.375
D02	0	0	0	0	0	0	0	0	0	0	0	0	0	0	0	0	0	0	0	0	0	0	0	0	0	0	0	0	0	0	0	0
D03	644	629.5	633	641.75	634.625	632.375	635	633.5	632.875	633.875	633.5	638.25	634.625	635.375	631	636.875	636.75	638.5	636	631.875	632.875	633.75	636	632.75	630.625	631.5	635	637.375	637	629.875	636.375	633.625
D04	604.5	599.25	601	603.875	607.625	599	599.75	601.125	603.375	605.25	602.875	605.375	606.125	606.5	598.5	602.5	598	608.75	603.75	601.875	602	598.875	605.875	608.125	607.75	602.375	599.375	598.375	604.125	603.5	599.125	602.875
D05	618.875	620.875	616.25	612.625	613.75	616.625	614.5	620.375	619.375	619	615.625	620.5	619.875	621.25	616.25	620.375	613	616.125	616.625	617	621	614.875	618.125	617.75	619.125	616.875	617.5	619.375	615.5	613.625	622.875	614.5
D06	0	0	0	0	0	0	0	0	0	0	0	0	0	0	0	0	0	0	0	0	0	0	0	0	0	0	0	0	0	0	0	0
D07	0	0	0	0	0	0	0	0	0	0	0	0	0	0	0	0	0	0	0	0	0	0	0	0	0	0	0	0	0	0	0	0
D08	0	0	0	0	0	0	0	0	0	0	0	0	0	0	0	0	0	0	0	0	0	0	0	0	0	0	0	0	0	0	0	0
D09	638.625	632.125	633.125	641.125	629.5	631.125	637.5	634.75	637	635.75	639.25	633	637.375	639.875	637.875	631.625	636.875	634	632.5	638.375	638.125	637.125	637.375	635.375	629.5	635.5	640.375	634.5	639.625	642.375	641.125	638
D10	0	0	0	0	0	0	0	0	0	0	0	0	0	0	0	0	0	0	0	0	0	0	0	0	0	0	0	0	0	0	0	0
D11	0	0	0	0	0	0	0	0	0	0	0	0	0	0	0	0	0	0	0	0	0	0	0	0	0	0	0	0	0	0	0	0
D12	601.25	613.125	604.625	607.75	602.875	607.125	609.125	603.625	603	607.125	610.625	614.25	613.25	607.375	610.875	609.125	601	613.375	608.375	610.5	611	616.5	609.375	607	607	609.125	606.5	604.625	610.625	609.5	605.875	609.375
D13	0	0	0	0	0	0	0	0	0	0	0	0	0	0	0	0	0	0	0	0	0	0	0	0	0	0	0	0	0	0	0	0
D14	0	0	0	0	0	0	0	0	0	0	0	0	0	0	0	0	0	0	0	0	0	0	0	0	0	0	0	0	0	0	0	0
D15	0	0	0	0	0	0	0	0	0	0	0	0	0	0	0	0	0	0	0	0	0	0	0	0	0	0	0	0	0	0	0	0
D16	0	0	0	0	0	0	0	0	0	0	0	0	0	0	0	0	0	0	0	0	0	0	0	0	0	0	0	0	0	0	0	0
D17	0	0	0	0	0	0	0	0	0	0	0	0	0	0	0	0	0	0	0	0	0	0	0	0	0	0	0	0	0	0	0	0
D18	0	0	0	0	0	0	0	0	0	0	0	0	0	0	0	0	0	0	0	0	0	0	0	0	0	0	0	0	0	0	0	0
D19	0	0	0	0	0	0	0	0	0	0	0	0	0	0	0	0	0	0	0	0	0	0	0	0	0	0	0	0	0	0	0	0
D20	0	0	0	0	0	0	0	0	0	0	0	0	0	0	0	0	0	0	0	0	0	0	0	0	0	0	0	0	0	0	0	0
D21	0	0	0	0	0	0	0	0	0	0	0	0	0	0	0	0	0	0	0	0	0	0	0	0	0	0	0	0	0	0	0	0
D22	0	0	0	0	0	0	0	0	0	0	0	0	0	0	0	0	0	0	0	0	0	0	0	0	0	0	0	0	0	0	0	0
D23	0	0	0	0	0	0	0	0	0	0	0	0	0	0	0	0	0	0	0	0	0	0	0	0	0	0	0	0	0	0	0	0
D24	0	0	0	0	0	0	0	0	0	0	0	0	0	0	0	0	0	0	0	0	0	0	0	0	0	0	0	0	0	0	0	0
E01	0	0	0	0	0	0	0	0	0	0	0	0	0	0	0	0	0	0	0	0	0	0	0	0	0	0	0	0	0	0	0	0
E02	0	0	0	0	0	0	0	0	0	0	0	0	0	0	0	0	0	0	0	0	0	0	0	0	0	0	0	0	0	0	0	0
E03	0	0	0	0	0	0	0	0	0	0	0	0	0	0	0	0	0	0	0	0	0	0	0	0	0	0	0	0	0	0	0	0
E04	599.875	595.75	594.75	603.125	600.625	597	593.75	594.25	596.25	600.625	596.875	599.625	595.625	602.625	604.75	596	601.5	605.625	598.25	600.625	602.75	601.25	604.375	605	599.25	598.875	601.875	599.75	604.625	603.125	604.625	600.25
E05	0	0	0	0	0	0	0	0	0	0	0	0	0	0	0	0	0	0	0	0	0	0	0	0	0	0	0	0	0	0	0	0
E06	0	0	0	0	0	0	0	0	0	0	0	0	0	0	0	0	0	0	0	0	0	0	0	0	0	0	0	0	0	0	0	0
E07	0	0	0	0	0	0	0	0	0	0	0	0	0	0	0	0	0	0	0	0	0	0	0	0	0	0	0	0	0	0	0	0
E08	0	0	0	0	0	0	0	0	0	0	0	0	0	0	0	0	0	0	0	0	0	0	0	0	0	0	0	0	0	0	0	0
E09	558.5	557.5	559.75	552.875	555.5	556.875	554.5	561.125	555.5	554.625	557.5	558	554.875	565.125	553.875	555.875	555.125	559.25	559.625	561.875	562.25	558.25	553.375	552.375	563.375	558.375	563.625	555.375	547	558.625	562	554
E10	0	0	0	0	0	0	0	0	0	0	0	0	0	0	0	0	0	0	0	0	0	0	0	0	0	0	0	0	0	0	0	0
E11	547.5	552.5	547.25	549.875	549.625	546.125	552	550.25	545.625	555.375	550.375	547.875	548.125	546.875	546.25	549.75	549.875	550.75	547.375	548.75	553.5	547.375	548.625	555	550	551.75	545.5	547.25	555.625	552.25	554	552.875
E12	0	0	0	0	0	0	0	0	0	0	0	0	0	0	0	0	0	0	0	0	0	0	0	0	0	0	0	0	0	0	0	0
E13	0	0	0	0	0	0	0	0	0	0	0	0	0	0	0	0	0	0	0	0	0	0	0	0	0	0	0	0	0	0	0	0
E14	0	0	0	0	0	0	0	0	0	0	0	0	0	0	0	0	0	0	0	0	0	0	0	0	0	0	0	0	0	0	0	0
E15	0	0	0	0	0	0	0	0	0	0	0	0	0	0	0	0	0	0	0	0	0	0	0	0	0	0	0	0	0	0	0	0
E16	0	0	0	0	0	0	0	0	0	0	0	0	0	0	0	0	0	0	0	0	0	0	0	0	0	0	0	0	0	0	0	0
E17	0	0	0	0	0	0	0	0	0	0	0	0	0	0	0	0	0	0	0	0	0	0	0	0	0	0	0	0	0	0	0	0
E18	0	0	0	0	0	0	0	0	0	0	0	0	0	0	0	0	0	0	0	0	0	0	0	0	0	0	0	0	0	0	0	0
E19	0	0	0	0	0	0	0	0	0	0	0	0	0	0	0	0	0	0	0	0	0	0	0	0	0	0	0	0	0	0	0	0
E20	0	0	0	0	0	0	0	0	0	0	0	0	0	0	0	0	0	0	0	0	0	0	0	0	0	0	0	0	0	0	0	0
E21	0	0	0	0	0	0	0	0	0	0	0	0	0	0	0	0	0	0	0	0	0	0	0	0	0	0	0	0	0	0	0	0
E22	0	0	0	0	0	0	0	0	0	0	0	0	0	0	0	0	0	0	0	0	0	0	0	0	0	0	0	0	0	0	0	0
E23	0	0	0	0	0	0	0	0	0	0	0	0	0	0	0	0	0	0	0	0	0	0	0	0	0	0	0	0	0	0	0	0
E24	0	0	0	0	0	0	0	0	0	0	0	0	0	0	0	0	0	0	0	0	0	0	0	0	0	0	0	0	0	0	0	0
F01	0	0	0	0	0	0	0	0	0	0	0	0	0	0	0	0	0	0	0	0	0	0	0	0	0	0	0	0	0	0	0	0
F02	0	0	0	0	0	0	0	0	0	0	0	0	0	0	0	0	0	0	0	0	0	0	0	0	0	0	0	0	0	0	0	0
F03	548	549.875	552.375	555.625	557.25	548	540.5	547.375	550.625	548.375	548.25	549.125	554.5	549.125	551.125	545.875	547	551.125	549.375	548.875	547.625	553.875	553.5	548.875	549	549.5	554.5	552.5	552.75	548.5	547.875	552.5
F04	652.875	654.125	647.5	649.625	657.125	652	663.5	652.5	660	656.625	650.125	654.875	657.75	645.625	653.625	651.875	653.125	656.875	662.875	651.5	657.625	656.875	654.875	653.25	655.75	654	648.375	655.125	652.125	652.625	650.75	656.875
F05	552.625	550	554	551.625	545.5	544.25	551	550.625	545.5	549.125	550.25	551.25	551.25	551.25	546.875	547.625	546.375	548.125	552.375	551.875	551.75	553	551.75	544.625	557	545.875	550.375	553.875	553.25	553.625	549.375	556.5
F06	0	0	0	0	0	0	0	0	0	0	0	0	0	0	0	0	0	0	0	0	0	0	0	0	0	0	0	0	0	0	0	0
F07	0	0	0	0	0	0	0	0	0	0	0	0	0	0	0	0	0	0	0	0	0	0	0	0	0	0	0	0	0	0	0	0
F08	577	577.125	575.875	577.625	575.75	576.375	577.625	574.375	580.875	575.75	574.5	579.5	576.75	578.25	578.875	578	573.625	572.125	581.25	578.625	578.5	568.625	576.375	578.625	574.375	576.625	574.875	576.75	575.625	576.25	576.625	577.375
F09	622.875	635	631.5	636.625	633	636.125	633.5	633.125	633	627.875	631.25	627.5	637.125	630.5	635.375	630.125	637.75	631.125	635.5	634.75	632.5	627.25	637.375	630.125	631.125	632.75	630	626.875	635.625	630.375	637.25	632.75
F10	555.875	553.875	546.75	553.25	553.375	558	558.375	553.25	551.375	547.25	551	554.375	552.5	551.75	552.375	558.625	558.875	553.375	560.5	553.75	556.5	551.25	550.625	548.875	550.5	549.75	560	551	551.875	550.5	553.125	555.875
F11	0	0	0	0	0	0	0	0	0	0	0	0	0	0	0	0	0	0	0	0	0	0	0	0	0	0	0	0	0	0	0	0
F12	535.5	539.125	542.375	537.5	538.5	541.25	535.25	538.125	542.75	538.125	540	540.25	538.75	534.5	537.125	540.5	534.25	535.375	533.125	541.5	539.125	538.875	537.625	539.875	537.25	543.125	537.375	545.75	543.375	540.625	537.375	538.75
F13	0	0	0	0	0	0	0	0	0	0	0	0	0	0	0	0	0	0	0	0	0	0	0	0	0	0	0	0	0	0	0	0
F14	0	0	0	0	0	0	0	0	0	0	0	0	0	0	0	0	0	0	0	0	0	0	0	0	0	0	0	0	0	0	0	0
F15	0	0	0	0	0	0	0	0	0	0	0	0	0	0	0	0	0	0	0	0	0	0	0	0	0	0	0	0	0	0	0	0
F16	0	0	0	0	0	0	0	0	0	0	0	0	0	0	0	0	0	0	0	0	0	0	0	0	0	0	0	0	0	0	0	0
F17	0	0	0	0	0	0	0	0	0	0	0	0	0	0	0	0	0	0	0	0	0	0	0	0	0	0	0	0	0	0	0	0
F18	0	0	0	0	0	0	0	0	0	0	0	0	0	0	0	0	0	0	0	0	0	0	0	0	0	0	0	0	0	0	0	0
F19	0	0	0	0	0	0	0	0	0	0	0	0	0	0	0	0	0	0	0	0	0	0	0	0	0	0	0	0	0	0	0	0
F20	0	0	0	0	0	0	0	0	0	0	0	0	0	0	0	0	0	0	0	0	0	0	0	0	0	0	0	0	0	0	0	0
F21	0	0	0	0	0	0	0	0	0	0	0	0	0	0	0	0	0	0	0	0	0	0	0	0	0	0	0	0	0	0	0	0
F22	0	0	0	0	0	0	0	0	0	0	0	0	0	0	0	0	0	0	0	0	0	0	0	0	0	0	0	0	0	0	0	0
F23	0	0	0	0	0	0	0	0	0	0	0	0	0	0	0	0	0	0	0	0	0	0	0	0	0	0	0	0	0	0	0	0
F24	0	0	0	0	0	0	0	0	0	0	0	0	0	0	0	0	0	0	0	0	0	0	0	0	0	0	0	0	0	0	0	0
G01	0	0	0	0	0	0	0	0	0	0	0	0	0	0	0	0	0	0	0	0	0	0	0	0	0	0	0	0	0	0	0	0
G02	0	0	0	0	0	0	0	0	0	0	0	0	0	0	0	0	0	0	0	0	0	0	0	0	0	0	0	0	0	0	0	0
G03	671.25	679.5	676.25	670.5	668	673.75	669.25	673.75	671.875	682.375	680.5	674.625	673.125	674.625	678	674.25	679.625	671.875	669.875	675.625	671.75	671.75	665.875	677.375	674.25	672	676.625	668.25	678.875	671.75	676.125	670.875
G04	616.5	617.125	614	620.375	621	614.875	616.625	615	615.75	621.875	616	616.625	614.75	613.25	612.75	613.875	614	624.375	618.25	622.125	621	610.75	613.375	615.125	623.625	612.25	617.375	613	618.625	614.875	619.75	619.5
G05	623.375	624.75	623.125	630.625	629.75	626.875	624.25	627	627.375	623.25	628.375	626.375	625.125	626.25	627.875	623.125	621.625	622.25	625.375	625.375	629.375	624.375	625.625	629.5	626.625	623.5	626.875	630.5	632	628.75	621.125	622.5
G06	0	0	0	0	0	0	0	0	0	0	0	0	0	0	0	0	0	0	0	0	0	0	0	0	0	0	0	0	0	0	0	0
G07	578.5	574.25	574.75	575.375	568.875	568.5	574.5	570.75	575.375	568.25	565.875	569.375	573.375	576.375	576.625	568.25	573.5	572.875	570.5	575.25	578	579.25	576.5	576.875	569.125	571.5	571.625	575.75	575.25	566.375	574.5	574.375
G08	627.25	625.875	635.875	632.875	630.75	625.75	630.875	631	632.875	621.25	631.25	630.25	629.875	629.125	631.75	631.25	633.125	634	625.25	630.625	636.125	625.25	628.125	629.375	626	629.25	631	633.5	629.625	631.625	637.25	630.5
G09	558.625	554.25	555.625	555.625	559.5	558.5	557.875	553.125	552.875	558	556.125	556.625	558.125	562.875	564.875	554.25	555.5	558.5	555.125	564.5	557.125	551.25	556.5	561.75	556.25	557.125	553.5	557.375	561.375	553.125	558.125	560.25
G10	664.5	674.25	669	674.25	675.125	672	680	677.5	675.5	672.5	673.375	670.625	676.5	684.125	672.5	675.125	667.25	673.5	674	668.25	674.375	675	676.75	677.5	670.625	682.125	669.875	673.625	671.625	672.625	671.25	671.5
G11	538.125	540.625	541.375	543.25	544.5	539.25	545.25	543.125	542.5	538.5	540.75	541	545.125	546.625	538.75	540.25	541.5	535.375	539.25	539.625	543.375	542.5	544.625	544.875	541.375	544.375	540.25	540	547	542.625	537.875	545.25
G12	555.375	557.375	553.25	558.875	561.5	559.5	559.125	562.125	556.375	556.125	552.25	552	561.875	559.125	554.375	557	555	553.125	557.375	552.875	556.125	557.875	549	553.75	558.5	556	564.375	552.25	559.5	556.125	554.875	555.375
G13	0	0	0	0	0	0	0	0	0	0	0	0	0	0	0	0	0	0	0	0	0	0	0	0	0	0	0	0	0	0	0	0
G14	0	0	0	0	0	0	0	0	0	0	0	0	0	0	0	0	0	0	0	0	0	0	0	0	0	0	0	0	0	0	0	0
G15	0	0	0	0	0	0	0	0	0	0	0	0	0	0	0	0	0	0	0	0	0	0	0	0	0	0	0	0	0	0	0	0
G16	0	0	0	0	0	0	0	0	0	0	0	0	0	0	0	0	0	0	0	0	0	0	0	0	0	0	0	0	0	0	0	0
G17	0	0	0	0	0	0	0	0	0	0	0	0	0	0	0	0	0	0	0	0	0	0	0	0	0	0	0	0	0	0	0	0
G18	0	0	0	0	0	0	0	0	0	0	0	0	0	0	0	0	0	0	0	0	0	0	0	0	0	0	0	0	0	0	0	0
G19	0	0	0	0	0	0	0	0	0	0	0	0	0	0	0	0	0	0	0	0	0	0	0	0	0	0	0	0	0	0	0	0
G20	0	0	0	0	0	0	0	0	0	0	0	0	0	0	0	0	0	0	0	0	0	0	0	0	0	0	0	0	0	0	0	0
G21	0	0	0	0	0	0	0	0	0	0	0	0	0	0	0	0	0	0	0	0	0	0	0	0	0	0	0	0	0	0	0	0
G22	0	0	0	0	0	0	0	0	0	0	0	0	0	0	0	0	0	0	0	0	0	0	0	0	0	0	0	0	0	0	0	0
G23	0	0	0	0	0	0	0	0	0	0	0	0	0	0	0	0	0	0	0	0	0	0	0	0	0	0	0	0	0	0	0	0
G24	0	0	0	0	0	0	0	0	0	0	0	0	0	0	0	0	0	0	0	0	0	0	0	0	0	0	0	0	0	0	0	0
H01	564.625	560.25	562.75	565.875	561.625	561.125	562.375	562.25	564	558.25	559.125	568.125	562	567.75	563.75	564	562.875	560.125	564	562.25	565.75	563.375	565.25	560	558	560.875	563.25	558	563.5	559.875	562.25	562.75
H02	0	0	0	0	0	0	0	0	0	0	0	0	0	0	0	0	0	0	0	0	0	0	0	0	0	0	0	0	0	0	0	0
H03	0	0	0	0	0	0	0	0	0	0	0	0	0	0	0	0	0	0	0	0	0	0	0	0	0	0	0	0	0	0	0	0
H04	0	0	0	0	0	0	0	0	0	0	0	0	0	0	0	0	0	0	0	0	0	0	0	0	0	0	0	0	0	0	0	0
H05	0	0	0	0	0	0	0	0	0	0	0	0	0	0	0	0	0	0	0	0	0	0	0	0	0	0	0	0	0	0	0	0
H06	548.375	547.875	552.5	549.125	547.75	550	553.25	557.625	556.375	545.5	551.375	547.875	550.625	550	553.625	551.125	555.5	550.375	553.875	547.875	550.625	552.125	549	552.75	549.375	547.5	548.25	549.625	551.75	551.125	548.75	554
H07	553.75	556.625	558	557.75	557.5	563	556.25	559.75	556.5	559.375	558.25	558.75	550.625	557.375	559.125	553.5	561.25	562.625	559.375	562.25	558.625	560.375	559.625	559.125	560.5	561.75	560	553.625	559.5	559	556.625	564
H08	547.875	554.375	551.375	544.625	543.125	554.5	545.125	546.75	545.625	544	548.25	547.875	547.5	544.125	545	547.125	546.125	540.75	548.75	544.125	544	541.75	545.125	549.75	553.625	549.125	545.25	539.125	550.5	542.25	545.375	547.125
H09	0	0	0	0	0	0	0	0	0	0	0	0	0	0	0	0	0	0	0	0	0	0	0	0	0	0	0	0	0	0	0	0
H10	553.25	559.75	560.625	560.375	558.875	558.375	553.375	558.125	555.25	561.25	556.25	560.375	556.375	559.25	562.125	560.625	561.125	555.875	559.125	556.75	559.875	553.5	559.875	554.25	554.75	561.5	560.625	558	562.125	561.5	556.5	557.75
H11	0	0	0	0	0	0	0	0	0	0	0	0	0	0	0	0	0	0	0	0	0	0	0	0	0	0	0	0	0	0	0	0
H12	650.125	652.75	645.875	649.75	648.25	644.375	649.375	642.75	647.5	645.375	646.625	649.875	653.375	651.625	647.5	650.125	652.125	646.625	648.75	653.5	650	651.75	648.875	650	653.25	646.75	645.75	653.375	650.5	646.25	646.375	648.375
H13	0	0	0	0	0	0	0	0	0	0	0	0	0	0	0	0	0	0	0	0	0	0	0	0	0	0	0	0	0	0	0	0
H14	0	0	0	0	0	0	0	0	0	0	0	0	0	0	0	0	0	0	0	0	0	0	0	0	0	0	0	0	0	0	0	0
H15	0	0	0	0	0	0	0	0	0	0	0	0	0	0	0	0	0	0	0	0	0	0	0	0	0	0	0	0	0	0	0	0
H16	0	0	0	0	0	0	0	0	0	0	0	0	0	0	0	0	0	0	0	0	0	0	0	0	0	0	0	0	0	0	0	0
H17	0	0	0	0	0	0	0	0	0	0	0	0	0	0	0	0	0	0	0	0	0	0	0	0	0	0	0	0	0	0	0	0
H18	0	0	0	0	0	0	0	0	0	0	0	0	0	0	0	0	0	0	0	0	0	0	0	0	0	0	0	0	0	0	0	0
H19	0	0	0	0	0	0	0	0	0	0	0	0	0	0	0	0	0	0	0	0	0	0	0	0	0	0	0	0	0	0	0	0
H20	0	0	0	0	0	0	0	0	0	0	0	0	0	0	0	0	0	0	0	0	0	0	0	0	0	0	0	0	0	0	0	0
H21	0	0	0	0	0	0	0	0	0	0	0	0	0	0	0	0	0	0	0	0	0	0	0	0	0	0	0	0	0	0	0	0
H22	0	0	0	0	0	0	0	0	0	0	0	0	0	0	0	0	0	0	0	0	0	0	0	0	0	0	0	0	0	0	0	0
H23	0	0	0	0	0	0	0	0	0	0	0	0	0	0	0	0	0	0	0	0	0	0	0	0	0	0	0	0	0	0	0	0
H24	0	0	0	0	0	0	0	0	0	0	0	0	0	0	0	0	0	0	0	0	0	0	0	0	0	0	0	0	0	0	0	0
I01	657.25	655.75	663.375	660.75	655.25	657.875	656.625	661.25	659.75	652.625	657.75	654.875	654.625	653.875	651.375	649.5	657.875	649.5	653.75	657.75	647.875	656.625	657.375	655.5	660.5	660.625	657.375	662.75	661	659.375	665.25	663.25
I02	604.25	594	597.875	602.875	601.125	607.5	608.5	605.125	600.625	599.875	607.5	601.75	606.75	602.625	601.75	604	603.875	601.875	604.125	601.75	602.5	606.375	602.75	600.625	603.375	604.875	601.625	600.75	603.5	602.125	603.625	602.875
I03	603.25	606.625	606.5	611.5	601.375	598.125	608.875	605	606	602	607.375	602	610.25	606.75	606.5	605.5	602.75	609.5	608.25	604.125	602.625	607.125	608.625	607.125	599	604.125	604.875	608.5	600.875	605.25	605.5	603.375
I04	562	567	561.5	561.75	568.375	564.375	567	565.375	565.625	565.5	572.25	568.875	568	565.375	559.625	567.5	557.625	569	564.375	564	565.25	567.25	565.125	561.625	562.75	561.875	571	567.375	570.125	565.625	563.625	560.25
I05	668.25	669.25	668.125	668.75	668.625	675.625	665.625	664.875	670	665.375	668.625	671.5	664.875	669.875	661.875	663.875	663.5	663.625	665.5	666.375	658.875	664.625	669.75	670.625	673.25	668.75	662	671.5	673.875	673.75	667.75	669.875
I06	0	0	0	0	0	0	0	0	0	0	0	0	0	0	0	0	0	0	0	0	0	0	0	0	0	0	0	0	0	0	0	0
I07	0	0	0	0	0	0	0	0	0	0	0	0	0	0	0	0	0	0	0	0	0	0	0	0	0	0	0	0	0	0	0	0
I08	0	0	0	0	0	0	0	0	0	0	0	0	0	0	0	0	0	0	0	0	0	0	0	0	0	0	0	0	0	0	0	0
I09	613	606.875	607.625	604.5	606.25	601.625	608.125	607.125	608.875	605.875	608	604.5	611.25	600.875	608.75	603.75	601.375	608.625	605.5	598.125	610.25	603.375	611.25	612.125	603.875	604.875	605.625	607.25	608.75	601.875	605.125	602.375
I10	0	0	0	0	0	0	0	0	0	0	0	0	0	0	0	0	0	0	0	0	0	0	0	0	0	0	0	0	0	0	0	0
I11	564.5	559.875	561	562.625	562.875	565.25	564.25	560	562.125	559.875	560.125	560.25	559	559.875	563.375	557.75	563.5	559.125	561.75	557	560.25	561.375	560.375	562.375	559	561.875	560.875	558.25	560.25	558.75	560.25	563
I12	0	0	0	0	0	0	0	0	0	0	0	0	0	0	0	0	0	0	0	0	0	0	0	0	0	0	0	0	0	0	0	0
I13	0	0	0	0	0	0	0	0	0	0	0	0	0	0	0	0	0	0	0	0	0	0	0	0	0	0	0	0	0	0	0	0
I14	0	0	0	0	0	0	0	0	0	0	0	0	0	0	0	0	0	0	0	0	0	0	0	0	0	0	0	0	0	0	0	0
I15	0	0	0	0	0	0	0	0	0	0	0	0	0	0	0	0	0	0	0	0	0	0	0	0	0	0	0	0	0	0	0	0
I16	0	0	0	0	0	0	0	0	0	0	0	0	0	0	0	0	0	0	0	0	0	0	0	0	0	0	0	0	0	0	0	0
I17	0	0	0	0	0	0	0	0	0	0	0	0	0	0	0	0	0	0	0	0	0	0	0	0	0	0	0	0	0	0	0	0
I18	0	0	0	0	0	0	0	0	0	0	0	0	0	0	0	0	0	0	0	0	0	0	0	0	0	0	0	0	0	0	0	0
I19	0	0	0	0	0	0	0	0	0	0	0	0	0	0	0	0	0	0	0	0	0	0	0	0	0	0	0	0	0	0	0	0
I20	0	0	0	0	0	0	0	0	0	0	0	0	0	0	0	0	0	0	0	0	0	0	0	0	0	0	0	0	0	0	0	0
I21	0	0	0	0	0	0	0	0	0	0	0	0	0	0	0	0	0	0	0	0	0	0	0	0	0	0	0	0	0	0	0	0
I22	0	0	0	0	0	0	0	0	0	0	0	0	0	0	0	0	0	0	0	0	0	0	0	0	0	0	0	0	0	0	0	0
I23	0	0	0	0	0	0	0	0	0	0	0	0	0	0	0	0	0	0	0	0	0	0	0	0	0	0	0	0	0	0	0	0
I24	0	0	0	0	0	0	0	0	0	0	0	0	0	0	0	0	0	0	0	0	0	0	0	0	0	0	0	0	0	0	0	0
J01	610.625	609	608.5	602.375	613.25	614.375	608.625	616.25	613.75	620.75	615.5	612.875	617	607.75	614.25	610.125	608.125	613.5	612.25	612.125	612.375	604.875	611.75	612.875	610.125	616.25	607.875	608.875	613.5	611.375	612	613.25
J02	633.625	632	632.375	623	628.25	625.375	625.125	634.75	630.5	633.625	628.875	629.875	631.625	636	639.125	636.625	630.75	633.25	632.875	637	627.125	636.375	626	630.25	630.375	629.625	632.375	632	633	632.125	632.75	625.25
J03	0	0	0	0	0	0	0	0	0	0	0	0	0	0	0	0	0	0	0	0	0	0	0	0	0	0	0	0	0	0	0	0
J04	635.25	630.375	630.25	629.75	626	630.375	637.25	631.25	629.625	630.5	631.25	627.75	628.75	632.25	627.5	630.25	632.375	631.25	637.5	632.5	630.125	628.25	631.25	633	629.75	626.625	632.625	626.5	633.125	632	633.5	634.875
J05	0	0	0	0	0	0	0	0	0	0	0	0	0	0	0	0	0	0	0	0	0	0	0	0	0	0	0	0	0	0	0	0
J06	659.75	665.875	655.125	659	659.875	660.875	656.25	658.75	656	659.375	660.125	655	663.875	664.375	661.125	664	662.875	656.125	658.75	659.875	660.75	664.625	664.875	658.375	661.25	660.875	664	660.5	664.875	661.125	663.625	657.125
J07	0	0	0	0	0	0	0	0	0	0	0	0	0	0	0	0	0	0	0	0	0	0	0	0	0	0	0	0	0	0	0	0
J08	0	0	0	0	0	0	0	0	0	0	0	0	0	0	0	0	0	0	0	0	0	0	0	0	0	0	0	0	0	0	0	0
J09	554.625	554.25	563.25	559.75	558.625	561	561.625	560.75	568.5	559.375	561.375	559.5	557.125	558.375	562.25	566	557.625	564.625	561.25	561.5	556.375	564.125	558.125	556	558.375	553.375	559.125	559	554.125	557.5	561	563.25
J10	0	0	0	0	0	0	0	0	0	0	0	0	0	0	0	0	0	0	0	0	0	0	0	0	0	0	0	0	0	0	0	0
J11	534.75	532.625	538.625	536.875	535.25	537.25	535.75	534.5	533.5	536.625	539.125	539.5	536.25	537.375	543.5	531.25	535.75	537.375	534.5	536.5	535.875	531.25	537.125	538.75	534.125	543	538	529	539.375	542.25	535.125	539.25
J12	0	0	0	0	0	0	0	0	0	0	0	0	0	0	0	0	0	0	0	0	0	0	0	0	0	0	0	0	0	0	0	0
J13	0	0	0	0	0	0	0	0	0	0	0	0	0	0	0	0	0	0	0	0	0	0	0	0	0	0	0	0	0	0	0	0
J14	0	0	0	0	0	0	0	0	0	0	0	0	0	0	0	0	0	0	0	0	0	0	0	0	0	0	0	0	0	0	0	0
J15	0	0	0	0	0	0	0	0	0	0	0	0	0	0	0	0	0	0	0	0	0	0	0	0	0	0	0	0	0	0	0	0
J16	0	0	0	0	0	0	0	0	0	0	0	0	0	0	0	0	0	0	0	0	0	0	0	0	0	0	0	0	0	0	0	0
J17	0	0	0	0	0	0	0	0	0	0	0	0	0	0	0	0	0	0	0	0	0	0	0	0	0	0	0	0	0	0	0	0
J18	0	0	0	0	0	0	0	0	0	0	0	0	0	0	0	0	0	0	0	0	0	0	0	0	0	0	0	0	0	0	0	0
J19	0	0	0	0	0	0	0	0	0	0	0	0	0	0	0	0	0	0	0	0	0	0	0	0	0	0	0	0	0	0	0	0
J20	0	0	0	0	0	0	0	0	0	0	0	0	0	0	0	0	0	0	0	0	0	0	0	0	0	0	0	0	0	0	0	0
J21	0	0	0	0	0	0	0	0	0	0	0	0	0	0	0	0	0	0	0	0	0	0	0	0	0	0	0	0	0	0	0	0
J22	0	0	0	0	0	0	0	0	0	0	0	0	0	0	0	0	0	0	0	0	0	0	0	0	0	0	0	0	0	0	0	0
J23	0	0	0	0	0	0	0	0	0	0	0	0	0	0	0	0	0	0	0	0	0	0	0	0	0	0	0	0	0	0	0	0
J24	0	0	0	0	0	0	0	0	0	0	0	0	0	0	0	0	0	0	0	0	0	0	0	0	0	0	0	0	0	0	0	0
K01	0	0	0	0	0	0	0	0	0	0	0	0	0	0	0	0	0	0	0	0	0	0	0	0	0	0	0	0	0	0	0	0
K02	511.875	515.25	511.125	512.25	510.125	515.375	514.25	513.625	518.875	513.625	513.25	510.125	512.25	513.75	513.625	518.625	510	515.625	506.125	514.625	515.25	515.75	511.125	511.25	514.625	513.625	514.5	517.5	516.5	514.75	512.875	512.25
K03	648.375	645.75	648.25	642.125	643.125	641	645.5	644.5	651.25	641.75	648.875	643.875	650.875	643.625	645.375	648.25	649	646.125	647.75	648.375	644.5	649	644.125	645.75	647.375	647.875	650.25	647	644	645.875	639.75	649.625
K04	653.375	654.625	648	653.625	655.125	657.75	651.625	657.75	646.75	649	651.375	649.875	648.5	651.875	650.25	653.75	652.25	652	651.375	645.875	647.125	656	652.125	652.75	655.125	657.875	646.25	651.75	651.625	648.125	654.75	659.875
K05	642	639.875	638	636.5	640.75	638.375	638.625	637	643.875	637.5	640.5	631.25	642.75	644.375	637.875	638.125	637.125	642.25	642.625	637.25	641.75	644.625	640.875	642.5	646.625	641	638.125	642.25	639.375	644.375	639.5	651.875
K06	562	558.125	559.625	550.375	565.125	558.875	562.25	557.25	557.25	563.75	558.75	557.5	563.75	562.125	559.75	560.5	558.75	563.375	560.125	564.5	556.125	558.75	552.375	558.5	561.375	557.625	556.625	561.875	560.875	561.375	563	561.625
K07	546.125	550.125	548.375	550	557.625	550	546.125	544.5	546.5	554.25	548.375	553	546.75	555.375	553.75	549.125	552.5	551.875	553.375	552.125	549.5	554.75	553.5	547.5	549.25	554.625	547.875	553.125	553.625	559.625	554	554.25
K08	0	0	0	0	0	0	0	0	0	0	0	0	0	0	0	0	0	0	0	0	0	0	0	0	0	0	0	0	0	0	0	0
K09	0	0	0	0	0	0	0	0	0	0	0	0	0	0	0	0	0	0	0	0	0	0	0	0	0	0	0	0	0	0	0	0
K10	660.75	658.75	667.375	661.625	664.625	659.875	664.25	661.375	669.25	664.125	664.875	658.75	663.75	660.375	659.625	666.875	665.25	663	661.5	667.125	664.625	663.5	663.25	663.125	660.75	665.875	663.5	667.375	671.625	666.625	660.75	661.375
K11	549.625	548.125	543.875	548	548.875	546.875	545.75	539.25	548.5	549.5	551.125	549.125	551.75	550.25	543.875	540.5	546.875	537.75	543.875	552.5	543.375	543.625	542.375	547.875	540.75	539.375	546.25	543.125	542.5	545.125	545.625	549.5
K12	567.25	572.5	573.5	571.5	565.375	569	568.875	565.375	570.125	568.5	562.25	574.125	562.625	568.625	573	570.5	565.375	560.375	560	563.75	569	560	563.375	566.875	560.875	571.25	569.5	571.75	563.625	564	567	565.25
K13	0	0	0	0	0	0	0	0	0	0	0	0	0	0	0	0	0	0	0	0	0	0	0	0	0	0	0	0	0	0	0	0
K14	0	0	0	0	0	0	0	0	0	0	0	0	0	0	0	0	0	0	0	0	0	0	0	0	0	0	0	0	0	0	0	0
K15	0	0	0	0	0	0	0	0	0	0	0	0	0	0	0	0	0	0	0	0	0	0	0	0	0	0	0	0	0	0	0	0
K16	0	0	0	0	0	0	0	0	0	0	0	0	0	0	0	0	0	0	0	0	0	0	0	0	0	0	0	0	0	0	0	0
K17	0	0	0	0	0	0	0	0	0	0	0	0	0	0	0	0	0	0	0	0	0	0	0	0	0	0	0	0	0	0	0	0
K18	0	0	0	0	0	0	0	0	0	0	0	0	0	0	0	0	0	0	0	0	0	0	0	0	0	0	0	0	0	0	0	0
K19	0	0	0	0	0	0	0	0	0	0	0	0	0	0	0	0	0	0	0	0	0	0	0	0	0	0	0	0	0	0	0	0
K20	0	0	0	0	0	0	0	0	0	0	0	0	0	0	0	0	0	0	0	0	0	0	0	0	0	0	0	0	0	0	0	0
K21	0	0	0	0	0	0	0	0	0	0	0	0	0	0	0	0	0	0	0	0	0	0	0	0	0	0	0	0	0	0	0	0
K22	0	0	0	0	0	0	0	0	0	0	0	0	0	0	0	0	0	0	0	0	0	0	0	0	0	0	0	0	0	0	0	0
K23	0	0	0	0	0	0	0	0	0	0	0	0	0	0	0	0	0	0	0	0	0	0	0	0	0	0	0	0	0	0	0	0
K24	0	0	0	0	0	0	0	0	0	0	0	0	0	0	0	0	0	0	0	0	0	0	0	0	0	0	0	0	0	0	0	0
L01	0	0	0	0	0	0	0	0	0	0	0	0	0	0	0	0	0	0	0	0	0	0	0	0	0	0	0	0	0	0	0	0
L02	562.5	564.25	565	575.625	564.125	563.75	567.5	562	570.625	565	560.375	557.875	565.125	569	574.875	567.25	565.375	565.5	558.75	568.125	564	566.125	564.375	565.75	565.75	572.125	570.875	559.125	557.625	561.875	565.125	574.5
L03	558.75	555.375	555.125	555.75	558.875	561.375	559.25	547.5	561.125	558.5	557	557.375	557.875	555	558.5	553.375	557.125	553.5	555.125	556	557.625	556.375	558	561.5	560.625	557.625	562.125	562.125	557.125	561.5	559.5	559.25
L04	644.75	647.5	648.25	647.75	650.125	646.625	650.75	649.625	647.375	648.375	649.125	652.5	648.625	649	657	653.75	650.25	657.125	638.625	647.75	646	649.5	650.25	653.125	645.625	651.25	644.75	652.125	643.875	650	646.375	645.625
L05	553.125	555.625	554.75	557.125	554.375	558.875	559.125	557.625	552.875	556.125	553.375	561.375	557.75	565	556.875	556.875	557.375	553.625	554	558.875	560.125	555.5	559	559	554.25	554.125	554.25	560.75	558.125	555.625	554.75	550.375
L06	0	0	0	0	0	0	0	0	0	0	0	0	0	0	0	0	0	0	0	0	0	0	0	0	0	0	0	0	0	0	0	0
L07	561.375	563.25	561.375	558.25	558.375	564.75	557.75	563	565.5	564.5	565.25	564.5	562.875	567.25	563.375	563.375	564.25	564.625	564.125	562.125	558.125	564.625	560.125	561.75	559.75	565.5	568	566.125	560.625	564.25	563.875	555.5
L08	0	0	0	0	0	0	0	0	0	0	0	0	0	0	0	0	0	0	0	0	0	0	0	0	0	0	0	0	0	0	0	0
L09	0	0	0	0	0	0	0	0	0	0	0	0	0	0	0	0	0	0	0	0	0	0	0	0	0	0	0	0	0	0	0	0
L10	665.25	663.25	663.75	663.625	664.25	663.25	661.25	668.125	668.125	663.875	667.875	657.75	666.25	664	666.25	668.375	667.5	661.125	664.875	665.25	664.625	663.375	669.375	663.625	664.25	664	671.375	666.625	665.5	663.5	663.75	667.25
L11	0	0	0	0	0	0	0	0	0	0	0	0	0	0	0	0	0	0	0	0	0	0	0	0	0	0	0	0	0	0	0	0
L12	0	0	0	0	0	0	0	0	0	0	0	0	0	0	0	0	0	0	0	0	0	0	0	0	0	0	0	0	0	0	0	0
L13	0	0	0	0	0	0	0	0	0	0	0	0	0	0	0	0	0	0	0	0	0	0	0	0	0	0	0	0	0	0	0	0
L14	0	0	0	0	0	0	0	0	0	0	0	0	0	0	0	0	0	0	0	0	0	0	0	0	0	0	0	0	0	0	0	0
L15	0	0	0	0	0	0	0	0	0	0	0	0	0	0	0	0	0	0	0	0	0	0	0	0	0	0	0	0	0	0	0	0
L16	0	0	0	0	0	0	0	0	0	0	0	0	0	0	0	0	0	0	0	0	0	0	0	0	0	0	0	0	0	0	0	0
L17	0	0	0	0	0	0	0	0	0	0	0	0	0	0	0	0	0	0	0	0	0	0	0	0	0	0	0	0	0	0	0	0
L18	0	0	0	0	0	0	0	0	0	0	0	0	0	0	0	0	0	0	0	0	0	0	0	0	0	0	0	0	0	0	0	0
L19	0	0	0	0	0	0	0	0	0	0	0	0	0	0	0	0	0	0	0	0	0	0	0	0	0	0	0	0	0	0	0	0
L20	0	0	0	0	0	0	0	0	0	0	0	0	0	0	0	0	0	0	0	0	0	0	0	0	0	0	0	0	0	0	0	0
L21	0	0	0	0	0	0	0	0	0	0	0	0	0	0	0	0	0	0	0	0	0	0	0	0	0	0	0	0	0	0	0	0
L22	0	0	0	0	0	0	0	0	0	0	0	0	0	0	0	0	0	0	0	0	0	0	0	0	0	0	0	0	0	0	0	0
L23	0	0	0	0	0	0	0	0	0	0	0	0	0	0	0	0	0	0	0	0	0	0	0	0	0	0	0	0	0	0	0	0
L24	0	0	0	0	0	0	0	0	0	0	0	0	0	0	0	0	0	0	0	0	0	0	0	0	0	0	0	0	0	0	0	0
M01	0	0	0	0	0	0	0	0	0	0	0	0	0	0	0	0	0	0	0	0	0	0	0	0	0	0	0	0	0	0	0	0
M02	629.375	635.25	630.875	631.125	632.625	638	634.5	640.375	636.5	633.75	630.375	642.375	625.625	644.875	638.625	638.625	630.125	630.5	637.375	633.375	634	632.25	634.75	635.625	634.75	628.125	627.125	640.375	630.25	633	628.375	629
M03	645.375	645.25	644.625	644.875	642.25	651.25	648.375	647.5	653.625	638.875	650.375	651.875	647.25	641.625	647.25	651.375	641.5	650	651.5	650.625	645.5	643.625	645.875	648.625	645.25	648	649.125	644.25	651.25	647.625	647.125	643
M04	653	653.875	656	654.125	647.125	657	656.5	661.625	653	658.125	651.875	658.75	645.75	650.75	649.375	658	656.25	653.125	654.25	651.625	654.75	658.875	658.875	658.5	652.625	651.875	662.875	651.75	654.25	655	655.375	659
M05	559.25	556.375	555.125	551.125	554.5	550.5	557.75	556	553.375	555.75	556.875	555.75	559.375	557.625	555	551.625	557.125	557.25	550.375	559.25	557.75	550.25	559.375	554	560.5	555.625	555.5	557.75	552	562.75	557	558
M06	0	0	0	0	0	0	0	0	0	0	0	0	0	0	0	0	0	0	0	0	0	0	0	0	0	0	0	0	0	0	0	0
M07	0	0	0	0	0	0	0	0	0	0	0	0	0	0	0	0	0	0	0	0	0	0	0	0	0	0	0	0	0	0	0	0
M08	0	0	0	0	0	0	0	0	0	0	0	0	0	0	0	0	0	0	0	0	0	0	0	0	0	0	0	0	0	0	0	0
M09	653.375	653.125	655.375	656.75	653.25	661.25	656.5	657.75	660.625	660	657	660.5	659.5	660.75	653.75	659	662.5	656.125	654.75	652.375	660.25	660	663	655	652.875	656.5	655.125	662.625	660.5	652.5	656.375	662.75
M10	0	0	0	0	0	0	0	0	0	0	0	0	0	0	0	0	0	0	0	0	0	0	0	0	0	0	0	0	0	0	0	0
M11	0	0	0	0	0	0	0	0	0	0	0	0	0	0	0	0	0	0	0	0	0	0	0	0	0	0	0	0	0	0	0	0
M12	555.875	549.375	550	556.625	548.125	547.75	552.875	550.125	550.5	548.125	550.5	556	555.625	554	558.125	552	552.125	555	553	557	554.375	550.125	555.875	552.125	553.125	550.625	556.875	549.25	552.875	549.75	552.875	551.625
M13	0	0	0	0	0	0	0	0	0	0	0	0	0	0	0	0	0	0	0	0	0	0	0	0	0	0	0	0	0	0	0	0
M14	0	0	0	0	0	0	0	0	0	0	0	0	0	0	0	0	0	0	0	0	0	0	0	0	0	0	0	0	0	0	0	0
M15	0	0	0	0	0	0	0	0	0	0	0	0	0	0	0	0	0	0	0	0	0	0	0	0	0	0	0	0	0	0	0	0
M16	0	0	0	0	0	0	0	0	0	0	0	0	0	0	0	0	0	0	0	0	0	0	0	0	0	0	0	0	0	0	0	0
M17	0	0	0	0	0	0	0	0	0	0	0	0	0	0	0	0	0	0	0	0	0	0	0	0	0	0	0	0	0	0	0	0
M18	0	0	0	0	0	0	0	0	0	0	0	0	0	0	0	0	0	0	0	0	0	0	0	0	0	0	0	0	0	0	0	0
M19	0	0	0	0	0	0	0	0	0	0	0	0	0	0	0	0	0	0	0	0	0	0	0	0	0	0	0	0	0	0	0	0
M20	0	0	0	0	0	0	0	0	0	0	0	0	0	0	0	0	0	0	0	0	0	0	0	0	0	0	0	0	0	0	0	0
M21	0	0	0	0	0	0	0	0	0	0	0	0	0	0	0	0	0	0	0	0	0	0	0	0	0	0	0	0	0	0	0	0
M22	0	0	0	0	0	0	0	0	0	0	0	0	0	0	0	0	0	0	0	0	0	0	0	0	0	0	0	0	0	0	0	0
M23	0	0	0	0	0	0	0	0	0	0	0	0	0	0	0	0	0	0	0	0	0	0	0	0	0	0	0	0	0	0	0	0
M24	0	0	0	0	0	0	0	0	0	0	0	0	0	0	0	0	0	0	0	0	0	0	0	0	0	0	0	0	0	0	0	0
N01	0	0	0	0	0	0	0	0	0	0	0	0	0	0	0	0	0	0	0	0	0	0	0	0	0	0	0	0	0	0	0	0
N02	537.625	544.5	543.625	548.25	544.625	542.875	543.875	547.75	544.125	542.75	541.5	547	545.5	546.625	544.25	544.375	543	544.625	544.625	545.25	545	543.375	546.125	546.375	539.875	541	543.5	546	544.625	540.5	541.125	542.375
N03	0	0	0	0	0	0	0	0	0	0	0	0	0	0	0	0	0	0	0	0	0	0	0	0	0	0	0	0	0	0	0	0
N04	646.25	643.875	652.625	646.625	649.625	650.375	651.875	648.25	646.625	649.5	646.375	648.125	646.75	645.25	643.75	649.5	638.125	647.75	652.625	649.125	643.125	650.25	649.625	650.5	653.125	644.375	652	647.5	644	651.125	644.5	654.875
N05	629.75	631	636.5	627.75	634.125	626.875	628	626.125	630.625	634.25	630.75	623.875	625.625	623.75	629.125	627.125	624.75	625	627.875	628.5	628.625	625.625	624.875	635.625	628.75	636.875	630.75	631.25	623.625	631.125	627.25	627.75
N06	0	0	0	0	0	0	0	0	0	0	0	0	0	0	0	0	0	0	0	0	0	0	0	0	0	0	0	0	0	0	0	0
N07	0	0	0	0	0	0	0	0	0	0	0	0	0	0	0	0	0	0	0	0	0	0	0	0	0	0	0	0	0	0	0	0
N08	568.375	561.625	567	566.75	569.5	566.625	567.125	563.25	564.5	565.75	565.625	572	566.625	569.5	563.625	565.875	568.25	567	570.75	567.75	569.5	567	570.375	563.875	566.375	566.875	570.25	565.375	570.375	568.625	574.375	571.75
N09	0	0	0	0	0	0	0	0	0	0	0	0	0	0	0	0	0	0	0	0	0	0	0	0	0	0	0	0	0	0	0	0
N10	0	0	0	0	0	0	0	0	0	0	0	0	0	0	0	0	0	0	0	0	0	0	0	0	0	0	0	0	0	0	0	0
N11	579	571.5	577.375	568.625	583.125	576.5	573	572.875	575.25	573.75	577.5	581.875	577.25	573.875	571.375	581.25	572.5	577.25	580.75	575.875	578	575.375	579.75	573.25	575.375	576.625	577.5	575.875	572.75	577	580.875	579.5
N12	0	0	0	0	0	0	0	0	0	0	0	0	0	0	0	0	0	0	0	0	0	0	0	0	0	0	0	0	0	0	0	0
N13	0	0	0	0	0	0	0	0	0	0	0	0	0	0	0	0	0	0	0	0	0	0	0	0	0	0	0	0	0	0	0	0
N14	0	0	0	0	0	0	0	0	0	0	0	0	0	0	0	0	0	0	0	0	0	0	0	0	0	0	0	0	0	0	0	0
N15	0	0	0	0	0	0	0	0	0	0	0	0	0	0	0	0	0	0	0	0	0	0	0	0	0	0	0	0	0	0	0	0
N16	0	0	0	0	0	0	0	0	0	0	0	0	0	0	0	0	0	0	0	0	0	0	0	0	0	0	0	0	0	0	0	0
N17	0	0	0	0	0	0	0	0	0	0	0	0	0	0	0	0	0	0	0	0	0	0	0	0	0	0	0	0	0	0	0	0
N18	0	0	0	0	0	0	0	0	0	0	0	0	0	0	0	0	0	0	0	0	0	0	0	0	0	0	0	0	0	0	0	0
N19	0	0	0	0	0	0	0	0	0	0	0	0	0	0	0	0	0	0	0	0	0	0	0	0	0	0	0	0	0	0	0	0
N20	0	0	0	0	0	0	0	0	0	0	0	0	0	0	0	0	0	0	0	0	0	0	0	0	0	0	0	0	0	0	0	0
N21	0	0	0	0	0	0	0	0	0	0	0	0	0	0	0	0	0	0	0	0	0	0	0	0	0	0	0	0	0	0	0	0
N22	0	0	0	0	0	0	0	0	0	0	0	0	0	0	0	0	0	0	0	0	0	0	0	0	0	0	0	0	0	0	0	0
N23	0	0	0	0	0	0	0	0	0	0	0	0	0	0	0	0	0	0	0	0	0	0	0	0	0	0	0	0	0	0	0	0
N24	0	0	0	0	0	0	0	0	0	0	0	0	0	0	0	0	0	0	0	0	0	0	0	0	0	0	0	0	0	0	0	0
O01	576	572.625	573.625	574.125	581	574.25	580.25	574.5	574.375	573.25	573.25	577.625	580	571.875	575.125	574.5	572	575.75	578.625	566.625	573.5	575.75	575.125	577.625	579.375	570.5	575	577.375	571.125	572.375	568	568.625
O02	0	0	0	0	0	0	0	0	0	0	0	0	0	0	0	0	0	0	0	0	0	0	0	0	0	0	0	0	0	0	0	0
O03	0	0	0	0	0	0	0	0	0	0	0	0	0	0	0	0	0	0	0	0	0	0	0	0	0	0	0	0	0	0	0	0
O04	0	0	0	0	0	0	0	0	0	0	0	0	0	0	0	0	0	0	0	0	0	0	0	0	0	0	0	0	0	0	0	0
O05	0	0	0	0	0	0	0	0	0	0	0	0	0	0	0	0	0	0	0	0	0	0	0	0	0	0	0	0	0	0	0	0
O06	0	0	0	0	0	0	0	0	0	0	0	0	0	0	0	0	0	0	0	0	0	0	0	0	0	0	0	0	0	0	0	0
O07	550.375	550.25	546	548.875	556	556.75	551.75	553.375	549.375	554.875	560.75	556.5	548.875	556.25	553.625	552.875	557.5	554.625	549.125	551.75	554.875	552.875	556.75	551.5	551.5	543.5	546.375	553	554.625	555	552.5	555.25
O08	562.75	566.25	559.625	563.125	567.875	559.75	563	569.25	569.25	560.625	559.125	568.875	563.75	565	567.375	569.875	567.875	567.625	562.5	570.125	564.75	567.375	560.25	566.625	562.875	563.25	561.375	560.625	566.125	571.875	566	565.5
O09	0	0	0	0	0	0	0	0	0	0	0	0	0	0	0	0	0	0	0	0	0	0	0	0	0	0	0	0	0	0	0	0
O10	486.75	497.375	498.625	493.625	492	498.75	490.875	495.5	493.375	497.125	496.75	490.25	497.625	494.75	493.25	498.75	497.875	496.25	491.25	491.75	493.125	491.875	493.25	494.75	490.875	495.625	495.75	494.875	491.625	497.875	493.25	495.25
O11	563.625	553.5	559.625	554.25	559.25	560.125	557.5	555.5	554	556.125	560	559.5	561.625	554.375	560.75	566.625	557	561.625	558.875	552.75	557.75	559.625	561.875	559.125	559.5	556.75	561.375	558.75	555	560.875	561.625	561.125
O12	687.5	678.25	687.625	689	686	682.875	689.75	683.5	685	684	694.75	686.5	684.875	690.125	689	693.5	684.5	686	686.25	690.25	690.5	688.5	687.25	692.375	695.5	686.75	690.125	687.125	686.5	689.75	690.5	688.75
O13	0	0	0	0	0	0	0	0	0	0	0	0	0	0	0	0	0	0	0	0	0	0	0	0	0	0	0	0	0	0	0	0
O14	0	0	0	0	0	0	0	0	0	0	0	0	0	0	0	0	0	0	0	0	0	0	0	0	0	0	0	0	0	0	0	0
O15	0	0	0	0	0	0	0	0	0	0	0	0	0	0	0	0	0	0	0	0	0	0	0	0	0	0	0	0	0	0	0	0
O16	0	0	0	0	0	0	0	0	0	0	0	0	0	0	0	0	0	0	0	0	0	0	0	0	0	0	0	0	0	0	0	0
O17	0	0	0	0	0	0	0	0	0	0	0	0	0	0	0	0	0	0	0	0	0	0	0	0	0	0	0	0	0	0	0	0
O18	0	0	0	0	0	0	0	0	0	0	0	0	0	0	0	0	0	0	0	0	0	0	0	0	0	0	0	0	0	0	0	0
O19	0	0	0	0	0	0	0	0	0	0	0	0	0	0	0	0	0	0	0	0	0	0	0	0	0	0	0	0	0	0	0	0
O20	0	0	0	0	0	0	0	0	0	0	0	0	0	0	0	0	0	0	0	0	0	0	0	0	0	0	0	0	0	0	0	0
O21	0	0	0	0	0	0	0	0	0	0	0	0	0	0	0	0	0	0	0	0	0	0	0	0	0	0	0	0	0	0	0	0
O22	0	0	0	0	0	0	0	0	0	0	0	0	0	0	0	0	0	0	0	0	0	0	0	0	0	0	0	0	0	0	0	0
O23	0	0	0	0	0	0	0	0	0	0	0	0	0	0	0	0	0	0	0	0	0	0	0	0	0	0	0	0	0	0	0	0
O24	0	0	0	0	0	0	0	0	0	0	0	0	0	0	0	0	0	0	0	0	0	0	0	0	0	0	0	0	0	0	0	0
P01	0	0	0	0	0	0	0	0	0	0	0	0	0	0	0	0	0	0	0	0	0	0	0	0	0	0	0	0	0	0	0	0
P02	0	0	0	0	0	0	0	0	0	0	0	0	0	0	0	0	0	0	0	0	0	0	0	0	0	0	0	0	0	0	0	0
P03	0	0	0	0	0	0	0	0	0	0	0	0	0	0	0	0	0	0	0	0	0	0	0	0	0	0	0	0	0	0	0	0
P04	0	0	0	0	0	0	0	0	0	0	0	0	0	0	0	0	0	0	0	0	0	0	0	0	0	0	0	0	0	0	0	0
P05	690.875	701.625	693.125	700.875	684.5	698.875	694.75	697.875	696	702.75	696.125	705	702.75	696	695.5	703.125	699.25	694.75	693.625	692.875	691.875	701.375	698.875	701.75	707.625	706.875	699	703	702.75	695.875	695.875	701.875
P06	451.25	453.5	448.875	453.875	449.375	448.25	444.375	455.5	449.625	450	450.5	450.25	444.875	449.5	446.625	446.375	450.875	452.125	448.375	449.875	449.625	450	449.25	453.25	452.375	448.875	449.375	447.875	451	449.625	450.875	450.125
P07	717.25	712.875	709.75	715.75	712.25	709.25	714.5	713.375	717.25	714.75	711.25	716	708.25	710.875	709.5	718.375	711.75	716.625	715.875	712.25	710.875	710.625	710.5	708.125	715.625	713.625	708.75	713	715.125	718.125	719.5	712.75
P08	720	723.5	724.5	723.875	723.875	726.375	728	725.25	716.875	723.5	732.5	720.625	722.125	724.25	727.625	716.375	728.875	722.5	727.25	727	723.375	729.125	727.5	719.375	722	720	727.75	729.375	723.625	731.125	724.125	726.875
P09	680.5	682.75	681.875	674.875	673.25	675.125	676.625	681	678.625	678	677.5	677.375	675.625	678.625	680.75	681.625	673.5	680.75	674.625	678.125	685.25	686	683.5	676.375	677.875	682.875	682.75	682	682.125	689	675.875	676.25
P10	0	0	0	0	0	0	0	0	0	0	0	0	0	0	0	0	0	0	0	0	0	0	0	0	0	0	0	0	0	0	0	0
P11	566.375	569.5	566.875	566.25	570.5	572.125	565.5	571.5	576.375	571.125	571.25	566.625	565.75	568.75	578.25	566.375	569.25	571.75	571.375	571.125	572.25	567.125	567.625	571.25	573.5	568.125	569.5	570.5	566.875	569.375	573.125	565.5
P12	722.5	722.875	728.125	731	725.375	726.5	733.625	731.625	729.5	722.125	727	723.125	726.625	719.375	728.875	722.625	732.625	733.5	725.5	727.75	731.75	724.625	723.875	730.25	730.75	729.5	735.75	727	734.875	724.875	720.625	731.125
P13	0	0	0	0	0	0	0	0	0	0	0	0	0	0	0	0	0	0	0	0	0	0	0	0	0	0	0	0	0	0	0	0
P14	0	0	0	0	0	0	0	0	0	0	0	0	0	0	0	0	0	0	0	0	0	0	0	0	0	0	0	0	0	0	0	0
P15	0	0	0	0	0	0	0	0	0	0	0	0	0	0	0	0	0	0	0	0	0	0	0	0	0	0	0	0	0	0	0	0
P16	0	0	0	0	0	0	0	0	0	0	0	0	0	0	0	0	0	0	0	0	0	0	0	0	0	0	0	0	0	0	0	0
P17	0	0	0	0	0	0	0	0	0	0	0	0	0	0	0	0	0	0	0	0	0	0	0	0	0	0	0	0	0	0	0	0
P18	0	0	0	0	0	0	0	0	0	0	0	0	0	0	0	0	0	0	0	0	0	0	0	0	0	0	0	0	0	0	0	0
P19	0	0	0	0	0	0	0	0	0	0	0	0	0	0	0	0	0	0	0	0	0	0	0	0	0	0	0	0	0	0	0	0
P20	0	0	0	0	0	0	0	0	0	0	0	0	0	0	0	0	0	0	0	0	0	0	0	0	0	0	0	0	0	0	0	0
P21	0	0	0	0	0	0	0	0	0	0	0	0	0	0	0	0	0	0	0	0	0	0	0	0	0	0	0	0	0	0	0	0
P22	0	0	0	0	0	0	0	0	0	0	0	0	0	0	0	0	0	0	0	0	0	0	0	0	0	0	0	0	0	0	0	0
P23	0	0	0	0	0	0	0	0	0	0	0	0	0	0	0	0	0	0	0	0	0	0	0	0	0	0	0	0	0	0	0	0
P24	0	0	0	0	0	0	0	0	0	0	0	0	0	0	0	0	0	0	0	0	0	0	0	0	0	0	0	0	0	0	0	0
Last Cell

## Sheet: Summary Sheet
DA Normalize				PCV Normalized
Row	Column	Max	FFT Value	Row	Column	Max	FFT Value			Row	Column	DA-Max	Treatment (µM)
A	2	15.7484	0.358423							B	1	16.4274	0
A	4	13.8143	2.50896							C	1	16.8593	0
A	6	25.2231	3.22581							D	1	11.5986	0
A	8	4.71094	5.73477							H	1	20.9453	0
A	9	10.4955	1.43369							I	1	19.0734	0
A	12	13.0219	0.716846							J	1	18.2854	0
B	1	16.4274	1.43369							O	1	14.9315	0
B	2	12.3989	2.50896							A	2	15.7484	0
B	6	15.3851	3.94265							B	2	12.3989	0
B	7	11.8614	5.01792							C	2	10.0045	0
B	8	13.8663	1.79211							I	2	9.24193	0
B	10	16.6225	0.358423							J	2	6.67263	0
B	11	8.97044	1.43369							K	2	25.5918	0
C	1	16.8593	2.86738							L	2	7.36624	0
C	2	10.0045	2.86738							M	2	12.3341	0
C	4	22.2024	3.94265							N	2	10.7201	0
C	6	20.3817	2.50896							D	3	16.6501	0.05
C	9	8.32191	3.22581							F	3	20.4338	0.05
C	10	13.6639	5.01792							G	3	14.5386	0.05
D	1	11.5986	2.86738							I	3	12.4451	0.05
D	3	16.6501	1.79211							K	3	10.0827	0.05
D	4	7.00391	1.43369							L	3	31.4063	0.05
D	5	21.8028	0.358423							M	3	29.8317	0.05
D	9	10.5588	2.86738							A	4	13.8143	0.05
D	12	12.1825	2.50896							C	4	22.2024	0.05
E	4	4.2639	0.358423							D	4	7.00391	0.05
E	9	11.4375	5.73477							E	4	4.2639	0.05
E	11	15.1897	3.58423							F	4	11.2905	0.05
F	3	20.4338	3.58423							G	4	18.3406	0.05
F	4	11.2905	3.22581							I	4	20.8052	0.05
F	5	8.00723	1.07527							J	4	12.4995	0.05
F	8	19.8964	3.58423							K	4	15.8317	0.05
F	9	21.3935	3.94265							L	4	14.3793	0.05
F	10	12.4888	4.6595							M	4	9.33278	0.05
F	12	11.3032	1.43369							N	4	13.3085	0.05
G	3	14.5386	3.58423							D	5	21.8028	0.098
G	4	18.3406	2.50896							F	5	8.00723	0.098
G	5	8.41091	0.716846							G	5	8.41091	0.098
G	7	17.5306	2.86738							I	5	6.51899	0.098
G	8	8.7559	4.30108							K	5	12.4022	0.098
G	9	9.65403	1.07527							L	5	26.3169	0.098
G	10	13.5764	0.358423							M	5	7.54526	0.098
G	11	13.7824	3.58423							N	5	10.4236	0.098
G	12	6.20626	3.94265							P	5	22.3828	0.098
H	1	20.9453	5.73477							A	6	25.2231	0.098
H	6	5.39525	2.15054							B	6	15.3851	0.098
H	7	20.5343	4.6595							C	6	20.3817	0.098
H	8	16.5953	4.6595							H	6	5.39525	0.098
H	10	12.4916	0.716846							J	6	16.0997	0.098
H	12	18.5997	1.79211							K	6	20.4689	0.098
I	1	19.0734	0.716846							P	6	7.66225	0.098
I	2	9.24193	3.58423							B	7	11.8614	0.195
I	3	12.4451	3.58423							G	7	17.5306	0.195
I	4	20.8052	2.50896							H	7	20.5343	0.195
I	5	6.51899	4.6595							K	7	13.1932	0.195
I	9	15.7128	1.43369							L	7	17.9283	0.195
I	11	27.8046	3.94265							O	7	14.0892	0.195
J	1	18.2854	3.22581							P	7	13.1901	0.195
J	2	6.67263	3.94265							A	8	4.71094	0.195
J	4	12.4995	0.716846							B	8	13.8663	0.195
J	6	16.0997	0.716846							F	8	19.8964	0.195
J	9	12.787	5.01792							G	8	8.7559	0.195
J	11	12.0204	3.22581							H	8	16.5953	0.195
K	2	25.5918	2.86738							N	8	12.9181	0.195
K	3	10.0827	0.716846							O	8	16.1423	0.195
K	4	15.8317	1.43369							P	8	16.514	0.195
K	5	12.4022	1.79211							A	9	10.4955	0.39
K	6	20.4689	2.86738							C	9	8.32191	0.39
K	7	13.1932	3.22581							D	9	10.5588	0.39
K	10	9.9173	1.43369							E	9	11.4375	0.39
K	11	23.3079	4.30108							F	9	21.3935	0.39
K	12	16.9328	5.73477							G	9	9.65403	0.39
L	2	7.36624	4.6595							I	9	15.7128	0.39
L	3	31.4063	1.79211							J	9	12.787	0.39
L	4	14.3793	4.6595							M	9	9.66128	0.39
L	5	26.3169	1.43369							P	9	10.6096	0.39
L	7	17.9283	4.6595							B	10	16.6225	0.39
L	10	16.7713	1.43369							C	10	13.6639	0.39
M	2	12.3341	0.716846							F	10	12.4888	0.39
M	3	29.8317	1.07527							G	10	13.5764	0.39
M	4	9.33278	5.37634							H	10	12.4916	0.39
M	5	7.54526	1.07527							K	10	9.9173	0.39
M	9	9.66128	1.07527							L	10	16.7713	0.39
M	12	10.09	2.15054							O	10	13.0735	0.39
N	2	10.7201	4.6595							B	11	8.97044	0.78
N	4	13.3085	1.07527							E	11	15.1897	0.78
N	5	10.4236	2.15054							G	11	13.7824	0.78
N	8	12.9181	3.58423							I	11	27.8046	0.78
N	11	10.1016	5.73477							J	11	12.0204	0.78
O	1	14.9315	2.50896							K	11	23.3079	0.78
O	7	14.0892	1.43369							N	11	10.1016	0.78
O	8	16.1423	2.50896							O	11	17.2105	0.78
O	10	13.0735	2.50896							P	11	18.6424	0.78
O	11	17.2105	2.86738							A	12	13.0219	0.78
O	12	23.0602	0.358423							D	12	12.1825	0.78
P	5	22.3828	5.73477							F	12	11.3032	0.78
P	6	7.66225	1.43369							G	12	6.20626	0.78
P	7	13.1901	2.86738							H	12	18.5997	0.78
P	8	16.514	2.50896							K	12	16.9328	0.78
P	9	10.6096	4.30108							M	12	10.09	0.78
P	11	18.6424	0.358423							O	12	23.0602	0.78
P	12	10.588	3.22581							P	12	10.588	0.78

## Sheet: David's Results
A02
Time	Data	FFT Freq	FFT Mag	FFT Complex			Max
0	75.375	0	130.18	2082.875			15.7484
0.09	79.125	0.358423	15.7484	-185.781989879901+170.22496731232i
0.18	47	0.716846	12.5629	197.751472145238-36.029390652894i
0.27	30.875	1.07527	10.6322	25.4584904228205+168.198979235192i
0.36	34.75	1.43369	10.1395	93.4653589284344+132.602029226991i
0.45	26.625	1.79211	15.1961	132.639159201881-203.77119594832i
0.54	56.5	2.15054	9.26881	-129.504564245424+72.2615808933477i
0.63	55.5	2.50896	6.61689	-40.3578623122703-97.8761523775765i
0.72	92.875	2.86738	11.4442	179.875-34.25i
0.81	61.875	3.22581	6.5607	-43.6678272995716-95.4571769017848i
0.9	18.375	3.58423	12.9349	130.957206854775+160.256900083568i
0.99	27.875	3.94265	13.957	-221.970012834913+24.4432923053218i
1.08	47.375	4.30108	9.78296	65.5346410715656-142.147970773009i
1.17	91.75	4.6595	4.54524	-68.4040257141057-24.6909152843425i
1.26	71.25	5.01792	1.5643	-22.7041147545897-10.5340714626731i
1.35	97.125	5.37634	6.6139	83.0840684160607+65.5395600149358i
1.44	115.25	5.73477	3.97656	-63.625
1.53	51	6.09319	6.6139	83.0840684160606-65.5395600149364i
1.62	47.75	6.45161	1.5643	-22.7041147545897+10.5340714626735i
1.71	154.5	6.81004	4.54524	-68.4040257141058+24.6909152843425i
1.8	86.25	7.16846	9.78296	65.5346410715658+142.147970773009i
1.89	84.375	7.52688	13.957	-221.970012834913-24.4432923053212i
1.98	76.25	7.8853	12.9349	130.957206854775-160.256900083568i
2.07	38.375	8.24373	6.5607	-43.6678272995713+95.4571769017848i
2.16	53.625	8.60215	11.4442	179.875+34.25i
2.25	91.5	8.96057	6.61689	-40.35786231227+97.8761523775765i
2.34	25.625	9.319	9.26881	-129.504564245424-72.2615808933473i
2.43	43.25	9.67742	15.1961	132.639159201881+203.771195948319i
2.52	89.25	10.0358	10.1395	93.4653589284342-132.602029226991i
2.61	67.5	10.3943	10.6322	25.4584904228201-168.198979235192i
2.7	72.125	10.7527	12.5629	197.751472145238+36.0293906528934i
2.79	72	11.1111	15.7484	-185.781989879901-170.22496731232i
A04
Time	Data	FFT Freq	FFT Mag	FFT Complex			Max
0	52.625	0	118.617	1897.875			13.8143
0.09	14.125	0.358423	13.8086	-148.242317915689+163.822738396422i
0.18	57.875	0.716846	9.64877	-20.875000091665-152.96247961308i
0.27	80.625	1.07527	6.88936	76.3412697203927-79.5147659374266i
0.36	63.375	1.43369	6.05688	-47.893921292465+84.2481060122938i
0.45	43.25	1.79211	6.21142	-30.5034244611813+94.585682570422i
0.54	49	2.15054	3.51221	-53.6623869816209+16.6813958712845i
0.63	52.375	2.50896	13.8143	-138.925155952473+171.911882799233i
0.72	40.125	2.86738	7.19127	114.625+10i
0.81	54.375	3.22581	8.34624	-72.7049506705587+112.012918133948i
0.9	24.25	3.58423	5.00657	23.1744271042811+76.6797633887098i
0.99	45.75	3.94265	4.87463	4.31568007668786-77.8746514149227i
1.08	87.125	4.30108	3.21106	50.393921292465-10.0018939877063i
1.17	70.875	4.6595	4.12578	-60.9037419738437+25.4635002572416i
1.26	41.5	5.01792	8.58341	112.362959969004-78.9641120956547i
1.35	37	5.37634	3.81156	60.6226411766656-6.63762608885015i
1.44	91.375	5.73477	3.11719	49.875
1.53	66.125	6.09319	3.81156	60.6226411766655+6.63762608884986i
1.62	60.375	6.45161	8.58341	112.362959969005+78.9641120956544i
1.71	72	6.81004	4.12578	-60.9037419738435-25.4635002572414i
1.8	74.125	7.16846	3.21106	50.3939212924651+10.0018939877062i
1.89	115	7.52688	4.87463	4.31568007668809+77.8746514149227i
1.98	71.25	7.8853	5.00657	23.1744271042811-76.6797633887098i
2.07	81.625	8.24373	8.34624	-72.7049506705589-112.012918133948i
2.16	88.625	8.60215	7.19127	114.625-10i
2.25	63.375	8.96057	13.8143	-138.925155952474-171.911882799232i
2.34	48.75	9.319	3.51221	-53.6623869816208-16.6813958712844i
2.43	39.375	9.67742	6.21142	-30.5034244611816-94.5856825704221i
2.52	46.875	10.0358	6.05688	-47.8939212924651-84.2481060122937i
2.61	29.875	10.3943	6.88936	76.3412697203929+79.5147659374261i
2.7	76.625	10.7527	9.64877	-20.8750000916645+152.96247961308i
2.79	58.25	11.1111	13.8086	-148.242317915689-163.822738396422i
A06
Time	Data	FFT Freq	FFT Mag	FFT Complex			Max
0	94.575	0	178.759	2860.150054			25.2231
0.09	49.225	0.358423	6.92607	-102.028728276112+43.2502237518484i
0.18	79.275	0.716846	17.7861	-56.2364196944465+278.965148909729i
0.27	107.075	1.07527	11.7193	80.9558204114033-169.132107024093i
0.36	22.175	1.43369	8.81314	120.684703104234+72.9322018006732i
0.45	81.85	1.79211	2.63921	-38.2808432712939-17.8248038012765i
0.54	80.625	2.15054	4.45974	-37.2708751718314+60.8484878822584i
0.63	50.7	2.50896	11.6942	149.732121584559+112.202486235459i
0.72	84.175	2.86738	7.56886	-94.824982-75.3249519999999i
0.81	110.45	3.22581	25.2231	-112.327071894639+387.622620411163i
0.9	137.675	3.58423	5.21607	58.5317913026976+59.4904002135649i
0.99	66.875	3.94265	3.12693	-49.2010827889012-9.07393149197877i
1.08	71.775	4.30108	15.3447	243.615284895766+30.4822498006732i
1.17	179	4.6595	10.7873	133.677050070325-109.179993336538i
1.26	118.7	5.01792	8.68984	-13.2243284364187+138.407109241035i
1.35	72.5	5.37634	10.7845	-172.527265835341-2.92844869419014i
1.44	108.325	5.73477	3.51875	-56.3000180000001
1.53	79.05	6.09319	10.7845	-172.527265835341+2.92844869419076i
1.62	81.95	6.45161	8.68984	-13.2243284364192-138.407109241035i
1.71	34.075	6.81004	10.7873	133.677050070325+109.179993336538i
1.8	78.275	7.16846	15.3447	243.615284895766-30.4822498006733i
1.89	78.4	7.52688	3.12693	-49.2010827889013+9.07393149197909i
1.98	107.25	7.8853	5.21607	58.5317913026975-59.490400213565i
2.07	96.125	8.24373	25.2231	-112.32707189464-387.622620411163i
2.16	130.775	8.60215	7.56886	-94.8249819999999+75.3249519999999i
2.25	104.65	8.96057	11.6942	149.732121584558-112.20248623546i
2.34	64.675	9.319	4.45974	-37.2708751718316-60.8484878822584i
2.43	141.15	9.67742	2.63921	-38.2808432712938+17.8248038012764i
2.52	63.475	10.0358	8.81314	120.684703104234-72.9322018006731i
2.61	84.15	10.3943	11.7193	80.9558204114039+169.132107024093i
2.7	78.225	10.7527	17.7861	-56.2364196944472-278.965148909729i
2.79	122.95	11.1111	6.92607	-102.028728276112-43.2502237518483i
A08
Time	Data	FFT Freq	FFT Mag	FFT Complex			Max
0	36.5	0	80.6641	1290.625			4.71094
0.09	42.5	0.358423	1.52582	-20.5569593370091-13.1686982125291i
0.18	31	0.716846	0.202709	-3.1220851339448-0.878542059992745i
0.27	46.125	1.07527	2.64607	-1.5866923165303-42.3073678949702i
0.36	50.75	1.43369	1.90639	-28.1222131779267-11.8121843353823i
0.45	40.375	1.79211	2.29088	3.93251047213414+36.4425479532658i
0.54	35.625	2.15054	1.30647	14.7923776271026-14.7696758689009i
0.63	44	2.50896	2.33477	28.7067925812902+23.9042094258042i
0.72	32.125	2.86738	1.86392	4.37500000000002+29.5i
0.81	35.375	3.22581	3.27923	51.7157330085715+8.85085577132594i
0.9	39.5	3.58423	2.16605	-24.4084941506195-24.6033068136899i
0.99	53.375	3.94265	1.59148	-5.37969871013014-24.888938062021i
1.08	42.25	4.30108	0.696026	11.1222131779267-0.562184335382319i
1.17	44	4.6595	2.79878	-34.3925263166666+28.678425926196i
1.26	45.375	5.01792	0.543474	-8.26179834253839-2.71217300478178i
1.35	37.875	5.37634	0.788399	-12.4391593816597+2.09522796944555i
1.44	35.25	5.73477	4.71094	-75.375
1.53	44	6.09319	0.788399	-12.4391593816597-2.09522796944548i
1.62	44.625	6.45161	0.543474	-8.26179834253838+2.71217300478176i
1.71	41.75	6.81004	2.79878	-34.3925263166667-28.6784259261959i
1.8	28.875	7.16846	0.696026	11.1222131779267+0.562184335382277i
1.89	46.5	7.52688	1.59148	-5.37969871013016+24.888938062021i
1.98	37.5	7.8853	2.16605	-24.4084941506194+24.60330681369i
2.07	42.75	8.24373	3.27923	51.7157330085714-8.85085577132606i
2.16	44.875	8.60215	1.86392	4.37499999999998-29.5i
2.25	36.75	8.96057	2.33477	28.7067925812901-23.9042094258043i
2.34	38.5	9.319	1.30647	14.7923776271027+14.7696758689009i
2.43	46	9.67742	2.29088	3.93251047213409-36.4425479532658i
2.52	35.375	10.0358	1.90639	-28.1222131779267+11.8121843353823i
2.61	37.25	10.3943	2.64607	-1.58669231653018+42.3073678949702i
2.7	29.5	10.7527	0.202709	-3.1220851339448+0.878542059992763i
2.79	44.375	11.1111	1.52582	-20.556959337009+13.1686982125292i
A09
Time	Data	FFT Freq	FFT Mag	FFT Complex			Max
0	63.0455	0	158.679	2538.863769			10.4955
0.09	111.92	0.358423	6.26089	95.2059201504545+31.1564103660514i
0.18	87.125	0.716846	5.55294	-63.9134860467596-61.7159093093152i
0.27	66.1023	1.07527	2.39855	33.1402606214482-19.3521371197629i
0.36	118.295	1.43369	10.4955	44.0584479940904-162.045836436057i
0.45	88.6932	1.79211	7.61439	-104.507410946253+62.616497394618i
0.54	51.9773	2.15054	5.68828	71.637449794997+56.1368771202433i
0.63	61.6136	2.50896	2.36592	30.2439985111555+22.765728472554i
0.72	93.4318	2.86738	4.33404	-6.55679400000001-69.0339649999998i
0.81	78.8977	3.22581	5.47768	42.928408729415-76.4096184102381i
0.9	100.08	3.58423	10.4375	-139.056778907063-92.4778022090865i
0.99	97.8409	3.94265	8.80367	-136.457600688184+34.935764358685i
1.08	50.9432	4.30108	3.82538	-57.3309699940903-21.4321904360573i
1.17	51.75	4.6595	3.46073	-36.8449983899311-41.3335435999397i
1.26	61.1364	5.01792	3.29066	-16.3944848411741+50.0330593613546i
1.35	59.1023	5.37634	2.38045	-19.2539859881053+32.8620300390153i
1.44	74.9886	5.73477	0.299709	4.79535099999998
1.53	89.6136	6.09319	2.38045	-19.2539859881053-32.8620300390152i
1.62	85.8523	6.45161	3.29066	-16.3944848411741-50.0330593613547i
1.71	63.9091	6.81004	3.46073	-36.844998389931+41.3335435999397i
1.8	74.0682	7.16846	3.82538	-57.3309699940903+21.4321904360573i
1.89	79.3523	7.52688	8.80367	-136.457600688184-34.9357643586847i
1.98	88.125	7.8853	10.4375	-139.056778907063+92.4778022090868i
2.07	81.0455	8.24373	5.47768	42.9284087294151+76.409618410238i
2.16	81.5341	8.60215	4.33404	-6.55679399999993+69.0339649999998i
2.25	103.943	8.96057	2.36592	30.2439985111554-22.7657284725541i
2.34	81.6932	9.319	5.68828	71.6374497949969-56.1368771202435i
2.43	86.1591	9.67742	7.61439	-104.507410946253-62.6164973946177i
2.52	76.3295	10.0358	10.4955	44.0584479940907+162.045836436057i
2.61	63.8636	10.3943	2.39855	33.1402606214482+19.3521371197626i
2.7	83.2045	10.7527	5.55294	-63.9134860467595+61.7159093093153i
2.79	83.2273	11.1111	6.26089	95.2059201504543-31.1564103660517i
A12
Time	Data	FFT Freq	FFT Mag	FFT Complex			Max
0	42.7778	0	110.668	1770.694366			13.0219
0.09	53.1805	0.358423	12.2505	-192.760683690955+35.5324036872797i
0.18	8.45831	0.716846	13.0219	-171.07811254071+118.921514361719i
0.27	11.2917	1.07527	5.37931	85.3431112204429-11.1543014589923i
0.36	47.375	1.43369	9.58695	64.1145121256753+139.349233659116i
0.45	48.0139	1.79211	3.09843	-43.1458395838152-24.4152999001882i
0.54	51.6805	2.15054	1.73564	27.6004997026705+3.06509542941306i
0.63	49.4445	2.50896	8.36841	131.72890572965+23.9845674461238i
0.72	55.1111	2.86738	12.6002	2.77780299999995-201.583313i
0.81	99.2917	3.22581	2.73124	34.1283318438064+27.293343118435i
0.9	70.0417	3.58423	2.48206	17.2672581314687-35.7625823872915i
0.99	45.7778	3.94265	3.37021	47.4955810646237-25.5323276313147i
1.08	66.4305	4.30108	6.31709	-100.169992125675-13.4841403408836i
1.17	78.9445	4.6595	1.83297	-11.4323783983342+27.0075203434174i
1.26	84.7917	5.01792	4.64184	-8.67844129342861+73.7605845450142i
1.35	49.5972	5.37634	6.92322	-101.468356185419-44.4353871068737i
1.44	49.0417	5.73477	2.17187	34.749908
1.53	60.2083	6.09319	6.92322	-101.468356185419+44.435387106874i
1.62	57.6528	6.45161	4.64184	-8.67844129342882-73.7605845450143i
1.71	13.5833	6.81004	1.83297	-11.4323783983344-27.0075203434173i
1.8	69.5278	7.16846	6.31709	-100.169992125675+13.4841403408838i
1.89	67.4305	7.52688	3.37021	47.4955810646236+25.5323276313145i
1.98	92.3472	7.8853	2.48206	17.2672581314688+35.7625823872914i
2.07	72.3195	8.24373	2.73124	34.1283318438063-27.2933431184352i
2.16	70.4305	8.60215	12.6002	2.77780300000017+201.583313i
2.25	61.5	8.96057	8.36841	131.72890572965-23.9845674461243i
2.34	50.625	9.319	1.73564	27.6004997026706-3.0650954294132i
2.43	44.6528	9.67742	3.09843	-43.145839583815+24.4152999001883i
2.52	52.0555	10.0358	9.58695	64.114512125675-139.349233659117i
2.61	66.2083	10.3943	5.37931	85.3431112204431+11.1543014589921i
2.7	34.375	10.7527	13.0219	-171.07811254071-118.921514361719i
2.79	46.5278	11.1111	12.2505	-192.760683690955-35.5324036872791i
B01
Time	Data	FFT Freq	FFT Mag	FFT Complex			Max
0	183	0	388.867	6221.875			16.4274
0.09	182.5	0.358423	5.83436	23.2801155747913-90.4002287806256i
0.18	202.5	0.716846	10.1864	-83.7277911728845+139.831501145762i
0.27	222.375	1.07527	4.95297	-70.0949572050507-36.9713123501151i
0.36	211.625	1.43369	16.4274	103.667893218813-241.530853096153i
0.45	138.5	1.79211	1.35908	-16.5762792405849-14.0742279412473i
0.54	191.125	2.15054	10.406	-132.983272633224+100.182566218342i
0.63	186.75	2.50896	10.4804	-157.76693584251+56.8172781268324i
0.72	254.5	2.86738	10.4406	148.375+76.75i
0.81	186.625	3.22581	6.29014	25.3156263371682+97.4062084647502i
0.9	224.5	3.58423	3.39725	-8.70554418473284-53.6542662398117i
0.99	213.625	3.94265	4.84941	-23.4233603387413-73.9705552120057i
1.08	179.125	4.30108	10.0148	105.082106781187+120.969146903847i
1.17	223.5	4.6595	13.1895	-135.695031469288-161.620687948078i
1.26	153	5.01792	11.7852	-179.583392009158+57.4946686876083i
1.35	206.5	5.37634	8.12999	129.960822184215-5.56434676991272i
1.44	211.125	5.73477	11.2422	179.875
1.53	186.375	6.09319	8.12999	129.960822184215+5.56434676991213i
1.62	192.75	6.45161	11.7852	-179.583392009159-57.4946686876081i
1.71	174	6.81004	13.1895	-135.695031469287+161.620687948079i
1.8	189.875	7.16846	10.0148	105.082106781186-120.969146903847i
1.89	179.5	7.52688	4.84941	-23.4233603387409+73.9705552120057i
1.98	135	7.8853	3.39725	-8.70554418473279+53.6542662398115i
2.07	169.75	8.24373	6.29014	25.3156263371679-97.4062084647503i
2.16	240.875	8.60215	10.4406	148.375-76.75i
2.25	201.625	8.96057	10.4804	-157.766935842511-56.8172781268319i
2.34	234	9.319	10.406	-132.983272633224-100.182566218342i
2.43	186	9.67742	1.35908	-16.5762792405849+14.0742279412472i
2.52	204.5	10.0358	16.4274	103.667893218814+241.530853096153i
2.61	173.5	10.3943	4.95297	-70.0949572050506+36.9713123501152i
2.7	193.375	10.7527	10.1864	-83.7277911728849-139.831501145762i
2.79	189.875	11.1111	5.83436	23.2801155747916+90.4002287806255i
B02
Time	Data	FFT Freq	FFT Mag	FFT Complex			Max
0	34.05	0	65.6719	1050.74991			12.3989
0.09	27.825	0.358423	5.86724	-90.8787023793711+23.5313485793119i
0.18	4.625	0.716846	3.19546	-48.0131632562318-17.57123735902i
0.27	25.45	1.07527	11.6288	136.957334733428-125.941802303911i
0.36	90.775	1.43369	6.30536	-75.4527916288379+66.9687789927799i
0.45	9.42499	1.79211	9.47993	-145.707685853388+42.1396916573903i
0.54	21.175	2.15054	8.36256	129.906411159092+32.0468891667916i
0.63	4.09998	2.50896	12.3989	136.646768225168+143.815820681797i
0.72	18.85	2.86738	3.29597	40.6250900000001+33.6249399999999i
0.81	39.45	3.22581	6.55638	15.3655462710098-103.770566021926i
0.9	50.025	3.58423	9.85866	153.367254704082-36.877258692073i
0.99	38.275	3.94265	2.94662	-45.901515439474-10.7607974741837i
1.08	51.65	4.30108	9.64433	-147.047268371162-46.7811010072199i
1.17	49.175	4.6595	2.87729	16.8510064306874+42.8417668284909i
1.26	17.975	5.01792	12.2193	-157.960454606942+115.204686782116i
1.35	47.725	5.37634	3.69887	58.4670560119402-9.17126786043618i
1.44	23.825	5.73477	5.275	84.3999339999999
1.53	40.375	6.09319	3.69887	58.4670560119403+9.17126786043605i
1.62	9.42499	6.45161	12.2193	-157.960454606943-115.204686782115i
1.71	27.5	6.81004	2.87729	16.8510064306874-42.8417668284909i
1.8	38.275	7.16846	9.64433	-147.047268371162+46.78110100722i
1.89	22.75	7.52688	2.94662	-45.901515439474+10.7607974741838i
1.98	107.8	7.8853	9.85866	153.367254704082+36.8772586920727i
2.07	52.925	8.24373	6.55638	15.3655462710101+103.770566021926i
2.16	19.7	8.60215	3.29597	40.6250900000001-33.6249399999999i
2.25	13.825	8.96057	12.3989	136.646768225168-143.815820681797i
2.34	39.225	9.319	8.36256	129.906411159092-32.0468891667918i
2.43	21.75	9.67742	9.47993	-145.707685853388-42.1396916573898i
2.52	26.975	10.0358	6.30536	-75.4527916288381-66.9687789927799i
2.61	21.95	10.3943	11.6288	136.957334733428+125.941802303911i
2.7	13.225	10.7527	3.19546	-48.0131632562318+17.5712373590201i
2.79	40.675	11.1111	5.86724	-90.8787023793712-23.5313485793114i
B06
Time	Data	FFT Freq	FFT Mag	FFT Complex			Max
0	66	0	129.766	2076.25			15.3851
0.09	126	0.358423	14.3719	219.271076958225-69.2655060423221i
0.18	59.75	0.716846	4.82978	-60.8034531373454-47.692711223899i
0.27	39.5	1.07527	6.2034	-15.018698534538+98.1115879867994i
0.36	99.25	1.43369	8.50828	136.107571145245-2.60373830264522i
0.45	70.25	1.79211	2.96947	-47.3125965253464+4.34373438239153i
0.54	60.75	2.15054	9.42115	-5.79770422380288-150.626807994764i
0.63	103	2.50896	2.30209	36.3107304970744-6.1836173070372i
0.72	96	2.86738	7.23153	104.875-48.875i
0.81	71.125	3.22581	8.65427	-17.6080883436099-137.344164699203i
0.9	57.75	3.58423	11.5257	-133.885169125904-126.814731978354i
0.99	52.625	3.94265	15.3851	-76.8683197101122-233.851723660071i
1.08	53.625	4.30108	3.08578	-22.1075711452449+44.1462616973549i
1.17	51	4.6595	1.22642	18.6802787862403-6.00818488580326i
1.26	10.375	5.01792	5.8137	-37.513673512948+85.1193647925109i
1.35	67	5.37634	3.67229	3.54561687206676+58.6496317353725i
1.44	50.875	5.73477	10.5	-168
1.53	64.375	6.09319	3.67229	3.54561687206663-58.6496317353726i
1.62	69.75	6.45161	5.8137	-37.5136735129481-85.1193647925111i
1.71	43.5	6.81004	1.22642	18.6802787862403+6.00818488580295i
1.8	32.5	7.16846	3.08578	-22.1075711452451-44.1462616973548i
1.89	64.125	7.52688	15.3851	-76.8683197101115+233.851723660071i
1.98	49.75	7.8853	11.5257	-133.885169125904+126.814731978354i
2.07	75.625	8.24373	8.65427	-17.6080883436097+137.344164699203i
2.16	80.375	8.60215	7.23153	104.875+48.875i
2.25	51.875	8.96057	2.30209	36.3107304970744+6.18361730703734i
2.34	36.75	9.319	9.42115	-5.7977042238025+150.626807994764i
2.43	97.375	9.67742	2.96947	-47.3125965253465-4.34373438239129i
2.52	50.875	10.0358	8.50828	136.107571145245+2.60373830264506i
2.61	86.75	10.3943	6.2034	-15.0186985345385-98.1115879867992i
2.7	79.75	10.7527	4.82978	-60.8034531373454+47.6927112238993i
2.79	58	11.1111	14.3719	219.271076958225+69.2655060423214i
B07
Time	Data	FFT Freq	FFT Mag	FFT Complex			Max
0	113.5	0	240.622	3849.950012			11.8614
0.09	114.95	0.358423	1.79205	-28.6530624713989+1.06228695817957i
0.18	91.1	0.716846	2.66564	32.5721428661722+27.5336875435182i
0.27	119.925	1.07527	5.85604	-48.8383569158063+79.9616788956466i
0.36	120.475	1.43369	10.4218	-166.077235346148-14.9436099340233i
0.45	145.825	1.79211	11.3188	107.016729319631+146.099970218304i
0.54	119.6	2.15054	4.12693	13.0855547397709-64.7213199240241i
0.63	120.925	2.50896	2.18893	-14.0780924193384+32.0688929022399i
0.72	109.375	2.86738	10.0489	144.550018-70.4000540000001i
0.81	98.3	3.22581	5.65095	-45.3544197445461+78.216999279644i
0.9	125.15	3.58423	1.78079	1.79029264162672-28.4363761745631i
0.99	107.35	3.94265	2.821	42.3190640838173-15.695835371477i
1.08	166.975	4.30108	6.97687	-70.122836653852+86.8563780659766i
1.17	137.15	4.6595	2.90761	46.131710553321-6.01195118287659i
1.26	93.675	5.01792	11.8614	-122.34801424757-145.081392707021i
1.35	104.75	5.37634	1.90243	4.05652359432038-30.1673831531587i
1.44	105.675	5.73477	0.628128	-10.0500480000001
1.53	155.075	6.09319	1.90243	4.05652359432043+30.1673831531587i
1.62	122.25	6.45161	11.8614	-122.34801424757+145.081392707021i
1.71	129.875	6.81004	2.90761	46.131710553321+6.01195118287659i
1.8	141	7.16846	6.97687	-70.1228366538521-86.8563780659766i
1.89	122.075	7.52688	2.821	42.3190640838174+15.695835371477i
1.98	86.8	7.8853	1.78079	1.79029264162673+28.4363761745631i
2.07	107.35	8.24373	5.65095	-45.3544197445463-78.2169992796437i
2.16	128.525	8.60215	10.0489	144.550018+70.4000540000001i
2.25	102.1	8.96057	2.18893	-14.0780924193385-32.0688929022398i
2.34	130.8	9.319	4.12693	13.0855547397709+64.7213199240241i
2.43	112	9.67742	11.3188	107.016729319631-146.099970218304i
2.52	146.725	10.0358	10.4218	-166.077235346148+14.9436099340234i
2.61	124.725	10.3943	5.85604	-48.8383569158065-79.9616788956465i
2.7	118.325	10.7527	2.66564	32.5721428661722-27.5336875435183i
2.79	127.625	11.1111	1.79205	-28.6530624713988-1.06228695817968i
B08
Time	Data	FFT Freq	FFT Mag	FFT Complex			Max
0	91.775	0	184.286	2948.575042			13.8663
0.09	79.175	0.358423	6.80326	-97.8115930721869-47.7670022933195i
0.18	55.55	0.716846	13.7979	-211.328493333512+63.860264815917i
0.27	55.325	1.07527	13.5564	197.70096614076+89.2245472667609i
0.36	62.95	1.43369	5.18916	-50.2642063630396+66.082613990776i
0.45	128.7	1.79211	13.8663	104.41472366902+195.754050314984i
0.54	97.7	2.15054	6.21569	93.8041452384298-33.0348739029586i
0.63	94.3	2.50896	1.79401	8.23059335241719-27.4988464025113i
0.72	95.85	2.86738	5.69029	88.6250300000001+20.8501560000002i
0.81	119.125	3.22581	12.8978	-206.295061575799+5.38833093374117i
0.9	90.775	3.58423	8.50492	-105.41557216469-86.0521014592055i
0.99	149.2	3.94265	4.03784	19.2012736086131+61.6861597592882i
1.08	130.7	4.30108	12.1989	67.9640983630393-182.967314009224i
1.17	85.85	4.6595	4.72174	70.9627622341815+25.9184470096225i
1.26	89.725	5.01792	8.27494	121.440040259772+52.7429412596693i
1.35	34.075	5.37634	11.5401	-137.603376357006-123.118274658511i
1.44	96.925	5.73477	3.81094	60.9750660000002
1.53	77.85	6.09319	11.5401	-137.603376357005+123.118274658511i
1.62	77.75	6.45161	8.27494	121.440040259771-52.7429412596698i
1.71	90.45	6.81004	4.72174	70.9627622341814-25.9184470096225i
1.8	139.25	7.16846	12.1989	67.9640983630396+182.967314009224i
1.89	69.05	7.52688	4.03784	19.2012736086128-61.6861597592881i
1.98	111.7	7.8853	8.50492	-105.415572164689+86.0521014592057i
2.07	105.075	8.24373	12.8978	-206.295061575799-5.3883309337406i
2.16	118.225	8.60215	5.69029	88.62503-20.8501560000002i
2.25	79.35	8.96057	1.79401	8.23059335241702+27.4988464025113i
2.34	67.7	9.319	6.21569	93.8041452384301+33.0348739029583i
2.43	112.75	9.67742	13.8663	104.41472366902-195.754050314984i
2.52	61.025	10.0358	5.18916	-50.2642063630396-66.0826139907759i
2.61	72.375	10.3943	13.5564	197.70096614076-89.2245472667616i
2.7	117.175	10.7527	13.7979	-211.328493333512-63.8602648159165i
2.79	91.15	11.1111	6.80326	-97.8115930721867+47.7670022933195i
B10
Time	Data	FFT Freq	FFT Mag	FFT Complex			Max
0	42.3055	0	75.0825	1201.319397			16.6225
0.09	13.9167	0.358423	16.6225	-176.229780754454-199.193027310225i
0.18	39.125	0.716846	13.9118	-87.5310542787285-204.655867172427i
0.27	21.7222	1.07527	10.3937	18.2731430143674+165.291810681688i
0.36	12.9028	1.43369	3.12064	-14.5565048303864+47.7612244063157i
0.45	39.5	1.79211	16.4793	262.789391322634-21.5097676573622i
0.54	118.208	2.15054	9.41292	126.234952193065-82.140846449228i
0.63	80.6389	2.50896	6.04114	-93.6730809558614+23.836552720076i
0.72	53.4305	2.86738	6.33879	-101.31955+4.52767899999998i
0.81	19.4722	3.22581	13.0083	6.84748074830823+208.020344950322i
0.9	62.6528	3.58423	6.3728	99.6457630018668-21.6228213808835i
0.99	45.4861	3.94265	4.83461	13.7991942346642+76.113058430616i
1.08	21.8055	4.30108	5.10253	-37.0268691696136+72.7611624063158i
1.17	83.1389	4.6595	10.9553	100.470019572254-143.634195757889i
1.26	5.34723	5.01792	15.5874	-133.793996916204+210.473241895918i
1.35	35.625	5.37634	4.53763	56.1679688180873-46.0024036075347i
1.44	18.75	5.73477	4.51649	72.2637949999998
1.53	65.7361	6.09319	4.53763	56.1679688180877+46.0024036075344i
1.62	58.7778	6.45161	15.5874	-133.793996916204-210.473241895918i
1.71	30.2778	6.81004	10.9553	100.470019572254+143.634195757889i
1.8	104.806	7.16846	5.10253	-37.0268691696137-72.7611624063157i
1.89	34.3889	7.52688	4.83461	13.7991942346643-76.1130584306157i
1.98	52.5	7.8853	6.3728	99.6457630018667+21.6228213808832i
2.07	8.22223	8.24373	13.0083	6.8474807483076-208.020344950322i
2.16	6.48608	8.60215	6.33879	-101.31955-4.52767899999998i
2.25	23.5417	8.96057	6.04114	-93.6730809558615-23.8365527200757i
2.34	30.2222	9.319	9.41292	126.234952193065+82.1408464492277i
2.43	19.5	9.67742	16.4793	262.789391322634+21.5097676573614i
2.52	7.25	10.0358	3.12064	-14.5565048303865-47.7612244063158i
2.61	0.305542	10.3943	10.3937	18.2731430143672-165.291810681688i
2.7	2.22223	10.7527	13.9118	-87.531054278728+204.655867172427i
2.79	43.0555	11.1111	16.6225	-176.229780754454+199.193027310226i
B11
Time	Data	FFT Freq	FFT Mag	FFT Complex			Max
0	122.875	0	248.573	3977.166595			8.97044
0.09	156.167	0.358423	8.69622	65.8544301328935+122.568423107485i
0.18	135.042	0.716846	1.98405	10.8345056331521-29.8385911290517i
0.27	121.625	1.07527	2.25335	-36.0483894284637+0.610741331861602i
0.36	102.458	1.43369	8.97044	123.256252314564-73.5386002216919i
0.45	115.792	1.79211	3.73748	35.6089157043513-48.0416711473178i
0.54	116.833	2.15054	6.18826	-16.3011631111187-97.6611153707331i
0.63	130.292	2.50896	1.46725	-22.6960922870385-6.00052287570612i
0.72	138.75	2.86738	3.27289	-43.958375+28.4584060000001i
0.81	99.9583	3.22581	3.67786	-24.0134008151514-53.7231230595729i
0.9	116.958	3.58423	5.52969	-62.0668446827216-63.0518035024614i
0.99	106.875	3.94265	0.458002	1.61426209707359-7.14802891571766i
1.08	115.458	4.30108	1.92181	28.327121685436+11.9613997783081i
1.17	99.3333	4.6595	0.681385	-10.5804659955882+2.62886994196821i
1.26	121.5	5.01792	7.09837	-49.1332498393122-102.39602726078i
1.35	118.625	5.37634	3.04207	-24.0725074080762+42.3035573021242i
1.44	124.667	5.73477	0.0989629	1.58340700000008
1.53	136.583	6.09319	3.04207	-24.0725074080764-42.3035573021242i
1.62	130	6.45161	7.09837	-49.133249839312+102.39602726078i
1.71	132.625	6.81004	0.681385	-10.5804659955883-2.62886994196823i
1.8	108.375	7.16846	1.92181	28.327121685436-11.9613997783081i
1.89	125.292	7.52688	0.458002	1.61426209707362+7.14802891571761i
1.98	119.75	7.8853	5.52969	-62.0668446827215+63.0518035024615i
2.07	140.458	8.24373	3.67786	-24.0134008151513+53.723123059573i
2.16	137.958	8.60215	3.27289	-43.9583750000001-28.4584060000001i
2.25	124.792	8.96057	1.46725	-22.6960922870385+6.00052287570616i
2.34	147.708	9.319	6.18826	-16.3011631111185+97.6611153707331i
2.43	137.042	9.67742	3.73748	35.6089157043514+48.0416711473178i
2.52	122.167	10.0358	8.97044	123.256252314564+73.5386002216919i
2.61	121.75	10.3943	2.25335	-36.0483894284638-0.61074133186145i
2.7	128.875	10.7527	1.98405	10.8345056331522+29.8385911290518i
2.79	120.583	11.1111	8.69622	65.854430132893-122.568423107485i
C01
Time	Data	FFT Freq	FFT Mag	FFT Complex			Max
0	154.3	0	275.728	4411.650084			16.8593
0.09	150.2	0.358423	11.7387	100.658483769309+158.569103906571i
0.18	129.275	0.716846	6.13717	42.8673494575045-88.3435574207604i
0.27	158.2	1.07527	1.21586	18.2426296935247+6.75697011162086i
0.36	175.875	1.43369	11.169	0.629981714755457-178.702896382492i
0.45	132.05	1.79211	11.0271	-176.43288562126-0.189464297733025i
0.54	94.8	2.15054	8.52801	114.735682018596+73.8499010164185i
0.63	96.875	2.50896	5.86024	81.8963286205959+45.6578398104511i
0.72	142.325	2.86738	16.8593	240.099976+122.949952i
0.81	155.45	3.22581	6.09501	-15.6041438090141-96.2636159818584i
0.9	107.425	3.58423	8.86519	-141.829904789622+1.92835308803262i
0.99	148.475	3.94265	9.63209	153.608715849954-12.4634857339876i
1.08	146.25	4.30108	6.41231	-15.2800057147558-101.452776382492i
1.17	51.95	4.6595	8.88736	-23.1403145562396+140.30230343205i
1.26	123.75	5.01792	2.24097	35.3267293135221+6.13479865085335i
1.35	137.9	5.37634	9.43543	-94.8289099468688+117.467002870945i
1.44	148.75	5.73477	7.24687	-115.949892
1.53	151.9	6.09319	9.43543	-94.8289099468694-117.467002870944i
1.62	130.15	6.45161	2.24097	35.3267293135221-6.13479865085335i
1.71	147.35	6.81004	8.88736	-23.1403145562401-140.30230343205i
1.8	145.25	7.16846	6.41231	-15.2800057147555+101.452776382492i
1.89	151.775	7.52688	9.63209	153.608715849954+12.463485733987i
1.98	126.7	7.8853	8.86519	-141.829904789623-1.92835308803222i
2.07	160.15	8.24373	6.09501	-15.6041438090138+96.2636159818585i
2.16	147.95	8.60215	16.8593	240.099976-122.949952i
2.25	130	8.96057	5.86024	81.8963286205958-45.6578398104514i
2.34	129.4	9.319	8.52801	114.735682018596-73.8499010164188i
2.43	189.375	9.67742	11.0271	-176.43288562126+0.18946429773364i
2.52	133.275	10.0358	11.169	0.629981714755788+178.702896382492i
2.61	147.1	10.3943	1.21586	18.2426296935246-6.75697011162092i
2.7	112.375	10.7527	6.13717	42.8673494575046+88.3435574207602i
2.79	155.05	11.1111	11.7387	100.658483769308-158.569103906572i
C02
Time	Data	FFT Freq	FFT Mag	FFT Complex			Max
0	199.111	0	379.503	6072.041655			10.0045
0.09	172.708	0.358423	5.95533	52.9760370063891+79.2010875595623i
0.18	176.944	0.716846	4.04319	-57.7362495961159-29.1797704506324i
0.27	209.292	1.07527	2.31473	37.0348294001053-0.246866501735987i
0.36	190.444	1.43369	2.26226	26.7676172422449+24.3650957957117i
0.45	177.944	1.79211	4.878	-1.30027948963017+78.037154596355i
0.54	191.542	2.15054	5.84735	-44.6442804566004+82.2186698211708i
0.63	199.722	2.50896	4.17078	-36.4749367093887-55.881986456482i
0.72	178.75	2.86738	10.0045	19.652803+158.861084i
0.81	180.472	3.22581	1.8861	30.1745128893945-0.43159785649544i
0.9	196.125	3.58423	5.49267	78.114269697608+40.2684309887397i
0.99	189.403	3.94265	3.37693	-35.8166796757472-40.4536799287376i
1.08	184.611	4.30108	4.61399	17.7323227577552-71.6626142042882i
1.17	169.875	4.6595	5.05532	67.3271053285899+44.8270307091837i
1.26	173.444	5.01792	6.22716	-78.0671116448917-61.9078452830633i
1.35	203.069	5.37634	5.38058	73.5239952502872-44.7837921044386i
1.44	175.681	5.73477	0.0616322	0.986115000000154
1.53	178.542	6.09319	5.38058	73.5239952502873+44.7837921044385i
1.62	166.597	6.45161	6.22716	-78.0671116448916+61.9078452830635i
1.71	224.917	6.81004	5.05532	67.3271053285899-44.8270307091838i
1.8	187.167	7.16846	4.61399	17.7323227577553+71.6626142042881i
1.89	177.889	7.52688	3.37693	-35.8166796757471+40.4536799287378i
1.98	205.931	7.8853	5.49267	78.1142696976078-40.2684309887399i
2.07	189.931	8.24373	1.8861	30.1745128893947+0.431597856495447i
2.16	221.625	8.60215	10.0045	19.6528029999999-158.861084i
2.25	197.403	8.96057	4.17078	-36.4749367093886+55.8819864564822i
2.34	190.542	9.319	5.84735	-44.6442804566005-82.2186698211707i
2.43	181.75	9.67742	4.878	-1.30027948963038-78.0371545963549i
2.52	190.694	10.0358	2.26226	26.7676172422449-24.3650957957117i
2.61	183.5	10.3943	2.31473	37.0348294001052+0.246866501735923i
2.7	207.306	10.7527	4.04319	-57.7362495961158+29.1797704506325i
2.79	199.111	11.1111	5.95533	52.9760370063889-79.2010875595624i
C04
Time	Data	FFT Freq	FFT Mag	FFT Complex			Max
0	164.761	0	378.982	6063.704531			22.2024
0.09	171.761	0.358423	10.4172	-109.668201676961-125.51334783898i
0.18	185.398	0.716846	9.1486	-142.786264545325+32.2252044737281i
0.27	201.057	1.07527	6.76748	-6.47976514519114-108.085566446379i
0.36	201.875	1.43369	6.68858	-94.2984783140943-50.6013973963375i
0.45	200.477	1.79211	4.20719	-30.740133654275+59.8861799330971i
0.54	181.341	2.15054	5.17262	-63.1741316985703-53.4654345455067i
0.63	209.557	2.50896	8.1036	112.973583352099+63.6242330824002i
0.72	175.727	2.86738	6.89391	-88.0795590000001-66.3977340000001i
0.81	184.455	3.22581	8.19815	43.6755317379721+123.685498500509i
0.9	270.068	3.58423	9.84425	134.720522644992+81.603691082285i
0.99	149.352	3.94265	22.2024	-320.32524063089-153.575930114287i
1.08	219.83	4.30108	2.55744	-17.4969916859057+36.9895466036624i
1.17	244.193	4.6595	12.2106	194.549341486568-17.8836711571576i
1.26	178.341	5.01792	11.117	-66.2601224010963-165.06931789848i
1.35	178.67	5.37634	6.11497	56.9238205306764+79.5754429157337i
1.44	172.148	5.73477	0.0994339	1.59094300000015
1.53	194.636	6.09319	6.11497	56.9238205306764-79.5754429157339i
1.62	185.341	6.45161	11.117	-66.2601224010959+165.06931789848i
1.71	213.398	6.81004	12.2106	194.549341486568+17.8836711571569i
1.8	138.625	7.16846	2.55744	-17.4969916859058-36.9895466036625i
1.89	189.784	7.52688	22.2024	-320.325240630889+153.575930114288i
1.98	217.102	7.8853	9.84425	134.720522644992-81.6036910822854i
2.07	174.443	8.24373	8.19815	43.6755317379717-123.685498500509i
2.16	195.557	8.60215	6.89391	-88.079559+66.3977340000001i
2.25	212.341	8.96057	8.1036	112.973583352099-63.6242330824006i
2.34	161.273	9.319	5.17262	-63.1741316985701+53.4654345455069i
2.43	193.341	9.67742	4.20719	-30.740133654275-59.8861799330972i
2.52	203.761	10.0358	6.68858	-94.2984783140942+50.6013973963376i
2.61	151.08	10.3943	6.76748	-6.47976514519083+108.085566446379i
2.7	181.5	10.7527	9.1486	-142.786264545325-32.2252044737279i
2.79	162.511	11.1111	10.4172	-109.66820167696+125.513347838981i
C06
Time	Data	FFT Freq	FFT Mag	FFT Complex			Max
0	151.2	0	251.187	4018.99997			20.3817
0.09	142.45	0.358423	10.0994	68.1493353836415+146.516614833834i
0.18	92.95	0.716846	3.01436	-17.3371673006766-45.0059520378362i
0.27	114.025	1.07527	5.21311	-51.2878375658931+65.7780061402927i
0.36	140.8	1.43369	16.8025	268.789465148384+5.18125406646527i
0.45	104.375	1.79211	4.25406	-68.0637787454177-0.399034006981665i
0.54	118.775	2.15054	8.54529	-120.244208725627-65.0765951060863i
0.63	107.875	2.50896	20.3817	310.946052843835+98.2750587224861i
0.72	152.55	2.86738	18.704	249.699982-164.950012i
0.81	164.05	3.22581	15.0888	-133.12077215579+201.401859713245i
0.9	117.425	3.58423	18.6532	238.180438547776-179.841127866831i
0.99	44	3.94265	12.1377	54.0575858096995+186.528601314628i
1.08	88.35	4.30108	8.82208	-130.089453148384+54.7813500664658i
1.17	146.375	4.6595	12.7376	-203.406292056859+12.679685680461i
1.26	127.625	5.01792	8.10813	-96.7990145214733-86.37046079858i
1.35	62.975	5.37634	1.66466	-25.0741015132145-8.98263595684925i
1.44	157.175	5.73477	8.1625	130.599946
1.53	177.75	6.09319	1.66466	-25.0741015132147+8.98263595684963i
1.62	107.075	6.45161	8.10813	-96.7990145214731+86.37046079858i
1.71	116.475	6.81004	12.7376	-203.406292056859-12.6796856804601i
1.8	141.6	7.16846	8.82208	-130.089453148384-54.7813500664654i
1.89	87.575	7.52688	12.1377	54.0575858096987-186.528601314628i
1.98	109.875	7.8853	18.6532	238.180438547777+179.84112786683i
2.07	197.625	8.24373	15.0888	-133.120772155791-201.401859713244i
2.16	154.875	8.60215	18.704	249.699982+164.950012i
2.25	102.95	8.96057	20.3817	310.946052843835-98.2750587224873i
2.34	151.225	9.319	8.54529	-120.244208725627+65.0765951060867i
2.43	89.2	9.67742	4.25406	-68.0637787454178+0.399034006981722i
2.52	175.7	10.0358	16.8025	268.789465148384-5.18125406646567i
2.61	129.05	10.3943	5.21311	-51.2878375658932-65.7780061402929i
2.7	87.6	10.7527	3.01436	-17.3371673006764+45.0059520378364i
2.79	157.45	11.1111	10.0994	68.1493353836409-146.516614833835i
C09
Time	Data	FFT Freq	FFT Mag	FFT Complex			Max
0	306.375	0	622.828	9965.25			8.32191
0.09	307.875	0.358423	6.33214	-96.6951964209321-30.242366758582i
0.18	302.875	0.716846	2.13369	3.55517874150853-33.9534204850043i
0.27	293.25	1.07527	3.57796	-57.2396902421299+0.936952683919666i
0.36	311.875	1.43369	3.59509	12.4710091656607+56.1532511861317i
0.45	336.875	1.79211	2.93858	43.9827301026749+16.6173912932009i
0.54	306.875	2.15054	3.47481	-2.56766455343566+55.5375593341408i
0.63	319.5	2.50896	3.72676	-22.6636435727724-55.1532125190569i
0.72	311.25	2.86738	5.02364	6.37499999999996-80.125i
0.81	313.25	3.22581	8.32191	45.1155335597257-125.27440589692i
0.9	305.25	3.58423	5.95367	1.65991746957638+95.2442962912235i
0.99	303	3.94265	2.1214	-30.5887556061417-14.7108673201167i
1.08	320.875	4.30108	4.54539	-38.9710091656606+61.4032511861318i
1.17	313.25	4.6595	3.91355	57.8535980687405-23.9544914181197i
1.26	311.625	5.01792	2.72559	41.8525683423509+12.2533164720785i
1.35	342.125	5.37634	1.55217	-22.7645758891657-9.92674562516688i
1.44	316.75	5.73477	2.75	-44
1.53	300.875	6.09319	1.55217	-22.7645758891656+9.92674562516676i
1.62	328.75	6.45161	2.72559	41.8525683423509-12.2533164720785i
1.71	315.75	6.81004	3.91355	57.8535980687406+23.9544914181194i
1.8	313.125	7.16846	4.54539	-38.9710091656607-61.4032511861317i
1.89	315.625	7.52688	2.1214	-30.5887556061416+14.7108673201166i
1.98	315.25	7.8853	5.95367	1.65991746957617-95.2442962912235i
2.07	299.25	8.24373	8.32191	45.1155335597262+125.27440589692i
2.16	300.75	8.60215	5.02364	6.37500000000004+80.125i
2.25	337.5	8.96057	3.72676	-22.6636435727721+55.153212519057i
2.34	303	9.319	3.47481	-2.56766455343579-55.5375593341408i
2.43	289.25	9.67742	2.93858	43.982730102675-16.617391293201i
2.52	302.5	10.0358	3.59509	12.4710091656606-56.1532511861318i
2.61	317.125	10.3943	3.57796	-57.2396902421298-0.936952683919442i
2.7	303.5	10.7527	2.13369	3.55517874150861+33.9534204850042i
2.79	300.125	11.1111	6.33214	-96.695196420932+30.2423667585824i
C10
Time	Data	FFT Freq	FFT Mag	FFT Complex			Max
0	138.056	0	285.478	4567.652679			13.6639
0.09	150.736	0.358423	8.09815	-76.3309600956824+104.699843074462i
0.18	144.611	0.716846	4.94505	27.0748694668712-74.3440830881034i
0.27	139.514	1.07527	9.84491	7.02388701522231-157.361934853191i
0.36	162.931	1.43369	3.10536	-29.3176310694123-40.1141799192221i
0.45	137.653	1.79211	3.96544	56.3315424966657+29.1937597854554i
0.54	162.931	2.15054	10.4332	-114.003558335092+121.938613980761i
0.63	57.75	2.50896	10.9597	165.317857925185-58.4780408625712i
0.72	151.347	2.86738	7.81959	18.1388840000001-123.791627i
0.81	147.778	3.22581	6.27536	-98.3592794205672+20.1684181556678i
0.9	131.403	3.58423	3.165	-21.9600524342578+45.6307541447416i
0.99	116.208	3.94265	4.77468	73.7202805603864+20.0372648300524i
1.08	140.667	4.30108	8.25045	76.1787790694121-107.808639919222i
1.17	160.667	4.6595	7.92757	-106.909321905824+68.2572349578847i
1.26	170.986	5.01792	13.6639	-218.389090697521-10.0963989241226i
1.35	141.153	5.37634	8.0589	92.6503294246144+89.6776308591786i
1.44	123.875	5.73477	9.23697	147.791593
1.53	153.361	6.09319	8.0589	92.650329424614-89.6776308591789i
1.62	133.417	6.45161	13.6639	-218.389090697521+10.0963989241231i
1.71	183.792	6.81004	7.92757	-106.909321905824-68.2572349578843i
1.8	145.764	7.16846	8.25045	76.1787790694123+107.808639919222i
1.89	145.708	7.52688	4.77468	73.7202805603862-20.0372648300527i
1.98	141.806	7.8853	3.165	-21.9600524342581-45.6307541447417i
2.07	141.361	8.24373	6.27536	-98.3592794205672-20.1684181556674i
2.16	192.403	8.60215	7.81959	18.1388840000003+123.791627i
2.25	139.056	8.96057	10.9597	165.317857925186+58.4780408625706i
2.34	158.542	9.319	10.4332	-114.003558335092-121.938613980761i
2.43	126.819	9.67742	3.96544	56.3315424966657-29.1937597854555i
2.52	132.889	10.0358	3.10536	-29.3176310694122+40.1141799192222i
2.61	131.903	10.3943	9.84491	7.02388701522285+157.361934853191i
2.7	126.097	10.7527	4.94505	27.0748694668713+74.344083088103i
2.79	136.472	11.1111	8.09815	-76.3309600956827-104.699843074462i
D01
Time	Data	FFT Freq	FFT Mag	FFT Complex			Max
0	226.125	0	427.339	6837.424988			11.5986
0.09	181.95	0.358423	1.18216	5.5852556861807-18.0710423166652i
0.18	205.6	0.716846	4.26389	-59.5159659520576-33.3483870420634i
0.27	221.35	1.07527	4.96543	-78.5232739339422-12.0792387531196i
0.36	244.4	1.43369	7.11123	111.201498903861+24.0843139202365i
0.45	195.725	1.79211	3.13132	-48.0814424400518+14.0818134561458i
0.54	207.975	2.15054	2.47326	-9.86728832529094+38.3222335440377i
0.63	239.55	2.50896	8.40394	-51.6435666104146+124.150131195962i
0.72	231.35	2.86738	11.5986	185.349976-9.17498799999998i
0.81	215.6	3.22581	10.7712	111.536600919427+131.379348925969i
0.9	206.1	3.58423	4.23799	67.7519200103932+2.75258157680249i
0.99	205.7	3.94265	6.62215	-104.99462966714-14.2292830083034i
1.08	196.125	4.30108	8.15456	121.348549096139+47.9344099202367i
1.17	220.35	4.6595	7.22954	-89.4321746910302+73.3624031914784i
1.26	213.3	5.01792	10.4599	87.6313342669553+142.581960990701i
1.35	178.25	5.37634	9.00886	-139.446769263028-36.4889901776104i
1.44	275.5	5.73477	11.2984	180.774964
1.53	197.3	6.09319	9.00886	-139.446769263028+36.4889901776109i
1.62	222.625	6.45161	10.4599	87.6313342669551-142.581960990701i
1.71	179.35	6.81004	7.22954	-89.4321746910306-73.3624031914782i
1.8	214.775	7.16846	8.15456	121.348549096139-47.9344099202367i
1.89	216.15	7.52688	6.62215	-104.99462966714+14.2292830083037i
1.98	219.55	7.8853	4.23799	67.7519200103933-2.75258157680263i
2.07	191.55	8.24373	10.7712	111.536600919426-131.379348925969i
2.16	248.775	8.60215	11.5986	185.349976+9.17498799999998i
2.25	225	8.96057	8.40394	-51.6435666104151-124.150131195962i
2.34	202.575	9.319	2.47326	-9.86728832529087-38.3222335440377i
2.43	212.45	9.67742	3.13132	-48.0814424400518-14.081813456146i
2.52	210.175	10.0358	7.11123	111.201498903861-24.0843139202366i
2.61	216.675	10.3943	4.96543	-78.5232739339422+12.0792387531196i
2.7	184.15	10.7527	4.26389	-59.5159659520575+33.3483870420636i
2.79	231.375	11.1111	1.18216	5.58525568618082+18.0710423166649i
D03
Time	Data	FFT Freq	FFT Mag	FFT Complex			Max
0	122.111	0	323.326	5173.22223			16.6501
0.09	155.722	0.358423	2.03558	31.2603391500977-9.14062065440447i
0.18	203.889	0.716846	4.85696	77.0709521514919-9.95612989964273i
0.27	182.194	1.07527	2.45451	29.1154723865563+26.354995202909i
0.36	159.069	1.43369	0.16622	-1.93308601775313-1.8265230291039i
0.45	160.042	1.79211	16.6501	-243.076838794807-109.01306694351i
0.54	124.111	2.15054	9.26184	-120.806984009222+85.824068215324i
0.63	151.5	2.50896	3.12271	-49.4967283950925-6.81294429980365i
0.72	178.431	2.86738	10.1027	-54.6111130000001+152.138885i
0.81	179.208	3.22581	13.5314	-189.883015004239-104.009813015971i
0.9	160.389	3.58423	6.59142	-104.162106599862+16.5115367265471i
0.99	157.028	3.94265	3.45316	22.2537538520821-50.5707479440375i
1.08	147.958	4.30108	9.59821	72.6273600177532+135.312388970896i
1.17	146.153	4.6595	5.49761	-13.8737418174857+86.8607302799059i
1.26	146.333	5.01792	6.80179	-107.546317542408-16.6575773884194i
1.35	208.653	5.37634	6.03676	39.700510622887-88.0519052930479i
1.44	168.861	5.73477	2.43403	-38.9444559999997
1.53	142.611	6.09319	6.03676	39.7005106228873+88.0519052930476i
1.62	151.444	6.45161	6.80179	-107.546317542408+16.6575773884196i
1.71	176.097	6.81004	5.49761	-13.8737418174858-86.8607302799061i
1.8	153.986	7.16846	9.59821	72.627360017753-135.312388970896i
1.89	162.306	7.52688	3.45316	22.2537538520825+50.5707479440372i
1.98	162.556	7.8853	6.59142	-104.162106599862-16.5115367265469i
2.07	167.417	8.24373	13.5314	-189.883015004238+104.009813015971i
2.16	176.403	8.60215	10.1027	-54.6111130000002-152.138885i
2.25	99.1667	8.96057	3.12271	-49.4967283950925+6.81294429980369i
2.34	174	9.319	9.26184	-120.806984009222-85.8240682153238i
2.43	163.819	9.67742	16.6501	-243.076838794806+109.013066943511i
2.52	149.444	10.0358	0.16622	-1.93308601775313+1.82652302910392i
2.61	181.764	10.3943	2.45451	29.1154723865561-26.3549952029091i
2.7	188.153	10.7527	4.85696	77.0709521514918+9.95612989964228i
2.79	172.403	11.1111	2.03558	31.2603391500976+9.14062065440434i
D04
Time	Data	FFT Freq	FFT Mag	FFT Complex			Max
0	244.25	0	518.029	8288.458312			7.00391
0.09	263.167	0.358423	4.38509	-68.0346936112669+17.1437550423547i
0.18	252.167	0.716846	5.6908	15.6669460387571-89.6948112390921i
0.27	275.208	1.07527	2.72654	13.6574313002329-41.4317273280863i
0.36	272.542	1.43369	7.00391	-109.385906101452+24.3464630339473i
0.45	256.417	1.79211	1.65685	-12.6822886867542-23.2790632292655i
0.54	257.667	2.15054	3.62872	-42.8502246420666+39.176202010488i
0.63	254.208	2.50896	5.1109	-45.8114622012688-67.7374621376018i
0.72	255.208	2.86738	3.35157	49.5000319999999+20.6250320000004i
0.81	239.417	3.22581	2.54216	39.3982170864274+10.1095079887086i
0.9	258.625	3.58423	5.11323	-24.6178824139497-78.0199176165542i
0.99	260.458	3.94265	3.37683	48.4716619315382+23.8676939312261i
1.08	266.792	4.30108	4.41895	-59.9473418985479-37.4868489660528i
1.17	247.5	4.6595	1.28927	2.76656135446439-20.4419868809719i
1.26	279.417	5.01792	3.62044	-46.3655909827411-34.7241788661341i
1.35	261.333	5.37634	3.62518	-51.7654271733734-26.1662915447123i
1.44	253.5	5.73477	6.97135	111.541624
1.53	258.833	6.09319	3.62518	-51.7654271733734+26.1662915447123i
1.62	256.667	6.45161	3.62044	-46.365590982741+34.7241788661341i
1.71	261.542	6.81004	1.28927	2.76656135446442+20.4419868809719i
1.8	301.333	7.16846	4.41895	-59.9473418985478+37.4868489660527i
1.89	262.708	7.52688	3.37683	48.4716619315381-23.8676939312263i
1.98	260.125	7.8853	5.11323	-24.6178824139495+78.0199176165542i
2.07	258.042	8.24373	2.54216	39.3982170864274-10.1095079887088i
2.16	267.083	8.60215	3.35157	49.5000319999999-20.6250320000004i
2.25	249.125	8.96057	5.1109	-45.8114622012685+67.7374621376018i
2.34	254.708	9.319	3.62872	-42.8502246420667-39.1762020104879i
2.43	241.125	9.67742	1.65685	-12.682288686754+23.2790632292656i
2.52	264.042	10.0358	7.00391	-109.385906101452-24.3464630339472i
2.61	256.75	10.3943	2.72654	13.6574313002331+41.4317273280863i
2.7	255.875	10.7527	5.6908	15.6669460387573+89.694811239092i
2.79	242.625	11.1111	4.38509	-68.0346936112668-17.1437550423545i
D05
Time	Data	FFT Freq	FFT Mag	FFT Complex			Max
0	98.6083	0	232.779	3724.466736			21.8028
0.09	111.942	0.358423	21.8028	-314.588843056974+150.755068564874i
0.18	86.45	0.716846	8.79013	52.5689449853374+130.448117736252i
0.27	77.4916	1.07527	8.29928	-128.100379240461+34.9725549279719i
0.36	73.0167	1.43369	6.37922	-50.0404034237742-88.9592273175033i
0.45	104.892	1.79211	10.565	168.581699822523+12.4451716217381i
0.54	114.967	2.15054	5.68115	32.9523846934066-84.7151638980686i
0.63	124.708	2.50896	6.83941	87.9676672037996-65.0901812080832i
0.72	52.1083	2.86738	14.5083	-213.316681-91.550019i
0.81	127.4	3.22581	7.36645	116.618859226666-17.0817976664935i
0.9	115.225	3.58423	2.35786	37.3376850499147+5.39718818270009i
0.99	115.7	3.94265	13.5794	216.333927021909-20.1553976882402i
1.08	134.142	4.30108	19.2066	-276.126102576225+134.874084682497i
1.17	134.983	4.6595	4.21565	46.588445946288-48.7757581718545i
1.26	142.717	5.01792	4.7113	68.7742852713413+30.8605178170212i
1.35	162.642	5.37634	1.94918	-9.86817692375124-29.5844916833851i
1.44	75.6667	5.73477	15.0229	-240.366578
1.53	162.592	6.09319	1.94918	-9.86817692375129+29.584491683385i
1.62	189.625	6.45161	4.7113	68.7742852713412-30.8605178170213i
1.71	112.133	6.81004	4.21565	46.5884459462881+48.7757581718544i
1.8	135.133	7.16846	19.2066	-276.126102576226-134.874084682497i
1.89	116.275	7.52688	13.5794	216.333927021909+20.1553976882396i
1.98	96.125	7.8853	2.35786	37.3376850499148-5.39718818270007i
2.07	139.217	8.24373	7.36645	116.618859226666+17.0817976664932i
2.16	74.2584	8.60215	14.5083	-213.316681+91.550019i
2.25	148.408	8.96057	6.83941	87.9676672038001+65.090181208083i
2.34	153.5	9.319	5.68115	32.9523846934068+84.7151638980687i
2.43	119.308	9.67742	10.565	168.581699822523-12.4451716217384i
2.52	121.433	10.0358	6.37922	-50.0404034237742+88.9592273175031i
2.61	130.492	10.3943	8.29928	-128.100379240461-34.9725549279714i
2.7	79.075	10.7527	8.79013	52.5689449853371-130.448117736252i
2.79	94.2333	11.1111	21.8028	-314.588843056974-150.755068564873i
D09
Time	Data	FFT Freq	FFT Mag	FFT Complex			Max
0	118.375	0	203.688	3259			10.5588
0.09	102.875	0.358423	6.31413	98.4423292258353-22.7020584582674i
0.18	79.125	0.716846	1.79922	-14.3535173809325+24.9539630413883i
0.27	123	1.07527	6.54071	65.0532484293494+81.9754720779235i
0.36	104.125	1.43369	1.46843	5.4796311370122-22.8469020000277i
0.45	104.625	1.79211	4.35975	-68.7466124796479+11.823880232262i
0.54	101.625	2.15054	3.57121	-15.1328266853356+55.0990484567672i
0.63	65.75	2.50896	7.37183	109.26739953722+44.4145198964547i
0.72	137.875	2.86738	10.5588	154.375-68.625i
0.81	117.75	3.22581	8.09354	23.4933677140028+127.347665899383i
0.9	116.75	3.58423	4.28776	-45.9416592778384+50.9499233442594i
0.99	85.625	3.94265	5.1959	63.1090946758289+54.1163648922993i
1.08	105.625	4.30108	4.04518	12.0203688629877-63.5969020000277i
1.17	87.125	4.6595	4.44674	-19.8127002452-68.3335943459538i
1.26	103.375	5.01792	7.64967	-96.5719966558933-75.1951620711194i
1.35	73.75	5.37634	5.01236	-72.8061268573878+33.6295364607467i
1.44	93.625	5.73477	8.32812	133.25
1.53	109.25	6.09319	5.01236	-72.806126857388-33.6295364607462i
1.62	94.875	6.45161	7.64967	-96.5719966558932+75.1951620711196i
1.71	83.25	6.81004	4.44674	-19.8127002451999+68.333594345954i
1.8	113	7.16846	4.04518	12.0203688629878+63.5969020000277i
1.89	102.75	7.52688	5.1959	63.1090946758286-54.1163648922993i
1.98	91.375	7.8853	4.28776	-45.9416592778386-50.9499233442594i
2.07	92	8.24373	8.09354	23.4933677140023-127.347665899383i
2.16	117.125	8.60215	10.5588	154.375+68.625i
2.25	92.125	8.96057	7.37183	109.26739953722-44.414519896455i
2.34	84.5	9.319	3.57121	-15.1328266853358-55.0990484567673i
2.43	98.125	9.67742	4.35975	-68.7466124796481-11.8238802322618i
2.52	135.5	10.0358	1.46843	5.47963113701226+22.8469020000277i
2.61	99.25	10.3943	6.54071	65.0532484293491-81.9754720779237i
2.7	99.25	10.7527	1.79922	-14.3535173809326-24.9539630413885i
2.79	125.625	11.1111	6.31413	98.4423292258353+22.702058458267i
D12
Time	Data	FFT Freq	FFT Mag	FFT Complex			Max
0	166.5	0	414.164	6626.625			12.1825
0.09	210.125	0.358423	7.54814	-120.48049512351+8.35978177571316i
0.18	198.75	0.716846	2.23795	-18.2664470153133+30.7976203882082i
0.27	207.5	1.07527	1.05582	-4.90071112016823+16.1666829495576i
0.36	171.125	1.43369	4.79162	-9.74516600406089+76.0440475583121i
0.45	184.375	1.79211	5.90536	75.0879105936204+57.3529360253335i
0.54	240.5	2.15054	7.14599	-48.9959201652537-103.305738721399i
0.63	242.75	2.50896	12.1825	-161.69565046268-108.849849638348i
0.72	173	2.86738	11.781	-156.375+105.25i
0.81	194.625	3.22581	1.10217	10.2448987929099+14.3536199156196i
0.9	199.375	3.58423	6.80398	105.532346905553-26.7251561038156i
0.99	237.625	3.94265	3.90831	34.0696390856406+52.4368996784305i
1.08	211.875	4.30108	6.35847	-100.254833995939+17.2940475583122i
1.17	211.25	4.6595	12.0753	-192.291326444499-18.765118043633i
1.26	223.5	5.01792	3.97983	32.7300202750135-54.6217969942079i
1.35	206.125	5.37634	4.82579	-48.0342653213143-60.452513316607i
1.44	217.5	5.73477	5.74219	-91.875
1.53	199.25	6.09319	4.82579	-48.0342653213141+60.4525133166069i
1.62	217.375	6.45161	3.97983	32.7300202750136+54.6217969942077i
1.71	221.25	6.81004	12.0753	-192.291326444499+18.7651180436335i
1.8	211.25	7.16846	6.35847	-100.254833995939-17.2940475583121i
1.89	203.75	7.52688	3.90831	34.0696390856403-52.4368996784307i
1.98	197.75	7.8853	6.80398	105.532346905553+26.7251561038153i
2.07	236	8.24373	1.10217	10.2448987929099-14.3536199156199i
2.16	193.25	8.60215	11.781	-156.375-105.25i
2.25	209	8.96057	12.1825	-161.69565046268+108.849849638348i
2.34	225.75	9.319	7.14599	-48.9959201652534+103.3057387214i
2.43	167.25	9.67742	5.90536	75.0879105936202-57.3529360253338i
2.52	211	10.0358	4.79162	-9.74516600406106-76.0440475583122i
2.61	214.625	10.3943	1.05582	-4.90071112016824-16.1666829495578i
2.7	208.875	10.7527	2.23795	-18.2664470153133-30.797620388208i
2.79	213.75	11.1111	7.54814	-120.48049512351-8.35978177571297i
E04
Time	Data	FFT Freq	FFT Mag	FFT Complex			Max
0	222.275	0	453.003	7248.049988			4.2639
0.09	229.55	0.358423	4.2639	-33.0156935535852+59.7013949796717i
0.18	216.55	0.716846	1.33783	11.0443653845938-18.3360429446836i
0.27	225.025	1.07527	1.71765	23.9364648984717+13.5029686586719i
0.36	230.825	1.43369	2.91725	-44.4311182275141+14.3012718716743i
0.45	223	1.79211	0.718928	9.16934035649397-6.9454106265897i
0.54	217.25	2.15054	3.88361	-62.0102837278933+3.97869282977437i
0.63	212.95	2.50896	3.44736	53.7818528823101+12.2428376329113i
0.72	234.75	2.86738	1.64818	26.3500060000001+1.05001799999991i
0.81	226.025	3.22581	3.40162	-8.60249740136307-53.7417831910156i
0.9	209.475	3.58423	1.65866	-15.78669527824-21.3324014463152i
0.99	228.925	3.94265	2.1966	5.63378641406749+34.6911807200154i
1.08	223.925	4.30108	4.02291	8.53115422751407-63.7987041283257i
1.17	230.925	4.6595	1.45073	-23.076824951283+2.49832754924411i
1.26	233.65	5.01792	1.82601	-27.7473863784605-9.14701722077294i
1.35	223.4	5.37634	2.18731	32.773427354888+12.2754936997114i
1.44	214.7	5.73477	3.02187	-48.349976
1.53	231.625	6.09319	2.18731	32.7734273548879-12.2754936997115i
1.62	224.35	6.45161	1.82601	-27.7473863784605+9.14701722077294i
1.71	249.725	6.81004	1.45073	-23.076824951283-2.49832754924401i
1.8	231.25	7.16846	4.02291	8.53115422751421+63.7987041283257i
1.89	228.35	7.52688	2.1966	5.63378641406737-34.6911807200155i
1.98	232.375	7.8853	1.65866	-15.78669527824+21.3324014463152i
2.07	235.2	8.24373	3.40162	-8.60249740136293+53.7417831910157i
2.16	225.85	8.60215	1.64818	26.3500060000001-1.05001799999991i
2.25	223.975	8.96057	3.44736	53.7818528823101-12.2428376329115i
2.34	223.475	9.319	3.88361	-62.0102837278933-3.97869282977426i
2.43	226.75	9.67742	0.718928	9.16934035649398+6.94541062658973i
2.52	229.525	10.0358	2.91725	-44.4311182275141-14.3012718716742i
2.61	230.125	10.3943	1.71765	23.9364648984717-13.5029686586719i
2.7	229.625	10.7527	1.33783	11.0443653845938+18.3360429446836i
2.79	222.65	11.1111	4.2639	-33.0156935535854-59.7013949796716i
E09
Time	Data	FFT Freq	FFT Mag	FFT Complex			Max
0	4.625	0	33.3281	533.25			11.4375
0.09	1.125	0.358423	3.52748	55.8906580223763+7.85367054267615i
0.18	14.625	0.716846	3.73298	-5.55517026087519-59.4688463936297i
0.27	69.375	1.07527	5.40007	-69.8107146460511-50.9078096784416i
0.36	13.875	1.43369	3.30852	-19.4872519550245+49.2188536728228i
0.45	13.875	1.79211	4.44127	-63.6552900242395-31.5845050615635i
0.54	22.875	2.15054	5.7829	-91.3923316687606+14.4423588801774i
0.63	25.125	2.50896	1.94136	-17.4406214368112+25.7032285650514i
0.72	19	2.86738	8.78473	7.12500000000008+140.375i
0.81	7.25	3.22581	3.55795	31.8782498048537+47.1644948415786i
0.9	2.5	3.58423	6.15773	60.3966426544364+77.840591158318i
0.99	6.25	3.94265	2.37978	37.6308583027555+5.80826191753147i
1.08	5	4.30108	1.89205	25.2372519550246+16.7188536728228i
1.17	15.625	4.6595	5.07676	-35.5280750149365-73.0462656196035i
1.26	13.875	5.01792	3.35551	3.55085927519926-53.5706141154888i
1.35	32.25	5.37634	3.52709	-19.9650650079473+52.7837138989465i
1.44	14.75	5.73477	11.4375	-183
1.53	2.75	6.09319	3.52709	-19.9650650079475-52.7837138989464i
1.62	11	6.45161	3.35551	3.55085927519942+53.5706141154889i
1.71	25.625	6.81004	5.07676	-35.5280750149362+73.0462656196036i
1.8	1	7.16846	1.89205	25.2372519550246-16.7188536728228i
1.89	23.5	7.52688	2.37978	37.6308583027555-5.80826191753166i
1.98	5.75	7.8853	6.15773	60.3966426544363-77.8405911583182i
2.07	42.125	8.24373	3.55795	31.8782498048536-47.1644948415787i
2.16	8.625	8.60215	8.78473	7.12499999999992-140.375i
2.25	23.75	8.96057	1.94136	-17.4406214368112-25.7032285650515i
2.34	5.75	9.319	5.7829	-91.3923316687606-14.4423588801772i
2.43	19.625	9.67742	4.44127	-63.6552900242395+31.5845050615637i
2.52	24.25	10.0358	3.30852	-19.4872519550246-49.2188536728228i
2.61	21	10.3943	5.40007	-69.8107146460509+50.9078096784418i
2.7	7.625	10.7527	3.73298	-5.555170260875+59.4688463936297i
2.79	28.875	11.1111	3.52748	55.8906580223762-7.8536705426763i
E11
Time	Data	FFT Freq	FFT Mag	FFT Complex			Max
0	26.0833	0	67.9661	1087.458251			15.1897
0.09	40.1667	0.358423	7.0623	29.8708827963935-108.977125039669i
0.18	9.41669	0.716846	5.38078	-48.8095003161067+70.9192790464805i
0.27	44.875	1.07527	2.16008	-32.0811370046369-12.8561315382794i
0.36	78.7917	1.43369	5.19897	-11.3984333085768-82.3989497523358i
0.45	12.625	1.79211	10.5589	-65.168878516473+155.867445152878i
0.54	26.0833	2.15054	5.17388	-51.9112465787243-64.4832425033659i
0.63	59.25	2.50896	5.76505	-43.2535806549288+81.4708580484422i
0.72	28.2083	2.86738	7.79107	88.25003-88.041655i
0.81	41.875	3.22581	9.53376	146.869578207515+41.2049955776766i
0.9	41.5417	3.58423	15.1897	99.5531986260964-221.710041723982i
0.99	71.125	3.94265	3.27571	49.275484669461+17.8569772588611i
1.08	24.4583	4.30108	6.74473	-80.5182526914232+71.8511722476644i
1.17	64.7917	4.6595	8.33281	-132.945869560721+10.0471592961189i
1.26	11.75	5.01792	6.37756	-56.1657037312655+85.1925998258645i
1.35	8.16669	5.37634	5.14565	57.7665280633901-58.6627247820198i
1.44	24.7917	5.73477	9.46615	-151.458435
1.53	74.5	6.09319	5.14565	57.7665280633904+58.6627247820197i
1.62	31.2083	6.45161	6.37756	-56.1657037312657-85.1925998258646i
1.71	2.5	6.81004	8.33281	-132.945869560721-10.0471592961184i
1.8	23.6667	7.16846	6.74473	-80.5182526914233-71.8511722476643i
1.89	19.2083	7.52688	3.27571	49.2754846694608-17.8569772588612i
1.98	2.95831	7.8853	15.1897	99.5531986260969+221.710041723982i
2.07	44.3333	8.24373	9.53376	146.869578207515-41.204995577677i
2.16	37	8.60215	7.79107	88.2500300000001+88.041655i
2.25	34.4167	8.96057	5.76505	-43.2535806549289-81.470858048442i
2.34	51.3333	9.319	5.17388	-51.911246578724+64.4832425033661i
2.43	4	9.67742	10.5589	-65.1688785164734-155.867445152878i
2.52	35.125	10.0358	5.19897	-11.3984333085767+82.3989497523357i
2.61	66.1667	10.3943	2.16008	-32.0811370046369+12.8561315382792i
2.7	15.5833	10.7527	5.38078	-48.8095003161069-70.9192790464803i
2.79	31.4583	11.1111	7.0623	29.8708827963939+108.977125039669i
F03
Time	Data	FFT Freq	FFT Mag	FFT Complex			Max
0	47.125	0	138.859	2221.75			20.4338
0.09	115.625	0.358423	7.9392	125.873947355573-17.0775874472459i
0.18	66.75	0.716846	1.06207	16.1889997557649+5.16532215686259i
0.27	65.75	1.07527	8.14907	-106.494874451109+75.2271115383852i
0.36	51	1.43369	9.0467	144.722456736183-2.67235739064867i
0.45	102.75	1.79211	2.93876	-41.4273155579802+22.2412204920377i
0.54	63.375	2.15054	7.76757	-50.786903584417-113.430607259874i
0.63	58.125	2.50896	7.16621	-28.1268024748943+111.156004881795i
0.72	134.25	2.86738	8.47395	-56.5000000000001-123.25i
0.81	58.5	3.22581	11.1193	-81.9261491300321-157.922124578793i
0.9	39.125	3.58423	20.4338	-325.132297160055-34.3370916852619i
0.99	61.375	3.94265	5.75913	-46.1341783267839-79.7655872401205i
1.08	65.5	4.30108	15.7433	185.027543263816-170.922357390649i
1.17	42.25	4.6595	2.22432	15.9756325321293-31.8019907703597i
1.26	69	5.01792	12.1503	-94.7697990112934-169.741162268526i
1.35	55.75	5.37634	2.05288	1.25974005309671+32.8219885155797i
1.44	67.25	5.73477	1.82812	-29.25
1.53	103.125	6.09319	2.05288	1.25974005309672-32.8219885155798i
1.62	74.125	6.45161	12.1503	-94.7697990112931+169.741162268526i
1.71	64	6.81004	2.22432	15.9756325321294+31.8019907703595i
1.8	6	7.16846	15.7433	185.027543263817+170.922357390649i
1.89	79.875	7.52688	5.75913	-46.1341783267836+79.7655872401206i
1.98	67	7.8853	20.4338	-325.132297160055+34.3370916852624i
2.07	47.25	8.24373	11.1193	-81.9261491300317+157.922124578793i
2.16	93.75	8.60215	8.47395	-56.4999999999999+123.25i
2.25	58.5	8.96057	7.16621	-28.1268024748946-111.156004881795i
2.34	66.125	9.319	7.76757	-50.786903584417+113.430607259873i
2.43	97.25	9.67742	2.93876	-41.4273155579803-22.2412204920376i
2.52	55	10.0358	9.0467	144.722456736183+2.67235739064876i
2.61	63.75	10.3943	8.14907	-106.494874451109-75.227111538385i
2.7	130.875	10.7527	1.06207	16.1889997557648-5.16532215686281i
2.79	51.625	11.1111	7.9392	125.873947355573+17.0775874472454i
F04
Time	Data	FFT Freq	FFT Mag	FFT Complex			Max
0	203.33	0	326.694	5227.102294			11.2905
0.09	160.761	0.358423	9.04888	-126.856036097808+69.7809370849067i
0.18	153.955	0.716846	4.53433	60.9458207698449-39.3575406359854i
0.27	153.807	1.07527	10.6398	158.736829030453+61.508132410928i
0.36	148.489	1.43369	8.60499	115.384401881798-75.1143552773414i
0.45	144.455	1.79211	3.88783	-47.3067283161176+40.3927222546519i
0.54	133.227	2.15054	0.924588	-11.1568039530631-9.71446671481899i
0.63	150.318	2.50896	4.24901	67.6649542699858+6.58063917929672i
0.72	163.727	2.86738	8.05393	29.2954099999999-125.488648i
0.81	176.989	3.22581	11.2905	179.938204145833-15.9916032287531i
0.9	186.125	3.58423	5.7489	53.1655223151313+75.0613312437069i
0.99	152.602	3.94265	5.66252	74.9430439522609-50.911167054248i
1.08	167.114	4.30108	9.3612	53.5928321182023+139.862878722659i
1.17	153.625	4.6595	0.271994	-4.15513550374881-1.29379352028738i
1.26	161.807	5.01792	6.96197	110.045580868087-17.2636266774596i
1.35	158.057	5.37634	7.87328	-60.6013634808571+110.437946054541i
1.44	173.034	5.73477	1.73934	-27.8294700000001
1.53	169.511	6.09319	7.87328	-60.6013634808575-110.437946054541i
1.62	215.057	6.45161	6.96197	110.045580868087+17.2636266774595i
1.71	162.5	6.81004	0.271994	-4.15513550374897+1.29379352028752i
1.8	151.17	7.16846	9.3612	53.5928321182021-139.862878722659i
1.89	204.511	7.52688	5.66252	74.9430439522609+50.9111670542478i
1.98	159.239	7.8853	5.7489	53.1655223151312-75.0613312437069i
2.07	177.523	8.24373	11.2905	179.938204145833+15.9916032287527i
2.16	159.386	8.60215	8.05393	29.29541+125.488648i
2.25	180.455	8.96057	4.24901	67.6649542699859-6.58063917929681i
2.34	141.193	9.319	0.924588	-11.1568039530631+9.71446671481912i
2.43	134.216	9.67742	3.88783	-47.3067283161177-40.3927222546516i
2.52	148.216	10.0358	8.60499	115.384401881798+75.1143552773413i
2.61	186.17	10.3943	10.6398	158.736829030453-61.5081324109284i
2.7	134.568	10.7527	4.53433	60.945820769845+39.3575406359854i
2.79	161.966	11.1111	9.04888	-126.856036097808-69.7809370849063i
F05
Time	Data	FFT Freq	FFT Mag	FFT Complex			Max
0	29.625	0	34.3762	550.019226			8.00723
0.09	28.1539	0.358423	5.54728	68.7822553155175-56.0956548466894i
0.18	7.23077	0.716846	3.80575	5.14148017518356+60.6744850547359i
0.27	13.8365	1.07527	8.00723	87.5466804929175+93.5370848809478i
0.36	22.5	1.43369	1.94125	27.3367579115604-14.7452598974603i
0.45	1.90387	1.79211	4.46262	44.2879638316972-56.0072420582772i
0.54	9.38464	2.15054	6.33062	-45.3419012092244+90.5745663967675i
0.63	11.625	2.50896	3.68624	42.8123191689123+40.5676308650752i
0.72	58.8846	2.86738	1.07982	15.999938+6.519226i
0.81	11.9711	3.22581	1.90242	30.2246055850122-3.60383796226699i
0.9	45.1731	3.58423	4.54282	-25.3287081971155-68.1292274232242i
0.99	6.94232	3.94265	3.5399	-55.9006628784349+9.11163455807952i
1.08	11.8654	4.30108	2.37942	30.3556880884395-22.9762818974601i
1.17	17.2885	4.6595	3.5995	16.0792190708775-55.3019072765636i
1.26	28.125	5.01792	4.0416	-56.3938427688436-31.6445407652559i
1.35	3.625	5.37634	7.67431	-23.3709565864988+120.5442955521i
1.44	3.31732	5.73477	4.59494	73.5191020000001
1.53	6.0481	6.09319	7.67431	-23.370956586499-120.5442955521i
1.62	8.24036	6.45161	4.0416	-56.3938427688436+31.6445407652559i
1.71	23.3365	6.81004	3.5995	16.0792190708776+55.3019072765636i
1.8	19.5577	7.16846	2.37942	30.3556880884395+22.9762818974601i
1.89	16.4615	7.52688	3.5399	-55.900662878435-9.11163455807926i
1.98	4.71155	7.8853	4.54282	-25.3287081971153+68.1292274232243i
2.07	5.24036	8.24373	1.90242	30.224605585012+3.60383796226701i
2.16	4.53845	8.60215	1.07982	15.999938-6.519226i
2.25	17.8942	8.96057	3.68624	42.8123191689122-40.5676308650753i
2.34	11.2404	9.319	6.33062	-45.3419012092246-90.5745663967675i
2.43	24.2789	9.67742	4.46262	44.2879638316972+56.0072420582771i
2.52	13.5961	10.0358	1.94125	27.3367579115604+14.7452598974603i
2.61	16.1442	10.3943	8.00723	87.5466804929172-93.537084880948i
2.7	33.7789	10.7527	3.80575	5.14148017518337-60.674485054736i
2.79	33.5	11.1111	5.54728	68.7822553155175+56.0956548466893i
F08
Time	Data	FFT Freq	FFT Mag	FFT Complex			Max
0	175.25	0	298.047	4768.75			19.8964
0.09	160	0.358423	4.86222	68.9237745544913-36.078454313387i
0.18	162.625	0.716846	15.498	226.254246650608+101.475427086415i
0.27	157.75	1.07527	2.57239	-38.614424545247-14.245047153295i
0.36	125.875	1.43369	5.02493	-70.3562318936945-38.9099025766973i
0.45	161.75	1.79211	3.56597	55.9464262096836-11.1950873610455i
0.54	181.25	2.15054	5.25866	61.4842297282231-57.4369150620582i
0.63	74.125	2.50896	9.86166	157.183617030524-13.7808010640906i
0.72	153	2.86738	5.23514	-81.75+18.25i
0.81	151.625	3.22581	13.6581	-107.923186657798-190.020405326379i
0.9	122.25	3.58423	19.8964	140.976448390432+285.424304013735i
0.99	150.75	3.94265	12.2433	150.011055665159+125.978647349347i
1.08	167.625	4.30108	2.25376	35.3562318936944+7.09009742330261i
1.17	167.25	4.6595	6.33074	-16.5483784420483-99.9309624879052i
1.26	135.875	5.01792	14.324	-165.214924769262+158.836646162209i
1.35	187.75	5.37634	2.97551	-35.9788838147661-31.1777086206788i
1.44	146.125	5.73477	4.98438	79.75
1.53	126.875	6.09319	2.97551	-35.9788838147661+31.1777086206789i
1.62	179.25	6.45161	14.324	-165.214924769263-158.836646162208i
1.71	158.5	6.81004	6.33074	-16.5483784420481+99.9309624879053i
1.8	135.625	7.16846	2.25376	35.3562318936944-7.09009742330272i
1.89	88.5	7.52688	12.2433	150.011055665159-125.978647349348i
1.98	174.125	7.8853	19.8964	140.976448390431-285.424304013735i
2.07	128.875	8.24373	13.6581	-107.923186657797+190.020405326379i
2.16	102.5	8.60215	5.23514	-81.75-18.25i
2.25	130	8.96057	9.86166	157.183617030525+13.7808010640902i
2.34	173.875	9.319	5.25866	61.4842297282229+57.4369150620581i
2.43	148	9.67742	3.56597	55.9464262096836+11.1950873610455i
2.52	165.25	10.0358	5.02493	-70.3562318936944+38.9099025766974i
2.61	177.125	10.3943	2.57239	-38.6144245452468+14.2450471532953i
2.7	123.75	10.7527	15.498	226.254246650607-101.475427086416i
2.79	175.625	11.1111	4.86222	68.9237745544913+36.078454313387i
F09
Time	Data	FFT Freq	FFT Mag	FFT Complex			Max
0	108.375	0	217.237	3475.791719			21.3935
0.09	50.6667	0.358423	8.37245	58.5429365357053-120.48977487263i
0.18	128.167	0.716846	12.7254	-125.822515564885-160.075451805999i
0.27	100.792	1.07527	2.0889	-16.3073203889437+29.1740536786142i
0.36	96.8333	1.43369	9.2296	-99.2850180188604+109.315857664592i
0.45	243.458	1.79211	21.0471	-44.6157298739111+333.784848236048i
0.54	117.833	2.15054	8.47702	135.562510174472-4.34875754709989i
0.63	91.125	2.50896	9.11774	108.684526103737+97.3127531870142i
0.72	105.667	2.86738	12.3375	-194.25006-35.124969i
0.81	117.708	3.22581	19.2721	-259.333292783185-166.817156888547i
0.9	102.417	3.58423	5.76943	23.4443994965755+89.2841059028911i
0.99	136.333	3.94265	21.3935	-52.1288209694676+338.303525969408i
1.08	112.125	4.30108	13.6637	218.61839201886+0.815979664592028i
1.17	91.6667	4.6595	6.45814	94.3043524453758+42.2355364883335i
1.26	105.042	5.01792	17.6364	276.815605893837-54.7758403560086i
1.35	36.125	5.37634	7.44446	-116.146651069309-26.4098878718308i
1.44	136.75	5.73477	1.4974	-23.958347
1.53	93.9583	6.09319	7.44446	-116.146651069309+26.4098878718313i
1.62	115.167	6.45161	17.6364	276.815605893837+54.7758403560081i
1.71	128.583	6.81004	6.45814	94.3043524453757-42.2355364883335i
1.8	81.1667	7.16846	13.6637	218.618392018861-0.815979664592298i
1.89	78.5833	7.52688	21.3935	-52.1288209694687-338.303525969408i
1.98	154.042	7.8853	5.76943	23.4443994965755-89.284105902891i
2.07	146.458	8.24373	19.2721	-259.333292783184+166.817156888547i
2.16	61.9583	8.60215	12.3375	-194.25006+35.124969i
2.25	108.25	8.96057	9.11774	108.684526103736-97.3127531870147i
2.34	107.167	9.319	8.47702	135.562510174473+4.34875754709969i
2.43	99.7083	9.67742	21.0471	-44.6157298739123-333.784848236048i
2.52	62.9583	10.0358	9.2296	-99.2850180188604-109.315857664592i
2.61	108.208	10.3943	2.0889	-16.3073203889438-29.1740536786145i
2.7	130.25	10.7527	12.7254	-125.822515564885+160.075451806i
2.79	118.25	11.1111	8.37245	58.5429365357055+120.489774872629i
F10
Time	Data	FFT Freq	FFT Mag	FFT Complex			Max
0	16.7321	0	44.1641	706.625001			12.4888
0.09	5.41071	0.358423	2.5648	-36.8545953667992+18.0488092406824i
0.18	0.178589	0.716846	4.2867	-68.4667327521015-4.06292303095167i
0.27	14.8214	1.07527	10.2615	-56.1136374076804+154.297632747278i
0.36	5.76788	1.43369	2.35007	-36.5070456958344+9.00410710052675i
0.45	19.8571	1.79211	7.04833	61.821117007931+94.3184738354726i
0.54	66.0893	2.15054	4.78368	-24.5461546087374-72.4960766626018i
0.63	18.8214	2.50896	0.487964	7.77581521484182+0.70189042405142i
0.72	18.7679	2.86738	6.01349	-92.339324-27.035737i
0.81	44.8214	3.22581	6.60798	-44.5836547566364-95.8677387450286i
0.9	2.28571	3.58423	11.1943	166.170981614083+66.8369349086479i
0.99	26.8036	3.94265	6.84647	104.742622392947+32.0742177150065i
1.08	32.2143	4.30108	11.1555	89.2569256958343-154.567240899473i
1.17	12.0357	4.6595	12.4888	-6.6075401943741+199.710991762044i
1.26	14.0536	5.01792	8.31149	-126.087046253244+42.2700885402983i
1.35	2.91071	5.37634	0.666271	9.81987310977044-4.1488527931653i
1.44	11.7321	5.73477	4.13503	-66.1604650000002
1.53	44.375	6.09319	0.666271	9.81987310977041+4.14885279316544i
1.62	17.6429	6.45161	8.31149	-126.087046253244-42.270088540298i
1.71	74.1786	6.81004	12.4888	-6.60754019437474-199.710991762044i
1.8	4.5	7.16846	11.1555	89.2569256958346+154.567240899473i
1.89	0.607117	7.52688	6.84647	104.742622392947-32.0742177150068i
1.98	52.0536	7.8853	11.1943	166.170981614083-66.8369349086484i
2.07	3.41071	8.24373	6.60798	-44.5836547566361+95.8677387450287i
2.16	22.9286	8.60215	6.01349	-92.339324+27.035737i
2.25	12.25	8.96057	0.487964	7.7758152148419-0.701890424051371i
2.34	42.1429	9.319	4.78368	-24.5461546087371+72.4960766626018i
2.43	22	9.67742	7.04833	61.8211170079308-94.3184738354727i
2.52	1.30359	10.0358	2.35007	-36.5070456958343-9.00410710052658i
2.61	67.3571	10.3943	10.2615	-56.1136374076809-154.297632747277i
2.7	11.8393	10.7527	4.2867	-68.4667327521014+4.06292303095181i
2.79	16.7321	11.1111	2.5648	-36.8545953667992-18.0488092406825i
F12
Time	Data	FFT Freq	FFT Mag	FFT Complex			Max
0	110.375	0	91.7812	1468.5			11.3032
0.09	28.625	0.358423	9.44936	151.167986008821+2.56400432958831i
0.18	42	0.716846	2.93972	42.3901000067306+20.3818717189282i
0.27	25.625	1.07527	8.58235	105.314716463885+88.1188505905019i
0.36	43.125	1.43369	11.3032	123.413843738269+132.19685232726i
0.45	39.875	1.79211	10.7044	169.396505988959+25.2708516885143i
0.54	42.75	2.15054	5.92492	90.9621108212168+26.6963099098581i
0.63	94.25	2.50896	4.8352	-31.0020814299375+70.8797681867931i
0.72	35.5	2.86738	10.6705	153.25+75.25i
0.81	42.875	3.22581	7.38833	26.5783766465508+115.186734222628i
0.9	29.5	3.58423	8.73134	135.011500254465-35.8943105237079i
0.99	41.125	3.94265	6.90833	-56.3521608288727+95.0896539416898i
1.08	42.5	4.30108	4.44026	36.0861562617308+61.1968523272605i
1.17	45.75	4.6595	10.6987	-37.878091235408+166.935867174943i
1.26	44.25	5.01792	8.07638	129.136288917587-4.70874871463784i
1.35	5.625	5.37634	2.14862	-12.2252516139964-32.1308153033103i
1.44	71	5.73477	0.8125	13
1.53	31.75	6.09319	2.14862	-12.2252516139963+32.1308153033108i
1.62	10	6.45161	8.07638	129.136288917587+4.70874871463772i
1.71	48.625	6.81004	10.6987	-37.8780912354087-166.935867174943i
1.8	53.375	7.16846	4.44026	36.0861562617306-61.1968523272603i
1.89	47.875	7.52688	6.90833	-56.3521608288731-95.0896539416893i
1.98	36.625	7.8853	8.73134	135.011500254465+35.8943105237078i
2.07	43.375	8.24373	7.38833	26.5783766465502-115.186734222628i
2.16	46.5	8.60215	10.6705	153.25-75.25i
2.25	41.125	8.96057	4.8352	-31.002081429938-70.8797681867929i
2.34	47.625	9.319	5.92492	90.9621108212169-26.696309909858i
2.43	35.75	9.67742	10.7044	169.396505988959-25.2708516885149i
2.52	44.625	10.0358	11.3032	123.413843738269-132.19685232726i
2.61	48.375	10.3943	8.58235	105.314716463885-88.1188505905022i
2.7	41	10.7527	2.93972	42.3901000067306-20.3818717189281i
2.79	107.125	11.1111	9.44936	151.167986008821-2.56400432958892i
G03
Time	Data	FFT Freq	FFT Mag	FFT Complex			Max
0	218.25	0	327.753	5244.041782			14.5386
0.09	155.333	0.358423	4.59905	-67.0561449903873+30.3016963230392i
0.18	123.417	0.716846	1.37437	-19.5255557568053+10.1149301116778i
0.27	147.75	1.07527	8.32696	93.3869472852683+95.0235121466002i
0.36	151.083	1.43369	5.13714	77.8710291741214-26.3057518399344i
0.45	162.833	1.79211	4.93449	51.6078272900336+59.7497678102132i
0.54	173.917	2.15054	12.087	165.781693372483+99.5835590621526i
0.63	149.917	2.50896	6.98036	106.585590470863-33.3651374221186i
0.72	144.542	2.86738	1.93639	-10.3332820000001-29.208314i
0.81	195.458	3.22581	2.43351	-4.14256119026804-38.7151757146027i
0.9	180.75	3.58423	14.5386	230.460456747706-31.608842461703i
0.99	182.125	3.94265	5.37707	85.8485786540457+5.63161476532808i
1.08	132.792	4.30108	4.58871	51.2956568258787+52.5277461600658i
1.17	179.708	4.6595	11.668	-114.448967982239-147.492070694686i
1.26	138.75	5.01792	9.94718	158.616657636616-13.0775914121781i
1.35	164.583	5.37634	8.50224	135.218730462684+14.8877242341531i
1.44	182.375	5.73477	8.89844	-142.375094
1.53	153.625	6.09319	8.50224	135.218730462684-14.8877242341536i
1.62	170.208	6.45161	9.94718	158.616657636617+13.077591412178i
1.71	183.125	6.81004	11.668	-114.448967982239+147.492070694687i
1.8	163.833	7.16846	4.58871	51.2956568258786-52.5277461600658i
1.89	182.083	7.52688	5.37707	85.8485786540457-5.63161476532823i
1.98	145.458	7.8853	14.5386	230.460456747706+31.6088424617028i
2.07	203.708	8.24373	2.43351	-4.14256119026793+38.7151757146029i
2.16	122.25	8.60215	1.93639	-10.333282+29.208314i
2.25	176.25	8.96057	6.98036	106.585590470863+33.3651374221184i
2.34	185.625	9.319	12.087	165.781693372483-99.5835590621527i
2.43	143.667	9.67742	4.93449	51.6078272900333-59.7497678102132i
2.52	155.125	10.0358	5.13714	77.8710291741214+26.3057518399343i
2.61	155.917	10.3943	8.32696	93.3869472852682-95.0235121466004i
2.7	162.458	10.7527	1.37437	-19.5255557568052-10.1149301116774i
2.79	157.125	11.1111	4.59905	-67.0561449903873-30.3016963230389i
G04
Time	Data	FFT Freq	FFT Mag	FFT Complex			Max
0	140.25	0	211.906	3390.5			18.3406
0.09	115.25	0.358423	4.72361	55.8839685852381-50.88191296879i
0.18	87.875	0.716846	4.55641	22.1548166240798+69.4546055777714i
0.27	113	1.07527	1.94342	3.14638890963019+30.9350654438836i
0.36	97.875	1.43369	0.988389	10.0175054478347+12.2368055378411i
0.45	112.875	1.79211	0.900008	-11.4914044085799-8.67821935478179i
0.54	110.25	2.15054	8.24824	-79.1372899282056-105.611904576751i
0.63	99.625	2.50896	18.3406	290.03962511104+44.6066763496085i
0.72	92.625	2.86738	8.7941	-80.0000000000001-115.75i
0.81	154	3.22581	1.62825	10.7443319089497+23.7331561247836i
0.9	99.25	3.58423	5.91891	89.3980673923949+31.2499009610897i
0.99	90.375	3.94265	9.62089	72.1424228965233-135.982477653033i
1.08	83.625	4.30108	4.24418	66.2324945521653+14.986805537841i
1.17	158.5	4.6595	6.28611	-53.7094020153244-85.0364547439461i
1.26	99.875	5.01792	4.54371	60.5844059117307-40.1835888843877i
1.35	102.25	5.37634	12.1794	163.244069012523-106.422695083194i
1.44	74	5.73477	8.8125	-141
1.53	107.25	6.09319	12.1794	163.244069012523+106.422695083193i
1.62	134.375	6.45161	4.54371	60.5844059117308+40.1835888843876i
1.71	106.5	6.81004	6.28611	-53.709402015324+85.0364547439463i
1.8	54.875	7.16846	4.24418	66.2324945521653-14.9868055378411i
1.89	105.125	7.52688	9.62089	72.1424228965236+135.982477653033i
1.98	98.5	7.8853	5.91891	89.398067392395-31.2499009610899i
2.07	123.75	8.24373	1.62825	10.7443319089496-23.7331561247832i
2.16	98.375	8.60215	8.7941	-79.9999999999999+115.75i
2.25	79.125	8.96057	18.3406	290.039625111039-44.606676349609i
2.34	105.375	9.319	8.24824	-79.1372899282053+105.611904576751i
2.43	107.75	9.67742	0.900008	-11.4914044085798+8.67821935478196i
2.52	130.75	10.0358	0.988389	10.0175054478347-12.236805537841i
2.61	108.625	10.3943	1.94342	3.1463889096302-30.9350654438834i
2.7	116.875	10.7527	4.55641	22.1548166240797-69.4546055777713i
2.79	81.75	11.1111	4.72361	55.8839685852382+50.88191296879i
G05
Time	Data	FFT Freq	FFT Mag	FFT Complex			Max
0	200.675	0	396.448	6343.174988			8.41091
0.09	162.95	0.358423	5.72427	-86.5550523137219-29.9438729288847i
0.18	189.525	0.716846	8.41091	-95.8077614813878+94.504935590191i
0.27	190.825	1.07527	5.09709	-70.3120865664111+41.3180756354481i
0.36	166.35	1.43369	3.7244	43.9931200838385+40.1947876738553i
0.45	198.075	1.79211	3.80881	58.6225033493713-16.6493667393612i
0.54	213.65	2.15054	4.70871	20.0005676942025-72.6359933146797i
0.63	211.6	2.50896	4.57249	-7.41204487622856+72.7833692091155i
0.72	230.775	2.86738	6.0689	-77.275024+58.8000480000001i
0.81	181.05	3.22581	4.874	74.8247737548918+21.9717689218763i
0.9	202.275	3.58423	2.68436	-40.2015281543101+15.1167862006253i
0.99	214.475	3.94265	7.47749	61.614551090737+102.55411868424i
1.08	199.025	4.30108	6.51447	96.1068559161615+40.3446916738552i
1.17	202.15	4.6595	2.51065	-9.93861408026503-38.921505065718i
1.26	218.975	5.01792	3.84557	-4.79120605850464-61.3422608945041i
1.35	195.625	5.37634	2.31013	33.9557776416262+14.601508659109i
1.44	193.825	5.73477	5.29844	84.7749639999997
1.53	206.55	6.09319	2.31013	33.9557776416263-14.601508659109i
1.62	208.775	6.45161	3.84557	-4.79120605850454+61.342260894504i
1.71	187.275	6.81004	2.51065	-9.93861408026499+38.9215050657182i
1.8	177.775	7.16846	6.51447	96.1068559161615-40.3446916738552i
1.89	202.175	7.52688	7.47749	61.6145510907367-102.55411868424i
1.98	198.825	7.8853	2.68436	-40.2015281543101-15.1167862006253i
2.07	202.1	8.24373	4.874	74.8247737548917-21.9717689218765i
2.16	193.925	8.60215	6.0689	-77.2750240000001-58.8000480000001i
2.25	193.6	8.96057	4.57249	-7.41204487622863-72.7833692091155i
2.34	222.275	9.319	4.70871	20.0005676942027+72.6359933146796i
2.43	199.4	9.67742	3.80881	58.6225033493714+16.649366739361i
2.52	206	10.0358	3.7244	43.9931200838384-40.1947876738553i
2.61	188.65	10.3943	5.09709	-70.312086566411-41.3180756354479i
2.7	191.325	10.7527	8.41091	-95.8077614813879-94.5049355901908i
2.79	192.7	11.1111	5.72427	-86.5550523137217+29.9438729288849i
G07
Time	Data	FFT Freq	FFT Mag	FFT Complex			Max
0	112.944	0	227.12	3633.916781			17.5306
0.09	122.361	0.358423	16.4705	232.652364710735-123.772888984839i
0.18	171.639	0.716846	13.46	-64.0891763600987+205.601959123884i
0.27	58.0417	1.07527	4.69542	19.7474922346012-72.4849358690202i
0.36	119.986	1.43369	8.28112	-51.3604549181156+122.138397094634i
0.45	125.833	1.79211	10.8497	150.3786944807-86.726138478445i
0.54	139.389	2.15054	2.74639	43.6032743157835-5.44777462459977i
0.63	120.194	2.50896	13.0344	-206.217161572189+31.1045366805711i
0.72	143.375	2.86738	17.5306	-155.763884-233.263855i
0.81	81.0278	3.22581	1.29499	7.45611882631832-19.3317467347457i
0.9	122.097	3.58423	12.9451	-183.377351027328-96.2907131002384i
0.99	128.819	3.94265	2.25038	-22.790700968327+27.8750823070689i
1.08	111.819	4.30108	13.195	51.5826209181159+204.721711094634i
1.17	160.819	4.6595	2.18946	4.41046753650221-34.7526264048871i
1.26	111.958	5.01792	10.3622	-19.469998928356+164.647940648245i
1.35	108.25	5.37634	11.2882	139.696220751659+114.477580278465i
1.44	72.2778	5.73477	5.4618	87.388823
1.53	90.2083	6.09319	11.2882	139.696220751659-114.477580278465i
1.62	84.0555	6.45161	10.3622	-19.4699989283565-164.647940648245i
1.71	38.6945	6.81004	2.18946	4.41046753650234+34.7526264048872i
1.8	99.3333	7.16846	13.195	51.5826209181155-204.721711094634i
1.89	143.694	7.52688	2.25038	-22.7907009683269-27.8750823070687i
1.98	85.7222	7.8853	12.9451	-183.377351027328+96.2907131002388i
2.07	80.4305	8.24373	1.29499	7.45611882631823+19.3317467347457i
2.16	97.6805	8.60215	17.5306	-155.763884+233.263855i
2.25	132.056	8.96057	13.0344	-206.217161572189-31.1045366805704i
2.34	146.958	9.319	2.74639	43.6032743157835+5.4477746245995i
2.43	119.861	9.67742	10.8497	150.3786944807+86.7261384784446i
2.52	95.0278	10.0358	8.28112	-51.3604549181158-122.138397094634i
2.61	147.264	10.3943	4.69542	19.7474922346012+72.4849358690203i
2.7	146.389	10.7527	13.46	-64.0891763600994-205.601959123884i
2.79	115.708	11.1111	16.4705	232.652364710735+123.772888984838i
G08
Time	Data	FFT Freq	FFT Mag	FFT Complex			Max
0	183.167	0	387.344	6197.499936			8.7559
0.09	182.292	0.358423	5.21411	80.0147540428459-23.611215633491i
0.18	172.708	0.716846	4.29874	-7.37119001559654+68.3837179015168i
0.27	198.542	1.07527	5.90602	-93.4041723997451+14.325324279465i
0.36	228.667	1.43369	5.04063	-1.0554458142858+80.6431711068063i
0.45	182.417	1.79211	4.20418	-46.3218850432296+48.7762349889473i
0.54	198.375	2.15054	6.28884	-17.3031863666733+99.1224712659667i
0.63	210.667	2.50896	4.96852	-21.9067638605332+76.4183252799083i
0.72	183.458	2.86738	1.90396	-28.9166880000002+9.58331199999998i
0.81	195.917	3.22581	3.08548	44.409553165463+21.5630206345136i
0.9	201	3.58423	8.14218	23.6520005719677-128.109818833078i
0.99	176.25	3.94265	7.38306	89.7685702149821-76.7858400459038i
1.08	193.625	4.30108	8.7559	-121.027866185714+70.5598591068065i
1.17	186.875	4.6595	3.18434	-41.1630029576914+30.0242518491799i
1.26	204.417	5.01792	0.276815	-4.31112818969796-1.01519619752748i
1.35	200.917	5.37634	3.24781	-20.3970531620915+47.7944823256804i
1.44	184.292	5.73477	0.343746	-5.49993600000016
1.53	199.25	6.09319	3.24781	-20.3970531620917-47.7944823256802i
1.62	188.833	6.45161	0.276815	-4.31112818969795+1.01519619752743i
1.71	161.792	6.81004	3.18434	-41.1630029576915-30.0242518491798i
1.8	189.708	7.16846	8.7559	-121.027866185714-70.5598591068063i
1.89	193.083	7.52688	7.38306	89.7685702149823+76.7858400459035i
1.98	168.875	7.8853	8.14218	23.652000571968+128.109818833078i
2.07	204.625	8.24373	3.08548	44.409553165463-21.5630206345136i
2.16	185.333	8.60215	1.90396	-28.9166880000003-9.58331199999998i
2.25	190	8.96057	4.96852	-21.9067638605334-76.4183252799082i
2.34	216.167	9.319	6.28884	-17.3031863666735-99.1224712659666i
2.43	193.25	9.67742	4.20418	-46.3218850432297-48.7762349889472i
2.52	185.292	10.0358	5.04063	-1.05544581428602-80.6431711068065i
2.61	216.125	10.3943	5.90602	-93.4041723997452-14.3253242794648i
2.7	212.083	10.7527	4.29874	-7.37119001559673-68.3837179015168i
2.79	209.5	11.1111	5.21411	80.0147540428459+23.6112156334907i
G09
Time	Data	FFT Freq	FFT Mag	FFT Complex			Max
0	28.5536	0	69.5781	1113.250032			9.65403
0.09	23.75	0.358423	3.78599	19.1562470479757-57.4671152984419i
0.18	26.3393	0.716846	3.27141	-3.80054054569075-52.2043340418348i
0.27	24.5536	1.07527	9.65403	-147.915558825544-44.5000502404648i
0.36	96.5	1.43369	2.49413	-15.3931260031224+36.8178178808443i
0.45	48.4286	1.79211	4.42298	18.1701688096847+68.3952703185787i
0.54	31.3036	2.15054	9.61626	-98.9273628404744+117.840322613306i
0.63	39.7679	2.50896	6.69346	105.698708061427+17.2396159928915i
0.72	40.3036	2.86738	3.6856	58.767793+4.87512099999992i
0.81	37.7857	3.22581	6.06219	15.5403293617366-95.7420135465909i
0.9	23.625	3.58423	2.21554	3.96416416233591-35.2262868880329i
0.99	9.98212	3.94265	5.53126	-88.1175530111937-8.21961945573959i
1.08	38.9107	4.30108	6.63779	-81.7854619968776-67.7536561191556i
1.17	26.1607	4.6595	5.95253	8.62916964114568+94.8487024545926i
1.26	61.5179	5.01792	3.20835	50.7637392238292-7.62811954317327i
1.35	35.3929	5.37634	5.86269	22.4102649147668+91.0866736314513i
1.44	34.3571	5.73477	4.13393	66.1428540000001
1.53	31.7857	6.09319	5.86269	22.4102649147666-91.0866736314513i
1.62	29.9107	6.45161	3.20835	50.7637392238293+7.62811954317314i
1.71	58.5	6.81004	5.95253	8.62916964114547-94.8487024545927i
1.8	21.4107	7.16846	6.63779	-81.7854619968775+67.7536561191557i
1.89	9.39288	7.52688	5.53126	-88.1175530111937+8.21961945573974i
1.98	26	7.8853	2.21554	3.96416416233603+35.2262868880329i
2.07	33.9643	8.24373	6.06219	15.5403293617368+95.7420135465909i
2.16	34.6071	8.60215	3.6856	58.767793-4.87512099999992i
2.25	53.5536	8.96057	6.69346	105.698708061428-17.2396159928918i
2.34	26.7143	9.319	9.61626	-98.9273628404746-117.840322613306i
2.43	32.8036	9.67742	4.42298	18.1701688096847-68.3952703185788i
2.52	29.5893	10.0358	2.49413	-15.3931260031225-36.8178178808444i
2.61	28.4821	10.3943	9.65403	-147.915558825543+44.5000502404652i
2.7	40.0536	10.7527	3.27141	-3.80054054569065+52.2043340418347i
2.79	29.25	11.1111	3.78599	19.1562470479758+57.4671152984419i
G10
Time	Data	FFT Freq	FFT Mag	FFT Complex			Max
0	141.773	0	321.973	5151.568328			13.5764
0.09	173.159	0.358423	13.5764	32.4092246149164-214.791650155765i
0.18	155.091	0.716846	2.24213	1.06339973027465+35.8583887489242i
0.27	196.341	1.07527	4.94786	17.5559642189243-77.1946054333706i
0.36	174.398	1.43369	2.87348	-21.7570907102698+40.5018180841222i
0.45	183.455	1.79211	7.75063	-101.990314186472-70.5441994750662i
0.54	133.545	2.15054	8.99677	-36.1328462278879+139.33967407295i
0.63	184.227	2.50896	2.09765	33.5606098962053-0.351777649947369i
0.72	166.136	2.86738	5.03785	-53.3409100000001+60.4318840000001i
0.81	173.591	3.22581	4.18994	58.2103750587969+33.2534104129964i
0.9	190.83	3.58423	7.62932	-113.569400205655-44.7531491973314i
0.99	176.989	3.94265	9.29777	-112.390609432612-97.4636996403962i
1.08	133.045	4.30108	2.42621	-32.1065572897302+21.8199940841223i
1.17	193.216	4.6595	11.0889	97.383958813159-148.307799516357i
1.26	160.5	5.01792	5.57149	-76.1338572967312-46.3709065213575i
1.35	213.125	5.37634	11.8086	100.16947901708-160.198508010478i
1.44	126.159	5.73477	12.544	-200.70462
1.53	151.409	6.09319	11.8086	100.16947901708+160.198508010477i
1.62	141.727	6.45161	5.57149	-76.1338572967311+46.3709065213575i
1.71	139.795	6.81004	11.0889	97.3839588131596+148.307799516356i
1.8	147.83	7.16846	2.42621	-32.1065572897302-21.8199940841222i
1.89	159.091	7.52688	9.29777	-112.390609432611+97.4636996403965i
1.98	154.75	7.8853	7.62932	-113.569400205655+44.7531491973317i
2.07	141.227	8.24373	4.18994	58.2103750587969-33.2534104129966i
2.16	157.989	8.60215	5.03785	-53.3409100000002-60.4318840000001i
2.25	146.58	8.96057	2.09765	33.5606098962054+0.351777649947458i
2.34	139.875	9.319	8.99677	-36.1328462278884-139.33967407295i
2.43	158.17	9.67742	7.75063	-101.990314186472+70.5441994750665i
2.52	163.716	10.0358	2.87348	-21.7570907102699-40.5018180841223i
2.61	127.352	10.3943	4.94786	17.5559642189245+77.1946054333707i
2.7	188.068	10.7527	2.24213	1.06339973027448-35.8583887489245i
2.79	158.409	11.1111	13.5764	32.4092246149171+214.791650155765i
G11
Time	Data	FFT Freq	FFT Mag	FFT Complex			Max
0	123.525	0	184.392	2950.275053			13.7824
0.09	115.492	0.358423	11.1839	178.910096164537+3.42870445852247i
0.18	95.4417	0.716846	5.91942	80.4873624770645+49.9188479048283i
0.27	102.85	1.07527	12.427	162.264631571114+114.909211609036i
0.36	83.7	1.43369	4.43083	-34.7055651422766+61.817377564219i
0.45	57.5167	1.79211	12.9184	9.55112467642365-206.473458530942i
0.54	86.3833	2.15054	5.74813	-13.2404380638054-91.0120084367533i
0.63	120.792	2.50896	10.9065	151.416409937535+86.7447528308273i
0.72	64.1	2.86738	2.75134	24.708313-36.433382i
0.81	133.7	3.22581	11.9992	55.6321978248959+183.749563553271i
0.9	93.4167	3.58423	13.7824	173.005702395614+136.738017017411i
0.99	49.7333	3.94265	9.50799	-125.466195128794-86.0295993564079i
1.08	82.325	4.30108	11.6955	-186.827822857723-10.5993084357808i
1.17	133.092	4.6595	1.76129	24.5684794601078-13.8034665451555i
1.26	66.95	5.01792	0.906128	-14.3193988088731+2.26897335899304i
1.35	86.3167	5.37634	8.44485	89.9899594941823-100.78967014776i
1.44	55.1667	5.73477	9.33906	-149.424959
1.53	85.975	6.09319	8.44485	89.9899594941826+100.78967014776i
1.62	75.1167	6.45161	0.906128	-14.3193988088732-2.26897335899279i
1.71	90.5583	6.81004	1.76129	24.5684794601078+13.8034665451556i
1.8	87.7083	7.16846	11.6955	-186.827822857723+10.599308435781i
1.89	101.967	7.52688	9.50799	-125.466195128794+86.0295993564087i
1.98	118.825	7.8853	13.7824	173.005702395614-136.738017017411i
2.07	76.5417	8.24373	11.9992	55.6321978248951-183.74956355327i
2.16	58.1083	8.60215	2.75134	24.708313+36.433382i
2.25	79.2417	8.96057	10.9065	151.416409937534-86.7447528308275i
2.34	61.85	9.319	5.74813	-13.2404380638052+91.0120084367534i
2.43	99.2667	9.67742	12.9184	9.55112467642407+206.473458530942i
2.52	157.933	10.0358	4.43083	-34.7055651422767-61.8173775642192i
2.61	86.1583	10.3943	12.427	162.264631571113-114.909211609037i
2.7	89.875	10.7527	5.91942	80.4873624770644-49.9188479048283i
2.79	130.65	11.1111	11.1839	178.910096164537-3.4287044585229i
G12
Time	Data	FFT Freq	FFT Mag	FFT Complex			Max
0	28.875	0	44.7891	716.625			6.20626
0.09	26.625	0.358423	1.00016	13.299066684695+8.90045391154873i
0.18	16.9167	0.716846	2.83369	-40.7534632542643+19.8692861626508i
0.27	22.7083	1.07527	1.7808	-14.5896104256472-24.4741297715498i
0.36	25.0833	1.43369	0.843425	2.06694722673089-13.3355616167105i
0.45	14.0833	1.79211	1.30996	19.1626965699962-8.49051336074516i
0.54	28.125	2.15054	3.70712	-18.6727123220022-56.2979922286207i
0.63	28.0417	2.50896	2.32222	36.8993632509246+4.35492403525364i
0.72	15.7083	2.86738	0.373083	5.45831299999997-2.41656499999988i
0.81	33.625	3.22581	2.69704	4.45746467961818-42.9218764911902i
0.9	14.3333	3.58423	3.15817	49.7607542331847+8.78744640418452i
0.99	14.9167	3.94265	6.20626	78.0684732220201-61.3664990542177i
1.08	38.0417	4.30108	2.61391	-41.0668252267307+7.9144383832895i
1.17	19.625	4.6595	1.28646	-12.9658883654724+15.9862251228354i
1.26	20.5417	5.01792	3.09048	49.3321693430816-3.37877120454419i
1.35	22.1667	5.37634	2.61422	-6.66506161613469+41.2930019729621i
1.44	14.1667	5.73477	2.51302	-40.208374
1.53	16.2917	6.09319	2.61422	-6.66506161613486-41.2930019729621i
1.62	29.0417	6.45161	3.09048	49.3321693430817+3.37877120454406i
1.71	20.375	6.81004	1.28646	-12.9658883654724-15.9862251228354i
1.8	11.7083	7.16846	2.61391	-41.0668252267308-7.91443838328946i
1.89	21.4583	7.52688	6.20626	78.0684732220202+61.3664990542175i
1.98	16.5	7.8853	3.15817	49.7607542331848-8.78744640418464i
2.07	40.6667	8.24373	2.69704	4.4574646796183+42.9218764911903i
2.16	17.4167	8.60215	0.373083	5.45831299999998+2.41656499999988i
2.25	27.25	8.96057	2.32222	36.8993632509246-4.3549240352537i
2.34	28.2083	9.319	3.70712	-18.672712322002+56.2979922286208i
2.43	29.3333	9.67742	1.30996	19.1626965699963+8.49051336074518i
2.52	20.8333	10.0358	0.843425	2.06694722673089+13.3355616167105i
2.61	31.4583	10.3943	1.7808	-14.5896104256471+24.47412977155i
2.7	12.7083	10.7527	2.83369	-40.7534632542643-19.8692861626506i
2.79	9.79169	11.1111	1.00016	13.2990666846949-8.90045391154868i
H01
Time	Data	FFT Freq	FFT Mag	FFT Complex			Max
0	86.5	0	116.523	1864.375			20.9453
0.09	107.625	0.358423	20.4158	325.985078375494+20.8821488217389i
0.18	68.25	0.716846	16.0614	189.004038947435-174.118257289897i
0.27	89.625	1.07527	13.9056	-188.946146266231+117.476772576731i
0.36	67.125	1.43369	18.4425	70.6512806053456-286.497889374349i
0.45	122.75	1.79211	12.2039	124.036969964001+150.804460883058i
0.54	41	2.15054	5.49621	27.2448103333984+83.6125526374564i
0.63	51.5	2.50896	3.43005	15.3187179290044-52.6994425524753i
0.72	51.375	2.86738	6.85194	105.375-30.25i
0.81	62.25	3.22581	8.13757	-73.968758955054-107.149126370245i
0.9	13.375	3.58423	3.18105	-47.8068863498082+17.4639505352118i
0.99	55	3.94265	7.56019	14.8093211848813+120.053046506234i
1.08	19.875	4.30108	4.91351	-19.1512806053459-76.2478893743494i
1.17	12.5	4.6595	3.82024	60.6117420538505-7.89522249544562i
1.26	1	5.01792	6.67567	-52.9419629310253-92.7668593921417i
1.35	55.375	5.37634	8.23681	69.1530757140544-112.188115691382i
1.44	43.125	5.73477	20.9453	-335.125
1.53	106.25	6.09319	8.23681	69.1530757140548+112.188115691382i
1.62	55.625	6.45161	6.67567	-52.9419629310251+92.7668593921419i
1.71	106.75	6.81004	3.82024	60.6117420538505+7.89522249544557i
1.8	53.625	7.16846	4.91351	-19.1512806053458+76.2478893743494i
1.89	11.25	7.52688	7.56019	14.809321184881-120.053046506234i
1.98	2.625	7.8853	3.18105	-47.8068863498084-17.4639505352117i
2.07	27.625	8.24373	8.13757	-73.9687589550538+107.149126370245i
2.16	49.375	8.60215	6.85194	105.375+30.25i
2.25	86.375	8.96057	3.43005	15.3187179290045+52.6994425524755i
2.34	80.125	9.319	5.49621	27.244810333398-83.6125526374564i
2.43	64.25	9.67742	12.2039	124.036969964-150.804460883059i
2.52	64	10.0358	18.4425	70.6512806053461+286.497889374349i
2.61	56	10.3943	13.9056	-188.946146266232-117.47677257673i
2.7	67.625	10.7527	16.0614	189.004038947436+174.118257289897i
2.79	84.625	11.1111	20.4158	325.985078375494-20.8821488217399i
H06
Time	Data	FFT Freq	FFT Mag	FFT Complex			Max
0	98.1932	0	208.304	3332.863587			5.39525
0.09	100.511	0.358423	2.56856	-35.9549808510096-19.90479703226i
0.18	107.409	0.716846	1.67396	-11.2838740740136-24.2903767103221i
0.27	94.0341	1.07527	3.8841	-12.7029454906208+60.8335275208591i
0.36	95.4773	1.43369	3.99227	24.9514242142577+58.8014389745812i
0.45	103.909	1.79211	2.05535	25.6256309481422-20.6104375271711i
0.54	101.705	2.15054	5.39525	-62.3257760599769-59.7271574065138i
0.63	139.534	2.50896	2.00647	-30.7609215042816-9.1870518296235i
0.72	103.557	2.86738	1.59705	-24.613678+6.86367700000005i
0.81	104.136	3.22581	0.904693	12.9352834804657-6.49666784774053i
0.9	98.7386	3.58423	1.78852	17.6385806867565-22.5337691595385i
0.99	98.9659	3.94265	4.10535	-59.5912256431123-27.631339882252i
1.08	99.1704	4.30108	3.43545	16.9804597857424+52.2786709745812i
1.17	112.455	4.6595	2.13607	-19.3799738973122+28.1512773922598i
1.26	107.17	5.01792	5.1734	79.3801254472337-23.4606364633469i
1.35	97.9432	5.37634	2.04995	-2.62545904227152-32.693872823895i
1.44	113.5	5.73477	1.70171	-27.2272949999999
1.53	97.0114	6.09319	2.04995	-2.62545904227137+32.693872823895i
1.62	114.784	6.45161	5.1734	79.3801254472338+23.4606364633466i
1.71	112.784	6.81004	2.13607	-19.3799738973123-28.1512773922598i
1.8	98.2614	7.16846	3.43545	16.9804597857423-52.2786709745812i
1.89	111.034	7.52688	4.10535	-59.5912256431122+27.6313398822522i
1.98	102.182	7.8853	1.78852	17.6385806867567+22.5337691595385i
2.07	107.932	8.24373	0.904693	12.9352834804657+6.49666784774041i
2.16	102.284	8.60215	1.59705	-24.6136780000001-6.86367700000005i
2.25	98.4091	8.96057	2.00647	-30.7609215042816+9.18705182962361i
2.34	96.7954	9.319	5.39525	-62.3257760599767+59.727157406514i
2.43	94.8977	9.67742	2.05535	25.6256309481423+20.6104375271709i
2.52	103.659	10.0358	3.99227	24.9514242142576-58.8014389745813i
2.61	109.125	10.3943	3.8841	-12.702945490621-60.8335275208591i
2.7	109.932	10.7527	1.67396	-11.2838740740135+24.2903767103222i
2.79	97.3636	11.1111	2.56856	-35.9549808510095+19.90479703226i
H07
Time	Data	FFT Freq	FFT Mag	FFT Complex			Max
0	59.375	0	83.375	1334			20.5343
0.09	28.5	0.358423	16.4716	237.377819552858+114.491281347818i
0.18	21.625	0.716846	6.02844	-96.4221182932346-2.52136217650995i
0.27	67.25	1.07527	6.79798	32.9233142318051+103.665209200406i
0.36	31	1.43369	13.8877	-184.063523586933+124.478891488805i
0.45	8.125	1.79211	8.38295	121.373764758444-57.0833172332293i
0.54	148.875	2.15054	11.1119	177.186823905756+14.6329108698861i
0.63	13.5	2.50896	3.47914	-49.6940804514304+25.0845287342565i
0.72	16.25	2.86738	7.46461	-118.625+13.875i
0.81	24.375	3.22581	17.2069	-37.7762375934468+272.706972088172i
0.9	59.75	3.58423	14.3375	220.950567456411+61.6887370457269i
0.99	9.25	3.94265	13.0385	203.273076186544-46.914058506659i
1.08	33.75	4.30108	7.8182	-119.186476413067+37.9788914888046i
1.17	51.5	4.6595	20.5343	-238.060793557234-226.432865750101i
1.26	5.375	5.01792	12.2721	-139.715273068932-137.965536000669i
1.35	19.5	5.37634	14.4551	196.583136872461+121.846391024655i
1.44	1.125	5.73477	9.60938	153.75
1.53	24.25	6.09319	14.4551	196.583136872461-121.846391024655i
1.62	11.5	6.45161	12.2721	-139.715273068932+137.965536000669i
1.71	26.625	6.81004	20.5343	-238.060793557233+226.432865750102i
1.8	62.25	7.16846	7.8182	-119.186476413067-37.9788914888046i
1.89	96.75	7.52688	13.0385	203.273076186544+46.9140585066586i
1.98	18	7.8853	14.3375	220.950567456411-61.6887370457273i
2.07	65.625	8.24373	17.2069	-37.7762375934477-272.706972088171i
2.16	3.75	8.60215	7.46461	-118.625-13.875i
2.25	26.75	8.96057	3.47914	-49.6940804514306-25.0845287342563i
2.34	101.125	9.319	11.1119	177.186823905756-14.6329108698864i
2.43	30.625	9.67742	8.38295	121.373764758444+57.0833172332291i
2.52	105.125	10.0358	13.8877	-184.063523586933-124.478891488805i
2.61	27.875	10.3943	6.79798	32.9233142318047-103.665209200406i
2.7	65	10.7527	6.02844	-96.4221182932344+2.52136217651024i
2.79	69.625	11.1111	16.4716	237.377819552857-114.491281347818i
H08
Time	Data	FFT Freq	FFT Mag	FFT Complex			Max
0	122.875	0	181.805	2908.875			16.5953
0.09	130.375	0.358423	12.8718	160.014922260245+129.654192268738i
0.18	38.375	0.716846	6.07766	-25.0951811456114+93.9485889272695i
0.27	107.75	1.07527	13.185	209.893162419527-21.1949717806943i
0.36	82	1.43369	8.08628	127.857201321141+19.7954951288348i
0.45	77	1.79211	1.7555	27.6651134280902+4.85545517966082i
0.54	51.375	2.15054	13.7582	64.7260860184397+210.399665691558i
0.63	95.375	2.50896	9.80471	153.332187020117+33.1532847779518i
0.72	70	2.86738	11.3197	-114.75+140.125i
0.81	93.125	3.22581	1.69864	17.6307719852279-20.6835572848477i
0.9	140.625	3.58423	10.4451	30.3437191349551-164.343804378143i
0.99	69.125	3.94265	11.2781	-35.5356710146227-176.916032543333i
1.08	67.875	4.30108	7.26818	-114.857201321141-18.204504871165i
1.17	78.125	4.6595	16.5953	118.041626676253-237.84439951192i
1.26	93.375	5.01792	5.49279	56.5253759922167-67.2948811424321i
1.35	99	5.37634	10.1444	-153.042112774838-54.0605898022946i
1.44	60.625	5.73477	1.39844	-22.375
1.53	42.25	6.09319	10.1444	-153.042112774838+54.0605898022949i
1.62	98.625	6.45161	5.49279	56.5253759922169+67.2948811424319i
1.71	62.625	6.81004	16.5953	118.041626676254+237.84439951192i
1.8	109.125	7.16846	7.26818	-114.857201321141+18.2045048711652i
1.89	74.375	7.52688	11.2781	-35.5356710146223+176.916032543333i
1.98	106.375	7.8853	10.4451	30.3437191349555+164.343804378143i
2.07	128.125	8.24373	1.69864	17.6307719852278+20.6835572848481i
2.16	81.875	8.60215	11.3197	-114.75-140.125i
2.25	108.25	8.96057	9.80471	153.332187020117-33.1532847779521i
2.34	102.375	9.319	13.7582	64.7260860184393-210.399665691558i
2.43	118.75	9.67742	1.7555	27.66511342809-4.85545517966058i
2.52	69.875	10.0358	8.08628	127.857201321141-19.795495128835i
2.61	59.25	10.3943	13.185	209.893162419527+21.1949717806939i
2.7	147.875	10.7527	6.07766	-25.0951811456116-93.9485889272695i
2.79	122.125	11.1111	12.8718	160.014922260244-129.654192268738i
H10
Time	Data	FFT Freq	FFT Mag	FFT Complex			Max
0	173.917	0	357.128	5714.041592			12.4916
0.09	205.639	0.358423	10.7035	162.679067006582+53.5153731022018i
0.18	190.292	0.716846	12.4916	44.9165950003407+194.753704193247i
0.27	117.486	1.07527	8.253	-25.6410044425932+129.534580387915i
0.36	187.542	1.43369	10.675	-163.145242305243-50.5572872149535i
0.45	184.264	1.79211	9.6173	153.026695936398+16.1523912245415i
0.54	190.042	2.15054	4.1138	64.4841374226592-13.1971434740984i
0.63	161.569	2.50896	7.79072	-5.37190051373354-124.535672615588i
0.72	169.583	2.86738	4.6281	-59.9861140000003-43.4166860000002i
0.81	163.694	3.22581	8.722	-54.9864479580022-128.262348307619i
0.9	176.583	3.58423	11.5065	-183.637962505199-13.0998596576872i
0.99	196.153	3.94265	5.31999	-24.396250096465-81.5487615211304i
1.08	195.486	4.30108	5.8521	-85.0492156947569+39.1649427850465i
1.17	167.25	4.6595	3.72013	-58.9086048358396-8.52375654879533i
1.26	167.792	5.01792	1.88597	-18.4850619178007+23.8508600096574i
1.35	181.181	5.37634	5.86598	93.7095249036537-5.23498278086709i
1.44	143.903	5.73477	10.8047	172.874968
1.53	151.986	6.09319	5.86598	93.7095249036537+5.23498278086677i
1.62	194.125	6.45161	1.88597	-18.4850619178009-23.8508600096574i
1.71	179.194	6.81004	3.72013	-58.9086048358396+8.52375654879543i
1.8	182.542	7.16846	5.8521	-85.0492156947569-39.1649427850466i
1.89	172.5	7.52688	5.31999	-24.3962500964648+81.5487615211305i
1.98	146.208	7.8853	11.5065	-183.637962505199+13.0998596576877i
2.07	144.806	8.24373	8.722	-54.9864479580019+128.262348307619i
2.16	171.417	8.60215	4.6281	-59.9861140000002+43.4166860000002i
2.25	170.389	8.96057	7.79072	-5.3719005137333+124.535672615588i
2.34	212.292	9.319	4.1138	64.484137422659+13.1971434740981i
2.43	204.778	9.67742	9.6173	153.026695936398-16.1523912245418i
2.52	217.347	10.0358	10.675	-163.145242305243+50.5572872149536i
2.61	191.278	10.3943	8.253	-25.6410044425937-129.534580387915i
2.7	224.389	10.7527	12.4916	44.9165950003401-194.753704193247i
2.79	178.417	11.1111	10.7035	162.679067006581-53.5153731022022i
H12
Time	Data	FFT Freq	FFT Mag	FFT Complex			Max
0	202.958	0	423.198	6771.16672			18.5997
0.09	253.583	0.358423	7.55638	17.9665577832632+119.559636636556i
0.18	204.708	0.716846	2.33207	-33.6969981003981-16.0242188548538i
0.27	211.25	1.07527	13.5029	184.472494211+112.454727269242i
0.36	196.417	1.43369	13.9533	-216.938829685144-52.7203675730817i
0.45	200.375	1.79211	18.5997	-185.952825375812-232.346437403768i
0.54	206.375	2.15054	11.5455	175.712427356499-57.0027660042262i
0.63	184.75	2.50896	9.62333	68.3673161030617-137.962662632819i
0.72	177.333	2.86738	11.8272	-96.833344-162.583376i
0.81	242.208	3.22581	8.67481	137.107291320047+21.5913560312944i
0.9	234.125	3.58423	2.03576	11.7043629503456+30.396585572167i
0.99	239.208	3.94265	3.57338	-37.5410320508694-43.122429003675i
1.08	170.875	4.30108	9.62139	9.68889368514405-153.636991573082i
1.17	204.125	4.6595	2.30686	34.8513415910593+12.1535785026455i
1.26	200.167	5.01792	9.87898	-79.0530402064464+136.875004721539i
1.35	208.125	5.37634	5.54803	-31.2711435817508-83.0779978660205i
1.44	179.458	5.73477	12.1042	-193.666656
1.53	210.625	6.09319	5.54803	-31.2711435817507+83.0779978660206i
1.62	200.583	6.45161	9.87898	-79.0530402064468-136.875004721539i
1.71	210	6.81004	2.30686	34.8513415910591-12.1535785026457i
1.8	236.667	7.16846	9.62139	9.68889368514442+153.636991573082i
1.89	258.583	7.52688	3.57338	-37.5410320508693+43.1224290036752i
1.98	277.208	7.8853	2.03576	11.7043629503454-30.396585572167i
2.07	176.167	8.24373	8.67481	137.107291320047-21.5913560312949i
2.16	186.417	8.60215	11.8272	-96.8333439999998+162.583376i
2.25	201.25	8.96057	9.62333	68.367316103062+137.962662632819i
2.34	181.75	9.319	11.5455	175.712427356499+57.0027660042258i
2.43	246.042	9.67742	18.5997	-185.952825375811+232.346437403769i
2.52	245.833	10.0358	13.9533	-216.938829685144+52.7203675730819i
2.61	251.75	10.3943	13.5029	184.472494211-112.454727269242i
2.7	187.875	10.7527	2.33207	-33.6969981003981+16.0242188548539i
2.79	184.375	11.1111	7.55638	17.9665577832629-119.559636636556i
I01
Time	Data	FFT Freq	FFT Mag	FFT Complex			Max
0	216.028	0	399.291	6388.652772			19.0734
0.09	187.861	0.358423	7.15985	77.3251196820378+84.523850243437i
0.18	199.042	0.716846	19.0734	-76.3306342022011-295.473988479935i
0.27	212.861	1.07527	2.96555	-2.96792761722377+47.3558418915455i
0.36	221.361	1.43369	1.94065	-30.115258871124-7.56314462191484i
0.45	199.875	1.79211	12.6536	201.021206186112+24.0714723404204i
0.54	240.292	2.15054	7.39964	61.05172725819+101.439075033176i
0.63	217.472	2.50896	3.02816	-45.3721564922505-16.9947769455485i
0.72	194.083	2.86738	9.82647	101.138949+120.375031i
0.81	161.292	3.22581	12.5945	-43.4854951568617+196.763515149684i
0.9	211.861	3.58423	5.71222	90.2983623452932+14.1192541845011i
0.99	160.319	3.94265	8.29555	-117.452277134093-61.8213753313665i
1.08	174.958	4.30108	5.74495	-62.190345128876+67.6868573780852i
1.17	204.097	4.6595	10.7074	55.7552431538174-161.991502023736i
1.26	144.264	5.01792	7.39808	-87.9639114012824+79.2061906713903i
1.35	188.167	5.37634	3.81504	19.5095353784615-57.8388499048247i
1.44	197.986	5.73477	15.237	243.791626
1.53	175.611	6.09319	3.81504	19.5095353784616+57.8388499048245i
1.62	209.75	6.45161	7.39808	-87.9639114012825-79.20619067139i
1.71	212.528	6.81004	10.7074	55.7552431538179+161.991502023736i
1.8	275.097	7.16846	5.74495	-62.1903451288761-67.6868573780852i
1.89	198.181	7.52688	8.29555	-117.452277134093+61.8213753313671i
1.98	205.486	7.8853	5.71222	90.2983623452929-14.1192541845014i
2.07	186.833	8.24373	12.5945	-43.4854951568624-196.763515149683i
2.16	223.167	8.60215	9.82647	101.138949-120.375031i
2.25	208.292	8.96057	3.02816	-45.3721564922508+16.9947769455487i
2.34	201.931	9.319	7.39964	61.0517272581899-101.439075033176i
2.43	196.194	9.67742	12.6536	201.021206186112-24.071472340421i
2.52	206	10.0358	1.94065	-30.1152588711241+7.56314462191479i
2.61	140.819	10.3943	2.96555	-2.96792761722401-47.3558418915454i
2.7	194.917	10.7527	19.0734	-76.3306342022004+295.473988479935i
2.79	222.028	11.1111	7.15985	77.3251196820377-84.5238502434373i
I02
Time	Data	FFT Freq	FFT Mag	FFT Complex			Max
0	221.167	0	449.078	7185.250032			9.24193
0.09	212.75	0.358423	6.13978	-28.0814395101335+94.1373881327694i
0.18	208.458	0.716846	5.4289	30.6156557208667+81.2881235823142i
0.27	241.458	1.07527	2.01669	-32.2447271861493-1.19998599073661i
0.36	206.708	1.43369	1.42629	-13.2825575329448-18.5567869873163i
0.45	217.333	1.79211	9.21044	-121.382775604283+83.5658601957096i
0.54	222.417	2.15054	3.83845	55.3024753791311-26.710587467537i
0.63	211.708	2.50896	3.8065	-60.7511034360749+4.31205414577365i
0.72	191.208	2.86738	3.31621	-39.5833440000001-35.333376i
0.81	224.958	3.22581	1.40494	2.17867821911597+22.3731672161565i
0.9	240.25	3.58423	9.24193	137.179482654439+55.2048434984728i
0.99	220.167	3.94265	5.81579	5.98539820113304-92.8598653053307i
1.08	233.417	4.30108	6.8346	109.282557532945+3.94327701268364i
1.17	222.042	4.6595	3.98097	-5.61884461650054+63.4471419888229i
1.26	210.75	5.01792	3.40165	-26.9311177544368-47.2964454516758i
1.35	219.833	5.37634	5.24916	-71.0851860671075-44.728645316248i
1.44	260.042	5.73477	0.557291	8.91665600000033
1.53	228.458	6.09319	5.24916	-71.0851860671074+44.7286453162481i
1.62	228.125	6.45161	3.40165	-26.9311177544367+47.296445451676i
1.71	224.417	6.81004	3.98097	-5.61884461650067-63.447141988823i
1.8	199.667	7.16846	6.8346	109.282557532945-3.94327701268377i
1.89	230.375	7.52688	5.81579	5.98539820113326+92.8598653053305i
1.98	241.917	7.8853	9.24193	137.179482654439-55.204843498473i
2.07	212.625	8.24373	1.40494	2.17867821911603-22.3731672161566i
2.16	240.958	8.60215	3.31621	-39.5833440000001+35.333376i
2.25	220.625	8.96057	3.8065	-60.7511034360749-4.31205414577354i
2.34	237.958	9.319	3.83845	55.3024753791311+26.710587467537i
2.43	226.417	9.67742	9.21044	-121.382775604283-83.5658601957093i
2.52	225.583	10.0358	1.42629	-13.2825575329447+18.5567869873164i
2.61	255.208	10.3943	2.01669	-32.2447271861494+1.19998599073656i
2.7	228.458	10.7527	5.4289	30.6156557208665-81.2881235823142i
2.79	219.792	11.1111	6.13978	-28.0814395101338-94.1373881327695i
I03
Time	Data	FFT Freq	FFT Mag	FFT Complex			Max
0	79.05	0	156.222	2499.549958			12.4451
0.09	90.625	0.358423	4.17085	36.9553088151269-55.5668668395464i
0.18	53	0.716846	5.5725	-4.60148515194931+89.0411293391478i
0.27	82.8	1.07527	0.996701	-3.70114008518739+15.511780968918i
0.36	75.775	1.43369	5.8012	-50.3338823241766+77.9866381053285i
0.45	92.125	1.79211	6.7956	1.02287737815532-108.724820253552i
0.54	63.975	2.15054	7.54002	120.500465634998+5.80864853026173i
0.63	72.8	2.50896	7.74076	-78.3591517965663+95.91238422449i
0.72	130.3	2.86738	8.20612	124.62497+41.3248919999999i
0.81	54.5	3.22581	9.76942	72.1064227038469-138.685638492361i
0.9	49.075	3.58423	12.4451	-198.265198874296+18.444922804204i
0.99	119.5	3.94265	1.89685	13.4583315546235+27.2024122039675i
1.08	83.15	4.30108	4.96608	75.2836543241763-25.4132658946715i
1.17	77.05	4.6595	11.4511	-57.7312072136604-173.8842696512i
1.26	68.7	5.01792	4.3523	-32.4338296087526-61.6225243869102i
1.35	107.5	5.37634	4.71523	69.848654643661+28.5118273659654i
1.44	72.35	5.73477	9.16875	-146.699922
1.53	68.2	6.09319	4.71523	69.8486546436612-28.5118273659658i
1.62	56.95	6.45161	4.3523	-32.4338296087525+61.6225243869102i
1.71	56.725	6.81004	11.4511	-57.7312072136599+173.8842696512i
1.8	63.325	7.16846	4.96608	75.2836543241764+25.4132658946714i
1.89	117.325	7.52688	1.89685	13.4583315546236-27.2024122039676i
1.98	64.625	7.8853	12.4451	-198.265198874297-18.4449228042035i
2.07	68.725	8.24373	9.76942	72.1064227038472+138.685638492361i
2.16	49.8	8.60215	8.20612	124.62497-41.3248919999999i
2.25	75.625	8.96057	7.74076	-78.3591517965664-95.9123842244896i
2.34	78.075	9.319	7.54002	120.500465634998-5.8086485302621i
2.43	95	9.67742	6.7956	1.0228773781555+108.724820253552i
2.52	96.775	10.0358	5.8012	-50.3338823241767-77.9866381053284i
2.61	65.45	10.3943	0.996701	-3.70114008518733-15.5117809689179i
2.7	91.5	10.7527	5.5725	-4.60148515194953-89.0411293391479i
2.79	79.175	11.1111	4.17085	36.9553088151269+55.5668668395464i
I04
Time	Data	FFT Freq	FFT Mag	FFT Complex			Max
0	0.75	0	66.6016	1065.625			20.8052
0.09	63.25	0.358423	8.54203	126.406394529393-51.9692483495949i
0.18	86	0.716846	8.73027	47.5037172379172-131.358691157449i
0.27	66.875	1.07527	5.99933	95.3221034684766+11.2973544237634i
0.36	42.25	1.43369	5.98063	-83.2268443149389+47.2216404948961i
0.45	3.125	1.79211	12.3947	-64.7884553151232-187.43433461035i
0.54	26.75	2.15054	14.2025	-213.136708298358-78.8066192605917i
0.63	55.875	2.50896	20.8052	-302.961228155302+137.935479457545i
0.72	75.875	2.86738	9.53448	-50.0000000000001-144.125i
0.81	4.375	3.22581	2.85899	44.668425841579-9.86061884969965i
0.9	23.875	3.58423	6.35675	-101.680724724255+2.35848713614816i
0.99	0.5	3.94265	11.5555	-152.446962817192-104.611324366968i
1.08	43	4.30108	3.4084	-50.5231556850611-20.5283595051039i
1.17	49.5	4.6595	10.1676	-3.8788389067677-162.635208977001i
1.26	11.875	5.01792	10.9217	4.31371578469475-174.693584760708i
1.35	22	5.37634	13.7669	173.678561354936+135.479079699014i
1.44	11.25	5.73477	1.24219	19.875
1.53	38	6.09319	13.7669	173.678561354936-135.479079699015i
1.62	15.375	6.45161	10.9217	4.31371578469529+174.693584760708i
1.71	27.625	6.81004	10.1676	-3.87883890676715+162.635208977001i
1.8	20.5	7.16846	3.4084	-50.5231556850611+20.5283595051039i
1.89	102.25	7.52688	11.5555	-152.446962817192+104.611324366968i
1.98	26.75	7.8853	6.35675	-101.680724724255-2.35848713614816i
2.07	14.75	8.24373	2.85899	44.668425841579+9.86061884969956i
2.16	1.875	8.60215	9.53448	-49.9999999999999+144.125i
2.25	50.625	8.96057	20.8052	-302.961228155302-137.935479457544i
2.34	6	9.319	14.2025	-213.136708298358+78.8066192605921i
2.43	0.75	9.67742	12.3947	-64.7884553151229+187.43433461035i
2.52	50.875	10.0358	5.98063	-83.2268443149389-47.2216404948961i
2.61	22.375	10.3943	5.99933	95.3221034684764-11.2973544237637i
2.7	99.75	10.7527	8.73027	47.5037172379176+131.358691157448i
2.79	1	11.1111	8.54203	126.406394529393+51.9692483495946i
I05
Time	Data	FFT Freq	FFT Mag	FFT Complex			Max
0	84.875	0	212.172	3394.75			6.51899
0.09	110.625	0.358423	4.56965	40.2142586392535-61.0617674988168i
0.18	120.75	0.716846	2.24131	-34.9299752335515+8.11823298885022i
0.27	109.125	1.07527	6.27611	54.6108608187976-84.2696989092345i
0.36	112.125	1.43369	2.99534	-33.6977768875198+34.0779807075627i
0.45	110.125	1.79211	4.48039	-37.0568797291281+61.365398973708i
0.54	125.75	2.15054	3.30629	34.0514263005923-40.4842291181732i
0.63	94.25	2.50896	3.83789	-43.8784447433585+42.958301286527i
0.72	93.25	2.86738	3.66174	-36.125-46.125i
0.81	117.625	3.22581	5.77267	-75.1832216534011+53.6504368385071i
0.9	106.25	3.58423	4.36243	-23.1679126482128+65.8416726896314i
0.99	109.125	3.94265	0.545862	8.61268285101345-1.44945161035675i
1.08	135.625	4.30108	4.31497	-51.5522231124802-45.9220192924373i
1.17	104.125	4.6595	6.51899	-38.598121445759+96.8992525845244i
1.26	106.375	5.01792	2.56022	-40.4535384188279+6.44413479665479i
1.35	89.5	5.37634	4.78317	-46.7211347374173+60.6141701309868i
1.44	102.125	5.73477	1.9375	-31
1.53	111.625	6.09319	4.78317	-46.7211347374176-60.6141701309865i
1.62	85.625	6.45161	2.56022	-40.4535384188279-6.44413479665469i
1.71	91.875	6.81004	6.51899	-38.5981214457593-96.8992525845242i
1.8	90.75	7.16846	4.31497	-51.5522231124801+45.9220192924373i
1.89	113	7.52688	0.545862	8.61268285101335+1.44945161035668i
1.98	115.875	7.8853	4.36243	-23.167912648213-65.8416726896314i
2.07	107.625	8.24373	5.77267	-75.1832216534013-53.6504368385069i
2.16	109.875	8.60215	3.66174	-36.125+46.125i
2.25	105.125	8.96057	3.83789	-43.8784447433588-42.958301286527i
2.34	96.875	9.319	3.30629	34.0514263005923+40.4842291181731i
2.43	105.5	9.67742	4.48039	-37.0568797291283-61.365398973708i
2.52	94.25	10.0358	2.99534	-33.6977768875199-34.0779807075627i
2.61	107.25	10.3943	6.27611	54.6108608187977+84.2696989092342i
2.7	101.5	10.7527	2.24131	-34.9299752335515-8.11823298885018i
2.79	126.375	11.1111	4.56965	40.2142586392536+61.0617674988166i
I09
Time	Data	FFT Freq	FFT Mag	FFT Complex			Max
0	127.818	0	297.631	4762.102231			15.7128
0.09	123.693	0.358423	5.37878	19.8067094361185-83.7502246141763i
0.18	146.352	0.716846	8.78223	98.1879285647806-100.517524404035i
0.27	194.5	1.07527	11.1304	-172.637931335135-43.7144387827321i
0.36	151.795	1.43369	15.7128	-105.19033690176+228.340173514965i
0.45	172.716	1.79211	11.4893	-74.6832855381696+167.974107327492i
0.54	212.58	2.15054	14.6661	-187.376575854527-141.260522436384i
0.63	134.125	2.50896	1.7763	12.398006688946-25.5740993022063i
0.72	137.693	2.86738	3.74104	-41.2841490000001-43.3409119999999i
0.81	124.693	3.22581	11.2119	-57.6145822877687+169.885919588394i
0.9	124.091	3.58423	3.56922	48.3768762263771+30.3471612789298i
0.99	116.227	3.94265	6.4686	100.615935793707+24.2527368779884i
1.08	164.25	4.30108	10.9166	70.6221589017596-159.750770485036i
1.17	163.239	4.6595	1.73044	15.514400366671+22.9319852874443i
1.26	184.114	5.01792	7.27846	-97.0518769366314-64.3644286887208i
1.35	124.477	5.37634	3.47612	-55.1265491243695-7.37700320389693i
1.44	154.284	5.73477	11.1854	178.965943
1.53	178.534	6.09319	3.47612	-55.1265491243696+7.37700320389718i
1.62	149.864	6.45161	7.27846	-97.0518769366312+64.3644286887209i
1.71	146.307	6.81004	1.73044	15.5144003666711-22.9319852874443i
1.8	139.25	7.16846	10.9166	70.6221589017599+159.750770485035i
1.89	117.92	7.52688	6.4686	100.615935793707-24.2527368779887i
1.98	155.886	7.8853	3.56922	48.3768762263771-30.3471612789302i
2.07	146.852	8.24373	11.2119	-57.6145822877691-169.885919588393i
2.16	178.875	8.60215	3.74104	-41.284149+43.3409119999999i
2.25	113.602	8.96057	1.7763	12.3980066889461+25.5740993022061i
2.34	110.625	9.319	14.6661	-187.376575854526+141.260522436384i
2.43	123.977	9.67742	11.4893	-74.68328553817-167.974107327492i
2.52	160.659	10.0358	15.7128	-105.19033690176-228.340173514964i
2.61	173.057	10.3943	11.1304	-172.637931335135+43.7144387827324i
2.7	172.398	10.7527	8.78223	98.1879285647808+100.517524404035i
2.79	137.648	11.1111	5.37878	19.8067094361188+83.7502246141761i
I11
Time	Data	FFT Freq	FFT Mag	FFT Complex			Max
0	144.389	0	192.741	3083.861205			27.8046
0.09	56.0972	0.358423	15.956	249.060146955977+56.0800107665579i
0.18	79	0.716846	12.4736	-180.516643971909-85.115665607096i
0.27	107.625	1.07527	7.36667	117.32904491134-11.2457968891852i
0.36	107.097	1.43369	16.2432	131.499021311317+224.168290336873i
0.45	147.25	1.79211	12.766	127.071730038017+159.916398484446i
0.54	58.3611	2.15054	17.4899	-216.489690030164+177.318124828048i
0.63	117	2.50896	12.5516	-14.7389208766024+200.283274775148i
0.72	147.792	2.86738	17.0078	236.166625-135.194458i
0.81	121.208	3.22581	7.40961	94.4086444063081-71.7078754235989i
0.9	8.01392	3.58423	7.52494	60.6155277504886+104.027370405919i
0.99	115.583	3.94265	27.8046	-222.221320315867+385.395251920546i
1.08	54.8889	4.30108	24.4904	202.445434688683-335.498335663127i
1.17	116.986	4.6595	11.0162	157.412041651482+79.301418671265i
1.26	98.375	5.01792	16.9224	209.668638251584+171.315747970775i
1.35	14.9722	5.37634	4.42267	-24.7659507706525-66.2873613078382i
1.44	83.9445	5.73477	19.8316	-317.305543
1.53	82.0139	6.09319	4.42267	-24.7659507706522+66.2873613078389i
1.62	26.9722	6.45161	16.9224	209.668638251583-171.315747970775i
1.71	121	6.81004	11.0162	157.412041651481-79.301418671265i
1.8	94.8055	7.16846	24.4904	202.445434688684+335.498335663127i
1.89	68.8195	7.52688	27.8046	-222.221320315868-385.395251920545i
1.98	154.819	7.8853	7.52494	60.6155277504886-104.027370405919i
2.07	84.2639	8.24373	7.40961	94.408644406308+71.7078754235988i
2.16	112.222	8.60215	17.0078	236.166625+135.194458i
2.25	206.764	8.96057	12.5516	-14.7389208766032-200.283274775148i
2.34	32.875	9.319	17.4899	-216.489690030164-177.318124828048i
2.43	79.3611	9.67742	12.766	127.071730038016-159.916398484446i
2.52	64.5833	10.0358	16.2432	131.499021311317-224.168290336873i
2.61	118.75	10.3943	7.36667	117.329044911339+11.2457968891846i
2.7	115.139	10.7527	12.4736	-180.516643971908+85.1156656070963i
2.79	142.889	11.1111	15.956	249.060146955977-56.0800107665587i
J01
Time	Data	FFT Freq	FFT Mag	FFT Complex			Max
0	171.181	0	397.563	6361.013884			18.2854
0.09	146.111	0.358423	9.16843	-78.1749917581396-124.129191319831i
0.18	212.278	0.716846	3.76402	-57.7811765611176-16.9795540762859i
0.27	225.597	1.07527	5.89586	-94.0522003168005-7.28295242674848i
0.36	186.472	1.43369	9.90607	-154.301598155211+36.226182347583i
0.45	236.375	1.79211	3.44127	9.16599495291585+54.2919571952785i
0.54	210.736	2.15054	8.39825	-124.896953725727+49.5641147831016i
0.63	210.806	2.50896	3.86826	61.5832443862069-6.17555579932147i
0.72	179.972	2.86738	14.2234	-129.555543+187.097197i
0.81	219.194	3.22581	18.2854	-289.9014007025-39.3955256579336i
0.9	211.278	3.58423	7.93307	121.718719760265+35.9938636111204i
0.99	172.875	3.94265	7.3281	109.63821636715-41.5565134535798i
1.08	236.889	4.30108	4.16235	-2.25400384478949+66.5594943475829i
1.17	211.306	4.6595	15.6396	248.416544987754+30.1060083430436i
1.26	198.472	5.01792	5.65925	54.6815785265789+72.1724867517331i
1.35	218.014	5.37634	9.43045	-136.008903916588-65.3338977597927i
1.44	192.347	5.73477	2.51303	40.2084060000002
1.53	165.722	6.09319	9.43045	-136.008903916588+65.333897759793i
1.62	214.472	6.45161	5.65925	54.6815785265788-72.1724867517331i
1.71	218.014	6.81004	15.6396	248.416544987754-30.1060083430445i
1.8	229.819	7.16846	4.16235	-2.25400384478955-66.559494347583i
1.89	132.431	7.52688	7.3281	109.638216367151+41.5565134535795i
1.98	208.417	7.8853	7.93307	121.718719760265-35.9938636111207i
2.07	215.542	8.24373	18.2854	-289.901400702499+39.3955256579344i
2.16	185.125	8.60215	14.2234	-129.555543-187.097197i
2.25	167.25	8.96057	3.86826	61.583244386207+6.1755557993212i
2.34	202.097	9.319	8.39825	-124.896953725726-49.5641147831013i
2.43	229.097	9.67742	3.44127	9.16599495291581-54.2919571952786i
2.52	153.722	10.0358	9.90607	-154.301598155211-36.2261823475829i
2.61	208.264	10.3943	5.89586	-94.0522003168003+7.28295242674886i
2.7	207.333	10.7527	3.76402	-57.7811765611176+16.979554076286i
2.79	183.806	11.1111	9.16843	-78.1749917581393+124.129191319831i
J02
Time	Data	FFT Freq	FFT Mag	FFT Complex			Max
0	144	0	297.188	4755			6.67263
0.09	151.875	0.358423	6.31778	-93.1387177380361+39.2843515955145i
0.18	133.625	0.716846	3.50084	-33.1289641929099+45.1661507847161i
0.27	139.5	1.07527	0.566728	8.73217611817784+2.44363028425265i
0.36	138.75	1.43369	2.25425	-35.0454951288349+8.52709684663308i
0.45	128.875	1.79211	6.14889	79.8994258509749-57.4032668818239i
0.54	154	2.15054	1.75858	-27.2045013379712-7.18459197461814i
0.63	153.5	2.50896	2.13746	-14.7729869622682-30.8440293431106i
0.72	146.125	2.86738	1.09782	-4.87499999999999+16.875i
0.81	145.75	3.22581	1.61918	-25.8853347154894+1.05721784297401i
0.9	149.25	3.58423	5.64452	5.87391872038694-90.1210366617929i
0.99	146.875	3.94265	6.67263	80.6245123634385-69.9846052768176i
1.08	160	4.30108	2.27335	-33.4545048711651+14.2770968466331i
1.17	159.625	4.6595	3.27986	-36.00811663927-38.1750276854078i
1.26	158.375	5.01792	3.33453	2.95954681049392-53.2702939024587i
1.35	156.875	5.37634	3.33516	48.549041722472+22.1482792069319i
1.44	138	5.73477	0.421875	6.75
1.53	146.5	6.09319	3.33516	48.5490417224719-22.1482792069322i
1.62	148.5	6.45161	3.33453	2.95954681049405+53.2702939024586i
1.71	155.875	6.81004	3.27986	-36.0081166392698+38.1750276854078i
1.8	164.875	7.16846	2.27335	-33.4545048711651-14.2770968466331i
1.89	162.125	7.52688	6.67263	80.6245123634387+69.9846052768174i
1.98	128.25	7.8853	5.64452	5.87391872038721+90.1210366617929i
2.07	164.625	8.24373	1.61918	-25.8853347154893-1.0572178429739i
2.16	148.75	8.60215	1.09782	-4.87500000000001-16.875i
2.25	140.875	8.96057	2.13746	-14.7729869622681+30.8440293431106i
[truncated: 1,468 more rows]

## Sheet: David's Results2
A03
Time	Data	FFT Freq	FFT Mag	FFT Complex			Max
0	45.6945	0	328.449	5255.180634			29.863
0.09	182.278	0.358423	11.8437	111.777426239229-153.022110882299i
0.18	219.847	0.716846	7.56859	-100.318481959925+67.8292141060192i
0.27	150.444	1.07527	20.7422	53.8797799659856+327.472423692417i
0.36	137.722	1.43369	2.69902	-40.7317543186633-14.3459244490285i
0.45	188.639	1.79211	21.5619	-299.622217629244-171.009801995132i
0.54	118.653	2.15054	18.8133	-295.979264049931+54.818464212338i
0.63	215.681	2.50896	10.0579	-69.0236191273264-145.372171305863i
0.72	181.903	2.86738	10.8191	-106.972229-136.097137i
0.81	248.75	3.22581	15.191	-163.34880086311+179.980656140825i
0.9	201.806	3.58423	15.8814	-221.622646737041+124.303027338887i
0.99	162	3.94265	29.863	-473.016715070614-67.4931122365845i
1.08	86.2917	4.30108	8.11818	-45.7404136813366+121.570701550971i
1.17	206.236	4.6595	2.4308	-16.1363968816571-35.3873098025926i
1.26	116.639	5.01792	9.27851	-5.07936325310257+148.369197232568i
1.35	164.556	5.37634	16.7877	-48.0651206332626-264.267874689167i
1.44	158.639	5.73477	22.0599	-352.958344
1.53	130.625	6.09319	16.7877	-48.0651206332616+264.267874689167i
1.62	166.597	6.45161	9.27851	-5.07936325310283-148.369197232568i
1.71	160.764	6.81004	2.4308	-16.1363968816571+35.3873098025922i
1.8	167.486	7.16846	8.11818	-45.7404136813368-121.570701550971i
1.89	167.486	7.52688	29.863	-473.016715070614+67.4931122365858i
1.98	160.944	7.8853	15.8814	-221.622646737041-124.303027338887i
2.07	111.264	8.24373	15.191	-163.34880086311-179.980656140825i
2.16	178.181	8.60215	10.8191	-106.972229+136.097137i
2.25	155.319	8.96057	10.0579	-69.0236191273263+145.372171305863i
2.34	85.25	9.319	18.8133	-295.979264049931-54.8184642123378i
2.43	173.944	9.67742	21.5619	-299.622217629244+171.009801995133i
2.52	216.153	10.0358	2.69902	-40.7317543186633+14.3459244490285i
2.61	190.75	10.3943	20.7422	53.8797799659843-327.472423692417i
2.7	209.306	10.7527	7.56859	-100.318481959925-67.8292141060195i
2.79	195.333	11.1111	11.8437	111.77742623923+153.022110882298i
A06
Time	Data	FFT Freq	FFT Mag	FFT Complex			Max
0	48.5	0	142.539	2280.625			27.3346
0.09	33.25	0.358423	23.0994	159.82849091883-333.243849183661i
0.18	80.625	0.716846	6.30408	-91.7793066773163+41.8372088396258i
0.27	129.75	1.07527	6.01639	-62.5310668066297-73.1865794479655i
0.36	77.75	1.43369	11.1952	92.7851640818291+153.218145750508i
0.45	100.125	1.79211	6.06749	-86.2817547011044-44.4966495893044i
0.54	103.125	2.15054	18.1125	-96.1409431867464+273.388689974224i
0.63	88.875	2.50896	9.6396	-11.6553036625891+153.792524506204i
0.72	64.625	2.86738	8.09258	27.6249999999999-126.5i
0.81	181.5	3.22581	27.3346	-129.446153280078+417.757643505788i
0.9	54.625	3.58423	8.45943	-18.9622403797426+134.015953786034i
0.99	44.25	3.94265	5.86689	87.8770298006979+33.0037914629855i
1.08	64.125	4.30108	10.2835	1.21483591817094-164.531854249492i
1.17	84.75	4.6595	15.9769	-82.2860336999112+242.024539722979i
1.26	127.125	5.01792	4.11462	61.8824902438057+22.4644726514359i
1.35	32.375	5.37634	15.171	-177.505208569215-165.568052065421i
1.44	86.25	5.73477	4.86719	-77.875
1.53	67.5	6.09319	15.171	-177.505208569214+165.568052065422i
1.62	7.375	6.45161	4.11462	61.8824902438058-22.4644726514359i
1.71	8.375	6.81004	15.9769	-82.286033699912-242.024539722979i
1.8	66.625	7.16846	10.2835	1.21483591817115+164.531854249492i
1.89	64.5	7.52688	5.86689	87.8770298006975-33.0037914629857i
1.98	49.25	7.8853	8.45943	-18.9622403797429-134.015953786034i
2.07	21.125	8.24373	27.3346	-129.446153280079-417.757643505788i
2.16	106.375	8.60215	8.09258	27.6250000000001+126.5i
2.25	62.375	8.96057	9.6396	-11.6553036625898-153.792524506204i
2.34	46.375	9.319	18.1125	-96.140943186747-273.388689974224i
2.43	66.625	9.67742	6.06749	-86.2817547011044+44.4966495893041i
2.52	50.25	10.0358	11.1952	92.7851640818288-153.218145750508i
2.61	58.875	10.3943	6.01639	-62.5310668066297+73.1865794479655i
2.7	68.375	10.7527	6.30408	-91.7793066773164-41.837208839626i
2.79	135	11.1111	23.0994	159.828490918831+333.24384918366i
A08
Time	Data	FFT Freq	FFT Mag	FFT Complex			Max
0	178.556	0	368.499	5895.986268			19.2695
0.09	180.167	0.358423	4.16192	-41.8817931769877+51.771113021909i
0.18	172.194	0.716846	10.373	108.988662403345+125.166249066894i
0.27	174.806	1.07527	11.4034	35.2601695023279-179.01447169769i
0.36	201.194	1.43369	15.5592	-51.0668626686148+243.653823473309i
0.45	171.403	1.79211	3.68105	-58.4971025883358-6.8493085153993i
0.54	169.292	2.15054	5.12226	81.398359747936+9.54618151051255i
0.63	185.764	2.50896	4.45437	-41.4947227535414+57.9447643296731i
0.72	152.528	2.86738	3.52108	-41.1944880000001-38.4305099999999i
0.81	143.028	3.22581	13.8473	210.864575985312+67.9964569907558i
0.9	178.222	3.58423	2.08545	23.9262234356095-23.2573493184241i
0.99	206.861	3.94265	19.2695	-266.475475535478+155.071796739007i
1.08	176.417	4.30108	13.9179	-22.0165713313854-221.596054526691i
1.17	210.333	4.6595	5.80324	24.5782816391937+89.5397929549755i
1.26	250.153	5.01792	4.37925	64.964466413109+26.2516342379574i
1.35	176.403	5.37634	9.70404	-18.7985170724905+154.122469081251i
1.44	198.111	5.73477	12.4575	-199.319336
1.53	203.25	6.09319	9.70404	-18.7985170724909-154.122469081251i
1.62	125.264	6.45161	4.37925	64.9644664131089-26.2516342379574i
1.71	179.292	6.81004	5.80324	24.5782816391934-89.5397929549754i
1.8	150.569	7.16846	13.9179	-22.016571331385+221.596054526691i
1.89	205.264	7.52688	19.2695	-266.475475535479-155.071796739006i
1.98	232.347	7.8853	2.08545	23.9262234356096+23.2573493184242i
2.07	176.278	8.24373	13.8473	210.864575985312-67.9964569907565i
2.16	154.319	8.60215	3.52108	-41.1944880000001+38.4305099999999i
2.25	236.042	8.96057	4.45437	-41.4947227535416-57.9447643296732i
2.34	130.389	9.319	5.12226	81.3983597479359-9.54618151051258i
2.43	192.583	9.67742	3.68105	-58.4971025883357+6.84930851539924i
2.52	191.875	10.0358	15.5592	-51.0668626686151-243.653823473309i
2.61	193.556	10.3943	11.4034	35.2601695023283+179.014471697689i
2.7	186.903	10.7527	10.373	108.988662403345-125.166249066894i
2.79	212.625	11.1111	4.16192	-41.8817931769878-51.7711130219089i
A09
Time	Data	FFT Freq	FFT Mag	FFT Complex			Max
0	217.375	0	434.195	6947.125			22.2014
0.09	303.875	0.358423	3.15617	37.5438074294038+33.7726244481436i
0.18	147.625	0.716846	7.25214	-112.17629722548+29.6721285390114i
0.27	199.5	1.07527	5.81033	-92.6670166444324-7.44173882374292i
0.36	197.625	1.43369	16.4039	186.26587296526-184.908793104386i
0.45	244.75	1.79211	16.7399	267.77413713117+5.8581430728819i
0.54	212.75	2.15054	17.8774	276.456197162737+73.4166687582663i
0.63	243	2.50896	5.74536	-46.3557150863726-79.3819712517612i
0.72	216.625	2.86738	12.5971	201.375+8.5i
0.81	208.5	3.22581	13.8619	-219.921629144961-28.7307724714063i
0.9	235.625	3.58423	11.044	36.6862448333131-172.854452894224i
0.99	215	3.94265	22.2014	-285.114255832232-211.879714902246i
1.08	208.25	4.30108	9.23875	108.48412703474-100.408793104386i
1.17	220	4.6595	11.3502	-100.608827991863-151.187479122016i
1.26	170.25	5.01792	9.78023	-10.9661447705705-156.098993113479i
1.35	191.125	5.37634	13.3068	-187.650499860713-100.584059094645i
1.44	295.75	5.73477	6.83594	-109.375
1.53	185.5	6.09319	13.3068	-187.650499860713+100.584059094645i
1.62	188.375	6.45161	9.78023	-10.9661447705702+156.098993113479i
1.71	238.25	6.81004	11.3502	-100.608827991862+151.187479122016i
1.8	225.625	7.16846	9.23875	108.48412703474+100.408793104386i
1.89	205.5	7.52688	22.2014	-285.114255832232+211.879714902247i
1.98	179.25	7.8853	11.044	36.6862448333135+172.854452894224i
2.07	198.5	8.24373	13.8619	-219.921629144961+28.7307724714068i
2.16	249	8.60215	12.5971	201.375-8.5i
2.25	246.25	8.96057	5.74536	-46.3557150863729+79.3819712517612i
2.34	253.875	9.319	17.8774	276.456197162737-73.4166687582667i
2.43	268.125	9.67742	16.7399	267.77413713117-5.8581430728829i
2.52	199.875	10.0358	16.4039	186.26587296526+184.908793104386i
2.61	145.5	10.3943	5.81033	-92.6670166444326+7.44173882374314i
2.7	221	10.7527	7.25214	-112.17629722548-29.672128539011i
2.79	214.875	11.1111	3.15617	37.5438074294038-33.772624448144i
A12
Time	Data	FFT Freq	FFT Mag	FFT Complex			Max
0	58.7639	0	92.1207	1473.930694			22.075
0.09	51.8195	0.358423	8.57287	-96.9666641468529+97.0151310775384i
0.18	12.6389	0.716846	10.3202	87.4518574747173-140.063761031953i
0.27	43.2917	1.07527	11.0637	-18.0071688334866+176.101623153632i
0.36	99.3055	1.43369	15.9029	-163.900318295369-194.626549333324i
0.45	14.8611	1.79211	6.58754	72.9857559224708+76.0418630708671i
0.54	20.0695	2.15054	7.02895	-105.497758649859+38.9638324254497i
0.63	64.4445	2.50896	8.77359	66.6116174935193-123.56672227633i
0.72	11	2.86738	16.8123	264.902679+46.7499389999998i
0.81	49.1945	3.22581	4.16366	50.3980361797619-43.5669710554815i
0.9	50.2639	3.58423	20.3995	290.062075270596-149.651718987524i
0.99	30.0139	3.94265	5.76473	-91.5225892300482+11.4469509645786i
1.08	56.5278	4.30108	11.9212	-125.127267704631-143.959861333324i
1.17	33.125	4.6595	22.075	82.8545373586096+343.343828680465i
1.26	19.2917	5.01792	16.3315	-245.127138095455-90.5126884449263i
1.35	35.7361	5.37634	11.507	173.424307256026-61.8147520684916i
1.44	28.7917	5.73477	4.91058	-78.5693040000002
1.53	109.167	6.09319	11.507	173.424307256026+61.8147520684914i
1.62	5.25	6.45161	16.3315	-245.127138095455+90.5126884449269i
1.71	175.861	6.81004	22.075	82.8545373586087-343.343828680465i
1.8	86.9167	7.16846	11.9212	-125.127267704631+143.959861333324i
1.89	9.56946	7.52688	5.76473	-91.5225892300482-11.4469509645783i
1.98	45.6528	7.8853	20.3995	290.062075270596+149.651718987523i
2.07	9.40277	8.24373	4.16366	50.3980361797622+43.5669710554813i
2.16	69.8333	8.60215	16.8123	264.902679-46.7499389999998i
2.25	25.1945	8.96057	8.77359	66.6116174935197+123.56672227633i
2.34	52.7083	9.319	7.02895	-105.497758649859-38.9638324254493i
2.43	23.2917	9.67742	6.58754	72.9857559224709-76.0418630708673i
2.52	70.1528	10.0358	15.9029	-163.900318295369+194.626549333324i
2.61	71.8195	10.3943	11.0637	-18.0071688334872-176.101623153632i
2.7	10.5139	10.7527	10.3202	87.4518574747177+140.063761031953i
2.79	29.4583	11.1111	8.57287	-96.966664146853-97.0151310775381i
A13
Time	Data	FFT Freq	FFT Mag	FFT Complex			Max
0	206	0	396.492	6343.875			19.728
0.09	238	0.358423	11.746	42.8768552919993+182.97974912757i
0.18	188.875	0.716846	14.3448	-222.732119970872-55.3940063809787i
0.27	153.25	1.07527	9.11718	88.5640570511319+115.913247613099i
0.36	164.25	1.43369	2.11458	15.0842622740244-30.2846410715657i
0.45	187	1.79211	19.728	238.550876559877-206.705654599852i
0.54	214.25	2.15054	15.8093	-39.0557412125272-249.915264421544i
0.63	213.75	2.50896	13.3752	213.897197874384+6.74841456064062i
0.72	212	2.86738	10.6518	143.625-91.75i
0.81	246.125	3.22581	12.1601	-193.458746279069-20.6802247062806i
0.9	152.25	3.58423	8.34343	88.137739674741+100.262711480439i
0.99	147.75	3.94265	7.07645	34.1484325675589-107.950864956012i
1.08	222.875	4.30108	4.04194	28.1657377259756+58.2153589284343i
1.17	209.5	4.6595	13.0078	-171.856728567019+117.392387980828i
1.26	173.125	5.01792	8.23044	126.150121508657+37.7839695210034i
1.35	133.125	5.37634	13.8772	-173.721944498861+138.275460584538i
1.44	196.125	5.73477	11.7891	-188.625
1.53	149.875	6.09319	13.8772	-173.721944498861-138.275460584538i
1.62	215.25	6.45161	8.23044	126.150121508657-37.7839695210038i
1.71	235.125	6.81004	13.0078	-171.85672856702-117.392387980827i
1.8	200.875	7.16846	4.04194	28.1657377259755-58.2153589284343i
1.89	233.25	7.52688	7.07645	34.1484325675589+107.950864956012i
1.98	193.5	7.8853	8.34343	88.1377396747411-100.262711480439i
2.07	248.875	8.24373	12.1601	-193.45874627907+20.6802247062812i
2.16	202	8.60215	10.6518	143.625+91.75i
2.25	198.25	8.96057	13.3752	213.897197874383-6.74841456064136i
2.34	199.25	9.319	15.8093	-39.0557412125263+249.915264421544i
2.43	254.875	9.67742	19.728	238.550876559877+206.705654599851i
2.52	206.5	10.0358	2.11458	15.0842622740245+30.2846410715657i
2.61	217	10.3943	9.11718	88.5640570511315-115.913247613099i
2.7	130.5	10.7527	14.3448	-222.732119970871+55.3940063809795i
2.79	200.5	11.1111	11.746	42.8768552919986-182.97974912757i
A14
Time	Data	FFT Freq	FFT Mag	FFT Complex			Max
0	152.625	0	355.727	5691.625			26.0515
0.09	165.75	0.358423	10.6951	-71.2685431102172-155.574308430936i
0.18	180.25	0.716846	6.7778	-103.967706675096+30.8378856941093i
0.27	217.5	1.07527	23.7193	35.1590966637279-377.877420469261i
0.36	195.25	1.43369	26.0515	-409.659577619781+76.9529489816703i
0.45	224	1.79211	4.47516	70.5986917954695+11.9482529137813i
0.54	187.625	2.15054	10.9989	159.463531819401-74.4374588276256i
0.63	164.75	2.50896	4.03421	-64.5419990774839-0.83435237045402i
0.72	158.25	2.86738	5.67947	-20.625+88.5i
0.81	103.125	3.22581	8.6129	110.322721496556-82.5802297563143i
0.9	195.875	3.58423	7.61603	82.9974526715724+89.2211810906011i
0.99	244.125	3.94265	9.41872	-87.025923007156+123.031808149711i
1.08	217.625	4.30108	10.422	54.9095776197809+157.45294898167i
1.17	254.5	4.6595	9.73066	6.89198020845911-155.537985216865i
1.26	156.875	5.01792	13.0891	-202.993277815877-51.503474387664i
1.35	215.25	5.37634	9.19403	145.863975030643-19.0643058003314i
1.44	134.375	5.73477	13.7422	-219.875
1.53	145.25	6.09319	9.19403	145.863975030644+19.0643058003308i
1.62	133	6.45161	13.0891	-202.993277815877+51.5034743876644i
1.71	182.375	6.81004	9.73066	6.89198020845978+155.537985216866i
1.8	157.75	7.16846	10.422	54.9095776197808-157.45294898167i
1.89	203.375	7.52688	9.41872	-87.0259230071564-123.031808149711i
1.98	202.625	7.8853	7.61603	82.997452671572-89.2211810906013i
2.07	179.625	8.24373	8.6129	110.322721496556+82.580229756314i
2.16	144.875	8.60215	5.67947	-20.6250000000001-88.5i
2.25	179.125	8.96057	4.03421	-64.5419990774837+0.834352370454191i
2.34	200.125	9.319	10.9989	159.463531819402+74.4374588276251i
2.43	157.75	9.67742	4.47516	70.5986917954695-11.9482529137815i
2.52	196.875	10.0358	26.0515	-409.659577619781-76.95294898167i
2.61	158.5	10.3943	23.7193	35.1590966637292+377.877420469261i
2.7	121.875	10.7527	6.7778	-103.967706675096-30.8378856941091i
2.79	160.75	11.1111	10.6951	-71.2685431102166+155.574308430937i
A20
Time	Data	FFT Freq	FFT Mag	FFT Complex			Max
0	63	0	269.102	4305.625			34.2839
0.09	191.875	0.358423	23.0769	114.116126678577+351.153915148998i
0.18	71.5	0.716846	29.0058	-318.307648150397-337.731734271539i
0.27	64.75	1.07527	17.8491	-284.682625174721+22.6840354905799i
0.36	199	1.43369	34.2839	316.936304642311+447.716111717937i
0.45	197.5	1.79211	20.4402	-296.883927934789+137.174657588067i
0.54	135.875	2.15054	5.00751	-76.3163209604982-24.393590736769i
0.63	177.375	2.50896	7.40846	-73.4437218601901-93.0411709143202i
0.72	139.875	2.86738	22.2226	113.75-336.875i
0.81	150.25	3.22581	32.9897	-203.811057573611-486.899865647305i
0.9	71.875	3.58423	5.92617	-47.0143251088709-82.3422921845483i
0.99	12.125	3.94265	28.6841	-121.352573181441-442.611138644113i
1.08	107.375	4.30108	15.9375	-254.93630464231+5.71611171793722i
1.17	94.75	4.6595	14.7446	225.061695190569+70.7262331072567i
1.26	17.125	5.01792	19.4078	-306.361705780235-50.6804357193183i
1.35	235.625	5.37634	15.6221	233.996083855605-87.8767857351295i
1.44	113.875	5.73477	20.6953	-331.125
1.53	178.625	6.09319	15.6221	233.996083855605+87.8767857351281i
1.62	83.375	6.45161	19.4078	-306.361705780235+50.6804357193185i
1.71	134.875	6.81004	14.7446	225.06169519057-70.7262331072582i
1.8	99	7.16846	15.9375	-254.93630464231-5.71611171793651i
1.89	160.875	7.52688	28.6841	-121.352573181439+442.611138644112i
1.98	218.125	7.8853	5.92617	-47.0143251088709+82.3422921845479i
2.07	194.625	8.24373	32.9897	-203.811057573609+486.899865647305i
2.16	224	8.60215	22.2226	113.75+336.875i
2.25	164	8.96057	7.40846	-73.4437218601896+93.0411709143207i
2.34	131.125	9.319	5.00751	-76.3163209604979+24.3935907367688i
2.43	102.375	9.67742	20.4402	-296.883927934789-137.174657588066i
2.52	104.375	10.0358	34.2839	316.93630464231-447.716111717937i
2.61	189.75	10.3943	17.8491	-284.682625174721-22.6840354905789i
2.7	207.75	10.7527	29.0058	-318.307648150396+337.731734271539i
2.79	69	11.1111	23.0769	114.116126678576-351.153915148998i
A24
Time	Data	FFT Freq	FFT Mag	FFT Complex			Max
0	252.375	0	537.75	8604			37.9375
0.09	273	0.358423	31.2095	-77.390851435134-493.317735845329i
0.18	291.5	0.716846	22.6115	361.767500771507+3.48748200362127i
0.27	367.75	1.07527	17.0899	39.2801512639644-270.602936592569i
0.36	270	1.43369	14.2934	-191.644597488888+124.79252339471i
0.45	336.25	1.79211	24.3706	-376.213681325946+102.511739274328i
0.54	256.875	2.15054	8.93986	142.85033110606-7.32127429016509i
0.63	256.625	2.50896	8.42759	-115.414458629378-69.725978771644i
0.72	212.375	2.86738	1.46908	-20.5+11.5i
0.81	248.625	3.22581	9.13237	-45.2191245416919+138.944788586777i
0.9	336.625	3.58423	12.8862	156.337223053427+134.418318069749i
0.99	299.375	3.94265	16.4317	-253.908872617435-68.1968003908955i
1.08	297.5	4.30108	14.6183	230.144597488888-41.7074766052906i
1.17	331.125	4.6595	13.5746	212.955840699832-42.6938541552703i
1.26	265.375	5.01792	9.41098	9.54494506900724-150.272925636464i
1.35	323.125	5.37634	10.5773	-33.0890034142127+165.970653615613i
1.44	333.5	5.73477	37.9375	-607
1.53	289	6.09319	10.5773	-33.0890034142129-165.970653615613i
1.62	195.375	6.45161	9.41098	9.54494506900753+150.272925636464i
1.71	280.75	6.81004	13.5746	212.955840699833+42.6938541552694i
1.8	185.5	7.16846	14.6183	230.144597488888+41.7074766052902i
1.89	287.25	7.52688	16.4317	-253.908872617435+68.1968003908959i
1.98	258.875	7.8853	12.8862	156.337223053426-134.418318069749i
2.07	242.875	8.24373	9.13237	-45.2191245416922-138.944788586777i
2.16	205.875	8.60215	1.46908	-20.5-11.5i
2.25	248.625	8.96057	8.42759	-115.414458629377+69.7259787716441i
2.34	139.625	9.319	8.93986	142.850331106059+7.32127429016513i
2.43	266.25	9.67742	24.3706	-376.213681325947-102.511739274327i
2.52	231.875	10.0358	14.2934	-191.644597488888-124.792523394709i
2.61	283.125	10.3943	17.0899	39.2801512639652+270.602936592568i
2.7	265.25	10.7527	22.6115	361.767500771507-3.48748200362184i
2.79	271.75	11.1111	31.2095	-77.3908514351326+493.317735845329i
B03
Time	Data	FFT Freq	FFT Mag	FFT Complex			Max
0	220	0	451.539	7224.625			13.876
0.09	218.75	0.358423	10.3701	-151.185850273914+68.3585620291834i
0.18	237.125	0.716846	7.06844	10.7463213923147+112.583339746581i
0.27	182.875	1.07527	5.38668	-76.7124678413474-39.2858395849992i
0.36	181.25	1.43369	9.12982	127.20521279348+71.8147545195112i
0.45	213.875	1.79211	5.40387	59.8814713932695-62.3687560769847i
0.54	268	2.15054	5.49805	-61.8776101060064-62.5274190926546i
0.63	184	2.50896	13.876	125.806062344042-182.932312104493i
0.72	243.875	2.86738	6.53002	-65.375-81.5i
0.81	207.375	3.22581	12.7714	-154.587832972321+133.635088788995i
0.9	258.875	3.58423	7.69713	123.151996723646+0.704813954378775i
0.99	185.25	3.94265	7.76706	23.3169295300789+122.06596075113i
1.08	204.875	4.30108	12.2931	51.5447872065199+189.814754519511i
1.17	278.125	4.6595	10.7398	-98.2666329919949-140.965913170145i
1.26	248.625	5.01792	7.65109	-113.520708009954+45.8155727936153i
1.35	239.625	5.37634	8.18108	4.7483208121881+130.811172509409i
1.44	253.375	5.73477	12.8516	205.625
1.53	218.75	6.09319	8.18108	4.7483208121875-130.811172509409i
1.62	235.375	6.45161	7.65109	-113.520708009954-45.815572793615i
1.71	221.875	6.81004	10.7398	-98.2666329919944+140.965913170146i
1.8	236.375	7.16846	12.2931	51.5447872065196-189.814754519511i
1.89	202.875	7.52688	7.76706	23.3169295300785-122.06596075113i
1.98	204	7.8853	7.69713	123.151996723646-0.704813954379112i
2.07	268.375	8.24373	12.7714	-154.587832972322-133.635088788994i
2.16	239.875	8.60215	6.53002	-65.375+81.5i
2.25	220	8.96057	13.876	125.806062344042+182.932312104492i
2.34	243.25	9.319	5.49805	-61.8776101060063+62.5274190926548i
2.43	207.375	9.67742	5.40387	59.8814713932697+62.3687560769845i
2.52	245.25	10.0358	9.12982	127.20521279348-71.8147545195114i
2.61	235.75	10.3943	5.38668	-76.712467841347+39.2858395849994i
2.7	195	10.7527	7.06844	10.7463213923144-112.583339746582i
2.79	224.625	11.1111	10.3701	-151.185850273915-68.3585620291829i
B04
Time	Data	FFT Freq	FFT Mag	FFT Complex			Max
0	252.875	0	332.195	5315.125			22.7256
0.09	207.25	0.358423	8.17249	130.681328135628-4.53103354021457i
0.18	183.125	0.716846	17.9778	120.167383684694+261.341489075368i
0.27	129.125	1.07527	11.0237	124.504487403335-124.932757162219i
0.36	156.5	1.43369	14.9684	144.078656903985-191.308581272022i
0.45	162.75	1.79211	4.31293	32.6206541358431-60.8099136576769i
0.54	133.125	2.15054	9.91252	156.684250226932+24.5790153392496i
0.63	114.375	2.50896	16.8913	262.263289984932-65.2601224658672i
0.72	157.75	2.86738	10.3358	-104.25-128.375i
0.81	185.125	3.22581	9.97406	75.0179289656791-140.85335296319i
0.9	208.125	3.58423	1.11664	6.794411482633-16.5237984031359i
0.99	172.5	3.94265	7.18982	109.327703676273+35.7908222851827i
1.08	159	4.30108	11.4166	-167.578656903985+72.6914187279785i
1.17	178.375	4.6595	22.7256	207.817447054456-298.369340794026i
1.26	168.125	5.01792	14.3252	186.853954605741+132.738675332982i
1.35	206.375	5.37634	9.49693	101.767160643853+112.838416387796i
1.44	122.375	5.73477	0.210938	3.375
1.53	158.5	6.09319	9.49693	101.767160643853-112.838416387796i
1.62	193	6.45161	14.3252	186.853954605741-132.738675332982i
1.71	104.125	6.81004	22.7256	207.817447054457+298.369340794025i
1.8	154.875	7.16846	11.4166	-167.578656903986-72.6914187279783i
1.89	122.625	7.52688	7.18982	109.327703676273-35.7908222851829i
1.98	151.625	7.8853	1.11664	6.79441148263309+16.5237984031362i
2.07	199.375	8.24373	9.97406	75.0179289656796+140.85335296319i
2.16	99.875	8.60215	10.3358	-104.25+128.375i
2.25	221.25	8.96057	16.8913	262.263289984932+65.2601224658668i
2.34	172.625	9.319	9.91252	156.684250226932-24.5790153392497i
2.43	192	9.67742	4.31293	32.6206541358433+60.8099136576774i
2.52	174.25	10.0358	14.9684	144.078656903986+191.308581272021i
2.61	156.25	10.3943	11.0237	124.504487403336+124.932757162219i
2.7	172	10.7527	17.9778	120.167383684693-261.341489075368i
2.79	145.875	11.1111	8.17249	130.681328135628+4.53103354021487i
B08
Time	Data	FFT Freq	FFT Mag	FFT Complex			Max
0	81.625	0	161.398	2582.375			30.814
0.09	182.625	0.358423	15.5225	226.879052602387+101.038731892178i
0.18	118.375	0.716846	30.814	250.352792203969-424.730874605706i
0.27	121.5	1.07527	8.58038	-108.629627681423+83.946855610541i
0.36	76.125	1.43369	19.294	-132.908085182071-278.628278106444i
0.45	107.625	1.79211	14.1906	227.033954166319-2.69218723087083i
0.54	107.25	2.15054	25.9976	43.7120325231131-413.65853580976i
0.63	83.75	2.50896	6.00802	-33.5161544339921+90.0962369183991i
0.72	74.75	2.86738	7.95954	-83.2500000000001-96.375i
0.81	10.625	3.22581	13.0778	63.6944507101187-199.315527747218i
0.9	21.75	3.58423	11.3903	40.2827636568439+177.737630709918i
0.99	45.375	3.94265	9.77997	-154.33382119204-25.8247463296848i
1.08	93.875	4.30108	5.56954	75.1580851820706-47.8782781064444i
1.17	47.875	4.6595	10.5789	-168.771821791951+12.8724313665645i
1.26	25.375	5.01792	17.8239	-160.347588383927-235.834708086028i
1.35	13.25	5.37634	6.33104	-93.3560323794176-39.3148979186001i
1.44	86.75	5.73477	2.85156	45.625
1.53	104.875	6.09319	6.33104	-93.3560323794174+39.3148979186004i
1.62	154.625	6.45161	17.8239	-160.347588383927+235.834708086029i
1.71	156.5	6.81004	10.5789	-168.771821791951-12.8724313665642i
1.8	34.625	7.16846	5.56954	75.1580851820709+47.878278106444i
1.89	98.25	7.52688	9.77997	-154.33382119204+25.8247463296853i
1.98	107	7.8853	11.3903	40.2827636568433-177.737630709918i
2.07	26.75	8.24373	13.0778	63.6944507101189+199.315527747217i
2.16	50.125	8.60215	7.95954	-83.2499999999999+96.375i
2.25	64	8.96057	6.00802	-33.5161544339926-90.0962369183989i
2.34	112.25	9.319	25.9976	43.7120325231138+413.658535809759i
2.43	64.125	9.67742	14.1906	227.033954166319+2.6921872308701i
2.52	117.5	10.0358	19.294	-132.90808518207+278.628278106444i
2.61	66.5	10.3943	8.58038	-108.629627681423-83.9468556105408i
2.7	52	10.7527	30.814	250.35279220397+424.730874605706i
2.79	74.75	11.1111	15.5225	226.879052602387-101.038731892178i
B12
Time	Data	FFT Freq	FFT Mag	FFT Complex			Max
0	56.75	0	194.758	3116.125			33.7578
0.09	54.375	0.358423	26.5933	-279.637101947123-320.697637074512i
0.18	109.875	0.716846	21.7224	-347.544603285203-3.17934553295265i
0.27	75.75	1.07527	3.99149	-3.41954822330199+63.7721598513768i
0.36	78.5	1.43369	3.13283	41.1972221513642-28.554085374294i
0.45	48.875	1.79211	3.91875	49.1707286323396+38.9040451085068i
0.54	208	2.15054	9.65254	13.9351318085228-153.81059973779i
0.63	154.375	2.50896	18.1678	-189.921644927614-220.062142921304i
0.72	101	2.86738	17.0176	-146.125+229.75i
0.81	127.5	3.22581	3.16744	-29.7639500977768+41.018028429763i
0.9	159.375	3.58423	16.0715	148.985854604683+209.585260409569i
0.99	123.75	3.94265	10.7454	-43.597160492032-166.307379224955i
1.08	173.75	4.30108	10.9334	-67.6972221513643-161.304085374294i
1.17	44	4.6595	8.47628	-67.0080065834876+117.910284295151i
1.26	120.5	5.01792	8.95236	143.123616871997+5.7165146144054i
1.35	80.625	5.37634	11.5602	-141.823316361005+118.732083053792i
1.44	145	5.73477	33.7578	540.125
1.53	34.625	6.09319	11.5602	-141.823316361006-118.732083053792i
1.62	120.75	6.45161	8.95236	143.123616871997-5.71651461440578i
1.71	115.625	6.81004	8.47628	-67.0080065834881-117.910284295151i
1.8	90.75	7.16846	10.9334	-67.6972221513641+161.304085374294i
1.89	67.25	7.52688	10.7454	-43.5971604920315+166.307379224955i
1.98	120.75	7.8853	16.0715	148.985854604682-209.585260409569i
2.07	84.75	8.24373	3.16744	-29.7639500977768-41.0180284297634i
2.16	111.125	8.60215	17.0176	-146.125-229.75i
2.25	100.875	8.96057	18.1678	-189.921644927613+220.062142921304i
2.34	70.375	9.319	9.65254	13.9351318085235+153.81059973779i
2.43	78.625	9.67742	3.91875	49.1707286323397-38.9040451085072i
2.52	84.125	10.0358	3.13283	41.1972221513642+28.554085374294i
2.61	51.625	10.3943	3.99149	-3.41954822330215-63.7721598513768i
2.7	77.5	10.7527	21.7224	-347.544603285203+3.1793455329536i
2.79	45.375	11.1111	26.5933	-279.637101947121+320.697637074512i
B18
Time	Data	FFT Freq	FFT Mag	FFT Complex			Max
0	118.279	0	300.401	4806.41339			11.3697
0.09	151.827	0.358423	11.3697	-181.40314139368-13.6502871183876i
0.18	146.115	0.716846	5.68486	55.8192768523665-71.815978792139i
0.27	162.269	1.07527	6.27225	-98.6531999994023-18.4084958120077i
0.36	141.058	1.43369	0.958986	-6.49267004127177+13.9024031246295i
0.45	157.894	1.79211	6.86585	-74.3858962681808-80.8365854202074i
0.54	128.529	2.15054	8.11065	8.00070483740621-129.523501059703i
0.63	157.673	2.50896	8.1161	-76.6134701978378+104.849240916825i
0.72	180.731	2.86738	7.78453	121.057678+29.2979719999998i
0.81	129.096	3.22581	5.86923	-33.9215928217119-87.5670593070675i
0.9	120.413	3.58423	2.69063	-38.6329370337182+18.9948666614968i
0.99	150.077	3.94265	6.58593	-20.9182839953347+103.277808593353i
1.08	174.356	4.30108	1.18513	-14.2572059587283-12.5016528753703i
1.17	149.154	4.6595	3.07905	48.9562622276871-5.50451823373057i
1.26	149.231	5.01792	6.82201	-108.725372656055-9.64380307093872i
1.35	168.087	5.37634	8.7605	-107.675909551541-89.7384277775643i
1.44	186.356	5.73477	2.13762	34.2019660000001
1.53	181.231	6.09319	8.7605	-107.67590955154+89.7384277775644i
1.62	154.644	6.45161	6.82201	-108.725372656055+9.64380307093894i
1.71	145.452	6.81004	3.07905	48.9562622276871+5.50451823373025i
1.8	168.413	7.16846	1.18513	-14.2572059587283+12.5016528753703i
1.89	137.779	7.52688	6.58593	-20.9182839953349-103.277808593354i
1.98	182.769	7.8853	2.69063	-38.6329370337183-18.9948666614969i
2.07	140.49	8.24373	5.86923	-33.9215928217115+87.5670593070673i
2.16	144.788	8.60215	7.78453	121.057678-29.2979719999998i
2.25	128.173	8.96057	8.1161	-76.6134701978379-104.849240916826i
2.34	147.038	9.319	8.11065	8.00070483740641+129.523501059703i
2.43	144.433	9.67742	6.86585	-74.3858962681804+80.8365854202074i
2.52	156.702	10.0358	0.958986	-6.49267004127179-13.9024031246295i
2.61	143.25	10.3943	6.27225	-98.6531999994021+18.4084958120079i
2.7	120.885	10.7527	5.68486	55.8192768523666+71.8159787921389i
2.79	139.221	11.1111	11.3697	-181.40314139368+13.650287118388i
B21
Time	Data	FFT Freq	FFT Mag	FFT Complex			Max
0	201.15	0	290.473	4647.574952			18.0155
0.09	175.05	0.358423	10.9616	125.220780344677+122.800407062072i
0.18	137.825	0.716846	10.7604	39.5924861407023+167.552484916663i
0.27	101.825	1.07527	6.99015	107.550322066411+30.6865463024838i
0.36	115.25	1.43369	18.0155	265.814110716842-111.489879537813i
0.45	126.05	1.79211	13.3451	207.231943960455+51.4455878819247i
0.54	129.75	2.15054	4.73943	31.7961543765925+68.8427962252129i
0.63	145.225	2.50896	12.2912	146.790457988239-130.870994117473i
0.72	128.9	2.86738	4.39761	62.049988+33.1750480000001i
0.81	155.375	3.22581	4.76162	-60.1836346972844+46.714325241072i
0.9	179.3	3.58423	8.66078	132.669498083544+40.0140566750225i
0.99	114.85	3.94265	7.15643	-95.8842642512522-62.586810400535i
1.08	134.3	4.30108	10.6962	-12.1141587168419+170.710072462187i
1.17	155.85	4.6595	3.19114	-44.3650017470338+25.2721862776111i
1.26	118.45	5.01792	4.96957	-15.558138600838-77.9762066335274i
1.35	150.625	5.37634	5.51196	53.6393963357892+70.0037646782039i
1.44	146.15	5.73477	6.20469	-99.2750239999996
1.53	121.5	6.09319	5.51196	53.6393963357888-70.0037646782039i
1.62	137.3	6.45161	4.96957	-15.558138600838+77.9762066335276i
1.71	178.35	6.81004	3.19114	-44.3650017470339-25.2721862776108i
1.8	117.975	7.16846	10.6962	-12.1141587168423-170.710072462187i
1.89	127.725	7.52688	7.15643	-95.8842642512522+62.5868104005355i
1.98	99.65	7.8853	8.66078	132.669498083544-40.0140566750227i
2.07	167	8.24373	4.76162	-60.1836346972847-46.7143252410716i
2.16	171.275	8.60215	4.39761	62.049988-33.1750480000001i
2.25	171.8	8.96057	12.2912	146.790457988239+130.870994117473i
2.34	169.15	9.319	4.73943	31.7961543765923-68.8427962252128i
2.43	147.025	9.67742	13.3451	207.231943960455-51.4455878819251i
2.52	153.1	10.0358	18.0155	265.814110716842+111.489879537813i
2.61	136.775	10.3943	6.99015	107.550322066411-30.686546302484i
2.7	134.625	10.7527	10.7604	39.5924861407019-167.552484916663i
2.79	198.4	11.1111	10.9616	125.220780344676-122.800407062072i
B22
Time	Data	FFT Freq	FFT Mag	FFT Complex			Max
0	111.625	0	509.039	8144.625			41.5234
0.09	270.625	0.358423	30.5756	-475.035284058324+116.905291729072i
0.18	291.375	0.716846	7.67032	11.8548947621804-122.151189561685i
0.27	221.5	1.07527	24.8503	-163.813856525096+362.291131618556i
0.36	168.875	1.43369	41.5234	-517.185794773342-417.028372646398i
0.45	372	1.79211	5.49064	-55.6750282555346-67.9556355827262i
0.54	165.75	2.15054	21.2316	-304.375888269213-150.849395790811i
0.63	217.625	2.50896	14.3175	-20.6377702303384-228.149229550002i
0.72	245.5	2.86738	33.7151	14.3749999999997-539.25i
0.81	322.375	3.22581	23.1599	-368.129698268381+42.3506979829647i
0.9	228.125	3.58423	34.1388	-519.366039052289+169.163690352375i
0.99	265.75	3.94265	28.8729	-432.195017356769-163.158833632815i
1.08	269	4.30108	34.4205	529.685794773341-150.7783726464i
1.17	270.375	4.6595	11.5208	-159.24041269274+92.8507767911187i
1.26	289.125	5.01792	38.9087	530.88703255932-325.138103418499i
1.35	116.125	5.37634	25.3872	-340.272932612817-221.831937515308i
1.44	363.5	5.73477	2.14844	-34.375
1.53	235.25	6.09319	25.3872	-340.272932612816+221.831937515309i
1.62	378.125	6.45161	38.9087	530.887032559322+325.138103418498i
1.71	367.875	6.81004	11.5208	-159.24041269274-92.8507767911191i
1.8	272.875	7.16846	34.4205	529.685794773342+150.778372646398i
1.89	351.125	7.52688	28.8729	-432.195017356768+163.158833632816i
1.98	195.625	7.8853	34.1388	-519.366039052289-169.163690352374i
2.07	152.375	8.24373	23.1599	-368.129698268381-42.3506979829644i
2.16	299.875	8.60215	33.7151	14.3750000000003+539.25i
2.25	244.25	8.96057	14.3175	-20.637770230338+228.149229550002i
2.34	179.125	9.319	21.2316	-304.375888269212+150.849395790812i
2.43	317.875	9.67742	5.49064	-55.6750282555342+67.9556355827257i
2.52	303.5	10.0358	41.5234	-517.185794773341+417.0283726464i
2.61	248.375	10.3943	24.8503	-163.813856525097-362.291131618556i
2.7	293.125	10.7527	7.67032	11.8548947621808+122.151189561685i
2.79	116	11.1111	30.5756	-475.035284058324-116.905291729072i
B23
Time	Data	FFT Freq	FFT Mag	FFT Complex			Max
0	243.663	0	456.364	7301.817198			25.944
0.09	286.837	0.358423	4.15469	37.5210628675298-54.8734750168108i
0.18	248.106	0.716846	6.3395	-66.5827469543612-76.5192075969462i
0.27	247.74	1.07527	16.7603	-110.793006783798-244.207589697976i
0.36	217.846	1.43369	8.363	62.3671731051872-118.384690550405i
0.45	266.75	1.79211	11.4712	45.5898311993105-177.786922183437i
0.54	186.721	2.15054	13.2242	-45.5305833953574-206.630127088537i
0.63	269.942	2.50896	8.56575	-83.6335699644227-108.57576955304i
0.72	231.692	2.86738	25.6518	393.221223-117.596037i
0.81	241.673	3.22581	14.8545	-232.216471952497-50.6329778624721i
0.9	173.413	3.58423	9.12535	106.286410877317-100.104011390797i
0.99	224.548	3.94265	15.6757	-250.781806969963-3.8317037279828i
1.08	238.587	4.30108	17.6137	175.286696894812-220.673142550406i
1.17	267.779	4.6595	9.76424	124.332922687329+94.5962381264164i
1.26	197.49	5.01792	6.93144	22.4421514724009-108.608695899207i
1.35	199.413	5.37634	25.944	48.05794291651-412.312785957304i
1.44	296.404	5.73477	2.76743	44.2788080000005
1.53	228.183	6.09319	25.944	48.0579429165114+412.312785957303i
1.62	146.394	6.45161	6.93144	22.4421514724013+108.608695899206i
1.71	251.087	6.81004	9.76424	124.332922687329-94.5962381264172i
1.8	243.404	7.16846	17.6137	175.286696894813+220.673142550405i
1.89	174.99	7.52688	15.6757	-250.781806969962+3.83170372798344i
1.98	251.894	7.8853	9.12535	106.286410877317+100.104011390797i
2.07	190.827	8.24373	14.8545	-232.216471952497+50.6329778624724i
2.16	304.221	8.60215	25.6518	393.221223+117.596037i
2.25	219.875	8.96057	8.56575	-83.6335699644226+108.57576955304i
2.34	226.471	9.319	13.2242	-45.5305833953568+206.630127088537i
2.43	234.317	9.67742	11.4712	45.5898311993111+177.786922183437i
2.52	257.317	10.0358	8.363	62.3671731051875+118.384690550406i
2.61	187.096	10.3943	16.7603	-110.793006783798+244.207589697977i
2.7	209.423	10.7527	6.3395	-66.5827469543608+76.5192075969466i
2.79	137.712	11.1111	4.15469	37.5210628675302+54.8734750168109i
C04
Time	Data	FFT Freq	FFT Mag	FFT Complex			Max
0	192.125	0	328.422	5254.75			22.7893
0.09	213.75	0.358423	22.7893	361.686603395697-46.2255345608933i
0.18	201.125	0.716846	3.56888	-56.580041416111-7.70367389073608i
0.27	189.75	1.07527	11.4049	115.875842157374-140.965174366823i
0.36	181.75	1.43369	14.0667	103.436336368202-199.890764646288i
0.45	164.375	1.79211	5.10696	81.6569852659978-2.97988971692056i
0.54	156.125	2.15054	6.28446	-45.4370077640192+89.6997564397925i
0.63	162	2.50896	2.76057	44.0325106888447+3.47053832657609i
0.72	154.75	2.86738	8.75169	2.74999999999992-140i
0.81	187.875	3.22581	15.5658	70.7617999699562+238.789162479838i
0.9	194.5	3.58423	12.4291	-197.89209555715-19.6546897851677i
0.99	127.625	3.94265	7.15448	53.5617327586058-101.167674068743i
1.08	172.75	4.30108	13.9554	-222.186336368203-22.1407646462878i
1.17	128.375	4.6595	10.4211	129.394292529729-105.159055373056i
1.26	177.5	5.01792	9.80846	142.40914473728+65.9418798843033i
1.35	112.25	5.37634	15.8351	-252.969766766203+14.0869929379602i
1.44	116.625	5.73477	14.5156	232.25
1.53	139.5	6.09319	15.8351	-252.969766766204-14.0869929379591i
1.62	189.625	6.45161	9.80846	142.40914473728-65.9418798843037i
1.71	67	6.81004	10.4211	129.394292529729+105.159055373056i
1.8	199.25	7.16846	13.9554	-222.186336368203+22.140764646288i
1.89	142.375	7.52688	7.15448	53.5617327586059+101.167674068743i
1.98	132	7.8853	12.4291	-197.89209555715+19.6546897851682i
2.07	148.375	8.24373	15.5658	70.7617999699552-238.789162479838i
2.16	193.375	8.60215	8.75169	2.75000000000008+140i
2.25	218.5	8.96057	2.76057	44.0325106888443-3.47053832657613i
2.34	144.375	9.319	6.28446	-45.4370077640193-89.6997564397925i
2.43	190.125	9.67742	5.10696	81.6569852659977+2.97988971692048i
2.52	162.5	10.0358	14.0667	103.436336368203+199.890764646288i
2.61	130.875	10.3943	11.4049	115.875842157374+140.965174366823i
2.7	175.125	10.7527	3.56888	-56.5800414161111+7.7036738907361i
2.79	188.5	11.1111	22.7893	361.686603395697+46.2255345608923i
C07
Time	Data	FFT Freq	FFT Mag	FFT Complex			Max
0	131.5	0	199.672	3194.75			21.9937
0.09	70.75	0.358423	5.7454	19.0788318877324+89.9246950807781i
0.18	122.5	0.716846	2.13555	29.4061406500709-17.4006525384682i
0.27	80.75	1.07527	5.08196	-75.0685411747306+31.2451647970681i
0.36	80.875	1.43369	2.2553	-35.3574945521653-7.20799961555358i
0.45	93.875	1.79211	21.9937	349.900229121903-37.4536219411162i
0.54	118.375	2.15054	8.24215	-111.371505351695-70.6204690889451i
0.63	119.375	2.50896	4.38556	67.2615207902007+19.989263543709i
0.72	96.875	2.86738	7.91275	37.2500000000001+121i
0.81	92.125	3.22581	5.03532	-36.7287800229909+71.7059003103693i
0.9	28	3.58423	1.82277	-29.0934837526353-2.03237397232093i
0.99	106.875	3.94265	14.85	159.460461408277+176.143345898386i
1.08	96.875	4.30108	2.24317	20.8574945521652-29.2079996155536i
1.17	118.75	4.6595	13.2769	32.7193043051629+209.895650133414i
1.26	117.25	5.01792	7.245	-57.4411515457402+100.687442578156i
1.35	91.75	5.37634	12.1745	166.376973684446-101.305150655718i
1.44	46.125	5.73477	3.82812	-61.25
1.53	126.375	6.09319	12.1745	166.376973684446+101.305150655718i
1.62	92.375	6.45161	7.245	-57.4411515457405-100.687442578156i
1.71	146.625	6.81004	13.2769	32.7193043051623-209.895650133413i
1.8	127.625	7.16846	2.24317	20.8574945521653+29.2079996155536i
1.89	69.5	7.52688	14.85	159.460461408277-176.143345898386i
1.98	82.125	7.8853	1.82277	-29.0934837526353+2.03237397232084i
2.07	89.375	8.24373	5.03532	-36.7287800229911-71.705900310369i
2.16	122.875	8.60215	7.91275	37.2499999999999-121i
2.25	84	8.96057	4.38556	67.2615207902005-19.9892635437091i
2.34	134	9.319	8.24215	-111.371505351695+70.6204690889452i
2.43	119.375	9.67742	21.9937	349.900229121903+37.4536219411153i
2.52	99.25	10.0358	2.2553	-35.3574945521652+7.20799961555364i
2.61	98.125	10.3943	5.08196	-75.0685411747306-31.2451647970676i
2.7	70.125	10.7527	2.13555	29.4061406500709+17.4006525384681i
2.79	120.375	11.1111	5.7454	19.0788318877323-89.9246950807781i
C09
Time	Data	FFT Freq	FFT Mag	FFT Complex			Max
0	193.75	0	225.625	3610			34.4057
0.09	133.75	0.358423	12.8672	-12.8103284570247+205.476505892885i
0.18	114.5	0.716846	13.2468	-12.3614763100027+211.587884732804i
0.27	6.75	1.07527	7.58251	112.295123011857+45.9170835113513i
0.36	48.125	1.43369	34.4057	546.528372646399+65.9363363682023i
0.45	77.25	1.79211	16.5371	253.586293575713-75.5235655297005i
0.54	72.375	2.15054	3.73082	-27.5106243086614-52.9758589616377i
0.63	178.375	2.50896	19.814	198.849461296138-246.907341746726i
0.72	120	2.86738	6.52998	-9.99999999999994+104i
0.81	85.75	3.22581	12.5758	187.425106692192+73.2007915935802i
0.9	163.5	3.58423	8.47201	-133.218190587064-25.0458173011917i
0.99	64.25	3.94265	14.3828	-180.055797852635-143.308398634032i
1.08	80.625	4.30108	16.2848	-21.2783726463984+259.686336368203i
1.17	106.5	4.6595	15.5032	221.77310065972+111.11365407147i
1.26	133.25	5.01792	7.5986	-87.9097087942723-83.9820736067499i
1.35	170.375	5.37634	11.613	123.93704107404-138.433957102357i
1.44	80.625	5.73477	16.9688	271.5
1.53	100	6.09319	11.613	123.93704107404+138.433957102357i
1.62	135.25	6.45161	7.5986	-87.9097087942722+83.9820736067499i
1.71	108.875	6.81004	15.5032	221.77310065972-111.113654071471i
1.8	87.125	7.16846	16.2848	-21.2783726463991-259.686336368202i
1.89	87.125	7.52688	14.3828	-180.055797852635+143.308398634033i
1.98	118.25	7.8853	8.47201	-133.218190587063+25.0458173011919i
2.07	111.375	8.24373	12.5758	187.425106692192-73.2007915935806i
2.16	219.625	8.60215	6.52998	-10.0000000000001-104i
2.25	114.625	8.96057	19.814	198.849461296138+246.907341746726i
2.34	122.875	9.319	3.73082	-27.5106243086614+52.9758589616376i
2.43	105.5	9.67742	16.5371	253.586293575713+75.5235655297001i
2.52	135.5	10.0358	34.4057	546.528372646399-65.936336368203i
2.61	77.625	10.3943	7.58251	112.295123011857-45.917083511351i
2.7	115.375	10.7527	13.2468	-12.3614763100031-211.587884732804i
2.79	141.125	11.1111	12.8672	-12.810328457025-205.476505892885i
C11
Time	Data	FFT Freq	FFT Mag	FFT Complex			Max
0	133.875	0	174.156	2786.5			29.6153
0.09	129.375	0.358423	13.5483	200.959238753239+81.2772066633815i
0.18	127	0.716846	20.9166	302.781601061825-142.56282082038i
0.27	109.75	1.07527	28.7855	-11.3172120441727+460.428388347107i
0.36	17.25	1.43369	29.6153	193.066202090034-432.728891488805i
0.45	78.375	1.79211	7.48925	64.6225743688889-100.909237173221i
0.54	63.25	2.15054	4.9039	73.8477685363347+26.5114572083753i
0.63	125.375	2.50896	10.8592	-82.3105365104646-153.013688817358i
0.72	56.375	2.86738	4.2993	-49.875+47.375i
0.81	109.625	3.22581	7.85066	-48.7195450886492+115.777375472804i
0.9	138	3.58423	9.86	128.26440682561+91.850291973207i
0.99	19.75	3.94265	10.6775	60.896600712669-159.618661724165i
1.08	54.875	4.30108	16.954	23.1837979099662+270.271108511195i
1.17	10.5	4.6595	12.2442	140.734111825687+136.284368229506i
1.26	8.375	5.01792	12.1944	-43.3937764237702-190.223986055548i
1.35	100.5	5.37634	5.10611	-80.865232017196+11.6336753868881i
1.44	103.375	5.73477	15.3906	-246.25
1.53	123.25	6.09319	5.10611	-80.8652320171962-11.6336753868877i
1.62	132.5	6.45161	12.1944	-43.3937764237698+190.223986055548i
1.71	152	6.81004	12.2442	140.734111825686-136.284368229507i
1.8	94.125	7.16846	16.954	23.1837979099657-270.271108511195i
1.89	97.125	7.52688	10.6775	60.8966007126696+159.618661724165i
1.98	10.375	7.8853	9.86	128.26440682561-91.8502919732071i
2.07	35.625	8.24373	7.85066	-48.7195450886494-115.777375472803i
2.16	65.5	8.60215	4.2993	-49.875-47.375i
2.25	63.75	8.96057	10.8592	-82.3105365104643+153.013688817358i
2.34	108.25	9.319	4.9039	73.8477685363344-26.5114572083752i
2.43	108.125	9.67742	7.48925	64.622574368889+100.909237173221i
2.52	84.75	10.0358	29.6153	193.066202090034+432.728891488805i
2.61	122.5	10.3943	28.7855	-11.3172120441743-460.428388347106i
2.7	72.25	10.7527	20.9166	302.781601061825+142.56282082038i
2.79	130.75	11.1111	13.5483	200.959238753239-81.2772066633824i
C12
Time	Data	FFT Freq	FFT Mag	FFT Complex			Max
0	150.208	0	287.655	4602.486298			34.7822
0.09	135.792	0.358423	15.3218	183.795418653483+162.225630252735i
0.18	120.597	0.716846	28.9844	161.856712026913+434.587749239381i
0.27	123.681	1.07527	20.6651	-322.162202864324-74.4001458496471i
0.36	87.3333	1.43369	21.0624	332.201276855751+56.6562307052488i
0.45	215.861	1.79211	4.69686	10.5992370971133+74.3985201605174i
0.54	42.3889	2.15054	12.4697	198.759353076253+17.3536078482031i
0.63	153.694	2.50896	18.0969	103.609339646278+270.379269821925i
0.72	191.444	2.86738	22.3743	73.3055120000002+350.402648i
0.81	75.8889	3.22581	16.9252	-249.997661675717-104.092115951658i
0.9	106.764	3.58423	23.4829	-345.965255253716-146.553923976099i
0.99	161.75	3.94265	26.3864	-226.289886319797+356.414099556049i
1.08	118.153	4.30108	3.54902	56.4098671442493-6.51051729475105i
1.17	140.278	4.6595	10.49	153.882960522388-67.0100315536543i
1.26	145.375	5.01792	34.7822	-140.92864184945-538.375326584922i
1.35	211.875	5.37634	23.608	374.117970940576-52.0933886203861i
1.44	146.764	5.73477	32.638	-522.208282
1.53	241.556	6.09319	23.608	374.117970940577+52.0933886203852i
1.62	31.7361	6.45161	34.7822	-140.928641849449+538.375326584922i
1.71	168.986	6.81004	10.49	153.882960522389+67.010031553654i
1.8	27.1389	7.16846	3.54902	56.4098671442492+6.51051729475135i
1.89	94.9167	7.52688	26.3864	-226.289886319797-356.414099556048i
1.98	96.0139	7.8853	23.4829	-345.965255253716+146.5539239761i
2.07	198.069	8.24373	16.9252	-249.997661675717+104.092115951659i
2.16	137.097	8.60215	22.3743	73.3055119999998-350.402648i
2.25	139.639	8.96057	18.0969	103.609339646277-270.379269821925i
2.34	216.819	9.319	12.4697	198.759353076252-17.3536078482035i
2.43	216.153	9.67742	4.69686	10.5992370971131-74.3985201605176i
2.52	198.583	10.0358	21.0624	332.20127685575-56.656230705249i
2.61	62.0417	10.3943	20.6651	-322.162202864324+74.4001458496477i
2.7	223.722	10.7527	28.9844	161.856712026912-434.587749239381i
2.79	222.167	11.1111	15.3218	183.795418653482-162.225630252736i
C16
Time	Data	FFT Freq	FFT Mag	FFT Complex			Max
0	186.375	0	345.768	5532.291656			18.5129
0.09	160.917	0.358423	10.5354	146.244152529938+83.8282615976607i
0.18	149.375	0.716846	5.80899	77.5625412533847+51.2115635910008i
0.27	197.792	1.07527	8.99773	-101.589399970807-102.005643804632i
0.36	193.292	1.43369	3.27219	21.8172294712097+47.5926219751611i
0.45	195.583	1.79211	11.0646	4.83989479588317+176.966977968574i
0.54	151.333	2.15054	18.5129	143.10486742943+259.343896464326i
0.63	198.083	2.50896	6.79189	-80.8488766320035+72.6131683405413i
0.72	98.8333	2.86738	16.1046	-215.124969+141.833313i
0.81	151.042	3.22581	0.257127	-1.02888056799686+3.98329440964807i
0.9	189.042	3.58423	10.8127	-22.8062438465349-171.493847313701i
0.99	176.083	3.94265	16.6365	-92.6200035118013-249.551151902963i
1.08	142.625	4.30108	5.19201	71.43252652879-42.4073160248388i
1.17	158.667	4.6595	7.25922	109.885339456184-37.6223463339624i
1.26	181	5.01792	14.0204	218.80558316372-49.4594321870262i
1.35	183.958	5.37634	7.49561	-37.5487300993965-113.900184991025i
1.44	192.958	5.73477	3.28386	-52.5417179999999
1.53	146.958	6.09319	7.49561	-37.5487300993963+113.900184991025i
1.62	177.333	6.45161	14.0204	218.80558316372+49.4594321870258i
1.71	151	6.81004	7.25922	109.885339456185+37.6223463339619i
1.8	151.917	7.16846	5.19201	71.43252652879+42.4073160248388i
1.89	170.5	7.52688	16.6365	-92.6200035118006+249.551151902963i
1.98	166.75	7.8853	10.8127	-22.8062438465345+171.493847313702i
2.07	162.917	8.24373	0.257127	-1.02888056799683-3.9832944096479i
2.16	176.333	8.60215	16.1046	-215.124969-141.833313i
2.25	194.042	8.96057	6.79189	-80.8488766320039-72.613168340541i
2.34	200.5	9.319	18.5129	143.10486742943-259.343896464326i
2.43	216.542	9.67742	11.0646	4.83989479588281-176.966977968574i
2.52	120.042	10.0358	3.27219	21.8172294712097-47.5926219751611i
2.61	147.583	10.3943	8.99773	-101.589399970807+102.005643804632i
2.7	262.167	10.7527	5.80899	77.5625412533845-51.2115635910009i
2.79	180.75	11.1111	10.5354	146.244152529937-83.8282615976612i
C20
Time	Data	FFT Freq	FFT Mag	FFT Complex			Max
0	275.062	0	532.254	8516.0625			14.7649
0.09	288.25	0.358423	9.16532	39.4343174575622-141.243561449491i
0.18	236.188	0.716846	9.63266	150.477126104922-33.3223951453085i
0.27	256.25	1.07527	13.9109	-97.5762681324404+200.045002910708i
0.36	305.375	1.43369	7.02844	-112.290699429436+6.07865033333794i
0.45	271.062	1.79211	1.44031	19.0464206501509-12.9733354825807i
0.54	284.375	2.15054	11.1695	174.629723739034-37.980446813505i
0.63	297.75	2.50896	9.72783	122.884323570481+95.5243352301116i
0.72	231.312	2.86738	6.89272	-109.25-15.0625i
0.81	279.5	3.22581	4.7794	68.1572175109518-34.6744321095506i
0.9	281.812	3.58423	6.81481	17.5337501751319-107.617901627456i
0.99	242.562	3.94265	14.7649	77.3851466453948-223.204886675152i
1.08	278.25	4.30108	9.4025	-150.209300570564+8.32865033333798i
1.17	252.875	4.6595	11.8006	52.4347623664475+181.382300585379i
1.26	257.562	5.01792	10.4691	-130.140600019088-105.45984995926i
1.35	293.75	5.37634	8.97067	131.234079931452+58.1265200780898i
1.44	223.438	5.73477	13.8477	-221.5625
1.53	325.188	6.09319	8.97067	131.234079931452-58.1265200780899i
1.62	268.438	6.45161	10.4691	-130.140600019088+105.45984995926i
1.71	287.688	6.81004	11.8006	52.434762366447-181.382300585379i
1.8	231.875	7.16846	9.4025	-150.209300570564-8.32865033333794i
1.89	288.625	7.52688	14.7649	77.3851466453956+223.204886675152i
1.98	250.062	7.8853	6.81481	17.533750175132+107.617901627456i
2.07	234.625	8.24373	4.7794	68.1572175109519+34.6744321095506i
2.16	214.062	8.60215	6.89272	-109.25+15.0625i
2.25	207.188	8.96057	9.72783	122.884323570481-95.5243352301116i
2.34	278.25	9.319	11.1695	174.629723739034+37.9804468135048i
2.43	292.688	9.67742	1.44031	19.0464206501512+12.9733354825806i
2.52	259.625	10.0358	7.02844	-112.290699429436-6.07865033333798i
2.61	279.25	10.3943	13.9109	-97.5762681324411-200.045002910707i
2.7	271.562	10.7527	9.63266	150.477126104922+33.3223951453083i
2.79	271.562	11.1111	9.16532	39.4343174575626+141.243561449491i
C21
Time	Data	FFT Freq	FFT Mag	FFT Complex			Max
0	71.875	0	87.2891	1396.625			23.9698
0.09	7.25	0.358423	20.6364	-105.651727503083+312.822805885231i
0.18	11.5	0.716846	23.9698	193.615732901644+331.055706677399i
0.27	27	1.07527	4.77451	-65.1353762509434-39.9142535055712i
0.36	1.875	1.43369	8.84513	-24.3034540450585+139.419678887548i
0.45	4.75	1.79211	8.03804	10.4526590654643-128.183116173876i
0.54	20.5	2.15054	14.9092	199.68901320969+130.495442752122i
0.63	4.25	2.50896	8.9405	-89.4069942882473+111.665313802717i
0.72	13	2.86738	6.27713	-96.875-26.5i
0.81	1	3.22581	8.1274	108.703866556558+71.368305370609i
0.9	30.25	3.58423	8.13112	86.6623846880661-97.0314057306746i
0.99	61	3.94265	8.69736	26.1797547038535+136.67297659574i
1.08	12.375	4.30108	12.6911	190.303454045058-70.8303211124526i
1.17	71.5	4.6595	3.22489	-51.0785129703256+7.30549392240437i
1.26	105	5.01792	4.84623	77.5328692006008+1.02885819460315i
1.35	54.125	5.37634	6.27769	32.9363306867236+94.8894521114824i
1.44	88.5	5.73477	5.24219	-83.875
1.53	62.625	6.09319	6.27769	32.9363306867232-94.8894521114824i
1.62	5.75	6.45161	4.84623	77.5328692006007-1.02885819460303i
1.71	30.875	6.81004	3.22489	-51.0785129703257-7.30549392240414i
1.8	34.5	7.16846	12.6911	190.303454045059+70.8303211124524i
1.89	86.875	7.52688	8.69736	26.1797547038532-136.67297659574i
1.98	52	7.8853	8.13112	86.6623846880662+97.0314057306749i
2.07	33.5	8.24373	8.1274	108.703866556558-71.3683053706094i
2.16	8	8.60215	6.27713	-96.875+26.5i
2.25	70.75	8.96057	8.9405	-89.4069942882475-111.665313802717i
2.34	88.25	9.319	14.9092	199.689013209689-130.495442752122i
2.43	85.375	9.67742	8.03804	10.4526590654648+128.183116173876i
2.52	49.625	10.0358	8.84513	-24.3034540450587-139.419678887547i
2.61	78.625	10.3943	4.77451	-65.1353762509432+39.9142535055713i
2.7	63.375	10.7527	23.9698	193.615732901643-331.0557066774i
2.79	60.75	11.1111	20.6364	-105.651727503083-312.82280588523i
C22
Time	Data	FFT Freq	FFT Mag	FFT Complex			Max
0	171.214	0	338.201	5411.214234			14.3438
0.09	189.339	0.358423	9.03755	-143.912255128269+14.094617657706i
0.18	152.786	0.716846	11.1207	159.632606234835-78.5921328809045i
0.27	172.518	1.07527	7.95655	69.0708767354876+106.937942653851i
0.36	126.411	1.43369	2.68599	19.8806688250713+38.1010298394935i
0.45	155.286	1.79211	13.8887	218.591437412418-39.9896713665142i
0.54	178.821	2.15054	5.41282	-86.0041005666231+10.1857253670756i
0.63	186.696	2.50896	6.89637	-70.44841142871-84.9257029437745i
0.72	155.554	2.86738	2.9757	16.9285569999999-44.5000309999998i
0.81	171.25	3.22581	11.9213	137.330241982701+132.373149550645i
0.9	129.821	3.58423	5.68446	-56.1418450148819+71.5558791050771i
0.99	189.125	3.94265	4.66611	24.6382922470129+70.4751424906345i
1.08	147.411	4.30108	7.03303	-80.0234968250713-79.1132641605066i
1.17	193.893	4.6595	7.83921	-89.8685208967824-87.4967956866608i
1.26	186.893	5.01792	1.64579	-23.9866606533303-10.8648031429027i
1.35	184.518	5.37634	9.28287	52.8842270761418-138.791970045534i
1.44	146.429	5.73477	14.3438	-229.500059999999
1.53	195.839	6.09319	9.28287	52.8842270761422+138.791970045534i
1.62	190.268	6.45161	1.64579	-23.9866606533303+10.8648031429029i
1.71	195.732	6.81004	7.83921	-89.8685208967823+87.4967956866613i
1.8	207.875	7.16846	7.03303	-80.0234968250712+79.1132641605066i
1.89	192.375	7.52688	4.66611	24.6382922470127-70.4751424906344i
1.98	144.429	7.8853	5.68446	-56.1418450148822-71.555879105077i
2.07	140.554	8.24373	11.9213	137.330241982701-132.373149550646i
2.16	163.714	8.60215	2.9757	16.928557+44.5000309999998i
2.25	184.696	8.96057	6.89637	-70.4484114287099+84.9257029437748i
2.34	141.304	9.319	5.41282	-86.0041005666233-10.1857253670755i
2.43	126.179	9.67742	13.8887	218.591437412419+39.9896713665136i
2.52	185.286	10.0358	2.68599	19.8806688250712-38.1010298394935i
2.61	149.75	10.3943	7.95655	69.0708767354874-106.937942653851i
2.7	162.643	10.7527	11.1207	159.632606234836+78.592132880904i
2.79	192.607	11.1111	9.03755	-143.912255128269-14.0946176577056i
C23
Time	Data	FFT Freq	FFT Mag	FFT Complex			Max
0	225.545	0	288.546	4616.738648			34.7455
0.09	185.466	0.358423	19.1971	290.32953079005-100.259099934059i
0.18	137.489	0.716846	13.0463	187.972245227168+90.7687914894296i
0.27	171.25	1.07527	22.2527	266.322798041608+236.301898008365i
0.36	93.3523	1.43369	14.223	226.711806702134+19.7179767505828i
0.45	98.2727	1.79211	10.9965	60.8573727442513-165.083985640258i
0.54	161.705	2.15054	12.9759	205.73148013778-27.8935563885008i
0.63	141.716	2.50896	11.0752	-81.924191842644+157.128669015987i
0.72	230.841	2.86738	8.05623	-7.29550099999999+128.693085i
0.81	74.9091	3.22581	7.28309	12.8903401757491+115.81421828552i
0.9	217.33	3.58423	21.1623	228.867123638013-249.534620808032i
0.99	131.818	3.94265	17.0155	-32.9481339688209+270.246260616901i
1.08	107.477	4.30108	12.0083	192.015365297866+6.71803475058296i
1.17	142.989	4.6595	13.0326	33.6643027379519-205.786411192299i
1.26	125.25	5.01792	16.0905	-170.116501002961-193.235796930101i
1.35	107.261	5.37634	34.7455	34.9898693218567+554.82601387765i
1.44	152.523	5.73477	18.4638	-295.42035
1.53	183.375	6.09319	34.7455	34.9898693218552-554.82601387765i
1.62	50.3523	6.45161	16.0905	-170.116501002961+193.235796930102i
1.71	164.807	6.81004	13.0326	33.6643027379521+205.786411192299i
1.8	115.682	7.16846	12.0083	192.015365297866-6.71803475058292i
1.89	170.682	7.52688	17.0155	-32.9481339688215-270.246260616901i
1.98	103.057	7.8853	21.1623	228.867123638013+249.534620808032i
2.07	183.477	8.24373	7.28309	12.8903401757482-115.814218285519i
2.16	34.1136	8.60215	8.05623	-7.29550100000013-128.693085i
2.25	139.557	8.96057	11.0752	-81.9241918426445-157.128669015987i
2.34	133.568	9.319	12.9759	205.73148013778+27.8935563885007i
2.43	167.511	9.67742	10.9965	60.857372744251+165.083985640258i
2.52	117.148	10.0358	14.223	226.711806702134-19.7179767505829i
2.61	168.443	10.3943	22.2527	266.322798041608-236.301898008366i
2.7	155.227	10.7527	13.0463	187.972245227168-90.7687914894297i
2.79	224.545	11.1111	19.1971	290.32953079005+100.259099934058i
D01
Time	Data	FFT Freq	FFT Mag	FFT Complex			Max
0	176.554	0	373.846	5981.535768			11.4163
0.09	181.321	0.358423	2.75333	42.5557262963064-11.3886208916193i
0.18	201.804	0.716846	3.56944	-18.4099739785622+54.0624175079882i
0.27	188.821	1.07527	2.45715	2.56830605921638-39.2304420408934i
0.36	194.054	1.43369	6.6374	-106.181826725924-1.87503298492431i
0.45	194.196	1.79211	2.38724	-9.33829062014533-37.0367482141948i
0.54	178.875	2.15054	4.95663	-73.5400308191393+29.6872051077381i
0.63	167.089	2.50896	1.98527	-21.2740767214765-23.5877824210044i
0.72	208.893	2.86738	3.00402	39.142883-27.8928230000001i
0.81	171.143	3.22581	6.10107	-66.4178337253213-71.5386472042096i
0.9	195.161	3.58423	4.48617	56.8483377680447-43.822824143679i
0.99	182.268	3.94265	6.83392	17.5064703543925+107.932209879405i
1.08	197.5	4.30108	5.68966	65.0390047259235+63.6963790150753i
1.17	202.679	4.6595	4.57608	52.8611106176624+50.660306678685i
1.26	184.125	5.01792	5.89111	-92.3269209703431+18.9809722565714i
1.35	187.821	5.37634	11.4163	15.3955157393659+182.010776951154i
1.44	172.321	5.73477	8.79242	-140.678714
1.53	184.643	6.09319	11.4163	15.3955157393653-182.010776951154i
1.62	148.643	6.45161	5.89111	-92.3269209703432-18.9809722565712i
1.71	209.482	6.81004	4.57608	52.8611106176622-50.6603066786851i
1.8	185.839	7.16846	5.68966	65.0390047259234-63.6963790150755i
1.89	184.821	7.52688	6.83392	17.5064703543923-107.932209879405i
1.98	171.804	7.8853	4.48617	56.8483377680448+43.8228241436788i
2.07	198.232	8.24373	6.10107	-66.4178337253211+71.5386472042098i
2.16	171.839	8.60215	3.00402	39.142883+27.8928230000001i
2.25	193.946	8.96057	1.98527	-21.2740767214764+23.5877824210044i
2.34	191.107	9.319	4.95663	-73.5400308191393-29.687205107738i
2.43	197.071	9.67742	2.38724	-9.33829062014531+37.0367482141949i
2.52	172.786	10.0358	6.6374	-106.181826725924+1.87503298492445i
2.61	231.75	10.3943	2.45715	2.5683060592165+39.2304420408934i
2.7	169.125	10.7527	3.56944	-18.4099739785624-54.0624175079883i
2.79	185.821	11.1111	2.75333	42.5557262963063+11.3886208916192i
D04
Time	Data	FFT Freq	FFT Mag	FFT Complex			Max
0	86.5	0	284.781	4556.5			34.0733
0.09	182.5	0.358423	9.57795	-95.7285463402823-119.669274306052i
0.18	169.375	0.716846	5.84195	54.5737753463861-75.885215973814i
0.27	120.5	1.07527	7.33631	108.107500072971-45.7281656477079i
0.36	165.125	1.43369	34.0733	-531.100964621867+123.062968850777i
0.45	190.875	1.79211	12.6044	14.3939293331367-201.155312824557i
0.54	138.25	2.15054	13.8301	74.2408285288741-208.455047371003i
0.63	109.875	2.50896	4.55667	41.6884602760798+59.8118361558325i
0.72	164.25	2.86738	8.65	-83.0000000000001-110.75i
0.81	89.25	3.22581	15.6549	-169.92132231497-184.028379649303i
0.9	141	3.58423	18.764	-281.432477036092-104.549455779981i
0.99	152.375	3.94265	7.5333	-87.4407528601221-82.9593614622802i
1.08	203.875	4.30108	5.73987	61.1009646218667+68.5629688507768i
1.17	182.875	4.6595	6.35141	-45.3022712125793-90.9661971074488i
1.26	162.5	5.01792	8.76981	-74.3821268391687-118.979624382793i
1.35	121.625	5.37634	1.29225	-16.7969969542354+12.0565270667935i
1.44	117.875	5.73477	17.0938	273.5
1.53	107.125	6.09319	1.29225	-16.7969969542353-12.0565270667938i
1.62	158	6.45161	8.76981	-74.3821268391685+118.979624382792i
1.71	141.375	6.81004	6.35141	-45.302271212579+90.9661971074487i
1.8	166.75	7.16846	5.73987	61.1009646218669-68.5629688507773i
1.89	202.375	7.52688	7.5333	-87.4407528601218+82.9593614622803i
1.98	169.625	7.8853	18.764	-281.432477036092+104.549455779981i
2.07	122.125	8.24373	15.6549	-169.921322314969+184.028379649303i
2.16	96.875	8.60215	8.65	-82.9999999999999+110.75i
2.25	45.625	8.96057	4.55667	41.6884602760796-59.8118361558327i
2.34	142.5	9.319	13.8301	74.2408285288743+208.455047371003i
2.43	164.25	9.67742	12.6044	14.3939293331371+201.155312824557i
2.52	164.75	10.0358	34.0733	-531.100964621867-123.062968850777i
2.61	125.5	10.3943	7.33631	108.107500072971+45.7281656477077i
2.7	167.75	10.7527	5.84195	54.5737753463862+75.8852159738139i
2.79	83.25	11.1111	9.57795	-95.7285463402821+119.669274306053i
D07
Time	Data	FFT Freq	FFT Mag	FFT Complex			Max
0	8.07953	0	49.8025	796.840698			12.7255
0.09	24.7159	0.358423	4.85354	54.4022327016782+55.4162447269981i
0.18	78.0909	0.716846	5.25644	74.9045005595912-38.244558988621i
0.27	2.11365	1.07527	6.68264	-106.623770230558-7.98286647666324i
0.36	6.51135	1.43369	2.40616	34.8411166518313+16.3780729364884i
0.45	35.5909	1.79211	3.08427	15.8091875580139-46.7475109100238i
0.54	59.5455	2.15054	3.50528	41.3585208137492-37.8805362035936i
0.63	6.26135	2.50896	7.54397	-113.018787686604-42.380206998774i
0.72	10.875	2.86738	12.7255	-128.227234-158.15912i
0.81	24.75	3.22581	6.61276	-83.691855402166+64.7317734703577i
0.9	2.26135	3.58423	9.03327	-45.0111783402187+137.344841845799i
0.99	8.48865	3.94265	3.593	13.0671048997923+55.9832710110815i
1.08	3.30682	4.30108	4.71231	-6.36382265183118+75.1279509364883i
1.17	35.3295	4.6595	0.919592	1.47287217207658+14.6395656907803i
1.26	9.95453	5.01792	12.3861	-2.47913503312122+198.162707060772i
1.35	39.1932	5.37634	3.9907	15.7646559877671+61.8744674424683i
1.44	33.4318	5.73477	4.41904	-70.7045860000001
1.53	38.7614	6.09319	3.9907	15.7646559877669-61.8744674424683i
1.62	33.7727	6.45161	12.3861	-2.47913503312174-198.162707060772i
1.71	0.625	6.81004	0.919592	1.47287217207657-14.6395656907803i
1.8	26.9318	7.16846	4.71231	-6.36382265183134-75.1279509364883i
1.89	35.4091	7.52688	3.593	13.0671048997923-55.9832710110816i
1.98	24.1818	7.8853	9.03327	-45.0111783402191-137.344841845799i
2.07	7.71588	8.24373	6.61276	-83.6918554021661-64.7317734703576i
2.16	13.4432	8.60215	12.7255	-128.227234+158.15912i
2.25	50.8636	8.96057	7.54397	-113.018787686604+42.3802069987741i
2.34	23.3864	9.319	3.50528	41.3585208137492+37.8805362035935i
2.43	34.2159	9.67742	3.08427	15.809187558014+46.7475109100236i
2.52	14.8409	10.0358	2.40616	34.8411166518313-16.3780729364885i
2.61	50.5455	10.3943	6.68264	-106.623770230559+7.98286647666353i
2.7	14.4545	10.7527	5.25644	74.9045005595911+38.2445589886208i
2.79	39.1932	11.1111	4.85354	54.402232701678-55.4162447269983i
D09
Time	Data	FFT Freq	FFT Mag	FFT Complex			Max
0	76.375	0	156.664	2506.625			24.5859
0.09	49	0.358423	16.8459	-211.292703179792-167.343583340365i
0.18	56.875	0.716846	9.32162	-143.787975764685-39.6169834738511i
0.27	83.125	1.07527	6.19777	-92.4013581431861-35.9939863091312i
0.36	65.625	1.43369	13.5788	181.564601333352-119.316648507218i
0.45	105.75	1.79211	4.69349	52.4981067060508+53.6967453006729i
0.54	76.625	2.15054	7.42093	92.6623078415651+74.2405291554218i
0.63	94.375	2.50896	16.6287	97.8250301397806+247.422310083243i
0.72	91.125	2.86738	10.5001	-113.625-123.75i
0.81	131.625	3.22581	6.67914	-12.1243132258377+106.176239213454i
0.9	90.875	3.58423	3.76712	59.2716115286679-10.9461321696971i
0.99	93.375	3.94265	5.1191	-61.5276977957832+54.0635498821271i
1.08	40.375	4.30108	8.8373	123.935398666648-68.0666485072175i
1.17	135.125	4.6595	8.11619	129.817511212503-3.28120428790935i
1.26	67.625	5.01792	9.59165	15.3540563944523+152.69635520103i
1.35	73.875	5.37634	4.00116	47.2054242862654-43.2436767703856i
1.44	82.625	5.73477	24.5859	-393.375
1.53	139.875	6.09319	4.00116	47.2054242862657+43.2436767703856i
1.62	80.5	6.45161	9.59165	15.354056394452-152.69635520103i
1.71	72.625	6.81004	8.11619	129.817511212503+3.28120428790906i
1.8	48.75	7.16846	8.8373	123.935398666648+68.0666485072175i
1.89	70.75	7.52688	5.1191	-61.5276977957833-54.0635498821267i
1.98	97.5	7.8853	3.76712	59.2716115286679+10.946132169697i
2.07	64	8.24373	6.67914	-12.1243132258381-106.176239213454i
2.16	62	8.60215	10.5001	-113.625+123.75i
2.25	116.25	8.96057	16.6287	97.82503013978-247.422310083243i
2.34	77.125	9.319	7.42093	92.6623078415651-74.2405291554221i
2.43	105.375	9.67742	4.69349	52.4981067060509-53.6967453006733i
2.52	4.625	10.0358	13.5788	181.564601333352+119.316648507218i
2.61	38.5	10.3943	6.19777	-92.4013581431857+35.9939863091314i
2.7	38	10.7527	9.32162	-143.787975764685+39.6169834738514i
2.79	76.375	11.1111	16.8459	-211.292703179792+167.343583340365i
D12
Time	Data	FFT Freq	FFT Mag	FFT Complex			Max
0	252.5	0	507.445	8119.125			26.0229
0.09	302.5	0.358423	5.68731	64.6937652213152-63.9935064943681i
0.18	207.125	0.716846	15.8376	-205.473970834916+148.298400732416i
0.27	179.625	1.07527	12.2777	-186.488470183542-61.7391100284668i
0.36	324.5	1.43369	3.37665	-23.3915360203879-48.70004069933i
0.45	284.75	1.79211	16.3122	25.5110666737233-259.745308075502i
0.54	255	2.15054	23.2081	313.870682637742+198.421886140717i
0.63	233.375	2.50896	26.0229	329.706496305249-254.272346288655i
0.72	275.375	2.86738	16.4324	257.75-51.875i
0.81	272.5	3.22581	14.6588	-17.9996402500531-233.848391585073i
0.9	312.125	3.58423	9.45244	150.553811661148+14.3799492080562i
0.99	213.625	3.94265	9.52133	-152.285779751439-4.11196169583101i
1.08	250.75	4.30108	19.5336	-216.608463979612+225.29995930067i
1.17	245.875	4.6595	10.7769	-140.155214383222+100.441963565956i
1.26	236.375	5.01792	22.0245	-329.950523463973-123.743536200245i
1.35	329.25	5.37634	11.852	129.017776367968+138.978175423965i
1.44	246	5.73477	2.28906	-36.625
1.53	211.625	6.09319	11.852	129.017776367967-138.978175423966i
1.62	171.375	6.45161	22.0245	-329.950523463973+123.743536200246i
1.71	285.375	6.81004	10.7769	-140.155214383222-100.441963565956i
1.8	231.875	7.16846	19.5336	-216.608463979612-225.29995930067i
1.89	250.25	7.52688	9.52133	-152.285779751439+4.11196169583113i
1.98	231.75	7.8853	9.45244	150.553811661148-14.3799492080564i
2.07	254.625	8.24373	14.6588	-17.9996402500527+233.848391585073i
2.16	240.875	8.60215	16.4324	257.75+51.875i
2.25	248.75	8.96057	26.0229	329.70649630525+254.272346288654i
2.34	323.75	9.319	23.2081	313.870682637741-198.421886140718i
2.43	262.5	9.67742	16.3122	25.5110666737243+259.745308075502i
2.52	327.625	10.0358	3.37665	-23.391536020388+48.7000406993297i
2.61	248.625	10.3943	12.2777	-186.488470183542+61.7391100284677i
2.7	154.25	10.7527	15.8376	-205.473970834916-148.298400732416i
2.79	254.625	11.1111	5.68731	64.6937652213153+63.9935064943685i
D18
Time	Data	FFT Freq	FFT Mag	FFT Complex			Max
0	157.625	0	225.078	3601.25			28.9648
0.09	68.875	0.358423	10.4914	164.264442530984+34.5660144633971i
0.18	132.625	0.716846	9.46054	-70.9210467910955+133.726146892255i
0.27	158.125	1.07527	18.1254	131.031095538538-258.717716349264i
0.36	147	1.43369	7.75213	-51.1299423149111+113.005203820043i
0.45	67	1.79211	8.42284	-132.887620760648-22.4185440310194i
0.54	77.75	2.15054	4.62897	-38.4631304669285+63.2929974150172i
0.63	115.25	2.50896	27.1603	-394.003102903291+183.325397397692i
0.72	134.75	2.86738	14.784	208.75+111.25i
0.81	99.375	3.22581	21.4436	250.636375212889-234.303028494429i
0.9	31.25	3.58423	10.8379	-113.691721475885+130.934610028485i
0.99	191.5	3.94265	13.0403	208.102021914171+15.0349997670593i
1.08	155.25	4.30108	9.36366	-104.870057685089-106.994796179957i
1.17	91.5	4.6595	10.813	13.7638649274966-172.459825671759i
1.26	80.125	5.01792	9.41791	148.57589873391-25.1322404942772i
1.35	170.25	5.37634	28.9648	426.092923539858-182.258064549298i
1.44	74.25	5.73477	9.51562	152.25
1.53	87.625	6.09319	28.9648	426.092923539859+182.258064549297i
1.62	60.625	6.45161	9.41791	148.57589873391+25.1322404942769i
1.71	43.625	6.81004	10.813	13.7638649274976+172.459825671759i
1.8	104.875	7.16846	9.36366	-104.870057685089+106.994796179957i
1.89	146.375	7.52688	13.0403	208.102021914171-15.0349997670598i
1.98	129.875	7.8853	10.8379	-113.691721475885-130.934610028485i
2.07	113.625	8.24373	21.4436	250.63637521289+234.303028494429i
2.16	115.75	8.60215	14.784	208.75-111.25i
2.25	155.875	8.96057	27.1603	-394.003102903291-183.32539739769i
2.34	137.5	9.319	4.62897	-38.4631304669286-63.2929974150172i
2.43	55.125	9.67742	8.42284	-132.887620760648+22.4185440310201i
2.52	153.25	10.0358	7.75213	-51.1299423149113-113.005203820043i
2.61	90	10.3943	18.1254	131.031095538539+258.717716349264i
2.7	184.25	10.7527	9.46054	-70.9210467910958-133.726146892255i
2.79	70.375	11.1111	10.4914	164.264442530984-34.566014463397i
D19
Time	Data	FFT Freq	FFT Mag	FFT Complex			Max
0	125.25	0	367.859	5885.75			26.5818
0.09	229.5	0.358423	26.5818	-320.623745584254+279.441577433568i
0.18	126	0.716846	14.7642	-179.434058145536+153.644969407826i
0.27	108.75	1.07527	3.29931	16.852876255778+50.0265794880571i
0.36	153.625	1.43369	5.37813	17.402881362028-84.2719378937775i
0.45	168	1.79211	4.49032	-65.9754096882254-28.4422753661073i
0.54	137.625	2.15054	14.7643	176.326924642518-157.204017982619i
0.63	191.625	2.50896	6.50996	20.7443239285154-102.072715553606i
0.72	158	2.86738	5.67858	-47.625+77.375i
0.81	208.25	3.22581	22.2805	-118.06783162081-336.368843855542i
0.9	153.5	3.58423	16.6033	-123.371080519803-235.26877250213i
0.99	260.375	3.94265	4.56722	-47.8276715292436+55.2498487469239i
1.08	194.125	4.30108	21.0031	-184.652881362028-280.771937893777i
1.17	133	4.6595	7.3593	-116.546963349048+16.7808430692836i
1.26	210.875	5.01792	11.4955	181.47821402282-29.9197851116858i
1.35	178	5.37634	12.6762	-104.555578412712-173.792411400174i
1.44	217.25	5.73477	5.375	-86
1.53	196.25	6.09319	12.6762	-104.555578412712+173.792411400174i
1.62	190.25	6.45161	11.4955	181.47821402282+29.919785111685i
1.71	203.625	6.81004	7.3593	-116.546963349048-16.7808430692836i
1.8	210.625	7.16846	21.0031	-184.652881362028+280.771937893778i
1.89	164.25	7.52688	4.56722	-47.8276715292439-55.2498487469241i
1.98	236.75	7.8853	16.6033	-123.371080519802+235.268772502131i
2.07	243.625	8.24373	22.2805	-118.067831620809+336.368843855542i
2.16	170.75	8.60215	5.67858	-47.625-77.375i
2.25	193.375	8.96057	6.50996	20.7443239285157+102.072715553605i
2.34	218	9.319	14.7643	176.326924642518+157.204017982619i
2.43	221.875	9.67742	4.49032	-65.9754096882253+28.4422753661075i
2.52	196.5	10.0358	5.37813	17.4028813620281+84.2719378937775i
2.61	161.625	10.3943	3.29931	16.8528762557781-50.0265794880573i
2.7	200.75	10.7527	14.7642	-179.434058145536-153.644969407826i
2.79	123.75	11.1111	26.5818	-320.623745584255-279.441577433567i
E01
Time	Data	FFT Freq	FFT Mag	FFT Complex			Max
0	42.125	0	156.664	2506.625			39.8716
0.09	173.875	0.358423	15.1563	-98.3161125189718-221.677327545796i
0.18	96	0.716846	3.28616	47.9077886201213-21.6645347879735i
0.27	47.125	1.07527	8.41808	132.613448435652+23.5556717539693i
0.36	53.75	1.43369	6.17363	89.0668334192695+42.710601525575i
0.45	19	1.79211	14.1364	184.2987915459-131.120279517844i
0.54	154.125	2.15054	17.6048	-85.3201612774797-268.443907595836i
0.63	94	2.50896	12.8927	-204.6926253559-25.5649069454835i
0.72	138.75	2.86738	26.6113	-342-253.625i
0.81	2.25	3.22581	3.96781	-61.5183620296406+15.6789456461702i
0.9	155.625	3.58423	39.8716	153.045341383951-619.315534311715i
0.99	53.125	3.94265	11.8155	89.9891109216915+166.255420522797i
1.08	87.125	4.30108	3.5102	-56.0668334192694-3.28939847442489i
1.17	119.625	4.6595	5.4994	-81.8964271729302-32.1759695713947i
1.26	140.75	5.01792	25.1129	-393.132968726593-83.036161503852i
1.35	12.875	5.37634	20.9348	-97.477823825801+320.459183679852i
1.44	59.25	5.73477	18.0234	288.375
1.53	152.875	6.09319	20.9348	-97.4778238258019-320.459183679852i
1.62	42.75	6.45161	25.1129	-393.132968726593+83.0361615038522i
1.71	61.75	6.81004	5.4994	-81.8964271729304+32.1759695713951i
1.8	110.25	7.16846	3.5102	-56.0668334192695+3.28939847442504i
1.89	63	7.52688	11.8155	89.9891109216911-166.255420522798i
1.98	69.125	7.8853	39.8716	153.045341383952+619.315534311714i
2.07	97.25	8.24373	3.96781	-61.5183620296409-15.6789456461702i
2.16	32	8.60215	26.6113	-342+253.625i
2.25	30.375	8.96057	12.8927	-204.6926253559+25.5649069454838i
2.34	129	9.319	17.6048	-85.3201612774791+268.443907595836i
2.43	19.25	9.67742	14.1364	184.2987915459+131.120279517843i
2.52	4.5	10.0358	6.17363	89.0668334192694-42.7106015255751i
2.61	120.375	10.3943	8.41808	132.613448435652-23.5556717539696i
2.7	82.375	10.7527	3.28616	47.9077886201213+21.6645347879737i
2.79	42.375	11.1111	15.1563	-98.3161125189713+221.677327545796i
E07
Time	Data	FFT Freq	FFT Mag	FFT Complex			Max
0	40.25	0	79.0703	1265.125			18.1948
0.09	8.375	0.358423	7.94868	-39.2693138712944+120.964404853527i
0.18	9.375	0.716846	10.0948	47.1911731548426+154.469320559015i
0.27	27.5	1.07527	4.67659	-74.2052481366672+9.61440115943009i
0.36	44.625	1.43369	18.1948	-60.3121077423023+284.800743816065i
0.45	3.5	1.79211	6.54951	-68.6696977560981-79.1572763462453i
0.54	65.375	2.15054	4.50888	-50.7271667711718+51.2956225717943i
0.63	30.75	2.50896	9.94866	-17.0865332998815-158.258835990348i
0.72	20.625	2.86738	14.5852	223.5+67.125i
0.81	30.75	3.22581	12.7041	-63.5875728277007+193.06390588997i
0.9	24.375	3.58423	6.61421	105.633128186297+6.4099534265768i
0.99	20.125	3.94265	4.91071	24.9728412753666-74.4971428349935i
1.08	23.375	4.30108	10.37	-149.937892257697+71.0507438160651i
1.17	91.375	4.6595	17.3869	-70.0781261229572-269.219981419546i
1.26	25.5	5.01792	8.21197	31.4028654300324+127.583651413798i
1.35	97	5.37634	9.26086	146.923650739232-19.2073693563837i
1.44	60.375	5.73477	3.21094	51.375
1.53	9.75	6.09319	9.26086	146.923650739232+19.2073693563829i
1.62	14	6.45161	8.21197	31.4028654300321-127.583651413798i
1.71	6.375	6.81004	17.3869	-70.0781261229562+269.219981419546i
1.8	94.125	7.16846	10.37	-149.937892257697-71.0507438160649i
1.89	38.875	7.52688	4.91071	24.9728412753669+74.4971428349933i
1.98	7.25	7.8853	6.61421	105.633128186297-6.40995342657694i
2.07	78.375	8.24373	12.7041	-63.5875728277011-193.06390588997i
2.16	46.625	8.60215	14.5852	223.5-67.125i
2.25	39	8.96057	9.94866	-17.086533299881+158.258835990348i
2.34	7.5	9.319	4.50888	-50.7271667711719-51.2956225717941i
2.43	35.75	9.67742	6.54951	-68.6696977560978+79.1572763462456i
2.52	110.875	10.0358	18.1948	-60.3121077423029-284.800743816065i
2.61	48.25	10.3943	4.67659	-74.2052481366671-9.6144011594298i
2.7	64	10.7527	10.0948	47.1911731548422-154.469320559015i
2.79	41.125	11.1111	7.94868	-39.2693138712947-120.964404853527i
E10
Time	Data	FFT Freq	FFT Mag	FFT Complex			Max
0	59.75	0	114.008	1824.125			13.3267
0.09	32.625	0.358423	9.66159	-128.669826332096-85.6779593671292i
0.18	46.75	0.716846	8.10205	2.76913871415069-129.60329776655i
0.27	22.75	1.07527	12.9015	-204.634637561822+27.1225084307665i
0.36	94.875	1.43369	12.8377	185.765426548077+87.6442593906764i
0.45	63.25	1.79211	11.8896	73.1160282988093+175.621609082469i
0.54	79.75	2.15054	10.4311	-162.83495504386-36.6024282037743i
0.63	97.75	2.50896	9.15106	124.973027721794-76.2867359402456i
0.72	66.5	2.86738	2.29135	35.75-8.125i
0.81	41.25	3.22581	8.48621	125.872956468269+50.9122000190031i
0.9	58	3.58423	4.43002	-6.5684810543241-70.5753630830339i
0.99	32.625	3.94265	8.61144	-58.3725197674774-124.807121705578i
1.08	21.375	4.30108	13.3267	125.484573451924+172.394259390677i
1.17	86.625	4.6595	10.682	9.90732695266711+170.624801871906i
1.26	60.125	5.01792	12.4151	-96.8657026159669+173.423767354191i
1.35	79.75	5.37634	5.06404	52.8076442198565+61.4520008213068i
1.44	60.375	5.73477	4.32031	-69.125
1.53	83.375	6.09319	5.06404	52.8076442198563-61.4520008213068i
1.62	99.5	6.45161	12.4151	-96.8657026159673-173.423767354191i
1.71	78.875	6.81004	10.682	9.90732695266669-170.624801871906i
1.8	22.5	7.16846	13.3267	125.484573451923-172.394259390676i
1.89	40.75	7.52688	8.61144	-58.3725197674771+124.807121705578i
1.98	32	7.8853	4.43002	-6.56848105432395+70.5753630830336i
2.07	54.125	8.24373	8.48621	125.872956468269-50.9122000190034i
2.16	119.5	8.60215	2.29135	35.75+8.125i
2.25	46.125	8.96057	9.15106	124.973027721794+76.2867359402454i
2.34	27.375	9.319	10.4311	-162.83495504386+36.6024282037745i
2.43	43.75	9.67742	11.8896	73.1160282988092-175.621609082469i
2.52	11.75	10.0358	12.8377	185.765426548076-87.6442593906765i
2.61	83.375	10.3943	12.9015	-204.634637561822-27.1225084307659i
2.7	17.375	10.7527	8.10205	2.76913871415089+129.60329776655i
2.79	59.625	11.1111	9.66159	-128.669826332096+85.6779593671296i
E12
Time	Data	FFT Freq	FFT Mag	FFT Complex			Max
0	31.4167	0	59.638	954.208435			14.7028
0.09	51.7917	0.358423	12.8855	-42.920753613099-201.651356608794i
0.18	24.9583	0.716846	9.47352	147.43938732628+35.1713413246797i
0.27	65.1667	1.07527	8.80994	1.83632015691883-140.947045385144i
0.36	50.2083	1.43369	3.72568	-5.55521043968508-59.3514699304924i
0.45	22.7083	1.79211	3.87383	4.69526921152393-61.8031091236319i
0.54	27.5417	2.15054	7.00277	-8.16309425991933+111.746523600827i
0.63	3.70831	2.50896	7.45525	37.2461632748626+113.319930912904i
0.72	26.7917	2.86738	7.62527	56.8333129999999-107.958374i
0.81	67.875	3.22581	4.09426	-41.295805795691+50.8525373215923i
0.9	17.9167	3.58423	8.09132	119.511465849752+49.7713929218849i
0.99	39.4583	3.94265	3.04148	-36.3002665409159-32.4106629092026i
1.08	20.625	4.30108	2.1393	32.8053324396851-9.7682179304926i
1.17	98.1667	4.6595	14.7028	-198.683742349636-125.956490928778i
1.26	32.4583	5.01792	5.06474	9.04573708388756+80.529462645738i
1.35	36.2083	5.37634	5.67905	1.42281565603583-90.8536499581687i
1.44	65.6667	5.73477	6.54427	-104.708313
1.53	16.2917	6.09319	5.67905	1.42281565603623+90.8536499581684i
1.62	29.75	6.45161	5.06474	9.04573708388735-80.5294626457377i
1.71	12.75	6.81004	14.7028	-198.683742349636+125.956490928778i
1.8	20	7.16846	2.1393	32.8053324396852+9.76821793049253i
1.89	27.25	7.52688	3.04148	-36.3002665409159+32.4106629092026i
1.98	6.79169	7.8853	8.09132	119.511465849752-49.771392921885i
2.07	5.41669	8.24373	4.09426	-41.2958057956914-50.8525373215923i
2.16	3.33331	8.60215	7.62527	56.833313+107.958374i
2.25	28.8333	8.96057	7.45525	37.2461632748622-113.319930912905i
2.34	31.75	9.319	7.00277	-8.16309425991965-111.746523600827i
2.43	7	9.67742	3.87383	4.69526921152404+61.8031091236316i
2.52	22.75	10.0358	3.72568	-5.55521043968495+59.3514699304925i
2.61	5.79169	10.3943	8.80994	1.83632015691936+140.947045385144i
2.7	12.7917	10.7527	9.47352	147.43938732628-35.17134132468i
2.79	41.0417	11.1111	12.8855	-42.9207536130984+201.651356608794i
E17
Time	Data	FFT Freq	FFT Mag	FFT Complex			Max
0	95.75	0	157.32	2517.125			27.4297
0.09	4.875	0.358423	8.49237	-130.677104104441-37.2329789427028i
0.18	49.625	0.716846	15.6351	9.29717119746669-249.988018479138i
0.27	34.125	1.07527	18.2793	-233.733300630189+175.802099112326i
0.36	162.25	1.43369	5.43543	-81.5984261636302+30.0819218691347i
0.45	100.75	1.79211	24.7795	306.653477251495+251.303835321236i
0.54	142.25	2.15054	15.7262	-45.2195988617393+247.522280107659i
0.63	48.375	2.50896	15.9941	243.454454233339+78.8509096703695i
0.72	106.125	2.86738	9.09875	123+77.875i
0.81	62.5	3.22581	5.09878	-67.2607515298322+46.1666081902982i
0.9	69.75	3.58423	9.80467	-1.88826551452916+156.863423551488i
0.99	25.125	3.94265	9.00528	-123.169289097198-74.7640712996368i
1.08	80.5	4.30108	1.26927	15.0984261636302+13.5819218691346i
1.17	90.625	4.6595	5.05782	-77.4877379291358+23.3350039271597i
1.26	69.125	5.01792	6.07962	-84.6893068211979+47.8531249646916i
1.35	75.125	5.37634	15.5406	202.220251805963+144.683531012932i
1.44	80.75	5.73477	27.4297	438.875
1.53	74.625	6.09319	15.5406	202.220251805963-144.683531012933i
1.62	133.5	6.45161	6.07962	-84.6893068211979-47.8531249646912i
1.71	162.375	6.81004	5.05782	-77.4877379291358-23.3350039271594i
1.8	94.75	7.16846	1.26927	15.0984261636302-13.5819218691347i
1.89	65	7.52688	9.00528	-123.169289097198+74.7640712996374i
1.98	50	7.8853	9.80467	-1.88826551452973-156.863423551488i
2.07	40.75	8.24373	5.09878	-67.2607515298325-46.1666081902977i
2.16	101	8.60215	9.09875	123-77.875i
2.25	73.5	8.96057	15.9941	243.454454233339-78.85090967037i
2.34	81.75	9.319	15.7262	-45.21959886174-247.522280107659i
2.43	67	9.67742	24.7795	306.653477251494-251.303835321237i
2.52	79.375	10.0358	5.43543	-81.5984261636302-30.0819218691346i
2.61	8.75	10.3943	18.2793	-233.73330063019-175.802099112325i
2.7	81.5	10.7527	15.6351	9.29717119746727+249.988018479138i
2.79	105.625	11.1111	8.49237	-130.677104104441+37.232978942703i
E19
Time	Data	FFT Freq	FFT Mag	FFT Complex			Max
0	143.136	0	430.83	6893.272738			24.1349
0.09	262.239	0.358423	4.20787	-67.2504126362602+3.18773867908002i
0.18	200.307	0.716846	7.91115	-24.2455286933358-124.234709462575i
0.27	197.466	1.07527	9.17419	-8.27728857698872-146.553526997385i
0.36	280.852	1.43369	5.01772	70.0344001833007+39.2509517324972i
0.45	213.886	1.79211	8.12871	-62.2339673440478+114.203195043578i
0.54	197.125	2.15054	9.72424	-68.8757307759045+139.512330995208i
0.63	221.261	2.50896	5.12576	-57.2316973778562+58.7412547174397i
0.72	185.023	2.86738	10.0162	56.8408819999999-149.840972i
0.81	245.511	3.22581	11.3346	-145.754770731565-107.910626730776i
0.9	215.261	3.58423	4.26702	68.2600025665827-1.29563922392332i
0.99	159.136	3.94265	16.7601	-244.930822721931-109.177054613437i
1.08	260.33	4.30108	24.1349	-382.738924183301-51.2718122675024i
1.17	200.591	4.6595	14.1521	-185.769391173238+129.469020809788i
1.26	222.341	5.01792	11.1239	-49.6842750973427-170.906451681706i
1.35	203.068	5.37634	8.7385	-131.915417438113-46.3340493049483i
1.44	256.057	5.73477	9.66478	154.636442
1.53	213.273	6.09319	8.7385	-131.915417438113+46.3340493049485i
1.62	198.716	6.45161	11.1239	-49.6842750973422+170.906451681707i
1.71	223.761	6.81004	14.1521	-185.769391173239-129.469020809788i
1.8	217.602	7.16846	24.1349	-382.738924183301+51.2718122675028i
1.89	208.568	7.52688	16.7601	-244.930822721931+109.177054613437i
1.98	237.489	7.8853	4.26702	68.2600025665827+1.29563922392315i
2.07	221.909	8.24373	11.3346	-145.754770731565+107.910626730776i
2.16	232.807	8.60215	10.0162	56.8408820000001+149.840972i
2.25	240.932	8.96057	5.12576	-57.2316973778566-58.7412547174397i
2.34	229.864	9.319	9.72424	-68.8757307759048-139.512330995208i
2.43	146.591	9.67742	8.12871	-62.2339673440481-114.203195043578i
2.52	214.591	10.0358	5.01772	70.0344001833005-39.2509517324976i
2.61	174.58	10.3943	9.17419	-8.2772885769885+146.553526997385i
2.7	232.455	10.7527	7.91115	-24.2455286933355+124.234709462575i
2.79	236.545	11.1111	4.20787	-67.2504126362603-3.18773867908008i
E24
Time	Data	FFT Freq	FFT Mag	FFT Complex			Max
0	183.875	0	302.109	4833.75			24.7629
0.09	171.875	0.358423	12.5218	-188.278395700755+68.4912544130349i
0.18	179.375	0.716846	18.9403	283.256282621459-107.712919781636i
0.27	129.125	1.07527	24.7629	386.676137070747+86.3766361697087i
0.36	128.375	1.43369	7.47606	-6.55237629863962+119.437414114622i
0.45	97.75	1.79211	14.877	88.0052466045587-221.166273419278i
0.54	91.375	2.15054	13.8733	-167.453346926192-145.710253561366i
0.63	150.625	2.50896	6.82595	9.83458700487783+108.771539897421i
0.72	197.875	2.86738	14.7225	226.875+63.375i
0.81	117.125	3.22581	6.9506	-25.1245943845652-108.334294858554i
0.9	126.25	3.58423	13.0914	81.9393679486382+192.770500189252i
0.99	127	3.94265	20.7486	-326.301337352223-61.1311891129508i
1.08	174.75	4.30108	18.3213	215.30237629864+198.937414114621i
1.17	223.375	4.6595	10.7677	-163.227503059266+55.1220922223719i
1.26	120.625	5.01792	15.2404	-216.742303643905-111.732166031017i
1.35	157.375	5.37634	16.7892	148.415859816625-223.904208596606i
1.44	192.625	5.73477	22.3125	357
1.53	103.125	6.09319	16.7892	148.415859816626+223.904208596605i
1.62	169.625	6.45161	15.2404	-216.742303643905+111.732166031017i
1.71	230.375	6.81004	10.7677	-163.227503059266-55.1220922223714i
1.8	155.5	7.16846	18.3213	215.30237629864-198.937414114622i
1.89	196.75	7.52688	20.7486	-326.301337352223+61.1311891129519i
1.98	210.875	7.8853	13.0914	81.9393679486376-192.770500189253i
2.07	104.875	8.24373	6.9506	-25.1245943845651+108.334294858554i
2.16	183.375	8.60215	14.7225	226.875-63.375i
2.25	56.125	8.96057	6.82595	9.83458700487722-108.771539897421i
2.34	136.75	9.319	13.8733	-167.453346926192+145.710253561366i
2.43	71.875	9.67742	14.877	88.005246604559+221.166273419278i
2.52	194.75	10.0358	7.47606	-6.55237629863976-119.437414114621i
2.61	121.375	10.3943	24.7629	386.676137070747-86.3766361697099i
2.7	149.375	10.7527	18.9403	283.256282621459+107.712919781635i
2.79	179.625	11.1111	12.5218	-188.278395700755-68.4912544130342i
F06
Time	Data	FFT Freq	FFT Mag	FFT Complex			Max
0	142.375	0	257.57	4121.125			17.6055
0.09	147.75	0.358423	3.51261	42.9532796333013-36.2443155050151i
0.18	121	0.716846	16.4593	70.8213698828264+253.646485026128i
0.27	157.125	1.07527	11.9282	-101.146516389681-161.844105155888i
0.36	101.75	1.43369	2.7843	21.491824445832-39.0217847076181i
0.45	69.5	1.79211	17.0796	249.874016723625-110.641888503136i
0.54	170.625	2.15054	15.2329	-177.645820954254-166.867426478804i
0.63	107.125	2.50896	1.04105	9.8892388186438-13.403461550626i
0.72	160	2.86738	17.3762	228.5+158.375i
0.81	116.25	3.22581	6.76917	-88.1708083843895+62.898701269254i
0.9	75.125	3.58423	6.89639	53.4625777804433+96.5254487931341i
0.99	116	3.94265	16.9992	271.056001417481+22.4853739745289i
1.08	207.125	4.30108	8.33958	-53.9918244458321-122.021784707618i
1.17	145.375	4.6595	10.1712	-148.186261653187+67.2676990478072i
1.26	159.875	5.01792	17.6055	-238.138126709016-150.460639701933i
1.35	146.25	5.37634	8.91811	58.7310498342056+130.042389040896i
1.44	105.5	5.73477	2.24219	35.875
1.53	136.5	6.09319	8.91811	58.7310498342051-130.042389040896i
1.62	83.625	6.45161	17.6055	-238.138126709016+150.460639701933i
1.71	151.75	6.81004	10.1712	-148.186261653187-67.2676990478066i
1.8	107.25	7.16846	8.33958	-53.9918244458319+122.021784707618i
1.89	88.375	7.52688	16.9992	271.056001417481-22.4853739745296i
1.98	62.375	7.8853	6.89639	53.4625777804431-96.5254487931344i
2.07	139	8.24373	6.76917	-88.1708083843898-62.8987012692538i
2.16	160.75	8.60215	17.3762	228.5-158.375i
2.25	112.375	8.96057	1.04105	9.88923881864386+13.4034615506259i
2.34	162	9.319	15.2329	-177.645820954253+166.867426478804i
2.43	140.5	9.67742	17.0796	249.874016723625+110.641888503135i
2.52	168.75	10.0358	2.7843	21.491824445832+39.0217847076181i
2.61	126	10.3943	11.9282	-101.14651638968+161.844105155889i
2.7	90.375	10.7527	16.4593	70.8213698828258-253.646485026129i
2.79	142.75	11.1111	3.51261	42.9532796333014+36.2443155050153i
F09
Time	Data	FFT Freq	FFT Mag	FFT Complex			Max
0	59.625	0	114.992	1839.875			26.4505
0.09	60.625	0.358423	13.9524	104.483806299168-197.277933966514i
0.18	13.25	0.716846	15.0594	-126.521896959295-205.058998522505i
0.27	86	1.07527	5.13022	-81.9768709710746-4.18251684617087i
0.36	136.25	1.43369	7.16162	-56.6468930265903-99.60452281804i
0.45	108	1.79211	19.6989	-92.9994656868759+301.149754912646i
0.54	107.875	2.15054	6.3687	96.4529122335433+32.8677570130825i
0.63	4.125	2.50896	26.4505	363.19380368622+217.243603450764i
0.72	73.375	2.86738	17.5366	-150-237.125i
0.81	79.875	3.22581	7.33696	105.533926552813+51.4133711169717i
0.9	99.875	3.58423	8.96358	112.115936633699-89.4344978252901i
0.99	54.75	3.94265	6.79543	53.9451319107696+94.4004636656499i
1.08	8.5	4.30108	3.44614	-39.8531069734098-38.1045228180401i
1.17	90.125	4.6595	12.8496	-59.6704181242334-196.743424551098i
1.26	29.75	5.01792	14.767	-186.046951907948+145.638746639123i
1.35	5.625	5.37634	5.07842	22.4900863332146+78.0802172417616i
1.44	7.75	5.73477	3.80469	-60.875
1.53	114	6.09319	5.07842	22.4900863332144-78.0802172417613i
1.62	98.5	6.45161	14.767	-186.046951907948-145.638746639123i
1.71	25.625	6.81004	12.8496	-59.6704181242328+196.743424551099i
1.8	27.375	7.16846	3.44614	-39.8531069734097+38.10452281804i
1.89	29.25	7.52688	6.79543	53.9451319107691-94.4004636656498i
1.98	80.625	7.8853	8.96358	112.115936633699+89.4344978252897i
2.07	74.625	8.24373	7.33696	105.533926552812-51.4133711169715i
2.16	20	8.60215	17.5366	-150+237.125i
2.25	63.75	8.96057	26.4505	363.19380368622-217.243603450765i
2.34	63.625	9.319	6.3687	96.4529122335434-32.8677570130828i
2.43	39.25	9.67742	19.6989	-92.9994656868768-301.149754912646i
2.52	36.875	10.0358	7.16162	-56.6468930265901+99.6045228180401i
2.61	48.125	10.3943	5.13022	-81.9768709710744+4.18251684617078i
2.7	26.25	10.7527	15.0594	-126.521896959295+205.058998522505i
2.79	66.625	11.1111	13.9524	104.483806299168+197.277933966514i
F11
Time	Data	FFT Freq	FFT Mag	FFT Complex			Max
0	170.875	0	345.477	5527.625			13.6058
0.09	209.625	0.358423	4.75538	-40.605607926859+64.3450244201126i
0.18	177.375	0.716846	4.64633	25.7814448574864+69.727586975401i
0.27	128	1.07527	11.6028	169.547724500411+75.6165065598587i
0.36	180.875	1.43369	9.57693	138.638086143187-65.2625631329236i
0.45	130	1.79211	8.23882	-105.918800413289-78.4731271603715i
0.54	128.5	2.15054	1.19182	14.3924057228708+12.5097041869593i
0.63	181.75	2.50896	4.25481	18.0668808476161-65.6357554085641i
0.72	178.25	2.86738	3.37653	1.62500000000003+54i
0.81	192.125	3.22581	8.09266	26.1394851067786-126.81669709679i
0.9	189.5	3.58423	10.1243	-137.656384700425-85.3890511014447i
0.99	194	3.94265	13.6058	-113.193726310516-185.950595155145i
1.08	154.75	4.30108	4.44385	21.6119138568133+67.7374368670765i
1.17	151.5	4.6595	11.4461	-149.770767576289+105.393872561025i
1.26	166.25	5.01792	1.33626	2.98253412006747-21.1711683130031i
1.35	192.125	5.37634	5.84446	82.7348117721467-43.5810832721745i
1.44	185	5.73477	1.97656	31.625
1.53	153.25	6.09319	5.84446	82.7348117721468+43.5810832721741i
1.62	183.25	6.45161	1.33626	2.98253412006751+21.171168313003i
1.71	186.125	6.81004	11.4461	-149.77076757629-105.393872561025i
1.8	147.625	7.16846	4.44385	21.6119138568131-67.7374368670764i
1.89	204	7.52688	13.6058	-113.193726310515+185.950595155145i
1.98	172	7.8853	10.1243	-137.656384700425+85.389051101445i
2.07	175.25	8.24373	8.09266	26.139485106779+126.81669709679i
2.16	201.25	8.60215	3.37653	1.62499999999997-54i
2.25	138.75	8.96057	4.25481	18.0668808476163+65.6357554085641i
2.34	177.625	9.319	1.19182	14.3924057228707-12.5097041869593i
2.43	171.25	9.67742	8.23882	-105.918800413288+78.4731271603719i
2.52	172	10.0358	9.57693	138.638086143187+65.2625631329235i
2.61	167.75	10.3943	11.6028	169.547724500411-75.6165065598592i
2.7	194.5	10.7527	4.64633	25.7814448574862-69.7275869754011i
2.79	172.5	11.1111	4.75538	-40.6056079268592-64.3450244201124i
F15
Time	Data	FFT Freq	FFT Mag	FFT Complex			Max
0	211.125	0	425.062	6801			8.00155
0.09	236.375	0.358423	0.667644	-10.2489451192693-3.01174661695851i
0.18	209.625	0.716846	4.2024	22.881470132755-63.2252695513872i
0.27	210.625	1.07527	1.02704	15.91917792114-4.07558789908194i
0.36	199.75	1.43369	8.00155	118.147416036854+49.3104752597279i
0.45	200.625	1.79211	3.95703	61.2479468873364-16.0364909468215i
0.54	235.5	2.15054	0.512769	-6.07857269282665+5.51013715600784i
0.63	222.5	2.50896	6.02332	-93.0026967993562-25.2644393287836i
0.72	212.75	2.86738	6.61324	-43.1250000000001-96.625i
0.81	203.75	3.22581	4.32453	-11.3657219376633+68.2525686158962i
0.9	221	3.58423	6.66279	89.0782028687228-58.5630861486957i
0.99	191.625	3.94265	3.26294	-51.4165036493377-9.05128017325963i
1.08	195.625	4.30108	1.17548	-18.1474160368535-4.93952474027197i
1.17	227.875	4.6595	6.23845	-53.7219235558234-84.1251713832453i
1.26	213.375	5.01792	1.52567	-24.3811003086513+1.20150714390943i
1.35	201.375	5.37634	3.0271	-48.4113337470264+1.47046706999632i
1.44	235	5.73477	3.76562	60.25
1.53	215.125	6.09319	3.0271	-48.4113337470264-1.47046706999632i
1.62	210.375	6.45161	1.52567	-24.3811003086513-1.20150714390937i
1.71	200.5	6.81004	6.23845	-53.7219235558232+84.1251713832454i
1.8	227.25	7.16846	1.17548	-18.1474160368535+4.93952474027212i
1.89	216	7.52688	3.26294	-51.4165036493377+9.05128017325977i
1.98	213	7.8853	6.66279	89.0782028687229+58.5630861486955i
2.07	210.875	8.24373	4.32453	-11.3657219376636-68.2525686158963i
2.16	213	8.60215	6.61324	-43.1249999999999+96.625i
2.25	227.75	8.96057	6.02332	-93.0026967993562+25.2644393287838i
2.34	213.875	9.319	0.512769	-6.0785726928266-5.51013715600774i
2.43	183.75	9.67742	3.95703	61.2479468873363+16.0364909468213i
2.52	199.25	10.0358	8.00155	118.147416036853-49.310475259728i
2.61	206	10.3943	1.02704	15.91917792114+4.07558789908185i
2.7	220.125	10.7527	4.2024	22.8814701327552+63.2252695513873i
2.79	215.625	11.1111	0.667644	-10.2489451192692+3.01174661695846i
F16
Time	Data	FFT Freq	FFT Mag	FFT Complex			Max
0	9.125	0	97.0547	1552.875			28.3512
0.09	72.25	0.358423	6.66771	-72.6397930858407+78.133277635233i
0.18	39.125	0.716846	5.62871	39.2309724479036-81.0655081134683i
0.27	33.125	1.07527	28.3512	-453.454402598038-12.2235166581136i
0.36	73.25	1.43369	15.5356	116.434997116652-219.612666646316i
0.45	74.5	1.79211	1.7447	-3.72026823846097+27.6662394815514i
0.54	50.25	2.15054	10.5592	147.885308918448+81.6877672591718i
0.63	62.875	2.50896	12.9857	-165.749996513201-125.284153361815i
0.72	16.25	2.86738	12.2958	184-69.625i
0.81	56.75	3.22581	10.7629	-171.258983242464+18.0340690140911i
0.9	21.625	3.58423	7.65958	-90.2336584889986-82.928872274608i
0.99	25.375	3.94265	8.78308	-65.397323326092-124.385143064471i
1.08	38.25	4.30108	11.2581	-156.684997116652-88.8626666463155i
1.17	5.125	4.6595	1.82808	13.1351796513121+26.1339573520336i
1.26	20.75	5.01792	2.28829	13.1173771226467-34.1821476472484i
1.35	83.25	5.37634	11.0102	-2.91441264721639-176.13964343269i
1.44	124.375	5.73477	4.72656	75.625
1.53	100.25	6.09319	11.0102	-2.9144126472159+176.13964343269i
1.62	45.125	6.45161	2.28829	13.1173771226468+34.1821476472484i
1.71	40.625	6.81004	1.82808	13.1351796513122-26.1339573520342i
1.8	83	7.16846	11.2581	-156.684997116652+88.8626666463157i
1.89	14.625	7.52688	8.78308	-65.3973233260914+124.385143064471i
1.98	2.25	7.8853	7.65958	-90.2336584889986+82.9288722746083i
2.07	8.875	8.24373	10.7629	-171.258983242463-18.034069014091i
2.16	89.75	8.60215	12.2958	184+69.625i
2.25	75.625	8.96057	12.9857	-165.749996513201+125.284153361815i
2.34	84.375	9.319	10.5592	147.885308918448-81.6877672591721i
2.43	74.375	9.67742	1.7447	-3.72026823846063-27.6662394815517i
2.52	65.125	10.0358	15.5356	116.434997116652+219.612666646316i
2.61	5	10.3943	28.3512	-453.454402598038+12.2235166581148i
2.7	51.625	10.7527	5.62871	39.2309724479038+81.0655081134683i
2.79	6	11.1111	6.66771	-72.6397930858407-78.1332776352331i
F20
Time	Data	FFT Freq	FFT Mag	FFT Complex			Max
0	197	0	404.68	6474.875			9.14566
0.09	222.75	0.358423	4.52751	-57.8075108095946-43.6562619611986i
0.18	205.625	0.716846	3.4828	55.7211051738058+0.635056965076942i
0.27	173.875	1.07527	3.03865	45.3650813045933+17.4859869154119i
0.36	209.625	1.43369	5.46701	-18.9610479427585+85.3923971288626i
0.45	185.875	1.79211	5.90055	92.8291696228665-17.1983087626678i
0.54	216.625	2.15054	8.7147	-54.8462913706885-128.19536545198i
0.63	199.625	2.50896	7.08284	-78.1084514370491+82.1080824480551i
0.72	228.75	2.86738	7.98736	41.1249999999999-121i
0.81	194.125	3.22581	8.01464	-48.9987636046271-118.503794329796i
0.9	161.875	3.58423	3.01821	2.41899166512836-48.2307461717535i
0.99	216.25	3.94265	0.370781	-4.99708321633851+3.19745549332768i
1.08	215.875	4.30108	2.37831	37.9610479427586+2.64239712886256i
1.17	245.125	4.6595	9.14566	-139.678877747892-43.6172028080659i
1.26	192.875	5.01792	7.3863	11.7061945317543+117.599676245304i
1.35	189.25	5.37634	5.88968	55.3964358880413+76.2329072814771i
1.44	214	5.73477	3.07031	-49.125
1.53	204.375	6.09319	5.88968	55.3964358880412-76.2329072814775i
1.62	208.5	6.45161	7.3863	11.706194531754-117.599676245304i
1.71	202.625	6.81004	9.14566	-139.678877747892+43.6172028080663i
1.8	199.375	7.16846	2.37831	37.9610479427586-2.64239712886258i
1.89	219	7.52688	0.370781	-4.99708321633848-3.19745549332773i
1.98	197	7.8853	3.01821	2.41899166512852+48.2307461717534i
2.07	208.125	8.24373	8.01464	-48.9987636046269+118.503794329796i
2.16	178.5	8.60215	7.98736	41.1250000000001+121i
2.25	198.875	8.96057	7.08284	-78.1084514370493-82.1080824480549i
2.34	196.25	9.319	8.7147	-54.8462913706882+128.19536545198i
2.43	187	9.67742	5.90055	92.8291696228664+17.1983087626675i
2.52	183.875	10.0358	5.46701	-18.9610479427586-85.3923971288626i
2.61	221.375	10.3943	3.03865	45.3650813045933-17.4859869154122i
2.7	207.125	10.7527	3.4828	55.7211051738057-0.635056965076942i
2.79	193.75	11.1111	4.52751	-57.8075108095945+43.6562619611987i
F21
Time	Data	FFT Freq	FFT Mag	FFT Complex			Max
0	17.125	0	157.055	2512.875			33.0374
0.09	27.25	0.358423	13.6545	-150.529108419802+158.338304112617i
0.18	42.375	0.716846	9.14752	-6.1127810207289+146.232654612416i
0.27	9.625	1.07527	33.0374	-122.533423266525+514.199887775544i
0.36	107.125	1.43369	13.3615	-111.780113447946-182.233387386532i
0.45	83.375	1.79211	10.6941	-170.738938814865+11.201141624563i
0.54	14.125	2.15054	22.597	65.7505162399203+355.523864810549i
0.63	42.75	2.50896	10.0769	76.6098050637468+141.866766157954i
0.72	111	2.86738	7.48935	77.3749999999999-91.5i
0.81	139.125	3.22581	6.66041	-87.521317076869+60.7984140388753i
0.9	99.75	3.58423	24.861	-393.06542394559+61.0341192644754i
0.99	92.25	3.94265	23.8982	-286.93811092761-252.734614388341i
1.08	13.625	4.30108	12.4828	177.780113447946+91.0166126134675i
1.17	76.625	4.6595	7.17573	-105.984007187477-44.1486025033182i
1.26	33.625	5.01792	17.977	144.4276887264+248.742909066342i
1.35	79.375	5.37634	2.61959	-28.3648993705973+30.8572177275797i
1.44	126.625	5.73477	7.60156	-121.625
1.53	68.875	6.09319	2.61959	-28.3648993705974-30.85721772758i
1.62	155.75	6.45161	17.977	144.4276887264-248.742909066342i
1.71	91.375	6.81004	7.17573	-105.984007187477+44.148602503318i
1.8	93.375	7.16846	12.4828	177.780113447946-91.0166126134678i
1.89	144.75	7.52688	23.8982	-286.938110927609+252.734614388341i
1.98	33.375	7.8853	24.861	-393.065423945591-61.0341192644743i
2.07	5.25	8.24373	6.66041	-87.5213170768693-60.7984140388751i
2.16	80	8.60215	7.48935	77.3750000000001+91.5i
2.25	81.875	8.96057	10.0769	76.6098050637464-141.866766157954i
2.34	50	9.319	22.597	65.7505162399193-355.523864810549i
2.43	180.5	9.67742	10.6941	-170.738938814865-11.2011416245629i
2.52	87.625	10.0358	13.3615	-111.780113447945+182.233387386533i
2.61	82.5	10.3943	33.0374	-122.533423266527-514.199887775544i
2.7	130.125	10.7527	9.14752	-6.1127810207295-146.232654612416i
2.79	111.75	11.1111	13.6545	-150.529108419802-158.338304112617i
F22
Time	Data	FFT Freq	FFT Mag	FFT Complex			Max
0	362.554	0	729.355	11669.678525			22.1362
0.09	433.679	0.358423	7.68318	120.69887860509-23.3195482888291i
0.18	317	0.716846	16.7319	98.6172950516725+248.884632797506i
0.27	328.893	1.07527	5.91833	-20.6029446277489+92.4248325574117i
0.36	375.304	1.43369	3.44382	55.0946148345308-0.847019772953871i
0.45	378.375	1.79211	8.49658	77.4857382797895-111.700943443144i
0.54	302.821	2.15054	8.70936	0.645943773980193+139.348243448779i
0.63	374.643	2.50896	8.17531	50.5109505567007-120.659023277357i
0.72	398.286	2.86738	16.3724	259.071409-38.7857060000001i
0.81	363.839	3.22581	18.9972	-25.8004931485863-302.858696685168i
0.9	369.518	3.58423	10.3632	101.776159588127-130.899855856576i
0.99	351.75	3.94265	11.481	-76.5532532709166+166.985351731604i
1.08	378.071	4.30108	18.9248	-254.416086834531+164.188686227046i
1.17	361.036	4.6595	8.94087	-102.162022770439-100.136600783933i
1.26	363.018	5.01792	10.3424	-39.6823464137794-160.649358507848i
1.35	400.179	5.37634	10.7934	-101.57685362389+139.661521787268i
1.44	372.304	5.73477	22.1362	-354.178647000001
1.53	341.518	6.09319	10.7934	-101.57685362389-139.661521787268i
1.62	314.536	6.45161	10.3424	-39.6823464137791+160.649358507848i
1.71	384.464	6.81004	8.94087	-102.162022770439+100.136600783933i
1.8	371.804	7.16846	18.9248	-254.416086834531-164.188686227046i
1.89	336.964	7.52688	11.481	-76.5532532709171-166.985351731604i
1.98	295.143	7.8853	10.3632	101.776159588127+130.899855856576i
2.07	397.464	8.24373	18.9972	-25.8004931485858+302.858696685168i
2.16	296.232	8.60215	16.3724	259.071409+38.7857060000001i
2.25	399.482	8.96057	8.17531	50.5109505567011+120.659023277357i
2.34	389.875	9.319	8.70936	0.645943773979795-139.348243448778i
2.43	344.589	9.67742	8.49658	77.4857382797895+111.700943443144i
2.52	403.857	10.0358	3.44382	55.0946148345306+0.84701977295353i
2.61	410.464	10.3943	5.91833	-20.6029446277491-92.4248325574115i
2.7	347.429	10.7527	16.7319	98.6172950516719-248.884632797507i
2.79	404.589	11.1111	7.68318	120.69887860509+23.3195482888288i
G01
Time	Data	FFT Freq	FFT Mag	FFT Complex			Max
0	19.375	0	80.9375	1295			14.9337
0.09	32.125	0.358423	1.95923	4.95639655764832-30.953307636974i
0.18	99.125	0.716846	8.31024	-132.96386950371-0.108120464589945i
0.27	7	1.07527	8.96067	137.153698980232-41.7617936310606i
0.36	77	1.43369	6.92493	-81.1504960899509-75.4387084989848i
0.45	18.875	1.79211	10.0733	-119.9071272838-107.698584901057i
0.54	7.625	2.15054	9.26734	-139.50836253504-50.2353771098612i
0.63	64.5	2.50896	7.52289	109.795170904868-49.3259011369816i
0.72	11.125	2.86738	3.51371	54.25-14.75i
0.81	111.125	3.22581	10.537	-99.7941025191506+135.883487756202i
0.9	39.125	3.58423	10.0035	-157.738002675707-27.1456495106624i
0.99	44.5	3.94265	8.49811	-62.3910015309917-120.810290613142i
1.08	46.125	4.30108	11.1617	-170.599503910049+52.8112915010153i
1.17	49.125	4.6595	14.9337	-53.414751040806+232.89174229288i
1.26	40.125	5.01792	11.9066	188.210234714457+29.4816071346084i
1.35	27	5.37634	14.2943	226.601715931999-30.9786771077661i
1.44	1.5	5.73477	5.125	-82
1.53	37	6.09319	14.2943	226.601715931999+30.9786771077656i
1.62	21.75	6.45161	11.9066	188.210234714457-29.4816071346091i
1.71	46.75	6.81004	14.9337	-53.4147510408064-232.89174229288i
1.8	37.875	7.16846	11.1617	-170.599503910049-52.8112915010152i
1.89	69.5	7.52688	8.49811	-62.3910015309914+120.810290613142i
1.98	18.875	7.8853	10.0035	-157.738002675707+27.1456495106626i
2.07	69.375	8.24373	10.537	-99.7941025191509-135.883487756202i
2.16	70.25	8.60215	3.51371	54.25+14.75i
2.25	15.375	8.96057	7.52289	109.795170904868+49.3259011369813i
2.34	10.125	9.319	9.26734	-139.50836253504+50.2353771098614i
2.43	58.375	9.67742	10.0733	-119.907127283799+107.698584901057i
2.52	67.125	10.0358	6.92493	-81.1504960899508+75.4387084989847i
2.61	18.5	10.3943	8.96067	137.153698980232+41.7617936310603i
2.7	39.375	10.7527	8.31024	-132.96386950371+0.108120464590257i
2.79	19.375	11.1111	1.95923	4.95639655764843+30.9533076369742i
G06
Time	Data	FFT Freq	FFT Mag	FFT Complex			Max
0	99.3068	0	220.941	3535.056795			24.5823
0.09	59.8409	0.358423	2.5399	-34.7745871028052-21.0286090300402i
0.18	122.818	0.716846	2.74727	38.1664304875418+21.8055100923067i
0.27	97.1023	1.07527	9.13428	-112.591366768396+93.1803110149651i
0.36	179.92	1.43369	4.99555	-33.6555463673812-72.4976582592137i
0.45	60.4773	1.79211	11.6224	-178.659857330738+51.5880939707317i
0.54	136.761	2.15054	9.82173	20.0131266722141+155.868167661754i
0.63	61.625	2.50896	7.82602	-91.3232856979395+85.6691442874722i
0.72	141.67	2.86738	11.2221	175.670503+37.1364120000001i
0.81	111.42	3.22581	12.4956	-190.231694958905+61.5103067843986i
0.9	136.17	3.58423	7.88496	109.777938359561-62.1689443487167i
0.99	94.9205	3.94265	8.43418	18.1198793833621-133.72481108165i
1.08	100.034	4.30108	9.84139	84.1100163673811+133.115925740786i
1.17	136.261	4.6595	3.32855	-50.9910704603757+15.3689664552694i
1.26	39.3068	5.01792	20.3323	-170.230079519316+277.222866081836i
1.35	144.648	5.37634	24.5823	226.451982935798+321.586817959571i
1.44	151.057	5.73477	1.44105	23.056795
1.53	133.898	6.09319	24.5823	226.451982935797-321.586817959572i
1.62	83.4659	6.45161	20.3323	-170.230079519317-277.222866081836i
1.71	122.375	6.81004	3.32855	-50.9910704603754-15.3689664552695i
1.8	117.295	7.16846	9.84139	84.110016367381-133.115925740786i
1.89	119.761	7.52688	8.43418	18.1198793833627+133.724811081649i
1.98	64.4091	7.8853	7.88496	109.777938359561+62.1689443487164i
2.07	112.568	8.24373	12.4956	-190.231694958905-61.5103067843979i
2.16	109.261	8.60215	11.2221	175.670503-37.1364120000001i
2.25	93.0227	8.96057	7.82602	-91.3232856979395-85.6691442874721i
2.34	109.795	9.319	9.82173	20.0131266722138-155.868167661754i
2.43	143.989	9.67742	11.6224	-178.659857330738-51.5880939707313i
2.52	78.8182	10.0358	4.99555	-33.6555463673811+72.4976582592138i
2.61	144.75	10.3943	9.13428	-112.591366768396-93.180311014965i
2.7	108.966	10.7527	2.74727	38.1664304875415-21.8055100923069i
2.79	119.341	11.1111	2.5399	-34.7745871028054+21.0286090300401i
G09
Time	Data	FFT Freq	FFT Mag	FFT Complex			Max
0	20.875	0	95.9219	1534.75			20.1089
0.09	12.875	0.358423	9.14912	-5.30555630297039+146.289802732427i
0.18	41.875	0.716846	7.20602	67.9184973873612+93.1682456061137i
0.27	69.625	1.07527	10.8231	-70.8298273726359+158.021742013145i
0.36	33.25	1.43369	12.553	-68.62875624952+188.759329893667i
0.45	13.25	1.79211	17.5927	-235.188762674994-154.656962843709i
0.54	49.25	2.15054	20.1089	-316.397200465606+58.4057120294376i
0.63	12.875	2.50896	7.5786	119.627275489289+19.817080787876i
0.72	69.125	2.86738	10.3117	-151.375+65.625i
0.81	84.5	3.22581	14.0899	-200.304618163751-103.444464023068i
0.9	11.375	3.58423	13.7911	188.772678608682-114.256129402154i
0.99	16.375	3.94265	14.3842	167.500402374524+157.833500343814i
1.08	4.625	4.30108	10.7485	29.1287562495199-169.490670106333i
1.17	59.125	4.6595	5.59605	-86.4785473617447-23.201304607247i
1.26	94.375	5.01792	3.24887	33.2060244695628-39.9935958254772i
1.35	53.875	5.37634	9.06431	128.979634012283+66.3147481135671i
1.44	43.625	5.73477	4.25	-68
1.53	52.5	6.09319	9.06431	128.979634012283-66.3147481135675i
1.62	17.125	6.45161	3.24887	33.206024469563+39.993595825477i
1.71	96.875	6.81004	5.59605	-86.4785473617446+23.2013046072471i
1.8	49.375	7.16846	10.7485	29.1287562495202+169.490670106333i
1.89	20.25	7.52688	14.3842	167.500402374524-157.833500343815i
1.98	58.875	7.8853	13.7911	188.772678608682+114.256129402154i
2.07	112.625	8.24373	14.0899	-200.304618163751+103.444464023069i
2.16	2	8.60215	10.3117	-151.375-65.625i
2.25	13.375	8.96057	7.5786	119.62727548929-19.8170807878766i
2.34	61.25	9.319	20.1089	-316.397200465606-58.4057120294368i
2.43	47.75	9.67742	17.5927	-235.188762674994+154.656962843709i
2.52	68.125	10.0358	12.553	-68.6287562495202-188.759329893667i
2.61	112	10.3943	10.8231	-70.8298273726362-158.021742013144i
2.7	108.25	10.7527	7.20602	67.918497387361-93.1682456061139i
2.79	23.5	11.1111	9.14912	-5.30555630297116-146.289802732428i
G11
Time	Data	FFT Freq	FFT Mag	FFT Complex			Max
0	9.32501	0	74.1578	1186.525264			19.5222
0.09	86.775	0.358423	4.4954	68.1576923731504+22.9768668354808i
0.18	90.75	0.716846	6.40869	55.7091068290919-86.0857235510943i
0.27	46.525	1.07527	10.8655	165.033506146481+54.6537053762276i
0.36	30.025	1.43369	13.7201	-182.781142347649-121.577506544015i
0.45	24.85	1.79211	15.0916	-127.509425479168-205.05350315316i
0.54	2.25	2.15054	10.9793	-95.3482557071482-147.541188139494i
0.63	33.875	2.50896	19.5222	-210.642135390431-230.642467307775i
0.72	59.775	2.86738	16.8947	270.275144+4.65002400000003i
0.81	24.9	3.22581	7.50522	-103.480189775067-60.9254182702845i
0.9	14.5	3.58423	6.93568	-70.748310701955-85.4938660290439i
0.99	77.025	3.94265	9.68348	4.8766574368774+154.858960021134i
1.08	38.825	4.30108	7.2312	-48.218857652351+105.172493455985i
1.17	22.325	4.6595	10.5541	-140.518797028439-93.6490156746458i
1.26	0.174988	5.01792	3.93911	39.187507580011+49.3617425593558i
1.35	22.125	5.37634	4.68308	-55.5174042834043-50.3210763521964i
1.44	59.275	5.73477	1.56719	-25.0750720000001
1.53	7.32501	6.09319	4.68308	-55.5174042834041+50.3210763521963i
1.62	16.925	6.45161	3.93911	39.187507580011-49.3617425593561i
1.71	39.85	6.81004	10.5541	-140.518797028439+93.6490156746461i
1.8	114.4	7.16846	7.2312	-48.2188576523511-105.172493455985i
1.89	50.2	7.52688	9.68348	4.87665743687702-154.858960021135i
1.98	2.59998	7.8853	6.93568	-70.7483107019548+85.4938660290439i
2.07	57.025	8.24373	7.50522	-103.480189775067+60.9254182702845i
2.16	26.625	8.60215	16.8947	270.275144-4.65002400000003i
2.25	10.4	8.96057	19.5222	-210.64213539043+230.642467307776i
2.34	12.125	9.319	10.9793	-95.3482557071478+147.541188139494i
2.43	15.9	9.67742	15.0916	-127.509425479168+205.053503153161i
2.52	87.25	10.0358	13.7201	-182.781142347649+121.577506544015i
2.61	73.8	10.3943	10.8655	165.033506146481-54.6537053762281i
2.7	15.9	10.7527	6.40869	55.709106829092+86.0857235510943i
2.79	12.9	11.1111	4.4954	68.1576923731502-22.976866835481i
G14
Time	Data	FFT Freq	FFT Mag	FFT Complex			Max
0	203.833	0	284.996	4559.930603			28.0153
0.09	169.819	0.358423	11.2949	-30.7952451792073-178.074919016618i
0.18	105.986	0.716846	16.2935	137.384164447154-221.557572911303i
0.27	138.25	1.07527	9.54304	129.653324155703+80.6464441197816i
0.36	114.389	1.43369	6.61376	105.682386523478-5.39721950007063i
0.45	217.333	1.79211	28.0153	292.833395887252+339.370877978644i
0.54	174.264	2.15054	19.5677	284.043627199348-131.682855268356i
0.63	132.611	2.50896	6.76056	-12.0355110994994+107.497277788442i
0.72	164.417	2.86738	19.2438	236.652831-196.97223i
0.81	85.5139	3.22581	15.0982	7.44781847624075+241.457072633718i
0.9	173.875	3.58423	7.21233	-112.261830962874+26.7170460576298i
0.99	119.083	3.94265	9.84326	43.1920832250944+151.45368357115i
1.08	216.708	4.30108	4.7655	-71.0157605234778-27.7584235000703i
1.17	125.708	4.6595	18.4027	281.365879085612-86.7753843101167i
1.26	114.347	5.01792	19.6375	-253.276916683629-185.935383585317i
1.35	88.625	5.37634	12.7586	-201.550656551194-32.3975901937454i
1.44	140.069	5.73477	18.0061	288.097227
1.53	236.028	6.09319	12.7586	-201.550656551194+32.3975901937463i
1.62	156.361	6.45161	19.6375	-253.276916683628+185.935383585318i
1.71	106.389	6.81004	18.4027	281.365879085612+86.7753843101165i
1.8	198.514	7.16846	4.7655	-71.0157605234779+27.7584235000704i
1.89	124.847	7.52688	9.84326	43.1920832250938-151.45368357115i
1.98	144.528	7.8853	7.21233	-112.261830962874-26.7170460576295i
2.07	89.9861	8.24373	15.0982	7.44781847623993-241.457072633718i
2.16	165.514	8.60215	19.2438	236.652831+196.97223i
2.25	128.958	8.96057	6.76056	-12.0355110995-107.497277788442i
2.34	105.028	9.319	19.5677	284.043627199348+131.682855268356i
2.43	95.6389	9.67742	28.0153	292.833395887251-339.370877978645i
2.52	126.889	10.0358	6.61376	105.682386523478+5.39721950007047i
2.61	78.2361	10.3943	9.54304	129.653324155703-80.6464441197821i
2.7	119.292	10.7527	16.2935	137.384164447155+221.557572911303i
2.79	198.889	11.1111	11.2949	-30.7952451792066+178.074919016618i
G21
Time	Data	FFT Freq	FFT Mag	FFT Complex			Max
0	4.25	0	206.188	3299			35.6545
0.09	54.75	0.358423	35.6545	-570.230455351236-16.6033725709058i
0.18	28.5	0.716846	29.4669	-465.61826949989-74.0490115643028i
0.27	9.625	1.07527	18.1805	-102.745390746541+272.138883408998i
0.36	172.625	1.43369	12.1333	-183.600798294412-63.0743010511224i
0.45	84.5	1.79211	19.929	-291.515377018758+129.201577255588i
0.54	124.375	2.15054	11.3174	146.985774724825+105.758148644694i
0.63	131.375	2.50896	29.6097	-71.6097678787969-468.311573041457i
0.72	90.875	2.86738	16.8957	107.875+247.875i
0.81	154.125	3.22581	30.9593	48.5689954721634-492.961289612403i
0.9	148.375	3.58423	6.03349	90.6756334308775-33.1226865045841i
0.99	203.75	3.94265	6.93796	45.3357593255545-101.327761538801i
1.08	109.875	4.30108	24.7658	-389.899201705588+70.6756989488778i
1.17	30	4.6595	8.82943	-121.385435094091+72.2707098497774i
1.26	24.5	5.01792	12.3775	-179.543138655813+83.5701532864188i
1.35	240.25	5.37634	26.4484	413.581671291702-89.5919239066853i
1.44	85.5	5.73477	7.29688	-116.75
1.53	106.125	6.09319	26.4484	413.581671291703+89.5919239066832i
1.62	97.25	6.45161	12.3775	-179.543138655813-83.5701532864186i
1.71	198.125	6.81004	8.82943	-121.38543509409-72.2707098497777i
1.8	148.5	7.16846	24.7658	-389.899201705588-70.6756989488776i
1.89	103	7.52688	6.93796	45.3357593255551+101.3277615388i
1.98	124	7.8853	6.03349	90.6756334308776+33.1226865045837i
2.07	153.5	8.24373	30.9593	48.5689954721657+492.961289612403i
2.16	100.75	8.60215	16.8957	107.875-247.875i
2.25	85.125	8.96057	29.6097	-71.6097678787947+468.311573041458i
2.34	130.125	9.319	11.3174	146.985774724825-105.758148644694i
2.43	39.625	9.67742	19.929	-291.515377018758-129.201577255587i
2.52	137.125	10.0358	12.1333	-183.600798294412+63.0743010511222i
2.61	112.375	10.3943	18.1805	-102.745390746542-272.138883408998i
2.7	64.5	10.7527	29.4669	-465.618269499889+74.0490115643037i
2.79	1.625	11.1111	35.6545	-570.230455351235+16.6033725709076i
G22
Time	Data	FFT Freq	FFT Mag	FFT Complex			Max
0	122.375	0	269.852	4317.625			25.8591
0.09	114.25	0.358423	16.7589	-250.125993687798+96.6302054748384i
0.18	131.375	0.716846	15.4628	-16.3964651027312+246.861019379165i
0.27	127.5	1.07527	10.466	166.305827609527+19.5894229813313i
0.36	103.375	1.43369	18.134	-168.627710228994-236.111142482713i
0.45	93.625	1.79211	9.93357	-93.2502291217772-128.706745341974i
0.54	91.125	2.15054	5.38698	-44.6637771499613+73.7167183528622i
0.63	73.75	2.50896	10.4964	155.651680109861-63.0638211021403i
0.72	106.625	2.86738	0.575639	1.25000000000001+9.125i
0.81	222.375	3.22581	11.012	-27.7894261822519-173.987190957668i
0.9	143.125	3.58423	25.8591	201.825465395393+361.181707457193i
0.99	156.75	3.94265	9.83975	96.1689727439601+124.649914947104i
1.08	190.125	4.30108	19.7522	-309.872289771007-62.1111424827131i
1.17	133.625	4.6595	3.57637	22.4706486129755-52.6252909137739i
1.26	136	5.01792	6.34455	71.7347768573001+71.8260084834957i
1.35	177.25	5.37634	6.9797	-13.431480084498-110.864538564875i
1.44	115.375	5.73477	0.992188	15.875
1.53	104.875	6.09319	6.9797	-13.4314800844977+110.864538564875i
1.62	162	6.45161	6.34455	71.7347768572999-71.8260084834953i
1.71	164.625	6.81004	3.57637	22.4706486129756+52.6252909137738i
1.8	169.625	7.16846	19.7522	-309.872289771006+62.1111424827132i
1.89	95	7.52688	9.83975	96.1689727439598-124.649914947105i
1.98	176.75	7.8853	25.8591	201.825465395392-361.181707457193i
2.07	138.875	8.24373	11.012	-27.7894261822512+173.987190957668i
2.16	78	8.60215	0.575639	1.24999999999999-9.125i
2.25	171.625	8.96057	10.4964	155.651680109862+63.0638211021398i
2.34	148.375	9.319	5.38698	-44.6637771499615-73.7167183528621i
2.43	118.875	9.67742	9.93357	-93.2502291217768+128.706745341975i
2.52	198.5	10.0358	18.134	-168.627710228993+236.111142482713i
2.61	135.5	10.3943	10.466	166.305827609528-19.5894229813316i
2.7	94	10.7527	15.4628	-16.3964651027317-246.861019379165i
2.79	122.375	11.1111	16.7589	-250.125993687798-96.6302054748374i
G23
Time	Data	FFT Freq	FFT Mag	FFT Complex			Max
0	89.25	0	174.352	2789.625			29.7468
0.09	62	0.358423	2.86254	-40.2636051560212-21.8297575928381i
0.18	49.375	0.716846	13.9769	189.34310331797+118.99586911903i
0.27	142.125	1.07527	16.4665	-201.582694954746+169.640735529205i
0.36	97.5	1.43369	10.3943	43.2652416360246-160.582106781187i
0.45	69.125	1.79211	13.0438	-207.56555726578-21.7317840352828i
0.54	41.125	2.15054	19.0198	-198.444030695966+230.714279800186i
0.63	40.875	2.50896	4.42723	68.4738656256896-18.1392368478246i
0.72	168.75	2.86738	15.096	57.8750000000001+234.5i
0.81	69.75	3.22581	29.7468	206.894442667909-428.627178210108i
0.9	102.375	3.58423	12.938	103.280926605905+179.402943431983i
0.99	76.625	3.94265	14.2929	180.466143585644+140.461970528669i
1.08	89.875	4.30108	10.6152	-59.2652416360245+159.167893218814i
1.17	18.125	4.6595	21.8721	-80.136217222097-340.65436261855i
1.26	103.25	5.01792	9.8657	-28.1799992279081-155.315467249172i
1.35	167.25	5.37634	10.3014	-142.286377280599+83.1934483331718i
1.44	116.25	5.73477	17.6641	282.625
1.53	39.625	6.09319	10.3014	-142.286377280599-83.1934483331717i
1.62	169.25	6.45161	9.8657	-28.1799992279078+155.315467249173i
1.71	104	6.81004	21.8721	-80.1362172220964+340.654362618549i
1.8	75.875	7.16846	10.6152	-59.2652416360248-159.167893218813i
1.89	27.625	7.52688	14.2929	180.466143585643-140.46197052867i
1.98	52.25	7.8853	12.938	103.280926605904-179.402943431983i
2.07	97.75	8.24373	29.7468	206.89444266791+428.627178210107i
2.16	20.25	8.60215	15.096	57.8749999999999-234.5i
2.25	101.75	8.96057	4.42723	68.4738656256903+18.1392368478245i
2.34	128.5	9.319	19.0198	-198.444030695966-230.714279800186i
2.43	31.375	9.67742	13.0438	-207.56555726578+21.7317840352837i
2.52	139.25	10.0358	10.3943	43.2652416360248+160.582106781186i
2.61	121.5	10.3943	16.4665	-201.582694954746-169.640735529204i
2.7	93	10.7527	13.9769	189.343103317969-118.995869119031i
2.79	84	11.1111	2.86254	-40.2636051560213+21.8297575928383i
H02
Time	Data	FFT Freq	FFT Mag	FFT Complex			Max
0	240.875	0	431.102	6897.625			11.3114
0.09	252.875	0.358423	3.08141	47.1019978907435+14.5651577557909i
0.18	211.125	0.716846	10.5748	164.093901077051-41.241811602147i
0.27	205.75	1.07527	3.86082	53.3178656244705+31.1949438768345i
0.36	210.375	1.43369	5.49351	27.2274756441744+83.5727768875198i
0.45	215.75	1.79211	3.76269	59.9487624611809+5.52795083722932i
0.54	231.75	2.15054	2.41563	-37.3190973645104+10.0552652779296i
0.63	202.125	2.50896	11.3114	79.9862911824266-162.348126517982i
0.72	205.25	2.86738	5.99801	-93.5-21.625i
0.81	193.75	3.22581	1.69205	15.640056625604+22.0981284546766i
0.9	218.125	3.58423	10.6883	-81.0078504638207-150.609471294707i
0.99	215.5	3.94265	3.35055	0.559995173392885-53.6058452244933i
1.08	177.625	4.30108	6.45263	19.2725243558256-101.42722311248i
1.17	223	4.6595	10.799	1.12564952620299-172.780518638981i
1.26	243.875	5.01792	3.83137	61.2330467512799-2.90654817478338i
1.35	220.875	5.37634	3.97986	61.3193815159782+17.1697462743564i
1.44	201	5.73477	3.27344	52.375
1.53	212.25	6.09319	3.97986	61.3193815159781-17.1697462743567i
1.62	231.375	6.45161	3.83137	61.2330467512799+2.9065481747832i
1.71	218.5	6.81004	10.799	1.12564952620355+172.780518638981i
1.8	231.375	7.16846	6.45263	19.2725243558257+101.42722311248i
1.89	211	7.52688	3.35055	0.55999517339303+53.6058452244934i
1.98	196.25	7.8853	10.6883	-81.0078504638204+150.609471294707i
2.07	226.5	8.24373	1.69205	15.640056625604-22.0981284546764i
2.16	209.875	8.60215	5.99801	-93.5+21.625i
2.25	206.75	8.96057	11.3114	79.986291182427+162.348126517982i
2.34	185.25	9.319	2.41563	-37.3190973645105-10.0552652779294i
2.43	212.25	9.67742	3.76269	59.9487624611809-5.52795083722923i
2.52	214.375	10.0358	5.49351	27.2274756441743-83.5727768875198i
2.61	206.75	10.3943	3.86082	53.3178656244704-31.1949438768345i
2.7	266.5	10.7527	10.5748	164.093901077051+41.2418116021467i
2.79	199	11.1111	3.08141	47.1019978907435-14.5651577557908i
H04
Time	Data	FFT Freq	FFT Mag	FFT Complex			Max
0	143.75	0	280.258	4484.125			18.5391
0.09	128.625	0.358423	5.25116	28.8934803547789+78.8941275748316i
0.18	113.875	0.716846	5.05974	80.278345271324+10.4517880102917i
0.27	172.125	1.07527	1.43332	-15.8879322218743+16.5379361967755i
0.36	156.125	1.43369	7.63759	-115.851474490835-38.8796490838871i
0.45	150.5	1.79211	7.0308	-72.5678261353951+85.956537595818i
0.54	123	2.15054	13.5925	-70.1345656129091+205.860231326666i
0.63	94.125	2.50896	2.04266	-6.37769450013155+32.0542784654159i
0.72	117	2.86738	15.5579	63.7499999999999-240.625i
0.81	170.625	3.22581	5.06829	70.5749492656537+39.9397233603923i
0.9	129	3.58423	8.87276	127.760196942145+61.8965048808063i
0.99	131.875	3.94265	4.66194	52.0172081786636+53.4605601211569i
1.08	122.75	4.30108	5.86809	1.35147449083499-93.8796490838872i
1.17	160.875	4.6595	1.86451	-4.76350596869722-29.4494193065338i
1.26	131.625	5.01792	0.48743	2.09602339944055-7.51193843556771i
1.35	134	5.37634	4.85242	65.1113210270024+42.2881944411596i
1.44	129.125	5.73477	18.5391	-296.625
1.53	170.125	6.09319	4.85242	65.1113210270022-42.2881944411597i
1.62	120.875	6.45161	0.48743	2.09602339944061+7.51193843556793i
1.71	157.75	6.81004	1.86451	-4.76350596869707+29.4494193065339i
1.8	143.625	7.16846	5.86809	1.35147449083521+93.8796490838871i
1.89	162.875	7.52688	4.66194	52.0172081786635-53.460560121157i
1.98	121.125	7.8853	8.87276	127.760196942145-61.8965048808064i
2.07	121.875	8.24373	5.06829	70.5749492656537-39.9397233603924i
2.16	120.875	8.60215	15.5579	63.7500000000001+240.625i
2.25	191.125	8.96057	2.04266	-6.37769450013155-32.0542784654158i
[truncated: 3,712 more rows]

## Sheet: Unsuccessful wells
	1	2	3	4	5	6	7	8	9	10	11	12	13	14	15	16	17	18	19	20	21	22	23	24
A	Dead		W.O.		W.O.		W.O.			W.O.	W.O.		(N/A)	(N/A)	(N/A)	(N/A)	(N/A)	(N/A)	(N/A)	(N/A)	(N/A)	(N/A)	(N/A)	(N/A)
B			W.O.	W.O.	W.O.				W.O.			Malformed	(N/A)	(N/A)	(N/A)	(N/A)	(N/A)	(N/A)	(N/A)	(N/A)	(N/A)	(N/A)	(N/A)	(N/A)
C			W.O.		W.O.		W.O.	W.O.			W.O.	W.O.	(N/A)	(N/A)	(N/A)	(N/A)	(N/A)	(N/A)	(N/A)	(N/A)	(N/A)	(N/A)	(N/A)	(N/A)
D	W.O.					W.O.	W.O.	W.O.		U.H.	W.O.		(N/A)	(N/A)	(N/A)	(N/A)	(N/A)	(N/A)	(N/A)	(N/A)	(N/A)	(N/A)	(N/A)	(N/A)
E	Malformed	W.O.	W.O.		W.O.	W.O.	W.O.	W.O.		Dead		W.O.	(N/A)	(N/A)	(N/A)	(N/A)	(N/A)	(N/A)	(N/A)	(N/A)	(N/A)	(N/A)	(N/A)	(N/A)
F	W.O.	W.O.				W.O.	W.O.				W.O.		(N/A)	(N/A)	(N/A)	(N/A)	(N/A)	(N/A)	(N/A)	(N/A)	(N/A)	(N/A)	(N/A)	(N/A)
G	W.O.	W.O.				W.O.							(N/A)	(N/A)	(N/A)	(N/A)	(N/A)	(N/A)	(N/A)	(N/A)	(N/A)	(N/A)	(N/A)	(N/A)
H		U.H.	W.O.	W.O.	W.O.				W.O.		W.O.		(N/A)	(N/A)	(N/A)	(N/A)	(N/A)	(N/A)	(N/A)	(N/A)	(N/A)	(N/A)	(N/A)	(N/A)
I						W.O.	U.H.	W.O.		Dead		W.O.	(N/A)	(N/A)	(N/A)	(N/A)	(N/A)	(N/A)	(N/A)	(N/A)	(N/A)	(N/A)	(N/A)	(N/A)
J			W.O.		W.O.		W.O.	W.O.		W.O.		W.O.	(N/A)	(N/A)	(N/A)	(N/A)	(N/A)	(N/A)	(N/A)	(N/A)	(N/A)	(N/A)	(N/A)	(N/A)
K	W.O.							W.O.	W.O.				(N/A)	(N/A)	(N/A)	(N/A)	(N/A)	(N/A)	(N/A)	(N/A)	(N/A)	(N/A)	(N/A)	(N/A)
L	W.O.					W.O.		W.O.	W.O.		Dead	U.H.	(N/A)	(N/A)	(N/A)	(N/A)	(N/A)	(N/A)	(N/A)	(N/A)	(N/A)	(N/A)	(N/A)	(N/A)
M	W.O.					W.O.	W.O.	W.O.		W.O.	W.O.		(N/A)	(N/A)	(N/A)	(N/A)	(N/A)	(N/A)	(N/A)	(N/A)	(N/A)	(N/A)	(N/A)	(N/A)
N	W.O.		Dead			W.O.	W.O.		W.O.	W.O.		W.O.	(N/A)	(N/A)	(N/A)	(N/A)	(N/A)	(N/A)	(N/A)	(N/A)	(N/A)	(N/A)	(N/A)	(N/A)
O		W.O.	W.O.	W.O.	W.O.	W.O.			W.O.				(N/A)	(N/A)	(N/A)	(N/A)	(N/A)	(N/A)	(N/A)	(N/A)	(N/A)	(N/A)	(N/A)	(N/A)
P	W.O.	W.O.	W.O.	W.O.						W.O.			(N/A)	(N/A)	(N/A)	(N/A)	(N/A)	(N/A)	(N/A)	(N/A)	(N/A)	(N/A)	(N/A)	(N/A)
