# Supplementary material for: High-Content Screening in Zebrafish Embryos Identifies Butafenacil as a Potent Inducer of Anemia
Source: PLoS One. 2014 Aug 4;9(8):e104190. doi: 10.1371/journal.pone.0104190 (PMC4121296; doi:10.1371/journal.pone.0104190)
Supplement: Dataset S1 — Microsoft Excel spreadsheets containing raw data for all chemical screening assays. (ZIP) [file pone.0104190.s036.zip › Dataset S1/11- Famoxadone/Famoxadone_Heart_Rate.xlsx]

## Sheet: DESCRIPTION
ToxCast Screen - Heart Rate
Famoxadone
Data was collected using the Heart Rate Journal in MetaXpress
Imaged 74 hpf fli1 larvae using ImageXpress
Incubated larvae in 100 mg/l MS-222 for 30 min
Centrifuged plate for 2 min at 200 rpm
Imaging parameters:
*live stream acquisition
*32 frames; 0.09 sec interval
*FITC
*2X magnification; 1 site/well
Had the doors off of the imager and the fan on to stablize temperature
Test Initation Date: 8/26/2013
Imaging Date: 8/29/13
Start Imaging Temperature: 26°C
End Imaging Temperature: 28°C
Total Imaging Duration: 2:15
W.O. = Wrong Orientation
U.H. = Unhatched
Malf. = Malformed
N.A. = Not Analyzed (did not meet analysis criteria)

## Sheet: ALL DATA
Measurement	Average (Show Region Statistics)
	1	2	3	4	5	6	7	8	9	10	11	12	13	14	15	16	17	18	19	20	21	22	23	24	25	26	27	28	29	30	31	32		# Peaks	Heart Rate
A01																																		0	0
A02	310.913	309.447	332.225	310.761	290.011	332.242	318.056	304.711	294.41	335.163	310.733	295.854	320.708	325.048	304.129	290.424	334.124	313.494	298.039	314.843	324.775	304.225	287.466	331.688	312.553	295.91	316.225	319.671	303.652	291.697	331.475	310.913		9	193.548
A03																																		0	0
A04																																		0	0
A05																																		0	0
A06	116.455	122.972	119.233	121.028	122.419	124.522	115.441	124.051	122.98	123.275	117.43	122.329	122.868	117.91	122.006	122.447	123.315	116.284	124.025	125.694	120.213	120.517	122.177	123.34	116.135	123.916	123.056	121.067	119.458	122.348	123.57	116.455		10	215.054
A07																																		0	0
A08	295.298	301.081	290.938	306.233	292.174	296.399	301.775	296.084	297.32	290.343	297.621	292.242	307.031	289.618	293.205	299.354	290.121	302.039	289.11	292.059	294.211	301.497	289.5	291.225	296.16	287.992	304.792	287.596	291.407	299.624	293.742	296.643		12	258.065
A09	157.584	213.949	151.008	132.081	185.702	205.947	137	139.975	207.747	177.722	132.135	157.885	215.494	152.511	132.371	183.742	206.334	137.003	141.584	208.399	172.028	132.346	164.045	213.607	146.629	134.455	198.039	189.472	133.722	151.542	214.994	157.584		9	193.548
A10																																		0	0
A11	181.612	174.654	178.84	197.803	183.154	174.242	177.081	194.528	190.014	173.135	175.697	188.997	190.89	173.163	175.486	186.958	193.438	173.256	175.944	184.593	195.806	173.876	175.396	182.635	195.037	173.517	175.483	182.295	196.89	174.694	174.601	181.612		7	150.538
A12	393.787	393.421	579.742	477.854	401.41	390.719	431.371	596.997	427.469	393.565	391.778	529.551	516.862	398.893	385.357	399.829	603.163	441.713	390.941	387.27	483.006	546.039	399.419	388.747	388.997	588.458	453.169	391.879	382.983	465.444	560.514	406.25		7	150.538
A13																																		0	0
A14																																		0	0
A15																																		0	0
A16																																		0	0
A17																																		0	0
A18																																		0	0
A19																																		0	0
A20																																		0	0
A21																																		0	0
A22																																		0	0
A23																																		0	0
A24																																		0	0
B01	113.32	112.447	116.073	114.772	112.61	114.683	116.129	113.104	113.14	116.716	114.711	112.958	116.006	115.798	112.961	114.169	116.5	113.458	113.157	116.43	114.284	112.792	115.579	115.306	113.171	114.705	116.846	113.848	113.865	116.921	113.983	112.975		9	193.548
B02	159.958	153.879	207.817	162.177	153.848	170.163	196.89	155.823	152.904	203.975	163.789	153.885	164.632	200.031	155.674	153.256	201.16	165.289	152.938	164.404	198.037	155.084	154.691	202.952	164.045	154.213	167.236	196.079	154.216	153.346	204.809	159.958		9	193.548
B03																																		0	0
B04	130.84	125.154	129.452	120.576	117.404	129.801	125.829	118.829	118.337	133.031	123.317	117.691	124.199	130.121	120.778	117.654	131.208	125.067	118.382	119.492	133.306	122.722	117.66	128.427	127.02	119.343	118.348	132.584	123.618	117.57	122.376	130.84		8	172.043
B05	126.034	122.77	129.463	136.18	123.972	123.284	133.736	132.952	123.174	124.278	137.309	128.388	122.994	128.011	137.646	125.112	123.132	132.264	133.073	123.433	124.407	137.598	128.292	122.736	128.711	136.646	124.528	123.385	134.396	130.84	122.93	125.767		8	172.043
B06	106.579	105.829	105.711	112.362	107.067	105.846	106.567	111.753	106.711	105.84	107.674	111.669	106.632	105.576	109.27	110.792	106.104	105.351	110.952	109.079	106.242	105.607	112.792	108.07	106.02	106.166	112.699	107.331	106.062	107.772	112.129	106.579		8	172.043
B07	138.152	141.292	151.41	140.632	137.938	145.5	148.77	140.281	137.36	148.562	145.034	140	137.492	150.66	142.921	139.112	139.517	152.093	141.368	137.938	140.829	150.514	140.379	137.329	144.66	148.396	139.831	137.034	148.64	144.152	139.006	137.486		8	172.043
B08	101.615	108.09	105.728	101.919	102.461	110.792	103.225	102.062	106.753	107.593	102.348	102.278	110.565	103.947	102.028	105.194	109.388	102.376	102.225	109.969	104.753	102.239	104.761	110.017	102.475	102.36	109.18	105.419	102.275	103.921	110.27	102.565		9	193.548
B09																																		0	0
B10	163.896	199.396	184.89	164.16	177.683	202.379	170.098	163.034	199.219	181.815	162.371	180.711	199.289	167.809	162.91	201.801	180.508	162.444	187.593	193.691	165.553	166.104	207.062	174.421	163.112	197.267	185.893	163.407	176.997	199.862	168.146	162.787		9	193.548
B11	337.438	363.666	318.376	313.935	345.045	358.424	320.573	311.23	357.132	351.494	321.315	307.798	369.253	337.851	321.441	306.537	383.941	331.303	319.261	300.371	391.663	324.542	319.778	302.073	390.525	321.646	319.281	313.124	380.722	319.697	319.753	337.438		8	172.043
B12																																		0	0
B13																																		0	0
B14																																		0	0
B15																																		0	0
B16																																		0	0
B17																																		0	0
B18																																		0	0
B19																																		0	0
B20																																		0	0
B21																																		0	0
B22																																		0	0
B23																																		0	0
B24																																		0	0
C01	112.963	115.256	113.11	112.315	114.045	115.228	113.037	112.66	115.66	113.792	112.685	113.66	115.407	113.233	112.522	115.278	114.758	112.916	113.469	116.298	113.522	112.882	114.902	115.008	113.037	113.149	116.371	113.952	112.913	114.52	115.489	112.963		9	193.548
C02	159.11	143.862	140.508	158.75	153.551	141.208	141.972	162.427	147.705	140.584	149.868	159.171	142.876	140.331	158.671	152.051	140.601	144.104	160.963	144.82	139.789	154.553	154.306	141.708	140.916	160.966	148.169	139.879	149.801	157.129	142.517	139.972		8	172.043
C03																																		0	0
C04	131.194	134.947	139.68	133.374	131.331	135.708	139.5	133.545	131.522	138.337	136.919	133.402	130.635	139.831	136.284	132.921	131.346	140.725	134.862	133.081	131.396	141.084	134.396	132.522	132.713	140.722	133.531	131.966	134.494	139.787	133.683	131.194		8	172.043
C05	357.157	354.826	310.514	300.315	328.463	348.138	307.871	299.315	341.301	337.626	305.871	298.219	358.376	321.84	304.281	298.121	365.562	314.368	299.669	300.983	366.135	311.556	298.298	314.348	354.893	307.612	296.831	331.806	337.874	304.904	296.629	357.157		7	150.538
C06	131.371	135.463	134.671	127.91	123.711	127.798	135.567	135.295	133.306	123.846	120.708	131.93	135.407	134.758	125.75	121.222	130.511	135.357	134.663	125.972	120.452	128.354	135.348	135.346	125.559	120.014	130.166	136.303	135.803	124.112	119.978	130.697		6	129.032
C07	223.635	175.767	177.348	241.846	197.955	162.646	217.879	225.733	174.441	177.531	241.09	194.16	163.511	223.354	219.413	171.486	181.986	240.553	186.84	164.017	229.23	211.421	167.376	194.188	237.351	179.601	168.435	238.82	206.239	162.427	214.531	225.803		8	172.043
C08																																		0	0
C09	318.042	284.82	366.674	483.806	305.624	285.407	418.34	438.567	300.938	284.264	466.584	390.096	290.419	285.306	510.685	343.806	287.888	307.587	514.885	312.528	283.006	376.666	460.039	300.801	287.57	467.756	372.669	288.994	294.621	517.171	322.904	280.68		8	172.043
C10	114.978	108.093	115	107.118	106.087	111.587	112.5	106.104	106.194	114.879	109.07	106.219	108.435	115.008	106.888	106.135	111.261	112.728	106.579	106.52	114.539	109.478	106.421	107.992	115.264	107.449	106.174	111.115	112.885	106.57	106.362	114.978		8	172.043
C11	137.14	149.955	163.654	133.404	135.601	142.562	164.301	142.73	134.5	138.014	152.657	160.292	133.581	135.396	144.295	166.236	134.452	134.865	141.596	162.98	141.275	134.312	138.64	155.132	153.725	133.579	136.197	148.101	161.933	133.284	135.194	143.646		7	150.538
C12	145.404	144.576	155.039	158.806	145.045	145.716	155.478	155.629	143.556	143.233	157.424	154.612	143.674	143.618	159.837	152.646	143.612	143.385	161.854	150.056	143.067	143.343	162.916	148.64	143.118	143.815	164.48	147.315	145.36	146.067	163.742	145.404		8	172.043
C13																																		0	0
C14																																		0	0
C15																																		0	0
C16																																		0	0
C17																																		0	0
C18																																		0	0
C19																																		0	0
C20																																		0	0
C21																																		0	0
C22																																		0	0
C23																																		0	0
C24																																		0	0
D01	111.365	114.034	113.834	110.135	112.539	116.674	110.59	111.604	114.326	114.955	110.41	112.607	116.983	110.57	111.607	115.09	114.404	110.857	112.944	116.368	109.986	112.368	115.705	111.86	111.132	113.68	114.986	110.455	112.548	116.596	110.329	111.876		9	193.548
D02																																		0	0
D03	112.444	111.868	112.289	112.458	112.728	112.163	112.41	112.725	112.789	112.037	112.236	112.719	112.772	112.197	112.59	112.89	112.5	112.424	112.522	112.798	112.379	112.41	112.615	112.744	112.368	112.64	112.809	112.551	112.157	112.559	113.017	112.337		8	172.043
D04																																		0	0
D05	118.093	116.736	116.424	115.82	118.183	116.553	116.753	115.947	118.635	116.579	117.067	116.315	118.382	116.683	117.008	117.008	117.913	116.494	116.413	118.23	117.466	116.671	116.124	118.885	116.935	116.722	116.258	118.604	116.806	116.989	116.629	118.093		10	215.054
D06	123.143	136.23	127.32	120.733	124.803	136.882	126.362	120.775	126.534	134.831	124.874	120.756	127.893	133.975	123.039	120.809	131.649	132.23	121.829	121.222	134.663	130.315	121.236	121.848	135.801	128.522	121.025	123.882	135.992	127.045	120.64	126.107		8	172.043
D07	230.104	229.056	235.079	236.758	230.638	228.907	235.506	235.553	230.39	227.963	234.885	234.303	228.02	227.489	234.362	233.663	227.809	229.702	235.295	231.671	226.174	229.129	234.236	229.441	226.115	231.573	233.607	228.253	225.961	232.556	231.584	226.421		8	172.043
D08	114.632	111.567	109.68	114.823	114.626	111.455	109.52	114.747	114.551	111.348	110.154	114.84	114.646	110.699	110.514	114.64	114.702	110.534	110.848	114.685	114.699	109.756	111.528	114.787	114.739	109.039	112.758	114.486	114.419	108.511	113.688	114.789		7	150.538
D09	128.68	126.697	128.511	131.059	127.992	128.143	128.199	131.213	129.441	127.163	128.037	128.492	131.553	127.298	127.596	128.042	130.907	129.978	127.444	128.323	128.278	132.225	128.598	127.424	127.66	129.764	132.079	128.129	126.787	127.022	131.834	128.68		8	172.043
D10																																		0	0
D11																																		0	0
D12	121.006	116.767	119.267	121.663	119.045	121.683	117.211	118.747	122.011	118.722	121.713	117.86	118.435	122.067	119.022	121.733	118.604	117.581	122.025	119.899	121.317	119.66	117.233	121.596	120.098	120.638	119.829	116.93	121.559	120.73	120.441	121.006		11	236.559
D13																																		0	0
D14																																		0	0
D15																																		0	0
D16																																		0	0
D17																																		0	0
D18																																		0	0
D19																																		0	0
D20																																		0	0
D21																																		0	0
D22																																		0	0
D23																																		0	0
D24																																		0	0
E01	106.688	107.18	105.829	106.197	108.772	106.368	106.045	107.284	108.334	106.222	106.309	108.874	106.567	106.309	106.992	108.806	106.348	106.374	108.657	106.958	106.514	106.961	108.559	106.382	106.382	108.862	106.68	106.472	107.75	108.626	106.593	106.688		9	193.548
E02	133.475	131.963	145.975	143.208	133.208	132.376	151.07	137.424	132.851	134.07	152.587	133.764	133.492	138.876	149.463	133.669	131.548	143.933	143.772	132.607	133.014	152.517	135.539	133.27	136.48	150.028	133.635	131.497	146.635	140.292	133.124	133.374		8	172.043
E03	111.553	124.798	110.438	113.683	149.567	114.941	110.57	126.393	140.787	111.781	110.674	140.677	126.163	111.112	112.896	150.124	116.073	110.77	125.587	141.183	112.149	110.823	141.138	125.93	111.185	115.087	148.393	113.989	110.764	132.511	134.365	111.553		9	193.548
E04	111.885	112.806	112.008	114.455	114.022	112.312	112.983	114.904	114.146	112.132	113.846	114.607	113.747	111.874	114.792	114.638	113.489	112.028	114.868	114.174	112.565	113.292	114.902	114.191	111.916	114.705	114.666	113.216	112.885	114.733	114.174	111.885		9	193.548
E05	121.666	116.525	132.795	134.177	120.907	118.635	135.365	131.424	118.242	122.624	135.657	127.938	117	129.385	134.784	122.955	117.267	133.522	132.708	119.438	120.27	135.197	129.115	117.301	127.154	134.826	124.295	116.938	133.433	132.205	119.216	121.666		8	172.043
E06	106.981	106.189	107.071	108.252	106.979	105.962	108.479	107.524	106.592	106.649	108.7	107.3	106.217	108.264	108.042	106.988	106.455	108.809	107.675	106.486	108.354	108.25	106.96	106.448	108.958	107.531	106.363	108.085	108.366	106.946	106.847	108.703		8	172.043
E07	113.11	111.32	114.685	112.733	113.022	111.365	115.025	112.896	113.39	112.098	115.006	113.371	113.323	112.817	114.396	113.076	112.43	113.624	113.989	113.256	111.952	115.146	113.295	113.556	111.584	115.413	112.902	112.963	112.455	115.028	113.149	112.649		12	258.065
E08																																		0	0
E09	114.371	113.239	115.961	117.228	114.626	113.407	116.239	117.899	115.146	113.677	116.716	117.694	114.817	113.666	116.848	117.407	114.57	113.851	117.43	117.396	114.357	114.07	117.23	116.882	113.885	114.73	117.545	116.267	113.739	115.337	117.924	115.705		8	172.043
E10																																		0	0
E11	226.778	251.199	276.419	236.441	229	235.39	279.048	253.77	225.25	225.632	258.374	263.975	229.862	228.008	248.107	274.424	243.09	227.118	231.087	274.197	257.688	229.337	229.508	259.174	271.713	229.806	228.34	241.382	278.503	242.803	226.803	230.112		7	150.538
E12																																		0	0
E13																																		0	0
E14																																		0	0
E15																																		0	0
E16																																		0	0
E17																																		0	0
E18																																		0	0
E19																																		0	0
E20																																		0	0
E21																																		0	0
E22																																		0	0
E23																																		0	0
E24																																		0	0
F01																																		0	0
F02																																		0	0
F03	227.452	179.593	172.483	208.149	224.166	180.292	173.806	213.011	219.596	179.427	174.871	221.09	212.073	178.199	174.978	229.022	201.601	176.618	175.573	236.525	194.93	176.067	175.975	242.851	189.253	174.935	181.829	242.138	185.317	175.11	191.624	234.396		7	150.538
F04	275.191	316.562	274.562	227.632	225.879	294.402	297.781	236.41	223.346	273.298	314.851	241.281	225.438	254.843	326.876	250.618	228.051	239.32	328.537	259.511	226.112	229.326	323.096	267.834	229.478	233.256	320.199	282.772	229.441	223.761	312.295	275.191		8	172.043
F05	126.646	125.792	127.697	127.955	139.14	125.435	128.978	130.264	135.402	126.86	130.056	136.034	129.225	127.365	128.301	139.787	126.208	128.531	129.449	137.118	126.472	130.039	134.213	130.177	127.379	128.382	139.697	125.997	128.806	129.295	135.806	126.646		8	172.043
F06																																		0	0
F07																																		0	0
F08	171.056	190.843	181.862	252.815	256.556	174.829	197.865	276.253	230.037	171.506	223.64	281.239	194.834	180.253	246.764	264.89	175.882	193.211	271.376	230.177	169.772	215.421	278.202	195.573	175.975	238.792	265.393	174.334	193.846	268.444	207.039	171.056		9	193.548
F09	179.497	174.789	157.146	169.472	181.843	169.994	158.368	170.674	184.534	164.194	160.39	172.396	185.382	158.573	163.756	173.913	184.247	154.829	165.803	177.629	177.598	155.334	169.379	182.388	168.643	157.902	173.669	185.073	158.284	163.919	176.006	179.497		7	150.538
F10	152.801	159.348	154.598	132.744	150.646	158.416	151.576	134.494	152.994	159.708	145.365	137.539	152.82	160.346	140.817	141.57	155.138	159.396	136.382	144.34	155.761	159.983	132.326	148.225	156.343	155.07	132.16	150.146	157.466	146.396	136.938	152.801		8	172.043
F11																																		0	0
F12	135.888	129.992	134.559	131.124	138.562	130.292	131.654	132.98	130.626	137.433	130.427	133.958	131.315	137.567	131.261	131.82	133.553	130.89	137.084	130.697	134.579	131.267	137.402	129.983	133.112	132.742	132.933	133.492	131.39	134.441	131.084	135.843		13	279.57
F13																																		0	0
F14																																		0	0
F15																																		0	0
F16																																		0	0
F17																																		0	0
F18																																		0	0
F19																																		0	0
F20																																		0	0
F21																																		0	0
F22																																		0	0
F23																																		0	0
F24																																		0	0
G01	256.315	203.657	286.663	255.857	205.756	239.904	278.067	236.913	198.514	281.115	257.747	208.138	234.941	276.941	236.643	198.163	278.963	258.955	208.174	227.272	277.846	237.713	196.725	276.213	256.562	208.663	232.511	273.733	234.652	200.775	279.146	256.315		9	193.548
G02	195.921	227.478	186.424	182.638	221.632	201.14	182.298	187.542	227.267	185.961	180.803	216.82	205.989	183.551	189.312	228.857	186.545	181.101	214.376	206.183	182.789	188.199	226.329	185.18	180.508	214.362	204.374	182.57	189.607	227.888	185.612	182.32		9	193.548
G03																																		0	0
G04	221.011	231.042	240.904	227.388	223.966	223.632	242.433	229.222	221.958	220.654	232.362	235.758	223.177	220.463	222.893	240.503	228.197	222.635	218.809	231.806	235.848	224.829	220.966	222.567	239.61	226.576	222.913	218.124	239.447	228.284	223.551	221.011		7	150.538
G05	175.126	170.275	211.986	187.573	173.885	173.826	217.323	183.975	171.935	177.537	216.907	177.73	171.225	184.213	211.284	174.93	169.969	193.742	202.43	173.236	170.612	203.955	193.197	171.149	169.961	215	182.433	172.331	179.601	213.548	175.213	172.331		8	172.043
G06																																		0	0
G07	154.463	154.84	142.539	146.854	153.334	153.124	142.983	146.081	154.654	152.236	142.61	146.829	154.933	149.365	143.093	148.188	155.792	147.32	144.154	146.601	155.275	145.278	144.86	149.098	155.281	143.076	145.66	151.728	154.73	142.166	146.292	154.463		8	172.043
G08	110.371	114.126	121.736	110.725	110.09	122.278	114.983	110.66	114.301	121.697	110.958	110.86	123.472	114.194	110.826	116.739	121.587	110.607	111.216	124.298	112.579	110.669	118.865	117.303	110.624	112.452	123.795	111.306	110.803	122.157	113.823	110.371		9	193.548
G09	269.961	334.587	279.576	199.43	273.225	333.326	270.458	197.598	284.343	330.89	260.801	199.152	293.837	325.68	246.955	207.812	308.618	322.399	232.615	216.441	316.098	315.41	215.5	234.194	319.961	303.483	208.065	246.975	328.607	287.478	201.674	269.961		8	172.043
G10	143.938	152.646	153.803	144.315	145.801	153.36	152.972	143.452	144.969	153.107	152.517	143.508	147.396	154.011	150.489	143.82	147.222	154.896	148.438	143.278	147.801	154.753	149.351	144.051	150.657	154.801	145.75	143.899	150.278	155.253	145.669	143.938		8	172.043
G11	129.281	140.93	131.166	127.713	128.52	141.107	131.829	128.006	128.208	139.736	133.888	128.096	127.68	138.211	134.522	128.404	127.694	136.966	135.941	128.742	127.48	135.669	137.385	129.365	127.393	133.91	139.129	129.121	127.902	133.275	139.879	129.188		8	172.043
G12	614.739	613.199	627.067	636.492	616.042	608.084	615.725	630.573	610.309	597.992	604.166	627.115	617.292	600.969	602.067	621.553	621.587	605.52	601.329	621.64	627.472	602.91	598.18	607.211	628.256	609.362	593.725	608.067	621.837	605.236	602.233	614.952		7	150.538
G13																																		0	0
G14																																		0	0
G15																																		0	0
G16																																		0	0
G17																																		0	0
G18																																		0	0
G19																																		0	0
G20																																		0	0
G21																																		0	0
G22																																		0	0
G23																																		0	0
G24																																		0	0
H01	275.584	246.91	278.73	273.781	250.351	250.997	289.081	260.256	248.166	268.32	278.795	251.508	247.351	287.829	262.222	249.081	265.424	280.787	253.034	246.711	287.691	262.522	248.764	267.264	276.64	250.986	246.219	287.427	260.688	247.25	269.143	275.584		8	172.043
H02																																		0	0
H03																																		0	0
H04	177.801	197.281	206.992	192.194	177.365	198.618	204.666	186.081	177.601	201.688	204.194	183.177	182.447	205.329	200.264	179.185	188.916	206.815	195.107	177.444	194.118	204.862	190.452	176.711	199.826	204.829	186.166	178.86	202.907	200.584	179.449	184.365		8	172.043
H05																																		0	0
H06	206.188	232.888	265.348	212.098	197.281	223.989	269.938	214.98	197.292	224.037	268.211	213.11	195.989	224.317	266.272	211.458	195.559	225.455	266.86	212.343	194.801	229.84	263.868	211.272	194.744	236.154	261.986	208.081	191.157	243.789	250.287	206.188		8	172.043
H07	141.789	180.584	215.407	152.34	141.357	191.413	204.902	148.39	142.809	201.301	199.233	146.545	144.337	214.896	185.933	143.48	146.907	225.511	176.393	142.084	153.545	227.205	165.478	140.784	167.157	223.185	157.008	141.216	181.553	213.621	150.093	141.789		8	172.043
H08	354.823	339.933	372.23	361.713	341.961	339.225	372.053	359.677	338.531	332.702	364.289	356.112	335.34	331.407	366.07	355.657	334.885	331.188	367.489	356.185	331.435	334.129	365.899	354.014	334.933	336.907	366.441	353.778	333.298	342.09	366.941	354.823		8	172.043
H09	171.615	159.888	149.112	153.601	174.388	168.671	153.921	144.632	163.478	173.185	162.486	147.674	150.868	172.475	169.191	155.076	144.242	164.921	173.514	162.66	150.834	149.23	172.444	171.084	157.775	146.02	159.955	174.688	164.792	149.801	149.792	172.25		6	129.032
H10	139.463	143.654	144.927	144.208	139.385	144.185	145.295	139.846	143.43	145.107	143.098	139.354	144.031	145.579	139.64	142.663	145.188	143.64	139.744	144.301	146.281	139.646	143.466	144.528	142.607	139.902	144.132	145.781	138.18	143.798	144.017	139.77		9	193.548
H11																																		0	0
H12	383.455	378.183	380.014	372.303	392.792	387.713	383.067	382.511	377.539	384.27	377.076	373.978	369.604	379.031	377.492	368.86	363.75	369.829	380.989	373.649	358.154	366.242	396.424	380.654	371.82	370.876	373.708	381.784	373.34	365.208	365.32	383.455		7	150.538
H13																																		0	0
H14																																		0	0
H15																																		0	0
H16																																		0	0
H17																																		0	0
H18																																		0	0
H19																																		0	0
H20																																		0	0
H21																																		0	0
H22																																		0	0
H23																																		0	0
H24																																		0	0
I01	170.846	135.899	131.708	171.772	149.596	133.135	141.256	171.506	136.601	131.59	169.82	149.199	133.039	143.857	170.747	136.683	131.537	170.365	148.112	133.25	143.421	171.132	136.079	131.522	172.449	145.963	132.545	148.713	166.621	134.747	132.253	175.124		8	172.043
I02	107.067	106.244	106.652	106.483	106.475	106.382	106.772	106.542	106.638	106.624	106.742	106.848	106.61	106.581	106.927	106.725	106.758	106.907	106.691	106.61	106.98	106.924	106.952	106.823	107.025	106.812	106.868	107.053	106.944	107	106.787	107.067		11	236.559
I03	119.669	131.218	120.439	119.074	123.822	130.831	120.98	119.453	123.113	131.266	121.721	119.257	122.847	131.124	122.104	119.293	122.797	132.151	122.286	119.392	123.038	132.865	122.768	119.655	123.565	132.854	121.606	119.14	123.45	134.306	121.34	119.669		8	172.043
I04	109.663	109.093	109.143	121.413	110.854	109.326	111.758	120.247	110.323	109.396	116.64	116.713	109.809	109.618	120.638	112.778	109.534	109.784	122.331	111.062	109.472	114.337	119.43	110.438	109.357	118.326	114.935	109.775	109.287	122.112	112.065	109.663		8	172.043
I05	124.008	124.91	124.716	126.829	126.683	124.801	125.244	126.854	126.601	124.343	125.947	127.118	126.374	123.921	126.169	126.933	125.511	124.683	126.663	126.772	124.626	125.449	126.969	126.087	124.11	126.388	126.975	124.975	124.876	127.169	126.629	124.008		9	193.548
I06																																		0	0
I07																																		0	0
I08	117.132	116.197	118.09	118.303	116.843	117.41	119.169	117.553	117.031	118.517	118.674	116.438	117.705	118.972	117.764	117.124	118.747	118.506	117.11	118.211	118.823	117.084	116.84	118.669	118.101	116.84	118.14	118.772	116.986	117.59	119.031	117.374		9	193.548
I09	150.522	159.098	144.25	138.368	155.112	154.725	139.216	142.048	158.944	150.219	137.346	148.48	158.831	143.767	138.551	155.803	155.022	140.421	142.798	159.093	148.685	137.354	150.545	157.275	142.413	138.649	157.006	152.733	138.73	146.893	159.163	144.146		9	193.548
I10																																		0	0
I11																																		0	0
I12	170.629	131.534	144.919	167.98	168.75	136.211	132.812	154.056	171.73	160.174	132.522	135.553	162.112	172.065	150.492	131.562	142.188	169.051	170.618	138.758	132.253	151.831	170.031	156.618	132.16	137.736	165.006	169.82	140.966	132.287	149.961	170.629		6	129.032
I13																																		0	0
I14																																		0	0
I15																																		0	0
I16																																		0	0
I17																																		0	0
I18																																		0	0
I19																																		0	0
I20																																		0	0
I21																																		0	0
I22																																		0	0
I23																																		0	0
I24																																		0	0
J01	113.121	114.472	111.208	109.736	113.112	113.553	111.084	109.876	114.076	114.298	110.916	110.657	114.233	113.517	110.253	111.239	114.118	113.008	109.989	111.663	114.48	112.34	109.815	112.329	114.028	111.938	109.899	112.719	113.831	111.534	110.154	113.121		8	172.043
J02	142.542	142.694	162.292	159.174	143.531	149.781	167.514	145.941	143.556	165.503	153.795	142.896	155.388	163.309	144.551	146.323	168.455	147.121	142.197	164.433	154.795	143.404	154.16	163.365	144.458	146.986	167.831	145.472	142.767	166.86	151.185	142.542		9	193.548
J03																																		0	0
J04																																		0	0
J05																																		0	0
J06	184.615	231.132	242.525	185.537	178.017	230.34	245.851	187.657	178.402	227.694	248.107	188.084	179.197	223.669	245.744	187.301	178.837	221.612	249.671	189.23	179.199	222.098	245.742	187.924	178.385	231.539	243.48	186.02	179.149	237.522	240.525	184.615		8	172.043
J07	107.806	104.993	104.56	111.903	107.955	105.361	104.993	112.456	107.783	105.479	105.745	112.878	106.844	105.524	106.774	112.278	106.316	105.51	108.009	111.585	105.898	105.476	109.7	110.472	105.533	105.178	111.287	109.235	105.546	105.323	112.819	107.806		8	172.043
J08																																		0	0
J09	100.579	100.202	100.669	100.893	100.64	100.705	100.579	101.329	100.77	100.649	100.64	101.517	100.784	100.846	100.626	101.657	100.874	100.798	100.961	101.559	100.871	101.104	101.236	101.312	100.868	100.781	101.663	100.989	101.132	100.82	101.638	100.778		11	236.559
J10	242.034	249.025	242.284	239.713	239.607	249.166	240.548	236.301	237.885	247.407	239.081	237.809	240.258	249.761	239.469	235.396	238.792	246.132	237.236	234.84	240.025	246.725	236.612	233.789	242.444	242.697	234.933	234.306	244.096	241.598	235.795	236.831		8	172.043
J11	131.287	150.565	147.379	141.837	124.374	146.065	149.924	147.197	127.787	136.435	150.208	147.862	140.404	124.916	145.958	148.792	146.402	126.062	137.525	150.329	147.275	138.02	127.07	147.669	148.573	146.494	124.669	139.806	150.025	146.68	133.362	131.287		7	150.538
J12																																		0	0
J13																																		0	0
J14																																		0	0
J15																																		0	0
J16																																		0	0
J17																																		0	0
J18																																		0	0
J19																																		0	0
J20																																		0	0
J21																																		0	0
J22																																		0	0
J23																																		0	0
J24																																		0	0
K01	137.683	152.39	150.539	135.539	140.115	156.202	143.635	136.171	146.14	154.393	138.025	137.346	153.73	146.685	135.506	143.376	154.767	138.317	136.368	153.011	147.893	135.778	143.222	155.264	138.607	137.348	152.18	147.101	135.298	143.618	154.351	137.683		9	193.548
K02	556.553	561.115	558.596	567.284	562.272	564.669	560.101	570.098	562.343	560.581	559.486	565.722	554.034	556.452	556.051	558.379	554.258	551.244	561.955	559.081	558.795	552.152	560.66	556.242	551.739	550.548	555.646	550.846	548.753	561.907	555.376	556.553		11	236.559
K03	160.152	150.781	145.441	161.211	162.758	154.438	143.646	161.213	162.329	155.851	141.43	161.396	162.697	157.643	140.115	160.874	161.18	159.534	137.708	160.028	160.753	159.216	137.621	160.466	161.438	159.36	138.112	159.837	160.624	158.216	138.778	160.152		7	150.538
K04	129.565	122.862	128.784	122.817	115.413	126.997	130.062	116.904	119.492	130.854	126.399	114.497	125.039	129.666	120.433	116.899	128.503	127.978	115.728	122.407	129.197	123.112	115.472	126.949	129.374	116.565	120.73	129.492	124.711	114.792	127.542	129.565		8	172.043
K05	124.404	109.244	123.11	121.022	114.534	113.34	123.59	119.801	110.955	119.306	123.205	118.374	110.003	124.346	120.86	114.014	115.517	123.77	119.433	110.163	121.949	122.301	115.711	113.281	124.36	120.548	111.042	120.343	123.081	117.034	111.938	124.404		8	172.043
K06																																		0	0
K07	138.306	138.34	112.059	109.056	130.362	132.742	110.185	109.435	137.646	125.778	109.475	112.402	140.862	120.208	109.596	117.559	140.52	115.466	109.368	125.452	136.86	111.407	109.295	133.048	129.893	109.958	112.39	140.728	119.298	109.48	121.486	138.306		8	172.043
K08																																		0	0
K09	141.219	135.135	127.503	126.41	140.087	135.407	128.121	127.346	140.874	134.028	128.146	127.348	141.688	132.202	128.115	129.028	142.149	129.764	126.112	132.087	140.674	128.236	127.062	134.64	138.059	126.919	126.16	139.278	134.258	128.199	127.309	141.219		7	150.538
K10	136.761	137.455	136.559	133.711	136.376	137.287	135.854	134.728	137.275	137.003	135.475	135.972	138.694	137.191	134.508	136.185	137.003	135.427	134.194	137.34	136.809	134.885	135.433	137.601	136.096	134.079	136.975	137.053	135.677	134.382	137.329	136.761		9	193.548
K11	181.764	183.407	173.014	163.902	164.781	176.489	182.244	164.629	164.292	172.57	184.169	166.927	163.73	168.986	183.183	172.348	163.494	166.126	179.163	177.315	164.067	163.812	174.222	182.73	165.702	162.994	169.846	183.632	168.087	163.624	166.298	181.764		7	150.538
K12	261.808	256.185	261.058	289.675	260.945	256.091	253.792	292.812	264.519	257.747	252.393	290.903	271.101	256.549	254.019	277.63	277.864	256.347	251.179	271.007	282.243	255.068	253.766	266.549	283.857	256.211	254.331	266.666	286.753	258.383	255.292	261.808		7	150.538
K13																																		0	0
K14																																		0	0
K15																																		0	0
K16																																		0	0
K17																																		0	0
K18																																		0	0
K19																																		0	0
K20																																		0	0
K21																																		0	0
K22																																		0	0
K23																																		0	0
K24																																		0	0
L01	135.876	147.124	142.944	134.129	134.525	146.222	144.904	134	133.635	146.076	144.857	135.228	134.07	145.921	145.52	136.236	134.685	145.744	144.902	134.385	133.351	145.438	145.736	135.416	133.514	144.843	145.508	136.022	133.857	144.09	146.674	135.876		8	172.043
L02	129.466	124.289	131.621	129.624	125.042	127.435	131.935	127.202	124.107	131.537	129.933	125.25	127.056	132.039	127.831	124.278	131.497	129.803	125.494	127.576	131.775	127.351	124.725	131.921	130.312	126.006	128.579	132.228	127.708	125.725	132.548	129.466		9	193.548
L03	198.68	196.315	183.065	185.084	193.64	195.298	182.508	184.874	194.801	191.233	183.157	185.149	197.025	187.792	183.461	186.23	198.326	185.34	184.154	189.663	197.683	183.216	185.764	193.643	194.829	183.489	185.556	195.98	190.07	183.843	186.52	198.68		7	150.538
L04	163	201.497	271.86	187.329	161.008	219.913	263.963	182.725	159.657	234.199	251.944	176.921	157.612	242.031	246.91	176.573	157.75	255.497	236.166	170.469	157.433	270.848	224.643	167.36	164.309	280.258	209.461	164.851	174.281	279.312	199.121	163.455		8	172.043
L05	128.003	126.483	134.258	133.708	130.952	124.486	131.879	132.778	131.284	128.264	126.632	133.5	131.354	130.385	125.006	132.924	133.25	131.542	128.034	126.604	133.36	131	130.154	124.86	132.941	132.194	130.576	127.475	128.854	133.683	131.331	130.174		7	150.538
L06																																		0	0
L07	221.154	230.764	225.107	220.997	219.48	229.84	220.169	219.399	226.16	225.053	222.303	218.688	230.621	223.124	219.862	220.632	226.542	220.354	213.413	226.626	223.626	221.795	217.775	229.289	221.112	217.351	223.461	224.073	220.154	217.118	227.497	221.154		9	193.548
L08	155.517	157.618	150.826	140.115	126.388	157.983	148.486	133.612	138.301	154.702	146.008	126.003	150.556	152.798	144.011	120.871	159.039	149.011	138.354	130.787	156.32	146.621	129.643	143.326	152.705	143.514	121.177	157.287	149.197	139.267	130.216	155.517		8	172.043
L09																																		0	0
L10	125.885	117.419	127.522	123.037	121.393	120.213	126.34	122.596	118.764	123.525	124.174	122.685	117.233	126.685	122.781	121.739	118.907	126.447	122.728	120.101	123.213	124.739	123.02	117.424	127.506	122.944	121.303	120.705	126.11	122.75	118.154	125.885		8	172.043
L11	153.882	150.166	158.149	159.593	161.669	163.197	147.742	154.011	158.61	161.596	160.941	159.646	147.256	156.081	158.27	162.053	161.508	153.528	149.548	157.525	159.691	162.031	162.244	147.702	153.101	158.205	160.584	160.514	159.146	147.098	155.848	158.295		5	107.527
L12																																		0	0
L13																																		0	0
L14																																		0	0
L15																																		0	0
L16																																		0	0
L17																																		0	0
L18																																		0	0
L19																																		0	0
L20																																		0	0
L21																																		0	0
L22																																		0	0
L23																																		0	0
L24																																		0	0
M01	162.919	167.823	184.963	168.326	163.23	172.758	181.916	165.042	163.39	180.803	173.146	162.598	166.966	184.716	168.256	162.815	172.098	179.542	164.121	164.32	181.949	170.638	162.458	168.135	182.309	165.253	162.846	179.567	175.683	162.492	166.25	182.278		8	172.043
M02	166.772	163.028	173.202	167.764	162.944	168.621	169.458	165.323	162.062	172.093	166.402	163.126	167.593	174.126	167.022	162.163	170.992	165.615	162.772	166.989	169.792	164.893	161.466	172.551	166.972	162.615	167.424	166.68	164.076	162	171.149	166.772		9	193.548
M03	107.003	106.185	116.222	122.472	109.685	106.531	120.337	121.124	107.896	107.25	123.135	118.534	106.949	111.166	123.944	114.416	106.916	115.994	123.16	110.635	107.034	121.256	119.382	107.107	110.374	123.441	114.275	106.86	115.837	122.32	109.494	107.003		8	172.043
M04	236.517	242.744	187.851	176.135	190.927	235.258	185.64	175.222	208.534	220.489	180.011	173.882	226.621	205.272	178.048	177.096	239.025	188.441	176.75	188.84	235.978	184.666	174.826	212.424	216.716	179.551	175.368	236.643	195.09	177.657	187.298	236.517		8	172.043
M05	130.669	128.986	130.576	113.834	127.346	130.969	127.935	116.337	128.466	131.638	121.163	120.966	127.961	130.997	115.079	126.272	129.362	130.031	114.337	128.146	130.669	124.374	118.801	128.34	130.952	116.874	125.253	129.371	129.716	114.157	127.61	130.669		8	172.043
M06	147.464	151.39	146.074	144.634	149.345	150.357	143.268	146.22	150.949	146.655	144.054	149.158	150.774	143.536	146.074	150.92	147.202	143.827	148.265	150.845	143.524	145.622	151.342	147.601	143.702	147.619	150.717	143.908	145.185	150.223	148.083	143.622		9	193.548
M07																																		0	0
M08																																		0	0
M09	203.621	195.545	213.562	190.537	182.556	197.573	212.618	187.562	181.978	204.275	207.399	185.396	188.261	212.742	194.553	182.57	193.421	212.357	188.801	181.593	201.862	208.143	186.545	187.09	212.14	195.542	183.612	192.562	211.949	188.978	181.27	203.621		8	172.043
M10																																		0	0
M11	129.399	125.008	125.169	125.913	130.463	128.525	125.239	125.225	125.688	127.48	131.101	125.635	124.893	125.539	126.326	132.32	125.975	125.163	125.247	125.983	132.048	126.697	124.944	125.07	126.098	130.921	127.879	125.303	125	126.014	129.326	129.399		5	107.527
M12	116.618	115.843	116.166	117.157	119.152	116.402	116.051	116.66	119.604	116.722	116.612	117.011	119.051	117.472	116.506	116.213	118.081	118.596	116.267	116.413	117.5	119.253	116.787	116.233	116.823	119.522	116.59	116.362	116.312	119.402	117.073	116.618		7	150.538
M13																																		0	0
M14																																		0	0
M15																																		0	0
M16																																		0	0
M17																																		0	0
M18																																		0	0
M19																																		0	0
M20																																		0	0
M21																																		0	0
M22																																		0	0
M23																																		0	0
M24																																		0	0
N01	127.694	166.393	147.208	128.244	135.725	173.267	132.812	127.492	159.233	153.34	128.36	133.803	174.449	134.508	128.264	153.093	158.803	128.694	128.581	173.017	140.674	128.188	147.478	163.792	129.77	128.197	172.135	142.25	128.66	150.958	161.253	129.115		9	193.548
N02	123.876	119.82	123.225	128.798	121.806	119.427	129.073	125.652	120.82	122.056	129.77	124.278	120.461	126.865	127.053	122.101	120.862	130.36	122.461	120.096	127.376	126.424	121.343	121.86	130.407	122.573	120.129	128.537	126.365	121.244	122.59	129.815		8	172.043
N03																																		0	0
N04	142.699	127.711	127.567	147.997	137.174	127.593	128.517	148.242	137.154	126.919	129.756	147.789	137.424	128.323	130.713	146.983	135.935	127.809	130.579	147.419	135.053	127.037	132.452	146.565	133.52	126.171	135.486	144.958	133.393	125.537	138.921	142.699		7	150.538
N05	152.685	153.803	167.435	164.882	154.666	154.862	169.362	161.284	154.197	158.191	169.879	160.551	154.742	161.64	168.902	155.958	153.272	164.444	166.598	154.896	153.854	169.112	162.303	154.081	156.848	170.764	158.674	154.562	161.966	169.534	154.399	152.685		8	172.043
N06	161.331	152.899	153.753	164.143	155.697	150.497	162.056	159.348	150.455	157.652	161.57	152.952	153.174	163.185	155.683	150.573	161.989	158.492	149.843	158.101	160.955	152.315	154.157	163.216	154.68	151.101	162.91	156.596	149.809	160.596	160.287	151.146		9	193.548
N07	181.402	196.764	166.978	160.039	206.39	192.64	165.646	164.874	214.171	182.576	159.593	179.017	208.18	173.663	159.444	198.331	198.115	166.545	162.559	207.972	184.674	160.986	176.073	206.688	172.239	158.489	197.778	195.379	163.528	164.11	208.98	181.402		9	193.548
N08	235.205	249.545	240.014	220.638	239.039	247.933	232.778	222.323	247.831	245.629	226.927	230.503	248.126	240.989	223.685	242.508	249.407	230.014	228.216	246.014	239.778	220.258	236.306	247.843	233.986	223.868	247.888	246.64	222.646	236.562	248.806	234.463		9	193.548
N09	161.475	160.994	174.649	165.289	157.781	159.031	174.494	169.101	161.756	157.834	172.843	167.301	162.376	156.767	173.216	169.626	159.059	155.261	173.169	170.037	160.949	154.767	170.781	170.169	164.576	155.376	171.371	170.067	162.416	154.449	170.733	170.135		8	172.043
N10	118.89	120.784	120.75	119.267	119.983	121.284	120.118	119.351	121.11	120.784	119.326	120.534	121.051	119.989	119.556	121.143	120.43	119.573	120.904	120.907	119.374	120.287	121.447	120.169	119.537	121.154	120.548	119.565	120.725	120.829	119.801	120.149		9	193.548
N11	161.371	161.146	165.09	126.615	143.652	162.402	165.112	147.73	127.812	158.986	160.177	164.174	126.343	145.382	160.303	166.379	137.545	132.961	160.669	162.68	153.031	126.992	154.006	157.463	163.795	126.202	147.834	160.497	168.879	132.09	136.579	161.371		7	150.538
N12																																		0	0
N13																																		0	0
N14																																		0	0
N15																																		0	0
N16																																		0	0
N17																																		0	0
N18																																		0	0
N19																																		0	0
N20																																		0	0
N21																																		0	0
N22																																		0	0
N23																																		0	0
N24																																		0	0
O01	125.778	128.267	141.062	129.124	126.492	129.764	140.84	127.621	125.228	131.306	139.067	126.834	125.36	135.183	135.017	127.879	127.379	139.011	131.677	126.312	127.494	140.927	128.924	125.831	130.657	138.857	127.219	125.758	136.907	133.275	126.222	126.91		8	172.043
O02	105.952	105.382	105.331	105.494	105.298	105.593	105.528	105.677	105.688	105.68	105.688	105.854	105.638	105.708	106.014	105.761	106.003	105.761	105.885	105.764	106.022	105.947	105.82	106.062	106.076	105.874	106.02	106.076	105.978	106.003	105.871	105.952		11	236.559
O03	112.09	112.191	111.396	110.834	118.32	112.219	111.385	115.958	114.256	112.006	110.118	118.874	113.115	111.744	110.079	119.264	112.615	111.868	113.343	116.716	112.598	110.826	117.576	113.222	112.18	110.211	119.317	112.469	111.761	112.11	117.876	112.09		9	193.548
O04	203.506	211.938	213.39	201.174	197.09	221.258	206.329	203.688	206.295	218.34	205.955	201.975	218.843	207.351	202.348	203.756	219.402	203.351	197.084	216.64	207.157	201.865	202.683	220.744	206.525	199.472	216.27	209.933	204.011	206.191	216.017	205.548		9	193.548
O05	344.772	336.171	340.042	357.183	338.506	336.028	353.702	341.761	332.607	335.576	350.581	332.972	333.163	350.565	335.657	330.472	341.388	344.66	332.34	334.084	351.955	333.208	333.601	346.093	338.149	331.104	338.458	345.949	333.455	333.157	350.048	334.994		9	193.548
O06																																		0	0
O07	181.16	152.5	137.264	133.348	180.553	151.663	135.857	132.674	179.784	151.463	136.185	132.736	180.587	150.081	136.211	133.694	181.708	147.685	136.742	135.91	182.831	147.618	135.065	140.129	180.73	143.573	134.222	145.522	175.992	140.621	133.43	153.362		7	150.538
O08	134.233	132.719	133.677	138.702	135.826	132.312	131.809	140.882	131.986	132.461	136.14	137.638	132.919	132.506	142.006	132.806	133.848	134.351	139.983	133.169	133.104	141.07	133.511	133.624	133.528	140.346	132.531	133.573	141.177	133.958	134.253	134.233		10	215.054
O09	133.833	122.819	117.006	117.673	137.397	119.196	116.764	123.131	133.631	117.633	116.871	131.05	124.704	117.196	117.448	136.131	118.974	117.222	125.365	131.536	117.23	117.198	134.651	120.163	117.246	122.117	132.593	117.454	117.097	132.046	121.343	116.831		8	172.043
O10	107.598	104.025	103.893	106.677	105.494	104.287	104.43	107.837	104.5	104.388	106.803	105.36	104.284	104.472	108.039	104.857	104.396	106.772	106.017	104.539	104.607	107.896	104.812	104.612	107.348	105.612	104.539	104.728	107.736	105.02	104.556	107.598		8	172.043
O11	246.169	244.199	223.469	232.949	249.986	244.854	221.478	237.666	245.963	244.169	217.219	242.312	245.211	241.598	216.725	244.604	245.73	237.149	217.604	245.107	246.916	233.494	224.882	244.902	245.798	222.25	232.84	247.253	249.222	218.343	243.778	246.52		7	150.538
O12	215.264	201.256	184.817	177.43	171.149	225.337	187.702	171.093	166.191	180.652	224.801	180.876	169.346	167.407	202.604	207.885	175.862	166.874	167.685	220.683	191.553	174.25	166.014	176.287	223.736	180.421	170.337	165.815	203.725	204.326	173.924	167.087		6	129.032
O13																																		0	0
O14																																		0	0
O15																																		0	0
O16																																		0	0
O17																																		0	0
O18																																		0	0
O19																																		0	0
O20																																		0	0
O21																																		0	0
O22																																		0	0
O23																																		0	0
O24																																		0	0
P01																																		0	0
P02
P03	325.927	543.171	458.323	338.978	421.879	557.003	359.25	347.719	594.576	379.958	334.601	558.539	429.472	332.171	458.907	509.104	343.579	380.247	568.927	358.798	336.329	592.289	379.25	334.183	557.438	418.188	330.576	494.927	469.098	332.143	428.472	530.775		9	193.548
P04																																		0	0
P05	141.096	141.416	143.295	139.663	142.048	140.48	143.081	140.272	143.022	142.739	141.666	140.57	141.424	143.688	139.882	141.73	140.992	141.958	140.081	142.278	143.11	139.733	141.374	140.615	143.216	139.233	140.983	140.685	141.663	140.857	140.697	143.626		12	258.065
P06	106.508	108.742	107.247	106.59	108.329	109.154	106.511	107.365	108.896	106.989	106.997	108.688	107.809	106.764	108.18	109.056	106.747	107.421	109.41	107.185	107.154	108.935	108.449	106.944	108.261	108.944	106.772	107.761	109.452	106.764	107.166	109.028		9	193.548
P07	112.242	118.278	146.888	121.435	110.812	136.646	137.654	112.02	119.579	146.621	120.685	111.275	140.941	134.511	111.326	124.256	145.534	117.576	112.435	143.624	130.865	111.348	127.466	143.862	115.32	114.166	145.183	127.034	111.152	134.772	138.756	112.242		9	193.548
P08	221.213	175.289	158.885	195.803	196.86	161.41	169.472	219.329	164.166	157.565	212.885	178.654	158.688	185.758	203.733	159.705	163.761	220.907	163.787	157.303	211.857	177.598	159.115	191.351	196.68	159.166	169.452	215.076	163.006	159.264	218.346	170.374		9	193.548
P09																																		0	0
P10	160.888	165.039	160.89	154.865	162.91	164.166	156.581	157.121	164.461	162.5	154.702	159.663	164.784	160.455	154.343	163.197	163.885	156.657	156.699	164.433	162.174	154.702	160.826	164.511	159.444	154.357	164.135	162.211	154.82	159.188	163.975	160.267		9	193.548
P11	125.121	121.646	117.427	120.713	129.907	123.149	117.961	121.037	129.225	123.278	117.885	121.02	131.326	122.994	118.177	121.343	129.89	122.253	118.242	122.374	129.522	121.213	118.017	122.042	129.742	120.539	118.469	123.022	129.461	119.607	118.43	125.121		7	150.538
P12	235.306	228.562	182.907	189.756	255.132	194.969	180.626	222.854	236.295	182.919	184.778	252.506	200.039	178.309	212	242.896	178.697	184.522	251.742	197.587	178.902	213.478	239.07	181.253	182.809	249.691	199.86	180.289	213.621	237.27	180.772	184.098		8	172.043
P13																																		0	0
P14																																		0	0
P15																																		0	0
P16																																		0	0
P17																																		0	0
P18																																		0	0
P19																																		0	0
P20																																		0	0
P21																																		0	0
P22																																		0	0
P23																																		0	0
P24																																		0	0

## Sheet: HEART RATE
Column	Row	# Peaks	Heart Rate	Treatment (µM)
1	A	0		0
1	B	9	193.548	0
1	C	9	193.548	0
1	D	9	193.548	0
1	E	9	193.548	0
1	F	0		0
1	G	9	193.548	0
1	H	8	172.043	0
1	I	8	172.043	0
1	J	8	172.043	0
1	K	9	193.548	0
1	L	8	172.043	0
1	M	8	172.043	0
1	N	9	193.548	0
1	O	8	172.043	0
1	P	0		0
2	A	9	193.548	0
2	B	9	193.548	0
2	C	8	172.043	0
2	D	0		0
2	E	8	172.043	0
2	F	0		0
2	G	9	193.548	0
2	H	0		0
2	I	11	236.559	0
2	J	9	193.548	0
2	K	11	236.559	0
2	L	9	193.548	0
2	M	9	193.548	0
2	N	8	172.043	0
2	O	11	236.559	0
2	P	0		0
3	A	0		0.05
3	B	0		0.05
3	C	0		0.05
3	D	8	172.043	0.05
3	E	9	193.548	0.05
3	F	7	150.538	0.05
3	G	0		0.05
3	H	0		0.05
3	I	8	172.043	0.05
3	J	0		0.05
3	K	7	150.538	0.05
3	L	7	150.538	0.05
3	M	8	172.043	0.05
3	N	0		0.05
3	O	9	193.548	0.05
3	P	9	193.548	0.05
4	A	0		0.05
4	B	8	172.043	0.05
4	C	8	172.043	0.05
4	D	0		0.05
4	E	9	193.548	0.05
4	F	8	172.043	0.05
4	G	7	150.538	0.05
4	H	8	172.043	0.05
4	I	8	172.043	0.05
4	J	0		0.05
4	K	8	172.043	0.05
4	L	8	172.043	0.05
4	M	8	172.043	0.05
4	N	7	150.538	0.05
4	O	9	193.548	0.05
4	P	0		0.05
5	A	0		0.098
5	B	8	172.043	0.098
5	C	7	150.538	0.098
5	D	10	215.054	0.098
5	E	8	172.043	0.098
5	F	8	172.043	0.098
5	G	8	172.043	0.098
5	H	0		0.098
5	I	9	193.548	0.098
5	J	0		0.098
5	K	8	172.043	0.098
5	L	7	150.538	0.098
5	M	8	172.043	0.098
5	N	8	172.043	0.098
5	O	9	193.548	0.098
5	P	12	258.065	0.098
6	A	10	215.054	0.098
6	B	8	172.043	0.098
6	C	6	129.032	0.098
6	D	8	172.043	0.098
6	E	8	172.043	0.098
6	F	0		0.098
6	G	0		0.098
6	H	8	172.043	0.098
6	I	0		0.098
6	J	8	172.043	0.098
6	K	0		0.098
6	L	0		0.098
6	M	9	193.548	0.098
6	N	9	193.548	0.098
6	O	0		0.098
6	P	9	193.548	0.098
7	A	0		0.195
7	B	8	172.043	0.195
7	C	8	172.043	0.195
7	D	8	172.043	0.195
7	E	12	258.065	0.195
7	F	0		0.195
7	G	8	172.043	0.195
7	H	8	172.043	0.195
7	I	0		0.195
7	J	8	172.043	0.195
7	K	8	172.043	0.195
7	L	9	193.548	0.195
7	M	0		0.195
7	N	9	193.548	0.195
7	O	7	150.538	0.195
7	P	9	193.548	0.195
8	A	12	258.065	0.195
8	B	9	193.548	0.195
8	C	0		0.195
8	D	7	150.538	0.195
8	E	0		0.195
8	F	9	193.548	0.195
8	G	9	193.548	0.195
8	H	8	172.043	0.195
8	I	9	193.548	0.195
8	J	0		0.195
8	K	0		0.195
8	L	8	172.043	0.195
8	M	0		0.195
8	N	9	193.548	0.195
8	O	10	215.054	0.195
8	P	9	193.548	0.195
9	A	9	193.548	0.39
9	B	0		0.39
9	C	8	172.043	0.39
9	D	8	172.043	0.39
9	E	8	172.043	0.39
9	F	7	150.538	0.39
9	G	8	172.043	0.39
9	H	6	129.032	0.39
9	I	9	193.548	0.39
9	J	11	236.559	0.39
9	K	7	150.538	0.39
9	L	0		0.39
9	M	8	172.043	0.39
9	N	8	172.043	0.39
9	O	8	172.043	0.39
9	P	0		0.39
10	A	0		0.39
10	B	9	193.548	0.39
10	C	8	172.043	0.39
10	D	0		0.39
10	E	0		0.39
10	F	8	172.043	0.39
10	G	8	172.043	0.39
10	H	9	193.548	0.39
10	I	0		0.39
10	J	8	172.043	0.39
10	K	9	193.548	0.39
10	L	8	172.043	0.39
10	M	0		0.39
10	N	9	193.548	0.39
10	O	8	172.043	0.39
10	P	9	193.548	0.39
11	A	7	150.538	0.78
11	B	8	172.043	0.78
11	C	7	150.538	0.78
11	D	0		0.78
11	E	7	150.538	0.78
11	F	0		0.78
11	G	8	172.043	0.78
11	H	0		0.78
11	I	0		0.78
11	J	7	150.538	0.78
11	K	7	150.538	0.78
11	L	5		0.78
11	M	5	107.527	0.78
11	N	7	150.538	0.78
11	O	7	150.538	0.78
11	P	7	150.538	0.78
12	A	7	150.538	0.78
12	B	0		0.78
12	C	8	172.043	0.78
12	D	11	236.559	0.78
12	E	0		0.78
12	F	13	279.57	0.78
12	G	7	150.538	0.78
12	H	7	150.538	0.78
12	I	6	129.032	0.78
12	J	0		0.78
12	K	7	150.538	0.78
12	L	0		0.78
12	M	7	150.538	0.78
12	N	0		0.78
12	O	6	129.032	0.78
12	P	8	172.043	0.78
13	A	0		1.56
13	B	0		1.56
13	C	0		1.56
13	D	0		1.56
13	E	0		1.56
13	F	0		1.56
13	G	0		1.56
13	H	0		1.56
13	I	0		1.56
13	J	0		1.56
13	K	0		1.56
13	L	0		1.56
13	M	0		1.56
13	N	0		1.56
13	O	0		1.56
13	P	0		1.56
14	A	0		1.56
14	B	0		1.56
14	C	0		1.56
14	D	0		1.56
14	E	0		1.56
14	F	0		1.56
14	G	0		1.56
14	H	0		1.56
14	I	0		1.56
14	J	0		1.56
14	K	0		1.56
14	L	0		1.56
14	M	0		1.56
14	N	0		1.56
14	O	0		1.56
14	P	0		1.56
15	A	0		3.125
15	B	0		3.125
15	C	0		3.125
15	D	0		3.125
15	E	0		3.125
15	F	0		3.125
15	G	0		3.125
15	H	0		3.125
15	I	0		3.125
15	J	0		3.125
15	K	0		3.125
15	L	0		3.125
15	M	0		3.125
15	N	0		3.125
15	O	0		3.125
15	P	0		3.125
16	A	0		3.125
16	B	0		3.125
16	C	0		3.125
16	D	0		3.125
16	E	0		3.125
16	F	0		3.125
16	G	0		3.125
16	H	0		3.125
16	I	0		3.125
16	J	0		3.125
16	K	0		3.125
16	L	0		3.125
16	M	0		3.125
16	N	0		3.125
16	O	0		3.125
16	P	0		3.125
17	A	0		6.25
17	B	0		6.25
17	C	0		6.25
17	D	0		6.25
17	E	0		6.25
17	F	0		6.25
17	G	0		6.25
17	H	0		6.25
17	I	0		6.25
17	J	0		6.25
17	K	0		6.25
17	L	0		6.25
17	M	0		6.25
17	N	0		6.25
17	O	0		6.25
17	P	0		6.25
18	A	0		6.25
18	B	0		6.25
18	C	0		6.25
18	D	0		6.25
18	E	0		6.25
18	F	0		6.25
18	G	0		6.25
18	H	0		6.25
18	I	0		6.25
18	J	0		6.25
18	K	0		6.25
18	L	0		6.25
18	M	0		6.25
18	N	0		6.25
18	O	0		6.25
18	P	0		6.25
19	A	0		12.5
19	B	0		12.5
19	C	0		12.5
19	D	0		12.5
19	E	0		12.5
19	F	0		12.5
19	G	0		12.5
19	H	0		12.5
19	I	0		12.5
19	J	0		12.5
19	K	0		12.5
19	L	0		12.5
19	M	0		12.5
19	N	0		12.5
19	O	0		12.5
19	P	0		12.5
20	A	0		12.5
20	B	0		12.5
20	C	0		12.5
20	D	0		12.5
20	E	0		12.5
20	F	0		12.5
20	G	0		12.5
20	H	0		12.5
20	I	0		12.5
20	J	0		12.5
20	K	0		12.5
20	L	0		12.5
20	M	0		12.5
20	N	0		12.5
20	O	0		12.5
20	P	0		12.5
21	A	0		25
21	B	0		25
21	C	0		25
21	D	0		25
21	E	0		25
21	F	0		25
21	G	0		25
21	H	0		25
21	I	0		25
21	J	0		25
21	K	0		25
21	L	0		25
21	M	0		25
21	N	0		25
21	O	0		25
21	P	0		25
22	A	0		25
22	B	0		25
22	C	0		25
22	D	0		25
22	E	0		25
22	F	0		25
22	G	0		25
22	H	0		25
22	I	0		25
22	J	0		25
22	K	0		25
22	L	0		25
22	M	0		25
22	N	0		25
22	O	0		25
22	P	0		25
23	A	0		50
23	B	0		50
23	C	0		50
23	D	0		50
23	E	0		50
23	F	0		50
23	G	0		50
23	H	0		50
23	I	0		50
23	J	0		50
23	K	0		50
23	L	0		50
23	M	0		50
23	N	0		50
23	O	0		50
23	P	0		50
24	A	0		50
24	B	0		50
24	C	0		50
24	D	0		50
24	E	0		50
24	F	0		50
24	G	0		50
24	H	0		50
24	I	0		50
24	J	0		50
24	K	0		50
24	L	0		50
24	M	0		50
24	N	0		50
24	O	0		50
24	P	0		50

## Sheet: Unsuccessful wells
	1	2	3	4	5	6	7	8	9	10	11	12	13	14	15	16	17	18	19	20	21	22	23	24
A	Dead		W.O.	W.O.	W.O.		W.O.
B			W.O.						W.O.			Dead
C			W.O.					W.O.
D		W.O.		W.O.						U.H.
E	Malformed	W.O.						W.O.		Dead		W.O.
F	W.O.	W.O.				W.O.	W.O.				W.O.
G			W.O.			W.O.
H		U.H.	W.O.		W.O.						W.O.
I						W.O.	U.H.			Dead	W.O.
J			W.O.		W.O.			W.O.				W.O.
K						W.O.		W.O.
L					W.O.				W.O.		Dead	U.H.
M							W.O.	W.O.		W.O.
N			Dead
O		W.O.				W.O.
P	W.O.	W.O.		W.O.
