# Supplementary material for: High-Content Screening in Zebrafish Embryos Identifies Butafenacil as a Potent Inducer of Anemia
Source: PLoS One. 2014 Aug 4;9(8):e104190. doi: 10.1371/journal.pone.0104190 (PMC4121296; doi:10.1371/journal.pone.0104190)
Supplement: Dataset S1 — Microsoft Excel spreadsheets containing raw data for all chemical screening assays. (ZIP) [file pone.0104190.s036.zip › Dataset S1/11- Famoxadone/Famoxadone_ISV.xlsx]

## Sheet: Description
ToxCast Screen - ISV
Famoxadone
Data was collected using the Intersegmental Vessel Journal in MetaXpress
Imaged 74 hpf fli1 larvae using ImageXpress
Incubated larvae in 100 mg/l MS-222 for 30 min
Centrifuged plate for 2 min at 200 rpm
Imaging parameters:
*1 frame
*FITC
*2X magnification; 1 site/well
Had the doors off of the imager and the fan on to stablize temperature
Test Initation Date: 8/26/13
Imaging Date: 8/29/13
Start Imaging Temperature: 27°C
End Imaging Temperature: 27°C
Total Imaging Duration: 0:09
W.O. = Wrong Orientation
U.H. = Unhatched
N.A. = Not Analyzed (Did not meet analysis criteria)
Malf. = Malformed

## Sheet: ISV
Time point	1
Measurement	Thresholded Area (Show Region Statistics)
	1	2	3	4	5	6	7	8	9	10	11	12	13	14	15	16	17	18	19	20	21	22	23	24
A		291610		150319		282790		261203	279759			281540
B	91909.8	227150		246530		156370	135678	192619		159910	295526
C	139250			112341		256933	213394		270450		274157	196243
D	296005		184736	94023.8		187787		241521				117902
E		252112	274823	255288		359017	286695		318862		294786
F			296942	296973	320143			228639	163784	296973		295369
G	261796		148122	264649	270991		162451	152371	239907	147049	181810	277146
H	239376					278614	268888	318331				291121
I	267159	282134	217507	280155	284154				289965		91774.4	316634
J	100730	244499		279291		258787	187360		131971	145185	264826
K	206094	276854	251830	131585	310917	236439	307439		190870	126868	147164	255350
L	201648	116850	305221	158827	256475		267409	213915		200367
M		187069	143665	223276	298556				280718			212384
N	316769	122484		163815	173604		176197	285414			259328
O	140770		176947		208927		182955	266503		251862		224714
P			300576			161129	307105	200700	308615		205188	224807

## Sheet: Normalized ISV
Row	Treatment (µM)	ISV Area	Body Length (µm)	Normalized ISV
A	0
B	0	91909.8	2912.64	31.5555
C	0	139250	3036.04	45.8656
D	0	296005	2895.69	102.222
E	0
F	0
G	0	261796	2946.8	88.8408
H	0	239376	2794.18	85.6694
I	0	267159	2922.64	91.4101
J	0	100730	2980.16	33.8003
K	0	206094	2995.42	68.803
L	0	201648	2998.2	67.2563
M	0
N	0	316769	2978.6	106.348
O	0	140770	3011.34	46.7466
P	0
A	0	291610	3073.62	94.875
B	0	227150	2972.1	76.4276
C	0
D	0
E	0
F	0
G	0
H	0
I	0	282134	2995.61	94.1826
J	0	244499	2987.35	81.845
K	0	276854	2991.49	92.5472
L	0	116850	3034.37	38.5089
M	0	187069	3053.24	61.2689
N	0	122484	3056.3	40.0758
O	0
P	0
A	0.05
B	0.05
C	0.05
D	0.05	184736	3042.69	60.7147
E	0.05	274823	2920.06	94.1158
F	0.05	296942	3012.7	98.5633
G	0.05	148122	3060.4	48.3996
H	0.05
I	0.05	217507	2875.79	75.6339
J	0.05
K	0.05	251830	3020.54	83.3726
L	0.05	305221	3040.83	100.374
M	0.05	143665	2916.7	49.2561
N	0.05
O	0.05	176947	2964.2	59.6947
P	0.05	300576	2914.87	103.118
A	0.05	150319	3129.07	48.0396
B	0.05	246530	2879.25	85.6228
C	0.05	112341	3094.87	36.2992
D	0.05	94023.8	2803.64	33.5363
E	0.05	255288	2859.59	89.2743
F	0.05	296973	2963.73	100.202
G	0.05	264649	2971.45	89.0641
H	0.05
I	0.05	280155	3077.71	91.0272
J	0.05	279291	3017.73	92.55
K	0.05	131585	2940	44.757
L	0.05	158827	3006.49	52.8281
M	0.05	223276	2911.06	76.6993
N	0.05	163815	3019.51	54.2522
O	0.05
P	0.05
A	0.098
B	0.098
C	0.098
D	0.098
E	0.098
F	0.098	320143	3038.29	105.369
G	0.098	270991	3028.41	89.4831
H	0.098
I	0.098	284154	3046.1	93.2846
J	0.098
K	0.098	310917	2978.74	104.379
L	0.098	256475	2998.02	85.548
M	0.098	298556	3022.97	98.7625
N	0.098	173604	3102.02	55.9648
O	0.098	208927	2861.65	73.0091
P	0.098
A	0.098	282790	2995.58	94.4025
B	0.098	156370	3094.03	50.5391
C	0.098	256933	2962.81	86.7194
D	0.098	187787	3080.47	60.9605
E	0.098	359017	2892.52	124.119
F	0.098
G	0.098
H	0.098	278614	2836.92	98.2101
I	0.098
J	0.098	258787	3007.54	86.0458
K	0.098	236439	2839.12	83.2791
L	0.098
M	0.098
N	0.098
O	0.098
P	0.098	161129	3005.24	53.6159
A	0.195
B	0.195	135678	3010.09	45.0744
C	0.195	213394	3044.42	70.0934
D	0.195
E	0.195	286695	3012.22	95.1772
F	0.195
G	0.195	162451	3018.94	53.8106
H	0.195	268888	3033.72	88.6331
I	0.195
J	0.195	187360	2973.34	63.0134
K	0.195	307439	3079.6	99.8308
L	0.195	267409	3007.84	88.9039
M	0.195
N	0.195	176197	3019.19	58.3589
O	0.195	182955	2991.27	61.163
P	0.195	307105	3032.19	101.282
A	0.195	261203	2726.96	95.7853
B	0.195	192619	2934.61	65.637
C	0.195
D	0.195	241521	2786.95	86.6614
E	0.195
F	0.195	228639	2882.49	79.32
G	0.195	152371	3022.8	50.4072
H	0.195	318331	3036.57	104.832
I	0.195
J	0.195
K	0.195
L	0.195	213915	2968.04	72.0727
M	0.195
N	0.195	285414	3032.57	94.1162
O	0.195	266503	3010.78	88.5162
P	0.195	200700	2821.37	71.1355
A	0.39	279759	2838.18	98.5699
B	0.39
C	0.39	270450	2996.19	90.2644
D	0.39
E	0.39	318862	3150.22	101.219
F	0.39	163784	2918.48	56.1196
G	0.39	239907	2773.19	86.5094
H	0.39
I	0.39	289965	2968.78	97.6714
J	0.39	131971	2991.6	44.1137
K	0.39	190870	2997.45	63.6774
L	0.39
M	0.39	280718	3066.32	91.5487
N	0.39
O	0.39
P	0.39	308615	2891.29	106.74
A	0.39
B	0.39	159910	3114.9	51.3371
C	0.39
D	0.39
E	0.39
F	0.39	296973	3045.98	97.4968
G	0.39	147049	2995	49.0984
H	0.39
I	0.39
J	0.39	145185	2839.19	51.1362
K	0.39	126868	2953.79	42.9509
L	0.39	200367	2878.87	69.599
M	0.39
N	0.39
O	0.39	251862	3030.91	83.0976
P	0.39
A	0.78
B	0.78	295526	2868.79	103.014
C	0.78	274157	2856.68	95.9707
D	0.78
E	0.78	294786	2923.57	100.831
F	0.78
G	0.78	181810	3032.94	59.9452
H	0.78
I	0.78	91774.4	2907.28	31.5671
J	0.78	264826	3072.62	86.1891
K	0.78	147164	2971.46	49.5257
L	0.78
M	0.78
N	0.78	259328	2921.1	88.7774
O	0.78
P	0.78	205188	3062.74	66.9951
A	0.78	281540	2859.56	98.4558
B	0.78
C	0.78	196243	2877.31	68.2036
D	0.78	117902	2898.36	40.6789
E	0.78
F	0.78	295369	2979.14	99.146
G	0.78	277146	2878.21	96.2909
H	0.78	291121	2977.91	97.76
I	0.78	316634	3006.22	105.326
J	0.78
K	0.78	255350	2941.11	86.8211
L	0.78
M	0.78	212384	2931.3	72.4539
N	0.78
O	0.78	224714	2907.15	77.2969
P	0.78	224807	2984.85	75.316
A	1.56
B	1.56
C	1.56
D	1.56
E	1.56
F	1.56
G	1.56
H	1.56
I	1.56
J	1.56
K	1.56
L	1.56
M	1.56
N	1.56
O	1.56
P	1.56
A	1.56
B	1.56
C	1.56
D	1.56
E	1.56
F	1.56
G	1.56
H	1.56
I	1.56
J	1.56
K	1.56
L	1.56
M	1.56
N	1.56
O	1.56
P	1.56
A	3.125
B	3.125
C	3.125
D	3.125
E	3.125
F	3.125
G	3.125
H	3.125
I	3.125
J	3.125
K	3.125
L	3.125
M	3.125
N	3.125
O	3.125
P	3.125
A	3.125
B	3.125
C	3.125
D	3.125
E	3.125
F	3.125
G	3.125
H	3.125
I	3.125
J	3.125
K	3.125
L	3.125
M	3.125
N	3.125
O	3.125
P	3.125
A	6.25
B	6.25
C	6.25
D	6.25
E	6.25
F	6.25
G	6.25
H	6.25
I	6.25
J	6.25
K	6.25
L	6.25
M	6.25
N	6.25
O	6.25
P	6.25
A	6.25
B	6.25
C	6.25
D	6.25
E	6.25
F	6.25
G	6.25
H	6.25
I	6.25
J	6.25
K	6.25
L	6.25
M	6.25
N	6.25
O	6.25
P	6.25
A	12.5
B	12.5
C	12.5
D	12.5
E	12.5
F	12.5
G	12.5
H	12.5
I	12.5
J	12.5
K	12.5
L	12.5
M	12.5
N	12.5
O	12.5
P	12.5
A	12.5
B	12.5
C	12.5
D	12.5
E	12.5
F	12.5
G	12.5
H	12.5
I	12.5
J	12.5
K	12.5
L	12.5
M	12.5
N	12.5
O	12.5
P	12.5
A	25
B	25
C	25
D	25
E	25
F	25
G	25
H	25
I	25
J	25
K	25
L	25
M	25
N	25
O	25
P	25
A	25
B	25
C	25
D	25
E	25
F	25
G	25
H	25
I	25
J	25
K	25
L	25
M	25
N	25
O	25
P	25
A	50
B	50
C	50
D	50
E	50
F	50
G	50
H	50
I	50
J	50
K	50
L	50
M	50
N	50
O	50
P	50
A	50
B	50
C	50
D	50
E	50
F	50
G	50
H	50
I	50
J	50
K	50
L	50
M	50
N	50
O	50
P	50

## Sheet: Unsuccessful wells
	1	2	3	4	5	6	7	8	9	10	11	12	13	14	15	16	17	18	19	20	21	22	23	24
A	Dead		W.O		W.O		W.O			W.O	W.O			U.H	U.H	U.H	U.H	Dead	U.H	U.H	U.H	U.H	U.H	Dead
B			W.O		W.O				W.O			Malf.		W.O	U.H	U.H	U.H/Dead	U.H/Dead	U.H/Dead	U.H/Dead	U.H/Dead	U.H/Dead	U.H/Dead	U.H/Dead
C		W.O	W.O		W.O			W.O		W.O			U.H		U.H	U.H	U.H/Dead	U.H/Dead	U.H/Dead	U.H/Dead	U.H/Dead	U.H/Dead	U.H/Dead	U.H/Dead
D		W.O			W.O		W.O		W.O	U.H	W.O			U.H	U.H	U.H	U.H/Dead	U.H/Dead	U.H/Dead	U.H/Dead	U.H/Dead	U.H/Dead	U.H/Dead	U.H/Dead
E	W.O	W.O			W.O			W.O		Dead		W.O		U.H	U.H	U.H	U.H/Dead	U.H/Dead	U.H/Dead	U.H/Dead	U.H/Dead	Dead	U.H/Dead	U.H/Dead
F	W.O	W.O				W.O	W.O				W.O		U.H	U.H	U.H	U.H	U.H/Dead	U.H/Dead	U.H/Dead	U.H/Dead	U.H/Dead	Dead	U.H/Dead	U.H/Dead
G		W.O				W.O									U.H	U.H	U.H/Dead	U.H/Dead	U.H/Dead	U.H/Dead	U.H/Dead	Dead	U.H/Dead	U.H/Dead
H		U.H	W.O	W.O	W.O				W.O	W.O	W.O		U.H	W.O	U.H	U.H	U.H/Dead	U.H/Dead	U.H/Dead	U.H/Dead	U.H/Dead	Dead	U.H/Dead	U.H/Dead
I						W.O	U.H	W.O		Dead				U.H	U.H	U.H	U.H/Dead	U.H/Dead	U.H/Dead	U.H/Dead	U.H/Dead	Dead	U.H/Dead	U.H/Dead
J			W.O		W.O			W.O				W.O	U.H	U.H	U.H	U.H	U.H/Dead	U.H/Dead	U.H/Dead	U.H/Dead	U.H/Dead	Dead	U.H/Dead	U.H/Dead
K								W.O					W.O	U.H	U.H	U.H	U.H/Dead	U.H/Dead	U.H/Dead	U.H/Dead	U.H/Dead	Dead	U.H/Dead	U.H/Dead
L						W.O			W.O		W.O	U.H	U.H		U.H	U.H	U.H/Dead	U.H/Dead	U.H/Dead	U.H/Dead	U.H/Dead	Dead	U.H/Dead	U.H/Dead
M	W.O					W.O	W.O	W.O		W.O	W.O				U.H	U.H	U.H/Dead	U.H/Dead	U.H/Dead	U.H/Dead	U.H/Dead	U.H	U.H/Dead	U.H/Dead
N			Dead			W.O			W.O	W.O		W.O	U.H		U.H	U.H	U.H/Dead	U.H/Dead	U.H/Dead	U.H/Dead	U.H/Dead	U.H	U.H/Dead	U.H/Dead
O		W.O		W.O		W.O			W.O		W.O		U.H	U.H	U.H	U.H	U.H/Dead	U.H/Dead	U.H/Dead	Dead	U.H/Dead	Dead	U.H/Dead	U.H/Dead
P	W.O	W.O		W.O	W.O					W.O				U.H	U.H	U.H	U.H/Dead	U.H/Dead	U.H/Dead	Dead	U.H/Dead	U.H	U.H/Dead	U.H/Dead
