# Supplementary material for: High-Content Screening in Zebrafish Embryos Identifies Butafenacil as a Potent Inducer of Anemia
Source: PLoS One. 2014 Aug 4;9(8):e104190. doi: 10.1371/journal.pone.0104190 (PMC4121296; doi:10.1371/journal.pone.0104190)
Supplement: Dataset S1 — Microsoft Excel spreadsheets containing raw data for all chemical screening assays. (ZIP) [file pone.0104190.s036.zip › Dataset S1/11- Famoxadone/Famoxadone_Pericardial_Area.xlsx]

## Sheet: Description
ToxCast Screen- Pericardial Area
Famoxadone
Data was collected using the Pericardial Area Journal in MetaXpress
Imaged 74 hpf fli1 larvae using ImageXpress
Incubated larvae in 100 mg/l MS-222 for 30 min
Centrifuged plate for 2 min at 200 rpm
Imaging parameters:
2X
Transmitted light
1 frame
Had the doors off of the imager and the fan on to stablize temperature
Test Initation Date: 8/26/13
Imaging Date:8/29/13
Start Imaging Temperature: 27°C
End Imaging Temperature: 27°C
Total Imaging Duration: 0:08
W.O. = Wrong Orientation
N.A. = Not Analyzed (did not meet analysis criteria)

## Sheet: Area
Time point	1
Measurement	Area (Show Region Statistics)
	1	2	3	4	5	6	7	8	9	10	11	12	13	14	15	16	17	18	19	20	21	22	23	24
A		11871.4	10621.8	11975.6		15203.8		23097.2	9236.8			10934.2
B	10746.8	11121.6		11527.8		14933	10840.5	13246		4967.25	14079.1
C	13870.8	16255.5		15703.6	10507.3	7643.53	14474.8		19431.6	11225.8	15474.5	10684.3
D	8247.51		11871.4	9517.97	8455.79	17286.5		12350.4	8549.51			12808.6
E	15141.3	8434.96	21347.7	15526.6	13454.3	16453.4	11538.2		22670.3		12996.1
F			13121	7549.81	13100.2			12340	10080.3	11579.8		24763.4
G	19598.3		12683.7	13579.2	21712.2		10351	15443.3	11892.2	11923.5	6081.5	19160.9
H	13787.5		8955.63	12860.7		13870.8	10746.8	10246.9		7747.67		19650.3
I	17046.9	12412.9	10663.5	9476.31	14974.7	8934.81			17140.7		12902.4	18265.3
J	11236.2	16682.5	8934.81	12787.8		14099.9	12412.9		11871.4	10642.6	13943.7
K	19015.1	19233.8	13100.2	14839.3	11892.2		10319.8		12933.6	12225.5	23180.5	8434.96
L	14079.1	18307	13558.4	12662.9	16109.7		16453.4	15474.5		8247.51	15162.1
M		13100.2	15245.4	15245.4	18098.7	12412.9			11871.4		16203.5	18973.4
N	17286.5	17494.7		12767	12662.9		16536.7	15828.6	14464.4	10434.4	15182.9
O	17203.2		27148.1				13527.2	12350.4	10996.7	13766.7	13121	18890.1
P			19390		10996.7	15505.7	9976.16	15526.6	15162.1	11288.3	8934.81	25419.4

## Sheet: SPSS Input
Row	Treatment (µM)	Pericardial Area
A	0
B	0	10746.8
C	0	13870.8
D	0	8247.51
E	0
F	0
G	0	19598.3
H	0	13787.5
I	0	17046.9
J	0	11236.2
K	0	19015.1
L	0	14079.1
M	0
N	0	17286.5
O	0	17203.2
P	0
A	0	11871.4
B	0	11121.6
C	0	16255.5
D	0
E	0	8434.96
F	0
G	0
H	0
I	0	12412.9
J	0	16682.5
K	0	19233.8
L	0	18307
M	0	13100.2
N	0	17494.7
O	0
P	0
A	0.05	10621.8
B	0.05
C	0.05
D	0.05	11871.4
E	0.05	21347.7
F	0.05	13121
G	0.05	12683.7
H	0.05	8955.63
I	0.05	10663.5
J	0.05	8934.81
K	0.05	13100.2
L	0.05	13558.4
M	0.05	15245.4
N	0.05
O	0.05	27148.1
P	0.05	19390
A	0.05	11975.6
B	0.05	11527.8
C	0.05	15703.6
D	0.05	9517.97
E	0.05	15526.6
F	0.05	7549.81
G	0.05	13579.2
H	0.05	12860.7
I	0.05	9476.31
J	0.05	12787.8
K	0.05	14839.3
L	0.05	12662.9
M	0.05	15245.4
N	0.05	12767
O	0.05
P	0.05
A	0.098
B	0.098
C	0.098	10507.3
D	0.098	8455.79
E	0.098	13454.3
F	0.098	13100.2
G	0.098	21712.2
H	0.098
I	0.098	14974.7
J	0.098
K	0.098	11892.2
L	0.098	16109.7
M	0.098	18098.7
N	0.098	12662.9
O	0.098
P	0.098	10996.7
A	0.098	15203.8
B	0.098	14933
C	0.098	7643.53
D	0.098	17286.5
E	0.098	16453.4
F	0.098
G	0.098
H	0.098	13870.8
I	0.098	8934.81
J	0.098	14099.9
K	0.098
L	0.098
M	0.098	12412.9
N	0.098
O	0.098
P	0.098	15505.7
A	0.195
B	0.195	10840.5
C	0.195	14474.8
D	0.195
E	0.195	11538.2
F	0.195
G	0.195	10351
H	0.195	10746.8
I	0.195
J	0.195	12412.9
K	0.195	10319.8
L	0.195	16453.4
M	0.195
N	0.195	16536.7
O	0.195	13527.2
P	0.195	9976.16
A	0.195	23097.2
B	0.195	13246
C	0.195
D	0.195	12350.4
E	0.195
F	0.195	12340
G	0.195	15443.3
H	0.195	10246.9
I	0.195
J	0.195
K	0.195
L	0.195	15474.5
M	0.195
N	0.195	15828.6
O	0.195	12350.4
P	0.195	15526.6
A	0.39	9236.8
B	0.39
C	0.39	19431.6
D	0.39	8549.51
E	0.39	22670.3
F	0.39	10080.3
G	0.39	11892.2
H	0.39
I	0.39	17140.7
J	0.39	11871.4
K	0.39	12933.6
L	0.39
M	0.39	11871.4
N	0.39	14464.4
O	0.39	10996.7
P	0.39	15162.1
A	0.39
B	0.39	4967.25
C	0.39	11225.8
D	0.39
E	0.39
F	0.39	11579.8
G	0.39	11923.5
H	0.39	7747.67
I	0.39
J	0.39	10642.6
K	0.39	12225.5
L	0.39	8247.51
M	0.39
N	0.39	10434.4
O	0.39	13766.7
P	0.39	11288.3
A	0.78
B	0.78	14079.1
C	0.78	15474.5
D	0.78
E	0.78	12996.1
F	0.78
G	0.78	6081.5
H	0.78
I	0.78	12902.4
J	0.78	13943.7
K	0.78	23180.5
L	0.78
M	0.78	16203.5
N	0.78	15182.9
O	0.78	13121
P	0.78	8934.81
A	0.78	10934.2
B	0.78
C	0.78	10684.3
D	0.78	12808.6
E	0.78
F	0.78	24763.4
G	0.78	19160.9
H	0.78	19650.3
I	0.78	18265.3
J	0.78
K	0.78	8434.96
L	0.78
M	0.78	18973.4
N	0.78
O	0.78	18890.1
P	0.78	25419.4
A	1.56
B	1.56
C	1.56
D	1.56
E	1.56
F	1.56
G	1.56
H	1.56
I	1.56
J	1.56
K	1.56
L	1.56
M	1.56
N	1.56
O	1.56
P	1.56
A	1.56
B	1.56
C	1.56
D	1.56
E	1.56
F	1.56
G	1.56
H	1.56
I	1.56
J	1.56
K	1.56
L	1.56
M	1.56
N	1.56
O	1.56
P	1.56
A	3.125
B	3.125
C	3.125
D	3.125
E	3.125
F	3.125
G	3.125
H	3.125
I	3.125
J	3.125
K	3.125
L	3.125
M	3.125
N	3.125
O	3.125
P	3.125
A	3.125
B	3.125
C	3.125
D	3.125
E	3.125
F	3.125
G	3.125
H	3.125
I	3.125
J	3.125
K	3.125
L	3.125
M	3.125
N	3.125
O	3.125
P	3.125
A	6.25
B	6.25
C	6.25
D	6.25
E	6.25
F	6.25
G	6.25
H	6.25
I	6.25
J	6.25
K	6.25
L	6.25
M	6.25
N	6.25
O	6.25
P	6.25
A	6.25
B	6.25
C	6.25
D	6.25
E	6.25
F	6.25
G	6.25
H	6.25
I	6.25
J	6.25
K	6.25
L	6.25
M	6.25
N	6.25
O	6.25
P	6.25
A	12.5
B	12.5
C	12.5
D	12.5
E	12.5
F	12.5
G	12.5
H	12.5
I	12.5
J	12.5
K	12.5
L	12.5
M	12.5
N	12.5
O	12.5
P	12.5
A	12.5
B	12.5
C	12.5
D	12.5
E	12.5
F	12.5
G	12.5
H	12.5
I	12.5
J	12.5
K	12.5
L	12.5
M	12.5
N	12.5
O	12.5
P	12.5
A	25
B	25
C	25
D	25
E	25
F	25
G	25
H	25
I	25
J	25
K	25
L	25
M	25
N	25
O	25
P	25
A	25
B	25
C	25
D	25
E	25
F	25
G	25
H	25
I	25
J	25
K	25
L	25
M	25
N	25
O	25
P	25
A	50
B	50
C	50
D	50
E	50
F	50
G	50
H	50
I	50
J	50
K	50
L	50
M	50
N	50
O	50
P	50
A	50
B	50
C	50
D	50
E	50
F	50
G	50
H	50
I	50
J	50
K	50
L	50
M	50
N	50
O	50
P	50

## Sheet: Unsuccessful wells
	1	2	3	4	5	6	7	8	9	10	11	12	13	14	15	16	17	18	19	20	21	22	23	24
A	Dead				W.O.		W.O.			W.O.	W.O.
B			W.O.		W.O.				W.O.			Malformed
C			W.O.					W.O.
D		W.O.					W.O.			U.H.	W.O.
E	Malformed							W.O.		Dead		W.O.
F	W.O.	W.O.				W.O.	W.O.				W.O.
G						W.O.
H		U.H.			W.O.				W.O.		W.O.
I							U.H.	W.O.		Dead
J					W.O.			W.O.				W.O.
K						W.O.		W.O.
L						W.O.			W.O.		Dead	U.H.
M	W.O.						W.O.	W.O.		W.O.
N			Dead			W.O.						W.O.
O		W.O.		W.O.	W.O.	W.O.
P	W.O.	W.O.		W.O.
