# Supplementary material for: High-Content Screening in Zebrafish Embryos Identifies Butafenacil as a Potent Inducer of Anemia
Source: PLoS One. 2014 Aug 4;9(8):e104190. doi: 10.1371/journal.pone.0104190 (PMC4121296; doi:10.1371/journal.pone.0104190)
Supplement: Dataset S1 — Microsoft Excel spreadsheets containing raw data for all chemical screening assays. (ZIP) [file pone.0104190.s036.zip › Dataset S1/12- Fluoxastrobin/Fluoxastrobin_Body_Length.xlsx]

## Sheet: Description
ToxCast Screen -Body Length
Fluoxastrobin
Data was collected using the Fish Measurement Journal in MetaXpress
Imaged 74 hpf fli1 larvae using ImageXpress
Incubated larvae in 100 mg/l MS-222 for 30 min
Centrifuged plate for 2 min at 200 rpm
Imaging parameters:
*1 frame
*FITC
*2X magnification; 1 site/well
Had the doors off of the imager and the fan on to stablize temperature
Test Initation Date: 9/23/13
Imaging Date: 9/26/13
Start Imaging Temperature: 27°C
End Imaging Temperature: 27°C
Total Imaging Duration: 0:10
W.O. = Wrong Orientation
U.H. = Unhatched

## Sheet: Length
Stage Label	Length
A01	881.94
A02	820.426
A03	3192.17
A04	2889.92
A05	2850.69
A06	896.206
A07	2878.15
A08	1514.88
A09	2964.66
A10	1469.82
A11	2936.34
A12	2871.38
A13	2738.07
A14	3038.95
A15	3210.24
A16	2930.47
A17	3103.58
A18	1257.03
A19	3011.19
A20	3038.56
A21	2910.51
A22	2985.27
A23	1285.6
A24	1089.81
B01	1109.79
B02	1557.38
B03	2851.2
B04	2923.86
B05	3133.64
B06	3019.18
B07	1499.44
B08	3035.65
B09	1198.45
B10	3011.42
B11	3045.37
B12	1186.69
B13	2939.23
B14	2915.07
B15	3322.78
B16	2937.59
B17	2875.37
B18	2784.23
B19	2854.15
B20	1147.59
B21	2876.72
B22	2896.42
B23	1214.22
B24	1332.47
C01	3060.47
C02	3087.21
C03	3252.5
C04	2886.26
C05	1309.49
C06	3082.7
C07	2817.04
C08	2928.52
C09	1086.64
C10	2775.39
C11	1586.51
C12	2860.63
C13	3006.26
C14	1097.48
C15	2855.9
C16	1355.3
C17	2943.05
C18	3183.86
C19	1161.72
C20	2996.64
C21	2924
C22	2815.92
C23	823.543
C24	1232.78
D01	3253.89
D02	3060.52
D03	2949.99
D04	2674.04
D05	2820.75
D06	2832.36
D07	2272.01
D08	1759.77
D09	2793.77
D10	2816.3
D11	2962.07
D12	3113.67
D13	1193.56
D14	1713.56
D15	2931.42
D16	3009.29
D17	2834.63
D18	1494.88
D19	3020.73
D20	3023.84
D21	2934.2
D22	2104.77
D23	2783.46
D24	1015.48
E01	3138.33
E02	2931.16
E03	2932.78
E04	3049.4
E05	1564.49
E06	2840.38
E07	2870.12
E08	3002.95
E09	2635.56
E10	1526.24
E11	2676.13
E12	1211.26
E13	1388.2
E14	3015.9
E15	1750.74
E16	1546.76
E17	1808.56
E18	2824.94
E19	2869.07
E20	1903.64
E21	3312.24
E22	2935.16
E23	1006.35
E24	425.976
F01	2927.91
F02	2665.53
F03	2880.93
F04	3019.57
F05	1383.75
F06	3856.52
F07	1520.69
F08	3179.68
F09	2817.86
F10	1993.03
F11	2280.89
F12	3210.4
F13	1585.49
F14	1352.15
F15	1724.13
F16	3005.9
F17	1256.76
F18	1478.14
F19	1317.67
F20	3021.23
F21	2840.77
F22	3016.28
F23	727.25
F24	978.633
G01	3035.41
G02	1675.22
G03	3026.29
G04	2908.69
G05	1321.59
G06	1173.34
G07	2342.51
G08	2923.41
G09	3033.77
G10	3107.28
G11	4089.06
G12	1088.31
G13	2830.61
G14	2800.67
G15	2872.47
G16	1422.91
G17	2053.4
G18	1246.78
G19	2777.55
G20	2990.25
G21	2957.72
G22	2773.22
G23	1029.53
G24	1173.96
H01	2734.98
H02	2962.34
H03	3052.7
H04	1753.64
H05	3014.83
H06	2791.85
H07	2784.03
H08	1332.81
H09	3048.79
H10	4084.5
H11	2937.95
H12	3178.28
H13	2728.53
H14	2919.41
H15	2867.68
H16	2923.94
H17	2970.05
H18	2874.77
H19	3226.59
H20	1302.25
H21	2900.95
H22	2902.23
H23	1195.56
H24	1042
I01	2968.53
I02	2859.76
I03	1024.59
I04	1664.02
I05	1766.76
I06	3047.55
I07	1519.68
I08	2999.73
I09	2965.13
I10	3086.47
I11	1363.1
I12	2842.44
I13	3227.4
I14	2957.09
I15	1533.4
I16	3017.31
I17	2844.94
I18	2718.78
I19	3047.51
I20	2943.05
I21	3115.84
I22	2850.57
I23	193.027
I24	1075.62
J01	3155.82
J02	2724.97
J03	3093.03
J04	1024.67
J05	2889.43
J06	3050.29
J07	2903.81
J08	1133.71
J09	2984.46
J10	3154.17
J11	2880.03
J12	1017.66
J13	3021.87
J14	3023.49
J15	2997.97
J16	3072.22
J17	1632.78
J18	3048.58
J19	2818.64
J20	4079.93
J21	3361.84
J22	761.531
J23	404.419
J24	1257.84
K01	2985.72
K02	1580.39
K03	3219.88
K04	3005.94
K05	2835.59
K06	2998.45
K07	2813.49
K08	2815.89
K09	2959.05
K10	1325.9
K11	2801.16
K12	2988.91
K13	3196.2
K14	3087.85
K15	2771.01
K16	3045.55
K17	1472.56
K18	3026.21
K19	3098.61
K20	3021.67
K21	3008.44
K22	3060.08
K23	1255.55
K24	1214.48
L01	973.036
L02	2893.26
L03	1651.31
L04	2832.43
L05	2766.54
L06	2762.5
L07	3083.08
L08	1472.72
L09	977.264
L10	1855.64
L11	2961.31
L12	2980.86
L13	2643.48
L14	2785.75
L15	1514.96
L16	1972.08
L17	2713.57
L18	3002.37
L19	3030.77
L20	2867.53
L21	3094.39
L22	3218.32
L23	1167.27
L24	1083.66
M01	2853.25
M02	2979.97
M03	3039.55
M04	2804.19
M05	2792.12
M06	2761.57
M07	2765.45
M08	2806.25
M09	2811.32
M10	2829.78
M11	2896.88
M12	2948.73
M13	2913.54
M14	1321.2
M15	3210.86
M16	2902.08
M17	3047.61
M18	1391.6
M19	3098.3
M20	2972.08
M21	2835.24
M22	1125.23
M23	1030.48
M24	1074.91
N01	2717.69
N02	2921.85
N03	2733.28
N04	1174.86
N05	2861.55
N06	2902.34
N07	2939.82
N08	2879.88
N09	2727.58
N10	1270.98
N11	2851.49
N12	2856.41
N13	1664.15
N14	3087.68
N15	2897.34
N16	2835.21
N17	3105.6
N18	2827.91
N19	3113.48
N20	2677.84
N21	2968.41
N22	2946.39
N23	737.883
N24	1208.44
O01	3024.69
O02	3143.1
O03	3080.6
O04	3159.26
O05	1443.64
O06	3199.49
O07	3078.58
O08	2783.67
O09	2874.59
O10	3057.94
O11	1640.92
O12	3332.29
O13	2929.46
O14	2839.86
O15	1877.3
O16	2903.77
O17	1587.88
O18	1396.96
O19	1468.64
O20	3084.32
O21	1872.9
O22	1695.49
O23	1188.61
O24	1205.5
P01	1219
P02	3118.68
P03	2930.24
P04	2998.95
P05	2992.4
P06	3257.45
P07	2990.21
P08	3029.75
P09	881.957
P10	3115.1
P11	2665.4
P12	2934.86
P13	935.368
P14	2773.33
P15	2856.65
P16	2812.89
P17	2868.67
P18	2904.09
P19	2800.96
P20	3012.54
P21	1206.6
P22	3131.2
P23	1171.88
P24	1191.74

## Sheet: Length by Treatment
Row	Treatment (µM)	Body Length (µm)	Average	SD
A	0
B	0
C	0	3060.47
D	0	3253.89
E	0	3138.33
F	0	2927.91
G	0	3035.41
H	0	2734.98
I	0	2968.53
J	0	3155.82
K	0	2985.72
L	0
M	0	2853.25
N	0
O	0	3024.69
P	0
A	0
B	0
C	0	3087.21
D	0	3060.52
E	0	2931.16
F	0	2665.53
G	0
H	0	2962.34
I	0
J	0	2724.97
K	0
L	0	2893.26
M	0
N	0
O	0	3143.1
P	0	3118.68	2986.29	155.375
A	0.0061
B	0.0061
C	0.0061
D	0.0061
E	0.0061
F	0.0061	2880.93
G	0.0061	3026.29
H	0.0061	3052.7
I	0.0061
J	0.0061	3093.03
K	0.0061	3219.88
L	0.0061
M	0.0061	3039.55
N	0.0061	2733.28
O	0.0061	3080.6
P	0.0061	2930.24
A	0.0061	2889.92
B	0.0061
C	0.0061	2886.26
D	0.0061
E	0.0061	3049.4
F	0.0061	3019.57
G	0.0061	2908.69
H	0.0061
I	0.0061
J	0.0061
K	0.0061
L	0.0061	2832.43
M	0.0061	2804.19
N	0.0061
O	0.0061
P	0.0061	2998.95	2967.41	123.312
A	0.0122
B	0.0122	3133.64
C	0.0122
D	0.0122	2820.75
E	0.0122
F	0.0122
G	0.0122
H	0.0122	3014.83
I	0.0122
J	0.0122	2889.43
K	0.0122	2835.59
L	0.0122	2766.54
M	0.0122	2792.12
N	0.0122	2861.55
O	0.0122
P	0.0122	2992.4
A	0.0122
B	0.0122	3019.18
C	0.0122	3082.7
D	0.0122	2832.36
E	0.0122
F	0.0122
G	0.0122
H	0.0122	2791.85
I	0.0122	3047.55
J	0.0122	3050.29
K	0.0122	2998.45
L	0.0122	2762.5
M	0.0122	2761.57
N	0.0122
O	0.0122	3199.49
P	0.0122		2929.09	138.918
A	0.0244
B	0.0244
C	0.0244	2817.04
D	0.0244
E	0.0244	2870.12
F	0.0244
G	0.0244	2342.51
H	0.0244
I	0.0244
J	0.0244	2903.81
K	0.0244	2813.49
L	0.0244	3083.08
M	0.0244	2765.45
N	0.0244	2939.82
O	0.0244	3078.58
P	0.0244	2990.21
A	0.0244
B	0.0244
C	0.0244	2928.52
D	0.0244
E	0.0244
F	0.0244	3179.68
G	0.0244	2923.41
H	0.0244
I	0.0244	2999.73
J	0.0244
K	0.0244	2815.89
L	0.0244
M	0.0244
N	0.0244	2879.88
O	0.0244
P	0.0244	3029.75	2903.59	182.505
A	0.05
B	0.05
C	0.05
D	0.05
E	0.05
F	0.05
G	0.05	3033.77
H	0.05	3048.79
I	0.05	2965.13
J	0.05
K	0.05	2959.05
L	0.05
M	0.05	2811.32
N	0.05	2727.58
O	0.05	2874.59
P	0.05
A	0.05
B	0.05	3011.42
C	0.05
D	0.05	2816.3
E	0.05
F	0.05
G	0.05	3107.28
H	0.05
I	0.05	3086.47
J	0.05	3154.17
K	0.05
L	0.05
M	0.05	2829.78
N	0.05
O	0.05
P	0.05	3115.1	2967.2	134.662
A	0.098	2936.34
B	0.098	3045.37
C	0.098
D	0.098	2962.07
E	0.098
F	0.098
G	0.098
H	0.098	2937.95
I	0.098
J	0.098	2880.03
K	0.098	2801.16
L	0.098	2961.31
M	0.098	2896.88
N	0.098	2851.49
O	0.098
P	0.098
A	0.098	2871.38
B	0.098
C	0.098	2860.63
D	0.098	3113.67
E	0.098
F	0.098	3210.4
G	0.098
H	0.098	3178.28
I	0.098
J	0.098
K	0.098	2988.91
L	0.098	2980.86
M	0.098	2948.73
N	0.098	2856.41
O	0.098	3332.29
P	0.098		2979.69	139.598
A	0.195
B	0.195	2939.23
C	0.195	3006.26
D	0.195
E	0.195
F	0.195
G	0.195
H	0.195	2728.53
I	0.195	3227.4
J	0.195	3021.87
K	0.195	3196.2
L	0.195
M	0.195
N	0.195
O	0.195	2929.46
P	0.195
A	0.195	3038.95
B	0.195
C	0.195
D	0.195
E	0.195	3015.9
F	0.195
G	0.195	2800.67
H	0.195
I	0.195	2957.09
J	0.195	3023.49
K	0.195	3087.85
L	0.195
M	0.195
N	0.195	3087.68
O	0.195	2839.86
P	0.195		2993.36	135.586
A	0.39
B	0.39	3322.78
C	0.39	2855.9
D	0.39	2931.42
E	0.39
F	0.39
G	0.39	2872.47
H	0.39	2867.68
I	0.39
J	0.39	2997.97
K	0.39	2771.01
L	0.39
M	0.39	3210.86
N	0.39	2897.34
O	0.39
P	0.39
A	0.39
B	0.39
C	0.39
D	0.39	3009.29
E	0.39
F	0.39
G	0.39
H	0.39	2923.94
I	0.39	3017.31
J	0.39	3072.22
K	0.39	3045.55
L	0.39
M	0.39	2902.08
N	0.39	2835.21
O	0.39	2903.77
P	0.39		2966.87	139.57
A	0.78	3103.58
B	0.78	2875.37
C	0.78
D	0.78	2834.63
E	0.78
F	0.78
G	0.78
H	0.78	2970.05
I	0.78	2844.94
J	0.78
K	0.78
L	0.78
M	0.78	3047.61
N	0.78
O	0.78
P	0.78
A	0.78
B	0.78	2784.23
C	0.78	3183.86
D	0.78
E	0.78	2824.94
F	0.78
G	0.78
H	0.78	2874.77
I	0.78	2718.78
J	0.78	3048.58
K	0.78	3026.21
L	0.78	3002.37
M	0.78
N	0.78
O	0.78
P	0.78	2904.09	2936.27	130.359
A	1.56	3011.19
B	1.56	2854.15
C	1.56
D	1.56	3020.73
E	1.56	2869.07
F	1.56
G	1.56	2777.55
H	1.56	3226.59
I	1.56	3047.51
J	1.56	2818.64
K	1.56	3098.61
L	1.56	3030.77
M	1.56
N	1.56
O	1.56
P	1.56	2800.96
A	1.56
B	1.56
C	1.56	2996.64
D	1.56	3023.84
E	1.56	1903.64
F	1.56	3021.23
G	1.56	2990.25
H	1.56
I	1.56	2943.05
J	1.56
K	1.56	3021.67
L	1.56	2867.53
M	1.56
N	1.56
O	1.56
P	1.56		2911.77	268.92
A	3.125	2910.51
B	3.125
C	3.125	2924
D	3.125	2934.2
E	3.125	3312.24
F	3.125	2840.77
G	3.125	2957.72
H	3.125
I	3.125	3115.84
J	3.125
K	3.125	3008.44
L	3.125	3094.39
M	3.125
N	3.125	2968.41
O	3.125
P	3.125
A	3.125	2985.27
B	3.125
C	3.125	2815.92
D	3.125
E	3.125
F	3.125	3016.28
G	3.125
H	3.125	2902.23
I	3.125
J	3.125
K	3.125	3060.08
L	3.125	3218.32
M	3.125
N	3.125	2946.39
O	3.125
P	3.125	3131.2	3007.9	128.408
A	6.25
B	6.25
C	6.25
D	6.25
E	6.25
F	6.25
G	6.25
H	6.25
I	6.25
J	6.25
K	6.25
L	6.25
M	6.25
N	6.25
O	6.25
P	6.25
A	6.25
B	6.25
C	6.25
D	6.25
E	6.25
F	6.25
G	6.25
H	6.25
I	6.25
J	6.25
K	6.25
L	6.25
M	6.25
N	6.25
O	6.25
P	6.25		#DIV/0!	#DIV/0!

## Sheet: Unsuccessful wells
	1	2	3	4	5	6	7	8	9	10	11	12	13	14	15	16	17	18	19	20	21	22	23	24
A	W.O.	W.O.	W.O.		W.O.	W.O.*	W.O.	W.O.	W.O.	W.O.*			W.O.		W.O.	W.O.		W.O.*		W.O.			U.H.	U.H.
B	W.O.*	W.O.*	Dead	W.O.			W.O.		W.O.*			W.O.		W.O.		W.O.				W.O.*	W.O.	W.O.	U.H.	U.H.
C			W.O.		W.O.*				W.O.	W.O.	W.O.*			W.O.		W.O.	W.O.		W.O.				U.H.	U.H.
D			W.O.	W.O.			W.O.	W.O.*	W.O.				U.H.	W.O.				W.O.*				W.O.*		U.H.
E			W.O.		W.O.*	W.O.		W.O.	W.O.	U.H.	W.O.	W.O.*	W.O.		W.O.*	W.O.*	W.O.*					W.O.	U.H.	U.H.
F					W.O.*	Dead	W.O.		W.O.	W.O.*	Dead		W.O.*	W.O.	W.O.*	W.O.	W.O.	W.O.*	W.O.*				U.H.	U.H.
G		W.O.*			W.O.*	W.O.*					Dead	W.O.	W.O.			W.O.	W.O.*	W.O.				W.O.	U.H.	U.H.
H				W.O.*				W.O.*		Dead				W.O.						W.O.*	W.O.		U.H.	U.H.
I		W.O.	W.O.	W.O.*	W.O.		W.O.*				W.O.	W.O.			W.O.							W.O.	Dead	U.H.
J				W.O.				W.O.	W.O.			W.O.					W.O.			Dead	Dead	U.H.	U.H.	U.H.
K		W.O.		W.O.						W.O.*							W.O.						U.H.	U.H.
L	W.O.*		W.O.					W.O.	W.O.	W.O.			W.O.	W.O.	W.O.	W.O.*	W.O.						U.H.	U.H.
M		W.O.						W.O.					W.O.	W.O.				W.O.		W.O.	W.O.	W.O.*	U.H.	U.H.
N		W.O.		W.O.		W.O.				W.O.			W.O.*				W.O.	W.O.		W.O.			U.H.	U.H.
O				W.O.	W.O.			W.O.		W.O.	W.O.*				W.O.*		W.O.	W.O.*	W.O.*	W.O.	W.O.	W.O.*	U.H.	U.H.
P	W.O.*					W.O.			W.O.		W.O.	W.O.	W.O.	W.O.	W.O.	W.O.	W.O.			W.O.	W.O.*		U.H.	U.H.
		* = Wrong Orientation or not enough expression for a correct measurement
