# Supplementary material for: High-Content Screening in Zebrafish Embryos Identifies Butafenacil as a Potent Inducer of Anemia
Source: PLoS One. 2014 Aug 4;9(8):e104190. doi: 10.1371/journal.pone.0104190 (PMC4121296; doi:10.1371/journal.pone.0104190)
Supplement: Dataset S1 — Microsoft Excel spreadsheets containing raw data for all chemical screening assays. (ZIP) [file pone.0104190.s036.zip › Dataset S1/12- Fluoxastrobin/Fluoxastrobin_Circulation_FFTAnalysis.xlsm]

## Sheet: Description
ToxCast Screen - Circulation
Chemical
Data was collected using the Circulation Journal in MetaXpress
Imaged 74 hpf fli1 larvae using ImageXpress
Incubated larvae in 100 mg/l MS-222 for 30 min
Centrifuged plate for 2 min at 200 rpm
Imaging parameters:
*32 frames (0.09 sec interval)
*Transmitted light
*4X magnification; 1 site/well
Had the doors off of the imager and the fan on to stablize temperature
Test Initation Date: 8/12/13
Imaging Date: 8/15/13
Start Imaging Temperature: 26°C
End Imaging Temperature: 27°C
Total Imaging Duration: 2:17
W.O. = Wrong Orientation
N.F. = No fish in viewing screen
N.A. = Not Analyzed (did not meet analysis criteria)
O.F. = Out of Focus

## Sheet: Background
Measurement	Average (Show Region Statistics)
	1	2	3	4	5	6	7	8	9	10	11	12	13	14	15	16	17	18	19	20	21	22	23	24	25	26	27	28	29	30	31	32
A01
A02
A03
A04	516	522.25	512.5	514	522.5	518.25	518.25	517.625	523.75	517.75	518.875	516.5	514.125	516	518.75	521.5	519.875	518	516	510.875	520.75	519.125	515.375	518.875	522.125	518.625	519.25	513.125	518.625	520	520	515.875
A05
A06	529.25	524.375	527.5	528.5	523.125	525.25	525.375	528.875	525.625	530.125	524.5	523.375	524.875	533.25	527.625	527.75	528.125	527.875	528.625	524.75	526.25	528.25	529.125	526.125	532.125	534.875	529.125	530.125	525.25	526.875	525.5	524.25
A07
A08
A09
A10	539.25	544.125	538.5	539	537.375	539.5	537	543.125	538.875	533.25	534.75	539	539.75	538	531	541.25	542.125	537.5	540.25	535.625	539.125	537.25	540	539.75	541.75	532.75	536.5	538.875	539.375	542.5	536.875	540.375
A11	612.375	614.25	616.875	607.5	613.625	612	606.375	608.875	605.875	612.875	608.375	608.125	618.5	610.375	608.875	607.5	615.625	608	615.375	606.75	608.75	608	608.125	605.375	612.375	614.5	606.625	609	608	610.125	613.125	608.25
A12
A13
A14	539.75	539.5	539.375	540.375	542.625	544.25	538.75	540.5	541.875	545.25	541.875	544.625	538.75	537.75	538	546.375	544.25	546.125	538.375	543	544.875	538.625	538.375	547.25	545.125	538.75	540.375	547.625	534.375	540.25	542	539.875
A15
A16
A17	549.75	546.375	554.25	549.875	554.5	551.375	556.375	558.125	550.5	550.625	550.875	539.625	554.625	552.625	552.625	548.25	554.875	550.375	547.375	551.75	553.5	555	556.375	551.875	550.625	547.875	556.75	557.25	553.5	550.625	555.125	557.375
A18
A19	533.875	546.75	544.125	543.25	544.75	541.125	538.375	544.875	539.375	541.5	547.125	545	538.125	541	537.25	540.125	539.5	542.5	544.25	543.625	543.125	542.625	543.25	539.125	542.25	538.625	542.75	544.25	546	544	540.5	541.5
A20
A21
A22	493.375	495.75	495.375	495.875	496.25	493	492.625	496.625	494.25	494.75	497.75	495.75	493.25	500.375	495.75	495.75	497.25	493	494.5	496.75	491.25	488.375	495	500.375	502	497.5	492	496.625	495.5	497.875	500.125	492.25
A23
A24
B01	632.625	632.75	636.5	633.5	635.25	638.125	630.125	635.25	635.5	638	635.25	633.375	636.25	639.25	630.5	632.5	630.625	636.125	635.375	631.375	636.875	636	630.125	631.5	632.625	633.875	635.5	633.625	638.875	632.5	638.375	632.125
B02	547.75	547.375	538.25	537.5	548.125	540.5	542	543.625	538.125	544.5	544.375	542.125	548.875	542.625	537.375	553	542.5	537.125	543.875	549.375	540.5	539.5	546.5	549.5	547	542	542	544.125	541.875	544	541.875	541.625
B03
B04
B05	541.5	535.625	537.25	536.375	537.875	528.875	537.25	529.75	539.875	540.125	539.875	543.125	536	540.375	537	540.75	534.875	535.5	539.875	542.25	533.75	541.625	531.875	535.625	537.25	534.625	536.625	538	537.25	540	539.875	533.75
B06	554.625	554.75	552	550.75	553.875	549.25	552.875	550.875	548.375	551.25	544.875	555	551.375	551.875	553.25	548.125	552.375	550.125	552.25	553.875	554.625	547.625	548.375	546.75	553	551.5	550.5	550.875	549.25	546.25	550.875	553.75
B07
B08	474.625	471.75	473.375	464.875	476	469.5	467.5	469	472.125	469	474.125	470	474.5	476.75	473	475.5	474.375	472.5	467.125	474.375	469.25	477.875	477.625	472.75	471	475.125	472.375	477.125	476.5	474.25	473.5	474.625
B09
B10
B11	534.625	532.375	532.5	531.625	530.625	539.5	537.875	534.375	534.875	536.625	537.625	535.75	532.625	534.75	536.5	529.625	532.125	532.5	529.625	537.25	529.75	537.375	539	530.875	533.875	533.875	534.375	533.25	541.75	534.625	532.75	535.75
B12	524	521.375	525.75	535.125	524.125	525	536.875	527.625	525.25	526	528.5	528.5	525.5	526.375	526.375	524.75	522.75	527	527.875	524.5	525.875	526.5	523.5	527	528.5	525.25	523	525.875	527.375	530.25	530.125	527.875
B13	523.625	523.875	526.75	524	523.875	524.75	524.875	525.5	526	521.25	529	519.625	529	525.875	523.875	525.625	530.25	528.125	521.25	525	527.25	522.125	527.25	524.625	526.625	525.75	529.625	522.5	520.625	527.75	526.625	525.75
B14
B15	538.75	536.625	536	534.75	536.125	537.25	535.375	537.375	540.75	546.5	541.375	536.75	536	538.875	540.75	541.875	536.875	534.75	541	539.25	538.75	544.625	536.125	542.25	538.25	541.75	536.75	542	543	539.25	539.5	544.125
B16
B17	546.75	539.625	537.375	536.375	535.125	538.125	535.375	537.875	539.75	545.25	540.25	540.5	535	539.125	539.125	536	541.125	541.75	538.5	539.875	535.75	534.625	539.25	541.875	541.625	542.125	541.125	541	539	538.875	539.875	538.75
B18	538.5	536	539.75	536.125	535.625	538	542.75	542.25	541	532.875	530.125	535.25	540.25	539	544.375	534.75	538.875	545.375	538.125	540.25	542	534.5	539	539.5	536.375	543.5	542.125	533.625	538.875	539.5	543.25	541.25
B19
B20
B21
B22
B23
B24
C01	556.75	553.125	561.5	556.875	552.125	550.625	549.875	554.75	553.5	545.625	547.875	554.625	560	555	549.5	557.5	557	559.625	552.125	555	550.75	554.5	557.75	557.75	551.375	557.5	548.25	559	549.5	556	560.125	557.375
C02	544.75	541.5	549.25	546.125	543.125	549.375	547.75	545.375	544.25	547.25	546.625	543.125	545.25	548.25	551.75	544.875	549.625	546.125	548.5	544.625	550.25	546.75	545.875	551.375	548.125	547.25	541.5	550.375	549.25	549.375	546	547.5
C03
C04
C05	530.875	537.625	537.875	536.5	535.125	542.875	535.875	534.375	536.625	537.375	539.5	536	532.125	536.375	535.875	537.125	538.125	540	538	530.625	533.5	534.375	537.75	535	533.375	538.125	535.5	539.375	536.75	539.25	537	534.5
C06
C07
C08	545.125	544.25	540.625	542.75	546	550.375	543	544.75	541.625	539.25	544.25	542.875	541.125	543.5	541.75	545	541.5	548.25	544.625	544.625	549.875	543.5	540.875	549.375	543.875	545.75	545.875	545.625	544.75	543.875	545.5	548.75
C09
C10
C11	645.75	644.875	638.75	641.375	642.125	642	645.25	646	642.375	641.5	635	636.875	644.875	636.375	643.5	644.25	642.25	644.25	644.5	636.75	638.625	643.125	646.5	642.5	640	647.5	647.5	646.25	647.375	638.5	647.75	642
C12
C13	541.375	544.625	546.125	542.625	536.625	535.25	542.125	547.375	539.75	540.875	543.75	542	543.875	543.875	544	543	537.25	540.625	543.25	539.625	537.25	541.625	544.875	541.5	544.375	541.375	544.375	543.5	539.875	539	537.375	538.75
C14
C15	499.375	503.125	507.125	503.625	501.5	501.625	505.5	507.125	506	502.75	505	506.625	504.5	506.125	502.5	503.5	504	507.625	505.125	506	503	505	500.75	509.125	503.25	506.125	503.125	506.25	501.75	507.375	506.5	509.125
C16
C17
C18	545.5	548.75	550.75	547	542.75	548.25	547.875	539.875	544.25	546.5	544.125	542.5	549.25	547.25	545.625	545.375	547.5	548.875	549	550.625	550.25	544.875	547.5	546.5	550.5	546	547.875	548	547.375	548.875	549.25	545.25
C19
C20	510.625	513.25	508.25	509.25	510.375	508.125	511.125	505.125	508.375	515.5	509	513.375	513.375	511.25	513.5	513.375	510.5	516.5	510.5	516	512.75	517.25	510.625	511.375	507.625	510.875	510.75	510.75	513.625	509.75	512.75	513.875
C21
C22
C23
C24
D01	543.75	541.5	546	545.875	542.25	543.5	549.375	540.75	547.375	540.875	545.625	543.25	541.125	547.5	547.25	548.25	546.375	540.125	545.5	542.25	542.75	543.25	546.375	545.75	541.375	542.75	548.125	545	547.25	547.125	551.625	551.625
D02	529.75	532.5	539.375	528.25	531.25	534.5	536.75	534.375	533.5	534.75	536.5	533.375	533	531.875	533.5	538	537.125	534.625	536.25	538.625	534.75	532.625	531.5	533.125	528.625	531.875	532.25	527.75	533.25	531.75	530.25	536.625
D03
D04
D05
D06	533.25	536.75	536.875	534	529.625	532.5	533.125	536.875	538.625	535.25	541.375	535.125	535.5	526.5	538.75	539.375	537.125	532.875	531.875	535	533.875	542.125	534.125	539.5	539.25	535.25	535.75	536.75	536.875	534.875	530.875	536
D07
D08	531.75	538.25	534	529.125	537.125	533.125	538.875	539.375	539.625	540.625	538.375	537.625	538.5	543.75	535.5	537.25	534	536.25	536	540.5	537.75	533.5	535	539	542.25	537.25	530.125	537.625	543	542.5	538.125	533.375
D09
D10
D11	532.875	538.875	532.75	537.75	540.25	540.25	546	539.5	543.25	535.625	537.75	543.25	538.75	537.625	539.5	543.25	537.5	543.25	539.25	536.375	537	540.25	542.25	541.125	541.875	534.125	532.25	543.75	542.125	539.625	540.875	546.5
D12	536.25	543.875	545.625	542.125	535.125	544.125	545.25	542.125	539.875	545.75	538.25	540.25	538.75	545.125	551.75	543.5	539.625	547.625	540.125	544.625	539.625	544.625	547.875	540.25	542.5	545.625	542.875	544.625	546.125	540.875	543.5	541.5
D13
D14	531.75	546	539.875	545.375	542.25	537.25	548	541.625	543.375	543	543.125	538.25	546.875	543	538.75	545.875	538.375	539.125	540.75	549.75	540.375	542.75	547.125	542.25	542.375	543.375	536.5	543.25	542.625	544.75	541.125	543
D15	596.5	590.75	591.375	593.375	595.25	593.375	593.125	589.625	587.125	595.375	595.625	588.875	586	588	585	587.625	587.125	590.25	586.5	587.625	591.125	586.75	596.75	588.25	592.5	590.375	590.5	587.125	593.875	586.5	593.125	587.625
D16	541.375	540.625	539	539	542.375	541	545.25	535.5	542.25	542.375	539.625	541.5	543.875	538.125	538.125	539.625	545	541.75	538.25	541.875	541.875	543.5	538.5	540	541.875	539.125	541	537.125	542.375	545.375	539.25	544.875
D17
D18	656.25	651.875	657.375	654.875	655.625	660.5	658.625	664.125	656	650.75	655.375	653.875	658.375	655.125	653.375	656.5	660.625	651.5	651.625	657.375	651.5	657.375	656.625	652.125	655.125	659.125	659.125	654.375	661.625	654.125	659.875	655.375
D19	572.75	575.375	570.75	571.5	567	573.625	569.375	568.875	574.375	572.125	571.5	570.375	573.125	572.375	570.625	573.75	568.125	568.25	568	571.125	574.125	574.625	573.125	574	573	572.375	569.625	573	575.375	568.375	577.25	572.875
D20	515.125	521.375	513.25	519	517.5	517.375	517.5	524.125	520.25	519.875	519	519.25	518.125	522.75	518.5	517.125	515.625	521.875	518.125	515.75	521.125	512.75	524.375	518.5	523	517.625	522.375	514.75	519.375	520.5	517.5	513.375
D21	542.25	542.625	542.875	547	546.5	545	539.375	537	546.625	545.375	544	544.875	546.25	539	545.75	546.875	550.25	551.125	542.125	544.75	544	548.75	543.375	545.375	542.625	542.125	544.375	541.375	537.625	544.5	549.25	545.25
D22	522.625	523.25	524.625	523.625	522	524.125	526.5	526	521.875	522.75	525.25	521.375	519.75	522.125	521.75	522.375	521.875	527.375	525.875	516.75	526.5	530.875	521.5	523	527.25	522.5	526.375	529.5	523.25	532.125	530.375	521.75
D23
D24
E01	532.125	529	534.625	534.25	532.375	525.125	531.625	531.25	532.875	532.125	533.875	530.5	526.875	528.25	534.75	531.375	532.75	531.5	532.875	532.875	532.375	538	535	531.125	531.625	535.125	540	531.625	528.75	530.5	527.25	535.75
E02	515.25	518.625	513.375	511	517.875	519.375	513.875	517.875	518.875	514	521.625	514.625	518.875	513	516.125	522.5	516.375	522.25	516	514.5	515.5	516.375	517.875	520.5	519.125	511	523.625	513.875	517.25	521.75	528.875	520.75
E03
E04
E05	650.375	649.875	646.75	653.125	658	653.875	646.25	643.875	655.25	657.125	650.375	654.5	648.375	654.875	648	650.875	654.25	650.875	649.25	647.875	650.5	655.125	653.875	652.75	652.25	650.75	651	653.25	651.375	648.375	650.25	651.25
E06
E07
E08
E09
E10
E11
E12	560.125	558	557.375	556.625	558.75	555.5	557.5	556.75	557.25	559	551.75	558	555.25	552.25	553.875	554.25	548.375	549.125	557.75	550.875	559.375	554.5	554.25	562.125	565.25	552.625	557	552.875	552.625	556.75	559	557
E13
E14	595.125	597.25	590.75	591.625	592.375	593.25	588	595.25	588.375	593.5	592.625	597.25	591.25	593.75	590.625	592.5	586	589.875	587.875	589.625	591.5	591.75	593.25	596.25	589.125	594.875	593.25	594.75	593.875	591.5	594.25	592.125
E15	563.5	567.75	564.5	562.5	567.125	567.5	570.5	565.75	566.25	566	560.5	566	567.125	562.25	568.625	568.625	570.125	563	566.75	571.5	563.5	560.125	573	565.125	569	566	567.75	567.875	565	559.875	570.875	568.5
E16
E17	539	538.375	539.25	538.625	534.125	531.75	535.5	539.875	535.25	531.125	534.875	538.125	535.5	538.5	537.625	531.625	538.125	543.5	532.25	534.75	541.25	533.625	533	531.25	542.375	533.875	535.375	534.5	536.625	534	537	530.875
E18
E19
E20	556.25	563.875	559	558.25	558.875	556.625	557.875	559.125	556.875	561.125	559.25	558.25	563.75	564.625	559.875	564.25	564.125	554.5	555	556.125	553.5	558.25	557.625	556.25	559.875	557.875	558.75	564.75	554.25	555.5	554.625	558.5
E21	674.5	673.375	678.375	676.75	668	671.25	672.625	677.75	675.875	676.25	666.75	674.25	677.125	674.375	670.375	669.125	676.125	669.125	679.375	676.125	677.625	674.75	672	676.625	676.375	668.125	671	677.25	668.25	670.375	673.875	674.5
E22
E23
E24
F01	636	634.875	633.75	626.125	639.5	629.375	639.25	637.5	632	637.125	634.125	636.125	635.25	635.25	635.375	634	627.25	633.875	634.25	635	634.875	633.375	634.125	632.375	632.125	637.5	632.125	635.25	636.125	639.875	631.5	634
F02	608.375	602.875	607.5	612.25	604.75	607.75	601	606.75	605.75	603.625	611.125	602.25	605.25	608.375	605.25	605	600.5	607.25	602.5	607	602.625	603.5	608.375	619.375	602.125	601.625	603.25	606.125	605.875	604.125	609.625	605.375
F03	612.375	615.875	613	608	612.5	614.125	609.25	610.875	614	613.5	607.875	609.5	605.5	607.625	611.625	604.125	604.625	610.875	617.5	608.25	614.875	610.5	614	608.5	612.625	616.125	616.75	617.375	616.375	616.625	620.125	620.625
F04	587.125	586.625	579.125	580.75	584.125	579.25	583.375	585.875	582.125	578.5	579.75	580.5	582.125	584.625	580.375	581.75	582.125	580.625	584.75	575.125	586.375	584.75	579	582.5	586.375	576.25	579.875	585.125	583.375	580.75	582.625	579.375
F05	632.75	621.375	638.375	628.625	623.75	628.5	629.875	629.5	624.125	625.625	629	629.5	624.5	629.875	627.25	625.625	626	629.875	620.875	621	632.125	627.75	631.75	629.75	628.875	627.25	628.625	621.375	627.375	628.75	624.625	631.625
F06
F07
F08	467	464.875	468.5	468.75	465.125	464.875	467.875	472.625	467	469.875	466.625	470.125	469.75	468.5	464.375	467.375	472.375	476.625	472.375	470.375	466.625	471.875	463.375	469.75	467.75	467.875	465.375	467.625	468.375	467.25	469.375	464.5
F09
F10	634.375	640.625	637.75	635.875	639.5	642.625	635	641.5	639.625	643.25	633.875	639	637.375	647.125	636	643.625	637.375	635	639.375	640.25	641.5	644.375	642.625	635.375	641.875	647.125	645.25	639.625	642.375	647.375	641.5	641.125
F11
F12	661.875	660.375	661.5	652.5	661.5	663.5	660.25	662.5	659.625	652	661.375	653.375	664.125	656.25	663.5	665.5	664.625	664	663.875	660.625	663	662	664	660.625	657.125	660.125	656.25	657.125	658.625	655.375	661.75	661.75
F13	604.25	608.125	609.5	603.75	602.5	600.75	606.25	600.5	607.125	609.75	606.25	605.125	608.25	605.875	605.75	602.625	610.5	604.625	610.875	603.625	604.125	606.625	603.375	608.875	606	604.375	602.75	603.625	610	606.625	605.875	608.125
F14
F15	654.375	656.125	648.625	654.625	654.875	649.25	653.25	647.125	660.125	651.75	651.5	656.125	649.125	653.25	657.5	654.625	648.875	649.5	658.625	658.625	648.625	653.625	647.25	659.125	646	648.75	648.625	644.75	646.875	654.5	647.25	644.25
F16
F17
F18	680.375	680.5	676.875	675.125	686.875	686.375	677.875	677.5	678.375	684.125	683.75	678	684.875	683.75	686.75	681.75	682	681.5	678.125	687.375	686.5	681.875	687.625	684.875	680.875	683.875	678.625	685	682	683.25	681.125	682.125
F19
F20	672.625	673.5	672.75	673.75	677	666.125	675	676.125	668.75	678.5	669.75	670.625	672.875	670.125	675.25	666.875	675.625	672.25	672.875	671.125	674.75	676.875	671.75	669.75	678.25	671.5	669.5	675.875	672.75	672.75	679.375	670.625
F21
F22
F23
F24
G01
G02	594.375	596.5	587.5	597.75	592.875	598.125	593.875	599	596.875	600.5	596.625	597	604.375	596	596.5	594.375	605.375	599.125	599.625	596.875	598.25	600.375	598.375	599.5	600	596.75	598	604.625	596.625	595.625	603.75	600.5
G03
G04	536.75	537.875	536.375	536.375	539.75	536.25	531.375	531.25	534.875	531.875	532.25	537.125	536.5	535.875	533.75	544.375	540.25	532.125	534.875	529.125	532.625	534.5	534.375	540	533.25	533.875	537.5	532.625	524.25	534.375	537.375	537.5
G05
G06	526.375	524.25	527.875	522.5	527.125	527.375	527.25	517.125	522.375	531.25	524.375	524.125	532.5	527	522.125	525	521.75	519.75	531.75	528.5	526.75	526.75	529.125	523	525.5	521.5	525.375	527.875	524	520.75	523.75	522.25
G07
G08	525.125	522	520.375	523.375	522.25	526.625	531.375	524.125	526.25	530.875	522.875	521.25	523.125	524.5	519.625	516	522.875	523.375	522.375	518.875	527.25	529.875	517.75	526.25	525.375	521.375	527.25	527.25	527.875	523	521.625	520
G09	547.5	546.625	542.75	547.25	544.25	544	544.75	543.375	547.125	544.125	546	550.75	547.625	549.5	542.5	548.625	549	548.625	544.625	542.25	544.125	546	544.5	542.375	550.375	554.125	541.875	538.125	539.375	543.375	542.875	547.75
G10	610.5	616.75	612.125	615.375	614.375	617.875	612.125	615.125	611.125	615	615.375	615	614.375	612.5	619.875	610.625	614.75	616.25	613.875	615.625	616.125	620.625	612.75	617.875	615.25	621.75	618	613.125	614.875	613.5	614	611.125
G11
G12
G13
G14	545.625	546.375	553.125	547	539.625	542.25	539.75	542.625	547.25	545.375	545.125	542.875	545.875	542.5	544.25	545.125	545.125	549.125	544.5	546.25	545	547.25	545.125	539.25	551	542.875	543.875	546.5	551.875	545.25	546.25	539.875
G15
G16
G17	626.5	626.5	625.625	632.5	626.5	625.375	632.5	624.375	627.125	625.625	625.5	626.25	628.875	626.5	627.25	628.875	626	628.125	624.375	628.75	630.375	633.125	631.5	625.625	633.5	625.25	624.75	627.75	625	635.25	630.625	629.875
G18	477.625	472.375	482	481.125	473.75	473.25	473.375	480.75	480.75	476.875	474.625	473.125	474.5	477.875	480.125	478	475.75	477.125	478.5	479.125	479.625	477.375	479.25	478.75	478.125	482.5	481.375	482.625	480.625	483	481.75	478.125
G19
G20	605.75	596	602.375	604.5	605.625	606.5	607.375	608.125	602.5	597.875	599.625	602.125	603.5	602.625	605.875	606.875	595.875	602.25	602.375	603.5	606	607.375	604.25	606.25	605.25	601	604	607.75	604.375	606.875	599.25	599.5
G21	510	507.875	509.625	506.875	509.75	505.125	508.75	506.875	508.75	504.125	504.875	508.75	502.625	508.75	501.875	506.5	507.75	509.875	511.25	501.75	510.25	508.875	505.75	508.25	509.75	511.5	511.625	517.75	509.625	505.625	509.5	509.375
G22
G23
G24
H01	607.625	601.25	603.875	600.875	610.125	609.875	604.875	611.875	602	607.5	607.875	609.5	606.5	603	602.625	603.375	607.125	607.75	607.375	607	603	605.125	606.25	606.375	601.125	604.25	612.5	605.25	606.625	607.5	615	611.125
H02
H03	530.375	534	535.375	535.125	530.25	529.75	533.375	532.5	526.75	533.5	527	532.625	538.25	530.375	532.375	539	535.5	533.375	536.125	532	531.875	531.5	533	537	532.5	534.25	529.875	531.875	531	536.75	530	534.5
H04	536.625	531.75	535.375	536.75	536.625	538.25	535.125	541.375	540.25	536.25	536.75	534.375	540.5	539	531.125	530.375	538.375	535.25	537.75	539.375	543.125	539.625	540.125	542.5	532	539.5	535.125	539	536.125	539.25	540.5	539.5
H05	597.875	598.875	599.375	596.125	597.25	595	598.75	598.125	598.875	600	596.375	593.5	592.375	594.125	596.125	600.625	595.25	592.25	598.5	602.125	594.625	595.75	596.125	594.375	596.25	597.75	598.75	596.5	595.125	592.75	595.125	593.5
H06
H07
H08	482.5	484.875	483	483.875	483.375	487.625	481.25	482.5	482.75	478.375	483.5	478	487.5	488	479.75	484.25	481.75	485.75	485	486	485.75	484.25	482.375	486.625	489.375	484.625	487.625	482.75	484.625	481.625	485.125	483.5
H09	542.75	543.75	540.375	540.625	540.5	539.75	536.875	540	539.625	539.875	545.25	543	541.625	540.5	541.5	540.375	540.5	534.375	535.75	545	540.375	542.875	542.375	538.75	541.625	539.25	538	541.875	540.5	540.625	538.125	541.5
H10
H11	650.75	650.5	639.625	654	649.75	648.125	651.875	643.125	642.375	646.375	652.75	651.5	640.625	646	644.625	646.5	646.125	652.875	645.875	642.5	639.625	645.875	643.375	646.75	642.375	642.125	643.25	647.125	645.625	643.875	652	646.375
H12
H13	649.75	648.875	653.75	644	646.375	649.375	649.125	647.125	654.625	646.375	652.5	656	651.375	652	650.875	650.5	654.5	656.5	653.75	646.75	651.5	650.25	654	652.125	655.25	647.25	652.625	656.5	655.5	656.125	652.5	654.875
H14
H15	623.625	626.75	624.875	625	625.5	629.375	626.75	625.875	628.25	624	626	624.875	619.125	629	626.625	625.875	629.25	626.5	632.5	623.75	622.25	631.625	624.5	621.5	628.75	632.625	625.5	625.875	632.5	624.25	629.25	627.25
H16	658.625	655.875	658.625	660.125	661.125	656.875	662	667.375	658.375	659	661.625	664.5	661.875	657.25	667.875	656.375	663	667.25	663.75	658.625	659	662	664.5	666	667.625	668	659.625	670.125	659	656.5	659.125	661.25
H17	548.125	550.375	546.25	547.5	548.625	545.5	548.125	544.75	549.75	547.375	545.25	547.875	550.375	546.75	547.25	549.25	549.375	546.375	547.625	541.875	544.625	548.25	545.375	550.125	548	546.75	552.25	548	551.75	544.75	552.75	545.75
H18	549.5	548.125	550.5	552.625	548.375	551.5	552.625	554.75	551	556.125	552.125	548.5	552.625	546.25	555.625	553.125	544.125	550.125	548	552.875	557.25	552.75	549.875	552	551.125	543.75	551.375	556	553.75	553.125	544.375	552.25
H19
H20
H21
H22
H23
H24
I01
I02
I03	449.125	450.25	449.5	447.125	449.375	447.625	444.75	449	445.375	448.875	446.375	448.75	446.375	453.875	447.625	451.125	445	453.25	449.5	443.875	451.875	451.125	454.5	448.25	452.75	449.375	451.5	448.375	446.75	447.125	454.25	451.625
I04	537.25	532.5	534.875	533.25	536.125	535	533.25	535.875	535.75	537.125	537.625	542.75	536.75	532.375	542.75	536.75	532	539.375	528.875	532.625	534.75	531.25	539.375	535.875	540	538.25	534.5	537.25	535	537.625	533.125	536.75
I05
I06	536.75	532.75	531.75	532.125	528.375	531.625	536.375	536.25	536.5	533.875	538	536	532	535.875	530.75	532.625	530.375	533.125	537.75	531.25	533.375	531.625	532.25	535.625	534.75	532.5	540.875	533.625	536.625	533.125	534.25	528.625
I07	541.5	535.75	539.625	541	538.375	537.5	539.625	543.375	534.125	534.875	544.75	539.75	541	541	537.75	537.75	539.125	537.875	536.75	537.25	546.25	535.75	540.375	539.75	537.625	541	543.375	534.5	541.125	541.25	537.25	544.25
I08	531.5	526.125	519.5	529.75	523.625	532	533.875	527.875	525.875	527.5	527.5	528.375	531	525.125	533	529.125	527.125	521.375	528.875	530.125	531.125	533.625	525	528.875	535.75	522.625	531.75	527.875	526.625	533.375	526.875	529.125
I09	570.375	578	574.375	567.875	574.125	575.125	571.75	573.375	576.375	564.25	571	574.75	574.5	575.625	572.625	575.25	569.25	571.125	569.5	568.75	569.125	569.125	576	573.125	573.125	573.25	577.375	570.625	577.125	574.625	576.375	572.5
I10	531.375	536	533.625	539.625	537.375	533.25	537.25	532.25	536	526.75	532.125	534.125	536.25	535.375	537.25	538.25	539.625	536.375	539.125	534.625	532.375	533.75	540.125	539	533.5	542.125	534.375	537.75	537.25	538.625	536.875	542.25
I11
I12
I13	539.5	541	541.25	543.5	535.5	538.625	539.375	543.75	541.75	541.25	545.75	543.5	542.625	536.5	545.5	549	544.75	542.75	543.5	535.375	541.625	546.875	543.625	544.5	542.25	541.375	539.625	542.625	544.875	539.875	542.5	542.125
I14	543.625	552.125	556.375	543.5	544.5	549.375	553.5	541.875	552.75	541.875	548.5	546.875	547.625	555.5	552.125	545.625	547.25	549.75	548	544.75	545.5	548.5	545.25	551.5	549.125	549.625	546.125	554.125	551.375	547	547.875	549.375
I15	553.375	548.75	542.75	550.25	544.125	545.25	549.5	545	551.25	547.125	543.125	541.5	552.25	549.25	550.25	552.75	545.25	548.875	544.375	546.875	547.125	546.5	553.875	542	545.375	546	550	552.375	550.125	544.25	550.75	549
I16	555.375	556.5	559.625	561.25	559.25	556.375	555.75	558.625	553.125	555.625	556.75	560.625	557.375	559.25	561	558.625	560.625	551.25	557.875	559.5	554.5	562.625	556.875	561.125	551.375	562.125	559.25	555.25	549.125	556.875	557.125	554.5
I17	534.25	538.875	531.5	538.875	537.375	531.75	534	532.875	537.875	535.375	538.25	535.5	540.625	534.125	541.375	529.125	535.375	533.25	536.5	536.75	535.25	536.75	529.25	529.75	536.25	533.125	537.125	538.875	537	535.125	532.5	535.875
I18	653.25	654.125	662.875	650.875	657.125	655	660.375	651.5	655.75	665	653.375	664.75	655.25	667.625	659	663.625	660.375	662.25	652.75	656.125	662.625	659.5	662.75	659.125	666.25	656.375	659.25	655.25	665.375	663.125	663.625	657
I19	558.125	555.5	555.875	561.125	551.875	561.625	560.625	559.75	559.25	565.125	565.125	558.375	558.125	554.375	561.625	560.25	567.25	561.25	556.875	556.5	559.25	564.625	558.875	559.375	561.875	569.375	560.5	563.5	561	560.375	561.25	561.875
I20	523.25	523.75	526.25	525.625	531.25	521.625	527.125	523.125	529.75	523.5	523.875	524.75	523.625	523.5	520.5	525.5	525.375	529.5	524.75	524	524.375	526.75	526.625	520	523.875	527.375	521.375	521.75	523.5	522.125	517.375	522.25
I21	491.875	499.625	494.75	492.125	491.75	493.875	493.5	493.125	494.75	500	497.625	497.125	499	497.25	494.75	495.625	492.75	498	495.25	495.875	494.875	497.625	495	494	497.25	495	495.625	498.75	494.625	487.5	492.125	497
I22
I23
I24
J01	581.625	578.625	577.5	578	575.625	578	573	579.625	582.375	580.875	571.375	578.25	573.75	572.375	581.5	582.375	578.125	582.75	578	574.625	576.875	580	582.875	581.5	580.375	582.125	571.75	575.125	579.5	576.375	574.875	581.875
J02	501.875	502.25	501.125	501	508.25	499.25	501.125	499.5	500.125	502	504	501.75	496.5	505.625	498.75	507	506.875	504.75	503.25	506	498.375	507.5	500.25	506.25	501.875	500.875	504	498.375	502.875	500	499.25	506
J03	525.875	529.75	536	534.875	535.25	536.125	526.5	529.5	531.125	536.375	533.375	533.625	535.25	532.125	532.875	535.75	528.875	532.875	533.375	532.25	534.375	536	532.375	535.625	533.25	537.625	537.125	534.375	535.125	533.875	535	536.375
J04	525	526.875	525.375	528.75	525.375	525.125	522.125	529	529	523.5	529.25	531.125	528	525.375	527.5	525	525.5	526.5	527.5	528.25	534	529.875	523.125	528.5	528.75	528.875	518.875	525.75	531.625	527.875	526.875	533.375
J05	617	626.25	623.625	623.5	624.25	619.25	619.875	624.125	632	628	633.375	622.625	622.125	623.625	613.625	621.875	625.75	625.125	622.5	626.625	625.25	620.25	619.75	623.875	622.125	623.875	627.75	622	617.5	618	623.625	627.75
J06	530.125	524.75	530.625	532	528.875	532.375	530.625	529.375	534.375	534.25	532	535.375	533.125	527.625	528.875	529.625	534.25	528.75	529	532.375	527.875	532.125	531.875	531.5	532	531.75	530.5	532	535.625	533.875	529.625	529.75
J07	535	532.5	529.5	533.625	542.25	536.25	532.5	530.25	531.125	532.25	531.5	535.375	540.5	531.625	531.875	529.375	532.5	537.25	534.375	531.625	535.25	532.5	530.875	531.5	537.125	529.375	534.875	533.75	532.875	535	532.875	532.5
J08
J09
J10	531.875	532	534.625	534.25	538.125	538.625	534	531.625	540.125	531.5	534.75	534.5	535.875	534.125	536.125	533.75	536.375	536.875	534	539.5	535.875	531	532.875	539.25	528	530.625	533.375	538.875	536.5	535.25	538.75	536.875
J11	541.5	546.75	539.5	538.375	544.75	542.5	541.5	545.25	541	537.75	541.5	546.25	538.875	541.125	541.75	541.25	538.5	543.25	547.25	541.625	543.75	544	543.125	543.875	539.375	540	542.25	546.25	541.75	542.625	542.875	547.75
J12
J13	522.875	521.375	525.875	523.75	518	520.625	527.75	525.5	522	522.375	522.875	527	522.75	526	525.125	528.875	525.125	522.125	521.875	521.25	528.625	523.625	521.125	528.25	527	526	526.125	526.5	527.75	527.375	526.875	528.125
J14	486.625	476.125	484.875	482.875	484.375	484.625	487.5	485	481.625	489.875	484.875	488.875	483.25	487.875	486.625	481.125	480.625	485.5	490.75	486.875	481	482.625	485.25	484.25	489.375	485.25	488.5	483.875	483	480	485.625	490.125
J15	534.5	548.875	548.125	548.25	546.375	543.75	546.5	546.5	546.125	549.625	550.375	553.125	551.875	547	546.25	549.5	544.875	546.75	544.75	547	545.25	548.25	549.375	543.875	552.875	548	545.5	550.125	556.75	550.75	556.125	551.25
J16
J17
J18
J19
J20
J21
J22
J23
J24
K01	534.25	531.375	534.625	532.5	534.125	534.625	531.375	526.75	538.75	535.75	528.375	536.375	529.5	537	535.625	528.75	531	532.25	533.875	535.375	531.25	537.625	538.75	535.125	528.125	534.375	533.375	536.375	535.75	529.875	538.375	535.5
K02
K03
K04
K05
K06	460.125	466.75	463.625	465.375	460.875	462.125	461	462.5	462	456.75	465.375	462.375	466.875	464.875	459.25	466.5	462.75	465.875	461.5	466.625	460.375	458.375	463.75	463.75	462.25	463.5	467.75	464.375	467	461.875	458.125	462.125
K07	534.625	535	532.875	537.125	537.375	533.5	534.875	536.25	534.875	538.25	541.5	537.125	532.125	534	537.625	536	541.5	535.875	532.5	533.625	541.375	535.5	535.125	536.875	530.75	542.5	539	540.5	533.875	536.375	536.5	537.875
K08	647.625	648.375	649.25	645.625	648.875	649.375	643.75	652.875	640	647.25	642.375	640.5	641	638.625	646.75	649.875	642.875	649.25	650.875	646.875	644.5	645	644.5	645.375	645	652.75	646.875	645.125	652.5	644.875	648.25	639.625
K09
K10
K11
K12	541.75	542.875	538.5	543.125	542.125	541.5	540.375	544	544.125	541	538.125	542.625	543.75	542.625	543.875	537.75	541.875	543.875	537.125	552.125	541.125	545.75	539.5	545.125	543.375	543.75	542.625	548.625	546.875	540.375	545	543.875
K13
K14
K15
K16	559.5	564.625	560.75	562.75	559	561.375	561.25	564	557.5	564.625	560.375	564.375	561.375	563.25	560.875	563.625	564.125	559.125	561.75	565.625	561.875	560.625	561.375	566.125	560.75	561	560.375	566.125	562	565.5	563.875	563.25
K17
K18	576	578.625	575.625	576.375	581.75	573.25	580	577.875	579.625	581.5	571.5	581.125	580.75	576.75	581.125	577.5	580.75	576.125	576.25	577.75	575.125	579.25	577	577.875	582.5	574.5	579.375	573.375	580.125	581	573.125	578.5
K19	561.5	560	559	558.375	564.5	562.875	559.875	561	563.375	564.25	565	556.125	560.625	565.5	562.75	557.125	563.875	567.375	558.75	560.625	564	558.375	563.875	566.125	565.125	559.5	563.875	557.5	569	561.25	561.5	560.375
K20	532.375	533.625	533.375	533.25	532.125	529	536.875	533.5	532.75	529.375	531.375	532.625	536.375	537.5	538.375	531.625	534.25	527.375	534.375	532.75	537	533.375	532.875	539.875	534.25	538.625	526.75	525.625	531.625	530.375	531.25	530.25
K21	572.375	568.125	565.5	570.5	573.875	572	562.25	569.625	570.875	576.625	572.875	576.375	574.375	574.5	574	572.625	572.75	572.875	564.875	572.875	569.875	573.25	571.125	568.25	565.125	571.25	571.25	570.625	574.625	569.25	572.5	575.125
K22	566.125	561.25	562.375	563.25	561.875	562.875	564.125	562.375	567.25	562.75	566.625	565.75	567	564.125	564.125	565	564.25	567.875	558.625	563.5	569.625	560.625	561	568.25	561	566.5	563.125	568.125	560.375	569	565.625	563.125
K23
K24
L01
L02	527.5	529.125	526.75	532.375	531.375	527.125	531.25	535.625	525.25	533.5	533.375	529.25	532.5	528.625	527.875	525.5	520.625	524.625	525.125	529	526	527.75	528.75	528.125	527.625	530.375	528	529.5	529.25	528.625	527.875	532
L03
L04	513.625	521.5	518.875	519.75	515	517.25	522.5	520.5	518.875	515.625	522.75	520	517.125	516.625	522.25	521.5	520.625	520.125	516.25	518.75	520.875	518.375	518.75	516.625	523.125	518.5	514	521.875	522.375	516	515.875	519
L05	445.5	448.875	441.5	440.75	440.25	443	443.375	439.25	442.75	446	443.875	438.75	449.125	441.875	433.625	438.75	444.75	442.25	444.625	442.375	442.125	442.625	443.75	440.5	441.875	444.5	442.375	443.875	441.75	441.875	444.125	441.875
L06	535.375	532.5	538.875	538	541.125	531.5	538.875	538.375	534.375	540	536.25	540	541.875	537.375	541.25	530.5	540.375	539.625	537.875	539.5	538.75	541.125	535.375	536.75	537.625	537	536	540.25	536.5	537	540	538.5
L07	687.375	684.25	690	690.875	688.875	684	696.625	685.875	693	685.375	691.25	686.25	687	686.125	686.625	696.625	687.875	686.5	686.875	686.625	689.875	684.125	685.625	693.625	684.75	687.375	684.25	689.625	686.5	690.625	693.125	686.75
L08
L09
L10
L11	657.5	670.125	666.625	667.875	666.75	667.25	663.875	664.25	667.625	669.25	663.75	658.125	664.125	667.75	663.375	669.25	666.5	667.875	669.5	667.375	663	665.25	671.75	667.375	662.375	666.875	669.25	667.625	668.375	667.625	669.75	670.875
L12	521.875	520.875	528.375	524.625	526.5	520.875	522.5	525.25	523.875	520.75	522.25	524.125	522	515.625	520.875	520.75	523.75	521	523.625	521.875	525.75	521.75	525.5	521.75	519.5	520.5	522.25	528.25	525.25	523.625	524.5	524.25
L13
L14
L15
L16
L17
L18	534.125	531.125	531.875	533.875	534.5	534.25	530.25	530	530.5	531.125	530	533.625	532.375	530.75	527.5	533.875	534.75	532.625	534	532.5	529.375	533	530.5	524	530.125	534.5	533.875	537.625	531.375	531.125	524.75	537
L19	595.375	596.375	596.5	589.375	594.25	597.25	595.5	591.625	590.75	588.5	590.5	596.625	590.375	595	595.375	595	590.875	590.75	592.25	591.25	593	590.125	591.125	597.25	598	592.875	587	596	591.25	592.375	592.875	590.125
L20
L21	702.5	703.75	712.25	704.25	712.5	703.875	704.625	706.125	702.375	708.625	708	708.5	708.375	705.75	710.875	704.125	703.375	704	709.25	705.625	709.5	709.625	710.5	701.125	707.75	707.625	702.5	700.625	707.75	708.5	707	706.125
L22
L23
L24
M01
M02
M03	527.75	527.75	531	526.375	527.875	528.125	525.75	520.75	526.375	529.75	525.125	528.875	529.125	525.75	521.75	525.75	529.5	530.375	520.25	526.5	527.625	520.375	527.5	528.125	530	525.5	526.625	521.5	529	528.375	523.75	526.625
M04	537.375	529.75	535.625	536.125	534.25	542	533.75	531.75	539.375	531.625	538.875	532.125	531.375	536.375	532.75	532.375	539.5	534.75	537.875	530	529.75	538.5	532.5	538.125	536.125	534	534.125	533.125	535.125	534.75	533.75	535.75
M05
M06
M07	554.875	557.375	560.625	555.125	556.5	547.75	549.75	559.5	555.5	560.875	561.375	554.875	558.375	558.875	560.75	556	557	560.625	559	561.625	558.5	557.125	562	564.5	563.25	557.375	559.625	554.125	560.125	555.375	560.625	555.125
M08	556	553.25	548.75	550	555.625	554.375	551.875	555.125	550	554.25	547.625	556.75	552.375	552.25	554	555	554.25	550.75	547.75	554.125	549.875	550.125	553.875	552.25	552.125	551.125	551.5	550.5	552.5	550.375	550.375	556.25
M09	545.875	539.125	548	545.625	549.875	541.5	548.125	542.625	545.25	547.625	550	542.625	540.625	545.75	542.875	546.25	537.875	544.375	542.375	543.25	544.25	548.875	542.375	548.25	545.125	543.5	537.875	547.75	544.875	544.875	547.625	543.5
M10	544.25	548	539.875	550.25	550.625	551.375	545.625	542.75	547.625	549.125	545.125	546.25	548.125	550.5	547.375	547	546.875	547	542.875	545.25	541.5	544.375	547.375	546	552	542.25	552.25	540	547.625	543.875	547.25	549.375
M11	552.5	538.625	546	545.125	548.75	545.375	543.375	547.5	547.375	544.375	547.875	553.125	549.25	553.125	552.5	547.75	544	555.625	543.875	548.75	549.25	543.375	553.25	550.25	549	548.375	550	546.25	549.375	546.625	545.75	548
M12	547.5	543	550.625	548	545.125	548.5	543.75	542.75	545	544.625	544.5	544.875	545.625	542.75	544.625	547.625	540	543.625	547.125	547.75	545.625	549.625	546.125	543.625	546.625	548.875	551.75	542.875	548.125	544.25	547.625	547.125
M13
M14
M15	547.25	545	548.25	544.625	539.875	546.75	549.375	545.75	543.875	545.875	551.125	543.875	543.25	546.125	545.125	551.25	549.625	548.625	542.125	546.625	548.5	547.125	544.5	548	546.5	547.75	544.875	545.5	545.375	544.375	545.375	541.875
M16	537.875	543.5	546	545.75	541.625	544	542.125	548.125	544.125	543.25	540.75	548.625	544.25	543.875	542.25	549	546.75	543.875	543.875	542.5	544.625	538.375	545.75	544.625	546.625	541.25	547.125	541.25	540.25	542.875	538.75	542
M17	567.875	563.125	561	559.5	561.625	561.75	565	556.25	559.75	563.125	561.25	564.375	563.5	564.875	563.625	562.5	562.75	560.25	564.875	564	561	562.875	562.375	563.25	566.125	561.5	564.625	558.75	561.375	563.5	562.125	561.75
M18
M19
M20
M21
M22
M23
M24
N01
N02
N03
N04
N05	540.125	535.5	534.625	535.5	538	541.625	544.75	537.875	539.5	536.125	543.625	533.625	539.125	540.625	544.875	536.875	537.125	538.875	539.75	536.75	535.125	538.5	539.625	537.625	539.5	537.125	532.125	539.5	539.375	538.25	535.75	536.75
N06
N07	540.5	544.25	540.625	541.5	535.25	538.375	540.875	546.25	540.625	539	545.125	536.5	542.75	542	540.625	545.375	539.5	538.25	545.375	538	542.5	543.875	545.25	543.125	542.125	542.375	538.25	548.625	542.5	543.875	536	538.375
N08
N09	474.25	472.5	472.375	470.5	471.875	471.25	469	467.75	472.125	466.875	470.875	474.625	464.5	470.625	470.125	470.75	465.375	475.125	468	472.75	474.125	468.625	468.625	467.75	476.125	470.375	469.625	469.75	471.25	468.25	471.75	469.875
N10
N11	546.875	545.5	548.375	550.75	541.375	545.75	547.125	549.375	550.5	543.875	549.125	546.625	549.125	547.25	547.5	550.625	553	549.25	546.625	546	546.625	547.125	551.375	554	548.875	553.5	543.875	549	549.75	551.625	550.75	547.75
N12	548.125	545.625	543.125	540.625	544.5	545.25	547.5	548.125	551	550.5	543.625	546.75	548.375	545	545.375	544.5	539.625	544.375	540.625	550.875	543.75	544.125	547.875	543.25	547	543.5	546.5	548.625	549	547	548.875	544.75
N13	521.75	518.375	525.125	519.125	523.125	525.125	528.25	525.5	521.125	523.875	517.625	522.375	520.5	526.875	522.375	527.375	522.125	527.125	522.125	524.375	523	520	518.875	526.625	526.75	524.875	520.875	522.875	520.125	526.625	524.875	519.875
N14	555	555.875	557	553.625	550.875	552.5	554.625	550.375	550.125	557.75	556	552.75	553.125	549.375	556.875	551.75	558.125	563	551.125	555.25	558.625	558.375	553.125	559.625	560.375	557.125	556.625	554.75	553.875	551.75	558	550.375
N15	743.75	738	746	747.5	745.125	744.875	744.5	753.375	748	751.5	750.125	739.5	749.625	749.25	748	751	747.5	747.25	746.5	742.625	747.875	746	753.375	745	750	745.5	744.5	750.25	746.125	744.875	746.625	752.125
N16
N17
N18
N19
N20
N21
N22	515.25	517	514.75	512.25	519.625	511.125	514.5	516.375	516	521	518.875	518	519.75	519.75	523	520.375	517	515.875	517.5	519.75	519.875	520.5	522.125	518.25	513.75	520.25	516.875	524.875	519.25	513.75	522.875	518
N23
N24
O01	487.125	489.875	486.125	489.875	488.75	489.75	491.125	487.375	482.625	486.125	489.125	490.625	490.375	484.75	488.375	484.375	493.5	487	488.375	485.125	490.25	492.125	486.625	486.875	494	495.875	482.125	488.375	491.25	490.5	487.875	481.125
O02
O03	535.375	538.25	537.125	537.375	538.5	537.5	528.5	530.75	537.375	533.75	536.375	533.75	534.875	534.5	540.125	534.125	538.375	534.875	538	533.5	532.375	533	536.625	539.25	538.125	538.125	536.75	536.125	538.125	533.25	542.25	532.625
O04
O05
O06	541.625	535.25	535.75	538.5	537.375	537.25	533.25	539.5	534.125	532.5	535.625	538.375	534	531.25	537.375	535	530.25	537.5	535.625	536.625	539.5	534.375	535.25	532.625	538.75	532.5	536.625	532.125	538.375	533	531.875	538.875
O07
O08
O09
O10
O11	554.375	550	553.375	554.875	554.875	555.5	554.25	559.375	555.125	552.125	549.625	563.625	552.5	551.875	552.25	560.375	553.375	555.375	557.375	556.25	556	556	553.375	559.375	560.625	552.5	557.5	553.25	554.875	550.75	552	554.875
O12	546.75	541.5	547.75	545.5	539.375	545.5	545.25	546.375	547.25	547.625	541	551.625	547.75	543.625	548.875	547.875	542.375	549.125	545.25	551.125	546.875	544.625	549.125	551.125	542.75	547.875	553.25	543.75	547.5	545.5	547.25	547.375
O13	581.5	586.875	584.5	589.25	586.625	593.75	587.875	596	588.375	591.5	576.625	583.625	592.5	588.125	585.875	591.25	594.5	586.375	593.875	585.125	584.5	588.25	590	588.5	584	585.375	583.125	588.625	590.625	587.75	585.375	586.5
O14	517.875	520.75	513.125	516.875	511.25	518	520.125	516.75	514.875	514.25	522	518.875	515.5	517.625	513.125	512.5	516.25	520.875	515.5	520.375	516.25	518.625	523	518.75	514.75	513.125	515.625	518.625	517.875	517.375	516.5	514
O15	544.25	542.75	542.625	542.625	543.875	543.125	546.75	548.75	544.5	541.5	548.875	548.375	542.875	546.125	542.5	538.75	546.875	542.75	542.625	546.25	542.625	538.875	546	551.125	545.625	546.125	542.25	545.875	548.5	538.625	548	545.875
O16	554.875	555.375	561.5	558	560.25	559.5	563.875	559	559.375	563.25	559.875	560.875	561.625	556	558.5	559.875	557.75	564.5	561.375	557.75	562	558.625	557.125	559.875	560	560.625	557.375	560.125	567.25	561.125	554.25	562.375
O17
O18	551.625	550.375	553.375	544.625	551	548.25	553	552.5	552.5	551.5	552.25	553.125	551.75	551.375	553.625	553	551.125	557	546.5	552.25	548.5	553	558.5	547.5	548.875	550.875	551.625	559.125	549.375	550.375	552.625	553.875
O19
O20
O21
O22
O23
O24
P01
P02	561.5	567.125	570.125	566.125	574.125	566	567	572.125	572.625	566.125	567.25	566	561.75	573.875	569	567.5	571.75	563.375	566.75	567.375	569.875	571.25	568.5	568.125	561.125	567.625	569.875	563.625	563	570.375	568.625	567.25
P03	518.5	515.875	513.125	520.25	522.25	524.125	511.625	513	516.125	514.625	518.375	514.75	518.5	519.625	520.25	519.5	513.625	517	517.125	515.375	520.875	518.375	521.5	518.125	509.875	511.625	522.5	518.625	516.5	516.75	515.375	520.25
P04
P05
P06
P07	470.625	466.5	468.625	475	469	468.125	479.875	470.625	475.375	476	471.875	472.5	470.25	473.875	471.625	468.875	476.25	474.375	472.625	466.75	472.5	474.125	474.625	476	473.5	474.125	471.625	471.25	476.875	475.875	475.375	467.25
P08	545.5	541.25	542.375	547.5	539.125	545.125	543.625	539.875	543.5	544.375	542.375	545.25	541.375	541.375	546.75	539.75	545.5	543.75	546.375	542.625	544.875	546.25	546.125	541.75	542.375	542	548.125	540.75	544.125	541.375	543.25	538.375
P09
P10	545.875	548.375	548.875	548	554.625	545.25	553.125	550.125	552.5	547.5	550	550.625	549.625	550.875	546.5	548.125	547.125	551.875	549.5	556.125	551.125	548.5	554.625	553.25	549.625	552	555	551.875	550	554.375	548.625	551
P11
P12
P13
P14
P15
P16
P17	1008.5	1013.12	1016.88	1010.38	1007.12	1011.62	1019	1010.62	1012.62	1009.38	1018	1018.38	1018.5	1008.5	1025.25	1017.75	1015.62	1020	1017.5	1018.75	1016.25	1009	1021.62	1014	1019.62	1019.88	1014.88	1017	1021.62	1011.62	1017.5	1012.38
P18	807.625	806.375	804.875	814.125	807.875	813.625	812.5	812	809.625	821.625	806.25	806.5	817.875	818.375	811.125	813.75	810.875	817.625	814.5	804	819.875	816	811.5	812.75	816.25	815.5	813	819.875	811.375	805.125	813.125	810.25
P19
P20
P21	800	798.75	799.125	798	793.75	801.625	789	797.875	796.5	798.125	792.5	793.875	793.625	794.5	802.25	792.25	803.375	799.625	792.375	798.75	797.125	801	798.25	797.125	797.375	802.25	798.75	799.25	798.625	797.875	798.125	798.625
P22	812.75	807.5	809.875	810	803.75	801.75	809.875	803.5	804.625	812.375	805	804.5	805.5	817.25	807.125	800.875	804.875	805.125	814.625	805.375	813.5	809.125	797.25	812.375	805.875	808.25	810.75	806.375	808.125	802.125	805.75	809.75
P23
P24

## Sheet: DA
Measurement	Average (Show Region Statistics)
	1	2	3	4	5	6	7	8	9	10	11	12	13	14	15	16	17	18	19	20	21	22	23	24	25	26	27	28	29	30	31	32
A01
A02
A03
A04	504	473.375	465	471.25	428	453.625	484.875	442.375	433.625	480.375	436.75	501.625	472.5	482.375	469	441.875	450.75	501.875	479.75	478.5	468.25	437.375	525.625	456.875	478	494.625	447.125	474.5	483.75	478.875	480.625	504
A05
A06	466.308	472.769	462.538	468.462	469.231	477.538	447.769	459	446.154	471.077	457.846	439.538	445.769	469.615	478.385	447.462	470.077	465	479.615	465.077	448.538	451	456.308	477.462	464.231	459	463.923	479	467.077	440.538	456.615	451.154
A07
A08
A09
A10	443.444	462.333	446.667	461.889	489.889	422.889	464.111	462.444	478.556	490.778	513.778	459.111	462.556	484.333	466.667	484.889	462.111	497.556	441.111	499.889	478.222	472.333	448.889	450.222	490	465.667	508.222	477.667	475	478.333	476.889	443.444
A11	507.643	518	545.571	527.857	500.571	526.929	514.429	504.857	515.714	550.643	529.286	504	539.357	528	532.286	510.714	512.286	494.357	481.357	504.714	509.714	492.5	529.429	503.214	510.071	513.5	538.214	564.571	490	532	562.286	555
A12
A13
A14	534.25	540.5	511.875	535.25	524	525.5	517.5	525.5	513.375	525.75	503.875	538.25	512.375	520	524.25	527.875	527	531.75	536.5	511.5	502.75	537.875	537.125	524.5	530.75	541.125	541.25	523.75	479.5	496.75	494	493.5
A15
A16
A17	465.25	468.125	514.75	480	474.5	451.375	471	396.125	472.625	453.25	471.875	435	462.875	480.75	458.75	484.25	445.5	465	463.125	476.625	441.125	445.125	419	477.5	474.375	434.5	493.25	467.5	528	468.125	467.625	432.375
A18
A19	451	457	455.182	432.909	451.636	451.273	415.182	455.727	449.182	434.818	461.364	435.636	450.091	473.091	450.636	463.727	450.909	472.091	425.091	438.091	434.455	438.182	437	452.909	439.727	450.818	426.364	455.727	437.636	425.182	432.727	445.545
A20
A21
A22	470.2	499.9	501.1	479.5	517.9	487.3	496.6	460.9	497.4	497.4	506.8	500.9	531.4	511.5	533.8	524.8	519.7	509.4	486.1	482.4	478.1	498.3	503.8	513.3	524.9	477.4	491.9	534.1	487.4	500.6	496.2	490.1
A23
A24
B01	475.545	469.455	486	473.636	487.364	474.091	480.636	483	458.909	456.364	452.182	464.909	456.909	457.364	461.182	478	476.182	462.909	445.545	468.909	487	438.818	456.818	502.273	448.727	477.545	499.636	465.455	446.364	469.091	497.091	484.818
B02	444.333	409.111	473.111	425.889	401	452.556	430.889	454.444	444.556	464.111	383.333	392.778	437.889	430.556	427	451	451.444	400	436	445.111	437.889	429.556	482.889	434.667	453.222	435.778	396.444	452.889	451.444	480.111	463	444.333
B03
B04
B05	402.25	423.625	447.625	439.375	420.25	380	463	427.375	431.875	500.625	475.125	457.75	475.875	431.875	413.125	505.25	464.625	435.375	450	445.375	422.5	453.25	439.25	402	417.75	441.875	443.625	432.125	426.375	435.875	412.375	478
B06	433	369.75	469	404.875	394.375	429.875	441.875	385.25	491	409	395.75	431.75	402	458.625	446	430.75	431	464	447.125	399	394.875	438.125	414.875	462.75	458.75	444.875	453.375	435.125	397.75	404.125	417.75	433
B07
B08	478.182	437.818	468.455	470.909	425	450.182	452.636	463.636	470.455	471.545	463.091	449.455	455.364	443.818	476.273	462.909	466.182	493	459.455	509.455	443.545	443.273	465.636	426.818	508.909	455.909	413.364	447.273	464.273	477.455	477.545	455.182
B09
B10
B11	513.818	491.182	517.364	549.182	530.364	519.818	508.818	504.182	494.091	505.545	531.636	528.636	513.636	518.636	524.727	538	521.273	520.182	517.273	525.455	550.273	511.636	513.091	510	518.727	533.818	455.545	523.909	524.909	512	533.818	538.364
B12	524.571	484.214	507.571	523.643	515.571	502	515.286	545.786	493.929	520.714	525.786	506.643	456.929	508.786	512.071	521.357	517.786	501.429	539.643	510.5	480	522	508.714	530.571	491.071	535.071	511.571	511.071	493.429	502	530.214	524.571
B13	515	500.643	455.214	479.929	510	576	473.643	476.214	501.857	506.429	507.214	480.214	496.357	528.286	496.214	494.071	449.214	482.643	517.5	488.571	498.357	496.143	524.429	499.214	481.643	501.214	503.571	499.071	527.5	545.143	456.286	517.143
B14
B15	536.125	457.875	532.125	547.625	490.375	605	530.375	510.375	520.625	530.375	531.125	530.25	536	558.375	535.25	489.25	467	454.25	567.75	557	475	484.75	544.125	614.25	569.25	513	537.375	536	564.875	588.5	531.375	509.125
B16
B17	485	479.222	455	497.333	497.111	480.111	507.667	465.667	483.778	430.444	480	492.444	457	441.444	473.444	471.556	457.111	474	476.222	489.444	473.444	461.444	489.778	484.889	481.333	467.778	456.667	476.222	496	465.556	481.667	485
B18	546.818	546	538.091	546.636	547.818	547.909	549.091	531.364	546.636	547.091	546.364	547.545	489.818	542.545	547.273	560.364	545.727	555.091	549.909	536.636	548.273	562.818	546.909	533.091	539.909	561.091	544.182	532.545	518.818	546.182	534.091	548.182
B19
B20
B21
B22
B23
B24
C01	529.875	474.25	475.375	504.625	496.125	448.375	531	494.5	569.625	516.75	486.125	504.875	493.5	489.5	535.75	494.875	479.375	521.25	499.875	553	478.5	471.875	479	488.75	498.25	510.5	501.5	448.375	558	491.125	488.875	509.5
C02	493.7	469.8	464.6	415	445	451.9	515	431.4	469.7	443.2	452.2	461.4	449	452.6	443.2	453.2	437	459.3	463.7	458	463.6	471.8	450.4	460.1	463.8	450.5	462.8	453	446.1	455.9	402.9	430.8
C03
C04
C05	398	445.556	431.667	371.556	428.778	373.111	421.556	412.222	402.778	401.333	408	430.889	410.111	401.222	360.778	436.444	411.222	370.444	401.889	395	394.333	377.222	444.778	377.111	423.111	364.222	394	398.222	421.778	424.333	455.778	405.444
C06
C07
C08	530	506.688	507.125	528.125	496.75	513.25	515.125	545.375	529.25	523.875	514.938	534.438	535.062	522.75	532.062	517.688	545.562	527	506.375	497.938	524.375	531.312	507	517.062	530.375	479.312	525.375	498	496.5	528.812	541.375	579.688
C09
C10
C11	450.125	467.25	479.125	469.75	473.875	466	418.25	461.75	439.875	445	486.5	458.125	446.5	496	480.875	491.875	477.75	451.875	455.375	451.375	453.75	535.5	449.625	455.5	472.5	500.25	466.75	446.75	470.625	470	475	450.125
C12
C13	465	557.333	466.889	454.222	446.778	463.667	458.222	438.778	450.444	478.889	466.889	479.222	451.556	502.222	463.444	481	392	470.778	460.444	468.111	459.222	475.778	501.667	467.889	473.778	424.222	470.222	480.444	498.667	484.556	480.556	492.444
C14
C15	477.778	462.778	435	465.333	455.556	431	468.778	402.556	464.556	459	404.111	487.444	441.111	508.444	467.778	474.889	456.111	453.889	424.667	383.556	434.111	444	470.333	437.556	430.556	460.778	454.778	451.889	471.556	446.556	480.778	477.778
C16
C17
C18	514.5	520.167	503	576.333	556.833	530.167	528.167	534	532.833	534.5	516.167	550	562.667	518.833	520.833	528.667	533.667	542.333	535.833	511.5	530.333	517.5	569.167	545.167	534.333	539.333	548.667	532.167	558.833	515	541.167	514.5
C19
C20	471.875	478.25	509.625	499.125	508.75	505.625	512.25	511.5	497.625	517.125	503.75	504.25	508	479.375	499.5	488.5	483.625	484.25	488.875	478	450.75	496	472.625	508.75	517.375	506	499.125	478.375	496.5	504.75	526	501
C21
C22
C23
C24
D01	467.923	447	481.231	476.692	465.154	490	463.538	483.385	473.538	473.231	496.231	483.538	465.692	454.308	471.923	488.231	459.615	496.308	447.769	483.308	461.462	472.615	492	475	461.077	489.308	480.769	489.615	411	467.385	445.077	489.769
D02	442.875	401.375	444.5	414	404.5	426.375	416.75	393	442.875	438.5	447.125	419.875	397.125	416.125	446.5	403.75	482.5	439.25	408.875	436.375	425.875	463.25	428.875	398.375	401.125	398.375	401.75	437	372.375	417.625	412.5	427.625
D03
D04
D05
D06	603.364	647.455	616	603.545	562.273	608.455	600	661.818	609.909	592.182	606.545	617.182	573.545	607	595.909	613.636	600.727	607.273	603.727	617.455	636	589.727	598.636	630.455	649.091	624.545	602.091	596.909	626.545	615.818	616.273	603.364
D07
D08	512.364	503.818	540.909	535	522.091	561.636	521.545	527.818	550.909	495.909	515.455	557.091	501.273	519.273	528.818	532.818	542	509.545	513.909	507.091	545.818	529.364	543.182	490.364	529.545	516.364	562.091	531.273	477.818	513.273	507.364	507.727
D09
D10
D11	489.375	444.625	460.375	467	409.375	447.875	467.75	462.5	464.5	470.75	466	446.125	469	487.125	445.125	414.25	481.375	465.875	429.5	425.375	464.875	447.125	443.375	457.25	473.5	438.25	440.375	462.375	421.75	463.5	431.25	489.375
D12	537	522.385	521.231	532.154	558.154	536	495.462	515.538	520.385	558.231	516.077	528.154	504.846	540.077	539	521.462	528.462	534	573.077	524.846	531.385	476	519.923	508.923	553.846	519.615	485.538	569.769	527.846	527.923	517	537
D13
D14	503.3	512	525.7	506.5	529.1	521.6	514.9	519.8	528.1	565.6	521.8	528.5	501.3	529	521.7	491.1	516.9	537.9	521.5	528.9	517.7	548.1	519.3	524.2	424.4	529.3	522.6	518.1	536.9	537.4	493.1	508.5
D15	539.75	533	541.375	541.75	533	521.125	528.125	531.625	555.125	500.875	546.25	532.125	515.375	523.5	494	531.375	510.125	504.375	500.25	502.875	503.375	527.5	523.625	565.5	528	540.5	535.5	519.875	517.25	543.625	533.625	535.25
D16	523.071	548.429	538.714	530.571	559.214	572.643	556.643	538.857	508.071	536.286	529	521.071	542.429	547.357	543.286	566	547	529.357	536.786	549.571	544.429	533.429	529.643	535.143	586.929	559.786	528.5	496.643	549.714	541.571	513.786	542.5
D17
D18	442.2	442.9	431.9	405.8	426.7	463.3	443.5	445.5	429.4	427.1	427.1	447.7	415.5	456	413.7	439.3	439.1	456.4	438.6	435.9	436	386.1	433.6	434.2	456.3	430.2	442.5	469.9	427.3	429.6	424.3	442.2
D19	592.375	556.25	540.625	565.375	575.625	555.125	557.125	616.125	698.5	546.75	546.625	561.25	602.625	628	547.875	587.625	546.125	553	521.25	594.375	562.625	624.625	505	597.875	560.875	565.25	590.75	529.75	523.75	592.375	551.75	592.375
D20	560	521.545	538.818	527.909	505.364	543.818	492.727	528.818	499.727	529	523.364	535	530.909	525.364	542.273	528.727	494.273	540.364	526.909	530.182	534.091	542.636	528.545	532.455	515.727	534.273	526.364	492.636	556.364	532.636	510.909	560
D21	501.778	522.444	489	534.667	504	505.222	542.556	519.222	516.444	496.333	517.778	495	526.889	510.778	508.222	527.111	536.111	489.556	498.556	494.222	514.556	497.111	518.889	509.444	513.778	520.111	500.111	515.333	503.333	523	525.222	527
D22	390.8	395	403.7	390.7	399.2	385.1	412.5	405.6	435.1	402.5	411	397.4	412.9	420.4	372.6	390.5	432.6	443.3	383.2	397.5	416.9	410.6	404.9	371.8	402	411.7	361.9	404.2	379.8	404.6	426.7	409.9
D23
D24
E01	537.333	520.067	531.533	533.8	529	515.533	560.8	516.733	546.467	538.933	538.8	535.867	534.133	543.8	493.267	496.733	561.8	498.6	548.6	522	570.8	522.667	495.267	551.533	533.133	606.267	523.667	533.267	528.2	514.133	528.733	537.333
E02	549.833	530.083	501.583	564.5	504.417	564.417	528.917	536.5	531.333	513.083	535.583	524.5	518.5	531.333	526.417	502.917	532.083	516.5	528.5	452.25	504.083	516.5	522.333	518	545.167	456	532.083	549.583	497.083	541.333	530.583	549.833
E03
E04
E05	524.769	550.231	507.462	550.462	540	516	543.077	481.154	543.154	533.231	501.846	510.615	490.615	545.538	529.231	482.923	518.923	532.846	533.385	502.385	527.462	498.385	516.538	519	496.538	507	523.385	507.308	521.692	532.615	507.308	475.538
E06
E07
E08
E09
E10
E11
E12	538.625	553.875	554	633.75	556.25	556.375	622	557.875	571.75	540.625	558.625	572.75	545.5	547.75	592	505.5	555.375	594.5	564.125	575.125	605.25	537.75	570.25	521.625	559.25	573.75	559	579.5	563.5	548.125	578.5	570.25
E13
E14	389.333	413.778	380.222	382.222	377.778	362.444	403.556	368.889	393.111	440.889	449.111	390.222	397.222	436.111	352.222	387.333	401.556	385.444	355	382.333	406.889	454.444	348.111	387.667	444.444	426.333	421.333	369.111	366.333	396.222	364.333	389.333
E15	421.3	422.3	421.5	442.1	422.4	422.2	442.8	415.1	421.6	449.1	431.5	399.7	401.7	418.2	430.6	421	420.4	417.1	436.9	419.6	403.1	415.2	415.3	448.4	383.4	417.2	388.4	400.8	412.5	400.5	452.9	421.3
E16
E17	439.909	464.364	453.182	438.455	439.636	442.909	467.455	465.455	445.727	442.727	461.091	451.364	453	475.636	451.455	452.364	458.091	447.273	436.364	453	459.091	446.818	454.909	448.636	433.091	433.818	410.818	441.909	489.182	376	445.273	492.545
E18
E19
E20	459.667	416.778	428.111	451	439.889	441.333	437	424.667	421.667	427.111	444.778	419.556	444.889	455	434.778	468.222	466.667	460.889	424.778	440.111	428.444	440.444	432.889	459.333	454.778	486.444	450.222	448.333	452.111	392.667	443.444	459.667
E21	557.75	556.125	552.5	546.875	557.625	554.5	554.625	555.5	552.625	557.5	550.5	549.75	553.875	550.5	557.5	557.875	558.875	555	556.5	558.625	563.875	556.25	562	560.375	560.625	563.5	552.25	549.375	557.875	558.625	551.25	557.75
E22
E23
E24
F01	556.765	534.765	550.471	558.647	545.059	562.529	525.882	581.176	554.471	555.235	578.118	530.706	557.824	553.118	528.059	553.412	567.941	535.412	533.294	563.765	565.706	557.529	532.412	561.412	524.706	558.059	572.529	569.353	540.294	555.235	535.176	556.765
F02	397.615	416.231	424.846	420.923	450.385	436.769	424.308	465.769	445.154	454.462	449.538	448.154	443.385	369.154	427.692	437.462	451.462	429.154	424.846	419.077	445.615	427.385	418.077	434.615	439.846	402.231	439.769	444.846	426.923	441.692	430.462	397.615
F03	391.538	379.462	379.923	340.923	385.077	370.846	320.231	382.462	396.154	388.615	394	382.692	360.846	385.462	377.385	422.538	387.385	399.308	353.308	388.385	348.308	368	380.692	388.308	381.385	372.231	384.846	390.154	374.923	398	364.385	391.538
F04	492.375	441	438	397.125	444	471.875	491	449.375	397.125	433.375	488.375	402.625	423	451.75	460.5	417.125	415.5	427.375	399.125	436.875	505	457.375	466.25	447.5	385	501.5	474.375	438.375	444.125	455.875	411.375	426.75
F05	485.231	523.769	455.385	486.846	493.462	519.923	447.769	470.846	495.769	483.615	456.462	469.385	462.077	505.692	464	464.462	471.154	479.846	497.538	461	459.154	477.538	487.846	397.231	457.231	436.538	484.385	502.385	504.769	463.846	505.308	485.231
F06
F07
F08	462.444	510.111	483.111	442.889	502.778	478.889	498.889	459	481.667	460	453.889	474.222	452.778	488.333	469.222	446.778	474.111	473.889	446.444	469.222	460	507.556	463.667	495.444	492.333	487.111	450.222	469	454.222	472.111	452.333	462.444
F09
F10	456	461.615	457	458.538	477.769	472	438.692	476.615	447	472.538	461.154	455.769	451	474.154	450	464.923	465.308	448.923	460.462	454	432.538	444.846	459.462	463	440.462	466.462	455.308	455.154	468.385	483.077	454.154	453.462
F11
F12	467.417	481.75	486.917	483.25	469.917	462.75	484.167	491.083	476.75	450.417	463.083	477.917	456.167	463.75	484.083	482.333	481.667	468	482.417	477.167	480.75	481	485.25	465	482.167	459.917	468.583	488	488.667	461.5	466.417	467.417
F13	548.357	488.714	530.857	532.429	561.357	497.429	519.429	495.214	507.429	528.571	553.214	582.071	528.5	568.857	484.571	513.357	486.429	552.857	519	519.714	534.786	492.071	504.143	541.714	503.286	525.714	530	512.786	529.429	510.357	514.571	548.357
F14
F15	513.167	520.583	500.333	509.917	549.5	516.333	513.667	555.167	524.583	538.667	559.25	536.833	542.667	511.083	520.25	553.583	570.25	511.333	505.917	501.917	528.75	528.167	509.25	516.917	534.917	526.583	518.833	503	584.25	546.5	528.083	532.167
F16
F17
F18	518.75	560	513.625	514.625	557.625	496.5	535.125	504.5	509.25	502.5	459.875	528.625	474	492.875	515.125	554.125	519	515.875	522.5	547.25	561.125	522.75	503.5	539.25	521.875	489.375	564.375	533.25	543.25	528.125	516.75	489.625
F19
F20	634	590.769	590.231	598.154	578.538	563.615	600.308	608.769	602.308	544.923	572.231	605.769	587.923	576.538	611.308	591.923	616.308	589.769	571.462	578.077	584.462	598.154	598.231	582.308	577.769	570.846	593.231	594.385	577.923	592.538	536.231	577.615
F21
F22
F23
F24
G01
G02	536	567.375	572.375	534.5	607.875	567.5	569.125	537.5	540	563.375	534.5	552.875	596.875	590.25	535	550.875	478.75	550.875	546.125	525.625	539	532.5	474	515.375	528	526.25	581.625	543.875	597	611.625	535	536
G03
G04	541.3	509.8	494.3	461.5	579.5	543.4	507.7	507.6	586.7	507.6	525.5	578.3	533.7	521.4	517	533.2	518.9	499.8	454.1	536.1	608.4	555.7	567.2	517.1	567.2	546.1	530.1	531	542.5	534	485.4	541.3
G05
G06	429.625	382	429.875	429.5	464.25	433	403.25	404	418.375	455.75	441	434.125	369.75	380	452.375	403.375	402.875	437.125	460.375	412.375	438.5	415.5	404.625	418.625	389.625	442	438.75	441.5	420.875	423.5	454.875	429.625
G07
G08	458.636	466	467.727	471.364	470.727	438.636	450.364	453.545	470.273	488	487.182	467	472.182	489.818	503.545	464.273	484.909	505.909	423.182	488.727	477.364	503.182	478.455	481.545	475.727	478.545	489.818	458	465.273	475.909	450.727	458.636
G09	458.714	480.143	466.429	426.714	467.857	525.714	433.571	490.286	475.143	466.857	553	447.571	481.857	496.143	554.143	514	435	457.571	454	439.429	527.857	447.857	404.286	493.143	433.571	462.286	495.143	498.714	462	513.714	406.143	505.143
G10	546.875	509.25	640.125	498.5	527.5	489	539.875	537.375	564.75	515.75	519.625	583.25	527.375	521.625	457.875	544.875	508.875	576.75	542.375	494.25	495.375	524	523.625	538	546.5	510.75	522.375	561.5	566.25	510.875	544.375	517.375
G11
G12
G13
G14	478.455	425.545	427.818	428.455	457.455	441.727	422.455	451.091	420.091	429.455	461.909	449.909	450.545	457.455	480.091	468.455	453.455	433.818	426.818	430.091	424.727	382.273	425.364	437.455	442.091	411.364	440.545	455.091	442.727	429.636	446.364	442.636
G15
G16
G17	596.556	579.889	677.889	594.444	560.111	574.667	611.889	569.556	629.111	606.444	610.778	551.556	603.111	578.667	519.778	582.778	541.222	633	574.333	572.333	626.778	599.222	596.444	578	561.889	603.778	575.556	574.444	581.667	608.444	583.444	596.556
G18	447.5	475.375	405.625	466.75	464.625	500.125	420.625	427.75	451.625	451.875	421.5	488	414.5	407.625	459.5	463.125	476.625	396.5	444.25	439.5	439.5	430.125	455.75	445.375	435.375	407.625	440.125	450.375	464.125	465.5	426.625	418
G19
G20	481.25	508.5	478.25	497.5	469.375	495.75	469.25	487.25	529	491.125	480	453.375	472.5	518.75	506.875	528.25	490	518.625	471.875	480.5	518.25	509.5	466.5	476.625	506.25	526.625	455.25	459.625	469.5	486.25	519.875	496.5
G21	373.75	402.75	448.25	426.25	434.875	430.75	468	417.25	509.125	455.125	422.375	413.75	454.875	442.875	469.5	463.375	466.25	441.125	388.375	451.625	451	459.75	448.875	450.75	424	423.125	450	474.75	437.75	449.125	435	373.75
G22
G23
G24
H01	373.273	401	400.727	393.727	392.091	408.727	388.636	387.909	360.455	388.818	371.818	393.636	402	429.364	395.091	386.273	398.455	385.364	377.364	364.818	396.182	395.364	393.091	378.545	370.636	388.636	365.364	393.727	397.909	406.091	419.091	382.091
H02
H03	484.875	434	455	476.625	449.375	459.5	456.125	470.25	459.625	440.25	454.25	458.375	464.625	459.625	462.375	430	459	469.5	477	455.75	463.125	492.125	443.625	471.875	453.125	478.875	478	514.875	462.375	473.875	458.125	467.625
H04	416.5	404.214	427.143	425.571	430.071	412.714	435.214	395.571	381	429.643	402	452.857	406.929	407.786	422.286	410.643	451.143	403.714	431.929	434.929	383.786	412.571	426	394.286	441.5	450.5	413.857	439.714	416.5	404.714	426.857	418.786
H05	521.625	515.625	423.875	459.5	404.375	535.25	544.5	405.875	496.875	423.375	507.5	507.25	524.5	408.5	464.375	455.375	438	500.25	531.875	454.875	384.375	524.625	475.125	543.5	473.5	478.5	524.25	417.625	474.125	540	471.375	521.625
H06
H07
H08	423.769	426.615	436.538	437.462	439.923	443.462	444.692	465.846	437	429.846	447	435.154	442.692	465.692	433.846	432.231	446.538	448.615	435.077	441.538	439.692	440.615	412.923	443.154	455.923	433.154	445.231	416.769	424.923	436.538	429.077	427.538
H09	514.667	488	503.556	518	502	500.444	496.222	508.444	500.889	516.556	465.556	507.778	505.222	520.778	495.667	514.111	485.333	515.222	514.556	516.444	504.667	490.556	532	501.556	508.111	464.667	518	516.889	489.889	510.667	521.778	508.667
H10
H11	511.125	493.75	509.625	456	499	517.375	483.75	492	500.5	495.125	487.5	470.25	445.875	480.25	489.125	520.125	505.875	481.375	533.125	533.625	498	460.875	485.75	486.125	499.125	534.625	487.625	479.125	504	485.5	465.25	540.25
H12
H13	398.6	392.6	386.9	368.3	362.8	401.3	376.1	384.5	382	358.3	399.2	385.6	377.1	459.5	407.6	385	417.5	406.4	420.5	377.8	377.8	415.7	402.9	397	366.3	373.9	399.1	365.2	374.5	362	395.5	389.6
H14
H15	544.5	567.583	555.167	531.583	565.667	568.5	547.75	544.667	554.75	598.167	515.333	562.083	614.417	566.583	562.25	547.25	580.917	545.583	587.25	544.5	564.583	566	603.083	555.5	558.833	573.667	568	553.833	543.333	559.917	559.25	544.5
H16	444.059	466.647	428.647	453.706	431.765	450.294	449.706	434.824	434.765	426.353	436.882	441	450.765	446.588	427	441.118	442.765	418.765	446	456.529	459.824	442.176	451.824	444.588	435.235	450.235	442.118	434.294	435.765	450.529	438.706	454.059
H17	507.429	451.143	494.571	477.429	461.429	528.143	477.143	507	481.571	451.857	479	454.143	475.714	450.714	486.714	466.286	485.429	449.714	458.714	453.286	468.429	460	481.143	484.429	519	454.571	481	435.714	467.571	466.857	453.429	507.429
H18	678.875	598.625	614.875	594.125	620	589.5	634.875	622.25	618.75	616	534	625.375	617	616.25	653.125	620.125	579.25	635.25	578.625	634.875	648.25	576.25	549.5	615.375	591.75	569.25	583	630.375	623.75	565.625	583.25	609.375
H19
H20
H21
H22
H23
H24
I01	509.875	514.25	512	550	521.375	512.75	529	520.375	516.25	477.625	481	522	528.75	464	514.25	525.25	573.125	519.625	475.75	517.25	523.125	481.75	496.75	517.875	512.625	518.5	503.875	529.375	500.25	523.25	536.125	532.25
I02
I03	483.5	520.167	492.333	534.5	509.833	533.667	516.833	478.5	499.833	497.5	511.833	468.333	617	522.167	558.5	521.833	500.667	550.833	624.833	469.667	569.667	517.5	508.333	401.833	493.833	527.167	514.333	559.667	499.667	541	438.333	483.5
I04	477	497.5	524.9	487.7	506.1	550	561.9	505.4	469.7	417.4	552.2	532.2	530.8	583.3	527.8	520.7	524.9	531.2	527.4	510.2	455.4	532.8	472.3	530.8	524.9	557.4	590.6	501.4	444.2	526.9	537.7	477
I05
I06	425.25	462.583	433.167	489.833	450.083	492.417	507.5	458	422.5	466.5	441.667	450	495.667	476.25	485.167	464.833	456.667	468.667	482.75	480.667	498.5	432	455.917	469.333	482	469.333	423.5	460.583	452.833	419.917	460.833	484
I07	556.143	548.857	533.929	535.571	549.5	536.571	528.571	527.5	547.929	542.429	542.571	513.5	503.857	523.357	529.214	543.214	557	513.214	506.357	521.143	502.714	521.929	528.929	516.643	526.143	490.357	540.929	525.143	525.429	550.643	536.571	515.571
I08	588.125	571.062	585.625	598.688	571	577.625	579.812	613.562	585.5	602.625	583.188	549.625	607.125	575.438	564.375	551	570	586.812	573.688	579	603.25	587.438	570.375	603.5	609.125	585.688	579.938	607.625	563.812	579.625	572.812	588.125
I09	426.273	485.364	461.636	464.545	439.727	429.545	443	447.545	406.636	505.636	434.909	464.273	425.818	400.455	442.455	441.545	476.727	444.182	469.545	475.091	461.364	505.273	453.091	424.364	421.182	489.455	457.091	449.273	473.273	419.545	426.455	426.273
I10	440.875	433.625	431.375	384.875	469.5	402	434.625	426.625	444.75	415.75	424.25	391.125	438.625	450.125	404.375	425.625	411.875	413.375	444.125	440.375	446.5	480	432.875	435.875	407.875	422.5	471.75	438.5	402.125	395.625	407.625	440.875
I11
I12
I13	492.182	470.545	475.091	447.636	498.545	456.909	472.091	508.909	520.818	480.818	474.364	531.545	466.545	429.636	455.818	487	501.545	536.727	454.273	455.091	428	410.091	459.727	454.364	449	460.545	468.455	470.182	504.273	502.727	495.273	473.364
I14	541.667	491.667	465.133	461.533	481.267	500.067	493.667	495.6	463.933	554.667	517.933	549.067	483.533	503.933	538.933	534.133	467.2	494.467	561.267	513.8	510.467	425.4	549.067	516.133	496.467	511.2	532	478.133	451.933	489.467	534.467	541.667
I15	473.5	452.625	453.5	511.25	489	479	522.25	465.125	461	489.75	489.875	478.625	442.75	507.75	488.375	474.25	450.25	467.75	456.25	455	445.5	477.625	528.25	481	483.125	440.25	479.125	477	419.25	517.125	463.5	475.375
I16	593.727	546.364	550.727	582.636	620.909	556.909	602.455	599.273	524	573	533.636	608.727	589.091	537.364	546.909	575.818	576.455	564.545	568.182	558.636	579.909	592.818	557.545	554	583	569	597.364	583.091	591	597.364	594.273	577.818
I17	465.1	468.3	516	458.5	468.6	468.1	406.6	469.5	504.3	434.9	488.6	444.1	452.6	487.3	492.8	383.5	454.6	465.2	462	444	484.3	444.6	442.8	497.1	488	433.4	493.9	435.6	502.5	510.7	440.7	475.5
I18	492.444	517.333	501	482.222	497	453.333	497.444	518.667	494.667	551.889	478.778	434.333	490.222	492.444	518.667	533.111	502.222	512.222	491.667	530.444	506.778	443.333	487.333	493.444	494.111	496.444	530.333	521.111	492.111	499.889	492.778	492.444
I19	595.75	587.125	585.25	603.125	600.125	569.75	585.125	587.25	543.375	570.25	592	564.625	595.5	606.625	580.5	580.875	600	587.25	587.625	571.5	579.5	586.125	587.625	600.5	579.75	601.25	595.625	605	593.875	580.25	565.875	596.75
I20	595.6	622.2	506.6	620.3	627.7	587	619.9	600.3	637.3	586.7	557.3	598.4	568.7	528.6	646.6	638.2	539.6	603.2	574	597.7	558.1	596.3	609.8	593.6	624.7	603.3	584	594.9	569.1	609.7	636.3	581.8
I21	511.333	507.778	515.222	510.444	513.667	509.667	510.333	518.333	514.556	512.333	517.333	516.667	515.444	516	510.333	513.667	515.444	509.889	511.444	518.444	513.556	516.667	511.778	518.778	512.333	511.222	513.778	516.333	515.111	513.333	515.556	515
I22
I23
I24
J01	490.625	485.375	510.875	493.625	542.5	487.875	486.875	469	491.625	484.25	461.625	530.125	501.5	474.625	506.75	514.375	521.375	496.5	512	460.25	502.25	463.25	465	506.375	501.25	520.125	503.625	505.75	467.875	500.125	515.75	523.375
J02	456.769	468.846	503.769	473.231	432.692	455.077	463.923	468.385	494.462	475.692	462.462	472.462	461.308	466.538	471.923	464.769	471.385	470.385	469.692	477.077	453.769	458	462.154	464.462	461.077	461	439.231	473.923	484.077	462.615	477	456.769
J03	426.429	461.786	453	462.286	461.5	449.143	477.071	466.857	466.643	467.929	442.786	472.286	463.571	459	480.357	447.286	465	452.857	464	463.143	466.786	463.714	466.857	459.214	478.286	433.643	464.357	468.643	434.857	451.714	446.643	460.143
J04	215	211.818	209.636	197	215.818	229.727	254.909	204.727	209.909	200	217.818	234.636	205.273	215.455	233.364	210.273	213.273	209.091	200.455	224.727	217.091	222.455	211.727	222.636	217.636	224.455	209.636	202.273	219.727	217.818	215.909	215
J05	452	417.214	455.357	461.643	461.143	431.357	453.5	456.429	453.071	435.643	435.786	430.143	448.5	466.071	445.143	445.071	455.357	436.929	434.429	469.071	446.714	453.286	450.571	464.286	447.286	449.5	476.357	431.857	432.071	432.786	461.714	456
J06	530.75	558.75	527.25	575.917	577.583	541.583	513.5	544.083	569.333	505.833	549.667	551	548.833	575.417	570.833	508.917	563.333	557.583	619.417	575.75	574.25	559.083	586.917	581	545.833	530.167	584.083	549.333	570.167	589.833	543.833	565.833
J07	453.2	450.4	482.8	463.9	440.8	492.7	457.7	515.1	434.6	475.8	448.8	483.3	490.3	470.9	494	484.2	516.8	469.5	477.5	456.1	473.2	464.9	464.8	453.9	537	415.7	484.1	492.1	453.5	472.5	464.3	491.4
J08
J09
J10	524	542.909	576.455	532.364	528.545	458.727	526.455	572.182	531.364	521.727	494.091	555.636	544.455	504.091	550.091	519.182	531.273	557.636	531.182	547.727	519	501.818	521.455	553	531.182	510.091	533.273	494.455	519.818	549.091	522.091	545.909
J11	451.375	470.875	459	481.375	526.25	490	475	494.125	482.75	481.125	475	460.875	482.375	420.375	467.5	435.125	440.375	463.625	476.875	516.375	512.5	506.75	483.5	477.625	475.375	474.375	497.375	499.625	470.625	443.375	491.5	468.125
J12
J13	506.625	506.875	526	491.125	496.25	528.375	503.5	489.25	496.5	537.375	488.25	506	506.875	465.75	498	503.125	500.375	489	563.875	458	497	505.75	480.375	475.75	440.5	453	456.375	466.125	515.25	494.875	454.75	502.25
J14	561.077	542.154	548.231	538.462	549.615	546.231	554.615	543.077	516.923	520.615	503.615	532.769	570.154	549	528.385	496.923	516.077	528.692	550.077	551.077	535.769	546.154	514.077	537.615	509.538	520.308	534.692	535.538	519	533.615	535.692	515.615
J15	572.75	584.25	611.375	545.75	602	581.25	543.375	612.25	611.375	558.75	599.625	613.375	591.25	603.625	614.25	597.625	616.875	608.375	570	596.75	581	685.5	608.375	607.25	645.75	603.5	583.125	611.25	592.5	584.625	692.875	574.375
J16
J17
J18
J19
J20
J21
J22
J23
J24
K01	529.455	575.818	532.727	560.091	563.818	514.364	474.727	515.545	525.091	555.273	520.455	535.455	533.182	559.545	547.909	522.182	536.909	566.818	553.091	513.455	548.545	517.909	537.455	511	533.727	533.091	515.455	522.364	528.182	548.909	551.273	505
K02
K03
K04
K05
K06	571.375	582.25	553.625	534.25	587.125	568.875	582.125	566.75	558.375	550.625	535.75	538	529.25	511.25	569.5	544.875	487.75	532.25	554.875	552.75	584.75	563.25	582	549	566.625	557.125	564.25	587.25	599.875	564.625	581.625	571.375
K07	444.125	454.25	422.5	420.625	469.125	452.875	438.5	426.25	441.625	415.875	458.375	478.75	435.625	388.25	431	404.625	408.25	407.25	405.625	369.75	403.25	442.125	411.375	484.125	415	403.125	408.5	446.75	430	409.75	444.875	444.125
K08	471.5	444.125	457.125	448.875	462.75	438.875	433.375	454.5	557.5	464	480.375	468.75	466.5	474	441.625	435.625	455.875	456.375	466.625	498.625	457.25	481	499.75	465.625	438.875	467.625	439.25	476.25	445	505.875	462.375	453.625
K09
K10
K11
K12	507.125	494.75	465	450.25	484.875	513.625	528.75	511.25	507.125	487.5	505.875	496.75	490.125	491.125	514.875	510.625	489.875	530.125	503.375	513.375	507	477.5	472.875	443	475.625	558.625	444.375	482	502	485.5	497.75	489
K13
K14
K15
K16	520.556	482.889	475.667	487	465.889	474.889	508.111	467.556	412.333	493	481	413.889	488.444	455.333	480.444	482.889	476.333	458.778	464.556	481.333	463	466.111	481.444	463.333	504.889	475.333	473.889	443.778	467.444	485.111	441.333	455.222
K17
K18	602.917	537.917	578.917	587.333	597.75	656	596.333	554.833	552.25	595.417	572.917	594.083	573.583	566.5	607.667	602.5	581.333	575.333	590.75	562.833	596.667	572.833	607.833	529.667	606.25	571.5	591.75	585.583	596.75	612.667	573.333	602.083
K19	539.273	523.091	540.091	527.545	529.182	557	535.273	536.636	560	530.636	554.818	526	577.364	555.273	534.455	562.273	574.455	563.909	542.273	501.091	536.909	528.818	501.727	500.636	485.727	541.909	573.273	545.364	552.545	523.364	533.182	563.091
K20	620.571	607.857	625.286	608.857	600.571	623	613.857	606.143	597	580.714	551.714	580	606.714	590.714	574.286	619.143	622.571	606	623.714	571.429	574.429	603.714	600.571	578.143	622.571	592.857	579.857	603	580.571	591.571	589	631.143
K21	560.267	559	558.933	564.4	562.133	557.333	558.133	565	559.2	559.2	557.667	557.533	564.667	558	561.333	561.467	558.6	561.533	561.2	558.6	561	559.4	559.133	566.267	561.333	556.533	561.067	558.733	560.067	555.867	565.667	567.667
K22	483.75	473.625	477.375	475.125	483.75	479.25	476.5	480	484.25	481	479.75	473	481.125	482.375	488	484.5	487.75	491.125	492.125	490.875	496.375	494.75	498.375	496.625	494.75	491.875	489.125	483.75	492.625	485.75	480.625	481.125
K23
K24
L01
L02	389.25	395.167	404.833	406.333	401.583	408.667	384.25	400.5	387.667	412.917	399.167	411.833	427.333	399.583	390.75	374.917	408.75	415.75	389.25	417	426.333	413.667	417.75	417.917	403.167	407.417	418.333	404.417	397.75	401.417	407.25	426.75
L03
L04	476.571	470.214	455.143	518.071	472.714	494.143	447.429	496.857	499.143	442.929	474.214	483.857	467.929	449.5	484.286	466.071	463.286	499.571	468.857	489.786	467.071	489.786	468	478.5	450.429	487.643	458.143	453.571	442.714	475.643	474.357	479
L05	404.833	391.75	392.25	396.833	394.417	405	402.5	391.333	388.75	396.583	394.25	376.75	397.25	394.333	387.333	377.083	397	420.667	394.583	414.417	396	391.25	361.583	410.333	385.583	402.583	399.25	383.833	420.583	380.667	387.5	400.667
L06	440.778	478.889	464.778	465.222	469.778	452	483.444	430.667	445.556	468.889	460.111	455.111	451.556	479.556	468.111	449.444	497	444	443.667	505.778	459.444	459.333	473.222	436.333	480.667	428.222	451.333	456.222	420.778	464.667	463.222	413.333
L07	461.533	475.667	471.2	423.667	453.267	472.467	420.133	502.133	478.133	465.4	445.6	481.067	470.933	491.267	475.6	502.467	454.067	457.133	459.067	482.4	476.667	473.067	484.733	481.933	489.2	467.6	486.933	519.467	482.8	471.867	480.533	487.933
L08
L09
L10
L11	538.444	538.222	527.556	520.111	525.333	513.667	520.333	507.667	531.667	514.222	528.444	522.556	524.444	528.556	551.222	543.778	533	538.444	537.556	533.333	543.556	536.444	518.222	487.667	534.667	532.778	499.667	540.778	547.333	497.889	531.778	542.889
L12	498.625	488.625	444.125	420.25	411.875	496	484.375	490.25	452.5	407.625	423.5	499.25	450.25	496.125	453.125	472.375	565.75	474.5	450.75	492.25	520	484.875	499	486	418.625	527.125	466	432.5	484.5	402.25	472.875	382.5
L13
L14
L15
L16
L17
L18	482.333	470.167	450.833	450.75	455.917	456.667	495.333	429.083	456	450.167	407.667	469.083	434.417	460.75	458.167	463.833	470.333	470.417	425.583	493.083	461.417	464.583	471.333	437.833	444.417	493.25	447.917	458.083	410.25	454.083	446.25	460.917
L19	339.727	340.818	323.364	348.636	312.727	335.727	357.909	393	355.455	352.909	360.818	383.909	359.364	353.273	285.818	323.545	327.545	349.182	272.727	349.727	345.273	314.182	332.273	380.182	354.727	329.636	332.727	353.091	361.727	339.455	313.727	339.727
L20
L21	451.7	447.3	448.6	443.1	449.9	447.8	449.9	447.7	451.3	450.6	447.5	445.7	448.8	452	451.9	451	449.3	453.9	449.8	451.7	456.9	454.9	446.3	453.8	446.7	449.3	453.4	447.1	450.2	455	447.4	451.7
L22
L23
L24
M01
M02
M03	369.538	436.538	422.692	419.923	461.462	471.385	458.769	404.308	412.385	437.615	422.615	440.538	422.923	389.615	446	391.923	453.462	444.923	420.385	431.308	413.538	454.692	424.077	454.769	423.538	427.231	443.154	436.692	486.846	422.462	456.154	369.538
M04	529	513.375	526.75	520	517.25	527.125	496.25	547.25	510.375	511.125	505.375	520.25	505.25	481.375	536.875	545.5	572.5	526.25	542	528.125	479.125	536.375	532.375	487.125	522.125	532.75	470.25	492.125	521.375	508.75	535.75	529
M05
M06
M07	631.636	642.273	631.727	612.455	642.182	640.909	634	640.364	605.455	639.636	643.545	638.545	639.909	624.091	641.364	637.455	631.818	642.364	647.091	632.818	598.091	640.455	617.909	644.455	640.909	635.818	586.455	640.364	641.455	644.455	629.091	662.909
M08	297.909	282.636	322.636	298.818	294	287.727	307.091	256.727	286.273	297.818	299.182	306.818	304.091	283.909	300	312.273	298.273	311.273	275.273	290.818	294.545	264.727	286.727	299.727	280.545	303.727	303.909	282.909	285.818	320.091	322.364	297.909
M09	345.167	338.75	306.583	337.667	338.583	348.25	334	336.583	332	350.833	338.333	323.417	338.917	354	344.167	338.417	354.167	349.25	350.333	353.75	334.583	341.667	362.417	328.417	346.917	351.25	328.5	352.75	365.833	346.083	347.417	345.167
M10	566.7	563.5	530.1	559.7	525.1	515.9	514.6	527.8	518.4	469	515.7	583.2	613.3	525.7	505	495.9	540.2	566.4	490.6	492.5	495.2	542.4	505.6	497.7	600.8	506.3	561.6	518.3	488.1	519.9	511.8	451.8
M11	469.889	483.889	465.333	477.778	486.444	475.444	481.667	472.444	478.556	454.889	490.667	456.444	465.778	483.889	456.222	479.444	441.778	451.111	471.889	475.778	444.444	479.444	475.444	480.444	481.444	471	446.222	494	485.778	466.556	503.444	469.889
M12	471.333	463.733	494.533	489.333	506.667	506.733	496.4	466.533	494.933	466.333	463.067	509.267	476.4	488	486.867	493.267	472.067	468.733	488.267	477.533	485.8	521.533	467.067	479	467.133	495.8	479.467	479.267	475.133	493.467	483.8	471.333
M13
M14
M15	478.75	483	442.375	512.125	484.25	497.125	458.5	520.5	491.5	503.25	469.125	505.75	476.875	509.125	452.625	472.5	470.75	490.25	418.75	405	494.625	485.875	451.25	467	460.25	519.25	496.25	466.5	507.875	494.75	485.25	454.375
M16	447.083	490.333	433.083	451	372.75	447.333	441.333	384.75	473.417	446	415.75	445.667	437.25	444.583	459.583	463.917	451.583	443.25	457.083	433.667	432.917	515.667	459.167	410.833	460	366.083	428.083	392.75	492.667	440.083	408.25	429.917
M17	587.625	591.625	580.5	531.875	640.375	529.5	553.125	541.375	561	540.625	568.625	537.125	585.875	535.5	570.125	562.125	587.875	596	547.5	591.25	567.5	607.125	581.25	566.125	530.625	548.875	595.375	553.75	565	553.25	573.25	563.125
M18
M19
M20
M21
M22
M23
M24
N01
N02
N03
N04
N05	563	570.818	563	559.545	499	583.727	571.818	568.091	526.727	530	571.727	613.818	573.727	594	556	564.182	547.182	551.364	571.364	620.091	577.455	571.364	532.364	566.091	563.455	599.091	515.818	571.273	540.182	531	550	565.182
N06
N07	627.625	550	584.375	607.5	644	686.875	620.25	637.125	700.25	618.625	611.75	702.5	637.375	678.375	579.5	625.625	652.25	652.625	619.125	603.75	689.625	618.75	590.75	655.5	600	617.375	636.375	620.375	611.875	611.25	638.625	617
N08
N09	427.9	385.6	405.2	406.9	429.3	472.6	404.1	424.1	398.2	439.4	388.4	386.5	412.7	454.6	409.6	419.8	430.5	364.7	410.1	461.7	432.8	397.1	415.7	380.1	401.2	422.5	430.6	414.9	480.3	457.1	407	432.3
N10
N11	372.25	419.625	401.125	376.75	404.125	445.375	396.25	394.75	423	407.25	354.875	386.375	402.375	390.25	384.25	390.375	394.875	400.375	395.375	373	454.125	391.625	413.75	364.625	416.625	372.5	415.5	404.75	434.375	382	412.375	380.125
N12	528.625	570.375	548.75	585.75	518.25	514.375	481.875	517.375	560.875	568.25	544.375	520.125	561.75	572.125	538.125	528.625	482.875	543.125	550.75	568.875	549.375	523.5	600	578.75	521.75	527.125	510.25	538.125	615.25	574.875	531.75	542.875
N13	493.091	526.273	542.727	538.091	543.909	524.455	536.182	504.182	534.091	520.727	514.818	540.182	545.909	513.727	536.455	555.455	536.636	539.182	528.364	546.636	521.364	533.182	505.182	500.091	531.545	510	485	494.545	539.455	483.273	489.273	493.091
N14	511.889	459	442.444	489.889	455.667	389.556	472.111	497.444	531.333	487.778	484.333	432.556	489.889	491.111	379.889	473.111	468.778	457.444	484.889	552.778	445.556	487.111	458.222	495.444	478.111	487.889	450.444	505	464.778	477.556	487.222	517.222
N15	546.125	538.625	534.75	568.375	553.625	495.25	533.625	563.5	555.75	548	564.625	577.5	545.75	552.875	581.75	565.375	560.375	511.625	547.625	550.5	547.625	554.125	532.25	536.5	581.125	559.125	534.75	534	570.625	531.875	547.75	558.125
N16
N17
N18
N19
N20
N21
N22	669.889	673.111	679.111	677	673.333	680	677	677.778	674.222	679.556	679.778	679.111	677.111	684.222	679.667	680.444	673.111	682.111	685	678.556	681.556	677.889	680.333	675.778	680	675.111	682.111	683.333	688.889	683.889	683.778	669.889
N23
N24
O01	535	542.364	488.455	536.818	535.636	532.636	529	505.727	524	516.182	587.727	524.818	536.727	492.636	520.364	494.636	607.545	543.727	536.818	549.091	520.455	472.364	545.273	536.091	551.091	550	541	510.091	523	541.091	533.727	530.455
O02
O03	568.077	575.154	551.615	563.231	605.308	553.538	524.615	528.538	557.538	577.538	547.231	552.308	566.615	564.154	566.923	530.385	584.385	558.154	552.154	603.846	567	553.923	564	583.692	515.385	570.231	584.154	515.538	539.538	566.615	575.077	572.692
O04
O05
O06	646.583	521.667	537.417	552.917	471.5	537.333	518.167	548.5	530.583	569.833	526.417	568.167	526.583	512.333	534.5	491	536.667	513.417	456.167	542	567.083	506.167	511.917	454.333	520.583	522.583	530.75	600.833	519.583	626.833	510.667	498.417
O07
O08
O09
O10
O11	563.111	560.444	554.889	534.111	598.222	549.333	550.444	588.333	563	573.556	575.444	556.667	543.778	608.444	572.111	571	568.111	573.889	544.778	577.222	549.333	527.333	564.778	532.667	557.333	556.111	555.111	547.889	556	554	552.222	553.333
O12	526.25	528.583	506.583	511.5	502.25	621.167	535.75	522	526.167	539.333	508.833	513.083	513.167	548.417	513.417	515.167	530.917	562.833	509.833	570.583	460.083	537.5	528.5	505.917	568.083	547.75	508.583	504.5	533.5	536.25	523.083	546.833
O13	449.1	514	513.1	588.2	466.1	515.9	482.2	519.5	483.3	477.5	490.3	485.3	425.5	517.9	465.7	414.2	476.8	461.2	417.6	500.5	475.1	437.1	430.5	530.8	515.3	443.6	503.5	501.4	423.4	514.3	455.3	528.1
O14	550.3	651.3	609.9	646.7	620.1	645.5	606.3	634.2	568.9	658.5	657.3	604.7	633.9	627.6	618.5	614.6	628.9	555.1	638.5	646.6	655.4	579.9	642.7	640.6	609.2	616.3	574	637.9	611.1	629.5	631.5	647
O15	523.5	563.875	614.5	557.5	500.75	580.75	529.875	530.25	501.25	517	535.375	571.75	556.625	509.625	504.875	561.875	588.25	528.125	541.25	554.75	546.75	556.625	531.625	565.75	548.125	542.625	582	574.5	498.5	545.875	569.875	564.75
O16	482.714	504.5	477.643	496.786	504	516.5	504.143	499.214	470.857	498	522.929	477.929	515.214	488.643	504.643	481.286	506.857	493.786	515.143	496.929	508.357	484.714	541.429	497.214	499.929	519.143	512.429	506.857	495	488.214	520.214	495.5
O17
O18	537.625	604.375	597.125	519.5	509.375	564.375	547.5	616.375	562	568.625	570.25	560.375	545.75	623.5	580.75	533.625	637.75	574.75	572.25	538	593	553.5	544.625	575.75	592.25	587.5	569.375	533.5	536.75	586.75	595.5	556.375
O19
O20
O21
O22
O23
O24
P01
P02	528.636	544.909	518.636	553	548.545	560	563.273	536.273	562.273	556.818	549.727	563.182	532.182	548.545	586.455	534.909	567.545	466.727	563.636	543.364	552.182	563.273	562.091	543.545	556.182	519.091	533.636	501.727	550.091	532.909	548.364	521.818
P03	527.5	499.375	524.875	523.5	543.5	508.125	497.25	520.875	501	498.125	521.625	515.75	527.75	515.75	539.125	536.125	550.25	550.375	564.875	525.25	514.25	452.125	552.5	558.625	513.25	546.125	501	557.875	534	507.5	518.125	526.375
P04
P05
P06
P07	514	533.545	567.455	533.091	541.545	508.636	524	503.636	522.545	544.091	523.091	514.818	503.727	528	508	542.364	484.091	518.909	504.545	526.636	526.273	468.636	519.818	494.091	542.273	528.636	528.455	519.909	520.818	560.364	556.818	537.364
P08	535.625	517	543	529.5	509.75	544.625	552.625	507.625	514.5	527.5	520.875	488.375	468.5	488.375	520.75	518.75	482.125	523	541.375	533.5	513	538.875	500	546	554.625	513.875	512.625	548.875	535.625	524.5	519.875	506.25
P09
P10	365.643	436.857	393.429	338.286	420.857	421.429	402.286	353.429	407.571	437.357	412.643	419.143	404.714	387.929	397.643	410.429	390.786	400.714	426.643	386.786	419.786	371.929	376.786	384.5	463.643	323.286	410.643	449.286	406.286	376.214	378.571	383.071
P11
P12
P13
P14
P15
P16
P17	567.25	559.875	592.875	620.25	571.75	601	578	592.625	608.5	615	639.125	642.625	661	577	578.125	564	611.125	648.125	601.75	563.25	593.375	650	576.25	582.625	561.625	565.75	538.875	574.375	636.75	621.625	606.25	567.25
P18	633.125	634.375	694.375	686.875	732.75	735.875	644.25	592.125	659.5	636.875	659.125	630	662.875	706.875	692.125	655	678.125	672.125	667.125	649.25	695.625	660.125	648.375	661.875	731.625	633.875	698.625	681.25	667.5	672.625	621.75	652.875
P19
P20
P21	655.167	647.333	650.833	659.5	660.5	661.667	653.833	654.333	657.5	659	657.833	660.333	660	647.833	650.5	657	659.167	653.833	662	657.667	650.167	656.667	657.333	663.167	657.5	654.333	637.333	655.167	666.833	660.5	646.5	655.167
P22	702.333	692.444	696.111	699	693.889	694.444	691.889	693.556	691.556	692.778	696.667	693.444	692.333	702.778	704.556	693.556	703.889	700.111	706.667	702	698.222	704.778	699.556	698.778	700.778	704.111	708.667	703.889	710.778	714.667	708.222	702.333
P23
P24

## Sheet: PCV
PCV

## Sheet: DA-Normalized
DA Normalized to Background (Abs(DA-Background))
	1	2	3	4	5	6	7	8	9	10	11	12	13	14	15	16	17	18	19	20	21	22	23	24	25	26	27	28	29	30	31	32
A01	0	0	0	0	0	0	0	0	0	0	0	0	0	0	0	0	0	0	0	0	0	0	0	0	0	0	0	0	0	0	0	0
A02	0	0	0	0	0	0	0	0	0	0	0	0	0	0	0	0	0	0	0	0	0	0	0	0	0	0	0	0	0	0	0	0
A03	0	0	0	0	0	0	0	0	0	0	0	0	0	0	0	0	0	0	0	0	0	0	0	0	0	0	0	0	0	0	0	0
A04	12	48.875	47.5	42.75	94.5	64.625	33.375	75.25	90.125	37.375	82.125	14.875	41.625	33.625	49.75	79.625	69.125	16.125	36.25	32.375	52.5	81.75	10.25	62	44.125	24	72.125	38.625	34.875	41.125	39.375	11.875
A05	0	0	0	0	0	0	0	0	0	0	0	0	0	0	0	0	0	0	0	0	0	0	0	0	0	0	0	0	0	0	0	0
A06	62.9423	51.6058	64.9615	60.0385	53.8942	47.7115	77.6058	69.875	79.4712	59.0481	66.6538	83.8365	79.1058	63.6346	49.2404	80.2885	58.0481	62.875	49.0096	59.6731	77.7115	77.25	72.8173	48.6635	67.8942	75.875	65.2019	51.125	58.1731	86.3365	68.8846	73.0962
A07	0	0	0	0	0	0	0	0	0	0	0	0	0	0	0	0	0	0	0	0	0	0	0	0	0	0	0	0	0	0	0	0
A08	0	0	0	0	0	0	0	0	0	0	0	0	0	0	0	0	0	0	0	0	0	0	0	0	0	0	0	0	0	0	0	0
A09	0	0	0	0	0	0	0	0	0	0	0	0	0	0	0	0	0	0	0	0	0	0	0	0	0	0	0	0	0	0	0	0
A10	95.8055	81.7917	91.8333	77.1111	47.4861	116.611	72.8889	80.6805	60.3195	42.4722	20.9722	79.8889	77.1945	53.6667	64.3333	56.3611	80.0139	39.9445	99.1389	35.7361	60.9028	64.9167	91.1111	89.5278	51.75	67.0833	28.2778	61.2083	64.375	64.1667	59.9861	96.9305
A11	104.732	96.25	71.3036	79.6429	113.054	85.0714	91.9464	104.018	90.1607	62.2321	79.0893	104.125	79.1429	82.375	76.5893	96.7857	103.339	113.643	134.018	102.036	99.0357	115.5	78.6964	102.161	102.304	101	68.4107	44.4286	118	78.125	50.8393	53.25
A12	0	0	0	0	0	0	0	0	0	0	0	0	0	0	0	0	0	0	0	0	0	0	0	0	0	0	0	0	0	0	0	0
A13	0	0	0	0	0	0	0	0	0	0	0	0	0	0	0	0	0	0	0	0	0	0	0	0	0	0	0	0	0	0	0	0
A14	5.5	1	27.5	5.125	18.625	18.75	21.25	15	28.5	19.5	38	6.375	26.375	17.75	13.75	18.5	17.25	14.375	1.875	31.5	42.125	0.75	1.25	22.75	14.375	2.375	0.875	23.875	54.875	43.5	48	46.375
A15	0	0	0	0	0	0	0	0	0	0	0	0	0	0	0	0	0	0	0	0	0	0	0	0	0	0	0	0	0	0	0	0
A16	0	0	0	0	0	0	0	0	0	0	0	0	0	0	0	0	0	0	0	0	0	0	0	0	0	0	0	0	0	0	0	0
A17	84.5	78.25	39.5	69.875	80	100	85.375	162	77.875	97.375	79	104.625	91.75	71.875	93.875	64	109.375	85.375	84.25	75.125	112.375	109.875	137.375	74.375	76.25	113.375	63.5	89.75	25.5	82.5	87.5	125
A18	0	0	0	0	0	0	0	0	0	0	0	0	0	0	0	0	0	0	0	0	0	0	0	0	0	0	0	0	0	0	0	0
A19	82.875	89.75	88.9432	110.341	93.1136	89.8523	123.193	89.1477	90.1932	106.682	85.7614	109.364	88.0341	67.9091	86.6136	76.3977	88.5909	70.4091	119.159	105.534	108.67	104.443	106.25	86.2159	102.523	87.8068	116.386	88.5227	108.364	118.818	107.773	95.9546
A20	0	0	0	0	0	0	0	0	0	0	0	0	0	0	0	0	0	0	0	0	0	0	0	0	0	0	0	0	0	0	0	0
A21	0	0	0	0	0	0	0	0	0	0	0	0	0	0	0	0	0	0	0	0	0	0	0	0	0	0	0	0	0	0	0	0
A22	23.175	4.14999	5.72501	16.375	21.65	5.70001	3.97501	35.725	3.14999	2.64999	9.04999	5.14999	38.15	11.125	38.05	29.05	22.45	16.4	8.39999	14.35	13.15	9.92499	8.79999	12.925	22.9	20.1	0.100006	37.475	8.10001	2.72501	3.92499	2.14999
A23	0	0	0	0	0	0	0	0	0	0	0	0	0	0	0	0	0	0	0	0	0	0	0	0	0	0	0	0	0	0	0	0
A24	0	0	0	0	0	0	0	0	0	0	0	0	0	0	0	0	0	0	0	0	0	0	0	0	0	0	0	0	0	0	0	0
B01	157.08	163.295	150.5	159.864	147.886	164.034	149.489	152.25	176.591	181.636	183.068	168.466	179.341	181.886	169.318	154.5	154.443	173.216	189.83	162.466	149.875	197.182	173.307	129.227	183.898	156.33	135.864	168.17	192.511	163.409	141.284	147.307
B02	103.417	138.264	65.1389	111.611	147.125	87.9445	111.111	89.1805	93.5695	80.3889	161.042	149.347	110.986	112.069	110.375	102	91.0555	137.125	107.875	104.264	102.611	109.944	63.6111	114.833	93.7778	106.222	145.556	91.2361	90.4305	63.8889	78.875	97.2917
B03	0	0	0	0	0	0	0	0	0	0	0	0	0	0	0	0	0	0	0	0	0	0	0	0	0	0	0	0	0	0	0	0
B04	0	0	0	0	0	0	0	0	0	0	0	0	0	0	0	0	0	0	0	0	0	0	0	0	0	0	0	0	0	0	0	0
B05	139.25	112	89.625	97	117.625	148.875	74.25	102.375	108	39.5	64.75	85.375	60.125	108.5	123.875	35.5	70.25	100.125	89.875	96.875	111.25	88.375	92.625	133.625	119.5	92.75	93	105.875	110.875	104.125	127.5	55.75
B06	121.625	185	83	145.875	159.5	119.375	111	165.625	57.375	142.25	149.125	123.25	149.375	93.25	107.25	117.375	121.375	86.125	105.125	154.875	159.75	109.5	133.5	84	94.25	106.625	97.125	115.75	151.5	142.125	133.125	120.75
B07	0	0	0	0	0	0	0	0	0	0	0	0	0	0	0	0	0	0	0	0	0	0	0	0	0	0	0	0	0	0	0	0
B08	3.55682	33.9318	4.92044	6.03409	51	19.3182	14.8636	5.36365	1.67044	2.54544	11.0341	20.5454	19.1364	32.9318	3.27274	12.5909	8.19318	20.5	7.67044	35.0796	25.7046	34.6023	11.9886	45.9318	37.9091	19.2159	59.0114	29.8523	12.2273	3.20456	4.04544	19.4432
B09	0	0	0	0	0	0	0	0	0	0	0	0	0	0	0	0	0	0	0	0	0	0	0	0	0	0	0	0	0	0	0	0
B10	0	0	0	0	0	0	0	0	0	0	0	0	0	0	0	0	0	0	0	0	0	0	0	0	0	0	0	0	0	0	0	0
B11	20.8068	41.1932	15.1364	17.5568	0.261353	19.6818	29.0568	30.1932	40.7841	31.0796	5.98865	7.11365	18.9886	16.1136	11.7727	8.375	10.8523	12.3182	12.3523	11.7955	20.5227	25.7386	25.9091	20.875	15.1477	0.056824	78.8296	9.34088	16.8409	22.625	1.06818	2.61365
B12	0.571411	37.1607	18.1786	11.4821	8.55359	23	21.5893	18.1607	31.3214	5.28571	2.71429	21.8571	68.5714	17.5893	14.3036	3.39288	4.96429	25.5714	11.7679	14	45.875	4.5	14.7857	3.57141	37.4286	9.82141	11.4286	14.8036	33.9464	28.25	0.089294	3.30359
B13	8.625	23.2321	71.5357	44.0714	13.875	51.25	51.2321	49.2857	24.1429	14.8214	21.7857	39.4107	32.6429	2.41071	27.6607	31.5536	81.0357	45.4821	3.75	36.4286	28.8929	25.9821	2.82141	25.4107	44.9821	24.5357	26.0536	23.4286	6.875	17.3929	70.3393	8.60712
B14	0	0	0	0	0	0	0	0	0	0	0	0	0	0	0	0	0	0	0	0	0	0	0	0	0	0	0	0	0	0	0	0
B15	2.625	78.75	3.875	12.875	45.75	67.75	5	27	20.125	16.125	10.25	6.5	0	19.5	5.5	52.625	69.875	80.5	26.75	17.75	63.75	59.875	8	72	31	28.75	0.625	6	21.875	49.25	8.125	35
B16	0	0	0	0	0	0	0	0	0	0	0	0	0	0	0	0	0	0	0	0	0	0	0	0	0	0	0	0	0	0	0	0
B17	61.75	60.4028	82.375	39.0417	38.0139	58.0139	27.7083	72.2083	55.9722	114.806	60.25	48.0555	78	97.6805	65.6805	64.4445	84.0139	67.75	62.2778	50.4305	62.3055	73.1805	49.4722	56.9861	60.2917	74.3472	84.4583	64.7778	43	73.3195	58.2083	53.75
B18	8.31818	10	1.65912	10.5114	12.1932	9.90912	6.34088	10.8864	5.63635	14.2159	16.2386	12.2955	50.4318	3.54547	2.8977	25.6136	6.8523	9.71588	11.7841	3.61365	6.2727	28.3182	7.90912	6.40912	3.53412	17.5909	2.05682	1.07953	20.0568	6.68182	9.15912	6.93182
B19	0	0	0	0	0	0	0	0	0	0	0	0	0	0	0	0	0	0	0	0	0	0	0	0	0	0	0	0	0	0	0	0
B20	0	0	0	0	0	0	0	0	0	0	0	0	0	0	0	0	0	0	0	0	0	0	0	0	0	0	0	0	0	0	0	0
B21	0	0	0	0	0	0	0	0	0	0	0	0	0	0	0	0	0	0	0	0	0	0	0	0	0	0	0	0	0	0	0	0
B22	0	0	0	0	0	0	0	0	0	0	0	0	0	0	0	0	0	0	0	0	0	0	0	0	0	0	0	0	0	0	0	0
B23	0	0	0	0	0	0	0	0	0	0	0	0	0	0	0	0	0	0	0	0	0	0	0	0	0	0	0	0	0	0	0	0
B24	0	0	0	0	0	0	0	0	0	0	0	0	0	0	0	0	0	0	0	0	0	0	0	0	0	0	0	0	0	0	0	0
C01	26.875	78.875	86.125	52.25	56	102.25	18.875	60.25	16.125	28.875	61.75	49.75	66.5	65.5	13.75	62.625	77.625	38.375	52.25	2	72.25	82.625	78.75	69	53.125	47	46.75	110.625	8.5	64.875	71.25	47.875
C02	51.05	71.7	84.65	131.125	98.125	97.475	32.75	113.975	74.55	104.05	94.425	81.725	96.25	95.65	108.55	91.675	112.625	86.825	84.8	86.625	86.65	74.95	95.475	91.275	84.325	96.75	78.7	97.375	103.15	93.475	143.1	116.7
C03	0	0	0	0	0	0	0	0	0	0	0	0	0	0	0	0	0	0	0	0	0	0	0	0	0	0	0	0	0	0	0	0
C04	0	0	0	0	0	0	0	0	0	0	0	0	0	0	0	0	0	0	0	0	0	0	0	0	0	0	0	0	0	0	0	0
C05	132.875	92.0695	106.208	164.944	106.347	169.764	114.319	122.153	133.847	136.042	131.5	105.111	122.014	135.153	175.097	100.681	126.903	169.556	136.111	135.625	139.167	157.153	92.9722	157.889	110.264	173.903	141.5	141.153	114.972	114.917	81.2222	129.056
C06	0	0	0	0	0	0	0	0	0	0	0	0	0	0	0	0	0	0	0	0	0	0	0	0	0	0	0	0	0	0	0	0
C07	0	0	0	0	0	0	0	0	0	0	0	0	0	0	0	0	0	0	0	0	0	0	0	0	0	0	0	0	0	0	0	0
C08	15.125	37.5625	33.5	14.625	49.25	37.125	27.875	0.625	12.375	15.375	29.3125	8.4375	6.0625	20.75	9.6875	27.3125	4.0625	21.25	38.25	46.6875	25.5	12.1875	33.875	32.3125	13.5	66.4375	20.5	47.625	48.25	15.0625	4.125	30.9375
C09	0	0	0	0	0	0	0	0	0	0	0	0	0	0	0	0	0	0	0	0	0	0	0	0	0	0	0	0	0	0	0	0
C10	0	0	0	0	0	0	0	0	0	0	0	0	0	0	0	0	0	0	0	0	0	0	0	0	0	0	0	0	0	0	0	0
C11	195.625	177.625	159.625	171.625	168.25	176	227	184.25	202.5	196.5	148.5	178.75	198.375	140.375	162.625	152.375	164.5	192.375	189.125	185.375	184.875	107.625	196.875	187	167.5	147.25	180.75	199.5	176.75	168.5	172.75	191.875
C12	0	0	0	0	0	0	0	0	0	0	0	0	0	0	0	0	0	0	0	0	0	0	0	0	0	0	0	0	0	0	0	0
C13	76.375	12.7083	79.2361	88.4028	89.8472	71.5833	83.9028	108.597	89.3055	61.9861	76.8611	62.7778	92.3195	41.6528	80.5555	62	145.25	69.8472	82.8055	71.5139	78.0278	65.8472	43.2083	73.6111	70.5972	117.153	74.1528	63.0555	41.2083	54.4445	56.8195	46.3055
C14	0	0	0	0	0	0	0	0	0	0	0	0	0	0	0	0	0	0	0	0	0	0	0	0	0	0	0	0	0	0	0	0
C15	21.5972	40.3472	72.125	38.2917	45.9445	70.625	36.7222	104.569	41.4445	43.75	100.889	19.1805	63.3889	2.31946	34.7222	28.6111	47.8889	53.7361	80.4583	122.444	68.8889	61	30.4167	71.5695	72.6945	45.3472	48.3472	54.3611	30.1945	60.8195	25.7222	31.3472
C16	0	0	0	0	0	0	0	0	0	0	0	0	0	0	0	0	0	0	0	0	0	0	0	0	0	0	0	0	0	0	0	0
C17	0	0	0	0	0	0	0	0	0	0	0	0	0	0	0	0	0	0	0	0	0	0	0	0	0	0	0	0	0	0	0	0
C18	31	28.5833	47.75	29.3333	14.0833	18.0833	19.7083	5.875	11.4167	12	27.9583	7.5	13.4167	28.4167	24.7917	16.7083	13.8333	6.54169	13.1667	39.125	19.9167	27.375	21.6667	1.33331	16.1667	6.66669	0.791687	15.8333	11.4583	33.875	8.08331	30.75
C19	0	0	0	0	0	0	0	0	0	0	0	0	0	0	0	0	0	0	0	0	0	0	0	0	0	0	0	0	0	0	0	0
C20	38.75	35	1.375	10.125	1.625	2.5	1.125	6.375	10.75	1.625	5.25	9.125	5.375	31.875	14	24.875	26.875	32.25	21.625	38	62	21.25	38	2.625	9.75	4.875	11.625	32.375	17.125	5	13.25	12.875
C21	0	0	0	0	0	0	0	0	0	0	0	0	0	0	0	0	0	0	0	0	0	0	0	0	0	0	0	0	0	0	0	0
C22	0	0	0	0	0	0	0	0	0	0	0	0	0	0	0	0	0	0	0	0	0	0	0	0	0	0	0	0	0	0	0	0
C23	0	0	0	0	0	0	0	0	0	0	0	0	0	0	0	0	0	0	0	0	0	0	0	0	0	0	0	0	0	0	0	0
C24	0	0	0	0	0	0	0	0	0	0	0	0	0	0	0	0	0	0	0	0	0	0	0	0	0	0	0	0	0	0	0	0
D01	75.8269	94.5	64.7692	69.1827	77.0962	53.5	85.8365	57.3654	73.8365	67.6442	49.3942	59.7115	75.4327	93.1923	75.3269	60.0192	86.7596	43.8173	97.7308	58.9423	81.2885	70.6346	54.375	70.75	80.2981	53.4423	67.3558	55.3846	136.25	79.7404	106.548	61.8558
D02	86.875	131.125	94.875	114.25	126.75	108.125	120	141.375	90.625	96.25	89.375	113.5	135.875	115.75	87	134.25	54.625	95.375	127.375	102.25	108.875	69.375	102.625	134.75	127.5	133.5	130.5	90.75	160.875	114.125	117.75	109
D03	0	0	0	0	0	0	0	0	0	0	0	0	0	0	0	0	0	0	0	0	0	0	0	0	0	0	0	0	0	0	0	0
D04	0	0	0	0	0	0	0	0	0	0	0	0	0	0	0	0	0	0	0	0	0	0	0	0	0	0	0	0	0	0	0	0
D05	0	0	0	0	0	0	0	0	0	0	0	0	0	0	0	0	0	0	0	0	0	0	0	0	0	0	0	0	0	0	0	0
D06	70.1136	110.705	79.125	69.5455	32.6477	75.9545	66.875	124.943	71.2841	56.9318	65.1705	82.0568	38.0455	80.5	57.1591	74.2614	63.6023	74.3977	71.8523	82.4545	102.125	47.6023	64.5114	90.9545	109.841	89.2955	66.3409	60.1591	89.6705	80.9432	85.3977	67.3636
D07	0	0	0	0	0	0	0	0	0	0	0	0	0	0	0	0	0	0	0	0	0	0	0	0	0	0	0	0	0	0	0	0
D08	19.3864	34.4318	6.90912	5.875	15.0341	28.5114	17.3295	11.5568	11.2841	44.7159	22.9205	19.4659	37.2273	24.4773	6.68182	4.43182	8	26.7046	22.0909	33.4091	8.06818	4.13635	8.18182	48.6364	12.7045	20.8864	31.9659	6.3523	65.1818	29.2273	30.7614	25.6477
D09	0	0	0	0	0	0	0	0	0	0	0	0	0	0	0	0	0	0	0	0	0	0	0	0	0	0	0	0	0	0	0	0
D10	0	0	0	0	0	0	0	0	0	0	0	0	0	0	0	0	0	0	0	0	0	0	0	0	0	0	0	0	0	0	0	0
D11	43.5	94.25	72.375	70.75	130.875	92.375	78.25	77	78.75	64.875	71.75	97.125	69.75	50.5	94.375	129	56.125	77.375	109.75	111	72.125	93.125	98.875	83.875	68.375	95.875	91.875	81.375	120.375	76.125	109.625	57.125
D12	0.75	21.4904	24.3942	9.97113	23.0289	8.125	49.7885	26.5865	19.4904	12.4808	22.1731	12.0961	33.9038	5.0481	12.75	22.0385	11.1635	13.625	32.9519	19.7789	8.24036	68.625	27.9519	31.3269	11.3461	26.0096	57.3365	25.1442	18.2789	12.9519	26.5	4.5
D13	0	0	0	0	0	0	0	0	0	0	0	0	0	0	0	0	0	0	0	0	0	0	0	0	0	0	0	0	0	0	0	0
D14	28.45	34	14.175	38.875	13.15	15.65	33.1	21.825	15.275	22.6	21.325	9.75	45.575	14	17.05	54.775	21.475	1.22498	19.25	20.85	22.675	5.34998	27.825	18.05	117.975	14.075	13.9	25.15	5.72498	7.34998	48.025	34.5
D15	56.75	57.75	50	51.625	62.25	72.25	65	58	32	94.5	49.375	56.75	70.625	64.5	91	56.25	77	85.875	86.25	84.75	87.75	59.25	73.125	22.75	64.5	49.875	55	67.25	76.625	42.875	59.5	52.375
D16	18.3036	7.80359	0.285706	8.42859	16.8393	31.6429	11.3929	3.35712	34.1786	6.08929	10.625	20.4286	1.44641	9.23212	5.16071	26.375	2	12.3929	1.46429	7.69641	2.55359	10.0714	8.85712	4.85712	45.0536	20.6607	12.5	40.4821	7.33929	3.80359	25.4643	2.375
D17	0	0	0	0	0	0	0	0	0	0	0	0	0	0	0	0	0	0	0	0	0	0	0	0	0	0	0	0	0	0	0	0
D18	214.05	208.975	225.475	249.075	228.925	197.2	215.125	218.625	226.6	223.65	228.275	206.175	242.875	199.125	239.675	217.2	221.525	195.1	213.025	221.475	215.5	271.275	223.025	217.925	198.825	228.925	216.625	184.475	234.325	224.525	235.575	213.175
D19	19.625	19.125	30.125	6.125	8.625	18.5	12.25	47.25	124.125	25.375	24.875	9.125	29.5	55.625	22.75	13.875	22	15.25	46.75	23.25	11.5	50	68.125	23.875	12.125	7.125	21.125	43.25	51.625	24	25.5	19.5
D20	44.875	0.170471	25.5682	8.90912	12.1364	26.4432	24.7727	4.69318	20.5227	9.125	4.36365	15.75	12.7841	2.61365	23.7727	11.6023	21.3523	18.4886	8.78412	14.4318	12.9659	29.8864	4.17047	13.9545	7.2727	16.6477	3.98865	22.1136	36.9886	12.1364	6.59091	46.625
D21	40.4722	20.1805	53.875	12.3333	42.5	39.7778	3.18054	17.7778	30.1805	49.0417	26.2222	49.875	19.3611	28.2222	37.5278	19.7639	14.1389	61.5695	43.5695	50.5278	29.4445	51.6389	24.4861	35.9305	28.8472	22.0139	44.2639	26.0417	34.2917	21.5	24.0278	18.25
D22	131.825	128.25	120.925	132.925	122.8	139.025	114	120.4	86.775	120.25	114.25	123.975	106.85	101.725	149.15	131.875	89.275	84.075	142.675	119.25	109.6	120.275	116.6	151.2	125.25	110.8	164.475	125.3	143.45	127.525	103.675	111.85
D23	0	0	0	0	0	0	0	0	0	0	0	0	0	0	0	0	0	0	0	0	0	0	0	0	0	0	0	0	0	0	0	0
D24	0	0	0	0	0	0	0	0	0	0	0	0	0	0	0	0	0	0	0	0	0	0	0	0	0	0	0	0	0	0	0	0
E01	5.20831	8.93335	3.09168	0.450012	3.375	9.59168	29.175	14.5167	13.5917	6.80835	4.92499	5.36664	7.25836	15.55	41.4833	34.6417	29.05	32.9	15.725	10.875	38.425	15.3333	39.7333	20.4083	1.50836	71.1417	16.3333	1.64166	0.549988	16.3666	1.48334	1.58331
E02	34.5833	11.4583	11.7917	53.5	13.4583	45.0417	15.0417	18.625	12.4583	0.916687	13.9583	9.875	0.375	18.3333	10.2917	19.5833	15.7083	5.75	12.5	62.25	11.4167	0.125	4.45831	2.5	26.0417	55	8.45831	35.7083	20.1667	19.5833	1.70831	29.0833
E03	0	0	0	0	0	0	0	0	0	0	0	0	0	0	0	0	0	0	0	0	0	0	0	0	0	0	0	0	0	0	0	0
E04	0	0	0	0	0	0	0	0	0	0	0	0	0	0	0	0	0	0	0	0	0	0	0	0	0	0	0	0	0	0	0	0
E05	125.606	99.6442	139.288	102.663	118	137.875	103.173	162.721	112.096	123.894	148.529	143.885	157.76	109.337	118.769	167.952	135.327	118.029	115.865	145.49	123.038	156.74	137.337	133.75	155.712	143.75	127.615	145.942	129.683	115.76	142.942	175.712
E06	0	0	0	0	0	0	0	0	0	0	0	0	0	0	0	0	0	0	0	0	0	0	0	0	0	0	0	0	0	0	0	0
E07	0	0	0	0	0	0	0	0	0	0	0	0	0	0	0	0	0	0	0	0	0	0	0	0	0	0	0	0	0	0	0	0
E08	0	0	0	0	0	0	0	0	0	0	0	0	0	0	0	0	0	0	0	0	0	0	0	0	0	0	0	0	0	0	0	0
E09	0	0	0	0	0	0	0	0	0	0	0	0	0	0	0	0	0	0	0	0	0	0	0	0	0	0	0	0	0	0	0	0
E10	0	0	0	0	0	0	0	0	0	0	0	0	0	0	0	0	0	0	0	0	0	0	0	0	0	0	0	0	0	0	0	0
E11	0	0	0	0	0	0	0	0	0	0	0	0	0	0	0	0	0	0	0	0	0	0	0	0	0	0	0	0	0	0	0	0
E12	21.5	4.125	3.375	77.125	2.5	0.875	64.5	1.125	14.5	18.375	6.875	14.75	9.75	4.5	38.125	48.75	7	45.375	6.375	24.25	45.875	16.75	16	40.5	6	21.125	2	26.625	10.875	8.625	19.5	13.25
E13	0	0	0	0	0	0	0	0	0	0	0	0	0	0	0	0	0	0	0	0	0	0	0	0	0	0	0	0	0	0	0	0
E14	205.792	183.472	210.528	209.403	214.597	230.806	184.444	226.361	195.264	152.611	143.514	207.028	194.028	157.639	238.403	205.167	184.444	204.431	232.875	207.292	184.611	137.306	245.139	208.583	144.681	168.542	171.917	225.639	227.542	195.278	229.917	202.792
E15	142.2	145.45	143	120.4	144.725	145.3	127.7	150.65	144.65	116.9	129	166.3	165.425	144.05	138.025	147.625	149.725	145.9	129.85	151.9	160.4	144.925	157.7	116.725	185.6	148.8	179.35	167.075	152.5	159.375	117.975	147.2
E16	0	0	0	0	0	0	0	0	0	0	0	0	0	0	0	0	0	0	0	0	0	0	0	0	0	0	0	0	0	0	0	0
E17	99.0909	74.0114	86.0682	100.17	94.4886	88.8409	68.0454	74.4204	89.5227	88.3977	73.7841	86.7614	82.5	62.8636	86.1704	79.2614	80.0341	96.2273	95.8864	81.75	82.1591	86.8068	78.0909	82.6136	109.284	100.057	124.557	92.5909	47.4432	158	91.7273	38.3296
E18	0	0	0	0	0	0	0	0	0	0	0	0	0	0	0	0	0	0	0	0	0	0	0	0	0	0	0	0	0	0	0	0
E19	0	0	0	0	0	0	0	0	0	0	0	0	0	0	0	0	0	0	0	0	0	0	0	0	0	0	0	0	0	0	0	0
E20	96.5833	147.097	130.889	107.25	118.986	115.292	120.875	134.458	135.208	134.014	114.472	138.694	118.861	109.625	125.097	96.0278	97.4583	93.6111	130.222	116.014	125.056	117.806	124.736	96.9167	105.097	71.4305	108.528	116.417	102.139	162.833	111.181	98.8333
E21	116.75	117.25	125.875	129.875	110.375	116.75	118	122.25	123.25	118.75	116.25	124.5	123.25	123.875	112.875	111.25	117.25	114.125	122.875	117.5	113.75	118.5	110	116.25	115.75	104.625	118.75	127.875	110.375	111.75	122.625	116.75
E22	0	0	0	0	0	0	0	0	0	0	0	0	0	0	0	0	0	0	0	0	0	0	0	0	0	0	0	0	0	0	0	0
E23	0	0	0	0	0	0	0	0	0	0	0	0	0	0	0	0	0	0	0	0	0	0	0	0	0	0	0	0	0	0	0	0
E24	0	0	0	0	0	0	0	0	0	0	0	0	0	0	0	0	0	0	0	0	0	0	0	0	0	0	0	0	0	0	0	0
F01	79.2353	100.11	83.2794	67.478	94.4412	66.8456	113.368	56.3235	77.5294	81.8897	56.0073	105.419	77.4265	82.1323	107.316	80.5883	59.3088	98.4633	100.956	71.2353	69.1691	75.8456	101.713	70.9633	107.419	79.4412	59.5956	65.897	95.8309	84.6397	96.3235	77.2353
F02	210.76	186.644	182.654	191.327	154.365	170.981	176.692	140.981	160.596	149.163	161.587	154.096	161.865	239.221	177.558	167.538	149.038	178.096	177.654	187.923	157.01	176.115	190.298	184.76	162.279	199.394	163.481	161.279	178.952	162.433	179.163	207.76
F03	220.837	236.413	233.077	267.077	227.423	243.279	289.019	228.413	217.846	224.885	213.875	226.808	244.654	222.163	234.24	181.587	217.24	211.567	264.192	219.865	266.567	242.5	233.308	220.192	231.24	243.894	231.904	227.221	241.452	218.625	255.74	229.087
F04	94.75	145.625	141.125	183.625	140.125	107.375	92.375	136.5	185	145.125	91.375	177.875	159.125	132.875	119.875	164.625	166.625	153.25	185.625	138.25	81.375	127.375	112.75	135	201.375	74.75	105.5	146.75	139.25	124.875	171.25	152.625
F05	147.519	97.6058	182.99	141.779	130.288	108.577	182.106	158.654	128.356	142.01	172.538	160.115	162.423	124.183	163.25	161.163	154.846	150.029	123.337	160	172.971	150.212	143.904	232.519	171.644	190.712	144.24	118.99	122.606	164.904	119.317	146.394
F06	0	0	0	0	0	0	0	0	0	0	0	0	0	0	0	0	0	0	0	0	0	0	0	0	0	0	0	0	0	0	0	0
F07	0	0	0	0	0	0	0	0	0	0	0	0	0	0	0	0	0	0	0	0	0	0	0	0	0	0	0	0	0	0	0	0
F08	4.55554	45.2361	14.6111	25.8611	37.6528	14.0139	31.0139	13.625	14.6667	9.875	12.7361	4.09723	16.9722	19.8333	4.84723	20.5972	1.73611	2.73611	25.9305	1.15277	6.625	35.6805	0.291656	25.6945	24.5833	19.2361	15.1528	1.375	14.1528	4.86111	17.0417	2.05554
F09	0	0	0	0	0	0	0	0	0	0	0	0	0	0	0	0	0	0	0	0	0	0	0	0	0	0	0	0	0	0	0	0
F10	178.375	179.01	180.75	177.337	161.731	170.625	196.308	164.885	192.625	170.712	172.721	183.231	186.375	172.971	186	178.702	172.067	186.077	178.913	186.25	208.962	199.529	183.163	172.375	201.413	180.663	189.942	184.471	173.99	164.298	187.346	187.663
F11	0	0	0	0	0	0	0	0	0	0	0	0	0	0	0	0	0	0	0	0	0	0	0	0	0	0	0	0	0	0	0	0
F12	194.458	178.625	174.583	169.25	191.583	200.75	176.083	171.417	182.875	201.583	198.292	175.458	207.958	192.5	179.417	183.167	182.958	196	181.458	183.458	182.25	181	178.75	195.625	174.958	200.208	187.667	169.125	169.958	193.875	195.333	194.333
F13	55.8929	119.411	78.6429	71.3214	41.1429	103.321	86.8214	105.286	99.6964	81.1786	53.0357	23.0536	79.75	37.0179	121.179	89.2679	124.071	51.7679	91.875	83.9107	69.3393	114.554	99.2321	67.1607	102.714	78.6607	72.75	90.8393	80.5714	96.2679	91.3036	59.7679
F14	0	0	0	0	0	0	0	0	0	0	0	0	0	0	0	0	0	0	0	0	0	0	0	0	0	0	0	0	0	0	0	0
F15	141.208	135.542	148.292	144.708	105.375	132.917	139.583	91.9583	135.542	113.083	92.25	119.292	106.458	142.167	137.25	101.042	78.625	138.167	152.708	156.708	119.875	125.458	138	142.208	111.083	122.167	129.792	141.75	62.625	108	119.167	112.083
F16	0	0	0	0	0	0	0	0	0	0	0	0	0	0	0	0	0	0	0	0	0	0	0	0	0	0	0	0	0	0	0	0
F17	0	0	0	0	0	0	0	0	0	0	0	0	0	0	0	0	0	0	0	0	0	0	0	0	0	0	0	0	0	0	0	0
F18	161.625	120.5	163.25	160.5	129.25	189.875	142.75	173	169.125	181.625	223.875	149.375	210.875	190.875	171.625	127.625	163	165.625	155.625	140.125	125.375	159.125	184.125	145.625	159	194.5	114.25	151.75	138.75	155.125	164.375	192.5
F19	0	0	0	0	0	0	0	0	0	0	0	0	0	0	0	0	0	0	0	0	0	0	0	0	0	0	0	0	0	0	0	0
F20	38.625	82.7308	82.5192	75.5961	98.4615	102.51	74.6923	67.3558	66.4423	133.577	97.5192	64.8558	84.9519	93.5865	63.9423	74.9519	59.3173	82.4808	101.413	93.0481	90.2885	78.7211	73.5192	87.4423	100.481	100.654	76.2692	81.4904	94.8269	80.2115	143.144	93.0096
F21	0	0	0	0	0	0	0	0	0	0	0	0	0	0	0	0	0	0	0	0	0	0	0	0	0	0	0	0	0	0	0	0
F22	0	0	0	0	0	0	0	0	0	0	0	0	0	0	0	0	0	0	0	0	0	0	0	0	0	0	0	0	0	0	0	0
F23	0	0	0	0	0	0	0	0	0	0	0	0	0	0	0	0	0	0	0	0	0	0	0	0	0	0	0	0	0	0	0	0
F24	0	0	0	0	0	0	0	0	0	0	0	0	0	0	0	0	0	0	0	0	0	0	0	0	0	0	0	0	0	0	0	0
G01	0	0	0	0	0	0	0	0	0	0	0	0	0	0	0	0	0	0	0	0	0	0	0	0	0	0	0	0	0	0	0	0
G02	58.375	29.125	15.125	63.25	15	30.625	24.75	61.5	56.875	37.125	62.125	44.125	7.5	5.75	61.5	43.5	126.625	48.25	53.5	71.25	59.25	67.875	124.375	84.125	72	70.5	16.375	60.75	0.375	16	68.75	64.5
G03	0	0	0	0	0	0	0	0	0	0	0	0	0	0	0	0	0	0	0	0	0	0	0	0	0	0	0	0	0	0	0	0
G04	4.54999	28.075	42.075	74.875	39.75	7.15002	23.675	23.65	51.825	24.275	6.75	41.175	2.79999	14.475	16.75	11.175	21.35	32.325	80.775	6.97498	75.775	21.2	32.825	22.9	33.95	12.225	7.40002	1.625	18.25	0.375	51.975	3.79999
G05	0	0	0	0	0	0	0	0	0	0	0	0	0	0	0	0	0	0	0	0	0	0	0	0	0	0	0	0	0	0	0	0
G06	96.75	142.25	98	93	62.875	94.375	124	113.125	104	75.5	83.375	90	162.75	147	69.75	121.625	118.875	82.625	71.375	116.125	88.25	111.25	124.5	104.375	135.875	79.5	86.625	86.375	103.125	97.25	68.875	92.625
G07	0	0	0	0	0	0	0	0	0	0	0	0	0	0	0	0	0	0	0	0	0	0	0	0	0	0	0	0	0	0	0	0
G08	66.4886	56	52.6477	52.0114	51.5227	87.9886	81.0114	70.5796	55.9773	42.875	35.6932	54.25	50.9432	34.6818	16.0796	51.7273	37.9659	17.4659	99.1932	30.1477	49.8864	26.6932	39.2954	44.7046	49.6477	42.8296	37.4318	69.25	62.6023	47.0909	70.8977	61.3636
G09	88.7857	66.4821	76.3214	120.536	76.3929	18.2857	111.179	53.0893	71.9821	77.2679	7	103.179	65.7679	53.3571	11.6429	34.625	114	91.0536	90.625	102.821	16.2679	98.1429	140.214	49.2321	116.804	91.8393	46.7321	39.4107	77.375	29.6607	136.732	42.6071
G10	63.625	107.5	28	116.875	86.875	128.875	72.25	77.75	46.375	99.25	95.75	31.75	87	90.875	162	65.75	105.875	39.5	71.5	121.375	120.75	96.625	89.125	79.875	68.75	111	95.625	51.625	48.625	102.625	69.625	93.75
G11	0	0	0	0	0	0	0	0	0	0	0	0	0	0	0	0	0	0	0	0	0	0	0	0	0	0	0	0	0	0	0	0
G12	0	0	0	0	0	0	0	0	0	0	0	0	0	0	0	0	0	0	0	0	0	0	0	0	0	0	0	0	0	0	0	0
G13	0	0	0	0	0	0	0	0	0	0	0	0	0	0	0	0	0	0	0	0	0	0	0	0	0	0	0	0	0	0	0	0
G14	67.1704	120.83	125.307	118.545	82.1704	100.523	117.295	91.5341	127.159	115.92	83.2159	92.9659	95.3296	85.0454	64.1591	76.6704	91.6704	115.307	117.682	116.159	120.273	164.977	119.761	101.795	108.909	131.511	103.33	91.4091	109.148	115.614	99.8864	97.2386
G15	0	0	0	0	0	0	0	0	0	0	0	0	0	0	0	0	0	0	0	0	0	0	0	0	0	0	0	0	0	0	0	0
G16	0	0	0	0	0	0	0	0	0	0	0	0	0	0	0	0	0	0	0	0	0	0	0	0	0	0	0	0	0	0	0	0
G17	29.9445	46.6111	52.2639	38.0555	66.3889	50.7083	20.6111	54.8195	1.98608	19.1805	14.7222	74.6945	25.7639	47.8333	107.472	46.0972	84.7778	4.875	50.0417	56.4167	3.59723	33.9028	35.0555	47.625	71.6111	21.4722	49.1945	53.3055	43.3333	26.8055	47.1805	33.3195
G18	30.125	3	76.375	14.375	9.125	26.875	52.75	53	29.125	25	53.125	14.875	60	70.25	20.625	14.875	0.875	80.625	34.25	39.625	40.125	47.25	23.5	33.375	42.75	74.875	41.25	32.25	16.5	17.5	55.125	60.125
G19	0	0	0	0	0	0	0	0	0	0	0	0	0	0	0	0	0	0	0	0	0	0	0	0	0	0	0	0	0	0	0	0
G20	124.5	87.5	124.125	107	136.25	110.75	138.125	120.875	73.5	106.75	119.625	148.75	131	83.875	99	78.625	105.875	83.625	130.5	123	87.75	97.875	137.75	129.625	99	74.375	148.75	148.125	134.875	120.625	79.375	103
G21	136.25	105.125	61.375	80.625	74.875	74.375	40.75	89.625	0.375	49	82.5	95	47.75	65.875	32.375	43.125	41.5	68.75	122.875	50.125	59.25	49.125	56.875	57.5	85.75	88.375	61.625	43	71.875	56.5	74.5	135.625
G22	0	0	0	0	0	0	0	0	0	0	0	0	0	0	0	0	0	0	0	0	0	0	0	0	0	0	0	0	0	0	0	0
G23	0	0	0	0	0	0	0	0	0	0	0	0	0	0	0	0	0	0	0	0	0	0	0	0	0	0	0	0	0	0	0	0
G24	0	0	0	0	0	0	0	0	0	0	0	0	0	0	0	0	0	0	0	0	0	0	0	0	0	0	0	0	0	0	0	0
H01	234.352	200.25	203.148	207.148	218.034	201.148	216.239	223.966	241.545	218.682	236.057	215.864	204.5	173.636	207.534	217.102	208.67	222.386	230.011	242.182	206.818	209.761	213.159	227.83	230.489	215.614	247.136	211.523	208.716	201.409	195.909	229.034
H02	0	0	0	0	0	0	0	0	0	0	0	0	0	0	0	0	0	0	0	0	0	0	0	0	0	0	0	0	0	0	0	0
H03	45.5	100	80.375	58.5	80.875	70.25	77.25	62.25	67.125	93.25	72.75	74.25	73.625	70.75	70	109	76.5	63.875	59.125	76.25	68.75	39.375	89.375	65.125	79.375	55.375	51.875	17	68.625	62.875	71.875	66.875
H04	120.125	127.536	108.232	111.179	106.554	125.536	99.9107	145.804	159.25	106.607	134.75	81.5179	133.571	131.214	108.839	119.732	87.2321	131.536	105.821	104.446	159.339	127.054	114.125	148.214	90.5	89	121.268	99.2857	119.625	134.536	113.643	120.714
H05	76.25	83.25	175.5	136.625	192.875	59.75	54.25	192.25	102	176.625	88.875	86.25	67.875	185.625	131.75	145.25	157.25	92	66.625	147.25	210.25	71.125	121	50.875	122.75	119.25	74.5	178.875	121	52.75	123.75	71.875
H06	0	0	0	0	0	0	0	0	0	0	0	0	0	0	0	0	0	0	0	0	0	0	0	0	0	0	0	0	0	0	0	0
H07	0	0	0	0	0	0	0	0	0	0	0	0	0	0	0	0	0	0	0	0	0	0	0	0	0	0	0	0	0	0	0	0
H08	58.7308	58.2596	46.4615	46.4135	43.4519	44.1635	36.5577	16.6538	45.75	48.5288	36.5	42.8462	44.8077	22.3077	45.9038	52.0192	35.2115	37.1346	49.9231	44.4615	46.0577	43.6346	69.4519	43.4712	33.4519	51.4712	42.3942	65.9808	59.7019	45.0865	56.0481	55.9615
H09	28.0833	55.75	36.8195	22.625	38.5	39.3055	40.6528	31.5555	38.7361	23.3195	79.6945	35.2222	36.4028	19.7222	45.8333	26.2639	55.1667	19.1528	21.1945	28.5555	35.7083	52.3195	10.375	37.1945	33.5139	74.5833	20	24.9861	50.6111	29.9583	16.3472	32.8333
H10	0	0	0	0	0	0	0	0	0	0	0	0	0	0	0	0	0	0	0	0	0	0	0	0	0	0	0	0	0	0	0	0
H11	139.625	156.75	130	198	150.75	130.75	168.125	151.125	141.875	151.25	165.25	181.25	194.75	165.75	155.5	126.375	140.25	171.5	112.75	108.875	141.625	185	157.625	160.625	143.25	107.5	155.625	168	141.625	158.375	186.75	106.125
H12	0	0	0	0	0	0	0	0	0	0	0	0	0	0	0	0	0	0	0	0	0	0	0	0	0	0	0	0	0	0	0	0
H13	251.15	256.275	266.85	275.7	283.575	248.075	273.025	262.625	272.625	288.075	253.3	270.4	274.275	192.5	243.275	265.5	237	250.1	233.25	268.95	273.7	234.55	251.1	255.125	288.95	273.35	253.525	291.3	281	294.125	257	265.275
H14	0	0	0	0	0	0	0	0	0	0	0	0	0	0	0	0	0	0	0	0	0	0	0	0	0	0	0	0	0	0	0	0
H15	79.125	59.1667	69.7083	93.4167	59.8333	60.875	79	81.2083	73.5	25.8333	110.667	62.7917	4.70831	62.4167	64.375	78.625	48.3333	80.9167	45.25	79.25	57.6667	65.625	21.4167	66	69.9167	58.9583	57.5	72.0417	89.1667	64.3333	70	82.75
H16	214.566	189.228	229.978	206.419	229.36	206.581	212.294	232.551	223.61	232.647	224.743	223.5	211.11	210.662	240.875	215.257	220.235	248.485	217.75	202.096	199.176	219.824	212.676	221.412	232.39	217.765	217.507	235.831	223.235	205.971	220.419	207.191
H17	40.6964	99.2321	51.6786	70.0714	87.1964	17.3571	70.9821	37.75	68.1786	95.5179	66.25	93.7321	74.6607	96.0357	60.5357	82.9643	63.9464	96.6607	88.9107	88.5893	76.1964	88.25	64.2321	65.6964	29	92.1786	71.25	112.286	84.1786	77.8929	99.3214	38.3214
H18	129.375	50.5	64.375	41.5	71.625	38	82.25	67.5	67.75	59.875	18.125	76.875	64.375	70	97.5	67	35.125	85.125	30.625	82	91	23.5	0.375	63.375	40.625	25.5	31.625	74.375	70	12.5	38.875	57.125
H19	0	0	0	0	0	0	0	0	0	0	0	0	0	0	0	0	0	0	0	0	0	0	0	0	0	0	0	0	0	0	0	0
H20	0	0	0	0	0	0	0	0	0	0	0	0	0	0	0	0	0	0	0	0	0	0	0	0	0	0	0	0	0	0	0	0
H21	0	0	0	0	0	0	0	0	0	0	0	0	0	0	0	0	0	0	0	0	0	0	0	0	0	0	0	0	0	0	0	0
H22	0	0	0	0	0	0	0	0	0	0	0	0	0	0	0	0	0	0	0	0	0	0	0	0	0	0	0	0	0	0	0	0
H23	0	0	0	0	0	0	0	0	0	0	0	0	0	0	0	0	0	0	0	0	0	0	0	0	0	0	0	0	0	0	0	0
H24	0	0	0	0	0	0	0	0	0	0	0	0	0	0	0	0	0	0	0	0	0	0	0	0	0	0	0	0	0	0	0	0
I01	509.875	514.25	512	550	521.375	512.75	529	520.375	516.25	477.625	481	522	528.75	464	514.25	525.25	573.125	519.625	475.75	517.25	523.125	481.75	496.75	517.875	512.625	518.5	503.875	529.375	500.25	523.25	536.125	532.25
I02	0	0	0	0	0	0	0	0	0	0	0	0	0	0	0	0	0	0	0	0	0	0	0	0	0	0	0	0	0	0	0	0
I03	34.375	69.9167	42.8333	87.375	60.4583	86.0417	72.0833	29.5	54.4583	48.625	65.4583	19.5833	170.625	68.2917	110.875	70.7083	55.6667	97.5833	175.333	25.7917	117.792	66.375	53.8333	46.4167	41.0833	77.7917	62.8333	111.292	52.9167	93.875	15.9167	31.875
I04	60.25	35	9.97498	45.55	30.025	15	28.65	30.475	66.05	119.725	14.575	10.55	5.95001	50.925	14.95	16.05	7.09998	8.17499	1.47498	22.425	79.35	1.54999	67.075	5.07501	15.1	19.15	56.1	35.85	90.8	10.725	4.57501	59.75
I05	0	0	0	0	0	0	0	0	0	0	0	0	0	0	0	0	0	0	0	0	0	0	0	0	0	0	0	0	0	0	0	0
I06	111.5	70.1667	98.5833	42.2917	78.2917	39.2083	28.875	78.25	114	67.375	96.3333	86	36.3333	59.625	45.5833	67.7917	73.7083	64.4583	55	50.5833	34.875	99.625	76.3333	66.2917	52.75	63.1667	117.375	73.0417	83.7917	113.208	73.4167	44.625
I07	14.6429	13.1071	5.69641	5.42859	11.125	0.928589	11.0536	15.875	13.8036	7.55359	2.17859	26.25	37.1429	17.6429	8.53571	5.46429	17.875	24.6607	30.3929	16.1071	43.5357	13.8214	11.4464	23.1071	11.4821	50.6429	2.44641	9.35712	15.6964	9.39288	0.678589	28.6786
I08	56.625	44.9375	66.125	68.9375	47.375	45.625	45.9375	85.6875	59.625	75.125	55.6875	21.25	76.125	50.3125	31.375	21.875	42.875	65.4375	44.8125	48.875	72.125	53.8125	45.375	74.625	73.375	63.0625	48.1875	79.75	37.1875	46.25	45.9375	59
I09	144.102	92.6364	112.739	103.33	134.398	145.58	128.75	125.83	169.739	58.6136	136.091	110.477	148.682	175.17	130.17	133.705	92.5227	126.943	99.9546	93.6591	107.761	63.8523	122.909	148.761	151.943	83.7954	120.284	121.352	103.852	155.08	149.92	146.227
I10	90.5	102.375	102.25	154.75	67.875	131.25	102.625	105.625	91.25	111	107.875	143	97.625	85.25	132.875	112.625	127.75	123	95	94.25	85.875	53.75	107.25	103.125	125.625	119.625	62.625	99.25	135.125	143	129.25	101.375
I11	0	0	0	0	0	0	0	0	0	0	0	0	0	0	0	0	0	0	0	0	0	0	0	0	0	0	0	0	0	0	0	0
I12	0	0	0	0	0	0	0	0	0	0	0	0	0	0	0	0	0	0	0	0	0	0	0	0	0	0	0	0	0	0	0	0
I13	47.3182	70.4546	66.1591	95.8636	36.9546	81.7159	67.2841	34.8409	20.9318	60.4318	71.3864	11.9545	76.0796	106.864	89.6818	62	43.2046	6.0227	89.2273	80.2841	113.625	136.784	83.8977	90.1364	93.25	80.8296	71.1704	72.4432	40.6023	37.1477	47.2273	68.7614
I14	1.95831	60.4583	91.2417	81.9667	63.2333	49.3083	59.8333	46.275	88.8167	12.7917	30.5666	2.19165	64.0917	51.5667	13.1916	11.4916	80.05	55.2833	13.2667	30.95	35.0333	123.1	3.81665	35.3666	52.6583	38.425	14.125	75.9917	99.4417	57.5333	13.4083	7.70831
I15	79.875	96.125	89.25	39	55.125	66.25	27.25	79.875	90.25	57.375	53.25	62.875	109.5	41.5	61.875	78.5	95	81.125	88.125	91.875	101.625	68.875	25.625	61	62.25	105.75	70.875	75.375	130.875	27.125	87.25	73.625
I16	38.3523	10.1364	8.8977	21.3864	61.6591	0.534119	46.7045	40.6477	29.125	17.375	23.1136	48.1023	31.7159	21.8864	14.0909	17.1932	15.8295	13.2955	10.3068	0.863647	25.4091	30.1932	0.670471	7.125	31.625	6.875	38.1136	27.8409	41.875	40.4886	37.1477	23.3182
I17	69.15	70.575	15.5	80.375	68.775	63.65	127.4	63.375	33.575	100.475	49.65	91.4	88.025	46.825	48.575	145.625	80.775	68.05	74.5	92.75	50.95	92.15	86.45	32.65	48.25	99.725	43.225	103.275	34.5	24.425	91.8	60.375
I18	160.806	136.792	161.875	168.653	160.125	201.667	162.931	132.833	161.083	113.111	174.597	230.417	165.028	175.181	140.333	130.514	158.153	150.028	161.083	125.681	155.847	216.167	175.417	165.681	172.139	159.931	128.917	134.139	173.264	163.236	170.847	164.556
I19	37.625	31.625	29.375	42	48.25	8.125	24.5	27.5	15.875	5.125	26.875	6.25	37.375	52.25	18.875	20.625	32.75	26	30.75	15	20.25	21.5	28.75	41.125	17.875	31.875	35.125	41.5	32.875	19.875	4.625	34.875
I20	72.35	98.45	19.65	94.675	96.45	65.375	92.775	77.175	107.55	63.2	33.425	73.65	45.075	5.09998	126.1	112.7	14.225	73.7	49.25	73.7	33.725	69.55	83.175	73.6	100.825	75.925	62.625	73.15	45.6	87.575	118.925	59.55
I21	19.4583	8.15277	20.4722	18.3195	21.9167	15.7917	16.8333	25.2083	19.8055	12.3333	19.7083	19.5417	16.4445	18.75	15.5833	18.0417	22.6945	11.8889	16.1945	22.5695	18.6805	19.0417	16.7778	24.7778	15.0833	16.2222	18.1528	17.5833	20.4861	25.8333	23.4305	18
I22	0	0	0	0	0	0	0	0	0	0	0	0	0	0	0	0	0	0	0	0	0	0	0	0	0	0	0	0	0	0	0	0
I23	0	0	0	0	0	0	0	0	0	0	0	0	0	0	0	0	0	0	0	0	0	0	0	0	0	0	0	0	0	0	0	0
I24	0	0	0	0	0	0	0	0	0	0	0	0	0	0	0	0	0	0	0	0	0	0	0	0	0	0	0	0	0	0	0	0
J01	91	93.25	66.625	84.375	33.125	90.125	86.125	110.625	90.75	96.625	109.75	48.125	72.25	97.75	74.75	68	56.75	86.25	66	114.375	74.625	116.75	117.875	75.125	79.125	62	68.125	69.375	111.625	76.25	59.125	58.5
J02	45.1058	33.4038	2.64423	27.7692	75.5577	44.1731	37.2019	31.1154	5.66345	26.3077	41.5385	29.2885	35.1923	39.0865	26.8269	42.2308	35.4904	34.3654	33.5577	28.9231	44.6058	49.5	38.0962	41.7885	40.7981	39.875	64.7692	24.4519	18.7981	37.3846	22.25	49.2308
J03	99.4464	67.9643	83	72.5893	73.75	86.9821	49.4286	62.6429	64.4821	68.4464	90.5893	61.3393	71.6786	73.125	52.5179	88.4643	63.875	80.0179	69.375	69.1071	67.5893	72.2857	65.5179	76.4107	54.9643	103.982	72.7679	65.7321	100.268	82.1607	88.3571	76.2321
J04	310	315.057	315.739	331.75	309.557	295.398	267.216	324.273	319.091	323.5	311.432	296.489	322.727	309.92	294.136	314.727	312.227	317.409	327.045	303.523	316.909	307.42	311.398	305.864	311.114	304.42	309.239	323.477	311.898	310.057	310.966	318.375
J05	165	209.036	168.268	161.857	163.107	187.893	166.375	167.696	178.929	192.357	197.589	192.482	173.625	157.554	168.482	176.804	170.393	188.196	188.071	157.554	178.536	166.964	169.179	159.589	174.839	174.375	151.393	190.143	185.429	185.214	161.911	171.75
J06	0.625	34	3.375	43.9167	48.7083	9.20831	17.125	14.7083	34.9583	28.4167	17.6667	15.625	15.7083	47.7917	41.9583	20.7083	29.0833	28.8333	90.4167	43.375	46.375	26.9583	55.0417	49.5	13.8333	1.58331	53.5833	17.3333	34.5417	55.9583	14.2083	36.0833
J07	81.8	82.1	46.7	69.725	101.45	43.55	74.8	15.15	96.525	56.45	82.7	52.075	50.2	60.725	37.875	45.175	15.7	67.75	56.875	75.525	62.05	67.6	66.075	77.6	0.125	113.675	50.775	41.65	79.375	62.5	68.575	41.1
J08	0	0	0	0	0	0	0	0	0	0	0	0	0	0	0	0	0	0	0	0	0	0	0	0	0	0	0	0	0	0	0	0
J09	0	0	0	0	0	0	0	0	0	0	0	0	0	0	0	0	0	0	0	0	0	0	0	0	0	0	0	0	0	0	0	0
J10	7.875	10.9091	41.8295	1.88635	9.57953	79.8977	7.54547	40.5568	8.76135	9.7727	40.6591	21.1364	8.57953	30.0341	13.9659	14.5682	5.1023	20.7614	2.81818	8.2273	16.875	29.1818	11.4205	13.75	3.18182	20.5341	0.102295	44.4204	16.6818	13.8409	16.6591	9.03412
J11	90.125	75.875	80.5	57	18.5	52.5	66.5	51.125	58.25	56.625	66.5	85.375	56.5	120.75	74.25	106.125	98.125	79.625	70.375	25.25	31.25	37.25	59.625	66.25	64	65.625	44.875	46.625	71.125	99.25	51.375	79.625
J12	0	0	0	0	0	0	0	0	0	0	0	0	0	0	0	0	0	0	0	0	0	0	0	0	0	0	0	0	0	0	0	0
J13	16.25	14.5	0.125	32.625	21.75	7.75	24.25	36.25	25.5	15	34.625	21	15.875	60.25	27.125	25.75	24.75	33.125	42	63.25	31.625	17.875	40.75	52.5	86.5	73	69.75	60.375	12.5	32.5	72.125	25.875
J14	74.4519	66.0289	63.3558	55.5865	65.2404	61.6058	67.1154	58.0769	35.2981	30.7404	18.7404	43.8942	86.9039	61.125	41.7596	15.7981	35.4519	43.1923	59.3269	64.2019	54.7692	63.5289	28.8269	53.3654	20.1635	35.0577	46.1923	51.6635	36	53.6154	50.0673	25.4904
J15	38.25	35.375	63.25	2.5	55.625	37.5	3.125	65.75	65.25	9.125	49.25	60.25	39.375	56.625	68	48.125	72	61.625	25.25	49.75	35.75	137.25	59	63.375	92.875	55.5	37.625	61.125	35.75	33.875	136.75	23.125
J16	0	0	0	0	0	0	0	0	0	0	0	0	0	0	0	0	0	0	0	0	0	0	0	0	0	0	0	0	0	0	0	0
J17	0	0	0	0	0	0	0	0	0	0	0	0	0	0	0	0	0	0	0	0	0	0	0	0	0	0	0	0	0	0	0	0
J18	0	0	0	0	0	0	0	0	0	0	0	0	0	0	0	0	0	0	0	0	0	0	0	0	0	0	0	0	0	0	0	0
J19	0	0	0	0	0	0	0	0	0	0	0	0	0	0	0	0	0	0	0	0	0	0	0	0	0	0	0	0	0	0	0	0
J20	0	0	0	0	0	0	0	0	0	0	0	0	0	0	0	0	0	0	0	0	0	0	0	0	0	0	0	0	0	0	0	0
J21	0	0	0	0	0	0	0	0	0	0	0	0	0	0	0	0	0	0	0	0	0	0	0	0	0	0	0	0	0	0	0	0
J22	0	0	0	0	0	0	0	0	0	0	0	0	0	0	0	0	0	0	0	0	0	0	0	0	0	0	0	0	0	0	0	0
J23	0	0	0	0	0	0	0	0	0	0	0	0	0	0	0	0	0	0	0	0	0	0	0	0	0	0	0	0	0	0	0	0
J24	0	0	0	0	0	0	0	0	0	0	0	0	0	0	0	0	0	0	0	0	0	0	0	0	0	0	0	0	0	0	0	0
K01	4.79547	44.4432	1.8977	27.5909	29.6932	20.2614	56.6477	11.2045	13.6591	19.5227	7.92047	0.920471	3.68182	22.5455	12.2841	6.56818	5.90912	34.5682	19.2159	21.9205	17.2955	19.7159	1.29547	24.125	5.6023	1.28412	17.9205	14.0114	7.56818	19.0341	12.8977	30.5
K02	0	0	0	0	0	0	0	0	0	0	0	0	0	0	0	0	0	0	0	0	0	0	0	0	0	0	0	0	0	0	0	0
K03	0	0	0	0	0	0	0	0	0	0	0	0	0	0	0	0	0	0	0	0	0	0	0	0	0	0	0	0	0	0	0	0
K04	0	0	0	0	0	0	0	0	0	0	0	0	0	0	0	0	0	0	0	0	0	0	0	0	0	0	0	0	0	0	0	0
K05	0	0	0	0	0	0	0	0	0	0	0	0	0	0	0	0	0	0	0	0	0	0	0	0	0	0	0	0	0	0	0	0
K06	111.25	115.5	90	68.875	126.25	106.75	121.125	104.25	96.375	93.875	70.375	75.625	62.375	46.375	110.25	78.375	25	66.375	93.375	86.125	124.375	104.875	118.25	85.25	104.375	93.625	96.5	122.875	132.875	102.75	123.5	109.25
K07	90.5	80.75	110.375	116.5	68.25	80.625	96.375	110	93.25	122.375	83.125	58.375	96.5	145.75	106.625	131.375	133.25	128.625	126.875	163.875	138.125	93.375	123.75	52.75	115.75	139.375	130.5	93.75	103.875	126.625	91.625	93.75
K08	176.125	204.25	192.125	196.75	186.125	210.5	210.375	198.375	82.5	183.25	162	171.75	174.5	164.625	205.125	214.25	187	192.875	184.25	148.25	187.25	164	144.75	179.75	206.125	185.125	207.625	168.875	207.5	139	185.875	186
K09	0	0	0	0	0	0	0	0	0	0	0	0	0	0	0	0	0	0	0	0	0	0	0	0	0	0	0	0	0	0	0	0
K10	0	0	0	0	0	0	0	0	0	0	0	0	0	0	0	0	0	0	0	0	0	0	0	0	0	0	0	0	0	0	0	0
K11	0	0	0	0	0	0	0	0	0	0	0	0	0	0	0	0	0	0	0	0	0	0	0	0	0	0	0	0	0	0	0	0
K12	34.625	48.125	73.5	92.875	57.25	27.875	11.625	32.75	37	53.5	32.25	45.875	53.625	51.5	29	27.125	52	13.75	33.75	38.75	34.125	68.25	66.625	102.125	67.75	14.875	98.25	66.625	44.875	54.875	47.25	54.875
K13	0	0	0	0	0	0	0	0	0	0	0	0	0	0	0	0	0	0	0	0	0	0	0	0	0	0	0	0	0	0	0	0
K14	0	0	0	0	0	0	0	0	0	0	0	0	0	0	0	0	0	0	0	0	0	0	0	0	0	0	0	0	0	0	0	0
K15	0	0	0	0	0	0	0	0	0	0	0	0	0	0	0	0	0	0	0	0	0	0	0	0	0	0	0	0	0	0	0	0
K16	38.9445	81.7361	85.0833	75.75	93.1111	86.4861	53.1389	96.4445	145.167	71.625	79.375	150.486	72.9305	107.917	80.4305	80.7361	87.7917	100.347	97.1945	84.2917	98.875	94.5139	79.9305	102.792	55.8611	85.6667	86.4861	122.347	94.5555	80.3889	122.542	108.028
K17	0	0	0	0	0	0	0	0	0	0	0	0	0	0	0	0	0	0	0	0	0	0	0	0	0	0	0	0	0	0	0	0
K18	26.9167	40.7083	3.29169	10.9583	16	82.75	16.3333	23.0417	27.375	13.9167	1.41669	12.9583	7.16669	10.25	26.5417	25	0.583313	0.791687	14.5	14.9167	21.5417	6.41669	30.8333	48.2083	23.75	3	12.375	12.2083	16.625	31.6667	0.208313	23.5833
K19	22.2273	36.9091	18.9091	30.8295	35.3182	5.875	24.6023	24.3636	3.375	33.6136	10.1818	30.125	16.7386	10.2273	28.2955	5.1477	10.5795	3.46588	16.4773	59.5341	27.0909	29.5568	62.1477	65.4886	79.3977	17.5909	9.3977	12.1364	16.4545	37.8864	28.3182	2.71588
K20	88.1964	74.2321	91.9107	75.6071	68.4464	94	76.9821	72.6429	64.25	51.3393	20.3393	47.375	70.3393	53.2143	35.9107	87.5179	88.3214	78.625	89.3393	38.6786	37.4286	70.3393	67.6964	38.2679	88.3214	54.2321	53.1071	77.375	48.9464	61.1964	57.75	100.893
K21	12.1083	9.125	6.56665	6.09998	11.7416	14.6667	4.11664	4.625	11.675	17.425	15.2083	18.8417	9.70831	16.5	12.6667	11.1583	14.15	11.3417	3.67499	14.275	8.875	13.85	11.9916	1.98334	3.79169	14.7167	10.1834	11.8917	14.5584	13.3834	6.83331	7.45831
K22	82.375	87.625	85	88.125	78.125	83.625	87.625	82.375	83	81.75	86.875	92.75	85.875	81.75	76.125	80.5	76.5	76.75	66.5	72.625	73.25	65.875	62.625	71.625	66.25	74.625	74	84.375	67.75	83.25	85	82
K23	0	0	0	0	0	0	0	0	0	0	0	0	0	0	0	0	0	0	0	0	0	0	0	0	0	0	0	0	0	0	0	0
K24	0	0	0	0	0	0	0	0	0	0	0	0	0	0	0	0	0	0	0	0	0	0	0	0	0	0	0	0	0	0	0	0
L01	0	0	0	0	0	0	0	0	0	0	0	0	0	0	0	0	0	0	0	0	0	0	0	0	0	0	0	0	0	0	0	0
L02	138.25	133.958	121.917	126.042	129.792	118.458	147	135.125	137.583	120.583	134.208	117.417	105.167	129.042	137.125	150.583	111.875	108.875	135.875	112	99.6667	114.083	111	110.208	124.458	122.958	109.667	125.083	131.5	127.208	120.625	105.25
L03	0	0	0	0	0	0	0	0	0	0	0	0	0	0	0	0	0	0	0	0	0	0	0	0	0	0	0	0	0	0	0	0
L04	37.0536	51.2857	63.7321	1.67859	42.2857	23.1071	75.0714	23.6429	19.7321	72.6964	48.5357	36.1429	49.1964	67.125	37.9643	55.4286	57.3393	20.5536	47.3929	28.9643	53.8036	28.5893	50.75	38.125	72.6964	30.8571	55.8571	68.3036	79.6607	40.3571	41.5179	40
L05	40.6667	57.125	49.25	43.9167	45.8333	38	40.875	47.9167	54	49.4167	49.625	62	51.875	47.5417	46.2917	61.6667	47.75	21.5833	50.0417	27.9583	46.125	51.375	82.1667	30.1667	56.2917	41.9167	43.125	60.0417	21.1667	61.2083	56.625	41.2083
L06	94.5972	53.6111	74.0972	72.7778	71.3472	79.5	55.4305	107.708	88.8195	71.1111	76.1389	84.8889	90.3195	57.8195	73.1389	81.0555	43.375	95.625	94.2083	33.7222	79.3055	81.7917	62.1528	100.417	56.9583	108.778	84.6667	84.0278	115.722	72.3333	76.7778	125.167
L07	225.842	208.583	218.8	267.208	235.608	211.533	276.492	183.742	214.867	219.975	245.65	205.183	216.067	194.858	211.025	194.158	233.808	229.367	227.808	204.225	213.208	211.058	200.892	211.692	195.55	219.775	197.317	170.158	203.7	218.758	212.592	198.817
L08	0	0	0	0	0	0	0	0	0	0	0	0	0	0	0	0	0	0	0	0	0	0	0	0	0	0	0	0	0	0	0	0
L09	0	0	0	0	0	0	0	0	0	0	0	0	0	0	0	0	0	0	0	0	0	0	0	0	0	0	0	0	0	0	0	0
L10	0	0	0	0	0	0	0	0	0	0	0	0	0	0	0	0	0	0	0	0	0	0	0	0	0	0	0	0	0	0	0	0
L11	119.056	131.903	139.069	147.764	141.417	153.583	143.542	156.583	135.958	155.028	135.306	135.569	139.681	139.194	112.153	125.472	133.5	129.431	131.944	134.042	119.444	128.806	153.528	179.708	127.708	134.097	169.583	126.847	121.042	169.736	137.972	127.986
L12	23.25	32.25	84.25	104.375	114.625	24.875	38.125	35	71.375	113.125	98.75	24.875	71.75	19.5	67.75	48.375	42	46.5	72.875	29.625	5.75	36.875	26.5	35.75	100.875	6.625	56.25	95.75	40.75	121.375	51.625	141.75
L13	0	0	0	0	0	0	0	0	0	0	0	0	0	0	0	0	0	0	0	0	0	0	0	0	0	0	0	0	0	0	0	0
L14	0	0	0	0	0	0	0	0	0	0	0	0	0	0	0	0	0	0	0	0	0	0	0	0	0	0	0	0	0	0	0	0
L15	0	0	0	0	0	0	0	0	0	0	0	0	0	0	0	0	0	0	0	0	0	0	0	0	0	0	0	0	0	0	0	0
L16	0	0	0	0	0	0	0	0	0	0	0	0	0	0	0	0	0	0	0	0	0	0	0	0	0	0	0	0	0	0	0	0
L17	0	0	0	0	0	0	0	0	0	0	0	0	0	0	0	0	0	0	0	0	0	0	0	0	0	0	0	0	0	0	0	0
L18	51.7917	60.9583	81.0417	83.125	78.5833	77.5833	34.9167	100.917	74.5	80.9583	122.333	64.5417	97.9583	70	69.3333	70.0417	64.4167	62.2083	108.417	39.4167	67.9583	68.4167	59.1667	86.1667	85.7083	41.25	85.9583	79.5417	121.125	77.0417	78.5	76.0833
L19	255.648	255.557	273.136	240.739	281.523	261.523	237.591	198.625	235.295	235.591	229.682	212.716	231.011	241.727	309.557	271.455	263.33	241.568	319.523	241.523	247.727	275.943	258.852	217.068	243.273	263.239	254.273	242.909	229.523	252.92	279.148	250.398
L20	0	0	0	0	0	0	0	0	0	0	0	0	0	0	0	0	0	0	0	0	0	0	0	0	0	0	0	0	0	0	0	0
L21	250.8	256.45	263.65	261.15	262.6	256.075	254.725	258.425	251.075	258.025	260.5	262.8	259.575	253.75	258.975	253.125	254.075	250.1	259.45	253.925	252.6	254.725	264.2	247.325	261.05	258.325	249.1	253.525	257.55	253.5	259.6	254.425
L22	0	0	0	0	0	0	0	0	0	0	0	0	0	0	0	0	0	0	0	0	0	0	0	0	0	0	0	0	0	0	0	0
L23	0	0	0	0	0	0	0	0	0	0	0	0	0	0	0	0	0	0	0	0	0	0	0	0	0	0	0	0	0	0	0	0
L24	0	0	0	0	0	0	0	0	0	0	0	0	0	0	0	0	0	0	0	0	0	0	0	0	0	0	0	0	0	0	0	0
M01	0	0	0	0	0	0	0	0	0	0	0	0	0	0	0	0	0	0	0	0	0	0	0	0	0	0	0	0	0	0	0	0
M02	0	0	0	0	0	0	0	0	0	0	0	0	0	0	0	0	0	0	0	0	0	0	0	0	0	0	0	0	0	0	0	0
M03	158.212	91.2115	108.308	106.452	66.4135	56.7404	66.9808	116.442	113.99	92.1346	102.51	88.3365	106.202	136.135	75.75	133.827	76.0385	85.4519	99.8654	95.1923	114.087	65.6827	103.423	73.3558	106.462	98.2692	83.4712	84.8077	42.1538	105.913	67.5962	157.087
M04	8.375	16.375	8.875	16.125	17	14.875	37.5	15.5	29	20.5	33.5	11.875	26.125	55	4.125	13.125	33	8.5	4.125	1.875	50.625	2.125	0.125	51	14	1.25	63.875	41	13.75	26	2	6.75
M05	0	0	0	0	0	0	0	0	0	0	0	0	0	0	0	0	0	0	0	0	0	0	0	0	0	0	0	0	0	0	0	0
M06	0	0	0	0	0	0	0	0	0	0	0	0	0	0	0	0	0	0	0	0	0	0	0	0	0	0	0	0	0	0	0	0
M07	76.7614	84.8977	71.1023	57.3295	85.6818	93.1591	84.25	80.8636	49.9545	78.7614	82.1705	83.6705	81.5341	65.2159	80.6136	81.4545	74.8182	81.7386	88.0909	71.1932	39.5909	83.3295	55.9091	79.9545	77.6591	78.4432	26.8295	86.2386	81.3295	89.0795	68.4659	107.784
M08	258.091	270.614	226.114	251.182	261.625	266.648	244.784	298.398	263.727	256.432	248.443	249.932	248.284	268.341	254	242.727	255.977	239.477	272.477	263.307	255.33	285.398	267.148	252.523	271.58	247.398	247.591	267.591	266.682	230.284	228.011	258.341
M09	200.708	200.375	241.417	207.958	211.292	193.25	214.125	206.042	213.25	196.792	211.667	219.208	201.708	191.75	198.708	207.833	183.708	195.125	192.042	189.5	209.667	207.208	179.958	219.833	198.208	192.25	209.375	195	179.042	198.792	200.208	198.333
M10	22.45	15.5	9.77502	9.45001	25.525	35.475	31.025	14.95	29.225	80.125	29.425	36.95	65.175	24.8	42.375	51.1	6.67499	19.4	52.275	52.75	46.3	1.97498	41.775	48.3	48.8	35.95	9.34998	21.7	59.525	23.975	35.45	97.575
M11	82.6111	54.7361	80.6667	67.3472	62.3055	69.9305	61.7083	75.0555	68.8195	89.4861	57.2083	96.6805	83.4722	69.2361	96.2778	68.3055	102.222	104.514	71.9861	72.9722	104.806	63.9305	77.8055	69.8055	67.5555	77.375	103.778	52.25	63.5972	80.0695	42.3055	78.1111
M12	76.1667	79.2667	56.0917	58.6667	38.4583	41.7667	47.35	76.2167	50.0667	78.2917	81.4333	35.6083	69.225	54.75	57.7583	54.3583	67.9333	74.8917	58.8583	70.2167	59.825	28.0917	79.0583	64.625	79.4917	53.075	72.2833	63.6083	72.9917	50.7833	63.825	75.7917
M13	0	0	0	0	0	0	0	0	0	0	0	0	0	0	0	0	0	0	0	0	0	0	0	0	0	0	0	0	0	0	0	0
M14	0	0	0	0	0	0	0	0	0	0	0	0	0	0	0	0	0	0	0	0	0	0	0	0	0	0	0	0	0	0	0	0
M15	68.5	62	105.875	32.5	55.625	49.625	90.875	25.25	52.375	42.625	82	38.125	66.375	37	92.5	78.75	78.875	58.375	123.375	141.625	53.875	61.25	93.25	81	86.25	28.5	48.625	79	37.5	49.625	60.125	87.5
M16	90.7917	53.1667	112.917	94.75	168.875	96.6667	100.792	163.375	70.7083	97.25	125	102.958	107	99.2917	82.6667	85.0833	95.1667	100.625	86.7917	108.833	111.708	22.7083	86.5833	133.792	86.625	175.167	119.042	148.5	47.5833	102.792	130.5	112.083
M17	19.75	28.5	19.5	27.625	78.75	32.25	11.875	14.875	1.25	22.5	7.375	27.25	22.375	29.375	6.5	0.375	25.125	35.75	17.375	27.25	6.5	44.25	18.875	2.875	35.5	12.625	30.75	5	3.625	10.25	11.125	1.375
M18	0	0	0	0	0	0	0	0	0	0	0	0	0	0	0	0	0	0	0	0	0	0	0	0	0	0	0	0	0	0	0	0
M19	0	0	0	0	0	0	0	0	0	0	0	0	0	0	0	0	0	0	0	0	0	0	0	0	0	0	0	0	0	0	0	0
M20	0	0	0	0	0	0	0	0	0	0	0	0	0	0	0	0	0	0	0	0	0	0	0	0	0	0	0	0	0	0	0	0
M21	0	0	0	0	0	0	0	0	0	0	0	0	0	0	0	0	0	0	0	0	0	0	0	0	0	0	0	0	0	0	0	0
M22	0	0	0	0	0	0	0	0	0	0	0	0	0	0	0	0	0	0	0	0	0	0	0	0	0	0	0	0	0	0	0	0
M23	0	0	0	0	0	0	0	0	0	0	0	0	0	0	0	0	0	0	0	0	0	0	0	0	0	0	0	0	0	0	0	0
M24	0	0	0	0	0	0	0	0	0	0	0	0	0	0	0	0	0	0	0	0	0	0	0	0	0	0	0	0	0	0	0	0
N01	0	0	0	0	0	0	0	0	0	0	0	0	0	0	0	0	0	0	0	0	0	0	0	0	0	0	0	0	0	0	0	0
N02	0	0	0	0	0	0	0	0	0	0	0	0	0	0	0	0	0	0	0	0	0	0	0	0	0	0	0	0	0	0	0	0
N03	0	0	0	0	0	0	0	0	0	0	0	0	0	0	0	0	0	0	0	0	0	0	0	0	0	0	0	0	0	0	0	0
N04	0	0	0	0	0	0	0	0	0	0	0	0	0	0	0	0	0	0	0	0	0	0	0	0	0	0	0	0	0	0	0	0
N05	22.875	35.3182	28.375	24.0455	39	42.1023	27.0682	30.2159	12.7727	6.125	28.1023	80.1932	34.6023	53.375	11.125	27.3068	10.0568	12.4886	31.6136	83.3409	42.3295	32.8636	7.26135	28.4659	23.9545	61.9659	16.3068	31.7727	0.806824	7.25	14.25	28.4318
N06	0	0	0	0	0	0	0	0	0	0	0	0	0	0	0	0	0	0	0	0	0	0	0	0	0	0	0	0	0	0	0	0
N07	87.125	5.75	43.75	66	108.75	148.5	79.375	90.875	159.625	79.625	66.625	166	94.625	136.375	38.875	80.25	112.75	114.375	73.75	65.75	147.125	74.875	45.5	112.375	57.875	75	98.125	71.75	69.375	67.375	102.625	78.625
N08	0	0	0	0	0	0	0	0	0	0	0	0	0	0	0	0	0	0	0	0	0	0	0	0	0	0	0	0	0	0	0	0
N09	46.35	86.9	67.175	63.6	42.575	1.35001	64.9	43.65	73.925	27.475	82.475	88.125	51.8	16.025	60.525	50.95	34.875	110.425	57.9	11.05	41.325	71.525	52.925	87.65	74.925	47.875	39.025	54.85	9.04999	11.15	64.75	37.575
N10	0	0	0	0	0	0	0	0	0	0	0	0	0	0	0	0	0	0	0	0	0	0	0	0	0	0	0	0	0	0	0	0
N11	174.625	125.875	147.25	174	137.25	100.375	150.875	154.625	127.5	136.625	194.25	160.25	146.75	157	163.25	160.25	158.125	148.875	151.25	173	92.5	155.5	137.625	189.375	132.25	181	128.375	144.25	115.375	169.625	138.375	167.625
N12	19.5	24.75	5.625	45.125	26.25	30.875	65.625	30.75	9.875	17.75	0.75	26.625	13.375	27.125	7.25	15.875	56.75	1.25	10.125	18	5.625	20.625	52.125	35.5	25.25	16.375	36.25	10.5	66.25	27.875	17.125	1.875
N13	28.6591	7.8977	17.6023	18.9659	20.7841	0.670471	7.93182	21.3182	12.9659	3.1477	2.80682	17.8068	25.4091	13.1477	14.0795	28.0795	14.5114	12.0568	6.23865	22.2614	1.63635	13.1818	13.6932	26.5341	4.79547	14.875	35.875	28.3296	19.3295	43.3523	35.6023	26.7841
N14	43.1111	96.875	114.556	63.7361	95.2083	162.944	82.5139	52.9305	18.7917	69.9722	71.6667	120.194	63.2361	58.2639	176.986	78.6389	89.3472	105.556	66.2361	2.47223	113.069	71.2639	94.9028	64.1805	82.2639	69.2361	106.181	49.75	89.0972	74.1945	70.7778	33.1528
N15	197.625	199.375	211.25	179.125	191.5	249.625	210.875	189.875	192.25	203.5	185.5	162	203.875	196.375	166.25	185.625	187.125	235.625	198.875	192.125	200.25	191.875	221.125	208.5	168.875	186.375	209.75	216.25	175.5	213	198.875	194
N16	0	0	0	0	0	0	0	0	0	0	0	0	0	0	0	0	0	0	0	0	0	0	0	0	0	0	0	0	0	0	0	0
N17	0	0	0	0	0	0	0	0	0	0	0	0	0	0	0	0	0	0	0	0	0	0	0	0	0	0	0	0	0	0	0	0
N18	0	0	0	0	0	0	0	0	0	0	0	0	0	0	0	0	0	0	0	0	0	0	0	0	0	0	0	0	0	0	0	0
N19	0	0	0	0	0	0	0	0	0	0	0	0	0	0	0	0	0	0	0	0	0	0	0	0	0	0	0	0	0	0	0	0
N20	0	0	0	0	0	0	0	0	0	0	0	0	0	0	0	0	0	0	0	0	0	0	0	0	0	0	0	0	0	0	0	0
N21	0	0	0	0	0	0	0	0	0	0	0	0	0	0	0	0	0	0	0	0	0	0	0	0	0	0	0	0	0	0	0	0
N22	154.639	156.111	164.361	164.75	153.708	168.875	162.5	161.403	158.222	158.556	160.903	161.111	157.361	164.472	156.667	160.069	156.111	166.236	167.5	158.806	161.681	157.389	158.208	157.528	166.25	154.861	165.236	158.458	169.639	170.139	160.903	151.889
N23	0	0	0	0	0	0	0	0	0	0	0	0	0	0	0	0	0	0	0	0	0	0	0	0	0	0	0	0	0	0	0	0
N24	0	0	0	0	0	0	0	0	0	0	0	0	0	0	0	0	0	0	0	0	0	0	0	0	0	0	0	0	0	0	0	0
O01	47.875	52.4886	2.32956	46.9432	46.8864	42.8864	37.875	18.3523	41.375	30.0568	98.6023	34.1932	46.3523	7.88635	31.9886	10.2614	114.045	56.7273	48.4432	63.9659	30.2045	19.7614	58.6477	49.2159	57.0909	54.125	58.875	21.7159	31.75	50.5909	45.8523	49.3295
O02	0	0	0	0	0	0	0	0	0	0	0	0	0	0	0	0	0	0	0	0	0	0	0	0	0	0	0	0	0	0	0	0
O03	32.7019	36.9039	14.4904	25.8558	66.8077	16.0385	3.88464	2.21155	20.1635	43.7885	10.8558	18.5577	31.7404	29.6539	26.7981	3.74036	46.0096	23.2789	14.1539	70.3461	34.625	20.9231	27.375	44.4423	22.7404	32.1058	47.4039	20.5865	1.41345	33.3654	32.8269	40.0673
O04	0	0	0	0	0	0	0	0	0	0	0	0	0	0	0	0	0	0	0	0	0	0	0	0	0	0	0	0	0	0	0	0
O05	0	0	0	0	0	0	0	0	0	0	0	0	0	0	0	0	0	0	0	0	0	0	0	0	0	0	0	0	0	0	0	0
O06	104.958	13.5833	1.66669	14.4167	65.875	0.083313	15.0833	9	3.54169	37.3333	9.20831	29.7917	7.41669	18.9167	2.875	44	6.41669	24.0833	79.4583	5.375	27.5833	28.2083	23.3333	78.2917	18.1667	9.91669	5.875	68.7083	18.7917	93.8333	21.2083	40.4583
O07	0	0	0	0	0	0	0	0	0	0	0	0	0	0	0	0	0	0	0	0	0	0	0	0	0	0	0	0	0	0	0	0
O08	0	0	0	0	0	0	0	0	0	0	0	0	0	0	0	0	0	0	0	0	0	0	0	0	0	0	0	0	0	0	0	0
O09	0	0	0	0	0	0	0	0	0	0	0	0	0	0	0	0	0	0	0	0	0	0	0	0	0	0	0	0	0	0	0	0
O10	0	0	0	0	0	0	0	0	0	0	0	0	0	0	0	0	0	0	0	0	0	0	0	0	0	0	0	0	0	0	0	0
O11	8.73608	10.4445	1.51392	20.7639	43.3472	6.16669	3.80554	28.9583	7.875	21.4305	25.8195	6.95831	8.72223	56.5695	19.8611	10.625	14.7361	18.5139	12.5972	20.9722	6.66669	28.6667	11.4028	26.7083	3.29169	3.61108	2.38892	5.36108	1.125	3.25	0.222229	1.54169
O12	20.5	12.9167	41.1667	34	37.125	75.6667	9.5	24.375	21.0833	8.29169	32.1667	38.5417	34.5833	4.79169	35.4583	32.7083	11.4583	13.7083	35.4167	19.4583	86.7917	7.125	20.625	45.2083	25.3333	0.125	44.6667	39.25	14	9.25	24.1667	0.541687
O13	132.4	72.875	71.4	1.04999	120.525	77.85	105.675	76.5	105.075	114	86.325	98.325	167	70.225	120.175	177.05	117.7	125.175	176.275	84.625	109.4	151.15	159.5	57.7	68.7	141.775	79.625	87.225	167.225	73.45	130.075	58.4
O14	32.425	130.55	96.775	129.825	108.85	127.5	86.175	117.45	54.025	144.25	135.3	85.825	118.4	109.975	105.375	102.1	112.65	34.225	123	126.225	139.15	61.275	119.7	121.85	94.45	103.175	58.375	119.275	93.225	112.125	115	133
O15	20.75	21.125	71.875	14.875	43.125	37.625	16.875	18.5	43.25	24.5	13.5	23.375	13.75	36.5	37.625	23.125	41.375	14.625	1.375	8.5	4.125	17.75	14.375	14.625	2.5	3.5	39.75	28.625	50	7.25	21.875	18.875
O16	72.1607	50.875	83.8571	61.2143	56.25	43	59.7321	59.7857	88.5179	65.25	36.9464	82.9464	46.4107	67.3571	53.8571	78.5893	50.8929	70.7143	46.2321	60.8214	53.6429	73.9107	15.6964	62.6607	60.0714	41.4821	44.9464	53.2679	72.25	72.9107	34.0357	66.875
O17	0	0	0	0	0	0	0	0	0	0	0	0	0	0	0	0	0	0	0	0	0	0	0	0	0	0	0	0	0	0	0	0
O18	14	54	43.75	25.125	41.625	16.125	5.5	63.875	9.5	17.125	18	7.25	6	72.125	27.125	19.375	86.625	17.75	25.75	14.25	44.5	0.5	13.875	28.25	43.375	36.625	17.75	25.625	12.625	36.375	42.875	2.5
O19	0	0	0	0	0	0	0	0	0	0	0	0	0	0	0	0	0	0	0	0	0	0	0	0	0	0	0	0	0	0	0	0
O20	0	0	0	0	0	0	0	0	0	0	0	0	0	0	0	0	0	0	0	0	0	0	0	0	0	0	0	0	0	0	0	0
O21	0	0	0	0	0	0	0	0	0	0	0	0	0	0	0	0	0	0	0	0	0	0	0	0	0	0	0	0	0	0	0	0
O22	0	0	0	0	0	0	0	0	0	0	0	0	0	0	0	0	0	0	0	0	0	0	0	0	0	0	0	0	0	0	0	0
O23	0	0	0	0	0	0	0	0	0	0	0	0	0	0	0	0	0	0	0	0	0	0	0	0	0	0	0	0	0	0	0	0
O24	0	0	0	0	0	0	0	0	0	0	0	0	0	0	0	0	0	0	0	0	0	0	0	0	0	0	0	0	0	0	0	0
P01	0	0	0	0	0	0	0	0	0	0	0	0	0	0	0	0	0	0	0	0	0	0	0	0	0	0	0	0	0	0	0	0
P02	32.8636	22.2159	51.4886	13.125	25.5795	6	3.7273	35.8523	10.3523	9.30682	17.5227	2.81818	29.5682	25.3295	17.4545	32.5909	4.20453	96.6477	3.11365	24.0114	17.6932	7.9773	6.40912	24.5795	4.94318	48.5341	36.2386	61.8977	12.9091	37.4659	20.2614	45.4318
P03	9	16.5	11.75	3.25	21.25	16	14.375	7.875	15.125	16.5	3.25	1	9.25	3.875	18.875	16.625	36.625	33.375	47.75	9.875	6.625	66.25	31	40.5	3.375	34.5	21.5	39.25	17.5	9.25	2.75	6.125
P04	0	0	0	0	0	0	0	0	0	0	0	0	0	0	0	0	0	0	0	0	0	0	0	0	0	0	0	0	0	0	0	0
P05	0	0	0	0	0	0	0	0	0	0	0	0	0	0	0	0	0	0	0	0	0	0	0	0	0	0	0	0	0	0	0	0
P06	0	0	0	0	0	0	0	0	0	0	0	0	0	0	0	0	0	0	0	0	0	0	0	0	0	0	0	0	0	0	0	0
P07	43.375	67.0455	98.8295	58.0909	72.5455	40.5114	44.125	33.0114	47.1705	68.0909	51.2159	42.3182	33.4773	54.125	36.375	73.4886	7.84091	44.5341	31.9204	59.8864	53.7727	5.48865	45.1932	18.0909	68.7727	54.5114	56.8295	48.6591	43.9432	84.4886	81.4432	70.1136
P08	9.875	24.25	0.625	18	29.375	0.5	9	32.25	29	16.875	21.5	56.875	72.875	53	26	21	63.375	20.75	5	9.125	31.875	7.375	46.125	4.25	12.25	28.125	35.5	8.125	8.5	16.875	23.375	32.125
P09	0	0	0	0	0	0	0	0	0	0	0	0	0	0	0	0	0	0	0	0	0	0	0	0	0	0	0	0	0	0	0	0
P10	180.232	111.518	155.446	209.714	133.768	123.821	150.839	196.696	144.929	110.143	137.357	131.482	144.911	162.946	148.857	137.696	156.339	151.161	122.857	169.339	131.339	176.571	177.839	168.75	85.9821	228.714	144.357	102.589	143.714	178.161	170.054	167.929
P11	0	0	0	0	0	0	0	0	0	0	0	0	0	0	0	0	0	0	0	0	0	0	0	0	0	0	0	0	0	0	0	0
P12	0	0	0	0	0	0	0	0	0	0	0	0	0	0	0	0	0	0	0	0	0	0	0	0	0	0	0	0	0	0	0	0
P13	0	0	0	0	0	0	0	0	0	0	0	0	0	0	0	0	0	0	0	0	0	0	0	0	0	0	0	0	0	0	0	0
P14	0	0	0	0	0	0	0	0	0	0	0	0	0	0	0	0	0	0	0	0	0	0	0	0	0	0	0	0	0	0	0	0
P15	0	0	0	0	0	0	0	0	0	0	0	0	0	0	0	0	0	0	0	0	0	0	0	0	0	0	0	0	0	0	0	0
P16	0	0	0	0	0	0	0	0	0	0	0	0	0	0	0	0	0	0	0	0	0	0	0	0	0	0	0	0	0	0	0	0
P17	441.25	453.25	424	390.125	435.375	410.625	441	418	404.125	394.375	378.875	375.75	357.5	431.5	447.125	453.75	404.5	371.875	415.75	455.5	422.875	359	445.375	431.375	458	454.125	476	442.625	384.875	390	411.25	445.125
P18	174.5	172	110.5	127.25	75.125	77.75	168.25	219.875	150.125	184.75	147.125	176.5	155	111.5	119	158.75	132.75	145.5	147.375	154.75	124.25	155.875	163.125	150.875	84.625	181.625	114.375	138.625	143.875	132.5	191.375	157.375
P19	0	0	0	0	0	0	0	0	0	0	0	0	0	0	0	0	0	0	0	0	0	0	0	0	0	0	0	0	0	0	0	0
P20	0	0	0	0	0	0	0	0	0	0	0	0	0	0	0	0	0	0	0	0	0	0	0	0	0	0	0	0	0	0	0	0
P21	144.833	151.417	148.292	138.5	133.25	139.958	135.167	143.542	139	139.125	134.667	133.542	133.625	146.667	151.75	135.25	144.208	145.792	130.375	141.083	146.958	144.333	140.917	133.958	139.875	147.917	161.417	144.083	131.792	137.375	151.625	143.458
P22	110.417	115.056	113.764	111	109.861	107.306	117.986	109.944	113.069	119.597	108.333	111.056	113.167	114.472	102.569	107.319	100.986	105.014	107.958	103.375	115.278	104.347	97.6945	113.597	105.097	104.139	102.083	102.486	97.3472	87.4583	97.5278	107.417
P23	0	0	0	0	0	0	0	0	0	0	0	0	0	0	0	0	0	0	0	0	0	0	0	0	0	0	0	0	0	0	0	0
P24	0	0	0	0	0	0	0	0	0	0	0	0	0	0	0	0	0	0	0	0	0	0	0	0	0	0	0	0	0	0	0	0
Last Cell

## Sheet: PCV-Normalized
PCV Normalized to the Notochord (abs(PCV-Notochord))
	1	2	3	4	5	6	7	8	9	10	11	12	13	14	15	16	17	18	19	20	21	22	23	24	25	26	27	28	29	30	31	32
A01	0	0	0	0	0	0	0	0	0	0	0	0	0	0	0	0	0	0	0	0	0	0	0	0	0	0	0	0	0	0	0	0
A02	0	0	0	0	0	0	0	0	0	0	0	0	0	0	0	0	0	0	0	0	0	0	0	0	0	0	0	0	0	0	0	0
A03	0	0	0	0	0	0	0	0	0	0	0	0	0	0	0	0	0	0	0	0	0	0	0	0	0	0	0	0	0	0	0	0
A04	516	522.25	512.5	514	522.5	518.25	518.25	517.625	523.75	517.75	518.875	516.5	514.125	516	518.75	521.5	519.875	518	516	510.875	520.75	519.125	515.375	518.875	522.125	518.625	519.25	513.125	518.625	520	520	515.875
A05	0	0	0	0	0	0	0	0	0	0	0	0	0	0	0	0	0	0	0	0	0	0	0	0	0	0	0	0	0	0	0	0
A06	529.25	524.375	527.5	528.5	523.125	525.25	525.375	528.875	525.625	530.125	524.5	523.375	524.875	533.25	527.625	527.75	528.125	527.875	528.625	524.75	526.25	528.25	529.125	526.125	532.125	534.875	529.125	530.125	525.25	526.875	525.5	524.25
A07	0	0	0	0	0	0	0	0	0	0	0	0	0	0	0	0	0	0	0	0	0	0	0	0	0	0	0	0	0	0	0	0
A08	0	0	0	0	0	0	0	0	0	0	0	0	0	0	0	0	0	0	0	0	0	0	0	0	0	0	0	0	0	0	0	0
A09	0	0	0	0	0	0	0	0	0	0	0	0	0	0	0	0	0	0	0	0	0	0	0	0	0	0	0	0	0	0	0	0
A10	539.25	544.125	538.5	539	537.375	539.5	537	543.125	538.875	533.25	534.75	539	539.75	538	531	541.25	542.125	537.5	540.25	535.625	539.125	537.25	540	539.75	541.75	532.75	536.5	538.875	539.375	542.5	536.875	540.375
A11	612.375	614.25	616.875	607.5	613.625	612	606.375	608.875	605.875	612.875	608.375	608.125	618.5	610.375	608.875	607.5	615.625	608	615.375	606.75	608.75	608	608.125	605.375	612.375	614.5	606.625	609	608	610.125	613.125	608.25
A12	0	0	0	0	0	0	0	0	0	0	0	0	0	0	0	0	0	0	0	0	0	0	0	0	0	0	0	0	0	0	0	0
A13	0	0	0	0	0	0	0	0	0	0	0	0	0	0	0	0	0	0	0	0	0	0	0	0	0	0	0	0	0	0	0	0
A14	539.75	539.5	539.375	540.375	542.625	544.25	538.75	540.5	541.875	545.25	541.875	544.625	538.75	537.75	538	546.375	544.25	546.125	538.375	543	544.875	538.625	538.375	547.25	545.125	538.75	540.375	547.625	534.375	540.25	542	539.875
A15	0	0	0	0	0	0	0	0	0	0	0	0	0	0	0	0	0	0	0	0	0	0	0	0	0	0	0	0	0	0	0	0
A16	0	0	0	0	0	0	0	0	0	0	0	0	0	0	0	0	0	0	0	0	0	0	0	0	0	0	0	0	0	0	0	0
A17	549.75	546.375	554.25	549.875	554.5	551.375	556.375	558.125	550.5	550.625	550.875	539.625	554.625	552.625	552.625	548.25	554.875	550.375	547.375	551.75	553.5	555	556.375	551.875	550.625	547.875	556.75	557.25	553.5	550.625	555.125	557.375
A18	0	0	0	0	0	0	0	0	0	0	0	0	0	0	0	0	0	0	0	0	0	0	0	0	0	0	0	0	0	0	0	0
A19	533.875	546.75	544.125	543.25	544.75	541.125	538.375	544.875	539.375	541.5	547.125	545	538.125	541	537.25	540.125	539.5	542.5	544.25	543.625	543.125	542.625	543.25	539.125	542.25	538.625	542.75	544.25	546	544	540.5	541.5
A20	0	0	0	0	0	0	0	0	0	0	0	0	0	0	0	0	0	0	0	0	0	0	0	0	0	0	0	0	0	0	0	0
A21	0	0	0	0	0	0	0	0	0	0	0	0	0	0	0	0	0	0	0	0	0	0	0	0	0	0	0	0	0	0	0	0
A22	493.375	495.75	495.375	495.875	496.25	493	492.625	496.625	494.25	494.75	497.75	495.75	493.25	500.375	495.75	495.75	497.25	493	494.5	496.75	491.25	488.375	495	500.375	502	497.5	492	496.625	495.5	497.875	500.125	492.25
A23	0	0	0	0	0	0	0	0	0	0	0	0	0	0	0	0	0	0	0	0	0	0	0	0	0	0	0	0	0	0	0	0
A24	0	0	0	0	0	0	0	0	0	0	0	0	0	0	0	0	0	0	0	0	0	0	0	0	0	0	0	0	0	0	0	0
B01	632.625	632.75	636.5	633.5	635.25	638.125	630.125	635.25	635.5	638	635.25	633.375	636.25	639.25	630.5	632.5	630.625	636.125	635.375	631.375	636.875	636	630.125	631.5	632.625	633.875	635.5	633.625	638.875	632.5	638.375	632.125
B02	547.75	547.375	538.25	537.5	548.125	540.5	542	543.625	538.125	544.5	544.375	542.125	548.875	542.625	537.375	553	542.5	537.125	543.875	549.375	540.5	539.5	546.5	549.5	547	542	542	544.125	541.875	544	541.875	541.625
B03	0	0	0	0	0	0	0	0	0	0	0	0	0	0	0	0	0	0	0	0	0	0	0	0	0	0	0	0	0	0	0	0
B04	0	0	0	0	0	0	0	0	0	0	0	0	0	0	0	0	0	0	0	0	0	0	0	0	0	0	0	0	0	0	0	0
B05	541.5	535.625	537.25	536.375	537.875	528.875	537.25	529.75	539.875	540.125	539.875	543.125	536	540.375	537	540.75	534.875	535.5	539.875	542.25	533.75	541.625	531.875	535.625	537.25	534.625	536.625	538	537.25	540	539.875	533.75
B06	554.625	554.75	552	550.75	553.875	549.25	552.875	550.875	548.375	551.25	544.875	555	551.375	551.875	553.25	548.125	552.375	550.125	552.25	553.875	554.625	547.625	548.375	546.75	553	551.5	550.5	550.875	549.25	546.25	550.875	553.75
B07	0	0	0	0	0	0	0	0	0	0	0	0	0	0	0	0	0	0	0	0	0	0	0	0	0	0	0	0	0	0	0	0
B08	474.625	471.75	473.375	464.875	476	469.5	467.5	469	472.125	469	474.125	470	474.5	476.75	473	475.5	474.375	472.5	467.125	474.375	469.25	477.875	477.625	472.75	471	475.125	472.375	477.125	476.5	474.25	473.5	474.625
B09	0	0	0	0	0	0	0	0	0	0	0	0	0	0	0	0	0	0	0	0	0	0	0	0	0	0	0	0	0	0	0	0
B10	0	0	0	0	0	0	0	0	0	0	0	0	0	0	0	0	0	0	0	0	0	0	0	0	0	0	0	0	0	0	0	0
B11	534.625	532.375	532.5	531.625	530.625	539.5	537.875	534.375	534.875	536.625	537.625	535.75	532.625	534.75	536.5	529.625	532.125	532.5	529.625	537.25	529.75	537.375	539	530.875	533.875	533.875	534.375	533.25	541.75	534.625	532.75	535.75
B12	524	521.375	525.75	535.125	524.125	525	536.875	527.625	525.25	526	528.5	528.5	525.5	526.375	526.375	524.75	522.75	527	527.875	524.5	525.875	526.5	523.5	527	528.5	525.25	523	525.875	527.375	530.25	530.125	527.875
B13	523.625	523.875	526.75	524	523.875	524.75	524.875	525.5	526	521.25	529	519.625	529	525.875	523.875	525.625	530.25	528.125	521.25	525	527.25	522.125	527.25	524.625	526.625	525.75	529.625	522.5	520.625	527.75	526.625	525.75
B14	0	0	0	0	0	0	0	0	0	0	0	0	0	0	0	0	0	0	0	0	0	0	0	0	0	0	0	0	0	0	0	0
B15	538.75	536.625	536	534.75	536.125	537.25	535.375	537.375	540.75	546.5	541.375	536.75	536	538.875	540.75	541.875	536.875	534.75	541	539.25	538.75	544.625	536.125	542.25	538.25	541.75	536.75	542	543	539.25	539.5	544.125
B16	0	0	0	0	0	0	0	0	0	0	0	0	0	0	0	0	0	0	0	0	0	0	0	0	0	0	0	0	0	0	0	0
B17	546.75	539.625	537.375	536.375	535.125	538.125	535.375	537.875	539.75	545.25	540.25	540.5	535	539.125	539.125	536	541.125	541.75	538.5	539.875	535.75	534.625	539.25	541.875	541.625	542.125	541.125	541	539	538.875	539.875	538.75
B18	538.5	536	539.75	536.125	535.625	538	542.75	542.25	541	532.875	530.125	535.25	540.25	539	544.375	534.75	538.875	545.375	538.125	540.25	542	534.5	539	539.5	536.375	543.5	542.125	533.625	538.875	539.5	543.25	541.25
B19	0	0	0	0	0	0	0	0	0	0	0	0	0	0	0	0	0	0	0	0	0	0	0	0	0	0	0	0	0	0	0	0
B20	0	0	0	0	0	0	0	0	0	0	0	0	0	0	0	0	0	0	0	0	0	0	0	0	0	0	0	0	0	0	0	0
B21	0	0	0	0	0	0	0	0	0	0	0	0	0	0	0	0	0	0	0	0	0	0	0	0	0	0	0	0	0	0	0	0
B22	0	0	0	0	0	0	0	0	0	0	0	0	0	0	0	0	0	0	0	0	0	0	0	0	0	0	0	0	0	0	0	0
B23	0	0	0	0	0	0	0	0	0	0	0	0	0	0	0	0	0	0	0	0	0	0	0	0	0	0	0	0	0	0	0	0
B24	0	0	0	0	0	0	0	0	0	0	0	0	0	0	0	0	0	0	0	0	0	0	0	0	0	0	0	0	0	0	0	0
C01	556.75	553.125	561.5	556.875	552.125	550.625	549.875	554.75	553.5	545.625	547.875	554.625	560	555	549.5	557.5	557	559.625	552.125	555	550.75	554.5	557.75	557.75	551.375	557.5	548.25	559	549.5	556	560.125	557.375
C02	544.75	541.5	549.25	546.125	543.125	549.375	547.75	545.375	544.25	547.25	546.625	543.125	545.25	548.25	551.75	544.875	549.625	546.125	548.5	544.625	550.25	546.75	545.875	551.375	548.125	547.25	541.5	550.375	549.25	549.375	546	547.5
C03	0	0	0	0	0	0	0	0	0	0	0	0	0	0	0	0	0	0	0	0	0	0	0	0	0	0	0	0	0	0	0	0
C04	0	0	0	0	0	0	0	0	0	0	0	0	0	0	0	0	0	0	0	0	0	0	0	0	0	0	0	0	0	0	0	0
C05	530.875	537.625	537.875	536.5	535.125	542.875	535.875	534.375	536.625	537.375	539.5	536	532.125	536.375	535.875	537.125	538.125	540	538	530.625	533.5	534.375	537.75	535	533.375	538.125	535.5	539.375	536.75	539.25	537	534.5
C06	0	0	0	0	0	0	0	0	0	0	0	0	0	0	0	0	0	0	0	0	0	0	0	0	0	0	0	0	0	0	0	0
C07	0	0	0	0	0	0	0	0	0	0	0	0	0	0	0	0	0	0	0	0	0	0	0	0	0	0	0	0	0	0	0	0
C08	545.125	544.25	540.625	542.75	546	550.375	543	544.75	541.625	539.25	544.25	542.875	541.125	543.5	541.75	545	541.5	548.25	544.625	544.625	549.875	543.5	540.875	549.375	543.875	545.75	545.875	545.625	544.75	543.875	545.5	548.75
C09	0	0	0	0	0	0	0	0	0	0	0	0	0	0	0	0	0	0	0	0	0	0	0	0	0	0	0	0	0	0	0	0
C10	0	0	0	0	0	0	0	0	0	0	0	0	0	0	0	0	0	0	0	0	0	0	0	0	0	0	0	0	0	0	0	0
C11	645.75	644.875	638.75	641.375	642.125	642	645.25	646	642.375	641.5	635	636.875	644.875	636.375	643.5	644.25	642.25	644.25	644.5	636.75	638.625	643.125	646.5	642.5	640	647.5	647.5	646.25	647.375	638.5	647.75	642
C12	0	0	0	0	0	0	0	0	0	0	0	0	0	0	0	0	0	0	0	0	0	0	0	0	0	0	0	0	0	0	0	0
C13	541.375	544.625	546.125	542.625	536.625	535.25	542.125	547.375	539.75	540.875	543.75	542	543.875	543.875	544	543	537.25	540.625	543.25	539.625	537.25	541.625	544.875	541.5	544.375	541.375	544.375	543.5	539.875	539	537.375	538.75
C14	0	0	0	0	0	0	0	0	0	0	0	0	0	0	0	0	0	0	0	0	0	0	0	0	0	0	0	0	0	0	0	0
C15	499.375	503.125	507.125	503.625	501.5	501.625	505.5	507.125	506	502.75	505	506.625	504.5	506.125	502.5	503.5	504	507.625	505.125	506	503	505	500.75	509.125	503.25	506.125	503.125	506.25	501.75	507.375	506.5	509.125
C16	0	0	0	0	0	0	0	0	0	0	0	0	0	0	0	0	0	0	0	0	0	0	0	0	0	0	0	0	0	0	0	0
C17	0	0	0	0	0	0	0	0	0	0	0	0	0	0	0	0	0	0	0	0	0	0	0	0	0	0	0	0	0	0	0	0
C18	545.5	548.75	550.75	547	542.75	548.25	547.875	539.875	544.25	546.5	544.125	542.5	549.25	547.25	545.625	545.375	547.5	548.875	549	550.625	550.25	544.875	547.5	546.5	550.5	546	547.875	548	547.375	548.875	549.25	545.25
C19	0	0	0	0	0	0	0	0	0	0	0	0	0	0	0	0	0	0	0	0	0	0	0	0	0	0	0	0	0	0	0	0
C20	510.625	513.25	508.25	509.25	510.375	508.125	511.125	505.125	508.375	515.5	509	513.375	513.375	511.25	513.5	513.375	510.5	516.5	510.5	516	512.75	517.25	510.625	511.375	507.625	510.875	510.75	510.75	513.625	509.75	512.75	513.875
C21	0	0	0	0	0	0	0	0	0	0	0	0	0	0	0	0	0	0	0	0	0	0	0	0	0	0	0	0	0	0	0	0
C22	0	0	0	0	0	0	0	0	0	0	0	0	0	0	0	0	0	0	0	0	0	0	0	0	0	0	0	0	0	0	0	0
C23	0	0	0	0	0	0	0	0	0	0	0	0	0	0	0	0	0	0	0	0	0	0	0	0	0	0	0	0	0	0	0	0
C24	0	0	0	0	0	0	0	0	0	0	0	0	0	0	0	0	0	0	0	0	0	0	0	0	0	0	0	0	0	0	0	0
D01	543.75	541.5	546	545.875	542.25	543.5	549.375	540.75	547.375	540.875	545.625	543.25	541.125	547.5	547.25	548.25	546.375	540.125	545.5	542.25	542.75	543.25	546.375	545.75	541.375	542.75	548.125	545	547.25	547.125	551.625	551.625
D02	529.75	532.5	539.375	528.25	531.25	534.5	536.75	534.375	533.5	534.75	536.5	533.375	533	531.875	533.5	538	537.125	534.625	536.25	538.625	534.75	532.625	531.5	533.125	528.625	531.875	532.25	527.75	533.25	531.75	530.25	536.625
D03	0	0	0	0	0	0	0	0	0	0	0	0	0	0	0	0	0	0	0	0	0	0	0	0	0	0	0	0	0	0	0	0
D04	0	0	0	0	0	0	0	0	0	0	0	0	0	0	0	0	0	0	0	0	0	0	0	0	0	0	0	0	0	0	0	0
D05	0	0	0	0	0	0	0	0	0	0	0	0	0	0	0	0	0	0	0	0	0	0	0	0	0	0	0	0	0	0	0	0
D06	533.25	536.75	536.875	534	529.625	532.5	533.125	536.875	538.625	535.25	541.375	535.125	535.5	526.5	538.75	539.375	537.125	532.875	531.875	535	533.875	542.125	534.125	539.5	539.25	535.25	535.75	536.75	536.875	534.875	530.875	536
D07	0	0	0	0	0	0	0	0	0	0	0	0	0	0	0	0	0	0	0	0	0	0	0	0	0	0	0	0	0	0	0	0
D08	531.75	538.25	534	529.125	537.125	533.125	538.875	539.375	539.625	540.625	538.375	537.625	538.5	543.75	535.5	537.25	534	536.25	536	540.5	537.75	533.5	535	539	542.25	537.25	530.125	537.625	543	542.5	538.125	533.375
D09	0	0	0	0	0	0	0	0	0	0	0	0	0	0	0	0	0	0	0	0	0	0	0	0	0	0	0	0	0	0	0	0
D10	0	0	0	0	0	0	0	0	0	0	0	0	0	0	0	0	0	0	0	0	0	0	0	0	0	0	0	0	0	0	0	0
D11	532.875	538.875	532.75	537.75	540.25	540.25	546	539.5	543.25	535.625	537.75	543.25	538.75	537.625	539.5	543.25	537.5	543.25	539.25	536.375	537	540.25	542.25	541.125	541.875	534.125	532.25	543.75	542.125	539.625	540.875	546.5
D12	536.25	543.875	545.625	542.125	535.125	544.125	545.25	542.125	539.875	545.75	538.25	540.25	538.75	545.125	551.75	543.5	539.625	547.625	540.125	544.625	539.625	544.625	547.875	540.25	542.5	545.625	542.875	544.625	546.125	540.875	543.5	541.5
D13	0	0	0	0	0	0	0	0	0	0	0	0	0	0	0	0	0	0	0	0	0	0	0	0	0	0	0	0	0	0	0	0
D14	531.75	546	539.875	545.375	542.25	537.25	548	541.625	543.375	543	543.125	538.25	546.875	543	538.75	545.875	538.375	539.125	540.75	549.75	540.375	542.75	547.125	542.25	542.375	543.375	536.5	543.25	542.625	544.75	541.125	543
D15	596.5	590.75	591.375	593.375	595.25	593.375	593.125	589.625	587.125	595.375	595.625	588.875	586	588	585	587.625	587.125	590.25	586.5	587.625	591.125	586.75	596.75	588.25	592.5	590.375	590.5	587.125	593.875	586.5	593.125	587.625
D16	541.375	540.625	539	539	542.375	541	545.25	535.5	542.25	542.375	539.625	541.5	543.875	538.125	538.125	539.625	545	541.75	538.25	541.875	541.875	543.5	538.5	540	541.875	539.125	541	537.125	542.375	545.375	539.25	544.875
D17	0	0	0	0	0	0	0	0	0	0	0	0	0	0	0	0	0	0	0	0	0	0	0	0	0	0	0	0	0	0	0	0
D18	656.25	651.875	657.375	654.875	655.625	660.5	658.625	664.125	656	650.75	655.375	653.875	658.375	655.125	653.375	656.5	660.625	651.5	651.625	657.375	651.5	657.375	656.625	652.125	655.125	659.125	659.125	654.375	661.625	654.125	659.875	655.375
D19	572.75	575.375	570.75	571.5	567	573.625	569.375	568.875	574.375	572.125	571.5	570.375	573.125	572.375	570.625	573.75	568.125	568.25	568	571.125	574.125	574.625	573.125	574	573	572.375	569.625	573	575.375	568.375	577.25	572.875
D20	515.125	521.375	513.25	519	517.5	517.375	517.5	524.125	520.25	519.875	519	519.25	518.125	522.75	518.5	517.125	515.625	521.875	518.125	515.75	521.125	512.75	524.375	518.5	523	517.625	522.375	514.75	519.375	520.5	517.5	513.375
D21	542.25	542.625	542.875	547	546.5	545	539.375	537	546.625	545.375	544	544.875	546.25	539	545.75	546.875	550.25	551.125	542.125	544.75	544	548.75	543.375	545.375	542.625	542.125	544.375	541.375	537.625	544.5	549.25	545.25
D22	522.625	523.25	524.625	523.625	522	524.125	526.5	526	521.875	522.75	525.25	521.375	519.75	522.125	521.75	522.375	521.875	527.375	525.875	516.75	526.5	530.875	521.5	523	527.25	522.5	526.375	529.5	523.25	532.125	530.375	521.75
D23	0	0	0	0	0	0	0	0	0	0	0	0	0	0	0	0	0	0	0	0	0	0	0	0	0	0	0	0	0	0	0	0
D24	0	0	0	0	0	0	0	0	0	0	0	0	0	0	0	0	0	0	0	0	0	0	0	0	0	0	0	0	0	0	0	0
E01	532.125	529	534.625	534.25	532.375	525.125	531.625	531.25	532.875	532.125	533.875	530.5	526.875	528.25	534.75	531.375	532.75	531.5	532.875	532.875	532.375	538	535	531.125	531.625	535.125	540	531.625	528.75	530.5	527.25	535.75
E02	515.25	518.625	513.375	511	517.875	519.375	513.875	517.875	518.875	514	521.625	514.625	518.875	513	516.125	522.5	516.375	522.25	516	514.5	515.5	516.375	517.875	520.5	519.125	511	523.625	513.875	517.25	521.75	528.875	520.75
E03	0	0	0	0	0	0	0	0	0	0	0	0	0	0	0	0	0	0	0	0	0	0	0	0	0	0	0	0	0	0	0	0
E04	0	0	0	0	0	0	0	0	0	0	0	0	0	0	0	0	0	0	0	0	0	0	0	0	0	0	0	0	0	0	0	0
E05	650.375	649.875	646.75	653.125	658	653.875	646.25	643.875	655.25	657.125	650.375	654.5	648.375	654.875	648	650.875	654.25	650.875	649.25	647.875	650.5	655.125	653.875	652.75	652.25	650.75	651	653.25	651.375	648.375	650.25	651.25
E06	0	0	0	0	0	0	0	0	0	0	0	0	0	0	0	0	0	0	0	0	0	0	0	0	0	0	0	0	0	0	0	0
E07	0	0	0	0	0	0	0	0	0	0	0	0	0	0	0	0	0	0	0	0	0	0	0	0	0	0	0	0	0	0	0	0
E08	0	0	0	0	0	0	0	0	0	0	0	0	0	0	0	0	0	0	0	0	0	0	0	0	0	0	0	0	0	0	0	0
E09	0	0	0	0	0	0	0	0	0	0	0	0	0	0	0	0	0	0	0	0	0	0	0	0	0	0	0	0	0	0	0	0
E10	0	0	0	0	0	0	0	0	0	0	0	0	0	0	0	0	0	0	0	0	0	0	0	0	0	0	0	0	0	0	0	0
E11	0	0	0	0	0	0	0	0	0	0	0	0	0	0	0	0	0	0	0	0	0	0	0	0	0	0	0	0	0	0	0	0
E12	560.125	558	557.375	556.625	558.75	555.5	557.5	556.75	557.25	559	551.75	558	555.25	552.25	553.875	554.25	548.375	549.125	557.75	550.875	559.375	554.5	554.25	562.125	565.25	552.625	557	552.875	552.625	556.75	559	557
E13	0	0	0	0	0	0	0	0	0	0	0	0	0	0	0	0	0	0	0	0	0	0	0	0	0	0	0	0	0	0	0	0
E14	595.125	597.25	590.75	591.625	592.375	593.25	588	595.25	588.375	593.5	592.625	597.25	591.25	593.75	590.625	592.5	586	589.875	587.875	589.625	591.5	591.75	593.25	596.25	589.125	594.875	593.25	594.75	593.875	591.5	594.25	592.125
E15	563.5	567.75	564.5	562.5	567.125	567.5	570.5	565.75	566.25	566	560.5	566	567.125	562.25	568.625	568.625	570.125	563	566.75	571.5	563.5	560.125	573	565.125	569	566	567.75	567.875	565	559.875	570.875	568.5
E16	0	0	0	0	0	0	0	0	0	0	0	0	0	0	0	0	0	0	0	0	0	0	0	0	0	0	0	0	0	0	0	0
E17	539	538.375	539.25	538.625	534.125	531.75	535.5	539.875	535.25	531.125	534.875	538.125	535.5	538.5	537.625	531.625	538.125	543.5	532.25	534.75	541.25	533.625	533	531.25	542.375	533.875	535.375	534.5	536.625	534	537	530.875
E18	0	0	0	0	0	0	0	0	0	0	0	0	0	0	0	0	0	0	0	0	0	0	0	0	0	0	0	0	0	0	0	0
E19	0	0	0	0	0	0	0	0	0	0	0	0	0	0	0	0	0	0	0	0	0	0	0	0	0	0	0	0	0	0	0	0
E20	556.25	563.875	559	558.25	558.875	556.625	557.875	559.125	556.875	561.125	559.25	558.25	563.75	564.625	559.875	564.25	564.125	554.5	555	556.125	553.5	558.25	557.625	556.25	559.875	557.875	558.75	564.75	554.25	555.5	554.625	558.5
E21	674.5	673.375	678.375	676.75	668	671.25	672.625	677.75	675.875	676.25	666.75	674.25	677.125	674.375	670.375	669.125	676.125	669.125	679.375	676.125	677.625	674.75	672	676.625	676.375	668.125	671	677.25	668.25	670.375	673.875	674.5
E22	0	0	0	0	0	0	0	0	0	0	0	0	0	0	0	0	0	0	0	0	0	0	0	0	0	0	0	0	0	0	0	0
E23	0	0	0	0	0	0	0	0	0	0	0	0	0	0	0	0	0	0	0	0	0	0	0	0	0	0	0	0	0	0	0	0
E24	0	0	0	0	0	0	0	0	0	0	0	0	0	0	0	0	0	0	0	0	0	0	0	0	0	0	0	0	0	0	0	0
F01	636	634.875	633.75	626.125	639.5	629.375	639.25	637.5	632	637.125	634.125	636.125	635.25	635.25	635.375	634	627.25	633.875	634.25	635	634.875	633.375	634.125	632.375	632.125	637.5	632.125	635.25	636.125	639.875	631.5	634
F02	608.375	602.875	607.5	612.25	604.75	607.75	601	606.75	605.75	603.625	611.125	602.25	605.25	608.375	605.25	605	600.5	607.25	602.5	607	602.625	603.5	608.375	619.375	602.125	601.625	603.25	606.125	605.875	604.125	609.625	605.375
F03	612.375	615.875	613	608	612.5	614.125	609.25	610.875	614	613.5	607.875	609.5	605.5	607.625	611.625	604.125	604.625	610.875	617.5	608.25	614.875	610.5	614	608.5	612.625	616.125	616.75	617.375	616.375	616.625	620.125	620.625
F04	587.125	586.625	579.125	580.75	584.125	579.25	583.375	585.875	582.125	578.5	579.75	580.5	582.125	584.625	580.375	581.75	582.125	580.625	584.75	575.125	586.375	584.75	579	582.5	586.375	576.25	579.875	585.125	583.375	580.75	582.625	579.375
F05	632.75	621.375	638.375	628.625	623.75	628.5	629.875	629.5	624.125	625.625	629	629.5	624.5	629.875	627.25	625.625	626	629.875	620.875	621	632.125	627.75	631.75	629.75	628.875	627.25	628.625	621.375	627.375	628.75	624.625	631.625
F06	0	0	0	0	0	0	0	0	0	0	0	0	0	0	0	0	0	0	0	0	0	0	0	0	0	0	0	0	0	0	0	0
F07	0	0	0	0	0	0	0	0	0	0	0	0	0	0	0	0	0	0	0	0	0	0	0	0	0	0	0	0	0	0	0	0
F08	467	464.875	468.5	468.75	465.125	464.875	467.875	472.625	467	469.875	466.625	470.125	469.75	468.5	464.375	467.375	472.375	476.625	472.375	470.375	466.625	471.875	463.375	469.75	467.75	467.875	465.375	467.625	468.375	467.25	469.375	464.5
F09	0	0	0	0	0	0	0	0	0	0	0	0	0	0	0	0	0	0	0	0	0	0	0	0	0	0	0	0	0	0	0	0
F10	634.375	640.625	637.75	635.875	639.5	642.625	635	641.5	639.625	643.25	633.875	639	637.375	647.125	636	643.625	637.375	635	639.375	640.25	641.5	644.375	642.625	635.375	641.875	647.125	645.25	639.625	642.375	647.375	641.5	641.125
F11	0	0	0	0	0	0	0	0	0	0	0	0	0	0	0	0	0	0	0	0	0	0	0	0	0	0	0	0	0	0	0	0
F12	661.875	660.375	661.5	652.5	661.5	663.5	660.25	662.5	659.625	652	661.375	653.375	664.125	656.25	663.5	665.5	664.625	664	663.875	660.625	663	662	664	660.625	657.125	660.125	656.25	657.125	658.625	655.375	661.75	661.75
F13	604.25	608.125	609.5	603.75	602.5	600.75	606.25	600.5	607.125	609.75	606.25	605.125	608.25	605.875	605.75	602.625	610.5	604.625	610.875	603.625	604.125	606.625	603.375	608.875	606	604.375	602.75	603.625	610	606.625	605.875	608.125
F14	0	0	0	0	0	0	0	0	0	0	0	0	0	0	0	0	0	0	0	0	0	0	0	0	0	0	0	0	0	0	0	0
F15	654.375	656.125	648.625	654.625	654.875	649.25	653.25	647.125	660.125	651.75	651.5	656.125	649.125	653.25	657.5	654.625	648.875	649.5	658.625	658.625	648.625	653.625	647.25	659.125	646	648.75	648.625	644.75	646.875	654.5	647.25	644.25
F16	0	0	0	0	0	0	0	0	0	0	0	0	0	0	0	0	0	0	0	0	0	0	0	0	0	0	0	0	0	0	0	0
F17	0	0	0	0	0	0	0	0	0	0	0	0	0	0	0	0	0	0	0	0	0	0	0	0	0	0	0	0	0	0	0	0
F18	680.375	680.5	676.875	675.125	686.875	686.375	677.875	677.5	678.375	684.125	683.75	678	684.875	683.75	686.75	681.75	682	681.5	678.125	687.375	686.5	681.875	687.625	684.875	680.875	683.875	678.625	685	682	683.25	681.125	682.125
F19	0	0	0	0	0	0	0	0	0	0	0	0	0	0	0	0	0	0	0	0	0	0	0	0	0	0	0	0	0	0	0	0
F20	672.625	673.5	672.75	673.75	677	666.125	675	676.125	668.75	678.5	669.75	670.625	672.875	670.125	675.25	666.875	675.625	672.25	672.875	671.125	674.75	676.875	671.75	669.75	678.25	671.5	669.5	675.875	672.75	672.75	679.375	670.625
F21	0	0	0	0	0	0	0	0	0	0	0	0	0	0	0	0	0	0	0	0	0	0	0	0	0	0	0	0	0	0	0	0
F22	0	0	0	0	0	0	0	0	0	0	0	0	0	0	0	0	0	0	0	0	0	0	0	0	0	0	0	0	0	0	0	0
F23	0	0	0	0	0	0	0	0	0	0	0	0	0	0	0	0	0	0	0	0	0	0	0	0	0	0	0	0	0	0	0	0
F24	0	0	0	0	0	0	0	0	0	0	0	0	0	0	0	0	0	0	0	0	0	0	0	0	0	0	0	0	0	0	0	0
G01	0	0	0	0	0	0	0	0	0	0	0	0	0	0	0	0	0	0	0	0	0	0	0	0	0	0	0	0	0	0	0	0
G02	594.375	596.5	587.5	597.75	592.875	598.125	593.875	599	596.875	600.5	596.625	597	604.375	596	596.5	594.375	605.375	599.125	599.625	596.875	598.25	600.375	598.375	599.5	600	596.75	598	604.625	596.625	595.625	603.75	600.5
G03	0	0	0	0	0	0	0	0	0	0	0	0	0	0	0	0	0	0	0	0	0	0	0	0	0	0	0	0	0	0	0	0
G04	536.75	537.875	536.375	536.375	539.75	536.25	531.375	531.25	534.875	531.875	532.25	537.125	536.5	535.875	533.75	544.375	540.25	532.125	534.875	529.125	532.625	534.5	534.375	540	533.25	533.875	537.5	532.625	524.25	534.375	537.375	537.5
G05	0	0	0	0	0	0	0	0	0	0	0	0	0	0	0	0	0	0	0	0	0	0	0	0	0	0	0	0	0	0	0	0
G06	526.375	524.25	527.875	522.5	527.125	527.375	527.25	517.125	522.375	531.25	524.375	524.125	532.5	527	522.125	525	521.75	519.75	531.75	528.5	526.75	526.75	529.125	523	525.5	521.5	525.375	527.875	524	520.75	523.75	522.25
G07	0	0	0	0	0	0	0	0	0	0	0	0	0	0	0	0	0	0	0	0	0	0	0	0	0	0	0	0	0	0	0	0
G08	525.125	522	520.375	523.375	522.25	526.625	531.375	524.125	526.25	530.875	522.875	521.25	523.125	524.5	519.625	516	522.875	523.375	522.375	518.875	527.25	529.875	517.75	526.25	525.375	521.375	527.25	527.25	527.875	523	521.625	520
G09	547.5	546.625	542.75	547.25	544.25	544	544.75	543.375	547.125	544.125	546	550.75	547.625	549.5	542.5	548.625	549	548.625	544.625	542.25	544.125	546	544.5	542.375	550.375	554.125	541.875	538.125	539.375	543.375	542.875	547.75
G10	610.5	616.75	612.125	615.375	614.375	617.875	612.125	615.125	611.125	615	615.375	615	614.375	612.5	619.875	610.625	614.75	616.25	613.875	615.625	616.125	620.625	612.75	617.875	615.25	621.75	618	613.125	614.875	613.5	614	611.125
G11	0	0	0	0	0	0	0	0	0	0	0	0	0	0	0	0	0	0	0	0	0	0	0	0	0	0	0	0	0	0	0	0
G12	0	0	0	0	0	0	0	0	0	0	0	0	0	0	0	0	0	0	0	0	0	0	0	0	0	0	0	0	0	0	0	0
G13	0	0	0	0	0	0	0	0	0	0	0	0	0	0	0	0	0	0	0	0	0	0	0	0	0	0	0	0	0	0	0	0
G14	545.625	546.375	553.125	547	539.625	542.25	539.75	542.625	547.25	545.375	545.125	542.875	545.875	542.5	544.25	545.125	545.125	549.125	544.5	546.25	545	547.25	545.125	539.25	551	542.875	543.875	546.5	551.875	545.25	546.25	539.875
G15	0	0	0	0	0	0	0	0	0	0	0	0	0	0	0	0	0	0	0	0	0	0	0	0	0	0	0	0	0	0	0	0
G16	0	0	0	0	0	0	0	0	0	0	0	0	0	0	0	0	0	0	0	0	0	0	0	0	0	0	0	0	0	0	0	0
G17	626.5	626.5	625.625	632.5	626.5	625.375	632.5	624.375	627.125	625.625	625.5	626.25	628.875	626.5	627.25	628.875	626	628.125	624.375	628.75	630.375	633.125	631.5	625.625	633.5	625.25	624.75	627.75	625	635.25	630.625	629.875
G18	477.625	472.375	482	481.125	473.75	473.25	473.375	480.75	480.75	476.875	474.625	473.125	474.5	477.875	480.125	478	475.75	477.125	478.5	479.125	479.625	477.375	479.25	478.75	478.125	482.5	481.375	482.625	480.625	483	481.75	478.125
G19	0	0	0	0	0	0	0	0	0	0	0	0	0	0	0	0	0	0	0	0	0	0	0	0	0	0	0	0	0	0	0	0
G20	605.75	596	602.375	604.5	605.625	606.5	607.375	608.125	602.5	597.875	599.625	602.125	603.5	602.625	605.875	606.875	595.875	602.25	602.375	603.5	606	607.375	604.25	606.25	605.25	601	604	607.75	604.375	606.875	599.25	599.5
G21	510	507.875	509.625	506.875	509.75	505.125	508.75	506.875	508.75	504.125	504.875	508.75	502.625	508.75	501.875	506.5	507.75	509.875	511.25	501.75	510.25	508.875	505.75	508.25	509.75	511.5	511.625	517.75	509.625	505.625	509.5	509.375
G22	0	0	0	0	0	0	0	0	0	0	0	0	0	0	0	0	0	0	0	0	0	0	0	0	0	0	0	0	0	0	0	0
G23	0	0	0	0	0	0	0	0	0	0	0	0	0	0	0	0	0	0	0	0	0	0	0	0	0	0	0	0	0	0	0	0
G24	0	0	0	0	0	0	0	0	0	0	0	0	0	0	0	0	0	0	0	0	0	0	0	0	0	0	0	0	0	0	0	0
H01	607.625	601.25	603.875	600.875	610.125	609.875	604.875	611.875	602	607.5	607.875	609.5	606.5	603	602.625	603.375	607.125	607.75	607.375	607	603	605.125	606.25	606.375	601.125	604.25	612.5	605.25	606.625	607.5	615	611.125
H02	0	0	0	0	0	0	0	0	0	0	0	0	0	0	0	0	0	0	0	0	0	0	0	0	0	0	0	0	0	0	0	0
H03	530.375	534	535.375	535.125	530.25	529.75	533.375	532.5	526.75	533.5	527	532.625	538.25	530.375	532.375	539	535.5	533.375	536.125	532	531.875	531.5	533	537	532.5	534.25	529.875	531.875	531	536.75	530	534.5
H04	536.625	531.75	535.375	536.75	536.625	538.25	535.125	541.375	540.25	536.25	536.75	534.375	540.5	539	531.125	530.375	538.375	535.25	537.75	539.375	543.125	539.625	540.125	542.5	532	539.5	535.125	539	536.125	539.25	540.5	539.5
H05	597.875	598.875	599.375	596.125	597.25	595	598.75	598.125	598.875	600	596.375	593.5	592.375	594.125	596.125	600.625	595.25	592.25	598.5	602.125	594.625	595.75	596.125	594.375	596.25	597.75	598.75	596.5	595.125	592.75	595.125	593.5
H06	0	0	0	0	0	0	0	0	0	0	0	0	0	0	0	0	0	0	0	0	0	0	0	0	0	0	0	0	0	0	0	0
H07	0	0	0	0	0	0	0	0	0	0	0	0	0	0	0	0	0	0	0	0	0	0	0	0	0	0	0	0	0	0	0	0
H08	482.5	484.875	483	483.875	483.375	487.625	481.25	482.5	482.75	478.375	483.5	478	487.5	488	479.75	484.25	481.75	485.75	485	486	485.75	484.25	482.375	486.625	489.375	484.625	487.625	482.75	484.625	481.625	485.125	483.5
H09	542.75	543.75	540.375	540.625	540.5	539.75	536.875	540	539.625	539.875	545.25	543	541.625	540.5	541.5	540.375	540.5	534.375	535.75	545	540.375	542.875	542.375	538.75	541.625	539.25	538	541.875	540.5	540.625	538.125	541.5
H10	0	0	0	0	0	0	0	0	0	0	0	0	0	0	0	0	0	0	0	0	0	0	0	0	0	0	0	0	0	0	0	0
H11	650.75	650.5	639.625	654	649.75	648.125	651.875	643.125	642.375	646.375	652.75	651.5	640.625	646	644.625	646.5	646.125	652.875	645.875	642.5	639.625	645.875	643.375	646.75	642.375	642.125	643.25	647.125	645.625	643.875	652	646.375
H12	0	0	0	0	0	0	0	0	0	0	0	0	0	0	0	0	0	0	0	0	0	0	0	0	0	0	0	0	0	0	0	0
H13	649.75	648.875	653.75	644	646.375	649.375	649.125	647.125	654.625	646.375	652.5	656	651.375	652	650.875	650.5	654.5	656.5	653.75	646.75	651.5	650.25	654	652.125	655.25	647.25	652.625	656.5	655.5	656.125	652.5	654.875
H14	0	0	0	0	0	0	0	0	0	0	0	0	0	0	0	0	0	0	0	0	0	0	0	0	0	0	0	0	0	0	0	0
H15	623.625	626.75	624.875	625	625.5	629.375	626.75	625.875	628.25	624	626	624.875	619.125	629	626.625	625.875	629.25	626.5	632.5	623.75	622.25	631.625	624.5	621.5	628.75	632.625	625.5	625.875	632.5	624.25	629.25	627.25
H16	658.625	655.875	658.625	660.125	661.125	656.875	662	667.375	658.375	659	661.625	664.5	661.875	657.25	667.875	656.375	663	667.25	663.75	658.625	659	662	664.5	666	667.625	668	659.625	670.125	659	656.5	659.125	661.25
H17	548.125	550.375	546.25	547.5	548.625	545.5	548.125	544.75	549.75	547.375	545.25	547.875	550.375	546.75	547.25	549.25	549.375	546.375	547.625	541.875	544.625	548.25	545.375	550.125	548	546.75	552.25	548	551.75	544.75	552.75	545.75
H18	549.5	548.125	550.5	552.625	548.375	551.5	552.625	554.75	551	556.125	552.125	548.5	552.625	546.25	555.625	553.125	544.125	550.125	548	552.875	557.25	552.75	549.875	552	551.125	543.75	551.375	556	553.75	553.125	544.375	552.25
H19	0	0	0	0	0	0	0	0	0	0	0	0	0	0	0	0	0	0	0	0	0	0	0	0	0	0	0	0	0	0	0	0
H20	0	0	0	0	0	0	0	0	0	0	0	0	0	0	0	0	0	0	0	0	0	0	0	0	0	0	0	0	0	0	0	0
H21	0	0	0	0	0	0	0	0	0	0	0	0	0	0	0	0	0	0	0	0	0	0	0	0	0	0	0	0	0	0	0	0
H22	0	0	0	0	0	0	0	0	0	0	0	0	0	0	0	0	0	0	0	0	0	0	0	0	0	0	0	0	0	0	0	0
H23	0	0	0	0	0	0	0	0	0	0	0	0	0	0	0	0	0	0	0	0	0	0	0	0	0	0	0	0	0	0	0	0
H24	0	0	0	0	0	0	0	0	0	0	0	0	0	0	0	0	0	0	0	0	0	0	0	0	0	0	0	0	0	0	0	0
I01	0	0	0	0	0	0	0	0	0	0	0	0	0	0	0	0	0	0	0	0	0	0	0	0	0	0	0	0	0	0	0	0
I02	0	0	0	0	0	0	0	0	0	0	0	0	0	0	0	0	0	0	0	0	0	0	0	0	0	0	0	0	0	0	0	0
I03	449.125	450.25	449.5	447.125	449.375	447.625	444.75	449	445.375	448.875	446.375	448.75	446.375	453.875	447.625	451.125	445	453.25	449.5	443.875	451.875	451.125	454.5	448.25	452.75	449.375	451.5	448.375	446.75	447.125	454.25	451.625
I04	537.25	532.5	534.875	533.25	536.125	535	533.25	535.875	535.75	537.125	537.625	542.75	536.75	532.375	542.75	536.75	532	539.375	528.875	532.625	534.75	531.25	539.375	535.875	540	538.25	534.5	537.25	535	537.625	533.125	536.75
I05	0	0	0	0	0	0	0	0	0	0	0	0	0	0	0	0	0	0	0	0	0	0	0	0	0	0	0	0	0	0	0	0
I06	536.75	532.75	531.75	532.125	528.375	531.625	536.375	536.25	536.5	533.875	538	536	532	535.875	530.75	532.625	530.375	533.125	537.75	531.25	533.375	531.625	532.25	535.625	534.75	532.5	540.875	533.625	536.625	533.125	534.25	528.625
I07	541.5	535.75	539.625	541	538.375	537.5	539.625	543.375	534.125	534.875	544.75	539.75	541	541	537.75	537.75	539.125	537.875	536.75	537.25	546.25	535.75	540.375	539.75	537.625	541	543.375	534.5	541.125	541.25	537.25	544.25
I08	531.5	526.125	519.5	529.75	523.625	532	533.875	527.875	525.875	527.5	527.5	528.375	531	525.125	533	529.125	527.125	521.375	528.875	530.125	531.125	533.625	525	528.875	535.75	522.625	531.75	527.875	526.625	533.375	526.875	529.125
I09	570.375	578	574.375	567.875	574.125	575.125	571.75	573.375	576.375	564.25	571	574.75	574.5	575.625	572.625	575.25	569.25	571.125	569.5	568.75	569.125	569.125	576	573.125	573.125	573.25	577.375	570.625	577.125	574.625	576.375	572.5
I10	531.375	536	533.625	539.625	537.375	533.25	537.25	532.25	536	526.75	532.125	534.125	536.25	535.375	537.25	538.25	539.625	536.375	539.125	534.625	532.375	533.75	540.125	539	533.5	542.125	534.375	537.75	537.25	538.625	536.875	542.25
I11	0	0	0	0	0	0	0	0	0	0	0	0	0	0	0	0	0	0	0	0	0	0	0	0	0	0	0	0	0	0	0	0
I12	0	0	0	0	0	0	0	0	0	0	0	0	0	0	0	0	0	0	0	0	0	0	0	0	0	0	0	0	0	0	0	0
I13	539.5	541	541.25	543.5	535.5	538.625	539.375	543.75	541.75	541.25	545.75	543.5	542.625	536.5	545.5	549	544.75	542.75	543.5	535.375	541.625	546.875	543.625	544.5	542.25	541.375	539.625	542.625	544.875	539.875	542.5	542.125
I14	543.625	552.125	556.375	543.5	544.5	549.375	553.5	541.875	552.75	541.875	548.5	546.875	547.625	555.5	552.125	545.625	547.25	549.75	548	544.75	545.5	548.5	545.25	551.5	549.125	549.625	546.125	554.125	551.375	547	547.875	549.375
I15	553.375	548.75	542.75	550.25	544.125	545.25	549.5	545	551.25	547.125	543.125	541.5	552.25	549.25	550.25	552.75	545.25	548.875	544.375	546.875	547.125	546.5	553.875	542	545.375	546	550	552.375	550.125	544.25	550.75	549
I16	555.375	556.5	559.625	561.25	559.25	556.375	555.75	558.625	553.125	555.625	556.75	560.625	557.375	559.25	561	558.625	560.625	551.25	557.875	559.5	554.5	562.625	556.875	561.125	551.375	562.125	559.25	555.25	549.125	556.875	557.125	554.5
I17	534.25	538.875	531.5	538.875	537.375	531.75	534	532.875	537.875	535.375	538.25	535.5	540.625	534.125	541.375	529.125	535.375	533.25	536.5	536.75	535.25	536.75	529.25	529.75	536.25	533.125	537.125	538.875	537	535.125	532.5	535.875
I18	653.25	654.125	662.875	650.875	657.125	655	660.375	651.5	655.75	665	653.375	664.75	655.25	667.625	659	663.625	660.375	662.25	652.75	656.125	662.625	659.5	662.75	659.125	666.25	656.375	659.25	655.25	665.375	663.125	663.625	657
I19	558.125	555.5	555.875	561.125	551.875	561.625	560.625	559.75	559.25	565.125	565.125	558.375	558.125	554.375	561.625	560.25	567.25	561.25	556.875	556.5	559.25	564.625	558.875	559.375	561.875	569.375	560.5	563.5	561	560.375	561.25	561.875
I20	523.25	523.75	526.25	525.625	531.25	521.625	527.125	523.125	529.75	523.5	523.875	524.75	523.625	523.5	520.5	525.5	525.375	529.5	524.75	524	524.375	526.75	526.625	520	523.875	527.375	521.375	521.75	523.5	522.125	517.375	522.25
I21	491.875	499.625	494.75	492.125	491.75	493.875	493.5	493.125	494.75	500	497.625	497.125	499	497.25	494.75	495.625	492.75	498	495.25	495.875	494.875	497.625	495	494	497.25	495	495.625	498.75	494.625	487.5	492.125	497
I22	0	0	0	0	0	0	0	0	0	0	0	0	0	0	0	0	0	0	0	0	0	0	0	0	0	0	0	0	0	0	0	0
I23	0	0	0	0	0	0	0	0	0	0	0	0	0	0	0	0	0	0	0	0	0	0	0	0	0	0	0	0	0	0	0	0
I24	0	0	0	0	0	0	0	0	0	0	0	0	0	0	0	0	0	0	0	0	0	0	0	0	0	0	0	0	0	0	0	0
J01	581.625	578.625	577.5	578	575.625	578	573	579.625	582.375	580.875	571.375	578.25	573.75	572.375	581.5	582.375	578.125	582.75	578	574.625	576.875	580	582.875	581.5	580.375	582.125	571.75	575.125	579.5	576.375	574.875	581.875
J02	501.875	502.25	501.125	501	508.25	499.25	501.125	499.5	500.125	502	504	501.75	496.5	505.625	498.75	507	506.875	504.75	503.25	506	498.375	507.5	500.25	506.25	501.875	500.875	504	498.375	502.875	500	499.25	506
J03	525.875	529.75	536	534.875	535.25	536.125	526.5	529.5	531.125	536.375	533.375	533.625	535.25	532.125	532.875	535.75	528.875	532.875	533.375	532.25	534.375	536	532.375	535.625	533.25	537.625	537.125	534.375	535.125	533.875	535	536.375
J04	525	526.875	525.375	528.75	525.375	525.125	522.125	529	529	523.5	529.25	531.125	528	525.375	527.5	525	525.5	526.5	527.5	528.25	534	529.875	523.125	528.5	528.75	528.875	518.875	525.75	531.625	527.875	526.875	533.375
J05	617	626.25	623.625	623.5	624.25	619.25	619.875	624.125	632	628	633.375	622.625	622.125	623.625	613.625	621.875	625.75	625.125	622.5	626.625	625.25	620.25	619.75	623.875	622.125	623.875	627.75	622	617.5	618	623.625	627.75
J06	530.125	524.75	530.625	532	528.875	532.375	530.625	529.375	534.375	534.25	532	535.375	533.125	527.625	528.875	529.625	534.25	528.75	529	532.375	527.875	532.125	531.875	531.5	532	531.75	530.5	532	535.625	533.875	529.625	529.75
J07	535	532.5	529.5	533.625	542.25	536.25	532.5	530.25	531.125	532.25	531.5	535.375	540.5	531.625	531.875	529.375	532.5	537.25	534.375	531.625	535.25	532.5	530.875	531.5	537.125	529.375	534.875	533.75	532.875	535	532.875	532.5
J08	0	0	0	0	0	0	0	0	0	0	0	0	0	0	0	0	0	0	0	0	0	0	0	0	0	0	0	0	0	0	0	0
J09	0	0	0	0	0	0	0	0	0	0	0	0	0	0	0	0	0	0	0	0	0	0	0	0	0	0	0	0	0	0	0	0
J10	531.875	532	534.625	534.25	538.125	538.625	534	531.625	540.125	531.5	534.75	534.5	535.875	534.125	536.125	533.75	536.375	536.875	534	539.5	535.875	531	532.875	539.25	528	530.625	533.375	538.875	536.5	535.25	538.75	536.875
J11	541.5	546.75	539.5	538.375	544.75	542.5	541.5	545.25	541	537.75	541.5	546.25	538.875	541.125	541.75	541.25	538.5	543.25	547.25	541.625	543.75	544	543.125	543.875	539.375	540	542.25	546.25	541.75	542.625	542.875	547.75
J12	0	0	0	0	0	0	0	0	0	0	0	0	0	0	0	0	0	0	0	0	0	0	0	0	0	0	0	0	0	0	0	0
J13	522.875	521.375	525.875	523.75	518	520.625	527.75	525.5	522	522.375	522.875	527	522.75	526	525.125	528.875	525.125	522.125	521.875	521.25	528.625	523.625	521.125	528.25	527	526	526.125	526.5	527.75	527.375	526.875	528.125
J14	486.625	476.125	484.875	482.875	484.375	484.625	487.5	485	481.625	489.875	484.875	488.875	483.25	487.875	486.625	481.125	480.625	485.5	490.75	486.875	481	482.625	485.25	484.25	489.375	485.25	488.5	483.875	483	480	485.625	490.125
J15	534.5	548.875	548.125	548.25	546.375	543.75	546.5	546.5	546.125	549.625	550.375	553.125	551.875	547	546.25	549.5	544.875	546.75	544.75	547	545.25	548.25	549.375	543.875	552.875	548	545.5	550.125	556.75	550.75	556.125	551.25
J16	0	0	0	0	0	0	0	0	0	0	0	0	0	0	0	0	0	0	0	0	0	0	0	0	0	0	0	0	0	0	0	0
J17	0	0	0	0	0	0	0	0	0	0	0	0	0	0	0	0	0	0	0	0	0	0	0	0	0	0	0	0	0	0	0	0
J18	0	0	0	0	0	0	0	0	0	0	0	0	0	0	0	0	0	0	0	0	0	0	0	0	0	0	0	0	0	0	0	0
J19	0	0	0	0	0	0	0	0	0	0	0	0	0	0	0	0	0	0	0	0	0	0	0	0	0	0	0	0	0	0	0	0
J20	0	0	0	0	0	0	0	0	0	0	0	0	0	0	0	0	0	0	0	0	0	0	0	0	0	0	0	0	0	0	0	0
J21	0	0	0	0	0	0	0	0	0	0	0	0	0	0	0	0	0	0	0	0	0	0	0	0	0	0	0	0	0	0	0	0
J22	0	0	0	0	0	0	0	0	0	0	0	0	0	0	0	0	0	0	0	0	0	0	0	0	0	0	0	0	0	0	0	0
J23	0	0	0	0	0	0	0	0	0	0	0	0	0	0	0	0	0	0	0	0	0	0	0	0	0	0	0	0	0	0	0	0
J24	0	0	0	0	0	0	0	0	0	0	0	0	0	0	0	0	0	0	0	0	0	0	0	0	0	0	0	0	0	0	0	0
K01	534.25	531.375	534.625	532.5	534.125	534.625	531.375	526.75	538.75	535.75	528.375	536.375	529.5	537	535.625	528.75	531	532.25	533.875	535.375	531.25	537.625	538.75	535.125	528.125	534.375	533.375	536.375	535.75	529.875	538.375	535.5
K02	0	0	0	0	0	0	0	0	0	0	0	0	0	0	0	0	0	0	0	0	0	0	0	0	0	0	0	0	0	0	0	0
K03	0	0	0	0	0	0	0	0	0	0	0	0	0	0	0	0	0	0	0	0	0	0	0	0	0	0	0	0	0	0	0	0
K04	0	0	0	0	0	0	0	0	0	0	0	0	0	0	0	0	0	0	0	0	0	0	0	0	0	0	0	0	0	0	0	0
K05	0	0	0	0	0	0	0	0	0	0	0	0	0	0	0	0	0	0	0	0	0	0	0	0	0	0	0	0	0	0	0	0
K06	460.125	466.75	463.625	465.375	460.875	462.125	461	462.5	462	456.75	465.375	462.375	466.875	464.875	459.25	466.5	462.75	465.875	461.5	466.625	460.375	458.375	463.75	463.75	462.25	463.5	467.75	464.375	467	461.875	458.125	462.125
K07	534.625	535	532.875	537.125	537.375	533.5	534.875	536.25	534.875	538.25	541.5	537.125	532.125	534	537.625	536	541.5	535.875	532.5	533.625	541.375	535.5	535.125	536.875	530.75	542.5	539	540.5	533.875	536.375	536.5	537.875
K08	647.625	648.375	649.25	645.625	648.875	649.375	643.75	652.875	640	647.25	642.375	640.5	641	638.625	646.75	649.875	642.875	649.25	650.875	646.875	644.5	645	644.5	645.375	645	652.75	646.875	645.125	652.5	644.875	648.25	639.625
K09	0	0	0	0	0	0	0	0	0	0	0	0	0	0	0	0	0	0	0	0	0	0	0	0	0	0	0	0	0	0	0	0
K10	0	0	0	0	0	0	0	0	0	0	0	0	0	0	0	0	0	0	0	0	0	0	0	0	0	0	0	0	0	0	0	0
K11	0	0	0	0	0	0	0	0	0	0	0	0	0	0	0	0	0	0	0	0	0	0	0	0	0	0	0	0	0	0	0	0
K12	541.75	542.875	538.5	543.125	542.125	541.5	540.375	544	544.125	541	538.125	542.625	543.75	542.625	543.875	537.75	541.875	543.875	537.125	552.125	541.125	545.75	539.5	545.125	543.375	543.75	542.625	548.625	546.875	540.375	545	543.875
K13	0	0	0	0	0	0	0	0	0	0	0	0	0	0	0	0	0	0	0	0	0	0	0	0	0	0	0	0	0	0	0	0
K14	0	0	0	0	0	0	0	0	0	0	0	0	0	0	0	0	0	0	0	0	0	0	0	0	0	0	0	0	0	0	0	0
K15	0	0	0	0	0	0	0	0	0	0	0	0	0	0	0	0	0	0	0	0	0	0	0	0	0	0	0	0	0	0	0	0
K16	559.5	564.625	560.75	562.75	559	561.375	561.25	564	557.5	564.625	560.375	564.375	561.375	563.25	560.875	563.625	564.125	559.125	561.75	565.625	561.875	560.625	561.375	566.125	560.75	561	560.375	566.125	562	565.5	563.875	563.25
K17	0	0	0	0	0	0	0	0	0	0	0	0	0	0	0	0	0	0	0	0	0	0	0	0	0	0	0	0	0	0	0	0
K18	576	578.625	575.625	576.375	581.75	573.25	580	577.875	579.625	581.5	571.5	581.125	580.75	576.75	581.125	577.5	580.75	576.125	576.25	577.75	575.125	579.25	577	577.875	582.5	574.5	579.375	573.375	580.125	581	573.125	578.5
K19	561.5	560	559	558.375	564.5	562.875	559.875	561	563.375	564.25	565	556.125	560.625	565.5	562.75	557.125	563.875	567.375	558.75	560.625	564	558.375	563.875	566.125	565.125	559.5	563.875	557.5	569	561.25	561.5	560.375
K20	532.375	533.625	533.375	533.25	532.125	529	536.875	533.5	532.75	529.375	531.375	532.625	536.375	537.5	538.375	531.625	534.25	527.375	534.375	532.75	537	533.375	532.875	539.875	534.25	538.625	526.75	525.625	531.625	530.375	531.25	530.25
K21	572.375	568.125	565.5	570.5	573.875	572	562.25	569.625	570.875	576.625	572.875	576.375	574.375	574.5	574	572.625	572.75	572.875	564.875	572.875	569.875	573.25	571.125	568.25	565.125	571.25	571.25	570.625	574.625	569.25	572.5	575.125
K22	566.125	561.25	562.375	563.25	561.875	562.875	564.125	562.375	567.25	562.75	566.625	565.75	567	564.125	564.125	565	564.25	567.875	558.625	563.5	569.625	560.625	561	568.25	561	566.5	563.125	568.125	560.375	569	565.625	563.125
K23	0	0	0	0	0	0	0	0	0	0	0	0	0	0	0	0	0	0	0	0	0	0	0	0	0	0	0	0	0	0	0	0
K24	0	0	0	0	0	0	0	0	0	0	0	0	0	0	0	0	0	0	0	0	0	0	0	0	0	0	0	0	0	0	0	0
L01	0	0	0	0	0	0	0	0	0	0	0	0	0	0	0	0	0	0	0	0	0	0	0	0	0	0	0	0	0	0	0	0
L02	527.5	529.125	526.75	532.375	531.375	527.125	531.25	535.625	525.25	533.5	533.375	529.25	532.5	528.625	527.875	525.5	520.625	524.625	525.125	529	526	527.75	528.75	528.125	527.625	530.375	528	529.5	529.25	528.625	527.875	532
L03	0	0	0	0	0	0	0	0	0	0	0	0	0	0	0	0	0	0	0	0	0	0	0	0	0	0	0	0	0	0	0	0
L04	513.625	521.5	518.875	519.75	515	517.25	522.5	520.5	518.875	515.625	522.75	520	517.125	516.625	522.25	521.5	520.625	520.125	516.25	518.75	520.875	518.375	518.75	516.625	523.125	518.5	514	521.875	522.375	516	515.875	519
L05	445.5	448.875	441.5	440.75	440.25	443	443.375	439.25	442.75	446	443.875	438.75	449.125	441.875	433.625	438.75	444.75	442.25	444.625	442.375	442.125	442.625	443.75	440.5	441.875	444.5	442.375	443.875	441.75	441.875	444.125	441.875
L06	535.375	532.5	538.875	538	541.125	531.5	538.875	538.375	534.375	540	536.25	540	541.875	537.375	541.25	530.5	540.375	539.625	537.875	539.5	538.75	541.125	535.375	536.75	537.625	537	536	540.25	536.5	537	540	538.5
L07	687.375	684.25	690	690.875	688.875	684	696.625	685.875	693	685.375	691.25	686.25	687	686.125	686.625	696.625	687.875	686.5	686.875	686.625	689.875	684.125	685.625	693.625	684.75	687.375	684.25	689.625	686.5	690.625	693.125	686.75
L08	0	0	0	0	0	0	0	0	0	0	0	0	0	0	0	0	0	0	0	0	0	0	0	0	0	0	0	0	0	0	0	0
L09	0	0	0	0	0	0	0	0	0	0	0	0	0	0	0	0	0	0	0	0	0	0	0	0	0	0	0	0	0	0	0	0
L10	0	0	0	0	0	0	0	0	0	0	0	0	0	0	0	0	0	0	0	0	0	0	0	0	0	0	0	0	0	0	0	0
L11	657.5	670.125	666.625	667.875	666.75	667.25	663.875	664.25	667.625	669.25	663.75	658.125	664.125	667.75	663.375	669.25	666.5	667.875	669.5	667.375	663	665.25	671.75	667.375	662.375	666.875	669.25	667.625	668.375	667.625	669.75	670.875
L12	521.875	520.875	528.375	524.625	526.5	520.875	522.5	525.25	523.875	520.75	522.25	524.125	522	515.625	520.875	520.75	523.75	521	523.625	521.875	525.75	521.75	525.5	521.75	519.5	520.5	522.25	528.25	525.25	523.625	524.5	524.25
L13	0	0	0	0	0	0	0	0	0	0	0	0	0	0	0	0	0	0	0	0	0	0	0	0	0	0	0	0	0	0	0	0
L14	0	0	0	0	0	0	0	0	0	0	0	0	0	0	0	0	0	0	0	0	0	0	0	0	0	0	0	0	0	0	0	0
L15	0	0	0	0	0	0	0	0	0	0	0	0	0	0	0	0	0	0	0	0	0	0	0	0	0	0	0	0	0	0	0	0
L16	0	0	0	0	0	0	0	0	0	0	0	0	0	0	0	0	0	0	0	0	0	0	0	0	0	0	0	0	0	0	0	0
L17	0	0	0	0	0	0	0	0	0	0	0	0	0	0	0	0	0	0	0	0	0	0	0	0	0	0	0	0	0	0	0	0
L18	534.125	531.125	531.875	533.875	534.5	534.25	530.25	530	530.5	531.125	530	533.625	532.375	530.75	527.5	533.875	534.75	532.625	534	532.5	529.375	533	530.5	524	530.125	534.5	533.875	537.625	531.375	531.125	524.75	537
L19	595.375	596.375	596.5	589.375	594.25	597.25	595.5	591.625	590.75	588.5	590.5	596.625	590.375	595	595.375	595	590.875	590.75	592.25	591.25	593	590.125	591.125	597.25	598	592.875	587	596	591.25	592.375	592.875	590.125
L20	0	0	0	0	0	0	0	0	0	0	0	0	0	0	0	0	0	0	0	0	0	0	0	0	0	0	0	0	0	0	0	0
L21	702.5	703.75	712.25	704.25	712.5	703.875	704.625	706.125	702.375	708.625	708	708.5	708.375	705.75	710.875	704.125	703.375	704	709.25	705.625	709.5	709.625	710.5	701.125	707.75	707.625	702.5	700.625	707.75	708.5	707	706.125
L22	0	0	0	0	0	0	0	0	0	0	0	0	0	0	0	0	0	0	0	0	0	0	0	0	0	0	0	0	0	0	0	0
L23	0	0	0	0	0	0	0	0	0	0	0	0	0	0	0	0	0	0	0	0	0	0	0	0	0	0	0	0	0	0	0	0
L24	0	0	0	0	0	0	0	0	0	0	0	0	0	0	0	0	0	0	0	0	0	0	0	0	0	0	0	0	0	0	0	0
M01	0	0	0	0	0	0	0	0	0	0	0	0	0	0	0	0	0	0	0	0	0	0	0	0	0	0	0	0	0	0	0	0
M02	0	0	0	0	0	0	0	0	0	0	0	0	0	0	0	0	0	0	0	0	0	0	0	0	0	0	0	0	0	0	0	0
M03	527.75	527.75	531	526.375	527.875	528.125	525.75	520.75	526.375	529.75	525.125	528.875	529.125	525.75	521.75	525.75	529.5	530.375	520.25	526.5	527.625	520.375	527.5	528.125	530	525.5	526.625	521.5	529	528.375	523.75	526.625
M04	537.375	529.75	535.625	536.125	534.25	542	533.75	531.75	539.375	531.625	538.875	532.125	531.375	536.375	532.75	532.375	539.5	534.75	537.875	530	529.75	538.5	532.5	538.125	536.125	534	534.125	533.125	535.125	534.75	533.75	535.75
M05	0	0	0	0	0	0	0	0	0	0	0	0	0	0	0	0	0	0	0	0	0	0	0	0	0	0	0	0	0	0	0	0
M06	0	0	0	0	0	0	0	0	0	0	0	0	0	0	0	0	0	0	0	0	0	0	0	0	0	0	0	0	0	0	0	0
M07	554.875	557.375	560.625	555.125	556.5	547.75	549.75	559.5	555.5	560.875	561.375	554.875	558.375	558.875	560.75	556	557	560.625	559	561.625	558.5	557.125	562	564.5	563.25	557.375	559.625	554.125	560.125	555.375	560.625	555.125
M08	556	553.25	548.75	550	555.625	554.375	551.875	555.125	550	554.25	547.625	556.75	552.375	552.25	554	555	554.25	550.75	547.75	554.125	549.875	550.125	553.875	552.25	552.125	551.125	551.5	550.5	552.5	550.375	550.375	556.25
M09	545.875	539.125	548	545.625	549.875	541.5	548.125	542.625	545.25	547.625	550	542.625	540.625	545.75	542.875	546.25	537.875	544.375	542.375	543.25	544.25	548.875	542.375	548.25	545.125	543.5	537.875	547.75	544.875	544.875	547.625	543.5
M10	544.25	548	539.875	550.25	550.625	551.375	545.625	542.75	547.625	549.125	545.125	546.25	548.125	550.5	547.375	547	546.875	547	542.875	545.25	541.5	544.375	547.375	546	552	542.25	552.25	540	547.625	543.875	547.25	549.375
M11	552.5	538.625	546	545.125	548.75	545.375	543.375	547.5	547.375	544.375	547.875	553.125	549.25	553.125	552.5	547.75	544	555.625	543.875	548.75	549.25	543.375	553.25	550.25	549	548.375	550	546.25	549.375	546.625	545.75	548
M12	547.5	543	550.625	548	545.125	548.5	543.75	542.75	545	544.625	544.5	544.875	545.625	542.75	544.625	547.625	540	543.625	547.125	547.75	545.625	549.625	546.125	543.625	546.625	548.875	551.75	542.875	548.125	544.25	547.625	547.125
M13	0	0	0	0	0	0	0	0	0	0	0	0	0	0	0	0	0	0	0	0	0	0	0	0	0	0	0	0	0	0	0	0
M14	0	0	0	0	0	0	0	0	0	0	0	0	0	0	0	0	0	0	0	0	0	0	0	0	0	0	0	0	0	0	0	0
M15	547.25	545	548.25	544.625	539.875	546.75	549.375	545.75	543.875	545.875	551.125	543.875	543.25	546.125	545.125	551.25	549.625	548.625	542.125	546.625	548.5	547.125	544.5	548	546.5	547.75	544.875	545.5	545.375	544.375	545.375	541.875
M16	537.875	543.5	546	545.75	541.625	544	542.125	548.125	544.125	543.25	540.75	548.625	544.25	543.875	542.25	549	546.75	543.875	543.875	542.5	544.625	538.375	545.75	544.625	546.625	541.25	547.125	541.25	540.25	542.875	538.75	542
M17	567.875	563.125	561	559.5	561.625	561.75	565	556.25	559.75	563.125	561.25	564.375	563.5	564.875	563.625	562.5	562.75	560.25	564.875	564	561	562.875	562.375	563.25	566.125	561.5	564.625	558.75	561.375	563.5	562.125	561.75
M18	0	0	0	0	0	0	0	0	0	0	0	0	0	0	0	0	0	0	0	0	0	0	0	0	0	0	0	0	0	0	0	0
M19	0	0	0	0	0	0	0	0	0	0	0	0	0	0	0	0	0	0	0	0	0	0	0	0	0	0	0	0	0	0	0	0
M20	0	0	0	0	0	0	0	0	0	0	0	0	0	0	0	0	0	0	0	0	0	0	0	0	0	0	0	0	0	0	0	0
M21	0	0	0	0	0	0	0	0	0	0	0	0	0	0	0	0	0	0	0	0	0	0	0	0	0	0	0	0	0	0	0	0
M22	0	0	0	0	0	0	0	0	0	0	0	0	0	0	0	0	0	0	0	0	0	0	0	0	0	0	0	0	0	0	0	0
M23	0	0	0	0	0	0	0	0	0	0	0	0	0	0	0	0	0	0	0	0	0	0	0	0	0	0	0	0	0	0	0	0
M24	0	0	0	0	0	0	0	0	0	0	0	0	0	0	0	0	0	0	0	0	0	0	0	0	0	0	0	0	0	0	0	0
N01	0	0	0	0	0	0	0	0	0	0	0	0	0	0	0	0	0	0	0	0	0	0	0	0	0	0	0	0	0	0	0	0
N02	0	0	0	0	0	0	0	0	0	0	0	0	0	0	0	0	0	0	0	0	0	0	0	0	0	0	0	0	0	0	0	0
N03	0	0	0	0	0	0	0	0	0	0	0	0	0	0	0	0	0	0	0	0	0	0	0	0	0	0	0	0	0	0	0	0
N04	0	0	0	0	0	0	0	0	0	0	0	0	0	0	0	0	0	0	0	0	0	0	0	0	0	0	0	0	0	0	0	0
N05	540.125	535.5	534.625	535.5	538	541.625	544.75	537.875	539.5	536.125	543.625	533.625	539.125	540.625	544.875	536.875	537.125	538.875	539.75	536.75	535.125	538.5	539.625	537.625	539.5	537.125	532.125	539.5	539.375	538.25	535.75	536.75
N06	0	0	0	0	0	0	0	0	0	0	0	0	0	0	0	0	0	0	0	0	0	0	0	0	0	0	0	0	0	0	0	0
N07	540.5	544.25	540.625	541.5	535.25	538.375	540.875	546.25	540.625	539	545.125	536.5	542.75	542	540.625	545.375	539.5	538.25	545.375	538	542.5	543.875	545.25	543.125	542.125	542.375	538.25	548.625	542.5	543.875	536	538.375
N08	0	0	0	0	0	0	0	0	0	0	0	0	0	0	0	0	0	0	0	0	0	0	0	0	0	0	0	0	0	0	0	0
N09	474.25	472.5	472.375	470.5	471.875	471.25	469	467.75	472.125	466.875	470.875	474.625	464.5	470.625	470.125	470.75	465.375	475.125	468	472.75	474.125	468.625	468.625	467.75	476.125	470.375	469.625	469.75	471.25	468.25	471.75	469.875
N10	0	0	0	0	0	0	0	0	0	0	0	0	0	0	0	0	0	0	0	0	0	0	0	0	0	0	0	0	0	0	0	0
N11	546.875	545.5	548.375	550.75	541.375	545.75	547.125	549.375	550.5	543.875	549.125	546.625	549.125	547.25	547.5	550.625	553	549.25	546.625	546	546.625	547.125	551.375	554	548.875	553.5	543.875	549	549.75	551.625	550.75	547.75
N12	548.125	545.625	543.125	540.625	544.5	545.25	547.5	548.125	551	550.5	543.625	546.75	548.375	545	545.375	544.5	539.625	544.375	540.625	550.875	543.75	544.125	547.875	543.25	547	543.5	546.5	548.625	549	547	548.875	544.75
N13	521.75	518.375	525.125	519.125	523.125	525.125	528.25	525.5	521.125	523.875	517.625	522.375	520.5	526.875	522.375	527.375	522.125	527.125	522.125	524.375	523	520	518.875	526.625	526.75	524.875	520.875	522.875	520.125	526.625	524.875	519.875
N14	555	555.875	557	553.625	550.875	552.5	554.625	550.375	550.125	557.75	556	552.75	553.125	549.375	556.875	551.75	558.125	563	551.125	555.25	558.625	558.375	553.125	559.625	560.375	557.125	556.625	554.75	553.875	551.75	558	550.375
N15	743.75	738	746	747.5	745.125	744.875	744.5	753.375	748	751.5	750.125	739.5	749.625	749.25	748	751	747.5	747.25	746.5	742.625	747.875	746	753.375	745	750	745.5	744.5	750.25	746.125	744.875	746.625	752.125
N16	0	0	0	0	0	0	0	0	0	0	0	0	0	0	0	0	0	0	0	0	0	0	0	0	0	0	0	0	0	0	0	0
N17	0	0	0	0	0	0	0	0	0	0	0	0	0	0	0	0	0	0	0	0	0	0	0	0	0	0	0	0	0	0	0	0
N18	0	0	0	0	0	0	0	0	0	0	0	0	0	0	0	0	0	0	0	0	0	0	0	0	0	0	0	0	0	0	0	0
N19	0	0	0	0	0	0	0	0	0	0	0	0	0	0	0	0	0	0	0	0	0	0	0	0	0	0	0	0	0	0	0	0
N20	0	0	0	0	0	0	0	0	0	0	0	0	0	0	0	0	0	0	0	0	0	0	0	0	0	0	0	0	0	0	0	0
N21	0	0	0	0	0	0	0	0	0	0	0	0	0	0	0	0	0	0	0	0	0	0	0	0	0	0	0	0	0	0	0	0
N22	515.25	517	514.75	512.25	519.625	511.125	514.5	516.375	516	521	518.875	518	519.75	519.75	523	520.375	517	515.875	517.5	519.75	519.875	520.5	522.125	518.25	513.75	520.25	516.875	524.875	519.25	513.75	522.875	518
N23	0	0	0	0	0	0	0	0	0	0	0	0	0	0	0	0	0	0	0	0	0	0	0	0	0	0	0	0	0	0	0	0
N24	0	0	0	0	0	0	0	0	0	0	0	0	0	0	0	0	0	0	0	0	0	0	0	0	0	0	0	0	0	0	0	0
O01	487.125	489.875	486.125	489.875	488.75	489.75	491.125	487.375	482.625	486.125	489.125	490.625	490.375	484.75	488.375	484.375	493.5	487	488.375	485.125	490.25	492.125	486.625	486.875	494	495.875	482.125	488.375	491.25	490.5	487.875	481.125
O02	0	0	0	0	0	0	0	0	0	0	0	0	0	0	0	0	0	0	0	0	0	0	0	0	0	0	0	0	0	0	0	0
O03	535.375	538.25	537.125	537.375	538.5	537.5	528.5	530.75	537.375	533.75	536.375	533.75	534.875	534.5	540.125	534.125	538.375	534.875	538	533.5	532.375	533	536.625	539.25	538.125	538.125	536.75	536.125	538.125	533.25	542.25	532.625
O04	0	0	0	0	0	0	0	0	0	0	0	0	0	0	0	0	0	0	0	0	0	0	0	0	0	0	0	0	0	0	0	0
O05	0	0	0	0	0	0	0	0	0	0	0	0	0	0	0	0	0	0	0	0	0	0	0	0	0	0	0	0	0	0	0	0
O06	541.625	535.25	535.75	538.5	537.375	537.25	533.25	539.5	534.125	532.5	535.625	538.375	534	531.25	537.375	535	530.25	537.5	535.625	536.625	539.5	534.375	535.25	532.625	538.75	532.5	536.625	532.125	538.375	533	531.875	538.875
O07	0	0	0	0	0	0	0	0	0	0	0	0	0	0	0	0	0	0	0	0	0	0	0	0	0	0	0	0	0	0	0	0
O08	0	0	0	0	0	0	0	0	0	0	0	0	0	0	0	0	0	0	0	0	0	0	0	0	0	0	0	0	0	0	0	0
O09	0	0	0	0	0	0	0	0	0	0	0	0	0	0	0	0	0	0	0	0	0	0	0	0	0	0	0	0	0	0	0	0
O10	0	0	0	0	0	0	0	0	0	0	0	0	0	0	0	0	0	0	0	0	0	0	0	0	0	0	0	0	0	0	0	0
O11	554.375	550	553.375	554.875	554.875	555.5	554.25	559.375	555.125	552.125	549.625	563.625	552.5	551.875	552.25	560.375	553.375	555.375	557.375	556.25	556	556	553.375	559.375	560.625	552.5	557.5	553.25	554.875	550.75	552	554.875
O12	546.75	541.5	547.75	545.5	539.375	545.5	545.25	546.375	547.25	547.625	541	551.625	547.75	543.625	548.875	547.875	542.375	549.125	545.25	551.125	546.875	544.625	549.125	551.125	542.75	547.875	553.25	543.75	547.5	545.5	547.25	547.375
O13	581.5	586.875	584.5	589.25	586.625	593.75	587.875	596	588.375	591.5	576.625	583.625	592.5	588.125	585.875	591.25	594.5	586.375	593.875	585.125	584.5	588.25	590	588.5	584	585.375	583.125	588.625	590.625	587.75	585.375	586.5
O14	517.875	520.75	513.125	516.875	511.25	518	520.125	516.75	514.875	514.25	522	518.875	515.5	517.625	513.125	512.5	516.25	520.875	515.5	520.375	516.25	518.625	523	518.75	514.75	513.125	515.625	518.625	517.875	517.375	516.5	514
O15	544.25	542.75	542.625	542.625	543.875	543.125	546.75	548.75	544.5	541.5	548.875	548.375	542.875	546.125	542.5	538.75	546.875	542.75	542.625	546.25	542.625	538.875	546	551.125	545.625	546.125	542.25	545.875	548.5	538.625	548	545.875
O16	554.875	555.375	561.5	558	560.25	559.5	563.875	559	559.375	563.25	559.875	560.875	561.625	556	558.5	559.875	557.75	564.5	561.375	557.75	562	558.625	557.125	559.875	560	560.625	557.375	560.125	567.25	561.125	554.25	562.375
O17	0	0	0	0	0	0	0	0	0	0	0	0	0	0	0	0	0	0	0	0	0	0	0	0	0	0	0	0	0	0	0	0
O18	551.625	550.375	553.375	544.625	551	548.25	553	552.5	552.5	551.5	552.25	553.125	551.75	551.375	553.625	553	551.125	557	546.5	552.25	548.5	553	558.5	547.5	548.875	550.875	551.625	559.125	549.375	550.375	552.625	553.875
O19	0	0	0	0	0	0	0	0	0	0	0	0	0	0	0	0	0	0	0	0	0	0	0	0	0	0	0	0	0	0	0	0
O20	0	0	0	0	0	0	0	0	0	0	0	0	0	0	0	0	0	0	0	0	0	0	0	0	0	0	0	0	0	0	0	0
O21	0	0	0	0	0	0	0	0	0	0	0	0	0	0	0	0	0	0	0	0	0	0	0	0	0	0	0	0	0	0	0	0
O22	0	0	0	0	0	0	0	0	0	0	0	0	0	0	0	0	0	0	0	0	0	0	0	0	0	0	0	0	0	0	0	0
O23	0	0	0	0	0	0	0	0	0	0	0	0	0	0	0	0	0	0	0	0	0	0	0	0	0	0	0	0	0	0	0	0
O24	0	0	0	0	0	0	0	0	0	0	0	0	0	0	0	0	0	0	0	0	0	0	0	0	0	0	0	0	0	0	0	0
P01	0	0	0	0	0	0	0	0	0	0	0	0	0	0	0	0	0	0	0	0	0	0	0	0	0	0	0	0	0	0	0	0
P02	561.5	567.125	570.125	566.125	574.125	566	567	572.125	572.625	566.125	567.25	566	561.75	573.875	569	567.5	571.75	563.375	566.75	567.375	569.875	571.25	568.5	568.125	561.125	567.625	569.875	563.625	563	570.375	568.625	567.25
P03	518.5	515.875	513.125	520.25	522.25	524.125	511.625	513	516.125	514.625	518.375	514.75	518.5	519.625	520.25	519.5	513.625	517	517.125	515.375	520.875	518.375	521.5	518.125	509.875	511.625	522.5	518.625	516.5	516.75	515.375	520.25
P04	0	0	0	0	0	0	0	0	0	0	0	0	0	0	0	0	0	0	0	0	0	0	0	0	0	0	0	0	0	0	0	0
P05	0	0	0	0	0	0	0	0	0	0	0	0	0	0	0	0	0	0	0	0	0	0	0	0	0	0	0	0	0	0	0	0
P06	0	0	0	0	0	0	0	0	0	0	0	0	0	0	0	0	0	0	0	0	0	0	0	0	0	0	0	0	0	0	0	0
P07	470.625	466.5	468.625	475	469	468.125	479.875	470.625	475.375	476	471.875	472.5	470.25	473.875	471.625	468.875	476.25	474.375	472.625	466.75	472.5	474.125	474.625	476	473.5	474.125	471.625	471.25	476.875	475.875	475.375	467.25
P08	545.5	541.25	542.375	547.5	539.125	545.125	543.625	539.875	543.5	544.375	542.375	545.25	541.375	541.375	546.75	539.75	545.5	543.75	546.375	542.625	544.875	546.25	546.125	541.75	542.375	542	548.125	540.75	544.125	541.375	543.25	538.375
P09	0	0	0	0	0	0	0	0	0	0	0	0	0	0	0	0	0	0	0	0	0	0	0	0	0	0	0	0	0	0	0	0
P10	545.875	548.375	548.875	548	554.625	545.25	553.125	550.125	552.5	547.5	550	550.625	549.625	550.875	546.5	548.125	547.125	551.875	549.5	556.125	551.125	548.5	554.625	553.25	549.625	552	555	551.875	550	554.375	548.625	551
P11	0	0	0	0	0	0	0	0	0	0	0	0	0	0	0	0	0	0	0	0	0	0	0	0	0	0	0	0	0	0	0	0
P12	0	0	0	0	0	0	0	0	0	0	0	0	0	0	0	0	0	0	0	0	0	0	0	0	0	0	0	0	0	0	0	0
P13	0	0	0	0	0	0	0	0	0	0	0	0	0	0	0	0	0	0	0	0	0	0	0	0	0	0	0	0	0	0	0	0
P14	0	0	0	0	0	0	0	0	0	0	0	0	0	0	0	0	0	0	0	0	0	0	0	0	0	0	0	0	0	0	0	0
P15	0	0	0	0	0	0	0	0	0	0	0	0	0	0	0	0	0	0	0	0	0	0	0	0	0	0	0	0	0	0	0	0
P16	0	0	0	0	0	0	0	0	0	0	0	0	0	0	0	0	0	0	0	0	0	0	0	0	0	0	0	0	0	0	0	0
P17	1008.5	1013.12	1016.88	1010.38	1007.12	1011.62	1019	1010.62	1012.62	1009.38	1018	1018.38	1018.5	1008.5	1025.25	1017.75	1015.62	1020	1017.5	1018.75	1016.25	1009	1021.62	1014	1019.62	1019.88	1014.88	1017	1021.62	1011.62	1017.5	1012.38
P18	807.625	806.375	804.875	814.125	807.875	813.625	812.5	812	809.625	821.625	806.25	806.5	817.875	818.375	811.125	813.75	810.875	817.625	814.5	804	819.875	816	811.5	812.75	816.25	815.5	813	819.875	811.375	805.125	813.125	810.25
P19	0	0	0	0	0	0	0	0	0	0	0	0	0	0	0	0	0	0	0	0	0	0	0	0	0	0	0	0	0	0	0	0
P20	0	0	0	0	0	0	0	0	0	0	0	0	0	0	0	0	0	0	0	0	0	0	0	0	0	0	0	0	0	0	0	0
P21	800	798.75	799.125	798	793.75	801.625	789	797.875	796.5	798.125	792.5	793.875	793.625	794.5	802.25	792.25	803.375	799.625	792.375	798.75	797.125	801	798.25	797.125	797.375	802.25	798.75	799.25	798.625	797.875	798.125	798.625
P22	812.75	807.5	809.875	810	803.75	801.75	809.875	803.5	804.625	812.375	805	804.5	805.5	817.25	807.125	800.875	804.875	805.125	814.625	805.375	813.5	809.125	797.25	812.375	805.875	808.25	810.75	806.375	808.125	802.125	805.75	809.75
P23	0	0	0	0	0	0	0	0	0	0	0	0	0	0	0	0	0	0	0	0	0	0	0	0	0	0	0	0	0	0	0	0
P24	0	0	0	0	0	0	0	0	0	0	0	0	0	0	0	0	0	0	0	0	0	0	0	0	0	0	0	0	0	0	0	0
Last Cell

## Sheet: Summary Sheet
DA Normalize				PCV Normalized
Row	Column	Max	FFT Value	Row	Column	Max	FFT Value			Row	Column	DA-Max	Treatment (µM)
A	4	15.2087	4.30108							B	1	9.32812	0
A	6	10.4196	2.50896							C	1	12.3592	0
A	10	11.8798	2.15054							D	1	14.9026	0
A	11	14.5567	3.22581							E	1	11.5305	0
A	14	10.195	1.07527							F	1	10.9384	0
A	17	15.2087	5.37634							H	1	11.5759	0
A	19	7.61156	4.6595							I	1	15.274	0
A	22	7.33363	4.6595							J	1	13.3187	0
B	1	9.32812	3.58423							K	1	7.19252	0
B	2	15.0644	3.58423							O	1	15.331	0
B	5	19.5118	3.58423							B	2	15.0644	0
B	6	16.3104	4.30108							C	2	12.0364	0
B	8	8.24143	0.358423							D	2	17.5945	0
B	11	9.93605	1.79211							E	2	10.9323	0
B	12	9.58971	2.15054							F	2	10.9828	0
B	13	17.8036	2.50896							G	2	18.9614	0
B	15	19.1953	5.73477							J	2	10.7715	0
B	17	10.6221	2.86738							L	2	7.69378	0
B	18	5.48541	3.58423							P	2	13.3397	0
C	1	12.3592	3.22581							F	3	11.1899	0.0061
C	2	12.0364	2.15054							H	3	9.29361	0.0061
C	5	14.9904	5.73477							I	3	27.7924	0.0061
C	8	9.0573	2.50896							J	3	8.89418	0.0061
C	11	12.1239	4.30108							M	3	14.552	0.0061
C	13	14.9059	5.01792							O	3	9.96045	0.0061
C	15	16.3095	0.716846							P	3	11.393	0.0061
C	18	7.68894	0.716846							A	4	15.2087	0.0061
C	20	10.3943	0.358423							F	4	19.6238	0.0061
D	1	14.9026	5.73477							G	4	14.6369	0.0061
D	2	17.5945	4.30108							H	4	13.1346	0.0061
D	6	13.5447	2.50896							I	4	17.2329	0.0061
D	8	7.55754	4.30108							J	4	7.39523	0.0061
D	11	16.4502	3.22581							L	4	12.8583	0.0061
D	12	8.05169	0.716846							M	4	12.1072	0.0061
D	14	14.0947	3.94265							B	5	19.5118	0.0122
D	15	10.2043	0.358423							C	5	14.9904	0.0122
D	16	7.82379	3.58423							E	5	10.9189	0.0122
D	18	11.0366	5.01792							F	5	14.8942	0.0122
D	19	13.7956	1.79211							H	5	28.0517	0.0122
D	20	6.60637	3.58423							J	5	7.03201	0.0122
D	21	9.46278	5.37634							L	5	7.52393	0.0122
D	22	11.897	2.50896							N	5	14.8214	0.0122
E	1	11.5305	0.358423							A	6	10.4196	0.0122
E	2	10.9323	5.73477							B	6	16.3104	0.0122
E	5	10.9189	2.86738							D	6	13.5447	0.0122
E	12	14.0113	3.94265							G	6	16.3846	0.0122
E	14	17.6697	2.86738							I	6	14.5411	0.0122
E	15	9.40527	4.6595							J	6	11.2366	0.0122
E	17	13.7281	3.94265							K	6	20.6829	0.0122
E	20	9.68303	1.07527							L	6	14.9059	0.0122
E	21	3.17623	4.30108							O	6	19.2961	0.0122
F	1	10.9384	4.30108							I	7	7.31097	0.0244
F	2	10.9828	1.07527							J	7	18.1175	0.0244
F	3	11.1899	5.73477							K	7	17.2115	0.0244
F	4	19.6238	3.58423							L	7	11.2583	0.0244
F	5	14.8942	2.50896							M	7	11.147	0.0244
F	8	8.28717	3.94265							N	7	18.1346	0.0244
F	10	5.99195	0.358423							P	7	14.2866	0.0244
F	12	7.17997	1.79211							B	8	8.24143	0.0244
F	13	14.9462	5.37634							C	8	9.0573	0.0244
F	15	12.4501	0.716846							D	8	7.55754	0.0244
F	18	14.1406	4.6595							F	8	8.28717	0.0244
F	20	12.5729	2.15054							G	8	12.4329	0.0244
G	2	18.9614	1.43369							H	8	7.94127	0.0244
G	4	14.6369	0.716846							I	8	10.3047	0.0244
G	6	16.3846	2.15054							K	8	18.5873	0.0244
G	8	12.4329	0.358423							M	8	9.27211	0.0244
G	9	27.9313	4.30108							P	8	12.6464	0.0244
G	10	22.2862	5.37634							G	9	27.9313	0.05
G	14	14.6183	0.716846							H	9	11.1412	0.05
G	17	15.3964	1.07527							I	9	17.4071	0.05
G	18	13.4334	3.22581							M	9	6.70221	0.05
G	20	15.5358	2.15054							N	9	17.6105	0.05
G	21	20.5776	1.79211							A	10	11.8798	0.05
H	1	11.5759	1.43369							F	10	5.99195	0.05
H	3	9.29361	0.358423							G	10	22.2862	0.05
H	4	13.1346	4.30108							I	10	15.7824	0.05
H	5	28.0517	1.79211							J	10	10.0689	0.05
H	8	7.94127	0.358423							M	10	14.0026	0.05
H	9	11.1412	5.37634							P	10	21.7885	0.05
H	11	14.1056	3.94265							A	11	14.5567	0.098
H	13	12.0647	0.358423							B	11	9.93605	0.098
H	15	14.7469	3.22581							C	11	12.1239	0.098
H	16	6.39718	3.58423							D	11	16.4502	0.098
H	17	13.3246	1.43369							H	11	14.1056	0.098
H	18	16.6484	1.79211							J	11	19.7875	0.098
I	1	15.274	2.86738							L	11	9.67083	0.098
I	3	27.7924	5.37634							M	11	13.8289	0.098
I	4	17.2329	1.79211							N	11	15.8464	0.098
I	6	14.5411	4.30108							O	11	8.40004	0.098
I	7	7.31097	1.79211							B	12	9.58971	0.098
I	8	10.3047	3.22581							D	12	8.05169	0.098
I	9	17.4071	1.43369							E	12	14.0113	0.098
I	10	15.7824	1.79211							F	12	7.17997	0.098
I	13	17.0948	1.07527							K	12	13.3546	0.098
I	14	18.2147	2.86738							L	12	20.8377	0.098
I	15	13.8582	2.86738							M	12	9.81028	0.098
I	16	8.19203	0.358423							N	12	11.5555	0.098
I	17	19.5326	3.94265							O	12	10.8037	0.098
I	18	14.0801	1.79211							B	13	17.8036	0.195
I	19	7.72258	1.07527							C	13	14.9059	0.195
I	20	19.3615	4.30108							F	13	14.9462	0.195
I	21	2.29896	2.86738							H	13	12.0647	0.195
J	1	13.3187	5.01792							I	13	17.0948	0.195
J	2	10.7715	2.15054							J	13	16.9039	0.195
J	3	8.89418	4.6595							N	13	7.12885	0.195
J	4	7.39523	2.50896							O	13	28.1063	0.195
J	5	7.03201	2.50896							A	14	10.195	0.195
J	6	11.2366	2.50896							D	14	14.0947	0.195
J	7	18.1175	5.37634							E	14	17.6697	0.195
J	10	10.0689	4.6595							G	14	14.6183	0.195
J	11	19.7875	0.716846							I	14	18.2147	0.195
J	13	16.9039	0.358423							J	14	10.4808	0.195
J	14	10.4808	1.43369							N	14	21.434	0.195
J	15	21.3673	3.58423							O	14	22.8461	0.195
K	1	7.19252	4.6595							B	15	19.1953	0.39
K	6	20.6829	0.358423							C	15	16.3095	0.39
K	7	17.2115	0.358423							D	15	10.2043	0.39
K	8	18.5873	1.07527							E	15	9.40527	0.39
K	12	13.3546	1.07527							F	15	12.4501	0.39
K	16	17.2992	3.58423							H	15	14.7469	0.39
K	18	11.7415	2.50896							I	15	13.8582	0.39
K	19	10.7944	0.716846							J	15	21.3673	0.39
K	20	12.9319	3.58423							M	15	16.4703	0.39
K	21	2.40415	2.15054							N	15	12.061	0.39
K	22	8.37804	0.358423							O	15	9.54746	0.39
L	2	7.69378	0.358423							D	16	7.82379	0.39
L	4	12.8583	5.73477							H	16	6.39718	0.39
L	5	7.52393	5.01792							I	16	8.19203	0.39
L	6	14.9059	4.30108							K	16	17.2992	0.39
L	7	11.2583	5.73477							M	16	18.0468	0.39
L	11	9.67083	0.716846							O	16	9.49298	0.39
L	12	20.8377	4.6595							A	17	15.2087	0.78
L	18	16.1188	4.30108							B	17	10.6221	0.78
L	19	18.2314	0.716846							E	17	13.7281	0.78
L	21	2.45777	3.94265							G	17	15.3964	0.78
M	3	14.552	5.01792							H	17	13.3246	0.78
M	4	12.1072	3.58423							I	17	19.5326	0.78
M	7	11.147	5.73477							M	17	8.74769	0.78
M	8	9.27211	3.94265							P	17	20.1264	0.78
M	9	6.70221	0.358423							B	18	5.48541	0.78
M	10	14.0026	3.58423							C	18	7.68894	0.78
M	11	13.8289	3.94265							D	18	11.0366	0.78
M	12	9.81028	1.43369							F	18	14.1406	0.78
M	15	16.4703	2.86738							G	18	13.4334	0.78
M	16	18.0468	5.01792							H	18	16.6484	0.78
M	17	8.74769	0.716846							I	18	14.0801	0.78
N	5	14.8214	1.79211							K	18	11.7415	0.78
N	7	18.1346	2.86738							L	18	16.1188	0.78
N	9	17.6105	3.58423							O	18	13.5914	0.78
N	11	15.8464	5.37634							P	18	23.7432	0.78
N	12	11.5555	3.58423							A	19	7.61156	1.56
N	13	7.12885	0.716846							D	19	13.7956	1.56
N	14	21.434	1.07527							I	19	7.72258	1.56
N	15	12.061	3.22581							K	19	10.7944	1.56
N	22	2.81997	5.37634							L	19	18.2314	1.56
O	1	15.331	1.79211							C	20	10.3943	1.56
O	3	9.96045	3.22581							D	20	6.60637	1.56
O	6	19.2961	5.01792							E	20	9.68303	1.56
O	11	8.40004	0.358423							F	20	12.5729	1.56
O	12	10.8037	3.58423							G	20	15.5358	1.56
O	13	28.1063	5.73477							I	20	19.3615	1.56
O	14	22.8461	5.37634							K	20	12.9319	1.56
O	15	9.54746	1.79211							D	21	9.46278	3.125
O	16	9.49298	5.37634							E	21	3.17623	3.125
O	18	13.5914	3.58423							G	21	20.5776	3.125
P	2	13.3397	4.6595							I	21	2.29896	3.125
P	3	11.393	0.358423							K	21	2.40415	3.125
P	7	14.2866	0.358423							L	21	2.45777	3.125
P	8	12.6464	2.50896							P	21	4.91691	3.125
P	10	21.7885	3.58423							A	22	7.33363	3.125
P	17	20.1264	1.79211							D	22	11.897	3.125
P	18	23.7432	1.07527							K	22	8.37804	3.125
P	21	4.91691	1.79211							N	22	2.81997	3.125
P	22	5.4533	0.358423							P	22	5.4533	3.125

## Sheet: David's Results
A04
Time	Data	FFT Freq	FFT Mag	FFT Complex			Max
0	12	0	94.6562	1514.5			15.2087
0.09	48.875	0.358423	8.70149	-42.1770703131373-132.681423792597i
0.18	47.5	0.716846	9.95107	-128.855266454956-93.5223742620642i
0.27	42.75	1.07527	8.44159	-132.858517037888-24.3163325359717i
0.36	94.5	1.43369	2.05209	-4.3243010511223+32.5474339837284i
0.45	64.625	1.79211	11.8846	-106.04739853701-157.83628711345i
0.54	33.375	2.15054	8.91839	-5.37389343315127+142.593064767939i
0.63	75.25	2.50896	3.49583	-49.1584954481487-26.6828156032864i
0.72	90.125	2.86738	4.30231	68.125+9.875i
0.81	37.375	3.22581	7.06959	-26.9027057596784-109.867649290312i
0.9	82.125	3.58423	10.9482	-65.5207675075214-162.45570846734i
0.99	14.875	3.94265	7.81378	-34.4714878148601-120.174185892212i
1.08	41.625	4.30108	15.2087	-11.9256989488774+243.047433983729i
1.17	33.625	4.6595	3.99194	-54.8246527575457-32.7684089833578i
1.26	49.75	5.01792	7.32915	-12.7500726043715-116.571147497343i
1.35	79.625	5.37634	6.65901	-10.5596723317327+106.019564851754i
1.44	69.125	5.73477	6.54688	104.75
1.53	16.125	6.09319	6.65901	-10.5596723317329-106.019564851754i
1.62	36.25	6.45161	7.32915	-12.7500726043711+116.571147497343i
1.71	32.375	6.81004	3.99194	-54.8246527575456+32.7684089833575i
1.8	52.5	7.16846	15.2087	-11.9256989488779-243.047433983728i
1.89	81.75	7.52688	7.81378	-34.4714878148596+120.174185892212i
1.98	10.25	7.8853	10.9482	-65.520767507521+162.45570846734i
2.07	62	8.24373	7.06959	-26.9027057596781+109.867649290312i
2.16	44.125	8.60215	4.30231	68.125-9.875i
2.25	24	8.96057	3.49583	-49.1584954481484+26.6828156032865i
2.34	72.125	9.319	8.91839	-5.37389343315145-142.593064767939i
2.43	38.625	9.67742	11.8846	-106.047398537009+157.83628711345i
2.52	34.875	10.0358	2.05209	-4.32430105112239-32.5474339837285i
2.61	41.125	10.3943	8.44159	-132.858517037888+24.3163325359722i
2.7	39.375	10.7527	9.95107	-128.855266454956+93.5223742620644i
2.79	11.875	11.1111	8.70149	-42.177070313137+132.681423792597i
A06
Time	Data	FFT Freq	FFT Mag	FFT Complex			Max
0	62.9423	0	131.409	2102.548096			10.4196
0.09	51.6058	0.358423	1.26073	-18.6757011089521-7.62336922979547i
0.18	64.9615	0.716846	4.378	-44.8172628120493+53.8342290894863i
0.27	60.0385	1.07527	5.10886	67.1472332240095+46.6149907217891i
0.36	53.8942	1.43369	3.3346	-6.38288411756183+52.9703900684977i
0.45	47.7115	1.79211	0.788444	12.6005257039254+0.606305812713837i
0.54	77.6058	2.15054	1.28662	5.60497818748616+19.808233865499i
0.63	69.875	2.50896	10.4196	-166.395947939392-10.2961981948157i
0.72	79.4712	2.86738	1.43605	22.865356+2.25958200000002i
0.81	59.0481	3.22581	3.07059	44.5715487330407-20.6658921863918i
0.9	66.6538	3.58423	3.31621	12.6140894769363+51.5381070051331i
0.99	83.8365	3.94265	2.66322	39.3951037247733+16.24100876704i
1.08	79.1058	4.30108	0.576322	5.32520611756188+7.52806806849776i
1.17	63.6346	4.6595	1.75659	27.0063668609248+7.78303602252i
1.26	49.2404	5.01792	6.30549	-78.9018048523729+62.8718422291205i
1.35	80.2885	5.37634	2.44377	33.5049268016704+20.1557591250333i
1.44	58.0481	5.73477	0.0426712	0.682739999999967
1.53	62.875	6.09319	2.44377	33.5049268016704-20.1557591250334i
1.62	49.0096	6.45161	6.30549	-78.9018048523731-62.8718422291203i
1.71	59.6731	6.81004	1.75659	27.0063668609247-7.78303602252004i
1.8	77.7115	7.16846	0.576322	5.32520611756186-7.52806806849775i
1.89	77.25	7.52688	2.66322	39.3951037247733-16.2410087670401i
1.98	72.8173	7.8853	3.31621	12.6140894769361-51.5381070051332i
2.07	48.6635	8.24373	3.07059	44.5715487330408+20.6658921863917i
2.16	67.8942	8.60215	1.43605	22.865356-2.25958200000002i
2.25	75.875	8.96057	10.4196	-166.395947939392+10.2961981948163i
2.34	65.2019	9.319	1.28662	5.6049781874861-19.8082338654991i
2.43	51.125	9.67742	0.788444	12.6005257039253-0.606305812713818i
2.52	58.1731	10.0358	3.3346	-6.38288411756192-52.9703900684978i
2.61	86.3365	10.3943	5.10886	67.1472332240093-46.6149907217893i
2.7	68.8846	10.7527	4.378	-44.8172628120494-53.8342290894863i
2.79	73.0962	11.1111	1.26073	-18.6757011089521+7.62336922979548i
A10
Time	Data	FFT Freq	FFT Mag	FFT Complex			Max
0	95.8055	0	135.905	2174.486116			11.8798
0.09	81.7917	0.358423	8.15041	127.678962055479-26.5322265571645i
0.18	91.8333	0.716846	10.5688	96.3431180620144-138.971983148102i
0.27	77.1111	1.07527	5.67977	57.2388718475278-70.5849055370156i
0.36	47.4861	1.43369	9.40919	38.9813829941232+145.412734999868i
0.45	116.611	1.79211	4.85091	43.17488374499+64.497710373156i
0.54	72.8889	2.15054	11.8798	74.7287695812457-174.769997943645i
0.63	80.6805	2.50896	1.02038	11.4308765347113+11.6566093335446i
0.72	60.3195	2.86738	2.98175	9.30554099999998+46.791659i
0.81	42.4722	3.22581	3.47481	12.935751890443-54.0711072585964i
0.9	20.9722	3.58423	10.8834	-91.5375706782898+148.133403642402i
0.99	79.8889	3.94265	6.10002	14.2591333260758+96.5530548881999i
1.08	77.1945	4.30108	3.8439	36.8796990058771+49.2182749998679i
1.17	53.6667	4.6595	4.8674	22.7006755669399-74.4965240440156i
1.26	64.3333	5.01792	11.4241	175.46555903503+51.2091304379453i
1.35	56.3611	5.37634	10.8537	-163.085898966167-59.6712421713491i
1.44	80.0139	5.73477	2.60677	-41.7082819999998
1.53	39.9445	6.09319	10.8537	-163.085898966167+59.6712421713497i
1.62	99.1389	6.45161	11.4241	175.46555903503-51.2091304379456i
1.71	35.7361	6.81004	4.8674	22.70067556694+74.4965240440157i
1.8	60.9028	7.16846	3.8439	36.879699005877-49.2182749998678i
1.89	64.9167	7.52688	6.10002	14.2591333260754-96.5530548881999i
1.98	91.1111	7.8853	10.8834	-91.53757067829-148.133403642402i
2.07	89.5278	8.24373	3.47481	12.9357518904429+54.0711072585964i
2.16	51.75	8.60215	2.98175	9.30554099999992-46.791659i
2.25	67.0833	8.96057	1.02038	11.4308765347111-11.6566093335446i
2.34	28.2778	9.319	11.8798	74.728769581246+174.769997943645i
2.43	61.2083	9.67742	4.85091	43.1748837449897-64.497710373156i
2.52	64.375	10.0358	9.40919	38.981382994123-145.412734999868i
2.61	64.1667	10.3943	5.67977	57.2388718475279+70.5849055370153i
2.7	59.9861	10.7527	10.5688	96.3431180620147+138.971983148102i
2.79	96.9305	11.1111	8.15041	127.678962055479+26.5322265571641i
A11
Time	Data	FFT Freq	FFT Mag	FFT Complex			Max
0	104.732	0	180.081	2881.303528			14.5567
0.09	96.25	0.358423	10.6529	-166.020932563274+38.5909401863867i
0.18	71.3036	0.716846	12.1187	14.5174226057262-193.355288915521i
0.27	79.6429	1.07527	3.38495	-51.8641516391351+15.5987604925653i
0.36	113.054	1.43369	3.02806	18.198821213411-44.9010753992533i
0.45	85.0714	1.79211	4.34058	8.71084454848268+68.9008969507103i
0.54	91.9464	2.15054	7.73294	8.06731903666133-123.463708588883i
0.63	104.018	2.50896	6.38395	7.66214517143328-101.855375470553i
0.72	90.1607	2.86738	10.3685	158.875-47.7499379999999i
0.81	62.2321	3.22581	14.5567	231.392631294604-26.5186034827224i
0.9	79.0893	3.58423	0.672643	2.48932330133367-10.4704473061498i
0.99	104.125	3.94265	0.670721	-8.24267060708886-6.87198386977817i
1.08	79.1429	4.30108	4.60969	-35.5917052134109+64.5989886007467i
1.17	82.375	4.6595	7.72399	-92.5856068419728-81.8587632126818i
1.26	76.5893	5.01792	2.66543	37.3546430562782-20.5765036327871i
1.35	96.7857	5.37634	5.13979	82.0905646369501-4.89974671054136i
1.44	103.339	5.73477	2.50112	40.0178799999999
1.53	113.643	6.09319	5.13979	82.0905646369502+4.89974671054097i
1.62	134.018	6.45161	2.66543	37.3546430562783+20.576503632787i
1.71	102.036	6.81004	7.72399	-92.5856068419725+81.858763212682i
1.8	99.0357	7.16846	4.60969	-35.5917052134111-64.5989886007467i
1.89	115.5	7.52688	0.670721	-8.24267060708892+6.87198386977814i
1.98	78.6964	7.8853	0.672643	2.48932330133372+10.4704473061497i
2.07	102.161	8.24373	14.5567	231.392631294604+26.5186034827217i
2.16	102.304	8.60215	10.3685	158.875+47.7499379999999i
2.25	101	8.96057	6.38395	7.66214517143382+101.855375470553i
2.34	68.4107	9.319	7.73294	8.06731903666166+123.463708588884i
2.43	44.4286	9.67742	4.34058	8.71084454848269-68.9008969507102i
2.52	118	10.0358	3.02806	18.198821213411+44.9010753992532i
2.61	78.125	10.3943	3.38495	-51.864151639135-15.5987604925652i
2.7	50.8393	10.7527	12.1187	14.5174226057267+193.355288915521i
2.79	53.25	11.1111	10.6529	-166.020932563274-38.5909401863861i
A14
Time	Data	FFT Freq	FFT Mag	FFT Complex			Max
0	5.5	0	40.4766	647.625			10.195
0.09	1	0.358423	4.3202	69.1209567059963+0.564556300522501i
0.18	27.5	0.716846	6.72502	38.3830822809151+100.521424458707i
0.27	5.125	1.07527	10.195	14.629246522878+162.461991970871i
0.36	18.625	1.43369	6.81501	-81.8550775541957+72.0382124090339i
0.45	18.75	1.79211	3.87444	-59.1084824084652+18.6838256682787i
0.54	21.25	2.15054	5.24189	-77.7302834498754+31.4994784436212i
0.63	15	2.50896	4.59077	0.111946827713304-73.4523003845043i
0.72	28.5	2.86738	4.71493	55.125+51.5i
0.81	19.5	3.22581	8.39054	-114.06854547557+70.7887522400134i
0.9	38	3.58423	0.363043	-4.59257003072408+3.55656727793276i
0.99	6.375	3.94265	4.87849	-48.9318004176312+60.8144268281484i
1.08	26.375	4.30108	5.08872	-70.8949224458042+40.0382124090339i
1.17	17.75	4.6595	2.0178	32.2689006794879+1.01438264393916i
1.26	13.75	5.01792	2.35967	-36.5602288003154-9.42148670698122i
1.35	18.5	5.37634	3.4709	11.9777775655916+54.2273984382384i
1.44	17.25	5.73477	4.53906	72.625
1.53	14.375	6.09319	3.4709	11.9777775655914-54.2273984382384i
1.62	1.875	6.45161	2.35967	-36.5602288003155+9.4214867069813i
1.71	31.5	6.81004	2.0178	32.2689006794879-1.01438264393921i
1.8	42.125	7.16846	5.08872	-70.8949224458043-40.0382124090339i
1.89	0.75	7.52688	4.87849	-48.9318004176313-60.8144268281483i
1.98	1.25	7.8853	0.363043	-4.5925700307241-3.55656727793276i
2.07	22.75	8.24373	8.39054	-114.06854547557-70.7887522400131i
2.16	14.375	8.60215	4.71493	55.125-51.5i
2.25	2.375	8.96057	4.59077	0.111946827713453+73.4523003845043i
2.34	0.875	9.319	5.24189	-77.7302834498755-31.4994784436211i
2.43	23.875	9.67742	3.87444	-59.1084824084654-18.6838256682786i
2.52	54.875	10.0358	6.81501	-81.8550775541958-72.0382124090339i
2.61	43.5	10.3943	10.195	14.6292465228774-162.461991970871i
2.7	48	10.7527	6.72502	38.3830822809148-100.521424458707i
2.79	46.375	11.1111	4.3202	69.1209567059962-0.564556300522906i
A17
Time	Data	FFT Freq	FFT Mag	FFT Complex			Max
0	84.5	0	176.961	2831.375			15.2087
0.09	78.25	0.358423	6.75004	-103.90305157927-29.4670506928812i
0.18	39.5	0.716846	10.1433	-130.205336010447-96.8777239190684i
0.27	69.875	1.07527	9.26626	98.1108694346566+111.154437388051i
0.36	80	1.43369	13.6919	106.345639341557+191.526727022529i
0.45	100	1.79211	8.00188	108.058406856393+68.666308653593i
0.54	85.375	2.15054	9.72218	142.993076832461+61.2396752157626i
0.63	162	2.50896	12.1555	-136.237380000374+138.797232147841i
0.72	77.875	2.86738	1.81689	-12.75+26.125i
0.81	97.375	3.22581	5.84939	93.1395129798941-9.17341158489235i
0.9	79	3.58423	3.80911	21.5365136052209-57.013742935546i
0.99	104.625	3.94265	6.6026	-103.925950197039-18.9620393293848i
1.08	91.75	4.30108	5.57949	-29.5956393415569-84.2232729774706i
1.17	71.875	4.6595	8.54539	77.2102990840836+112.83905825585i
1.26	93.875	5.01792	9.44389	124.675745572764+85.3688579296226i
1.35	64	5.37634	15.2087	-231.452706578343-75.1247255748366i
1.44	109.375	5.73477	10.9609	-175.375
1.53	85.375	6.09319	15.2087	-231.452706578343+75.1247255748373i
1.62	84.25	6.45161	9.44389	124.675745572764-85.3688579296228i
1.71	75.125	6.81004	8.54539	77.2102990840829-112.83905825585i
1.8	112.375	7.16846	5.57949	-29.5956393415568+84.2232729774708i
1.89	109.875	7.52688	6.6026	-103.925950197039+18.9620393293853i
1.98	137.375	7.8853	3.80911	21.5365136052211+57.013742935546i
2.07	74.375	8.24373	5.84939	93.139512979894+9.17341158489191i
2.16	76.25	8.60215	1.81689	-12.75-26.125i
2.25	113.375	8.96057	12.1555	-136.237380000374-138.797232147841i
2.34	63.5	9.319	9.72218	142.993076832461-61.2396752157628i
2.43	89.75	9.67742	8.00188	108.058406856392-68.6663086535935i
2.52	25.5	10.0358	13.6919	106.345639341557-191.526727022529i
2.61	82.5	10.3943	9.26626	98.1108694346563-111.154437388052i
2.7	87.5	10.7527	10.1433	-130.205336010446+96.8777239190689i
2.79	125	11.1111	6.75004	-103.90305157927+29.4670506928811i
A19
Time	Data	FFT Freq	FFT Mag	FFT Complex			Max
0	82.875	0	193.349	3093.590942			7.61156
0.09	89.75	0.358423	6.10997	69.1762701387883+69.0764339025786i
0.18	88.9432	0.716846	5.35829	-72.3391628335312-46.0121964167689i
0.27	110.341	1.07527	7.36474	8.57728707427275+117.523200924031i
0.36	93.1136	1.43369	6.27497	-99.3510962168274-14.471670764071i
0.45	89.8523	1.79211	2.22672	-14.8812009814887+32.3708946744895i
0.54	123.193	2.15054	1.80348	-24.5885931979432+15.1013603100141i
0.63	89.1477	2.50896	4.08122	-49.3663793224354-42.7432070050581i
0.72	90.1932	2.86738	4.76362	-71.715882+25.8068860000001i
0.81	106.682	3.22581	2.53523	25.0119853879566-31.9345576512731i
0.9	85.7614	3.58423	4.15757	23.2453686303121+62.3274631054575i
0.99	109.364	3.94265	5.94661	91.5259886229846-25.994267283426i
1.08	88.0341	4.30108	3.25721	31.3510982168273-41.6308487640712i
1.17	67.9091	4.6595	7.61156	-121.585140701808+6.97434473269881i
1.26	86.6136	5.01792	1.58863	-11.3176125988377+22.7593183786744i
1.35	76.3977	5.37634	5.57895	-54.1861062182702-70.9350909770529i
1.44	88.5909	5.73477	6.20596	99.2954099999999
1.53	70.4091	6.09319	5.57895	-54.1861062182701+70.935090977053i
1.62	119.159	6.45161	1.58863	-11.3176125988377-22.7593183786744i
1.71	105.534	6.81004	7.61156	-121.585140701808-6.97434473269847i
1.8	108.67	7.16846	3.25721	31.3510982168275+41.6308487640711i
1.89	104.443	7.52688	5.94661	91.5259886229845+25.9942672834257i
1.98	106.25	7.8853	4.15757	23.245368630312-62.3274631054576i
2.07	86.2159	8.24373	2.53523	25.0119853879567+31.9345576512731i
2.16	102.523	8.60215	4.76362	-71.715882-25.8068860000001i
2.25	87.8068	8.96057	4.08122	-49.3663793224353+42.7432070050583i
2.34	116.386	9.319	1.80348	-24.5885931979432-15.1013603100141i
2.43	88.5227	9.67742	2.22672	-14.8812009814889-32.3708946744894i
2.52	108.364	10.0358	6.27497	-99.3510962168274+14.4716707640711i
2.61	118.818	10.3943	7.36474	8.57728707427229-117.523200924031i
2.7	107.773	10.7527	5.35829	-72.3391628335311+46.0121964167691i
2.79	95.9546	11.1111	6.10997	69.1762701387881-69.0764339025789i
A22
Time	Data	FFT Freq	FFT Mag	FFT Complex			Max
0	23.175	0	28.5453	456.724976			7.33363
0.09	4.14999	0.358423	4.64595	-74.0178112897477-6.86228475387474i
0.18	5.72501	0.716846	2.37543	20.3529129099249+32.0979870104045i
0.27	16.375	1.07527	6.56806	-66.6233401090284-81.2713484499591i
0.36	21.65	1.43369	1.67288	4.99690259969449+26.2954315557306i
0.45	5.70001	1.79211	3.29812	40.7701079991784-33.5032268528428i
0.54	3.97501	2.15054	0.76846	0.523891412006114-12.2841883393093i
0.63	35.725	2.50896	0.538208	4.54867899863891+7.31193407784244i
0.72	3.14999	2.86738	6.86029	74.7001020000002+80.4249579999999i
0.81	2.64999	3.22581	3.1852	44.9654001309565+23.9867965894933i
0.9	9.04999	3.58423	1.59735	-9.70465893554397-23.643453946672i
0.99	5.14999	3.94265	4.55156	-6.13119386429266-72.56638111352i
1.08	38.15	4.30108	2.72966	-23.7469625996946-36.6545204442693i
1.17	11.125	4.6595	7.33363	95.836900571297+67.7016187128313i
1.26	38.05	5.01792	4.47834	67.1277826136128-25.0613265969583i
1.35	29.05	5.37634	3.25566	-33.5489344370027+39.8484591812437i
1.44	22.45	5.73477	0.298443	4.77508400000011
1.53	16.4	6.09319	3.25566	-33.5489344370028-39.8484591812436i
1.62	8.39999	6.45161	4.47834	67.1277826136129+25.0613265969582i
1.71	14.35	6.81004	7.33363	95.8369005712969-67.7016187128317i
1.8	13.15	7.16846	2.72966	-23.7469625996945+36.6545204442694i
1.89	9.92499	7.52688	4.55156	-6.13119386429241+72.56638111352i
1.98	8.79999	7.8853	1.59735	-9.70465893554386+23.643453946672i
2.07	12.925	8.24373	3.1852	44.9654001309565-23.9867965894934i
2.16	22.9	8.60215	6.86029	74.7001020000001-80.4249579999999i
2.25	20.1	8.96057	0.538208	4.54867899863895-7.31193407784249i
2.34	0.100006	9.319	0.76846	0.523891412006156+12.2841883393094i
2.43	37.475	9.67742	3.29812	40.7701079991788+33.5032268528427i
2.52	8.10001	10.0358	1.67288	4.99690259969444-26.2954315557306i
2.61	2.72501	10.3943	6.56806	-66.6233401090281+81.2713484499594i
2.7	3.92499	10.7527	2.37543	20.3529129099248-32.0979870104045i
2.79	2.14999	11.1111	4.64595	-74.0178112897476+6.86228475387506i
B01
Time	Data	FFT Freq	FFT Mag	FFT Complex			Max
0	157.08	0	328.595	5257.522736			9.32812
0.09	163.295	0.358423	8.44162	-132.209451868194-27.6305045984394i
0.18	150.5	0.716846	4.24292	-36.5865745476508+57.1841066958345i
0.27	159.864	1.07527	5.03374	58.5196280529898+55.3364259641719i
0.36	147.886	1.43369	5.81614	-73.7688868168934-56.7272571090402i
0.45	164.034	1.79211	3.81426	-42.3647230820128-43.927908130026i
0.54	149.489	2.15054	4.98337	-20.324996247659-77.099866450772i
0.63	152.25	2.50896	5.19835	82.7638255672698+8.24533471663228i
0.72	176.591	2.86738	9.19538	48.9658839999997-138.738618i
0.81	181.636	3.22581	8.82652	117.152600372296+78.8643352403277i
0.9	183.068	3.58423	9.32812	-90.6239994993974+118.58672471273i
0.99	168.466	3.94265	5.60641	-47.8509011772019-75.8738161288847i
1.08	179.341	4.30108	4.92021	78.5644168168934-4.99996310904029i
1.17	181.886	4.6595	0.900447	10.6146387533007+9.74143827969868i
1.26	169.318	5.01792	4.06358	-48.3280817052927-43.4929501406638i
1.35	154.5	5.37634	2.42038	-25.534552618448-29.1151757603586i
1.44	154.443	5.73477	0.690344	11.0455000000002
1.53	173.216	6.09319	2.42038	-25.5345526184478+29.1151757603586i
1.62	189.83	6.45161	4.06358	-48.3280817052927+43.4929501406639i
1.71	162.466	6.81004	0.900447	10.6146387533006-9.74143827969873i
1.8	149.875	7.16846	4.92021	78.5644168168935+4.99996310904013i
1.89	197.182	7.52688	5.60641	-47.8509011772017+75.8738161288849i
1.98	173.307	7.8853	9.32812	-90.6239994993976-118.58672471273i
2.07	129.227	8.24373	8.82652	117.152600372296-78.864335240328i
2.16	183.898	8.60215	9.19538	48.9658839999998+138.738618i
2.25	156.33	8.96057	5.19835	82.7638255672698-8.24533471663248i
2.34	135.864	9.319	4.98337	-20.3249962476589+77.0998664507719i
2.43	168.17	9.67742	3.81426	-42.3647230820125+43.927908130026i
2.52	192.511	10.0358	5.81614	-73.7688868168933+56.7272571090403i
2.61	163.409	10.3943	5.03374	58.5196280529898-55.336425964172i
2.7	141.284	10.7527	4.24292	-36.5865745476509-57.1841066958345i
2.79	147.307	11.1111	8.44162	-132.209451868194+27.6305045984398i
B02
Time	Data	FFT Freq	FFT Mag	FFT Complex			Max
0	103.417	0	210.76	3372.166656			15.0644
0.09	138.264	0.358423	9.73073	-108.956529557799-111.213220558497i
0.18	65.1389	0.716846	1.80673	-17.2507597084338+23.1963176222677i
0.27	111.611	1.07527	7.56974	20.9039147847181-119.298301955404i
0.36	147.125	1.43369	13.7575	-44.5846514990914-215.556959967441i
0.45	87.9445	1.79211	9.35911	75.9928031993022+129.030615973107i
0.54	111.111	2.15054	11.1887	166.565354567124+65.6040650038944i
0.63	89.1805	2.50896	2.55625	40.8386354697587+2.23913137354775i
0.72	93.5695	2.86738	1.6353	-10.611114+23.9166279999999i
0.81	80.3889	3.22581	8.23298	130.433849179866+18.4170603784287i
0.9	161.042	3.58423	15.0644	16.0545470191692-240.495553312473i
0.99	149.347	3.94265	2.79376	30.8190656891302-32.3772379673632i
1.08	110.986	4.30108	5.96165	-94.0820385009088+15.7207460325595i
1.17	112.069	4.6595	10.9169	-146.035667197083-95.828683896141i
1.26	110.375	5.01792	10.2252	-136.869265877859-89.6254686940993i
1.35	102	5.37634	6.49163	54.892840432106+88.1756764461169i
1.44	91.0555	5.73477	1.19098	-19.0556320000001
1.53	137.125	6.09319	6.49163	54.8928404321058-88.1756764461171i
1.62	107.875	6.45161	10.2252	-136.869265877859+89.6254686940995i
1.71	104.264	6.81004	10.9169	-146.035667197083+95.8286838961415i
1.8	102.611	7.16846	5.96165	-94.0820385009088-15.7207460325595i
1.89	109.944	7.52688	2.79376	30.8190656891301+32.377237967363i
1.98	63.6111	7.8853	15.0644	16.0545470191696+240.495553312473i
2.07	114.833	8.24373	8.23298	130.433849179866-18.4170603784289i
2.16	93.7778	8.60215	1.6353	-10.6111140000001-23.9166279999999i
2.25	106.222	8.96057	2.55625	40.8386354697589-2.23913137354779i
2.34	145.556	9.319	11.1887	166.565354567124-65.6040650038946i
2.43	91.2361	9.67742	9.35911	75.9928031993019-129.030615973107i
2.52	90.4305	10.0358	13.7575	-44.584651499091+215.556959967441i
2.61	63.8889	10.3943	7.56974	20.9039147847186+119.298301955404i
2.7	78.875	10.7527	1.80673	-17.2507597084339-23.1963176222677i
2.79	97.2917	11.1111	9.73073	-108.956529557798+111.213220558497i
B05
Time	Data	FFT Freq	FFT Mag	FFT Complex			Max
0	139.25	0	193.688	3099			19.5118
0.09	112	0.358423	14.7918	193.557724431723+136.188032019174i
0.18	89.625	0.716846	7.82153	-11.2256246826311-124.640032736485i
0.27	97	1.07527	5.26388	-43.3512863499035-72.2081466108735i
0.36	117.625	1.43369	8.68208	-78.3985703763522+114.675960454009i
0.45	148.875	1.79211	6.8304	92.5489576554661+58.1223021995527i
0.54	74.25	2.15054	8.50754	-97.6313334605077-94.852365938943i
0.63	102.375	2.50896	9.93044	156.896595071187-25.0713334638082i
0.72	108	2.86738	7.21473	81.375-81.875i
0.81	39.5	3.22581	3.492	48.0961700457142-28.4331696410088i
0.9	64.75	3.58423	19.5118	-88.6288575416342-299.344266977855i
0.99	85.375	3.94265	7.9953	-19.6723998073953+126.403192720941i
1.08	60.125	4.30108	9.9885	152.648570376352-47.3240395459908i
1.17	108.5	4.6595	7.43991	84.9008290007067-83.4387097500976i
1.26	123.875	5.01792	9.93704	125.485815684772-97.6319337753972i
1.35	35.5	5.37634	3.4343	39.0234099525018-38.6852578186384i
1.44	70.25	5.73477	5.35938	85.75
1.53	100.125	6.09319	3.4343	39.0234099525019+38.6852578186385i
1.62	89.875	6.45161	9.93704	125.485815684773+97.6319337753964i
1.71	96.875	6.81004	7.43991	84.9008290007069+83.4387097500976i
1.8	111.25	7.16846	9.9885	152.648570376352+47.3240395459906i
1.89	88.375	7.52688	7.9953	-19.6723998073957-126.403192720941i
1.98	92.625	7.8853	19.5118	-88.6288575416333+299.344266977855i
2.07	133.625	8.24373	3.492	48.0961700457142+28.433169641009i
2.16	119.5	8.60215	7.21473	81.375+81.875i
2.25	92.75	8.96057	9.93044	156.896595071187+25.0713334638079i
2.34	93	9.319	8.50754	-97.6313334605074+94.8523659389434i
2.43	105.875	9.67742	6.8304	92.5489576554659-58.1223021995527i
2.52	110.875	10.0358	8.68208	-78.3985703763523-114.675960454009i
2.61	104.125	10.3943	5.26388	-43.3512863499033+72.2081466108737i
2.7	127.5	10.7527	7.82153	-11.2256246826308+124.640032736485i
2.79	55.75	11.1111	14.7918	193.557724431723-136.188032019175i
B06
Time	Data	FFT Freq	FFT Mag	FFT Complex			Max
0	121.625	0	246.609	3945.75			16.3104
0.09	185	0.358423	9.24979	120.264237578401-86.2526200078069i
0.18	83	0.716846	5.89827	83.4074521045511-44.1511438294968i
0.27	145.875	1.07527	10.4646	118.541208336418+118.245865968038i
0.36	159.5	1.43369	14.0203	-222.84834957055-25.6907556728505i
0.45	119.375	1.79211	1.84054	-14.9307283073038-25.3829609527579i
0.54	111	2.15054	5.59333	76.451465932892+46.5210915999889i
0.63	165.625	2.50896	11.0624	-18.7255675058311-176.005010693719i
0.72	57.375	2.86738	6.55232	95.5+43.25i
0.81	142.25	3.22581	6.77791	71.9679528638441-81.1249705719663i
0.9	149.125	3.58423	12.8392	194.333328324833-66.5964407681584i
0.99	123.25	3.94265	15.2053	-127.749098209066-207.044961372746i
1.08	149.375	4.30108	16.3104	-228.15165042945-126.690755672851i
1.17	93.25	4.6595	4.99179	19.8353173210526+77.3663511267781i
1.26	107.25	5.01792	5.28303	11.3077536377235-83.7686761976438i
1.35	117.375	5.37634	13.8566	-167.203322077515-145.590094307325i
1.44	121.375	5.73477	4.85938	-77.75
1.53	86.125	6.09319	13.8566	-167.203322077515+145.590094307326i
1.62	105.125	6.45161	5.28303	11.3077536377237+83.768676197644i
1.71	154.875	6.81004	4.99179	19.8353173210522-77.3663511267784i
1.8	159.75	7.16846	16.3104	-228.151650429449+126.69075567285i
1.89	109.5	7.52688	15.2053	-127.749098209065+207.044961372746i
1.98	133.5	7.8853	12.8392	194.333328324833+66.5964407681581i
2.07	84	8.24373	6.77791	71.9679528638443+81.1249705719659i
2.16	94.25	8.60215	6.55232	95.5-43.25i
2.25	106.625	8.96057	11.0624	-18.7255675058308+176.00501069372i
2.34	97.125	9.319	5.59333	76.451465932892-46.5210915999888i
2.43	115.75	9.67742	1.84054	-14.9307283073038+25.3829609527581i
2.52	151.5	10.0358	14.0203	-222.84834957055+25.6907556728505i
2.61	142.125	10.3943	10.4646	118.541208336418-118.245865968038i
2.7	133.125	10.7527	5.89827	83.4074521045512+44.1511438294968i
2.79	120.75	11.1111	9.24979	120.264237578401+86.2526200078066i
B08
Time	Data	FFT Freq	FFT Mag	FFT Complex			Max
0	3.55682	0	38.581	617.29541			8.24143
0.09	33.9318	0.358423	8.24143	-10.9581116329476+131.406771529427i
0.18	4.92044	0.716846	5.78848	-80.2388810771843-46.253575556478i
0.27	6.03409	1.07527	7.59136	-17.9046486358185-120.134871994446i
0.36	51	1.43369	5.30582	-72.3271264111344-44.4481752139948i
0.45	19.3182	1.79211	5.69307	77.9769256304649+47.0833238721119i
0.54	14.8636	2.15054	3.93937	56.7487991270613+27.4287754802465i
0.63	5.36365	2.50896	3.29703	45.8094412094482+26.159562169602i
0.72	1.67044	2.86738	2.71554	42.590911+8.590911i
0.81	2.54544	3.22581	4.51805	-64.3469907154867-32.9415076142685i
0.9	11.0341	3.58423	7.30837	-3.52942737871323-116.880711887336i
0.99	20.5454	3.94265	2.90389	-17.7757682859537-42.9273841656098i
1.08	19.1364	4.30108	4.16827	-41.1501675888656+52.4835287860051i
1.17	32.9318	4.6595	7.23624	-112.846373430624+25.8971741595349i
1.26	3.27274	5.01792	5.29994	-84.2986066711638-9.19929492406022i
1.35	12.5909	5.37634	4.09997	62.9547098609179+18.439279937258i
1.44	8.19318	5.73477	4.0554	-64.8864120000001
1.53	20.5	6.09319	4.09997	62.9547098609178-18.4392799372582i
1.62	7.67044	6.45161	5.29994	-84.2986066711638+9.19929492406025i
1.71	35.0796	6.81004	7.23624	-112.846373430624-25.8971741595346i
1.8	25.7046	7.16846	4.16827	-41.1501675888657-52.4835287860051i
1.89	34.6023	7.52688	2.90389	-17.7757682859537+42.9273841656098i
1.98	11.9886	7.8853	7.30837	-3.52942737871304+116.880711887336i
2.07	45.9318	8.24373	4.51805	-64.3469907154867+32.9415076142688i
2.16	37.9091	8.60215	2.71554	42.590911-8.590911i
2.25	19.2159	8.96057	3.29703	45.809441209448-26.1595621696022i
2.34	59.0114	9.319	3.93937	56.7487991270613-27.4287754802467i
2.43	29.8523	9.67742	5.69307	77.9769256304648-47.0833238721121i
2.52	12.2273	10.0358	5.30582	-72.3271264111343+44.4481752139948i
2.61	3.20456	10.3943	7.59136	-17.9046486358181+120.134871994446i
2.7	4.04544	10.7527	5.78848	-80.2388810771842+46.2535755564781i
2.79	19.4432	11.1111	8.24143	-10.958111632948-131.406771529427i
B11
Time	Data	FFT Freq	FFT Mag	FFT Complex			Max
0	20.8068	0	37.5618	600.988675			9.93605
0.09	41.1932	0.358423	2.68878	42.3828652274094+7.3797555934187i
0.18	15.1364	0.716846	6.86104	-108.575852435824-16.192812814997i
0.27	17.5568	1.07527	1.3604	-14.7967723133073+15.963400603092i
0.36	0.261353	1.43369	3.39205	42.8133155883844-33.3550491998217i
0.45	19.6818	1.79211	9.93605	81.046097122656-136.766735362381i
0.54	29.0568	2.15054	3.99952	33.5343379200607-54.5019151011588i
0.63	30.1932	2.50896	3.20759	-11.858910219965+49.9324816360261i
0.72	40.7841	2.86738	4.42098	-35.9091800000001-60.943207i
0.81	31.0796	3.22581	6.4822	-43.447357835428-94.1763428424771i
0.9	5.98865	3.58423	4.65133	58.5703865246018-45.9133795534062i
0.99	7.11365	3.94265	7.40379	117.024961430498+18.3870398602077i
1.08	18.9886	4.30108	3.67783	19.1413364116157+55.6450108001784i
1.17	16.1136	4.6595	5.12058	-80.0736130470083+17.3386858568576i
1.26	11.7727	5.01792	6.58315	-80.6195680088391-67.7861572672446i
1.35	8.375	5.37634	5.3798	-10.6410383648548-85.4164948539071i
1.44	10.8523	5.73477	2.97798	47.6476769999999
1.53	12.3182	6.09319	5.3798	-10.6410383648545+85.4164948539071i
1.62	12.3523	6.45161	6.58315	-80.6195680088389+67.7861572672446i
1.71	11.7955	6.81004	5.12058	-80.0736130470084-17.3386858568574i
1.8	20.5227	7.16846	3.67783	19.1413364116156-55.6450108001784i
1.89	25.7386	7.52688	7.40379	117.024961430498-18.387039860208i
1.98	25.9091	7.8853	4.65133	58.5703865246019+45.9133795534059i
2.07	20.875	8.24373	6.4822	-43.4473578354278+94.1763428424772i
2.16	15.1477	8.60215	4.42098	-35.9091800000001+60.943207i
2.25	0.056824	8.96057	3.20759	-11.8589102199652-49.9324816360261i
2.34	78.8296	9.319	3.99952	33.5343379200609+54.5019151011587i
2.43	9.34088	9.67742	9.93605	81.0460971226564+136.76673536238i
2.52	16.8409	10.0358	3.39205	42.8133155883845+33.3550491998216i
2.61	22.625	10.3943	1.3604	-14.7967723133073-15.9634006030918i
2.7	1.06818	10.7527	6.86104	-108.575852435823+16.1928128149973i
2.79	2.61365	11.1111	2.68878	42.3828652274094-7.37975559341874i
B12
Time	Data	FFT Freq	FFT Mag	FFT Complex			Max
0	0.571411	0	35.49	567.839324			9.58971
0.09	37.1607	0.358423	2.33102	-28.397959212333-24.1780210646825i
0.18	18.1786	0.716846	2.66246	-34.7342237938038+24.6625305123653i
0.27	11.4821	1.07527	1.30266	15.2795076697773-14.175533597349i
0.36	8.55359	1.43369	6.58138	-103.31837076756-20.3429327860461i
0.45	23	1.79211	5.02544	80.3414744544413-3.24794850153724i
0.54	21.5893	2.15054	9.58971	-52.9896275720292-143.99474439415i
0.63	18.1607	2.50896	5.1054	-65.51605096129-48.7885757192914i
0.72	31.3214	2.86738	9.32725	136.375002-60.607148i
0.81	5.28571	3.22581	2.94786	-42.4749453765745-20.5058429886265i
0.9	2.71429	3.58423	4.05906	-64.701204334869+5.62090349489227i
0.99	21.8571	3.94265	3.43114	47.266233621452+27.9234638873486i
1.08	68.5714	4.30108	4.41061	-62.0031652324395-33.7001127860461i
1.17	17.5893	4.6595	3.42008	43.0364326548673+33.7977407796728i
1.26	14.3036	5.01792	6.3779	-100.432124299298-18.0790015985922i
1.35	3.39288	5.37634	5.57321	-84.6777568503403-27.9503543458816i
1.44	4.96429	5.73477	5.27121	84.3393839999999
1.53	25.5714	6.09319	5.57321	-84.6777568503402+27.9503543458818i
1.62	11.7679	6.45161	6.3779	-100.432124299298+18.0790015985923i
1.71	14	6.81004	3.42008	43.0364326548671-33.7977407796729i
1.8	45.875	7.16846	4.41061	-62.0031652324395+33.7001127860461i
1.89	4.5	7.52688	3.43114	47.2662336214519-27.9234638873487i
1.98	14.7857	7.8853	4.05906	-64.701204334869-5.62090349489233i
2.07	3.57141	8.24373	2.94786	-42.4749453765744+20.5058429886265i
2.16	37.4286	8.60215	9.32725	136.375002+60.607148i
2.25	9.82141	8.96057	5.1054	-65.5160509612899+48.7885757192915i
2.34	11.4286	9.319	9.58971	-52.9896275720289+143.99474439415i
2.43	14.8036	9.67742	5.02544	80.3414744544413+3.24794850153704i
2.52	33.9464	10.0358	6.58138	-103.31837076756+20.3429327860462i
2.61	28.25	10.3943	1.30266	15.2795076697773+14.1755335973491i
2.7	0.089294	10.7527	2.66246	-34.7342237938039-24.6625305123653i
2.79	3.30359	11.1111	2.33102	-28.3979592123329+24.1780210646826i
B13
Time	Data	FFT Freq	FFT Mag	FFT Complex			Max
0	8.625	0	61.2221	979.553469			17.8036
0.09	23.2321	0.358423	5.10702	7.16021613903923-81.3980289685825i
0.18	71.5357	0.716846	6.2177	51.0152175520734-85.4069477178856i
0.27	44.0714	1.07527	7.63443	-119.72854650646-24.2057996267919i
0.36	13.875	1.43369	4.01069	64.1634820481256+0.985224952563435i
0.45	51.25	1.79211	4.87545	-54.735163199678+55.5803557254722i
0.54	51.2321	2.15054	1.007	4.81222941479257-15.3766362254689i
0.63	49.2857	2.50896	17.8036	-270.075751270975-90.568789537057i
0.72	24.1429	2.86738	3.94382	-34.107116+53.0891730000001i
0.81	14.8214	3.22581	11.2888	-176.855205640979+36.6885729207424i
0.9	21.7857	3.58423	4.93349	-64.7056022245218-45.2111600046249i
0.99	39.4107	3.94265	1.41498	-19.6149220779837+11.3053760838248i
1.08	32.6429	4.30108	6.59259	88.8365179518744-56.8719510474366i
1.17	2.41071	4.6595	3.08873	19.7952049364456+45.2819883225821i
1.26	27.6607	5.01792	8.55546	91.0209792576554-102.241471497042i
1.35	31.5536	5.37634	2.21778	34.7685196205904-7.0922509197614i
1.44	81.0357	5.73477	3.30915	52.946411
1.53	45.4821	6.09319	2.21778	34.7685196205905+7.09225091976109i
1.62	3.75	6.45161	8.55546	91.0209792576558+102.241471497042i
1.71	36.4286	6.81004	3.08873	19.7952049364456-45.2819883225824i
1.8	28.8929	7.16846	6.59259	88.8365179518745+56.8719510474365i
1.89	25.9821	7.52688	1.41498	-19.6149220779836-11.305376083825i
1.98	2.82141	7.8853	4.93349	-64.7056022245216+45.2111600046251i
2.07	25.4107	8.24373	11.2888	-176.855205640979-36.6885729207422i
2.16	44.9821	8.60215	3.94382	-34.107116-53.0891730000001i
2.25	24.5357	8.96057	17.8036	-270.075751270974+90.5687895370576i
2.34	26.0536	9.319	1.007	4.81222941479259+15.376636225469i
2.43	23.4286	9.67742	4.87545	-54.7351631996782-55.5803557254723i
2.52	6.875	10.0358	4.01069	64.1634820481256-0.985224952563392i
2.61	17.3929	10.3943	7.63443	-119.72854650646+24.2057996267921i
2.7	70.3393	10.7527	6.2177	51.0152175520737+85.4069477178856i
2.79	8.60712	11.1111	5.10702	7.16021613903954+81.3980289685823i
B15
Time	Data	FFT Freq	FFT Mag	FFT Complex			Max
0	2.625	0	59.5859	953.375			19.1953
0.09	78.75	0.358423	8.74978	-88.5885269984042+108.402362758736i
0.18	3.875	0.716846	15.548	115.347542646461-220.409582813472i
0.27	12.875	1.07527	4.91357	-76.2846998320131+19.0077837472266i
0.36	45.75	1.43369	8.00884	99.1999006544654+81.1147455460737i
0.45	67.75	1.79211	8.81976	-134.545923057871+42.5575566242802i
0.54	5	2.15054	5.31081	84.0321838167633-12.6096441113751i
0.63	27	2.50896	6.11862	-20.6846950475788-95.6877394374867i
0.72	20.125	2.86738	15.821	186.875-170.75i
0.81	16.125	3.22581	4.13083	-61.2553496643001-24.8214248827044i
0.9	10.25	3.58423	10.9641	-70.0967851501152-160.81280973099i
0.99	6.5	3.94265	1.76938	-13.2634336814486+25.0109107869941i
1.08	0	4.30108	9.97008	-114.699900654465+110.864745546074i
1.17	19.5	4.6595	5.49179	-55.8660985370588-67.8223936893137i
1.26	5.5	5.01792	2.96135	-43.7829413131093-18.1127484330863i
1.35	52.625	5.37634	5.65497	-87.5112731813254+22.9851457142639i
1.44	69.875	5.73477	19.1953	-307.125
1.53	80.5	6.09319	5.65497	-87.5112731813256-22.9851457142639i
1.62	26.75	6.45161	2.96135	-43.7829413131092+18.1127484330864i
1.71	17.75	6.81004	5.49179	-55.8660985370586+67.8223936893137i
1.8	63.75	7.16846	9.97008	-114.699900654465-110.864745546074i
1.89	59.875	7.52688	1.76938	-13.2634336814487-25.0109107869943i
1.98	8	7.8853	10.9641	-70.096785150115+160.81280973099i
2.07	72	8.24373	4.13083	-61.2553496643+24.8214248827044i
2.16	31	8.60215	15.821	186.875+170.75i
2.25	28.75	8.96057	6.11862	-20.6846950475784+95.6877394374865i
2.34	0.625	9.319	5.31081	84.0321838167633+12.609644111375i
2.43	6	9.67742	8.81976	-134.545923057871-42.5575566242799i
2.52	21.875	10.0358	8.00884	99.1999006544652-81.114745546074i
2.61	49.25	10.3943	4.91357	-76.2846998320131-19.0077837472265i
2.7	8.125	10.7527	15.548	115.347542646461+220.409582813472i
2.79	35	11.1111	8.74978	-88.5885269984046-108.402362758736i
B17
Time	Data	FFT Freq	FFT Mag	FFT Complex			Max
0	61.75	0	127.686	2042.972168			10.6221
0.09	60.4028	0.358423	6.45789	-103.069077028308-7.28607183465036i
0.18	82.375	0.716846	8.20373	2.26216318106427+131.240215320532i
0.27	39.0417	1.07527	1.9791	26.7027459034873-17.0196786064945i
0.36	38.0139	1.43369	6.68383	83.272296989376-67.0980457862034i
0.45	58.0139	1.79211	6.31253	21.4487033369392-98.6967419398357i
0.54	27.7083	2.15054	3.60203	-46.2343744973442+34.4076186319449i
0.63	72.2083	2.50896	4.94546	-34.4024282243353+71.2572796378957i
0.72	55.9722	2.86738	10.6221	-7.08337700000008-169.805541i
0.81	114.806	3.22581	7.44867	-119.175330637871+0.907372768106598i
0.9	60.25	3.58423	2.5264	39.2574368674785+9.63464282147545i
0.99	48.0555	3.94265	2.40726	12.7285830107688-36.3522004098626i
1.08	78	4.30108	6.84381	-1.85561098937591+109.485266213797i
1.17	97.6805	4.6595	5.91088	17.7665586787518+92.8903387257644i
1.26	65.6805	5.01792	7.81193	122.714774448802+23.7449475100625i
1.35	64.4445	5.37634	4.03913	-0.110835039433447-64.6259189021535i
1.44	84.0139	5.73477	5.96354	-95.416626
1.53	67.75	6.09319	4.03913	-0.110835039433248+64.6259189021535i
1.62	62.2778	6.45161	7.81193	122.714774448802-23.7449475100628i
1.71	50.4305	6.81004	5.91088	17.7665586787515-92.8903387257646i
1.8	62.3055	7.16846	6.84381	-1.85561098937613-109.485266213796i
1.89	73.1805	7.52688	2.40726	12.728583010769+36.3522004098626i
1.98	49.4722	7.8853	2.5264	39.2574368674786-9.63464282147543i
2.07	56.9861	8.24373	7.44867	-119.175330637871-0.907372768106377i
2.16	60.2917	8.60215	10.6221	-7.08337699999989+169.805541i
2.25	74.3472	8.96057	4.94546	-34.4024282243355-71.2572796378957i
2.34	84.4583	9.319	3.60203	-46.2343744973443-34.4076186319447i
2.43	64.7778	9.67742	6.31253	21.4487033369395+98.6967419398356i
2.52	43	10.0358	6.68383	83.2722969893761+67.0980457862033i
2.61	73.3195	10.3943	1.9791	26.7027459034874+17.0196786064945i
2.7	58.2083	10.7527	8.20373	2.26216318106397-131.240215320532i
2.79	53.75	11.1111	6.45789	-103.069077028308+7.28607183465065i
B18
Time	Data	FFT Freq	FFT Mag	FFT Complex			Max
0	8.31818	0	21.7912	348.659181			5.48541
0.09	10	0.358423	3.78308	-50.0509125854541-34.0395973671361i
0.18	1.65912	0.716846	2.39735	-6.49133655109334+37.8043694788441i
0.27	10.5114	1.07527	2.63865	39.2690887930899-15.5026684372557i
0.36	12.1932	1.43369	2.96008	-46.6467126252581+8.19610621206244i
0.45	9.90912	1.79211	1.47961	-13.6279150585154+19.3579444563964i
0.54	6.34088	2.15054	2.49134	37.3665148605516-13.8807016503951i
0.63	10.8864	2.50896	3.06284	-47.7267873086413+11.1216335517893i
0.72	5.63635	2.86738	3.7317	55.2499389999999-22.6362899999999i
0.81	14.2159	3.22581	3.0465	35.2681735972684-33.6471340702983i
0.9	16.2386	3.58423	5.48541	-15.4028039002861+86.404357877082i
0.99	12.2955	3.94265	4.51045	24.9983463477881-67.6992999006937i
1.08	50.4318	4.30108	5.29697	-82.5804593747417+19.0598762120626i
1.17	3.54547	4.6595	1.61053	24.3918570641294-8.30975411250668i
1.26	2.8977	5.01792	4.40745	8.52762159082791-70.001638993679i
1.35	25.6136	5.37634	2.01684	-0.794802849665455+32.259665692615i
1.44	6.8523	5.73477	0.373573	-5.97717099999988
1.53	9.71588	6.09319	2.01684	-0.794802849665501-32.259665692615i
1.62	11.7841	6.45161	4.40745	8.52762159082804+70.0016389936791i
1.71	3.61365	6.81004	1.61053	24.3918570641294+8.30975411250657i
1.8	6.2727	7.16846	5.29697	-82.5804593747417-19.0598762120626i
1.89	28.3182	7.52688	4.51045	24.9983463477883+67.6992999006936i
1.98	7.90912	7.8853	5.48541	-15.4028039002863-86.404357877082i
2.07	6.40912	8.24373	3.0465	35.2681735972685+33.6471340702982i
2.16	3.53412	8.60215	3.7317	55.2499389999999+22.6362899999999i
2.25	17.5909	8.96057	3.06284	-47.7267873086413-11.1216335517891i
2.34	2.05682	9.319	2.49134	37.3665148605516+13.880701650395i
2.43	1.07953	9.67742	1.47961	-13.6279150585154-19.3579444563963i
2.52	20.0568	10.0358	2.96008	-46.6467126252582-8.19610621206248i
2.61	6.68182	10.3943	2.63865	39.2690887930899+15.5026684372556i
2.7	9.15912	10.7527	2.39735	-6.49133655109338-37.8043694788441i
2.79	6.93182	11.1111	3.78308	-50.050912585454+34.0395973671363i
C01
Time	Data	FFT Freq	FFT Mag	FFT Complex			Max
0	26.875	0	110.578	1769.25			12.3592
0.09	78.875	0.358423	6.44566	65.5826677896578+79.5916320185843i
0.18	86.125	0.716846	3.68864	6.88184007489319-58.615598705484i
0.27	52.25	1.07527	10.0182	33.4631564119651-156.758949748656i
0.36	56	1.43369	6.6177	-98.0893577750951+39.8714735297191i
0.45	102.25	1.79211	7.10725	-113.256237628162-10.2149159737834i
0.54	18.875	2.15054	11.7184	180.108770591418-52.1063272885173i
0.63	60.25	2.50896	8.3187	-123.826904023091+48.8085477170964i
0.72	16.125	2.86738	4.70715	-52.5-54i
0.81	28.875	3.22581	12.3592	-194.210593552876-37.2348487341188i
0.9	61.75	3.58423	10.3945	-134.003954542354-98.5022508876604i
0.99	49.75	3.94265	11.1196	-91.5247626239209-152.565802059252i
1.08	66.5	4.30108	10.8031	39.0893577750953+168.371473529719i
1.17	65.5	4.6595	11.335	178.328557852522-33.0230033759708i
1.26	13.75	5.01792	8.70701	88.0133438760428+107.988477695372i
1.35	62.625	5.37634	10.2889	-160.555884226095-36.3649319744772i
1.44	77.625	5.73477	9.76562	-156.25
1.53	38.375	6.09319	10.2889	-160.555884226095+36.3649319744775i
1.62	52.25	6.45161	8.70701	88.0133438760426-107.988477695372i
1.71	2	6.81004	11.335	178.328557852523+33.02300337597i
1.8	72.25	7.16846	10.8031	39.089357775095-168.371473529719i
1.89	82.625	7.52688	11.1196	-91.5247626239204+152.565802059252i
1.98	78.75	7.8853	10.3945	-134.003954542353+98.5022508876608i
2.07	69	8.24373	12.3592	-194.210593552876+37.2348487341193i
2.16	53.125	8.60215	4.70715	-52.5+54i
2.25	47	8.96057	8.3187	-123.826904023092-48.8085477170962i
2.34	46.75	9.319	11.7184	180.108770591418+52.106327288517i
2.43	110.625	9.67742	7.10725	-113.256237628162+10.2149159737836i
2.52	8.5	10.0358	6.6177	-98.0893577750952-39.8714735297191i
2.61	64.875	10.3943	10.0182	33.4631564119653+156.758949748656i
2.7	71.25	10.7527	3.68864	6.88184007489326+58.6155987054843i
2.79	47.875	11.1111	6.44566	65.5826677896575-79.5916320185846i
C02
Time	Data	FFT Freq	FFT Mag	FFT Complex			Max
0	51.05	0	185.033	2960.524994			12.0364
0.09	71.7	0.358423	1.52716	22.2930865681364+10.0032225855676i
0.18	84.65	0.716846	7.8734	74.4876721927374+101.592923359045i
0.27	131.125	1.07527	2.18554	-34.9483394863704+1.19331145506458i
0.36	98.125	1.43369	4.51105	-51.3366048190171+50.7350468425444i
0.45	97.475	1.79211	11.2989	-175.970118493042+41.436022334627i
0.54	32.75	2.15054	12.0364	-145.994780385766+125.592279580415i
0.63	113.975	2.50896	8.85125	-55.2877869007667+130.382034480993i
0.72	74.55	2.86738	5.68559	-15.725006+89.599976i
0.81	104.05	3.22581	3.40286	-45.3960023121424+30.0590675832004i
0.9	94.425	3.58423	1.77822	-13.7572752820051-24.9042726824867i
0.99	81.725	3.94265	9.0632	-144.451383622444-12.7290658098604i
1.08	96.25	4.30108	4.73562	-71.9133951809829-23.8649891574556i
1.17	95.65	4.6595	3.56907	57.0974451846455-0.931592652583436i
1.26	108.55	5.01792	9.36423	104.464335475034-107.403628903857i
1.35	91.675	5.37634	10.2715	-115.936996938016-116.479752275385i
1.44	112.625	5.73477	6.38594	-102.175078
1.53	86.825	6.09319	10.2715	-115.936996938016+116.479752275385i
1.62	84.8	6.45161	9.36423	104.464335475034+107.403628903856i
1.71	86.625	6.81004	3.56907	57.0974451846455+0.931592652583095i
1.8	86.65	7.16846	4.73562	-71.9133951809829+23.8649891574556i
1.89	74.95	7.52688	9.0632	-144.451383622444+12.7290658098607i
1.98	95.475	7.8853	1.77822	-13.7572752820049+24.9042726824868i
2.07	91.275	8.24373	3.40286	-45.3960023121425-30.0590675832004i
2.16	84.325	8.60215	5.68559	-15.7250060000001-89.599976i
2.25	96.75	8.96057	8.85125	-55.2877869007672-130.382034480993i
2.34	78.7	9.319	12.0364	-145.994780385766-125.592279580415i
2.43	97.375	9.67742	11.2989	-175.970118493042-41.4360223346267i
2.52	103.15	10.0358	4.51105	-51.3366048190172-50.7350468425444i
2.61	93.475	10.3943	2.18554	-34.9483394863706-1.19331145506476i
2.7	143.1	10.7527	7.8734	74.4876721927371-101.592923359045i
2.79	116.7	11.1111	1.52716	22.2930865681363-10.003222585568i
C05
Time	Data	FFT Freq	FFT Mag	FFT Complex			Max
0	132.875	0	260.655	4170.486082			14.9904
0.09	92.0695	0.358423	9.04644	-137.743803826556+44.4654421663407i
0.18	106.208	0.716846	6.4183	-71.1038288930135-74.0949363290675i
0.27	164.944	1.07527	9.14146	-133.675448687756-59.3621527368376i
0.36	106.347	1.43369	4.66144	-8.64353705831827-74.0804286804084i
0.45	169.764	1.79211	5.34704	85.5521294564741-0.31065642184555i
0.54	114.319	2.15054	7.13342	-14.223171352123+113.245104269009i
0.63	122.153	2.50896	9.64348	103.88746885165+114.081273126523i
0.72	133.847	2.86738	5.7654	7.45827999999989-91.944426i
0.81	136.042	3.22581	11.3904	56.4042729947003+173.299028069639i
0.9	131.5	3.58423	1.60315	19.6095838541444-16.5350135952571i
0.99	105.111	3.94265	14.7271	135.421943794654+192.831777895447i
1.08	122.014	4.30108	3.70007	51.4213090583181+29.3361993195915i
1.17	135.153	4.6595	3.72581	49.334459815587-33.4636411314409i
1.26	175.097	5.01792	13.3027	128.384044390991-169.763970193334i
1.35	100.681	5.37634	10.4699	-111.403190398752+125.106026397561i
1.44	126.903	5.73477	14.9904	-239.847106
1.53	169.556	6.09319	10.4699	-111.403190398753-125.106026397561i
1.62	136.111	6.45161	13.3027	128.384044390992+169.763970193334i
1.71	135.625	6.81004	3.72581	49.3344598155869+33.463641131441i
1.8	139.167	7.16846	3.70007	51.4213090583181-29.3361993195916i
1.89	157.153	7.52688	14.7271	135.421943794654-192.831777895447i
1.98	92.9722	7.8853	1.60315	19.6095838541445+16.5350135952571i
2.07	157.889	8.24373	11.3904	56.4042729946998-173.299028069639i
2.16	110.264	8.60215	5.7654	7.45828+91.944426i
2.25	173.903	8.96057	9.64348	103.887468851649-114.081273126523i
2.34	141.5	9.319	7.13342	-14.2231713521232-113.245104269009i
2.43	141.153	9.67742	5.34704	85.5521294564743+0.310656421845223i
2.52	114.972	10.0358	4.66144	-8.64353705831812+74.0804286804084i
2.61	114.917	10.3943	9.14146	-133.675448687756+59.3621527368379i
2.7	81.2222	10.7527	6.4183	-71.1038288930132+74.0949363290677i
2.79	129.056	11.1111	9.04644	-137.743803826556-44.4654421663404i
C08
Time	Data	FFT Freq	FFT Mag	FFT Complex			Max
0	15.125	0	50.3477	805.5625			9.0573
0.09	37.5625	0.358423	8.49334	70.0635922086203+116.439320168133i
0.18	33.5	0.716846	4.59191	-26.0929432089299-68.6809342438582i
0.27	14.625	1.07527	5.20245	-75.5387550246507-34.9667325786183i
0.36	49.25	1.43369	7.59574	-63.2729324764694-103.761785188176i
0.45	37.125	1.79211	2.17626	31.4203204301498+15.0068468289473i
0.54	27.875	2.15054	1.9058	20.2042378914126+22.8386579358869i
0.63	0.625	2.50896	9.0573	132.061023078193-59.6721953480128i
0.72	12.375	2.86738	1.79453	-23-17.1875i
0.81	15.375	3.22581	1.81096	13.7056957326439-25.5289498437893i
0.9	29.3125	3.58423	5.0528	3.19031473028795+80.781830606707i
0.99	8.4375	3.94265	7.99099	-122.022112557243+38.1801193184786i
1.08	6.0625	4.30108	6.58659	-104.727067523531-11.7617851881761i
1.17	20.75	4.6595	4.00401	23.8911336137915-59.4425852015952i
1.26	9.6875	5.01792	4.68592	-24.0516094127705+71.0122384269619i
1.35	27.3125	5.37634	5.94443	14.9191025184949+93.9334405598486i
1.44	4.0625	5.73477	3.94141	-63.0625
1.53	21.25	6.09319	5.94443	14.9191025184946-93.9334405598486i
1.62	38.25	6.45161	4.68592	-24.0516094127706-71.0122384269617i
1.71	46.6875	6.81004	4.00401	23.8911336137917+59.4425852015952i
1.8	25.5	7.16846	6.58659	-104.727067523531+11.7617851881761i
1.89	12.1875	7.52688	7.99099	-122.022112557243-38.1801193184783i
1.98	33.875	7.8853	5.0528	3.19031473028771-80.781830606707i
2.07	32.3125	8.24373	1.81096	13.7056957326438+25.5289498437894i
2.16	13.5	8.60215	1.79453	-23+17.1875i
2.25	66.4375	8.96057	9.0573	132.061023078193+59.6721953480124i
2.34	20.5	9.319	1.9058	20.2042378914126-22.838657935887i
2.43	47.625	9.67742	2.17626	31.4203204301499-15.0068468289473i
2.52	48.25	10.0358	7.59574	-63.2729324764692+103.761785188176i
2.61	15.0625	10.3943	5.20245	-75.5387550246506+34.9667325786186i
2.7	4.125	10.7527	4.59191	-26.0929432089298+68.6809342438582i
2.79	30.9375	11.1111	8.49334	70.0635922086199-116.439320168133i
C11
Time	Data	FFT Freq	FFT Mag	FFT Complex			Max
0	195.625	0	353.289	5652.625			12.1239
0.09	177.625	0.358423	7.02393	85.6451904108432-72.7655612394678i
0.18	159.625	0.716846	4.1242	-57.8275438217949-31.7850268798132i
0.27	171.625	1.07527	10.9041	-47.6180294354919+167.8422194203i
0.36	168.25	1.43369	4.74517	73.6463382904346-18.4520561473032i
0.45	176	1.79211	7.79918	97.0158916942445+78.4835749335473i
0.54	227	2.15054	10.563	34.9328371975526-165.35889707935i
0.63	184.25	2.50896	8.29731	120.056179615923+56.6650879928834i
0.72	202.5	2.86738	9.12725	21.1250000000001+144.5i
0.81	196.5	3.22581	8.46036	-123.839274679426-54.6601298470881i
0.9	148.5	3.58423	3.32174	42.8978986061908+31.3761676569443i
0.99	178.75	3.94265	10.3075	149.410731751457+69.821458757714i
1.08	198.375	4.30108	12.1239	-69.8963382904347-180.952056147303i
1.17	140.375	4.6595	2.96999	33.8787435113329+33.3222388681978i
1.26	162.625	5.01792	6.07953	-59.5031919819485+76.950037856481i
1.35	152.375	5.37634	4.50419	-65.5494328688816-29.9486434557083i
1.44	164.5	5.73477	8.66406	138.625
1.53	192.375	6.09319	4.50419	-65.5494328688816+29.9486434557086i
1.62	189.125	6.45161	6.07953	-59.5031919819487-76.9500378564809i
1.71	185.375	6.81004	2.96999	33.8787435113327-33.3222388681978i
1.8	184.875	7.16846	12.1239	-69.8963382904345+180.952056147303i
1.89	107.625	7.52688	10.3075	149.410731751457-69.8214587577142i
1.98	196.875	7.8853	3.32174	42.8978986061907-31.3761676569446i
2.07	187	8.24373	8.46036	-123.839274679426+54.6601298470886i
2.16	167.5	8.60215	9.12725	21.1249999999999-144.5i
2.25	147.25	8.96057	8.29731	120.056179615923-56.6650879928836i
2.34	180.75	9.319	10.563	34.932837197553+165.35889707935i
2.43	199.5	9.67742	7.79918	97.0158916942441-78.4835749335476i
2.52	176.75	10.0358	4.74517	73.6463382904346+18.4520561473031i
2.61	168.5	10.3943	10.9041	-47.6180294354924-167.8422194203i
2.7	172.75	10.7527	4.1242	-57.8275438217948+31.7850268798135i
2.79	191.875	11.1111	7.02393	85.6451904108433+72.7655612394674i
C13
Time	Data	FFT Freq	FFT Mag	FFT Complex			Max
0	76.375	0	145.747	2331.958316			14.9059
0.09	12.7083	0.358423	10.0445	-133.175092154523-89.9598622779006i
0.18	79.2361	0.716846	7.94681	-83.5054127931702-95.8838128393029i
0.27	88.4028	1.07527	13.1664	-208.969190964034-26.6499042692693i
0.36	89.8472	1.43369	7.6378	103.410379263455-65.1176422320353i
0.45	71.5833	1.79211	4.67554	11.0105436766781+73.9939363691628i
0.54	83.9028	2.15054	5.27882	-11.8773413276807+83.6218542081728i
0.63	108.597	2.50896	12.9284	-200.086913876205+52.4758588434098i
0.72	89.3055	2.86738	8.30911	105.388915+81.0416249999999i
0.81	61.9861	3.22581	2.22128	28.1508372991403+21.6947190356406i
0.9	76.8611	3.58423	6.65135	105.210850647098+16.0077561494797i
0.99	62.7778	3.94265	1.65882	-2.10588832150481+26.4573744809452i
1.08	92.3195	4.30108	4.07742	56.8395587365449+32.0212137679646i
1.17	41.6528	4.6595	2.87357	35.6981212154567+28.974818663106i
1.26	80.5555	5.01792	14.9059	237.060819473752-26.1091188979964i
1.35	62	5.37634	9.70116	-81.5224168750088+132.086786734924i
1.44	145.25	5.73477	11.8116	188.986146
1.53	69.8472	6.09319	9.70116	-81.5224168750091-132.086786734924i
1.62	82.8055	6.45161	14.9059	237.060819473753+26.109118897996i
1.71	71.5139	6.81004	2.87357	35.6981212154566-28.9748186631063i
1.8	78.0278	7.16846	4.07742	56.8395587365448-32.0212137679646i
1.89	65.8472	7.52688	1.65882	-2.10588832150476-26.4573744809453i
1.98	43.2083	7.8853	6.65135	105.210850647098-16.0077561494798i
2.07	73.6111	8.24373	2.22128	28.1508372991403-21.6947190356409i
2.16	70.5972	8.60215	8.30911	105.388915-81.0416249999999i
2.25	117.153	8.96057	12.9284	-200.086913876205-52.4758588434094i
2.34	74.1528	9.319	5.27882	-11.8773413276807-83.6218542081727i
2.43	63.0555	9.67742	4.67554	11.010543676678-73.9939363691631i
2.52	41.2083	10.0358	7.6378	103.410379263455+65.1176422320353i
2.61	54.4445	10.3943	13.1664	-208.969190964034+26.6499042692696i
2.7	56.8195	10.7527	7.94681	-83.5054127931698+95.8838128393033i
2.79	46.3055	11.1111	10.0445	-133.175092154522+89.9598622779007i
C15
Time	Data	FFT Freq	FFT Mag	FFT Complex			Max
0	21.5972	0	104.36	1669.764037			16.3095
0.09	40.3472	0.358423	6.77467	-99.8309051724191+42.2280755728017i
0.18	72.125	0.716846	16.3095	-142.590526254067-218.5490728687i
0.27	38.2917	1.07527	10.2694	-17.5307843354364+163.372538449896i
0.36	45.9445	1.43369	10.4862	-31.6957433739155-164.758881605696i
0.45	70.625	1.79211	4.26512	34.0703270089469+59.1284481968908i
0.54	36.7222	2.15054	6.81496	-102.122535669352-38.2175821182165i
0.63	104.569	2.50896	10.1231	-16.7844157280424-161.097039090391i
0.72	41.4445	2.86738	6.23099	-37.361085+92.4305419999999i
0.81	43.75	3.22581	2.99565	-47.775815588572-3.84699085593215i
0.9	100.889	3.58423	4.29956	17.5505830626864-66.5165346001181i
0.99	19.1805	3.94265	6.2851	-79.4280846478801-61.6751403079706i
1.08	63.3889	4.30108	11.5364	-17.8875686260845+183.713348394304i
1.17	2.31946	4.6595	14.2809	116.506575380136+196.560327973683i
1.26	34.7222	5.01792	10.5608	48.5512708607324-161.848025350602i
1.35	28.6111	5.37634	8.97439	-99.5601449167327+103.469501835909i
1.44	47.8889	5.73477	1.67969	-26.8750029999999
1.53	53.7361	6.09319	8.97439	-99.5601449167331-103.469501835909i
1.62	80.4583	6.45161	10.5608	48.5512708607329+161.848025350601i
1.71	122.444	6.81004	14.2809	116.506575380136-196.560327973684i
1.8	68.8889	7.16846	11.5364	-17.8875686260848-183.713348394304i
1.89	61	7.52688	6.2851	-79.4280846478799+61.6751403079707i
1.98	30.4167	7.8853	4.29956	17.5505830626866+66.5165346001178i
2.07	71.5695	8.24373	2.99565	-47.7758155885719+3.84699085593213i
2.16	72.6945	8.60215	6.23099	-37.3610850000001-92.4305419999999i
2.25	45.3472	8.96057	10.1231	-16.784415728042+161.097039090391i
2.34	48.3472	9.319	6.81496	-102.122535669352+38.2175821182167i
2.43	54.3611	9.67742	4.26512	34.0703270089468-59.1284481968909i
2.52	30.1945	10.0358	10.4862	-31.6957433739152+164.758881605696i
2.61	60.8195	10.3943	10.2694	-17.5307843354369-163.372538449896i
2.7	25.7222	10.7527	16.3095	-142.590526254067+218.5490728687i
2.79	31.3472	11.1111	6.77467	-99.8309051724191-42.2280755728016i
C18
Time	Data	FFT Freq	FFT Mag	FFT Complex			Max
0	31	0	37.7005	603.208313			7.68894
0.09	28.5833	0.358423	3.34859	48.1257552923419-23.5466954782646i
0.18	47.75	0.716846	7.68894	110.086906795943-54.9140599060391i
0.27	29.3333	1.07527	5.64875	88.6520597957079-17.5888437320948i
0.36	14.0833	1.43369	3.18657	-50.8639412752368-3.51373722786434i
0.45	18.0833	1.79211	3.96251	12.3795920434998-62.1797735712925i
0.54	19.7083	2.15054	2.33889	-35.0256776097252+13.1766990619935i
0.63	5.875	2.50896	3.82909	15.7150088582321-59.2155973992981i
0.72	11.4167	2.86738	2.24644	-32.625-15.0834350000001i
0.81	12	3.22581	2.6074	-3.13810119313459+41.6002139671826i
0.9	27.9583	3.58423	3.97736	36.0558058778862+52.4380793541751i
0.99	7.5	3.94265	2.23436	-34.5238911357618+9.28142279888561i
1.08	13.4167	4.30108	5.16227	77.9473152752368+27.3196367721356i
1.17	28.4167	4.6595	4.15455	24.1973786889415+61.9121975296919i
1.26	24.7917	5.01792	2.93715	-42.1172790641042+20.8473203861428i
1.35	16.7083	5.37634	3.08488	-14.0743063498264+47.3089607798248i
1.44	13.8333	5.73477	0.799473	-12.7915649999999
1.53	6.54169	6.09319	3.08488	-14.0743063498266-47.3089607798246i
1.62	13.1667	6.45161	2.93715	-42.1172790641042-20.8473203861425i
1.71	39.125	6.81004	4.15455	24.1973786889413-61.9121975296919i
1.8	19.9167	7.16846	5.16227	77.9473152752368-27.3196367721357i
1.89	27.375	7.52688	2.23436	-34.5238911357619-9.28142279888545i
1.98	21.6667	7.8853	3.97736	36.0558058778859-52.4380793541751i
2.07	1.33331	8.24373	2.6074	-3.13810119313477-41.6002139671826i
2.16	16.1667	8.60215	2.24644	-32.625+15.0834350000001i
2.25	6.66669	8.96057	3.82909	15.7150088582322+59.215597399298i
2.34	0.791687	9.319	2.33889	-35.0256776097253-13.1766990619934i
2.43	15.8333	9.67742	3.96251	12.3795920434999+62.1797735712925i
2.52	11.4583	10.0358	3.18657	-50.8639412752368+3.51373722786446i
2.61	33.875	10.3943	5.64875	88.6520597957079+17.5888437320946i
2.7	8.08331	10.7527	7.68894	110.086906795943+54.9140599060389i
2.79	30.75	11.1111	3.34859	48.125755292342+23.5466954782645i
C20
Time	Data	FFT Freq	FFT Mag	FFT Complex			Max
0	38.75	0	34.3281	549.25			10.3943
0.09	35	0.358423	10.3943	-104.310908919661+129.529512365099i
0.18	1.375	0.716846	9.02515	131.304351957148-60.0935749357174i
0.27	10.125	1.07527	5.13161	61.087616720756+54.8603217014524i
0.36	1.625	1.43369	1.5488	-21.0364267402998-13.0979797464466i
0.45	2.5	1.79211	8.25693	81.3732567551043-104.075337511792i
0.54	1.125	2.15054	4.08105	65.1944104214003-3.65450941209213i
0.63	6.375	2.50896	2.15651	34.0542487063893+5.55348256873374i
0.72	10.75	2.86738	4.12689	66+2i
0.81	1.625	3.22581	1.25186	-16.9237534370365+10.7134023304285i
0.9	5.25	3.58423	4.30998	33.187317562245-60.4486652893764i
0.99	9.125	3.94265	1.83097	-29.1410696085675-3.00436919399201i
1.08	5.375	4.30108	4.3353	21.0364267402997-66.0979797464467i
1.17	31.875	4.6595	5.53888	71.7124650734905-52.069016353067i
1.26	14	5.01792	4.27849	-49.1860799407933+47.6122691869985i
1.35	24.875	5.37634	4.08582	-2.85185529047511-65.3108742455252i
1.44	26.875	5.73477	0.484375	7.75
1.53	32.25	6.09319	4.08582	-2.85185529047497+65.3108742455251i
1.62	21.625	6.45161	4.27849	-49.1860799407934-47.6122691869983i
1.71	38	6.81004	5.53888	71.7124650734906+52.0690163530668i
1.8	62	7.16846	4.3353	21.0364267402998+66.0979797464466i
1.89	21.25	7.52688	1.83097	-29.1410696085674+3.0043691939922i
1.98	38	7.8853	4.30998	33.187317562245+60.4486652893764i
2.07	2.625	8.24373	1.25186	-16.9237534370365-10.7134023304285i
2.16	9.75	8.60215	4.12689	66-2i
2.25	4.875	8.96057	2.15651	34.0542487063892-5.55348256873387i
2.34	11.625	9.319	4.08105	65.1944104214002+3.65450941209209i
2.43	32.375	9.67742	8.25693	81.3732567551047+104.075337511792i
2.52	17.125	10.0358	1.5488	-21.0364267402997+13.0979797464467i
2.61	5	10.3943	5.13161	61.0876167207559-54.8603217014524i
2.7	13.25	10.7527	9.02515	131.304351957148+60.0935749357172i
2.79	12.875	11.1111	10.3943	-104.310908919662-129.529512365099i
D01
Time	Data	FFT Freq	FFT Mag	FFT Complex			Max
0	75.8269	0	146.113	2337.80774			14.9026
0.09	94.5	0.358423	5.84503	77.9472225969805+51.6749982371039i
0.18	64.7692	0.716846	7.99857	104.076516978216+74.472899179918i
0.27	69.1827	1.07527	3.69747	-16.6295308538322+56.7742106356759i
0.36	77.0962	1.43369	6.60481	-75.1916467041097+74.2551959200783i
0.45	53.5	1.79211	2.08128	0.558091688561053-33.2957863756506i
0.54	85.8365	2.15054	8.76726	-106.27351046035-91.5605180965303i
0.63	57.3654	2.50896	4.35101	33.043877179813-61.2741164491548i
0.72	73.8365	2.86738	6.64496	85.451904-63.259644i
0.81	67.6442	3.22581	1.34888	-9.44027326416635+19.4078462870296i
0.9	49.3942	3.58423	1.30122	-0.443908891899774+20.8148635083582i
0.99	59.7115	3.94265	5.2368	-9.84930257509722-83.2079217522067i
1.08	75.4327	4.30108	2.09413	-31.5006132958903-11.4179000799217i
1.17	93.1923	4.6595	14.5941	-177.969743879626-151.166809519333i
1.26	75.3269	5.01792	2.81077	36.4486423740333-26.3439792151933i
1.35	60.0192	5.37634	4.92386	14.8782351073666-77.3640598051644i
1.44	86.7596	5.73477	14.9026	238.44226
1.53	43.8173	6.09319	4.92386	14.8782351073668+77.3640598051641i
1.62	97.7308	6.45161	2.81077	36.4486423740334+26.3439792151932i
1.71	58.9423	6.81004	14.5941	-177.969743879625+151.166809519333i
1.8	81.2885	7.16846	2.09413	-31.5006132958902+11.4179000799217i
1.89	70.6346	7.52688	5.2368	-9.84930257509706+83.2079217522067i
1.98	54.375	7.8853	1.30122	-0.443908891899731-20.8148635083582i
2.07	70.75	8.24373	1.34888	-9.44027326416648-19.4078462870295i
2.16	80.2981	8.60215	6.64496	85.451904+63.259644i
2.25	53.4423	8.96057	4.35101	33.043877179813+61.2741164491548i
2.34	67.3558	9.319	8.76726	-106.27351046035+91.5605180965306i
2.43	55.3846	9.67742	2.08128	0.558091688561053+33.2957863756507i
2.52	136.25	10.0358	6.60481	-75.1916467041098-74.2551959200783i
2.61	79.7404	10.3943	3.69747	-16.6295308538323-56.7742106356758i
2.7	106.548	10.7527	7.99857	104.076516978216-74.4728991799183i
2.79	61.8558	11.1111	5.84503	77.9472225969804-51.6749982371042i
D02
Time	Data	FFT Freq	FFT Mag	FFT Complex			Max
0	86.875	0	222.828	3565.25			17.5945
0.09	131.125	0.358423	8.04919	119.71084913348+47.4910157980556i
0.18	94.875	0.716846	7.53173	-96.2293864037677+72.539757239172i
0.27	114.25	1.07527	6.82871	-86.1456915238498-67.2050106118247i
0.36	126.75	1.43369	4.46469	-68.4517497749842+20.4285623640307i
0.45	108.125	1.79211	8.72797	91.9094599697306+105.138394239813i
0.54	120	2.15054	11.4119	-139.194998674339-118.169016193324i
0.63	141.375	2.50896	5.30124	8.35297846465009-84.4076089011434i
0.72	90.625	2.86738	4.98376	22.5+76.5i
0.81	96.25	3.22581	7.47051	75.2410447991702-92.8750692577052i
0.9	89.375	3.58423	2.10318	7.86530889112224+32.7188084447314i
0.99	113.5	3.94265	3.81845	21.3894308606214-57.2286319536149i
1.08	135.875	4.30108	17.5945	-277.048250225016+49.9285623640309i
1.17	115.75	4.6595	6.50333	-19.4220122799953-102.224580069069i
1.26	87	5.01792	5.10657	-78.9409238130152-21.0724181227728i
1.35	134.25	5.37634	8.5584	46.9639405761919-128.628987822323i
1.44	54.625	5.73477	2.64062	-42.25
1.53	95.375	6.09319	8.5584	46.9639405761922+128.628987822323i
1.62	127.375	6.45161	5.10657	-78.9409238130152+21.0724181227728i
1.71	102.25	6.81004	6.50333	-19.4220122799949+102.224580069069i
1.8	108.875	7.16846	17.5945	-277.048250225016-49.9285623640307i
1.89	69.375	7.52688	3.81845	21.3894308606215+57.2286319536148i
1.98	102.625	7.8853	2.10318	7.86530889112228-32.7188084447316i
2.07	134.75	8.24373	7.47051	75.2410447991705+92.8750692577052i
2.16	127.5	8.60215	4.98376	22.5-76.5i
2.25	133.5	8.96057	5.30124	8.35297846465029+84.4076089011436i
2.34	130.5	9.319	11.4119	-139.194998674339+118.169016193324i
2.43	90.75	9.67742	8.72797	91.9094599697304-105.138394239813i
2.52	160.875	10.0358	4.46469	-68.4517497749843-20.4285623640309i
2.61	114.125	10.3943	6.82871	-86.1456915238497+67.2050106118251i
2.7	117.75	10.7527	7.53173	-96.2293864037678-72.5397572391719i
2.79	109	11.1111	8.04919	119.71084913348-47.4910157980558i
D06
Time	Data	FFT Freq	FFT Mag	FFT Complex			Max
0	70.1136	0	150.114	2401.82959			13.5447
0.09	110.705	0.358423	6.70162	63.0581156906665+86.7241487789015i
0.18	79.125	0.716846	3.14504	-40.2064376750178-30.2591411071919i
0.27	69.5455	1.07527	3.08298	13.1502650539241+47.5424574867941i
0.36	32.6477	1.43369	8.12018	129.876859830242+3.45924658008392i
0.45	75.9545	1.79211	5.91205	93.8046074773169-12.1856749384173i
0.54	66.875	2.15054	10.6546	-126.660127863117-114.098096655753i
0.63	124.943	2.50896	13.5447	-87.3202081277259-198.344820394118i
0.72	71.2841	2.86738	2.56975	20.8977650000001+35.409119i
0.81	56.9318	3.22581	2.30125	6.77479443746814+36.1914355055837i
0.9	65.1705	3.58423	7.3153	-11.4844203181606-116.480053647067i
0.99	82.0568	3.94265	5.44659	-76.184025365966+42.312148349586i
1.08	38.0455	4.30108	2.03096	-25.1722698302415+20.5501865800841i
1.17	80.5	4.6595	6.10322	45.768476251696-86.2616872722182i
1.26	57.1591	5.01792	0.757361	-11.2852461437052-4.414046098506i
1.35	74.2614	5.37634	10.9771	-6.9612094173801-175.495659368412i
1.44	63.6023	5.73477	8.39417	-134.306764
1.53	74.3977	6.09319	10.9771	-6.96120941737964+175.495659368411i
1.62	71.8523	6.45161	0.757361	-11.2852461437051+4.41404609850576i
1.71	82.4545	6.81004	6.10322	45.7684762516962+86.2616872722181i
1.8	102.125	7.16846	2.03096	-25.1722698302416-20.550186580084i
1.89	47.6023	7.52688	5.44659	-76.1840253659661-42.3121483495857i
1.98	64.5114	7.8853	7.3153	-11.4844203181602+116.480053647066i
2.07	90.9545	8.24373	2.30125	6.77479443746813-36.1914355055838i
2.16	109.841	8.60215	2.56975	20.897765-35.409119i
2.25	89.2955	8.96057	13.5447	-87.3202081277256+198.344820394118i
2.34	66.3409	9.319	10.6546	-126.660127863116+114.098096655753i
2.43	60.1591	9.67742	5.91205	93.8046074773169+12.1856749384171i
2.52	89.6705	10.0358	8.12018	129.876859830242-3.45924658008408i
2.61	80.9432	10.3943	3.08298	13.1502650539239-47.542457486794i
2.7	85.3977	10.7527	3.14504	-40.2064376750177+30.2591411071921i
2.79	67.3636	11.1111	6.70162	63.0581156906664-86.7241487789016i
D08
Time	Data	FFT Freq	FFT Mag	FFT Complex			Max
0	19.3864	0	43.2621	692.193211			7.55754
0.09	34.4318	0.358423	4.03185	55.0780439458722+33.5840790049844i
0.18	6.90912	0.716846	6.64242	-25.2056256795321+103.246462102182i
0.27	5.875	1.07527	4.67021	24.595184310278+70.5596745099727i
0.36	15.0341	1.43369	2.63398	-27.7807064894402-31.691073222614i
0.45	28.5114	1.79211	5.31968	-9.92375008198112+84.5343218359823i
0.54	17.3295	2.15054	5.33358	-31.8628596191903-79.1656609400143i
0.63	11.5568	2.50896	7.18095	108.30316424992-38.3577211425865i
0.72	11.2841	2.86738	4.06676	30.045502-57.715943i
0.81	44.7159	3.22581	4.71773	-66.5107463223644-35.6947890101045i
0.9	22.9205	3.58423	3.99409	58.3929523733052+25.9649476565729i
0.99	19.4659	3.94265	2.5032	10.1178442648493+38.7521890996702i
1.08	37.2273	4.30108	7.55754	-120.49205751056+10.1725707773861i
1.17	24.4773	4.6595	5.1998	-78.0139643881267-28.9055918600483i
1.26	6.68182	5.01792	6.84619	12.2663529254169-108.85010130123i
1.35	4.43182	5.37634	3.46886	47.4450480215526-28.7994024962426i
1.44	8	5.73477	2.79617	-44.738679
1.53	26.7046	6.09319	3.46886	47.4450480215526+28.7994024962425i
1.62	22.0909	6.45161	6.84619	12.2663529254172+108.85010130123i
1.71	33.4091	6.81004	5.1998	-78.0139643881266+28.9055918600486i
1.8	8.06818	7.16846	7.55754	-120.49205751056-10.172570777386i
1.89	4.13635	7.52688	2.5032	10.1178442648491-38.7521890996702i
1.98	8.18182	7.8853	3.99409	58.3929523733053-25.964947656573i
2.07	48.6364	8.24373	4.71773	-66.5107463223644+35.6947890101048i
2.16	12.7045	8.60215	4.06676	30.0455020000001+57.715943i
2.25	20.8864	8.96057	7.18095	108.30316424992+38.3577211425862i
2.34	31.9659	9.319	5.33358	-31.8628596191901+79.1656609400144i
2.43	6.3523	9.67742	5.31968	-9.92375008198148-84.5343218359821i
2.52	65.1818	10.0358	2.63398	-27.7807064894402+31.6910732226139i
2.61	29.2273	10.3943	4.67021	24.5951843102777-70.5596745099728i
2.7	30.7614	10.7527	6.64242	-25.2056256795323-103.246462102182i
2.79	25.6477	11.1111	4.03185	55.078043945872-33.5840790049846i
D11
Time	Data	FFT Freq	FFT Mag	FFT Complex			Max
0	43.5	0	169.906	2718.5			16.4502
0.09	94.25	0.358423	5.60169	-26.4811605090028+85.6256853128762i
0.18	72.375	0.716846	3.68387	-3.32664761699833-58.8479223245782i
0.27	70.75	1.07527	8.70666	-138.067542829199+18.5386737022609i
0.36	130.875	1.43369	8.86921	-141.425252531694+11.6869228302507i
0.45	92.375	1.79211	5.0872	-81.3320370241048+3.20770177929733i
0.54	78.25	2.15054	3.60443	-14.3697322062103+55.8519958079683i
0.63	77	2.50896	5.94644	45.3615340195778-83.6333046126833i
0.72	78.75	2.86738	6.70429	-87+62.75i
0.81	64.875	3.22581	16.4502	125.332427110968-231.44740296306i
0.9	71.75	3.58423	9.12167	-144.800208186469+18.2579572230937i
0.99	97.125	3.94265	6.15293	-82.5877090108087-53.5824044740423i
1.08	69.75	4.30108	10.1527	-151.324747468306-59.0630771697493i
1.17	50.5	4.6595	5.06676	-57.871927905002-56.7704621625161i
1.26	94.375	5.01792	3.29311	-27.5034119903226-44.9419609094529i
1.35	129	5.37634	7.16683	114.646416147571+2.29255735106155i
1.44	56.125	5.73477	0.9375	15
1.53	77.375	6.09319	7.16683	114.646416147571-2.29255735106214i
1.62	109.75	6.45161	3.29311	-27.5034119903225+44.9419609094528i
1.71	111	6.81004	5.06676	-57.8719279050018+56.770462162516i
1.8	72.125	7.16846	10.1527	-151.324747468306+59.0630771697493i
1.89	93.125	7.52688	6.15293	-82.5877090108085+53.5824044740423i
1.98	98.875	7.8853	9.12167	-144.800208186469-18.2579572230935i
2.07	83.875	8.24373	16.4502	125.332427110969+231.44740296306i
2.16	68.375	8.60215	6.70429	-87-62.75i
2.25	95.875	8.96057	5.94644	45.3615340195783+83.6333046126833i
2.34	91.875	9.319	3.60443	-14.3697322062105-55.8519958079684i
2.43	81.375	9.67742	5.0872	-81.3320370241047-3.20770177929696i
2.52	120.375	10.0358	8.86921	-141.425252531694-11.6869228302507i
2.61	76.125	10.3943	8.70666	-138.067542829199-18.5386737022604i
2.7	109.625	10.7527	3.68387	-3.32664761699823+58.8479223245781i
2.79	57.125	11.1111	5.60169	-26.4811605090031-85.6256853128759i
D12
Time	Data	FFT Freq	FFT Mag	FFT Complex			Max
0	0.75	0	43.7404	699.846068			8.05169
0.09	21.4904	0.358423	4.86247	-20.1134884944575+75.1546235362323i
0.18	24.3942	0.716846	8.05169	-119.265783252937-48.7041978720124i
0.27	9.97113	1.07527	1.68125	-26.5100439973813+4.56408342660812i
0.36	23.0289	1.43369	2.74621	-43.3060216664163+7.43300850866552i
0.45	8.125	1.79211	3.86873	35.3953423537427-50.7812015506089i
0.54	49.7885	2.15054	5.10177	71.8655530526223-38.7106854558795i
0.63	26.5865	2.50896	6.18853	-86.5187411234867+48.1537213915948i
0.72	19.4904	2.86738	8.0475	-127.644257-16.913483i
0.81	12.4808	3.22581	3.37729	11.2888397845354-52.8443559909649i
0.9	22.1731	3.58423	2.21817	-23.9340954882079+26.2059219312434i
0.99	12.0961	3.94265	7.37441	46.308915148049-108.523153201277i
1.08	33.9038	4.30108	3.78932	-38.0979723335836+47.1638445086655i
1.17	5.0481	4.6595	5.90516	-94.4821694937811+0.267548051147148i
1.26	12.75	5.01792	4.22389	-4.35781031147827-67.4415224848897i
1.35	22.0385	5.37634	6.62552	51.3237298227792+92.7557704288795i
1.44	11.1635	5.73477	3.76562	60.249938
1.53	13.625	6.09319	6.62552	51.3237298227789-92.7557704288798i
1.62	32.9519	6.45161	4.22389	-4.3578103114781+67.4415224848897i
1.71	19.7789	6.81004	5.90516	-94.482169493781-0.267548051147006i
1.8	8.24036	7.16846	3.78932	-38.0979723335837-47.1638445086655i
1.89	68.625	7.52688	7.37441	46.3089151480494+108.523153201277i
1.98	27.9519	7.8853	2.21817	-23.9340954882079-26.2059219312434i
2.07	31.3269	8.24373	3.37729	11.2888397845356+52.8443559909649i
2.16	11.3461	8.60215	8.0475	-127.644257+16.913483i
2.25	26.0096	8.96057	6.18853	-86.5187411234867-48.1537213915946i
2.34	57.3365	9.319	5.10177	71.8655530526225+38.7106854558792i
2.43	25.1442	9.67742	3.86873	35.3953423537429+50.7812015506088i
2.52	18.2789	10.0358	2.74621	-43.3060216664163-7.43300850866553i
2.61	12.9519	10.3943	1.68125	-26.5100439973813-4.56408342660804i
2.7	26.5	10.7527	8.05169	-119.265783252936+48.7041978720127i
2.79	4.5	11.1111	4.86247	-20.1134884944577-75.1546235362322i
D14
Time	Data	FFT Freq	FFT Mag	FFT Complex			Max
0	28.45	0	50.1859	802.974946			14.0947
0.09	34	0.358423	3.72917	30.2366743977357+51.4379974834418i
0.18	14.175	0.716846	2.01765	-27.7293444373093+16.5298164933052i
0.27	38.875	1.07527	8.39593	39.3932107259116-128.429023571872i
0.36	13.15	1.43369	9.6191	141.357872276606+60.8678064790437i
0.45	15.65	1.79211	6.56488	26.8431881182453+101.550151500571i
0.54	33.1	2.15054	6.28529	-89.8956417700631+45.0777866407542i
0.63	21.825	2.50896	6.83516	-28.8975334917643-105.475519751433i
0.72	15.275	2.86738	8.31947	75.6500240000001+109.525054i
0.81	22.6	3.22581	5.64464	-73.1905807199628+52.9132783294513i
0.9	21.325	3.58423	6.55028	-80.0777677339811+67.6131085476645i
0.99	9.75	3.94265	14.0947	33.1379549835995-223.06781059996i
1.08	45.575	4.30108	4.62359	50.7421637233941-53.8320855209561i
1.17	14	4.6595	5.0555	68.1793794565865+43.525198532278i
1.26	17.05	5.01792	8.59417	-135.597414058646-22.8347655997841i
1.35	54.775	5.37634	7.61972	-39.9020054703517-115.200876230993i
1.44	21.475	5.73477	7.93282	126.925078
1.53	1.22498	6.09319	7.61972	-39.9020054703515+115.200876230993i
1.62	19.25	6.45161	8.59417	-135.597414058646+22.8347655997844i
1.71	20.85	6.81004	5.0555	68.1793794565866-43.5251985322783i
1.8	22.675	7.16846	4.62359	50.7421637233941+53.8320855209562i
1.89	5.34998	7.52688	14.0947	33.1379549836001+223.06781059996i
1.98	27.825	7.8853	6.55028	-80.0777677339814-67.6131085476645i
2.07	18.05	8.24373	5.64464	-73.1905807199628-52.9132783294511i
2.16	117.975	8.60215	8.31947	75.650024-109.525054i
2.25	14.075	8.96057	6.83516	-28.8975334917642+105.475519751433i
2.34	13.9	9.319	6.28529	-89.8956417700632-45.0777866407542i
2.43	25.15	9.67742	6.56488	26.8431881182451-101.550151500571i
2.52	5.72498	10.0358	9.6191	141.357872276606-60.8678064790438i
2.61	7.34998	10.3943	8.39593	39.3932107259118+128.429023571872i
2.7	48.025	10.7527	2.01765	-27.7293444373094-16.5298164933054i
2.79	34.5	11.1111	3.72917	30.2366743977357-51.4379974834418i
D15
Time	Data	FFT Freq	FFT Mag	FFT Complex			Max
0	56.75	0	127.086	2033.375			10.2043
0.09	57.75	0.358423	10.2043	-163.269290681098-3.94683120717332E-003i
0.18	50	0.716846	6.08672	89.1031770565836-39.305871918349i
0.27	51.625	1.07527	6.37645	-63.8443370965345+79.5779125447729i
0.36	62.25	1.43369	5.64774	-82.4679608384558-36.941202090034i
0.45	72.25	1.79211	3.18066	49.8650275420865-10.1648653828782i
0.54	65	2.15054	2.502	27.196397542406+29.3754146663237i
0.63	58	2.50896	5.2041	82.4199425216119-11.8367173348237i
0.72	32	2.86738	4.82155	-1.75000000000004-77.125i
0.81	94.5	3.22581	4.5341	-23.3980131707824+68.6688301284002i
0.9	49.375	3.58423	3.35451	-15.2753476774153+51.4525791325991i
0.99	56.75	3.94265	2.04959	-15.553655652898-28.8701993369428i
1.08	70.625	4.30108	8.91122	-51.5320391615444-132.941202090034i
1.17	64.5	4.6595	6.36524	3.68729413989685+101.777124161203i
1.26	91	5.01792	3.02365	47.9757730784259-6.22870745207356i
1.35	56.25	5.37634	8.8887	-31.9069676022821-138.593853797488i
1.44	77	5.73477	5.00781	80.125
1.53	85.875	6.09319	8.8887	-31.9069676022817+138.593853797488i
1.62	86.25	6.45161	3.02365	47.9757730784259+6.22870745207361i
1.71	84.75	6.81004	6.36524	3.68729413989652-101.777124161203i
1.8	87.75	7.16846	8.91122	-51.5320391615442+132.941202090034i
1.89	59.25	7.52688	2.04959	-15.5536556528979+28.8701993369429i
1.98	73.125	7.8853	3.35451	-15.2753476774155-51.452579132599i
2.07	22.75	8.24373	4.5341	-23.3980131707825-68.6688301284003i
2.16	64.5	8.60215	4.82155	-1.74999999999996+77.125i
2.25	49.875	8.96057	5.2041	82.4199425216119+11.8367173348235i
2.34	55	9.319	2.502	27.1963975424059-29.3754146663237i
2.43	67.25	9.67742	3.18066	49.8650275420867+10.1648653828779i
2.52	76.625	10.0358	5.64774	-82.4679608384557+36.9412020900341i
2.61	42.875	10.3943	6.37645	-63.8443370965346-79.5779125447727i
2.7	59.5	10.7527	6.08672	89.1031770565836+39.3058719183488i
2.79	52.375	11.1111	10.2043	-163.269290681098+3.94683120751438E-003i
D16
Time	Data	FFT Freq	FFT Mag	FFT Complex			Max
0	18.3036	0	26.1975	419.160766			7.82379
0.09	7.80359	0.358423	2.99733	43.660031087863+19.8417735214016i
0.18	0.285706	0.716846	5.61936	-81.9024087508515+37.09115067527i
0.27	8.42859	1.07527	4.44201	-65.6632440911449-27.1952066814503i
0.36	16.8393	1.43369	2.35245	37.5043896374906+3.18309676944888i
0.45	31.6429	1.79211	1.91768	6.50324097323848+29.9856987787536i
0.54	11.3929	2.15054	3.52613	22.0725727364153+51.9211238972011i
0.63	3.35712	2.50896	2.10463	30.0362390417154-15.223984662059i
0.72	34.1786	2.86738	3.33756	51.964324+12.303498i
0.81	6.08929	3.22581	1.37036	-7.60647448561165-20.5639746873855i
0.9	10.625	3.58423	7.82379	-124.373339550311-14.1945127081444i
0.99	20.4286	3.94265	2.79573	-8.92050422014898-43.8332197623803i
1.08	1.44641	4.30108	7.24898	105.209906362509-48.8169032305512i
1.17	9.23212	4.6595	5.21059	76.2211976997772-33.7755158246179i
1.26	5.16071	5.01792	3.32666	-51.5110564352524+13.4042260699242i
1.35	26.375	5.37634	3.52774	56.1982259943111-5.25985510595846i
1.44	2	5.73477	0.764507	-12.232118
1.53	12.3929	6.09319	3.52774	56.1982259943112+5.25985510595828i
1.62	1.46429	6.45161	3.32666	-51.5110564352525-13.4042260699242i
1.71	7.69641	6.81004	5.21059	76.2211976997774+33.7755158246177i
1.8	2.55359	7.16846	7.24898	105.209906362509+48.8169032305511i
1.89	10.0714	7.52688	2.79573	-8.92050422014877+43.8332197623804i
1.98	8.85712	7.8853	7.82379	-124.373339550311+14.1945127081447i
2.07	4.85712	8.24373	1.37036	-7.60647448561153+20.5639746873857i
2.16	45.0536	8.60215	3.33756	51.964324-12.303498i
2.25	20.6607	8.96057	2.10463	30.0362390417154+15.223984662059i
2.34	12.5	9.319	3.52613	22.0725727364152-51.9211238972013i
2.43	40.4821	9.67742	1.91768	6.50324097323848-29.9856987787535i
2.52	7.33929	10.0358	2.35245	37.5043896374906-3.1830967694488i
2.61	3.80359	10.3943	4.44201	-65.6632440911449+27.1952066814506i
2.7	25.4643	10.7527	5.61936	-81.9024087508517-37.09115067527i
2.79	2.375	11.1111	2.99733	43.6600310878629-19.8417735214016i
D18
Time	Data	FFT Freq	FFT Mag	FFT Complex			Max
0	214.05	0	441.02	7056.324982			11.0366
0.09	208.975	0.358423	0.625972	-2.11034189329518-9.79068968405681i
0.18	225.475	0.716846	2.2427	-5.23229798699915-35.499669583968i
0.27	249.075	1.07527	6.19189	98.8004107582992-7.30735563643341i
0.36	228.925	1.43369	6.30144	-81.6614479535032+59.1327866569637i
0.45	197.2	1.79211	8.07203	-92.4054048145092-90.2309040694509i
0.54	215.125	2.15054	6.67442	-64.8865089489532+84.8175104436629i
0.63	218.625	2.50896	7.87345	-117.278588768151+45.9943133950935i
0.72	226.6	2.86738	1.56544	-14.174988-20.6499939999999i
0.81	223.65	3.22581	6.9233	108.756926193527-21.0370747762133i
0.9	228.275	3.58423	6.13613	41.7700636135365+88.8492684804332i
0.99	206.175	3.94265	2.95425	28.0465932761536-38.0479605511978i
1.08	242.875	4.30108	2.47488	-39.5885520464967-0.86721334303634i
1.17	199.125	4.6595	4.88976	-78.1302054530814-4.06976993413334i
1.26	239.675	5.01792	11.0366	68.9485993224155-162.568007547198i
1.35	217.2	5.37634	6.03675	-5.47943729894356+96.4325163286831i
1.44	221.525	5.73477	6.40781	102.524994
1.53	195.1	6.09319	6.03675	-5.47943729894378-96.4325163286831i
1.62	213.025	6.45161	11.0366	68.948599322416+162.568007547198i
1.71	221.475	6.81004	4.88976	-78.1302054530814+4.06976993413352i
1.8	215.5	7.16846	2.47488	-39.5885520464967+0.867213343036322i
1.89	271.275	7.52688	2.95425	28.0465932761537+38.0479605511976i
1.98	223.025	7.8853	6.13613	41.7700636135364-88.8492684804332i
2.07	217.925	8.24373	6.9233	108.756926193527+21.037074776213i
2.16	198.825	8.60215	1.56544	-14.174988+20.6499939999999i
2.25	228.925	8.96057	7.87345	-117.278588768151-45.9943133950932i
2.34	216.625	9.319	6.67442	-64.8865089489534-84.8175104436627i
2.43	184.475	9.67742	8.07203	-92.4054048145091+90.2309040694512i
2.52	234.325	10.0358	6.30144	-81.6614479535033-59.1327866569637i
2.61	224.525	10.3943	6.19189	98.8004107582992+7.30735563643313i
2.7	235.575	10.7527	2.2427	-5.23229798699896+35.499669583968i
2.79	213.175	11.1111	0.625972	-2.11034189329521+9.79068968405685i
D19
Time	Data	FFT Freq	FFT Mag	FFT Complex			Max
0	19.625	0	58.2422	931.875			13.7956
0.09	19.125	0.358423	3.90147	-53.1579963044309-32.7249726407978i
0.18	30.125	0.716846	8.57377	-133.197427464661+32.8158308247286i
0.27	6.125	1.07527	10.5091	45.7775346739554+161.794047896379i
0.36	8.625	1.43369	5.42347	35.259253300587+79.2891052434009i
0.45	18.5	1.79211	13.7956	-7.89879654807451-220.588260322895i
0.54	12.25	2.15054	11.423	-96.4988152110431-155.215525819971i
0.63	47.25	2.50896	13.7912	72.9666237952904+208.246657419486i
0.72	124.125	2.86738	2.49194	27.625-28.75i
0.81	25.375	3.22581	5.86689	20.7796436171172-91.5414277896354i
0.9	24.875	3.58423	6.67333	-90.9834178359908+55.879928609534i
0.99	9.125	3.94265	8.17795	-123.627983531448+42.8614946756808i
1.08	29.5	4.30108	8.50487	117.990746699413+67.7891052434009i
1.17	55.625	4.6595	5.9985	21.8020232542023-93.4668752237003i
1.26	22.75	5.01792	3.61378	-57.8203394883053-8.87147457666302E-002i
1.35	13.875	5.37634	2.81175	4.35895104338764+44.7762640314259i
1.44	22	5.73477	8.08594	129.375
1.53	15.25	6.09319	2.81175	4.35895104338772-44.776264031426i
1.62	46.75	6.45161	3.61378	-57.8203394883053+8.87147457664987E-002i
1.71	23.25	6.81004	5.9985	21.8020232542024+93.4668752237002i
1.8	11.5	7.16846	8.50487	117.990746699413-67.7891052434009i
1.89	50	7.52688	8.17795	-123.627983531447-42.8614946756803i
1.98	68.125	7.8853	6.67333	-90.9834178359908-55.8799286095341i
2.07	23.875	8.24373	5.86689	20.7796436171172+91.5414277896354i
2.16	12.125	8.60215	2.49194	27.625+28.75i
2.25	7.125	8.96057	13.7912	72.9666237952899-208.246657419486i
2.34	21.125	9.319	11.423	-96.4988152110427+155.215525819971i
2.43	43.25	9.67742	13.7956	-7.89879654807401+220.588260322895i
2.52	51.625	10.0358	5.42347	35.2592533005869-79.2891052434009i
2.61	24	10.3943	10.5091	45.7775346739551-161.794047896379i
2.7	25.5	10.7527	8.57377	-133.197427464661-32.8158308247283i
2.79	19.5	11.1111	3.90147	-53.1579963044309+32.7249726407979i
D20
Time	Data	FFT Freq	FFT Mag	FFT Complex			Max
0	44.875	0	32.7813	524.50006			6.60637
0.09	0.170471	0.358423	4.38381	68.4173042982336+15.4537912425335i
0.18	25.5682	0.716846	4.14665	66.3462621473863+0.161594935259153i
0.27	8.90912	1.07527	2.49705	-0.635114265260947+39.9477854977372i
0.36	12.1364	1.43369	2.99366	11.385584559308+46.5256617906388i
0.45	26.4432	1.79211	1.94904	30.3153975204639-7.31161349654968i
0.54	24.7727	2.15054	5.25505	83.2985706990725+11.4421417232363i
0.63	4.69318	2.50896	2.38732	37.8483108413531+5.14976749137584i
0.72	20.5227	2.86738	4.41194	66.8862919999999+22.5682380000001i
0.81	9.125	3.22581	5.21708	27.5080450834875+78.8104746933096i
0.9	4.36365	3.58423	6.60637	-45.2132418211166+95.5439966730204i
0.99	15.75	3.94265	6.47021	21.3523586787394+101.297353714891i
1.08	12.7841	4.30108	1.87666	26.909825440692+13.3211917906389i
1.17	2.61365	4.6595	2.11406	-23.0561819748841+24.7496256763624i
1.26	23.7727	5.01792	3.21007	49.295700974658-14.4186781149572i
1.35	11.6023	5.37634	4.75305	26.4317678178683+71.3076194116525i
1.44	21.3523	5.73477	1.08239	17.318176
1.53	18.4886	6.09319	4.75305	26.4317678178681-71.3076194116523i
1.62	8.78412	6.45161	3.21007	49.295700974658+14.4186781149573i
1.71	14.4318	6.81004	2.11406	-23.0561819748843-24.7496256763622i
1.8	12.9659	7.16846	1.87666	26.909825440692-13.3211917906389i
1.89	29.8864	7.52688	6.47021	21.3523586787391-101.297353714891i
1.98	4.17047	7.8853	6.60637	-45.2132418211169-95.5439966730202i
2.07	13.9545	8.24373	5.21708	27.5080450834872-78.8104746933096i
2.16	7.2727	8.60215	4.41194	66.8862919999999-22.5682380000001i
2.25	16.6477	8.96057	2.38732	37.8483108413531-5.14976749137597i
2.34	3.98865	9.319	5.25505	83.2985706990724-11.4421417232365i
2.43	22.1136	9.67742	1.94904	30.3153975204638+7.3116134965496i
2.52	36.9886	10.0358	2.99366	11.3855845593079-46.5256617906388i
2.61	12.1364	10.3943	2.49705	-0.63511426526107-39.9477854977372i
2.7	6.59091	10.7527	4.14665	66.3462621473863-0.161594935259274i
2.79	46.625	11.1111	4.38381	68.4173042982335-15.4537912425337i
D21
Time	Data	FFT Freq	FFT Mag	FFT Complex			Max
0	40.4722	0	63.8021	1020.833311			9.46278
0.09	20.1805	0.358423	4.64385	-66.1482134772874+33.8399193693217i
0.18	53.875	0.716846	3.22637	13.0375857378384-49.948452997173i
0.27	12.3333	1.07527	2.98808	41.537038790653+23.6726544910139i
0.36	42.5	1.43369	7.8619	-36.9819813489277-120.231290332289i
0.45	39.7778	1.79211	1.28624	-19.5605994480975+6.39613281197103i
0.54	3.18054	2.15054	0.615537	1.22689066011898+9.77188062139923i
0.63	17.7778	2.50896	5.55262	81.5408091730744+35.2701851271276i
0.72	30.1805	2.86738	4.12036	-17.916626-63.4444569999999i
0.81	49.0417	3.22581	1.69414	19.1048177258356-19.2289167610115i
0.9	26.2222	3.58423	6.42804	-96.1111629853608-36.6128642960041i
0.99	49.875	3.94265	5.66276	29.0629408314501+85.8163992652806i
1.08	19.3611	4.30108	2.46338	13.0654173489274+37.1855176677108i
1.17	28.2222	4.6595	5.98381	-24.8628121278442+92.4562832326108i
1.26	37.5278	5.01792	4.26458	64.1801825874037-23.1663259145763i
1.35	19.7639	5.37634	9.46278	149.992522532216-20.6293162305308i
1.44	14.1389	5.73477	1.75348	-28.055603
1.53	61.5695	6.09319	9.46278	149.992522532217+20.6293162305305i
1.62	43.5695	6.45161	4.26458	64.1801825874038+23.1663259145761i
1.71	50.5278	6.81004	5.98381	-24.8628121278444-92.4562832326106i
1.8	29.4445	7.16846	2.46338	13.0654173489273-37.1855176677108i
1.89	51.6389	7.52688	5.66276	29.0629408314499-85.8163992652806i
1.98	24.4861	7.8853	6.42804	-96.1111629853607+36.6128642960043i
2.07	35.9305	8.24373	1.69414	19.1048177258358+19.2289167610115i
2.16	28.8472	8.60215	4.12036	-17.9166259999999+63.4444569999999i
2.25	22.0139	8.96057	5.55262	81.5408091730744-35.2701851271278i
2.34	44.2639	9.319	0.615537	1.22689066011895-9.77188062139924i
2.43	26.0417	9.67742	1.28624	-19.5605994480975-6.39613281197094i
2.52	34.2917	10.0358	7.8619	-36.9819813489275+120.231290332289i
2.61	21.5	10.3943	2.98808	41.5370387906531-23.672654491014i
2.7	24.0278	10.7527	3.22637	13.0375857378385+49.948452997173i
2.79	18.25	11.1111	4.64385	-66.1482134772875-33.8399193693214i
D22
Time	Data	FFT Freq	FFT Mag	FFT Complex			Max
0	131.825	0	243.142	3890.274964			11.897
0.09	128.25	0.358423	8.35743	93.6902913089918+95.4089948868776i
0.18	120.925	0.716846	2.54313	-39.3471849718705+10.367089963i
0.27	132.925	1.07527	7.42665	-47.3382779254465-108.989905727605i
0.36	122.8	1.43369	4.60804	-71.7074245526541-17.1453258430123i
0.45	139.025	1.79211	2.98435	22.2120678073984-42.268849024696i
0.54	114	2.15054	1.06109	11.3048770379352+12.6663108324991i
0.63	120.4	2.50896	11.897	160.595118819463-102.190508240965i
0.72	86.775	2.86738	8.67896	-109.924958+84.850006i
0.81	120.25	3.22581	6.83657	82.6977529160763-71.5974262653106i
0.9	114.25	3.58423	0.337583	-3.1956929632517-4.35452620741735i
0.99	123.975	3.94265	8.24528	131.911467302372-1.85762100605124i
1.08	106.85	4.30108	6.52054	-27.4425994473458+100.654662156988i
1.17	101.725	4.6595	4.98563	-77.4408220555585+19.1360836897278i
1.26	149.15	5.01792	6.46053	67.5380488971869-78.2538430769167i
1.35	131.875	5.37634	6.0994	-25.9274541732965-94.0832097387798i
1.44	89.275	5.73477	0.445313	-7.12500000000023
1.53	84.075	6.09319	6.0994	-25.9274541732963+94.08320973878i
1.62	142.675	6.45161	6.46053	67.5380488971871+78.2538430769165i
1.71	119.25	6.81004	4.98563	-77.4408220555586-19.1360836897275i
1.8	109.6	7.16846	6.52054	-27.442599447346-100.654662156988i
1.89	120.275	7.52688	8.24528	131.911467302372+1.85762100605081i
1.98	116.6	7.8853	0.337583	-3.19569296325161+4.3545262074174i
2.07	151.2	8.24373	6.83657	82.6977529160765+71.5974262653104i
2.16	125.25	8.60215	8.67896	-109.924958-84.850006i
2.25	110.8	8.96057	11.897	160.595118819463+102.190508240965i
2.34	164.475	9.319	1.06109	11.3048770379352-12.666310832499i
2.43	125.3	9.67742	2.98435	22.2120678073986+42.2688490246962i
2.52	143.45	10.0358	4.60804	-71.7074245526541+17.1453258430123i
2.61	127.525	10.3943	7.42665	-47.3382779254462+108.989905727606i
2.7	103.675	10.7527	2.54313	-39.3471849718704-10.3670899629999i
2.79	111.85	11.1111	8.35743	93.6902913089915-95.4089948868776i
E01
Time	Data	FFT Freq	FFT Mag	FFT Complex			Max
0	5.20831	0	32.3141	517.024875			11.5305
0.09	8.93335	0.358423	11.5305	-159.447137410327+92.803244040703i
0.18	3.09168	0.716846	2.77425	-28.7506617657313-33.8186030303416i
0.27	0.450012	1.07527	6.22551	-83.9650046481898-53.5879042793726i
0.36	3.375	1.43369	6.50647	81.6035453766643+64.6405257866623i
0.45	9.59168	1.79211	3.84111	51.1010532500894-34.1430258786018i
0.54	29.175	2.15054	3.32586	15.4569694333239+50.9194612666184i
0.63	14.5167	2.50896	5.0862	-76.0445681171725-28.9793631105979i
0.72	13.5917	2.86738	6.37405	-52.983275-87.141694i
0.81	6.80835	3.22581	4.59868	65.9090918128827-32.708450612506i
0.9	4.92499	3.58423	4.06511	62.9996077857937+16.1702053965998i
0.99	5.36664	3.94265	6.09422	2.12517405861725+97.4843255846655i
1.08	7.25836	4.30108	7.11941	-82.1035453766642-78.9595682133377i
1.17	15.55	4.6595	4.59543	53.4825611052535-50.4559946127916i
1.26	41.4833	5.01792	4.53616	26.9271405466134+67.3986930996396i
1.35	34.6417	5.37634	4.50856	-43.8945700511539+57.2452187421086i
1.44	29.05	5.73477	0.949476	-15.1916209999999
1.53	32.9	6.09319	4.50856	-43.8945700511541-57.2452187421086i
1.62	15.725	6.45161	4.53616	26.9271405466133-67.3986930996396i
1.71	10.875	6.81004	4.59543	53.4825611052536+50.4559946127914i
1.8	38.425	7.16846	7.11941	-82.1035453766642+78.9595682133379i
1.89	15.3333	7.52688	6.09422	2.12517405861708-97.4843255846656i
1.98	39.7333	7.8853	4.06511	62.9996077857937-16.1702053965999i
2.07	20.4083	8.24373	4.59868	65.9090918128829+32.7084506125057i
2.16	1.50836	8.60215	6.37405	-52.9832749999999+87.141694i
2.25	71.1417	8.96057	5.0862	-76.0445681171723+28.9793631105979i
2.34	16.3333	9.319	3.32586	15.4569694333239-50.9194612666184i
2.43	1.64166	9.67742	3.84111	51.1010532500897+34.1430258786017i
2.52	0.549988	10.0358	6.50647	81.6035453766641-64.6405257866624i
2.61	16.3666	10.3943	6.22551	-83.9650046481894+53.5879042793728i
2.7	1.48334	10.7527	2.77425	-28.7506617657312+33.8186030303417i
2.79	1.58331	11.1111	11.5305	-159.447137410327-92.8032440407025i
E02
Time	Data	FFT Freq	FFT Mag	FFT Complex			Max
0	34.5833	0	37.4844	599.749847			10.9323
0.09	11.4583	0.358423	6.01918	89.3579939376956+35.9188799742863i
0.18	11.7917	0.716846	3.81695	21.5746206778938-57.133450980238i
0.27	53.5	1.07527	6.39608	-99.1035229782902-25.522770891037i
0.36	13.4583	1.43369	4.8895	-28.3963463701244-72.8964170671679i
0.45	45.0417	1.79211	6.83039	99.6725835838888+44.8202640753115i
0.54	15.0417	2.15054	6.25418	-46.6316201749061+88.5373512294942i
0.63	18.625	2.50896	4.79463	38.0535711685313-66.6105900775587i
0.72	12.4583	2.86738	5.84584	56+74.916657i
0.81	0.916687	3.22581	3.04978	43.8516501717285+21.4038905251344i
0.9	13.9583	3.58423	7.59922	78.169781036848+93.1289578031488i
0.99	9.875	3.94265	5.536	-76.2951713176287+44.9972380897619i
1.08	0.375	4.30108	7.67077	115.146286370124-42.4798530671682i
1.17	18.3333	4.6595	5.74708	89.4720883185158-21.2167918311637i
1.26	10.2917	5.01792	2.23169	-5.94627753983574-35.2084684065831i
1.35	19.5833	5.37634	2.44694	-34.0091928844408+19.3953736224027i
1.44	15.7083	5.73477	10.9323	-174.916719
1.53	5.75	6.09319	2.44694	-34.0091928844409-19.3953736224025i
1.62	12.5	6.45161	2.23169	-5.94627753983563+35.2084684065833i
1.71	62.25	6.81004	5.74708	89.4720883185158+21.2167918311636i
1.8	11.4167	7.16846	7.67077	115.146286370124+42.4798530671681i
1.89	0.125	7.52688	5.536	-76.2951713176289-44.9972380897616i
1.98	4.45831	7.8853	7.59922	78.1697810368477-93.1289578031489i
2.07	2.5	8.24373	3.04978	43.8516501717284-21.4038905251345i
2.16	26.0417	8.60215	5.84584	56-74.916657i
2.25	55	8.96057	4.79463	38.0535711685314+66.6105900775586i
2.34	8.45831	9.319	6.25418	-46.6316201749063-88.5373512294941i
2.43	35.7083	9.67742	6.83039	99.6725835838887-44.8202640753117i
2.52	20.1667	10.0358	4.8895	-28.3963463701242+72.8964170671681i
2.61	19.5833	10.3943	6.39608	-99.1035229782902+25.5227708910374i
2.7	1.70831	10.7527	3.81695	21.5746206778939+57.1334509802378i
2.79	29.0833	11.1111	6.01918	89.3579939376955-35.9188799742866i
E05
Time	Data	FFT Freq	FFT Mag	FFT Complex			Max
0	125.606	0	267.118	4273.884613			10.9189
0.09	99.6442	0.358423	5.96179	-50.7428706440385+80.7721620226369i
0.18	139.288	0.716846	6.36708	-51.8441663033602+87.6946964653137i
0.27	102.663	1.07527	4.44719	70.4192895827743+10.2060177250904i
0.36	118	1.43369	5.18178	48.1728948428761+67.4772955600217i
0.45	137.875	1.79211	3.89996	11.7167535211613+61.2895089731882i
0.54	103.173	2.15054	7.90281	94.6403129395793+83.8541814341369i
0.63	162.721	2.50896	6.32086	-99.7451258423999-16.701791346102i
0.72	112.096	2.86738	10.9189	23.7019040000001+173.086517i
0.81	123.894	3.22581	1.11453	-12.3215977448908+12.89093405923i
0.9	148.529	3.58423	9.9806	-108.689443149651+116.992949274345i
0.99	143.885	3.94265	8.26537	-122.524238266572-49.7673942093784i
1.08	157.76	4.30108	8.39782	-47.653668842876+125.630917560022i
1.17	109.337	4.6595	10.5169	95.1681339999043+138.773456772728i
1.26	118.769	5.01792	4.70652	38.3932965134327-64.7818916944786i
1.35	167.952	5.37634	1.89246	30.2606153940618+1.06588565817304i
1.44	135.327	5.73477	5.77525	-92.4040249999998
1.53	118.029	6.09319	1.89246	30.2606153940618-1.06588565817312i
1.62	115.865	6.45161	4.70652	38.3932965134329+64.7818916944785i
1.71	145.49	6.81004	10.5169	95.168133999904-138.773456772728i
1.8	123.038	7.16846	8.39782	-47.6536688428763-125.630917560022i
1.89	156.74	7.52688	8.26537	-122.524238266572+49.7673942093787i
1.98	137.337	7.8853	9.9806	-108.689443149652-116.992949274345i
2.07	133.75	8.24373	1.11453	-12.3215977448907-12.89093405923i
2.16	155.712	8.60215	10.9189	23.7019039999999-173.086517i
2.25	143.75	8.96057	6.32086	-99.7451258423999+16.7017913461023i
2.34	127.615	9.319	7.90281	94.640312939579-83.8541814341372i
2.43	145.942	9.67742	3.89996	11.7167535211611-61.2895089731883i
2.52	129.683	10.0358	5.18178	48.1728948428759-67.4772955600219i
2.61	115.76	10.3943	4.44719	70.4192895827741-10.2060177250907i
2.7	142.942	10.7527	6.36708	-51.8441663033604-87.6946964653138i
2.79	175.712	11.1111	5.96179	-50.7428706440386-80.7721620226368i
E12
Time	Data	FFT Freq	FFT Mag	FFT Complex			Max
0	21.5	0	40.0547	640.875			14.0113
0.09	4.125	0.358423	3.51503	-55.9085580043831+6.10133525457582i
0.18	3.375	0.716846	6.78217	41.7454221101887-100.163675289371i
0.27	77.125	1.07527	3.85785	-54.8690525187522-28.2742922922927i
0.36	2.5	1.43369	3.19112	-6.47658280980722+50.6454771819599i
0.45	0.875	1.79211	3.51548	-36.8226768700523-42.519239648589i
0.54	64.5	2.15054	3.0002	-16.0949556101827+45.2245454841724i
0.63	1.125	2.50896	2.25553	-26.1362344027993-24.8851973278636i
0.72	14.5	2.86738	8.27634	-38.7499999999999+126.625i
0.81	18.375	3.22581	8.2278	1.95437169979498+131.630303554728i
0.9	6.875	3.58423	4.2106	63.2076539823909+23.3121175905333i
0.99	14.75	3.94265	14.0113	222.732747541715+25.4330428630177i
1.08	9.75	4.30108	11.9572	-33.5234171901929-188.35452281804i
1.17	4.5	4.6595	8.0534	46.4600278676153-120.187016831891i
1.26	38.125	5.01792	3.62043	-56.8581204823969-11.0761031830095i
1.35	48.75	5.37634	4.57207	18.589374686861+70.7518290859619i
1.44	7	5.73477	5.71094	-91.375
1.53	45.375	6.09319	4.57207	18.5893746868607-70.7518290859619i
1.62	6.375	6.45161	3.62043	-56.8581204823969+11.0761031830097i
1.71	24.25	6.81004	8.0534	46.4600278676156+120.187016831891i
1.8	45.875	7.16846	11.9572	-33.5234171901926+188.35452281804i
1.89	16.75	7.52688	14.0113	222.732747541715-25.4330428630183i
1.98	16	7.8853	4.2106	63.2076539823908-23.3121175905335i
2.07	40.5	8.24373	8.2278	1.95437169979479-131.630303554728i
2.16	6	8.60215	8.27634	-38.7500000000001-126.625i
2.25	21.125	8.96057	2.25553	-26.1362344027991+24.8851973278636i
2.34	2	9.319	3.0002	-16.0949556101828-45.2245454841724i
2.43	26.625	9.67742	3.51548	-36.8226768700521+42.5192396485892i
2.52	10.875	10.0358	3.19112	-6.47658280980729-50.6454771819599i
2.61	8.625	10.3943	3.85785	-54.8690525187519+28.2742922922929i
2.7	19.5	10.7527	6.78217	41.7454221101889+100.163675289371i
2.79	13.25	11.1111	3.51503	-55.9085580043831-6.10133525457558i
E14
Time	Data	FFT Freq	FFT Mag	FFT Complex			Max
0	205.792	0	395.628	6330.04153			17.6697
0.09	183.472	0.358423	6.52745	104.432411861748-1.18530835647265i
0.18	210.528	0.716846	12.9605	192.982312953958-75.8910770099247i
0.27	209.403	1.07527	10.8466	-161.359938104579+63.8831008770146i
0.36	214.597	1.43369	11.036	-103.629568601726+142.968364181289i
0.45	230.806	1.79211	3.01173	-43.6385516098037+20.4383595744473i
0.54	184.444	2.15054	10.8728	-23.5776880603758-172.359126189699i
0.63	226.361	2.50896	10.2098	140.612602484126+83.1486472437778i
0.72	195.264	2.86738	17.6697	-105.77777+262.180572i
0.81	152.611	3.22581	12.6333	73.5719077029769-188.268009799534i
0.9	143.514	3.58423	6.97559	-111.600096558777-1.43799226259344i
0.99	207.028	3.94265	10.8583	-39.5379924588377+169.174111212286i
1.08	194.028	4.30108	9.74026	-77.5648913982738-135.17055181871i
1.17	157.639	4.6595	9.39503	150.320154580264+0.307437328560241i
1.26	238.403	5.01792	8.96694	143.362219665194+5.58572491718085i
1.35	205.167	5.37634	6.03212	-53.6230104558955-80.2466365860774i
1.44	184.444	5.73477	5.3342	85.3472579999998
1.53	204.431	6.09319	6.03212	-53.6230104558952+80.2466365860778i
1.62	232.875	6.45161	8.96694	143.362219665194-5.58572491718115i
1.71	207.292	6.81004	9.39503	150.320154580264-0.307437328560688i
1.8	184.611	7.16846	9.74026	-77.5648913982735+135.17055181871i
1.89	137.306	7.52688	10.8583	-39.5379924588381-169.174111212286i
1.98	245.139	7.8853	6.97559	-111.600096558777+1.43799226259374i
2.07	208.583	8.24373	12.6333	73.5719077029774+188.268009799534i
2.16	144.681	8.60215	17.6697	-105.77777-262.180572i
2.25	168.542	8.96057	10.2098	140.612602484126-83.148647243778i
2.34	171.917	9.319	10.8728	-23.5776880603756+172.359126189699i
2.43	225.639	9.67742	3.01173	-43.6385516098037-20.4383595744471i
2.52	227.542	10.0358	11.036	-103.629568601727-142.968364181289i
2.61	195.278	10.3943	10.8466	-161.359938104579-63.8831008770141i
2.7	229.917	10.7527	12.9605	192.982312953958+75.8910770099246i
2.79	202.792	11.1111	6.52745	104.432411861748+1.18530835647234i
E15
Time	Data	FFT Freq	FFT Mag	FFT Complex			Max
0	142.2	0	292.9	4686.399994			9.40527
0.09	145.45	0.358423	8.22639	-27.1618167191016+128.789180970184i
0.18	143	0.716846	6.35198	-53.4791619580358+86.4233224311158i
0.27	120.4	1.07527	4.29262	-44.0134789944389-52.7259380541377i
0.36	144.725	1.43369	4.55028	-57.4965115623873-44.6613471206575i
0.45	145.3	1.79211	6.5946	104.473624058635-14.7774072029142i
0.54	127.7	2.15054	5.01689	72.1175017237374-35.2475026566785i
0.63	150.65	2.50896	5.38876	-83.949397630846-19.6576754018925i
0.72	144.65	2.86738	7.73887	122.62497+17.1750480000001i
0.81	116.9	3.22581	3.90178	25.6272418607421-56.9258499340464i
0.9	129	3.58423	3.74021	-56.984971584598-18.2741954460287i
0.99	166.3	3.94265	2.94035	-36.194203281689+30.0544559659693i
1.08	165.425	4.30108	4.11191	55.7465715623873+34.9386288793424i
1.17	144.05	4.6595	9.40527	26.5270301029832+148.127798521694i
1.26	138.025	5.01792	7.89055	-114.953296181103+52.1966776417656i
1.35	147.625	5.37634	5.25144	-25.5089513962844-80.0572161550218i
1.44	149.725	5.73477	3.07813	49.2500900000005
1.53	145.9	6.09319	5.25144	-25.5089513962842+80.0572161550219i
1.62	129.85	6.45161	7.89055	-114.953296181104-52.1966776417654i
1.71	151.9	6.81004	9.40527	26.5270301029828-148.127798521694i
1.8	160.4	7.16846	4.11191	55.7465715623873-34.9386288793425i
1.89	144.925	7.52688	2.94035	-36.1942032816892-30.0544559659692i
1.98	157.7	7.8853	3.74021	-56.984971584598+18.2741954460287i
2.07	116.725	8.24373	3.90178	25.6272418607423+56.9258499340462i
2.16	185.6	8.60215	7.73887	122.62497-17.1750480000001i
2.25	148.8	8.96057	5.38876	-83.9493976308461+19.6576754018927i
2.34	179.35	9.319	5.01689	72.1175017237374+35.2475026566782i
2.43	167.075	9.67742	6.5946	104.473624058635+14.7774072029139i
2.52	152.5	10.0358	4.55028	-57.4965115623872+44.6613471206576i
2.61	159.375	10.3943	4.29262	-44.0134789944388+52.7259380541379i
2.7	117.975	10.7527	6.35198	-53.479161958036-86.4233224311157i
2.79	147.2	11.1111	8.22639	-27.1618167191018-128.789180970184i
E17
Time	Data	FFT Freq	FFT Mag	FFT Complex			Max
0	99.0909	0	173.747	2779.9545			13.7281
0.09	74.0114	0.358423	7.60453	52.1645447782123+109.923019671923i
0.18	86.0682	0.716846	2.97423	-43.7939806407077+18.6190900076846i
0.27	100.17	1.07527	5.58853	-88.4277283255524-13.2603269009636i
0.36	94.4886	1.43369	5.76917	-16.6697774017682-90.7890535719484i
0.45	88.8409	1.79211	5.29199	-67.6566569149778+50.9107578710011i
0.54	68.0454	2.15054	6.66504	-96.7654983655388+44.8181612043281i
0.63	74.4204	2.50896	5.08343	-80.9316341523901-8.08921670640378i
0.72	89.5227	2.86738	7.55874	-19.806764-119.306854i
0.81	88.3977	3.22581	10.7453	63.6067321144274-159.725887064706i
0.9	73.7841	3.58423	7.62557	35.6583606846728-116.682136630218i
0.99	86.7614	3.94265	13.7281	216.427183561437-37.4874668540264i
1.08	82.5	4.30108	10.0517	159.351603401768+21.7337124280514i
1.17	62.8636	4.6595	8.57873	80.1669104763879+111.415787394821i
1.26	86.1704	5.01792	3.19639	26.1738223215735+43.9370281731388i
1.35	79.2614	5.37634	1.6539	-22.8947595375444+13.2698723344332i
1.44	80.0341	5.73477	0.140627	-2.25003199999992
1.53	96.2273	6.09319	1.6539	-22.8947595375445-13.269872334433i
1.62	95.8864	6.45161	3.19639	26.1738223215735-43.937028173139i
1.71	81.75	6.81004	8.57873	80.1669104763876-111.415787394821i
1.8	82.1591	7.16846	10.0517	159.351603401768-21.7337124280516i
1.89	86.8068	7.52688	13.7281	216.427183561437+37.4874668540256i
1.98	78.0909	7.8853	7.62557	35.6583606846731+116.682136630218i
2.07	82.6136	8.24373	10.7453	63.6067321144281+159.725887064706i
2.16	109.284	8.60215	7.55874	-19.8067639999999+119.306854i
2.25	100.057	8.96057	5.08343	-80.9316341523898+8.08921670640412i
2.34	124.557	9.319	6.66504	-96.7654983655388-44.8181612043279i
2.43	92.5909	9.67742	5.29199	-67.6566569149778-50.9107578710007i
2.52	47.4432	10.0358	5.76917	-16.669777401768+90.7890535719486i
2.61	158	10.3943	5.58853	-88.4277283255524+13.260326900964i
2.7	91.7273	10.7527	2.97423	-43.7939806407078-18.6190900076846i
2.79	38.3296	11.1111	7.60453	52.1645447782119-109.923019671923i
E20
Time	Data	FFT Freq	FFT Mag	FFT Complex			Max
0	96.5833	0	232.607	3721.708345			9.68303
0.09	147.097	0.358423	8.8238	40.5203686983518-135.240955487627i
0.18	130.889	0.716846	1.89486	-24.1942969890008-18.2701704126137i
0.27	107.25	1.07527	9.68303	95.5916001942991+121.922476491457i
0.36	118.986	1.43369	6.85031	-109.56625663527+2.91411575547279i
0.45	115.292	1.79211	6.56269	-26.7219447265795-101.545913596039i
0.54	120.875	2.15054	7.98232	-74.0331374843022-104.070948496108i
0.63	134.458	2.50896	3.96639	-10.7603761293401-62.5433501852157i
0.72	135.208	2.86738	5.09871	-66.6110819999999-47.097199i
0.81	134.014	3.22581	7.69576	8.76583124695736-122.819795242108i
0.9	114.472	3.58423	6.37449	-59.1925451445518-83.0576665330678i
0.99	138.694	3.94265	3.63715	49.2270134504921-31.0370395494116i
1.08	118.861	4.30108	3.04601	48.1774646352704+7.3585717554727i
1.17	109.625	4.6595	7.31332	-57.1321280415+102.117567497862i
1.26	125.097	5.01792	6.17821	-27.6355603821453+94.9097395504268i
1.35	96.0278	5.37634	7.22409	-106.490364692681-44.9422635847419i
1.44	97.4583	5.73477	0.566843	9.06949099999997
1.53	93.6111	6.09319	7.22409	-106.490364692681+44.9422635847423i
1.62	130.222	6.45161	6.17821	-27.6355603821456-94.9097395504269i
1.71	116.014	6.81004	7.31332	-57.1321280415005-102.117567497862i
1.8	125.056	7.16846	3.04601	48.1774646352705-7.35857175547285i
1.89	117.806	7.52688	3.63715	49.2270134504921+31.0370395494114i
1.98	124.736	7.8853	6.37449	-59.1925451445516+83.0576665330678i
2.07	96.9167	8.24373	7.69576	8.76583124695763+122.819795242108i
2.16	105.097	8.60215	5.09871	-66.6110819999999+47.097199i
2.25	71.4305	8.96057	3.96639	-10.76037612934+62.5433501852158i
2.34	108.528	9.319	7.98232	-74.0331374843019+104.070948496109i
2.43	116.417	9.67742	6.56269	-26.7219447265793+101.545913596039i
2.52	102.139	10.0358	6.85031	-109.56625663527-2.91411575547264i
2.61	162.833	10.3943	9.68303	95.5916001942987-121.922476491457i
2.7	111.181	10.7527	1.89486	-24.1942969890008+18.2701704126138i
2.79	98.8333	11.1111	8.8238	40.5203686983521+135.240955487627i
E21
Time	Data	FFT Freq	FFT Mag	FFT Complex			Max
0	116.75	0	235.617	3769.875			3.17623
0.09	117.25	0.358423	2.92807	11.7919880939002-45.3408918808763i
0.18	125.875	0.716846	0.415339	5.94640939424738+2.96679160607809i
0.27	129.875	1.07527	1.04586	16.2118487538022+4.14683508265074i
0.36	110.375	1.43369	2.36657	-19.6633973210858-32.3592036278196i
0.45	116.75	1.79211	1.12666	13.9199346360063-11.4538879180313i
0.54	118	2.15054	2.31564	-16.7097848432622-33.0681121828371i
0.63	122.25	2.50896	2.7834	-16.9243452812316+41.1931508780946i
0.72	123.25	2.86738	2.7405	-16.5+40.625i
0.81	118.75	3.22581	2.65841	-38.6519052660358+17.7545705562456i
0.9	116.25	3.58423	1.49505	-23.3422533571661-5.22927741800523i
0.99	124.5	3.94265	1.99554	17.7040784099837-26.570808205494i
1.08	123.25	4.30108	3.17623	50.1633973210858+8.14079637218033i
1.17	123.875	4.6595	0.913907	-3.87392102266668-14.1000275197232i
1.26	112.875	5.01792	0.989649	14.1056288061809-7.19437362909012i
1.35	111.25	5.37634	0.788806	-4.1776783237584-11.9094145176365i
1.44	117.25	5.73477	0.867188	-13.875
1.53	114.125	6.09319	0.788806	-4.17767832375835+11.9094145176365i
1.62	122.875	6.45161	0.989649	14.1056288061809+7.19437362909005i
1.71	117.5	6.81004	0.913907	-3.87392102266664+14.1000275197232i
1.8	113.75	7.16846	3.17623	50.1633973210858-8.1407963721804i
1.89	118.5	7.52688	1.99554	17.7040784099838+26.570808205494i
1.98	110	7.8853	1.49505	-23.3422533571661+5.22927741800526i
2.07	116.25	8.24373	2.65841	-38.6519052660359-17.7545705562455i
2.16	115.75	8.60215	2.7405	-16.5-40.625i
2.25	104.625	8.96057	2.7834	-16.9243452812317-41.1931508780945i
2.34	118.75	9.319	2.31564	-16.7097848432621+33.0681121828371i
2.43	127.875	9.67742	1.12666	13.9199346360063+11.4538879180312i
2.52	110.375	10.0358	2.36657	-19.6633973210857+32.3592036278197i
2.61	111.75	10.3943	1.04586	16.2118487538022-4.14683508265079i
2.7	122.625	10.7527	0.415339	5.94640939424738-2.96679160607808i
2.79	116.75	11.1111	2.92807	11.7919880939004+45.3408918808763i
F01
Time	Data	FFT Freq	FFT Mag	FFT Complex			Max
0	79.2353	0	165.214	2643.426514			10.9384
0.09	100.11	0.358423	0.603272	-2.84690122996371+9.22295829338769i
0.18	83.2794	0.716846	3.34184	53.394619039652+2.82917338911729i
0.27	67.478	1.07527	2.69246	19.8978662548524-38.2086609813813i
0.36	94.4412	1.43369	4.11005	4.67195128520757+65.5946732017084i
0.45	66.8456	1.79211	4.89595	-9.30028902386801+77.7811978447712i
0.54	113.368	2.15054	6.75396	-53.0332822141746-94.1550438292728i
0.63	56.3235	2.50896	4.78145	48.2408975466434-59.376326961581i
0.72	77.5294	2.86738	5.89519	-58.198547-74.2278430000002i
0.81	81.8897	3.22581	5.91802	94.687131784838+0.47955258527827i
0.9	56.0073	3.58423	7.91333	-120.656070734102+38.3802114209011i
0.99	105.419	3.94265	2.42901	37.4925102790154-10.234189803374i
1.08	77.4265	4.30108	10.9384	-31.4218292852077-172.170218798291i
1.17	82.1323	4.6595	5.80008	-91.9199398879018+12.7593359187878i
1.26	107.316	5.01792	7.29746	-65.3229380913751+96.776288639291i
1.35	80.5883	5.37634	4.39889	63.1603482763837-31.0554496114395i
1.44	59.3088	5.73477	7.15073	114.411744
1.53	98.4633	6.09319	4.39889	63.1603482763838+31.0554496114394i
1.62	100.956	6.45161	7.29746	-65.3229380913754-96.7762886392909i
1.71	71.2353	6.81004	5.80008	-91.9199398879018-12.7593359187875i
1.8	69.1691	7.16846	10.9384	-31.4218292852075+172.170218798291i
1.89	75.8456	7.52688	2.42901	37.4925102790152+10.2341898033738i
1.98	101.713	7.8853	7.91333	-120.656070734102-38.380211420901i
2.07	70.9633	8.24373	5.91802	94.6871317848381-0.479552585278473i
2.16	107.419	8.60215	5.89519	-58.1985469999999+74.2278430000002i
2.25	79.4412	8.96057	4.78145	48.2408975466436+59.3763269615809i
2.34	59.5956	9.319	6.75396	-53.0332822141745+94.1550438292728i
2.43	65.897	9.67742	4.89595	-9.30028902386818-77.7811978447711i
2.52	95.8309	10.0358	4.11005	4.67195128520748-65.5946732017084i
2.61	84.6397	10.3943	2.69246	19.8978662548525+38.2086609813812i
2.7	96.3235	10.7527	3.34184	53.3946190396519-2.8291733891175i
2.79	77.2353	11.1111	0.603272	-2.84690122996367-9.22295829338756i
F02
Time	Data	FFT Freq	FFT Mag	FFT Complex			Max
0	210.76	0	350.104	5601.663421			10.9828
0.09	186.644	0.358423	6.99829	62.7661779969554+92.7269602256952i
0.18	182.654	0.716846	10.0403	160.638720166481+1.42613063690578i
0.27	191.327	1.07527	10.9828	114.130390475454-133.616353479525i
0.36	154.365	1.43369	4.29151	9.94743475532969+67.9398160446991i
0.45	170.981	1.79211	9.12538	142.994370103919+29.5022664127402i
0.54	176.692	2.15054	4.40404	-64.993938679111-27.2224424407659i
0.63	140.981	2.50896	8.93635	115.97194043373+83.6315135226931i
0.72	160.596	2.86738	6.2236	-74.2211300000002-66.3846129999999i
0.81	149.163	3.22581	5.7634	24.652637468364+88.8580175940986i
0.9	161.587	3.58423	8.8251	103.52560180595+96.0225134821848i
0.99	154.096	3.94265	6.14108	-66.6724779858899+72.1753131368393i
1.08	161.865	4.30108	3.23476	51.0140512446703-8.73321795530081i
1.17	239.221	4.6595	8.80526	15.5833061173984-140.019651129262i
1.26	177.558	5.01792	3.24617	-51.4781232933198+6.90179855985706i
1.35	167.538	5.37634	5.7173	84.3429433900702+35.4156959232635i
1.44	149.038	5.73477	7.10998	-113.759613
1.53	178.096	6.09319	5.7173	84.3429433900701-35.4156959232636i
1.62	177.654	6.45161	3.24617	-51.4781232933199-6.90179855985673i
1.71	187.923	6.81004	8.80526	15.5833061173988+140.019651129263i
1.8	157.01	7.16846	3.23476	51.0140512446703+8.73321795530079i
1.89	176.115	7.52688	6.14108	-66.6724779858902-72.1753131368389i
1.98	190.298	7.8853	8.8251	103.52560180595-96.022513482185i
2.07	184.76	8.24373	5.7634	24.6526374683636-88.8580175940983i
2.16	162.279	8.60215	6.2236	-74.2211300000001+66.3846129999999i
2.25	199.394	8.96057	8.93635	115.971940433729-83.6315135226934i
2.34	163.481	9.319	4.40404	-64.9939386791111+27.2224424407661i
2.43	161.279	9.67742	9.12538	142.994370103919-29.5022664127405i
2.52	178.952	10.0358	4.29151	9.94743475532959-67.9398160446991i
2.61	162.433	10.3943	10.9828	114.130390475454+133.616353479524i
2.7	179.163	10.7527	10.0403	160.638720166481-1.42613063690616i
2.79	207.76	11.1111	6.99829	62.7661779969551-92.7269602256953i
F03
Time	Data	FFT Freq	FFT Mag	FFT Complex			Max
0	220.837	0	466.637	7466.192353			11.1899
0.09	236.413	0.358423	6.67269	106.232413183591+10.6318252358739i
0.18	233.077	0.716846	9.76349	-56.3543195961561-145.696928113579i
0.27	267.077	1.07527	1.81061	-2.93205676942217+28.8210727606946i
0.36	227.423	1.43369	9.91916	-157.632926558259+18.4294846847296i
0.45	243.279	1.79211	8.87536	125.579874573334+66.2972384921733i
0.54	289.019	2.15054	3.23923	-35.8643467606766-37.4145764841495i
0.63	228.413	2.50896	5.12517	-81.5484364757824+8.61940130353005i
0.72	217.846	2.86738	6.129	-88.0961300000002-43.076873i
0.81	224.885	3.22581	7.25079	-9.81728703408183+115.596509744334i
0.9	213.875	3.58423	4.169	-13.2289909708999+65.3789807199934i
0.99	226.808	3.94265	5.76909	85.1127297661809-35.7227055624159i
1.08	244.654	4.30108	7.71023	-28.2324294417411-120.089679315271i
1.17	222.163	4.6595	8.8668	-73.6028731688233-121.282293446297i
1.26	234.24	5.01792	3.90325	61.4092053277323-11.3649189094362i
1.35	181.587	5.37634	7.87529	-120.255076074996-37.6282964757243i
1.44	217.24	5.73477	11.1899	179.038483
1.53	211.567	6.09319	7.87529	-120.255076074996+37.6282964757246i
1.62	264.192	6.45161	3.90325	61.4092053277325+11.364918909436i
1.71	219.865	6.81004	8.8668	-73.602873168823+121.282293446297i
1.8	266.567	7.16846	7.71023	-28.2324294417408+120.089679315271i
1.89	242.5	7.52688	5.76909	85.1127297661809+35.7227055624158i
1.98	233.308	7.8853	4.169	-13.2289909709-65.3789807199935i
2.07	220.192	8.24373	7.25079	-9.81728703408228-115.596509744334i
2.16	231.24	8.60215	6.129	-88.0961300000001+43.076873i
2.25	243.894	8.96057	5.12517	-81.5484364757826-8.61940130352981i
2.34	231.904	9.319	3.23923	-35.8643467606764+37.4145764841495i
2.43	227.221	9.67742	8.87536	125.579874573334-66.2972384921736i
2.52	241.452	10.0358	9.91916	-157.632926558259-18.4294846847294i
2.61	218.625	10.3943	1.81061	-2.93205676942235-28.8210727606946i
2.7	255.74	10.7527	9.76349	-56.3543195961557+145.696928113579i
2.79	229.087	11.1111	6.67269	106.232413183591-10.6318252358745i
F04
Time	Data	FFT Freq	FFT Mag	FFT Complex			Max
0	94.75	0	277.125	4434			19.6238
0.09	145.625	0.358423	6.70465	-70.4384320077335-80.9087755332398i
0.18	141.125	0.716846	10.0652	150.649987574822+56.9163638114664i
0.27	183.625	1.07527	1.68051	-26.1601251098715+6.21456553296444i
0.36	140.125	1.43369	8.5424	105.601136392624-86.77196961967i
0.45	107.375	1.79211	15.3616	-222.570349732825+104.274642688484i
0.54	92.375	2.15054	18.0984	-248.615478734455-148.472402863961i
0.63	136.5	2.50896	10.1822	-47.8965069849753+155.715041627885i
0.72	185	2.86738	16.7712	147.75+224i
0.81	145.125	3.22581	4.82653	-48.795741445237-59.8547356129843i
0.9	91.375	3.58423	19.6238	-306.677874042837+67.3262171851586i
0.99	177.875	3.94265	11.9092	7.03240614415991-190.416642178949i
1.08	159.125	4.30108	9.59535	150.148863607376-32.02196961967i
1.17	132.875	4.6595	9.73488	-155.757035775972-0.591636651298806i
1.26	119.875	5.01792	6.34395	-95.3566347975301-34.7850161394138i
1.35	164.625	5.37634	8.74884	-10.4142150875463-139.59347009094i
1.44	166.625	5.73477	3.6875	-59
1.53	153.25	6.09319	8.74884	-10.4142150875458+139.59347009094i
1.62	185.625	6.45161	6.34395	-95.3566347975301+34.7850161394138i
1.71	138.25	6.81004	9.73488	-155.757035775971+0.591636651298916i
1.8	81.375	7.16846	9.59535	150.148863607376+32.02196961967i
1.89	127.375	7.52688	11.9092	7.03240614416043+190.416642178949i
1.98	112.75	7.8853	19.6238	-306.677874042837-67.3262171851582i
2.07	135	8.24373	4.82653	-48.7957414452368+59.8547356129843i
2.16	201.375	8.60215	16.7712	147.75-224i
2.25	74.75	8.96057	10.1822	-47.8965069849756-155.715041627885i
2.34	105.5	9.319	18.0984	-248.615478734455+148.472402863961i
2.43	146.75	9.67742	15.3616	-222.570349732825-104.274642688484i
2.52	139.25	10.0358	8.5424	105.601136392624+86.77196961967i
2.61	124.875	10.3943	1.68051	-26.1601251098715-6.21456553296469i
2.7	171.25	10.7527	10.0652	150.649987574822-56.9163638114671i
2.79	152.625	11.1111	6.70465	-70.4384320077333+80.9087755332397i
F05
Time	Data	FFT Freq	FFT Mag	FFT Complex			Max
0	147.519	0	301.886	4830.182647			14.8942
0.09	97.6058	0.358423	11.2095	-145.429822955358+104.964253633474i
0.18	182.99	0.716846	10.9165	-171.332654747982-33.9509299852282i
0.27	141.779	1.07527	9.87559	82.767244659458-134.597773323948i
0.36	130.288	1.43369	8.05029	120.37413013349+45.8335611856935i
0.45	108.577	1.79211	5.7347	-42.3228274722988+81.4112846581857i
0.54	182.106	2.15054	4.58292	-73.0240406023369-6.65573799652341i
0.63	158.654	2.50896	14.8942	-153.718832004779-182.100415144515i
0.72	128.356	2.86738	9.80288	-41.02887+151.384613i
0.81	142.01	3.22581	6.97489	-14.2366685720267+110.686467421563i
0.9	172.538	3.58423	9.62584	153.972716104517+3.53816672681335i
0.99	160.115	3.94265	12.826	150.609086234896+139.392722951961i
1.08	162.423	4.30108	7.42496	-92.2202601334893+74.8912391856937i
1.17	124.183	4.6595	5.58631	12.9839943695055+88.4328469748926i
1.26	163.25	5.01792	6.9559	99.8455272458019+49.1660707381085i
1.35	161.163	5.37634	13.8973	50.7323457406027+216.492702204616i
1.44	154.846	5.73477	0.905653	14.4904489999999
1.53	150.029	6.09319	13.8973	50.7323457406019-216.492702204616i
1.62	123.337	6.45161	6.9559	99.8455272458019-49.1660707381088i
1.71	160	6.81004	5.58631	12.9839943695054-88.4328469748924i
1.8	172.971	7.16846	7.42496	-92.2202601334895-74.8912391856935i
1.89	150.212	7.52688	12.826	150.609086234896-139.392722951962i
1.98	143.904	7.8853	9.62584	153.972716104517-3.53816672681378i
2.07	232.519	8.24373	6.97489	-14.2366685720267-110.686467421563i
2.16	171.644	8.60215	9.80288	-41.0288700000002-151.384613i
2.25	190.712	8.96057	14.8942	-153.718832004778+182.100415144516i
2.34	144.24	9.319	4.58292	-73.0240406023366+6.65573799652362i
2.43	118.99	9.67742	5.7347	-42.322827472299-81.4112846581855i
2.52	122.606	10.0358	8.05029	120.374130133489-45.8335611856938i
2.61	164.904	10.3943	9.87559	82.7672446594585+134.597773323947i
2.7	119.317	10.7527	10.9165	-171.332654747982+33.9509299852287i
2.79	146.394	11.1111	11.2095	-145.429822955358-104.964253633473i
F08
Time	Data	FFT Freq	FFT Mag	FFT Complex			Max
0	4.55554	0	30.5312	488.499972			8.28717
0.09	45.2361	0.358423	3.79926	53.7709471675996-28.3529751518652i
0.18	14.6111	0.716846	5.65378	-29.9661153476968-85.3529684496643i
0.27	25.8611	1.07527	5.52108	-3.96222942972213-88.2483127301802i
0.36	37.6528	1.43369	0.500968	-7.10601260923127+3.7084439297106i
0.45	14.0139	1.79211	0.62394	9.90617389859981+1.23650414079027i
0.54	31.0139	2.15054	2.23538	-31.2117878721228-17.4653707886662i
0.63	13.625	2.50896	1.58437	-9.08175575871704-23.667194605084i
0.72	14.6667	2.86738	3.56362	-0.680541000000037-57.0138869999999i
0.81	9.875	3.22581	2.04079	27.6329948799836-17.3958745179269i
0.9	12.7361	3.58423	2.57754	-39.2814558502764-12.5600298114631i
0.99	4.09723	3.94265	8.28717	16.4030804419866-131.576166703276i
1.08	16.9722	4.30108	3.92149	-52.6162153907686+34.1806779297105i
1.17	19.8333	4.6595	7.80428	-90.854474543395-85.6598109731507i
1.26	4.84723	5.01792	2.62143	-31.3740129299043-27.8365434724614i
1.35	20.5972	5.37634	2.42566	18.7406793436643+33.9860135363876i
1.44	1.73611	5.73477	0.210074	-3.36117800000005
1.53	2.73611	6.09319	2.42566	18.7406793436642-33.9860135363878i
1.62	25.9305	6.45161	2.62143	-31.3740129299042+27.8365434724614i
1.71	1.15277	6.81004	7.80428	-90.8544745433947+85.6598109731509i
1.8	6.625	7.16846	3.92149	-52.6162153907687-34.1806779297104i
1.89	35.6805	7.52688	8.28717	16.4030804419869+131.576166703276i
1.98	0.291656	7.8853	2.57754	-39.2814558502763+12.5600298114631i
2.07	25.6945	8.24373	2.04079	27.6329948799836+17.3958745179269i
2.16	24.5833	8.60215	3.56362	-0.680540999999974+57.0138869999999i
2.25	19.2361	8.96057	1.58437	-9.08175575871699+23.6671946050841i
2.34	15.1528	9.319	2.23538	-31.2117878721227+17.4653707886662i
2.43	1.375	9.67742	0.62394	9.90617389859983-1.23650414079025i
2.52	14.1528	10.0358	0.500968	-7.10601260923131-3.70844392971066i
2.61	4.86111	10.3943	5.52108	-3.96222942972191+88.2483127301803i
2.7	17.0417	10.7527	5.65378	-29.9661153476966+85.3529684496643i
2.79	2.05554	11.1111	3.79926	53.7709471675997+28.3529751518652i
F10
Time	Data	FFT Freq	FFT Mag	FFT Complex			Max
0	178.375	0	363.093	5809.480805			5.99195
0.09	179.01	0.358423	5.99195	-48.9396501881417+82.4390987386223i
0.18	180.75	0.716846	2.58564	-24.6497189430904-33.2247836738952i
0.27	177.337	1.07527	3.39549	52.3964247172325+14.3572660167282i
0.36	161.731	1.43369	0.284075	0.253201200400619+4.53814695852187i
0.45	170.625	1.79211	5.8425	90.2489025484533-24.3649505293115i
0.54	196.308	2.15054	2.24688	13.4252418288862+33.3491866218324i
0.63	164.885	2.50896	4.10565	-65.6829743036247-0.984061781741278i
0.72	192.625	2.86738	0.689745	0.394256999999704+11.0288700000001i
0.81	170.712	3.22581	4.27644	-35.1320989684834+58.7148880580317i
0.9	172.721	3.58423	5.58543	-87.7128030722316+17.1146463230077i
0.99	183.231	3.94265	3.838	60.3473213565575+11.3645269368029i
1.08	186.375	4.30108	3.89959	26.5929287995994-56.4425650414782i
1.17	172.971	4.6595	1.00975	-9.14415897920181-13.3192754828301i
1.26	186	5.01792	4.7429	-75.4472398135642-8.15158397272002i
1.35	178.702	5.37634	0.660012	6.36765781720854+8.42441361272248i
1.44	172.067	5.73477	5.74279	91.8846129999997
1.53	186.077	6.09319	0.660012	6.36765781720848-8.42441361272251i
1.62	178.913	6.45161	4.7429	-75.4472398135642+8.15158397272013i
1.71	186.25	6.81004	1.00975	-9.14415897920178+13.3192754828302i
1.8	208.962	7.16846	3.89959	26.5929287995996+56.4425650414782i
1.89	199.529	7.52688	3.838	60.3473213565575-11.364526936803i
1.98	183.163	7.8853	5.58543	-87.7128030722317-17.1146463230076i
2.07	172.375	8.24373	4.27644	-35.1320989684835-58.7148880580316i
2.16	201.413	8.60215	0.689745	0.394256999999692-11.0288700000001i
2.25	180.663	8.96057	4.10565	-65.6829743036248+0.984061781741417i
2.34	189.942	9.319	2.24688	13.425241828886-33.3491866218326i
2.43	184.471	9.67742	5.8425	90.2489025484533+24.3649505293112i
2.52	173.99	10.0358	0.284075	0.253201200400634-4.53814695852183i
2.61	164.298	10.3943	3.39549	52.3964247172324-14.3572660167283i
2.7	187.346	10.7527	2.58564	-24.6497189430903+33.2247836738951i
2.79	187.663	11.1111	5.99195	-48.9396501881418-82.4390987386222i
F12
Time	Data	FFT Freq	FFT Mag	FFT Complex			Max
0	194.458	0	371.56	5944.95844			7.17997
0.09	178.625	0.358423	1.99732	-19.8001776138066-25.0839853252274i
0.18	174.583	0.716846	3.15772	1.95501553444871+50.4856922415848i
0.27	169.25	1.07527	2.89055	45.9065040936146+5.61621493793424i
0.36	191.583	1.43369	1.70889	22.7738815959305+15.1310079713642i
0.45	200.75	1.79211	7.17997	6.5136818931368+114.69476493154i
0.54	176.083	2.15054	4.23669	8.48091871387298+67.254495204928i
0.63	171.417	2.50896	3.07254	30.1286305164542+38.8463313141146i
0.72	182.875	2.86738	6.49118	15.4167199999999-102.708344i
0.81	201.583	3.22581	4.47024	-54.203272104852-46.6653382410569i
0.9	198.292	3.58423	2.81874	44.827859655024+4.94628277139214i
0.99	175.458	3.94265	1.86384	25.5471055503573+15.3840189893781i
1.08	207.958	4.30108	4.28837	-55.7738815959304+39.9643199713643i
1.17	192.5	4.6595	3.11546	49.1142558690596+8.51775907031504i
1.26	179.417	5.01792	2.275	23.0695820966544-28.1558961919511i
1.35	183.167	5.37634	3.47806	8.79327179603647+54.9498831941434i
1.44	182.958	5.73477	1.73698	-27.7916239999995
1.53	196	6.09319	3.47806	8.7932717960363-54.9498831941433i
1.62	181.458	6.45161	2.275	23.0695820966545+28.1558961919511i
1.71	183.458	6.81004	3.11546	49.1142558690596-8.5177590703151i
1.8	182.25	7.16846	4.28837	-55.7738815959305-39.9643199713642i
1.89	181	7.52688	1.86384	25.5471055503572-15.3840189893781i
1.98	178.75	7.8853	2.81874	44.827859655024-4.94628277139215i
2.07	195.625	8.24373	4.47024	-54.2032721048519+46.6653382410571i
2.16	174.958	8.60215	6.49118	15.41672+102.708344i
2.25	200.208	8.96057	3.07254	30.1286305164541-38.8463313141147i
[truncated: 3,950 more rows]

## Sheet: David's Results2
A03
Time	Data	FFT Freq	FFT Mag	FFT Complex			Max
0	45.6945	0	328.449	5255.180634			29.863
0.09	182.278	0.358423	11.8437	111.777426239229-153.022110882299i
0.18	219.847	0.716846	7.56859	-100.318481959925+67.8292141060192i
0.27	150.444	1.07527	20.7422	53.8797799659856+327.472423692417i
0.36	137.722	1.43369	2.69902	-40.7317543186633-14.3459244490285i
0.45	188.639	1.79211	21.5619	-299.622217629244-171.009801995132i
0.54	118.653	2.15054	18.8133	-295.979264049931+54.818464212338i
0.63	215.681	2.50896	10.0579	-69.0236191273264-145.372171305863i
0.72	181.903	2.86738	10.8191	-106.972229-136.097137i
0.81	248.75	3.22581	15.191	-163.34880086311+179.980656140825i
0.9	201.806	3.58423	15.8814	-221.622646737041+124.303027338887i
0.99	162	3.94265	29.863	-473.016715070614-67.4931122365845i
1.08	86.2917	4.30108	8.11818	-45.7404136813366+121.570701550971i
1.17	206.236	4.6595	2.4308	-16.1363968816571-35.3873098025926i
1.26	116.639	5.01792	9.27851	-5.07936325310257+148.369197232568i
1.35	164.556	5.37634	16.7877	-48.0651206332626-264.267874689167i
1.44	158.639	5.73477	22.0599	-352.958344
1.53	130.625	6.09319	16.7877	-48.0651206332616+264.267874689167i
1.62	166.597	6.45161	9.27851	-5.07936325310283-148.369197232568i
1.71	160.764	6.81004	2.4308	-16.1363968816571+35.3873098025922i
1.8	167.486	7.16846	8.11818	-45.7404136813368-121.570701550971i
1.89	167.486	7.52688	29.863	-473.016715070614+67.4931122365858i
1.98	160.944	7.8853	15.8814	-221.622646737041-124.303027338887i
2.07	111.264	8.24373	15.191	-163.34880086311-179.980656140825i
2.16	178.181	8.60215	10.8191	-106.972229+136.097137i
2.25	155.319	8.96057	10.0579	-69.0236191273263+145.372171305863i
2.34	85.25	9.319	18.8133	-295.979264049931-54.8184642123378i
2.43	173.944	9.67742	21.5619	-299.622217629244+171.009801995133i
2.52	216.153	10.0358	2.69902	-40.7317543186633+14.3459244490285i
2.61	190.75	10.3943	20.7422	53.8797799659843-327.472423692417i
2.7	209.306	10.7527	7.56859	-100.318481959925-67.8292141060195i
2.79	195.333	11.1111	11.8437	111.77742623923+153.022110882298i
A06
Time	Data	FFT Freq	FFT Mag	FFT Complex			Max
0	48.5	0	142.539	2280.625			27.3346
0.09	33.25	0.358423	23.0994	159.82849091883-333.243849183661i
0.18	80.625	0.716846	6.30408	-91.7793066773163+41.8372088396258i
0.27	129.75	1.07527	6.01639	-62.5310668066297-73.1865794479655i
0.36	77.75	1.43369	11.1952	92.7851640818291+153.218145750508i
0.45	100.125	1.79211	6.06749	-86.2817547011044-44.4966495893044i
0.54	103.125	2.15054	18.1125	-96.1409431867464+273.388689974224i
0.63	88.875	2.50896	9.6396	-11.6553036625891+153.792524506204i
0.72	64.625	2.86738	8.09258	27.6249999999999-126.5i
0.81	181.5	3.22581	27.3346	-129.446153280078+417.757643505788i
0.9	54.625	3.58423	8.45943	-18.9622403797426+134.015953786034i
0.99	44.25	3.94265	5.86689	87.8770298006979+33.0037914629855i
1.08	64.125	4.30108	10.2835	1.21483591817094-164.531854249492i
1.17	84.75	4.6595	15.9769	-82.2860336999112+242.024539722979i
1.26	127.125	5.01792	4.11462	61.8824902438057+22.4644726514359i
1.35	32.375	5.37634	15.171	-177.505208569215-165.568052065421i
1.44	86.25	5.73477	4.86719	-77.875
1.53	67.5	6.09319	15.171	-177.505208569214+165.568052065422i
1.62	7.375	6.45161	4.11462	61.8824902438058-22.4644726514359i
1.71	8.375	6.81004	15.9769	-82.286033699912-242.024539722979i
1.8	66.625	7.16846	10.2835	1.21483591817115+164.531854249492i
1.89	64.5	7.52688	5.86689	87.8770298006975-33.0037914629857i
1.98	49.25	7.8853	8.45943	-18.9622403797429-134.015953786034i
2.07	21.125	8.24373	27.3346	-129.446153280079-417.757643505788i
2.16	106.375	8.60215	8.09258	27.6250000000001+126.5i
2.25	62.375	8.96057	9.6396	-11.6553036625898-153.792524506204i
2.34	46.375	9.319	18.1125	-96.140943186747-273.388689974224i
2.43	66.625	9.67742	6.06749	-86.2817547011044+44.4966495893041i
2.52	50.25	10.0358	11.1952	92.7851640818288-153.218145750508i
2.61	58.875	10.3943	6.01639	-62.5310668066297+73.1865794479655i
2.7	68.375	10.7527	6.30408	-91.7793066773164-41.837208839626i
2.79	135	11.1111	23.0994	159.828490918831+333.24384918366i
A08
Time	Data	FFT Freq	FFT Mag	FFT Complex			Max
0	178.556	0	368.499	5895.986268			19.2695
0.09	180.167	0.358423	4.16192	-41.8817931769877+51.771113021909i
0.18	172.194	0.716846	10.373	108.988662403345+125.166249066894i
0.27	174.806	1.07527	11.4034	35.2601695023279-179.01447169769i
0.36	201.194	1.43369	15.5592	-51.0668626686148+243.653823473309i
0.45	171.403	1.79211	3.68105	-58.4971025883358-6.8493085153993i
0.54	169.292	2.15054	5.12226	81.398359747936+9.54618151051255i
0.63	185.764	2.50896	4.45437	-41.4947227535414+57.9447643296731i
0.72	152.528	2.86738	3.52108	-41.1944880000001-38.4305099999999i
0.81	143.028	3.22581	13.8473	210.864575985312+67.9964569907558i
0.9	178.222	3.58423	2.08545	23.9262234356095-23.2573493184241i
0.99	206.861	3.94265	19.2695	-266.475475535478+155.071796739007i
1.08	176.417	4.30108	13.9179	-22.0165713313854-221.596054526691i
1.17	210.333	4.6595	5.80324	24.5782816391937+89.5397929549755i
1.26	250.153	5.01792	4.37925	64.964466413109+26.2516342379574i
1.35	176.403	5.37634	9.70404	-18.7985170724905+154.122469081251i
1.44	198.111	5.73477	12.4575	-199.319336
1.53	203.25	6.09319	9.70404	-18.7985170724909-154.122469081251i
1.62	125.264	6.45161	4.37925	64.9644664131089-26.2516342379574i
1.71	179.292	6.81004	5.80324	24.5782816391934-89.5397929549754i
1.8	150.569	7.16846	13.9179	-22.016571331385+221.596054526691i
1.89	205.264	7.52688	19.2695	-266.475475535479-155.071796739006i
1.98	232.347	7.8853	2.08545	23.9262234356096+23.2573493184242i
2.07	176.278	8.24373	13.8473	210.864575985312-67.9964569907565i
2.16	154.319	8.60215	3.52108	-41.1944880000001+38.4305099999999i
2.25	236.042	8.96057	4.45437	-41.4947227535416-57.9447643296732i
2.34	130.389	9.319	5.12226	81.3983597479359-9.54618151051258i
2.43	192.583	9.67742	3.68105	-58.4971025883357+6.84930851539924i
2.52	191.875	10.0358	15.5592	-51.0668626686151-243.653823473309i
2.61	193.556	10.3943	11.4034	35.2601695023283+179.014471697689i
2.7	186.903	10.7527	10.373	108.988662403345-125.166249066894i
2.79	212.625	11.1111	4.16192	-41.8817931769878-51.7711130219089i
A09
Time	Data	FFT Freq	FFT Mag	FFT Complex			Max
0	217.375	0	434.195	6947.125			22.2014
0.09	303.875	0.358423	3.15617	37.5438074294038+33.7726244481436i
0.18	147.625	0.716846	7.25214	-112.17629722548+29.6721285390114i
0.27	199.5	1.07527	5.81033	-92.6670166444324-7.44173882374292i
0.36	197.625	1.43369	16.4039	186.26587296526-184.908793104386i
0.45	244.75	1.79211	16.7399	267.77413713117+5.8581430728819i
0.54	212.75	2.15054	17.8774	276.456197162737+73.4166687582663i
0.63	243	2.50896	5.74536	-46.3557150863726-79.3819712517612i
0.72	216.625	2.86738	12.5971	201.375+8.5i
0.81	208.5	3.22581	13.8619	-219.921629144961-28.7307724714063i
0.9	235.625	3.58423	11.044	36.6862448333131-172.854452894224i
0.99	215	3.94265	22.2014	-285.114255832232-211.879714902246i
1.08	208.25	4.30108	9.23875	108.48412703474-100.408793104386i
1.17	220	4.6595	11.3502	-100.608827991863-151.187479122016i
1.26	170.25	5.01792	9.78023	-10.9661447705705-156.098993113479i
1.35	191.125	5.37634	13.3068	-187.650499860713-100.584059094645i
1.44	295.75	5.73477	6.83594	-109.375
1.53	185.5	6.09319	13.3068	-187.650499860713+100.584059094645i
1.62	188.375	6.45161	9.78023	-10.9661447705702+156.098993113479i
1.71	238.25	6.81004	11.3502	-100.608827991862+151.187479122016i
1.8	225.625	7.16846	9.23875	108.48412703474+100.408793104386i
1.89	205.5	7.52688	22.2014	-285.114255832232+211.879714902247i
1.98	179.25	7.8853	11.044	36.6862448333135+172.854452894224i
2.07	198.5	8.24373	13.8619	-219.921629144961+28.7307724714068i
2.16	249	8.60215	12.5971	201.375-8.5i
2.25	246.25	8.96057	5.74536	-46.3557150863729+79.3819712517612i
2.34	253.875	9.319	17.8774	276.456197162737-73.4166687582667i
2.43	268.125	9.67742	16.7399	267.77413713117-5.8581430728829i
2.52	199.875	10.0358	16.4039	186.26587296526+184.908793104386i
2.61	145.5	10.3943	5.81033	-92.6670166444326+7.44173882374314i
2.7	221	10.7527	7.25214	-112.17629722548-29.672128539011i
2.79	214.875	11.1111	3.15617	37.5438074294038-33.772624448144i
A12
Time	Data	FFT Freq	FFT Mag	FFT Complex			Max
0	58.7639	0	92.1207	1473.930694			22.075
0.09	51.8195	0.358423	8.57287	-96.9666641468529+97.0151310775384i
0.18	12.6389	0.716846	10.3202	87.4518574747173-140.063761031953i
0.27	43.2917	1.07527	11.0637	-18.0071688334866+176.101623153632i
0.36	99.3055	1.43369	15.9029	-163.900318295369-194.626549333324i
0.45	14.8611	1.79211	6.58754	72.9857559224708+76.0418630708671i
0.54	20.0695	2.15054	7.02895	-105.497758649859+38.9638324254497i
0.63	64.4445	2.50896	8.77359	66.6116174935193-123.56672227633i
0.72	11	2.86738	16.8123	264.902679+46.7499389999998i
0.81	49.1945	3.22581	4.16366	50.3980361797619-43.5669710554815i
0.9	50.2639	3.58423	20.3995	290.062075270596-149.651718987524i
0.99	30.0139	3.94265	5.76473	-91.5225892300482+11.4469509645786i
1.08	56.5278	4.30108	11.9212	-125.127267704631-143.959861333324i
1.17	33.125	4.6595	22.075	82.8545373586096+343.343828680465i
1.26	19.2917	5.01792	16.3315	-245.127138095455-90.5126884449263i
1.35	35.7361	5.37634	11.507	173.424307256026-61.8147520684916i
1.44	28.7917	5.73477	4.91058	-78.5693040000002
1.53	109.167	6.09319	11.507	173.424307256026+61.8147520684914i
1.62	5.25	6.45161	16.3315	-245.127138095455+90.5126884449269i
1.71	175.861	6.81004	22.075	82.8545373586087-343.343828680465i
1.8	86.9167	7.16846	11.9212	-125.127267704631+143.959861333324i
1.89	9.56946	7.52688	5.76473	-91.5225892300482-11.4469509645783i
1.98	45.6528	7.8853	20.3995	290.062075270596+149.651718987523i
2.07	9.40277	8.24373	4.16366	50.3980361797622+43.5669710554813i
2.16	69.8333	8.60215	16.8123	264.902679-46.7499389999998i
2.25	25.1945	8.96057	8.77359	66.6116174935197+123.56672227633i
2.34	52.7083	9.319	7.02895	-105.497758649859-38.9638324254493i
2.43	23.2917	9.67742	6.58754	72.9857559224709-76.0418630708673i
2.52	70.1528	10.0358	15.9029	-163.900318295369+194.626549333324i
2.61	71.8195	10.3943	11.0637	-18.0071688334872-176.101623153632i
2.7	10.5139	10.7527	10.3202	87.4518574747177+140.063761031953i
2.79	29.4583	11.1111	8.57287	-96.966664146853-97.0151310775381i
A13
Time	Data	FFT Freq	FFT Mag	FFT Complex			Max
0	206	0	396.492	6343.875			19.728
0.09	238	0.358423	11.746	42.8768552919993+182.97974912757i
0.18	188.875	0.716846	14.3448	-222.732119970872-55.3940063809787i
0.27	153.25	1.07527	9.11718	88.5640570511319+115.913247613099i
0.36	164.25	1.43369	2.11458	15.0842622740244-30.2846410715657i
0.45	187	1.79211	19.728	238.550876559877-206.705654599852i
0.54	214.25	2.15054	15.8093	-39.0557412125272-249.915264421544i
0.63	213.75	2.50896	13.3752	213.897197874384+6.74841456064062i
0.72	212	2.86738	10.6518	143.625-91.75i
0.81	246.125	3.22581	12.1601	-193.458746279069-20.6802247062806i
0.9	152.25	3.58423	8.34343	88.137739674741+100.262711480439i
0.99	147.75	3.94265	7.07645	34.1484325675589-107.950864956012i
1.08	222.875	4.30108	4.04194	28.1657377259756+58.2153589284343i
1.17	209.5	4.6595	13.0078	-171.856728567019+117.392387980828i
1.26	173.125	5.01792	8.23044	126.150121508657+37.7839695210034i
1.35	133.125	5.37634	13.8772	-173.721944498861+138.275460584538i
1.44	196.125	5.73477	11.7891	-188.625
1.53	149.875	6.09319	13.8772	-173.721944498861-138.275460584538i
1.62	215.25	6.45161	8.23044	126.150121508657-37.7839695210038i
1.71	235.125	6.81004	13.0078	-171.85672856702-117.392387980827i
1.8	200.875	7.16846	4.04194	28.1657377259755-58.2153589284343i
1.89	233.25	7.52688	7.07645	34.1484325675589+107.950864956012i
1.98	193.5	7.8853	8.34343	88.1377396747411-100.262711480439i
2.07	248.875	8.24373	12.1601	-193.45874627907+20.6802247062812i
2.16	202	8.60215	10.6518	143.625+91.75i
2.25	198.25	8.96057	13.3752	213.897197874383-6.74841456064136i
2.34	199.25	9.319	15.8093	-39.0557412125263+249.915264421544i
2.43	254.875	9.67742	19.728	238.550876559877+206.705654599851i
2.52	206.5	10.0358	2.11458	15.0842622740245+30.2846410715657i
2.61	217	10.3943	9.11718	88.5640570511315-115.913247613099i
2.7	130.5	10.7527	14.3448	-222.732119970871+55.3940063809795i
2.79	200.5	11.1111	11.746	42.8768552919986-182.97974912757i
A14
Time	Data	FFT Freq	FFT Mag	FFT Complex			Max
0	152.625	0	355.727	5691.625			26.0515
0.09	165.75	0.358423	10.6951	-71.2685431102172-155.574308430936i
0.18	180.25	0.716846	6.7778	-103.967706675096+30.8378856941093i
0.27	217.5	1.07527	23.7193	35.1590966637279-377.877420469261i
0.36	195.25	1.43369	26.0515	-409.659577619781+76.9529489816703i
0.45	224	1.79211	4.47516	70.5986917954695+11.9482529137813i
0.54	187.625	2.15054	10.9989	159.463531819401-74.4374588276256i
0.63	164.75	2.50896	4.03421	-64.5419990774839-0.83435237045402i
0.72	158.25	2.86738	5.67947	-20.625+88.5i
0.81	103.125	3.22581	8.6129	110.322721496556-82.5802297563143i
0.9	195.875	3.58423	7.61603	82.9974526715724+89.2211810906011i
0.99	244.125	3.94265	9.41872	-87.025923007156+123.031808149711i
1.08	217.625	4.30108	10.422	54.9095776197809+157.45294898167i
1.17	254.5	4.6595	9.73066	6.89198020845911-155.537985216865i
1.26	156.875	5.01792	13.0891	-202.993277815877-51.503474387664i
1.35	215.25	5.37634	9.19403	145.863975030643-19.0643058003314i
1.44	134.375	5.73477	13.7422	-219.875
1.53	145.25	6.09319	9.19403	145.863975030644+19.0643058003308i
1.62	133	6.45161	13.0891	-202.993277815877+51.5034743876644i
1.71	182.375	6.81004	9.73066	6.89198020845978+155.537985216866i
1.8	157.75	7.16846	10.422	54.9095776197808-157.45294898167i
1.89	203.375	7.52688	9.41872	-87.0259230071564-123.031808149711i
1.98	202.625	7.8853	7.61603	82.997452671572-89.2211810906013i
2.07	179.625	8.24373	8.6129	110.322721496556+82.580229756314i
2.16	144.875	8.60215	5.67947	-20.6250000000001-88.5i
2.25	179.125	8.96057	4.03421	-64.5419990774837+0.834352370454191i
2.34	200.125	9.319	10.9989	159.463531819402+74.4374588276251i
2.43	157.75	9.67742	4.47516	70.5986917954695-11.9482529137815i
2.52	196.875	10.0358	26.0515	-409.659577619781-76.95294898167i
2.61	158.5	10.3943	23.7193	35.1590966637292+377.877420469261i
2.7	121.875	10.7527	6.7778	-103.967706675096-30.8378856941091i
2.79	160.75	11.1111	10.6951	-71.2685431102166+155.574308430937i
A20
Time	Data	FFT Freq	FFT Mag	FFT Complex			Max
0	63	0	269.102	4305.625			34.2839
0.09	191.875	0.358423	23.0769	114.116126678577+351.153915148998i
0.18	71.5	0.716846	29.0058	-318.307648150397-337.731734271539i
0.27	64.75	1.07527	17.8491	-284.682625174721+22.6840354905799i
0.36	199	1.43369	34.2839	316.936304642311+447.716111717937i
0.45	197.5	1.79211	20.4402	-296.883927934789+137.174657588067i
0.54	135.875	2.15054	5.00751	-76.3163209604982-24.393590736769i
0.63	177.375	2.50896	7.40846	-73.4437218601901-93.0411709143202i
0.72	139.875	2.86738	22.2226	113.75-336.875i
0.81	150.25	3.22581	32.9897	-203.811057573611-486.899865647305i
0.9	71.875	3.58423	5.92617	-47.0143251088709-82.3422921845483i
0.99	12.125	3.94265	28.6841	-121.352573181441-442.611138644113i
1.08	107.375	4.30108	15.9375	-254.93630464231+5.71611171793722i
1.17	94.75	4.6595	14.7446	225.061695190569+70.7262331072567i
1.26	17.125	5.01792	19.4078	-306.361705780235-50.6804357193183i
1.35	235.625	5.37634	15.6221	233.996083855605-87.8767857351295i
1.44	113.875	5.73477	20.6953	-331.125
1.53	178.625	6.09319	15.6221	233.996083855605+87.8767857351281i
1.62	83.375	6.45161	19.4078	-306.361705780235+50.6804357193185i
1.71	134.875	6.81004	14.7446	225.06169519057-70.7262331072582i
1.8	99	7.16846	15.9375	-254.93630464231-5.71611171793651i
1.89	160.875	7.52688	28.6841	-121.352573181439+442.611138644112i
1.98	218.125	7.8853	5.92617	-47.0143251088709+82.3422921845479i
2.07	194.625	8.24373	32.9897	-203.811057573609+486.899865647305i
2.16	224	8.60215	22.2226	113.75+336.875i
2.25	164	8.96057	7.40846	-73.4437218601896+93.0411709143207i
2.34	131.125	9.319	5.00751	-76.3163209604979+24.3935907367688i
2.43	102.375	9.67742	20.4402	-296.883927934789-137.174657588066i
2.52	104.375	10.0358	34.2839	316.93630464231-447.716111717937i
2.61	189.75	10.3943	17.8491	-284.682625174721-22.6840354905789i
2.7	207.75	10.7527	29.0058	-318.307648150396+337.731734271539i
2.79	69	11.1111	23.0769	114.116126678576-351.153915148998i
A24
Time	Data	FFT Freq	FFT Mag	FFT Complex			Max
0	252.375	0	537.75	8604			37.9375
0.09	273	0.358423	31.2095	-77.390851435134-493.317735845329i
0.18	291.5	0.716846	22.6115	361.767500771507+3.48748200362127i
0.27	367.75	1.07527	17.0899	39.2801512639644-270.602936592569i
0.36	270	1.43369	14.2934	-191.644597488888+124.79252339471i
0.45	336.25	1.79211	24.3706	-376.213681325946+102.511739274328i
0.54	256.875	2.15054	8.93986	142.85033110606-7.32127429016509i
0.63	256.625	2.50896	8.42759	-115.414458629378-69.725978771644i
0.72	212.375	2.86738	1.46908	-20.5+11.5i
0.81	248.625	3.22581	9.13237	-45.2191245416919+138.944788586777i
0.9	336.625	3.58423	12.8862	156.337223053427+134.418318069749i
0.99	299.375	3.94265	16.4317	-253.908872617435-68.1968003908955i
1.08	297.5	4.30108	14.6183	230.144597488888-41.7074766052906i
1.17	331.125	4.6595	13.5746	212.955840699832-42.6938541552703i
1.26	265.375	5.01792	9.41098	9.54494506900724-150.272925636464i
1.35	323.125	5.37634	10.5773	-33.0890034142127+165.970653615613i
1.44	333.5	5.73477	37.9375	-607
1.53	289	6.09319	10.5773	-33.0890034142129-165.970653615613i
1.62	195.375	6.45161	9.41098	9.54494506900753+150.272925636464i
1.71	280.75	6.81004	13.5746	212.955840699833+42.6938541552694i
1.8	185.5	7.16846	14.6183	230.144597488888+41.7074766052902i
1.89	287.25	7.52688	16.4317	-253.908872617435+68.1968003908959i
1.98	258.875	7.8853	12.8862	156.337223053426-134.418318069749i
2.07	242.875	8.24373	9.13237	-45.2191245416922-138.944788586777i
2.16	205.875	8.60215	1.46908	-20.5-11.5i
2.25	248.625	8.96057	8.42759	-115.414458629377+69.7259787716441i
2.34	139.625	9.319	8.93986	142.850331106059+7.32127429016513i
2.43	266.25	9.67742	24.3706	-376.213681325947-102.511739274327i
2.52	231.875	10.0358	14.2934	-191.644597488888-124.792523394709i
2.61	283.125	10.3943	17.0899	39.2801512639652+270.602936592568i
2.7	265.25	10.7527	22.6115	361.767500771507-3.48748200362184i
2.79	271.75	11.1111	31.2095	-77.3908514351326+493.317735845329i
B03
Time	Data	FFT Freq	FFT Mag	FFT Complex			Max
0	220	0	451.539	7224.625			13.876
0.09	218.75	0.358423	10.3701	-151.185850273914+68.3585620291834i
0.18	237.125	0.716846	7.06844	10.7463213923147+112.583339746581i
0.27	182.875	1.07527	5.38668	-76.7124678413474-39.2858395849992i
0.36	181.25	1.43369	9.12982	127.20521279348+71.8147545195112i
0.45	213.875	1.79211	5.40387	59.8814713932695-62.3687560769847i
0.54	268	2.15054	5.49805	-61.8776101060064-62.5274190926546i
0.63	184	2.50896	13.876	125.806062344042-182.932312104493i
0.72	243.875	2.86738	6.53002	-65.375-81.5i
0.81	207.375	3.22581	12.7714	-154.587832972321+133.635088788995i
0.9	258.875	3.58423	7.69713	123.151996723646+0.704813954378775i
0.99	185.25	3.94265	7.76706	23.3169295300789+122.06596075113i
1.08	204.875	4.30108	12.2931	51.5447872065199+189.814754519511i
1.17	278.125	4.6595	10.7398	-98.2666329919949-140.965913170145i
1.26	248.625	5.01792	7.65109	-113.520708009954+45.8155727936153i
1.35	239.625	5.37634	8.18108	4.7483208121881+130.811172509409i
1.44	253.375	5.73477	12.8516	205.625
1.53	218.75	6.09319	8.18108	4.7483208121875-130.811172509409i
1.62	235.375	6.45161	7.65109	-113.520708009954-45.815572793615i
1.71	221.875	6.81004	10.7398	-98.2666329919944+140.965913170146i
1.8	236.375	7.16846	12.2931	51.5447872065196-189.814754519511i
1.89	202.875	7.52688	7.76706	23.3169295300785-122.06596075113i
1.98	204	7.8853	7.69713	123.151996723646-0.704813954379112i
2.07	268.375	8.24373	12.7714	-154.587832972322-133.635088788994i
2.16	239.875	8.60215	6.53002	-65.375+81.5i
2.25	220	8.96057	13.876	125.806062344042+182.932312104492i
2.34	243.25	9.319	5.49805	-61.8776101060063+62.5274190926548i
2.43	207.375	9.67742	5.40387	59.8814713932697+62.3687560769845i
2.52	245.25	10.0358	9.12982	127.20521279348-71.8147545195114i
2.61	235.75	10.3943	5.38668	-76.712467841347+39.2858395849994i
2.7	195	10.7527	7.06844	10.7463213923144-112.583339746582i
2.79	224.625	11.1111	10.3701	-151.185850273915-68.3585620291829i
B04
Time	Data	FFT Freq	FFT Mag	FFT Complex			Max
0	252.875	0	332.195	5315.125			22.7256
0.09	207.25	0.358423	8.17249	130.681328135628-4.53103354021457i
0.18	183.125	0.716846	17.9778	120.167383684694+261.341489075368i
0.27	129.125	1.07527	11.0237	124.504487403335-124.932757162219i
0.36	156.5	1.43369	14.9684	144.078656903985-191.308581272022i
0.45	162.75	1.79211	4.31293	32.6206541358431-60.8099136576769i
0.54	133.125	2.15054	9.91252	156.684250226932+24.5790153392496i
0.63	114.375	2.50896	16.8913	262.263289984932-65.2601224658672i
0.72	157.75	2.86738	10.3358	-104.25-128.375i
0.81	185.125	3.22581	9.97406	75.0179289656791-140.85335296319i
0.9	208.125	3.58423	1.11664	6.794411482633-16.5237984031359i
0.99	172.5	3.94265	7.18982	109.327703676273+35.7908222851827i
1.08	159	4.30108	11.4166	-167.578656903985+72.6914187279785i
1.17	178.375	4.6595	22.7256	207.817447054456-298.369340794026i
1.26	168.125	5.01792	14.3252	186.853954605741+132.738675332982i
1.35	206.375	5.37634	9.49693	101.767160643853+112.838416387796i
1.44	122.375	5.73477	0.210938	3.375
1.53	158.5	6.09319	9.49693	101.767160643853-112.838416387796i
1.62	193	6.45161	14.3252	186.853954605741-132.738675332982i
1.71	104.125	6.81004	22.7256	207.817447054457+298.369340794025i
1.8	154.875	7.16846	11.4166	-167.578656903986-72.6914187279783i
1.89	122.625	7.52688	7.18982	109.327703676273-35.7908222851829i
1.98	151.625	7.8853	1.11664	6.79441148263309+16.5237984031362i
2.07	199.375	8.24373	9.97406	75.0179289656796+140.85335296319i
2.16	99.875	8.60215	10.3358	-104.25+128.375i
2.25	221.25	8.96057	16.8913	262.263289984932+65.2601224658668i
2.34	172.625	9.319	9.91252	156.684250226932-24.5790153392497i
2.43	192	9.67742	4.31293	32.6206541358433+60.8099136576774i
2.52	174.25	10.0358	14.9684	144.078656903986+191.308581272021i
2.61	156.25	10.3943	11.0237	124.504487403336+124.932757162219i
2.7	172	10.7527	17.9778	120.167383684693-261.341489075368i
2.79	145.875	11.1111	8.17249	130.681328135628+4.53103354021487i
B08
Time	Data	FFT Freq	FFT Mag	FFT Complex			Max
0	81.625	0	161.398	2582.375			30.814
0.09	182.625	0.358423	15.5225	226.879052602387+101.038731892178i
0.18	118.375	0.716846	30.814	250.352792203969-424.730874605706i
0.27	121.5	1.07527	8.58038	-108.629627681423+83.946855610541i
0.36	76.125	1.43369	19.294	-132.908085182071-278.628278106444i
0.45	107.625	1.79211	14.1906	227.033954166319-2.69218723087083i
0.54	107.25	2.15054	25.9976	43.7120325231131-413.65853580976i
0.63	83.75	2.50896	6.00802	-33.5161544339921+90.0962369183991i
0.72	74.75	2.86738	7.95954	-83.2500000000001-96.375i
0.81	10.625	3.22581	13.0778	63.6944507101187-199.315527747218i
0.9	21.75	3.58423	11.3903	40.2827636568439+177.737630709918i
0.99	45.375	3.94265	9.77997	-154.33382119204-25.8247463296848i
1.08	93.875	4.30108	5.56954	75.1580851820706-47.8782781064444i
1.17	47.875	4.6595	10.5789	-168.771821791951+12.8724313665645i
1.26	25.375	5.01792	17.8239	-160.347588383927-235.834708086028i
1.35	13.25	5.37634	6.33104	-93.3560323794176-39.3148979186001i
1.44	86.75	5.73477	2.85156	45.625
1.53	104.875	6.09319	6.33104	-93.3560323794174+39.3148979186004i
1.62	154.625	6.45161	17.8239	-160.347588383927+235.834708086029i
1.71	156.5	6.81004	10.5789	-168.771821791951-12.8724313665642i
1.8	34.625	7.16846	5.56954	75.1580851820709+47.878278106444i
1.89	98.25	7.52688	9.77997	-154.33382119204+25.8247463296853i
1.98	107	7.8853	11.3903	40.2827636568433-177.737630709918i
2.07	26.75	8.24373	13.0778	63.6944507101189+199.315527747217i
2.16	50.125	8.60215	7.95954	-83.2499999999999+96.375i
2.25	64	8.96057	6.00802	-33.5161544339926-90.0962369183989i
2.34	112.25	9.319	25.9976	43.7120325231138+413.658535809759i
2.43	64.125	9.67742	14.1906	227.033954166319+2.6921872308701i
2.52	117.5	10.0358	19.294	-132.90808518207+278.628278106444i
2.61	66.5	10.3943	8.58038	-108.629627681423-83.9468556105408i
2.7	52	10.7527	30.814	250.35279220397+424.730874605706i
2.79	74.75	11.1111	15.5225	226.879052602387-101.038731892178i
B12
Time	Data	FFT Freq	FFT Mag	FFT Complex			Max
0	56.75	0	194.758	3116.125			33.7578
0.09	54.375	0.358423	26.5933	-279.637101947123-320.697637074512i
0.18	109.875	0.716846	21.7224	-347.544603285203-3.17934553295265i
0.27	75.75	1.07527	3.99149	-3.41954822330199+63.7721598513768i
0.36	78.5	1.43369	3.13283	41.1972221513642-28.554085374294i
0.45	48.875	1.79211	3.91875	49.1707286323396+38.9040451085068i
0.54	208	2.15054	9.65254	13.9351318085228-153.81059973779i
0.63	154.375	2.50896	18.1678	-189.921644927614-220.062142921304i
0.72	101	2.86738	17.0176	-146.125+229.75i
0.81	127.5	3.22581	3.16744	-29.7639500977768+41.018028429763i
0.9	159.375	3.58423	16.0715	148.985854604683+209.585260409569i
0.99	123.75	3.94265	10.7454	-43.597160492032-166.307379224955i
1.08	173.75	4.30108	10.9334	-67.6972221513643-161.304085374294i
1.17	44	4.6595	8.47628	-67.0080065834876+117.910284295151i
1.26	120.5	5.01792	8.95236	143.123616871997+5.7165146144054i
1.35	80.625	5.37634	11.5602	-141.823316361005+118.732083053792i
1.44	145	5.73477	33.7578	540.125
1.53	34.625	6.09319	11.5602	-141.823316361006-118.732083053792i
1.62	120.75	6.45161	8.95236	143.123616871997-5.71651461440578i
1.71	115.625	6.81004	8.47628	-67.0080065834881-117.910284295151i
1.8	90.75	7.16846	10.9334	-67.6972221513641+161.304085374294i
1.89	67.25	7.52688	10.7454	-43.5971604920315+166.307379224955i
1.98	120.75	7.8853	16.0715	148.985854604682-209.585260409569i
2.07	84.75	8.24373	3.16744	-29.7639500977768-41.0180284297634i
2.16	111.125	8.60215	17.0176	-146.125-229.75i
2.25	100.875	8.96057	18.1678	-189.921644927613+220.062142921304i
2.34	70.375	9.319	9.65254	13.9351318085235+153.81059973779i
2.43	78.625	9.67742	3.91875	49.1707286323397-38.9040451085072i
2.52	84.125	10.0358	3.13283	41.1972221513642+28.554085374294i
2.61	51.625	10.3943	3.99149	-3.41954822330215-63.7721598513768i
2.7	77.5	10.7527	21.7224	-347.544603285203+3.1793455329536i
2.79	45.375	11.1111	26.5933	-279.637101947121+320.697637074512i
B18
Time	Data	FFT Freq	FFT Mag	FFT Complex			Max
0	118.279	0	300.401	4806.41339			11.3697
0.09	151.827	0.358423	11.3697	-181.40314139368-13.6502871183876i
0.18	146.115	0.716846	5.68486	55.8192768523665-71.815978792139i
0.27	162.269	1.07527	6.27225	-98.6531999994023-18.4084958120077i
0.36	141.058	1.43369	0.958986	-6.49267004127177+13.9024031246295i
0.45	157.894	1.79211	6.86585	-74.3858962681808-80.8365854202074i
0.54	128.529	2.15054	8.11065	8.00070483740621-129.523501059703i
0.63	157.673	2.50896	8.1161	-76.6134701978378+104.849240916825i
0.72	180.731	2.86738	7.78453	121.057678+29.2979719999998i
0.81	129.096	3.22581	5.86923	-33.9215928217119-87.5670593070675i
0.9	120.413	3.58423	2.69063	-38.6329370337182+18.9948666614968i
0.99	150.077	3.94265	6.58593	-20.9182839953347+103.277808593353i
1.08	174.356	4.30108	1.18513	-14.2572059587283-12.5016528753703i
1.17	149.154	4.6595	3.07905	48.9562622276871-5.50451823373057i
1.26	149.231	5.01792	6.82201	-108.725372656055-9.64380307093872i
1.35	168.087	5.37634	8.7605	-107.675909551541-89.7384277775643i
1.44	186.356	5.73477	2.13762	34.2019660000001
1.53	181.231	6.09319	8.7605	-107.67590955154+89.7384277775644i
1.62	154.644	6.45161	6.82201	-108.725372656055+9.64380307093894i
1.71	145.452	6.81004	3.07905	48.9562622276871+5.50451823373025i
1.8	168.413	7.16846	1.18513	-14.2572059587283+12.5016528753703i
1.89	137.779	7.52688	6.58593	-20.9182839953349-103.277808593354i
1.98	182.769	7.8853	2.69063	-38.6329370337183-18.9948666614969i
2.07	140.49	8.24373	5.86923	-33.9215928217115+87.5670593070673i
2.16	144.788	8.60215	7.78453	121.057678-29.2979719999998i
2.25	128.173	8.96057	8.1161	-76.6134701978379-104.849240916826i
2.34	147.038	9.319	8.11065	8.00070483740641+129.523501059703i
2.43	144.433	9.67742	6.86585	-74.3858962681804+80.8365854202074i
2.52	156.702	10.0358	0.958986	-6.49267004127179-13.9024031246295i
2.61	143.25	10.3943	6.27225	-98.6531999994021+18.4084958120079i
2.7	120.885	10.7527	5.68486	55.8192768523666+71.8159787921389i
2.79	139.221	11.1111	11.3697	-181.40314139368+13.650287118388i
B21
Time	Data	FFT Freq	FFT Mag	FFT Complex			Max
0	201.15	0	290.473	4647.574952			18.0155
0.09	175.05	0.358423	10.9616	125.220780344677+122.800407062072i
0.18	137.825	0.716846	10.7604	39.5924861407023+167.552484916663i
0.27	101.825	1.07527	6.99015	107.550322066411+30.6865463024838i
0.36	115.25	1.43369	18.0155	265.814110716842-111.489879537813i
0.45	126.05	1.79211	13.3451	207.231943960455+51.4455878819247i
0.54	129.75	2.15054	4.73943	31.7961543765925+68.8427962252129i
0.63	145.225	2.50896	12.2912	146.790457988239-130.870994117473i
0.72	128.9	2.86738	4.39761	62.049988+33.1750480000001i
0.81	155.375	3.22581	4.76162	-60.1836346972844+46.714325241072i
0.9	179.3	3.58423	8.66078	132.669498083544+40.0140566750225i
0.99	114.85	3.94265	7.15643	-95.8842642512522-62.586810400535i
1.08	134.3	4.30108	10.6962	-12.1141587168419+170.710072462187i
1.17	155.85	4.6595	3.19114	-44.3650017470338+25.2721862776111i
1.26	118.45	5.01792	4.96957	-15.558138600838-77.9762066335274i
1.35	150.625	5.37634	5.51196	53.6393963357892+70.0037646782039i
1.44	146.15	5.73477	6.20469	-99.2750239999996
1.53	121.5	6.09319	5.51196	53.6393963357888-70.0037646782039i
1.62	137.3	6.45161	4.96957	-15.558138600838+77.9762066335276i
1.71	178.35	6.81004	3.19114	-44.3650017470339-25.2721862776108i
1.8	117.975	7.16846	10.6962	-12.1141587168423-170.710072462187i
1.89	127.725	7.52688	7.15643	-95.8842642512522+62.5868104005355i
1.98	99.65	7.8853	8.66078	132.669498083544-40.0140566750227i
2.07	167	8.24373	4.76162	-60.1836346972847-46.7143252410716i
2.16	171.275	8.60215	4.39761	62.049988-33.1750480000001i
2.25	171.8	8.96057	12.2912	146.790457988239+130.870994117473i
2.34	169.15	9.319	4.73943	31.7961543765923-68.8427962252128i
2.43	147.025	9.67742	13.3451	207.231943960455-51.4455878819251i
2.52	153.1	10.0358	18.0155	265.814110716842+111.489879537813i
2.61	136.775	10.3943	6.99015	107.550322066411-30.686546302484i
2.7	134.625	10.7527	10.7604	39.5924861407019-167.552484916663i
2.79	198.4	11.1111	10.9616	125.220780344676-122.800407062072i
B22
Time	Data	FFT Freq	FFT Mag	FFT Complex			Max
0	111.625	0	509.039	8144.625			41.5234
0.09	270.625	0.358423	30.5756	-475.035284058324+116.905291729072i
0.18	291.375	0.716846	7.67032	11.8548947621804-122.151189561685i
0.27	221.5	1.07527	24.8503	-163.813856525096+362.291131618556i
0.36	168.875	1.43369	41.5234	-517.185794773342-417.028372646398i
0.45	372	1.79211	5.49064	-55.6750282555346-67.9556355827262i
0.54	165.75	2.15054	21.2316	-304.375888269213-150.849395790811i
0.63	217.625	2.50896	14.3175	-20.6377702303384-228.149229550002i
0.72	245.5	2.86738	33.7151	14.3749999999997-539.25i
0.81	322.375	3.22581	23.1599	-368.129698268381+42.3506979829647i
0.9	228.125	3.58423	34.1388	-519.366039052289+169.163690352375i
0.99	265.75	3.94265	28.8729	-432.195017356769-163.158833632815i
1.08	269	4.30108	34.4205	529.685794773341-150.7783726464i
1.17	270.375	4.6595	11.5208	-159.24041269274+92.8507767911187i
1.26	289.125	5.01792	38.9087	530.88703255932-325.138103418499i
1.35	116.125	5.37634	25.3872	-340.272932612817-221.831937515308i
1.44	363.5	5.73477	2.14844	-34.375
1.53	235.25	6.09319	25.3872	-340.272932612816+221.831937515309i
1.62	378.125	6.45161	38.9087	530.887032559322+325.138103418498i
1.71	367.875	6.81004	11.5208	-159.24041269274-92.8507767911191i
1.8	272.875	7.16846	34.4205	529.685794773342+150.778372646398i
1.89	351.125	7.52688	28.8729	-432.195017356768+163.158833632816i
1.98	195.625	7.8853	34.1388	-519.366039052289-169.163690352374i
2.07	152.375	8.24373	23.1599	-368.129698268381-42.3506979829644i
2.16	299.875	8.60215	33.7151	14.3750000000003+539.25i
2.25	244.25	8.96057	14.3175	-20.637770230338+228.149229550002i
2.34	179.125	9.319	21.2316	-304.375888269212+150.849395790812i
2.43	317.875	9.67742	5.49064	-55.6750282555342+67.9556355827257i
2.52	303.5	10.0358	41.5234	-517.185794773341+417.0283726464i
2.61	248.375	10.3943	24.8503	-163.813856525097-362.291131618556i
2.7	293.125	10.7527	7.67032	11.8548947621808+122.151189561685i
2.79	116	11.1111	30.5756	-475.035284058324-116.905291729072i
B23
Time	Data	FFT Freq	FFT Mag	FFT Complex			Max
0	243.663	0	456.364	7301.817198			25.944
0.09	286.837	0.358423	4.15469	37.5210628675298-54.8734750168108i
0.18	248.106	0.716846	6.3395	-66.5827469543612-76.5192075969462i
0.27	247.74	1.07527	16.7603	-110.793006783798-244.207589697976i
0.36	217.846	1.43369	8.363	62.3671731051872-118.384690550405i
0.45	266.75	1.79211	11.4712	45.5898311993105-177.786922183437i
0.54	186.721	2.15054	13.2242	-45.5305833953574-206.630127088537i
0.63	269.942	2.50896	8.56575	-83.6335699644227-108.57576955304i
0.72	231.692	2.86738	25.6518	393.221223-117.596037i
0.81	241.673	3.22581	14.8545	-232.216471952497-50.6329778624721i
0.9	173.413	3.58423	9.12535	106.286410877317-100.104011390797i
0.99	224.548	3.94265	15.6757	-250.781806969963-3.8317037279828i
1.08	238.587	4.30108	17.6137	175.286696894812-220.673142550406i
1.17	267.779	4.6595	9.76424	124.332922687329+94.5962381264164i
1.26	197.49	5.01792	6.93144	22.4421514724009-108.608695899207i
1.35	199.413	5.37634	25.944	48.05794291651-412.312785957304i
1.44	296.404	5.73477	2.76743	44.2788080000005
1.53	228.183	6.09319	25.944	48.0579429165114+412.312785957303i
1.62	146.394	6.45161	6.93144	22.4421514724013+108.608695899206i
1.71	251.087	6.81004	9.76424	124.332922687329-94.5962381264172i
1.8	243.404	7.16846	17.6137	175.286696894813+220.673142550405i
1.89	174.99	7.52688	15.6757	-250.781806969962+3.83170372798344i
1.98	251.894	7.8853	9.12535	106.286410877317+100.104011390797i
2.07	190.827	8.24373	14.8545	-232.216471952497+50.6329778624724i
2.16	304.221	8.60215	25.6518	393.221223+117.596037i
2.25	219.875	8.96057	8.56575	-83.6335699644226+108.57576955304i
2.34	226.471	9.319	13.2242	-45.5305833953568+206.630127088537i
2.43	234.317	9.67742	11.4712	45.5898311993111+177.786922183437i
2.52	257.317	10.0358	8.363	62.3671731051875+118.384690550406i
2.61	187.096	10.3943	16.7603	-110.793006783798+244.207589697977i
2.7	209.423	10.7527	6.3395	-66.5827469543608+76.5192075969466i
2.79	137.712	11.1111	4.15469	37.5210628675302+54.8734750168109i
C04
Time	Data	FFT Freq	FFT Mag	FFT Complex			Max
0	192.125	0	328.422	5254.75			22.7893
0.09	213.75	0.358423	22.7893	361.686603395697-46.2255345608933i
0.18	201.125	0.716846	3.56888	-56.580041416111-7.70367389073608i
0.27	189.75	1.07527	11.4049	115.875842157374-140.965174366823i
0.36	181.75	1.43369	14.0667	103.436336368202-199.890764646288i
0.45	164.375	1.79211	5.10696	81.6569852659978-2.97988971692056i
0.54	156.125	2.15054	6.28446	-45.4370077640192+89.6997564397925i
0.63	162	2.50896	2.76057	44.0325106888447+3.47053832657609i
0.72	154.75	2.86738	8.75169	2.74999999999992-140i
0.81	187.875	3.22581	15.5658	70.7617999699562+238.789162479838i
0.9	194.5	3.58423	12.4291	-197.89209555715-19.6546897851677i
0.99	127.625	3.94265	7.15448	53.5617327586058-101.167674068743i
1.08	172.75	4.30108	13.9554	-222.186336368203-22.1407646462878i
1.17	128.375	4.6595	10.4211	129.394292529729-105.159055373056i
1.26	177.5	5.01792	9.80846	142.40914473728+65.9418798843033i
1.35	112.25	5.37634	15.8351	-252.969766766203+14.0869929379602i
1.44	116.625	5.73477	14.5156	232.25
1.53	139.5	6.09319	15.8351	-252.969766766204-14.0869929379591i
1.62	189.625	6.45161	9.80846	142.40914473728-65.9418798843037i
1.71	67	6.81004	10.4211	129.394292529729+105.159055373056i
1.8	199.25	7.16846	13.9554	-222.186336368203+22.140764646288i
1.89	142.375	7.52688	7.15448	53.5617327586059+101.167674068743i
1.98	132	7.8853	12.4291	-197.89209555715+19.6546897851682i
2.07	148.375	8.24373	15.5658	70.7617999699552-238.789162479838i
2.16	193.375	8.60215	8.75169	2.75000000000008+140i
2.25	218.5	8.96057	2.76057	44.0325106888443-3.47053832657613i
2.34	144.375	9.319	6.28446	-45.4370077640193-89.6997564397925i
2.43	190.125	9.67742	5.10696	81.6569852659977+2.97988971692048i
2.52	162.5	10.0358	14.0667	103.436336368203+199.890764646288i
2.61	130.875	10.3943	11.4049	115.875842157374+140.965174366823i
2.7	175.125	10.7527	3.56888	-56.5800414161111+7.7036738907361i
2.79	188.5	11.1111	22.7893	361.686603395697+46.2255345608923i
C07
Time	Data	FFT Freq	FFT Mag	FFT Complex			Max
0	131.5	0	199.672	3194.75			21.9937
0.09	70.75	0.358423	5.7454	19.0788318877324+89.9246950807781i
0.18	122.5	0.716846	2.13555	29.4061406500709-17.4006525384682i
0.27	80.75	1.07527	5.08196	-75.0685411747306+31.2451647970681i
0.36	80.875	1.43369	2.2553	-35.3574945521653-7.20799961555358i
0.45	93.875	1.79211	21.9937	349.900229121903-37.4536219411162i
0.54	118.375	2.15054	8.24215	-111.371505351695-70.6204690889451i
0.63	119.375	2.50896	4.38556	67.2615207902007+19.989263543709i
0.72	96.875	2.86738	7.91275	37.2500000000001+121i
0.81	92.125	3.22581	5.03532	-36.7287800229909+71.7059003103693i
0.9	28	3.58423	1.82277	-29.0934837526353-2.03237397232093i
0.99	106.875	3.94265	14.85	159.460461408277+176.143345898386i
1.08	96.875	4.30108	2.24317	20.8574945521652-29.2079996155536i
1.17	118.75	4.6595	13.2769	32.7193043051629+209.895650133414i
1.26	117.25	5.01792	7.245	-57.4411515457402+100.687442578156i
1.35	91.75	5.37634	12.1745	166.376973684446-101.305150655718i
1.44	46.125	5.73477	3.82812	-61.25
1.53	126.375	6.09319	12.1745	166.376973684446+101.305150655718i
1.62	92.375	6.45161	7.245	-57.4411515457405-100.687442578156i
1.71	146.625	6.81004	13.2769	32.7193043051623-209.895650133413i
1.8	127.625	7.16846	2.24317	20.8574945521653+29.2079996155536i
1.89	69.5	7.52688	14.85	159.460461408277-176.143345898386i
1.98	82.125	7.8853	1.82277	-29.0934837526353+2.03237397232084i
2.07	89.375	8.24373	5.03532	-36.7287800229911-71.705900310369i
2.16	122.875	8.60215	7.91275	37.2499999999999-121i
2.25	84	8.96057	4.38556	67.2615207902005-19.9892635437091i
2.34	134	9.319	8.24215	-111.371505351695+70.6204690889452i
2.43	119.375	9.67742	21.9937	349.900229121903+37.4536219411153i
2.52	99.25	10.0358	2.2553	-35.3574945521652+7.20799961555364i
2.61	98.125	10.3943	5.08196	-75.0685411747306-31.2451647970676i
2.7	70.125	10.7527	2.13555	29.4061406500709+17.4006525384681i
2.79	120.375	11.1111	5.7454	19.0788318877323-89.9246950807781i
C09
Time	Data	FFT Freq	FFT Mag	FFT Complex			Max
0	193.75	0	225.625	3610			34.4057
0.09	133.75	0.358423	12.8672	-12.8103284570247+205.476505892885i
0.18	114.5	0.716846	13.2468	-12.3614763100027+211.587884732804i
0.27	6.75	1.07527	7.58251	112.295123011857+45.9170835113513i
0.36	48.125	1.43369	34.4057	546.528372646399+65.9363363682023i
0.45	77.25	1.79211	16.5371	253.586293575713-75.5235655297005i
0.54	72.375	2.15054	3.73082	-27.5106243086614-52.9758589616377i
0.63	178.375	2.50896	19.814	198.849461296138-246.907341746726i
0.72	120	2.86738	6.52998	-9.99999999999994+104i
0.81	85.75	3.22581	12.5758	187.425106692192+73.2007915935802i
0.9	163.5	3.58423	8.47201	-133.218190587064-25.0458173011917i
0.99	64.25	3.94265	14.3828	-180.055797852635-143.308398634032i
1.08	80.625	4.30108	16.2848	-21.2783726463984+259.686336368203i
1.17	106.5	4.6595	15.5032	221.77310065972+111.11365407147i
1.26	133.25	5.01792	7.5986	-87.9097087942723-83.9820736067499i
1.35	170.375	5.37634	11.613	123.93704107404-138.433957102357i
1.44	80.625	5.73477	16.9688	271.5
1.53	100	6.09319	11.613	123.93704107404+138.433957102357i
1.62	135.25	6.45161	7.5986	-87.9097087942722+83.9820736067499i
1.71	108.875	6.81004	15.5032	221.77310065972-111.113654071471i
1.8	87.125	7.16846	16.2848	-21.2783726463991-259.686336368202i
1.89	87.125	7.52688	14.3828	-180.055797852635+143.308398634033i
1.98	118.25	7.8853	8.47201	-133.218190587063+25.0458173011919i
2.07	111.375	8.24373	12.5758	187.425106692192-73.2007915935806i
2.16	219.625	8.60215	6.52998	-10.0000000000001-104i
2.25	114.625	8.96057	19.814	198.849461296138+246.907341746726i
2.34	122.875	9.319	3.73082	-27.5106243086614+52.9758589616376i
2.43	105.5	9.67742	16.5371	253.586293575713+75.5235655297001i
2.52	135.5	10.0358	34.4057	546.528372646399-65.936336368203i
2.61	77.625	10.3943	7.58251	112.295123011857-45.917083511351i
2.7	115.375	10.7527	13.2468	-12.3614763100031-211.587884732804i
2.79	141.125	11.1111	12.8672	-12.810328457025-205.476505892885i
C11
Time	Data	FFT Freq	FFT Mag	FFT Complex			Max
0	133.875	0	174.156	2786.5			29.6153
0.09	129.375	0.358423	13.5483	200.959238753239+81.2772066633815i
0.18	127	0.716846	20.9166	302.781601061825-142.56282082038i
0.27	109.75	1.07527	28.7855	-11.3172120441727+460.428388347107i
0.36	17.25	1.43369	29.6153	193.066202090034-432.728891488805i
0.45	78.375	1.79211	7.48925	64.6225743688889-100.909237173221i
0.54	63.25	2.15054	4.9039	73.8477685363347+26.5114572083753i
0.63	125.375	2.50896	10.8592	-82.3105365104646-153.013688817358i
0.72	56.375	2.86738	4.2993	-49.875+47.375i
0.81	109.625	3.22581	7.85066	-48.7195450886492+115.777375472804i
0.9	138	3.58423	9.86	128.26440682561+91.850291973207i
0.99	19.75	3.94265	10.6775	60.896600712669-159.618661724165i
1.08	54.875	4.30108	16.954	23.1837979099662+270.271108511195i
1.17	10.5	4.6595	12.2442	140.734111825687+136.284368229506i
1.26	8.375	5.01792	12.1944	-43.3937764237702-190.223986055548i
1.35	100.5	5.37634	5.10611	-80.865232017196+11.6336753868881i
1.44	103.375	5.73477	15.3906	-246.25
1.53	123.25	6.09319	5.10611	-80.8652320171962-11.6336753868877i
1.62	132.5	6.45161	12.1944	-43.3937764237698+190.223986055548i
1.71	152	6.81004	12.2442	140.734111825686-136.284368229507i
1.8	94.125	7.16846	16.954	23.1837979099657-270.271108511195i
1.89	97.125	7.52688	10.6775	60.8966007126696+159.618661724165i
1.98	10.375	7.8853	9.86	128.26440682561-91.8502919732071i
2.07	35.625	8.24373	7.85066	-48.7195450886494-115.777375472803i
2.16	65.5	8.60215	4.2993	-49.875-47.375i
2.25	63.75	8.96057	10.8592	-82.3105365104643+153.013688817358i
2.34	108.25	9.319	4.9039	73.8477685363344-26.5114572083752i
2.43	108.125	9.67742	7.48925	64.622574368889+100.909237173221i
2.52	84.75	10.0358	29.6153	193.066202090034+432.728891488805i
2.61	122.5	10.3943	28.7855	-11.3172120441743-460.428388347106i
2.7	72.25	10.7527	20.9166	302.781601061825+142.56282082038i
2.79	130.75	11.1111	13.5483	200.959238753239-81.2772066633824i
C12
Time	Data	FFT Freq	FFT Mag	FFT Complex			Max
0	150.208	0	287.655	4602.486298			34.7822
0.09	135.792	0.358423	15.3218	183.795418653483+162.225630252735i
0.18	120.597	0.716846	28.9844	161.856712026913+434.587749239381i
0.27	123.681	1.07527	20.6651	-322.162202864324-74.4001458496471i
0.36	87.3333	1.43369	21.0624	332.201276855751+56.6562307052488i
0.45	215.861	1.79211	4.69686	10.5992370971133+74.3985201605174i
0.54	42.3889	2.15054	12.4697	198.759353076253+17.3536078482031i
0.63	153.694	2.50896	18.0969	103.609339646278+270.379269821925i
0.72	191.444	2.86738	22.3743	73.3055120000002+350.402648i
0.81	75.8889	3.22581	16.9252	-249.997661675717-104.092115951658i
0.9	106.764	3.58423	23.4829	-345.965255253716-146.553923976099i
0.99	161.75	3.94265	26.3864	-226.289886319797+356.414099556049i
1.08	118.153	4.30108	3.54902	56.4098671442493-6.51051729475105i
1.17	140.278	4.6595	10.49	153.882960522388-67.0100315536543i
1.26	145.375	5.01792	34.7822	-140.92864184945-538.375326584922i
1.35	211.875	5.37634	23.608	374.117970940576-52.0933886203861i
1.44	146.764	5.73477	32.638	-522.208282
1.53	241.556	6.09319	23.608	374.117970940577+52.0933886203852i
1.62	31.7361	6.45161	34.7822	-140.928641849449+538.375326584922i
1.71	168.986	6.81004	10.49	153.882960522389+67.010031553654i
1.8	27.1389	7.16846	3.54902	56.4098671442492+6.51051729475135i
1.89	94.9167	7.52688	26.3864	-226.289886319797-356.414099556048i
1.98	96.0139	7.8853	23.4829	-345.965255253716+146.5539239761i
2.07	198.069	8.24373	16.9252	-249.997661675717+104.092115951659i
2.16	137.097	8.60215	22.3743	73.3055119999998-350.402648i
2.25	139.639	8.96057	18.0969	103.609339646277-270.379269821925i
2.34	216.819	9.319	12.4697	198.759353076252-17.3536078482035i
2.43	216.153	9.67742	4.69686	10.5992370971131-74.3985201605176i
2.52	198.583	10.0358	21.0624	332.20127685575-56.656230705249i
2.61	62.0417	10.3943	20.6651	-322.162202864324+74.4001458496477i
2.7	223.722	10.7527	28.9844	161.856712026912-434.587749239381i
2.79	222.167	11.1111	15.3218	183.795418653482-162.225630252736i
C16
Time	Data	FFT Freq	FFT Mag	FFT Complex			Max
0	186.375	0	345.768	5532.291656			18.5129
0.09	160.917	0.358423	10.5354	146.244152529938+83.8282615976607i
0.18	149.375	0.716846	5.80899	77.5625412533847+51.2115635910008i
0.27	197.792	1.07527	8.99773	-101.589399970807-102.005643804632i
0.36	193.292	1.43369	3.27219	21.8172294712097+47.5926219751611i
0.45	195.583	1.79211	11.0646	4.83989479588317+176.966977968574i
0.54	151.333	2.15054	18.5129	143.10486742943+259.343896464326i
0.63	198.083	2.50896	6.79189	-80.8488766320035+72.6131683405413i
0.72	98.8333	2.86738	16.1046	-215.124969+141.833313i
0.81	151.042	3.22581	0.257127	-1.02888056799686+3.98329440964807i
0.9	189.042	3.58423	10.8127	-22.8062438465349-171.493847313701i
0.99	176.083	3.94265	16.6365	-92.6200035118013-249.551151902963i
1.08	142.625	4.30108	5.19201	71.43252652879-42.4073160248388i
1.17	158.667	4.6595	7.25922	109.885339456184-37.6223463339624i
1.26	181	5.01792	14.0204	218.80558316372-49.4594321870262i
1.35	183.958	5.37634	7.49561	-37.5487300993965-113.900184991025i
1.44	192.958	5.73477	3.28386	-52.5417179999999
1.53	146.958	6.09319	7.49561	-37.5487300993963+113.900184991025i
1.62	177.333	6.45161	14.0204	218.80558316372+49.4594321870258i
1.71	151	6.81004	7.25922	109.885339456185+37.6223463339619i
1.8	151.917	7.16846	5.19201	71.43252652879+42.4073160248388i
1.89	170.5	7.52688	16.6365	-92.6200035118006+249.551151902963i
1.98	166.75	7.8853	10.8127	-22.8062438465345+171.493847313702i
2.07	162.917	8.24373	0.257127	-1.02888056799683-3.9832944096479i
2.16	176.333	8.60215	16.1046	-215.124969-141.833313i
2.25	194.042	8.96057	6.79189	-80.8488766320039-72.613168340541i
2.34	200.5	9.319	18.5129	143.10486742943-259.343896464326i
2.43	216.542	9.67742	11.0646	4.83989479588281-176.966977968574i
2.52	120.042	10.0358	3.27219	21.8172294712097-47.5926219751611i
2.61	147.583	10.3943	8.99773	-101.589399970807+102.005643804632i
2.7	262.167	10.7527	5.80899	77.5625412533845-51.2115635910009i
2.79	180.75	11.1111	10.5354	146.244152529937-83.8282615976612i
C20
Time	Data	FFT Freq	FFT Mag	FFT Complex			Max
0	275.062	0	532.254	8516.0625			14.7649
0.09	288.25	0.358423	9.16532	39.4343174575622-141.243561449491i
0.18	236.188	0.716846	9.63266	150.477126104922-33.3223951453085i
0.27	256.25	1.07527	13.9109	-97.5762681324404+200.045002910708i
0.36	305.375	1.43369	7.02844	-112.290699429436+6.07865033333794i
0.45	271.062	1.79211	1.44031	19.0464206501509-12.9733354825807i
0.54	284.375	2.15054	11.1695	174.629723739034-37.980446813505i
0.63	297.75	2.50896	9.72783	122.884323570481+95.5243352301116i
0.72	231.312	2.86738	6.89272	-109.25-15.0625i
0.81	279.5	3.22581	4.7794	68.1572175109518-34.6744321095506i
0.9	281.812	3.58423	6.81481	17.5337501751319-107.617901627456i
0.99	242.562	3.94265	14.7649	77.3851466453948-223.204886675152i
1.08	278.25	4.30108	9.4025	-150.209300570564+8.32865033333798i
1.17	252.875	4.6595	11.8006	52.4347623664475+181.382300585379i
1.26	257.562	5.01792	10.4691	-130.140600019088-105.45984995926i
1.35	293.75	5.37634	8.97067	131.234079931452+58.1265200780898i
1.44	223.438	5.73477	13.8477	-221.5625
1.53	325.188	6.09319	8.97067	131.234079931452-58.1265200780899i
1.62	268.438	6.45161	10.4691	-130.140600019088+105.45984995926i
1.71	287.688	6.81004	11.8006	52.434762366447-181.382300585379i
1.8	231.875	7.16846	9.4025	-150.209300570564-8.32865033333794i
1.89	288.625	7.52688	14.7649	77.3851466453956+223.204886675152i
1.98	250.062	7.8853	6.81481	17.533750175132+107.617901627456i
2.07	234.625	8.24373	4.7794	68.1572175109519+34.6744321095506i
2.16	214.062	8.60215	6.89272	-109.25+15.0625i
2.25	207.188	8.96057	9.72783	122.884323570481-95.5243352301116i
2.34	278.25	9.319	11.1695	174.629723739034+37.9804468135048i
2.43	292.688	9.67742	1.44031	19.0464206501512+12.9733354825806i
2.52	259.625	10.0358	7.02844	-112.290699429436-6.07865033333798i
2.61	279.25	10.3943	13.9109	-97.5762681324411-200.045002910707i
2.7	271.562	10.7527	9.63266	150.477126104922+33.3223951453083i
2.79	271.562	11.1111	9.16532	39.4343174575626+141.243561449491i
C21
Time	Data	FFT Freq	FFT Mag	FFT Complex			Max
0	71.875	0	87.2891	1396.625			23.9698
0.09	7.25	0.358423	20.6364	-105.651727503083+312.822805885231i
0.18	11.5	0.716846	23.9698	193.615732901644+331.055706677399i
0.27	27	1.07527	4.77451	-65.1353762509434-39.9142535055712i
0.36	1.875	1.43369	8.84513	-24.3034540450585+139.419678887548i
0.45	4.75	1.79211	8.03804	10.4526590654643-128.183116173876i
0.54	20.5	2.15054	14.9092	199.68901320969+130.495442752122i
0.63	4.25	2.50896	8.9405	-89.4069942882473+111.665313802717i
0.72	13	2.86738	6.27713	-96.875-26.5i
0.81	1	3.22581	8.1274	108.703866556558+71.368305370609i
0.9	30.25	3.58423	8.13112	86.6623846880661-97.0314057306746i
0.99	61	3.94265	8.69736	26.1797547038535+136.67297659574i
1.08	12.375	4.30108	12.6911	190.303454045058-70.8303211124526i
1.17	71.5	4.6595	3.22489	-51.0785129703256+7.30549392240437i
1.26	105	5.01792	4.84623	77.5328692006008+1.02885819460315i
1.35	54.125	5.37634	6.27769	32.9363306867236+94.8894521114824i
1.44	88.5	5.73477	5.24219	-83.875
1.53	62.625	6.09319	6.27769	32.9363306867232-94.8894521114824i
1.62	5.75	6.45161	4.84623	77.5328692006007-1.02885819460303i
1.71	30.875	6.81004	3.22489	-51.0785129703257-7.30549392240414i
1.8	34.5	7.16846	12.6911	190.303454045059+70.8303211124524i
1.89	86.875	7.52688	8.69736	26.1797547038532-136.67297659574i
1.98	52	7.8853	8.13112	86.6623846880662+97.0314057306749i
2.07	33.5	8.24373	8.1274	108.703866556558-71.3683053706094i
2.16	8	8.60215	6.27713	-96.875+26.5i
2.25	70.75	8.96057	8.9405	-89.4069942882475-111.665313802717i
2.34	88.25	9.319	14.9092	199.689013209689-130.495442752122i
2.43	85.375	9.67742	8.03804	10.4526590654648+128.183116173876i
2.52	49.625	10.0358	8.84513	-24.3034540450587-139.419678887547i
2.61	78.625	10.3943	4.77451	-65.1353762509432+39.9142535055713i
2.7	63.375	10.7527	23.9698	193.615732901643-331.0557066774i
2.79	60.75	11.1111	20.6364	-105.651727503083-312.82280588523i
C22
Time	Data	FFT Freq	FFT Mag	FFT Complex			Max
0	171.214	0	338.201	5411.214234			14.3438
0.09	189.339	0.358423	9.03755	-143.912255128269+14.094617657706i
0.18	152.786	0.716846	11.1207	159.632606234835-78.5921328809045i
0.27	172.518	1.07527	7.95655	69.0708767354876+106.937942653851i
0.36	126.411	1.43369	2.68599	19.8806688250713+38.1010298394935i
0.45	155.286	1.79211	13.8887	218.591437412418-39.9896713665142i
0.54	178.821	2.15054	5.41282	-86.0041005666231+10.1857253670756i
0.63	186.696	2.50896	6.89637	-70.44841142871-84.9257029437745i
0.72	155.554	2.86738	2.9757	16.9285569999999-44.5000309999998i
0.81	171.25	3.22581	11.9213	137.330241982701+132.373149550645i
0.9	129.821	3.58423	5.68446	-56.1418450148819+71.5558791050771i
0.99	189.125	3.94265	4.66611	24.6382922470129+70.4751424906345i
1.08	147.411	4.30108	7.03303	-80.0234968250713-79.1132641605066i
1.17	193.893	4.6595	7.83921	-89.8685208967824-87.4967956866608i
1.26	186.893	5.01792	1.64579	-23.9866606533303-10.8648031429027i
1.35	184.518	5.37634	9.28287	52.8842270761418-138.791970045534i
1.44	146.429	5.73477	14.3438	-229.500059999999
1.53	195.839	6.09319	9.28287	52.8842270761422+138.791970045534i
1.62	190.268	6.45161	1.64579	-23.9866606533303+10.8648031429029i
1.71	195.732	6.81004	7.83921	-89.8685208967823+87.4967956866613i
1.8	207.875	7.16846	7.03303	-80.0234968250712+79.1132641605066i
1.89	192.375	7.52688	4.66611	24.6382922470127-70.4751424906344i
1.98	144.429	7.8853	5.68446	-56.1418450148822-71.555879105077i
2.07	140.554	8.24373	11.9213	137.330241982701-132.373149550646i
2.16	163.714	8.60215	2.9757	16.928557+44.5000309999998i
2.25	184.696	8.96057	6.89637	-70.4484114287099+84.9257029437748i
2.34	141.304	9.319	5.41282	-86.0041005666233-10.1857253670755i
2.43	126.179	9.67742	13.8887	218.591437412419+39.9896713665136i
2.52	185.286	10.0358	2.68599	19.8806688250712-38.1010298394935i
2.61	149.75	10.3943	7.95655	69.0708767354874-106.937942653851i
2.7	162.643	10.7527	11.1207	159.632606234836+78.592132880904i
2.79	192.607	11.1111	9.03755	-143.912255128269-14.0946176577056i
C23
Time	Data	FFT Freq	FFT Mag	FFT Complex			Max
0	225.545	0	288.546	4616.738648			34.7455
0.09	185.466	0.358423	19.1971	290.32953079005-100.259099934059i
0.18	137.489	0.716846	13.0463	187.972245227168+90.7687914894296i
0.27	171.25	1.07527	22.2527	266.322798041608+236.301898008365i
0.36	93.3523	1.43369	14.223	226.711806702134+19.7179767505828i
0.45	98.2727	1.79211	10.9965	60.8573727442513-165.083985640258i
0.54	161.705	2.15054	12.9759	205.73148013778-27.8935563885008i
0.63	141.716	2.50896	11.0752	-81.924191842644+157.128669015987i
0.72	230.841	2.86738	8.05623	-7.29550099999999+128.693085i
0.81	74.9091	3.22581	7.28309	12.8903401757491+115.81421828552i
0.9	217.33	3.58423	21.1623	228.867123638013-249.534620808032i
0.99	131.818	3.94265	17.0155	-32.9481339688209+270.246260616901i
1.08	107.477	4.30108	12.0083	192.015365297866+6.71803475058296i
1.17	142.989	4.6595	13.0326	33.6643027379519-205.786411192299i
1.26	125.25	5.01792	16.0905	-170.116501002961-193.235796930101i
1.35	107.261	5.37634	34.7455	34.9898693218567+554.82601387765i
1.44	152.523	5.73477	18.4638	-295.42035
1.53	183.375	6.09319	34.7455	34.9898693218552-554.82601387765i
1.62	50.3523	6.45161	16.0905	-170.116501002961+193.235796930102i
1.71	164.807	6.81004	13.0326	33.6643027379521+205.786411192299i
1.8	115.682	7.16846	12.0083	192.015365297866-6.71803475058292i
1.89	170.682	7.52688	17.0155	-32.9481339688215-270.246260616901i
1.98	103.057	7.8853	21.1623	228.867123638013+249.534620808032i
2.07	183.477	8.24373	7.28309	12.8903401757482-115.814218285519i
2.16	34.1136	8.60215	8.05623	-7.29550100000013-128.693085i
2.25	139.557	8.96057	11.0752	-81.9241918426445-157.128669015987i
2.34	133.568	9.319	12.9759	205.73148013778+27.8935563885007i
2.43	167.511	9.67742	10.9965	60.857372744251+165.083985640258i
2.52	117.148	10.0358	14.223	226.711806702134-19.7179767505829i
2.61	168.443	10.3943	22.2527	266.322798041608-236.301898008366i
2.7	155.227	10.7527	13.0463	187.972245227168-90.7687914894297i
2.79	224.545	11.1111	19.1971	290.32953079005+100.259099934058i
D01
Time	Data	FFT Freq	FFT Mag	FFT Complex			Max
0	176.554	0	373.846	5981.535768			11.4163
0.09	181.321	0.358423	2.75333	42.5557262963064-11.3886208916193i
0.18	201.804	0.716846	3.56944	-18.4099739785622+54.0624175079882i
0.27	188.821	1.07527	2.45715	2.56830605921638-39.2304420408934i
0.36	194.054	1.43369	6.6374	-106.181826725924-1.87503298492431i
0.45	194.196	1.79211	2.38724	-9.33829062014533-37.0367482141948i
0.54	178.875	2.15054	4.95663	-73.5400308191393+29.6872051077381i
0.63	167.089	2.50896	1.98527	-21.2740767214765-23.5877824210044i
0.72	208.893	2.86738	3.00402	39.142883-27.8928230000001i
0.81	171.143	3.22581	6.10107	-66.4178337253213-71.5386472042096i
0.9	195.161	3.58423	4.48617	56.8483377680447-43.822824143679i
0.99	182.268	3.94265	6.83392	17.5064703543925+107.932209879405i
1.08	197.5	4.30108	5.68966	65.0390047259235+63.6963790150753i
1.17	202.679	4.6595	4.57608	52.8611106176624+50.660306678685i
1.26	184.125	5.01792	5.89111	-92.3269209703431+18.9809722565714i
1.35	187.821	5.37634	11.4163	15.3955157393659+182.010776951154i
1.44	172.321	5.73477	8.79242	-140.678714
1.53	184.643	6.09319	11.4163	15.3955157393653-182.010776951154i
1.62	148.643	6.45161	5.89111	-92.3269209703432-18.9809722565712i
1.71	209.482	6.81004	4.57608	52.8611106176622-50.6603066786851i
1.8	185.839	7.16846	5.68966	65.0390047259234-63.6963790150755i
1.89	184.821	7.52688	6.83392	17.5064703543923-107.932209879405i
1.98	171.804	7.8853	4.48617	56.8483377680448+43.8228241436788i
2.07	198.232	8.24373	6.10107	-66.4178337253211+71.5386472042098i
2.16	171.839	8.60215	3.00402	39.142883+27.8928230000001i
2.25	193.946	8.96057	1.98527	-21.2740767214764+23.5877824210044i
2.34	191.107	9.319	4.95663	-73.5400308191393-29.687205107738i
2.43	197.071	9.67742	2.38724	-9.33829062014531+37.0367482141949i
2.52	172.786	10.0358	6.6374	-106.181826725924+1.87503298492445i
2.61	231.75	10.3943	2.45715	2.5683060592165+39.2304420408934i
2.7	169.125	10.7527	3.56944	-18.4099739785624-54.0624175079883i
2.79	185.821	11.1111	2.75333	42.5557262963063+11.3886208916192i
D04
Time	Data	FFT Freq	FFT Mag	FFT Complex			Max
0	86.5	0	284.781	4556.5			34.0733
0.09	182.5	0.358423	9.57795	-95.7285463402823-119.669274306052i
0.18	169.375	0.716846	5.84195	54.5737753463861-75.885215973814i
0.27	120.5	1.07527	7.33631	108.107500072971-45.7281656477079i
0.36	165.125	1.43369	34.0733	-531.100964621867+123.062968850777i
0.45	190.875	1.79211	12.6044	14.3939293331367-201.155312824557i
0.54	138.25	2.15054	13.8301	74.2408285288741-208.455047371003i
0.63	109.875	2.50896	4.55667	41.6884602760798+59.8118361558325i
0.72	164.25	2.86738	8.65	-83.0000000000001-110.75i
0.81	89.25	3.22581	15.6549	-169.92132231497-184.028379649303i
0.9	141	3.58423	18.764	-281.432477036092-104.549455779981i
0.99	152.375	3.94265	7.5333	-87.4407528601221-82.9593614622802i
1.08	203.875	4.30108	5.73987	61.1009646218667+68.5629688507768i
1.17	182.875	4.6595	6.35141	-45.3022712125793-90.9661971074488i
1.26	162.5	5.01792	8.76981	-74.3821268391687-118.979624382793i
1.35	121.625	5.37634	1.29225	-16.7969969542354+12.0565270667935i
1.44	117.875	5.73477	17.0938	273.5
1.53	107.125	6.09319	1.29225	-16.7969969542353-12.0565270667938i
1.62	158	6.45161	8.76981	-74.3821268391685+118.979624382792i
1.71	141.375	6.81004	6.35141	-45.302271212579+90.9661971074487i
1.8	166.75	7.16846	5.73987	61.1009646218669-68.5629688507773i
1.89	202.375	7.52688	7.5333	-87.4407528601218+82.9593614622803i
1.98	169.625	7.8853	18.764	-281.432477036092+104.549455779981i
2.07	122.125	8.24373	15.6549	-169.921322314969+184.028379649303i
2.16	96.875	8.60215	8.65	-82.9999999999999+110.75i
2.25	45.625	8.96057	4.55667	41.6884602760796-59.8118361558327i
2.34	142.5	9.319	13.8301	74.2408285288743+208.455047371003i
2.43	164.25	9.67742	12.6044	14.3939293331371+201.155312824557i
2.52	164.75	10.0358	34.0733	-531.100964621867-123.062968850777i
2.61	125.5	10.3943	7.33631	108.107500072971+45.7281656477077i
2.7	167.75	10.7527	5.84195	54.5737753463862+75.8852159738139i
2.79	83.25	11.1111	9.57795	-95.7285463402821+119.669274306053i
D07
Time	Data	FFT Freq	FFT Mag	FFT Complex			Max
0	8.07953	0	49.8025	796.840698			12.7255
0.09	24.7159	0.358423	4.85354	54.4022327016782+55.4162447269981i
0.18	78.0909	0.716846	5.25644	74.9045005595912-38.244558988621i
0.27	2.11365	1.07527	6.68264	-106.623770230558-7.98286647666324i
0.36	6.51135	1.43369	2.40616	34.8411166518313+16.3780729364884i
0.45	35.5909	1.79211	3.08427	15.8091875580139-46.7475109100238i
0.54	59.5455	2.15054	3.50528	41.3585208137492-37.8805362035936i
0.63	6.26135	2.50896	7.54397	-113.018787686604-42.380206998774i
0.72	10.875	2.86738	12.7255	-128.227234-158.15912i
0.81	24.75	3.22581	6.61276	-83.691855402166+64.7317734703577i
0.9	2.26135	3.58423	9.03327	-45.0111783402187+137.344841845799i
0.99	8.48865	3.94265	3.593	13.0671048997923+55.9832710110815i
1.08	3.30682	4.30108	4.71231	-6.36382265183118+75.1279509364883i
1.17	35.3295	4.6595	0.919592	1.47287217207658+14.6395656907803i
1.26	9.95453	5.01792	12.3861	-2.47913503312122+198.162707060772i
1.35	39.1932	5.37634	3.9907	15.7646559877671+61.8744674424683i
1.44	33.4318	5.73477	4.41904	-70.7045860000001
1.53	38.7614	6.09319	3.9907	15.7646559877669-61.8744674424683i
1.62	33.7727	6.45161	12.3861	-2.47913503312174-198.162707060772i
1.71	0.625	6.81004	0.919592	1.47287217207657-14.6395656907803i
1.8	26.9318	7.16846	4.71231	-6.36382265183134-75.1279509364883i
1.89	35.4091	7.52688	3.593	13.0671048997923-55.9832710110816i
1.98	24.1818	7.8853	9.03327	-45.0111783402191-137.344841845799i
2.07	7.71588	8.24373	6.61276	-83.6918554021661-64.7317734703576i
2.16	13.4432	8.60215	12.7255	-128.227234+158.15912i
2.25	50.8636	8.96057	7.54397	-113.018787686604+42.3802069987741i
2.34	23.3864	9.319	3.50528	41.3585208137492+37.8805362035935i
2.43	34.2159	9.67742	3.08427	15.809187558014+46.7475109100236i
2.52	14.8409	10.0358	2.40616	34.8411166518313-16.3780729364885i
2.61	50.5455	10.3943	6.68264	-106.623770230559+7.98286647666353i
2.7	14.4545	10.7527	5.25644	74.9045005595911+38.2445589886208i
2.79	39.1932	11.1111	4.85354	54.402232701678-55.4162447269983i
D09
Time	Data	FFT Freq	FFT Mag	FFT Complex			Max
0	76.375	0	156.664	2506.625			24.5859
0.09	49	0.358423	16.8459	-211.292703179792-167.343583340365i
0.18	56.875	0.716846	9.32162	-143.787975764685-39.6169834738511i
0.27	83.125	1.07527	6.19777	-92.4013581431861-35.9939863091312i
0.36	65.625	1.43369	13.5788	181.564601333352-119.316648507218i
0.45	105.75	1.79211	4.69349	52.4981067060508+53.6967453006729i
0.54	76.625	2.15054	7.42093	92.6623078415651+74.2405291554218i
0.63	94.375	2.50896	16.6287	97.8250301397806+247.422310083243i
0.72	91.125	2.86738	10.5001	-113.625-123.75i
0.81	131.625	3.22581	6.67914	-12.1243132258377+106.176239213454i
0.9	90.875	3.58423	3.76712	59.2716115286679-10.9461321696971i
0.99	93.375	3.94265	5.1191	-61.5276977957832+54.0635498821271i
1.08	40.375	4.30108	8.8373	123.935398666648-68.0666485072175i
1.17	135.125	4.6595	8.11619	129.817511212503-3.28120428790935i
1.26	67.625	5.01792	9.59165	15.3540563944523+152.69635520103i
1.35	73.875	5.37634	4.00116	47.2054242862654-43.2436767703856i
1.44	82.625	5.73477	24.5859	-393.375
1.53	139.875	6.09319	4.00116	47.2054242862657+43.2436767703856i
1.62	80.5	6.45161	9.59165	15.354056394452-152.69635520103i
1.71	72.625	6.81004	8.11619	129.817511212503+3.28120428790906i
1.8	48.75	7.16846	8.8373	123.935398666648+68.0666485072175i
1.89	70.75	7.52688	5.1191	-61.5276977957833-54.0635498821267i
1.98	97.5	7.8853	3.76712	59.2716115286679+10.946132169697i
2.07	64	8.24373	6.67914	-12.1243132258381-106.176239213454i
2.16	62	8.60215	10.5001	-113.625+123.75i
2.25	116.25	8.96057	16.6287	97.82503013978-247.422310083243i
2.34	77.125	9.319	7.42093	92.6623078415651-74.2405291554221i
2.43	105.375	9.67742	4.69349	52.4981067060509-53.6967453006733i
2.52	4.625	10.0358	13.5788	181.564601333352+119.316648507218i
2.61	38.5	10.3943	6.19777	-92.4013581431857+35.9939863091314i
2.7	38	10.7527	9.32162	-143.787975764685+39.6169834738514i
2.79	76.375	11.1111	16.8459	-211.292703179792+167.343583340365i
D12
Time	Data	FFT Freq	FFT Mag	FFT Complex			Max
0	252.5	0	507.445	8119.125			26.0229
0.09	302.5	0.358423	5.68731	64.6937652213152-63.9935064943681i
0.18	207.125	0.716846	15.8376	-205.473970834916+148.298400732416i
0.27	179.625	1.07527	12.2777	-186.488470183542-61.7391100284668i
0.36	324.5	1.43369	3.37665	-23.3915360203879-48.70004069933i
0.45	284.75	1.79211	16.3122	25.5110666737233-259.745308075502i
0.54	255	2.15054	23.2081	313.870682637742+198.421886140717i
0.63	233.375	2.50896	26.0229	329.706496305249-254.272346288655i
0.72	275.375	2.86738	16.4324	257.75-51.875i
0.81	272.5	3.22581	14.6588	-17.9996402500531-233.848391585073i
0.9	312.125	3.58423	9.45244	150.553811661148+14.3799492080562i
0.99	213.625	3.94265	9.52133	-152.285779751439-4.11196169583101i
1.08	250.75	4.30108	19.5336	-216.608463979612+225.29995930067i
1.17	245.875	4.6595	10.7769	-140.155214383222+100.441963565956i
1.26	236.375	5.01792	22.0245	-329.950523463973-123.743536200245i
1.35	329.25	5.37634	11.852	129.017776367968+138.978175423965i
1.44	246	5.73477	2.28906	-36.625
1.53	211.625	6.09319	11.852	129.017776367967-138.978175423966i
1.62	171.375	6.45161	22.0245	-329.950523463973+123.743536200246i
1.71	285.375	6.81004	10.7769	-140.155214383222-100.441963565956i
1.8	231.875	7.16846	19.5336	-216.608463979612-225.29995930067i
1.89	250.25	7.52688	9.52133	-152.285779751439+4.11196169583113i
1.98	231.75	7.8853	9.45244	150.553811661148-14.3799492080564i
2.07	254.625	8.24373	14.6588	-17.9996402500527+233.848391585073i
2.16	240.875	8.60215	16.4324	257.75+51.875i
2.25	248.75	8.96057	26.0229	329.70649630525+254.272346288654i
2.34	323.75	9.319	23.2081	313.870682637741-198.421886140718i
2.43	262.5	9.67742	16.3122	25.5110666737243+259.745308075502i
2.52	327.625	10.0358	3.37665	-23.391536020388+48.7000406993297i
2.61	248.625	10.3943	12.2777	-186.488470183542+61.7391100284677i
2.7	154.25	10.7527	15.8376	-205.473970834916-148.298400732416i
2.79	254.625	11.1111	5.68731	64.6937652213153+63.9935064943685i
D18
Time	Data	FFT Freq	FFT Mag	FFT Complex			Max
0	157.625	0	225.078	3601.25			28.9648
0.09	68.875	0.358423	10.4914	164.264442530984+34.5660144633971i
0.18	132.625	0.716846	9.46054	-70.9210467910955+133.726146892255i
0.27	158.125	1.07527	18.1254	131.031095538538-258.717716349264i
0.36	147	1.43369	7.75213	-51.1299423149111+113.005203820043i
0.45	67	1.79211	8.42284	-132.887620760648-22.4185440310194i
0.54	77.75	2.15054	4.62897	-38.4631304669285+63.2929974150172i
0.63	115.25	2.50896	27.1603	-394.003102903291+183.325397397692i
0.72	134.75	2.86738	14.784	208.75+111.25i
0.81	99.375	3.22581	21.4436	250.636375212889-234.303028494429i
0.9	31.25	3.58423	10.8379	-113.691721475885+130.934610028485i
0.99	191.5	3.94265	13.0403	208.102021914171+15.0349997670593i
1.08	155.25	4.30108	9.36366	-104.870057685089-106.994796179957i
1.17	91.5	4.6595	10.813	13.7638649274966-172.459825671759i
1.26	80.125	5.01792	9.41791	148.57589873391-25.1322404942772i
1.35	170.25	5.37634	28.9648	426.092923539858-182.258064549298i
1.44	74.25	5.73477	9.51562	152.25
1.53	87.625	6.09319	28.9648	426.092923539859+182.258064549297i
1.62	60.625	6.45161	9.41791	148.57589873391+25.1322404942769i
1.71	43.625	6.81004	10.813	13.7638649274976+172.459825671759i
1.8	104.875	7.16846	9.36366	-104.870057685089+106.994796179957i
1.89	146.375	7.52688	13.0403	208.102021914171-15.0349997670598i
1.98	129.875	7.8853	10.8379	-113.691721475885-130.934610028485i
2.07	113.625	8.24373	21.4436	250.63637521289+234.303028494429i
2.16	115.75	8.60215	14.784	208.75-111.25i
2.25	155.875	8.96057	27.1603	-394.003102903291-183.32539739769i
2.34	137.5	9.319	4.62897	-38.4631304669286-63.2929974150172i
2.43	55.125	9.67742	8.42284	-132.887620760648+22.4185440310201i
2.52	153.25	10.0358	7.75213	-51.1299423149113-113.005203820043i
2.61	90	10.3943	18.1254	131.031095538539+258.717716349264i
2.7	184.25	10.7527	9.46054	-70.9210467910958-133.726146892255i
2.79	70.375	11.1111	10.4914	164.264442530984-34.566014463397i
D19
Time	Data	FFT Freq	FFT Mag	FFT Complex			Max
0	125.25	0	367.859	5885.75			26.5818
0.09	229.5	0.358423	26.5818	-320.623745584254+279.441577433568i
0.18	126	0.716846	14.7642	-179.434058145536+153.644969407826i
0.27	108.75	1.07527	3.29931	16.852876255778+50.0265794880571i
0.36	153.625	1.43369	5.37813	17.402881362028-84.2719378937775i
0.45	168	1.79211	4.49032	-65.9754096882254-28.4422753661073i
0.54	137.625	2.15054	14.7643	176.326924642518-157.204017982619i
0.63	191.625	2.50896	6.50996	20.7443239285154-102.072715553606i
0.72	158	2.86738	5.67858	-47.625+77.375i
0.81	208.25	3.22581	22.2805	-118.06783162081-336.368843855542i
0.9	153.5	3.58423	16.6033	-123.371080519803-235.26877250213i
0.99	260.375	3.94265	4.56722	-47.8276715292436+55.2498487469239i
1.08	194.125	4.30108	21.0031	-184.652881362028-280.771937893777i
1.17	133	4.6595	7.3593	-116.546963349048+16.7808430692836i
1.26	210.875	5.01792	11.4955	181.47821402282-29.9197851116858i
1.35	178	5.37634	12.6762	-104.555578412712-173.792411400174i
1.44	217.25	5.73477	5.375	-86
1.53	196.25	6.09319	12.6762	-104.555578412712+173.792411400174i
1.62	190.25	6.45161	11.4955	181.47821402282+29.919785111685i
1.71	203.625	6.81004	7.3593	-116.546963349048-16.7808430692836i
1.8	210.625	7.16846	21.0031	-184.652881362028+280.771937893778i
1.89	164.25	7.52688	4.56722	-47.8276715292439-55.2498487469241i
1.98	236.75	7.8853	16.6033	-123.371080519802+235.268772502131i
2.07	243.625	8.24373	22.2805	-118.067831620809+336.368843855542i
2.16	170.75	8.60215	5.67858	-47.625-77.375i
2.25	193.375	8.96057	6.50996	20.7443239285157+102.072715553605i
2.34	218	9.319	14.7643	176.326924642518+157.204017982619i
2.43	221.875	9.67742	4.49032	-65.9754096882253+28.4422753661075i
2.52	196.5	10.0358	5.37813	17.4028813620281+84.2719378937775i
2.61	161.625	10.3943	3.29931	16.8528762557781-50.0265794880573i
2.7	200.75	10.7527	14.7642	-179.434058145536-153.644969407826i
2.79	123.75	11.1111	26.5818	-320.623745584255-279.441577433567i
E01
Time	Data	FFT Freq	FFT Mag	FFT Complex			Max
0	42.125	0	156.664	2506.625			39.8716
0.09	173.875	0.358423	15.1563	-98.3161125189718-221.677327545796i
0.18	96	0.716846	3.28616	47.9077886201213-21.6645347879735i
0.27	47.125	1.07527	8.41808	132.613448435652+23.5556717539693i
0.36	53.75	1.43369	6.17363	89.0668334192695+42.710601525575i
0.45	19	1.79211	14.1364	184.2987915459-131.120279517844i
0.54	154.125	2.15054	17.6048	-85.3201612774797-268.443907595836i
0.63	94	2.50896	12.8927	-204.6926253559-25.5649069454835i
0.72	138.75	2.86738	26.6113	-342-253.625i
0.81	2.25	3.22581	3.96781	-61.5183620296406+15.6789456461702i
0.9	155.625	3.58423	39.8716	153.045341383951-619.315534311715i
0.99	53.125	3.94265	11.8155	89.9891109216915+166.255420522797i
1.08	87.125	4.30108	3.5102	-56.0668334192694-3.28939847442489i
1.17	119.625	4.6595	5.4994	-81.8964271729302-32.1759695713947i
1.26	140.75	5.01792	25.1129	-393.132968726593-83.036161503852i
1.35	12.875	5.37634	20.9348	-97.477823825801+320.459183679852i
1.44	59.25	5.73477	18.0234	288.375
1.53	152.875	6.09319	20.9348	-97.4778238258019-320.459183679852i
1.62	42.75	6.45161	25.1129	-393.132968726593+83.0361615038522i
1.71	61.75	6.81004	5.4994	-81.8964271729304+32.1759695713951i
1.8	110.25	7.16846	3.5102	-56.0668334192695+3.28939847442504i
1.89	63	7.52688	11.8155	89.9891109216911-166.255420522798i
1.98	69.125	7.8853	39.8716	153.045341383952+619.315534311714i
2.07	97.25	8.24373	3.96781	-61.5183620296409-15.6789456461702i
2.16	32	8.60215	26.6113	-342+253.625i
2.25	30.375	8.96057	12.8927	-204.6926253559+25.5649069454838i
2.34	129	9.319	17.6048	-85.3201612774791+268.443907595836i
2.43	19.25	9.67742	14.1364	184.2987915459+131.120279517843i
2.52	4.5	10.0358	6.17363	89.0668334192694-42.7106015255751i
2.61	120.375	10.3943	8.41808	132.613448435652-23.5556717539696i
2.7	82.375	10.7527	3.28616	47.9077886201213+21.6645347879737i
2.79	42.375	11.1111	15.1563	-98.3161125189713+221.677327545796i
E07
Time	Data	FFT Freq	FFT Mag	FFT Complex			Max
0	40.25	0	79.0703	1265.125			18.1948
0.09	8.375	0.358423	7.94868	-39.2693138712944+120.964404853527i
0.18	9.375	0.716846	10.0948	47.1911731548426+154.469320559015i
0.27	27.5	1.07527	4.67659	-74.2052481366672+9.61440115943009i
0.36	44.625	1.43369	18.1948	-60.3121077423023+284.800743816065i
0.45	3.5	1.79211	6.54951	-68.6696977560981-79.1572763462453i
0.54	65.375	2.15054	4.50888	-50.7271667711718+51.2956225717943i
0.63	30.75	2.50896	9.94866	-17.0865332998815-158.258835990348i
0.72	20.625	2.86738	14.5852	223.5+67.125i
0.81	30.75	3.22581	12.7041	-63.5875728277007+193.06390588997i
0.9	24.375	3.58423	6.61421	105.633128186297+6.4099534265768i
0.99	20.125	3.94265	4.91071	24.9728412753666-74.4971428349935i
1.08	23.375	4.30108	10.37	-149.937892257697+71.0507438160651i
1.17	91.375	4.6595	17.3869	-70.0781261229572-269.219981419546i
1.26	25.5	5.01792	8.21197	31.4028654300324+127.583651413798i
1.35	97	5.37634	9.26086	146.923650739232-19.2073693563837i
1.44	60.375	5.73477	3.21094	51.375
1.53	9.75	6.09319	9.26086	146.923650739232+19.2073693563829i
1.62	14	6.45161	8.21197	31.4028654300321-127.583651413798i
1.71	6.375	6.81004	17.3869	-70.0781261229562+269.219981419546i
1.8	94.125	7.16846	10.37	-149.937892257697-71.0507438160649i
1.89	38.875	7.52688	4.91071	24.9728412753669+74.4971428349933i
1.98	7.25	7.8853	6.61421	105.633128186297-6.40995342657694i
2.07	78.375	8.24373	12.7041	-63.5875728277011-193.06390588997i
2.16	46.625	8.60215	14.5852	223.5-67.125i
2.25	39	8.96057	9.94866	-17.086533299881+158.258835990348i
2.34	7.5	9.319	4.50888	-50.7271667711719-51.2956225717941i
2.43	35.75	9.67742	6.54951	-68.6696977560978+79.1572763462456i
2.52	110.875	10.0358	18.1948	-60.3121077423029-284.800743816065i
2.61	48.25	10.3943	4.67659	-74.2052481366671-9.6144011594298i
2.7	64	10.7527	10.0948	47.1911731548422-154.469320559015i
2.79	41.125	11.1111	7.94868	-39.2693138712947-120.964404853527i
E10
Time	Data	FFT Freq	FFT Mag	FFT Complex			Max
0	59.75	0	114.008	1824.125			13.3267
0.09	32.625	0.358423	9.66159	-128.669826332096-85.6779593671292i
0.18	46.75	0.716846	8.10205	2.76913871415069-129.60329776655i
0.27	22.75	1.07527	12.9015	-204.634637561822+27.1225084307665i
0.36	94.875	1.43369	12.8377	185.765426548077+87.6442593906764i
0.45	63.25	1.79211	11.8896	73.1160282988093+175.621609082469i
0.54	79.75	2.15054	10.4311	-162.83495504386-36.6024282037743i
0.63	97.75	2.50896	9.15106	124.973027721794-76.2867359402456i
0.72	66.5	2.86738	2.29135	35.75-8.125i
0.81	41.25	3.22581	8.48621	125.872956468269+50.9122000190031i
0.9	58	3.58423	4.43002	-6.5684810543241-70.5753630830339i
0.99	32.625	3.94265	8.61144	-58.3725197674774-124.807121705578i
1.08	21.375	4.30108	13.3267	125.484573451924+172.394259390677i
1.17	86.625	4.6595	10.682	9.90732695266711+170.624801871906i
1.26	60.125	5.01792	12.4151	-96.8657026159669+173.423767354191i
1.35	79.75	5.37634	5.06404	52.8076442198565+61.4520008213068i
1.44	60.375	5.73477	4.32031	-69.125
1.53	83.375	6.09319	5.06404	52.8076442198563-61.4520008213068i
1.62	99.5	6.45161	12.4151	-96.8657026159673-173.423767354191i
1.71	78.875	6.81004	10.682	9.90732695266669-170.624801871906i
1.8	22.5	7.16846	13.3267	125.484573451923-172.394259390676i
1.89	40.75	7.52688	8.61144	-58.3725197674771+124.807121705578i
1.98	32	7.8853	4.43002	-6.56848105432395+70.5753630830336i
2.07	54.125	8.24373	8.48621	125.872956468269-50.9122000190034i
2.16	119.5	8.60215	2.29135	35.75+8.125i
2.25	46.125	8.96057	9.15106	124.973027721794+76.2867359402454i
2.34	27.375	9.319	10.4311	-162.83495504386+36.6024282037745i
2.43	43.75	9.67742	11.8896	73.1160282988092-175.621609082469i
2.52	11.75	10.0358	12.8377	185.765426548076-87.6442593906765i
2.61	83.375	10.3943	12.9015	-204.634637561822-27.1225084307659i
2.7	17.375	10.7527	8.10205	2.76913871415089+129.60329776655i
2.79	59.625	11.1111	9.66159	-128.669826332096+85.6779593671296i
E12
Time	Data	FFT Freq	FFT Mag	FFT Complex			Max
0	31.4167	0	59.638	954.208435			14.7028
0.09	51.7917	0.358423	12.8855	-42.920753613099-201.651356608794i
0.18	24.9583	0.716846	9.47352	147.43938732628+35.1713413246797i
0.27	65.1667	1.07527	8.80994	1.83632015691883-140.947045385144i
0.36	50.2083	1.43369	3.72568	-5.55521043968508-59.3514699304924i
0.45	22.7083	1.79211	3.87383	4.69526921152393-61.8031091236319i
0.54	27.5417	2.15054	7.00277	-8.16309425991933+111.746523600827i
0.63	3.70831	2.50896	7.45525	37.2461632748626+113.319930912904i
0.72	26.7917	2.86738	7.62527	56.8333129999999-107.958374i
0.81	67.875	3.22581	4.09426	-41.295805795691+50.8525373215923i
0.9	17.9167	3.58423	8.09132	119.511465849752+49.7713929218849i
0.99	39.4583	3.94265	3.04148	-36.3002665409159-32.4106629092026i
1.08	20.625	4.30108	2.1393	32.8053324396851-9.7682179304926i
1.17	98.1667	4.6595	14.7028	-198.683742349636-125.956490928778i
1.26	32.4583	5.01792	5.06474	9.04573708388756+80.529462645738i
1.35	36.2083	5.37634	5.67905	1.42281565603583-90.8536499581687i
1.44	65.6667	5.73477	6.54427	-104.708313
1.53	16.2917	6.09319	5.67905	1.42281565603623+90.8536499581684i
1.62	29.75	6.45161	5.06474	9.04573708388735-80.5294626457377i
1.71	12.75	6.81004	14.7028	-198.683742349636+125.956490928778i
1.8	20	7.16846	2.1393	32.8053324396852+9.76821793049253i
1.89	27.25	7.52688	3.04148	-36.3002665409159+32.4106629092026i
1.98	6.79169	7.8853	8.09132	119.511465849752-49.771392921885i
2.07	5.41669	8.24373	4.09426	-41.2958057956914-50.8525373215923i
2.16	3.33331	8.60215	7.62527	56.833313+107.958374i
2.25	28.8333	8.96057	7.45525	37.2461632748622-113.319930912905i
2.34	31.75	9.319	7.00277	-8.16309425991965-111.746523600827i
2.43	7	9.67742	3.87383	4.69526921152404+61.8031091236316i
2.52	22.75	10.0358	3.72568	-5.55521043968495+59.3514699304925i
2.61	5.79169	10.3943	8.80994	1.83632015691936+140.947045385144i
2.7	12.7917	10.7527	9.47352	147.43938732628-35.17134132468i
2.79	41.0417	11.1111	12.8855	-42.9207536130984+201.651356608794i
E17
Time	Data	FFT Freq	FFT Mag	FFT Complex			Max
0	95.75	0	157.32	2517.125			27.4297
0.09	4.875	0.358423	8.49237	-130.677104104441-37.2329789427028i
0.18	49.625	0.716846	15.6351	9.29717119746669-249.988018479138i
0.27	34.125	1.07527	18.2793	-233.733300630189+175.802099112326i
0.36	162.25	1.43369	5.43543	-81.5984261636302+30.0819218691347i
0.45	100.75	1.79211	24.7795	306.653477251495+251.303835321236i
0.54	142.25	2.15054	15.7262	-45.2195988617393+247.522280107659i
0.63	48.375	2.50896	15.9941	243.454454233339+78.8509096703695i
0.72	106.125	2.86738	9.09875	123+77.875i
0.81	62.5	3.22581	5.09878	-67.2607515298322+46.1666081902982i
0.9	69.75	3.58423	9.80467	-1.88826551452916+156.863423551488i
0.99	25.125	3.94265	9.00528	-123.169289097198-74.7640712996368i
1.08	80.5	4.30108	1.26927	15.0984261636302+13.5819218691346i
1.17	90.625	4.6595	5.05782	-77.4877379291358+23.3350039271597i
1.26	69.125	5.01792	6.07962	-84.6893068211979+47.8531249646916i
1.35	75.125	5.37634	15.5406	202.220251805963+144.683531012932i
1.44	80.75	5.73477	27.4297	438.875
1.53	74.625	6.09319	15.5406	202.220251805963-144.683531012933i
1.62	133.5	6.45161	6.07962	-84.6893068211979-47.8531249646912i
1.71	162.375	6.81004	5.05782	-77.4877379291358-23.3350039271594i
1.8	94.75	7.16846	1.26927	15.0984261636302-13.5819218691347i
1.89	65	7.52688	9.00528	-123.169289097198+74.7640712996374i
1.98	50	7.8853	9.80467	-1.88826551452973-156.863423551488i
2.07	40.75	8.24373	5.09878	-67.2607515298325-46.1666081902977i
2.16	101	8.60215	9.09875	123-77.875i
2.25	73.5	8.96057	15.9941	243.454454233339-78.85090967037i
2.34	81.75	9.319	15.7262	-45.21959886174-247.522280107659i
[truncated: 4,391 more rows]

## Sheet: Unsuccessful wells
	1	2	3	4	5	6	7	8	9	10	11	12	13	14	15	16	17	18	19	20	21	22	23	24
[truncated: 16 more rows]
