# Supplementary material for: High-Content Screening in Zebrafish Embryos Identifies Butafenacil as a Potent Inducer of Anemia
Source: PLoS One. 2014 Aug 4;9(8):e104190. doi: 10.1371/journal.pone.0104190 (PMC4121296; doi:10.1371/journal.pone.0104190)
Supplement: Dataset S1 — Microsoft Excel spreadsheets containing raw data for all chemical screening assays. (ZIP) [file pone.0104190.s036.zip › Dataset S1/12- Fluoxastrobin/Fluoxastrobin_Heart_Rate.xlsx]

## Sheet: DESCRIPTION
ToxCast Screen - Heart Rate
Chemical	Fluoxastrobin
Data was collected using the Heart Rate Journal in MetaXpress
Imaged 74 hpf fli1 larvae using ImageXpress
Incubated larvae in 100 mg/l MS-222 for 30 min
Centrifuged plate for 2 min at 200 rpm
Imaging parameters:
*live stream acquisition
*32 frames; 0.09 sec interval
*FITC
*2X magnification; 1 site/well
Had the doors off of the imager and the fan on to stablize temperature
Test Initation Date: 9/23/2013
Imaging Date: 9/26/13
Start Imaging Temperature: 26°C
End Imaging Temperature: 27°C
Total Imaging Duration: 2:38
W.O. = Wrong Orientation
U.H. = Unhatched
Malf. = Malformed
N.A. = Not Analyzed (did not meet analysis criteria)

## Sheet: ALL DATA
Measurement	Average (Show Region Statistics)
	1	2	3	4	5	6	7	8	9	10	11	12	13	14	15	16	17	18	19	20	21	22	23	24	25	26	27	28	29	30	31	32		# Peaks	Heart Rate
A01																																		0	0
A02																																		0	0
A03																																		0	0
A04	114.728	118.933	105.725	107.076	125.654	107.587	105.795	119.545	114.236	105.587	112.584	120.261	106.031	106.421	125.59	108.129	105.767	118.823	114.983	106.062	111.205	122.461	106.365	106.261	124.542	108.379	105.983	119.862	115.256	105.972	112.874	120.219		9	193.548
A05	104.129	103.646	114.261	107.051	104.006	108.042	113.081	104.042	104.77	116.458	104.379	104.129	116.921	104.871	104.062	115.146	106.851	104.171	110.938	111.239	104.348	107.483	113.657	104.278	105.669	116.059	104.104	104.511	116.239	104.351	104.34	117.014		9	193.548
A06	96.0478	95.9326	95.4298	95.868	96.7556	95.5815	95.7753	96.9101	96.2837	95.7022	96.5421	96.8595	95.8961	96.0787	97.1152	96.1461	96.0421	96.6713	96.8174	95.9831	96.441	97.2051	96.1461	96.1348	97.2191	96.5421	96.0112	96.941	96.9101	96.2135	96.3905	97.3624		8	172.043
A07																																		0	0
A08																																		0	0
A09																																		0	0
A10	99.986	99.7388	100.39	101.177	100.042	100.39	100.483	100.365	100.135	100.635	100.68	100.463	100.579	100.461	100.691	100.317	100.91	100.778	100.492	100.579	100.767	100.635	100.213	100.851	100.654	100.326	100.756	100.857	100.629	100.559	101.16	100.683		10	215.054
A11	108.848	105.742	102.152	106.994	110.492	102.157	104.081	110.022	106.663	102.463	106.983	110.528	102.562	104.39	109.537	106.152	102.652	107.152	109.75	102.171	104.989	110.281	105.576	103.171	108.295	109.138	102.402	105.424	110.441	104.699	103.458	108.848		8	172.043
A12	114.298	118.643	127.022	118.253	115.716	126.183	122.219	114.596	123.91	125.486	114.132	121.646	127.298	114.705	119.424	126.632	116.438	117.34	125.829	118.725	115.941	125.138	121.315	114.961	124.463	123.323	114.61	122.626	124.77	114.438	120.888	126.348		9	193.548
A13																																		0	0
A14	119.713	118.396	121.219	120.73	118.18	120.213	121.784	118.228	119.081	122.138	119.649	118.694	121.562	120.879	118.208	120.511	121.699	118.348	119.896	122.52	118.747	119.365	122.492	119.469	118.758	122.098	120.871	118.57	120.966	121.258	118.284	120.475		9	193.548
A15																																		0	0
A16																																		0	0
A17	103.949	104.239	104.492	104.239	104.292	104.722	104.427	104.292	104.713	104.806	104.629	104.674	104.89	104.618	104.795	104.98	104.5	104.798	105.017	105.067	104.699	105.059	105	104.545	104.713	104.688	104.508	104.744	104.978	104.809	104.725	105.031		9	193.548
A18	98.0815	96.9382	97.9635	98.3118	97.0112	98.0674	98.5393	97.7978	98.0309	98.5646	98.3989	97.4579	98.5169	98.8848	97.2331	98.3146	98.7865	97.6882	98.1095	98.4607	98.2444	97.6882	98.7079	98.7444	97.4691	98.6601	98.9298	97.7388	98.2669	98.7556	98.1376	98.0815		9	193.548
A19	109.331	114.059	110.135	106.003	109.952	114.615	109.711	105.848	110.444	114.683	108.924	106.256	111.545	114.441	108.067	106.781	112.947	113.949	107.14	107.25	113.795	112.761	106.674	108.323	114.008	111.601	106.497	109.638	114.253	110.666	106.272	110.851		8	172.043
A20	151.831	153.258	152.034	151.424	150.893	152.955	152.022	151.39	152.607	152.753	151.876	149.744	153.694	152.537	151.317	151.587	152.955	152.247	150.581	152.854	152.208	152.146	150.076	152.834	151.346	150.624	151.938	151.441	151.346	149.323	152.433	151.831		9	193.548
A21	107.284	107.483	107.152	108.522	103.728	103.778	108.003	107.508	108.593	103.654	103.719	107.921	107.795	108.986	103.579	104.216	108.135	107.935	108.958	103.228	104.826	107.874	108.197	108.489	102.551	105.649	107.705	108.551	107.337	102.469	107.003	107.284		10	215.054
A22	135.66	122.138	121.846	131.688	133.522	122.011	122.07	134.362	130.947	121.803	122.733	136.205	129.663	121.916	122.725	137.958	127.447	121.86	123.219	139.865	124.952	122.056	124.604	138.899	122.924	121.893	126.913	138.228	122.685	121.919	130.393	135.66		7	150.538
A23																																		0	0
A24																																		0	0
B01	105.02	105.228	106.435	104.584	104.705	106.831	105.101	104.742	105.537	106.817	104.902	104.963	106.888	105.306	104.801	105.551	106.517	104.831	105.067	107.093	105.275	104.98	106.699	105.781	104.963	105.635	106.438	105.073	105.317	107.365	105.154	105.02		9	193.548
B02	102.393	101.986	103.812	98.7725	101.275	103.337	101.376	99.9157	102.287	103.228	99.1742	101.719	103.919	99.7219	101.022	103.008	101.846	100.07	102.337	103.601	99.3933	101.868	104.056	99.4747	101.112	103.553	101.115	100.494	102.73	102.75	99.8933	102.393		9	193.548
B03																																		0	0
B04																																		0	0
B05	101.034	100.941	108.86	102.404	101.331	106.295	104.986	101.219	103.219	108.081	101.826	101.065	108.57	102.862	101.469	106.385	105.183	101.593	103.753	107.396	101.553	101.823	108.879	102.14	101.278	107.817	103.663	101.621	105.669	105.435	101.508	103.865		9	193.548
B06	99.0169	99.6011	98.0169	98.1405	99.8006	98.9579	97.8989	99.3343	99.9242	98.2978	98.4663	100.025	99.1405	98.1545	99.2865	100.048	98.2051	98.8287	100.138	98.9494	98.2865	100.978	99.9101	98.1685	99.2725	100.045	98.6124	98.7388	100.337	99.0899	98.2893	99.868		9	193.548
B07																																		0	0
B08	165.927	161.287	167.455	141.674	153.708	169.065	152.86	142.542	165.758	164.331	137.194	160.947	166.258	141.059	153.407	167.843	149.649	144.065	167.236	159.18	138.053	162.767	165.199	137.093	159.433	166.045	140.846	153.475	167.177	146.096	147.275	165.927		9	193.548
B09	102.48	99.9579	101.59	101.736	100.39	100.677	102.135	101.354	100.452	101.211	102.272	100.913	100.534	102.104	101.876	100.579	100.871	102.348	101.292	100.553	101.888	102.053	100.781	100.989	102.475	101.23	100.492	101.84	102.039	100.879	101.126	102.48		8	172.043
B10	113.713	112.919	133.315	138.303	113.907	120.733	143.598	119.966	113.447	139.531	132.067	113.357	126.798	141.525	116.188	115.61	144.75	124.969	113.506	135.247	136.065	114.048	124.497	143.211	117.331	116.472	143.823	122.876	113.492	138.593	132.511	113.713		9	193.548
B11	115.537	114.357	115.935	115.823	114.573	116.348	115.57	115.306	116.548	115.562	115.152	115.789	115.621	115.904	114.57	115.801	115.683	114.486	115.978	115.919	115.171	116.348	115.368	115.022	116.284	115.848	115.258	115.893	115.607	115.596	115.787	115.537		11	236.559
B12	108.449	107.736	107.233	106.449	107.916	107.59	106.331	107.694	108.177	106.815	107.006	107.989	107.809	106.907	107.972	107.803	106.671	107.781	108.096	107.079	107.455	108.256	107.261	106.865	108.183	107.716	106.528	108.02	108.065	106.862	107.781	108.449		8	172.043
B13	100.635	104.624	99.0056	98.9719	101.115	103.449	99.4073	99.2163	103.382	101.469	99.2809	99.3399	104.812	100.402	99.5084	99.9888	104.654	99.5702	99.5084	103.267	102.132	99.5337	99.75	105.219	100.048	99.4579	101.219	104.166	99.6236	99.6629	104.478	100.635		9	193.548
B14																																		0	0
B15	122.747	131.244	122.92	125.086	131.5	125.402	122.78	130.467	127.801	121.568	129.905	129.399	121.077	130.848	132.018	121.61	127.631	130.554	123.223	126.464	130.286	123.872	125.646	131.408	124.729	124.128	130.711	125.601	122.932	130.92	126.476	122.747		10	215.054
B16	122.691	122.834	130.545	126.211	122.312	126.916	130.171	123.205	123.458	131.301	125.329	122.59	127.461	128.792	122.924	124.376	131.598	123.792	123.017	130.27	126.584	122.601	126.587	130.157	123.242	123.275	131.618	124.556	122.857	129.374	127.18	122.691		9	193.548
B17	137.86	117.379	138.983	129.963	117.478	122.208	141.581	121.037	117.346	133.317	134.666	118.174	118.86	142.657	124.124	117.511	130.317	137.174	118.272	118.604	141.896	125.194	117.525	127.969	137.573	118.444	118.211	141.73	125.076	117.444	128.992	137.86		8	172.043
B18	106.992	105.093	110.919	104.494	102.09	109.601	109.27	102.157	103.435	111.89	106.051	102.256	108.236	110.713	102.826	103.312	111.93	107.003	101.983	107.166	110.941	103.775	103.143	111.258	107.126	101.978	107.081	110.904	103.441	102.944	111.348	106.992		9	193.548
B19	114.346	113.952	117.278	118.868	115.916	114.649	118.081	118.992	115.191	114.753	118.711	119.171	114.584	115.789	118.688	118.452	114.039	116.941	119.115	117.146	114.258	117.699	119.199	115.222	115	118.185	118.64	114.104	116.244	119.11	117.079	114.346		8	172.043
B20	104.444	104.081	111.865	114.896	105.719	104.876	113.823	113.006	104.697	105.087	115.733	111.379	104.545	106.677	116.494	109.713	104.275	109.506	115.728	107.233	104.699	112.362	113.955	105.421	104.848	115.376	112.239	104.694	106.674	116.315	109.008	104.444		8	172.043
B21	105.211	103.452	105.039	104.621	105.427	106.587	105.138	104.16	105.236	105.056	106.022	106.941	104.326	105.031	105	105.444	106.649	106.73	103.848	105.374	105.107	105.348	106.556	105.624	104.098	105.253	105.438	106.14	106.761	104.051	104.989	105.211		9	193.548
B22																																		0	0
B23																																		0	0
B24																																		0	0
C01	110.57	108.711	108.747	110.382	110.461	108.503	109.239	110.921	109.503	108.961	109.93	110.913	108.843	109.225	110.531	109.75	108.952	109.629	111.056	108.938	108.829	110.52	110.146	108.919	109.612	110.93	109.433	109.278	110.528	110.567	108.888	109.452		8	172.043
C02	102.09	102.331	105.803	103.601	102.191	103.899	105.329	102.812	102.351	105.82	104.169	102.458	103.525	105.753	103.351	102.475	104.978	104.966	102.815	102.846	106.076	104.171	102.612	104.056	105.781	103.093	102.61	106.132	104.34	102.798	103.781	106.07		8	172.043
C03	169.121	146.306	153.716	171.826	156.983	146.562	168.36	167.34	145.07	159.006	171.82	151.733	148.972	170.868	161.758	145.334	164.031	170.039	147.191	154.674	170.59	153.91	147.374	170.25	163.174	145.643	163.626	170.449	147.581	155.61	171.343	153.32		9	193.548
C04	108.393	105.25	104.955	108.826	105.75	105.27	106.958	107.73	105.868	105.48	109.037	106.084	105.57	107.188	107.792	105.801	105.688	109.039	106.011	105.256	107.949	106.739	105.764	106.289	108.618	105.815	105.461	108.963	106.287	105.699	106.719	108.393		8	172.043
C05	103.289	103.781	104.663	103.949	103.789	105.126	103.916	103.596	104.781	104.486	104.02	104.197	104.989	104.129	104.034	105.188	104.32	104.042	105.017	104.483	104	104.281	105.039	104.014	104.112	105.379	104.315	103.728	105.129	104.298	104.152	104.733		9	193.548
C06	111.89	111.626	111.587	111.357	111.534	112.014	111.287	111.478	111.711	111.688	111.539	111.329	112.084	111.357	111.657	111.851	112.022	111.5	111.601	111.837	111.438	111.537	111.865	111.559	111.449	111.896	112.101	111.817	111.671	112.317	111.778	111.89		8	172.043
C07	97.8708	97.1854	97.1433	96.6938	97.1348	97.5421	97.1095	97.0787	97.3905	97.75	97.3652	97.0674	97.4607	97.6208	97.2472	97.2191	97.6657	97.7612	97.1067	97.3174	97.8455	97.4747	97.2669	97.5562	97.8483	97.4775	97.1966	97.8062	97.809	97.2191	97.4551	97.8708		7	150.538
C08	127.545	129.579	128.233	126.244	127.683	129.388	126.846	127.329	128.688	127.902	126.202	128.152	128.961	126.295	127.149	129.472	127.556	126.486	128.416	128.84	125.896	127.303	129.93	127.213	126.958	129.067	127.697	126.138	128.612	129.489	126.91	127.419		9	193.548
C09																																		0	0
C10																																		0	0
C11	101.764	101.081	100.576	101.025	101.688	100.697	100.846	101.284	101.638	100.756	101.104	102.056	101.143	100.935	101.236	101.907	100.955	101.399	101.725	101.48	101	101.287	102.174	101.126	101.135	101.669	101.919	101.056	101.407	102.09	101.042	100.989		8	172.043
C12	106.699	107.396	105.739	106.393	107.506	106.596	106.081	107.225	107.343	106.079	106.862	108.121	106.205	106.683	108.039	106.632	106.823	107.565	106.795	106.449	107.5	107.629	106.284	107.028	107.952	106.132	106.972	107.826	106.404	106.612	107.935	106.699		10	215.054
C13	114.573	108.553	107.534	114.23	109.831	107.846	113.003	110.868	107.93	111.792	112.514	108.424	110.02	114.379	108.281	108.525	115.685	108.315	108.16	115.525	108.784	107.747	115.034	109.006	108.056	115.076	108.961	107.736	114.677	109.278	107.963	114.573		9	193.548
C14																																		0	0
C15	121.171	120.07	116.334	117.691	119.573	119.27	116.118	119.143	120.357	116.73	118.09	120.115	118.553	116.5	119.604	120.247	116.376	118.806	120.404	117.584	116.913	120.056	120.643	116.171	119.935	122.565	117.343	118.553	121.725	119.961	116.317	121.171		8	172.043
C16																																		0	0
C17	116.868	114.472	111.331	115.39	116.334	111.871	113.756	117.334	113.298	111.68	117.079	115.837	111.975	115.278	116.871	112.522	113.289	117.343	114.115	111.663	117.169	115.688	111.916	115.303	117.188	112.177	113.997	117.354	113.514	112.129	117.098	114.854		9	193.548
C18	120.494	111.758	107.963	117.77	117.317	108.337	112.169	120.829	111.278	108.379	119.272	116.789	108.713	113.494	120.691	109.989	108.941	120.433	114.348	108.447	115.326	119.315	109.073	111.146	120.713	111.739	108.756	119.154	116.59	108.938	114.407	120.494		8	172.043
C19																																		0	0
C20	141.553	124.823	168.461	143.374	124.817	160.483	150.997	125.115	152.059	158.963	125.713	143.037	164.747	127.121	137.138	167.758	128.792	132.758	171.166	131.02	129.146	172.733	133.267	126.817	170.596	134.91	125.567	169.455	138.444	124.778	167.416	141.553		10	215.054
C21	128.829	112.292	109.27	156.57	133.427	109.539	119.862	161.084	117.59	109.433	141.598	146.25	111.087	112.228	161.882	124.514	109.607	136.331	152.433	112.365	110.208	158.126	128.331	109.539	132.188	154.239	113.065	110.034	157.553	130.654	109.966	128.829		8	172.043
C22	114.941	115.404	115.601	113.073	110.025	113.801	116.508	115.615	116.719	110.663	111.986	116.216	115.893	116.57	113.969	110.298	113.702	116.601	115.312	116.43	110.39	112.174	115.874	115.789	117.073	112.433	110.775	114.542	116.006	116.053	115.197	110.275		10	215.054
C23																																		0	0
C24																																		0	0
D01	143.444	134.537	131.874	157.062	146.52	133.567	137.829	159.941	136.157	133.64	150.531	151.528	133.298	134.124	162.056	138.298	133.935	146.806	152.983	133.761	133.008	162.638	140.022	134.157	146.43	152.75	133.278	131.764	161.733	140.68	134.163	143.444		8	172.043
D02	132.978	135.284	126.89	129.716	134.098	132.205	126.292	130.475	134.89	129.174	128.149	131.781	134.775	126.994	129.253	133.579	133.334	126.413	130.657	135.638	130.143	127.671	131.781	134.733	126.893	129.323	133.792	132.615	126.334	130.503	134.031	128.267		9	193.548
D03	154.756	152.079	151.045	150.744	156.562	151.435	151.045	152.32	156.348	151.421	150.815	152.185	155.197	150.75	151.065	154.994	155.382	151.042	151.034	156.399	152.792	150.801	150.93	156.598	151.351	150.596	152.93	156.219	151.48	150.989	155.233	154.756		8	172.043
D04																																		0	0
D05	111.466	106.079	105.466	111.48	109.037	106.433	107.949	112.396	106.91	105.567	110.778	110.258	106.107	107.913	112.463	106.851	105.511	110.601	110.028	106.177	107.831	111.722	106.576	105.57	110.846	109.334	106.216	107.871	112.337	106.716	105.539	111.466		8	172.043
D06	109.261	109.233	118.882	113.607	108.798	114.09	118.514	109.671	109.874	119.798	112.921	109.166	115.916	117.244	109.424	111.348	119.992	111.27	109.225	118.626	114.284	109.216	114.433	117.876	109.596	110.697	119.584	111.52	109.407	118.404	114.09	109.261		9	193.548
D07																																		0	0
D08	101.713	101.421	101.469	101.573	101.458	101.59	101.371	101.36	101.402	101.469	101.601	101.649	101.48	101.553	101.739	101.475	101.685	101.371	101.683	101.486	101.677	101.492	101.697	101.73	101.567	101.607	101.798	101.699	101.531	101.77	101.93	101.713		10	215.054
D09	114.899	112.236	113.86	115.643	114.461	112.478	115.466	115.508	113.107	113.733	116.43	116.287	112.899	114.421	115.674	114.25	112.601	115.101	115.565	112.601	113.607	115.404	114.772	112.472	114.756	115.508	112.888	113.657	115.722	114.733	112.433	114.899		8	172.043
D10	114.483	113.461	109.396	109.882	114.629	110.138	109.663	111.761	113.138	109.806	110.191	115.048	109.947	109.798	112.685	111.989	109.978	110.705	114.309	110.376	110.329	114.298	110.559	110.115	112.826	112.522	110.084	110.817	114.433	110.087	110.326	114.483		8	172.043
D11	125.801	133.236	131.775	125.753	128.278	136.458	127.694	126.801	132.837	132.39	125.399	128.034	136.528	128.017	126.525	132.817	132.39	125.612	127.767	136.402	127.722	126.545	133.011	132.199	125.761	127.938	135.598	127.697	126.815	133.896	130.761	125.801		9	193.548
D12	128.728	133.677	115.045	133.966	136.399	115.955	131.483	137.244	118.795	128.014	137.315	122.851	123.213	136.916	125.812	120.051	137.43	130.129	117.402	136.871	133.458	115.952	135.267	135.463	115.084	134.087	136.503	115.812	131.199	137.017	118.348	128.728		10	215.054
D13																																		0	0
D14	99.5393	99.941	99.8652	100.079	100.236	100.093	100.07	100.492	100.348	100.289	100.41	100.34	100.067	100.424	100.438	100.23	100.101	100.537	100.149	100.275	100.52	100.404	100.244	100.433	100.275	100.244	100.407	100.601	100.059	100.444	100.624	100.545		10	215.054
D15	103.958	98.6433	102.587	103.711	100.506	99.7781	103.764	103.91	98.9522	101.542	104.152	102.197	99.2556	103.402	104.121	100.64	100.463	104.368	103.871	99.2051	102.5	104.295	101.522	100.056	104.225	104.382	99.5225	101.888	104.264	101.89	99.7865	103.958		8	172.043
D16	112.43	112.77	111.857	111.52	111.986	111.874	112.941	109.337	113.461	112.169	112.784	111.593	112.829	112.924	110.289	113.972	112.149	113.079	110.868	112.652	112.921	110.452	113.742	112.553	113.09	111.211	112.646	112.517	110.174	113.393	111.772	112.43		13	279.57
D17	99.4157	99.3764	99.6573	98.8764	99.2949	99.7921	99.4719	99.0365	99.8258	100.081	99.1095	99.5253	99.7528	99.7809	99.191	99.8792	100.051	99.1882	99.5674	100.115	99.4635	99.2725	99.941	99.7753	99.2725	99.764	100.27	99.2528	99.5197	100.256	100.006	99.4157		9	193.548
D18	99.2472	100.272	99.5506	98.3989	100.045	99.9242	98.6601	99.75	100.413	98.9438	99.2893	100.713	99.0478	98.8006	100.93	99.5506	98.7191	100.966	99.6742	98.8567	100.812	99.9831	98.8905	100.503	100.157	98.9382	99.9775	100.559	99.1713	99.8595	100.621	99.2472		10	215.054
D19	105.93	102.177	105.028	104.921	102.466	102.581	104.654	105.598	102.567	102.787	104.242	106.382	102.829	102.677	103.792	106.475	102.848	102.685	104.011	106.447	102.674	102.503	103.961	105.975	102.767	102.649	104.275	105.997	102.834	102.587	104.438	105.93		7	150.538
D20	122.997	117.379	121.084	129.34	119.152	117.829	124.511	127.051	117.68	120.41	131.022	122.219	117.919	122.699	129.242	118.211	119.5	127.183	124.098	117.57	121.649	128.472	118.916	118.292	125.407	125.705	117.598	120.149	128.626	120.295	117.778	123.463		8	172.043
D21	104.537	102.129	103.548	104.427	102.781	102.747	104.66	103.93	102.511	103.708	104.77	103.244	102.674	104.604	104.132	102.584	103.528	104.725	103.152	102.683	104.621	104.02	102.787	103.792	104.596	103.076	102.716	104.93	103.857	102.919	104.02	104.537		8	172.043
D22	103.239	107.096	101.983	100.565	106.048	109.261	103.542	100.559	103.862	109.211	104.584	100.632	102.657	109.702	105.053	101.028	101.868	109.506	105.952	101.48	101.548	109.449	107.581	101.809	101.188	107.41	107.826	102.629	100.949	106.671	108.376	103.239		8	172.043
D23																																		0	0
D24																																		0	0
E01	112.413	109.579	107.671	114.64	112.098	107.419	112.107	114.528	108.132	110.017	116.093	108.629	108.893	116.522	109.649	108.25	116.494	110.368	107.899	115.801	111.329	108.037	114.413	112.124	108.07	114	113.107	108.202	113.045	113.388	108.14	112.413		9	193.548
E02	120.41	121.045	120.826	118.919	119.435	121.579	120.551	118.924	121.573	120.576	118.247	121.331	121.048	118.461	121.112	121.079	118.879	119.944	121.146	119.629	119.949	121.775	119.587	119.104	121.346	119.907	119.185	121.551	120.581	118.553	121.447	120.41		10	215.054
E03																																		0	0
E04	218.809	227.452	233.725	221.725	225.486	234.683	226.346	220.643	231.64	230.699	217.545	228.508	231.736	218.983	226.486	232.362	220.815	222.716	231.52	224.163	218.879	231.045	227.935	216.798	228.874	231.287	217.904	227.09	231.815	220.784	223.815	232.5		9	193.548
E05	99.6713	99.0281	100.615	100.514	99.1545	100.174	101.09	100.169	99.5084	100.93	100.435	99.236	100.629	101.065	99.6348	99.8595	100.972	100.323	99.4635	100.899	100.837	99.4747	100.688	101.354	99.8371	100.163	101.312	100.478	99.6517	101.037	100.82	99.6713		9	193.548
E06	111.64	111.644	111.352	111.324	111.796	111.552	111.192	111.792	111.708	111.256	111.784	111.916	111.628	111.472	111.6	111.948	111.372	111.84	111.888	111.54	111.636	112.1	111.808	111.392	111.792	111.768	111.416	111.7	111.868	111.36	111.62	111.64		9	193.548
E07	104.433	104.18	102.376	104.115	104.851	104	102.758	104.716	104.851	103.197	103.697	104.907	104.531	102.534	104.424	104.871	103.567	103.059	105.264	104.486	103.003	104.326	105.081	103.772	103.028	105.008	104.949	103.169	104.202	105.32	104.228	103.152		8	172.043
E08																																		0	0
E09	102.452	101.75	101.18	101.028	101.73	102.042	100.919	101.826	102.202	101.449	101.556	102.416	102.09	101.222	102.228	102.357	101.261	101.705	102.413	101.618	101.517	102.199	102.008	101.34	102.334	102.581	101.298	102.183	102.559	101.624	101.941	102.452		8	172.043
E10																																		0	0
E11	167.607	184.744	166.494	165.034	183.879	173.559	161.514	183.16	179.787	157.444	178.829	182.478	156.506	177.466	184.618	156.365	176.295	189.542	156.663	172.798	184.837	158.787	171.244	184.61	159.744	170.626	186.006	160.837	169.239	183.882	163.483	167.607		10	215.054
E12	100.101	99.1826	99.9691	100.23	99.7275	99.764	100.261	99.9635	99.7135	100.433	100.562	99.427	100.393	100.66	99.6236	100.25	100.612	100.028	100.011	100.433	100.559	99.9494	100.567	100.615	99.7837	100.452	100.789	99.7949	100.157	100.497	100.152	100.101		9	193.548
E13																																		0	0
E14	116.079	110.699	113.469	116.295	112.635	112.306	116.197	114.284	110.419	116.416	115.598	109.511	116.087	116.654	109.997	115.362	116.806	111.326	114.098	116.43	112.354	113.351	116.966	113.402	111.677	116.522	115.006	110.402	116.711	115.728	109.854	116.079		9	193.548
E15	106.315	107.334	106.334	107.871	108.14	106.435	107.713	108.587	106.809	107.183	108.64	107.39	106.657	108.334	108.025	106.343	108.039	108.407	106.419	107.978	108.478	107.039	107.379	108.576	107.32	107.062	108.376	107.691	106.683	108.486	108.275	106.315		10	215.054
E16	103.132	101.107	103.441	102.441	101.379	101.447	104.669	101.357	101.424	103.053	103.346	101.798	101.601	104.719	101.809	101.803	103.329	103.281	101.949	101.64	105.039	101.888	101.688	103.256	103.404	102.076	101.772	104.688	101.972	101.876	103.775	103.132		9	193.548
E17	123.733	120.281	117.635	123.154	121.994	118.267	121.32	123.584	119.924	119.146	123.907	121.624	118.242	122.784	122.781	118.913	120.643	123.713	119.907	118.548	123.598	121.646	118.904	123.031	122.368	118.157	121.874	123.469	119.789	119.301	123.489	120.657		9	193.548
E18	129.399	135.289	124.213	120.362	131.904	134.289	121.874	122.388	133.77	130.629	119.938	125.972	135.32	127.483	119.376	130.219	135.098	123.169	120.823	132.508	132.61	120.803	124.435	134.933	127.576	119.424	129.685	135.104	122.868	121.486	133.669	131.382		9	193.548
E19	115.654	107.756	108.865	114.242	114.5	107.427	109.851	115.688	112.935	107.039	111.028	116.522	110.242	107.795	112.663	116.379	108.508	108.528	113.913	114.604	107.323	110.424	116.421	112.065	107.654	112.256	116.927	108.916	108.834	114.301	115.23	107.635		8	172.043
E20	130.244	133.705	129.719	127.933	135.157	132.654	128.36	130.654	135.02	131.146	127.124	133.435	134.972	129.612	127.508	134.84	132.191	128.295	130.115	135.292	131.18	126.857	133.567	133.879	129.329	127.843	135.059	131.868	128	131.334	134.621	130.244		9	193.548
E21	140.986	144.081	136.169	116.348	126.441	144.247	144.677	127.402	116.784	134.857	144.61	142.966	120.256	120.143	140.545	143.652	135.916	116.472	127.581	142.329	144.565	123.424	118.011	137.885	144.376	138.531	116.77	127.309	142.011	144.837	123.697	118.298		7	150.538
E22	105.202	110.236	107.635	104.93	108.017	110.219	108.034	105.124	107.402	110.191	108.306	105.053	107.07	109.975	108.124	105.295	107.256	110.18	108.281	105.236	107.469	110.416	108.64	104.98	107.632	109.992	108.199	105.132	107.966	110.222	107.955	105.202		8	172.043
E23																																		0	0
E24																																		0	0
F01	148.711	146.042	143.86	157.062	147.194	146.601	147.211	154.949	146.152	143.233	159.916	146.34	146.919	150.528	151.427	146.933	144.191	158.163	145.744	144.854	154.961	148.129	146.803	148.298	152.992	145.478	142.846	158.893	145.022	146.174	153.41	148.711		9	193.548
F02	146.57	147.43	154.534	147.264	145.461	150.037	153.792	146.124	146.017	152.781	151.025	145.716	148.042	154.101	146.978	145.677	150.907	152.396	145.486	146.438	152.691	146.955	144.685	148.862	153.567	145.508	145.472	152.357	148.022	144.958	148.775	153.475		8	172.043
F03	136.126	145.691	161.166	138.14	137.185	160.876	149.711	136.149	147.919	161.146	137.736	138.037	161.817	145.713	136.003	151.904	157.89	136.357	140.093	163.834	141.986	136.433	156.837	151.424	135.947	146.573	160.115	137.36	137.871	161.674	145.317	136.126		9	193.548
F04	102.551	100.657	105.654	101.972	99.3567	101.601	106.034	101.135	99.8202	103.587	105.671	100.079	100.674	105.166	103.081	99.7219	101.551	105.958	101.66	99.986	102.396	105.669	100.489	100.191	104.517	104.213	99.7837	101.112	105.944	101.978	99.7612	102.551		8	172.043
F05	106.098	102.921	106.292	108.121	104.492	103.447	107.301	108.374	102.654	104.598	108.183	106.447	103.014	106.329	108.292	104.278	103.725	107.287	107.775	102.941	105.048	108.444	105.792	103.385	106.809	109.183	103.365	104.197	108.051	106.879	103.07	105.994		8	172.043
F06																																		0	0
F07																																		0	0
F08	112.053	109.674	112.396	112.559	109.719	112.567	112.337	111.534	110.334	112.941	112.91	109.666	113.177	112.803	110.354	111.758	112.885	111.806	110.022	113.315	112.601	109.767	113.02	112.41	110.66	111.657	112.376	112.149	109.944	113.185	112.764	109.916		9	193.548
F09	119.472	132.062	122.539	120.23	121.292	132.663	121.772	120.433	124.666	129.492	120.888	119.66	129.646	125.399	120.461	120.121	132.413	122.553	120.654	124.522	129.017	120.719	119.475	130.525	125.376	120.635	120.904	132.584	122.034	120.371	125.081	128.868		8	172.043
F10	95.9129	97.3736	96.6573	96.1826	96.9017	97.4466	96.3399	96.3764	98.0028	96.9101	96.4775	97.0225	97.7669	96.4579	96.5393	98.0758	97.1742	96.7949	97.2781	97.7753	96.7612	96.6742	98.1882	97	96.7388	97.3708	97.736	96.7612	96.882	98.2022	96.9466	96.8258		9	193.548
F11																																		0	0
F12	195.775	195.562	169.567	192.781	198.559	166.458	188.166	197.699	173.691	181.862	194.806	186.09	172.882	193.216	193.256	164.854	189.868	198.413	166.652	187.478	194.59	174.952	181.919	194.177	186.874	172.784	194.028	194.921	166.435	190.635	196.596	166.281		9	193.548
F13	96.1657	106.219	97.3371	96.1629	99.3989	104.697	96.323	96.1713	103.593	101.306	96.4466	96.7135	106.77	97.9522	96.2949	100.14	104.449	96.7247	96.5084	104.199	100.306	96.4944	97.8511	106.747	97.3595	96.5758	101.972	103.031	96.7247	96.5955	106.424	98.6601		9	193.548
F14	125.348	127.469	131.219	125.646	125.646	132.736	126.508	126.365	126.593	132.615	125.177	126.076	130.823	128.371	125.48	126.284	133.157	125.23	125.174	129.941	128.514	126.61	125.938	133.07	125.657	125.708	131.435	126.874	126.059	126.472	131.904	125.73		9	193.548
F15	97.0843	95.986	95.2612	95.8006	96.5309	95.8539	95.5337	96.927	96.3427	95.8708	96.368	96.9326	95.9017	95.868	96.9101	96.4242	95.8146	96.6601	96.7949	96.1208	96.0506	97.0674	96.323	95.8989	97.0421	96.7753	95.9354	96.5225	96.8455	96.1601	96.0337	97.0843		8	172.043
F16	167.27	164.91	167.11	166.795	165.326	166.725	167.185	165.278	166.393	167.837	164.893	164.197	167.84	165.399	164.879	167.444	165.236	164.034	166.385	166.017	164.056	166.087	166.433	164.598	166.191	167.317	164.326	166.438	166.994	164.958	165.618	167.27		9	193.548
F17																																		0	0
F18	131.27	118.101	113.438	126.902	126.228	113.559	118.034	130.14	117.222	113.525	127.466	124.89	114.087	119.767	130.963	115.511	114.618	128.823	121.632	113.584	122.907	128.118	114.264	118.413	130.559	116.64	114.553	128.444	122.157	113.876	123.031	128.52		8	172.043
F19	100.902	99.6264	98.8905	100.935	101.225	99.5927	99.7331	101.34	101.441	99.7275	99.8848	101.289	101.112	99.5169	100.354	101.421	100.545	99.3287	100.907	101.64	100.197	99.5112	101.306	101.5	100.09	99.7219	101.154	101.441	99.7584	100.514	101.657	100.64		8	172.043
F20	114.368	116.969	113.34	110.534	116.031	117.317	110.728	112.798	116.764	116.904	108.514	115.022	116.961	113.758	110.506	115.787	117.407	110.705	113.374	116.865	116.632	108.528	115.646	117.031	112.73	111.699	116.41	117.129	109.421	114.576	117.045	114.368		9	193.548
F21	116.567	106.289	106.096	116.846	111.303	105.413	111.371	117.261	107.042	106.449	117.272	111.983	105.657	111.935	117.025	106.93	106.823	117.615	111.309	105.753	112.742	116.331	106.469	107.663	117.834	109.98	105.742	114.963	114.694	106.208	110.098	117.795		8	172.043
F22	111.831	105.722	100.385	104.362	109.421	113.59	110.185	100.36	102.73	107.75	112.461	112.955	101.817	101.654	106.197	111.438	114.073	107.598	100.598	104.18	109.393	113.452	110.784	100.739	103.298	108.022	112.618	113.407	101.607	102.374	107.18	111.831		5	107.527
F23																																		0	0
F24																																		0	0
G01	118.449	115.646	111.18	115.222	116.933	113.699	111.888	117.851	116.037	111.551	115.947	117.531	113.565	112.216	117.258	115.478	111.666	116.73	117.635	113.011	114.211	118.18	115.82	111.031	117.812	116.944	112.042	115.517	117.972	113.848	113.053	118.449		8	172.043
G02	106.258	105.424	105.913	105.728	106.382	105.772	106.247	106.514	106.216	106.138	106.404	106.705	105.994	106.629	106.447	106.169	106.306	106.506	106.663	105.947	106.295	106.654	105.933	106.438	106.185	106.593	106.185	106.388	106.621	106.003	106.379	106.258		11	236.559
G03	115.621	111.826	111.834	114.579	115.416	110.882	112.581	115.663	116.289	109.612	113.303	115.716	113.75	111.093	114.225	115.837	111.32	112.677	115.334	115.699	109.806	113.185	115.329	113.539	111.497	114.281	115.64	111.258	112.826	115.354	116.371	109.73		8	172.043
G04	131.725	111.264	110.638	131.098	119.315	110.846	117.315	132.713	112.236	110.666	130.362	120.045	109.941	117.208	131.798	114.815	112.767	132.969	117.087	110.374	122.343	127.638	110.784	113.466	133.329	114.275	110.739	127.798	122.461	110.798	117.587	131.725		8	172.043
G05	106.713	106.014	104.034	104.104	106.559	105.132	103.742	105.93	106.126	104	104.525	106.399	104.77	103.506	106.86	105.301	103.75	105.503	106.124	104.298	104.638	106.598	105.048	103.75	106.635	105.548	103.635	105.938	106.312	104.351	104.955	106.713		8	172.043
G06	104.062	104.708	109.301	107.916	102.921	108.691	110.868	102.638	106.764	110.362	106.07	104.537	110.177	109.801	102.89	108.649	111.565	103.138	106.573	110.458	106.573	104.138	109.663	109.525	102.907	108.416	111.534	103.059	106.874	111.028	105.289	105.298		9	193.548
G07	102.272	98.0899	101.528	99.2949	98.3876	100.548	100.455	98.5309	99.9185	101.188	98.7191	98.9747	101.876	98.9719	98.6433	102.09	99.4607	98.6854	101.362	100.174	98.7303	100.955	100.753	98.7837	100.211	101.419	98.9803	99.7893	101.994	99.014	99.0787	102.272		9	193.548
G08	132.927	137.205	133.531	132.093	141.239	136.278	129.517	137.663	139.48	136.253	127.654	141.694	137.34	132.798	133.034	140.711	137.663	127.5	140.25	138.14	135.458	130.469	140.876	136.947	130.346	137.309	139.166	136.528	128.053	141.497	136.301	132.927		9	193.548
G09	176.778	177.537	173.48	174.32	178.497	176.806	172.52	176.497	178.008	172.416	173.756	178.107	174.402	171.402	176.219	177.169	170.966	173.854	177.067	173.076	172.278	177.652	175.652	171.486	174.846	176.43	171.365	173.261	177.171	173.944	170.975	176.778		9	193.548
G10	109.854	114.157	116.126	109.907	113.34	115.862	110.767	112.728	115.728	112.079	112.267	115.685	112.702	111.438	115.404	113.371	111.14	115.205	114.163	110.581	115.149	114.795	110.239	114.831	114.683	109.618	114.831	115.121	110.11	115.031	115.48	109.854		10	215.054
G11																																		0	0
G12																																		0	0
G13	238.567	269.604	233.86	219.039	265.593	258.826	218.539	239.812	268.972	233.469	218.556	264.034	253.36	217.924	243.93	268.733	229.725	221.09	268.306	250.654	216.621	251.244	267.242	223.938	227.868	265.051	238.508	217.346	259.326	258.317	219.149	238.567		9	193.548
G14	131.531	126.787	130.621	135.624	127.899	128.817	134.958	131.205	127.211	133.806	134.157	126.68	131.598	135.354	127.244	130.056	135.579	128.815	128.806	135.421	130.618	128.042	134.492	132.177	127.07	133.129	133.958	126.511	132.132	135.076	126.789	131.531		9	193.548
G15	105.549	106.568	122.499	111.056	102.531	120.885	117.032	102.744	113.213	120.76	107.68	104.904	123.757	113.552	102.808	119.421	118.573	103.848	112.117	120.869	108.445	105.435	123.677	113.232	102.973	119.643	117.805	103.715	113.192	120.419	107.747	105.549		9	193.548
G16																																		0	0
G17	105.385	106.197	104.871	105.205	106.829	104.708	105.607	106.295	105.654	105.441	105.75	106.685	105.559	105.963	106.952	105.242	105.876	107.025	105.489	105.657	106.067	106.256	105.433	105.826	106.346	105.435	105.68	107.093	105.211	105.944	106.93	105.618		10	215.054
G18	126.621	126.11	126.126	133.893	127.876	126.32	131.121	131.685	125.994	127.346	133.612	127.764	126.441	133.208	129.191	126.18	130.475	131.449	126.851	127.306	133.587	127.157	126.017	133.034	128.812	126.028	131.031	130.129	126.188	129.216	132.233	126.621		9	193.548
G19	117.624	111.048	128.728	104.39	102.919	121.761	119.778	102.826	105.006	129.669	109.871	103.087	113.067	127.506	104.219	102.941	125.809	115.334	103.025	108.671	129.826	106.025	103.154	123.708	117.348	103.225	108.185	130.466	106.64	102.994	122.635	117.624		9	193.548
G20	122.421	119.989	115.61	119.233	122.601	117.61	117.02	123.365	120.511	116.177	120.551	122.444	117.379	116.764	123.413	119.683	115.983	120.362	122.14	117.312	117.716	123.084	119.197	116.163	122.006	121.621	116.874	118.236	122.801	119.157	116.213	122.421		8	172.043
G21	118.472	121.331	111.489	111.138	121.037	116.91	108.994	116.801	122.435	113.871	109.303	121.761	120.107	110.433	114.017	122.188	114.986	108.565	119.924	120.258	111.16	111.531	122.497	116.652	108.503	119.357	120.452	111.767	112.073	122.728	116.669	108.492		9	193.548
G22	108.449	104.874	109.056	111.326	108.919	108.506	105.346	107.865	111.272	109.66	108.497	106.258	106.935	111.096	110.713	108.079	107.635	105.801	110.169	111.5	108.829	108.781	105.528	108.48	111.292	109.475	108.64	106.635	107.067	111	110.539	108.449		6	129.032
G23																																		0	0
G24																																		0	0
H01	117.152	110.225	109.343	117.124	113.183	109.306	114.596	116.528	109.935	111.053	118.216	111.278	109.621	116.685	114.059	109.219	114.129	116.787	110.154	111.652	117.986	111.02	109.874	117.831	113.051	109.458	115.75	114.969	109.565	113.115	117.025	110.334		9	193.548
H02	134.868	135.11	132.787	131.301	135.228	135.399	130.427	134.185	135.315	133.542	130.649	134.89	135.66	131.244	134	135.556	134.562	130.955	135.051	135.444	131.152	133.826	135.657	133.528	130.534	135.612	136.067	130.694	134.051	135.368	133.208	131.093		9	193.548
H03	168.652	163.096	167.604	172.331	165.301	161.331	172.553	167.809	161.646	169.014	170.256	163.691	161.736	171.787	165.143	159.295	170.441	167.77	161.885	167.081	170.899	164.958	160.202	172.61	166.654	160.705	169.511	168.862	161.744	162.407	171.326	164.854		9	193.548
H04	101.154	99.0702	100.455	100.736	100.02	100.284	100.947	101.006	99.4073	101.053	100.952	100.177	100.185	101.157	101.115	99.5393	100.966	101.011	100.503	100.205	101.031	101.031	99.8258	100.961	101.059	100.784	100.205	101.104	101.382	99.7416	101.028	101.154		7	150.538
H05																																		0	0
H06	115.131	116.037	117.051	111.915	112.712	115.696	117.445	108.069	115.603	116.899	114.075	110.363	115.837	117.243	109.043	114.944	116.685	115.408	109.155	116.059	117.373	109.955	114.256	116.485	115.819	109.011	116.131	117.656	110.165	115.197	117.021	115.131		9	193.548
H07	180.093	190.68	193.632	182.626	183.691	194.638	187.75	180.91	189.511	193.197	181.986	183.885	193.798	186.522	180.402	190.562	191.649	181.056	185.497	193.803	185.447	181.048	191.66	190.093	180.854	187.806	194.362	182.531	183.784	193.36	185.256	180.093		9	193.548
H08	101.469	100.385	101.323	101.129	100.756	100.61	101.36	101.197	100.64	101.494	101.458	101.121	100.896	101.885	101.466	100.831	101.621	101.427	101.124	100.885	101.612	101.604	100.871	101.834	101.66	100.921	101.379	101.758	101.258	100.801	101.963	101.469		9	193.548
H09	113.719	113.902	117.042	114.424	113.379	115.921	115.632	114.287	113.938	117.413	114.77	114.118	117.039	115.067	114.062	114.615	116.514	115.025	113.823	117.053	115.003	114.466	116.722	114.902	114.205	114.694	116.247	114.242	114.073	117.522	114.34	113.719		9	193.548
H10																																		0	0
H11	123.817	133.795	150.219	133.199	124.725	144.551	145.149	123.812	130.216	149	134.351	124.028	142.764	146.444	123.882	130.222	149.57	135.458	124.135	143.256	145.093	123.919	131.112	145.958	132.298	124.32	144.382	141.823	123.66	134.225	147.66	128.135		9	193.548
H12	102.846	121.831	104.657	102.374	118.039	109.39	102.601	111.596	115.654	102.75	106.065	120.334	103.326	103.135	122.073	105.663	102.904	118.292	108.604	102.722	114.138	113.003	102.837	108.837	117.899	103.039	105.183	120.626	103.98	103.166	121.067	104.48		10	215.054
H13	118.778	115.081	119.169	118.256	110.913	119.753	118.871	109.933	119.935	118.817	111.23	118.77	118.941	112.879	117.18	119.14	115.424	113.93	119.129	117.596	111.612	119.222	118.292	110.278	119.899	118.486	110.621	119.758	118.573	110.556	119.126	118.778		10	215.054
H14	161.149	178.365	203.014	161.528	162.126	200.784	179.711	156.618	181.163	198.713	159.039	165.32	203.581	172.66	157	188.463	192.986	157.104	171.264	204.081	163.014	160.39	197.669	179.989	156.351	182.933	196.059	157.711	168.343	203.697	164.888	161.149		9	193.548
H15	115.16	108.764	113.132	114.067	113.197	109.185	115.112	115.191	109.424	113.244	114.893	113.921	109.216	115.492	115.14	109.48	112.871	114.556	113.416	109.694	115.376	115.278	109.205	113.756	114.654	112.812	110.452	115.722	114.902	108.91	114.837	115.16		8	172.043
H16	110.008	97.7247	97.2303	110.666	102.691	97.5393	102.848	110.197	97.8567	97.6348	112.135	101.52	97.8708	105.205	108.323	98	98.7079	112.761	100.09	97.9494	106.5	107.362	98.0506	99.7022	112.626	98.8961	97.9298	109.115	103.916	98	102.371	110.008		8	172.043
H17	100.096	101.699	99.514	104.079	105.478	100.736	100.197	105.424	104.525	100.303	101.86	106.531	103.096	100.056	103.846	105.787	101.351	100.733	105.871	104.36	100.258	102.43	106.309	102.458	100.138	104.949	105.174	100.792	101.556	106.317	103.129	100.096		9	193.548
H18	125.885	109.913	120.876	124.475	112.112	109.882	119.806	125.716	112.761	109.534	119.236	125.927	113.292	109.191	118.382	125.548	113.463	109.275	117.747	126.006	113.699	109.576	117.801	126.374	113.618	109.253	117.343	125.211	113.011	109.205	117.253	125.885		7	150.538
H19	212.944	199.494	213.438	217.545	213.124	199.107	217.152	217.823	204.115	203.966	214.494	215.654	198.205	211.407	215.955	210.407	200.522	215.907	220.037	201.183	209.876	215.39	213.469	198.961	215.202	217.691	201.531	204.73	213.11	214.362	197.871	212.944		8	172.043
H20	105.573	104.823	105.865	105.933	105.784	105.23	103.843	104.663	104.612	105.542	106	106.18	106.256	106.087	104.666	104.528	104.573	105.413	105.744	106.154	104.132	104.728	104.551	105.837	106.022	106.211	104.663	104.646	104.677	105.242	105.969	105.573		7	150.538
H21																																		0	0
H22	102.963	105.978	105.865	102.89	102.652	103.604	106.837	105.447	102.522	102.966	104.213	107.199	104.52	102.598	102.888	105.079	106.997	104.084	102.596	102.927	105.475	106.787	103.61	102.761	103.424	106.194	106.52	103.39	102.685	103.84	107.073	105.146		7	150.538
H23																																		0	0
H24																																		0	0
I01	111.362	113.278	116.121	108.261	107.576	115.77	114.596	106.219	111.149	115.64	111.697	106.264	114.601	115.728	107.295	110.09	116.121	112.567	106.351	114.652	116.037	107.615	109.893	116.096	112.688	106.25	114.632	116.129	107.331	110.699	115.896	111.362		9	193.548
I02																																		0	0
I03	105.461	101.753	101.716	105.885	103.157	101.646	103.542	106.02	102.281	102.087	106.374	103.539	102.081	104.166	105.857	102.244	102.629	107.059	102.963	102.11	105.483	104.862	102.419	103.23	106.73	102.61	102.233	106.772	103.778	102.191	104.685	105.413		8	172.043
I04	106.32	106.433	110.129	112.287	111.674	105.941	111.857	111.983	110.716	106.43	112.287	112.357	109.076	108.126	112.725	112.034	107.419	110.048	112.399	111.596	106.076	111.82	112.396	110.851	106.812	112.626	112.298	108.228	109.037	112.638	111.963	106.32		8	172.043
I05	127.781	125.154	122.14	126.388	131.14	122.758	122.573	130.666	126.775	122.419	124.756	131.469	123.486	122.362	129.933	127.669	122.169	124.466	131.452	123.253	122.64	130.593	127.011	122.52	126.256	131.402	122.823	122.632	130.817	124.82	122.16	127.781		8	172.043
I06	105.233	112.913	106.135	104.702	113.649	107.565	104.581	112.008	109.309	104.803	109.921	111.129	105.253	107.331	112.831	106.045	105.463	114.36	107.076	104.916	113.441	107.688	104.722	112.525	108.638	104.708	111.812	110.11	104.958	110.219	110.581	105.233		10	215.054
I07	102.528	98.1152	101.022	101.921	98.8399	98.7247	102.39	101.275	98.5674	100.121	102.433	99.8483	98.5365	101.781	101.817	98.8905	99.4888	102.497	100.649	98.9354	100.882	102.287	99.2416	99.0253	102.584	101.042	99.1152	100.739	102.615	99.7865	98.9326	102.528		8	172.043
I08	113.919	107.654	116.017	112.573	107.899	109.037	116.357	110.989	107.559	111.573	115.343	109.449	107.388	114.486	113.525	108.315	108.525	116.166	111.346	107.66	112.062	115.537	109.427	107.952	114.812	112.933	108.315	109.952	116.567	110.435	107.958	113.919		8	172.043
I09	107.067	109.098	112.396	107.691	108.312	113.003	108.705	107.475	113.604	109.61	106.73	112.666	109.941	106.935	113.031	110.902	106.289	113.11	110.983	106.309	112.823	111.149	106.34	113.247	111.233	106.424	112.638	111.61	106.312	112.52	111.407	106.323		10	215.054
I10	113.205	107.149	113.337	117.289	108.185	111.093	118.065	110.486	108.691	117.669	113.197	107.716	115.52	116.067	107.719	112.862	118.183	108.983	110.683	118.393	111.174	109.084	117.593	112.154	108.202	116.242	113.803	107.789	114.798	116.056	107.916	113.205		9	193.548
I11	114.91	114.829	109.351	107.826	113.421	112.07	107.817	110.163	115.112	108.742	108.351	115.07	110.567	108.065	111.994	113.067	108.559	110.303	115.073	109.008	108.817	115.699	110.239	108.497	113.733	111.874	108	111.441	113.688	108.242	109.317	114.91		8	172.043
I12																																		0	0
I13	106.705	106.489	107.017	107.267	106.84	106.382	107.801	106.91	106.39	107.674	107.393	107.295	106.93	107.874	107.093	106.59	107.882	107.197	106.73	107.778	107.197	107.219	106.978	107.756	107.065	106.638	107.761	107.017	106.629	107.629	106.947	107.014		10	215.054
I14	113.697	113.93	112.562	113.205	114.374	115.045	111.851	113.952	114.803	113.963	112.573	114.475	115.084	112.716	113.874	114.626	114.888	112.022	113.986	114.713	112.955	113.051	114.354	114.902	112.14	114.025	114.548	113.534	112.896	114.652	114.938	112.343		9	193.548
I15	110.629	110.014	108.947	105.466	107.177	111.278	106.463	105.719	112.09	107.893	105.75	109.393	110.028	106.171	106.958	111.778	106.947	105.447	111.691	107.893	105.792	109.624	109.118	105.947	107.753	111.098	106.258	105.486	111.806	107.413	105.671	110.629		8	172.043
I16	128.826	130.997	133.68	131.992	129.719	131.402	134.087	128.593	131.612	134.194	132.185	130.329	131.531	134.75	128.809	131.365	134.43	130.32	130.792	132.121	133.211	129.815	132.298	134.885	128.801	131.295	133.261	131.362	129.938	131.638	133.815	128.826		9	193.548
I17	178.57	166.952	166.278	191.702	172.382	165.27	180.081	182.154	166.135	165.927	190.871	171.399	164.66	180.244	181.435	165.854	166.876	189.857	169.253	164.34	183.82	176.685	165.587	173.798	185.736	166.084	164.806	188.053	170.556	164.087	180.803	178.57		9	193.548
I18	123.084	147.312	132.079	122.506	132.25	146.846	123.447	123.247	146.427	132.621	122.174	132.216	146.011	123.567	123.211	145.795	131.876	122.27	134.205	142.91	123.098	124.037	148.921	127.919	122.899	141.242	136.053	122.402	128.236	147.744	124.16	123.084		9	193.548
I19	118.829	119.66	130.014	135.739	131.239	121.626	118.522	128.736	136.82	129.871	124.694	117.138	127.107	136.129	129.27	126.829	116.643	126.267	135.82	129.152	129.258	116.289	125.157	135.331	130.933	131.348	116.542	124.211	133.643	133.18	132.008	117.64		8	172.043
I20	98.6713	99.5983	97.7949	99.2921	99.9663	99.0702	98.2163	100.093	100.567	98.4691	99.3118	100.329	99.8427	98.4185	99.9129	100.433	99.2219	98.8006	100.261	100.57	98.6292	99.8652	100.326	99.6236	98.8315	100.205	100.876	98.6882	99.5084	100.817	100.132	98.6713		9	193.548
I21	103.326	101.986	102.433	102.963	103.067	103.037	102.25	102.829	102.919	103.475	103.216	102.683	102.492	102.935	103.354	103.32	103.053	102.371	103.003	103.121	103.371	103.419	102.528	102.756	103.163	103.511	103.177	102.798	102.716	103.174	103.528	103.326		6	129.032
I22	130.834	134.716	133.677	128.017	134.042	133	132.357	129.924	134.365	133.626	127.876	134.458	132.75	131.787	129.91	133.542	133.267	127.539	134.216	133.152	129.531	131.559	132.722	132.787	128.067	134.233	133.087	128.014	133.758	132.497	131.143	130.834		9	193.548
I23																																		0	0
I24																																		0	0
J01	111.803	112.559	113.441	110.331	108.045	114.152	112.388	108.154	111.163	113.77	111.233	107.211	113.876	112.688	109.435	109.848	113.876	111.975	107.674	113.421	113.236	109.947	109.725	113.919	112.011	107.699	113.028	113.003	110.278	109.101	114.222	111.803		9	193.548
J02	105.699	106.438	100.261	104.323	106.848	103.978	101.413	104.98	106.989	100.82	103.719	106.483	105.143	101.368	105.576	107.522	101.815	103.331	106.801	105.846	101.042	104.941	107.16	101.975	103.202	106.581	105.208	101.528	105.508	107.48	101.573	103.893		9	193.548
J03	136.096	132.09	137.065	119.747	121.899	134.871	132.846	119.34	127.183	136.801	126.112	120.733	131.528	136.267	119.197	123.452	136.91	130.89	119.506	128.197	136.851	123.632	121.514	134.331	133.225	119.157	125.986	136.115	125.713	120.671	131.461	136.096		8	172.043
J04	104.705	103.848	104.596	104.848	103.93	104.744	105.017	104.525	104.553	104.848	105.135	104.093	104.963	105.278	104.551	104.663	105.374	104.907	104.452	105.312	105.219	104.278	105.031	105.292	104.531	104.958	105.357	104.652	104.534	105.202	105.199	104.486		9	193.548
J05	114.02	106.593	120.191	134.573	109.598	107.624	128.124	128.452	107.725	111.154	136.295	116.438	107.298	121.719	134.256	109.427	107.89	130.5	125.607	107.719	112.303	137.112	115.556	107.374	120.997	133.857	109.261	108.132	132.823	122.584	107.654	114.02		8	172.043
J06	107.298	109.545	106.848	111.081	111.688	108.267	108.298	111.728	111.059	106.702	110.612	111.893	110.213	107.337	111.334	111.427	107.691	108.91	111.986	110.826	106.59	110.961	111.764	109.289	107.846	111.376	111.68	107.16	109.767	111.753	109.941	107.298		9	193.548
J07	116.834	110.579	118.171	112.39	107.039	114.89	118.017	108.508	108.907	118.081	114.503	107.272	113.702	119.079	109.638	107.621	117.23	116.362	107.43	111.632	118.413	111.489	107.857	116.789	116.907	107.705	111.758	118.492	111.84	107.705	116.834	116.834		8	172.043
J08																																		0	0
J09	135.003	140.871	146.798	134.978	134.997	149.643	138.598	134.955	137.52	150.34	134.801	135.374	145.896	140.444	134.669	136.596	150.41	134.983	134.399	144.346	142.64	134.784	135.761	150.607	134.744	134.983	143.795	142	134.66	135.747	150.253	135.003		9	193.548
J10	122.329	122.07	123.559	133.011	122.708	122.382	131.059	125.584	122.548	126.736	130.138	122.511	122.921	132.719	122.82	122.39	130.43	125.183	122.455	127.025	129.244	122.163	123.551	131.879	122.699	122.61	131.784	124.003	122.107	129.267	126.43	122.329		9	193.548
J11	107.893	104.216	111.885	113.435	104.725	107.059	115.059	106.213	105.017	115.781	108.882	104.635	113.514	112.124	104.685	109.947	114.385	105.492	106.534	116.615	107.213	104.91	115.466	109.525	104.494	114.553	112.039	104.857	110.469	114.334	104.941	107.893		9	193.548
J12																																		0	0
J13	109.848	109.871	108.52	111.534	112.233	108.624	109.935	112.228	111.365	107.848	111.149	112.5	109.646	109.062	112.017	112.239	108.034	110.629	112.118	110.632	108.421	111.452	112.309	108.685	109.84	111.961	110.694	108.295	111.067	112.087	108.817	109.848		9	193.548
J14	106.635	104.711	117.444	114.888	104.334	107.961	122.688	106.64	105.48	119.969	112.205	104.966	111.671	119.419	105.469	106.183	122.211	109.242	105.135	114.876	117.014	104.882	107.778	121.972	106.792	105.5	119.921	112.171	104.879	112.831	118.379	105.253		9	193.548
J15	107.101	102.666	108.278	109.348	103.494	106.171	110.039	105.469	104.042	110.073	107.59	103.421	111.188	110.587	103.89	106.736	110.121	104.916	105.031	110.36	106.938	103.747	109.798	108.48	103.587	108.222	109.435	104.022	106.711	110.048	104.711	105.458		9	193.548
J16	120.478	114.652	111.211	115.458	117.062	110.677	114.68	118.654	110.556	114.157	119.728	110.045	113.854	120.045	109.902	113.421	120.612	109.958	113.306	120.739	109.702	112.963	120.865	110.23	112.989	120.267	109.924	112.733	120.312	110.427	112.587	120.478		9	193.548
J17																																		0	0
J18	117.121	117.576	117.177	116.882	117.955	117.511	116.758	117.876	117.775	116.871	117.904	117.831	116.778	117.921	117.817	116.843	117.89	118.039	117.27	117.615	117.969	117.039	117.371	118.23	117.315	117.067	118.067	117.677	117.393	118.177	117.317	117.121		10	215.054
J19	109.545	102.104	100.34	106.947	113.101	101.772	100.787	109.511	112.275	100.958	100.868	111.553	110.618	100.812	101.228	113.216	108.275	100.711	102.228	114.736	105.961	100.75	105.483	114.719	103.101	100.75	108.657	112.803	101.329	101.154	111.815	109.545		8	172.043
J20																																		0	0
J21																																		0	0
J22																																		0	0
J23																																		0	0
J24																																		0	0
K01	140.514	134.719	136.927	140.548	136.199	135.219	138.126	139.264	134.868	136.402	140.525	136.823	135.045	137.975	140.188	135.508	136.09	140.239	137.41	135.163	138.132	139.551	134.663	136.666	140.669	136.989	134.812	138.354	139.5	134.559	136.368	140.514		8	172.043
K02	129.666	141.329	132.452	129.289	135.927	139.657	129.787	130.208	140.694	134.795	129.171	133.416	140.874	130.039	129.177	139.907	135.253	129.034	133.73	141.362	130.388	129.702	140.416	134.132	129.39	135.719	139.289	129.77	130.722	142.815	132.051	129.666		9	193.548
K03	116.565	111.129	111.045	120.452	113.969	111.385	113.784	120.264	111.708	111.174	118.812	115.77	111.489	112.713	120.826	112.463	111.43	118.264	116.646	111.475	111.933	121.444	112.758	111.5	117.132	117.624	111.61	111.587	121.354	113	111.32	116.565		8	172.043
K04																																		0	0
K05	145.362	137.242	134.893	139.579	144.421	135.374	135.556	143.003	140.775	135.014	137.225	144.947	136.183	134.581	140.64	142.756	134.902	136.913	144.534	137.494	134.742	139.52	143.469	135.115	135.829	143.857	138.904	135.197	138.531	143.829	135.41	135.284		8	172.043
K06	122.742	114.037	122.416	115.604	107.975	121.691	121.323	103.511	121.289	123.834	105.663	117.469	122.632	110.346	113.275	121.699	114.677	109.051	121.893	118.152	106.112	121.489	121.739	103.559	121.256	123.194	105.635	118.166	122.854	109.126	115.258	122.742		9	193.548
K07	99.3989	100.006	98.9101	100.478	102.298	99.5365	99.2921	102.048	101.407	99.2584	99.5393	103.317	100.323	99.1657	101.222	102.559	99.7275	99.2781	102.77	101.008	99.4691	100.466	103.247	99.927	99.4719	102.329	101.573	99.618	99.9972	103.382	100.062	99.3989		9	193.548
K08	110.919	104.185	103.733	107.587	109.48	104.129	103.916	109	108.691	104.233	104.079	110.317	107.475	103.958	104.823	111.118	105.129	104.062	106.542	110.598	104.483	104.213	109.404	108.466	104.272	104.59	111.087	106.017	104.32	106.154	111.309	104.486		8	172.043
K09	100.919	105.09	97.882	99.7725	106.132	98.2556	98.8905	106.795	99.3371	98.2135	106.216	100.39	97.9494	104.885	102.087	97.986	103.638	103.36	98.1095	102.034	104.963	98.3315	100.424	106.73	98.4972	99.6517	106.879	99.0084	99.0562	106.947	99.6095	98.4719		10	215.054
K10	111.357	110.385	110.396	111.205	111.115	110.326	110.795	111.374	110.427	110.452	111.16	111.202	110.986	111.522	111.197	110.225	110.843	111.416	110.846	110.722	111.343	111.073	110.545	111.16	111.261	110.587	110.581	111.596	110.739	110.478	111.146	111.065		9	193.548
K11	108.618	108.952	112.719	110.812	108.073	111.587	113.202	108.511	109.626	112.888	110.75	108.34	112.213	112.376	108.101	110.604	113.197	109.784	109.003	112.61	111.666	108.076	111.382	113.07	108.584	109.635	112.86	110.801	108.803	111.992	112.112	108.228		9	193.548
K12	103.346	107.621	109.632	103.728	107.542	112.104	104.194	105.91	111.067	104.517	105.27	111.643	105.112	104.337	111.66	106.008	104.093	111.525	106.497	104.188	110.983	107.135	104.278	110.177	108.281	104.135	109.368	108.556	104.174	108.978	109.006	104.053		10	215.054
K13	122.469	122.781	119.09	125.489	123.826	117.295	126.59	131.306	117.404	125.5	125.815	119.84	122.188	126.132	122.441	119.955	126.306	123.537	118.522	126.14	124.124	117.427	126.126	124.612	117.256	126.27	125.829	117.975	125.087	126.348	120.281	122.469		10	215.054
K14	100.581	100.216	106.466	101.615	99.3624	102.781	106.053	99.9129	100.643	106.846	102.014	99.6095	103.337	106.438	100.051	100.815	106.646	101.961	99.736	103.975	105.357	100.076	101.424	106.812	101.497	99.8933	105.365	104.037	99.9747	102.183	106.674	100.581		9	193.548
K15	120.329	115.121	101.764	109.059	124.205	105.166	102.051	117.654	117.146	102.348	106.346	124.837	106.764	101.941	115.792	118.716	102.41	105.14	123.885	108.295	102.065	116.284	120.059	102.25	106.621	124.739	106.008	102.199	117.399	117.604	102.317	108.565		8	172.043
K16	107.994	105.213	100.475	104.09	108.837	100.666	101.084	110.565	102.66	100.829	107.522	106.306	100.831	104.02	109.795	101.112	101.253	110.758	102.497	100.896	109.053	104.949	100.744	106.126	108.107	100.989	103.312	110.458	101.205	101.59	110.73	102.256		9	193.548
K17																																		0	0
K18	136.059	129.48	135.593	140.393	128.52	137.171	138.871	131.272	136.084	136.713	135.449	133.118	136.205	139.18	129.539	135.935	139.329	129.236	136.913	143.455	133.138	136.68	138.037	133.573	134.48	136.188	137.233	131.851	135.612	139.565	129.629	136.059		9	193.548
K19	116.278	122.121	120.958	115.129	113.233	122.438	119.705	114.315	114.649	123.112	120.163	113.433	116.169	122.815	118.862	112.697	118.39	122.989	118.657	111.522	120.039	122.379	117.713	111.615	121.666	122.351	115.284	113.753	123.006	120.317	114.135	116.278		8	172.043
K20	110.166	105.537	103.497	106.975	110.101	104.705	103.556	109.629	108.315	104.132	105.371	111.124	105.994	104.039	107.933	109.834	104.517	104.379	111.028	107.421	104.129	106.528	110.646	105.371	104.101	109.607	108.685	104.166	105.27	111.256	106.315	104.126		8	172.043
K21	105.612	104.326	103.61	104.742	105.986	106.702	106.899	106.983	107.101	106.938	106.435	104.899	104.034	105.379	106.452	106.98	107.006	106.927	107.037	107.037	106.806	105.272	104.534	104.789	106.219	106.73	106.975	107.065	107.112	106.994	107.059	105.612		4	86.0215
K22	105.781	105.011	103.843	103.975	105.882	105.348	104.587	105.194	104.059	104.699	106.458	105.789	104.739	105.789	104.525	105.121	106.992	106.135	105.331	106.146	104.59	105.64	106.927	105.893	105.75	106.354	104.789	106.556	106.907	105.646	106.199	105.781		10	215.054
K23																																		0	0
K24																																		0	0
L01	106.236	107.174	107.149	105.963	106.604	107.076	107.126	106.126	106.52	107.365	107.138	106.146	106.573	107.885	106.904	106.183	106.829	107.868	106.919	106.317	106.812	108.379	106.5	106.615	106.576	108.256	106.506	106.478	106.66	107.93	106.559	106.787		9	193.548
L02	102.91	104.736	101.553	103.278	108.421	102.576	102.037	106.772	105.854	101.989	103.051	108.75	103.194	102.205	106.548	106.747	102.253	103.132	108.722	103.334	102.256	105.77	107.376	102.469	102.902	108.989	103.685	102.323	105.573	107.652	102.309	102.91		9	193.548
L03	104.913	101.846	101.067	103.132	104.309	101.472	101.435	105.183	102.537	101.43	103.124	104.77	101.809	101.663	105.326	102.534	101.48	103.618	104.435	101.888	101.84	105.705	102.25	101.565	104.118	104.067	101.795	102.61	105.205	101.865	101.528	104.913		8	172.043
L04	114.374	109.983	115.865	113.556	107.438	112.924	115.663	113.135	107.242	114.438	115.247	110.713	109.242	115.992	114.671	107.969	112.475	116.104	113.11	107.472	114.067	115.185	110.837	109.149	116.292	114.848	108.264	111.767	116.14	112.896	107.419	114.374		8	172.043
L05	99.0618	101.82	97.6966	97.9719	102.935	98.5758	97.8933	102.081	99.823	97.9157	100.219	102.003	98.2051	98.7978	102.862	98.3062	97.9747	103.258	98.7725	97.8848	101.713	100.323	98.2275	100.346	101.427	98.2079	99.2837	102.916	98.4017	98.323	103.27	98.7781		10	215.054
L06	105.784	105.84	102.346	103.812	105.458	104.857	102.407	105.301	106.008	102.702	104.202	105.826	104.492	102.854	105.455	105.857	102.343	104.708	105.983	104.039	103.419	105.654	105.758	102.576	105.183	106.371	103.003	104.194	105.944	104.772	103.07	105.784		9	193.548
L07	113.41	117.843	100.86	107.694	121.587	102.419	103.014	122.649	107.177	100.539	117.065	114.115	100.733	110.652	119.596	101.629	106.486	122.48	103.744	103.236	121.407	107.025	101.466	120.455	110.43	101.096	116.683	114.691	101.031	112.438	118.135	101.323		10	215.054
L08	109.553	126.513	109.883	109.239	115.827	121.325	109.203	109.239	123.467	113.959	109.269	110.096	126.015	109.772	109.584	118.614	118.863	109.401	109.675	126.234	110.832	109.518	116.208	120.599	109.528	109.574	125.513	111.041	109.437	116.33	119.716	109.457		9	193.548
L09																																		0	0
L10	104	103.565	102.545	102.803	104.93	102.694	102.657	104.857	103.447	102.904	104.233	104.23	103.059	103.157	105.079	103.183	103.056	105.146	103.57	103.014	104.767	103.935	103.014	104.225	104.733	103.365	103.247	105.256	103.239	103.244	105.267	103.256		9	193.548
L11	110.913	110.801	112.065	112.163	110.542	112.643	113.739	111.424	111.612	111.907	111.41	111.14	112.059	111.424	110.596	112.284	111.528	111.138	111.767	112.407	112.862	110.992	112.079	111.722	110.376	112.211	111.388	110.958	111.781	111.907	111.447	111.326		9	193.548
L12	110.719	110.199	110.051	111.135	110.753	110.348	110.511	110.879	110.326	110.295	111.037	110.961	110.295	110.778	111.011	110.41	110.576	110.916	110.626	110.604	111.202	110.772	110.126	110.89	110.699	110.388	110.553	111.045	110.559	110.449	111.407	110.719		9	193.548
L13																																		0	0
L14	146.208	150.149	147.368	142.388	148.831	147.584	146.236	145.764	147.997	146.354	143.011	150.368	146.84	142.295	150.258	147.14	143.073	148.59	148.022	144.284	145.882	147.449	145.93	143.062	149.326	146.775	141.632	149.775	146.514	141.82	149.191	146.208		10	215.054
L15	106.16	103.896	106.309	102.25	102.435	107.365	103.225	102.478	106.197	104.562	102.461	104.632	106.362	102.654	103.166	107.48	102.812	102.671	107.511	103.267	102.388	107.008	103.961	102.671	106.278	104.514	102.522	105.472	105.376	102.573	104.472	106.16		9	193.548
L16	104.003	98.8595	105.556	98.8595	97.9298	105.129	100.694	97.8848	103.447	102.466	98.1405	102	104.101	98.3006	100.626	105.191	98.7388	99.2275	105.492	99.1713	98.5534	106.843	100.84	98.2416	104.191	102.323	98.5	102.927	103.247	98.3567	102	104.003		9	193.548
L17																																		0	0
L18	110.596	104.548	114.154	114.699	104.683	110.413	116.913	107.961	106.888	116.11	111.871	104.806	113.317	114.295	104.764	110.205	115.966	107.326	107.343	115.713	110.537	105.393	114.539	113.43	104.669	112.32	115.629	105.874	109.413	115.837	108.056	107.093		9	193.548
L19	110.374	110.25	107.171	105.461	109.025	110.143	108.756	105.253	108.986	110.351	110.121	106.098	107.584	110.093	110.478	106.539	106.427	109.503	110.357	107.975	105.624	109.233	110.629	109.702	105.528	108.677	110.713	110.497	105.761	107.261	109.781	110.374		6	129.032
L20	142.972	136.621	128.716	140.433	139.994	129.455	135.59	143.267	131.461	132.792	142.82	134.596	130.031	141.385	137.191	128.66	140.733	140.711	129.003	135.992	141.66	130.562	133.447	141.772	132.43	131.77	142.612	134.416	130.008	141.938	136.666	129.045		9	193.548
L21	122.312	126.048	128.087	126.303	118.573	117.742	112.247	110.334	121.317	123.048	116.708	118.208	113.16	110.402	120.48	120.865	115.972	118.508	114.003	110.348	119.267	118.048	117.228	119.475	126.225	128.303	125.169	117.635	117.388	111.539	111.562	122.312		7	150.538
L22	107.056	112.66	109.947	108.39	106.517	104.708	108.284	113.056	109.438	108.062	106.84	104.713	110.076	112.823	110.253	108.107	106.135	105.281	111.958	112.798	110.343	107.823	103.899	108.57	112.183	112.907	114.528	112.829	107.177	112.438	107.949	107.056		6	129.032
L23																																		0	0
L24																																		0	0
M01	113.225	113.413	111.525	111.624	113.483	112.508	111.587	112.812	113.14	111.601	112.185	113.435	112.098	111.86	113.843	112.671	111.593	113.031	113.354	111.399	112.199	113.716	111.812	111.868	113.834	112.376	111.795	113.542	112.461	111.626	112.893	113.225		9	193.548
M02																																		0	0
M03	105.244	106.295	107.051	109.506	105.702	106.348	110.323	106.003	106.475	107.441	109.846	106.051	106.449	110.424	105.904	106.806	108.177	109.025	106.494	106.947	110.874	105.652	106.736	110.216	106.927	106.874	107.553	109.952	106.23	106.677	110.725	106.09		9	193.548
M04	97.6264	98.9972	97.2303	97.1489	98.9073	98.7921	97.3483	97.8146	99.7191	98.0506	97.5534	98.882	99.3287	97.6461	97.8343	99.7247	98.6433	97.6236	98.5787	99.4831	97.6826	97.8315	99.8399	98.5253	97.4298	98.6742	99.7809	97.8343	97.7669	99.6264	98.9213	97.6292		9	193.548
M05	124.323	120.716	126.803	117.472	116.52	128.879	120.261	116.365	124.629	124.708	116.615	119.654	128.326	118.298	116.514	128.573	120.719	116.337	125.292	124.421	116.702	121.23	126.924	117.376	117.449	128.758	119.534	116.388	126.837	121.545	116.295	124.323		9	193.548
M06	100.357	108.149	107.059	100.795	106.708	108.154	101.534	104.84	109.281	102.376	102.264	110.567	104.022	101.096	110.48	105.183	100.82	109.287	106.548	101.101	107.334	108.073	101.545	105.815	109.124	102.185	104.188	110.202	103.07	102.393	110.997	103.949		10	215.054
M07	135.761	139.646	135.972	127.624	140.615	138.402	127.295	138.514	138.618	130.792	133.23	138.329	134.163	129.576	139.483	135.685	127.629	140.716	137.07	126.385	139.169	138.492	128.68	136.348	138.581	131.126	134.081	138.944	133.511	131.329	139.694	135.761		10	215.054
M08																																		0	0
M09	133.188	134.879	113.705	128.292	138.882	114.309	123.41	136.601	122.006	118.882	133.736	129.062	115.531	131.466	134.994	114.008	128.466	138.815	114.011	123.376	136.919	121.348	119.396	133.93	127.486	116.787	132.511	132.073	114.888	130.242	135.503	113.84		10	215.054
M10	102.478	105.011	108.933	104.272	102.831	107.393	107.427	102.73	104.795	108.91	104.514	102.924	107.787	108.121	102.952	104.902	109.062	104.683	103.07	108.213	107.77	102.966	105.784	109.118	104.278	103.413	108.73	106.941	102.919	106.486	108.989	103.921		9	193.548
M11	114.61	112.354	105.169	111.784	115.716	106.07	109.514	115.093	112.031	106.042	112.885	115.871	105.93	110.087	115.205	110.331	106.812	113.025	115.506	105.289	111.112	115.626	109.427	107.632	113.657	114.177	105.351	111.711	115.629	107.747	108.899	114.61		8	172.043
M12	111.093	108.503	106.691	110.868	110.702	106.91	108.758	110.497	109.166	106.986	110.963	110.798	107.053	109.228	110.868	109.152	107.528	110.86	110.747	106.983	109.32	110.871	108.618	107.837	111.191	110.309	107.006	109.907	110.854	108.452	108.413	111.093		8	172.043
M13																																		0	0
M14																																		0	0
M15	106.831	109.792	118.787	108.559	108.966	114.879	114.716	108.062	111.492	116.972	107.812	110.68	119.607	107.817	109.626	117.75	111.399	108.75	114.379	115.874	108.096	111.657	117.542	107.809	110.581	118.646	107.553	109.963	118.256	108.994	108.902	115.68		9	193.548
M16	96.6264	99.1124	102.792	98.1742	97.1461	100.11	102.362	97.7584	97.2781	101.382	101.924	97.5112	97.6095	102.329	101.258	97.4157	97.9522	103.177	100.154	97.4438	98.9157	103.506	99.0393	97.6095	99.9354	103.067	98.2022	97.5871	101.573	102.16	97.8905	97.9522		8	172.043
M17	129.584	131.963	128.253	128.23	133.126	128.57	128.278	129.941	131.573	128.528	129.188	132.329	128.09	128.219	133.051	128.671	128.034	131.742	129.393	128.003	129.225	132.489	127.528	128.758	132.267	128.053	128.607	133.017	128.219	128.034	132.056	129.584		10	215.054
M18	112.317	109.674	109.354	111.112	112.031	109.652	110.197	111.792	111.697	109.337	110.649	112.093	110.604	109.812	111.067	112.511	109.89	109.93	111.463	111.935	109.331	110.421	112.138	111.287	109.854	110.91	112.393	110.34	109.916	111.337	112.416	110.149		8	172.043
M19																																		0	0
M20																																		0	0
M21	168.556	153.452	148.716	152.301	169.871	154.056	149.042	151.506	169.18	155.191	148.888	151.166	169.171	155.68	149.003	150.663	169.177	156.691	148.919	149.921	168.376	157.07	148.829	149.742	167.958	156.309	149.093	150.272	169.143	155.697	149.048	150.857		7	150.538
M22	96.0702	95.8652	95.9607	96.3708	96.3371	96.1966	96.5337	96.486	96.3848	96.4719	96.6124	96.6966	96.5843	96.7022	96.8315	96.6657	96.4831	96.7556	96.9438	96.8399	96.573	96.9635	96.882	96.6405	96.7669	96.9635	97.0787	96.7444	96.9944	97.0843	96.882	96.7444		8	172.043
M23																																		0	0
M24																																		0	0
N01																																		0	0
N02																																		0	0
N03	99.6601	100.553	101.803	100.16	100.497	102.07	100.567	100.424	102.048	101.104	100.216	101.545	101.587	100.416	101.396	102	100.399	101.514	102.045	100.354	101.065	102.149	100.475	100.966	102.191	100.522	100.669	102.486	100.789	100.848	102.48	100.848		10	215.054
N04	110.315	107.789	109.626	112.177	109.787	108.301	112.306	111.157	107.087	112.548	111.48	107.264	111.553	112.163	108.503	110.278	112.213	109.685	108.834	112.871	111.312	107.531	112.806	111.393	107.247	112.607	111.803	107.739	111.868	111.975	108.362	110.315		9	193.548
N05	110.862	102.121	112.657	122.354	104.287	103.68	123.728	110.938	102.823	112.685	123.618	104.899	103.197	124.02	112.584	102.694	113.654	120.82	103.854	105.185	124.365	109.065	102.86	117.455	118.084	103.475	107.857	124.115	106.921	102.534	121.447	114.413		9	193.548
N06	190.874	201.478	174.039	165.404	194.104	185.388	165.02	180.57	195.702	166.126	170.199	199.944	173.584	165.697	199.045	182.129	165.084	186.326	193.972	165.399	177.938	199.154	167.854	168.562	199.919	173.562	164.725	194.733	180.93	164.506	185.062	190.874		9	193.548
N07	118.017	113.739	107.441	118.455	116.764	109.761	113.374	117.77	114.438	107.053	118.343	116.812	110.174	112.772	117.365	114.483	107.461	117.952	116.138	110.076	113.744	117.677	114	107.904	119.253	116.014	109.326	114.986	116.978	112.624	109.68	118.017		8	172.043
N08	117.708	111.334	109.003	116.104	114.247	108.862	113.048	117.357	109.837	110.537	117.621	111.671	109.258	115.876	113.652	108.86	114.371	115.579	109.197	111.837	117.382	109.736	110.657	117.694	111.146	109.556	116.815	112.517	109.031	116.118	113.744	109.14		9	193.548
N09	104.149	99.9101	99.9157	104.921	101.562	99.9382	102.292	104.73	99.9916	100.247	105.205	102	100.006	102.843	104.362	100.244	100.57	105.744	101.43	100.222	104.028	103.306	100.191	101.913	105.601	100.919	100.343	104.871	102.444	100.452	102.632	104.548		8	172.043
N10	110.669	106.404	111.674	111.649	108.871	108.219	111.992	110.683	106.927	111.553	111.635	109.579	108.489	111.907	110.944	107.298	111.581	111.848	109.053	108.815	112.154	111.242	107.18	112	111.708	108.348	109.753	112.272	110.419	107.579	112.362	111.584		9	193.548
N11	99.7022	102.904	99.0787	102.728	103.551	100.57	101.455	103.579	101.772	99.8202	104.194	102.902	99.1011	104.02	103.466	99.7303	103.309	103.778	100.803	102.053	103.966	101.632	101.191	104.084	102.68	99.8118	104.413	103.326	99.1405	104.267	103.551	99.7022		10	215.054
N12	113.042	123.306	148.966	114.16	113.868	147.823	122.275	113.264	134.393	136.421	113.43	120.34	150.048	115.287	113.994	146.584	124.483	113.441	130.514	139.084	113.298	119.236	149.41	115.699	114.126	145.784	123.596	113.559	134.669	136.053	113.573	124.772		9	193.548
N13	108.183	110.938	110.202	106.486	110.081	112.079	105.961	109.419	111.191	109.441	107.402	110.691	112.284	106.275	109.719	111.646	108.966	107.427	110.829	111.851	106.301	109.787	111.584	108.365	107.66	111.098	111.837	106.433	109.93	112.233	107.337	108.483		9	193.548
N14	118.242	111.86	112.101	123.014	117.36	109.199	120.983	121.919	106.27	119.73	123.699	107.508	116.73	123.989	110.008	114.618	123.699	113.084	112.537	123.503	116.135	110.795	121.747	118.801	108.663	120.91	122.183	106.317	119.461	122.865	106.739	118.242		9	193.548
N15	114.59	108.163	110.303	114.267	110.691	108.846	113.705	112.671	108.646	112.419	114.756	108.643	110.742	115.772	109.671	109.907	114.831	111.725	108.649	113.98	113.882	108.382	113.098	114.014	108.365	111.587	115.59	108.733	110.36	114.621	109.787	109.23		9	193.548
N16	127.565	112.292	123	118.747	112.385	116.528	124.691	112.601	112.93	128.725	112.902	112.919	128.404	112.73	112.84	127.652	114.053	112.747	125.233	115.472	112.75	121.483	119.904	112.73	117.84	123.463	112.463	114.874	126.618	112.719	113.343	127.565		9	193.548
N17																																		0	0
N18																																		0	0
N19	130.972	130.073	140.177	139.553	131.017	130.25	140.39	140.129	131.07	130.177	139.666	140.514	131.798	130.239	139.837	139.59	131.129	130.421	141.09	139.803	131.331	130.534	139.989	138.767	130.812	130.376	140.68	138.713	130.854	130.444	141.202	137.958		8	172.043
N20																																		0	0
N21	122.098	116.295	111.747	118.034	120.632	112.396	114.199	123.11	114.07	112.185	121.919	117.289	111.969	118.084	120.612	112.402	114.079	123.303	113.694	111.851	122.831	115.75	112.02	120.764	118.739	112.163	117.463	120.806	112.334	114.247	122.463	113.438		9	193.548
N22	111.261	128.834	118.77	113.132	123.059	124.042	128.129	128.865	114.478	116.907	123.376	125.559	128.537	127.351	111.329	120.154	123.34	126.705	128.719	120.958	113.228	123.042	123.854	127.739	128.427	113.101	117.966	123.548	125.997	128.952	125.228	111.261		6	129.032
N23																																		0	0
N24																																		0	0
O01	104.486	101.646	104.421	102.542	100.831	104.32	103.517	100.447	103.542	103.994	101.292	102.935	104.267	101.997	102.025	104.461	102.691	101.475	104.694	103.596	100.806	104.48	103.767	100.725	104.169	104.149	101.02	103.812	104.191	101.452	103.632	104.486		9	193.548
O02	124.382	107.275	115.983	123.691	113.281	110.497	120.697	122.191	107.764	115.851	123.817	113.433	110.506	120.472	122.174	108.017	116.084	124.081	113.469	111.449	121.174	121.854	107.725	116.081	124.003	110.36	112.728	121.188	118.025	109.045	117.933	124.382		8	172.043
O03	104.893	103.744	104.593	100.708	103.233	104.385	102.163	102.75	104.562	104.093	101.683	104.177	104.885	101.25	103.739	104.657	102.079	102.989	104.242	103.427	101.966	104.289	104.289	101.449	103.975	104.815	101.48	103.739	104.809	102.081	103.258	104.893		8	172.043
O04																																		0	0
O05																																		0	0
O06	101.826	100.742	100.298	101.772	101.528	100.354	101.522	102.048	100.857	101.017	102.326	101.289	100.587	102.289	101.834	100.607	101.947	102.017	100.86	101.562	102.337	101.216	101.183	103.017	101.413	100.711	102.275	101.671	100.817	102.096	101.615	100.719		9	193.548
O07	110.211	116.885	112.244	109.851	113.941	115.329	110.747	110.081	117.146	113.081	110.258	113.73	116.163	110.902	110.16	117.573	113.174	110.256	114.149	115.691	110.871	110.882	117.261	112.388	110.315	114.885	115.098	110.843	110.669	117.343	112.545	110.211		9	193.548
O08																																		0	0
O09	140.896	135.618	141.733	137.924	134.399	140.494	139.997	134.337	138.183	141.315	136.031	136.275	141.888	137.129	135.118	141.028	138.084	134.368	140.177	140.23	134.346	138.264	141.143	135.014	137.185	141.638	135.989	135.534	141.494	137.174	135.039	140.896		9	193.548
O10	158.219	135.385	135.874	159.256	138.525	135.449	147.16	150.511	135.402	136	161.525	136.503	135.677	154.48	144.09	135.449	142.306	155.947	134.961	135.413	160.716	136.624	135.573	154.129	142.778	135.376	144.213	153.522	135.337	136.525	159.258	135.315		9	193.548
O11	123.416	127.253	124.621	123.455	125.874	125.801	123.059	124.93	126.624	123.396	123.913	127.646	123.626	123.287	127.764	123.553	123.174	127.213	124.402	123.292	126.427	125.213	123.393	125.61	125.427	123.376	124.997	126.281	123.39	124.444	126.742	123.329		10	215.054
O12	122.539	123.09	121.846	123.143	122.719	122.211	123.135	122.997	122.23	122.975	122.798	122.183	122.935	123.045	121.91	123.143	123.163	122.079	123.062	123.09	122.284	123.084	123.048	121.874	123.006	122.817	122.138	123.494	122.789	122.354	123.427	122.539		11	236.559
O13	108.194	108.233	108.739	108.778	107.781	108.826	108.77	107.921	108.702	108.879	108.812	108.118	108.916	108.843	107.815	109.076	108.955	108.646	108.354	108.772	108.809	107.787	109.242	108.907	108.177	108.559	108.955	108.711	108.152	109.037	109.11	108.194		9	193.548
O14	97.3315	105.424	99.7022	97.9972	102.503	103.163	98.3483	98.8792	107.037	98.6601	97.868	106.826	99.3034	98.3455	105.205	101.278	98.5253	101.537	104.624	98.6489	98.6713	107.23	98.9607	98.0815	107.57	99.6545	98.191	105.621	101.14	98.486	102.75	104.011		9	193.548
O15	101.902	102.584	100.834	101.076	103.138	101.16	100.983	103.36	101.438	101.205	103.247	102.208	101.351	102.82	102.545	101.331	102.281	102.978	101.478	101.736	103.646	101.424	101.531	103.531	101.772	101.292	103.525	101.677	101.309	103.357	102.048	101.326		10	215.054
O16	156.736	148.683	138.5	156.472	148.677	138.112	156.213	149.826	137.975	154.503	149.261	137.677	155.157	149.194	137.815	154.848	147.761	139.037	156.559	147.716	139.272	156.157	146.056	139.778	155.986	144.798	140.666	156.295	144.393	141.031	156.326	141.924		10	215.054
O17																																		0	0
O18	105.483	104.674	104.66	105.593	106.124	104.829	105.354	106.382	105.025	105.098	106.478	105.098	104.893	105.831	106.213	104.919	105.382	106.112	105.129	105.25	106.615	105.337	105.028	106.107	105.789	105.396	105.649	106.303	105.154	105.354	106.427	105.483		9	193.548
O19	102.402	101.368	102.048	100.486	102.02	101.525	101.798	101.098	101.992	101.868	101.239	101.893	101.994	102.197	101.034	102.5	101.865	102.053	101.213	102.281	102.087	101.48	102.14	101.975	102.424	100.882	102.301	102.028	101.916	101.635	102.287	102.402		11	236.559
O20																																		0	0
O21	101.343	101.261	101.463	99.4129	100.104	100.483	101.612	101.77	101.896	100.831	99.6011	100.677	101.287	101.837	102.09	101.862	99.7725	100.562	100.955	101.843	101.986	101.907	100.551	100.213	100.75	101.565	102.202	101.952	101.508	99.868	100.834	101.343		5	107.527
O22	98.6629	101.022	101.607	101.272	101.278	99.4101	100.77	102.118	101.112	101.98	99.6208	100.492	102.16	101.208	102.469	99.8343	100.301	102.199	101.41	102.685	100.163	99.9747	102.188	101.385	102.708	100.52	100.011	102.059	101.671	102.539	100.958	99.6798		12	258.065
O23																																		0	0
O24																																		0	0
P01	101.704	102.426	100.366	102.171	101.833	101.685	100.94	102.523	101.903	100.972	101.991	102.301	101.981	100.829	103.093	102.162	101.778	101.528	102.745	102.046	101.227	102.324	102.356	101.991	100.708	102.653	102.097	101.583	101.903	102.495	102.102	101.171		9	193.548
P02	110.837	110.421	111.008	110.185	110.129	111.452	110.596	110.039	111.222	111.081	110.07	111.478	111.57	109.902	111.348	111.66	110.407	111.427	111.694	110.61	111.062	111.994	111.031	111.216	111.927	110.756	111.065	111.975	110.944	111.121	112.011	110.837		10	215.054
P03	99.7331	98.0309	99.368	98.4185	97.9719	99.3202	98.8567	97.9157	99.4607	99.5197	97.8989	99.2809	99.8792	98.4691	98.9242	99.8483	98.6348	98.6348	99.8708	98.8876	98.6011	99.6236	99.264	98.3708	99.5702	99.5534	98.2725	99.4719	99.6742	98.1405	99.5112	99.7331		9	193.548
P04	100.697	102.067	104.938	101.716	101.399	104.492	103.817	101.497	102.947	105.11	101.798	101.494	105.101	103.146	101.455	103.587	104.677	101.699	102.101	105.511	102.657	101.562	104.511	104.065	101.508	103.076	105.444	101.744	101.885	105.343	102.716	101.68		9	193.548
P05	128.708	122.621	121.666	124.713	128.433	122.23	122.365	127.708	125.143	121.966	123.239	129.404	122.902	122.331	126.07	126.489	121.851	122.874	129.031	122.927	121.938	125.486	126.913	121.809	122.809	128.927	123.166	122.034	125.351	127.522	121.966	122.421		8	172.043
P06																																		0	0
P07	108.449	107.115	108.112	106.404	107.062	108.584	106.253	106.975	108.312	106.669	106.666	107.548	107.657	106.666	107.362	108.39	106.374	107.295	108.666	106.511	107.039	108.671	106.742	106.882	107.986	107.402	106.806	107.565	108.081	106.705	107.466	108.449		9	193.548
P08	162.86	141.803	161.865	164.256	145.784	151.09	161.59	159.935	140.629	157.775	162.166	147.039	149.031	162.542	161.317	139.702	158.18	164.152	148.267	148.076	162.104	161.166	139.301	156.643	162.919	147.615	148.382	162.261	159.767	140.053	157.581	162.86		8	172.043
P09	97.8427	98.4551	96.3876	97.3764	99.3455	97.3455	96.9635	99.0393	98.0506	96.9073	98.5421	98.8399	96.8287	97.8708	99.1713	97.3258	97.5702	99.2669	98.1966	97.1489	98.941	98.5871	97.0927	98.632	99.1376	97.1854	97.9579	99.4579	97.6067	97.5562	99.3876	97.8427		10	215.054
P10	167.337	171.941	157.781	188.955	183.051	161.213	167.486	197.815	166.556	157.857	200.194	176.07	158.713	187.713	180.376	160.545	166.649	196.562	165.376	157.781	200.73	172.992	157.261	189.969	177.303	159.191	175.565	187.663	162.756	162.98	197.688	167.337		10	215.054
P11																																		0	0
P12																																		0	0
P13																																		0	0
P14																																		0	0
P15																																		0	0
P16	159.048	153.966	159.781	146.143	150.834	160.427	149.427	148.213	157.396	154.02	146.604	155.067	159.239	146.143	152.424	160.281	147.522	149.115	158.826	149.736	147.851	156.722	152.337	146.556	155.309	154.629	145.584	153.225	158.455	145.463	151.596	159.048		9	193.548
P17																																		0	0
P18	111.812	104.281	106.132	112.031	105.174	104.402	110.183	108.688	104.688	105.989	112.41	105.865	104.531	110.371	109.744	104.705	105.593	111.851	105.604	104.68	109.93	108.52	104.733	106.076	111.708	105.539	104.475	111.177	108.07	104.713	107.413	111.812		8	172.043
P19	120.264	103.36	103.494	114.112	113.902	103.778	103.846	114.534	112.525	103.823	103.98	116.421	110.553	103.893	104.059	116.362	112.326	103.916	103.992	117.115	110.385	104.132	104.048	118.82	108.171	103.823	104.753	119.961	105.933	103.823	106.194	120.264		7	150.538
P20																																		0	0
P21	101.652	105.669	105.435	101.365	103.014	105.733	106.393	106.601	106.365	105.969	101.941	103.177	106.062	106.351	106.685	106.301	106.287	101.84	103.666	105.969	106.596	107.051	106.374	105.051	101.289	105.298	106.267	106.5	107.045	106.348	104.239	101.652		5	107.527
P22	109.289	111.23	106.379	114.281	122.14	124.772	125.913	126.812	112.489	106.952	118.362	124.087	126.034	113.573	108.213	120.031	123.037	126.037	109.938	111.43	120.194	125.5	123.517	108.09	113.815	119.576	124.787	125.264	126.385	125.947	124.534	109.289		6	129.032
P23																																		0	0
P24																																		0	0

## Sheet: HEART RATE
Column	Row	# Peaks	Heart Rate	Treatment (µM)
1	A	0		0
1	B	9	193.548	0
1	C	8	172.043	0
1	D	8	172.043	0
1	E	9	193.548	0
1	F	9	193.548	0
1	G	8	172.043	0
1	H	9	193.548	0
1	I	9	193.548	0
1	J	9	193.548	0
1	K	8	172.043	0
1	L	9	193.548	0
1	M	9	193.548	0
1	N	0		0
1	O	9	193.548	0
1	P	9	193.548	0
2	A	0		0
2	B	9	193.548	0
2	C	8	172.043	0
2	D	9	193.548	0
2	E	10	215.054	0
2	F	8	172.043	0
2	G	11	236.559	0
2	H	9	193.548	0
2	I	0		0
2	J	9	193.548	0
2	K	9	193.548	0
2	L	9	193.548	0
2	M	0		0
2	N	0		0
2	O	8	172.043	0
2	P	10	215.054	0
3	A	0		0.0061
3	B	0		0.0061
3	C	9	193.548	0.0061
3	D	8	172.043	0.0061
3	E	0		0.0061
3	F	9	193.548	0.0061
3	G	8	172.043	0.0061
3	H	9	193.548	0.0061
3	I	8	172.043	0.0061
3	J	8	172.043	0.0061
3	K	8	172.043	0.0061
3	L	8	172.043	0.0061
3	M	9	193.548	0.0061
3	N	10	215.054	0.0061
3	O	8	172.043	0.0061
3	P	9	193.548	0.0061
4	A	9	193.548	0.0061
4	B	0		0.0061
4	C	8	172.043	0.0061
4	D	0		0.0061
4	E	9	193.548	0.0061
4	F	8	172.043	0.0061
4	G	8	172.043	0.0061
4	H	7	150.538	0.0061
4	I	8	172.043	0.0061
4	J	9	193.548	0.0061
4	K	0		0.0061
4	L	8	172.043	0.0061
4	M	9	193.548	0.0061
4	N	9	193.548	0.0061
4	O	0		0.0061
4	P	9	193.548	0.0061
5	A	9	193.548	0.0122
5	B	9	193.548	0.0122
5	C	9	193.548	0.0122
5	D	8	172.043	0.0122
5	E	9	193.548	0.0122
5	F	8	172.043	0.0122
5	G	8	172.043	0.0122
5	H	0		0.0122
5	I	8	172.043	0.0122
5	J	8	172.043	0.0122
5	K	8	172.043	0.0122
5	L	10	215.054	0.0122
5	M	9	193.548	0.0122
5	N	9	193.548	0.0122
5	O	0		0.0122
5	P	8	172.043	0.0122
6	A	8	172.043	0.0122
6	B	9	193.548	0.0122
6	C	8	172.043	0.0122
6	D	9	193.548	0.0122
6	E	9	193.548	0.0122
6	F	0		0.0122
6	G	9	193.548	0.0122
6	H	9	193.548	0.0122
6	I	10	215.054	0.0122
6	J	9	193.548	0.0122
6	K	9	193.548	0.0122
6	L	9	193.548	0.0122
6	M	10	215.054	0.0122
6	N	9	193.548	0.0122
6	O	9	193.548	0.0122
6	P	0		0.0122
7	A	0		0.0244
7	B	0		0.0244
7	C	7	150.538	0.0244
7	D	0		0.0244
7	E	8	172.043	0.0244
7	F	0		0.0244
7	G	9	193.548	0.0244
7	H	9	193.548	0.0244
7	I	8	172.043	0.0244
7	J	8	172.043	0.0244
7	K	9	193.548	0.0244
7	L	10	215.054	0.0244
7	M	10	215.054	0.0244
7	N	8	172.043	0.0244
7	O	9	193.548	0.0244
7	P	9	193.548	0.0244
8	A	0		0.0244
8	B	9	193.548	0.0244
8	C	9	193.548	0.0244
8	D	10	215.054	0.0244
8	E	0		0.0244
8	F	9	193.548	0.0244
8	G	9	193.548	0.0244
8	H	9	193.548	0.0244
8	I	8	172.043	0.0244
8	J	0		0.0244
8	K	8	172.043	0.0244
8	L	9	193.548	0.0244
8	M	0		0.0244
8	N	9	193.548	0.0244
8	O	0		0.0244
8	P	8	172.043	0.0244
9	A	0		0.05
9	B	8	172.043	0.05
9	C	0		0.05
9	D	8	172.043	0.05
9	E	8	172.043	0.05
9	F	8	172.043	0.05
9	G	9	193.548	0.05
9	H	9	193.548	0.05
9	I	10	215.054	0.05
9	J	9	193.548	0.05
9	K	10	215.054	0.05
9	L	0		0.05
9	M	10	215.054	0.05
9	N	8	172.043	0.05
9	O	9	193.548	0.05
9	P	10	215.054	0.05
10	A	10	215.054	0.05
10	B	9	193.548	0.05
10	C	0		0.05
10	D	8	172.043	0.05
10	E	0		0.05
10	F	9	193.548	0.05
10	G	10	215.054	0.05
10	H	0		0.05
10	I	9	193.548	0.05
10	J	9	193.548	0.05
10	K	9	193.548	0.05
10	L	9	193.548	0.05
10	M	9	193.548	0.05
10	N	9	193.548	0.05
10	O	9	193.548	0.05
10	P	10	215.054	0.05
11	A	8	172.043	0.098
11	B	11	236.559	0.098
11	C	8	172.043	0.098
11	D	9	193.548	0.098
11	E	10	215.054	0.098
11	F	0		0.098
11	G	0		0.098
11	H	9	193.548	0.098
11	I	8	172.043	0.098
11	J	9	193.548	0.098
11	K	9	193.548	0.098
11	L	9	193.548	0.098
11	M	8	172.043	0.098
11	N	10	215.054	0.098
11	O	10	215.054	0.098
11	P	0		0.098
12	A	9	193.548	0.098
12	B	8	172.043	0.098
12	C	10	215.054	0.098
12	D	10	215.054	0.098
12	E	9	193.548	0.098
12	F	9	193.548	0.098
12	G	0		0.098
12	H	10	215.054	0.098
12	I	0		0.098
12	J	0		0.098
12	K	10	215.054	0.098
12	L	9	193.548	0.098
12	M	8	172.043	0.098
12	N	9	193.548	0.098
12	O	11	236.559	0.098
12	P	0		0.098
13	A	0		0.195
13	B	9	193.548	0.195
13	C	9	193.548	0.195
13	D	0		0.195
13	E	0		0.195
13	F	9	193.548	0.195
13	G	9	193.548	0.195
13	H	10	215.054	0.195
13	I	10	215.054	0.195
13	J	9	193.548	0.195
13	K	10	215.054	0.195
13	L	0		0.195
13	M	0		0.195
13	N	9	193.548	0.195
13	O	9	193.548	0.195
13	P	0		0.195
14	A	9	193.548	0.195
14	B	0		0.195
14	C	0		0.195
14	D	10	215.054	0.195
14	E	9	193.548	0.195
14	F	9	193.548	0.195
14	G	9	193.548	0.195
14	H	9	193.548	0.195
14	I	9	193.548	0.195
14	J	9	193.548	0.195
14	K	9	193.548	0.195
14	L	10	215.054	0.195
14	M	0		0.195
14	N	9	193.548	0.195
14	O	9	193.548	0.195
14	P	0		0.195
15	A	0		0.39
15	B	10	215.054	0.39
15	C	8	172.043	0.39
15	D	8	172.043	0.39
15	E	10	215.054	0.39
15	F	8	172.043	0.39
15	G	9	193.548	0.39
15	H	8	172.043	0.39
15	I	8	172.043	0.39
15	J	9	193.548	0.39
15	K	8	172.043	0.39
15	L	9	193.548	0.39
15	M	9	193.548	0.39
15	N	9	193.548	0.39
15	O	10	215.054	0.39
15	P	0		0.39
16	A	0		0.39
16	B	9	193.548	0.39
16	C	0		0.39
16	D	13	279.57	0.39
16	E	9	193.548	0.39
16	F	9	193.548	0.39
16	G	0		0.39
16	H	8	172.043	0.39
16	I	9	193.548	0.39
16	J	9	193.548	0.39
16	K	9	193.548	0.39
16	L	9	193.548	0.39
16	M	8	172.043	0.39
16	N	9	193.548	0.39
16	O	10	215.054	0.39
16	P	9	193.548	0.39
17	A	9	193.548	0.78
17	B	8	172.043	0.78
17	C	9	193.548	0.78
17	D	9	193.548	0.78
17	E	9	193.548	0.78
17	F	0		0.78
17	G	10	215.054	0.78
17	H	9	193.548	0.78
17	I	9	193.548	0.78
17	J	0		0.78
17	K	0		0.78
17	L	0		0.78
17	M	10	215.054	0.78
17	N	0		0.78
17	O	0		0.78
17	P	0		0.78
18	A	9	193.548	0.78
18	B	9	193.548	0.78
18	C	8	172.043	0.78
18	D	10	215.054	0.78
18	E	9	193.548	0.78
18	F	8	172.043	0.78
18	G	9	193.548	0.78
18	H	7	150.538	0.78
18	I	9	193.548	0.78
18	J	10	215.054	0.78
18	K	9	193.548	0.78
18	L	9	193.548	0.78
18	M	8	172.043	0.78
18	N	0		0.78
18	O	9	193.548	0.78
18	P	8	172.043	0.78
19	A	8	172.043	1.56
19	B	8	172.043	1.56
19	C	0		1.56
19	D	7	150.538	1.56
19	E	8	172.043	1.56
19	F	8	172.043	1.56
19	G	9	193.548	1.56
19	H	8	172.043	1.56
19	I	8	172.043	1.56
19	J	8	172.043	1.56
19	K	8	172.043	1.56
19	L	6	129.032	1.56
19	M	0		1.56
19	N	8	172.043	1.56
19	O	11	236.559	1.56
19	P	7	150.538	1.56
20	A	9	193.548	1.56
20	B	8	172.043	1.56
20	C	10	215.054	1.56
20	D	8	172.043	1.56
20	E	9	193.548	1.56
20	F	9	193.548	1.56
20	G	8	172.043	1.56
20	H	7	150.538	1.56
20	I	9	193.548	1.56
20	J	0		1.56
20	K	8	172.043	1.56
20	L	9	193.548	1.56
20	M	0		1.56
20	N	0		1.56
20	O	0		1.56
20	P	0		1.56
21	A	10	215.054	3.125
21	B	9	193.548	3.125
21	C	8	172.043	3.125
21	D	8	172.043	3.125
21	E	7	150.538	3.125
21	F	8	172.043	3.125
21	G	9	193.548	3.125
21	H	0		3.125
21	I	6	129.032	3.125
21	J	0		3.125
21	K	4	86.0215	3.125
21	L	7	150.538	3.125
21	M	7	150.538	3.125
21	N	9	193.548	3.125
21	O	5	107.527	3.125
21	P	5	107.527	3.125
22	A	7	150.538	3.125
22	B	0		3.125
22	C	10	215.054	3.125
22	D	8	172.043	3.125
22	E	8	172.043	3.125
22	F	5	107.527	3.125
22	G	6	129.032	3.125
22	H	7	150.538	3.125
22	I	9	193.548	3.125
22	J	0		3.125
22	K	10	215.054	3.125
22	L	6	129.032	3.125
22	M	8	172.043	3.125
22	N	6	129.032	3.125
22	O	12	258.065	3.125
22	P	6	129.032	3.125
23	A	0		6.25
23	B	0		6.25
23	C	0		6.25
23	D	0		6.25
23	E	0		6.25
23	F	0		6.25
23	G	0		6.25
23	H	0		6.25
23	I	0		6.25
23	J	0		6.25
23	K	0		6.25
23	L	0		6.25
23	M	0		6.25
23	N	0		6.25
23	O	0		6.25
23	P	0		6.25
24	A	0		6.25
24	B	0		6.25
24	C	0		6.25
24	D	0		6.25
24	E	0		6.25
24	F	0		6.25
24	G	0		6.25
24	H	0		6.25
24	I	0		6.25
24	J	0		6.25
24	K	0		6.25
24	L	0		6.25
24	M	0		6.25
24	N	0		6.25
24	O	0		6.25
24	P	0		6.25

## Sheet: Unsuccessful wells
	1	2	3	4	5	6	7	8	9	10	11	12	13	14	15	16	17	18	19	20	21	22	23	24
A	W.O	W.O	W.O				W.O	W.O	W.O				W.O		W.O	W.O							N.A	N.A
B			Dead	W.O			W.O							W.O								W.O	N.A	N.A
C									W.O	W.O				W.O		W.O			W.O				N.A	N.A
D				W.O			W.O						Dead or U.H										N.A	N.A
E			W.O					W.O		Malf.			W.O										N.A	N.A
F						Dead	W.O				Dead						W.O						N.A	N.A
G											Dead	W.O				W.O							N.A	N.A
H					W.O					Dead											Dead or W.O		N.A	N.A
I		W.O										W.O											N.A	N.A
J								W.O				W.O					W.O			Dead	Dead	U.H	N.A	N.A
K				W.O													W.O						N.A	N.A
L									W.O				W.O				W.O						N.A	N.A
M		W.O						W.O					W.O	W.O					W.O	W.O			N.A	N.A
N	W.O	W.O															W.O	W.O		W.O			N.A	N.A
O				W.O	W.O			W.O									W.O			W.O			N.A	N.A
P						W.O					W.O	W.O	W.O	W.O	W.O		W.O			W.O			N.A	N.A
