# Supplementary material for: High-Content Screening in Zebrafish Embryos Identifies Butafenacil as a Potent Inducer of Anemia
Source: PLoS One. 2014 Aug 4;9(8):e104190. doi: 10.1371/journal.pone.0104190 (PMC4121296; doi:10.1371/journal.pone.0104190)
Supplement: Dataset S1 — Microsoft Excel spreadsheets containing raw data for all chemical screening assays. (ZIP) [file pone.0104190.s036.zip › Dataset S1/12- Fluoxastrobin/Fluoxastrobin_ISV.xlsx]

## Sheet: Description
ToxCast Screen - ISV
Fluoxastrobin
Data was collected using the Intersegmental Vessel Journal in MetaXpress
Imaged 74 hpf fli1 larvae using ImageXpress
Incubated larvae in 100 mg/l MS-222 for 30 min
Centrifuged plate for 2 min at 200 rpm
Imaging parameters:
*1 frame
*FITC
*2X magnification; 1 site/well
Had the doors off of the imager and the fan on to stablize temperature
Test Initation Date:9/23/13
Imaging Date: 9/26/13
Start Imaging Temperature: 27°C
End Imaging Temperature: 27°C
Total Imaging Duration: 0:10
W.O. = Wrong Orientation
U.H. = Unhatched
N.A. = Not Analyzed (Did not meet analysis criteria)
Malf. = Malformed

## Sheet: ISV
Time point	1
Measurement	Thresholded Area (Show Region Statistics)
	1	2	3	4	5	6	7	8	9	10	11	12	13	14	15	16	17	18	19	20	21	22	23	24
A				255006							117277	302180		278427			205251		276864		272793	280801
B					232815	111789				303908	263410		180071		221027		165638	154193	205823
C	176124	139323		185954		279874	125712	291631				216601	291829		221298			183747		308563	246457	195045
D	345594	272595			143217	130679				222381	258068	251955			132158	263379	116121		269960	311365	100116
E	252007	172958		290756			233378							264858				283977	181456	221319	238793
F	229868	152204	216185	103490				180789				318019								224984	223235	143634
G	251310		214269	181768			129117	224838	218934	250352				224880	214352				187964	248404	259745
H	240667	200606	296171		256527	113632			140801		266076	272928	212072		149788	156453	96814.6	194285	249248			118808
I	280759					279301		236231	300618	236564			267347	167606		270908	196941	222287	250466	111623	147560
J	250654	143863	267732		268950	226775	220423			298806	220257		194806	245968	228848	336992		196816	158057
K	229639		215393		269721	305033	168647	178582	198763		276063	254684	373450	165054	228327	270117		285289	284550	245666	89910.4	172458
L		186912		258526	147393	170292	295265				249904	229952						242187	173062	259609	191442	202543
M	114299		213779	111664	278781	206500	283810		290579	192650	216122	245218			273543	126431	290944
N			95158.8		185017		308855	256350	144852		179071	260661		271522	216903	295484					192671	222537
O	242510	305804	289923			110529	292068		222954			297660	147122	112091		326266
P		309709	164857	200887	271033		78413.9	262223		281655								127753	244145			204668

## Sheet: Normalized ISV
Row	Treatment (µM)	ISV Area	Body Length (µm)	Normalized ISV
A	0
B	0
C	0	176124	3060.47	57.5481
D	0	345594	3253.89	106.209
E	0	252007	3138.33	80.2998
F	0	229868	2927.91	78.5092
G	0	251310	3035.41	82.7928
H	0	240667	2734.98	87.9958
I	0	280759	2968.53	94.5786
J	0	250654	3155.82	79.4259
K	0	229639	2985.72	76.9125
L	0
M	0	114299	2853.25	40.0592
N	0
O	0	242510	3024.69	80.1769
P	0
A	0
B	0
C	0	139323	3087.21	45.129
D	0	272595	3060.52	89.068
E	0	172958	2931.16	59.0068
F	0	152204	2665.53	57.1008
G	0
H	0	200606	2962.34	67.7188
I	0
J	0	143863	2724.97	52.7943
K	0
L	0	186912	2893.26	64.6027
M	0
N	0
O	0	305804	3143.1	97.2935
P	0	309709	3118.68	99.3077
A	0.0061
B	0.0061
C	0.0061
D	0.0061
E	0.0061
F	0.0061	216185	2880.93	75.0399
G	0.0061	214269	3026.29	70.8024
H	0.0061	296171	3052.7	97.0195
I	0.0061
J	0.0061	267732	3093.03	86.5598
K	0.0061	215393	3219.88	66.8948
L	0.0061
M	0.0061	213779	3039.55	70.3326
N	0.0061	95158.8	2733.28	34.8149
O	0.0061	289923	3080.6	94.1126
P	0.0061	164857	2930.24	56.2605
A	0.0061	255006	2889.92	88.2399
B	0.0061
C	0.0061	185954	2886.26	64.4274
D	0.0061
E	0.0061	290756	3049.4	95.3487
F	0.0061	103490	3019.57	34.273
G	0.0061	181768	2908.69	62.4914
H	0.0061
I	0.0061
J	0.0061
K	0.0061
L	0.0061	258526	2832.43	91.2738
M	0.0061	111664	2804.19	39.8205
N	0.0061
O	0.0061
P	0.0061	200887	2998.95	66.9859
A	0.0122
B	0.0122	232815	3133.64	74.2956
C	0.0122
D	0.0122	143217	2820.75	50.7728
E	0.0122
F	0.0122
G	0.0122
H	0.0122	256527	3014.83	85.0884
I	0.0122
J	0.0122	268950	2889.43	93.0806
K	0.0122	269721	2835.59	95.1197
L	0.0122	147393	2766.54	53.2771
M	0.0122	278781	2792.12	99.8456
N	0.0122	185017	2861.55	64.6563
O	0.0122
P	0.0122	271033	2992.4	90.5736
A	0.0122
B	0.0122	111789	3019.18	37.0263
C	0.0122	279874	3082.7	90.7887
D	0.0122	130679	2832.36	46.138
E	0.0122
F	0.0122
G	0.0122
H	0.0122	113632	2791.85	40.7015
I	0.0122	279301	3047.55	91.6479
J	0.0122	226775	3050.29	74.3456
K	0.0122	305033	2998.45	101.73
L	0.0122	170292	2762.5	61.6443
M	0.0122	206500	2761.57	74.7765
N	0.0122
O	0.0122	110529	3199.49	34.5458
P	0.0122
A	0.0244
B	0.0244
C	0.0244	125712	2817.04	44.6257
D	0.0244
E	0.0244	233378	2870.12	81.3128
F	0.0244
G	0.0244	129117	2342.51	55.1192
H	0.0244
I	0.0244
J	0.0244	220423	2903.81	75.9083
K	0.0244	168647	2813.49	59.9424
L	0.0244	295265	3083.08	95.7694
M	0.0244	283810	2765.45	102.627
N	0.0244	308855	2939.82	105.059
O	0.0244	292068	3078.58	94.871
P	0.0244	78413.9	2990.21	26.2236
A	0.0244
B	0.0244
C	0.0244	291631	2928.52	99.5829
D	0.0244
E	0.0244
F	0.0244	180789	3179.68	56.8577
G	0.0244	224838	2923.41	76.9098
H	0.0244
I	0.0244	236231	2999.73	78.7508
J	0.0244
K	0.0244	178582	2815.89	63.4192
L	0.0244
M	0.0244
N	0.0244	256350	2879.88	89.0141
O	0.0244
P	0.0244	262223	3029.75	86.5493
A	0.05
B	0.05
C	0.05
D	0.05
E	0.05
F	0.05
G	0.05	218934	3033.77	72.1658
H	0.05	140801	3048.79	46.1827
I	0.05	300618	2965.13	101.384
J	0.05
K	0.05	198763	2959.05	67.1713
L	0.05
M	0.05	290579	2811.32	103.36
N	0.05	144852	2727.58	53.1065
O	0.05	222954	2874.59	77.5601
P	0.05
A	0.05
B	0.05	303908	3011.42	100.919
C	0.05
D	0.05	222381	2816.3	78.9621
E	0.05
F	0.05
G	0.05	250352	3107.28	80.5694
H	0.05
I	0.05	236564	3086.47	76.6455
J	0.05	298806	3154.17	94.7337
K	0.05
L	0.05
M	0.05	192650	2829.78	68.0797
N	0.05
O	0.05
P	0.05	281655	3115.1	90.4159
A	0.098	117277	2936.34	39.94
B	0.098	263410	3045.37	86.4953
C	0.098
D	0.098	258068	2962.07	87.1241
E	0.098
F	0.098
G	0.098
H	0.098	266076	2937.95	90.5651
I	0.098
J	0.098	220257	2880.03	76.4771
K	0.098	276063	2801.16	98.5528
L	0.098	249904	2961.31	84.3895
M	0.098	216122	2896.88	74.6051
N	0.098	179071	2851.49	62.7992
O	0.098
P	0.098
A	0.098	302180	2871.38	105.239
B	0.098
C	0.098	216601	2860.63	75.7181
D	0.098	251955	3113.67	80.919
E	0.098
F	0.098	318019	3210.4	99.0588
G	0.098
H	0.098	272928	3178.28	85.8729
I	0.098
J	0.098
K	0.098	254684	2988.91	85.2096
L	0.098	229952	2980.86	77.1427
M	0.098	245218	2948.73	83.1606
N	0.098	260661	2856.41	91.2549
O	0.098	297660	3332.29	89.3261
P	0.098
A	0.195
B	0.195	180071	2939.23	61.2646
C	0.195	291829	3006.26	97.0736
D	0.195
E	0.195
F	0.195
G	0.195
H	0.195	212072	2728.53	77.7236
I	0.195	267347	3227.4	82.8364
J	0.195	194806	3021.87	64.4654
K	0.195	373450	3196.2	116.842
L	0.195
M	0.195
N	0.195
O	0.195	147122	2929.46	50.2217
P	0.195
A	0.195	278427	3038.95	91.6193
B	0.195
C	0.195
D	0.195
E	0.195	264858	3015.9	87.8205
F	0.195
G	0.195	224880	2800.67	80.2952
H	0.195
I	0.195	167606	2957.09	56.6793
J	0.195	245968	3023.49	81.3521
K	0.195	165054	3087.85	53.4528
L	0.195
M	0.195
N	0.195	271522	3087.68	87.9374
O	0.195	112091	2839.86	39.4706
P	0.195
A	0.39
B	0.39	221027	3322.78	66.5188
C	0.39	221298	2855.9	77.4881
D	0.39	132158	2931.42	45.0833
E	0.39
F	0.39
G	0.39	214352	2872.47	74.623
H	0.39	149788	2867.68	52.2333
I	0.39
J	0.39	228848	2997.97	76.3343
K	0.39	228327	2771.01	82.3984
L	0.39
M	0.39	273543	3210.86	85.1928
N	0.39	216903	2897.34	74.8628
O	0.39
P	0.39
A	0.39
B	0.39
C	0.39
D	0.39	263379	3009.29	87.522
E	0.39
F	0.39
G	0.39
H	0.39	156453	2923.94	53.5075
I	0.39	270908	3017.31	89.7847
J	0.39	336992	3072.22	109.69
K	0.39	270117	3045.55	88.6922
L	0.39
M	0.39	126431	2902.08	43.5655
N	0.39	295484	2835.21	104.219
O	0.39	326266	2903.77	112.359
P	0.39
A	0.78	205251	3103.58	66.1335
B	0.78	165638	2875.37	57.6056
C	0.78
D	0.78	116121	2834.63	40.9652
E	0.78
F	0.78
G	0.78
H	0.78	96814.6	2970.05	32.597
I	0.78	196941	2844.94	69.225
J	0.78
K	0.78
L	0.78
M	0.78	290944	3047.61	95.4662
N	0.78
O	0.78
P	0.78
A	0.78
B	0.78	154193	2784.23	55.3809
C	0.78	183747	3183.86	57.712
D	0.78
E	0.78	283977	2824.94	100.525
F	0.78
G	0.78
H	0.78	194285	2874.77	67.583
I	0.78	222287	2718.78	81.7598
J	0.78	196816	3048.58	64.5598
K	0.78	285289	3026.21	94.2729
L	0.78	242187	3002.37	80.6655
M	0.78
N	0.78
O	0.78
P	0.78	127753	2904.09	43.9907
A	1.56	276864	3011.19	91.9451
B	1.56	205823	2854.15	72.1138
C	1.56
D	1.56	269960	3020.73	89.3693
E	1.56	181456	2869.07	63.2455
F	1.56
G	1.56	187964	2777.55	67.6727
H	1.56	249248	3226.59	77.2479
I	1.56	250466	3047.51	82.1871
J	1.56	158057	2818.64	56.0754
K	1.56	284550	3098.61	91.8314
L	1.56	173062	3030.77	57.1018
M	1.56
N	1.56
O	1.56
P	1.56	244145	2800.96	87.1647
A	1.56
B	1.56
C	1.56	308563	2996.64	102.97
D	1.56	311365	3023.84	102.97
E	1.56	221319	1903.64	116.261
F	1.56	224984	3021.23	74.4677
G	1.56	248404	2990.25	83.0715
H	1.56
I	1.56	111623	2943.05	37.9275
J	1.56
K	1.56	245666	3021.67	81.3014
L	1.56	259609	2867.53	90.5341
M	1.56
N	1.56
O	1.56
P	1.56
A	3.125	272793	2910.51	93.727
B	3.125
C	3.125	246457	2924	84.2877
D	3.125	100116	2934.2	34.1202
E	3.125	238793	3312.24	72.0941
F	3.125	223235	2840.77	78.5825
G	3.125	259745	2957.72	87.8191
H	3.125
I	3.125	147560	3115.84	47.3579
J	3.125
K	3.125	89910.4	3008.44	29.8861
L	3.125	191442	3094.39	61.8676
M	3.125
N	3.125	192671	2968.41	64.9071
O	3.125
P	3.125
A	3.125	280801	2985.27	94.0621
B	3.125
C	3.125	195045	2815.92	69.2653
D	3.125
E	3.125
F	3.125	143634	3016.28	47.6195
G	3.125
H	3.125	118808	2902.23	40.9367
I	3.125
J	3.125
K	3.125	172458	3060.08	56.3574
L	3.125	202543	3218.32	62.9345
M	3.125
N	3.125	222537	2946.39	75.5289
O	3.125
P	3.125	204668	3131.2	65.3639
A	6.25
B	6.25
C	6.25
D	6.25
E	6.25
F	6.25
G	6.25
H	6.25
I	6.25
J	6.25
K	6.25
L	6.25
M	6.25
N	6.25
O	6.25
P	6.25
A	6.25
B	6.25
C	6.25
D	6.25
E	6.25
F	6.25
G	6.25
H	6.25
I	6.25
J	6.25
K	6.25
L	6.25
M	6.25
N	6.25
O	6.25
P	6.25

## Sheet: Unsuccessful wells
	1	2	3	4	5	6	7	8	9	10	11	12	13	14	15	16	17	18	19	20	21	22	23	24
A	W.O.	W.O.	W.O.		W.O.	W.O.*	W.O.	W.O.	W.O.	W.O.*			W.O.		W.O.	W.O.		W.O.*		W.O.			U.H.	U.H.
B	W.O.*	W.O.*	Dead	W.O.			W.O.		W.O.*			W.O.		W.O.		W.O.				W.O.*	W.O.	W.O.	U.H.	U.H.
C			W.O.		W.O.*				W.O.	W.O.	W.O.*			W.O.		W.O.	W.O.		W.O.				U.H.	U.H.
D			W.O.	W.O.			W.O.	W.O.*	W.O.				U.H.	W.O.				W.O.*				W.O.*		U.H.
E			W.O.		W.O.*	W.O.		W.O.	W.O.	U.H.	W.O.	W.O.*	W.O.		W.O.*	W.O.*	W.O.*					W.O.	U.H.	U.H.
F					W.O.*	Dead	W.O.		W.O.	W.O.*	Dead		W.O.*	W.O.	W.O.*	W.O.	W.O.	W.O.*	W.O.*				U.H.	U.H.
G		W.O.*			W.O.*	W.O.*					Dead	W.O.	W.O.			W.O.	W.O.*	W.O.				W.O.	U.H.	U.H.
H				W.O.*				W.O.*		Dead				W.O.						W.O.*	W.O.		U.H.	U.H.
I		W.O.	W.O.	W.O.*	W.O.		W.O.*				W.O.	W.O.			W.O.							W.O.	Dead	U.H.
J				W.O.				W.O.	W.O.			W.O.					W.O.			Dead	Dead	U.H.	U.H.	U.H.
K		W.O.		W.O.						W.O.*							W.O.						U.H.	U.H.
L	W.O.*		W.O.					W.O.	W.O.	W.O.			W.O.	W.O.	W.O.	W.O.*	W.O.						U.H.	U.H.
M		W.O.						W.O.					W.O.	W.O.				W.O.		W.O.	W.O.	W.O.*	U.H.	U.H.
N		W.O.		W.O.		W.O.				W.O.			W.O.*				W.O.	W.O.		W.O.			U.H.	U.H.
O				W.O.	W.O.			W.O.		W.O.	W.O.*				W.O.*		W.O.	W.O.*	W.O.*	W.O.	W.O.	W.O.*	U.H.	U.H.
P	W.O.*					W.O.			W.O.		W.O.	W.O.	W.O.	W.O.	W.O.	W.O.	W.O.			W.O.	W.O.*		U.H.	U.H.
		* = Wrong Orientation or not enough expression for a correct measurement
