# Supplementary material for: High-Content Screening in Zebrafish Embryos Identifies Butafenacil as a Potent Inducer of Anemia
Source: PLoS One. 2014 Aug 4;9(8):e104190. doi: 10.1371/journal.pone.0104190 (PMC4121296; doi:10.1371/journal.pone.0104190)
Supplement: Dataset S1 — Microsoft Excel spreadsheets containing raw data for all chemical screening assays. (ZIP) [file pone.0104190.s036.zip › Dataset S1/12- Fluoxastrobin/Fluoxastrobin_Pericardial_Area.xlsx]

## Sheet: Description
ToxCast Screen- Pericardial Area
Chemical	Fluoxastrobin
Data was collected using the Pericardial Area Journal in MetaXpress
Imaged 74 hpf fli1 larvae using ImageXpress
Incubated larvae in 100 mg/l MS-222 for 30 min
Centrifuged plate for 2 min at 200 rpm
Imaging parameters:
2X
Transmitted light
1 frame
Had the doors off of the imager and the fan on to stablize temperature
Test Initation Date: 9/23/13
Imaging Date: 9/26/13
Start Imaging Temperature: 27°C
End Imaging Temperature: 27°C
Total Imaging Duration: 0:09
W.O. = Wrong Orientation
N.A. = Not Analyzed (did not meet analysis criteria)

## Sheet: Area
Time point	1
Measurement	Area (Show Region Statistics)
	1	2	3	4	5	6	7	8	9	10	11	12	13	14	15	16	17	18	19	20	21	22	23	24
A				8414.13	10642.6	13371	11663.2	10163.6		11892.2	14735.1	24742.5		17099		9538.79	12756.6	14849.7	12673.3	9018.12	15401.6	16901.2
B	11225.8	18254.9			15162.1	12496.2		11621.5	14099.9	13277.2	17546.8	11954.7	14766.4		16724.1		10288.6	11663.2	13620.9	16109.7	69333.3
C	15058	12246.3		11986	14464.4	19660.7	17046.9	11933.9			12746.2	17723.8	12121.3	12673.3	13735.4			12787.8		12746.2	14370.7	31344.7
D	20025.2	17432.2			12996.1	14828.9		12787.8		14766.4	23992.8	15443.3		12308.8	18234.1	14204.1	13016.9	11236.2	14339.4	27523	12808.6	14766.4
E	10059.5	10455.2	9976.16	12246.3	14214.5	8934.81	17015.7	10684.3	13433.5		11121.6	13412.6		16661.6	14193.6	17494.7	11225.8	13433.5	11663.2	15703.6	26596.2	21264.4
F	14131.2	19848.2	14495.6	13329.3	19931.5			13870.8	11684	17682.2		13600.1	17911.3		11371.6			14204.1	31875.8	17078.2	25034.1	25638.1
G	10476	12121.3	16255.5	18973.4	11361.2	12090.1	9309.7	22201.6	12996.1	14162.4		9163.91		12288	21368.6		18838.1		15891	13308.5	17557.2	43955.5
H	12902.4	17869.6	15932.7	16828.3		15162.1		9538.79	12964.8		16109.7	16016	14839.3	10507.3	12048.5	14381.1	14797.6	11767.3	10538.5	53879.6		42070.7
I	10934.2	9663.75	8518.27	10715.5		15453.7	12100.5	16495	19233.8	12996.1	8716.12		13079.4	17067.8	14537.3	15141.3	16828.3	17328.1	31896.6	15182.9	37967.7	18494.4
J	15224.6	13329.3	9517.97	9247.21	11007.1	12756.6	14464.4	12288		19431.6	11329.9	7726.84	15849.4	11100.8	15526.6	16411.7		13152.3	13766.7
K	13464.7	11007.1	13318.9		20764.6	16109.7	11892.2	11225.8	12475.4	23763.7	13183.5	15516.2	12933.6	14193.6	11663.2	14464.4		13246	14839.3	12340	59044.7	26190
L	28199.8	11288.3		15068.4	16682.5	13318.9	14599.8	10684.3	17828	8455.79	14464.4	19015.1		12121.3	9788.72	19223.4	12787.8	17328.1	16495	17453.1	27897.8	43403.6
M	8768.19	13902.1	13829.2	12371.3	13121	15703.6	18504.8	8768.19	15995.2	13662.5	17671.8	10351	10746.8		15474.5	15547.4	18077.9	8841.09	9455.48	9767.89	12787.8	13121
N	11100.8	7883.04	14131.2	9788.72	14578.9	9236.8	15995.2	13391.8	17692.6	8143.38	14474.8	11892.2	13766.7	17203.2	15453.7	20327.2	11288.3		12235.9		11329.9	29855.6
O	16109.7	14433.2	15724.4			11767.3	20014.8		15526.6	13225.2	26023.4	14933	16109.7	15995.2	15568.2	16016		13391.8	21389.4		73936.1	31261.4
P	7612.29	11371.6	11371.6	9611.69	11080		13870.8	11288.3	10080.3	11923.5						11579.8	17161.5	17807.1	11236.2	16682.5	29116.2	14245.7

## Sheet: SPSS Input
Row	Treatment (µM)	Pericardial Area
A	0
B	0	11225.8
C	0	15058
D	0	20025.2
E	0	10059.5
F	0	14131.2
G	0	10476
H	0	12902.4
I	0	10934.2
J	0	15224.6
K	0	13464.7
L	0	28199.8
M	0	8768.19
N	0	11100.8
O	0	16109.7
P	0	7612.29
A	0
B	0	18254.9
C	0	12246.3
D	0	17432.2
E	0	10455.2
F	0	19848.2
G	0	12121.3
H	0	17869.6
I	0	9663.75
J	0	13329.3
K	0	11007.1
L	0	11288.3
M	0	13902.1
N	0	7883.04
O	0	14433.2
P	0	11371.6
A	0.0061
B	0.0061
C	0.0061
D	0.0061
E	0.0061	9976.16
F	0.0061	14495.6
G	0.0061	16255.5
H	0.0061	15932.7
I	0.0061	8518.27
J	0.0061	9517.97
K	0.0061	13318.9
L	0.0061
M	0.0061	13829.2
N	0.0061	14131.2
O	0.0061	15724.4
P	0.0061	11371.6
A	0.0061	8414.13
B	0.0061
C	0.0061	11986
D	0.0061
E	0.0061	12246.3
F	0.0061	13329.3
G	0.0061	18973.4
H	0.0061	16828.3
I	0.0061	10715.5
J	0.0061	9247.21
K	0.0061
L	0.0061	15068.4
M	0.0061	12371.3
N	0.0061	9788.72
O	0.0061
P	0.0061	9611.69
A	0.0122	10642.6
B	0.0122	15162.1
C	0.0122	14464.4
D	0.0122	12996.1
E	0.0122	14214.5
F	0.0122	19931.5
G	0.0122	11361.2
H	0.0122
I	0.0122
J	0.0122	11007.1
K	0.0122	20764.6
L	0.0122	16682.5
M	0.0122	13121
N	0.0122	14578.9
O	0.0122
P	0.0122	11080
A	0.0122	13371
B	0.0122	12496.2
C	0.0122	19660.7
D	0.0122	14828.9
E	0.0122	8934.81
F	0.0122
G	0.0122	12090.1
H	0.0122	15162.1
I	0.0122	15453.7
J	0.0122	12756.6
K	0.0122	16109.7
L	0.0122	13318.9
M	0.0122	15703.6
N	0.0122	9236.8
O	0.0122	11767.3
P	0.0122
A	0.0244	11663.2
B	0.0244
C	0.0244	17046.9
D	0.0244
E	0.0244	17015.7
F	0.0244
G	0.0244	9309.7
H	0.0244
I	0.0244	12100.5
J	0.0244	14464.4
K	0.0244	11892.2
L	0.0244	14599.8
M	0.0244	18504.8
N	0.0244	15995.2
O	0.0244	20014.8
P	0.0244	13870.8
A	0.0244	10163.6
B	0.0244	11621.5
C	0.0244	11933.9
D	0.0244	12787.8
E	0.0244	10684.3
F	0.0244	13870.8
G	0.0244	22201.6
H	0.0244	9538.79
I	0.0244	16495
J	0.0244	12288
K	0.0244	11225.8
L	0.0244	10684.3
M	0.0244	8768.19
N	0.0244	13391.8
O	0.0244
P	0.0244	11288.3
A	0.05
B	0.05	14099.9
C	0.05
D	0.05
E	0.05	13433.5
F	0.05	11684
G	0.05	12996.1
H	0.05	12964.8
I	0.05	19233.8
J	0.05
K	0.05	12475.4
L	0.05	17828
M	0.05	15995.2
N	0.05	17692.6
O	0.05	15526.6
P	0.05	10080.3
A	0.05	11892.2
B	0.05	13277.2
C	0.05
D	0.05	14766.4
E	0.05
F	0.05	17682.2
G	0.05	14162.4
H	0.05
I	0.05	12996.1
J	0.05	19431.6
K	0.05	23763.7
L	0.05	8455.79
M	0.05	13662.5
N	0.05	8143.38
O	0.05	13225.2
P	0.05	11923.5
A	0.098	14735.1
B	0.098	17546.8
C	0.098	12746.2
D	0.098	23992.8
E	0.098	11121.6
F	0.098
G	0.098
H	0.098	16109.7
I	0.098	8716.12
J	0.098	11329.9
K	0.098	13183.5
L	0.098	14464.4
M	0.098	17671.8
N	0.098	14474.8
O	0.098	26023.4
P	0.098
A	0.098	24742.5
B	0.098	11954.7
C	0.098	17723.8
D	0.098	15443.3
E	0.098	13412.6
F	0.098	13600.1
G	0.098	9163.91
H	0.098	16016
I	0.098
J	0.098	7726.84
K	0.098	15516.2
L	0.098	19015.1
M	0.098	10351
N	0.098	11892.2
O	0.098	14933
P	0.098
A	0.195
B	0.195	14766.4
C	0.195	12121.3
D	0.195
E	0.195
F	0.195	17911.3
G	0.195
H	0.195	14839.3
I	0.195	13079.4
J	0.195	15849.4
K	0.195	12933.6
L	0.195
M	0.195	10746.8
N	0.195	13766.7
O	0.195	16109.7
P	0.195
A	0.195	17099
B	0.195
C	0.195	12673.3
D	0.195	12308.8
E	0.195	16661.6
F	0.195
G	0.195	12288
H	0.195	10507.3
I	0.195	17067.8
J	0.195	11100.8
K	0.195	14193.6
L	0.195	12121.3
M	0.195
N	0.195	17203.2
O	0.195	15995.2
P	0.195
A	0.39
B	0.39	16724.1
C	0.39	13735.4
D	0.39	18234.1
E	0.39	14193.6
F	0.39	11371.6
G	0.39	21368.6
H	0.39	12048.5
I	0.39	14537.3
J	0.39	15526.6
K	0.39	11663.2
L	0.39	9788.72
M	0.39	15474.5
N	0.39	15453.7
O	0.39	15568.2
P	0.39
A	0.39	9538.79
B	0.39
C	0.39
D	0.39	14204.1
E	0.39	17494.7
F	0.39
G	0.39
H	0.39	14381.1
I	0.39	15141.3
J	0.39	16411.7
K	0.39	14464.4
L	0.39	19223.4
M	0.39	15547.4
N	0.39	20327.2
O	0.39	16016
P	0.39	11579.8
A	0.78	12756.6
B	0.78	10288.6
C	0.78
D	0.78	13016.9
E	0.78	11225.8
F	0.78
G	0.78	18838.1
H	0.78	14797.6
I	0.78	16828.3
J	0.78
K	0.78
L	0.78	12787.8
M	0.78	18077.9
N	0.78	11288.3
O	0.78
P	0.78	17161.5
A	0.78	14849.7
B	0.78	11663.2
C	0.78	12787.8
D	0.78	11236.2
E	0.78	13433.5
F	0.78	14204.1
G	0.78
H	0.78	11767.3
I	0.78	17328.1
J	0.78	13152.3
K	0.78	13246
L	0.78	17328.1
M	0.78	8841.09
N	0.78
O	0.78	13391.8
P	0.78	17807.1
A	1.56	12673.3
B	1.56	13620.9
C	1.56
D	1.56	14339.4
E	1.56	11663.2
F	1.56	31875.8
G	1.56	15891
H	1.56	10538.5
I	1.56	31896.6
J	1.56	13766.7
K	1.56	14839.3
L	1.56	16495
M	1.56	9455.48
N	1.56	12235.9
O	1.56	21389.4
P	1.56	11236.2
A	1.56	9018.12
B	1.56	16109.7
C	1.56	12746.2
D	1.56	27523
E	1.56	15703.6
F	1.56	17078.2
G	1.56	13308.5
H	1.56	53879.6
I	1.56	15182.9
J	1.56
K	1.56	12340
L	1.56	17453.1
M	1.56	9767.89
N	1.56
O	1.56
P	1.56	16682.5
A	3.125	15401.6
B	3.125	69333.3
C	3.125	14370.7
D	3.125	12808.6
E	3.125	26596.2
F	3.125	25034.1
G	3.125	17557.2
H	3.125
I	3.125	37967.7
J	3.125
K	3.125	59044.7
L	3.125	27897.8
M	3.125	12787.8
N	3.125	11329.9
O	3.125	73936.1
P	3.125	29116.2
A	3.125	16901.2
B	3.125
C	3.125	31344.7
D	3.125	14766.4
E	3.125	21264.4
F	3.125	25638.1
G	3.125	43955.5
H	3.125	42070.7
I	3.125	18494.4
J	3.125
K	3.125	26190
L	3.125	43403.6
M	3.125	13121
N	3.125	29855.6
O	3.125	31261.4
P	3.125	14245.7
A	6.25
B	6.25
C	6.25
D	6.25
E	6.25
F	6.25
G	6.25
H	6.25
I	6.25
J	6.25
K	6.25
L	6.25
M	6.25
N	6.25
O	6.25
P	6.25
A	6.25
B	6.25
C	6.25
D	6.25
E	6.25
F	6.25
G	6.25
H	6.25
I	6.25
J	6.25
K	6.25
L	6.25
M	6.25
N	6.25
O	6.25
P	6.25

## Sheet: Unsuccessful wells
	1	2	3	4	5	6	7	8	9	10	11	12	13	14	15	16	17	18	19	20	21	22	23	24
A	W.O	W.O	W.O						W.O				W.O		W.O								N.A	N.A
B			Dead	W.O			W.O							W.O		W.O						W.O	N.A	N.A
C			W.O						W.O	W.O						W.O	W.O		W.O				N.A	N.A
D			W.O	W.O			W.O		W.O				Dead										N.A	N.A
E										Malf.			W.O										N.A	N.A
F						Dead	W.O				Dead			W.O		W.O	W.O						N.A	N.A
G											Dead		W.O			W.O		W.O					N.A	N.A
H					W.O		W.O			Dead											W.O		N.A	N.A
I					W.O							W.O											N.A	N.A
J									W.O								W.O			Dead	Dead	U.H	N.A	N.A
K				W.O													W.O						N.A	N.A
L			W.O										W.O										N.A	N.A
M														W.O									N.A	N.A
N																		W.O		W.O			N.A	N.A
O				W.O	W.O		W.O										W.O			W.O			N.A	N.A
P						W.O					W.O	W.O	W.O	W.O	W.O								N.A	N.A
