# Supplementary material for: High-Content Screening in Zebrafish Embryos Identifies Butafenacil as a Potent Inducer of Anemia
Source: PLoS One. 2014 Aug 4;9(8):e104190. doi: 10.1371/journal.pone.0104190 (PMC4121296; doi:10.1371/journal.pone.0104190)
Supplement: Dataset S1 — Microsoft Excel spreadsheets containing raw data for all chemical screening assays. (ZIP) [file pone.0104190.s036.zip › Dataset S1/13- Pyraflufen-ethyl/Pyraflufen-ethyl_Body_Length.xlsx]

## Sheet: Description
ToxCast Screen -Body Length
Pyraflufen-ethyl
Data was collected using the Fish Measurement Journal in MetaXpress
Imaged 74 hpf fli1 larvae using ImageXpress
Incubated larvae in 100 mg/l MS-222 for 30 min
Centrifuged plate for 2 min at 200 rpm
Imaging parameters:
*1 frame
*FITC
*2X magnification; 1 site/well
Had the doors off of the imager and the fan on to stablize temperature
Test Initation Date: 8/27/13
Imaging Date: 8/30/13
Start Imaging Temperature: 26°C
End Imaging Temperature: 26°C
Total Imaging Duration: 0:09
W.O. = Wrong Orientation
U.H. = Unhatched

## Sheet: Length
Stage Label	Length
A01	2916.89
A02	2498.88
A03	2907.51
A04	3087.01
A05	3080.56
A06	3112.54
A07	2950.07
A08	3098.1
A09	3152.6
A10	2805.12
A11	2783.31
A12	2768.78
A13	2828.14
A14	3122.06
A15	3212.07
A16	3049.33
A17	2911.19
A18	2807.19
A19	4000.2
A20	2135.88
A21	2880.22
A22	2758.32
A23	1190.38
A24	3879.16
B01	3248.02
B02	1582.25
B03	3044.42
B04	3017.25
B05	3058.06
B06	2872.53
B07	3163.03
B08	2922.47
B09	3093.65
B10	2022.45
B11	2980.88
B12	2948.97
B13	2742.78
B14	2860.5
B15	2884.85
B16	3045.33
B17	3078.56
B18	3066.62
B19	1225.84
B20	2846.37
B21	2796.47
B22	2871.23
B23	1189.33
B24	2635.94
C01	3013.98
C02	3135.67
C03	3096.42
C04	2928.94
C05	2842.06
C06	2781.83
C07	2830.89
C08	3070.07
C09	2966.05
C10	3178.14
C11	2938.39
C12	3143.91
C13	2657.96
C14	3959.17
C15	3026.23
C16	2972.36
C17	2730.14
C18	2860.17
C19	2639.43
C20	3005.23
C21	2663.98
C22	2645.17
C23	1111.44
C24	1144.5
D01	2903.6
D02	2917.31
D03	3128.17
D04	3053.37
D05	2974.43
D06	2933.6
D07	2983.16
D08	2974.14
D09	2929.16
D10	3054.68
D11	2892.14
D12	3076.85
D13	3176.11
D14	2974.15
D15	2866.54
D16	2899.9
D17	3012.08
D18	3957.02
D19	2387.5
D20	4036.62
D21	2728.65
D22	2761.56
D23	1161.55
D24	2356.96
E01	2846.48
E02	2822.63
E03	3010.6
E04	3121.82
E05	2773.66
E06	3169.64
E07	3191.27
E08	3014.46
E09	3119.35
E10	3005.23
E11	2712.9
E12	2881.88
E13	2966.4
E14	3001.93
E15	2991.04
E16	1626.09
E17	2806.05
E18	2951.27
E19	2791.35
E20	2836.54
E21	2700.34
E22	2924.66
E23	1234.59
E24	1093.22
F01	2867.98
F02	2981.95
F03	3129
F04	2845.3
F05	3078.2
F06	2936.34
F07	4050.31
F08	2943.73
F09	2844.94
F10	3013.05
F11	3026.86
F12	3153.02
F13	2924.68
F14	2936.75
F15	2950.66
F16	2943.92
F17	3995.57
F18	3029.29
F19	3114.42
F20	1325.35
F21	2735.34
F22	2533.04
F23	1069.78
F24	2532.41
G01	3053.19
G02	3090.79
G03	2816.64
G04	129.924
G05	3050.82
G06	2937.24
G07	3085.59
G08	3053.2
G09	2864.45
G10	2871.04
G11	3208.43
G12	2874.38
G13	2940.4
G14	3093.4
G15	3029.89
G16	3046.36
G17	2745.02
G18	2956.46
G19	1535.36
G20	2649.92
G21	2933.42
G22	2913.76
G23	3975.12
G24	2208.99
H01	3060.93
H02	3069.7
H03	3026.73
H04	2902.58
H05	3142.86
H06	3000.93
H07	2895.54
H08	3118.57
H09	3060.04
H10	2959.76
H11	2966.99
H12	3128.65
H13	3105.52
H14	2823.02
H15	3009.23
H16	3006.32
H17	2757.71
H18	2901.44
H19	2693.58
H20	2709.04
H21	2805.68
H22	2677.98
H23	1102.96
H24	4009.21
I01	3090.19
I02	2853.31
I03	3114.28
I04	3076.94
I05	3079.32
I06	2890.78
I07	2899.16
I08	3140.59
I09	2806.75
I10	3204.73
I11	3184.66
I12	3185.28
I13	2997.15
I14	2984.1
I15	2904.74
I16	2964.14
I17	2416.27
I18	2991.52
I19	2374.34
I20	2840.99
I21	1760.42
I22	2232.6
I23	1156.89
I24	1160.07
J01	3007.54
J02	3128.04
J03	1817.15
J04	3192.59
J05	2930.4
J06	2879.11
J07	3016.6
J08	1534.94
J09	3239.91
J10	3055.49
J11	1907.24
J12	2106.44
J13	3087.21
J14	2961.51
J15	2943.17
J16	2885.58
J17	2733.95
J18	1565.96
J19	2637.7
J20	2848.73
J21	2903.23
J22	1922.83
J23	3986.55
J24	1519.93
K01	3106.79
K02	3216.09
K03	3091.63
K04	2803.66
K05	2864.1
K06	3108.14
K07	2931.86
K08	3020
K09	2945.59
K10	3014.92
K11	2999.9
K12	2860.45
K13	2892.11
K14	3061.83
K15	2819.2
K16	2886.49
K17	2753.43
K18	1418.19
K19	1520.22
K20	2980.2
K21	2833.97
K22	2398.88
K23	1205.23
K24	3995.52
L01	3080.06
L02	2868.26
L03	2891.13
L04	3108.07
L05	3119.1
L06	2968.67
L07	2317.79
L08	3069.7
L09	3011.28
L10	3125.46
L11	3133.31
L12	3117.03
L13	3041.27
L14	4027.58
L15	2970.59
L16	2878.15
L17	2711.01
L18	3093.7
L19	2830.49
L20	2895.92
L21	2901.65
L22	2433.19
L23	2415.61
L24	1219.19
M01	2942.66
M02	2957.46
M03	2390.5
M04	3159.62
M05	3196.8
M06	3147.7
M07	3038.99
M08	3664.49
M09	2995.8
M10	3126.91
M11	2871.92
M12	2923.1
M13	3056.81
M14	2603.71
M15	2942.39
M16	3148.22
M17	2666.53
M18	2757.04
M19	2973.62
M20	3152.14
M21	2995.32
M22	1248.84
M23	1159.32
M24	4041.31
N01	2672.66
N02	3040.91
N03	3128.89
N04	3106.3
N05	3019.36
N06	3148.89
N07	3021.98
N08	4020.63
N09	3043.66
N10	3201.5
N11	2986.97
N12	3090.98
N13	3012.27
N14	2980.25
N15	4041.18
N16	2235.18
N17	1378.68
N18	2953.56
N19	1264.08
N20	1416.26
N21	3435.18
N22	2769.46
N23	1264.14
N24	3987.69
O01	3013.27
O02	2851.5
O03	2854.34
O04	3059.65
O05	3087.04
O06	2871.42
O07	3045.37
O08	2905.62
O09	3032.68
O10	3164.36
O11	2866.26
O12	3072.81
O13	3087.21
O14	3031.94
O15	3004.89
O16	2855.94
O17	4068.56
O18	2983.44
O19	1379.38
O20	2764.5
O21	2823.12
O22	2796.62
O23	1600.26
O24	1175.94
P01	2932.05
P02	3255.25
P03	1268.97
P04	3131.14
P05	2940.06
P06	2973.24
P07	3005.43
P08	3246.44
P09	4009.23
P10	2786.16
P11	3068.58
P12	3080.15
P13	3149.02
P14	2985.47
P15	2864.57
P16	2865.58
P17	1614.81
P18	2905.25
P19	2832.78
P20	1963.51
P21	2852.36
P22	2768.4
P23	1169.67
P24	1222.73

## Sheet: Length by Treatment
Row	Treatment (µM)	Body Length (µm)	Average	SD
A	0
B	0	3248.02
C	0	3013.98
D	0
E	0	2846.48
F	0
G	0	3053.19
H	0
I	0	3090.19
J	0	3007.54
K	0	3106.79
L	0	3080.06
M	0	2942.66
N	0
O	0	3013.27
P	0	2932.05
A	0
B	0
C	0	3135.67
D	0
E	0
F	0
G	0
H	0	3069.7
I	0
J	0	3128.04
K	0
L	0
M	0
N	0
O	0	2851.5
P	0		3034.61	108.869
A	0.05
B	0.05
C	0.05	3096.42
D	0.05	3128.17
E	0.05
F	0.05	3129
G	0.05	2816.64
H	0.05	3026.73
I	0.05
J	0.05
K	0.05
L	0.05
M	0.05
N	0.05	3128.89
O	0.05	2854.34
P	0.05
A	0.05	3087.01
B	0.05	3017.25
C	0.05	2928.94
D	0.05	3053.37
E	0.05	3121.82
F	0.05	2845.3
G	0.05
H	0.05	2902.58
I	0.05	3076.94
J	0.05
K	0.05	2803.66
L	0.05	3108.07
M	0.05	3159.62
N	0.05	3106.3
O	0.05
P	0.05	3131.14	3026.11	120.317
A	0.098	3080.56
B	0.098	3058.06
C	0.098	2842.06
D	0.098	2974.43
E	0.098
F	0.098	3078.2
G	0.098	3050.82
H	0.098	3142.86
I	0.098	3079.32
J	0.098	2930.4
K	0.098	2864.1
L	0.098	3119.1
M	0.098	3196.8
N	0.098	3019.36
O	0.098	3087.04
P	0.098
A	0.098	3112.54
B	0.098	2872.53
C	0.098
D	0.098	2933.6
E	0.098	3169.64
F	0.098	2936.34
G	0.098
H	0.098	3000.93
I	0.098	2890.78
J	0.098
K	0.098
L	0.098	2968.67
M	0.098	3147.7
N	0.098	3148.89
O	0.098	2871.42
P	0.098	2973.24	3021.13	106.531
A	0.195
B	0.195
C	0.195	2830.89
D	0.195
E	0.195	3191.27
F	0.195
G	0.195	3085.59
H	0.195	2895.54
I	0.195
J	0.195	3016.6
K	0.195
L	0.195
M	0.195	3038.99
N	0.195
O	0.195
P	0.195	3005.43
A	0.195	3098.1
B	0.195	2922.47
C	0.195	3070.07
D	0.195	2974.14
E	0.195	3014.46
F	0.195	2943.73
G	0.195	3053.2
H	0.195
I	0.195
J	0.195
K	0.195	3020
L	0.195	3069.7
M	0.195
N	0.195
O	0.195	2905.62
P	0.195	3246.44	3021.24	102.741
A	0.39	3152.6
B	0.39	3093.65
C	0.39	2966.05
D	0.39	2929.16
E	0.39	3119.35
F	0.39	2844.94
G	0.39
H	0.39	3060.04
I	0.39	2806.75
J	0.39	3239.91
K	0.39	2945.59
L	0.39	3011.28
M	0.39	2995.8
N	0.39	3043.66
O	0.39
P	0.39
A	0.39
B	0.39
C	0.39	3178.14
D	0.39
E	0.39	3005.23
F	0.39
G	0.39	2871.04
H	0.39	2959.76
I	0.39
J	0.39
K	0.39	3014.92
L	0.39	3125.46
M	0.39	3126.91
N	0.39	3201.5
O	0.39	3164.36
P	0.39		3038.91	118.809
A	0.78	2783.31
B	0.78
C	0.78
D	0.78	2892.14
E	0.78
F	0.78
G	0.78
H	0.78
I	0.78	3184.66
J	0.78	1907.24
K	0.78
L	0.78
M	0.78	2871.92
N	0.78	2986.97
O	0.78
P	0.78	3068.58
A	0.78
B	0.78	2948.97
C	0.78
D	0.78	3076.85
E	0.78	2881.88
F	0.78	3153.02
G	0.78
H	0.78
I	0.78	3185.28
J	0.78
K	0.78
L	0.78	3117.03
M	0.78	2923.1
N	0.78	3090.98
O	0.78	3072.81
P	0.78	3080.15	2954.41	295.018
A	1.56	2828.14
B	1.56	2742.78
C	1.56
D	1.56	3176.11
E	1.56	2966.4
F	1.56
G	1.56
H	1.56
I	1.56	2997.15
J	1.56	3087.21
K	1.56	2892.11
L	1.56	3041.27
M	1.56
N	1.56	3012.27
O	1.56
P	1.56	3149.02
A	1.56	3122.06
B	1.56
C	1.56
D	1.56	2974.15
E	1.56
F	1.56	2936.75
G	1.56	3093.4
H	1.56
I	1.56
J	1.56
K	1.56	3061.83
L	1.56
M	1.56	2603.71
N	1.56	2980.25
O	1.56	3031.94
P	1.56		2983.14	144.834
A	3.125
B	3.125	2884.85
C	3.125	3026.23
D	3.125	2866.54
E	3.125	2991.04
F	3.125	2950.66
G	3.125
H	3.125
I	3.125	2904.74
J	3.125
K	3.125
L	3.125	2970.59
M	3.125	2942.39
N	3.125
O	3.125	3004.89
P	3.125	2864.57
A	3.125	3049.33
B	3.125	3045.33
C	3.125	2972.36
D	3.125	2899.9
E	3.125
F	3.125	2943.92
G	3.125	3046.36
H	3.125	3006.32
I	3.125
J	3.125	2885.58
K	3.125	2886.49
L	3.125
M	3.125	3148.22
N	3.125
O	3.125
P	3.125	2865.58	2959.8	77.0025
A	6.25
B	6.25	3078.56
C	6.25	2730.14
D	6.25	3012.08
E	6.25	2806.05
F	6.25
G	6.25
H	6.25	2757.71
I	6.25
J	6.25
K	6.25	2753.43
L	6.25	2711.01
M	6.25	2666.53
N	6.25
O	6.25
P	6.25
A	6.25	2807.19
B	6.25	3066.62
C	6.25	2860.17
D	6.25
E	6.25	2951.27
F	6.25	3029.29
G	6.25
H	6.25	2901.44
I	6.25	2991.52
J	6.25
K	6.25
L	6.25	3093.7
M	6.25	2757.04
N	6.25	2953.56
O	6.25	2983.44
P	6.25	2905.25	2890.8	134.925
A	12.5
B	12.5
C	12.5
D	12.5
E	12.5
F	12.5
G	12.5
H	12.5
I	12.5
J	12.5
K	12.5
L	12.5
M	12.5
N	12.5
O	12.5
P	12.5
A	12.5
B	12.5
C	12.5
D	12.5
E	12.5
F	12.5
G	12.5
H	12.5
I	12.5
J	12.5
K	12.5
L	12.5
M	12.5
N	12.5
O	12.5
P	12.5		#DIV/0!	#DIV/0!
A	25	2880.22
B	25
C	25	2663.98
D	25
E	25	2700.34
F	25	2735.34
G	25
H	25	2805.68
I	25
J	25	2903.23
K	25	2833.97
L	25	2901.65
M	25	2995.32
N	25
O	25	2823.12
P	25	2852.36
A	25	2758.32
B	25	2871.23
C	25
D	25	2761.56
E	25
F	25
G	25
H	25	2677.98
I	25
J	25
K	25
L	25	2433.19
M	25
N	25	2769.46
O	25	2796.62
P	25	2768.4	2785.89	119.847
A	50
B	50
C	50
D	50
E	50
F	50
G	50
H	50
I	50
J	50
K	50
L	50
M	50
N	50
O	50
P	50
A	50
B	50
C	50
D	50
E	50
F	50
G	50
H	50
I	50
J	50
K	50
L	50
M	50
N	50
O	50
P	50		#DIV/0!	#DIV/0!

## Sheet: Unsuccessful wells
	1	2	3	4	5	6	7	8	9	10	11	12	13	14	15	16	17	18	19	20	21	22	23	24
A	W.O	Dead	W.O				W.O			W.O		Dead			Dead		W.O		Dead	W.O			U.H	Dead
B		W.O	W.O				W.O			W.O	W.O			W.O					U.H		W.O		U.H
C						W.O					W.O	W.O	W.O	Dead								W.O	U.H	U.H
D	W.O	W.O					W.O			W.O								Dead	Malf.	Dead	W.O		U.H
E		W.O	W.O		W.O						W.O			W.O		Malf.						W.O	U.H	U.H
F	W.O	W.O					Dead			W.O	W.O		W.O				Dead		W.O	U.H		W.O	U.H
G		W.O		Dead		W.O			W.O		W.O	W.O	W.O		W.O		W.O	W.O	Malf.		W.O	W.O	Dead	Dead
H	W.O							W.O			W.O	W.O	W.O	Dead	W.O				Dead				U.H	Dead
I		W.O	W.O				W.O	W.O		W.O				W.O		W.O	Malf.		W.O		Malf.	Malf.	U.H	U.H
J			Malf.	W.O		W.O		U.H		W.O		Dead		W.O	W.O		Dead	Malf.	W.O			Malf.	Dead	Dead
K		W.O	W.O			W.O	W.O				W.O	W.O			W.O			Malf.	Malf.			Dead	U.H	Dead
L		W.O	W.O	W.O			Dead				W.O			Dead		W.O			W.O					U.H
M		W.O	Dead					Dead					W.O							W.O		U.H	U.H	Dead
N	Dead	W.O					W.O	Dead							Dead	Malf.	U.H		U.H	Malf.	Dead		U.H	Dead
O				W.O			W.O		W.O		W.O		W.O			W.O	Dead		U.H				U.H	U.H
P		W.O	W.O		W.O				Dead	W.O				W.O			Malf.			Malf.			U.H	U.H
