# Supplementary material for: High-Content Screening in Zebrafish Embryos Identifies Butafenacil as a Potent Inducer of Anemia
Source: PLoS One. 2014 Aug 4;9(8):e104190. doi: 10.1371/journal.pone.0104190 (PMC4121296; doi:10.1371/journal.pone.0104190)
Supplement: Dataset S1 — Microsoft Excel spreadsheets containing raw data for all chemical screening assays. (ZIP) [file pone.0104190.s036.zip › Dataset S1/13- Pyraflufen-ethyl/Pyraflufen-ethyl_Circulation_FFTAnalysis.xlsm]

## Sheet: Description
ToxCast Screen - Circulation
Pyraflufen-ethyl
Data was collected using the Circulation Journal in MetaXpress
Imaged 74 hpf fli1 larvae using ImageXpress
Incubated larvae in 100 mg/l MS-222 for 30 min
Centrifuged plate for 2 min at 200 rpm
Imaging parameters:
*32 frames (0.09 sec interval)
*Transmitted light
*4X magnification; 1 site/well
Had the doors off of the imager and the fan on to stablize temperature
Test Initation Date: 8/27/13
Imaging Date: 8/30/13
Start Imaging Temperature: 26°C
End Imaging Temperature: 26°C
Total Imaging Duration: 1:58
W.O. = Wrong Orientation
N.F. = No fish in viewing screen
N.A. = Not Analyzed (did not meet analysis criteria)
O.F. = Out of Focus

## Sheet: Background
Measurement	Average (Show Region Statistics)
	1	2	3	4	5	6	7	8	9	10	11	12	13	14	15	16	17	18	19	20	21	22	23	24	25	26	27	28	29	30	31	32
A01	685.5	688.375	686.75	688	689	686.625	687.875	681.25	689.375	686.875	687.25	681.5	687.625	685.5	689.25	690	690.375	682.375	682.5	687.5	685.875	683.375	685.375	684.25	689.375	684.875	684.375	682.75	682.5	688	689.25	684.875
A02
A03
A04	641.75	640	649.375	639.5	643.125	644.375	643.375	640.375	639.125	633.875	632.5	640	639.375	634.875	638.25	641.75	638.5	647	644.875	637.625	644.75	646.75	643.75	639.75	642.125	646.125	642.75	641.875	641.625	642	635.625	646
A05	652.5	653	648.375	649.25	649.125	654.875	655.125	653.125	649.5	655.5	655.125	653.375	650	653.125	650.625	649.25	647.5	650.5	655.5	650.125	654	651.75	657.625	654.875	650.375	651.5	652.875	652.625	651.875	654.75	657	653.375
A06	646.375	656.75	649.25	657.5	648.75	653.75	654	651.125	652	647.75	654	652.875	657.625	648.75	647.5	649.5	645	653.125	658.5	651.125	650.125	652.875	653.125	652	650.75	657.25	651.25	650.25	651.75	650.875	650.5	653.375
A07
A08	636	634.75	634.125	625.875	629.75	632.25	633.75	632.25	626	638.5	625.25	632.75	634	634.625	633.625	632	633.25	632.5	632.625	635.5	631.625	632.625	633.375	628.125	628.625	635	633.375	632.75	633.375	633.125	631.25	636.375
A09	641.375	642	642.375	644.25	647.125	642.375	643.75	642	644.625	643.375	645.625	641.625	642.25	638.875	644.5	644.25	645.5	641.375	646.75	647.625	646.5	638	637.875	644.25	641.875	642	645.5	645.375	645.5	636.5	644.375	651.875
A10
A11	634	633.5	641.75	638.125	638.5	634.25	634.625	633.875	632.25	635.375	635.75	638	631	639.625	637.125	632.5	632.25	632.5	640.375	640.25	641.75	638.25	638.5	642.875	639.125	630.5	636.625	646.125	635.5	645.375	637.75	643.625
A12
A13	643.375	644.75	645.875	647.25	647.875	640.375	640.5	650.25	645.25	646.75	644.5	640	647.25	644.125	644.875	645.375	644.375	645.25	639.25	639.25	636.5	646.25	651.625	643.75	645.75	645.875	647.25	652.125	639.5	641	645.625	643.375
A14	642.875	640.375	641.25	641.625	644.375	647.625	648.875	639.625	645.375	645.5	645.125	646.875	645.5	644.75	641.75	638.5	646.625	645.5	642.75	642.75	640.875	635.75	633.25	637	634.25	641.75	640.625	647.375	639.5	641.125	644.75	636.75
A15
A16	652.25	656.25	655.125	647.625	655.125	651.5	647	650.75	646.75	646.875	648.875	648.5	646.875	648.875	649.5	656.375	653.625	648.375	646.25	651.5	646.375	648.25	644.125	651.375	647.875	651.625	644.125	648.625	647.75	654.5	647.5	653.5
A17
A18
A19
A20
A21	660.75	663.5	659.5	660.625	661.75	662.625	659.375	657.875	665.375	659.625	656.25	659	650.75	653.75	654.625	659.5	661.25	658.375	660.5	661	663.25	658	663.75	666.375	660.5	656.375	658.5	659.75	666.375	658.875	660.5	659.75
A22	661.5	666.75	666.625	662.125	671.25	670.375	668.625	674.625	668.375	665.375	669.375	662.5	664.75	673.875	662.625	664.125	665.5	664	669.5	662.625	669.875	662.25	669.375	666.875	667.5	666.625	664.375	663	671.375	667.625	663.25	669
A23
A24
B01	683.625	686.875	681.75	681.625	677.75	685.125	685.125	683.375	682.625	679.625	682.25	684.125	688.875	691	684.5	679.5	685.375	686.125	686.125	677.625	680	676.75	676	676.75	680.5	678.125	680.625	687.25	682.625	680.75	678.75	686.125
B02	625.125	630.75	632.375	626.875	629.25	631.375	634.75	633.25	631.75	633.75	632.25	627.5	629.5	629.625	636	634.25	632.25	638.25	632.75	632.375	628.125	625.875	626.125	631.25	629.875	625.5	635.25	635.125	630.625	631.5	639.875	621
B03	662.875	661.875	662.75	669.375	658.25	665.5	660	662.125	660.375	662.875	671.375	658.375	658	660.625	662	660.5	665.625	662.25	660.25	662.25	662.25	669.25	664.625	660.125	665.625	663.5	668	659.875	657.25	664.5	661.5	661.875
B04	641.625	640.875	648	653.375	647.375	647.25	652.5	651.75	649.625	652	660.125	653.875	646.375	646.875	654	651.875	647.125	646.625	649.5	648.375	653.125	655.625	650.25	647.375	646.25	644.625	654.375	646	647.125	647.875	643.75	649.75
B05	583.5	584.5	585.875	580.5	588.875	587.75	587.625	582.875	581.375	587	591.125	584.375	581.875	583.375	588.125	587	588.375	588.625	583.5	582.375	582.625	583.125	588.5	583.125	590	585.75	584.875	590.5	579.75	589.375	587.875	587
B06	628.625	640.125	630.375	625.875	634	632.125	634.25	630.5	629.375	629.25	629.875	634.5	630.625	636.625	635.625	630.375	638.5	626.125	629.5	632	633	639.375	627.5	632.5	635.5	630.125	632.375	639.125	631.25	633.5	637.5	629.5
B07
B08	647.125	641.75	648.125	646	644.75	641.125	640.75	648.25	645.25	644.5	642.5	640.25	641.25	643.125	643.25	642.875	645.375	638.875	645	643.75	643.875	644.75	649.125	642.75	643.25	638.5	642.5	648.25	651.625	645.375	650.75	641.625
B09	659.125	661	653	652.5	652.125	656.125	655.375	653.875	654.75	645	655.375	652.125	658.75	656.5	657.75	657.125	659.625	656.125	657.375	666	654.125	653.125	651.375	658.875	650.5	658.5	655.375	656.875	653.375	653.75	655.875	654.5
B10	637.625	643.625	648	643.125	643.25	638.75	642.25	642.875	641	646.5	638.5	641.625	642	642.875	638.875	636.375	641	644	646	632.5	644.375	637.875	636.625	637.375	635.125	634	640.125	640.25	643.125	641.875	637.875	639.75
B11
B12	621.125	619.5	621.625	615	618.25	614.5	615.875	619	614	614.125	616.25	618.875	621.75	615.375	614	616.25	621.25	617.5	614.125	623.75	613.375	616	618.125	619.5	620.625	622.125	620.875	621.25	616.875	616.625	623.875	613.625
B13	527	530.875	529.625	531.375	533.5	532.5	522	527.875	528.125	524.75	533.25	530.75	528.25	530.5	536.75	525.875	528.625	530.25	529.875	531.375	532.375	531.75	534.5	526	529.125	535.375	530.375	526.125	528.75	529	531.5	531.25
B14
B15	648.25	651.375	651.375	649	644.875	647.375	648.75	648	643.625	650.25	649.625	651.625	652	645	651.75	647.5	648.5	650.5	651	651.125	647.25	646.25	647.625	648.125	644.375	648	647.875	654.75	652.625	651.25	651	648.375
B16	638.75	640.5	636.5	635.625	632.375	636.875	634.375	634.75	630.75	636	639.25	643.5	636.625	636.75	644.25	644	637.5	640.5	637.125	642.875	640	638.875	636.625	635	631.375	640.875	643.25	639.875	638.875	635.5	635.125	638.875
B17
B18
B19
B20
B21
B22
B23
B24
C01	608.5	611.125	614.5	610.5	615.25	606.25	616.5	610.125	609.125	610.625	615.75	611.375	611.375	610.125	604.75	613	616.25	617	608.75	610.875	619.375	615.125	607.375	605	607.25	616.25	608.625	609.75	608.5	607.5	615.25	609
C02	584	580.625	584.125	579.5	582.375	583.75	580.625	584.875	578.5	587.75	586.25	578	589.875	584.625	583.125	584.375	582.625	576.25	587	583.875	586	586.625	585.375	584.625	584.125	580.125	593.25	585.25	586.25	591.625	583.75	581.125
C03	656.5	660	664.875	661.875	663	664.375	664.5	662.125	676.75	663.375	666.125	661.625	661.75	665.375	669.625	668.625	666.625	663.375	665.5	666	665.125	663.875	666	669.5	660	660.125	667.25	670.5	664.25	668.375	663.75	672.5
C04	650.75	646.875	650	652.375	650.125	647.125	656.875	651.875	649.125	658.25	646.25	657.875	651.5	655.625	649.75	653.375	653	647.25	652.75	653.25	649.75	660.75	650.875	649.375	659.875	657.5	653.125	650.75	656.375	657	651.75	657.125
C05
C06
C07
C08	633	641.5	639.875	649	640.375	640	639.875	642.25	641.375	640.5	632.875	643	635.25	644.625	640.25	646.5	644.5	645.375	645.25	646.75	646.5	642.625	646	644	647.625	645	649.25	642.25	642.375	649.125	640	645.5
C09	643.125	646.125	644.5	644.125	651.625	649.875	651.125	644.625	643.125	641.25	644.375	647.875	653	649.25	645.5	648.375	648	645	648.125	643.375	650.125	644.625	649.75	648.375	647.875	645.125	643.125	642.5	647.25	652.25	645	648.125
C10	619.375	618.5	616.625	613.875	612.625	623	613.375	618.125	616	618.25	623.5	621	615.125	615.125	619.375	622	620.375	614	624.75	617.5	623.5	621.25	618.375	618.25	621	620.75	619	615.375	621.125	624.5	623.125	623
C11
C12	650.125	646.375	645.375	647.5	639.5	648.5	649	642.5	649.125	645.75	650.125	642.5	644.125	648.75	644.25	647	643	643.625	647.125	645.375	639.625	641.25	647.875	644.5	641.875	643.125	639.5	645.375	647.625	645.25	644.625	653.875
C13
C14
C15	637.125	644	639.625	642.5	643.875	650.875	645.625	648.5	652.625	652.375	653.25	639.75	641.625	645.125	652.375	642.125	646.875	640.75	649.125	641.625	638.5	652.625	647.125	651.75	642.75	644.375	648	646.875	653.875	646.5	648.125	650
C16	555.125	556.875	558.375	561.125	560.875	557	559.75	555.375	560	559.125	557.375	562.625	553.625	553.25	560	556.625	555	552.25	560.25	556.75	561.125	561.125	558.875	560.875	563.375	560	558.125	560.625	557	555.5	557	554.25
C17
C18
C19
C20
C21	668.5	666.375	661	659	672.125	657.375	663.25	666.875	663.75	662.625	665.25	663.75	662.25	666.625	668.375	670.125	668.75	670.75	670.125	666.625	666.375	665.25	668	665.5	661.875	667.375	666	666.875	665.125	668.125	660.5	672.125
C22
C23
C24
D01
D02
D03	671.875	674.125	674.75	676.625	672.125	675.5	673.125	673.875	672.25	675	671.875	673.625	673.125	674.75	673.25	671.75	674.375	673	670.875	674.625	674.5	677.625	675	672.625	676.125	677.125	671.25	670.5	677.5	671	681	670.875
D04	661.125	660.5	658.25	662.125	667.5	663.375	662	663.875	666	660.875	669.375	656.75	657.125	656.75	663.625	664.5	664	662.5	670.375	662.625	663.25	660.375	666.125	660.375	662	665.125	662.125	658.625	659.625	662.5	659.375	662.75
D05	674.5	676.25	677.25	675.375	677.5	669.125	675.875	672.125	670	674.875	667.75	665.875	674.5	677.25	668.375	672.875	674.375	673.5	672	674.375	667.875	674.5	674.25	666.25	669	673.75	671.375	671.875	669.25	676.125	677.375	670
D06	607.375	613.75	609.875	611.625	616.25	617.75	614.5	620.625	609.125	618.625	610.875	618.75	618.125	617.375	623	615.5	615	612	617.125	614.375	616.75	614.75	614.625	619	615.5	609.875	616.75	613.625	613.625	609.75	609.5	622.25
D07	654.875	660.625	659.5	659.25	661	663	662	661.5	666.25	659.875	664.125	660.125	663.5	661.75	657.25	663.125	664.25	662.875	665.375	665.125	661.625	659.25	660.75	665.125	662.75	656.375	668.375	663.75	658.5	658.125	660.875	663.875
D08	638.375	649.25	642.25	650.125	642.25	646.875	642.625	644.5	649.5	637.125	650.75	643.5	649.375	649	643.875	645.875	649.375	648.625	642.75	647.875	648.125	651.875	645.5	647.375	644.25	641.625	648	643.5	645.875	646.375	646.625	648.25
D09	658.875	662.125	656	665.125	671.25	659	664	658.25	661.125	661.5	656.375	656.25	661.375	662	659.375	659.25	657	656.625	660.25	659.5	662.375	660.125	659.75	662.875	664.125	667.875	661.375	659.5	657.5	657.375	664.875	661.75
D10	617.875	613.125	612.5	619.875	622	615	617	613.875	617.625	614	616	613.875	614.25	617.875	615.75	615.875	610.375	611.875	619.25	616.125	616.5	615.125	616.125	618.5	620.75	617.5	615	616.25	615.5	618.75	612.125	612.75
D11	646	647.875	648.75	649.375	643.375	645.125	647.25	649.625	648.375	641.625	646.25	651.125	643.75	640.125	645.125	649.25	641.5	639.75	641.5	646.125	642.625	636.75	649.25	644.625	645.75	653.875	638.5	639.75	642.25	642	643.375	646.625
D12	654.875	655.5	658.75	651.25	659	652.375	656	656	650.625	660.125	657.875	661.375	655.625	658.625	645.625	657.125	653.875	657.625	660	651.375	658.625	661.125	663.25	651.75	650.625	646.25	657.125	652.375	656.5	656	653	653
D13	649.625	648	650.875	653.375	653.375	657.25	658.375	646.375	651.625	654.375	655.625	651	650.125	652.125	646.625	654.5	647.5	654.875	661.75	654.875	645	653.125	655.75	648.875	649.875	646.75	659.5	652.25	648.625	650	649.125	652.5
D14	660.625	652.875	657	655.875	659.25	649.125	655.5	654.5	658.5	658.25	661.375	656.875	660.75	660.875	650.75	651.75	654.5	663.25	654	659.75	649.875	652.75	655.125	660.125	655.5	661	652	658.625	648.25	655.75	657	657.125
D15
D16
D17	661.75	649.25	658.5	668.5	657.125	654.75	660.25	656.75	655.125	656.125	654.875	656.25	656.625	657.625	659.625	658.625	654.125	657	659.5	656.25	652.125	654.5	656.125	656.75	656.375	657.5	656.25	658.375	652.125	658	664.25	661.5
D18
D19
D20
D21
D22
D23
D24
E01	595.25	589.875	588.75	590.625	585.75	589	587.75	590.125	584.25	590.5	590.375	592.5	586.25	586.25	592.625	582.375	587.5	586.875	591.875	595.375	584.5	588.375	586.75	587.5	590.25	589.75	590.25	587.625	588.875	589.125	586.875	597.25
E02
E03
E04	654.75	664.875	665	664.875	664	669.25	659.5	662.625	658.75	666.125	666.75	661	662.625	663.25	668.25	663.625	663.375	665	666.625	666.375	667.25	658.625	660.375	668.25	663.75	672.125	660.75	662.5	671.375	662.125	662.875	662
E05	685.375	683.25	677.375	684.5	683.375	678.625	679.375	684	680.375	674	679.875	679.625	685.125	685	682.875	678.375	680	680.125	680.25	681.25	688.125	680.75	693	677.875	683.875	681.875	684.75	677.125	683	676.375	685.875	682.375
E06	663.75	659.625	654	662.625	661.625	658.375	657.625	658.75	655.5	661	657.75	659.125	657.75	651.625	655.625	657.375	657.875	655.875	649.625	661.125	658.25	657.375	659.375	651.875	662.5	658.875	662.375	658.75	663.125	659.375	659	655.125
E07	666.125	664	663.5	663.25	661.75	665.75	662.25	667.125	662.875	671.625	660.875	664.875	666	666.625	661	663.75	669.25	666.5	664.5	664.375	663.375	663.75	666.125	667.625	664.875	662.375	663.875	659.875	663	671	660.75	656.625
E08	639	636.125	632.625	636	627.75	636.875	637	634.75	643.5	644.25	641	642.375	639.875	634.75	630.375	635.5	637.125	636	631.625	634.875	638	639.375	640.25	640.5	636.625	639.375	633	631.375	637.375	632	631.25	633.875
E09	649.75	652.375	647.875	645.375	654.75	646.5	645.375	648.625	648.5	650.125	652.5	645	651.125	643.875	646.25	648.875	646.5	644.5	651	650.25	648.75	649.625	648	647.25	647.125	652.375	647.625	652	647.875	650	648.875	647.875
E10	625.5	622.125	628.125	626.75	629.5	627.5	621.75	638	632.875	631.125	627.875	633.25	629.625	630.625	627.75	631.625	633	629.25	633.25	631.875	633.5	629.875	630.5	632.375	631.875	629.375	632.625	639.25	630.5	632.625	632.75	630.25
E11
E12	626.5	627.25	623.875	626.125	630.625	624.625	630.75	632.75	630.125	627.375	626	632.75	624.875	629.25	630.375	625.125	629	624.5	627.125	633.125	627.75	632.625	622.5	629.375	623.625	630.75	628.875	626.375	624.75	632.5	623.375	622.625
E13	632	625.25	632.625	631.75	633.75	625.75	629.75	623.25	630.75	631.5	626.875	635.625	632.875	633.125	630.75	636.5	625.5	633.25	634.625	637.25	627.5	634.375	633	633.125	633.75	632.25	636.875	628.5	632.75	632.125	633.875	631.875
E14
E15	647.25	652.875	645.125	649.625	645.125	647.875	649.625	646.25	648.375	647	646.75	655.75	646.25	647	653.125	644.625	645.5	654.25	651.25	646.125	644.375	647.625	648.75	646.875	645.75	650.5	644.125	652.125	653.375	642.5	646.125	650.625
E16
E17
E18	623.125	628.125	630.5	628.5	630.5	631	622.125	625.5	625.75	628.375	623.125	624.875	626.875	633.25	620.25	627.75	626.625	623.75	630.375	633.125	629.125	627.5	627.875	628.375	627.375	622.875	631.5	625.625	628.625	623.5	633.5	631.125
E19
E20
E21
E22	656.375	657	659.625	657.5	656.125	660.375	659.625	663.5	665.625	663	655.75	658.75	664.25	661.5	654.375	665.625	658.875	655.75	658.625	659.25	656.25	657.375	659.625	657.625	658.625	656.875	663.875	662	659.5	657.75	654.25	656.625
E23
E24
F01	653.125	657	649.125	657.375	656.375	660.5	651.375	666.625	657.375	665	659.375	656.125	655.375	663.375	659.75	658.875	653.5	663	654.5	656.75	656	659.125	652.125	658.5	659.625	660.875	659.25	659	663.25	659.625	659.75	663.5
F02
F03	661.375	660.125	663.125	661.375	656.375	670.75	662.875	670.625	665	666.375	669.75	660.75	658.75	672.5	667.75	665.25	669.625	668.375	665.125	665.375	674.125	665.875	674.75	670.375	670	661.25	665.375	663.625	661.625	669.25	665.875	667.5
F04	561.75	562.75	561.875	560.75	563.125	566.25	566.75	560.25	564.5	567	563.875	560.375	557.875	565.125	566	565	570	556.875	557.375	560.75	571.25	558.875	561	564.25	562.125	564.375	559	566.625	564.625	566.875	562.25	561.375
F05	648.25	643.125	644.375	640.375	645.125	643	638.25	645.5	639.125	640.875	640.75	650.125	646.125	645.625	643.625	644.5	650.25	650.375	648	650.875	644.375	645.375	647	644.375	649.875	648.125	650.375	642.5	642.125	651.375	645.75	638.25
F06	664.75	669.25	670.25	668.875	670.5	668.375	669	668.125	664.875	664.75	669	669.625	669.25	668.125	662.625	666.5	674.375	661.5	662.625	667.375	665.375	667.125	670.5	668.125	671.875	663.5	673.625	667.25	671.25	677.75	671	670.375
F07
F08	646.375	649	647.25	649.625	651.625	657	653.5	652.875	647.25	654.875	650.5	650.75	654.75	656.25	653.375	651.875	661.125	653.125	651.25	653.75	657.5	646.375	653.125	655.625	649.125	655.75	652.125	647	649.75	651.5	648	652.75
F09	652.625	653.625	651.875	657.25	659.375	659.5	655.625	660	656.625	657.75	660	654.5	656.5	650.75	661.25	656.625	654.875	658.375	657.75	657.25	654.125	660	658.875	648.875	651.625	654.625	659.875	655.25	660.375	653.25	655.75	657.875
F10
F11	628.75	634.5	632	630.25	628.625	626.375	630.125	626.125	629.875	627.625	629.25	630.625	635.625	636.375	625.875	626.375	627.625	635	633.125	635.375	629.125	631.5	630.75	630.375	634.25	637.25	629.5	637.375	628.75	628.75	625.625	631.375
F12	655.75	662	661.5	657.125	654	655.625	649.5	656.5	657.375	660.375	654.375	658.5	660	658.75	651.125	656.875	654.875	661.375	655.25	656	652.75	660.875	649.625	657.375	658.25	663.75	656.75	656.5	657.875	657.125	661.75	652.125
F13
F14	664.375	671.5	671.625	669	673.25	676.375	661.625	673	675.125	666	673.375	676.375	665.875	667.125	662.5	666.125	673.75	671	673	670.5	672.375	672.5	677.25	672.25	668.625	668.375	669.375	667.875	673.375	673	672.5	671.625
F15	667.25	655.875	668.875	662	668.75	667.875	663.25	666.625	663.75	668.25	663.375	667.625	663.125	660.25	664.75	658.25	664.375	665.75	662.25	665.25	667.125	666.5	667	668.5	662.5	666.625	670.375	668.5	667.125	667	663.625	663
F16	660	668.125	675.5	667.125	666	670	666.25	666.75	663.75	661.625	671.75	663.5	666.5	666.125	664.75	665.875	665.125	668	663.75	665.125	661.875	670.25	667.75	663.625	662.875	667.875	663.25	664.625	661.375	666.75	665.5	662.5
F17
F18
F19
F20
F21
F22
F23
F24
G01	682.125	681.75	687.375	678.625	683.75	684.375	683.625	681	678	684.875	677.125	679.75	680.75	679.375	690	679	683.875	682.25	681.375	679.875	683.875	683.5	688.375	686	682.625	685.625	678.125	692.25	682.375	680.875	683.75	675.625
G02	654.375	658.875	658.375	652.25	656.75	655.25	651.75	657.25	659.125	655.125	654.5	655.75	653.125	649.875	662.75	656.125	663.625	660.375	658.75	656.25	652	660	658.25	655.375	653.75	654.125	658	655.625	663	658	657	657.875
G03	669.875	678	669.75	670.875	670.375	669	674	674.75	674	678.875	671.25	669.625	676.375	673.75	665.5	671.375	669.5	667.875	669	671.75	670.75	671.5	666.75	675.25	669.75	675.625	667.375	678.5	670.25	661	669.75	672.625
G04
G05	667	676.875	675.75	672.5	679.375	679.125	669.5	673.25	670.125	674.125	676.375	678.25	673.125	685.25	676.25	672	675	679	679.375	678.5	678	674.5	672.625	674.75	682.125	679.375	675.25	682.125	676.125	677.75	672.25	677.625
G06
G07	671.875	666.5	665.375	665.125	667.5	674	668	670.5	666	674.125	665.375	670.5	663.875	669.5	673.875	669.125	665.625	668.125	673.375	669.75	668.625	671.625	668.625	666	664.5	663.125	668.375	668.5	674.375	665.625	667.75	671.625
G08	620.25	622.5	622.125	626.5	618.875	621.125	626.375	625.875	620.375	624.75	627.625	621.375	624.875	623.125	623.75	623	624.375	621.125	622.375	620.75	619.375	620.125	617.375	620.25	621.25	619.5	624.875	625.25	618.5	623.125	621.375	621.25
G09
G10	610.125	605.375	608.75	607.375	610.25	610	607	608.125	607.625	607.625	605.625	600.75	605.75	605.25	601.125	603.75	609.5	602.75	609.75	605.75	607.125	599.625	608.25	606.125	605.25	603.5	604	607.125	600.25	605.75	607.625	607.5
G11	677.25	666.5	671.75	677.375	681.75	678.375	676.25	669.625	677.25	673.25	674.25	676.875	675	675.875	666.25	675.25	676.375	675.25	671.5	673.125	671	683.5	673.125	674.125	670.75	679.875	675	673.125	669.75	675.25	672.75	676.125
G12
G13
G14	643.625	645.125	650.125	646.75	643.375	643	650.375	644	646.5	654.125	651.75	650.875	646.5	642.375	641.125	649.125	647	641.625	645.875	646.625	641.125	643.875	645.875	649.75	647.375	647.875	647.75	645.875	647.625	645	646	652.875
G15
G16	643.125	643.875	641.5	640	641.75	637.875	649.375	641.25	644.875	639.875	640.875	643.125	638.5	637.875	639.125	640.25	639.5	644.25	642.875	643.5	639.625	641.125	640.375	647.375	640.375	634.625	643.5	642	640.625	641	645.125	647.875
G17
G18
G19
G20
G21
G22
G23
G24
H01
H02	697.5	700.125	689.25	697.125	690.5	699	691.375	693.75	704.125	692	700.25	695.875	693.625	692.25	698	691.5	693.375	704.375	690.75	699.625	695.5	697.75	696.25	696.125	693.25	692.75	694.125	695	696	705.125	694.875	698.125
H03	695.625	693.5	691	695.25	690.875	691.5	693.625	689.875	695.625	688.375	693.25	695	685.375	695.125	699.375	694.25	695.75	697.625	691.375	693.875	687.625	692.875	689.25	694.375	686.625	689.875	696.75	694.5	693.375	698.875	696.625	694.375
H04	670.5	672.125	678.375	671.875	675.5	674.75	666.25	673.375	673.875	671	676.875	671.75	667.375	673.75	674.875	676.5	675	668	673.625	673.25	675.125	670.25	671.75	667.5	669.25	668.625	673	673.5	668.125	671.125	674.5	663.125
H05	676.25	678.75	671.875	679.125	672.75	674	679.375	675.5	676	673	679	674.625	679.125	675.375	679	679.125	675.125	681.125	679.375	677	682.5	678.375	669.875	673.875	673.625	671.375	676.125	679.75	675.875	680.375	676.375	682.125
H06	682.125	677.5	680.625	674.25	679.875	682.625	676.5	678.25	679.875	683.375	682.25	689.125	683.75	677	679.375	680.5	683.375	678.75	685.125	689	680.75	680.75	682.625	682.5	684.125	678.125	682.875	684.375	680.625	684.375	684.875	685.125
H07	642	645.875	636.375	641	636.75	636.875	647.875	639.25	645.5	647.875	641.375	641	642.25	643	643	642.125	644.25	643.125	640.375	642.75	643.5	648.75	640.5	639.125	636.625	647.75	641.375	633.875	637.25	640.25	644	644
H08
H09	689.5	687.375	684.625	690.625	685.875	691.5	683.75	687.25	690	687	690.375	690.75	690.375	693.875	692	684.625	687.875	687	685.75	684.5	687.75	686.25	688.625	682.375	682.375	681	679	682.875	685.125	688.25	688.375	687.875
H10	647.875	646.75	645.125	657.375	650.25	648.125	648.25	654	648.75	647.125	646	651.125	650	649.5	649.25	645.625	649	641.875	650	657.75	644.125	647	648.5	647.25	644.75	653.875	655.375	645.375	641.5	656.125	652	644.875
H11
H12	656.875	658.5	658.375	661	661	652.25	660	656.625	662.5	660.875	661.875	661.125	663.625	666.125	660.25	665.125	670.375	660.625	667.75	661.625	662.5	662.375	657	662	656.75	660	660.25	665.375	658.625	664	665	659.75
H13
H14
H15
H16	675	663.625	667.5	674.125	661.125	672.5	669.5	678	677.25	674.5	674	674.875	672	674.625	672	670.375	679.375	668.375	668.875	669.5	672.25	677.75	674.5	671	672.75	677	669.375	672.875	665.125	676.375	678.5	678.75
H17
H18	666.375	663.5	666.75	665.75	665.625	664.5	666.25	665.5	667.25	660.25	667.375	669.25	666.625	668.875	664.125	665.375	666.375	664.625	661.25	661.875	673.625	664.25	661.375	669.125	676.25	668.125	670.875	668.125	671.125	676.5	674.5	671.75
H19
H20
H21
H22
H23
H24
I01	668.625	671.375	671.875	678.375	671.25	666.375	665.75	672.625	667.125	668.625	660.75	672.75	662.875	668.25	670.625	673.625	664	665.625	667.5	667	667.5	666.875	670.25	668.75	667.875	670	665.625	663.625	668.875	663	664.875	674.875
I02	643.75	637.75	646.875	644.5	640.25	651.75	646.875	641.875	647	644.75	640	642.875	649	650.625	646.625	637.375	650.875	641	648.25	638.125	638.75	643.375	646.875	646	642.5	637.25	650	644.25	646.25	648.25	643.75	651.375
I03
I04	628	628.375	624.75	626.625	629.875	626.375	634.125	636.625	632.125	630.5	629	628.125	635.75	628.5	629.625	629.75	631.625	632	632.875	634.75	631.75	629.375	634.125	633.625	634.875	629.375	632.875	631.875	629.875	633.25	631.625	624.875
I05	681	690.75	684.75	691.875	691.25	695.25	692	690.75	689.5	689.25	688.875	694.875	692.25	691.125	686.75	687.375	687.375	689.125	687.75	684.625	687.5	697.625	692.25	684.875	683.75	692.5	689	690.125	690	689.5	685.75	686.5
I06	678.125	673.875	667.75	672.625	669.125	674.625	673.875	678.375	669.625	669.75	667.625	672	672.375	673	666.875	663.5	680	674.75	668.875	669.625	673.625	673.25	667	673	672.125	674.875	672.5	669.625	672.25	669.125	673.75	674.75
I07
I08	660.5	657.375	657.625	651.875	663.125	659.75	664.125	663.75	657.5	660.375	666.375	666.875	657.75	659.875	669.25	660.5	665.375	664.625	663.125	668.375	662.625	660.375	661.5	660.75	663.25	664.5	663.25	661.75	664.625	665.75	663	661.625
I09	666.25	667.625	667.25	663.375	670.5	669.5	664.375	676.625	665.75	668.875	670.5	663.25	668.25	671.75	671	676.5	673.25	668.75	666.875	664.125	674.25	676.125	669.75	671.375	674.375	667.125	666.25	668	669.875	666.5	673	669.25
I10	588.875	589	595.375	588.875	592.375	595.5	585.375	588.875	590.625	593.125	589.375	586.625	591.25	593.375	590.875	593.125	588.125	587.5	592.75	597	597.625	593.625	589.75	590.875	586.75	592.375	587.625	590.875	591.125	588.875	590.125	594.75
I11	643	647.125	651.25	644.625	648.875	654.125	649.875	649.75	645.625	648.25	648.25	651.25	649.625	653.125	655.5	646.375	646.5	650.75	652.5	645.5	648.75	649.375	651.875	651	647	658.625	645.625	646	652.625	639.625	653.25	643.5
I12	665.25	650.5	658.25	653.875	654.125	660.125	658.25	661	655.375	658.625	657.25	655.625	663.75	659.25	662	656.25	648	651.375	659.125	647.625	657.5	651.875	654.875	653.75	655.75	660.25	661.125	657.375	660.875	660	661.875	662.25
I13	667.375	667	672.125	666.875	667.875	667.75	664.125	662.625	670.75	667.75	662.625	666.875	668.125	668.375	673.5	670.875	668.375	666.625	663.875	667.75	667.5	669.75	662.25	668	670.125	672.875	664.25	666	664.375	672.875	664.5	674.5
I14
I15
I16
I17
I18	618	622.75	618.25	621.875	622.125	627.625	625.875	618.25	620.75	615.75	622.25	619.375	619.625	614.5	619.125	619.125	619.25	618.625	626.875	626.125	625.625	622.125	619.75	622.125	621.25	619.875	621.375	618	620.875	623.125	625.5	621.75
I19
I20
I21
I22
I23
I24
J01	668.875	667	668.875	666	661	660.625	667.625	668.875	666.5	666.625	666.25	669.25	663.75	664.5	669.375	663.75	666.375	664	670.875	659.375	664.25	661.625	668.75	660.375	670.75	668	667.875	665.5	675.75	664.75	662.75	669.5
J02	675.625	678	678.25	673.25	674.625	672.75	682.125	683.375	677.875	677.375	675.5	683.5	681	672.5	677.75	677.375	669	671.625	676.625	671.25	683.25	681.5	676.875	668.875	677.25	681.375	677.75	670.75	673.75	676.75	683.25	687.625
J03
J04
J05	690.375	687.5	678.375	685.25	692.75	689.5	689.375	683	683.625	683.75	685.375	689.25	689.875	695.75	688.125	691.875	688	692.125	684.125	688.25	690.125	694.625	689.125	685.25	691.375	692.875	687	685.625	692.375	688.375	687.875	686.125
J06
J07	681.625	682	681.75	682.5	679.375	680.125	682.625	687.5	678.75	684.375	686.625	681.625	683.375	681.375	686.875	684.25	686.75	689.75	684.875	684	685.125	684	679.125	680.375	679.5	680.625	681.875	684.25	676.875	681.375	686.625	683.5
J08
J09	675.375	675.625	678.375	672.375	673	673.625	673.5	682.75	675	681.125	674.75	673.5	664.5	676.75	675.125	673	670.375	678.75	675.125	675.625	676.75	672	678.375	677	672	672.375	673.875	671	674.25	673.875	674.125	678.625
J10
J11	679.125	684.875	673.5	672.375	679.5	675.625	678.75	676.75	675.25	672.875	683.375	679.375	680.5	683.125	675.875	673.25	673.125	673.75	676.625	676.25	669	675.875	673.625	672.625	672.875	673.625	675.625	679	675	679.5	681.375	676
J12
J13	670.625	674.75	666.375	680	669.125	676.25	670.25	676.375	675.375	675.375	668.625	663.625	670.25	669.125	670.5	679.25	672.25	667.875	671.5	673	676.125	672.875	679.5	675.625	672	673.375	680.125	670	670.125	673.5	671	667.5
J14
J15
J16	684.875	680.5	685	683.5	680.25	679.5	688	677.25	681.875	683.375	687.25	680.875	677.625	680.75	681	690.875	686.375	684.25	682.125	691.75	678.625	685.75	684	683.25	683.75	682.375	673.75	682	680.625	685	683.25	685
J17
J18
J19
J20
J21
J22
J23
J24
K01	649.75	652.25	647.875	645.375	646.5	649.25	650.5	648.625	649.5	651.875	645.75	648.625	647	648.25	646.125	655.625	649.625	648.75	649.75	649.375	654.25	648.375	645.25	652	643.125	651.375	646	651.625	653.625	655.5	649.375	649.125
K02
K03	678.875	675.75	676.25	676.75	674.75	672.5	681.25	673.625	680.75	679	674	674.5	673.125	675.75	679.125	676.5	678.125	680.25	679.5	676.125	678.875	671.125	676.75	675.625	683.375	681.875	677.875	679.625	677.125	678.5	681.375	683.625
K04	690.875	689.75	679.625	686.625	687.125	689.125	693	691.125	682.25	693.125	685.625	689	688	685.25	683.25	692.375	688.75	687.375	683.625	690	680.75	687.375	686.625	694	683.75	686.625	683.75	686.75	687.875	686	690.75	690
K05	682.625	687.5	687.25	685.625	681.5	685	682.875	686.75	684.25	690.75	687.5	690.875	687.375	681.5	685.125	686.75	685.875	684.875	690.5	686.375	693.625	684.125	693	681.5	682.625	687.875	691.75	690.875	687.125	681.875	696.625	681
K06
K07
K08	677.625	679.625	676.625	678.125	671.125	678.375	679.875	679.75	670.25	672.875	673.5	681.125	677.5	671.375	681	672	678.25	680.375	675.75	678.5	684.875	682.75	688.875	674.375	680.625	678.375	680.5	679.875	677.375	673.625	681.625	684.25
K09	632.625	631.875	630.5	624.25	627.25	627.125	628.5	627.625	629.625	627.375	631	632.5	629.375	632.125	632.375	632.125	629.375	630.875	627.75	638.25	633.125	630.625	630.625	625.875	625.125	630.75	631.125	630.375	637.5	627	629	633.875
K10	668.625	666.25	667.5	662.5	665	670.625	664	669.5	663.875	666.25	667.375	666.375	669.875	672.375	663.375	665.5	664.5	667	669.375	674.25	665	662.375	672.125	666.875	670.125	671	667.375	668.25	665.875	666.875	671.25	668
K11
K12	639	636.875	637	636.75	634	637.125	632.375	637.625	636.875	635.5	635	631	635.25	637.75	633.25	633.75	632.75	634.625	640.25	638	633	634	631.125	638	636	639.5	636.625	636.625	632.25	639.875	639.25	637.375
K13
K14	667.75	662.125	664.875	663.625	667.125	664.625	669.625	665.25	668.25	663.75	660.5	659.75	662	659.625	659.375	662.875	662.75	666.625	661.25	663.5	659.875	663.25	662.25	668.125	662.25	666	663.625	666.375	658.125	664.125	658.625	669.125
K15
K16	689.25	685.75	694.25	692.5	690.75	693.375	682.375	685.875	693.625	689.875	690.625	688.75	693.875	680.625	687.375	687.625	685.125	688.375	682.5	684.75	689.875	691.625	682.875	690.375	687.375	684.25	688.5	689.625	687.625	686.625	686.875	685.375
K17	628.5	634.875	634.75	631.375	624.125	637.375	629.875	633.25	625.125	628.5	631.375	636.5	632.5	634.75	635.75	629	627.75	632.125	630.5	632.375	634.875	632.25	629.875	630.25	625.625	631.625	631.75	632.375	635.5	628.625	629.5	633.25
K18
K19
K20
K21
K22
K23
K24
L01	637.125	639.375	635.875	644.125	641.75	644.375	637.5	640.375	638.25	644.625	644.5	639.625	640.25	637.875	638	641.75	644.75	645	643.625	643.125	637.875	639.625	641.125	639.5	641.75	645.25	640.75	646.875	641.75	642.25	640.625	646.375
L02
L03
L04	640.625	641.875	640.875	637.375	643.875	638.125	637.625	640.5	642.875	640	645.875	640.375	640.75	640.5	649.125	642.25	646.875	645.625	641.5	645.5	642.125	640	646.25	644.25	647.75	638.125	640.375	648.625	643.75	640	639	644.375
L05	672.375	672.625	673.75	673.625	673.875	672.375	675	676.875	672.375	673.125	670	675.25	675.75	670.875	674.375	673.5	668.125	677.25	676.125	678.5	670.875	673.125	676.25	673.5	680.625	674	671	671	679.5	676.25	669.875	665.375
L06	673.875	665.375	667.375	676	677.125	663.875	674.625	673	680.625	676.25	671.625	681.25	679.5	674.75	670.5	681.125	675.375	679.125	670.625	679.125	676.75	675.5	675.75	677.25	669.625	670	669.25	677.875	679.375	687.25	675.125	675.75
L07
L08	683.25	680.125	679.5	681.5	683.125	682.625	682.875	682.625	676	678.25	683.875	678.625	682.125	688	682.375	683.375	684.5	679.5	681.75	679.25	684.25	684	682.75	685.5	686.125	681.875	683.625	681.25	685.375	678.875	684.25	680.375
L09	675.75	682.625	678.375	675.5	676.5	672.5	676.375	673.625	675	676.875	678.75	681.875	679.25	676	672.75	677.375	676.625	673.625	670.375	677	679.625	677.125	669	685.375	675.5	677.875	668.875	675.5	684	675.375	673.25	677.75
L10	667	668.75	660.625	661.25	665	665.5	669.25	664	669.375	668.625	668.125	670.625	667.375	665.625	663.875	664.25	664	664	663.75	667.5	668.375	662.5	666.5	669.75	671.875	663.5	669.75	665.875	669.25	666.625	666.5	668.25
L11	678.625	685	685	680.125	686.5	682.625	684.125	681.375	687.25	675.375	679.125	685	682.25	676.125	684.375	685.75	676.125	679.75	681.5	682.625	690.75	682	674	689.625	683.625	679.375	681.625	689.875	680	682.625	682.625	682.5
L12	681.875	679	687.625	679.625	685.875	682	683.125	685.5	686.75	690.25	689.375	680.125	680.625	683.125	685.375	690.875	682.875	682.75	681.875	683.875	684.75	687	682.375	686.25	683.625	687.625	692.25	686.5	684.125	686.375	685.875	682.75
L13	679.625	684.875	691.875	682	690	685.375	687.5	682.75	690	682.875	691	691.125	680.375	693	681	683.625	684.125	692.5	688.875	681.125	681.625	686.5	687	687.875	680	684.875	678	681.375	698.125	680.125	686.25	682
L14
L15	661.375	666.625	664.75	673.625	663	668.625	664.75	660.25	664.75	673.25	669.25	659.75	666.25	666.625	665.375	667.625	661.5	666.375	664.5	663.875	671.375	661.75	655.75	662.75	661.25	662.25	665	663.375	667.125	664.875	666.25	665.875
L16	663.25	660.375	656.75	659.75	664.25	658.125	666.625	658	661.75	666.375	667.5	662.75	660.625	666.125	663.5	659.75	653.125	661	657.625	662.625	655.125	658.75	658.625	662.625	656.75	662.125	659.875	653	665.125	652.875	669.875	657.5
L17
L18	722	732.75	727.625	729.375	725.375	724.5	720.375	724.75	719.75	718.75	725.875	723.875	727.75	730.5	723.125	727.625	723	726.25	728.375	728.125	722.75	722	720.375	724.875	721.625	721.375	726.125	716.375	720.5	723.5	729.5	728.5
L19
L20
L21
L22	681	685.125	680.625	685.5	684	676.375	682.375	680.875	681.375	684.5	680.75	680	684	678.75	678.875	688.875	677.625	683.875	688.25	682	683.75	678.625	682.75	685.75	677.375	683.75	680.25	686.375	686.625	686.5	683.375	686.75
L23
L24
M01	675.375	679.125	673.25	672.375	675.875	677.75	673.375	667	672	673.75	680.75	677.25	677.5	675.875	681.125	679.75	681.875	681.875	683.375	677.75	680.125	680.75	673.75	672.625	676.25	676	680.125	673.75	671.875	669.375	680.625	674.125
M02
M03
M04	665.5	668.625	665.875	665.375	668.375	668.875	669.75	668.375	663.875	662.875	661.25	668.125	671.625	668.125	675.625	664	670.375	667.375	668.375	668.625	670.5	666.625	668	664.375	670.5	672.5	669.25	668.5	678.5	663	675.75	670.75
M05	697.5	691.125	690.125	695	691.25	703.875	698	692.75	692.125	693	696.5	692.75	695.125	692.625	698.125	694.25	695.5	692.375	694.375	696.5	691.625	695.25	694.5	702	698.875	693.75	692.875	692.625	691.625	691.625	692	690.875
M06	659.25	666	666.25	664.125	666.25	657.5	657	661	656.375	660	657.625	661.625	655.875	656.625	657.75	660.75	654.5	660.25	657	656	663.875	658.75	655.875	652.375	662.25	654.75	661.75	658.25	659.125	663	655.625	661.375
M07	662.375	670.375	668.25	672.125	664.625	673.375	670.125	673.75	670.625	668.875	669.875	670	671.125	666.25	675.375	668.75	669.125	668.5	669.25	671.875	672.25	667.875	670.375	665.75	671.125	672.25	667.625	658.375	669.5	667.625	667.625	673
M08
M09	682.625	684.125	682.25	684.75	689.625	679.75	687	683.875	685.625	687.375	687	684.125	681.625	687.875	680.75	684.75	684.5	678.875	684.25	685.875	683	686.125	681.5	687.5	685.5	677.875	678.625	681.5	688.375	690.125	688.125	684.25
M10	666.75	666.75	663.75	670.625	674.125	668.25	671.75	666.625	669.625	671.25	669.125	672.5	671.625	668	667.625	663.25	668.625	665.875	670.25	668.125	664.125	675.5	672.625	667.125	668.625	662.625	670	666	662	668.75	668.375	675.625
M11	686.125	680.125	682.5	690.875	682.25	690.875	688.25	689.75	686.125	686.125	691.75	685.125	692.375	685	689.625	686	689.5	685.375	685.125	685.75	682.125	693.875	685.25	680.875	685.375	684.75	689.875	694.75	693.5	687.875	690.125	684.5
M12	685.75	685.875	682.5	687	687.875	682.875	680.75	678.625	686.375	687.625	683	681	683.625	690	689.5	684.25	687.375	688.5	677.875	687.125	685.75	676.75	682.75	685.875	688.875	687.75	677.75	691.625	679.75	682.75	678.375	689
M13
M14
M15	684.5	693	685.875	693.875	687.375	686.5	689	693.25	692	684.125	690.125	690	691.125	693.75	691.875	690.125	692.25	693	685.625	693	682.125	691.125	692.75	684.5	687.875	688.875	689.25	689	687.5	689.125	694	690.75
M16	681.625	684.5	680.125	687.625	683.75	694.25	682.125	685.25	685.625	690.875	688.625	685.625	686.625	688.875	687.125	687.75	691.5	696.875	693.75	693.25	694.375	692.125	700.125	697.375	694.25	691.625	694.875	694.5	699.75	694.875	690.5	691.625
M17
M18	684.75	690	686.75	682.625	690.375	683.375	684.25	690.5	680.75	687.125	681.125	688.375	688.625	679.5	683.875	686	689.125	685.5	683.875	681	690.875	680	685.625	685.375	685.375	687.875	681	684.5	687.5	683.25	684.75	679.875
M19
M20
M21	677.625	678.75	672	677.625	682.125	673.125	681.125	676	682.125	682.125	675.5	673.625	682.375	677	681.125	673.125	676.5	676.375	674	678	679.5	677.75	679.25	679.75	679.375	680.375	674.875	672.875	679	672.125	676	676.125
M22
M23
M24
N01
N02
N03	686.625	684	683.625	683.375	677.625	682.125	692.875	684.25	683.375	679.875	684.75	687.375	690	682.875	683.125	687.5	683.625	681	682.375	685	685.75	680.125	685	684.5	682.75	690.75	687	687.25	683.25	685.625	684.75	692.375
N04	684.625	679	681.25	686.75	683.375	688.625	684.875	679.5	689.5	687.75	686.75	681.75	684.625	686.625	684.5	690.625	685.25	679.75	684.25	682.625	685.75	682.375	683.75	684.125	685.5	689.375	684.625	684.375	678.25	687.375	682.375	686.25
N05	676	680	671	677.625	675.625	674.75	676.5	677	679.625	673.875	672.875	674.625	675.25	679.5	680	673.375	679.875	676.75	670.75	682.875	675.125	675.25	680.625	679	679.125	675.5	683.25	679	679.875	672.125	678.75	674.125
N06	684.25	685.375	674.875	672.5	678.625	683	682	676.875	677.875	678.375	685	682.75	691.875	685.125	689.875	693	686	685	690.375	686.25	686.375	683.5	684.625	678.875	681.75	688.25	679.75	679.375	684.125	676	683.375	680.25
N07
N08
N09	658.625	661.625	660.125	657.625	657	661	659	658.875	661	660.75	659.75	655	659.875	659.625	660.625	664.125	659.625	661.125	654.75	657.25	651.5	653	653.875	653	657.5	661	655.25	657.5	660.25	654.5	662.375	652.625
N10	677.625	669.25	672.125	677.125	680.625	680.875	682.125	676.125	680.25	673.375	669.5	673.875	675.25	676.75	678.375	673.375	676.625	678.875	677.25	681.5	678.875	675.75	675.625	674.875	682.125	679.625	678.75	676.25	680.75	675.875	681.875	682.125
N11	695.375	693.375	689.875	692.125	693.25	694.625	696	698.75	693.875	695.375	691	691.75	689.75	691.375	685	697.875	690.625	691	693.375	706.375	694.125	698.125	696.375	697.25	693.625	697.25	693.5	702.375	700.25	698.25	693.5	693.375
N12	673.5	680.875	671.375	675.5	680.375	675.875	677.5	676.25	682.75	684.125	672.625	676.5	680.625	679.75	682.125	680.125	684.5	676.125	679	675.25	684.125	682.875	687	683	680.125	686.125	690.125	682	682.875	672.125	689.75	677.75
N13	690.25	693	694.25	692.75	690	692.5	698.5	692.625	695	691.375	690	686	696.75	693.375	693.5	696.625	704.75	700.5	692	696	694.625	692.875	694.5	700	689.125	694.375	691.875	692.75	694.625	697	695.375	695.375
N14	669.875	671.25	676.5	677.125	676	678	671.375	668.625	669.375	669.875	670	669.25	674.5	670.125	668	676.375	674.25	668	668.75	667.375	677.75	678	672.25	673.625	671	672.125	671.5	665.625	674.5	673.25	674.75	677
N15
N16
N17
N18	715.625	715.75	710.625	712.375	718.625	709.75	721.375	709.875	714.5	710.375	711.125	713.875	707.25	709	707.125	710.25	702.75	712.375	713.125	710	707.625	710.375	708.5	714.125	709.75	713.125	707.875	713.5	711.75	712.75	712.75	715.5
N19
N20
N21
N22
N23
N24
O01	673.875	673	666.625	673.375	672	665.125	675.75	670.875	677.125	676.75	675.5	669.5	671	673.125	669.875	666.875	672.125	675	666.875	668.25	669.75	672.625	669.375	672	671.375	670.5	675.75	666	675.125	671.5	667.25	673.875
O02	666.875	667.25	667.875	667.75	669	666.875	670.625	662.75	666.375	669	671.25	673	670.375	675.875	666.875	670.75	666.125	673.125	675.375	673.625	674	671.875	674.125	673.25	673.75	671.125	673.625	678.25	672.5	671.5	667	673.75
O03	648.75	650.625	649.375	654.875	648	650.875	643.5	653.25	655.375	653.25	657	654.375	654	660.75	651.125	654	653.5	657.25	651	653	657	658.75	649.375	657.75	650.625	651.75	658.125	655.5	659.375	654.75	650.375	655
O04
O05	642.25	640.75	644.625	648.75	648.5	644.75	649.875	645.875	644.875	646.125	645.5	648.125	648	644.125	644.625	643.875	648.5	646.25	644.875	645.75	640.625	642.625	642.5	644.5	647.625	638.375	648.25	646.625	646.25	648.875	647.5	647.375
O06	641.5	637.625	630.875	635.25	644.5	637.25	635.5	631.375	643.875	639.875	640.875	641.125	639	636.375	635.75	639.25	639.125	643.25	642	637.875	643.125	638.125	641.125	636.625	636.5	633.5	641.875	636.375	632.625	631.625	639.25	638.75
O07	631.5	631.75	631.375	630.625	629.375	628.125	629.25	632.625	633.25	638.875	631.375	630.875	637.125	628.125	632.75	635.625	635.375	630.875	635	632.5	630.625	636.375	633.75	630.125	637.125	630.375	631.5	634.125	630.625	637.125	630	630.75
O08	663.625	660.25	659.25	660.25	665.125	662.375	670.875	664	658.875	663.25	669.5	659.375	663	663.5	666	664	667.625	660.375	663.5	664.5	662.375	661	666.125	663.625	662.375	660.375	662.625	667.5	662.75	664.125	671.75	660.875
O09
O10	683	684.5	687.875	687.875	681.75	686.875	685.625	683.5	680.75	680.75	680.25	680.75	686.5	689.125	683.625	688.125	679	688.75	680	679.75	678.875	687.75	684.5	679.5	682.75	684.375	683	687.125	685.625	683.625	684.75	683.5
O11
O12	645.875	647.5	651.875	654.5	648.375	653.875	648.125	655.25	648.25	655.125	649.625	647.625	650.125	655.625	656	647.875	649.75	650.875	654.125	648.75	653.625	653.375	655.375	652.375	659.5	647	648.75	646.5	652.375	650.625	647.375	652.375
O13
O14	683	686.625	679.75	682	679.75	686.375	684.375	686	682.375	685	685.75	689.75	684.125	695.375	683.875	683.5	688.5	684	687.75	685.25	683.125	685.875	687.125	683.5	691.75	690.625	687.5	687.125	686.25	679.25	689.375	687
O15	675.375	666.25	670.5	669.875	666.25	671.625	669	673.75	664	670.5	662.25	663.75	671.375	669.5	663	672.125	672.375	676	669.875	668.375	673.25	668.875	671	670.5	669.375	668.375	670.25	672.5	668.375	670.375	673	668.625
O16
O17
O18	726.375	732.75	729.625	727.25	737.25	736.625	733.875	728.75	730.125	734.25	732.25	728.625	725.625	726.875	729.25	729.5	727.375	726.75	728.375	729.25	728	723	720.625	728.125	733	729.125	729.25	733	724.25	728.5	733.5	728.75
O19
O20
O21
O22
O23
O24
P01	680.875	681.75	688	677.625	686.875	683.375	680	688.625	680.25	673.5	678.875	685.25	685.375	679.625	686.25	683.125	682.125	688.625	686.25	686.5	688.25	688.125	685.875	688.75	685	683.625	678.375	684.125	684.25	679.625	679.25	686.875
P02
P03
P04	682.75	686.25	685	687.625	683.875	681.75	685.5	680.625	678.625	690.625	687.125	681.5	680.5	685.25	683.75	686.375	682.5	687.125	679.75	681.25	680.25	682.375	690.75	685.75	687.125	683.75	679.625	683	682.375	685.75	688.5	680.125
P05
P06	703.875	707.875	708.125	710.625	705.625	704.5	706.5	704	709	707.5	697	709.625	702.75	706	709.625	701.75	700	710.25	702.75	707	707.625	708.25	703	710.125	706.25	708.75	703.25	708.375	699.5	705.75	705.125	705.875
P07	705.875	707.125	711.375	713.125	709.875	713.5	713.375	702.875	708.75	714.625	707.5	714.375	709.125	718.125	708.625	713.875	717.625	709.875	710.375	702.625	707.375	708.625	703.625	715.5	716.25	707.625	710.5	715.25	715.125	703.75	707.75	712.875
P08	680.5	682.25	681.875	678.375	679.375	676.875	681	679.125	676.375	680	683.75	677.375	672.75	681.25	678	678.875	680.125	674	682.25	676.875	679.5	688.75	681.875	680.25	677.5	682	678.25	676.875	679.375	679.75	680.25	682.5
P09
P10
P11	722.5	722.125	726.25	727	735.375	725.75	724.5	726.5	726.125	731.875	728.375	723.125	726.125	726.625	724.75	720.875	718.25	726	727.375	726.625	729.25	733.5	722.625	727.75	731.125	727.5	730.875	718.75	729.375	726.875	723.5	728.625
P12	727.625	735	723.625	733.25	732.5	736.125	727.625	738.375	730.25	738	732.875	727.125	731.625	734	728.5	734.5	737.625	734.625	729.625	737.75	727.625	729.875	738.875	725.75	733	727.5	732.375	730.125	727.25	725.5	729.75	724.375
P13	701.75	705.75	711.125	706.875	700	698	703.875	703.5	704.375	696	699.5	699.375	706.5	708.875	703.875	705.125	706.875	706	703.125	704.875	707.5	703.5	702.125	707	703.25	707.375	702	701.75	706.875	701.75	707.375	702.125
P14
P15	730.875	737.125	726.125	741.125	741.75	730.625	736.25	731.75	726.375	732.125	734.25	731.25	728.125	734.25	724.625	731.25	737.375	738.5	730.5	733.625	731.875	734.375	734.875	733.5	730.75	733.5	731.625	729.25	732.875	737.75	727.875	729.875
P16	745.5	751	745.375	751.75	746.625	746	744.625	743	745.25	745.75	743	747.75	739.5	748.875	746.5	746.125	744.375	741.25	748.625	743.125	744.25	744	744.125	743.375	739.75	746.625	751.125	749.5	743.25	739.625	741.375	752.25
P17
P18	769.125	764.25	766.5	771.875	773.375	771.125	770.875	773	773.75	764.125	773.375	777.25	772.625	775.125	773.875	773.75	771.375	768	773.375	768.5	771.75	774	769.5	766.625	770.75	772.125	772.625	774	768.875	764.375	770.25	773.75
P19
P20
P21	784.75	781.875	786.375	780.375	778.125	778.375	775.75	779.875	783.125	784.25	781.875	782.75	779.25	786	788.125	791	782.5	781.875	789.5	779.875	780.375	789.375	782.5	783.25	791.875	772.25	793.5	785.25	781.75	783.875	785.75	790.75
P22
P23
P24

## Sheet: DA
Measurement	Average (Show Region Statistics)
	1	2	3	4	5	6	7	8	9	10	11	12	13	14	15	16	17	18	19	20	21	22	23	24	25	26	27	28	29	30	31	32
A01	366.143	328.143	292.571	340.714	359.143	387.857	342	321.714	329.571	365.571	327.429	355.429	306	350.143	334.286	358.571	347	335.571	336.571	327.286	358.571	325	328	336.286	331.714	323.429	339.571	322.857	345.571	337.714	348.429	366.143
A02
A03
A04	440.222	451	443.111	467.556	455.556	444.111	446.667	454.667	441.444	453.667	455.556	446	453.222	456.667	430.889	429.667	455.222	434.333	455.889	436.778	456.667	452.333	439.889	432.667	444.222	448	447.111	435.111	452.556	429.889	457.333	440.222
A05	509.077	536.308	493.077	511.385	528.692	562.615	521.923	523.692	520.231	520.308	508.846	519.769	535.923	522.538	513.846	517.538	521.692	518.692	529.385	498.923	535.692	531.846	549.231	556.769	539.923	518.308	503	510.615	485	487.385	508.538	509.077
A06	473.455	461.545	427.636	495	456.364	478.545	414.182	473	470.182	459.818	463.273	481.182	453.182	407.545	451.727	414.818	456.727	467.727	456.636	408	470.727	442.455	491.909	457.455	447.182	427.545	435.636	438.364	424.818	454.182	434.545	473.455
A07
A08	560.474	572.158	552	544.158	526.737	560.474	549.158	547.263	561.789	574.895	562.632	560.632	566.368	540.421	562.737	554.474	556.474	555.053	565.947	563.158	568.474	540.263	554.053	567.368	558.368	576	564.368	553.263	540.421	569.895	556	554.789
A09	565.1	559.1	553.5	556.2	562.8	549	549.5	543.2	540.3	559.5	556.9	547	568	554.5	552.4	556.6	555.1	558.5	565.7	560.8	547.9	563.5	569.3	548.4	550.7	554	519.5	550.2	555.5	549.6	555.5	565.1
A10
A11	517	529.727	509.273	498.136	522.818	513.955	523.636	512.682	531.864	520.955	511.545	501.682	488.636	510.318	507.136	525	516	507.045	523.364	520.864	527.455	521.773	521.727	509.727	541.273	490.727	509.5	494.455	499.818	534.182	522.455	517
A12
A13	556.062	555.312	560.5	556.75	543.625	556.562	553.5	553.125	558.875	551.188	556.188	557.875	555.5	554.625	553.25	558	559.25	547.188	554.25	557.125	548.25	555.625	558.375	555.312	556.75	560.5	559.438	553.688	556.5	554.688	552.562	556.062
A14	389.8	368.1	394.7	389.6	383.9	398.4	395.9	410.1	374.5	371.4	393.5	384.9	391.3	392.3	416.1	397.6	398.1	391.9	375.4	406.9	392.4	394	409	394.1	386.2	388.9	392.7	399	398.2	373.6	398.3	389.8
A15
A16	517.278	503.833	519.889	504.611	512.111	503.611	515.333	516	505.278	500.389	516.778	516.667	513.556	504.611	516.389	518.222	514.389	504.333	515.333	517.833	501.056	495	517.833	510.389	513.278	507.833	519.111	519.889	512	500.611	519.667	517.278
A17
A18
A19
A20
A21	445.684	443	446.789	446.737	440.105	451	443.158	446.158	443.368	446.947	447.211	447.421	443	445.684	447.526	444.737	446.263	443.316	446.789	444.526	447.474	447.053	442.158	446.368	445.526	445.421	447.579	444.421	441.421	440.368	442.211	444.842
A22	415.083	410.5	407.25	412.542	414.417	410.458	412.792	413.042	412.583	412.917	409.833	414.167	411.125	416.75	412.083	414.083	412.792	411.5	413.583	414.083	413.542	411.542	411.25	413.958	412.292	413.042	413.125	413.125	414.042	413.208	414.083	415.083
A23
A24
B01	526.115	527.5	530.654	500.962	531.077	518.615	508.538	522.077	527.769	522.654	530.308	523.346	518.577	531.615	531.308	529.038	548.654	531.385	553.5	528.923	527.654	551.346	516.577	526.615	530.192	536.077	527.769	527.577	525.5	523.115	524.077	526.115
B02	353.727	333.091	353.545	336.182	319.727	323	309.091	333.727	333.818	330	341.909	331.091	335.364	325.364	320.636	334.545	343.727	335.455	346.273	354.182	298	328.727	326.727	314.727	319.182	330.636	323.909	312.455	313.636	313.455	318.091	353.727
B03	411.083	408	428.667	414.083	411.583	419.417	430.083	419.083	402.167	412.333	410.333	417	424.083	412.417	420.083	412.167	410.75	412.083	418.417	411.917	423.25	415.417	416.75	418.667	418.75	428.25	417.5	427	417	427.917	422.167	411.083
B04	521.571	528.857	509.905	533.952	538.81	532.381	521.333	532.476	518.286	529.81	528.429	530.381	526.952	510.381	530.19	530.762	521.952	522.571	520	531.095	514.476	530.333	542.381	536.619	537.571	535.524	529.476	535.81	533.476	549.952	525.81	521.571
B05	558.611	556.611	555.056	564	566.944	545.833	535.722	557.167	567.333	553.778	557.944	553.944	545.167	558.889	562.222	548.611	562.556	556.444	556.667	560.5	563.111	544.056	553.556	559.5	561.278	562.389	549.333	562.444	566.333	565.667	556.889	558.611
B06	503.333	492.167	472.25	499.917	478.25	491.75	481.417	471.917	458.083	465.083	479.833	508.833	531.083	472.5	487.833	505.167	511.167	505.167	508	466	493.25	485.333	507	489.917	489	488.583	485	480.75	488.75	474.417	484.333	503.333
B07
B08	396.1	398.1	396.6	398.6	401.4	386.1	390.3	394.1	394.9	398.6	394.5	398.3	401	404.3	396.4	394.4	392.3	394.5	405.2	390	386	395.4	400	400.4	395.1	403	412.8	386.4	392.2	397.5	390.7	391.6
B09	552.5	519.143	564.643	526.429	536.714	541.929	534.214	559.357	557.357	559.571	540.214	534	526.214	492.571	574.571	521.571	544.929	523.214	545.5	542.857	539.571	546.786	566.214	566.857	568.786	536.143	532.429	624.357	537.143	564.429	554.857	552.5
B10	474.276	477.724	476.483	478.379	447.931	467.379	467.103	469.793	462.931	479.172	460.069	463.966	470.345	474.276	470.862	470.552	465.276	472.276	478.621	462.793	473.828	475.586	470.793	466.897	472.414	480.379	491.621	478.31	473.759	457.552	488	476.483
B11
B12	615.667	615.778	594.444	615.778	613.889	614.444	622.778	617.222	622.222	623.667	629.111	620.556	591.667	627.778	634.333	583.444	606.333	621.333	634.889	604.111	627.667	611.333	618.889	608.667	611.333	624	618	623.556	632.667	620.556	606.667	615.667
B13	508.81	499.048	506.762	498.333	507.619	501.857	492.19	486.857	501.143	500.333	496.238	496.857	513.238	500.905	498.524	491.905	503.524	506.143	506.667	501.905	518.524	499.524	501.048	501	497.667	502.143	503.429	499.524	503.905	501	506.905	508.81
B14
B15	452.692	465.385	459.769	453.692	463.308	460.385	456.692	456.231	458.154	453.692	458.077	459.231	461.846	461.385	457	462.154	457	459.308	458.462	457.462	457.385	459	460	459.077	455.846	455	457.692	455.538	455.538	457.231	455.846	452.692
B16	503.556	498.667	506.222	502.333	503.333	501	508	501	502.778	498.889	498.444	503.333	502	501.222	498.222	508	502.111	501.444	512	502.667	505.444	505.333	500.222	502.333	509.778	510.111	498.333	506.333	502	503.778	509	503.556
B17
B18
B19
B20
B21
B22
B23
B24
C01	463.545	468.182	462.636	496.091	443.273	516.727	475.909	473.909	482.727	482.273	474.545	496.545	487	497.909	518	476.727	469.636	481.091	451.364	478.455	461.091	479.727	521.455	481.636	484.364	527.273	484.455	479	468.273	444.455	462.364	463.545
C02	528.857	426.643	520.786	503.214	526	542.357	508.143	503	515.786	511	539.643	543.5	541.857	525.786	535.643	506.071	512.143	519.571	540.143	477.286	518.143	512.571	531.643	512.214	532.214	511.929	501.214	530.714	545.786	549.357	517.286	528.857
C03	605.7	591.4	592.3	615	636.7	580.5	561	572.8	562.9	587.2	576.1	608.4	596	589.4	548.4	670.9	555	571.5	555.3	571	558	607.2	594.4	575.4	561.7	561.9	606.1	590.7	615.9	568.1	599	605.7
C04	536.846	546.154	573.615	573.769	551.538	582.308	485.692	554.615	552.308	579.308	572.077	550.308	559.308	525.846	568.692	551.462	582	558	562	505.231	534.077	553.231	537.077	564.923	540.231	540.923	540	515	582.154	534.077	592.154	536.846
C05
C06
C07
C08	498	490.429	482.857	500.571	496.571	487.571	507.857	520.286	489.857	486.429	496.143	499.714	491.286	493.857	483.571	495	476.857	468.429	492.857	494.143	479.286	469.714	489.429	510.714	469.714	488.286	486.857	485.143	517	464.571	495.143	498
C09	543.714	568.714	565.429	558	565.143	587.286	553	563	555.143	541.286	550.429	561.429	575.143	540	552.571	559.571	562.714	549.571	551.857	536.429	557.286	553	562.857	554.857	552.714	563.429	552	558.429	542.286	556.429	547.429	543.714
C10	504	517.25	490.417	518.833	505.083	485.5	516.667	520.583	522.917	506.75	512.25	514.417	538.75	519.75	518.583	510.667	517.083	511.833	523.083	493.583	507.667	515.083	494.583	516.917	514	509.5	513.833	511.333	494.333	502.25	511.583	504
C11
C12	505.917	510.083	506.75	499.417	522.833	518.917	524.417	517.25	511.75	522.583	511.417	516.417	528.833	520	525.167	516.583	517.25	513.75	520.167	531.333	521.417	522.833	510.5	509.5	511.833	532	500.25	532.333	497.5	505.083	507.083	506.917
C13
C14
C15	483.733	486.4	489.4	486.133	482.267	488	485.467	486.4	486.133	485.867	482.733	487.133	485.4	483.6	480.2	485.6	485.867	480.6	485.333	490.067	485.533	484	484.067	485.333	478.733	489.6	483.933	481.867	483.133	481.133	491.533	485.667
C16	452.909	444.091	451.273	451.636	452.545	447.545	449.364	457	455.364	441.364	443.091	451.273	456.273	449.818	442.818	449.636	454.364	450.636	454.727	454.545	447.818	446.545	454.091	456	440.818	449.182	456.636	457.455	450.364	446.727	457.182	452.909
C17
C18
C19
C20
C21	504.545	503.818	503	502.455	507.909	510.727	513.545	507.545	505.636	504.727	506.364	507.727	507.091	508.364	509	504.182	507.091	503.909	508.545	509.909	509.273	512.636	509	509.182	508.364	504.636	506.455	505.636	508.091	504.545	507.182	504.545
C22
C23
C24
D01
D02
D03	609.6	588.5	582.9	616.8	607.7	588.1	571.2	636.2	607.3	578.3	593.3	569.6	585.7	652.5	583.2	573.2	605.9	618.2	597.3	588.6	599.4	575.8	630.1	574.9	601.4	569.4	658	611.1	594.2	566.8	585.6	609.6
D04	508.133	463.467	474.733	494.933	444.267	446.267	505.267	516.067	504.333	512.6	495	469.6	488.4	509.867	511.8	467.933	482.467	472.667	581.067	495.267	478.933	467	500.467	505.8	480.267	497.333	477.4	463.867	462.6	483.4	498.133	508.133
D05	525.462	540.692	521.769	526.846	526.769	495.385	506.154	512.692	506.769	515.615	519.923	510.385	465.385	500.615	527.538	514.846	512.923	528.231	530.769	500.923	515.692	522.692	490	510.615	525.923	497.923	540.077	519.846	520.462	514.846	504.923	525.462
D06	480.667	469.381	462.714	473.048	475.762	450.905	469.429	485.667	471.286	450.524	458.952	469.857	453.048	443.571	460.286	473.476	444.048	480.905	447.095	456.143	466.857	464.905	457.905	464.905	457.81	467.952	443.476	471	446.714	482.238	443.905	480.667
D07	426.143	456.286	423.429	387.286	434.429	434.429	427.714	438.571	417.429	418	425.286	435.143	432.429	448.714	457.143	435.429	448.857	430.714	425	417.286	433.286	432.571	409.143	427.143	456.571	429.143	376.571	443.286	453.714	423.857	399.857	421.857
D08	397.75	368.625	411.75	371.625	393.75	381	376.25	398.25	387.875	396.75	390	403.5	389.625	405.625	400.75	419.625	418.125	384	416.75	403.375	411.875	412.375	397.25	388.875	378.875	417.125	416.5	390.125	372.125	379.75	415.5	405.875
D09	617.882	625.647	616.824	615.529	604.118	613.059	588.471	595.647	607.588	596.765	604.118	626.471	621.882	603.353	621.882	654.118	638.176	606.294	649.824	618.941	641.294	609.882	600.471	606.529	616.588	605.294	595.941	647.235	611.824	620.176	617.882	617.882
D10	375.143	351.143	323.429	339.286	353	384.286	368.429	390.857	376	321.143	353.714	372	387.143	369.571	327.714	386.857	303.143	390.714	378.286	384	366.571	349.143	363.286	333.714	355.286	353.143	356.429	327	416.857	396.857	340	375.143
D11	575.773	572.227	554.227	564.455	588	569.227	570	561.227	549.545	562.227	579.273	572.591	566.045	581	578.455	579.545	582.682	582.591	570.409	560.818	579.136	587.045	573.636	575.909	585.409	579.727	570.773	573.909	567.545	562.273	574.364	574.318
D12	500.318	536.318	513.273	499.636	536.864	514.818	503.136	509.909	523.455	509.318	510.318	495.773	467.364	509.182	498.773	486.318	511.591	509.5	494.773	528.727	516.045	501.682	504.818	511.318	504.727	488.091	546.455	502.727	505.455	495.364	506	500.318
D13	465.846	452.538	462.385	459.923	456.769	447.154	490.154	458	456.615	462.846	469.846	467.538	464.615	466.846	466.615	462.231	463	459.769	456.538	466.462	465.846	453	452.385	458.077	460.077	455.692	456.385	461.538	467.077	462.692	455.154	465.846
D14	439.9	461.3	454.3	443.3	454.5	515.8	458.1	443.3	450	435.2	435	453.3	462.8	453	441.7	470.3	445.9	435.4	463.2	473.7	448.9	444.3	469.9	462.7	443.8	468.1	476.7	454.3	450.8	468.7	443.4	439.9
D15
D16
D17	542.727	538.636	539.545	539.909	535.727	540.909	545.636	544.455	542.727	543.091	542.182	546.273	538.182	537.727	538.182	541.909	547	539.182	538.636	541.091	541.091	537.545	540.909	544.727	530.818	544	547.909	544.545	542.727	540.909	538.727	542.727
D18
D19
D20
D21
D22
D23
D24
E01	334.727	322.727	340.182	319.364	311.818	316	326.727	343.636	333.636	322.091	295.636	328.273	329.455	342.818	345.727	328	335.909	334.818	332.091	344.818	330.273	335.909	336.182	326	339.545	334.727	325.636	342.909	331.909	310.636	339.455	334.727
E02
E03
E04	558.5	539.857	555.929	548.357	536.857	561	521.214	582.5	567.5	559.071	543.071	538.929	559.714	545.929	547	536	554.786	551.143	540.357	563.143	564.429	553.357	568.857	556.571	542.286	562.714	579.857	581.286	567.714	557.429	528.429	558.5
E05	319.75	309	311.333	334.75	320.5	336	327.833	318.167	317.75	323.333	317.25	307.083	313.75	315.25	320.5	316.25	323	310.583	321.75	321.75	317.583	320.083	320.417	324.083	312.333	316	309.083	317.917	316.917	323.417	316.5	303.75
E06	545	524.923	510	525.077	550.769	538.538	539.154	539.462	538	534.538	536.538	545	561.077	541.538	534.769	535.462	502.692	541.308	530.538	540.769	552.923	533.231	562.077	544.615	483.692	546.462	534.154	548.615	540.385	536	540.385	545
E07	519.333	510.917	516	478.417	485.667	496.833	504.333	477.083	499.917	499.75	472	489.417	478.917	474.417	489.083	502	470	468.083	482.333	498.917	468.417	472	496.333	508.833	465.667	503.417	499.417	511.417	478.167	496.917	517	519.333
E08	533.583	551.333	539.25	543.667	542.167	528.917	528.75	523.333	532.167	527.25	538.333	535.25	540.583	538.417	545	522.417	530	527.917	538.5	526.667	527.333	534.917	516.25	523.25	527.25	525.5	537.167	543.417	530.417	542.333	522.083	533.583
E09	546.308	547.846	526	553.846	542.692	532.462	534.308	555.692	545.154	541.154	540.231	545.154	530.692	552.154	533.769	548.462	540.154	530.692	547.846	542.615	542.308	547.923	523	539.385	531.077	542.538	538.538	545.769	537.692	550	537.077	546.308
E10	414.909	422.636	428.182	434.727	431.909	433	420.455	428	433.727	428.273	441.727	442.727	420.455	438.545	419.273	428.455	430.545	413.455	436.364	423.818	431.909	442.909	431.091	421.727	433.636	423.364	416.455	436.818	432.273	426.455	432.636	414.909
E11
E12	558.429	556.357	564.071	592.929	577.286	549.714	539.714	557.786	551.786	568.643	552.786	560.5	558.071	612	574.929	570.357	566.071	545.643	568	570.5	555.5	571.571	561.071	550.357	558.714	556.286	560.714	565.857	543.857	570.071	561.429	558.429
E13	405.778	378.222	405.889	384.444	396.667	395.667	396	389.556	421.333	394.444	405.889	403.778	400.333	397.889	381.333	394.222	410.333	426.444	428.222	386.889	407.889	400.556	396.667	399.556	393.778	378.222	398	406.333	404.889	419.333	401.778	405.778
E14
E15	422	434.1	433.8	409.1	437.2	455.8	487.9	483.3	446.3	430.4	442.6	443.9	427.9	423.7	437.9	441.5	430.3	440.4	433.3	454.7	472.6	414.3	446.8	423.9	427.3	442.8	438.7	427.6	420.8	431.4	435.7	422
E16
E17
E18	317.667	316.333	315.833	316.917	316.25	318.5	321.417	315.25	317	318.167	318.25	315.417	316.667	317.583	314.417	317.417	314.833	315.833	315.417	317.333	312.833	320.167	320	314.167	316.417	317.583	316.75	317.333	316.5	315.417	315.5	317.667
E19
E20
E21
E22	345.619	343.429	346.571	346.667	341.714	343.143	348.667	350.048	346.762	343.619	347.476	346.857	346.667	340.905	351.048	349.333	345.571	346.333	344.381	347.714	345.095	347.524	346.905	345.524	346.667	346.19	342.238	345.095	345.476	345	342.952	345.619
E23
E24
F01	279.875	276.75	291	272.5	280.625	275.25	276	299.25	288.625	285.625	279.75	275.375	304.375	288.875	307.375	285.75	281.25	291.625	274.5	284.5	293	303	296	293.625	276	265	287.5	288	311.875	283.75	290.25	279.875
F02
F03	444.091	408	446.091	425.818	458.818	446.091	457.545	441.364	422	439.273	426.455	432.273	477.636	429.091	455.364	413.091	436.636	437.455	412.455	452.909	448.545	473.091	417.818	453.818	435.455	436.455	418.273	443.727	464.364	422.273	453.818	444.091
F04	371.81	381.19	370.667	362.81	381.048	380.048	372.952	378.048	375.81	367.286	366.476	384.429	376.714	369.143	377.333	384.381	376.667	376.667	381.381	376.571	395.476	368.381	371.381	374.81	378.286	372.286	380.857	371.81	367.762	363.333	371.048	371.81
F05	488.588	513.235	513.471	503.176	494.059	502.353	501.824	496.765	515.941	501.706	497.412	495.765	503	510.647	515.882	539.294	524.294	527.412	530	504.118	535.588	516.353	504.412	495.941	524.824	497.765	516.588	494.294	515.529	511.706	521.941	488.588
F06	517	459.333	512.333	513.667	512.444	525.333	493.111	500.556	476.889	526.111	521.222	491.444	483.778	491.444	509.333	522.333	495.222	506.111	519	502.222	512.889	504.333	517.444	494.111	511	482.222	498.333	518.667	503.333	478.444	506	517
F07
F08	498	509.533	496.733	497.8	512.8	495.333	504.133	508.6	493.667	499.2	506.867	511.2	494.133	501.333	503.267	487.267	489.8	499.533	505.6	507.8	493.8	506.067	500.733	510.8	505.867	495.067	496.133	502.4	494.6	511.067	492.2	498
F09	464.824	469.059	461.118	466.118	476.941	472.529	474.353	480.647	469	468.235	459.118	469.412	486.176	474.059	490.588	495.529	477.588	462.882	477.176	471.882	477.647	463.294	464	477.353	450.176	472.353	469.118	475.824	483.471	462	475.059	464.824
F10
F11	329.286	343.571	347.571	329.857	313.429	344.571	331.429	351.429	360.429	341	350.286	339	351.429	331.429	316.143	332.714	328.143	343.714	320.143	319.286	319.429	356.429	345.286	324.286	319.286	343.571	366.571	344.286	332.857	329	337	329.286
F12	584.083	549.917	466.75	505.333	532.417	581.833	464.833	545.583	554	547.417	502.167	548.917	550.25	510.25	511.667	552.667	570.25	490.583	558.75	574.583	549.25	529.583	537.75	535.333	516.833	570.25	558.5	537.333	480.083	533.25	581	584.083
F13
F14	534.529	533.471	543.588	533.412	535.588	496.588	541.471	531.118	525.353	534.471	537.882	535.412	560.765	559.059	552.353	539.353	532.882	535	513.118	530.647	536.647	546.471	566.471	544.353	510.176	516.059	550.118	535.824	506.294	548.765	545.059	534.529
F15	439.444	441	449.444	442.667	443	443.556	450.778	445.778	440	446.111	446.889	447.889	439.444	443	446.222	443	440.444	448.889	449.111	445.556	443.222	452	446	449.444	447.444	450.778	446	438.889	437.778	443.889	445.333	447.333
F16	414.75	404.625	414	436.125	388.5	417.375	407.375	409.5	401.375	407.75	466	449.125	403.875	417.5	403	398.625	408.5	397.5	391.875	412.75	401.25	399.25	409.875	406.625	414.25	414.875	376.875	398	405	415.375	405.125	414.75
F17
F18
F19
F20
F21
F22
F23
F24
G01	471.429	511.5	533.143	508.143	498.143	548.714	535.786	513.357	542.214	558.071	515.857	562.571	495.929	505.571	520.143	486	511.714	524.929	500.643	498.143	527.071	500.429	554.429	494.643	502.857	571.286	500.214	495.571	467.714	532.5	473.643	471.429
G02	460.632	481.842	474.842	485.632	481.579	475.368	478.158	466.789	467.263	486.895	473.737	479.316	477.316	473.263	481.526	471.632	479.895	476.526	474.368	469.632	477.158	469.158	479	478.053	487.947	479.684	486.263	472.368	466.895	474.158	476.737	460.632
G03	473.259	510.074	495.074	494.259	500.519	512.111	523.926	513.074	501.222	487.296	516.407	492.074	488.519	516.482	512.074	521.889	497	502.963	515.556	503.185	501.926	492.296	503.481	510.852	513.074	486.37	505.667	520.556	523.815	507.704	516.889	473.259
G04
G05	544.154	543.385	554.769	549.231	534.462	545.231	546.769	546.077	553.538	550.769	552.538	549.538	549.308	551.538	545.615	547.231	555	547.692	556.846	557.308	530.692	537.769	544.385	557.615	557.385	536.077	541.538	535.385	555.846	548.308	548.923	544.154
G06
G07	494.692	490.462	505.846	510.385	519.385	481.077	491.462	476.769	502.615	503.308	505.615	477.077	503.308	491.231	489.769	523.385	489.923	490.385	495.385	503.077	502.769	521.923	491.077	500.846	493.231	548.308	511.615	501.692	487.923	497.538	495.692	494.692
G08	447.5	515.6	439.8	459.9	466.7	509	464.8	477.3	459.6	463	451.6	492.6	522.7	467.6	475	482.1	426.5	471.7	507.9	465.4	490.8	470.3	476.3	490.4	461.3	460.1	543.3	525.2	507.4	465.1	521	447.5
G09
G10	665.118	665.471	658.118	672.353	661.176	670.941	670	672.529	667.647	655.176	672	670.176	666.765	668.529	645.588	667.588	659.824	657.706	666.176	667.059	659.765	666.412	664.235	666.706	655.824	664	657.059	666.235	662.941	667.824	668.647	665
G11	310.143	313.286	310.714	305.143	321.857	309	314.571	299.143	294.714	303	300	306.714	313.286	315.286	306.143	299.714	307.143	312	315.429	306.571	320.857	313.857	312.571	322.571	307.857	316.571	315.286	328.571	306.571	303.571	302	310.143
G12
G13
G14	547.056	559.611	559.444	553.556	560.5	548.222	537.667	556.778	565.389	569.444	571.167	565.278	557.278	556.444	553.333	561.889	551.278	547	572.611	554.167	558.278	560.167	561.056	561.667	572.5	570.556	556.444	570.5	572.611	554.889	556.556	547.056
G15
G16	397.7	405.6	404.7	399.3	400.4	404	401.8	392.3	406.5	409.8	393.7	403.7	412.4	404.2	408	401.7	409.9	402.6	404.2	409.7	407	408.1	404.2	401.6	390.1	409.2	408.1	404.7	411.3	398.5	401.1	397.7
G17
G18
G19
G20
G21
G22
G23
G24
H01
H02	591.294	615.941	619.941	589.294	598.529	540.765	583.765	588.176	572.824	562.118	579.882	556.412	613.235	588.529	590.118	553.118	583	572.176	552.471	562.824	600.471	547.353	560.706	559.176	540.235	591.294	569.588	573.412	581.412	579.412	610.235	591.294
H03	555.333	538.667	553.333	537.75	643.083	552.5	556.917	544.25	573.917	561.833	569.917	592.167	559.833	595.167	556.25	568.25	553	610.083	521.083	539.917	575.25	606.917	565.333	578.333	510.5	560	541.167	591	526.583	544.167	540.917	555.333
H04	483.933	482.867	494.933	522.067	517.533	521.467	509.4	476.533	487.067	556.133	494.267	530.533	524.4	507.533	527.933	527.133	512.6	508.867	587	497	516.933	518.867	516.133	514.467	522.467	462.2	509.8	531.8	522.533	534.933	508.867	483.933
H05	511.565	561.696	540.783	549.043	540.826	539.565	539.478	543.435	557.217	530.522	559.696	553.13	506	509.217	552.739	554.565	515.739	537	551.261	537.087	531.609	551.565	532.913	513.261	541.913	516.087	558.957	515.304	530.087	551.826	533	511.565
H06	535.778	520.667	515	514.667	516.667	523.111	518.667	527.556	524.778	554.444	518.778	526.444	534.222	522.222	524.333	516	510.889	537.333	521.222	525.222	493.778	518	510.444	527.444	551.222	524.222	538.889	508.667	526.556	519.222	521.111	535.778
H07	565.833	591.5	583.667	583.25	571	566.75	605.75	560.833	578.417	577.833	591.167	582.25	584.333	575	587.167	603.083	601.75	589.417	571.25	591.167	561	588.083	591.667	591.75	573.583	586.583	603.917	588.083	585.333	591.667	599.417	565.833
H08
H09	444.556	487	420.778	436.222	412.222	433.556	408	487.444	434.444	400.667	474.111	502.556	447.778	427.889	469.444	362	391.889	433.778	425.889	404.222	442.444	440.444	390.556	362.444	467.889	427.222	416.889	470.667	429.778	467.444	391.778	444.556
H10	591	565.4	590.533	580.133	557	572.533	576.333	592.6	587.067	589.4	578.8	573.667	580.533	579.8	575.667	594.133	592.733	568.467	571.8	574.8	593.067	599.2	573.933	601.4	594.267	579.267	575	580.133	577.133	591.933	589.8	591
H11
H12	623.333	635	636.333	619.778	630.667	655.333	645.778	615.444	635.333	627.778	651.889	606	618.556	646.222	625.111	618.889	638.111	587.778	626.556	622.333	632.667	628.444	621.667	662	631	591.333	641.889	628.556	623.778	639.444	619.889	623.333
H13
H14
H15
H16	499.571	490.571	492	500.429	488.857	498.143	499.857	498.143	493.143	494.714	493	500.143	496.429	503.429	498	492.714	490.429	501.857	499.143	491.429	500.143	506	500.286	499.143	505	506	494.429	498.429	498.143	494.143	494.286	499.571
H17
H18	530.455	528.182	533.273	522.545	520.636	535.545	529	531.273	523.091	533.727	532.909	526.909	528.727	535.182	529.273	522.909	530.636	531.455	530.273	520.364	536.364	531.636	531.455	522.273	534.545	531	524.545	521.091	537.455	529.455	522	530.455
H19
H20
H21
H22
H23
H24
I01	365.444	376.056	376.056	371.111	367.611	377.167	379.278	377.167	390.056	378.167	371.833	358	379.278	392.833	391.167	365.667	381.278	374.556	380.333	355.833	383.889	375.222	365.222	393.611	379.667	366.389	388.667	389.722	384.167	379.944	392.389	365.444
I02	523.545	559.818	497.364	542.091	520.364	510	546.455	548.091	544.091	546.636	508.182	533.091	551.636	543.636	482.455	524.091	507	548.818	513.182	489.818	524	556.909	542.545	491.091	500.727	500.636	573.455	523.909	495.182	528.091	517.455	523.545
I03
I04	403.909	419.364	404.455	412.455	402.091	408.182	407.182	398.727	418.091	409.909	394.273	416.091	417.182	410.818	411.909	412.455	404.182	391.545	417.818	406.909	434.091	399.455	407.455	400.909	394.909	414.545	409.182	387.818	410.182	407	409.091	403.909
I05	504.583	503.458	493.458	498.125	505.917	512.208	470.75	507.708	491.333	497.292	500.333	502.708	499.333	501.917	490.833	507.667	504.958	504.667	510.292	495.667	471.75	494.292	492.875	483	486.958	502.083	491	496.458	505.458	485.583	479.25	504.583
I06	560.273	547.727	559.818	554.455	554.545	545.364	556.091	555	558.182	560.182	525.727	545.364	562	547.455	568.182	561.818	561.091	551.091	549.636	550	569.364	597.091	534.455	555	555	541	534.091	542	545.727	548.182	557	560.273
I07
I08	429.5	441.7	428.6	441.9	434.4	457.3	422.4	437	441.7	472.9	428.3	461.7	449.8	428.5	465.8	441.7	390.5	457.6	432.3	449.5	432.7	447	440.3	416.3	438.1	421.9	429.7	402.2	436	419.9	441.9	429.5
I09	586.364	567.727	610.091	516.545	565.545	561	616.727	588.545	577.273	517.364	589.455	552.364	575.545	547.636	565.455	571.455	523.182	549.182	586	538	614.727	574.364	554.364	577.273	570.273	560.545	567	573.727	550	575.727	554	586.364
I10	395.667	377.444	405.889	403.778	425.667	395.778	402.222	367.889	399.556	406.556	410.333	380.556	400.111	403.889	404.222	400.778	402.222	435.778	378.667	396.444	397.778	373.444	384.889	416.444	407	386.556	411.778	395.778	388.778	422	419.556	395.667
I11	537.533	491	496.867	540.933	539.533	535.4	544.533	519.067	491	561.733	531.6	529.867	550.133	556.933	524.8	531.6	553.467	537.8	524.133	505.733	505.067	515.2	540.067	516.4	532.533	521.6	491.133	545.067	521	535.2	551.067	537.533
I12	574	552.786	545.214	549.429	568.714	569.929	567.143	584.143	558.929	548.571	545.571	560.286	562.857	535.929	570.571	567.5	570.5	617.929	562.286	579.071	516.143	561.714	559.929	548.786	559.429	546.143	577.071	567.357	557	589.5	553.071	574
I13	524.4	533.6	526.867	530.867	530	522.933	521.4	528.4	522.2	525.333	530.333	529.467	528.467	526.2	526.267	517.067	522.667	530.933	531.667	508.667	521.333	534.867	528.267	521.933	529.733	524.8	546.533	531.8	533.067	525.4	527.133	524.4
I14
I15
I16
I17
I18	621.4	620.2	621.6	611.5	614.6	621.2	617.8	625	606.8	620.5	622.8	617	615.8	613.1	622.1	616.3	606.4	622.4	615.5	619.6	623.4	617.6	620.4	626.1	620.2	611.6	612.2	615.8	623.7	621.8	614.6	621.4
I19
I20
I21
I22
I23
I24
J01	417.417	416.5	415.083	417.083	413.667	416.5	418.083	416.25	413.75	412.167	411.083	415.25	417	419.917	409.25	412.917	418.25	414.083	407	418.167	421.333	403.25	411.333	417.583	414.25	408.833	415.25	416.917	411.5	415.083	418	417.417
J02	543.909	565.364	541.364	519.364	556.545	589.545	579.455	529.182	520.727	567.636	536.545	498.636	482.273	562.455	530.364	522.818	514.909	552.364	564.182	542.909	559.818	550.182	592.455	612.636	559.455	535.182	566.455	585.545	588.909	560.727	573.091	543.909
J03
J04
J05	606.6	602.5	598.3	609.9	602.6	588.8	603.6	606.6	606.5	603.5	606.3	607.8	603.3	611.5	604.1	593.3	610.8	594.8	609.6	597.6	609.8	605.4	602.2	599.7	609.5	609.8	610.6	606.8	601.6	606.1	605	606.6
J06
J07	453.333	441.556	456.889	382	393.222	437.667	425.778	420.222	429.444	441.333	394.111	441.111	442.667	448.444	400.444	444	431.111	421.667	413.333	435.667	420.222	447.333	420.222	454.222	455.444	441.111	405.556	431.667	436.222	445.778	434.333	453.333
J08
J09	518.733	524.667	515.2	522.867	531.933	515.533	528.133	531.733	533.133	528.267	520.6	539.333	531.267	516.4	517	521.467	501.6	535.6	540.467	525.133	537.067	513.933	537.533	519.933	511	536.467	531.667	531.933	533.2	529.8	519.667	518.733
J10
J11	642.267	610.933	628.733	619.667	608.667	630.2	646.067	615.267	613.267	613.267	587.333	604.067	588.067	623.933	606.4	632.8	596.733	617.133	616.667	619.8	621.867	582	613.2	608.067	608.067	620.267	612.2	622.6	651.067	636.533	644	642.267
J12
J13	455	465.778	464.444	464.111	465	457.333	452	478.111	468.667	473.667	446.222	464.556	462.444	445	466.778	461.556	447	451.222	482.556	457.222	457.667	463.333	474.444	449.778	443.556	467	456.778	431.222	459.889	462.889	471	455
J14
J15
J16	402.625	407.875	403.375	403.25	398.625	402.25	402.25	398.375	396	399.375	406.5	400.5	396.625	402.5	395.125	399.125	397.5	403.125	399.875	400.875	405	405	396.125	398.875	403.5	399.75	396.125	391.25	402.375	399.875	398.875	402.625
J17
J18
J19
J20
J21
J22
J23
J24
K01	452.368	467.474	478.737	470.053	455.263	465.316	480.789	472.842	468.526	480	481.368	465.947	469.947	448.895	452.474	470.211	486.947	474.158	479.526	455.737	484.842	475.211	453.263	470.684	479.632	479.105	480.579	471.211	477.632	471.947	463.105	488
K02
K03	505	528.8	531.3	521.1	534.8	507.7	533.5	529.6	512.2	515.9	519.9	562.3	550.6	504.3	530.3	538.2	510.2	542.7	532.7	538.7	537.5	510	529.5	535.9	545.4	519.7	530.7	536.5	524.6	525.3	542	505
K04	504.4	504.2	504.6	526.933	505.533	506.2	496.067	498.733	503.733	510.6	508.933	508	510.067	513.467	505	501.2	503.2	513.267	500.733	507.533	505.467	514.333	510.733	504.067	500.333	499.8	497.8	511.467	506.133	508.867	508.6	504.4
K05	522.933	521.2	535.467	527.533	514.133	489.467	521.267	538.8	507.267	519.267	523.267	515.067	528.667	523	527.8	525.6	508.467	528.6	523.6	535.133	508.4	521.533	531.333	523	516.267	526.667	525.4	531.867	520.6	522.733	523.267	544.067
K06
K07
K08	574.316	628.316	588	596.684	570	595.947	596.421	591.947	596.474	613.105	592.895	602.368	599.263	598.789	593.158	597.842	587.632	618.632	582.053	579.947	596.105	605.368	595.895	594.421	604.316	600.474	583.842	575.737	584.526	596.789	591.421	574.316
K09	562	517.444	521.833	537.389	532.5	536.444	517.611	533.056	525.722	534.056	525.667	535.667	529.889	507.611	542.944	521.5	528.611	517.333	505.167	535.222	506.556	519.056	516.444	525.5	515.333	543	511.222	532.833	570	525.5	529.389	494.889
K10	500.25	511	491.625	496.625	501.938	498.938	480	533.562	491.875	480.75	461	506.312	513.625	491.75	547.625	500.625	531.188	498.188	491.875	488.562	539	480.562	527.688	511.25	539.062	507.75	520.312	508.5	521.312	510.25	505.25	500.25
K11
K12	373.852	375.556	369.037	368.37	372.741	368.074	371.407	373.333	368.519	372.926	370.704	368.333	370.185	374.37	370.074	374.926	369.704	377.259	379.037	372.963	364.63	372.963	378.704	375.037	366.074	380.259	369.815	373.296	381.296	368.333	371.111	373.852
K13
K14	485.286	457.857	482.786	469.643	487.071	527.929	478	481.571	483.571	495.5	472	500.143	517.929	490.429	493.071	467.571	492	464.857	491	465.643	469.143	481.929	495.286	480.357	495.929	476.571	499.143	509.714	482.5	491.214	478.643	485.286
K15
K16	513.083	507.583	516.333	522.833	517.75	510.25	516.417	516.5	515.083	514.167	516	513.417	501.5	519.833	516.333	519.333	517.333	518.417	519.917	513.25	517.083	518.083	517	514.667	518.917	519.833	514.167	520.5	516.583	518.417	514.25	513.083
K17	383.5	381.542	381.125	380.833	384.375	382.458	383.25	378.667	386.792	384.542	380.667	385.958	380.958	383.708	384.375	381.917	380.083	386.042	385.542	383.125	383.833	382.375	382.792	382.292	384.208	384.708	384.458	385.25	382.833	384.125	383.542	383.5
K18
K19
K20
K21
K22
K23
K24
L01	512.6	522.2	509.5	575.2	521.5	519.6	488.4	523.9	524	538.4	529	512.5	538.1	558	556	528.7	519.5	522	548.8	513.9	518.3	506.3	529.9	517.6	538.8	532.5	522.5	530.6	517.1	529.4	525.8	512.6
L02
L03
L04	379.083	385	370.25	378.333	380.417	384.333	389.667	366.75	387.25	381.167	380.417	393.333	391.167	382.583	368.5	383	384.583	374.167	378.5	377.833	384.167	389	392.75	382	368.5	372.917	382.417	383.25	369.917	382	387.667	379.083
L05	320.286	328.429	361.429	346.714	328.143	320.286	324.571	352.714	342.857	382.714	345.857	360.286	328.714	351.571	346.429	361.286	327.857	331.429	355.714	314.714	337.714	325.857	334.714	320.143	330.857	353.143	299.714	364.857	383.143	334.286	333.143	320.286
L06	428.2	437.667	438.067	433.933	441.667	433.733	417.067	440.067	428.933	428.933	429.867	420.333	428.533	437.333	422.733	427.067	428.467	424	442.6	424.4	435.467	435.667	435.133	435.133	415.933	443	427.533	438.067	433.067	430.667	439.6	428.2
L07
L08	510.429	504.571	493.571	514.5	483.286	491.786	489.643	443	462.429	516	498.071	456	507.071	480.571	552	473.214	437.714	517.714	482.071	510.429	499.143	502.571	483.214	497.357	507.786	479.714	484.429	517.714	441.643	485.429	497.786	510.429
L09	487.133	501	493.667	496.067	516.933	470.933	499.467	503.133	479.4	469.267	500.267	520.533	489.467	491.867	500.2	508.733	462.4	490.533	478.333	501.533	498.133	499.867	527.733	493.4	504.867	498.933	475.933	500.867	486.333	465.8	482.8	487.133
L10	665.5	653.444	651.167	666.056	663.944	658.889	666.611	665.444	661.944	659.056	670.056	642.167	642.833	665.333	667.667	648.611	658.722	659.278	669.056	655.889	661.056	654.444	664.444	669.722	670.889	654.389	643.778	664.556	660.278	646.889	656.778	665.5
L11	499.25	496.375	520.875	478.75	450.75	505.5	512.125	510.875	490	492.625	439.25	494.125	497.5	499.375	461.875	467	476.25	459.625	509.125	454.25	497.375	518.125	497.375	483.875	452.125	482.25	492.5	489.75	491.5	439.375	530.25	499.25
L12	525.077	520.231	584.385	538	553.231	558.923	565.615	539.846	553.769	529.769	550.538	539.538	556.077	547.923	544	552.462	533.769	548.385	547.077	531.385	532.692	533.462	541	545.308	518.923	540.846	569.154	552.077	551.154	560.923	527.308	525.077
L13	532.7	528.2	533.8	551.8	553.6	534.5	516.8	508.4	566.3	510.6	489.5	527.8	523.4	510.5	498.2	508.6	571.1	526.2	532.7	487.4	506.1	573	512.4	543.8	504.1	520.9	512.8	521.8	557.8	525.4	515.2	532.7
L14
L15	456.8	454.533	453.2	457	437.8	446.533	452.733	459.333	460.6	446.333	456.933	462.133	460.533	454.467	458.8	461.333	458.333	454.667	457.867	462	457.8	453.067	453.667	458.933	456.267	454.067	457.4	455.533	457.333	457.2	460.867	456.8
L16	314.25	308.625	309.875	316.125	313.75	313	313.5	314	320.25	310.875	309.5	313.5	313.375	313.5	309.5	311.625	314.125	316.875	315	313.25	315.5	311.5	315.125	314.375	318.125	314.5	313.5	315.25	313	309.625	315.5	314.25
L17
L18	640.6	654.4	652.7	646.9	656.2	650.1	648.9	643.4	654.3	662.1	644.4	652.8	657.7	648.2	650.7	658.1	653	648.4	655.9	658.9	652.7	650.4	643.7	654.9	650.5	645.1	656.7	645.8	629.4	642.1	649	640.6
L19
L20
L21
L22	535.2	537.4	535.4	535.3	536.3	538.4	539.5	533.8	534.4	540.8	542.1	535.6	537.2	544.6	540	540.6	531.9	541.7	535.5	538.6	538.7	535	539.9	535.8	537.6	537.4	542.5	538.6	542.3	535.7	540.8	535.2
L23
L24
M01	588.8	589.5	585.4	612.4	584.4	571.9	595.9	572.8	601.6	588.1	585.8	592.8	585.9	583.9	550.1	563.8	584.3	605.3	575	605.1	604.6	593.2	599.9	589.8	594.8	600.9	592.5	587.4	547.6	579.8	589	588.8
M02
M03
M04	535.588	501.412	569.471	550.294	534.235	551.471	527.176	541.706	537.765	489.647	541.353	523.882	524.765	573.588	557.471	533	559.824	530.941	533.529	561	514.118	536.176	528.882	532.294	531.941	528.059	502.471	525.824	518	544.353	568.294	539.706
M05	656.778	619.444	622.778	653.333	617.5	611.222	637.111	638.889	628.278	611.389	629.5	616.889	623.667	632.889	620.722	622.278	609.222	642.056	643.333	631.167	635.444	636.611	640.278	639.389	642.778	629.833	628.167	632.389	623.556	614	633.611	656.778
M06	554	534.846	528.846	546.769	556.192	559.577	537.5	543	548.385	537.731	536.423	545.038	559.731	536.385	550.654	531.846	545.038	547.231	535.923	541.154	537.808	545.038	527.769	547.654	555.423	539.654	557.231	548.654	541.923	527.769	543.346	554
M07	584.08	591.12	590.8	584.04	601.88	606.96	567.84	609.56	575.4	575.04	593.76	586.28	591.04	586	581.4	556.52	576.68	575.24	564.2	610.52	577.88	544.76	576.88	551.28	589	564.88	592.68	599	585.28	552.52	575.88	584.08
M08
M09	533.4	524.6	547.8	546.667	536.2	522.333	548.733	529.067	533.733	560	514.6	528.733	548.2	520.133	564.6	546.067	551.133	531.933	546.867	554.067	519.333	538.133	542.467	542.133	543.667	518.2	540.667	568.533	553.8	548.067	539.2	533.4
M10	561.647	547.529	555.824	547.176	521	515.353	532.471	532.059	540.471	529.353	543.294	537.176	550.588	568.647	544.294	543.941	549.706	570.647	547.412	598.412	549.294	522.412	555.471	579.412	538.706	551.941	529.941	568.765	540.176	566.588	537.471	561.647
M11	536.2	555.467	551.133	549.667	576.533	562.067	541.867	568.133	534.133	560.2	561.2	546	558.867	561.667	532.333	561.333	545.8	543.867	543.267	550.867	529.533	558.6	540.133	536.133	542.933	549.067	551.333	545.467	536.667	541.867	550	536.2
M12	526.9	517.4	561.1	494.1	513.6	540.8	512.8	534.7	510	530.9	526	549	499.2	491.2	524.2	521.7	534.4	527.1	552.2	545.1	511.6	570.9	485.1	512.3	507.6	518.1	515.6	514.3	540.4	514	506.6	526.9
M13
M14
M15	484.375	494.375	487.75	495.75	497	491	488.875	480.25	493.875	490.5	494.125	490.25	489.625	487.375	483	489.25	447.625	478.875	496.375	491.625	487.625	499.875	478.375	488.875	490.875	489.625	462.875	464	495.75	490.875	491	484.375
M16	511.773	518.5	513.182	505.955	517.591	524.273	521.591	522	522.636	512.955	509.727	520.182	510.409	507.364	512.227	516.591	512.273	509.182	512.818	513.455	503.5	515.864	515.409	515.591	519.545	517.909	518	506.727	534.955	515.318	519.227	511.773
M17
M18	663	666.714	670.429	669.286	668.714	676.571	663.143	665.714	669.714	675.143	663	672.429	643.429	673.571	656	667.429	669.429	658.571	659.571	666.857	667.857	668.429	670.286	672.714	668.143	634.571	669.571	659.143	668.857	670	670	663
M19
M20
M21	456.5	452.188	452.375	452.25	447.875	453.562	455.125	452.125	449.25	455.562	455.25	452.375	454.5	451.625	452.75	451.562	454.062	457.062	452.625	449.312	454.5	452.812	453.188	450.812	452.875	451.875	450.75	451.312	452.438	452.562	453.688	456.5
M22
M23
M24
N01
N02
N03	460.118	476.588	464.588	438.059	454.353	472.765	473.176	472.118	470.412	480.824	485.412	463.235	493.059	470.706	488.529	467.176	477.706	456.647	473.824	483.529	464.412	469.824	483.941	486.941	450.824	434	460.294	451.471	476.118	457.647	459.941	460.118
N04	507.8	521.733	539.067	536	532.733	540.2	515.8	512.733	494.6	515.133	507.933	515.667	537.667	525.2	562.933	522.133	547.667	547.333	556.667	532.8	525.467	548.533	572.8	520.267	507.8	542.667	492.733	587.533	504.4	515.867	518.667	507.8
N05	502.2	525.5	512.8	494.3	517.1	554.5	505.2	520.4	561.8	509.9	505.2	483.4	476.7	489.5	526.1	479.5	498.4	486.4	509	520.3	504.2	543.7	513.3	505	574.7	541	518.4	498.4	521.9	506.2	489.4	502.2
N06	604.429	578.357	586.214	577	607.5	592.643	564.429	570.714	596.643	597.5	576.214	565.429	574.786	567	563.786	559.714	580.357	570.571	572.857	584.286	606.5	594.5	572.929	582.429	579.286	575.429	596.786	588.857	591.429	581.786	585.857	604.429
N07
N08
N09	469.333	457.917	466.167	455.083	449.333	451.25	464.333	469.75	467.833	461	458.167	469.5	450.167	449.25	462.25	462.667	449.167	431.167	458.25	458.333	442.083	468.083	451.833	459.333	454.167	457.417	459.333	472.25	459.75	468.333	460.083	469.333
N10	551.357	543.929	513.214	533.286	546.857	542.286	534.714	535.929	557.214	496.643	539.357	519.643	530.571	542.643	533.214	530.714	561.214	537.357	538.357	521.857	512.571	533	510.786	518.429	538.5	521.714	585	508.214	504.5	578.929	501.643	551.357
N11	513.857	528	454.571	514.643	510.5	512.357	515.929	521.786	502.5	491.714	516.857	528.5	527.357	506	523.071	495.571	517.857	526.571	491.929	539.214	517.643	505.143	488.857	511.071	509.214	525.214	507.857	525	524.5	516.429	509.357	513.857
N12	592.238	587.095	578.143	585.476	583.381	570.333	572.81	582.095	586.81	580.238	582.857	586.524	573.619	582.524	584.571	579.19	572.476	584.238	582.048	575.857	576.571	574.143	577.048	584.952	584.143	585.952	554.524	582.333	569.857	590.667	583	592.238
N13	412.25	410.75	416.417	412.25	411.25	412.083	419	414.25	416.583	417.583	417.417	414.25	412.417	406.5	417.667	410.25	402.5	412.583	419.25	403	418.5	421.583	410.5	411.333	407.5	415.167	427.917	411.833	420.083	413.25	415.917	412.25
N14	480.5	489.375	515.125	499.625	487.125	491.5	505.125	485.625	499.375	512.125	512.125	477.25	490	484.375	499.75	482	498.875	497.375	495.625	498.125	527.625	494.75	495	501.25	494.75	498.75	500.625	494.625	505.875	497.375	463.5	480.5
N15
N16
N17
N18	656	657.727	655.273	652.545	659.273	659.273	655.818	658.636	659.182	657.818	651.091	655.545	646.818	652.545	648.364	659.545	659.909	655.273	656.273	649.818	655.545	653.909	660.364	659.182	661.727	654.182	658.182	656.364	656.909	655.545	660.182	656
N19
N20
N21
N22
N23
N24
O01	466.45	470.8	444.55	463.9	464	467.8	455	463.9	469.2	466.8	451.4	468.6	448.25	445.5	455.4	462.75	448.3	455.25	481.95	466.85	465.6	466.65	461.2	482.95	460.35	462.8	468.05	462.85	456.7	468.65	471.1	466.45
O02	515.889	514.111	509.5	523	511.167	505.167	514.444	529.389	516.444	523.944	517.5	516.778	519.944	507.222	527.389	525.944	491.5	525.556	540.5	511.944	503.944	513.944	512.944	509.833	514.389	508.056	541.833	518.278	524.056	550.667	521.722	515.889
O03	392.778	405.833	392.278	396.222	405.611	378.278	408.056	395.889	396.222	388.333	387.778	376.167	401.556	361.278	403.889	384.667	362.833	385.333	410.167	403.389	391.222	402.889	386.222	407.167	405.833	402	373.5	374.333	415.333	380.444	377.889	392.778
O04
O05	449.818	463.727	438.727	446.818	464.364	447.818	458.364	431.455	450	439	432.273	452	443.545	451.636	432.273	446.455	442.545	442.909	423.091	434.636	448.636	441.091	437.818	430	447	439.545	452.364	444.636	451	439.727	427.455	449.818
O06	486.353	465.765	482.647	472.353	469.353	476.176	473.118	475.529	484.882	482.529	461.118	488.471	484.647	485.529	467.529	482.941	486.471	494.647	469.118	482.118	498.412	487	478.706	494.471	492.176	478.059	493.353	472.765	485.882	486.588	474.118	486.353
O07	303.235	291	289.824	294.706	290.353	309.647	298.294	285.059	287.294	282.294	294.765	280.882	298.824	302.118	268.647	298.294	297.471	297.294	295.176	282.765	296.882	294.412	286.471	295.353	285.235	297.353	282.765	300.706	292.529	295.059	291.235	303.235
O08	421.417	430.583	429.75	441.917	428.5	427.417	439.917	431.5	427.917	440.25	443.333	447.667	443.167	432.333	451.917	437.25	445.417	429.583	430.667	460.75	434.167	405.417	414.5	440.75	413.417	422.583	398	424	439.333	462.25	429.583	421.417
O09
O10	596	602.75	608.125	594.812	616.375	575.5	613.812	579.562	611.875	598.938	587	594.125	615.688	612.25	605.188	581.938	602.812	605.312	608.75	605	598.188	623.875	603.625	614	569.062	569.625	585.312	601.25	617.938	633.75	590.812	596
O11
O12	596.75	570.417	592.5	596.917	621.167	576.417	596.417	595.167	630.333	595	597.583	588.417	596	596.083	604.583	597.417	591.167	607.417	603.25	600.25	583.583	600.167	597.917	596	597.417	604.167	623.25	601.083	599.167	601.083	600	596.75
O13
O14	571.778	547.889	544.778	537.778	538	540.333	549.222	532.333	535.778	527.444	533.333	550.222	548.444	558.667	533.222	555.889	540.222	544.111	540.222	553.778	551.222	557.222	536.333	548.667	556.556	556.222	553.778	532.333	532.667	547.889	531.444	571.778
O15	482	511.2	494.4	504	515.2	502	500.8	505	510.6	507.8	502.8	511.2	512.4	501.2	509.4	506	490.2	502.6	520.2	495	479.8	511	516	504	497.6	521.2	494.4	494.8	511.8	500.6	489.4	482
O16
O17
O18	632.4	611.75	615.4	624.75	623.5	619.2	620.2	596.3	617.5	624.7	624.55	621.85	610.6	614.75	621.7	618.9	620.25	632.95	619.6	614.2	626.15	626.3	623.2	598.35	610.8	604.95	614.4	617.4	625.85	613.85	624.95	632.4
O19
O20
O21
O22
O23
O24
P01	389	375.455	380.364	378.818	392.364	385	372.636	386.455	375.818	380.273	382.273	378.182	386.364	382.182	383.091	384.818	380.909	384.364	371.818	385.636	384.091	389.909	383.818	384.636	384.091	384.091	392.364	372.273	382.182	376.545	380.545	389
P02
P03
P04	405.933	404.333	422.133	396.2	410.333	401.8	394.2	410.467	401.4	408.6	413.4	410.467	405.733	408.933	403.6	395.6	408.867	404.067	415.6	418.667	396.333	403.533	399.2	418.6	399.8	405.2	412	415.8	394	400.733	401.667	405.933
P05
P06	590.913	578	595.13	579.348	603.217	603.609	569.826	581.478	590.826	584.609	569.304	585.174	594.087	585.435	601.565	599.043	597.391	580.652	602.696	587.304	577.261	584.783	581.696	596.783	586.565	581.304	582.478	584.435	582.957	585.304	584.522	590.913
P07	532.783	549.043	542.913	574.043	547.957	563.174	536.565	540.957	556.391	558.652	552.13	568.217	556.435	559.217	549.217	525.783	577.348	519.609	567.565	559.522	565.304	546.043	572.435	532.609	537.826	553.957	561.957	546.261	546.565	568.565	552.565	532.783
P08	529.7	546.25	563.9	535.15	534.1	532.45	567.75	516.05	547.5	561.25	540.2	506.35	542.9	511.9	531.3	509.7	518.7	531.6	571.4	552.95	545.05	503.7	614.6	518.6	510.45	493.95	552.7	512.5	553.6	533	554.6	529.7
P09
P10
P11	717.818	629	641.091	632.545	643.091	785.909	712.091	723.636	661.273	727.091	635.818	666.273	684.818	648.727	642.909	720.818	630.364	632.636	657.818	643.727	604.091	633.909	630.545	686.727	625.545	672.455	662.364	669.091	640	682.091	593.909	717.818
P12	573.929	559.714	585.714	588.286	583.5	587.714	561	573.929	564.5	568.643	582.5	565.214	576.929	589.357	566.714	573.786	552	583.5	571.643	584.857	570.643	569.5	582.643	575.071	594.429	561.571	570.571	587.286	571.929	589.143	571.357	573.929
P13	561.75	547.062	544.562	555.125	551.75	545.625	564.812	552.125	538.125	555.688	547	548.812	559.812	554.875	548.25	555.562	555.625	550.5	558.25	553.312	546.938	553.062	558.812	547.25	546.938	564.375	548.938	548.938	557.688	546.938	548.312	561.75
P14
P15	627.75	632.375	640.125	632.25	638	631.125	632	628.625	637.625	626.125	629.25	630.625	633.75	629.75	613.625	637.75	634.875	635.25	635.375	633.125	630.875	629	624.625	636.5	632.125	635.5	635	627.875	629.5	631	630	627.75
P16	476.333	474.722	478.5	476.667	478.611	476.333	479.167	473.667	481.667	482.833	480.944	478.944	481.389	473.778	477.833	482.833	479.611	479.833	477.278	483.056	474.889	477.722	483.611	478.333	481.5	478.056	480.722	479.778	473.944	481.556	481.944	476.333
P17
P18	547.833	541.5	550.083	545.5	545.333	546.917	544.75	546.25	546.25	548.417	548.5	544	545.583	543.75	547.333	540.333	545.917	548.917	545.75	544.417	544.25	546.75	540.667	550.083	546.083	543.5	546	556.167	545.167	544.917	545.5	547.833
P19
P20
P21	661.833	658.5	648.5	655.833	656.333	654	652.167	649.833	649.167	653.167	654	654.667	660.5	662.833	657.167	661	654	643.167	651	652.5	655.333	659.167	659.333	660.333	649.167	660	665.667	650.333	654.833	658.833	662.5	661.833
P22
P23
P24

## Sheet: PCV
PCV

## Sheet: DA-Normalized
DA Normalized to Background (Abs(DA-Background))
	1	2	3	4	5	6	7	8	9	10	11	12	13	14	15	16	17	18	19	20	21	22	23	24	25	26	27	28	29	30	31	32
A01	319.357	360.232	394.179	347.286	329.857	298.768	345.875	359.536	359.804	321.304	359.821	326.071	381.625	335.357	354.964	331.429	343.375	346.804	345.929	360.214	327.304	358.375	357.375	347.964	357.661	361.446	344.804	359.893	336.929	350.286	340.821	318.732
A02	0	0	0	0	0	0	0	0	0	0	0	0	0	0	0	0	0	0	0	0	0	0	0	0	0	0	0	0	0	0	0	0
A03	0	0	0	0	0	0	0	0	0	0	0	0	0	0	0	0	0	0	0	0	0	0	0	0	0	0	0	0	0	0	0	0
A04	201.528	189	206.264	171.944	187.569	200.264	196.708	185.708	197.681	180.208	176.944	194	186.153	178.208	207.361	212.083	183.278	212.667	188.986	200.847	188.083	194.417	203.861	207.083	197.903	198.125	195.639	206.764	189.069	212.111	178.292	205.778
A05	143.423	116.692	155.298	137.865	120.433	92.2596	133.202	129.433	129.269	135.192	146.279	133.606	114.077	130.587	136.779	131.712	125.808	131.808	126.115	151.202	118.308	119.904	108.394	98.1058	110.452	133.192	149.875	142.01	166.875	167.365	148.462	144.298
A06	172.92	195.205	221.614	162.5	192.386	175.205	239.818	178.125	181.818	187.932	190.727	171.693	204.443	241.205	195.773	234.682	188.273	185.398	201.864	243.125	179.398	210.42	161.216	194.545	203.568	229.705	215.614	211.886	226.932	196.693	215.955	179.92
A07	0	0	0	0	0	0	0	0	0	0	0	0	0	0	0	0	0	0	0	0	0	0	0	0	0	0	0	0	0	0	0	0
A08	75.5263	62.5921	82.125	81.7171	103.013	71.7763	84.5921	84.9868	64.2105	63.6053	62.6184	72.1184	67.6316	94.2039	70.8882	77.5263	76.7763	77.4474	66.6776	72.3421	63.1513	92.3618	79.3224	60.7566	70.2566	59	69.0066	79.4868	92.9539	63.2303	75.25	81.5855
A09	76.275	82.9	88.875	88.05	84.325	93.375	94.25	98.8	104.325	83.875	88.725	94.625	74.25	84.375	92.1	87.65	90.4	82.875	81.05	86.825	98.6	74.5	68.575	95.85	91.175	88	126	95.175	90	86.9	88.875	86.775
A10	0	0	0	0	0	0	0	0	0	0	0	0	0	0	0	0	0	0	0	0	0	0	0	0	0	0	0	0	0	0	0	0
A11	117	103.773	132.477	139.989	115.682	120.295	110.989	121.193	100.386	114.42	124.205	136.318	142.364	129.307	129.989	107.5	116.25	125.455	117.011	119.386	114.295	116.477	116.773	133.148	97.8523	139.773	127.125	151.67	135.682	111.193	115.295	126.625
A12	0	0	0	0	0	0	0	0	0	0	0	0	0	0	0	0	0	0	0	0	0	0	0	0	0	0	0	0	0	0	0	0
A13	87.3125	89.4375	85.375	90.5	104.25	83.8125	87	97.125	86.375	95.5625	88.3125	82.125	91.75	89.5	91.625	87.375	85.125	98.0625	85	82.125	88.25	90.625	93.25	88.4375	89	85.375	87.8125	98.4375	83	86.3125	93.0625	87.3125
A14	253.075	272.275	246.55	252.025	260.475	249.225	252.975	229.525	270.875	274.1	251.625	261.975	254.2	252.45	225.65	240.9	248.525	253.6	267.35	235.85	248.475	241.75	224.25	242.9	248.05	252.85	247.925	248.375	241.3	267.525	246.45	246.95
A15	0	0	0	0	0	0	0	0	0	0	0	0	0	0	0	0	0	0	0	0	0	0	0	0	0	0	0	0	0	0	0	0
A16	134.972	152.417	135.236	143.014	143.014	147.889	131.667	134.75	141.472	146.486	132.097	131.833	133.319	144.264	133.111	138.153	139.236	144.042	130.917	133.667	145.319	153.25	126.292	140.986	134.597	143.792	125.014	128.736	135.75	153.889	127.833	136.222
A17	0	0	0	0	0	0	0	0	0	0	0	0	0	0	0	0	0	0	0	0	0	0	0	0	0	0	0	0	0	0	0	0
A18	0	0	0	0	0	0	0	0	0	0	0	0	0	0	0	0	0	0	0	0	0	0	0	0	0	0	0	0	0	0	0	0
A19	0	0	0	0	0	0	0	0	0	0	0	0	0	0	0	0	0	0	0	0	0	0	0	0	0	0	0	0	0	0	0	0
A20	0	0	0	0	0	0	0	0	0	0	0	0	0	0	0	0	0	0	0	0	0	0	0	0	0	0	0	0	0	0	0	0
A21	215.066	220.5	212.711	213.888	221.645	211.625	216.217	211.717	222.007	212.678	209.039	211.579	207.75	208.066	207.099	214.763	214.987	215.059	213.711	216.474	215.776	210.947	221.592	220.007	214.974	210.954	210.921	215.329	224.954	218.507	218.289	214.908
A22	246.417	256.25	259.375	249.583	256.833	259.917	255.833	261.583	255.792	252.458	259.542	248.333	253.625	257.125	250.542	250.042	252.708	252.5	255.917	248.542	256.333	250.708	258.125	252.917	255.208	253.583	251.25	249.875	257.333	254.417	249.167	253.917
A23	0	0	0	0	0	0	0	0	0	0	0	0	0	0	0	0	0	0	0	0	0	0	0	0	0	0	0	0	0	0	0	0
A24	0	0	0	0	0	0	0	0	0	0	0	0	0	0	0	0	0	0	0	0	0	0	0	0	0	0	0	0	0	0	0	0
B01	157.51	159.375	151.096	180.663	146.673	166.51	176.587	161.298	154.856	156.971	151.942	160.779	170.298	159.385	153.192	150.462	136.721	154.74	132.625	148.702	152.346	125.404	159.423	150.135	150.308	142.048	152.856	159.673	157.125	157.635	154.673	160.01
B02	271.398	297.659	278.83	290.693	309.523	308.375	325.659	299.523	297.932	303.75	290.341	296.409	294.136	304.261	315.364	299.705	288.523	302.795	286.477	278.193	330.125	297.148	299.398	316.523	310.693	294.864	311.341	322.67	316.989	318.045	321.784	267.273
B03	251.792	253.875	234.083	255.292	246.667	246.083	229.917	243.042	258.208	250.542	261.042	241.375	233.917	248.208	241.917	248.333	254.875	250.167	241.833	250.333	239	253.833	247.875	241.458	246.875	235.25	250.5	232.875	240.25	236.583	239.333	250.792
B04	120.054	112.018	138.095	119.423	108.565	114.869	131.167	119.274	131.339	122.19	131.696	123.494	119.423	136.494	123.81	121.113	125.173	124.054	129.5	117.28	138.649	125.292	107.869	110.756	108.679	109.101	124.899	110.19	113.649	97.9226	117.94	128.179
B05	24.8889	27.8889	30.8195	16.5	21.9305	41.9167	51.9028	25.7083	14.0417	33.2222	33.1805	30.4305	36.7083	24.4861	25.9028	38.3889	25.8195	32.1805	26.8333	21.875	19.5139	39.0695	34.9445	23.625	28.7222	23.3611	35.5417	28.0555	13.4167	23.7083	30.9861	28.3889
B06	125.292	147.958	158.125	125.958	155.75	140.375	152.833	158.583	171.292	164.167	150.042	125.667	99.5417	164.125	147.792	125.208	127.333	120.958	121.5	166	139.75	154.042	120.5	142.583	146.5	141.542	147.375	158.375	142.5	159.083	153.167	126.167
B07	0	0	0	0	0	0	0	0	0	0	0	0	0	0	0	0	0	0	0	0	0	0	0	0	0	0	0	0	0	0	0	0
B08	251.025	243.65	251.525	247.4	243.35	255.025	250.45	254.15	250.35	245.9	248	241.95	240.25	238.825	246.85	248.475	253.075	244.375	239.8	253.75	257.875	249.35	249.125	242.35	248.15	235.5	229.7	261.85	259.425	247.875	260.05	250.025
B09	106.625	141.857	88.3571	126.071	115.411	114.196	121.161	94.5179	97.3929	85.4286	115.161	118.125	132.536	163.929	83.1786	135.554	114.696	132.911	111.875	123.143	114.554	106.339	85.1607	92.0179	81.7143	122.357	122.946	32.5179	116.232	89.3214	101.018	102
B10	163.349	165.901	171.517	164.746	195.319	171.371	175.147	173.082	178.069	167.328	178.431	177.659	171.655	168.599	168.013	165.823	175.724	171.724	167.379	169.707	170.547	162.289	165.832	170.478	162.711	153.621	148.504	161.94	169.366	184.323	149.875	163.267
B11	0	0	0	0	0	0	0	0	0	0	0	0	0	0	0	0	0	0	0	0	0	0	0	0	0	0	0	0	0	0	0	0
B12	5.45831	3.72223	27.1805	0.777771	4.36108	0.055542	6.90277	1.77777	8.22223	9.54169	12.8611	1.68054	30.0833	12.4028	20.3333	32.8055	14.9167	3.83331	20.7639	19.6389	14.2917	4.66669	0.763916	10.8333	9.29169	1.875	2.875	2.30554	15.7917	3.93054	17.2083	2.04169
B13	18.1905	31.8274	22.8631	33.0417	25.881	30.6429	29.8095	41.0179	26.9821	24.4167	37.0119	33.8929	15.0119	29.5952	38.2262	33.9702	25.1012	24.1071	23.2083	29.4702	13.8512	32.2262	33.4524	25	31.4583	33.2321	26.9464	26.6012	24.8452	28	24.5952	22.4405
B14	0	0	0	0	0	0	0	0	0	0	0	0	0	0	0	0	0	0	0	0	0	0	0	0	0	0	0	0	0	0	0	0
B15	195.558	185.99	191.606	195.308	181.567	186.99	192.058	191.769	185.471	196.558	191.548	192.394	190.154	183.615	194.75	185.346	191.5	191.192	192.538	193.663	189.865	187.25	187.625	189.048	188.529	193	190.183	199.212	197.087	194.019	195.154	195.683
B16	135.194	141.833	130.278	133.292	129.042	135.875	126.375	133.75	127.972	137.111	140.806	140.167	134.625	135.528	146.028	136	135.389	139.056	125.125	140.208	134.556	133.542	136.403	132.667	121.597	130.764	144.917	133.542	136.875	131.722	126.125	135.319
B17	0	0	0	0	0	0	0	0	0	0	0	0	0	0	0	0	0	0	0	0	0	0	0	0	0	0	0	0	0	0	0	0
B18	0	0	0	0	0	0	0	0	0	0	0	0	0	0	0	0	0	0	0	0	0	0	0	0	0	0	0	0	0	0	0	0
B19	0	0	0	0	0	0	0	0	0	0	0	0	0	0	0	0	0	0	0	0	0	0	0	0	0	0	0	0	0	0	0	0
B20	0	0	0	0	0	0	0	0	0	0	0	0	0	0	0	0	0	0	0	0	0	0	0	0	0	0	0	0	0	0	0	0
B21	0	0	0	0	0	0	0	0	0	0	0	0	0	0	0	0	0	0	0	0	0	0	0	0	0	0	0	0	0	0	0	0
B22	0	0	0	0	0	0	0	0	0	0	0	0	0	0	0	0	0	0	0	0	0	0	0	0	0	0	0	0	0	0	0	0
B23	0	0	0	0	0	0	0	0	0	0	0	0	0	0	0	0	0	0	0	0	0	0	0	0	0	0	0	0	0	0	0	0
B24	0	0	0	0	0	0	0	0	0	0	0	0	0	0	0	0	0	0	0	0	0	0	0	0	0	0	0	0	0	0	0	0
C01	144.955	142.943	151.864	114.409	171.977	89.5227	140.591	136.216	126.398	128.352	141.205	114.83	124.375	112.216	86.75	136.273	146.614	135.909	157.386	132.42	158.284	135.398	85.9205	123.364	122.886	88.9773	124.17	130.75	140.227	163.045	152.886	145.455
C02	55.1429	153.982	63.3393	76.2857	56.375	41.3929	72.4821	81.875	62.7143	76.75	46.6071	34.5	48.0179	58.8393	47.4821	78.3036	70.4821	56.6786	46.8571	106.589	67.8571	74.0536	53.7321	72.4107	51.9107	68.1964	92.0357	54.5357	40.4643	42.2679	66.4643	52.2679
C03	50.8	68.6	72.575	46.875	26.3	83.875	103.5	89.325	113.85	76.175	90.025	53.225	65.75	75.975	121.225	2.27502	111.625	91.875	110.2	95	107.125	56.675	71.6	94.1	98.3	98.225	61.15	79.8	48.35	100.275	64.75	66.8
C04	113.904	100.721	76.3846	78.6058	98.5865	64.8173	171.183	97.2596	96.8173	78.9423	74.1731	107.567	92.1923	129.779	81.0577	101.913	71	89.25	90.75	148.019	115.673	107.519	113.798	84.4519	119.644	116.577	113.125	135.75	74.2211	122.923	59.5961	120.279
C05	0	0	0	0	0	0	0	0	0	0	0	0	0	0	0	0	0	0	0	0	0	0	0	0	0	0	0	0	0	0	0	0
C06	0	0	0	0	0	0	0	0	0	0	0	0	0	0	0	0	0	0	0	0	0	0	0	0	0	0	0	0	0	0	0	0
C07	0	0	0	0	0	0	0	0	0	0	0	0	0	0	0	0	0	0	0	0	0	0	0	0	0	0	0	0	0	0	0	0
C08	135	151.071	157.018	148.429	143.804	152.429	132.018	121.964	151.518	154.071	136.732	143.286	143.964	150.768	156.679	151.5	167.643	176.946	152.393	152.607	167.214	172.911	156.571	133.286	177.911	156.714	162.393	157.107	125.375	184.554	144.857	147.5
C09	99.4107	77.4107	79.0714	86.125	86.4821	62.5893	98.125	81.625	87.9821	99.9643	93.9464	86.4464	77.8571	109.25	92.9286	88.8036	85.2857	95.4286	96.2679	106.946	92.8393	91.625	86.8929	93.5179	95.1607	81.6964	91.125	84.0714	104.964	95.8214	97.5714	104.411
C10	115.375	101.25	126.208	95.0417	107.542	137.5	96.7083	97.5417	93.0833	111.5	111.25	106.583	76.375	95.375	100.792	111.333	103.292	102.167	101.667	123.917	115.833	106.167	123.792	101.333	107	111.25	105.167	104.042	126.792	122.25	111.542	119
C11	0	0	0	0	0	0	0	0	0	0	0	0	0	0	0	0	0	0	0	0	0	0	0	0	0	0	0	0	0	0	0	0
C12	144.208	136.292	138.625	148.083	116.667	129.583	124.583	125.25	137.375	123.167	138.708	126.083	115.292	128.75	119.083	130.417	125.75	129.875	126.958	114.042	118.208	118.417	137.375	135	130.042	111.125	139.25	113.042	150.125	140.167	137.542	146.958
C13	0	0	0	0	0	0	0	0	0	0	0	0	0	0	0	0	0	0	0	0	0	0	0	0	0	0	0	0	0	0	0	0
C14	0	0	0	0	0	0	0	0	0	0	0	0	0	0	0	0	0	0	0	0	0	0	0	0	0	0	0	0	0	0	0	0
C15	153.392	157.6	150.225	156.367	161.608	162.875	160.158	162.1	166.492	166.508	170.517	152.617	156.225	161.525	172.175	156.525	161.008	160.15	163.792	151.558	152.967	168.625	163.058	166.417	164.017	154.775	164.067	165.008	170.742	165.367	156.592	164.333
C16	102.216	112.784	107.102	109.489	108.33	109.455	110.386	98.375	104.636	117.761	114.284	111.352	97.3523	103.432	117.182	106.989	100.636	101.614	105.523	102.205	113.307	114.58	104.784	104.875	122.557	110.818	101.489	103.17	106.636	108.773	99.8182	101.341
C17	0	0	0	0	0	0	0	0	0	0	0	0	0	0	0	0	0	0	0	0	0	0	0	0	0	0	0	0	0	0	0	0
C18	0	0	0	0	0	0	0	0	0	0	0	0	0	0	0	0	0	0	0	0	0	0	0	0	0	0	0	0	0	0	0	0
C19	0	0	0	0	0	0	0	0	0	0	0	0	0	0	0	0	0	0	0	0	0	0	0	0	0	0	0	0	0	0	0	0
C20	0	0	0	0	0	0	0	0	0	0	0	0	0	0	0	0	0	0	0	0	0	0	0	0	0	0	0	0	0	0	0	0
C21	163.955	162.557	158	156.545	164.216	146.648	149.705	159.33	158.114	157.898	158.886	156.023	155.159	158.261	159.375	165.943	161.659	166.841	161.58	156.716	157.102	152.614	159	156.318	153.511	162.739	159.545	161.239	157.034	163.58	153.318	167.58
C22	0	0	0	0	0	0	0	0	0	0	0	0	0	0	0	0	0	0	0	0	0	0	0	0	0	0	0	0	0	0	0	0
C23	0	0	0	0	0	0	0	0	0	0	0	0	0	0	0	0	0	0	0	0	0	0	0	0	0	0	0	0	0	0	0	0
C24	0	0	0	0	0	0	0	0	0	0	0	0	0	0	0	0	0	0	0	0	0	0	0	0	0	0	0	0	0	0	0	0
D01	0	0	0	0	0	0	0	0	0	0	0	0	0	0	0	0	0	0	0	0	0	0	0	0	0	0	0	0	0	0	0	0
D02	0	0	0	0	0	0	0	0	0	0	0	0	0	0	0	0	0	0	0	0	0	0	0	0	0	0	0	0	0	0	0	0
D03	62.275	85.625	91.85	59.825	64.425	87.4	101.925	37.675	64.95	96.7	78.575	104.025	87.425	22.25	90.05	98.55	68.475	54.8	73.575	86.025	75.1	101.825	44.9	97.725	74.725	107.725	13.25	59.4	83.3	104.2	95.4	61.275
D04	152.992	197.033	183.517	167.192	223.233	217.108	156.733	147.808	161.667	148.275	174.375	187.15	168.725	146.883	151.825	196.567	181.533	189.833	89.3084	167.358	184.317	193.375	165.658	154.575	181.733	167.792	184.725	194.758	197.025	179.1	161.242	154.617
D05	149.038	135.558	155.481	148.529	150.731	173.74	169.721	159.433	163.231	159.26	147.827	155.49	209.115	176.635	140.837	158.029	161.452	145.269	141.231	173.452	152.183	151.808	184.25	155.635	143.077	175.827	131.298	152.029	148.788	161.279	172.452	144.538
D06	126.708	144.369	147.161	138.577	140.488	166.845	145.071	134.958	137.839	168.101	151.923	148.893	165.077	173.804	162.714	142.024	170.952	131.095	170.03	158.232	149.893	149.845	156.72	154.095	157.69	141.923	173.274	142.625	166.911	127.512	165.595	141.583
D07	228.732	204.339	236.071	271.964	226.571	228.571	234.286	222.929	248.821	241.875	238.839	224.982	231.071	213.036	200.107	227.696	215.393	232.161	240.375	247.839	228.339	226.679	251.607	237.982	206.179	227.232	291.804	220.464	204.786	234.268	261.018	242.018
D08	240.625	280.625	230.5	278.5	248.5	265.875	266.375	246.25	261.625	240.375	260.75	240	259.75	243.375	243.125	226.25	231.25	264.625	226	244.5	236.25	239.5	248.25	258.5	265.375	224.5	231.5	253.375	273.75	266.625	231.125	242.375
D09	40.9927	36.478	39.1765	49.5956	67.1323	45.9412	75.5294	62.603	53.5367	64.7353	52.2573	29.7794	39.4927	58.647	37.4927	5.13232	18.8235	50.3309	10.4265	40.5588	21.0809	50.2427	59.2794	56.3456	47.5367	62.5809	65.4338	12.2647	45.6765	37.1985	46.9927	43.8677
D10	242.732	261.982	289.071	280.589	269	230.714	248.571	223.018	241.625	292.857	262.286	241.875	227.107	248.304	288.036	229.018	307.232	221.161	240.964	232.125	249.929	265.982	252.839	284.786	265.464	264.357	258.571	289.25	198.643	221.893	272.125	237.607
D11	70.2273	75.6477	94.5227	84.9205	55.375	75.8977	77.25	88.3977	98.8295	79.3977	66.9773	78.5341	77.7045	59.125	66.6705	69.7045	58.8182	57.1591	71.0909	85.3068	63.4886	49.7045	75.6136	68.7159	60.3409	74.1477	67.7273	65.8409	74.7045	79.7273	69.0114	72.3068
D12	154.557	119.182	145.477	151.614	122.136	137.557	152.864	146.091	127.17	150.807	147.557	165.602	188.261	149.443	146.852	170.807	142.284	148.125	165.227	122.648	142.58	159.443	158.432	140.432	145.898	158.159	110.67	149.648	151.045	160.636	147	152.682
D13	183.779	195.462	188.49	193.452	196.606	210.096	168.221	188.375	195.01	191.529	185.779	183.462	185.51	185.279	180.01	192.269	184.5	195.106	205.212	188.413	179.154	200.125	203.365	190.798	189.798	191.058	203.115	190.712	181.548	187.308	193.971	186.654
D14	220.725	191.575	202.7	212.575	204.75	133.325	197.4	211.2	208.5	223.05	226.375	203.575	197.95	207.875	209.05	181.45	208.6	227.85	190.8	186.05	200.975	208.45	185.225	197.425	211.7	192.9	175.3	204.325	197.45	187.05	213.6	217.225
D15	0	0	0	0	0	0	0	0	0	0	0	0	0	0	0	0	0	0	0	0	0	0	0	0	0	0	0	0	0	0	0	0
D16	0	0	0	0	0	0	0	0	0	0	0	0	0	0	0	0	0	0	0	0	0	0	0	0	0	0	0	0	0	0	0	0
D17	119.023	110.614	118.955	128.591	121.398	113.841	114.614	112.295	112.398	113.034	112.693	109.977	118.443	119.898	121.443	116.716	107.125	117.818	120.864	115.159	111.034	116.955	115.216	112.023	125.557	113.5	108.341	113.83	109.398	117.091	125.523	118.773
D18	0	0	0	0	0	0	0	0	0	0	0	0	0	0	0	0	0	0	0	0	0	0	0	0	0	0	0	0	0	0	0	0
D19	0	0	0	0	0	0	0	0	0	0	0	0	0	0	0	0	0	0	0	0	0	0	0	0	0	0	0	0	0	0	0	0
D20	0	0	0	0	0	0	0	0	0	0	0	0	0	0	0	0	0	0	0	0	0	0	0	0	0	0	0	0	0	0	0	0
D21	0	0	0	0	0	0	0	0	0	0	0	0	0	0	0	0	0	0	0	0	0	0	0	0	0	0	0	0	0	0	0	0
D22	0	0	0	0	0	0	0	0	0	0	0	0	0	0	0	0	0	0	0	0	0	0	0	0	0	0	0	0	0	0	0	0
D23	0	0	0	0	0	0	0	0	0	0	0	0	0	0	0	0	0	0	0	0	0	0	0	0	0	0	0	0	0	0	0	0
D24	0	0	0	0	0	0	0	0	0	0	0	0	0	0	0	0	0	0	0	0	0	0	0	0	0	0	0	0	0	0	0	0
E01	260.523	267.148	248.568	271.261	273.932	273	261.023	246.489	250.614	268.409	294.739	264.227	256.795	243.432	246.898	254.375	251.591	252.057	259.784	250.557	254.227	252.466	250.568	261.5	250.705	255.023	264.614	244.716	256.966	278.489	247.42	262.523
E02	0	0	0	0	0	0	0	0	0	0	0	0	0	0	0	0	0	0	0	0	0	0	0	0	0	0	0	0	0	0	0	0
E03	0	0	0	0	0	0	0	0	0	0	0	0	0	0	0	0	0	0	0	0	0	0	0	0	0	0	0	0	0	0	0	0
E04	96.25	125.018	109.071	116.518	127.143	108.25	138.286	80.125	91.25	107.054	123.679	122.071	102.911	117.321	121.25	127.625	108.589	113.857	126.268	103.232	102.821	105.268	91.5179	111.679	121.464	109.411	80.8929	81.2143	103.661	104.696	134.446	103.5
E05	365.625	374.25	366.042	349.75	362.875	342.625	351.542	365.833	362.625	350.667	362.625	372.542	371.375	369.75	362.375	362.125	357	369.542	358.5	359.5	370.542	360.667	372.583	353.792	371.542	365.875	375.667	359.208	366.083	352.958	369.375	378.625
E06	118.75	134.702	144	137.548	110.856	119.837	118.471	119.288	117.5	126.462	121.212	114.125	96.6731	110.087	120.856	121.913	155.183	114.567	119.087	120.356	105.327	124.144	97.2981	107.26	178.808	112.413	128.221	110.135	122.74	123.375	118.615	110.125
E07	146.792	153.083	147.5	184.833	176.083	168.917	157.917	190.042	162.958	171.875	188.875	175.458	187.083	192.208	171.917	161.75	199.25	198.417	182.167	165.458	194.958	191.75	169.792	158.792	199.208	158.958	164.458	148.458	184.833	174.083	143.75	137.292
E08	105.417	84.7917	93.375	92.3333	85.5833	107.958	108.25	111.417	111.333	117	102.667	107.125	99.2917	96.3333	85.375	113.083	107.125	108.083	93.125	108.208	110.667	104.458	124	117.25	109.375	113.875	95.8333	87.9583	106.958	89.6667	109.167	100.292
E09	103.442	104.529	121.875	91.5289	112.058	114.038	111.067	92.9327	103.346	108.971	112.269	99.8461	120.433	91.7211	112.481	100.413	106.346	113.808	103.154	107.635	106.442	101.702	125	107.865	116.048	109.837	109.087	106.231	110.183	100	111.798	101.567
E10	210.591	199.489	199.943	192.023	197.591	194.5	201.295	210	199.148	202.852	186.148	190.523	209.17	192.08	208.477	203.17	202.455	215.795	196.886	208.057	201.591	186.966	199.409	210.648	198.239	206.011	216.17	202.432	198.227	206.17	200.114	215.341
E11	0	0	0	0	0	0	0	0	0	0	0	0	0	0	0	0	0	0	0	0	0	0	0	0	0	0	0	0	0	0	0	0
E12	68.0714	70.8929	59.8036	33.1964	53.3393	74.9107	91.0357	74.9643	78.3393	58.7321	73.2143	72.25	66.8036	17.25	55.4464	54.7679	62.9286	78.8571	59.125	62.625	72.25	61.0536	61.4286	79.0179	64.9107	74.4643	68.1607	60.5179	80.8929	62.4286	61.9464	64.1964
E13	226.222	247.028	226.736	247.306	237.083	230.083	233.75	233.694	209.417	237.056	220.986	231.847	232.542	235.236	249.417	242.278	215.167	206.806	206.403	250.361	219.611	233.819	236.333	233.569	239.972	254.028	238.875	222.167	227.861	212.792	232.097	226.097
E14	0	0	0	0	0	0	0	0	0	0	0	0	0	0	0	0	0	0	0	0	0	0	0	0	0	0	0	0	0	0	0	0
E15	225.25	218.775	211.325	240.525	207.925	192.075	161.725	162.95	202.075	216.6	204.15	211.85	218.35	223.3	215.225	203.125	215.2	213.85	217.95	191.425	171.775	233.325	201.95	222.975	218.45	207.7	205.425	224.525	232.575	211.1	210.425	228.625
E16	0	0	0	0	0	0	0	0	0	0	0	0	0	0	0	0	0	0	0	0	0	0	0	0	0	0	0	0	0	0	0	0
E17	0	0	0	0	0	0	0	0	0	0	0	0	0	0	0	0	0	0	0	0	0	0	0	0	0	0	0	0	0	0	0	0
E18	305.458	311.792	314.667	311.583	314.25	312.5	300.708	310.25	308.75	310.208	304.875	309.458	310.208	315.667	305.833	310.333	311.792	307.917	314.958	315.792	316.292	307.333	307.875	314.208	310.958	305.292	314.75	308.292	312.125	308.083	318	313.458
E19	0	0	0	0	0	0	0	0	0	0	0	0	0	0	0	0	0	0	0	0	0	0	0	0	0	0	0	0	0	0	0	0
E20	0	0	0	0	0	0	0	0	0	0	0	0	0	0	0	0	0	0	0	0	0	0	0	0	0	0	0	0	0	0	0	0
E21	0	0	0	0	0	0	0	0	0	0	0	0	0	0	0	0	0	0	0	0	0	0	0	0	0	0	0	0	0	0	0	0
E22	310.756	313.571	313.054	310.833	314.411	317.232	310.958	313.452	318.863	319.381	308.274	311.893	317.583	320.595	303.327	316.292	313.304	309.417	314.244	311.536	311.155	309.851	312.72	312.101	311.958	310.685	321.637	316.905	314.024	312.75	311.298	311.006
E23	0	0	0	0	0	0	0	0	0	0	0	0	0	0	0	0	0	0	0	0	0	0	0	0	0	0	0	0	0	0	0	0
E24	0	0	0	0	0	0	0	0	0	0	0	0	0	0	0	0	0	0	0	0	0	0	0	0	0	0	0	0	0	0	0	0
F01	373.25	380.25	358.125	384.875	375.75	385.25	375.375	367.375	368.75	379.375	379.625	380.75	351	374.5	352.375	373.125	372.25	371.375	380	372.25	363	356.125	356.125	364.875	383.625	395.875	371.75	371	351.375	375.875	369.5	383.625
F02	0	0	0	0	0	0	0	0	0	0	0	0	0	0	0	0	0	0	0	0	0	0	0	0	0	0	0	0	0	0	0	0
F03	217.284	252.125	217.034	235.557	197.557	224.659	205.33	229.261	243	227.102	243.295	228.477	181.114	243.409	212.386	252.159	232.989	230.92	252.67	212.466	225.58	192.784	256.932	216.557	234.545	224.795	247.102	219.898	197.261	246.977	212.057	223.409
F04	189.94	181.56	191.208	197.94	182.077	186.202	193.798	182.202	188.69	199.714	197.399	175.946	181.161	195.982	188.667	180.619	193.333	180.208	175.994	184.179	175.774	190.494	189.619	189.44	183.839	192.089	178.143	194.815	196.863	203.542	191.202	189.565
F05	159.662	129.89	130.904	137.199	151.066	140.647	136.426	148.735	123.184	139.169	143.338	154.36	143.125	134.978	127.743	105.206	125.956	122.963	118	146.757	108.787	129.022	142.588	148.434	125.051	150.36	133.787	148.206	126.596	139.669	123.809	149.662
F06	147.75	209.917	157.917	155.208	158.056	143.042	175.889	167.569	187.986	138.639	147.778	178.181	185.472	176.681	153.292	144.167	179.153	155.389	143.625	165.153	152.486	162.792	153.056	174.014	160.875	181.278	175.292	148.583	167.917	199.306	165	153.375
F07	0	0	0	0	0	0	0	0	0	0	0	0	0	0	0	0	0	0	0	0	0	0	0	0	0	0	0	0	0	0	0	0
F08	148.375	139.467	150.517	151.825	138.825	161.667	149.367	144.275	153.583	155.675	143.633	139.55	160.617	154.917	150.108	164.608	171.325	153.592	145.65	145.95	163.7	140.308	152.392	144.825	143.258	160.683	155.992	144.6	155.15	140.433	155.8	154.75
F09	187.801	184.566	190.757	191.132	182.434	186.971	181.272	179.353	187.625	189.515	200.882	185.088	170.324	176.691	170.662	161.096	177.287	195.493	180.574	185.368	176.478	196.706	194.875	171.522	201.449	182.272	190.757	179.426	176.904	191.25	180.691	193.051
F10	0	0	0	0	0	0	0	0	0	0	0	0	0	0	0	0	0	0	0	0	0	0	0	0	0	0	0	0	0	0	0	0
F11	299.464	290.929	284.429	300.393	315.196	281.804	298.696	274.696	269.446	286.625	278.964	291.625	284.196	304.946	309.732	293.661	299.482	291.286	312.982	316.089	309.696	275.071	285.464	306.089	314.964	293.679	262.929	293.089	295.893	299.75	288.625	302.089
F12	71.6667	112.083	194.75	151.792	121.583	73.7917	184.667	110.917	103.375	112.958	152.208	109.583	109.75	148.5	139.458	104.208	84.625	170.792	96.5	81.4167	103.5	131.292	111.875	122.042	141.417	93.5	98.25	119.167	177.792	123.875	80.75	68.0417
F13	0	0	0	0	0	0	0	0	0	0	0	0	0	0	0	0	0	0	0	0	0	0	0	0	0	0	0	0	0	0	0	0
F14	129.846	138.029	128.037	135.588	137.662	179.787	120.154	141.882	149.772	131.529	135.493	140.963	105.11	108.066	110.147	126.772	140.868	136	159.882	139.853	135.728	126.029	110.779	127.897	158.449	152.316	119.257	132.051	167.081	124.235	127.441	137.096
F15	227.806	214.875	219.431	219.333	225.75	224.319	212.472	220.847	223.75	222.139	216.486	219.736	223.681	217.25	218.528	215.25	223.931	216.861	213.139	219.694	223.903	214.5	221	219.056	215.056	215.847	224.375	229.611	229.347	223.111	218.292	215.667
F16	245.25	263.5	261.5	231	277.5	252.625	258.875	257.25	262.375	253.875	205.75	214.375	262.625	248.625	261.75	267.25	256.625	270.5	271.875	252.375	260.625	271	257.875	257	248.625	253	286.375	266.625	256.375	251.375	260.375	247.75
F17	0	0	0	0	0	0	0	0	0	0	0	0	0	0	0	0	0	0	0	0	0	0	0	0	0	0	0	0	0	0	0	0
F18	0	0	0	0	0	0	0	0	0	0	0	0	0	0	0	0	0	0	0	0	0	0	0	0	0	0	0	0	0	0	0	0
F19	0	0	0	0	0	0	0	0	0	0	0	0	0	0	0	0	0	0	0	0	0	0	0	0	0	0	0	0	0	0	0	0
F20	0	0	0	0	0	0	0	0	0	0	0	0	0	0	0	0	0	0	0	0	0	0	0	0	0	0	0	0	0	0	0	0
F21	0	0	0	0	0	0	0	0	0	0	0	0	0	0	0	0	0	0	0	0	0	0	0	0	0	0	0	0	0	0	0	0
F22	0	0	0	0	0	0	0	0	0	0	0	0	0	0	0	0	0	0	0	0	0	0	0	0	0	0	0	0	0	0	0	0
F23	0	0	0	0	0	0	0	0	0	0	0	0	0	0	0	0	0	0	0	0	0	0	0	0	0	0	0	0	0	0	0	0
F24	0	0	0	0	0	0	0	0	0	0	0	0	0	0	0	0	0	0	0	0	0	0	0	0	0	0	0	0	0	0	0	0
G01	210.696	170.25	154.232	170.482	185.607	135.661	147.839	167.643	135.786	126.804	161.268	117.179	184.821	173.804	169.857	193	172.161	157.321	180.732	181.732	156.804	183.071	133.946	191.357	179.768	114.339	177.911	196.679	214.661	148.375	210.107	204.196
G02	193.743	177.033	183.533	166.618	175.171	179.882	173.592	190.461	191.862	168.23	180.763	176.434	175.809	176.612	181.224	184.493	183.73	183.849	184.382	186.618	174.842	190.842	179.25	177.322	165.803	174.441	171.737	183.257	196.105	183.842	180.263	197.243
G03	196.616	167.926	174.676	176.616	169.856	156.889	150.074	161.676	172.778	191.579	154.843	177.551	187.856	157.268	153.426	149.486	172.5	164.912	153.444	168.565	168.824	179.204	163.269	164.398	156.676	189.255	161.708	157.944	146.435	153.296	152.861	199.366
G04	0	0	0	0	0	0	0	0	0	0	0	0	0	0	0	0	0	0	0	0	0	0	0	0	0	0	0	0	0	0	0	0
G05	122.846	133.49	120.981	123.269	144.913	133.894	122.731	127.173	116.587	123.356	123.837	128.712	123.817	133.712	130.635	124.769	120	131.308	122.529	121.192	147.308	136.731	128.24	117.135	124.74	143.298	133.712	146.74	120.279	129.442	123.327	133.471
G06	0	0	0	0	0	0	0	0	0	0	0	0	0	0	0	0	0	0	0	0	0	0	0	0	0	0	0	0	0	0	0	0
G07	177.183	176.038	159.529	154.74	148.115	192.923	176.538	193.731	163.385	170.817	159.76	193.423	160.567	178.269	184.106	145.74	175.702	177.74	177.99	166.673	165.856	149.702	177.548	165.154	171.269	114.817	156.76	166.808	186.452	168.087	172.058	176.933
G08	172.75	106.9	182.325	166.6	152.175	112.125	161.575	148.575	160.775	161.75	176.025	128.775	102.175	155.525	148.75	140.9	197.875	149.425	114.475	155.35	128.575	149.825	141.075	129.85	159.95	159.4	81.575	100.05	111.1	158.025	100.375	173.75
G09	0	0	0	0	0	0	0	0	0	0	0	0	0	0	0	0	0	0	0	0	0	0	0	0	0	0	0	0	0	0	0	0
G10	54.9927	60.0956	49.3677	64.978	50.9265	60.9412	63	64.4044	60.022	47.5515	66.375	69.4265	61.0147	63.2794	44.4633	63.8383	50.3235	54.9559	56.4265	61.3088	52.6397	66.7867	55.9853	60.5809	50.5735	60.5	53.0588	59.1103	62.6912	62.0735	61.022	57.5
G11	367.107	353.214	361.036	372.232	359.893	369.375	361.679	370.482	382.536	370.25	374.25	370.161	361.714	360.589	360.107	375.536	369.232	363.25	356.071	366.554	350.143	369.643	360.554	351.554	362.893	363.304	359.714	344.554	363.179	371.679	370.75	365.982
G12	0	0	0	0	0	0	0	0	0	0	0	0	0	0	0	0	0	0	0	0	0	0	0	0	0	0	0	0	0	0	0	0
G13	0	0	0	0	0	0	0	0	0	0	0	0	0	0	0	0	0	0	0	0	0	0	0	0	0	0	0	0	0	0	0	0
G14	96.5695	85.5139	90.6805	93.1945	82.875	94.7778	112.708	87.2222	81.1111	84.6805	80.5833	85.5972	89.2222	85.9305	87.7917	87.2361	95.7222	94.625	73.2639	92.4583	82.8472	83.7083	84.8195	88.0833	74.875	77.3195	91.3055	75.375	75.0139	90.1111	89.4445	105.819
G15	0	0	0	0	0	0	0	0	0	0	0	0	0	0	0	0	0	0	0	0	0	0	0	0	0	0	0	0	0	0	0	0
G16	245.425	238.275	236.8	240.7	241.35	233.875	247.575	248.95	238.375	230.075	247.175	239.425	226.1	233.675	231.125	238.55	229.6	241.65	238.675	233.8	232.625	233.025	236.175	245.775	250.275	225.425	235.4	237.3	229.325	242.5	244.025	250.175
G17	0	0	0	0	0	0	0	0	0	0	0	0	0	0	0	0	0	0	0	0	0	0	0	0	0	0	0	0	0	0	0	0
G18	0	0	0	0	0	0	0	0	0	0	0	0	0	0	0	0	0	0	0	0	0	0	0	0	0	0	0	0	0	0	0	0
G19	0	0	0	0	0	0	0	0	0	0	0	0	0	0	0	0	0	0	0	0	0	0	0	0	0	0	0	0	0	0	0	0
G20	0	0	0	0	0	0	0	0	0	0	0	0	0	0	0	0	0	0	0	0	0	0	0	0	0	0	0	0	0	0	0	0
G21	0	0	0	0	0	0	0	0	0	0	0	0	0	0	0	0	0	0	0	0	0	0	0	0	0	0	0	0	0	0	0	0
G22	0	0	0	0	0	0	0	0	0	0	0	0	0	0	0	0	0	0	0	0	0	0	0	0	0	0	0	0	0	0	0	0
G23	0	0	0	0	0	0	0	0	0	0	0	0	0	0	0	0	0	0	0	0	0	0	0	0	0	0	0	0	0	0	0	0
G24	0	0	0	0	0	0	0	0	0	0	0	0	0	0	0	0	0	0	0	0	0	0	0	0	0	0	0	0	0	0	0	0
H01	0	0	0	0	0	0	0	0	0	0	0	0	0	0	0	0	0	0	0	0	0	0	0	0	0	0	0	0	0	0	0	0
H02	106.206	84.1838	69.3088	107.831	91.9706	158.235	107.61	105.574	131.301	129.882	120.368	139.463	80.3897	103.721	107.882	138.382	110.375	132.199	138.279	136.801	95.0294	150.397	135.544	136.949	153.015	101.456	124.537	121.588	114.588	125.713	84.6397	106.831
H03	140.292	154.833	137.667	157.5	47.7917	139	136.708	145.625	121.708	126.542	123.333	102.833	125.542	99.9583	143.125	126	142.75	87.5417	170.292	153.958	112.375	85.9583	123.917	116.042	176.125	129.875	155.583	103.5	166.792	154.708	155.708	139.042
H04	186.567	189.258	183.442	149.808	157.967	153.283	156.85	196.842	186.808	114.867	182.608	141.217	142.975	166.217	146.942	149.367	162.4	159.133	86.625	176.25	158.192	151.383	155.617	153.033	146.783	206.425	163.2	141.7	145.592	136.192	165.633	179.192
H05	164.685	117.054	131.092	130.082	131.924	134.435	139.897	132.065	118.783	142.478	119.304	121.495	173.125	166.158	126.261	124.56	159.386	144.125	128.114	139.913	150.891	126.81	136.962	160.614	131.712	155.288	117.168	164.446	145.788	128.549	143.375	170.56
H06	146.347	156.833	165.625	159.583	163.208	159.514	157.833	150.694	155.097	128.931	163.472	162.681	149.528	154.778	155.042	164.5	172.486	141.417	163.903	163.778	186.972	162.75	172.181	155.056	132.903	153.903	143.986	175.708	154.069	165.153	163.764	149.347
H07	76.1667	54.375	52.7083	57.75	65.75	70.125	42.125	78.4167	67.0833	70.0417	50.2083	58.75	57.9167	68	55.8333	39.0417	42.5	53.7083	69.125	51.5833	82.5	60.6667	48.8333	47.375	63.0417	61.1667	37.4583	45.7917	51.9167	48.5833	44.5833	78.1667
H08	0	0	0	0	0	0	0	0	0	0	0	0	0	0	0	0	0	0	0	0	0	0	0	0	0	0	0	0	0	0	0	0
H09	244.944	200.375	263.847	254.403	273.653	257.944	275.75	199.806	255.556	286.333	216.264	188.194	242.597	265.986	222.556	322.625	295.986	253.222	259.861	280.278	245.306	245.806	298.069	319.931	214.486	253.778	262.111	212.208	255.347	220.806	296.597	243.319
H10	56.875	81.35	54.5917	77.2416	93.25	75.5917	71.9167	61.4	61.6834	57.725	67.2	77.4583	69.4667	69.7	73.5833	51.4916	56.2667	73.4083	78.2	82.95	51.0584	47.8	74.5666	45.85	50.4833	74.6083	80.375	65.2416	64.3666	64.1916	62.2	53.875
H11	0	0	0	0	0	0	0	0	0	0	0	0	0	0	0	0	0	0	0	0	0	0	0	0	0	0	0	0	0	0	0	0
H12	33.5417	23.5	22.0417	41.2222	30.3333	3.08331	14.2222	41.1805	27.1667	33.0972	9.98608	55.125	45.0695	19.9028	35.1389	46.2361	32.2639	72.8472	41.1945	39.2917	29.8333	33.9305	35.3333	0	25.75	68.6667	18.3611	36.8195	34.8472	24.5555	45.1111	36.4167
H13	0	0	0	0	0	0	0	0	0	0	0	0	0	0	0	0	0	0	0	0	0	0	0	0	0	0	0	0	0	0	0	0
H14	0	0	0	0	0	0	0	0	0	0	0	0	0	0	0	0	0	0	0	0	0	0	0	0	0	0	0	0	0	0	0	0
H15	0	0	0	0	0	0	0	0	0	0	0	0	0	0	0	0	0	0	0	0	0	0	0	0	0	0	0	0	0	0	0	0
H16	175.429	173.054	175.5	173.696	172.268	174.357	169.643	179.857	184.107	179.786	181	174.732	175.571	171.196	174	177.661	188.946	166.518	169.732	178.071	172.107	171.75	174.214	171.857	167.75	171	174.946	174.446	166.982	182.232	184.214	179.179
H17	0	0	0	0	0	0	0	0	0	0	0	0	0	0	0	0	0	0	0	0	0	0	0	0	0	0	0	0	0	0	0	0
H18	135.92	135.318	133.477	143.205	144.989	128.955	137.25	134.227	144.159	126.523	134.466	142.341	137.898	133.693	134.852	142.466	135.739	133.17	130.977	141.511	137.261	132.614	129.92	146.852	141.705	137.125	146.33	147.034	133.67	147.045	152.5	141.295
H19	0	0	0	0	0	0	0	0	0	0	0	0	0	0	0	0	0	0	0	0	0	0	0	0	0	0	0	0	0	0	0	0
H20	0	0	0	0	0	0	0	0	0	0	0	0	0	0	0	0	0	0	0	0	0	0	0	0	0	0	0	0	0	0	0	0
H21	0	0	0	0	0	0	0	0	0	0	0	0	0	0	0	0	0	0	0	0	0	0	0	0	0	0	0	0	0	0	0	0
H22	0	0	0	0	0	0	0	0	0	0	0	0	0	0	0	0	0	0	0	0	0	0	0	0	0	0	0	0	0	0	0	0
H23	0	0	0	0	0	0	0	0	0	0	0	0	0	0	0	0	0	0	0	0	0	0	0	0	0	0	0	0	0	0	0	0
H24	0	0	0	0	0	0	0	0	0	0	0	0	0	0	0	0	0	0	0	0	0	0	0	0	0	0	0	0	0	0	0	0
I01	303.181	295.319	295.819	307.264	303.639	289.208	286.472	295.458	277.069	290.458	288.917	314.75	283.597	275.417	279.458	307.958	282.722	291.069	287.167	311.167	283.611	291.653	305.028	275.139	288.208	303.611	276.958	273.903	284.708	283.056	272.486	309.431
I02	120.205	77.9318	149.511	102.409	119.886	141.75	100.42	93.7841	102.909	98.1136	131.818	109.784	97.3636	106.989	164.17	113.284	143.875	92.1818	135.068	148.307	114.75	86.4659	104.33	154.909	141.773	136.614	76.5455	120.341	151.068	120.159	126.295	127.83
I03	0	0	0	0	0	0	0	0	0	0	0	0	0	0	0	0	0	0	0	0	0	0	0	0	0	0	0	0	0	0	0	0
I04	224.091	209.011	220.295	214.17	227.784	218.193	226.943	237.898	214.034	220.591	234.727	212.034	218.568	217.682	217.716	217.295	227.443	240.455	215.057	227.841	197.659	229.92	226.67	232.716	239.966	214.83	223.693	244.057	219.693	226.25	222.534	220.966
I05	176.417	187.292	191.292	193.75	185.333	183.042	221.25	183.042	198.167	191.958	188.542	192.167	192.917	189.208	195.917	179.708	182.417	184.458	177.458	188.958	215.75	203.333	199.375	201.875	196.792	190.417	198	193.667	184.542	203.917	206.5	181.917
I06	117.852	126.148	107.932	118.17	114.58	129.261	117.784	123.375	111.443	109.568	141.898	126.636	110.375	125.545	98.6932	101.682	118.909	123.659	119.239	119.625	104.261	76.1591	132.545	118	117.125	133.875	138.409	127.625	126.523	120.943	116.75	114.477
I07	0	0	0	0	0	0	0	0	0	0	0	0	0	0	0	0	0	0	0	0	0	0	0	0	0	0	0	0	0	0	0	0
I08	231	215.675	229.025	209.975	228.725	202.45	241.725	226.75	215.8	187.475	238.075	205.175	207.95	231.375	203.45	218.8	274.875	207.025	230.825	218.875	229.925	213.375	221.2	244.45	225.15	242.6	233.55	259.55	228.625	245.85	221.1	232.125
I09	79.8864	99.8977	57.1591	146.83	104.955	108.5	47.6477	88.0795	88.4773	151.511	81.0455	110.886	92.7045	124.114	105.545	105.045	150.068	119.568	80.875	126.125	59.5227	101.761	115.386	94.1023	104.102	106.58	99.25	94.2727	119.875	90.7727	119	82.8864
I10	193.208	211.556	189.486	185.097	166.708	199.722	183.153	220.986	191.069	186.569	179.042	206.069	191.139	189.486	186.653	192.347	185.903	151.722	214.083	200.556	199.847	220.181	204.861	174.431	179.75	205.819	175.847	195.097	202.347	166.875	170.569	199.083
I11	105.467	156.125	154.383	103.692	109.342	118.725	105.342	130.683	154.625	86.5167	116.65	121.383	99.4916	96.1916	130.7	114.775	93.0333	112.95	128.367	139.767	143.683	134.175	111.808	134.6	114.467	137.025	154.492	100.933	131.625	104.425	102.183	105.967
I12	91.25	97.7143	113.036	104.446	85.4107	90.1964	91.1071	76.8571	96.4464	110.054	111.679	95.3393	100.893	123.321	91.4286	88.75	77.5	33.4464	96.8393	68.5536	141.357	90.1607	94.9464	104.964	96.3214	114.107	84.0536	90.0179	103.875	70.5	108.804	88.25
I13	142.975	133.4	145.258	136.008	137.875	144.817	142.725	134.225	148.55	142.417	132.292	137.408	139.658	142.175	147.233	153.808	145.708	135.692	132.208	159.083	146.167	134.883	133.983	146.067	140.392	148.075	117.717	134.2	131.308	147.475	137.367	150.1
I14	0	0	0	0	0	0	0	0	0	0	0	0	0	0	0	0	0	0	0	0	0	0	0	0	0	0	0	0	0	0	0	0
I15	0	0	0	0	0	0	0	0	0	0	0	0	0	0	0	0	0	0	0	0	0	0	0	0	0	0	0	0	0	0	0	0
I16	0	0	0	0	0	0	0	0	0	0	0	0	0	0	0	0	0	0	0	0	0	0	0	0	0	0	0	0	0	0	0	0
I17	0	0	0	0	0	0	0	0	0	0	0	0	0	0	0	0	0	0	0	0	0	0	0	0	0	0	0	0	0	0	0	0
I18	3.40002	2.54999	3.34998	10.375	7.52502	6.42499	8.07501	6.75	13.95	4.75	0.549988	2.375	3.82501	1.40002	2.97498	2.82501	12.85	3.77502	11.375	6.52502	2.22498	4.52502	0.650024	3.97498	1.04999	8.27502	9.17499	2.20001	2.82501	1.32501	10.9	0.349976
I19	0	0	0	0	0	0	0	0	0	0	0	0	0	0	0	0	0	0	0	0	0	0	0	0	0	0	0	0	0	0	0	0
I20	0	0	0	0	0	0	0	0	0	0	0	0	0	0	0	0	0	0	0	0	0	0	0	0	0	0	0	0	0	0	0	0
I21	0	0	0	0	0	0	0	0	0	0	0	0	0	0	0	0	0	0	0	0	0	0	0	0	0	0	0	0	0	0	0	0
I22	0	0	0	0	0	0	0	0	0	0	0	0	0	0	0	0	0	0	0	0	0	0	0	0	0	0	0	0	0	0	0	0
I23	0	0	0	0	0	0	0	0	0	0	0	0	0	0	0	0	0	0	0	0	0	0	0	0	0	0	0	0	0	0	0	0
I24	0	0	0	0	0	0	0	0	0	0	0	0	0	0	0	0	0	0	0	0	0	0	0	0	0	0	0	0	0	0	0	0
J01	251.458	250.5	253.792	248.917	247.333	244.125	249.542	252.625	252.75	254.458	255.167	254	246.75	244.583	260.125	250.833	248.125	249.917	263.875	241.208	242.917	258.375	257.417	242.792	256.5	259.167	252.625	248.583	264.25	249.667	244.75	252.083
J02	131.716	112.636	136.886	153.886	118.08	83.2045	102.67	154.193	157.148	109.739	138.955	184.864	198.727	110.045	147.386	154.557	154.091	119.261	112.443	128.341	123.432	131.318	84.4205	56.2386	117.795	146.193	111.295	85.2045	84.8409	116.023	110.159	143.716
J03	0	0	0	0	0	0	0	0	0	0	0	0	0	0	0	0	0	0	0	0	0	0	0	0	0	0	0	0	0	0	0	0
J04	0	0	0	0	0	0	0	0	0	0	0	0	0	0	0	0	0	0	0	0	0	0	0	0	0	0	0	0	0	0	0	0
J05	83.775	85	80.075	75.35	90.15	100.7	85.775	76.4	77.125	80.25	79.075	81.45	86.575	84.25	84.025	98.575	77.2	97.325	74.525	90.65	80.325	89.225	86.925	85.55	81.875	83.075	76.4	78.825	90.775	82.275	82.875	79.525
J06	0	0	0	0	0	0	0	0	0	0	0	0	0	0	0	0	0	0	0	0	0	0	0	0	0	0	0	0	0	0	0	0
J07	228.292	240.444	224.861	300.5	286.153	242.458	256.847	267.278	249.306	243.042	292.514	240.514	240.708	232.931	286.431	240.25	255.639	268.083	271.542	248.333	264.903	236.667	258.903	226.153	224.056	239.514	276.319	252.583	240.653	235.597	252.292	230.167
J08	0	0	0	0	0	0	0	0	0	0	0	0	0	0	0	0	0	0	0	0	0	0	0	0	0	0	0	0	0	0	0	0
J09	156.642	150.958	163.175	149.508	141.067	158.092	145.367	151.017	141.867	152.858	154.15	134.167	133.233	160.35	158.125	151.533	168.775	143.15	134.658	150.492	139.683	158.067	140.842	157.067	161	135.908	142.208	139.067	141.05	144.075	154.458	159.892
J10	0	0	0	0	0	0	0	0	0	0	0	0	0	0	0	0	0	0	0	0	0	0	0	0	0	0	0	0	0	0	0	0
J11	36.8583	73.9416	44.7667	52.7083	70.8333	45.425	32.6834	61.4833	61.9833	59.6083	96.0417	75.3084	92.4334	59.1916	69.475	40.45	76.3917	56.6166	59.9583	56.45	47.1334	93.875	60.425	64.5584	64.8084	53.3583	63.425	56.4	23.9334	42.9667	37.375	33.7333
J12	0	0	0	0	0	0	0	0	0	0	0	0	0	0	0	0	0	0	0	0	0	0	0	0	0	0	0	0	0	0	0	0
J13	215.625	208.972	201.931	215.889	204.125	218.917	218.25	198.264	206.708	201.708	222.403	199.069	207.806	224.125	203.722	217.694	225.25	216.653	188.944	215.778	218.458	209.542	205.056	225.847	228.444	206.375	223.347	238.778	210.236	210.611	200	212.5
J14	0	0	0	0	0	0	0	0	0	0	0	0	0	0	0	0	0	0	0	0	0	0	0	0	0	0	0	0	0	0	0	0
J15	0	0	0	0	0	0	0	0	0	0	0	0	0	0	0	0	0	0	0	0	0	0	0	0	0	0	0	0	0	0	0	0
J16	282.25	272.625	281.625	280.25	281.625	277.25	285.75	278.875	285.875	284	280.75	280.375	281	278.25	285.875	291.75	288.875	281.125	282.25	290.875	273.625	280.75	287.875	284.375	280.25	282.625	277.625	290.75	278.25	285.125	284.375	282.375
J17	0	0	0	0	0	0	0	0	0	0	0	0	0	0	0	0	0	0	0	0	0	0	0	0	0	0	0	0	0	0	0	0
J18	0	0	0	0	0	0	0	0	0	0	0	0	0	0	0	0	0	0	0	0	0	0	0	0	0	0	0	0	0	0	0	0
J19	0	0	0	0	0	0	0	0	0	0	0	0	0	0	0	0	0	0	0	0	0	0	0	0	0	0	0	0	0	0	0	0
J20	0	0	0	0	0	0	0	0	0	0	0	0	0	0	0	0	0	0	0	0	0	0	0	0	0	0	0	0	0	0	0	0
J21	0	0	0	0	0	0	0	0	0	0	0	0	0	0	0	0	0	0	0	0	0	0	0	0	0	0	0	0	0	0	0	0
J22	0	0	0	0	0	0	0	0	0	0	0	0	0	0	0	0	0	0	0	0	0	0	0	0	0	0	0	0	0	0	0	0
J23	0	0	0	0	0	0	0	0	0	0	0	0	0	0	0	0	0	0	0	0	0	0	0	0	0	0	0	0	0	0	0	0
J24	0	0	0	0	0	0	0	0	0	0	0	0	0	0	0	0	0	0	0	0	0	0	0	0	0	0	0	0	0	0	0	0
K01	197.382	184.776	169.138	175.322	191.237	183.934	169.711	175.783	180.974	171.875	164.382	182.678	177.053	199.355	193.651	185.414	162.678	174.592	170.224	193.638	169.408	173.164	191.987	181.316	163.493	172.27	165.421	180.414	175.993	183.553	186.27	161.125
K02	0	0	0	0	0	0	0	0	0	0	0	0	0	0	0	0	0	0	0	0	0	0	0	0	0	0	0	0	0	0	0	0
K03	173.875	146.95	144.95	155.65	139.95	164.8	147.75	144.025	168.55	163.1	154.1	112.2	122.525	171.45	148.825	138.3	167.925	137.55	146.8	137.425	141.375	161.125	147.25	139.725	137.975	162.175	147.175	143.125	152.525	153.2	139.375	178.625
K04	186.475	185.55	175.025	159.692	181.592	182.925	196.933	192.392	178.517	182.525	176.692	181	177.933	171.783	178.25	191.175	185.55	174.108	182.892	182.467	175.283	173.042	175.892	189.933	183.417	186.825	185.95	175.283	181.742	177.133	182.15	185.6
K05	159.692	166.3	151.783	158.092	167.367	195.533	161.608	147.95	176.983	171.483	164.233	175.808	158.708	158.5	157.325	161.15	177.408	156.275	166.9	151.242	185.225	162.592	161.667	158.5	166.358	161.208	166.35	159.008	166.525	159.142	173.358	136.933
K06	0	0	0	0	0	0	0	0	0	0	0	0	0	0	0	0	0	0	0	0	0	0	0	0	0	0	0	0	0	0	0	0
K07	0	0	0	0	0	0	0	0	0	0	0	0	0	0	0	0	0	0	0	0	0	0	0	0	0	0	0	0	0	0	0	0
K08	103.309	51.3092	88.625	81.4408	101.125	82.4276	83.4539	87.8026	73.7763	59.7697	80.6053	78.7566	78.2368	72.5855	87.8421	74.1579	90.6184	61.7434	93.6974	98.5526	88.7697	77.3816	92.9803	79.9539	76.3092	77.9013	96.6579	104.138	92.8487	76.8355	90.2039	109.934
K09	70.625	114.431	108.667	86.8611	94.75	90.6805	110.889	94.5695	103.903	93.3195	105.333	96.8333	99.4861	124.514	89.4305	110.625	100.764	113.542	122.583	103.028	126.569	111.569	114.181	100.375	109.792	87.75	119.903	97.5417	67.5	101.5	99.6111	138.986
K10	168.375	155.25	175.875	165.875	163.062	171.688	184	135.938	172	185.5	206.375	160.062	156.25	180.625	115.75	164.875	133.312	168.812	177.5	185.688	126	181.812	144.438	155.625	131.062	163.25	147.062	159.75	144.562	156.625	166	167.75
K11	0	0	0	0	0	0	0	0	0	0	0	0	0	0	0	0	0	0	0	0	0	0	0	0	0	0	0	0	0	0	0	0
K12	265.148	261.319	267.963	268.38	261.259	269.051	260.968	264.292	268.356	262.574	264.296	262.667	265.065	263.38	263.176	258.824	263.046	257.366	261.213	265.037	268.37	261.037	252.421	262.963	269.926	259.241	266.81	263.329	250.954	271.542	268.139	263.523
K13	0	0	0	0	0	0	0	0	0	0	0	0	0	0	0	0	0	0	0	0	0	0	0	0	0	0	0	0	0	0	0	0
K14	182.464	204.268	182.089	193.982	180.054	136.696	191.625	183.679	184.679	168.25	188.5	159.607	144.071	169.196	166.304	195.304	170.75	201.768	170.25	197.857	190.732	181.321	166.964	187.768	166.321	189.429	164.482	156.661	175.625	172.911	179.982	183.839
K15	0	0	0	0	0	0	0	0	0	0	0	0	0	0	0	0	0	0	0	0	0	0	0	0	0	0	0	0	0	0	0	0
K16	176.167	178.167	177.917	169.667	173	183.125	165.958	169.375	178.542	175.708	174.625	175.333	192.375	160.792	171.042	168.292	167.792	169.958	162.583	171.5	172.792	173.542	165.875	175.708	168.458	164.417	174.333	169.125	171.042	168.208	172.625	172.292
K17	245	253.333	253.625	250.542	239.75	254.917	246.625	254.583	238.333	243.958	250.708	250.542	251.542	251.042	251.375	247.083	247.667	246.083	244.958	249.25	251.042	249.875	247.083	247.958	241.417	246.917	247.292	247.125	252.667	244.5	245.958	249.75
K18	0	0	0	0	0	0	0	0	0	0	0	0	0	0	0	0	0	0	0	0	0	0	0	0	0	0	0	0	0	0	0	0
K19	0	0	0	0	0	0	0	0	0	0	0	0	0	0	0	0	0	0	0	0	0	0	0	0	0	0	0	0	0	0	0	0
K20	0	0	0	0	0	0	0	0	0	0	0	0	0	0	0	0	0	0	0	0	0	0	0	0	0	0	0	0	0	0	0	0
K21	0	0	0	0	0	0	0	0	0	0	0	0	0	0	0	0	0	0	0	0	0	0	0	0	0	0	0	0	0	0	0	0
K22	0	0	0	0	0	0	0	0	0	0	0	0	0	0	0	0	0	0	0	0	0	0	0	0	0	0	0	0	0	0	0	0
K23	0	0	0	0	0	0	0	0	0	0	0	0	0	0	0	0	0	0	0	0	0	0	0	0	0	0	0	0	0	0	0	0
K24	0	0	0	0	0	0	0	0	0	0	0	0	0	0	0	0	0	0	0	0	0	0	0	0	0	0	0	0	0	0	0	0
L01	124.525	117.175	126.375	68.925	120.25	124.775	149.1	116.475	114.25	106.225	115.5	127.125	102.15	79.875	82	113.05	125.25	123	94.825	129.225	119.575	133.325	111.225	121.9	102.95	112.75	118.25	116.275	124.65	112.85	114.825	133.775
L02	0	0	0	0	0	0	0	0	0	0	0	0	0	0	0	0	0	0	0	0	0	0	0	0	0	0	0	0	0	0	0	0
L03	0	0	0	0	0	0	0	0	0	0	0	0	0	0	0	0	0	0	0	0	0	0	0	0	0	0	0	0	0	0	0	0
L04	261.542	256.875	270.625	259.042	263.458	253.792	247.958	273.75	255.625	258.833	265.458	247.042	249.583	257.917	280.625	259.25	262.292	271.458	263	267.667	257.958	251	253.5	262.25	279.25	265.208	257.958	265.375	273.833	258	251.333	265.292
L05	352.089	344.196	312.321	326.911	345.732	352.089	350.429	324.161	329.518	290.411	324.143	314.964	347.036	319.304	327.946	312.214	340.268	345.821	320.411	363.786	333.161	347.268	341.536	353.357	349.768	320.857	371.286	306.143	296.357	341.964	336.732	345.089
L06	245.675	227.708	229.308	242.067	235.458	230.142	257.558	232.933	251.692	247.317	241.758	260.917	250.967	237.417	247.767	254.058	246.908	255.125	228.025	254.725	241.283	239.833	240.617	242.117	253.692	227	241.717	239.808	246.308	256.583	235.525	247.55
L07	0	0	0	0	0	0	0	0	0	0	0	0	0	0	0	0	0	0	0	0	0	0	0	0	0	0	0	0	0	0	0	0
L08	172.821	175.554	185.929	167	199.839	190.839	193.232	239.625	213.571	162.25	185.804	222.625	175.054	207.429	130.375	210.161	246.786	161.786	199.679	168.821	185.107	181.429	199.536	188.143	178.339	202.161	199.196	163.536	243.732	193.446	186.464	169.946
L09	188.617	181.625	184.708	179.433	159.567	201.567	176.908	170.492	195.6	207.608	178.483	161.342	189.783	184.133	172.55	168.642	214.225	183.092	192.042	175.467	181.492	177.258	141.267	191.975	170.633	178.942	192.942	174.633	197.667	209.575	190.45	190.617
L10	1.5	15.3055	9.45831	4.80554	1.05554	6.61108	2.63892	1.44446	7.43054	9.56946	1.93054	28.4583	24.5417	0.291687	3.79169	15.6389	5.27777	4.72223	5.30554	11.6111	7.31946	8.05554	2.05554	0.027771	0.986084	9.11108	25.9722	1.31946	8.97223	19.7361	9.72223	2.75
L11	179.375	188.625	164.125	201.375	235.75	177.125	172	170.5	197.25	182.75	239.875	190.875	184.75	176.75	222.5	218.75	199.875	220.125	172.375	228.375	193.375	163.875	176.625	205.75	231.5	197.125	189.125	200.125	188.5	243.25	152.375	183.25
L12	156.798	158.769	103.24	141.625	132.644	123.077	117.51	145.654	132.981	160.481	138.837	140.587	124.548	135.202	141.375	138.413	149.106	134.365	134.798	152.49	152.058	153.538	141.375	140.942	164.702	146.779	123.096	134.423	132.971	125.452	158.567	157.673
L13	146.925	156.675	158.075	130.2	136.4	150.875	170.7	174.35	123.7	172.275	201.5	163.325	156.975	182.5	182.8	175.025	113.025	166.3	156.175	193.725	175.525	113.5	174.6	144.075	175.9	163.975	165.2	159.575	140.325	154.725	171.05	149.3
L14	0	0	0	0	0	0	0	0	0	0	0	0	0	0	0	0	0	0	0	0	0	0	0	0	0	0	0	0	0	0	0	0
L15	204.575	212.092	211.55	216.625	225.2	222.092	212.017	200.917	204.15	226.917	212.317	197.617	205.717	212.158	206.575	206.292	203.167	211.708	206.633	201.875	213.575	208.683	202.083	203.817	204.983	208.183	207.6	207.842	209.792	207.675	205.383	209.075
L16	349	351.75	346.875	343.625	350.5	345.125	353.125	344	341.5	355.5	358	349.25	347.25	352.625	354	348.125	339	344.125	342.625	349.375	339.625	347.25	343.5	348.25	338.625	347.625	346.375	337.75	352.125	343.25	354.375	343.25
L17	0	0	0	0	0	0	0	0	0	0	0	0	0	0	0	0	0	0	0	0	0	0	0	0	0	0	0	0	0	0	0	0
L18	81.4	78.35	74.925	82.475	69.175	74.4	71.475	81.35	65.45	56.65	81.475	71.075	70.05	82.3	72.425	69.525	70	77.85	72.475	69.225	70.05	71.6	76.675	69.975	71.125	76.275	69.425	70.575	91.1	81.4	80.5	87.9
L19	0	0	0	0	0	0	0	0	0	0	0	0	0	0	0	0	0	0	0	0	0	0	0	0	0	0	0	0	0	0	0	0
L20	0	0	0	0	0	0	0	0	0	0	0	0	0	0	0	0	0	0	0	0	0	0	0	0	0	0	0	0	0	0	0	0
L21	0	0	0	0	0	0	0	0	0	0	0	0	0	0	0	0	0	0	0	0	0	0	0	0	0	0	0	0	0	0	0	0
L22	145.8	147.725	145.225	150.2	147.7	137.975	142.875	147.075	146.975	143.7	138.65	144.4	146.8	134.15	138.875	148.275	145.725	142.175	152.75	143.4	145.05	143.625	142.85	149.95	139.775	146.35	137.75	147.775	144.325	150.8	142.575	151.55
L23	0	0	0	0	0	0	0	0	0	0	0	0	0	0	0	0	0	0	0	0	0	0	0	0	0	0	0	0	0	0	0	0
L24	0	0	0	0	0	0	0	0	0	0	0	0	0	0	0	0	0	0	0	0	0	0	0	0	0	0	0	0	0	0	0	0
M01	86.575	89.625	87.85	59.975	91.475	105.85	77.475	94.2	70.4	85.65	94.95	84.45	91.6	91.975	131.025	115.95	97.575	76.575	108.375	72.65	75.525	87.55	73.85	82.825	81.45	75.1	87.625	86.35	124.275	89.575	91.625	85.325
M02	0	0	0	0	0	0	0	0	0	0	0	0	0	0	0	0	0	0	0	0	0	0	0	0	0	0	0	0	0	0	0	0
M03	0	0	0	0	0	0	0	0	0	0	0	0	0	0	0	0	0	0	0	0	0	0	0	0	0	0	0	0	0	0	0	0
M04	129.912	167.213	96.4044	115.081	134.14	117.404	142.574	126.669	126.11	173.228	119.897	144.243	146.86	94.5367	118.154	131	110.551	136.434	134.846	107.625	156.382	130.449	139.118	132.081	138.559	144.441	166.779	142.676	160.5	118.647	107.456	131.044
M05	40.7222	71.6805	67.3472	41.6667	73.75	92.6528	60.8889	53.8611	63.8472	81.6111	67	75.8611	71.4583	59.7361	77.4028	71.9722	86.2778	50.3195	51.0417	65.3333	56.1805	58.6389	54.2222	62.6111	56.0972	63.9167	64.7083	60.2361	68.0695	77.625	58.3889	34.0972
M06	105.25	131.154	137.404	117.356	110.058	97.9231	119.5	118	107.99	122.269	121.202	116.587	96.1442	120.24	107.096	128.904	109.462	113.019	121.077	114.846	126.067	113.712	128.106	104.721	106.827	115.096	104.519	109.596	117.202	135.231	112.279	107.375
M07	78.295	79.255	77.45	88.085	62.745	66.415	102.285	64.19	95.225	93.835	76.115	83.72	80.085	80.25	93.975	112.23	92.445	93.26	105.05	61.355	94.37	123.115	93.495	114.47	82.125	107.37	74.945	59.375	84.22	115.105	91.745	88.92
M08	0	0	0	0	0	0	0	0	0	0	0	0	0	0	0	0	0	0	0	0	0	0	0	0	0	0	0	0	0	0	0	0
M09	149.225	159.525	134.45	138.083	153.425	157.417	138.267	154.808	151.892	127.375	172.4	155.392	133.425	167.742	116.15	138.683	133.367	146.942	137.383	131.808	163.667	147.992	139.033	145.367	141.833	159.675	137.958	112.967	134.575	142.058	148.925	150.85
M10	105.103	119.221	107.926	123.449	153.125	152.897	139.279	134.566	129.154	141.897	125.831	135.324	121.037	99.353	123.331	119.309	118.919	95.228	122.838	69.7133	114.831	153.088	117.154	87.7133	129.919	110.684	140.059	97.2353	121.824	102.162	130.904	113.978
M11	149.925	124.658	131.367	141.208	105.717	128.808	146.383	121.617	151.992	125.925	130.55	139.125	133.508	123.333	157.292	124.667	143.7	141.508	141.858	134.883	152.592	135.275	145.117	144.742	142.442	135.683	138.542	149.283	156.833	146.008	140.125	148.3
M12	158.85	168.475	121.4	192.9	174.275	142.075	167.95	143.925	176.375	156.725	157	132	184.425	198.8	165.3	162.55	152.975	161.4	125.675	142.025	174.15	105.85	197.65	173.575	181.275	169.65	162.15	177.325	139.35	168.75	171.775	162.1
M13	0	0	0	0	0	0	0	0	0	0	0	0	0	0	0	0	0	0	0	0	0	0	0	0	0	0	0	0	0	0	0	0
M14	0	0	0	0	0	0	0	0	0	0	0	0	0	0	0	0	0	0	0	0	0	0	0	0	0	0	0	0	0	0	0	0
M15	200.125	198.625	198.125	198.125	190.375	195.5	200.125	213	198.125	193.625	196	199.75	201.5	206.375	208.875	200.875	244.625	214.125	189.25	201.375	194.5	191.25	214.375	195.625	197	199.25	226.375	225	191.75	198.25	203	206.375
M16	169.852	166	166.943	181.67	166.159	169.977	160.534	163.25	162.989	177.92	178.898	165.443	176.216	181.511	174.898	171.159	179.227	187.693	180.932	179.795	190.875	176.261	184.716	181.784	174.705	173.716	176.875	187.773	164.795	179.557	171.273	179.852
M17	0	0	0	0	0	0	0	0	0	0	0	0	0	0	0	0	0	0	0	0	0	0	0	0	0	0	0	0	0	0	0	0
M18	21.75	23.2857	16.3214	13.3393	21.6607	6.80359	21.1071	24.7857	11.0357	11.9821	18.125	15.9464	45.1964	5.92859	27.875	18.5714	19.6964	26.9286	24.3036	14.1429	23.0179	11.5714	15.3393	12.6607	17.2321	53.3036	11.4286	25.3571	18.6429	13.25	14.75	16.875
M19	0	0	0	0	0	0	0	0	0	0	0	0	0	0	0	0	0	0	0	0	0	0	0	0	0	0	0	0	0	0	0	0
M20	0	0	0	0	0	0	0	0	0	0	0	0	0	0	0	0	0	0	0	0	0	0	0	0	0	0	0	0	0	0	0	0
M21	221.125	226.562	219.625	225.375	234.25	219.562	226	223.875	232.875	226.562	220.25	221.25	227.875	225.375	228.375	221.562	222.438	219.312	221.375	228.688	225	224.938	226.062	228.938	226.5	228.5	224.125	221.562	226.562	219.562	222.312	219.625
M22	0	0	0	0	0	0	0	0	0	0	0	0	0	0	0	0	0	0	0	0	0	0	0	0	0	0	0	0	0	0	0	0
M23	0	0	0	0	0	0	0	0	0	0	0	0	0	0	0	0	0	0	0	0	0	0	0	0	0	0	0	0	0	0	0	0
M24	0	0	0	0	0	0	0	0	0	0	0	0	0	0	0	0	0	0	0	0	0	0	0	0	0	0	0	0	0	0	0	0
N01	0	0	0	0	0	0	0	0	0	0	0	0	0	0	0	0	0	0	0	0	0	0	0	0	0	0	0	0	0	0	0	0
N02	0	0	0	0	0	0	0	0	0	0	0	0	0	0	0	0	0	0	0	0	0	0	0	0	0	0	0	0	0	0	0	0
N03	226.507	207.412	219.037	245.316	223.272	209.36	219.699	212.132	212.963	199.051	199.338	224.14	196.941	212.169	194.596	220.324	205.919	224.353	208.551	201.471	221.338	210.301	201.059	197.559	231.926	256.75	226.706	235.779	207.132	227.978	224.809	232.257
N04	176.825	157.267	142.183	150.75	150.642	148.425	169.075	166.767	194.9	172.617	178.817	166.083	146.958	161.425	121.567	168.492	137.583	132.417	127.583	149.825	160.283	133.842	110.95	163.858	177.7	146.708	191.892	96.8417	173.85	171.508	163.708	178.45
N05	173.8	154.5	158.2	183.325	158.525	120.25	171.3	156.6	117.825	163.975	167.675	191.225	198.55	190	153.9	193.875	181.475	190.35	161.75	162.575	170.925	131.55	167.325	174	104.425	134.5	164.85	180.6	157.975	165.925	189.35	171.925
N06	79.8214	107.018	88.6607	95.5	71.125	90.3571	117.571	106.161	81.2321	80.875	108.786	117.321	117.089	118.125	126.089	133.286	105.643	114.429	117.518	101.964	79.875	89	111.696	96.4464	102.464	112.821	82.9643	90.5179	92.6964	94.2143	97.5179	75.8214
N07	0	0	0	0	0	0	0	0	0	0	0	0	0	0	0	0	0	0	0	0	0	0	0	0	0	0	0	0	0	0	0	0
N08	0	0	0	0	0	0	0	0	0	0	0	0	0	0	0	0	0	0	0	0	0	0	0	0	0	0	0	0	0	0	0	0
N09	189.292	203.708	193.958	202.542	207.667	209.75	194.667	189.125	193.167	199.75	201.583	185.5	209.708	210.375	198.375	201.458	210.458	229.958	196.5	198.917	209.417	184.917	202.042	193.667	203.333	203.583	195.917	185.25	200.5	186.167	202.292	183.292
N10	126.268	125.321	158.911	143.839	133.768	138.589	147.411	140.196	123.036	176.732	130.143	154.232	144.679	134.107	145.161	142.661	115.411	141.518	138.893	159.643	166.304	142.75	164.839	156.446	143.625	157.911	93.75	168.036	176.25	96.9464	180.232	130.768
N11	181.518	165.375	235.304	177.482	182.75	182.268	180.071	176.964	191.375	203.661	174.143	163.25	162.393	185.375	161.929	202.304	172.768	164.429	201.446	167.161	176.482	192.982	207.518	186.179	184.411	172.036	185.643	177.375	175.75	181.821	184.143	179.518
N12	81.2619	93.7798	93.2321	90.0238	96.994	105.542	104.69	94.1548	95.9405	103.887	89.7679	89.9762	107.006	97.2262	97.5536	100.935	112.024	91.8869	96.9524	99.3929	107.554	108.732	109.952	98.0476	95.9821	100.173	135.601	99.6667	113.018	81.4583	106.75	85.5119
N13	278	282.25	277.833	280.5	278.75	280.417	279.5	278.375	278.417	273.792	272.583	271.75	284.333	286.875	275.833	286.375	302.25	287.917	272.75	293	276.125	271.292	284	288.667	281.625	279.208	263.958	280.917	274.542	283.75	279.458	283.125
N14	189.375	181.875	161.375	177.5	188.875	186.5	166.25	183	170	157.75	157.875	192	184.5	185.75	168.25	194.375	175.375	170.625	173.125	169.25	150.125	183.25	177.25	172.375	176.25	173.375	170.875	171	168.625	175.875	211.25	196.5
N15	0	0	0	0	0	0	0	0	0	0	0	0	0	0	0	0	0	0	0	0	0	0	0	0	0	0	0	0	0	0	0	0
N16	0	0	0	0	0	0	0	0	0	0	0	0	0	0	0	0	0	0	0	0	0	0	0	0	0	0	0	0	0	0	0	0
N17	0	0	0	0	0	0	0	0	0	0	0	0	0	0	0	0	0	0	0	0	0	0	0	0	0	0	0	0	0	0	0	0
N18	59.625	58.0227	55.3523	59.8295	59.3523	50.4773	65.5568	51.2386	55.3182	52.5568	60.0341	58.3295	60.4318	56.4545	58.7614	50.7045	42.8409	57.1023	56.8523	60.1818	52.0795	56.4659	48.1364	54.9432	48.0227	58.9432	49.6932	57.1364	54.8409	57.2045	52.5682	59.5
N19	0	0	0	0	0	0	0	0	0	0	0	0	0	0	0	0	0	0	0	0	0	0	0	0	0	0	0	0	0	0	0	0
N20	0	0	0	0	0	0	0	0	0	0	0	0	0	0	0	0	0	0	0	0	0	0	0	0	0	0	0	0	0	0	0	0
N21	0	0	0	0	0	0	0	0	0	0	0	0	0	0	0	0	0	0	0	0	0	0	0	0	0	0	0	0	0	0	0	0
N22	0	0	0	0	0	0	0	0	0	0	0	0	0	0	0	0	0	0	0	0	0	0	0	0	0	0	0	0	0	0	0	0
N23	0	0	0	0	0	0	0	0	0	0	0	0	0	0	0	0	0	0	0	0	0	0	0	0	0	0	0	0	0	0	0	0
N24	0	0	0	0	0	0	0	0	0	0	0	0	0	0	0	0	0	0	0	0	0	0	0	0	0	0	0	0	0	0	0	0
O01	207.425	202.2	222.075	209.475	208	197.325	220.75	206.975	207.925	209.95	224.1	200.9	222.75	227.625	214.475	204.125	223.825	219.75	184.925	201.4	204.15	205.975	208.175	189.05	211.025	207.7	207.7	203.15	218.425	202.85	196.15	207.425
O02	150.986	153.139	158.375	144.75	157.833	161.708	156.181	133.361	149.931	145.056	153.75	156.222	150.431	168.653	139.486	144.806	174.625	147.569	134.875	161.681	170.056	157.931	161.181	163.417	159.361	163.069	131.792	159.972	148.444	120.833	145.278	157.861
O03	255.972	244.792	257.097	258.653	242.389	272.597	235.444	257.361	259.153	264.917	269.222	278.208	252.444	299.472	247.236	269.333	290.667	271.917	240.833	249.611	265.778	255.861	263.153	250.583	244.792	249.75	284.625	281.167	244.042	274.306	272.486	262.222
O04	0	0	0	0	0	0	0	0	0	0	0	0	0	0	0	0	0	0	0	0	0	0	0	0	0	0	0	0	0	0	0	0
O05	192.432	177.023	205.898	201.932	184.136	196.932	191.511	214.42	194.875	207.125	213.227	196.125	204.455	192.489	212.352	197.42	205.955	203.341	221.784	211.114	191.989	201.534	204.682	214.5	200.625	198.83	195.886	201.989	195.25	209.148	220.045	197.557
O06	155.147	171.86	148.228	162.897	175.147	161.074	162.382	155.846	158.993	157.346	179.757	152.654	154.353	150.846	168.221	156.309	152.654	148.603	172.882	155.757	144.713	151.125	162.419	142.154	144.324	155.441	148.522	163.61	146.743	145.037	165.132	152.397
O07	328.265	340.75	341.551	335.919	339.022	318.478	330.956	347.566	345.956	356.581	336.61	349.993	338.301	326.007	364.103	337.331	337.904	333.581	339.824	349.735	333.743	341.963	347.279	334.772	351.89	333.022	348.735	333.419	338.096	342.066	338.765	327.515
O08	242.208	229.667	229.5	218.333	236.625	234.958	230.958	232.5	230.958	223	226.167	211.708	219.833	231.167	214.083	226.75	222.208	230.792	232.833	203.75	228.208	255.583	251.625	222.875	248.958	237.792	264.625	243.5	223.417	201.875	242.167	239.458
O09	0	0	0	0	0	0	0	0	0	0	0	0	0	0	0	0	0	0	0	0	0	0	0	0	0	0	0	0	0	0	0	0
O10	87	81.75	79.75	93.0625	65.375	111.375	71.8125	103.938	68.875	81.8125	93.25	86.625	70.8125	76.875	78.4375	106.188	76.1875	83.4375	71.25	74.75	80.6875	63.875	80.875	65.5	113.688	114.75	97.6875	85.875	67.6875	49.875	93.9375	87.5
O11	0	0	0	0	0	0	0	0	0	0	0	0	0	0	0	0	0	0	0	0	0	0	0	0	0	0	0	0	0	0	0	0
O12	49.125	77.0833	59.375	57.5833	27.2083	77.4583	51.7083	60.0833	17.9167	60.125	52.0417	59.2083	54.125	59.5417	51.4167	50.4583	58.5833	43.4583	50.875	48.5	70.0417	53.2083	57.4583	56.375	62.0833	42.8333	25.5	45.4167	53.2083	49.5417	47.375	55.625
O13	0	0	0	0	0	0	0	0	0	0	0	0	0	0	0	0	0	0	0	0	0	0	0	0	0	0	0	0	0	0	0	0
O14	111.222	138.736	134.972	144.222	141.75	146.042	135.153	153.667	146.597	157.556	152.417	139.528	135.681	136.708	150.653	127.611	148.278	139.889	147.528	131.472	131.903	128.653	150.792	134.833	135.194	134.403	133.722	154.792	153.583	131.361	157.931	115.222
O15	193.375	155.05	176.1	165.875	151.05	169.625	168.2	168.75	153.4	162.7	159.45	152.55	158.975	168.3	153.6	166.125	182.175	173.4	149.675	173.375	193.45	157.875	155	166.5	171.775	147.175	175.85	177.7	156.575	169.775	183.6	186.625
O16	0	0	0	0	0	0	0	0	0	0	0	0	0	0	0	0	0	0	0	0	0	0	0	0	0	0	0	0	0	0	0	0
O17	0	0	0	0	0	0	0	0	0	0	0	0	0	0	0	0	0	0	0	0	0	0	0	0	0	0	0	0	0	0	0	0
O18	93.975	121	114.225	102.5	113.75	117.425	113.675	132.45	112.625	109.55	107.7	106.775	115.025	112.125	107.55	110.6	107.125	93.8	108.775	115.05	101.85	96.7	97.425	129.775	122.2	124.175	114.85	115.6	98.4	114.65	108.55	96.35
O19	0	0	0	0	0	0	0	0	0	0	0	0	0	0	0	0	0	0	0	0	0	0	0	0	0	0	0	0	0	0	0	0
O20	0	0	0	0	0	0	0	0	0	0	0	0	0	0	0	0	0	0	0	0	0	0	0	0	0	0	0	0	0	0	0	0
O21	0	0	0	0	0	0	0	0	0	0	0	0	0	0	0	0	0	0	0	0	0	0	0	0	0	0	0	0	0	0	0	0
O22	0	0	0	0	0	0	0	0	0	0	0	0	0	0	0	0	0	0	0	0	0	0	0	0	0	0	0	0	0	0	0	0
O23	0	0	0	0	0	0	0	0	0	0	0	0	0	0	0	0	0	0	0	0	0	0	0	0	0	0	0	0	0	0	0	0
O24	0	0	0	0	0	0	0	0	0	0	0	0	0	0	0	0	0	0	0	0	0	0	0	0	0	0	0	0	0	0	0	0
P01	291.875	306.295	307.636	298.807	294.511	298.375	307.364	302.17	304.432	293.227	296.602	307.068	299.011	297.443	303.159	298.307	301.216	304.261	314.432	300.864	304.159	298.216	302.057	304.114	300.909	299.534	286.011	311.852	302.068	303.08	298.705	297.875
P02	0	0	0	0	0	0	0	0	0	0	0	0	0	0	0	0	0	0	0	0	0	0	0	0	0	0	0	0	0	0	0	0
P03	0	0	0	0	0	0	0	0	0	0	0	0	0	0	0	0	0	0	0	0	0	0	0	0	0	0	0	0	0	0	0	0
P04	276.817	281.917	262.867	291.425	273.542	279.95	291.3	270.158	277.225	282.025	273.725	271.033	274.767	276.317	280.15	290.775	273.633	283.058	264.15	262.583	283.917	278.842	291.55	267.15	287.325	278.55	267.625	267.2	288.375	285.017	286.833	274.192
P05	0	0	0	0	0	0	0	0	0	0	0	0	0	0	0	0	0	0	0	0	0	0	0	0	0	0	0	0	0	0	0	0
P06	112.962	129.875	112.995	131.277	102.408	100.891	136.674	122.522	118.174	122.891	127.696	124.451	108.663	120.565	108.06	102.707	102.609	129.598	100.054	119.696	130.364	123.467	121.304	113.342	119.685	127.446	120.772	123.94	116.543	120.446	120.603	114.962
P07	173.092	158.082	168.462	139.082	161.918	150.326	176.81	161.918	152.359	155.973	155.37	146.158	152.69	158.908	159.408	188.092	140.277	190.266	142.81	143.103	142.071	162.582	131.19	182.891	178.424	153.668	148.543	168.989	168.56	135.185	155.185	180.092
P08	150.8	136	117.975	143.225	145.275	144.425	113.25	163.075	128.875	118.75	143.55	171.025	129.85	169.35	146.7	169.175	161.425	142.4	110.85	123.925	134.45	185.05	67.275	161.65	167.05	188.05	125.55	164.375	125.775	146.75	125.65	152.8
P09	0	0	0	0	0	0	0	0	0	0	0	0	0	0	0	0	0	0	0	0	0	0	0	0	0	0	0	0	0	0	0	0
P10	0	0	0	0	0	0	0	0	0	0	0	0	0	0	0	0	0	0	0	0	0	0	0	0	0	0	0	0	0	0	0	0
P11	4.68182	93.125	85.1591	94.4545	92.2841	60.1591	12.4091	2.86365	64.8523	4.78412	92.5568	56.8523	41.3068	77.8977	81.8409	0.056824	87.8864	93.3636	69.5568	82.8977	125.159	99.5909	92.0795	41.0227	105.58	55.0455	68.5114	49.6591	89.375	44.7841	129.591	10.8068
P12	153.696	175.286	137.911	144.964	149	148.411	166.625	164.446	165.75	169.357	150.375	161.911	154.696	144.643	161.786	160.714	185.625	151.125	157.982	152.893	156.982	160.375	156.232	150.679	138.571	165.929	161.804	142.839	155.321	136.357	158.393	150.446
P13	140	158.688	166.562	151.75	148.25	152.375	139.062	151.375	166.25	140.312	152.5	150.562	146.688	154	155.625	149.562	151.25	155.5	144.875	151.562	160.562	150.438	143.312	159.75	156.312	143	153.062	152.812	149.188	154.812	159.062	140.375
P14	0	0	0	0	0	0	0	0	0	0	0	0	0	0	0	0	0	0	0	0	0	0	0	0	0	0	0	0	0	0	0	0
P15	103.125	104.75	86	108.875	103.75	99.5	104.25	103.125	88.75	106	105	100.625	94.375	104.5	111	93.5	102.5	103.25	95.125	100.5	101	105.375	110.25	97	98.625	98	96.625	101.375	103.375	106.75	97.875	102.125
P16	269.167	276.278	266.875	275.083	268.014	269.667	265.458	269.333	263.583	262.917	262.056	268.806	258.111	275.097	268.667	263.292	264.764	261.417	271.347	260.069	269.361	266.278	260.514	265.042	258.25	268.569	270.403	269.722	269.306	258.069	259.431	275.917
P17	0	0	0	0	0	0	0	0	0	0	0	0	0	0	0	0	0	0	0	0	0	0	0	0	0	0	0	0	0	0	0	0
P18	221.292	222.75	216.417	226.375	228.042	224.208	226.125	226.75	227.5	215.708	224.875	233.25	227.042	231.375	226.542	233.417	225.458	219.083	227.625	224.083	227.5	227.25	228.833	216.542	224.667	228.625	226.625	217.833	223.708	219.458	224.75	225.917
P19	0	0	0	0	0	0	0	0	0	0	0	0	0	0	0	0	0	0	0	0	0	0	0	0	0	0	0	0	0	0	0	0
P20	0	0	0	0	0	0	0	0	0	0	0	0	0	0	0	0	0	0	0	0	0	0	0	0	0	0	0	0	0	0	0	0
P21	122.917	123.375	137.875	124.542	121.792	124.375	123.583	130.042	133.958	131.083	127.875	128.083	118.75	123.167	130.958	130	128.5	138.708	138.5	127.375	125.042	130.208	123.167	122.917	142.708	112.25	127.833	134.917	126.917	125.042	123.25	128.917
P22	0	0	0	0	0	0	0	0	0	0	0	0	0	0	0	0	0	0	0	0	0	0	0	0	0	0	0	0	0	0	0	0
P23	0	0	0	0	0	0	0	0	0	0	0	0	0	0	0	0	0	0	0	0	0	0	0	0	0	0	0	0	0	0	0	0
P24	0	0	0	0	0	0	0	0	0	0	0	0	0	0	0	0	0	0	0	0	0	0	0	0	0	0	0	0	0	0	0	0
Last Cell

## Sheet: PCV-Normalized
PCV Normalized to the Notochord (abs(PCV-Notochord))
	1	2	3	4	5	6	7	8	9	10	11	12	13	14	15	16	17	18	19	20	21	22	23	24	25	26	27	28	29	30	31	32
A01	685.5	688.375	686.75	688	689	686.625	687.875	681.25	689.375	686.875	687.25	681.5	687.625	685.5	689.25	690	690.375	682.375	682.5	687.5	685.875	683.375	685.375	684.25	689.375	684.875	684.375	682.75	682.5	688	689.25	684.875
A02	0	0	0	0	0	0	0	0	0	0	0	0	0	0	0	0	0	0	0	0	0	0	0	0	0	0	0	0	0	0	0	0
A03	0	0	0	0	0	0	0	0	0	0	0	0	0	0	0	0	0	0	0	0	0	0	0	0	0	0	0	0	0	0	0	0
A04	641.75	640	649.375	639.5	643.125	644.375	643.375	640.375	639.125	633.875	632.5	640	639.375	634.875	638.25	641.75	638.5	647	644.875	637.625	644.75	646.75	643.75	639.75	642.125	646.125	642.75	641.875	641.625	642	635.625	646
A05	652.5	653	648.375	649.25	649.125	654.875	655.125	653.125	649.5	655.5	655.125	653.375	650	653.125	650.625	649.25	647.5	650.5	655.5	650.125	654	651.75	657.625	654.875	650.375	651.5	652.875	652.625	651.875	654.75	657	653.375
A06	646.375	656.75	649.25	657.5	648.75	653.75	654	651.125	652	647.75	654	652.875	657.625	648.75	647.5	649.5	645	653.125	658.5	651.125	650.125	652.875	653.125	652	650.75	657.25	651.25	650.25	651.75	650.875	650.5	653.375
A07	0	0	0	0	0	0	0	0	0	0	0	0	0	0	0	0	0	0	0	0	0	0	0	0	0	0	0	0	0	0	0	0
A08	636	634.75	634.125	625.875	629.75	632.25	633.75	632.25	626	638.5	625.25	632.75	634	634.625	633.625	632	633.25	632.5	632.625	635.5	631.625	632.625	633.375	628.125	628.625	635	633.375	632.75	633.375	633.125	631.25	636.375
A09	641.375	642	642.375	644.25	647.125	642.375	643.75	642	644.625	643.375	645.625	641.625	642.25	638.875	644.5	644.25	645.5	641.375	646.75	647.625	646.5	638	637.875	644.25	641.875	642	645.5	645.375	645.5	636.5	644.375	651.875
A10	0	0	0	0	0	0	0	0	0	0	0	0	0	0	0	0	0	0	0	0	0	0	0	0	0	0	0	0	0	0	0	0
A11	634	633.5	641.75	638.125	638.5	634.25	634.625	633.875	632.25	635.375	635.75	638	631	639.625	637.125	632.5	632.25	632.5	640.375	640.25	641.75	638.25	638.5	642.875	639.125	630.5	636.625	646.125	635.5	645.375	637.75	643.625
A12	0	0	0	0	0	0	0	0	0	0	0	0	0	0	0	0	0	0	0	0	0	0	0	0	0	0	0	0	0	0	0	0
A13	643.375	644.75	645.875	647.25	647.875	640.375	640.5	650.25	645.25	646.75	644.5	640	647.25	644.125	644.875	645.375	644.375	645.25	639.25	639.25	636.5	646.25	651.625	643.75	645.75	645.875	647.25	652.125	639.5	641	645.625	643.375
A14	642.875	640.375	641.25	641.625	644.375	647.625	648.875	639.625	645.375	645.5	645.125	646.875	645.5	644.75	641.75	638.5	646.625	645.5	642.75	642.75	640.875	635.75	633.25	637	634.25	641.75	640.625	647.375	639.5	641.125	644.75	636.75
A15	0	0	0	0	0	0	0	0	0	0	0	0	0	0	0	0	0	0	0	0	0	0	0	0	0	0	0	0	0	0	0	0
A16	652.25	656.25	655.125	647.625	655.125	651.5	647	650.75	646.75	646.875	648.875	648.5	646.875	648.875	649.5	656.375	653.625	648.375	646.25	651.5	646.375	648.25	644.125	651.375	647.875	651.625	644.125	648.625	647.75	654.5	647.5	653.5
A17	0	0	0	0	0	0	0	0	0	0	0	0	0	0	0	0	0	0	0	0	0	0	0	0	0	0	0	0	0	0	0	0
A18	0	0	0	0	0	0	0	0	0	0	0	0	0	0	0	0	0	0	0	0	0	0	0	0	0	0	0	0	0	0	0	0
A19	0	0	0	0	0	0	0	0	0	0	0	0	0	0	0	0	0	0	0	0	0	0	0	0	0	0	0	0	0	0	0	0
A20	0	0	0	0	0	0	0	0	0	0	0	0	0	0	0	0	0	0	0	0	0	0	0	0	0	0	0	0	0	0	0	0
A21	660.75	663.5	659.5	660.625	661.75	662.625	659.375	657.875	665.375	659.625	656.25	659	650.75	653.75	654.625	659.5	661.25	658.375	660.5	661	663.25	658	663.75	666.375	660.5	656.375	658.5	659.75	666.375	658.875	660.5	659.75
A22	661.5	666.75	666.625	662.125	671.25	670.375	668.625	674.625	668.375	665.375	669.375	662.5	664.75	673.875	662.625	664.125	665.5	664	669.5	662.625	669.875	662.25	669.375	666.875	667.5	666.625	664.375	663	671.375	667.625	663.25	669
A23	0	0	0	0	0	0	0	0	0	0	0	0	0	0	0	0	0	0	0	0	0	0	0	0	0	0	0	0	0	0	0	0
A24	0	0	0	0	0	0	0	0	0	0	0	0	0	0	0	0	0	0	0	0	0	0	0	0	0	0	0	0	0	0	0	0
B01	683.625	686.875	681.75	681.625	677.75	685.125	685.125	683.375	682.625	679.625	682.25	684.125	688.875	691	684.5	679.5	685.375	686.125	686.125	677.625	680	676.75	676	676.75	680.5	678.125	680.625	687.25	682.625	680.75	678.75	686.125
B02	625.125	630.75	632.375	626.875	629.25	631.375	634.75	633.25	631.75	633.75	632.25	627.5	629.5	629.625	636	634.25	632.25	638.25	632.75	632.375	628.125	625.875	626.125	631.25	629.875	625.5	635.25	635.125	630.625	631.5	639.875	621
B03	662.875	661.875	662.75	669.375	658.25	665.5	660	662.125	660.375	662.875	671.375	658.375	658	660.625	662	660.5	665.625	662.25	660.25	662.25	662.25	669.25	664.625	660.125	665.625	663.5	668	659.875	657.25	664.5	661.5	661.875
B04	641.625	640.875	648	653.375	647.375	647.25	652.5	651.75	649.625	652	660.125	653.875	646.375	646.875	654	651.875	647.125	646.625	649.5	648.375	653.125	655.625	650.25	647.375	646.25	644.625	654.375	646	647.125	647.875	643.75	649.75
B05	583.5	584.5	585.875	580.5	588.875	587.75	587.625	582.875	581.375	587	591.125	584.375	581.875	583.375	588.125	587	588.375	588.625	583.5	582.375	582.625	583.125	588.5	583.125	590	585.75	584.875	590.5	579.75	589.375	587.875	587
B06	628.625	640.125	630.375	625.875	634	632.125	634.25	630.5	629.375	629.25	629.875	634.5	630.625	636.625	635.625	630.375	638.5	626.125	629.5	632	633	639.375	627.5	632.5	635.5	630.125	632.375	639.125	631.25	633.5	637.5	629.5
B07	0	0	0	0	0	0	0	0	0	0	0	0	0	0	0	0	0	0	0	0	0	0	0	0	0	0	0	0	0	0	0	0
B08	647.125	641.75	648.125	646	644.75	641.125	640.75	648.25	645.25	644.5	642.5	640.25	641.25	643.125	643.25	642.875	645.375	638.875	645	643.75	643.875	644.75	649.125	642.75	643.25	638.5	642.5	648.25	651.625	645.375	650.75	641.625
B09	659.125	661	653	652.5	652.125	656.125	655.375	653.875	654.75	645	655.375	652.125	658.75	656.5	657.75	657.125	659.625	656.125	657.375	666	654.125	653.125	651.375	658.875	650.5	658.5	655.375	656.875	653.375	653.75	655.875	654.5
B10	637.625	643.625	648	643.125	643.25	638.75	642.25	642.875	641	646.5	638.5	641.625	642	642.875	638.875	636.375	641	644	646	632.5	644.375	637.875	636.625	637.375	635.125	634	640.125	640.25	643.125	641.875	637.875	639.75
B11	0	0	0	0	0	0	0	0	0	0	0	0	0	0	0	0	0	0	0	0	0	0	0	0	0	0	0	0	0	0	0	0
B12	621.125	619.5	621.625	615	618.25	614.5	615.875	619	614	614.125	616.25	618.875	621.75	615.375	614	616.25	621.25	617.5	614.125	623.75	613.375	616	618.125	619.5	620.625	622.125	620.875	621.25	616.875	616.625	623.875	613.625
B13	527	530.875	529.625	531.375	533.5	532.5	522	527.875	528.125	524.75	533.25	530.75	528.25	530.5	536.75	525.875	528.625	530.25	529.875	531.375	532.375	531.75	534.5	526	529.125	535.375	530.375	526.125	528.75	529	531.5	531.25
B14	0	0	0	0	0	0	0	0	0	0	0	0	0	0	0	0	0	0	0	0	0	0	0	0	0	0	0	0	0	0	0	0
B15	648.25	651.375	651.375	649	644.875	647.375	648.75	648	643.625	650.25	649.625	651.625	652	645	651.75	647.5	648.5	650.5	651	651.125	647.25	646.25	647.625	648.125	644.375	648	647.875	654.75	652.625	651.25	651	648.375
B16	638.75	640.5	636.5	635.625	632.375	636.875	634.375	634.75	630.75	636	639.25	643.5	636.625	636.75	644.25	644	637.5	640.5	637.125	642.875	640	638.875	636.625	635	631.375	640.875	643.25	639.875	638.875	635.5	635.125	638.875
B17	0	0	0	0	0	0	0	0	0	0	0	0	0	0	0	0	0	0	0	0	0	0	0	0	0	0	0	0	0	0	0	0
B18	0	0	0	0	0	0	0	0	0	0	0	0	0	0	0	0	0	0	0	0	0	0	0	0	0	0	0	0	0	0	0	0
B19	0	0	0	0	0	0	0	0	0	0	0	0	0	0	0	0	0	0	0	0	0	0	0	0	0	0	0	0	0	0	0	0
B20	0	0	0	0	0	0	0	0	0	0	0	0	0	0	0	0	0	0	0	0	0	0	0	0	0	0	0	0	0	0	0	0
B21	0	0	0	0	0	0	0	0	0	0	0	0	0	0	0	0	0	0	0	0	0	0	0	0	0	0	0	0	0	0	0	0
B22	0	0	0	0	0	0	0	0	0	0	0	0	0	0	0	0	0	0	0	0	0	0	0	0	0	0	0	0	0	0	0	0
B23	0	0	0	0	0	0	0	0	0	0	0	0	0	0	0	0	0	0	0	0	0	0	0	0	0	0	0	0	0	0	0	0
B24	0	0	0	0	0	0	0	0	0	0	0	0	0	0	0	0	0	0	0	0	0	0	0	0	0	0	0	0	0	0	0	0
C01	608.5	611.125	614.5	610.5	615.25	606.25	616.5	610.125	609.125	610.625	615.75	611.375	611.375	610.125	604.75	613	616.25	617	608.75	610.875	619.375	615.125	607.375	605	607.25	616.25	608.625	609.75	608.5	607.5	615.25	609
C02	584	580.625	584.125	579.5	582.375	583.75	580.625	584.875	578.5	587.75	586.25	578	589.875	584.625	583.125	584.375	582.625	576.25	587	583.875	586	586.625	585.375	584.625	584.125	580.125	593.25	585.25	586.25	591.625	583.75	581.125
C03	656.5	660	664.875	661.875	663	664.375	664.5	662.125	676.75	663.375	666.125	661.625	661.75	665.375	669.625	668.625	666.625	663.375	665.5	666	665.125	663.875	666	669.5	660	660.125	667.25	670.5	664.25	668.375	663.75	672.5
C04	650.75	646.875	650	652.375	650.125	647.125	656.875	651.875	649.125	658.25	646.25	657.875	651.5	655.625	649.75	653.375	653	647.25	652.75	653.25	649.75	660.75	650.875	649.375	659.875	657.5	653.125	650.75	656.375	657	651.75	657.125
C05	0	0	0	0	0	0	0	0	0	0	0	0	0	0	0	0	0	0	0	0	0	0	0	0	0	0	0	0	0	0	0	0
C06	0	0	0	0	0	0	0	0	0	0	0	0	0	0	0	0	0	0	0	0	0	0	0	0	0	0	0	0	0	0	0	0
C07	0	0	0	0	0	0	0	0	0	0	0	0	0	0	0	0	0	0	0	0	0	0	0	0	0	0	0	0	0	0	0	0
C08	633	641.5	639.875	649	640.375	640	639.875	642.25	641.375	640.5	632.875	643	635.25	644.625	640.25	646.5	644.5	645.375	645.25	646.75	646.5	642.625	646	644	647.625	645	649.25	642.25	642.375	649.125	640	645.5
C09	643.125	646.125	644.5	644.125	651.625	649.875	651.125	644.625	643.125	641.25	644.375	647.875	653	649.25	645.5	648.375	648	645	648.125	643.375	650.125	644.625	649.75	648.375	647.875	645.125	643.125	642.5	647.25	652.25	645	648.125
C10	619.375	618.5	616.625	613.875	612.625	623	613.375	618.125	616	618.25	623.5	621	615.125	615.125	619.375	622	620.375	614	624.75	617.5	623.5	621.25	618.375	618.25	621	620.75	619	615.375	621.125	624.5	623.125	623
C11	0	0	0	0	0	0	0	0	0	0	0	0	0	0	0	0	0	0	0	0	0	0	0	0	0	0	0	0	0	0	0	0
C12	650.125	646.375	645.375	647.5	639.5	648.5	649	642.5	649.125	645.75	650.125	642.5	644.125	648.75	644.25	647	643	643.625	647.125	645.375	639.625	641.25	647.875	644.5	641.875	643.125	639.5	645.375	647.625	645.25	644.625	653.875
C13	0	0	0	0	0	0	0	0	0	0	0	0	0	0	0	0	0	0	0	0	0	0	0	0	0	0	0	0	0	0	0	0
C14	0	0	0	0	0	0	0	0	0	0	0	0	0	0	0	0	0	0	0	0	0	0	0	0	0	0	0	0	0	0	0	0
C15	637.125	644	639.625	642.5	643.875	650.875	645.625	648.5	652.625	652.375	653.25	639.75	641.625	645.125	652.375	642.125	646.875	640.75	649.125	641.625	638.5	652.625	647.125	651.75	642.75	644.375	648	646.875	653.875	646.5	648.125	650
C16	555.125	556.875	558.375	561.125	560.875	557	559.75	555.375	560	559.125	557.375	562.625	553.625	553.25	560	556.625	555	552.25	560.25	556.75	561.125	561.125	558.875	560.875	563.375	560	558.125	560.625	557	555.5	557	554.25
C17	0	0	0	0	0	0	0	0	0	0	0	0	0	0	0	0	0	0	0	0	0	0	0	0	0	0	0	0	0	0	0	0
C18	0	0	0	0	0	0	0	0	0	0	0	0	0	0	0	0	0	0	0	0	0	0	0	0	0	0	0	0	0	0	0	0
C19	0	0	0	0	0	0	0	0	0	0	0	0	0	0	0	0	0	0	0	0	0	0	0	0	0	0	0	0	0	0	0	0
C20	0	0	0	0	0	0	0	0	0	0	0	0	0	0	0	0	0	0	0	0	0	0	0	0	0	0	0	0	0	0	0	0
C21	668.5	666.375	661	659	672.125	657.375	663.25	666.875	663.75	662.625	665.25	663.75	662.25	666.625	668.375	670.125	668.75	670.75	670.125	666.625	666.375	665.25	668	665.5	661.875	667.375	666	666.875	665.125	668.125	660.5	672.125
C22	0	0	0	0	0	0	0	0	0	0	0	0	0	0	0	0	0	0	0	0	0	0	0	0	0	0	0	0	0	0	0	0
C23	0	0	0	0	0	0	0	0	0	0	0	0	0	0	0	0	0	0	0	0	0	0	0	0	0	0	0	0	0	0	0	0
C24	0	0	0	0	0	0	0	0	0	0	0	0	0	0	0	0	0	0	0	0	0	0	0	0	0	0	0	0	0	0	0	0
D01	0	0	0	0	0	0	0	0	0	0	0	0	0	0	0	0	0	0	0	0	0	0	0	0	0	0	0	0	0	0	0	0
D02	0	0	0	0	0	0	0	0	0	0	0	0	0	0	0	0	0	0	0	0	0	0	0	0	0	0	0	0	0	0	0	0
D03	671.875	674.125	674.75	676.625	672.125	675.5	673.125	673.875	672.25	675	671.875	673.625	673.125	674.75	673.25	671.75	674.375	673	670.875	674.625	674.5	677.625	675	672.625	676.125	677.125	671.25	670.5	677.5	671	681	670.875
D04	661.125	660.5	658.25	662.125	667.5	663.375	662	663.875	666	660.875	669.375	656.75	657.125	656.75	663.625	664.5	664	662.5	670.375	662.625	663.25	660.375	666.125	660.375	662	665.125	662.125	658.625	659.625	662.5	659.375	662.75
D05	674.5	676.25	677.25	675.375	677.5	669.125	675.875	672.125	670	674.875	667.75	665.875	674.5	677.25	668.375	672.875	674.375	673.5	672	674.375	667.875	674.5	674.25	666.25	669	673.75	671.375	671.875	669.25	676.125	677.375	670
D06	607.375	613.75	609.875	611.625	616.25	617.75	614.5	620.625	609.125	618.625	610.875	618.75	618.125	617.375	623	615.5	615	612	617.125	614.375	616.75	614.75	614.625	619	615.5	609.875	616.75	613.625	613.625	609.75	609.5	622.25
D07	654.875	660.625	659.5	659.25	661	663	662	661.5	666.25	659.875	664.125	660.125	663.5	661.75	657.25	663.125	664.25	662.875	665.375	665.125	661.625	659.25	660.75	665.125	662.75	656.375	668.375	663.75	658.5	658.125	660.875	663.875
D08	638.375	649.25	642.25	650.125	642.25	646.875	642.625	644.5	649.5	637.125	650.75	643.5	649.375	649	643.875	645.875	649.375	648.625	642.75	647.875	648.125	651.875	645.5	647.375	644.25	641.625	648	643.5	645.875	646.375	646.625	648.25
D09	658.875	662.125	656	665.125	671.25	659	664	658.25	661.125	661.5	656.375	656.25	661.375	662	659.375	659.25	657	656.625	660.25	659.5	662.375	660.125	659.75	662.875	664.125	667.875	661.375	659.5	657.5	657.375	664.875	661.75
D10	617.875	613.125	612.5	619.875	622	615	617	613.875	617.625	614	616	613.875	614.25	617.875	615.75	615.875	610.375	611.875	619.25	616.125	616.5	615.125	616.125	618.5	620.75	617.5	615	616.25	615.5	618.75	612.125	612.75
D11	646	647.875	648.75	649.375	643.375	645.125	647.25	649.625	648.375	641.625	646.25	651.125	643.75	640.125	645.125	649.25	641.5	639.75	641.5	646.125	642.625	636.75	649.25	644.625	645.75	653.875	638.5	639.75	642.25	642	643.375	646.625
D12	654.875	655.5	658.75	651.25	659	652.375	656	656	650.625	660.125	657.875	661.375	655.625	658.625	645.625	657.125	653.875	657.625	660	651.375	658.625	661.125	663.25	651.75	650.625	646.25	657.125	652.375	656.5	656	653	653
D13	649.625	648	650.875	653.375	653.375	657.25	658.375	646.375	651.625	654.375	655.625	651	650.125	652.125	646.625	654.5	647.5	654.875	661.75	654.875	645	653.125	655.75	648.875	649.875	646.75	659.5	652.25	648.625	650	649.125	652.5
D14	660.625	652.875	657	655.875	659.25	649.125	655.5	654.5	658.5	658.25	661.375	656.875	660.75	660.875	650.75	651.75	654.5	663.25	654	659.75	649.875	652.75	655.125	660.125	655.5	661	652	658.625	648.25	655.75	657	657.125
D15	0	0	0	0	0	0	0	0	0	0	0	0	0	0	0	0	0	0	0	0	0	0	0	0	0	0	0	0	0	0	0	0
D16	0	0	0	0	0	0	0	0	0	0	0	0	0	0	0	0	0	0	0	0	0	0	0	0	0	0	0	0	0	0	0	0
D17	661.75	649.25	658.5	668.5	657.125	654.75	660.25	656.75	655.125	656.125	654.875	656.25	656.625	657.625	659.625	658.625	654.125	657	659.5	656.25	652.125	654.5	656.125	656.75	656.375	657.5	656.25	658.375	652.125	658	664.25	661.5
D18	0	0	0	0	0	0	0	0	0	0	0	0	0	0	0	0	0	0	0	0	0	0	0	0	0	0	0	0	0	0	0	0
D19	0	0	0	0	0	0	0	0	0	0	0	0	0	0	0	0	0	0	0	0	0	0	0	0	0	0	0	0	0	0	0	0
D20	0	0	0	0	0	0	0	0	0	0	0	0	0	0	0	0	0	0	0	0	0	0	0	0	0	0	0	0	0	0	0	0
D21	0	0	0	0	0	0	0	0	0	0	0	0	0	0	0	0	0	0	0	0	0	0	0	0	0	0	0	0	0	0	0	0
D22	0	0	0	0	0	0	0	0	0	0	0	0	0	0	0	0	0	0	0	0	0	0	0	0	0	0	0	0	0	0	0	0
D23	0	0	0	0	0	0	0	0	0	0	0	0	0	0	0	0	0	0	0	0	0	0	0	0	0	0	0	0	0	0	0	0
D24	0	0	0	0	0	0	0	0	0	0	0	0	0	0	0	0	0	0	0	0	0	0	0	0	0	0	0	0	0	0	0	0
E01	595.25	589.875	588.75	590.625	585.75	589	587.75	590.125	584.25	590.5	590.375	592.5	586.25	586.25	592.625	582.375	587.5	586.875	591.875	595.375	584.5	588.375	586.75	587.5	590.25	589.75	590.25	587.625	588.875	589.125	586.875	597.25
E02	0	0	0	0	0	0	0	0	0	0	0	0	0	0	0	0	0	0	0	0	0	0	0	0	0	0	0	0	0	0	0	0
E03	0	0	0	0	0	0	0	0	0	0	0	0	0	0	0	0	0	0	0	0	0	0	0	0	0	0	0	0	0	0	0	0
E04	654.75	664.875	665	664.875	664	669.25	659.5	662.625	658.75	666.125	666.75	661	662.625	663.25	668.25	663.625	663.375	665	666.625	666.375	667.25	658.625	660.375	668.25	663.75	672.125	660.75	662.5	671.375	662.125	662.875	662
E05	685.375	683.25	677.375	684.5	683.375	678.625	679.375	684	680.375	674	679.875	679.625	685.125	685	682.875	678.375	680	680.125	680.25	681.25	688.125	680.75	693	677.875	683.875	681.875	684.75	677.125	683	676.375	685.875	682.375
E06	663.75	659.625	654	662.625	661.625	658.375	657.625	658.75	655.5	661	657.75	659.125	657.75	651.625	655.625	657.375	657.875	655.875	649.625	661.125	658.25	657.375	659.375	651.875	662.5	658.875	662.375	658.75	663.125	659.375	659	655.125
E07	666.125	664	663.5	663.25	661.75	665.75	662.25	667.125	662.875	671.625	660.875	664.875	666	666.625	661	663.75	669.25	666.5	664.5	664.375	663.375	663.75	666.125	667.625	664.875	662.375	663.875	659.875	663	671	660.75	656.625
E08	639	636.125	632.625	636	627.75	636.875	637	634.75	643.5	644.25	641	642.375	639.875	634.75	630.375	635.5	637.125	636	631.625	634.875	638	639.375	640.25	640.5	636.625	639.375	633	631.375	637.375	632	631.25	633.875
E09	649.75	652.375	647.875	645.375	654.75	646.5	645.375	648.625	648.5	650.125	652.5	645	651.125	643.875	646.25	648.875	646.5	644.5	651	650.25	648.75	649.625	648	647.25	647.125	652.375	647.625	652	647.875	650	648.875	647.875
E10	625.5	622.125	628.125	626.75	629.5	627.5	621.75	638	632.875	631.125	627.875	633.25	629.625	630.625	627.75	631.625	633	629.25	633.25	631.875	633.5	629.875	630.5	632.375	631.875	629.375	632.625	639.25	630.5	632.625	632.75	630.25
E11	0	0	0	0	0	0	0	0	0	0	0	0	0	0	0	0	0	0	0	0	0	0	0	0	0	0	0	0	0	0	0	0
E12	626.5	627.25	623.875	626.125	630.625	624.625	630.75	632.75	630.125	627.375	626	632.75	624.875	629.25	630.375	625.125	629	624.5	627.125	633.125	627.75	632.625	622.5	629.375	623.625	630.75	628.875	626.375	624.75	632.5	623.375	622.625
E13	632	625.25	632.625	631.75	633.75	625.75	629.75	623.25	630.75	631.5	626.875	635.625	632.875	633.125	630.75	636.5	625.5	633.25	634.625	637.25	627.5	634.375	633	633.125	633.75	632.25	636.875	628.5	632.75	632.125	633.875	631.875
E14	0	0	0	0	0	0	0	0	0	0	0	0	0	0	0	0	0	0	0	0	0	0	0	0	0	0	0	0	0	0	0	0
E15	647.25	652.875	645.125	649.625	645.125	647.875	649.625	646.25	648.375	647	646.75	655.75	646.25	647	653.125	644.625	645.5	654.25	651.25	646.125	644.375	647.625	648.75	646.875	645.75	650.5	644.125	652.125	653.375	642.5	646.125	650.625
E16	0	0	0	0	0	0	0	0	0	0	0	0	0	0	0	0	0	0	0	0	0	0	0	0	0	0	0	0	0	0	0	0
E17	0	0	0	0	0	0	0	0	0	0	0	0	0	0	0	0	0	0	0	0	0	0	0	0	0	0	0	0	0	0	0	0
E18	623.125	628.125	630.5	628.5	630.5	631	622.125	625.5	625.75	628.375	623.125	624.875	626.875	633.25	620.25	627.75	626.625	623.75	630.375	633.125	629.125	627.5	627.875	628.375	627.375	622.875	631.5	625.625	628.625	623.5	633.5	631.125
E19	0	0	0	0	0	0	0	0	0	0	0	0	0	0	0	0	0	0	0	0	0	0	0	0	0	0	0	0	0	0	0	0
E20	0	0	0	0	0	0	0	0	0	0	0	0	0	0	0	0	0	0	0	0	0	0	0	0	0	0	0	0	0	0	0	0
E21	0	0	0	0	0	0	0	0	0	0	0	0	0	0	0	0	0	0	0	0	0	0	0	0	0	0	0	0	0	0	0	0
E22	656.375	657	659.625	657.5	656.125	660.375	659.625	663.5	665.625	663	655.75	658.75	664.25	661.5	654.375	665.625	658.875	655.75	658.625	659.25	656.25	657.375	659.625	657.625	658.625	656.875	663.875	662	659.5	657.75	654.25	656.625
E23	0	0	0	0	0	0	0	0	0	0	0	0	0	0	0	0	0	0	0	0	0	0	0	0	0	0	0	0	0	0	0	0
E24	0	0	0	0	0	0	0	0	0	0	0	0	0	0	0	0	0	0	0	0	0	0	0	0	0	0	0	0	0	0	0	0
F01	653.125	657	649.125	657.375	656.375	660.5	651.375	666.625	657.375	665	659.375	656.125	655.375	663.375	659.75	658.875	653.5	663	654.5	656.75	656	659.125	652.125	658.5	659.625	660.875	659.25	659	663.25	659.625	659.75	663.5
F02	0	0	0	0	0	0	0	0	0	0	0	0	0	0	0	0	0	0	0	0	0	0	0	0	0	0	0	0	0	0	0	0
F03	661.375	660.125	663.125	661.375	656.375	670.75	662.875	670.625	665	666.375	669.75	660.75	658.75	672.5	667.75	665.25	669.625	668.375	665.125	665.375	674.125	665.875	674.75	670.375	670	661.25	665.375	663.625	661.625	669.25	665.875	667.5
F04	561.75	562.75	561.875	560.75	563.125	566.25	566.75	560.25	564.5	567	563.875	560.375	557.875	565.125	566	565	570	556.875	557.375	560.75	571.25	558.875	561	564.25	562.125	564.375	559	566.625	564.625	566.875	562.25	561.375
F05	648.25	643.125	644.375	640.375	645.125	643	638.25	645.5	639.125	640.875	640.75	650.125	646.125	645.625	643.625	644.5	650.25	650.375	648	650.875	644.375	645.375	647	644.375	649.875	648.125	650.375	642.5	642.125	651.375	645.75	638.25
F06	664.75	669.25	670.25	668.875	670.5	668.375	669	668.125	664.875	664.75	669	669.625	669.25	668.125	662.625	666.5	674.375	661.5	662.625	667.375	665.375	667.125	670.5	668.125	671.875	663.5	673.625	667.25	671.25	677.75	671	670.375
F07	0	0	0	0	0	0	0	0	0	0	0	0	0	0	0	0	0	0	0	0	0	0	0	0	0	0	0	0	0	0	0	0
F08	646.375	649	647.25	649.625	651.625	657	653.5	652.875	647.25	654.875	650.5	650.75	654.75	656.25	653.375	651.875	661.125	653.125	651.25	653.75	657.5	646.375	653.125	655.625	649.125	655.75	652.125	647	649.75	651.5	648	652.75
F09	652.625	653.625	651.875	657.25	659.375	659.5	655.625	660	656.625	657.75	660	654.5	656.5	650.75	661.25	656.625	654.875	658.375	657.75	657.25	654.125	660	658.875	648.875	651.625	654.625	659.875	655.25	660.375	653.25	655.75	657.875
F10	0	0	0	0	0	0	0	0	0	0	0	0	0	0	0	0	0	0	0	0	0	0	0	0	0	0	0	0	0	0	0	0
F11	628.75	634.5	632	630.25	628.625	626.375	630.125	626.125	629.875	627.625	629.25	630.625	635.625	636.375	625.875	626.375	627.625	635	633.125	635.375	629.125	631.5	630.75	630.375	634.25	637.25	629.5	637.375	628.75	628.75	625.625	631.375
F12	655.75	662	661.5	657.125	654	655.625	649.5	656.5	657.375	660.375	654.375	658.5	660	658.75	651.125	656.875	654.875	661.375	655.25	656	652.75	660.875	649.625	657.375	658.25	663.75	656.75	656.5	657.875	657.125	661.75	652.125
F13	0	0	0	0	0	0	0	0	0	0	0	0	0	0	0	0	0	0	0	0	0	0	0	0	0	0	0	0	0	0	0	0
F14	664.375	671.5	671.625	669	673.25	676.375	661.625	673	675.125	666	673.375	676.375	665.875	667.125	662.5	666.125	673.75	671	673	670.5	672.375	672.5	677.25	672.25	668.625	668.375	669.375	667.875	673.375	673	672.5	671.625
F15	667.25	655.875	668.875	662	668.75	667.875	663.25	666.625	663.75	668.25	663.375	667.625	663.125	660.25	664.75	658.25	664.375	665.75	662.25	665.25	667.125	666.5	667	668.5	662.5	666.625	670.375	668.5	667.125	667	663.625	663
F16	660	668.125	675.5	667.125	666	670	666.25	666.75	663.75	661.625	671.75	663.5	666.5	666.125	664.75	665.875	665.125	668	663.75	665.125	661.875	670.25	667.75	663.625	662.875	667.875	663.25	664.625	661.375	666.75	665.5	662.5
F17	0	0	0	0	0	0	0	0	0	0	0	0	0	0	0	0	0	0	0	0	0	0	0	0	0	0	0	0	0	0	0	0
F18	0	0	0	0	0	0	0	0	0	0	0	0	0	0	0	0	0	0	0	0	0	0	0	0	0	0	0	0	0	0	0	0
F19	0	0	0	0	0	0	0	0	0	0	0	0	0	0	0	0	0	0	0	0	0	0	0	0	0	0	0	0	0	0	0	0
F20	0	0	0	0	0	0	0	0	0	0	0	0	0	0	0	0	0	0	0	0	0	0	0	0	0	0	0	0	0	0	0	0
F21	0	0	0	0	0	0	0	0	0	0	0	0	0	0	0	0	0	0	0	0	0	0	0	0	0	0	0	0	0	0	0	0
F22	0	0	0	0	0	0	0	0	0	0	0	0	0	0	0	0	0	0	0	0	0	0	0	0	0	0	0	0	0	0	0	0
F23	0	0	0	0	0	0	0	0	0	0	0	0	0	0	0	0	0	0	0	0	0	0	0	0	0	0	0	0	0	0	0	0
F24	0	0	0	0	0	0	0	0	0	0	0	0	0	0	0	0	0	0	0	0	0	0	0	0	0	0	0	0	0	0	0	0
G01	682.125	681.75	687.375	678.625	683.75	684.375	683.625	681	678	684.875	677.125	679.75	680.75	679.375	690	679	683.875	682.25	681.375	679.875	683.875	683.5	688.375	686	682.625	685.625	678.125	692.25	682.375	680.875	683.75	675.625
G02	654.375	658.875	658.375	652.25	656.75	655.25	651.75	657.25	659.125	655.125	654.5	655.75	653.125	649.875	662.75	656.125	663.625	660.375	658.75	656.25	652	660	658.25	655.375	653.75	654.125	658	655.625	663	658	657	657.875
G03	669.875	678	669.75	670.875	670.375	669	674	674.75	674	678.875	671.25	669.625	676.375	673.75	665.5	671.375	669.5	667.875	669	671.75	670.75	671.5	666.75	675.25	669.75	675.625	667.375	678.5	670.25	661	669.75	672.625
G04	0	0	0	0	0	0	0	0	0	0	0	0	0	0	0	0	0	0	0	0	0	0	0	0	0	0	0	0	0	0	0	0
G05	667	676.875	675.75	672.5	679.375	679.125	669.5	673.25	670.125	674.125	676.375	678.25	673.125	685.25	676.25	672	675	679	679.375	678.5	678	674.5	672.625	674.75	682.125	679.375	675.25	682.125	676.125	677.75	672.25	677.625
G06	0	0	0	0	0	0	0	0	0	0	0	0	0	0	0	0	0	0	0	0	0	0	0	0	0	0	0	0	0	0	0	0
G07	671.875	666.5	665.375	665.125	667.5	674	668	670.5	666	674.125	665.375	670.5	663.875	669.5	673.875	669.125	665.625	668.125	673.375	669.75	668.625	671.625	668.625	666	664.5	663.125	668.375	668.5	674.375	665.625	667.75	671.625
G08	620.25	622.5	622.125	626.5	618.875	621.125	626.375	625.875	620.375	624.75	627.625	621.375	624.875	623.125	623.75	623	624.375	621.125	622.375	620.75	619.375	620.125	617.375	620.25	621.25	619.5	624.875	625.25	618.5	623.125	621.375	621.25
G09	0	0	0	0	0	0	0	0	0	0	0	0	0	0	0	0	0	0	0	0	0	0	0	0	0	0	0	0	0	0	0	0
G10	610.125	605.375	608.75	607.375	610.25	610	607	608.125	607.625	607.625	605.625	600.75	605.75	605.25	601.125	603.75	609.5	602.75	609.75	605.75	607.125	599.625	608.25	606.125	605.25	603.5	604	607.125	600.25	605.75	607.625	607.5
G11	677.25	666.5	671.75	677.375	681.75	678.375	676.25	669.625	677.25	673.25	674.25	676.875	675	675.875	666.25	675.25	676.375	675.25	671.5	673.125	671	683.5	673.125	674.125	670.75	679.875	675	673.125	669.75	675.25	672.75	676.125
G12	0	0	0	0	0	0	0	0	0	0	0	0	0	0	0	0	0	0	0	0	0	0	0	0	0	0	0	0	0	0	0	0
G13	0	0	0	0	0	0	0	0	0	0	0	0	0	0	0	0	0	0	0	0	0	0	0	0	0	0	0	0	0	0	0	0
G14	643.625	645.125	650.125	646.75	643.375	643	650.375	644	646.5	654.125	651.75	650.875	646.5	642.375	641.125	649.125	647	641.625	645.875	646.625	641.125	643.875	645.875	649.75	647.375	647.875	647.75	645.875	647.625	645	646	652.875
G15	0	0	0	0	0	0	0	0	0	0	0	0	0	0	0	0	0	0	0	0	0	0	0	0	0	0	0	0	0	0	0	0
G16	643.125	643.875	641.5	640	641.75	637.875	649.375	641.25	644.875	639.875	640.875	643.125	638.5	637.875	639.125	640.25	639.5	644.25	642.875	643.5	639.625	641.125	640.375	647.375	640.375	634.625	643.5	642	640.625	641	645.125	647.875
G17	0	0	0	0	0	0	0	0	0	0	0	0	0	0	0	0	0	0	0	0	0	0	0	0	0	0	0	0	0	0	0	0
G18	0	0	0	0	0	0	0	0	0	0	0	0	0	0	0	0	0	0	0	0	0	0	0	0	0	0	0	0	0	0	0	0
G19	0	0	0	0	0	0	0	0	0	0	0	0	0	0	0	0	0	0	0	0	0	0	0	0	0	0	0	0	0	0	0	0
G20	0	0	0	0	0	0	0	0	0	0	0	0	0	0	0	0	0	0	0	0	0	0	0	0	0	0	0	0	0	0	0	0
G21	0	0	0	0	0	0	0	0	0	0	0	0	0	0	0	0	0	0	0	0	0	0	0	0	0	0	0	0	0	0	0	0
G22	0	0	0	0	0	0	0	0	0	0	0	0	0	0	0	0	0	0	0	0	0	0	0	0	0	0	0	0	0	0	0	0
G23	0	0	0	0	0	0	0	0	0	0	0	0	0	0	0	0	0	0	0	0	0	0	0	0	0	0	0	0	0	0	0	0
G24	0	0	0	0	0	0	0	0	0	0	0	0	0	0	0	0	0	0	0	0	0	0	0	0	0	0	0	0	0	0	0	0
H01	0	0	0	0	0	0	0	0	0	0	0	0	0	0	0	0	0	0	0	0	0	0	0	0	0	0	0	0	0	0	0	0
H02	697.5	700.125	689.25	697.125	690.5	699	691.375	693.75	704.125	692	700.25	695.875	693.625	692.25	698	691.5	693.375	704.375	690.75	699.625	695.5	697.75	696.25	696.125	693.25	692.75	694.125	695	696	705.125	694.875	698.125
H03	695.625	693.5	691	695.25	690.875	691.5	693.625	689.875	695.625	688.375	693.25	695	685.375	695.125	699.375	694.25	695.75	697.625	691.375	693.875	687.625	692.875	689.25	694.375	686.625	689.875	696.75	694.5	693.375	698.875	696.625	694.375
H04	670.5	672.125	678.375	671.875	675.5	674.75	666.25	673.375	673.875	671	676.875	671.75	667.375	673.75	674.875	676.5	675	668	673.625	673.25	675.125	670.25	671.75	667.5	669.25	668.625	673	673.5	668.125	671.125	674.5	663.125
H05	676.25	678.75	671.875	679.125	672.75	674	679.375	675.5	676	673	679	674.625	679.125	675.375	679	679.125	675.125	681.125	679.375	677	682.5	678.375	669.875	673.875	673.625	671.375	676.125	679.75	675.875	680.375	676.375	682.125
H06	682.125	677.5	680.625	674.25	679.875	682.625	676.5	678.25	679.875	683.375	682.25	689.125	683.75	677	679.375	680.5	683.375	678.75	685.125	689	680.75	680.75	682.625	682.5	684.125	678.125	682.875	684.375	680.625	684.375	684.875	685.125
H07	642	645.875	636.375	641	636.75	636.875	647.875	639.25	645.5	647.875	641.375	641	642.25	643	643	642.125	644.25	643.125	640.375	642.75	643.5	648.75	640.5	639.125	636.625	647.75	641.375	633.875	637.25	640.25	644	644
H08	0	0	0	0	0	0	0	0	0	0	0	0	0	0	0	0	0	0	0	0	0	0	0	0	0	0	0	0	0	0	0	0
H09	689.5	687.375	684.625	690.625	685.875	691.5	683.75	687.25	690	687	690.375	690.75	690.375	693.875	692	684.625	687.875	687	685.75	684.5	687.75	686.25	688.625	682.375	682.375	681	679	682.875	685.125	688.25	688.375	687.875
H10	647.875	646.75	645.125	657.375	650.25	648.125	648.25	654	648.75	647.125	646	651.125	650	649.5	649.25	645.625	649	641.875	650	657.75	644.125	647	648.5	647.25	644.75	653.875	655.375	645.375	641.5	656.125	652	644.875
H11	0	0	0	0	0	0	0	0	0	0	0	0	0	0	0	0	0	0	0	0	0	0	0	0	0	0	0	0	0	0	0	0
H12	656.875	658.5	658.375	661	661	652.25	660	656.625	662.5	660.875	661.875	661.125	663.625	666.125	660.25	665.125	670.375	660.625	667.75	661.625	662.5	662.375	657	662	656.75	660	660.25	665.375	658.625	664	665	659.75
H13	0	0	0	0	0	0	0	0	0	0	0	0	0	0	0	0	0	0	0	0	0	0	0	0	0	0	0	0	0	0	0	0
H14	0	0	0	0	0	0	0	0	0	0	0	0	0	0	0	0	0	0	0	0	0	0	0	0	0	0	0	0	0	0	0	0
H15	0	0	0	0	0	0	0	0	0	0	0	0	0	0	0	0	0	0	0	0	0	0	0	0	0	0	0	0	0	0	0	0
H16	675	663.625	667.5	674.125	661.125	672.5	669.5	678	677.25	674.5	674	674.875	672	674.625	672	670.375	679.375	668.375	668.875	669.5	672.25	677.75	674.5	671	672.75	677	669.375	672.875	665.125	676.375	678.5	678.75
H17	0	0	0	0	0	0	0	0	0	0	0	0	0	0	0	0	0	0	0	0	0	0	0	0	0	0	0	0	0	0	0	0
H18	666.375	663.5	666.75	665.75	665.625	664.5	666.25	665.5	667.25	660.25	667.375	669.25	666.625	668.875	664.125	665.375	666.375	664.625	661.25	661.875	673.625	664.25	661.375	669.125	676.25	668.125	670.875	668.125	671.125	676.5	674.5	671.75
H19	0	0	0	0	0	0	0	0	0	0	0	0	0	0	0	0	0	0	0	0	0	0	0	0	0	0	0	0	0	0	0	0
H20	0	0	0	0	0	0	0	0	0	0	0	0	0	0	0	0	0	0	0	0	0	0	0	0	0	0	0	0	0	0	0	0
H21	0	0	0	0	0	0	0	0	0	0	0	0	0	0	0	0	0	0	0	0	0	0	0	0	0	0	0	0	0	0	0	0
H22	0	0	0	0	0	0	0	0	0	0	0	0	0	0	0	0	0	0	0	0	0	0	0	0	0	0	0	0	0	0	0	0
H23	0	0	0	0	0	0	0	0	0	0	0	0	0	0	0	0	0	0	0	0	0	0	0	0	0	0	0	0	0	0	0	0
H24	0	0	0	0	0	0	0	0	0	0	0	0	0	0	0	0	0	0	0	0	0	0	0	0	0	0	0	0	0	0	0	0
I01	668.625	671.375	671.875	678.375	671.25	666.375	665.75	672.625	667.125	668.625	660.75	672.75	662.875	668.25	670.625	673.625	664	665.625	667.5	667	667.5	666.875	670.25	668.75	667.875	670	665.625	663.625	668.875	663	664.875	674.875
I02	643.75	637.75	646.875	644.5	640.25	651.75	646.875	641.875	647	644.75	640	642.875	649	650.625	646.625	637.375	650.875	641	648.25	638.125	638.75	643.375	646.875	646	642.5	637.25	650	644.25	646.25	648.25	643.75	651.375
I03	0	0	0	0	0	0	0	0	0	0	0	0	0	0	0	0	0	0	0	0	0	0	0	0	0	0	0	0	0	0	0	0
I04	628	628.375	624.75	626.625	629.875	626.375	634.125	636.625	632.125	630.5	629	628.125	635.75	628.5	629.625	629.75	631.625	632	632.875	634.75	631.75	629.375	634.125	633.625	634.875	629.375	632.875	631.875	629.875	633.25	631.625	624.875
I05	681	690.75	684.75	691.875	691.25	695.25	692	690.75	689.5	689.25	688.875	694.875	692.25	691.125	686.75	687.375	687.375	689.125	687.75	684.625	687.5	697.625	692.25	684.875	683.75	692.5	689	690.125	690	689.5	685.75	686.5
I06	678.125	673.875	667.75	672.625	669.125	674.625	673.875	678.375	669.625	669.75	667.625	672	672.375	673	666.875	663.5	680	674.75	668.875	669.625	673.625	673.25	667	673	672.125	674.875	672.5	669.625	672.25	669.125	673.75	674.75
I07	0	0	0	0	0	0	0	0	0	0	0	0	0	0	0	0	0	0	0	0	0	0	0	0	0	0	0	0	0	0	0	0
I08	660.5	657.375	657.625	651.875	663.125	659.75	664.125	663.75	657.5	660.375	666.375	666.875	657.75	659.875	669.25	660.5	665.375	664.625	663.125	668.375	662.625	660.375	661.5	660.75	663.25	664.5	663.25	661.75	664.625	665.75	663	661.625
I09	666.25	667.625	667.25	663.375	670.5	669.5	664.375	676.625	665.75	668.875	670.5	663.25	668.25	671.75	671	676.5	673.25	668.75	666.875	664.125	674.25	676.125	669.75	671.375	674.375	667.125	666.25	668	669.875	666.5	673	669.25
I10	588.875	589	595.375	588.875	592.375	595.5	585.375	588.875	590.625	593.125	589.375	586.625	591.25	593.375	590.875	593.125	588.125	587.5	592.75	597	597.625	593.625	589.75	590.875	586.75	592.375	587.625	590.875	591.125	588.875	590.125	594.75
I11	643	647.125	651.25	644.625	648.875	654.125	649.875	649.75	645.625	648.25	648.25	651.25	649.625	653.125	655.5	646.375	646.5	650.75	652.5	645.5	648.75	649.375	651.875	651	647	658.625	645.625	646	652.625	639.625	653.25	643.5
I12	665.25	650.5	658.25	653.875	654.125	660.125	658.25	661	655.375	658.625	657.25	655.625	663.75	659.25	662	656.25	648	651.375	659.125	647.625	657.5	651.875	654.875	653.75	655.75	660.25	661.125	657.375	660.875	660	661.875	662.25
I13	667.375	667	672.125	666.875	667.875	667.75	664.125	662.625	670.75	667.75	662.625	666.875	668.125	668.375	673.5	670.875	668.375	666.625	663.875	667.75	667.5	669.75	662.25	668	670.125	672.875	664.25	666	664.375	672.875	664.5	674.5
I14	0	0	0	0	0	0	0	0	0	0	0	0	0	0	0	0	0	0	0	0	0	0	0	0	0	0	0	0	0	0	0	0
I15	0	0	0	0	0	0	0	0	0	0	0	0	0	0	0	0	0	0	0	0	0	0	0	0	0	0	0	0	0	0	0	0
I16	0	0	0	0	0	0	0	0	0	0	0	0	0	0	0	0	0	0	0	0	0	0	0	0	0	0	0	0	0	0	0	0
I17	0	0	0	0	0	0	0	0	0	0	0	0	0	0	0	0	0	0	0	0	0	0	0	0	0	0	0	0	0	0	0	0
I18	618	622.75	618.25	621.875	622.125	627.625	625.875	618.25	620.75	615.75	622.25	619.375	619.625	614.5	619.125	619.125	619.25	618.625	626.875	626.125	625.625	622.125	619.75	622.125	621.25	619.875	621.375	618	620.875	623.125	625.5	621.75
I19	0	0	0	0	0	0	0	0	0	0	0	0	0	0	0	0	0	0	0	0	0	0	0	0	0	0	0	0	0	0	0	0
I20	0	0	0	0	0	0	0	0	0	0	0	0	0	0	0	0	0	0	0	0	0	0	0	0	0	0	0	0	0	0	0	0
I21	0	0	0	0	0	0	0	0	0	0	0	0	0	0	0	0	0	0	0	0	0	0	0	0	0	0	0	0	0	0	0	0
I22	0	0	0	0	0	0	0	0	0	0	0	0	0	0	0	0	0	0	0	0	0	0	0	0	0	0	0	0	0	0	0	0
I23	0	0	0	0	0	0	0	0	0	0	0	0	0	0	0	0	0	0	0	0	0	0	0	0	0	0	0	0	0	0	0	0
I24	0	0	0	0	0	0	0	0	0	0	0	0	0	0	0	0	0	0	0	0	0	0	0	0	0	0	0	0	0	0	0	0
J01	668.875	667	668.875	666	661	660.625	667.625	668.875	666.5	666.625	666.25	669.25	663.75	664.5	669.375	663.75	666.375	664	670.875	659.375	664.25	661.625	668.75	660.375	670.75	668	667.875	665.5	675.75	664.75	662.75	669.5
J02	675.625	678	678.25	673.25	674.625	672.75	682.125	683.375	677.875	677.375	675.5	683.5	681	672.5	677.75	677.375	669	671.625	676.625	671.25	683.25	681.5	676.875	668.875	677.25	681.375	677.75	670.75	673.75	676.75	683.25	687.625
J03	0	0	0	0	0	0	0	0	0	0	0	0	0	0	0	0	0	0	0	0	0	0	0	0	0	0	0	0	0	0	0	0
J04	0	0	0	0	0	0	0	0	0	0	0	0	0	0	0	0	0	0	0	0	0	0	0	0	0	0	0	0	0	0	0	0
J05	690.375	687.5	678.375	685.25	692.75	689.5	689.375	683	683.625	683.75	685.375	689.25	689.875	695.75	688.125	691.875	688	692.125	684.125	688.25	690.125	694.625	689.125	685.25	691.375	692.875	687	685.625	692.375	688.375	687.875	686.125
J06	0	0	0	0	0	0	0	0	0	0	0	0	0	0	0	0	0	0	0	0	0	0	0	0	0	0	0	0	0	0	0	0
J07	681.625	682	681.75	682.5	679.375	680.125	682.625	687.5	678.75	684.375	686.625	681.625	683.375	681.375	686.875	684.25	686.75	689.75	684.875	684	685.125	684	679.125	680.375	679.5	680.625	681.875	684.25	676.875	681.375	686.625	683.5
J08	0	0	0	0	0	0	0	0	0	0	0	0	0	0	0	0	0	0	0	0	0	0	0	0	0	0	0	0	0	0	0	0
J09	675.375	675.625	678.375	672.375	673	673.625	673.5	682.75	675	681.125	674.75	673.5	664.5	676.75	675.125	673	670.375	678.75	675.125	675.625	676.75	672	678.375	677	672	672.375	673.875	671	674.25	673.875	674.125	678.625
J10	0	0	0	0	0	0	0	0	0	0	0	0	0	0	0	0	0	0	0	0	0	0	0	0	0	0	0	0	0	0	0	0
J11	679.125	684.875	673.5	672.375	679.5	675.625	678.75	676.75	675.25	672.875	683.375	679.375	680.5	683.125	675.875	673.25	673.125	673.75	676.625	676.25	669	675.875	673.625	672.625	672.875	673.625	675.625	679	675	679.5	681.375	676
J12	0	0	0	0	0	0	0	0	0	0	0	0	0	0	0	0	0	0	0	0	0	0	0	0	0	0	0	0	0	0	0	0
J13	670.625	674.75	666.375	680	669.125	676.25	670.25	676.375	675.375	675.375	668.625	663.625	670.25	669.125	670.5	679.25	672.25	667.875	671.5	673	676.125	672.875	679.5	675.625	672	673.375	680.125	670	670.125	673.5	671	667.5
J14	0	0	0	0	0	0	0	0	0	0	0	0	0	0	0	0	0	0	0	0	0	0	0	0	0	0	0	0	0	0	0	0
J15	0	0	0	0	0	0	0	0	0	0	0	0	0	0	0	0	0	0	0	0	0	0	0	0	0	0	0	0	0	0	0	0
J16	684.875	680.5	685	683.5	680.25	679.5	688	677.25	681.875	683.375	687.25	680.875	677.625	680.75	681	690.875	686.375	684.25	682.125	691.75	678.625	685.75	684	683.25	683.75	682.375	673.75	682	680.625	685	683.25	685
J17	0	0	0	0	0	0	0	0	0	0	0	0	0	0	0	0	0	0	0	0	0	0	0	0	0	0	0	0	0	0	0	0
J18	0	0	0	0	0	0	0	0	0	0	0	0	0	0	0	0	0	0	0	0	0	0	0	0	0	0	0	0	0	0	0	0
J19	0	0	0	0	0	0	0	0	0	0	0	0	0	0	0	0	0	0	0	0	0	0	0	0	0	0	0	0	0	0	0	0
J20	0	0	0	0	0	0	0	0	0	0	0	0	0	0	0	0	0	0	0	0	0	0	0	0	0	0	0	0	0	0	0	0
J21	0	0	0	0	0	0	0	0	0	0	0	0	0	0	0	0	0	0	0	0	0	0	0	0	0	0	0	0	0	0	0	0
J22	0	0	0	0	0	0	0	0	0	0	0	0	0	0	0	0	0	0	0	0	0	0	0	0	0	0	0	0	0	0	0	0
J23	0	0	0	0	0	0	0	0	0	0	0	0	0	0	0	0	0	0	0	0	0	0	0	0	0	0	0	0	0	0	0	0
J24	0	0	0	0	0	0	0	0	0	0	0	0	0	0	0	0	0	0	0	0	0	0	0	0	0	0	0	0	0	0	0	0
K01	649.75	652.25	647.875	645.375	646.5	649.25	650.5	648.625	649.5	651.875	645.75	648.625	647	648.25	646.125	655.625	649.625	648.75	649.75	649.375	654.25	648.375	645.25	652	643.125	651.375	646	651.625	653.625	655.5	649.375	649.125
K02	0	0	0	0	0	0	0	0	0	0	0	0	0	0	0	0	0	0	0	0	0	0	0	0	0	0	0	0	0	0	0	0
K03	678.875	675.75	676.25	676.75	674.75	672.5	681.25	673.625	680.75	679	674	674.5	673.125	675.75	679.125	676.5	678.125	680.25	679.5	676.125	678.875	671.125	676.75	675.625	683.375	681.875	677.875	679.625	677.125	678.5	681.375	683.625
K04	690.875	689.75	679.625	686.625	687.125	689.125	693	691.125	682.25	693.125	685.625	689	688	685.25	683.25	692.375	688.75	687.375	683.625	690	680.75	687.375	686.625	694	683.75	686.625	683.75	686.75	687.875	686	690.75	690
K05	682.625	687.5	687.25	685.625	681.5	685	682.875	686.75	684.25	690.75	687.5	690.875	687.375	681.5	685.125	686.75	685.875	684.875	690.5	686.375	693.625	684.125	693	681.5	682.625	687.875	691.75	690.875	687.125	681.875	696.625	681
K06	0	0	0	0	0	0	0	0	0	0	0	0	0	0	0	0	0	0	0	0	0	0	0	0	0	0	0	0	0	0	0	0
K07	0	0	0	0	0	0	0	0	0	0	0	0	0	0	0	0	0	0	0	0	0	0	0	0	0	0	0	0	0	0	0	0
K08	677.625	679.625	676.625	678.125	671.125	678.375	679.875	679.75	670.25	672.875	673.5	681.125	677.5	671.375	681	672	678.25	680.375	675.75	678.5	684.875	682.75	688.875	674.375	680.625	678.375	680.5	679.875	677.375	673.625	681.625	684.25
K09	632.625	631.875	630.5	624.25	627.25	627.125	628.5	627.625	629.625	627.375	631	632.5	629.375	632.125	632.375	632.125	629.375	630.875	627.75	638.25	633.125	630.625	630.625	625.875	625.125	630.75	631.125	630.375	637.5	627	629	633.875
K10	668.625	666.25	667.5	662.5	665	670.625	664	669.5	663.875	666.25	667.375	666.375	669.875	672.375	663.375	665.5	664.5	667	669.375	674.25	665	662.375	672.125	666.875	670.125	671	667.375	668.25	665.875	666.875	671.25	668
K11	0	0	0	0	0	0	0	0	0	0	0	0	0	0	0	0	0	0	0	0	0	0	0	0	0	0	0	0	0	0	0	0
K12	639	636.875	637	636.75	634	637.125	632.375	637.625	636.875	635.5	635	631	635.25	637.75	633.25	633.75	632.75	634.625	640.25	638	633	634	631.125	638	636	639.5	636.625	636.625	632.25	639.875	639.25	637.375
K13	0	0	0	0	0	0	0	0	0	0	0	0	0	0	0	0	0	0	0	0	0	0	0	0	0	0	0	0	0	0	0	0
K14	667.75	662.125	664.875	663.625	667.125	664.625	669.625	665.25	668.25	663.75	660.5	659.75	662	659.625	659.375	662.875	662.75	666.625	661.25	663.5	659.875	663.25	662.25	668.125	662.25	666	663.625	666.375	658.125	664.125	658.625	669.125
K15	0	0	0	0	0	0	0	0	0	0	0	0	0	0	0	0	0	0	0	0	0	0	0	0	0	0	0	0	0	0	0	0
K16	689.25	685.75	694.25	692.5	690.75	693.375	682.375	685.875	693.625	689.875	690.625	688.75	693.875	680.625	687.375	687.625	685.125	688.375	682.5	684.75	689.875	691.625	682.875	690.375	687.375	684.25	688.5	689.625	687.625	686.625	686.875	685.375
K17	628.5	634.875	634.75	631.375	624.125	637.375	629.875	633.25	625.125	628.5	631.375	636.5	632.5	634.75	635.75	629	627.75	632.125	630.5	632.375	634.875	632.25	629.875	630.25	625.625	631.625	631.75	632.375	635.5	628.625	629.5	633.25
K18	0	0	0	0	0	0	0	0	0	0	0	0	0	0	0	0	0	0	0	0	0	0	0	0	0	0	0	0	0	0	0	0
K19	0	0	0	0	0	0	0	0	0	0	0	0	0	0	0	0	0	0	0	0	0	0	0	0	0	0	0	0	0	0	0	0
K20	0	0	0	0	0	0	0	0	0	0	0	0	0	0	0	0	0	0	0	0	0	0	0	0	0	0	0	0	0	0	0	0
K21	0	0	0	0	0	0	0	0	0	0	0	0	0	0	0	0	0	0	0	0	0	0	0	0	0	0	0	0	0	0	0	0
K22	0	0	0	0	0	0	0	0	0	0	0	0	0	0	0	0	0	0	0	0	0	0	0	0	0	0	0	0	0	0	0	0
K23	0	0	0	0	0	0	0	0	0	0	0	0	0	0	0	0	0	0	0	0	0	0	0	0	0	0	0	0	0	0	0	0
K24	0	0	0	0	0	0	0	0	0	0	0	0	0	0	0	0	0	0	0	0	0	0	0	0	0	0	0	0	0	0	0	0
L01	637.125	639.375	635.875	644.125	641.75	644.375	637.5	640.375	638.25	644.625	644.5	639.625	640.25	637.875	638	641.75	644.75	645	643.625	643.125	637.875	639.625	641.125	639.5	641.75	645.25	640.75	646.875	641.75	642.25	640.625	646.375
L02	0	0	0	0	0	0	0	0	0	0	0	0	0	0	0	0	0	0	0	0	0	0	0	0	0	0	0	0	0	0	0	0
L03	0	0	0	0	0	0	0	0	0	0	0	0	0	0	0	0	0	0	0	0	0	0	0	0	0	0	0	0	0	0	0	0
L04	640.625	641.875	640.875	637.375	643.875	638.125	637.625	640.5	642.875	640	645.875	640.375	640.75	640.5	649.125	642.25	646.875	645.625	641.5	645.5	642.125	640	646.25	644.25	647.75	638.125	640.375	648.625	643.75	640	639	644.375
L05	672.375	672.625	673.75	673.625	673.875	672.375	675	676.875	672.375	673.125	670	675.25	675.75	670.875	674.375	673.5	668.125	677.25	676.125	678.5	670.875	673.125	676.25	673.5	680.625	674	671	671	679.5	676.25	669.875	665.375
L06	673.875	665.375	667.375	676	677.125	663.875	674.625	673	680.625	676.25	671.625	681.25	679.5	674.75	670.5	681.125	675.375	679.125	670.625	679.125	676.75	675.5	675.75	677.25	669.625	670	669.25	677.875	679.375	687.25	675.125	675.75
L07	0	0	0	0	0	0	0	0	0	0	0	0	0	0	0	0	0	0	0	0	0	0	0	0	0	0	0	0	0	0	0	0
L08	683.25	680.125	679.5	681.5	683.125	682.625	682.875	682.625	676	678.25	683.875	678.625	682.125	688	682.375	683.375	684.5	679.5	681.75	679.25	684.25	684	682.75	685.5	686.125	681.875	683.625	681.25	685.375	678.875	684.25	680.375
L09	675.75	682.625	678.375	675.5	676.5	672.5	676.375	673.625	675	676.875	678.75	681.875	679.25	676	672.75	677.375	676.625	673.625	670.375	677	679.625	677.125	669	685.375	675.5	677.875	668.875	675.5	684	675.375	673.25	677.75
L10	667	668.75	660.625	661.25	665	665.5	669.25	664	669.375	668.625	668.125	670.625	667.375	665.625	663.875	664.25	664	664	663.75	667.5	668.375	662.5	666.5	669.75	671.875	663.5	669.75	665.875	669.25	666.625	666.5	668.25
L11	678.625	685	685	680.125	686.5	682.625	684.125	681.375	687.25	675.375	679.125	685	682.25	676.125	684.375	685.75	676.125	679.75	681.5	682.625	690.75	682	674	689.625	683.625	679.375	681.625	689.875	680	682.625	682.625	682.5
L12	681.875	679	687.625	679.625	685.875	682	683.125	685.5	686.75	690.25	689.375	680.125	680.625	683.125	685.375	690.875	682.875	682.75	681.875	683.875	684.75	687	682.375	686.25	683.625	687.625	692.25	686.5	684.125	686.375	685.875	682.75
L13	679.625	684.875	691.875	682	690	685.375	687.5	682.75	690	682.875	691	691.125	680.375	693	681	683.625	684.125	692.5	688.875	681.125	681.625	686.5	687	687.875	680	684.875	678	681.375	698.125	680.125	686.25	682
L14	0	0	0	0	0	0	0	0	0	0	0	0	0	0	0	0	0	0	0	0	0	0	0	0	0	0	0	0	0	0	0	0
L15	661.375	666.625	664.75	673.625	663	668.625	664.75	660.25	664.75	673.25	669.25	659.75	666.25	666.625	665.375	667.625	661.5	666.375	664.5	663.875	671.375	661.75	655.75	662.75	661.25	662.25	665	663.375	667.125	664.875	666.25	665.875
L16	663.25	660.375	656.75	659.75	664.25	658.125	666.625	658	661.75	666.375	667.5	662.75	660.625	666.125	663.5	659.75	653.125	661	657.625	662.625	655.125	658.75	658.625	662.625	656.75	662.125	659.875	653	665.125	652.875	669.875	657.5
L17	0	0	0	0	0	0	0	0	0	0	0	0	0	0	0	0	0	0	0	0	0	0	0	0	0	0	0	0	0	0	0	0
L18	722	732.75	727.625	729.375	725.375	724.5	720.375	724.75	719.75	718.75	725.875	723.875	727.75	730.5	723.125	727.625	723	726.25	728.375	728.125	722.75	722	720.375	724.875	721.625	721.375	726.125	716.375	720.5	723.5	729.5	728.5
L19	0	0	0	0	0	0	0	0	0	0	0	0	0	0	0	0	0	0	0	0	0	0	0	0	0	0	0	0	0	0	0	0
L20	0	0	0	0	0	0	0	0	0	0	0	0	0	0	0	0	0	0	0	0	0	0	0	0	0	0	0	0	0	0	0	0
L21	0	0	0	0	0	0	0	0	0	0	0	0	0	0	0	0	0	0	0	0	0	0	0	0	0	0	0	0	0	0	0	0
L22	681	685.125	680.625	685.5	684	676.375	682.375	680.875	681.375	684.5	680.75	680	684	678.75	678.875	688.875	677.625	683.875	688.25	682	683.75	678.625	682.75	685.75	677.375	683.75	680.25	686.375	686.625	686.5	683.375	686.75
L23	0	0	0	0	0	0	0	0	0	0	0	0	0	0	0	0	0	0	0	0	0	0	0	0	0	0	0	0	0	0	0	0
L24	0	0	0	0	0	0	0	0	0	0	0	0	0	0	0	0	0	0	0	0	0	0	0	0	0	0	0	0	0	0	0	0
M01	675.375	679.125	673.25	672.375	675.875	677.75	673.375	667	672	673.75	680.75	677.25	677.5	675.875	681.125	679.75	681.875	681.875	683.375	677.75	680.125	680.75	673.75	672.625	676.25	676	680.125	673.75	671.875	669.375	680.625	674.125
M02	0	0	0	0	0	0	0	0	0	0	0	0	0	0	0	0	0	0	0	0	0	0	0	0	0	0	0	0	0	0	0	0
M03	0	0	0	0	0	0	0	0	0	0	0	0	0	0	0	0	0	0	0	0	0	0	0	0	0	0	0	0	0	0	0	0
M04	665.5	668.625	665.875	665.375	668.375	668.875	669.75	668.375	663.875	662.875	661.25	668.125	671.625	668.125	675.625	664	670.375	667.375	668.375	668.625	670.5	666.625	668	664.375	670.5	672.5	669.25	668.5	678.5	663	675.75	670.75
M05	697.5	691.125	690.125	695	691.25	703.875	698	692.75	692.125	693	696.5	692.75	695.125	692.625	698.125	694.25	695.5	692.375	694.375	696.5	691.625	695.25	694.5	702	698.875	693.75	692.875	692.625	691.625	691.625	692	690.875
M06	659.25	666	666.25	664.125	666.25	657.5	657	661	656.375	660	657.625	661.625	655.875	656.625	657.75	660.75	654.5	660.25	657	656	663.875	658.75	655.875	652.375	662.25	654.75	661.75	658.25	659.125	663	655.625	661.375
M07	662.375	670.375	668.25	672.125	664.625	673.375	670.125	673.75	670.625	668.875	669.875	670	671.125	666.25	675.375	668.75	669.125	668.5	669.25	671.875	672.25	667.875	670.375	665.75	671.125	672.25	667.625	658.375	669.5	667.625	667.625	673
M08	0	0	0	0	0	0	0	0	0	0	0	0	0	0	0	0	0	0	0	0	0	0	0	0	0	0	0	0	0	0	0	0
M09	682.625	684.125	682.25	684.75	689.625	679.75	687	683.875	685.625	687.375	687	684.125	681.625	687.875	680.75	684.75	684.5	678.875	684.25	685.875	683	686.125	681.5	687.5	685.5	677.875	678.625	681.5	688.375	690.125	688.125	684.25
M10	666.75	666.75	663.75	670.625	674.125	668.25	671.75	666.625	669.625	671.25	669.125	672.5	671.625	668	667.625	663.25	668.625	665.875	670.25	668.125	664.125	675.5	672.625	667.125	668.625	662.625	670	666	662	668.75	668.375	675.625
M11	686.125	680.125	682.5	690.875	682.25	690.875	688.25	689.75	686.125	686.125	691.75	685.125	692.375	685	689.625	686	689.5	685.375	685.125	685.75	682.125	693.875	685.25	680.875	685.375	684.75	689.875	694.75	693.5	687.875	690.125	684.5
M12	685.75	685.875	682.5	687	687.875	682.875	680.75	678.625	686.375	687.625	683	681	683.625	690	689.5	684.25	687.375	688.5	677.875	687.125	685.75	676.75	682.75	685.875	688.875	687.75	677.75	691.625	679.75	682.75	678.375	689
M13	0	0	0	0	0	0	0	0	0	0	0	0	0	0	0	0	0	0	0	0	0	0	0	0	0	0	0	0	0	0	0	0
M14	0	0	0	0	0	0	0	0	0	0	0	0	0	0	0	0	0	0	0	0	0	0	0	0	0	0	0	0	0	0	0	0
M15	684.5	693	685.875	693.875	687.375	686.5	689	693.25	692	684.125	690.125	690	691.125	693.75	691.875	690.125	692.25	693	685.625	693	682.125	691.125	692.75	684.5	687.875	688.875	689.25	689	687.5	689.125	694	690.75
M16	681.625	684.5	680.125	687.625	683.75	694.25	682.125	685.25	685.625	690.875	688.625	685.625	686.625	688.875	687.125	687.75	691.5	696.875	693.75	693.25	694.375	692.125	700.125	697.375	694.25	691.625	694.875	694.5	699.75	694.875	690.5	691.625
M17	0	0	0	0	0	0	0	0	0	0	0	0	0	0	0	0	0	0	0	0	0	0	0	0	0	0	0	0	0	0	0	0
M18	684.75	690	686.75	682.625	690.375	683.375	684.25	690.5	680.75	687.125	681.125	688.375	688.625	679.5	683.875	686	689.125	685.5	683.875	681	690.875	680	685.625	685.375	685.375	687.875	681	684.5	687.5	683.25	684.75	679.875
M19	0	0	0	0	0	0	0	0	0	0	0	0	0	0	0	0	0	0	0	0	0	0	0	0	0	0	0	0	0	0	0	0
M20	0	0	0	0	0	0	0	0	0	0	0	0	0	0	0	0	0	0	0	0	0	0	0	0	0	0	0	0	0	0	0	0
M21	677.625	678.75	672	677.625	682.125	673.125	681.125	676	682.125	682.125	675.5	673.625	682.375	677	681.125	673.125	676.5	676.375	674	678	679.5	677.75	679.25	679.75	679.375	680.375	674.875	672.875	679	672.125	676	676.125
M22	0	0	0	0	0	0	0	0	0	0	0	0	0	0	0	0	0	0	0	0	0	0	0	0	0	0	0	0	0	0	0	0
M23	0	0	0	0	0	0	0	0	0	0	0	0	0	0	0	0	0	0	0	0	0	0	0	0	0	0	0	0	0	0	0	0
M24	0	0	0	0	0	0	0	0	0	0	0	0	0	0	0	0	0	0	0	0	0	0	0	0	0	0	0	0	0	0	0	0
N01	0	0	0	0	0	0	0	0	0	0	0	0	0	0	0	0	0	0	0	0	0	0	0	0	0	0	0	0	0	0	0	0
N02	0	0	0	0	0	0	0	0	0	0	0	0	0	0	0	0	0	0	0	0	0	0	0	0	0	0	0	0	0	0	0	0
N03	686.625	684	683.625	683.375	677.625	682.125	692.875	684.25	683.375	679.875	684.75	687.375	690	682.875	683.125	687.5	683.625	681	682.375	685	685.75	680.125	685	684.5	682.75	690.75	687	687.25	683.25	685.625	684.75	692.375
N04	684.625	679	681.25	686.75	683.375	688.625	684.875	679.5	689.5	687.75	686.75	681.75	684.625	686.625	684.5	690.625	685.25	679.75	684.25	682.625	685.75	682.375	683.75	684.125	685.5	689.375	684.625	684.375	678.25	687.375	682.375	686.25
N05	676	680	671	677.625	675.625	674.75	676.5	677	679.625	673.875	672.875	674.625	675.25	679.5	680	673.375	679.875	676.75	670.75	682.875	675.125	675.25	680.625	679	679.125	675.5	683.25	679	679.875	672.125	678.75	674.125
N06	684.25	685.375	674.875	672.5	678.625	683	682	676.875	677.875	678.375	685	682.75	691.875	685.125	689.875	693	686	685	690.375	686.25	686.375	683.5	684.625	678.875	681.75	688.25	679.75	679.375	684.125	676	683.375	680.25
N07	0	0	0	0	0	0	0	0	0	0	0	0	0	0	0	0	0	0	0	0	0	0	0	0	0	0	0	0	0	0	0	0
N08	0	0	0	0	0	0	0	0	0	0	0	0	0	0	0	0	0	0	0	0	0	0	0	0	0	0	0	0	0	0	0	0
N09	658.625	661.625	660.125	657.625	657	661	659	658.875	661	660.75	659.75	655	659.875	659.625	660.625	664.125	659.625	661.125	654.75	657.25	651.5	653	653.875	653	657.5	661	655.25	657.5	660.25	654.5	662.375	652.625
N10	677.625	669.25	672.125	677.125	680.625	680.875	682.125	676.125	680.25	673.375	669.5	673.875	675.25	676.75	678.375	673.375	676.625	678.875	677.25	681.5	678.875	675.75	675.625	674.875	682.125	679.625	678.75	676.25	680.75	675.875	681.875	682.125
N11	695.375	693.375	689.875	692.125	693.25	694.625	696	698.75	693.875	695.375	691	691.75	689.75	691.375	685	697.875	690.625	691	693.375	706.375	694.125	698.125	696.375	697.25	693.625	697.25	693.5	702.375	700.25	698.25	693.5	693.375
N12	673.5	680.875	671.375	675.5	680.375	675.875	677.5	676.25	682.75	684.125	672.625	676.5	680.625	679.75	682.125	680.125	684.5	676.125	679	675.25	684.125	682.875	687	683	680.125	686.125	690.125	682	682.875	672.125	689.75	677.75
N13	690.25	693	694.25	692.75	690	692.5	698.5	692.625	695	691.375	690	686	696.75	693.375	693.5	696.625	704.75	700.5	692	696	694.625	692.875	694.5	700	689.125	694.375	691.875	692.75	694.625	697	695.375	695.375
N14	669.875	671.25	676.5	677.125	676	678	671.375	668.625	669.375	669.875	670	669.25	674.5	670.125	668	676.375	674.25	668	668.75	667.375	677.75	678	672.25	673.625	671	672.125	671.5	665.625	674.5	673.25	674.75	677
N15	0	0	0	0	0	0	0	0	0	0	0	0	0	0	0	0	0	0	0	0	0	0	0	0	0	0	0	0	0	0	0	0
N16	0	0	0	0	0	0	0	0	0	0	0	0	0	0	0	0	0	0	0	0	0	0	0	0	0	0	0	0	0	0	0	0
N17	0	0	0	0	0	0	0	0	0	0	0	0	0	0	0	0	0	0	0	0	0	0	0	0	0	0	0	0	0	0	0	0
N18	715.625	715.75	710.625	712.375	718.625	709.75	721.375	709.875	714.5	710.375	711.125	713.875	707.25	709	707.125	710.25	702.75	712.375	713.125	710	707.625	710.375	708.5	714.125	709.75	713.125	707.875	713.5	711.75	712.75	712.75	715.5
N19	0	0	0	0	0	0	0	0	0	0	0	0	0	0	0	0	0	0	0	0	0	0	0	0	0	0	0	0	0	0	0	0
N20	0	0	0	0	0	0	0	0	0	0	0	0	0	0	0	0	0	0	0	0	0	0	0	0	0	0	0	0	0	0	0	0
N21	0	0	0	0	0	0	0	0	0	0	0	0	0	0	0	0	0	0	0	0	0	0	0	0	0	0	0	0	0	0	0	0
N22	0	0	0	0	0	0	0	0	0	0	0	0	0	0	0	0	0	0	0	0	0	0	0	0	0	0	0	0	0	0	0	0
N23	0	0	0	0	0	0	0	0	0	0	0	0	0	0	0	0	0	0	0	0	0	0	0	0	0	0	0	0	0	0	0	0
N24	0	0	0	0	0	0	0	0	0	0	0	0	0	0	0	0	0	0	0	0	0	0	0	0	0	0	0	0	0	0	0	0
O01	673.875	673	666.625	673.375	672	665.125	675.75	670.875	677.125	676.75	675.5	669.5	671	673.125	669.875	666.875	672.125	675	666.875	668.25	669.75	672.625	669.375	672	671.375	670.5	675.75	666	675.125	671.5	667.25	673.875
O02	666.875	667.25	667.875	667.75	669	666.875	670.625	662.75	666.375	669	671.25	673	670.375	675.875	666.875	670.75	666.125	673.125	675.375	673.625	674	671.875	674.125	673.25	673.75	671.125	673.625	678.25	672.5	671.5	667	673.75
O03	648.75	650.625	649.375	654.875	648	650.875	643.5	653.25	655.375	653.25	657	654.375	654	660.75	651.125	654	653.5	657.25	651	653	657	658.75	649.375	657.75	650.625	651.75	658.125	655.5	659.375	654.75	650.375	655
O04	0	0	0	0	0	0	0	0	0	0	0	0	0	0	0	0	0	0	0	0	0	0	0	0	0	0	0	0	0	0	0	0
O05	642.25	640.75	644.625	648.75	648.5	644.75	649.875	645.875	644.875	646.125	645.5	648.125	648	644.125	644.625	643.875	648.5	646.25	644.875	645.75	640.625	642.625	642.5	644.5	647.625	638.375	648.25	646.625	646.25	648.875	647.5	647.375
O06	641.5	637.625	630.875	635.25	644.5	637.25	635.5	631.375	643.875	639.875	640.875	641.125	639	636.375	635.75	639.25	639.125	643.25	642	637.875	643.125	638.125	641.125	636.625	636.5	633.5	641.875	636.375	632.625	631.625	639.25	638.75
O07	631.5	631.75	631.375	630.625	629.375	628.125	629.25	632.625	633.25	638.875	631.375	630.875	637.125	628.125	632.75	635.625	635.375	630.875	635	632.5	630.625	636.375	633.75	630.125	637.125	630.375	631.5	634.125	630.625	637.125	630	630.75
O08	663.625	660.25	659.25	660.25	665.125	662.375	670.875	664	658.875	663.25	669.5	659.375	663	663.5	666	664	667.625	660.375	663.5	664.5	662.375	661	666.125	663.625	662.375	660.375	662.625	667.5	662.75	664.125	671.75	660.875
O09	0	0	0	0	0	0	0	0	0	0	0	0	0	0	0	0	0	0	0	0	0	0	0	0	0	0	0	0	0	0	0	0
O10	683	684.5	687.875	687.875	681.75	686.875	685.625	683.5	680.75	680.75	680.25	680.75	686.5	689.125	683.625	688.125	679	688.75	680	679.75	678.875	687.75	684.5	679.5	682.75	684.375	683	687.125	685.625	683.625	684.75	683.5
O11	0	0	0	0	0	0	0	0	0	0	0	0	0	0	0	0	0	0	0	0	0	0	0	0	0	0	0	0	0	0	0	0
O12	645.875	647.5	651.875	654.5	648.375	653.875	648.125	655.25	648.25	655.125	649.625	647.625	650.125	655.625	656	647.875	649.75	650.875	654.125	648.75	653.625	653.375	655.375	652.375	659.5	647	648.75	646.5	652.375	650.625	647.375	652.375
O13	0	0	0	0	0	0	0	0	0	0	0	0	0	0	0	0	0	0	0	0	0	0	0	0	0	0	0	0	0	0	0	0
O14	683	686.625	679.75	682	679.75	686.375	684.375	686	682.375	685	685.75	689.75	684.125	695.375	683.875	683.5	688.5	684	687.75	685.25	683.125	685.875	687.125	683.5	691.75	690.625	687.5	687.125	686.25	679.25	689.375	687
O15	675.375	666.25	670.5	669.875	666.25	671.625	669	673.75	664	670.5	662.25	663.75	671.375	669.5	663	672.125	672.375	676	669.875	668.375	673.25	668.875	671	670.5	669.375	668.375	670.25	672.5	668.375	670.375	673	668.625
O16	0	0	0	0	0	0	0	0	0	0	0	0	0	0	0	0	0	0	0	0	0	0	0	0	0	0	0	0	0	0	0	0
O17	0	0	0	0	0	0	0	0	0	0	0	0	0	0	0	0	0	0	0	0	0	0	0	0	0	0	0	0	0	0	0	0
O18	726.375	732.75	729.625	727.25	737.25	736.625	733.875	728.75	730.125	734.25	732.25	728.625	725.625	726.875	729.25	729.5	727.375	726.75	728.375	729.25	728	723	720.625	728.125	733	729.125	729.25	733	724.25	728.5	733.5	728.75
O19	0	0	0	0	0	0	0	0	0	0	0	0	0	0	0	0	0	0	0	0	0	0	0	0	0	0	0	0	0	0	0	0
O20	0	0	0	0	0	0	0	0	0	0	0	0	0	0	0	0	0	0	0	0	0	0	0	0	0	0	0	0	0	0	0	0
O21	0	0	0	0	0	0	0	0	0	0	0	0	0	0	0	0	0	0	0	0	0	0	0	0	0	0	0	0	0	0	0	0
O22	0	0	0	0	0	0	0	0	0	0	0	0	0	0	0	0	0	0	0	0	0	0	0	0	0	0	0	0	0	0	0	0
O23	0	0	0	0	0	0	0	0	0	0	0	0	0	0	0	0	0	0	0	0	0	0	0	0	0	0	0	0	0	0	0	0
O24	0	0	0	0	0	0	0	0	0	0	0	0	0	0	0	0	0	0	0	0	0	0	0	0	0	0	0	0	0	0	0	0
P01	680.875	681.75	688	677.625	686.875	683.375	680	688.625	680.25	673.5	678.875	685.25	685.375	679.625	686.25	683.125	682.125	688.625	686.25	686.5	688.25	688.125	685.875	688.75	685	683.625	678.375	684.125	684.25	679.625	679.25	686.875
P02	0	0	0	0	0	0	0	0	0	0	0	0	0	0	0	0	0	0	0	0	0	0	0	0	0	0	0	0	0	0	0	0
P03	0	0	0	0	0	0	0	0	0	0	0	0	0	0	0	0	0	0	0	0	0	0	0	0	0	0	0	0	0	0	0	0
P04	682.75	686.25	685	687.625	683.875	681.75	685.5	680.625	678.625	690.625	687.125	681.5	680.5	685.25	683.75	686.375	682.5	687.125	679.75	681.25	680.25	682.375	690.75	685.75	687.125	683.75	679.625	683	682.375	685.75	688.5	680.125
P05	0	0	0	0	0	0	0	0	0	0	0	0	0	0	0	0	0	0	0	0	0	0	0	0	0	0	0	0	0	0	0	0
P06	703.875	707.875	708.125	710.625	705.625	704.5	706.5	704	709	707.5	697	709.625	702.75	706	709.625	701.75	700	710.25	702.75	707	707.625	708.25	703	710.125	706.25	708.75	703.25	708.375	699.5	705.75	705.125	705.875
P07	705.875	707.125	711.375	713.125	709.875	713.5	713.375	702.875	708.75	714.625	707.5	714.375	709.125	718.125	708.625	713.875	717.625	709.875	710.375	702.625	707.375	708.625	703.625	715.5	716.25	707.625	710.5	715.25	715.125	703.75	707.75	712.875
P08	680.5	682.25	681.875	678.375	679.375	676.875	681	679.125	676.375	680	683.75	677.375	672.75	681.25	678	678.875	680.125	674	682.25	676.875	679.5	688.75	681.875	680.25	677.5	682	678.25	676.875	679.375	679.75	680.25	682.5
P09	0	0	0	0	0	0	0	0	0	0	0	0	0	0	0	0	0	0	0	0	0	0	0	0	0	0	0	0	0	0	0	0
P10	0	0	0	0	0	0	0	0	0	0	0	0	0	0	0	0	0	0	0	0	0	0	0	0	0	0	0	0	0	0	0	0
P11	722.5	722.125	726.25	727	735.375	725.75	724.5	726.5	726.125	731.875	728.375	723.125	726.125	726.625	724.75	720.875	718.25	726	727.375	726.625	729.25	733.5	722.625	727.75	731.125	727.5	730.875	718.75	729.375	726.875	723.5	728.625
P12	727.625	735	723.625	733.25	732.5	736.125	727.625	738.375	730.25	738	732.875	727.125	731.625	734	728.5	734.5	737.625	734.625	729.625	737.75	727.625	729.875	738.875	725.75	733	727.5	732.375	730.125	727.25	725.5	729.75	724.375
P13	701.75	705.75	711.125	706.875	700	698	703.875	703.5	704.375	696	699.5	699.375	706.5	708.875	703.875	705.125	706.875	706	703.125	704.875	707.5	703.5	702.125	707	703.25	707.375	702	701.75	706.875	701.75	707.375	702.125
P14	0	0	0	0	0	0	0	0	0	0	0	0	0	0	0	0	0	0	0	0	0	0	0	0	0	0	0	0	0	0	0	0
P15	730.875	737.125	726.125	741.125	741.75	730.625	736.25	731.75	726.375	732.125	734.25	731.25	728.125	734.25	724.625	731.25	737.375	738.5	730.5	733.625	731.875	734.375	734.875	733.5	730.75	733.5	731.625	729.25	732.875	737.75	727.875	729.875
P16	745.5	751	745.375	751.75	746.625	746	744.625	743	745.25	745.75	743	747.75	739.5	748.875	746.5	746.125	744.375	741.25	748.625	743.125	744.25	744	744.125	743.375	739.75	746.625	751.125	749.5	743.25	739.625	741.375	752.25
P17	0	0	0	0	0	0	0	0	0	0	0	0	0	0	0	0	0	0	0	0	0	0	0	0	0	0	0	0	0	0	0	0
P18	769.125	764.25	766.5	771.875	773.375	771.125	770.875	773	773.75	764.125	773.375	777.25	772.625	775.125	773.875	773.75	771.375	768	773.375	768.5	771.75	774	769.5	766.625	770.75	772.125	772.625	774	768.875	764.375	770.25	773.75
P19	0	0	0	0	0	0	0	0	0	0	0	0	0	0	0	0	0	0	0	0	0	0	0	0	0	0	0	0	0	0	0	0
P20	0	0	0	0	0	0	0	0	0	0	0	0	0	0	0	0	0	0	0	0	0	0	0	0	0	0	0	0	0	0	0	0
P21	784.75	781.875	786.375	780.375	778.125	778.375	775.75	779.875	783.125	784.25	781.875	782.75	779.25	786	788.125	791	782.5	781.875	789.5	779.875	780.375	789.375	782.5	783.25	791.875	772.25	793.5	785.25	781.75	783.875	785.75	790.75
P22	0	0	0	0	0	0	0	0	0	0	0	0	0	0	0	0	0	0	0	0	0	0	0	0	0	0	0	0	0	0	0	0
P23	0	0	0	0	0	0	0	0	0	0	0	0	0	0	0	0	0	0	0	0	0	0	0	0	0	0	0	0	0	0	0	0
P24	0	0	0	0	0	0	0	0	0	0	0	0	0	0	0	0	0	0	0	0	0	0	0	0	0	0	0	0	0	0	0	0
Last Cell

## Sheet: Summary Sheet
DA Normalize				PCV Normalized
Row	Column	Max	FFT Value	Row	Column	Max	FFT Value			Row	Column	DA-Max	Treatment (µM)
A	4	6.87495	3.94265							B	1	9.00768	0
A	5	13.1428	0.716846							C	1	13.9705	0
A	6	16.9267	5.37634							E	1	7.16058	0
A	8	6.7782	1.43369							F	1	8.41406	0
A	9	6.08148	1.07527							G	1	17.2715	0
A	11	8.47785	1.43369							I	1	7.52478	0
A	13	3.54075	2.50896							J	1	5.36223	0
A	14	7.64231	2.86738							K	1	6.49462	0
A	16	7.72135	5.73477							L	1	12.608	0
A	21	2.88253	0.358423							M	1	9.84643	0
A	22	2.58007	4.30108							O	1	6.54464	0
B	1	9.00768	0.358423							P	1	4.5308	0
B	2	9.64318	1.43369							B	2	9.64318	0
B	3	5.22677	5.01792							C	2	13.9496	0
B	4	6.74074	0.358423							G	2	5.53952	0
B	5	5.87119	2.15054							H	2	13.0101	0
B	6	9.61518	2.15054							I	2	16.1954	0
B	8	4.54608	1.07527							J	2	23.1071	0
B	9	13.5944	4.6595							O	2	7.81228	0
B	10	6.63473	0.358423							B	3	5.22677	0.05
B	12	6.21354	5.73477							C	3	18.3941	0.05
B	13	3.87797	5.73477							D	3	20.4385	0.05
B	15	2.19073	1.07527							F	3	12.2956	0.05
B	16	2.9274	2.15054							G	3	9.74625	0.05
C	1	13.9705	1.07527							H	3	17.7222	0.05
C	2	13.9496	1.79211							K	3	7.17878	0.05
C	3	18.3941	5.37634							N	3	10.6724	0.05
C	4	19.8469	5.01792							O	3	9.10136	0.05
C	8	9.89891	0.358423							A	4	6.87495	0.05
C	9	5.48018	1.07527							B	4	6.74074	0.05
C	10	7.70376	3.94265							C	4	19.8469	0.05
C	12	7.51031	0.358423							D	4	15.2244	0.05
C	15	3.69841	2.50896							E	4	9.44223	0.05
C	16	4.44354	2.50896							F	4	4.61275	0.05
C	21	3.34965	0.716846							H	4	17.1702	0.05
D	3	20.4385	2.50896							I	4	6.61261	0.05
D	4	15.2244	2.15054							K	4	5.40062	0.05
D	5	9.56069	3.58423							L	4	5.40214	0.05
D	6	8.01761	3.22581							M	4	14.6279	0.05
D	7	12.7268	2.50896							N	4	11.431	0.05
D	8	12.3988	5.01792							P	4	5.3058	0.05
D	9	13.367	0.716846							A	5	13.1428	0.098
D	10	13.981	5.01792							B	5	5.87119	0.098
D	11	7.46097	0.358423							D	5	9.56069	0.098
D	12	11.1092	3.58423							E	5	4.55403	0.098
D	13	5.37721	3.22581							F	5	7.03042	0.098
D	14	14.4369	3.22581							G	5	5.14338	0.098
D	17	3.68342	2.15054							H	5	10.9323	0.098
E	1	7.16058	1.79211							I	5	5.8508	0.098
E	4	9.44223	1.79211							J	5	3.82865	0.098
E	5	4.55403	1.07527							K	5	6.19068	0.098
E	6	9.35529	1.43369							L	5	12.2114	0.098
E	7	14.5104	0.358423							M	5	8.83574	0.098
E	8	6.54071	0.716846							N	5	17.4784	0.098
E	9	8.27525	5.73477							O	5	6.70771	0.098
E	10	4.32557	4.6595							A	6	16.9267	0.098
E	12	8.06104	2.15054							B	6	9.61518	0.098
E	13	9.71039	1.07527							D	6	8.01761	0.098
E	15	11.3726	0.716846							E	6	9.35529	0.098
E	18	2.61742	3.22581							F	6	9.95943	0.098
E	22	2.98217	3.22581							H	6	7.66183	0.098
F	1	8.41406	5.73477							I	6	6.90212	0.098
F	3	12.2956	5.01792							L	6	5.52027	0.098
F	4	4.61275	3.58423							M	6	6.82026	0.098
F	5	7.03042	0.358423							N	6	13.0452	0.098
F	6	9.95943	2.50896							O	6	6.01798	0.098
F	8	4.71375	3.22581							P	6	5.56426	0.098
F	9	4.62321	4.30108							D	7	12.7268	0.195
F	11	8.33008	2.50896							E	7	14.5104	0.195
F	12	24.6755	3.22581							G	7	11.0542	0.195
F	14	9.15193	1.07527							H	7	6.8817	0.195
F	15	3.15991	2.86738							J	7	11.1931	0.195
F	16	9.38886	1.07527							M	7	9.46814	0.195
G	1	17.2715	0.716846							O	7	7.16977	0.195
G	2	5.53952	1.07527							P	7	10.7784	0.195
G	3	9.74625	1.07527							A	8	6.7782	0.195
G	5	5.14338	2.15054							B	8	4.54608	0.195
G	7	11.0542	5.37634							C	8	9.89891	0.195
G	8	15.4006	3.22581							D	8	12.3988	0.195
G	10	5.27803	5.73477							E	8	6.54071	0.195
G	11	5.07339	0.358423							F	8	4.71375	0.195
G	14	4.24803	0.716846							G	8	15.4006	0.195
G	16	3.81488	2.86738							I	8	9.77376	0.195
H	2	13.0101	5.73477							K	8	9.69054	0.195
H	3	17.7222	5.37634							L	8	13.2389	0.195
H	4	17.1702	3.94265							O	8	8.14618	0.195
H	5	10.9323	3.22581							P	8	24.1078	0.195
H	6	7.66183	1.43369							A	9	6.08148	0.39
H	7	6.8817	2.86738							B	9	13.5944	0.39
H	9	21.1291	3.22581							C	9	5.48018	0.39
H	10	7.91269	1.43369							D	9	13.367	0.39
H	12	10.6202	4.30108							E	9	8.27525	0.39
H	16	3.10124	3.22581							F	9	4.62321	0.39
H	18	4.09488	2.86738							H	9	21.1291	0.39
I	1	7.52478	3.22581							I	9	15.3395	0.39
I	2	16.1954	2.50896							J	9	6.3688	0.39
I	4	6.61261	4.6595							K	9	12.4905	0.39
I	5	5.8508	0.716846							L	9	8.2963	0.39
I	6	6.90212	3.58423							M	9	8.05643	0.39
I	8	9.77376	0.358423							N	9	6.02234	0.39
I	9	15.3395	5.73477							B	10	6.63473	0.39
I	10	11.1183	1.79211							C	10	7.70376	0.39
I	11	12.2792	1.79211							D	10	13.981	0.39
I	12	12.7239	4.6595							E	10	4.32557	0.39
I	13	4.49577	2.15054							G	10	5.27803	0.39
I	18	2.5127	1.07527							H	10	7.91269	0.39
J	1	5.36223	3.22581							I	10	11.1183	0.39
J	2	23.1071	2.50896							K	10	13.466	0.39
J	5	3.82865	5.37634							L	10	5.89444	0.39
J	7	11.1931	3.58423							M	10	11.2441	0.39
J	9	6.3688	1.43369							N	10	16.085	0.39
J	11	12.1329	0.358423							O	10	8.91816	0.39
J	13	7.84778	3.22581							A	11	8.47785	0.78
J	16	2.57472	5.37634							D	11	7.46097	0.78
K	1	6.49462	3.22581							F	11	8.33008	0.78
K	3	7.17878	2.86738							G	11	5.07339	0.78
K	4	5.40062	1.43369							I	11	12.2792	0.78
K	5	6.19068	2.86738							J	11	12.1329	0.78
K	8	9.69054	2.86738							L	11	12.4837	0.78
K	9	12.4905	5.01792							M	11	8.22913	0.78
K	10	13.466	5.37634							N	11	8.41023	0.78
K	12	3.25255	4.30108							P	11	23.4666	0.78
K	14	9.24546	0.716846							B	12	6.21354	0.78
K	16	3.73802	5.01792							C	12	7.51031	0.78
K	17	2.20986	5.01792							D	12	11.1092	0.78
L	1	12.608	2.15054							E	12	8.06104	0.78
L	4	5.40214	3.22581							F	12	24.6755	0.78
L	5	12.2114	1.79211							H	12	10.6202	0.78
L	6	5.52027	3.94265							I	12	12.7239	0.78
L	8	13.2389	3.94265							K	12	3.25255	0.78
L	9	8.2963	3.22581							L	12	8.53624	0.78
L	10	5.89444	3.22581							M	12	12.5007	0.78
L	11	12.4837	2.50896							N	12	6.49294	0.78
L	12	8.53624	1.07527							O	12	9.24936	0.78
L	13	13.3295	2.86738							P	12	6.87083	0.78
L	15	4.11395	2.86738							A	13	3.54075	1.56
L	16	2.97102	2.86738							B	13	3.87797	1.56
L	18	4.66095	3.22581							D	13	5.37721	1.56
L	22	2.59912	2.86738							E	13	9.71039	1.56
M	1	9.84643	0.716846							I	13	4.49577	1.56
M	4	14.6279	4.30108							J	13	7.84778	1.56
M	5	8.83574	3.22581							L	13	13.3295	1.56
M	6	6.82026	5.01792							N	13	3.79791	1.56
M	7	9.46814	3.94265							P	13	6.22771	1.56
M	9	8.05643	4.6595							A	14	7.64231	1.56
M	10	11.2441	0.358423							D	14	14.4369	1.56
M	11	8.22913	3.94265							F	14	9.15193	1.56
M	12	12.5007	5.01792							G	14	4.24803	1.56
M	15	6.10039	2.50896							K	14	9.24546	1.56
M	16	6.97192	0.358423							N	14	7.4889	1.56
M	18	7.15585	4.30108							O	14	6.46065	1.56
M	21	2.30159	0.716846							B	15	2.19073	3.125
N	3	10.6724	0.358423							C	15	3.69841	3.125
N	4	11.431	0.358423							E	15	11.3726	3.125
N	5	17.4784	0.716846							F	15	3.15991	3.125
N	6	13.0452	0.358423							L	15	4.11395	3.125
N	9	6.02234	2.86738							M	15	6.10039	3.125
N	10	16.085	4.30108							O	15	9.74362	3.125
N	11	8.41023	1.79211							P	15	3.47219	3.125
N	12	6.49294	5.73477							A	16	7.72135	3.125
N	13	3.79791	0.716846							B	16	2.9274	3.125
N	14	7.4889	1.43369							C	16	4.44354	3.125
N	18	3.76862	5.37634							F	16	9.38886	3.125
O	1	6.54464	3.22581							G	16	3.81488	3.125
O	2	7.81228	3.22581							H	16	3.10124	3.125
O	3	9.10136	0.716846							J	16	2.57472	3.125
O	5	6.70771	2.86738							K	16	3.73802	3.125
O	6	6.01798	3.94265							L	16	2.97102	3.125
O	7	7.16977	4.6595							M	16	6.97192	3.125
O	8	8.14618	2.50896							P	16	3.3993	3.125
O	10	8.91816	5.37634							P	16	3.3993	3.125
O	12	9.24936	5.37634							D	17	3.68342	6.25
O	14	6.46065	1.79211							K	17	2.20986	6.25
O	15	9.74362	3.22581							E	18	2.61742	6.25
O	18	5.96781	0.716846							H	18	4.09488	6.25
P	1	4.5308	2.15054							I	18	2.5127	6.25
P	4	5.3058	1.43369							L	18	4.66095	6.25
P	6	5.56426	4.30108							M	18	7.15585	6.25
P	7	10.7784	5.37634							N	18	3.76862	6.25
P	8	24.1078	5.73477							O	18	5.96781	6.25
P	11	23.4666	5.73477							P	18	2.77184	6.25
P	12	6.87083	4.6595							P	18	2.77184	6.25
P	13	6.22771	3.58423							A	21	2.88253	25
P	15	3.47219	3.58423							C	21	3.34965	25
P	16	3.3993	4.6595							M	21	2.30159	25
P	18	2.77184	3.22581							P	21	4.43322	25
P	21	4.43322	3.58423							P	21	4.43322	25
P	16	3.3993	4.6595							A	22	2.58007	25
P	18	2.77184	3.22581							E	22	2.98217	25
P	21	4.43322	3.58423							L	22	2.59912	25

## Sheet: David's Results
A04
Time	Data	FFT Freq	FFT Mag	FFT Complex			Max
0	201.528	0	389.658	6234.527834			6.87495
0.09	189	0.358423	5.71144	-2.10214417206973+91.3589269693898i
0.18	206.264	0.716846	1.71397	27.0471739434497-4.52780184984334i
0.27	171.944	1.07527	2.63761	-40.853223568248-10.5833915633187i
0.36	187.569	1.43369	4.43921	52.209993697411+48.1561245092765i
0.45	200.264	1.79211	1.07003	10.926282515433-13.1806166914561i
0.54	196.708	2.15054	2.90486	32.1371552734626-33.576486907438i
0.63	185.708	2.50896	3.19071	36.6676621281432-35.5207685359028i
0.72	197.681	2.86738	1.8629	-22.7916870000001+19.2083749999999i
0.81	180.208	3.22581	2.84302	16.1850108089028-42.5115087338634i
0.9	176.944	3.58423	4.20666	-64.6528085412336+18.7132433109091i
0.99	194	3.94265	6.87495	52.5268112618591+96.6475895906022i
1.08	186.153	4.30108	0.829032	6.81765430258888+11.3783505092766i
1.17	178.208	4.6595	6.27464	43.6039822671889+90.4306049921174i
1.26	207.361	5.01792	3.8859	-37.6426046756787+49.4842203685039i
1.35	212.083	5.37634	4.95549	29.0456187587911+73.7761450448072i
1.44	183.278	5.73477	3.99306	-63.8889159999999
1.53	212.667	6.09319	4.95549	29.0456187587908-73.7761450448071i
1.62	188.986	6.45161	3.8859	-37.6426046756788-49.4842203685038i
1.71	200.847	6.81004	6.27464	43.6039822671886-90.4306049921174i
1.8	188.083	7.16846	0.829032	6.81765430258883-11.3783505092765i
1.89	194.417	7.52688	6.87495	52.5268112618588-96.6475895906024i
1.98	203.861	7.8853	4.20666	-64.6528085412337-18.713243310909i
2.07	207.083	8.24373	2.84302	16.185010808903+42.5115087338634i
2.16	197.903	8.60215	1.8629	-22.7916870000001-19.2083749999999i
2.25	198.125	8.96057	3.19071	36.6676621281434+35.5207685359026i
2.34	195.639	9.319	2.90486	32.1371552734626+33.5764869074379i
2.43	206.764	9.67742	1.07003	10.926282515433+13.1806166914561i
2.52	189.069	10.0358	4.43921	52.2099936974109-48.1561245092765i
2.61	212.111	10.3943	2.63761	-40.8532235682479+10.5833915633189i
2.7	178.292	10.7527	1.71397	27.0471739434497+4.52780184984324i
2.79	205.778	11.1111	5.71144	-2.10214417207003-91.3589269693897i
A05
Time	Data	FFT Freq	FFT Mag	FFT Complex			Max
0	143.423	0	264.267	4228.278808			13.1428
0.09	116.692	0.358423	7.43952	117.119567261341+21.253427768599i
0.18	155.298	0.716846	13.1428	114.335873504834+176.484602478851i
0.27	137.865	1.07527	9.39009	-35.9228089731708+145.883693963368i
0.36	120.433	1.43369	6.89477	-49.1825646501514-98.7459770254995i
0.45	92.2596	1.79211	5.31162	-14.3838731114608-83.759790902263i
0.54	133.202	2.15054	4.9728	-71.675056742145+34.5432279503064i
0.63	129.433	2.50896	3.71002	-50.4508765836184-31.2786699608734i
0.72	129.269	2.86738	5.39078	-75.759675+41.230681i
0.81	135.192	3.22581	5.38813	66.1058913577014+55.3369823285416i
0.9	146.279	3.58423	6.05705	89.8180377830763+36.3978808899404i
0.99	133.606	3.94265	2.63742	-6.85190226974243+41.6386813643359i
1.08	114.077	4.30108	1.73966	27.7017906501513+2.71544697450046i
1.17	130.587	4.6595	3.7211	-27.7258421470645+52.687719008699i
1.26	136.779	5.01792	1.08008	-14.4404025457649+9.49306341848531i
1.35	131.712	5.37634	6.32462	93.0329404660154+39.8132088367466i
1.44	125.808	5.73477	2.36357	37.817074
1.53	131.808	6.09319	6.32462	93.0329404660154-39.8132088367466i
1.62	126.115	6.45161	1.08008	-14.440402545765-9.49306341848512i
1.71	151.202	6.81004	3.7211	-27.7258421470647-52.6877190086989i
1.8	118.308	7.16846	1.73966	27.7017906501513-2.71544697450057i
1.89	119.904	7.52688	2.63742	-6.85190226974246-41.6386813643359i
1.98	108.394	7.8853	6.05705	89.8180377830763-36.3978808899405i
2.07	98.1058	8.24373	5.38813	66.1058913577012-55.3369823285418i
2.16	110.452	8.60215	5.39078	-75.759675-41.230681i
2.25	133.192	8.96057	3.71002	-50.4508765836183+31.2786699608736i
2.34	149.875	9.319	4.9728	-71.6750567421451-34.5432279503061i
2.43	142.01	9.67742	5.31162	-14.3838731114606+83.759790902263i
2.52	166.875	10.0358	6.89477	-49.1825646501512+98.7459770254996i
2.61	167.365	10.3943	9.39009	-35.9228089731713-145.883693963368i
2.7	148.462	10.7527	13.1428	114.335873504834-176.484602478851i
2.79	144.298	11.1111	7.43952	117.11956726134-21.2534277685993i
A06
Time	Data	FFT Freq	FFT Mag	FFT Complex			Max
0	172.92	0	399.41	6390.556854			16.9267
0.09	195.205	0.358423	7.45455	-54.197142179897+106.248154825556i
0.18	221.614	0.716846	7.29383	28.450581011981+113.180194335436i
0.27	162.5	1.07527	9.7052	-152.700396260217-28.2040826749434i
0.36	192.386	1.43369	4.73913	-75.8240933039593-0.544298982744984i
0.45	175.205	1.79211	10.5024	159.698477327185-52.2831889626021i
0.54	239.818	2.15054	6.9183	-110.658453799701-2.75940771761662i
0.63	178.125	2.50896	8.9537	-26.7365023105337-140.742105977719i
0.72	181.818	2.86738	6.45601	-92.8409700000002-45.2841780000003i
0.81	187.932	3.22581	6.74072	-106.786827591248+15.1164697432417i
0.9	190.727	3.58423	7.97555	22.9151201864182+125.53444116634i
0.99	171.693	3.94265	9.23366	-79.915905197389-124.258376569362i
1.08	204.443	4.30108	3.13798	-37.3350266960407+33.569345017255i
1.17	241.205	4.6595	6.09041	-88.8362145073886-40.0494156480332i
1.26	195.773	5.01792	2.35055	-37.4799473986981+3.11039921939337i
1.35	234.682	5.37634	16.9267	226.656150719487+148.236585180186i
1.44	188.273	5.73477	0.370028	-5.92044200000009
1.53	185.398	6.09319	16.9267	226.656150719486-148.236585180187i
1.62	201.864	6.45161	2.35055	-37.4799473986982-3.11039921939323i
1.71	243.125	6.81004	6.09041	-88.8362145073882+40.0494156480333i
1.8	179.398	7.16846	3.13798	-37.3350266960407-33.569345017255i
1.89	210.42	7.52688	9.23366	-79.9159051973884+124.258376569362i
1.98	161.216	7.8853	7.97555	22.915120186418-125.53444116634i
2.07	194.545	8.24373	6.74072	-106.786827591248-15.1164697432414i
2.16	203.568	8.60215	6.45601	-92.8409700000002+45.2841780000003i
2.25	229.705	8.96057	8.9537	-26.7365023105333+140.742105977719i
2.34	215.614	9.319	6.9183	-110.658453799701+2.75940771761681i
2.43	211.886	9.67742	10.5024	159.698477327185+52.2831889626017i
2.52	226.932	10.0358	4.73913	-75.8240933039593+0.544298982745008i
2.61	196.693	10.3943	9.7052	-152.700396260217+28.2040826749439i
2.7	215.955	10.7527	7.29383	28.4505810119807-113.180194335437i
2.79	179.92	11.1111	7.45455	-54.1971421798973-106.248154825556i
A08
Time	Data	FFT Freq	FFT Mag	FFT Complex			Max
0	75.5263	0	149.921	2398.736754			6.7782
0.09	62.5921	0.358423	2.95627	35.5431577754411-31.2089423530913i
0.18	82.125	0.716846	3.7409	44.243691326252-40.3118397384406i
0.27	81.7171	1.07527	3.72032	-53.234854179217-26.6324783789732i
0.36	103.013	1.43369	6.7782	-82.2205498394727+70.7209385679461i
0.45	71.7763	1.79211	2.0985	-15.2277040444546-29.9244014574911i
0.54	84.5921	2.15054	2.44477	33.9729306058678-19.3889023147154i
0.63	84.9868	2.50896	4.64387	1.73546702722756+74.2816090654345i
0.72	64.2105	2.86738	2.18539	23.0394279999999+26.3025499999999i
0.81	63.6053	3.22581	5.23543	42.4237132185819+72.2296078401304i
0.9	62.6184	3.58423	1.19101	2.54477056864363+18.8854425789616i
0.99	72.1184	3.94265	5.24438	-73.0770029545126-41.2390910555643i
1.08	67.6316	4.30108	0.730708	2.25997783947255+11.4708145679459i
1.17	94.2039	4.6595	3.4439	-47.8292095204054+27.3612232814108i
1.26	70.8882	5.01792	1.39746	-9.41935250076345+20.2784251552364i
1.35	77.5263	5.37634	6.31212	99.6664326773391-16.3212083199377i
1.44	76.7763	5.73477	0.578953	9.26324600000021
1.53	77.4474	6.09319	6.31212	99.6664326773393+16.3212083199375i
1.62	66.6776	6.45161	1.39746	-9.41935250076352-20.2784251552363i
1.71	72.3421	6.81004	3.4439	-47.8292095204054-27.3612232814107i
1.8	63.1513	7.16846	0.730708	2.25997783947255-11.470814567946i
1.89	92.3618	7.52688	5.24438	-73.0770029545125+41.2390910555645i
1.98	79.3224	7.8853	1.19101	2.54477056864353-18.8854425789615i
2.07	60.7566	8.24373	5.23543	42.4237132185816-72.2296078401305i
2.16	70.2566	8.60215	2.18539	23.0394279999999-26.3025499999999i
2.25	59	8.96057	4.64387	1.73546702722734-74.2816090654344i
2.34	69.0066	9.319	2.44477	33.9729306058678+19.3889023147154i
2.43	79.4868	9.67742	2.0985	-15.2277040444545+29.924401457491i
2.52	92.9539	10.0358	6.7782	-82.2205498394728-70.7209385679461i
2.61	63.2303	10.3943	3.72032	-53.234854179217+26.6324783789733i
2.7	75.25	10.7527	3.7409	44.2436913262521+40.3118397384406i
2.79	81.5855	11.1111	2.95627	35.5431577754412+31.2089423530913i
A09
Time	Data	FFT Freq	FFT Mag	FFT Complex			Max
0	76.275	0	178.022	2848.350036			6.08148
0.09	82.9	0.358423	1.85827	29.7143923024426+1.03162246092834i
0.18	88.875	0.716846	5.31544	-76.4008063849582+37.3620729332405i
0.27	88.05	1.07527	6.08148	-95.986604341364+15.9559223995131i
0.36	84.325	1.43369	2.52797	17.0506866360038-36.6780290204366i
0.45	93.375	1.79211	3.50247	46.7519806174247-30.8979044226348i
0.54	94.25	2.15054	2.75869	-9.40696098548653+43.1249044803262i
0.63	98.8	2.50896	2.32384	-34.4587886630086-13.9661838198773i
0.72	104.325	2.86738	3.75422	-19.0999159999999+56.9499519999999i
0.81	83.875	3.22581	3.09821	-48.3848069584003-10.7812975240357i
0.9	88.725	3.58423	5.24476	-10.5541176361449-83.249747388809i
0.99	94.625	3.94265	4.7539	35.7077436517006+67.1598535553971i
1.08	74.25	4.30108	2.92795	12.9494333639964+45.0219229795634i
1.17	84.375	4.6595	3.29262	-47.1451517601384-23.509838219583i
1.26	92.1	5.01792	1.48363	-18.9379229934102-14.3126269358949i
1.35	87.65	5.37634	1.75739	0.80123515134348-28.1068178403577i
1.44	90.4	5.73477	1.70312	27.2499399999999
1.53	82.875	6.09319	1.75739	0.801235151343565+28.1068178403576i
1.62	81.05	6.45161	1.48363	-18.9379229934101+14.3126269358948i
1.71	86.825	6.81004	3.29262	-47.1451517601384+23.5098382195832i
1.8	98.6	7.16846	2.92795	12.9494333639963-45.0219229795634i
1.89	74.5	7.52688	4.7539	35.7077436517004-67.1598535553972i
1.98	68.575	7.8853	5.24476	-10.5541176361447+83.249747388809i
2.07	95.85	8.24373	3.09821	-48.3848069584003+10.7812975240358i
2.16	91.175	8.60215	3.75422	-19.0999159999999-56.9499519999999i
2.25	88	8.96057	2.32384	-34.4587886630085+13.9661838198773i
2.34	126	9.319	2.75869	-9.40696098548656-43.1249044803262i
2.43	95.175	9.67742	3.50247	46.7519806174247+30.8979044226346i
2.52	90	10.0358	2.52797	17.0506866360039+36.6780290204366i
2.61	86.9	10.3943	6.08148	-95.986604341364-15.9559223995128i
2.7	88.875	10.7527	5.31544	-76.4008063849583-37.3620729332404i
2.79	86.775	11.1111	1.85827	29.7143923024426-1.03162246092846i
A11
Time	Data	FFT Freq	FFT Mag	FFT Complex			Max
0	117	0	244.369	3909.897826			8.47785
0.09	103.773	0.358423	1.43317	9.44939023506992+20.8932322717851i
0.18	132.477	0.716846	5.84999	-5.16612144921101+93.457193705534i
0.27	139.989	1.07527	5.08176	-21.421096830105-78.4356895410569i
0.36	115.682	1.43369	8.47785	-113.83400070759-73.7667564960592i
0.45	120.295	1.79211	0.923591	12.5715254816735+7.76722343568042i
0.54	110.989	2.15054	3.23089	29.624300448141-42.3638182108775i
0.63	121.193	2.50896	4.75639	-1.69458583216338+76.083332536295i
0.72	100.386	2.86738	5.16355	-34.3522319999999+75.136292i
0.81	114.42	3.22581	4.1686	-3.53045019700849+66.604041540067i
0.9	124.205	3.58423	2.00423	18.220955368311+26.38811531769i
0.99	136.318	3.94265	4.03201	-9.46530002325346+63.8140770185987i
1.08	142.364	4.30108	2.70369	-39.2342352924097-18.2213444960593i
1.17	129.307	4.6595	2.34799	36.2927223579647-9.70482011251229i
1.26	129.989	5.01792	6.36887	97.3662736327589-30.0635767658987i
1.35	107.5	5.37634	2.95225	-16.2022051921775+44.3704211211831i
1.44	116.25	5.73477	5.19673	-83.147706
1.53	125.455	6.09319	2.95225	-16.2022051921776-44.3704211211829i
1.62	117.011	6.45161	6.36887	97.366273632759+30.0635767658985i
1.71	119.386	6.81004	2.34799	36.2927223579648+9.70482011251229i
1.8	114.295	7.16846	2.70369	-39.2342352924096+18.2213444960592i
1.89	116.477	7.52688	4.03201	-9.46530002325364-63.8140770185986i
1.98	116.773	7.8853	2.00423	18.220955368311-26.3881153176899i
2.07	133.148	8.24373	4.1686	-3.53045019700872-66.604041540067i
2.16	97.8523	8.60215	5.16355	-34.352232-75.136292i
2.25	139.773	8.96057	4.75639	-1.69458583216361-76.0833325362951i
2.34	127.125	9.319	3.23089	29.6243004481411+42.3638182108775i
2.43	151.67	9.67742	0.923591	12.5715254816734-7.76722343568053i
2.52	135.682	10.0358	8.47785	-113.83400070759+73.7667564960593i
2.61	111.193	10.3943	5.08176	-21.4210968301048+78.4356895410569i
2.7	115.295	10.7527	5.84999	-5.16612144921118-93.4571937055339i
2.79	126.625	11.1111	1.43317	9.44939023506983-20.8932322717851i
A13
Time	Data	FFT Freq	FFT Mag	FFT Complex			Max
0	87.3125	0	178.664	2858.625			3.54075
0.09	89.4375	0.358423	0.938971	7.18340086879323-13.1948916956799i
0.18	85.375	0.716846	0.84221	-10.3611681591582-8.61576387201693i
0.27	90.5	1.07527	0.930512	-12.7287517146279-7.72250762277156i
0.36	104.25	1.43369	0.668051	-1.58305377503966+10.5709370592996i
0.45	83.8125	1.79211	1.3347	-19.1770111299656-9.3962359489796i
0.54	87	2.15054	0.362561	2.40321478033821+5.27976152127249i
0.63	97.125	2.50896	3.54075	13.0158771605649+55.1365341155284i
0.72	86.375	2.86738	0.398744	3.625-5.25i
0.81	95.5625	3.22581	0.897647	3.42933419821542+13.9469315291387i
0.9	88.3125	3.58423	2.81795	-6.42205947972357-44.6275391454034i
0.99	82.125	3.94265	2.95086	-0.560638328465323-47.2104061521016i
1.08	91.75	4.30108	2.85221	-37.2919462249603-26.3040629407003i
1.17	89.5	4.6595	2.53999	20.7103045186488+34.9668935115745i
1.26	91.625	5.01792	0.796945	2.63001285854349+12.4769354613071i
1.35	87.375	5.37634	0.475467	5.6274844268364+5.1190770553986i
1.44	85.125	5.73477	0.351562	-5.625
1.53	98.0625	6.09319	0.475467	5.6274844268364-5.11907705539857i
1.62	85	6.45161	0.796945	2.63001285854347-12.4769354613072i
1.71	82.125	6.81004	2.53999	20.7103045186487-34.9668935115746i
1.8	88.25	7.16846	2.85221	-37.2919462249603+26.3040629407004i
1.89	90.625	7.52688	2.95086	-0.560638328465167+47.2104061521017i
1.98	93.25	7.8853	2.81795	-6.42205947972347+44.6275391454034i
2.07	88.4375	8.24373	0.897647	3.42933419821538-13.9469315291387i
2.16	89	8.60215	0.398744	3.625+5.25i
2.25	85.375	8.96057	3.54075	13.0158771605648-55.1365341155284i
2.34	87.8125	9.319	0.362561	2.40321478033822-5.27976152127249i
2.43	98.4375	9.67742	1.3347	-19.1770111299655+9.39623594897962i
2.52	83	10.0358	0.668051	-1.58305377503969-10.5709370592997i
2.61	86.3125	10.3943	0.930512	-12.7287517146279+7.72250762277161i
2.7	93.0625	10.7527	0.84221	-10.3611681591582+8.61576387201697i
2.79	87.3125	11.1111	0.938971	7.18340086879326+13.1948916956799i
A14
Time	Data	FFT Freq	FFT Mag	FFT Complex			Max
0	253.075	0	500.627	8010.025024			7.64231
0.09	272.275	0.358423	6.16299	53.5657078311993-82.7902099232005i
0.18	246.55	0.716846	1.69415	4.95276623398243+26.6500717875739i
0.27	252.025	1.07527	3.43153	21.7718049192903+50.4033402741528i
0.36	260.475	1.43369	7.62715	18.8503676308757-120.569777293497i
0.45	249.225	1.79211	3.40483	-18.5910859610873+51.2069693498816i
0.54	252.975	2.15054	1.553	-24.3848451549059-4.77548878052005i
0.63	229.525	2.50896	0.72986	10.6659495537775+4.75474569255335i
0.72	270.875	2.86738	7.64231	62.2000120000002-105.275024i
0.81	274.1	3.22581	3.30187	-21.9920408987104-48.0348981346248i
0.9	251.625	3.58423	1.47968	-23.3112474432673-4.13369516802267i
0.99	261.975	3.94265	5.32496	75.2041076239842-40.0408362840793i
1.08	254.2	4.30108	0.959867	13.2995963691241+7.68016270650241i
1.17	252.45	4.6595	5.2779	-57.6391022876644-61.7166100713766i
1.26	225.65	5.01792	5.3331	-26.556601635809+81.0919134000714i
1.35	240.9	5.37634	2.33058	-26.585196780789+26.1480975380528i
1.44	248.525	5.73477	2.15781	-34.525024
1.53	253.6	6.09319	2.33058	-26.5851967807891-26.1480975380527i
1.62	267.35	6.45161	5.3331	-26.5566016358092-81.0919134000714i
1.71	235.85	6.81004	5.2779	-57.6391022876643+61.7166100713768i
1.8	248.475	7.16846	0.959867	13.2995963691241-7.68016270650244i
1.89	241.75	7.52688	5.32496	75.2041076239843+40.0408362840791i
1.98	224.25	7.8853	1.47968	-23.3112474432673+4.13369516802268i
2.07	242.9	8.24373	3.30187	-21.9920408987103+48.0348981346249i
2.16	248.05	8.60215	7.64231	62.2000120000003+105.275024i
2.25	252.85	8.96057	0.72986	10.6659495537775-4.75474569255327i
2.34	247.925	9.319	1.553	-24.3848451549059+4.77548878052005i
2.43	248.375	9.67742	3.40483	-18.5910859610876-51.2069693498815i
2.52	241.3	10.0358	7.62715	18.8503676308759+120.569777293498i
2.61	267.525	10.3943	3.43153	21.7718049192901-50.4033402741529i
2.7	246.45	10.7527	1.69415	4.95276623398231-26.650071787574i
2.79	246.95	11.1111	6.16299	53.5657078311994+82.7902099232003i
A16
Time	Data	FFT Freq	FFT Mag	FFT Complex			Max
0	134.972	0	276.452	4423.236112			7.72135
0.09	152.417	0.358423	1.13555	9.93933109983844-15.2089569665631i
0.18	135.236	0.716846	2.93316	16.1189992202821-44.0755361067029i
0.27	143.014	1.07527	0.744706	11.7737373639171-1.83122534263247i
0.36	143.014	1.43369	0.954018	-6.90898755244567+13.6111886533062i
0.45	147.889	1.79211	2.3496	-29.6667103703147-23.0902501634094i
0.54	131.667	2.15054	1.607	-20.6476369829047+15.3225929209569i
0.63	134.75	2.50896	1.48307	-10.1933190058313-21.4282776525874i
0.72	141.472	2.86738	7.40228	65.5139160000001-98.6666540000001i
0.81	146.486	3.22581	0.329335	4.92071611209751+1.88487173583794i
0.9	132.097	3.58423	0.915098	-8.43173563585324E-002-14.6413231880957i
0.99	131.833	3.94265	1.20961	18.5391805469912+5.55565827183614i
1.08	133.319	4.30108	1.46932	-7.34113444755421+22.3334786533061i
1.17	144.264	4.6595	1.43105	-18.0551809311868-14.0809853580633i
1.26	133.111	5.01792	0.258569	-2.83162488101898+3.01621178424436i
1.35	138.153	5.37634	1.92621	-21.3685948155117+22.2085239711862i
1.44	139.236	5.73477	7.72135	-123.541532
1.53	144.042	6.09319	1.92621	-21.3685948155118-22.2085239711862i
1.62	130.917	6.45161	0.258569	-2.83162488101896-3.01621178424436i
1.71	133.667	6.81004	1.43105	-18.0551809311868+14.0809853580634i
1.8	145.319	7.16846	1.46932	-7.34113444755426-22.3334786533061i
1.89	153.25	7.52688	1.20961	18.5391805469912-5.55565827183623i
1.98	126.292	7.8853	0.915098	-8.43173563585164E-002+14.6413231880956i
2.07	140.986	8.24373	0.329335	4.9207161120975-1.88487173583798i
2.16	134.597	8.60215	7.40228	65.5139160000002+98.6666540000001i
2.25	143.792	8.96057	1.48307	-10.1933190058312+21.4282776525874i
2.34	125.014	9.319	1.607	-20.6476369829047-15.3225929209568i
2.43	128.736	9.67742	2.3496	-29.6667103703147+23.0902501634095i
2.52	135.75	10.0358	0.954018	-6.9089875524457-13.6111886533062i
2.61	153.889	10.3943	0.744706	11.7737373639171+1.83122534263244i
2.7	127.833	10.7527	2.93316	16.1189992202822+44.0755361067029i
2.79	136.222	11.1111	1.13555	9.93933109983846+15.2089569665631i
A21
Time	Data	FFT Freq	FFT Mag	FFT Complex			Max
0	215.066	0	429.609	6873.736909			2.88253
0.09	220.5	0.358423	2.88253	36.9877744405551+27.5499829492027i
0.18	212.711	0.716846	1.43307	0.833458274444039-22.9139236489742i
0.27	213.888	1.07527	1.80658	-4.77618466526099+28.5079732854491i
0.36	221.645	1.43369	0.900288	6.92837525864041+12.6289496861486i
0.45	211.625	1.79211	2.26703	-35.4260441741594-7.79024815363446i
0.54	216.217	2.15054	1.40777	-5.82054040630963-21.7592696510093i
0.63	211.717	2.50896	1.20387	18.5431944002655-5.2124027729666i
0.72	222.007	2.86738	1.84061	27.57898+10.328949i
0.81	212.678	3.22581	1.62853	-1.91235205441266-25.9862080304333i
0.9	209.039	3.58423	0.281758	0.394644646349562-4.49082632479356i
0.99	211.579	3.94265	0.780998	-11.2999920088495+5.33473835413748i
1.08	207.75	4.30108	1.54749	-13.1125172586405-21.0025803138515i
1.17	208.066	4.6595	1.43224	-13.4405512035989-18.5602961636106i
1.26	207.099	5.01792	1.66454	-23.1181345144842+13.2229276772414i
1.35	214.763	5.37634	0.768115	11.9557472654606+2.84610573490427i
1.44	214.987	5.73477	1.23355	19.7368469999992
1.53	215.059	6.09319	0.768115	11.9557472654606-2.84610573490431i
1.62	213.711	6.45161	1.66454	-23.1181345144842-13.2229276772414i
1.71	216.474	6.81004	1.43224	-13.4405512035988+18.5602961636106i
1.8	215.776	7.16846	1.54749	-13.1125172586405+21.0025803138515i
1.89	210.947	7.52688	0.780998	-11.2999920088495-5.33473835413746i
1.98	221.592	7.8853	0.281758	0.394644646349555+4.49082632479353i
2.07	220.007	8.24373	1.62853	-1.9123520544126+25.9862080304333i
2.16	214.974	8.60215	1.84061	27.57898-10.328949i
2.25	210.954	8.96057	1.20387	18.5431944002655+5.21240277296656i
2.34	210.921	9.319	1.40777	-5.82054040630958+21.7592696510093i
2.43	215.329	9.67742	2.26703	-35.4260441741594+7.79024815363459i
2.52	224.954	10.0358	0.900288	6.92837525864038-12.6289496861487i
2.61	218.507	10.3943	1.80658	-4.77618466526109-28.5079732854491i
2.7	218.289	10.7527	1.43307	0.833458274444085+22.9139236489742i
2.79	214.908	11.1111	2.88253	36.9877744405549-27.5499829492029i
A22
Time	Data	FFT Freq	FFT Mag	FFT Complex			Max
0	246.417	0	507.859	8125.75			2.58007
0.09	256.25	0.358423	1.44794	8.5341010354229-21.5379760015994i
0.18	259.375	0.716846	2.01995	-25.68751480446-19.6132947209909i
0.27	249.583	1.07527	0.513837	-8.01074651775141+1.84909089990969i
0.36	256.833	1.43369	0.572923	-3.57020697749834+8.4429487901691i
0.45	259.917	1.79211	0.274676	-3.73284271266329-2.31953605349389i
0.54	255.833	2.15054	1.57742	-8.74826937169654-23.6740180128044i
0.63	261.583	2.50896	0.540229	0.557596293316398-8.62566737229153i
0.72	255.792	2.86738	1.42743	-5.49993600000017-22.1666880000002i
0.81	252.458	3.22581	0.623353	-2.93887657104411+9.53082795884475i
0.9	259.542	3.58423	0.12421	-1.21310314033179-1.57415646347488i
0.99	248.333	3.94265	2.29826	-35.9519635986648+7.72302554605589i
1.08	253.625	4.30108	2.58007	-24.4298570225015+33.2762607901691i
1.17	257.125	4.6595	0.664801	10.6258065092165+0.483837304342742i
1.26	250.542	5.01792	1.02429	-11.8511126835117+11.3199428283386i
1.35	250.042	5.37634	1.36856	-19.4165784378324-10.1227998655799i
1.44	252.708	5.73477	1.39062	22.25
1.53	252.5	6.09319	1.36856	-19.4165784378324+10.1227998655799i
1.62	255.917	6.45161	1.02429	-11.8511126835117-11.3199428283386i
1.71	248.542	6.81004	0.664801	10.6258065092165-0.483837304342795i
1.8	256.333	7.16846	2.58007	-24.4298570225015-33.2762607901691i
1.89	250.708	7.52688	2.29826	-35.9519635986648-7.7230255460558i
1.98	258.125	7.8853	0.12421	-1.21310314033178+1.57415646347484i
2.07	252.917	8.24373	0.623353	-2.93887657104416-9.53082795884478i
2.16	255.208	8.60215	1.42743	-5.49993600000015+22.1666880000002i
2.25	253.583	8.96057	0.540229	0.557596293316401+8.62566737229151i
2.34	251.25	9.319	1.57742	-8.74826937169647+23.6740180128044i
2.43	249.875	9.67742	0.274676	-3.7328427126633+2.31953605349387i
2.52	257.333	10.0358	0.572923	-3.57020697749837-8.44294879016914i
2.61	254.417	10.3943	0.513837	-8.01074651775143-1.84909089990968i
2.7	249.167	10.7527	2.01995	-25.68751480446+19.613294720991i
2.79	253.917	11.1111	1.44794	8.53410103542297+21.5379760015993i
B01
Time	Data	FFT Freq	FFT Mag	FFT Complex			Max
0	157.51	0	309.501	4952.019474			9.00768
0.09	159.375	0.358423	9.00768	93.3327330755248-109.819837435429i
0.18	151.096	0.716846	2.3591	-19.6600951851716+32.2213673569013i
0.27	180.663	1.07527	1.73821	-6.19504085678029-27.1126515588669i
0.36	146.673	1.43369	3.41502	-43.8147362238507+32.6469815140411i
0.45	166.51	1.79211	1.90376	26.1064601167021+15.6929914272487i
0.54	176.587	2.15054	3.40472	-2.14857833665405-54.4330946015588i
0.63	161.298	2.50896	0.361048	5.03980599799132+2.8233810838039i
0.72	154.856	2.86738	3.13031	-6.55773999999994+49.6538700000001i
0.81	156.971	3.22581	3.02972	-40.8170054612065+26.1504399937513i
0.9	151.942	3.58423	3.21268	49.892499619224+12.3692603392581i
0.99	160.779	3.94265	4.29789	60.2542575512097+33.1393667933049i
1.08	170.298	4.30108	4.92118	-10.2814557761494-78.0646904859589i
1.17	159.385	4.6595	3.54276	56.2932844773614-6.64528139473263i
1.26	153.192	5.01792	4.58012	-71.8145380973984-14.5917577022816i
1.35	150.462	5.37634	3.4146	-27.7063829008029-47.0870157274031i
1.44	136.721	5.73477	2.22236	-35.5578020000003
1.53	154.74	6.09319	3.4146	-27.7063829008028+47.0870157274033i
1.62	132.625	6.45161	4.58012	-71.8145380973984+14.5917577022818i
1.71	148.702	6.81004	3.54276	56.2932844773614+6.64528139473256i
1.8	152.346	7.16846	4.92118	-10.2814557761492+78.0646904859588i
1.89	125.404	7.52688	4.29789	60.2542575512096-33.139366793305i
1.98	159.423	7.8853	3.21268	49.892499619224-12.3692603392582i
2.07	150.135	8.24373	3.02972	-40.8170054612066-26.1504399937512i
2.16	150.308	8.60215	3.13031	-6.55773999999999-49.6538700000001i
2.25	142.048	8.96057	0.361048	5.03980599799128-2.82338108380386i
2.34	152.856	9.319	3.40472	-2.14857833665394+54.4330946015588i
2.43	159.673	9.67742	1.90376	26.106460116702-15.6929914272487i
2.52	157.125	10.0358	3.41502	-43.8147362238507-32.646981514041i
2.61	157.635	10.3943	1.73821	-6.19504085678026+27.112651558867i
2.7	154.673	10.7527	2.3591	-19.6600951851717-32.2213673569013i
2.79	160.01	11.1111	9.00768	93.3327330755251+109.819837435428i
B02
Time	Data	FFT Freq	FFT Mag	FFT Complex			Max
0	271.398	0	602.9	9646.397768			9.64318
0.09	297.659	0.358423	3.74364	2.20379294822753+59.8576083450559i
0.18	278.83	0.716846	8.21431	-122.293420271531+48.1446821556922i
0.27	290.693	1.07527	7.65963	-121.600625355913+15.257983346928i
0.36	309.523	1.43369	9.64318	-106.059921879085+112.057951019928i
0.45	308.375	1.79211	3.14137	-35.4434185233559-35.6373094013847i
0.54	325.659	2.15054	1.32382	-18.7401853946403-9.87160477804221i
0.63	299.523	2.50896	4.0044	2.14147454009053-64.0346506893064i
0.72	297.932	2.86738	3.5484	-9.87499800000026-55.9090579999997i
0.81	303.75	3.22581	4.41223	-67.1140362203179+21.8964966369102i
0.9	290.341	3.58423	8.90789	-44.325981177471-135.458226841223i
0.99	296.409	3.94265	5.7035	86.2782943647083-29.7273969148995i
1.08	294.136	4.30108	6.10852	-58.3946061209148-78.3738729800714i
1.17	304.261	4.6595	3.17876	-4.0982963689321-50.6947467076434i
1.26	315.364	5.01792	2.36562	-9.45852515635796+36.6490040925111i
1.35	299.705	5.37634	1.76074	0.63281461549248-28.1647028697842i
1.44	288.523	5.73477	3.16407	50.6250599999994
1.53	302.795	6.09319	1.76074	0.632814615492467+28.1647028697841i
1.62	286.477	6.45161	2.36562	-9.45852515635803-36.6490040925113i
1.71	278.193	6.81004	3.17876	-4.0982963689319+50.6947467076433i
1.8	330.125	7.16846	6.10852	-58.3946061209147+78.3738729800713i
1.89	297.148	7.52688	5.7035	86.2782943647085+29.7273969148991i
1.98	299.398	7.8853	8.90789	-44.3259811774707+135.458226841223i
2.07	316.523	8.24373	4.41223	-67.1140362203178-21.8964966369101i
2.16	310.693	8.60215	3.5484	-9.8749980000002+55.9090579999997i
2.25	294.864	8.96057	4.0044	2.14147454009077+64.0346506893063i
2.34	311.341	9.319	1.32382	-18.7401853946402+9.8716047780422i
2.43	322.67	9.67742	3.14137	-35.4434185233557+35.6373094013849i
2.52	316.989	10.0358	9.64318	-106.059921879085-112.057951019928i
2.61	318.045	10.3943	7.65963	-121.600625355913-15.2579833469276i
2.7	321.784	10.7527	8.21431	-122.293420271531-48.144682155692i
2.79	267.273	11.1111	3.74364	2.20379294822737-59.8576083450559i
B03
Time	Data	FFT Freq	FFT Mag	FFT Complex			Max
0	251.792	0	491.008	7856.125			5.22677
0.09	253.875	0.358423	2.43786	-24.8344269300749-30.0781919050054i
0.18	234.083	0.716846	2.0097	15.4292194489633-28.2115507576687i
0.27	255.292	1.07527	2.52795	39.3750424952702+9.25126019642281i
0.36	246.667	1.43369	4.07452	58.1922154281966-29.3889145692975i
0.45	246.083	1.79211	2.83235	-39.9627075427634-21.3696446141475i
0.54	229.917	2.15054	3.61769	21.8962253939719+53.5817912460528i
0.63	243.042	2.50896	3.04039	32.1097933432893+36.5434423767252i
0.72	258.208	2.86738	1.71288	25.083312-11.041688i
0.81	250.542	3.22581	1.44587	22.4289350944507-5.66749781659279i
0.9	261.042	3.58423	2.27569	26.760874522584-24.6903586468063i
0.99	241.375	3.94265	1.9423	-30.7553290758846-4.45885187432363i
1.08	233.917	4.30108	3.32857	45.6411605718035+27.4444614307026i
1.17	248.208	4.6595	1.60692	-20.588361623069-15.4001472372038i
1.26	241.917	5.01792	5.22677	-57.7530713655193-60.4837006505277i
1.35	248.333	5.37634	1.45704	-2.43969776121855-23.1845802717739i
1.44	254.875	5.73477	1.2474	-19.9583760000005
1.53	250.167	6.09319	1.45704	-2.43969776121844+23.1845802717739i
1.62	241.833	6.45161	5.22677	-57.7530713655192+60.4837006505279i
1.71	250.333	6.81004	1.60692	-20.5883616230689+15.4001472372038i
1.8	239	7.16846	3.32857	45.6411605718034-27.4444614307026i
1.89	253.833	7.52688	1.9423	-30.7553290758846+4.45885187432374i
1.98	247.875	7.8853	2.27569	26.760874522584+24.6903586468062i
2.07	241.458	8.24373	1.44587	22.4289350944507+5.66749781659272i
2.16	246.875	8.60215	1.71288	25.083312+11.041688i
2.25	235.25	8.96057	3.04039	32.1097933432892-36.5434423767253i
2.34	250.5	9.319	3.61769	21.8962253939718-53.5817912460528i
2.43	232.875	9.67742	2.83235	-39.9627075427634+21.3696446141476i
2.52	240.25	10.0358	4.07452	58.1922154281966+29.3889145692975i
2.61	236.583	10.3943	2.52795	39.3750424952702-9.25126019642295i
2.7	239.333	10.7527	2.0097	15.4292194489634+28.2115507576687i
2.79	250.792	11.1111	2.43786	-24.8344269300748+30.0781919050055i
B04
Time	Data	FFT Freq	FFT Mag	FFT Complex			Max
0	120.054	0	241.385	3862.154846			6.74074
0.09	112.018	0.358423	6.74074	-70.8782450189125-81.2913933386594i
0.18	138.095	0.716846	2.65905	36.0741677186882-22.5546875113044i
0.27	119.423	1.07527	2.71925	34.8193711684087+26.0875907206772i
0.36	108.565	1.43369	2.03603	6.17485617182956-31.9858471038576i
0.45	114.869	1.79211	4.55927	58.9741381210596-42.9360582814563i
0.54	131.167	2.15054	1.62753	7.22982761860509+25.0167615829217i
0.63	119.274	2.50896	2.78943	-35.2817956664012+27.3333089283172i
0.72	131.339	2.86738	2.51275	-39.4463810000001+7.76785300000006i
0.81	122.19	3.22581	5.85578	-43.3318706963699+83.0700224835018i
0.9	131.696	3.58423	1.14238	-16.2081846181838+8.44879380836468i
0.99	123.494	3.94265	2.60314	9.89901910836866+40.4567372623666i
1.08	119.423	4.30108	3.43445	3.74188982817034+54.8236608961425i
1.17	136.494	4.6595	3.42871	-22.7493608882663-49.9201112087891i
1.26	123.81	5.01792	1.15867	-6.26255871910946+17.4488807141386i
1.35	121.113	5.37634	1.73997	27.5965998721129-3.66953725676409i
1.44	125.173	5.73477	4.92857	78.8570560000003
1.53	124.054	6.09319	1.73997	27.5965998721129+3.66953725676399i
1.62	129.5	6.45161	1.15867	-6.2625587191095-17.4488807141385i
1.71	117.28	6.81004	3.42871	-22.7493608882662+49.9201112087892i
1.8	138.649	7.16846	3.43445	3.74188982817025-54.8236608961425i
1.89	125.292	7.52688	2.60314	9.89901910836861-40.4567372623666i
1.98	107.869	7.8853	1.14238	-16.2081846181838-8.44879380836462i
2.07	110.756	8.24373	5.85578	-43.3318706963701-83.0700224835018i
2.16	108.679	8.60215	2.51275	-39.4463810000001-7.76785300000006i
2.25	109.101	8.96057	2.78943	-35.2817956664013-27.3333089283172i
2.34	124.899	9.319	1.62753	7.229827618605-25.0167615829217i
2.43	110.19	9.67742	4.55927	58.9741381210597+42.936058281456i
2.52	113.649	10.0358	2.03603	6.1748561718296+31.9858471038575i
2.61	97.9226	10.3943	2.71925	34.8193711684087-26.0875907206773i
2.7	117.94	10.7527	2.65905	36.0741677186882+22.5546875113043i
2.79	128.179	11.1111	6.74074	-70.8782450189122+81.2913933386596i
B05
Time	Data	FFT Freq	FFT Mag	FFT Complex			Max
0	24.8889	0	57.1224	913.958374			5.87119
0.09	27.8889	0.358423	2.32565	-20.3069548469084-31.1807322992138i
0.18	30.8195	0.716846	1.53725	-21.9742254847053-11.0497060485603i
0.27	16.5	1.07527	1.10157	-7.37253842027498-16.0091365240046i
0.36	21.9305	1.43369	2.52398	6.6562088441026+39.8314044986071i
0.45	41.9167	1.79211	2.46824	19.9280741590735+34.0952021227045i
0.54	51.9028	2.15054	5.87119	93.841178262466-4.28848652293709i
0.63	25.7083	2.50896	1.87815	-22.8125534710039-19.560431643471i
0.72	14.0417	2.86738	5.69973	-85.0693360000001-32.8610840000001i
0.81	33.2222	3.22581	2.50732	-40.1148848756227-0.423992823361203i
0.9	33.1805	3.58423	2.78115	-19.930145813301+39.7855586627895i
0.99	30.4305	3.94265	3.6123	36.4887909720255-44.8223313445527i
1.08	36.7083	4.30108	0.365665	-2.85054484410235+5.10923649860692i
1.17	24.4861	4.6595	2.31532	6.27692151825233+36.5094152953482i
1.26	25.9028	5.01792	1.2644	-20.1589749644594-1.69782886283409i
1.35	38.3889	5.37634	1.28508	20.468808964458+1.94745580750637i
1.44	25.8195	5.73477	0.228294	-3.65270999999973
1.53	32.1805	6.09319	1.28508	20.4688089644579-1.94745580750645i
1.62	26.8333	6.45161	1.2644	-20.1589749644595+1.69782886283419i
1.71	21.875	6.81004	2.31532	6.27692151825228-36.5094152953483i
1.8	19.5139	7.16846	0.365665	-2.85054484410237-5.10923649860689i
1.89	39.0695	7.52688	3.6123	36.4887909720257+44.8223313445526i
1.98	34.9445	7.8853	2.78115	-19.9301458133011-39.7855586627894i
2.07	23.625	8.24373	2.50732	-40.1148848756226+0.423992823361306i
2.16	28.7222	8.60215	5.69973	-85.0693360000001+32.8610840000001i
2.25	23.3611	8.96057	1.87815	-22.8125534710038+19.5604316434711i
2.34	35.5417	9.319	5.87119	93.841178262466+4.28848652293685i
2.43	28.0555	9.67742	2.46824	19.9280741590735-34.0952021227045i
2.52	13.4167	10.0358	2.52398	6.65620884410253-39.8314044986072i
2.61	23.7083	10.3943	1.10157	-7.37253842027495+16.0091365240047i
2.7	30.9861	10.7527	1.53725	-21.9742254847053+11.0497060485604i
2.79	28.3889	11.1111	2.32565	-20.3069548469083+31.1807322992139i
B06
Time	Data	FFT Freq	FFT Mag	FFT Complex			Max
0	125.292	0	286.255	4580.083343			9.61518
0.09	147.958	0.358423	5.9783	89.0262438662933-34.9828422947764i
0.18	158.125	0.716846	7.77233	-124.158316892888-7.03283406231302i
0.27	125.958	1.07527	6.07176	-38.0206024266521+89.399072275863i
0.36	155.75	1.43369	1.12122	-14.1181540814113+11.0680601006318i
0.45	140.375	1.79211	8.96221	25.5604483278927-141.09890577343i
0.54	152.833	2.15054	9.61518	-139.167973876549+65.5737061074417i
0.63	158.583	2.50896	4.58441	42.3238742392608-59.9081982846391i
0.72	171.292	2.86738	4.81702	-43.374969-63.708312i
0.81	164.167	3.22581	4.10245	-63.3393850924595+17.2225833772681i
0.9	150.042	3.58423	6.60584	-5.07174131689715-105.571725510558i
0.99	125.667	3.94265	5.8185	-90.351986824602-22.4361513937322i
1.08	99.5417	4.30108	5.09803	79.8680920814112+16.5680601006317i
1.17	164.125	4.6595	4.94744	-72.1139027951145+32.6455789289632i
1.26	147.792	5.01792	2.28022	7.73140808633357+35.6549863196874i
1.35	125.208	5.37634	6.9705	90.5818067053813+65.0649396405327i
1.44	127.333	5.73477	3.84375	-61.5000330000003
1.53	120.958	6.09319	6.9705	90.5818067053812-65.064939640533i
1.62	121.5	6.45161	2.28022	7.7314080863336-35.6549863196876i
1.71	166	6.81004	4.94744	-72.1139027951146-32.6455789289631i
1.8	139.75	7.16846	5.09803	79.8680920814113-16.5680601006318i
1.89	154.042	7.52688	5.8185	-90.3519868246018+22.4361513937324i
1.98	120.5	7.8853	6.60584	-5.07174131689681+105.571725510558i
2.07	142.583	8.24373	4.10245	-63.3393850924597-17.2225833772679i
2.16	146.5	8.60215	4.81702	-43.3749689999999+63.708312i
2.25	141.542	8.96057	4.58441	42.3238742392609+59.908198284639i
2.34	147.375	9.319	9.61518	-139.167973876549-65.5737061074414i
2.43	158.375	9.67742	8.96221	25.560448327893+141.09890577343i
2.52	142.5	10.0358	1.12122	-14.1181540814113-11.0680601006317i
2.61	159.083	10.3943	6.07176	-38.0206024266525-89.3990722758628i
2.7	153.167	10.7527	7.77233	-124.158316892887+7.03283406231319i
2.79	126.167	11.1111	5.9783	89.0262438662932+34.9828422947762i
B08
Time	Data	FFT Freq	FFT Mag	FFT Complex			Max
0	251.025	0	496.216	7939.450012			4.54608
0.09	243.65	0.358423	2.21518	35.3055756496253+3.1166390709966i
0.18	251.525	0.716846	1.86823	20.6042747376208-21.6559498272013i
0.27	247.4	1.07527	4.54608	-5.81900121821247+72.5041381036559i
0.36	243.35	1.43369	3.13549	-20.644587741339+45.723169825164i
0.45	255.025	1.79211	2.92692	-26.5955563592799-38.5459828040959i
0.54	250.45	2.15054	0.808979	12.8646600642626-1.42788427937666i
0.63	254.15	2.50896	2.3548	3.25902334406278-37.5355156224408i
0.72	250.35	2.86738	3.02354	28+39.450012i
0.81	245.9	3.22581	3.31595	-33.8462631268982+40.8568058680841i
0.9	248	3.58423	1.97485	-31.2923543137278+4.38160819301107i
0.99	241.95	3.94265	2.17384	-34.5229899220116-4.23271220298713i
1.08	240.25	4.30108	2.36299	24.044611741339-29.1768541748361i
1.17	238.825	4.6595	2.85407	45.585306339997+2.69941751250616i
1.26	246.85	5.01792	1.40039	20.2234435118444-9.64638535481354i
1.35	248.475	5.37634	0.313399	0.233761292716945-5.00893463073669i
1.44	253.075	5.73477	1.15937	18.5499879999998
1.53	244.375	6.09319	0.313399	0.233761292716942+5.00893463073671i
1.62	239.8	6.45161	1.40039	20.2234435118444+9.64638535481351i
1.71	253.75	6.81004	2.85407	45.585306339997-2.69941751250632i
1.8	257.875	7.16846	2.36299	24.0446117413391+29.176854174836i
1.89	249.35	7.52688	2.17384	-34.5229899220116+4.23271220298726i
1.98	249.125	7.8853	1.97485	-31.2923543137278-4.38160819301099i
2.07	242.35	8.24373	3.31595	-33.8462631268983-40.856805868084i
2.16	248.15	8.60215	3.02354	28-39.450012i
2.25	235.5	8.96057	2.3548	3.25902334406286+37.5355156224408i
2.34	229.7	9.319	0.808979	12.8646600642626+1.42788427937663i
2.43	261.85	9.67742	2.92692	-26.5955563592798+38.545982804096i
2.52	259.425	10.0358	3.13549	-20.6445877413391-45.723169825164i
2.61	247.875	10.3943	4.54608	-5.81900121821272-72.5041381036558i
2.7	260.05	10.7527	1.86823	20.6042747376209+21.6559498272013i
2.79	250.025	11.1111	2.21518	35.3055756496253-3.11663907099676i
B09
Time	Data	FFT Freq	FFT Mag	FFT Complex			Max
0	106.625	0	218.019	3488.303559			13.5944
0.09	141.857	0.358423	11.4981	-126.720397287433-133.366472442545i
0.18	88.3571	0.716846	10.206	159.046451688142-37.0128387759976i
0.27	126.071	1.07527	5.89474	8.09949867465308-93.967495963261i
0.36	115.411	1.43369	4.13739	-54.9689828863202-36.886422340241i
0.45	114.196	1.79211	9.9855	119.722381864679+105.793947136155i
0.54	121.161	2.15054	0.559375	8.50507245843208+2.78680081223454i
0.63	94.5179	2.50896	6.27981	-98.7992452903542-18.2842983066072i
0.72	97.3929	2.86738	8.8517	50.3035879999999-132.392671i
0.81	85.4286	3.22581	4.09033	37.7923496425747-53.4305730168148i
0.9	115.161	3.58423	10.1121	160.77612443114+18.1199083520445i
0.99	118.125	3.94265	2.02404	-28.7689564802867+14.8698367608427i
1.08	132.536	4.30108	7.33746	-101.63807711368+58.7562776597592i
1.17	163.929	4.6595	13.5944	-87.6493476726129-199.068156008379i
1.26	83.1786	5.01792	11.6625	-159.470712577714-96.8938432361871i
1.35	135.554	5.37634	7.84801	111.752428548779-57.2605848225583i
1.44	114.696	5.73477	4.51674	-72.2679109999999
1.53	132.911	6.09319	7.84801	111.75242854878+57.2605848225577i
1.62	111.875	6.45161	11.6625	-159.470712577714+96.8938432361876i
1.71	123.143	6.81004	13.5944	-87.6493476726123+199.068156008379i
1.8	114.554	7.16846	7.33746	-101.63807711368-58.7562776597591i
1.89	106.339	7.52688	2.02404	-28.7689564802867-14.8698367608427i
1.98	85.1607	7.8853	10.1121	160.77612443114-18.1199083520448i
2.07	92.0179	8.24373	4.09033	37.7923496425749+53.4305730168147i
2.16	81.7143	8.60215	8.8517	50.3035880000001+132.392671i
2.25	122.357	8.96057	6.27981	-98.7992452903541+18.2842983066075i
2.34	122.946	9.319	0.559375	8.50507245843191-2.7868008122344i
2.43	32.5179	9.67742	9.9855	119.722381864678-105.793947136156i
2.52	116.232	10.0358	4.13739	-54.9689828863202+36.8864223402409i
2.61	89.3214	10.3943	5.89474	8.09949867465349+93.9674959632609i
2.7	101.018	10.7527	10.206	159.046451688142+37.0128387759972i
2.79	102	11.1111	11.4981	-126.720397287432+133.366472442546i
B10
Time	Data	FFT Freq	FFT Mag	FFT Complex			Max
0	163.349	0	337.706	5403.297547			6.63473
0.09	165.901	0.358423	6.63473	-22.4228006083985-103.760453469521i
0.18	171.517	0.716846	2.44103	-2.13548409769243-38.9979859495788i
0.27	164.746	1.07527	1.50792	-10.9749956495488+21.4860431556702i
0.36	195.319	1.43369	3.07975	-47.8301521950143+11.8490411139707i
0.45	171.371	1.79211	4.41592	-67.6967956899478+20.2293591584985i
0.54	175.147	2.15054	2.4083	-6.03458422043436-38.0572858129545i
0.63	173.082	2.50896	2.58071	22.1015069836374-34.8784435588772i
0.72	178.069	2.86738	3.8789	62.043185+1.54745400000024i
0.81	167.328	3.22581	1.88702	26.5883526740338-14.3052477929595i
0.9	178.431	3.58423	2.64761	18.3600394627939-38.1762941049552i
0.99	177.659	3.94265	1.8002	-16.219667481302+23.8022003521406i
1.08	171.655	4.30108	1.65776	-6.23881580498569+25.7800111139705i
1.17	168.599	4.6595	2.75605	-18.1993837455056+40.1660350396041i
1.26	168.013	5.01792	3.91369	-17.017483144667+60.2622777584201i
1.35	165.823	5.37634	3.50743	-12.1762164829685+54.7819569866887i
1.44	175.724	5.73477	1.22387	19.5819069999998
1.53	171.724	6.09319	3.50743	-12.1762164829687-54.7819569866886i
1.62	167.379	6.45161	3.91369	-17.0174831446671-60.2622777584201i
1.71	169.707	6.81004	2.75605	-18.1993837455057-40.1660350396041i
1.8	170.547	7.16846	1.65776	-6.23881580498572-25.7800111139706i
1.89	162.289	7.52688	1.8002	-16.2196674813021-23.8022003521407i
1.98	165.832	7.8853	2.64761	18.360039462794+38.1762941049551i
2.07	170.478	8.24373	1.88702	26.5883526740338+14.3052477929594i
2.16	162.711	8.60215	3.8789	62.043185-1.54745400000024i
2.25	153.621	8.96057	2.58071	22.1015069836376+34.8784435588772i
2.34	148.504	9.319	2.4083	-6.03458422043423+38.0572858129545i
2.43	161.94	9.67742	4.41592	-67.6967956899479-20.2293591584983i
2.52	169.366	10.0358	3.07975	-47.8301521950143-11.8490411139706i
2.61	184.323	10.3943	1.50792	-10.9749956495488-21.4860431556702i
2.7	149.875	10.7527	2.44103	-2.13548409769235+38.9979859495789i
2.79	163.267	11.1111	6.63473	-22.4228006083982+103.760453469521i
B12
Time	Data	FFT Freq	FFT Mag	FFT Complex			Max
0	5.45831	0	20.1996	323.194397			6.21354
0.09	3.72223	0.358423	5.30307	-83.5027654242715-15.0555967177386i
0.18	27.1805	0.716846	5.04399	74.4679910611893+31.1065868400196i
0.27	0.777771	1.07527	0.923254	5.34418342602205-13.7714736505325i
0.36	4.36108	1.43369	0.73936	-11.8092496575028-0.696374158234615i
0.45	0.055542	1.79211	1.6503	-2.17140823122956-26.3153971264761i
0.54	6.90277	2.15054	3.74905	-59.9137802275063-2.91711455367759i
0.63	1.77777	2.50896	3.30806	-5.90610668096721-52.5984327874504i
0.72	8.22223	2.86738	2.03029	-6.47216799999988+31.833313i
0.81	9.54169	3.22581	3.37842	-50.4036362642749-19.5290880736371i
0.9	12.8611	3.58423	3.69609	-22.1631150141473+54.8273188702384i
0.99	1.68054	3.94265	1.89832	7.88201126248419-29.3325990687376i
1.08	30.0833	4.30108	3.44236	-41.4684603424972+36.2480838417654i
1.17	12.4028	4.6595	1.22646	19.6225270681366-0.176007847951973i
1.26	20.3333	5.01792	1.72815	19.0532401804645-20.0378957360642i
1.35	32.8055	5.37634	2.65151	33.4682028440995+26.0707517409159i
1.44	14.9167	5.73477	6.21354	99.4166870000001
1.53	3.83331	6.09319	2.65151	33.4682028440994-26.0707517409162i
1.62	20.7639	6.45161	1.72815	19.0532401804645+20.0378957360642i
1.71	19.6389	6.81004	1.22646	19.6225270681367+0.176007847951846i
1.8	14.2917	7.16846	3.44236	-41.4684603424973-36.2480838417653i
1.89	4.66669	7.52688	1.89832	7.88201126248435+29.3325990687375i
1.98	0.763916	7.8853	3.69609	-22.1631150141474-54.8273188702383i
2.07	10.8333	8.24373	3.37842	-50.4036362642747+19.5290880736372i
2.16	9.29169	8.60215	2.03029	-6.47216799999991-31.833313i
2.25	1.875	8.96057	3.30806	-5.90610668096699+52.5984327874504i
2.34	2.875	9.319	3.74905	-59.9137802275063+2.91711455367773i
2.43	2.30554	9.67742	1.6503	-2.17140823122943+26.3153971264761i
2.52	15.7917	10.0358	0.73936	-11.8092496575028+0.696374158234573i
2.61	3.93054	10.3943	0.923254	5.34418342602217+13.7714736505325i
2.7	17.2083	10.7527	5.04399	74.4679910611892-31.1065868400199i
2.79	2.04169	11.1111	5.30307	-83.5027654242714+15.0555967177389i
B13
Time	Data	FFT Freq	FFT Mag	FFT Complex			Max
0	18.1905	0	56.0573	896.916777			3.87797
0.09	31.8274	0.358423	1.81451	-11.7885667655256-26.5309957615471i
0.18	22.8631	0.716846	2.4941	-39.8137968073261+2.70442054228143i
0.27	33.0417	1.07527	2.23284	-23.6990687969709-26.7330711316176i
0.36	25.881	1.43369	1.6598	16.8690610085951+20.5108682348197i
0.45	30.6429	1.79211	1.51626	-14.8245487321201-19.20382488382i
0.54	29.8095	2.15054	0.529551	-3.51379848730279+7.70984642067669i
0.63	41.0179	2.50896	1.94129	-6.86944987697033-30.2914622875226i
0.72	26.9821	2.86738	3.49765	-54.791657+11.386902i
0.81	24.4167	3.22581	3.77074	60.2836865532766-2.40945252010512i
0.9	37.0119	3.58423	1.04597	-0.865004195562362-16.7131470566654i
0.99	33.8929	3.94265	2.8776	-44.5487497886785-11.6292595304246i
1.08	15.0119	4.30108	1.86052	27.4167069914052-11.5962457651802i
1.17	29.5952	4.6595	0.506439	-6.40863209641481+4.95867349969578i
1.26	38.2262	5.01792	1.72608	-16.4026165098088-22.2185729350607i
1.35	33.9702	5.37634	0.795872	-7.43031049659658-10.3413827162115i
1.44	25.1012	5.73477	3.87797	-62.0475750000001
1.53	24.1071	6.09319	0.795872	-7.43031049659651+10.3413827162115i
1.62	23.2083	6.45161	1.72608	-16.4026165098087+22.2185729350607i
1.71	29.4702	6.81004	0.506439	-6.40863209641484-4.95867349969582i
1.8	13.8512	7.16846	1.86052	27.4167069914052+11.5962457651802i
1.89	32.2262	7.52688	2.8776	-44.5487497886785+11.6292595304247i
1.98	33.4524	7.8853	1.04597	-0.865004195562315+16.7131470566654i
2.07	25	8.24373	3.77074	60.2836865532766+2.40945252010488i
2.16	31.4583	8.60215	3.49765	-54.7916570000001-11.386902i
2.25	33.2321	8.96057	1.94129	-6.86944987697021+30.2914622875226i
2.34	26.9464	9.319	0.529551	-3.51379848730277-7.70984642067671i
2.43	26.6012	9.67742	1.51626	-14.82454873212+19.2038248838201i
2.52	24.8452	10.0358	1.6598	16.8690610085951-20.5108682348197i
2.61	28	10.3943	2.23284	-23.6990687969709+26.7330711316177i
2.7	24.5952	10.7527	2.4941	-39.8137968073261-2.70442054228136i
2.79	22.4405	11.1111	1.81451	-11.7885667655255+26.5309957615472i
B15
Time	Data	FFT Freq	FFT Mag	FFT Complex			Max
0	195.558	0	382.264	6116.230681			2.19073
0.09	185.99	0.358423	1.7383	22.3110373609871+16.6062562808262i
0.18	191.606	0.716846	2.09896	11.0448641899827+31.7151411833739i
0.27	195.308	1.07527	2.19073	-2.06122730390929+34.991015942459i
0.36	181.567	1.43369	1.25297	-0.348659359610273-20.0445252649351i
0.45	186.99	1.79211	0.020389	-0.320821011141149-5.9124805255065E-002i
0.54	192.058	2.15054	0.0978724	-1.23286641092353-0.965539163856501i
0.63	191.769	2.50896	0.394479	2.98814789036034-5.55950412058172i
0.72	185.471	2.86738	1.78345	-15.7307119999998+23.8076469999999i
0.81	196.558	3.22581	1.98989	1.82586729727458+31.7859203730493i
0.9	191.548	3.58423	1.36122	9.48013751036774+19.6080927179014i
0.99	192.394	3.94265	1.15547	16.4394525814979+8.45787811812581i
1.08	190.154	4.30108	1.74627	5.11782335961027-27.4676212649351i
1.17	183.615	4.6595	0.876534	6.0351176788877+12.659596553361i
1.26	194.75	5.01792	2.16928	32.9385767105732-10.9419389348682i
1.35	185.346	5.37634	0.926158	-14.756150493957-1.35816553802167i
1.44	191.5	5.73477	0.365385	-5.84616100000039
1.53	191.192	6.09319	0.926158	-14.756150493957+1.35816553802177i
1.62	192.538	6.45161	2.16928	32.9385767105732+10.9419389348682i
1.71	193.663	6.81004	0.876534	6.03511767888764-12.6595965533609i
1.8	189.865	7.16846	1.74627	5.11782335961032+27.467621264935i
1.89	187.25	7.52688	1.15547	16.4394525814979-8.45787811812583i
1.98	187.625	7.8853	1.36122	9.48013751036773-19.6080927179014i
2.07	189.048	8.24373	1.98989	1.82586729727449-31.7859203730493i
2.16	188.529	8.60215	1.78345	-15.7307119999998-23.8076469999999i
2.25	193	8.96057	0.394479	2.98814789036033+5.55950412058172i
2.34	190.183	9.319	0.0978724	-1.23286641092353+0.965539163856532i
2.43	199.212	9.67742	0.020389	-0.320821011141158+5.9124805255073E-002i
2.52	197.087	10.0358	1.25297	-0.348659359610232+20.0445252649351i
2.61	194.019	10.3943	2.19073	-2.06122730390942-34.991015942459i
2.7	195.154	10.7527	2.09896	11.0448641899826-31.7151411833739i
2.79	195.683	11.1111	1.7383	22.3110373609871-16.6062562808263i
B16
Time	Data	FFT Freq	FFT Mag	FFT Complex			Max
0	135.194	0	268.855	4301.680478			2.9274
0.09	141.833	0.358423	1.92094	-28.6632688597446-11.0934356624618i
0.18	130.278	0.716846	2.37329	21.8479390678267+31.0577491024765i
0.27	133.292	1.07527	1.06522	12.9044492669157-11.1334995451152i
0.36	129.042	1.43369	1.57029	-13.0882190719682-21.4463158051149i
0.45	135.875	1.79211	2.43938	8.75915002916862-38.0344631769219i
0.54	126.375	2.15054	2.9274	44.8744353457903+13.4211578166062i
0.63	133.75	2.50896	1.37257	21.3495540942145-5.14668322458882i
0.72	127.972	2.86738	1.3007	-20.8055119999999-0.486116000000038i
0.81	137.111	3.22581	0.930644	5.42861948540253-13.8654616500765i
0.9	140.806	3.58423	2.37248	26.7732273737429-26.9096351974226i
0.99	140.167	3.94265	2.68853	-4.17556753353803+42.813368643781i
1.08	134.625	4.30108	1.19291	-16.8005749280316-9.0574618051149i
1.17	135.528	4.6595	1.50116	-9.03407606806699+22.2547465197505i
1.26	146.028	5.01792	2.6225	-9.44006178736008-40.8842519115522i
1.35	136	5.37634	1.1367	-8.12427641435196-16.2717998437867i
1.44	135.389	5.73477	2.44184	-39.0694579999999
1.53	139.056	6.09319	1.1367	-8.12427641435191+16.2717998437868i
1.62	125.125	6.45161	2.6225	-9.44006178736001+40.8842519115523i
1.71	140.208	6.81004	1.50116	-9.03407606806709-22.2547465197504i
1.8	134.556	7.16846	1.19291	-16.8005749280316+9.0574618051149i
1.89	133.542	7.52688	2.68853	-4.17556753353817-42.813368643781i
1.98	136.403	7.8853	2.37248	26.773227373743+26.9096351974226i
2.07	132.667	8.24373	0.930644	5.42861948540255+13.8654616500764i
2.16	121.597	8.60215	1.3007	-20.8055119999999+0.486116000000038i
2.25	130.764	8.96057	1.37257	21.3495540942146+5.14668322458873i
2.34	144.917	9.319	2.9274	44.8744353457902-13.4211578166062i
2.43	133.542	9.67742	2.43938	8.75915002916873+38.0344631769218i
2.52	136.875	10.0358	1.57029	-13.0882190719681+21.4463158051149i
2.61	131.722	10.3943	1.06522	12.9044492669158+11.1334995451152i
2.7	126.125	10.7527	2.37329	21.8479390678266-31.0577491024766i
2.79	135.319	11.1111	1.92094	-28.6632688597446+11.0934356624619i
C01
Time	Data	FFT Freq	FFT Mag	FFT Complex			Max
0	144.955	0	262.911	4206.568206			13.9705
0.09	142.943	0.358423	6.93928	111.010639580466-1.98601505440924i
0.18	151.864	0.716846	11.781	179.633566033025-57.1166744753801i
0.27	114.409	1.07527	13.9705	17.0683155088867+222.874971376665i
0.36	171.977	1.43369	4.6549	-22.2637856951765-71.0729154578775i
0.45	89.5227	1.79211	3.97839	-62.050458479226+14.1983762459989i
0.54	140.591	2.15054	1.10622	-13.6654167090539-11.2484848696516i
0.63	136.216	2.50896	5.03651	-65.1323001873785-47.4508444708842i
0.72	126.398	2.86738	6.37666	94.9431750000001+37.3523250000001i
0.81	128.352	3.22581	2.84512	-37.2073241011517+26.2270806404236i
0.9	141.205	3.58423	6.28967	17.6235200801944-99.0795514002722i
0.99	114.83	3.94265	10.4921	40.0999005580609-163.014415588972i
1.08	124.375	4.30108	10.5764	-85.7588563048233+145.881612542123i
1.17	112.216	4.6595	5.56582	-85.3212334962824+25.5098244777807i
1.26	86.75	5.01792	7.41081	-14.4552014041656+117.688610994i
1.35	136.273	5.37634	6.55518	68.2597566166254+79.6306189929849i
1.44	146.614	5.73477	9.15057	146.409088
1.53	135.909	6.09319	6.55518	68.2597566166251-79.6306189929851i
1.62	157.386	6.45161	7.41081	-14.4552014041658-117.688610993999i
1.71	132.42	6.81004	5.56582	-85.3212334962824-25.5098244777806i
1.8	158.284	7.16846	10.5764	-85.7588563048236-145.881612542123i
1.89	135.398	7.52688	10.4921	40.0999005580615+163.014415588972i
1.98	85.9205	7.8853	6.28967	17.6235200801945+99.0795514002722i
2.07	123.364	8.24373	2.84512	-37.2073241011518-26.2270806404235i
2.16	122.886	8.60215	6.37666	94.9431750000001-37.3523250000001i
2.25	88.9773	8.96057	5.03651	-65.1323001873784+47.4508444708845i
2.34	124.17	9.319	1.10622	-13.6654167090539+11.2484848696518i
2.43	130.75	9.67742	3.97839	-62.0504584792262-14.1983762459987i
2.52	140.227	10.0358	4.6549	-22.2637856951764+71.0729154578774i
2.61	163.045	10.3943	13.9705	17.0683155088859-222.874971376665i
2.7	152.886	10.7527	11.781	179.633566033025+57.1166744753799i
2.79	145.455	11.1111	6.93928	111.010639580466+1.98601505440874i
C02
Time	Data	FFT Freq	FFT Mag	FFT Complex			Max
0	55.1429	0	129.431	2070.892883			13.9496
0.09	153.982	0.358423	3.70429	52.6123291547592+27.2895033086442i
0.18	63.3393	0.716846	10.4135	51.4369667757955-158.476783363908i
0.27	76.2857	1.07527	2.53815	32.6777250440643-24.1116998541531i
0.36	56.375	1.43369	10.4216	135.015915527152-97.8497360804888i
0.45	41.3929	1.79211	13.9496	127.705591997499-183.049077351385i
0.54	72.4821	2.15054	1.16069	-17.5863737810883+5.9668472435811i
0.63	81.875	2.50896	5.47209	-57.5689077523312-65.965343257002i
0.72	62.7143	2.86738	2.4491	-36.0356150000001-15.3929739999999i
0.81	76.75	3.22581	10.9866	-114.679883837628-133.225708075055i
0.9	46.6071	3.58423	8.21058	97.1650395261405-88.4129703138725i
0.99	34.5	3.94265	9.10569	-40.0201227957337-140.08663637883i
1.08	48.0179	4.30108	7.09043	-79.9445035271519-80.4926180804886i
1.17	58.8393	4.6595	8.29428	-127.879023056736-35.4751660371228i
1.26	47.4821	5.01792	8.75898	-87.015632520848-109.856840921361i
1.35	78.3036	5.37634	0.5646	4.438419246106-7.86806466493357i
1.44	70.4821	5.73477	11.6853	-186.964477
1.53	56.6786	6.09319	0.5646	4.43841924610603+7.86806466493326i
1.62	46.8571	6.45161	8.75898	-87.0156325208478+109.856840921361i
1.71	106.589	6.81004	8.29428	-127.879023056736+35.475166037123i
1.8	67.8571	7.16846	7.09043	-79.9445035271518+80.4926180804887i
1.89	74.0536	7.52688	9.10569	-40.0201227957333+140.08663637883i
1.98	53.7321	7.8853	8.21058	97.1650395261406+88.4129703138722i
2.07	72.4107	8.24373	10.9866	-114.679883837628+133.225708075055i
2.16	51.9107	8.60215	2.4491	-36.0356150000001+15.3929739999999i
2.25	68.1964	8.96057	5.47209	-57.5689077523311+65.9653432570022i
2.34	92.0357	9.319	1.16069	-17.5863737810883-5.96684724358095i
2.43	54.5357	9.67742	13.9496	127.705591997499+183.049077351385i
2.52	40.4643	10.0358	10.4216	135.015915527152+97.8497360804886i
2.61	42.2679	10.3943	2.53815	32.6777250440643+24.1116998541532i
2.7	66.4643	10.7527	10.4135	51.4369667757959+158.476783363908i
2.79	52.2679	11.1111	3.70429	52.6123291547591-27.2895033086442i
C03
Time	Data	FFT Freq	FFT Mag	FFT Complex			Max
0	50.8	0	156.012	2496.199832			18.3941
0.09	68.6	0.358423	10.5896	-162.166413330529+49.0918551214957i
0.18	72.575	0.716846	8.13561	-121.152680932217-47.604618897772i
0.27	46.875	1.07527	10.7608	-53.5678344468428+163.627131795578i
0.36	26.3	1.43369	7.75005	123.991742686087-1.49520757155596i
0.45	83.875	1.79211	7.9973	118.574881860141+48.0928442126995i
0.54	103.5	2.15054	12.2764	-170.00690058996-98.38539101002i
0.63	89.325	2.50896	4.53066	4.55192154209788-72.3474360395949i
0.72	113.85	2.86738	9.00571	-72.9251080000002-124.274964i
0.81	76.175	3.22581	9.1676	-93.5542930800905+112.97381473768i
0.9	90.025	3.58423	6.7647	10.4882614692877-107.725872870964i
0.99	53.225	3.94265	9.93633	-23.7032086641391+157.204322892327i
1.08	65.75	4.30108	8.84671	130.108233313913-55.7449675715557i
1.17	75.975	4.6595	1.99222	-6.78153059758725+31.1457020293042i
1.26	121.225	5.01792	5.26667	81.7714160528884+20.3549472412844i
1.35	2.27502	5.37634	18.3941	-269.95361928305+117.220101452869i
1.44	111.625	5.73477	8.62813	138.050048
1.53	91.875	6.09319	18.3941	-269.95361928305-117.220101452868i
1.62	110.2	6.45161	5.26667	81.7714160528884-20.3549472412849i
1.71	95	6.81004	1.99222	-6.78153059758771-31.1457020293042i
1.8	107.125	7.16846	8.84671	130.108233313913+55.7449675715556i
1.89	56.675	7.52688	9.93633	-23.7032086641396-157.204322892327i
1.98	71.6	7.8853	6.7647	10.4882614692882+107.725872870963i
2.07	94.1	8.24373	9.1676	-93.5542930800909-112.97381473768i
2.16	98.3	8.60215	9.00571	-72.9251080000001+124.274964i
2.25	98.225	8.96057	4.53066	4.55192154209797+72.3474360395946i
2.34	61.15	9.319	12.2764	-170.006900589959+98.3853910100204i
2.43	79.8	9.67742	7.9973	118.574881860141-48.0928442127i
2.52	48.35	10.0358	7.75005	123.991742686087+1.49520757155598i
2.61	100.275	10.3943	10.7608	-53.5678344468432-163.627131795578i
2.7	64.75	10.7527	8.13561	-121.152680932217+47.6046188977724i
2.79	66.8	11.1111	10.5896	-162.166413330529-49.0918551214957i
C04
Time	Data	FFT Freq	FFT Mag	FFT Complex			Max
0	113.904	0	202.905	3246.480898			19.8469
0.09	100.721	0.358423	7.64349	-10.4969994877039+121.844566899693i
0.18	76.3846	0.716846	5.97099	-91.2297428614106-28.3589093080622i
0.27	78.6058	1.07527	2.28575	-9.11667314179465+35.4174543510056i
0.36	98.5865	1.43369	4.70445	-53.9686859334993+52.4703754769748i
0.45	64.8173	1.79211	18.8259	300.895835504893-13.8424160135058i
0.54	171.183	2.15054	3.27106	39.2964989607278-34.5679289085267i
0.63	97.2596	2.50896	3.29194	0.996021785401723-52.6616402186501i
0.72	96.8173	2.86738	3.95925	1.97119200000001+63.317322i
0.81	78.9423	3.22581	2.60907	27.6993192291992+31.2314303283835i
0.9	74.1731	3.58423	8.6174	130.212725055292+45.333412542175i
0.99	107.567	3.94265	4.59521	39.9183763556464-61.7430074304777i
1.08	92.1923	4.30108	8.19209	95.3533299334992-89.9333085230255i
1.17	129.779	4.6595	6.35097	-60.9237959704449+81.3266300193773i
1.26	81.0577	5.01792	19.8469	-204.510193154608+242.92720014264i
1.35	101.913	5.37634	8.05672	54.258875724804+116.932172532071i
1.44	71	5.73477	7.64183	-122.269226
1.53	89.25	6.09319	8.05672	54.2588757248035-116.932172532071i
1.62	90.75	6.45161	19.8469	-204.510193154609-242.927200142639i
1.71	148.019	6.81004	6.35097	-60.9237959704452-81.3266300193769i
1.8	115.673	7.16846	8.19209	95.3533299334994+89.9333085230254i
1.89	107.519	7.52688	4.59521	39.9183763556465+61.7430074304778i
1.98	113.798	7.8853	8.6174	130.212725055291-45.3334125421754i
2.07	84.4519	8.24373	2.60907	27.699319229199-31.2314303283834i
2.16	119.644	8.60215	3.95925	1.97119199999994-63.317322i
2.25	116.577	8.96057	3.29194	0.996021785401757+52.6616402186502i
2.34	113.125	9.319	3.27106	39.296498960728+34.5679289085264i
2.43	135.75	9.67742	18.8259	300.895835504893+13.842416013505i
2.52	74.2211	10.0358	4.70445	-53.9686859334993-52.4703754769746i
2.61	122.923	10.3943	2.28575	-9.11667314179477-35.4174543510053i
2.7	59.5961	10.7527	5.97099	-91.2297428614106+28.3589093080624i
2.79	120.279	11.1111	7.64349	-10.4969994877042-121.844566899693i
C08
Time	Data	FFT Freq	FFT Mag	FFT Complex			Max
0	135	0	304.14	4866.232117			9.89891
0.09	151.071	0.358423	9.89891	-78.6434371151193+137.478086599103i
0.18	157.018	0.716846	3.39271	50.0480502368822-21.0208300379755i
0.27	148.429	1.07527	1.81376	-25.9830804533409-12.9249033037111i
0.36	143.804	1.43369	2.27695	2.89871590432956-36.3157124811354i
0.45	152.429	1.79211	3.41196	-53.3188396498575-11.718564244941i
0.54	132.018	2.15054	4.43706	-29.6926541643294+64.4852670836236i
0.63	121.964	2.50896	4.82548	-75.4199447954339+16.5183444140805i
0.72	151.518	2.86738	9.02771	13.7678519999999-143.785737i
0.81	154.071	3.22581	2.31485	-36.8128902569443-4.073781676158i
0.9	136.732	3.58423	3.81765	-56.7339313654955-22.6346525986368i
0.99	143.286	3.94265	3.50625	54.9837256931047+11.1356409627773i
1.08	143.964	4.30108	6.28319	100.52981609567+0.505699518864503i
1.17	150.768	4.6595	6.41454	12.5408065022474+101.863616570817i
1.26	156.679	5.01792	5.74131	-70.7642887070571+58.5734822797644i
1.35	151.5	5.37634	3.65845	-58.4891639246561-2.32254882432633i
1.44	167.643	5.73477	2.75335	-44.0535890000001
1.53	176.946	6.09319	3.65845	-58.4891639246562+2.32254882432645i
1.62	152.393	6.45161	5.74131	-70.7642887070573-58.5734822797642i
1.71	152.607	6.81004	6.41454	12.5408065022471-101.863616570817i
1.8	167.214	7.16846	6.28319	100.52981609567-0.50569951886461i
1.89	172.911	7.52688	3.50625	54.9837256931047-11.1356409627776i
1.98	156.571	7.8853	3.81765	-56.7339313654956+22.6346525986369i
2.07	133.286	8.24373	2.31485	-36.8128902569441+4.07378167615799i
2.16	177.911	8.60215	9.02771	13.767852+143.785737i
2.25	156.714	8.96057	4.82548	-75.4199447954339-16.5183444140805i
2.34	162.393	9.319	4.43706	-29.6926541643296-64.4852670836236i
2.43	157.107	9.67742	3.41196	-53.3188396498574+11.7185642449411i
2.52	125.375	10.0358	2.27695	2.89871590432967+36.3157124811355i
2.61	184.554	10.3943	1.81376	-25.9830804533408+12.9249033037111i
2.7	144.857	10.7527	3.39271	50.0480502368822+21.0208300379752i
2.79	147.5	11.1111	9.89891	-78.6434371151196-137.478086599103i
C09
Time	Data	FFT Freq	FFT Mag	FFT Complex			Max
0	99.4107	0	181.978	2911.642761			5.48018
0.09	77.4107	0.358423	3.91674	-33.7591615745777+52.7974343889694i
0.18	79.0714	0.716846	3.85706	35.1873336478702+50.6985756779625i
0.27	86.125	1.07527	5.48018	39.1189280365227+78.4728962850739i
0.36	86.4821	1.43369	1.41184	5.6838547835661+21.8626287000828i
0.45	62.5893	1.79211	0.984315	13.0739481528323+8.78089191435124i
0.54	98.125	2.15054	3.96246	-59.7240334058167+21.2725246061469i
0.63	81.625	2.50896	3.72889	59.1990393264303+7.41990212728559i
0.72	87.9821	2.86738	1.19434	-5.94653099999993+18.160706i
0.81	99.9643	3.22581	4.98796	15.1547369980448+78.3552851909879i
0.9	93.9464	3.58423	4.32327	68.8416190459024+6.7563485422288i
0.99	86.4464	3.94265	0.901783	10.9802264240858-9.36040092874531i
1.08	77.8571	4.30108	0.632282	5.70897121643393-8.35172729991715i
1.17	109.25	4.6595	4.10018	-65.3629654519241-5.60552712373109i
1.26	92.9286	5.01792	2.75493	-38.0905632879557+22.1823996140447i
1.35	88.8036	5.37634	4.66226	74.5952480885863+0.366974886963064i
1.44	85.2857	5.73477	1.26116	20.1785289999998
1.53	95.4286	6.09319	4.66226	74.5952480885863-0.366974886963231i
1.62	96.2679	6.45161	2.75493	-38.0905632879558-22.1823996140446i
1.71	106.946	6.81004	4.10018	-65.3629654519241+5.60552712373138i
1.8	92.8393	7.16846	0.632282	5.70897121643393+8.35172729991716i
1.89	91.625	7.52688	0.901783	10.9802264240858+9.36040092874539i
1.98	86.8929	7.8853	4.32327	68.8416190459024-6.75634854222895i
2.07	93.5179	8.24373	4.98796	15.1547369980445-78.3552851909879i
2.16	95.1607	8.60215	1.19434	-5.94653099999995-18.160706i
2.25	81.6964	8.96057	3.72889	59.1990393264302-7.41990212728573i
2.34	91.125	9.319	3.96246	-59.7240334058168-21.2725246061467i
2.43	84.0714	9.67742	0.984315	13.0739481528322-8.78089191435126i
2.52	104.964	10.0358	1.41184	5.68385478356607-21.8626287000828i
2.61	95.8214	10.3943	5.48018	39.1189280365225-78.4728962850741i
2.7	97.5714	10.7527	3.85706	35.18733364787-50.6985756779626i
2.79	104.411	11.1111	3.91674	-33.7591615745779-52.7974343889694i
C10
Time	Data	FFT Freq	FFT Mag	FFT Complex			Max
0	115.375	0	216.792	3468.666685			7.70376
0.09	101.25	0.358423	7.04977	81.9477368111635+77.5085133988506i
0.18	126.208	0.716846	3.30453	25.3363314510179-46.4065711548528i
0.27	95.0417	1.07527	3.56738	6.45354685624066+56.7121077558102i
0.36	107.542	1.43369	2.21322	-32.8939460250157+13.1135991939597i
0.45	137.5	1.79211	3.38119	-53.8829292752632+4.8301334609163i
0.54	96.7083	2.15054	4.75925	37.2561624338765+66.4115619285559i
0.63	97.5417	2.50896	6.98387	52.2886196163092-98.7529887342912i
0.72	93.0833	2.86738	2.67741	-31.8333740000001-28.666687i
0.81	111.5	3.22581	1.13649	-8.37405490075869-16.1407732193752i
0.9	111.25	3.58423	3.37236	-4.74460667298396+53.7487726637211i
0.99	106.583	3.94265	7.70376	-69.8191762082046+101.579339414484i
1.08	76.375	4.30108	2.49832	17.3106340250157+36.0304111939599i
1.17	95.375	4.6595	3.95861	46.4344085069623+43.0757890908479i
1.26	100.792	5.01792	1.70643	16.4856087880899+21.7640155803123i
1.35	111.333	5.37634	4.64625	41.6183525935509-61.5982917047637i
1.44	103.292	5.73477	1.48958	-23.8333130000001
1.53	102.167	6.09319	4.64625	41.6183525935511+61.5982917047637i
1.62	101.667	6.45161	1.70643	16.4856087880899-21.7640155803122i
1.71	123.917	6.81004	3.95861	46.4344085069622-43.075789090848i
1.8	115.833	7.16846	2.49832	17.3106340250157-36.0304111939599i
1.89	106.167	7.52688	7.70376	-69.8191762082049-101.579339414484i
1.98	123.792	7.8853	3.37236	-4.74460667298414-53.748772663721i
2.07	101.333	8.24373	1.13649	-8.3740549007586+16.1407732193752i
2.16	107	8.60215	2.67741	-31.833374+28.666687i
2.25	111.25	8.96057	6.98387	52.2886196163094+98.7529887342911i
2.34	105.167	9.319	4.75925	37.2561624338763-66.411561928556i
2.43	104.042	9.67742	3.38119	-53.8829292752633-4.83013346091607i
2.52	126.792	10.0358	2.21322	-32.8939460250157-13.1135991939597i
2.61	122.25	10.3943	3.56738	6.4535468562404-56.7121077558102i
2.7	111.542	10.7527	3.30453	25.336331451018+46.4065711548528i
2.79	119	11.1111	7.04977	81.9477368111632-77.5085133988508i
C12
Time	Data	FFT Freq	FFT Mag	FFT Complex			Max
0	144.208	0	259.753	4156.041687			7.51031
0.09	136.292	0.358423	7.51031	120.164476276781+0.334512805333674i
0.18	138.625	0.716846	3.69507	52.0962615660221+27.9515672066352i
0.27	148.083	1.07527	2.78	41.929916872177+14.8440861765299i
0.36	116.667	1.43369	3.29048	51.16653743647+12.4004188948513i
0.45	129.583	1.79211	4.90186	-78.2431452831746-5.40747145540882i
0.54	124.583	2.15054	2.43642	-6.75884002282073-38.3923550994136i
0.63	125.25	2.50896	1.35598	17.8927263629266+12.2699893998643i
0.72	137.375	2.86738	2.03529	-24.4582519999999+21.5000630000001i
0.81	123.167	3.22581	1.72501	19.8174874594941+19.210319609807i
0.9	138.708	3.58423	2.43884	36.8856401154095+12.7325696432001i
0.99	126.083	3.94265	3.90645	22.3864724254345+58.3567035966522i
1.08	115.292	4.30108	4.15163	23.0000885635301+62.3171688948514i
1.17	128.75	4.6595	3.37438	-6.40297855379682-53.6089788999967i
1.26	119.083	5.01792	5.24735	-72.0563096586107-43.0902560507511i
1.35	130.417	5.37634	4.19026	10.1217964401583-66.2756451133113i
1.44	125.75	5.73477	2.72135	43.5415649999995
1.53	129.875	6.09319	4.19026	10.1217964401585+66.2756451133114i
1.62	126.958	6.45161	5.24735	-72.0563096586107+43.0902560507512i
1.71	114.042	6.81004	3.37438	-6.40297855379667+53.6089788999969i
1.8	118.208	7.16846	4.15163	23.00008856353-62.3171688948514i
1.89	118.417	7.52688	3.90645	22.3864724254343-58.3567035966522i
1.98	137.375	7.8853	2.43884	36.8856401154095-12.7325696432001i
2.07	135	8.24373	1.72501	19.817487459494-19.210319609807i
2.16	130.042	8.60215	2.03529	-24.4582519999999-21.5000630000001i
2.25	111.125	8.96057	1.35598	17.8927263629265-12.2699893998643i
2.34	139.25	9.319	2.43642	-6.75884002282073+38.3923550994136i
2.43	113.042	9.67742	4.90186	-78.2431452831747+5.40747145540911i
2.52	150.125	10.0358	3.29048	51.1665374364699-12.4004188948513i
2.61	140.167	10.3943	2.78	41.9299168721769-14.8440861765301i
2.7	137.542	10.7527	3.69507	52.096261566022-27.9515672066353i
2.79	146.958	11.1111	7.51031	120.164476276781-0.334512805334015i
C15
Time	Data	FFT Freq	FFT Mag	FFT Complex			Max
0	153.392	0	322.461	5159.383302			3.69841
0.09	157.6	0.358423	0.701815	-8.84212489436868+6.92156114562686i
0.18	150.225	0.716846	3.40311	-42.5420257910411+33.9844849221984i
0.27	156.367	1.07527	1.85908	-21.4215503453786+20.6373231609689i
0.36	161.608	1.43369	2.15878	6.52505447474963+33.9185406193521i
0.45	162.875	1.79211	2.76213	-39.0869004936655-20.623402356106i
0.54	160.158	2.15054	0.216303	3.44637837007615+0.316131566104449i
0.63	162.1	2.50896	3.69841	56.7519660052241+16.7582057479375i
0.72	166.492	2.86738	1.66067	-14.1333-22.5i
0.81	166.508	3.22581	2.22809	21.7837854863647+28.2197093863418i
0.9	170.517	3.58423	1.16624	-14.4262858938899-11.8351351925386i
0.99	152.617	3.94265	0.464856	-3.86333992661116-6.35562010899464i
1.08	156.225	4.30108	1.69705	0.208223525250355+27.1519386193522i
1.17	161.525	4.6595	2.04319	-31.5965158280325+8.3880692217693i
1.26	172.175	5.01792	1.86267	-10.9114186851452-27.7334338364447i
1.35	156.525	5.37634	2.28559	-34.6586640035323+11.6660765977202i
1.44	161.008	5.73477	0.917709	14.6833500000002
1.53	160.15	6.09319	2.28559	-34.6586640035324-11.66607659772i
1.62	163.792	6.45161	1.86267	-10.9114186851451+27.7334338364446i
1.71	151.558	6.81004	2.04319	-31.5965158280326-8.38806922176923i
1.8	152.967	7.16846	1.69705	0.2082235252503-27.1519386193521i
1.89	168.625	7.52688	0.464856	-3.86333992661119+6.35562010899463i
1.98	163.058	7.8853	1.16624	-14.4262858938899+11.8351351925386i
2.07	166.417	8.24373	2.22809	21.7837854863646-28.2197093863418i
2.16	164.017	8.60215	1.66067	-14.1333+22.5i
2.25	154.775	8.96057	3.69841	56.7519660052241-16.7582057479377i
2.34	164.067	9.319	0.216303	3.44637837007617-0.316131566104479i
2.43	165.008	9.67742	2.76213	-39.0869004936654+20.623402356106i
2.52	170.742	10.0358	2.15878	6.52505447474957-33.9185406193521i
2.61	165.367	10.3943	1.85908	-21.4215503453786-20.6373231609689i
2.7	156.592	10.7527	3.40311	-42.5420257910412-33.9844849221983i
2.79	164.333	11.1111	0.701815	-8.84212489436873-6.92156114562687i
C16
Time	Data	FFT Freq	FFT Mag	FFT Complex			Max
0	102.216	0	214.578	3433.25003			4.44354
0.09	112.784	0.358423	0.480927	-6.81200710880749-3.57868353541691i
0.18	107.102	0.716846	2.63024	-39.2921500530007-15.0722572840994i
0.27	109.489	1.07527	2.30593	21.7881934128841-29.7742709374958i
0.36	108.33	1.43369	0.712578	-1.16412189482462-11.341657607242i
0.45	109.455	1.79211	1.8067	-25.1589209756241-14.2355704856279i
0.54	110.386	2.15054	2.77862	-13.34889261538+42.4065876141424i
0.63	98.375	2.50896	4.44354	18.1442816064997-68.7424227438828i
0.72	104.636	2.86738	2.60681	-4.89773400000004-41.420472i
0.81	117.761	3.22581	2.75511	25.7762746810307+35.7601267609931i
0.9	114.284	3.58423	2.0918	-33.4687490078253+7.20989354240409E-002i
0.99	111.352	3.94265	1.42858	21.0166563406923-8.98648162615382i
1.08	97.3523	4.30108	1.33584	10.0050058948245-18.887069607242i
1.17	103.432	4.6595	1.5299	-23.5092306010602+6.819501432771i
1.26	117.182	5.01792	1.08339	-11.253856323794+13.1843180371824i
1.35	106.989	5.37634	1.35409	-18.608775355615-11.0952185197486i
1.44	100.636	5.73477	0.0482996	-0.772794000000204
1.53	101.614	6.09319	1.35409	-18.6087753556151+11.0952185197486i
1.62	105.523	6.45161	1.08339	-11.2538563237941-13.1843180371825i
1.71	102.205	6.81004	1.5299	-23.5092306010603-6.81950143277092i
1.8	113.307	7.16846	1.33584	10.0050058948246+18.8870696072419i
1.89	114.58	7.52688	1.42858	21.0166563406922+8.98648162615372i
1.98	104.784	7.8853	2.0918	-33.4687490078253-7.20989354240018E-002i
2.07	104.875	8.24373	2.75511	25.7762746810306-35.7601267609932i
2.16	122.557	8.60215	2.60681	-4.89773399999999+41.420472i
2.25	110.818	8.96057	4.44354	18.1442816064999+68.7424227438828i
2.34	101.489	9.319	2.77862	-13.3488926153801-42.4065876141424i
2.43	103.17	9.67742	1.8067	-25.158920975624+14.235570485628i
2.52	106.636	10.0358	0.712578	-1.16412189482459+11.341657607242i
2.61	108.773	10.3943	2.30593	21.7881934128842+29.7742709374958i
2.7	99.8182	10.7527	2.63024	-39.2921500530007+15.0722572840994i
2.79	101.341	11.1111	0.480927	-6.81200710880744+3.57868353541699i
C21
Time	Data	FFT Freq	FFT Mag	FFT Complex			Max
0	163.955	0	317.562	5080.988677			3.34965
0.09	162.557	0.358423	0.953572	-0.757868732203458+15.2383190065469i
0.18	158	0.716846	3.34965	49.3394865625574+20.9277591853507i
0.27	156.545	1.07527	0.486789	-6.60184096355625+4.13259062043733i
0.36	164.216	1.43369	2.77202	37.3711231076587-23.8855977773328i
0.45	146.648	1.79211	0.866104	-8.4889390139829-10.9532053488802i
0.54	149.705	2.15054	0.623377	3.38472738514633+9.38216198771327i
0.63	159.33	2.50896	1.58529	9.1577761289458+23.653789487324i
0.72	158.114	2.86738	0.88793	11.3409410000002+8.55679199999986i
0.81	157.898	3.22581	2.11914	32.5607492016506-9.45697564717107i
0.9	158.886	3.58423	1.34965	17.3285831025177-12.8854518657883i
0.99	156.023	3.94265	0.54742	-8.21457362822256+3.03909407283592i
1.08	155.159	4.30108	1.95882	-29.9165331076586+9.3416982226673i
1.17	158.261	4.6595	1.00991	7.06350178776618+14.5328481423507i
1.26	159.375	5.01792	2.36758	-14.0982090502212+35.1601453318493i
1.35	165.943	5.37634	1.03857	-6.35503678039716+15.3538639722494i
1.44	161.659	5.73477	1.29191	-20.6705630000001
1.53	166.841	6.09319	1.03857	-6.3550367803972-15.3538639722494i
1.62	161.58	6.45161	2.36758	-14.0982090502213-35.1601453318492i
1.71	156.716	6.81004	1.00991	7.06350178776612-14.5328481423507i
1.8	157.102	7.16846	1.95882	-29.9165331076587-9.34169822266724i
1.89	152.614	7.52688	0.54742	-8.21457362822257-3.03909407283589i
1.98	159	7.8853	1.34965	17.3285831025177+12.8854518657883i
2.07	156.318	8.24373	2.11914	32.5607492016506+9.45697564717099i
2.16	153.511	8.60215	0.88793	11.3409410000002-8.55679199999986i
2.25	162.739	8.96057	1.58529	9.15777612894576-23.653789487324i
2.34	159.545	9.319	0.623377	3.38472738514628-9.38216198771325i
2.43	161.239	9.67742	0.866104	-8.48893901398285+10.9532053488802i
2.52	157.034	10.0358	2.77202	37.3711231076587+23.8855977773327i
2.61	163.58	10.3943	0.486789	-6.60184096355626-4.13259062043731i
2.7	153.318	10.7527	3.34965	49.3394865625573-20.9277591853508i
2.79	167.58	11.1111	0.953572	-0.757868732203514-15.2383190065469i
D03
Time	Data	FFT Freq	FFT Mag	FFT Complex			Max
0	62.275	0	152.202	2435.225036			20.4385
0.09	85.625	0.358423	0.76146	-0.357071185148893-12.1781272628495i
0.18	91.85	0.716846	0.215012	3.11893782804245-1.45159578181349i
0.27	59.825	1.07527	5.98429	89.8873389366161+32.9860484882488i
0.36	64.425	1.43369	3.32209	-29.1300892137741+44.4603079273674i
0.45	87.4	1.79211	8.95828	-122.989000269864+73.6064726433714i
0.54	101.925	2.15054	3.25138	-29.190954318196+43.0603330421947i
0.63	37.675	2.50896	20.4385	-68.5620993961505-319.748474930649i
0.72	64.95	2.86738	3.54498	-8.85009600000015-56.0249639999999i
0.81	96.7	3.22581	3.43805	-2.0688745526976-54.9698761881507i
0.9	78.575	3.58423	13.3637	-147.369104777999+154.922442445068i
0.99	104.025	3.94265	6.14452	98.1011589110499-6.44083814781689i
1.08	87.425	4.30108	7.31582	-50.5198147862258-105.589740072633i
1.17	22.25	4.6595	3.4231	-47.9386180726838-26.4875700289009i
1.26	90.05	5.01792	8.65567	137.741169268153-14.3895343789402i
1.35	98.55	5.37634	12.1889	4.32754962887877+194.974451753687i
1.44	68.475	5.73477	5.92657	-94.8251320000002
1.53	54.8	6.09319	12.1889	4.3275496288781-194.974451753687i
1.62	73.575	6.45161	8.65567	137.741169268153+14.38953437894i
1.71	86.025	6.81004	3.4231	-47.9386180726837+26.487570028901i
1.8	75.1	7.16846	7.31582	-50.5198147862256+105.589740072633i
1.89	101.825	7.52688	6.14452	98.1011589110499+6.44083814781632i
1.98	44.9	7.8853	13.3637	-147.369104777999-154.922442445068i
2.07	97.725	8.24373	3.43805	-2.06887455269723+54.9698761881506i
2.16	74.725	8.60215	3.54498	-8.85009600000009+56.0249639999999i
2.25	107.725	8.96057	20.4385	-68.5620993961494+319.748474930649i
2.34	13.25	9.319	3.25138	-29.1909543181962-43.0603330421947i
2.43	59.4	9.67742	8.95828	-122.989000269864-73.6064726433708i
2.52	83.3	10.0358	3.32209	-29.1300892137742-44.4603079273674i
2.61	104.2	10.3943	5.98429	89.8873389366159-32.986048488249i
2.7	95.4	10.7527	0.215012	3.11893782804243+1.45159578181339i
2.79	61.275	11.1111	0.76146	-0.357071185148921+12.1781272628495i
D04
Time	Data	FFT Freq	FFT Mag	FFT Complex			Max
0	152.992	0	345.502	5528.033445			15.2244
0.09	197.033	0.358423	8.06854	127.736203254784+18.6923207209641i
0.18	183.517	0.716846	2.1447	-16.4384075661468-30.121628562647i
0.27	167.192	1.07527	10.8552	-110.701186203027-133.8320657087i
0.36	223.233	1.43369	10.2789	-163.557771263215-17.2261332567496i
0.45	217.108	1.79211	10.0605	-148.43461482167-62.2713701655011i
0.54	156.733	2.15054	15.2244	226.314511634693+90.1000532195485i
0.63	147.808	2.50896	9.13323	-88.3253954723794-116.417684207218i
0.72	161.667	2.86738	12.281	183.841643-69.3749680000001i
0.81	148.275	3.22581	5.67239	-66.2638662046531-62.0173790637866i
0.9	174.375	3.58423	9.33782	-108.865729841378-102.323733375623i
0.99	187.15	3.94265	6.05272	-80.3854152096726+54.0080246994349i
1.08	168.725	4.30108	2.27895	-27.1922907367857-24.2927812567498i
1.17	146.883	4.6595	6.20069	35.2372131103613+92.7425249018604i
1.26	151.825	5.01792	9.20644	-136.510370227169-55.3453431578192i
1.35	196.567	5.37634	6.5821	102.803813546257+22.8543736100205i
1.44	181.533	5.73477	5.67604	-90.8167110000004
1.53	189.833	6.09319	6.5821	102.803813546257-22.8543736100208i
1.62	89.3084	6.45161	9.20644	-136.510370227168+55.3453431578194i
1.71	167.358	6.81004	6.20069	35.2372131103612-92.7425249018607i
1.8	184.317	7.16846	2.27895	-27.1922907367856+24.2927812567496i
1.89	193.375	7.52688	6.05272	-80.3854152096726-54.0080246994349i
1.98	165.658	7.8853	9.33782	-108.865729841378+102.323733375624i
2.07	154.575	8.24373	5.67239	-66.2638662046528+62.0173790637866i
2.16	181.733	8.60215	12.281	183.841643+69.3749680000001i
2.25	167.792	8.96057	9.13323	-88.325395472379+116.417684207218i
2.34	184.725	9.319	15.2244	226.314511634693-90.1000532195491i
2.43	194.758	9.67742	10.0605	-148.43461482167+62.2713701655015i
2.52	197.025	10.0358	10.2789	-163.557771263214+17.2261332567498i
2.61	179.1	10.3943	10.8552	-110.701186203027+133.832065708701i
2.7	161.242	10.7527	2.1447	-16.4384075661467+30.121628562647i
2.79	154.617	11.1111	8.06854	127.736203254784-18.6923207209643i
D05
Time	Data	FFT Freq	FFT Mag	FFT Complex			Max
0	149.038	0	315.451	5047.221223			9.56069
0.09	135.558	0.358423	5.69179	-67.6204659432481-60.9996481821616i
0.18	155.481	0.716846	4.33668	-63.5603854026844+27.8319981830627i
0.27	148.529	1.07527	2.42964	36.6518492508256-12.9555132529736i
0.36	150.731	1.43369	9.05918	-86.0309556435218+116.654515744076i
0.45	173.74	1.79211	4.75897	32.1766016700384+69.0109055759528i
0.54	169.721	2.15054	4.01	-29.8185863740017-56.8098599589193i
0.63	159.433	2.50896	5.1724	-73.351112151599+38.3218930843392i
0.72	163.231	2.86738	2.9521	34.5191330000002-32.2403560000002i
0.81	159.26	3.22581	8.60588	-99.8219545195968-94.8431451944992i
0.9	147.827	3.58423	9.56069	70.8468026583338+135.576043719264i
0.99	155.49	3.94265	3.91152	-62.125929918922-7.56098299934623i
1.08	209.115	4.30108	4.13888	-2.00755835647824-66.1916762559245i
1.17	176.635	4.6595	7.40225	118.380614960986-3.61914717760005i
1.26	140.837	5.01792	2.45398	39.2628811183523+0.256353861245568i
1.35	158.029	5.37634	3.46599	16.4027806515159+52.9745281896725i
1.44	161.452	5.73477	0.362387	-5.79818899999964
1.53	145.269	6.09319	3.46599	16.4027806515159-52.9745281896727i
1.62	141.231	6.45161	2.45398	39.2628811183523-0.256353861245586i
1.71	173.452	6.81004	7.40225	118.380614960986+3.61914717759966i
1.8	152.183	7.16846	4.13888	-2.00755835647811+66.1916762559244i
1.89	151.808	7.52688	3.91152	-62.1259299189218+7.56098299934639i
1.98	184.25	7.8853	9.56069	70.8468026583336-135.576043719264i
2.07	155.635	8.24373	8.60588	-99.8219545195964+94.8431451944995i
2.16	143.077	8.60215	2.9521	34.5191330000003+32.2403560000002i
2.25	175.827	8.96057	5.1724	-73.3511121515991-38.321893084339i
2.34	131.298	9.319	4.01	-29.8185863740015+56.8098599589193i
2.43	152.029	9.67742	4.75897	32.1766016700381-69.0109055759529i
2.52	148.788	10.0358	9.05918	-86.030955643522-116.654515744076i
2.61	161.279	10.3943	2.42964	36.6518492508257+12.9555132529735i
2.7	172.452	10.7527	4.33668	-63.5603854026844-27.8319981830625i
2.79	144.538	11.1111	5.69179	-67.6204659432479+60.9996481821618i
D06
Time	Data	FFT Freq	FFT Mag	FFT Complex			Max
0	126.708	0	303.283	4852.529847			8.01761
0.09	144.369	0.358423	7.01027	-109.475349368234+24.4127473628599i
0.18	147.161	0.716846	3.96618	-25.5985632557636+58.066694454957i
0.27	138.577	1.07527	2.33876	-17.3171407435829-33.1720398020409i
0.36	140.488	1.43369	3.9532	-63.2501210620443-0.370050330189731i
0.45	166.845	1.79211	1.80971	13.9471034161025+25.3750475300701i
0.54	145.071	2.15054	1.52778	-16.9527594808961+17.610644357629i
0.63	134.958	2.50896	3.65461	57.6655254719245+9.68827684853587i
0.72	137.839	2.86738	4.44041	-56.9285259999999-42.5059170000002i
0.81	168.101	3.22581	8.01761	-127.353961039143-15.4005468835396i
0.9	151.923	3.58423	3.26484	-4.96511939282555+52.0009113445456i
0.99	148.893	3.94265	3.87968	-58.501651088881-20.7570076776941i
1.08	165.077	4.30108	1.54318	4.89306506204425+24.2012416698103i
1.17	173.804	4.6595	6.18138	-93.6892356573961-31.6853633707473i
1.26	162.714	5.01792	5.80016	56.0402501294851-73.9716305581264i
1.35	142.024	5.37634	7.09421	-19.2276829907906-111.866920730158i
1.44	170.952	5.73477	7.72284	123.565493
1.53	131.095	6.09319	7.09421	-19.2276829907903+111.866920730158i
1.62	170.03	6.45161	5.80016	56.0402501294853+73.9716305581263i
1.71	158.232	6.81004	6.18138	-93.6892356573959+31.6853633707474i
1.8	149.893	7.16846	1.54318	4.89306506204423-24.2012416698104i
1.89	149.845	7.52688	3.87968	-58.501651088881+20.7570076776942i
1.98	156.72	7.8853	3.26484	-4.96511939282558-52.0009113445455i
2.07	154.095	8.24373	8.01761	-127.353961039143+15.4005468835399i
2.16	157.69	8.60215	4.44041	-56.9285259999999+42.5059170000002i
2.25	141.923	8.96057	3.65461	57.6655254719244-9.68827684853618i
2.34	173.274	9.319	1.52778	-16.9527594808961-17.6106443576289i
2.43	142.625	9.67742	1.80971	13.9471034161025-25.3750475300702i
2.52	166.911	10.0358	3.9532	-63.2501210620443+0.370050330189793i
2.61	127.512	10.3943	2.33876	-17.3171407435827+33.1720398020408i
2.7	165.595	10.7527	3.96618	-25.5985632557637-58.066694454957i
2.79	141.583	11.1111	7.01027	-109.475349368234-24.4127473628597i
D07
Time	Data	FFT Freq	FFT Mag	FFT Complex			Max
0	228.732	0	465.502	7448.035766			12.7268
0.09	204.339	0.358423	5.1824	76.6611590579432+31.5992813369695i
0.18	236.071	0.716846	5.38378	-63.2885080340949-58.4358532182787i
0.27	271.964	1.07527	5.02556	20.9085285008208+77.6429139701164i
0.36	226.571	1.43369	5.48949	-13.9672640229311-86.7142465864305i
0.45	228.571	1.79211	3.68544	-32.7463827350202+49.0386851977281i
0.54	234.286	2.15054	7.03407	-25.5035530695845+109.617472107545i
0.63	222.929	2.50896	12.7268	-73.3252406202622+189.968223269031i
0.72	248.821	2.86738	11.6358	-164.214263+87.7143230000001i
0.81	241.875	3.22581	8.1895	-71.5461425542819-109.774954133078i
0.9	238.839	3.58423	7.4521	115.425884746981+29.8920316770751i
0.99	224.982	3.94265	7.87597	121.632849273015+32.9450313206626i
1.08	231.071	4.30108	2.83589	30.6814960229311+33.428635413569i
1.17	213.036	4.6595	2.86341	22.9097102068385-39.6752277599682i
1.26	200.107	5.01792	5.8484	-70.1338236433012-61.9469416487482i
1.35	227.696	5.37634	3.17411	42.2198708709468-28.2253119181589i
1.44	215.393	5.73477	2.49777	39.9642959999996
1.53	232.161	6.09319	3.17411	42.2198708709469+28.2253119181588i
1.62	240.375	6.45161	5.8484	-70.133823643301+61.9469416487484i
1.71	247.839	6.81004	2.86341	22.9097102068386+39.6752277599682i
1.8	228.339	7.16846	2.83589	30.681496022931-33.4286354135691i
1.89	226.679	7.52688	7.87597	121.632849273015-32.9450313206628i
1.98	251.607	7.8853	7.4521	115.42588474698-29.8920316770754i
2.07	237.982	8.24373	8.1895	-71.5461425542815+109.774954133079i
2.16	206.179	8.60215	11.6358	-164.214263-87.7143230000001i
2.25	227.232	8.96057	12.7268	-73.3252406202627-189.96822326903i
2.34	291.804	9.319	7.03407	-25.5035530695847-109.617472107545i
2.43	220.464	9.67742	3.68544	-32.7463827350205-49.0386851977279i
2.52	204.786	10.0358	5.48949	-13.9672640229309+86.7142465864306i
2.61	234.268	10.3943	5.02556	20.9085285008206-77.6429139701165i
2.7	261.018	10.7527	5.38378	-63.2885080340947+58.4358532182787i
2.79	242.018	11.1111	5.1824	76.661159057943-31.5992813369698i
D08
Time	Data	FFT Freq	FFT Mag	FFT Complex			Max
0	240.625	0	498.125	7970			12.3988
0.09	280.625	0.358423	8.13093	112.456467220351-65.4080779357733i
0.18	230.5	0.716846	3.70493	-54.9649268456972-22.1999770463028i
0.27	278.5	1.07527	0.849427	-9.59728068225312-9.62304013788382i
0.36	248.5	1.43369	3.44709	-53.4929021922509+13.4317190102079i
0.45	265.875	1.79211	4.49568	-70.5270931757949+14.1411577451939i
0.54	266.375	2.15054	9.43352	-16.0056283885306-150.085248591425i
0.63	246.25	2.50896	5.68282	74.219386539806-52.5248204734664i
0.72	261.625	2.86738	5.44802	79.5-35.75i
0.81	240.375	3.22581	3.6098	4.02661883028029+57.6161922341791i
0.9	260.75	3.58423	2.99739	13.4126358241822-46.04451086545i
0.99	240	3.94265	2.34296	37.3379190506015+3.34480083562687i
1.08	259.75	4.30108	4.27659	14.7429021922508-66.8182809897922i
1.17	243.375	4.6595	0.75001	6.04024278285918-10.3691445157566i
1.26	243.125	5.01792	12.3988	-162.942080589955-113.159239320327i
1.35	226.25	5.37634	5.17215	-78.9562605658494+24.7831873035665i
1.44	231.25	5.73477	3.78125	-60.5
1.53	264.625	6.09319	5.17215	-78.9562605658495-24.7831873035662i
1.62	226	6.45161	12.3988	-162.942080589955+113.159239320327i
1.71	244.5	6.81004	0.75001	6.04024278285917+10.3691445157566i
1.8	236.25	7.16846	4.27659	14.742902192251+66.8182809897921i
1.89	239.5	7.52688	2.34296	37.3379190506014-3.34480083562698i
1.98	248.25	7.8853	2.99739	13.4126358241823+46.0445108654497i
2.07	258.5	8.24373	3.6098	4.02661883028006-57.6161922341791i
2.16	265.375	8.60215	5.44802	79.5+35.75i
2.25	224.5	8.96057	5.68282	74.2193865398061+52.5248204734662i
2.34	231.5	9.319	9.43352	-16.0056283885303+150.085248591425i
2.43	253.375	9.67742	4.49568	-70.527093175795-14.1411577451937i
2.52	273.75	10.0358	3.44709	-53.4929021922509-13.4317190102078i
2.61	266.625	10.3943	0.849427	-9.59728068225316+9.62304013788387i
2.7	231.125	10.7527	3.70493	-54.9649268456971+22.199977046303i
2.79	242.375	11.1111	8.13093	112.456467220351+65.408077935773i
D09
Time	Data	FFT Freq	FFT Mag	FFT Complex			Max
0	40.9927	0	89.1976	1427.161806			13.367
0.09	36.478	0.358423	8.07897	108.468798253772-70.3106608720328i
0.18	39.1765	0.716846	13.367	-208.753362184617-46.5097674318539i
0.27	49.5956	1.07527	2.38156	14.9122861064644-35.0658135260869i
0.36	67.1323	1.43369	4.24288	28.4103872938826+61.6552535609552i
0.45	45.9412	1.79211	3.53185	22.9347165926853+51.646319902583i
0.54	75.5294	2.15054	2.7799	-43.9327539205607+6.94597055704308i
0.63	62.603	2.50896	5.95206	2.09184608308459+95.2100513686976i
0.72	53.5367	2.86738	7.38837	-52.3162240000001-106.007326i
0.81	64.7353	3.22581	3.2817	22.9193182051481+47.2410184471907i
0.9	52.2573	3.58423	8.19639	128.877719401184-24.2653421093959i
0.99	29.7794	3.94265	3.05415	-27.3704024585654+40.4819308753729i
1.08	39.4927	4.30108	4.25927	-53.3956192938827-42.3449904390441i
1.17	58.647	4.6595	5.09493	-69.5436228115132+42.5326108172684i
1.26	37.4927	5.01792	4.83932	-41.2206552960074-65.5448120982927i
1.35	5.13232	5.37634	6.53664	102.940092028925+18.4831195770259i
1.44	18.8235	5.73477	0.909924	14.558778
1.53	50.3309	6.09319	6.53664	102.940092028925-18.4831195770259i
1.62	10.4265	6.45161	4.83932	-41.2206552960072+65.5448120982926i
1.71	40.5588	6.81004	5.09493	-69.5436228115133-42.5326108172681i
1.8	21.0809	7.16846	4.25927	-53.3956192938827+42.3449904390442i
1.89	50.2427	7.52688	3.05415	-27.3704024585656-40.4819308753727i
1.98	59.2794	7.8853	8.19639	128.877719401184+24.2653421093954i
2.07	56.3456	8.24373	3.2817	22.9193182051478-47.2410184471907i
2.16	47.5367	8.60215	7.38837	-52.316224+106.007326i
2.25	62.5809	8.96057	5.95206	2.09184608308427-95.2100513686975i
2.34	65.4338	9.319	2.7799	-43.9327539205604-6.94597055704302i
2.43	12.2647	9.67742	3.53185	22.934716592685-51.6463199025832i
2.52	45.6765	10.0358	4.24288	28.4103872938824-61.6552535609553i
2.61	37.1985	10.3943	2.38156	14.9122861064644+35.0658135260868i
2.7	46.9927	10.7527	13.367	-208.753362184617+46.5097674318544i
2.79	43.8677	11.1111	8.07897	108.468798253772+70.3106608720325i
D10
Time	Data	FFT Freq	FFT Mag	FFT Complex			Max
0	242.732	0	508.732	8139.714324			13.981
0.09	261.982	0.358423	1.42434	11.4634575393213+19.6964701442142i
0.18	289.071	0.716846	3.89474	-32.7559667264246-53.0122975263237i
0.27	280.589	1.07527	13.9229	36.8940113314393-219.690675597011i
0.36	269	1.43369	9.15226	115.241329763946-90.3493445752315i
0.45	230.714	1.79211	11.1926	-144.425500633162-105.88420205285i
0.54	248.571	2.15054	10.1189	-7.76989979768242+161.715529083931i
0.63	223.018	2.50896	3.49275	-1.84541461821431+55.8535677959197i
0.72	241.625	2.86738	6.95494	-110.73218+11.0178539999999i
0.81	292.857	3.22581	13.2095	-193.82010453969+84.2807202047798i
0.9	262.286	3.58423	5.92377	-2.54558819836505-94.7461076460466i
0.99	241.875	3.94265	6.41454	-10.6821177451436-102.075204637734i
1.08	227.107	4.30108	9.77691	109.508730236053-111.706460575231i
1.17	248.304	4.6595	7.12955	-113.219395577608+13.9268629152803i
1.26	288.036	5.01792	13.981	214.571454722472+63.2402977436985i
1.35	229.018	5.37634	8.3104	-100.364935756943+87.217811650248i
1.44	307.232	5.73477	5.54241	88.6786200000006
1.53	221.161	6.09319	8.3104	-100.364935756944-87.2178116502478i
1.62	240.964	6.45161	13.981	214.571454722472-63.240297743699i
1.71	232.125	6.81004	7.12955	-113.219395577607-13.9268629152801i
1.8	249.929	7.16846	9.77691	109.508730236053+111.706460575231i
1.89	265.982	7.52688	6.41454	-10.6821177451434+102.075204637733i
1.98	252.839	7.8853	5.92377	-2.5455881983647+94.7461076460467i
2.07	284.786	8.24373	13.2095	-193.82010453969-84.2807202047794i
2.16	265.464	8.60215	6.95494	-110.73218-11.0178539999999i
2.25	264.357	8.96057	3.49275	-1.84541461821463-55.8535677959201i
2.34	258.571	9.319	10.1189	-7.7698997976826-161.715529083931i
2.43	289.25	9.67742	11.1926	-144.425500633162+105.884202052851i
2.52	198.643	10.0358	9.15226	115.241329763947+90.3493445752316i
2.61	221.893	10.3943	13.9229	36.8940113314399+219.69067559701i
2.7	272.125	10.7527	3.89474	-32.7559667264244+53.0122975263239i
2.79	237.607	11.1111	1.42434	11.463457539321-19.6964701442143i
D11
Time	Data	FFT Freq	FFT Mag	FFT Complex			Max
0	70.2273	0	144.555	2312.88623			7.46097
0.09	75.6477	0.358423	7.46097	76.0849171547491-91.9870221332846i
0.18	94.5227	0.716846	2.48931	-38.567137180079-9.94594037217136i
0.27	84.9205	1.07527	3.22445	19.2597987709988+47.861343070679i
0.36	55.375	1.43369	2.7392	21.4830483154841-38.2008640803609i
0.45	75.8977	1.79211	3.0948	18.1328669444336-46.0772824292596i
0.54	77.25	2.15054	6.65849	-89.6730701298867-57.5207778904181i
0.63	88.3977	2.50896	2.45319	-31.2199906604778-23.7899238449313i
0.72	98.8295	2.86738	4.33998	-29.375061+62.920471i
0.81	79.3977	3.22581	4.78551	-11.1270283097604-75.7553559610369i
0.9	66.9773	3.58423	4.88899	10.0100379002452+77.5807325650112i
0.99	78.5341	3.94265	4.78709	5.0862715716547+76.4243965650401i
1.08	77.7045	4.30108	1.19997	12.4033036845158-14.6554540803609i
1.17	59.125	4.6595	2.16539	34.5916793425674+1.94485218380168i
1.26	66.6705	5.01792	0.58169	-2.2695865902793-9.02607391674172i
1.35	69.7045	5.37634	1.25241	-19.5355628141652-4.46144013056694i
1.44	58.8182	5.73477	1.01136	-16.1817639999999
1.53	57.1591	6.09319	1.25241	-19.5355628141651+4.46144013056706i
1.62	71.0909	6.45161	0.58169	-2.26958659027927+9.02607391674169i
1.71	85.3068	6.81004	2.16539	34.5916793425673-1.94485218380176i
1.8	63.4886	7.16846	1.19997	12.4033036845158+14.6554540803609i
1.89	49.7045	7.52688	4.78709	5.08627157165454-76.4243965650402i
1.98	75.6136	7.8853	4.88899	10.0100379002451-77.5807325650114i
2.07	68.7159	8.24373	4.78551	-11.1270283097603+75.7553559610369i
2.16	60.3409	8.60215	4.33998	-29.3750610000001-62.920471i
2.25	74.1477	8.96057	2.45319	-31.2199906604777+23.7899238449314i
2.34	67.7273	9.319	6.65849	-89.6730701298866+57.5207778904182i
2.43	65.8409	9.67742	3.0948	18.1328669444336+46.0772824292596i
2.52	74.7045	10.0358	2.7392	21.4830483154842+38.2008640803609i
2.61	79.7273	10.3943	3.22445	19.2597987709986-47.861343070679i
2.7	69.0114	10.7527	2.48931	-38.5671371800789+9.94594037217141i
2.79	72.3068	11.1111	7.46097	76.0849171547493+91.9870221332844i
D12
Time	Data	FFT Freq	FFT Mag	FFT Complex			Max
0	154.557	0	295.68	4730.886385			11.1092
0.09	119.182	0.358423	5.96254	-94.1127080005042-15.6232743745764i
0.18	145.477	0.716846	6.90032	33.5292375750971+105.190639772345i
0.27	151.614	1.07527	4.29479	67.6799343756209-11.890943564986i
0.36	122.136	1.43369	5.21778	-41.4015375951688+72.4952848786514i
0.45	137.557	1.79211	4.61747	-40.7785493599853+61.6059325224876i
0.54	152.864	2.15054	4.72876	22.9885488369723-72.0831185002407i
0.63	146.091	2.50896	4.36628	-69.860290057544+0.16619500480077i
0.72	127.17	2.86738	1.0107	-0.147793999999967+16.1704709999999i
0.81	150.807	3.22581	6.20344	81.5769920540081+56.5398937882934i
0.9	147.557	3.58423	11.1092	-24.9887773913243+175.981183875474i
0.99	165.602	3.94265	6.4336	83.4234425577967-60.304887167899i
1.08	188.261	4.30108	1.6766	-26.8255764048309+6.35228786515185E-002i
1.17	149.443	4.6595	6.40578	101.850644913895-11.4522417967655i
1.26	146.852	5.01792	5.24894	63.5618109792551+54.89129414806i
1.35	170.807	5.37634	2.14222	-31.5975784832874+13.2818258675234i
1.44	142.284	5.73477	2.17898	-34.863617
1.53	148.125	6.09319	2.14222	-31.5975784832875-13.2818258675234i
1.62	165.227	6.45161	5.24894	63.5618109792549-54.89129414806i
1.71	122.648	6.81004	6.40578	101.850644913895+11.4522417967653i
1.8	142.58	7.16846	1.6766	-26.8255764048309-6.35228786515114E-002i
1.89	159.443	7.52688	6.4336	83.4234425577969+60.3048871678988i
1.98	158.432	7.8853	11.1092	-24.9887773913247-175.981183875474i
2.07	140.432	8.24373	6.20344	81.576992054008-56.5398937882937i
2.16	145.898	8.60215	1.0107	-0.147793999999985-16.1704709999999i
2.25	158.159	8.96057	4.36628	-69.8602900575439-0.166195004800514i
2.34	110.67	9.319	4.72876	22.9885488369724+72.0831185002406i
2.43	149.648	9.67742	4.61747	-40.7785493599854-61.6059325224874i
2.52	151.045	10.0358	5.21778	-41.401537595169-72.4952848786515i
2.61	160.636	10.3943	4.29479	67.679934375621+11.8909435649859i
2.7	147	10.7527	6.90032	33.5292375750969-105.190639772345i
2.79	152.682	11.1111	5.96254	-94.1127080005041+15.6232743745767i
D13
Time	Data	FFT Freq	FFT Mag	FFT Complex			Max
0	183.779	0	380.885	6094.163421			5.37721
0.09	195.462	0.358423	2.36369	9.1743712403369+36.6893619947981i
0.18	188.49	0.716846	3.60185	-15.7524118336266-55.4349454220756i
0.27	193.452	1.07527	1.17686	-15.8985039913845-10.0895017990205i
0.36	196.606	1.43369	1.82261	4.89790712560488-28.7475678316287i
0.45	210.096	1.79211	2.39055	-34.5567851140703+16.3949782334654i
0.54	168.221	2.15054	1.18771	9.00020200810837+16.7369395932193i
0.63	188.375	2.50896	5.077	30.3872294311906+75.3342514648249i
0.72	195.01	2.86738	3.30138	-32.2596749999998-41.826904i
0.81	191.529	3.22581	5.37721	5.9772434415599-85.8274372980801i
0.9	185.779	3.58423	3.26969	-52.2429541604378+2.74624998437628i
0.99	183.462	3.94265	1.63035	-16.7560072448159-19.9923720819868i
1.08	185.51	4.30108	2.99585	15.6405448743949+45.3101101683712i
1.17	185.279	4.6595	1.68926	26.1700758361472-6.75656796198146i
1.26	180.01	5.01792	2.20891	-7.12019201404411-34.6178950309188i
1.35	192.269	5.37634	2.76667	-10.266911598964-43.0596586156157i
1.44	184.5	5.73477	2.8768	-46.0288390000005
1.53	195.106	6.09319	2.76667	-10.2669115989639+43.0596586156157i
1.62	205.212	6.45161	2.20891	-7.12019201404401+34.6178950309188i
1.71	188.413	6.81004	1.68926	26.1700758361472+6.75656796198133i
1.8	179.154	7.16846	2.99585	15.6405448743948-45.3101101683712i
1.89	200.125	7.52688	1.63035	-16.7560072448158+19.9923720819869i
1.98	203.365	7.8853	3.26969	-52.2429541604378-2.74624998437619i
2.07	190.798	8.24373	5.37721	5.97724344156014+85.8274372980802i
2.16	189.798	8.60215	3.30138	-32.2596749999998+41.826904i
2.25	191.058	8.96057	5.077	30.3872294311904-75.334251464825i
2.34	203.115	9.319	1.18771	9.00020200810832-16.7369395932194i
2.43	190.712	9.67742	2.39055	-34.5567851140703-16.3949782334653i
2.52	181.548	10.0358	1.82261	4.89790712560493+28.7475678316287i
2.61	187.308	10.3943	1.17686	-15.8985039913845+10.0895017990206i
2.7	193.971	10.7527	3.60185	-15.7524118336264+55.4349454220756i
2.79	186.654	11.1111	2.36369	9.17437124033676-36.6893619947981i
D14
Time	Data	FFT Freq	FFT Mag	FFT Complex			Max
0	220.725	0	402.313	6437.00009			14.4369
0.09	191.575	0.358423	3.69404	-25.5139072484872-53.3142406384744i
0.18	202.7	0.716846	5.45687	42.4544977739289+76.2931888879291i
0.27	212.575	1.07527	8.99644	132.558923203015+56.1047238995972i
0.36	204.75	1.43369	8.28937	118.72175066108-59.1257436355223i
0.45	133.325	1.79211	4.42485	-66.4182706301999-24.513577581409i
0.54	197.4	2.15054	3.56188	-56.4093688392515+8.11540809828443i
0.63	211.2	2.50896	6.5807	-34.9152169716212+99.3336803872165i
0.72	208.5	2.86738	4.08078	50.2000720000001+41.7500299999999i
0.81	223.05	3.22581	14.4369	63.1738330844187+222.184161803999i
0.9	226.375	3.58423	5.37267	29.6166583923869-80.6996241522547i
0.99	203.575	3.94265	4.48781	1.56854065289377-71.7877700549861i
1.08	197.95	4.30108	5.14369	-21.9217626610801-79.3257556355223i
1.17	207.875	4.6595	2.7584	-28.4722750886896+33.7220884137476i
1.26	209.05	5.01792	2.22065	20.8382126729357+28.77808463739i
1.35	181.45	5.37634	5.50719	55.0183729986712+68.8277017660349i
1.44	208.6	5.73477	4.075	65.1999820000005
1.53	227.85	6.09319	5.50719	55.018372998671-68.8277017660349i
1.62	190.8	6.45161	2.22065	20.8382126729356-28.77808463739i
1.71	186.05	6.81004	2.7584	-28.4722750886897-33.7220884137474i
1.8	200.975	7.16846	5.14369	-21.92176266108+79.3257556355223i
1.89	208.45	7.52688	4.48781	1.56854065289394+71.7877700549863i
1.98	185.225	7.8853	5.37267	29.6166583923872+80.6996241522546i
2.07	197.425	8.24373	14.4369	63.1738330844181-222.184161803999i
2.16	211.7	8.60215	4.08078	50.2000720000001-41.7500299999999i
2.25	192.9	8.96057	6.5807	-34.9152169716215-99.3336803872164i
2.34	175.3	9.319	3.56188	-56.4093688392515-8.11540809828423i
2.43	204.325	9.67742	4.42485	-66.4182706301999+24.513577581409i
2.52	197.45	10.0358	8.28937	118.72175066108+59.1257436355222i
2.61	187.05	10.3943	8.99644	132.558923203015-56.1047238995977i
2.7	213.6	10.7527	5.45687	42.4544977739287-76.2931888879291i
2.79	217.225	11.1111	3.69404	-25.513907248487+53.3142406384744i
D17
Time	Data	FFT Freq	FFT Mag	FFT Complex			Max
0	119.023	0	232.009	3712.136105			3.68342
0.09	110.614	0.358423	1.09578	17.2788942564002-2.97155654906569i
0.18	118.955	0.716846	2.41621	35.6680972806078-14.9109221250466i
0.27	128.591	1.07527	1.92548	8.8858777931325-29.4983473860912i
0.36	121.398	1.43369	1.39207	-10.7143252998315+19.526787510199i
0.45	113.841	1.79211	2.02601	-6.96475226900816+31.659066458334i
0.54	114.614	2.15054	3.68342	-56.3523232818736+17.254556967006i
0.63	112.295	2.50896	1.65203	5.70306192180395+25.8099595299209i
0.72	112.398	2.86738	0.878232	-13.272703+4.61364800000001i
0.81	113.034	3.22581	2.09161	19.7380799148335+27.0253431164205i
0.9	112.693	3.58423	1.30265	-18.0605433873693+10.4029639918232i
0.99	109.977	3.94265	2.52025	18.0801296243277-36.0434723955257i
1.08	118.443	4.30108	1.38398	18.3733832998314-12.359564489801i
1.17	119.898	4.6595	1.62516	23.8613726320131+10.3326930445941i
1.26	121.443	5.01792	0.571131	-8.48252661136481-3.39874310022912i
1.35	116.716	5.37634	0.53836	8.5989761264969+0.504454321978619i
1.44	107.125	5.73477	0.744316	11.9090569999998
1.53	117.818	6.09319	0.53836	8.59897612649689-0.504454321978594i
1.62	120.864	6.45161	0.571131	-8.48252661136478+3.39874310022914i
1.71	115.159	6.81004	1.62516	23.8613726320132-10.3326930445941i
1.8	111.034	7.16846	1.38398	18.3733832998315+12.359564489801i
1.89	116.955	7.52688	2.52025	18.0801296243278+36.0434723955257i
1.98	115.216	7.8853	1.30265	-18.0605433873694-10.4029639918232i
2.07	112.023	8.24373	2.09161	19.7380799148335-27.0253431164205i
2.16	125.557	8.60215	0.878232	-13.272703-4.61364800000001i
2.25	113.5	8.96057	1.65203	5.70306192180387-25.8099595299209i
2.34	108.341	9.319	3.68342	-56.3523232818737-17.2545569670059i
2.43	113.83	9.67742	2.02601	-6.96475226900821-31.659066458334i
2.52	109.398	10.0358	1.39207	-10.7143252998315-19.526787510199i
2.61	117.091	10.3943	1.92548	8.88587779313255+29.4983473860911i
2.7	125.523	10.7527	2.41621	35.6680972806078+14.9109221250464i
2.79	118.773	11.1111	1.09578	17.2788942564002+2.97155654906566i
E01
Time	Data	FFT Freq	FFT Mag	FFT Complex			Max
0	260.523	0	517.165	8274.636445			7.16058
0.09	267.148	0.358423	6.25708	69.7628845055011-71.8038540032892i
0.18	248.568	0.716846	1.84957	-29.5849827662999-0.692381618210078i
0.27	271.261	1.07527	2.1815	32.1766232521422+13.5260745454173i
0.36	273.932	1.43369	4.51289	-36.0015746297968-62.5909436227379i
0.45	273	1.79211	7.16058	-84.3944639937509+77.4835261719155i
0.54	261.023	2.15054	4.81718	52.2438444312523+56.6667727796342i
0.63	246.489	2.50896	4.63069	42.6490927399832-60.5850134297532i
0.72	250.614	2.86738	2.43278	-18.261352-34.375031i
0.81	268.409	3.22581	2.75264	38.1356668118784-22.0316616670872i
0.9	294.739	3.58423	4.30107	65.8993097724589-19.8262952315241i
0.99	264.227	3.94265	2.88069	45.9885660934836-3.07205800239616i
1.08	256.795	4.30108	4.0316	-20.9755993702031+60.9999943772619i
1.17	243.432	4.6595	1.14156	-14.2585061374461-11.4151144440878i
1.26	246.898	5.01792	3.08915	-45.3764034374114-19.5945096293683i
1.35	254.375	5.37634	3.90448	-58.6052712717913+21.6365969441832i
1.44	251.591	5.73477	1.04404	-16.7045609999986
1.53	252.057	6.09319	3.90448	-58.6052712717914-21.6365969441829i
1.62	259.784	6.45161	3.08915	-45.3764034374114+19.5945096293684i
1.71	250.557	6.81004	1.14156	-14.2585061374461+11.4151144440879i
1.8	254.227	7.16846	4.0316	-20.9755993702032-60.9999943772619i
1.89	252.466	7.52688	2.88069	45.9885660934835+3.07205800239597i
1.98	250.568	7.8853	4.30107	65.8993097724589+19.826295231524i
2.07	261.5	8.24373	2.75264	38.1356668118784+22.0316616670871i
2.16	250.705	8.60215	2.43278	-18.261352+34.375031i
2.25	255.023	8.96057	4.63069	42.6490927399834+60.5850134297532i
2.34	264.614	9.319	4.81718	52.2438444312522-56.6667727796343i
2.43	244.716	9.67742	7.16058	-84.3944639937511-77.4835261719151i
2.52	256.966	10.0358	4.51289	-36.0015746297967+62.5909436227379i
2.61	278.489	10.3943	2.1815	32.1766232521421-13.5260745454174i
2.7	247.42	10.7527	1.84957	-29.5849827662999+0.692381618210131i
2.79	262.523	11.1111	6.25708	69.7628845055012+71.803854003289i
E04
Time	Data	FFT Freq	FFT Mag	FFT Complex			Max
0	96.25	0	219.771	3516.339354			9.44223
0.09	125.018	0.358423	5.59104	-35.6866651484214-82.0301047756953i
0.18	109.071	0.716846	6.41214	98.7765628232948-27.726686040521i
0.27	116.518	1.07527	4.16779	7.18240224712213-66.2967782823056i
0.36	127.143	1.43369	1.99457	-5.05460766913548+31.5102387691883i
0.45	108.25	1.79211	9.44223	-64.373385671708+136.674528476775i
0.54	138.286	2.15054	3.82026	-47.3802123981793+38.6170186860889i
0.63	80.125	2.50896	8.04378	1.80785805558783-128.687735369783i
0.72	91.25	2.86738	5.26772	-71.321472-44.910706i
0.81	107.054	3.22581	2.67148	13.3133382455836+40.6173966854106i
0.9	123.679	3.58423	3.0323	-48.5000387994144-1.27445419734223i
0.99	122.071	3.94265	5.19327	14.6578888716808-81.7891837023965i
1.08	102.911	4.30108	4.25888	-32.9096283308646-59.6682292308117i
1.17	117.321	4.6595	7.78051	-77.7369129092097-97.2331236864815i
1.26	121.25	5.01792	2.69308	-34.3963116257009+25.953369076048i
1.35	127.625	5.37634	3.34769	42.1211243093643+33.0880420544928i
1.44	108.589	5.73477	2.6663	42.660766
1.53	113.857	6.09319	3.34769	42.1211243093642-33.0880420544931i
1.62	126.268	6.45161	2.69308	-34.396311625701-25.9533690760479i
1.71	103.232	6.81004	7.78051	-77.7369129092092+97.2331236864817i
1.8	102.821	7.16846	4.25888	-32.9096283308645+59.6682292308117i
1.89	105.268	7.52688	5.19327	14.6578888716809+81.7891837023963i
1.98	91.5179	7.8853	3.0323	-48.5000387994144+1.27445419734234i
2.07	111.679	8.24373	2.67148	13.3133382455835-40.6173966854106i
2.16	121.464	8.60215	5.26772	-71.3214719999999+44.910706i
2.25	109.411	8.96057	8.04378	1.80785805558827+128.687735369783i
2.34	80.8929	9.319	3.82026	-47.3802123981795-38.6170186860888i
2.43	81.2143	9.67742	9.44223	-64.3733856717083-136.674528476775i
2.52	103.661	10.0358	1.99457	-5.05460766913554-31.5102387691884i
2.61	104.696	10.3943	4.16779	7.18240224712233+66.2967782823055i
2.7	134.446	10.7527	6.41214	98.7765628232947+27.7266860405207i
2.79	103.5	11.1111	5.59104	-35.6866651484211+82.0301047756955i
E05
Time	Data	FFT Freq	FFT Mag	FFT Complex			Max
0	365.625	0	727.13	11634.08328			4.55403
0.09	374.25	0.358423	2.96372	-3.54718121767367+47.2866138037654i
0.18	366.042	0.716846	3.87725	27.6400549312535+55.5381295384878i
0.27	349.75	1.07527	4.55403	69.1887408811498-22.850518727493i
0.36	362.875	1.43369	1.85239	23.8941676212827-17.5354358503041i
0.45	342.625	1.79211	3.69922	59.1830047056155-0.734208538083937i
0.54	351.542	2.15054	1.10602	14.1502929245753-10.6268647259858i
0.63	365.833	2.50896	3.75992	-44.841635016407+40.1036239937107i
0.72	362.625	2.86738	1.0942	8.95834400000013+15.0416880000002i
0.81	350.667	3.22581	1.44089	23.0192971556865-1.26754908345378i
0.9	362.625	3.58423	2.71739	-28.57154685504-32.7723036217106i
0.99	372.542	3.94265	3.18273	-49.519017438929+11.8783485934764i
1.08	371.375	4.30108	3.26165	-52.0608556212829-3.61881185030407i
1.17	369.75	4.6595	1.26462	-7.70108699611223+18.7111479827951i
1.26	362.375	5.01792	3.86458	-59.3854250007885+17.2259386427629i
1.35	362.125	5.37634	2.70202	23.2178779266703-36.4686976946712i
1.44	357	5.73477	3.66667	58.6666560000003
1.53	369.542	6.09319	2.70202	23.2178779266705+36.4686976946712i
1.62	358.5	6.45161	3.86458	-59.3854250007887-17.2259386427628i
1.71	359.5	6.81004	1.26462	-7.7010869961123-18.711147982795i
1.8	370.542	7.16846	3.26165	-52.0608556212829+3.61881185030413i
1.89	360.667	7.52688	3.18273	-49.519017438929-11.8783485934762i
1.98	372.583	7.8853	2.71739	-28.57154685504+32.7723036217107i
2.07	353.792	8.24373	1.44089	23.0192971556865+1.26754908345372i
2.16	371.542	8.60215	1.0942	8.95834400000012-15.0416880000002i
2.25	365.875	8.96057	3.75992	-44.8416350164073-40.1036239937106i
2.34	375.667	9.319	1.10602	14.1502929245752+10.6268647259858i
2.43	359.208	9.67742	3.69922	59.1830047056154+0.734208538083761i
2.52	366.083	10.0358	1.85239	23.8941676212827+17.535435850304i
2.61	352.958	10.3943	4.55403	69.1887408811498+22.8505187274928i
2.7	369.375	10.7527	3.87725	27.6400549312533-55.5381295384879i
2.79	378.625	11.1111	2.96372	-3.54718121767377-47.2866138037654i
E06
Time	Data	FFT Freq	FFT Mag	FFT Complex			Max
0	118.75	0	242.496	3879.932678			9.35529
0.09	134.702	0.358423	3.11186	46.166846622337+18.6451043078094i
0.18	144	0.716846	2.65595	27.564515677612-32.3425322123239i
0.27	137.548	1.07527	5.84045	-65.8817680354814-66.2719154129069i
0.36	110.856	1.43369	9.35529	125.540182351603-81.5176914284121i
0.45	119.837	1.79211	4.47228	-69.9698439817105-14.985359476996i
0.54	118.471	2.15054	4.13141	-64.0754689397508+16.2442952523479i
0.63	119.288	2.50896	8.67659	-66.0480491842562-122.107218751362i
0.72	117.5	2.86738	2.84131	38.076904-24.836486i
0.81	126.462	3.22581	5.04224	-25.5979758041202+76.507126108149i
0.9	121.212	3.58423	2.16025	-33.5035732839933+8.49577729436178i
0.99	114.125	3.94265	4.40034	-12.8576923392435-69.22147319774i
1.08	96.6731	4.30108	9.21853	143.748269648397+33.0400485715879i
1.17	110.087	4.6595	6.81873	-86.3887587725715+66.6313434917331i
1.26	120.856	5.01792	3.53011	-19.4854734538679-53.0141461703098i
1.35	121.913	5.37634	5.42176	-10.884182504954-86.0626022072957i
1.44	155.183	5.73477	4.20372	67.2594580000002
1.53	114.567	6.09319	5.42176	-10.8841825049538+86.0626022072956i
1.62	119.087	6.45161	3.53011	-19.4854734538678+53.0141461703098i
1.71	120.356	6.81004	6.81873	-86.3887587725716-66.631343491733i
1.8	105.327	7.16846	9.21853	143.748269648397-33.0400485715879i
1.89	124.144	7.52688	4.40034	-12.8576923392434+69.2214731977399i
1.98	97.2981	7.8853	2.16025	-33.5035732839934-8.49577729436175i
2.07	107.26	8.24373	5.04224	-25.5979758041203-76.5071261081491i
2.16	178.808	8.60215	2.84131	38.076904+24.836486i
2.25	112.413	8.96057	8.67659	-66.0480491842559+122.107218751362i
2.34	128.221	9.319	4.13141	-64.0754689397509-16.2442952523478i
2.43	110.135	9.67742	4.47228	-69.9698439817104+14.9853594769961i
2.52	122.74	10.0358	9.35529	125.540182351603+81.5176914284121i
2.61	123.375	10.3943	5.84045	-65.8817680354814+66.271915412907i
2.7	118.615	10.7527	2.65595	27.5645156776121+32.3425322123237i
2.79	110.125	11.1111	3.11186	46.1668466223371-18.6451043078096i
E07
Time	Data	FFT Freq	FFT Mag	FFT Complex			Max
0	146.792	0	344.307	5508.916782			14.5104
0.09	153.083	0.358423	14.5104	-230.855096187232-24.6377141341876i
0.18	147.5	0.716846	4.1982	-56.036693849915-37.0385485883774i
0.27	184.833	1.07527	2.982	-47.619959783993-2.96121071198581i
0.36	176.083	1.43369	5.56379	-84.9251505586916-26.6909013377922i
0.45	168.917	1.79211	5.32497	-81.4830485885301+24.8890064471477i
0.54	157.917	2.15054	3.68622	-31.5852065216112-49.8091557774124i
0.63	190.042	2.50896	4.32429	-69.1834358893186+0.850432096510062i
0.72	162.958	2.86738	9.51526	124.791783-87.2083129999998i
0.81	171.875	3.22581	8.69739	78.2688011861648+115.060806514611i
0.9	188.875	3.58423	5.09429	49.834428896295-64.4994336948338i
0.99	175.458	3.94265	2.96215	-12.5260172589661-45.7090949322909i
1.08	187.083	4.30108	3.42349	15.4251485586916+52.5591626622078i
1.17	192.208	4.6595	1.615	-8.45370335824768+24.4180869596703i
1.26	171.917	5.01792	3.83435	-26.7125325247691-55.2288265057988i
1.35	161.75	5.37634	7.06614	-47.8140441198775-102.449940664992i
1.44	199.25	5.73477	2.88542	46.1666559999999
1.53	198.417	6.09319	7.06614	-47.8140441198772+102.449940664992i
1.62	182.167	6.45161	3.83435	-26.712532524769+55.2288265057987i
1.71	165.458	6.81004	1.615	-8.45370335824771-24.4180869596704i
1.8	194.958	7.16846	3.42349	15.4251485586916-52.5591626622079i
1.89	191.75	7.52688	2.96215	-12.526017258966+45.7090949322908i
1.98	169.792	7.8853	5.09429	49.8344288962952+64.4994336948336i
2.07	158.792	8.24373	8.69739	78.2688011861647-115.060806514612i
2.16	199.208	8.60215	9.51526	124.791783+87.2083129999998i
2.25	158.958	8.96057	4.32429	-69.1834358893185-0.850432096509955i
2.34	164.458	9.319	3.68622	-31.585206521611+49.8091557774125i
2.43	148.458	9.67742	5.32497	-81.4830485885299-24.8890064471476i
2.52	184.833	10.0358	5.56379	-84.9251505586915+26.6909013377923i
2.61	174.083	10.3943	2.982	-47.6199597839929+2.96121071198581i
2.7	143.75	10.7527	4.1982	-56.0366938499148+37.0385485883776i
2.79	137.292	11.1111	14.5104	-230.855096187232+24.6377141341881i
E08
Time	Data	FFT Freq	FFT Mag	FFT Complex			Max
0	105.417	0	206.711	3307.374939			6.54071
0.09	84.7917	0.358423	4.46146	-65.0386987240748+29.4202948722746i
0.18	93.375	0.716846	6.54071	-100.571209231363-28.9370310352511i
0.27	92.3333	1.07527	3.91363	35.4100134988815+51.6444917175316i
0.36	85.5833	1.43369	6.20442	81.4849978171623+56.6998837256922i
0.45	107.958	1.79211	2.44776	-27.9007544909784+27.4840842811209i
0.54	108.25	2.15054	1.65179	25.9515699226226+4.99923420634147i
0.63	111.417	2.50896	1.87768	-26.3493825675743-14.4320721877227i
0.72	111.333	2.86738	1.78344	23.958313+15.5i
0.81	117	3.22581	1.8479	-28.8369236057366-6.5270077105689i
0.9	102.667	3.58423	4.21555	28.0133484846643+61.356279116674i
0.99	107.125	3.94265	2.65585	-11.0142149042964+41.0413289742571i
1.08	99.2917	4.30108	2.09363	-19.9849978171622-26.8834902743078i
1.17	96.3333	4.6595	3.61926	45.9337063644627-35.2625039247697i
1.26	85.375	5.01792	1.17356	13.9397868240763-12.5799861249187i
1.35	113.083	5.37634	4.9868	64.1297504293165-47.4723769860097i
1.44	107.125	5.73477	0.768223	-12.291565
1.53	108.083	6.09319	4.9868	64.1297504293166+47.4723769860094i
1.62	93.125	6.45161	1.17356	13.9397868240764+12.5799861249187i
1.71	108.208	6.81004	3.61926	45.9337063644629+35.2625039247696i
1.8	110.667	7.16846	2.09363	-19.9849978171622+26.8834902743079i
1.89	104.458	7.52688	2.65585	-11.0142149042964-41.0413289742571i
1.98	124	7.8853	4.21555	28.0133484846642-61.3562791166741i
2.07	117.25	8.24373	1.8479	-28.8369236057365+6.52700771056899i
2.16	109.375	8.60215	1.78344	23.958313-15.5i
2.25	113.875	8.96057	1.87768	-26.3493825675743+14.4320721877227i
2.34	95.8333	9.319	1.65179	25.9515699226226-4.99923420634158i
2.43	87.9583	9.67742	2.44776	-27.9007544909785-27.4840842811208i
2.52	106.958	10.0358	6.20442	81.4849978171621-56.6998837256923i
2.61	89.6667	10.3943	3.91363	35.4100134988814-51.6444917175317i
2.7	109.167	10.7527	6.54071	-100.571209231363+28.9370310352514i
2.79	100.292	11.1111	4.46146	-65.0386987240749-29.4202948722744i
E09
Time	Data	FFT Freq	FFT Mag	FFT Complex			Max
0	103.442	0	214.853	3437.653808			8.27525
0.09	104.529	0.358423	1.891	-2.88550449046675+30.1180638781102i
0.18	121.875	0.716846	1.87417	-26.524155008124-13.9884325570503i
0.27	91.5289	1.07527	1.96307	7.31411957059438-30.5457051490983i
0.36	112.058	1.43369	0.549663	-0.684432385439433-8.76793986183375i
0.45	114.038	1.79211	2.52851	-27.2238009313257+29.9259933433403i
0.54	111.067	2.15054	1.82043	24.9829814260794-14.9742247620526i
0.63	92.9327	2.50896	1.38069	15.8297722844652-15.4089058616592i
0.72	103.346	2.86738	2.89598	-28.4328019999999-36.586486i
0.81	108.971	3.22581	3.21704	-48.4229515275501-17.4543537449428i
0.9	112.269	3.58423	2.82224	-32.7176829073935+31.1224181148301i
0.99	99.8461	3.94265	1.96607	-17.4605263190176+26.1663156400699i
1.08	120.433	4.30108	3.3549	-39.1809236145606-36.6910358618337i
1.17	91.7211	4.6595	4.54038	38.863728482891+61.3764844017861i
1.26	112.481	5.01792	1.05469	-4.16423951056196-16.3532136801678i
1.35	100.413	5.37634	1.5383	10.7546989304094+22.1387552489814i
1.44	106.346	5.73477	8.27525	132.403932
1.53	113.808	6.09319	1.5383	10.7546989304093-22.1387552489813i
1.62	103.154	6.45161	1.05469	-4.16423951056193+16.3532136801678i
1.71	107.635	6.81004	4.54038	38.8637284828909-61.3764844017862i
1.8	106.442	7.16846	3.3549	-39.1809236145606+36.6910358618337i
1.89	101.702	7.52688	1.96607	-17.4605263190177-26.1663156400699i
1.98	125	7.8853	2.82224	-32.7176829073936-31.12241811483i
2.07	107.865	8.24373	3.21704	-48.42295152755+17.4543537449429i
2.16	116.048	8.60215	2.89598	-28.4328019999999+36.586486i
2.25	109.837	8.96057	1.38069	15.8297722844652+15.4089058616591i
2.34	109.087	9.319	1.82043	24.9829814260795+14.9742247620525i
2.43	106.231	9.67742	2.52851	-27.2238009313258-29.9259933433402i
2.52	110.183	10.0358	0.549663	-0.684432385439422+8.76793986183373i
2.61	100	10.3943	1.96307	7.31411957059444+30.5457051490982i
2.7	111.798	10.7527	1.87417	-26.5241550081239+13.9884325570504i
2.79	101.567	11.1111	1.891	-2.88550449046686-30.1180638781102i
E10
Time	Data	FFT Freq	FFT Mag	FFT Complex			Max
0	210.591	0	403.844	6461.511355			4.32557
0.09	199.489	0.358423	2.91657	10.4975897235422+45.4690628948267i
0.18	199.943	0.716846	2.39783	30.4621350501178+23.3227228585319i
0.27	192.023	1.07527	2.52695	-36.3331129348973+17.7366036868228i
0.36	197.591	1.43369	4.30169	67.8856254924963+11.3449902313423i
0.45	194.5	1.79211	3.53776	55.7028616006188+10.0611456513766i
0.54	201.295	2.15054	0.763938	-6.48603351469868-10.3601818110702i
0.63	210	2.50896	2.01826	4.23764451025223+32.0128733596599i
0.72	199.148	2.86738	1.84981	8.56823699999997+28.329592i
0.81	202.852	3.22581	2.05921	-23.71424104684-22.8728128277238i
0.9	186.148	3.58423	2.29574	34.4133015729356-12.8435686342174i
0.99	190.523	3.94265	3.95192	44.7245834391028+44.6970416237508i
1.08	209.17	4.30108	3.80268	-60.1809754924961-8.95047776865762i
1.17	192.08	4.6595	4.32557	10.7167670518592+68.3744138179108i
1.26	208.477	5.01792	0.79701	4.24694889164535-12.0241879646151i
1.35	203.17	5.37634	0.867363	-0.741268343637776+13.8580028661569i
1.44	202.455	5.73477	0.662644	-10.6022969999999
1.53	215.795	6.09319	0.867363	-0.741268343637848-13.8580028661568i
1.62	196.886	6.45161	0.79701	4.24694889164537+12.0241879646151i
1.71	208.057	6.81004	4.32557	10.716767051859-68.3744138179107i
1.8	201.591	7.16846	3.80268	-60.1809754924962+8.95047776865775i
1.89	186.966	7.52688	3.95192	44.7245834391027-44.6970416237509i
1.98	199.409	7.8853	2.29574	34.4133015729356+12.8435686342174i
2.07	210.648	8.24373	2.05921	-23.7142410468399+22.8728128277239i
2.16	198.239	8.60215	1.84981	8.56823699999994-28.329592i
2.25	206.011	8.96057	2.01826	4.23764451025214-32.0128733596599i
2.34	216.17	9.319	0.763938	-6.48603351469867+10.3601818110703i
2.43	202.432	9.67742	3.53776	55.7028616006188-10.0611456513767i
2.52	198.227	10.0358	4.30169	67.8856254924962-11.3449902313424i
2.61	206.17	10.3943	2.52695	-36.3331129348974-17.7366036868227i
2.7	200.114	10.7527	2.39783	30.4621350501177-23.3227228585319i
2.79	215.341	11.1111	2.91657	10.4975897235421-45.4690628948268i
E12
Time	Data	FFT Freq	FFT Mag	FFT Complex			Max
0	68.0714	0	129.864	2077.821532			8.06104
0.09	70.8929	0.358423	2.6598	35.7527197176405+23.0829817768606i
0.18	59.8036	0.716846	6.77777	-105.658479008685-24.422759337227i
0.27	33.1964	1.07527	7.42612	-21.8129018805035+116.798519555669i
0.36	53.3393	1.43369	5.01239	79.9202749904639-6.67199168847998i
0.45	74.9107	1.79211	3.29698	23.9805588993821+46.9858663805041i
0.54	91.0357	2.15054	8.06104	107.490607437432-71.2794679489479i
0.63	74.9643	2.50896	6.73459	-32.4466871861242-102.752158736319i
0.72	78.3393	2.86738	1.10145	17.37506+2.94646999999998i
0.81	58.7321	3.22581	1.47922	3.85706453832267-23.3511703995594i
0.9	73.2143	3.58423	3.21742	-50.6480358056297-9.21057804274663i
0.99	72.25	3.94265	5.59565	32.9983429727347+83.2273698771564i
1.08	66.8036	4.30108	5.13386	-77.9918069904638-25.7790476884799i
1.17	17.25	4.6595	0.37898	-0.957699511235909+5.98757593569736i
1.26	55.4464	5.01792	3.17393	-0.184092623117323-50.782581431026i
1.35	54.7679	5.37634	3.92879	-0.22882155021577+62.860226996996i
1.44	62.9286	5.73477	4.84821	77.5714120000001
1.53	78.8571	6.09319	3.92879	-0.22882155021599-62.860226996996i
1.62	59.125	6.45161	3.17393	-0.184092623117209+50.7825814310259i
1.71	62.625	6.81004	0.37898	-0.957699511235994-5.9875759356973i
1.8	72.25	7.16846	5.13386	-77.9918069904638+25.77904768848i
1.89	61.0536	7.52688	5.59565	32.9983429727345-83.2273698771565i
1.98	61.4286	7.8853	3.21742	-50.6480358056297+9.2105780427467i
2.07	79.0179	8.24373	1.47922	3.85706453832275+23.3511703995593i
2.16	64.9107	8.60215	1.10145	17.37506-2.94646999999998i
2.25	74.4643	8.96057	6.73459	-32.4466871861238+102.752158736319i
2.34	68.1607	9.319	8.06104	107.490607437432+71.2794679489476i
2.43	60.5179	9.67742	3.29698	23.9805588993819-46.9858663805041i
2.52	80.8929	10.0358	5.01239	79.9202749904639+6.67199168847985i
2.61	62.4286	10.3943	7.42612	-21.8129018805039-116.798519555669i
2.7	61.9464	10.7527	6.77777	-105.658479008685+24.4227593372273i
2.79	64.1964	11.1111	2.6598	35.7527197176404-23.0829817768608i
E13
Time	Data	FFT Freq	FFT Mag	FFT Complex			Max
0	226.222	0	462.29	7396.638887			9.71039
0.09	247.028	0.358423	1.78287	27.0011585138668+9.20133535328304i
0.18	226.736	0.716846	2.66698	-41.5707798309052-9.62997312464778i
0.27	247.306	1.07527	9.71039	17.6483029560371-154.360654225346i
0.36	237.083	1.43369	1.74351	-14.3379407649795+23.9294237132628i
0.45	230.083	1.79211	4.52303	64.9628458989101-31.8907777630608i
0.54	233.75	2.15054	5.58536	-36.6801945055442+81.4910947137899i
0.63	233.694	2.50896	3.51402	2.39207023628056-56.1734512451376i
0.72	209.417	2.86738	2.98242	-36.7222299999998+30.4722590000001i
0.81	237.056	3.22581	2.55755	20.5259080328197-35.4006164505641i
0.9	220.986	3.58423	3.42976	42.3059070667222+34.9515539376883i
0.99	231.847	3.94265	3.27792	-34.9676786311776-39.0886568789553i
1.08	232.542	4.30108	6.30145	-38.3009792350204-93.2650322867374i
1.17	235.236	4.6595	2.87239	-39.6015355342601+23.3212542150233i
1.26	249.417	5.01792	4.44452	3.94506726972708-71.0027619007491i
1.35	242.278	5.37634	2.65522	30.4835125275234-29.59062629588i
1.44	215.167	5.73477	5.7309	-91.6944269999999
1.53	206.806	6.09319	2.65522	30.4835125275235+29.5906262958798i
1.62	206.403	6.45161	4.44452	3.94506726972729+71.0027619007491i
1.71	250.361	6.81004	2.87239	-39.6015355342601-23.3212542150232i
1.8	219.611	7.16846	6.30145	-38.3009792350202+93.2650322867374i
1.89	233.819	7.52688	3.27792	-34.9676786311776+39.0886568789554i
1.98	236.333	7.8853	3.42976	42.3059070667222-34.9515539376884i
2.07	233.569	8.24373	2.55755	20.5259080328198+35.400616450564i
2.16	239.972	8.60215	2.98242	-36.7222299999999-30.4722590000001i
2.25	254.028	8.96057	3.51402	2.39207023628064+56.1734512451376i
2.34	238.875	9.319	5.58536	-36.6801945055443-81.4910947137898i
2.43	222.167	9.67742	4.52303	64.9628458989102+31.8907777630606i
2.52	227.861	10.0358	1.74351	-14.3379407649796-23.9294237132628i
2.61	212.792	10.3943	9.71039	17.6483029560375+154.360654225346i
2.7	232.097	10.7527	2.66698	-41.5707798309051+9.62997312464778i
2.79	226.097	11.1111	1.78287	27.0011585138668-9.20133535328287i
E15
Time	Data	FFT Freq	FFT Mag	FFT Complex			Max
0	225.25	0	420.156	6722.50009			11.3726
0.09	218.775	0.358423	7.29835	51.4092323875017+104.848256708451i
0.18	211.325	0.716846	11.3726	129.456748841422+127.871628856714i
0.27	240.525	1.07527	9.73264	90.4596758856092-126.753508981789i
0.36	207.925	1.43369	5.22773	-7.49782900716584-83.3069950153431i
0.45	192.075	1.79211	8.7103	-139.354993933028-1.65383469485412i
0.54	161.725	2.15054	1.52439	-21.3323815103888-11.8241815125132i
0.63	162.95	2.50896	10.2318	100.407781981204+129.301570273112i
0.72	202.075	2.86738	4.4047	63.4250180000001-30.725036i
0.81	216.6	3.22581	4.21921	41.8549313665303+52.9661729386786i
0.9	204.15	3.58423	5.57946	-54.3235606522778+70.8401054762596i
0.99	211.85	3.94265	2.7915	24.9880541788913-37.0198522270222i
1.08	218.35	4.30108	4.37446	68.1979010071658+15.7429929846568i
1.17	223.3	4.6595	5.35469	-78.3748005405621-34.6062957450217i
1.26	215.225	5.01792	4.92157	25.8991453212448-74.3642281545132i
1.35	203.125	5.37634	1.7083	-10.9899773261459+25.0260901429523i
1.44	215.2	5.73477	5.18437	-82.9499820000001
1.53	213.85	6.09319	1.7083	-10.989977326146-25.0260901429522i
1.62	217.95	6.45161	4.92157	25.8991453212449+74.3642281545132i
1.71	191.425	6.81004	5.35469	-78.3748005405619+34.606295745022i
1.8	171.775	7.16846	4.37446	68.1979010071659-15.7429929846569i
1.89	233.325	7.52688	2.7915	24.9880541788912+37.0198522270221i
1.98	201.95	7.8853	5.57946	-54.3235606522779-70.8401054762593i
2.07	222.975	8.24373	4.21921	41.8549313665301-52.9661729386786i
2.16	218.45	8.60215	4.4047	63.4250180000002+30.725036i
2.25	207.7	8.96057	10.2318	100.407781981203-129.301570273112i
[truncated: 4,358 more rows]

## Sheet: David's Results2
A03
Time	Data	FFT Freq	FFT Mag	FFT Complex			Max
0	45.6945	0	328.449	5255.180634			29.863
0.09	182.278	0.358423	11.8437	111.777426239229-153.022110882299i
0.18	219.847	0.716846	7.56859	-100.318481959925+67.8292141060192i
0.27	150.444	1.07527	20.7422	53.8797799659856+327.472423692417i
0.36	137.722	1.43369	2.69902	-40.7317543186633-14.3459244490285i
0.45	188.639	1.79211	21.5619	-299.622217629244-171.009801995132i
0.54	118.653	2.15054	18.8133	-295.979264049931+54.818464212338i
0.63	215.681	2.50896	10.0579	-69.0236191273264-145.372171305863i
0.72	181.903	2.86738	10.8191	-106.972229-136.097137i
0.81	248.75	3.22581	15.191	-163.34880086311+179.980656140825i
0.9	201.806	3.58423	15.8814	-221.622646737041+124.303027338887i
0.99	162	3.94265	29.863	-473.016715070614-67.4931122365845i
1.08	86.2917	4.30108	8.11818	-45.7404136813366+121.570701550971i
1.17	206.236	4.6595	2.4308	-16.1363968816571-35.3873098025926i
1.26	116.639	5.01792	9.27851	-5.07936325310257+148.369197232568i
1.35	164.556	5.37634	16.7877	-48.0651206332626-264.267874689167i
1.44	158.639	5.73477	22.0599	-352.958344
1.53	130.625	6.09319	16.7877	-48.0651206332616+264.267874689167i
1.62	166.597	6.45161	9.27851	-5.07936325310283-148.369197232568i
1.71	160.764	6.81004	2.4308	-16.1363968816571+35.3873098025922i
1.8	167.486	7.16846	8.11818	-45.7404136813368-121.570701550971i
1.89	167.486	7.52688	29.863	-473.016715070614+67.4931122365858i
1.98	160.944	7.8853	15.8814	-221.622646737041-124.303027338887i
2.07	111.264	8.24373	15.191	-163.34880086311-179.980656140825i
2.16	178.181	8.60215	10.8191	-106.972229+136.097137i
2.25	155.319	8.96057	10.0579	-69.0236191273263+145.372171305863i
2.34	85.25	9.319	18.8133	-295.979264049931-54.8184642123378i
2.43	173.944	9.67742	21.5619	-299.622217629244+171.009801995133i
2.52	216.153	10.0358	2.69902	-40.7317543186633+14.3459244490285i
2.61	190.75	10.3943	20.7422	53.8797799659843-327.472423692417i
2.7	209.306	10.7527	7.56859	-100.318481959925-67.8292141060195i
2.79	195.333	11.1111	11.8437	111.77742623923+153.022110882298i
A06
Time	Data	FFT Freq	FFT Mag	FFT Complex			Max
0	48.5	0	142.539	2280.625			27.3346
0.09	33.25	0.358423	23.0994	159.82849091883-333.243849183661i
0.18	80.625	0.716846	6.30408	-91.7793066773163+41.8372088396258i
0.27	129.75	1.07527	6.01639	-62.5310668066297-73.1865794479655i
0.36	77.75	1.43369	11.1952	92.7851640818291+153.218145750508i
0.45	100.125	1.79211	6.06749	-86.2817547011044-44.4966495893044i
0.54	103.125	2.15054	18.1125	-96.1409431867464+273.388689974224i
0.63	88.875	2.50896	9.6396	-11.6553036625891+153.792524506204i
0.72	64.625	2.86738	8.09258	27.6249999999999-126.5i
0.81	181.5	3.22581	27.3346	-129.446153280078+417.757643505788i
0.9	54.625	3.58423	8.45943	-18.9622403797426+134.015953786034i
0.99	44.25	3.94265	5.86689	87.8770298006979+33.0037914629855i
1.08	64.125	4.30108	10.2835	1.21483591817094-164.531854249492i
1.17	84.75	4.6595	15.9769	-82.2860336999112+242.024539722979i
1.26	127.125	5.01792	4.11462	61.8824902438057+22.4644726514359i
1.35	32.375	5.37634	15.171	-177.505208569215-165.568052065421i
1.44	86.25	5.73477	4.86719	-77.875
1.53	67.5	6.09319	15.171	-177.505208569214+165.568052065422i
1.62	7.375	6.45161	4.11462	61.8824902438058-22.4644726514359i
1.71	8.375	6.81004	15.9769	-82.286033699912-242.024539722979i
1.8	66.625	7.16846	10.2835	1.21483591817115+164.531854249492i
1.89	64.5	7.52688	5.86689	87.8770298006975-33.0037914629857i
1.98	49.25	7.8853	8.45943	-18.9622403797429-134.015953786034i
2.07	21.125	8.24373	27.3346	-129.446153280079-417.757643505788i
2.16	106.375	8.60215	8.09258	27.6250000000001+126.5i
2.25	62.375	8.96057	9.6396	-11.6553036625898-153.792524506204i
2.34	46.375	9.319	18.1125	-96.140943186747-273.388689974224i
2.43	66.625	9.67742	6.06749	-86.2817547011044+44.4966495893041i
2.52	50.25	10.0358	11.1952	92.7851640818288-153.218145750508i
2.61	58.875	10.3943	6.01639	-62.5310668066297+73.1865794479655i
2.7	68.375	10.7527	6.30408	-91.7793066773164-41.837208839626i
2.79	135	11.1111	23.0994	159.828490918831+333.24384918366i
A08
Time	Data	FFT Freq	FFT Mag	FFT Complex			Max
0	178.556	0	368.499	5895.986268			19.2695
0.09	180.167	0.358423	4.16192	-41.8817931769877+51.771113021909i
0.18	172.194	0.716846	10.373	108.988662403345+125.166249066894i
0.27	174.806	1.07527	11.4034	35.2601695023279-179.01447169769i
0.36	201.194	1.43369	15.5592	-51.0668626686148+243.653823473309i
0.45	171.403	1.79211	3.68105	-58.4971025883358-6.8493085153993i
0.54	169.292	2.15054	5.12226	81.398359747936+9.54618151051255i
0.63	185.764	2.50896	4.45437	-41.4947227535414+57.9447643296731i
0.72	152.528	2.86738	3.52108	-41.1944880000001-38.4305099999999i
0.81	143.028	3.22581	13.8473	210.864575985312+67.9964569907558i
0.9	178.222	3.58423	2.08545	23.9262234356095-23.2573493184241i
0.99	206.861	3.94265	19.2695	-266.475475535478+155.071796739007i
1.08	176.417	4.30108	13.9179	-22.0165713313854-221.596054526691i
1.17	210.333	4.6595	5.80324	24.5782816391937+89.5397929549755i
1.26	250.153	5.01792	4.37925	64.964466413109+26.2516342379574i
1.35	176.403	5.37634	9.70404	-18.7985170724905+154.122469081251i
1.44	198.111	5.73477	12.4575	-199.319336
1.53	203.25	6.09319	9.70404	-18.7985170724909-154.122469081251i
1.62	125.264	6.45161	4.37925	64.9644664131089-26.2516342379574i
1.71	179.292	6.81004	5.80324	24.5782816391934-89.5397929549754i
1.8	150.569	7.16846	13.9179	-22.016571331385+221.596054526691i
1.89	205.264	7.52688	19.2695	-266.475475535479-155.071796739006i
1.98	232.347	7.8853	2.08545	23.9262234356096+23.2573493184242i
2.07	176.278	8.24373	13.8473	210.864575985312-67.9964569907565i
2.16	154.319	8.60215	3.52108	-41.1944880000001+38.4305099999999i
2.25	236.042	8.96057	4.45437	-41.4947227535416-57.9447643296732i
2.34	130.389	9.319	5.12226	81.3983597479359-9.54618151051258i
2.43	192.583	9.67742	3.68105	-58.4971025883357+6.84930851539924i
2.52	191.875	10.0358	15.5592	-51.0668626686151-243.653823473309i
2.61	193.556	10.3943	11.4034	35.2601695023283+179.014471697689i
2.7	186.903	10.7527	10.373	108.988662403345-125.166249066894i
2.79	212.625	11.1111	4.16192	-41.8817931769878-51.7711130219089i
A09
Time	Data	FFT Freq	FFT Mag	FFT Complex			Max
0	217.375	0	434.195	6947.125			22.2014
0.09	303.875	0.358423	3.15617	37.5438074294038+33.7726244481436i
0.18	147.625	0.716846	7.25214	-112.17629722548+29.6721285390114i
0.27	199.5	1.07527	5.81033	-92.6670166444324-7.44173882374292i
0.36	197.625	1.43369	16.4039	186.26587296526-184.908793104386i
0.45	244.75	1.79211	16.7399	267.77413713117+5.8581430728819i
0.54	212.75	2.15054	17.8774	276.456197162737+73.4166687582663i
0.63	243	2.50896	5.74536	-46.3557150863726-79.3819712517612i
0.72	216.625	2.86738	12.5971	201.375+8.5i
0.81	208.5	3.22581	13.8619	-219.921629144961-28.7307724714063i
0.9	235.625	3.58423	11.044	36.6862448333131-172.854452894224i
0.99	215	3.94265	22.2014	-285.114255832232-211.879714902246i
1.08	208.25	4.30108	9.23875	108.48412703474-100.408793104386i
1.17	220	4.6595	11.3502	-100.608827991863-151.187479122016i
1.26	170.25	5.01792	9.78023	-10.9661447705705-156.098993113479i
1.35	191.125	5.37634	13.3068	-187.650499860713-100.584059094645i
1.44	295.75	5.73477	6.83594	-109.375
1.53	185.5	6.09319	13.3068	-187.650499860713+100.584059094645i
1.62	188.375	6.45161	9.78023	-10.9661447705702+156.098993113479i
1.71	238.25	6.81004	11.3502	-100.608827991862+151.187479122016i
1.8	225.625	7.16846	9.23875	108.48412703474+100.408793104386i
1.89	205.5	7.52688	22.2014	-285.114255832232+211.879714902247i
1.98	179.25	7.8853	11.044	36.6862448333135+172.854452894224i
2.07	198.5	8.24373	13.8619	-219.921629144961+28.7307724714068i
2.16	249	8.60215	12.5971	201.375-8.5i
2.25	246.25	8.96057	5.74536	-46.3557150863729+79.3819712517612i
2.34	253.875	9.319	17.8774	276.456197162737-73.4166687582667i
2.43	268.125	9.67742	16.7399	267.77413713117-5.8581430728829i
2.52	199.875	10.0358	16.4039	186.26587296526+184.908793104386i
2.61	145.5	10.3943	5.81033	-92.6670166444326+7.44173882374314i
2.7	221	10.7527	7.25214	-112.17629722548-29.672128539011i
2.79	214.875	11.1111	3.15617	37.5438074294038-33.772624448144i
A12
Time	Data	FFT Freq	FFT Mag	FFT Complex			Max
0	58.7639	0	92.1207	1473.930694			22.075
0.09	51.8195	0.358423	8.57287	-96.9666641468529+97.0151310775384i
0.18	12.6389	0.716846	10.3202	87.4518574747173-140.063761031953i
0.27	43.2917	1.07527	11.0637	-18.0071688334866+176.101623153632i
0.36	99.3055	1.43369	15.9029	-163.900318295369-194.626549333324i
0.45	14.8611	1.79211	6.58754	72.9857559224708+76.0418630708671i
0.54	20.0695	2.15054	7.02895	-105.497758649859+38.9638324254497i
0.63	64.4445	2.50896	8.77359	66.6116174935193-123.56672227633i
0.72	11	2.86738	16.8123	264.902679+46.7499389999998i
0.81	49.1945	3.22581	4.16366	50.3980361797619-43.5669710554815i
0.9	50.2639	3.58423	20.3995	290.062075270596-149.651718987524i
0.99	30.0139	3.94265	5.76473	-91.5225892300482+11.4469509645786i
1.08	56.5278	4.30108	11.9212	-125.127267704631-143.959861333324i
1.17	33.125	4.6595	22.075	82.8545373586096+343.343828680465i
1.26	19.2917	5.01792	16.3315	-245.127138095455-90.5126884449263i
1.35	35.7361	5.37634	11.507	173.424307256026-61.8147520684916i
1.44	28.7917	5.73477	4.91058	-78.5693040000002
1.53	109.167	6.09319	11.507	173.424307256026+61.8147520684914i
1.62	5.25	6.45161	16.3315	-245.127138095455+90.5126884449269i
1.71	175.861	6.81004	22.075	82.8545373586087-343.343828680465i
1.8	86.9167	7.16846	11.9212	-125.127267704631+143.959861333324i
1.89	9.56946	7.52688	5.76473	-91.5225892300482-11.4469509645783i
1.98	45.6528	7.8853	20.3995	290.062075270596+149.651718987523i
2.07	9.40277	8.24373	4.16366	50.3980361797622+43.5669710554813i
2.16	69.8333	8.60215	16.8123	264.902679-46.7499389999998i
2.25	25.1945	8.96057	8.77359	66.6116174935197+123.56672227633i
2.34	52.7083	9.319	7.02895	-105.497758649859-38.9638324254493i
2.43	23.2917	9.67742	6.58754	72.9857559224709-76.0418630708673i
2.52	70.1528	10.0358	15.9029	-163.900318295369+194.626549333324i
2.61	71.8195	10.3943	11.0637	-18.0071688334872-176.101623153632i
2.7	10.5139	10.7527	10.3202	87.4518574747177+140.063761031953i
2.79	29.4583	11.1111	8.57287	-96.966664146853-97.0151310775381i
A13
Time	Data	FFT Freq	FFT Mag	FFT Complex			Max
0	206	0	396.492	6343.875			19.728
0.09	238	0.358423	11.746	42.8768552919993+182.97974912757i
0.18	188.875	0.716846	14.3448	-222.732119970872-55.3940063809787i
0.27	153.25	1.07527	9.11718	88.5640570511319+115.913247613099i
0.36	164.25	1.43369	2.11458	15.0842622740244-30.2846410715657i
0.45	187	1.79211	19.728	238.550876559877-206.705654599852i
0.54	214.25	2.15054	15.8093	-39.0557412125272-249.915264421544i
0.63	213.75	2.50896	13.3752	213.897197874384+6.74841456064062i
0.72	212	2.86738	10.6518	143.625-91.75i
0.81	246.125	3.22581	12.1601	-193.458746279069-20.6802247062806i
0.9	152.25	3.58423	8.34343	88.137739674741+100.262711480439i
0.99	147.75	3.94265	7.07645	34.1484325675589-107.950864956012i
1.08	222.875	4.30108	4.04194	28.1657377259756+58.2153589284343i
1.17	209.5	4.6595	13.0078	-171.856728567019+117.392387980828i
1.26	173.125	5.01792	8.23044	126.150121508657+37.7839695210034i
1.35	133.125	5.37634	13.8772	-173.721944498861+138.275460584538i
1.44	196.125	5.73477	11.7891	-188.625
1.53	149.875	6.09319	13.8772	-173.721944498861-138.275460584538i
1.62	215.25	6.45161	8.23044	126.150121508657-37.7839695210038i
1.71	235.125	6.81004	13.0078	-171.85672856702-117.392387980827i
1.8	200.875	7.16846	4.04194	28.1657377259755-58.2153589284343i
1.89	233.25	7.52688	7.07645	34.1484325675589+107.950864956012i
1.98	193.5	7.8853	8.34343	88.1377396747411-100.262711480439i
2.07	248.875	8.24373	12.1601	-193.45874627907+20.6802247062812i
2.16	202	8.60215	10.6518	143.625+91.75i
2.25	198.25	8.96057	13.3752	213.897197874383-6.74841456064136i
2.34	199.25	9.319	15.8093	-39.0557412125263+249.915264421544i
2.43	254.875	9.67742	19.728	238.550876559877+206.705654599851i
2.52	206.5	10.0358	2.11458	15.0842622740245+30.2846410715657i
2.61	217	10.3943	9.11718	88.5640570511315-115.913247613099i
2.7	130.5	10.7527	14.3448	-222.732119970871+55.3940063809795i
2.79	200.5	11.1111	11.746	42.8768552919986-182.97974912757i
A14
Time	Data	FFT Freq	FFT Mag	FFT Complex			Max
0	152.625	0	355.727	5691.625			26.0515
0.09	165.75	0.358423	10.6951	-71.2685431102172-155.574308430936i
0.18	180.25	0.716846	6.7778	-103.967706675096+30.8378856941093i
0.27	217.5	1.07527	23.7193	35.1590966637279-377.877420469261i
0.36	195.25	1.43369	26.0515	-409.659577619781+76.9529489816703i
0.45	224	1.79211	4.47516	70.5986917954695+11.9482529137813i
0.54	187.625	2.15054	10.9989	159.463531819401-74.4374588276256i
0.63	164.75	2.50896	4.03421	-64.5419990774839-0.83435237045402i
0.72	158.25	2.86738	5.67947	-20.625+88.5i
0.81	103.125	3.22581	8.6129	110.322721496556-82.5802297563143i
0.9	195.875	3.58423	7.61603	82.9974526715724+89.2211810906011i
0.99	244.125	3.94265	9.41872	-87.025923007156+123.031808149711i
1.08	217.625	4.30108	10.422	54.9095776197809+157.45294898167i
1.17	254.5	4.6595	9.73066	6.89198020845911-155.537985216865i
1.26	156.875	5.01792	13.0891	-202.993277815877-51.503474387664i
1.35	215.25	5.37634	9.19403	145.863975030643-19.0643058003314i
1.44	134.375	5.73477	13.7422	-219.875
1.53	145.25	6.09319	9.19403	145.863975030644+19.0643058003308i
1.62	133	6.45161	13.0891	-202.993277815877+51.5034743876644i
1.71	182.375	6.81004	9.73066	6.89198020845978+155.537985216866i
1.8	157.75	7.16846	10.422	54.9095776197808-157.45294898167i
1.89	203.375	7.52688	9.41872	-87.0259230071564-123.031808149711i
1.98	202.625	7.8853	7.61603	82.997452671572-89.2211810906013i
2.07	179.625	8.24373	8.6129	110.322721496556+82.580229756314i
2.16	144.875	8.60215	5.67947	-20.6250000000001-88.5i
2.25	179.125	8.96057	4.03421	-64.5419990774837+0.834352370454191i
2.34	200.125	9.319	10.9989	159.463531819402+74.4374588276251i
2.43	157.75	9.67742	4.47516	70.5986917954695-11.9482529137815i
2.52	196.875	10.0358	26.0515	-409.659577619781-76.95294898167i
2.61	158.5	10.3943	23.7193	35.1590966637292+377.877420469261i
2.7	121.875	10.7527	6.7778	-103.967706675096-30.8378856941091i
2.79	160.75	11.1111	10.6951	-71.2685431102166+155.574308430937i
A20
Time	Data	FFT Freq	FFT Mag	FFT Complex			Max
0	63	0	269.102	4305.625			34.2839
0.09	191.875	0.358423	23.0769	114.116126678577+351.153915148998i
0.18	71.5	0.716846	29.0058	-318.307648150397-337.731734271539i
0.27	64.75	1.07527	17.8491	-284.682625174721+22.6840354905799i
0.36	199	1.43369	34.2839	316.936304642311+447.716111717937i
0.45	197.5	1.79211	20.4402	-296.883927934789+137.174657588067i
0.54	135.875	2.15054	5.00751	-76.3163209604982-24.393590736769i
0.63	177.375	2.50896	7.40846	-73.4437218601901-93.0411709143202i
0.72	139.875	2.86738	22.2226	113.75-336.875i
0.81	150.25	3.22581	32.9897	-203.811057573611-486.899865647305i
0.9	71.875	3.58423	5.92617	-47.0143251088709-82.3422921845483i
0.99	12.125	3.94265	28.6841	-121.352573181441-442.611138644113i
1.08	107.375	4.30108	15.9375	-254.93630464231+5.71611171793722i
1.17	94.75	4.6595	14.7446	225.061695190569+70.7262331072567i
1.26	17.125	5.01792	19.4078	-306.361705780235-50.6804357193183i
1.35	235.625	5.37634	15.6221	233.996083855605-87.8767857351295i
1.44	113.875	5.73477	20.6953	-331.125
1.53	178.625	6.09319	15.6221	233.996083855605+87.8767857351281i
1.62	83.375	6.45161	19.4078	-306.361705780235+50.6804357193185i
1.71	134.875	6.81004	14.7446	225.06169519057-70.7262331072582i
1.8	99	7.16846	15.9375	-254.93630464231-5.71611171793651i
1.89	160.875	7.52688	28.6841	-121.352573181439+442.611138644112i
1.98	218.125	7.8853	5.92617	-47.0143251088709+82.3422921845479i
2.07	194.625	8.24373	32.9897	-203.811057573609+486.899865647305i
2.16	224	8.60215	22.2226	113.75+336.875i
2.25	164	8.96057	7.40846	-73.4437218601896+93.0411709143207i
2.34	131.125	9.319	5.00751	-76.3163209604979+24.3935907367688i
2.43	102.375	9.67742	20.4402	-296.883927934789-137.174657588066i
2.52	104.375	10.0358	34.2839	316.93630464231-447.716111717937i
2.61	189.75	10.3943	17.8491	-284.682625174721-22.6840354905789i
2.7	207.75	10.7527	29.0058	-318.307648150396+337.731734271539i
2.79	69	11.1111	23.0769	114.116126678576-351.153915148998i
A24
Time	Data	FFT Freq	FFT Mag	FFT Complex			Max
0	252.375	0	537.75	8604			37.9375
0.09	273	0.358423	31.2095	-77.390851435134-493.317735845329i
0.18	291.5	0.716846	22.6115	361.767500771507+3.48748200362127i
0.27	367.75	1.07527	17.0899	39.2801512639644-270.602936592569i
0.36	270	1.43369	14.2934	-191.644597488888+124.79252339471i
0.45	336.25	1.79211	24.3706	-376.213681325946+102.511739274328i
0.54	256.875	2.15054	8.93986	142.85033110606-7.32127429016509i
0.63	256.625	2.50896	8.42759	-115.414458629378-69.725978771644i
0.72	212.375	2.86738	1.46908	-20.5+11.5i
0.81	248.625	3.22581	9.13237	-45.2191245416919+138.944788586777i
0.9	336.625	3.58423	12.8862	156.337223053427+134.418318069749i
0.99	299.375	3.94265	16.4317	-253.908872617435-68.1968003908955i
1.08	297.5	4.30108	14.6183	230.144597488888-41.7074766052906i
1.17	331.125	4.6595	13.5746	212.955840699832-42.6938541552703i
1.26	265.375	5.01792	9.41098	9.54494506900724-150.272925636464i
1.35	323.125	5.37634	10.5773	-33.0890034142127+165.970653615613i
1.44	333.5	5.73477	37.9375	-607
1.53	289	6.09319	10.5773	-33.0890034142129-165.970653615613i
1.62	195.375	6.45161	9.41098	9.54494506900753+150.272925636464i
1.71	280.75	6.81004	13.5746	212.955840699833+42.6938541552694i
1.8	185.5	7.16846	14.6183	230.144597488888+41.7074766052902i
1.89	287.25	7.52688	16.4317	-253.908872617435+68.1968003908959i
1.98	258.875	7.8853	12.8862	156.337223053426-134.418318069749i
2.07	242.875	8.24373	9.13237	-45.2191245416922-138.944788586777i
2.16	205.875	8.60215	1.46908	-20.5-11.5i
2.25	248.625	8.96057	8.42759	-115.414458629377+69.7259787716441i
2.34	139.625	9.319	8.93986	142.850331106059+7.32127429016513i
2.43	266.25	9.67742	24.3706	-376.213681325947-102.511739274327i
2.52	231.875	10.0358	14.2934	-191.644597488888-124.792523394709i
2.61	283.125	10.3943	17.0899	39.2801512639652+270.602936592568i
2.7	265.25	10.7527	22.6115	361.767500771507-3.48748200362184i
2.79	271.75	11.1111	31.2095	-77.3908514351326+493.317735845329i
B03
Time	Data	FFT Freq	FFT Mag	FFT Complex			Max
0	220	0	451.539	7224.625			13.876
0.09	218.75	0.358423	10.3701	-151.185850273914+68.3585620291834i
0.18	237.125	0.716846	7.06844	10.7463213923147+112.583339746581i
0.27	182.875	1.07527	5.38668	-76.7124678413474-39.2858395849992i
0.36	181.25	1.43369	9.12982	127.20521279348+71.8147545195112i
0.45	213.875	1.79211	5.40387	59.8814713932695-62.3687560769847i
0.54	268	2.15054	5.49805	-61.8776101060064-62.5274190926546i
0.63	184	2.50896	13.876	125.806062344042-182.932312104493i
0.72	243.875	2.86738	6.53002	-65.375-81.5i
0.81	207.375	3.22581	12.7714	-154.587832972321+133.635088788995i
0.9	258.875	3.58423	7.69713	123.151996723646+0.704813954378775i
0.99	185.25	3.94265	7.76706	23.3169295300789+122.06596075113i
1.08	204.875	4.30108	12.2931	51.5447872065199+189.814754519511i
1.17	278.125	4.6595	10.7398	-98.2666329919949-140.965913170145i
1.26	248.625	5.01792	7.65109	-113.520708009954+45.8155727936153i
1.35	239.625	5.37634	8.18108	4.7483208121881+130.811172509409i
1.44	253.375	5.73477	12.8516	205.625
1.53	218.75	6.09319	8.18108	4.7483208121875-130.811172509409i
1.62	235.375	6.45161	7.65109	-113.520708009954-45.815572793615i
1.71	221.875	6.81004	10.7398	-98.2666329919944+140.965913170146i
1.8	236.375	7.16846	12.2931	51.5447872065196-189.814754519511i
1.89	202.875	7.52688	7.76706	23.3169295300785-122.06596075113i
1.98	204	7.8853	7.69713	123.151996723646-0.704813954379112i
2.07	268.375	8.24373	12.7714	-154.587832972322-133.635088788994i
2.16	239.875	8.60215	6.53002	-65.375+81.5i
2.25	220	8.96057	13.876	125.806062344042+182.932312104492i
2.34	243.25	9.319	5.49805	-61.8776101060063+62.5274190926548i
2.43	207.375	9.67742	5.40387	59.8814713932697+62.3687560769845i
2.52	245.25	10.0358	9.12982	127.20521279348-71.8147545195114i
2.61	235.75	10.3943	5.38668	-76.712467841347+39.2858395849994i
2.7	195	10.7527	7.06844	10.7463213923144-112.583339746582i
2.79	224.625	11.1111	10.3701	-151.185850273915-68.3585620291829i
B04
Time	Data	FFT Freq	FFT Mag	FFT Complex			Max
0	252.875	0	332.195	5315.125			22.7256
0.09	207.25	0.358423	8.17249	130.681328135628-4.53103354021457i
0.18	183.125	0.716846	17.9778	120.167383684694+261.341489075368i
0.27	129.125	1.07527	11.0237	124.504487403335-124.932757162219i
0.36	156.5	1.43369	14.9684	144.078656903985-191.308581272022i
0.45	162.75	1.79211	4.31293	32.6206541358431-60.8099136576769i
0.54	133.125	2.15054	9.91252	156.684250226932+24.5790153392496i
0.63	114.375	2.50896	16.8913	262.263289984932-65.2601224658672i
0.72	157.75	2.86738	10.3358	-104.25-128.375i
0.81	185.125	3.22581	9.97406	75.0179289656791-140.85335296319i
0.9	208.125	3.58423	1.11664	6.794411482633-16.5237984031359i
0.99	172.5	3.94265	7.18982	109.327703676273+35.7908222851827i
1.08	159	4.30108	11.4166	-167.578656903985+72.6914187279785i
1.17	178.375	4.6595	22.7256	207.817447054456-298.369340794026i
1.26	168.125	5.01792	14.3252	186.853954605741+132.738675332982i
1.35	206.375	5.37634	9.49693	101.767160643853+112.838416387796i
1.44	122.375	5.73477	0.210938	3.375
1.53	158.5	6.09319	9.49693	101.767160643853-112.838416387796i
1.62	193	6.45161	14.3252	186.853954605741-132.738675332982i
1.71	104.125	6.81004	22.7256	207.817447054457+298.369340794025i
1.8	154.875	7.16846	11.4166	-167.578656903986-72.6914187279783i
1.89	122.625	7.52688	7.18982	109.327703676273-35.7908222851829i
1.98	151.625	7.8853	1.11664	6.79441148263309+16.5237984031362i
2.07	199.375	8.24373	9.97406	75.0179289656796+140.85335296319i
2.16	99.875	8.60215	10.3358	-104.25+128.375i
2.25	221.25	8.96057	16.8913	262.263289984932+65.2601224658668i
2.34	172.625	9.319	9.91252	156.684250226932-24.5790153392497i
2.43	192	9.67742	4.31293	32.6206541358433+60.8099136576774i
2.52	174.25	10.0358	14.9684	144.078656903986+191.308581272021i
2.61	156.25	10.3943	11.0237	124.504487403336+124.932757162219i
2.7	172	10.7527	17.9778	120.167383684693-261.341489075368i
2.79	145.875	11.1111	8.17249	130.681328135628+4.53103354021487i
B08
Time	Data	FFT Freq	FFT Mag	FFT Complex			Max
0	81.625	0	161.398	2582.375			30.814
0.09	182.625	0.358423	15.5225	226.879052602387+101.038731892178i
0.18	118.375	0.716846	30.814	250.352792203969-424.730874605706i
0.27	121.5	1.07527	8.58038	-108.629627681423+83.946855610541i
0.36	76.125	1.43369	19.294	-132.908085182071-278.628278106444i
0.45	107.625	1.79211	14.1906	227.033954166319-2.69218723087083i
0.54	107.25	2.15054	25.9976	43.7120325231131-413.65853580976i
0.63	83.75	2.50896	6.00802	-33.5161544339921+90.0962369183991i
0.72	74.75	2.86738	7.95954	-83.2500000000001-96.375i
0.81	10.625	3.22581	13.0778	63.6944507101187-199.315527747218i
0.9	21.75	3.58423	11.3903	40.2827636568439+177.737630709918i
0.99	45.375	3.94265	9.77997	-154.33382119204-25.8247463296848i
1.08	93.875	4.30108	5.56954	75.1580851820706-47.8782781064444i
1.17	47.875	4.6595	10.5789	-168.771821791951+12.8724313665645i
1.26	25.375	5.01792	17.8239	-160.347588383927-235.834708086028i
1.35	13.25	5.37634	6.33104	-93.3560323794176-39.3148979186001i
1.44	86.75	5.73477	2.85156	45.625
1.53	104.875	6.09319	6.33104	-93.3560323794174+39.3148979186004i
1.62	154.625	6.45161	17.8239	-160.347588383927+235.834708086029i
1.71	156.5	6.81004	10.5789	-168.771821791951-12.8724313665642i
1.8	34.625	7.16846	5.56954	75.1580851820709+47.878278106444i
1.89	98.25	7.52688	9.77997	-154.33382119204+25.8247463296853i
1.98	107	7.8853	11.3903	40.2827636568433-177.737630709918i
2.07	26.75	8.24373	13.0778	63.6944507101189+199.315527747217i
2.16	50.125	8.60215	7.95954	-83.2499999999999+96.375i
2.25	64	8.96057	6.00802	-33.5161544339926-90.0962369183989i
2.34	112.25	9.319	25.9976	43.7120325231138+413.658535809759i
2.43	64.125	9.67742	14.1906	227.033954166319+2.6921872308701i
2.52	117.5	10.0358	19.294	-132.90808518207+278.628278106444i
2.61	66.5	10.3943	8.58038	-108.629627681423-83.9468556105408i
2.7	52	10.7527	30.814	250.35279220397+424.730874605706i
2.79	74.75	11.1111	15.5225	226.879052602387-101.038731892178i
B12
Time	Data	FFT Freq	FFT Mag	FFT Complex			Max
0	56.75	0	194.758	3116.125			33.7578
0.09	54.375	0.358423	26.5933	-279.637101947123-320.697637074512i
0.18	109.875	0.716846	21.7224	-347.544603285203-3.17934553295265i
0.27	75.75	1.07527	3.99149	-3.41954822330199+63.7721598513768i
0.36	78.5	1.43369	3.13283	41.1972221513642-28.554085374294i
0.45	48.875	1.79211	3.91875	49.1707286323396+38.9040451085068i
0.54	208	2.15054	9.65254	13.9351318085228-153.81059973779i
0.63	154.375	2.50896	18.1678	-189.921644927614-220.062142921304i
0.72	101	2.86738	17.0176	-146.125+229.75i
0.81	127.5	3.22581	3.16744	-29.7639500977768+41.018028429763i
0.9	159.375	3.58423	16.0715	148.985854604683+209.585260409569i
0.99	123.75	3.94265	10.7454	-43.597160492032-166.307379224955i
1.08	173.75	4.30108	10.9334	-67.6972221513643-161.304085374294i
1.17	44	4.6595	8.47628	-67.0080065834876+117.910284295151i
1.26	120.5	5.01792	8.95236	143.123616871997+5.7165146144054i
1.35	80.625	5.37634	11.5602	-141.823316361005+118.732083053792i
1.44	145	5.73477	33.7578	540.125
1.53	34.625	6.09319	11.5602	-141.823316361006-118.732083053792i
1.62	120.75	6.45161	8.95236	143.123616871997-5.71651461440578i
1.71	115.625	6.81004	8.47628	-67.0080065834881-117.910284295151i
1.8	90.75	7.16846	10.9334	-67.6972221513641+161.304085374294i
1.89	67.25	7.52688	10.7454	-43.5971604920315+166.307379224955i
1.98	120.75	7.8853	16.0715	148.985854604682-209.585260409569i
2.07	84.75	8.24373	3.16744	-29.7639500977768-41.0180284297634i
2.16	111.125	8.60215	17.0176	-146.125-229.75i
2.25	100.875	8.96057	18.1678	-189.921644927613+220.062142921304i
2.34	70.375	9.319	9.65254	13.9351318085235+153.81059973779i
2.43	78.625	9.67742	3.91875	49.1707286323397-38.9040451085072i
2.52	84.125	10.0358	3.13283	41.1972221513642+28.554085374294i
2.61	51.625	10.3943	3.99149	-3.41954822330215-63.7721598513768i
2.7	77.5	10.7527	21.7224	-347.544603285203+3.1793455329536i
2.79	45.375	11.1111	26.5933	-279.637101947121+320.697637074512i
B18
Time	Data	FFT Freq	FFT Mag	FFT Complex			Max
0	118.279	0	300.401	4806.41339			11.3697
0.09	151.827	0.358423	11.3697	-181.40314139368-13.6502871183876i
0.18	146.115	0.716846	5.68486	55.8192768523665-71.815978792139i
0.27	162.269	1.07527	6.27225	-98.6531999994023-18.4084958120077i
0.36	141.058	1.43369	0.958986	-6.49267004127177+13.9024031246295i
0.45	157.894	1.79211	6.86585	-74.3858962681808-80.8365854202074i
0.54	128.529	2.15054	8.11065	8.00070483740621-129.523501059703i
0.63	157.673	2.50896	8.1161	-76.6134701978378+104.849240916825i
0.72	180.731	2.86738	7.78453	121.057678+29.2979719999998i
0.81	129.096	3.22581	5.86923	-33.9215928217119-87.5670593070675i
0.9	120.413	3.58423	2.69063	-38.6329370337182+18.9948666614968i
0.99	150.077	3.94265	6.58593	-20.9182839953347+103.277808593353i
1.08	174.356	4.30108	1.18513	-14.2572059587283-12.5016528753703i
1.17	149.154	4.6595	3.07905	48.9562622276871-5.50451823373057i
1.26	149.231	5.01792	6.82201	-108.725372656055-9.64380307093872i
1.35	168.087	5.37634	8.7605	-107.675909551541-89.7384277775643i
1.44	186.356	5.73477	2.13762	34.2019660000001
1.53	181.231	6.09319	8.7605	-107.67590955154+89.7384277775644i
1.62	154.644	6.45161	6.82201	-108.725372656055+9.64380307093894i
1.71	145.452	6.81004	3.07905	48.9562622276871+5.50451823373025i
1.8	168.413	7.16846	1.18513	-14.2572059587283+12.5016528753703i
1.89	137.779	7.52688	6.58593	-20.9182839953349-103.277808593354i
1.98	182.769	7.8853	2.69063	-38.6329370337183-18.9948666614969i
2.07	140.49	8.24373	5.86923	-33.9215928217115+87.5670593070673i
2.16	144.788	8.60215	7.78453	121.057678-29.2979719999998i
2.25	128.173	8.96057	8.1161	-76.6134701978379-104.849240916826i
2.34	147.038	9.319	8.11065	8.00070483740641+129.523501059703i
2.43	144.433	9.67742	6.86585	-74.3858962681804+80.8365854202074i
2.52	156.702	10.0358	0.958986	-6.49267004127179-13.9024031246295i
2.61	143.25	10.3943	6.27225	-98.6531999994021+18.4084958120079i
2.7	120.885	10.7527	5.68486	55.8192768523666+71.8159787921389i
2.79	139.221	11.1111	11.3697	-181.40314139368+13.650287118388i
B21
Time	Data	FFT Freq	FFT Mag	FFT Complex			Max
0	201.15	0	290.473	4647.574952			18.0155
0.09	175.05	0.358423	10.9616	125.220780344677+122.800407062072i
0.18	137.825	0.716846	10.7604	39.5924861407023+167.552484916663i
0.27	101.825	1.07527	6.99015	107.550322066411+30.6865463024838i
0.36	115.25	1.43369	18.0155	265.814110716842-111.489879537813i
0.45	126.05	1.79211	13.3451	207.231943960455+51.4455878819247i
0.54	129.75	2.15054	4.73943	31.7961543765925+68.8427962252129i
0.63	145.225	2.50896	12.2912	146.790457988239-130.870994117473i
0.72	128.9	2.86738	4.39761	62.049988+33.1750480000001i
0.81	155.375	3.22581	4.76162	-60.1836346972844+46.714325241072i
0.9	179.3	3.58423	8.66078	132.669498083544+40.0140566750225i
0.99	114.85	3.94265	7.15643	-95.8842642512522-62.586810400535i
1.08	134.3	4.30108	10.6962	-12.1141587168419+170.710072462187i
1.17	155.85	4.6595	3.19114	-44.3650017470338+25.2721862776111i
1.26	118.45	5.01792	4.96957	-15.558138600838-77.9762066335274i
1.35	150.625	5.37634	5.51196	53.6393963357892+70.0037646782039i
1.44	146.15	5.73477	6.20469	-99.2750239999996
1.53	121.5	6.09319	5.51196	53.6393963357888-70.0037646782039i
1.62	137.3	6.45161	4.96957	-15.558138600838+77.9762066335276i
1.71	178.35	6.81004	3.19114	-44.3650017470339-25.2721862776108i
1.8	117.975	7.16846	10.6962	-12.1141587168423-170.710072462187i
1.89	127.725	7.52688	7.15643	-95.8842642512522+62.5868104005355i
1.98	99.65	7.8853	8.66078	132.669498083544-40.0140566750227i
2.07	167	8.24373	4.76162	-60.1836346972847-46.7143252410716i
2.16	171.275	8.60215	4.39761	62.049988-33.1750480000001i
2.25	171.8	8.96057	12.2912	146.790457988239+130.870994117473i
2.34	169.15	9.319	4.73943	31.7961543765923-68.8427962252128i
2.43	147.025	9.67742	13.3451	207.231943960455-51.4455878819251i
2.52	153.1	10.0358	18.0155	265.814110716842+111.489879537813i
2.61	136.775	10.3943	6.99015	107.550322066411-30.686546302484i
2.7	134.625	10.7527	10.7604	39.5924861407019-167.552484916663i
2.79	198.4	11.1111	10.9616	125.220780344676-122.800407062072i
B22
Time	Data	FFT Freq	FFT Mag	FFT Complex			Max
0	111.625	0	509.039	8144.625			41.5234
0.09	270.625	0.358423	30.5756	-475.035284058324+116.905291729072i
0.18	291.375	0.716846	7.67032	11.8548947621804-122.151189561685i
0.27	221.5	1.07527	24.8503	-163.813856525096+362.291131618556i
0.36	168.875	1.43369	41.5234	-517.185794773342-417.028372646398i
0.45	372	1.79211	5.49064	-55.6750282555346-67.9556355827262i
0.54	165.75	2.15054	21.2316	-304.375888269213-150.849395790811i
0.63	217.625	2.50896	14.3175	-20.6377702303384-228.149229550002i
0.72	245.5	2.86738	33.7151	14.3749999999997-539.25i
0.81	322.375	3.22581	23.1599	-368.129698268381+42.3506979829647i
0.9	228.125	3.58423	34.1388	-519.366039052289+169.163690352375i
0.99	265.75	3.94265	28.8729	-432.195017356769-163.158833632815i
1.08	269	4.30108	34.4205	529.685794773341-150.7783726464i
1.17	270.375	4.6595	11.5208	-159.24041269274+92.8507767911187i
1.26	289.125	5.01792	38.9087	530.88703255932-325.138103418499i
1.35	116.125	5.37634	25.3872	-340.272932612817-221.831937515308i
1.44	363.5	5.73477	2.14844	-34.375
1.53	235.25	6.09319	25.3872	-340.272932612816+221.831937515309i
1.62	378.125	6.45161	38.9087	530.887032559322+325.138103418498i
1.71	367.875	6.81004	11.5208	-159.24041269274-92.8507767911191i
1.8	272.875	7.16846	34.4205	529.685794773342+150.778372646398i
1.89	351.125	7.52688	28.8729	-432.195017356768+163.158833632816i
1.98	195.625	7.8853	34.1388	-519.366039052289-169.163690352374i
2.07	152.375	8.24373	23.1599	-368.129698268381-42.3506979829644i
2.16	299.875	8.60215	33.7151	14.3750000000003+539.25i
2.25	244.25	8.96057	14.3175	-20.637770230338+228.149229550002i
2.34	179.125	9.319	21.2316	-304.375888269212+150.849395790812i
2.43	317.875	9.67742	5.49064	-55.6750282555342+67.9556355827257i
2.52	303.5	10.0358	41.5234	-517.185794773341+417.0283726464i
2.61	248.375	10.3943	24.8503	-163.813856525097-362.291131618556i
2.7	293.125	10.7527	7.67032	11.8548947621808+122.151189561685i
2.79	116	11.1111	30.5756	-475.035284058324-116.905291729072i
B23
Time	Data	FFT Freq	FFT Mag	FFT Complex			Max
0	243.663	0	456.364	7301.817198			25.944
0.09	286.837	0.358423	4.15469	37.5210628675298-54.8734750168108i
0.18	248.106	0.716846	6.3395	-66.5827469543612-76.5192075969462i
0.27	247.74	1.07527	16.7603	-110.793006783798-244.207589697976i
0.36	217.846	1.43369	8.363	62.3671731051872-118.384690550405i
0.45	266.75	1.79211	11.4712	45.5898311993105-177.786922183437i
0.54	186.721	2.15054	13.2242	-45.5305833953574-206.630127088537i
0.63	269.942	2.50896	8.56575	-83.6335699644227-108.57576955304i
0.72	231.692	2.86738	25.6518	393.221223-117.596037i
0.81	241.673	3.22581	14.8545	-232.216471952497-50.6329778624721i
0.9	173.413	3.58423	9.12535	106.286410877317-100.104011390797i
0.99	224.548	3.94265	15.6757	-250.781806969963-3.8317037279828i
1.08	238.587	4.30108	17.6137	175.286696894812-220.673142550406i
1.17	267.779	4.6595	9.76424	124.332922687329+94.5962381264164i
1.26	197.49	5.01792	6.93144	22.4421514724009-108.608695899207i
1.35	199.413	5.37634	25.944	48.05794291651-412.312785957304i
1.44	296.404	5.73477	2.76743	44.2788080000005
1.53	228.183	6.09319	25.944	48.0579429165114+412.312785957303i
1.62	146.394	6.45161	6.93144	22.4421514724013+108.608695899206i
1.71	251.087	6.81004	9.76424	124.332922687329-94.5962381264172i
1.8	243.404	7.16846	17.6137	175.286696894813+220.673142550405i
1.89	174.99	7.52688	15.6757	-250.781806969962+3.83170372798344i
1.98	251.894	7.8853	9.12535	106.286410877317+100.104011390797i
2.07	190.827	8.24373	14.8545	-232.216471952497+50.6329778624724i
2.16	304.221	8.60215	25.6518	393.221223+117.596037i
2.25	219.875	8.96057	8.56575	-83.6335699644226+108.57576955304i
2.34	226.471	9.319	13.2242	-45.5305833953568+206.630127088537i
2.43	234.317	9.67742	11.4712	45.5898311993111+177.786922183437i
2.52	257.317	10.0358	8.363	62.3671731051875+118.384690550406i
2.61	187.096	10.3943	16.7603	-110.793006783798+244.207589697977i
2.7	209.423	10.7527	6.3395	-66.5827469543608+76.5192075969466i
2.79	137.712	11.1111	4.15469	37.5210628675302+54.8734750168109i
C04
Time	Data	FFT Freq	FFT Mag	FFT Complex			Max
0	192.125	0	328.422	5254.75			22.7893
0.09	213.75	0.358423	22.7893	361.686603395697-46.2255345608933i
0.18	201.125	0.716846	3.56888	-56.580041416111-7.70367389073608i
0.27	189.75	1.07527	11.4049	115.875842157374-140.965174366823i
0.36	181.75	1.43369	14.0667	103.436336368202-199.890764646288i
0.45	164.375	1.79211	5.10696	81.6569852659978-2.97988971692056i
0.54	156.125	2.15054	6.28446	-45.4370077640192+89.6997564397925i
0.63	162	2.50896	2.76057	44.0325106888447+3.47053832657609i
0.72	154.75	2.86738	8.75169	2.74999999999992-140i
0.81	187.875	3.22581	15.5658	70.7617999699562+238.789162479838i
0.9	194.5	3.58423	12.4291	-197.89209555715-19.6546897851677i
0.99	127.625	3.94265	7.15448	53.5617327586058-101.167674068743i
1.08	172.75	4.30108	13.9554	-222.186336368203-22.1407646462878i
1.17	128.375	4.6595	10.4211	129.394292529729-105.159055373056i
1.26	177.5	5.01792	9.80846	142.40914473728+65.9418798843033i
1.35	112.25	5.37634	15.8351	-252.969766766203+14.0869929379602i
1.44	116.625	5.73477	14.5156	232.25
1.53	139.5	6.09319	15.8351	-252.969766766204-14.0869929379591i
1.62	189.625	6.45161	9.80846	142.40914473728-65.9418798843037i
1.71	67	6.81004	10.4211	129.394292529729+105.159055373056i
1.8	199.25	7.16846	13.9554	-222.186336368203+22.140764646288i
1.89	142.375	7.52688	7.15448	53.5617327586059+101.167674068743i
1.98	132	7.8853	12.4291	-197.89209555715+19.6546897851682i
2.07	148.375	8.24373	15.5658	70.7617999699552-238.789162479838i
2.16	193.375	8.60215	8.75169	2.75000000000008+140i
2.25	218.5	8.96057	2.76057	44.0325106888443-3.47053832657613i
2.34	144.375	9.319	6.28446	-45.4370077640193-89.6997564397925i
2.43	190.125	9.67742	5.10696	81.6569852659977+2.97988971692048i
2.52	162.5	10.0358	14.0667	103.436336368203+199.890764646288i
2.61	130.875	10.3943	11.4049	115.875842157374+140.965174366823i
2.7	175.125	10.7527	3.56888	-56.5800414161111+7.7036738907361i
2.79	188.5	11.1111	22.7893	361.686603395697+46.2255345608923i
C07
Time	Data	FFT Freq	FFT Mag	FFT Complex			Max
0	131.5	0	199.672	3194.75			21.9937
0.09	70.75	0.358423	5.7454	19.0788318877324+89.9246950807781i
0.18	122.5	0.716846	2.13555	29.4061406500709-17.4006525384682i
0.27	80.75	1.07527	5.08196	-75.0685411747306+31.2451647970681i
0.36	80.875	1.43369	2.2553	-35.3574945521653-7.20799961555358i
0.45	93.875	1.79211	21.9937	349.900229121903-37.4536219411162i
0.54	118.375	2.15054	8.24215	-111.371505351695-70.6204690889451i
0.63	119.375	2.50896	4.38556	67.2615207902007+19.989263543709i
0.72	96.875	2.86738	7.91275	37.2500000000001+121i
0.81	92.125	3.22581	5.03532	-36.7287800229909+71.7059003103693i
0.9	28	3.58423	1.82277	-29.0934837526353-2.03237397232093i
0.99	106.875	3.94265	14.85	159.460461408277+176.143345898386i
1.08	96.875	4.30108	2.24317	20.8574945521652-29.2079996155536i
1.17	118.75	4.6595	13.2769	32.7193043051629+209.895650133414i
1.26	117.25	5.01792	7.245	-57.4411515457402+100.687442578156i
1.35	91.75	5.37634	12.1745	166.376973684446-101.305150655718i
1.44	46.125	5.73477	3.82812	-61.25
1.53	126.375	6.09319	12.1745	166.376973684446+101.305150655718i
1.62	92.375	6.45161	7.245	-57.4411515457405-100.687442578156i
1.71	146.625	6.81004	13.2769	32.7193043051623-209.895650133413i
1.8	127.625	7.16846	2.24317	20.8574945521653+29.2079996155536i
1.89	69.5	7.52688	14.85	159.460461408277-176.143345898386i
1.98	82.125	7.8853	1.82277	-29.0934837526353+2.03237397232084i
2.07	89.375	8.24373	5.03532	-36.7287800229911-71.705900310369i
2.16	122.875	8.60215	7.91275	37.2499999999999-121i
2.25	84	8.96057	4.38556	67.2615207902005-19.9892635437091i
2.34	134	9.319	8.24215	-111.371505351695+70.6204690889452i
2.43	119.375	9.67742	21.9937	349.900229121903+37.4536219411153i
2.52	99.25	10.0358	2.2553	-35.3574945521652+7.20799961555364i
2.61	98.125	10.3943	5.08196	-75.0685411747306-31.2451647970676i
2.7	70.125	10.7527	2.13555	29.4061406500709+17.4006525384681i
2.79	120.375	11.1111	5.7454	19.0788318877323-89.9246950807781i
C09
Time	Data	FFT Freq	FFT Mag	FFT Complex			Max
0	193.75	0	225.625	3610			34.4057
0.09	133.75	0.358423	12.8672	-12.8103284570247+205.476505892885i
0.18	114.5	0.716846	13.2468	-12.3614763100027+211.587884732804i
0.27	6.75	1.07527	7.58251	112.295123011857+45.9170835113513i
0.36	48.125	1.43369	34.4057	546.528372646399+65.9363363682023i
0.45	77.25	1.79211	16.5371	253.586293575713-75.5235655297005i
0.54	72.375	2.15054	3.73082	-27.5106243086614-52.9758589616377i
0.63	178.375	2.50896	19.814	198.849461296138-246.907341746726i
0.72	120	2.86738	6.52998	-9.99999999999994+104i
0.81	85.75	3.22581	12.5758	187.425106692192+73.2007915935802i
0.9	163.5	3.58423	8.47201	-133.218190587064-25.0458173011917i
0.99	64.25	3.94265	14.3828	-180.055797852635-143.308398634032i
1.08	80.625	4.30108	16.2848	-21.2783726463984+259.686336368203i
1.17	106.5	4.6595	15.5032	221.77310065972+111.11365407147i
1.26	133.25	5.01792	7.5986	-87.9097087942723-83.9820736067499i
1.35	170.375	5.37634	11.613	123.93704107404-138.433957102357i
1.44	80.625	5.73477	16.9688	271.5
1.53	100	6.09319	11.613	123.93704107404+138.433957102357i
1.62	135.25	6.45161	7.5986	-87.9097087942722+83.9820736067499i
1.71	108.875	6.81004	15.5032	221.77310065972-111.113654071471i
1.8	87.125	7.16846	16.2848	-21.2783726463991-259.686336368202i
1.89	87.125	7.52688	14.3828	-180.055797852635+143.308398634033i
1.98	118.25	7.8853	8.47201	-133.218190587063+25.0458173011919i
2.07	111.375	8.24373	12.5758	187.425106692192-73.2007915935806i
2.16	219.625	8.60215	6.52998	-10.0000000000001-104i
2.25	114.625	8.96057	19.814	198.849461296138+246.907341746726i
2.34	122.875	9.319	3.73082	-27.5106243086614+52.9758589616376i
2.43	105.5	9.67742	16.5371	253.586293575713+75.5235655297001i
2.52	135.5	10.0358	34.4057	546.528372646399-65.936336368203i
2.61	77.625	10.3943	7.58251	112.295123011857-45.917083511351i
2.7	115.375	10.7527	13.2468	-12.3614763100031-211.587884732804i
2.79	141.125	11.1111	12.8672	-12.810328457025-205.476505892885i
C11
Time	Data	FFT Freq	FFT Mag	FFT Complex			Max
0	133.875	0	174.156	2786.5			29.6153
0.09	129.375	0.358423	13.5483	200.959238753239+81.2772066633815i
0.18	127	0.716846	20.9166	302.781601061825-142.56282082038i
0.27	109.75	1.07527	28.7855	-11.3172120441727+460.428388347107i
0.36	17.25	1.43369	29.6153	193.066202090034-432.728891488805i
0.45	78.375	1.79211	7.48925	64.6225743688889-100.909237173221i
0.54	63.25	2.15054	4.9039	73.8477685363347+26.5114572083753i
0.63	125.375	2.50896	10.8592	-82.3105365104646-153.013688817358i
0.72	56.375	2.86738	4.2993	-49.875+47.375i
0.81	109.625	3.22581	7.85066	-48.7195450886492+115.777375472804i
0.9	138	3.58423	9.86	128.26440682561+91.850291973207i
0.99	19.75	3.94265	10.6775	60.896600712669-159.618661724165i
1.08	54.875	4.30108	16.954	23.1837979099662+270.271108511195i
1.17	10.5	4.6595	12.2442	140.734111825687+136.284368229506i
1.26	8.375	5.01792	12.1944	-43.3937764237702-190.223986055548i
1.35	100.5	5.37634	5.10611	-80.865232017196+11.6336753868881i
1.44	103.375	5.73477	15.3906	-246.25
1.53	123.25	6.09319	5.10611	-80.8652320171962-11.6336753868877i
1.62	132.5	6.45161	12.1944	-43.3937764237698+190.223986055548i
1.71	152	6.81004	12.2442	140.734111825686-136.284368229507i
1.8	94.125	7.16846	16.954	23.1837979099657-270.271108511195i
1.89	97.125	7.52688	10.6775	60.8966007126696+159.618661724165i
1.98	10.375	7.8853	9.86	128.26440682561-91.8502919732071i
2.07	35.625	8.24373	7.85066	-48.7195450886494-115.777375472803i
2.16	65.5	8.60215	4.2993	-49.875-47.375i
2.25	63.75	8.96057	10.8592	-82.3105365104643+153.013688817358i
2.34	108.25	9.319	4.9039	73.8477685363344-26.5114572083752i
2.43	108.125	9.67742	7.48925	64.622574368889+100.909237173221i
2.52	84.75	10.0358	29.6153	193.066202090034+432.728891488805i
2.61	122.5	10.3943	28.7855	-11.3172120441743-460.428388347106i
2.7	72.25	10.7527	20.9166	302.781601061825+142.56282082038i
2.79	130.75	11.1111	13.5483	200.959238753239-81.2772066633824i
C12
Time	Data	FFT Freq	FFT Mag	FFT Complex			Max
0	150.208	0	287.655	4602.486298			34.7822
0.09	135.792	0.358423	15.3218	183.795418653483+162.225630252735i
0.18	120.597	0.716846	28.9844	161.856712026913+434.587749239381i
0.27	123.681	1.07527	20.6651	-322.162202864324-74.4001458496471i
0.36	87.3333	1.43369	21.0624	332.201276855751+56.6562307052488i
0.45	215.861	1.79211	4.69686	10.5992370971133+74.3985201605174i
0.54	42.3889	2.15054	12.4697	198.759353076253+17.3536078482031i
0.63	153.694	2.50896	18.0969	103.609339646278+270.379269821925i
0.72	191.444	2.86738	22.3743	73.3055120000002+350.402648i
0.81	75.8889	3.22581	16.9252	-249.997661675717-104.092115951658i
0.9	106.764	3.58423	23.4829	-345.965255253716-146.553923976099i
0.99	161.75	3.94265	26.3864	-226.289886319797+356.414099556049i
1.08	118.153	4.30108	3.54902	56.4098671442493-6.51051729475105i
1.17	140.278	4.6595	10.49	153.882960522388-67.0100315536543i
1.26	145.375	5.01792	34.7822	-140.92864184945-538.375326584922i
1.35	211.875	5.37634	23.608	374.117970940576-52.0933886203861i
1.44	146.764	5.73477	32.638	-522.208282
1.53	241.556	6.09319	23.608	374.117970940577+52.0933886203852i
1.62	31.7361	6.45161	34.7822	-140.928641849449+538.375326584922i
1.71	168.986	6.81004	10.49	153.882960522389+67.010031553654i
1.8	27.1389	7.16846	3.54902	56.4098671442492+6.51051729475135i
1.89	94.9167	7.52688	26.3864	-226.289886319797-356.414099556048i
1.98	96.0139	7.8853	23.4829	-345.965255253716+146.5539239761i
2.07	198.069	8.24373	16.9252	-249.997661675717+104.092115951659i
2.16	137.097	8.60215	22.3743	73.3055119999998-350.402648i
2.25	139.639	8.96057	18.0969	103.609339646277-270.379269821925i
2.34	216.819	9.319	12.4697	198.759353076252-17.3536078482035i
2.43	216.153	9.67742	4.69686	10.5992370971131-74.3985201605176i
2.52	198.583	10.0358	21.0624	332.20127685575-56.656230705249i
2.61	62.0417	10.3943	20.6651	-322.162202864324+74.4001458496477i
2.7	223.722	10.7527	28.9844	161.856712026912-434.587749239381i
2.79	222.167	11.1111	15.3218	183.795418653482-162.225630252736i
C16
Time	Data	FFT Freq	FFT Mag	FFT Complex			Max
0	186.375	0	345.768	5532.291656			18.5129
0.09	160.917	0.358423	10.5354	146.244152529938+83.8282615976607i
0.18	149.375	0.716846	5.80899	77.5625412533847+51.2115635910008i
0.27	197.792	1.07527	8.99773	-101.589399970807-102.005643804632i
0.36	193.292	1.43369	3.27219	21.8172294712097+47.5926219751611i
0.45	195.583	1.79211	11.0646	4.83989479588317+176.966977968574i
0.54	151.333	2.15054	18.5129	143.10486742943+259.343896464326i
0.63	198.083	2.50896	6.79189	-80.8488766320035+72.6131683405413i
0.72	98.8333	2.86738	16.1046	-215.124969+141.833313i
0.81	151.042	3.22581	0.257127	-1.02888056799686+3.98329440964807i
0.9	189.042	3.58423	10.8127	-22.8062438465349-171.493847313701i
0.99	176.083	3.94265	16.6365	-92.6200035118013-249.551151902963i
1.08	142.625	4.30108	5.19201	71.43252652879-42.4073160248388i
1.17	158.667	4.6595	7.25922	109.885339456184-37.6223463339624i
1.26	181	5.01792	14.0204	218.80558316372-49.4594321870262i
1.35	183.958	5.37634	7.49561	-37.5487300993965-113.900184991025i
1.44	192.958	5.73477	3.28386	-52.5417179999999
1.53	146.958	6.09319	7.49561	-37.5487300993963+113.900184991025i
1.62	177.333	6.45161	14.0204	218.80558316372+49.4594321870258i
1.71	151	6.81004	7.25922	109.885339456185+37.6223463339619i
1.8	151.917	7.16846	5.19201	71.43252652879+42.4073160248388i
1.89	170.5	7.52688	16.6365	-92.6200035118006+249.551151902963i
1.98	166.75	7.8853	10.8127	-22.8062438465345+171.493847313702i
2.07	162.917	8.24373	0.257127	-1.02888056799683-3.9832944096479i
2.16	176.333	8.60215	16.1046	-215.124969-141.833313i
2.25	194.042	8.96057	6.79189	-80.8488766320039-72.613168340541i
2.34	200.5	9.319	18.5129	143.10486742943-259.343896464326i
2.43	216.542	9.67742	11.0646	4.83989479588281-176.966977968574i
2.52	120.042	10.0358	3.27219	21.8172294712097-47.5926219751611i
2.61	147.583	10.3943	8.99773	-101.589399970807+102.005643804632i
2.7	262.167	10.7527	5.80899	77.5625412533845-51.2115635910009i
2.79	180.75	11.1111	10.5354	146.244152529937-83.8282615976612i
C20
Time	Data	FFT Freq	FFT Mag	FFT Complex			Max
0	275.062	0	532.254	8516.0625			14.7649
0.09	288.25	0.358423	9.16532	39.4343174575622-141.243561449491i
0.18	236.188	0.716846	9.63266	150.477126104922-33.3223951453085i
0.27	256.25	1.07527	13.9109	-97.5762681324404+200.045002910708i
0.36	305.375	1.43369	7.02844	-112.290699429436+6.07865033333794i
0.45	271.062	1.79211	1.44031	19.0464206501509-12.9733354825807i
0.54	284.375	2.15054	11.1695	174.629723739034-37.980446813505i
0.63	297.75	2.50896	9.72783	122.884323570481+95.5243352301116i
0.72	231.312	2.86738	6.89272	-109.25-15.0625i
0.81	279.5	3.22581	4.7794	68.1572175109518-34.6744321095506i
0.9	281.812	3.58423	6.81481	17.5337501751319-107.617901627456i
0.99	242.562	3.94265	14.7649	77.3851466453948-223.204886675152i
1.08	278.25	4.30108	9.4025	-150.209300570564+8.32865033333798i
1.17	252.875	4.6595	11.8006	52.4347623664475+181.382300585379i
1.26	257.562	5.01792	10.4691	-130.140600019088-105.45984995926i
1.35	293.75	5.37634	8.97067	131.234079931452+58.1265200780898i
1.44	223.438	5.73477	13.8477	-221.5625
1.53	325.188	6.09319	8.97067	131.234079931452-58.1265200780899i
1.62	268.438	6.45161	10.4691	-130.140600019088+105.45984995926i
1.71	287.688	6.81004	11.8006	52.434762366447-181.382300585379i
1.8	231.875	7.16846	9.4025	-150.209300570564-8.32865033333794i
1.89	288.625	7.52688	14.7649	77.3851466453956+223.204886675152i
1.98	250.062	7.8853	6.81481	17.533750175132+107.617901627456i
2.07	234.625	8.24373	4.7794	68.1572175109519+34.6744321095506i
2.16	214.062	8.60215	6.89272	-109.25+15.0625i
2.25	207.188	8.96057	9.72783	122.884323570481-95.5243352301116i
2.34	278.25	9.319	11.1695	174.629723739034+37.9804468135048i
2.43	292.688	9.67742	1.44031	19.0464206501512+12.9733354825806i
2.52	259.625	10.0358	7.02844	-112.290699429436-6.07865033333798i
2.61	279.25	10.3943	13.9109	-97.5762681324411-200.045002910707i
2.7	271.562	10.7527	9.63266	150.477126104922+33.3223951453083i
2.79	271.562	11.1111	9.16532	39.4343174575626+141.243561449491i
C21
Time	Data	FFT Freq	FFT Mag	FFT Complex			Max
0	71.875	0	87.2891	1396.625			23.9698
0.09	7.25	0.358423	20.6364	-105.651727503083+312.822805885231i
0.18	11.5	0.716846	23.9698	193.615732901644+331.055706677399i
0.27	27	1.07527	4.77451	-65.1353762509434-39.9142535055712i
0.36	1.875	1.43369	8.84513	-24.3034540450585+139.419678887548i
0.45	4.75	1.79211	8.03804	10.4526590654643-128.183116173876i
0.54	20.5	2.15054	14.9092	199.68901320969+130.495442752122i
0.63	4.25	2.50896	8.9405	-89.4069942882473+111.665313802717i
0.72	13	2.86738	6.27713	-96.875-26.5i
0.81	1	3.22581	8.1274	108.703866556558+71.368305370609i
0.9	30.25	3.58423	8.13112	86.6623846880661-97.0314057306746i
0.99	61	3.94265	8.69736	26.1797547038535+136.67297659574i
1.08	12.375	4.30108	12.6911	190.303454045058-70.8303211124526i
1.17	71.5	4.6595	3.22489	-51.0785129703256+7.30549392240437i
1.26	105	5.01792	4.84623	77.5328692006008+1.02885819460315i
1.35	54.125	5.37634	6.27769	32.9363306867236+94.8894521114824i
1.44	88.5	5.73477	5.24219	-83.875
1.53	62.625	6.09319	6.27769	32.9363306867232-94.8894521114824i
1.62	5.75	6.45161	4.84623	77.5328692006007-1.02885819460303i
1.71	30.875	6.81004	3.22489	-51.0785129703257-7.30549392240414i
1.8	34.5	7.16846	12.6911	190.303454045059+70.8303211124524i
1.89	86.875	7.52688	8.69736	26.1797547038532-136.67297659574i
1.98	52	7.8853	8.13112	86.6623846880662+97.0314057306749i
2.07	33.5	8.24373	8.1274	108.703866556558-71.3683053706094i
2.16	8	8.60215	6.27713	-96.875+26.5i
2.25	70.75	8.96057	8.9405	-89.4069942882475-111.665313802717i
2.34	88.25	9.319	14.9092	199.689013209689-130.495442752122i
2.43	85.375	9.67742	8.03804	10.4526590654648+128.183116173876i
2.52	49.625	10.0358	8.84513	-24.3034540450587-139.419678887547i
2.61	78.625	10.3943	4.77451	-65.1353762509432+39.9142535055713i
2.7	63.375	10.7527	23.9698	193.615732901643-331.0557066774i
2.79	60.75	11.1111	20.6364	-105.651727503083-312.82280588523i
C22
Time	Data	FFT Freq	FFT Mag	FFT Complex			Max
0	171.214	0	338.201	5411.214234			14.3438
0.09	189.339	0.358423	9.03755	-143.912255128269+14.094617657706i
0.18	152.786	0.716846	11.1207	159.632606234835-78.5921328809045i
0.27	172.518	1.07527	7.95655	69.0708767354876+106.937942653851i
0.36	126.411	1.43369	2.68599	19.8806688250713+38.1010298394935i
0.45	155.286	1.79211	13.8887	218.591437412418-39.9896713665142i
0.54	178.821	2.15054	5.41282	-86.0041005666231+10.1857253670756i
0.63	186.696	2.50896	6.89637	-70.44841142871-84.9257029437745i
0.72	155.554	2.86738	2.9757	16.9285569999999-44.5000309999998i
0.81	171.25	3.22581	11.9213	137.330241982701+132.373149550645i
0.9	129.821	3.58423	5.68446	-56.1418450148819+71.5558791050771i
0.99	189.125	3.94265	4.66611	24.6382922470129+70.4751424906345i
1.08	147.411	4.30108	7.03303	-80.0234968250713-79.1132641605066i
1.17	193.893	4.6595	7.83921	-89.8685208967824-87.4967956866608i
1.26	186.893	5.01792	1.64579	-23.9866606533303-10.8648031429027i
1.35	184.518	5.37634	9.28287	52.8842270761418-138.791970045534i
1.44	146.429	5.73477	14.3438	-229.500059999999
1.53	195.839	6.09319	9.28287	52.8842270761422+138.791970045534i
1.62	190.268	6.45161	1.64579	-23.9866606533303+10.8648031429029i
1.71	195.732	6.81004	7.83921	-89.8685208967823+87.4967956866613i
1.8	207.875	7.16846	7.03303	-80.0234968250712+79.1132641605066i
1.89	192.375	7.52688	4.66611	24.6382922470127-70.4751424906344i
1.98	144.429	7.8853	5.68446	-56.1418450148822-71.555879105077i
2.07	140.554	8.24373	11.9213	137.330241982701-132.373149550646i
2.16	163.714	8.60215	2.9757	16.928557+44.5000309999998i
2.25	184.696	8.96057	6.89637	-70.4484114287099+84.9257029437748i
2.34	141.304	9.319	5.41282	-86.0041005666233-10.1857253670755i
2.43	126.179	9.67742	13.8887	218.591437412419+39.9896713665136i
2.52	185.286	10.0358	2.68599	19.8806688250712-38.1010298394935i
2.61	149.75	10.3943	7.95655	69.0708767354874-106.937942653851i
2.7	162.643	10.7527	11.1207	159.632606234836+78.592132880904i
2.79	192.607	11.1111	9.03755	-143.912255128269-14.0946176577056i
C23
Time	Data	FFT Freq	FFT Mag	FFT Complex			Max
0	225.545	0	288.546	4616.738648			34.7455
0.09	185.466	0.358423	19.1971	290.32953079005-100.259099934059i
0.18	137.489	0.716846	13.0463	187.972245227168+90.7687914894296i
0.27	171.25	1.07527	22.2527	266.322798041608+236.301898008365i
0.36	93.3523	1.43369	14.223	226.711806702134+19.7179767505828i
0.45	98.2727	1.79211	10.9965	60.8573727442513-165.083985640258i
0.54	161.705	2.15054	12.9759	205.73148013778-27.8935563885008i
0.63	141.716	2.50896	11.0752	-81.924191842644+157.128669015987i
0.72	230.841	2.86738	8.05623	-7.29550099999999+128.693085i
0.81	74.9091	3.22581	7.28309	12.8903401757491+115.81421828552i
0.9	217.33	3.58423	21.1623	228.867123638013-249.534620808032i
0.99	131.818	3.94265	17.0155	-32.9481339688209+270.246260616901i
1.08	107.477	4.30108	12.0083	192.015365297866+6.71803475058296i
1.17	142.989	4.6595	13.0326	33.6643027379519-205.786411192299i
1.26	125.25	5.01792	16.0905	-170.116501002961-193.235796930101i
1.35	107.261	5.37634	34.7455	34.9898693218567+554.82601387765i
1.44	152.523	5.73477	18.4638	-295.42035
1.53	183.375	6.09319	34.7455	34.9898693218552-554.82601387765i
1.62	50.3523	6.45161	16.0905	-170.116501002961+193.235796930102i
1.71	164.807	6.81004	13.0326	33.6643027379521+205.786411192299i
1.8	115.682	7.16846	12.0083	192.015365297866-6.71803475058292i
1.89	170.682	7.52688	17.0155	-32.9481339688215-270.246260616901i
1.98	103.057	7.8853	21.1623	228.867123638013+249.534620808032i
2.07	183.477	8.24373	7.28309	12.8903401757482-115.814218285519i
2.16	34.1136	8.60215	8.05623	-7.29550100000013-128.693085i
2.25	139.557	8.96057	11.0752	-81.9241918426445-157.128669015987i
2.34	133.568	9.319	12.9759	205.73148013778+27.8935563885007i
2.43	167.511	9.67742	10.9965	60.857372744251+165.083985640258i
2.52	117.148	10.0358	14.223	226.711806702134-19.7179767505829i
2.61	168.443	10.3943	22.2527	266.322798041608-236.301898008366i
2.7	155.227	10.7527	13.0463	187.972245227168-90.7687914894297i
2.79	224.545	11.1111	19.1971	290.32953079005+100.259099934058i
D01
Time	Data	FFT Freq	FFT Mag	FFT Complex			Max
0	176.554	0	373.846	5981.535768			11.4163
0.09	181.321	0.358423	2.75333	42.5557262963064-11.3886208916193i
0.18	201.804	0.716846	3.56944	-18.4099739785622+54.0624175079882i
0.27	188.821	1.07527	2.45715	2.56830605921638-39.2304420408934i
0.36	194.054	1.43369	6.6374	-106.181826725924-1.87503298492431i
0.45	194.196	1.79211	2.38724	-9.33829062014533-37.0367482141948i
0.54	178.875	2.15054	4.95663	-73.5400308191393+29.6872051077381i
0.63	167.089	2.50896	1.98527	-21.2740767214765-23.5877824210044i
0.72	208.893	2.86738	3.00402	39.142883-27.8928230000001i
0.81	171.143	3.22581	6.10107	-66.4178337253213-71.5386472042096i
0.9	195.161	3.58423	4.48617	56.8483377680447-43.822824143679i
0.99	182.268	3.94265	6.83392	17.5064703543925+107.932209879405i
1.08	197.5	4.30108	5.68966	65.0390047259235+63.6963790150753i
1.17	202.679	4.6595	4.57608	52.8611106176624+50.660306678685i
1.26	184.125	5.01792	5.89111	-92.3269209703431+18.9809722565714i
1.35	187.821	5.37634	11.4163	15.3955157393659+182.010776951154i
1.44	172.321	5.73477	8.79242	-140.678714
1.53	184.643	6.09319	11.4163	15.3955157393653-182.010776951154i
1.62	148.643	6.45161	5.89111	-92.3269209703432-18.9809722565712i
1.71	209.482	6.81004	4.57608	52.8611106176622-50.6603066786851i
1.8	185.839	7.16846	5.68966	65.0390047259234-63.6963790150755i
1.89	184.821	7.52688	6.83392	17.5064703543923-107.932209879405i
1.98	171.804	7.8853	4.48617	56.8483377680448+43.8228241436788i
2.07	198.232	8.24373	6.10107	-66.4178337253211+71.5386472042098i
2.16	171.839	8.60215	3.00402	39.142883+27.8928230000001i
2.25	193.946	8.96057	1.98527	-21.2740767214764+23.5877824210044i
2.34	191.107	9.319	4.95663	-73.5400308191393-29.687205107738i
2.43	197.071	9.67742	2.38724	-9.33829062014531+37.0367482141949i
2.52	172.786	10.0358	6.6374	-106.181826725924+1.87503298492445i
2.61	231.75	10.3943	2.45715	2.5683060592165+39.2304420408934i
2.7	169.125	10.7527	3.56944	-18.4099739785624-54.0624175079883i
2.79	185.821	11.1111	2.75333	42.5557262963063+11.3886208916192i
D04
Time	Data	FFT Freq	FFT Mag	FFT Complex			Max
0	86.5	0	284.781	4556.5			34.0733
0.09	182.5	0.358423	9.57795	-95.7285463402823-119.669274306052i
0.18	169.375	0.716846	5.84195	54.5737753463861-75.885215973814i
0.27	120.5	1.07527	7.33631	108.107500072971-45.7281656477079i
0.36	165.125	1.43369	34.0733	-531.100964621867+123.062968850777i
0.45	190.875	1.79211	12.6044	14.3939293331367-201.155312824557i
0.54	138.25	2.15054	13.8301	74.2408285288741-208.455047371003i
0.63	109.875	2.50896	4.55667	41.6884602760798+59.8118361558325i
0.72	164.25	2.86738	8.65	-83.0000000000001-110.75i
0.81	89.25	3.22581	15.6549	-169.92132231497-184.028379649303i
0.9	141	3.58423	18.764	-281.432477036092-104.549455779981i
0.99	152.375	3.94265	7.5333	-87.4407528601221-82.9593614622802i
1.08	203.875	4.30108	5.73987	61.1009646218667+68.5629688507768i
1.17	182.875	4.6595	6.35141	-45.3022712125793-90.9661971074488i
1.26	162.5	5.01792	8.76981	-74.3821268391687-118.979624382793i
1.35	121.625	5.37634	1.29225	-16.7969969542354+12.0565270667935i
1.44	117.875	5.73477	17.0938	273.5
1.53	107.125	6.09319	1.29225	-16.7969969542353-12.0565270667938i
1.62	158	6.45161	8.76981	-74.3821268391685+118.979624382792i
1.71	141.375	6.81004	6.35141	-45.302271212579+90.9661971074487i
1.8	166.75	7.16846	5.73987	61.1009646218669-68.5629688507773i
1.89	202.375	7.52688	7.5333	-87.4407528601218+82.9593614622803i
1.98	169.625	7.8853	18.764	-281.432477036092+104.549455779981i
2.07	122.125	8.24373	15.6549	-169.921322314969+184.028379649303i
2.16	96.875	8.60215	8.65	-82.9999999999999+110.75i
2.25	45.625	8.96057	4.55667	41.6884602760796-59.8118361558327i
2.34	142.5	9.319	13.8301	74.2408285288743+208.455047371003i
2.43	164.25	9.67742	12.6044	14.3939293331371+201.155312824557i
2.52	164.75	10.0358	34.0733	-531.100964621867-123.062968850777i
2.61	125.5	10.3943	7.33631	108.107500072971+45.7281656477077i
2.7	167.75	10.7527	5.84195	54.5737753463862+75.8852159738139i
2.79	83.25	11.1111	9.57795	-95.7285463402821+119.669274306053i
D07
Time	Data	FFT Freq	FFT Mag	FFT Complex			Max
0	8.07953	0	49.8025	796.840698			12.7255
0.09	24.7159	0.358423	4.85354	54.4022327016782+55.4162447269981i
0.18	78.0909	0.716846	5.25644	74.9045005595912-38.244558988621i
0.27	2.11365	1.07527	6.68264	-106.623770230558-7.98286647666324i
0.36	6.51135	1.43369	2.40616	34.8411166518313+16.3780729364884i
0.45	35.5909	1.79211	3.08427	15.8091875580139-46.7475109100238i
0.54	59.5455	2.15054	3.50528	41.3585208137492-37.8805362035936i
0.63	6.26135	2.50896	7.54397	-113.018787686604-42.380206998774i
0.72	10.875	2.86738	12.7255	-128.227234-158.15912i
0.81	24.75	3.22581	6.61276	-83.691855402166+64.7317734703577i
0.9	2.26135	3.58423	9.03327	-45.0111783402187+137.344841845799i
0.99	8.48865	3.94265	3.593	13.0671048997923+55.9832710110815i
1.08	3.30682	4.30108	4.71231	-6.36382265183118+75.1279509364883i
1.17	35.3295	4.6595	0.919592	1.47287217207658+14.6395656907803i
1.26	9.95453	5.01792	12.3861	-2.47913503312122+198.162707060772i
1.35	39.1932	5.37634	3.9907	15.7646559877671+61.8744674424683i
1.44	33.4318	5.73477	4.41904	-70.7045860000001
1.53	38.7614	6.09319	3.9907	15.7646559877669-61.8744674424683i
1.62	33.7727	6.45161	12.3861	-2.47913503312174-198.162707060772i
1.71	0.625	6.81004	0.919592	1.47287217207657-14.6395656907803i
1.8	26.9318	7.16846	4.71231	-6.36382265183134-75.1279509364883i
1.89	35.4091	7.52688	3.593	13.0671048997923-55.9832710110816i
1.98	24.1818	7.8853	9.03327	-45.0111783402191-137.344841845799i
2.07	7.71588	8.24373	6.61276	-83.6918554021661-64.7317734703576i
2.16	13.4432	8.60215	12.7255	-128.227234+158.15912i
2.25	50.8636	8.96057	7.54397	-113.018787686604+42.3802069987741i
2.34	23.3864	9.319	3.50528	41.3585208137492+37.8805362035935i
2.43	34.2159	9.67742	3.08427	15.809187558014+46.7475109100236i
2.52	14.8409	10.0358	2.40616	34.8411166518313-16.3780729364885i
2.61	50.5455	10.3943	6.68264	-106.623770230559+7.98286647666353i
2.7	14.4545	10.7527	5.25644	74.9045005595911+38.2445589886208i
2.79	39.1932	11.1111	4.85354	54.402232701678-55.4162447269983i
D09
Time	Data	FFT Freq	FFT Mag	FFT Complex			Max
0	76.375	0	156.664	2506.625			24.5859
0.09	49	0.358423	16.8459	-211.292703179792-167.343583340365i
0.18	56.875	0.716846	9.32162	-143.787975764685-39.6169834738511i
0.27	83.125	1.07527	6.19777	-92.4013581431861-35.9939863091312i
0.36	65.625	1.43369	13.5788	181.564601333352-119.316648507218i
0.45	105.75	1.79211	4.69349	52.4981067060508+53.6967453006729i
0.54	76.625	2.15054	7.42093	92.6623078415651+74.2405291554218i
0.63	94.375	2.50896	16.6287	97.8250301397806+247.422310083243i
0.72	91.125	2.86738	10.5001	-113.625-123.75i
0.81	131.625	3.22581	6.67914	-12.1243132258377+106.176239213454i
0.9	90.875	3.58423	3.76712	59.2716115286679-10.9461321696971i
0.99	93.375	3.94265	5.1191	-61.5276977957832+54.0635498821271i
1.08	40.375	4.30108	8.8373	123.935398666648-68.0666485072175i
1.17	135.125	4.6595	8.11619	129.817511212503-3.28120428790935i
1.26	67.625	5.01792	9.59165	15.3540563944523+152.69635520103i
1.35	73.875	5.37634	4.00116	47.2054242862654-43.2436767703856i
1.44	82.625	5.73477	24.5859	-393.375
1.53	139.875	6.09319	4.00116	47.2054242862657+43.2436767703856i
1.62	80.5	6.45161	9.59165	15.354056394452-152.69635520103i
1.71	72.625	6.81004	8.11619	129.817511212503+3.28120428790906i
1.8	48.75	7.16846	8.8373	123.935398666648+68.0666485072175i
1.89	70.75	7.52688	5.1191	-61.5276977957833-54.0635498821267i
[truncated: 4,668 more rows]

## Sheet: Unsuccessful wells
	1	2	3	4	5	6	7	8	9	10	11	12	13	14	15	16	17	18	19	20	21	22	23	24
[truncated: 16 more rows]
