# Supplementary material for: High-Content Screening in Zebrafish Embryos Identifies Butafenacil as a Potent Inducer of Anemia
Source: PLoS One. 2014 Aug 4;9(8):e104190. doi: 10.1371/journal.pone.0104190 (PMC4121296; doi:10.1371/journal.pone.0104190)
Supplement: Dataset S1 — Microsoft Excel spreadsheets containing raw data for all chemical screening assays. (ZIP) [file pone.0104190.s036.zip › Dataset S1/13- Pyraflufen-ethyl/Pyraflufen-ethyl_Heart_Rate.xlsx]

## Sheet: DESCRIPTION
ToxCast Screen - Heart Rate
Pyraflufen-ethyl
Data was collected using the Heart Rate Journal in MetaXpress
Imaged 74 hpf fli1 larvae using ImageXpress
Incubated larvae in 100 mg/l MS-222 for 30 min
Centrifuged plate for 2 min at 200 rpm
Imaging parameters:
*live stream acquisition
*32 frames; 0.09 sec interval
*FITC
*2X magnification; 1 site/well
Had the doors off of the imager and the fan on to stablize temperature
Test Initation Date: 8/27/2013
Imaging Date: 8/30/13
Start Imaging Temperature: 25°C
End Imaging Temperature: 26°C
Total Imaging Duration: 2:16
W.O. = Wrong Orientation
U.H. = Unhatched
Malf. = Malformed
N.A. = Not Analyzed (did not meet analysis criteria)

## Sheet: ALL DATA
Measurement	Average (Show Region Statistics)
	1	2	3	4	5	6	7	8	9	10	11	12	13	14	15	16	17	18	19	20	21	22	23	24	25	26	27	28	29	30	31	32		# Peaks	Heart Rate
A01																																		0	0
A02																																		0	0
A03																																		0	0
A04	114.708	112.174	115.362	115.042	113.657	113.461	115.267	114.713	112.244	114.857	115.129	114.725	112.18	115.669	114.997	114.124	112.893	115.82	114.862	113.129	114.497	115.287	115.028	112.315	115.615	114.958	114.208	112.966	115.463	114.949	113.124	114.708		8	172.043
A05	116.146	113.329	113.118	116.632	116.16	111.486	115.121	116.34	115.219	111.86	116.57	116.475	112.298	114.82	116.635	115.801	111.618	116.421	116.374	112.368	115.031	116.559	115.618	111.941	116.691	116.551	112.239	115.382	116.652	115.008	112.86	116.812		8	172.043
A06	115.098	121.079	154.93	129.843	114.112	132.351	153.219	120.388	114.834	147.492	141.281	115.413	122.843	154.213	127.683	114.413	136.562	151.191	118.601	116.478	150.846	137.722	114.963	126.646	155.084	123.722	114.48	142.399	146.185	116.447	120.393	152.542		8	172.043
A07	118.379	120.143	133.671	120.169	118.511	124.169	131.228	118.787	118.669	130.553	125.107	118.792	119.848	133.067	120.567	118.565	123.562	130.736	119.098	118.829	130	124.244	118.331	119.337	133.281	120.697	118.576	123.84	130.683	118.787	118.919	131.469		8	172.043
A08	110.348	123.68	109.924	110.688	131.528	114.514	109.851	118.551	128.772	110.753	109.75	128.941	118.719	110.157	114.691	131.07	111.744	109.874	124.138	123.494	110.64	111.548	132.171	114.514	109.888	120.346	126.826	110.739	109.806	130.663	117.489	110.348		9	193.548
A09	180.764	161.767	115.371	115.809	171.514	152.427	115.096	119.357	176.329	143.14	114.812	125.112	180.525	132.829	114.826	134.736	180.935	122.82	114.722	149.011	172.871	117.098	115.379	167.93	154.25	114.972	122.362	178.893	135.343	114.635	135.399	180.764		7	150.538
A10																																		0	0
A11	134.253	122.803	114.826	115.301	137.039	119.503	114.725	116.421	138.98	116.89	114.958	119.862	137.143	115.944	115.135	122.419	134.992	115.84	115.101	126.747	129.98	115.419	115.506	129.753	127.02	115.194	115.809	134.404	121.744	114.944	115.747	136.135		7	150.538
A12																																		0	0
A13	123.66	119.933	127.669	127.393	123.169	120.598	127.596	127.045	122.708	120.933	127.688	126.764	122.244	121.921	128.006	127.132	120.902	123.135	128.256	126.711	119.579	124.629	128.02	126.062	118.846	126.396	127.949	124.997	119.587	127.211	127.374	123.705		8	172.043
A14	131.652	130.115	142.958	139.632	118.927	130.688	142.747	139.767	118.43	131.183	141.497	137.576	117.584	131.5	140.486	136.758	117.143	132.115	140.716	139.27	117.733	134.329	141.798	138.41	117.514	135.955	141.888	134.014	117.893	137.149	140.056	131.652		8	172.043
A15																																		0	0
A16	117.348	110.379	111.48	116.742	117.711	112.994	109.705	115.809	117.907	115.351	108.458	115.581	118.163	115.862	108.171	115.598	118.025	117.764	108.154	114.084	117.944	117.871	110.334	112.183	117.278	117.955	112.037	110.739	116.927	118.514	113.949	109.826		7	150.538
A17	171.48	139.896	134.59	139.441	167.079	153.407	134.525	135.716	152.73	167.197	137.677	134.865	141.865	170.952	144.098	134.691	137.947	164.657	152.84	134.958	135.809	156.371	162.787	135.924	134.938	145.199	170.733	140.331	134.41	139.404	167.997	146.966		7	150.538
A18	106.385	122.843	130.34	108.416	106.562	120.357	132.466	109.635	106.537	118.185	133.225	110.483	106.654	116.006	133.584	111.654	106.503	114.208	133.73	113.843	106.534	111.449	132.23	117.022	106.84	111.685	132.542	116.278	106.876	113.621	133.657	114.017		8	172.043
A19																																		0	0
A20																																		0	0
A21	111.949	111.784	111.888	124.834	120.913	111.697	111.64	112.098	119.955	125.272	112.34	111.792	111.82	115.831	127.388	113.343	111.663	111.846	112.789	128.542	116.048	111.823	111.747	112.199	126.817	118.239	111.632	111.966	112.121	124.003	120.758	111.949		6	129.032
A22	124.138	123.674	114.989	121.775	121.475	124	124.66	115.121	122.23	121.708	123.978	123.303	115.483	122.132	121.919	124.07	123.39	115.247	121.781	121.955	123.93	122.657	115.562	121.624	122.101	124.126	122.556	115.674	121.458	121.843	124.228	122.379		9	193.548
A23																																		0	0
A24																																		0	0
B01	118.702	145.643	128.506	117.208	130.671	144.399	118.744	118.343	144.643	128.514	117.5	130.688	142.551	118.514	118.624	145.449	128.525	117.348	130.621	141.801	118.272	119.598	146.407	126.267	117.497	134.112	138.087	117.683	122.843	145.604	121.295	117.188		9	193.548
B02																																		0	0
B03	121.424	115.289	114.25	116.907	121.469	115.522	114.312	118.272	120.969	115.289	114.775	119.205	120.053	115.081	114.801	120.621	118.612	115.028	114.938	121.834	117.91	114.758	115.646	122.486	116.638	114.829	117.492	121.862	115.59	115.059	119.798	119.84		7	150.538
B04	132.831	125.725	126.806	136.081	132.862	125.846	128.104	136.098	132.511	125.761	129.921	135.753	131.183	125.848	132.003	134.022	129.997	126.433	134.697	133.899	127.287	127.079	136.402	133.5	126.576	128.331	135.61	131.455	125.75	131.34	133.688	129.362		8	172.043
B05	123.323	136.77	138.334	124.118	123.876	137.657	137.615	123.986	123.73	138.803	136.559	123.517	124.503	139.626	134.242	123.393	125.652	140.817	132.629	123.455	128.239	140.904	129.129	123.475	131.23	140.629	126.382	123.522	133.68	140.008	124.579	123.775		8	172.043
B06	110.848	110.216	111.183	122.992	113.624	110.371	111.84	123.705	112.312	110.514	113.197	124.045	111.862	110.688	115.292	122.517	111.065	110.508	117.972	119.393	110.534	110.753	121.23	115.39	110.388	111.744	123.404	112.362	110.654	114.949	121.503	110.848		8	172.043
B07																																		0	0
B08	149.492	153.404	129.961	142.764	146.75	155.868	129.604	140.194	145.93	158.124	131.615	138.677	144.545	156.629	134.947	136.539	143.963	154.413	136.789	136.278	143.124	153.18	138.233	135.309	142.261	151.708	139.309	135.14	142.885	151.051	142.368	135.537		8	172.043
B09	114.365	113.921	117.671	130.705	121.317	114.149	121.626	129.121	117.303	114.593	125.312	127.472	114.848	115.781	129.77	122.559	114.146	119.567	128.5	118.492	114.292	124.461	127.581	114.972	115.396	128.093	122.309	114.346	120.334	128.169	116.902	114.365		8	172.043
B10	114.143	110.517	122.514	125.115	114.927	110.699	122.295	125.132	115.042	111.09	122.705	125.225	114.742	111.25	123.219	125.185	113.834	111.621	123.199	125.362	113.025	112.368	123.267	124.829	112.506	112.719	123.52	124.621	111.702	113.753	124.225	124.868		7	150.538
B11																																		0	0
B12	173.079	158.868	160.666	168.758	172.334	157.126	162.57	169.503	170.284	156.407	164.441	169.826	166.708	157.067	166.492	170.508	162.699	158.775	167.07	171.767	158.157	161.177	168.728	169.784	156.275	164	169.292	166.104	156.983	166.135	170.879	161.716		8	172.043
B13	139.079	137.792	139.076	133.09	127.888	137.003	139.93	135.258	126.871	135.494	139.388	136.067	126.11	134.584	138.073	137.199	125.876	133.792	139.121	136.893	126.02	133.489	139.112	138.101	126.874	133.163	139.053	138.944	127.32	132.031	138.441	139.079		7	150.538
B14																																		0	0
B15	135.275	196.177	133.885	133.531	164.767	191.272	133.537	134.489	165.149	193.081	133.772	135.079	163.478	195.77	134.157	134.966	160.289	197.584	134.508	134.152	160.048	195.225	134.174	135.146	158.921	199.017	135.059	133.955	159.253	196.77	134.112	135.275		8	172.043
B16	110.57	108.758	107.857	110.846	111.076	109.899	107.638	110.938	111.169	110.194	107.593	110.784	111.225	110.604	107.935	110.837	111.084	110.494	107.713	110.767	111.256	110.716	107.89	110.649	111.14	110.986	107.955	109.941	111.267	110.963	108.006	110.57		7	150.538
B17	119.093	123.798	129.157	122.056	118.713	120.657	128.331	125.916	119.051	119.256	124.719	128.916	121.497	119.051	121.365	129.048	124.823	118.851	119.736	126.848	127.36	119.916	119.034	123.472	129.32	122.517	119.104	120.98	127.826	125.857	119.303	119.334		7	150.538
B18	122.624	118.772	133.343	130.697	120.966	120.441	134.433	130.753	120.539	120.618	133.84	130.84	119.68	122.947	132.362	129.795	119.025	126.618	131.211	128.663	118.23	130.472	130.23	126.191	118.298	132.531	130.551	123.587	119.006	133.666	130.295	120.654		8	172.043
B19																																		0	0
B20																																		0	0
B21																																		0	0
B22	149.188	123.166	143.315	142.654	170.933	172.163	124.815	135.27	138.247	159.674	176.27	146.851	123.781	141.778	144.36	171.874	165.815	122.236	137.261	137.834	164.508	176.154	135.101	128.82	139.907	151.753	173.534	156.93	121.913	140.36	139.618	168.216		7	150.538
B23																																		0	0
B24																																		0	0
C01	130.753	129.784	125.885	115.298	123.573	130.185	122.868	115.683	126.065	129.093	119.764	117.573	128.579	128.713	117.913	119.654	130.022	127.961	115.958	123.329	130.132	123.59	115.719	126.744	130.073	120.379	117.91	129.017	128.539	116.826	122.199	130.753		7	150.538
C02	108.598	114.188	149.573	119.306	108.803	113.975	149.697	118.89	108.902	114.64	150.579	119.404	109.154	115.022	149.579	119.07	109.146	116.188	149.795	117.444	109.037	117.671	149.43	116.646	109.09	120.287	150.829	114.576	109.104	122.865	147.916	112.91		8	172.043
C03	120.89	113.32	116.559	120.812	117.612	113.52	116.346	120.615	118.076	113.93	116.059	120.904	118.671	113.876	116.079	120.677	118.129	113.907	116.323	120.73	117.986	113.986	116.531	120.562	118.211	113.935	116.691	120.469	117.52	113.618	117.14	120.89		7	150.538
C04	126.244	139.871	141.86	139.885	127.135	140.008	140.497	137.163	129.34	141.447	141.14	133.902	132.584	140.916	141.129	130.548	136.427	142.183	141.618	127.537	138.756	142.228	139.89	127.003	140.163	140.955	136.275	130.239	141.604	141.312	131.011	134.904		8	172.043
C05	183.062	194.478	202.208	169.508	167.169	187.91	201.343	193.522	158.823	176.169	195	199.129	166.919	169.096	188.258	202.584	182.567	160.862	179.938	197.312	194.902	159.775	173.904	192.789	200.368	166.817	167.607	187.784	199.843	179.41	162.815	183.062		7	150.538
C06	138.955	133.295	138.163	140.348	137.303	133.188	137.52	140.171	138.837	133.351	136.75	139.992	139.309	133.323	136.596	140.247	139.438	133.472	136.534	140.256	139.683	133.25	135.93	139.452	139.053	133.829	135.649	139.438	139.719	133.907	135.84	138.955		7	150.538
C07	234.463	269.452	303.862	251.882	235.289	239.781	299.683	282.837	239.242	234.121	257.379	305.955	254.753	234.48	235.034	290.646	283.654	238.798	233.57	254.256	303.702	257.48	234.14	235.022	288.281	282.118	239.815	233.669	250.98	309.963	259.343	234.463		7	150.538
C08	221.135	222.18	218.365	220.18	219.053	220.697	218.612	220.562	220.236	221.947	218.545	219.955	219.163	220.247	217.593	219.337	220.281	221.683	218.253	219.458	219.124	219.264	217.362	220.045	219.584	219.86	217.233	216.913	217.39	216.652	215.899	217.045		13	279.57
C09	134.073	152.379	140.885	133.865	150.278	152.143	142.138	133.503	149.739	152.433	140.685	133.978	150.07	152.126	141.506	133.758	150.18	153.059	142.581	133.121	149.534	152.537	143.534	132.955	148.823	152.194	143.152	133.104	149.452	152.112	141.677	134.073		8	172.043
C10	132.006	130.073	124.463	128.966	131.854	130.065	125.61	127.994	133.666	131.559	124.688	128.598	132.551	130.329	125.051	128.548	134.629	132.784	125.921	128.492	133.666	131.879	124.059	129.154	130.907	128.61	123.382	130.969	130.874	129.146	123.337	131.315		7	150.538
C11	138.107	132.843	156.197	164.508	138.528	133.292	156.888	165.629	138.452	132.758	155.16	165.354	139.034	133.017	157.379	164.239	137.497	133.652	160.781	163.388	136.506	133.927	161.888	160.202	135.104	134.601	164.115	157.067	134.051	135.941	165.424	152.604		8	172.043
C12	257.126	293.815	205.104	199.073	285.118	265.963	199.874	209.705	310.23	235.284	198.309	244.354	300.143	206.596	197.416	283.879	264.166	198.101	214.006	306.121	224.129	197.449	264.143	282.938	200.767	203.638	305.042	236.89	196.975	251.697	291.584	204.197		9	193.548
C13	215.851	154.171	203.115	205.478	146.955	149.553	160.596	207.969	192.031	145.455	149.404	177.169	214.815	167.039	145.876	149.812	188.211	215.48	154.447	147.264	155.697	204.511	197.084	144.851	148.239	170.472	212.272	170.281	145.171	149.312	187.77	215.851		6	129.032
C14																																		0	0
C15	129.034	128.733	122.388	110.674	113.725	129.736	118.958	110.469	117.267	130.191	115.253	110.331	122.75	127.666	112.003	111.124	128.14	122.781	111.045	114.419	130.118	118.104	110.551	118.756	129.371	113.68	110.306	124.882	125.893	111.208	112.011	129.034		7	150.538
C16	115.607	147.441	122.183	110.067	111.39	140.52	133.427	110.551	110.598	130.022	142.228	111.747	110.427	122.657	147.669	114.978	110.104	116.093	147.427	121.438	110.261	112.101	143.003	129.205	110.284	111.208	137.073	135.618	110.933	110.764	130.371	142.449		7	150.538
C17	178.803	179.202	152.295	130.913	133.045	125.753	171.396	157.744	131.298	132.792	125.826	172.677	154.242	131.337	133.43	125.107	168.795	158.073	131.657	133.34	126.107	172.829	156.733	131.166	132.233	126.478	173.781	155.742	131.295	131.416	128.317	178.803		12	258.065
C18	145.882	127.256	119.447	124.579	144.343	125.885	118.795	138.798	131.657	122.64	119.48	145.514	128.048	119.82	121.983	146.722	126.413	119.14	135.309	135.101	123.635	119.323	145.323	128.697	120.351	121.798	145.374	126.157	118.868	136.539	135.199	123.612		8	172.043
C19																																		0	0
C20																																		0	0
C21	117.39	119.744	129.447	142.213	153.441	120.517	118.306	125.076	139.037	149.629	134.118	116.941	121.348	133.051	146.101	143.042	116.997	120.216	130.23	141.598	152.994	120.261	118.174	125.43	138.801	151.242	129.006	117.087	123.216	136.837	148.674	136.506		6	129.032
C22	156.351	183.941	184.733	170.202	152.385	165.626	186.413	174.963	166.455	151.483	175.067	183.576	168.893	155.882	160.419	186.795	177.104	166.256	151.604	174.244	184.478	169.848	156.449	159.885	184.927	176.691	166.284	151.211	174.028	183.424	168.77	156.351		7	150.538
C23																																		0	0
C24																																		0	0
D01	135.843	134.646	135.865	135.36	135.567	134.764	136.11	135.817	134.242	136.185	135.317	135.874	135.025	135.236	136.177	134.191	136.157	135.435	135.205	134.784	134.899	135.994	134.506	135.472	135.64	134.907	135.598	135.404	135.598	134.969	135.084	135.843		11	236.559
D02																																		0	0
D03	118.177	122.764	123.022	114.919	115.295	122.612	123.531	118.171	114.09	122.607	123.963	121.48	112.306	121.921	123.817	122.112	111.253	120.924	123.374	123.478	110.84	120.374	123.615	124.722	110.955	119.663	122.615	123	112.025	118.753	122.758	123.135		7	150.538
D04	112.02	109.955	117.969	118.247	109.174	112.713	118.43	117.862	107.343	115.666	118.306	115.972	107.309	117.553	118.643	112.739	110.301	117.927	118.41	108.904	114.23	118.427	117.157	107.334	117.146	118.671	113.107	109.978	117.913	118.559	109.194	113.638		8	172.043
D05	155.062	145.216	176.166	231.208	150.371	145.73	196.576	206.413	145.379	150.267	225.635	173.455	144.756	170.919	230.671	152.022	145.48	196.989	207.604	145.525	150.025	223.022	175.118	144.393	170.573	230.624	150.14	145.598	202.478	197.955	144.635	155.062		8	172.043
D06	158.949	163.107	165.421	154.393	155.096	159.66	165.152	157.66	157.98	163.522	163.132	154.326	154.295	160.89	163.191	157.5	157.222	165.138	160.514	153.885	153.809	163.559	160.601	157.98	158.25	167.503	155.281	153.787	155.115	166.843	154.744	154.812		8	172.043
D07	166.132	168.289	182.537	178.938	167.166	167.191	178.792	182.421	168.66	165.708	175.767	184.705	170.48	165.14	174.351	185.017	171.275	164.174	172.545	186.065	171.003	164.449	172.388	186.163	171.281	164.07	171.966	186.219	171.444	164.506	171.851	185.52		7	150.538
D08	132.152	134.23	127.084	126.531	131.91	133.857	130.36	122.402	132.419	133.933	132.601	122.292	131.492	132.888	132.553	124.171	129.149	132.115	132.815	126.562	127.087	132.242	133.787	129.64	124.831	132.16	133.952	131.75	123.758	132.076	133.716	132.152		8	172.043
D09	155.076	141.07	125.154	145.806	154.657	144.601	124.812	143.326	154.874	147.742	124.89	141.809	153.654	148.253	124.685	139.458	152.697	148.657	124.579	139.921	152.817	150.666	124.969	138.806	152.831	151.34	125.284	138.848	152.933	148.065	125.053	140.91		7	150.538
D10																																		0	0
D11	130.801	137.003	133.798	131.388	131.264	137.02	133.728	131.022	131.163	137.559	133.23	131.163	131.298	137.028	132.854	131.309	132.357	136.944	132.657	131.011	134.371	136.171	131.969	131.008	135.261	135.522	131.312	130.489	135.843	134.36	131.39	130.801		8	172.043
D12	109.66	119.162	116.997	109.41	109.59	119.106	117.577	109.918	109.609	118.585	117.125	109.553	109.787	119.282	116.798	109.676	110.072	119.803	117.5	109.665	110.122	119.928	116.324	109.46	110.761	121.314	115.439	109.511	111.138	120.601	114.327	109.388		8	172.043
D13	161.149	133.581	166.382	231.48	162.801	133.191	169.545	229.402	159.666	132.801	180.913	225.104	153.315	132.236	192.228	216.61	146.275	131.36	206.334	206.287	141.197	135.851	222.899	190.112	137.081	145.492	231.497	173.899	134.685	159.222	230.326	161.149		8	172.043
D14	107.143	117.402	117.23	110.75	108.753	118.424	117.301	109.506	110.508	118.32	116.677	108.562	112.435	118.458	115.666	107.362	115.02	117.893	113.449	107.143	117.635	117.528	111.244	109.258	118.037	116.972	108.994	112.354	118.607	115.921	107.671	115.772		8	172.043
D15																																		0	0
D16	195.621	200.601	197.197	209.733	186.256	160.107	198.573	198.843	206.506	189.449	158.736	197.404	200.444	205.463	200.593	157.194	192.301	200.913	201.697	202.449	157.379	189.882	202.188	201.081	207.132	160.371	184.562	203.053	200.09	196.081	157.348	195.621		8	172.043
D17	249.472	278.75	258.334	234.882	239.143	256.963	278.253	247.264	233.725	242.573	268.202	270.761	238.927	235.899	247.511	277.053	255.862	233.36	238.216	259.551	275.947	242.244	233.135	243.14	276.579	257.868	233.792	238.419	258.079	275.407	241.896	233.787		7	150.538
D18																																		0	0
D19																																		0	0
D20																																		0	0
D21	138.494	140.643	140.795	141.171	140.02	138.739	140.183	140.104	141.126	140.73	139.056	139.298	140.354	140.699	141.25	139.503	137.823	139.876	140.382	140.14	139.899	138.098	139.969	140.772	140.764	140.39	138.239	139.129	140.112	140.441	140.16	138.494		7	150.538
D22	119.716	120.694	121.612	120.626	119.303	117.301	119.885	121.275	121.211	120.365	117.486	118.826	120.579	121.174	120.826	119.371	117.174	120.017	120.868	121.23	120.154	116.868	119.169	120.528	121.107	120.553	118.508	117.997	119.84	121.07	120.781	119.716		6	129.032
D23																																		0	0
D24																																		0	0
E01	133.183	165.587	156.037	143.084	142.885	161.652	154.098	136.84	156.042	158.978	149.874	134.385	165.309	156.048	141.14	150.166	160.691	152.632	133.643	164.239	156.154	143.969	145.419	162.618	152.433	133.388	164.098	157.933	145.803	145.632	162.292	152.239		9	193.548
E02																																		0	0
E03																																		0	0
E04	158.056	135.216	136.966	168.048	164.514	137.261	134.831	158.966	171.017	140.315	134.997	151.635	173.646	146.228	135.031	147.202	175.112	149.629	134.624	141.542	173.194	155.5	134.975	138.211	169.871	161.135	135.882	137.037	166.986	163.138	136.348	135.978		7	150.538
E05																																		0	0
E06	138.486	126.132	140.18	128.907	120.489	130.154	139.34	121.646	122.452	135.264	134.466	120.211	125.919	137.742	126.893	120.739	131.042	138.362	120.354	123.632	136.385	129.413	120.292	129.242	139.025	121.376	122.654	135.789	132.264	120.298	127.458	138.486		8	172.043
E07	153.107	144.104	139.475	147.817	156.118	145.233	139.77	148.455	155.469	144.416	139.553	148.952	151.677	143.329	139.739	151.944	151.031	143.104	140.632	153.596	148.362	141.399	142.41	156.216	145.756	140.522	144.292	156.121	144.753	140.045	148.292	153.107		7	150.538
E08	129.848	138.904	128.034	118.677	129.042	138.542	128.284	118.492	129.396	139.657	127.927	118.933	129.41	140.289	127.037	119.244	129.354	138.618	125.177	120.104	130.379	139.629	121.781	122.393	134.315	143.913	120.458	123.522	133.466	137.48	117.972	125.118		8	172.043
E09	113.261	152.84	147.371	113.337	113.152	149.287	149.947	114.351	113.354	149.337	149.978	114.129	113.812	150.989	149.247	114.36	113.787	152.399	146.952	113.753	113.84	152.278	146.986	114.163	114.511	155.618	142.115	113.514	115.843	158.615	137.565	113.323		8	172.043
E10	129.402	140.295	137.831	117.146	128.152	136.975	135.854	117.556	126.882	136.045	136.379	117.624	127.376	136.955	136.896	117.806	126.787	136.758	136.222	117.68	128.053	136.596	134.823	117.312	128.621	139.646	136.725	117.135	128.07	137.228	132.952	117.239		8	172.043
E11	249.688	236.753	220.337	221.126	243.75	243.006	223.076	218.652	229.663	245.413	230.486	217.5	219.154	244.846	237.497	218.067	217.216	235.461	240.775	223.455	215.949	226.379	242.067	227.823	216.497	219.528	244.191	233.624	217.25	217.596	240.736	237		7	150.538
E12	134.146	129.233	134.862	137.315	131.315	131.511	136.73	136.961	128.997	133.694	136.466	133.486	129.461	135.621	137.671	129.697	132.309	137.098	135.772	128.963	134.663	137.199	131.449	131.351	136.728	136.5	128.787	133.823	137.014	133.067	130.258	136.225		8	172.043
E13	114.101	107.087	106.722	108.694	113.579	107.028	106.935	108.969	113.767	107.256	107.101	109.042	113.427	107.211	107.295	109.671	113.157	107.152	106.947	110.573	111.966	107.031	107.169	111.919	110.935	107.126	107.152	113.073	109.037	107.056	107.205	114.205		7	150.538
E14																																		0	0
E15	123.542	122.292	126	126.744	117.003	122.685	126.506	126.795	117.303	122.683	125.924	126.104	116.458	123.115	126.357	126.348	116.478	123.612	126.126	126.219	115.874	124.087	125.924	125.961	115.966	125.126	125.924	125.051	116.177	125.778	126.042	123.542		8	172.043
E16																																		0	0
E17	122.368	104.166	103.053	106.809	125.958	109.197	102.98	103.809	121.556	115.913	103.216	103.638	115.449	121.022	103.983	103.396	108.837	125.337	107.368	103.177	105.222	124.885	111.278	103.278	103.888	120	116.331	103.407	103.907	114.399	121.604	104.264		7	150.538
E18	116.829	129.843	132.933	123.817	116.385	128.888	131.643	123.042	116.511	129.096	132.053	123.253	116.483	129.596	131.728	122.503	116.803	129.649	131.938	122.483	116.854	129.744	131.806	122.129	117.084	129.635	132.531	121.868	117.16	129.795	132.683	121.986		8	172.043
E19																																		0	0
E20																																		0	0
E21	206.317	137.003	198.424	283.972	194.129	146.761	142.59	138.264	163.579	245.978	253.798	151.517	145.02	140.958	138.154	204.5	282.669	180.354	145.955	141.39	135.789	185.098	268.508	236.177	147.64	141.713	137.247	162.862	244.452	276.638	236.958	206.317		5	107.527
E22	136.949	135.638	126.846	130.826	138.475	136.587	134.154	122.354	140.654	137.045	136.183	125.351	134.933	138.402	136.365	131.458	125.421	140.638	136.607	135.211	122.225	139.404	137.112	135.93	124.972	134.351	138.028	136.433	130.517	126.643	139.815	136.713		7	150.538
E23																																		0	0
E24																																		0	0
F01																																		0	0
F02																																		0	0
F03	169.683	142.258	170.003	133.233	121.949	157.135	161.958	125.924	124.815	171.497	146.486	122.087	141.337	170.256	132.492	121.879	159.084	158.935	125.084	126.129	173.399	143.697	122.11	146.374	167.444	129.323	122.747	165.132	151.404	122.756	137.424	169.683		8	172.043
F04																																		0	0
F05	125.663	135.775	184.219	152.972	125.528	140.452	183.343	145.933	125.028	146.121	181.705	141.576	125.152	154.222	178.419	135.154	125.455	163.899	175.236	129.916	126.323	175.517	166.003	126.528	132.306	183.823	153.612	125.458	141.697	184.39	144.067	125.197		8	172.043
F06	112.803	113.048	112.542	112.225	112.876	113.545	113.379	112.725	113.028	113.393	113.076	113.084	113.11	113.222	113.174	112.621	113.028	113.247	113.506	112.256	113.098	113.079	113.287	112.138	113.219	113.292	112.831	112.27	113.419	112.638	113.185	112.419		10	215.054
F07																																		0	0
F08	133.284	119.503	116.27	126.949	132.823	120.098	116.028	126.809	133.525	120.584	116.18	126.986	133.497	119.989	116.303	127.087	133.713	118.978	117.275	127.003	134.441	117.615	118.025	127.306	134.638	115.694	119.107	127.135	134.006	114.295	120.806	127.39		7	150.538
F09	123.093	129.079	143.75	147.885	122.374	131.826	145.719	141.478	122.955	135.41	148.525	135.438	124.604	138.115	151.916	128.334	127.163	141.295	148.733	122.281	131.028	144.848	141.652	122.994	135.449	149.483	132.756	125.197	139.326	151.166	123.525	129.458		8	172.043
F10																																		0	0
F11	178.893	158.801	148.02	171.11	177.435	156.27	148.537	173.843	176.09	153.511	150.306	176.846	171.775	151.34	154.211	179.256	167.399	148.618	159.5	179.416	163.244	148.081	165.98	177.722	157.463	148.708	172.472	173.983	153.003	153.008	178.604	166.882		8	172.043
F12	120.376	121.006	118.699	116.961	120.003	121.18	119.43	116.756	119.739	121.258	119.649	116.812	119.385	121.393	120.163	116.837	118.817	121.039	120.315	117.006	118.699	121.284	120.596	117.239	118.225	121.031	120.68	117.435	118.031	121.171	120.688	117.733		8	172.043
F13																																		0	0
F14	127.753	116.371	125.831	120.874	117.101	117.843	128.154	117.86	116.576	122.427	125.154	117.576	116.643	126.966	119.329	116.879	119.772	127.258	117.669	116.551	125.899	121.183	117.216	118.101	127.461	117.86	116.444	124.194	122.183	117.284	117.596	127.753		8	172.043
F15	158.506	159.419	180.331	185.011	178.73	154.478	163.848	181.817	185.587	171.941	152.489	172.455	184.677	182.722	161.27	156.115	178.053	185.051	182.211	156.275	160.171	179.949	184.562	177.315	152.494	167.32	183.281	184.16	166.635	153.222	176.174	183.73		6	129.032
F16	117.374	120.039	217.36	173.354	117.57	120.994	219.607	172.798	117.388	123.579	232.059	161.416	116.817	128.129	231.39	151.171	116.767	137.449	231.121	140.376	116.59	151.264	226.129	128.666	116.553	163.368	225.028	124.567	116.935	185.011	212.022	119.753		8	172.043
F17																																		0	0
F18	147.18	133.711	131.919	143.399	157.166	145.961	129.348	134.388	151.874	154.933	134.654	131.034	143.048	157.916	150.065	133.112	132.368	145.935	157.831	144.23	129.112	136.008	153.963	155.258	135.969	130.326	140.553	157.385	150.281	132.486	132.843	147.18		6	129.032
F19																																		0	0
F20																																		0	0
F21	155.89	157.056	168.272	202.649	157.27	155.871	155.733	158.331	192.492	176.354	155.666	155.107	156.525	162.124	204.371	158.292	155.25	154.803	157.368	192.646	173.638	154.725	154.843	156.621	168.455	197.963	156.14	154.52	155.346	157.565	190.371	176.253		6	129.032
F22	248.91	278.921	279.065	278.346	277.348	276.952	279.228	275.809	255.183	258.652	272.208	275.045	275.826	275.298	276.289	275.197	275.298	276.081	277.874	262.239	249.798	264.295	272.61	273.902	275.034	275.584	275.056	274.716	276.624	277.087	262.25	248.91		7	150.538
F23																																		0	0
F24																																		0	0
G01	111.89	116.202	115.028	112.809	115.817	115.961	112.461	115.014	115.683	115.716	111.924	116.02	116.067	113.374	114.503	115.52	115.601	111.713	115.688	116.253	113.57	113.961	116.264	116	112.011	115.713	116.183	113.817	114.056	116.317	116.197	111.89		9	193.548
G02	168.75	156.758	163.011	180.848	162.149	156.921	169.096	178.124	157.986	157.753	175.761	171.91	156.854	159.666	180.242	164.992	156.261	166.02	179.32	158.461	157.188	175.469	170.607	156.447	160.034	179.93	163.854	156.315	166.295	178.166	157.548	157.225		8	172.043
G03	149.309	141.801	131.767	141.188	150.638	134.747	133.75	146.75	145.157	131.587	139.073	150.357	137.958	132.475	145.191	146.27	131.39	137.688	149.691	136.056	132.492	146.326	143.157	131.584	140.045	149.66	132.278	134.517	148.371	138.958	131.966	144.388		8	172.043
G04																																		0	0
G05	134.904	136.868	126.994	130.587	136.365	133.309	127.326	132.691	137.815	130.514	128.126	133.896	137.899	127.539	130.048	136.118	134.888	126.938	132.197	136.888	131.073	127.893	133.469	136.326	127.177	130.365	135.685	132.809	127.208	132.534	137.143	128.545		9	193.548
G06																																		0	0
G07	122.346	137.101	215.208	140.463	122.197	156.143	212.14	128.115	122.213	176.362	192.809	123.562	122.837	196.677	167.07	122.815	129.834	212.503	147.463	122.354	147.424	212.354	130.722	122.171	169.098	196.107	123.68	122.643	197.239	167.691	122.43	133.756		8	172.043
G08	143.478	154.256	159.197	159.138	143.635	154.104	159.817	158.065	143.989	154.121	158.941	157.537	143.888	155.104	159.146	156.924	143.907	155.562	160.452	155.688	144.463	157.011	161.124	152.713	145.893	157.919	160.514	150.444	146.118	157.41	160.472	147.596		8	172.043
G09																																		0	0
G10	120.351	128.537	133.022	126.722	120.486	126.548	132.371	129.798	120.59	123.73	132.247	131.933	121.795	122.107	131.618	132.475	122.913	121.579	130.149	132.646	124.062	120.784	128.59	132.596	125.534	120.713	127.517	132.784	126.694	120.281	126.584	132.711		7	150.538
G11	130.003	125.539	124.629	131.048	128.781	125.68	125.492	131.947	127.638	125.242	127.778	131.242	126.43	124.862	130.051	129.916	125.73	125.185	132.604	127.795	125.093	127.691	131.854	126.404	125.107	131.146	129.59	125.264	126.197	132.331	127.216	124.646		8	172.043
G12																																		0	0
G13																																		0	0
G14	117.713	113.494	113.233	115.121	117.784	114.051	113.258	116.253	117.079	114.003	113.295	117.548	115.927	113.865	113.368	118.362	114.921	113.778	114.211	118.43	114.23	113.638	115.699	117.528	114.225	113.548	117.323	116.323	114.003	113.348	118.323	115.065		8	172.043
G15																																		0	0
G16	112.865	113.882	131.242	124.225	113.073	114.84	132.702	122.978	113.388	115.556	133.126	121.511	113.228	116.969	134.385	118.77	113.126	118.517	134.992	116.868	113.368	120.657	134.11	114.483	113.331	123.303	131.989	113.584	113.82	128.126	127.983	113.475		8	172.043
G17	157.747	160.449	156.626	159.635	162.219	161.511	156.376	157.781	162.067	161.913	158.368	155.812	160.949	162.098	159.163	155.017	158.711	161.444	160.59	155.115	157.143	161.258	160.624	155.166	155.846	160.806	161.427	157.233	154.666	159.767	160.989	157.747		8	172.043
G18	284.598	200.871	181.694	209.615	288.806	213.511	183.067	195.68	290.492	228.239	183.478	190.497	278.461	240.635	184.784	188.298	270.219	252.326	185.955	185.037	257.073	261.239	186.837	183.806	253.758	263.784	186.562	183.244	250.834	267.25	188.36	183.379		7	150.538
G19																																		0	0
G20																																		0	0
G21	255.275	285.242	287.955	281.598	252.992	283.506	289.379	281.865	253.208	283.343	288.267	280.913	253.264	282.728	287.904	280.753	251.683	283.362	288.826	278.831	250.874	283.41	287.624	278.371	253.5	284.121	285.93	273.997	255.722	285.233	285.031	269.949		8	172.043
G22	297.963	295.84	298.107	298.927	301.081	294.376	286.916	295.264	297.118	300.006	300.258	283.494	291.969	296.022	297.003	297.882	293.478	284.32	293.222	295.222	297.713	299.638	282.612	291.478	293.593	296.216	299.604	289.073	286.337	293.315	295.584	297.963		5	107.527
G23																																		0	0
G24																																		0	0
H01																																		0	0
H02	136.247	135.194	138.843	135.716	131.205	138.652	137.385	132.893	132.121	139.452	136.728	131.396	136.284	138.067	134.143	131.295	138.947	136.663	131.045	135.829	138.048	133.798	131.902	139.208	136.18	131.247	136.809	137.275	133.034	132.551	138.857	136.247		9	193.548
H03	121.051	121.076	118.621	120.104	121.756	120.149	119.402	120.708	122.073	119.511	119.764	121.624	121.346	118.882	119.784	121.733	120.584	119.067	120.267	122.079	118.963	119.553	121.146	121.261	119.253	120.404	122.022	120.042	119.483	120.801	121.688	118.989		9	193.548
H04	124.739	134.896	139.39	127.166	124.253	141.334	134.691	126.315	125.913	144.051	129.848	125.084	132.264	140.298	127.301	124.553	139.744	134.208	125.728	125.514	143.034	129.239	124.846	133.913	138.829	126.677	124.528	142.222	132.382	125.666	129.511	141.888		8	172.043
H05	130.567	128.006	115.067	120.399	130.739	129.382	115.725	119.169	129.969	129.632	116.514	117.716	129.722	129.879	117.697	117.14	129.371	130.16	118.149	116.916	129.169	130.716	118.604	116.924	129.306	131.18	119.685	116.242	130.146	131.301	119.126	116.618		7	150.538
H06	131.039	153.885	206.185	144.921	131.562	150.848	207.247	146.593	131.539	151.281	207.256	146.407	131.674	150.624	207.458	145.629	131.393	143.295	208.301	152.688	131.711	140.272	208.292	156.244	131.646	138.129	206.051	157.534	131.598	135.039	202.427	164.121		8	172.043
H07	132.933	133.444	135.733	139.284	134.941	132.817	134.862	138.202	136.376	132.522	134.823	138.126	137.197	131.857	135.065	137.461	137.725	131.497	134.567	137.34	139.711	131.093	134.972	136.051	139.902	130.817	134.449	136.301	139.913	130.997	134.073	135.542		7	150.538
H08	165.725	169.211	156.41	159.264	167.576	167.163	155.61	161.758	167.096	162.742	156.34	163.688	167.354	159.292	157.694	164.444	166.48	156.14	159.059	167.551	165.124	154.64	161.736	166.219	161.079	154.997	161.545	167.065	159.045	157.736	163.829	165.725		8	172.043
H09	123.399	117.287	111.553	114.399	123.407	118.789	111.848	113.379	123.531	120.118	112.478	112.817	121.854	120.41	112.615	112.348	121.534	121.767	113.213	111.986	120.062	122.823	113.671	112.07	120.334	122.483	113.843	112.118	120.197	122.902	113.831	112.059		7	150.538
H10	136.267	147.82	141.955	122.073	144.643	148.056	133.18	129.225	148.039	147.843	122.483	140.084	148.284	136.739	125.253	146.357	147.677	125.166	136.261	146.831	137.772	124.545	145.573	146.362	124.969	138.09	148.292	139.725	124.761	146.312	148.27	123.59		9	193.548
H11	203.492	206.107	188.753	186.264	206.489	203.185	188.081	185.975	208.913	199.86	187.382	186.584	213.281	194.817	186.86	188.868	213.626	190.73	186.157	196.657	208.587	187.781	185.876	203.003	201.935	186.48	184.129	210.584	194.683	186.542	190.803	212.458		8	172.043
H12	146.034	139.385	143.216	119.132	116.037	144.02	138.854	117.112	120.348	147.992	132.784	115.857	126.506	146.455	126.913	115.475	136.053	143.379	119.475	116.882	144.559	135.848	116.379	126.368	147.494	125.48	115.413	136.64	143.034	118.896	118.385	146.034		8	172.043
H13	142.486	137.475	129.604	140.831	144.315	138.205	129.64	141.228	144.031	138.037	129.708	142.654	144.646	138.065	129.57	140.961	144.68	136.924	130.624	141.565	144.483	136.966	131.067	141.781	144.067	135.343	132.525	141.775	144.312	134.242	133.264	142.486		7	150.538
H14																																		0	0
H15																																		0	0
H16	142.764	134.921	144.486	150.801	132.551	135.323	145.154	150.289	132.508	135.935	145.455	149.435	131.924	136.09	145.989	148.132	131.593	136.837	147.702	145.632	131.371	137.461	149.452	145.624	131.216	137.64	149.309	144.57	131.247	138.36	150.171	142.764		8	172.043
H17	143.329	194.885	136.944	117.228	125.329	187.742	160.938	118.267	120.966	164.725	182.716	123.163	118.362	138.59	194.73	140.559	117.792	124.267	185.812	161.98	118.233	121.126	169.463	177.722	121.23	118.803	148.725	190.708	130.087	117.98	132.208	193.537		7	150.538
H18	140.514	106.924	128.447	147.028	111.969	107.382	128.112	146.031	111.576	107.301	129.281	145.154	110.944	107.435	129.284	145.497	111.166	107.514	129.469	145.427	110.691	107.663	132.199	141.669	109.461	107.494	134.053	141.287	109.312	107.719	135.062	140.514		7	150.538
H19																																		0	0
H20																																		0	0
H21	132.93	122.483	122.489	118.494	143.278	149.725	124.961	122.275	121.18	120.413	151.124	142.177	123.031	122.272	120.037	126.517	154.846	134.258	122.862	122.469	118.365	141.441	152.635	125.688	122.528	121.09	122.247	154.084	138.992	122.795	122.365	118.666		6	129.032
H22	167.098	212.197	152.826	171.761	146.708	166.494	209.331	151.823	169.208	146.343	171.011	208.553	154.77	164.809	148.663	175.028	208.674	156.854	163.098	148.902	178.669	190	164.295	154.331	155.837	196.652	173.062	170.671	150.539	161.643	208.638	158.146		11	236.559
H23																																		0	0
H24																																		0	0
I01	129.618	168.129	132.492	118.444	146.07	162.208	122.624	120.809	159.702	146.815	119.632	129.857	167.972	131.907	118.98	148.949	157.986	121.638	123.736	166.281	137.711	118.84	143.478	162.152	122.924	123.539	166.062	140.537	118.91	141.051	162.191	122.525		9	193.548
I02																																		0	0
I03																																		0	0
I04	126.478	136.598	114.989	112.374	133.098	130.351	112.781	114.899	139.466	122.871	112.14	121.022	138.444	117.163	112.584	129.258	134.525	113.882	113.5	136.486	125.494	112.323	118.896	138.947	118.708	112.247	128.177	133.525	114.062	113.542	136.278	126.478		9	193.548
I05	161.994	166.742	175.528	157.421	150.674	168.124	174.702	153.042	154.211	173.096	173.921	148.992	157.115	173.975	169.904	147.643	161.952	175.143	162.713	150.084	167.404	174.43	155.913	152.503	171.963	174.657	148.435	158.211	173.924	167.093	147.728	161.994		8	172.043
I06	122.199	110.559	109.806	114.115	122.143	110.806	110.087	115.362	121.135	110.705	110.11	116.64	120.798	110.652	110.337	116.787	120.199	110.382	110.531	118.789	117.778	110.309	110.295	120.073	117.697	110.508	110.287	122.18	114.64	110.435	110.972	123.871		7	150.538
I07	252.492	317.719	285.573	241.787	253.059	308.334	282.753	241.947	255.169	309.149	276.014	240.138	260.02	310.806	271.632	239.848	269.893	314.225	261.657	238.857	278.208	303.461	256.728	239.104	287.551	301.764	251.317	241.955	296.051	294.056	245.952	247.753		8	172.043
I08																																		0	0
I09	116.048	114.489	119.393	116.424	113.522	114.517	118.975	117.171	114.52	114.59	119.449	116.778	114.478	114.989	119.565	117.624	114.121	115.362	119.32	117.228	113.211	116.48	119.096	116.919	112.621	117.854	118.902	116.059	112.129	119.048	118.685	116.048		8	172.043
I10																																		0	0
I11	109.242	106.096	108.253	109.806	107.949	106.407	108.565	110.143	107.843	106.688	108.624	109.978	107.671	106.758	109.051	110.23	107.669	107.081	108.952	109.983	107.194	107.098	109.494	110.222	107.025	107.433	109.576	109.542	106.744	107.48	109.612	109.242		8	172.043
I12	131.761	113.947	113.958	157.407	123.306	113.857	119.919	154.315	116.834	113.654	131.573	147.89	114.652	113.907	144.854	133.596	114.23	114.393	155.604	122.854	114.014	120.427	159.02	116.48	114.056	132.472	146.961	114.427	113.874	147.003	131.36	113.879		8	172.043
I13	111.528	172.89	169.079	115.621	127.02	188.365	147.607	112.508	151.972	183.882	123.66	114.011	183.135	160.048	113.733	142.25	182.584	128.758	112.427	173.11	166.059	114.868	130.284	185.275	140.809	112.337	162.404	172.124	116.938	127.247	183.247	141.154		9	193.548
I14																																		0	0
I15	160.874	149.671	158.154	140.388	140.862	145.556	163.334	142.691	141.421	142.792	160.919	145.921	141.287	142.183	156.772	152.728	141.27	141.449	150.753	158.817	140.711	140.986	147.584	160.921	141.104	140.329	145.118	161.306	141.562	140.407	143.374	160.874		7	150.538
I16																																		0	0
I17	184.531	184.037	201.188	222.556	185.921	184.261	185.966	220.874	202.958	184.331	184.424	195.048	226.539	187.444	184.202	184.183	221.028	199.261	183.435	184.146	198.25	221.654	185.413	182.77	184.447	222.862	195.149	183.171	184.379	201.792	218.829	184.177		7	150.538
I18	125.36	127.185	127.691	122.5	125	127.138	127.772	121.478	124.893	127.126	127.312	121.208	125.258	127.303	126.868	121.185	126.031	127.697	126.295	121.32	126.09	127.525	124.472	122.567	126.879	127.947	122.008	124.874	127.199	127.43	121.43	125.36		8	172.043
I19																																		0	0
I20																																		0	0
I21																																		0	0
I22																																		0	0
I23																																		0	0
I24																																		0	0
J01	152.896	146.837	132.831	133.32	155.267	146.975	137.003	126.492	157.219	146.719	138.065	125.306	156.826	146.525	138.685	123.399	158.871	147.076	138.177	123.955	156.368	147.205	134.719	130.899	154.298	145.803	132.772	131.654	153.149	145.781	130.469	135.404		7	150.538
J02	130.983	127.11	135.798	131.581	122.228	127.098	135.621	132.157	122.466	125.809	135.048	132.91	122.674	125.461	134.59	132.966	122.815	125.393	134.638	132.733	122.334	125.82	134.874	133.037	122.576	126.837	135.893	131.671	121.865	126.992	135.284	130.983		8	172.043
J03																																		0	0
J04	204.301	171.68	224.185	209.522	168.983	193.14	227.89	183.952	169.326	219.584	212.048	170.41	190.343	227.992	184.961	169.087	218.247	211.213	169.935	191.264	225.969	183.419	169.702	219.708	208.287	168.716	195.309	223.874	179.447	171.433	223.742	204.301		9	193.548
J05	124.91	160.955	120.393	116.871	117.854	129.022	161.362	120.039	117.242	118.329	134.09	157.404	118.784	117.104	118.607	134.75	157.579	118.862	117.228	118.787	143.402	147.64	117.73	117.36	119.183	149.615	139.52	117.972	117.447	119.598	157.528	132.197		7	150.538
J06	223.758	217.539	201.907	209.02	224.843	210.629	202.053	213.815	221.756	205.301	201.559	218.713	218.663	202.124	206.39	224.312	212.556	201.427	215.213	222.75	205.331	202.969	223.104	215.056	201.91	212.871	225.334	206.247	202.989	222	215.275	202.087		8	172.043
J07	163.745	170.891	147.053	139.997	162.783	171.056	147.877	139.933	162.883	170.578	147.358	139.648	163.434	171.842	146.721	139.757	162.886	170.305	147.446	140.243	162.61	170.229	146.871	140.176	165.217	168.164	144.622	141.956	166.34	165.636	142.463	143.314		8	172.043
J08																																		0	0
J09	110.126	110.919	128.188	114.669	110.267	110.919	127.416	115.171	110.407	111.486	127.812	114.604	110.483	111.542	127.725	114.081	110.551	112.404	128.037	113.596	110.281	114.056	127.098	112.593	110.478	116.539	125.36	111.385	110.565	119.82	122.921	110.868		8	172.043
J10																																		0	0
J11	109.008	106.781	106.444	108.761	108.573	106.792	106.93	108.93	108.893	106.34	107.309	108.885	109.017	106.073	107.795	108.787	108.792	105.742	108.301	109.126	108.264	105.983	108.697	109.008	107.452	106.86	109.031	109.093	106.461	107.483	108.944	109.008		7	150.538
J12																																		0	0
J13	129.983	116.157	129.447	137.966	127.497	117.331	131.34	137.728	123.989	118.416	133.244	137.093	120.708	120.331	134.562	135.646	117.306	123.997	135.983	132.854	116.115	126.699	136.096	129.528	116.789	129.916	136.612	124.91	118.306	133.14	136.447	120.919		8	172.043
J14																																		0	0
J15																																		0	0
J16	127.719	117.112	133.475	130.466	128.107	117.424	134.233	130.733	127.596	117.129	135.604	130.733	128.579	117.469	135.126	129.801	127.065	116.888	136.772	129.244	127.506	117.199	136.076	128.941	126.621	117.803	136.944	128.837	127.121	118.404	136.685	127.719		8	172.043
J17																																		0	0
J18																																		0	0
J19																																		0	0
J20																																		0	0
J21	150.36	156.893	151.264	125.017	128.916	150.742	157.388	149.933	124.281	130.152	151.143	157.506	144.888	123.933	132.834	152.346	157.756	140.41	124.14	136.795	153.07	157.551	136.031	124.081	139.671	153.486	157.331	130.666	124.399	145.539	154.747	155.045		6	129.032
J22	128.916	128.694	122.157	116.736	124.138	129.062	127.435	117.104	119.952	128.258	128.407	120.242	117.545	125.992	129.18	124.18	116.615	123.247	128.944	127.778	117.129	119.593	128.126	128.503	120.747	117.303	125.607	128.803	124.798	116.857	122.508	128.916		6	129.032
J23																																		0	0
J24																																		0	0
K01	143.75	147.396	152.213	147.115	142.871	151.258	149.272	143.584	148.216	150.68	146.402	143.573	151.927	149.07	142.666	148.868	150.042	145.475	144.393	153.927	147.272	142.475	151.463	149.312	144.598	146.413	151.346	146.576	143.143	151.944	148.233	142.542		9	193.548
K02																																		0	0
K03	192.966	167.124	180.132	191.199	169.289	168.789	189.562	181.163	167.506	174.525	193.194	170.812	166.921	183.556	186.876	167.562	172.042	193.68	174.199	165.736	179.969	188.309	167.784	169.354	192.23	174.756	166.357	180.688	187.68	167.379	170.854	192.966		8	172.043
K04	123.702	110.115	110.404	121.843	117.014	110.781	110.626	122.253	117.753	110.938	110.725	122.045	117.989	110.969	110.882	121.848	117.087	110.545	111.152	122.59	116.396	110.862	111.177	123.062	116.694	110.784	111.823	123.11	115.301	110.834	112.506	123.702		7	150.538
K05	163.264	172.489	178.421	167.02	160.253	177.562	175.733	159.579	168.927	178.587	169.416	158.621	176.489	176.862	161.101	168.697	177.843	168.289	158.685	175.744	175.067	159.09	170.23	177.882	166.517	160.031	177.904	175.427	157.368	174.073	177.438	163.264		9	193.548
K06	281.177	280.876	316.197	306.11	278.199	278.789	298.93	316.281	279.441	278.225	284.834	319.14	286.267	278.194	279.371	313.556	298.059	277.567	276.829	306.77	307.475	276.438	277.124	297.385	316.433	276.463	276.008	287.146	316.761	280.368	275.101	279.132		7	150.538
K07																																		0	0
K08	202.02	205.719	195.728	194.739	205.478	202.337	194.32	197.868	205.666	196.497	193.02	202.581	202.652	193.949	196.02	205.264	197.081	192.466	201.469	202.126	193.986	195.042	204.947	198.258	192.449	200.829	202.051	193.444	194.59	204.598	196.584	191.986		9	193.548
K09	127.607	128.124	179.992	151.104	126.843	137.312	179.289	139.694	126.489	150.702	176.239	131.756	125.649	164.537	164.469	128.07	126.632	177.219	152.489	126.882	137.615	178.191	138.306	126.138	153.958	170.652	129.556	126.261	173.41	153.787	127.022	136.433		8	172.043
K10	121.688	132.567	122.61	120.098	121.834	131.16	126.357	120.317	121.357	128.118	127.871	120.522	121.017	127.419	132.413	120.705	120.315	124.921	132.913	120.725	120.191	124.152	132.708	121.463	120.202	123.551	131.691	121.924	120.166	122.837	131.059	121.688		8	172.043
K11	193.969	181.916	177.379	182.34	193.284	180.051	176.435	183.854	191.86	177.879	177.865	189.081	189.455	175.916	178.222	189.913	184.581	175.587	180.115	192.36	181.121	176.393	183.135	191.205	177.548	177.486	186.382	187.719	175.469	178.784	189.053	182.938		8	172.043
K12	117.798	111.972	117.421	113.129	111.096	113.646	117.542	112.261	111.059	116.553	115.447	111.52	112.129	118.157	113.815	111.037	113.893	117.433	112.323	111.222	117.289	115.258	111.351	113.143	117.781	112.947	111.087	116.126	115.604	111.601	112.39	117.798		8	172.043
K13	132.989	113.767	120.093	129.174	128.927	113.135	124.258	130.407	124.747	113.868	126.882	132.5	119.323	116.278	128.202	133.514	114.43	119.969	129.104	127.972	113.573	124.528	130.618	123.761	114.531	127.669	134.23	117.961	117.733	128.41	131.163	113.593		8	172.043
K14	121.365	120.941	116.522	114.719	120.975	121.185	119.938	114.253	117.75	121.469	121.138	117.441	114.801	121.09	121.815	120.702	114.879	117.978	122.028	121.781	117.997	114.961	120.278	121.43	120.576	115.183	117.185	121.789	121.388	117.635	114.635	120.75		6	129.032
K15																																		0	0
K16	124.567	128.57	149.441	142.725	119.039	137.539	147.388	136.989	117.331	146.534	146.051	128.197	125.548	149.244	143.716	120.051	137.174	147.924	136.598	118.022	146.983	145.666	126.264	127.542	148.882	142.244	118.924	140.247	146.817	133.899	120.003	148.101		8	172.043
K17	138.267	146.388	144.07	139.579	139.289	141.143	142.205	145.615	142.803	139.076	140.837	137.11	146.728	144.053	139.292	140.07	140.916	141.222	145.59	141.562	138.093	140.879	137.761	145.16	143.216	139.295	139.065	141.208	140.77	143.941	140.772	137.826		9	193.548
K18																																		0	0
K19																																		0	0
K20																																		0	0
K21	118.514	118.781	119.478	115.562	118.292	117.983	118.632	118.66	119.486	118.171	116.632	118.253	118.27	118.424	118.851	119.461	116.053	118.028	118.312	118.419	118.815	119.435	116.52	118.101	118.612	118.407	118.41	119.256	117.34	117.486	118.25	118.455		7	150.538
K22																																		0	0
K23																																		0	0
K24																																		0	0
L01	118.525	112.73	115.43	122.486	116.57	113.014	117.972	123.396	114.43	113.671	119.236	121.188	113.034	114.404	121.244	117.638	113.351	116.82	122.146	114.272	113.949	118.916	120.702	113.121	115.301	121.916	115.902	113.61	117.778	121.154	113.573	114.601		8	172.043
L02																																		0	0
L03																																		0	0
L04	175.303	175.469	186.346	186.596	168.506	184.376	188.896	171.213	180.559	187.093	180.941	174.163	185.346	187.506	169.157	183.32	187.483	172.208	179.39	186.59	179.065	174.143	184.744	185.949	169.028	183.899	188.728	170.615	180.719	185.913	177.006	175.303		9	193.548
L05																																		0	0
L06	118.382	132.565	146.337	120.424	118.871	139.601	139.208	119.424	119.826	148.98	130.228	118.736	125.034	148.829	123.388	118.792	132.683	143.056	119.879	118.902	141.317	134.247	119.154	121.211	147.722	126.211	118.809	130.758	144.556	120.756	118.862	142.576		8	172.043
L07	186.275	198.562	180.368	178.565	188.904	198.879	206.27	189.921	176.992	181.904	192.244	200.958	201.688	180.882	176.073	185.91	196.124	204.649	189.309	175.975	180.882	192.065	201.444	198.213	178.497	177.292	189.059	200.208	204.469	183.694	176.913	186.275		6	129.032
L08	138.053	139.126	134.343	134.924	136.826	136.694	135.14	135.402	136.969	135.573	135.315	135.983	137.553	134.871	134.604	136.087	137.219	134.27	134.688	136.455	136.037	134.815	135.087	136.663	135.028	134.362	135.124	136.823	134.478	134.239	135.919	136.365		8	172.043
L09	162.545	161.503	161.247	157.949	161.534	161.537	161.986	158.388	160.882	161.77	161.812	158.517	160.213	162.079	161.708	158.772	160.537	162.171	160.59	158.742	159.708	162.663	161.615	159.23	159.834	161.89	161.32	159.306	158.694	162.045	160.997	160.104		7	150.538
L10	111.98	114.121	114.949	113.952	112.447	114.472	115.865	112.419	113.247	114.565	115.978	111.907	113.652	114.447	116.562	111.621	113.862	114.494	116.017	111.626	114.247	114.719	115.551	112.11	114.5	115.129	114.938	112.598	114.41	115.492	113.337	113.402		8	172.043
L11	167.483	165.739	185.374	221.801	169.093	165.98	174.051	229.166	171.82	165.649	170.674	230.528	174.522	165.427	168.671	230.781	175.152	166.14	166.663	227.711	177.843	165.587	166.008	225.438	179.885	166.042	165.244	223.421	182.098	165.067	164.57	220.256		7	150.538
L12	190.051	177.309	170.208	175.287	191.025	178.25	170.112	176.413	191.213	177.385	169.997	176.27	189.933	175.978	169.508	177.57	190.34	175.396	169.312	178.183	188.854	174.573	168.888	179.531	188.744	173.23	168.851	180.115	187.621	172.567	168.581	183.219		7	150.538
L13	118.629	117.542	121.84	141.756	124.051	117.699	125.02	141.438	121.618	117.5	129.258	139.921	119.435	117.657	134.149	136.183	118.07	118.132	138.753	131.185	117.685	121.545	142.379	123.626	117.73	126.654	140.882	120.129	117.817	131.174	136.803	118.629		8	172.043
L14																																		0	0
L15	107.399	112.14	109.624	107.486	106.73	110.949	110.441	108.174	107.14	108.795	112.093	109.177	107.396	107.438	112.138	110.09	107.815	107.157	110.626	111.202	108.921	107.382	108.77	112.14	109.295	107.596	107.492	111.904	109.952	107.758	107.298	111.197		7	150.538
L16																																		0	0
L17	139.809	130.846	126.742	129.767	140.663	132.208	127.365	129.326	139.379	133.416	127.205	128.396	138.725	135.691	127.458	128.076	137.36	136.112	128.177	128.242	136.798	137.497	128.197	127.744	135.351	137.497	128.525	127.253	135.191	138.323	128.25	127.725		7	150.538
L18	137.711	146.657	148.309	129.32	140.191	146.615	146.444	129.081	142.188	146.963	142.978	129.671	144.888	147.419	138.705	132.306	145.68	148.351	133.837	136.076	146.087	147.921	129.458	141.48	146.924	144.416	129.421	144.913	147.017	138.601	133.604	146.551		8	172.043
L19																																		0	0
L20																																		0	0
L21	121.949	117.857	121.556	134.037	134.463	124.848	117.77	120.396	130.362	133.247	124.399	117.888	120.548	130.455	132.871	123.312	117.581	120.834	132.247	133.91	124.118	117.638	120.688	132.292	135.323	125.565	117.66	120.216	129.775	133.722	123.699	117.725		6	129.032
L22	125.506	128.213	139.382	147.876	129.413	124.202	124.789	127.264	136.904	148.079	131.621	124.551	125.213	127.604	133.674	147.646	136.545	124.646	124.744	126.728	131.065	145.857	138.281	124.784	124.219	126.129	130.09	144.975	139.239	125.034	123.972	125.902		5	107.527
L23																																		0	0
L24																																		0	0
M01	110.115	110.101	122.649	125.868	111.121	109.902	122.011	127.008	111.233	110.152	120.079	128.685	112.101	109.728	118.888	128.747	112.399	109.941	119.663	128.688	112.264	110.008	120.444	127.362	111.551	110.222	121.66	126.89	111.177	110.525	123.958	124.433		7	150.538
M02																																		0	0
M03																																		0	0
M04	101.41	102.239	102.09	101.837	101.972	102.399	102.27	102.034	102.281	102.719	102.663	102.037	102.567	102.815	102.579	102.045	102.596	102.778	102.466	102.079	102.876	102.598	102.478	102.14	102.733	102.669	102.23	102.368	102.978	102.885	102.275	102.618		8	172.043
M05	202.89	200.935	212.455	206.98	202.494	201.239	212.73	206.503	200.963	200.904	211.927	205.084	197.688	200.393	211.166	203.781	197.371	201.101	209.301	202.034	197.893	204.11	206.904	201.581	196.404	205.157	204.317	201.065	198.208	208.876	204.183	199.767		8	172.043
M06	120.261	134.789	112.553	111.565	130.612	124.753	111.938	111.98	138.747	116.919	111.612	120.556	135.166	112.91	111.781	132.244	124.081	111.899	113.756	139.447	115.306	111.629	126.056	130.421	112.34	111.753	137.986	117.744	111.441	122.935	132.685	112.652		9	193.548
M07	148.612	138.346	133.834	123.978	147.236	141.315	135.98	125.188	137.289	146.733	137.163	130.669	127.39	149.744	140.317	136.174	123.045	144.098	143.031	135.649	128.017	133.219	148.795	137.61	132.048	125.829	148.242	138.447	135.831	123.258	143.463	142.287		7	150.538
M08																																		0	0
M09	120.449	119.317	110.992	119.27	120.475	118.18	110.674	121.789	120.157	115.205	114.545	121.169	119.649	112.208	118.194	120.506	118.699	110.587	121.494	120.326	115.194	115.042	120.992	119.699	111.478	119.475	120.649	117.461	112.531	121.447	119.921	113.081		8	172.043
M10	110.025	113.646	113.879	109.722	111.037	116.506	112.469	110.076	112.301	115.584	110.006	110.843	115.893	114.028	110.008	111.854	116.177	111.112	110.343	114.455	114.716	110.154	111.197	115.77	111.795	110.435	113.857	115.138	109.958	111.708	115.935	111.767		9	193.548
M11	111.138	112.258	112.396	115.893	114.52	113.169	110.553	116.424	115.006	114.34	110.326	115.733	114.919	114.441	110.747	114.66	115.542	114.795	111.812	113.683	115.744	114.559	112.317	112.702	116.199	114.629	112.969	111.593	116.725	114.803	113.593	111.138		7	150.538
M12	363.573	365.202	368.329	378.017	362.972	366.357	380.289	366.185	365.079	368.419	384.683	362.062	363.781	372.539	370.978	363.916	364.75	380.435	362.27	364.177	371.25	372.424	362.66	363.452	382.287	361.171	362.896	367.893	372.416	361.239	363.379	381.031		8	172.043
M13																																		0	0
M14	108.966	108.927	127.351	116.27	108.767	115.306	127.362	110.225	109.205	123.93	119.958	108.742	112.449	130.124	111.452	109.112	122.081	122.334	109.694	112.143	130.702	111.854	109.053	121.874	121.565	109.466	112.334	129.868	111.272	109.306	123.331	120.654		9	193.548
M15	113.784	103.531	103.331	110.792	111.11	103.587	103.374	110.778	111.612	104.079	103.444	110.424	111.66	103.989	103.73	111.081	110.857	103.882	103.725	111.961	110.36	103.736	103.795	112.98	110.09	103.593	103.761	113.084	109.143	103.674	104.441	113.784		7	150.538
M16	149.854	154.817	183.357	163.666	148.787	162.767	182.132	154.997	149.739	171.413	176.346	150.404	151.104	181.079	167.725	149.076	159.146	183.166	158	149.551	169.202	177.972	150.713	150.772	180.444	166.992	149.337	160.671	181.966	155.194	149.188	173.567		8	172.043
M17	126.739	138.744	140.815	128.379	121.848	135.337	141.006	133.663	122.076	130.433	139.508	138.188	125.551	124.888	137.882	141.152	128.691	122.228	135.534	141.177	133.581	121.787	131.528	139.604	136.618	123.969	127.031	138.101	138.68	126.096	124	137.284		7	150.538
M18	133.713	160.365	167.357	134.121	128.34	142.93	168.371	152.447	128.065	133.219	158.303	166.801	134.899	127.615	142.006	167.871	152.329	127.941	133.41	159.205	165.365	133.382	128.48	145.812	168.475	147.107	127.396	134.649	162.789	162.657	130.452	130.371		7	150.538
M19																																		0	0
M20																																		0	0
M21	116.382	127.059	156.803	126.885	116.152	117.315	137.711	152.61	120.75	116.301	118.5	153.261	138.143	116.688	116.469	127.747	156.323	125.663	116.253	117.691	146.135	144.152	117.663	116.365	122.733	156.34	130.171	116.652	117.466	141.385	148.292	118.66		7	150.538
M22																																		0	0
M23																																		0	0
M24																																		0	0
N01																																		0	0
N02																																		0	0
N03	136.576	136.716	135.562	132.528	134.565	136.612	135.323	131.972	134.581	137.084	134.806	132.615	135.348	136.565	134.598	132.823	136.208	135.346	133.472	133.225	135.871	135.157	131.472	134.764	136.615	134.233	132.129	135.101	135.166	133.239	133.427	136.576		8	172.043
N04																																		0	0
N05	128.129	119.559	112.865	115.663	129.275	116.663	113.27	119.396	129.14	114.98	113.284	124.18	124.508	113.73	113.927	127.837	120.596	113.292	116.039	129.916	116.657	113.25	120.938	127.185	114.11	113.576	126.222	121.452	113.289	115.888	129.669	116.694		8	172.043
N06	120.253	117.851	117.475	129.725	122.115	115.638	126.542	126.449	116.545	120.306	129.537	119.986	116.084	129	124.421	115.851	123.848	127.567	117.188	118.598	130.365	121.073	115.674	128.534	124.258	116.118	124.573	127.152	116.93	120.346	129.778	120.253		9	193.548
N07																																		0	0
N08																																		0	0
N09	104.548	112.306	105.739	103.742	109.424	110.604	104.919	104.525	112.441	107.621	104.02	107.924	112.169	105.697	104.031	111.534	108.969	104.216	106.629	112.278	106.087	103.98	110.868	109.767	104.657	105.876	112.413	106.225	104.022	110.393	109.84	104.548		9	193.548
N10	125.101	117.904	119.691	131.708	123.772	117.913	123.292	131.823	121.503	117.787	125.817	129.893	120.14	118.112	129.421	129.076	118.784	118.256	131.037	127.149	118.629	119.719	132.23	123.73	117.826	123.508	131.537	121.421	118.166	126.792	129.315	119.758		8	172.043
N11	128.421	124.045	131.272	137.256	127.64	124.208	132.326	138.52	126.16	124.736	132.149	138.5	123.896	125.565	133.261	138.149	122.961	126.337	134.683	137.919	122.728	127.236	134.455	134.351	123.048	128.362	134.949	131.228	123.486	130.157	137.213	128.289		8	172.043
N12	119.357	106.789	117.43	133.126	114.764	106.857	121.885	132.677	111.52	106.812	127.492	129.812	108.674	108.882	132.362	124.851	107.669	114.803	132.888	117.343	107.065	121.126	131.874	110.688	107.146	127.677	128.736	108.455	110.317	132.458	121.003	107.508		8	172.043
N13	110.084	113.402	133.963	113.795	106.5	117.719	132.683	110.421	106.556	121.98	130.517	108.635	106.497	127.264	125.907	107.317	107.553	132.433	119.933	106.93	112.626	133.174	114.124	106.621	120.565	131.267	108.654	107.034	129.969	124.331	106.992	110.084		8	172.043
N14	126.017	134.455	131.579	125.91	133.851	135.084	127.222	129.258	134.657	132.758	126.017	132.913	134.742	127.913	128.952	134.331	132.713	125.871	132.921	134.846	128.135	128.562	134.697	133.166	125.899	132.896	135	128.112	128.708	134.989	132.612	126.017		9	193.548
N15																																		0	0
N16	284.416	315.225	311.632	289.202	283.267	313.899	308.396	286.253	281.579	314.719	306.629	286.699	281.559	317.809	308.062	285.736	281.382	319.61	301.081	283.07	284.09	321.711	297.298	280.525	289.154	319.565	292.618	278.868	294.202	316.258	288.907	278.576		8	172.043
N17																																		0	0
N18	127.764	129.346	135.691	148.045	132.75	127.758	128.301	134.753	146.803	134.663	127.921	128.438	134.143	143.916	138.43	128.295	128.337	133.478	142.003	140.795	128.649	128.022	132.904	141	142.337	128.379	127.632	132.643	142.677	139.098	128.09	127.764		6	129.032
N19																																		0	0
N20																																		0	0
N21																																		0	0
N22	115.573	117.596	113.233	113.697	111.904	113.758	118.081	113.348	113.382	112.379	112.404	118.396	114.011	113.242	113.017	112.239	118.435	114.803	113.253	112.36	111.862	117.983	113.983	113.138	112.402	112.419	118.374	114.48	113.539	112.649	112.264	118.697		8	172.043
N23																																		0	0
N24																																		0	0
O01	138.315	145.379	143.39	135.966	141.492	146.601	140.039	137.413	144.68	144.84	136.598	140.289	146.455	140.374	137.098	143.947	144.562	136.865	139.43	145.66	141.601	137.022	142.919	146.236	137.48	138.958	145.896	142.593	136.233	142.301	146.275	137.185		9	193.548
O02	167.643	158.199	164.666	152.039	155.272	164.163	157.421	154.396	153.722	170.649	151.32	155.893	150.795	171.888	150.916	157.011	158.475	164.618	153.169	153.829	170.225	150.129	154.371	151.185	170.725	150.272	155.725	157.635	162.902	152.07	153.978	167.643		10	215.054
O03	148.902	123.61	116.334	119.944	149.556	119.728	116.329	125.941	143.64	117.618	116.216	135.149	137.014	117.031	116.43	144.674	128.014	116.711	117.868	149.972	121.621	116.402	124.447	145.211	117.992	116.32	136.354	133.621	116.935	116.433	146.899	125.008		8	172.043
O04																																		0	0
O05	122.132	121.994	124.596	124.031	122.792	122.003	124.784	123.82	122.68	123.022	125.256	123.475	122.798	124.073	124.843	122.93	122.52	125.059	124.317	122.823	122.508	125.447	123.621	122.267	123.767	125.037	122.924	122.177	124.961	123.947	122.489	122.132		8	172.043
O06	169.278	171.697	164.809	161.154	171.559	169.52	157.994	168.812	172.463	159.258	166.472	172.68	163.654	162.992	172.374	167.213	160.475	170.806	169.567	157.447	168.966	171.421	159.118	165.885	171.781	162.697	161.938	169.969	165.393	159.407	169.781	169.278		10	215.054
O07	156.478	155.916	157.949	145.152	144.798	158.553	153.716	143.048	148.916	160.11	149.927	142.579	154.795	158.258	145.216	145.323	159.517	153.716	142.778	150.362	158.365	147.708	143.163	156.525	154.879	143.213	148.18	161.101	148.896	142.492	156.02	156.478		8	172.043
O08	113.301	111.357	132.146	129.531	111.933	112.177	138.522	122.264	111.385	115.778	141.163	115.944	111.494	124.368	136.587	113.118	111.826	132.402	127.191	111.879	113.006	139.761	119.475	111.722	122.152	137.174	113.09	111.949	133.413	129.514	112.006	113.301		8	172.043
O09																																		0	0
O10	130.983	129.871	123.89	126.983	136.801	130.893	124.371	126.348	136.764	131.781	124.5	126.115	136.171	131.826	124.823	126.433	136.921	131.317	124.506	126.57	136.683	131.559	124.57	127.739	137.258	130.551	124.542	128.674	137.253	128.86	124.638	130.983		7	150.538
O11																																		0	0
O12	134.27	128.885	138.07	139.003	128.579	134.407	140.598	132.02	130.772	139.559	135.84	128.913	137.211	140.101	129.079	133.789	140.346	132.199	130.89	139.888	135.506	129.379	137.421	138.607	128.851	134.525	139.82	130.191	132.084	139.868	132.43	130.784		9	193.548
O13																																		0	0
O14	115.949	109.784	107.334	114.205	114.461	108.275	108.772	117.003	111.854	107.708	112.784	115.817	109.171	108.138	116.48	112.781	108.132	111.798	116.233	109.374	107.84	115.994	113.357	108.194	110.803	116.677	110.152	107.607	115.242	114.404	108.306	110.028		8	172.043
O15	116.486	104.469	103.407	109.376	116.346	104.834	103.851	110.789	115.236	104.39	104.081	112.138	113.542	104.449	104.081	113.888	113.287	104.461	103.879	115.022	111.32	104.306	104.014	116.815	110.079	104.281	104.368	118.579	108.149	104.177	105.983	118.66		7	150.538
O16																																		0	0
O17																																		0	0
O18	152.183	146.43	135.472	142.104	152.146	148.073	136.256	141.025	149.326	150.767	138.812	138.23	148.447	150.357	138.284	137.413	148.07	150.191	138.008	137.899	150.576	152.202	138.598	138.02	147.736	151.14	139.753	137.157	148.309	151.91	138.43	137.348		7	150.538
O19																																		0	0
O20																																		0	0
O21	142.643	152.938	148.169	142.096	153.941	151.876	150.82	143.744	148.539	152.73	151.761	150.952	141.185	152.416	152.713	152.174	148.559	143.472	153.11	153.317	152.551	143.601	147.848	152.416	151.986	151.059	142.076	152.376	153.89	151.876	148.351	142.643		7	150.538
O22	165.202	149.174	166.742	171.289	149.107	145.921	164.475	173.958	152.82	143.671	161.208	173.329	156.503	142.57	158.89	172.969	162.913	143.792	155.185	170.573	167.346	143.989	150.764	167.537	169.596	146.275	148.657	166.438	170.787	147.537	147.132	165.202		7	150.538
O23																																		0	0
O24																																		0	0
P01	112.419	112.831	112.924	112.281	112.933	113.208	112.68	112.666	113.194	113.129	112.64	112.803	113.489	113.121	112.739	113.076	113.275	113.02	112.579	113.233	113.351	112.756	112.792	113.674	113.354	112.938	112.879	113.576	113.236	112.666	113.079	113.593		8	172.043
P02																																		0	0
P03																																		0	0
P04	122.713	113.621	119.947	143.565	116.441	113.86	132.84	133.758	114.413	114.876	144.579	121.11	113.851	123.567	141.77	115.483	114.463	137.621	129.553	114.301	116.713	146.399	118.795	114.081	130.003	134.978	114.573	114.963	144.809	120.492	114.09	128.067		8	172.043
P05																																		0	0
P06	174.362	177.618	158.551	171.18	178.065	170.194	162.326	177.542	177.461	160.154	171.16	178.396	170.452	161.846	176.654	177.087	159.239	171.688	178.511	169.053	161.787	176.764	177.379	158.278	171.907	176.309	167.053	163.073	178.053	175.096	158.197	174.362		9	193.548
P07	153.435	152.045	143.725	146.907	154.163	149.542	142.126	151.183	154.472	146.997	144.174	153.379	151.242	142.607	147.615	152.935	147.975	142.64	150.89	152.57	144.037	145.871	153.758	150.154	142.447	151.376	153.621	144.978	145.604	153.388	150.41	141.621		8	172.043
P08	111.118	131.744	127.104	112.034	119.562	135.604	118.303	111.719	131.455	127.317	112.211	120.062	133.719	117.239	112.32	133.652	125.733	111.955	121.742	133.169	116.463	112.329	133.812	124.778	111.84	123.301	132.815	115.913	114.357	134.399	121.621	111.607		9	193.548
P09																																		0	0
P10																																		0	0
P11	115.247	115.879	107.733	107.36	114.32	117.64	110.239	106.876	112.924	117.888	112.295	106.388	111.938	117.947	112.753	106.463	111.413	118.093	113.66	106.486	110.576	118.031	114.857	106.806	109.705	117.424	115.194	107.188	109.357	117.424	115.992	107.253		8	172.043
P12	148.199	153.542	167.045	154.163	148.537	153.424	165.944	153.138	147.747	153.677	165.781	152.565	148.278	155.382	165.539	150.817	148.691	158.323	163.831	149.966	148.317	160.697	162.022	148.997	149.553	164.719	157.969	148.174	151.91	165.185	154.084	147.826		8	172.043
P13	112.657	111.806	136.61	119.525	112.23	120.677	133.638	112.885	112.433	139.115	115.961	112.545	126.809	128.826	112.848	115.185	139.326	113.798	112.343	136.848	119.32	112.719	123.275	131.913	112.669	114.101	139.492	114.244	112.368	135.348	118.98	112.567		9	193.548
P14																																		0	0
P15	106.778	106.267	104.789	105.278	107.185	106.014	105.031	106.202	107.652	105.767	105.163	106.348	107.716	105.441	105.444	106.635	107.699	105.247	105.683	107.048	107.166	105.166	105.958	107.528	106.497	105.461	106.138	107.767	106.154	105.534	106.489	107.758		7	150.538
P16	129.626	137.455	139.843	132.037	129.261	136.989	139.287	132.494	129.188	138.163	139.461	132.188	129.433	137.213	139.559	131.562	129.997	137.36	139.037	129.789	130.382	137.646	138.947	128.573	131.697	137.334	138.545	127.475	133.017	137.553	137.09	127.138		8	172.043
P17																																		0	0
P18	125.225	147.584	153.657	132.056	127.323	148.885	153.138	128.978	129.576	150.767	152.753	126.197	132.003	152.059	150.941	124.963	133.764	152.652	150.14	123.899	135.537	152.885	147.865	123.003	138.07	153.388	144.284	123.303	140.671	153.728	138.843	124.284		8	172.043
P19																																		0	0
P20																																		0	0
P21	116.772	106.713	109.048	109.323	117.753	111.346	107.424	109.503	112.534	118.553	107.573	109.045	109.725	116.972	113.846	107.441	109.66	111.702	119.486	107.772	108.896	109.508	116.222	113.593	107.514	109.57	111.559	119.017	107.503	108.952	109.587	117.615		6	129.032
P22	133.413	143.084	124.624	128.343	135.087	137.876	143.742	133.463	121.284	136.534	133.728	142.955	137.475	120.354	135.326	133.461	141.472	141.295	123.548	129.267	134.14	137.952	142.77	132.084	121.997	135.601	133.784	142.792	136.725	119.798	135.194	133.413		10	215.054
P23																																		0	0
P24																																		0	0

## Sheet: HEART RATE
Column	Row	# Peaks	Heart Rate	Treatment (µM)
1	A	0		0
1	B	9	193.548	0
1	C	7	150.538	0
1	D	11	236.559	0
1	E	9	193.548	0
1	F	0		0
1	G	9	193.548	0
1	H	0		0
1	I	9	193.548	0
1	J	7	150.538	0
1	K	9	193.548	0
1	L	8	172.043	0
1	M	7	150.538	0
1	N	0		0
1	O	9	193.548	0
1	P	8	172.043	0
2	A	0		0
2	B	0		0
2	C	8	172.043	0
2	D	0		0
2	E	0		0
2	F	0		0
2	G	8	172.043	0
2	H	9	193.548	0
2	I	0		0
2	J	8	172.043	0
2	K	0		0
2	L	0		0
2	M	0		0
2	N	0		0
2	O	10	215.054	0
2	P	0		0
3	A	0		0.05
3	B	7	150.538	0.05
3	C	7	150.538	0.05
3	D	7	150.538	0.05
3	E	0		0.05
3	F	8	172.043	0.05
3	G	8	172.043	0.05
3	H	9	193.548	0.05
3	I	0		0.05
3	J	0		0.05
3	K	8	172.043	0.05
3	L	0		0.05
3	M	0		0.05
3	N	8	172.043	0.05
3	O	8	172.043	0.05
3	P	0		0.05
4	A	8	172.043	0.05
4	B	8	172.043	0.05
4	C	8	172.043	0.05
4	D	8	172.043	0.05
4	E	7	150.538	0.05
4	F	0		0.05
4	G	0		0.05
4	H	8	172.043	0.05
4	I	9	193.548	0.05
4	J	9	193.548	0.05
4	K	7	150.538	0.05
4	L	9	193.548	0.05
4	M	8	172.043	0.05
4	N	0		0.05
4	O	0		0.05
4	P	8	172.043	0.05
5	A	8	172.043	0.098
5	B	8	172.043	0.098
5	C	7	150.538	0.098
5	D	8	172.043	0.098
5	E	0		0.098
5	F	8	172.043	0.098
5	G	9	193.548	0.098
5	H	7	150.538	0.098
5	I	8	172.043	0.098
5	J	7	150.538	0.098
5	K	9	193.548	0.098
5	L	0		0.098
5	M	8	172.043	0.098
5	N	8	172.043	0.098
5	O	8	172.043	0.098
5	P	0		0.098
6	A	8	172.043	0.098
6	B	8	172.043	0.098
6	C	7	150.538	0.098
6	D	8	172.043	0.098
6	E	8	172.043	0.098
6	F	10	215.054	0.098
6	G	0		0.098
6	H	8	172.043	0.098
6	I	7	150.538	0.098
6	J	8	172.043	0.098
6	K	7	150.538	0.098
6	L	8	172.043	0.098
6	M	9	193.548	0.098
6	N	9	193.548	0.098
6	O	10	215.054	0.098
6	P	9	193.548	0.098
7	A	8	172.043	0.195
7	B	0		0.195
7	C	7	150.538	0.195
7	D	7	150.538	0.195
7	E	7	150.538	0.195
7	F	0		0.195
7	G	8	172.043	0.195
7	H	7	150.538	0.195
7	I	8	172.043	0.195
7	J	8	172.043	0.195
7	K	0		0.195
7	L	6		0.195
7	M	7	150.538	0.195
7	N	0		0.195
7	O	8	172.043	0.195
7	P	8	172.043	0.195
8	A	9	193.548	0.195
8	B	8	172.043	0.195
8	C	13	279.57	0.195
8	D	8	172.043	0.195
8	E	8	172.043	0.195
8	F	7	150.538	0.195
8	G	8	172.043	0.195
8	H	8	172.043	0.195
8	I	0		0.195
8	J	0		0.195
8	K	9	193.548	0.195
8	L	8	172.043	0.195
8	M	0		0.195
8	N	0		0.195
8	O	8	172.043	0.195
8	P	9	193.548	0.195
9	A	7	150.538	0.39
9	B	8	172.043	0.39
9	C	8	172.043	0.39
9	D	7	150.538	0.39
9	E	8	172.043	0.39
9	F	8	172.043	0.39
9	G	0		0.39
9	H	7	150.538	0.39
9	I	8	172.043	0.39
9	J	8	172.043	0.39
9	K	8	172.043	0.39
9	L	7	150.538	0.39
9	M	8	172.043	0.39
9	N	9	193.548	0.39
9	O	0		0.39
9	P	0		0.39
10	A	0		0.39
10	B	7	150.538	0.39
10	C	7	150.538	0.39
10	D	0		0.39
10	E	8	172.043	0.39
10	F	0		0.39
10	G	7	150.538	0.39
10	H	9	193.548	0.39
10	I	0		0.39
10	J	0		0.39
10	K	8	172.043	0.39
10	L	8	172.043	0.39
10	M	9	193.548	0.39
10	N	8	172.043	0.39
10	O	7	150.538	0.39
10	P	0		0.39
11	A	7	150.538	0.78
11	B	0		0.78
11	C	8	172.043	0.78
11	D	8	172.043	0.78
11	E	7	150.538	0.78
11	F	8	172.043	0.78
11	G	8	172.043	0.78
11	H	8	172.043	0.78
11	I	8	172.043	0.78
11	J	7	150.538	0.78
11	K	8	172.043	0.78
11	L	7	150.538	0.78
11	M	7	150.538	0.78
11	N	8	172.043	0.78
11	O	0		0.78
11	P	8	172.043	0.78
12	A	0		0.78
12	B	8	172.043	0.78
12	C	9	193.548	0.78
12	D	8	172.043	0.78
12	E	8	172.043	0.78
12	F	8	172.043	0.78
12	G	0		0.78
12	H	8	172.043	0.78
12	I	8	172.043	0.78
12	J	0		0.78
12	K	8	172.043	0.78
12	L	7	150.538	0.78
12	M	8	172.043	0.78
12	N	8	172.043	0.78
12	O	9	193.548	0.78
12	P	8	172.043	0.78
13	A	8	172.043	1.56
13	B	7	150.538	1.56
13	C	6	129.032	1.56
13	D	8	172.043	1.56
13	E	7	150.538	1.56
13	F	0		1.56
13	G	0		1.56
13	H	7	150.538	1.56
13	I	9	193.548	1.56
13	J	8	172.043	1.56
13	K	8	172.043	1.56
13	L	8	172.043	1.56
13	M	0		1.56
13	N	8	172.043	1.56
13	O	0		1.56
13	P	9	193.548	1.56
14	A	8	172.043	1.56
14	B	0		1.56
14	C	0		1.56
14	D	8	172.043	1.56
14	E	0		1.56
14	F	8	172.043	1.56
14	G	8	172.043	1.56
14	H	0		1.56
14	I	0		1.56
14	J	0		1.56
14	K	6	129.032	1.56
14	L	0		1.56
14	M	9	193.548	1.56
14	N	9	193.548	1.56
14	O	8	172.043	1.56
14	P	0		1.56
15	A	0		3.125
15	B	8	172.043	3.125
15	C	7	150.538	3.125
15	D	0		3.125
15	E	8	172.043	3.125
15	F	6	129.032	3.125
15	G	0		3.125
15	H	0		3.125
15	I	7	150.538	3.125
15	J	0		3.125
15	K	0		3.125
15	L	7	150.538	3.125
15	M	7	150.538	3.125
15	N	0		3.125
15	O	7	150.538	3.125
15	P	7	150.538	3.125
16	A	7	150.538	3.125
16	B	7	150.538	3.125
16	C	7	150.538	3.125
16	D	8	172.043	3.125
16	E	0		3.125
16	F	8	172.043	3.125
16	G	8	172.043	3.125
16	H	8	172.043	3.125
16	I	0		3.125
16	J	8	172.043	3.125
16	K	8	172.043	3.125
16	L	0		3.125
16	M	8	172.043	3.125
16	N	8		3.125
16	O	0		3.125
16	P	8	172.043	3.125
17	A	7	150.538	6.25
17	B	7	150.538	6.25
17	C	12	258.065	6.25
17	D	7	150.538	6.25
17	E	7	150.538	6.25
17	F	0		6.25
17	G	8	172.043	6.25
17	H	7	150.538	6.25
17	I	7		6.25
17	J	0		6.25
17	K	9	193.548	6.25
17	L	7	150.538	6.25
17	M	7	150.538	6.25
17	N	0		6.25
17	O	0		6.25
17	P	0		6.25
18	A	8	172.043	6.25
18	B	8	172.043	6.25
18	C	8	172.043	6.25
18	D	0		6.25
18	E	8	172.043	6.25
18	F	6	129.032	6.25
18	G	7	150.538	6.25
18	H	7	150.538	6.25
18	I	8	172.043	6.25
18	J	0		6.25
18	K	0		6.25
18	L	8	172.043	6.25
18	M	7	150.538	6.25
18	N	6	129.032	6.25
18	O	7	150.538	6.25
18	P	8	172.043	6.25
19	A	0		12.5
19	B	0		12.5
19	C	0		12.5
19	D	0		12.5
19	E	0		12.5
19	F	0		12.5
19	G	0		12.5
19	H	0		12.5
19	I	0		12.5
19	J	0		12.5
19	K	0		12.5
19	L	0		12.5
19	M	0		12.5
19	N	0		12.5
19	O	0		12.5
19	P	0		12.5
20	A	0		12.5
20	B	0		12.5
20	C	0		12.5
20	D	0		12.5
20	E	0		12.5
20	F	0		12.5
20	G	0		12.5
20	H	0		12.5
20	I	0		12.5
20	J	0		12.5
20	K	0		12.5
20	L	0		12.5
20	M	0		12.5
20	N	0		12.5
20	O	0		12.5
20	P	0		12.5
21	A	6	129.032	25
21	B	0		25
21	C	6	129.032	25
21	D	7	150.538	25
21	E	5	107.527	25
21	F	6	129.032	25
21	G	8	172.043	25
21	H	6	129.032	25
21	I	0		25
21	J	6	129.032	25
21	K	7	150.538	25
21	L	6	129.032	25
21	M	7	150.538	25
21	N	0		25
21	O	7	150.538	25
21	P	6	129.032	25
22	A	9	193.548	25
22	B	7	150.538	25
22	C	7	150.538	25
22	D	6	129.032	25
22	E	7	150.538	25
22	F	7	150.538	25
22	G	5	107.527	25
22	H	11	236.559	25
22	I	0		25
22	J	6		25
22	K	0		25
22	L	5	107.527	25
22	M	0		25
22	N	8	172.043	25
22	O	7	150.538	25
22	P	10	215.054	25
23	A	0		50
23	B	0		50
23	C	0		50
23	D	0		50
23	E	0		50
23	F	0		50
23	G	0		50
23	H	0		50
23	I	0		50
23	J	0		50
23	K	0		50
23	L	0		50
23	M	0		50
23	N	0		50
23	O	0		50
23	P	0		50
24	A	0		50
24	B	0		50
24	C	0		50
24	D	0		50
24	E	0		50
24	F	0		50
24	G	0		50
24	H	0		50
24	I	0		50
24	J	0		50
24	K	0		50
24	L	0		50
24	M	0		50
24	N	0		50
24	O	0		50
24	P	0		50

## Sheet: Unsuccessful wells
	1	2	3	4	5	6	7	8	9	10	11	12	13	14	15	16	17	18	19	20	21	22	23	24
A	W.O	Malf.	W.O							W.O		Dead			Dead				N.A	N.A			N.A	N.A
B		W.O					W.O				W.O			W.O					N.A	N.A	W.O		N.A	N.A
C														Dead					N.A	N.A			N.A	N.A
D		W.O								W.O					W.O			Dead	N.A	N.A			N.A	N.A
E		W.O	W.O		W.O									W.O		Dead			N.A	N.A			N.A	N.A
F	W.O	W.O		W.O			Dead			W.O			W.O				Dead		N.A	N.A			N.A	N.A
G				Dead		W.O			W.O			W.O	W.O		W.O				N.A	N.A			N.A	N.A
H	W.O													Dead	W.O				N.A	N.A			N.A	N.A
I		W.O	W.O					W.O		W.O				W.O		W.O	Malf.		N.A	N.A	Malf.	Malf.	N.A	N.A
J			Malf.					U.H		W.O		Dead		W.O	W.O		Dead	U.H.	N.A	N.A		Malf.	N.A	N.A
K		W.O					W.O								W.O			Malf.	N.A	N.A		Dead	N.A	N.A
L		W.O	W.O		W.O		Dead							Dead		W.O			N.A	N.A			N.A	N.A
M		W.O	Dead					Dead					W.O						N.A	N.A		U.H	N.A	N.A
N	Dead	W.O		W.O			W.O	Dead							Dead	Malf.	U.H.		N.A	N.A	Dead		N.A	N.A
O				W.O					W.O		W.O		W.O			W.O	Dead		N.A	N.A			N.A	N.A
P		W.O	W.O		W.O				Dead	W.O				W.O			Malf.		N.A	N.A			N.A	N.A
