# Supplementary material for: High-Content Screening in Zebrafish Embryos Identifies Butafenacil as a Potent Inducer of Anemia
Source: PLoS One. 2014 Aug 4;9(8):e104190. doi: 10.1371/journal.pone.0104190 (PMC4121296; doi:10.1371/journal.pone.0104190)
Supplement: Dataset S1 — Microsoft Excel spreadsheets containing raw data for all chemical screening assays. (ZIP) [file pone.0104190.s036.zip › Dataset S1/13- Pyraflufen-ethyl/Pyraflufen-ethyl_ISV.xlsx]

## Sheet: Description
ToxCast Screen - ISV
Pyraflufen-ethyl
Data was collected using the Intersegmental Vessel Journal in MetaXpress
Imaged 74 hpf fli1 larvae using ImageXpress
Incubated larvae in 100 mg/l MS-222 for 30 min
Centrifuged plate for 2 min at 200 rpm
Imaging parameters:
*1 frame
*FITC
*2X magnification; 1 site/well
Had the doors off of the imager and the fan on to stablize temperature
Test Initation Date: 8/27/13
Imaging Date: 8/30/13
Start Imaging Temperature: 26°C
End Imaging Temperature: 26°C
Total Imaging Duration: 0:09
W.O. = Wrong Orientation
U.H. = Unhatched
N.A. = Not Analyzed (Did not meet analysis criteria)
Malf. = Malformed

## Sheet: ISV
Time point	1
Measurement	Thresholded Area (Show Region Statistics)
	1	2	3	4	5	6	7	8	9	10	11	12	13	14	15	16	17	18	19	20	21	22	23	24
A				284331	367400	284185		304731	275604		298608		240261	349134		238699		241615			212655	284706
B	239345			198669	288267	218736		239907	227713			260828	320070		273688	261130	248415	211676		269492		324642
C	256589	243354	254090	179935	276031		249144	211468	294276	302909					248519	265826	183840	193931	329047	239709	259234
D			310667	240969	342730	214987		299149	295307		196857	282019	257443	219465	223891	289257	393975					204313
E	258870			279843		300607	295963	179321	301076	287465		235273	158900		264254		124681	290798	297400	261161	289298	291902
F			256871	235450	330973	221569		126649	254559			196462		277260	291485	267919		275448			288996
G	184934		276385		292662		272668	266451		235773				267961		271012
H		224911	187266	234054	320383	298514	268471		177072	292224						304637	243104	284310			268513	311698
I	308532			295463	319862	216456			205917		159337	295276	292485		360777			212238		258870
J	269408	243770			264889		208968		257662		101542		281665			238741				255298	301909
K	307147			272626	194483			239136	318956	300410			257954	262181		309251	248352			290298	252341
L	207739			238282	245280	273668		242156	318623	284008		328495	259765		159275		205928	259890		209000	309209	252382
M	178446			166054	272355	376501	295942		264118	159910	122921	269981		211311	204657	304585	236054	259578	261338		241927
N			235825	333275	324069	289090			207573	262577	276604	286049	229493	195066				273668				246988
O	314791	202710	278427		178248	261630		294692		262067		251164		230545	163180			279593		279655	276438	259995
P	218153			298556		289486	254788	359819			294776	270658	261067		193796	223745		312729	303429		254923	279718

## Sheet: Normalized ISV
Row	Treatment (µM)	ISV Area	Body Length (µm)	Normalized ISV
A	0
B	0	239345	3248.02	73.6894
C	0	256589	3013.98	85.133
D	0
E	0	258870	2846.48	90.944
F	0
G	0	184934	3053.19	60.5708
H	0
I	0	308532	3090.19	99.8423
J	0	269408	3007.54	89.5776
K	0	307147	3106.79	98.8632
L	0	207739	3080.06	67.4465
M	0	178446	2942.66	60.6411
N	0
O	0	314791	3013.27	104.468
P	0	218153	2932.05	74.4028
A	0
B	0
C	0	243354	3135.67	77.6081
D	0
E	0
F	0
G	0
H	0	224911	3069.7	73.2683
I	0
J	0	243770	3128.04	77.9308
K	0
L	0
M	0
N	0
O	0	202710	2851.5	71.0888
P	0
A	0.05
B	0.05
C	0.05	254090	3096.42	82.0594
D	0.05	310667	3128.17	99.3125
E	0.05
F	0.05	256871	3129	82.0935
G	0.05	276385	2816.64	98.1259
H	0.05	187266	3026.73	61.8709
I	0.05
J	0.05
K	0.05
L	0.05
M	0.05
N	0.05	235825	3128.89	75.3702
O	0.05	278427	2854.34	97.545
P	0.05
A	0.05	284331	3087.01	92.1055
B	0.05	198669	3017.25	65.8446
C	0.05	179935	2928.94	61.4335
D	0.05	240969	3053.37	78.9191
E	0.05	279843	3121.82	89.641
F	0.05	235450	2845.3	82.7504
G	0.05
H	0.05	234054	2902.58	80.6366
I	0.05	295463	3076.94	96.0251
J	0.05
K	0.05	272626	2803.66	97.2395
L	0.05	238282	3108.07	76.6657
M	0.05	166054	3159.62	52.5552
N	0.05	333275	3106.3	107.29
O	0.05
P	0.05	298556	3131.14	95.3504
A	0.098	367400	3080.56	119.264
B	0.098	288267	3058.06	94.2649
C	0.098	276031	2842.06	97.1236
D	0.098	342730	2974.43	115.226
E	0.098
F	0.098	330973	3078.2	107.522
G	0.098	292662	3050.82	95.9289
H	0.098	320383	3142.86	101.94
I	0.098	319862	3079.32	103.874
J	0.098	264889	2930.4	90.3934
K	0.098	194483	2864.1	67.9038
L	0.098	245280	3119.1	78.6381
M	0.098	272355	3196.8	85.1963
N	0.098	324069	3019.36	107.33
O	0.098	178248	3087.04	57.7408
P	0.098
A	0.098	284185	3112.54	91.3034
B	0.098	218736	2872.53	76.1475
C	0.098
D	0.098	214987	2933.6	73.2845
E	0.098	300607	3169.64	94.8396
F	0.098	221569	2936.34	75.4575
G	0.098
H	0.098	298514	3000.93	99.4739
I	0.098	216456	2890.78	74.8779
J	0.098
K	0.098
L	0.098	273668	2968.67	92.1853
M	0.098	376501	3147.7	119.611
N	0.098	289090	3148.89	91.8068
O	0.098	261630	2871.42	91.1149
P	0.098	289486	2973.24	97.3638
A	0.195
B	0.195
C	0.195	249144	2830.89	88.0089
D	0.195
E	0.195	295963	3191.27	92.7413
F	0.195
G	0.195	272668	3085.59	88.368
H	0.195	268471	2895.54	92.7189
I	0.195
J	0.195	208968	3016.6	69.2728
K	0.195
L	0.195
M	0.195	295942	3038.99	97.3816
N	0.195
O	0.195
P	0.195	254788	3005.43	84.776
A	0.195	304731	3098.1	98.3607
B	0.195	239907	2922.47	82.0905
C	0.195	211468	3070.07	68.8803
D	0.195	299149	2974.14	100.583
E	0.195	179321	3014.46	59.4869
F	0.195	126649	2943.73	43.0234
G	0.195	266451	3053.2	87.2693
H	0.195
I	0.195
J	0.195
K	0.195	239136	3020	79.1843
L	0.195	242156	3069.7	78.886
M	0.195
N	0.195
O	0.195	294692	2905.62	101.421
P	0.195	359819	3246.44	110.835
A	0.39	275604	3152.6	87.4213
B	0.39	227713	3093.65	73.6065
C	0.39	294276	2966.05	99.2147
D	0.39	295307	2929.16	100.816
E	0.39	301076	3119.35	96.5187
F	0.39	254559	2844.94	89.4778
G	0.39
H	0.39	177072	3060.04	57.8658
I	0.39	205917	2806.75	73.365
J	0.39	257662	3239.91	79.5274
K	0.39	318956	2945.59	108.283
L	0.39	318623	3011.28	105.81
M	0.39	264118	2995.8	88.1629
N	0.39	207573	3043.66	68.1985
O	0.39
P	0.39
A	0.39
B	0.39
C	0.39	302909	3178.14	95.31
D	0.39
E	0.39	287465	3005.23	95.655
F	0.39
G	0.39	235773	2871.04	82.1211
H	0.39	292224	2959.76	98.7326
I	0.39
J	0.39
K	0.39	300410	3014.92	99.6408
L	0.39	284008	3125.46	90.8691
M	0.39	159910	3126.91	51.14
N	0.39	262577	3201.5	82.0168
O	0.39	262067	3164.36	82.8182
P	0.39
A	0.78	298608	2783.31	107.285
B	0.78
C	0.78
D	0.78	196857	2892.14	68.0663
E	0.78
F	0.78
G	0.78
H	0.78
I	0.78	159337	3184.66	50.0329
J	0.78	101542	1907.24	53.2404
K	0.78
L	0.78
M	0.78	122921	2871.92	42.8011
N	0.78	276604	2986.97	92.6036
O	0.78
P	0.78	294776	3068.58	96.0626
A	0.78
B	0.78	260828	2948.97	88.447
C	0.78
D	0.78	282019	3076.85	91.6583
E	0.78	235273	2881.88	81.6388
F	0.78	196462	3153.02	62.309
G	0.78
H	0.78
I	0.78	295276	3185.28	92.6999
J	0.78
K	0.78
L	0.78	328495	3117.03	105.387
M	0.78	269981	2923.1	92.3613
N	0.78	286049	3090.98	92.5433
O	0.78	251164	3072.81	81.7375
P	0.78	270658	3080.15	87.8716
A	1.56	240261	2828.14	84.9536
B	1.56	320070	2742.78	116.695
C	1.56
D	1.56	257443	3176.11	81.0562
E	1.56	158900	2966.4	53.5666
F	1.56
G	1.56
H	1.56
I	1.56	292485	2997.15	97.5875
J	1.56	281665	3087.21	91.2362
K	1.56	257954	2892.11	89.1923
L	1.56	259765	3041.27	85.4136
M	1.56
N	1.56	229493	3012.27	76.1862
O	1.56
P	1.56	261067	3149.02	82.9043
A	1.56	349134	3122.06	111.828
B	1.56
C	1.56
D	1.56	219465	2974.15	73.791
E	1.56
F	1.56	277260	2936.75	94.4107
G	1.56	267961	3093.4	86.6234
H	1.56
I	1.56
J	1.56
K	1.56	262181	3061.83	85.6291
L	1.56
M	1.56	211311	2603.71	81.1578
N	1.56	195066	2980.25	65.453
O	1.56	230545	3031.94	76.0389
P	1.56
A	3.125
B	3.125	273688	2884.85	94.871
C	3.125	248519	3026.23	82.1217
D	3.125	223891	2866.54	78.105
E	3.125	264254	2991.04	88.3483
F	3.125	291485	2950.66	98.7864
G	3.125
H	3.125
I	3.125	360777	2904.74	124.203
J	3.125
K	3.125
L	3.125	159275	2970.59	53.6173
M	3.125	204657	2942.39	69.5547
N	3.125
O	3.125	163180	3004.89	54.3048
P	3.125	193796	2864.57	67.6526
A	3.125	238699	3049.33	78.2792
B	3.125	261130	3045.33	85.7476
C	3.125	265826	2972.36	89.4326
D	3.125	289257	2899.9	99.7473
E	3.125
F	3.125	267919	2943.92	91.0077
G	3.125	271012	3046.36	88.9626
H	3.125	304637	3006.32	101.332
I	3.125
J	3.125	238741	2885.58	82.7356
K	3.125	309251	2886.49	107.137
L	3.125
M	3.125	304585	3148.22	96.7484
N	3.125
O	3.125
P	3.125	223745	2865.58	78.0803
A	6.25
B	6.25	248415	3078.56	80.6919
C	6.25	183840	2730.14	67.3375
D	6.25	393975	3012.08	130.798
E	6.25	124681	2806.05	44.433
F	6.25
G	6.25
H	6.25	243104	2757.71	88.1542
I	6.25
J	6.25
K	6.25	248352	2753.43	90.1976
L	6.25	205928	2711.01	75.9598
M	6.25	236054	2666.53	88.5248
N	6.25
O	6.25
P	6.25
A	6.25	241615	2807.19	86.0698
B	6.25	211676	3066.62	69.0259
C	6.25	193931	2860.17	67.804
D	6.25
E	6.25	290798	2951.27	98.533
F	6.25	275448	3029.29	90.9284
G	6.25
H	6.25	284310	2901.44	97.9894
I	6.25	212238	2991.52	70.9466
J	6.25
K	6.25
L	6.25	259890	3093.7	84.0064
M	6.25	259578	2757.04	94.1511
N	6.25	273668	2953.56	92.6567
O	6.25	279593	2983.44	93.7149
P	6.25	312729	2905.25	107.643
A	12.5
B	12.5
C	12.5
D	12.5
E	12.5
F	12.5
G	12.5
H	12.5
I	12.5
J	12.5
K	12.5
L	12.5
M	12.5
N	12.5
O	12.5
P	12.5
A	12.5
B	12.5
C	12.5
D	12.5
E	12.5
F	12.5
G	12.5
H	12.5
I	12.5
J	12.5
K	12.5
L	12.5
M	12.5
N	12.5
O	12.5
P	12.5
A	25	212655	2880.22	73.8328
B	25
C	25	259234	2663.98	97.3109
D	25
E	25	289298	2700.34	107.134
F	25	288996	2735.34	105.653
G	25
H	25	268513	2805.68	95.7033
I	25
J	25	301909	2903.23	103.991
K	25	252341	2833.97	89.0414
L	25	309209	2901.65	106.563
M	25	241927	2995.32	80.7684
N	25
O	25	276438	2823.12	97.9193
P	25	254923	2852.36	89.3726
A	25	284706	2758.32	103.217
B	25	324642	2871.23	113.067
C	25
D	25	204313	2761.56	73.9847
E	25
F	25
G	25
H	25	311698	2677.98	116.393
I	25
J	25
K	25
L	25	252382	2433.19	103.725
M	25
N	25	246988	2769.46	89.1828
O	25	259995	2796.62	92.9674
P	25	279718	2768.4	101.039
A	50
B	50
C	50
D	50
E	50
F	50
G	50
H	50
I	50
J	50
K	50
L	50
M	50
N	50
O	50
P	50
A	50
B	50
C	50
D	50
E	50
F	50
G	50
H	50
I	50
J	50
K	50
L	50
M	50
N	50
O	50
P	50

## Sheet: Unsuccessful wells
	1	2	3	4	5	6	7	8	9	10	11	12	13	14	15	16	17	18	19	20	21	22	23	24
A	W.O	Dead	W.O				W.O			W.O		Dead			Dead		W.O		Dead	W.O			U.H	Dead
B		W.O	W.O				W.O			W.O	W.O			W.O					U.H		W.O		U.H
C						W.O					W.O	W.O	W.O	Dead								W.O	U.H	U.H
D	W.O	W.O					W.O			W.O								Dead	Malf.	Dead	W.O		U.H
E		W.O	W.O		W.O						W.O			W.O		Malf.						W.O	U.H	U.H
F	W.O	W.O					Dead			W.O	W.O		W.O				Dead		W.O	U.H		W.O	U.H
G		W.O		Dead		W.O			W.O		W.O	W.O	W.O		W.O		W.O	W.O	Malf.		W.O	W.O	Dead	Dead
H	W.O							W.O			W.O	W.O	W.O	Dead	W.O				Dead				U.H	Dead
I		W.O	W.O				W.O	W.O		W.O				W.O		W.O	Malf.		W.O		Malf.	Malf.	U.H	U.H
J			Malf.	W.O		W.O		U.H		W.O		Dead		W.O	W.O		Dead	Malf.	W.O			Malf.	Dead	Dead
K		W.O	W.O			W.O	W.O				W.O	W.O			W.O			Malf.	Malf.			Dead	U.H	Dead
L		W.O	W.O	W.O			Dead				W.O			Dead		W.O			W.O					U.H
M		W.O	Dead					Dead					W.O							W.O		U.H	U.H	Dead
N	Dead	W.O					W.O	Dead							Dead	Malf.	U.H		U.H	Malf.	Dead		U.H	Dead
O				W.O			W.O		W.O		W.O		W.O			W.O	Dead		U.H				U.H	U.H
P		W.O	W.O		W.O				Dead	W.O				W.O			Malf.			Malf.			U.H	U.H
