# Supplementary material for: High-Content Screening in Zebrafish Embryos Identifies Butafenacil as a Potent Inducer of Anemia
Source: PLoS One. 2014 Aug 4;9(8):e104190. doi: 10.1371/journal.pone.0104190 (PMC4121296; doi:10.1371/journal.pone.0104190)
Supplement: Dataset S1 — Microsoft Excel spreadsheets containing raw data for all chemical screening assays. (ZIP) [file pone.0104190.s036.zip › Dataset S1/13- Pyraflufen-ethyl/Pyraflufen-ethyl_Pericardial_Area.xlsx]

## Sheet: Description
ToxCast Screen- Pericardial Area
Pyraflufen-ethyl
Data was collected using the Pericardial Area Journal in MetaXpress
Imaged 74 hpf fli1 larvae using ImageXpress
Incubated larvae in 100 mg/l MS-222 for 30 min
Centrifuged plate for 2 min at 200 rpm
Imaging parameters:
2X
Transmitted light
1 frame
Had the doors off of the imager and the fan on to stablize temperature
Test Initation Date: 8/27/13
Imaging Date: 8/30/13
Start Imaging Temperature: 26°C
End Imaging Temperature: 26°C
Total Imaging Duration: 0:09
W.O. = Wrong Orientation
N.A. = Not Analyzed (did not meet analysis criteria)

## Sheet: Area
Time point	1
Measurement	Area (Show Region Statistics)
	1	2	3	4	5	6	7	8	9	10	11	12	13	14	15	16	17	18	19	20	21	22	23	24
A	8934.81		9976.16	21326.9	14839.3	14943.4	15630.7	20129.4	18140.4		23243		20046	19608.7		19827.4	25304.9	18931.8			30324.2	36468.2
B	17661.3	9236.8	17328.1	23701.2	20139.8	15245.4		13527.2	14870.5	15182.9	8518.27	19723.2	21056.2		26679.5	13787.5	14828.9	13662.5				24367.7
C	16682.5	14131.2	19223.4	14870.5	12121.3	9715.82	11236.2	13308.5	15307.9	23180.5	11121.6		43632.7		16130.6	23305.5	37280.4	16109.7			20046	30324.2
D	25096.6		21805.9	14933	16911.6	13506.3		19556.6	16932.4	12496.2	21795.5	21753.9	24888.3	15505.7	16016	38259.3	56878.7					17994.6
E	17307.3		10684.3	15703.6	14943.4	15932.7	21701.8	16453.4	15932.7	17723.8		16203.5	22347.4		17473.9		30324.2	44215.8			38884.1	35187.3
F	7789.32	9778.3	17203.2	13506.3	18119.5	12319.2		12246.3	17151.1		16255.5	13600.1		19213	15537	22201.6		36114.1			26825.2
G	13631.3	20587.5	15537		20181.4		16786.6	13183.5		23076.4	14037.4			22399.5		15182.9
H		15974.4	10621.8	10684.3	21389.4	15703.6	11527.8	11475.7	11944.3	13537.6	15162.1	16474.2	11777.7			23628.3	20066.9	23357.5			33073.4	19879.4
I	16880.3	14079.1		33427.4	14599.8	15620.3		11288.3	15453.7	12662.9	19535.8	29866	19233.8		22118.3		26471.2	12621.2
J	13506.3	15245.4		10809.2	16203.5		12600.4		18890.1		14797.6		17661.3			20223.1					26492	18098.7
K	13902.1		16255.5	18890.1	11569.4			11621.5	24596.8	20368.9		13079.4	27814.5	20025.2		14495.6	24617.6				27960.3
L	14339.4			12246.3	17744.7	15266.2		16849.1	15766.1	26179.6		20764.6	18577.7		18765.2		19160.9	25356.9			21056.2	17671.8
M	14204.1	8976.46		15526.6	17692.6	16495	21576.8		17484.3	11913.1	14839.3	16411.7		21431	14766.4	28658	18931.8	21201.9			11225.8
N			18609	9018.12	15162.1	11288.3			12652.4	19223.4	14537.3	19223.4	12933.6	18827.7				29345.3				20900
O	16474.2	20670.9	11975.6	12048.5	13850	11975.6	12964.8	21295.7		17369.8		15203.8		15547.4	17099			20066.9			16578.3	16453.4
P	16276.3			13433.5		16474.2	14766.4	15828.6			15526.6	11663.2	19556.6		19181.7	16130.6		21295.7			27366.8	34427.1

## Sheet: SPSS Input
Row	Treatment (µM)	Pericardial Area
A	0	8934.81
B	0	17661.3
C	0	16682.5
D	0	25096.6
E	0	17307.3
F	0	7789.32
G	0	13631.3
H	0
I	0	16880.3
J	0	13506.3
K	0	13902.1
L	0	14339.4
M	0	14204.1
N	0
O	0	16474.2
P	0	16276.3
A	0
B	0	9236.8
C	0	14131.2
D	0
E	0
F	0	9778.3
G	0	20587.5
H	0	15974.4
I	0	14079.1
J	0	15245.4
K	0
L	0
M	0	8976.46
N	0
O	0	20670.9
P	0
A	0.05	9976.16
B	0.05	17328.1
C	0.05	19223.4
D	0.05	21805.9
E	0.05	10684.3
F	0.05	17203.2
G	0.05	15537
H	0.05	10621.8
I	0.05
J	0.05
K	0.05	16255.5
L	0.05
M	0.05
N	0.05	18609
O	0.05	11975.6
P	0.05
A	0.05	21326.9
B	0.05	23701.2
C	0.05	14870.5
D	0.05	14933
E	0.05	15703.6
F	0.05	13506.3
G	0.05
H	0.05	10684.3
I	0.05	33427.4
J	0.05	10809.2
K	0.05	18890.1
L	0.05	12246.3
M	0.05	15526.6
N	0.05	9018.12
O	0.05	12048.5
P	0.05	13433.5
A	0.098	14839.3
B	0.098	20139.8
C	0.098	12121.3
D	0.098	16911.6
E	0.098	14943.4
F	0.098	18119.5
G	0.098	20181.4
H	0.098	21389.4
I	0.098	14599.8
J	0.098	16203.5
K	0.098	11569.4
L	0.098	17744.7
M	0.098	17692.6
N	0.098	15162.1
O	0.098	13850
P	0.098
A	0.098	14943.4
B	0.098	15245.4
C	0.098	9715.82
D	0.098	13506.3
E	0.098	15932.7
F	0.098	12319.2
G	0.098
H	0.098	15703.6
I	0.098	15620.3
J	0.098
K	0.098
L	0.098	15266.2
M	0.098	16495
N	0.098	11288.3
O	0.098	11975.6
P	0.098	16474.2
A	0.195	15630.7
B	0.195
C	0.195	11236.2
D	0.195
E	0.195	21701.8
F	0.195
G	0.195	16786.6
H	0.195	11527.8
I	0.195
J	0.195	12600.4
K	0.195
L	0.195
M	0.195	21576.8
N	0.195
O	0.195	12964.8
P	0.195	14766.4
A	0.195	20129.4
B	0.195	13527.2
C	0.195	13308.5
D	0.195	19556.6
E	0.195	16453.4
F	0.195	12246.3
G	0.195	13183.5
H	0.195	11475.7
I	0.195	11288.3
J	0.195
K	0.195	11621.5
L	0.195	16849.1
M	0.195
N	0.195
O	0.195	21295.7
P	0.195	15828.6
A	0.39	18140.4
B	0.39	14870.5
C	0.39	15307.9
D	0.39	16932.4
E	0.39	15932.7
F	0.39	17151.1
G	0.39
H	0.39	11944.3
I	0.39	15453.7
J	0.39	18890.1
K	0.39	24596.8
L	0.39	15766.1
M	0.39	17484.3
N	0.39	12652.4
O	0.39
P	0.39
A	0.39
B	0.39	15182.9
C	0.39	23180.5
D	0.39	12496.2
E	0.39	17723.8
F	0.39
G	0.39	23076.4
H	0.39	13537.6
I	0.39	12662.9
J	0.39
K	0.39	20368.9
L	0.39	26179.6
M	0.39	11913.1
N	0.39	19223.4
O	0.39	17369.8
P	0.39
A	0.78	23243
B	0.78	8518.27
C	0.78	11121.6
D	0.78	21795.5
E	0.78
F	0.78	16255.5
G	0.78	14037.4
H	0.78	15162.1
I	0.78	19535.8
J	0.78	14797.6
K	0.78
L	0.78
M	0.78	14839.3
N	0.78	14537.3
O	0.78
P	0.78	15526.6
A	0.78
B	0.78	19723.2
C	0.78
D	0.78	21753.9
E	0.78	16203.5
F	0.78	13600.1
G	0.78
H	0.78	16474.2
I	0.78	29866
J	0.78
K	0.78	13079.4
L	0.78	20764.6
M	0.78	16411.7
N	0.78	19223.4
O	0.78	15203.8
P	0.78	11663.2
A	1.56	20046
B	1.56	21056.2
C	1.56	43632.7
D	1.56	24888.3
E	1.56	22347.4
F	1.56
G	1.56
H	1.56	11777.7
I	1.56	19233.8
J	1.56	17661.3
K	1.56	27814.5
L	1.56	18577.7
M	1.56
N	1.56	12933.6
O	1.56
P	1.56	19556.6
A	1.56	19608.7
B	1.56
C	1.56
D	1.56	15505.7
E	1.56
F	1.56	19213
G	1.56	22399.5
H	1.56
I	1.56
J	1.56
K	1.56	20025.2
L	1.56
M	1.56	21431
N	1.56	18827.7
O	1.56	15547.4
P	1.56
A	3.125
B	3.125	26679.5
C	3.125	16130.6
D	3.125	16016
E	3.125	17473.9
F	3.125	15537
G	3.125
H	3.125
I	3.125	22118.3
J	3.125
K	3.125
L	3.125	18765.2
M	3.125	14766.4
N	3.125
O	3.125	17099
P	3.125	19181.7
A	3.125	19827.4
B	3.125	13787.5
C	3.125	23305.5
D	3.125	38259.3
E	3.125
F	3.125	22201.6
G	3.125	15182.9
H	3.125	23628.3
I	3.125
J	3.125	20223.1
K	3.125	14495.6
L	3.125
M	3.125	28658
N	3.125
O	3.125
P	3.125	16130.6
A	6.25	25304.9
B	6.25	14828.9
C	6.25	37280.4
D	6.25	56878.7
E	6.25	30324.2
F	6.25
G	6.25
H	6.25	20066.9
I	6.25	26471.2
J	6.25
K	6.25	24617.6
L	6.25	19160.9
M	6.25	18931.8
N	6.25
O	6.25
P	6.25
A	6.25	18931.8
B	6.25	13662.5
C	6.25	16109.7
D	6.25
E	6.25	44215.8
F	6.25	36114.1
G	6.25
H	6.25	23357.5
I	6.25	12621.2
J	6.25
K	6.25
L	6.25	25356.9
M	6.25	21201.9
N	6.25	29345.3
O	6.25	20066.9
P	6.25	21295.7
A	12.5
B	12.5
C	12.5
D	12.5
E	12.5
F	12.5
G	12.5
H	12.5
I	12.5
J	12.5
K	12.5
L	12.5
M	12.5
N	12.5
O	12.5
P	12.5
A	12.5
B	12.5
C	12.5
D	12.5
E	12.5
F	12.5
G	12.5
H	12.5
I	12.5
J	12.5
K	12.5
L	12.5
M	12.5
N	12.5
O	12.5
P	12.5
A	25	30324.2
B	25
C	25	20046
D	25
E	25	38884.1
F	25	26825.2
G	25
H	25	33073.4
I	25
J	25	26492
K	25	27960.3
L	25	21056.2
M	25	11225.8
N	25
O	25	16578.3
P	25	27366.8
A	25	36468.2
B	25	24367.7
C	25	30324.2
D	25	17994.6
E	25	35187.3
F	25
G	25
H	25	19879.4
I	25
J	25
K	25
L	25	17671.8
M	25
N	25	20900
O	25	16453.4
P	25	34427.1
A	50
B	50
C	50
D	50
E	50
F	50
G	50
H	50
I	50
J	50
K	50
L	50
M	50
N	50
O	50
P	50
A	50
B	50
C	50
D	50
E	50
F	50
G	50
H	50
I	50
J	50
K	50
L	50
M	50
N	50
O	50
P	50

## Sheet: Unsuccessful wells
	1	2	3	4	5	6	7	8	9	10	11	12	13	14	15	16	17	18	19	20	21	22	23	24
A		Dead								W.O		Dead			Dead				N.A	N.A			N.A	N.A
B							W.O							W.O					N.A	N.A	W.O		N.A	N.A
C												W.O		Dead					N.A	N.A	W.O		N.A	N.A
D		W.O					W.O											Dead	N.A	N.A			N.A	N.A
E		W.O									W.O			W.O		Dead			N.A	N.A			N.A	N.A
F							Dead			W.O			W.O				Dead		N.A	N.A		W.O	N.A	N.A
G				Dead		W.O			W.O			W.O	W.O		W.O		W.O	W.O	N.A	N.A	W.O	W.O	N.A	N.A
H	W.O													Dead	W.O				N.A	N.A			N.A	N.A
I			W.O				W.O							W.O		W.O			N.A	N.A	Malf.	Malf.	N.A	N.A
J			Malf.			W.O		U.H		W.O		Dead		W.O	W.O		Dead	U.H	N.A	N.A		Malf.	N.A	N.A
K		W.O				W.O	W.O				W.O				W.O			Malf.	N.A	N.A		Dead	N.A	N.A
L		W.O	W.O				Dead				W.O			Dead		W.O			N.A	N.A			N.A	N.A
M			Dead					Dead					W.O						N.A	N.A		U.H	N.A	N.A
N	Dead	W.O					W.O	Dead							Dead	Malf.	U.H		N.A	N.A	Dead		N.A	N.A
O									W.O		W.O		W.O			W.O	Dead		N.A	N.A			N.A	N.A
P		W.O	W.O		W.O				Dead	W.O				W.O			Malf.		N.A	N.A			N.A	N.A
