# Supplementary material for: High-Content Screening in Zebrafish Embryos Identifies Butafenacil as a Potent Inducer of Anemia
Source: PLoS One. 2014 Aug 4;9(8):e104190. doi: 10.1371/journal.pone.0104190 (PMC4121296; doi:10.1371/journal.pone.0104190)
Supplement: Dataset S1 — Microsoft Excel spreadsheets containing raw data for all chemical screening assays. (ZIP) [file pone.0104190.s036.zip › Dataset S1/14- Trifloxystrobin/Trifloxystrobin_Body_Length.xlsx]

## Sheet: Description
ToxCast Screen -Body Length
Trifloxystrobin
Data was collected using the Fish Measurement Journal in MetaXpress
Imaged 74 hpf fli1 larvae using ImageXpress
Incubated larvae in 100 mg/l MS-222 for 30 min
Centrifuged plate for 2 min at 200 rpm
Imaging parameters:
*1 frame
*FITC
*2X magnification; 1 site/well
Had the doors off of the imager and the fan on to stablize temperature
Test Initation Date: 9/27/13
Imaging Date: 9/30/13
Start Imaging Temperature: 27°C
End Imaging Temperature: 26°C
Total Imaging Duration: 0:09
W.O. = Wrong Orientation
U.H. = Unhatched

## Sheet: Length
Stage Label	Length
A01	2854.39
A02	2020.76
A03	888.146
A04	2958.47
A05	1220.51
A06	3143.52
A07	1356.56
A08	2887.23
A09	2914.63
A10	2692.8
A11	3123.63
A12	2740.76
A13	2902.04
A14	2871.08
A15	1193.66
A16	3066.22
A17	529.906
A18	2425.52
A19	1212.14
A20	2240.22
A21	2252.9
A22	3813
A23	2853.37
A24	3274.34
B01	1374.57
B02	3077.7
B03	2987.56
B04	2914.68
B05	3049.4
B06	3027.03
B07	2364.51
B08	1843.02
B09	2936.28
B10	3132.13
B11	3025.37
B12	1514.22
B13	2509.34
B14	3021.52
B15	497.44
B16	1108.46
B17	495.426
B18	377.062
B19	1595.75
B20	1645.13
B21	3802.24
B22	1982.98
B23	2443.83
B24	3820.58
C01	3189.02
C02	2877.76
C03	3125.85
C04	2843.46
C05	3161.81
C06	2882.17
C07	2934.55
C08	2886.9
C09	1604.3
C10	2653.21
C11	3091.1
C12	2493.96
C13	2963.4
C14	3166.89
C15	423.918
C16	945.748
C17	481.472
C18	454.228
C19	1980.49
C20	3395.42
C21	3074.73
C22	2336.1
C23	2284.31
C24	2044.07
D01	2859.52
D02	2233.23
D03	2890.28
D04	2363.65
D05	3351.9
D06	2990.16
D07	2971.43
D08	3212.04
D09	2922.04
D10	3034.02
D11	2934.73
D12	3088.97
D13	2898.15
D14	666.811
D15	909.819
D16	642.659
D17	1467.78
D18	477.563
D19	1863.46
D20	4082.22
D21	954.068
D22	2523.92
D23	859.77
D24	2100.68
E01	2950.87
E02	358.008
E03	2963.54
E04	2832.95
E05	2185.29
E06	2983.14
E07	2882.48
E08	3130.56
E09	2931.3
E10	2799.75
E11	3147.4
E12	3014.32
E13	713.831
E14	1119.01
E15	660.432
E16	490.886
E17	505.157
E18	3444.11
E19	1870.89
E20	2750.37
E21	1781.66
E22	2333.92
E23	3587.61
E24	2693.65
F01	2895.92
F02	2908.03
F03	2915.48
F04	2882.08
F05	1168.43
F06	3142.43
F07	3086.14
F08	2919.96
F09	4082.21
F10	1905.06
F11	2913.37
F12	2795.43
F13	1220.95
F14	2852.59
F15	1169.67
F16	338.835
F17	910.277
F18	2582.68
F19	1970.84
F20	1902.73
F21	1909.89
F22	2085.85
F23	3574.1
F24	3076.58
G01	2848.46
G02	1456.75
G03	963.971
G04	3044.44
G05	2924.27
G06	1857.19
G07	2978.95
G08	2863.49
G09	2708.56
G10	2699.47
G11	367.439
G12	3014.32
G13	1304.03
G14	1123.01
G15	678.046
G16	358.88
G17	958.419
G18	3313.48
G19	2185.25
G20	2066.55
G21	3910.25
G22	1867.1
G23	2369.12
G24	3619.09
H01	1612.99
H02	2755.73
H03	3046.37
H04	2874.43
H05	2773.26
H06	3128.91
H07	3243.85
H08	2928.65
H09	3025.56
H10	3015.02
H11	2990.52
H12	3062.94
H13	1143.8
H14	1185.24
H15	3801.63
H16	3056.41
H17	2749.69
H18	2577.29
H19	2872.79
H20	500.445
H21	1723.52
H22	1686.58
H23	3628.19
H24	2054.97
I01	3009.34
I02	3145.02
I03	249.002
I04	2792.26
I05	518.021
I06	462.768
I07	3205.18
I08	3126.47
I09	3003.38
I10	3068.37
I11	2965.87
I12	3026.33
I13	240.189
I14	1197.23
I15	279.243
I16	248.374
I17	665.545
I18	2637.98
I19	1674.97
I20	2162.51
I21	2833.7
I22	1515.14
I23	3676.29
I24	2517.86
J01	3048.42
J02	3074.85
J03	3001.05
J04	2824.82
J05	3128.49
J06	2867.02
J07	3105.93
J08	3023.22
J09	2969.79
J10	2804.09
J11	290.071
J12	2981.51
J13	1173.18
J14	1104.46
J15	214.541
J16	189.818
J17	3176.41
J18	286.768
J19	1650.26
J20	1939.56
J21	1969.12
J22	2977.56
J23	2667.17
J24	2577.82
K01	3350.52
K02	2927.1
K03	2875.87
K04	2831.42
K05	1640.5
K06	3045.07
K07	3124.73
K08	732.643
K09	2923.92
K10	267.86
K11	3084.32
K12	2966.4
K13	1170.16
K14	1254.83
K15	492.728
K16	216.882
K17	1870.91
K18	222.078
K19	2460.5
K20	1576.32
K21	2104.13
K22	3042.47
K23	3885.98
K24	2459.14
L01	2982.55
L02	2846.37
L03	2805.32
L04	1413.18
L05	2572.08
L06	3026.5
L07	1532.78
L08	1508.7
L09	3183.5
L10	3052.25
L11	2831.13
L12	3077.05
L13	1157.9
L14	1269.52
L15	221.185
L16	245.952
L17	2881.52
L18	358.313
L19	2690.51
L20	518.584
L21	2253.02
L22	3507.45
L23	3664.73
L24	2533.25
M01	3130.56
M02	1464.24
M03	3112.57
M04	2930.32
M05	3133.5
M06	2946.31
M07	1123.75
M08	2847.27
M09	3077.33
M10	3054.91
M11	2913.44
M12	247.955
M13	1311.87
M14	1221.26
M15	208.585
M16	254.197
M17	2252.06
M18	1717.12
M19	2417.2
M20	2288.95
M21	3872.42
M22	3055.4
M23	1862.27
M24	4055.05
N01	3232.07
N02	2959.67
N03	3196.2
N04	3086.14
N05	1432.14
N06	3195.54
N07	2989.88
N08	2211.83
N09	2969.63
N10	2987.45
N11	3080.38
N12	1156.01
N13	1243.25
N14	1120.4
N15	2069.28
N16	929.835
N17	275.186
N18	2561.16
N19	2802.63
N20	2261.74
N21	2998.76
N22	2028.84
N23	3590.21
N24	3879.13
O01	3188.31
O02	3103.47
O03	3005.42
O04	3136.41
O05	1223.75
O06	2902.89
O07	2965.68
O08	3108.16
O09	2855.98
O10	3086.31
O11	1016.53
O12	3116.91
O13	1120.79
O14	1143.26
O15	175.834
O16	212.811
O17	4084.48
O18	818.832
O19	1035.89
O20	3881.42
O21	3765.82
O22	2426.71
O23	3840.75
O24	1831.32
P01	2814.68
P02	3147.55
P03	3126.39
P04	982.604
P05	3082.88
P06	3032.78
P07	3644.61
P08	2888.35
P09	3153.41
P10	3032.2
P11	3114.05
P12	2860.78
P13	1274.19
P14	1178.65
P15	962.863
P16	436.075
P17	221.444
P18	232.792
P19	1940.19
P20	3044.46
P21	2195.24
P22	2391.08
P23	3566.85
P24	2703.37

## Sheet: Length by Treatment
Row	Treatment (µM)	Body Length (µm)	Average	SD
A	0	2854.39
B	0
C	0
D	0	2859.52
E	0	2950.87
F	0	2895.92
G	0	2848.46
H	0
I	0	3009.34
J	0	3048.42
K	0	3350.52
L	0	2982.55
M	0	3130.56
N	0	3232.07
O	0	3188.31
P	0	2814.68
A	0
B	0
C	0	2877.76
D	0
E	0
F	0	2908.03
G	0
H	0
I	0	3145.02
J	0	3074.85
K	0	2927.1
L	0	2846.37
M	0
N	0	2959.67
O	0	3103.47
P	0	3147.55	3007.07	147.261
A	0.05
B	0.05	2987.56
C	0.05
D	0.05
E	0.05	2963.54
F	0.05	2915.48
G	0.05
H	0.05	3046.37
I	0.05
J	0.05	3001.05
K	0.05	2875.87
L	0.05
M	0.05
N	0.05	3196.2
O	0.05	3005.42
P	0.05	3126.39
A	0.05	2958.47
B	0.05	2914.68
C	0.05	2843.46
D	0.05
E	0.05	2832.95
F	0.05	2882.08
G	0.05
H	0.05	2874.43
I	0.05	2792.26
J	0.05
K	0.05	2831.42
L	0.05
M	0.05	2930.32
N	0.05	3086.14
O	0.05
P	0.05		2950.74	107.889
A	0.098
B	0.098	3049.4
C	0.098
D	0.098	3351.9
E	0.098
F	0.098
G	0.098	2924.27
H	0.098
I	0.098
J	0.098	3128.49
K	0.098
L	0.098
M	0.098	3133.5
N	0.098
O	0.098
P	0.098	3082.88
A	0.098	3143.52
B	0.098	3027.03
C	0.098	2882.17
D	0.098	2990.16
E	0.098	2983.14
F	0.098	3142.43
G	0.098
H	0.098	3128.91
I	0.098
J	0.098
K	0.098	3045.07
L	0.098	3026.5
M	0.098	2946.31
N	0.098
O	0.098
P	0.098	3032.78	3059.91	109.368
A	0.195
B	0.195
C	0.195	2934.55
D	0.195
E	0.195	2882.48
F	0.195	3086.14
G	0.195	2978.95
H	0.195	3243.85
I	0.195	3205.18
J	0.195
K	0.195	3124.73
L	0.195
M	0.195
N	0.195	2989.88
O	0.195	2965.68
P	0.195
A	0.195	2887.23
B	0.195
C	0.195	2886.9
D	0.195	3212.04
E	0.195	3130.56
F	0.195	2919.96
G	0.195
H	0.195	2928.65
I	0.195	3126.47
J	0.195	3023.22
K	0.195
L	0.195
M	0.195	2847.27
N	0.195
O	0.195	3108.16
P	0.195		3025.36	125.322
A	0.39
B	0.39	2936.28
C	0.39
D	0.39	2922.04
E	0.39	2931.3
F	0.39
G	0.39	2708.56
H	0.39
I	0.39	3003.38
J	0.39
K	0.39	2923.92
L	0.39
M	0.39	3077.33
N	0.39	2969.63
O	0.39
P	0.39	3153.41
A	0.39	2692.8
B	0.39	3132.13
C	0.39
D	0.39	3034.02
E	0.39	2799.75
F	0.39
G	0.39
H	0.39	3015.02
I	0.39	3068.37
J	0.39	2804.09
K	0.39
L	0.39	3052.25
M	0.39	3054.91
N	0.39
O	0.39	3086.31
P	0.39	3032.2	2969.88	131.488
A	0.78
B	0.78
C	0.78	3091.1
D	0.78	2934.73
E	0.78	3147.4
F	0.78	2913.37
G	0.78
H	0.78
I	0.78	2965.87
J	0.78
K	0.78	3084.32
L	0.78	2831.13
M	0.78	2913.44
N	0.78	3080.38
O	0.78
P	0.78	3114.05
A	0.78
B	0.78
C	0.78
D	0.78	3088.97
E	0.78	3014.32
F	0.78	2795.43
G	0.78
H	0.78	3062.94
I	0.78
J	0.78	2981.51
K	0.78	2966.4
L	0.78
M	0.78
N	0.78
O	0.78	3116.91
P	0.78	2860.78	2997.95	106.805
A	1.56
B	1.56
C	1.56
D	1.56
E	1.56
F	1.56
G	1.56
H	1.56
I	1.56
J	1.56
K	1.56
L	1.56
M	1.56
N	1.56
O	1.56
P	1.56
A	1.56
B	1.56
C	1.56
D	1.56
E	1.56
F	1.56
G	1.56
H	1.56
I	1.56
J	1.56
K	1.56
L	1.56
M	1.56
N	1.56
O	1.56
P	1.56		#DIV/0!	#DIV/0!
A	3.125
B	3.125
C	3.125
D	3.125
E	3.125
F	3.125
G	3.125
H	3.125
I	3.125
J	3.125
K	3.125
L	3.125
M	3.125
N	3.125
O	3.125
P	3.125
A	3.125
B	3.125
C	3.125
D	3.125
E	3.125
F	3.125
G	3.125
H	3.125
I	3.125
J	3.125
K	3.125
L	3.125
M	3.125
N	3.125
O	3.125
P	3.125		#DIV/0!	#DIV/0!
A	6.25
B	6.25
C	6.25
D	6.25
E	6.25
F	6.25
G	6.25
H	6.25
I	6.25
J	6.25
K	6.25
L	6.25
M	6.25
N	6.25
O	6.25
P	6.25
A	6.25
B	6.25
C	6.25
D	6.25
E	6.25
F	6.25
G	6.25
H	6.25
I	6.25
J	6.25
K	6.25
L	6.25
M	6.25
N	6.25
O	6.25
P	6.25		#DIV/0!	#DIV/0!
A	12.5
B	12.5
C	12.5
D	12.5
E	12.5
F	12.5
G	12.5
H	12.5
I	12.5
J	12.5
K	12.5
L	12.5
M	12.5
N	12.5
O	12.5
P	12.5
A	12.5
B	12.5
C	12.5
D	12.5
E	12.5
F	12.5
G	12.5
H	12.5
I	12.5
J	12.5
K	12.5
L	12.5
M	12.5
N	12.5
O	12.5
P	12.5		#DIV/0!	#DIV/0!
A	25
B	25
C	25
D	25
E	25
F	25
G	25
H	25
I	25
J	25
K	25
L	25
M	25
N	25
O	25
P	25
A	25
B	25
C	25
D	25
E	25
F	25
G	25
H	25
I	25
J	25
K	25
L	25
M	25
N	25
O	25
P	25		#DIV/0!	#DIV/0!
A	50
B	50
C	50
D	50
E	50
F	50
G	50
H	50
I	50
J	50
K	50
L	50
M	50
N	50
O	50
P	50
A	50
B	50
C	50
D	50
E	50
F	50
G	50
H	50
I	50
J	50
K	50
L	50
M	50
N	50
O	50
P	50		#DIV/0!	#DIV/0!

## Sheet: Unsuccessful wells
	1	2	3	4	5	6	7	8	9	10	11	12	13	14	15	16	17	18	19	20	21	22	23	24
A		Dead	W.O		Dead		U.H		W.O		W.O	W.O			U.H	Dead	Dead	Dead	Dead	Dead	Dead	Dead	Dead	Dead
B	W.O	W.O					Dead	W.O*			W.O	W.O	W.O		U.H	U.H	Dead	Dead	Dead	Dead	Dead	Dead	Dead	Dead
C	W.O		W.O		W.O				W.O	W.O		Dead			U.H	U.H	Dead	Dead	Dead	Dead	Dead	Dead	Dead	Dead
D		W.O*	W.O	W.O			W.O							Dead	U.H	U.H	Dead	Dead	Dead	Dead	Dead	Dead	Dead	Dead
E		Dead			W.O*								Dead	U.H	U.H	U.H	Dead	Dead	Dead	Dead	Dead	Dead	Dead	Dead
F					U.H				Dead	W.O*			U.H		U.H	U.H	Dead	Dead	Dead	Dead	Dead	Dead	Dead	Dead
G		W.O	W.O	W.O		W.O*		W.O		W.O	Dead*	W.O	U.H	U.H	U.H	U.H	Dead	Dead	Dead	Dead	Dead	Dead	Dead	Dead
H	W.O*	W.O			W.O				W.O		W.O		U.H	U.H	Dead	Dead	Dead	Dead	Dead	Dead	Dead	Dead	Dead	Dead
I			N.E		Dead	N.E						W.O	Dead	U.H	U.H	Dead	Dead	Dead	Dead	Dead	Dead	Dead	Dead	Dead
J				W.O		W.O	Dead		W.O		Dead*		U.H	U.H	U.H	Dead	Dead	Dead	Dead	Dead	Dead	Dead	Dead	Dead
K					W.O			Dead		N.E			U.H	U.H	U.H	Dead	Dead	Dead	Dead	Dead	Dead	Dead	Dead	Dead
L			W.O	W.O	Dead		W.O*	W.O*	W.O			W.O	U.H	U.H	Dead	Dead	Dead	Dead	Dead	Dead	Dead	Dead	Dead	Dead
M		W.O	W.O				U.H					N.E	U.H	U.H	U.H	Dead	Dead	Dead	Dead	Dead	Dead	Dead	Dead	Dead
N					W.O*	W.O		W.O*		W.O		W.O	U.H	U.H	Dead	Dead	Dead	Dead	Dead	Dead	Dead	Dead	Dead	Dead
O				W.O	W.O	W.O			W.O		Dead		U.H	U.H	U.H	Dead	Dead	Dead	Dead	Dead	Dead	Dead	Dead	Dead
P				Dead			Dead	W.O					U.H	U.H	U.H	Dead	Dead	Dead	Dead	Dead	Dead	Dead	Dead	Dead
			* = or not enough expression to get a correct measurement
