# Supplementary material for: High-Content Screening in Zebrafish Embryos Identifies Butafenacil as a Potent Inducer of Anemia
Source: PLoS One. 2014 Aug 4;9(8):e104190. doi: 10.1371/journal.pone.0104190 (PMC4121296; doi:10.1371/journal.pone.0104190)
Supplement: Dataset S1 — Microsoft Excel spreadsheets containing raw data for all chemical screening assays. (ZIP) [file pone.0104190.s036.zip › Dataset S1/14- Trifloxystrobin/Trifloxystrobin_Circulation_FFTAnalysis.xlsm]

## Sheet: Description
ToxCast Screen - Circulation
Trifluoxystrobin
Data was collected using the Circulation Journal in MetaXpress
Imaged 74 hpf fli1 larvae using ImageXpress
Incubated larvae in 100 mg/l MS-222 for 30 min
Centrifuged plate for 2 min at 200 rpm
Imaging parameters:
*32 frames (0.09 sec interval)
*Transmitted light
*4X magnification; 1 site/well
Had the doors off of the imager and the fan on to stablize temperature
Test Initation Date: 9/27/13
Imaging Date: 9/30/13
Start Imaging Temperature: 27°C
End Imaging Temperature: 27°C
Total Imaging Duration: 1:57
W.O. = Wrong Orientation
N.F. = No fish in viewing screen
N.A. = Not Analyzed (did not meet analysis criteria)
O.F. = Out of Focus

## Sheet: Background
Measurement	Average (Show Region Statistics)
	1	2	3	4	5	6	7	8	9	10	11	12	13	14	15	16	17	18	19	20	21	22	23	24	25	26	27	28	29	30	31	32
A01	607	607.125	607.5	603.25	608.625	611.625	609.25	611.375	608.5	605.25	600.25	601.5	601.75	611.25	600.375	603.25	605	611.5	610.5	601.125	604.5	614.75	607.5	607	605.625	601.5	604.5	595.75	603.125	605.125	607.25	604.5
A02
A03
A04	539.875	550.25	548.25	547.5	544.875	546.625	544.375	544.625	541.875	551.875	536.625	542.25	547.75	545.25	550.125	539.875	548.125	545.5	543.625	546.875	545.375	550	545.875	549.375	544.125	544.625	547.125	545.375	548.125	552.25	550.125	547.875
A05
A06	612.25	623.375	618.375	619.125	619.625	622.375	612.875	619.125	617.5	620.875	623.5	617.25	625.125	616.25	620.75	622.375	617	621.625	619	618.75	622.5	625	621.125	617.375	624.75	622.75	630.25	627.5	619.75	616.5	615.375	615
A07
A08	554.625	555.125	555.5	558	559.375	559.625	562.625	552.875	560.625	554.5	558.375	559.875	560.875	559.875	556.875	556	558.125	562.625	558.75	561.125	557.25	559.625	558.625	555.375	557.125	558.25	558.125	558.25	557.375	557.875	558.5	558.375
A09
A10	549.75	553.125	554.875	551.5	547.75	556.25	551.5	552	554.125	554.375	554.625	553.5	549.5	555.125	547.875	555	556.625	555.125	563	558.25	555.125	553.75	554.5	554	555.125	554.625	554.625	552.5	554.25	558.375	554.75	550.625
A11
A12
A13
A14
A15
A16
A17
A18
A19
A20
A21
A22
A23
A24
B01
B02
B03	579.75	578.25	577.375	575.875	580	576.75	579.125	580.375	577.375	578.25	579.5	573	579.375	581.625	576.875	575.75	576.375	576.625	579.75	581.25	585.875	583.25	580.25	580.75	581	578.25	580.625	575.25	574.875	577.875	583.375	576.125
B04	602.625	603.625	603.625	595.5	602.25	601.625	601.125	596.375	601.5	601.5	600.125	601.625	601.75	600.25	603.5	602	602.375	604.375	599.625	604.125	601.125	605.375	601.625	597.25	608.375	592.75	605.375	596.875	597.125	604.375	601.125	599.125
B05	561	556.625	567.625	560.625	564.375	566.25	560.375	564.375	560	557.375	557.375	564.625	564.375	553.625	560.25	556.375	564.25	559.375	559.5	562.25	555.625	563.625	561.875	564.375	560.75	560.5	565	564.625	568.875	561.375	557.625	553.625
B06
B07
B08	541.375	541.75	536	534.125	541.375	536.125	536.125	535	533.25	539.25	540.625	538.125	543.125	539.375	545	540.125	543	538.625	543.125	539	535.125	536.125	543.125	538.125	536.75	540.875	539.375	540.5	534.25	546.125	540.375	534.875
B09
B10	552.75	558.625	563.125	559.625	561.5	558.75	560.75	560.625	553	557.875	557.75	564.375	558	557.75	558.75	560.875	562.75	553.5	564.875	563.25	556.625	556.5	560.5	559.25	557.375	559	566.875	560.125	559.875	559.625	554.75	556.875
B11
B12
B13
B14
B15
B16
B17
B18
B19
B20
B21
B22
B23
B24
C01
C02
C03
C04	596.125	597.625	601.625	598.25	598.5	598.375	599.75	599.125	600.25	595.125	603	601.875	598.5	601.875	596.5	605.375	600.75	600	602.75	601.125	598.875	602.375	599.625	603.125	597.5	605.75	596.125	598.375	593.625	600.75	603.75	602.5
C05	536.5	546.5	538.625	545.25	541.25	538.25	542.25	536	539.5	544.625	545.125	546.25	545.625	538.375	542	542.75	540.25	537	546	539	547	548	539.375	541.375	541.375	542.25	546.625	540.125	538.375	544.25	545.125	534.875
C06	576.875	576	576.125	568.5	572.75	571.75	573.25	571.875	574	573.625	572.125	570.25	568.125	566.75	574.25	568.75	574	570.75	578.75	574.75	573	573.625	569	577.125	573	575.625	574.75	572.125	573	573	576.625	571
C07
C08	634.875	645.875	642	639.25	637	642.5	637.375	640.125	639.75	634.375	636	637.125	638.5	650.25	637.375	636.5	636.75	638.5	640.875	635.875	646.125	638.125	636.25	637.375	641.5	633.875	638.25	640	643	636.875	634.5	632.125
C09
C10
C11	541.875	538.25	536.125	540.5	534.125	540.625	539	532.5	539.75	542.625	535.25	536.875	535.625	539.625	536.625	538.125	535.625	531.875	526	538.625	536.125	537.375	537.5	539.375	536.875	536.5	533.875	538.5	536.25	534.375	534.875	536.5
C12
C13
C14
C15
C16
C17
C18
C19
C20
C21
C22
C23
C24
D01	564.25	568.875	568.75	571.75	574	570.25	571.125	567	573.75	573.75	565.625	571.625	575.5	570.25	571.875	574.375	575.25	574	577.875	573.625	570.125	570.125	573.75	572.625	575.25	570	571.875	568.625	565.25	568.625	575.75	572
D02	559.625	573.875	566	570.5	566.25	572.5	572	564	571.75	563.875	570.625	568.75	572.625	573.5	572.375	566.625	572.625	574.625	580.375	569.625	572	569.5	578.125	571.875	571.625	568.875	572.5	573.125	571	564.125	577.25	566.875
D03
D04
D05	576.875	576.25	571.25	573.75	571.25	579.125	576.625	571.875	567.25	576	570.25	576.375	572.375	569.5	572.125	577	572.5	578.75	575.75	573.125	579.25	576.625	570	570.25	573.25	572.125	569	575.625	569.75	568.125	571.75	565.5
D06
D07
D08	546	545.25	544	546.875	542.75	543.75	547.75	541.875	542.875	543.125	543.75	543.125	546.125	548.75	550.625	545.25	552.875	549.5	541.25	543.75	546	541.875	547.5	543.25	539.875	545.75	544.875	545	539.375	539.125	540.875	547
D09	573.875	573	574.375	568.25	573.625	569.25	568.5	579.875	569.25	571.625	575.5	569	570.875	572.75	573.5	567.25	568.625	573.25	570.625	577	569	566.125	571.125	572	579.625	573.75	566.375	575.625	572.375	572.875	572.25	568.75
D10	565.875	569.75	566.625	567.375	570.75	574	561.5	569.125	568	567.625	572.25	572.5	571	571.375	567.5	570.375	568.25	567.625	566.125	566	566.875	567.25	569.125	569.5	575.375	569.625	568.25	570.25	581.375	579.375	569.75	570.5
D11	572.875	569.125	575	569.625	572.25	569.625	577.875	571.875	570.75	566.5	569.625	569.5	569.25	570.875	569.375	570.875	574.625	569.125	572	569.375	569.375	571.75	570.25	569.75	564.375	577.5	567.75	563.125	568.625	569.75	573.75	565.875
D12	537.375	546	543.25	538.375	541.5	539.875	540.625	542.875	538.125	542.125	546.375	543	542.75	541.625	545.5	541	544.5	543.75	538.25	539.125	543.375	543.375	536.625	544.125	540.25	535.5	541.125	540.375	540	542.375	540.625	540.5
D13
D14
D15
D16
D17
D18
D19
D20
D21
D22
D23
D24
E01
E02
E03	532.875	530.5	528	527.25	525	530.625	531.25	530.625	533.75	527.25	525	529.375	535.25	532.625	532	531	530.75	526.375	531.25	532.5	532.375	533.625	528	528.25	532.375	529.375	531.25	528.75	529	528.375	532.875	530.875
E04	613.5	610.375	610.75	616.125	613	610.625	618	615.125	617.375	611.375	614	620.25	616.375	618	612	612.875	617.5	610.75	616.75	615.25	621.75	611.5	609.625	612.375	616.75	619.875	613.75	619.375	610.875	617.875	612.125	617.875
E05	546.375	549.75	546.25	549.625	547.125	550.375	549.875	544.125	547.5	548.625	548.5	552.75	547	553.25	551	550	551.125	552.625	546	550.5	548.375	553.625	545.25	554	550.625	550.75	551.5	544	554.125	553.875	555	548.625
E06	544.375	542.875	546	541	546	542.125	545.625	543.75	546.875	550.75	542.5	544.375	540.875	543.375	547.25	548.375	541.5	544.25	546.75	548.875	546.125	544.125	548	541.75	551.125	543.75	538.25	545.25	544.75	544.875	542.625	544
E07	609	611.375	612.75	610.75	614.25	610.25	617.75	616.125	610.375	615	613.25	617.25	615.375	616	622	613.25	609.875	619.75	621.375	616.125	610.375	617.75	616.125	614.625	612	622.25	618.25	620.875	611.25	615.5	610	617.875
E08	585	587.25	579.5	585.125	579.5	586	590.25	580.75	584.25	584.25	590.5	583	583.5	587	582.125	586.625	583.5	585	587.5	585.75	585.375	585.375	590.375	584.375	591.375	588.375	585	583.75	582.125	582.75	587.875	593.75
E09	603.375	603.375	603.5	602.25	597.75	599	598.5	599.875	599.875	603	604.25	601.5	600.125	602.5	602	602.625	608.75	598.25	602.125	595.75	599.75	603.875	601.75	601.375	599.5	597.125	599.625	598.375	601.125	601.125	606.625	601.25
E10	468.5	475.25	471.875	472.25	476.375	471.25	470.5	472.625	471.75	473.25	474.375	469.75	472.125	472	467.75	473.25	467.875	470.625	470.125	468.875	471.375	477.25	475.5	473.875	474	473.5	472	475.125	474.625	473.125	477.125	473.125
E11	568	571.375	565.875	574.5	570.375	565.5	574.625	570.25	574	574.625	573.25	574.75	569.375	569.375	577.5	571.875	574.5	568.875	572.25	566.5	573.5	570.375	572.5	569	575.75	574	570.5	577.875	571.125	570.875	574.625	570.875
E12	533.75	541.375	541.375	538	539.5	541.125	535.5	539.25	536.75	542.5	543	544.25	538	541.625	538	542.25	532.75	538.5	539.5	536.625	532.625	540.625	539.125	540.375	538.625	538.25	534.375	534.625	533.875	542.625	543.25	545.125
E13
E14
E15
E16
E17
E18
E19
E20
E21
E22
E23
E24
F01	565.25	571.5	564.25	564.25	567.25	573.125	568.375	567	575.75	570.625	564.75	570.875	570.75	571.875	569.625	572.75	567.625	573.5	567.75	568.5	569.125	566.375	569.875	574.75	571.375	572.25	569.75	567.875	577.75	570.5	570.875	569.25
F02
F03	559.625	552.625	560.125	555.375	555.125	558.375	555.125	555.25	562.5	563.625	564.125	559.5	562.625	556.75	556.5	554.875	562.5	560.5	572	558.875	560	556.5	558.375	556.75	560.25	562.25	556.875	560.5	558.25	556	562.375	556.5
F04
F05
F06	562.875	558.625	560	564.625	555.125	563.625	563	567	560.25	558.25	557	561.5	561.5	557.375	555.375	562	562	565.5	559.5	557.125	560.625	556.125	561.625	556.125	558.375	558.25	563.375	562.875	558.5	564.25	559.25	556.5
F07	555.125	547	551.75	551.375	551.375	549.75	555.625	548.625	554.5	555.125	554.5	552.375	549.625	551.5	553.5	557	549.625	548	551.125	546.875	553.375	548.625	555	551	548	551.125	552.625	547.625	550.5	550.125	553.375	549.125
F08	555.25	556.5	552.125	549.5	558.25	551.375	555.875	553.125	557.25	551.875	557.375	553.5	552.125	556	555.25	550	557.75	551.75	549.25	553.875	558.5	558.375	557	554.5	561.5	560.625	556.75	558.5	553.375	559.375	553.25	556
F09
F10	531.375	540.5	540.75	538.625	535.875	538.625	540.25	530.25	538	537.625	532.625	538.125	540.25	540.25	535.625	538.25	537.375	536	540.125	536.5	536.125	538	532.25	533.25	540.875	537.5	541.875	539.625	536.5	537.75	536.125	533.25
F11
F12
F13
F14
F15
F16
F17
F18
F19
F20
F21
F22
F23
F24
G01	563.125	563.375	560.125	561	560.125	559.75	563.25	562.125	560.875	564.375	565	564	563.125	558.875	571.75	565.25	563.875	565	562.75	563.875	564.375	564.125	565.625	567.375	562.625	564.5	564.5	563.25	564.25	563.625	556.75	564.5
G02
G03
G04
G05	471.25	470	473.125	464	468.375	465.125	467.375	473.25	472.625	473.375	473.75	466.375	473.25	473.5	470.875	471	471.625	472.5	474.375	470	469.5	474.125	464.75	467.625	465.375	465.875	474.25	478.625	469.25	470.375	469	470.625
G06	545.5	549.625	552.875	547.125	551	551.625	548.625	551.25	549.75	554.875	545.625	552	552.5	552.75	549.75	549.5	551.125	550	553.875	552.25	546.75	556.375	553.5	542.75	543.75	551	549.875	553.125	545.875	548.375	549.125	547.875
G07	618.875	619.25	619.25	619.75	616	614.875	617.75	611.875	612.5	620	616.75	614.625	616.375	612.625	611.875	611.125	615.25	613.375	613.625	611.25	618.875	611.875	615.375	611.5	613.5	621.75	616.5	613.5	611.25	611.625	621	620.375
G08
G09	574.5	566.75	568.5	567.75	569	571.25	572.875	568.375	572.125	569.75	575.5	576.5	566.625	563.125	570.375	573.5	568	574.375	566.625	571.875	569.625	568.25	572.375	564.25	567.875	579.875	569.625	571.25	566.375	570.875	568.75	568.375
G10
G11
G12
G13
G14
G15
G16
G17
G18
G19
G20
G21
G22
G23
G24
H01	656.875	662.75	660.75	665.625	663.875	659.25	657.5	661.625	660.875	658.25	660.625	655.875	657.25	659	652.125	659.875	655.875	663.625	661.875	662.75	663.125	663	656.25	658.75	666.875	662.25	664.875	652.75	666.75	658	658.875	660.5
H02
H03
H04
H05
H06	521.25	514.375	512.125	519.25	515.25	513.375	520.875	519.5	514.375	519.125	514.75	516.875	518.875	515.125	507.25	518.5	516.125	518.875	521.25	517.875	517.5	518.625	516	515.375	516.625	512.375	519.75	517.125	516.125	518.5	514.5	514.5
H07	611.125	607.5	609.375	616.125	615	619.75	615.5	619	614	615.625	613.375	620.125	614.625	620.625	616.75	614.625	617.125	613.5	616.25	623.375	614.125	616	610.75	615.75	614	610.375	610.75	615.625	617.125	618.125	618.125	609.375
H08
H09
H10	621.5	617.875	612.75	620.625	615	620.125	617.375	618.375	622.875	624.375	618.5	624.625	612	620.25	620.625	626.25	617.875	614.25	618.25	623.625	620.125	623	618.5	620.25	616	620.125	619.375	619.25	616.375	614.75	627.125	619.375
H11
H12	565.125	555.75	561.5	560	560.375	558.25	562.75	560.5	555.875	555.125	556.375	558.75	561.5	561.75	561.375	558	553.875	557	555.25	562.75	554	555.375	555.625	552.625	558	560.375	556.875	561.125	557.875	558	562.5	560.125
H13
H14
H15
H16
H17
H18
H19
H20
H21
H22
H23
H24
I01
I02	543.625	542.625	536.625	543.25	539.75	539.625	542.625	543.375	539.25	546.25	546.625	539.875	544.75	547.125	542.125	540.25	544.125	543.75	542.875	538.75	541.5	537.75	539	540.5	537.125	540.625	541.625	541	538.625	544	545	546.25
I03	481.375	483.875	480.625	476.375	481	481.75	488.125	482.875	477.25	477.625	479.875	476	484.5	476.5	483.75	480.875	479.25	480.625	485.375	484.125	483.25	483	481	484.875	477.375	481.625	480.5	476	475.75	481.125	477.25	480.75
I04
I05
I06	612.375	613.625	611.125	618.25	618.375	614.375	621.75	622.75	617.875	616.875	616.875	621.75	619.125	618.375	618.25	618.625	616.75	617.875	612	618.875	614.625	620.375	618.5	621.125	613.25	616.25	619	619.75	623.875	613.5	621.5	619.75
I07
I08
I09	561.25	566	569.75	564.75	567.5	563.5	569.75	563.125	567.875	565.75	565.25	563.25	568.625	564.875	564.625	559.75	565	564.5	562.875	569.875	566.5	566.75	566.25	562.375	563.375	566.5	567.5	570.5	565.625	570.125	566.5	565.25
I10
I11
I12
I13
I14
I15
I16
I17
I18
I19
I20
I21
I22
I23
I24
J01
J02	558.375	562.75	561.375	562.5	563.125	556.5	563.5	562.375	561.875	562.875	560.875	568.25	566.75	563.5	564.625	567.875	555.875	562.25	566.625	566.5	561.5	565.375	562.75	564.875	561	565.375	559.5	567.5	561.5	561.125	564.625	560.375
J03
J04
J05	555.75	558.625	552.875	553.875	550.875	553.25	560	559	557.125	558.875	560	560.5	552.375	560.5	555.375	551	555.875	553.875	558.125	554.875	558.5	554.625	554.875	554	560.5	557.625	561.375	553.25	559.875	561.875	554.625	557.375
J06
J07
J08
J09	637	629.625	633.625	629.125	628.625	636.875	626	630.125	631.375	627.875	630.25	628.125	633.125	633.75	626.875	634.25	633.5	627.375	636	635.625	632.75	626.875	628.625	631.375	626.625	636.125	632.25	634.75	627.625	624.5	630.25	628.875
J10	634.75	642.625	634.625	638.625	638.625	639.5	639.625	639.625	638.375	645.25	635.375	641.625	632.625	641.875	635	639.75	640.25	638.25	641.375	636	642.5	640.75	634.125	637	641.25	639.125	641	634.125	634.875	639	640.75	634
J11
J12	556.5	557	557.75	559.875	559.375	558.375	560.5	558.375	551.375	561.875	559	561	562.375	558.75	559.875	559.5	552.875	557	558.875	560.125	552.125	558.25	556.375	556.125	560	554.125	554.875	557.25	563.25	564.875	551.125	558.375
J13
J14
J15
J16
J17
J18
J19
J20
J21
J22
J23
J24
K01	561.25	554.375	557.5	555	553.125	553.375	550.125	557.25	561.5	554.375	556.75	556.375	548.125	554.125	551	556.375	556.125	552.375	556	556.625	562.25	552.125	554.5	561.125	562.875	555.125	556	556.75	560.875	550.625	559.25	551.75
K02	623.125	620.5	617.625	626.875	623.625	625.125	626.125	625.375	623	626.25	622.75	625.5	618.375	623.125	626.375	622.5	623.75	622.5	628.75	622.5	625.125	626.5	625.125	624.25	624.375	622.875	621.125	621.25	624.125	622.5	624.625	625.875
K03
K04	621.5	628.5	624.375	625	624	624.375	629.5	625.375	625.25	623.875	627.375	629.125	624.25	623.125	619.75	626.25	626.375	624.125	627.75	625.875	630.375	624.5	626.5	627.25	626.75	630.375	621.375	631.25	632.375	624.875	627.875	628.125
K05
K06	550	559.75	555.375	559.375	558.75	556.125	556.125	555.75	556.5	558.625	553	554.5	555	558.875	557	556.25	557.375	556.75	557.625	555.875	554.125	553.875	558.75	555.625	552.625	558	561.75	558.125	552	556.75	556.5	553.625
K07	460.875	463.125	461.75	458.625	462.625	461.625	459.875	463.75	460.25	458.25	458.75	462.375	461.5	459.625	460.25	462	460.875	454.125	458	467.625	462	460.25	463.75	454.75	460.375	465.375	463.125	459.25	456.625	464.875	462.125	461.25
K08
K09
K10	610.5	617.625	613.625	623.625	611.125	616	618.5	617.75	624.75	617.75	620.25	612.5	615.625	621.125	620.125	614.125	618.625	619.75	621.25	617.5	623.375	622.5	620.5	612	613.75	618	617	615.125	616.25	618	620.625	621.5
K11	670.375	680.75	674.875	673.125	680.5	679.125	682.5	684	680.125	677	683.25	673.375	678.875	682	681.625	684.375	671.375	679.5	679.125	665.75	679.875	678.75	674.5	680.375	680.25	679.25	671.5	681.375	677.875	677.875	676.875	679.375
K12	668.375	672.625	670	664.375	667	673	672	666.625	666.625	665.75	663.625	665.125	662.875	676.375	669.5	672.125	667.125	668.375	668.25	671	669.375	667.375	667.375	672.75	668.375	671.625	675.625	668	666.625	669.75	665	666.875
K13
K14
K15
K16
K17
K18
K19
K20
K21
K22
K23
K24
L01
L02	635.75	640.625	641.5	639.875	642.75	641.625	642.5	641	639.125	642.5	640.125	643	643	636	639.375	636.125	643.75	640.875	639.375	644	642.625	639.25	641.75	640	636.25	642.25	642.25	635.875	639.125	640	640.875	637.75
L03
L04
L05
L06
L07	610	610.5	609	612.5	614.125	609.625	608.625	616.875	613.375	606.125	609.5	615.5	613.25	611.125	611.25	612	611.375	614	608	613	612.125	611.375	612.75	612.875	608.375	609.75	610.75	617.25	611.5	609.5	611.625	609.25
L08	542.25	544.5	547.875	540.125	547.125	542.875	547.125	543.125	552.875	539	544.125	544.875	549.125	540.125	542.625	547	538.25	543.25	540.5	551	546.125	540.625	541.75	538.75	544.375	544.375	541.25	545.125	551	549.625	540	546.5
L09
L10	558.5	551.25	556.5	555.5	559.5	566.25	561.125	558	558.25	549.375	561.125	559.125	559.125	556.75	557.875	561	563.25	560.625	557.375	559.75	564.125	556.25	563.375	561.875	557.625	556.5	562.125	558.75	559.375	558.375	565.125	562.125
L11
L12
L13
L14
L15
L16
L17
L18
L19
L20
L21
L22
L23
L24
M01	557.75	558.625	555.375	557.5	561.75	556.375	556.75	567	558.25	557.875	559.75	562.375	563.5	554.125	559.25	562.5	559.625	558.875	563.375	563.75	562.125	559.75	559.375	559.25	560.125	559.875	555.75	554.375	558.375	560.125	556.5	563.125
M02
M03
M04
M05	506.625	504.5	508.125	511.875	505.625	510.625	508.375	502.75	506.875	505	512.875	511.375	513.25	505.875	507.375	512.875	510.25	507	509	509.75	504.5	506.875	509.625	503.375	502.375	510	514.5	515	505.5	513.125	511.625	509.125
M06	502.875	499.25	509.125	508.625	499.375	509.125	506.375	508.625	508.75	508.375	507.5	504.375	504.125	500.75	506.25	505.5	505.25	507.25	506.5	506.5	504.625	505.625	509.625	507.5	506.875	504.125	509	510	505	503.125	505.25	508
M07
M08
M09	638.375	636.125	638.25	630.75	632.875	634.25	633.5	632	633.5	640.125	635.125	636.25	636.625	635	632.125	638.375	635.875	641.75	641.125	642.375	643.125	633.75	642.5	633.125	636	642.25	643.125	639.5	639.625	636.375	634.5	636.125
M10
M11	670.625	680	679.625	676.75	683.5	679.75	681.625	682.125	674.125	677	684	673.5	684.125	679.875	677.75	684.625	676	673.125	678.125	680.25	676.875	682.25	681.25	681.125	678.75	671.75	678.125	679.625	677.375	677.5	681.125	681.75
M12
M13
M14
M15
M16
M17
M18
M19
M20
M21
M22
M23
M24
N01	554	553.625	554.875	550.75	548.875	559.5	551.875	553.625	554.25	555.875	559.375	557.5	551.125	553.5	551.75	556.375	558.5	560.125	556.875	557.625	556.75	556.375	555.25	557.75	552.625	557.25	560.625	553.625	552.875	556.625	557.25	551.375
N02
N03	538.375	545.375	544	548	542.75	548.125	550	548.625	546.25	545.75	541.625	547	551	545.875	546.25	544.375	546.75	546.75	545.75	550.625	547.75	544.875	549.75	547.875	551.375	544.875	551	543.875	547.5	545	543.25	547
N04
N05	534.5	534.875	531.875	535.875	543.875	537.375	538.125	540.5	536.625	543.125	540.25	539.5	538.875	546.125	544.25	540.75	537.25	540.875	542.625	540.75	536.25	537.875	538.125	536.25	536.25	540.125	540.25	542.5	542.25	538.125	540.25	537.125
N06
N07	545.375	545.5	544.875	545.125	547	539.125	544.25	547.25	550.25	545.5	543.5	546.5	547.875	543.875	544.5	542	549.25	545.875	546.625	546.25	546.375	544.5	538.375	548.5	547.25	546.25	542	541.25	542.875	549	543.25	545.625
N08	585.125	585.875	587.25	583.5	589.5	584.625	593.375	585.125	590.125	587.125	582.75	585.5	583.125	584	581.5	587.375	580.5	582.25	584.5	584.125	583.75	589.25	587.875	587.5	587.375	586	590.5	579.375	586.875	589.625	584.875	588.875
N09	563.125	559.125	562.625	558.875	563.125	561.125	562.375	557	566.875	562.125	556.75	560.25	562	559.5	567.5	563.75	568.625	556.125	568	562.5	565.25	564.125	566.125	561.25	568.625	564.875	563.75	564.125	561	557.5	557.375	561
N10
N11	456.25	456.375	453.75	459	450.625	450.25	463.5	458.25	453.75	459.125	453.25	459.375	457.375	455.75	455.375	457	458.5	455.875	459.125	457.5	453.625	457.625	451.125	461.625	455.375	452.875	457.25	456.125	456.75	456.75	458.375	453.875
N12
N13
N14
N15
N16
N17
N18
N19
N20
N21
N22
N23
N24
O01	680.75	682.875	681	688.5	685.125	689.375	682.875	683.875	687.75	678.625	689	686.375	679.125	689	689.375	685.375	683.125	683.75	684.625	682.875	685.125	683.625	686.125	686	688.375	693.5	683.125	681.5	687.5	688	686.75	689.875
O02	526.5	525.875	527.625	531.875	535.625	532.125	532.25	532.75	529.125	529.5	530.125	529.125	528.125	531.875	529.5	531.375	527.75	532.125	530.5	528.875	533.5	527.25	530.125	529.25	531.5	524.375	534.125	531.625	530.875	525.375	530.5	527.75
O03	547.625	549.125	543.125	552.875	554.75	545.875	539.125	547.75	548	553.875	549.75	554.875	544.875	549.25	544.75	550.625	547.375	549.875	551.5	544.375	551.875	548.75	547.625	549.375	549.5	550.25	551.5	554.25	556.5	549.625	548.25	545.75
O04
O05	419	418.625	424.875	420.875	422.25	428.125	427.5	424.625	424.875	423.5	422.75	420.25	425	425.25	422.375	420.5	422.25	422	424.625	422.25	424.375	422.5	422.5	425.125	430.125	425.25	424.5	428.875	424.625	419.25	423	427.5
O06
O07	600	603.125	596.375	600.875	597.5	604.875	602.25	599.125	599.5	596.375	600.25	601.75	607	598.625	597.375	604.5	604.375	607	606	603.5	604.125	598.625	602.375	603.875	604.5	600.875	600.5	603.625	602.625	603.5	595.375	597.625
O08	661.25	663.125	662.875	657.75	661.875	664	661.375	664.75	664.75	665.125	663.875	668.375	667	664.5	667	659	669.375	664.75	666	673.625	665.5	663.625	665.625	663.25	664.125	664.375	659.125	663.875	658.875	666.625	662.125	668
O09
O10	591.125	592.75	594	599	599.625	586	595.5	590.625	600.625	591.375	592.125	597.5	594	590.25	595.625	595.375	594.875	594	597.75	598.375	594.25	589.125	593	596.625	597.625	591.75	593.125	596.875	592	597.625	594.875	595.25
O11
O12	527	525.125	524.75	523.5	527	529.25	523.625	526.75	529.125	526.375	527.875	520.25	518	531.5	525.75	529	526.875	532	524.75	527.625	530.875	527	529.375	531.5	523.625	524.875	530.5	527.25	528.75	523.625	528.875	529.5
O13
O14
O15
O16
O17
O18
O19
O20
O21
O22
O23
O24
P01
P02
P03	549.625	549.75	557.625	549.5	548.25	551	551.5	554.125	549.875	552.25	552.25	555.625	551.125	549.75	551.625	555.75	551.625	551.75	553	556.25	553.5	546.5	545.375	552.25	552.625	555.25	551.375	552.5	549.25	555.375	548	555.625
P04
P05	515.5	511.5	516.5	518.375	514.75	508.125	514	513.5	517.875	510.875	511.5	516.375	512.5	521.25	517.5	515.875	518.25	513.125	511.5	514	516.375	514.25	514.5	514.25	518.25	512.625	516	512.875	513.25	516.125	515.375	517.25
P06
P07
P08
P09
P10	654.125	653.5	650.25	651.375	654	649.375	653.75	653	652.625	646.75	653.375	649.625	653.375	650.5	646.875	648.125	652.875	655.25	653.75	650.5	649	654.5	649.375	649.25	649.125	655.125	655.875	659.125	647.125	651.875	647.75	649.125
P11	499.25	502.875	503.75	503.5	499.5	499.75	502.375	507.5	502.375	504.25	498.875	502.625	499.75	507.875	501.875	503.875	503.25	499.5	506	498.25	501	500.375	502.25	505.875	502	501.375	496	501.5	503.5	500.875	505.625	504.25
P12
P13
P14
P15
P16
P17
P18
P19
P20
P21
P22
P23
P24

## Sheet: DA
Measurement	Average (Show Region Statistics)
	1	2	3	4	5	6	7	8	9	10	11	12	13	14	15	16	17	18	19	20	21	22	23	24	25	26	27	28	29	30	31	32
A01	319.364	323.364	309.909	316.727	320.909	319.364	319.909	323.727	321.091	317.818	318.545	318	322.364	316.545	314.091	313.364	318.455	317.364	317.545	319.636	321.091	318.636	316.636	320.727	317.182	316.545	319.909	317.818	316	320.636	317.636	319.364
A02
A03
A04	517.5	537.125	526.875	496.875	511.75	505.5	522	487.375	522.375	448.625	471.75	440.25	481	496.125	528.5	551	516.5	485.375	481.625	525.375	536	543	545.625	499.75	510.75	552.125	524.75	539.375	501.625	527.125	510.125	481.25
A05
A06	509.778	441.444	480	494.667	393.778	433.111	429.667	440.111	437	486.667	438.333	485.111	483.444	408.778	486.556	499.778	481.889	424.111	484	448	480.333	443	470.444	462.111	479.111	460.556	453.222	481.778	490.778	445.111	489.111	446.222
A07
A08	328.75	318.75	367	307.875	330.75	320.875	329	301.375	328.625	319.25	253.5	341.625	329.625	321.5	323.25	336.375	319.875	337.25	311.25	317.875	364.75	323.125	338.375	359.125	332.875	320.5	337.75	332.625	293.75	311.5	338.75	313.875
A09
A10	560.667	547	558.889	531.667	579.333	533.889	512.444	467.444	557.889	547.222	583.111	538.556	550.333	591.111	553.778	542.222	580.778	569.667	567.222	532.333	553.444	550.778	546.889	560.444	526.889	523.111	574.222	563.222	577.889	541.222	559.111	525.889
A11
A12
A13
A14
A15
A16
A17
A18
A19
A20
A21
A22
A23
A24
B01
B02
B03	417.375	434.25	431	397	425	432.125	418.25	433.25	436.25	433.875	454	429.375	418	432.125	444.625	421.75	453.5	439.625	478.375	409.375	477.125	400.375	439.625	457.125	403.875	405	425.625	428.5	428	428.375	420.375	399
B04	423.75	411.833	398.167	408.25	405.833	405	374.25	398	422.667	383.583	385	397.417	416.417	391.083	413.75	395.25	408.5	401.583	398.25	391.25	389.5	386.5	391.417	402.833	415	395.417	410.083	410.083	394.583	407.083	409.667	393.25
B05	542.818	625	557.545	571.727	539.909	559.545	561.273	545.273	542.091	567.455	502.909	554	556.545	491.364	558.182	558.182	568	555.182	549.091	535.182	558.545	557.727	553	554.909	558.455	554.909	553.455	543.909	544.091	559.273	538.273	502.727
B06
B07
B08	419.667	402	445.111	412	453.222	379.556	460.778	449.111	412	417.444	433	437.667	459.667	476.444	425.222	407.444	444.222	399.667	458.667	397.111	443.111	444.556	429.111	434.889	436.667	351.333	448.667	426.111	444.222	495.111	450.778	419
B09
B10	401.75	339.375	388.625	378.5	465.75	414.375	355.625	344	386	361	388.625	347.5	354.5	421.25	347.875	389.125	339.875	393.625	359	385.875	339.375	360.5	363.375	402.875	325.125	362.875	306	395.25	433.875	378.625	356.75	322.375
B11
B12
B13
B14
B15
B16
B17
B18
B19
B20
B21
B22
B23
B24
C01
C02
C03
C04	403.846	397.154	412.385	418.308	397.462	396.923	438.462	413.462	425.385	402.385	405.154	423.231	398.385	424.769	394.846	412.154	416.692	403.231	408.231	371.308	402.154	401.308	415.154	407.462	427.769	322.538	406.385	410.462	405.846	417.462	429.154	427.385
C05
C06	354.091	328.091	355.636	357.727	357.091	353.091	342.727	334.364	348	322.091	354.091	345	341.909	345	319.182	339.545	354.364	365	338.545	348.727	354.182	361.273	341.636	358.545	315.182	351	349.455	333.909	353.636	358.182	361.182	356
C07
C08	409.9	423.9	396.9	479	396.6	411.7	409.6	447.9	422.7	427.8	431.4	425.1	436.2	413.7	418.7	407	424.4	382.4	431.9	414.9	442.9	435.8	404.3	420.9	432	455.5	416.8	436.9	410.3	418	399.1	409.9
C09
C10
C11	505.9	493	519.5	532.6	469.3	538.8	504.3	493	559.4	482.8	474.4	528.8	500	530.7	511.2	523.5	519.5	505.4	459	489.4	524.5	510.5	459.1	509.5	560.6	485.2	515.5	474.6	531.2	501.2	516.7	477.3
C12
C13
C14
C15
C16
C17
C18
C19
C20
C21
C22
C23
C24
D01	339.818	321.545	337.727	331.273	335	341.091	319.636	327.182	364.091	329	330.455	356.636	332.091	324.818	331	342.273	326.182	343.364	347.455	340.909	352.636	342.273	313.545	318.727	337.818	326.909	344.182	337.818	334.364	338.455	331.636	378.727
D02	361.154	348.846	359.769	326.231	336.538	353.231	357.769	331.846	360.231	351.385	362.538	359.692	358.077	375.154	373.846	347.538	365.154	380.923	327.308	354	350.923	383.846	351.308	353.308	379.769	352.231	338.923	369.154	376.769	360.615	349.692	357.308
D03
D04
D05	530.417	540.417	487.75	484.333	575.667	517.667	448.417	488.333	467.667	510.75	479.833	488.917	488	522.833	495.917	460.083	503.833	465.667	489.083	498.167	500	532.167	488.083	490.167	503.75	500.417	472.583	479.417	527.333	495.417	475	530.417
D06
D07
D08	501.75	416.875	476.125	401	433.625	390	474.375	438.375	407.375	481.625	460.25	465.25	425.25	466	432.5	459.625	438.5	448	494.625	465.875	445.625	440.125	452.125	478.25	488.875	481.5	509.5	487.25	484.5	468.375	415	469.375
D09	455.111	443.111	448.444	445.889	493.333	451.778	464.222	464.778	470.889	466.111	452.667	490.667	476.444	459.778	434.333	463	451.333	456	465.444	448.444	424.556	473.111	466.889	443.333	470.889	456.111	446.667	467.889	475.333	454	501.556	466
D10	489	483.556	456.556	480.222	489.222	476.667	466.778	450.333	519.333	495.444	490.444	505.889	464.778	467.667	476.667	481.222	480.889	484.111	456.222	453.444	482	479.111	511.556	524.444	500	499.556	469.889	470	488.889	490.556	464	470.556
D11	451.75	452.375	435.75	495.375	430.25	446.375	470.75	461	429.75	474.75	473.875	489.875	516.25	451.875	489.25	453.5	400.375	448.625	470.875	474.625	484	450.75	442.75	462.625	463.75	471.875	417.375	510.75	464.75	462.375	414.625	466.875
D12	533.3	539	522.3	492.2	537.9	592.2	556.6	537.8	566.7	537.9	545.9	554.5	508.7	526.2	538.7	546.3	513	573.3	538	550.3	505.2	543.5	541.2	580.6	540.4	542.7	531.6	543.8	549.9	554	554.7	533.3
D13
D14
D15
D16
D17
D18
D19
D20
D21
D22
D23
D24
E01
E02
E03	443.625	458.25	531.75	458.625	475.875	456	490.625	463	472.25	478.625	466	484	490.875	478.25	476.75	423.25	473	465.625	439.375	480	451.25	451.875	481	470.875	458	494.875	474.75	479.875	484	468.75	463.625	443.625
E04	410.083	399.083	444.167	406	430.667	446.5	417.333	413.583	413.917	415	412.5	418.583	406.583	416	473.083	400.5	426.667	428.083	407.833	420.167	389.083	417.417	414.583	450.5	384.167	415.583	409.917	388.667	411.75	457.583	406.583	397.5
E05	445.091	517	482.818	484.182	483	475.909	460.818	515.818	461.091	477.364	486.545	469.364	480.091	450.545	476	494	496.182	485.909	496	505.545	468.545	484.909	486.727	494.727	469.182	477.545	488.364	457.455	514.091	496.091	497.455	515.182
E06	460.875	472.375	447.875	441.75	465.25	457.625	443.125	485.75	464.125	424.75	428.875	490.125	442.875	477.625	452.875	454.625	445.25	491.75	464.125	461.25	482.375	475	441.25	468.875	431.5	449.125	433.625	435	455.625	404.5	463.25	460.875
E07	462.889	465.889	475	478.333	463.667	483.333	464	479.333	482.444	468.556	458.222	499.444	487.111	477.444	494.778	479.889	478.556	472.667	475.889	483.444	484.667	489.333	472.667	445.111	503.556	459.889	464.111	435.444	485.111	466.778	473	416.333
E08	552.25	541.125	555.125	529.625	560.25	538.5	558.75	547.375	546.375	560.875	568.5	554.5	573.125	596.5	547.875	556.125	578.875	571.625	563.125	538.125	541.25	557.5	516.75	564.125	576.875	581.5	521.5	564.75	553.5	575.375	543.875	582
E09	451.818	484.091	391.273	468.182	471.909	491.182	427.182	399.273	464.273	526.545	436.818	492.273	481.818	433	444.364	500.273	471.727	476.909	449.273	471.182	474.545	399.182	384.727	480	417.364	392.727	458.455	454.273	519.727	491.273	464.182	451.818
E10	392	364.8	439.2	328.3	364.8	382.9	443.3	377.6	359.6	405	381.9	396.5	360.1	487.9	398.4	370	325.7	416	350.3	415.4	328.4	341.9	459.4	369.2	435.2	396.1	376.5	396	376	425.4	350.4	392
E11	496.5	486.5	517.667	439.667	485.5	510.833	363.167	454.667	480.833	426.667	460.5	469.5	481.833	515.333	456.667	495.333	492.667	517	507.667	434.667	455	486.5	490	489.333	502.167	521.167	460.667	521.833	432.167	483.5	539.667	566.5
E12	553.9	498.1	520.9	532.2	541.3	532.7	520.8	481.6	537.2	532.5	484.2	514.9	529	528	543.3	519.5	502.5	524.5	541.2	543.1	543	545.2	506.2	523.1	554	517.3	515.5	498.2	496.5	551.9	529.7	553.9
E13
E14
E15
E16
E17
E18
E19
E20
E21
E22
E23
E24
F01	459.375	468.75	458.125	527.875	479.5	468	480.625	479.625	475.625	460	499	477.125	542.5	460.875	473.5	537.875	490.375	499.125	497.25	495.625	475.75	469.875	512.125	498.125	431	496.375	501	483.75	472.75	505.5	470	459.375
F02
F03	483.3	509.8	513.6	473.2	517.4	486.8	522.8	510.7	490.5	530.1	517.8	550.5	534.4	439.3	526.2	512.9	487.1	512.7	499.1	513.9	452.5	499.9	526.8	483.1	527.6	493.8	506.2	542	515	484.4	555.6	524.5
F04
F05
F06	507.75	466.375	505	491.125	457.125	480.5	486.125	491.5	482.625	499.75	487.75	488.625	499.125	480.625	486	455	485.5	479.625	482.625	431.625	480.5	474	489	421.5	489.375	499.5	490.875	541.75	478.875	474.25	480.25	495.75
F07	574.786	606.214	471.786	523.071	654.786	602.214	579.929	537.571	597.429	579.357	573.857	544.286	659.143	530.286	494.071	525.643	593.786	536.5	517.214	494.786	547.357	517.143	511.071	502.786	556.214	611.429	531.929	546.357	545.357	601	570.143	604.929
F08	494	539.875	534	482.125	530	520.125	500.5	498.875	474.625	525.25	508.75	526.25	565.625	566.125	518.125	539.5	531.75	503.25	617.875	510.5	453.875	523.75	566.625	483.375	531.5	516.875	506	498.125	525	548.5	505.375	433.5
F09
F10	523.917	538.917	525.917	539.417	498.417	530.417	496.333	530.25	536.833	541.25	539.417	523.083	520.083	505.083	517.5	523.25	480.25	529.917	522.333	481.917	506.5	481	479.333	506	521.917	470.25	502.417	518.75	519.333	509.25	507.167	523.917
F11
F12
F13
F14
F15
F16
F17
F18
F19
F20
F21
F22
F23
F24
G01	339.1	335.3	330.8	336.1	333.2	312.9	339.2	346.2	324.8	321.8	359	349.4	323.5	326.3	329.4	334.2	352	332	327.8	330	329.3	298.1	329.1	328.5	297	336.7	322.7	340.8	334.1	332.8	339.4	339.1
G02
G03
G04
G05	461.9	503.8	489.3	471.1	499.8	473.3	484.6	463.5	508.1	502.6	463.6	485.2	506.5	500.7	470.6	510.1	479.3	482.7	453.3	477.7	499.4	479	493.5	455.1	493.9	510	525.6	491	479.7	464.5	479.5	484.5
G06	490.8	472.4	477	485.4	468.4	481.1	466.1	473.2	480.1	482.3	470	460.2	469.7	497.9	488.7	467.2	464.4	485	476.1	475.9	464.1	482.8	484	486	475.3	478.8	468.6	464.4	477	457.3	493	490.8
G07	455.125	537.375	530.25	500.125	507	458.75	506.125	526.375	462.75	574	522.875	531	532.875	530.625	530.5	536.375	524.125	550.75	518.5	526.125	522.375	533.75	553.5	538.5	531.5	492.25	521.625	506.75	532	514.5	512.125	455.125
G08
G09	512.583	479.583	508.333	483.417	513.833	517.833	511.333	483	472.25	484.833	476.667	492	495.5	503.833	526.083	498.917	496.833	503.75	487.5	503.417	523.583	517.083	476.667	512.417	481.083	461.333	524.25	509.833	551.667	505.917	499	525.667
G10
G11
G12
G13
G14
G15
G16
G17
G18
G19
G20
G21
G22
G23
G24
H01	410.625	434.25	430.875	460.25	424.875	423.5	435.75	438.875	424	489.125	429.5	447.875	439.5	431.25	447.25	437.75	410.5	445.875	436.875	426	429.5	474.5	459	383.875	440.125	406.375	411.375	419	447	450.375	426.5	431.5
H02
H03
H04
H05
H06	482.222	471.889	427.333	484.889	476.667	454.444	429.222	459.111	505.556	472.444	482	447.444	456.333	470.667	489.444	491.667	468	444.556	464	476.556	477.111	446.222	476.222	423.444	500	472.889	463.111	490.333	462.222	467.889	559.444	482.222
H07	538.5	554.583	510.917	567.167	518.25	538.083	474.917	489.167	519.25	538.5	525.333	524.583	550	535	552.833	531.917	535.25	533.5	535	522.417	547.833	543.833	476.833	524	538.417	508.333	544.5	534.25	556	562.75	544.333	556.667
H08
H09
H10	390.875	400.375	372.375	390.625	390.125	366.75	404.625	391.75	410.875	410.125	394.875	406.75	343.875	402.625	383.375	389.75	412.25	390.25	385.5	352.875	382.875	401.375	371.375	408.875	371.125	385.875	345.75	418.875	390.75	369.75	369.75	394.5
H11
H12	538.75	540.25	473.625	450.875	508.625	439.875	493.75	426.875	515.25	499.5	481.25	483.25	539.25	482.75	482.125	494.875	463.25	463.125	480.875	482.875	476.875	508.75	473.375	483.375	505.25	467.875	467.375	492.75	483.875	492.125	450.375	497.625
H13
H14
H15
H16
H17
H18
H19
H20
H21
H22
H23
H24
I01
I02	415.333	439.111	444.444	481.889	475.889	486.889	438.778	448.556	451.333	452	458.667	427.889	462.333	455	472.667	474	474.222	450.444	429.556	439	502.667	460.222	468	505.333	477.111	493.889	490.556	486.222	466.889	437.778	467.333	415.333
I03	524.125	517.375	526	520.625	525.875	535.5	531.75	499.125	506.125	513.75	528.75	532.875	524.875	530	543	530.25	499.125	513.375	532.25	532.5	523.25	538.375	523.875	523.5	531.125	539.5	527.375	531.625	526.375	526.125	526.75	512.875
I04
I05
I06	377.1	386.7	419.7	418.9	379.6	376.9	402	340.8	403.5	418.5	385.6	377.2	357.3	370.5	441.8	378.9	392.3	396.8	385.3	406.1	397	368.7	413.2	395.2	389.7	377.6	395.8	370.9	362.2	364.8	389.9	377.1
I07
I08
I09	479.857	462.286	478.429	440.571	459	429.571	458.357	460.143	398.714	402.5	438.357	475.571	475.143	461.714	441	453.643	459.143	483.071	454.643	430.429	437.357	424.357	467.857	440.357	480.5	462.714	470.143	446.286	466.143	454.143	442.214	479.857
I10
I11
I12
I13
I14
I15
I16
I17
I18
I19
I20
I21
I22
I23
I24
J01
J02	505.375	519.375	533.25	571.5	527.5	552.875	487.375	533.5	501.375	529.625	557	525.75	504.125	574.875	520.375	505.5	445.375	536.125	501.25	532.25	513.5	536.5	446.25	528.75	531.25	497.5	543.25	553.375	558.5	527.25	514.125	505.375
J03
J04
J05	532.625	536.625	547.125	538.75	511.125	547.375	549.5	520.375	495.125	521	523.875	515.375	549.5	523.625	515	517.5	510.125	501.625	526.75	531.625	544.5	530	513.5	504.5	502	537	512.625	497.375	526.375	498.75	482.75	504.25
J06
J07
J08
J09	507.364	443.091	413.182	412	481.455	436.545	506.182	486.455	454	426.091	527.545	469.091	432.273	482.818	420.818	529.091	471.545	432.455	436	474.818	453.455	453.636	449.727	457.545	431.545	475.818	501.455	517.182	416.091	429	484	507.364
J10	523.2	509.5	516.1	508.6	518.5	519	493.1	520.7	510	511.6	515.4	508.2	538.3	502.5	499.5	514.2	497.1	502.5	512.1	540.3	508.8	533.7	522.8	510.2	539.8	496.1	507.1	485.2	506.9	513.8	506.3	488.9
J11
J12	502.778	496.667	524.667	534.556	514.667	492.556	512	489.444	505.333	472.778	488.778	502.444	486.889	492.778	498.222	503.556	475.222	477.778	536	496.222	460.111	491.556	480.111	477.556	528	518.111	522.889	523.222	482.667	499.333	473.444	485.333
J13
J14
J15
J16
J17
J18
J19
J20
J21
J22
J23
J24
K01	572.929	592.643	588.071	584.071	615.643	530.714	566.357	569.143	548.857	581.714	519.5	554.714	588.429	607.786	619.357	580.857	584.5	575.357	584.714	629.714	606	577.857	578.357	599.429	593.643	594.071	576.429	581.571	570.786	517.214	585.571	594.5
K02	494.143	487.714	497.857	499.571	490.857	475.429	441	468.714	462	442.429	485.429	479.714	482.286	496.857	506	511.714	507.571	464	491.857	435.571	480.286	516	452.286	485.286	483.714	484.857	518.714	487.571	509.571	458.143	490.571	483.143
K03
K04	386.375	390.125	376.5	385.25	395.75	402.5	377.25	414.625	383.25	397.375	388.25	379.375	363.5	391.375	389.25	413	402.125	397.875	379	381.375	387.375	395	382.625	395.125	384.125	390.25	415.125	374.75	389.875	409	391	373.625
K05
K06	450.714	515.714	447.714	473.286	457.714	418.714	474.857	480	453.571	502.143	470	471.571	466.286	490.571	467.143	477.429	538	435.143	458.143	458.571	483.857	519.571	437.857	478.143	475.286	504.143	503.857	466.286	453.571	491.857	479.429	450.714
K07	538.222	517.667	494.667	499.778	503.556	495.111	483.667	517.889	510.444	503.111	552.889	510	492.556	520.111	509.889	515.556	490.333	538.667	538.667	528.667	523.222	519.222	515.444	521.778	523.333	537.222	475	505.889	507.556	539	507.222	509.222
K08
K09
K10	482.875	589.875	502.75	554.25	532.625	513.125	536.5	505.75	483.125	521	469.75	522.5	519.5	534.75	479.75	507.75	512.375	523	543	515.75	574.375	500.875	518.375	560.375	546.875	502.625	543.875	547.25	526.5	573.75	541	501.75
K11	629.5	586.625	596.125	709.375	563.5	591	592.25	579.125	629.875	695.125	664.5	581.75	589.5	626.625	607.625	625.125	525.125	610.75	699.625	583.25	622.125	587.125	667.75	576.5	582.625	621.125	630.5	574.625	540.25	612.625	638.375	584.75
K12	551.375	520.625	585.875	606.125	557.875	529.25	525.875	542.375	573.5	563.5	579.125	531.125	540	577.75	550	574.25	515.875	565	527.5	602	497	588.625	527.75	529.125	589	623.125	601	524.875	531.5	513.375	475.25	534.25
K13
K14
K15
K16
K17
K18
K19
K20
K21
K22
K23
K24
L01
L02	551.25	586.25	573.25	584.083	523.083	579.833	494.417	578.833	559.5	592	575.917	585.25	607	585.583	584.333	619	595.417	594.667	600.417	578.917	584.167	520.333	569.583	537.167	587.917	577.417	539.917	606.667	580.75	535.333	561.083	594.583
L03
L04
L05
L06
L07	399.889	379.889	360.444	433.667	382.111	402.444	390.444	366.889	385.556	397.444	393.333	468	410.778	391.889	396.778	427.333	374.111	411.444	403.222	393.111	389.222	397.333	374	433.333	364.889	391.333	354.778	382.889	418.111	377.778	378.667	399.889
L08	320	429.5	391.25	414.125	421.375	400.25	367.875	374.25	355.875	355	376.875	372.625	378.25	409.875	366.75	394.625	339.375	382.5	331.125	359.75	371.625	400.25	358.5	391.875	397.25	344.625	359.75	370.625	377.75	437	351.875	337.25
L09
L10	506.125	514.5	525.5	466	519.375	526.125	530.625	465.5	548.625	504.75	537.5	504.125	520	508.5	524.875	500	591.375	533.875	530.75	527.875	543.125	529.125	468.25	518.125	511.5	549.75	558.375	531.375	519	489.125	529.875	535.375
L11
L12
L13
L14
L15
L16
L17
L18
L19
L20
L21
L22
L23
L24
M01	405.714	491.571	491.571	460.714	494.571	511.571	491.571	495.143	456.714	548.571	490.286	451.286	596.857	491	456.429	467.857	474.857	520.857	552	493	443.714	520.857	501.714	550.143	462.857	486.429	506.714	524.571	461.857	469.571	553.714	467.571
M02
M03
M04
M05	511.455	555.273	543.182	514.182	527.182	551.545	534.182	575.818	556.091	538.455	519.727	507.909	546.182	528.636	489.182	569.182	563.364	544.273	572.727	530.182	552.091	556.545	549.727	542.818	543.455	550.818	542.182	560.727	546.182	544.091	548.182	552.091
M06	519.929	548.929	540.643	527.357	498.5	542.786	521.929	557.071	523.929	524.929	514.286	527.714	522.357	514.929	525.571	508.786	531.929	472.643	530.071	491.143	509.071	528.214	522.643	468.286	523	514	488.357	528.571	520.786	496.786	520.643	519.071
M07
M08
M09	537.75	533.5	540.5	546	544.375	545.75	542.625	585.25	548.25	535.75	557.375	548	560	568.875	587.5	533.625	530.5	554.625	560.25	517.25	559.25	530.875	550.75	561.125	524.75	540.125	517.125	552	525.75	566.25	542.125	546.5
M10
M11	512.75	537.75	489	525.625	512	502	529.375	502	503.625	464.875	517	511.375	497.625	521.625	547.5	520.125	492.25	503.125	487.25	510.875	488.625	461.5	518.625	524.25	462.25	485.375	463.25	521.5	520.125	532.25	504.5	505.25
M12
M13
M14
M15
M16
M17
M18
M19
M20
M21
M22
M23
M24
N01	518.375	564.5	504.75	537.25	542.875	570	530.125	450.125	564.375	543.75	506.75	551.75	505.5	576	539.875	536.375	502.875	553.125	552.5	520.25	546	568.625	565.25	574.25	558.75	538.25	548.375	549	543.125	555.125	560.5	537.5
N02
N03	528.7	506.7	572.6	534.6	526.7	489.9	517.5	521.4	498.7	523.6	530.7	536.5	448.9	532.4	525.8	524.3	501	555.3	513.6	582.2	566.2	492.1	457.1	565.3	453.3	559.9	533.5	532.7	518.3	543.5	556.9	532.7
N04
N05	524.25	535.75	549	533.25	493.875	500.375	549.875	553.875	573	550.125	505.5	532.75	576	551	555.5	541.625	568.625	519.875	473.875	554.75	535.25	540	551.25	544.25	591.5	534.25	527.5	512.625	534.25	535.125	562.25	534.625
N06
N07	392.875	453.5	416.375	403.25	432.625	432.125	397.5	403.125	391	381.5	382.75	387.125	411.875	405.5	435.125	432.875	397.875	411.25	388.5	389.25	395.375	397.875	396.25	434.375	401.375	408.75	413.125	399.5	381.125	424.875	380.5	404.125
N08	532.75	539.25	546.5	556.125	539.125	541.625	537.25	525.875	592.875	533.125	537.625	589.75	552.25	539.75	575.75	536.75	538.5	538	551	559.5	556.25	554.125	553.375	531.5	577	546.25	560.125	533.125	550	531.25	557.375	559.75
N09	455.75	555.625	492.375	484	474.25	476.5	455.125	544.875	475.625	492	501.25	553.75	461.125	521.375	516.75	475.875	494.625	536.75	463.125	490.75	515.75	475.875	524.125	465.25	542.875	496.5	532.5	493.625	531.25	482.625	439.125	495.375
N10
N11	521.6	512.8	520.4	544.3	547	541.3	537.7	512.6	589.9	525.6	528.8	559.6	567.9	530.1	516.7	533.5	535.8	549	591.2	524.2	549.1	529.3	507.1	525.5	538.2	550.1	524.2	522.6	513.3	543	536.4	517.6
N12
N13
N14
N15
N16
N17
N18
N19
N20
N21
N22
N23
N24
O01	412.667	429.833	414.833	432.917	439.417	447.917	437.417	435.833	459.417	430.417	391.75	451.25	441.5	501.167	417.333	427.417	445.417	437.833	478.25	359.083	391.75	452.75	453.167	418.75	467.5	367.083	496	437.25	401.833	403.417	441.75	452.667
O02	554	515.333	489.167	546.333	562	525.167	548.333	516	558.333	522.333	549.333	557.833	556	659.667	577.667	557.667	503	533.5	547.167	546	568	497.167	567.5	572.333	556.167	549.333	529.333	573.5	514.5	534.667	559.833	538.667
O03	451.5	462.5	445.125	449.75	444.5	442.75	451	416.375	475	450.75	448	449.125	463	479.125	458.75	457.375	459.625	453	457.125	445.125	452.25	447.25	453	442.875	445.375	439.125	465	451.875	446.125	441	453.25	455.625
O04
O05	361.182	411	404	317.091	397.545	383	378.091	360.273	405.091	367.727	394.727	378.727	395.545	410.727	389.545	375.364	349.727	359	395.818	380.909	346.091	370.909	396.545	398.636	406.727	379.182	393.727	399.818	370	394.364	395.545	402.273
O06
O07	351.889	428.889	451.667	396.667	401.556	458.889	390	503.667	414.889	438.222	441	453.111	454.444	456.444	411.667	376.222	437.556	495	540.111	444.778	438	464.556	391.556	420.889	438.778	477	416.444	429	468.889	412.333	461.333	425.444
O08	478.364	491.727	508.182	477.545	479.182	529.091	480.636	538.545	489.364	464.818	503.182	482.455	516.636	503.182	470.636	496.545	488.818	477.273	537.636	475.182	490.364	509.818	466.909	493.909	506.545	495.818	485.818	512.091	519.091	498.727	491.909	468
O09
O10	495.706	523.765	505.471	566.353	491.941	543.529	539.765	521.706	555.412	493	497.412	530.118	515.235	521.765	557.176	528.882	528.176	544.353	559.235	498.706	547.059	488.588	522.294	539.882	545.471	524.706	521.706	564.059	501.235	556.235	525.529	497.824
O11
O12	544.875	606.5	575.875	573	539.375	543.75	535.375	556.875	545.75	569.125	586.125	556.875	599.875	602	500	552.125	572.375	574.5	559.625	539	573.25	541.375	633.375	536.625	576	579.75	531.125	597	512.5	586.375	554.75	597.375
O13
O14
O15
O16
O17
O18
O19
O20
O21
O22
O23
O24
P01
P02
P03	484.4	465.3	447.7	535.1	491.8	440.8	491.8	450.8	386.2	381.5	479.4	489.3	486.1	416.5	516.2	424.7	507.9	403.4	430.3	494.8	403.1	438.5	465.4	481.5	487.9	472.7	477.7	392.8	446.3	459.9	538.3	464.6
P04
P05	524.786	511.5	501.143	487.929	513	539.214	471.143	542.857	552	545.071	508.643	536.857	492.071	517.571	518.714	570.5	506.786	461.786	532.286	490.857	508	494.857	530.143	509.214	468.571	458.286	508.643	511.929	546.357	509.643	520.357	530.214
P06
P07
P08
P09
P10	512.455	490.909	491.364	498.909	479.455	485	483.818	535.636	503.818	484.545	501.545	489.545	517.091	494.182	485	485.818	502.636	487	476.818	499.545	517.818	504.545	484.636	494.909	525.545	507.909	511.091	519.091	509.455	535.273	451.364	497.636
P11	599	598.5	618.75	629.75	627.375	623	622.875	627.5	625.625	605.125	604.25	635.75	621.625	636.75	620.375	623.125	625.875	613.625	638.625	680.25	635.875	603.25	621.375	623.25	628.5	590.25	626	618.625	637	649.625	632	610.125
P12
P13
P14
P15
P16
P17
P18
P19
P20
P21
P22
P23
P24
???

## Sheet: PCV
PCV

## Sheet: DA-Normalized
DA Normalized to Background (Abs(DA-Background))
	1	2	3	4	5	6	7	8	9	10	11	12	13	14	15	16	17	18	19	20	21	22	23	24	25	26	27	28	29	30	31	32
A01	287.636	283.761	297.591	286.523	287.716	292.261	289.341	287.648	287.409	287.432	281.705	283.5	279.386	294.705	286.284	289.886	286.545	294.136	292.955	281.489	283.409	296.114	290.864	286.273	288.443	284.955	284.591	277.932	287.125	284.489	289.614	285.136
A02	0	0	0	0	0	0	0	0	0	0	0	0	0	0	0	0	0	0	0	0	0	0	0	0	0	0	0	0	0	0	0	0
A03	0	0	0	0	0	0	0	0	0	0	0	0	0	0	0	0	0	0	0	0	0	0	0	0	0	0	0	0	0	0	0	0
A04	22.375	13.125	21.375	50.625	33.125	41.125	22.375	57.25	19.5	103.25	64.875	102	66.75	49.125	21.625	11.125	31.625	60.125	62	21.5	9.375	7	0.25	49.625	33.375	7.5	22.375	6	46.5	25.125	40	66.625
A05	0	0	0	0	0	0	0	0	0	0	0	0	0	0	0	0	0	0	0	0	0	0	0	0	0	0	0	0	0	0	0	0
A06	102.472	181.931	138.375	124.458	225.847	189.264	183.208	179.014	180.5	134.208	185.167	132.139	141.681	207.472	134.194	122.597	135.111	197.514	135	170.75	142.167	182	150.681	155.264	145.639	162.194	177.028	145.722	128.972	171.389	126.264	168.778
A07	0	0	0	0	0	0	0	0	0	0	0	0	0	0	0	0	0	0	0	0	0	0	0	0	0	0	0	0	0	0	0	0
A08	225.875	236.375	188.5	250.125	228.625	238.75	233.625	251.5	232	235.25	304.875	218.25	231.25	238.375	233.625	219.625	238.25	225.375	247.5	243.25	192.5	236.5	220.25	196.25	224.25	237.75	220.375	225.625	263.625	246.375	219.75	244.5
A09	0	0	0	0	0	0	0	0	0	0	0	0	0	0	0	0	0	0	0	0	0	0	0	0	0	0	0	0	0	0	0	0
A10	10.9167	6.125	4.01392	19.8333	31.5833	22.3611	39.0555	84.5555	3.76392	7.15277	28.4861	14.9445	0.833313	35.9861	5.90277	12.7778	24.1528	14.5417	4.22223	25.9167	1.68054	2.97223	7.61108	6.44446	28.2361	31.5139	19.5972	10.7222	23.6389	17.1528	4.36108	24.7361
A11	0	0	0	0	0	0	0	0	0	0	0	0	0	0	0	0	0	0	0	0	0	0	0	0	0	0	0	0	0	0	0	0
A12	0	0	0	0	0	0	0	0	0	0	0	0	0	0	0	0	0	0	0	0	0	0	0	0	0	0	0	0	0	0	0	0
A13	0	0	0	0	0	0	0	0	0	0	0	0	0	0	0	0	0	0	0	0	0	0	0	0	0	0	0	0	0	0	0	0
A14	0	0	0	0	0	0	0	0	0	0	0	0	0	0	0	0	0	0	0	0	0	0	0	0	0	0	0	0	0	0	0	0
A15	0	0	0	0	0	0	0	0	0	0	0	0	0	0	0	0	0	0	0	0	0	0	0	0	0	0	0	0	0	0	0	0
A16	0	0	0	0	0	0	0	0	0	0	0	0	0	0	0	0	0	0	0	0	0	0	0	0	0	0	0	0	0	0	0	0
A17	0	0	0	0	0	0	0	0	0	0	0	0	0	0	0	0	0	0	0	0	0	0	0	0	0	0	0	0	0	0	0	0
A18	0	0	0	0	0	0	0	0	0	0	0	0	0	0	0	0	0	0	0	0	0	0	0	0	0	0	0	0	0	0	0	0
A19	0	0	0	0	0	0	0	0	0	0	0	0	0	0	0	0	0	0	0	0	0	0	0	0	0	0	0	0	0	0	0	0
A20	0	0	0	0	0	0	0	0	0	0	0	0	0	0	0	0	0	0	0	0	0	0	0	0	0	0	0	0	0	0	0	0
A21	0	0	0	0	0	0	0	0	0	0	0	0	0	0	0	0	0	0	0	0	0	0	0	0	0	0	0	0	0	0	0	0
A22	0	0	0	0	0	0	0	0	0	0	0	0	0	0	0	0	0	0	0	0	0	0	0	0	0	0	0	0	0	0	0	0
A23	0	0	0	0	0	0	0	0	0	0	0	0	0	0	0	0	0	0	0	0	0	0	0	0	0	0	0	0	0	0	0	0
A24	0	0	0	0	0	0	0	0	0	0	0	0	0	0	0	0	0	0	0	0	0	0	0	0	0	0	0	0	0	0	0	0
B01	0	0	0	0	0	0	0	0	0	0	0	0	0	0	0	0	0	0	0	0	0	0	0	0	0	0	0	0	0	0	0	0
B02	0	0	0	0	0	0	0	0	0	0	0	0	0	0	0	0	0	0	0	0	0	0	0	0	0	0	0	0	0	0	0	0
B03	162.375	144	146.375	178.875	155	144.625	160.875	147.125	141.125	144.375	125.5	143.625	161.375	149.5	132.25	154	122.875	137	101.375	171.875	108.75	182.875	140.625	123.625	177.125	173.25	155	146.75	146.875	149.5	163	177.125
B04	178.875	191.792	205.458	187.25	196.417	196.625	226.875	198.375	178.833	217.917	215.125	204.208	185.333	209.167	189.75	206.75	193.875	202.792	201.375	212.875	211.625	218.875	210.208	194.417	193.375	197.333	195.292	186.792	202.542	197.292	191.458	205.875
B05	18.1818	68.375	10.0795	11.1023	24.4659	6.70453	0.897705	19.1023	17.9091	10.0795	54.4659	10.625	7.82953	62.2614	2.06818	1.80682	3.75	4.19318	10.4091	27.0682	2.92047	5.8977	8.875	9.46588	2.29547	5.59088	11.5455	20.7159	24.7841	2.1023	19.3523	50.8977
B06	0	0	0	0	0	0	0	0	0	0	0	0	0	0	0	0	0	0	0	0	0	0	0	0	0	0	0	0	0	0	0	0
B07	0	0	0	0	0	0	0	0	0	0	0	0	0	0	0	0	0	0	0	0	0	0	0	0	0	0	0	0	0	0	0	0
B08	121.708	139.75	90.8889	122.125	88.1528	156.569	75.3472	85.8889	121.25	121.806	107.625	100.458	83.4583	62.9305	119.778	132.681	98.7778	138.958	84.4583	141.889	92.0139	91.5695	114.014	103.236	100.083	189.542	90.7083	114.389	90.0278	51.0139	89.5972	115.875
B09	0	0	0	0	0	0	0	0	0	0	0	0	0	0	0	0	0	0	0	0	0	0	0	0	0	0	0	0	0	0	0	0
B10	151	219.25	174.5	181.125	95.75	144.375	205.125	216.625	167	196.875	169.125	216.875	203.5	136.5	210.875	171.75	222.875	159.875	205.875	177.375	217.25	196	197.125	156.375	232.25	196.125	260.875	164.875	126	181	198	234.5
B11	0	0	0	0	0	0	0	0	0	0	0	0	0	0	0	0	0	0	0	0	0	0	0	0	0	0	0	0	0	0	0	0
B12	0	0	0	0	0	0	0	0	0	0	0	0	0	0	0	0	0	0	0	0	0	0	0	0	0	0	0	0	0	0	0	0
B13	0	0	0	0	0	0	0	0	0	0	0	0	0	0	0	0	0	0	0	0	0	0	0	0	0	0	0	0	0	0	0	0
B14	0	0	0	0	0	0	0	0	0	0	0	0	0	0	0	0	0	0	0	0	0	0	0	0	0	0	0	0	0	0	0	0
B15	0	0	0	0	0	0	0	0	0	0	0	0	0	0	0	0	0	0	0	0	0	0	0	0	0	0	0	0	0	0	0	0
B16	0	0	0	0	0	0	0	0	0	0	0	0	0	0	0	0	0	0	0	0	0	0	0	0	0	0	0	0	0	0	0	0
B17	0	0	0	0	0	0	0	0	0	0	0	0	0	0	0	0	0	0	0	0	0	0	0	0	0	0	0	0	0	0	0	0
B18	0	0	0	0	0	0	0	0	0	0	0	0	0	0	0	0	0	0	0	0	0	0	0	0	0	0	0	0	0	0	0	0
B19	0	0	0	0	0	0	0	0	0	0	0	0	0	0	0	0	0	0	0	0	0	0	0	0	0	0	0	0	0	0	0	0
B20	0	0	0	0	0	0	0	0	0	0	0	0	0	0	0	0	0	0	0	0	0	0	0	0	0	0	0	0	0	0	0	0
B21	0	0	0	0	0	0	0	0	0	0	0	0	0	0	0	0	0	0	0	0	0	0	0	0	0	0	0	0	0	0	0	0
B22	0	0	0	0	0	0	0	0	0	0	0	0	0	0	0	0	0	0	0	0	0	0	0	0	0	0	0	0	0	0	0	0
B23	0	0	0	0	0	0	0	0	0	0	0	0	0	0	0	0	0	0	0	0	0	0	0	0	0	0	0	0	0	0	0	0
B24	0	0	0	0	0	0	0	0	0	0	0	0	0	0	0	0	0	0	0	0	0	0	0	0	0	0	0	0	0	0	0	0
C01	0	0	0	0	0	0	0	0	0	0	0	0	0	0	0	0	0	0	0	0	0	0	0	0	0	0	0	0	0	0	0	0
C02	0	0	0	0	0	0	0	0	0	0	0	0	0	0	0	0	0	0	0	0	0	0	0	0	0	0	0	0	0	0	0	0
C03	0	0	0	0	0	0	0	0	0	0	0	0	0	0	0	0	0	0	0	0	0	0	0	0	0	0	0	0	0	0	0	0
C04	192.279	200.471	189.24	179.942	201.038	201.452	161.288	185.663	174.865	192.74	197.846	178.644	200.115	177.106	201.654	193.221	184.058	196.769	194.519	229.817	196.721	201.067	184.471	195.663	169.731	283.212	189.74	187.913	187.779	183.288	174.596	175.115
C05	536.5	546.5	538.625	545.25	541.25	538.25	542.25	536	539.5	544.625	545.125	546.25	545.625	538.375	542	542.75	540.25	537	546	539	547	548	539.375	541.375	541.375	542.25	546.625	540.125	538.375	544.25	545.125	534.875
C06	222.784	247.909	220.489	210.773	215.659	218.659	230.523	237.511	226	251.534	218.034	225.25	226.216	221.75	255.068	229.205	219.636	205.75	240.205	226.023	218.818	212.352	227.364	218.58	257.818	224.625	225.295	238.216	219.364	214.818	215.443	215
C07	0	0	0	0	0	0	0	0	0	0	0	0	0	0	0	0	0	0	0	0	0	0	0	0	0	0	0	0	0	0	0	0
C08	224.975	221.975	245.1	160.25	240.4	230.8	227.775	192.225	217.05	206.575	204.6	212.025	202.3	236.55	218.675	229.5	212.35	256.1	208.975	220.975	203.225	202.325	231.95	216.475	209.5	178.375	221.45	203.1	232.7	218.875	235.4	222.225
C09	0	0	0	0	0	0	0	0	0	0	0	0	0	0	0	0	0	0	0	0	0	0	0	0	0	0	0	0	0	0	0	0
C10	0	0	0	0	0	0	0	0	0	0	0	0	0	0	0	0	0	0	0	0	0	0	0	0	0	0	0	0	0	0	0	0
C11	35.975	45.25	16.625	7.90002	64.825	1.82501	34.7	39.5	19.65	59.825	60.85	8.07501	35.625	8.92499	25.425	14.625	16.125	26.475	67	49.225	11.625	26.875	78.4	29.875	23.725	51.3	18.375	63.9	5.04999	33.175	18.175	59.2
C12	0	0	0	0	0	0	0	0	0	0	0	0	0	0	0	0	0	0	0	0	0	0	0	0	0	0	0	0	0	0	0	0
C13	0	0	0	0	0	0	0	0	0	0	0	0	0	0	0	0	0	0	0	0	0	0	0	0	0	0	0	0	0	0	0	0
C14	0	0	0	0	0	0	0	0	0	0	0	0	0	0	0	0	0	0	0	0	0	0	0	0	0	0	0	0	0	0	0	0
C15	0	0	0	0	0	0	0	0	0	0	0	0	0	0	0	0	0	0	0	0	0	0	0	0	0	0	0	0	0	0	0	0
C16	0	0	0	0	0	0	0	0	0	0	0	0	0	0	0	0	0	0	0	0	0	0	0	0	0	0	0	0	0	0	0	0
C17	0	0	0	0	0	0	0	0	0	0	0	0	0	0	0	0	0	0	0	0	0	0	0	0	0	0	0	0	0	0	0	0
C18	0	0	0	0	0	0	0	0	0	0	0	0	0	0	0	0	0	0	0	0	0	0	0	0	0	0	0	0	0	0	0	0
C19	0	0	0	0	0	0	0	0	0	0	0	0	0	0	0	0	0	0	0	0	0	0	0	0	0	0	0	0	0	0	0	0
C20	0	0	0	0	0	0	0	0	0	0	0	0	0	0	0	0	0	0	0	0	0	0	0	0	0	0	0	0	0	0	0	0
C21	0	0	0	0	0	0	0	0	0	0	0	0	0	0	0	0	0	0	0	0	0	0	0	0	0	0	0	0	0	0	0	0
C22	0	0	0	0	0	0	0	0	0	0	0	0	0	0	0	0	0	0	0	0	0	0	0	0	0	0	0	0	0	0	0	0
C23	0	0	0	0	0	0	0	0	0	0	0	0	0	0	0	0	0	0	0	0	0	0	0	0	0	0	0	0	0	0	0	0
C24	0	0	0	0	0	0	0	0	0	0	0	0	0	0	0	0	0	0	0	0	0	0	0	0	0	0	0	0	0	0	0	0
D01	224.432	247.33	231.023	240.477	239	229.159	251.489	239.818	209.659	244.75	235.17	214.989	243.409	245.432	240.875	232.102	249.068	230.636	230.42	232.716	217.489	227.852	260.205	253.898	237.432	243.091	227.693	230.807	230.886	230.17	244.114	193.273
D02	198.471	225.029	206.231	244.269	229.712	219.269	214.231	232.154	211.519	212.49	208.087	209.058	214.548	198.346	198.529	219.087	207.471	193.702	253.067	215.625	221.077	185.654	226.817	218.567	191.856	216.644	233.577	203.971	194.231	203.51	227.558	209.567
D03	0	0	0	0	0	0	0	0	0	0	0	0	0	0	0	0	0	0	0	0	0	0	0	0	0	0	0	0	0	0	0	0
D04	0	0	0	0	0	0	0	0	0	0	0	0	0	0	0	0	0	0	0	0	0	0	0	0	0	0	0	0	0	0	0	0
D05	46.4583	35.8333	83.5	89.4167	4.41669	61.4583	128.208	83.5417	99.5833	65.25	90.4167	87.4583	84.375	46.6667	76.2083	116.917	68.6667	113.083	86.6667	74.9583	79.25	44.4583	81.9167	80.0833	69.5	71.7083	96.4167	96.2083	42.4167	72.7083	96.75	35.0833
D06	0	0	0	0	0	0	0	0	0	0	0	0	0	0	0	0	0	0	0	0	0	0	0	0	0	0	0	0	0	0	0	0
D07	0	0	0	0	0	0	0	0	0	0	0	0	0	0	0	0	0	0	0	0	0	0	0	0	0	0	0	0	0	0	0	0
D08	44.25	128.375	67.875	145.875	109.125	153.75	73.375	103.5	135.5	61.5	83.5	77.875	120.875	82.75	118.125	85.625	114.375	101.5	46.625	77.875	100.375	101.75	95.375	65	51	64.25	35.375	57.75	54.875	70.75	125.875	77.625
D09	118.764	129.889	125.931	122.361	80.2917	117.472	104.278	115.097	98.3611	105.514	122.833	78.3333	94.4305	112.972	139.167	104.25	117.292	117.25	105.181	128.556	144.444	93.0139	104.236	128.667	108.736	117.639	119.708	107.736	97.0417	118.875	70.6945	102.75
D10	76.875	86.1945	110.069	87.1528	81.5278	97.3333	94.7222	118.792	48.6667	72.1805	81.8055	66.6111	106.222	103.708	90.8333	89.1528	87.3611	83.5139	109.903	112.556	84.875	88.1389	57.5695	45.0555	75.375	70.0695	98.3611	100.25	92.4861	88.8195	105.75	99.9445
D11	121.125	116.75	139.25	74.25	142	123.25	107.125	110.875	141	91.75	95.75	79.625	53	119	80.125	117.375	174.25	120.5	101.125	94.75	85.375	121	127.5	107.125	100.625	105.625	150.375	52.375	103.875	107.375	159.125	99
D12	4.07501	7	20.95	46.175	3.59998	52.325	15.975	5.07501	28.575	4.22498	0.474976	11.5	34.05	15.425	6.79999	5.29999	31.5	29.55	0.25	11.175	38.175	0.125	4.57501	36.475	0.150024	7.20001	9.52502	3.42499	9.90002	11.625	14.075	7.20001
D13	0	0	0	0	0	0	0	0	0	0	0	0	0	0	0	0	0	0	0	0	0	0	0	0	0	0	0	0	0	0	0	0
D14	0	0	0	0	0	0	0	0	0	0	0	0	0	0	0	0	0	0	0	0	0	0	0	0	0	0	0	0	0	0	0	0
D15	0	0	0	0	0	0	0	0	0	0	0	0	0	0	0	0	0	0	0	0	0	0	0	0	0	0	0	0	0	0	0	0
D16	0	0	0	0	0	0	0	0	0	0	0	0	0	0	0	0	0	0	0	0	0	0	0	0	0	0	0	0	0	0	0	0
D17	0	0	0	0	0	0	0	0	0	0	0	0	0	0	0	0	0	0	0	0	0	0	0	0	0	0	0	0	0	0	0	0
D18	0	0	0	0	0	0	0	0	0	0	0	0	0	0	0	0	0	0	0	0	0	0	0	0	0	0	0	0	0	0	0	0
D19	0	0	0	0	0	0	0	0	0	0	0	0	0	0	0	0	0	0	0	0	0	0	0	0	0	0	0	0	0	0	0	0
D20	0	0	0	0	0	0	0	0	0	0	0	0	0	0	0	0	0	0	0	0	0	0	0	0	0	0	0	0	0	0	0	0
D21	0	0	0	0	0	0	0	0	0	0	0	0	0	0	0	0	0	0	0	0	0	0	0	0	0	0	0	0	0	0	0	0
D22	0	0	0	0	0	0	0	0	0	0	0	0	0	0	0	0	0	0	0	0	0	0	0	0	0	0	0	0	0	0	0	0
D23	0	0	0	0	0	0	0	0	0	0	0	0	0	0	0	0	0	0	0	0	0	0	0	0	0	0	0	0	0	0	0	0
D24	0	0	0	0	0	0	0	0	0	0	0	0	0	0	0	0	0	0	0	0	0	0	0	0	0	0	0	0	0	0	0	0
E01	0	0	0	0	0	0	0	0	0	0	0	0	0	0	0	0	0	0	0	0	0	0	0	0	0	0	0	0	0	0	0	0
E02	0	0	0	0	0	0	0	0	0	0	0	0	0	0	0	0	0	0	0	0	0	0	0	0	0	0	0	0	0	0	0	0
E03	89.25	72.25	3.75	68.625	49.125	74.625	40.625	67.625	61.5	48.625	59	45.375	44.375	54.375	55.25	107.75	57.75	60.75	91.875	52.5	81.125	81.75	47	57.375	74.375	34.5	56.5	48.875	45	59.625	69.25	87.25
E04	203.417	211.292	166.583	210.125	182.333	164.125	200.667	201.542	203.458	196.375	201.5	201.667	209.792	202	138.917	212.375	190.833	182.667	208.917	195.083	232.667	194.083	195.042	161.875	232.583	204.292	203.833	230.708	199.125	160.292	205.542	220.375
E05	101.284	32.75	63.4318	65.4432	64.125	74.4659	89.0568	28.3068	86.4091	71.2614	61.9546	83.3864	66.9091	102.705	75	56	54.9432	66.7159	50	44.9546	79.8296	68.7159	58.5227	59.2727	81.4432	73.2046	63.1364	86.5454	40.0341	57.7841	57.5454	33.4432
E06	83.5	70.5	98.125	99.25	80.75	84.5	102.5	58	82.75	126	113.625	54.25	98	65.75	94.375	93.75	96.25	52.5	82.625	87.625	63.75	69.125	106.75	72.875	119.625	94.625	104.625	110.25	89.125	140.375	79.375	83.125
E07	146.111	145.486	137.75	132.417	150.583	126.917	153.75	136.792	127.931	146.444	155.028	117.806	128.264	138.556	127.222	133.361	131.319	147.083	145.486	132.681	125.708	128.417	143.458	169.514	108.444	162.361	154.139	185.431	126.139	148.722	137	201.542
E08	32.75	46.125	24.375	55.5	19.25	47.5	31.5	33.375	37.875	23.375	22	28.5	10.375	9.5	34.25	30.5	4.625	13.375	24.375	47.625	44.125	27.875	73.625	20.25	14.5	6.875	63.5	19	28.625	7.375	44	11.75
E09	151.557	119.284	212.227	134.068	125.841	107.818	171.318	200.602	135.602	76.4545	167.432	109.227	118.307	169.5	157.636	102.352	137.023	121.341	152.852	124.568	125.205	204.693	217.023	121.375	182.136	204.398	141.17	144.102	81.3977	109.852	142.443	149.432
E10	76.5	110.45	32.675	143.95	111.575	88.35	27.2	95.025	112.15	68.25	92.475	73.25	112.025	15.9	69.35	103.25	142.175	54.625	119.825	53.475	142.975	135.35	16.1	104.675	38.8	77.4	95.5	79.125	98.625	47.725	126.725	81.125
E11	71.5	84.875	48.2083	134.833	84.875	54.6667	211.458	115.583	93.1667	147.958	112.75	105.25	87.5417	54.0417	120.833	76.5417	81.8333	51.875	64.5833	131.833	118.5	83.875	82.5	79.6667	73.5833	52.8333	109.833	56.0417	138.958	87.375	34.9583	4.375
E12	20.15	43.275	20.475	5.79999	1.79999	8.42499	14.7	57.65	0.450012	10	58.8	29.35	9	13.625	5.29999	22.75	30.25	14	1.70001	6.47498	10.375	4.57501	32.925	17.275	15.375	20.95	18.875	36.425	37.375	9.27502	13.55	8.77502
E13	0	0	0	0	0	0	0	0	0	0	0	0	0	0	0	0	0	0	0	0	0	0	0	0	0	0	0	0	0	0	0	0
E14	0	0	0	0	0	0	0	0	0	0	0	0	0	0	0	0	0	0	0	0	0	0	0	0	0	0	0	0	0	0	0	0
E15	0	0	0	0	0	0	0	0	0	0	0	0	0	0	0	0	0	0	0	0	0	0	0	0	0	0	0	0	0	0	0	0
E16	0	0	0	0	0	0	0	0	0	0	0	0	0	0	0	0	0	0	0	0	0	0	0	0	0	0	0	0	0	0	0	0
E17	0	0	0	0	0	0	0	0	0	0	0	0	0	0	0	0	0	0	0	0	0	0	0	0	0	0	0	0	0	0	0	0
E18	0	0	0	0	0	0	0	0	0	0	0	0	0	0	0	0	0	0	0	0	0	0	0	0	0	0	0	0	0	0	0	0
E19	0	0	0	0	0	0	0	0	0	0	0	0	0	0	0	0	0	0	0	0	0	0	0	0	0	0	0	0	0	0	0	0
E20	0	0	0	0	0	0	0	0	0	0	0	0	0	0	0	0	0	0	0	0	0	0	0	0	0	0	0	0	0	0	0	0
E21	0	0	0	0	0	0	0	0	0	0	0	0	0	0	0	0	0	0	0	0	0	0	0	0	0	0	0	0	0	0	0	0
E22	0	0	0	0	0	0	0	0	0	0	0	0	0	0	0	0	0	0	0	0	0	0	0	0	0	0	0	0	0	0	0	0
E23	0	0	0	0	0	0	0	0	0	0	0	0	0	0	0	0	0	0	0	0	0	0	0	0	0	0	0	0	0	0	0	0
E24	0	0	0	0	0	0	0	0	0	0	0	0	0	0	0	0	0	0	0	0	0	0	0	0	0	0	0	0	0	0	0	0
F01	105.875	102.75	106.125	36.375	87.75	105.125	87.75	87.375	100.125	110.625	65.75	93.75	28.25	111	96.125	34.875	77.25	74.375	70.5	72.875	93.375	96.5	57.75	76.625	140.375	75.875	68.75	84.125	105	65	100.875	109.875
F02	0	0	0	0	0	0	0	0	0	0	0	0	0	0	0	0	0	0	0	0	0	0	0	0	0	0	0	0	0	0	0	0
F03	76.325	42.825	46.525	82.175	37.725	71.575	32.325	44.55	72	33.525	46.325	9	28.225	117.45	30.3	41.975	75.4	47.8	72.9	44.975	107.5	56.6	31.575	73.65	32.65	68.45	50.675	18.5	43.25	71.6	6.77502	32
F04	0	0	0	0	0	0	0	0	0	0	0	0	0	0	0	0	0	0	0	0	0	0	0	0	0	0	0	0	0	0	0	0
F05	0	0	0	0	0	0	0	0	0	0	0	0	0	0	0	0	0	0	0	0	0	0	0	0	0	0	0	0	0	0	0	0
F06	55.125	92.25	55	73.5	98	83.125	76.875	75.5	77.625	58.5	69.25	72.875	62.375	76.75	69.375	107	76.5	85.875	76.875	125.5	80.125	82.125	72.625	134.625	69	58.75	72.5	21.125	79.625	90	79	60.75
F07	19.6607	59.2143	79.9643	28.3036	103.411	52.4643	24.3036	11.0536	42.9286	24.2321	19.3571	8.08929	109.518	21.2143	59.4286	31.3571	44.1607	11.5	33.9107	52.0893	6.01788	31.4821	43.9286	48.2143	8.21429	60.3036	20.6964	1.26788	5.14288	50.875	16.7679	55.8036
F08	61.25	16.625	18.125	67.375	28.25	31.25	55.375	54.25	82.625	26.625	48.625	27.25	13.5	10.125	37.125	10.5	26	48.5	68.625	43.375	104.625	34.625	9.625	71.125	30	43.75	50.75	60.375	28.375	10.875	47.875	122.5
F09	0	0	0	0	0	0	0	0	0	0	0	0	0	0	0	0	0	0	0	0	0	0	0	0	0	0	0	0	0	0	0	0
F10	7.45831	1.58331	14.8333	0.791687	37.4583	8.20831	43.9167	0	1.16669	3.625	6.79169	15.0417	20.1667	35.1667	18.125	15	57.125	6.08331	17.7917	54.5833	29.625	57	52.9167	27.25	18.9583	67.25	39.4583	20.875	17.1667	28.5	28.9583	9.33331
F11	0	0	0	0	0	0	0	0	0	0	0	0	0	0	0	0	0	0	0	0	0	0	0	0	0	0	0	0	0	0	0	0
F12	0	0	0	0	0	0	0	0	0	0	0	0	0	0	0	0	0	0	0	0	0	0	0	0	0	0	0	0	0	0	0	0
F13	0	0	0	0	0	0	0	0	0	0	0	0	0	0	0	0	0	0	0	0	0	0	0	0	0	0	0	0	0	0	0	0
F14	0	0	0	0	0	0	0	0	0	0	0	0	0	0	0	0	0	0	0	0	0	0	0	0	0	0	0	0	0	0	0	0
F15	0	0	0	0	0	0	0	0	0	0	0	0	0	0	0	0	0	0	0	0	0	0	0	0	0	0	0	0	0	0	0	0
F16	0	0	0	0	0	0	0	0	0	0	0	0	0	0	0	0	0	0	0	0	0	0	0	0	0	0	0	0	0	0	0	0
F17	0	0	0	0	0	0	0	0	0	0	0	0	0	0	0	0	0	0	0	0	0	0	0	0	0	0	0	0	0	0	0	0
F18	0	0	0	0	0	0	0	0	0	0	0	0	0	0	0	0	0	0	0	0	0	0	0	0	0	0	0	0	0	0	0	0
F19	0	0	0	0	0	0	0	0	0	0	0	0	0	0	0	0	0	0	0	0	0	0	0	0	0	0	0	0	0	0	0	0
F20	0	0	0	0	0	0	0	0	0	0	0	0	0	0	0	0	0	0	0	0	0	0	0	0	0	0	0	0	0	0	0	0
F21	0	0	0	0	0	0	0	0	0	0	0	0	0	0	0	0	0	0	0	0	0	0	0	0	0	0	0	0	0	0	0	0
F22	0	0	0	0	0	0	0	0	0	0	0	0	0	0	0	0	0	0	0	0	0	0	0	0	0	0	0	0	0	0	0	0
F23	0	0	0	0	0	0	0	0	0	0	0	0	0	0	0	0	0	0	0	0	0	0	0	0	0	0	0	0	0	0	0	0
F24	0	0	0	0	0	0	0	0	0	0	0	0	0	0	0	0	0	0	0	0	0	0	0	0	0	0	0	0	0	0	0	0
G01	224.025	228.075	229.325	224.9	226.925	246.85	224.05	215.925	236.075	242.575	206	214.6	239.625	232.575	242.35	231.05	211.875	233	234.95	233.875	235.075	266.025	236.525	238.875	265.625	227.8	241.8	222.45	230.15	230.825	217.35	225.4
G02	0	0	0	0	0	0	0	0	0	0	0	0	0	0	0	0	0	0	0	0	0	0	0	0	0	0	0	0	0	0	0	0
G03	0	0	0	0	0	0	0	0	0	0	0	0	0	0	0	0	0	0	0	0	0	0	0	0	0	0	0	0	0	0	0	0
G04	0	0	0	0	0	0	0	0	0	0	0	0	0	0	0	0	0	0	0	0	0	0	0	0	0	0	0	0	0	0	0	0
G05	9.35001	33.8	16.175	7.10001	31.425	8.17499	17.225	9.75	35.475	29.225	10.15	18.825	33.25	27.2	0.274994	39.1	7.67499	10.2	21.075	7.70001	29.9	4.875	28.75	12.525	28.525	44.125	51.35	12.375	10.45	5.875	10.5	13.875
G06	54.7	77.225	75.875	61.725	82.6	70.525	82.525	78.05	69.65	72.575	75.625	91.8	82.8	54.85	61.05	82.3	86.725	65	77.775	76.35	82.65	73.575	69.5	56.75	68.45	72.2	81.275	88.725	68.875	91.075	56.125	57.075
G07	163.75	81.875	89	119.625	109	156.125	111.625	85.5	149.75	46	93.875	83.625	83.5	82	81.375	74.75	91.125	62.625	95.125	85.125	96.5	78.125	61.875	73	82	129.5	94.875	106.75	79.25	97.125	108.875	165.25
G08	0	0	0	0	0	0	0	0	0	0	0	0	0	0	0	0	0	0	0	0	0	0	0	0	0	0	0	0	0	0	0	0
G09	61.9167	87.1667	60.1667	84.3333	55.1667	53.4167	61.5417	85.375	99.875	84.9167	98.8333	84.5	71.125	59.2917	44.2917	74.5833	71.1667	70.625	79.125	68.4583	46.0417	51.1667	95.7083	51.8333	86.7917	118.542	45.375	61.4167	14.7083	64.9583	69.75	42.7083
G10	0	0	0	0	0	0	0	0	0	0	0	0	0	0	0	0	0	0	0	0	0	0	0	0	0	0	0	0	0	0	0	0
G11	0	0	0	0	0	0	0	0	0	0	0	0	0	0	0	0	0	0	0	0	0	0	0	0	0	0	0	0	0	0	0	0
G12	0	0	0	0	0	0	0	0	0	0	0	0	0	0	0	0	0	0	0	0	0	0	0	0	0	0	0	0	0	0	0	0
G13	0	0	0	0	0	0	0	0	0	0	0	0	0	0	0	0	0	0	0	0	0	0	0	0	0	0	0	0	0	0	0	0
G14	0	0	0	0	0	0	0	0	0	0	0	0	0	0	0	0	0	0	0	0	0	0	0	0	0	0	0	0	0	0	0	0
G15	0	0	0	0	0	0	0	0	0	0	0	0	0	0	0	0	0	0	0	0	0	0	0	0	0	0	0	0	0	0	0	0
G16	0	0	0	0	0	0	0	0	0	0	0	0	0	0	0	0	0	0	0	0	0	0	0	0	0	0	0	0	0	0	0	0
G17	0	0	0	0	0	0	0	0	0	0	0	0	0	0	0	0	0	0	0	0	0	0	0	0	0	0	0	0	0	0	0	0
G18	0	0	0	0	0	0	0	0	0	0	0	0	0	0	0	0	0	0	0	0	0	0	0	0	0	0	0	0	0	0	0	0
G19	0	0	0	0	0	0	0	0	0	0	0	0	0	0	0	0	0	0	0	0	0	0	0	0	0	0	0	0	0	0	0	0
G20	0	0	0	0	0	0	0	0	0	0	0	0	0	0	0	0	0	0	0	0	0	0	0	0	0	0	0	0	0	0	0	0
G21	0	0	0	0	0	0	0	0	0	0	0	0	0	0	0	0	0	0	0	0	0	0	0	0	0	0	0	0	0	0	0	0
G22	0	0	0	0	0	0	0	0	0	0	0	0	0	0	0	0	0	0	0	0	0	0	0	0	0	0	0	0	0	0	0	0
G23	0	0	0	0	0	0	0	0	0	0	0	0	0	0	0	0	0	0	0	0	0	0	0	0	0	0	0	0	0	0	0	0
G24	0	0	0	0	0	0	0	0	0	0	0	0	0	0	0	0	0	0	0	0	0	0	0	0	0	0	0	0	0	0	0	0
H01	246.25	228.5	229.875	205.375	239	235.75	221.75	222.75	236.875	169.125	231.125	208	217.75	227.75	204.875	222.125	245.375	217.75	225	236.75	233.625	188.5	197.25	274.875	226.75	255.875	253.5	233.75	219.75	207.625	232.375	229
H02	0	0	0	0	0	0	0	0	0	0	0	0	0	0	0	0	0	0	0	0	0	0	0	0	0	0	0	0	0	0	0	0
H03	0	0	0	0	0	0	0	0	0	0	0	0	0	0	0	0	0	0	0	0	0	0	0	0	0	0	0	0	0	0	0	0
H04	0	0	0	0	0	0	0	0	0	0	0	0	0	0	0	0	0	0	0	0	0	0	0	0	0	0	0	0	0	0	0	0
H05	0	0	0	0	0	0	0	0	0	0	0	0	0	0	0	0	0	0	0	0	0	0	0	0	0	0	0	0	0	0	0	0
H06	39.0278	42.4861	84.7917	34.3611	38.5833	58.9305	91.6528	60.3889	8.81946	46.6805	32.75	69.4305	62.5417	44.4583	17.8055	26.8333	48.125	74.3195	57.25	41.3195	40.3889	72.4028	39.7778	91.9305	16.625	39.4861	56.6389	26.7917	53.9028	50.6111	44.9445	32.2778
H07	72.625	52.9167	98.4583	48.9583	96.75	81.6667	140.583	129.833	94.75	77.125	88.0417	95.5417	64.625	85.625	63.9167	82.7083	81.875	80	81.25	100.958	66.2917	72.1667	133.917	91.75	75.5833	102.042	66.25	81.375	61.125	55.375	73.7917	52.7083
H08	0	0	0	0	0	0	0	0	0	0	0	0	0	0	0	0	0	0	0	0	0	0	0	0	0	0	0	0	0	0	0	0
H09	0	0	0	0	0	0	0	0	0	0	0	0	0	0	0	0	0	0	0	0	0	0	0	0	0	0	0	0	0	0	0	0
H10	230.625	217.5	240.375	230	224.875	253.375	212.75	226.625	212	214.25	223.625	217.875	268.125	217.625	237.25	236.5	205.625	224	232.75	270.75	237.25	221.625	247.125	211.375	244.875	234.25	273.625	200.375	225.625	245	257.375	224.875
H11	0	0	0	0	0	0	0	0	0	0	0	0	0	0	0	0	0	0	0	0	0	0	0	0	0	0	0	0	0	0	0	0
H12	26.375	15.5	87.875	109.125	51.75	118.375	69	133.625	40.625	55.625	75.125	75.5	22.25	79	79.25	63.125	90.625	93.875	74.375	79.875	77.125	46.625	82.25	69.25	52.75	92.5	89.5	68.375	74	65.875	112.125	62.5
H13	0	0	0	0	0	0	0	0	0	0	0	0	0	0	0	0	0	0	0	0	0	0	0	0	0	0	0	0	0	0	0	0
H14	0	0	0	0	0	0	0	0	0	0	0	0	0	0	0	0	0	0	0	0	0	0	0	0	0	0	0	0	0	0	0	0
H15	0	0	0	0	0	0	0	0	0	0	0	0	0	0	0	0	0	0	0	0	0	0	0	0	0	0	0	0	0	0	0	0
H16	0	0	0	0	0	0	0	0	0	0	0	0	0	0	0	0	0	0	0	0	0	0	0	0	0	0	0	0	0	0	0	0
H17	0	0	0	0	0	0	0	0	0	0	0	0	0	0	0	0	0	0	0	0	0	0	0	0	0	0	0	0	0	0	0	0
H18	0	0	0	0	0	0	0	0	0	0	0	0	0	0	0	0	0	0	0	0	0	0	0	0	0	0	0	0	0	0	0	0
H19	0	0	0	0	0	0	0	0	0	0	0	0	0	0	0	0	0	0	0	0	0	0	0	0	0	0	0	0	0	0	0	0
H20	0	0	0	0	0	0	0	0	0	0	0	0	0	0	0	0	0	0	0	0	0	0	0	0	0	0	0	0	0	0	0	0
H21	0	0	0	0	0	0	0	0	0	0	0	0	0	0	0	0	0	0	0	0	0	0	0	0	0	0	0	0	0	0	0	0
H22	0	0	0	0	0	0	0	0	0	0	0	0	0	0	0	0	0	0	0	0	0	0	0	0	0	0	0	0	0	0	0	0
H23	0	0	0	0	0	0	0	0	0	0	0	0	0	0	0	0	0	0	0	0	0	0	0	0	0	0	0	0	0	0	0	0
H24	0	0	0	0	0	0	0	0	0	0	0	0	0	0	0	0	0	0	0	0	0	0	0	0	0	0	0	0	0	0	0	0
I01	0	0	0	0	0	0	0	0	0	0	0	0	0	0	0	0	0	0	0	0	0	0	0	0	0	0	0	0	0	0	0	0
I02	128.292	103.514	92.1805	61.3611	63.8611	52.7361	103.847	94.8195	87.9167	94.25	87.9583	111.986	82.4167	92.125	69.4583	66.25	69.9028	93.3055	113.319	99.75	38.8333	77.5278	71	35.1667	60.0139	46.7361	51.0695	54.7778	71.7361	106.222	77.6667	130.917
I03	42.75	33.5	45.375	44.25	44.875	53.75	43.625	16.25	28.875	36.125	48.875	56.875	40.375	53.5	59.25	49.375	19.875	32.75	46.875	48.375	40	55.375	42.875	38.625	53.75	57.875	46.875	55.625	50.625	45	49.5	32.125
I04	0	0	0	0	0	0	0	0	0	0	0	0	0	0	0	0	0	0	0	0	0	0	0	0	0	0	0	0	0	0	0	0
I05	0	0	0	0	0	0	0	0	0	0	0	0	0	0	0	0	0	0	0	0	0	0	0	0	0	0	0	0	0	0	0	0
I06	235.275	226.925	191.425	199.35	238.775	237.475	219.75	281.95	214.375	198.375	231.275	244.55	261.825	247.875	176.45	239.725	224.45	221.075	226.7	212.775	217.625	251.675	205.3	225.925	223.55	238.65	223.2	248.85	261.675	248.7	231.6	242.65
I07	0	0	0	0	0	0	0	0	0	0	0	0	0	0	0	0	0	0	0	0	0	0	0	0	0	0	0	0	0	0	0	0
I08	0	0	0	0	0	0	0	0	0	0	0	0	0	0	0	0	0	0	0	0	0	0	0	0	0	0	0	0	0	0	0	0
I09	81.3929	103.714	91.3214	124.179	108.5	133.929	111.393	102.982	169.161	163.25	126.893	87.6786	93.4821	103.161	123.625	106.107	105.857	81.4286	108.232	139.446	129.143	142.393	98.3929	122.018	82.875	103.786	97.3571	124.214	99.4821	115.982	124.286	85.3929
I10	0	0	0	0	0	0	0	0	0	0	0	0	0	0	0	0	0	0	0	0	0	0	0	0	0	0	0	0	0	0	0	0
I11	0	0	0	0	0	0	0	0	0	0	0	0	0	0	0	0	0	0	0	0	0	0	0	0	0	0	0	0	0	0	0	0
I12	0	0	0	0	0	0	0	0	0	0	0	0	0	0	0	0	0	0	0	0	0	0	0	0	0	0	0	0	0	0	0	0
I13	0	0	0	0	0	0	0	0	0	0	0	0	0	0	0	0	0	0	0	0	0	0	0	0	0	0	0	0	0	0	0	0
I14	0	0	0	0	0	0	0	0	0	0	0	0	0	0	0	0	0	0	0	0	0	0	0	0	0	0	0	0	0	0	0	0
I15	0	0	0	0	0	0	0	0	0	0	0	0	0	0	0	0	0	0	0	0	0	0	0	0	0	0	0	0	0	0	0	0
I16	0	0	0	0	0	0	0	0	0	0	0	0	0	0	0	0	0	0	0	0	0	0	0	0	0	0	0	0	0	0	0	0
I17	0	0	0	0	0	0	0	0	0	0	0	0	0	0	0	0	0	0	0	0	0	0	0	0	0	0	0	0	0	0	0	0
I18	0	0	0	0	0	0	0	0	0	0	0	0	0	0	0	0	0	0	0	0	0	0	0	0	0	0	0	0	0	0	0	0
I19	0	0	0	0	0	0	0	0	0	0	0	0	0	0	0	0	0	0	0	0	0	0	0	0	0	0	0	0	0	0	0	0
I20	0	0	0	0	0	0	0	0	0	0	0	0	0	0	0	0	0	0	0	0	0	0	0	0	0	0	0	0	0	0	0	0
I21	0	0	0	0	0	0	0	0	0	0	0	0	0	0	0	0	0	0	0	0	0	0	0	0	0	0	0	0	0	0	0	0
I22	0	0	0	0	0	0	0	0	0	0	0	0	0	0	0	0	0	0	0	0	0	0	0	0	0	0	0	0	0	0	0	0
I23	0	0	0	0	0	0	0	0	0	0	0	0	0	0	0	0	0	0	0	0	0	0	0	0	0	0	0	0	0	0	0	0
I24	0	0	0	0	0	0	0	0	0	0	0	0	0	0	0	0	0	0	0	0	0	0	0	0	0	0	0	0	0	0	0	0
J01	0	0	0	0	0	0	0	0	0	0	0	0	0	0	0	0	0	0	0	0	0	0	0	0	0	0	0	0	0	0	0	0
J02	53	43.375	28.125	9	35.625	3.625	76.125	28.875	60.5	33.25	3.875	42.5	62.625	11.375	44.25	62.375	110.5	26.125	65.375	34.25	48	28.875	116.5	36.125	29.75	67.875	16.25	14.125	3	33.875	50.5	55
J03	0	0	0	0	0	0	0	0	0	0	0	0	0	0	0	0	0	0	0	0	0	0	0	0	0	0	0	0	0	0	0	0
J04	0	0	0	0	0	0	0	0	0	0	0	0	0	0	0	0	0	0	0	0	0	0	0	0	0	0	0	0	0	0	0	0
J05	23.125	22	5.75	15.125	39.75	5.875	10.5	38.625	62	37.875	36.125	45.125	2.875	36.875	40.375	33.5	45.75	52.25	31.375	23.25	14	24.625	41.375	49.5	58.5	20.625	48.75	55.875	33.5	63.125	71.875	53.125
J06	0	0	0	0	0	0	0	0	0	0	0	0	0	0	0	0	0	0	0	0	0	0	0	0	0	0	0	0	0	0	0	0
J07	0	0	0	0	0	0	0	0	0	0	0	0	0	0	0	0	0	0	0	0	0	0	0	0	0	0	0	0	0	0	0	0
J08	0	0	0	0	0	0	0	0	0	0	0	0	0	0	0	0	0	0	0	0	0	0	0	0	0	0	0	0	0	0	0	0
J09	129.636	186.534	220.443	217.125	147.17	200.33	119.818	143.67	177.375	201.784	102.705	159.034	200.852	150.932	206.057	105.159	161.955	194.92	200	160.807	179.295	173.239	178.898	173.83	195.08	160.307	130.795	117.568	211.534	195.5	146.25	121.511
J10	111.55	133.125	118.525	130.025	120.125	120.5	146.525	118.925	128.375	133.65	119.975	133.425	94.325	139.375	135.5	125.55	143.15	135.75	129.275	95.7	133.7	107.05	111.325	126.8	101.45	143.025	133.9	148.925	127.975	125.2	134.45	145.1
J11	0	0	0	0	0	0	0	0	0	0	0	0	0	0	0	0	0	0	0	0	0	0	0	0	0	0	0	0	0	0	0	0
J12	53.7222	60.3333	33.0833	25.3195	44.7083	65.8195	48.5	68.9305	46.0417	89.0972	70.2222	58.5555	75.4861	65.9722	61.6528	55.9445	77.6528	79.2222	22.875	63.9028	92.0139	66.6945	76.2639	78.5695	32	36.0139	31.9861	34.0278	80.5833	65.5417	77.6805	73.0417
J13	0	0	0	0	0	0	0	0	0	0	0	0	0	0	0	0	0	0	0	0	0	0	0	0	0	0	0	0	0	0	0	0
J14	0	0	0	0	0	0	0	0	0	0	0	0	0	0	0	0	0	0	0	0	0	0	0	0	0	0	0	0	0	0	0	0
J15	0	0	0	0	0	0	0	0	0	0	0	0	0	0	0	0	0	0	0	0	0	0	0	0	0	0	0	0	0	0	0	0
J16	0	0	0	0	0	0	0	0	0	0	0	0	0	0	0	0	0	0	0	0	0	0	0	0	0	0	0	0	0	0	0	0
J17	0	0	0	0	0	0	0	0	0	0	0	0	0	0	0	0	0	0	0	0	0	0	0	0	0	0	0	0	0	0	0	0
J18	0	0	0	0	0	0	0	0	0	0	0	0	0	0	0	0	0	0	0	0	0	0	0	0	0	0	0	0	0	0	0	0
J19	0	0	0	0	0	0	0	0	0	0	0	0	0	0	0	0	0	0	0	0	0	0	0	0	0	0	0	0	0	0	0	0
J20	0	0	0	0	0	0	0	0	0	0	0	0	0	0	0	0	0	0	0	0	0	0	0	0	0	0	0	0	0	0	0	0
J21	0	0	0	0	0	0	0	0	0	0	0	0	0	0	0	0	0	0	0	0	0	0	0	0	0	0	0	0	0	0	0	0
J22	0	0	0	0	0	0	0	0	0	0	0	0	0	0	0	0	0	0	0	0	0	0	0	0	0	0	0	0	0	0	0	0
J23	0	0	0	0	0	0	0	0	0	0	0	0	0	0	0	0	0	0	0	0	0	0	0	0	0	0	0	0	0	0	0	0
J24	0	0	0	0	0	0	0	0	0	0	0	0	0	0	0	0	0	0	0	0	0	0	0	0	0	0	0	0	0	0	0	0
K01	11.6786	38.2679	30.5714	29.0714	62.5179	22.6607	16.2321	11.8929	12.6429	27.3393	37.25	1.66071	40.3036	53.6607	68.3571	24.4821	28.375	22.9821	28.7143	73.0893	43.75	25.7321	23.8571	38.3036	30.7679	38.9464	20.4286	24.8214	9.91071	33.4107	26.3214	42.75
K02	128.982	132.786	119.768	127.304	132.768	149.696	185.125	156.661	161	183.821	137.321	145.786	136.089	126.268	120.375	110.786	116.179	158.5	136.893	186.929	144.839	110.5	172.839	138.964	140.661	138.018	102.411	133.679	114.554	164.357	134.054	142.732
K03	0	0	0	0	0	0	0	0	0	0	0	0	0	0	0	0	0	0	0	0	0	0	0	0	0	0	0	0	0	0	0	0
K04	235.125	238.375	247.875	239.75	228.25	221.875	252.25	210.75	242	226.5	239.125	249.75	260.75	231.75	230.5	213.25	224.25	226.25	248.75	244.5	243	229.5	243.875	232.125	242.625	240.125	206.25	256.5	242.5	215.875	236.875	254.5
K05	0	0	0	0	0	0	0	0	0	0	0	0	0	0	0	0	0	0	0	0	0	0	0	0	0	0	0	0	0	0	0	0
K06	99.2857	44.0357	107.661	86.0893	101.036	137.411	81.2679	75.75	102.929	56.4821	83	82.9286	88.7143	68.3036	89.8571	78.8214	19.375	121.607	99.4821	97.3036	70.2679	34.3036	120.893	77.4821	77.3393	53.8571	57.8929	91.8393	98.4286	64.8929	77.0714	102.911
K07	77.3472	54.5417	32.9167	41.1528	40.9305	33.4861	23.7917	54.1389	50.1945	44.8611	94.1389	47.625	31.0555	60.4861	49.6389	53.5555	29.4583	84.5417	80.6667	61.0417	61.2222	58.9722	51.6945	67.0278	62.9583	71.8472	11.875	46.6389	50.9305	74.125	45.0972	47.9722
K08	0	0	0	0	0	0	0	0	0	0	0	0	0	0	0	0	0	0	0	0	0	0	0	0	0	0	0	0	0	0	0	0
K09	0	0	0	0	0	0	0	0	0	0	0	0	0	0	0	0	0	0	0	0	0	0	0	0	0	0	0	0	0	0	0	0
K10	127.625	27.75	110.875	69.375	78.5	102.875	82	112	141.625	96.75	150.5	90	96.125	86.375	140.375	106.375	106.25	96.75	78.25	101.75	49	121.625	102.125	51.625	66.875	115.375	73.125	67.875	89.75	44.25	79.625	119.75
K11	40.875	94.125	78.75	36.25	117	88.125	90.25	104.875	50.25	18.125	18.75	91.625	89.375	55.375	74	59.25	146.25	68.75	20.5	82.5	57.75	91.625	6.75	103.875	97.625	58.125	41	106.75	137.625	65.25	38.5	94.625
K12	117	152	84.125	58.25	109.125	143.75	146.125	124.25	93.125	102.25	84.5	134	122.875	98.625	119.5	97.875	151.25	103.375	140.75	69	172.375	78.75	139.625	143.625	79.375	48.5	74.625	143.125	135.125	156.375	189.75	132.625
K13	0	0	0	0	0	0	0	0	0	0	0	0	0	0	0	0	0	0	0	0	0	0	0	0	0	0	0	0	0	0	0	0
K14	0	0	0	0	0	0	0	0	0	0	0	0	0	0	0	0	0	0	0	0	0	0	0	0	0	0	0	0	0	0	0	0
K15	0	0	0	0	0	0	0	0	0	0	0	0	0	0	0	0	0	0	0	0	0	0	0	0	0	0	0	0	0	0	0	0
K16	0	0	0	0	0	0	0	0	0	0	0	0	0	0	0	0	0	0	0	0	0	0	0	0	0	0	0	0	0	0	0	0
K17	0	0	0	0	0	0	0	0	0	0	0	0	0	0	0	0	0	0	0	0	0	0	0	0	0	0	0	0	0	0	0	0
K18	0	0	0	0	0	0	0	0	0	0	0	0	0	0	0	0	0	0	0	0	0	0	0	0	0	0	0	0	0	0	0	0
K19	0	0	0	0	0	0	0	0	0	0	0	0	0	0	0	0	0	0	0	0	0	0	0	0	0	0	0	0	0	0	0	0
K20	0	0	0	0	0	0	0	0	0	0	0	0	0	0	0	0	0	0	0	0	0	0	0	0	0	0	0	0	0	0	0	0
K21	0	0	0	0	0	0	0	0	0	0	0	0	0	0	0	0	0	0	0	0	0	0	0	0	0	0	0	0	0	0	0	0
K22	0	0	0	0	0	0	0	0	0	0	0	0	0	0	0	0	0	0	0	0	0	0	0	0	0	0	0	0	0	0	0	0
K23	0	0	0	0	0	0	0	0	0	0	0	0	0	0	0	0	0	0	0	0	0	0	0	0	0	0	0	0	0	0	0	0
K24	0	0	0	0	0	0	0	0	0	0	0	0	0	0	0	0	0	0	0	0	0	0	0	0	0	0	0	0	0	0	0	0
L01	0	0	0	0	0	0	0	0	0	0	0	0	0	0	0	0	0	0	0	0	0	0	0	0	0	0	0	0	0	0	0	0
L02	84.5	54.375	68.25	55.7917	119.667	61.7917	148.083	62.1667	79.625	50.5	64.2083	57.75	36	50.4167	55.0417	17.125	48.3333	46.2083	38.9583	65.0833	58.4583	118.917	72.1667	102.833	48.3333	64.8333	102.333	29.2083	58.375	104.667	79.7917	43.1667
L03	0	0	0	0	0	0	0	0	0	0	0	0	0	0	0	0	0	0	0	0	0	0	0	0	0	0	0	0	0	0	0	0
L04	0	0	0	0	0	0	0	0	0	0	0	0	0	0	0	0	0	0	0	0	0	0	0	0	0	0	0	0	0	0	0	0
L05	0	0	0	0	0	0	0	0	0	0	0	0	0	0	0	0	0	0	0	0	0	0	0	0	0	0	0	0	0	0	0	0
L06	0	0	0	0	0	0	0	0	0	0	0	0	0	0	0	0	0	0	0	0	0	0	0	0	0	0	0	0	0	0	0	0
L07	210.111	230.611	248.556	178.833	232.014	207.181	218.181	249.986	227.819	208.681	216.167	147.5	202.472	219.236	214.472	184.667	237.264	202.556	204.778	219.889	222.903	214.042	238.75	179.542	243.486	218.417	255.972	234.361	193.389	231.722	232.958	209.361
L08	222.25	115	156.625	126	125.75	142.625	179.25	168.875	197	184	167.25	172.25	170.875	130.25	175.875	152.375	198.875	160.75	209.375	191.25	174.5	140.375	183.25	146.875	147.125	199.75	181.5	174.5	173.25	112.625	188.125	209.25
L09	0	0	0	0	0	0	0	0	0	0	0	0	0	0	0	0	0	0	0	0	0	0	0	0	0	0	0	0	0	0	0	0
L10	52.375	36.75	31	89.5	40.125	40.125	30.5	92.5	9.625	44.625	23.625	55	39.125	48.25	33	61	28.125	26.75	26.625	31.875	21	27.125	95.125	43.75	46.125	6.75	3.75	27.375	40.375	69.25	35.25	26.75
L11	0	0	0	0	0	0	0	0	0	0	0	0	0	0	0	0	0	0	0	0	0	0	0	0	0	0	0	0	0	0	0	0
L12	0	0	0	0	0	0	0	0	0	0	0	0	0	0	0	0	0	0	0	0	0	0	0	0	0	0	0	0	0	0	0	0
L13	0	0	0	0	0	0	0	0	0	0	0	0	0	0	0	0	0	0	0	0	0	0	0	0	0	0	0	0	0	0	0	0
L14	0	0	0	0	0	0	0	0	0	0	0	0	0	0	0	0	0	0	0	0	0	0	0	0	0	0	0	0	0	0	0	0
L15	0	0	0	0	0	0	0	0	0	0	0	0	0	0	0	0	0	0	0	0	0	0	0	0	0	0	0	0	0	0	0	0
L16	0	0	0	0	0	0	0	0	0	0	0	0	0	0	0	0	0	0	0	0	0	0	0	0	0	0	0	0	0	0	0	0
L17	0	0	0	0	0	0	0	0	0	0	0	0	0	0	0	0	0	0	0	0	0	0	0	0	0	0	0	0	0	0	0	0
L18	0	0	0	0	0	0	0	0	0	0	0	0	0	0	0	0	0	0	0	0	0	0	0	0	0	0	0	0	0	0	0	0
L19	0	0	0	0	0	0	0	0	0	0	0	0	0	0	0	0	0	0	0	0	0	0	0	0	0	0	0	0	0	0	0	0
L20	0	0	0	0	0	0	0	0	0	0	0	0	0	0	0	0	0	0	0	0	0	0	0	0	0	0	0	0	0	0	0	0
L21	0	0	0	0	0	0	0	0	0	0	0	0	0	0	0	0	0	0	0	0	0	0	0	0	0	0	0	0	0	0	0	0
L22	0	0	0	0	0	0	0	0	0	0	0	0	0	0	0	0	0	0	0	0	0	0	0	0	0	0	0	0	0	0	0	0
L23	0	0	0	0	0	0	0	0	0	0	0	0	0	0	0	0	0	0	0	0	0	0	0	0	0	0	0	0	0	0	0	0
L24	0	0	0	0	0	0	0	0	0	0	0	0	0	0	0	0	0	0	0	0	0	0	0	0	0	0	0	0	0	0	0	0
M01	152.036	67.0536	63.8036	96.7857	67.1786	44.8036	65.1786	71.8571	101.536	9.30359	69.4643	111.089	33.3571	63.125	102.821	94.6429	84.7679	38.0179	11.375	70.75	118.411	38.8929	57.6607	9.10712	97.2679	73.4464	49.0357	29.8036	96.5179	90.5536	2.78571	95.5536
M02	0	0	0	0	0	0	0	0	0	0	0	0	0	0	0	0	0	0	0	0	0	0	0	0	0	0	0	0	0	0	0	0
M03	0	0	0	0	0	0	0	0	0	0	0	0	0	0	0	0	0	0	0	0	0	0	0	0	0	0	0	0	0	0	0	0
M04	0	0	0	0	0	0	0	0	0	0	0	0	0	0	0	0	0	0	0	0	0	0	0	0	0	0	0	0	0	0	0	0
M05	4.82956	50.7727	35.0568	2.30682	21.5568	40.9205	25.8068	73.0682	49.2159	33.4545	6.8523	3.46591	32.9318	22.7614	18.1932	56.3068	53.1136	37.2727	63.7273	20.4318	47.5909	49.6705	40.1023	39.4432	41.0795	40.8182	27.6818	45.7273	40.6818	30.9659	36.5568	42.9659
M06	17.0536	49.6786	31.5179	18.7321	0.875	33.6607	15.5536	48.4464	15.1786	16.5536	6.78571	23.3393	18.2321	14.1786	19.3214	3.28571	26.6786	34.6071	23.5714	15.3571	4.44644	22.5893	13.0179	39.2143	16.125	9.875	20.6429	18.5714	15.7857	6.33929	15.3929	11.0714
M07	0	0	0	0	0	0	0	0	0	0	0	0	0	0	0	0	0	0	0	0	0	0	0	0	0	0	0	0	0	0	0	0
M08	0	0	0	0	0	0	0	0	0	0	0	0	0	0	0	0	0	0	0	0	0	0	0	0	0	0	0	0	0	0	0	0
M09	100.625	102.625	97.75	84.75	88.5	88.5	90.875	46.75	85.25	104.375	77.75	88.25	76.625	66.125	44.625	104.75	105.375	87.125	80.875	125.125	83.875	102.875	91.75	72	111.25	102.125	126	87.5	113.875	70.125	92.375	89.625
M10	0	0	0	0	0	0	0	0	0	0	0	0	0	0	0	0	0	0	0	0	0	0	0	0	0	0	0	0	0	0	0	0
M11	157.875	142.25	190.625	151.125	171.5	177.75	152.25	180.125	170.5	212.125	167	162.125	186.5	158.25	130.25	164.5	183.75	170	190.875	169.375	188.25	220.75	162.625	156.875	216.5	186.375	214.875	158.125	157.25	145.25	176.625	176.5
M12	0	0	0	0	0	0	0	0	0	0	0	0	0	0	0	0	0	0	0	0	0	0	0	0	0	0	0	0	0	0	0	0
M13	0	0	0	0	0	0	0	0	0	0	0	0	0	0	0	0	0	0	0	0	0	0	0	0	0	0	0	0	0	0	0	0
M14	0	0	0	0	0	0	0	0	0	0	0	0	0	0	0	0	0	0	0	0	0	0	0	0	0	0	0	0	0	0	0	0
M15	0	0	0	0	0	0	0	0	0	0	0	0	0	0	0	0	0	0	0	0	0	0	0	0	0	0	0	0	0	0	0	0
M16	0	0	0	0	0	0	0	0	0	0	0	0	0	0	0	0	0	0	0	0	0	0	0	0	0	0	0	0	0	0	0	0
M17	0	0	0	0	0	0	0	0	0	0	0	0	0	0	0	0	0	0	0	0	0	0	0	0	0	0	0	0	0	0	0	0
M18	0	0	0	0	0	0	0	0	0	0	0	0	0	0	0	0	0	0	0	0	0	0	0	0	0	0	0	0	0	0	0	0
M19	0	0	0	0	0	0	0	0	0	0	0	0	0	0	0	0	0	0	0	0	0	0	0	0	0	0	0	0	0	0	0	0
M20	0	0	0	0	0	0	0	0	0	0	0	0	0	0	0	0	0	0	0	0	0	0	0	0	0	0	0	0	0	0	0	0
M21	0	0	0	0	0	0	0	0	0	0	0	0	0	0	0	0	0	0	0	0	0	0	0	0	0	0	0	0	0	0	0	0
M22	0	0	0	0	0	0	0	0	0	0	0	0	0	0	0	0	0	0	0	0	0	0	0	0	0	0	0	0	0	0	0	0
M23	0	0	0	0	0	0	0	0	0	0	0	0	0	0	0	0	0	0	0	0	0	0	0	0	0	0	0	0	0	0	0	0
M24	0	0	0	0	0	0	0	0	0	0	0	0	0	0	0	0	0	0	0	0	0	0	0	0	0	0	0	0	0	0	0	0
N01	35.625	10.875	50.125	13.5	6	10.5	21.75	103.5	10.125	12.125	52.625	5.75	45.625	22.5	11.875	20	55.625	7	4.375	37.375	10.75	12.25	10	16.5	6.125	19	12.25	4.625	9.75	1.5	3.25	13.875
N02	0	0	0	0	0	0	0	0	0	0	0	0	0	0	0	0	0	0	0	0	0	0	0	0	0	0	0	0	0	0	0	0
N03	9.67499	38.675	28.6	13.4	16.05	58.225	32.5	27.225	47.55	22.15	10.925	10.5	102.1	13.475	20.45	20.075	45.75	8.54999	32.15	31.575	18.45	52.775	92.65	17.425	98.075	15.025	17.5	11.175	29.2	1.5	13.65	14.3
N04	0	0	0	0	0	0	0	0	0	0	0	0	0	0	0	0	0	0	0	0	0	0	0	0	0	0	0	0	0	0	0	0
N05	10.25	0.875	17.125	2.625	50	37	11.75	13.375	36.375	7	34.75	6.75	37.125	4.875	11.25	0.875	31.375	21	68.75	14	1	2.125	13.125	8	55.25	5.875	12.75	29.875	8	3	22	2.5
N06	0	0	0	0	0	0	0	0	0	0	0	0	0	0	0	0	0	0	0	0	0	0	0	0	0	0	0	0	0	0	0	0
N07	152.5	92	128.5	141.875	114.375	107	146.75	144.125	159.25	164	160.75	159.375	136	138.375	109.375	109.125	151.375	134.625	158.125	157	151	146.625	142.125	114.125	145.875	137.5	128.875	141.75	161.75	124.125	162.75	141.5
N08	52.375	46.625	40.75	27.375	50.375	43	56.125	59.25	2.75	54	45.125	4.25	30.875	44.25	5.75	50.625	42	44.25	33.5	24.625	27.5	35.125	34.5	56	10.375	39.75	30.375	46.25	36.875	58.375	27.5	29.125
N09	107.375	3.5	70.25	74.875	88.875	84.625	107.25	12.125	91.25	70.125	55.5	6.5	100.875	38.125	50.75	87.875	74	19.375	104.875	71.75	49.5	88.25	42	96	25.75	68.375	31.25	70.5	29.75	74.875	118.25	65.625
N10	0	0	0	0	0	0	0	0	0	0	0	0	0	0	0	0	0	0	0	0	0	0	0	0	0	0	0	0	0	0	0	0
N11	65.35	56.425	66.65	85.3	96.375	91.05	74.2	54.35	136.15	66.475	75.55	100.225	110.525	74.35	61.325	76.5	77.3	93.125	132.075	66.7	95.475	71.675	55.975	63.875	82.825	97.225	66.95	66.475	56.55	86.25	78.025	63.725
N12	0	0	0	0	0	0	0	0	0	0	0	0	0	0	0	0	0	0	0	0	0	0	0	0	0	0	0	0	0	0	0	0
N13	0	0	0	0	0	0	0	0	0	0	0	0	0	0	0	0	0	0	0	0	0	0	0	0	0	0	0	0	0	0	0	0
N14	0	0	0	0	0	0	0	0	0	0	0	0	0	0	0	0	0	0	0	0	0	0	0	0	0	0	0	0	0	0	0	0
N15	0	0	0	0	0	0	0	0	0	0	0	0	0	0	0	0	0	0	0	0	0	0	0	0	0	0	0	0	0	0	0	0
N16	0	0	0	0	0	0	0	0	0	0	0	0	0	0	0	0	0	0	0	0	0	0	0	0	0	0	0	0	0	0	0	0
N17	0	0	0	0	0	0	0	0	0	0	0	0	0	0	0	0	0	0	0	0	0	0	0	0	0	0	0	0	0	0	0	0
N18	0	0	0	0	0	0	0	0	0	0	0	0	0	0	0	0	0	0	0	0	0	0	0	0	0	0	0	0	0	0	0	0
N19	0	0	0	0	0	0	0	0	0	0	0	0	0	0	0	0	0	0	0	0	0	0	0	0	0	0	0	0	0	0	0	0
N20	0	0	0	0	0	0	0	0	0	0	0	0	0	0	0	0	0	0	0	0	0	0	0	0	0	0	0	0	0	0	0	0
N21	0	0	0	0	0	0	0	0	0	0	0	0	0	0	0	0	0	0	0	0	0	0	0	0	0	0	0	0	0	0	0	0
N22	0	0	0	0	0	0	0	0	0	0	0	0	0	0	0	0	0	0	0	0	0	0	0	0	0	0	0	0	0	0	0	0
N23	0	0	0	0	0	0	0	0	0	0	0	0	0	0	0	0	0	0	0	0	0	0	0	0	0	0	0	0	0	0	0	0
N24	0	0	0	0	0	0	0	0	0	0	0	0	0	0	0	0	0	0	0	0	0	0	0	0	0	0	0	0	0	0	0	0
O01	268.083	253.042	266.167	255.583	245.708	241.458	245.458	248.042	228.333	248.208	297.25	235.125	237.625	187.833	272.042	257.958	237.708	245.917	206.375	323.792	293.375	230.875	232.958	267.25	220.875	326.417	187.125	244.25	285.667	284.583	245	237.208
O02	27.5	10.5417	38.4583	14.4583	26.375	6.95831	16.0833	16.75	29.2083	7.16669	19.2083	28.7083	27.875	127.792	48.1667	26.2917	24.75	1.375	16.6667	17.125	34.5	30.0833	37.375	43.0833	24.6667	24.9583	4.79169	41.875	16.375	9.29169	29.3333	10.9167
O03	96.125	86.625	98	103.125	110.25	103.125	88.125	131.375	73	103.125	101.75	105.75	81.875	70.125	86	93.25	87.75	96.875	94.375	99.25	99.625	101.5	94.625	106.5	104.125	111.125	86.5	102.375	110.375	108.625	95	90.125
O04	0	0	0	0	0	0	0	0	0	0	0	0	0	0	0	0	0	0	0	0	0	0	0	0	0	0	0	0	0	0	0	0
O05	57.8182	7.625	20.875	103.784	24.7046	45.125	49.4091	64.3523	19.7841	55.7727	28.0227	41.5227	29.4546	14.5227	32.8296	45.1364	72.5227	63	28.8068	41.3409	78.2841	51.5909	25.9546	26.4886	23.3977	46.0682	30.7727	29.0568	54.625	24.8864	27.4546	25.2273
O06	0	0	0	0	0	0	0	0	0	0	0	0	0	0	0	0	0	0	0	0	0	0	0	0	0	0	0	0	0	0	0	0
O07	248.111	174.236	144.708	204.208	195.944	145.986	212.25	95.4583	184.611	158.153	159.25	148.639	152.556	142.181	185.708	228.278	166.819	112	65.8889	158.722	166.125	134.069	210.819	182.986	165.722	123.875	184.056	174.625	133.736	191.167	134.042	172.181
O08	182.886	171.398	154.693	180.205	182.693	134.909	180.739	126.205	175.386	200.307	160.693	185.92	150.364	161.318	196.364	162.455	180.557	187.477	128.364	198.443	175.136	153.807	198.716	169.341	157.58	168.557	173.307	151.784	139.784	167.898	170.216	200
O09	0	0	0	0	0	0	0	0	0	0	0	0	0	0	0	0	0	0	0	0	0	0	0	0	0	0	0	0	0	0	0	0
O10	95.4191	68.9853	88.5294	32.647	107.684	42.4706	55.7353	68.9191	45.2133	98.375	94.7132	67.3823	78.7647	68.4853	38.4485	66.4927	66.6985	49.647	38.5147	99.6691	47.1912	100.537	70.7059	56.7427	52.1544	67.0441	71.4191	32.8162	90.7647	41.3897	69.3456	97.4265
O11	0	0	0	0	0	0	0	0	0	0	0	0	0	0	0	0	0	0	0	0	0	0	0	0	0	0	0	0	0	0	0	0
O12	17.875	81.375	51.125	49.5	12.375	14.5	11.75	30.125	16.625	42.75	58.25	36.625	81.875	70.5	25.75	23.125	45.5	42.5	34.875	11.375	42.375	14.375	104	5.125	52.375	54.875	0.625	69.75	16.25	62.75	25.875	67.875
O13	0	0	0	0	0	0	0	0	0	0	0	0	0	0	0	0	0	0	0	0	0	0	0	0	0	0	0	0	0	0	0	0
O14	0	0	0	0	0	0	0	0	0	0	0	0	0	0	0	0	0	0	0	0	0	0	0	0	0	0	0	0	0	0	0	0
O15	0	0	0	0	0	0	0	0	0	0	0	0	0	0	0	0	0	0	0	0	0	0	0	0	0	0	0	0	0	0	0	0
O16	0	0	0	0	0	0	0	0	0	0	0	0	0	0	0	0	0	0	0	0	0	0	0	0	0	0	0	0	0	0	0	0
O17	0	0	0	0	0	0	0	0	0	0	0	0	0	0	0	0	0	0	0	0	0	0	0	0	0	0	0	0	0	0	0	0
O18	0	0	0	0	0	0	0	0	0	0	0	0	0	0	0	0	0	0	0	0	0	0	0	0	0	0	0	0	0	0	0	0
O19	0	0	0	0	0	0	0	0	0	0	0	0	0	0	0	0	0	0	0	0	0	0	0	0	0	0	0	0	0	0	0	0
O20	0	0	0	0	0	0	0	0	0	0	0	0	0	0	0	0	0	0	0	0	0	0	0	0	0	0	0	0	0	0	0	0
O21	0	0	0	0	0	0	0	0	0	0	0	0	0	0	0	0	0	0	0	0	0	0	0	0	0	0	0	0	0	0	0	0
O22	0	0	0	0	0	0	0	0	0	0	0	0	0	0	0	0	0	0	0	0	0	0	0	0	0	0	0	0	0	0	0	0
O23	0	0	0	0	0	0	0	0	0	0	0	0	0	0	0	0	0	0	0	0	0	0	0	0	0	0	0	0	0	0	0	0
O24	0	0	0	0	0	0	0	0	0	0	0	0	0	0	0	0	0	0	0	0	0	0	0	0	0	0	0	0	0	0	0	0
P01	0	0	0	0	0	0	0	0	0	0	0	0	0	0	0	0	0	0	0	0	0	0	0	0	0	0	0	0	0	0	0	0
P02	0	0	0	0	0	0	0	0	0	0	0	0	0	0	0	0	0	0	0	0	0	0	0	0	0	0	0	0	0	0	0	0
P03	65.225	84.45	109.925	14.4	56.45	110.2	59.7	103.325	163.675	170.75	72.85	66.325	65.025	133.25	35.425	131.05	43.725	148.35	122.7	61.45	150.4	108	79.975	70.75	64.725	82.55	73.675	159.7	102.95	95.475	9.70001	91.025
P04	0	0	0	0	0	0	0	0	0	0	0	0	0	0	0	0	0	0	0	0	0	0	0	0	0	0	0	0	0	0	0	0
P05	9.28571	0	15.3571	30.4464	1.75	31.0893	42.8571	29.3571	34.125	34.1964	2.85715	20.4821	20.4286	3.67859	1.21429	54.625	11.4643	51.3393	20.7857	23.1429	8.375	19.3929	15.6429	5.03571	49.6786	54.3393	7.35715	0.946442	33.1071	6.48215	4.98212	12.9643
P06	0	0	0	0	0	0	0	0	0	0	0	0	0	0	0	0	0	0	0	0	0	0	0	0	0	0	0	0	0	0	0	0
P07	0	0	0	0	0	0	0	0	0	0	0	0	0	0	0	0	0	0	0	0	0	0	0	0	0	0	0	0	0	0	0	0
P08	0	0	0	0	0	0	0	0	0	0	0	0	0	0	0	0	0	0	0	0	0	0	0	0	0	0	0	0	0	0	0	0
P09	0	0	0	0	0	0	0	0	0	0	0	0	0	0	0	0	0	0	0	0	0	0	0	0	0	0	0	0	0	0	0	0
P10	141.67	162.591	158.886	152.466	174.545	164.375	169.932	117.364	148.807	162.205	151.83	160.08	136.284	156.318	161.875	162.307	150.239	168.25	176.932	150.955	131.182	149.955	164.739	154.341	123.58	147.216	144.784	140.034	137.67	116.602	196.386	151.489
P11	99.75	95.625	115	126.25	127.875	123.25	120.5	120	123.25	100.875	105.375	133.125	121.875	128.875	118.5	119.25	122.625	114.125	132.625	182	134.875	102.875	119.125	117.375	126.5	88.875	130	117.125	133.5	148.75	126.375	105.875
P12	0	0	0	0	0	0	0	0	0	0	0	0	0	0	0	0	0	0	0	0	0	0	0	0	0	0	0	0	0	0	0	0
P13	0	0	0	0	0	0	0	0	0	0	0	0	0	0	0	0	0	0	0	0	0	0	0	0	0	0	0	0	0	0	0	0
P14	0	0	0	0	0	0	0	0	0	0	0	0	0	0	0	0	0	0	0	0	0	0	0	0	0	0	0	0	0	0	0	0
P15	0	0	0	0	0	0	0	0	0	0	0	0	0	0	0	0	0	0	0	0	0	0	0	0	0	0	0	0	0	0	0	0
P16	0	0	0	0	0	0	0	0	0	0	0	0	0	0	0	0	0	0	0	0	0	0	0	0	0	0	0	0	0	0	0	0
P17	0	0	0	0	0	0	0	0	0	0	0	0	0	0	0	0	0	0	0	0	0	0	0	0	0	0	0	0	0	0	0	0
P18	0	0	0	0	0	0	0	0	0	0	0	0	0	0	0	0	0	0	0	0	0	0	0	0	0	0	0	0	0	0	0	0
P19	0	0	0	0	0	0	0	0	0	0	0	0	0	0	0	0	0	0	0	0	0	0	0	0	0	0	0	0	0	0	0	0
P20	0	0	0	0	0	0	0	0	0	0	0	0	0	0	0	0	0	0	0	0	0	0	0	0	0	0	0	0	0	0	0	0
P21	0	0	0	0	0	0	0	0	0	0	0	0	0	0	0	0	0	0	0	0	0	0	0	0	0	0	0	0	0	0	0	0
P22	0	0	0	0	0	0	0	0	0	0	0	0	0	0	0	0	0	0	0	0	0	0	0	0	0	0	0	0	0	0	0	0
P23	0	0	0	0	0	0	0	0	0	0	0	0	0	0	0	0	0	0	0	0	0	0	0	0	0	0	0	0	0	0	0	0
P24	0	0	0	0	0	0	0	0	0	0	0	0	0	0	0	0	0	0	0	0	0	0	0	0	0	0	0	0	0	0	0	0
Last Cell

## Sheet: PCV-Normalized
PCV Normalized to the Notochord (abs(PCV-Notochord))
	1	2	3	4	5	6	7	8	9	10	11	12	13	14	15	16	17	18	19	20	21	22	23	24	25	26	27	28	29	30	31	32
A01	607	607.125	607.5	603.25	608.625	611.625	609.25	611.375	608.5	605.25	600.25	601.5	601.75	611.25	600.375	603.25	605	611.5	610.5	601.125	604.5	614.75	607.5	607	605.625	601.5	604.5	595.75	603.125	605.125	607.25	604.5
A02	0	0	0	0	0	0	0	0	0	0	0	0	0	0	0	0	0	0	0	0	0	0	0	0	0	0	0	0	0	0	0	0
A03	0	0	0	0	0	0	0	0	0	0	0	0	0	0	0	0	0	0	0	0	0	0	0	0	0	0	0	0	0	0	0	0
A04	539.875	550.25	548.25	547.5	544.875	546.625	544.375	544.625	541.875	551.875	536.625	542.25	547.75	545.25	550.125	539.875	548.125	545.5	543.625	546.875	545.375	550	545.875	549.375	544.125	544.625	547.125	545.375	548.125	552.25	550.125	547.875
A05	0	0	0	0	0	0	0	0	0	0	0	0	0	0	0	0	0	0	0	0	0	0	0	0	0	0	0	0	0	0	0	0
A06	612.25	623.375	618.375	619.125	619.625	622.375	612.875	619.125	617.5	620.875	623.5	617.25	625.125	616.25	620.75	622.375	617	621.625	619	618.75	622.5	625	621.125	617.375	624.75	622.75	630.25	627.5	619.75	616.5	615.375	615
A07	0	0	0	0	0	0	0	0	0	0	0	0	0	0	0	0	0	0	0	0	0	0	0	0	0	0	0	0	0	0	0	0
A08	554.625	555.125	555.5	558	559.375	559.625	562.625	552.875	560.625	554.5	558.375	559.875	560.875	559.875	556.875	556	558.125	562.625	558.75	561.125	557.25	559.625	558.625	555.375	557.125	558.25	558.125	558.25	557.375	557.875	558.5	558.375
A09	0	0	0	0	0	0	0	0	0	0	0	0	0	0	0	0	0	0	0	0	0	0	0	0	0	0	0	0	0	0	0	0
A10	549.75	553.125	554.875	551.5	547.75	556.25	551.5	552	554.125	554.375	554.625	553.5	549.5	555.125	547.875	555	556.625	555.125	563	558.25	555.125	553.75	554.5	554	555.125	554.625	554.625	552.5	554.25	558.375	554.75	550.625
A11	0	0	0	0	0	0	0	0	0	0	0	0	0	0	0	0	0	0	0	0	0	0	0	0	0	0	0	0	0	0	0	0
A12	0	0	0	0	0	0	0	0	0	0	0	0	0	0	0	0	0	0	0	0	0	0	0	0	0	0	0	0	0	0	0	0
A13	0	0	0	0	0	0	0	0	0	0	0	0	0	0	0	0	0	0	0	0	0	0	0	0	0	0	0	0	0	0	0	0
A14	0	0	0	0	0	0	0	0	0	0	0	0	0	0	0	0	0	0	0	0	0	0	0	0	0	0	0	0	0	0	0	0
A15	0	0	0	0	0	0	0	0	0	0	0	0	0	0	0	0	0	0	0	0	0	0	0	0	0	0	0	0	0	0	0	0
A16	0	0	0	0	0	0	0	0	0	0	0	0	0	0	0	0	0	0	0	0	0	0	0	0	0	0	0	0	0	0	0	0
A17	0	0	0	0	0	0	0	0	0	0	0	0	0	0	0	0	0	0	0	0	0	0	0	0	0	0	0	0	0	0	0	0
A18	0	0	0	0	0	0	0	0	0	0	0	0	0	0	0	0	0	0	0	0	0	0	0	0	0	0	0	0	0	0	0	0
A19	0	0	0	0	0	0	0	0	0	0	0	0	0	0	0	0	0	0	0	0	0	0	0	0	0	0	0	0	0	0	0	0
A20	0	0	0	0	0	0	0	0	0	0	0	0	0	0	0	0	0	0	0	0	0	0	0	0	0	0	0	0	0	0	0	0
A21	0	0	0	0	0	0	0	0	0	0	0	0	0	0	0	0	0	0	0	0	0	0	0	0	0	0	0	0	0	0	0	0
A22	0	0	0	0	0	0	0	0	0	0	0	0	0	0	0	0	0	0	0	0	0	0	0	0	0	0	0	0	0	0	0	0
A23	0	0	0	0	0	0	0	0	0	0	0	0	0	0	0	0	0	0	0	0	0	0	0	0	0	0	0	0	0	0	0	0
A24	0	0	0	0	0	0	0	0	0	0	0	0	0	0	0	0	0	0	0	0	0	0	0	0	0	0	0	0	0	0	0	0
B01	0	0	0	0	0	0	0	0	0	0	0	0	0	0	0	0	0	0	0	0	0	0	0	0	0	0	0	0	0	0	0	0
B02	0	0	0	0	0	0	0	0	0	0	0	0	0	0	0	0	0	0	0	0	0	0	0	0	0	0	0	0	0	0	0	0
B03	579.75	578.25	577.375	575.875	580	576.75	579.125	580.375	577.375	578.25	579.5	573	579.375	581.625	576.875	575.75	576.375	576.625	579.75	581.25	585.875	583.25	580.25	580.75	581	578.25	580.625	575.25	574.875	577.875	583.375	576.125
B04	602.625	603.625	603.625	595.5	602.25	601.625	601.125	596.375	601.5	601.5	600.125	601.625	601.75	600.25	603.5	602	602.375	604.375	599.625	604.125	601.125	605.375	601.625	597.25	608.375	592.75	605.375	596.875	597.125	604.375	601.125	599.125
B05	561	556.625	567.625	560.625	564.375	566.25	560.375	564.375	560	557.375	557.375	564.625	564.375	553.625	560.25	556.375	564.25	559.375	559.5	562.25	555.625	563.625	561.875	564.375	560.75	560.5	565	564.625	568.875	561.375	557.625	553.625
B06	0	0	0	0	0	0	0	0	0	0	0	0	0	0	0	0	0	0	0	0	0	0	0	0	0	0	0	0	0	0	0	0
B07	0	0	0	0	0	0	0	0	0	0	0	0	0	0	0	0	0	0	0	0	0	0	0	0	0	0	0	0	0	0	0	0
B08	541.375	541.75	536	534.125	541.375	536.125	536.125	535	533.25	539.25	540.625	538.125	543.125	539.375	545	540.125	543	538.625	543.125	539	535.125	536.125	543.125	538.125	536.75	540.875	539.375	540.5	534.25	546.125	540.375	534.875
B09	0	0	0	0	0	0	0	0	0	0	0	0	0	0	0	0	0	0	0	0	0	0	0	0	0	0	0	0	0	0	0	0
B10	552.75	558.625	563.125	559.625	561.5	558.75	560.75	560.625	553	557.875	557.75	564.375	558	557.75	558.75	560.875	562.75	553.5	564.875	563.25	556.625	556.5	560.5	559.25	557.375	559	566.875	560.125	559.875	559.625	554.75	556.875
B11	0	0	0	0	0	0	0	0	0	0	0	0	0	0	0	0	0	0	0	0	0	0	0	0	0	0	0	0	0	0	0	0
B12	0	0	0	0	0	0	0	0	0	0	0	0	0	0	0	0	0	0	0	0	0	0	0	0	0	0	0	0	0	0	0	0
B13	0	0	0	0	0	0	0	0	0	0	0	0	0	0	0	0	0	0	0	0	0	0	0	0	0	0	0	0	0	0	0	0
B14	0	0	0	0	0	0	0	0	0	0	0	0	0	0	0	0	0	0	0	0	0	0	0	0	0	0	0	0	0	0	0	0
B15	0	0	0	0	0	0	0	0	0	0	0	0	0	0	0	0	0	0	0	0	0	0	0	0	0	0	0	0	0	0	0	0
B16	0	0	0	0	0	0	0	0	0	0	0	0	0	0	0	0	0	0	0	0	0	0	0	0	0	0	0	0	0	0	0	0
B17	0	0	0	0	0	0	0	0	0	0	0	0	0	0	0	0	0	0	0	0	0	0	0	0	0	0	0	0	0	0	0	0
B18	0	0	0	0	0	0	0	0	0	0	0	0	0	0	0	0	0	0	0	0	0	0	0	0	0	0	0	0	0	0	0	0
B19	0	0	0	0	0	0	0	0	0	0	0	0	0	0	0	0	0	0	0	0	0	0	0	0	0	0	0	0	0	0	0	0
B20	0	0	0	0	0	0	0	0	0	0	0	0	0	0	0	0	0	0	0	0	0	0	0	0	0	0	0	0	0	0	0	0
B21	0	0	0	0	0	0	0	0	0	0	0	0	0	0	0	0	0	0	0	0	0	0	0	0	0	0	0	0	0	0	0	0
B22	0	0	0	0	0	0	0	0	0	0	0	0	0	0	0	0	0	0	0	0	0	0	0	0	0	0	0	0	0	0	0	0
B23	0	0	0	0	0	0	0	0	0	0	0	0	0	0	0	0	0	0	0	0	0	0	0	0	0	0	0	0	0	0	0	0
B24	0	0	0	0	0	0	0	0	0	0	0	0	0	0	0	0	0	0	0	0	0	0	0	0	0	0	0	0	0	0	0	0
C01	0	0	0	0	0	0	0	0	0	0	0	0	0	0	0	0	0	0	0	0	0	0	0	0	0	0	0	0	0	0	0	0
C02	0	0	0	0	0	0	0	0	0	0	0	0	0	0	0	0	0	0	0	0	0	0	0	0	0	0	0	0	0	0	0	0
C03	0	0	0	0	0	0	0	0	0	0	0	0	0	0	0	0	0	0	0	0	0	0	0	0	0	0	0	0	0	0	0	0
C04	596.125	597.625	601.625	598.25	598.5	598.375	599.75	599.125	600.25	595.125	603	601.875	598.5	601.875	596.5	605.375	600.75	600	602.75	601.125	598.875	602.375	599.625	603.125	597.5	605.75	596.125	598.375	593.625	600.75	603.75	602.5
C05	536.5	546.5	538.625	545.25	541.25	538.25	542.25	536	539.5	544.625	545.125	546.25	545.625	538.375	542	542.75	540.25	537	546	539	547	548	539.375	541.375	541.375	542.25	546.625	540.125	538.375	544.25	545.125	534.875
C06	576.875	576	576.125	568.5	572.75	571.75	573.25	571.875	574	573.625	572.125	570.25	568.125	566.75	574.25	568.75	574	570.75	578.75	574.75	573	573.625	569	577.125	573	575.625	574.75	572.125	573	573	576.625	571
C07	0	0	0	0	0	0	0	0	0	0	0	0	0	0	0	0	0	0	0	0	0	0	0	0	0	0	0	0	0	0	0	0
C08	634.875	645.875	642	639.25	637	642.5	637.375	640.125	639.75	634.375	636	637.125	638.5	650.25	637.375	636.5	636.75	638.5	640.875	635.875	646.125	638.125	636.25	637.375	641.5	633.875	638.25	640	643	636.875	634.5	632.125
C09	0	0	0	0	0	0	0	0	0	0	0	0	0	0	0	0	0	0	0	0	0	0	0	0	0	0	0	0	0	0	0	0
C10	0	0	0	0	0	0	0	0	0	0	0	0	0	0	0	0	0	0	0	0	0	0	0	0	0	0	0	0	0	0	0	0
C11	541.875	538.25	536.125	540.5	534.125	540.625	539	532.5	539.75	542.625	535.25	536.875	535.625	539.625	536.625	538.125	535.625	531.875	526	538.625	536.125	537.375	537.5	539.375	536.875	536.5	533.875	538.5	536.25	534.375	534.875	536.5
C12	0	0	0	0	0	0	0	0	0	0	0	0	0	0	0	0	0	0	0	0	0	0	0	0	0	0	0	0	0	0	0	0
C13	0	0	0	0	0	0	0	0	0	0	0	0	0	0	0	0	0	0	0	0	0	0	0	0	0	0	0	0	0	0	0	0
C14	0	0	0	0	0	0	0	0	0	0	0	0	0	0	0	0	0	0	0	0	0	0	0	0	0	0	0	0	0	0	0	0
C15	0	0	0	0	0	0	0	0	0	0	0	0	0	0	0	0	0	0	0	0	0	0	0	0	0	0	0	0	0	0	0	0
C16	0	0	0	0	0	0	0	0	0	0	0	0	0	0	0	0	0	0	0	0	0	0	0	0	0	0	0	0	0	0	0	0
C17	0	0	0	0	0	0	0	0	0	0	0	0	0	0	0	0	0	0	0	0	0	0	0	0	0	0	0	0	0	0	0	0
C18	0	0	0	0	0	0	0	0	0	0	0	0	0	0	0	0	0	0	0	0	0	0	0	0	0	0	0	0	0	0	0	0
C19	0	0	0	0	0	0	0	0	0	0	0	0	0	0	0	0	0	0	0	0	0	0	0	0	0	0	0	0	0	0	0	0
C20	0	0	0	0	0	0	0	0	0	0	0	0	0	0	0	0	0	0	0	0	0	0	0	0	0	0	0	0	0	0	0	0
C21	0	0	0	0	0	0	0	0	0	0	0	0	0	0	0	0	0	0	0	0	0	0	0	0	0	0	0	0	0	0	0	0
C22	0	0	0	0	0	0	0	0	0	0	0	0	0	0	0	0	0	0	0	0	0	0	0	0	0	0	0	0	0	0	0	0
C23	0	0	0	0	0	0	0	0	0	0	0	0	0	0	0	0	0	0	0	0	0	0	0	0	0	0	0	0	0	0	0	0
C24	0	0	0	0	0	0	0	0	0	0	0	0	0	0	0	0	0	0	0	0	0	0	0	0	0	0	0	0	0	0	0	0
D01	564.25	568.875	568.75	571.75	574	570.25	571.125	567	573.75	573.75	565.625	571.625	575.5	570.25	571.875	574.375	575.25	574	577.875	573.625	570.125	570.125	573.75	572.625	575.25	570	571.875	568.625	565.25	568.625	575.75	572
D02	559.625	573.875	566	570.5	566.25	572.5	572	564	571.75	563.875	570.625	568.75	572.625	573.5	572.375	566.625	572.625	574.625	580.375	569.625	572	569.5	578.125	571.875	571.625	568.875	572.5	573.125	571	564.125	577.25	566.875
D03	0	0	0	0	0	0	0	0	0	0	0	0	0	0	0	0	0	0	0	0	0	0	0	0	0	0	0	0	0	0	0	0
D04	0	0	0	0	0	0	0	0	0	0	0	0	0	0	0	0	0	0	0	0	0	0	0	0	0	0	0	0	0	0	0	0
D05	576.875	576.25	571.25	573.75	571.25	579.125	576.625	571.875	567.25	576	570.25	576.375	572.375	569.5	572.125	577	572.5	578.75	575.75	573.125	579.25	576.625	570	570.25	573.25	572.125	569	575.625	569.75	568.125	571.75	565.5
D06	0	0	0	0	0	0	0	0	0	0	0	0	0	0	0	0	0	0	0	0	0	0	0	0	0	0	0	0	0	0	0	0
D07	0	0	0	0	0	0	0	0	0	0	0	0	0	0	0	0	0	0	0	0	0	0	0	0	0	0	0	0	0	0	0	0
D08	546	545.25	544	546.875	542.75	543.75	547.75	541.875	542.875	543.125	543.75	543.125	546.125	548.75	550.625	545.25	552.875	549.5	541.25	543.75	546	541.875	547.5	543.25	539.875	545.75	544.875	545	539.375	539.125	540.875	547
D09	573.875	573	574.375	568.25	573.625	569.25	568.5	579.875	569.25	571.625	575.5	569	570.875	572.75	573.5	567.25	568.625	573.25	570.625	577	569	566.125	571.125	572	579.625	573.75	566.375	575.625	572.375	572.875	572.25	568.75
D10	565.875	569.75	566.625	567.375	570.75	574	561.5	569.125	568	567.625	572.25	572.5	571	571.375	567.5	570.375	568.25	567.625	566.125	566	566.875	567.25	569.125	569.5	575.375	569.625	568.25	570.25	581.375	579.375	569.75	570.5
D11	572.875	569.125	575	569.625	572.25	569.625	577.875	571.875	570.75	566.5	569.625	569.5	569.25	570.875	569.375	570.875	574.625	569.125	572	569.375	569.375	571.75	570.25	569.75	564.375	577.5	567.75	563.125	568.625	569.75	573.75	565.875
D12	537.375	546	543.25	538.375	541.5	539.875	540.625	542.875	538.125	542.125	546.375	543	542.75	541.625	545.5	541	544.5	543.75	538.25	539.125	543.375	543.375	536.625	544.125	540.25	535.5	541.125	540.375	540	542.375	540.625	540.5
D13	0	0	0	0	0	0	0	0	0	0	0	0	0	0	0	0	0	0	0	0	0	0	0	0	0	0	0	0	0	0	0	0
D14	0	0	0	0	0	0	0	0	0	0	0	0	0	0	0	0	0	0	0	0	0	0	0	0	0	0	0	0	0	0	0	0
D15	0	0	0	0	0	0	0	0	0	0	0	0	0	0	0	0	0	0	0	0	0	0	0	0	0	0	0	0	0	0	0	0
D16	0	0	0	0	0	0	0	0	0	0	0	0	0	0	0	0	0	0	0	0	0	0	0	0	0	0	0	0	0	0	0	0
D17	0	0	0	0	0	0	0	0	0	0	0	0	0	0	0	0	0	0	0	0	0	0	0	0	0	0	0	0	0	0	0	0
D18	0	0	0	0	0	0	0	0	0	0	0	0	0	0	0	0	0	0	0	0	0	0	0	0	0	0	0	0	0	0	0	0
D19	0	0	0	0	0	0	0	0	0	0	0	0	0	0	0	0	0	0	0	0	0	0	0	0	0	0	0	0	0	0	0	0
D20	0	0	0	0	0	0	0	0	0	0	0	0	0	0	0	0	0	0	0	0	0	0	0	0	0	0	0	0	0	0	0	0
D21	0	0	0	0	0	0	0	0	0	0	0	0	0	0	0	0	0	0	0	0	0	0	0	0	0	0	0	0	0	0	0	0
D22	0	0	0	0	0	0	0	0	0	0	0	0	0	0	0	0	0	0	0	0	0	0	0	0	0	0	0	0	0	0	0	0
D23	0	0	0	0	0	0	0	0	0	0	0	0	0	0	0	0	0	0	0	0	0	0	0	0	0	0	0	0	0	0	0	0
D24	0	0	0	0	0	0	0	0	0	0	0	0	0	0	0	0	0	0	0	0	0	0	0	0	0	0	0	0	0	0	0	0
E01	0	0	0	0	0	0	0	0	0	0	0	0	0	0	0	0	0	0	0	0	0	0	0	0	0	0	0	0	0	0	0	0
E02	0	0	0	0	0	0	0	0	0	0	0	0	0	0	0	0	0	0	0	0	0	0	0	0	0	0	0	0	0	0	0	0
E03	532.875	530.5	528	527.25	525	530.625	531.25	530.625	533.75	527.25	525	529.375	535.25	532.625	532	531	530.75	526.375	531.25	532.5	532.375	533.625	528	528.25	532.375	529.375	531.25	528.75	529	528.375	532.875	530.875
E04	613.5	610.375	610.75	616.125	613	610.625	618	615.125	617.375	611.375	614	620.25	616.375	618	612	612.875	617.5	610.75	616.75	615.25	621.75	611.5	609.625	612.375	616.75	619.875	613.75	619.375	610.875	617.875	612.125	617.875
E05	546.375	549.75	546.25	549.625	547.125	550.375	549.875	544.125	547.5	548.625	548.5	552.75	547	553.25	551	550	551.125	552.625	546	550.5	548.375	553.625	545.25	554	550.625	550.75	551.5	544	554.125	553.875	555	548.625
E06	544.375	542.875	546	541	546	542.125	545.625	543.75	546.875	550.75	542.5	544.375	540.875	543.375	547.25	548.375	541.5	544.25	546.75	548.875	546.125	544.125	548	541.75	551.125	543.75	538.25	545.25	544.75	544.875	542.625	544
E07	609	611.375	612.75	610.75	614.25	610.25	617.75	616.125	610.375	615	613.25	617.25	615.375	616	622	613.25	609.875	619.75	621.375	616.125	610.375	617.75	616.125	614.625	612	622.25	618.25	620.875	611.25	615.5	610	617.875
E08	585	587.25	579.5	585.125	579.5	586	590.25	580.75	584.25	584.25	590.5	583	583.5	587	582.125	586.625	583.5	585	587.5	585.75	585.375	585.375	590.375	584.375	591.375	588.375	585	583.75	582.125	582.75	587.875	593.75
E09	603.375	603.375	603.5	602.25	597.75	599	598.5	599.875	599.875	603	604.25	601.5	600.125	602.5	602	602.625	608.75	598.25	602.125	595.75	599.75	603.875	601.75	601.375	599.5	597.125	599.625	598.375	601.125	601.125	606.625	601.25
E10	468.5	475.25	471.875	472.25	476.375	471.25	470.5	472.625	471.75	473.25	474.375	469.75	472.125	472	467.75	473.25	467.875	470.625	470.125	468.875	471.375	477.25	475.5	473.875	474	473.5	472	475.125	474.625	473.125	477.125	473.125
E11	568	571.375	565.875	574.5	570.375	565.5	574.625	570.25	574	574.625	573.25	574.75	569.375	569.375	577.5	571.875	574.5	568.875	572.25	566.5	573.5	570.375	572.5	569	575.75	574	570.5	577.875	571.125	570.875	574.625	570.875
E12	533.75	541.375	541.375	538	539.5	541.125	535.5	539.25	536.75	542.5	543	544.25	538	541.625	538	542.25	532.75	538.5	539.5	536.625	532.625	540.625	539.125	540.375	538.625	538.25	534.375	534.625	533.875	542.625	543.25	545.125
E13	0	0	0	0	0	0	0	0	0	0	0	0	0	0	0	0	0	0	0	0	0	0	0	0	0	0	0	0	0	0	0	0
E14	0	0	0	0	0	0	0	0	0	0	0	0	0	0	0	0	0	0	0	0	0	0	0	0	0	0	0	0	0	0	0	0
E15	0	0	0	0	0	0	0	0	0	0	0	0	0	0	0	0	0	0	0	0	0	0	0	0	0	0	0	0	0	0	0	0
E16	0	0	0	0	0	0	0	0	0	0	0	0	0	0	0	0	0	0	0	0	0	0	0	0	0	0	0	0	0	0	0	0
E17	0	0	0	0	0	0	0	0	0	0	0	0	0	0	0	0	0	0	0	0	0	0	0	0	0	0	0	0	0	0	0	0
E18	0	0	0	0	0	0	0	0	0	0	0	0	0	0	0	0	0	0	0	0	0	0	0	0	0	0	0	0	0	0	0	0
E19	0	0	0	0	0	0	0	0	0	0	0	0	0	0	0	0	0	0	0	0	0	0	0	0	0	0	0	0	0	0	0	0
E20	0	0	0	0	0	0	0	0	0	0	0	0	0	0	0	0	0	0	0	0	0	0	0	0	0	0	0	0	0	0	0	0
E21	0	0	0	0	0	0	0	0	0	0	0	0	0	0	0	0	0	0	0	0	0	0	0	0	0	0	0	0	0	0	0	0
E22	0	0	0	0	0	0	0	0	0	0	0	0	0	0	0	0	0	0	0	0	0	0	0	0	0	0	0	0	0	0	0	0
E23	0	0	0	0	0	0	0	0	0	0	0	0	0	0	0	0	0	0	0	0	0	0	0	0	0	0	0	0	0	0	0	0
E24	0	0	0	0	0	0	0	0	0	0	0	0	0	0	0	0	0	0	0	0	0	0	0	0	0	0	0	0	0	0	0	0
F01	565.25	571.5	564.25	564.25	567.25	573.125	568.375	567	575.75	570.625	564.75	570.875	570.75	571.875	569.625	572.75	567.625	573.5	567.75	568.5	569.125	566.375	569.875	574.75	571.375	572.25	569.75	567.875	577.75	570.5	570.875	569.25
F02	0	0	0	0	0	0	0	0	0	0	0	0	0	0	0	0	0	0	0	0	0	0	0	0	0	0	0	0	0	0	0	0
F03	559.625	552.625	560.125	555.375	555.125	558.375	555.125	555.25	562.5	563.625	564.125	559.5	562.625	556.75	556.5	554.875	562.5	560.5	572	558.875	560	556.5	558.375	556.75	560.25	562.25	556.875	560.5	558.25	556	562.375	556.5
F04	0	0	0	0	0	0	0	0	0	0	0	0	0	0	0	0	0	0	0	0	0	0	0	0	0	0	0	0	0	0	0	0
F05	0	0	0	0	0	0	0	0	0	0	0	0	0	0	0	0	0	0	0	0	0	0	0	0	0	0	0	0	0	0	0	0
F06	562.875	558.625	560	564.625	555.125	563.625	563	567	560.25	558.25	557	561.5	561.5	557.375	555.375	562	562	565.5	559.5	557.125	560.625	556.125	561.625	556.125	558.375	558.25	563.375	562.875	558.5	564.25	559.25	556.5
F07	555.125	547	551.75	551.375	551.375	549.75	555.625	548.625	554.5	555.125	554.5	552.375	549.625	551.5	553.5	557	549.625	548	551.125	546.875	553.375	548.625	555	551	548	551.125	552.625	547.625	550.5	550.125	553.375	549.125
F08	555.25	556.5	552.125	549.5	558.25	551.375	555.875	553.125	557.25	551.875	557.375	553.5	552.125	556	555.25	550	557.75	551.75	549.25	553.875	558.5	558.375	557	554.5	561.5	560.625	556.75	558.5	553.375	559.375	553.25	556
F09	0	0	0	0	0	0	0	0	0	0	0	0	0	0	0	0	0	0	0	0	0	0	0	0	0	0	0	0	0	0	0	0
F10	531.375	540.5	540.75	538.625	535.875	538.625	540.25	530.25	538	537.625	532.625	538.125	540.25	540.25	535.625	538.25	537.375	536	540.125	536.5	536.125	538	532.25	533.25	540.875	537.5	541.875	539.625	536.5	537.75	536.125	533.25
F11	0	0	0	0	0	0	0	0	0	0	0	0	0	0	0	0	0	0	0	0	0	0	0	0	0	0	0	0	0	0	0	0
F12	0	0	0	0	0	0	0	0	0	0	0	0	0	0	0	0	0	0	0	0	0	0	0	0	0	0	0	0	0	0	0	0
F13	0	0	0	0	0	0	0	0	0	0	0	0	0	0	0	0	0	0	0	0	0	0	0	0	0	0	0	0	0	0	0	0
F14	0	0	0	0	0	0	0	0	0	0	0	0	0	0	0	0	0	0	0	0	0	0	0	0	0	0	0	0	0	0	0	0
F15	0	0	0	0	0	0	0	0	0	0	0	0	0	0	0	0	0	0	0	0	0	0	0	0	0	0	0	0	0	0	0	0
F16	0	0	0	0	0	0	0	0	0	0	0	0	0	0	0	0	0	0	0	0	0	0	0	0	0	0	0	0	0	0	0	0
F17	0	0	0	0	0	0	0	0	0	0	0	0	0	0	0	0	0	0	0	0	0	0	0	0	0	0	0	0	0	0	0	0
F18	0	0	0	0	0	0	0	0	0	0	0	0	0	0	0	0	0	0	0	0	0	0	0	0	0	0	0	0	0	0	0	0
F19	0	0	0	0	0	0	0	0	0	0	0	0	0	0	0	0	0	0	0	0	0	0	0	0	0	0	0	0	0	0	0	0
F20	0	0	0	0	0	0	0	0	0	0	0	0	0	0	0	0	0	0	0	0	0	0	0	0	0	0	0	0	0	0	0	0
F21	0	0	0	0	0	0	0	0	0	0	0	0	0	0	0	0	0	0	0	0	0	0	0	0	0	0	0	0	0	0	0	0
F22	0	0	0	0	0	0	0	0	0	0	0	0	0	0	0	0	0	0	0	0	0	0	0	0	0	0	0	0	0	0	0	0
F23	0	0	0	0	0	0	0	0	0	0	0	0	0	0	0	0	0	0	0	0	0	0	0	0	0	0	0	0	0	0	0	0
F24	0	0	0	0	0	0	0	0	0	0	0	0	0	0	0	0	0	0	0	0	0	0	0	0	0	0	0	0	0	0	0	0
G01	563.125	563.375	560.125	561	560.125	559.75	563.25	562.125	560.875	564.375	565	564	563.125	558.875	571.75	565.25	563.875	565	562.75	563.875	564.375	564.125	565.625	567.375	562.625	564.5	564.5	563.25	564.25	563.625	556.75	564.5
G02	0	0	0	0	0	0	0	0	0	0	0	0	0	0	0	0	0	0	0	0	0	0	0	0	0	0	0	0	0	0	0	0
G03	0	0	0	0	0	0	0	0	0	0	0	0	0	0	0	0	0	0	0	0	0	0	0	0	0	0	0	0	0	0	0	0
G04	0	0	0	0	0	0	0	0	0	0	0	0	0	0	0	0	0	0	0	0	0	0	0	0	0	0	0	0	0	0	0	0
G05	471.25	470	473.125	464	468.375	465.125	467.375	473.25	472.625	473.375	473.75	466.375	473.25	473.5	470.875	471	471.625	472.5	474.375	470	469.5	474.125	464.75	467.625	465.375	465.875	474.25	478.625	469.25	470.375	469	470.625
G06	545.5	549.625	552.875	547.125	551	551.625	548.625	551.25	549.75	554.875	545.625	552	552.5	552.75	549.75	549.5	551.125	550	553.875	552.25	546.75	556.375	553.5	542.75	543.75	551	549.875	553.125	545.875	548.375	549.125	547.875
G07	618.875	619.25	619.25	619.75	616	614.875	617.75	611.875	612.5	620	616.75	614.625	616.375	612.625	611.875	611.125	615.25	613.375	613.625	611.25	618.875	611.875	615.375	611.5	613.5	621.75	616.5	613.5	611.25	611.625	621	620.375
G08	0	0	0	0	0	0	0	0	0	0	0	0	0	0	0	0	0	0	0	0	0	0	0	0	0	0	0	0	0	0	0	0
G09	574.5	566.75	568.5	567.75	569	571.25	572.875	568.375	572.125	569.75	575.5	576.5	566.625	563.125	570.375	573.5	568	574.375	566.625	571.875	569.625	568.25	572.375	564.25	567.875	579.875	569.625	571.25	566.375	570.875	568.75	568.375
G10	0	0	0	0	0	0	0	0	0	0	0	0	0	0	0	0	0	0	0	0	0	0	0	0	0	0	0	0	0	0	0	0
G11	0	0	0	0	0	0	0	0	0	0	0	0	0	0	0	0	0	0	0	0	0	0	0	0	0	0	0	0	0	0	0	0
G12	0	0	0	0	0	0	0	0	0	0	0	0	0	0	0	0	0	0	0	0	0	0	0	0	0	0	0	0	0	0	0	0
G13	0	0	0	0	0	0	0	0	0	0	0	0	0	0	0	0	0	0	0	0	0	0	0	0	0	0	0	0	0	0	0	0
G14	0	0	0	0	0	0	0	0	0	0	0	0	0	0	0	0	0	0	0	0	0	0	0	0	0	0	0	0	0	0	0	0
G15	0	0	0	0	0	0	0	0	0	0	0	0	0	0	0	0	0	0	0	0	0	0	0	0	0	0	0	0	0	0	0	0
G16	0	0	0	0	0	0	0	0	0	0	0	0	0	0	0	0	0	0	0	0	0	0	0	0	0	0	0	0	0	0	0	0
G17	0	0	0	0	0	0	0	0	0	0	0	0	0	0	0	0	0	0	0	0	0	0	0	0	0	0	0	0	0	0	0	0
G18	0	0	0	0	0	0	0	0	0	0	0	0	0	0	0	0	0	0	0	0	0	0	0	0	0	0	0	0	0	0	0	0
G19	0	0	0	0	0	0	0	0	0	0	0	0	0	0	0	0	0	0	0	0	0	0	0	0	0	0	0	0	0	0	0	0
G20	0	0	0	0	0	0	0	0	0	0	0	0	0	0	0	0	0	0	0	0	0	0	0	0	0	0	0	0	0	0	0	0
G21	0	0	0	0	0	0	0	0	0	0	0	0	0	0	0	0	0	0	0	0	0	0	0	0	0	0	0	0	0	0	0	0
G22	0	0	0	0	0	0	0	0	0	0	0	0	0	0	0	0	0	0	0	0	0	0	0	0	0	0	0	0	0	0	0	0
G23	0	0	0	0	0	0	0	0	0	0	0	0	0	0	0	0	0	0	0	0	0	0	0	0	0	0	0	0	0	0	0	0
G24	0	0	0	0	0	0	0	0	0	0	0	0	0	0	0	0	0	0	0	0	0	0	0	0	0	0	0	0	0	0	0	0
H01	656.875	662.75	660.75	665.625	663.875	659.25	657.5	661.625	660.875	658.25	660.625	655.875	657.25	659	652.125	659.875	655.875	663.625	661.875	662.75	663.125	663	656.25	658.75	666.875	662.25	664.875	652.75	666.75	658	658.875	660.5
H02	0	0	0	0	0	0	0	0	0	0	0	0	0	0	0	0	0	0	0	0	0	0	0	0	0	0	0	0	0	0	0	0
H03	0	0	0	0	0	0	0	0	0	0	0	0	0	0	0	0	0	0	0	0	0	0	0	0	0	0	0	0	0	0	0	0
H04	0	0	0	0	0	0	0	0	0	0	0	0	0	0	0	0	0	0	0	0	0	0	0	0	0	0	0	0	0	0	0	0
H05	0	0	0	0	0	0	0	0	0	0	0	0	0	0	0	0	0	0	0	0	0	0	0	0	0	0	0	0	0	0	0	0
H06	521.25	514.375	512.125	519.25	515.25	513.375	520.875	519.5	514.375	519.125	514.75	516.875	518.875	515.125	507.25	518.5	516.125	518.875	521.25	517.875	517.5	518.625	516	515.375	516.625	512.375	519.75	517.125	516.125	518.5	514.5	514.5
H07	611.125	607.5	609.375	616.125	615	619.75	615.5	619	614	615.625	613.375	620.125	614.625	620.625	616.75	614.625	617.125	613.5	616.25	623.375	614.125	616	610.75	615.75	614	610.375	610.75	615.625	617.125	618.125	618.125	609.375
H08	0	0	0	0	0	0	0	0	0	0	0	0	0	0	0	0	0	0	0	0	0	0	0	0	0	0	0	0	0	0	0	0
H09	0	0	0	0	0	0	0	0	0	0	0	0	0	0	0	0	0	0	0	0	0	0	0	0	0	0	0	0	0	0	0	0
H10	621.5	617.875	612.75	620.625	615	620.125	617.375	618.375	622.875	624.375	618.5	624.625	612	620.25	620.625	626.25	617.875	614.25	618.25	623.625	620.125	623	618.5	620.25	616	620.125	619.375	619.25	616.375	614.75	627.125	619.375
H11	0	0	0	0	0	0	0	0	0	0	0	0	0	0	0	0	0	0	0	0	0	0	0	0	0	0	0	0	0	0	0	0
H12	565.125	555.75	561.5	560	560.375	558.25	562.75	560.5	555.875	555.125	556.375	558.75	561.5	561.75	561.375	558	553.875	557	555.25	562.75	554	555.375	555.625	552.625	558	560.375	556.875	561.125	557.875	558	562.5	560.125
H13	0	0	0	0	0	0	0	0	0	0	0	0	0	0	0	0	0	0	0	0	0	0	0	0	0	0	0	0	0	0	0	0
H14	0	0	0	0	0	0	0	0	0	0	0	0	0	0	0	0	0	0	0	0	0	0	0	0	0	0	0	0	0	0	0	0
H15	0	0	0	0	0	0	0	0	0	0	0	0	0	0	0	0	0	0	0	0	0	0	0	0	0	0	0	0	0	0	0	0
H16	0	0	0	0	0	0	0	0	0	0	0	0	0	0	0	0	0	0	0	0	0	0	0	0	0	0	0	0	0	0	0	0
H17	0	0	0	0	0	0	0	0	0	0	0	0	0	0	0	0	0	0	0	0	0	0	0	0	0	0	0	0	0	0	0	0
H18	0	0	0	0	0	0	0	0	0	0	0	0	0	0	0	0	0	0	0	0	0	0	0	0	0	0	0	0	0	0	0	0
H19	0	0	0	0	0	0	0	0	0	0	0	0	0	0	0	0	0	0	0	0	0	0	0	0	0	0	0	0	0	0	0	0
H20	0	0	0	0	0	0	0	0	0	0	0	0	0	0	0	0	0	0	0	0	0	0	0	0	0	0	0	0	0	0	0	0
H21	0	0	0	0	0	0	0	0	0	0	0	0	0	0	0	0	0	0	0	0	0	0	0	0	0	0	0	0	0	0	0	0
H22	0	0	0	0	0	0	0	0	0	0	0	0	0	0	0	0	0	0	0	0	0	0	0	0	0	0	0	0	0	0	0	0
H23	0	0	0	0	0	0	0	0	0	0	0	0	0	0	0	0	0	0	0	0	0	0	0	0	0	0	0	0	0	0	0	0
H24	0	0	0	0	0	0	0	0	0	0	0	0	0	0	0	0	0	0	0	0	0	0	0	0	0	0	0	0	0	0	0	0
I01	0	0	0	0	0	0	0	0	0	0	0	0	0	0	0	0	0	0	0	0	0	0	0	0	0	0	0	0	0	0	0	0
I02	543.625	542.625	536.625	543.25	539.75	539.625	542.625	543.375	539.25	546.25	546.625	539.875	544.75	547.125	542.125	540.25	544.125	543.75	542.875	538.75	541.5	537.75	539	540.5	537.125	540.625	541.625	541	538.625	544	545	546.25
I03	481.375	483.875	480.625	476.375	481	481.75	488.125	482.875	477.25	477.625	479.875	476	484.5	476.5	483.75	480.875	479.25	480.625	485.375	484.125	483.25	483	481	484.875	477.375	481.625	480.5	476	475.75	481.125	477.25	480.75
I04	0	0	0	0	0	0	0	0	0	0	0	0	0	0	0	0	0	0	0	0	0	0	0	0	0	0	0	0	0	0	0	0
I05	0	0	0	0	0	0	0	0	0	0	0	0	0	0	0	0	0	0	0	0	0	0	0	0	0	0	0	0	0	0	0	0
I06	612.375	613.625	611.125	618.25	618.375	614.375	621.75	622.75	617.875	616.875	616.875	621.75	619.125	618.375	618.25	618.625	616.75	617.875	612	618.875	614.625	620.375	618.5	621.125	613.25	616.25	619	619.75	623.875	613.5	621.5	619.75
I07	0	0	0	0	0	0	0	0	0	0	0	0	0	0	0	0	0	0	0	0	0	0	0	0	0	0	0	0	0	0	0	0
I08	0	0	0	0	0	0	0	0	0	0	0	0	0	0	0	0	0	0	0	0	0	0	0	0	0	0	0	0	0	0	0	0
I09	561.25	566	569.75	564.75	567.5	563.5	569.75	563.125	567.875	565.75	565.25	563.25	568.625	564.875	564.625	559.75	565	564.5	562.875	569.875	566.5	566.75	566.25	562.375	563.375	566.5	567.5	570.5	565.625	570.125	566.5	565.25
I10	0	0	0	0	0	0	0	0	0	0	0	0	0	0	0	0	0	0	0	0	0	0	0	0	0	0	0	0	0	0	0	0
I11	0	0	0	0	0	0	0	0	0	0	0	0	0	0	0	0	0	0	0	0	0	0	0	0	0	0	0	0	0	0	0	0
I12	0	0	0	0	0	0	0	0	0	0	0	0	0	0	0	0	0	0	0	0	0	0	0	0	0	0	0	0	0	0	0	0
I13	0	0	0	0	0	0	0	0	0	0	0	0	0	0	0	0	0	0	0	0	0	0	0	0	0	0	0	0	0	0	0	0
I14	0	0	0	0	0	0	0	0	0	0	0	0	0	0	0	0	0	0	0	0	0	0	0	0	0	0	0	0	0	0	0	0
I15	0	0	0	0	0	0	0	0	0	0	0	0	0	0	0	0	0	0	0	0	0	0	0	0	0	0	0	0	0	0	0	0
I16	0	0	0	0	0	0	0	0	0	0	0	0	0	0	0	0	0	0	0	0	0	0	0	0	0	0	0	0	0	0	0	0
I17	0	0	0	0	0	0	0	0	0	0	0	0	0	0	0	0	0	0	0	0	0	0	0	0	0	0	0	0	0	0	0	0
I18	0	0	0	0	0	0	0	0	0	0	0	0	0	0	0	0	0	0	0	0	0	0	0	0	0	0	0	0	0	0	0	0
I19	0	0	0	0	0	0	0	0	0	0	0	0	0	0	0	0	0	0	0	0	0	0	0	0	0	0	0	0	0	0	0	0
I20	0	0	0	0	0	0	0	0	0	0	0	0	0	0	0	0	0	0	0	0	0	0	0	0	0	0	0	0	0	0	0	0
I21	0	0	0	0	0	0	0	0	0	0	0	0	0	0	0	0	0	0	0	0	0	0	0	0	0	0	0	0	0	0	0	0
I22	0	0	0	0	0	0	0	0	0	0	0	0	0	0	0	0	0	0	0	0	0	0	0	0	0	0	0	0	0	0	0	0
I23	0	0	0	0	0	0	0	0	0	0	0	0	0	0	0	0	0	0	0	0	0	0	0	0	0	0	0	0	0	0	0	0
I24	0	0	0	0	0	0	0	0	0	0	0	0	0	0	0	0	0	0	0	0	0	0	0	0	0	0	0	0	0	0	0	0
J01	0	0	0	0	0	0	0	0	0	0	0	0	0	0	0	0	0	0	0	0	0	0	0	0	0	0	0	0	0	0	0	0
J02	558.375	562.75	561.375	562.5	563.125	556.5	563.5	562.375	561.875	562.875	560.875	568.25	566.75	563.5	564.625	567.875	555.875	562.25	566.625	566.5	561.5	565.375	562.75	564.875	561	565.375	559.5	567.5	561.5	561.125	564.625	560.375
J03	0	0	0	0	0	0	0	0	0	0	0	0	0	0	0	0	0	0	0	0	0	0	0	0	0	0	0	0	0	0	0	0
J04	0	0	0	0	0	0	0	0	0	0	0	0	0	0	0	0	0	0	0	0	0	0	0	0	0	0	0	0	0	0	0	0
J05	555.75	558.625	552.875	553.875	550.875	553.25	560	559	557.125	558.875	560	560.5	552.375	560.5	555.375	551	555.875	553.875	558.125	554.875	558.5	554.625	554.875	554	560.5	557.625	561.375	553.25	559.875	561.875	554.625	557.375
J06	0	0	0	0	0	0	0	0	0	0	0	0	0	0	0	0	0	0	0	0	0	0	0	0	0	0	0	0	0	0	0	0
J07	0	0	0	0	0	0	0	0	0	0	0	0	0	0	0	0	0	0	0	0	0	0	0	0	0	0	0	0	0	0	0	0
J08	0	0	0	0	0	0	0	0	0	0	0	0	0	0	0	0	0	0	0	0	0	0	0	0	0	0	0	0	0	0	0	0
J09	637	629.625	633.625	629.125	628.625	636.875	626	630.125	631.375	627.875	630.25	628.125	633.125	633.75	626.875	634.25	633.5	627.375	636	635.625	632.75	626.875	628.625	631.375	626.625	636.125	632.25	634.75	627.625	624.5	630.25	628.875
J10	634.75	642.625	634.625	638.625	638.625	639.5	639.625	639.625	638.375	645.25	635.375	641.625	632.625	641.875	635	639.75	640.25	638.25	641.375	636	642.5	640.75	634.125	637	641.25	639.125	641	634.125	634.875	639	640.75	634
J11	0	0	0	0	0	0	0	0	0	0	0	0	0	0	0	0	0	0	0	0	0	0	0	0	0	0	0	0	0	0	0	0
J12	556.5	557	557.75	559.875	559.375	558.375	560.5	558.375	551.375	561.875	559	561	562.375	558.75	559.875	559.5	552.875	557	558.875	560.125	552.125	558.25	556.375	556.125	560	554.125	554.875	557.25	563.25	564.875	551.125	558.375
J13	0	0	0	0	0	0	0	0	0	0	0	0	0	0	0	0	0	0	0	0	0	0	0	0	0	0	0	0	0	0	0	0
J14	0	0	0	0	0	0	0	0	0	0	0	0	0	0	0	0	0	0	0	0	0	0	0	0	0	0	0	0	0	0	0	0
J15	0	0	0	0	0	0	0	0	0	0	0	0	0	0	0	0	0	0	0	0	0	0	0	0	0	0	0	0	0	0	0	0
J16	0	0	0	0	0	0	0	0	0	0	0	0	0	0	0	0	0	0	0	0	0	0	0	0	0	0	0	0	0	0	0	0
J17	0	0	0	0	0	0	0	0	0	0	0	0	0	0	0	0	0	0	0	0	0	0	0	0	0	0	0	0	0	0	0	0
J18	0	0	0	0	0	0	0	0	0	0	0	0	0	0	0	0	0	0	0	0	0	0	0	0	0	0	0	0	0	0	0	0
J19	0	0	0	0	0	0	0	0	0	0	0	0	0	0	0	0	0	0	0	0	0	0	0	0	0	0	0	0	0	0	0	0
J20	0	0	0	0	0	0	0	0	0	0	0	0	0	0	0	0	0	0	0	0	0	0	0	0	0	0	0	0	0	0	0	0
J21	0	0	0	0	0	0	0	0	0	0	0	0	0	0	0	0	0	0	0	0	0	0	0	0	0	0	0	0	0	0	0	0
J22	0	0	0	0	0	0	0	0	0	0	0	0	0	0	0	0	0	0	0	0	0	0	0	0	0	0	0	0	0	0	0	0
J23	0	0	0	0	0	0	0	0	0	0	0	0	0	0	0	0	0	0	0	0	0	0	0	0	0	0	0	0	0	0	0	0
J24	0	0	0	0	0	0	0	0	0	0	0	0	0	0	0	0	0	0	0	0	0	0	0	0	0	0	0	0	0	0	0	0
K01	561.25	554.375	557.5	555	553.125	553.375	550.125	557.25	561.5	554.375	556.75	556.375	548.125	554.125	551	556.375	556.125	552.375	556	556.625	562.25	552.125	554.5	561.125	562.875	555.125	556	556.75	560.875	550.625	559.25	551.75
K02	623.125	620.5	617.625	626.875	623.625	625.125	626.125	625.375	623	626.25	622.75	625.5	618.375	623.125	626.375	622.5	623.75	622.5	628.75	622.5	625.125	626.5	625.125	624.25	624.375	622.875	621.125	621.25	624.125	622.5	624.625	625.875
K03	0	0	0	0	0	0	0	0	0	0	0	0	0	0	0	0	0	0	0	0	0	0	0	0	0	0	0	0	0	0	0	0
K04	621.5	628.5	624.375	625	624	624.375	629.5	625.375	625.25	623.875	627.375	629.125	624.25	623.125	619.75	626.25	626.375	624.125	627.75	625.875	630.375	624.5	626.5	627.25	626.75	630.375	621.375	631.25	632.375	624.875	627.875	628.125
K05	0	0	0	0	0	0	0	0	0	0	0	0	0	0	0	0	0	0	0	0	0	0	0	0	0	0	0	0	0	0	0	0
K06	550	559.75	555.375	559.375	558.75	556.125	556.125	555.75	556.5	558.625	553	554.5	555	558.875	557	556.25	557.375	556.75	557.625	555.875	554.125	553.875	558.75	555.625	552.625	558	561.75	558.125	552	556.75	556.5	553.625
K07	460.875	463.125	461.75	458.625	462.625	461.625	459.875	463.75	460.25	458.25	458.75	462.375	461.5	459.625	460.25	462	460.875	454.125	458	467.625	462	460.25	463.75	454.75	460.375	465.375	463.125	459.25	456.625	464.875	462.125	461.25
K08	0	0	0	0	0	0	0	0	0	0	0	0	0	0	0	0	0	0	0	0	0	0	0	0	0	0	0	0	0	0	0	0
K09	0	0	0	0	0	0	0	0	0	0	0	0	0	0	0	0	0	0	0	0	0	0	0	0	0	0	0	0	0	0	0	0
K10	610.5	617.625	613.625	623.625	611.125	616	618.5	617.75	624.75	617.75	620.25	612.5	615.625	621.125	620.125	614.125	618.625	619.75	621.25	617.5	623.375	622.5	620.5	612	613.75	618	617	615.125	616.25	618	620.625	621.5
K11	670.375	680.75	674.875	673.125	680.5	679.125	682.5	684	680.125	677	683.25	673.375	678.875	682	681.625	684.375	671.375	679.5	679.125	665.75	679.875	678.75	674.5	680.375	680.25	679.25	671.5	681.375	677.875	677.875	676.875	679.375
K12	668.375	672.625	670	664.375	667	673	672	666.625	666.625	665.75	663.625	665.125	662.875	676.375	669.5	672.125	667.125	668.375	668.25	671	669.375	667.375	667.375	672.75	668.375	671.625	675.625	668	666.625	669.75	665	666.875
K13	0	0	0	0	0	0	0	0	0	0	0	0	0	0	0	0	0	0	0	0	0	0	0	0	0	0	0	0	0	0	0	0
K14	0	0	0	0	0	0	0	0	0	0	0	0	0	0	0	0	0	0	0	0	0	0	0	0	0	0	0	0	0	0	0	0
K15	0	0	0	0	0	0	0	0	0	0	0	0	0	0	0	0	0	0	0	0	0	0	0	0	0	0	0	0	0	0	0	0
K16	0	0	0	0	0	0	0	0	0	0	0	0	0	0	0	0	0	0	0	0	0	0	0	0	0	0	0	0	0	0	0	0
K17	0	0	0	0	0	0	0	0	0	0	0	0	0	0	0	0	0	0	0	0	0	0	0	0	0	0	0	0	0	0	0	0
K18	0	0	0	0	0	0	0	0	0	0	0	0	0	0	0	0	0	0	0	0	0	0	0	0	0	0	0	0	0	0	0	0
K19	0	0	0	0	0	0	0	0	0	0	0	0	0	0	0	0	0	0	0	0	0	0	0	0	0	0	0	0	0	0	0	0
K20	0	0	0	0	0	0	0	0	0	0	0	0	0	0	0	0	0	0	0	0	0	0	0	0	0	0	0	0	0	0	0	0
K21	0	0	0	0	0	0	0	0	0	0	0	0	0	0	0	0	0	0	0	0	0	0	0	0	0	0	0	0	0	0	0	0
K22	0	0	0	0	0	0	0	0	0	0	0	0	0	0	0	0	0	0	0	0	0	0	0	0	0	0	0	0	0	0	0	0
K23	0	0	0	0	0	0	0	0	0	0	0	0	0	0	0	0	0	0	0	0	0	0	0	0	0	0	0	0	0	0	0	0
K24	0	0	0	0	0	0	0	0	0	0	0	0	0	0	0	0	0	0	0	0	0	0	0	0	0	0	0	0	0	0	0	0
L01	0	0	0	0	0	0	0	0	0	0	0	0	0	0	0	0	0	0	0	0	0	0	0	0	0	0	0	0	0	0	0	0
L02	635.75	640.625	641.5	639.875	642.75	641.625	642.5	641	639.125	642.5	640.125	643	643	636	639.375	636.125	643.75	640.875	639.375	644	642.625	639.25	641.75	640	636.25	642.25	642.25	635.875	639.125	640	640.875	637.75
L03	0	0	0	0	0	0	0	0	0	0	0	0	0	0	0	0	0	0	0	0	0	0	0	0	0	0	0	0	0	0	0	0
L04	0	0	0	0	0	0	0	0	0	0	0	0	0	0	0	0	0	0	0	0	0	0	0	0	0	0	0	0	0	0	0	0
L05	0	0	0	0	0	0	0	0	0	0	0	0	0	0	0	0	0	0	0	0	0	0	0	0	0	0	0	0	0	0	0	0
L06	0	0	0	0	0	0	0	0	0	0	0	0	0	0	0	0	0	0	0	0	0	0	0	0	0	0	0	0	0	0	0	0
L07	610	610.5	609	612.5	614.125	609.625	608.625	616.875	613.375	606.125	609.5	615.5	613.25	611.125	611.25	612	611.375	614	608	613	612.125	611.375	612.75	612.875	608.375	609.75	610.75	617.25	611.5	609.5	611.625	609.25
L08	542.25	544.5	547.875	540.125	547.125	542.875	547.125	543.125	552.875	539	544.125	544.875	549.125	540.125	542.625	547	538.25	543.25	540.5	551	546.125	540.625	541.75	538.75	544.375	544.375	541.25	545.125	551	549.625	540	546.5
L09	0	0	0	0	0	0	0	0	0	0	0	0	0	0	0	0	0	0	0	0	0	0	0	0	0	0	0	0	0	0	0	0
L10	558.5	551.25	556.5	555.5	559.5	566.25	561.125	558	558.25	549.375	561.125	559.125	559.125	556.75	557.875	561	563.25	560.625	557.375	559.75	564.125	556.25	563.375	561.875	557.625	556.5	562.125	558.75	559.375	558.375	565.125	562.125
L11	0	0	0	0	0	0	0	0	0	0	0	0	0	0	0	0	0	0	0	0	0	0	0	0	0	0	0	0	0	0	0	0
L12	0	0	0	0	0	0	0	0	0	0	0	0	0	0	0	0	0	0	0	0	0	0	0	0	0	0	0	0	0	0	0	0
L13	0	0	0	0	0	0	0	0	0	0	0	0	0	0	0	0	0	0	0	0	0	0	0	0	0	0	0	0	0	0	0	0
L14	0	0	0	0	0	0	0	0	0	0	0	0	0	0	0	0	0	0	0	0	0	0	0	0	0	0	0	0	0	0	0	0
L15	0	0	0	0	0	0	0	0	0	0	0	0	0	0	0	0	0	0	0	0	0	0	0	0	0	0	0	0	0	0	0	0
L16	0	0	0	0	0	0	0	0	0	0	0	0	0	0	0	0	0	0	0	0	0	0	0	0	0	0	0	0	0	0	0	0
L17	0	0	0	0	0	0	0	0	0	0	0	0	0	0	0	0	0	0	0	0	0	0	0	0	0	0	0	0	0	0	0	0
L18	0	0	0	0	0	0	0	0	0	0	0	0	0	0	0	0	0	0	0	0	0	0	0	0	0	0	0	0	0	0	0	0
L19	0	0	0	0	0	0	0	0	0	0	0	0	0	0	0	0	0	0	0	0	0	0	0	0	0	0	0	0	0	0	0	0
L20	0	0	0	0	0	0	0	0	0	0	0	0	0	0	0	0	0	0	0	0	0	0	0	0	0	0	0	0	0	0	0	0
L21	0	0	0	0	0	0	0	0	0	0	0	0	0	0	0	0	0	0	0	0	0	0	0	0	0	0	0	0	0	0	0	0
L22	0	0	0	0	0	0	0	0	0	0	0	0	0	0	0	0	0	0	0	0	0	0	0	0	0	0	0	0	0	0	0	0
L23	0	0	0	0	0	0	0	0	0	0	0	0	0	0	0	0	0	0	0	0	0	0	0	0	0	0	0	0	0	0	0	0
L24	0	0	0	0	0	0	0	0	0	0	0	0	0	0	0	0	0	0	0	0	0	0	0	0	0	0	0	0	0	0	0	0
M01	557.75	558.625	555.375	557.5	561.75	556.375	556.75	567	558.25	557.875	559.75	562.375	563.5	554.125	559.25	562.5	559.625	558.875	563.375	563.75	562.125	559.75	559.375	559.25	560.125	559.875	555.75	554.375	558.375	560.125	556.5	563.125
M02	0	0	0	0	0	0	0	0	0	0	0	0	0	0	0	0	0	0	0	0	0	0	0	0	0	0	0	0	0	0	0	0
M03	0	0	0	0	0	0	0	0	0	0	0	0	0	0	0	0	0	0	0	0	0	0	0	0	0	0	0	0	0	0	0	0
M04	0	0	0	0	0	0	0	0	0	0	0	0	0	0	0	0	0	0	0	0	0	0	0	0	0	0	0	0	0	0	0	0
M05	506.625	504.5	508.125	511.875	505.625	510.625	508.375	502.75	506.875	505	512.875	511.375	513.25	505.875	507.375	512.875	510.25	507	509	509.75	504.5	506.875	509.625	503.375	502.375	510	514.5	515	505.5	513.125	511.625	509.125
M06	502.875	499.25	509.125	508.625	499.375	509.125	506.375	508.625	508.75	508.375	507.5	504.375	504.125	500.75	506.25	505.5	505.25	507.25	506.5	506.5	504.625	505.625	509.625	507.5	506.875	504.125	509	510	505	503.125	505.25	508
M07	0	0	0	0	0	0	0	0	0	0	0	0	0	0	0	0	0	0	0	0	0	0	0	0	0	0	0	0	0	0	0	0
M08	0	0	0	0	0	0	0	0	0	0	0	0	0	0	0	0	0	0	0	0	0	0	0	0	0	0	0	0	0	0	0	0
M09	638.375	636.125	638.25	630.75	632.875	634.25	633.5	632	633.5	640.125	635.125	636.25	636.625	635	632.125	638.375	635.875	641.75	641.125	642.375	643.125	633.75	642.5	633.125	636	642.25	643.125	639.5	639.625	636.375	634.5	636.125
M10	0	0	0	0	0	0	0	0	0	0	0	0	0	0	0	0	0	0	0	0	0	0	0	0	0	0	0	0	0	0	0	0
M11	670.625	680	679.625	676.75	683.5	679.75	681.625	682.125	674.125	677	684	673.5	684.125	679.875	677.75	684.625	676	673.125	678.125	680.25	676.875	682.25	681.25	681.125	678.75	671.75	678.125	679.625	677.375	677.5	681.125	681.75
M12	0	0	0	0	0	0	0	0	0	0	0	0	0	0	0	0	0	0	0	0	0	0	0	0	0	0	0	0	0	0	0	0
M13	0	0	0	0	0	0	0	0	0	0	0	0	0	0	0	0	0	0	0	0	0	0	0	0	0	0	0	0	0	0	0	0
M14	0	0	0	0	0	0	0	0	0	0	0	0	0	0	0	0	0	0	0	0	0	0	0	0	0	0	0	0	0	0	0	0
M15	0	0	0	0	0	0	0	0	0	0	0	0	0	0	0	0	0	0	0	0	0	0	0	0	0	0	0	0	0	0	0	0
M16	0	0	0	0	0	0	0	0	0	0	0	0	0	0	0	0	0	0	0	0	0	0	0	0	0	0	0	0	0	0	0	0
M17	0	0	0	0	0	0	0	0	0	0	0	0	0	0	0	0	0	0	0	0	0	0	0	0	0	0	0	0	0	0	0	0
M18	0	0	0	0	0	0	0	0	0	0	0	0	0	0	0	0	0	0	0	0	0	0	0	0	0	0	0	0	0	0	0	0
M19	0	0	0	0	0	0	0	0	0	0	0	0	0	0	0	0	0	0	0	0	0	0	0	0	0	0	0	0	0	0	0	0
M20	0	0	0	0	0	0	0	0	0	0	0	0	0	0	0	0	0	0	0	0	0	0	0	0	0	0	0	0	0	0	0	0
M21	0	0	0	0	0	0	0	0	0	0	0	0	0	0	0	0	0	0	0	0	0	0	0	0	0	0	0	0	0	0	0	0
M22	0	0	0	0	0	0	0	0	0	0	0	0	0	0	0	0	0	0	0	0	0	0	0	0	0	0	0	0	0	0	0	0
M23	0	0	0	0	0	0	0	0	0	0	0	0	0	0	0	0	0	0	0	0	0	0	0	0	0	0	0	0	0	0	0	0
M24	0	0	0	0	0	0	0	0	0	0	0	0	0	0	0	0	0	0	0	0	0	0	0	0	0	0	0	0	0	0	0	0
N01	554	553.625	554.875	550.75	548.875	559.5	551.875	553.625	554.25	555.875	559.375	557.5	551.125	553.5	551.75	556.375	558.5	560.125	556.875	557.625	556.75	556.375	555.25	557.75	552.625	557.25	560.625	553.625	552.875	556.625	557.25	551.375
N02	0	0	0	0	0	0	0	0	0	0	0	0	0	0	0	0	0	0	0	0	0	0	0	0	0	0	0	0	0	0	0	0
N03	538.375	545.375	544	548	542.75	548.125	550	548.625	546.25	545.75	541.625	547	551	545.875	546.25	544.375	546.75	546.75	545.75	550.625	547.75	544.875	549.75	547.875	551.375	544.875	551	543.875	547.5	545	543.25	547
N04	0	0	0	0	0	0	0	0	0	0	0	0	0	0	0	0	0	0	0	0	0	0	0	0	0	0	0	0	0	0	0	0
N05	534.5	534.875	531.875	535.875	543.875	537.375	538.125	540.5	536.625	543.125	540.25	539.5	538.875	546.125	544.25	540.75	537.25	540.875	542.625	540.75	536.25	537.875	538.125	536.25	536.25	540.125	540.25	542.5	542.25	538.125	540.25	537.125
N06	0	0	0	0	0	0	0	0	0	0	0	0	0	0	0	0	0	0	0	0	0	0	0	0	0	0	0	0	0	0	0	0
N07	545.375	545.5	544.875	545.125	547	539.125	544.25	547.25	550.25	545.5	543.5	546.5	547.875	543.875	544.5	542	549.25	545.875	546.625	546.25	546.375	544.5	538.375	548.5	547.25	546.25	542	541.25	542.875	549	543.25	545.625
N08	585.125	585.875	587.25	583.5	589.5	584.625	593.375	585.125	590.125	587.125	582.75	585.5	583.125	584	581.5	587.375	580.5	582.25	584.5	584.125	583.75	589.25	587.875	587.5	587.375	586	590.5	579.375	586.875	589.625	584.875	588.875
N09	563.125	559.125	562.625	558.875	563.125	561.125	562.375	557	566.875	562.125	556.75	560.25	562	559.5	567.5	563.75	568.625	556.125	568	562.5	565.25	564.125	566.125	561.25	568.625	564.875	563.75	564.125	561	557.5	557.375	561
N10	0	0	0	0	0	0	0	0	0	0	0	0	0	0	0	0	0	0	0	0	0	0	0	0	0	0	0	0	0	0	0	0
N11	456.25	456.375	453.75	459	450.625	450.25	463.5	458.25	453.75	459.125	453.25	459.375	457.375	455.75	455.375	457	458.5	455.875	459.125	457.5	453.625	457.625	451.125	461.625	455.375	452.875	457.25	456.125	456.75	456.75	458.375	453.875
N12	0	0	0	0	0	0	0	0	0	0	0	0	0	0	0	0	0	0	0	0	0	0	0	0	0	0	0	0	0	0	0	0
N13	0	0	0	0	0	0	0	0	0	0	0	0	0	0	0	0	0	0	0	0	0	0	0	0	0	0	0	0	0	0	0	0
N14	0	0	0	0	0	0	0	0	0	0	0	0	0	0	0	0	0	0	0	0	0	0	0	0	0	0	0	0	0	0	0	0
N15	0	0	0	0	0	0	0	0	0	0	0	0	0	0	0	0	0	0	0	0	0	0	0	0	0	0	0	0	0	0	0	0
N16	0	0	0	0	0	0	0	0	0	0	0	0	0	0	0	0	0	0	0	0	0	0	0	0	0	0	0	0	0	0	0	0
N17	0	0	0	0	0	0	0	0	0	0	0	0	0	0	0	0	0	0	0	0	0	0	0	0	0	0	0	0	0	0	0	0
N18	0	0	0	0	0	0	0	0	0	0	0	0	0	0	0	0	0	0	0	0	0	0	0	0	0	0	0	0	0	0	0	0
N19	0	0	0	0	0	0	0	0	0	0	0	0	0	0	0	0	0	0	0	0	0	0	0	0	0	0	0	0	0	0	0	0
N20	0	0	0	0	0	0	0	0	0	0	0	0	0	0	0	0	0	0	0	0	0	0	0	0	0	0	0	0	0	0	0	0
N21	0	0	0	0	0	0	0	0	0	0	0	0	0	0	0	0	0	0	0	0	0	0	0	0	0	0	0	0	0	0	0	0
N22	0	0	0	0	0	0	0	0	0	0	0	0	0	0	0	0	0	0	0	0	0	0	0	0	0	0	0	0	0	0	0	0
N23	0	0	0	0	0	0	0	0	0	0	0	0	0	0	0	0	0	0	0	0	0	0	0	0	0	0	0	0	0	0	0	0
N24	0	0	0	0	0	0	0	0	0	0	0	0	0	0	0	0	0	0	0	0	0	0	0	0	0	0	0	0	0	0	0	0
O01	680.75	682.875	681	688.5	685.125	689.375	682.875	683.875	687.75	678.625	689	686.375	679.125	689	689.375	685.375	683.125	683.75	684.625	682.875	685.125	683.625	686.125	686	688.375	693.5	683.125	681.5	687.5	688	686.75	689.875
O02	526.5	525.875	527.625	531.875	535.625	532.125	532.25	532.75	529.125	529.5	530.125	529.125	528.125	531.875	529.5	531.375	527.75	532.125	530.5	528.875	533.5	527.25	530.125	529.25	531.5	524.375	534.125	531.625	530.875	525.375	530.5	527.75
O03	547.625	549.125	543.125	552.875	554.75	545.875	539.125	547.75	548	553.875	549.75	554.875	544.875	549.25	544.75	550.625	547.375	549.875	551.5	544.375	551.875	548.75	547.625	549.375	549.5	550.25	551.5	554.25	556.5	549.625	548.25	545.75
O04	0	0	0	0	0	0	0	0	0	0	0	0	0	0	0	0	0	0	0	0	0	0	0	0	0	0	0	0	0	0	0	0
O05	419	418.625	424.875	420.875	422.25	428.125	427.5	424.625	424.875	423.5	422.75	420.25	425	425.25	422.375	420.5	422.25	422	424.625	422.25	424.375	422.5	422.5	425.125	430.125	425.25	424.5	428.875	424.625	419.25	423	427.5
O06	0	0	0	0	0	0	0	0	0	0	0	0	0	0	0	0	0	0	0	0	0	0	0	0	0	0	0	0	0	0	0	0
O07	600	603.125	596.375	600.875	597.5	604.875	602.25	599.125	599.5	596.375	600.25	601.75	607	598.625	597.375	604.5	604.375	607	606	603.5	604.125	598.625	602.375	603.875	604.5	600.875	600.5	603.625	602.625	603.5	595.375	597.625
O08	661.25	663.125	662.875	657.75	661.875	664	661.375	664.75	664.75	665.125	663.875	668.375	667	664.5	667	659	669.375	664.75	666	673.625	665.5	663.625	665.625	663.25	664.125	664.375	659.125	663.875	658.875	666.625	662.125	668
O09	0	0	0	0	0	0	0	0	0	0	0	0	0	0	0	0	0	0	0	0	0	0	0	0	0	0	0	0	0	0	0	0
O10	591.125	592.75	594	599	599.625	586	595.5	590.625	600.625	591.375	592.125	597.5	594	590.25	595.625	595.375	594.875	594	597.75	598.375	594.25	589.125	593	596.625	597.625	591.75	593.125	596.875	592	597.625	594.875	595.25
O11	0	0	0	0	0	0	0	0	0	0	0	0	0	0	0	0	0	0	0	0	0	0	0	0	0	0	0	0	0	0	0	0
O12	527	525.125	524.75	523.5	527	529.25	523.625	526.75	529.125	526.375	527.875	520.25	518	531.5	525.75	529	526.875	532	524.75	527.625	530.875	527	529.375	531.5	523.625	524.875	530.5	527.25	528.75	523.625	528.875	529.5
O13	0	0	0	0	0	0	0	0	0	0	0	0	0	0	0	0	0	0	0	0	0	0	0	0	0	0	0	0	0	0	0	0
O14	0	0	0	0	0	0	0	0	0	0	0	0	0	0	0	0	0	0	0	0	0	0	0	0	0	0	0	0	0	0	0	0
O15	0	0	0	0	0	0	0	0	0	0	0	0	0	0	0	0	0	0	0	0	0	0	0	0	0	0	0	0	0	0	0	0
O16	0	0	0	0	0	0	0	0	0	0	0	0	0	0	0	0	0	0	0	0	0	0	0	0	0	0	0	0	0	0	0	0
O17	0	0	0	0	0	0	0	0	0	0	0	0	0	0	0	0	0	0	0	0	0	0	0	0	0	0	0	0	0	0	0	0
O18	0	0	0	0	0	0	0	0	0	0	0	0	0	0	0	0	0	0	0	0	0	0	0	0	0	0	0	0	0	0	0	0
O19	0	0	0	0	0	0	0	0	0	0	0	0	0	0	0	0	0	0	0	0	0	0	0	0	0	0	0	0	0	0	0	0
O20	0	0	0	0	0	0	0	0	0	0	0	0	0	0	0	0	0	0	0	0	0	0	0	0	0	0	0	0	0	0	0	0
O21	0	0	0	0	0	0	0	0	0	0	0	0	0	0	0	0	0	0	0	0	0	0	0	0	0	0	0	0	0	0	0	0
O22	0	0	0	0	0	0	0	0	0	0	0	0	0	0	0	0	0	0	0	0	0	0	0	0	0	0	0	0	0	0	0	0
O23	0	0	0	0	0	0	0	0	0	0	0	0	0	0	0	0	0	0	0	0	0	0	0	0	0	0	0	0	0	0	0	0
O24	0	0	0	0	0	0	0	0	0	0	0	0	0	0	0	0	0	0	0	0	0	0	0	0	0	0	0	0	0	0	0	0
P01	0	0	0	0	0	0	0	0	0	0	0	0	0	0	0	0	0	0	0	0	0	0	0	0	0	0	0	0	0	0	0	0
P02	0	0	0	0	0	0	0	0	0	0	0	0	0	0	0	0	0	0	0	0	0	0	0	0	0	0	0	0	0	0	0	0
P03	549.625	549.75	557.625	549.5	548.25	551	551.5	554.125	549.875	552.25	552.25	555.625	551.125	549.75	551.625	555.75	551.625	551.75	553	556.25	553.5	546.5	545.375	552.25	552.625	555.25	551.375	552.5	549.25	555.375	548	555.625
P04	0	0	0	0	0	0	0	0	0	0	0	0	0	0	0	0	0	0	0	0	0	0	0	0	0	0	0	0	0	0	0	0
P05	515.5	511.5	516.5	518.375	514.75	508.125	514	513.5	517.875	510.875	511.5	516.375	512.5	521.25	517.5	515.875	518.25	513.125	511.5	514	516.375	514.25	514.5	514.25	518.25	512.625	516	512.875	513.25	516.125	515.375	517.25
P06	0	0	0	0	0	0	0	0	0	0	0	0	0	0	0	0	0	0	0	0	0	0	0	0	0	0	0	0	0	0	0	0
P07	0	0	0	0	0	0	0	0	0	0	0	0	0	0	0	0	0	0	0	0	0	0	0	0	0	0	0	0	0	0	0	0
P08	0	0	0	0	0	0	0	0	0	0	0	0	0	0	0	0	0	0	0	0	0	0	0	0	0	0	0	0	0	0	0	0
P09	0	0	0	0	0	0	0	0	0	0	0	0	0	0	0	0	0	0	0	0	0	0	0	0	0	0	0	0	0	0	0	0
P10	654.125	653.5	650.25	651.375	654	649.375	653.75	653	652.625	646.75	653.375	649.625	653.375	650.5	646.875	648.125	652.875	655.25	653.75	650.5	649	654.5	649.375	649.25	649.125	655.125	655.875	659.125	647.125	651.875	647.75	649.125
P11	499.25	502.875	503.75	503.5	499.5	499.75	502.375	507.5	502.375	504.25	498.875	502.625	499.75	507.875	501.875	503.875	503.25	499.5	506	498.25	501	500.375	502.25	505.875	502	501.375	496	501.5	503.5	500.875	505.625	504.25
P12	0	0	0	0	0	0	0	0	0	0	0	0	0	0	0	0	0	0	0	0	0	0	0	0	0	0	0	0	0	0	0	0
P13	0	0	0	0	0	0	0	0	0	0	0	0	0	0	0	0	0	0	0	0	0	0	0	0	0	0	0	0	0	0	0	0
P14	0	0	0	0	0	0	0	0	0	0	0	0	0	0	0	0	0	0	0	0	0	0	0	0	0	0	0	0	0	0	0	0
P15	0	0	0	0	0	0	0	0	0	0	0	0	0	0	0	0	0	0	0	0	0	0	0	0	0	0	0	0	0	0	0	0
P16	0	0	0	0	0	0	0	0	0	0	0	0	0	0	0	0	0	0	0	0	0	0	0	0	0	0	0	0	0	0	0	0
P17	0	0	0	0	0	0	0	0	0	0	0	0	0	0	0	0	0	0	0	0	0	0	0	0	0	0	0	0	0	0	0	0
P18	0	0	0	0	0	0	0	0	0	0	0	0	0	0	0	0	0	0	0	0	0	0	0	0	0	0	0	0	0	0	0	0
P19	0	0	0	0	0	0	0	0	0	0	0	0	0	0	0	0	0	0	0	0	0	0	0	0	0	0	0	0	0	0	0	0
P20	0	0	0	0	0	0	0	0	0	0	0	0	0	0	0	0	0	0	0	0	0	0	0	0	0	0	0	0	0	0	0	0
P21	0	0	0	0	0	0	0	0	0	0	0	0	0	0	0	0	0	0	0	0	0	0	0	0	0	0	0	0	0	0	0	0
P22	0	0	0	0	0	0	0	0	0	0	0	0	0	0	0	0	0	0	0	0	0	0	0	0	0	0	0	0	0	0	0	0
P23	0	0	0	0	0	0	0	0	0	0	0	0	0	0	0	0	0	0	0	0	0	0	0	0	0	0	0	0	0	0	0	0
P24	0	0	0	0	0	0	0	0	0	0	0	0	0	0	0	0	0	0	0	0	0	0	0	0	0	0	0	0	0	0	0	0
Last Cell

## Sheet: Summary Sheet
DA Normalize				PCV Normalized
Row	Column	Max	FFT Value	Row	Column	Max	FFT Value			Row	Column	DA-Max	Treatment (µM)
A	4	18.1259	1.79211							D	1	7.47845	0
A	6	15.7264	5.01792							F	1	13.4474	0
A	8	12.5667	3.22581							G	1	7.18178	0
A	10	9.24978	3.94265							H	1	10.6874	0
B	3	11.2801	0.358423							K	1	12.0516	0
B	4	6.31353	2.86738							M	1	22.7111	0
B	5	13.5923	3.94265							N	1	11.2478	0
B	8	18.7995	5.73477							O	1	24.4802	0
B	10	24.6672	5.37634							D	2	9.03541	0
C	4	10.134	5.73477							I	2	18.1207	0
C	5	2.70676	3.94265							J	2	17.6677	0
C	6	7.56709	2.50896							K	2	14.8246	0
C	8	13.7073	5.37634							L	2	17.5236	0
C	11	12.1172	3.94265							O	2	13.2556	0
D	1	7.47845	3.58423							B	3	11.2801	0.05
D	2	9.03541	3.22581							E	3	10.6593	0.05
D	5	18.0587	2.86738							F	3	15.7127	0.05
D	8	19.598	0.358423							I	3	7.06323	0.05
D	9	9.10845	3.58423							N	3	16.2016	0.05
D	10	10.2489	0.716846							O	3	6.58594	0.05
D	11	15.3841	1.43369							P	3	22.1828	0.05
D	12	9.96521	3.94265							A	4	18.1259	0.05
E	3	10.6593	3.94265							B	4	6.31353	0.05
E	4	13.0754	3.94265							C	4	10.134	0.05
E	5	12.619	4.30108							E	4	13.0754	0.05
E	6	12.5424	3.58423							K	4	8.09034	0.05
E	7	11.3208	5.37634							B	5	13.5923	0.098
E	8	9.82671	5.37634							C	5	2.70676	0.098
E	9	19.1426	2.86738							D	5	18.0587	0.098
E	10	21.8052	5.01792							E	5	12.619	0.098
E	11	20.7587	3.58423							G	5	7.68603	0.098
E	12	10.3029	2.15054							J	5	11.038	0.098
F	1	13.4474	3.58423							M	5	9.06393	0.098
F	3	15.7127	4.30108							N	5	16.3203	0.098
F	6	10.5472	0.716846							O	5	10.9023	0.098
F	7	18.1426	5.37634							P	5	12.3766	0.098
F	8	14.8448	2.86738							A	6	15.7264	0.098
F	10	14.9744	0.358423							C	6	7.56709	0.098
G	1	7.18178	3.58423							E	6	12.5424	0.098
G	5	7.68603	5.01792							F	6	10.5472	0.098
G	6	6.85262	2.50896							G	6	6.85262	0.098
G	7	21.9857	0.358423							H	6	15.8101	0.098
G	9	14.9025	1.43369							I	6	11.5488	0.098
H	1	10.6874	1.79211							K	6	16.5891	0.098
H	6	15.8101	2.15054							M	6	9.7556	0.098
H	7	17.4186	0.716846							E	7	11.3208	0.195
H	10	10.2593	4.6595							F	7	18.1426	0.195
H	12	16.3357	1.07527							G	7	21.9857	0.195
I	2	18.1207	1.07527							H	7	17.4186	0.195
I	3	7.06323	1.43369							K	7	12.0792	0.195
I	6	11.5488	4.30108							L	7	16.4193	0.195
I	9	13.059	2.15054							N	7	16.2329	0.195
J	2	17.6677	1.43369							O	7	17.419	0.195
J	5	11.038	0.716846							A	8	12.5667	0.195
J	9	26.1099	2.15054							B	8	18.7995	0.195
J	10	9.24915	4.6595							C	8	13.7073	0.195
J	12	12.9175	1.07527							D	8	19.598	0.195
K	1	12.0516	2.15054							E	8	9.82671	0.195
K	2	14.8246	1.07527							F	8	14.8448	0.195
K	4	8.09034	3.58423							L	8	20.2578	0.195
K	6	16.5891	4.6595							N	8	10.1052	0.195
K	7	12.0792	3.22581							O	8	15.511	0.195
K	10	16.715	0.358423							D	9	9.10845	0.39
K	11	24.6283	2.86738							E	9	19.1426	0.39
K	12	21.1386	1.43369							G	9	14.9025	0.39
L	2	17.5236	0.716846							I	9	13.059	0.39
L	7	16.4193	5.73477							J	9	26.1099	0.39
L	8	20.2578	5.73477							M	9	10.5911	0.39
L	10	13.3356	5.37634							N	9	21.5204	0.39
M	1	22.7111	2.86738							A	10	9.24978	0.39
M	5	9.06393	4.30108							B	10	24.6672	0.39
M	6	9.7556	2.15054							D	10	10.2489	0.39
M	9	10.5911	0.358423							E	10	21.8052	0.39
M	11	11.2414	0.716846							F	10	14.9744	0.39
N	1	11.2478	0.358423							H	10	10.2593	0.39
N	3	16.2016	5.73477							J	10	9.24915	0.39
N	5	16.3203	5.73477							K	10	16.715	0.39
N	7	16.2329	1.07527							L	10	13.3356	0.39
N	8	10.1052	3.58423							O	10	14.2783	0.39
N	9	21.5204	5.37634							P	10	11.5889	0.39
N	11	10.3138	1.79211							C	11	12.1172	0.78
O	1	24.4802	2.50896							D	11	15.3841	0.78
O	2	13.2556	1.07527							E	11	20.7587	0.78
O	3	6.58594	5.73477							K	11	24.6283	0.78
O	5	10.9023	3.22581							M	11	11.2414	0.78
O	7	17.419	2.15054							N	11	10.3138	0.78
O	8	15.511	4.30108							P	11	11.7338	0.78
O	10	14.2783	5.37634							D	12	9.96521	0.78
O	12	17.1454	5.37634							E	12	10.3029	0.78
P	3	22.1828	5.73477							H	12	16.3357	0.78
P	5	12.3766	3.58423							J	12	12.9175	0.78
P	10	11.5889	2.86738							K	12	21.1386	0.78
P	11	11.7338	1.43369							O	12	17.1454	0.78

## Sheet: David's Results
A04
Time	Data	FFT Freq	FFT Mag	FFT Complex			Max
0	22.375	0	74.2891	1188.625			18.1259
0.09	13.125	0.358423	17.708	-74.0989069479433-273.466662936276i
0.18	21.375	0.716846	10.3918	-39.3225116299465+161.552708005131i
0.27	50.625	1.07527	9.47783	114.297835184683+99.660884745066i
0.36	33.125	1.43369	7.92413	-2.11756409403962-126.768474875282i
0.45	41.125	1.79211	18.1259	-107.682863679256+269.281581284941i
0.54	22.375	2.15054	4.3299	-40.2005839285166-56.4216784784803i
0.63	57.25	2.50896	5.71101	55.3738591341942+72.6865059548519i
0.72	19.5	2.86738	3.68045	7.75000000000003+58.375i
0.81	103.25	3.22581	7.07047	-12.2171226002584+112.465893768439i
0.9	64.875	3.58423	1.59306	-7.22366744983845+24.4439150347732i
0.99	102	3.94265	4.18355	63.6144380013627+20.8265660710051i
1.08	66.75	4.30108	6.63203	-95.6324359059604+45.9815251247185i
1.17	49.125	4.6595	7.57512	-117.1289044434+31.1566630199631i
1.26	21.625	5.01792	6.24151	91.2467630083016-40.581698481616i
1.35	11.125	5.37634	10.2988	3.84166535061883-164.736481633856i
1.44	31.625	5.73477	9.60156	-153.625
1.53	60.125	6.09319	10.2988	3.84166535061938+164.736481633856i
1.62	62	6.45161	6.24151	91.2467630083017+40.5816984816158i
1.71	21.5	6.81004	7.57512	-117.1289044434-31.1566630199626i
1.8	9.375	7.16846	6.63203	-95.6324359059605-45.9815251247185i
1.89	7	7.52688	4.18355	63.6144380013624-20.8265660710051i
1.98	0.25	7.8853	1.59306	-7.22366744983834-24.4439150347732i
2.07	49.625	8.24373	7.07047	-12.2171226002588-112.465893768439i
2.16	33.375	8.60215	3.68045	7.74999999999997-58.375i
2.25	7.5	8.96057	5.71101	55.373859134194-72.6865059548519i
2.34	22.375	9.319	4.3299	-40.2005839285165+56.4216784784804i
2.43	6	9.67742	18.1259	-107.682863679257-269.281581284941i
2.52	46.5	10.0358	7.92413	-2.11756409403944+126.768474875281i
2.61	25.125	10.3943	9.47783	114.297835184682-99.6608847450667i
2.7	40	10.7527	10.3918	-39.3225116299468-161.552708005131i
2.79	66.625	11.1111	17.708	-74.0989069479424+273.466662936276i
A06
Time	Data	FFT Freq	FFT Mag	FFT Complex			Max
0	102.472	0	316.062	5056.999997			15.7264
0.09	181.931	0.358423	7.37073	5.86280223861338-117.785798304258i
0.18	138.375	0.716846	13.2856	-156.654297252765-143.684189500316i
0.27	124.458	1.07527	7.22573	-114.778109655333+13.8583632994854i
0.36	225.847	1.43369	6.40491	-90.284725365967+48.4821333508628i
0.45	189.264	1.79211	7.70082	86.3270909460791+87.9153626530174i
0.54	183.208	2.15054	1.18749	18.4873127172515-4.38358669548084i
0.63	179.014	2.50896	7.494	30.747780194909+115.894461179225i
0.72	180.5	2.86738	14.307	-27.5277709999999-227.25i
0.81	134.208	3.22581	0.541801	-5.90448718197152-6.34708815433489i
0.9	185.167	3.58423	13.9656	33.857713351376-220.868983158067i
0.99	132.139	3.94265	12.7328	-203.423268493456+11.0881630776546i
1.08	141.681	4.30108	8.99097	-59.6041286340331+130.926529350863i
1.17	207.472	4.6595	7.60725	-99.4211220858292+70.2156434105905i
1.26	134.194	5.01792	15.7264	-249.912892815862+29.2748700370978i
1.35	122.597	5.37634	11.0323	39.478226036989+172.04605204865i
1.44	135.111	5.73477	12.0243	-192.388915
1.53	197.514	6.09319	11.0323	39.4782260369887-172.04605204865i
1.62	135	6.45161	15.7264	-249.912892815863-29.2748700370976i
1.71	170.75	6.81004	7.60725	-99.4211220858294-70.2156434105902i
1.8	142.167	7.16846	8.99097	-59.6041286340333-130.926529350863i
1.89	182	7.52688	12.7328	-203.423268493456-11.0881630776541i
1.98	150.681	7.8853	13.9656	33.8577133513763+220.868983158067i
2.07	155.264	8.24373	0.541801	-5.90448718197179+6.34708815433493i
2.16	145.639	8.60215	14.307	-27.5277709999997+227.25i
2.25	162.194	8.96057	7.494	30.7477801949086-115.894461179225i
2.34	177.028	9.319	1.18749	18.4873127172516+4.38358669548067i
2.43	145.722	9.67742	7.70082	86.3270909460788-87.9153626530179i
2.52	128.972	10.0358	6.40491	-90.2847253659671-48.4821333508628i
2.61	171.389	10.3943	7.22573	-114.778109655333-13.8583632994854i
2.7	126.264	10.7527	13.2856	-156.654297252765+143.684189500316i
2.79	168.778	11.1111	7.37073	5.86280223861365+117.785798304258i
A08
Time	Data	FFT Freq	FFT Mag	FFT Complex			Max
0	225.875	0	465.547	7448.75			12.5667
0.09	236.375	0.358423	7.98921	5.6833464592627-127.701016836616i
0.18	188.5	0.716846	7.10588	-28.2746284978319+110.12217534894i
0.27	250.125	1.07527	8.93408	-37.5861733744182+137.915334790748i
0.36	228.625	1.43369	3.90958	-31.422280797569-54.0883883476483i
0.45	238.75	1.79211	4.20775	-43.3976756040804+51.4701184058699i
0.54	233.625	2.15054	2.2037	18.7901937841979+29.835236210534i
0.63	251.5	2.50896	5.54743	80.7051977312929-36.9431645472874i
0.72	232	2.86738	3.48751	-32.125-45.625i
0.81	235.25	3.22581	12.5667	180.510591408718+88.5657733119485i
0.9	304.875	3.58423	8.39301	123.885473438788+51.8237825499217i
0.99	218.25	3.94265	11.3559	-153.871706650995-96.6235921476389i
1.08	231.25	4.30108	4.20206	40.172280797569+53.9116116523516i
1.17	238.375	4.6595	1.98141	-8.39170241561988-30.571774044963i
1.26	233.625	5.01792	11.4232	-82.9010387251535-162.889278311672i
1.35	219.625	5.37634	8.05183	-122.65187755416+39.4145227404184i
1.44	238.25	5.73477	2.4375	-39
1.53	225.375	6.09319	8.05183	-122.65187755416-39.414522740418i
1.62	247.5	6.45161	11.4232	-82.9010387251532+162.889278311672i
1.71	243.25	6.81004	1.98141	-8.39170241562+30.5717740449629i
1.8	192.5	7.16846	4.20206	40.1722807975689-53.9116116523517i
1.89	236.5	7.52688	11.3559	-153.871706650995+96.6235921476393i
1.98	220.25	7.8853	8.39301	123.885473438787-51.8237825499219i
2.07	196.25	8.24373	12.5667	180.510591408718-88.565773311949i
2.16	224.25	8.60215	3.48751	-32.125+45.625i
2.25	237.75	8.96057	5.54743	80.705197731293+36.9431645472872i
2.34	220.375	9.319	2.2037	18.7901937841978-29.8352362105339i
2.43	225.625	9.67742	4.20775	-43.3976756040804-51.4701184058699i
2.52	263.625	10.0358	3.90958	-31.4222807975689+54.0883883476484i
2.61	246.375	10.3943	8.93408	-37.5861733744186-137.915334790748i
2.7	219.75	10.7527	7.10588	-28.2746284978321-110.12217534894i
2.79	244.5	11.1111	7.98921	5.68334645926312+127.701016836616i
A10
Time	Data	FFT Freq	FFT Mag	FFT Complex			Max
0	10.9167	0	35.987	575.791565			9.24978
0.09	6.125	0.358423	6.42776	42.2228037379272-93.7772392414695i
0.18	4.01392	0.716846	6.2121	-98.5657057521605-12.8016199757413i
0.27	19.8333	1.07527	8.62808	-136.014853432709+23.6123280511337i
0.36	31.5833	1.43369	4.08922	36.1739976582154+54.51798870048i
0.45	22.3611	1.79211	6.24012	85.5687715778208+51.4429784817461i
0.54	39.0555	2.15054	1.78366	-14.6137893730888-24.5129096766584i
0.63	84.5555	2.50896	3.96817	-56.3392603661769-29.2739304844388i
0.72	3.76392	2.86738	3.94941	11.5556030000001+62.1250000000001i
0.81	7.15277	3.22581	7.76206	90.3782569411914+85.1802592715561i
0.9	28.4861	3.58423	8.55597	128.58640323701-46.9672746282558i
0.99	14.9445	3.94265	9.24978	-143.565125015676-35.9442961777193i
1.08	0.833313	4.30108	3.50611	-17.507249658215+53.29594270048i
1.17	35.9861	4.6595	3.42357	-8.01492385230245+54.1875478717484i
1.26	5.90277	5.01792	0.195647	-3.12907611176055-8.94809273388653E-002i
1.35	12.7778	5.37634	3.78101	19.8756584099251-57.1378990053936i
1.44	24.1528	5.73477	6.23004	-99.6806030000003
1.53	14.5417	6.09319	3.78101	19.8756584099253+57.1378990053936i
1.62	4.22223	6.45161	0.195647	-3.12907611176052+8.94809273388031E-002i
1.71	25.9167	6.81004	3.42357	-8.01492385230259-54.1875478717484i
1.8	1.68054	7.16846	3.50611	-17.5072496582151-53.2959427004799i
1.89	2.97223	7.52688	9.24978	-143.565125015676+35.9442961777198i
1.98	7.61108	7.8853	8.55597	128.58640323701+46.9672746282554i
2.07	6.44446	8.24373	7.76206	90.3782569411911-85.1802592715565i
2.16	28.2361	8.60215	3.94941	11.555603-62.1250000000001i
2.25	31.5139	8.96057	3.96817	-56.3392603661769+29.273930484439i
2.34	19.5972	9.319	1.78366	-14.6137893730886+24.5129096766585i
2.43	10.7222	9.67742	6.24012	85.5687715778207-51.4429784817465i
2.52	23.6389	10.0358	4.08922	36.1739976582153-54.5179887004801i
2.61	17.1528	10.3943	8.62808	-136.014853432709-23.6123280511333i
2.7	4.36108	10.7527	6.2121	-98.5657057521604+12.8016199757416i
2.79	24.7361	11.1111	6.42776	42.2228037379276+93.7772392414693i
B03
Time	Data	FFT Freq	FFT Mag	FFT Complex			Max
0	162.375	0	298.039	4768.625			11.2801
0.09	144	0.358423	11.2801	177.042910689612+35.066525710002i
0.18	146.375	0.716846	2.00773	-26.436991162495+18.2488291889165i
0.27	178.875	1.07527	5.90988	29.1091047928093-89.9660560928361i
0.36	155	1.43369	3.90806	-15.964542687147+60.4566603640031i
0.45	144.625	1.79211	5.5346	80.5908261285304+36.6996461394821i
0.54	160.875	2.15054	6.32531	-25.7827641138509+97.8656344064856i
0.63	147.125	2.50896	7.40538	-105.657629918868+53.6229415645792i
0.72	141.125	2.86738	3.34814	50.5+17.875i
0.81	144.375	3.22581	3.84138	51.5141598284272+33.5241741213596i
0.9	125.5	3.58423	9.38337	14.9370930464019+149.388975003599i
0.99	143.625	3.94265	5.54343	-12.5426332523143-87.8036175993574i
1.08	161.375	4.30108	6.87338	78.9645426871469-76.543339635997i
1.17	149.5	4.6595	6.58835	-28.9598588797168+101.357627996655i
1.26	132.25	5.01792	8.98885	-94.7173377700558-108.22783021397i
1.35	154	5.37634	8.25194	124.90312061152+42.7947060951138i
1.44	122.875	5.73477	10.4766	-167.625
1.53	137	6.09319	8.25194	124.90312061152-42.7947060951139i
1.62	101.375	6.45161	8.98885	-94.7173377700556+108.227830213971i
1.71	171.875	6.81004	6.58835	-28.959858879717-101.357627996655i
1.8	108.75	7.16846	6.87338	78.9645426871471+76.5433396359969i
1.89	182.875	7.52688	5.54343	-12.5426332523141+87.8036175993576i
1.98	140.625	7.8853	9.38337	14.9370930464015-149.388975003599i
2.07	123.625	8.24373	3.84138	51.514159828427-33.5241741213596i
2.16	177.125	8.60215	3.34814	50.5-17.875i
2.25	173.25	8.96057	7.40538	-105.657629918868-53.6229415645788i
2.34	155	9.319	6.32531	-25.7827641138512-97.8656344064857i
2.43	146.75	9.67742	5.5346	80.5908261285302-36.6996461394823i
2.52	146.875	10.0358	3.90806	-15.964542687147-60.456660364003i
2.61	149.5	10.3943	5.90988	29.1091047928092+89.9660560928361i
2.7	163	10.7527	2.00773	-26.436991162495-18.2488291889167i
2.79	177.125	11.1111	11.2801	177.042910689612-35.0665257100024i
B04
Time	Data	FFT Freq	FFT Mag	FFT Complex			Max
0	178.875	0	400.297	6404.749968			6.31353
0.09	191.792	0.358423	4.87041	-77.5547632182596-7.60374549984702i
0.18	205.458	0.716846	4.50606	-42.2397469561294-58.4276031445536i
0.27	187.25	1.07527	4.35318	34.3108568250838+60.6136324815377i
0.36	196.417	1.43369	3.32596	-49.4262548499015+19.7210845938723i
0.45	196.625	1.79211	0.844089	-12.935903341755-3.88058294489828i
0.54	226.875	2.15054	3.14958	42.189154419232+27.5600899649065i
0.63	198.375	2.50896	4.25027	-15.8837276606837-66.1233417286524i
0.72	178.833	2.86738	6.31353	-94.666688-35.2499680000001i
0.81	217.917	3.22581	5.02998	-19.565856407048+78.0649970103888i
0.9	215.125	3.58423	4.67296	42.980908806979+61.1783923338891i
0.99	204.208	3.94265	2.0004	-30.1765210723108-10.667283166138i
1.08	185.333	4.30108	3.4609	-52.4903691500985+17.6377085938723i
1.17	209.167	4.6595	3.77327	-56.8551961508422+20.3054071363318i
1.26	189.75	5.01792	4.32187	-40.7636922700815+55.8573232244289i
1.35	206.75	5.37634	3.75896	58.6611110258155-13.2701798847723i
1.44	193.875	5.73477	3.24479	-51.9165919999996
1.53	202.792	6.09319	3.75896	58.6611110258155+13.270179884772i
1.62	201.375	6.45161	4.32187	-40.7636922700816-55.8573232244287i
1.71	212.875	6.81004	3.77327	-56.8551961508422-20.3054071363316i
1.8	211.625	7.16846	3.4609	-52.4903691500985-17.6377085938723i
1.89	218.875	7.52688	2.0004	-30.1765210723108+10.6672831661381i
1.98	210.208	7.8853	4.67296	42.9809088069787-61.1783923338892i
2.07	194.417	8.24373	5.02998	-19.5658564070482-78.0649970103888i
2.16	193.375	8.60215	6.31353	-94.666688+35.2499680000001i
2.25	197.333	8.96057	4.25027	-15.8837276606836+66.1233417286524i
2.34	195.292	9.319	3.14958	42.189154419232-27.5600899649067i
2.43	186.792	9.67742	0.844089	-12.935903341755+3.88058294489825i
2.52	202.542	10.0358	3.32596	-49.4262548499015-19.7210845938723i
2.61	197.292	10.3943	4.35318	34.3108568250836-60.6136324815379i
2.7	191.458	10.7527	4.50606	-42.2397469561293+58.4276031445537i
2.79	205.875	11.1111	4.87041	-77.5547632182594+7.60374549984719i
B05
Time	Data	FFT Freq	FFT Mag	FFT Complex			Max
0	18.1818	0	33.4886	535.818177			13.5923
0.09	68.375	0.358423	7.57326	92.7010355458077-78.0333768727225i
0.18	10.0795	0.716846	6.61541	75.0616128435023+74.6272993801478i
0.27	11.1023	1.07527	8.51623	136.205629356744+3.84026683488012i
0.36	24.4659	1.43369	3.43649	-1.5760261767523-54.9613060581698i
0.45	6.70453	1.79211	5.02773	77.6960467859143-20.8447660777275i
0.54	0.897705	2.15054	0.783012	2.5598515682846-12.2638819763955i
0.63	19.1023	2.50896	7.26294	113.872635133604+23.1750131731352i
0.72	17.9091	2.86738	1.32577	-15.556793-14.4203799999999i
0.81	10.0795	3.22581	2.69636	-22.9342090109927+36.5408828150293i
0.9	54.4659	3.58423	5.99945	48.8010570164834-82.6605878582602i
0.99	10.625	3.94265	13.5923	-210.302808724111-55.4000865553891i
1.08	7.82953	4.30108	4.08096	-34.1511458232476+55.6524039418303i
1.17	62.2614	4.6595	6.06892	-54.7660157212754-80.1848458299549i
1.26	2.06818	5.01792	7.54198	-119.51358542827-16.6785905017166i
1.35	1.80682	5.37634	1.25878	-17.0177213656899+10.7718845819986i
1.44	3.75	5.73477	6.00993	-96.1589349999998
1.53	4.19318	6.09319	1.25878	-17.0177213656899-10.7718845819985i
1.62	10.4091	6.45161	7.54198	-119.51358542827+16.6785905017169i
1.71	27.0682	6.81004	6.06892	-54.7660157212752+80.184845829955i
1.8	2.92047	7.16846	4.08096	-34.1511458232477-55.6524039418303i
1.89	5.8977	7.52688	13.5923	-210.302808724111+55.4000865553899i
1.98	8.875	7.8853	5.99945	48.8010570164835+82.6605878582601i
2.07	9.46588	8.24373	2.69636	-22.9342090109931-36.5408828150291i
2.16	2.29547	8.60215	1.32577	-15.556793+14.4203799999999i
2.25	5.59088	8.96057	7.26294	113.872635133603-23.1750131731355i
2.34	11.5455	9.319	0.783012	2.55985156828454+12.2638819763956i
2.43	20.7159	9.67742	5.02773	77.6960467859142+20.8447660777272i
2.52	24.7841	10.0358	3.43649	-1.57602617675223+54.9613060581697i
2.61	2.1023	10.3943	8.51623	136.205629356744-3.84026683488052i
2.7	19.3523	10.7527	6.61541	75.061612843502-74.627299380148i
2.79	50.8977	11.1111	7.57326	92.7010355458079+78.0333768727222i
B08
Time	Data	FFT Freq	FFT Mag	FFT Complex			Max
0	121.708	0	214.786	3436.569458			18.7995
0.09	139.75	0.358423	2.17885	-6.73306193532981+34.2052065911919i
0.18	90.8889	0.716846	6.93535	-10.7353630755168-110.445125148145i
0.27	122.125	1.07527	6.76575	-49.2639103392342-96.3928385577356i
0.36	88.1528	1.43369	17.2098	220.248314120568-165.26420854925i
0.45	156.569	1.79211	3.73639	58.2223355041518+13.5675725830492i
0.54	75.3472	2.15054	13.2725	90.0626640063219+192.316436164198i
0.63	85.8889	2.50896	6.8862	98.7428744528898-48.8803379590021i
0.72	121.25	2.86738	2.65071	23.0555429999998-35.597229i
0.81	121.806	3.22581	6.01177	37.3743094016658-88.6304872680679i
0.9	107.625	3.58423	9.19063	-87.5537554440429+118.144169567941i
0.99	100.458	3.94265	11.5503	-100.718427289172+154.947086929563i
1.08	83.4583	4.30108	13.7379	-43.9149381205684-215.37529054925i
1.17	62.9305	4.6595	11.8089	175.822028172752-69.1819733013994i
1.26	119.778	5.01792	9.87308	4.83753851323773-157.895227744402i
1.35	132.681	5.37634	3.62403	-30.0015639677232+49.6196561919486i
1.44	98.7778	5.73477	18.7995	-300.791624
1.53	138.958	6.09319	3.62403	-30.0015639677233-49.6196561919485i
1.62	84.4583	6.45161	9.87308	4.83753851323815+157.895227744402i
1.71	141.889	6.81004	11.8089	175.822028172752+69.181973301399i
1.8	92.0139	7.16846	13.7379	-43.9149381205681+215.37529054925i
1.89	91.5695	7.52688	11.5503	-100.718427289173-154.947086929563i
1.98	114.014	7.8853	9.19063	-87.5537554440432-118.144169567941i
2.07	103.236	8.24373	6.01177	37.374309401666+88.6304872680679i
2.16	100.083	8.60215	2.65071	23.0555429999999+35.597229i
2.25	189.542	8.96057	6.8862	98.74287445289+48.8803379590018i
2.34	90.7083	9.319	13.2725	90.0626640063214-192.316436164198i
2.43	114.389	9.67742	3.73639	58.2223355041518-13.5675725830493i
2.52	90.0278	10.0358	17.2098	220.248314120568+165.26420854925i
2.61	51.0139	10.3943	6.76575	-49.2639103392338+96.3928385577359i
2.7	89.5972	10.7527	6.93535	-10.7353630755165+110.445125148145i
2.79	115.875	11.1111	2.17885	-6.73306193532992-34.2052065911916i
B10
Time	Data	FFT Freq	FFT Mag	FFT Complex			Max
0	151	0	374.164	5986.625			24.6672
0.09	219.25	0.358423	11.0049	-101.364526465184+143.975466341925i
0.18	174.5	0.716846	5.81524	-55.5316989664551+74.6551680166399i
0.27	181.125	1.07527	8.00211	120.456088388256+43.3932694556624i
0.36	95.75	1.43369	15.2924	238.989114216838-52.4597852842877i
0.45	144.375	1.79211	14.2338	227.712306947422-3.5865136516921i
0.54	205.125	2.15054	5.40409	55.0590265301784+66.6690731242007i
0.63	216.625	2.50896	22.4189	-357.378873446736-30.7882095999994i
0.72	167	2.86738	14.0305	-205.875+89.5i
0.81	196.875	3.22581	3.92313	-62.3816315950967-6.97192154873277i
0.9	169.125	3.58423	3.08069	-44.9978433481351+20.1195602407143i
0.99	216.875	3.94265	8.42736	128.147642465136-41.9451846890409i
1.08	203.5	4.30108	3.6482	22.2608857831616-53.9597852842876i
1.17	136.5	4.6595	15.3641	-200.959039976321+141.583804929482i
1.26	210.875	5.01792	4.22755	-56.029484215588-37.8943448668466i
1.35	171.75	5.37634	24.6672	-329.231966317476-217.659039095639i
1.44	222.875	5.73477	5.47656	87.625
1.53	159.875	6.09319	24.6672	-329.231966317475+217.65903909564i
1.62	205.875	6.45161	4.22755	-56.0294842155879+37.8943448668467i
1.71	177.375	6.81004	15.3641	-200.959039976322-141.583804929481i
1.8	217.25	7.16846	3.6482	22.2608857831616+53.9597852842877i
1.89	196	7.52688	8.42736	128.147642465136+41.9451846890405i
1.98	197.125	7.8853	3.08069	-44.9978433481352-20.1195602407141i
2.07	156.375	8.24373	3.92313	-62.3816315950967+6.97192154873252i
2.16	232.25	8.60215	14.0305	-205.875-89.5i
2.25	196.125	8.96057	22.4189	-357.378873446736+30.7882096000003i
2.34	260.875	9.319	5.40409	55.0590265301782-66.6690731242009i
2.43	164.875	9.67742	14.2338	227.712306947422+3.5865136516913i
2.52	126	10.0358	15.2924	238.989114216838+52.4597852842876i
2.61	181	10.3943	8.00211	120.456088388255-43.3932694556628i
2.7	198	10.7527	5.81524	-55.5316989664553-74.6551680166399i
2.79	234.5	11.1111	11.0049	-101.364526465184-143.975466341925i
C04
Time	Data	FFT Freq	FFT Mag	FFT Complex			Max
0	192.279	0	385.127	6162.02887			10.134
0.09	200.471	0.358423	8.72343	-68.6913212928882+121.501641106512i
0.18	189.24	0.716846	3.23536	-33.7151232966388-39.2808306669046i
0.27	179.942	1.07527	4.77969	-27.2043583835837-71.4727301268605i
0.36	201.038	1.43369	9.14184	-5.58937834358533-146.162595100144i
0.45	201.452	1.79211	6.44337	101.002629966081+20.6594644414855i
0.54	161.288	2.15054	8.0998	-23.2013093005209+127.503090324773i
0.63	185.663	2.50896	3.77304	-5.03463223710605-60.158334130138i
0.72	174.865	2.86738	6.93231	13.2307430000002-110.125031i
0.81	192.74	3.22581	8.80902	93.8332727814305-105.169386705629i
0.9	197.846	3.58423	4.80392	48.974205862437+59.2402941280479i
0.99	178.644	3.94265	7.6024	-106.283645417996+59.1580391207156i
1.08	200.115	4.30108	8.29034	-123.852943656415-47.4894991001441i
1.17	177.106	4.6595	5.5178	88.0519018546094-6.40843748887481i
1.26	201.654	5.01792	9.44436	134.903650734723-68.0820788636293i
1.35	193.221	5.37634	9.02957	-9.90455927054689+144.133210489778i
1.44	184.058	5.73477	10.134	-162.144288
1.53	196.769	6.09319	9.02957	-9.90455927054731-144.133210489778i
1.62	194.519	6.45161	9.44436	134.903650734723+68.0820788636291i
1.71	229.817	6.81004	5.5178	88.0519018546094+6.40843748887454i
1.8	196.721	7.16846	8.29034	-123.852943656415+47.4894991001441i
1.89	201.067	7.52688	7.6024	-106.283645417997-59.1580391207153i
1.98	184.471	7.8853	4.80392	48.974205862437-59.2402941280479i
2.07	195.663	8.24373	8.80902	93.8332727814308+105.169386705628i
2.16	169.731	8.60215	6.93231	13.2307430000004+110.125031i
2.25	283.212	8.96057	3.77304	-5.03463223710581+60.1583341301379i
2.34	189.74	9.319	8.0998	-23.2013093005211-127.503090324772i
2.43	187.913	9.67742	6.44337	101.002629966081-20.6594644414857i
2.52	187.779	10.0358	9.14184	-5.58937834358512+146.162595100144i
2.61	183.288	10.3943	4.77969	-27.2043583835834+71.4727301268606i
2.7	174.596	10.7527	3.23536	-33.7151232966387+39.2808306669046i
2.79	175.115	11.1111	8.72343	-68.6913212928885-121.501641106512i
C05
Time	Data	FFT Freq	FFT Mag	FFT Complex			Max
0	536.5	0	1083.74	17339.875			2.70676
0.09	546.5	0.358423	0.941453	-13.8509184669884+5.92058151424445i
0.18	538.625	0.716846	0.710558	-10.3616017946252+4.67863125603668i
0.27	545.25	1.07527	1.19843	18.6353142109859-4.5167690593753i
0.36	541.25	1.43369	1.97171	-24.61288328426-19.7342036278196i
0.45	538.25	1.79211	0.622688	-9.41940255586944-3.24599434426532i
0.54	542.25	2.15054	1.07114	1.14047010522715+17.1003115663812i
0.63	536	2.50896	1.64688	-22.7079016331138-13.3671701593347i
0.72	539.5	2.86738	1.27813	-15.25-13.625i
0.81	544.625	3.22581	1.08033	1.32762131541489-17.2341738681553i
0.9	545.125	3.58423	0.72871	-7.09237306637086-9.2541346585791i
0.99	546.25	3.94265	2.70676	31.6409339512967-29.5711643095661i
1.08	545.625	4.30108	0.403166	-4.63711671574003-4.48420362781964i
1.17	538.375	4.6595	1.68762	-19.0872929847127-19.0992983375566i
1.26	542	5.01792	0.292471	-0.186495244231113-4.67581496892365i
1.35	542.75	5.37634	1.03638	-16.5383538370132-1.20378150745678i
1.44	540.25	5.73477	0.632812	10.125
1.53	537	6.09319	1.03638	-16.5383538370133+1.20378150745676i
1.62	546	6.45161	0.292471	-0.186495244231098+4.67581496892364i
1.71	539	6.81004	1.68762	-19.0872929847127+19.0992983375567i
1.8	547	7.16846	0.403166	-4.63711671574001+4.48420362781961i
1.89	548	7.52688	2.70676	31.6409339512967+29.571164309566i
1.98	539.375	7.8853	0.72871	-7.09237306637084+9.25413465857912i
2.07	541.375	8.24373	1.08033	1.32762131541496+17.2341738681552i
2.16	541.375	8.60215	1.27813	-15.25+13.625i
2.25	542.25	8.96057	1.64688	-22.7079016331137+13.3671701593348i
2.34	546.625	9.319	1.07114	1.14047010522712-17.1003115663812i
2.43	540.125	9.67742	0.622688	-9.41940255586944+3.24599434426538i
2.52	538.375	10.0358	1.97171	-24.61288328426+19.7342036278196i
2.61	544.25	10.3943	1.19843	18.6353142109859+4.51676905937526i
2.7	545.125	10.7527	0.710558	-10.3616017946252-4.67863125603668i
2.79	534.875	11.1111	0.941453	-13.8509184669884-5.92058151424441i
C06
Time	Data	FFT Freq	FFT Mag	FFT Complex			Max
0	222.784	0	452.292	7236.670469			7.56709
0.09	247.909	0.358423	2.62177	-36.6425405836545-20.420078938631i
0.18	220.489	0.716846	4.56483	-60.0412388297237+41.5872989014463i
0.27	210.773	1.07527	2.449	-9.00885449085972-38.1343097935967i
0.36	215.659	1.43369	5.77013	90.2152672015328-19.6102669038323i
0.45	218.659	1.79211	6.20798	76.9762049476546-62.7746499518262i
0.54	230.523	2.15054	3.67265	-56.2555598580577-16.9801763355191i
0.63	237.511	2.50896	7.56709	88.5306889863571-82.5898282822054i
0.72	226	2.86738	1.64471	-26.1250300000002+3.15915100000006i
0.81	251.534	3.22581	1.08385	5.27883687540247-16.5186565147681i
0.9	218.034	3.58423	4.37338	-68.9502600323481+11.925958786207i
0.99	225.25	3.94265	5.75427	8.14949017736119-91.7070081891629i
1.08	226.216	4.30108	4.27463	2.14832079846704-68.3602669038322i
1.17	221.75	4.6595	4.9337	-35.209518253547+70.6519179723552i
1.26	255.068	5.01792	2.04132	19.6561187201294+26.0842540231721i
1.35	229.205	5.37634	6.36743	-72.8924276587143-71.1757291679051i
1.44	219.636	5.73477	2.54758	40.7613510000001
1.53	205.75	6.09319	6.36743	-72.8924276587142+71.1757291679053i
1.62	240.205	6.45161	2.04132	19.6561187201294-26.0842540231723i
1.71	226.023	6.81004	4.9337	-35.2095182535473-70.6519179723552i
1.8	218.818	7.16846	4.27463	2.14832079846713+68.3602669038323i
1.89	212.352	7.52688	5.75427	8.14949017736134+91.7070081891629i
1.98	227.364	7.8853	4.37338	-68.950260032348-11.9259587862069i
2.07	218.58	8.24373	1.08385	5.27883687540247+16.518656514768i
2.16	257.818	8.60215	1.64471	-26.1250300000002-3.15915100000006i
2.25	224.625	8.96057	7.56709	88.5306889863572+82.5898282822051i
2.34	225.295	9.319	3.67265	-56.2555598580576+16.9801763355191i
2.43	238.216	9.67742	6.20798	76.9762049476549+62.7746499518261i
2.52	219.364	10.0358	5.77013	90.2152672015329+19.6102669038322i
2.61	214.818	10.3943	2.449	-9.00885449085961+38.1343097935968i
2.7	215.443	10.7527	4.56483	-60.0412388297238-41.5872989014462i
2.79	215	11.1111	2.62177	-36.6425405836543+20.4200789386313i
C08
Time	Data	FFT Freq	FFT Mag	FFT Complex			Max
0	224.975	0	434.048	6944.775054			13.7073
0.09	221.975	0.358423	0.677491	8.92248029166407-6.15564028011043i
0.18	245.1	0.716846	9.24649	147.943579712444+0.312737255331975i
0.27	160.25	1.07527	2.91623	-35.8055214741169+29.9180112675559i
0.36	240.4	1.43369	6.11467	12.509000355867+97.0317086237518i
0.45	230.8	1.79211	2.93528	-29.5760308357927+36.4818802944762i
0.54	227.775	2.15054	6.31942	57.772886124969-82.9800057170881i
0.63	192.225	2.50896	6.87669	109.907587918279-5.12724467482533i
0.72	217.05	2.86738	6.74061	-51.425018-94.799988i
0.81	206.575	3.22581	6.90265	-96.4471829694046-53.8095327529674i
0.9	204.6	3.58423	5.36671	-67.86582415666-52.6063385483298i
0.99	212.025	3.94265	6.89252	-57.7687870292707+93.9389817957271i
1.08	202.3	4.30108	3.21481	-42.0090003558669+29.681792623752i
1.17	236.55	4.6595	4.8946	-17.4806575566688+76.3376527155856i
1.26	218.675	5.01792	7.18803	-94.7505456807531+65.1864044240904i
1.35	229.5	5.37634	13.7073	219.248111655311-5.4754844114744i
1.44	212.35	5.73477	8.00469	128.074982
1.53	256.1	6.09319	13.7073	219.248111655311+5.47548441147386i
1.62	208.975	6.45161	7.18803	-94.7505456807534-65.1864044240901i
1.71	220.975	6.81004	4.8946	-17.4806575566689-76.3376527155855i
1.8	203.225	7.16846	3.21481	-42.009000355867-29.6817926237519i
1.89	202.325	7.52688	6.89252	-57.7687870292709-93.938981795727i
1.98	231.95	7.8853	5.36671	-67.8658241566601+52.60633854833i
2.07	216.475	8.24373	6.90265	-96.4471829694044+53.8095327529677i
2.16	209.5	8.60215	6.74061	-51.4250179999999+94.799988i
2.25	178.375	8.96057	6.87669	109.907587918279+5.12724467482504i
2.34	221.45	9.319	6.31942	57.772886124969+82.9800057170879i
2.43	203.1	9.67742	2.93528	-29.5760308357928-36.4818802944761i
2.52	232.7	10.0358	6.11467	12.5090003558668-97.0317086237519i
2.61	218.875	10.3943	2.91623	-35.805521474117-29.9180112675558i
2.7	235.4	10.7527	9.24649	147.943579712444-0.312737255332273i
2.79	222.225	11.1111	0.677491	8.92248029166403+6.15564028011049i
C11
Time	Data	FFT Freq	FFT Mag	FFT Complex			Max
0	35.975	0	66.1313	1058.100036			12.1172
0.09	45.25	0.358423	3.46348	14.8796886659726+53.3806631328488i
0.18	16.625	0.716846	5.21411	-70.1521395116569-45.150019934267i
0.27	7.90002	1.07527	7.61053	86.6248835358717+85.5785037342219i
0.36	64.825	1.43369	6.32766	67.5515222040423-75.4111629157072i
0.45	1.82501	1.79211	2.98781	5.14930894981676+47.5267485101664i
0.54	34.7	2.15054	2.7951	42.722540246926+13.2211549403406i
0.63	39.5	2.50896	11.9959	168.419552036175+92.0511818227934i
0.72	19.65	2.86738	6.78524	-106.949982+18.6500540000001i
0.81	59.825	3.22581	5.79567	75.7096383181635-53.544595856062i
0.9	60.85	3.58423	5.07522	66.7928255752508+46.1815231408379i
0.99	8.07501	3.94265	12.1172	-112.572228473643-157.845984257374i
1.08	35.625	4.30108	7.97238	-110.851510204042-63.111114915707i
1.17	8.92499	4.6595	8.64255	36.2048962905723+133.457129224545i
1.26	25.425	5.01792	8.18666	-4.46320231051975+130.91044426623i
1.35	14.625	5.37634	10.8006	-115.615691322928+128.436627711857i
1.44	16.125	5.73477	0.387497	6.19995199999994
1.53	26.475	6.09319	10.8006	-115.615691322928-128.436627711856i
1.62	67	6.45161	8.18666	-4.46320231052006-130.91044426623i
1.71	49.225	6.81004	8.64255	36.2048962905717-133.457129224545i
1.8	11.625	7.16846	7.97238	-110.851510204042+63.1111149157072i
1.89	26.875	7.52688	12.1172	-112.572228473643+157.845984257374i
1.98	78.4	7.8853	5.07522	66.7928255752506-46.181523140838i
2.07	29.875	8.24373	5.79567	75.7096383181634+53.544595856062i
2.16	23.725	8.60215	6.78524	-106.949982-18.6500540000001i
2.25	51.3	8.96057	11.9959	168.419552036174-92.0511818227938i
2.34	18.375	9.319	2.7951	42.7225402469261-13.2211549403408i
2.43	63.9	9.67742	2.98781	5.14930894981667-47.5267485101664i
2.52	5.04999	10.0358	6.32766	67.5515222040423+75.4111629157071i
2.61	33.175	10.3943	7.61053	86.6248835358714-85.5785037342221i
2.7	18.175	10.7527	5.21411	-70.1521395116568+45.1500199342672i
2.79	59.2	11.1111	3.46348	14.8796886659724-53.3806631328489i
D01
Time	Data	FFT Freq	FFT Mag	FFT Complex			Max
0	224.432	0	469.304	7508.863647			7.47845
0.09	247.33	0.358423	2.6828	-42.4320758726778+6.48512128947091i
0.18	231.023	0.716846	3.56461	-48.1412875413019-30.582128757627i
0.27	240.477	1.07527	7.35309	-39.5563752557282-110.800166826138i
0.36	239	1.43369	3.1727	13.3502780340069+48.9762295159493i
0.45	229.159	1.79211	3.89071	-62.1103215614819-4.18892341153489i
0.54	251.489	2.15054	5.63728	-26.1234110546413-86.3306120569482i
0.63	239.818	2.50896	2.13614	13.8912176142778-31.2279665448936i
0.72	209.659	2.86738	5.75783	-69.6136470000002-60.340882i
0.81	244.75	3.22581	3.32473	-45.1555104199022-28.1204610646711i
0.9	235.17	3.58423	7.47845	118.716342082171-14.9598800544931i
0.99	214.989	3.94265	7.28022	-32.7350272505247-111.789188179827i
1.08	243.409	4.30108	6.34638	-33.7366300340069-95.7738884840508i
1.17	245.432	4.6595	0.949644	10.4326651025526-11.0465499292315i
1.26	240.875	5.01792	4.27112	61.184708513772-30.4385727551718i
1.35	232.102	5.37634	0.329176	0.574611643483884-5.23537956510808i
1.44	249.068	5.73477	2.24148	35.8636470000001
1.53	230.636	6.09319	0.329176	0.574611643483866+5.23537956510788i
1.62	230.42	6.45161	4.27112	61.1847085137722+30.4385727551717i
1.71	232.716	6.81004	0.949644	10.4326651025528+11.0465499292313i
1.8	217.489	7.16846	6.34638	-33.7366300340068+95.7738884840508i
1.89	227.852	7.52688	7.28022	-32.7350272505244+111.789188179827i
1.98	260.205	7.8853	7.47845	118.716342082171+14.9598800544928i
2.07	253.898	8.24373	3.32473	-45.155510419902+28.1204610646712i
2.16	237.432	8.60215	5.75783	-69.6136470000001+60.340882i
2.25	243.091	8.96057	2.13614	13.8912176142779+31.2279665448935i
2.34	227.693	9.319	5.63728	-26.1234110546409+86.3306120569483i
2.43	230.807	9.67742	3.89071	-62.1103215614818+4.18892341153506i
2.52	230.886	10.0358	3.1727	13.3502780340068-48.9762295159493i
2.61	230.17	10.3943	7.35309	-39.5563752557279+110.800166826138i
2.7	244.114	10.7527	3.56461	-48.1412875413017+30.5821287576273i
2.79	193.273	11.1111	2.6828	-42.4320758726778-6.4851212894707i
D02
Time	Data	FFT Freq	FFT Mag	FFT Complex			Max
0	198.471	0	427.745	6843.923158			9.03541
0.09	225.029	0.358423	3.46578	40.0344759170599-38.3694046334404i
0.18	206.231	0.716846	7.24917	-8.7811642284354-115.653821456321i
0.27	244.269	1.07527	2.91916	-45.7752458044475+9.28055718085717i
0.36	229.712	1.43369	3.79022	-16.6351943830684-58.3173137957616i
0.45	219.269	1.79211	3.33587	17.2711059433683+50.5022567585801i
0.54	214.231	2.15054	3.68228	-52.2131264062797+27.2934396189344i
0.63	232.154	2.50896	4.10296	-13.9534725458593+64.1473326026096i
0.72	211.519	2.86738	8.70058	-99.2115479999999+97.6538699999999i
0.81	212.49	3.22581	9.03541	2.4598558070426-144.545601894971i
0.9	208.087	3.58423	3.41323	53.5675294707952-10.6278715729484i
0.99	209.058	3.94265	4.057	18.7233116202687-62.1531467259546i
1.08	214.548	4.30108	5.27393	-83.8648056169317+9.33661820423865i
1.17	198.346	4.6595	6.27329	6.82443158568596-100.14030371703i
1.26	198.529	5.01792	1.42842	17.6960491639197+14.4634433517965i
1.35	219.087	5.37634	8.15103	-97.584462523119-86.5201805443734i
1.44	207.471	5.73477	1.87741	30.0385139999999
1.53	193.702	6.09319	8.15103	-97.5844625231187+86.5201805443735i
1.62	253.067	6.45161	1.42842	17.6960491639197-14.4634433517966i
1.71	215.625	6.81004	6.27329	6.82443158568619+100.14030371703i
1.8	221.077	7.16846	5.27393	-83.8648056169317-9.3366182042386i
1.89	185.654	7.52688	4.057	18.7233116202689+62.1531467259546i
1.98	226.817	7.8853	3.41323	53.5675294707953+10.6278715729482i
2.07	218.567	8.24373	9.03541	2.45985580704294+144.545601894971i
2.16	191.856	8.60215	8.70058	-99.2115480000001-97.6538699999999i
2.25	216.644	8.96057	4.10296	-13.9534725458595-64.1473326026095i
2.34	233.577	9.319	3.68228	-52.2131264062797-27.2934396189342i
2.43	203.971	9.67742	3.33587	17.2711059433681-50.5022567585801i
2.52	194.231	10.0358	3.79022	-16.6351943830683+58.3173137957615i
2.61	203.51	10.3943	2.91916	-45.7752458044475-9.28055718085706i
2.7	227.558	10.7527	7.24917	-8.78116422843513+115.653821456321i
2.79	209.567	11.1111	3.46578	40.03447591706+38.3694046334403i
D05
Time	Data	FFT Freq	FFT Mag	FFT Complex			Max
0	46.4583	0	150.599	2409.583314			18.0587
0.09	35.8333	0.358423	11.1247	-174.840485145784-33.3651314386216i
0.18	83.5	0.716846	6.64752	-93.9486633109737+49.8614965676504i
0.27	89.4167	1.07527	11.2268	-152.225051048412+95.3625570557455i
0.36	4.41669	1.43369	6.35775	93.6667505406384-39.6775991980761i
0.45	61.4583	1.79211	0.936659	-12.7968833464131-7.79977286968744i
0.54	128.208	2.15054	5.78284	-10.3756827603176-91.9417758436131i
0.63	83.5417	2.50896	11.6979	-182.708034850312-40.6098550460582i
0.72	99.5833	2.86738	18.0587	-245.416625+152.499999i
0.81	65.25	3.22581	6.18904	-99.0040916612706+2.01950314053346i
0.9	90.4167	3.58423	1.97764	-21.4092673018204+23.2996021850354i
0.99	87.4583	3.94265	13.6388	216.872690059864+24.2140146596976i
1.08	84.375	4.30108	6.65365	53.8331274593613-91.8443511980762i
1.17	46.6667	4.6595	13.0135	189.652475256573-85.9415731409006i
1.26	76.2083	5.01792	5.65019	-90.0998866268886-7.39712540370114i
1.35	116.917	5.37634	3.27036	37.382636735754+36.6130610219389i
1.44	68.6667	5.73477	3.74479	59.9166840000003
1.53	113.083	6.09319	3.27036	37.3826367357539-36.6130610219393i
1.62	86.6667	6.45161	5.65019	-90.0998866268886+7.39712540370118i
1.71	74.9583	6.81004	13.0135	189.652475256573+85.9415731409i
1.8	79.25	7.16846	6.65365	53.8331274593615+91.8443511980762i
1.89	44.4583	7.52688	13.6388	216.872690059865-24.2140146596983i
1.98	81.9167	7.8853	1.97764	-21.4092673018204-23.2996021850355i
2.07	80.0833	8.24373	6.18904	-99.0040916612702-2.01950314053329i
2.16	69.5	8.60215	18.0587	-245.416625-152.499999i
2.25	71.7083	8.96057	11.6979	-182.708034850312+40.6098550460586i
2.34	96.4167	9.319	5.78284	-10.3756827603174+91.941775843613i
2.43	96.2083	9.67742	0.936659	-12.7968833464128+7.79977286968757i
2.52	42.4167	10.0358	6.35775	93.6667505406385+39.6775991980761i
2.61	72.7083	10.3943	11.2268	-152.225051048412-95.362557055745i
2.7	96.75	10.7527	6.64752	-93.9486633109737-49.8614965676503i
2.79	35.0833	11.1111	11.1247	-174.840485145784+33.365131438622i
D08
Time	Data	FFT Freq	FFT Mag	FFT Complex			Max
0	44.25	0	177.016	2832.25			19.598
0.09	128.375	0.358423	19.598	-19.819135057486-312.941024201098i
0.18	67.875	0.716846	13.9379	108.280049269584-194.955219081661i
0.27	145.875	1.07527	3.31936	-3.16913704673286-53.0151860564732i
0.36	109.125	1.43369	13.7679	-97.4006492761102+197.582999615554i
0.45	153.75	1.79211	7.05848	-109.448970565604-27.8457630963792i
0.54	73.375	2.15054	4.22127	-27.334540227904+61.7617411619697i
0.63	103.5	2.50896	11.6248	-151.947596116688+107.270311055587i
0.72	135.5	2.86738	6.9878	84.25-73.5i
0.81	61.5	3.22581	8.06016	-69.1797918256224-108.83699448423i
0.9	83.5	3.58423	10.9251	-128.647846005289-118.345013741988i
0.99	77.875	3.94265	6.83381	-101.60704650042+40.3913111529607i
1.08	120.875	4.30108	10.1298	17.1506492761102-161.167000384446i
1.17	82.75	4.6595	9.17473	95.6526070044755-111.353184232356i
1.26	118.125	5.01792	15.5247	-63.7976630363918-240.061973985619i
1.35	85.625	5.37634	12.6568	-201.480929891923+20.3765978338636i
1.44	114.375	5.73477	4.95312	-79.25
1.53	101.5	6.09319	12.6568	-201.480929891923-20.3765978338632i
1.62	46.625	6.45161	15.5247	-63.7976630363911+240.061973985619i
1.71	77.875	6.81004	9.17473	95.6526070044757+111.353184232355i
1.8	100.375	7.16846	10.1298	17.1506492761105+161.167000384446i
1.89	101.75	7.52688	6.83381	-101.60704650042-40.3913111529606i
1.98	95.375	7.8853	10.9251	-128.647846005289+118.345013741988i
2.07	65	8.24373	8.06016	-69.1797918256222+108.83699448423i
2.16	51	8.60215	6.9878	84.25+73.5i
2.25	64.25	8.96057	11.6248	-151.947596116688-107.270311055587i
2.34	35.375	9.319	4.22127	-27.3345402279043-61.7617411619696i
2.43	57.75	9.67742	7.05848	-109.448970565604+27.8457630963793i
2.52	54.875	10.0358	13.7679	-97.4006492761105-197.582999615554i
2.61	70.75	10.3943	3.31936	-3.16913704673264+53.0151860564731i
2.7	125.875	10.7527	13.9379	108.280049269585+194.955219081661i
2.79	77.625	11.1111	19.598	-19.8191350574852+312.941024201098i
D09
Time	Data	FFT Freq	FFT Mag	FFT Complex			Max
0	118.764	0	221.985	3551.763854			9.10845
0.09	129.889	0.358423	4.46396	-46.9896327246547+53.7890921783562i
0.18	125.931	0.716846	6.10236	43.0136603962535-87.6525448929037i
0.27	122.361	1.07527	3.88604	-13.1302466846335-60.7744333504756i
0.36	80.2917	1.43369	5.39533	56.456324895251-65.3049301162075i
0.45	117.472	1.79211	8.77975	76.1838999863999-118.0233229348i
0.54	104.278	2.15054	3.03308	-48.4476022477446+2.81492955855514i
0.63	115.097	2.50896	8.21649	51.7608679341484-120.845103778104i
0.72	98.3611	2.86738	2.56622	-32.6666889999999-24.8749970000001i
0.81	105.514	3.22581	5.13114	-45.3104864676153+68.4622629836381i
0.9	122.833	3.58423	9.10845	120.624271341452-81.7834857535701i
0.99	78.3333	3.94265	7.88951	44.6213600692437+118.082584130878i
1.08	94.4305	4.30108	2.83271	-2.56740689525099+45.2506138837927i
1.17	112.972	4.6595	4.8445	72.2800822708572+27.9946027465261i
1.26	139.167	5.01792	2.45004	0.64291451003902-39.1952962050287i
1.35	104.25	5.37634	8.01714	-127.638012383745+12.7595879714217i
1.44	117.292	5.73477	3.06163	-48.9861440000002
1.53	117.25	6.09319	8.01714	-127.638012383746-12.7595879714213i
1.62	105.181	6.45161	2.45004	0.642914510039169+39.1952962050287i
1.71	128.556	6.81004	4.8445	72.280082270857-27.9946027465262i
1.8	144.444	7.16846	2.83271	-2.56740689525108-45.2506138837927i
1.89	93.0139	7.52688	7.88951	44.6213600692433-118.082584130878i
1.98	104.236	7.8853	9.10845	120.624271341452+81.7834857535698i
2.07	128.667	8.24373	5.13114	-45.3104864676155-68.4622629836381i
2.16	108.736	8.60215	2.56622	-32.6666889999999+24.8749970000001i
2.25	117.639	8.96057	8.21649	51.7608679341486+120.845103778103i
2.34	119.708	9.319	3.03308	-48.4476022477446-2.81492955855489i
2.43	107.736	9.67742	8.77975	76.1838999864003+118.023322934799i
2.52	97.0417	10.0358	5.39533	56.4563248952511+65.3049301162074i
2.61	118.875	10.3943	3.88604	-13.1302466846332+60.7744333504758i
2.7	70.6945	10.7527	6.10236	43.0136603962537+87.6525448929037i
2.79	102.75	11.1111	4.46396	-46.9896327246548-53.789092178356i
D10
Time	Data	FFT Freq	FFT Mag	FFT Complex			Max
0	76.875	0	175.742	2811.875063			10.2489
0.09	86.1945	0.358423	3.13636	29.4050095786283-40.6639154950414i
0.18	110.069	0.716846	10.2489	163.626466202606+10.8042752608798i
0.27	87.1528	1.07527	7.89059	-104.995022370311+70.106705257567i
0.36	81.5278	1.43369	8.37007	-133.16616902658-14.1996601749672i
0.45	97.3333	1.79211	10.0227	160.354184491933-1.75411172775138i
0.54	94.7222	2.15054	2.61262	-35.96602484558-21.3036185524464i
0.63	118.792	2.50896	4.17965	-66.6753463819654-5.15608779779583i
0.72	48.6667	2.86738	6.25552	-95.625+29.5554809999999i
0.81	72.1805	3.22581	4.79689	-47.4333495955307+60.3379579274371i
0.9	81.8055	3.58423	2.31581	-2.57656096421593+36.963245198595i
0.99	66.6111	3.94265	8.28414	-69.4711305788713-112.881641576724i
1.08	106.222	4.30108	5.66724	-20.5004569734201+88.3280498250326i
1.17	103.708	4.6595	6.086	20.4864991797921+95.1966315384625i
1.26	90.8333	5.01792	4.37152	35.6938316071896-60.1511529880787i
1.35	89.1528	5.37634	3.30699	-5.55976432367523-52.6189176399392i
1.44	87.3611	5.73477	0.441837	-7.06939499999999
1.53	83.5139	6.09319	3.30699	-5.55976432367505+52.6189176399392i
1.62	109.903	6.45161	4.37152	35.6938316071897+60.1511529880787i
1.71	112.556	6.81004	6.086	20.4864991797918-95.1966315384627i
1.8	84.875	7.16846	5.66724	-20.5004569734202-88.3280498250327i
1.89	88.1389	7.52688	8.28414	-69.4711305788709+112.881641576724i
1.98	57.5695	7.8853	2.31581	-2.57656096421603-36.9632451985949i
2.07	45.0555	8.24373	4.79689	-47.433349595531-60.3379579274371i
2.16	75.375	8.60215	6.25552	-95.625-29.5554809999999i
2.25	70.0695	8.96057	4.17965	-66.6753463819656+5.15608779779608i
2.34	98.3611	9.319	2.61262	-35.9660248455801+21.3036185524466i
2.43	100.25	9.67742	10.0227	160.354184491934+1.75411172775076i
2.52	92.4861	10.0358	8.37007	-133.16616902658+14.1996601749673i
2.61	88.8195	10.3943	7.89059	-104.995022370311-70.1067052575667i
2.7	105.75	10.7527	10.2489	163.626466202606-10.8042752608801i
2.79	99.9445	11.1111	3.13636	29.4050095786285+40.6639154950412i
D11
Time	Data	FFT Freq	FFT Mag	FFT Complex			Max
0	121.125	0	220.141	3522.25			15.3841
0.09	116.75	0.358423	5.61317	85.3436522573462+27.9718735041675i
0.18	139.25	0.716846	10.0729	95.6117176337041-129.743018934898i
0.27	74.25	1.07527	7.35818	-113.36133787462+31.7769148538225i
0.36	142	1.43369	15.3841	221.60452281804+107.141211063471i
0.45	123.25	1.79211	7.08548	-113.324772410979-3.117319634973i
0.54	107.125	2.15054	4.96603	51.5139403575213+60.4949856066264i
0.63	110.875	2.50896	9.49782	-122.969079339857+89.2861253085186i
0.72	141	2.86738	10.8951	-39.1250000000001-169.875i
0.81	91.75	3.22581	11.5543	-73.8855583128124-169.461903147666i
0.9	95.75	3.58423	6.95237	57.5770499001485-95.1774801029945i
0.99	79.625	3.94265	11.1781	-171.311031598628+51.3763154533476i
1.08	53	4.30108	9.79594	83.8954771819601+132.391211063472i
1.17	119	4.6595	8.27581	-118.558774025989-58.9659940905665i
1.26	80.125	5.01792	0.67806	10.297292108626-3.41548464451846i
1.35	117.375	5.37634	13.117	203.066901305539-53.0126989847268i
1.44	174.25	5.73477	15.0625	241
1.53	120.5	6.09319	13.117	203.066901305539+53.012698984726i
1.62	101.125	6.45161	0.67806	10.2972921086261+3.41548464451852i
1.71	94.75	6.81004	8.27581	-118.558774025989+58.9659940905666i
1.8	85.375	7.16846	9.79594	83.8954771819598-132.391211063471i
1.89	121	7.52688	11.1781	-171.311031598628-51.3763154533473i
1.98	127.5	7.8853	6.95237	57.5770499001486+95.1774801029945i
2.07	107.125	8.24373	11.5543	-73.8855583128119+169.461903147666i
2.16	100.625	8.60215	10.8951	-39.1249999999999+169.875i
2.25	105.625	8.96057	9.49782	-122.969079339858-89.2861253085182i
2.34	150.375	9.319	4.96603	51.5139403575211-60.4949856066263i
2.43	52.375	9.67742	7.08548	-113.324772410979+3.11731963497319i
2.52	103.875	10.0358	15.3841	221.60452281804-107.141211063472i
2.61	107.375	10.3943	7.35818	-113.36133787462-31.7769148538224i
2.7	159.125	10.7527	10.0729	95.6117176337044+129.743018934898i
2.79	99	11.1111	5.61317	85.343652257346-27.9718735041678i
D12
Time	Data	FFT Freq	FFT Mag	FFT Complex			Max
0	4.07501	0	29.7781	476.449952			9.96521
0.09	7	0.358423	3.90375	-10.6205834642806-61.5504401307107i
0.18	20.95	0.716846	5.66815	17.8883542045973-88.9087489807136i
0.27	46.175	1.07527	3.77671	-44.8296685491718-40.5187875924045i
0.36	3.59998	1.43369	3.74441	-56.6034903640306+19.6295301309066i
0.45	52.325	1.79211	3.49065	-34.811515750246+43.6741150687357i
0.54	15.975	2.15054	2.41795	-18.530490284911-33.9604884402848i
0.63	5.07501	2.50896	4.15421	-59.4163191620155+29.7927899889231i
0.72	28.575	2.86738	4.83804	77.400024-1.15002400000003i
0.81	4.22498	3.22581	9.11527	-145.826202278686+2.30317782455546i
0.9	0.474976	3.58423	1.33512	15.9315970374354-14.2308199494774i
0.99	11.5	3.94265	9.96521	79.3867267182672+138.274930772246i
1.08	34.05	4.30108	0.86113	13.7536343640308-0.820421869093392i
1.17	15.425	4.6595	6.59938	56.6538205996196-89.1044124288751i
1.26	6.79999	5.01792	4.92595	12.1104430428779-77.8792724899064i
1.35	5.29999	5.37634	3.75814	-59.9361621134864-4.82658883505955i
1.44	31.5	5.73477	1.94687	-31.1499039999999
1.53	29.55	6.09319	3.75814	-59.9361621134864+4.82658883505964i
1.62	0.25	6.45161	4.92595	12.1104430428781+77.8792724899063i
1.71	11.175	6.81004	6.59938	56.6538205996198+89.1044124288749i
1.8	38.175	7.16846	0.86113	13.7536343640308+0.820421869093328i
1.89	0.125	7.52688	9.96521	79.386726718267-138.274930772246i
1.98	4.57501	7.8853	1.33512	15.9315970374355+14.2308199494773i
2.07	36.475	8.24373	9.11527	-145.826202278686-2.30317782455512i
2.16	0.150024	8.60215	4.83804	77.400024+1.15002400000003i
2.25	7.20001	8.96057	4.15421	-59.4163191620155-29.7927899889231i
2.34	9.52502	9.319	2.41795	-18.5304902849109+33.9604884402849i
2.43	3.42499	9.67742	3.49065	-34.8115157502462-43.6741150687356i
2.52	9.90002	10.0358	3.74441	-56.6034903640306-19.6295301309065i
2.61	11.625	10.3943	3.77671	-44.8296685491716+40.5187875924045i
2.7	14.075	10.7527	5.66815	17.8883542045976+88.9087489807136i
2.79	7.20001	11.1111	3.90375	-10.6205834642805+61.5504401307106i
E03
Time	Data	FFT Freq	FFT Mag	FFT Complex			Max
0	89.25	0	121.727	1947.625			10.6593
0.09	72.25	0.358423	4.76238	-56.3886827225379+51.2489442872587i
0.18	3.75	0.716846	8.75593	127.964281038303-57.0238437177227i
0.27	68.625	1.07527	6.30017	27.5733958372984+96.9582767837951i
0.36	49.125	1.43369	9.40032	98.8705041022724+113.341589861013i
0.45	74.625	1.79211	3.32564	43.9588892019763+29.9824373413454i
0.54	40.625	2.15054	8.70902	59.298493928519+126.097213115409i
0.63	67.625	2.50896	4.28306	68.348749537938-4.96741663158187i
0.72	61.5	2.86738	5.81933	79.25+48.875i
0.81	48.625	3.22581	5.98885	94.0380715618847-18.4018565966917i
0.9	59	3.58423	4.4289	-61.0901244888613-35.9094065492644i
0.99	45.375	3.94265	10.6593	103.746018463529-135.365443100833i
1.08	44.375	4.30108	7.16991	27.6294958977278+111.341589861013i
1.17	54.375	4.6595	7.25507	39.4635975361082-109.167038603228i
1.26	55.25	5.01792	6.17266	-81.6726504779604-55.5304633823955i
1.35	107.75	5.37634	7.89416	-68.7400394161967-105.962930622696i
1.44	57.75	5.73477	6.00781	-96.125
1.53	60.75	6.09319	7.89416	-68.7400394161965+105.962930622696i
1.62	91.875	6.45161	6.17266	-81.6726504779602+55.5304633823958i
1.71	52.5	6.81004	7.25507	39.4635975361084+109.167038603228i
1.8	81.125	7.16846	7.16991	27.6294958977276-111.341589861013i
1.89	81.75	7.52688	10.6593	103.746018463529+135.365443100833i
1.98	47	7.8853	4.4289	-61.0901244888615+35.9094065492646i
2.07	57.375	8.24373	5.98885	94.0380715618848+18.4018565966916i
2.16	74.375	8.60215	5.81933	79.25-48.875i
2.25	34.5	8.96057	4.28306	68.348749537938+4.9674166315819i
2.34	56.5	9.319	8.70902	59.2984939285186-126.097213115409i
2.43	48.875	9.67742	3.32564	43.9588892019763-29.9824373413453i
2.52	45	10.0358	9.40032	98.8705041022722-113.341589861013i
2.61	59.625	10.3943	6.30017	27.5733958372982-96.958276783795i
2.7	69.25	10.7527	8.75593	127.964281038303+57.0238437177223i
2.79	87.25	11.1111	4.76238	-56.388682722538-51.2489442872585i
E04
Time	Data	FFT Freq	FFT Mag	FFT Complex			Max
0	203.417	0	395.255	6324.08328			13.0754
0.09	211.292	0.358423	5.00745	17.4604377614203+78.1934611236225i
0.18	166.583	0.716846	3.88322	-50.1019279725463+36.7438933055683i
0.27	210.125	1.07527	6.16379	67.7784367083736+71.6388727281531i
0.36	182.333	1.43369	7.86709	29.5032785889482-122.367008467123i
0.45	164.125	1.79211	8.72891	139.660629735806-0.725699230017355i
0.54	200.667	2.15054	4.89134	60.8346733990626+49.2339954573302i
0.63	201.542	2.50896	5.89346	-81.5090812776818+47.4118691100735i
0.72	203.458	2.86738	11.1482	133.208376+118.625032i
0.81	196.375	3.22581	5.61313	-30.567516274667+84.4480975704646i
0.9	201.5	3.58423	4.60201	-29.7488846316993+67.3550328332095i
0.99	201.667	3.94265	13.0754	-32.1139745008773-206.726609480877i
1.08	209.792	4.30108	2.77011	-16.7532145889483-41.0335684671233i
1.17	202	4.6595	8.65459	47.5421201565468-130.056283301083i
1.26	138.917	5.01792	10.4994	-148.150612794817+79.1983066814477i
1.35	212.375	5.37634	7.29809	-27.5845563089209-113.464556194362i
1.44	190.833	5.73477	1.64583	26.3333440000001
1.53	182.667	6.09319	7.29809	-27.5845563089206+113.464556194362i
1.62	208.917	6.45161	10.4994	-148.150612794817-79.1983066814473i
1.71	195.083	6.81004	8.65459	47.5421201565472+130.056283301083i
1.8	232.667	7.16846	2.77011	-16.7532145889482+41.0335684671233i
1.89	194.083	7.52688	13.0754	-32.1139745008766+206.726609480877i
1.98	195.042	7.8853	4.60201	-29.7488846316996-67.3550328332095i
2.07	161.875	8.24373	5.61313	-30.5675162746673-84.4480975704644i
2.16	232.583	8.60215	11.1482	133.208376-118.625032i
2.25	204.292	8.96057	5.89346	-81.5090812776821-47.4118691100731i
2.34	203.833	9.319	4.89134	60.8346733990624-49.2339954573305i
2.43	230.708	9.67742	8.72891	139.660629735806+0.725699230017i
2.52	199.125	10.0358	7.86709	29.5032785889485+122.367008467123i
2.61	160.292	10.3943	6.16379	67.7784367083733-71.6388727281532i
2.7	205.542	10.7527	3.88322	-50.1019279725465-36.7438933055684i
2.79	220.375	11.1111	5.00745	17.4604377614202-78.1934611236227i
E05
Time	Data	FFT Freq	FFT Mag	FFT Complex			Max
0	101.284	0	131.161	2098.579591			12.619
0.09	32.75	0.358423	4.7587	-51.8101775487906-55.7933010588968i
0.18	63.4318	0.716846	6.23041	-86.5124335772343+49.5277882570197i
0.27	65.4432	1.07527	6.65394	10.7638267550582-105.917535608302i
0.36	64.125	1.43369	2.7169	-42.1087742655444+10.7949335196745i
0.45	74.4659	1.79211	4.84514	77.4569051678954+3.18018483187266i
0.54	89.0568	2.15054	3.55708	29.7552472473014+48.5154478653327i
0.63	28.3068	2.50896	3.50145	46.2312697984562+31.6427445431854i
0.72	86.4091	2.86738	6.64916	56.329557-90.25003i
0.81	71.2614	3.22581	5.57526	-30.6072318815598+83.7889566611909i
0.9	61.9546	3.58423	1.60886	-15.255351884669-20.7342415210375i
0.99	83.3864	3.94265	8.79936	137.123641354426+31.9199844551953i
1.08	66.9091	4.30108	12.619	188.472298265544-72.4095964803257i
1.17	102.705	4.6595	6.4819	80.4523666767097-65.4466933464433i
1.26	75	5.01792	8.17719	25.512538214602+128.323506870649i
1.35	56	5.37634	6.99065	101.116695677804+47.8112496976442i
1.44	54.9432	5.73477	5.5419	88.670471
1.53	66.7159	6.09319	6.99065	101.116695677804-47.8112496976444i
1.62	50	6.45161	8.17719	25.5125382146017-128.323506870649i
1.71	44.9546	6.81004	6.4819	80.4523666767101+65.4466933464433i
1.8	79.8296	7.16846	12.619	188.472298265544+72.4095964803254i
1.89	68.7159	7.52688	8.79936	137.123641354426-31.9199844551955i
1.98	58.5227	7.8853	1.60886	-15.2553518846689+20.7342415210376i
2.07	59.2727	8.24373	5.57526	-30.60723188156-83.7889566611906i
2.16	81.4432	8.60215	6.64916	56.3295570000001+90.25003i
2.25	73.2046	8.96057	3.50145	46.2312697984562-31.6427445431855i
2.34	63.1364	9.319	3.55708	29.7552472473014-48.5154478653328i
2.43	86.5454	9.67742	4.84514	77.4569051678955-3.18018483187278i
2.52	40.0341	10.0358	2.7169	-42.1087742655444-10.7949335196743i
2.61	57.7841	10.3943	6.65394	10.7638267550587+105.917535608302i
2.7	57.5454	10.7527	6.23041	-86.5124335772344-49.5277882570195i
2.79	33.4432	11.1111	4.7587	-51.8101775487904+55.7933010588972i
E06
Time	Data	FFT Freq	FFT Mag	FFT Complex			Max
0	83.5	0	178.641	2858.25			12.5424
0.09	70.5	0.358423	6.8609	97.9650703771555+49.530299655895i
0.18	98.125	0.716846	9.84034	-93.285653894177+126.833992452712i
0.27	99.25	1.07527	3.91562	-61.0653750699673-14.0008997209472i
0.36	80.75	1.43369	2.27456	8.25036982410374-35.44543648263i
0.45	84.5	1.79211	8.72522	-135.954285920449-31.7106297010069i
0.54	102.5	2.15054	6.24532	-59.9377171660123+79.9530730193083i
0.63	58	2.50896	6.58272	55.8321796333942-89.3074177002774i
0.72	82.75	2.86738	5.08372	-68.25-44.25i
0.81	126	3.22581	3.99047	-60.6244630139494-20.0296486935534i
0.9	113.625	3.58423	12.5424	117.925307219248+162.374645894562i
0.99	54.25	3.94265	7.25399	74.0983096822527-89.332246751691i
1.08	98	4.30108	5.80085	92.7496301758962-3.44543648263012i
1.17	65.75	4.6595	9.80572	48.9403809196004+149.063035081176i
1.26	94.375	5.01792	4.21551	-55.2019361590588+38.7555653279656i
1.35	93.75	5.37634	8.06883	-121.191816608037+44.493620515427i
1.44	96.25	5.73477	8.32812	133.25
1.53	52.5	6.09319	8.06883	-121.191816608038-44.4936205154265i
1.62	82.625	6.45161	4.21551	-55.2019361590589-38.7555653279653i
1.71	87.625	6.81004	9.80572	48.9403809195999-149.063035081177i
1.8	63.75	7.16846	5.80085	92.7496301758962+3.44543648263002i
1.89	69.125	7.52688	7.25399	74.0983096822529+89.3322467516907i
1.98	106.75	7.8853	12.5424	117.925307219248-162.374645894562i
2.07	72.875	8.24373	3.99047	-60.6244630139492+20.0296486935535i
2.16	119.625	8.60215	5.08372	-68.25+44.25i
2.25	94.625	8.96057	6.58272	55.8321796333944+89.3074177002772i
2.34	104.625	9.319	6.24532	-59.9377171660124-79.9530730193083i
2.43	110.25	9.67742	8.72522	-135.954285920448+31.7106297010074i
2.52	89.125	10.0358	2.27456	8.25036982410385+35.4454364826301i
2.61	140.375	10.3943	3.91562	-61.0653750699674+14.0008997209475i
2.7	79.375	10.7527	9.84034	-93.2856538941772-126.833992452712i
2.79	83.125	11.1111	6.8609	97.9650703771552-49.5302996558954i
E07
Time	Data	FFT Freq	FFT Mag	FFT Complex			Max
0	146.111	0	284.491	4551.861084			11.3208
0.09	145.486	0.358423	10.334	143.359152403713+82.3823568857407i
0.18	137.75	0.716846	3.47949	8.44488350306772+55.0275837611886i
0.27	132.417	1.07527	2.77216	-11.2884322342044+42.8939971335379i
0.36	150.583	1.43369	4.93958	76.1939297193734-20.9941569350273i
0.45	126.917	1.79211	3.20209	32.8169063695769+39.3436620260142i
0.54	153.75	2.15054	6.1469	93.1692386021134+31.5007476588473i
0.63	136.792	2.50896	10.1112	104.345451863552+123.629888836578i
0.72	127.931	2.86738	7.96754	-109.333313+65.5554790000001i
0.81	146.444	3.22581	4.74143	-53.5578362959004+53.7283544678082i
0.9	155.028	3.58423	4.5187	72.2626413627568-2.29899990002566i
0.99	117.806	3.94265	1.22571	-19.5955132613199-0.786594154855148i
1.08	128.264	4.30108	7.33429	-109.971699719373+40.9502390649727i
1.17	138.556	4.6595	0.450713	-7.11304996202819+1.18693732081564i
1.26	127.222	5.01792	6.82569	-9.65447146793769+108.783508202316i
1.35	133.361	5.37634	11.3208	-70.6334228833882+166.792690885119i
1.44	131.319	5.73477	9.69965	-155.194334
1.53	147.083	6.09319	11.3208	-70.6334228833888-166.792690885118i
1.62	145.486	6.45161	6.82569	-9.654471467938-108.783508202315i
1.71	132.681	6.81004	0.450713	-7.11304996202829-1.18693732081551i
1.8	125.708	7.16846	7.33429	-109.971699719374-40.9502390649725i
1.89	128.417	7.52688	1.22571	-19.59551326132+0.786594154855294i
1.98	143.458	7.8853	4.5187	72.2626413627568+2.29899990002561i
2.07	169.514	8.24373	4.74143	-53.5578362959008-53.7283544678078i
2.16	108.444	8.60215	7.96754	-109.333313-65.5554790000001i
2.25	162.361	8.96057	10.1112	104.345451863552-123.629888836578i
2.34	154.139	9.319	6.1469	93.1692386021133-31.5007476588474i
2.43	185.431	9.67742	3.20209	32.8169063695767-39.3436620260143i
2.52	126.139	10.0358	4.93958	76.1939297193733+20.9941569350271i
2.61	148.722	10.3943	2.77216	-11.2884322342046-42.893997133538i
2.7	137	10.7527	3.47949	8.44488350306755-55.0275837611886i
2.79	201.542	11.1111	10.334	143.359152403713-82.3823568857413i
E08
Time	Data	FFT Freq	FFT Mag	FFT Complex			Max
0	32.75	0	58.6406	938.25			9.82671
0.09	46.125	0.358423	3.68224	55.6877288402999+19.2343990062019i
0.18	24.375	0.716846	9.08619	-44.5755371774046-138.376586623465i
0.27	55.5	1.07527	2.5745	39.5815743917414+11.4054651803257i
0.36	19.25	1.43369	3.40534	-53.1068632229298+12.1786706830029i
0.45	47.5	1.79211	7.09449	29.8085417208297-109.528041643419i
0.54	31.5	2.15054	3.40343	39.4862889624901+37.498820174612i
0.63	33.375	2.50896	2.09663	25.9372850921696+21.2744313684371i
0.72	37.875	2.86738	8.81904	-125.5+64.5i
0.81	23.375	3.22581	7.90717	3.40625346359489-126.468787497855i
0.9	22	3.58423	2.03085	20.4930489434982-25.2165387538223i
0.99	28.5	3.94265	3.24335	27.1934467831337+44.1980714130115i
1.08	10.375	4.30108	5.65419	27.8568632229297-86.0713293169972i
1.17	9.5	4.6595	3.81992	34.6547668057387-50.3443415179229i
1.26	34.25	5.01792	8.00806	-75.4038007285839-103.591945551899i
1.35	30.5	5.37634	9.82671	8.73040290249168-156.98473961477i
1.44	4.625	5.73477	5.07812	81.25
1.53	13.375	6.09319	9.82671	8.7304029024922+156.98473961477i
1.62	24.375	6.45161	8.00806	-75.4038007285836+103.5919455519i
1.71	47.625	6.81004	3.81992	34.6547668057388+50.3443415179229i
1.8	44.125	7.16846	5.65419	27.8568632229299+86.0713293169971i
1.89	27.875	7.52688	3.24335	27.1934467831336-44.1980714130115i
1.98	73.625	7.8853	2.03085	20.4930489434981+25.2165387538222i
2.07	20.25	8.24373	7.90717	3.40625346359525+126.468787497855i
2.16	14.5	8.60215	8.81904	-125.5-64.5i
2.25	6.875	8.96057	2.09663	25.9372850921695-21.2744313684371i
2.34	63.5	9.319	3.40343	39.48628896249-37.4988201746121i
2.43	19	9.67742	7.09449	29.8085417208299+109.528041643419i
2.52	28.625	10.0358	3.40534	-53.1068632229298-12.1786706830028i
2.61	7.375	10.3943	2.5745	39.5815743917414-11.4054651803256i
2.7	44	10.7527	9.08619	-44.5755371774042+138.376586623465i
2.79	11.75	11.1111	3.68224	55.6877288402999-19.2343990062019i
E09
Time	Data	FFT Freq	FFT Mag	FFT Complex			Max
0	151.557	0	288.64	4618.238524			19.1426
0.09	119.284	0.358423	8.64467	10.5967946820311+137.90818891487i
0.18	212.227	0.716846	16.2108	-164.307609183476-200.691946557966i
0.27	134.068	1.07527	14.7229	116.507635608443-204.738386718397i
0.36	125.841	1.43369	11.534	149.493508202747+108.2053113929i
0.45	107.818	1.79211	12.9038	191.145097844585-78.0378241807146i
0.54	171.318	2.15054	4.25308	-23.2082269353992-63.9693606991005i
0.63	200.602	2.50896	17.4634	-242.489913723648+138.820568807879i
0.72	135.602	2.86738	19.1426	-305.034057-27.6136490000001i
0.81	76.4545	3.22581	17.3988	193.703636305451+199.937136384326i
0.9	167.432	3.58423	2.45576	9.83964650749295+38.0401114736177i
0.99	109.227	3.94265	17.9151	-277.570511121321-71.5381294539714i
1.08	118.307	4.30108	11.2372	161.642845797253+78.7280153929i
1.17	169.5	4.6595	10.0628	130.649004912265+94.0922954245444i
1.26	157.636	5.01792	7.68185	61.0399616113818+106.681293614752i
1.35	102.352	5.37634	7.453	-6.26904050780457+119.083031907517i
1.44	137.023	5.73477	13.7564	220.102298
1.53	121.341	6.09319	7.453	-6.26904050780482-119.083031907516i
1.62	152.852	6.45161	7.68185	61.0399616113817-106.681293614752i
1.71	124.568	6.81004	10.0628	130.649004912264-94.0922954245447i
1.8	125.205	7.16846	11.2372	161.642845797253-78.7280153928999i
1.89	204.693	7.52688	17.9151	-277.570511121321+71.5381294539724i
1.98	217.023	7.8853	2.45576	9.83964650749296-38.0401114736179i
2.07	121.375	8.24373	17.3988	193.70363630545-199.937136384327i
2.16	182.136	8.60215	19.1426	-305.034057+27.6136490000001i
2.25	204.398	8.96057	17.4634	-242.489913723649-138.820568807879i
2.34	141.17	9.319	4.25308	-23.2082269353988+63.9693606991004i
2.43	144.102	9.67742	12.9038	191.145097844585+78.0378241807139i
2.52	81.3977	10.0358	11.534	149.493508202747-108.2053113929i
2.61	109.852	10.3943	14.7229	116.507635608443+204.738386718396i
2.7	142.443	10.7527	16.2108	-164.307609183475+200.691946557967i
2.79	149.432	11.1111	8.64467	10.5967946820308-137.90818891487i
E10
Time	Data	FFT Freq	FFT Mag	FFT Complex			Max
0	76.5	0	171.663	2746.600036			21.8052
0.09	110.45	0.358423	0.492351	-7.66064180722404+1.83613347397683i
0.18	32.675	0.716846	9.90201	110.438402779166-113.596238539083i
0.27	143.95	1.07527	7.33403	-13.6672536767932+116.545837880501i
0.36	111.575	1.43369	6.76841	-54.7926880935508-93.4102109677998i
0.45	88.35	1.79211	8.55131	-119.21856413524-67.1334636032237i
0.54	27.2	2.15054	15.1153	92.6196425852337+223.406012347993i
0.63	95.025	2.50896	12.5547	-170.325730011675+106.49062162799i
0.72	112.15	2.86738	18.056	254.974946+135.824982i
0.81	68.25	3.22581	7.0133	19.8252669308742-110.447534120063i
0.9	92.475	3.58423	11.216	-123.056864481035-130.619738768743i
0.99	73.25	3.94265	12.234	100.113752318582-168.205377316212i
1.08	112.025	4.30108	10.9024	-136.357395906449+108.7897410322i
1.17	15.9	4.6595	21.541	-103.214385259045-328.837788077918i
1.26	69.35	5.01792	21.8052	190.898843116634-292.021893655818i
1.35	103.25	5.37634	14.5543	-231.252348359479+27.3863134804935i
1.44	142.175	5.73477	5.17188	82.75
1.53	54.625	6.09319	14.5543	-231.252348359479-27.3863134804933i
1.62	119.825	6.45161	21.8052	190.898843116635+292.021893655818i
1.71	53.475	6.81004	21.541	-103.214385259044+328.837788077918i
1.8	142.975	7.16846	10.9024	-136.357395906449-108.7897410322i
1.89	135.35	7.52688	12.234	100.113752318582+168.205377316212i
1.98	16.1	7.8853	11.216	-123.056864481034+130.619738768743i
2.07	104.675	8.24373	7.0133	19.8252669308744+110.447534120063i
2.16	38.8	8.60215	18.056	254.974946-135.824982i
2.25	77.4	8.96057	12.5547	-170.325730011675-106.490621627989i
2.34	95.5	9.319	15.1153	92.6196425852331-223.406012347992i
2.43	79.125	9.67742	8.55131	-119.21856413524+67.1334636032241i
2.52	98.625	10.0358	6.76841	-54.7926880935507+93.4102109677997i
2.61	47.725	10.3943	7.33403	-13.6672536767934-116.545837880501i
2.7	126.725	10.7527	9.90201	110.438402779166+113.596238539083i
2.79	81.125	11.1111	0.492351	-7.66064180722418-1.8361334739771i
E11
Time	Data	FFT Freq	FFT Mag	FFT Complex			Max
0	71.5	0	178.544	2856.708377			20.7587
0.09	84.875	0.358423	17.3891	-107.306363578985-256.700736228111i
0.18	48.2083	0.716846	20.702	-312.12122244358-110.88257468278i
0.27	134.833	1.07527	11.1807	-108.340573876978+142.352026618281i
0.36	84.875	1.43369	11.2245	-176.407058020269-33.6755056454571i
0.45	54.6667	1.79211	14.2766	10.7394975944748-228.172462181626i
0.54	211.458	2.15054	3.17665	-6.35475488190829-50.4275748540136i
0.63	115.583	2.50896	18.9499	13.5228141249298-302.8969066421i
0.72	93.1667	2.86738	5.8432	-35.1666579999999+86.625031i
0.81	147.958	3.22581	7.01483	83.4370917319407+75.0698016932006i
0.9	112.75	3.58423	20.7587	330.187538296688+35.9507349783227i
0.99	105.25	3.94265	16.1192	254.586048882568-41.2522299121492i
1.08	87.5417	4.30108	16.6221	-43.1762539797316-262.425505645457i
1.17	54.0417	4.6595	15.5537	-248.640841534286+10.404793814356i
1.26	120.833	5.01792	8.37694	-65.3781849712009-117.004264850443i
1.35	76.5417	5.37634	2.82949	19.3355746563343-40.9349969662133i
1.44	81.8333	5.73477	13.3411	213.458315
1.53	51.875	6.09319	2.82949	19.3355746563344+40.9349969662131i
1.62	64.5833	6.45161	8.37694	-65.3781849712006+117.004264850443i
1.71	131.833	6.81004	15.5537	-248.640841534286-10.4047938143554i
1.8	118.5	7.16846	16.6221	-43.1762539797311+262.425505645457i
1.89	83.875	7.52688	16.1192	254.586048882568+41.2522299121483i
1.98	82.5	7.8853	20.7587	330.187538296688-35.9507349783236i
2.07	79.6667	8.24373	7.01483	83.4370917319406-75.0698016932012i
2.16	73.5833	8.60215	5.8432	-35.166658-86.625031i
2.25	52.8333	8.96057	18.9499	13.522814124931+302.8969066421i
2.34	109.833	9.319	3.17665	-6.35475488190778+50.4275748540136i
2.43	56.0417	9.67742	14.2766	10.7394975944756+228.172462181626i
2.52	138.958	10.0358	11.2245	-176.407058020269+33.6755056454573i
2.61	87.375	10.3943	11.1807	-108.340573876979-142.35202661828i
2.7	34.9583	10.7527	20.702	-312.121222443579+110.882574682781i
2.79	4.375	11.1111	17.3891	-107.306363578984+256.700736228112i
E12
Time	Data	FFT Freq	FFT Mag	FFT Complex			Max
0	20.15	0	37.4828	599.724976			10.3029
0.09	43.275	0.358423	2.42974	33.5260460433788-19.6807450052576i
0.18	20.475	0.716846	6.41247	-57.4766715259592+84.9888151537187i
0.27	5.79999	1.07527	1.00957	14.4370080078316+7.24541398961289i
0.36	1.79999	1.43369	5.12451	64.7563107935352-50.2924364017929i
0.45	8.42499	1.79211	4.68992	-29.9310817180058-68.8108687861633i
0.54	14.7	2.15054	10.3029	127.913254199607-103.982217270942i
0.63	57.65	2.50896	6.42782	-34.2924389757389-96.9595529139696i
0.72	0.450012	2.86738	4.58067	-41.5499279999999+60.3749399999999i
0.81	10	3.22581	3.09548	36.6643319581075+33.2974837684555i
0.9	58.8	3.58423	5.9407	60.4196517105108-73.3770167842374i
0.99	29.35	3.94265	9.54664	-146.401416924281-43.5665091949256i
1.08	9	4.30108	3.2547	-49.406214793535+16.4575635982072i
1.17	13.625	4.6595	4.1651	65.4927635056062-12.3206906196471i
1.26	5.29999	5.01792	1.40466	7.44381361584114-21.2060323595769i
1.35	22.75	5.37634	3.58409	-20.2950198968986-53.6340765233295i
1.44	30.25	5.73477	1.09531	-17.525024
1.53	14	6.09319	3.58409	-20.2950198968984+53.6340765233295i
1.62	1.70001	6.45161	1.40466	7.44381361584111+21.2060323595768i
1.71	6.47498	6.81004	4.1651	65.4927635056062+12.3206906196468i
1.8	10.375	7.16846	3.2547	-49.4062147935351-16.4575635982071i
1.89	4.57501	7.52688	9.54664	-146.401416924281+43.566509194926i
1.98	32.925	7.8853	5.9407	60.419651710511+73.3770167842374i
2.07	17.275	8.24373	3.09548	36.6643319581074-33.2974837684556i
2.16	15.375	8.60215	4.58067	-41.5499279999999-60.3749399999999i
2.25	20.95	8.96057	6.42782	-34.2924389757387+96.9595529139697i
2.34	18.875	9.319	10.3029	127.913254199607+103.982217270942i
2.43	36.425	9.67742	4.68992	-29.9310817180055+68.8108687861634i
2.52	37.375	10.0358	5.12451	64.7563107935352+50.2924364017928i
2.61	9.27502	10.3943	1.00957	14.4370080078314-7.24541398961285i
2.7	13.55	10.7527	6.41247	-57.4766715259593-84.9888151537184i
2.79	8.77502	11.1111	2.42974	33.5260460433789+19.6807450052575i
F01
Time	Data	FFT Freq	FFT Mag	FFT Complex			Max
0	105.875	0	170.547	2728.75			13.4474
0.09	102.75	0.358423	9.7818	156.402856590402+5.75594111561218i
0.18	106.125	0.716846	3.37168	-53.6860927299548-5.29805292299605i
0.27	36.375	1.07527	5.90023	79.6574428079549+50.663064141493i
0.36	87.75	1.43369	7.98984	114.641689206547+56.5656790797707i
0.45	105.125	1.79211	6.98525	111.56570863363-6.65545061325057i
0.54	87.75	2.15054	3.47356	-47.4565397008524+28.9254280983761i
0.63	87.375	2.50896	8.99735	117.697163798612-82.892491537518i
0.72	100.125	2.86738	10.5054	84.3749999999999-145.375i
0.81	110.625	3.22581	12.3062	-59.7216029612071+187.62354736712i
0.9	65.75	3.58423	13.4474	-199.699205076329-80.0828240488716i
0.99	93.75	3.94265	8.81707	-124.827286275152+65.7250473720908i
1.08	28.25	4.30108	6.50264	103.858310793453-6.18432092022923i
1.17	111	4.6595	10.0848	-153.067744414005+51.0518777258668i
1.26	96.125	5.01792	6.5695	71.3418375071359+77.1936949297559i
1.35	34.875	5.37634	9.70629	101.293461819767-117.719704380718i
1.44	77.25	5.73477	3.40625	54.5
1.53	74.375	6.09319	9.70629	101.293461819767+117.719704380718i
1.62	70.5	6.45161	6.5695	71.3418375071358-77.1936949297563i
1.71	72.875	6.81004	10.0848	-153.067744414005-51.0518777258661i
1.8	93.375	7.16846	6.50264	103.858310793453+6.18432092022926i
1.89	96.5	7.52688	8.81707	-124.827286275152-65.7250473720902i
1.98	57.75	7.8853	13.4474	-199.699205076328+80.0828240488719i
2.07	76.625	8.24373	12.3062	-59.7216029612079-187.623547367119i
2.16	140.375	8.60215	10.5054	84.3750000000001+145.375i
2.25	75.875	8.96057	8.99735	117.697163798611+82.8924915375177i
2.34	68.75	9.319	3.47356	-47.4565397008525-28.9254280983761i
2.43	84.125	9.67742	6.98525	111.565708633629+6.65545061325016i
2.52	105	10.0358	7.98984	114.641689206547-56.5656790797708i
2.61	65	10.3943	5.90023	79.6574428079545-50.6630641414932i
2.7	100.875	10.7527	3.37168	-53.6860927299549+5.29805292299609i
2.79	109.875	11.1111	9.7818	156.402856590402-5.75594111561264i
F03
Time	Data	FFT Freq	FFT Mag	FFT Complex			Max
0	76.325	0	102.945	1647.12503			15.7127
0.09	42.825	0.358423	6.00746	-89.0598472668077+36.156208322326i
0.18	46.525	0.716846	10.3765	54.049316786967-156.979132158602i
0.27	82.175	1.07527	2.74731	-22.1523400987866-37.9669679545872i
0.36	37.725	1.43369	1.37052	-21.9139268839889-0.792621673241996i
0.45	71.575	1.79211	6.66356	73.242926532174-77.4766706329223i
0.54	32.325	2.15054	7.60356	-119.387128928525+23.3909942117895i
0.63	44.55	2.50896	2.48035	22.8870284837422+32.4211140469468i
0.72	72	2.86738	14.0873	155.674928-163.00015i
0.81	33.525	3.22581	4.10036	-10.1654822724602+64.8133515738907i
0.9	46.325	3.58423	14.1504	219.759624117685-54.4589454149291i
0.99	9	3.94265	8.13781	53.6505849289735+118.637837260922i
1.08	28.225	4.30108	15.7127	101.264082883989+230.107342326758i
1.17	117.45	4.6595	15.3178	53.8152857174928-239.103120003722i
1.26	30.3	5.01792	4.31579	33.8781160238726+60.1709282146797i
1.35	41.975	5.37634	4.75617	-74.8180120243281-13.9024060937094i
1.44	75.4	5.73477	4.13593	-66.1749579999999
1.53	47.8	6.09319	4.75617	-74.8180120243281+13.9024060937095i
1.62	72.9	6.45161	4.31579	33.8781160238725-60.1709282146796i
1.71	44.975	6.81004	15.3178	53.8152857174934+239.103120003722i
1.8	107.5	7.16846	15.7127	101.264082883989-230.107342326758i
1.89	56.6	7.52688	8.13781	53.6505849289732-118.637837260922i
1.98	31.575	7.8853	14.1504	219.759624117685+54.4589454149286i
2.07	73.65	8.24373	4.10036	-10.1654822724604-64.8133515738907i
2.16	32.65	8.60215	14.0873	155.674928+163.00015i
2.25	68.45	8.96057	2.48035	22.8870284837422-32.4211140469471i
2.34	50.675	9.319	7.60356	-119.387128928525-23.3909942117891i
2.43	18.5	9.67742	6.66356	73.2429265321742+77.4766706329222i
2.52	43.25	10.0358	1.37052	-21.9139268839889+0.792621673242039i
2.61	71.6	10.3943	2.74731	-22.1523400987862+37.9669679545873i
2.7	6.77502	10.7527	10.3765	54.0493167869674+156.979132158602i
2.79	32	11.1111	6.00746	-89.0598472668078-36.1562083223257i
F06
Time	Data	FFT Freq	FFT Mag	FFT Complex			Max
0	55.125	0	154.258	2468.125			10.5472
0.09	92.25	0.358423	7.71929	-115.994665408594+42.4221403321604i
0.18	55	0.716846	10.5472	35.0693823052887-165.071411671231i
0.27	73.5	1.07527	0.800147	-0.940144592430528+12.7677802850689i
0.36	98	1.43369	6.90227	-7.757097807749+110.163473914165i
0.45	83.125	1.79211	6.74481	-77.5966978415327+74.9987917356525i
0.54	76.875	2.15054	6.21574	-98.5353521206459-13.4706421466211i
0.63	75.5	2.50896	8.31865	41.2052947182047-126.559444920222i
0.72	77.625	2.86738	3.19577	26.875+43.5i
0.81	58.5	3.22581	10.4911	-17.3862462788001-166.954625570683i
0.9	69.25	3.58423	8.07534	84.0917013067498-98.095010817386i
0.99	72.875	3.94265	2.09175	8.4063835437919+32.3951308462279i
1.08	62.375	4.30108	6.11648	-75.9929021922508+61.6634739141656i
1.17	76.75	4.6595	8.16696	-114.718043866539-62.5681136513891i
1.26	69.375	5.01792	8.28371	-80.6257314913932-105.195780341996i
1.35	107	5.37634	7.0455	106.024119725899+38.2947266346649i
1.44	76.5	5.73477	8.02344	-128.375
1.53	85.875	6.09319	7.0455	106.024119725899-38.2947266346655i
1.62	76.875	6.45161	8.28371	-80.6257314913928+105.195780341996i
1.71	125.5	6.81004	8.16696	-114.718043866538+62.5681136513893i
1.8	80.125	7.16846	6.11648	-75.992902192251-61.6634739141655i
1.89	82.125	7.52688	2.09175	8.40638354379177-32.3951308462281i
1.98	72.625	7.8853	8.07534	84.09170130675+98.0950108173857i
2.07	134.625	8.24373	10.4911	-17.3862462787995+166.954625570683i
2.16	69	8.60215	3.19577	26.875-43.5i
2.25	58.75	8.96057	8.31865	41.2052947182053+126.559444920222i
2.34	72.5	9.319	6.21574	-98.5353521206458+13.4706421466214i
2.43	21.125	9.67742	6.74481	-77.5966978415329-74.9987917356522i
2.52	79.625	10.0358	6.90227	-7.75709780774923-110.163473914166i
2.61	90	10.3943	0.800147	-0.940144592430443-12.767780285069i
2.7	79	10.7527	10.5472	35.0693823052892+165.071411671231i
2.79	60.75	11.1111	7.71929	-115.994665408595-42.4221403321599i
F07
Time	Data	FFT Freq	FFT Mag	FFT Complex			Max
0	19.6607	0	74.0547	1184.87512			18.1426
0.09	59.2143	0.358423	8.01617	50.0137764688385-118.105605188001i
0.18	79.9643	0.716846	9.19922	106.156752920633-101.955516087106i
0.27	28.3036	1.07527	14.3167	44.1991200394816-224.763065663517i
0.36	103.411	1.43369	4.76554	-69.6028651299337+31.1334095370905i
0.45	52.4643	1.79211	4.81403	-1.56980442200808+77.0084910075295i
0.54	24.3036	2.15054	6.01431	-94.4417320234337+18.4604038013285i
0.63	11.0536	2.50896	4.11494	-1.91772099775692+65.8111268892632i
0.72	42.9286	2.86738	5.33901	40.6965339999999-75.107056i
0.81	24.2321	3.22581	16.5263	-49.2306044188905-259.798204518439i
0.9	19.3571	3.58423	7.63318	4.13625053716167+122.060872108547i
0.99	8.08929	3.94265	5.28606	-73.9402510961212+41.062225169171i
1.08	109.518	4.30108	9.80461	-148.647254870066+50.1332895370907i
1.17	21.2143	4.6595	11.09	-46.9404857047733+171.119071972312i
1.26	59.4286	5.01792	2.49004	34.862844565639-19.2837557798873i
1.35	31.3571	5.37634	18.1426	-116.61402986877+265.827826878485i
1.44	44.1607	5.73477	5.62165	89.946412
1.53	11.5	6.09319	18.1426	-116.61402986877-265.827826878484i
1.62	33.9107	6.45161	2.49004	34.8628445656391+19.2837557798874i
1.71	52.0893	6.81004	11.09	-46.9404857047739-171.119071972312i
1.8	6.01788	7.16846	9.80461	-148.647254870066-50.1332895370906i
1.89	31.4821	7.52688	5.28606	-73.9402510961215-41.0622251691711i
1.98	43.9286	7.8853	7.63318	4.13625053716136-122.060872108547i
2.07	48.2143	8.24373	16.5263	-49.2306044188899+259.79820451844i
2.16	8.21429	8.60215	5.33901	40.696534+75.107056i
2.25	60.3036	8.96057	4.11494	-1.91772099775707-65.8111268892633i
2.34	20.6964	9.319	6.01431	-94.4417320234339-18.4604038013283i
2.43	1.26788	9.67742	4.81403	-1.5698044220084-77.0084910075296i
2.52	5.14288	10.0358	4.76554	-69.6028651299338-31.1334095370906i
2.61	50.875	10.3943	14.3167	44.1991200394822+224.763065663517i
2.7	16.7679	10.7527	9.19922	106.156752920633+101.955516087106i
2.79	55.8036	11.1111	8.01617	50.0137764688386+118.105605188001i
F08
Time	Data	FFT Freq	FFT Mag	FFT Complex			Max
0	61.25	0	86.8672	1389.875			14.8448
0.09	16.625	0.358423	7.23417	89.1009713738165+73.8805619549466i
0.18	18.125	0.716846	8.03402	-26.2892382529757-125.827400282856i
0.27	67.375	1.07527	14.5159	51.7704305530741+226.410919328138i
0.36	28.25	1.43369	6.60824	101.934474106389-28.0816603640031i
0.45	31.25	1.79211	10.8232	164.431899812234+54.316257991073i
0.54	55.375	2.15054	9.51805	-9.58665952726305+151.98678111812i
0.63	54.25	2.50896	9.36544	36.5384484800797+145.324015104i
0.72	82.625	2.86738	14.8448	38.5000000000001+234.375i
0.81	26.625	3.22581	12.7186	-16.2060983803345+202.850771417432i
0.9	48.625	3.58423	5.74897	-51.5931654952384-76.1519363543021i
0.99	27.25	3.94265	11.3029	111.927032384692+142.048873351131i
1.08	13.5	4.30108	4.24914	-51.6844741063886+44.1683396359971i
1.17	10.125	4.6595	9.68824	-13.1810945781088-154.450440444893i
1.26	37.125	5.01792	1.0781	-14.0309367245229+10.0338822447219i
1.35	10.5	5.37634	10.3262	-142.381589645451+83.8133431352887i
1.44	26	5.73477	1.97656	31.625
1.53	48.5	6.09319	10.3262	-142.381589645452-83.813343135288i
1.62	68.625	6.45161	1.0781	-14.0309367245228-10.0338822447219i
1.71	43.375	6.81004	9.68824	-13.1810945781087+154.450440444894i
1.8	104.625	7.16846	4.24914	-51.6844741063888-44.1683396359969i
1.89	34.625	7.52688	11.3029	111.927032384692-142.048873351131i
1.98	9.625	7.8853	5.74897	-51.5931654952383+76.1519363543022i
2.07	71.125	8.24373	12.7186	-16.2060983803353-202.850771417431i
2.16	30	8.60215	14.8448	38.4999999999999-234.375i
2.25	43.75	8.96057	9.36544	36.5384484800791-145.324015104001i
2.34	50.75	9.319	9.51805	-9.58665952726336-151.98678111812i
2.43	60.375	9.67742	10.8232	164.431899812234-54.3162579910734i
2.52	28.375	10.0358	6.60824	101.934474106389+28.0816603640029i
2.61	10.875	10.3943	14.5159	51.7704305530735-226.410919328138i
2.7	47.875	10.7527	8.03402	-26.2892382529755+125.827400282856i
2.79	122.5	11.1111	7.23417	89.1009713738161-73.8805619549473i
F10
Time	Data	FFT Freq	FFT Mag	FFT Complex			Max
0	7.45831	0	47.638	762.208344			14.9744
0.09	1.58331	0.358423	14.9744	-106.927205966914+214.40565694036i
0.18	14.8333	0.716846	4.69582	-54.5897497167802-51.6229993050115i
0.27	0.791687	1.07527	4.1837	-46.6702826575009-47.9868717694242i
0.36	37.4583	1.43369	6.90787	-83.3775356006904+72.5545907094866i
0.45	8.20831	1.79211	3.09605	41.2794010710252+27.3843194839169i
0.54	43.9167	2.15054	5.17826	47.4133788320486+67.9443901395903i
0.63	0	2.50896	6.4089	-102.370588166181+5.93345379606145i
0.72	1.16669	2.86738	4.54966	-33.666656-64.5415639999999i
0.81	3.625	3.22581	4.09041	-22.79212746842-61.349623360431i
0.9	6.79169	3.58423	9.00065	131.129030269133+59.5328259848639i
0.99	15.0417	3.94265	6.94196	-109.745116795654-17.1130878515933i
1.08	20.1667	4.30108	4.52514	43.9607256006902-57.5286592905135i
1.17	35.1667	4.6595	6.10298	-97.2015108906996+9.32354891637172i
1.26	18.125	5.01792	4.99219	53.8805926155988+58.9653165402619i
1.35	15	5.37634	7.28355	47.0939348743446+106.597399805174i
1.44	57.125	5.73477	3.85157	61.6250920000001
1.53	6.08331	6.09319	7.28355	47.0939348743443-106.597399805174i
1.62	17.7917	6.45161	4.99219	53.8805926155987-58.9653165402618i
1.71	54.5833	6.81004	6.10298	-97.2015108906996-9.32354891637158i
1.8	29.625	7.16846	4.52514	43.9607256006903+57.5286592905133i
1.89	57	7.52688	6.94196	-109.745116795654+17.1130878515934i
1.98	52.9167	7.8853	9.00065	131.129030269133-59.5328259848641i
2.07	27.25	8.24373	4.09041	-22.7921274684198+61.349623360431i
2.16	18.9583	8.60215	4.54966	-33.666656+64.5415639999999i
2.25	67.25	8.96057	6.4089	-102.370588166181-5.93345379606135i
2.34	39.4583	9.319	5.17826	47.4133788320486-67.9443901395904i
2.43	20.875	9.67742	3.09605	41.2794010710252-27.3843194839172i
2.52	17.1667	10.0358	6.90787	-83.3775356006904-72.5545907094865i
2.61	28.5	10.3943	4.1837	-46.6702826575008+47.9868717694241i
2.7	28.9583	10.7527	4.69582	-54.58974971678+51.6229993050117i
2.79	9.33331	11.1111	14.9744	-106.927205966915-214.40565694036i
G01
Time	Data	FFT Freq	FFT Mag	FFT Complex			Max
0	224.025	0	463.533	7416.525024			7.18178
0.09	228.075	0.358423	7.07134	-52.621426320045+100.159797423998i
0.18	229.325	0.716846	6.12911	-72.4562436730077-66.0831145687173i
0.27	224.9	1.07527	3.99532	16.7094700275841-61.70264963861i
0.36	226.925	1.43369	3.31007	-14.9639655506507+50.803144353286i
0.45	246.85	1.79211	2.47602	28.9490931746831-27.044542627302i
0.54	224.05	2.15054	3.55155	-54.1207993898619+17.3202053705293i
0.63	215.925	2.50896	3.29949	50.5341413373985+15.2736761656093i
0.72	236.075	2.86738	6.70275	37.0249939999998-100.650054i
0.81	242.575	3.22581	0.785278	-12.4242567775427-1.87173012195387i
0.9	206	3.58423	7.18178	-99.5410615212536+57.4068071629839i
0.99	214.6	3.94265	5.50922	86.8147584528996-15.2699134541417i
1.08	239.625	4.30108	2.71849	26.6139895506508+34.403180353286i
1.17	232.575	4.6595	4.97821	-34.0222327287015+72.0195465631509i
1.26	242.35	5.01792	4.25509	-37.081967415877-57.0964887762628i
1.35	231.05	5.37634	2.13251	13.2604048337238-31.4379458349654i
1.44	211.875	5.73477	0.817188	-13.0750119999998
1.53	233	6.09319	2.13251	13.2604048337238+31.4379458349654i
1.62	234.95	6.45161	4.25509	-37.0819674158768+57.0964887762627i
1.71	233.875	6.81004	4.97821	-34.0222327287017-72.0195465631507i
1.8	235.075	7.16846	2.71849	26.6139895506507-34.403180353286i
1.89	266.025	7.52688	5.50922	86.8147584528996+15.2699134541414i
1.98	236.525	7.8853	7.18178	-99.5410615212537-57.4068071629838i
2.07	238.875	8.24373	0.785278	-12.4242567775427+1.87173012195394i
2.16	265.625	8.60215	6.70275	37.0249939999999+100.650054i
2.25	227.8	8.96057	3.29949	50.5341413373985-15.2736761656095i
2.34	241.8	9.319	3.55155	-54.120799389862-17.3202053705294i
2.43	222.45	9.67742	2.47602	28.9490931746833+27.0445426273019i
2.52	230.15	10.0358	3.31007	-14.9639655506508-50.803144353286i
2.61	230.825	10.3943	3.99532	16.7094700275844+61.70264963861i
2.7	217.35	10.7527	6.12911	-72.4562436730075+66.0831145687174i
2.79	225.4	11.1111	7.07134	-52.6214263200452-100.159797423997i
G05
Time	Data	FFT Freq	FFT Mag	FFT Complex			Max
0	9.35001	0	39.1422	626.274994			7.68603
0.09	33.8	0.358423	1.54288	-16.3012875167311+18.5383143173227i
0.18	16.175	0.716846	5.74138	-86.3780095786243+31.2646566509032i
0.27	7.10001	1.07527	5.06557	-9.38021727006909-80.5044503733243i
0.36	31.425	1.43369	5.35881	47.0465368691556-71.6808025961495i
0.45	8.17499	1.79211	4.70109	72.1649886626407-21.2103046798219i
0.54	17.225	2.15054	3.25035	-7.76998667832775+51.4218526924565i
0.63	9.75	2.50896	3.17088	-32.2917536968066+39.1303564677575i
0.72	35.475	2.86738	3.25735	30.550018-42.224976i
0.81	29.225	3.22581	7.57589	-26.9971316454472-118.169636128271i
0.9	10.15	3.58423	1.98297	-2.10505449443581+31.6576105974117i
0.99	18.825	3.94265	1.97983	12.0290956949169-29.3044618458477i
1.08	33.25	4.30108	5.9901	-95.0465368691556+12.3191374038506i
1.17	27.2	4.6595	3.01592	-7.93902497907633-47.5972166415875i
1.26	0.274994	5.01792	7.68603	-91.6469732486119+82.0002945558583i
1.35	39.1	5.37634	2.97554	22.1154747505725-42.1601913809436i
1.44	7.67499	5.73477	3.55156	56.8249219999999
1.53	10.2	6.09319	2.97554	22.1154747505726+42.1601913809434i
1.62	21.075	6.45161	7.68603	-91.6469732486121-82.0002945558581i
1.71	7.70001	6.81004	3.01592	-7.93902497907615+47.5972166415874i
1.8	29.9	7.16846	5.9901	-95.0465368691556-12.3191374038504i
1.89	4.875	7.52688	1.97983	12.029095694917+29.3044618458476i
1.98	28.75	7.8853	1.98297	-2.10505449443596-31.6576105974118i
2.07	12.525	8.24373	7.57589	-26.9971316454469+118.169636128272i
2.16	28.525	8.60215	3.25735	30.550018+42.224976i
2.25	44.125	8.96057	3.17088	-32.2917536968067-39.1303564677574i
2.34	51.35	9.319	3.25035	-7.76998667832783-51.4218526924567i
2.43	12.375	9.67742	4.70109	72.1649886626407+21.2103046798217i
2.52	10.45	10.0358	5.35881	47.0465368691556+71.6808025961494i
2.61	5.875	10.3943	5.06557	-9.3802172700688+80.5044503733243i
2.7	10.5	10.7527	5.74138	-86.3780095786244-31.2646566509031i
2.79	13.875	11.1111	1.54288	-16.3012875167311-18.5383143173225i
G06
Time	Data	FFT Freq	FFT Mag	FFT Complex			Max
0	54.7	0	146.625	2346.00003			6.85262
0.09	77.225	0.358423	2.50822	-35.1766826061326-19.316960584166i
0.18	75.875	0.716846	2.38003	-37.2914130551188+7.7118011666287i
0.27	61.725	1.07527	4.59587	-62.6494631827221+38.5005014832794i
0.36	82.6	1.43369	6.25687	-70.9521892525831-70.6242437116858i
0.45	70.525	1.79211	1.78397	-14.4817478489197-24.5969869192459i
0.54	82.525	2.15054	4.44948	68.5732945521718-19.1302038144705i
0.63	78.05	2.50896	6.85262	-82.9001019226905-71.7560527881604i
0.72	69.65	2.86738	1.43471	16.7000420000001+15.7499399999999i
0.81	72.575	3.22581	4.86744	-2.59578132566617-77.8357766879382i
0.9	75.625	3.58423	0.512351	-8.04172534047553-1.59107075819923i
0.99	91.8	3.94265	2.68967	9.92585388332563-41.8743566394189i
1.08	82.8	4.30108	0.792123	-3.84773874741691+12.0757682883141i
1.17	54.85	4.6595	3.72673	-21.3674176656069+55.6676301189598i
1.26	61.05	5.01792	5.0106	-9.94010815657735+79.5509822228999i
1.35	82.3	5.37634	3.15762	-46.9546113315879+18.6476698719097i
1.44	86.725	5.73477	0.399996	6.39993400000003
1.53	65	6.09319	3.15762	-46.954611331588-18.6476698719097i
1.62	77.775	6.45161	5.0106	-9.94010815657757-79.5509822228998i
1.71	76.35	6.81004	3.72673	-21.3674176656071-55.6676301189599i
1.8	82.65	7.16846	0.792123	-3.84773874741689-12.0757682883142i
1.89	73.575	7.52688	2.68967	9.92585388332579+41.8743566394187i
1.98	69.5	7.8853	0.512351	-8.04172534047558+1.59107075819926i
2.07	56.75	8.24373	4.86744	-2.59578132566588+77.8357766879381i
2.16	68.45	8.60215	1.43471	16.700042-15.7499399999999i
2.25	72.2	8.96057	6.85262	-82.9001019226902+71.7560527881607i
2.34	81.275	9.319	4.44948	68.5732945521719+19.1302038144703i
2.43	88.725	9.67742	1.78397	-14.4817478489195+24.5969869192459i
2.52	68.875	10.0358	6.25687	-70.9521892525829+70.6242437116859i
2.61	91.075	10.3943	4.59587	-62.6494631827222-38.5005014832792i
2.7	56.125	10.7527	2.38003	-37.2914130551188-7.71180116662858i
2.79	57.075	11.1111	2.50822	-35.1766826061326+19.3169605841661i
G07
Time	Data	FFT Freq	FFT Mag	FFT Complex			Max
0	163.75	0	194.906	3118.5			21.9857
0.09	81.875	0.358423	21.9857	341.44131490717-84.6205632691024i
0.18	89	0.716846	4.96851	62.7602362448294-48.7933339205995i
0.27	119.625	1.07527	4.43077	-42.8598799834373+56.4689684243338i
0.36	109	1.43369	5.04317	54.7353896932107+59.2875810797985i
0.45	156.125	1.79211	16.2452	217.350352092172+142.543718887378i
0.54	111.625	2.15054	12.5949	71.5249345623854+188.397353404756i
0.63	85.5	2.50896	5.75068	23.0574893978893+89.0749873552219i
0.72	149.75	2.86738	8.29465	118.25+60.25i
0.81	46	3.22581	3.48879	55.5215540917749-5.77029622122936i
0.9	93.875	3.58423	5.25906	-42.4222740061587+72.6685385090312i
0.99	83.625	3.94265	9.69021	-6.35355816546107+154.913108500648i
1.08	83.5	4.30108	12.3651	182.014610306789+77.5375810797984i
1.17	82	4.6595	11.4846	99.0285622775714-154.785487622897i
1.26	81.375	5.01792	0.406819	0.63710319894431+6.47785118367588i
1.35	74.75	5.37634	10.9279	-106.185834617678+138.910307493946i
1.44	91.125	5.73477	4.03125	64.5
1.53	62.625	6.09319	10.9279	-106.185834617678-138.910307493945i
1.62	95.125	6.45161	0.406819	0.63710319894431-6.47785118367565i
1.71	85.125	6.81004	11.4846	99.0285622775715+154.785487622897i
1.8	96.5	7.16846	12.3651	182.014610306789-77.5375810797985i
1.89	78.125	7.52688	9.69021	-6.35355816546149-154.913108500648i
1.98	61.875	7.8853	5.25906	-42.422274006159-72.6685385090309i
2.07	73	8.24373	3.48879	55.5215540917746+5.77029622122953i
2.16	82	8.60215	8.29465	118.25-60.25i
2.25	129.5	8.96057	5.75068	23.0574893978889-89.0749873552217i
2.34	94.875	9.319	12.5949	71.5249345623848-188.397353404756i
2.43	106.75	9.67742	16.2452	217.350352092171-142.543718887378i
2.52	79.25	10.0358	5.04317	54.7353896932107-59.2875810797984i
2.61	97.125	10.3943	4.43077	-42.8598799834376-56.4689684243337i
2.7	108.875	10.7527	4.96851	62.7602362448295+48.7933339205992i
2.79	165.25	11.1111	21.9857	341.44131490717+84.6205632691014i
G09
Time	Data	FFT Freq	FFT Mag	FFT Complex			Max
0	61.9167	0	137.805	2204.875029			14.9025
0.09	87.1667	0.358423	7.29289	-65.8160059715263-96.3532175841135i
0.18	60.1667	0.716846	8.72512	-138.046854398711-20.7793384319571i
0.27	84.3333	1.07527	4.90638	73.7981225928867-26.7659845816515i
0.36	55.1667	1.43369	14.9025	195.080942518395-137.101025599657i
0.45	53.4167	1.79211	4.64152	-37.1159622934437+64.3241750442973i
0.54	61.5417	2.15054	4.34661	-69.1727399754357+7.19356016467274i
0.63	85.375	2.50896	7.09091	-113.320485975485+5.51348985256988i
0.72	99.875	2.86738	3.78307	-48.000001-36.875028i
0.81	84.9167	3.22581	8.69699	82.9949222041874-111.691846060232i
0.9	98.8333	3.58423	2.68097	30.0651430788544+30.5959735649771i
0.99	84.5	3.94265	8.01173	-81.3882386589194-99.0355544898366i
1.08	71.125	4.30108	8.30213	70.3356814816051-112.684399599657i
1.17	59.2917	4.6595	9.53428	141.467292645283-57.0792048033607i
1.26	44.2917	5.01792	4.63262	-37.1788007047078+64.1233189683475i
1.35	74.5833	5.37634	4.90197	-74.6193965429832+24.1547078155102i
1.44	71.1667	5.73477	5.10677	-81.7082829999999
1.53	70.625	6.09319	4.90197	-74.6193965429832-24.1547078155102i
1.62	79.125	6.45161	4.63262	-37.1788007047079-64.1233189683475i
1.71	68.4583	6.81004	9.53428	141.467292645283+57.0792048033601i
1.8	46.0417	7.16846	8.30213	70.3356814816053+112.684399599657i
1.89	51.1667	7.52688	8.01173	-81.3882386589191+99.0355544898368i
1.98	95.7083	7.8853	2.68097	30.0651430788544-30.5959735649773i
2.07	51.8333	8.24373	8.69699	82.9949222041878+111.691846060231i
2.16	86.7917	8.60215	3.78307	-48.000001+36.875028i
2.25	118.542	8.96057	7.09091	-113.320485975485-5.51348985256945i
2.34	45.375	9.319	4.34661	-69.1727399754356-7.19356016467272i
2.43	61.4167	9.67742	4.64152	-37.1159622934438-64.3241750442971i
2.52	14.7083	10.0358	14.9025	195.080942518395+137.101025599657i
2.61	64.9583	10.3943	4.90638	73.7981225928867+26.7659845816513i
2.7	69.75	10.7527	8.72512	-138.046854398711+20.7793384319573i
2.79	42.7083	11.1111	7.29289	-65.816005971526+96.3532175841137i
H01
Time	Data	FFT Freq	FFT Mag	FFT Complex			Max
0	246.25	0	451.539	7224.625			10.6874
0.09	228.5	0.358423	8.7631	75.7160832121826+118.007632539321i
0.18	229.875	0.716846	1.0753	0.941173292643224-17.1789720712842i
0.27	205.375	1.07527	8.12363	-101.389530761974-81.3292932499382i
0.36	239	1.43369	6.82464	99.2186687607709-45.5965639018164i
0.45	235.75	1.79211	10.6874	129.911160583286+111.191983117624i
0.54	221.75	2.15054	1.00119	15.844356692547+2.35944027138994i
0.63	222.75	2.50896	2.32014	17.028952044252-32.9860505426993i
0.72	236.875	2.86738	7.7057	69.6250000000001+101.75i
0.81	169.125	3.22581	7.70742	-100.546898536083-71.3989586170556i
0.9	231.125	3.58423	9.18928	56.4190992747435-135.772810722519i
0.99	208	3.94265	7.07656	-76.7560316784937+83.2370589109276i
1.08	217.75	4.30108	7.57723	-8.96866876077075+120.903436098184i
1.17	227.75	4.6595	8.9748	30.8747518121788-140.238275910616i
1.26	204.875	5.01792	2.59541	38.7953707400661-14.8112230651929i
1.35	222.125	5.37634	8.34815	32.1615133246524+129.640666010983i
1.44	245.375	5.73477	6.10156	97.625
1.53	217.75	6.09319	8.34815	32.1615133246519-129.640666010983i
1.62	225	6.45161	2.59541	38.7953707400662+14.8112230651927i
1.71	236.75	6.81004	8.9748	30.8747518121792+140.238275910616i
1.8	233.625	7.16846	7.57723	-8.96866876077099-120.903436098184i
1.89	188.5	7.52688	7.07656	-76.7560316784939-83.2370589109274i
1.98	197.25	7.8853	9.18928	56.4190992747438+135.772810722519i
2.07	274.875	8.24373	7.70742	-100.546898536083+71.398958617056i
2.16	226.75	8.60215	7.7057	69.6249999999999-101.75i
2.25	255.875	8.96057	2.32014	17.028952044252+32.9860505426991i
2.34	253.5	9.319	1.00119	15.844356692547-2.35944027138984i
2.43	233.75	9.67742	10.6874	129.911160583286-111.191983117624i
2.52	219.75	10.0358	6.82464	99.2186687607709+45.5965639018163i
2.61	207.625	10.3943	8.12363	-101.389530761974+81.3292932499384i
2.7	232.375	10.7527	1.0753	0.941173292643271+17.1789720712843i
2.79	229	11.1111	8.7631	75.7160832121822-118.007632539321i
H06
Time	Data	FFT Freq	FFT Mag	FFT Complex			Max
0	39.0278	0	96.6458	1546.333283			15.8101
0.09	42.4861	0.358423	0.570853	-2.25307794614006-8.85139002102794i
0.18	84.7917	0.716846	7.12731	-29.1701325682618-110.243138284627i
0.27	34.3611	1.07527	0.416261	3.98589019025113+5.3357860144951i
0.36	38.5833	1.43369	4.48786	-71.4369672157872+7.26825105436517i
0.45	58.9305	1.79211	6.19585	-9.66596616238882+98.6611937147263i
0.54	91.6528	2.15054	15.8101	101.578806721714-231.671088955439i
0.63	60.3889	2.50896	7.00127	-109.357974631718-24.2775990269481i
0.72	8.81946	2.86738	7.89307	-117.597198-46.041689i
0.81	46.6805	3.22581	5.57717	-82.630821984532+33.6895187490065i
0.9	32.75	3.58423	2.93258	44.5045104010958+14.8645238568209i
0.99	69.4305	3.94265	7.30866	104.384864419576+52.7108233458841i
1.08	62.5417	4.30108	7.79624	-94.2018867842127+81.7682490543652i
1.17	44.4583	4.6595	6.62618	-105.552406646634+9.93519916797506i
1.26	17.8055	5.01792	8.16435	129.920067445452-13.5963174723676i
1.35	26.8333	5.37634	8.35008	128.311660761585+37.2211752772482i
1.44	48.125	5.73477	4.94271	-79.0833469999999
1.53	74.3195	6.09319	8.35008	128.311660761585-37.2211752772485i
1.62	57.25	6.45161	8.16435	129.920067445452+13.5963174723673i
1.71	41.3195	6.81004	6.62618	-105.552406646634-9.93519916797464i
1.8	40.3889	7.16846	7.79624	-94.2018867842128-81.7682490543652i
1.89	72.4028	7.52688	7.30866	104.384864419576-52.7108233458844i
1.98	39.7778	7.8853	2.93258	44.5045104010959-14.864523856821i
2.07	91.9305	8.24373	5.57717	-82.630821984532-33.6895187490063i
2.16	16.625	8.60215	7.89307	-117.597198+46.041689i
2.25	39.4861	8.96057	7.00127	-109.357974631718+24.2775990269484i
2.34	56.6389	9.319	15.8101	101.578806721714+231.671088955439i
2.43	26.7917	9.67742	6.19585	-9.66596616238922-98.6611937147263i
2.52	53.9028	10.0358	4.48786	-71.4369672157873-7.26825105436522i
2.61	50.6111	10.3943	0.416261	3.98589019025107-5.33578601449525i
2.7	44.9445	10.7527	7.12731	-29.1701325682614+110.243138284627i
2.79	32.2778	11.1111	0.570853	-2.25307794614001+8.85139002102788i
H07
Time	Data	FFT Freq	FFT Mag	FFT Complex			Max
0	72.625	0	165.661	2650.583405			17.4186
0.09	52.9167	0.358423	7.91747	-85.630764262565-93.3544895279316i
0.18	98.4583	0.716846	17.4186	-232.167971345287-154.177430227308i
0.27	48.9583	1.07527	4.40718	-65.8151497900654+25.3121705494319i
0.36	96.75	1.43369	6.97893	69.5702437855864+87.3418206752709i
0.45	81.6667	1.79211	3.42001	47.7775299348591+26.6758848180306i
0.54	140.583	2.15054	8.08533	49.0483058568862-119.706513685819i
0.63	129.833	2.50896	2.75789	-40.5316860751605-17.4445401980194i
0.72	94.75	2.86738	9.57995	-132.583405+76.9165659999999i
0.81	77.125	3.22581	3.15626	21.6891766150116-45.6053021106004i
0.9	88.0417	3.58423	5.27734	76.7930598117964+35.107266062034i
0.99	95.5417	3.94265	9.58303	-153.078389892554+8.75410762198356i
1.08	64.625	4.30108	4.32004	2.51300821441359-69.074865324729i
1.17	85.625	4.6595	3.98497	57.8663860211628+26.7722589532054i
1.26	63.9167	5.01792	9.74066	42.9933536766039+149.803097520544i
1.35	82.7083	5.37634	9.53565	143.722897449311+51.2001101593083i
1.44	81.875	5.73477	4.31771	69.0834050000001
1.53	80	6.09319	9.53565	143.722897449311-51.2001101593088i
1.62	81.25	6.45161	9.74066	42.9933536766036-149.803097520545i
1.71	100.958	6.81004	3.98497	57.8663860211628-26.7722589532056i
1.8	66.2917	7.16846	4.32004	2.51300821441367+69.0748653247291i
1.89	72.1667	7.52688	9.58303	-153.078389892554-8.75410762198315i
1.98	133.917	7.8853	5.27734	76.7930598117964-35.1072660620343i
2.07	91.75	8.24373	3.15626	21.6891766150118+45.6053021106003i
2.16	75.5833	8.60215	9.57995	-132.583405-76.9165659999999i
2.25	102.042	8.96057	2.75789	-40.5316860751604+17.4445401980196i
2.34	66.25	9.319	8.08533	49.0483058568868+119.706513685819i
2.43	81.375	9.67742	3.42001	47.7775299348591-26.6758848180308i
2.52	61.125	10.0358	6.97893	69.5702437855862-87.341820675271i
2.61	55.375	10.3943	4.40718	-65.8151497900654-25.3121705494317i
2.7	73.7917	10.7527	17.4186	-232.167971345286+154.177430227309i
2.79	52.7083	11.1111	7.91747	-85.6307642625646+93.3544895279319i
H10
Time	Data	FFT Freq	FFT Mag	FFT Complex			Max
0	230.625	0	463.742	7419.875			10.2593
0.09	217.5	0.358423	5.93369	3.71077144002376+94.8665225771014i
0.18	240.375	0.716846	1.81157	28.8522125895813-2.7731496465608i
0.27	230	1.07527	1.76287	13.9652375445492-24.5059914671449i
0.36	224.875	1.43369	6.89829	-110.302931034795+3.92398987322335i
0.45	253.375	1.79211	8.67916	102.756270639277+93.4080514248317i
0.54	212.75	2.15054	7.13746	-86.6586205624826+74.3758431880263i
0.63	226.625	2.50896	4.18388	-64.2490696543123-18.7964346625211i
0.72	212	2.86738	4.7773	-75.875-9.25i
0.81	214.25	3.22581	10.2063	-26.590070896697-161.121375149418i
0.9	223.625	3.58423	3.89237	30.3826014622686+54.3640197033102i
0.99	217.875	3.94265	2.6214	32.481003490662+26.535708757169i
1.08	268.125	4.30108	2.42351	-15.1970689652047+35.6739898732233i
1.17	217.625	4.6595	10.2593	106.007426795959+125.328032998171i
1.26	237.25	5.01792	9.94504	-55.0761934893674-149.284973131277i
1.35	236.5	5.37634	6.18978	31.918430640538-93.752050776816i
1.44	205.625	5.73477	7.99219	127.875
1.53	224	6.09319	6.18978	31.9184306405382+93.752050776816i
1.62	232.75	6.45161	9.94504	-55.0761934893671+149.284973131277i
1.71	270.75	6.81004	10.2593	106.007426795959-125.328032998171i
1.8	237.25	7.16846	2.42351	-15.1970689652047-35.6739898732233i
1.89	221.625	7.52688	2.6214	32.4810034906619-26.535708757169i
1.98	247.125	7.8853	3.89237	30.3826014622685-54.3640197033103i
2.07	211.375	8.24373	10.2063	-26.5900708966964+161.121375149418i
2.16	244.875	8.60215	4.7773	-75.875+9.25i
2.25	234.25	8.96057	4.18388	-64.2490696543122+18.7964346625214i
2.34	273.625	9.319	7.13746	-86.6586205624828-74.3758431880262i
2.43	200.375	9.67742	8.67916	102.756270639277-93.4080514248319i
2.52	225.625	10.0358	6.89829	-110.302931034795-3.92398987322327i
2.61	245	10.3943	1.76287	13.9652375445492+24.505991467145i
2.7	257.375	10.7527	1.81157	28.8522125895814+2.7731496465606i
2.79	224.875	11.1111	5.93369	3.71077144002357-94.8665225771014i
H12
Time	Data	FFT Freq	FFT Mag	FFT Complex			Max
0	26.375	0	145.859	2333.75			16.3357
0.09	15.5	0.358423	0.676542	-10.742594705035-1.33050288219349i
0.18	87.875	0.716846	5.67889	-47.2846589723899-77.5894134419891i
0.27	109.125	1.07527	16.3357	-254.659027305644+58.8516211718183i
0.36	51.75	1.43369	4.62704	-54.8783098323366+49.6911254969543i
0.45	118.375	1.79211	6.5134	-62.5187218047766+83.3789931691633i
0.54	69	2.15054	5.4809	-70.5565474569248+52.077770160566i
0.63	133.625	2.50896	10.2256	-158.816982220317+39.3100151873796i
0.72	40.625	2.86738	15.7609	-234+94i
0.81	55.625	3.22581	6.7765	-18.9339994353361+106.757909010008i
0.9	75.125	3.58423	6.09795	64.4199854773403-73.2763062402908i
0.99	75.5	3.94265	12.8485	-136.696320306525+153.543141920547i
1.08	22.25	4.30108	1.95154	25.3783098323366+18.1911254969542i
1.17	79	4.6595	8.05293	122.274304001765-40.6266720728483i
1.26	79.25	5.01792	10.2943	147.921220951974-72.443489842846i
1.35	63.125	5.37634	12.5386	6.09334177586814-200.525051055614i
1.44	90.625	5.73477	7.73438	-123.75
1.53	93.875	6.09319	12.5386	6.09334177586887+200.525051055614i
1.62	74.375	6.45161	10.2943	147.921220951974+72.4434898428455i
1.71	79.875	6.81004	8.05293	122.274304001765+40.6266720728478i
1.8	77.125	7.16846	1.95154	25.3783098323366-18.1911254969543i
1.89	46.625	7.52688	12.8485	-136.696320306525-153.543141920547i
1.98	82.25	7.8853	6.09795	64.4199854773406+73.2763062402906i
2.07	69.25	8.24373	6.7765	-18.9339994353362-106.757909010009i
2.16	52.75	8.60215	15.7609	-234-94i
2.25	92.5	8.96057	10.2256	-158.816982220317-39.3100151873793i
2.34	89.5	9.319	5.4809	-70.5565474569247-52.0777701605657i
2.43	68.375	9.67742	6.5134	-62.5187218047768-83.3789931691634i
2.52	74	10.0358	4.62704	-54.8783098323366-49.6911254969542i
2.61	65.875	10.3943	16.3357	-254.659027305644-58.8516211718178i
2.7	112.125	10.7527	5.67889	-47.2846589723897+77.5894134419893i
2.79	62.5	11.1111	0.676542	-10.7425947050349+1.33050288219314i
I02
Time	Data	FFT Freq	FFT Mag	FFT Complex			Max
0	128.292	0	161.932	2590.916657			18.1207
0.09	103.514	0.358423	13.0637	65.0908622841814-198.626419701612i
0.18	92.1805	0.716846	13.9192	215.205379354076+57.3184773740738i
0.27	61.3611	1.07527	18.1207	187.705263062012+220.968027844276i
0.36	63.8611	1.43369	6.23446	95.2684852431416-29.5677091185078i
0.45	52.7361	1.79211	8.40961	108.977138606932+78.9221321327647i
0.54	103.847	2.15054	8.52189	12.2605563527372-135.797945728767i
0.63	94.8195	2.50896	2.03677	30.0438335038282+12.6240286735051i
0.72	87.9167	2.86738	4.03379	-63.5278330000001-11.3888860000001i
0.81	94.25	3.22581	8.41323	134.00997484828+12.71345032148i
0.9	87.9583	3.58423	6.61026	33.4664839459259+100.329714434596i
0.99	111.986	3.94265	1.59033	-10.0607683723317-23.3718232533824i
1.08	82.4167	4.30108	5.29531	83.2869907568584+15.5434368814922i
1.17	92.125	4.6595	8.93703	-93.6461877935833+108.061346697829i
1.26	69.4583	5.01792	6.63244	-59.876875652739+87.6128895374366i
1.35	66.25	5.37634	2.94628	44.9909638606825+14.0724441860633i
1.44	69.9028	5.73477	3.24826	-51.9721989999998
1.53	93.3055	6.09319	2.94628	44.9909638606826-14.0724441860631i
1.62	113.319	6.45161	6.63244	-59.8768756527393-87.6128895374362i
1.71	99.75	6.81004	8.93703	-93.6461877935838-108.061346697828i
1.8	38.8333	7.16846	5.29531	83.2869907568584-15.5434368814922i
1.89	77.5278	7.52688	1.59033	-10.0607683723318+23.3718232533828i
1.98	71	7.8853	6.61026	33.4664839459255-100.329714434596i
2.07	35.1667	8.24373	8.41323	134.00997484828-12.7134503214803i
2.16	60.0139	8.60215	4.03379	-63.5278330000001+11.3888860000001i
2.25	46.7361	8.96057	2.03677	30.043833503828-12.6240286735049i
2.34	51.0695	9.319	8.52189	12.2605563527373+135.797945728767i
2.43	54.7778	9.67742	8.40961	108.977138606931-78.9221321327651i
2.52	71.7361	10.0358	6.23446	95.2684852431416+29.5677091185078i
2.61	106.222	10.3943	18.1207	187.705263062011-220.968027844276i
2.7	77.6667	10.7527	13.9192	215.205379354076-57.3184773740741i
2.79	130.917	11.1111	13.0637	65.090862284182+198.626419701612i
I03
Time	Data	FFT Freq	FFT Mag	FFT Complex			Max
0	42.75	0	88.3594	1413.75			7.06323
0.09	33.5	0.358423	3.80576	-5.70146581892615+60.6245979541146i
0.18	45.375	0.716846	3.56893	-19.4529570139626+53.6872969261347i
0.27	44.25	1.07527	4.90976	0.940426525343359-78.5505653235471i
0.36	44.875	1.43369	7.06323	-112.737774965288-7.86440744786239i
0.45	53.75	1.79211	1.7966	17.4653012698035+22.8314432184806i
0.54	43.625	2.15054	3.6898	-5.51044526706416+58.7791274464777i
0.63	16.25	2.50896	4.58581	46.4595886401433-56.7899830953096i
0.72	28.875	2.86738	4.21824	-62.125-26.375i
0.81	36.125	3.22581	2.75482	42.4243895531663+11.9570288652819i
0.9	48.875	3.58423	4.38383	-61.0060590274312+34.6131282153706i
0.99	56.875	3.94265	0.910625	13.1953969962397-6.17790547533585i
1.08	40.375	4.30108	3.50845	51.4877749652878-22.3644074478626i
1.17	53.5	4.6595	1.80517	17.1189149468271-23.2627098128743i
1.26	59.25	5.01792	0.487532	5.96946130845823+5.02129769502755i
1.35	49.375	5.37634	3.32258	51.0974478874027+14.6688141191952i
1.44	19.875	5.73477	0.3125	-5
1.53	32.75	6.09319	3.32258	51.0974478874026-14.6688141191953i
1.62	46.875	6.45161	0.487532	5.96946130845821-5.02129769502756i
1.71	48.375	6.81004	1.80517	17.1189149468272+23.2627098128743i
1.8	40	7.16846	3.50845	51.4877749652879+22.3644074478624i
1.89	55.375	7.52688	0.910625	13.1953969962397+6.17790547533581i
1.98	42.875	7.8853	4.38383	-61.0060590274313-34.6131282153704i
2.07	38.625	8.24373	2.75482	42.4243895531663-11.9570288652819i
2.16	53.75	8.60215	4.21824	-62.125+26.375i
2.25	57.875	8.96057	4.58581	46.4595886401435+56.7899830953095i
2.34	46.875	9.319	3.6898	-5.51044526706433-58.7791274464778i
2.43	55.625	9.67742	1.7966	17.4653012698035-22.8314432184805i
2.52	50.625	10.0358	7.06323	-112.737774965288+7.86440744786258i
2.61	45	10.3943	4.90976	0.940426525343621+78.5505653235472i
2.7	49.5	10.7527	3.56893	-19.4529570139628-53.6872969261348i
2.79	32.125	11.1111	3.80576	-5.70146581892628-60.6245979541145i
I06
Time	Data	FFT Freq	FFT Mag	FFT Complex			Max
0	235.275	0	459.361	7349.774994			11.5488
0.09	226.925	0.358423	3.74075	57.8928341287604+15.1884053735837i
0.18	191.425	0.716846	9.97095	-57.6046187679482+148.772292800492i
0.27	199.35	1.07527	6.47302	-36.345612372152+96.9813864840507i
0.36	238.775	1.43369	8.1835	-93.5460350720957+91.6152876294376i
0.45	237.475	1.79211	7.93212	89.6318300616109+89.8513634680379i
0.54	219.75	2.15054	10.7505	122.194154549587-121.060000862807i
0.63	281.95	2.50896	5.68495	-89.0965703934461+18.3136750848304i
0.72	214.375	2.86738	10.8539	171.849976+25.0249939999999i
0.81	198.375	3.22581	6.31609	98.8415840686617-21.0466739163121i
0.9	231.275	3.58423	0.910548	-3.14585893810785-14.2250722064148i
0.99	244.55	3.94265	10.9432	-101.112432448255-142.944917616528i
1.08	261.825	4.30108	11.5488	-70.953964927904+170.615287629438i
1.17	247.875	4.6595	3.13597	31.7292579919394-38.869393931734i
1.26	176.45	5.01792	1.7974	25.7563951564693-12.7928025431156i
1.35	239.725	5.37634	2.19153	35.05896496288-0.626346958776266i
1.44	224.45	5.73477	11.4547	-183.274994
1.53	221.075	6.09319	2.19153	35.0589649628801+0.62634695877612i
1.62	226.7	6.45161	1.7974	25.7563951564692+12.7928025431155i
1.71	212.775	6.81004	3.13597	31.7292579919395+38.8693939317338i
1.8	217.625	7.16846	11.5488	-70.9539649279043-170.615287629438i
1.89	251.675	7.52688	10.9432	-101.112432448254+142.944917616529i
1.98	205.3	7.8853	0.910548	-3.14585893810776+14.2250722064149i
2.07	225.925	8.24373	6.31609	98.8415840686617+21.046673916312i
2.16	223.55	8.60215	10.8539	171.849976-25.0249939999999i
2.25	238.65	8.96057	5.68495	-89.0965703934462-18.3136750848299i
2.34	223.2	9.319	10.7505	122.194154549587+121.060000862807i
2.43	248.85	9.67742	7.93212	89.6318300616107-89.8513634680382i
2.52	261.675	10.0358	8.1835	-93.5460350720959-91.6152876294377i
2.61	248.7	10.3943	6.47302	-36.3456123721524-96.9813864840505i
2.7	231.6	10.7527	9.97095	-57.6046187679485-148.772292800492i
2.79	242.65	11.1111	3.74075	57.8928341287605-15.1884053735839i
I09
Time	Data	FFT Freq	FFT Mag	FFT Complex			Max
0	81.3929	0	224.441	3591.053528			13.059
0.09	103.714	0.358423	6.9062	-56.3711659511296-95.0388468273875i
0.18	91.3214	0.716846	11.469	-163.983606537864-82.3583419522843i
0.27	124.179	1.07527	11.5086	12.8122523706838+183.69089771519i
0.36	108.5	1.43369	4.22563	-63.6609806013113+22.7685158807832i
0.45	133.929	1.79211	11.7052	-79.6900447032979-169.483021967995i
0.54	111.393	2.15054	13.059	-113.408259058126+175.487494845599i
0.63	102.982	2.50896	5.53429	88.5205662659572+2.23147098385284i
0.72	169.161	2.86738	3.55144	-11.607148-55.6249700000001i
0.81	163.25	3.22581	8.36023	-115.475311154215-67.5140963605545i
0.9	126.893	3.58423	2.20366	-35.1540456292082-2.71251459801506i
0.99	87.6786	3.94265	2.57752	33.3527881361836-24.2560798158745i
1.08	93.4821	4.30108	5.7928	81.0180986013112-45.0171301192169i
1.17	103.161	4.6595	5.90037	-22.9159291946985-91.5823522385148i
1.26	123.625	5.01792	6.10787	53.4030872251975-81.8441153958989i
1.35	106.107	5.37634	7.43601	-55.9475077694835+105.001041722379i
1.44	105.857	5.73477	5.51674	-88.2678199999998
1.53	81.4286	6.09319	7.43601	-55.9475077694838-105.001041722379i
1.62	108.232	6.45161	6.10787	53.4030872251979+81.8441153958986i
1.71	139.446	6.81004	5.90037	-22.9159291946984+91.5823522385147i
1.8	129.143	7.16846	5.7928	81.0180986013114+45.0171301192168i
1.89	142.393	7.52688	2.57752	33.3527881361839+24.2560798158743i
1.98	98.3929	7.8853	2.20366	-35.1540456292081+2.71251459801501i
2.07	122.018	8.24373	8.36023	-115.475311154215+67.5140963605547i
2.16	82.875	8.60215	3.55144	-11.6071479999999+55.6249700000001i
2.25	103.786	8.96057	5.53429	88.5205662659573-2.23147098385316i
2.34	97.3571	9.319	13.059	-113.408259058126-175.487494845599i
2.43	124.214	9.67742	11.7052	-79.6900447032976+169.483021967995i
2.52	99.4821	10.0358	4.22563	-63.6609806013113-22.7685158807831i
2.61	115.982	10.3943	11.5086	12.8122523706835-183.69089771519i
2.7	124.286	10.7527	11.469	-163.983606537863+82.3583419522845i
2.79	85.3929	11.1111	6.9062	-56.3711659511296+95.0388468273876i
J02
Time	Data	FFT Freq	FFT Mag	FFT Complex			Max
0	53	0	83.4141	1334.625			17.6677
0.09	43.375	0.358423	10.9932	-164.820232829839+61.4169997622661i
0.18	28.125	0.716846	6.97684	74.8572070153105-82.8102751726714i
0.27	9	1.07527	3.47682	53.5502650921732+15.065546075595i
0.36	35.625	1.43369	17.6677	228.508851750591+166.41376714519i
0.45	3.625	1.79211	2.36458	-0.110574570721973+37.8330852003227i
0.54	76.125	2.15054	6.57836	99.0922220684655-35.4837602177863i
0.63	28.875	2.50896	9.2473	-137.038506571408+55.7820943289286i
0.72	60.5	2.86738	2.12087	2.00000000000002+33.875i
0.81	33.25	3.22581	12.7066	-1.07406669130995-203.302245788904i
0.9	3.875	3.58423	11.8374	82.0560102096754+170.700312338606i
0.99	42.5	3.94265	2.60967	-41.0769299524116-7.49292283577103i
1.08	62.625	4.30108	11.3834	-19.5088517505909-181.08623285481i
1.17	11.375	4.6595	2.71265	-38.7160075873139-19.617280316241i
1.26	44.25	5.01792	12.4278	36.9945607065489+195.373797383721i
1.35	62.375	5.37634	8.96266	-130.713946889169+58.9758412886913i
1.44	110.5	5.73477	17.0859	273.375
1.53	26.125	6.09319	8.96266	-130.713946889169-58.9758412886912i
1.62	65.375	6.45161	12.4278	36.9945607065484-195.373797383721i
1.71	34.25	6.81004	2.71265	-38.716007587314+19.617280316241i
1.8	48	7.16846	11.3834	-19.5088517505907+181.086232854811i
1.89	28.875	7.52688	2.60967	-41.0769299524116+7.49292283577095i
1.98	116.5	7.8853	11.8374	82.056010209675-170.700312338606i
2.07	36.125	8.24373	12.7066	-1.07406669130938+203.302245788904i
2.16	29.75	8.60215	2.12087	1.99999999999998-33.875i
2.25	67.875	8.96057	9.2473	-137.038506571408-55.7820943289283i
2.34	16.25	9.319	6.57836	99.0922220684656+35.4837602177861i
2.43	14.125	9.67742	2.36458	-0.110574570722154-37.8330852003228i
2.52	3	10.0358	17.6677	228.508851750591-166.41376714519i
2.61	33.875	10.3943	3.47682	53.5502650921733-15.0655460755953i
2.7	50.5	10.7527	6.97684	74.8572070153107+82.8102751726713i
2.79	55	11.1111	10.9932	-164.820232829839-61.4169997622658i
J05
Time	Data	FFT Freq	FFT Mag	FFT Complex			Max
0	23.125	0	71.4375	1143			11.038
0.09	22	0.358423	6.84969	10.4000303500715+109.100400267339i
0.18	5.75	0.716846	11.038	-26.9015449517239+174.547214740551i
0.27	15.125	1.07527	7.49873	-32.2777598262703+115.556377208728i
0.36	39.75	1.43369	8.86883	125.854892642144+65.5479121268044i
0.45	5.875	1.79211	8.60879	-130.222683778147+44.8835941540401i
0.54	10.5	2.15054	4.20343	-61.4506559872927+27.3319502787383i
0.63	38.625	2.50896	6.48766	27.5846091445697+100.070325793954i
0.72	62	2.86738	3.20653	-6.62499999999997+50.875i
0.81	37.875	3.22581	1.63286	10.0040412085319-24.1344845656701i
0.9	36.125	3.58423	10.6917	-59.6537902376677-160.329891152853i
0.99	45.125	3.94265	2.22635	-32.9717390675876-13.4818927030428i
1.08	2.875	4.30108	4.68837	72.6451073578562-18.7020878731956i
1.17	36.875	4.6595	3.86925	-54.480396485561+29.402308118508i
1.26	40.375	5.01792	5.07785	-58.4940088233155+56.3853733089605i
1.35	33.5	5.37634	1.60722	20.9638984543936-14.8929923254235i
1.44	45.75	5.73477	0.734375	-11.75
1.53	52.25	6.09319	1.60722	20.9638984543937+14.8929923254234i
1.62	31.375	6.45161	5.07785	-58.4940088233157-56.3853733089606i
1.71	23.25	6.81004	3.86925	-54.480396485561-29.4023081185079i
1.8	14	7.16846	4.68837	72.6451073578561+18.7020878731956i
1.89	24.625	7.52688	2.22635	-32.9717390675876+13.4818927030429i
1.98	41.375	7.8853	10.6917	-59.6537902376674+160.329891152853i
2.07	49.5	8.24373	1.63286	10.0040412085319+24.1344845656701i
2.16	58.5	8.60215	3.20653	-6.62500000000003-50.875i
2.25	20.625	8.96057	6.48766	27.5846091445695-100.070325793955i
2.34	48.75	9.319	4.20343	-61.4506559872927-27.3319502787382i
2.43	55.875	9.67742	8.60879	-130.222683778148-44.8835941540398i
2.52	33.5	10.0358	8.86883	125.854892642144-65.5479121268044i
2.61	63.125	10.3943	7.49873	-32.2777598262707-115.556377208729i
2.7	71.875	10.7527	11.038	-26.9015449517244-174.547214740551i
2.79	53.125	11.1111	6.84969	10.4000303500711-109.100400267339i
J09
Time	Data	FFT Freq	FFT Mag	FFT Complex			Max
0	129.636	0	335.632	5370.113618			26.1099
0.09	186.534	0.358423	2.38661	-25.9720641707544+27.992945800154i
0.18	220.443	0.716846	11.0574	51.5862665144659-169.229986764468i
0.27	217.125	1.07527	6.47547	37.2496377943455-96.6798742829485i
0.36	147.17	1.43369	10.4726	-136.196504485944-97.6083910537923i
0.45	200.33	1.79211	12.0003	-187.611693359651-40.8358935433963i
0.54	119.818	2.15054	26.1099	-346.84133166927-232.858185036156i
0.63	143.67	2.50896	0.28484	4.55743526378421+4.0549365217899E-003i
0.72	177.375	2.86738	17.648	97.9318229999998-264.840911i
0.81	201.784	3.22581	0.300274	-3.06685579699264-3.69817494625953i
0.9	102.705	3.58423	12.5492	-155.052574219781+127.571377712208i
0.99	159.034	3.94265	14.7421	126.168588278513+199.293035339273i
1.08	200.852	4.30108	5.79645	-13.4170215140562-91.7675710537926i
1.17	150.932	4.6595	6.45251	-44.428896074101+93.1913084738851i
1.26	206.057	5.01792	12.3968	126.853051374584-152.482304016104i
1.35	105.159	5.37634	14.719	-165.441799935144-167.603502208463i
1.44	161.955	5.73477	2.85085	45.6135559999998
1.53	194.92	6.09319	14.719	-165.441799935144+167.603502208464i
1.62	200	6.45161	12.3968	126.853051374585+152.482304016104i
1.71	160.807	6.81004	6.45251	-44.4288960741014-93.1913084738849i
1.8	179.295	7.16846	5.79645	-13.417021514056+91.7675710537924i
1.89	173.239	7.52688	14.7421	126.168588278512-199.293035339273i
1.98	178.898	7.8853	12.5492	-155.052574219781-127.571377712208i
2.07	173.83	8.24373	0.300274	-3.06685579699256+3.69817494625925i
2.16	195.08	8.60215	17.648	97.931823+264.840911i
2.25	160.307	8.96057	0.28484	4.55743526378425-4.05493652202549E-003i
2.34	130.795	9.319	26.1099	-346.84133166927+232.858185036156i
2.43	117.568	9.67742	12.0003	-187.61169335965+40.8358935433968i
2.52	211.534	10.0358	10.4726	-136.196504485944+97.6083910537925i
2.61	195.5	10.3943	6.47547	37.2496377943458+96.6798742829483i
2.7	146.25	10.7527	11.0574	51.5862665144664+169.229986764468i
2.79	121.511	11.1111	2.38661	-25.9720641707545-27.992945800154i
J10
Time	Data	FFT Freq	FFT Mag	FFT Complex			Max
0	111.55	0	253.266	4052.25			9.24915
0.09	133.125	0.358423	2.65118	40.223022742077-13.4712953416662i
0.18	118.525	0.716846	5.54192	37.4562378548101+80.3712511330301i
0.27	130.025	1.07527	7.38766	-114.781935498757+28.230134031359i
0.36	120.125	1.43369	3.2729	52.0461130981768-5.78319350104297i
0.45	120.5	1.79211	1.6671	0.641370300538116-26.6659238669235i
0.54	146.525	2.15054	3.72555	45.2760464538629+38.7722709361961i
0.63	118.925	2.50896	2.43173	-10.595358630444+37.4371828631836i
0.72	128.375	2.86738	4.38026	-68.825012-13.225036i
0.81	133.65	3.22581	5.71714	-40.0094539964727+82.2603906482782i
0.9	119.975	3.58423	3.13403	-4.04686196110026-49.9809467365581i
0.99	133.425	3.94265	3.76509	7.5707897793139+59.7638585036721i
1.08	94.325	4.30108	4.24363	-35.246185098177-58.0331935010429i
1.17	139.375	4.6595	9.24915	-76.6108721986861-126.612523534747i
1.26	135.5	5.01792	7.4715	20.8144576524274+117.718009460276i
1.35	125.55	5.37634	3.71816	-59.2376104975687+5.47937650672687i
1.44	143.15	5.73477	4.49999	-71.9998799999996
1.53	135.75	6.09319	3.71816	-59.2376104975687-5.47937650672676i
1.62	129.275	6.45161	7.4715	20.8144576524271-117.718009460276i
1.71	95.7	6.81004	9.24915	-76.6108721986858+126.612523534747i
1.8	133.7	7.16846	4.24363	-35.2461850981769+58.033193501043i
1.89	107.05	7.52688	3.76509	7.57078977931374-59.7638585036722i
1.98	111.325	7.8853	3.13403	-4.0468619611002+49.9809467365583i
2.07	126.8	8.24373	5.71714	-40.009453996473-82.2603906482781i
2.16	101.45	8.60215	4.38026	-68.825012+13.225036i
2.25	143.025	8.96057	2.43173	-10.5953586304441-37.4371828631837i
2.34	133.9	9.319	3.72555	45.2760464538628-38.7722709361962i
2.43	148.925	9.67742	1.6671	0.641370300538131+26.6659238669234i
2.52	127.975	10.0358	3.2729	52.0461130981768+5.78319350104291i
2.61	125.2	10.3943	7.38766	-114.781935498757-28.2301340313588i
2.7	134.45	10.7527	5.54192	37.4562378548098-80.3712511330302i
2.79	145.1	11.1111	2.65118	40.223022742077+13.4712953416659i
J12
Time	Data	FFT Freq	FFT Mag	FFT Complex			Max
0	53.7222	0	119.466	1911.458312			12.9175
0.09	60.3333	0.358423	7.30084	-115.340128714218-18.4944988250627i
0.18	33.0833	0.716846	3.61544	25.5031812951781+51.921818782075i
0.27	25.3195	1.07527	12.9175	142.814220643894+149.400782014366i
0.36	44.7083	1.43369	10.8229	-15.9739439488634+172.428063964506i
0.45	65.8195	1.79211	5.31899	-84.9395530289539-5.28555271678333i
0.54	48.5	2.15054	4.91152	78.2067220251911-7.69447863002915i
0.63	68.9305	2.50896	2.05015	8.96260918254271-31.554233977275i
0.72	46.0417	2.86738	6.65784	79.9444889999999-70.4028630000001i
0.81	89.0972	3.22581	7.38661	-114.479030306934+29.367398925648i
0.9	70.2222	3.58423	5.72609	73.2630605609463-55.0116165634031i
0.99	58.5555	3.94265	5.64382	-45.2623029332898+78.1384340878976i
1.08	75.4861	4.30108	9.74046	-150.776058051136-39.4330800354942i
1.17	65.9722	4.6595	1.90696	11.0486895501418+28.4406410579704i
1.26	61.6528	5.01792	5.08507	36.3604121186844-72.784363151299i
1.35	55.9445	5.37634	3.12224	5.75115960681857-49.623745683217i
1.44	77.6528	5.73477	3.90713	-62.5140380000003
1.53	79.2222	6.09319	3.12224	5.75115960681871+49.6237456832169i
1.62	22.875	6.45161	5.08507	36.3604121186845+72.784363151299i
1.71	63.9028	6.81004	1.90696	11.0486895501417-28.4406410579704i
1.8	92.0139	7.16846	9.74046	-150.776058051136+39.4330800354943i
1.89	66.6945	7.52688	5.64382	-45.26230293329-78.1384340878974i
1.98	76.2639	7.8853	5.72609	73.2630605609465+55.0116165634031i
2.07	78.5695	8.24373	7.38661	-114.479030306934-29.3673989256478i
2.16	32	8.60215	6.65784	79.944489+70.4028630000001i
2.25	36.0139	8.96057	2.05015	8.96260918254276+31.5542339772749i
2.34	31.9861	9.319	4.91152	78.2067220251911+7.69447863002915i
2.43	34.0278	9.67742	5.31899	-84.939553028954+5.28555271678351i
2.52	80.5833	10.0358	10.8229	-15.9739439488637-172.428063964506i
2.61	65.5417	10.3943	12.9175	142.814220643893-149.400782014367i
2.7	77.6805	10.7527	3.61544	25.503181295178-51.9218187820749i
2.79	73.0417	11.1111	7.30084	-115.340128714218+18.4944988250628i
K01
Time	Data	FFT Freq	FFT Mag	FFT Complex			Max
0	11.6786	0	62.5469	1000.74994			12.0516
0.09	38.2679	0.358423	5.57442	-83.6468297387884+30.9546959100632i
0.18	30.5714	0.716846	6.33922	91.2287815566452-44.3267324582742i
0.27	29.0714	1.07527	5.97158	27.69159480794-91.4443450373102i
0.36	62.5179	1.43369	5.49545	-86.553800527947+15.4801251277351i
0.45	22.6607	1.79211	3.77847	57.5987415828264+18.3644654903248i
0.54	16.2321	2.15054	12.0516	-144.154116588035+128.068200480551i
0.63	11.8929	2.50896	6.04912	95.0329797656409-18.3371035882972i
0.72	12.6429	2.86738	1.28919	-11.7855230000001-16.928529i
0.81	27.3393	3.22581	3.24533	-51.9152094426864-1.02406148755687i
0.9	37.25	3.58423	5.16795	57.9660374093557-58.9670902111148i
0.99	1.66071	3.94265	5.62289	-88.9710477605443-13.3446231896839i
1.08	40.3036	4.30108	3.92467	-59.4818454720531-20.1268108722651i
1.17	53.6607	4.6595	5.83867	-30.2244673050477+88.3942103103812i
1.26	68.3571	5.01792	1.23777	-18.4694103779662-7.14767114993948i
1.35	24.4821	5.37634	8.07188	-59.1370499093402+114.815382038503i
1.44	28.375	5.73477	1.08705	-17.3927620000001
1.53	22.9821	6.09319	8.07188	-59.1370499093406-114.815382038503i
1.62	28.7143	6.45161	1.23777	-18.4694103779661+7.14767114993954i
1.71	73.0893	6.81004	5.83867	-30.2244673050479-88.3942103103811i
1.8	43.75	7.16846	3.92467	-59.481845472053+20.126810872265i
1.89	25.7321	7.52688	5.62289	-88.9710477605444+13.3446231896841i
1.98	23.8571	7.8853	5.16795	57.9660374093558+58.9670902111147i
2.07	38.3036	8.24373	3.24533	-51.9152094426865+1.024061487557i
2.16	30.7679	8.60215	1.28919	-11.7855230000001+16.928529i
2.25	38.9464	8.96057	6.04912	95.0329797656408+18.3371035882968i
2.34	20.4286	9.319	12.0516	-144.154116588035-128.06820048055i
2.43	24.8214	9.67742	3.77847	57.5987415828264-18.364465490325i
2.52	9.91071	10.0358	5.49545	-86.553800527947-15.4801251277351i
2.61	33.4107	10.3943	5.97158	27.6915948079402+91.44434503731i
2.7	26.3214	10.7527	6.33922	91.2287815566452+44.3267324582739i
2.79	42.75	11.1111	5.57442	-83.6468297387885-30.954695910063i
K02
Time	Data	FFT Freq	FFT Mag	FFT Complex			Max
0	128.982	0	280.665	4490.642792			14.8246
0.09	132.786	0.358423	6.33666	-25.0299150223373-98.2484145679655i
0.18	119.768	0.716846	12.5177	-159.920704714155-120.575754321868i
0.27	127.304	1.07527	14.8246	54.5813363706682+230.827916550277i
0.36	132.768	1.43369	3.18937	31.1225799934783+40.4406278715658i
0.45	149.696	1.79211	7.33082	23.4824402032246+114.91840396745i
0.54	185.125	2.15054	6.69032	-83.2991667796377-67.2303440201707i
0.63	156.661	2.50896	4.91901	64.1535066290751-45.5924321043022i
0.72	161	2.86738	2.48603	-33.7142959999999-21.1072099999997i
0.81	183.821	3.22581	4.50267	-62.3894114124476-36.0239235182842i
0.9	137.321	3.58423	6.56373	92.7802105060982+49.2033043363289i
0.99	145.786	3.94265	3.14235	10.4846515323555+49.1723112507417i
1.08	136.089	4.30108	11.9784	6.02024400652158-191.559368128434i
1.17	126.268	4.6595	7.79138	57.7213789066986+110.493716528169i
1.26	120.375	5.01792	8.02004	-75.5603430123059+103.715074034632i
1.35	110.786	5.37634	1.76943	-20.5752752072367+19.4463387126524i
1.44	116.179	5.73477	7.68304	-122.92856
1.53	158.5	6.09319	1.76943	-20.5752752072367-19.4463387126522i
1.62	136.893	6.45161	8.02004	-75.5603430123061-103.715074034632i
1.71	186.929	6.81004	7.79138	57.7213789066982-110.493716528169i
1.8	144.839	7.16846	11.9784	6.0202440065219+191.559368128434i
1.89	110.5	7.52688	3.14235	10.4846515323554-49.1723112507416i
1.98	172.839	7.8853	6.56373	92.7802105060981-49.2033043363294i
2.07	138.964	8.24373	4.50267	-62.3894114124475+36.0239235182843i
2.16	140.661	8.60215	2.48603	-33.7142959999999+21.1072099999997i
2.25	138.018	8.96057	4.91901	64.1535066290752+45.5924321043022i
[truncated: 1,162 more rows]

## Sheet: David's Results2
A03
Time	Data	FFT Freq	FFT Mag	FFT Complex			Max
0	45.6945	0	328.449	5255.180634			29.863
0.09	182.278	0.358423	11.8437	111.777426239229-153.022110882299i
0.18	219.847	0.716846	7.56859	-100.318481959925+67.8292141060192i
0.27	150.444	1.07527	20.7422	53.8797799659856+327.472423692417i
0.36	137.722	1.43369	2.69902	-40.7317543186633-14.3459244490285i
0.45	188.639	1.79211	21.5619	-299.622217629244-171.009801995132i
0.54	118.653	2.15054	18.8133	-295.979264049931+54.818464212338i
0.63	215.681	2.50896	10.0579	-69.0236191273264-145.372171305863i
0.72	181.903	2.86738	10.8191	-106.972229-136.097137i
0.81	248.75	3.22581	15.191	-163.34880086311+179.980656140825i
0.9	201.806	3.58423	15.8814	-221.622646737041+124.303027338887i
0.99	162	3.94265	29.863	-473.016715070614-67.4931122365845i
1.08	86.2917	4.30108	8.11818	-45.7404136813366+121.570701550971i
1.17	206.236	4.6595	2.4308	-16.1363968816571-35.3873098025926i
1.26	116.639	5.01792	9.27851	-5.07936325310257+148.369197232568i
1.35	164.556	5.37634	16.7877	-48.0651206332626-264.267874689167i
1.44	158.639	5.73477	22.0599	-352.958344
1.53	130.625	6.09319	16.7877	-48.0651206332616+264.267874689167i
1.62	166.597	6.45161	9.27851	-5.07936325310283-148.369197232568i
1.71	160.764	6.81004	2.4308	-16.1363968816571+35.3873098025922i
1.8	167.486	7.16846	8.11818	-45.7404136813368-121.570701550971i
1.89	167.486	7.52688	29.863	-473.016715070614+67.4931122365858i
1.98	160.944	7.8853	15.8814	-221.622646737041-124.303027338887i
2.07	111.264	8.24373	15.191	-163.34880086311-179.980656140825i
2.16	178.181	8.60215	10.8191	-106.972229+136.097137i
2.25	155.319	8.96057	10.0579	-69.0236191273263+145.372171305863i
2.34	85.25	9.319	18.8133	-295.979264049931-54.8184642123378i
2.43	173.944	9.67742	21.5619	-299.622217629244+171.009801995133i
2.52	216.153	10.0358	2.69902	-40.7317543186633+14.3459244490285i
2.61	190.75	10.3943	20.7422	53.8797799659843-327.472423692417i
2.7	209.306	10.7527	7.56859	-100.318481959925-67.8292141060195i
2.79	195.333	11.1111	11.8437	111.77742623923+153.022110882298i
A06
Time	Data	FFT Freq	FFT Mag	FFT Complex			Max
0	48.5	0	142.539	2280.625			27.3346
0.09	33.25	0.358423	23.0994	159.82849091883-333.243849183661i
0.18	80.625	0.716846	6.30408	-91.7793066773163+41.8372088396258i
0.27	129.75	1.07527	6.01639	-62.5310668066297-73.1865794479655i
0.36	77.75	1.43369	11.1952	92.7851640818291+153.218145750508i
0.45	100.125	1.79211	6.06749	-86.2817547011044-44.4966495893044i
0.54	103.125	2.15054	18.1125	-96.1409431867464+273.388689974224i
0.63	88.875	2.50896	9.6396	-11.6553036625891+153.792524506204i
0.72	64.625	2.86738	8.09258	27.6249999999999-126.5i
0.81	181.5	3.22581	27.3346	-129.446153280078+417.757643505788i
0.9	54.625	3.58423	8.45943	-18.9622403797426+134.015953786034i
0.99	44.25	3.94265	5.86689	87.8770298006979+33.0037914629855i
1.08	64.125	4.30108	10.2835	1.21483591817094-164.531854249492i
1.17	84.75	4.6595	15.9769	-82.2860336999112+242.024539722979i
1.26	127.125	5.01792	4.11462	61.8824902438057+22.4644726514359i
1.35	32.375	5.37634	15.171	-177.505208569215-165.568052065421i
1.44	86.25	5.73477	4.86719	-77.875
1.53	67.5	6.09319	15.171	-177.505208569214+165.568052065422i
1.62	7.375	6.45161	4.11462	61.8824902438058-22.4644726514359i
1.71	8.375	6.81004	15.9769	-82.286033699912-242.024539722979i
1.8	66.625	7.16846	10.2835	1.21483591817115+164.531854249492i
1.89	64.5	7.52688	5.86689	87.8770298006975-33.0037914629857i
1.98	49.25	7.8853	8.45943	-18.9622403797429-134.015953786034i
2.07	21.125	8.24373	27.3346	-129.446153280079-417.757643505788i
2.16	106.375	8.60215	8.09258	27.6250000000001+126.5i
2.25	62.375	8.96057	9.6396	-11.6553036625898-153.792524506204i
2.34	46.375	9.319	18.1125	-96.140943186747-273.388689974224i
2.43	66.625	9.67742	6.06749	-86.2817547011044+44.4966495893041i
2.52	50.25	10.0358	11.1952	92.7851640818288-153.218145750508i
2.61	58.875	10.3943	6.01639	-62.5310668066297+73.1865794479655i
2.7	68.375	10.7527	6.30408	-91.7793066773164-41.837208839626i
2.79	135	11.1111	23.0994	159.828490918831+333.24384918366i
A08
Time	Data	FFT Freq	FFT Mag	FFT Complex			Max
0	178.556	0	368.499	5895.986268			19.2695
0.09	180.167	0.358423	4.16192	-41.8817931769877+51.771113021909i
0.18	172.194	0.716846	10.373	108.988662403345+125.166249066894i
0.27	174.806	1.07527	11.4034	35.2601695023279-179.01447169769i
0.36	201.194	1.43369	15.5592	-51.0668626686148+243.653823473309i
0.45	171.403	1.79211	3.68105	-58.4971025883358-6.8493085153993i
0.54	169.292	2.15054	5.12226	81.398359747936+9.54618151051255i
0.63	185.764	2.50896	4.45437	-41.4947227535414+57.9447643296731i
0.72	152.528	2.86738	3.52108	-41.1944880000001-38.4305099999999i
0.81	143.028	3.22581	13.8473	210.864575985312+67.9964569907558i
0.9	178.222	3.58423	2.08545	23.9262234356095-23.2573493184241i
0.99	206.861	3.94265	19.2695	-266.475475535478+155.071796739007i
1.08	176.417	4.30108	13.9179	-22.0165713313854-221.596054526691i
1.17	210.333	4.6595	5.80324	24.5782816391937+89.5397929549755i
1.26	250.153	5.01792	4.37925	64.964466413109+26.2516342379574i
1.35	176.403	5.37634	9.70404	-18.7985170724905+154.122469081251i
1.44	198.111	5.73477	12.4575	-199.319336
1.53	203.25	6.09319	9.70404	-18.7985170724909-154.122469081251i
1.62	125.264	6.45161	4.37925	64.9644664131089-26.2516342379574i
1.71	179.292	6.81004	5.80324	24.5782816391934-89.5397929549754i
1.8	150.569	7.16846	13.9179	-22.016571331385+221.596054526691i
1.89	205.264	7.52688	19.2695	-266.475475535479-155.071796739006i
1.98	232.347	7.8853	2.08545	23.9262234356096+23.2573493184242i
2.07	176.278	8.24373	13.8473	210.864575985312-67.9964569907565i
2.16	154.319	8.60215	3.52108	-41.1944880000001+38.4305099999999i
2.25	236.042	8.96057	4.45437	-41.4947227535416-57.9447643296732i
2.34	130.389	9.319	5.12226	81.3983597479359-9.54618151051258i
2.43	192.583	9.67742	3.68105	-58.4971025883357+6.84930851539924i
2.52	191.875	10.0358	15.5592	-51.0668626686151-243.653823473309i
2.61	193.556	10.3943	11.4034	35.2601695023283+179.014471697689i
2.7	186.903	10.7527	10.373	108.988662403345-125.166249066894i
2.79	212.625	11.1111	4.16192	-41.8817931769878-51.7711130219089i
A09
Time	Data	FFT Freq	FFT Mag	FFT Complex			Max
0	217.375	0	434.195	6947.125			22.2014
0.09	303.875	0.358423	3.15617	37.5438074294038+33.7726244481436i
0.18	147.625	0.716846	7.25214	-112.17629722548+29.6721285390114i
0.27	199.5	1.07527	5.81033	-92.6670166444324-7.44173882374292i
0.36	197.625	1.43369	16.4039	186.26587296526-184.908793104386i
0.45	244.75	1.79211	16.7399	267.77413713117+5.8581430728819i
0.54	212.75	2.15054	17.8774	276.456197162737+73.4166687582663i
0.63	243	2.50896	5.74536	-46.3557150863726-79.3819712517612i
0.72	216.625	2.86738	12.5971	201.375+8.5i
0.81	208.5	3.22581	13.8619	-219.921629144961-28.7307724714063i
0.9	235.625	3.58423	11.044	36.6862448333131-172.854452894224i
0.99	215	3.94265	22.2014	-285.114255832232-211.879714902246i
1.08	208.25	4.30108	9.23875	108.48412703474-100.408793104386i
1.17	220	4.6595	11.3502	-100.608827991863-151.187479122016i
1.26	170.25	5.01792	9.78023	-10.9661447705705-156.098993113479i
1.35	191.125	5.37634	13.3068	-187.650499860713-100.584059094645i
1.44	295.75	5.73477	6.83594	-109.375
1.53	185.5	6.09319	13.3068	-187.650499860713+100.584059094645i
1.62	188.375	6.45161	9.78023	-10.9661447705702+156.098993113479i
1.71	238.25	6.81004	11.3502	-100.608827991862+151.187479122016i
1.8	225.625	7.16846	9.23875	108.48412703474+100.408793104386i
1.89	205.5	7.52688	22.2014	-285.114255832232+211.879714902247i
1.98	179.25	7.8853	11.044	36.6862448333135+172.854452894224i
2.07	198.5	8.24373	13.8619	-219.921629144961+28.7307724714068i
2.16	249	8.60215	12.5971	201.375-8.5i
2.25	246.25	8.96057	5.74536	-46.3557150863729+79.3819712517612i
2.34	253.875	9.319	17.8774	276.456197162737-73.4166687582667i
2.43	268.125	9.67742	16.7399	267.77413713117-5.8581430728829i
2.52	199.875	10.0358	16.4039	186.26587296526+184.908793104386i
2.61	145.5	10.3943	5.81033	-92.6670166444326+7.44173882374314i
2.7	221	10.7527	7.25214	-112.17629722548-29.672128539011i
2.79	214.875	11.1111	3.15617	37.5438074294038-33.772624448144i
A12
Time	Data	FFT Freq	FFT Mag	FFT Complex			Max
0	58.7639	0	92.1207	1473.930694			22.075
0.09	51.8195	0.358423	8.57287	-96.9666641468529+97.0151310775384i
0.18	12.6389	0.716846	10.3202	87.4518574747173-140.063761031953i
0.27	43.2917	1.07527	11.0637	-18.0071688334866+176.101623153632i
0.36	99.3055	1.43369	15.9029	-163.900318295369-194.626549333324i
0.45	14.8611	1.79211	6.58754	72.9857559224708+76.0418630708671i
0.54	20.0695	2.15054	7.02895	-105.497758649859+38.9638324254497i
0.63	64.4445	2.50896	8.77359	66.6116174935193-123.56672227633i
0.72	11	2.86738	16.8123	264.902679+46.7499389999998i
0.81	49.1945	3.22581	4.16366	50.3980361797619-43.5669710554815i
0.9	50.2639	3.58423	20.3995	290.062075270596-149.651718987524i
0.99	30.0139	3.94265	5.76473	-91.5225892300482+11.4469509645786i
1.08	56.5278	4.30108	11.9212	-125.127267704631-143.959861333324i
1.17	33.125	4.6595	22.075	82.8545373586096+343.343828680465i
1.26	19.2917	5.01792	16.3315	-245.127138095455-90.5126884449263i
1.35	35.7361	5.37634	11.507	173.424307256026-61.8147520684916i
1.44	28.7917	5.73477	4.91058	-78.5693040000002
1.53	109.167	6.09319	11.507	173.424307256026+61.8147520684914i
1.62	5.25	6.45161	16.3315	-245.127138095455+90.5126884449269i
1.71	175.861	6.81004	22.075	82.8545373586087-343.343828680465i
1.8	86.9167	7.16846	11.9212	-125.127267704631+143.959861333324i
1.89	9.56946	7.52688	5.76473	-91.5225892300482-11.4469509645783i
1.98	45.6528	7.8853	20.3995	290.062075270596+149.651718987523i
2.07	9.40277	8.24373	4.16366	50.3980361797622+43.5669710554813i
2.16	69.8333	8.60215	16.8123	264.902679-46.7499389999998i
2.25	25.1945	8.96057	8.77359	66.6116174935197+123.56672227633i
2.34	52.7083	9.319	7.02895	-105.497758649859-38.9638324254493i
2.43	23.2917	9.67742	6.58754	72.9857559224709-76.0418630708673i
2.52	70.1528	10.0358	15.9029	-163.900318295369+194.626549333324i
2.61	71.8195	10.3943	11.0637	-18.0071688334872-176.101623153632i
2.7	10.5139	10.7527	10.3202	87.4518574747177+140.063761031953i
2.79	29.4583	11.1111	8.57287	-96.966664146853-97.0151310775381i
A13
Time	Data	FFT Freq	FFT Mag	FFT Complex			Max
0	206	0	396.492	6343.875			19.728
0.09	238	0.358423	11.746	42.8768552919993+182.97974912757i
0.18	188.875	0.716846	14.3448	-222.732119970872-55.3940063809787i
0.27	153.25	1.07527	9.11718	88.5640570511319+115.913247613099i
0.36	164.25	1.43369	2.11458	15.0842622740244-30.2846410715657i
0.45	187	1.79211	19.728	238.550876559877-206.705654599852i
0.54	214.25	2.15054	15.8093	-39.0557412125272-249.915264421544i
0.63	213.75	2.50896	13.3752	213.897197874384+6.74841456064062i
0.72	212	2.86738	10.6518	143.625-91.75i
0.81	246.125	3.22581	12.1601	-193.458746279069-20.6802247062806i
0.9	152.25	3.58423	8.34343	88.137739674741+100.262711480439i
0.99	147.75	3.94265	7.07645	34.1484325675589-107.950864956012i
1.08	222.875	4.30108	4.04194	28.1657377259756+58.2153589284343i
1.17	209.5	4.6595	13.0078	-171.856728567019+117.392387980828i
1.26	173.125	5.01792	8.23044	126.150121508657+37.7839695210034i
1.35	133.125	5.37634	13.8772	-173.721944498861+138.275460584538i
1.44	196.125	5.73477	11.7891	-188.625
1.53	149.875	6.09319	13.8772	-173.721944498861-138.275460584538i
1.62	215.25	6.45161	8.23044	126.150121508657-37.7839695210038i
1.71	235.125	6.81004	13.0078	-171.85672856702-117.392387980827i
1.8	200.875	7.16846	4.04194	28.1657377259755-58.2153589284343i
1.89	233.25	7.52688	7.07645	34.1484325675589+107.950864956012i
1.98	193.5	7.8853	8.34343	88.1377396747411-100.262711480439i
2.07	248.875	8.24373	12.1601	-193.45874627907+20.6802247062812i
2.16	202	8.60215	10.6518	143.625+91.75i
2.25	198.25	8.96057	13.3752	213.897197874383-6.74841456064136i
2.34	199.25	9.319	15.8093	-39.0557412125263+249.915264421544i
2.43	254.875	9.67742	19.728	238.550876559877+206.705654599851i
2.52	206.5	10.0358	2.11458	15.0842622740245+30.2846410715657i
2.61	217	10.3943	9.11718	88.5640570511315-115.913247613099i
2.7	130.5	10.7527	14.3448	-222.732119970871+55.3940063809795i
2.79	200.5	11.1111	11.746	42.8768552919986-182.97974912757i
A14
Time	Data	FFT Freq	FFT Mag	FFT Complex			Max
0	152.625	0	355.727	5691.625			26.0515
0.09	165.75	0.358423	10.6951	-71.2685431102172-155.574308430936i
0.18	180.25	0.716846	6.7778	-103.967706675096+30.8378856941093i
0.27	217.5	1.07527	23.7193	35.1590966637279-377.877420469261i
0.36	195.25	1.43369	26.0515	-409.659577619781+76.9529489816703i
0.45	224	1.79211	4.47516	70.5986917954695+11.9482529137813i
0.54	187.625	2.15054	10.9989	159.463531819401-74.4374588276256i
0.63	164.75	2.50896	4.03421	-64.5419990774839-0.83435237045402i
0.72	158.25	2.86738	5.67947	-20.625+88.5i
0.81	103.125	3.22581	8.6129	110.322721496556-82.5802297563143i
0.9	195.875	3.58423	7.61603	82.9974526715724+89.2211810906011i
0.99	244.125	3.94265	9.41872	-87.025923007156+123.031808149711i
1.08	217.625	4.30108	10.422	54.9095776197809+157.45294898167i
1.17	254.5	4.6595	9.73066	6.89198020845911-155.537985216865i
1.26	156.875	5.01792	13.0891	-202.993277815877-51.503474387664i
1.35	215.25	5.37634	9.19403	145.863975030643-19.0643058003314i
1.44	134.375	5.73477	13.7422	-219.875
1.53	145.25	6.09319	9.19403	145.863975030644+19.0643058003308i
1.62	133	6.45161	13.0891	-202.993277815877+51.5034743876644i
1.71	182.375	6.81004	9.73066	6.89198020845978+155.537985216866i
1.8	157.75	7.16846	10.422	54.9095776197808-157.45294898167i
1.89	203.375	7.52688	9.41872	-87.0259230071564-123.031808149711i
1.98	202.625	7.8853	7.61603	82.997452671572-89.2211810906013i
2.07	179.625	8.24373	8.6129	110.322721496556+82.580229756314i
2.16	144.875	8.60215	5.67947	-20.6250000000001-88.5i
2.25	179.125	8.96057	4.03421	-64.5419990774837+0.834352370454191i
2.34	200.125	9.319	10.9989	159.463531819402+74.4374588276251i
2.43	157.75	9.67742	4.47516	70.5986917954695-11.9482529137815i
2.52	196.875	10.0358	26.0515	-409.659577619781-76.95294898167i
2.61	158.5	10.3943	23.7193	35.1590966637292+377.877420469261i
2.7	121.875	10.7527	6.7778	-103.967706675096-30.8378856941091i
2.79	160.75	11.1111	10.6951	-71.2685431102166+155.574308430937i
A20
Time	Data	FFT Freq	FFT Mag	FFT Complex			Max
0	63	0	269.102	4305.625			34.2839
0.09	191.875	0.358423	23.0769	114.116126678577+351.153915148998i
0.18	71.5	0.716846	29.0058	-318.307648150397-337.731734271539i
0.27	64.75	1.07527	17.8491	-284.682625174721+22.6840354905799i
0.36	199	1.43369	34.2839	316.936304642311+447.716111717937i
0.45	197.5	1.79211	20.4402	-296.883927934789+137.174657588067i
0.54	135.875	2.15054	5.00751	-76.3163209604982-24.393590736769i
0.63	177.375	2.50896	7.40846	-73.4437218601901-93.0411709143202i
0.72	139.875	2.86738	22.2226	113.75-336.875i
0.81	150.25	3.22581	32.9897	-203.811057573611-486.899865647305i
0.9	71.875	3.58423	5.92617	-47.0143251088709-82.3422921845483i
0.99	12.125	3.94265	28.6841	-121.352573181441-442.611138644113i
1.08	107.375	4.30108	15.9375	-254.93630464231+5.71611171793722i
1.17	94.75	4.6595	14.7446	225.061695190569+70.7262331072567i
1.26	17.125	5.01792	19.4078	-306.361705780235-50.6804357193183i
1.35	235.625	5.37634	15.6221	233.996083855605-87.8767857351295i
1.44	113.875	5.73477	20.6953	-331.125
1.53	178.625	6.09319	15.6221	233.996083855605+87.8767857351281i
1.62	83.375	6.45161	19.4078	-306.361705780235+50.6804357193185i
1.71	134.875	6.81004	14.7446	225.06169519057-70.7262331072582i
1.8	99	7.16846	15.9375	-254.93630464231-5.71611171793651i
1.89	160.875	7.52688	28.6841	-121.352573181439+442.611138644112i
1.98	218.125	7.8853	5.92617	-47.0143251088709+82.3422921845479i
2.07	194.625	8.24373	32.9897	-203.811057573609+486.899865647305i
2.16	224	8.60215	22.2226	113.75+336.875i
2.25	164	8.96057	7.40846	-73.4437218601896+93.0411709143207i
2.34	131.125	9.319	5.00751	-76.3163209604979+24.3935907367688i
2.43	102.375	9.67742	20.4402	-296.883927934789-137.174657588066i
2.52	104.375	10.0358	34.2839	316.93630464231-447.716111717937i
2.61	189.75	10.3943	17.8491	-284.682625174721-22.6840354905789i
2.7	207.75	10.7527	29.0058	-318.307648150396+337.731734271539i
2.79	69	11.1111	23.0769	114.116126678576-351.153915148998i
A24
Time	Data	FFT Freq	FFT Mag	FFT Complex			Max
0	252.375	0	537.75	8604			37.9375
0.09	273	0.358423	31.2095	-77.390851435134-493.317735845329i
0.18	291.5	0.716846	22.6115	361.767500771507+3.48748200362127i
0.27	367.75	1.07527	17.0899	39.2801512639644-270.602936592569i
0.36	270	1.43369	14.2934	-191.644597488888+124.79252339471i
0.45	336.25	1.79211	24.3706	-376.213681325946+102.511739274328i
0.54	256.875	2.15054	8.93986	142.85033110606-7.32127429016509i
0.63	256.625	2.50896	8.42759	-115.414458629378-69.725978771644i
0.72	212.375	2.86738	1.46908	-20.5+11.5i
0.81	248.625	3.22581	9.13237	-45.2191245416919+138.944788586777i
0.9	336.625	3.58423	12.8862	156.337223053427+134.418318069749i
0.99	299.375	3.94265	16.4317	-253.908872617435-68.1968003908955i
1.08	297.5	4.30108	14.6183	230.144597488888-41.7074766052906i
1.17	331.125	4.6595	13.5746	212.955840699832-42.6938541552703i
1.26	265.375	5.01792	9.41098	9.54494506900724-150.272925636464i
1.35	323.125	5.37634	10.5773	-33.0890034142127+165.970653615613i
1.44	333.5	5.73477	37.9375	-607
1.53	289	6.09319	10.5773	-33.0890034142129-165.970653615613i
1.62	195.375	6.45161	9.41098	9.54494506900753+150.272925636464i
1.71	280.75	6.81004	13.5746	212.955840699833+42.6938541552694i
1.8	185.5	7.16846	14.6183	230.144597488888+41.7074766052902i
1.89	287.25	7.52688	16.4317	-253.908872617435+68.1968003908959i
1.98	258.875	7.8853	12.8862	156.337223053426-134.418318069749i
2.07	242.875	8.24373	9.13237	-45.2191245416922-138.944788586777i
2.16	205.875	8.60215	1.46908	-20.5-11.5i
2.25	248.625	8.96057	8.42759	-115.414458629377+69.7259787716441i
2.34	139.625	9.319	8.93986	142.850331106059+7.32127429016513i
2.43	266.25	9.67742	24.3706	-376.213681325947-102.511739274327i
2.52	231.875	10.0358	14.2934	-191.644597488888-124.792523394709i
2.61	283.125	10.3943	17.0899	39.2801512639652+270.602936592568i
2.7	265.25	10.7527	22.6115	361.767500771507-3.48748200362184i
2.79	271.75	11.1111	31.2095	-77.3908514351326+493.317735845329i
B03
Time	Data	FFT Freq	FFT Mag	FFT Complex			Max
0	220	0	451.539	7224.625			13.876
0.09	218.75	0.358423	10.3701	-151.185850273914+68.3585620291834i
0.18	237.125	0.716846	7.06844	10.7463213923147+112.583339746581i
0.27	182.875	1.07527	5.38668	-76.7124678413474-39.2858395849992i
0.36	181.25	1.43369	9.12982	127.20521279348+71.8147545195112i
0.45	213.875	1.79211	5.40387	59.8814713932695-62.3687560769847i
0.54	268	2.15054	5.49805	-61.8776101060064-62.5274190926546i
0.63	184	2.50896	13.876	125.806062344042-182.932312104493i
0.72	243.875	2.86738	6.53002	-65.375-81.5i
0.81	207.375	3.22581	12.7714	-154.587832972321+133.635088788995i
0.9	258.875	3.58423	7.69713	123.151996723646+0.704813954378775i
0.99	185.25	3.94265	7.76706	23.3169295300789+122.06596075113i
1.08	204.875	4.30108	12.2931	51.5447872065199+189.814754519511i
1.17	278.125	4.6595	10.7398	-98.2666329919949-140.965913170145i
1.26	248.625	5.01792	7.65109	-113.520708009954+45.8155727936153i
1.35	239.625	5.37634	8.18108	4.7483208121881+130.811172509409i
1.44	253.375	5.73477	12.8516	205.625
1.53	218.75	6.09319	8.18108	4.7483208121875-130.811172509409i
1.62	235.375	6.45161	7.65109	-113.520708009954-45.815572793615i
1.71	221.875	6.81004	10.7398	-98.2666329919944+140.965913170146i
1.8	236.375	7.16846	12.2931	51.5447872065196-189.814754519511i
1.89	202.875	7.52688	7.76706	23.3169295300785-122.06596075113i
1.98	204	7.8853	7.69713	123.151996723646-0.704813954379112i
2.07	268.375	8.24373	12.7714	-154.587832972322-133.635088788994i
2.16	239.875	8.60215	6.53002	-65.375+81.5i
2.25	220	8.96057	13.876	125.806062344042+182.932312104492i
2.34	243.25	9.319	5.49805	-61.8776101060063+62.5274190926548i
2.43	207.375	9.67742	5.40387	59.8814713932697+62.3687560769845i
2.52	245.25	10.0358	9.12982	127.20521279348-71.8147545195114i
2.61	235.75	10.3943	5.38668	-76.712467841347+39.2858395849994i
2.7	195	10.7527	7.06844	10.7463213923144-112.583339746582i
2.79	224.625	11.1111	10.3701	-151.185850273915-68.3585620291829i
B04
Time	Data	FFT Freq	FFT Mag	FFT Complex			Max
0	252.875	0	332.195	5315.125			22.7256
0.09	207.25	0.358423	8.17249	130.681328135628-4.53103354021457i
0.18	183.125	0.716846	17.9778	120.167383684694+261.341489075368i
0.27	129.125	1.07527	11.0237	124.504487403335-124.932757162219i
0.36	156.5	1.43369	14.9684	144.078656903985-191.308581272022i
0.45	162.75	1.79211	4.31293	32.6206541358431-60.8099136576769i
0.54	133.125	2.15054	9.91252	156.684250226932+24.5790153392496i
0.63	114.375	2.50896	16.8913	262.263289984932-65.2601224658672i
0.72	157.75	2.86738	10.3358	-104.25-128.375i
0.81	185.125	3.22581	9.97406	75.0179289656791-140.85335296319i
0.9	208.125	3.58423	1.11664	6.794411482633-16.5237984031359i
0.99	172.5	3.94265	7.18982	109.327703676273+35.7908222851827i
1.08	159	4.30108	11.4166	-167.578656903985+72.6914187279785i
1.17	178.375	4.6595	22.7256	207.817447054456-298.369340794026i
1.26	168.125	5.01792	14.3252	186.853954605741+132.738675332982i
1.35	206.375	5.37634	9.49693	101.767160643853+112.838416387796i
1.44	122.375	5.73477	0.210938	3.375
1.53	158.5	6.09319	9.49693	101.767160643853-112.838416387796i
1.62	193	6.45161	14.3252	186.853954605741-132.738675332982i
1.71	104.125	6.81004	22.7256	207.817447054457+298.369340794025i
1.8	154.875	7.16846	11.4166	-167.578656903986-72.6914187279783i
1.89	122.625	7.52688	7.18982	109.327703676273-35.7908222851829i
1.98	151.625	7.8853	1.11664	6.79441148263309+16.5237984031362i
2.07	199.375	8.24373	9.97406	75.0179289656796+140.85335296319i
2.16	99.875	8.60215	10.3358	-104.25+128.375i
2.25	221.25	8.96057	16.8913	262.263289984932+65.2601224658668i
2.34	172.625	9.319	9.91252	156.684250226932-24.5790153392497i
2.43	192	9.67742	4.31293	32.6206541358433+60.8099136576774i
2.52	174.25	10.0358	14.9684	144.078656903986+191.308581272021i
2.61	156.25	10.3943	11.0237	124.504487403336+124.932757162219i
2.7	172	10.7527	17.9778	120.167383684693-261.341489075368i
2.79	145.875	11.1111	8.17249	130.681328135628+4.53103354021487i
B08
Time	Data	FFT Freq	FFT Mag	FFT Complex			Max
0	81.625	0	161.398	2582.375			30.814
0.09	182.625	0.358423	15.5225	226.879052602387+101.038731892178i
0.18	118.375	0.716846	30.814	250.352792203969-424.730874605706i
0.27	121.5	1.07527	8.58038	-108.629627681423+83.946855610541i
0.36	76.125	1.43369	19.294	-132.908085182071-278.628278106444i
0.45	107.625	1.79211	14.1906	227.033954166319-2.69218723087083i
0.54	107.25	2.15054	25.9976	43.7120325231131-413.65853580976i
0.63	83.75	2.50896	6.00802	-33.5161544339921+90.0962369183991i
0.72	74.75	2.86738	7.95954	-83.2500000000001-96.375i
0.81	10.625	3.22581	13.0778	63.6944507101187-199.315527747218i
0.9	21.75	3.58423	11.3903	40.2827636568439+177.737630709918i
0.99	45.375	3.94265	9.77997	-154.33382119204-25.8247463296848i
1.08	93.875	4.30108	5.56954	75.1580851820706-47.8782781064444i
1.17	47.875	4.6595	10.5789	-168.771821791951+12.8724313665645i
1.26	25.375	5.01792	17.8239	-160.347588383927-235.834708086028i
1.35	13.25	5.37634	6.33104	-93.3560323794176-39.3148979186001i
1.44	86.75	5.73477	2.85156	45.625
1.53	104.875	6.09319	6.33104	-93.3560323794174+39.3148979186004i
1.62	154.625	6.45161	17.8239	-160.347588383927+235.834708086029i
1.71	156.5	6.81004	10.5789	-168.771821791951-12.8724313665642i
1.8	34.625	7.16846	5.56954	75.1580851820709+47.878278106444i
1.89	98.25	7.52688	9.77997	-154.33382119204+25.8247463296853i
1.98	107	7.8853	11.3903	40.2827636568433-177.737630709918i
2.07	26.75	8.24373	13.0778	63.6944507101189+199.315527747217i
2.16	50.125	8.60215	7.95954	-83.2499999999999+96.375i
2.25	64	8.96057	6.00802	-33.5161544339926-90.0962369183989i
2.34	112.25	9.319	25.9976	43.7120325231138+413.658535809759i
2.43	64.125	9.67742	14.1906	227.033954166319+2.6921872308701i
2.52	117.5	10.0358	19.294	-132.90808518207+278.628278106444i
2.61	66.5	10.3943	8.58038	-108.629627681423-83.9468556105408i
2.7	52	10.7527	30.814	250.35279220397+424.730874605706i
2.79	74.75	11.1111	15.5225	226.879052602387-101.038731892178i
B12
Time	Data	FFT Freq	FFT Mag	FFT Complex			Max
0	56.75	0	194.758	3116.125			33.7578
0.09	54.375	0.358423	26.5933	-279.637101947123-320.697637074512i
0.18	109.875	0.716846	21.7224	-347.544603285203-3.17934553295265i
0.27	75.75	1.07527	3.99149	-3.41954822330199+63.7721598513768i
0.36	78.5	1.43369	3.13283	41.1972221513642-28.554085374294i
0.45	48.875	1.79211	3.91875	49.1707286323396+38.9040451085068i
0.54	208	2.15054	9.65254	13.9351318085228-153.81059973779i
0.63	154.375	2.50896	18.1678	-189.921644927614-220.062142921304i
0.72	101	2.86738	17.0176	-146.125+229.75i
0.81	127.5	3.22581	3.16744	-29.7639500977768+41.018028429763i
0.9	159.375	3.58423	16.0715	148.985854604683+209.585260409569i
0.99	123.75	3.94265	10.7454	-43.597160492032-166.307379224955i
1.08	173.75	4.30108	10.9334	-67.6972221513643-161.304085374294i
1.17	44	4.6595	8.47628	-67.0080065834876+117.910284295151i
1.26	120.5	5.01792	8.95236	143.123616871997+5.7165146144054i
1.35	80.625	5.37634	11.5602	-141.823316361005+118.732083053792i
1.44	145	5.73477	33.7578	540.125
1.53	34.625	6.09319	11.5602	-141.823316361006-118.732083053792i
1.62	120.75	6.45161	8.95236	143.123616871997-5.71651461440578i
1.71	115.625	6.81004	8.47628	-67.0080065834881-117.910284295151i
1.8	90.75	7.16846	10.9334	-67.6972221513641+161.304085374294i
1.89	67.25	7.52688	10.7454	-43.5971604920315+166.307379224955i
1.98	120.75	7.8853	16.0715	148.985854604682-209.585260409569i
2.07	84.75	8.24373	3.16744	-29.7639500977768-41.0180284297634i
2.16	111.125	8.60215	17.0176	-146.125-229.75i
2.25	100.875	8.96057	18.1678	-189.921644927613+220.062142921304i
2.34	70.375	9.319	9.65254	13.9351318085235+153.81059973779i
2.43	78.625	9.67742	3.91875	49.1707286323397-38.9040451085072i
2.52	84.125	10.0358	3.13283	41.1972221513642+28.554085374294i
2.61	51.625	10.3943	3.99149	-3.41954822330215-63.7721598513768i
2.7	77.5	10.7527	21.7224	-347.544603285203+3.1793455329536i
2.79	45.375	11.1111	26.5933	-279.637101947121+320.697637074512i
B18
Time	Data	FFT Freq	FFT Mag	FFT Complex			Max
0	118.279	0	300.401	4806.41339			11.3697
0.09	151.827	0.358423	11.3697	-181.40314139368-13.6502871183876i
0.18	146.115	0.716846	5.68486	55.8192768523665-71.815978792139i
0.27	162.269	1.07527	6.27225	-98.6531999994023-18.4084958120077i
0.36	141.058	1.43369	0.958986	-6.49267004127177+13.9024031246295i
0.45	157.894	1.79211	6.86585	-74.3858962681808-80.8365854202074i
0.54	128.529	2.15054	8.11065	8.00070483740621-129.523501059703i
0.63	157.673	2.50896	8.1161	-76.6134701978378+104.849240916825i
0.72	180.731	2.86738	7.78453	121.057678+29.2979719999998i
0.81	129.096	3.22581	5.86923	-33.9215928217119-87.5670593070675i
0.9	120.413	3.58423	2.69063	-38.6329370337182+18.9948666614968i
0.99	150.077	3.94265	6.58593	-20.9182839953347+103.277808593353i
1.08	174.356	4.30108	1.18513	-14.2572059587283-12.5016528753703i
1.17	149.154	4.6595	3.07905	48.9562622276871-5.50451823373057i
1.26	149.231	5.01792	6.82201	-108.725372656055-9.64380307093872i
1.35	168.087	5.37634	8.7605	-107.675909551541-89.7384277775643i
1.44	186.356	5.73477	2.13762	34.2019660000001
1.53	181.231	6.09319	8.7605	-107.67590955154+89.7384277775644i
1.62	154.644	6.45161	6.82201	-108.725372656055+9.64380307093894i
1.71	145.452	6.81004	3.07905	48.9562622276871+5.50451823373025i
1.8	168.413	7.16846	1.18513	-14.2572059587283+12.5016528753703i
1.89	137.779	7.52688	6.58593	-20.9182839953349-103.277808593354i
1.98	182.769	7.8853	2.69063	-38.6329370337183-18.9948666614969i
2.07	140.49	8.24373	5.86923	-33.9215928217115+87.5670593070673i
2.16	144.788	8.60215	7.78453	121.057678-29.2979719999998i
2.25	128.173	8.96057	8.1161	-76.6134701978379-104.849240916826i
2.34	147.038	9.319	8.11065	8.00070483740641+129.523501059703i
2.43	144.433	9.67742	6.86585	-74.3858962681804+80.8365854202074i
2.52	156.702	10.0358	0.958986	-6.49267004127179-13.9024031246295i
2.61	143.25	10.3943	6.27225	-98.6531999994021+18.4084958120079i
2.7	120.885	10.7527	5.68486	55.8192768523666+71.8159787921389i
2.79	139.221	11.1111	11.3697	-181.40314139368+13.650287118388i
B21
Time	Data	FFT Freq	FFT Mag	FFT Complex			Max
0	201.15	0	290.473	4647.574952			18.0155
0.09	175.05	0.358423	10.9616	125.220780344677+122.800407062072i
0.18	137.825	0.716846	10.7604	39.5924861407023+167.552484916663i
0.27	101.825	1.07527	6.99015	107.550322066411+30.6865463024838i
0.36	115.25	1.43369	18.0155	265.814110716842-111.489879537813i
0.45	126.05	1.79211	13.3451	207.231943960455+51.4455878819247i
0.54	129.75	2.15054	4.73943	31.7961543765925+68.8427962252129i
0.63	145.225	2.50896	12.2912	146.790457988239-130.870994117473i
0.72	128.9	2.86738	4.39761	62.049988+33.1750480000001i
0.81	155.375	3.22581	4.76162	-60.1836346972844+46.714325241072i
0.9	179.3	3.58423	8.66078	132.669498083544+40.0140566750225i
0.99	114.85	3.94265	7.15643	-95.8842642512522-62.586810400535i
1.08	134.3	4.30108	10.6962	-12.1141587168419+170.710072462187i
1.17	155.85	4.6595	3.19114	-44.3650017470338+25.2721862776111i
1.26	118.45	5.01792	4.96957	-15.558138600838-77.9762066335274i
1.35	150.625	5.37634	5.51196	53.6393963357892+70.0037646782039i
1.44	146.15	5.73477	6.20469	-99.2750239999996
1.53	121.5	6.09319	5.51196	53.6393963357888-70.0037646782039i
1.62	137.3	6.45161	4.96957	-15.558138600838+77.9762066335276i
1.71	178.35	6.81004	3.19114	-44.3650017470339-25.2721862776108i
1.8	117.975	7.16846	10.6962	-12.1141587168423-170.710072462187i
1.89	127.725	7.52688	7.15643	-95.8842642512522+62.5868104005355i
1.98	99.65	7.8853	8.66078	132.669498083544-40.0140566750227i
2.07	167	8.24373	4.76162	-60.1836346972847-46.7143252410716i
2.16	171.275	8.60215	4.39761	62.049988-33.1750480000001i
2.25	171.8	8.96057	12.2912	146.790457988239+130.870994117473i
2.34	169.15	9.319	4.73943	31.7961543765923-68.8427962252128i
2.43	147.025	9.67742	13.3451	207.231943960455-51.4455878819251i
2.52	153.1	10.0358	18.0155	265.814110716842+111.489879537813i
2.61	136.775	10.3943	6.99015	107.550322066411-30.686546302484i
2.7	134.625	10.7527	10.7604	39.5924861407019-167.552484916663i
2.79	198.4	11.1111	10.9616	125.220780344676-122.800407062072i
B22
Time	Data	FFT Freq	FFT Mag	FFT Complex			Max
0	111.625	0	509.039	8144.625			41.5234
0.09	270.625	0.358423	30.5756	-475.035284058324+116.905291729072i
0.18	291.375	0.716846	7.67032	11.8548947621804-122.151189561685i
0.27	221.5	1.07527	24.8503	-163.813856525096+362.291131618556i
0.36	168.875	1.43369	41.5234	-517.185794773342-417.028372646398i
0.45	372	1.79211	5.49064	-55.6750282555346-67.9556355827262i
0.54	165.75	2.15054	21.2316	-304.375888269213-150.849395790811i
0.63	217.625	2.50896	14.3175	-20.6377702303384-228.149229550002i
0.72	245.5	2.86738	33.7151	14.3749999999997-539.25i
0.81	322.375	3.22581	23.1599	-368.129698268381+42.3506979829647i
0.9	228.125	3.58423	34.1388	-519.366039052289+169.163690352375i
0.99	265.75	3.94265	28.8729	-432.195017356769-163.158833632815i
1.08	269	4.30108	34.4205	529.685794773341-150.7783726464i
1.17	270.375	4.6595	11.5208	-159.24041269274+92.8507767911187i
1.26	289.125	5.01792	38.9087	530.88703255932-325.138103418499i
1.35	116.125	5.37634	25.3872	-340.272932612817-221.831937515308i
1.44	363.5	5.73477	2.14844	-34.375
1.53	235.25	6.09319	25.3872	-340.272932612816+221.831937515309i
1.62	378.125	6.45161	38.9087	530.887032559322+325.138103418498i
1.71	367.875	6.81004	11.5208	-159.24041269274-92.8507767911191i
1.8	272.875	7.16846	34.4205	529.685794773342+150.778372646398i
1.89	351.125	7.52688	28.8729	-432.195017356768+163.158833632816i
1.98	195.625	7.8853	34.1388	-519.366039052289-169.163690352374i
2.07	152.375	8.24373	23.1599	-368.129698268381-42.3506979829644i
2.16	299.875	8.60215	33.7151	14.3750000000003+539.25i
2.25	244.25	8.96057	14.3175	-20.637770230338+228.149229550002i
2.34	179.125	9.319	21.2316	-304.375888269212+150.849395790812i
2.43	317.875	9.67742	5.49064	-55.6750282555342+67.9556355827257i
2.52	303.5	10.0358	41.5234	-517.185794773341+417.0283726464i
2.61	248.375	10.3943	24.8503	-163.813856525097-362.291131618556i
2.7	293.125	10.7527	7.67032	11.8548947621808+122.151189561685i
2.79	116	11.1111	30.5756	-475.035284058324-116.905291729072i
B23
Time	Data	FFT Freq	FFT Mag	FFT Complex			Max
0	243.663	0	456.364	7301.817198			25.944
0.09	286.837	0.358423	4.15469	37.5210628675298-54.8734750168108i
0.18	248.106	0.716846	6.3395	-66.5827469543612-76.5192075969462i
0.27	247.74	1.07527	16.7603	-110.793006783798-244.207589697976i
0.36	217.846	1.43369	8.363	62.3671731051872-118.384690550405i
0.45	266.75	1.79211	11.4712	45.5898311993105-177.786922183437i
0.54	186.721	2.15054	13.2242	-45.5305833953574-206.630127088537i
0.63	269.942	2.50896	8.56575	-83.6335699644227-108.57576955304i
0.72	231.692	2.86738	25.6518	393.221223-117.596037i
0.81	241.673	3.22581	14.8545	-232.216471952497-50.6329778624721i
0.9	173.413	3.58423	9.12535	106.286410877317-100.104011390797i
0.99	224.548	3.94265	15.6757	-250.781806969963-3.8317037279828i
1.08	238.587	4.30108	17.6137	175.286696894812-220.673142550406i
1.17	267.779	4.6595	9.76424	124.332922687329+94.5962381264164i
1.26	197.49	5.01792	6.93144	22.4421514724009-108.608695899207i
1.35	199.413	5.37634	25.944	48.05794291651-412.312785957304i
1.44	296.404	5.73477	2.76743	44.2788080000005
1.53	228.183	6.09319	25.944	48.0579429165114+412.312785957303i
1.62	146.394	6.45161	6.93144	22.4421514724013+108.608695899206i
1.71	251.087	6.81004	9.76424	124.332922687329-94.5962381264172i
1.8	243.404	7.16846	17.6137	175.286696894813+220.673142550405i
1.89	174.99	7.52688	15.6757	-250.781806969962+3.83170372798344i
1.98	251.894	7.8853	9.12535	106.286410877317+100.104011390797i
2.07	190.827	8.24373	14.8545	-232.216471952497+50.6329778624724i
2.16	304.221	8.60215	25.6518	393.221223+117.596037i
2.25	219.875	8.96057	8.56575	-83.6335699644226+108.57576955304i
2.34	226.471	9.319	13.2242	-45.5305833953568+206.630127088537i
2.43	234.317	9.67742	11.4712	45.5898311993111+177.786922183437i
2.52	257.317	10.0358	8.363	62.3671731051875+118.384690550406i
2.61	187.096	10.3943	16.7603	-110.793006783798+244.207589697977i
2.7	209.423	10.7527	6.3395	-66.5827469543608+76.5192075969466i
2.79	137.712	11.1111	4.15469	37.5210628675302+54.8734750168109i
C04
Time	Data	FFT Freq	FFT Mag	FFT Complex			Max
0	192.125	0	328.422	5254.75			22.7893
0.09	213.75	0.358423	22.7893	361.686603395697-46.2255345608933i
0.18	201.125	0.716846	3.56888	-56.580041416111-7.70367389073608i
0.27	189.75	1.07527	11.4049	115.875842157374-140.965174366823i
0.36	181.75	1.43369	14.0667	103.436336368202-199.890764646288i
0.45	164.375	1.79211	5.10696	81.6569852659978-2.97988971692056i
0.54	156.125	2.15054	6.28446	-45.4370077640192+89.6997564397925i
0.63	162	2.50896	2.76057	44.0325106888447+3.47053832657609i
0.72	154.75	2.86738	8.75169	2.74999999999992-140i
0.81	187.875	3.22581	15.5658	70.7617999699562+238.789162479838i
0.9	194.5	3.58423	12.4291	-197.89209555715-19.6546897851677i
0.99	127.625	3.94265	7.15448	53.5617327586058-101.167674068743i
1.08	172.75	4.30108	13.9554	-222.186336368203-22.1407646462878i
1.17	128.375	4.6595	10.4211	129.394292529729-105.159055373056i
1.26	177.5	5.01792	9.80846	142.40914473728+65.9418798843033i
1.35	112.25	5.37634	15.8351	-252.969766766203+14.0869929379602i
1.44	116.625	5.73477	14.5156	232.25
1.53	139.5	6.09319	15.8351	-252.969766766204-14.0869929379591i
1.62	189.625	6.45161	9.80846	142.40914473728-65.9418798843037i
1.71	67	6.81004	10.4211	129.394292529729+105.159055373056i
1.8	199.25	7.16846	13.9554	-222.186336368203+22.140764646288i
1.89	142.375	7.52688	7.15448	53.5617327586059+101.167674068743i
1.98	132	7.8853	12.4291	-197.89209555715+19.6546897851682i
2.07	148.375	8.24373	15.5658	70.7617999699552-238.789162479838i
2.16	193.375	8.60215	8.75169	2.75000000000008+140i
2.25	218.5	8.96057	2.76057	44.0325106888443-3.47053832657613i
2.34	144.375	9.319	6.28446	-45.4370077640193-89.6997564397925i
2.43	190.125	9.67742	5.10696	81.6569852659977+2.97988971692048i
2.52	162.5	10.0358	14.0667	103.436336368203+199.890764646288i
2.61	130.875	10.3943	11.4049	115.875842157374+140.965174366823i
2.7	175.125	10.7527	3.56888	-56.5800414161111+7.7036738907361i
2.79	188.5	11.1111	22.7893	361.686603395697+46.2255345608923i
C07
Time	Data	FFT Freq	FFT Mag	FFT Complex			Max
0	131.5	0	199.672	3194.75			21.9937
0.09	70.75	0.358423	5.7454	19.0788318877324+89.9246950807781i
0.18	122.5	0.716846	2.13555	29.4061406500709-17.4006525384682i
0.27	80.75	1.07527	5.08196	-75.0685411747306+31.2451647970681i
0.36	80.875	1.43369	2.2553	-35.3574945521653-7.20799961555358i
0.45	93.875	1.79211	21.9937	349.900229121903-37.4536219411162i
0.54	118.375	2.15054	8.24215	-111.371505351695-70.6204690889451i
0.63	119.375	2.50896	4.38556	67.2615207902007+19.989263543709i
0.72	96.875	2.86738	7.91275	37.2500000000001+121i
0.81	92.125	3.22581	5.03532	-36.7287800229909+71.7059003103693i
0.9	28	3.58423	1.82277	-29.0934837526353-2.03237397232093i
0.99	106.875	3.94265	14.85	159.460461408277+176.143345898386i
1.08	96.875	4.30108	2.24317	20.8574945521652-29.2079996155536i
1.17	118.75	4.6595	13.2769	32.7193043051629+209.895650133414i
1.26	117.25	5.01792	7.245	-57.4411515457402+100.687442578156i
1.35	91.75	5.37634	12.1745	166.376973684446-101.305150655718i
1.44	46.125	5.73477	3.82812	-61.25
1.53	126.375	6.09319	12.1745	166.376973684446+101.305150655718i
1.62	92.375	6.45161	7.245	-57.4411515457405-100.687442578156i
1.71	146.625	6.81004	13.2769	32.7193043051623-209.895650133413i
1.8	127.625	7.16846	2.24317	20.8574945521653+29.2079996155536i
1.89	69.5	7.52688	14.85	159.460461408277-176.143345898386i
1.98	82.125	7.8853	1.82277	-29.0934837526353+2.03237397232084i
2.07	89.375	8.24373	5.03532	-36.7287800229911-71.705900310369i
2.16	122.875	8.60215	7.91275	37.2499999999999-121i
2.25	84	8.96057	4.38556	67.2615207902005-19.9892635437091i
2.34	134	9.319	8.24215	-111.371505351695+70.6204690889452i
2.43	119.375	9.67742	21.9937	349.900229121903+37.4536219411153i
2.52	99.25	10.0358	2.2553	-35.3574945521652+7.20799961555364i
2.61	98.125	10.3943	5.08196	-75.0685411747306-31.2451647970676i
2.7	70.125	10.7527	2.13555	29.4061406500709+17.4006525384681i
2.79	120.375	11.1111	5.7454	19.0788318877323-89.9246950807781i
C09
Time	Data	FFT Freq	FFT Mag	FFT Complex			Max
0	193.75	0	225.625	3610			34.4057
0.09	133.75	0.358423	12.8672	-12.8103284570247+205.476505892885i
0.18	114.5	0.716846	13.2468	-12.3614763100027+211.587884732804i
0.27	6.75	1.07527	7.58251	112.295123011857+45.9170835113513i
0.36	48.125	1.43369	34.4057	546.528372646399+65.9363363682023i
0.45	77.25	1.79211	16.5371	253.586293575713-75.5235655297005i
0.54	72.375	2.15054	3.73082	-27.5106243086614-52.9758589616377i
0.63	178.375	2.50896	19.814	198.849461296138-246.907341746726i
0.72	120	2.86738	6.52998	-9.99999999999994+104i
0.81	85.75	3.22581	12.5758	187.425106692192+73.2007915935802i
0.9	163.5	3.58423	8.47201	-133.218190587064-25.0458173011917i
0.99	64.25	3.94265	14.3828	-180.055797852635-143.308398634032i
1.08	80.625	4.30108	16.2848	-21.2783726463984+259.686336368203i
1.17	106.5	4.6595	15.5032	221.77310065972+111.11365407147i
1.26	133.25	5.01792	7.5986	-87.9097087942723-83.9820736067499i
1.35	170.375	5.37634	11.613	123.93704107404-138.433957102357i
1.44	80.625	5.73477	16.9688	271.5
1.53	100	6.09319	11.613	123.93704107404+138.433957102357i
1.62	135.25	6.45161	7.5986	-87.9097087942722+83.9820736067499i
1.71	108.875	6.81004	15.5032	221.77310065972-111.113654071471i
1.8	87.125	7.16846	16.2848	-21.2783726463991-259.686336368202i
1.89	87.125	7.52688	14.3828	-180.055797852635+143.308398634033i
1.98	118.25	7.8853	8.47201	-133.218190587063+25.0458173011919i
2.07	111.375	8.24373	12.5758	187.425106692192-73.2007915935806i
2.16	219.625	8.60215	6.52998	-10.0000000000001-104i
2.25	114.625	8.96057	19.814	198.849461296138+246.907341746726i
2.34	122.875	9.319	3.73082	-27.5106243086614+52.9758589616376i
2.43	105.5	9.67742	16.5371	253.586293575713+75.5235655297001i
2.52	135.5	10.0358	34.4057	546.528372646399-65.936336368203i
2.61	77.625	10.3943	7.58251	112.295123011857-45.917083511351i
2.7	115.375	10.7527	13.2468	-12.3614763100031-211.587884732804i
2.79	141.125	11.1111	12.8672	-12.810328457025-205.476505892885i
C11
Time	Data	FFT Freq	FFT Mag	FFT Complex			Max
0	133.875	0	174.156	2786.5			29.6153
0.09	129.375	0.358423	13.5483	200.959238753239+81.2772066633815i
0.18	127	0.716846	20.9166	302.781601061825-142.56282082038i
0.27	109.75	1.07527	28.7855	-11.3172120441727+460.428388347107i
0.36	17.25	1.43369	29.6153	193.066202090034-432.728891488805i
0.45	78.375	1.79211	7.48925	64.6225743688889-100.909237173221i
0.54	63.25	2.15054	4.9039	73.8477685363347+26.5114572083753i
0.63	125.375	2.50896	10.8592	-82.3105365104646-153.013688817358i
0.72	56.375	2.86738	4.2993	-49.875+47.375i
0.81	109.625	3.22581	7.85066	-48.7195450886492+115.777375472804i
0.9	138	3.58423	9.86	128.26440682561+91.850291973207i
0.99	19.75	3.94265	10.6775	60.896600712669-159.618661724165i
1.08	54.875	4.30108	16.954	23.1837979099662+270.271108511195i
1.17	10.5	4.6595	12.2442	140.734111825687+136.284368229506i
1.26	8.375	5.01792	12.1944	-43.3937764237702-190.223986055548i
1.35	100.5	5.37634	5.10611	-80.865232017196+11.6336753868881i
1.44	103.375	5.73477	15.3906	-246.25
1.53	123.25	6.09319	5.10611	-80.8652320171962-11.6336753868877i
1.62	132.5	6.45161	12.1944	-43.3937764237698+190.223986055548i
1.71	152	6.81004	12.2442	140.734111825686-136.284368229507i
1.8	94.125	7.16846	16.954	23.1837979099657-270.271108511195i
1.89	97.125	7.52688	10.6775	60.8966007126696+159.618661724165i
1.98	10.375	7.8853	9.86	128.26440682561-91.8502919732071i
2.07	35.625	8.24373	7.85066	-48.7195450886494-115.777375472803i
2.16	65.5	8.60215	4.2993	-49.875-47.375i
2.25	63.75	8.96057	10.8592	-82.3105365104643+153.013688817358i
2.34	108.25	9.319	4.9039	73.8477685363344-26.5114572083752i
2.43	108.125	9.67742	7.48925	64.622574368889+100.909237173221i
2.52	84.75	10.0358	29.6153	193.066202090034+432.728891488805i
2.61	122.5	10.3943	28.7855	-11.3172120441743-460.428388347106i
2.7	72.25	10.7527	20.9166	302.781601061825+142.56282082038i
2.79	130.75	11.1111	13.5483	200.959238753239-81.2772066633824i
C12
Time	Data	FFT Freq	FFT Mag	FFT Complex			Max
0	150.208	0	287.655	4602.486298			34.7822
0.09	135.792	0.358423	15.3218	183.795418653483+162.225630252735i
0.18	120.597	0.716846	28.9844	161.856712026913+434.587749239381i
0.27	123.681	1.07527	20.6651	-322.162202864324-74.4001458496471i
0.36	87.3333	1.43369	21.0624	332.201276855751+56.6562307052488i
0.45	215.861	1.79211	4.69686	10.5992370971133+74.3985201605174i
0.54	42.3889	2.15054	12.4697	198.759353076253+17.3536078482031i
0.63	153.694	2.50896	18.0969	103.609339646278+270.379269821925i
0.72	191.444	2.86738	22.3743	73.3055120000002+350.402648i
0.81	75.8889	3.22581	16.9252	-249.997661675717-104.092115951658i
0.9	106.764	3.58423	23.4829	-345.965255253716-146.553923976099i
0.99	161.75	3.94265	26.3864	-226.289886319797+356.414099556049i
1.08	118.153	4.30108	3.54902	56.4098671442493-6.51051729475105i
1.17	140.278	4.6595	10.49	153.882960522388-67.0100315536543i
1.26	145.375	5.01792	34.7822	-140.92864184945-538.375326584922i
1.35	211.875	5.37634	23.608	374.117970940576-52.0933886203861i
1.44	146.764	5.73477	32.638	-522.208282
1.53	241.556	6.09319	23.608	374.117970940577+52.0933886203852i
1.62	31.7361	6.45161	34.7822	-140.928641849449+538.375326584922i
1.71	168.986	6.81004	10.49	153.882960522389+67.010031553654i
1.8	27.1389	7.16846	3.54902	56.4098671442492+6.51051729475135i
1.89	94.9167	7.52688	26.3864	-226.289886319797-356.414099556048i
1.98	96.0139	7.8853	23.4829	-345.965255253716+146.5539239761i
2.07	198.069	8.24373	16.9252	-249.997661675717+104.092115951659i
2.16	137.097	8.60215	22.3743	73.3055119999998-350.402648i
2.25	139.639	8.96057	18.0969	103.609339646277-270.379269821925i
2.34	216.819	9.319	12.4697	198.759353076252-17.3536078482035i
2.43	216.153	9.67742	4.69686	10.5992370971131-74.3985201605176i
2.52	198.583	10.0358	21.0624	332.20127685575-56.656230705249i
2.61	62.0417	10.3943	20.6651	-322.162202864324+74.4001458496477i
2.7	223.722	10.7527	28.9844	161.856712026912-434.587749239381i
2.79	222.167	11.1111	15.3218	183.795418653482-162.225630252736i
C16
Time	Data	FFT Freq	FFT Mag	FFT Complex			Max
0	186.375	0	345.768	5532.291656			18.5129
0.09	160.917	0.358423	10.5354	146.244152529938+83.8282615976607i
0.18	149.375	0.716846	5.80899	77.5625412533847+51.2115635910008i
0.27	197.792	1.07527	8.99773	-101.589399970807-102.005643804632i
0.36	193.292	1.43369	3.27219	21.8172294712097+47.5926219751611i
0.45	195.583	1.79211	11.0646	4.83989479588317+176.966977968574i
0.54	151.333	2.15054	18.5129	143.10486742943+259.343896464326i
0.63	198.083	2.50896	6.79189	-80.8488766320035+72.6131683405413i
0.72	98.8333	2.86738	16.1046	-215.124969+141.833313i
0.81	151.042	3.22581	0.257127	-1.02888056799686+3.98329440964807i
0.9	189.042	3.58423	10.8127	-22.8062438465349-171.493847313701i
0.99	176.083	3.94265	16.6365	-92.6200035118013-249.551151902963i
1.08	142.625	4.30108	5.19201	71.43252652879-42.4073160248388i
1.17	158.667	4.6595	7.25922	109.885339456184-37.6223463339624i
1.26	181	5.01792	14.0204	218.80558316372-49.4594321870262i
1.35	183.958	5.37634	7.49561	-37.5487300993965-113.900184991025i
1.44	192.958	5.73477	3.28386	-52.5417179999999
1.53	146.958	6.09319	7.49561	-37.5487300993963+113.900184991025i
1.62	177.333	6.45161	14.0204	218.80558316372+49.4594321870258i
1.71	151	6.81004	7.25922	109.885339456185+37.6223463339619i
1.8	151.917	7.16846	5.19201	71.43252652879+42.4073160248388i
1.89	170.5	7.52688	16.6365	-92.6200035118006+249.551151902963i
1.98	166.75	7.8853	10.8127	-22.8062438465345+171.493847313702i
2.07	162.917	8.24373	0.257127	-1.02888056799683-3.9832944096479i
2.16	176.333	8.60215	16.1046	-215.124969-141.833313i
2.25	194.042	8.96057	6.79189	-80.8488766320039-72.613168340541i
2.34	200.5	9.319	18.5129	143.10486742943-259.343896464326i
2.43	216.542	9.67742	11.0646	4.83989479588281-176.966977968574i
2.52	120.042	10.0358	3.27219	21.8172294712097-47.5926219751611i
2.61	147.583	10.3943	8.99773	-101.589399970807+102.005643804632i
2.7	262.167	10.7527	5.80899	77.5625412533845-51.2115635910009i
2.79	180.75	11.1111	10.5354	146.244152529937-83.8282615976612i
C20
Time	Data	FFT Freq	FFT Mag	FFT Complex			Max
0	275.062	0	532.254	8516.0625			14.7649
0.09	288.25	0.358423	9.16532	39.4343174575622-141.243561449491i
0.18	236.188	0.716846	9.63266	150.477126104922-33.3223951453085i
0.27	256.25	1.07527	13.9109	-97.5762681324404+200.045002910708i
0.36	305.375	1.43369	7.02844	-112.290699429436+6.07865033333794i
0.45	271.062	1.79211	1.44031	19.0464206501509-12.9733354825807i
0.54	284.375	2.15054	11.1695	174.629723739034-37.980446813505i
0.63	297.75	2.50896	9.72783	122.884323570481+95.5243352301116i
0.72	231.312	2.86738	6.89272	-109.25-15.0625i
0.81	279.5	3.22581	4.7794	68.1572175109518-34.6744321095506i
0.9	281.812	3.58423	6.81481	17.5337501751319-107.617901627456i
0.99	242.562	3.94265	14.7649	77.3851466453948-223.204886675152i
1.08	278.25	4.30108	9.4025	-150.209300570564+8.32865033333798i
1.17	252.875	4.6595	11.8006	52.4347623664475+181.382300585379i
1.26	257.562	5.01792	10.4691	-130.140600019088-105.45984995926i
1.35	293.75	5.37634	8.97067	131.234079931452+58.1265200780898i
1.44	223.438	5.73477	13.8477	-221.5625
1.53	325.188	6.09319	8.97067	131.234079931452-58.1265200780899i
1.62	268.438	6.45161	10.4691	-130.140600019088+105.45984995926i
1.71	287.688	6.81004	11.8006	52.434762366447-181.382300585379i
1.8	231.875	7.16846	9.4025	-150.209300570564-8.32865033333794i
1.89	288.625	7.52688	14.7649	77.3851466453956+223.204886675152i
1.98	250.062	7.8853	6.81481	17.533750175132+107.617901627456i
2.07	234.625	8.24373	4.7794	68.1572175109519+34.6744321095506i
2.16	214.062	8.60215	6.89272	-109.25+15.0625i
2.25	207.188	8.96057	9.72783	122.884323570481-95.5243352301116i
2.34	278.25	9.319	11.1695	174.629723739034+37.9804468135048i
2.43	292.688	9.67742	1.44031	19.0464206501512+12.9733354825806i
2.52	259.625	10.0358	7.02844	-112.290699429436-6.07865033333798i
2.61	279.25	10.3943	13.9109	-97.5762681324411-200.045002910707i
2.7	271.562	10.7527	9.63266	150.477126104922+33.3223951453083i
2.79	271.562	11.1111	9.16532	39.4343174575626+141.243561449491i
C21
Time	Data	FFT Freq	FFT Mag	FFT Complex			Max
0	71.875	0	87.2891	1396.625			23.9698
0.09	7.25	0.358423	20.6364	-105.651727503083+312.822805885231i
0.18	11.5	0.716846	23.9698	193.615732901644+331.055706677399i
0.27	27	1.07527	4.77451	-65.1353762509434-39.9142535055712i
0.36	1.875	1.43369	8.84513	-24.3034540450585+139.419678887548i
0.45	4.75	1.79211	8.03804	10.4526590654643-128.183116173876i
0.54	20.5	2.15054	14.9092	199.68901320969+130.495442752122i
0.63	4.25	2.50896	8.9405	-89.4069942882473+111.665313802717i
0.72	13	2.86738	6.27713	-96.875-26.5i
0.81	1	3.22581	8.1274	108.703866556558+71.368305370609i
0.9	30.25	3.58423	8.13112	86.6623846880661-97.0314057306746i
0.99	61	3.94265	8.69736	26.1797547038535+136.67297659574i
1.08	12.375	4.30108	12.6911	190.303454045058-70.8303211124526i
1.17	71.5	4.6595	3.22489	-51.0785129703256+7.30549392240437i
1.26	105	5.01792	4.84623	77.5328692006008+1.02885819460315i
1.35	54.125	5.37634	6.27769	32.9363306867236+94.8894521114824i
1.44	88.5	5.73477	5.24219	-83.875
1.53	62.625	6.09319	6.27769	32.9363306867232-94.8894521114824i
1.62	5.75	6.45161	4.84623	77.5328692006007-1.02885819460303i
1.71	30.875	6.81004	3.22489	-51.0785129703257-7.30549392240414i
1.8	34.5	7.16846	12.6911	190.303454045059+70.8303211124524i
1.89	86.875	7.52688	8.69736	26.1797547038532-136.67297659574i
1.98	52	7.8853	8.13112	86.6623846880662+97.0314057306749i
2.07	33.5	8.24373	8.1274	108.703866556558-71.3683053706094i
2.16	8	8.60215	6.27713	-96.875+26.5i
2.25	70.75	8.96057	8.9405	-89.4069942882475-111.665313802717i
2.34	88.25	9.319	14.9092	199.689013209689-130.495442752122i
2.43	85.375	9.67742	8.03804	10.4526590654648+128.183116173876i
2.52	49.625	10.0358	8.84513	-24.3034540450587-139.419678887547i
2.61	78.625	10.3943	4.77451	-65.1353762509432+39.9142535055713i
2.7	63.375	10.7527	23.9698	193.615732901643-331.0557066774i
2.79	60.75	11.1111	20.6364	-105.651727503083-312.82280588523i
C22
Time	Data	FFT Freq	FFT Mag	FFT Complex			Max
0	171.214	0	338.201	5411.214234			14.3438
0.09	189.339	0.358423	9.03755	-143.912255128269+14.094617657706i
0.18	152.786	0.716846	11.1207	159.632606234835-78.5921328809045i
0.27	172.518	1.07527	7.95655	69.0708767354876+106.937942653851i
0.36	126.411	1.43369	2.68599	19.8806688250713+38.1010298394935i
0.45	155.286	1.79211	13.8887	218.591437412418-39.9896713665142i
0.54	178.821	2.15054	5.41282	-86.0041005666231+10.1857253670756i
0.63	186.696	2.50896	6.89637	-70.44841142871-84.9257029437745i
0.72	155.554	2.86738	2.9757	16.9285569999999-44.5000309999998i
0.81	171.25	3.22581	11.9213	137.330241982701+132.373149550645i
0.9	129.821	3.58423	5.68446	-56.1418450148819+71.5558791050771i
0.99	189.125	3.94265	4.66611	24.6382922470129+70.4751424906345i
1.08	147.411	4.30108	7.03303	-80.0234968250713-79.1132641605066i
1.17	193.893	4.6595	7.83921	-89.8685208967824-87.4967956866608i
1.26	186.893	5.01792	1.64579	-23.9866606533303-10.8648031429027i
1.35	184.518	5.37634	9.28287	52.8842270761418-138.791970045534i
1.44	146.429	5.73477	14.3438	-229.500059999999
1.53	195.839	6.09319	9.28287	52.8842270761422+138.791970045534i
1.62	190.268	6.45161	1.64579	-23.9866606533303+10.8648031429029i
1.71	195.732	6.81004	7.83921	-89.8685208967823+87.4967956866613i
1.8	207.875	7.16846	7.03303	-80.0234968250712+79.1132641605066i
1.89	192.375	7.52688	4.66611	24.6382922470127-70.4751424906344i
1.98	144.429	7.8853	5.68446	-56.1418450148822-71.555879105077i
2.07	140.554	8.24373	11.9213	137.330241982701-132.373149550646i
2.16	163.714	8.60215	2.9757	16.928557+44.5000309999998i
2.25	184.696	8.96057	6.89637	-70.4484114287099+84.9257029437748i
2.34	141.304	9.319	5.41282	-86.0041005666233-10.1857253670755i
2.43	126.179	9.67742	13.8887	218.591437412419+39.9896713665136i
2.52	185.286	10.0358	2.68599	19.8806688250712-38.1010298394935i
2.61	149.75	10.3943	7.95655	69.0708767354874-106.937942653851i
2.7	162.643	10.7527	11.1207	159.632606234836+78.592132880904i
2.79	192.607	11.1111	9.03755	-143.912255128269-14.0946176577056i
C23
Time	Data	FFT Freq	FFT Mag	FFT Complex			Max
0	225.545	0	288.546	4616.738648			34.7455
0.09	185.466	0.358423	19.1971	290.32953079005-100.259099934059i
0.18	137.489	0.716846	13.0463	187.972245227168+90.7687914894296i
0.27	171.25	1.07527	22.2527	266.322798041608+236.301898008365i
0.36	93.3523	1.43369	14.223	226.711806702134+19.7179767505828i
0.45	98.2727	1.79211	10.9965	60.8573727442513-165.083985640258i
0.54	161.705	2.15054	12.9759	205.73148013778-27.8935563885008i
0.63	141.716	2.50896	11.0752	-81.924191842644+157.128669015987i
0.72	230.841	2.86738	8.05623	-7.29550099999999+128.693085i
0.81	74.9091	3.22581	7.28309	12.8903401757491+115.81421828552i
0.9	217.33	3.58423	21.1623	228.867123638013-249.534620808032i
0.99	131.818	3.94265	17.0155	-32.9481339688209+270.246260616901i
1.08	107.477	4.30108	12.0083	192.015365297866+6.71803475058296i
1.17	142.989	4.6595	13.0326	33.6643027379519-205.786411192299i
1.26	125.25	5.01792	16.0905	-170.116501002961-193.235796930101i
1.35	107.261	5.37634	34.7455	34.9898693218567+554.82601387765i
1.44	152.523	5.73477	18.4638	-295.42035
1.53	183.375	6.09319	34.7455	34.9898693218552-554.82601387765i
1.62	50.3523	6.45161	16.0905	-170.116501002961+193.235796930102i
1.71	164.807	6.81004	13.0326	33.6643027379521+205.786411192299i
1.8	115.682	7.16846	12.0083	192.015365297866-6.71803475058292i
1.89	170.682	7.52688	17.0155	-32.9481339688215-270.246260616901i
1.98	103.057	7.8853	21.1623	228.867123638013+249.534620808032i
2.07	183.477	8.24373	7.28309	12.8903401757482-115.814218285519i
2.16	34.1136	8.60215	8.05623	-7.29550100000013-128.693085i
2.25	139.557	8.96057	11.0752	-81.9241918426445-157.128669015987i
2.34	133.568	9.319	12.9759	205.73148013778+27.8935563885007i
2.43	167.511	9.67742	10.9965	60.857372744251+165.083985640258i
2.52	117.148	10.0358	14.223	226.711806702134-19.7179767505829i
2.61	168.443	10.3943	22.2527	266.322798041608-236.301898008366i
2.7	155.227	10.7527	13.0463	187.972245227168-90.7687914894297i
2.79	224.545	11.1111	19.1971	290.32953079005+100.259099934058i
D01
Time	Data	FFT Freq	FFT Mag	FFT Complex			Max
0	176.554	0	373.846	5981.535768			11.4163
0.09	181.321	0.358423	2.75333	42.5557262963064-11.3886208916193i
0.18	201.804	0.716846	3.56944	-18.4099739785622+54.0624175079882i
0.27	188.821	1.07527	2.45715	2.56830605921638-39.2304420408934i
0.36	194.054	1.43369	6.6374	-106.181826725924-1.87503298492431i
0.45	194.196	1.79211	2.38724	-9.33829062014533-37.0367482141948i
0.54	178.875	2.15054	4.95663	-73.5400308191393+29.6872051077381i
0.63	167.089	2.50896	1.98527	-21.2740767214765-23.5877824210044i
0.72	208.893	2.86738	3.00402	39.142883-27.8928230000001i
0.81	171.143	3.22581	6.10107	-66.4178337253213-71.5386472042096i
0.9	195.161	3.58423	4.48617	56.8483377680447-43.822824143679i
0.99	182.268	3.94265	6.83392	17.5064703543925+107.932209879405i
1.08	197.5	4.30108	5.68966	65.0390047259235+63.6963790150753i
1.17	202.679	4.6595	4.57608	52.8611106176624+50.660306678685i
1.26	184.125	5.01792	5.89111	-92.3269209703431+18.9809722565714i
1.35	187.821	5.37634	11.4163	15.3955157393659+182.010776951154i
1.44	172.321	5.73477	8.79242	-140.678714
1.53	184.643	6.09319	11.4163	15.3955157393653-182.010776951154i
1.62	148.643	6.45161	5.89111	-92.3269209703432-18.9809722565712i
1.71	209.482	6.81004	4.57608	52.8611106176622-50.6603066786851i
1.8	185.839	7.16846	5.68966	65.0390047259234-63.6963790150755i
1.89	184.821	7.52688	6.83392	17.5064703543923-107.932209879405i
1.98	171.804	7.8853	4.48617	56.8483377680448+43.8228241436788i
2.07	198.232	8.24373	6.10107	-66.4178337253211+71.5386472042098i
2.16	171.839	8.60215	3.00402	39.142883+27.8928230000001i
2.25	193.946	8.96057	1.98527	-21.2740767214764+23.5877824210044i
2.34	191.107	9.319	4.95663	-73.5400308191393-29.687205107738i
2.43	197.071	9.67742	2.38724	-9.33829062014531+37.0367482141949i
2.52	172.786	10.0358	6.6374	-106.181826725924+1.87503298492445i
2.61	231.75	10.3943	2.45715	2.5683060592165+39.2304420408934i
2.7	169.125	10.7527	3.56944	-18.4099739785624-54.0624175079883i
2.79	185.821	11.1111	2.75333	42.5557262963063+11.3886208916192i
D04
Time	Data	FFT Freq	FFT Mag	FFT Complex			Max
0	86.5	0	284.781	4556.5			34.0733
0.09	182.5	0.358423	9.57795	-95.7285463402823-119.669274306052i
0.18	169.375	0.716846	5.84195	54.5737753463861-75.885215973814i
0.27	120.5	1.07527	7.33631	108.107500072971-45.7281656477079i
0.36	165.125	1.43369	34.0733	-531.100964621867+123.062968850777i
0.45	190.875	1.79211	12.6044	14.3939293331367-201.155312824557i
0.54	138.25	2.15054	13.8301	74.2408285288741-208.455047371003i
0.63	109.875	2.50896	4.55667	41.6884602760798+59.8118361558325i
0.72	164.25	2.86738	8.65	-83.0000000000001-110.75i
0.81	89.25	3.22581	15.6549	-169.92132231497-184.028379649303i
0.9	141	3.58423	18.764	-281.432477036092-104.549455779981i
0.99	152.375	3.94265	7.5333	-87.4407528601221-82.9593614622802i
1.08	203.875	4.30108	5.73987	61.1009646218667+68.5629688507768i
1.17	182.875	4.6595	6.35141	-45.3022712125793-90.9661971074488i
1.26	162.5	5.01792	8.76981	-74.3821268391687-118.979624382793i
1.35	121.625	5.37634	1.29225	-16.7969969542354+12.0565270667935i
1.44	117.875	5.73477	17.0938	273.5
1.53	107.125	6.09319	1.29225	-16.7969969542353-12.0565270667938i
1.62	158	6.45161	8.76981	-74.3821268391685+118.979624382792i
1.71	141.375	6.81004	6.35141	-45.302271212579+90.9661971074487i
1.8	166.75	7.16846	5.73987	61.1009646218669-68.5629688507773i
1.89	202.375	7.52688	7.5333	-87.4407528601218+82.9593614622803i
1.98	169.625	7.8853	18.764	-281.432477036092+104.549455779981i
2.07	122.125	8.24373	15.6549	-169.921322314969+184.028379649303i
2.16	96.875	8.60215	8.65	-82.9999999999999+110.75i
2.25	45.625	8.96057	4.55667	41.6884602760796-59.8118361558327i
2.34	142.5	9.319	13.8301	74.2408285288743+208.455047371003i
2.43	164.25	9.67742	12.6044	14.3939293331371+201.155312824557i
2.52	164.75	10.0358	34.0733	-531.100964621867-123.062968850777i
2.61	125.5	10.3943	7.33631	108.107500072971+45.7281656477077i
2.7	167.75	10.7527	5.84195	54.5737753463862+75.8852159738139i
2.79	83.25	11.1111	9.57795	-95.7285463402821+119.669274306053i
D07
Time	Data	FFT Freq	FFT Mag	FFT Complex			Max
0	8.07953	0	49.8025	796.840698			12.7255
0.09	24.7159	0.358423	4.85354	54.4022327016782+55.4162447269981i
0.18	78.0909	0.716846	5.25644	74.9045005595912-38.244558988621i
0.27	2.11365	1.07527	6.68264	-106.623770230558-7.98286647666324i
0.36	6.51135	1.43369	2.40616	34.8411166518313+16.3780729364884i
0.45	35.5909	1.79211	3.08427	15.8091875580139-46.7475109100238i
0.54	59.5455	2.15054	3.50528	41.3585208137492-37.8805362035936i
0.63	6.26135	2.50896	7.54397	-113.018787686604-42.380206998774i
0.72	10.875	2.86738	12.7255	-128.227234-158.15912i
0.81	24.75	3.22581	6.61276	-83.691855402166+64.7317734703577i
0.9	2.26135	3.58423	9.03327	-45.0111783402187+137.344841845799i
0.99	8.48865	3.94265	3.593	13.0671048997923+55.9832710110815i
1.08	3.30682	4.30108	4.71231	-6.36382265183118+75.1279509364883i
1.17	35.3295	4.6595	0.919592	1.47287217207658+14.6395656907803i
1.26	9.95453	5.01792	12.3861	-2.47913503312122+198.162707060772i
1.35	39.1932	5.37634	3.9907	15.7646559877671+61.8744674424683i
1.44	33.4318	5.73477	4.41904	-70.7045860000001
1.53	38.7614	6.09319	3.9907	15.7646559877669-61.8744674424683i
1.62	33.7727	6.45161	12.3861	-2.47913503312174-198.162707060772i
1.71	0.625	6.81004	0.919592	1.47287217207657-14.6395656907803i
1.8	26.9318	7.16846	4.71231	-6.36382265183134-75.1279509364883i
1.89	35.4091	7.52688	3.593	13.0671048997923-55.9832710110816i
1.98	24.1818	7.8853	9.03327	-45.0111783402191-137.344841845799i
2.07	7.71588	8.24373	6.61276	-83.6918554021661-64.7317734703576i
2.16	13.4432	8.60215	12.7255	-128.227234+158.15912i
2.25	50.8636	8.96057	7.54397	-113.018787686604+42.3802069987741i
2.34	23.3864	9.319	3.50528	41.3585208137492+37.8805362035935i
2.43	34.2159	9.67742	3.08427	15.809187558014+46.7475109100236i
2.52	14.8409	10.0358	2.40616	34.8411166518313-16.3780729364885i
2.61	50.5455	10.3943	6.68264	-106.623770230559+7.98286647666353i
2.7	14.4545	10.7527	5.25644	74.9045005595911+38.2445589886208i
2.79	39.1932	11.1111	4.85354	54.402232701678-55.4162447269983i
D09
Time	Data	FFT Freq	FFT Mag	FFT Complex			Max
0	76.375	0	156.664	2506.625			24.5859
0.09	49	0.358423	16.8459	-211.292703179792-167.343583340365i
0.18	56.875	0.716846	9.32162	-143.787975764685-39.6169834738511i
0.27	83.125	1.07527	6.19777	-92.4013581431861-35.9939863091312i
0.36	65.625	1.43369	13.5788	181.564601333352-119.316648507218i
0.45	105.75	1.79211	4.69349	52.4981067060508+53.6967453006729i
0.54	76.625	2.15054	7.42093	92.6623078415651+74.2405291554218i
0.63	94.375	2.50896	16.6287	97.8250301397806+247.422310083243i
0.72	91.125	2.86738	10.5001	-113.625-123.75i
0.81	131.625	3.22581	6.67914	-12.1243132258377+106.176239213454i
0.9	90.875	3.58423	3.76712	59.2716115286679-10.9461321696971i
0.99	93.375	3.94265	5.1191	-61.5276977957832+54.0635498821271i
1.08	40.375	4.30108	8.8373	123.935398666648-68.0666485072175i
1.17	135.125	4.6595	8.11619	129.817511212503-3.28120428790935i
1.26	67.625	5.01792	9.59165	15.3540563944523+152.69635520103i
1.35	73.875	5.37634	4.00116	47.2054242862654-43.2436767703856i
1.44	82.625	5.73477	24.5859	-393.375
1.53	139.875	6.09319	4.00116	47.2054242862657+43.2436767703856i
1.62	80.5	6.45161	9.59165	15.354056394452-152.69635520103i
1.71	72.625	6.81004	8.11619	129.817511212503+3.28120428790906i
1.8	48.75	7.16846	8.8373	123.935398666648+68.0666485072175i
1.89	70.75	7.52688	5.1191	-61.5276977957833-54.0635498821267i
1.98	97.5	7.8853	3.76712	59.2716115286679+10.946132169697i
2.07	64	8.24373	6.67914	-12.1243132258381-106.176239213454i
2.16	62	8.60215	10.5001	-113.625+123.75i
2.25	116.25	8.96057	16.6287	97.82503013978-247.422310083243i
2.34	77.125	9.319	7.42093	92.6623078415651-74.2405291554221i
2.43	105.375	9.67742	4.69349	52.4981067060509-53.6967453006733i
2.52	4.625	10.0358	13.5788	181.564601333352+119.316648507218i
2.61	38.5	10.3943	6.19777	-92.4013581431857+35.9939863091314i
2.7	38	10.7527	9.32162	-143.787975764685+39.6169834738514i
2.79	76.375	11.1111	16.8459	-211.292703179792+167.343583340365i
D12
Time	Data	FFT Freq	FFT Mag	FFT Complex			Max
0	252.5	0	507.445	8119.125			26.0229
0.09	302.5	0.358423	5.68731	64.6937652213152-63.9935064943681i
0.18	207.125	0.716846	15.8376	-205.473970834916+148.298400732416i
0.27	179.625	1.07527	12.2777	-186.488470183542-61.7391100284668i
0.36	324.5	1.43369	3.37665	-23.3915360203879-48.70004069933i
0.45	284.75	1.79211	16.3122	25.5110666737233-259.745308075502i
0.54	255	2.15054	23.2081	313.870682637742+198.421886140717i
0.63	233.375	2.50896	26.0229	329.706496305249-254.272346288655i
0.72	275.375	2.86738	16.4324	257.75-51.875i
0.81	272.5	3.22581	14.6588	-17.9996402500531-233.848391585073i
0.9	312.125	3.58423	9.45244	150.553811661148+14.3799492080562i
0.99	213.625	3.94265	9.52133	-152.285779751439-4.11196169583101i
1.08	250.75	4.30108	19.5336	-216.608463979612+225.29995930067i
1.17	245.875	4.6595	10.7769	-140.155214383222+100.441963565956i
1.26	236.375	5.01792	22.0245	-329.950523463973-123.743536200245i
1.35	329.25	5.37634	11.852	129.017776367968+138.978175423965i
1.44	246	5.73477	2.28906	-36.625
1.53	211.625	6.09319	11.852	129.017776367967-138.978175423966i
1.62	171.375	6.45161	22.0245	-329.950523463973+123.743536200246i
1.71	285.375	6.81004	10.7769	-140.155214383222-100.441963565956i
1.8	231.875	7.16846	19.5336	-216.608463979612-225.29995930067i
1.89	250.25	7.52688	9.52133	-152.285779751439+4.11196169583113i
1.98	231.75	7.8853	9.45244	150.553811661148-14.3799492080564i
2.07	254.625	8.24373	14.6588	-17.9996402500527+233.848391585073i
2.16	240.875	8.60215	16.4324	257.75+51.875i
2.25	248.75	8.96057	26.0229	329.70649630525+254.272346288654i
2.34	323.75	9.319	23.2081	313.870682637741-198.421886140718i
2.43	262.5	9.67742	16.3122	25.5110666737243+259.745308075502i
2.52	327.625	10.0358	3.37665	-23.391536020388+48.7000406993297i
2.61	248.625	10.3943	12.2777	-186.488470183542+61.7391100284677i
2.7	154.25	10.7527	15.8376	-205.473970834916-148.298400732416i
2.79	254.625	11.1111	5.68731	64.6937652213153+63.9935064943685i
D18
Time	Data	FFT Freq	FFT Mag	FFT Complex			Max
0	157.625	0	225.078	3601.25			28.9648
0.09	68.875	0.358423	10.4914	164.264442530984+34.5660144633971i
0.18	132.625	0.716846	9.46054	-70.9210467910955+133.726146892255i
0.27	158.125	1.07527	18.1254	131.031095538538-258.717716349264i
0.36	147	1.43369	7.75213	-51.1299423149111+113.005203820043i
0.45	67	1.79211	8.42284	-132.887620760648-22.4185440310194i
0.54	77.75	2.15054	4.62897	-38.4631304669285+63.2929974150172i
0.63	115.25	2.50896	27.1603	-394.003102903291+183.325397397692i
0.72	134.75	2.86738	14.784	208.75+111.25i
0.81	99.375	3.22581	21.4436	250.636375212889-234.303028494429i
0.9	31.25	3.58423	10.8379	-113.691721475885+130.934610028485i
0.99	191.5	3.94265	13.0403	208.102021914171+15.0349997670593i
1.08	155.25	4.30108	9.36366	-104.870057685089-106.994796179957i
1.17	91.5	4.6595	10.813	13.7638649274966-172.459825671759i
1.26	80.125	5.01792	9.41791	148.57589873391-25.1322404942772i
1.35	170.25	5.37634	28.9648	426.092923539858-182.258064549298i
1.44	74.25	5.73477	9.51562	152.25
1.53	87.625	6.09319	28.9648	426.092923539859+182.258064549297i
1.62	60.625	6.45161	9.41791	148.57589873391+25.1322404942769i
1.71	43.625	6.81004	10.813	13.7638649274976+172.459825671759i
1.8	104.875	7.16846	9.36366	-104.870057685089+106.994796179957i
1.89	146.375	7.52688	13.0403	208.102021914171-15.0349997670598i
1.98	129.875	7.8853	10.8379	-113.691721475885-130.934610028485i
2.07	113.625	8.24373	21.4436	250.63637521289+234.303028494429i
2.16	115.75	8.60215	14.784	208.75-111.25i
2.25	155.875	8.96057	27.1603	-394.003102903291-183.32539739769i
2.34	137.5	9.319	4.62897	-38.4631304669286-63.2929974150172i
2.43	55.125	9.67742	8.42284	-132.887620760648+22.4185440310201i
2.52	153.25	10.0358	7.75213	-51.1299423149113-113.005203820043i
2.61	90	10.3943	18.1254	131.031095538539+258.717716349264i
2.7	184.25	10.7527	9.46054	-70.9210467910958-133.726146892255i
2.79	70.375	11.1111	10.4914	164.264442530984-34.566014463397i
D19
Time	Data	FFT Freq	FFT Mag	FFT Complex			Max
0	125.25	0	367.859	5885.75			26.5818
0.09	229.5	0.358423	26.5818	-320.623745584254+279.441577433568i
0.18	126	0.716846	14.7642	-179.434058145536+153.644969407826i
0.27	108.75	1.07527	3.29931	16.852876255778+50.0265794880571i
0.36	153.625	1.43369	5.37813	17.402881362028-84.2719378937775i
0.45	168	1.79211	4.49032	-65.9754096882254-28.4422753661073i
0.54	137.625	2.15054	14.7643	176.326924642518-157.204017982619i
0.63	191.625	2.50896	6.50996	20.7443239285154-102.072715553606i
0.72	158	2.86738	5.67858	-47.625+77.375i
0.81	208.25	3.22581	22.2805	-118.06783162081-336.368843855542i
0.9	153.5	3.58423	16.6033	-123.371080519803-235.26877250213i
0.99	260.375	3.94265	4.56722	-47.8276715292436+55.2498487469239i
1.08	194.125	4.30108	21.0031	-184.652881362028-280.771937893777i
1.17	133	4.6595	7.3593	-116.546963349048+16.7808430692836i
1.26	210.875	5.01792	11.4955	181.47821402282-29.9197851116858i
1.35	178	5.37634	12.6762	-104.555578412712-173.792411400174i
1.44	217.25	5.73477	5.375	-86
1.53	196.25	6.09319	12.6762	-104.555578412712+173.792411400174i
1.62	190.25	6.45161	11.4955	181.47821402282+29.919785111685i
1.71	203.625	6.81004	7.3593	-116.546963349048-16.7808430692836i
1.8	210.625	7.16846	21.0031	-184.652881362028+280.771937893778i
1.89	164.25	7.52688	4.56722	-47.8276715292439-55.2498487469241i
1.98	236.75	7.8853	16.6033	-123.371080519802+235.268772502131i
2.07	243.625	8.24373	22.2805	-118.067831620809+336.368843855542i
2.16	170.75	8.60215	5.67858	-47.625-77.375i
2.25	193.375	8.96057	6.50996	20.7443239285157+102.072715553605i
2.34	218	9.319	14.7643	176.326924642518+157.204017982619i
2.43	221.875	9.67742	4.49032	-65.9754096882253+28.4422753661075i
2.52	196.5	10.0358	5.37813	17.4028813620281+84.2719378937775i
2.61	161.625	10.3943	3.29931	16.8528762557781-50.0265794880573i
2.7	200.75	10.7527	14.7642	-179.434058145536-153.644969407826i
2.79	123.75	11.1111	26.5818	-320.623745584255-279.441577433567i
E01
Time	Data	FFT Freq	FFT Mag	FFT Complex			Max
0	42.125	0	156.664	2506.625			39.8716
0.09	173.875	0.358423	15.1563	-98.3161125189718-221.677327545796i
0.18	96	0.716846	3.28616	47.9077886201213-21.6645347879735i
0.27	47.125	1.07527	8.41808	132.613448435652+23.5556717539693i
0.36	53.75	1.43369	6.17363	89.0668334192695+42.710601525575i
0.45	19	1.79211	14.1364	184.2987915459-131.120279517844i
0.54	154.125	2.15054	17.6048	-85.3201612774797-268.443907595836i
0.63	94	2.50896	12.8927	-204.6926253559-25.5649069454835i
0.72	138.75	2.86738	26.6113	-342-253.625i
0.81	2.25	3.22581	3.96781	-61.5183620296406+15.6789456461702i
0.9	155.625	3.58423	39.8716	153.045341383951-619.315534311715i
0.99	53.125	3.94265	11.8155	89.9891109216915+166.255420522797i
1.08	87.125	4.30108	3.5102	-56.0668334192694-3.28939847442489i
1.17	119.625	4.6595	5.4994	-81.8964271729302-32.1759695713947i
1.26	140.75	5.01792	25.1129	-393.132968726593-83.036161503852i
1.35	12.875	5.37634	20.9348	-97.477823825801+320.459183679852i
1.44	59.25	5.73477	18.0234	288.375
1.53	152.875	6.09319	20.9348	-97.4778238258019-320.459183679852i
1.62	42.75	6.45161	25.1129	-393.132968726593+83.0361615038522i
1.71	61.75	6.81004	5.4994	-81.8964271729304+32.1759695713951i
1.8	110.25	7.16846	3.5102	-56.0668334192695+3.28939847442504i
1.89	63	7.52688	11.8155	89.9891109216911-166.255420522798i
1.98	69.125	7.8853	39.8716	153.045341383952+619.315534311714i
2.07	97.25	8.24373	3.96781	-61.5183620296409-15.6789456461702i
2.16	32	8.60215	26.6113	-342+253.625i
2.25	30.375	8.96057	12.8927	-204.6926253559+25.5649069454838i
2.34	129	9.319	17.6048	-85.3201612774791+268.443907595836i
2.43	19.25	9.67742	14.1364	184.2987915459+131.120279517843i
2.52	4.5	10.0358	6.17363	89.0668334192694-42.7106015255751i
2.61	120.375	10.3943	8.41808	132.613448435652-23.5556717539696i
2.7	82.375	10.7527	3.28616	47.9077886201213+21.6645347879737i
2.79	42.375	11.1111	15.1563	-98.3161125189713+221.677327545796i
E07
Time	Data	FFT Freq	FFT Mag	FFT Complex			Max
0	40.25	0	79.0703	1265.125			18.1948
0.09	8.375	0.358423	7.94868	-39.2693138712944+120.964404853527i
0.18	9.375	0.716846	10.0948	47.1911731548426+154.469320559015i
0.27	27.5	1.07527	4.67659	-74.2052481366672+9.61440115943009i
0.36	44.625	1.43369	18.1948	-60.3121077423023+284.800743816065i
0.45	3.5	1.79211	6.54951	-68.6696977560981-79.1572763462453i
0.54	65.375	2.15054	4.50888	-50.7271667711718+51.2956225717943i
0.63	30.75	2.50896	9.94866	-17.0865332998815-158.258835990348i
0.72	20.625	2.86738	14.5852	223.5+67.125i
0.81	30.75	3.22581	12.7041	-63.5875728277007+193.06390588997i
0.9	24.375	3.58423	6.61421	105.633128186297+6.4099534265768i
0.99	20.125	3.94265	4.91071	24.9728412753666-74.4971428349935i
1.08	23.375	4.30108	10.37	-149.937892257697+71.0507438160651i
1.17	91.375	4.6595	17.3869	-70.0781261229572-269.219981419546i
1.26	25.5	5.01792	8.21197	31.4028654300324+127.583651413798i
1.35	97	5.37634	9.26086	146.923650739232-19.2073693563837i
1.44	60.375	5.73477	3.21094	51.375
1.53	9.75	6.09319	9.26086	146.923650739232+19.2073693563829i
1.62	14	6.45161	8.21197	31.4028654300321-127.583651413798i
1.71	6.375	6.81004	17.3869	-70.0781261229562+269.219981419546i
1.8	94.125	7.16846	10.37	-149.937892257697-71.0507438160649i
1.89	38.875	7.52688	4.91071	24.9728412753669+74.4971428349933i
1.98	7.25	7.8853	6.61421	105.633128186297-6.40995342657694i
2.07	78.375	8.24373	12.7041	-63.5875728277011-193.06390588997i
2.16	46.625	8.60215	14.5852	223.5-67.125i
2.25	39	8.96057	9.94866	-17.086533299881+158.258835990348i
2.34	7.5	9.319	4.50888	-50.7271667711719-51.2956225717941i
2.43	35.75	9.67742	6.54951	-68.6696977560978+79.1572763462456i
2.52	110.875	10.0358	18.1948	-60.3121077423029-284.800743816065i
2.61	48.25	10.3943	4.67659	-74.2052481366671-9.6144011594298i
2.7	64	10.7527	10.0948	47.1911731548422-154.469320559015i
2.79	41.125	11.1111	7.94868	-39.2693138712947-120.964404853527i
E10
Time	Data	FFT Freq	FFT Mag	FFT Complex			Max
0	59.75	0	114.008	1824.125			13.3267
0.09	32.625	0.358423	9.66159	-128.669826332096-85.6779593671292i
0.18	46.75	0.716846	8.10205	2.76913871415069-129.60329776655i
0.27	22.75	1.07527	12.9015	-204.634637561822+27.1225084307665i
0.36	94.875	1.43369	12.8377	185.765426548077+87.6442593906764i
0.45	63.25	1.79211	11.8896	73.1160282988093+175.621609082469i
0.54	79.75	2.15054	10.4311	-162.83495504386-36.6024282037743i
0.63	97.75	2.50896	9.15106	124.973027721794-76.2867359402456i
0.72	66.5	2.86738	2.29135	35.75-8.125i
0.81	41.25	3.22581	8.48621	125.872956468269+50.9122000190031i
0.9	58	3.58423	4.43002	-6.5684810543241-70.5753630830339i
0.99	32.625	3.94265	8.61144	-58.3725197674774-124.807121705578i
1.08	21.375	4.30108	13.3267	125.484573451924+172.394259390677i
1.17	86.625	4.6595	10.682	9.90732695266711+170.624801871906i
1.26	60.125	5.01792	12.4151	-96.8657026159669+173.423767354191i
1.35	79.75	5.37634	5.06404	52.8076442198565+61.4520008213068i
1.44	60.375	5.73477	4.32031	-69.125
1.53	83.375	6.09319	5.06404	52.8076442198563-61.4520008213068i
1.62	99.5	6.45161	12.4151	-96.8657026159673-173.423767354191i
1.71	78.875	6.81004	10.682	9.90732695266669-170.624801871906i
1.8	22.5	7.16846	13.3267	125.484573451923-172.394259390676i
1.89	40.75	7.52688	8.61144	-58.3725197674771+124.807121705578i
1.98	32	7.8853	4.43002	-6.56848105432395+70.5753630830336i
2.07	54.125	8.24373	8.48621	125.872956468269-50.9122000190034i
2.16	119.5	8.60215	2.29135	35.75+8.125i
2.25	46.125	8.96057	9.15106	124.973027721794+76.2867359402454i
2.34	27.375	9.319	10.4311	-162.83495504386+36.6024282037745i
2.43	43.75	9.67742	11.8896	73.1160282988092-175.621609082469i
2.52	11.75	10.0358	12.8377	185.765426548076-87.6442593906765i
2.61	83.375	10.3943	12.9015	-204.634637561822-27.1225084307659i
2.7	17.375	10.7527	8.10205	2.76913871415089+129.60329776655i
2.79	59.625	11.1111	9.66159	-128.669826332096+85.6779593671296i
E12
Time	Data	FFT Freq	FFT Mag	FFT Complex			Max
0	31.4167	0	59.638	954.208435			14.7028
0.09	51.7917	0.358423	12.8855	-42.920753613099-201.651356608794i
0.18	24.9583	0.716846	9.47352	147.43938732628+35.1713413246797i
0.27	65.1667	1.07527	8.80994	1.83632015691883-140.947045385144i
0.36	50.2083	1.43369	3.72568	-5.55521043968508-59.3514699304924i
0.45	22.7083	1.79211	3.87383	4.69526921152393-61.8031091236319i
0.54	27.5417	2.15054	7.00277	-8.16309425991933+111.746523600827i
0.63	3.70831	2.50896	7.45525	37.2461632748626+113.319930912904i
0.72	26.7917	2.86738	7.62527	56.8333129999999-107.958374i
0.81	67.875	3.22581	4.09426	-41.295805795691+50.8525373215923i
0.9	17.9167	3.58423	8.09132	119.511465849752+49.7713929218849i
0.99	39.4583	3.94265	3.04148	-36.3002665409159-32.4106629092026i
1.08	20.625	4.30108	2.1393	32.8053324396851-9.7682179304926i
1.17	98.1667	4.6595	14.7028	-198.683742349636-125.956490928778i
1.26	32.4583	5.01792	5.06474	9.04573708388756+80.529462645738i
1.35	36.2083	5.37634	5.67905	1.42281565603583-90.8536499581687i
1.44	65.6667	5.73477	6.54427	-104.708313
1.53	16.2917	6.09319	5.67905	1.42281565603623+90.8536499581684i
1.62	29.75	6.45161	5.06474	9.04573708388735-80.5294626457377i
1.71	12.75	6.81004	14.7028	-198.683742349636+125.956490928778i
1.8	20	7.16846	2.1393	32.8053324396852+9.76821793049253i
1.89	27.25	7.52688	3.04148	-36.3002665409159+32.4106629092026i
1.98	6.79169	7.8853	8.09132	119.511465849752-49.771392921885i
2.07	5.41669	8.24373	4.09426	-41.2958057956914-50.8525373215923i
2.16	3.33331	8.60215	7.62527	56.833313+107.958374i
2.25	28.8333	8.96057	7.45525	37.2461632748622-113.319930912905i
2.34	31.75	9.319	7.00277	-8.16309425991965-111.746523600827i
2.43	7	9.67742	3.87383	4.69526921152404+61.8031091236316i
2.52	22.75	10.0358	3.72568	-5.55521043968495+59.3514699304925i
2.61	5.79169	10.3943	8.80994	1.83632015691936+140.947045385144i
2.7	12.7917	10.7527	9.47352	147.43938732628-35.17134132468i
2.79	41.0417	11.1111	12.8855	-42.9207536130984+201.651356608794i
E17
Time	Data	FFT Freq	FFT Mag	FFT Complex			Max
0	95.75	0	157.32	2517.125			27.4297
0.09	4.875	0.358423	8.49237	-130.677104104441-37.2329789427028i
0.18	49.625	0.716846	15.6351	9.29717119746669-249.988018479138i
0.27	34.125	1.07527	18.2793	-233.733300630189+175.802099112326i
0.36	162.25	1.43369	5.43543	-81.5984261636302+30.0819218691347i
0.45	100.75	1.79211	24.7795	306.653477251495+251.303835321236i
0.54	142.25	2.15054	15.7262	-45.2195988617393+247.522280107659i
0.63	48.375	2.50896	15.9941	243.454454233339+78.8509096703695i
0.72	106.125	2.86738	9.09875	123+77.875i
0.81	62.5	3.22581	5.09878	-67.2607515298322+46.1666081902982i
0.9	69.75	3.58423	9.80467	-1.88826551452916+156.863423551488i
0.99	25.125	3.94265	9.00528	-123.169289097198-74.7640712996368i
1.08	80.5	4.30108	1.26927	15.0984261636302+13.5819218691346i
1.17	90.625	4.6595	5.05782	-77.4877379291358+23.3350039271597i
1.26	69.125	5.01792	6.07962	-84.6893068211979+47.8531249646916i
1.35	75.125	5.37634	15.5406	202.220251805963+144.683531012932i
1.44	80.75	5.73477	27.4297	438.875
1.53	74.625	6.09319	15.5406	202.220251805963-144.683531012933i
1.62	133.5	6.45161	6.07962	-84.6893068211979-47.8531249646912i
1.71	162.375	6.81004	5.05782	-77.4877379291358-23.3350039271594i
1.8	94.75	7.16846	1.26927	15.0984261636302-13.5819218691347i
1.89	65	7.52688	9.00528	-123.169289097198+74.7640712996374i
1.98	50	7.8853	9.80467	-1.88826551452973-156.863423551488i
2.07	40.75	8.24373	5.09878	-67.2607515298325-46.1666081902977i
2.16	101	8.60215	9.09875	123-77.875i
2.25	73.5	8.96057	15.9941	243.454454233339-78.85090967037i
2.34	81.75	9.319	15.7262	-45.21959886174-247.522280107659i
2.43	67	9.67742	24.7795	306.653477251494-251.303835321237i
2.52	79.375	10.0358	5.43543	-81.5984261636302-30.0819218691346i
2.61	8.75	10.3943	18.2793	-233.73330063019-175.802099112325i
2.7	81.5	10.7527	15.6351	9.29717119746727+249.988018479138i
2.79	105.625	11.1111	8.49237	-130.677104104441+37.232978942703i
E19
Time	Data	FFT Freq	FFT Mag	FFT Complex			Max
0	143.136	0	430.83	6893.272738			24.1349
0.09	262.239	0.358423	4.20787	-67.2504126362602+3.18773867908002i
0.18	200.307	0.716846	7.91115	-24.2455286933358-124.234709462575i
0.27	197.466	1.07527	9.17419	-8.27728857698872-146.553526997385i
0.36	280.852	1.43369	5.01772	70.0344001833007+39.2509517324972i
0.45	213.886	1.79211	8.12871	-62.2339673440478+114.203195043578i
0.54	197.125	2.15054	9.72424	-68.8757307759045+139.512330995208i
0.63	221.261	2.50896	5.12576	-57.2316973778562+58.7412547174397i
0.72	185.023	2.86738	10.0162	56.8408819999999-149.840972i
0.81	245.511	3.22581	11.3346	-145.754770731565-107.910626730776i
0.9	215.261	3.58423	4.26702	68.2600025665827-1.29563922392332i
0.99	159.136	3.94265	16.7601	-244.930822721931-109.177054613437i
1.08	260.33	4.30108	24.1349	-382.738924183301-51.2718122675024i
1.17	200.591	4.6595	14.1521	-185.769391173238+129.469020809788i
1.26	222.341	5.01792	11.1239	-49.6842750973427-170.906451681706i
1.35	203.068	5.37634	8.7385	-131.915417438113-46.3340493049483i
1.44	256.057	5.73477	9.66478	154.636442
1.53	213.273	6.09319	8.7385	-131.915417438113+46.3340493049485i
1.62	198.716	6.45161	11.1239	-49.6842750973422+170.906451681707i
1.71	223.761	6.81004	14.1521	-185.769391173239-129.469020809788i
1.8	217.602	7.16846	24.1349	-382.738924183301+51.2718122675028i
1.89	208.568	7.52688	16.7601	-244.930822721931+109.177054613437i
1.98	237.489	7.8853	4.26702	68.2600025665827+1.29563922392315i
2.07	221.909	8.24373	11.3346	-145.754770731565+107.910626730776i
2.16	232.807	8.60215	10.0162	56.8408820000001+149.840972i
2.25	240.932	8.96057	5.12576	-57.2316973778566-58.7412547174397i
2.34	229.864	9.319	9.72424	-68.8757307759048-139.512330995208i
2.43	146.591	9.67742	8.12871	-62.2339673440481-114.203195043578i
2.52	214.591	10.0358	5.01772	70.0344001833005-39.2509517324976i
2.61	174.58	10.3943	9.17419	-8.2772885769885+146.553526997385i
2.7	232.455	10.7527	7.91115	-24.2455286933355+124.234709462575i
2.79	236.545	11.1111	4.20787	-67.2504126362603-3.18773867908008i
E24
Time	Data	FFT Freq	FFT Mag	FFT Complex			Max
0	183.875	0	302.109	4833.75			24.7629
0.09	171.875	0.358423	12.5218	-188.278395700755+68.4912544130349i
0.18	179.375	0.716846	18.9403	283.256282621459-107.712919781636i
0.27	129.125	1.07527	24.7629	386.676137070747+86.3766361697087i
0.36	128.375	1.43369	7.47606	-6.55237629863962+119.437414114622i
0.45	97.75	1.79211	14.877	88.0052466045587-221.166273419278i
0.54	91.375	2.15054	13.8733	-167.453346926192-145.710253561366i
0.63	150.625	2.50896	6.82595	9.83458700487783+108.771539897421i
0.72	197.875	2.86738	14.7225	226.875+63.375i
0.81	117.125	3.22581	6.9506	-25.1245943845652-108.334294858554i
0.9	126.25	3.58423	13.0914	81.9393679486382+192.770500189252i
0.99	127	3.94265	20.7486	-326.301337352223-61.1311891129508i
1.08	174.75	4.30108	18.3213	215.30237629864+198.937414114621i
1.17	223.375	4.6595	10.7677	-163.227503059266+55.1220922223719i
1.26	120.625	5.01792	15.2404	-216.742303643905-111.732166031017i
1.35	157.375	5.37634	16.7892	148.415859816625-223.904208596606i
1.44	192.625	5.73477	22.3125	357
1.53	103.125	6.09319	16.7892	148.415859816626+223.904208596605i
1.62	169.625	6.45161	15.2404	-216.742303643905+111.732166031017i
1.71	230.375	6.81004	10.7677	-163.227503059266-55.1220922223714i
1.8	155.5	7.16846	18.3213	215.30237629864-198.937414114622i
1.89	196.75	7.52688	20.7486	-326.301337352223+61.1311891129519i
1.98	210.875	7.8853	13.0914	81.9393679486376-192.770500189253i
2.07	104.875	8.24373	6.9506	-25.1245943845651+108.334294858554i
2.16	183.375	8.60215	14.7225	226.875-63.375i
2.25	56.125	8.96057	6.82595	9.83458700487722-108.771539897421i
2.34	136.75	9.319	13.8733	-167.453346926192+145.710253561366i
2.43	71.875	9.67742	14.877	88.005246604559+221.166273419278i
2.52	194.75	10.0358	7.47606	-6.55237629863976-119.437414114621i
2.61	121.375	10.3943	24.7629	386.676137070747-86.3766361697099i
2.7	149.375	10.7527	18.9403	283.256282621459+107.712919781635i
2.79	179.625	11.1111	12.5218	-188.278395700755-68.4912544130342i
F06
Time	Data	FFT Freq	FFT Mag	FFT Complex			Max
0	142.375	0	257.57	4121.125			17.6055
0.09	147.75	0.358423	3.51261	42.9532796333013-36.2443155050151i
0.18	121	0.716846	16.4593	70.8213698828264+253.646485026128i
0.27	157.125	1.07527	11.9282	-101.146516389681-161.844105155888i
0.36	101.75	1.43369	2.7843	21.491824445832-39.0217847076181i
0.45	69.5	1.79211	17.0796	249.874016723625-110.641888503136i
0.54	170.625	2.15054	15.2329	-177.645820954254-166.867426478804i
0.63	107.125	2.50896	1.04105	9.8892388186438-13.403461550626i
0.72	160	2.86738	17.3762	228.5+158.375i
0.81	116.25	3.22581	6.76917	-88.1708083843895+62.898701269254i
0.9	75.125	3.58423	6.89639	53.4625777804433+96.5254487931341i
0.99	116	3.94265	16.9992	271.056001417481+22.4853739745289i
1.08	207.125	4.30108	8.33958	-53.9918244458321-122.021784707618i
1.17	145.375	4.6595	10.1712	-148.186261653187+67.2676990478072i
1.26	159.875	5.01792	17.6055	-238.138126709016-150.460639701933i
1.35	146.25	5.37634	8.91811	58.7310498342056+130.042389040896i
1.44	105.5	5.73477	2.24219	35.875
1.53	136.5	6.09319	8.91811	58.7310498342051-130.042389040896i
1.62	83.625	6.45161	17.6055	-238.138126709016+150.460639701933i
1.71	151.75	6.81004	10.1712	-148.186261653187-67.2676990478066i
1.8	107.25	7.16846	8.33958	-53.9918244458319+122.021784707618i
1.89	88.375	7.52688	16.9992	271.056001417481-22.4853739745296i
1.98	62.375	7.8853	6.89639	53.4625777804431-96.5254487931344i
2.07	139	8.24373	6.76917	-88.1708083843898-62.8987012692538i
2.16	160.75	8.60215	17.3762	228.5-158.375i
2.25	112.375	8.96057	1.04105	9.88923881864386+13.4034615506259i
2.34	162	9.319	15.2329	-177.645820954253+166.867426478804i
2.43	140.5	9.67742	17.0796	249.874016723625+110.641888503135i
2.52	168.75	10.0358	2.7843	21.491824445832+39.0217847076181i
2.61	126	10.3943	11.9282	-101.14651638968+161.844105155889i
2.7	90.375	10.7527	16.4593	70.8213698828258-253.646485026129i
2.79	142.75	11.1111	3.51261	42.9532796333014+36.2443155050153i
F09
Time	Data	FFT Freq	FFT Mag	FFT Complex			Max
0	59.625	0	114.992	1839.875			26.4505
0.09	60.625	0.358423	13.9524	104.483806299168-197.277933966514i
0.18	13.25	0.716846	15.0594	-126.521896959295-205.058998522505i
0.27	86	1.07527	5.13022	-81.9768709710746-4.18251684617087i
0.36	136.25	1.43369	7.16162	-56.6468930265903-99.60452281804i
0.45	108	1.79211	19.6989	-92.9994656868759+301.149754912646i
0.54	107.875	2.15054	6.3687	96.4529122335433+32.8677570130825i
0.63	4.125	2.50896	26.4505	363.19380368622+217.243603450764i
0.72	73.375	2.86738	17.5366	-150-237.125i
0.81	79.875	3.22581	7.33696	105.533926552813+51.4133711169717i
0.9	99.875	3.58423	8.96358	112.115936633699-89.4344978252901i
0.99	54.75	3.94265	6.79543	53.9451319107696+94.4004636656499i
1.08	8.5	4.30108	3.44614	-39.8531069734098-38.1045228180401i
1.17	90.125	4.6595	12.8496	-59.6704181242334-196.743424551098i
1.26	29.75	5.01792	14.767	-186.046951907948+145.638746639123i
1.35	5.625	5.37634	5.07842	22.4900863332146+78.0802172417616i
1.44	7.75	5.73477	3.80469	-60.875
1.53	114	6.09319	5.07842	22.4900863332144-78.0802172417613i
1.62	98.5	6.45161	14.767	-186.046951907948-145.638746639123i
1.71	25.625	6.81004	12.8496	-59.6704181242328+196.743424551099i
1.8	27.375	7.16846	3.44614	-39.8531069734097+38.10452281804i
1.89	29.25	7.52688	6.79543	53.9451319107691-94.4004636656498i
1.98	80.625	7.8853	8.96358	112.115936633699+89.4344978252897i
2.07	74.625	8.24373	7.33696	105.533926552812-51.4133711169715i
2.16	20	8.60215	17.5366	-150+237.125i
2.25	63.75	8.96057	26.4505	363.19380368622-217.243603450765i
2.34	63.625	9.319	6.3687	96.4529122335434-32.8677570130828i
2.43	39.25	9.67742	19.6989	-92.9994656868768-301.149754912646i
2.52	36.875	10.0358	7.16162	-56.6468930265901+99.6045228180401i
2.61	48.125	10.3943	5.13022	-81.9768709710744+4.18251684617078i
2.7	26.25	10.7527	15.0594	-126.521896959295+205.058998522505i
2.79	66.625	11.1111	13.9524	104.483806299168+197.277933966514i
F11
Time	Data	FFT Freq	FFT Mag	FFT Complex			Max
0	170.875	0	345.477	5527.625			13.6058
0.09	209.625	0.358423	4.75538	-40.605607926859+64.3450244201126i
0.18	177.375	0.716846	4.64633	25.7814448574864+69.727586975401i
0.27	128	1.07527	11.6028	169.547724500411+75.6165065598587i
0.36	180.875	1.43369	9.57693	138.638086143187-65.2625631329236i
0.45	130	1.79211	8.23882	-105.918800413289-78.4731271603715i
0.54	128.5	2.15054	1.19182	14.3924057228708+12.5097041869593i
0.63	181.75	2.50896	4.25481	18.0668808476161-65.6357554085641i
0.72	178.25	2.86738	3.37653	1.62500000000003+54i
0.81	192.125	3.22581	8.09266	26.1394851067786-126.81669709679i
0.9	189.5	3.58423	10.1243	-137.656384700425-85.3890511014447i
0.99	194	3.94265	13.6058	-113.193726310516-185.950595155145i
1.08	154.75	4.30108	4.44385	21.6119138568133+67.7374368670765i
1.17	151.5	4.6595	11.4461	-149.770767576289+105.393872561025i
1.26	166.25	5.01792	1.33626	2.98253412006747-21.1711683130031i
1.35	192.125	5.37634	5.84446	82.7348117721467-43.5810832721745i
1.44	185	5.73477	1.97656	31.625
1.53	153.25	6.09319	5.84446	82.7348117721468+43.5810832721741i
1.62	183.25	6.45161	1.33626	2.98253412006751+21.171168313003i
1.71	186.125	6.81004	11.4461	-149.77076757629-105.393872561025i
1.8	147.625	7.16846	4.44385	21.6119138568131-67.7374368670764i
1.89	204	7.52688	13.6058	-113.193726310515+185.950595155145i
1.98	172	7.8853	10.1243	-137.656384700425+85.389051101445i
2.07	175.25	8.24373	8.09266	26.139485106779+126.81669709679i
2.16	201.25	8.60215	3.37653	1.62499999999997-54i
2.25	138.75	8.96057	4.25481	18.0668808476163+65.6357554085641i
2.34	177.625	9.319	1.19182	14.3924057228707-12.5097041869593i
2.43	171.25	9.67742	8.23882	-105.918800413288+78.4731271603719i
2.52	172	10.0358	9.57693	138.638086143187+65.2625631329235i
2.61	167.75	10.3943	11.6028	169.547724500411-75.6165065598592i
2.7	194.5	10.7527	4.64633	25.7814448574862-69.7275869754011i
2.79	172.5	11.1111	4.75538	-40.6056079268592-64.3450244201124i
F15
Time	Data	FFT Freq	FFT Mag	FFT Complex			Max
0	211.125	0	425.062	6801			8.00155
0.09	236.375	0.358423	0.667644	-10.2489451192693-3.01174661695851i
0.18	209.625	0.716846	4.2024	22.881470132755-63.2252695513872i
0.27	210.625	1.07527	1.02704	15.91917792114-4.07558789908194i
0.36	199.75	1.43369	8.00155	118.147416036854+49.3104752597279i
0.45	200.625	1.79211	3.95703	61.2479468873364-16.0364909468215i
0.54	235.5	2.15054	0.512769	-6.07857269282665+5.51013715600784i
0.63	222.5	2.50896	6.02332	-93.0026967993562-25.2644393287836i
0.72	212.75	2.86738	6.61324	-43.1250000000001-96.625i
0.81	203.75	3.22581	4.32453	-11.3657219376633+68.2525686158962i
0.9	221	3.58423	6.66279	89.0782028687228-58.5630861486957i
0.99	191.625	3.94265	3.26294	-51.4165036493377-9.05128017325963i
1.08	195.625	4.30108	1.17548	-18.1474160368535-4.93952474027197i
1.17	227.875	4.6595	6.23845	-53.7219235558234-84.1251713832453i
1.26	213.375	5.01792	1.52567	-24.3811003086513+1.20150714390943i
1.35	201.375	5.37634	3.0271	-48.4113337470264+1.47046706999632i
1.44	235	5.73477	3.76562	60.25
1.53	215.125	6.09319	3.0271	-48.4113337470264-1.47046706999632i
1.62	210.375	6.45161	1.52567	-24.3811003086513-1.20150714390937i
1.71	200.5	6.81004	6.23845	-53.7219235558232+84.1251713832454i
1.8	227.25	7.16846	1.17548	-18.1474160368535+4.93952474027212i
1.89	216	7.52688	3.26294	-51.4165036493377+9.05128017325977i
1.98	213	7.8853	6.66279	89.0782028687229+58.5630861486955i
2.07	210.875	8.24373	4.32453	-11.3657219376636-68.2525686158963i
2.16	213	8.60215	6.61324	-43.1249999999999+96.625i
2.25	227.75	8.96057	6.02332	-93.0026967993562+25.2644393287838i
2.34	213.875	9.319	0.512769	-6.0785726928266-5.51013715600774i
2.43	183.75	9.67742	3.95703	61.2479468873363+16.0364909468213i
2.52	199.25	10.0358	8.00155	118.147416036853-49.310475259728i
2.61	206	10.3943	1.02704	15.91917792114+4.07558789908185i
2.7	220.125	10.7527	4.2024	22.8814701327552+63.2252695513873i
2.79	215.625	11.1111	0.667644	-10.2489451192692+3.01174661695846i
F16
Time	Data	FFT Freq	FFT Mag	FFT Complex			Max
0	9.125	0	97.0547	1552.875			28.3512
0.09	72.25	0.358423	6.66771	-72.6397930858407+78.133277635233i
0.18	39.125	0.716846	5.62871	39.2309724479036-81.0655081134683i
0.27	33.125	1.07527	28.3512	-453.454402598038-12.2235166581136i
0.36	73.25	1.43369	15.5356	116.434997116652-219.612666646316i
0.45	74.5	1.79211	1.7447	-3.72026823846097+27.6662394815514i
0.54	50.25	2.15054	10.5592	147.885308918448+81.6877672591718i
0.63	62.875	2.50896	12.9857	-165.749996513201-125.284153361815i
0.72	16.25	2.86738	12.2958	184-69.625i
0.81	56.75	3.22581	10.7629	-171.258983242464+18.0340690140911i
0.9	21.625	3.58423	7.65958	-90.2336584889986-82.928872274608i
0.99	25.375	3.94265	8.78308	-65.397323326092-124.385143064471i
1.08	38.25	4.30108	11.2581	-156.684997116652-88.8626666463155i
1.17	5.125	4.6595	1.82808	13.1351796513121+26.1339573520336i
1.26	20.75	5.01792	2.28829	13.1173771226467-34.1821476472484i
1.35	83.25	5.37634	11.0102	-2.91441264721639-176.13964343269i
1.44	124.375	5.73477	4.72656	75.625
1.53	100.25	6.09319	11.0102	-2.9144126472159+176.13964343269i
1.62	45.125	6.45161	2.28829	13.1173771226468+34.1821476472484i
1.71	40.625	6.81004	1.82808	13.1351796513122-26.1339573520342i
1.8	83	7.16846	11.2581	-156.684997116652+88.8626666463157i
1.89	14.625	7.52688	8.78308	-65.3973233260914+124.385143064471i
1.98	2.25	7.8853	7.65958	-90.2336584889986+82.9288722746083i
2.07	8.875	8.24373	10.7629	-171.258983242463-18.034069014091i
2.16	89.75	8.60215	12.2958	184+69.625i
2.25	75.625	8.96057	12.9857	-165.749996513201+125.284153361815i
2.34	84.375	9.319	10.5592	147.885308918448-81.6877672591721i
2.43	74.375	9.67742	1.7447	-3.72026823846063-27.6662394815517i
2.52	65.125	10.0358	15.5356	116.434997116652+219.612666646316i
2.61	5	10.3943	28.3512	-453.454402598038+12.2235166581148i
2.7	51.625	10.7527	5.62871	39.2309724479038+81.0655081134683i
2.79	6	11.1111	6.66771	-72.6397930858407-78.1332776352331i
F20
Time	Data	FFT Freq	FFT Mag	FFT Complex			Max
0	197	0	404.68	6474.875			9.14566
0.09	222.75	0.358423	4.52751	-57.8075108095946-43.6562619611986i
0.18	205.625	0.716846	3.4828	55.7211051738058+0.635056965076942i
0.27	173.875	1.07527	3.03865	45.3650813045933+17.4859869154119i
0.36	209.625	1.43369	5.46701	-18.9610479427585+85.3923971288626i
0.45	185.875	1.79211	5.90055	92.8291696228665-17.1983087626678i
0.54	216.625	2.15054	8.7147	-54.8462913706885-128.19536545198i
0.63	199.625	2.50896	7.08284	-78.1084514370491+82.1080824480551i
0.72	228.75	2.86738	7.98736	41.1249999999999-121i
0.81	194.125	3.22581	8.01464	-48.9987636046271-118.503794329796i
0.9	161.875	3.58423	3.01821	2.41899166512836-48.2307461717535i
0.99	216.25	3.94265	0.370781	-4.99708321633851+3.19745549332768i
1.08	215.875	4.30108	2.37831	37.9610479427586+2.64239712886256i
1.17	245.125	4.6595	9.14566	-139.678877747892-43.6172028080659i
1.26	192.875	5.01792	7.3863	11.7061945317543+117.599676245304i
1.35	189.25	5.37634	5.88968	55.3964358880413+76.2329072814771i
1.44	214	5.73477	3.07031	-49.125
1.53	204.375	6.09319	5.88968	55.3964358880412-76.2329072814775i
1.62	208.5	6.45161	7.3863	11.706194531754-117.599676245304i
1.71	202.625	6.81004	9.14566	-139.678877747892+43.6172028080663i
1.8	199.375	7.16846	2.37831	37.9610479427586-2.64239712886258i
1.89	219	7.52688	0.370781	-4.99708321633848-3.19745549332773i
1.98	197	7.8853	3.01821	2.41899166512852+48.2307461717534i
2.07	208.125	8.24373	8.01464	-48.9987636046269+118.503794329796i
2.16	178.5	8.60215	7.98736	41.1250000000001+121i
2.25	198.875	8.96057	7.08284	-78.1084514370493-82.1080824480549i
2.34	196.25	9.319	8.7147	-54.8462913706882+128.19536545198i
2.43	187	9.67742	5.90055	92.8291696228664+17.1983087626675i
2.52	183.875	10.0358	5.46701	-18.9610479427586-85.3923971288626i
2.61	221.375	10.3943	3.03865	45.3650813045933-17.4859869154122i
2.7	207.125	10.7527	3.4828	55.7211051738057-0.635056965076942i
2.79	193.75	11.1111	4.52751	-57.8075108095945+43.6562619611987i
F21
Time	Data	FFT Freq	FFT Mag	FFT Complex			Max
0	17.125	0	157.055	2512.875			33.0374
0.09	27.25	0.358423	13.6545	-150.529108419802+158.338304112617i
0.18	42.375	0.716846	9.14752	-6.1127810207289+146.232654612416i
0.27	9.625	1.07527	33.0374	-122.533423266525+514.199887775544i
0.36	107.125	1.43369	13.3615	-111.780113447946-182.233387386532i
0.45	83.375	1.79211	10.6941	-170.738938814865+11.201141624563i
0.54	14.125	2.15054	22.597	65.7505162399203+355.523864810549i
0.63	42.75	2.50896	10.0769	76.6098050637468+141.866766157954i
0.72	111	2.86738	7.48935	77.3749999999999-91.5i
0.81	139.125	3.22581	6.66041	-87.521317076869+60.7984140388753i
0.9	99.75	3.58423	24.861	-393.06542394559+61.0341192644754i
0.99	92.25	3.94265	23.8982	-286.93811092761-252.734614388341i
1.08	13.625	4.30108	12.4828	177.780113447946+91.0166126134675i
1.17	76.625	4.6595	7.17573	-105.984007187477-44.1486025033182i
1.26	33.625	5.01792	17.977	144.4276887264+248.742909066342i
1.35	79.375	5.37634	2.61959	-28.3648993705973+30.8572177275797i
1.44	126.625	5.73477	7.60156	-121.625
1.53	68.875	6.09319	2.61959	-28.3648993705974-30.85721772758i
1.62	155.75	6.45161	17.977	144.4276887264-248.742909066342i
1.71	91.375	6.81004	7.17573	-105.984007187477+44.148602503318i
1.8	93.375	7.16846	12.4828	177.780113447946-91.0166126134678i
1.89	144.75	7.52688	23.8982	-286.938110927609+252.734614388341i
1.98	33.375	7.8853	24.861	-393.065423945591-61.0341192644743i
2.07	5.25	8.24373	6.66041	-87.5213170768693-60.7984140388751i
2.16	80	8.60215	7.48935	77.3750000000001+91.5i
2.25	81.875	8.96057	10.0769	76.6098050637464-141.866766157954i
2.34	50	9.319	22.597	65.7505162399193-355.523864810549i
2.43	180.5	9.67742	10.6941	-170.738938814865-11.2011416245629i
2.52	87.625	10.0358	13.3615	-111.780113447945+182.233387386533i
2.61	82.5	10.3943	33.0374	-122.533423266527-514.199887775544i
2.7	130.125	10.7527	9.14752	-6.1127810207295-146.232654612416i
2.79	111.75	11.1111	13.6545	-150.529108419802-158.338304112617i
F22
Time	Data	FFT Freq	FFT Mag	FFT Complex			Max
0	362.554	0	729.355	11669.678525			22.1362
0.09	433.679	0.358423	7.68318	120.69887860509-23.3195482888291i
0.18	317	0.716846	16.7319	98.6172950516725+248.884632797506i
0.27	328.893	1.07527	5.91833	-20.6029446277489+92.4248325574117i
0.36	375.304	1.43369	3.44382	55.0946148345308-0.847019772953871i
0.45	378.375	1.79211	8.49658	77.4857382797895-111.700943443144i
0.54	302.821	2.15054	8.70936	0.645943773980193+139.348243448779i
0.63	374.643	2.50896	8.17531	50.5109505567007-120.659023277357i
0.72	398.286	2.86738	16.3724	259.071409-38.7857060000001i
0.81	363.839	3.22581	18.9972	-25.8004931485863-302.858696685168i
0.9	369.518	3.58423	10.3632	101.776159588127-130.899855856576i
0.99	351.75	3.94265	11.481	-76.5532532709166+166.985351731604i
1.08	378.071	4.30108	18.9248	-254.416086834531+164.188686227046i
1.17	361.036	4.6595	8.94087	-102.162022770439-100.136600783933i
1.26	363.018	5.01792	10.3424	-39.6823464137794-160.649358507848i
1.35	400.179	5.37634	10.7934	-101.57685362389+139.661521787268i
1.44	372.304	5.73477	22.1362	-354.178647000001
1.53	341.518	6.09319	10.7934	-101.57685362389-139.661521787268i
1.62	314.536	6.45161	10.3424	-39.6823464137791+160.649358507848i
1.71	384.464	6.81004	8.94087	-102.162022770439+100.136600783933i
1.8	371.804	7.16846	18.9248	-254.416086834531-164.188686227046i
1.89	336.964	7.52688	11.481	-76.5532532709171-166.985351731604i
1.98	295.143	7.8853	10.3632	101.776159588127+130.899855856576i
2.07	397.464	8.24373	18.9972	-25.8004931485858+302.858696685168i
2.16	296.232	8.60215	16.3724	259.071409+38.7857060000001i
2.25	399.482	8.96057	8.17531	50.5109505567011+120.659023277357i
2.34	389.875	9.319	8.70936	0.645943773979795-139.348243448778i
2.43	344.589	9.67742	8.49658	77.4857382797895+111.700943443144i
2.52	403.857	10.0358	3.44382	55.0946148345306+0.84701977295353i
2.61	410.464	10.3943	5.91833	-20.6029446277491-92.4248325574115i
2.7	347.429	10.7527	16.7319	98.6172950516719-248.884632797507i
2.79	404.589	11.1111	7.68318	120.69887860509+23.3195482888288i
G01
Time	Data	FFT Freq	FFT Mag	FFT Complex			Max
0	19.375	0	80.9375	1295			14.9337
0.09	32.125	0.358423	1.95923	4.95639655764832-30.953307636974i
0.18	99.125	0.716846	8.31024	-132.96386950371-0.108120464589945i
0.27	7	1.07527	8.96067	137.153698980232-41.7617936310606i
0.36	77	1.43369	6.92493	-81.1504960899509-75.4387084989848i
0.45	18.875	1.79211	10.0733	-119.9071272838-107.698584901057i
0.54	7.625	2.15054	9.26734	-139.50836253504-50.2353771098612i
0.63	64.5	2.50896	7.52289	109.795170904868-49.3259011369816i
0.72	11.125	2.86738	3.51371	54.25-14.75i
0.81	111.125	3.22581	10.537	-99.7941025191506+135.883487756202i
0.9	39.125	3.58423	10.0035	-157.738002675707-27.1456495106624i
0.99	44.5	3.94265	8.49811	-62.3910015309917-120.810290613142i
1.08	46.125	4.30108	11.1617	-170.599503910049+52.8112915010153i
1.17	49.125	4.6595	14.9337	-53.414751040806+232.89174229288i
1.26	40.125	5.01792	11.9066	188.210234714457+29.4816071346084i
1.35	27	5.37634	14.2943	226.601715931999-30.9786771077661i
1.44	1.5	5.73477	5.125	-82
1.53	37	6.09319	14.2943	226.601715931999+30.9786771077656i
1.62	21.75	6.45161	11.9066	188.210234714457-29.4816071346091i
1.71	46.75	6.81004	14.9337	-53.4147510408064-232.89174229288i
1.8	37.875	7.16846	11.1617	-170.599503910049-52.8112915010152i
1.89	69.5	7.52688	8.49811	-62.3910015309914+120.810290613142i
1.98	18.875	7.8853	10.0035	-157.738002675707+27.1456495106626i
2.07	69.375	8.24373	10.537	-99.7941025191509-135.883487756202i
2.16	70.25	8.60215	3.51371	54.25+14.75i
2.25	15.375	8.96057	7.52289	109.795170904868+49.3259011369813i
2.34	10.125	9.319	9.26734	-139.50836253504+50.2353771098614i
2.43	58.375	9.67742	10.0733	-119.907127283799+107.698584901057i
2.52	67.125	10.0358	6.92493	-81.1504960899508+75.4387084989847i
2.61	18.5	10.3943	8.96067	137.153698980232+41.7617936310603i
2.7	39.375	10.7527	8.31024	-132.96386950371+0.108120464590257i
2.79	19.375	11.1111	1.95923	4.95639655764843+30.9533076369742i
G06
Time	Data	FFT Freq	FFT Mag	FFT Complex			Max
0	99.3068	0	220.941	3535.056795			24.5823
0.09	59.8409	0.358423	2.5399	-34.7745871028052-21.0286090300402i
0.18	122.818	0.716846	2.74727	38.1664304875418+21.8055100923067i
0.27	97.1023	1.07527	9.13428	-112.591366768396+93.1803110149651i
0.36	179.92	1.43369	4.99555	-33.6555463673812-72.4976582592137i
0.45	60.4773	1.79211	11.6224	-178.659857330738+51.5880939707317i
0.54	136.761	2.15054	9.82173	20.0131266722141+155.868167661754i
0.63	61.625	2.50896	7.82602	-91.3232856979395+85.6691442874722i
0.72	141.67	2.86738	11.2221	175.670503+37.1364120000001i
0.81	111.42	3.22581	12.4956	-190.231694958905+61.5103067843986i
0.9	136.17	3.58423	7.88496	109.777938359561-62.1689443487167i
0.99	94.9205	3.94265	8.43418	18.1198793833621-133.72481108165i
1.08	100.034	4.30108	9.84139	84.1100163673811+133.115925740786i
1.17	136.261	4.6595	3.32855	-50.9910704603757+15.3689664552694i
1.26	39.3068	5.01792	20.3323	-170.230079519316+277.222866081836i
1.35	144.648	5.37634	24.5823	226.451982935798+321.586817959571i
1.44	151.057	5.73477	1.44105	23.056795
1.53	133.898	6.09319	24.5823	226.451982935797-321.586817959572i
1.62	83.4659	6.45161	20.3323	-170.230079519317-277.222866081836i
1.71	122.375	6.81004	3.32855	-50.9910704603754-15.3689664552695i
1.8	117.295	7.16846	9.84139	84.110016367381-133.115925740786i
1.89	119.761	7.52688	8.43418	18.1198793833627+133.724811081649i
1.98	64.4091	7.8853	7.88496	109.777938359561+62.1689443487164i
2.07	112.568	8.24373	12.4956	-190.231694958905-61.5103067843979i
2.16	109.261	8.60215	11.2221	175.670503-37.1364120000001i
2.25	93.0227	8.96057	7.82602	-91.3232856979395-85.6691442874721i
2.34	109.795	9.319	9.82173	20.0131266722138-155.868167661754i
2.43	143.989	9.67742	11.6224	-178.659857330738-51.5880939707313i
2.52	78.8182	10.0358	4.99555	-33.6555463673811+72.4976582592138i
2.61	144.75	10.3943	9.13428	-112.591366768396-93.180311014965i
2.7	108.966	10.7527	2.74727	38.1664304875415-21.8055100923069i
2.79	119.341	11.1111	2.5399	-34.7745871028054+21.0286090300401i
G09
Time	Data	FFT Freq	FFT Mag	FFT Complex			Max
0	20.875	0	95.9219	1534.75			20.1089
0.09	12.875	0.358423	9.14912	-5.30555630297039+146.289802732427i
0.18	41.875	0.716846	7.20602	67.9184973873612+93.1682456061137i
0.27	69.625	1.07527	10.8231	-70.8298273726359+158.021742013145i
0.36	33.25	1.43369	12.553	-68.62875624952+188.759329893667i
0.45	13.25	1.79211	17.5927	-235.188762674994-154.656962843709i
0.54	49.25	2.15054	20.1089	-316.397200465606+58.4057120294376i
0.63	12.875	2.50896	7.5786	119.627275489289+19.817080787876i
0.72	69.125	2.86738	10.3117	-151.375+65.625i
0.81	84.5	3.22581	14.0899	-200.304618163751-103.444464023068i
0.9	11.375	3.58423	13.7911	188.772678608682-114.256129402154i
0.99	16.375	3.94265	14.3842	167.500402374524+157.833500343814i
1.08	4.625	4.30108	10.7485	29.1287562495199-169.490670106333i
1.17	59.125	4.6595	5.59605	-86.4785473617447-23.201304607247i
1.26	94.375	5.01792	3.24887	33.2060244695628-39.9935958254772i
1.35	53.875	5.37634	9.06431	128.979634012283+66.3147481135671i
1.44	43.625	5.73477	4.25	-68
1.53	52.5	6.09319	9.06431	128.979634012283-66.3147481135675i
1.62	17.125	6.45161	3.24887	33.206024469563+39.993595825477i
1.71	96.875	6.81004	5.59605	-86.4785473617446+23.2013046072471i
1.8	49.375	7.16846	10.7485	29.1287562495202+169.490670106333i
1.89	20.25	7.52688	14.3842	167.500402374524-157.833500343815i
1.98	58.875	7.8853	13.7911	188.772678608682+114.256129402154i
2.07	112.625	8.24373	14.0899	-200.304618163751+103.444464023069i
2.16	2	8.60215	10.3117	-151.375-65.625i
2.25	13.375	8.96057	7.5786	119.62727548929-19.8170807878766i
2.34	61.25	9.319	20.1089	-316.397200465606-58.4057120294368i
2.43	47.75	9.67742	17.5927	-235.188762674994+154.656962843709i
2.52	68.125	10.0358	12.553	-68.6287562495202-188.759329893667i
2.61	112	10.3943	10.8231	-70.8298273726362-158.021742013144i
2.7	108.25	10.7527	7.20602	67.918497387361-93.1682456061139i
2.79	23.5	11.1111	9.14912	-5.30555630297116-146.289802732428i
G11
Time	Data	FFT Freq	FFT Mag	FFT Complex			Max
0	9.32501	0	74.1578	1186.525264			19.5222
0.09	86.775	0.358423	4.4954	68.1576923731504+22.9768668354808i
0.18	90.75	0.716846	6.40869	55.7091068290919-86.0857235510943i
0.27	46.525	1.07527	10.8655	165.033506146481+54.6537053762276i
0.36	30.025	1.43369	13.7201	-182.781142347649-121.577506544015i
0.45	24.85	1.79211	15.0916	-127.509425479168-205.05350315316i
0.54	2.25	2.15054	10.9793	-95.3482557071482-147.541188139494i
0.63	33.875	2.50896	19.5222	-210.642135390431-230.642467307775i
0.72	59.775	2.86738	16.8947	270.275144+4.65002400000003i
0.81	24.9	3.22581	7.50522	-103.480189775067-60.9254182702845i
0.9	14.5	3.58423	6.93568	-70.748310701955-85.4938660290439i
0.99	77.025	3.94265	9.68348	4.8766574368774+154.858960021134i
1.08	38.825	4.30108	7.2312	-48.218857652351+105.172493455985i
1.17	22.325	4.6595	10.5541	-140.518797028439-93.6490156746458i
1.26	0.174988	5.01792	3.93911	39.187507580011+49.3617425593558i
1.35	22.125	5.37634	4.68308	-55.5174042834043-50.3210763521964i
1.44	59.275	5.73477	1.56719	-25.0750720000001
1.53	7.32501	6.09319	4.68308	-55.5174042834041+50.3210763521963i
1.62	16.925	6.45161	3.93911	39.187507580011-49.3617425593561i
1.71	39.85	6.81004	10.5541	-140.518797028439+93.6490156746461i
1.8	114.4	7.16846	7.2312	-48.2188576523511-105.172493455985i
1.89	50.2	7.52688	9.68348	4.87665743687702-154.858960021135i
1.98	2.59998	7.8853	6.93568	-70.7483107019548+85.4938660290439i
2.07	57.025	8.24373	7.50522	-103.480189775067+60.9254182702845i
2.16	26.625	8.60215	16.8947	270.275144-4.65002400000003i
2.25	10.4	8.96057	19.5222	-210.64213539043+230.642467307776i
2.34	12.125	9.319	10.9793	-95.3482557071478+147.541188139494i
2.43	15.9	9.67742	15.0916	-127.509425479168+205.053503153161i
2.52	87.25	10.0358	13.7201	-182.781142347649+121.577506544015i
2.61	73.8	10.3943	10.8655	165.033506146481-54.6537053762281i
2.7	15.9	10.7527	6.40869	55.709106829092+86.0857235510943i
2.79	12.9	11.1111	4.4954	68.1576923731502-22.976866835481i
G14
Time	Data	FFT Freq	FFT Mag	FFT Complex			Max
0	203.833	0	284.996	4559.930603			28.0153
0.09	169.819	0.358423	11.2949	-30.7952451792073-178.074919016618i
0.18	105.986	0.716846	16.2935	137.384164447154-221.557572911303i
0.27	138.25	1.07527	9.54304	129.653324155703+80.6464441197816i
0.36	114.389	1.43369	6.61376	105.682386523478-5.39721950007063i
0.45	217.333	1.79211	28.0153	292.833395887252+339.370877978644i
0.54	174.264	2.15054	19.5677	284.043627199348-131.682855268356i
0.63	132.611	2.50896	6.76056	-12.0355110994994+107.497277788442i
0.72	164.417	2.86738	19.2438	236.652831-196.97223i
0.81	85.5139	3.22581	15.0982	7.44781847624075+241.457072633718i
0.9	173.875	3.58423	7.21233	-112.261830962874+26.7170460576298i
0.99	119.083	3.94265	9.84326	43.1920832250944+151.45368357115i
1.08	216.708	4.30108	4.7655	-71.0157605234778-27.7584235000703i
1.17	125.708	4.6595	18.4027	281.365879085612-86.7753843101167i
1.26	114.347	5.01792	19.6375	-253.276916683629-185.935383585317i
1.35	88.625	5.37634	12.7586	-201.550656551194-32.3975901937454i
1.44	140.069	5.73477	18.0061	288.097227
1.53	236.028	6.09319	12.7586	-201.550656551194+32.3975901937463i
1.62	156.361	6.45161	19.6375	-253.276916683628+185.935383585318i
1.71	106.389	6.81004	18.4027	281.365879085612+86.7753843101165i
1.8	198.514	7.16846	4.7655	-71.0157605234779+27.7584235000704i
1.89	124.847	7.52688	9.84326	43.1920832250938-151.45368357115i
1.98	144.528	7.8853	7.21233	-112.261830962874-26.7170460576295i
2.07	89.9861	8.24373	15.0982	7.44781847623993-241.457072633718i
2.16	165.514	8.60215	19.2438	236.652831+196.97223i
2.25	128.958	8.96057	6.76056	-12.0355110995-107.497277788442i
2.34	105.028	9.319	19.5677	284.043627199348+131.682855268356i
2.43	95.6389	9.67742	28.0153	292.833395887251-339.370877978645i
2.52	126.889	10.0358	6.61376	105.682386523478+5.39721950007047i
2.61	78.2361	10.3943	9.54304	129.653324155703-80.6464441197821i
2.7	119.292	10.7527	16.2935	137.384164447155+221.557572911303i
2.79	198.889	11.1111	11.2949	-30.7952451792066+178.074919016618i
G21
Time	Data	FFT Freq	FFT Mag	FFT Complex			Max
0	4.25	0	206.188	3299			35.6545
0.09	54.75	0.358423	35.6545	-570.230455351236-16.6033725709058i
0.18	28.5	0.716846	29.4669	-465.61826949989-74.0490115643028i
0.27	9.625	1.07527	18.1805	-102.745390746541+272.138883408998i
0.36	172.625	1.43369	12.1333	-183.600798294412-63.0743010511224i
0.45	84.5	1.79211	19.929	-291.515377018758+129.201577255588i
0.54	124.375	2.15054	11.3174	146.985774724825+105.758148644694i
0.63	131.375	2.50896	29.6097	-71.6097678787969-468.311573041457i
0.72	90.875	2.86738	16.8957	107.875+247.875i
0.81	154.125	3.22581	30.9593	48.5689954721634-492.961289612403i
0.9	148.375	3.58423	6.03349	90.6756334308775-33.1226865045841i
0.99	203.75	3.94265	6.93796	45.3357593255545-101.327761538801i
1.08	109.875	4.30108	24.7658	-389.899201705588+70.6756989488778i
1.17	30	4.6595	8.82943	-121.385435094091+72.2707098497774i
1.26	24.5	5.01792	12.3775	-179.543138655813+83.5701532864188i
1.35	240.25	5.37634	26.4484	413.581671291702-89.5919239066853i
1.44	85.5	5.73477	7.29688	-116.75
1.53	106.125	6.09319	26.4484	413.581671291703+89.5919239066832i
1.62	97.25	6.45161	12.3775	-179.543138655813-83.5701532864186i
1.71	198.125	6.81004	8.82943	-121.38543509409-72.2707098497777i
1.8	148.5	7.16846	24.7658	-389.899201705588-70.6756989488776i
1.89	103	7.52688	6.93796	45.3357593255551+101.3277615388i
1.98	124	7.8853	6.03349	90.6756334308776+33.1226865045837i
2.07	153.5	8.24373	30.9593	48.5689954721657+492.961289612403i
2.16	100.75	8.60215	16.8957	107.875-247.875i
2.25	85.125	8.96057	29.6097	-71.6097678787947+468.311573041458i
2.34	130.125	9.319	11.3174	146.985774724825-105.758148644694i
2.43	39.625	9.67742	19.929	-291.515377018758-129.201577255587i
2.52	137.125	10.0358	12.1333	-183.600798294412+63.0743010511222i
2.61	112.375	10.3943	18.1805	-102.745390746542-272.138883408998i
2.7	64.5	10.7527	29.4669	-465.618269499889+74.0490115643037i
2.79	1.625	11.1111	35.6545	-570.230455351235+16.6033725709076i
G22
Time	Data	FFT Freq	FFT Mag	FFT Complex			Max
0	122.375	0	269.852	4317.625			25.8591
0.09	114.25	0.358423	16.7589	-250.125993687798+96.6302054748384i
0.18	131.375	0.716846	15.4628	-16.3964651027312+246.861019379165i
0.27	127.5	1.07527	10.466	166.305827609527+19.5894229813313i
0.36	103.375	1.43369	18.134	-168.627710228994-236.111142482713i
0.45	93.625	1.79211	9.93357	-93.2502291217772-128.706745341974i
0.54	91.125	2.15054	5.38698	-44.6637771499613+73.7167183528622i
0.63	73.75	2.50896	10.4964	155.651680109861-63.0638211021403i
0.72	106.625	2.86738	0.575639	1.25000000000001+9.125i
0.81	222.375	3.22581	11.012	-27.7894261822519-173.987190957668i
0.9	143.125	3.58423	25.8591	201.825465395393+361.181707457193i
0.99	156.75	3.94265	9.83975	96.1689727439601+124.649914947104i
1.08	190.125	4.30108	19.7522	-309.872289771007-62.1111424827131i
1.17	133.625	4.6595	3.57637	22.4706486129755-52.6252909137739i
1.26	136	5.01792	6.34455	71.7347768573001+71.8260084834957i
1.35	177.25	5.37634	6.9797	-13.431480084498-110.864538564875i
1.44	115.375	5.73477	0.992188	15.875
1.53	104.875	6.09319	6.9797	-13.4314800844977+110.864538564875i
1.62	162	6.45161	6.34455	71.7347768572999-71.8260084834953i
1.71	164.625	6.81004	3.57637	22.4706486129756+52.6252909137738i
1.8	169.625	7.16846	19.7522	-309.872289771006+62.1111424827132i
1.89	95	7.52688	9.83975	96.1689727439598-124.649914947105i
1.98	176.75	7.8853	25.8591	201.825465395392-361.181707457193i
2.07	138.875	8.24373	11.012	-27.7894261822512+173.987190957668i
2.16	78	8.60215	0.575639	1.24999999999999-9.125i
2.25	171.625	8.96057	10.4964	155.651680109862+63.0638211021398i
2.34	148.375	9.319	5.38698	-44.6637771499615-73.7167183528621i
2.43	118.875	9.67742	9.93357	-93.2502291217768+128.706745341975i
2.52	198.5	10.0358	18.134	-168.627710228993+236.111142482713i
2.61	135.5	10.3943	10.466	166.305827609528-19.5894229813316i
2.7	94	10.7527	15.4628	-16.3964651027317-246.861019379165i
2.79	122.375	11.1111	16.7589	-250.125993687798-96.6302054748374i
G23
Time	Data	FFT Freq	FFT Mag	FFT Complex			Max
0	89.25	0	174.352	2789.625			29.7468
0.09	62	0.358423	2.86254	-40.2636051560212-21.8297575928381i
0.18	49.375	0.716846	13.9769	189.34310331797+118.99586911903i
0.27	142.125	1.07527	16.4665	-201.582694954746+169.640735529205i
0.36	97.5	1.43369	10.3943	43.2652416360246-160.582106781187i
0.45	69.125	1.79211	13.0438	-207.56555726578-21.7317840352828i
0.54	41.125	2.15054	19.0198	-198.444030695966+230.714279800186i
0.63	40.875	2.50896	4.42723	68.4738656256896-18.1392368478246i
0.72	168.75	2.86738	15.096	57.8750000000001+234.5i
0.81	69.75	3.22581	29.7468	206.894442667909-428.627178210108i
0.9	102.375	3.58423	12.938	103.280926605905+179.402943431983i
0.99	76.625	3.94265	14.2929	180.466143585644+140.461970528669i
1.08	89.875	4.30108	10.6152	-59.2652416360245+159.167893218814i
1.17	18.125	4.6595	21.8721	-80.136217222097-340.65436261855i
1.26	103.25	5.01792	9.8657	-28.1799992279081-155.315467249172i
1.35	167.25	5.37634	10.3014	-142.286377280599+83.1934483331718i
1.44	116.25	5.73477	17.6641	282.625
1.53	39.625	6.09319	10.3014	-142.286377280599-83.1934483331717i
1.62	169.25	6.45161	9.8657	-28.1799992279078+155.315467249173i
1.71	104	6.81004	21.8721	-80.1362172220964+340.654362618549i
1.8	75.875	7.16846	10.6152	-59.2652416360248-159.167893218813i
1.89	27.625	7.52688	14.2929	180.466143585643-140.46197052867i
1.98	52.25	7.8853	12.938	103.280926605904-179.402943431983i
2.07	97.75	8.24373	29.7468	206.89444266791+428.627178210107i
2.16	20.25	8.60215	15.096	57.8749999999999-234.5i
2.25	101.75	8.96057	4.42723	68.4738656256903+18.1392368478245i
2.34	128.5	9.319	19.0198	-198.444030695966-230.714279800186i
2.43	31.375	9.67742	13.0438	-207.56555726578+21.7317840352837i
2.52	139.25	10.0358	10.3943	43.2652416360248+160.582106781186i
2.61	121.5	10.3943	16.4665	-201.582694954746-169.640735529204i
2.7	93	10.7527	13.9769	189.343103317969-118.995869119031i
2.79	84	11.1111	2.86254	-40.2636051560213+21.8297575928383i
H02
Time	Data	FFT Freq	FFT Mag	FFT Complex			Max
0	240.875	0	431.102	6897.625			11.3114
0.09	252.875	0.358423	3.08141	47.1019978907435+14.5651577557909i
0.18	211.125	0.716846	10.5748	164.093901077051-41.241811602147i
0.27	205.75	1.07527	3.86082	53.3178656244705+31.1949438768345i
0.36	210.375	1.43369	5.49351	27.2274756441744+83.5727768875198i
0.45	215.75	1.79211	3.76269	59.9487624611809+5.52795083722932i
0.54	231.75	2.15054	2.41563	-37.3190973645104+10.0552652779296i
0.63	202.125	2.50896	11.3114	79.9862911824266-162.348126517982i
0.72	205.25	2.86738	5.99801	-93.5-21.625i
0.81	193.75	3.22581	1.69205	15.640056625604+22.0981284546766i
0.9	218.125	3.58423	10.6883	-81.0078504638207-150.609471294707i
0.99	215.5	3.94265	3.35055	0.559995173392885-53.6058452244933i
1.08	177.625	4.30108	6.45263	19.2725243558256-101.42722311248i
1.17	223	4.6595	10.799	1.12564952620299-172.780518638981i
1.26	243.875	5.01792	3.83137	61.2330467512799-2.90654817478338i
1.35	220.875	5.37634	3.97986	61.3193815159782+17.1697462743564i
1.44	201	5.73477	3.27344	52.375
1.53	212.25	6.09319	3.97986	61.3193815159781-17.1697462743567i
1.62	231.375	6.45161	3.83137	61.2330467512799+2.9065481747832i
1.71	218.5	6.81004	10.799	1.12564952620355+172.780518638981i
1.8	231.375	7.16846	6.45263	19.2725243558257+101.42722311248i
1.89	211	7.52688	3.35055	0.55999517339303+53.6058452244934i
1.98	196.25	7.8853	10.6883	-81.0078504638204+150.609471294707i
2.07	226.5	8.24373	1.69205	15.640056625604-22.0981284546764i
2.16	209.875	8.60215	5.99801	-93.5+21.625i
2.25	206.75	8.96057	11.3114	79.986291182427+162.348126517982i
2.34	185.25	9.319	2.41563	-37.3190973645105-10.0552652779294i
2.43	212.25	9.67742	3.76269	59.9487624611809-5.52795083722923i
2.52	214.375	10.0358	5.49351	27.2274756441743-83.5727768875198i
2.61	206.75	10.3943	3.86082	53.3178656244704-31.1949438768345i
2.7	266.5	10.7527	10.5748	164.093901077051+41.2418116021467i
2.79	199	11.1111	3.08141	47.1019978907435-14.5651577557908i
H04
Time	Data	FFT Freq	FFT Mag	FFT Complex			Max
0	143.75	0	280.258	4484.125			18.5391
0.09	128.625	0.358423	5.25116	28.8934803547789+78.8941275748316i
0.18	113.875	0.716846	5.05974	80.278345271324+10.4517880102917i
0.27	172.125	1.07527	1.43332	-15.8879322218743+16.5379361967755i
0.36	156.125	1.43369	7.63759	-115.851474490835-38.8796490838871i
0.45	150.5	1.79211	7.0308	-72.5678261353951+85.956537595818i
0.54	123	2.15054	13.5925	-70.1345656129091+205.860231326666i
0.63	94.125	2.50896	2.04266	-6.37769450013155+32.0542784654159i
0.72	117	2.86738	15.5579	63.7499999999999-240.625i
0.81	170.625	3.22581	5.06829	70.5749492656537+39.9397233603923i
0.9	129	3.58423	8.87276	127.760196942145+61.8965048808063i
0.99	131.875	3.94265	4.66194	52.0172081786636+53.4605601211569i
1.08	122.75	4.30108	5.86809	1.35147449083499-93.8796490838872i
1.17	160.875	4.6595	1.86451	-4.76350596869722-29.4494193065338i
1.26	131.625	5.01792	0.48743	2.09602339944055-7.51193843556771i
1.35	134	5.37634	4.85242	65.1113210270024+42.2881944411596i
1.44	129.125	5.73477	18.5391	-296.625
1.53	170.125	6.09319	4.85242	65.1113210270022-42.2881944411597i
1.62	120.875	6.45161	0.48743	2.09602339944061+7.51193843556793i
1.71	157.75	6.81004	1.86451	-4.76350596869707+29.4494193065339i
1.8	143.625	7.16846	5.86809	1.35147449083521+93.8796490838871i
1.89	162.875	7.52688	4.66194	52.0172081786635-53.460560121157i
1.98	121.125	7.8853	8.87276	127.760196942145-61.8965048808064i
2.07	121.875	8.24373	5.06829	70.5749492656537-39.9397233603924i
2.16	120.875	8.60215	15.5579	63.7500000000001+240.625i
2.25	191.125	8.96057	2.04266	-6.37769450013155-32.0542784654158i
[truncated: 3,712 more rows]

## Sheet: Unsuccessful wells
	1	2	3	4	5	6	7	8	9	10	11	12	13	14	15	16	17	18	19	20	21	22	23	24
A		W.O.	W.O.		W.O.		U.H.		W.O.		W.O.	W.O.	(N/A)	(N/A)	(N/A)	(N/A)	(N/A)	(N/A)	(N/A)	(N/A)	(N/A)	(N/A)	(N/A)	(N/A)
B	W.O.	W.O.				W.O.	Dead		W.O.		W.O.	W.O.	(N/A)	(N/A)	(N/A)	(N/A)	(N/A)	(N/A)	(N/A)	(N/A)	(N/A)	(N/A)	(N/A)	(N/A)
C	W.O.	W.O.	W.O.		W.O.		W.O.		W.O.	W.O.		Dead	(N/A)	(N/A)	(N/A)	(N/A)	(N/A)	(N/A)	(N/A)	(N/A)	(N/A)	(N/A)	(N/A)	(N/A)
D			W.O.	W.O.		W.O.	W.O.						(N/A)	(N/A)	(N/A)	(N/A)	(N/A)	(N/A)	(N/A)	(N/A)	(N/A)	(N/A)	(N/A)	(N/A)
E	W.O.	W.O.											(N/A)	(N/A)	(N/A)	(N/A)	(N/A)	(N/A)	(N/A)	(N/A)	(N/A)	(N/A)	(N/A)	(N/A)
F		W.O.		W.O.	U.H.				Dead		W.O.	W.O.	(N/A)	(N/A)	(N/A)	(N/A)	(N/A)	(N/A)	(N/A)	(N/A)	(N/A)	(N/A)	(N/A)	(N/A)
G		W.O.	W.O.	W.O.				W.O.		W.O.	W.O.	W.O.	(N/A)	(N/A)	(N/A)	(N/A)	(N/A)	(N/A)	(N/A)	(N/A)	(N/A)	(N/A)	(N/A)	(N/A)
H		W.O.	W.O.	W.O.	W.O.			W.O.	W.O.		W.O.		(N/A)	(N/A)	(N/A)	(N/A)	(N/A)	(N/A)	(N/A)	(N/A)	(N/A)	(N/A)	(N/A)	(N/A)
I	W.O.			W.O.	W.O.		W.O.	W.O.		W.O.	W.O.	W.O.	(N/A)	(N/A)	(N/A)	(N/A)	(N/A)	(N/A)	(N/A)	(N/A)	(N/A)	(N/A)	(N/A)	(N/A)
J	W.O.		W.O.	W.O.		W.O.	W.O.	W.O.			W.O.		(N/A)	(N/A)	(N/A)	(N/A)	(N/A)	(N/A)	(N/A)	(N/A)	(N/A)	(N/A)	(N/A)	(N/A)
K			W.O.		W.O.			Dead	W.O.				(N/A)	(N/A)	(N/A)	(N/A)	(N/A)	(N/A)	(N/A)	(N/A)	(N/A)	(N/A)	(N/A)	(N/A)
L	W.O.		W.O.	W.O.	Dead	W.O.			W.O.		W.O.	W.O.	(N/A)	(N/A)	(N/A)	(N/A)	(N/A)	(N/A)	(N/A)	(N/A)	(N/A)	(N/A)	(N/A)	(N/A)
M		W.O.	W.O.	W.O.			U.H.	W.O.		W.O.		W.O.	(N/A)	(N/A)	(N/A)	(N/A)	(N/A)	(N/A)	(N/A)	(N/A)	(N/A)	(N/A)	(N/A)	(N/A)
N		W.O.		W.O.		W.O.				W.O.		W.O.	(N/A)	(N/A)	(N/A)	(N/A)	(N/A)	(N/A)	(N/A)	(N/A)	(N/A)	(N/A)	(N/A)	(N/A)
O			W.O.			W.O.			W.O.		Dead		(N/A)	(N/A)	(N/A)	(N/A)	(N/A)	(N/A)	(N/A)	(N/A)	(N/A)	(N/A)	(N/A)	(N/A)
P	W.O.	W.O.		Dead		W.O.	Dead	W.O.	W.O.			W.O.	(N/A)	(N/A)	(N/A)	(N/A)	(N/A)	(N/A)	(N/A)	(N/A)	(N/A)	(N/A)	(N/A)	(N/A)
