# Supplementary material for: High-Content Screening in Zebrafish Embryos Identifies Butafenacil as a Potent Inducer of Anemia
Source: PLoS One. 2014 Aug 4;9(8):e104190. doi: 10.1371/journal.pone.0104190 (PMC4121296; doi:10.1371/journal.pone.0104190)
Supplement: Dataset S1 — Microsoft Excel spreadsheets containing raw data for all chemical screening assays. (ZIP) [file pone.0104190.s036.zip › Dataset S1/14- Trifloxystrobin/Trifloxystrobin_Heart_Rate.xlsx]

## Sheet: DESCRIPTION
ToxCast Screen - Heart Rate
Trifluoxystrobin
Data was collected using the Heart Rate Journal in MetaXpress
Imaged 74 hpf fli1 larvae using ImageXpress
Incubated larvae in 100 mg/l MS-222 for 30 min
Centrifuged plate for 2 min at 200 rpm
Imaging parameters:
*live stream acquisition
*32 frames; 0.09 sec interval
*FITC
*2X magnification; 1 site/well
Had the doors off of the imager and the fan on to stablize temperature
Test Initation Date: 8/27/2013
Imaging Date: 8/30/13
Start Imaging Temperature: 26°C
End Imaging Temperature: 27°C
Total Imaging Duration: 2:13
W.O. = Wrong Orientation
U.H. = Unhatched
Malf. = Malformed
N.A. = Not Analyzed (did not meet analysis criteria)

## Sheet: ALL DATA
Measurement	Average (Show Region Statistics)
	1	2	3	4	5	6	7	8	9	10	11	12	13	14	15	16	17	18	19	20	21	22	23	24	25	26	27	28	29	30	31	32		# Peaks	Heart Rate
A01	113.508	112.452	112.09	112.657	112.657	112.739	112.758	112.829	112.896	113.18	112.817	112.803	112.969	112.857	112.952	112.826	112.927	112.919	112.927	112.719	113.146	112.966	113.034	113.272	113.253	112.719	113.287	113.129	113.07	113.222	112.941	113.508		9	193.548
A02																																		0	0
A03																																		0	0
A04	149.292	146.607	169.261	166.199	148.301	144.865	171.374	162.298	147.213	144.784	173.317	160.073	147.624	144.758	175.334	158.817	146.713	146.011	178.16	154.764	146.059	146.433	177.635	153.264	146.5	149.36	177.042	151.924	145.632	153.969	175.132	151.596		8	172.043
A05																																		0	0
A06	101.596	101.309	99.7079	99.8539	103.056	101.525	99.8961	100.326	103.177	101.399	99.9944	100.281	103.466	100.927	99.9607	100.635	103.787	101.253	100.115	100.77	103.598	100.893	100.073	100.84	103.89	100.904	100.194	101.096	103.893	100.913	100.242	101.596		7	150.538
A07																																		0	0
A08	231.531	182.219	193.202	248.107	203.921	185.292	185.739	244.775	211.73	184.545	184.25	243.61	213.848	183.413	182.955	238.222	216.921	187.042	184.98	233.691	221.969	186.528	183.618	235.638	221.803	185.087	182.539	232.59	222	185.669	181.121	231.531		7	150.538
A09																																		0	0
A10	106.003	105.986	105.736	104.826	106.07	105.663	105.702	104.612	106.438	106.037	105.228	105.368	106.261	105.792	104.666	106.382	106.596	105.862	104.958	106.427	105.941	105.191	106.118	105.829	105.851	105.059	106.86	106.185	105.5	105.75	106.107	106.003		10	215.054
A11	233.935	237.792	329.64	244.211	236.371	244.357	327.104	237.702	229.107	256.18	320.118	234.396	226.284	270.463	307.952	237.86	225.402	290.534	286.725	233.449	221.615	302.101	273.096	232.239	221.514	318.86	260.216	229.317	231.683	326.654	248.846	237.907		8	172.043
A12	207.792	221.402	249.031	220.191	207.157	232.354	241.413	211.955	209.781	244.143	230.048	207.927	219.947	249.576	218.902	207.267	235.966	236.329	210.126	213.876	245.941	222.174	205.253	231.989	241.194	212.379	211.275	246.295	225.132	205.093	229.795	241.815		8	172.043
A13																																		0	0
A14																																		0	0
A15																																		0	0
A16																																		0	0
A17																																		0	0
A18																																		0	0
A19																																		0	0
A20																																		0	0
A21																																		0	0
A22																																		0	0
A23																																		0	0
A24																																		0	0
B01																																		0	0
B02																																		0	0
B03	173.517	163.483	154.638	188.166	167.228	159.683	151.997	190.154	170.048	165.508	159.098	189.028	163.351	156.691	162.404	185.458	162.506	155.107	172.775	181.239	159.697	150.388	183.23	170.919	160.374	151.924	188.753	164.958	156.756	160.708	185.02	163.421		8	172.043
B04	113.635	113.402	112.978	115.41	113.86	113.385	114.051	114.938	113.789	112.654	115.669	114.385	113.579	112.309	116.831	113.913	113.933	112.792	116.315	114.278	113.242	114.843	114.888	114.368	112.362	116.09	114.421	113.784	112.39	116.747	114.202	113.635		9	193.548
B05	123.323	124.528	125.006	144.843	132.185	124.357	127.244	144.758	128.16	123.604	132.691	142.065	126.006	122.885	140.539	137.177	125.174	124.916	143.848	131.124	123.402	131.385	142.615	126.32	123.643	141.343	136.042	124.876	126.166	145.66	129.596	123.323		8	172.043
B06	220.385	234.348	252.076	251.764	223.876	236.16	251.039	252.632	221.91	242.612	250.404	250.826	218.551	244.09	250.124	246.843	219.346	249.256	251.185	239.126	223.34	253.343	254.126	233.958	232.983	256.357	255.059	226.966	238.317	253.562	251.098	220.385		8	172.043
B07																																		0	0
B08	123.792	125.579	125.174	125.118	125.157	125.247	124.388	123.84	124.955	125.152	125.07	124	125.522	125.23	125.309	123.379	125.146	125.23	125.315	125.163	126.25	125.511	125.767	124.157	125.034	125.517	124.756	124.48	125.112	125.542	125.685	123.792		10	215.054
B09	113.823	118.649	116.149	113.548	117.449	119.112	117.32	114.112	117.463	118.542	117.09	114.028	116.874	118.969	117.458	113.91	116.697	118.719	117.506	114.008	116.84	118.596	117.784	113.587	117.031	118.579	117.744	114.084	117.233	118.997	117.292	113.823		8	172.043
B10	184.635	185.365	204.449	213.309	187.275	184.163	189.75	215.91	198.267	183.587	184.287	207.722	209.716	183.888	184.202	193.559	216.031	192.222	182.562	183.921	214.489	205.233	183.472	184.329	204.191	210.292	184.581	182.868	191.778	213.716	190.371	181.775		7	150.538
B11	159.337	138.612	138.449	162.098	172.469	141.565	137.183	150.649	179.831	149.787	138.801	139.694	169.921	160.104	136.924	136.191	158.037	171.784	140.739	136.042	148.694	176.042	148.199	136.77	141.427	173.573	159.079	139.104	137.907	163.778	167.803	138.23		7	150.538
B12																																		0	0
B13																																		0	0
B14																																		0	0
B15																																		0	0
B16																																		0	0
B17																																		0	0
B18																																		0	0
B19																																		0	0
B20																																		0	0
B21																																		0	0
B22																																		0	0
B23																																		0	0
B24																																		0	0
C01	231.081	257.944	329.876	269.028	234.815	263.163	324.449	265.062	233.64	273.098	320.854	261.767	227.306	287.598	314.551	261.239	232.037	305.522	303.219	249.011	223.438	319.357	290.247	246.955	228.039	331.972	278.674	235.138	248.537	327.466	265.365	231.081		8	172.043
C02	252.997	229.199	187.435	263.025	248.618	224.112	198.011	270.784	243.461	202.419	202.615	267.975	247.11	200.093	224.154	264.5	235.795	184.902	246.983	253.239	223.798	186.222	266.831	247.042	205	204.874	264.713	239.792	191.379	230.275	258.994	232.944		8	172.043
C03	387.963	483.402	473.663	419.792	387.944	472.404	468.817	408.216	375.326	467.396	471.233	417.362	382.438	484.11	454.728	413.73	375.826	503.598	447.458	404.789	372.301	503.163	439.362	399.815	371.829	507.91	434.646	411.278	378.079	511.66	425.478	393.163		8	172.043
C04	139.463	125.337	147.357	161.003	135.725	124.966	156.16	156.104	132.958	128.781	163.343	149.416	128.447	134.809	164.084	141.407	125.25	145.292	159.674	135.902	125.52	157.081	152.228	129.006	134.503	165.871	143.492	126.006	144.25	162.416	138.604	128.478		8	172.043
C05	237.242	260.834	255.823	246.781	236.73	263.096	253.396	241.801	245.834	258.522	250.084	236.315	257.559	256.416	247.896	237.82	261.267	251.961	239.331	249.053	256.084	247.553	235.567	260.104	250.949	239.733	246.053	257.506	247.885	235.197	258.966	252.576		9	193.548
C06	560.292	536.865	569.576	580.045	551.222	531.219	574.365	577.913	546.214	531.784	572.402	569.764	539.854	539.823	575.986	563.565	534.77	547.02	578.039	557.716	530.087	556.045	573.466	548.756	526.666	561.011	570.129	544.171	531.233	572.494	561.89	533.188		8	172.043
C07	107.871	114.202	118.725	113.809	108.185	111.952	119.652	115.699	108.183	109.624	120.202	117.84	108.683	109.039	119.722	118.399	109.166	108.893	118.604	119.101	109.801	108.604	117.66	118.896	110.646	108.545	117.056	119.09	110.941	108.551	116.545	118.812		7	150.538
C08	105.438	102.719	107.596	111.407	105.402	103.025	107.612	111.927	105.705	103.073	107.483	111.868	106.295	103.25	107.699	111.534	105.449	103.331	108.287	111.185	105.292	103.399	108.388	111.461	105.126	103.565	108.963	110.837	104.874	103.522	109.239	110.669		7	150.538
C09																																		0	0
C10																																		0	0
C11	293.924	256.913	336.75	407.758	279.761	255.438	370.236	370.225	276.084	269.463	405.593	326.169	260.031	294.039	413.742	292.966	255.048	331.694	390.506	274.961	258.132	386.666	338.354	264.688	284.146	413.646	293.494	254.419	335.466	387.444	275.854	265.66		8	172.043
C12																																		0	0
C13																																		0	0
C14																																		0	0
C15																																		0	0
C16																																		0	0
C17																																		0	0
C18																																		0	0
C19																																		0	0
C20																																		0	0
C21																																		0	0
C22																																		0	0
C23																																		0	0
C24																																		0	0
D01	157.534	149.399	164.067	157.503	153.924	156.385	161.843	156.966	148.823	164.346	158.264	156.096	151.68	162.098	156.733	149.396	163.424	158.761	155.902	149.789	161.483	156.503	149.612	161.635	156.629	154.525	153.382	160.966	155.112	147.801	162.798	156.722		9	193.548
D02	110.921	112.907	118.225	112.947	110.882	114.256	118.211	112.795	111.104	115.463	116.983	112.376	110.893	117.037	116.034	111.958	111.242	118.556	114.601	111.632	112.419	118.59	113.635	111.056	114.073	118.006	112.916	111.242	116.337	117.407	112.441	111.028		8	172.043
D03	165.118	163.708	148.452	147.062	165.598	164.685	146.632	148.663	167.281	162.562	144.587	150.154	165.129	162.733	144.43	151.272	167.699	161.829	143.039	153.171	164.817	161.045	142.719	156.121	166.329	158.413	142.396	158.865	165.576	155.36	142.545	161.197		7	150.538
D04																																		0	0
D05	159.197	215.486	168.947	154.087	155.233	218.197	169.503	154.581	152.916	217.101	168.199	154.191	152.424	214.823	170.944	154.315	152.348	211.323	171.89	154.292	151.472	209.441	171.351	154	151.11	211.376	175.346	159.694	152.68	215.152	170.983	153.638		8	172.043
D06	111.553	113.129	111.07	112.169	113.831	112.823	111.382	112.885	113.837	112.177	112.421	113.264	113.404	111.615	112.742	113.787	112.317	111.781	113.126	113.531	111.963	112.612	113.677	113.199	111.77	113.121	113.551	111.868	112.489	113.514	113.337	111.553		9	193.548
D07																																		0	0
D08	108.202	104.374	106.708	108.598	109.129	105.469	106.601	108.447	108.708	105.972	106.205	108.478	109.303	106.472	106.051	108.742	108.969	106.963	106.003	108.469	108.829	107.298	105.607	108.59	109.003	107.817	105.461	108.118	108.764	107.444	105.413	108.202		7	150.538
D09	118.157	129.989	112.267	109.469	113.081	128.736	119.326	109.399	109.624	123.989	126.683	109.919	109.494	118.587	129.834	111.688	109.514	114.382	128.817	117.396	109.685	110.944	126.93	123.376	109.742	109.601	124.107	127.126	110.045	109.753	118.871	129.944		7	150.538
D10	104.86	104.228	104.865	104.702	105.267	104.534	104.596	105.081	105.14	104.955	104.565	104.955	105.23	104.758	104.593	104.787	104.775	105.025	104.806	105.025	105.11	105.028	104.666	105.247	105.093	105.14	104.904	105.233	104.952	105.039	104.778	105.011		11	236.559
D11	131.365	127.219	128.006	138.121	129.43	126.565	127.598	137.708	129.758	127.081	127.011	136.758	131.042	128.23	127.298	135.787	132.683	128.126	127.202	135.253	132.921	127.478	126.992	134.469	133.545	127.663	126.337	132.458	135.233	128.334	126.542	131.365		7	150.538
D12	158.132	196.753	228.087	195.756	157.317	195.385	227.379	194.36	158.994	198.295	228.587	190.146	157.758	204.402	233.022	183.84	158.798	205.452	231.208	176.081	163.157	211.18	228.899	167.677	167.73	213.584	225.028	162.862	176.292	218.949	215.233	159.581		8	172.043
D13																																		0	0
D14																																		0	0
D15																																		0	0
D16																																		0	0
D17																																		0	0
D18																																		0	0
D19																																		0	0
D20																																		0	0
D21																																		0	0
D22																																		0	0
D23																																		0	0
D24																																		0	0
E01	139.778	141.573	141.469	155.315	138.157	142.978	142.91	154.882	136.663	143.871	143.879	150.416	137.615	142.904	146.41	146.121	139.621	142.079	149.669	140.902	141.795	141.587	153.663	138.388	143.463	143.213	149.362	137.329	142.037	147.581	144.806	139.596		12	258.065
E02																																		0	0
E03	146.806	151.225	154.778	155.817	146.86	148.287	152.618	153.963	146.413	147.191	152.278	153.916	145.258	149.183	151.239	152.778	144.202	146.694	152.169	152.452	144.379	150.149	155.003	151.685	144.256	147.315	153.404	151.494	143.556	147.705	154.211	151.042		8	172.043
E04	133.323	140.652	144.621	126.831	127.98	144.789	137.82	124.197	134.654	145.514	130.489	124.612	141.896	140.972	125.028	133.056	146.121	132.028	124.674	140.626	141.983	125.82	129.725	144.933	133.413	124.056	139.301	144.379	127.823	130.433	144.638	133.323		9	193.548
E05	116.643	120.191	125.795	111.121	110.466	126.758	119.716	109.489	116.008	127.368	113.292	109.48	124.888	122.514	110.208	114.376	127.534	115.492	109.278	121.096	124.831	110.646	112.188	126.98	116.758	109.112	120.233	124.927	111.104	112.64	127.483	116.643		9	193.548
E06	173.022	161.761	250.076	213.219	171.014	166.463	257.174	199.674	167.354	177.416	256.694	191.298	164.362	190.045	252.371	182.258	160.348	224.593	228.166	175.27	162.017	250.025	205.975	168.753	176.843	254.61	187.444	162.494	208.699	238.096	177.199	164.885		8	172.043
E07	250.447	279.761	227.663	211.831	346.975	289.59	230.261	217.258	353.413	279.242	232.534	219.157	354.306	275.076	226.121	215.596	357.014	271.11	222.851	219.065	358.404	264.508	224.635	226.073	361.211	258.056	221.031	229.756	365.096	252.601	219.343	250.447		8	172.043
E08	116.034	119.795	116.163	114.36	114.525	120.846	115.562	114.725	117.084	118.803	114.289	113.66	119.379	116.59	114.11	114.829	120.402	114.963	113.626	116.118	118.958	114.463	113.857	119.68	115.188	113.972	115.18	120.183	114.817	114.222	119.315	116.034		9	193.548
E09	109.447	108.604	108.27	108.607	109.388	109.014	108.593	108.638	109.194	109.225	109.084	108.73	109.022	109.379	109.11	108.551	108.803	109.374	109.511	108.801	108.593	109.25	109.331	108.992	108.604	109.152	109.483	109.289	108.691	108.691	109.298	109.447		6	129.032
E10	178.154	180.115	180.16	181.511	179.581	177.444	178.68	179.972	178.857	177.073	178.806	178.888	178.565	176.379	178.292	178.756	177.747	177.419	178.118	177.747	176.093	177.115	177.337	178.452	176.803	176.466	180.767	180.921	178.865	178.374	179.815	178.154		8	172.043
E11	112.826	112.64	105.48	112.963	121.093	114.343	105.626	112.118	121.674	115.635	105.933	111.096	121.539	115.961	106.295	110.924	121.86	116.261	106.455	110.983	121.986	116.07	106.354	111.506	122.149	116	106.115	111.713	121.713	115.452	105.949	112.826		7	150.538
E12	108.803	106.888	111.199	109.784	107.256	106.963	111.194	110.39	107.281	107	110.801	110.944	107.312	106.834	110.958	110.733	107.244	107.166	111.211	110.458	107.281	107.303	111.531	110.337	107.506	107.385	112.135	109.534	107.407	108.081	111.955	108.803		8	172.043
E13																																		0	0
E14																																		0	0
E15																																		0	0
E16																																		0	0
E17																																		0	0
E18																																		0	0
E19																																		0	0
E20																																		0	0
E21																																		0	0
E22																																		0	0
E23																																		0	0
E24																																		0	0
F01	109.461	108.941	107.073	105.871	107.607	109.261	106.761	106.143	108.084	108.899	106.52	106.846	109.031	108.469	106.025	107.441	109.132	107.593	106.143	107.958	109.539	106.944	106.208	108.354	108.829	106.059	106.975	109.289	107.955	106.053	107.846	109.461		7	150.538
F02	326.775	279.272	332.851	326.424	316.775	276.003	333.022	320.413	301.34	287.295	334.764	323.685	286.705	316.169	328.289	320.506	277.677	334.284	322.742	309.969	287.961	338.52	325.483	284.992	322.385	326.124	315.699	276.096	339.607	323.199	292.604	307.034		8	172.043
F03	256.775	185.565	182.963	277.674	236.008	181.874	203.18	284.565	218.258	179.404	227.629	273.955	196.444	176.888	258.452	252.289	185.18	184.475	280.972	224.879	178.958	210.017	278.854	203.371	177.301	257.222	255.66	185	191.514	283.034	217.096	178.517		8	172.043
F04	246.379	258.197	218.629	193.823	256.615	254.618	202.635	204.652	261.494	244.719	191.228	226.43	259.174	228.407	190.992	249.312	253.567	204.242	203.143	260.522	240.247	188.972	231.857	256.037	214.963	193.947	257.042	245.272	191.23	224.831	258.065	222.404		9	193.548
F05																																		0	0
F06	111.163	121.138	121.691	111.346	115.312	121.073	122.053	111.357	115.638	120.64	121.784	111.365	115.348	121.149	121.694	111.101	115.879	121.208	121.803	111.228	115.545	121.553	121.143	111.146	115.809	121.497	120.334	111.438	116.331	122.121	119.59	111.163		8	172.043
F07	176.458	187.879	160.101	154.07	171.966	189.941	159.545	156.191	173.278	190.427	159.955	153.899	168.902	190.801	160.022	155.562	169.843	190.719	159.469	155.253	173.511	186.952	160.253	154.132	178.91	182.669	158.045	154.014	184.907	176.674	158.042	154.514		8	172.043
F08	108.267	107.315	106.264	114.039	110.042	107.149	106.654	111.511	112.596	107.264	106.84	109.885	114.32	107.253	106.713	108.972	115.025	107.056	106.896	107.225	116.472	107.691	107.357	106.857	116.632	107.542	106.933	107.096	116.761	108.025	106.837	107.354		7	150.538
F09																																		0	0
F10	102.5	101.854	101.528	100.449	102.034	101.997	101.081	100.705	101.924	102.27	100.784	101.469	102.18	102.272	100.326	101.98	102.143	102.174	100.553	102.326	102.548	101.927	100.879	102.309	102.528	100.837	101.854	102.374	102.275	100.371	102.32	102.5		7	150.538
F11	148.561	129.79	147.924	148.705	133.109	129.477	143.149	151.131	136.374	128.689	139.949	151.348	139.932	128.902	138.997	151.048	140.705	128.818	136.008	151.384	143.508	129.371	133.356	149.664	144.96	130.018	132.083	149.833	145.576	130.889	130.439	148.561		7	150.538
F12	106.081	105.301	102.958	107.685	106.14	105.396	104.025	107.508	106.365	104.57	105.295	106.685	106.433	103.376	106.994	106.803	106.399	102.98	107.683	106.545	105.865	103.236	107.837	106.573	104.775	105.25	107.028	106.365	103.43	107.275	106.66	106.25		8	172.043
F13																																		0	0
F14																																		0	0
F15																																		0	0
F16																																		0	0
F17																																		0	0
F18																																		0	0
F19																																		0	0
F20																																		0	0
F21																																		0	0
F22																																		0	0
F23																																		0	0
F24																																		0	0
G01	120.598	122.654	121.503	120.14	121.385	122.404	121.205	120.079	123.157	121.933	119.935	121.433	121.59	121.062	120.169	122.312	121.829	119.921	122.348	122.098	121.017	120.674	122.124	121.365	119.871	122.39	121.657	120.579	122.154	122.163	121.101	120.598		9	193.548
G02																																		0	0
G03																																		0	0
G04	115.337	115.213	113.913	115.475	115.716	114.674	114.537	116.028	115.368	113.843	115.309	116.051	115.022	114.309	116.174	115.444	114.014	115.07	115.916	115.132	114.199	115.865	115.601	114.219	115.492	115.812	114.739	114.225	116.014	115.626	114.037	115.337		8	172.043
G05	109.949	127.77	131.719	117.93	110.784	127.837	130.916	118.037	110.848	128.079	130.008	117.402	110.862	129.542	131.093	116.713	111.719	129.337	129.899	115.006	112.792	130.865	129.517	113.14	114.469	132.059	128.761	110.598	117.315	131.775	124.944	109.949		8	172.043
G06	149.514	117.503	113.517	130.36	150.913	119.624	113.486	129.756	150.028	118.983	113.494	131.787	148.424	117.975	113.848	126.854	151.534	123.888	113.497	123.817	151.236	124.969	113.548	130.638	146.112	116.244	114.247	135.857	146.48	116.236	114.157	128.826		7	150.538
G07																																		0	0
G08	195.742	126.07	165.14	195.146	132.309	126.267	153.615	197.357	141.559	126.449	150.753	198.629	142.913	126.157	141.823	196.952	151.952	125.966	137.455	195.587	154.444	125.899	136.674	196.775	155.154	125.753	133.601	193.904	157.643	125.896	133.042	195.742		7	150.538
G09	117.935	108.146	107.36	107.618	118.792	111.573	107.354	107.539	113.371	116.287	108.16	107.657	107.935	118.997	111.772	107.885	107.64	111.955	118.169	108.326	107.84	108.011	119.065	112.177	107.792	107.868	110.84	119.225	108.812	107.643	107.896	118.798		6	129.032
G10																																		0	0
G11																																		0	0
G12	139.66	131.626	139.722	140.848	137.629	132.09	141.253	139.562	133.233	137.216	140.41	138.143	131.531	141.337	139.638	133.472	137.452	140.281	137.93	131.823	141.228	139.503	132.862	137.466	140.573	137.778	131.969	140.25	139.683	132.048	138.77	140.331		8	172.043
G13																																		0	0
G14																																		0	0
G15																																		0	0
G16																																		0	0
G17																																		0	0
G18																																		0	0
G19																																		0	0
G20																																		0	0
G21																																		0	0
G22																																		0	0
G23																																		0	0
G24																																		0	0
H01	103.829	102.848	106.365	107.079	103.185	102.885	109.41	104.865	103.452	106.211	107.646	103.711	103.601	109.126	104.865	103.551	105.624	108.242	103.41	102.913	109.472	105.435	103.424	105.978	107.683	103.652	103.419	109.191	104.421	103.278	107.494	106.163		9	193.548
H02																																		0	0
H03	118.256	118.885	117.056	118.323	123.247	119.545	117.146	118.374	123.242	119.674	117.169	118.065	123.331	119.458	117.076	118.23	123.272	119.893	117.194	117.801	122.913	119.149	117.385	117.82	124	118.882	117.022	117.837	123.955	118.278	117.177	118.256		8	172.043
H04	124.346	130.483	127.604	126.629	121.191	131.149	127.051	126.177	121.225	130.781	127.492	125.32	123.081	130.242	126.469	123.607	125.84	129.669	125.921	121.834	128.101	127.949	126.455	121.607	130.455	127.239	126.18	121.107	131.567	127.02	124.733	124.346		8	172.043
H05																																		0	0
H06	109.247	111.458	107.208	110.888	112.857	109.376	107.916	112.492	112.287	107.393	110.031	112.632	110.385	107.497	111.963	112.43	107.781	109.829	112.753	110.683	107.621	111.829	112.674	108.135	109.469	112.896	110.949	107.382	111.705	112.907	108.5	109.247		9	193.548
H07	157.885	146.275	152.062	131.545	126.36	155.61	145.079	129.427	127.331	161.472	141.138	129.728	133.702	160.362	136.272	128.565	143.626	156.587	132.11	126.382	156.927	146.77	132.309	132.039	159.975	136.935	127.728	142.351	154.781	131.798	126.247	157.885		8	172.043
H08																																		0	0
H09																																		0	0
H10	113.522	106.618	106.337	109.188	115.357	107.07	106.784	109.879	114.947	106.843	106.601	110.171	114.545	106.843	106.669	110.789	113.278	107.056	106.795	111.455	113.587	106.711	106.896	111.885	113.713	107.087	106.834	112.407	112.478	106.843	106.837	113.522		7	150.538
H11																																		0	0
H12	110.239	108.801	110.267	110.154	108.708	109.713	110.643	109.921	109.07	110.045	110.86	110.452	109.003	110.02	111.183	110.958	108.295	110.612	110.671	110.522	108.753	110.834	110.862	110.011	108.413	110.798	110.657	109.862	108.857	110.806	110.542	110.239		8	172.043
H13																																		0	0
H14																																		0	0
H15																																		0	0
H16																																		0	0
H17																																		0	0
H18																																		0	0
H19																																		0	0
H20																																		0	0
H21																																		0	0
H22																																		0	0
H23																																		0	0
H24																																		0	0
I01	125.542	125.404	122.823	114.919	119.149	125.562	124.02	112.284	122.354	124.93	122.91	110.829	125.135	124.444	120.978	112.317	125.831	124.101	116.829	117.379	125.677	122.775	112.736	122.34	124.447	121.941	110.885	125.652	124.199	118.663	114.919	125.542		7	150.538
I02	180.713	221.284	188.081	180.837	196.553	208.601	185.096	180.427	216.09	192.666	181.489	187.77	215.854	185.879	179.795	209.183	198.228	181.674	182.43	217.567	186.857	180.39	207.053	197.323	180.972	182.096	217.559	186.812	180.494	208.567	195.958	180.713		9	193.548
I03																																		0	0
I04	117.708	111.739	112.632	124.921	113.708	111.963	122.185	118.138	112.879	113.228	125.685	113.511	111.374	122.736	117.761	112.475	114.671	124.031	113.278	111.61	124.5	115.135	111.89	117.404	121.576	113.028	111.677	125.264	113.666	111.466	121.565	118.143		9	193.548
I05																																		0	0
I06																																		0	0
I07	151.447	120.708	112.972	137.534	153.444	124.517	113.236	134.733	153.781	125.18	113.27	134.478	154.267	126.742	113.736	137.135	152.59	123.256	113.632	138.132	151.93	122.433	113.346	140.242	151.354	120.32	113.278	142.542	151.121	119.469	113.424	143.949		7	150.538
I08	273.975	277.455	282.587	351.84	286.86	275.787	267.022	352.475	292.52	278.121	265.419	338.865	305.447	275.966	267.506	314.997	322.056	278.39	266.705	299.624	333.986	281.135	268.831	290.171	341.809	286.969	272.272	280.121	343.86	282.301	277.674	273.975		7	150.538
I09	164.132	151.368	124.056	155.865	162.941	150.933	124.337	155.421	163.34	151.264	123.89	156.177	166.129	150.393	123.778	158.129	162.031	150.635	122.371	160.629	161.39	149.461	121.225	164.163	160.764	148.767	122.022	166.792	158.612	145.365	124.253	167.028		7	150.538
I10	117.699	116.331	119.528	118.093	117.483	118.871	117.823	117.528	115.986	119.612	117.348	117.115	117.742	118.306	117.433	116.244	119.958	117.719	117.629	117.157	119.281	117.885	116.801	119.334	117.039	117.295	116.626	119.419	118.36	117.806	119.789	117.699		10	215.054
I11	315.388	313.699	221.261	220.275	337.657	282.545	217.747	231.73	361.402	246.671	214.275	255	354.702	229.211	213.615	292.208	321.228	219.815	216.851	340.581	274.458	212.43	237.989	359.517	236.435	213.284	282.86	328.907	221.309	216.357	329.379	277.61		8	172.043
I12																																		0	0
I13																																		0	0
I14																																		0	0
I15																																		0	0
I16																																		0	0
I17																																		0	0
I18																																		0	0
I19																																		0	0
I20																																		0	0
I21																																		0	0
I22																																		0	0
I23																																		0	0
I24																																		0	0
J01	373.531	375.888	367.621	368.882	372.247	375.596	368.351	366.593	369.303	373.413	364.556	365.014	370.539	370.837	365.289	361.264	365.278	372.25	364.699	363.885	368.736	370.744	363.492	362.09	365.354	369.166	362.685	359.978	364.079	369.222	362.705	361.354		8	172.043
J02	117.478	120.483	115.699	115.486	116.657	119.194	115.295	115.424	117.447	118.284	115.379	115.357	119.826	117.346	115.556	115.66	119.823	115.713	115.843	117.028	117.77	115.067	115.107	118.969	116.118	115.154	116.64	119.545	115.435	115.817	117.989	117.478		9	193.548
J03	157.475	151.278	134.531	136.657	153.191	155.559	136.014	135	148.435	157.691	137.657	133.913	145.5	159.261	140.242	133.798	143.213	158.854	142.823	133.612	141.834	158.309	142.067	133.368	141.076	158.461	143.337	133.899	140.43	158.517	145.014	133.713		7	150.538
J04	163.149	144.045	143.472	166.649	160.112	144.014	145.247	166.556	159.253	143.612	146.624	165.607	159.677	142.826	150.402	165.961	156.059	141.278	153.817	164.228	152.82	140.115	155.202	163.419	152.612	139.222	154.893	163.458	151.966	138.843	161.368	163.149		7	150.538
J05	119.497	112.736	113.062	125.843	115.792	112.213	116.115	124.357	115.424	113.801	122.216	119.354	112.831	113.281	126.031	115.194	112.581	118.879	122.087	113.11	112.385	125.61	116.199	112.096	119.146	122.073	114	112.952	125.362	116.399	112.565	119.497		8	172.043
J06																																		0	0
J07	117.522	117.503	117.888	117.643	117.91	117.823	117.944	117.781	117.831	117.952	118.037	118.166	117.848	118.062	117.885	118.104	118.048	118.143	118.104	118.222	117.927	118.039	118.065	118.107	118.011	118.152	118.025	118.093	118.042	117.893	118.048	118.194		11	236.559
J08	106.778	106.961	106.663	106.424	107.062	107.065	106.699	106.551	107.087	107.463	106.685	106.733	106.916	107.452	107.062	106.669	107.048	107.626	107.051	106.803	107.267	107.497	107.149	106.944	107.154	107.539	107.166	106.947	107.275	107.537	107.174	106.778		8	172.043
J09	186.253	202.062	183.733	185.775	180.654	204.728	183.199	185.792	180.261	203.475	186.84	188.107	183.834	203.14	188.882	188.904	184.337	196.843	190.399	185.789	193.739	195.289	189.893	183.112	184.506	192.657	191.77	185.528	188.334	193.042	191.492	181.719		12	258.065
J10	125.086	124.069	124.038	118.055	120.131	124.264	122.308	117.714	120.823	125.393	121.029	117.863	122.076	125.346	118.889	119.415	123.639	123.975	117.787	120.209	124.623	121.958	117.862	121.282	125.953	119.681	119.138	123.481	124.306	117.92	120.419	125.086		7	150.538
J11																																		0	0
J12	187.376	184.556	184.643	197.362	191.739	180.463	181.25	193.876	195.191	183.056	182.708	193.031	192.955	180.978	181.742	190.66	196.39	180.674	182.579	189.312	197.326	181.84	183.621	188.222	199.506	183.699	182.194	185.916	199.331	182.115	183.421	187.376		7	150.538
J13																																		0	0
J14																																		0	0
J15																																		0	0
J16																																		0	0
J17																																		0	0
J18																																		0	0
J19																																		0	0
J20																																		0	0
J21																																		0	0
J22																																		0	0
J23																																		0	0
J24																																		0	0
K01	148.101	144.697	149.556	162.346	155.601	145.5	149.775	163.638	154.461	146.014	152.61	163.725	151.039	145.73	154.52	164.503	147.629	145.826	156.096	161.702	144.551	147.826	158.947	159.576	144.955	148.466	162.899	154.003	144.267	152.626	164.183	148.101		8	172.043
K02	176.334	327.329	260.065	175.433	185.888	329.48	244.778	174.666	188.778	328.037	239.843	171.244	188.702	324.039	238.171	169.056	193.736	323.334	227.652	169.36	201.239	324.348	221.64	164.242	205.848	322.868	221.938	163.671	240.242	311.18	205.006	161.017		8	172.043
K03	101.261	115.607	129.944	103.334	101.744	114.407	130.031	103.767	101.767	113.764	130.798	104.256	101.921	113.736	130.604	103.924	102.059	113.829	131.191	103.871	101.831	114.326	129.711	103.781	101.919	115.219	129.171	103.441	102.039	116.537	128.652	102.848		8	172.043
K04	104.573	105.441	105.461	104.511	104.388	105.733	105.447	103.713	105.565	105.823	105.011	104.107	105.716	105.744	104.051	105.183	105.938	104.879	104.34	105.983	105.761	103.744	105.374	105.537	104.795	104.525	105.815	105.621	103.812	105.469	105.775	104.573		9	193.548
K05																																		0	0
K06	122.059	119.23	122.244	128.18	125.514	119.638	122.031	126.963	126.017	119.528	121.66	128.008	127.801	120.556	121.18	126.11	128.89	121.309	121.219	124.41	129.508	122.267	120.584	123.508	129.5	123.447	120.5	122.607	128.334	125.531	120.053	122.059		7	150.538
K07	117.956	112.824	114.984	117.808	118.852	113.858	114.135	117.5	119.292	114.535	113.711	117.519	119.179	114.73	113.613	116.858	118.827	115.226	113.399	116.642	119.321	115.978	113.349	116.421	118.947	116.252	113.164	116.318	118.629	116.362	113.333	116.336		7	150.538
K08																																		0	0
K09																																		0	0
K10																																		0	0
K11	125.994	136.087	130.772	126.096	126.101	136.197	131.497	125.843	125.073	136.11	131.351	125.267	124.742	135.185	131.169	126.404	125.329	134.646	132.562	125.728	124.348	134.275	132.413	125.705	124.761	135.228	131.514	125.514	124.806	135.792	131.666	125.994		8	172.043
K12	111.449	123.331	111.691	105.702	106.194	124.941	110.846	105.399	107.433	124.868	109.697	105.421	110.73	123.174	108.374	105.239	114.517	120.452	107.798	105.315	117.652	117.963	106.966	105.702	121.744	113.944	106.208	106.913	124.739	110.23	105.671	111.449		8	172.043
K13																																		0	0
K14																																		0	0
K15																																		0	0
K16																																		0	0
K17																																		0	0
K18																																		0	0
K19																																		0	0
K20																																		0	0
K21																																		0	0
K22																																		0	0
K23																																		0	0
K24																																		0	0
L01	108.938	109.23	105.399	105.264	110.604	107.876	105.202	106.626	111.216	106.924	105.362	107.778	110.798	106.177	105.52	109.433	109.716	105.761	105.537	111.275	108.197	105.649	107.051	111.073	106.879	105.489	108.744	110.643	106.096	105.11	110.646	108.938		9	193.548
L02	103.065	111.593	110.36	102.427	106.242	114.124	105.447	102.708	111.317	111.275	103.037	106.374	113.694	105.747	103.079	111.346	111.674	102.958	106.944	113.781	105.402	103.323	112.098	110.292	102.826	107.593	114.256	104.885	103.812	112.93	109.601	103.065		9	193.548
L03																																		0	0
L04																																		0	0
L05																																		0	0
L06	119.371	118.702	120.112	119.329	118.43	119.272	120.18	119.919	118.337	119.037	119.899	119.067	118.424	118.705	119.607	119	118.289	118.548	119.952	119.461	118.733	118.508	119.913	119.579	118.256	118.542	119.475	119.848	118.346	118.438	119.691	119.371		8	172.043
L07	129.27	123.438	128.933	123.562	122.374	126.045	127.775	123.152	121.494	128.817	125.826	122.5	122.171	129.081	123.43	122.447	125.143	127.433	123.34	122.048	128.699	124.458	121.963	123.469	128.963	124.298	122.388	127.371	125.219	122.913	122.795	129.27		8	172.043
L08	105.028	104.862	105.073	105.118	104.848	105.129	105.16	105.183	104.801	104.952	105.115	105.166	105.354	105.247	105.433	105.014	105.152	105.449	105.048	104.902	105.497	105.666	105.402	105.452	105.413	105.506	105.346	105.393	105.281	105.407	105.542	105.028		10	215.054
L09																																		0	0
L10	156.902	132.166	162.75	134.157	118.416	145.486	156.225	121.548	125.298	158.803	140.455	117.421	138.871	160.635	126.885	120.84	156.042	146.798	118.233	133.152	160.834	131.014	119.138	150.624	152.545	119.68	127.935	160.787	136.562	117.551	143.778	156.902		8	172.043
L11	106.43	107.138	106.615	106.41	106.022	106.795	107.284	106.581	106.607	106.081	106.907	107.798	107.166	106.73	106.444	106.888	107.539	106.978	106.772	106.306	107.034	107.854	106.868	106.697	106.427	107.478	107.885	107.048	106.98	106.553	107.402	107.64		7	150.538
L12																																		0	0
L13																																		0	0
L14																																		0	0
L15																																		0	0
L16																																		0	0
L17																																		0	0
L18																																		0	0
L19																																		0	0
L20																																		0	0
L21																																		0	0
L22																																		0	0
L23																																		0	0
L24																																		0	0
M01	118.267	117.053	116.812	116.022	118.629	116.952	117.104	115.781	118.716	117.197	116.91	116.233	118.587	117.41	116.261	116.817	118.177	117.494	114.834	118.579	117.764	117.452	114.688	118.826	117.337	117.051	115.506	118.562	117.079	116.632	116.199	118.267		8	172.043
M02																																		0	0
M03																																		0	0
M04	141.618	142.295	139.081	138.604	135.933	142.525	139.228	139.326	136.14	140.803	139.747	139.081	136.59	139.413	140.862	138.904	138.104	137.343	141.66	139.677	138.365	136.601	142.011	138.789	138.427	135.955	142.289	139.354	138.86	135.626	141.452	141.618		8	172.043
M05	219.326	214.272	215.045	227.261	218.843	215.051	212.025	227.941	219.483	214.772	211.708	222.823	220.688	215.643	212.573	219.683	223.604	215.624	211.781	217.303	224.587	216.331	212.41	215.242	225.719	216.576	212.371	212.888	226.604	217.233	212.629	211.343		7	150.538
M06	109.893	112.463	110.635	108.975	115.553	112.559	109.337	112.708	113.626	111.789	107.882	115.556	112.691	110.551	110.789	114.708	112.079	108.66	113.885	113.424	111.138	108.483	115.497	112.284	109.48	112.486	113.725	111.478	108.194	115.64	112.399	109.893		9	193.548
M07																																		0	0
M08	152.337	139.213	136.357	166.326	143.138	136.767	152.728	155.312	140.048	135.716	165.421	145.166	137.615	145.483	161.076	140.876	135.789	163.292	146.893	138.27	142.885	163.455	140.674	135.722	162.511	146.404	138.5	145.143	160.921	140.43	135.809	163.82		8	172.043
M09	116.008	115.739	114.087	112.82	111.025	115.309	114.143	112.073	112.989	115.093	114.242	110.728	114.57	114.303	113.775	110.112	116.107	114.334	113.34	111.011	115.789	114.494	112.138	113.565	114.969	114.213	110.581	115.772	114.309	113.761	110.447	116.008		7	150.538
M10	138.14	137.413	136.23	143.264	137.303	137.624	137.989	143.938	139.169	139.132	137.888	143.725	138.593	138.098	137.073	143.809	139.073	138.199	137.256	144.073	137.961	137.458	138.298	143.306	137.781	137.89	139.525	141.435	136.683	136.784	140.733	140.702		8	172.043
M11	104.556	104.407	105.43	105.376	105.629	104.152	105.309	105.635	105.646	104.604	104.798	105.559	105.722	105.551	104.228	105.581	105.846	105.747	104.402	105.171	105.64	106.014	104.983	104.685	105.671	105.691	105.674	104.34	105.567	105.742	105.893	104.556		8	172.043
M12																																		0	0
M13																																		0	0
M14																																		0	0
M15																																		0	0
M16																																		0	0
M17																																		0	0
M18																																		0	0
M19																																		0	0
M20																																		0	0
M21																																		0	0
M22																																		0	0
M23																																		0	0
M24																																		0	0
N01	119.73	125.003	122.303	119.963	124.534	123.343	121.584	119.36	126.329	123.253	120.393	123.857	123.815	121.919	119.865	127.017	123.138	120.573	124.096	123.75	122.264	119.815	126.337	122.843	119.997	124.32	123.674	121.424	120.497	125.14	122.621	119.73		9	193.548
N02	104.124	104.272	104.059	104.534	103.652	104.772	104.508	104.528	103.809	104.952	104.455	104.427	104.045	104.98	104.677	104.298	104.213	105.076	104.635	104.419	104.593	104.736	104.843	104.239	104.801	104.798	104.848	104.022	104.862	104.539	104.879	104.124		12	258.065
N03	109.404	107.694	109.059	125.89	112.972	108.157	108.368	121.652	117.744	108.368	108.261	117.051	121.087	108.337	108.416	113.584	123.983	108.809	108.346	111.618	125.708	108.871	108.087	110.48	125.567	109.508	108.309	109.795	125.129	110.551	108.458	109.404		7	150.538
N04																																		0	0
N05	103.764	102.756	102.514	103.149	104.531	103.576	102.596	103.301	104.674	103.57	103.053	103.596	104.489	103.329	102.893	103.444	104.537	103.093	102.747	103.326	104.632	103.368	103.303	103.402	105.115	103.337	102.91	103.657	104.952	103.331	102.994	103.764		7	150.538
N06	140.396	159.115	146.854	139.348	142.045	160.008	143.565	139.938	148.292	157.596	140.202	139.621	154.399	153.784	139.789	139.798	157.309	147.725	140.003	141.053	161.017	144.014	139.219	144.098	159.264	141.677	139.326	148.514	154.806	139.893	139.202	154.537		8	172.043
N07	142.725	147.562	141.18	138.289	147.621	151.031	144.899	137.098	146.11	149.649	145.177	138.761	141.385	150.823	144.941	138.542	140.553	150.666	145.933	141.379	139.438	149.93	145.694	142.612	140.534	149.539	146.242	142.236	139.107	147.826	148.281	142.725		8	172.043
N08	110.331	110.851	109.75	108.5	111.435	110.121	109.803	108.82	111.354	110.275	109.219	110.66	110.435	109.885	108.312	111.694	109.84	109.607	109.997	110.185	109.654	108.433	111.444	110.368	109.503	110.247	110.441	109.846	108.708	111.553	110.643	110.331		9	193.548
N09	118.298	109.615	109.225	110.517	117.011	109.559	109.261	111.185	116.326	110.008	109.59	112.475	115.792	109.354	109.042	113.537	114.736	109.253	109.042	114.205	113.93	109.483	109.169	115.84	112.247	109.295	109.065	117.253	111.756	109.534	108.837	118.298		7	150.538
N10	167.761	313.506	302.643	162.478	226.916	359.803	202.472	170.567	306.419	310.697	163.601	226.452	357.025	198.247	173.008	312.978	288.379	160.573	239.601	347.076	179.756	183.351	335.025	246.697	161.548	266.478	331.77	167.815	200.559	349.317	214.851	167.761		9	193.548
N11	123.84	123.258	118.986	127.284	126.076	122.393	121.59	126.857	125.317	119.986	124.854	126.494	124.486	118.424	127.115	125.82	124.458	118.093	127.809	124.376	123.23	120.75	126.598	123.798	120.958	123.469	125.433	124.767	118.596	127.247	125.559	123.84		8	172.043
N12	121.166	121.778	112.961	117.826	121.584	119.329	112.685	120.517	122.438	116.576	115.671	121.851	122.062	113.551	118.393	122.02	119.014	113.64	121.076	122.188	114.978	116.382	120.992	121.037	112.93	119.483	122.076	118.284	114.244	121.034	121.958	114.607		9	193.548
N13																																		0	0
N14																																		0	0
N15																																		0	0
N16																																		0	0
N17																																		0	0
N18																																		0	0
N19																																		0	0
N20																																		0	0
N21																																		0	0
N22																																		0	0
N23																																		0	0
N24																																		0	0
O01	153.758	165.618	154.27	144.553	153.604	165.472	153.612	144.129	155.598	165.489	152.725	143.362	159.014	164.048	151.427	142.034	163.27	161.784	150.475	140.874	165.916	160.396	149.166	142.284	166.978	157.101	146.508	149.635	167.497	154.374	143.607	156.688		8	172.043
O02	114.11	113.744	113.955	112.101	112.61	115.719	112.208	111.801	115.82	113.039	111.795	113.508	115.371	112.169	112.222	115.61	112.413	112.132	115.444	113.211	111.865	113.671	115.25	113.101	112.59	115.93	115.272	114.014	115.775	113.199	111.89	114.11		9	193.548
O03	126.393	117.629	114.725	115.5	126.39	117.376	114.831	116.244	126.787	118.407	115.121	118.101	125.868	116.972	115.006	119.935	124.522	116.725	115.211	121.396	122.966	116.711	116.022	124.542	121.205	115.775	116.146	126.225	119.171	115.222	116.059	126.393		7	150.538
O04																																		0	0
O05	114.348	114.32	113.798	113.079	112.124	114.093	113.194	112.365	112.871	114	113.556	112.242	113.607	113.506	112.938	111.736	114.101	113.124	112.826	112.452	113.837	113.25	112.607	113.584	113.711	113.449	112.199	114.194	113.326	112.57	112.576	114.348		7	150.538
O06	153.89	145.708	144.567	155.121	149.197	145.132	145.615	156.489	145.997	144.596	149.98	152.846	145.059	144.846	155.503	147.312	144.933	147.362	156.492	146.011	144.228	155.098	148.351	144.941	146.935	155.629	146.037	144.441	154.601	148.357	144.938	146.514		8	172.043
O07	227.16	336.022	410.045	260.868	231.708	249.256	437.239	301.407	238.969	228.579	358.079	393.188	251.992	226.567	285.458	428.64	274.511	231.056	237.112	421.697	318.216	238.685	226.947	378.34	366.84	246.275	228.787	321.02	406.643	257.666	232.75	257.424		7	150.538
O08	279.663	268.955	280.289	262.284	256.744	263.379	280.91	267.303	256.483	256.542	281.708	273.829	256.399	255.326	274.64	273.907	261.57	257.713	268.615	277.253	264.376	255.07	266.337	277.048	260.938	254.486	264.379	277.949	264.062	257.303	264.329	279.663		7	150.538
O09	168.199	166.337	179.997	174.281	167.784	168.433	181.494	171.157	167.292	172.657	178.581	168.115	165.461	177.907	173.868	166.899	168.329	179.612	169.669	165.64	174.744	176.312	166.949	166.553	180.146	170.348	165.823	172.36	176.022	165.961	165.385	179.646		8	172.043
O10	173.938	161.278	177.101	173.961	145.635	169.573	180.239	160.152	148.14	173.542	179.067	150.758	155.831	175.93	175.23	144.919	166.458	177.879	163.315	148.711	173.048	178.994	149.781	160.27	175.868	171.129	145.284	170.798	179.292	155.781	152.275	173.938		8	172.043
O11																																		0	0
O12	141.264	151.281	146.921	144.107	148.183	151.497	147.199	143.691	149.548	150.388	147.812	142.899	150.621	149.503	147.053	142.767	150.379	150.034	147.534	141.52	151.427	148.36	147.334	140.896	151.25	148.388	147.199	139.225	153.076	147.68	147.663	141.264		8	172.043
O13																																		0	0
O14																																		0	0
O15																																		0	0
O16																																		0	0
O17																																		0	0
O18																																		0	0
O19																																		0	0
O20																																		0	0
O21																																		0	0
O22																																		0	0
O23																																		0	0
O24																																		0	0
P01	132.163	132.624	135.798	127.91	128.32	132.107	136.115	126.924	131.506	132.017	134.548	126.056	132.896	133.236	132.104	127.101	133.876	135.292	128.374	130.194	132.323	135.66	126.416	132.385	131.056	132.753	125.927	132.854	134.351	129.157	129.278	132.163		9	193.548
P02	124.618	123.489	133.309	130.413	123.699	124.862	138.14	124.829	123.393	134.289	129.882	124.037	126.107	137.475	124.573	123.354	135.062	128.775	123.309	127.722	135.77	124.194	124.028	137.486	126.511	123.497	131.065	132.112	123.826	125.323	137.225	124.683		9	193.548
P03	134.851	126.517	133.514	135.629	130.545	129.632	135.871	131.843	128.975	130.826	136.933	130.817	126.52	134.27	134.306	129.865	128.907	136.14	131.722	127.868	132.508	134.618	129.632	128.34	135.419	131.77	128.888	130.202	135.584	131.497	126.671	134.851		8	172.043
P04																																		0	0
P05	130.756	135.02	130.277	120.842	127.413	136.531	128.726	121.036	127.835	136.838	127.122	121.083	129.462	136.145	124.71	121.383	131.984	135.716	122.759	123.472	134.158	132.591	121.601	126.637	136.139	128.723	121.7	130.947	138.614	125.601	121.208	130.756		8	172.043
P06																																		0	0
P07																																		0	0
P08																																		0	0
P09	239.006	260.287	256.885	247.081	239.404	258.399	252.132	243.124	241.284	259.919	255.871	243.933	240.907	260.826	251.829	245.284	241.772	263.404	247.927	242.851	237.537	261.93	245.183	236.357	238.93	260.222	245.882	243.652	243.287	258.52	245.188	239.006		8	172.043
P10	120.478	131.604	126.857	120.84	122.708	133.374	123.216	119.994	130.396	127.921	120.691	122.567	133.02	123.081	119.874	130.688	127.624	120.486	123.124	132.98	123.079	120.708	130.57	127.233	121.522	125.492	132.076	122.115	120.199	132.402	125.652	120.478		9	193.548
P11	248.455	252.955	275.435	279.612	251.087	250.871	284.736	266	249.306	248.747	292.39	260.933	249.511	256.343	290.556	254.663	250.68	268.244	278.874	249.772	250.104	281.593	267.233	256.68	254.618	289.239	257.899	248.764	262.576	288.135	251.419	248.455		8	172.043
P12	173.421	169.669	174.138	159.27	134.643	166.211	174.43	166.264	133.09	159.371	173.941	169.48	135.528	155.705	173.32	169.25	138.565	150.514	172.677	171.337	143.107	146.573	172.379	172.601	148.146	143.166	170.89	172.357	150.323	141.402	171.34	173.421		7	150.538
P13																																		0	0
P14																																		0	0
P15																																		0	0
P16																																		0	0
P17																																		0	0
P18																																		0	0
P19																																		0	0
P20																																		0	0
P21																																		0	0
P22																																		0	0
P23																																		0	0
P24																																		0	0

## Sheet: HEART RATE
Column	Row	# Peaks	Heart Rate	Treatment (µM)
1	A	9	193.548	0
1	B	0		0
1	C	8	172.043	0
1	D	9	193.548	0
1	E	12	258.065	0
1	F	7	150.538	0
1	G	9	193.548	0
1	H	9	193.548	0
1	I	7	150.538	0
1	J	8	172.043	0
1	K	8	172.043	0
1	L	9	193.548	0
1	M	8	172.043	0
1	N	9	193.548	0
1	O	8	172.043	0
1	P	9	193.548	0
2	A	0		0
2	B	0		0
2	C	8	172.043	0
2	D	8	172.043	0
2	E	0		0
2	F	8	172.043	0
2	G	0		0
2	H	0		0
2	I	9	193.548	0
2	J	9	193.548	0
2	K	8	172.043	0
2	L	9	193.548	0
2	M	0		0
2	N	12	258.065	0
2	O	9	193.548	0
2	P	9	193.548	0
3	A	0		0.05
3	B	8	172.043	0.05
3	C	8	172.043	0.05
3	D	7	150.538	0.05
3	E	8	172.043	0.05
3	F	8	172.043	0.05
3	G	0		0.05
3	H	8	172.043	0.05
3	I	0		0.05
3	J	7	150.538	0.05
3	K	8	172.043	0.05
3	L	0		0.05
3	M	0		0.05
3	N	7	150.538	0.05
3	O	7	150.538	0.05
3	P	8	172.043	0.05
4	A	8	172.043	0.05
4	B	9	193.548	0.05
4	C	8	172.043	0.05
4	D	0		0.05
4	E	9	193.548	0.05
4	F	9	193.548	0.05
4	G	8	172.043	0.05
4	H	8	172.043	0.05
4	I	9	193.548	0.05
4	J	7	150.538	0.05
4	K	9	193.548	0.05
4	L	0		0.05
4	M	8	172.043	0.05
4	N	0		0.05
4	O	0		0.05
4	P	0		0.05
5	A	0		0.098
5	B	8	172.043	0.098
5	C	9	193.548	0.098
5	D	8	172.043	0.098
5	E	9	193.548	0.098
5	F	0		0.098
5	G	8	172.043	0.098
5	H	0		0.098
5	I	0		0.098
5	J	8	172.043	0.098
5	K	0		0.098
5	L	0		0.098
5	M	7	150.538	0.098
5	N	7	150.538	0.098
5	O	7	150.538	0.098
5	P	8	172.043	0.098
6	A	7	150.538	0.098
6	B	8	172.043	0.098
6	C	8	172.043	0.098
6	D	9	193.548	0.098
6	E	8	172.043	0.098
6	F	8	172.043	0.098
6	G	7	150.538	0.098
6	H	9	193.548	0.098
6	I	0		0.098
6	J	0		0.098
6	K	7	150.538	0.098
6	L	8	172.043	0.098
6	M	9	193.548	0.098
6	N	8	172.043	0.098
6	O	8	172.043	0.098
6	P	0		0.098
7	A	0		0.195
7	B	0		0.195
7	C	7	150.538	0.195
7	D	0		0.195
7	E	8	172.043	0.195
7	F	8	172.043	0.195
7	G	0		0.195
7	H	8	172.043	0.195
7	I	7	150.538	0.195
7	J	11		0.195
7	K	7	150.538	0.195
7	L	8	172.043	0.195
7	M	0		0.195
7	N	8	172.043	0.195
7	O	7	150.538	0.195
7	P	0		0.195
8	A	7	150.538	0.195
8	B	10	215.054	0.195
8	C	7	150.538	0.195
8	D	7	150.538	0.195
8	E	9	193.548	0.195
8	F	7	150.538	0.195
8	G	7	150.538	0.195
8	H	0		0.195
8	I	7	150.538	0.195
8	J	8	172.043	0.195
8	K	0		0.195
8	L	10	215.054	0.195
8	M	8	172.043	0.195
8	N	9	193.548	0.195
8	O	7	150.538	0.195
8	P	0		0.195
9	A	0		0.39
9	B	8	172.043	0.39
9	C	0		0.39
9	D	7	150.538	0.39
9	E	6	129.032	0.39
9	F	0		0.39
9	G	6	129.032	0.39
9	H	0		0.39
9	I	7	150.538	0.39
9	J	12	258.065	0.39
9	K	0		0.39
9	L	0		0.39
9	M	7	150.538	0.39
9	N	7	150.538	0.39
9	O	8	172.043	0.39
9	P	8	172.043	0.39
10	A	10	215.054	0.39
10	B	7	150.538	0.39
10	C	0		0.39
10	D	11	236.559	0.39
10	E	8	172.043	0.39
10	F	7	150.538	0.39
10	G	0		0.39
10	H	7	150.538	0.39
10	I	10	215.054	0.39
10	J	7	150.538	0.39
10	K	0		0.39
10	L	8	172.043	0.39
10	M	8	172.043	0.39
10	N	9	193.548	0.39
10	O	8	172.043	0.39
10	P	9	193.548	0.39
11	A	8	172.043	0.78
11	B	7	150.538	0.78
11	C	8	172.043	0.78
11	D	7	150.538	0.78
11	E	7	150.538	0.78
11	F	7	150.538	0.78
11	G	0		0.78
11	H	0		0.78
11	I	8	172.043	0.78
11	J	0		0.78
11	K	8	172.043	0.78
11	L	7	150.538	0.78
11	M	8	172.043	0.78
11	N	8	172.043	0.78
11	O	0		0.78
11	P	8	172.043	0.78
12	A	8	172.043	0.78
12	B	0		0.78
12	C	0		0.78
12	D	8	172.043	0.78
12	E	8	172.043	0.78
12	F	8	172.043	0.78
12	G	8	172.043	0.78
12	H	8	172.043	0.78
12	I	0		0.78
12	J	7	150.538	0.78
12	K	8	172.043	0.78
12	L	0		0.78
12	M	0		0.78
12	N	9	193.548	0.78
12	O	8	172.043	0.78
12	P	7	150.538	0.78
13	A	0		1.56
13	B	0		1.56
13	C	0		1.56
13	D	0		1.56
13	E	0		1.56
13	F	0		1.56
13	G	0		1.56
13	H	0		1.56
13	I	0		1.56
13	J	0		1.56
13	K	0		1.56
13	L	0		1.56
13	M	0		1.56
13	N	0		1.56
13	O	0		1.56
13	P	0		1.56
14	A	0		1.56
14	B	0		1.56
14	C	0		1.56
14	D	0		1.56
14	E	0		1.56
14	F	0		1.56
14	G	0		1.56
14	H	0		1.56
14	I	0		1.56
14	J	0		1.56
14	K	0		1.56
14	L	0		1.56
14	M	0		1.56
14	N	0		1.56
14	O	0		1.56
14	P	0		1.56
15	A	0		3.125
15	B	0		3.125
15	C	0		3.125
15	D	0		3.125
15	E	0		3.125
15	F	0		3.125
15	G	0		3.125
15	H	0		3.125
15	I	0		3.125
15	J	0		3.125
15	K	0		3.125
15	L	0		3.125
15	M	0		3.125
15	N	0		3.125
15	O	0		3.125
15	P	0		3.125
16	A	0		3.125
16	B	0		3.125
16	C	0		3.125
16	D	0		3.125
16	E	0		3.125
16	F	0		3.125
16	G	0		3.125
16	H	0		3.125
16	I	0		3.125
16	J	0		3.125
16	K	0		3.125
16	L	0		3.125
16	M	0		3.125
16	N	0		3.125
16	O	0		3.125
16	P	0		3.125
17	A	0		6.25
17	B	0		6.25
17	C	0		6.25
17	D	0		6.25
17	E	0		6.25
17	F	0		6.25
17	G	0		6.25
17	H	0		6.25
17	I	0		6.25
17	J	0		6.25
17	K	0		6.25
17	L	0		6.25
17	M	0		6.25
17	N	0		6.25
17	O	0		6.25
17	P	0		6.25
18	A	0		6.25
18	B	0		6.25
18	C	0		6.25
18	D	0		6.25
18	E	0		6.25
18	F	0		6.25
18	G	0		6.25
18	H	0		6.25
18	I	0		6.25
18	J	0		6.25
18	K	0		6.25
18	L	0		6.25
18	M	0		6.25
18	N	0		6.25
18	O	0		6.25
18	P	0		6.25
19	A	0		12.5
19	B	0		12.5
19	C	0		12.5
19	D	0		12.5
19	E	0		12.5
19	F	0		12.5
19	G	0		12.5
19	H	0		12.5
19	I	0		12.5
19	J	0		12.5
19	K	0		12.5
19	L	0		12.5
19	M	0		12.5
19	N	0		12.5
19	O	0		12.5
19	P	0		12.5
20	A	0		12.5
20	B	0		12.5
20	C	0		12.5
20	D	0		12.5
20	E	0		12.5
20	F	0		12.5
20	G	0		12.5
20	H	0		12.5
20	I	0		12.5
20	J	0		12.5
20	K	0		12.5
20	L	0		12.5
20	M	0		12.5
20	N	0		12.5
20	O	0		12.5
20	P	0		12.5
21	A	0		25
21	B	0		25
21	C	0		25
21	D	0		25
21	E	0		25
21	F	0		25
21	G	0		25
21	H	0		25
21	I	0		25
21	J	0		25
21	K	0		25
21	L	0		25
21	M	0		25
21	N	0		25
21	O	0		25
21	P	0		25
22	A	0		25
22	B	0		25
22	C	0		25
22	D	0		25
22	E	0		25
22	F	0		25
22	G	0		25
22	H	0		25
22	I	0		25
22	J	0		25
22	K	0		25
22	L	0		25
22	M	0		25
22	N	0		25
22	O	0		25
22	P	0		25
23	A	0		50
23	B	0		50
23	C	0		50
23	D	0		50
23	E	0		50
23	F	0		50
23	G	0		50
23	H	0		50
23	I	0		50
23	J	0		50
23	K	0		50
23	L	0		50
23	M	0		50
23	N	0		50
23	O	0		50
23	P	0		50
24	A	0		50
24	B	0		50
24	C	0		50
24	D	0		50
24	E	0		50
24	F	0		50
24	G	0		50
24	H	0		50
24	I	0		50
24	J	0		50
24	K	0		50
24	L	0		50
24	M	0		50
24	N	0		50
24	O	0		50
24	P	0		50

## Sheet: Unsuccessful wells
	1	2	3	4	5	6	7	8	9	10	11	12	13	14	15	16	17	18	19	20	21	22	23	24
A		W.O.	W.O.		Dead		U.H.		W.O.				(N/A)	(N/A)	(N/A)	(N/A)	(N/A)	(N/A)	(N/A)	(N/A)	(N/A)	(N/A)	(N/A)	(N/A)
B	W.O.	W.O.					Dead					W.O.	(N/A)	(N/A)	(N/A)	(N/A)	(N/A)	(N/A)	(N/A)	(N/A)	(N/A)	(N/A)	(N/A)	(N/A)
C									W.O.	W.O.		Dead	(N/A)	(N/A)	(N/A)	(N/A)	(N/A)	(N/A)	(N/A)	(N/A)	(N/A)	(N/A)	(N/A)	(N/A)
D			W.O.				W.O.						(N/A)	(N/A)	(N/A)	(N/A)	(N/A)	(N/A)	(N/A)	(N/A)	(N/A)	(N/A)	(N/A)	(N/A)
E		Dead			U.H.								(N/A)	(N/A)	(N/A)	(N/A)	(N/A)	(N/A)	(N/A)	(N/A)	(N/A)	(N/A)	(N/A)	(N/A)
F									N.E.				(N/A)	(N/A)	(N/A)	(N/A)	(N/A)	(N/A)	(N/A)	(N/A)	(N/A)	(N/A)	(N/A)	(N/A)
G		W.O.	W.O.			W.O.	W.O.			W.O.	Dead		(N/A)	(N/A)	(N/A)	(N/A)	(N/A)	(N/A)	(N/A)	(N/A)	(N/A)	(N/A)	(N/A)	(N/A)
H		W.O.			W.O.				W.O.		W.O.		(N/A)	(N/A)	(N/A)	(N/A)	(N/A)	(N/A)	(N/A)	(N/A)	(N/A)	(N/A)	(N/A)	(N/A)
I			N.E.		N.E.	N.E.						W.O.	(N/A)	(N/A)	(N/A)	(N/A)	(N/A)	(N/A)	(N/A)	(N/A)	(N/A)	(N/A)	(N/A)	(N/A)
J						W.O.					Dead		(N/A)	(N/A)	(N/A)	(N/A)	(N/A)	(N/A)	(N/A)	(N/A)	(N/A)	(N/A)	(N/A)	(N/A)
K					W.O.			Dead	W.O.	W.O.			(N/A)	(N/A)	(N/A)	(N/A)	(N/A)	(N/A)	(N/A)	(N/A)	(N/A)	(N/A)	(N/A)	(N/A)
L			W.O.	W.O.	Dead				W.O.			W.O.	(N/A)	(N/A)	(N/A)	(N/A)	(N/A)	(N/A)	(N/A)	(N/A)	(N/A)	(N/A)	(N/A)	(N/A)
M		W.O.	W.O.				U.H.					N.E.	(N/A)	(N/A)	(N/A)	(N/A)	(N/A)	(N/A)	(N/A)	(N/A)	(N/A)	(N/A)	(N/A)	(N/A)
N													(N/A)	(N/A)	(N/A)	(N/A)	(N/A)	(N/A)	(N/A)	(N/A)	(N/A)	(N/A)	(N/A)	(N/A)
O				W.O.							Dead		(N/A)	(N/A)	(N/A)	(N/A)	(N/A)	(N/A)	(N/A)	(N/A)	(N/A)	(N/A)	(N/A)	(N/A)
P				W.O.		W.O.	Dead	W.O.					(N/A)	(N/A)	(N/A)	(N/A)	(N/A)	(N/A)	(N/A)	(N/A)	(N/A)	(N/A)	(N/A)	(N/A)
