# Supplementary material for: High-Content Screening in Zebrafish Embryos Identifies Butafenacil as a Potent Inducer of Anemia
Source: PLoS One. 2014 Aug 4;9(8):e104190. doi: 10.1371/journal.pone.0104190 (PMC4121296; doi:10.1371/journal.pone.0104190)
Supplement: Dataset S1 — Microsoft Excel spreadsheets containing raw data for all chemical screening assays. (ZIP) [file pone.0104190.s036.zip › Dataset S1/14- Trifloxystrobin/Trifloxystrobin_ISV.xlsx]

## Sheet: Description
ToxCast Screen - ISV
Chemical	Trifloxystrobin
Data was collected using the Intersegmental Vessel Journal in MetaXpress
Imaged 74 hpf fli1 larvae using ImageXpress
Incubated larvae in 100 mg/l MS-222 for 30 min
Centrifuged plate for 2 min at 200 rpm
Imaging parameters:
*1 frame
*FITC
*2X magnification; 1 site/well
Had the doors off of the imager and the fan on to stablize temperature
Test Initation Date: 9/27/13
Imaging Date: 9/30/13
Start Imaging Temperature: 27°C
End Imaging Temperature: 26°C
Total Imaging Duration: 0:09
W.O. = Wrong Orientation
U.H. = Unhatched
N.A. = Not Analyzed (Did not meet analysis criteria)
Malf. = Malformed

## Sheet: ISV
Time point	1
Measurement	Thresholded Area (Show Region Statistics)
	1	2	3	4	5	6	7	8	9	10	11	12	13	14	15	16	17	18	19	20	21	22	23	24
A	169886			240271		179165		268575		112664
B			228390	232878	325173	259359			171500	245145
C		259547		114601		215872	238032	104364			254184
D	304689				305491	240605		240230	203532	202699	140541	324132
E	255329		223474	204813		333306	275157	110529	229296	134428	257058	113799
F	99949.1	353591	288215	266316		203230	325412	114216			231566	109050
G	191338				297421		131669		268992
H			190005	245843		282394	236804	131794		255361		212259
I	233752	289871		99001.4			323600	283737	302930	180404	194764
J	268929	290506	247405		184944			236585		247811		220423
K	303606	197149	192515	251216		244760	169949		262744		190828	201075
L	199575	219642				95419.2				245280	162784
M	168231			163492	223235	73019.7		227463	188277	197701	143977
N	310490	141530	283290	194775			231743		136855		239084
O	271241	120245	226484				161524	234398		244937		297744
P	170969	175281	86359.4		219111	143498			93878	80454.9	312083	137073

## Sheet: Normalized ISV
Row	Treatment (µM)	ISV Area	Body Length (µm)	Normalized ISV
A	0	169886	2854.39	59.5175
B	0
C	0
D	0	304689	2859.52	106.553
E	0	255329	2950.87	86.5267
F	0	99949.1	2895.92	34.5137
G	0	191338	2848.46	67.1725
H	0
I	0	233752	3009.34	77.6758
J	0	268929	3048.42	88.2192
K	0	303606	3350.52	90.6148
L	0	199575	2982.55	66.9144
M	0	168231	3130.56	53.7381
N	0	310490	3232.07	96.0653
O	0	271241	3188.31	85.0736
P	0	170969	2814.68	60.7419
A	0
B	0
C	0	259547	2877.76	90.1905
D	0
E	0
F	0	353591	2908.03	121.591
G	0
H	0
I	0	289871	3145.02	92.1684
J	0	290506	3074.85	94.4782
K	0	197149	2927.1	67.3529
L	0	219642	2846.37	77.1657
M	0
N	0	141530	2959.67	47.8197
O	0	120245	3103.47	38.7453
P	0	175281	3147.55	55.688
A	0.05
B	0.05	228390	2987.56	76.4468
C	0.05
D	0.05
E	0.05	223474	2963.54	75.4079
F	0.05	288215	2915.48	98.8568
G	0.05
H	0.05	190005	3046.37	62.371
I	0.05
J	0.05	247405	3001.05	82.4393
K	0.05	192515	2875.87	66.9414
L	0.05
M	0.05
N	0.05	283290	3196.2	88.6334
O	0.05	226484	3005.42	75.3585
P	0.05	86359.4	3126.39	27.6227
A	0.05	240271	2958.47	81.2146
B	0.05	232878	2914.68	79.8982
C	0.05	114601	2843.46	40.3033
D	0.05
E	0.05	204813	2832.95	72.2967
F	0.05	266316	2882.08	92.404
G	0.05
H	0.05	245843	2874.43	85.5274
I	0.05	99001.4	2792.26	35.4557
J	0.05
K	0.05	251216	2831.42	88.7244
L	0.05
M	0.05	163492	2930.32	55.7933
N	0.05	194775	3086.14	63.1128
O	0.05
P	0.05
A	0.098
B	0.098	325173	3049.4	106.635
C	0.098
D	0.098	305491	3351.9	91.1397
E	0.098
F	0.098
G	0.098	297421	2924.27	101.708
H	0.098
I	0.098
J	0.098	184944	3128.49	59.1161
K	0.098
L	0.098
M	0.098	223235	3133.5	71.2414
N	0.098
O	0.098
P	0.098	219111	3082.88	71.0735
A	0.098	179165	3143.52	56.995
B	0.098	259359	3027.03	85.6811
C	0.098	215872	2882.17	74.8992
D	0.098	240605	2990.16	80.4654
E	0.098	333306	2983.14	111.73
F	0.098	203230	3142.43	64.673
G	0.098
H	0.098	282394	3128.91	90.2531
I	0.098
J	0.098
K	0.098	244760	3045.07	80.3789
L	0.098	95419.2	3026.5	31.5279
M	0.098	73019.7	2946.31	24.7834
N	0.098
O	0.098
P	0.098	143498	3032.78	47.3158
A	0.195
B	0.195
C	0.195	238032	2934.55	81.1138
D	0.195
E	0.195	275157	2882.48	95.4584
F	0.195	325412	3086.14	105.443
G	0.195	131669	2978.95	44.1996
H	0.195	236804	3243.85	73.0009
I	0.195	323600	3205.18	100.962
J	0.195
K	0.195	169949	3124.73	54.3883
L	0.195
M	0.195
N	0.195	231743	2989.88	77.5089
O	0.195	161524	2965.68	54.4644
P	0.195
A	0.195	268575	2887.23	93.0216
B	0.195
C	0.195	104364	2886.9	36.151
D	0.195	240230	3212.04	74.7904
E	0.195	110529	3130.56	35.3065
F	0.195	114216	2919.96	39.1154
G	0.195
H	0.195	131794	2928.65	45.0016
I	0.195	283737	3126.47	90.7533
J	0.195	236585	3023.22	78.2559
K	0.195
L	0.195
M	0.195	227463	2847.27	79.8881
N	0.195
O	0.195	234398	3108.16	75.4139
P	0.195
A	0.39
B	0.39	171500	2936.28	58.4074
C	0.39
D	0.39	203532	2922.04	69.6542
E	0.39	229296	2931.3	78.2232
F	0.39
G	0.39	268992	2708.56	99.3117
H	0.39
I	0.39	302930	3003.38	100.863
J	0.39
K	0.39	262744	2923.92	89.8601
L	0.39
M	0.39	188277	3077.33	61.1818
N	0.39	136855	2969.63	46.0847
O	0.39
P	0.39	93878	3153.41	29.7703
A	0.39	112664	2692.8	41.839
B	0.39	245145	3132.13	78.2679
C	0.39
D	0.39	202699	3034.02	66.8088
E	0.39	134428	2799.75	48.0144
F	0.39
G	0.39
H	0.39	255361	3015.02	84.6961
I	0.39	180404	3068.37	58.7948
J	0.39	247811	2804.09	88.3749
K	0.39
L	0.39	245280	3052.25	80.3605
M	0.39	197701	3054.91	64.7158
N	0.39
O	0.39	244937	3086.31	79.3622
P	0.39	80454.9	3032.2	26.5335
A	0.78
B	0.78
C	0.78	254184	3091.1	82.2309
D	0.78	140541	2934.73	47.889
E	0.78	257058	3147.4	81.6731
F	0.78	231566	2913.37	79.4837
G	0.78
H	0.78
I	0.78	194764	2965.87	65.6684
J	0.78
K	0.78	190828	3084.32	61.8704
L	0.78	162784	2831.13	57.4981
M	0.78	143977	2913.44	49.4184
N	0.78	239084	3080.38	77.6151
O	0.78
P	0.78	312083	3114.05	100.218
A	0.78
B	0.78
C	0.78
D	0.78	324132	3088.97	104.932
E	0.78	113799	3014.32	37.7528
F	0.78	109050	2795.43	39.0103
G	0.78
H	0.78	212259	3062.94	69.2991
I	0.78
J	0.78	220423	2981.51	73.93
K	0.78	201075	2966.4	67.7841
L	0.78
M	0.78
N	0.78
O	0.78	297744	3116.91	95.5251
P	0.78	137073	2860.78	47.9147
A	1.56
B	1.56
C	1.56
D	1.56
E	1.56
F	1.56
G	1.56
H	1.56
I	1.56
J	1.56
K	1.56
L	1.56
M	1.56
N	1.56
O	1.56
P	1.56
A	1.56
B	1.56
C	1.56
D	1.56
E	1.56
F	1.56
G	1.56
H	1.56
I	1.56
J	1.56
K	1.56
L	1.56
M	1.56
N	1.56
O	1.56
P	1.56
A	3.125
B	3.125
C	3.125
D	3.125
E	3.125
F	3.125
G	3.125
H	3.125
I	3.125
J	3.125
K	3.125
L	3.125
M	3.125
N	3.125
O	3.125
P	3.125
A	3.125
B	3.125
C	3.125
D	3.125
E	3.125
F	3.125
G	3.125
H	3.125
I	3.125
J	3.125
K	3.125
L	3.125
M	3.125
N	3.125
O	3.125
P	3.125
A	6.25
B	6.25
C	6.25
D	6.25
E	6.25
F	6.25
G	6.25
H	6.25
I	6.25
J	6.25
K	6.25
L	6.25
M	6.25
N	6.25
O	6.25
P	6.25
A	6.25
B	6.25
C	6.25
D	6.25
E	6.25
F	6.25
G	6.25
H	6.25
I	6.25
J	6.25
K	6.25
L	6.25
M	6.25
N	6.25
O	6.25
P	6.25
A	12.5
B	12.5
C	12.5
D	12.5
E	12.5
F	12.5
G	12.5
H	12.5
I	12.5
J	12.5
K	12.5
L	12.5
M	12.5
N	12.5
O	12.5
P	12.5
A	12.5
B	12.5
C	12.5
D	12.5
E	12.5
F	12.5
G	12.5
H	12.5
I	12.5
J	12.5
K	12.5
L	12.5
M	12.5
N	12.5
O	12.5
P	12.5
A	25
B	25
C	25
D	25
E	25
F	25
G	25
H	25
I	25
J	25
K	25
L	25
M	25
N	25
O	25
P	25
A	25
B	25
C	25
D	25
E	25
F	25
G	25
H	25
I	25
J	25
K	25
L	25
M	25
N	25
O	25
P	25
A	50
B	50
C	50
D	50
E	50
F	50
G	50
H	50
I	50
J	50
K	50
L	50
M	50
N	50
O	50
P	50
A	50
B	50
C	50
D	50
E	50
F	50
G	50
H	50
I	50
J	50
K	50
L	50
M	50
N	50
O	50
P	50

## Sheet: Unsuccessful wells
	1	2	3	4	5	6	7	8	9	10	11	12	13	14	15	16	17	18	19	20	21	22	23	24
A		Dead	W.O		Dead		U.H		W.O		W.O	W.O			U.H	Dead	Dead	Dead	Dead	Dead	Dead	Dead	Dead	Dead
B	W.O	W.O					Dead	W.O*			W.O	W.O	W.O		U.H	U.H	Dead	Dead	Dead	Dead	Dead	Dead	Dead	Dead
C	W.O		W.O		W.O				W.O	W.O		Dead			U.H	U.H	Dead	Dead	Dead	Dead	Dead	Dead	Dead	Dead
D		W.O*	W.O	W.O			W.O							Dead	U.H	U.H	Dead	Dead	Dead	Dead	Dead	Dead	Dead	Dead
E		Dead			W.O*								Dead	U.H	U.H	U.H	Dead	Dead	Dead	Dead	Dead	Dead	Dead	Dead
F					U.H				Dead	W.O*			U.H		U.H	U.H	Dead	Dead	Dead	Dead	Dead	Dead	Dead	Dead
G		W.O	W.O	W.O		W.O*		W.O		W.O	Dead*	W.O	U.H	U.H	U.H	U.H	Dead	Dead	Dead	Dead	Dead	Dead	Dead	Dead
H	W.O*	W.O			W.O				W.O		W.O		U.H	U.H	Dead	Dead	Dead	Dead	Dead	Dead	Dead	Dead	Dead	Dead
I			N.E		Dead	N.E						W.O	Dead	U.H	U.H	Dead	Dead	Dead	Dead	Dead	Dead	Dead	Dead	Dead
J				W.O		W.O	Dead		W.O		Dead*		U.H	U.H	U.H	Dead	Dead	Dead	Dead	Dead	Dead	Dead	Dead	Dead
K					W.O			Dead		N.E			U.H	U.H	U.H	Dead	Dead	Dead	Dead	Dead	Dead	Dead	Dead	Dead
L			W.O	W.O	Dead		W.O*	W.O*	W.O			W.O	U.H	U.H	Dead	Dead	Dead	Dead	Dead	Dead	Dead	Dead	Dead	Dead
M		W.O	W.O				U.H					N.E	U.H	U.H	U.H	Dead	Dead	Dead	Dead	Dead	Dead	Dead	Dead	Dead
N					W.O*	W.O		W.O*		W.O		W.O	U.H	U.H	Dead	Dead	Dead	Dead	Dead	Dead	Dead	Dead	Dead	Dead
O				W.O	W.O	W.O			W.O		Dead		U.H	U.H	U.H	Dead	Dead	Dead	Dead	Dead	Dead	Dead	Dead	Dead
P				Dead			Dead	W.O					U.H	U.H	U.H	Dead	Dead	Dead	Dead	Dead	Dead	Dead	Dead	Dead
			* = or not enough expression to get a correct measurement
