# Supplementary material for: High-Content Screening in Zebrafish Embryos Identifies Butafenacil as a Potent Inducer of Anemia
Source: PLoS One. 2014 Aug 4;9(8):e104190. doi: 10.1371/journal.pone.0104190 (PMC4121296; doi:10.1371/journal.pone.0104190)
Supplement: Dataset S1 — Microsoft Excel spreadsheets containing raw data for all chemical screening assays. (ZIP) [file pone.0104190.s036.zip › Dataset S1/14- Trifloxystrobin/Trifloxystrobin_Pericardial_Area.xlsx]

## Sheet: Description
ToxCast Screen- Pericardial Area
Trifloxystrobin
Data was collected using the Pericardial Area Journal in MetaXpress
Imaged 74 hpf fli1 larvae using ImageXpress
Incubated larvae in 100 mg/l MS-222 for 30 min
Centrifuged plate for 2 min at 200 rpm
Imaging parameters:
2X
Transmitted light
1 frame
Had the doors off of the imager and the fan on to stablize temperature
Test Initation Date: 9/27/13
Imaging Date:9/30/13
Start Imaging Temperature: 26°C
End Imaging Temperature: 27°C
Total Imaging Duration: 0:07
W.O. = Wrong Orientation
N.A. = Not Analyzed (did not meet analysis criteria)

## Sheet: Area
Time point	1
Measurement	Area (Show Region Statistics)
	1	2	3	4	5	6	7	8	9	10	11	12	13	14	15	16	17	18	19	20	21	22	23	24
A				8153.79		11569.4		12964.8		12996.1	10715.5
B			13787.5	11975.6	14578.9	8830.67		22347.4		14974.7
C	17494.7			12121.3		14839.3	11288.3	9538.79			26096.3
D	18577.7	8237.1	7112.44		9767.89	10122		13787.5	9455.48	10996.7	10861.3	10330.2
E	8716.12		12121.3	8237.1	12350.4	9736.65	11569.4	13121	10684.3	10642.6	10434.4
F	12433.8	12496.2	17973.8			10330.2	10996.7	13537.6		8122.55	8018.42	8289.17
G	8518.27			8434.96	11975.6	8955.63	10621.8	16307.6	10840.5
H	11475.7		26408.7	12090.1		6997.89	15141.3	8247.51		20556.3		10059.5
I	11975.6	13246	12350.4	15182.9		9840.79	9517.97	10684.3	19390	18973.4	13318.9
J	13506.3		14766.4	11954.7	8664.06			7789.32	5841.99		12662.9	16849.1
K	14412.3	8705.71	12350.4	13464.7		10996.7	13016.9		7924.7	12350.4	9163.91	12652.4
L	12288	8622.4		3707.22		4175.83	12704.5	10246.9		8018.42	21545.6
M	16620			17494.7	14797.6	17099		15526.6	10319.8	13329.3	16036.8
N	11663.2	8434.96	11225.8	9538.79	10684.3		9788.72	7997.59	12860.7	10080.3	13787.5
O	12475.4	10996.7	18098.7			9715.82	15703.6	12048.5		10913.4		18765.2
P	13225.2	10361.5	14891.3		6997.89				12246.3	16255.5	15526.6	16859.5

## Sheet: SPSS Input
Row	Treatment (µM)	Pericardial Area
A	0
B	0
C	0	17494.7
D	0	18577.7
E	0	8716.12
F	0	12433.8
G	0	8518.27
H	0	11475.7
I	0	11975.6
J	0	13506.3
K	0	14412.3
L	0	12288
M	0	16620
N	0	11663.2
O	0	12475.4
P	0	13225.2
A	0
B	0
C	0
D	0	8237.1
E	0
F	0	12496.2
G	0
H	0
I	0	13246
J	0
K	0	8705.71
L	0	8622.4
M	0
N	0	8434.96
O	0	10996.7
P	0	10361.5
A	0.05
B	0.05	13787.5
C	0.05
D	0.05	7112.44
E	0.05	12121.3
F	0.05	17973.8
G	0.05
H	0.05	26408.7
I	0.05	12350.4
J	0.05	14766.4
K	0.05	12350.4
L	0.05
M	0.05
N	0.05	11225.8
O	0.05	18098.7
P	0.05	14891.3
A	0.05	8153.79
B	0.05	11975.6
C	0.05	12121.3
D	0.05
E	0.05	8237.1
F	0.05
G	0.05	8434.96
H	0.05	12090.1
I	0.05	15182.9
J	0.05	11954.7
K	0.05	13464.7
L	0.05	3707.22
M	0.05	17494.7
N	0.05	9538.79
O	0.05
P	0.05
A	0.098
B	0.098	14578.9
C	0.098
D	0.098	9767.89
E	0.098	12350.4
F	0.098
G	0.098	11975.6
H	0.098
I	0.098
J	0.098	8664.06
K	0.098
L	0.098
M	0.098	14797.6
N	0.098	10684.3
O	0.098
P	0.098	6997.89
A	0.098	11569.4
B	0.098	8830.67
C	0.098	14839.3
D	0.098	10122
E	0.098	9736.65
F	0.098	10330.2
G	0.098	8955.63
H	0.098	6997.89
I	0.098	9840.79
J	0.098
K	0.098	10996.7
L	0.098	4175.83
M	0.098	17099
N	0.098
O	0.098	9715.82
P	0.098
A	0.195
B	0.195
C	0.195	11288.3
D	0.195
E	0.195	11569.4
F	0.195	10996.7
G	0.195	10621.8
H	0.195	15141.3
I	0.195	9517.97
J	0.195
K	0.195	13016.9
L	0.195	12704.5
M	0.195
N	0.195	9788.72
O	0.195	15703.6
P	0.195
A	0.195	12964.8
B	0.195	22347.4
C	0.195	9538.79
D	0.195	13787.5
E	0.195	13121
F	0.195	13537.6
G	0.195	16307.6
H	0.195	8247.51
I	0.195	10684.3
J	0.195	7789.32
K	0.195
L	0.195	10246.9
M	0.195	15526.6
N	0.195	7997.59
O	0.195	12048.5
P	0.195
A	0.39
B	0.39
C	0.39
D	0.39	9455.48
E	0.39	10684.3
F	0.39
G	0.39	10840.5
H	0.39
I	0.39	19390
J	0.39	5841.99
K	0.39	7924.7
L	0.39
M	0.39	10319.8
N	0.39	12860.7
O	0.39
P	0.39	12246.3
A	0.39	12996.1
B	0.39	14974.7
C	0.39
D	0.39	10996.7
E	0.39	10642.6
F	0.39	8122.55
G	0.39
H	0.39	20556.3
I	0.39	18973.4
J	0.39
K	0.39	12350.4
L	0.39	8018.42
M	0.39	13329.3
N	0.39	10080.3
O	0.39	10913.4
P	0.39	16255.5
A	0.78	10715.5
B	0.78
C	0.78	26096.3
D	0.78	10861.3
E	0.78	10434.4
F	0.78	8018.42
G	0.78
H	0.78
I	0.78	13318.9
J	0.78
K	0.78	9163.91
L	0.78	21545.6
M	0.78	16036.8
N	0.78	13787.5
O	0.78
P	0.78	15526.6
A	0.78
B	0.78
C	0.78
D	0.78	10330.2
E	0.78
F	0.78	8289.17
G	0.78
H	0.78	10059.5
I	0.78
J	0.78	16849.1
K	0.78	12652.4
L	0.78
M	0.78
N	0.78
O	0.78	18765.2
P	0.78	16859.5
A	1.56
B	1.56
C	1.56
D	1.56
E	1.56
F	1.56
G	1.56
H	1.56
I	1.56
J	1.56
K	1.56
L	1.56
M	1.56
N	1.56
O	1.56
P	1.56
A	1.56
B	1.56
C	1.56
D	1.56
E	1.56
F	1.56
G	1.56
H	1.56
I	1.56
J	1.56
K	1.56
L	1.56
M	1.56
N	1.56
O	1.56
P	1.56
A	3.125
B	3.125
C	3.125
D	3.125
E	3.125
F	3.125
G	3.125
H	3.125
I	3.125
J	3.125
K	3.125
L	3.125
M	3.125
N	3.125
O	3.125
P	3.125
A	3.125
B	3.125
C	3.125
D	3.125
E	3.125
F	3.125
G	3.125
H	3.125
I	3.125
J	3.125
K	3.125
L	3.125
M	3.125
N	3.125
O	3.125
P	3.125
A	6.25
B	6.25
C	6.25
D	6.25
E	6.25
F	6.25
G	6.25
H	6.25
I	6.25
J	6.25
K	6.25
L	6.25
M	6.25
N	6.25
O	6.25
P	6.25
A	6.25
B	6.25
C	6.25
D	6.25
E	6.25
F	6.25
G	6.25
H	6.25
I	6.25
J	6.25
K	6.25
L	6.25
M	6.25
N	6.25
O	6.25
P	6.25
A	12.5
B	12.5
C	12.5
D	12.5
E	12.5
F	12.5
G	12.5
H	12.5
I	12.5
J	12.5
K	12.5
L	12.5
M	12.5
N	12.5
O	12.5
P	12.5
A	12.5
B	12.5
C	12.5
D	12.5
E	12.5
F	12.5
G	12.5
H	12.5
I	12.5
J	12.5
K	12.5
L	12.5
M	12.5
N	12.5
O	12.5
P	12.5
A	25
B	25
C	25
D	25
E	25
F	25
G	25
H	25
I	25
J	25
K	25
L	25
M	25
N	25
O	25
P	25
A	25
B	25
C	25
D	25
E	25
F	25
G	25
H	25
I	25
J	25
K	25
L	25
M	25
N	25
O	25
P	25
A	50
B	50
C	50
D	50
E	50
F	50
G	50
H	50
I	50
J	50
K	50
L	50
M	50
N	50
O	50
P	50
A	50
B	50
C	50
D	50
E	50
F	50
G	50
H	50
I	50
J	50
K	50
L	50
M	50
N	50
O	50
P	50

## Sheet: Unsuccessful wells
	1	2	3	4	5	6	7	8	9	10	11	12	13	14	15	16	17	18	19	20	21	22	23	24
A	W.O.	Dead	W.O.		NF		U.H.		W.O.		W.O.
B	W.O.	W.O.					Dead		W.O.		W.O.	W.O.
C		W.O.	W.O.		W.O.				W.O.	W.O.		Dead
D				W.O.			W.O.
E		W.O.
F				W.O.	U.H.				Dead
G		W.O.	W.O.							W.O.	W.O.	W.O.
H		W.O.			W.O.				W.O.		W.O.
I					Dead							W.O.
J		W.O.				W.O.	Dead			W.O.
K					W.O.			Dead
L			W.O.	W.O.	Dead				W.O.			W.O.
M		W.O.	W.O.				U.H.					W.O.
N						W.O.						W.O.
O			W.O.	W.O.					W.O.		Dead
P				W.O.		W.O.	Dead	W.O.
