# Supplementary material for: High-Content Screening in Zebrafish Embryos Identifies Butafenacil as a Potent Inducer of Anemia
Source: PLoS One. 2014 Aug 4;9(8):e104190. doi: 10.1371/journal.pone.0104190 (PMC4121296; doi:10.1371/journal.pone.0104190)
Supplement: Dataset S1 — Microsoft Excel spreadsheets containing raw data for all chemical screening assays. (ZIP) [file pone.0104190.s036.zip › Dataset S1/15- Dazomet/Dazomet_Body_Length.xlsx]

## Sheet: Description
ToxCast Screen -Body Length
Dazomet
Data was collected using the Fish Measurement Journal in MetaXpress
Imaged 74 hpf fli1 larvae using ImageXpress
Incubated larvae in 100 mg/l MS-222 for 30 min
Centrifuged plate for 2 min at 200 rpm
Imaging parameters:
*1 frame
*FITC
*2X magnification; 1 site/well
Had the doors off of the imager and the fan on to stablize temperature
Test Initation Date: 9/3/13
Imaging Date: 9/6/13
Start Imaging Temperature: 26°C
End Imaging Temperature: 26°C
Total Imaging Duration: 0:09
W.O. = Wrong Orientation
U.H. = Unhatched

## Sheet: Length
Measurement	Length (IMA Summary)
A01	1954.72
A02	3037.64
A03	1147.66
A04	2939.1
A05	1235.75
A06	1560.9
A07	1118.91
A08	1164.05
A09	3017.05
A10	1165.17
A11	1344.93
A12	1310.64
A13	1180.36
A14	1201.7
A15	1407.25
A16	1321.12
A17	1161.98
A18	1259.35
A19	1162.44
A20	1357.92
A21	3506.08
A22	456.298
A23	3849.75
A24	3708.06
B01	2922.55
B02	3139.71
B03	1240.51
B04	2917.34
B05	1514.84
B06	2926.09
B07	1178.07
B08	1219.49
B09	1177.91
B10	1358.03
B11	1290.24
B12	1182.21
B13	1254.42
B14	1176.7
B15	1187.29
B16	1293.28
B17	1227.21
B18	1163.28
B19	1141.91
B20	1035.91
B21	744.871
B22	618.886
B23	626.836
B24	367.382
C01	1440.84
C02	1313.73
C03	3024.48
C04	2727.11
C05	1189.89
C06	1099.84
C07	1188
C08	1263.54
C09	1305.66
C10	1169.46
C11	1216.01
C12	1355.48
C13	1366.91
C14	1179.91
C15	1143.73
C16	1057.77
C17	1268.22
C18	1205
C19	1174.77
C20	1355.76
C21	1732.95
C22	1081.09
C23	3627.85
C24	3858.59
D01	2821.29
D02	1707.97
D03	2820.64
D04	3005.86
D05	1218.91
D06	2782.16
D07	1297.76
D08	1354.33
D09	1221.6
D10	2728.03
D11	1123.22
D12	1175.48
D13	1223.76
D14	1366.58
D15	1200.8
D16	1174.18
D17	1291.01
D18	1330.53
D19	1421.39
D20	1176.53
D21	1224.03
D22	717.759
D23	431.912
D24	4066.24
E01	2731.38
E02	2070.54
E03	2820.69
E04	2691.81
E05	1277.81
E06	1252.01
E07	1225.67
E08	1191.2
E09	1317.69
E10	3085.88
E11	1205.07
E12	1281.68
E13	1310.05
E14	1184.24
E15	1262.85
E16	1102.58
E17	1201.94
E18	1126.6
E19	972.548
E20	1415.98
E21	1056.69
E22	407.012
E23	3358.77
E24	4068.53
F01	2877.37
F02	2880.98
F03	2841.09
F04	2723.8
F05	388.582
F06	1188.43
F07	1348.32
F08	1162.64
F09	1302.53
F10	1259.39
F11	1181.32
F12	1364.85
F13	1163.18
F14	1134.97
F15	1139.2
F16	1164.96
F17	1190.03
F18	1442.87
F19	3009.3
F20	1390.67
F21	3370.33
F22	1481.31
F23	893.902
F24	3920.2
G01	1450.13
G02	1779.44
G03	2977.64
G04	2836.32
G05	1220.24
G06	1318.45
G07	1248.52
G08	1339.7
G09	1369.1
G10	1137.72
G11	1165.14
G12	1271.93
G13	1209.78
G14	1113.58
G15	1363.8
G16	1160.13
G17	1105.92
G18	1075.54
G19	1125.69
G20	1355.44
G21	1161.85
G22	869.22
G23	3916.31
G24	3922.82
H01	1438.68
H02	2803.27
H03	1224.29
H04	2676.8
H05	2978.79
H06	2767.66
H07	1004.94
H08	1434.2
H09	306.616
H10	1360.45
H11	1191.68
H12	1169.58
H13	1424.86
H14	1176.06
H15	1176.35
H16	1341.07
H17	1288.41
H18	1327.71
H19	1253.51
H20	1150.27
H21	675.238
H22	1184.31
H23	1494.27
H24	4068.53
I01	1186.04
I02	2790.1
I03	2823.62
I04	1408.39
I05	1365.28
I06	1159.89
I07	1161.83
I08	832.766
I09	1151.55
I10	1191.49
I11	1344.82
I12	2233.13
I13	1216.4
I14	1192.73
I15	1249.12
I16	1301.74
I17	4093.62
I18	1556.77
I19	1214.73
I20	1252.41
I21	639.239
I22	1488.01
I23	3938.57
I24	3904.27
J01	2850.02
J02	2737.87
J03	2794.76
J04	824.307
J05	1547.12
J06	1342.09
J07	1896.93
J08	1176.37
J09	4086.78
J10	1282.97
J11	2748.94
J12	1217.3
J13	1166.62
J14	1109.51
J15	1201.74
J16	1168.91
J17	1125.95
J18	1323.72
J19	1192.98
J20	1100.6
J21	1015.93
J22	4095.91
J23	3708.29
J24	3906.59
K01	2957.39
K02	2827.41
K03	2946.55
K04	2775.06
K05	2784.38
K06	2869.47
K07	1144.57
K08	1100.1
K09	1313.1
K10	1253.08
K11	1175.07
K12	1134.88
K13	4091.34
K14	1189.47
K15	1183.08
K16	1117.24
K17	1195.67
K18	1230.68
K19	1131.85
K20	1167.64
K21	3712.63
K22	1607.13
K23	3739.94
K24	3867.82
L01	1214.11
L02	2839.91
L03	1173.44
L04	2819.2
L05	1268.16
L06	1332.16
L07	2814.36
L08	1328.38
L09	281.12
L10	1373.42
L11	1147.47
L12	1132.39
L13	2373.25
L14	1218.84
L15	1236.79
L16	1347.4
L17	1190.78
L18	1296.1
L19	1182.7
L20	1170.32
L21	1119.84
L22	3892.83
L23	3911.07
L24	563.987
M01	2823.83
M02	3007.85
M03	2933.18
M04	1011.14
M05	1303.24
M06	1331.02
M07	1279.92
M08	1137.5
M09	1229.05
M10	4084.49
M11	1211.67
M12	1419.14
M13	1198.07
M14	1189.59
M15	1180.73
M16	1166.13
M17	1134.53
M18	1182.37
M19	1166.66
M20	1211.06
M21	3705.93
M22	534.017
M23	3858.61
M24	4059.43
N01	2853.49
N02	2924.06
N03	2972.23
N04	1416.5
N05	1315.98
N06	1393.84
N07	1170.72
N08	1180.35
N09	1228.04
N10	1166.77
N11	1321.99
N12	1134.74
N13	1189.66
N14	1161.76
N15	1381.66
N16	1408.96
N17	1159.72
N18	1233.27
N19	1365.3
N20	1340.53
N21	4089.05
N22	3724
N23	3735.4
N24	3877.13
O01	2874.47
O02	2923.73
O03	3016.25
O04	2827.74
O05	2707.38
O06	1737.42
O07	1462.59
O08	1319.73
O09	1194.61
O10	1310.73
O11	1182.62
O12	1145.73
O13	2501.46
O14	1282.68
O15	1206.4
O16	1425.9
O17	1320.1
O18	1173.54
O19	1306.81
O20	1187.89
O21	495.079
O22	959.944
O23	3931.65
O24	4093.63
P01	3023.66
P02	3020.53
P03	3000.18
P04	1320.04
P05	1400.09
P06	3021.5
P07	2884.62
P08	1318.27
P09	1247.71
P10	1261.13
P11	1299.57
P12	4082.23
P13	2565.81
P14	1152.81
P15	1246.16
P16	1109.42
P17	895.189
P18	1366.21
P19	1201.97
P20	1241.09
P21	2633.76
P22	463.892
P23	3911.11
P24	1898.91

## Sheet: Length by Treatment
Row	Treatment (µM)	Body Length (µm)	Average	SD
A	0
B	0	2922.55
C	0
D	0	2821.29
E	0
F	0	2877.37
G	0
H	0
I	0
J	0	2850.02
K	0
L	0
M	0	2823.83
N	0	2853.49
O	0	2874.47
P	0	3023.66
A	0
B	0	3139.71
C	0
D	0
E	0
F	0	2880.98
G	0
H	0	2803.27
I	0	2790.1
J	0	2737.87
K	0	2827.41
L	0	2839.91
M	0	3007.85
N	0	2924.06
O	0	2923.73
P	0	3020.53	2891.69	98.3293
A	0.05
B	0.05
C	0.05
D	0.05	2820.64
E	0.05	2820.69
F	0.05	2841.09
G	0.05	2977.64
H	0.05
I	0.05	2823.62
J	0.05
K	0.05	2946.55
L	0.05
M	0.05	2933.18
N	0.05	2972.23
O	0.05
P	0.05	3000.18
A	0.05	2939.1
B	0.05	2917.34
C	0.05	2727.11
D	0.05	3005.86
E	0.05
F	0.05	2723.8
G	0.05	2836.32
H	0.05	2676.8
I	0.05
J	0.05
K	0.05	2775.06
L	0.05	2819.2
M	0.05
N	0.05
O	0.05	2827.74
P	0.05		2862.32	98.5106
A	0.098
B	0.098
C	0.098
D	0.098
E	0.098
F	0.098
G	0.098
H	0.098
I	0.098
J	0.098
K	0.098
L	0.098
M	0.098
N	0.098
O	0.098
P	0.098
A	0.098
B	0.098
C	0.098
D	0.098
E	0.098
F	0.098
G	0.098
H	0.098
I	0.098
J	0.098
K	0.098
L	0.098
M	0.098
N	0.098
O	0.098
P	0.098		#DIV/0!	#DIV/0!
A	0.195
B	0.195
C	0.195
D	0.195
E	0.195
F	0.195
G	0.195
H	0.195
I	0.195
J	0.195
K	0.195
L	0.195
M	0.195
N	0.195
O	0.195
P	0.195
A	0.195
B	0.195
C	0.195
D	0.195
E	0.195
F	0.195
G	0.195
H	0.195
I	0.195
J	0.195
K	0.195
L	0.195
M	0.195
N	0.195
O	0.195
P	0.195		#DIV/0!	#DIV/0!
A	0.39
B	0.39
C	0.39
D	0.39
E	0.39
F	0.39
G	0.39
H	0.39
I	0.39
J	0.39
K	0.39
L	0.39
M	0.39
N	0.39
O	0.39
P	0.39
A	0.39
B	0.39
C	0.39
D	0.39
E	0.39
F	0.39
G	0.39
H	0.39
I	0.39
J	0.39
K	0.39
L	0.39
M	0.39
N	0.39
O	0.39
P	0.39		#DIV/0!	#DIV/0!
A	0.78
B	0.78
C	0.78
D	0.78
E	0.78
F	0.78
G	0.78
H	0.78
I	0.78
J	0.78
K	0.78
L	0.78
M	0.78
N	0.78
O	0.78
P	0.78
A	0.78
B	0.78
C	0.78
D	0.78
E	0.78
F	0.78
G	0.78
H	0.78
I	0.78
J	0.78
K	0.78
L	0.78
M	0.78
N	0.78
O	0.78
P	0.78		#DIV/0!	#DIV/0!
A	1.56
B	1.56
C	1.56
D	1.56
E	1.56
F	1.56
G	1.56
H	1.56
I	1.56
J	1.56
K	1.56
L	1.56
M	1.56
N	1.56
O	1.56
P	1.56
A	1.56
B	1.56
C	1.56
D	1.56
E	1.56
F	1.56
G	1.56
H	1.56
I	1.56
J	1.56
K	1.56
L	1.56
M	1.56
N	1.56
O	1.56
P	1.56		#DIV/0!	#DIV/0!
A	3.125
B	3.125
C	3.125
D	3.125
E	3.125
F	3.125
G	3.125
H	3.125
I	3.125
J	3.125
K	3.125
L	3.125
M	3.125
N	3.125
O	3.125
P	3.125
A	3.125
B	3.125
C	3.125
D	3.125
E	3.125
F	3.125
G	3.125
H	3.125
I	3.125
J	3.125
K	3.125
L	3.125
M	3.125
N	3.125
O	3.125
P	3.125		#DIV/0!	#DIV/0!
A	6.25
B	6.25
C	6.25
D	6.25
E	6.25
F	6.25
G	6.25
H	6.25
I	6.25
J	6.25
K	6.25
L	6.25
M	6.25
N	6.25
O	6.25
P	6.25
A	6.25
B	6.25
C	6.25
D	6.25
E	6.25
F	6.25
G	6.25
H	6.25
I	6.25
J	6.25
K	6.25
L	6.25
M	6.25
N	6.25
O	6.25
P	6.25		#DIV/0!	#DIV/0!
A	12.5
B	12.5
C	12.5
D	12.5
E	12.5
F	12.5
G	12.5
H	12.5
I	12.5
J	12.5
K	12.5
L	12.5
M	12.5
N	12.5
O	12.5
P	12.5
A	12.5
B	12.5
C	12.5
D	12.5
E	12.5
F	12.5
G	12.5
H	12.5
I	12.5
J	12.5
K	12.5
L	12.5
M	12.5
N	12.5
O	12.5
P	12.5		#DIV/0!	#DIV/0!
A	25
B	25
C	25
D	25
E	25
F	25
G	25
H	25
I	25
J	25
K	25
L	25
M	25
N	25
O	25
P	25
A	25
B	25
C	25
D	25
E	25
F	25
G	25
H	25
I	25
J	25
K	25
L	25
M	25
N	25
O	25
P	25		#DIV/0!	#DIV/0!
A	50
B	50
C	50
D	50
E	50
F	50
G	50
H	50
I	50
J	50
K	50
L	50
M	50
N	50
O	50
P	50
A	50
B	50
C	50
D	50
E	50
F	50
G	50
H	50
I	50
J	50
K	50
L	50
M	50
N	50
O	50
P	50		#DIV/0!	#DIV/0!

## Sheet: Unsuccessful wells
	1	2	3	4	5	6	7	8	9	10	11	12	13	14	15	16	17	18	19	20	21	22	23	24
A	W.O	W.O	U.H		U.H	U.H	U.H	U.H		U.H	U.H	U.H	U.H	U.H	U.H	U.H	U.H	U.H	U.H	U.H	Dead	Dead	Dead	Dead
B			U.H		U.H		U.H	U.H	U.H	U.H	U.H	U.H	U.H	U.H	U.H	U.H	U.H	U.H	U.H	U.H	Dead	Dead	Dead	Dead
C	W.O	U.H	W.O		U.H	U.H	U.H	U.H	U.H	U.H	U.H	U.H	U.H	U.H	U.H	U.H	U.H	U.H	U.H	U.H	Dead	Dead	Dead	Dead
D		W.O*			U.H		U.H	U.H	U.H		U.H	U.H	U.H	U.H	U.H	U.H	U.H	U.H	U.H	U.H	Dead	Dead	Dead	Dead
E	W.O	W.O*		W.O	U.H	U.H	U.H	U.H	U.H		U.H	U.H	U.H	U.H	U.H	U.H	U.H	U.H	U.H	U.H	Dead	Dead	Dead	Dead
F					Dead	U.H	U.H	U.H	U.H	U.H	U.H	U.H	U.H	U.H	U.H	U.H	U.H	U.H	Dead	U.H	Dead	Dead	Dead	Dead
G	W.O	W.O			U.H	U.H	U.H	U.H	U.H	U.H	U.H	U.H	U.H	U.H	U.H	U.H	U.H	U.H	U.H	U.H	U.H	Dead	Dead	Dead
H	U.H		W.O				U.H	U.H	N.E	U.H	U.H	U.H	U.H	U.H	U.H	U.H	U.H	U.H	U.H	U.H	Dead	Dead	Dead	Dead
I	U.H		U.H	U.H	U.H	U.H	U.H	U.H	U.H	U.H	U.H	W.O	U.H	U.H	U.H	U.H	Dead	U.H	U.H	U.H	Dead	Dead	Dead	Dead
J			W.O	U.H		U.H	W.O	U.H	Dead	U.H		U.H	U.H	U.H	U.H	U.H	U.H	U.H	U.H	U.H	Dead	Dead	Dead	Dead
K	W.O						U.H	U.H	U.H	U.H	U.H	U.H	Dead	U.H	U.H	U.H	U.H	U.H	U.H	U.H	Dead	Dead	Dead	Dead
L	W.O*		U.H		U.H	U.H		U.H	U.H	U.H	U.H	U.H		U.H	U.H	U.H	U.H	U.H	U.H	U.H	Dead	Dead	Dead	Dead
M				W.O	U.H	U.H	U.H	U.H	U.H	Dead	U.H	U.H	U.H	U.H	U.H	U.H	U.H	U.H	U.H	U.H	Dead	Dead	Dead	Dead
N				U.H	U.H	U.H	U.H	U.H	U.H	U.H	U.H	U.H	U.H	U.H	U.H	U.H	U.H	U.H	U.H	U.H	Dead	Dead	Dead	Dead
O			W.O			W.O	W.O*	U.H	U.H	U.H	U.H	U.H		U.H	U.H	U.H	U.H	U.H	U.H	U.H	Dead	Dead	Dead	Dead
P				U.H	U.H			U.H	U.H	U.H	U.H	Dead		U.H	U.H	U.H	U.H	U.H	U.H	U.H	Dead	Dead	Dead	Dead
	* = Wrong Orientation or not enough expression for correct measurement
