# Supplementary material for: High-Content Screening in Zebrafish Embryos Identifies Butafenacil as a Potent Inducer of Anemia
Source: PLoS One. 2014 Aug 4;9(8):e104190. doi: 10.1371/journal.pone.0104190 (PMC4121296; doi:10.1371/journal.pone.0104190)
Supplement: Dataset S1 — Microsoft Excel spreadsheets containing raw data for all chemical screening assays. (ZIP) [file pone.0104190.s036.zip › Dataset S1/15- Dazomet/Dazomet_Circulation_FFTAnalysis.xlsm]

## Sheet: Description
ToxCast Screen - Circulation
Dazomet
Data was collected using the Circulation Journal in MetaXpress
Imaged 74 hpf fli1 larvae using ImageXpress
Incubated larvae in 100 mg/l MS-222 for 30 min
Centrifuged plate for 2 min at 200 rpm
Imaging parameters:
*32 frames (0.09 sec interval)
*Transmitted light
*4X magnification; 1 site/well
Had the doors off of the imager and the fan on to stablize temperature
Test Initation Date: 9/3/13
Imaging Date: 9/6/13
Start Imaging Temperature: 26°C
End Imaging Temperature: 26°C
Total Imaging Duration: 2:17
W.O. = Wrong Orientation
N.F. = No fish in viewing screen
N.A. = Not Analyzed (did not meet analysis criteria)
O.F. = Out of Focus

## Sheet: Background
Measurement	Average (Show Region Statistics)
	1	2	3	4	5	6	7	8	9	10	11	12	13	14	15	16	17	18	19	20	21	22	23	24	25	26	27	28	29	30	31	32
A01
A02
A03
A04	549.625	546.125	547.625	544.875	545.375	548.625	541.625	546.5	550.75	546.5	547.875	549.625	541.25	543.375	547	545.875	546.875	546.875	544	542.25	540.25	549.75	548	543.875	553.75	548	546.5	544.125	552.5	547.375	542.625	551.625
A05
A06
A07
A08
A09
A10
A11
A12
A13
A14
A15
A16
A17
A18
A19
A20
A21
A22
A23
A24
B01	589.625	585.25	588.5	581.875	585	582.625	587.75	587.625	584.25	589.125	590.5	586	583.375	585	588.375	588.625	586.625	586.5	589.625	588	584.25	584.125	588.75	583.125	586	582.25	582.625	583.375	577.125	592	577.75	582.5
B02	636	639.625	639.125	641.5	647.875	642	644.375	639.875	637	638.375	642.25	639	643.875	641.375	640.75	644.875	638	640.375	642.875	638.625	641.625	641.5	640.75	642.25	638.375	636	649.875	647.875	638.625	639.625	638.125	637
B03
B04
B05
B06
B07
B08
B09
B10
B11
B12
B13
B14
B15
B16
B17
B18
B19
B20
B21
B22
B23
B24
C01
C02
C03
C04	631.75	631.125	636	635.375	636.875	632.875	632.375	639.25	634.25	637.625	640.625	645.125	642.125	639.75	637.5	639.75	637.875	633.25	630.75	639.125	635.5	638.625	636.625	638.125	644.625	637.625	639.875	636.25	636.125	638.25	637.875	634.5
C05
C06
C07
C08
C09
C10
C11
C12
C13
C14
C15
C16
C17
C18
C19
C20
C21
C22
C23
C24
D01	621.25	622.875	626.125	621.875	627.75	620.375	624	623.125	629.25	629.875	618.125	625	622.5	626.875	621.5	620.375	625.5	626.75	622.75	630.125	623.375	620.375	622.625	631.25	622.375	619.625	628.5	632.25	619.5	626.375	624.375	625.125
D02	491.375	493	492.875	490.25	499.625	495.5	493	489.75	494.75	493.5	497.375	491.875	495.25	493.875	500.875	493.875	498.625	496.25	493.75	496.625	491.625	494.75	495.625	494.375	491.375	495.25	490	494.875	497.375	495	495.625	495
D03	606.875	602.875	604.75	608.875	603.125	604.625	598	601.75	607.125	603.25	603.125	605.125	605.25	607.75	600.75	600.125	608.25	608.875	602	611.75	602.375	604.625	607.5	605	607.75	601.25	609.25	605.375	607.5	606.75	603.625	608.125
D04
D05
D06
D07
D08
D09
D10
D11
D12
D13
D14
D15
D16
D17
D18
D19
D20
D21
D22
D23
D24
E01
E02	583.25	588.75	584.75	589.125	589.75	592.25	589.25	586.75	593.5	590.75	590.5	588	591	592.5	591.375	594	598.625	590.625	590.75	594.875	590.375	588.125	594.375	591.625	593	590.375	593.625	590	592.75	591.875	591.125	591.625
E03
E04
E05
E06
E07
E08
E09
E10
E11
E12
E13
E14
E15
E16
E17
E18
E19
E20
E21
E22
E23
E24
F01	630.25	634.75	627.125	635.625	633.75	629.75	626.5	628.125	622.875	633.125	638	633.625	636.5	629.125	622.125	623	628.75	636.375	631.75	636	626.375	629.125	636.125	631.25	633.375	632.25	635.125	629.625	628.25	627.625	637.875	631
F02
F03	624.875	624.875	625.75	625.875	625.5	621.875	624.375	620.875	626.125	621.875	623.625	618.5	624.375	622.625	622.5	626	620.375	621.875	624.875	628.5	623.125	620.375	609.5	628.625	617.5	631	620.875	621	622.75	617.375	627.5	627.125
F04	515	511.5	522.5	515.5	523.25	521.25	517.75	518.375	518.75	528.375	520.625	523.625	524.5	522.25	519.5	526.25	527.5	519.5	523.625	523.5	527.125	529.125	535.625	521.375	526.5	531.125	524.25	524.25	535.75	527.375	529.5	528.5
F05
F06
F07
F08
F09
F10
F11
F12
F13
F14
F15
F16
F17
F18
F19
F20
F21
F22
F23
F24
G01
G02
G03	638.75	640.5	639.625	643.125	648.875	637.875	640.75	647.625	642.875	639.875	648.125	646.5	644.75	647.125	635.75	643	641.25	644.25	640	645	647.25	642.25	641.875	641.75	641.5	639.625	642.5	641.375	644.75	649.25	644.25	645.5
G04
G05
G06
G07
G08
G09
G10
G11
G12
G13
G14
G15
G16
G17
G18
G19
G20
G21
G22
G23
G24
H01
H02
H03
H04	639.75	638.375	637.5	640.875	637.5	638	638.5	639.5	640.25	640.5	643.625	646.25	636.625	639.625	651.875	642.625	638.375	636	638.75	643.125	641.125	641.875	645.25	641.875	639.375	644.75	635.875	638	639.25	641.875	640.75	644.5
H05
H06
H07
H08
H09
H10
H11
H12
H13
H14
H15
H16
H17
H18
H19
H20
H21
H22
H23
H24
I01
I02	644.875	645.125	651.75	645.25	653.375	645.625	645.125	645.375	642.75	643	652.875	656	648.125	650.375	648.125	647.625	650.375	650.875	649.625	641.375	649	648	649.75	646.5	650.875	647.125	651.625	646.5	649.75	648.125	645	650.875
I03	661.25	664.75	662.75	655.875	662	664.25	666.75	658.5	662.375	664.75	663.5	662.5	658.625	662.875	663.75	659	660.75	664.875	662.625	660.375	662.75	654.5	665.75	666.125	664.875	659.25	663.375	657	660.25	653.125	664	663.5
I04
I05
I06
I07
I08
I09
I10
I11
I12
I13
I14
I15
I16
I17
I18
I19
I20
I21
I22
I23
I24
J01
J02	602.5	592.5	605.5	604.25	609.875	608.25	601.75	599.5	604.5	597.375	599.25	605	604.25	607.375	601.125	604.625	605.125	599	601.75	605.125	602.75	603.5	608.25	600.375	609.375	604.625	603	603.125	604.875	600.125	598	605.125
J03
J04
J05
J06
J07
J08
J09
J10
J11
J12
J13
J14
J15
J16
J17
J18
J19
J20
J21
J22
J23
J24
K01
K02	633	625.625	631.875	627.875	628.625	633.75	628	626.5	625.625	625.25	621.5	628.625	630	634.5	631	631.5	626.375	623.75	624.5	628.25	633.75	634.375	635.5	632	626.5	629	631.75	626.375	627.125	625.125	620.625	625.75
K03	590.625	593.25	593.875	589.625	595.875	589.625	592.25	587.25	587.25	582.25	586.5	587.125	589.125	585.375	580.625	581.5	586.625	590.375	589.75	581.875	585.125	590.125	589.875	581.625	584.125	591.5	588.625	587.375	595.25	587	589.625	585.125
K04	614.375	613	605.75	612.125	605.5	610.875	615.625	617.5	610.75	613	618.875	612.5	609.625	615.875	615.125	611.5	620.375	614.75	608.75	611.875	618	615.625	614.875	610	612.625	612	611.5	613.75	614.25	613.375	613.75	616
K05
K06
K07
K08
K09
K10
K11
K12
K13
K14
K15
K16
K17
K18
K19
K20
K21
K22
K23
K24
L01	573.75	577.375	579	576.125	576.625	576.375	582.5	579.125	575.625	569.875	571	578	574.875	577	575.625	575.25	575.875	574.625	572.75	573.625	573.375	579.875	580.375	577.25	569.5	574.875	575.25	576.5	583.125	580	584.5	578.125
L02	683.75	684.875	677.625	679.5	683.625	681.75	679	683.375	681.625	686.75	683.625	680.25	681.125	681.875	684.75	680.25	686.375	682.375	683.75	676.5	681.5	682.125	685.875	681.625	679.25	679.75	681.875	678.625	690	678.625	686.75	678.5
L03
L04	673.375	680.25	670.875	675.25	675.375	663.875	672.375	670.125	674.375	668.75	672.625	671.625	667.5	669.5	672.125	670	675.25	669.875	673.125	667.5	672.25	676	673.875	681.5	674.5	676.125	675.5	668.25	676	675	666	671.25
L05
L06
L07
L08
L09
L10
L11
L12
L13
L14
L15
L16
L17
L18
L19
L20
L21
L22
L23
L24
M01	665.125	665.625	666.5	666.625	656.375	668.875	664.25	666.75	665.875	664.25	663.375	665	665.5	668.75	667.625	666.375	667.75	663.875	668.625	665.25	665.75	665.625	662.25	662.5	667.875	668.625	668.375	669	665.875	670.25	663.125	666
M02	651.875	650.75	658.125	652.125	652.625	651.125	652.125	649.125	650.25	647.25	659.125	646.5	655.375	649.75	653.625	653.75	659.875	660.5	657	650.625	654.625	653.375	655.25	655	652	651.75	654.25	660.625	649.625	658.625	654.875	656.375
M03	636.125	628.125	632.25	642.375	633.625	628.625	633	629.875	632.75	637.125	633.375	631.25	630.375	627.125	627.375	629.375	629.5	633.25	632.625	641	638.75	636.5	638	636.125	639.625	634.875	642.125	631.375	639.25	632.75	642.125	637.75
M04
M05
M06
M07
M08
M09
M10
M11
M12
M13
M14
M15
M16
M17
M18
M19
M20
M21
M22
M23
M24
N01
N02	595.125	592.75	599.125	593.25	599.25	590.75	589	592.625	591.625	594.25	593	591.625	594.125	591.875	592.125	591.25	591	593.5	595.375	600.25	593.625	596.375	593.25	590	591.125	589	588.125	596	591.25	592.75	595.5	596.875
N03	587.25	585.5	591.5	592	593.75	585.5	593.375	595.625	587.875	587.125	590.125	591	586.125	591.5	585.5	587.5	584.75	590.25	593.5	596.375	588.25	594.875	587	586	585.25	587.625	584.375	584	580.875	593.625	590.125	589.375
N04
N05
N06
N07
N08
N09
N10
N11
N12
N13
N14
N15
N16
N17
N18
N19
N20
N21
N22
N23
N24
O01
O02	654	659	662.25	662.25	658.375	658.25	657	657.75	658.125	649.875	658.125	659.875	650.5	664.25	662.75	658	651.5	655.25	652.125	664.5	661.25	659.5	665.125	660.875	657.375	662.375	657.25	655.5	655.25	659.125	658.75	654.875
O03
O04
O05
O06
O07
O08
O09
O10
O11
O12
O13
O14
O15
O16
O17
O18
O19
O20
O21
O22
O23
O24
P01	693.75	693.125	686.75	684.375	698.25	695	687.25	691	692	697.5	688.125	699.75	693.375	693.375	694.625	688.875	688.625	686.125	691.625	697.125	695.625	695.125	690.75	700.5	697.125	691.125	694.75	694.125	689.875	693.125	690	693
P02	675.5	682.625	678.125	680.5	677.125	677.625	681.75	677.625	671.375	684.25	683.25	686.75	681.75	678.75	677.5	683.125	677.5	680.25	679.375	674.375	678.75	684.75	680.375	682.625	681.25	679.25	687.125	679.25	681.25	683	677.75	687.75
P03	650.875	652.25	648.375	647.125	655.25	651.25	655.625	649.75	652	653.5	652.125	659.625	651	653	657.375	655.5	652.5	652.5	657.25	652.25	658	658.625	651.5	655	651.875	657.625	655.125	655.625	650.25	660.625	649.875	656
P04
P05
P06
P07
P08
P09
P10
P11
P12
P13
P14
P15
P16
P17
P18
P19
P20
P21
P22
P23
P24

## Sheet: DA
Measurement	Average (Show Region Statistics)
	1	2	3	4	5	6	7	8	9	10	11	12	13	14	15	16	17	18	19	20	21	22	23	24	25	26	27	28	29	30	31	32
A01
A02
A03
A04	529.125	516.625	546.75	570.25	519.375	521.75	562.375	532.25	548.125	563.625	573	536.25	510.75	554.75	566.875	521.125	481.5	589.875	543.75	558.375	595	568.875	547.5	520.625	610.125	534.5	524.75	546.75	530.25	515.625	514.25	529.125
A05
A06
A07
A08
A09
A10
A11
A12
A13
A14
A15
A16
A17
A18
A19
A20
A21
A22
A23
A24
B01	614.083	551.917	536.25	526.667	559.583	465.083	514.667	517.583	585	574.583	507.667	470.5	501.75	560.833	527.167	525.833	566.75	492.667	534.5	543	594	539.5	538.583	513.583	461.75	528.25	523.333	564.917	477.333	529.833	498.917	614.083
B02	502.462	479	502	530.923	462.769	504.231	492.846	491.538	541.308	477.615	518.385	443.615	502.308	490.154	495.462	521.385	499.231	510.385	522.923	488.538	480.154	489.692	495.846	489.308	488.769	508	520	508.846	518.154	428.077	502.538	507.154
B03
B04
B05
B06
B07
B08
B09
B10
B11
B12
B13
B14
B15
B16
B17
B18
B19
B20
B21
B22
B23
B24
C01
C02
C03
C04	370.083	386.167	410.167	415.333	390.333	405.833	423.417	409	403.667	432.833	404.333	401.167	382.25	407.083	402.417	416.25	398.667	410.833	404.417	415.167	395.75	425.333	404.167	390.667	453.417	421.583	420.417	430.75	422.333	406	411.917	370.083
C05
C06
C07
C08
C09
C10
C11
C12
C13
C14
C15
C16
C17
C18
C19
C20
C21
C22
C23
C24
D01	395.6	414.6	369	397	371.2	399.7	427.8	398.1	408.5	353.7	414.7	402.4	401	407.4	399.4	361.6	434.7	410	424.4	353.1	399.8	402.4	332.8	376	393.5	373.6	410.1	426.2	425.3	378.8	418.4	395.6
D02	402.2	417.7	450.3	396.7	368.3	397.3	409.9	367.7	417.6	451.8	446.3	364.3	422.1	440	465.4	412.3	415.8	350.2	437.7	424.9	391.9	463.1	402.9	409.5	463.6	410.1	448.7	405.1	417	403.4	423.4	402.2
D03	440.556	497.889	426.111	468.222	513.889	490.111	456.556	471.556	510.444	472.111	481.778	493.556	457.556	436.889	512.222	500.222	482	448.889	485	522.444	464.222	484	513.444	491.222	488.778	493.111	475.667	489.222	469.444	487.444	495.111	440.556
D04
D05
D06
D07
D08
D09
D10
D11
D12
D13
D14
D15
D16
D17
D18
D19
D20
D21
D22
D23
D24
E01
E02	442.875	478.75	469.25	440.875	413.75	470.625	453.75	433.875	468.875	414.125	464.25	400.125	428.5	481	432	449.625	478.625	447.875	443.875	351.375	435.375	444.375	445.375	420.25	442.25	504.5	402.5	452.625	470.625	463.875	475.375	501.125
E03
E04
E05
E06
E07
E08
E09
E10
E11
E12
E13
E14
E15
E16
E17
E18
E19
E20
E21
E22
E23
E24
F01	363.556	358.111	360.111	392.778	382	307.889	307.556	366.556	362.667	352.333	395.667	339.111	377	349.222	399.222	292	347.444	332.444	367.333	340.222	359.667	364.222	367.778	324	348.556	354.444	419.444	360.667	340.444	373.444	313.444	363.556
F02
F03	336.636	377.182	343.455	364.545	358.364	370.636	330.909	350.545	370.818	341.636	337.091	342.364	382.455	364.727	350.455	306.545	385.182	362.636	348.091	341.727	353.364	332.545	380	316.455	340.909	360.636	342.909	346.909	363.818	329.545	362.091	344
F04	431	394	428.1	386.6	491.2	433.9	452.3	408	395.8	442.9	429.6	431.6	418.4	425.4	463.6	437.3	453.5	450.7	428.9	424.7	428.6	435.5	452.2	458.5	440.3	427.3	410.2	432.6	429.6	401.2	443.3	431
F05
F06
F07
F08
F09
F10
F11
F12
F13
F14
F15
F16
F17
F18
F19
F20
F21
F22
F23
F24
G01
G02
G03	516.25	533.167	533.25	525.5	540.417	533.5	529	546.75	562.833	503.5	525.917	543.25	512.167	545.5	562.917	559.417	507.667	538.75	535.917	543.75	535.75	529.833	545.083	515.167	543.417	522.917	509.583	497.583	522.917	525.25	535.75	559
G04
G05
G06
G07
G08
G09
G10
G11
G12
G13
G14
G15
G16
G17
G18
G19
G20
G21
G22
G23
G24
H01
H02
H03
H04	429.571	527.143	483.286	521	483.286	462	490.714	507.571	533.571	496	588.143	499.429	523.429	519.143	493.857	511.571	488.857	499.286	515.571	464	552.857	519.143	486.714	409	503.857	414.857	492.286	458.143	499.429	445.286	421	429.571
H05
H06
H07
H08
H09
H10
H11
H12
H13
H14
H15
H16
H17
H18
H19
H20
H21
H22
H23
H24
I01
I02	518.375	547.625	492.875	486.25	514.25	514.125	513.75	507.125	518.75	520.5	554	529	507.375	457.375	484.75	513.25	474.125	551.125	506.25	516.125	529	456.625	529.125	515.375	491	523.75	529.5	522	453.5	505.5	505.625	518.375
I03	443.889	474.222	447.778	492	479.778	505.889	439.333	491.778	480.333	479.111	488	507.222	496.333	413.111	462.111	495.889	498.667	437.778	431.778	471.889	458.444	446.222	465.667	458.667	469	490	453.667	465.444	490.889	508.444	468.889	443.889
I04
I05
I06
I07
I08
I09
I10
I11
I12
I13
I14
I15
I16
I17
I18
I19
I20
I21
I22
I23
I24
J01
J02	496	520.545	522.091	521.091	543.545	540.909	549.727	538.909	526	558	477.273	532.091	582.636	590.364	520.091	510.545	495.545	522.818	544.545	573.273	455.273	524.909	550.091	524.909	516.091	550	544.455	568.909	489.455	540.455	547.909	575.545
J03
J04
J05
J06
J07
J08
J09
J10
J11
J12
J13
J14
J15
J16
J17
J18
J19
J20
J21
J22
J23
J24
K01
K02	493.3	524.7	506.1	498	511.8	477.9	537	504.3	451.9	431.7	467	447	457.1	530	454.1	508.6	490.8	487.3	464.2	538.2	452.1	542.9	546	482.1	550.3	511.3	521.8	441.9	539.3	482.7	410.3	497.3
K03	470.25	487.625	444.875	466.125	500.375	530.625	578.125	550	508.375	493.75	545	521.75	477.375	487	435.5	512	450.875	466.5	484.125	525.25	461.25	511.5	476	459.625	473.75	439.625	519.25	490.375	465.75	526.625	498	484
K04	284.769	301	251.769	332.923	285.231	321	282.385	290.308	288.769	301.846	293.538	330.769	303.615	312.077	317.538	320.692	287.385	268.615	306.154	296.154	284	275.385	302	326.846	307.385	292.385	296.077	326.923	290	291.923	306.154	301.692
K05
K06
K07
K08
K09
K10
K11
K12
K13
K14
K15
K16
K17
K18
K19
K20
K21
K22
K23
K24
L01	396.75	422.875	434.75	442.125	370.25	468.625	431.125	493.375	499.625	432.75	428	427.125	418.625	449.625	483	410.875	447.875	446.5	431.875	449.5	435.75	442.375	450.75	452.625	409	441.25	436.125	493.125	459.125	441.125	451.625	378.375
L02	373.5	447.5	401.375	436.75	400.75	432.125	473.625	415.625	430.125	369.875	384.5	433.5	442.375	434	429.625	464.625	426.625	439	465	472.125	421.75	332.75	406.75	435.5	410.5	444.625	404.875	415.875	404.5	404.125	428.875	381.375
L03
L04	393	395.308	369.923	389.308	387.308	379.385	356.154	371.462	402.846	385.385	364.538	395.231	392.923	379.923	386	400.154	383.308	360.538	385.385	382	375.692	381.846	394.308	377.923	380.692	385.846	368.615	376.846	396.308	395.385	383.385	407.462
L05
L06
L07
L08
L09
L10
L11
L12
L13
L14
L15
L16
L17
L18
L19
L20
L21
L22
L23
L24
M01	398.2	360.8	381.2	383.7	383.4	397.1	411.2	414.1	386.3	385.9	402.2	395.3	387.1	407.5	379.9	406.5	389.9	382.4	390.9	364.7	401.8	367.4	401.2	407.6	419	396.7	389.1	395.2	398.3	404.9	397.9	413.7
M02	385.222	382.889	392	374.778	370.778	386.667	388.667	392.667	372.444	409.111	344.889	392.111	396.222	410.333	363.667	380.778	425.889	421.556	366.444	374.444	396.889	385.444	408.444	441	375.222	382.333	398.222	371.444	400.889	386.222	407.444	432.444
M03	492.688	517.75	506.5	530.562	536.188	485.125	473.25	496.25	484.562	459.938	528.062	500.688	463.312	509.125	503	480.875	487.688	495.562	567.25	485.25	475.75	495.5	512.438	501.688	489.125	509.812	455.75	541.688	512.75	540.5	497.438	492.688
M04
M05
M06
M07
M08
M09
M10
M11
M12
M13
M14
M15
M16
M17
M18
M19
M20
M21
M22
M23
M24
N01
N02	476.667	463.556	456.556	482.444	445.889	466.111	478.556	497.778	466.222	441.778	490	458.556	475	466.111	488.778	475.778	432.444	487.778	473.444	496.667	485.333	475.556	487.556	505	483.444	479.444	464.333	473.111	481.889	477.556	502.333	492
N03	498.909	497.091	501.727	493.818	482.364	509.182	504.091	494.364	494.364	497.818	492.273	498.636	496.818	492.364	514	494.818	498.273	497.182	471.818	499.273	497	488.818	493.273	494.636	503.182	498.273	496.455	475.273	513.727	496.364	500.727	532.182
N04
N05
N06
N07
N08
N09
N10
N11
N12
N13
N14
N15
N16
N17
N18
N19
N20
N21
N22
N23
N24
O01
O02	466.364	446.091	449.909	417	442.545	456	449.818	443.091	453.727	460.364	462.273	448.364	432.182	461.091	454.545	436.909	423.182	462.727	449.455	465.273	458.909	458.636	449.818	463.273	446	456.273	425.909	443.091	458.091	460.636	436.909	444.364
O03
O04
O05
O06
O07
O08
O09
O10
O11
O12
O13
O14
O15
O16
O17
O18
O19
O20
O21
O22
O23
O24
P01	423.75	447.625	490.25	517.875	401	462.625	461.75	452	448.75	406.375	440.125	457.5	429.75	442	445	466.375	432.75	376.875	446.875	472	526.125	397.25	472.25	467.5	436.625	418.625	431	431	474.625	410.625	422.125	423.75
P02	448.133	440.533	444.667	414.4	441.933	434.867	415.933	450.533	411.467	431.467	415.933	487.6	438.8	445.8	388.067	434.467	451.133	465.867	422.533	456.8	427.133	461.733	453.4	427.333	429.467	410	450.8	450.2	417.4	422.933	446	448.133
P03	560.273	569.818	560.091	534.727	574.091	547.182	514.727	588.364	536.636	569.455	581	554.818	575.636	530.909	545.545	556.818	589.182	568.909	542.545	539	527.909	517.545	568.273	510.364	535.455	546.364	514.727	530.364	523.364	545.273	572	553
P04
P05
P06
P07
P08
P09
P10
P11
P12
P13
P14
P15
P16
P17
P18
P19
P20
P21
P22
P23
P24

## Sheet: PCV
PCV

## Sheet: DA-Normalized
DA Normalized to Background (Abs(DA-Background))
	1	2	3	4	5	6	7	8	9	10	11	12	13	14	15	16	17	18	19	20	21	22	23	24	25	26	27	28	29	30	31	32
A01	0	0	0	0	0	0	0	0	0	0	0	0	0	0	0	0	0	0	0	0	0	0	0	0	0	0	0	0	0	0	0	0
A02	0	0	0	0	0	0	0	0	0	0	0	0	0	0	0	0	0	0	0	0	0	0	0	0	0	0	0	0	0	0	0	0
A03	0	0	0	0	0	0	0	0	0	0	0	0	0	0	0	0	0	0	0	0	0	0	0	0	0	0	0	0	0	0	0	0
A04	20.5	29.5	0.875	25.375	26	26.875	20.75	14.25	2.625	17.125	25.125	13.375	30.5	11.375	19.875	24.75	65.375	43	0.25	16.125	54.75	19.125	0.5	23.25	56.375	13.5	21.75	2.625	22.25	31.75	28.375	22.5
A05	0	0	0	0	0	0	0	0	0	0	0	0	0	0	0	0	0	0	0	0	0	0	0	0	0	0	0	0	0	0	0	0
A06	0	0	0	0	0	0	0	0	0	0	0	0	0	0	0	0	0	0	0	0	0	0	0	0	0	0	0	0	0	0	0	0
A07	0	0	0	0	0	0	0	0	0	0	0	0	0	0	0	0	0	0	0	0	0	0	0	0	0	0	0	0	0	0	0	0
A08	0	0	0	0	0	0	0	0	0	0	0	0	0	0	0	0	0	0	0	0	0	0	0	0	0	0	0	0	0	0	0	0
A09	0	0	0	0	0	0	0	0	0	0	0	0	0	0	0	0	0	0	0	0	0	0	0	0	0	0	0	0	0	0	0	0
A10	0	0	0	0	0	0	0	0	0	0	0	0	0	0	0	0	0	0	0	0	0	0	0	0	0	0	0	0	0	0	0	0
A11	0	0	0	0	0	0	0	0	0	0	0	0	0	0	0	0	0	0	0	0	0	0	0	0	0	0	0	0	0	0	0	0
A12	0	0	0	0	0	0	0	0	0	0	0	0	0	0	0	0	0	0	0	0	0	0	0	0	0	0	0	0	0	0	0	0
A13	0	0	0	0	0	0	0	0	0	0	0	0	0	0	0	0	0	0	0	0	0	0	0	0	0	0	0	0	0	0	0	0
A14	0	0	0	0	0	0	0	0	0	0	0	0	0	0	0	0	0	0	0	0	0	0	0	0	0	0	0	0	0	0	0	0
A15	0	0	0	0	0	0	0	0	0	0	0	0	0	0	0	0	0	0	0	0	0	0	0	0	0	0	0	0	0	0	0	0
A16	0	0	0	0	0	0	0	0	0	0	0	0	0	0	0	0	0	0	0	0	0	0	0	0	0	0	0	0	0	0	0	0
A17	0	0	0	0	0	0	0	0	0	0	0	0	0	0	0	0	0	0	0	0	0	0	0	0	0	0	0	0	0	0	0	0
A18	0	0	0	0	0	0	0	0	0	0	0	0	0	0	0	0	0	0	0	0	0	0	0	0	0	0	0	0	0	0	0	0
A19	0	0	0	0	0	0	0	0	0	0	0	0	0	0	0	0	0	0	0	0	0	0	0	0	0	0	0	0	0	0	0	0
A20	0	0	0	0	0	0	0	0	0	0	0	0	0	0	0	0	0	0	0	0	0	0	0	0	0	0	0	0	0	0	0	0
A21	0	0	0	0	0	0	0	0	0	0	0	0	0	0	0	0	0	0	0	0	0	0	0	0	0	0	0	0	0	0	0	0
A22	0	0	0	0	0	0	0	0	0	0	0	0	0	0	0	0	0	0	0	0	0	0	0	0	0	0	0	0	0	0	0	0
A23	0	0	0	0	0	0	0	0	0	0	0	0	0	0	0	0	0	0	0	0	0	0	0	0	0	0	0	0	0	0	0	0
A24	0	0	0	0	0	0	0	0	0	0	0	0	0	0	0	0	0	0	0	0	0	0	0	0	0	0	0	0	0	0	0	0
B01	24.4583	33.3333	52.25	55.2083	25.4167	117.542	73.0833	70.0417	0.75	14.5417	82.8333	115.5	81.625	24.1667	61.2083	62.7917	19.875	93.8333	55.125	45	9.75	44.625	50.1667	69.5417	124.25	54	59.2917	18.4583	99.7917	62.1667	78.8333	31.5833
B02	133.538	160.625	137.125	110.577	185.106	137.769	151.529	148.337	95.6923	160.76	123.865	195.385	141.567	151.221	145.288	123.49	138.769	129.99	119.952	150.087	161.471	151.808	144.904	152.942	149.606	128	129.875	139.029	120.471	211.548	135.587	129.846
B03	0	0	0	0	0	0	0	0	0	0	0	0	0	0	0	0	0	0	0	0	0	0	0	0	0	0	0	0	0	0	0	0
B04	0	0	0	0	0	0	0	0	0	0	0	0	0	0	0	0	0	0	0	0	0	0	0	0	0	0	0	0	0	0	0	0
B05	0	0	0	0	0	0	0	0	0	0	0	0	0	0	0	0	0	0	0	0	0	0	0	0	0	0	0	0	0	0	0	0
B06	0	0	0	0	0	0	0	0	0	0	0	0	0	0	0	0	0	0	0	0	0	0	0	0	0	0	0	0	0	0	0	0
B07	0	0	0	0	0	0	0	0	0	0	0	0	0	0	0	0	0	0	0	0	0	0	0	0	0	0	0	0	0	0	0	0
B08	0	0	0	0	0	0	0	0	0	0	0	0	0	0	0	0	0	0	0	0	0	0	0	0	0	0	0	0	0	0	0	0
B09	0	0	0	0	0	0	0	0	0	0	0	0	0	0	0	0	0	0	0	0	0	0	0	0	0	0	0	0	0	0	0	0
B10	0	0	0	0	0	0	0	0	0	0	0	0	0	0	0	0	0	0	0	0	0	0	0	0	0	0	0	0	0	0	0	0
B11	0	0	0	0	0	0	0	0	0	0	0	0	0	0	0	0	0	0	0	0	0	0	0	0	0	0	0	0	0	0	0	0
B12	0	0	0	0	0	0	0	0	0	0	0	0	0	0	0	0	0	0	0	0	0	0	0	0	0	0	0	0	0	0	0	0
B13	0	0	0	0	0	0	0	0	0	0	0	0	0	0	0	0	0	0	0	0	0	0	0	0	0	0	0	0	0	0	0	0
B14	0	0	0	0	0	0	0	0	0	0	0	0	0	0	0	0	0	0	0	0	0	0	0	0	0	0	0	0	0	0	0	0
B15	0	0	0	0	0	0	0	0	0	0	0	0	0	0	0	0	0	0	0	0	0	0	0	0	0	0	0	0	0	0	0	0
B16	0	0	0	0	0	0	0	0	0	0	0	0	0	0	0	0	0	0	0	0	0	0	0	0	0	0	0	0	0	0	0	0
B17	0	0	0	0	0	0	0	0	0	0	0	0	0	0	0	0	0	0	0	0	0	0	0	0	0	0	0	0	0	0	0	0
B18	0	0	0	0	0	0	0	0	0	0	0	0	0	0	0	0	0	0	0	0	0	0	0	0	0	0	0	0	0	0	0	0
B19	0	0	0	0	0	0	0	0	0	0	0	0	0	0	0	0	0	0	0	0	0	0	0	0	0	0	0	0	0	0	0	0
B20	0	0	0	0	0	0	0	0	0	0	0	0	0	0	0	0	0	0	0	0	0	0	0	0	0	0	0	0	0	0	0	0
B21	0	0	0	0	0	0	0	0	0	0	0	0	0	0	0	0	0	0	0	0	0	0	0	0	0	0	0	0	0	0	0	0
B22	0	0	0	0	0	0	0	0	0	0	0	0	0	0	0	0	0	0	0	0	0	0	0	0	0	0	0	0	0	0	0	0
B23	0	0	0	0	0	0	0	0	0	0	0	0	0	0	0	0	0	0	0	0	0	0	0	0	0	0	0	0	0	0	0	0
B24	0	0	0	0	0	0	0	0	0	0	0	0	0	0	0	0	0	0	0	0	0	0	0	0	0	0	0	0	0	0	0	0
C01	0	0	0	0	0	0	0	0	0	0	0	0	0	0	0	0	0	0	0	0	0	0	0	0	0	0	0	0	0	0	0	0
C02	0	0	0	0	0	0	0	0	0	0	0	0	0	0	0	0	0	0	0	0	0	0	0	0	0	0	0	0	0	0	0	0
C03	0	0	0	0	0	0	0	0	0	0	0	0	0	0	0	0	0	0	0	0	0	0	0	0	0	0	0	0	0	0	0	0
C04	261.667	244.958	225.833	220.042	246.542	227.042	208.958	230.25	230.583	204.792	236.292	243.958	259.875	232.667	235.083	223.5	239.208	222.417	226.333	223.958	239.75	213.292	232.458	247.458	191.208	216.042	219.458	205.5	213.792	232.25	225.958	264.417
C05	0	0	0	0	0	0	0	0	0	0	0	0	0	0	0	0	0	0	0	0	0	0	0	0	0	0	0	0	0	0	0	0
C06	0	0	0	0	0	0	0	0	0	0	0	0	0	0	0	0	0	0	0	0	0	0	0	0	0	0	0	0	0	0	0	0
C07	0	0	0	0	0	0	0	0	0	0	0	0	0	0	0	0	0	0	0	0	0	0	0	0	0	0	0	0	0	0	0	0
C08	0	0	0	0	0	0	0	0	0	0	0	0	0	0	0	0	0	0	0	0	0	0	0	0	0	0	0	0	0	0	0	0
C09	0	0	0	0	0	0	0	0	0	0	0	0	0	0	0	0	0	0	0	0	0	0	0	0	0	0	0	0	0	0	0	0
C10	0	0	0	0	0	0	0	0	0	0	0	0	0	0	0	0	0	0	0	0	0	0	0	0	0	0	0	0	0	0	0	0
C11	0	0	0	0	0	0	0	0	0	0	0	0	0	0	0	0	0	0	0	0	0	0	0	0	0	0	0	0	0	0	0	0
C12	0	0	0	0	0	0	0	0	0	0	0	0	0	0	0	0	0	0	0	0	0	0	0	0	0	0	0	0	0	0	0	0
C13	0	0	0	0	0	0	0	0	0	0	0	0	0	0	0	0	0	0	0	0	0	0	0	0	0	0	0	0	0	0	0	0
C14	0	0	0	0	0	0	0	0	0	0	0	0	0	0	0	0	0	0	0	0	0	0	0	0	0	0	0	0	0	0	0	0
C15	0	0	0	0	0	0	0	0	0	0	0	0	0	0	0	0	0	0	0	0	0	0	0	0	0	0	0	0	0	0	0	0
C16	0	0	0	0	0	0	0	0	0	0	0	0	0	0	0	0	0	0	0	0	0	0	0	0	0	0	0	0	0	0	0	0
C17	0	0	0	0	0	0	0	0	0	0	0	0	0	0	0	0	0	0	0	0	0	0	0	0	0	0	0	0	0	0	0	0
C18	0	0	0	0	0	0	0	0	0	0	0	0	0	0	0	0	0	0	0	0	0	0	0	0	0	0	0	0	0	0	0	0
C19	0	0	0	0	0	0	0	0	0	0	0	0	0	0	0	0	0	0	0	0	0	0	0	0	0	0	0	0	0	0	0	0
C20	0	0	0	0	0	0	0	0	0	0	0	0	0	0	0	0	0	0	0	0	0	0	0	0	0	0	0	0	0	0	0	0
C21	0	0	0	0	0	0	0	0	0	0	0	0	0	0	0	0	0	0	0	0	0	0	0	0	0	0	0	0	0	0	0	0
C22	0	0	0	0	0	0	0	0	0	0	0	0	0	0	0	0	0	0	0	0	0	0	0	0	0	0	0	0	0	0	0	0
C23	0	0	0	0	0	0	0	0	0	0	0	0	0	0	0	0	0	0	0	0	0	0	0	0	0	0	0	0	0	0	0	0
C24	0	0	0	0	0	0	0	0	0	0	0	0	0	0	0	0	0	0	0	0	0	0	0	0	0	0	0	0	0	0	0	0
D01	225.65	208.275	257.125	224.875	256.55	220.675	196.2	225.025	220.75	276.175	203.425	222.6	221.5	219.475	222.1	258.775	190.8	216.75	198.35	277.025	223.575	217.975	289.825	255.25	228.875	246.025	218.4	206.05	194.2	247.575	205.975	229.525
D02	89.175	75.3	42.575	93.55	131.325	98.2	83.1	122.05	77.15	41.7	51.075	127.575	73.15	53.875	35.475	81.575	82.825	146.05	56.05	71.725	99.725	31.65	92.725	84.875	27.775	85.15	41.3	89.775	80.375	91.6	72.225	92.8
D03	166.319	104.986	178.639	140.653	89.2361	114.514	141.444	130.194	96.6805	131.139	121.347	111.569	147.694	170.861	88.5278	99.9028	126.25	159.986	117	89.3055	138.153	120.625	94.0555	113.778	118.972	108.139	133.583	116.153	138.056	119.306	108.514	167.569
D04	0	0	0	0	0	0	0	0	0	0	0	0	0	0	0	0	0	0	0	0	0	0	0	0	0	0	0	0	0	0	0	0
D05	0	0	0	0	0	0	0	0	0	0	0	0	0	0	0	0	0	0	0	0	0	0	0	0	0	0	0	0	0	0	0	0
D06	0	0	0	0	0	0	0	0	0	0	0	0	0	0	0	0	0	0	0	0	0	0	0	0	0	0	0	0	0	0	0	0
D07	0	0	0	0	0	0	0	0	0	0	0	0	0	0	0	0	0	0	0	0	0	0	0	0	0	0	0	0	0	0	0	0
D08	0	0	0	0	0	0	0	0	0	0	0	0	0	0	0	0	0	0	0	0	0	0	0	0	0	0	0	0	0	0	0	0
D09	0	0	0	0	0	0	0	0	0	0	0	0	0	0	0	0	0	0	0	0	0	0	0	0	0	0	0	0	0	0	0	0
D10	0	0	0	0	0	0	0	0	0	0	0	0	0	0	0	0	0	0	0	0	0	0	0	0	0	0	0	0	0	0	0	0
D11	0	0	0	0	0	0	0	0	0	0	0	0	0	0	0	0	0	0	0	0	0	0	0	0	0	0	0	0	0	0	0	0
D12	0	0	0	0	0	0	0	0	0	0	0	0	0	0	0	0	0	0	0	0	0	0	0	0	0	0	0	0	0	0	0	0
D13	0	0	0	0	0	0	0	0	0	0	0	0	0	0	0	0	0	0	0	0	0	0	0	0	0	0	0	0	0	0	0	0
D14	0	0	0	0	0	0	0	0	0	0	0	0	0	0	0	0	0	0	0	0	0	0	0	0	0	0	0	0	0	0	0	0
D15	0	0	0	0	0	0	0	0	0	0	0	0	0	0	0	0	0	0	0	0	0	0	0	0	0	0	0	0	0	0	0	0
D16	0	0	0	0	0	0	0	0	0	0	0	0	0	0	0	0	0	0	0	0	0	0	0	0	0	0	0	0	0	0	0	0
D17	0	0	0	0	0	0	0	0	0	0	0	0	0	0	0	0	0	0	0	0	0	0	0	0	0	0	0	0	0	0	0	0
D18	0	0	0	0	0	0	0	0	0	0	0	0	0	0	0	0	0	0	0	0	0	0	0	0	0	0	0	0	0	0	0	0
D19	0	0	0	0	0	0	0	0	0	0	0	0	0	0	0	0	0	0	0	0	0	0	0	0	0	0	0	0	0	0	0	0
D20	0	0	0	0	0	0	0	0	0	0	0	0	0	0	0	0	0	0	0	0	0	0	0	0	0	0	0	0	0	0	0	0
D21	0	0	0	0	0	0	0	0	0	0	0	0	0	0	0	0	0	0	0	0	0	0	0	0	0	0	0	0	0	0	0	0
D22	0	0	0	0	0	0	0	0	0	0	0	0	0	0	0	0	0	0	0	0	0	0	0	0	0	0	0	0	0	0	0	0
D23	0	0	0	0	0	0	0	0	0	0	0	0	0	0	0	0	0	0	0	0	0	0	0	0	0	0	0	0	0	0	0	0
D24	0	0	0	0	0	0	0	0	0	0	0	0	0	0	0	0	0	0	0	0	0	0	0	0	0	0	0	0	0	0	0	0
E01	0	0	0	0	0	0	0	0	0	0	0	0	0	0	0	0	0	0	0	0	0	0	0	0	0	0	0	0	0	0	0	0
E02	140.375	110	115.5	148.25	176	121.625	135.5	152.875	124.625	176.625	126.25	187.875	162.5	111.5	159.375	144.375	120	142.75	146.875	243.5	155	143.75	149	171.375	150.75	85.875	191.125	137.375	122.125	128	115.75	90.5
E03	0	0	0	0	0	0	0	0	0	0	0	0	0	0	0	0	0	0	0	0	0	0	0	0	0	0	0	0	0	0	0	0
E04	0	0	0	0	0	0	0	0	0	0	0	0	0	0	0	0	0	0	0	0	0	0	0	0	0	0	0	0	0	0	0	0
E05	0	0	0	0	0	0	0	0	0	0	0	0	0	0	0	0	0	0	0	0	0	0	0	0	0	0	0	0	0	0	0	0
E06	0	0	0	0	0	0	0	0	0	0	0	0	0	0	0	0	0	0	0	0	0	0	0	0	0	0	0	0	0	0	0	0
E07	0	0	0	0	0	0	0	0	0	0	0	0	0	0	0	0	0	0	0	0	0	0	0	0	0	0	0	0	0	0	0	0
E08	0	0	0	0	0	0	0	0	0	0	0	0	0	0	0	0	0	0	0	0	0	0	0	0	0	0	0	0	0	0	0	0
E09	0	0	0	0	0	0	0	0	0	0	0	0	0	0	0	0	0	0	0	0	0	0	0	0	0	0	0	0	0	0	0	0
E10	0	0	0	0	0	0	0	0	0	0	0	0	0	0	0	0	0	0	0	0	0	0	0	0	0	0	0	0	0	0	0	0
E11	0	0	0	0	0	0	0	0	0	0	0	0	0	0	0	0	0	0	0	0	0	0	0	0	0	0	0	0	0	0	0	0
E12	0	0	0	0	0	0	0	0	0	0	0	0	0	0	0	0	0	0	0	0	0	0	0	0	0	0	0	0	0	0	0	0
E13	0	0	0	0	0	0	0	0	0	0	0	0	0	0	0	0	0	0	0	0	0	0	0	0	0	0	0	0	0	0	0	0
E14	0	0	0	0	0	0	0	0	0	0	0	0	0	0	0	0	0	0	0	0	0	0	0	0	0	0	0	0	0	0	0	0
E15	0	0	0	0	0	0	0	0	0	0	0	0	0	0	0	0	0	0	0	0	0	0	0	0	0	0	0	0	0	0	0	0
E16	0	0	0	0	0	0	0	0	0	0	0	0	0	0	0	0	0	0	0	0	0	0	0	0	0	0	0	0	0	0	0	0
E17	0	0	0	0	0	0	0	0	0	0	0	0	0	0	0	0	0	0	0	0	0	0	0	0	0	0	0	0	0	0	0	0
E18	0	0	0	0	0	0	0	0	0	0	0	0	0	0	0	0	0	0	0	0	0	0	0	0	0	0	0	0	0	0	0	0
E19	0	0	0	0	0	0	0	0	0	0	0	0	0	0	0	0	0	0	0	0	0	0	0	0	0	0	0	0	0	0	0	0
E20	0	0	0	0	0	0	0	0	0	0	0	0	0	0	0	0	0	0	0	0	0	0	0	0	0	0	0	0	0	0	0	0
E21	0	0	0	0	0	0	0	0	0	0	0	0	0	0	0	0	0	0	0	0	0	0	0	0	0	0	0	0	0	0	0	0
E22	0	0	0	0	0	0	0	0	0	0	0	0	0	0	0	0	0	0	0	0	0	0	0	0	0	0	0	0	0	0	0	0
E23	0	0	0	0	0	0	0	0	0	0	0	0	0	0	0	0	0	0	0	0	0	0	0	0	0	0	0	0	0	0	0	0
E24	0	0	0	0	0	0	0	0	0	0	0	0	0	0	0	0	0	0	0	0	0	0	0	0	0	0	0	0	0	0	0	0
F01	266.694	276.639	267.014	242.847	251.75	321.861	318.944	261.569	260.208	280.792	242.333	294.514	259.5	279.903	222.903	331	281.306	303.931	264.417	295.778	266.708	264.903	268.347	307.25	284.819	277.806	215.681	268.958	287.806	254.181	324.431	267.444
F02	0	0	0	0	0	0	0	0	0	0	0	0	0	0	0	0	0	0	0	0	0	0	0	0	0	0	0	0	0	0	0	0
F03	288.239	247.693	282.295	261.33	267.136	251.239	293.466	270.33	255.307	280.239	286.534	276.136	241.92	257.898	272.045	319.455	235.193	259.239	276.784	286.773	269.761	287.83	229.5	312.17	276.591	270.364	277.966	274.091	258.932	287.83	265.409	283.125
F04	84	117.5	94.4	128.9	32.05	87.35	65.45	110.375	122.95	85.475	91.025	92.025	106.1	96.85	55.9	88.95	74	68.8	94.725	98.8	98.525	93.625	83.425	62.875	86.2	103.825	114.05	91.65	106.15	126.175	86.2	97.5
F05	0	0	0	0	0	0	0	0	0	0	0	0	0	0	0	0	0	0	0	0	0	0	0	0	0	0	0	0	0	0	0	0
F06	0	0	0	0	0	0	0	0	0	0	0	0	0	0	0	0	0	0	0	0	0	0	0	0	0	0	0	0	0	0	0	0
F07	0	0	0	0	0	0	0	0	0	0	0	0	0	0	0	0	0	0	0	0	0	0	0	0	0	0	0	0	0	0	0	0
F08	0	0	0	0	0	0	0	0	0	0	0	0	0	0	0	0	0	0	0	0	0	0	0	0	0	0	0	0	0	0	0	0
F09	0	0	0	0	0	0	0	0	0	0	0	0	0	0	0	0	0	0	0	0	0	0	0	0	0	0	0	0	0	0	0	0
F10	0	0	0	0	0	0	0	0	0	0	0	0	0	0	0	0	0	0	0	0	0	0	0	0	0	0	0	0	0	0	0	0
F11	0	0	0	0	0	0	0	0	0	0	0	0	0	0	0	0	0	0	0	0	0	0	0	0	0	0	0	0	0	0	0	0
F12	0	0	0	0	0	0	0	0	0	0	0	0	0	0	0	0	0	0	0	0	0	0	0	0	0	0	0	0	0	0	0	0
F13	0	0	0	0	0	0	0	0	0	0	0	0	0	0	0	0	0	0	0	0	0	0	0	0	0	0	0	0	0	0	0	0
F14	0	0	0	0	0	0	0	0	0	0	0	0	0	0	0	0	0	0	0	0	0	0	0	0	0	0	0	0	0	0	0	0
F15	0	0	0	0	0	0	0	0	0	0	0	0	0	0	0	0	0	0	0	0	0	0	0	0	0	0	0	0	0	0	0	0
F16	0	0	0	0	0	0	0	0	0	0	0	0	0	0	0	0	0	0	0	0	0	0	0	0	0	0	0	0	0	0	0	0
F17	0	0	0	0	0	0	0	0	0	0	0	0	0	0	0	0	0	0	0	0	0	0	0	0	0	0	0	0	0	0	0	0
F18	0	0	0	0	0	0	0	0	0	0	0	0	0	0	0	0	0	0	0	0	0	0	0	0	0	0	0	0	0	0	0	0
F19	0	0	0	0	0	0	0	0	0	0	0	0	0	0	0	0	0	0	0	0	0	0	0	0	0	0	0	0	0	0	0	0
F20	0	0	0	0	0	0	0	0	0	0	0	0	0	0	0	0	0	0	0	0	0	0	0	0	0	0	0	0	0	0	0	0
F21	0	0	0	0	0	0	0	0	0	0	0	0	0	0	0	0	0	0	0	0	0	0	0	0	0	0	0	0	0	0	0	0
F22	0	0	0	0	0	0	0	0	0	0	0	0	0	0	0	0	0	0	0	0	0	0	0	0	0	0	0	0	0	0	0	0
F23	0	0	0	0	0	0	0	0	0	0	0	0	0	0	0	0	0	0	0	0	0	0	0	0	0	0	0	0	0	0	0	0
F24	0	0	0	0	0	0	0	0	0	0	0	0	0	0	0	0	0	0	0	0	0	0	0	0	0	0	0	0	0	0	0	0
G01	0	0	0	0	0	0	0	0	0	0	0	0	0	0	0	0	0	0	0	0	0	0	0	0	0	0	0	0	0	0	0	0
G02	0	0	0	0	0	0	0	0	0	0	0	0	0	0	0	0	0	0	0	0	0	0	0	0	0	0	0	0	0	0	0	0
G03	122.5	107.333	106.375	117.625	108.458	104.375	111.75	100.875	80.0417	136.375	122.208	103.25	132.583	101.625	72.8333	83.5833	133.583	105.5	104.083	101.25	111.5	112.417	96.7917	126.583	98.0833	116.708	132.917	143.792	121.833	124	108.5	86.5
G04	0	0	0	0	0	0	0	0	0	0	0	0	0	0	0	0	0	0	0	0	0	0	0	0	0	0	0	0	0	0	0	0
G05	0	0	0	0	0	0	0	0	0	0	0	0	0	0	0	0	0	0	0	0	0	0	0	0	0	0	0	0	0	0	0	0
G06	0	0	0	0	0	0	0	0	0	0	0	0	0	0	0	0	0	0	0	0	0	0	0	0	0	0	0	0	0	0	0	0
G07	0	0	0	0	0	0	0	0	0	0	0	0	0	0	0	0	0	0	0	0	0	0	0	0	0	0	0	0	0	0	0	0
G08	0	0	0	0	0	0	0	0	0	0	0	0	0	0	0	0	0	0	0	0	0	0	0	0	0	0	0	0	0	0	0	0
G09	0	0	0	0	0	0	0	0	0	0	0	0	0	0	0	0	0	0	0	0	0	0	0	0	0	0	0	0	0	0	0	0
G10	0	0	0	0	0	0	0	0	0	0	0	0	0	0	0	0	0	0	0	0	0	0	0	0	0	0	0	0	0	0	0	0
G11	0	0	0	0	0	0	0	0	0	0	0	0	0	0	0	0	0	0	0	0	0	0	0	0	0	0	0	0	0	0	0	0
G12	0	0	0	0	0	0	0	0	0	0	0	0	0	0	0	0	0	0	0	0	0	0	0	0	0	0	0	0	0	0	0	0
G13	0	0	0	0	0	0	0	0	0	0	0	0	0	0	0	0	0	0	0	0	0	0	0	0	0	0	0	0	0	0	0	0
G14	0	0	0	0	0	0	0	0	0	0	0	0	0	0	0	0	0	0	0	0	0	0	0	0	0	0	0	0	0	0	0	0
G15	0	0	0	0	0	0	0	0	0	0	0	0	0	0	0	0	0	0	0	0	0	0	0	0	0	0	0	0	0	0	0	0
G16	0	0	0	0	0	0	0	0	0	0	0	0	0	0	0	0	0	0	0	0	0	0	0	0	0	0	0	0	0	0	0	0
G17	0	0	0	0	0	0	0	0	0	0	0	0	0	0	0	0	0	0	0	0	0	0	0	0	0	0	0	0	0	0	0	0
G18	0	0	0	0	0	0	0	0	0	0	0	0	0	0	0	0	0	0	0	0	0	0	0	0	0	0	0	0	0	0	0	0
G19	0	0	0	0	0	0	0	0	0	0	0	0	0	0	0	0	0	0	0	0	0	0	0	0	0	0	0	0	0	0	0	0
G20	0	0	0	0	0	0	0	0	0	0	0	0	0	0	0	0	0	0	0	0	0	0	0	0	0	0	0	0	0	0	0	0
G21	0	0	0	0	0	0	0	0	0	0	0	0	0	0	0	0	0	0	0	0	0	0	0	0	0	0	0	0	0	0	0	0
G22	0	0	0	0	0	0	0	0	0	0	0	0	0	0	0	0	0	0	0	0	0	0	0	0	0	0	0	0	0	0	0	0
G23	0	0	0	0	0	0	0	0	0	0	0	0	0	0	0	0	0	0	0	0	0	0	0	0	0	0	0	0	0	0	0	0
G24	0	0	0	0	0	0	0	0	0	0	0	0	0	0	0	0	0	0	0	0	0	0	0	0	0	0	0	0	0	0	0	0
H01	0	0	0	0	0	0	0	0	0	0	0	0	0	0	0	0	0	0	0	0	0	0	0	0	0	0	0	0	0	0	0	0
H02	0	0	0	0	0	0	0	0	0	0	0	0	0	0	0	0	0	0	0	0	0	0	0	0	0	0	0	0	0	0	0	0
H03	0	0	0	0	0	0	0	0	0	0	0	0	0	0	0	0	0	0	0	0	0	0	0	0	0	0	0	0	0	0	0	0
H04	210.179	111.232	154.214	119.875	154.214	176	147.786	131.929	106.679	144.5	55.4821	146.821	113.196	120.482	158.018	131.054	149.518	136.714	123.179	179.125	88.2679	122.732	158.536	232.875	135.518	229.893	143.589	179.857	139.821	196.589	219.75	214.929
H05	0	0	0	0	0	0	0	0	0	0	0	0	0	0	0	0	0	0	0	0	0	0	0	0	0	0	0	0	0	0	0	0
H06	0	0	0	0	0	0	0	0	0	0	0	0	0	0	0	0	0	0	0	0	0	0	0	0	0	0	0	0	0	0	0	0
H07	0	0	0	0	0	0	0	0	0	0	0	0	0	0	0	0	0	0	0	0	0	0	0	0	0	0	0	0	0	0	0	0
H08	0	0	0	0	0	0	0	0	0	0	0	0	0	0	0	0	0	0	0	0	0	0	0	0	0	0	0	0	0	0	0	0
H09	0	0	0	0	0	0	0	0	0	0	0	0	0	0	0	0	0	0	0	0	0	0	0	0	0	0	0	0	0	0	0	0
H10	0	0	0	0	0	0	0	0	0	0	0	0	0	0	0	0	0	0	0	0	0	0	0	0	0	0	0	0	0	0	0	0
H11	0	0	0	0	0	0	0	0	0	0	0	0	0	0	0	0	0	0	0	0	0	0	0	0	0	0	0	0	0	0	0	0
H12	0	0	0	0	0	0	0	0	0	0	0	0	0	0	0	0	0	0	0	0	0	0	0	0	0	0	0	0	0	0	0	0
H13	0	0	0	0	0	0	0	0	0	0	0	0	0	0	0	0	0	0	0	0	0	0	0	0	0	0	0	0	0	0	0	0
H14	0	0	0	0	0	0	0	0	0	0	0	0	0	0	0	0	0	0	0	0	0	0	0	0	0	0	0	0	0	0	0	0
H15	0	0	0	0	0	0	0	0	0	0	0	0	0	0	0	0	0	0	0	0	0	0	0	0	0	0	0	0	0	0	0	0
H16	0	0	0	0	0	0	0	0	0	0	0	0	0	0	0	0	0	0	0	0	0	0	0	0	0	0	0	0	0	0	0	0
H17	0	0	0	0	0	0	0	0	0	0	0	0	0	0	0	0	0	0	0	0	0	0	0	0	0	0	0	0	0	0	0	0
H18	0	0	0	0	0	0	0	0	0	0	0	0	0	0	0	0	0	0	0	0	0	0	0	0	0	0	0	0	0	0	0	0
H19	0	0	0	0	0	0	0	0	0	0	0	0	0	0	0	0	0	0	0	0	0	0	0	0	0	0	0	0	0	0	0	0
H20	0	0	0	0	0	0	0	0	0	0	0	0	0	0	0	0	0	0	0	0	0	0	0	0	0	0	0	0	0	0	0	0
H21	0	0	0	0	0	0	0	0	0	0	0	0	0	0	0	0	0	0	0	0	0	0	0	0	0	0	0	0	0	0	0	0
H22	0	0	0	0	0	0	0	0	0	0	0	0	0	0	0	0	0	0	0	0	0	0	0	0	0	0	0	0	0	0	0	0
H23	0	0	0	0	0	0	0	0	0	0	0	0	0	0	0	0	0	0	0	0	0	0	0	0	0	0	0	0	0	0	0	0
H24	0	0	0	0	0	0	0	0	0	0	0	0	0	0	0	0	0	0	0	0	0	0	0	0	0	0	0	0	0	0	0	0
I01	0	0	0	0	0	0	0	0	0	0	0	0	0	0	0	0	0	0	0	0	0	0	0	0	0	0	0	0	0	0	0	0
I02	126.5	97.5	158.875	159	139.125	131.5	131.375	138.25	124	122.5	98.875	127	140.75	193	163.375	134.375	176.25	99.75	143.375	125.25	120	191.375	120.625	131.125	159.875	123.375	122.125	124.5	196.25	142.625	139.375	132.5
I03	217.361	190.528	214.972	163.875	182.222	158.361	227.417	166.722	182.042	185.639	175.5	155.278	162.292	249.764	201.639	163.111	162.083	227.097	230.847	188.486	204.306	208.278	200.083	207.458	195.875	169.25	209.708	191.556	169.361	144.681	195.111	219.611
I04	0	0	0	0	0	0	0	0	0	0	0	0	0	0	0	0	0	0	0	0	0	0	0	0	0	0	0	0	0	0	0	0
I05	0	0	0	0	0	0	0	0	0	0	0	0	0	0	0	0	0	0	0	0	0	0	0	0	0	0	0	0	0	0	0	0
I06	0	0	0	0	0	0	0	0	0	0	0	0	0	0	0	0	0	0	0	0	0	0	0	0	0	0	0	0	0	0	0	0
I07	0	0	0	0	0	0	0	0	0	0	0	0	0	0	0	0	0	0	0	0	0	0	0	0	0	0	0	0	0	0	0	0
I08	0	0	0	0	0	0	0	0	0	0	0	0	0	0	0	0	0	0	0	0	0	0	0	0	0	0	0	0	0	0	0	0
I09	0	0	0	0	0	0	0	0	0	0	0	0	0	0	0	0	0	0	0	0	0	0	0	0	0	0	0	0	0	0	0	0
I10	0	0	0	0	0	0	0	0	0	0	0	0	0	0	0	0	0	0	0	0	0	0	0	0	0	0	0	0	0	0	0	0
I11	0	0	0	0	0	0	0	0	0	0	0	0	0	0	0	0	0	0	0	0	0	0	0	0	0	0	0	0	0	0	0	0
I12	0	0	0	0	0	0	0	0	0	0	0	0	0	0	0	0	0	0	0	0	0	0	0	0	0	0	0	0	0	0	0	0
I13	0	0	0	0	0	0	0	0	0	0	0	0	0	0	0	0	0	0	0	0	0	0	0	0	0	0	0	0	0	0	0	0
I14	0	0	0	0	0	0	0	0	0	0	0	0	0	0	0	0	0	0	0	0	0	0	0	0	0	0	0	0	0	0	0	0
I15	0	0	0	0	0	0	0	0	0	0	0	0	0	0	0	0	0	0	0	0	0	0	0	0	0	0	0	0	0	0	0	0
I16	0	0	0	0	0	0	0	0	0	0	0	0	0	0	0	0	0	0	0	0	0	0	0	0	0	0	0	0	0	0	0	0
I17	0	0	0	0	0	0	0	0	0	0	0	0	0	0	0	0	0	0	0	0	0	0	0	0	0	0	0	0	0	0	0	0
I18	0	0	0	0	0	0	0	0	0	0	0	0	0	0	0	0	0	0	0	0	0	0	0	0	0	0	0	0	0	0	0	0
I19	0	0	0	0	0	0	0	0	0	0	0	0	0	0	0	0	0	0	0	0	0	0	0	0	0	0	0	0	0	0	0	0
I20	0	0	0	0	0	0	0	0	0	0	0	0	0	0	0	0	0	0	0	0	0	0	0	0	0	0	0	0	0	0	0	0
I21	0	0	0	0	0	0	0	0	0	0	0	0	0	0	0	0	0	0	0	0	0	0	0	0	0	0	0	0	0	0	0	0
I22	0	0	0	0	0	0	0	0	0	0	0	0	0	0	0	0	0	0	0	0	0	0	0	0	0	0	0	0	0	0	0	0
I23	0	0	0	0	0	0	0	0	0	0	0	0	0	0	0	0	0	0	0	0	0	0	0	0	0	0	0	0	0	0	0	0
I24	0	0	0	0	0	0	0	0	0	0	0	0	0	0	0	0	0	0	0	0	0	0	0	0	0	0	0	0	0	0	0	0
J01	0	0	0	0	0	0	0	0	0	0	0	0	0	0	0	0	0	0	0	0	0	0	0	0	0	0	0	0	0	0	0	0
J02	106.5	71.9545	83.4091	83.1591	66.3295	67.3409	52.0227	60.5909	78.5	39.375	121.977	72.9091	21.6136	17.0114	81.0341	94.0796	109.58	76.1818	57.2045	31.8523	147.477	78.5909	58.1591	75.4659	93.2841	54.625	58.5455	34.2159	115.42	59.6705	50.0909	29.5795
J03	0	0	0	0	0	0	0	0	0	0	0	0	0	0	0	0	0	0	0	0	0	0	0	0	0	0	0	0	0	0	0	0
J04	0	0	0	0	0	0	0	0	0	0	0	0	0	0	0	0	0	0	0	0	0	0	0	0	0	0	0	0	0	0	0	0
J05	0	0	0	0	0	0	0	0	0	0	0	0	0	0	0	0	0	0	0	0	0	0	0	0	0	0	0	0	0	0	0	0
J06	0	0	0	0	0	0	0	0	0	0	0	0	0	0	0	0	0	0	0	0	0	0	0	0	0	0	0	0	0	0	0	0
J07	0	0	0	0	0	0	0	0	0	0	0	0	0	0	0	0	0	0	0	0	0	0	0	0	0	0	0	0	0	0	0	0
J08	0	0	0	0	0	0	0	0	0	0	0	0	0	0	0	0	0	0	0	0	0	0	0	0	0	0	0	0	0	0	0	0
J09	0	0	0	0	0	0	0	0	0	0	0	0	0	0	0	0	0	0	0	0	0	0	0	0	0	0	0	0	0	0	0	0
J10	0	0	0	0	0	0	0	0	0	0	0	0	0	0	0	0	0	0	0	0	0	0	0	0	0	0	0	0	0	0	0	0
J11	0	0	0	0	0	0	0	0	0	0	0	0	0	0	0	0	0	0	0	0	0	0	0	0	0	0	0	0	0	0	0	0
J12	0	0	0	0	0	0	0	0	0	0	0	0	0	0	0	0	0	0	0	0	0	0	0	0	0	0	0	0	0	0	0	0
J13	0	0	0	0	0	0	0	0	0	0	0	0	0	0	0	0	0	0	0	0	0	0	0	0	0	0	0	0	0	0	0	0
J14	0	0	0	0	0	0	0	0	0	0	0	0	0	0	0	0	0	0	0	0	0	0	0	0	0	0	0	0	0	0	0	0
J15	0	0	0	0	0	0	0	0	0	0	0	0	0	0	0	0	0	0	0	0	0	0	0	0	0	0	0	0	0	0	0	0
J16	0	0	0	0	0	0	0	0	0	0	0	0	0	0	0	0	0	0	0	0	0	0	0	0	0	0	0	0	0	0	0	0
J17	0	0	0	0	0	0	0	0	0	0	0	0	0	0	0	0	0	0	0	0	0	0	0	0	0	0	0	0	0	0	0	0
J18	0	0	0	0	0	0	0	0	0	0	0	0	0	0	0	0	0	0	0	0	0	0	0	0	0	0	0	0	0	0	0	0
J19	0	0	0	0	0	0	0	0	0	0	0	0	0	0	0	0	0	0	0	0	0	0	0	0	0	0	0	0	0	0	0	0
J20	0	0	0	0	0	0	0	0	0	0	0	0	0	0	0	0	0	0	0	0	0	0	0	0	0	0	0	0	0	0	0	0
J21	0	0	0	0	0	0	0	0	0	0	0	0	0	0	0	0	0	0	0	0	0	0	0	0	0	0	0	0	0	0	0	0
J22	0	0	0	0	0	0	0	0	0	0	0	0	0	0	0	0	0	0	0	0	0	0	0	0	0	0	0	0	0	0	0	0
J23	0	0	0	0	0	0	0	0	0	0	0	0	0	0	0	0	0	0	0	0	0	0	0	0	0	0	0	0	0	0	0	0
J24	0	0	0	0	0	0	0	0	0	0	0	0	0	0	0	0	0	0	0	0	0	0	0	0	0	0	0	0	0	0	0	0
K01	0	0	0	0	0	0	0	0	0	0	0	0	0	0	0	0	0	0	0	0	0	0	0	0	0	0	0	0	0	0	0	0
K02	139.7	100.925	125.775	129.875	116.825	155.85	91	122.2	173.725	193.55	154.5	181.625	172.9	104.5	176.9	122.9	135.575	136.45	160.3	90.05	181.65	91.475	89.5	149.9	76.2	117.7	109.95	184.475	87.825	142.425	210.325	128.45
K03	120.375	105.625	149	123.5	95.5	59	14.125	37.25	78.875	88.5	41.5	65.375	111.75	98.375	145.125	69.5	135.75	123.875	105.625	56.625	123.875	78.625	113.875	122	110.375	151.875	69.375	97	129.5	60.375	91.625	101.125
K04	329.606	312	353.981	279.202	320.269	289.875	333.24	327.192	321.981	311.154	325.337	281.731	306.01	303.798	297.587	290.808	332.99	346.135	302.596	315.721	334	340.24	312.875	283.154	305.24	319.615	315.423	286.827	324.25	321.452	307.596	314.308
K05	0	0	0	0	0	0	0	0	0	0	0	0	0	0	0	0	0	0	0	0	0	0	0	0	0	0	0	0	0	0	0	0
K06	0	0	0	0	0	0	0	0	0	0	0	0	0	0	0	0	0	0	0	0	0	0	0	0	0	0	0	0	0	0	0	0
K07	0	0	0	0	0	0	0	0	0	0	0	0	0	0	0	0	0	0	0	0	0	0	0	0	0	0	0	0	0	0	0	0
K08	0	0	0	0	0	0	0	0	0	0	0	0	0	0	0	0	0	0	0	0	0	0	0	0	0	0	0	0	0	0	0	0
K09	0	0	0	0	0	0	0	0	0	0	0	0	0	0	0	0	0	0	0	0	0	0	0	0	0	0	0	0	0	0	0	0
K10	0	0	0	0	0	0	0	0	0	0	0	0	0	0	0	0	0	0	0	0	0	0	0	0	0	0	0	0	0	0	0	0
K11	0	0	0	0	0	0	0	0	0	0	0	0	0	0	0	0	0	0	0	0	0	0	0	0	0	0	0	0	0	0	0	0
K12	0	0	0	0	0	0	0	0	0	0	0	0	0	0	0	0	0	0	0	0	0	0	0	0	0	0	0	0	0	0	0	0
K13	0	0	0	0	0	0	0	0	0	0	0	0	0	0	0	0	0	0	0	0	0	0	0	0	0	0	0	0	0	0	0	0
K14	0	0	0	0	0	0	0	0	0	0	0	0	0	0	0	0	0	0	0	0	0	0	0	0	0	0	0	0	0	0	0	0
K15	0	0	0	0	0	0	0	0	0	0	0	0	0	0	0	0	0	0	0	0	0	0	0	0	0	0	0	0	0	0	0	0
K16	0	0	0	0	0	0	0	0	0	0	0	0	0	0	0	0	0	0	0	0	0	0	0	0	0	0	0	0	0	0	0	0
K17	0	0	0	0	0	0	0	0	0	0	0	0	0	0	0	0	0	0	0	0	0	0	0	0	0	0	0	0	0	0	0	0
K18	0	0	0	0	0	0	0	0	0	0	0	0	0	0	0	0	0	0	0	0	0	0	0	0	0	0	0	0	0	0	0	0
K19	0	0	0	0	0	0	0	0	0	0	0	0	0	0	0	0	0	0	0	0	0	0	0	0	0	0	0	0	0	0	0	0
K20	0	0	0	0	0	0	0	0	0	0	0	0	0	0	0	0	0	0	0	0	0	0	0	0	0	0	0	0	0	0	0	0
K21	0	0	0	0	0	0	0	0	0	0	0	0	0	0	0	0	0	0	0	0	0	0	0	0	0	0	0	0	0	0	0	0
K22	0	0	0	0	0	0	0	0	0	0	0	0	0	0	0	0	0	0	0	0	0	0	0	0	0	0	0	0	0	0	0	0
K23	0	0	0	0	0	0	0	0	0	0	0	0	0	0	0	0	0	0	0	0	0	0	0	0	0	0	0	0	0	0	0	0
K24	0	0	0	0	0	0	0	0	0	0	0	0	0	0	0	0	0	0	0	0	0	0	0	0	0	0	0	0	0	0	0	0
L01	177	154.5	144.25	134	206.375	107.75	151.375	85.75	76	137.125	143	150.875	156.25	127.375	92.625	164.375	128	128.125	140.875	124.125	137.625	137.5	129.625	124.625	160.5	133.625	139.125	83.375	124	138.875	132.875	199.75
L02	310.25	237.375	276.25	242.75	282.875	249.625	205.375	267.75	251.5	316.875	299.125	246.75	238.75	247.875	255.125	215.625	259.75	243.375	218.75	204.375	259.75	349.375	279.125	246.125	268.75	235.125	277	262.75	285.5	274.5	257.875	297.125
L03	0	0	0	0	0	0	0	0	0	0	0	0	0	0	0	0	0	0	0	0	0	0	0	0	0	0	0	0	0	0	0	0
L04	280.375	284.942	300.952	285.942	288.067	284.49	316.221	298.663	271.529	283.365	308.087	276.394	274.577	289.577	286.125	269.846	291.942	309.337	287.74	285.5	296.558	294.154	279.567	303.577	293.808	290.279	306.885	291.404	279.692	279.615	282.615	263.788
L05	0	0	0	0	0	0	0	0	0	0	0	0	0	0	0	0	0	0	0	0	0	0	0	0	0	0	0	0	0	0	0	0
L06	0	0	0	0	0	0	0	0	0	0	0	0	0	0	0	0	0	0	0	0	0	0	0	0	0	0	0	0	0	0	0	0
L07	0	0	0	0	0	0	0	0	0	0	0	0	0	0	0	0	0	0	0	0	0	0	0	0	0	0	0	0	0	0	0	0
L08	0	0	0	0	0	0	0	0	0	0	0	0	0	0	0	0	0	0	0	0	0	0	0	0	0	0	0	0	0	0	0	0
L09	0	0	0	0	0	0	0	0	0	0	0	0	0	0	0	0	0	0	0	0	0	0	0	0	0	0	0	0	0	0	0	0
L10	0	0	0	0	0	0	0	0	0	0	0	0	0	0	0	0	0	0	0	0	0	0	0	0	0	0	0	0	0	0	0	0
L11	0	0	0	0	0	0	0	0	0	0	0	0	0	0	0	0	0	0	0	0	0	0	0	0	0	0	0	0	0	0	0	0
L12	0	0	0	0	0	0	0	0	0	0	0	0	0	0	0	0	0	0	0	0	0	0	0	0	0	0	0	0	0	0	0	0
L13	0	0	0	0	0	0	0	0	0	0	0	0	0	0	0	0	0	0	0	0	0	0	0	0	0	0	0	0	0	0	0	0
L14	0	0	0	0	0	0	0	0	0	0	0	0	0	0	0	0	0	0	0	0	0	0	0	0	0	0	0	0	0	0	0	0
L15	0	0	0	0	0	0	0	0	0	0	0	0	0	0	0	0	0	0	0	0	0	0	0	0	0	0	0	0	0	0	0	0
L16	0	0	0	0	0	0	0	0	0	0	0	0	0	0	0	0	0	0	0	0	0	0	0	0	0	0	0	0	0	0	0	0
L17	0	0	0	0	0	0	0	0	0	0	0	0	0	0	0	0	0	0	0	0	0	0	0	0	0	0	0	0	0	0	0	0
L18	0	0	0	0	0	0	0	0	0	0	0	0	0	0	0	0	0	0	0	0	0	0	0	0	0	0	0	0	0	0	0	0
L19	0	0	0	0	0	0	0	0	0	0	0	0	0	0	0	0	0	0	0	0	0	0	0	0	0	0	0	0	0	0	0	0
L20	0	0	0	0	0	0	0	0	0	0	0	0	0	0	0	0	0	0	0	0	0	0	0	0	0	0	0	0	0	0	0	0
L21	0	0	0	0	0	0	0	0	0	0	0	0	0	0	0	0	0	0	0	0	0	0	0	0	0	0	0	0	0	0	0	0
L22	0	0	0	0	0	0	0	0	0	0	0	0	0	0	0	0	0	0	0	0	0	0	0	0	0	0	0	0	0	0	0	0
L23	0	0	0	0	0	0	0	0	0	0	0	0	0	0	0	0	0	0	0	0	0	0	0	0	0	0	0	0	0	0	0	0
L24	0	0	0	0	0	0	0	0	0	0	0	0	0	0	0	0	0	0	0	0	0	0	0	0	0	0	0	0	0	0	0	0
M01	266.925	304.825	285.3	282.925	272.975	271.775	253.05	252.65	279.575	278.35	261.175	269.7	278.4	261.25	287.725	259.875	277.85	281.475	277.725	300.55	263.95	298.225	261.05	254.9	248.875	271.925	279.275	273.8	267.575	265.35	265.225	252.3
M02	266.653	267.861	266.125	277.347	281.847	264.458	263.458	256.458	277.806	238.139	314.236	254.389	259.153	239.417	289.958	272.972	233.986	238.944	290.556	276.181	257.736	267.931	246.806	214	276.778	269.417	256.028	289.181	248.736	272.403	247.431	223.931
M03	143.438	110.375	125.75	111.812	97.4375	143.5	159.75	133.625	148.188	177.188	105.312	130.562	167.062	118	124.375	148.5	141.812	137.688	65.375	155.75	163	141	125.562	134.438	150.5	125.062	186.375	89.6875	126.5	92.25	144.688	145.062
M04	0	0	0	0	0	0	0	0	0	0	0	0	0	0	0	0	0	0	0	0	0	0	0	0	0	0	0	0	0	0	0	0
M05	0	0	0	0	0	0	0	0	0	0	0	0	0	0	0	0	0	0	0	0	0	0	0	0	0	0	0	0	0	0	0	0
M06	0	0	0	0	0	0	0	0	0	0	0	0	0	0	0	0	0	0	0	0	0	0	0	0	0	0	0	0	0	0	0	0
M07	0	0	0	0	0	0	0	0	0	0	0	0	0	0	0	0	0	0	0	0	0	0	0	0	0	0	0	0	0	0	0	0
M08	0	0	0	0	0	0	0	0	0	0	0	0	0	0	0	0	0	0	0	0	0	0	0	0	0	0	0	0	0	0	0	0
M09	0	0	0	0	0	0	0	0	0	0	0	0	0	0	0	0	0	0	0	0	0	0	0	0	0	0	0	0	0	0	0	0
M10	0	0	0	0	0	0	0	0	0	0	0	0	0	0	0	0	0	0	0	0	0	0	0	0	0	0	0	0	0	0	0	0
M11	0	0	0	0	0	0	0	0	0	0	0	0	0	0	0	0	0	0	0	0	0	0	0	0	0	0	0	0	0	0	0	0
M12	0	0	0	0	0	0	0	0	0	0	0	0	0	0	0	0	0	0	0	0	0	0	0	0	0	0	0	0	0	0	0	0
M13	0	0	0	0	0	0	0	0	0	0	0	0	0	0	0	0	0	0	0	0	0	0	0	0	0	0	0	0	0	0	0	0
M14	0	0	0	0	0	0	0	0	0	0	0	0	0	0	0	0	0	0	0	0	0	0	0	0	0	0	0	0	0	0	0	0
M15	0	0	0	0	0	0	0	0	0	0	0	0	0	0	0	0	0	0	0	0	0	0	0	0	0	0	0	0	0	0	0	0
M16	0	0	0	0	0	0	0	0	0	0	0	0	0	0	0	0	0	0	0	0	0	0	0	0	0	0	0	0	0	0	0	0
M17	0	0	0	0	0	0	0	0	0	0	0	0	0	0	0	0	0	0	0	0	0	0	0	0	0	0	0	0	0	0	0	0
M18	0	0	0	0	0	0	0	0	0	0	0	0	0	0	0	0	0	0	0	0	0	0	0	0	0	0	0	0	0	0	0	0
M19	0	0	0	0	0	0	0	0	0	0	0	0	0	0	0	0	0	0	0	0	0	0	0	0	0	0	0	0	0	0	0	0
M20	0	0	0	0	0	0	0	0	0	0	0	0	0	0	0	0	0	0	0	0	0	0	0	0	0	0	0	0	0	0	0	0
M21	0	0	0	0	0	0	0	0	0	0	0	0	0	0	0	0	0	0	0	0	0	0	0	0	0	0	0	0	0	0	0	0
M22	0	0	0	0	0	0	0	0	0	0	0	0	0	0	0	0	0	0	0	0	0	0	0	0	0	0	0	0	0	0	0	0
M23	0	0	0	0	0	0	0	0	0	0	0	0	0	0	0	0	0	0	0	0	0	0	0	0	0	0	0	0	0	0	0	0
M24	0	0	0	0	0	0	0	0	0	0	0	0	0	0	0	0	0	0	0	0	0	0	0	0	0	0	0	0	0	0	0	0
N01	0	0	0	0	0	0	0	0	0	0	0	0	0	0	0	0	0	0	0	0	0	0	0	0	0	0	0	0	0	0	0	0
N02	118.458	129.194	142.569	110.806	153.361	124.639	110.444	94.8472	125.403	152.472	103	133.069	119.125	125.764	103.347	115.472	158.556	105.722	121.931	103.583	108.292	120.819	105.694	85	107.681	109.556	123.792	122.889	109.361	115.194	93.1667	104.875
N03	88.3409	88.4091	89.7727	98.1818	111.386	76.3182	89.2841	101.261	93.5114	89.3068	97.8523	92.3636	89.3068	99.1364	71.5	92.6818	86.4773	93.0682	121.682	97.1023	91.25	106.057	93.7273	91.3636	82.0682	89.3523	87.9204	108.727	67.1477	97.2614	89.3977	57.1932
N04	0	0	0	0	0	0	0	0	0	0	0	0	0	0	0	0	0	0	0	0	0	0	0	0	0	0	0	0	0	0	0	0
N05	0	0	0	0	0	0	0	0	0	0	0	0	0	0	0	0	0	0	0	0	0	0	0	0	0	0	0	0	0	0	0	0
N06	0	0	0	0	0	0	0	0	0	0	0	0	0	0	0	0	0	0	0	0	0	0	0	0	0	0	0	0	0	0	0	0
N07	0	0	0	0	0	0	0	0	0	0	0	0	0	0	0	0	0	0	0	0	0	0	0	0	0	0	0	0	0	0	0	0
N08	0	0	0	0	0	0	0	0	0	0	0	0	0	0	0	0	0	0	0	0	0	0	0	0	0	0	0	0	0	0	0	0
N09	0	0	0	0	0	0	0	0	0	0	0	0	0	0	0	0	0	0	0	0	0	0	0	0	0	0	0	0	0	0	0	0
N10	0	0	0	0	0	0	0	0	0	0	0	0	0	0	0	0	0	0	0	0	0	0	0	0	0	0	0	0	0	0	0	0
N11	0	0	0	0	0	0	0	0	0	0	0	0	0	0	0	0	0	0	0	0	0	0	0	0	0	0	0	0	0	0	0	0
N12	0	0	0	0	0	0	0	0	0	0	0	0	0	0	0	0	0	0	0	0	0	0	0	0	0	0	0	0	0	0	0	0
N13	0	0	0	0	0	0	0	0	0	0	0	0	0	0	0	0	0	0	0	0	0	0	0	0	0	0	0	0	0	0	0	0
N14	0	0	0	0	0	0	0	0	0	0	0	0	0	0	0	0	0	0	0	0	0	0	0	0	0	0	0	0	0	0	0	0
N15	0	0	0	0	0	0	0	0	0	0	0	0	0	0	0	0	0	0	0	0	0	0	0	0	0	0	0	0	0	0	0	0
N16	0	0	0	0	0	0	0	0	0	0	0	0	0	0	0	0	0	0	0	0	0	0	0	0	0	0	0	0	0	0	0	0
N17	0	0	0	0	0	0	0	0	0	0	0	0	0	0	0	0	0	0	0	0	0	0	0	0	0	0	0	0	0	0	0	0
N18	0	0	0	0	0	0	0	0	0	0	0	0	0	0	0	0	0	0	0	0	0	0	0	0	0	0	0	0	0	0	0	0
N19	0	0	0	0	0	0	0	0	0	0	0	0	0	0	0	0	0	0	0	0	0	0	0	0	0	0	0	0	0	0	0	0
N20	0	0	0	0	0	0	0	0	0	0	0	0	0	0	0	0	0	0	0	0	0	0	0	0	0	0	0	0	0	0	0	0
N21	0	0	0	0	0	0	0	0	0	0	0	0	0	0	0	0	0	0	0	0	0	0	0	0	0	0	0	0	0	0	0	0
N22	0	0	0	0	0	0	0	0	0	0	0	0	0	0	0	0	0	0	0	0	0	0	0	0	0	0	0	0	0	0	0	0
N23	0	0	0	0	0	0	0	0	0	0	0	0	0	0	0	0	0	0	0	0	0	0	0	0	0	0	0	0	0	0	0	0
N24	0	0	0	0	0	0	0	0	0	0	0	0	0	0	0	0	0	0	0	0	0	0	0	0	0	0	0	0	0	0	0	0
O01	0	0	0	0	0	0	0	0	0	0	0	0	0	0	0	0	0	0	0	0	0	0	0	0	0	0	0	0	0	0	0	0
O02	187.636	212.909	212.341	245.25	215.83	202.25	207.182	214.659	204.398	189.511	195.852	211.511	218.318	203.159	208.205	221.091	228.318	192.523	202.67	199.227	202.341	200.864	215.307	197.602	211.375	206.102	231.341	212.409	197.159	198.489	221.841	210.511
O03	0	0	0	0	0	0	0	0	0	0	0	0	0	0	0	0	0	0	0	0	0	0	0	0	0	0	0	0	0	0	0	0
O04	0	0	0	0	0	0	0	0	0	0	0	0	0	0	0	0	0	0	0	0	0	0	0	0	0	0	0	0	0	0	0	0
O05	0	0	0	0	0	0	0	0	0	0	0	0	0	0	0	0	0	0	0	0	0	0	0	0	0	0	0	0	0	0	0	0
O06	0	0	0	0	0	0	0	0	0	0	0	0	0	0	0	0	0	0	0	0	0	0	0	0	0	0	0	0	0	0	0	0
O07	0	0	0	0	0	0	0	0	0	0	0	0	0	0	0	0	0	0	0	0	0	0	0	0	0	0	0	0	0	0	0	0
O08	0	0	0	0	0	0	0	0	0	0	0	0	0	0	0	0	0	0	0	0	0	0	0	0	0	0	0	0	0	0	0	0
O09	0	0	0	0	0	0	0	0	0	0	0	0	0	0	0	0	0	0	0	0	0	0	0	0	0	0	0	0	0	0	0	0
O10	0	0	0	0	0	0	0	0	0	0	0	0	0	0	0	0	0	0	0	0	0	0	0	0	0	0	0	0	0	0	0	0
O11	0	0	0	0	0	0	0	0	0	0	0	0	0	0	0	0	0	0	0	0	0	0	0	0	0	0	0	0	0	0	0	0
O12	0	0	0	0	0	0	0	0	0	0	0	0	0	0	0	0	0	0	0	0	0	0	0	0	0	0	0	0	0	0	0	0
O13	0	0	0	0	0	0	0	0	0	0	0	0	0	0	0	0	0	0	0	0	0	0	0	0	0	0	0	0	0	0	0	0
O14	0	0	0	0	0	0	0	0	0	0	0	0	0	0	0	0	0	0	0	0	0	0	0	0	0	0	0	0	0	0	0	0
O15	0	0	0	0	0	0	0	0	0	0	0	0	0	0	0	0	0	0	0	0	0	0	0	0	0	0	0	0	0	0	0	0
O16	0	0	0	0	0	0	0	0	0	0	0	0	0	0	0	0	0	0	0	0	0	0	0	0	0	0	0	0	0	0	0	0
O17	0	0	0	0	0	0	0	0	0	0	0	0	0	0	0	0	0	0	0	0	0	0	0	0	0	0	0	0	0	0	0	0
O18	0	0	0	0	0	0	0	0	0	0	0	0	0	0	0	0	0	0	0	0	0	0	0	0	0	0	0	0	0	0	0	0
O19	0	0	0	0	0	0	0	0	0	0	0	0	0	0	0	0	0	0	0	0	0	0	0	0	0	0	0	0	0	0	0	0
O20	0	0	0	0	0	0	0	0	0	0	0	0	0	0	0	0	0	0	0	0	0	0	0	0	0	0	0	0	0	0	0	0
O21	0	0	0	0	0	0	0	0	0	0	0	0	0	0	0	0	0	0	0	0	0	0	0	0	0	0	0	0	0	0	0	0
O22	0	0	0	0	0	0	0	0	0	0	0	0	0	0	0	0	0	0	0	0	0	0	0	0	0	0	0	0	0	0	0	0
O23	0	0	0	0	0	0	0	0	0	0	0	0	0	0	0	0	0	0	0	0	0	0	0	0	0	0	0	0	0	0	0	0
O24	0	0	0	0	0	0	0	0	0	0	0	0	0	0	0	0	0	0	0	0	0	0	0	0	0	0	0	0	0	0	0	0
P01	270	245.5	196.5	166.5	297.25	232.375	225.5	239	243.25	291.125	248	242.25	263.625	251.375	249.625	222.5	255.875	309.25	244.75	225.125	169.5	297.875	218.5	233	260.5	272.5	263.75	263.125	215.25	282.5	267.875	269.25
P02	227.367	242.092	233.458	266.1	235.192	242.758	265.817	227.092	259.908	252.783	267.317	199.15	242.95	232.95	289.433	248.658	226.367	214.383	256.842	217.575	251.617	223.017	226.975	255.292	251.783	269.25	236.325	229.05	263.85	260.067	231.75	239.617
P03	90.6023	82.4318	88.2841	112.398	81.1591	104.068	140.898	61.3864	115.364	84.0455	71.125	104.807	75.3636	122.091	111.83	98.6818	63.3182	83.5909	114.705	113.25	130.091	141.08	83.2273	144.636	116.42	111.261	140.398	125.261	126.886	115.352	77.875	103
P04	0	0	0	0	0	0	0	0	0	0	0	0	0	0	0	0	0	0	0	0	0	0	0	0	0	0	0	0	0	0	0	0
P05	0	0	0	0	0	0	0	0	0	0	0	0	0	0	0	0	0	0	0	0	0	0	0	0	0	0	0	0	0	0	0	0
P06	0	0	0	0	0	0	0	0	0	0	0	0	0	0	0	0	0	0	0	0	0	0	0	0	0	0	0	0	0	0	0	0
P07	0	0	0	0	0	0	0	0	0	0	0	0	0	0	0	0	0	0	0	0	0	0	0	0	0	0	0	0	0	0	0	0
P08	0	0	0	0	0	0	0	0	0	0	0	0	0	0	0	0	0	0	0	0	0	0	0	0	0	0	0	0	0	0	0	0
P09	0	0	0	0	0	0	0	0	0	0	0	0	0	0	0	0	0	0	0	0	0	0	0	0	0	0	0	0	0	0	0	0
P10	0	0	0	0	0	0	0	0	0	0	0	0	0	0	0	0	0	0	0	0	0	0	0	0	0	0	0	0	0	0	0	0
P11	0	0	0	0	0	0	0	0	0	0	0	0	0	0	0	0	0	0	0	0	0	0	0	0	0	0	0	0	0	0	0	0
P12	0	0	0	0	0	0	0	0	0	0	0	0	0	0	0	0	0	0	0	0	0	0	0	0	0	0	0	0	0	0	0	0
P13	0	0	0	0	0	0	0	0	0	0	0	0	0	0	0	0	0	0	0	0	0	0	0	0	0	0	0	0	0	0	0	0
P14	0	0	0	0	0	0	0	0	0	0	0	0	0	0	0	0	0	0	0	0	0	0	0	0	0	0	0	0	0	0	0	0
P15	0	0	0	0	0	0	0	0	0	0	0	0	0	0	0	0	0	0	0	0	0	0	0	0	0	0	0	0	0	0	0	0
P16	0	0	0	0	0	0	0	0	0	0	0	0	0	0	0	0	0	0	0	0	0	0	0	0	0	0	0	0	0	0	0	0
P17	0	0	0	0	0	0	0	0	0	0	0	0	0	0	0	0	0	0	0	0	0	0	0	0	0	0	0	0	0	0	0	0
P18	0	0	0	0	0	0	0	0	0	0	0	0	0	0	0	0	0	0	0	0	0	0	0	0	0	0	0	0	0	0	0	0
P19	0	0	0	0	0	0	0	0	0	0	0	0	0	0	0	0	0	0	0	0	0	0	0	0	0	0	0	0	0	0	0	0
P20	0	0	0	0	0	0	0	0	0	0	0	0	0	0	0	0	0	0	0	0	0	0	0	0	0	0	0	0	0	0	0	0
P21	0	0	0	0	0	0	0	0	0	0	0	0	0	0	0	0	0	0	0	0	0	0	0	0	0	0	0	0	0	0	0	0
P22	0	0	0	0	0	0	0	0	0	0	0	0	0	0	0	0	0	0	0	0	0	0	0	0	0	0	0	0	0	0	0	0
P23	0	0	0	0	0	0	0	0	0	0	0	0	0	0	0	0	0	0	0	0	0	0	0	0	0	0	0	0	0	0	0	0
P24	0	0	0	0	0	0	0	0	0	0	0	0	0	0	0	0	0	0	0	0	0	0	0	0	0	0	0	0	0	0	0	0
Last Cell

## Sheet: PCV-Normalized
PCV Normalized to the Notochord (abs(PCV-Notochord))
	1	2	3	4	5	6	7	8	9	10	11	12	13	14	15	16	17	18	19	20	21	22	23	24	25	26	27	28	29	30	31	32
A01	0	0	0	0	0	0	0	0	0	0	0	0	0	0	0	0	0	0	0	0	0	0	0	0	0	0	0	0	0	0	0	0
A02	0	0	0	0	0	0	0	0	0	0	0	0	0	0	0	0	0	0	0	0	0	0	0	0	0	0	0	0	0	0	0	0
A03	0	0	0	0	0	0	0	0	0	0	0	0	0	0	0	0	0	0	0	0	0	0	0	0	0	0	0	0	0	0	0	0
A04	549.625	546.125	547.625	544.875	545.375	548.625	541.625	546.5	550.75	546.5	547.875	549.625	541.25	543.375	547	545.875	546.875	546.875	544	542.25	540.25	549.75	548	543.875	553.75	548	546.5	544.125	552.5	547.375	542.625	551.625
A05	0	0	0	0	0	0	0	0	0	0	0	0	0	0	0	0	0	0	0	0	0	0	0	0	0	0	0	0	0	0	0	0
A06	0	0	0	0	0	0	0	0	0	0	0	0	0	0	0	0	0	0	0	0	0	0	0	0	0	0	0	0	0	0	0	0
A07	0	0	0	0	0	0	0	0	0	0	0	0	0	0	0	0	0	0	0	0	0	0	0	0	0	0	0	0	0	0	0	0
A08	0	0	0	0	0	0	0	0	0	0	0	0	0	0	0	0	0	0	0	0	0	0	0	0	0	0	0	0	0	0	0	0
A09	0	0	0	0	0	0	0	0	0	0	0	0	0	0	0	0	0	0	0	0	0	0	0	0	0	0	0	0	0	0	0	0
A10	0	0	0	0	0	0	0	0	0	0	0	0	0	0	0	0	0	0	0	0	0	0	0	0	0	0	0	0	0	0	0	0
A11	0	0	0	0	0	0	0	0	0	0	0	0	0	0	0	0	0	0	0	0	0	0	0	0	0	0	0	0	0	0	0	0
A12	0	0	0	0	0	0	0	0	0	0	0	0	0	0	0	0	0	0	0	0	0	0	0	0	0	0	0	0	0	0	0	0
A13	0	0	0	0	0	0	0	0	0	0	0	0	0	0	0	0	0	0	0	0	0	0	0	0	0	0	0	0	0	0	0	0
A14	0	0	0	0	0	0	0	0	0	0	0	0	0	0	0	0	0	0	0	0	0	0	0	0	0	0	0	0	0	0	0	0
A15	0	0	0	0	0	0	0	0	0	0	0	0	0	0	0	0	0	0	0	0	0	0	0	0	0	0	0	0	0	0	0	0
A16	0	0	0	0	0	0	0	0	0	0	0	0	0	0	0	0	0	0	0	0	0	0	0	0	0	0	0	0	0	0	0	0
A17	0	0	0	0	0	0	0	0	0	0	0	0	0	0	0	0	0	0	0	0	0	0	0	0	0	0	0	0	0	0	0	0
A18	0	0	0	0	0	0	0	0	0	0	0	0	0	0	0	0	0	0	0	0	0	0	0	0	0	0	0	0	0	0	0	0
A19	0	0	0	0	0	0	0	0	0	0	0	0	0	0	0	0	0	0	0	0	0	0	0	0	0	0	0	0	0	0	0	0
A20	0	0	0	0	0	0	0	0	0	0	0	0	0	0	0	0	0	0	0	0	0	0	0	0	0	0	0	0	0	0	0	0
A21	0	0	0	0	0	0	0	0	0	0	0	0	0	0	0	0	0	0	0	0	0	0	0	0	0	0	0	0	0	0	0	0
A22	0	0	0	0	0	0	0	0	0	0	0	0	0	0	0	0	0	0	0	0	0	0	0	0	0	0	0	0	0	0	0	0
A23	0	0	0	0	0	0	0	0	0	0	0	0	0	0	0	0	0	0	0	0	0	0	0	0	0	0	0	0	0	0	0	0
A24	0	0	0	0	0	0	0	0	0	0	0	0	0	0	0	0	0	0	0	0	0	0	0	0	0	0	0	0	0	0	0	0
B01	589.625	585.25	588.5	581.875	585	582.625	587.75	587.625	584.25	589.125	590.5	586	583.375	585	588.375	588.625	586.625	586.5	589.625	588	584.25	584.125	588.75	583.125	586	582.25	582.625	583.375	577.125	592	577.75	582.5
B02	636	639.625	639.125	641.5	647.875	642	644.375	639.875	637	638.375	642.25	639	643.875	641.375	640.75	644.875	638	640.375	642.875	638.625	641.625	641.5	640.75	642.25	638.375	636	649.875	647.875	638.625	639.625	638.125	637
B03	0	0	0	0	0	0	0	0	0	0	0	0	0	0	0	0	0	0	0	0	0	0	0	0	0	0	0	0	0	0	0	0
B04	0	0	0	0	0	0	0	0	0	0	0	0	0	0	0	0	0	0	0	0	0	0	0	0	0	0	0	0	0	0	0	0
B05	0	0	0	0	0	0	0	0	0	0	0	0	0	0	0	0	0	0	0	0	0	0	0	0	0	0	0	0	0	0	0	0
B06	0	0	0	0	0	0	0	0	0	0	0	0	0	0	0	0	0	0	0	0	0	0	0	0	0	0	0	0	0	0	0	0
B07	0	0	0	0	0	0	0	0	0	0	0	0	0	0	0	0	0	0	0	0	0	0	0	0	0	0	0	0	0	0	0	0
B08	0	0	0	0	0	0	0	0	0	0	0	0	0	0	0	0	0	0	0	0	0	0	0	0	0	0	0	0	0	0	0	0
B09	0	0	0	0	0	0	0	0	0	0	0	0	0	0	0	0	0	0	0	0	0	0	0	0	0	0	0	0	0	0	0	0
B10	0	0	0	0	0	0	0	0	0	0	0	0	0	0	0	0	0	0	0	0	0	0	0	0	0	0	0	0	0	0	0	0
B11	0	0	0	0	0	0	0	0	0	0	0	0	0	0	0	0	0	0	0	0	0	0	0	0	0	0	0	0	0	0	0	0
B12	0	0	0	0	0	0	0	0	0	0	0	0	0	0	0	0	0	0	0	0	0	0	0	0	0	0	0	0	0	0	0	0
B13	0	0	0	0	0	0	0	0	0	0	0	0	0	0	0	0	0	0	0	0	0	0	0	0	0	0	0	0	0	0	0	0
B14	0	0	0	0	0	0	0	0	0	0	0	0	0	0	0	0	0	0	0	0	0	0	0	0	0	0	0	0	0	0	0	0
B15	0	0	0	0	0	0	0	0	0	0	0	0	0	0	0	0	0	0	0	0	0	0	0	0	0	0	0	0	0	0	0	0
B16	0	0	0	0	0	0	0	0	0	0	0	0	0	0	0	0	0	0	0	0	0	0	0	0	0	0	0	0	0	0	0	0
B17	0	0	0	0	0	0	0	0	0	0	0	0	0	0	0	0	0	0	0	0	0	0	0	0	0	0	0	0	0	0	0	0
B18	0	0	0	0	0	0	0	0	0	0	0	0	0	0	0	0	0	0	0	0	0	0	0	0	0	0	0	0	0	0	0	0
B19	0	0	0	0	0	0	0	0	0	0	0	0	0	0	0	0	0	0	0	0	0	0	0	0	0	0	0	0	0	0	0	0
B20	0	0	0	0	0	0	0	0	0	0	0	0	0	0	0	0	0	0	0	0	0	0	0	0	0	0	0	0	0	0	0	0
B21	0	0	0	0	0	0	0	0	0	0	0	0	0	0	0	0	0	0	0	0	0	0	0	0	0	0	0	0	0	0	0	0
B22	0	0	0	0	0	0	0	0	0	0	0	0	0	0	0	0	0	0	0	0	0	0	0	0	0	0	0	0	0	0	0	0
B23	0	0	0	0	0	0	0	0	0	0	0	0	0	0	0	0	0	0	0	0	0	0	0	0	0	0	0	0	0	0	0	0
B24	0	0	0	0	0	0	0	0	0	0	0	0	0	0	0	0	0	0	0	0	0	0	0	0	0	0	0	0	0	0	0	0
C01	0	0	0	0	0	0	0	0	0	0	0	0	0	0	0	0	0	0	0	0	0	0	0	0	0	0	0	0	0	0	0	0
C02	0	0	0	0	0	0	0	0	0	0	0	0	0	0	0	0	0	0	0	0	0	0	0	0	0	0	0	0	0	0	0	0
C03	0	0	0	0	0	0	0	0	0	0	0	0	0	0	0	0	0	0	0	0	0	0	0	0	0	0	0	0	0	0	0	0
C04	631.75	631.125	636	635.375	636.875	632.875	632.375	639.25	634.25	637.625	640.625	645.125	642.125	639.75	637.5	639.75	637.875	633.25	630.75	639.125	635.5	638.625	636.625	638.125	644.625	637.625	639.875	636.25	636.125	638.25	637.875	634.5
C05	0	0	0	0	0	0	0	0	0	0	0	0	0	0	0	0	0	0	0	0	0	0	0	0	0	0	0	0	0	0	0	0
C06	0	0	0	0	0	0	0	0	0	0	0	0	0	0	0	0	0	0	0	0	0	0	0	0	0	0	0	0	0	0	0	0
C07	0	0	0	0	0	0	0	0	0	0	0	0	0	0	0	0	0	0	0	0	0	0	0	0	0	0	0	0	0	0	0	0
C08	0	0	0	0	0	0	0	0	0	0	0	0	0	0	0	0	0	0	0	0	0	0	0	0	0	0	0	0	0	0	0	0
C09	0	0	0	0	0	0	0	0	0	0	0	0	0	0	0	0	0	0	0	0	0	0	0	0	0	0	0	0	0	0	0	0
C10	0	0	0	0	0	0	0	0	0	0	0	0	0	0	0	0	0	0	0	0	0	0	0	0	0	0	0	0	0	0	0	0
C11	0	0	0	0	0	0	0	0	0	0	0	0	0	0	0	0	0	0	0	0	0	0	0	0	0	0	0	0	0	0	0	0
C12	0	0	0	0	0	0	0	0	0	0	0	0	0	0	0	0	0	0	0	0	0	0	0	0	0	0	0	0	0	0	0	0
C13	0	0	0	0	0	0	0	0	0	0	0	0	0	0	0	0	0	0	0	0	0	0	0	0	0	0	0	0	0	0	0	0
C14	0	0	0	0	0	0	0	0	0	0	0	0	0	0	0	0	0	0	0	0	0	0	0	0	0	0	0	0	0	0	0	0
C15	0	0	0	0	0	0	0	0	0	0	0	0	0	0	0	0	0	0	0	0	0	0	0	0	0	0	0	0	0	0	0	0
C16	0	0	0	0	0	0	0	0	0	0	0	0	0	0	0	0	0	0	0	0	0	0	0	0	0	0	0	0	0	0	0	0
C17	0	0	0	0	0	0	0	0	0	0	0	0	0	0	0	0	0	0	0	0	0	0	0	0	0	0	0	0	0	0	0	0
C18	0	0	0	0	0	0	0	0	0	0	0	0	0	0	0	0	0	0	0	0	0	0	0	0	0	0	0	0	0	0	0	0
C19	0	0	0	0	0	0	0	0	0	0	0	0	0	0	0	0	0	0	0	0	0	0	0	0	0	0	0	0	0	0	0	0
C20	0	0	0	0	0	0	0	0	0	0	0	0	0	0	0	0	0	0	0	0	0	0	0	0	0	0	0	0	0	0	0	0
C21	0	0	0	0	0	0	0	0	0	0	0	0	0	0	0	0	0	0	0	0	0	0	0	0	0	0	0	0	0	0	0	0
C22	0	0	0	0	0	0	0	0	0	0	0	0	0	0	0	0	0	0	0	0	0	0	0	0	0	0	0	0	0	0	0	0
C23	0	0	0	0	0	0	0	0	0	0	0	0	0	0	0	0	0	0	0	0	0	0	0	0	0	0	0	0	0	0	0	0
C24	0	0	0	0	0	0	0	0	0	0	0	0	0	0	0	0	0	0	0	0	0	0	0	0	0	0	0	0	0	0	0	0
D01	621.25	622.875	626.125	621.875	627.75	620.375	624	623.125	629.25	629.875	618.125	625	622.5	626.875	621.5	620.375	625.5	626.75	622.75	630.125	623.375	620.375	622.625	631.25	622.375	619.625	628.5	632.25	619.5	626.375	624.375	625.125
D02	491.375	493	492.875	490.25	499.625	495.5	493	489.75	494.75	493.5	497.375	491.875	495.25	493.875	500.875	493.875	498.625	496.25	493.75	496.625	491.625	494.75	495.625	494.375	491.375	495.25	490	494.875	497.375	495	495.625	495
D03	606.875	602.875	604.75	608.875	603.125	604.625	598	601.75	607.125	603.25	603.125	605.125	605.25	607.75	600.75	600.125	608.25	608.875	602	611.75	602.375	604.625	607.5	605	607.75	601.25	609.25	605.375	607.5	606.75	603.625	608.125
D04	0	0	0	0	0	0	0	0	0	0	0	0	0	0	0	0	0	0	0	0	0	0	0	0	0	0	0	0	0	0	0	0
D05	0	0	0	0	0	0	0	0	0	0	0	0	0	0	0	0	0	0	0	0	0	0	0	0	0	0	0	0	0	0	0	0
D06	0	0	0	0	0	0	0	0	0	0	0	0	0	0	0	0	0	0	0	0	0	0	0	0	0	0	0	0	0	0	0	0
D07	0	0	0	0	0	0	0	0	0	0	0	0	0	0	0	0	0	0	0	0	0	0	0	0	0	0	0	0	0	0	0	0
D08	0	0	0	0	0	0	0	0	0	0	0	0	0	0	0	0	0	0	0	0	0	0	0	0	0	0	0	0	0	0	0	0
D09	0	0	0	0	0	0	0	0	0	0	0	0	0	0	0	0	0	0	0	0	0	0	0	0	0	0	0	0	0	0	0	0
D10	0	0	0	0	0	0	0	0	0	0	0	0	0	0	0	0	0	0	0	0	0	0	0	0	0	0	0	0	0	0	0	0
D11	0	0	0	0	0	0	0	0	0	0	0	0	0	0	0	0	0	0	0	0	0	0	0	0	0	0	0	0	0	0	0	0
D12	0	0	0	0	0	0	0	0	0	0	0	0	0	0	0	0	0	0	0	0	0	0	0	0	0	0	0	0	0	0	0	0
D13	0	0	0	0	0	0	0	0	0	0	0	0	0	0	0	0	0	0	0	0	0	0	0	0	0	0	0	0	0	0	0	0
D14	0	0	0	0	0	0	0	0	0	0	0	0	0	0	0	0	0	0	0	0	0	0	0	0	0	0	0	0	0	0	0	0
D15	0	0	0	0	0	0	0	0	0	0	0	0	0	0	0	0	0	0	0	0	0	0	0	0	0	0	0	0	0	0	0	0
D16	0	0	0	0	0	0	0	0	0	0	0	0	0	0	0	0	0	0	0	0	0	0	0	0	0	0	0	0	0	0	0	0
D17	0	0	0	0	0	0	0	0	0	0	0	0	0	0	0	0	0	0	0	0	0	0	0	0	0	0	0	0	0	0	0	0
D18	0	0	0	0	0	0	0	0	0	0	0	0	0	0	0	0	0	0	0	0	0	0	0	0	0	0	0	0	0	0	0	0
D19	0	0	0	0	0	0	0	0	0	0	0	0	0	0	0	0	0	0	0	0	0	0	0	0	0	0	0	0	0	0	0	0
D20	0	0	0	0	0	0	0	0	0	0	0	0	0	0	0	0	0	0	0	0	0	0	0	0	0	0	0	0	0	0	0	0
D21	0	0	0	0	0	0	0	0	0	0	0	0	0	0	0	0	0	0	0	0	0	0	0	0	0	0	0	0	0	0	0	0
D22	0	0	0	0	0	0	0	0	0	0	0	0	0	0	0	0	0	0	0	0	0	0	0	0	0	0	0	0	0	0	0	0
D23	0	0	0	0	0	0	0	0	0	0	0	0	0	0	0	0	0	0	0	0	0	0	0	0	0	0	0	0	0	0	0	0
D24	0	0	0	0	0	0	0	0	0	0	0	0	0	0	0	0	0	0	0	0	0	0	0	0	0	0	0	0	0	0	0	0
E01	0	0	0	0	0	0	0	0	0	0	0	0	0	0	0	0	0	0	0	0	0	0	0	0	0	0	0	0	0	0	0	0
E02	583.25	588.75	584.75	589.125	589.75	592.25	589.25	586.75	593.5	590.75	590.5	588	591	592.5	591.375	594	598.625	590.625	590.75	594.875	590.375	588.125	594.375	591.625	593	590.375	593.625	590	592.75	591.875	591.125	591.625
E03	0	0	0	0	0	0	0	0	0	0	0	0	0	0	0	0	0	0	0	0	0	0	0	0	0	0	0	0	0	0	0	0
E04	0	0	0	0	0	0	0	0	0	0	0	0	0	0	0	0	0	0	0	0	0	0	0	0	0	0	0	0	0	0	0	0
E05	0	0	0	0	0	0	0	0	0	0	0	0	0	0	0	0	0	0	0	0	0	0	0	0	0	0	0	0	0	0	0	0
E06	0	0	0	0	0	0	0	0	0	0	0	0	0	0	0	0	0	0	0	0	0	0	0	0	0	0	0	0	0	0	0	0
E07	0	0	0	0	0	0	0	0	0	0	0	0	0	0	0	0	0	0	0	0	0	0	0	0	0	0	0	0	0	0	0	0
E08	0	0	0	0	0	0	0	0	0	0	0	0	0	0	0	0	0	0	0	0	0	0	0	0	0	0	0	0	0	0	0	0
E09	0	0	0	0	0	0	0	0	0	0	0	0	0	0	0	0	0	0	0	0	0	0	0	0	0	0	0	0	0	0	0	0
E10	0	0	0	0	0	0	0	0	0	0	0	0	0	0	0	0	0	0	0	0	0	0	0	0	0	0	0	0	0	0	0	0
E11	0	0	0	0	0	0	0	0	0	0	0	0	0	0	0	0	0	0	0	0	0	0	0	0	0	0	0	0	0	0	0	0
E12	0	0	0	0	0	0	0	0	0	0	0	0	0	0	0	0	0	0	0	0	0	0	0	0	0	0	0	0	0	0	0	0
E13	0	0	0	0	0	0	0	0	0	0	0	0	0	0	0	0	0	0	0	0	0	0	0	0	0	0	0	0	0	0	0	0
E14	0	0	0	0	0	0	0	0	0	0	0	0	0	0	0	0	0	0	0	0	0	0	0	0	0	0	0	0	0	0	0	0
E15	0	0	0	0	0	0	0	0	0	0	0	0	0	0	0	0	0	0	0	0	0	0	0	0	0	0	0	0	0	0	0	0
E16	0	0	0	0	0	0	0	0	0	0	0	0	0	0	0	0	0	0	0	0	0	0	0	0	0	0	0	0	0	0	0	0
E17	0	0	0	0	0	0	0	0	0	0	0	0	0	0	0	0	0	0	0	0	0	0	0	0	0	0	0	0	0	0	0	0
E18	0	0	0	0	0	0	0	0	0	0	0	0	0	0	0	0	0	0	0	0	0	0	0	0	0	0	0	0	0	0	0	0
E19	0	0	0	0	0	0	0	0	0	0	0	0	0	0	0	0	0	0	0	0	0	0	0	0	0	0	0	0	0	0	0	0
E20	0	0	0	0	0	0	0	0	0	0	0	0	0	0	0	0	0	0	0	0	0	0	0	0	0	0	0	0	0	0	0	0
E21	0	0	0	0	0	0	0	0	0	0	0	0	0	0	0	0	0	0	0	0	0	0	0	0	0	0	0	0	0	0	0	0
E22	0	0	0	0	0	0	0	0	0	0	0	0	0	0	0	0	0	0	0	0	0	0	0	0	0	0	0	0	0	0	0	0
E23	0	0	0	0	0	0	0	0	0	0	0	0	0	0	0	0	0	0	0	0	0	0	0	0	0	0	0	0	0	0	0	0
E24	0	0	0	0	0	0	0	0	0	0	0	0	0	0	0	0	0	0	0	0	0	0	0	0	0	0	0	0	0	0	0	0
F01	630.25	634.75	627.125	635.625	633.75	629.75	626.5	628.125	622.875	633.125	638	633.625	636.5	629.125	622.125	623	628.75	636.375	631.75	636	626.375	629.125	636.125	631.25	633.375	632.25	635.125	629.625	628.25	627.625	637.875	631
F02	0	0	0	0	0	0	0	0	0	0	0	0	0	0	0	0	0	0	0	0	0	0	0	0	0	0	0	0	0	0	0	0
F03	624.875	624.875	625.75	625.875	625.5	621.875	624.375	620.875	626.125	621.875	623.625	618.5	624.375	622.625	622.5	626	620.375	621.875	624.875	628.5	623.125	620.375	609.5	628.625	617.5	631	620.875	621	622.75	617.375	627.5	627.125
F04	515	511.5	522.5	515.5	523.25	521.25	517.75	518.375	518.75	528.375	520.625	523.625	524.5	522.25	519.5	526.25	527.5	519.5	523.625	523.5	527.125	529.125	535.625	521.375	526.5	531.125	524.25	524.25	535.75	527.375	529.5	528.5
F05	0	0	0	0	0	0	0	0	0	0	0	0	0	0	0	0	0	0	0	0	0	0	0	0	0	0	0	0	0	0	0	0
F06	0	0	0	0	0	0	0	0	0	0	0	0	0	0	0	0	0	0	0	0	0	0	0	0	0	0	0	0	0	0	0	0
F07	0	0	0	0	0	0	0	0	0	0	0	0	0	0	0	0	0	0	0	0	0	0	0	0	0	0	0	0	0	0	0	0
F08	0	0	0	0	0	0	0	0	0	0	0	0	0	0	0	0	0	0	0	0	0	0	0	0	0	0	0	0	0	0	0	0
F09	0	0	0	0	0	0	0	0	0	0	0	0	0	0	0	0	0	0	0	0	0	0	0	0	0	0	0	0	0	0	0	0
F10	0	0	0	0	0	0	0	0	0	0	0	0	0	0	0	0	0	0	0	0	0	0	0	0	0	0	0	0	0	0	0	0
F11	0	0	0	0	0	0	0	0	0	0	0	0	0	0	0	0	0	0	0	0	0	0	0	0	0	0	0	0	0	0	0	0
F12	0	0	0	0	0	0	0	0	0	0	0	0	0	0	0	0	0	0	0	0	0	0	0	0	0	0	0	0	0	0	0	0
F13	0	0	0	0	0	0	0	0	0	0	0	0	0	0	0	0	0	0	0	0	0	0	0	0	0	0	0	0	0	0	0	0
F14	0	0	0	0	0	0	0	0	0	0	0	0	0	0	0	0	0	0	0	0	0	0	0	0	0	0	0	0	0	0	0	0
F15	0	0	0	0	0	0	0	0	0	0	0	0	0	0	0	0	0	0	0	0	0	0	0	0	0	0	0	0	0	0	0	0
F16	0	0	0	0	0	0	0	0	0	0	0	0	0	0	0	0	0	0	0	0	0	0	0	0	0	0	0	0	0	0	0	0
F17	0	0	0	0	0	0	0	0	0	0	0	0	0	0	0	0	0	0	0	0	0	0	0	0	0	0	0	0	0	0	0	0
F18	0	0	0	0	0	0	0	0	0	0	0	0	0	0	0	0	0	0	0	0	0	0	0	0	0	0	0	0	0	0	0	0
F19	0	0	0	0	0	0	0	0	0	0	0	0	0	0	0	0	0	0	0	0	0	0	0	0	0	0	0	0	0	0	0	0
F20	0	0	0	0	0	0	0	0	0	0	0	0	0	0	0	0	0	0	0	0	0	0	0	0	0	0	0	0	0	0	0	0
F21	0	0	0	0	0	0	0	0	0	0	0	0	0	0	0	0	0	0	0	0	0	0	0	0	0	0	0	0	0	0	0	0
F22	0	0	0	0	0	0	0	0	0	0	0	0	0	0	0	0	0	0	0	0	0	0	0	0	0	0	0	0	0	0	0	0
F23	0	0	0	0	0	0	0	0	0	0	0	0	0	0	0	0	0	0	0	0	0	0	0	0	0	0	0	0	0	0	0	0
F24	0	0	0	0	0	0	0	0	0	0	0	0	0	0	0	0	0	0	0	0	0	0	0	0	0	0	0	0	0	0	0	0
G01	0	0	0	0	0	0	0	0	0	0	0	0	0	0	0	0	0	0	0	0	0	0	0	0	0	0	0	0	0	0	0	0
G02	0	0	0	0	0	0	0	0	0	0	0	0	0	0	0	0	0	0	0	0	0	0	0	0	0	0	0	0	0	0	0	0
G03	638.75	640.5	639.625	643.125	648.875	637.875	640.75	647.625	642.875	639.875	648.125	646.5	644.75	647.125	635.75	643	641.25	644.25	640	645	647.25	642.25	641.875	641.75	641.5	639.625	642.5	641.375	644.75	649.25	644.25	645.5
G04	0	0	0	0	0	0	0	0	0	0	0	0	0	0	0	0	0	0	0	0	0	0	0	0	0	0	0	0	0	0	0	0
G05	0	0	0	0	0	0	0	0	0	0	0	0	0	0	0	0	0	0	0	0	0	0	0	0	0	0	0	0	0	0	0	0
G06	0	0	0	0	0	0	0	0	0	0	0	0	0	0	0	0	0	0	0	0	0	0	0	0	0	0	0	0	0	0	0	0
G07	0	0	0	0	0	0	0	0	0	0	0	0	0	0	0	0	0	0	0	0	0	0	0	0	0	0	0	0	0	0	0	0
G08	0	0	0	0	0	0	0	0	0	0	0	0	0	0	0	0	0	0	0	0	0	0	0	0	0	0	0	0	0	0	0	0
G09	0	0	0	0	0	0	0	0	0	0	0	0	0	0	0	0	0	0	0	0	0	0	0	0	0	0	0	0	0	0	0	0
G10	0	0	0	0	0	0	0	0	0	0	0	0	0	0	0	0	0	0	0	0	0	0	0	0	0	0	0	0	0	0	0	0
G11	0	0	0	0	0	0	0	0	0	0	0	0	0	0	0	0	0	0	0	0	0	0	0	0	0	0	0	0	0	0	0	0
G12	0	0	0	0	0	0	0	0	0	0	0	0	0	0	0	0	0	0	0	0	0	0	0	0	0	0	0	0	0	0	0	0
G13	0	0	0	0	0	0	0	0	0	0	0	0	0	0	0	0	0	0	0	0	0	0	0	0	0	0	0	0	0	0	0	0
G14	0	0	0	0	0	0	0	0	0	0	0	0	0	0	0	0	0	0	0	0	0	0	0	0	0	0	0	0	0	0	0	0
G15	0	0	0	0	0	0	0	0	0	0	0	0	0	0	0	0	0	0	0	0	0	0	0	0	0	0	0	0	0	0	0	0
G16	0	0	0	0	0	0	0	0	0	0	0	0	0	0	0	0	0	0	0	0	0	0	0	0	0	0	0	0	0	0	0	0
G17	0	0	0	0	0	0	0	0	0	0	0	0	0	0	0	0	0	0	0	0	0	0	0	0	0	0	0	0	0	0	0	0
G18	0	0	0	0	0	0	0	0	0	0	0	0	0	0	0	0	0	0	0	0	0	0	0	0	0	0	0	0	0	0	0	0
G19	0	0	0	0	0	0	0	0	0	0	0	0	0	0	0	0	0	0	0	0	0	0	0	0	0	0	0	0	0	0	0	0
G20	0	0	0	0	0	0	0	0	0	0	0	0	0	0	0	0	0	0	0	0	0	0	0	0	0	0	0	0	0	0	0	0
G21	0	0	0	0	0	0	0	0	0	0	0	0	0	0	0	0	0	0	0	0	0	0	0	0	0	0	0	0	0	0	0	0
G22	0	0	0	0	0	0	0	0	0	0	0	0	0	0	0	0	0	0	0	0	0	0	0	0	0	0	0	0	0	0	0	0
G23	0	0	0	0	0	0	0	0	0	0	0	0	0	0	0	0	0	0	0	0	0	0	0	0	0	0	0	0	0	0	0	0
G24	0	0	0	0	0	0	0	0	0	0	0	0	0	0	0	0	0	0	0	0	0	0	0	0	0	0	0	0	0	0	0	0
H01	0	0	0	0	0	0	0	0	0	0	0	0	0	0	0	0	0	0	0	0	0	0	0	0	0	0	0	0	0	0	0	0
H02	0	0	0	0	0	0	0	0	0	0	0	0	0	0	0	0	0	0	0	0	0	0	0	0	0	0	0	0	0	0	0	0
H03	0	0	0	0	0	0	0	0	0	0	0	0	0	0	0	0	0	0	0	0	0	0	0	0	0	0	0	0	0	0	0	0
H04	639.75	638.375	637.5	640.875	637.5	638	638.5	639.5	640.25	640.5	643.625	646.25	636.625	639.625	651.875	642.625	638.375	636	638.75	643.125	641.125	641.875	645.25	641.875	639.375	644.75	635.875	638	639.25	641.875	640.75	644.5
H05	0	0	0	0	0	0	0	0	0	0	0	0	0	0	0	0	0	0	0	0	0	0	0	0	0	0	0	0	0	0	0	0
H06	0	0	0	0	0	0	0	0	0	0	0	0	0	0	0	0	0	0	0	0	0	0	0	0	0	0	0	0	0	0	0	0
H07	0	0	0	0	0	0	0	0	0	0	0	0	0	0	0	0	0	0	0	0	0	0	0	0	0	0	0	0	0	0	0	0
H08	0	0	0	0	0	0	0	0	0	0	0	0	0	0	0	0	0	0	0	0	0	0	0	0	0	0	0	0	0	0	0	0
H09	0	0	0	0	0	0	0	0	0	0	0	0	0	0	0	0	0	0	0	0	0	0	0	0	0	0	0	0	0	0	0	0
H10	0	0	0	0	0	0	0	0	0	0	0	0	0	0	0	0	0	0	0	0	0	0	0	0	0	0	0	0	0	0	0	0
H11	0	0	0	0	0	0	0	0	0	0	0	0	0	0	0	0	0	0	0	0	0	0	0	0	0	0	0	0	0	0	0	0
H12	0	0	0	0	0	0	0	0	0	0	0	0	0	0	0	0	0	0	0	0	0	0	0	0	0	0	0	0	0	0	0	0
H13	0	0	0	0	0	0	0	0	0	0	0	0	0	0	0	0	0	0	0	0	0	0	0	0	0	0	0	0	0	0	0	0
H14	0	0	0	0	0	0	0	0	0	0	0	0	0	0	0	0	0	0	0	0	0	0	0	0	0	0	0	0	0	0	0	0
H15	0	0	0	0	0	0	0	0	0	0	0	0	0	0	0	0	0	0	0	0	0	0	0	0	0	0	0	0	0	0	0	0
H16	0	0	0	0	0	0	0	0	0	0	0	0	0	0	0	0	0	0	0	0	0	0	0	0	0	0	0	0	0	0	0	0
H17	0	0	0	0	0	0	0	0	0	0	0	0	0	0	0	0	0	0	0	0	0	0	0	0	0	0	0	0	0	0	0	0
H18	0	0	0	0	0	0	0	0	0	0	0	0	0	0	0	0	0	0	0	0	0	0	0	0	0	0	0	0	0	0	0	0
H19	0	0	0	0	0	0	0	0	0	0	0	0	0	0	0	0	0	0	0	0	0	0	0	0	0	0	0	0	0	0	0	0
H20	0	0	0	0	0	0	0	0	0	0	0	0	0	0	0	0	0	0	0	0	0	0	0	0	0	0	0	0	0	0	0	0
H21	0	0	0	0	0	0	0	0	0	0	0	0	0	0	0	0	0	0	0	0	0	0	0	0	0	0	0	0	0	0	0	0
H22	0	0	0	0	0	0	0	0	0	0	0	0	0	0	0	0	0	0	0	0	0	0	0	0	0	0	0	0	0	0	0	0
H23	0	0	0	0	0	0	0	0	0	0	0	0	0	0	0	0	0	0	0	0	0	0	0	0	0	0	0	0	0	0	0	0
H24	0	0	0	0	0	0	0	0	0	0	0	0	0	0	0	0	0	0	0	0	0	0	0	0	0	0	0	0	0	0	0	0
I01	0	0	0	0	0	0	0	0	0	0	0	0	0	0	0	0	0	0	0	0	0	0	0	0	0	0	0	0	0	0	0	0
I02	644.875	645.125	651.75	645.25	653.375	645.625	645.125	645.375	642.75	643	652.875	656	648.125	650.375	648.125	647.625	650.375	650.875	649.625	641.375	649	648	649.75	646.5	650.875	647.125	651.625	646.5	649.75	648.125	645	650.875
I03	661.25	664.75	662.75	655.875	662	664.25	666.75	658.5	662.375	664.75	663.5	662.5	658.625	662.875	663.75	659	660.75	664.875	662.625	660.375	662.75	654.5	665.75	666.125	664.875	659.25	663.375	657	660.25	653.125	664	663.5
I04	0	0	0	0	0	0	0	0	0	0	0	0	0	0	0	0	0	0	0	0	0	0	0	0	0	0	0	0	0	0	0	0
I05	0	0	0	0	0	0	0	0	0	0	0	0	0	0	0	0	0	0	0	0	0	0	0	0	0	0	0	0	0	0	0	0
I06	0	0	0	0	0	0	0	0	0	0	0	0	0	0	0	0	0	0	0	0	0	0	0	0	0	0	0	0	0	0	0	0
I07	0	0	0	0	0	0	0	0	0	0	0	0	0	0	0	0	0	0	0	0	0	0	0	0	0	0	0	0	0	0	0	0
I08	0	0	0	0	0	0	0	0	0	0	0	0	0	0	0	0	0	0	0	0	0	0	0	0	0	0	0	0	0	0	0	0
I09	0	0	0	0	0	0	0	0	0	0	0	0	0	0	0	0	0	0	0	0	0	0	0	0	0	0	0	0	0	0	0	0
I10	0	0	0	0	0	0	0	0	0	0	0	0	0	0	0	0	0	0	0	0	0	0	0	0	0	0	0	0	0	0	0	0
I11	0	0	0	0	0	0	0	0	0	0	0	0	0	0	0	0	0	0	0	0	0	0	0	0	0	0	0	0	0	0	0	0
I12	0	0	0	0	0	0	0	0	0	0	0	0	0	0	0	0	0	0	0	0	0	0	0	0	0	0	0	0	0	0	0	0
I13	0	0	0	0	0	0	0	0	0	0	0	0	0	0	0	0	0	0	0	0	0	0	0	0	0	0	0	0	0	0	0	0
I14	0	0	0	0	0	0	0	0	0	0	0	0	0	0	0	0	0	0	0	0	0	0	0	0	0	0	0	0	0	0	0	0
I15	0	0	0	0	0	0	0	0	0	0	0	0	0	0	0	0	0	0	0	0	0	0	0	0	0	0	0	0	0	0	0	0
I16	0	0	0	0	0	0	0	0	0	0	0	0	0	0	0	0	0	0	0	0	0	0	0	0	0	0	0	0	0	0	0	0
I17	0	0	0	0	0	0	0	0	0	0	0	0	0	0	0	0	0	0	0	0	0	0	0	0	0	0	0	0	0	0	0	0
I18	0	0	0	0	0	0	0	0	0	0	0	0	0	0	0	0	0	0	0	0	0	0	0	0	0	0	0	0	0	0	0	0
I19	0	0	0	0	0	0	0	0	0	0	0	0	0	0	0	0	0	0	0	0	0	0	0	0	0	0	0	0	0	0	0	0
I20	0	0	0	0	0	0	0	0	0	0	0	0	0	0	0	0	0	0	0	0	0	0	0	0	0	0	0	0	0	0	0	0
I21	0	0	0	0	0	0	0	0	0	0	0	0	0	0	0	0	0	0	0	0	0	0	0	0	0	0	0	0	0	0	0	0
I22	0	0	0	0	0	0	0	0	0	0	0	0	0	0	0	0	0	0	0	0	0	0	0	0	0	0	0	0	0	0	0	0
I23	0	0	0	0	0	0	0	0	0	0	0	0	0	0	0	0	0	0	0	0	0	0	0	0	0	0	0	0	0	0	0	0
I24	0	0	0	0	0	0	0	0	0	0	0	0	0	0	0	0	0	0	0	0	0	0	0	0	0	0	0	0	0	0	0	0
J01	0	0	0	0	0	0	0	0	0	0	0	0	0	0	0	0	0	0	0	0	0	0	0	0	0	0	0	0	0	0	0	0
J02	602.5	592.5	605.5	604.25	609.875	608.25	601.75	599.5	604.5	597.375	599.25	605	604.25	607.375	601.125	604.625	605.125	599	601.75	605.125	602.75	603.5	608.25	600.375	609.375	604.625	603	603.125	604.875	600.125	598	605.125
J03	0	0	0	0	0	0	0	0	0	0	0	0	0	0	0	0	0	0	0	0	0	0	0	0	0	0	0	0	0	0	0	0
J04	0	0	0	0	0	0	0	0	0	0	0	0	0	0	0	0	0	0	0	0	0	0	0	0	0	0	0	0	0	0	0	0
J05	0	0	0	0	0	0	0	0	0	0	0	0	0	0	0	0	0	0	0	0	0	0	0	0	0	0	0	0	0	0	0	0
J06	0	0	0	0	0	0	0	0	0	0	0	0	0	0	0	0	0	0	0	0	0	0	0	0	0	0	0	0	0	0	0	0
J07	0	0	0	0	0	0	0	0	0	0	0	0	0	0	0	0	0	0	0	0	0	0	0	0	0	0	0	0	0	0	0	0
J08	0	0	0	0	0	0	0	0	0	0	0	0	0	0	0	0	0	0	0	0	0	0	0	0	0	0	0	0	0	0	0	0
J09	0	0	0	0	0	0	0	0	0	0	0	0	0	0	0	0	0	0	0	0	0	0	0	0	0	0	0	0	0	0	0	0
J10	0	0	0	0	0	0	0	0	0	0	0	0	0	0	0	0	0	0	0	0	0	0	0	0	0	0	0	0	0	0	0	0
J11	0	0	0	0	0	0	0	0	0	0	0	0	0	0	0	0	0	0	0	0	0	0	0	0	0	0	0	0	0	0	0	0
J12	0	0	0	0	0	0	0	0	0	0	0	0	0	0	0	0	0	0	0	0	0	0	0	0	0	0	0	0	0	0	0	0
J13	0	0	0	0	0	0	0	0	0	0	0	0	0	0	0	0	0	0	0	0	0	0	0	0	0	0	0	0	0	0	0	0
J14	0	0	0	0	0	0	0	0	0	0	0	0	0	0	0	0	0	0	0	0	0	0	0	0	0	0	0	0	0	0	0	0
J15	0	0	0	0	0	0	0	0	0	0	0	0	0	0	0	0	0	0	0	0	0	0	0	0	0	0	0	0	0	0	0	0
J16	0	0	0	0	0	0	0	0	0	0	0	0	0	0	0	0	0	0	0	0	0	0	0	0	0	0	0	0	0	0	0	0
J17	0	0	0	0	0	0	0	0	0	0	0	0	0	0	0	0	0	0	0	0	0	0	0	0	0	0	0	0	0	0	0	0
J18	0	0	0	0	0	0	0	0	0	0	0	0	0	0	0	0	0	0	0	0	0	0	0	0	0	0	0	0	0	0	0	0
J19	0	0	0	0	0	0	0	0	0	0	0	0	0	0	0	0	0	0	0	0	0	0	0	0	0	0	0	0	0	0	0	0
J20	0	0	0	0	0	0	0	0	0	0	0	0	0	0	0	0	0	0	0	0	0	0	0	0	0	0	0	0	0	0	0	0
J21	0	0	0	0	0	0	0	0	0	0	0	0	0	0	0	0	0	0	0	0	0	0	0	0	0	0	0	0	0	0	0	0
J22	0	0	0	0	0	0	0	0	0	0	0	0	0	0	0	0	0	0	0	0	0	0	0	0	0	0	0	0	0	0	0	0
J23	0	0	0	0	0	0	0	0	0	0	0	0	0	0	0	0	0	0	0	0	0	0	0	0	0	0	0	0	0	0	0	0
J24	0	0	0	0	0	0	0	0	0	0	0	0	0	0	0	0	0	0	0	0	0	0	0	0	0	0	0	0	0	0	0	0
K01	0	0	0	0	0	0	0	0	0	0	0	0	0	0	0	0	0	0	0	0	0	0	0	0	0	0	0	0	0	0	0	0
K02	633	625.625	631.875	627.875	628.625	633.75	628	626.5	625.625	625.25	621.5	628.625	630	634.5	631	631.5	626.375	623.75	624.5	628.25	633.75	634.375	635.5	632	626.5	629	631.75	626.375	627.125	625.125	620.625	625.75
K03	590.625	593.25	593.875	589.625	595.875	589.625	592.25	587.25	587.25	582.25	586.5	587.125	589.125	585.375	580.625	581.5	586.625	590.375	589.75	581.875	585.125	590.125	589.875	581.625	584.125	591.5	588.625	587.375	595.25	587	589.625	585.125
K04	614.375	613	605.75	612.125	605.5	610.875	615.625	617.5	610.75	613	618.875	612.5	609.625	615.875	615.125	611.5	620.375	614.75	608.75	611.875	618	615.625	614.875	610	612.625	612	611.5	613.75	614.25	613.375	613.75	616
K05	0	0	0	0	0	0	0	0	0	0	0	0	0	0	0	0	0	0	0	0	0	0	0	0	0	0	0	0	0	0	0	0
K06	0	0	0	0	0	0	0	0	0	0	0	0	0	0	0	0	0	0	0	0	0	0	0	0	0	0	0	0	0	0	0	0
K07	0	0	0	0	0	0	0	0	0	0	0	0	0	0	0	0	0	0	0	0	0	0	0	0	0	0	0	0	0	0	0	0
K08	0	0	0	0	0	0	0	0	0	0	0	0	0	0	0	0	0	0	0	0	0	0	0	0	0	0	0	0	0	0	0	0
K09	0	0	0	0	0	0	0	0	0	0	0	0	0	0	0	0	0	0	0	0	0	0	0	0	0	0	0	0	0	0	0	0
K10	0	0	0	0	0	0	0	0	0	0	0	0	0	0	0	0	0	0	0	0	0	0	0	0	0	0	0	0	0	0	0	0
K11	0	0	0	0	0	0	0	0	0	0	0	0	0	0	0	0	0	0	0	0	0	0	0	0	0	0	0	0	0	0	0	0
K12	0	0	0	0	0	0	0	0	0	0	0	0	0	0	0	0	0	0	0	0	0	0	0	0	0	0	0	0	0	0	0	0
K13	0	0	0	0	0	0	0	0	0	0	0	0	0	0	0	0	0	0	0	0	0	0	0	0	0	0	0	0	0	0	0	0
K14	0	0	0	0	0	0	0	0	0	0	0	0	0	0	0	0	0	0	0	0	0	0	0	0	0	0	0	0	0	0	0	0
K15	0	0	0	0	0	0	0	0	0	0	0	0	0	0	0	0	0	0	0	0	0	0	0	0	0	0	0	0	0	0	0	0
K16	0	0	0	0	0	0	0	0	0	0	0	0	0	0	0	0	0	0	0	0	0	0	0	0	0	0	0	0	0	0	0	0
K17	0	0	0	0	0	0	0	0	0	0	0	0	0	0	0	0	0	0	0	0	0	0	0	0	0	0	0	0	0	0	0	0
K18	0	0	0	0	0	0	0	0	0	0	0	0	0	0	0	0	0	0	0	0	0	0	0	0	0	0	0	0	0	0	0	0
K19	0	0	0	0	0	0	0	0	0	0	0	0	0	0	0	0	0	0	0	0	0	0	0	0	0	0	0	0	0	0	0	0
K20	0	0	0	0	0	0	0	0	0	0	0	0	0	0	0	0	0	0	0	0	0	0	0	0	0	0	0	0	0	0	0	0
K21	0	0	0	0	0	0	0	0	0	0	0	0	0	0	0	0	0	0	0	0	0	0	0	0	0	0	0	0	0	0	0	0
K22	0	0	0	0	0	0	0	0	0	0	0	0	0	0	0	0	0	0	0	0	0	0	0	0	0	0	0	0	0	0	0	0
K23	0	0	0	0	0	0	0	0	0	0	0	0	0	0	0	0	0	0	0	0	0	0	0	0	0	0	0	0	0	0	0	0
K24	0	0	0	0	0	0	0	0	0	0	0	0	0	0	0	0	0	0	0	0	0	0	0	0	0	0	0	0	0	0	0	0
L01	573.75	577.375	579	576.125	576.625	576.375	582.5	579.125	575.625	569.875	571	578	574.875	577	575.625	575.25	575.875	574.625	572.75	573.625	573.375	579.875	580.375	577.25	569.5	574.875	575.25	576.5	583.125	580	584.5	578.125
L02	683.75	684.875	677.625	679.5	683.625	681.75	679	683.375	681.625	686.75	683.625	680.25	681.125	681.875	684.75	680.25	686.375	682.375	683.75	676.5	681.5	682.125	685.875	681.625	679.25	679.75	681.875	678.625	690	678.625	686.75	678.5
L03	0	0	0	0	0	0	0	0	0	0	0	0	0	0	0	0	0	0	0	0	0	0	0	0	0	0	0	0	0	0	0	0
L04	673.375	680.25	670.875	675.25	675.375	663.875	672.375	670.125	674.375	668.75	672.625	671.625	667.5	669.5	672.125	670	675.25	669.875	673.125	667.5	672.25	676	673.875	681.5	674.5	676.125	675.5	668.25	676	675	666	671.25
L05	0	0	0	0	0	0	0	0	0	0	0	0	0	0	0	0	0	0	0	0	0	0	0	0	0	0	0	0	0	0	0	0
L06	0	0	0	0	0	0	0	0	0	0	0	0	0	0	0	0	0	0	0	0	0	0	0	0	0	0	0	0	0	0	0	0
L07	0	0	0	0	0	0	0	0	0	0	0	0	0	0	0	0	0	0	0	0	0	0	0	0	0	0	0	0	0	0	0	0
L08	0	0	0	0	0	0	0	0	0	0	0	0	0	0	0	0	0	0	0	0	0	0	0	0	0	0	0	0	0	0	0	0
L09	0	0	0	0	0	0	0	0	0	0	0	0	0	0	0	0	0	0	0	0	0	0	0	0	0	0	0	0	0	0	0	0
L10	0	0	0	0	0	0	0	0	0	0	0	0	0	0	0	0	0	0	0	0	0	0	0	0	0	0	0	0	0	0	0	0
L11	0	0	0	0	0	0	0	0	0	0	0	0	0	0	0	0	0	0	0	0	0	0	0	0	0	0	0	0	0	0	0	0
L12	0	0	0	0	0	0	0	0	0	0	0	0	0	0	0	0	0	0	0	0	0	0	0	0	0	0	0	0	0	0	0	0
L13	0	0	0	0	0	0	0	0	0	0	0	0	0	0	0	0	0	0	0	0	0	0	0	0	0	0	0	0	0	0	0	0
L14	0	0	0	0	0	0	0	0	0	0	0	0	0	0	0	0	0	0	0	0	0	0	0	0	0	0	0	0	0	0	0	0
L15	0	0	0	0	0	0	0	0	0	0	0	0	0	0	0	0	0	0	0	0	0	0	0	0	0	0	0	0	0	0	0	0
L16	0	0	0	0	0	0	0	0	0	0	0	0	0	0	0	0	0	0	0	0	0	0	0	0	0	0	0	0	0	0	0	0
L17	0	0	0	0	0	0	0	0	0	0	0	0	0	0	0	0	0	0	0	0	0	0	0	0	0	0	0	0	0	0	0	0
L18	0	0	0	0	0	0	0	0	0	0	0	0	0	0	0	0	0	0	0	0	0	0	0	0	0	0	0	0	0	0	0	0
L19	0	0	0	0	0	0	0	0	0	0	0	0	0	0	0	0	0	0	0	0	0	0	0	0	0	0	0	0	0	0	0	0
L20	0	0	0	0	0	0	0	0	0	0	0	0	0	0	0	0	0	0	0	0	0	0	0	0	0	0	0	0	0	0	0	0
L21	0	0	0	0	0	0	0	0	0	0	0	0	0	0	0	0	0	0	0	0	0	0	0	0	0	0	0	0	0	0	0	0
L22	0	0	0	0	0	0	0	0	0	0	0	0	0	0	0	0	0	0	0	0	0	0	0	0	0	0	0	0	0	0	0	0
L23	0	0	0	0	0	0	0	0	0	0	0	0	0	0	0	0	0	0	0	0	0	0	0	0	0	0	0	0	0	0	0	0
L24	0	0	0	0	0	0	0	0	0	0	0	0	0	0	0	0	0	0	0	0	0	0	0	0	0	0	0	0	0	0	0	0
M01	665.125	665.625	666.5	666.625	656.375	668.875	664.25	666.75	665.875	664.25	663.375	665	665.5	668.75	667.625	666.375	667.75	663.875	668.625	665.25	665.75	665.625	662.25	662.5	667.875	668.625	668.375	669	665.875	670.25	663.125	666
M02	651.875	650.75	658.125	652.125	652.625	651.125	652.125	649.125	650.25	647.25	659.125	646.5	655.375	649.75	653.625	653.75	659.875	660.5	657	650.625	654.625	653.375	655.25	655	652	651.75	654.25	660.625	649.625	658.625	654.875	656.375
M03	636.125	628.125	632.25	642.375	633.625	628.625	633	629.875	632.75	637.125	633.375	631.25	630.375	627.125	627.375	629.375	629.5	633.25	632.625	641	638.75	636.5	638	636.125	639.625	634.875	642.125	631.375	639.25	632.75	642.125	637.75
M04	0	0	0	0	0	0	0	0	0	0	0	0	0	0	0	0	0	0	0	0	0	0	0	0	0	0	0	0	0	0	0	0
M05	0	0	0	0	0	0	0	0	0	0	0	0	0	0	0	0	0	0	0	0	0	0	0	0	0	0	0	0	0	0	0	0
M06	0	0	0	0	0	0	0	0	0	0	0	0	0	0	0	0	0	0	0	0	0	0	0	0	0	0	0	0	0	0	0	0
M07	0	0	0	0	0	0	0	0	0	0	0	0	0	0	0	0	0	0	0	0	0	0	0	0	0	0	0	0	0	0	0	0
M08	0	0	0	0	0	0	0	0	0	0	0	0	0	0	0	0	0	0	0	0	0	0	0	0	0	0	0	0	0	0	0	0
M09	0	0	0	0	0	0	0	0	0	0	0	0	0	0	0	0	0	0	0	0	0	0	0	0	0	0	0	0	0	0	0	0
M10	0	0	0	0	0	0	0	0	0	0	0	0	0	0	0	0	0	0	0	0	0	0	0	0	0	0	0	0	0	0	0	0
M11	0	0	0	0	0	0	0	0	0	0	0	0	0	0	0	0	0	0	0	0	0	0	0	0	0	0	0	0	0	0	0	0
M12	0	0	0	0	0	0	0	0	0	0	0	0	0	0	0	0	0	0	0	0	0	0	0	0	0	0	0	0	0	0	0	0
M13	0	0	0	0	0	0	0	0	0	0	0	0	0	0	0	0	0	0	0	0	0	0	0	0	0	0	0	0	0	0	0	0
M14	0	0	0	0	0	0	0	0	0	0	0	0	0	0	0	0	0	0	0	0	0	0	0	0	0	0	0	0	0	0	0	0
M15	0	0	0	0	0	0	0	0	0	0	0	0	0	0	0	0	0	0	0	0	0	0	0	0	0	0	0	0	0	0	0	0
M16	0	0	0	0	0	0	0	0	0	0	0	0	0	0	0	0	0	0	0	0	0	0	0	0	0	0	0	0	0	0	0	0
M17	0	0	0	0	0	0	0	0	0	0	0	0	0	0	0	0	0	0	0	0	0	0	0	0	0	0	0	0	0	0	0	0
M18	0	0	0	0	0	0	0	0	0	0	0	0	0	0	0	0	0	0	0	0	0	0	0	0	0	0	0	0	0	0	0	0
M19	0	0	0	0	0	0	0	0	0	0	0	0	0	0	0	0	0	0	0	0	0	0	0	0	0	0	0	0	0	0	0	0
M20	0	0	0	0	0	0	0	0	0	0	0	0	0	0	0	0	0	0	0	0	0	0	0	0	0	0	0	0	0	0	0	0
M21	0	0	0	0	0	0	0	0	0	0	0	0	0	0	0	0	0	0	0	0	0	0	0	0	0	0	0	0	0	0	0	0
M22	0	0	0	0	0	0	0	0	0	0	0	0	0	0	0	0	0	0	0	0	0	0	0	0	0	0	0	0	0	0	0	0
M23	0	0	0	0	0	0	0	0	0	0	0	0	0	0	0	0	0	0	0	0	0	0	0	0	0	0	0	0	0	0	0	0
M24	0	0	0	0	0	0	0	0	0	0	0	0	0	0	0	0	0	0	0	0	0	0	0	0	0	0	0	0	0	0	0	0
N01	0	0	0	0	0	0	0	0	0	0	0	0	0	0	0	0	0	0	0	0	0	0	0	0	0	0	0	0	0	0	0	0
N02	595.125	592.75	599.125	593.25	599.25	590.75	589	592.625	591.625	594.25	593	591.625	594.125	591.875	592.125	591.25	591	593.5	595.375	600.25	593.625	596.375	593.25	590	591.125	589	588.125	596	591.25	592.75	595.5	596.875
N03	587.25	585.5	591.5	592	593.75	585.5	593.375	595.625	587.875	587.125	590.125	591	586.125	591.5	585.5	587.5	584.75	590.25	593.5	596.375	588.25	594.875	587	586	585.25	587.625	584.375	584	580.875	593.625	590.125	589.375
N04	0	0	0	0	0	0	0	0	0	0	0	0	0	0	0	0	0	0	0	0	0	0	0	0	0	0	0	0	0	0	0	0
N05	0	0	0	0	0	0	0	0	0	0	0	0	0	0	0	0	0	0	0	0	0	0	0	0	0	0	0	0	0	0	0	0
N06	0	0	0	0	0	0	0	0	0	0	0	0	0	0	0	0	0	0	0	0	0	0	0	0	0	0	0	0	0	0	0	0
N07	0	0	0	0	0	0	0	0	0	0	0	0	0	0	0	0	0	0	0	0	0	0	0	0	0	0	0	0	0	0	0	0
N08	0	0	0	0	0	0	0	0	0	0	0	0	0	0	0	0	0	0	0	0	0	0	0	0	0	0	0	0	0	0	0	0
N09	0	0	0	0	0	0	0	0	0	0	0	0	0	0	0	0	0	0	0	0	0	0	0	0	0	0	0	0	0	0	0	0
N10	0	0	0	0	0	0	0	0	0	0	0	0	0	0	0	0	0	0	0	0	0	0	0	0	0	0	0	0	0	0	0	0
N11	0	0	0	0	0	0	0	0	0	0	0	0	0	0	0	0	0	0	0	0	0	0	0	0	0	0	0	0	0	0	0	0
N12	0	0	0	0	0	0	0	0	0	0	0	0	0	0	0	0	0	0	0	0	0	0	0	0	0	0	0	0	0	0	0	0
N13	0	0	0	0	0	0	0	0	0	0	0	0	0	0	0	0	0	0	0	0	0	0	0	0	0	0	0	0	0	0	0	0
N14	0	0	0	0	0	0	0	0	0	0	0	0	0	0	0	0	0	0	0	0	0	0	0	0	0	0	0	0	0	0	0	0
N15	0	0	0	0	0	0	0	0	0	0	0	0	0	0	0	0	0	0	0	0	0	0	0	0	0	0	0	0	0	0	0	0
N16	0	0	0	0	0	0	0	0	0	0	0	0	0	0	0	0	0	0	0	0	0	0	0	0	0	0	0	0	0	0	0	0
N17	0	0	0	0	0	0	0	0	0	0	0	0	0	0	0	0	0	0	0	0	0	0	0	0	0	0	0	0	0	0	0	0
N18	0	0	0	0	0	0	0	0	0	0	0	0	0	0	0	0	0	0	0	0	0	0	0	0	0	0	0	0	0	0	0	0
N19	0	0	0	0	0	0	0	0	0	0	0	0	0	0	0	0	0	0	0	0	0	0	0	0	0	0	0	0	0	0	0	0
N20	0	0	0	0	0	0	0	0	0	0	0	0	0	0	0	0	0	0	0	0	0	0	0	0	0	0	0	0	0	0	0	0
N21	0	0	0	0	0	0	0	0	0	0	0	0	0	0	0	0	0	0	0	0	0	0	0	0	0	0	0	0	0	0	0	0
N22	0	0	0	0	0	0	0	0	0	0	0	0	0	0	0	0	0	0	0	0	0	0	0	0	0	0	0	0	0	0	0	0
N23	0	0	0	0	0	0	0	0	0	0	0	0	0	0	0	0	0	0	0	0	0	0	0	0	0	0	0	0	0	0	0	0
N24	0	0	0	0	0	0	0	0	0	0	0	0	0	0	0	0	0	0	0	0	0	0	0	0	0	0	0	0	0	0	0	0
O01	0	0	0	0	0	0	0	0	0	0	0	0	0	0	0	0	0	0	0	0	0	0	0	0	0	0	0	0	0	0	0	0
O02	654	659	662.25	662.25	658.375	658.25	657	657.75	658.125	649.875	658.125	659.875	650.5	664.25	662.75	658	651.5	655.25	652.125	664.5	661.25	659.5	665.125	660.875	657.375	662.375	657.25	655.5	655.25	659.125	658.75	654.875
O03	0	0	0	0	0	0	0	0	0	0	0	0	0	0	0	0	0	0	0	0	0	0	0	0	0	0	0	0	0	0	0	0
O04	0	0	0	0	0	0	0	0	0	0	0	0	0	0	0	0	0	0	0	0	0	0	0	0	0	0	0	0	0	0	0	0
O05	0	0	0	0	0	0	0	0	0	0	0	0	0	0	0	0	0	0	0	0	0	0	0	0	0	0	0	0	0	0	0	0
O06	0	0	0	0	0	0	0	0	0	0	0	0	0	0	0	0	0	0	0	0	0	0	0	0	0	0	0	0	0	0	0	0
O07	0	0	0	0	0	0	0	0	0	0	0	0	0	0	0	0	0	0	0	0	0	0	0	0	0	0	0	0	0	0	0	0
O08	0	0	0	0	0	0	0	0	0	0	0	0	0	0	0	0	0	0	0	0	0	0	0	0	0	0	0	0	0	0	0	0
O09	0	0	0	0	0	0	0	0	0	0	0	0	0	0	0	0	0	0	0	0	0	0	0	0	0	0	0	0	0	0	0	0
O10	0	0	0	0	0	0	0	0	0	0	0	0	0	0	0	0	0	0	0	0	0	0	0	0	0	0	0	0	0	0	0	0
O11	0	0	0	0	0	0	0	0	0	0	0	0	0	0	0	0	0	0	0	0	0	0	0	0	0	0	0	0	0	0	0	0
O12	0	0	0	0	0	0	0	0	0	0	0	0	0	0	0	0	0	0	0	0	0	0	0	0	0	0	0	0	0	0	0	0
O13	0	0	0	0	0	0	0	0	0	0	0	0	0	0	0	0	0	0	0	0	0	0	0	0	0	0	0	0	0	0	0	0
O14	0	0	0	0	0	0	0	0	0	0	0	0	0	0	0	0	0	0	0	0	0	0	0	0	0	0	0	0	0	0	0	0
O15	0	0	0	0	0	0	0	0	0	0	0	0	0	0	0	0	0	0	0	0	0	0	0	0	0	0	0	0	0	0	0	0
O16	0	0	0	0	0	0	0	0	0	0	0	0	0	0	0	0	0	0	0	0	0	0	0	0	0	0	0	0	0	0	0	0
O17	0	0	0	0	0	0	0	0	0	0	0	0	0	0	0	0	0	0	0	0	0	0	0	0	0	0	0	0	0	0	0	0
O18	0	0	0	0	0	0	0	0	0	0	0	0	0	0	0	0	0	0	0	0	0	0	0	0	0	0	0	0	0	0	0	0
O19	0	0	0	0	0	0	0	0	0	0	0	0	0	0	0	0	0	0	0	0	0	0	0	0	0	0	0	0	0	0	0	0
O20	0	0	0	0	0	0	0	0	0	0	0	0	0	0	0	0	0	0	0	0	0	0	0	0	0	0	0	0	0	0	0	0
O21	0	0	0	0	0	0	0	0	0	0	0	0	0	0	0	0	0	0	0	0	0	0	0	0	0	0	0	0	0	0	0	0
O22	0	0	0	0	0	0	0	0	0	0	0	0	0	0	0	0	0	0	0	0	0	0	0	0	0	0	0	0	0	0	0	0
O23	0	0	0	0	0	0	0	0	0	0	0	0	0	0	0	0	0	0	0	0	0	0	0	0	0	0	0	0	0	0	0	0
O24	0	0	0	0	0	0	0	0	0	0	0	0	0	0	0	0	0	0	0	0	0	0	0	0	0	0	0	0	0	0	0	0
P01	693.75	693.125	686.75	684.375	698.25	695	687.25	691	692	697.5	688.125	699.75	693.375	693.375	694.625	688.875	688.625	686.125	691.625	697.125	695.625	695.125	690.75	700.5	697.125	691.125	694.75	694.125	689.875	693.125	690	693
P02	675.5	682.625	678.125	680.5	677.125	677.625	681.75	677.625	671.375	684.25	683.25	686.75	681.75	678.75	677.5	683.125	677.5	680.25	679.375	674.375	678.75	684.75	680.375	682.625	681.25	679.25	687.125	679.25	681.25	683	677.75	687.75
P03	650.875	652.25	648.375	647.125	655.25	651.25	655.625	649.75	652	653.5	652.125	659.625	651	653	657.375	655.5	652.5	652.5	657.25	652.25	658	658.625	651.5	655	651.875	657.625	655.125	655.625	650.25	660.625	649.875	656
P04	0	0	0	0	0	0	0	0	0	0	0	0	0	0	0	0	0	0	0	0	0	0	0	0	0	0	0	0	0	0	0	0
P05	0	0	0	0	0	0	0	0	0	0	0	0	0	0	0	0	0	0	0	0	0	0	0	0	0	0	0	0	0	0	0	0
P06	0	0	0	0	0	0	0	0	0	0	0	0	0	0	0	0	0	0	0	0	0	0	0	0	0	0	0	0	0	0	0	0
P07	0	0	0	0	0	0	0	0	0	0	0	0	0	0	0	0	0	0	0	0	0	0	0	0	0	0	0	0	0	0	0	0
P08	0	0	0	0	0	0	0	0	0	0	0	0	0	0	0	0	0	0	0	0	0	0	0	0	0	0	0	0	0	0	0	0
P09	0	0	0	0	0	0	0	0	0	0	0	0	0	0	0	0	0	0	0	0	0	0	0	0	0	0	0	0	0	0	0	0
P10	0	0	0	0	0	0	0	0	0	0	0	0	0	0	0	0	0	0	0	0	0	0	0	0	0	0	0	0	0	0	0	0
P11	0	0	0	0	0	0	0	0	0	0	0	0	0	0	0	0	0	0	0	0	0	0	0	0	0	0	0	0	0	0	0	0
P12	0	0	0	0	0	0	0	0	0	0	0	0	0	0	0	0	0	0	0	0	0	0	0	0	0	0	0	0	0	0	0	0
P13	0	0	0	0	0	0	0	0	0	0	0	0	0	0	0	0	0	0	0	0	0	0	0	0	0	0	0	0	0	0	0	0
P14	0	0	0	0	0	0	0	0	0	0	0	0	0	0	0	0	0	0	0	0	0	0	0	0	0	0	0	0	0	0	0	0
P15	0	0	0	0	0	0	0	0	0	0	0	0	0	0	0	0	0	0	0	0	0	0	0	0	0	0	0	0	0	0	0	0
P16	0	0	0	0	0	0	0	0	0	0	0	0	0	0	0	0	0	0	0	0	0	0	0	0	0	0	0	0	0	0	0	0
P17	0	0	0	0	0	0	0	0	0	0	0	0	0	0	0	0	0	0	0	0	0	0	0	0	0	0	0	0	0	0	0	0
P18	0	0	0	0	0	0	0	0	0	0	0	0	0	0	0	0	0	0	0	0	0	0	0	0	0	0	0	0	0	0	0	0
P19	0	0	0	0	0	0	0	0	0	0	0	0	0	0	0	0	0	0	0	0	0	0	0	0	0	0	0	0	0	0	0	0
P20	0	0	0	0	0	0	0	0	0	0	0	0	0	0	0	0	0	0	0	0	0	0	0	0	0	0	0	0	0	0	0	0
P21	0	0	0	0	0	0	0	0	0	0	0	0	0	0	0	0	0	0	0	0	0	0	0	0	0	0	0	0	0	0	0	0
P22	0	0	0	0	0	0	0	0	0	0	0	0	0	0	0	0	0	0	0	0	0	0	0	0	0	0	0	0	0	0	0	0
P23	0	0	0	0	0	0	0	0	0	0	0	0	0	0	0	0	0	0	0	0	0	0	0	0	0	0	0	0	0	0	0	0
P24	0	0	0	0	0	0	0	0	0	0	0	0	0	0	0	0	0	0	0	0	0	0	0	0	0	0	0	0	0	0	0	0
Last Cell

## Sheet: Summary Sheet
DA Normalize				PCV Normalized
Row	Column	Max	FFT Value	Row	Column	Max	FFT Value			Row	Column	DA-Max	PCV-Max
A	4	10.5291	2.86738							B	1	24.2769	0
B	1	24.2769	1.79211							D	1	15.3644	0
B	2	15.4989	4.6595							F	1	15.6262	0
C	4	10.4662	1.07527							L	1	16.5545	0
D	1	15.3644	4.6595							M	1	9.48383	0
D	2	15.7141	5.73477							P	1	20.4647	0
D	3	20.9757	3.22581							B	2	15.4989	0
E	2	18.0133	4.6595							D	2	15.7141	0
F	1	15.6262	5.37634							E	2	18.0133	0
F	3	12.5029	5.37634							I	2	15.3058	0
F	4	9.92762	2.50896							J	2	22.1591	0
G	3	9.8739	1.43369							K	2	21.0048	0
H	4	32.0085	0.358423							L	2	18.014	0
I	2	15.3058	1.43369							M	2	11.9672	0
I	3	15.0062	2.50896							N	2	9.27031	0
J	2	22.1591	5.73477							O	2	9.27075	0
K	2	21.0048	5.01792							P	2	12.3303	0
K	3	20.6919	1.07527							D	3	20.9757	0.05
K	4	12.4856	5.73477							F	3	12.5029	0.05
L	1	16.5545	1.79211							G	3	9.8739	0.05
L	2	18.014	1.07527							I	3	15.0062	0.05
L	4	7.61093	3.58423							K	3	20.6919	0.05
M	1	9.48383	1.43369							M	3	15.324	0.05
M	2	11.9672	3.22581							N	3	8.99501	0.05
M	3	15.324	3.22581							P	3	14.6157	0.05
N	2	9.27031	2.86738							A	4	10.5291	0.05
N	3	8.99501	3.94265							C	4	10.4662	0.05
O	2	9.27075	2.50896							F	4	9.92762	0.05
P	1	20.4647	2.86738							H	4	32.0085	0.05
P	2	12.3303	5.37634							K	4	12.4856	0.05
P	3	14.6157	0.358423							L	4	7.61093	0.05

## Sheet: David's Results
A04
Time	Data	FFT Freq	FFT Mag	FFT Complex			Max
0	20.5	0	45.6484	730.375			10.5291
0.09	29.5	0.358423	4.36862	-51.0945741649762+47.6976851082149i
0.18	0.875	0.716846	4.47338	69.9702413759076-15.066768668415i
0.27	25.375	1.07527	2.62974	-39.729297037305-13.8547823349923i
0.36	26	1.43369	3.18484	40.5431547239451+30.8691648507217i
0.45	26.875	1.79211	6.5145	-55.5021382286736+88.2258890546006i
0.54	20.75	2.15054	4.50471	38.9865099200278+60.6210307427557i
0.63	14.25	2.50896	8.49297	-95.5695699560054-96.601635764057i
0.72	2.625	2.86738	10.5291	160.875-50i
0.81	17.125	3.22581	6.79722	-76.282699162452+77.5157861159995i
0.9	25.125	3.58423	6.66136	41.2799943744678-98.263005919887i
0.99	13.375	3.94265	3.0054	42.2750016180712-22.9156277330544i
1.08	30.5	4.30108	1.34593	-17.7931547239451-12.1308351492782i
1.17	11.375	4.6595	2.42432	-21.8917627364835+32.0209448200561i
1.26	19.875	5.01792	4.70386	-42.7367456704032-61.9508053310575i
1.35	24.75	5.37634	4.98599	-61.2049603321755-51.1676490690253i
1.44	65.375	5.73477	3.83594	61.375
1.53	43	6.09319	4.98599	-61.2049603321754+51.1676490690254i
1.62	0.25	6.45161	4.70386	-42.7367456704031+61.9508053310576i
1.71	16.125	6.81004	2.42432	-21.8917627364835-32.0209448200561i
1.8	54.75	7.16846	1.34593	-17.7931547239451+12.1308351492783i
1.89	19.125	7.52688	3.0054	42.2750016180713+22.9156277330541i
1.98	0.5	7.8853	6.66136	41.2799943744679+98.263005919887i
2.07	23.25	8.24373	6.79722	-76.2826991624521-77.5157861159994i
2.16	56.375	8.60215	10.5291	160.875+50i
2.25	13.5	8.96057	8.49297	-95.5695699560051+96.6016357640572i
2.34	21.75	9.319	4.50471	38.9865099200276-60.6210307427557i
2.43	2.625	9.67742	6.5145	-55.5021382286738-88.2258890546005i
2.52	22.25	10.0358	3.18484	40.543154723945-30.8691648507218i
2.61	31.75	10.3943	2.62974	-39.729297037305+13.8547823349922i
2.7	28.375	10.7527	4.47338	69.9702413759076+15.0667686684148i
2.79	22.5	11.1111	4.36862	-51.0945741649763-47.697685108215i
B01
Time	Data	FFT Freq	FFT Mag	FFT Complex			Max
0	24.4583	0	113.19	1811.041718			24.2769
0.09	33.3333	0.358423	0.992515	-13.5750133353694+8.2402056770725i
0.18	52.25	0.716846	10.0659	-122.905563079703+104.080262722036i
0.27	55.2083	1.07527	9.04115	-97.3143286545216-107.032511749443i
0.36	25.4167	1.43369	6.1799	-84.7266455622666+50.9737287594753i
0.45	117.542	1.79211	24.2769	-95.2774198714098+376.564361207594i
0.54	73.0833	2.15054	12.0925	38.4078613876322-189.629418414254i
0.63	70.0417	2.50896	16.9795	-88.8052448133119-256.747882828716i
0.72	0.75	2.86738	8.06935	-126.875032+23.9166259999999i
0.81	14.5417	3.22581	8.44555	119.043317871547+63.9412763418881i
0.9	82.8333	3.58423	11.0564	-174.344259318664+29.9795653885431i
0.99	115.5	3.94265	4.63896	44.1523816630763+59.663102758955i
1.08	81.625	4.30108	1.58439	-9.77341443773349+23.3904767594754i
1.17	24.1667	4.6595	5.93599	71.0774738008137+62.9952496712936i
1.26	61.2083	5.01792	16.812	-63.8247869892657-261.310629475167i
1.35	62.7917	5.37634	12.3606	97.3653373391748-172.141615282948i
1.44	19.875	5.73477	0.851564	-13.62503
1.53	93.8333	6.09319	12.3606	97.3653373391752+172.141615282947i
1.62	55.125	6.45161	16.812	-63.8247869892652+261.310629475167i
1.71	45	6.81004	5.93599	71.0774738008139-62.9952496712936i
1.8	9.75	7.16846	1.58439	-9.77341443773349-23.3904767594754i
1.89	44.625	7.52688	4.63896	44.152381663076-59.6631027589552i
1.98	50.1667	7.8853	11.0564	-174.344259318664-29.9795653885429i
2.07	69.5417	8.24373	8.44555	119.043317871548-63.9412763418886i
2.16	124.25	8.60215	8.06935	-126.875032-23.9166259999999i
2.25	54	8.96057	16.9795	-88.8052448133111+256.747882828717i
2.34	59.2917	9.319	12.0925	38.4078613876325+189.629418414254i
2.43	18.4583	9.67742	24.2769	-95.2774198714106-376.564361207594i
2.52	99.7917	10.0358	6.1799	-84.7266455622666-50.9737287594753i
2.61	62.1667	10.3943	9.04115	-97.3143286545215+107.032511749443i
2.7	78.8333	10.7527	10.0659	-122.905563079703-104.080262722035i
2.79	31.5833	11.1111	0.992515	-13.5750133353692-8.24020567707245i
B02
Time	Data	FFT Freq	FFT Mag	FFT Complex			Max
0	133.538	0	287.235	4595.75952			15.4989
0.09	160.625	0.358423	0.969053	15.4917256751216-0.637920031572367i
0.18	137.125	0.716846	1.9264	-24.4239230895213+18.8013672598992i
0.27	110.577	1.07527	6.32551	100.656383708757-10.5536881044771i
0.36	185.106	1.43369	12.0743	-171.21860690164+89.4781858060504i
0.45	137.769	1.79211	6.01178	-42.8798242082735+86.1019565068269i
0.54	151.529	2.15054	2.26055	18.5298829490092-31.0616147652251i
0.63	148.337	2.50896	10.2071	-41.4056052665729-157.978184814113i
0.72	95.6923	2.86738	5.65273	38.096223-82.0288389999998i
0.81	160.76	3.22581	5.77302	11.0588260619992-91.7039277841393i
0.9	123.865	3.58423	11.3294	52.7725688445152-173.418110105483i
0.99	195.385	3.94265	3.66547	46.4559819905568-35.7963067999708i
1.08	141.567	4.30108	2.80146	-10.8006190983602-43.5026501939497i
1.17	151.221	4.6595	15.4989	-132.335376301466+209.719678762458i
1.26	145.288	5.01792	13.9465	61.1597992959969+214.598803919641i
1.35	123.49	5.37634	1.47037	1.11169633987722-23.4996488278665i
1.44	138.769	5.73477	10.4417	-167.067322
1.53	129.99	6.09319	1.47037	1.11169633987721+23.4996488278665i
1.62	119.952	6.45161	13.9465	61.1597992959965-214.598803919642i
1.71	150.087	6.81004	15.4989	-132.335376301466-209.719678762458i
1.8	161.471	7.16846	2.80146	-10.8006190983601+43.5026501939496i
1.89	151.808	7.52688	3.66547	46.4559819905567+35.7963067999705i
1.98	144.904	7.8853	11.3294	52.7725688445156+173.418110105483i
2.07	152.942	8.24373	5.77302	11.0588260619996+91.7039277841391i
2.16	149.606	8.60215	5.65273	38.0962230000001+82.0288389999998i
2.25	128	8.96057	10.2071	-41.4056052665725+157.978184814113i
2.34	129.875	9.319	2.26055	18.5298829490095+31.0616147652251i
2.43	139.029	9.67742	6.01178	-42.8798242082738-86.1019565068267i
2.52	120.471	10.0358	12.0743	-171.21860690164-89.4781858060503i
2.61	211.548	10.3943	6.32551	100.656383708757+10.5536881044768i
2.7	135.587	10.7527	1.9264	-24.4239230895214-18.801367259899i
2.79	129.846	11.1111	0.969053	15.4917256751216+0.637920031572353i
C04
Time	Data	FFT Freq	FFT Mag	FFT Complex			Max
0	261.667	0	459.096	7345.541688			10.4662
0.09	244.958	0.358423	5.31559	14.0939923707603-83.8735336933632i
0.18	225.833	0.716846	9.45047	150.175482480477+17.6364744232916i
0.27	220.042	1.07527	10.4662	164.974461249983-28.7391888448092i
0.36	246.542	1.43369	3.60289	1.68763731290853+57.6214903534052i
0.45	227.042	1.79211	5.27316	46.3930438405397+70.4704130468204i
0.54	208.958	2.15054	4.59724	71.7882143609616-16.0283639162248i
0.63	230.25	2.50896	3.94572	19.0893283320326+60.1762215994689i
0.72	230.583	2.86738	6.1003	72.249936+65.6250640000003i
0.81	204.792	3.22581	6.30356	18.9149191603017-99.0674644883879i
0.9	236.292	3.58423	6.10695	63.6920369060805-74.0998735064111i
0.99	243.958	3.94265	6.02334	-13.0691685797628+95.4832549648571i
1.08	259.875	4.30108	6.40883	-76.2708853129083+68.5381143534053i
1.17	232.667	4.6595	0.7484	2.66858760550531-11.6732627058174i
1.26	235.083	5.01792	2.0179	30.677514252481+10.0649648331055i
1.35	223.5	5.37634	6.08378	-73.398667979359+63.935864439735i
1.44	239.208	5.73477	2.52865	40.4584399999999
1.53	222.417	6.09319	6.08378	-73.3986679793591-63.9358644397347i
1.62	226.333	6.45161	2.0179	30.677514252481-10.0649648331054i
1.71	223.958	6.81004	0.7484	2.66858760550524+11.6732627058176i
1.8	239.75	7.16846	6.40883	-76.2708853129085-68.5381143534052i
1.89	213.292	7.52688	6.02334	-13.0691685797632-95.483254964857i
1.98	232.458	7.8853	6.10695	63.6920369060807+74.0998735064111i
2.07	247.458	8.24373	6.30356	18.9149191603018+99.0674644883879i
2.16	191.208	8.60215	6.1003	72.2499359999999-65.6250640000003i
2.25	216.042	8.96057	3.94572	19.0893283320323-60.1762215994689i
2.34	219.458	9.319	4.59724	71.7882143609616+16.0283639162249i
2.43	205.5	9.67742	5.27316	46.3930438405392-70.4704130468205i
2.52	213.792	10.0358	3.60289	1.68763731290839-57.6214903534053i
2.61	232.25	10.3943	10.4662	164.974461249983+28.7391888448087i
2.7	225.958	10.7527	9.45047	150.175482480477-17.6364744232918i
2.79	264.417	11.1111	5.31559	14.0939923707605+83.8735336933632i
D01
Time	Data	FFT Freq	FFT Mag	FFT Complex			Max
0	225.65	0	456.584	7305.349976			15.3644
0.09	208.275	0.358423	4.24678	-28.3019753488703+61.773791764893i
0.18	257.125	0.716846	10.039	-93.8217789933421-130.373679276049i
0.27	224.875	1.07527	10.7003	140.27293733594-98.1556386755128i
0.36	256.55	1.43369	2.71028	26.500284744905+34.3251954790506i
0.45	220.675	1.79211	7.28305	-108.420384256711-42.7081454954843i
0.54	196.2	2.15054	11.4803	-144.020934054577+114.009434334996i
0.63	225.025	2.50896	5.22977	83.2581227487638+8.35556596232611i
0.72	220.75	2.86738	3.42594	-29.5000300000001+46.1999819999999i
0.81	276.175	3.22581	12.8375	-24.1432794706904-203.97677756994i
0.9	203.425	3.58423	10.0212	112.03627064968+114.701471560059i
0.99	222.6	3.94265	4.85726	-7.87438030520544+77.3161719297005i
1.08	221.5	4.30108	5.909	-86.0003447449051-39.2749005209494i
1.17	219.475	4.6595	15.3644	99.3705612341678+224.852021870372i
1.26	222.1	5.01792	8.01274	-6.8936296017614+128.018309949015i
1.35	258.775	5.37634	7.82945	124.638446062606-12.5752086466739i
1.44	190.8	5.73477	12.4219	-198.74994
1.53	216.75	6.09319	7.82945	124.638446062606+12.5752086466737i
1.62	198.35	6.45161	8.01274	-6.8936296017616-128.018309949015i
1.71	277.025	6.81004	15.3644	99.3705612341673-224.852021870373i
1.8	223.575	7.16846	5.909	-86.000344744905+39.2749005209495i
1.89	217.975	7.52688	4.85726	-7.87438030520565-77.3161719297006i
1.98	289.825	7.8853	10.0212	112.03627064968-114.70147156006i
2.07	255.25	8.24373	12.8375	-24.1432794706896+203.97677756994i
2.16	228.875	8.60215	3.42594	-29.5000300000002-46.1999819999999i
2.25	246.025	8.96057	5.22977	83.2581227487638-8.35556596232628i
2.34	218.4	9.319	11.4803	-144.020934054577-114.009434334996i
2.43	206.05	9.67742	7.28305	-108.420384256711+42.7081454954848i
2.52	194.2	10.0358	2.71028	26.5002847449049-34.3251954790507i
2.61	247.575	10.3943	10.7003	140.27293733594+98.1556386755125i
2.7	205.975	10.7527	10.039	-93.8217789933418+130.373679276049i
2.79	229.525	11.1111	4.24678	-28.3019753488705-61.7737917648926i
D02
Time	Data	FFT Freq	FFT Mag	FFT Complex			Max
0	89.175	0	157.717	2523.475006			15.7141
0.09	75.3	0.358423	7.82483	70.7171894241593-103.31242341133i
0.18	42.575	0.716846	8.37048	66.6082846214162-116.189349422461i
0.27	93.55	1.07527	10.737	-128.374487232569+114.160728316445i
0.36	131.325	1.43369	4.35714	-57.0565635045873+40.0577135638803i
0.45	98.2	1.79211	12.6701	-66.763728268375+191.412788350528i
0.54	83.1	2.15054	12.8546	168.209895879224-118.352571616686i
0.63	122.05	2.50896	7.70497	-80.1438345200809+93.6738885096648i
0.72	77.15	2.86738	14.6138	186.974976+140.399994i
0.81	41.7	3.22581	8.91393	119.592144009731-77.7108912794773i
0.9	51.075	3.58423	11.0316	53.4445922926112-168.220485915187i
0.99	127.575	3.94265	10.3346	-29.1036806143781+162.772854674629i
1.08	73.15	4.30108	13.414	-158.243484495413-144.99233443612i
1.17	53.875	4.6595	9.14382	139.828083055926-43.0362941937668i
1.26	35.475	5.01792	9.08872	-19.9627247932513+144.042832279038i
1.35	81.575	5.37634	1.64832	25.0481221455863-8.25429203478301i
1.44	82.825	5.73477	15.7141	-251.424958
1.53	146.05	6.09319	1.64832	25.0481221455865+8.2542920347831i
1.62	56.05	6.45161	9.08872	-19.9627247932516-144.042832279038i
1.71	71.725	6.81004	9.14382	139.828083055926+43.0362941937665i
1.8	99.725	7.16846	13.414	-158.243484495413+144.99233443612i
1.89	31.65	7.52688	10.3346	-29.1036806143784-162.772854674629i
1.98	92.725	7.8853	11.0316	53.4445922926114+168.220485915187i
2.07	84.875	8.24373	8.91393	119.592144009731+77.710891279477i
2.16	27.775	8.60215	14.6138	186.974976-140.399994i
2.25	85.15	8.96057	7.70497	-80.1438345200809-93.6738885096644i
2.34	41.3	9.319	12.8546	168.209895879224+118.352571616686i
2.43	89.775	9.67742	12.6701	-66.7637282683755-191.412788350528i
2.52	80.375	10.0358	4.35714	-57.0565635045874-40.0577135638803i
2.61	91.6	10.3943	10.737	-128.374487232569-114.160728316445i
2.7	72.225	10.7527	8.37048	66.6082846214164+116.189349422462i
2.79	92.8	11.1111	7.82483	70.7171894241596+103.31242341133i
D03
Time	Data	FFT Freq	FFT Mag	FFT Complex			Max
0	166.319	0	250.197	4003.15274			20.9757
0.09	104.986	0.358423	7.70957	107.01049796746-61.3573782310795i
0.18	178.639	0.716846	9.64407	145.871338301738+50.3152422434713i
0.27	140.653	1.07527	4.71271	73.3532606531528-17.463293604437i
0.36	89.2361	1.43369	4.22631	18.2116870569858-65.1224558834979i
0.45	114.514	1.79211	6.77965	106.794023824605+19.0189670782578i
0.54	141.444	2.15054	8.91644	41.2467196648206-136.570345344564i
0.63	130.194	2.50896	9.49329	-91.7913900726682+121.019509952695i
0.72	96.6805	2.86738	4.46991	38.2499699999998-60.4305420000003i
0.81	131.139	3.22581	20.9757	-107.338176713484+317.983597856958i
0.9	121.347	3.58423	8.93854	109.404719074674+92.110503258361i
0.99	111.569	3.94265	8.19502	103.854642055198+80.042245636948i
1.08	147.694	4.30108	10.8262	-28.0449390569855+170.933148116502i
1.17	170.861	4.6595	2.94696	41.8961612981139+21.6324200582842i
1.26	88.5278	5.01792	2.93093	11.1439709587676+45.5515108463966i
1.35	99.9028	5.37634	6.7634	86.776644987623-64.6543512227851i
1.44	126.25	5.73477	0.361979	5.7916560000001
1.53	159.986	6.09319	6.7634	86.7766449876232+64.6543512227852i
1.62	117	6.45161	2.93093	11.1439709587674-45.5515108463964i
1.71	89.3055	6.81004	2.94696	41.896161298114-21.6324200582839i
1.8	138.153	7.16846	10.8262	-28.0449390569858-170.933148116502i
1.89	120.625	7.52688	8.19502	103.854642055198-80.0422456369479i
1.98	94.0555	7.8853	8.93854	109.404719074673-92.1105032583611i
2.07	113.778	8.24373	20.9757	-107.338176713485-317.983597856958i
2.16	118.972	8.60215	4.46991	38.2499699999999+60.4305420000003i
2.25	108.139	8.96057	9.49329	-91.7913900726689-121.019509952694i
2.34	133.583	9.319	8.91644	41.2467196648208+136.570345344564i
2.43	116.153	9.67742	6.77965	106.794023824605-19.0189670782582i
2.52	138.056	10.0358	4.22631	18.2116870569859+65.1224558834979i
2.61	119.306	10.3943	4.71271	73.3532606531527+17.4632936044367i
2.7	108.514	10.7527	9.64407	145.871338301738-50.3152422434714i
2.79	167.569	11.1111	7.70957	107.010497967461+61.3573782310791i
E02
Time	Data	FFT Freq	FFT Mag	FFT Complex			Max
0	140.375	0	286.688	4587			18.0133
0.09	110	0.358423	15.9649	-255.056460223145+13.9565113479073i
0.18	115.5	0.716846	11.7805	-136.553043259234-129.927793226164i
0.27	148.25	1.07527	3.32398	33.1725121150784+41.5703085339717i
0.36	176	1.43369	14.4248	-184.173250225016-139.095715934637i
0.45	121.625	1.79211	2.48839	34.3448419115954+20.1397213316336i
0.54	135.5	2.15054	3.77812	-44.9461022025766+40.4232211801503i
0.63	152.875	2.50896	8.33818	129.922177711328-30.3099828101697i
0.72	124.625	2.86738	16.0176	12.0000000000001+256i
0.81	176.625	3.22581	12.5654	-17.3113582811267-200.299712829018i
0.9	126.25	3.58423	9.85977	105.986100280344-116.850272603122i
0.99	187.875	3.94265	11.8525	186.136682679681-36.2869594892611i
1.08	162.5	4.30108	6.36365	24.4232502250156-98.8457159346368i
1.17	111.5	4.6595	18.0133	-117.353261164398+263.238342494375i
1.26	159.375	5.01792	6.42985	15.5130451814653-101.701287009437i
1.35	144.375	5.37634	11.8862	169.144865250986-86.9385038896441i
1.44	120	5.73477	0.34375	-5.5
1.53	142.75	6.09319	11.8862	169.144865250987+86.9385038896436i
1.62	146.875	6.45161	6.42985	15.5130451814656+101.701287009437i
1.71	243.5	6.81004	18.0133	-117.353261164398-263.238342494375i
1.8	155	7.16846	6.36365	24.4232502250158+98.8457159346365i
1.89	143.75	7.52688	11.8525	186.136682679681+36.2869594892605i
1.98	149	7.8853	9.85977	105.986100280345+116.850272603122i
2.07	171.375	8.24373	12.5654	-17.3113582811259+200.299712829018i
2.16	150.75	8.60215	16.0176	11.9999999999999-256i
2.25	85.875	8.96057	8.33818	129.922177711328+30.3099828101694i
2.34	191.125	9.319	3.77812	-44.9461022025765-40.4232211801501i
2.43	137.375	9.67742	2.48839	34.3448419115956-20.1397213316336i
2.52	122.125	10.0358	14.4248	-184.173250225016+139.095715934637i
2.61	128	10.3943	3.32398	33.1725121150784-41.5703085339716i
2.7	115.75	10.7527	11.7805	-136.553043259233+129.927793226164i
2.79	90.5	11.1111	15.9649	-255.056460223145-13.9565113479064i
F01
Time	Data	FFT Freq	FFT Mag	FFT Complex			Max
0	266.694	0	550.765	8812.236084			15.6262
0.09	276.639	0.358423	2.90344	-46.3580135165107+3.00033238100116i
0.18	267.014	0.716846	5.40683	44.6317938162617-74.1071219926833i
0.27	242.847	1.07527	6.74424	-70.277784284684+81.8848810417867i
0.36	251.75	1.43369	12.3808	86.2975126372064+178.306588933116i
0.45	321.861	1.79211	12.5601	-49.4431066924281+194.785054028991i
0.54	318.944	2.15054	7.21624	70.6853747806901-91.2938517131075i
0.63	261.569	2.50896	12.5851	-10.7195363256692-201.075442422914i
0.72	260.208	2.86738	2.2474	34.7222610000004+9.34732100000019i
0.81	280.792	3.22581	13.2298	-210.351026909279-23.6475537838232i
0.9	242.333	3.58423	10.5733	-112.05813354458+126.737047933136i
0.99	294.514	3.94265	3.06224	-34.1051424828596-35.177219443721i
1.08	259.5	4.30108	7.27945	-31.7696806372065-112.054557066884i
1.17	279.903	4.6595	11.3375	57.6301205974135-172.001685115253i
1.26	222.903	5.01792	1.86321	8.62975694762812+28.5349856535596i
1.35	331	5.37634	15.6262	246.735817614016-40.3849836642357i
1.44	281.306	5.73477	15.4071	-246.513854
1.53	303.931	6.09319	15.6262	246.735817614016+40.3849836642346i
1.62	264.417	6.45161	1.86321	8.62975694762804-28.5349856535595i
1.71	295.778	6.81004	11.3375	57.6301205974143+172.001685115252i
1.8	266.708	7.16846	7.27945	-31.7696806372064+112.054557066884i
1.89	264.903	7.52688	3.06224	-34.1051424828593+35.177219443721i
1.98	268.347	7.8853	10.5733	-112.05813354458-126.737047933136i
2.07	307.25	8.24373	13.2298	-210.351026909278+23.6475537838239i
2.16	284.819	8.60215	2.2474	34.7222610000003-9.34732100000019i
2.25	277.806	8.96057	12.5851	-10.7195363256686+201.075442422914i
2.34	215.681	9.319	7.21624	70.6853747806901+91.2938517131072i
2.43	268.958	9.67742	12.5601	-49.4431066924287-194.785054028991i
2.52	287.806	10.0358	12.3808	86.297512637206-178.306588933116i
2.61	254.181	10.3943	6.74424	-70.2777842846842-81.8848810417866i
2.7	324.431	10.7527	5.40683	44.6317938162618+74.1071219926832i
2.79	267.444	11.1111	2.90344	-46.3580135165107-3.00033238100105i
F03
Time	Data	FFT Freq	FFT Mag	FFT Complex			Max
0	288.239	0	543.926	8702.818237			12.5029
0.09	247.693	0.358423	3.14087	8.60118357426146+49.5123643018115i
0.18	282.295	0.716846	1.53118	-22.1137939990135+10.5439027482887i
0.27	261.33	1.07527	2.15268	17.204855622467+29.8380193013538i
0.36	267.136	1.43369	3.8842	59.6443910698958+17.4591340517564i
0.45	251.239	1.79211	0.818656	12.9460129198433-1.9928411672979i
0.54	293.466	2.15054	6.83316	-28.0948914482429+105.659126197803i
0.63	270.33	2.50896	10.726	49.8212579479683-164.22489003683i
0.72	255.307	2.86738	10.4899	-90.9204399999998+141.079501i
0.81	280.239	3.22581	3.83305	36.2942394368052+49.4362953977514i
0.9	286.534	3.58423	0.353859	-1.66122961053626+5.4125419337234i
0.99	276.136	3.94265	11.4342	176.022217726612-49.8601316506396i
1.08	241.92	4.30108	9.11546	-24.4852150698955+143.777310051757i
1.17	257.898	4.6595	2.285	-34.6820381731095+11.5670025089074i
1.26	272.045	5.01792	3.5861	18.0062630577928+54.4790824842092i
1.35	319.455	5.37634	12.5029	158.156038945153+122.497119427288i
1.44	235.193	5.73477	9.2912	-148.659237
1.53	259.239	6.09319	12.5029	158.156038945152-122.497119427288i
1.62	276.784	6.45161	3.5861	18.0062630577927-54.4790824842092i
1.71	286.773	6.81004	2.285	-34.6820381731095-11.5670025089072i
1.8	269.761	7.16846	9.11546	-24.4852150698958-143.777310051757i
1.89	287.83	7.52688	11.4342	176.022217726612+49.8601316506392i
1.98	229.5	7.8853	0.353859	-1.66122961053628-5.41254193372338i
2.07	312.17	8.24373	3.83305	36.2942394368052-49.4362953977513i
2.16	276.591	8.60215	10.4899	-90.92044-141.079501i
2.25	270.364	8.96057	10.726	49.8212579479689+164.22489003683i
2.34	277.966	9.319	6.83316	-28.0948914482431-105.659126197803i
2.43	274.091	9.67742	0.818656	12.9460129198433+1.99284116729812i
2.52	258.932	10.0358	3.8842	59.6443910698957-17.4591340517565i
2.61	287.83	10.3943	2.15268	17.2048556224669-29.8380193013536i
2.7	265.409	10.7527	1.53118	-22.1137939990135-10.5439027482887i
2.79	283.125	11.1111	3.14087	8.6011835742613-49.5123643018114i
F04
Time	Data	FFT Freq	FFT Mag	FFT Complex			Max
0	84	0	184.114	2945.824982			9.92762
0.09	117.5	0.358423	6.93404	107.368461279483+27.9413183983887i
0.18	94.4	0.716846	5.9886	-24.8559844775946+92.5375342891368i
0.27	128.9	1.07527	7.55344	69.721218892273+98.7161791474456i
0.36	32.05	1.43369	7.74774	-32.2964995623873-119.682860876273i
0.45	87.35	1.79211	9.2712	77.1424225659165-126.702666022431i
0.54	65.45	2.15054	7.85381	-110.700589377354-59.4646324632498i
0.63	110.375	2.50896	9.92762	-158.555251447469+9.53904945285778i
0.72	122.95	2.86738	1.63902	24.800018-8.52502400000003i
0.81	85.475	3.22581	4.59921	25.3643846068953-69.0778512220751i
0.9	91.025	3.58423	6.22118	40.5385106411568+90.9100110725396i
0.99	92.025	3.94265	1.74905	23.1860789460993+15.6702244230004i
1.08	106.1	4.30108	7.41643	80.9465835623873+86.7670911237272i
1.17	96.85	4.6595	6.90157	57.8286022686653-94.0720279103001i
1.26	55.9	5.01792	8.62152	-109.582032786208-83.7878941750734i
1.35	88.95	5.37634	9.54668	-122.055917111864-91.836679779721i
1.44	74	5.73477	9.72031	-155.524994
1.53	68.8	6.09319	9.54668	-122.055917111863+91.8366797797213i
1.62	94.725	6.45161	8.62152	-109.582032786208+83.7878941750736i
1.71	98.8	6.81004	6.90157	57.8286022686653+94.0720279102999i
1.8	98.525	7.16846	7.41643	80.9465835623872-86.7670911237273i
1.89	93.625	7.52688	1.74905	23.1860789460994-15.6702244230004i
1.98	83.425	7.8853	6.22118	40.5385106411567-90.9100110725399i
2.07	62.875	8.24373	4.59921	25.3643846068954+69.077851222075i
2.16	86.2	8.60215	1.63902	24.800018+8.52502400000003i
2.25	103.825	8.96057	9.92762	-158.555251447469-9.53904945285723i
2.34	114.05	9.319	7.85381	-110.700589377354+59.46463246325i
2.43	91.65	9.67742	9.2712	77.1424225659166+126.702666022431i
2.52	106.15	10.0358	7.74774	-32.2964995623871+119.682860876273i
2.61	126.175	10.3943	7.55344	69.7212188922727-98.7161791474457i
2.7	86.2	10.7527	5.9886	-24.8559844775948-92.5375342891369i
2.79	97.5	11.1111	6.93404	107.368461279483-27.9413183983891i
G03
Time	Data	FFT Freq	FFT Mag	FFT Complex			Max
0	122.5	0	220.99	3535.83316			9.8739
0.09	107.333	0.358423	6.25104	70.1375989873373+71.3025132643039i
0.18	106.375	0.716846	6.40573	-70.4572665307325+74.433242873467i
0.27	117.625	1.07527	1.79934	-20.7947671005725+19.9099597414443i
0.36	108.458	1.43369	9.8739	-71.8980761524635-140.673695601204i
0.45	104.375	1.79211	3.77986	-58.8982665504933+13.7311532677327i
0.54	111.75	2.15054	7.56657	109.283874919065-52.0941555385107i
0.63	100.875	2.50896	1.46337	-14.8025070204866+18.141109680303i
0.72	80.0417	2.86738	4.34635	53.125001-44.875031i
0.81	136.375	3.22581	7.46461	-116.650909465763+25.6319623758904i
0.9	122.208	3.58423	9.2805	148.279455302908-7.86726871864478i
0.99	103.25	3.94265	7.70677	74.6096839480783-98.17504452911i
1.08	132.583	4.30108	0.853669	-8.43511384753647+10.7428683987961i
1.17	101.625	4.6595	0.12421	-0.241244690203176+1.97266751983532i
1.26	72.8333	5.01792	7.88702	124.727312308759-19.1731223066672i
1.35	83.5833	5.37634	2.24773	-22.0263401078965+28.4292635351251i
1.44	133.583	5.73477	0.484377	-7.75002999999992
1.53	105.5	6.09319	2.24773	-22.0263401078967-28.429263535125i
1.62	104.083	6.45161	7.88702	124.727312308759+19.173122306667i
1.71	101.25	6.81004	0.12421	-0.241244690203109-1.97266751983541i
1.8	111.5	7.16846	0.853669	-8.43511384753643-10.7428683987962i
1.89	112.417	7.52688	7.70677	74.6096839480786+98.1750445291097i
1.98	96.7917	7.8853	9.2805	148.279455302908+7.86726871864461i
2.07	126.583	8.24373	7.46461	-116.650909465763-25.63196237589i
2.16	98.0833	8.60215	4.34635	53.125001+44.875031i
2.25	116.708	8.96057	1.46337	-14.8025070204868-18.141109680303i
2.34	132.917	9.319	7.56657	109.283874919065+52.0941555385107i
2.43	143.792	9.67742	3.77986	-58.8982665504933-13.7311532677325i
2.52	121.833	10.0358	9.8739	-71.8980761524632+140.673695601204i
2.61	124	10.3943	1.79934	-20.7947671005726-19.9099597414443i
2.7	108.5	10.7527	6.40573	-70.4572665307326-74.4332428734666i
2.79	86.5	11.1111	6.25104	70.137598987337-71.3025132643042i
H04
Time	Data	FFT Freq	FFT Mag	FFT Complex			Max
0	210.179	0	302.035	4832.553497			32.0085
0.09	111.232	0.358423	32.0085	357.628630646055+366.585333555978i
0.18	154.214	0.716846	7.73547	85.617857661163+89.3755796005241i
0.27	119.875	1.07527	4.88319	-71.5061737685887-31.4855121518732i
0.36	154.214	1.43369	19.6227	171.194083176165+263.183304684875i
0.45	176	1.79211	18.2721	50.983504492594+287.874521847621i
0.54	147.786	2.15054	4.70331	-35.3651668494055+66.4251962289446i
0.63	131.929	2.50896	6.95597	99.8490405240257+49.1614338154457i
0.72	106.679	2.86738	7.30378	-63.1606759999999+98.3214709999997i
0.81	144.5	3.22581	10.8474	-78.2311012597312-154.927151587983i
0.9	55.4821	3.58423	7.09341	58.5612910764919+97.2193103108799i
0.99	146.821	3.94265	12.1164	11.3581017558848+193.529543607522i
1.08	113.196	4.30108	9.85324	41.5915628238351-152.066637315125i
1.17	120.482	4.6595	6.32761	-10.0241900095578+100.74422338248i
1.26	158.018	5.01792	23.0949	361.185894111751+78.0269896824592i
1.35	131.054	5.37634	12.618	125.22782761932+158.357349927001i
1.44	149.518	5.73477	19.7913	-316.660613
1.53	136.714	6.09319	12.618	125.227827619319-158.357349927001i
1.62	123.179	6.45161	23.0949	361.185894111751-78.0269896824597i
1.71	179.125	6.81004	6.32761	-10.0241900095579-100.74422338248i
1.8	88.2679	7.16846	9.85324	41.5915628238353+152.066637315125i
1.89	122.732	7.52688	12.1164	11.3581017558841-193.529543607522i
1.98	158.536	7.8853	7.09341	58.5612910764919-97.2193103108797i
2.07	232.875	8.24373	10.8474	-78.2311012597309+154.927151587984i
2.16	135.518	8.60215	7.30378	-63.160676-98.3214709999997i
2.25	229.893	8.96057	6.95597	99.8490405240254-49.1614338154459i
2.34	143.589	9.319	4.70331	-35.3651668494056-66.4251962289443i
2.43	179.857	9.67742	18.2721	50.983504492593-287.874521847621i
2.52	139.821	10.0358	19.6227	171.194083176165-263.183304684875i
2.61	196.589	10.3943	4.88319	-71.5061737685889+31.4855121518732i
2.7	219.75	10.7527	7.73547	85.6178576611628-89.3755796005241i
2.79	214.929	11.1111	32.0085	357.628630646054-366.585333555979i
I02
Time	Data	FFT Freq	FFT Mag	FFT Complex			Max
0	126.5	0	277.148	4434.375			15.3058
0.09	97.5	0.358423	4.25426	-42.7857880745485+52.9399817649511i
0.18	158.875	0.716846	6.20819	82.3918501895964+55.4819258414243i
0.27	159	1.07527	8.89857	-80.6370723727684-117.341005847072i
0.36	139.125	1.43369	15.3058	-161.439569607459+184.146676388646i
0.45	131.5	1.79211	7.64579	-59.356304127397-106.967835258921i
0.54	131.375	2.15054	9.04235	-136.064304325553-49.1741447418046i
0.63	138.25	2.50896	4.10616	-53.4180088929836+38.2468216595126i
0.72	124	2.86738	6.80366	104.75-29.625i
0.81	122.5	3.22581	10.9743	49.1371746369419+168.573842834894i
0.9	98.875	3.58423	9.3913	-12.8618859076954+149.709368910575i
0.99	127	3.94265	5.53024	-76.3499564037214-44.722248050081i
1.08	140.75	4.30108	11.6869	142.43956960746+121.146676388646i
1.17	193	4.6595	12.1418	-193.728041280298-14.4794553008742i
1.26	163.375	5.01792	9.56844	142.034340043652-57.1345605061964i
1.35	134.375	5.37634	5.40582	59.1379965147749-63.1170337223106i
1.44	176.25	5.73477	5.44531	87.125
1.53	99.75	6.09319	5.40582	59.1379965147751+63.1170337223103i
1.62	143.375	6.45161	9.56844	142.034340043652+57.1345605061962i
1.71	125.25	6.81004	12.1418	-193.728041280298+14.4794553008746i
1.8	120	7.16846	11.6869	142.439569607459-121.146676388646i
1.89	191.375	7.52688	5.53024	-76.3499564037213+44.7222480500811i
1.98	120.625	7.8853	9.3913	-12.8618859076956-149.709368910575i
2.07	131.125	8.24373	10.9743	49.1371746369414-168.573842834894i
2.16	159.875	8.60215	6.80366	104.75+29.625i
2.25	123.375	8.96057	4.10616	-53.4180088929838-38.2468216595127i
2.34	122.125	9.319	9.04235	-136.064304325553+49.1741447418049i
2.43	124.5	9.67742	7.64579	-59.3563041273966+106.967835258921i
2.52	196.25	10.0358	15.3058	-161.43956960746-184.146676388646i
2.61	142.625	10.3943	8.89857	-80.6370723727681+117.341005847072i
2.7	139.375	10.7527	6.20819	82.3918501895963-55.4819258414244i
2.79	132.5	11.1111	4.25426	-42.7857880745486-52.939981764951i
I03
Time	Data	FFT Freq	FFT Mag	FFT Complex			Max
0	217.361	0	382.532	6120.513888			15.0062
0.09	190.528	0.358423	8.00224	-59.4964271479303+113.372625853693i
0.18	214.972	0.716846	9.7956	101.250991988433-119.634437356035i
0.27	163.875	1.07527	5.57856	87.4514644968124-17.8621071940191i
0.36	182.222	1.43369	5.73822	88.0691912677972+25.9455463197149i
0.45	158.361	1.79211	13.7296	219.441129418529-10.1025808556061i
0.54	227.417	2.15054	4.50769	-23.1063641107668-68.3215353937534i
0.63	166.722	2.50896	15.0062	162.437538376894+176.80978026835i
0.72	182.042	2.86738	12.2333	-179.736145-77.499967i
0.81	185.639	3.22581	14.9504	-78.8218152810907+225.847250992189i
0.9	175.5	3.58423	3.21508	-16.0680222956024-48.8674089014391i
0.99	155.278	3.94265	2.75285	43.2076991184328-8.55053059102634i
1.08	162.292	4.30108	2.54229	-9.70804526779739+39.5011503197152i
1.17	249.764	4.6595	6.05082	-86.5236171331953-43.4331720157804i
1.26	201.639	5.01792	8.23704	-55.9653935820641+119.31968913628i
1.35	163.111	5.37634	9.7797	154.526196151548+24.6202294911903i
1.44	162.083	5.73477	8.82031	141.12503
1.53	227.097	6.09319	9.7797	154.526196151548-24.6202294911906i
1.62	230.847	6.45161	8.23704	-55.9653935820644-119.31968913628i
1.71	188.486	6.81004	6.05082	-86.5236171331951+43.433172015781i
1.8	204.306	7.16846	2.54229	-9.70804526779751-39.5011503197151i
1.89	208.278	7.52688	2.75285	43.2076991184327+8.5505305910266i
1.98	200.083	7.8853	3.21508	-16.0680222956024+48.867408901439i
2.07	207.458	8.24373	14.9504	-78.8218152810915-225.847250992188i
2.16	195.875	8.60215	12.2333	-179.736145+77.499967i
2.25	169.25	8.96057	15.0062	162.437538376894-176.80978026835i
2.34	209.708	9.319	4.50769	-23.1063641107667+68.3215353937535i
2.43	191.556	9.67742	13.7296	219.441129418529+10.1025808556055i
2.52	169.361	10.0358	5.73822	88.0691912677971-25.945546319715i
2.61	144.681	10.3943	5.57856	87.4514644968126+17.8621071940188i
2.7	195.111	10.7527	9.7956	101.250991988434+119.634437356034i
2.79	219.611	11.1111	8.00224	-59.4964271479306-113.372625853693i
J02
Time	Data	FFT Freq	FFT Mag	FFT Complex			Max
0	106.5	0	140.484	2247.749969			22.1591
0.09	71.9545	0.358423	4.27167	-42.079533534643+53.8570007128848i
0.18	83.4091	0.716846	8.64558	45.9632229763405-130.46982382897i
0.27	83.1591	1.07527	1.52494	23.727100710081+5.68648614096877i
0.36	66.3295	1.43369	6.40069	77.4001519619908-67.0615659044593i
0.45	67.3409	1.79211	16.2738	-214.265015958962-147.948685381882i
0.54	52.0227	2.15054	9.82554	130.37156908795+87.8511310004756i
0.63	60.5909	2.50896	18.4332	-70.634507875988-286.347256415752i
0.72	78.5	2.86738	11.0681	176.261352+17.1023250000001i
0.81	39.375	3.22581	12.5803	144.37908307511+140.251159168298i
0.9	121.977	3.58423	9.53049	-14.9588405289893-151.752374635219i
0.99	72.9091	3.94265	9.18425	65.2848040754835+131.649576973108i
1.08	21.6136	4.30108	5.79114	-3.35455796199058+92.5975520955409i
1.17	17.0114	4.6595	10.5654	77.1296493240346-150.424910924835i
1.26	81.0341	5.01792	4.05847	15.8058084646981-62.9825094646649i
1.35	94.0796	5.37634	4.62379	-8.17805181511721-73.5271951238588i
1.44	109.58	5.73477	22.1591	354.545563
1.53	76.1818	6.09319	4.62379	-8.17805181511706+73.5271951238587i
1.62	57.2045	6.45161	4.05847	15.8058084646983+62.9825094646648i
1.71	31.8523	6.81004	10.5654	77.129649324035+150.424910924834i
1.8	147.477	7.16846	5.79114	-3.35455796199076-92.5975520955408i
1.89	78.5909	7.52688	9.18425	65.2848040754832-131.649576973109i
1.98	58.1591	7.8853	9.53049	-14.9588405289891+151.752374635219i
2.07	75.4659	8.24373	12.5803	144.37908307511-140.251159168299i
2.16	93.2841	8.60215	11.0681	176.261352-17.1023250000001i
2.25	54.625	8.96057	18.4332	-70.6345078759871+286.347256415752i
2.34	58.5455	9.319	9.82554	130.37156908795-87.8511310004758i
2.43	34.2159	9.67742	16.2738	-214.265015958961+147.948685381882i
2.52	115.42	10.0358	6.40069	77.4001519619909+67.0615659044592i
2.61	59.6705	10.3943	1.52494	23.7271007100811-5.68648614096867i
2.7	50.0909	10.7527	8.64558	45.9632229763408+130.46982382897i
2.79	29.5795	11.1111	4.27167	-42.079533534643-53.8570007128846i
K02
Time	Data	FFT Freq	FFT Mag	FFT Complex			Max
0	139.7	0	272.188	4355.00003			21.0048
0.09	100.925	0.358423	14.3614	-66.96669157177-219.808450707914i
0.18	125.775	0.716846	15.7434	43.3038930583908+248.144109022811i
0.27	129.875	1.07527	14.7098	100.976710598389+212.595149652837i
0.36	116.825	1.43369	4.78998	-39.7982116646042-65.4961345450481i
0.45	155.85	1.79211	7.18554	-95.1247452837919+64.5682185901708i
0.54	91	2.15054	10.3803	-36.9115767365356+161.930904280713i
0.63	122.2	2.50896	7.18259	24.0329114622182+112.380343473354i
0.72	173.725	2.86738	4.66929	-33.8499459999998+66.6000360000003i
0.81	193.55	3.22581	13.0036	-192.791948582718-78.224874036338i
0.9	154.5	3.58423	18.3415	-235.324044290235-175.340077026235i
0.99	181.625	3.94265	15.428	236.661186978116+70.1799963743i
1.08	172.9	4.30108	6.48754	-28.2017283353959-99.8961585450482i
1.17	104.5	4.6595	14.2971	197.967971883364-114.617399286923i
1.26	176.9	5.01792	21.0048	330.33175196838+61.8731277158623i
1.35	122.9	5.37634	10.9805	-171.755395483808+36.9619570585037i
1.44	135.575	5.73477	3.14375	50.3000780000002
1.53	136.45	6.09319	10.9805	-171.755395483808-36.9619570585032i
1.62	160.3	6.45161	21.0048	330.33175196838-61.8731277158632i
1.71	90.05	6.81004	14.2971	197.967971883364+114.617399286923i
1.8	181.65	7.16846	6.48754	-28.2017283353957+99.8961585450481i
1.89	91.475	7.52688	15.428	236.661186978116-70.1799963743006i
1.98	89.5	7.8853	18.3415	-235.324044290235+175.340077026236i
2.07	149.9	8.24373	13.0036	-192.791948582718+78.2248740363385i
2.16	76.2	8.60215	4.66929	-33.8499459999999-66.6000360000003i
2.25	117.7	8.96057	7.18259	24.032911462218-112.380343473354i
2.34	109.95	9.319	10.3803	-36.9115767365358-161.930904280713i
2.43	184.475	9.67742	7.18554	-95.1247452837923-64.5682185901704i
2.52	87.825	10.0358	4.78998	-39.798211664604+65.4961345450481i
2.61	142.425	10.3943	14.7098	100.976710598389-212.595149652837i
2.7	210.325	10.7527	15.7434	43.3038930583901-248.144109022811i
2.79	128.45	11.1111	14.3614	-66.9666915717696+219.808450707914i
K03
Time	Data	FFT Freq	FFT Mag	FFT Complex			Max
0	120.375	0	192.18	3074.875			20.6919
0.09	105.625	0.358423	17.8138	-20.1241861742548+284.309307021472i
0.18	149	0.716846	16.3066	260.758220449052+8.75906245081953i
0.27	123.5	1.07527	20.6919	60.2607445789449-325.53935071482i
0.36	95.5	1.43369	10.3121	98.5058034233858-132.360249648346i
0.45	59	1.79211	8.58222	-106.712164300225-86.4180585123439i
0.54	14.125	2.15054	9.36947	-147.393937359797-27.3589743273849i
0.63	37.25	2.50896	9.72699	31.4808057125853+152.414629488111i
0.72	78.875	2.86738	12.4531	175.75-93.875i
0.81	88.5	3.22581	7.4389	-3.5375208769636+118.969894399801i
0.9	41.5	3.58423	6.28395	-75.9449871394095+65.8885003556732i
0.99	65.375	3.94265	12.2179	-34.0701598926653+192.494147587366i
1.08	111.75	4.30108	11.4849	-129.005803423386-130.860249648346i
1.17	98.375	4.6595	4.42747	49.073617814373-51.0883457440281i
1.26	145.125	5.01792	14.4086	230.080704050155+14.5065371338778i
1.35	69.5	5.37634	6.22054	-99.3711368617942-5.59662919575655i
1.44	135.75	5.73477	12.3516	197.625
1.53	123.875	6.09319	6.22054	-99.3711368617944+5.59662919575692i
1.62	105.625	6.45161	14.4086	230.080704050155-14.5065371338781i
1.71	56.625	6.81004	4.42747	49.0736178143733+51.0883457440281i
1.8	123.875	7.16846	11.4849	-129.005803423386+130.860249648346i
1.89	78.625	7.52688	12.2179	-34.070159892666-192.494147587366i
1.98	113.875	7.8853	6.28395	-75.9449871394095-65.8885003556729i
2.07	122	8.24373	7.4389	-3.53752087696389-118.969894399801i
2.16	110.375	8.60215	12.4531	175.75+93.875i
2.25	151.875	8.96057	9.72699	31.4808057125847-152.414629488112i
2.34	69.375	9.319	9.36947	-147.393937359797+27.3589743273854i
2.43	97	9.67742	8.58222	-106.712164300224+86.4180585123441i
2.52	129.5	10.0358	10.3121	98.505803423386+132.360249648346i
2.61	60.375	10.3943	20.6919	60.2607445789459+325.53935071482i
2.7	91.625	10.7527	16.3066	260.758220449052-8.75906245082001i
2.79	101.125	11.1111	17.8138	-20.1241861742557-284.309307021472i
K04
Time	Data	FFT Freq	FFT Mag	FFT Complex			Max
0	329.606	0	627.887	10046.192353			12.4856
0.09	312	0.358423	1.52333	19.500575629825+14.6212548917859i
0.18	353.981	0.716846	7.19864	46.2931425268279-105.465418352014i
0.27	279.202	1.07527	8.70906	17.3348889076106+138.26252012286i
0.36	320.269	1.43369	4.5984	65.7596637858043-32.9978048935946i
0.45	289.875	1.79211	5.37538	27.003537711032-81.6569854087077i
0.54	333.24	2.15054	3.37593	41.7413664042481-34.2821516692063i
0.63	327.192	2.50896	8.85263	-141.641397643154-0.436795224909389i
0.72	321.981	2.86738	10.4571	25.7115170000001-165.326904i
0.81	311.154	3.22581	6.30472	19.8084488823231+98.9115908154552i
0.9	325.337	3.58423	4.03497	64.5271106747804-2.04475800453294i
0.99	281.731	3.94265	5.27821	-67.8268254800964+50.3144255981426i
1.08	306.01	4.30108	5.05264	-55.1826977858046+59.0790991064055i
1.17	303.798	4.6595	7.05495	-2.80516486985378+112.844284147683i
1.26	297.587	5.01792	1.58444	-11.0616196058564+22.8104273126597i
1.35	290.808	5.37634	8.50161	101.549032862315+90.5030899501233i
1.44	332.99	5.73477	12.4856	199.769256999999
1.53	346.135	6.09319	8.50161	101.549032862314-90.5030899501234i
1.62	302.596	6.45161	1.58444	-11.0616196058565-22.8104273126596i
1.71	315.721	6.81004	7.05495	-2.80516486985414-112.844284147683i
1.8	334	7.16846	5.05264	-55.1826977858048-59.0790991064054i
1.89	340.24	7.52688	5.27821	-67.8268254800964-50.3144255981423i
1.98	312.875	7.8853	4.03497	64.5271106747803+2.04475800453282i
2.07	283.154	8.24373	6.30472	19.8084488823228-98.9115908154554i
2.16	305.24	8.60215	10.4571	25.7115170000003+165.326904i
2.25	319.615	8.96057	8.85263	-141.641397643154+0.436795224909766i
2.34	315.423	9.319	3.37593	41.7413664042482+34.2821516692062i
2.43	286.827	9.67742	5.37538	27.0035377110321+81.6569854087075i
2.52	324.25	10.0358	4.5984	65.7596637858043+32.9978048935945i
2.61	321.452	10.3943	8.70906	17.3348889076101-138.26252012286i
2.7	307.596	10.7527	7.19864	46.2931425268281+105.465418352014i
2.79	314.308	11.1111	1.52333	19.500575629825-14.6212548917861i
L01
Time	Data	FFT Freq	FFT Mag	FFT Complex			Max
0	177	0	273.203	4371.25			16.5545
0.09	154.5	0.358423	8.64498	137.994104943917+9.4851696046648i
0.18	144.25	0.716846	13.0338	201.567360587272-53.478688388586i
0.27	134	1.07527	14.8069	189.467670649986-142.227453197612i
0.36	206.375	1.43369	2.04146	4.9312408671319-32.2889520572415i
0.45	107.75	1.79211	16.5545	-17.8534977236438+264.27029522784i
0.54	151.375	2.15054	12.5245	127.545955476318+154.559876843675i
0.63	85.75	2.50896	2.78398	-11.4634433316555-43.0433435864706i
0.72	76	2.86738	5.75136	92+2i
0.81	137.125	3.22581	4.17691	66.7928164396118+2.24700951812466i
0.9	143	3.58423	8.62859	83.70025654827+109.791370242501i
0.99	150.875	3.94265	9.35201	63.8742665104506-135.313916003261i
1.08	156.25	4.30108	12.023	-170.431240867132+89.2110479427587i
1.17	127.375	4.6595	10.2834	-142.726029490028+81.8594751706529i
1.26	92.625	5.01792	13.0863	-138.813572611859+156.752805010241i
1.35	164.375	5.37634	6.6214	105.914112001363+2.44666230862541i
1.44	128	5.73477	6.73438	107.75
1.53	128.125	6.09319	6.6214	105.914112001363-2.44666230862558i
1.62	140.875	6.45161	13.0863	-138.813572611859-156.75280501024i
1.71	124.125	6.81004	10.2834	-142.726029490028-81.8594751706522i
1.8	137.625	7.16846	12.023	-170.431240867132-89.2110479427585i
1.89	137.5	7.52688	9.35201	63.8742665104507+135.313916003261i
1.98	129.625	7.8853	8.62859	83.7002565482694-109.791370242501i
2.07	124.625	8.24373	4.17691	66.7928164396119-2.24700951812459i
2.16	160.5	8.60215	5.75136	92-2i
2.25	133.625	8.96057	2.78398	-11.4634433316556+43.0433435864709i
2.34	139.125	9.319	12.5245	127.545955476317-154.559876843676i
2.43	83.375	9.67742	16.5545	-17.8534977236447-264.27029522784i
2.52	124	10.0358	2.04146	4.93124086713186+32.2889520572413i
2.61	138.875	10.3943	14.8069	189.467670649986+142.227453197612i
2.7	132.875	10.7527	13.0338	201.567360587271+53.4786883885855i
2.79	199.75	11.1111	8.64498	137.994104943917-9.48516960466507i
L02
Time	Data	FFT Freq	FFT Mag	FFT Complex			Max
0	310.25	0	522.695	8363.125			18.014
0.09	237.375	0.358423	12.4974	188.71905493471+66.0951428502051i
0.18	276.25	0.716846	8.11591	-107.520272624194+72.8119732438914i
0.27	242.75	1.07527	18.014	278.364052935974+74.7400053943108i
0.36	282.875	1.43369	2.49175	10.2051362004006+38.5398131657161i
0.45	249.625	1.79211	16.3545	-198.679128856698-170.290523558665i
0.54	205.375	2.15054	15.6656	187.684035961588+166.131872016132i
0.63	267.75	2.50896	11.227	48.8865076994581+172.851161728648i
0.72	251.5	2.86738	12.0271	88.4999999999999-170.875i
0.81	316.875	3.22581	13.6698	112.983729459759+187.275231251899i
0.9	299.125	3.58423	1.81934	-13.7610472417034-25.6512897590186i
0.99	246.75	3.94265	2.37558	-22.406297773155-30.702854945919i
1.08	238.75	4.30108	11.8344	36.5448637995996+185.789813165716i
1.17	247.875	4.6595	13.9299	-52.9149716477613+216.506083184928i
1.26	255.125	5.01792	8.76108	132.59728390431-45.4711885312594i
1.35	215.625	5.37634	4.61992	49.047053247714-55.3023784486718i
1.44	259.75	5.73477	5.52344	88.375
1.53	243.375	6.09319	4.61992	49.0470532477141+55.3023784486722i
1.62	218.75	6.45161	8.76108	132.59728390431+45.4711885312591i
1.71	204.375	6.81004	13.9299	-52.914971647762-216.506083184928i
1.8	259.75	7.16846	11.8344	36.5448637995993-185.789813165716i
1.89	349.375	7.52688	2.37558	-22.4062977731551+30.7028549459194i
1.98	279.125	7.8853	1.81934	-13.7610472417033+25.6512897590189i
2.07	246.125	8.24373	13.6698	112.983729459758-187.2752312519i
2.16	268.75	8.60215	12.0271	88.5000000000001+170.875i
2.25	235.125	8.96057	11.227	48.8865076994573-172.851161728648i
2.34	277	9.319	15.6656	187.684035961587-166.131872016132i
2.43	262.75	9.67742	16.3545	-198.679128856697+170.290523558665i
2.52	285.5	10.0358	2.49175	10.2051362004005-38.5398131657161i
2.61	274.5	10.3943	18.014	278.364052935974-74.7400053943116i
2.7	257.875	10.7527	8.11591	-107.520272624194-72.8119732438911i
2.79	297.125	11.1111	12.4974	188.71905493471-66.0951428502057i
L04
Time	Data	FFT Freq	FFT Mag	FFT Complex			Max
0	280.375	0	577.226	9235.61548			7.61093
0.09	284.942	0.358423	2.05936	-25.8449242380155+20.4382501439291i
0.18	300.952	0.716846	6.82442	-77.2690678047574-77.1497944094832i
0.27	285.942	1.07527	4.40939	-68.0386862230335-18.6566871361607i
0.36	288.067	1.43369	3.54461	10.5832283324122-55.7176352704457i
0.45	284.49	1.79211	1.0413	14.9836860118376+7.28484137493037i
0.54	316.221	2.15054	3.57547	31.6964518709127-47.6239156618412i
0.63	298.663	2.50896	3.08885	-34.6527098857108-35.2376505724099i
0.72	271.529	2.86738	6.2658	-91.644257-40.6442569999999i
0.81	283.365	3.22581	7.35736	-38.3154120043831+111.307625845517i
0.9	308.087	3.58423	7.61093	57.6808328458755-107.247507979491i
0.99	276.394	3.94265	1.84489	24.7356343360952-16.1082885911692i
1.08	274.577	4.30108	1.62889	-13.064064332412+22.5515907295537i
1.17	289.577	4.6595	0.750757	-8.40406826012185+8.58268634421405i
1.26	286.125	5.01792	1.37748	15.8150030879689-15.3504147271328i
1.35	269.846	5.37634	3.64436	42.997904263332+39.3853180083305i
1.44	291.942	5.73477	3.36659	53.8654180000003
1.53	309.337	6.09319	3.64436	42.9979042633318-39.3853180083307i
1.62	287.74	6.45161	1.37748	15.8150030879689+15.3504147271326i
1.71	285.5	6.81004	0.750757	-8.40406826012178-8.58268634421402i
1.8	296.558	7.16846	1.62889	-13.064064332412-22.5515907295537i
1.89	294.154	7.52688	1.84489	24.7356343360953+16.1082885911691i
1.98	279.567	7.8853	7.61093	57.6808328458758+107.247507979491i
2.07	303.577	8.24373	7.35736	-38.3154120043833-111.307625845517i
2.16	293.808	8.60215	6.2658	-91.6442569999999+40.6442569999999i
2.25	290.279	8.96057	3.08885	-34.6527098857107+35.23765057241i
2.34	306.885	9.319	3.57547	31.6964518709129+47.6239156618412i
2.43	291.404	9.67742	1.0413	14.9836860118376-7.28484137493047i
2.52	279.692	10.0358	3.54461	10.5832283324123+55.7176352704457i
2.61	279.615	10.3943	4.40939	-68.0386862230334+18.6566871361609i
2.7	282.615	10.7527	6.82442	-77.2690678047571+77.1497944094835i
2.79	263.788	11.1111	2.05936	-25.8449242380155-20.438250143929i
M01
Time	Data	FFT Freq	FFT Mag	FFT Complex			Max
0	266.925	0	544.158	8706.524964			9.48383
0.09	304.825	0.358423	2.02257	-32.0047817779862-4.78881523006014i
0.18	285.3	0.716846	7.37055	96.0040775010496-68.486529433035i
0.27	282.925	1.07527	1.20849	17.8002114598351-7.55178658786349i
0.36	272.975	1.43369	9.48383	-57.2456224616844-140.52878810283i
0.45	271.775	1.79211	6.83433	15.8464542105614-108.195028135868i
0.54	253.05	2.15054	0.621998	-8.38869123678312+5.35457203334708i
0.63	252.65	2.50896	1.67441	-1.75740111008351+26.7328134289874i
0.72	279.575	2.86738	5.47911	-14.3999340000001-86.475066i
0.81	278.35	3.22581	5.49948	-2.79057495247627-87.94744384648i
0.9	261.175	3.58423	2.86447	-45.8294807142353+0.438188364599388i
0.99	269.7	3.94265	0.319432	-5.06543089286882+0.680290974701279i
1.08	278.4	4.30108	4.84788	37.8955864616843-67.6788121028302i
1.17	261.25	4.6595	4.72542	-67.1901718941103+34.6676950666665i
1.26	287.725	5.01792	7.00605	23.5140224499686-109.602865101783i
1.35	259.875	5.37634	3.79508	-12.2384490428717+59.4751860384332i
1.44	277.85	5.73477	3.32656	-53.2249759999995
1.53	281.475	6.09319	3.79508	-12.2384490428718-59.4751860384332i
1.62	277.725	6.45161	7.00605	23.5140224499689+109.602865101783i
1.71	300.55	6.81004	4.72542	-67.1901718941104-34.6676950666664i
1.8	263.95	7.16846	4.84788	37.8955864616845+67.67881210283i
1.89	298.225	7.52688	0.319432	-5.06543089286883-0.680290974701364i
1.98	261.05	7.8853	2.86447	-45.8294807142353-0.438188364599245i
2.07	254.9	8.24373	5.49948	-2.79057495247609+87.9474438464799i
2.16	248.875	8.60215	5.47911	-14.399934+86.475066i
2.25	271.925	8.96057	1.67441	-1.75740111008354-26.7328134289875i
2.34	279.275	9.319	0.621998	-8.38869123678324-5.35457203334701i
2.43	273.8	9.67742	6.83433	15.8464542105616+108.195028135868i
2.52	267.575	10.0358	9.48383	-57.2456224616841+140.52878810283i
2.61	265.35	10.3943	1.20849	17.8002114598352+7.55178658786347i
2.7	265.225	10.7527	7.37055	96.0040775010497+68.4865294330348i
2.79	252.3	11.1111	2.02257	-32.0047817779862+4.7888152300603i
M02
Time	Data	FFT Freq	FFT Mag	FFT Complex			Max
0	266.653	0	525.02	8400.319369			11.9672
0.09	267.861	0.358423	4.89837	5.03008451823103-78.2122935983088i
0.18	266.125	0.716846	2.01402	-24.6911433542748-20.7064798512701i
0.27	277.347	1.07527	3.73227	-59.3278093091766-6.80071135021347i
0.36	281.847	1.43369	11.4431	-105.092451866205-149.923763241556i
0.45	264.458	1.79211	4.66876	32.9567752753889-67.0370694091473i
0.54	263.458	2.15054	6.67037	-43.8835880575879+97.2864334674073i
0.63	256.458	2.50896	8.73359	50.9355645727147-130.12341415388i
0.72	277.806	2.86738	4.50897	-71.9027710000005+5.88888600000018i
0.81	238.139	3.22581	11.9672	189.292757657837-28.8321924804941i
0.9	314.236	3.58423	5.40375	-83.1560595146031-23.672774719142i
0.99	254.389	3.94265	8.6398	-12.5272831259597-137.668032408704i
1.08	259.153	4.30108	7.55643	120.592389866205+8.65954875844346i
1.17	239.417	4.6595	8.23876	130.831164693849+16.116522875227i
1.26	289.958	5.01792	4.10966	-64.0469170735343-14.8878560378191i
1.35	272.972	5.37634	9.13052	-75.8580062828852+124.849293300076i
1.44	233.986	5.73477	9.64149	154.263889
1.53	238.944	6.09319	9.13052	-75.8580062828856-124.849293300075i
1.62	290.556	6.45161	4.10966	-64.0469170735342+14.8878560378192i
1.71	276.181	6.81004	8.23876	130.831164693849-16.1165228752276i
1.8	257.736	7.16846	7.55643	120.592389866205-8.65954875844372i
1.89	267.931	7.52688	8.6398	-12.5272831259592+137.668032408704i
1.98	246.806	7.8853	5.40375	-83.1560595146031+23.6727747191421i
2.07	214	8.24373	11.9672	189.292757657837+28.8321924804936i
2.16	276.778	8.60215	4.50897	-71.9027710000005-5.88888600000018i
2.25	269.417	8.96057	8.73359	50.9355645727152+130.12341415388i
2.34	256.028	9.319	6.67037	-43.8835880575881-97.2864334674073i
2.43	289.181	9.67742	4.66876	32.9567752753894+67.0370694091473i
2.52	248.736	10.0358	11.4431	-105.092451866205+149.923763241557i
2.61	272.403	10.3943	3.73227	-59.3278093091765+6.80071135021397i
2.7	247.431	10.7527	2.01402	-24.6911433542748+20.70647985127i
2.79	223.931	11.1111	4.89837	5.03008451823128+78.212293598309i
M03
Time	Data	FFT Freq	FFT Mag	FFT Complex			Max
0	143.438	0	266.852	4269.625			15.324
0.09	110.375	0.358423	4.88649	-74.5166993874304-23.6635564761307i
0.18	125.75	0.716846	8.3311	-132.848739925606+10.9289208344806i
0.27	111.812	1.07527	3.85961	56.1431610635996+25.7189732308182i
0.36	97.4375	1.43369	9.24438	121.41943981601+84.4671987566544i
0.45	143.5	1.79211	9.72149	152.028229680502-32.8829730119475i
0.54	159.75	2.15054	10.5331	83.070184818403+146.634545482665i
0.63	133.625	2.50896	8.70961	-139.33655489221+2.19203683477869i
0.72	148.188	2.86738	6.30281	100.75+4.375i
0.81	177.188	3.22581	15.324	-244.796450133797-13.7788202605744i
0.9	105.312	3.58423	6.79583	55.2526369363045+93.6486645050836i
0.99	130.562	3.94265	11.6705	152.503877972278+107.749785374074i
1.08	167.062	4.30108	5.31377	-61.5444398160096-58.6578012433454i
1.17	118	4.6595	7.37369	-54.0084401026899+104.891053498185i
1.26	124.375	5.01792	11.5206	-59.2240818291017-174.556960143101i
1.35	148.5	5.37634	12.7356	164.982875799747-119.595091690139i
1.44	141.812	5.73477	5.03906	80.625
1.53	137.688	6.09319	12.7356	164.982875799748+119.595091690138i
1.62	65.375	6.45161	11.5206	-59.2240818291013+174.556960143101i
1.71	155.75	6.81004	7.37369	-54.0084401026901-104.891053498185i
1.8	163	7.16846	5.31377	-61.5444398160096+58.6578012433456i
1.89	141	7.52688	11.6705	152.503877972277-107.749785374074i
1.98	125.562	7.8853	6.79583	55.2526369363042-93.6486645050837i
2.07	134.438	8.24373	15.324	-244.796450133797+13.7788202605749i
2.16	150.5	8.60215	6.30281	100.75-4.375i
2.25	125.062	8.96057	8.70961	-139.33655489221-2.19203683477833i
2.34	186.375	9.319	10.5331	83.0701848184027-146.634545482665i
2.43	89.6875	9.67742	9.72149	152.028229680502+32.8829730119471i
2.52	126.5	10.0358	9.24438	121.419439816009-84.4671987566546i
2.61	92.25	10.3943	3.85961	56.1431610635995-25.7189732308183i
2.7	144.688	10.7527	8.3311	-132.848739925606-10.9289208344805i
2.79	145.062	11.1111	4.88649	-74.5166993874302+23.6635564761309i
N02
Time	Data	FFT Freq	FFT Mag	FFT Complex			Max
0	118.458	0	234.88	3758.083373			9.27031
0.09	129.194	0.358423	8.34097	4.16312712779756-133.390574066456i
0.18	142.569	0.716846	3.32628	51.4571337715759-13.5861199561596i
0.27	110.806	1.07527	4.40231	-48.6876793057815-50.9005838084988i
0.36	153.361	1.43369	8.59332	-22.2029281211412-135.688614065113i
0.45	124.639	1.79211	5.51294	-63.7681979407115-60.9433307574817i
0.54	110.444	2.15054	5.55067	78.8300844781179+40.9044673870199i
0.63	94.8472	2.50896	2.72019	-3.05265810861691+43.4158269135271i
0.72	125.403	2.86738	9.27031	96.2916279999999-112.819457i
0.81	152.472	3.22581	6.27707	-66.0853515693182-75.6275894649996i
0.9	103	3.58423	3.62871	-16.5426049753555+55.6527918886426i
0.99	133.069	3.94265	2.71121	-27.1654624199501-33.8201893756375i
1.08	119.125	4.30108	4.11026	62.1195541211411+21.5890959348871i
1.17	125.764	4.6595	8.43219	-120.626695489891+60.4257590834842i
1.26	103.347	5.01792	9.21772	61.9776787256622+133.828828545463i
1.35	115.472	5.37634	1.67649	4.44533370647119-26.4529569348447i
1.44	158.556	5.73477	3.14236	50.2777109999997
1.53	105.722	6.09319	1.67649	4.44533370647136+26.4529569348445i
1.62	121.931	6.45161	9.21772	61.9776787256618-133.828828545463i
1.71	103.583	6.81004	8.43219	-120.626695489891-60.4257590834841i
1.8	108.292	7.16846	4.11026	62.1195541211411-21.5890959348872i
1.89	120.819	7.52688	2.71121	-27.1654624199501+33.8201893756374i
1.98	105.694	7.8853	3.62871	-16.5426049753556-55.6527918886424i
2.07	85	8.24373	6.27707	-66.0853515693181+75.6275894649997i
2.16	107.681	8.60215	9.27031	96.291628+112.819457i
2.25	109.556	8.96057	2.72019	-3.052658108617-43.4158269135272i
2.34	123.792	9.319	5.55067	78.8300844781178-40.90446738702i
2.43	122.889	9.67742	5.51294	-63.7681979407114+60.9433307574817i
2.52	109.361	10.0358	8.59332	-22.2029281211409+135.688614065113i
2.61	115.194	10.3943	4.40231	-48.6876793057813+50.9005838084989i
2.7	93.1667	10.7527	3.32628	51.4571337715758+13.5861199561596i
2.79	104.875	11.1111	8.34097	4.1631271277979+133.390574066456i
N03
Time	Data	FFT Freq	FFT Mag	FFT Complex			Max
0	88.3409	0	183.026	2928.408997			8.99501
0.09	88.4091	0.358423	3.99109	-63.5411890815753-6.34753376692523i
0.18	89.7727	0.716846	5.33245	-31.9863395892987-79.0964156699625i
0.27	98.1818	1.07527	1.90272	-14.419707615543+26.811872205991i
0.36	111.386	1.43369	6.16086	-59.9664464193116-78.2356618393254i
0.45	76.3182	1.79211	1.43397	-20.4915420815449-10.3201393744361i
0.54	89.2841	2.15054	2.84744	-26.1562126079205-37.3026150142801i
0.63	101.261	2.50896	3.493	-9.38432329828796+55.0945658674567i
0.72	93.5114	2.86738	1.97799	-31.647766-3.40589999999565E-002i
0.81	89.3068	3.22581	4.55529	47.1427467739323-55.5854137400038i
0.9	97.8523	3.58423	4.06815	19.5872546203316-62.0732597060702i
0.99	92.3636	3.94265	8.99501	11.2417510311823-143.480454595792i
1.08	89.3068	4.30108	3.19892	42.5800924193115+28.4006921606745i
1.17	99.1364	4.6595	3.07032	36.8453368873197-32.4914907566223i
1.26	71.5	5.01792	5.51961	35.5098855768874+80.8602356382474i
1.35	92.6818	5.37634	3.47832	27.5161113845165+48.3748548843572i
1.44	86.4773	5.73477	1.69744	-27.1591169999999
1.53	93.0682	6.09319	3.47832	27.5161113845164-48.3748548843574i
1.62	121.682	6.45161	5.51961	35.5098855768873-80.8602356382475i
1.71	97.1023	6.81004	3.07032	36.8453368873198+32.491490756622i
1.8	91.25	7.16846	3.19892	42.5800924193115-28.4006921606746i
1.89	106.057	7.52688	8.99501	11.2417510311828+143.480454595792i
1.98	93.7273	7.8853	4.06815	19.5872546203318+62.0732597060701i
2.07	91.3636	8.24373	4.55529	47.1427467739325+55.5854137400038i
2.16	82.0682	8.60215	1.97799	-31.647766+3.40589999999565E-002i
2.25	89.3523	8.96057	3.493	-9.38432329828798-55.0945658674565i
2.34	87.9204	9.319	2.84744	-26.1562126079203+37.3026150142801i
2.43	108.727	9.67742	1.43397	-20.4915420815447+10.3201393744362i
2.52	67.1477	10.0358	6.16086	-59.9664464193114+78.2356618393255i
2.61	97.2614	10.3943	1.90272	-14.419707615543-26.8118722059909i
2.7	89.3977	10.7527	5.33245	-31.9863395892985+79.0964156699626i
2.79	57.1932	11.1111	3.99109	-63.5411890815753+6.34753376692545i
O02
Time	Data	FFT Freq	FFT Mag	FFT Complex			Max
0	187.636	0	417.386	6678.181793			9.27075
0.09	212.909	0.358423	2.45268	37.7335222268142-10.778951648067i
0.18	212.341	0.716846	1.97673	31.1567136395092-5.43804886089567i
0.27	245.25	1.07527	8.29208	-72.4668431084953-111.133928027598i
0.36	215.83	1.43369	1.39576	-21.8962570746167-4.39106291543828i
0.45	202.25	1.79211	1.91859	-25.5831105739795-16.965891225746i
0.54	207.182	2.15054	2.12569	-3.02682794056121+33.87610642543i
0.63	214.659	2.50896	9.27075	-130.272903453718+70.9321784573032i
0.72	204.398	2.86738	6.90187	-29.363648+106.454499i
0.81	189.511	3.22581	3.39572	-25.9470090380908-47.7354584081395i
0.9	195.852	3.58423	0.621737	9.93115166653682+0.575031549348434i
0.99	211.511	3.94265	3.45211	-12.2097359020493-53.8672693553591i
1.08	218.318	4.30108	1.92993	18.0553170746166-25.0502429154384i
1.17	203.159	4.6595	2.36888	-30.772319032311-22.1276566721936i
1.26	208.205	5.01792	2.91543	-37.3338653654848-27.966295736977i
1.35	221.091	5.37634	5.54486	-65.9361851181711-59.3570510284914i
1.44	228.318	5.73477	2.62784	42.0455030000003
1.53	192.523	6.09319	5.54486	-65.9361851181708+59.3570510284915i
1.62	202.67	6.45161	2.91543	-37.3338653654848+27.9662957369771i
1.71	199.227	6.81004	2.36888	-30.7723190323109+22.1276566721935i
1.8	202.341	7.16846	1.92993	18.0553170746166+25.0502429154384i
1.89	200.864	7.52688	3.45211	-12.2097359020491+53.867269355359i
1.98	215.307	7.8853	0.621737	9.93115166653676-0.575031549348438i
2.07	197.602	8.24373	3.39572	-25.9470090380907+47.7354584081395i
2.16	211.375	8.60215	6.90187	-29.3636480000001-106.454499i
2.25	206.102	8.96057	9.27075	-130.272903453718-70.9321784573029i
2.34	231.341	9.319	2.12569	-3.02682794056133-33.87610642543i
2.43	212.409	9.67742	1.91859	-25.5831105739795+16.965891225746i
2.52	197.159	10.0358	1.39576	-21.8962570746167+4.39106291543833i
2.61	198.489	10.3943	8.29208	-72.466843108495+111.133928027599i
2.7	221.841	10.7527	1.97673	31.1567136395092+5.43804886089555i
2.79	210.511	11.1111	2.45268	37.7335222268142+10.7789516480668i
P01
Time	Data	FFT Freq	FFT Mag	FFT Complex			Max
0	270	0	495.812	7933			20.4647
0.09	245.5	0.358423	2.99521	-15.5528382014789+45.3294715542657i
0.18	196.5	0.716846	14.5922	-7.84950272958546+233.343049870826i
0.27	166.5	1.07527	6.75266	-32.4887453160997+103.042182474274i
0.36	297.25	1.43369	10.6528	169.559920523572+17.3388347648318i
0.45	232.375	1.79211	13.1978	-11.1791466466313+210.869193692729i
0.54	225.5	2.15054	9.04114	125.907595501216+71.2269602351459i
0.63	239	2.50896	14.9932	76.50166729557+227.365429835352i
0.72	243.25	2.86738	20.4647	60.7499999999998-321.75i
0.81	291.125	3.22581	7.22263	102.02220999586-54.2777221611141i
0.9	248	3.58423	8.63305	-85.9002361883355-108.169792746579i
0.99	242.25	3.94265	11.8156	-7.82653019556422-188.888187737845i
1.08	263.625	4.30108	0.0997685	-1.5599205235722+0.338834764831958i
1.17	251.375	4.6595	18.4045	-116.511980868433+270.441528389624i
1.26	249.625	5.01792	3.5378	56.342143416705+5.44629688910003i
1.35	222.5	5.37634	14.1312	118.035363936778+192.843046903723i
1.44	255.875	5.73477	9.59375	-153.5
1.53	309.25	6.09319	14.1312	118.035363936778-192.843046903723i
1.62	244.75	6.45161	3.5378	56.3421434167049-5.44629688910018i
1.71	225.125	6.81004	18.4045	-116.511980868434-270.441528389624i
1.8	169.5	7.16846	0.0997685	-1.55992052357229-0.338834764831788i
1.89	297.875	7.52688	11.8156	-7.82653019556387+188.888187737845i
1.98	218.5	7.8853	8.63305	-85.9002361883353+108.16979274658i
2.07	233	8.24373	7.22263	102.022209995861+54.2777221611141i
2.16	260.5	8.60215	20.4647	60.7500000000002+321.75i
2.25	272.5	8.96057	14.9932	76.5016672955694-227.365429835352i
2.34	263.75	9.319	9.04114	125.907595501216-71.2269602351461i
2.43	263.125	9.67742	13.1978	-11.1791466466318-210.869193692729i
2.52	215.25	10.0358	10.6528	169.559920523572-17.338834764832i
2.61	282.5	10.3943	6.75266	-32.4887453161001-103.042182474275i
2.7	267.875	10.7527	14.5922	-7.84950272958607-233.343049870826i
2.79	269.25	11.1111	2.99521	-15.5528382014791-45.3294715542659i
P02
Time	Data	FFT Freq	FFT Mag	FFT Complex			Max
0	227.367	0	486.674	7786.783417			12.3303
0.09	242.092	0.358423	2.92373	38.7646879361369-26.1845457988801i
0.18	233.458	0.716846	5.44409	-70.7868628295854+50.7600938393234i
0.27	266.1	1.07527	5.89933	-81.8449392282957-47.0185973815099i
0.36	235.192	1.43369	3.43345	27.3244804028337+47.6576090535516i
0.45	242.758	1.79211	4.09632	-27.7778363622291-59.3634783854019i
0.54	265.817	2.15054	11.7972	-167.85397853686+86.3338419523135i
0.63	227.092	2.50896	9.25426	90.456879658995-117.225238352744i
0.72	259.908	2.86738	4.5881	-48.8833620000001-54.766693i
0.81	252.783	3.22581	6.04868	61.6552374460848+74.5975260996706i
0.9	267.317	3.58423	4.62186	30.6534998201145+67.2973706044468i
0.99	199.15	3.94265	6.36893	99.9998696769885+19.6020035805908i
1.08	242.95	4.30108	5.25217	-83.6912404028337+7.59102105355179i
1.17	232.95	4.6595	6.63303	0.965677559734154-106.12410693498i
1.26	289.433	5.01792	3.36342	-23.8459064536692-48.243049508543i
1.35	248.658	5.37634	12.3303	-174.219576687415+92.5672271340713i
1.44	226.367	5.73477	9.1948	147.116731
1.53	214.383	6.09319	12.3303	-174.219576687415-92.5672271340708i
1.62	256.842	6.45161	3.36342	-23.8459064536691+48.243049508543i
1.71	217.575	6.81004	6.63303	0.96567755973431+106.12410693498i
1.8	251.617	7.16846	5.25217	-83.6912404028338-7.59102105355166i
1.89	223.017	7.52688	6.36893	99.9998696769884-19.6020035805912i
1.98	226.975	7.8853	4.62186	30.6534998201144-67.297370604447i
2.07	255.292	8.24373	6.04868	61.6552374460846-74.5975260996708i
2.16	251.783	8.60215	4.5881	-48.883362+54.766693i
2.25	269.25	8.96057	9.25426	90.4568796589954+117.225238352743i
2.34	236.325	9.319	11.7972	-167.85397853686-86.3338419523132i
2.43	229.05	9.67742	4.09632	-27.7778363622289+59.3634783854021i
2.52	263.85	10.0358	3.43345	27.3244804028336-47.6576090535517i
2.61	260.067	10.3943	5.89933	-81.8449392282955+47.0185973815102i
2.7	231.75	10.7527	5.44409	-70.7868628295855-50.7600938393235i
2.79	239.617	11.1111	2.92373	38.764687936137+26.18454579888i
P03
Time	Data	FFT Freq	FFT Mag	FFT Complex			Max
0	90.6023	0	208.43	3334.886293			14.6157
0.09	82.4318	0.358423	14.6157	-1.42731254344309+233.847552651938i
0.18	88.2841	0.716846	9.08979	-143.942572236149-20.7931683764468i
0.27	112.398	1.07527	4.25795	-63.4553935665954-24.7935994999648i
0.36	81.1591	1.43369	9.75595	-147.489287868183+51.1137477219147i
0.45	104.068	1.79211	9.0576	125.216073889164-72.9601769320069i
0.54	140.898	2.15054	3.21204	-49.1558995089133+14.9968414637184i
0.63	61.3864	2.50896	5.82356	82.3408596990032-43.6111485997462i
0.72	115.364	2.86738	2.19122	-29.1362929999999+19.500002i
0.81	84.0455	3.22581	5.3405	-9.70818664405174+84.894689723046i
0.9	71.125	3.58423	3.55165	-45.8245184281519+33.6057592237233i
0.99	104.807	3.94265	14.0711	206.457285220845+89.7914949416004i
1.08	75.3636	4.30108	6.61414	91.8984658681833+52.4773957219145i
1.17	122.091	4.6595	13.6702	-166.409785831713-141.942773719505i
1.26	111.83	5.01792	5.00169	-72.5315978267857+33.815749383558i
1.35	98.6818	5.37634	5.42135	45.2594117767907+73.9979528815821i
1.44	63.3182	5.73477	4.98721	-79.795351
1.53	83.5909	6.09319	5.42135	45.2594117767903-73.9979528815822i
1.62	114.705	6.45161	5.00169	-72.5315978267858-33.815749383558i
1.71	113.25	6.81004	13.6702	-166.409785831712+141.942773719506i
1.8	130.091	7.16846	6.61414	91.8984658681833-52.4773957219147i
1.89	141.08	7.52688	14.0711	206.457285220845-89.791494941601i
1.98	83.2273	7.8853	3.55165	-45.8245184281519-33.6057592237233i
2.07	144.636	8.24373	5.3405	-9.70818664405199-84.8946897230458i
2.16	116.42	8.60215	2.19122	-29.1362929999999-19.500002i
2.25	111.261	8.96057	5.82356	82.3408596990033+43.6111485997459i
2.34	140.398	9.319	3.21204	-49.1558995089133-14.9968414637185i
2.43	125.261	9.67742	9.0576	125.216073889165+72.9601769320067i
2.52	126.886	10.0358	9.75595	-147.489287868183-51.1137477219144i
2.61	115.352	10.3943	4.25795	-63.4553935665951+24.7935994999651i
2.7	77.875	10.7527	9.08979	-143.942572236149+20.793168376447i
2.79	103	11.1111	14.6157	-1.42731254344381-233.847552651938i

## Sheet: David's Results2
A03
Time	Data	FFT Freq	FFT Mag	FFT Complex			Max
0	45.6945	0	328.449	5255.180634			29.863
0.09	182.278	0.358423	11.8437	111.777426239229-153.022110882299i
0.18	219.847	0.716846	7.56859	-100.318481959925+67.8292141060192i
0.27	150.444	1.07527	20.7422	53.8797799659856+327.472423692417i
0.36	137.722	1.43369	2.69902	-40.7317543186633-14.3459244490285i
0.45	188.639	1.79211	21.5619	-299.622217629244-171.009801995132i
0.54	118.653	2.15054	18.8133	-295.979264049931+54.818464212338i
0.63	215.681	2.50896	10.0579	-69.0236191273264-145.372171305863i
0.72	181.903	2.86738	10.8191	-106.972229-136.097137i
0.81	248.75	3.22581	15.191	-163.34880086311+179.980656140825i
0.9	201.806	3.58423	15.8814	-221.622646737041+124.303027338887i
0.99	162	3.94265	29.863	-473.016715070614-67.4931122365845i
1.08	86.2917	4.30108	8.11818	-45.7404136813366+121.570701550971i
1.17	206.236	4.6595	2.4308	-16.1363968816571-35.3873098025926i
1.26	116.639	5.01792	9.27851	-5.07936325310257+148.369197232568i
1.35	164.556	5.37634	16.7877	-48.0651206332626-264.267874689167i
1.44	158.639	5.73477	22.0599	-352.958344
1.53	130.625	6.09319	16.7877	-48.0651206332616+264.267874689167i
1.62	166.597	6.45161	9.27851	-5.07936325310283-148.369197232568i
1.71	160.764	6.81004	2.4308	-16.1363968816571+35.3873098025922i
1.8	167.486	7.16846	8.11818	-45.7404136813368-121.570701550971i
1.89	167.486	7.52688	29.863	-473.016715070614+67.4931122365858i
1.98	160.944	7.8853	15.8814	-221.622646737041-124.303027338887i
2.07	111.264	8.24373	15.191	-163.34880086311-179.980656140825i
2.16	178.181	8.60215	10.8191	-106.972229+136.097137i
2.25	155.319	8.96057	10.0579	-69.0236191273263+145.372171305863i
2.34	85.25	9.319	18.8133	-295.979264049931-54.8184642123378i
2.43	173.944	9.67742	21.5619	-299.622217629244+171.009801995133i
2.52	216.153	10.0358	2.69902	-40.7317543186633+14.3459244490285i
2.61	190.75	10.3943	20.7422	53.8797799659843-327.472423692417i
2.7	209.306	10.7527	7.56859	-100.318481959925-67.8292141060195i
2.79	195.333	11.1111	11.8437	111.77742623923+153.022110882298i
A06
Time	Data	FFT Freq	FFT Mag	FFT Complex			Max
0	48.5	0	142.539	2280.625			27.3346
0.09	33.25	0.358423	23.0994	159.82849091883-333.243849183661i
0.18	80.625	0.716846	6.30408	-91.7793066773163+41.8372088396258i
0.27	129.75	1.07527	6.01639	-62.5310668066297-73.1865794479655i
0.36	77.75	1.43369	11.1952	92.7851640818291+153.218145750508i
0.45	100.125	1.79211	6.06749	-86.2817547011044-44.4966495893044i
0.54	103.125	2.15054	18.1125	-96.1409431867464+273.388689974224i
0.63	88.875	2.50896	9.6396	-11.6553036625891+153.792524506204i
0.72	64.625	2.86738	8.09258	27.6249999999999-126.5i
0.81	181.5	3.22581	27.3346	-129.446153280078+417.757643505788i
0.9	54.625	3.58423	8.45943	-18.9622403797426+134.015953786034i
0.99	44.25	3.94265	5.86689	87.8770298006979+33.0037914629855i
1.08	64.125	4.30108	10.2835	1.21483591817094-164.531854249492i
1.17	84.75	4.6595	15.9769	-82.2860336999112+242.024539722979i
1.26	127.125	5.01792	4.11462	61.8824902438057+22.4644726514359i
1.35	32.375	5.37634	15.171	-177.505208569215-165.568052065421i
1.44	86.25	5.73477	4.86719	-77.875
1.53	67.5	6.09319	15.171	-177.505208569214+165.568052065422i
1.62	7.375	6.45161	4.11462	61.8824902438058-22.4644726514359i
1.71	8.375	6.81004	15.9769	-82.286033699912-242.024539722979i
1.8	66.625	7.16846	10.2835	1.21483591817115+164.531854249492i
1.89	64.5	7.52688	5.86689	87.8770298006975-33.0037914629857i
1.98	49.25	7.8853	8.45943	-18.9622403797429-134.015953786034i
2.07	21.125	8.24373	27.3346	-129.446153280079-417.757643505788i
2.16	106.375	8.60215	8.09258	27.6250000000001+126.5i
2.25	62.375	8.96057	9.6396	-11.6553036625898-153.792524506204i
2.34	46.375	9.319	18.1125	-96.140943186747-273.388689974224i
2.43	66.625	9.67742	6.06749	-86.2817547011044+44.4966495893041i
2.52	50.25	10.0358	11.1952	92.7851640818288-153.218145750508i
2.61	58.875	10.3943	6.01639	-62.5310668066297+73.1865794479655i
2.7	68.375	10.7527	6.30408	-91.7793066773164-41.837208839626i
2.79	135	11.1111	23.0994	159.828490918831+333.24384918366i
A08
Time	Data	FFT Freq	FFT Mag	FFT Complex			Max
0	178.556	0	368.499	5895.986268			19.2695
0.09	180.167	0.358423	4.16192	-41.8817931769877+51.771113021909i
0.18	172.194	0.716846	10.373	108.988662403345+125.166249066894i
0.27	174.806	1.07527	11.4034	35.2601695023279-179.01447169769i
0.36	201.194	1.43369	15.5592	-51.0668626686148+243.653823473309i
0.45	171.403	1.79211	3.68105	-58.4971025883358-6.8493085153993i
0.54	169.292	2.15054	5.12226	81.398359747936+9.54618151051255i
0.63	185.764	2.50896	4.45437	-41.4947227535414+57.9447643296731i
0.72	152.528	2.86738	3.52108	-41.1944880000001-38.4305099999999i
0.81	143.028	3.22581	13.8473	210.864575985312+67.9964569907558i
0.9	178.222	3.58423	2.08545	23.9262234356095-23.2573493184241i
0.99	206.861	3.94265	19.2695	-266.475475535478+155.071796739007i
1.08	176.417	4.30108	13.9179	-22.0165713313854-221.596054526691i
1.17	210.333	4.6595	5.80324	24.5782816391937+89.5397929549755i
1.26	250.153	5.01792	4.37925	64.964466413109+26.2516342379574i
1.35	176.403	5.37634	9.70404	-18.7985170724905+154.122469081251i
1.44	198.111	5.73477	12.4575	-199.319336
1.53	203.25	6.09319	9.70404	-18.7985170724909-154.122469081251i
1.62	125.264	6.45161	4.37925	64.9644664131089-26.2516342379574i
1.71	179.292	6.81004	5.80324	24.5782816391934-89.5397929549754i
1.8	150.569	7.16846	13.9179	-22.016571331385+221.596054526691i
1.89	205.264	7.52688	19.2695	-266.475475535479-155.071796739006i
1.98	232.347	7.8853	2.08545	23.9262234356096+23.2573493184242i
2.07	176.278	8.24373	13.8473	210.864575985312-67.9964569907565i
2.16	154.319	8.60215	3.52108	-41.1944880000001+38.4305099999999i
2.25	236.042	8.96057	4.45437	-41.4947227535416-57.9447643296732i
2.34	130.389	9.319	5.12226	81.3983597479359-9.54618151051258i
2.43	192.583	9.67742	3.68105	-58.4971025883357+6.84930851539924i
2.52	191.875	10.0358	15.5592	-51.0668626686151-243.653823473309i
2.61	193.556	10.3943	11.4034	35.2601695023283+179.014471697689i
2.7	186.903	10.7527	10.373	108.988662403345-125.166249066894i
2.79	212.625	11.1111	4.16192	-41.8817931769878-51.7711130219089i
A09
Time	Data	FFT Freq	FFT Mag	FFT Complex			Max
0	217.375	0	434.195	6947.125			22.2014
0.09	303.875	0.358423	3.15617	37.5438074294038+33.7726244481436i
0.18	147.625	0.716846	7.25214	-112.17629722548+29.6721285390114i
0.27	199.5	1.07527	5.81033	-92.6670166444324-7.44173882374292i
0.36	197.625	1.43369	16.4039	186.26587296526-184.908793104386i
0.45	244.75	1.79211	16.7399	267.77413713117+5.8581430728819i
0.54	212.75	2.15054	17.8774	276.456197162737+73.4166687582663i
0.63	243	2.50896	5.74536	-46.3557150863726-79.3819712517612i
0.72	216.625	2.86738	12.5971	201.375+8.5i
0.81	208.5	3.22581	13.8619	-219.921629144961-28.7307724714063i
0.9	235.625	3.58423	11.044	36.6862448333131-172.854452894224i
0.99	215	3.94265	22.2014	-285.114255832232-211.879714902246i
1.08	208.25	4.30108	9.23875	108.48412703474-100.408793104386i
1.17	220	4.6595	11.3502	-100.608827991863-151.187479122016i
1.26	170.25	5.01792	9.78023	-10.9661447705705-156.098993113479i
1.35	191.125	5.37634	13.3068	-187.650499860713-100.584059094645i
1.44	295.75	5.73477	6.83594	-109.375
1.53	185.5	6.09319	13.3068	-187.650499860713+100.584059094645i
1.62	188.375	6.45161	9.78023	-10.9661447705702+156.098993113479i
1.71	238.25	6.81004	11.3502	-100.608827991862+151.187479122016i
1.8	225.625	7.16846	9.23875	108.48412703474+100.408793104386i
1.89	205.5	7.52688	22.2014	-285.114255832232+211.879714902247i
1.98	179.25	7.8853	11.044	36.6862448333135+172.854452894224i
2.07	198.5	8.24373	13.8619	-219.921629144961+28.7307724714068i
2.16	249	8.60215	12.5971	201.375-8.5i
2.25	246.25	8.96057	5.74536	-46.3557150863729+79.3819712517612i
2.34	253.875	9.319	17.8774	276.456197162737-73.4166687582667i
2.43	268.125	9.67742	16.7399	267.77413713117-5.8581430728829i
2.52	199.875	10.0358	16.4039	186.26587296526+184.908793104386i
2.61	145.5	10.3943	5.81033	-92.6670166444326+7.44173882374314i
2.7	221	10.7527	7.25214	-112.17629722548-29.672128539011i
2.79	214.875	11.1111	3.15617	37.5438074294038-33.772624448144i
A12
Time	Data	FFT Freq	FFT Mag	FFT Complex			Max
0	58.7639	0	92.1207	1473.930694			22.075
0.09	51.8195	0.358423	8.57287	-96.9666641468529+97.0151310775384i
0.18	12.6389	0.716846	10.3202	87.4518574747173-140.063761031953i
0.27	43.2917	1.07527	11.0637	-18.0071688334866+176.101623153632i
0.36	99.3055	1.43369	15.9029	-163.900318295369-194.626549333324i
0.45	14.8611	1.79211	6.58754	72.9857559224708+76.0418630708671i
0.54	20.0695	2.15054	7.02895	-105.497758649859+38.9638324254497i
0.63	64.4445	2.50896	8.77359	66.6116174935193-123.56672227633i
0.72	11	2.86738	16.8123	264.902679+46.7499389999998i
0.81	49.1945	3.22581	4.16366	50.3980361797619-43.5669710554815i
0.9	50.2639	3.58423	20.3995	290.062075270596-149.651718987524i
0.99	30.0139	3.94265	5.76473	-91.5225892300482+11.4469509645786i
1.08	56.5278	4.30108	11.9212	-125.127267704631-143.959861333324i
1.17	33.125	4.6595	22.075	82.8545373586096+343.343828680465i
1.26	19.2917	5.01792	16.3315	-245.127138095455-90.5126884449263i
1.35	35.7361	5.37634	11.507	173.424307256026-61.8147520684916i
1.44	28.7917	5.73477	4.91058	-78.5693040000002
1.53	109.167	6.09319	11.507	173.424307256026+61.8147520684914i
1.62	5.25	6.45161	16.3315	-245.127138095455+90.5126884449269i
1.71	175.861	6.81004	22.075	82.8545373586087-343.343828680465i
1.8	86.9167	7.16846	11.9212	-125.127267704631+143.959861333324i
1.89	9.56946	7.52688	5.76473	-91.5225892300482-11.4469509645783i
1.98	45.6528	7.8853	20.3995	290.062075270596+149.651718987523i
2.07	9.40277	8.24373	4.16366	50.3980361797622+43.5669710554813i
2.16	69.8333	8.60215	16.8123	264.902679-46.7499389999998i
2.25	25.1945	8.96057	8.77359	66.6116174935197+123.56672227633i
2.34	52.7083	9.319	7.02895	-105.497758649859-38.9638324254493i
2.43	23.2917	9.67742	6.58754	72.9857559224709-76.0418630708673i
2.52	70.1528	10.0358	15.9029	-163.900318295369+194.626549333324i
2.61	71.8195	10.3943	11.0637	-18.0071688334872-176.101623153632i
2.7	10.5139	10.7527	10.3202	87.4518574747177+140.063761031953i
2.79	29.4583	11.1111	8.57287	-96.966664146853-97.0151310775381i
A13
Time	Data	FFT Freq	FFT Mag	FFT Complex			Max
0	206	0	396.492	6343.875			19.728
0.09	238	0.358423	11.746	42.8768552919993+182.97974912757i
0.18	188.875	0.716846	14.3448	-222.732119970872-55.3940063809787i
0.27	153.25	1.07527	9.11718	88.5640570511319+115.913247613099i
0.36	164.25	1.43369	2.11458	15.0842622740244-30.2846410715657i
0.45	187	1.79211	19.728	238.550876559877-206.705654599852i
0.54	214.25	2.15054	15.8093	-39.0557412125272-249.915264421544i
0.63	213.75	2.50896	13.3752	213.897197874384+6.74841456064062i
0.72	212	2.86738	10.6518	143.625-91.75i
0.81	246.125	3.22581	12.1601	-193.458746279069-20.6802247062806i
0.9	152.25	3.58423	8.34343	88.137739674741+100.262711480439i
0.99	147.75	3.94265	7.07645	34.1484325675589-107.950864956012i
1.08	222.875	4.30108	4.04194	28.1657377259756+58.2153589284343i
1.17	209.5	4.6595	13.0078	-171.856728567019+117.392387980828i
1.26	173.125	5.01792	8.23044	126.150121508657+37.7839695210034i
1.35	133.125	5.37634	13.8772	-173.721944498861+138.275460584538i
1.44	196.125	5.73477	11.7891	-188.625
1.53	149.875	6.09319	13.8772	-173.721944498861-138.275460584538i
1.62	215.25	6.45161	8.23044	126.150121508657-37.7839695210038i
1.71	235.125	6.81004	13.0078	-171.85672856702-117.392387980827i
1.8	200.875	7.16846	4.04194	28.1657377259755-58.2153589284343i
1.89	233.25	7.52688	7.07645	34.1484325675589+107.950864956012i
1.98	193.5	7.8853	8.34343	88.1377396747411-100.262711480439i
2.07	248.875	8.24373	12.1601	-193.45874627907+20.6802247062812i
2.16	202	8.60215	10.6518	143.625+91.75i
2.25	198.25	8.96057	13.3752	213.897197874383-6.74841456064136i
2.34	199.25	9.319	15.8093	-39.0557412125263+249.915264421544i
2.43	254.875	9.67742	19.728	238.550876559877+206.705654599851i
2.52	206.5	10.0358	2.11458	15.0842622740245+30.2846410715657i
2.61	217	10.3943	9.11718	88.5640570511315-115.913247613099i
2.7	130.5	10.7527	14.3448	-222.732119970871+55.3940063809795i
2.79	200.5	11.1111	11.746	42.8768552919986-182.97974912757i
A14
Time	Data	FFT Freq	FFT Mag	FFT Complex			Max
0	152.625	0	355.727	5691.625			26.0515
0.09	165.75	0.358423	10.6951	-71.2685431102172-155.574308430936i
0.18	180.25	0.716846	6.7778	-103.967706675096+30.8378856941093i
0.27	217.5	1.07527	23.7193	35.1590966637279-377.877420469261i
0.36	195.25	1.43369	26.0515	-409.659577619781+76.9529489816703i
0.45	224	1.79211	4.47516	70.5986917954695+11.9482529137813i
0.54	187.625	2.15054	10.9989	159.463531819401-74.4374588276256i
0.63	164.75	2.50896	4.03421	-64.5419990774839-0.83435237045402i
0.72	158.25	2.86738	5.67947	-20.625+88.5i
0.81	103.125	3.22581	8.6129	110.322721496556-82.5802297563143i
0.9	195.875	3.58423	7.61603	82.9974526715724+89.2211810906011i
0.99	244.125	3.94265	9.41872	-87.025923007156+123.031808149711i
1.08	217.625	4.30108	10.422	54.9095776197809+157.45294898167i
1.17	254.5	4.6595	9.73066	6.89198020845911-155.537985216865i
1.26	156.875	5.01792	13.0891	-202.993277815877-51.503474387664i
1.35	215.25	5.37634	9.19403	145.863975030643-19.0643058003314i
1.44	134.375	5.73477	13.7422	-219.875
1.53	145.25	6.09319	9.19403	145.863975030644+19.0643058003308i
1.62	133	6.45161	13.0891	-202.993277815877+51.5034743876644i
1.71	182.375	6.81004	9.73066	6.89198020845978+155.537985216866i
1.8	157.75	7.16846	10.422	54.9095776197808-157.45294898167i
1.89	203.375	7.52688	9.41872	-87.0259230071564-123.031808149711i
1.98	202.625	7.8853	7.61603	82.997452671572-89.2211810906013i
2.07	179.625	8.24373	8.6129	110.322721496556+82.580229756314i
2.16	144.875	8.60215	5.67947	-20.6250000000001-88.5i
2.25	179.125	8.96057	4.03421	-64.5419990774837+0.834352370454191i
2.34	200.125	9.319	10.9989	159.463531819402+74.4374588276251i
2.43	157.75	9.67742	4.47516	70.5986917954695-11.9482529137815i
2.52	196.875	10.0358	26.0515	-409.659577619781-76.95294898167i
2.61	158.5	10.3943	23.7193	35.1590966637292+377.877420469261i
2.7	121.875	10.7527	6.7778	-103.967706675096-30.8378856941091i
2.79	160.75	11.1111	10.6951	-71.2685431102166+155.574308430937i
A20
Time	Data	FFT Freq	FFT Mag	FFT Complex			Max
0	63	0	269.102	4305.625			34.2839
0.09	191.875	0.358423	23.0769	114.116126678577+351.153915148998i
0.18	71.5	0.716846	29.0058	-318.307648150397-337.731734271539i
0.27	64.75	1.07527	17.8491	-284.682625174721+22.6840354905799i
0.36	199	1.43369	34.2839	316.936304642311+447.716111717937i
0.45	197.5	1.79211	20.4402	-296.883927934789+137.174657588067i
0.54	135.875	2.15054	5.00751	-76.3163209604982-24.393590736769i
0.63	177.375	2.50896	7.40846	-73.4437218601901-93.0411709143202i
0.72	139.875	2.86738	22.2226	113.75-336.875i
0.81	150.25	3.22581	32.9897	-203.811057573611-486.899865647305i
0.9	71.875	3.58423	5.92617	-47.0143251088709-82.3422921845483i
0.99	12.125	3.94265	28.6841	-121.352573181441-442.611138644113i
1.08	107.375	4.30108	15.9375	-254.93630464231+5.71611171793722i
1.17	94.75	4.6595	14.7446	225.061695190569+70.7262331072567i
1.26	17.125	5.01792	19.4078	-306.361705780235-50.6804357193183i
1.35	235.625	5.37634	15.6221	233.996083855605-87.8767857351295i
1.44	113.875	5.73477	20.6953	-331.125
1.53	178.625	6.09319	15.6221	233.996083855605+87.8767857351281i
1.62	83.375	6.45161	19.4078	-306.361705780235+50.6804357193185i
1.71	134.875	6.81004	14.7446	225.06169519057-70.7262331072582i
1.8	99	7.16846	15.9375	-254.93630464231-5.71611171793651i
1.89	160.875	7.52688	28.6841	-121.352573181439+442.611138644112i
1.98	218.125	7.8853	5.92617	-47.0143251088709+82.3422921845479i
2.07	194.625	8.24373	32.9897	-203.811057573609+486.899865647305i
2.16	224	8.60215	22.2226	113.75+336.875i
2.25	164	8.96057	7.40846	-73.4437218601896+93.0411709143207i
2.34	131.125	9.319	5.00751	-76.3163209604979+24.3935907367688i
2.43	102.375	9.67742	20.4402	-296.883927934789-137.174657588066i
2.52	104.375	10.0358	34.2839	316.93630464231-447.716111717937i
2.61	189.75	10.3943	17.8491	-284.682625174721-22.6840354905789i
2.7	207.75	10.7527	29.0058	-318.307648150396+337.731734271539i
2.79	69	11.1111	23.0769	114.116126678576-351.153915148998i
A24
Time	Data	FFT Freq	FFT Mag	FFT Complex			Max
0	252.375	0	537.75	8604			37.9375
0.09	273	0.358423	31.2095	-77.390851435134-493.317735845329i
0.18	291.5	0.716846	22.6115	361.767500771507+3.48748200362127i
0.27	367.75	1.07527	17.0899	39.2801512639644-270.602936592569i
0.36	270	1.43369	14.2934	-191.644597488888+124.79252339471i
0.45	336.25	1.79211	24.3706	-376.213681325946+102.511739274328i
0.54	256.875	2.15054	8.93986	142.85033110606-7.32127429016509i
0.63	256.625	2.50896	8.42759	-115.414458629378-69.725978771644i
0.72	212.375	2.86738	1.46908	-20.5+11.5i
0.81	248.625	3.22581	9.13237	-45.2191245416919+138.944788586777i
0.9	336.625	3.58423	12.8862	156.337223053427+134.418318069749i
0.99	299.375	3.94265	16.4317	-253.908872617435-68.1968003908955i
1.08	297.5	4.30108	14.6183	230.144597488888-41.7074766052906i
1.17	331.125	4.6595	13.5746	212.955840699832-42.6938541552703i
1.26	265.375	5.01792	9.41098	9.54494506900724-150.272925636464i
1.35	323.125	5.37634	10.5773	-33.0890034142127+165.970653615613i
1.44	333.5	5.73477	37.9375	-607
1.53	289	6.09319	10.5773	-33.0890034142129-165.970653615613i
1.62	195.375	6.45161	9.41098	9.54494506900753+150.272925636464i
1.71	280.75	6.81004	13.5746	212.955840699833+42.6938541552694i
1.8	185.5	7.16846	14.6183	230.144597488888+41.7074766052902i
1.89	287.25	7.52688	16.4317	-253.908872617435+68.1968003908959i
1.98	258.875	7.8853	12.8862	156.337223053426-134.418318069749i
2.07	242.875	8.24373	9.13237	-45.2191245416922-138.944788586777i
2.16	205.875	8.60215	1.46908	-20.5-11.5i
2.25	248.625	8.96057	8.42759	-115.414458629377+69.7259787716441i
2.34	139.625	9.319	8.93986	142.850331106059+7.32127429016513i
2.43	266.25	9.67742	24.3706	-376.213681325947-102.511739274327i
2.52	231.875	10.0358	14.2934	-191.644597488888-124.792523394709i
2.61	283.125	10.3943	17.0899	39.2801512639652+270.602936592568i
2.7	265.25	10.7527	22.6115	361.767500771507-3.48748200362184i
2.79	271.75	11.1111	31.2095	-77.3908514351326+493.317735845329i
B03
Time	Data	FFT Freq	FFT Mag	FFT Complex			Max
0	220	0	451.539	7224.625			13.876
0.09	218.75	0.358423	10.3701	-151.185850273914+68.3585620291834i
0.18	237.125	0.716846	7.06844	10.7463213923147+112.583339746581i
0.27	182.875	1.07527	5.38668	-76.7124678413474-39.2858395849992i
0.36	181.25	1.43369	9.12982	127.20521279348+71.8147545195112i
0.45	213.875	1.79211	5.40387	59.8814713932695-62.3687560769847i
0.54	268	2.15054	5.49805	-61.8776101060064-62.5274190926546i
0.63	184	2.50896	13.876	125.806062344042-182.932312104493i
0.72	243.875	2.86738	6.53002	-65.375-81.5i
0.81	207.375	3.22581	12.7714	-154.587832972321+133.635088788995i
0.9	258.875	3.58423	7.69713	123.151996723646+0.704813954378775i
0.99	185.25	3.94265	7.76706	23.3169295300789+122.06596075113i
1.08	204.875	4.30108	12.2931	51.5447872065199+189.814754519511i
1.17	278.125	4.6595	10.7398	-98.2666329919949-140.965913170145i
1.26	248.625	5.01792	7.65109	-113.520708009954+45.8155727936153i
1.35	239.625	5.37634	8.18108	4.7483208121881+130.811172509409i
1.44	253.375	5.73477	12.8516	205.625
1.53	218.75	6.09319	8.18108	4.7483208121875-130.811172509409i
1.62	235.375	6.45161	7.65109	-113.520708009954-45.815572793615i
1.71	221.875	6.81004	10.7398	-98.2666329919944+140.965913170146i
1.8	236.375	7.16846	12.2931	51.5447872065196-189.814754519511i
1.89	202.875	7.52688	7.76706	23.3169295300785-122.06596075113i
1.98	204	7.8853	7.69713	123.151996723646-0.704813954379112i
2.07	268.375	8.24373	12.7714	-154.587832972322-133.635088788994i
2.16	239.875	8.60215	6.53002	-65.375+81.5i
2.25	220	8.96057	13.876	125.806062344042+182.932312104492i
2.34	243.25	9.319	5.49805	-61.8776101060063+62.5274190926548i
2.43	207.375	9.67742	5.40387	59.8814713932697+62.3687560769845i
2.52	245.25	10.0358	9.12982	127.20521279348-71.8147545195114i
2.61	235.75	10.3943	5.38668	-76.712467841347+39.2858395849994i
2.7	195	10.7527	7.06844	10.7463213923144-112.583339746582i
2.79	224.625	11.1111	10.3701	-151.185850273915-68.3585620291829i
B04
Time	Data	FFT Freq	FFT Mag	FFT Complex			Max
0	252.875	0	332.195	5315.125			22.7256
0.09	207.25	0.358423	8.17249	130.681328135628-4.53103354021457i
0.18	183.125	0.716846	17.9778	120.167383684694+261.341489075368i
0.27	129.125	1.07527	11.0237	124.504487403335-124.932757162219i
0.36	156.5	1.43369	14.9684	144.078656903985-191.308581272022i
0.45	162.75	1.79211	4.31293	32.6206541358431-60.8099136576769i
0.54	133.125	2.15054	9.91252	156.684250226932+24.5790153392496i
0.63	114.375	2.50896	16.8913	262.263289984932-65.2601224658672i
0.72	157.75	2.86738	10.3358	-104.25-128.375i
0.81	185.125	3.22581	9.97406	75.0179289656791-140.85335296319i
0.9	208.125	3.58423	1.11664	6.794411482633-16.5237984031359i
0.99	172.5	3.94265	7.18982	109.327703676273+35.7908222851827i
1.08	159	4.30108	11.4166	-167.578656903985+72.6914187279785i
1.17	178.375	4.6595	22.7256	207.817447054456-298.369340794026i
1.26	168.125	5.01792	14.3252	186.853954605741+132.738675332982i
1.35	206.375	5.37634	9.49693	101.767160643853+112.838416387796i
1.44	122.375	5.73477	0.210938	3.375
1.53	158.5	6.09319	9.49693	101.767160643853-112.838416387796i
1.62	193	6.45161	14.3252	186.853954605741-132.738675332982i
1.71	104.125	6.81004	22.7256	207.817447054457+298.369340794025i
1.8	154.875	7.16846	11.4166	-167.578656903986-72.6914187279783i
1.89	122.625	7.52688	7.18982	109.327703676273-35.7908222851829i
1.98	151.625	7.8853	1.11664	6.79441148263309+16.5237984031362i
2.07	199.375	8.24373	9.97406	75.0179289656796+140.85335296319i
2.16	99.875	8.60215	10.3358	-104.25+128.375i
2.25	221.25	8.96057	16.8913	262.263289984932+65.2601224658668i
2.34	172.625	9.319	9.91252	156.684250226932-24.5790153392497i
2.43	192	9.67742	4.31293	32.6206541358433+60.8099136576774i
2.52	174.25	10.0358	14.9684	144.078656903986+191.308581272021i
2.61	156.25	10.3943	11.0237	124.504487403336+124.932757162219i
2.7	172	10.7527	17.9778	120.167383684693-261.341489075368i
2.79	145.875	11.1111	8.17249	130.681328135628+4.53103354021487i
B08
Time	Data	FFT Freq	FFT Mag	FFT Complex			Max
0	81.625	0	161.398	2582.375			30.814
0.09	182.625	0.358423	15.5225	226.879052602387+101.038731892178i
0.18	118.375	0.716846	30.814	250.352792203969-424.730874605706i
0.27	121.5	1.07527	8.58038	-108.629627681423+83.946855610541i
0.36	76.125	1.43369	19.294	-132.908085182071-278.628278106444i
0.45	107.625	1.79211	14.1906	227.033954166319-2.69218723087083i
0.54	107.25	2.15054	25.9976	43.7120325231131-413.65853580976i
0.63	83.75	2.50896	6.00802	-33.5161544339921+90.0962369183991i
0.72	74.75	2.86738	7.95954	-83.2500000000001-96.375i
0.81	10.625	3.22581	13.0778	63.6944507101187-199.315527747218i
0.9	21.75	3.58423	11.3903	40.2827636568439+177.737630709918i
0.99	45.375	3.94265	9.77997	-154.33382119204-25.8247463296848i
1.08	93.875	4.30108	5.56954	75.1580851820706-47.8782781064444i
1.17	47.875	4.6595	10.5789	-168.771821791951+12.8724313665645i
1.26	25.375	5.01792	17.8239	-160.347588383927-235.834708086028i
1.35	13.25	5.37634	6.33104	-93.3560323794176-39.3148979186001i
1.44	86.75	5.73477	2.85156	45.625
1.53	104.875	6.09319	6.33104	-93.3560323794174+39.3148979186004i
1.62	154.625	6.45161	17.8239	-160.347588383927+235.834708086029i
1.71	156.5	6.81004	10.5789	-168.771821791951-12.8724313665642i
1.8	34.625	7.16846	5.56954	75.1580851820709+47.878278106444i
1.89	98.25	7.52688	9.77997	-154.33382119204+25.8247463296853i
1.98	107	7.8853	11.3903	40.2827636568433-177.737630709918i
2.07	26.75	8.24373	13.0778	63.6944507101189+199.315527747217i
2.16	50.125	8.60215	7.95954	-83.2499999999999+96.375i
2.25	64	8.96057	6.00802	-33.5161544339926-90.0962369183989i
2.34	112.25	9.319	25.9976	43.7120325231138+413.658535809759i
2.43	64.125	9.67742	14.1906	227.033954166319+2.6921872308701i
2.52	117.5	10.0358	19.294	-132.90808518207+278.628278106444i
2.61	66.5	10.3943	8.58038	-108.629627681423-83.9468556105408i
2.7	52	10.7527	30.814	250.35279220397+424.730874605706i
2.79	74.75	11.1111	15.5225	226.879052602387-101.038731892178i
B12
Time	Data	FFT Freq	FFT Mag	FFT Complex			Max
0	56.75	0	194.758	3116.125			33.7578
0.09	54.375	0.358423	26.5933	-279.637101947123-320.697637074512i
0.18	109.875	0.716846	21.7224	-347.544603285203-3.17934553295265i
0.27	75.75	1.07527	3.99149	-3.41954822330199+63.7721598513768i
0.36	78.5	1.43369	3.13283	41.1972221513642-28.554085374294i
0.45	48.875	1.79211	3.91875	49.1707286323396+38.9040451085068i
0.54	208	2.15054	9.65254	13.9351318085228-153.81059973779i
0.63	154.375	2.50896	18.1678	-189.921644927614-220.062142921304i
0.72	101	2.86738	17.0176	-146.125+229.75i
0.81	127.5	3.22581	3.16744	-29.7639500977768+41.018028429763i
0.9	159.375	3.58423	16.0715	148.985854604683+209.585260409569i
0.99	123.75	3.94265	10.7454	-43.597160492032-166.307379224955i
1.08	173.75	4.30108	10.9334	-67.6972221513643-161.304085374294i
1.17	44	4.6595	8.47628	-67.0080065834876+117.910284295151i
1.26	120.5	5.01792	8.95236	143.123616871997+5.7165146144054i
1.35	80.625	5.37634	11.5602	-141.823316361005+118.732083053792i
1.44	145	5.73477	33.7578	540.125
1.53	34.625	6.09319	11.5602	-141.823316361006-118.732083053792i
1.62	120.75	6.45161	8.95236	143.123616871997-5.71651461440578i
1.71	115.625	6.81004	8.47628	-67.0080065834881-117.910284295151i
1.8	90.75	7.16846	10.9334	-67.6972221513641+161.304085374294i
1.89	67.25	7.52688	10.7454	-43.5971604920315+166.307379224955i
1.98	120.75	7.8853	16.0715	148.985854604682-209.585260409569i
2.07	84.75	8.24373	3.16744	-29.7639500977768-41.0180284297634i
2.16	111.125	8.60215	17.0176	-146.125-229.75i
2.25	100.875	8.96057	18.1678	-189.921644927613+220.062142921304i
2.34	70.375	9.319	9.65254	13.9351318085235+153.81059973779i
2.43	78.625	9.67742	3.91875	49.1707286323397-38.9040451085072i
2.52	84.125	10.0358	3.13283	41.1972221513642+28.554085374294i
2.61	51.625	10.3943	3.99149	-3.41954822330215-63.7721598513768i
2.7	77.5	10.7527	21.7224	-347.544603285203+3.1793455329536i
2.79	45.375	11.1111	26.5933	-279.637101947121+320.697637074512i
B18
Time	Data	FFT Freq	FFT Mag	FFT Complex			Max
0	118.279	0	300.401	4806.41339			11.3697
0.09	151.827	0.358423	11.3697	-181.40314139368-13.6502871183876i
0.18	146.115	0.716846	5.68486	55.8192768523665-71.815978792139i
0.27	162.269	1.07527	6.27225	-98.6531999994023-18.4084958120077i
0.36	141.058	1.43369	0.958986	-6.49267004127177+13.9024031246295i
0.45	157.894	1.79211	6.86585	-74.3858962681808-80.8365854202074i
0.54	128.529	2.15054	8.11065	8.00070483740621-129.523501059703i
0.63	157.673	2.50896	8.1161	-76.6134701978378+104.849240916825i
0.72	180.731	2.86738	7.78453	121.057678+29.2979719999998i
0.81	129.096	3.22581	5.86923	-33.9215928217119-87.5670593070675i
0.9	120.413	3.58423	2.69063	-38.6329370337182+18.9948666614968i
0.99	150.077	3.94265	6.58593	-20.9182839953347+103.277808593353i
1.08	174.356	4.30108	1.18513	-14.2572059587283-12.5016528753703i
1.17	149.154	4.6595	3.07905	48.9562622276871-5.50451823373057i
1.26	149.231	5.01792	6.82201	-108.725372656055-9.64380307093872i
1.35	168.087	5.37634	8.7605	-107.675909551541-89.7384277775643i
1.44	186.356	5.73477	2.13762	34.2019660000001
1.53	181.231	6.09319	8.7605	-107.67590955154+89.7384277775644i
1.62	154.644	6.45161	6.82201	-108.725372656055+9.64380307093894i
1.71	145.452	6.81004	3.07905	48.9562622276871+5.50451823373025i
1.8	168.413	7.16846	1.18513	-14.2572059587283+12.5016528753703i
1.89	137.779	7.52688	6.58593	-20.9182839953349-103.277808593354i
1.98	182.769	7.8853	2.69063	-38.6329370337183-18.9948666614969i
2.07	140.49	8.24373	5.86923	-33.9215928217115+87.5670593070673i
2.16	144.788	8.60215	7.78453	121.057678-29.2979719999998i
2.25	128.173	8.96057	8.1161	-76.6134701978379-104.849240916826i
2.34	147.038	9.319	8.11065	8.00070483740641+129.523501059703i
2.43	144.433	9.67742	6.86585	-74.3858962681804+80.8365854202074i
2.52	156.702	10.0358	0.958986	-6.49267004127179-13.9024031246295i
2.61	143.25	10.3943	6.27225	-98.6531999994021+18.4084958120079i
2.7	120.885	10.7527	5.68486	55.8192768523666+71.8159787921389i
2.79	139.221	11.1111	11.3697	-181.40314139368+13.650287118388i
B21
Time	Data	FFT Freq	FFT Mag	FFT Complex			Max
0	201.15	0	290.473	4647.574952			18.0155
0.09	175.05	0.358423	10.9616	125.220780344677+122.800407062072i
0.18	137.825	0.716846	10.7604	39.5924861407023+167.552484916663i
0.27	101.825	1.07527	6.99015	107.550322066411+30.6865463024838i
0.36	115.25	1.43369	18.0155	265.814110716842-111.489879537813i
0.45	126.05	1.79211	13.3451	207.231943960455+51.4455878819247i
0.54	129.75	2.15054	4.73943	31.7961543765925+68.8427962252129i
0.63	145.225	2.50896	12.2912	146.790457988239-130.870994117473i
0.72	128.9	2.86738	4.39761	62.049988+33.1750480000001i
0.81	155.375	3.22581	4.76162	-60.1836346972844+46.714325241072i
0.9	179.3	3.58423	8.66078	132.669498083544+40.0140566750225i
0.99	114.85	3.94265	7.15643	-95.8842642512522-62.586810400535i
1.08	134.3	4.30108	10.6962	-12.1141587168419+170.710072462187i
1.17	155.85	4.6595	3.19114	-44.3650017470338+25.2721862776111i
1.26	118.45	5.01792	4.96957	-15.558138600838-77.9762066335274i
1.35	150.625	5.37634	5.51196	53.6393963357892+70.0037646782039i
1.44	146.15	5.73477	6.20469	-99.2750239999996
1.53	121.5	6.09319	5.51196	53.6393963357888-70.0037646782039i
1.62	137.3	6.45161	4.96957	-15.558138600838+77.9762066335276i
1.71	178.35	6.81004	3.19114	-44.3650017470339-25.2721862776108i
1.8	117.975	7.16846	10.6962	-12.1141587168423-170.710072462187i
1.89	127.725	7.52688	7.15643	-95.8842642512522+62.5868104005355i
1.98	99.65	7.8853	8.66078	132.669498083544-40.0140566750227i
2.07	167	8.24373	4.76162	-60.1836346972847-46.7143252410716i
2.16	171.275	8.60215	4.39761	62.049988-33.1750480000001i
2.25	171.8	8.96057	12.2912	146.790457988239+130.870994117473i
2.34	169.15	9.319	4.73943	31.7961543765923-68.8427962252128i
2.43	147.025	9.67742	13.3451	207.231943960455-51.4455878819251i
2.52	153.1	10.0358	18.0155	265.814110716842+111.489879537813i
2.61	136.775	10.3943	6.99015	107.550322066411-30.686546302484i
2.7	134.625	10.7527	10.7604	39.5924861407019-167.552484916663i
2.79	198.4	11.1111	10.9616	125.220780344676-122.800407062072i
B22
Time	Data	FFT Freq	FFT Mag	FFT Complex			Max
0	111.625	0	509.039	8144.625			41.5234
0.09	270.625	0.358423	30.5756	-475.035284058324+116.905291729072i
0.18	291.375	0.716846	7.67032	11.8548947621804-122.151189561685i
0.27	221.5	1.07527	24.8503	-163.813856525096+362.291131618556i
0.36	168.875	1.43369	41.5234	-517.185794773342-417.028372646398i
0.45	372	1.79211	5.49064	-55.6750282555346-67.9556355827262i
0.54	165.75	2.15054	21.2316	-304.375888269213-150.849395790811i
0.63	217.625	2.50896	14.3175	-20.6377702303384-228.149229550002i
0.72	245.5	2.86738	33.7151	14.3749999999997-539.25i
0.81	322.375	3.22581	23.1599	-368.129698268381+42.3506979829647i
0.9	228.125	3.58423	34.1388	-519.366039052289+169.163690352375i
0.99	265.75	3.94265	28.8729	-432.195017356769-163.158833632815i
1.08	269	4.30108	34.4205	529.685794773341-150.7783726464i
1.17	270.375	4.6595	11.5208	-159.24041269274+92.8507767911187i
1.26	289.125	5.01792	38.9087	530.88703255932-325.138103418499i
1.35	116.125	5.37634	25.3872	-340.272932612817-221.831937515308i
1.44	363.5	5.73477	2.14844	-34.375
1.53	235.25	6.09319	25.3872	-340.272932612816+221.831937515309i
1.62	378.125	6.45161	38.9087	530.887032559322+325.138103418498i
1.71	367.875	6.81004	11.5208	-159.24041269274-92.8507767911191i
1.8	272.875	7.16846	34.4205	529.685794773342+150.778372646398i
1.89	351.125	7.52688	28.8729	-432.195017356768+163.158833632816i
1.98	195.625	7.8853	34.1388	-519.366039052289-169.163690352374i
2.07	152.375	8.24373	23.1599	-368.129698268381-42.3506979829644i
2.16	299.875	8.60215	33.7151	14.3750000000003+539.25i
2.25	244.25	8.96057	14.3175	-20.637770230338+228.149229550002i
2.34	179.125	9.319	21.2316	-304.375888269212+150.849395790812i
2.43	317.875	9.67742	5.49064	-55.6750282555342+67.9556355827257i
2.52	303.5	10.0358	41.5234	-517.185794773341+417.0283726464i
2.61	248.375	10.3943	24.8503	-163.813856525097-362.291131618556i
2.7	293.125	10.7527	7.67032	11.8548947621808+122.151189561685i
2.79	116	11.1111	30.5756	-475.035284058324-116.905291729072i
B23
Time	Data	FFT Freq	FFT Mag	FFT Complex			Max
0	243.663	0	456.364	7301.817198			25.944
0.09	286.837	0.358423	4.15469	37.5210628675298-54.8734750168108i
0.18	248.106	0.716846	6.3395	-66.5827469543612-76.5192075969462i
0.27	247.74	1.07527	16.7603	-110.793006783798-244.207589697976i
0.36	217.846	1.43369	8.363	62.3671731051872-118.384690550405i
0.45	266.75	1.79211	11.4712	45.5898311993105-177.786922183437i
0.54	186.721	2.15054	13.2242	-45.5305833953574-206.630127088537i
0.63	269.942	2.50896	8.56575	-83.6335699644227-108.57576955304i
0.72	231.692	2.86738	25.6518	393.221223-117.596037i
0.81	241.673	3.22581	14.8545	-232.216471952497-50.6329778624721i
0.9	173.413	3.58423	9.12535	106.286410877317-100.104011390797i
0.99	224.548	3.94265	15.6757	-250.781806969963-3.8317037279828i
1.08	238.587	4.30108	17.6137	175.286696894812-220.673142550406i
1.17	267.779	4.6595	9.76424	124.332922687329+94.5962381264164i
1.26	197.49	5.01792	6.93144	22.4421514724009-108.608695899207i
1.35	199.413	5.37634	25.944	48.05794291651-412.312785957304i
1.44	296.404	5.73477	2.76743	44.2788080000005
1.53	228.183	6.09319	25.944	48.0579429165114+412.312785957303i
1.62	146.394	6.45161	6.93144	22.4421514724013+108.608695899206i
1.71	251.087	6.81004	9.76424	124.332922687329-94.5962381264172i
1.8	243.404	7.16846	17.6137	175.286696894813+220.673142550405i
1.89	174.99	7.52688	15.6757	-250.781806969962+3.83170372798344i
1.98	251.894	7.8853	9.12535	106.286410877317+100.104011390797i
2.07	190.827	8.24373	14.8545	-232.216471952497+50.6329778624724i
2.16	304.221	8.60215	25.6518	393.221223+117.596037i
2.25	219.875	8.96057	8.56575	-83.6335699644226+108.57576955304i
2.34	226.471	9.319	13.2242	-45.5305833953568+206.630127088537i
2.43	234.317	9.67742	11.4712	45.5898311993111+177.786922183437i
2.52	257.317	10.0358	8.363	62.3671731051875+118.384690550406i
2.61	187.096	10.3943	16.7603	-110.793006783798+244.207589697977i
2.7	209.423	10.7527	6.3395	-66.5827469543608+76.5192075969466i
2.79	137.712	11.1111	4.15469	37.5210628675302+54.8734750168109i
C04
Time	Data	FFT Freq	FFT Mag	FFT Complex			Max
0	192.125	0	328.422	5254.75			22.7893
0.09	213.75	0.358423	22.7893	361.686603395697-46.2255345608933i
0.18	201.125	0.716846	3.56888	-56.580041416111-7.70367389073608i
0.27	189.75	1.07527	11.4049	115.875842157374-140.965174366823i
0.36	181.75	1.43369	14.0667	103.436336368202-199.890764646288i
0.45	164.375	1.79211	5.10696	81.6569852659978-2.97988971692056i
0.54	156.125	2.15054	6.28446	-45.4370077640192+89.6997564397925i
0.63	162	2.50896	2.76057	44.0325106888447+3.47053832657609i
0.72	154.75	2.86738	8.75169	2.74999999999992-140i
0.81	187.875	3.22581	15.5658	70.7617999699562+238.789162479838i
0.9	194.5	3.58423	12.4291	-197.89209555715-19.6546897851677i
0.99	127.625	3.94265	7.15448	53.5617327586058-101.167674068743i
1.08	172.75	4.30108	13.9554	-222.186336368203-22.1407646462878i
1.17	128.375	4.6595	10.4211	129.394292529729-105.159055373056i
1.26	177.5	5.01792	9.80846	142.40914473728+65.9418798843033i
1.35	112.25	5.37634	15.8351	-252.969766766203+14.0869929379602i
1.44	116.625	5.73477	14.5156	232.25
1.53	139.5	6.09319	15.8351	-252.969766766204-14.0869929379591i
1.62	189.625	6.45161	9.80846	142.40914473728-65.9418798843037i
1.71	67	6.81004	10.4211	129.394292529729+105.159055373056i
1.8	199.25	7.16846	13.9554	-222.186336368203+22.140764646288i
1.89	142.375	7.52688	7.15448	53.5617327586059+101.167674068743i
1.98	132	7.8853	12.4291	-197.89209555715+19.6546897851682i
2.07	148.375	8.24373	15.5658	70.7617999699552-238.789162479838i
2.16	193.375	8.60215	8.75169	2.75000000000008+140i
2.25	218.5	8.96057	2.76057	44.0325106888443-3.47053832657613i
2.34	144.375	9.319	6.28446	-45.4370077640193-89.6997564397925i
2.43	190.125	9.67742	5.10696	81.6569852659977+2.97988971692048i
2.52	162.5	10.0358	14.0667	103.436336368203+199.890764646288i
2.61	130.875	10.3943	11.4049	115.875842157374+140.965174366823i
2.7	175.125	10.7527	3.56888	-56.5800414161111+7.7036738907361i
2.79	188.5	11.1111	22.7893	361.686603395697+46.2255345608923i
C07
Time	Data	FFT Freq	FFT Mag	FFT Complex			Max
0	131.5	0	199.672	3194.75			21.9937
0.09	70.75	0.358423	5.7454	19.0788318877324+89.9246950807781i
0.18	122.5	0.716846	2.13555	29.4061406500709-17.4006525384682i
0.27	80.75	1.07527	5.08196	-75.0685411747306+31.2451647970681i
0.36	80.875	1.43369	2.2553	-35.3574945521653-7.20799961555358i
0.45	93.875	1.79211	21.9937	349.900229121903-37.4536219411162i
0.54	118.375	2.15054	8.24215	-111.371505351695-70.6204690889451i
0.63	119.375	2.50896	4.38556	67.2615207902007+19.989263543709i
0.72	96.875	2.86738	7.91275	37.2500000000001+121i
0.81	92.125	3.22581	5.03532	-36.7287800229909+71.7059003103693i
0.9	28	3.58423	1.82277	-29.0934837526353-2.03237397232093i
0.99	106.875	3.94265	14.85	159.460461408277+176.143345898386i
1.08	96.875	4.30108	2.24317	20.8574945521652-29.2079996155536i
1.17	118.75	4.6595	13.2769	32.7193043051629+209.895650133414i
1.26	117.25	5.01792	7.245	-57.4411515457402+100.687442578156i
1.35	91.75	5.37634	12.1745	166.376973684446-101.305150655718i
1.44	46.125	5.73477	3.82812	-61.25
1.53	126.375	6.09319	12.1745	166.376973684446+101.305150655718i
1.62	92.375	6.45161	7.245	-57.4411515457405-100.687442578156i
1.71	146.625	6.81004	13.2769	32.7193043051623-209.895650133413i
1.8	127.625	7.16846	2.24317	20.8574945521653+29.2079996155536i
1.89	69.5	7.52688	14.85	159.460461408277-176.143345898386i
1.98	82.125	7.8853	1.82277	-29.0934837526353+2.03237397232084i
2.07	89.375	8.24373	5.03532	-36.7287800229911-71.705900310369i
2.16	122.875	8.60215	7.91275	37.2499999999999-121i
2.25	84	8.96057	4.38556	67.2615207902005-19.9892635437091i
2.34	134	9.319	8.24215	-111.371505351695+70.6204690889452i
2.43	119.375	9.67742	21.9937	349.900229121903+37.4536219411153i
2.52	99.25	10.0358	2.2553	-35.3574945521652+7.20799961555364i
2.61	98.125	10.3943	5.08196	-75.0685411747306-31.2451647970676i
2.7	70.125	10.7527	2.13555	29.4061406500709+17.4006525384681i
2.79	120.375	11.1111	5.7454	19.0788318877323-89.9246950807781i
C09
Time	Data	FFT Freq	FFT Mag	FFT Complex			Max
0	193.75	0	225.625	3610			34.4057
0.09	133.75	0.358423	12.8672	-12.8103284570247+205.476505892885i
0.18	114.5	0.716846	13.2468	-12.3614763100027+211.587884732804i
0.27	6.75	1.07527	7.58251	112.295123011857+45.9170835113513i
0.36	48.125	1.43369	34.4057	546.528372646399+65.9363363682023i
0.45	77.25	1.79211	16.5371	253.586293575713-75.5235655297005i
0.54	72.375	2.15054	3.73082	-27.5106243086614-52.9758589616377i
0.63	178.375	2.50896	19.814	198.849461296138-246.907341746726i
0.72	120	2.86738	6.52998	-9.99999999999994+104i
0.81	85.75	3.22581	12.5758	187.425106692192+73.2007915935802i
0.9	163.5	3.58423	8.47201	-133.218190587064-25.0458173011917i
0.99	64.25	3.94265	14.3828	-180.055797852635-143.308398634032i
1.08	80.625	4.30108	16.2848	-21.2783726463984+259.686336368203i
1.17	106.5	4.6595	15.5032	221.77310065972+111.11365407147i
1.26	133.25	5.01792	7.5986	-87.9097087942723-83.9820736067499i
1.35	170.375	5.37634	11.613	123.93704107404-138.433957102357i
1.44	80.625	5.73477	16.9688	271.5
1.53	100	6.09319	11.613	123.93704107404+138.433957102357i
1.62	135.25	6.45161	7.5986	-87.9097087942722+83.9820736067499i
1.71	108.875	6.81004	15.5032	221.77310065972-111.113654071471i
1.8	87.125	7.16846	16.2848	-21.2783726463991-259.686336368202i
1.89	87.125	7.52688	14.3828	-180.055797852635+143.308398634033i
1.98	118.25	7.8853	8.47201	-133.218190587063+25.0458173011919i
2.07	111.375	8.24373	12.5758	187.425106692192-73.2007915935806i
2.16	219.625	8.60215	6.52998	-10.0000000000001-104i
2.25	114.625	8.96057	19.814	198.849461296138+246.907341746726i
2.34	122.875	9.319	3.73082	-27.5106243086614+52.9758589616376i
2.43	105.5	9.67742	16.5371	253.586293575713+75.5235655297001i
2.52	135.5	10.0358	34.4057	546.528372646399-65.936336368203i
2.61	77.625	10.3943	7.58251	112.295123011857-45.917083511351i
2.7	115.375	10.7527	13.2468	-12.3614763100031-211.587884732804i
2.79	141.125	11.1111	12.8672	-12.810328457025-205.476505892885i
C11
Time	Data	FFT Freq	FFT Mag	FFT Complex			Max
0	133.875	0	174.156	2786.5			29.6153
0.09	129.375	0.358423	13.5483	200.959238753239+81.2772066633815i
0.18	127	0.716846	20.9166	302.781601061825-142.56282082038i
0.27	109.75	1.07527	28.7855	-11.3172120441727+460.428388347107i
0.36	17.25	1.43369	29.6153	193.066202090034-432.728891488805i
0.45	78.375	1.79211	7.48925	64.6225743688889-100.909237173221i
0.54	63.25	2.15054	4.9039	73.8477685363347+26.5114572083753i
0.63	125.375	2.50896	10.8592	-82.3105365104646-153.013688817358i
0.72	56.375	2.86738	4.2993	-49.875+47.375i
0.81	109.625	3.22581	7.85066	-48.7195450886492+115.777375472804i
0.9	138	3.58423	9.86	128.26440682561+91.850291973207i
0.99	19.75	3.94265	10.6775	60.896600712669-159.618661724165i
1.08	54.875	4.30108	16.954	23.1837979099662+270.271108511195i
1.17	10.5	4.6595	12.2442	140.734111825687+136.284368229506i
1.26	8.375	5.01792	12.1944	-43.3937764237702-190.223986055548i
1.35	100.5	5.37634	5.10611	-80.865232017196+11.6336753868881i
1.44	103.375	5.73477	15.3906	-246.25
1.53	123.25	6.09319	5.10611	-80.8652320171962-11.6336753868877i
1.62	132.5	6.45161	12.1944	-43.3937764237698+190.223986055548i
1.71	152	6.81004	12.2442	140.734111825686-136.284368229507i
1.8	94.125	7.16846	16.954	23.1837979099657-270.271108511195i
1.89	97.125	7.52688	10.6775	60.8966007126696+159.618661724165i
1.98	10.375	7.8853	9.86	128.26440682561-91.8502919732071i
2.07	35.625	8.24373	7.85066	-48.7195450886494-115.777375472803i
2.16	65.5	8.60215	4.2993	-49.875-47.375i
2.25	63.75	8.96057	10.8592	-82.3105365104643+153.013688817358i
2.34	108.25	9.319	4.9039	73.8477685363344-26.5114572083752i
2.43	108.125	9.67742	7.48925	64.622574368889+100.909237173221i
2.52	84.75	10.0358	29.6153	193.066202090034+432.728891488805i
2.61	122.5	10.3943	28.7855	-11.3172120441743-460.428388347106i
2.7	72.25	10.7527	20.9166	302.781601061825+142.56282082038i
2.79	130.75	11.1111	13.5483	200.959238753239-81.2772066633824i
C12
Time	Data	FFT Freq	FFT Mag	FFT Complex			Max
0	150.208	0	287.655	4602.486298			34.7822
0.09	135.792	0.358423	15.3218	183.795418653483+162.225630252735i
0.18	120.597	0.716846	28.9844	161.856712026913+434.587749239381i
0.27	123.681	1.07527	20.6651	-322.162202864324-74.4001458496471i
0.36	87.3333	1.43369	21.0624	332.201276855751+56.6562307052488i
0.45	215.861	1.79211	4.69686	10.5992370971133+74.3985201605174i
0.54	42.3889	2.15054	12.4697	198.759353076253+17.3536078482031i
0.63	153.694	2.50896	18.0969	103.609339646278+270.379269821925i
0.72	191.444	2.86738	22.3743	73.3055120000002+350.402648i
0.81	75.8889	3.22581	16.9252	-249.997661675717-104.092115951658i
0.9	106.764	3.58423	23.4829	-345.965255253716-146.553923976099i
0.99	161.75	3.94265	26.3864	-226.289886319797+356.414099556049i
1.08	118.153	4.30108	3.54902	56.4098671442493-6.51051729475105i
1.17	140.278	4.6595	10.49	153.882960522388-67.0100315536543i
1.26	145.375	5.01792	34.7822	-140.92864184945-538.375326584922i
1.35	211.875	5.37634	23.608	374.117970940576-52.0933886203861i
1.44	146.764	5.73477	32.638	-522.208282
1.53	241.556	6.09319	23.608	374.117970940577+52.0933886203852i
1.62	31.7361	6.45161	34.7822	-140.928641849449+538.375326584922i
1.71	168.986	6.81004	10.49	153.882960522389+67.010031553654i
1.8	27.1389	7.16846	3.54902	56.4098671442492+6.51051729475135i
1.89	94.9167	7.52688	26.3864	-226.289886319797-356.414099556048i
1.98	96.0139	7.8853	23.4829	-345.965255253716+146.5539239761i
2.07	198.069	8.24373	16.9252	-249.997661675717+104.092115951659i
2.16	137.097	8.60215	22.3743	73.3055119999998-350.402648i
2.25	139.639	8.96057	18.0969	103.609339646277-270.379269821925i
2.34	216.819	9.319	12.4697	198.759353076252-17.3536078482035i
2.43	216.153	9.67742	4.69686	10.5992370971131-74.3985201605176i
2.52	198.583	10.0358	21.0624	332.20127685575-56.656230705249i
2.61	62.0417	10.3943	20.6651	-322.162202864324+74.4001458496477i
2.7	223.722	10.7527	28.9844	161.856712026912-434.587749239381i
2.79	222.167	11.1111	15.3218	183.795418653482-162.225630252736i
C16
Time	Data	FFT Freq	FFT Mag	FFT Complex			Max
0	186.375	0	345.768	5532.291656			18.5129
0.09	160.917	0.358423	10.5354	146.244152529938+83.8282615976607i
0.18	149.375	0.716846	5.80899	77.5625412533847+51.2115635910008i
0.27	197.792	1.07527	8.99773	-101.589399970807-102.005643804632i
0.36	193.292	1.43369	3.27219	21.8172294712097+47.5926219751611i
0.45	195.583	1.79211	11.0646	4.83989479588317+176.966977968574i
0.54	151.333	2.15054	18.5129	143.10486742943+259.343896464326i
0.63	198.083	2.50896	6.79189	-80.8488766320035+72.6131683405413i
0.72	98.8333	2.86738	16.1046	-215.124969+141.833313i
0.81	151.042	3.22581	0.257127	-1.02888056799686+3.98329440964807i
0.9	189.042	3.58423	10.8127	-22.8062438465349-171.493847313701i
0.99	176.083	3.94265	16.6365	-92.6200035118013-249.551151902963i
1.08	142.625	4.30108	5.19201	71.43252652879-42.4073160248388i
1.17	158.667	4.6595	7.25922	109.885339456184-37.6223463339624i
1.26	181	5.01792	14.0204	218.80558316372-49.4594321870262i
1.35	183.958	5.37634	7.49561	-37.5487300993965-113.900184991025i
1.44	192.958	5.73477	3.28386	-52.5417179999999
1.53	146.958	6.09319	7.49561	-37.5487300993963+113.900184991025i
1.62	177.333	6.45161	14.0204	218.80558316372+49.4594321870258i
1.71	151	6.81004	7.25922	109.885339456185+37.6223463339619i
1.8	151.917	7.16846	5.19201	71.43252652879+42.4073160248388i
1.89	170.5	7.52688	16.6365	-92.6200035118006+249.551151902963i
1.98	166.75	7.8853	10.8127	-22.8062438465345+171.493847313702i
2.07	162.917	8.24373	0.257127	-1.02888056799683-3.9832944096479i
2.16	176.333	8.60215	16.1046	-215.124969-141.833313i
2.25	194.042	8.96057	6.79189	-80.8488766320039-72.613168340541i
2.34	200.5	9.319	18.5129	143.10486742943-259.343896464326i
2.43	216.542	9.67742	11.0646	4.83989479588281-176.966977968574i
2.52	120.042	10.0358	3.27219	21.8172294712097-47.5926219751611i
2.61	147.583	10.3943	8.99773	-101.589399970807+102.005643804632i
2.7	262.167	10.7527	5.80899	77.5625412533845-51.2115635910009i
2.79	180.75	11.1111	10.5354	146.244152529937-83.8282615976612i
C20
Time	Data	FFT Freq	FFT Mag	FFT Complex			Max
0	275.062	0	532.254	8516.0625			14.7649
0.09	288.25	0.358423	9.16532	39.4343174575622-141.243561449491i
0.18	236.188	0.716846	9.63266	150.477126104922-33.3223951453085i
0.27	256.25	1.07527	13.9109	-97.5762681324404+200.045002910708i
0.36	305.375	1.43369	7.02844	-112.290699429436+6.07865033333794i
0.45	271.062	1.79211	1.44031	19.0464206501509-12.9733354825807i
0.54	284.375	2.15054	11.1695	174.629723739034-37.980446813505i
0.63	297.75	2.50896	9.72783	122.884323570481+95.5243352301116i
0.72	231.312	2.86738	6.89272	-109.25-15.0625i
0.81	279.5	3.22581	4.7794	68.1572175109518-34.6744321095506i
0.9	281.812	3.58423	6.81481	17.5337501751319-107.617901627456i
0.99	242.562	3.94265	14.7649	77.3851466453948-223.204886675152i
1.08	278.25	4.30108	9.4025	-150.209300570564+8.32865033333798i
1.17	252.875	4.6595	11.8006	52.4347623664475+181.382300585379i
1.26	257.562	5.01792	10.4691	-130.140600019088-105.45984995926i
1.35	293.75	5.37634	8.97067	131.234079931452+58.1265200780898i
1.44	223.438	5.73477	13.8477	-221.5625
1.53	325.188	6.09319	8.97067	131.234079931452-58.1265200780899i
1.62	268.438	6.45161	10.4691	-130.140600019088+105.45984995926i
1.71	287.688	6.81004	11.8006	52.434762366447-181.382300585379i
1.8	231.875	7.16846	9.4025	-150.209300570564-8.32865033333794i
1.89	288.625	7.52688	14.7649	77.3851466453956+223.204886675152i
1.98	250.062	7.8853	6.81481	17.533750175132+107.617901627456i
2.07	234.625	8.24373	4.7794	68.1572175109519+34.6744321095506i
2.16	214.062	8.60215	6.89272	-109.25+15.0625i
2.25	207.188	8.96057	9.72783	122.884323570481-95.5243352301116i
2.34	278.25	9.319	11.1695	174.629723739034+37.9804468135048i
2.43	292.688	9.67742	1.44031	19.0464206501512+12.9733354825806i
2.52	259.625	10.0358	7.02844	-112.290699429436-6.07865033333798i
2.61	279.25	10.3943	13.9109	-97.5762681324411-200.045002910707i
2.7	271.562	10.7527	9.63266	150.477126104922+33.3223951453083i
2.79	271.562	11.1111	9.16532	39.4343174575626+141.243561449491i
C21
Time	Data	FFT Freq	FFT Mag	FFT Complex			Max
0	71.875	0	87.2891	1396.625			23.9698
0.09	7.25	0.358423	20.6364	-105.651727503083+312.822805885231i
0.18	11.5	0.716846	23.9698	193.615732901644+331.055706677399i
0.27	27	1.07527	4.77451	-65.1353762509434-39.9142535055712i
0.36	1.875	1.43369	8.84513	-24.3034540450585+139.419678887548i
0.45	4.75	1.79211	8.03804	10.4526590654643-128.183116173876i
0.54	20.5	2.15054	14.9092	199.68901320969+130.495442752122i
0.63	4.25	2.50896	8.9405	-89.4069942882473+111.665313802717i
0.72	13	2.86738	6.27713	-96.875-26.5i
0.81	1	3.22581	8.1274	108.703866556558+71.368305370609i
0.9	30.25	3.58423	8.13112	86.6623846880661-97.0314057306746i
0.99	61	3.94265	8.69736	26.1797547038535+136.67297659574i
1.08	12.375	4.30108	12.6911	190.303454045058-70.8303211124526i
1.17	71.5	4.6595	3.22489	-51.0785129703256+7.30549392240437i
1.26	105	5.01792	4.84623	77.5328692006008+1.02885819460315i
1.35	54.125	5.37634	6.27769	32.9363306867236+94.8894521114824i
1.44	88.5	5.73477	5.24219	-83.875
1.53	62.625	6.09319	6.27769	32.9363306867232-94.8894521114824i
1.62	5.75	6.45161	4.84623	77.5328692006007-1.02885819460303i
1.71	30.875	6.81004	3.22489	-51.0785129703257-7.30549392240414i
1.8	34.5	7.16846	12.6911	190.303454045059+70.8303211124524i
1.89	86.875	7.52688	8.69736	26.1797547038532-136.67297659574i
1.98	52	7.8853	8.13112	86.6623846880662+97.0314057306749i
2.07	33.5	8.24373	8.1274	108.703866556558-71.3683053706094i
2.16	8	8.60215	6.27713	-96.875+26.5i
2.25	70.75	8.96057	8.9405	-89.4069942882475-111.665313802717i
2.34	88.25	9.319	14.9092	199.689013209689-130.495442752122i
2.43	85.375	9.67742	8.03804	10.4526590654648+128.183116173876i
2.52	49.625	10.0358	8.84513	-24.3034540450587-139.419678887547i
2.61	78.625	10.3943	4.77451	-65.1353762509432+39.9142535055713i
2.7	63.375	10.7527	23.9698	193.615732901643-331.0557066774i
2.79	60.75	11.1111	20.6364	-105.651727503083-312.82280588523i
C22
Time	Data	FFT Freq	FFT Mag	FFT Complex			Max
0	171.214	0	338.201	5411.214234			14.3438
0.09	189.339	0.358423	9.03755	-143.912255128269+14.094617657706i
0.18	152.786	0.716846	11.1207	159.632606234835-78.5921328809045i
0.27	172.518	1.07527	7.95655	69.0708767354876+106.937942653851i
0.36	126.411	1.43369	2.68599	19.8806688250713+38.1010298394935i
0.45	155.286	1.79211	13.8887	218.591437412418-39.9896713665142i
0.54	178.821	2.15054	5.41282	-86.0041005666231+10.1857253670756i
0.63	186.696	2.50896	6.89637	-70.44841142871-84.9257029437745i
0.72	155.554	2.86738	2.9757	16.9285569999999-44.5000309999998i
0.81	171.25	3.22581	11.9213	137.330241982701+132.373149550645i
0.9	129.821	3.58423	5.68446	-56.1418450148819+71.5558791050771i
0.99	189.125	3.94265	4.66611	24.6382922470129+70.4751424906345i
1.08	147.411	4.30108	7.03303	-80.0234968250713-79.1132641605066i
1.17	193.893	4.6595	7.83921	-89.8685208967824-87.4967956866608i
1.26	186.893	5.01792	1.64579	-23.9866606533303-10.8648031429027i
1.35	184.518	5.37634	9.28287	52.8842270761418-138.791970045534i
1.44	146.429	5.73477	14.3438	-229.500059999999
1.53	195.839	6.09319	9.28287	52.8842270761422+138.791970045534i
1.62	190.268	6.45161	1.64579	-23.9866606533303+10.8648031429029i
1.71	195.732	6.81004	7.83921	-89.8685208967823+87.4967956866613i
1.8	207.875	7.16846	7.03303	-80.0234968250712+79.1132641605066i
1.89	192.375	7.52688	4.66611	24.6382922470127-70.4751424906344i
1.98	144.429	7.8853	5.68446	-56.1418450148822-71.555879105077i
2.07	140.554	8.24373	11.9213	137.330241982701-132.373149550646i
2.16	163.714	8.60215	2.9757	16.928557+44.5000309999998i
2.25	184.696	8.96057	6.89637	-70.4484114287099+84.9257029437748i
2.34	141.304	9.319	5.41282	-86.0041005666233-10.1857253670755i
2.43	126.179	9.67742	13.8887	218.591437412419+39.9896713665136i
2.52	185.286	10.0358	2.68599	19.8806688250712-38.1010298394935i
2.61	149.75	10.3943	7.95655	69.0708767354874-106.937942653851i
2.7	162.643	10.7527	11.1207	159.632606234836+78.592132880904i
2.79	192.607	11.1111	9.03755	-143.912255128269-14.0946176577056i
C23
Time	Data	FFT Freq	FFT Mag	FFT Complex			Max
0	225.545	0	288.546	4616.738648			34.7455
0.09	185.466	0.358423	19.1971	290.32953079005-100.259099934059i
0.18	137.489	0.716846	13.0463	187.972245227168+90.7687914894296i
0.27	171.25	1.07527	22.2527	266.322798041608+236.301898008365i
0.36	93.3523	1.43369	14.223	226.711806702134+19.7179767505828i
0.45	98.2727	1.79211	10.9965	60.8573727442513-165.083985640258i
0.54	161.705	2.15054	12.9759	205.73148013778-27.8935563885008i
0.63	141.716	2.50896	11.0752	-81.924191842644+157.128669015987i
0.72	230.841	2.86738	8.05623	-7.29550099999999+128.693085i
0.81	74.9091	3.22581	7.28309	12.8903401757491+115.81421828552i
0.9	217.33	3.58423	21.1623	228.867123638013-249.534620808032i
0.99	131.818	3.94265	17.0155	-32.9481339688209+270.246260616901i
1.08	107.477	4.30108	12.0083	192.015365297866+6.71803475058296i
1.17	142.989	4.6595	13.0326	33.6643027379519-205.786411192299i
1.26	125.25	5.01792	16.0905	-170.116501002961-193.235796930101i
1.35	107.261	5.37634	34.7455	34.9898693218567+554.82601387765i
1.44	152.523	5.73477	18.4638	-295.42035
1.53	183.375	6.09319	34.7455	34.9898693218552-554.82601387765i
1.62	50.3523	6.45161	16.0905	-170.116501002961+193.235796930102i
1.71	164.807	6.81004	13.0326	33.6643027379521+205.786411192299i
1.8	115.682	7.16846	12.0083	192.015365297866-6.71803475058292i
1.89	170.682	7.52688	17.0155	-32.9481339688215-270.246260616901i
1.98	103.057	7.8853	21.1623	228.867123638013+249.534620808032i
2.07	183.477	8.24373	7.28309	12.8903401757482-115.814218285519i
2.16	34.1136	8.60215	8.05623	-7.29550100000013-128.693085i
2.25	139.557	8.96057	11.0752	-81.9241918426445-157.128669015987i
2.34	133.568	9.319	12.9759	205.73148013778+27.8935563885007i
2.43	167.511	9.67742	10.9965	60.857372744251+165.083985640258i
2.52	117.148	10.0358	14.223	226.711806702134-19.7179767505829i
2.61	168.443	10.3943	22.2527	266.322798041608-236.301898008366i
2.7	155.227	10.7527	13.0463	187.972245227168-90.7687914894297i
2.79	224.545	11.1111	19.1971	290.32953079005+100.259099934058i
D01
Time	Data	FFT Freq	FFT Mag	FFT Complex			Max
0	176.554	0	373.846	5981.535768			11.4163
0.09	181.321	0.358423	2.75333	42.5557262963064-11.3886208916193i
0.18	201.804	0.716846	3.56944	-18.4099739785622+54.0624175079882i
0.27	188.821	1.07527	2.45715	2.56830605921638-39.2304420408934i
0.36	194.054	1.43369	6.6374	-106.181826725924-1.87503298492431i
0.45	194.196	1.79211	2.38724	-9.33829062014533-37.0367482141948i
0.54	178.875	2.15054	4.95663	-73.5400308191393+29.6872051077381i
0.63	167.089	2.50896	1.98527	-21.2740767214765-23.5877824210044i
0.72	208.893	2.86738	3.00402	39.142883-27.8928230000001i
0.81	171.143	3.22581	6.10107	-66.4178337253213-71.5386472042096i
0.9	195.161	3.58423	4.48617	56.8483377680447-43.822824143679i
0.99	182.268	3.94265	6.83392	17.5064703543925+107.932209879405i
1.08	197.5	4.30108	5.68966	65.0390047259235+63.6963790150753i
1.17	202.679	4.6595	4.57608	52.8611106176624+50.660306678685i
1.26	184.125	5.01792	5.89111	-92.3269209703431+18.9809722565714i
1.35	187.821	5.37634	11.4163	15.3955157393659+182.010776951154i
1.44	172.321	5.73477	8.79242	-140.678714
1.53	184.643	6.09319	11.4163	15.3955157393653-182.010776951154i
1.62	148.643	6.45161	5.89111	-92.3269209703432-18.9809722565712i
1.71	209.482	6.81004	4.57608	52.8611106176622-50.6603066786851i
1.8	185.839	7.16846	5.68966	65.0390047259234-63.6963790150755i
1.89	184.821	7.52688	6.83392	17.5064703543923-107.932209879405i
1.98	171.804	7.8853	4.48617	56.8483377680448+43.8228241436788i
2.07	198.232	8.24373	6.10107	-66.4178337253211+71.5386472042098i
2.16	171.839	8.60215	3.00402	39.142883+27.8928230000001i
2.25	193.946	8.96057	1.98527	-21.2740767214764+23.5877824210044i
2.34	191.107	9.319	4.95663	-73.5400308191393-29.687205107738i
2.43	197.071	9.67742	2.38724	-9.33829062014531+37.0367482141949i
2.52	172.786	10.0358	6.6374	-106.181826725924+1.87503298492445i
2.61	231.75	10.3943	2.45715	2.5683060592165+39.2304420408934i
2.7	169.125	10.7527	3.56944	-18.4099739785624-54.0624175079883i
2.79	185.821	11.1111	2.75333	42.5557262963063+11.3886208916192i
D04
Time	Data	FFT Freq	FFT Mag	FFT Complex			Max
0	86.5	0	284.781	4556.5			34.0733
0.09	182.5	0.358423	9.57795	-95.7285463402823-119.669274306052i
0.18	169.375	0.716846	5.84195	54.5737753463861-75.885215973814i
0.27	120.5	1.07527	7.33631	108.107500072971-45.7281656477079i
0.36	165.125	1.43369	34.0733	-531.100964621867+123.062968850777i
0.45	190.875	1.79211	12.6044	14.3939293331367-201.155312824557i
0.54	138.25	2.15054	13.8301	74.2408285288741-208.455047371003i
0.63	109.875	2.50896	4.55667	41.6884602760798+59.8118361558325i
0.72	164.25	2.86738	8.65	-83.0000000000001-110.75i
0.81	89.25	3.22581	15.6549	-169.92132231497-184.028379649303i
0.9	141	3.58423	18.764	-281.432477036092-104.549455779981i
0.99	152.375	3.94265	7.5333	-87.4407528601221-82.9593614622802i
1.08	203.875	4.30108	5.73987	61.1009646218667+68.5629688507768i
1.17	182.875	4.6595	6.35141	-45.3022712125793-90.9661971074488i
1.26	162.5	5.01792	8.76981	-74.3821268391687-118.979624382793i
1.35	121.625	5.37634	1.29225	-16.7969969542354+12.0565270667935i
1.44	117.875	5.73477	17.0938	273.5
1.53	107.125	6.09319	1.29225	-16.7969969542353-12.0565270667938i
1.62	158	6.45161	8.76981	-74.3821268391685+118.979624382792i
1.71	141.375	6.81004	6.35141	-45.302271212579+90.9661971074487i
1.8	166.75	7.16846	5.73987	61.1009646218669-68.5629688507773i
1.89	202.375	7.52688	7.5333	-87.4407528601218+82.9593614622803i
1.98	169.625	7.8853	18.764	-281.432477036092+104.549455779981i
2.07	122.125	8.24373	15.6549	-169.921322314969+184.028379649303i
2.16	96.875	8.60215	8.65	-82.9999999999999+110.75i
2.25	45.625	8.96057	4.55667	41.6884602760796-59.8118361558327i
2.34	142.5	9.319	13.8301	74.2408285288743+208.455047371003i
2.43	164.25	9.67742	12.6044	14.3939293331371+201.155312824557i
2.52	164.75	10.0358	34.0733	-531.100964621867-123.062968850777i
2.61	125.5	10.3943	7.33631	108.107500072971+45.7281656477077i
2.7	167.75	10.7527	5.84195	54.5737753463862+75.8852159738139i
2.79	83.25	11.1111	9.57795	-95.7285463402821+119.669274306053i
D07
Time	Data	FFT Freq	FFT Mag	FFT Complex			Max
0	8.07953	0	49.8025	796.840698			12.7255
0.09	24.7159	0.358423	4.85354	54.4022327016782+55.4162447269981i
0.18	78.0909	0.716846	5.25644	74.9045005595912-38.244558988621i
0.27	2.11365	1.07527	6.68264	-106.623770230558-7.98286647666324i
0.36	6.51135	1.43369	2.40616	34.8411166518313+16.3780729364884i
0.45	35.5909	1.79211	3.08427	15.8091875580139-46.7475109100238i
0.54	59.5455	2.15054	3.50528	41.3585208137492-37.8805362035936i
0.63	6.26135	2.50896	7.54397	-113.018787686604-42.380206998774i
0.72	10.875	2.86738	12.7255	-128.227234-158.15912i
0.81	24.75	3.22581	6.61276	-83.691855402166+64.7317734703577i
0.9	2.26135	3.58423	9.03327	-45.0111783402187+137.344841845799i
0.99	8.48865	3.94265	3.593	13.0671048997923+55.9832710110815i
1.08	3.30682	4.30108	4.71231	-6.36382265183118+75.1279509364883i
1.17	35.3295	4.6595	0.919592	1.47287217207658+14.6395656907803i
1.26	9.95453	5.01792	12.3861	-2.47913503312122+198.162707060772i
1.35	39.1932	5.37634	3.9907	15.7646559877671+61.8744674424683i
1.44	33.4318	5.73477	4.41904	-70.7045860000001
1.53	38.7614	6.09319	3.9907	15.7646559877669-61.8744674424683i
1.62	33.7727	6.45161	12.3861	-2.47913503312174-198.162707060772i
1.71	0.625	6.81004	0.919592	1.47287217207657-14.6395656907803i
1.8	26.9318	7.16846	4.71231	-6.36382265183134-75.1279509364883i
1.89	35.4091	7.52688	3.593	13.0671048997923-55.9832710110816i
1.98	24.1818	7.8853	9.03327	-45.0111783402191-137.344841845799i
2.07	7.71588	8.24373	6.61276	-83.6918554021661-64.7317734703576i
2.16	13.4432	8.60215	12.7255	-128.227234+158.15912i
2.25	50.8636	8.96057	7.54397	-113.018787686604+42.3802069987741i
2.34	23.3864	9.319	3.50528	41.3585208137492+37.8805362035935i
2.43	34.2159	9.67742	3.08427	15.809187558014+46.7475109100236i
2.52	14.8409	10.0358	2.40616	34.8411166518313-16.3780729364885i
2.61	50.5455	10.3943	6.68264	-106.623770230559+7.98286647666353i
2.7	14.4545	10.7527	5.25644	74.9045005595911+38.2445589886208i
2.79	39.1932	11.1111	4.85354	54.402232701678-55.4162447269983i
D09
Time	Data	FFT Freq	FFT Mag	FFT Complex			Max
0	76.375	0	156.664	2506.625			24.5859
0.09	49	0.358423	16.8459	-211.292703179792-167.343583340365i
0.18	56.875	0.716846	9.32162	-143.787975764685-39.6169834738511i
0.27	83.125	1.07527	6.19777	-92.4013581431861-35.9939863091312i
0.36	65.625	1.43369	13.5788	181.564601333352-119.316648507218i
0.45	105.75	1.79211	4.69349	52.4981067060508+53.6967453006729i
0.54	76.625	2.15054	7.42093	92.6623078415651+74.2405291554218i
0.63	94.375	2.50896	16.6287	97.8250301397806+247.422310083243i
0.72	91.125	2.86738	10.5001	-113.625-123.75i
0.81	131.625	3.22581	6.67914	-12.1243132258377+106.176239213454i
0.9	90.875	3.58423	3.76712	59.2716115286679-10.9461321696971i
0.99	93.375	3.94265	5.1191	-61.5276977957832+54.0635498821271i
1.08	40.375	4.30108	8.8373	123.935398666648-68.0666485072175i
1.17	135.125	4.6595	8.11619	129.817511212503-3.28120428790935i
1.26	67.625	5.01792	9.59165	15.3540563944523+152.69635520103i
1.35	73.875	5.37634	4.00116	47.2054242862654-43.2436767703856i
1.44	82.625	5.73477	24.5859	-393.375
1.53	139.875	6.09319	4.00116	47.2054242862657+43.2436767703856i
1.62	80.5	6.45161	9.59165	15.354056394452-152.69635520103i
1.71	72.625	6.81004	8.11619	129.817511212503+3.28120428790906i
1.8	48.75	7.16846	8.8373	123.935398666648+68.0666485072175i
1.89	70.75	7.52688	5.1191	-61.5276977957833-54.0635498821267i
1.98	97.5	7.8853	3.76712	59.2716115286679+10.946132169697i
2.07	64	8.24373	6.67914	-12.1243132258381-106.176239213454i
2.16	62	8.60215	10.5001	-113.625+123.75i
2.25	116.25	8.96057	16.6287	97.82503013978-247.422310083243i
2.34	77.125	9.319	7.42093	92.6623078415651-74.2405291554221i
2.43	105.375	9.67742	4.69349	52.4981067060509-53.6967453006733i
2.52	4.625	10.0358	13.5788	181.564601333352+119.316648507218i
2.61	38.5	10.3943	6.19777	-92.4013581431857+35.9939863091314i
2.7	38	10.7527	9.32162	-143.787975764685+39.6169834738514i
2.79	76.375	11.1111	16.8459	-211.292703179792+167.343583340365i
D12
Time	Data	FFT Freq	FFT Mag	FFT Complex			Max
0	252.5	0	507.445	8119.125			26.0229
0.09	302.5	0.358423	5.68731	64.6937652213152-63.9935064943681i
0.18	207.125	0.716846	15.8376	-205.473970834916+148.298400732416i
0.27	179.625	1.07527	12.2777	-186.488470183542-61.7391100284668i
0.36	324.5	1.43369	3.37665	-23.3915360203879-48.70004069933i
0.45	284.75	1.79211	16.3122	25.5110666737233-259.745308075502i
0.54	255	2.15054	23.2081	313.870682637742+198.421886140717i
0.63	233.375	2.50896	26.0229	329.706496305249-254.272346288655i
0.72	275.375	2.86738	16.4324	257.75-51.875i
0.81	272.5	3.22581	14.6588	-17.9996402500531-233.848391585073i
0.9	312.125	3.58423	9.45244	150.553811661148+14.3799492080562i
0.99	213.625	3.94265	9.52133	-152.285779751439-4.11196169583101i
1.08	250.75	4.30108	19.5336	-216.608463979612+225.29995930067i
1.17	245.875	4.6595	10.7769	-140.155214383222+100.441963565956i
1.26	236.375	5.01792	22.0245	-329.950523463973-123.743536200245i
1.35	329.25	5.37634	11.852	129.017776367968+138.978175423965i
1.44	246	5.73477	2.28906	-36.625
1.53	211.625	6.09319	11.852	129.017776367967-138.978175423966i
1.62	171.375	6.45161	22.0245	-329.950523463973+123.743536200246i
1.71	285.375	6.81004	10.7769	-140.155214383222-100.441963565956i
1.8	231.875	7.16846	19.5336	-216.608463979612-225.29995930067i
1.89	250.25	7.52688	9.52133	-152.285779751439+4.11196169583113i
1.98	231.75	7.8853	9.45244	150.553811661148-14.3799492080564i
2.07	254.625	8.24373	14.6588	-17.9996402500527+233.848391585073i
2.16	240.875	8.60215	16.4324	257.75+51.875i
2.25	248.75	8.96057	26.0229	329.70649630525+254.272346288654i
2.34	323.75	9.319	23.2081	313.870682637741-198.421886140718i
2.43	262.5	9.67742	16.3122	25.5110666737243+259.745308075502i
2.52	327.625	10.0358	3.37665	-23.391536020388+48.7000406993297i
2.61	248.625	10.3943	12.2777	-186.488470183542+61.7391100284677i
2.7	154.25	10.7527	15.8376	-205.473970834916-148.298400732416i
2.79	254.625	11.1111	5.68731	64.6937652213153+63.9935064943685i
D18
Time	Data	FFT Freq	FFT Mag	FFT Complex			Max
0	157.625	0	225.078	3601.25			28.9648
0.09	68.875	0.358423	10.4914	164.264442530984+34.5660144633971i
0.18	132.625	0.716846	9.46054	-70.9210467910955+133.726146892255i
0.27	158.125	1.07527	18.1254	131.031095538538-258.717716349264i
0.36	147	1.43369	7.75213	-51.1299423149111+113.005203820043i
0.45	67	1.79211	8.42284	-132.887620760648-22.4185440310194i
0.54	77.75	2.15054	4.62897	-38.4631304669285+63.2929974150172i
0.63	115.25	2.50896	27.1603	-394.003102903291+183.325397397692i
0.72	134.75	2.86738	14.784	208.75+111.25i
0.81	99.375	3.22581	21.4436	250.636375212889-234.303028494429i
0.9	31.25	3.58423	10.8379	-113.691721475885+130.934610028485i
0.99	191.5	3.94265	13.0403	208.102021914171+15.0349997670593i
1.08	155.25	4.30108	9.36366	-104.870057685089-106.994796179957i
1.17	91.5	4.6595	10.813	13.7638649274966-172.459825671759i
1.26	80.125	5.01792	9.41791	148.57589873391-25.1322404942772i
1.35	170.25	5.37634	28.9648	426.092923539858-182.258064549298i
1.44	74.25	5.73477	9.51562	152.25
1.53	87.625	6.09319	28.9648	426.092923539859+182.258064549297i
1.62	60.625	6.45161	9.41791	148.57589873391+25.1322404942769i
1.71	43.625	6.81004	10.813	13.7638649274976+172.459825671759i
1.8	104.875	7.16846	9.36366	-104.870057685089+106.994796179957i
1.89	146.375	7.52688	13.0403	208.102021914171-15.0349997670598i
1.98	129.875	7.8853	10.8379	-113.691721475885-130.934610028485i
2.07	113.625	8.24373	21.4436	250.63637521289+234.303028494429i
2.16	115.75	8.60215	14.784	208.75-111.25i
2.25	155.875	8.96057	27.1603	-394.003102903291-183.32539739769i
2.34	137.5	9.319	4.62897	-38.4631304669286-63.2929974150172i
2.43	55.125	9.67742	8.42284	-132.887620760648+22.4185440310201i
2.52	153.25	10.0358	7.75213	-51.1299423149113-113.005203820043i
2.61	90	10.3943	18.1254	131.031095538539+258.717716349264i
2.7	184.25	10.7527	9.46054	-70.9210467910958-133.726146892255i
2.79	70.375	11.1111	10.4914	164.264442530984-34.566014463397i
D19
Time	Data	FFT Freq	FFT Mag	FFT Complex			Max
0	125.25	0	367.859	5885.75			26.5818
0.09	229.5	0.358423	26.5818	-320.623745584254+279.441577433568i
0.18	126	0.716846	14.7642	-179.434058145536+153.644969407826i
0.27	108.75	1.07527	3.29931	16.852876255778+50.0265794880571i
0.36	153.625	1.43369	5.37813	17.402881362028-84.2719378937775i
0.45	168	1.79211	4.49032	-65.9754096882254-28.4422753661073i
0.54	137.625	2.15054	14.7643	176.326924642518-157.204017982619i
0.63	191.625	2.50896	6.50996	20.7443239285154-102.072715553606i
0.72	158	2.86738	5.67858	-47.625+77.375i
0.81	208.25	3.22581	22.2805	-118.06783162081-336.368843855542i
0.9	153.5	3.58423	16.6033	-123.371080519803-235.26877250213i
0.99	260.375	3.94265	4.56722	-47.8276715292436+55.2498487469239i
1.08	194.125	4.30108	21.0031	-184.652881362028-280.771937893777i
1.17	133	4.6595	7.3593	-116.546963349048+16.7808430692836i
1.26	210.875	5.01792	11.4955	181.47821402282-29.9197851116858i
1.35	178	5.37634	12.6762	-104.555578412712-173.792411400174i
1.44	217.25	5.73477	5.375	-86
1.53	196.25	6.09319	12.6762	-104.555578412712+173.792411400174i
1.62	190.25	6.45161	11.4955	181.47821402282+29.919785111685i
1.71	203.625	6.81004	7.3593	-116.546963349048-16.7808430692836i
1.8	210.625	7.16846	21.0031	-184.652881362028+280.771937893778i
1.89	164.25	7.52688	4.56722	-47.8276715292439-55.2498487469241i
1.98	236.75	7.8853	16.6033	-123.371080519802+235.268772502131i
2.07	243.625	8.24373	22.2805	-118.067831620809+336.368843855542i
2.16	170.75	8.60215	5.67858	-47.625-77.375i
2.25	193.375	8.96057	6.50996	20.7443239285157+102.072715553605i
2.34	218	9.319	14.7643	176.326924642518+157.204017982619i
2.43	221.875	9.67742	4.49032	-65.9754096882253+28.4422753661075i
2.52	196.5	10.0358	5.37813	17.4028813620281+84.2719378937775i
2.61	161.625	10.3943	3.29931	16.8528762557781-50.0265794880573i
2.7	200.75	10.7527	14.7642	-179.434058145536-153.644969407826i
2.79	123.75	11.1111	26.5818	-320.623745584255-279.441577433567i
E01
Time	Data	FFT Freq	FFT Mag	FFT Complex			Max
0	42.125	0	156.664	2506.625			39.8716
0.09	173.875	0.358423	15.1563	-98.3161125189718-221.677327545796i
0.18	96	0.716846	3.28616	47.9077886201213-21.6645347879735i
0.27	47.125	1.07527	8.41808	132.613448435652+23.5556717539693i
0.36	53.75	1.43369	6.17363	89.0668334192695+42.710601525575i
0.45	19	1.79211	14.1364	184.2987915459-131.120279517844i
0.54	154.125	2.15054	17.6048	-85.3201612774797-268.443907595836i
0.63	94	2.50896	12.8927	-204.6926253559-25.5649069454835i
0.72	138.75	2.86738	26.6113	-342-253.625i
0.81	2.25	3.22581	3.96781	-61.5183620296406+15.6789456461702i
0.9	155.625	3.58423	39.8716	153.045341383951-619.315534311715i
0.99	53.125	3.94265	11.8155	89.9891109216915+166.255420522797i
1.08	87.125	4.30108	3.5102	-56.0668334192694-3.28939847442489i
1.17	119.625	4.6595	5.4994	-81.8964271729302-32.1759695713947i
1.26	140.75	5.01792	25.1129	-393.132968726593-83.036161503852i
1.35	12.875	5.37634	20.9348	-97.477823825801+320.459183679852i
1.44	59.25	5.73477	18.0234	288.375
1.53	152.875	6.09319	20.9348	-97.4778238258019-320.459183679852i
1.62	42.75	6.45161	25.1129	-393.132968726593+83.0361615038522i
1.71	61.75	6.81004	5.4994	-81.8964271729304+32.1759695713951i
1.8	110.25	7.16846	3.5102	-56.0668334192695+3.28939847442504i
1.89	63	7.52688	11.8155	89.9891109216911-166.255420522798i
1.98	69.125	7.8853	39.8716	153.045341383952+619.315534311714i
2.07	97.25	8.24373	3.96781	-61.5183620296409-15.6789456461702i
2.16	32	8.60215	26.6113	-342+253.625i
2.25	30.375	8.96057	12.8927	-204.6926253559+25.5649069454838i
2.34	129	9.319	17.6048	-85.3201612774791+268.443907595836i
2.43	19.25	9.67742	14.1364	184.2987915459+131.120279517843i
2.52	4.5	10.0358	6.17363	89.0668334192694-42.7106015255751i
2.61	120.375	10.3943	8.41808	132.613448435652-23.5556717539696i
2.7	82.375	10.7527	3.28616	47.9077886201213+21.6645347879737i
2.79	42.375	11.1111	15.1563	-98.3161125189713+221.677327545796i
E07
Time	Data	FFT Freq	FFT Mag	FFT Complex			Max
0	40.25	0	79.0703	1265.125			18.1948
0.09	8.375	0.358423	7.94868	-39.2693138712944+120.964404853527i
0.18	9.375	0.716846	10.0948	47.1911731548426+154.469320559015i
0.27	27.5	1.07527	4.67659	-74.2052481366672+9.61440115943009i
0.36	44.625	1.43369	18.1948	-60.3121077423023+284.800743816065i
0.45	3.5	1.79211	6.54951	-68.6696977560981-79.1572763462453i
0.54	65.375	2.15054	4.50888	-50.7271667711718+51.2956225717943i
0.63	30.75	2.50896	9.94866	-17.0865332998815-158.258835990348i
0.72	20.625	2.86738	14.5852	223.5+67.125i
0.81	30.75	3.22581	12.7041	-63.5875728277007+193.06390588997i
0.9	24.375	3.58423	6.61421	105.633128186297+6.4099534265768i
0.99	20.125	3.94265	4.91071	24.9728412753666-74.4971428349935i
1.08	23.375	4.30108	10.37	-149.937892257697+71.0507438160651i
1.17	91.375	4.6595	17.3869	-70.0781261229572-269.219981419546i
1.26	25.5	5.01792	8.21197	31.4028654300324+127.583651413798i
1.35	97	5.37634	9.26086	146.923650739232-19.2073693563837i
1.44	60.375	5.73477	3.21094	51.375
1.53	9.75	6.09319	9.26086	146.923650739232+19.2073693563829i
1.62	14	6.45161	8.21197	31.4028654300321-127.583651413798i
1.71	6.375	6.81004	17.3869	-70.0781261229562+269.219981419546i
1.8	94.125	7.16846	10.37	-149.937892257697-71.0507438160649i
1.89	38.875	7.52688	4.91071	24.9728412753669+74.4971428349933i
1.98	7.25	7.8853	6.61421	105.633128186297-6.40995342657694i
2.07	78.375	8.24373	12.7041	-63.5875728277011-193.06390588997i
2.16	46.625	8.60215	14.5852	223.5-67.125i
2.25	39	8.96057	9.94866	-17.086533299881+158.258835990348i
2.34	7.5	9.319	4.50888	-50.7271667711719-51.2956225717941i
2.43	35.75	9.67742	6.54951	-68.6696977560978+79.1572763462456i
2.52	110.875	10.0358	18.1948	-60.3121077423029-284.800743816065i
2.61	48.25	10.3943	4.67659	-74.2052481366671-9.6144011594298i
2.7	64	10.7527	10.0948	47.1911731548422-154.469320559015i
2.79	41.125	11.1111	7.94868	-39.2693138712947-120.964404853527i
E10
Time	Data	FFT Freq	FFT Mag	FFT Complex			Max
0	59.75	0	114.008	1824.125			13.3267
0.09	32.625	0.358423	9.66159	-128.669826332096-85.6779593671292i
0.18	46.75	0.716846	8.10205	2.76913871415069-129.60329776655i
0.27	22.75	1.07527	12.9015	-204.634637561822+27.1225084307665i
0.36	94.875	1.43369	12.8377	185.765426548077+87.6442593906764i
0.45	63.25	1.79211	11.8896	73.1160282988093+175.621609082469i
0.54	79.75	2.15054	10.4311	-162.83495504386-36.6024282037743i
0.63	97.75	2.50896	9.15106	124.973027721794-76.2867359402456i
0.72	66.5	2.86738	2.29135	35.75-8.125i
0.81	41.25	3.22581	8.48621	125.872956468269+50.9122000190031i
0.9	58	3.58423	4.43002	-6.5684810543241-70.5753630830339i
0.99	32.625	3.94265	8.61144	-58.3725197674774-124.807121705578i
1.08	21.375	4.30108	13.3267	125.484573451924+172.394259390677i
1.17	86.625	4.6595	10.682	9.90732695266711+170.624801871906i
1.26	60.125	5.01792	12.4151	-96.8657026159669+173.423767354191i
1.35	79.75	5.37634	5.06404	52.8076442198565+61.4520008213068i
1.44	60.375	5.73477	4.32031	-69.125
1.53	83.375	6.09319	5.06404	52.8076442198563-61.4520008213068i
1.62	99.5	6.45161	12.4151	-96.8657026159673-173.423767354191i
1.71	78.875	6.81004	10.682	9.90732695266669-170.624801871906i
1.8	22.5	7.16846	13.3267	125.484573451923-172.394259390676i
1.89	40.75	7.52688	8.61144	-58.3725197674771+124.807121705578i
1.98	32	7.8853	4.43002	-6.56848105432395+70.5753630830336i
2.07	54.125	8.24373	8.48621	125.872956468269-50.9122000190034i
2.16	119.5	8.60215	2.29135	35.75+8.125i
2.25	46.125	8.96057	9.15106	124.973027721794+76.2867359402454i
2.34	27.375	9.319	10.4311	-162.83495504386+36.6024282037745i
2.43	43.75	9.67742	11.8896	73.1160282988092-175.621609082469i
2.52	11.75	10.0358	12.8377	185.765426548076-87.6442593906765i
2.61	83.375	10.3943	12.9015	-204.634637561822-27.1225084307659i
2.7	17.375	10.7527	8.10205	2.76913871415089+129.60329776655i
2.79	59.625	11.1111	9.66159	-128.669826332096+85.6779593671296i
E12
Time	Data	FFT Freq	FFT Mag	FFT Complex			Max
0	31.4167	0	59.638	954.208435			14.7028
0.09	51.7917	0.358423	12.8855	-42.920753613099-201.651356608794i
0.18	24.9583	0.716846	9.47352	147.43938732628+35.1713413246797i
0.27	65.1667	1.07527	8.80994	1.83632015691883-140.947045385144i
0.36	50.2083	1.43369	3.72568	-5.55521043968508-59.3514699304924i
0.45	22.7083	1.79211	3.87383	4.69526921152393-61.8031091236319i
0.54	27.5417	2.15054	7.00277	-8.16309425991933+111.746523600827i
0.63	3.70831	2.50896	7.45525	37.2461632748626+113.319930912904i
0.72	26.7917	2.86738	7.62527	56.8333129999999-107.958374i
0.81	67.875	3.22581	4.09426	-41.295805795691+50.8525373215923i
0.9	17.9167	3.58423	8.09132	119.511465849752+49.7713929218849i
0.99	39.4583	3.94265	3.04148	-36.3002665409159-32.4106629092026i
1.08	20.625	4.30108	2.1393	32.8053324396851-9.7682179304926i
1.17	98.1667	4.6595	14.7028	-198.683742349636-125.956490928778i
1.26	32.4583	5.01792	5.06474	9.04573708388756+80.529462645738i
1.35	36.2083	5.37634	5.67905	1.42281565603583-90.8536499581687i
1.44	65.6667	5.73477	6.54427	-104.708313
1.53	16.2917	6.09319	5.67905	1.42281565603623+90.8536499581684i
1.62	29.75	6.45161	5.06474	9.04573708388735-80.5294626457377i
1.71	12.75	6.81004	14.7028	-198.683742349636+125.956490928778i
1.8	20	7.16846	2.1393	32.8053324396852+9.76821793049253i
1.89	27.25	7.52688	3.04148	-36.3002665409159+32.4106629092026i
1.98	6.79169	7.8853	8.09132	119.511465849752-49.771392921885i
2.07	5.41669	8.24373	4.09426	-41.2958057956914-50.8525373215923i
2.16	3.33331	8.60215	7.62527	56.833313+107.958374i
2.25	28.8333	8.96057	7.45525	37.2461632748622-113.319930912905i
2.34	31.75	9.319	7.00277	-8.16309425991965-111.746523600827i
2.43	7	9.67742	3.87383	4.69526921152404+61.8031091236316i
2.52	22.75	10.0358	3.72568	-5.55521043968495+59.3514699304925i
2.61	5.79169	10.3943	8.80994	1.83632015691936+140.947045385144i
2.7	12.7917	10.7527	9.47352	147.43938732628-35.17134132468i
2.79	41.0417	11.1111	12.8855	-42.9207536130984+201.651356608794i
E17
Time	Data	FFT Freq	FFT Mag	FFT Complex			Max
0	95.75	0	157.32	2517.125			27.4297
0.09	4.875	0.358423	8.49237	-130.677104104441-37.2329789427028i
0.18	49.625	0.716846	15.6351	9.29717119746669-249.988018479138i
0.27	34.125	1.07527	18.2793	-233.733300630189+175.802099112326i
0.36	162.25	1.43369	5.43543	-81.5984261636302+30.0819218691347i
0.45	100.75	1.79211	24.7795	306.653477251495+251.303835321236i
0.54	142.25	2.15054	15.7262	-45.2195988617393+247.522280107659i
0.63	48.375	2.50896	15.9941	243.454454233339+78.8509096703695i
0.72	106.125	2.86738	9.09875	123+77.875i
0.81	62.5	3.22581	5.09878	-67.2607515298322+46.1666081902982i
0.9	69.75	3.58423	9.80467	-1.88826551452916+156.863423551488i
0.99	25.125	3.94265	9.00528	-123.169289097198-74.7640712996368i
1.08	80.5	4.30108	1.26927	15.0984261636302+13.5819218691346i
1.17	90.625	4.6595	5.05782	-77.4877379291358+23.3350039271597i
1.26	69.125	5.01792	6.07962	-84.6893068211979+47.8531249646916i
1.35	75.125	5.37634	15.5406	202.220251805963+144.683531012932i
1.44	80.75	5.73477	27.4297	438.875
1.53	74.625	6.09319	15.5406	202.220251805963-144.683531012933i
1.62	133.5	6.45161	6.07962	-84.6893068211979-47.8531249646912i
1.71	162.375	6.81004	5.05782	-77.4877379291358-23.3350039271594i
1.8	94.75	7.16846	1.26927	15.0984261636302-13.5819218691347i
1.89	65	7.52688	9.00528	-123.169289097198+74.7640712996374i
1.98	50	7.8853	9.80467	-1.88826551452973-156.863423551488i
2.07	40.75	8.24373	5.09878	-67.2607515298325-46.1666081902977i
2.16	101	8.60215	9.09875	123-77.875i
2.25	73.5	8.96057	15.9941	243.454454233339-78.85090967037i
2.34	81.75	9.319	15.7262	-45.21959886174-247.522280107659i
2.43	67	9.67742	24.7795	306.653477251494-251.303835321237i
2.52	79.375	10.0358	5.43543	-81.5984261636302-30.0819218691346i
2.61	8.75	10.3943	18.2793	-233.73330063019-175.802099112325i
2.7	81.5	10.7527	15.6351	9.29717119746727+249.988018479138i
2.79	105.625	11.1111	8.49237	-130.677104104441+37.232978942703i
E19
Time	Data	FFT Freq	FFT Mag	FFT Complex			Max
0	143.136	0	430.83	6893.272738			24.1349
0.09	262.239	0.358423	4.20787	-67.2504126362602+3.18773867908002i
0.18	200.307	0.716846	7.91115	-24.2455286933358-124.234709462575i
0.27	197.466	1.07527	9.17419	-8.27728857698872-146.553526997385i
0.36	280.852	1.43369	5.01772	70.0344001833007+39.2509517324972i
0.45	213.886	1.79211	8.12871	-62.2339673440478+114.203195043578i
0.54	197.125	2.15054	9.72424	-68.8757307759045+139.512330995208i
0.63	221.261	2.50896	5.12576	-57.2316973778562+58.7412547174397i
0.72	185.023	2.86738	10.0162	56.8408819999999-149.840972i
0.81	245.511	3.22581	11.3346	-145.754770731565-107.910626730776i
0.9	215.261	3.58423	4.26702	68.2600025665827-1.29563922392332i
0.99	159.136	3.94265	16.7601	-244.930822721931-109.177054613437i
1.08	260.33	4.30108	24.1349	-382.738924183301-51.2718122675024i
1.17	200.591	4.6595	14.1521	-185.769391173238+129.469020809788i
1.26	222.341	5.01792	11.1239	-49.6842750973427-170.906451681706i
1.35	203.068	5.37634	8.7385	-131.915417438113-46.3340493049483i
1.44	256.057	5.73477	9.66478	154.636442
1.53	213.273	6.09319	8.7385	-131.915417438113+46.3340493049485i
1.62	198.716	6.45161	11.1239	-49.6842750973422+170.906451681707i
1.71	223.761	6.81004	14.1521	-185.769391173239-129.469020809788i
1.8	217.602	7.16846	24.1349	-382.738924183301+51.2718122675028i
1.89	208.568	7.52688	16.7601	-244.930822721931+109.177054613437i
1.98	237.489	7.8853	4.26702	68.2600025665827+1.29563922392315i
2.07	221.909	8.24373	11.3346	-145.754770731565+107.910626730776i
2.16	232.807	8.60215	10.0162	56.8408820000001+149.840972i
2.25	240.932	8.96057	5.12576	-57.2316973778566-58.7412547174397i
2.34	229.864	9.319	9.72424	-68.8757307759048-139.512330995208i
2.43	146.591	9.67742	8.12871	-62.2339673440481-114.203195043578i
2.52	214.591	10.0358	5.01772	70.0344001833005-39.2509517324976i
2.61	174.58	10.3943	9.17419	-8.2772885769885+146.553526997385i
2.7	232.455	10.7527	7.91115	-24.2455286933355+124.234709462575i
2.79	236.545	11.1111	4.20787	-67.2504126362603-3.18773867908008i
E24
Time	Data	FFT Freq	FFT Mag	FFT Complex			Max
0	183.875	0	302.109	4833.75			24.7629
0.09	171.875	0.358423	12.5218	-188.278395700755+68.4912544130349i
0.18	179.375	0.716846	18.9403	283.256282621459-107.712919781636i
0.27	129.125	1.07527	24.7629	386.676137070747+86.3766361697087i
0.36	128.375	1.43369	7.47606	-6.55237629863962+119.437414114622i
0.45	97.75	1.79211	14.877	88.0052466045587-221.166273419278i
0.54	91.375	2.15054	13.8733	-167.453346926192-145.710253561366i
0.63	150.625	2.50896	6.82595	9.83458700487783+108.771539897421i
0.72	197.875	2.86738	14.7225	226.875+63.375i
0.81	117.125	3.22581	6.9506	-25.1245943845652-108.334294858554i
0.9	126.25	3.58423	13.0914	81.9393679486382+192.770500189252i
0.99	127	3.94265	20.7486	-326.301337352223-61.1311891129508i
1.08	174.75	4.30108	18.3213	215.30237629864+198.937414114621i
1.17	223.375	4.6595	10.7677	-163.227503059266+55.1220922223719i
1.26	120.625	5.01792	15.2404	-216.742303643905-111.732166031017i
1.35	157.375	5.37634	16.7892	148.415859816625-223.904208596606i
1.44	192.625	5.73477	22.3125	357
1.53	103.125	6.09319	16.7892	148.415859816626+223.904208596605i
1.62	169.625	6.45161	15.2404	-216.742303643905+111.732166031017i
1.71	230.375	6.81004	10.7677	-163.227503059266-55.1220922223714i
1.8	155.5	7.16846	18.3213	215.30237629864-198.937414114622i
1.89	196.75	7.52688	20.7486	-326.301337352223+61.1311891129519i
1.98	210.875	7.8853	13.0914	81.9393679486376-192.770500189253i
2.07	104.875	8.24373	6.9506	-25.1245943845651+108.334294858554i
2.16	183.375	8.60215	14.7225	226.875-63.375i
2.25	56.125	8.96057	6.82595	9.83458700487722-108.771539897421i
2.34	136.75	9.319	13.8733	-167.453346926192+145.710253561366i
2.43	71.875	9.67742	14.877	88.005246604559+221.166273419278i
2.52	194.75	10.0358	7.47606	-6.55237629863976-119.437414114621i
2.61	121.375	10.3943	24.7629	386.676137070747-86.3766361697099i
2.7	149.375	10.7527	18.9403	283.256282621459+107.712919781635i
2.79	179.625	11.1111	12.5218	-188.278395700755-68.4912544130342i
F06
Time	Data	FFT Freq	FFT Mag	FFT Complex			Max
0	142.375	0	257.57	4121.125			17.6055
0.09	147.75	0.358423	3.51261	42.9532796333013-36.2443155050151i
0.18	121	0.716846	16.4593	70.8213698828264+253.646485026128i
0.27	157.125	1.07527	11.9282	-101.146516389681-161.844105155888i
0.36	101.75	1.43369	2.7843	21.491824445832-39.0217847076181i
0.45	69.5	1.79211	17.0796	249.874016723625-110.641888503136i
0.54	170.625	2.15054	15.2329	-177.645820954254-166.867426478804i
0.63	107.125	2.50896	1.04105	9.8892388186438-13.403461550626i
0.72	160	2.86738	17.3762	228.5+158.375i
0.81	116.25	3.22581	6.76917	-88.1708083843895+62.898701269254i
0.9	75.125	3.58423	6.89639	53.4625777804433+96.5254487931341i
0.99	116	3.94265	16.9992	271.056001417481+22.4853739745289i
1.08	207.125	4.30108	8.33958	-53.9918244458321-122.021784707618i
1.17	145.375	4.6595	10.1712	-148.186261653187+67.2676990478072i
1.26	159.875	5.01792	17.6055	-238.138126709016-150.460639701933i
1.35	146.25	5.37634	8.91811	58.7310498342056+130.042389040896i
1.44	105.5	5.73477	2.24219	35.875
1.53	136.5	6.09319	8.91811	58.7310498342051-130.042389040896i
1.62	83.625	6.45161	17.6055	-238.138126709016+150.460639701933i
1.71	151.75	6.81004	10.1712	-148.186261653187-67.2676990478066i
1.8	107.25	7.16846	8.33958	-53.9918244458319+122.021784707618i
1.89	88.375	7.52688	16.9992	271.056001417481-22.4853739745296i
1.98	62.375	7.8853	6.89639	53.4625777804431-96.5254487931344i
2.07	139	8.24373	6.76917	-88.1708083843898-62.8987012692538i
2.16	160.75	8.60215	17.3762	228.5-158.375i
2.25	112.375	8.96057	1.04105	9.88923881864386+13.4034615506259i
2.34	162	9.319	15.2329	-177.645820954253+166.867426478804i
2.43	140.5	9.67742	17.0796	249.874016723625+110.641888503135i
2.52	168.75	10.0358	2.7843	21.491824445832+39.0217847076181i
2.61	126	10.3943	11.9282	-101.14651638968+161.844105155889i
2.7	90.375	10.7527	16.4593	70.8213698828258-253.646485026129i
2.79	142.75	11.1111	3.51261	42.9532796333014+36.2443155050153i
F09
Time	Data	FFT Freq	FFT Mag	FFT Complex			Max
0	59.625	0	114.992	1839.875			26.4505
0.09	60.625	0.358423	13.9524	104.483806299168-197.277933966514i
0.18	13.25	0.716846	15.0594	-126.521896959295-205.058998522505i
0.27	86	1.07527	5.13022	-81.9768709710746-4.18251684617087i
0.36	136.25	1.43369	7.16162	-56.6468930265903-99.60452281804i
0.45	108	1.79211	19.6989	-92.9994656868759+301.149754912646i
0.54	107.875	2.15054	6.3687	96.4529122335433+32.8677570130825i
0.63	4.125	2.50896	26.4505	363.19380368622+217.243603450764i
0.72	73.375	2.86738	17.5366	-150-237.125i
0.81	79.875	3.22581	7.33696	105.533926552813+51.4133711169717i
0.9	99.875	3.58423	8.96358	112.115936633699-89.4344978252901i
0.99	54.75	3.94265	6.79543	53.9451319107696+94.4004636656499i
1.08	8.5	4.30108	3.44614	-39.8531069734098-38.1045228180401i
1.17	90.125	4.6595	12.8496	-59.6704181242334-196.743424551098i
1.26	29.75	5.01792	14.767	-186.046951907948+145.638746639123i
1.35	5.625	5.37634	5.07842	22.4900863332146+78.0802172417616i
1.44	7.75	5.73477	3.80469	-60.875
1.53	114	6.09319	5.07842	22.4900863332144-78.0802172417613i
1.62	98.5	6.45161	14.767	-186.046951907948-145.638746639123i
1.71	25.625	6.81004	12.8496	-59.6704181242328+196.743424551099i
1.8	27.375	7.16846	3.44614	-39.8531069734097+38.10452281804i
1.89	29.25	7.52688	6.79543	53.9451319107691-94.4004636656498i
1.98	80.625	7.8853	8.96358	112.115936633699+89.4344978252897i
2.07	74.625	8.24373	7.33696	105.533926552812-51.4133711169715i
2.16	20	8.60215	17.5366	-150+237.125i
2.25	63.75	8.96057	26.4505	363.19380368622-217.243603450765i
2.34	63.625	9.319	6.3687	96.4529122335434-32.8677570130828i
2.43	39.25	9.67742	19.6989	-92.9994656868768-301.149754912646i
2.52	36.875	10.0358	7.16162	-56.6468930265901+99.6045228180401i
2.61	48.125	10.3943	5.13022	-81.9768709710744+4.18251684617078i
2.7	26.25	10.7527	15.0594	-126.521896959295+205.058998522505i
2.79	66.625	11.1111	13.9524	104.483806299168+197.277933966514i
F11
Time	Data	FFT Freq	FFT Mag	FFT Complex			Max
0	170.875	0	345.477	5527.625			13.6058
0.09	209.625	0.358423	4.75538	-40.605607926859+64.3450244201126i
0.18	177.375	0.716846	4.64633	25.7814448574864+69.727586975401i
0.27	128	1.07527	11.6028	169.547724500411+75.6165065598587i
0.36	180.875	1.43369	9.57693	138.638086143187-65.2625631329236i
0.45	130	1.79211	8.23882	-105.918800413289-78.4731271603715i
0.54	128.5	2.15054	1.19182	14.3924057228708+12.5097041869593i
0.63	181.75	2.50896	4.25481	18.0668808476161-65.6357554085641i
0.72	178.25	2.86738	3.37653	1.62500000000003+54i
0.81	192.125	3.22581	8.09266	26.1394851067786-126.81669709679i
0.9	189.5	3.58423	10.1243	-137.656384700425-85.3890511014447i
0.99	194	3.94265	13.6058	-113.193726310516-185.950595155145i
1.08	154.75	4.30108	4.44385	21.6119138568133+67.7374368670765i
1.17	151.5	4.6595	11.4461	-149.770767576289+105.393872561025i
1.26	166.25	5.01792	1.33626	2.98253412006747-21.1711683130031i
1.35	192.125	5.37634	5.84446	82.7348117721467-43.5810832721745i
1.44	185	5.73477	1.97656	31.625
1.53	153.25	6.09319	5.84446	82.7348117721468+43.5810832721741i
1.62	183.25	6.45161	1.33626	2.98253412006751+21.171168313003i
1.71	186.125	6.81004	11.4461	-149.77076757629-105.393872561025i
1.8	147.625	7.16846	4.44385	21.6119138568131-67.7374368670764i
1.89	204	7.52688	13.6058	-113.193726310515+185.950595155145i
1.98	172	7.8853	10.1243	-137.656384700425+85.389051101445i
2.07	175.25	8.24373	8.09266	26.139485106779+126.81669709679i
2.16	201.25	8.60215	3.37653	1.62499999999997-54i
2.25	138.75	8.96057	4.25481	18.0668808476163+65.6357554085641i
2.34	177.625	9.319	1.19182	14.3924057228707-12.5097041869593i
2.43	171.25	9.67742	8.23882	-105.918800413288+78.4731271603719i
2.52	172	10.0358	9.57693	138.638086143187+65.2625631329235i
2.61	167.75	10.3943	11.6028	169.547724500411-75.6165065598592i
2.7	194.5	10.7527	4.64633	25.7814448574862-69.7275869754011i
2.79	172.5	11.1111	4.75538	-40.6056079268592-64.3450244201124i
F15
Time	Data	FFT Freq	FFT Mag	FFT Complex			Max
0	211.125	0	425.062	6801			8.00155
0.09	236.375	0.358423	0.667644	-10.2489451192693-3.01174661695851i
0.18	209.625	0.716846	4.2024	22.881470132755-63.2252695513872i
0.27	210.625	1.07527	1.02704	15.91917792114-4.07558789908194i
0.36	199.75	1.43369	8.00155	118.147416036854+49.3104752597279i
0.45	200.625	1.79211	3.95703	61.2479468873364-16.0364909468215i
0.54	235.5	2.15054	0.512769	-6.07857269282665+5.51013715600784i
0.63	222.5	2.50896	6.02332	-93.0026967993562-25.2644393287836i
0.72	212.75	2.86738	6.61324	-43.1250000000001-96.625i
0.81	203.75	3.22581	4.32453	-11.3657219376633+68.2525686158962i
0.9	221	3.58423	6.66279	89.0782028687228-58.5630861486957i
0.99	191.625	3.94265	3.26294	-51.4165036493377-9.05128017325963i
1.08	195.625	4.30108	1.17548	-18.1474160368535-4.93952474027197i
1.17	227.875	4.6595	6.23845	-53.7219235558234-84.1251713832453i
1.26	213.375	5.01792	1.52567	-24.3811003086513+1.20150714390943i
1.35	201.375	5.37634	3.0271	-48.4113337470264+1.47046706999632i
1.44	235	5.73477	3.76562	60.25
1.53	215.125	6.09319	3.0271	-48.4113337470264-1.47046706999632i
1.62	210.375	6.45161	1.52567	-24.3811003086513-1.20150714390937i
1.71	200.5	6.81004	6.23845	-53.7219235558232+84.1251713832454i
1.8	227.25	7.16846	1.17548	-18.1474160368535+4.93952474027212i
1.89	216	7.52688	3.26294	-51.4165036493377+9.05128017325977i
1.98	213	7.8853	6.66279	89.0782028687229+58.5630861486955i
2.07	210.875	8.24373	4.32453	-11.3657219376636-68.2525686158963i
2.16	213	8.60215	6.61324	-43.1249999999999+96.625i
2.25	227.75	8.96057	6.02332	-93.0026967993562+25.2644393287838i
2.34	213.875	9.319	0.512769	-6.0785726928266-5.51013715600774i
2.43	183.75	9.67742	3.95703	61.2479468873363+16.0364909468213i
2.52	199.25	10.0358	8.00155	118.147416036853-49.310475259728i
2.61	206	10.3943	1.02704	15.91917792114+4.07558789908185i
2.7	220.125	10.7527	4.2024	22.8814701327552+63.2252695513873i
2.79	215.625	11.1111	0.667644	-10.2489451192692+3.01174661695846i
F16
Time	Data	FFT Freq	FFT Mag	FFT Complex			Max
0	9.125	0	97.0547	1552.875			28.3512
0.09	72.25	0.358423	6.66771	-72.6397930858407+78.133277635233i
0.18	39.125	0.716846	5.62871	39.2309724479036-81.0655081134683i
0.27	33.125	1.07527	28.3512	-453.454402598038-12.2235166581136i
0.36	73.25	1.43369	15.5356	116.434997116652-219.612666646316i
0.45	74.5	1.79211	1.7447	-3.72026823846097+27.6662394815514i
0.54	50.25	2.15054	10.5592	147.885308918448+81.6877672591718i
0.63	62.875	2.50896	12.9857	-165.749996513201-125.284153361815i
0.72	16.25	2.86738	12.2958	184-69.625i
0.81	56.75	3.22581	10.7629	-171.258983242464+18.0340690140911i
0.9	21.625	3.58423	7.65958	-90.2336584889986-82.928872274608i
0.99	25.375	3.94265	8.78308	-65.397323326092-124.385143064471i
1.08	38.25	4.30108	11.2581	-156.684997116652-88.8626666463155i
1.17	5.125	4.6595	1.82808	13.1351796513121+26.1339573520336i
1.26	20.75	5.01792	2.28829	13.1173771226467-34.1821476472484i
1.35	83.25	5.37634	11.0102	-2.91441264721639-176.13964343269i
1.44	124.375	5.73477	4.72656	75.625
1.53	100.25	6.09319	11.0102	-2.9144126472159+176.13964343269i
1.62	45.125	6.45161	2.28829	13.1173771226468+34.1821476472484i
1.71	40.625	6.81004	1.82808	13.1351796513122-26.1339573520342i
1.8	83	7.16846	11.2581	-156.684997116652+88.8626666463157i
1.89	14.625	7.52688	8.78308	-65.3973233260914+124.385143064471i
1.98	2.25	7.8853	7.65958	-90.2336584889986+82.9288722746083i
2.07	8.875	8.24373	10.7629	-171.258983242463-18.034069014091i
2.16	89.75	8.60215	12.2958	184+69.625i
2.25	75.625	8.96057	12.9857	-165.749996513201+125.284153361815i
2.34	84.375	9.319	10.5592	147.885308918448-81.6877672591721i
2.43	74.375	9.67742	1.7447	-3.72026823846063-27.6662394815517i
2.52	65.125	10.0358	15.5356	116.434997116652+219.612666646316i
2.61	5	10.3943	28.3512	-453.454402598038+12.2235166581148i
2.7	51.625	10.7527	5.62871	39.2309724479038+81.0655081134683i
2.79	6	11.1111	6.66771	-72.6397930858407-78.1332776352331i
F20
Time	Data	FFT Freq	FFT Mag	FFT Complex			Max
0	197	0	404.68	6474.875			9.14566
0.09	222.75	0.358423	4.52751	-57.8075108095946-43.6562619611986i
0.18	205.625	0.716846	3.4828	55.7211051738058+0.635056965076942i
0.27	173.875	1.07527	3.03865	45.3650813045933+17.4859869154119i
0.36	209.625	1.43369	5.46701	-18.9610479427585+85.3923971288626i
0.45	185.875	1.79211	5.90055	92.8291696228665-17.1983087626678i
0.54	216.625	2.15054	8.7147	-54.8462913706885-128.19536545198i
0.63	199.625	2.50896	7.08284	-78.1084514370491+82.1080824480551i
0.72	228.75	2.86738	7.98736	41.1249999999999-121i
0.81	194.125	3.22581	8.01464	-48.9987636046271-118.503794329796i
0.9	161.875	3.58423	3.01821	2.41899166512836-48.2307461717535i
0.99	216.25	3.94265	0.370781	-4.99708321633851+3.19745549332768i
1.08	215.875	4.30108	2.37831	37.9610479427586+2.64239712886256i
1.17	245.125	4.6595	9.14566	-139.678877747892-43.6172028080659i
1.26	192.875	5.01792	7.3863	11.7061945317543+117.599676245304i
1.35	189.25	5.37634	5.88968	55.3964358880413+76.2329072814771i
1.44	214	5.73477	3.07031	-49.125
1.53	204.375	6.09319	5.88968	55.3964358880412-76.2329072814775i
1.62	208.5	6.45161	7.3863	11.706194531754-117.599676245304i
1.71	202.625	6.81004	9.14566	-139.678877747892+43.6172028080663i
1.8	199.375	7.16846	2.37831	37.9610479427586-2.64239712886258i
1.89	219	7.52688	0.370781	-4.99708321633848-3.19745549332773i
1.98	197	7.8853	3.01821	2.41899166512852+48.2307461717534i
2.07	208.125	8.24373	8.01464	-48.9987636046269+118.503794329796i
2.16	178.5	8.60215	7.98736	41.1250000000001+121i
2.25	198.875	8.96057	7.08284	-78.1084514370493-82.1080824480549i
2.34	196.25	9.319	8.7147	-54.8462913706882+128.19536545198i
2.43	187	9.67742	5.90055	92.8291696228664+17.1983087626675i
2.52	183.875	10.0358	5.46701	-18.9610479427586-85.3923971288626i
2.61	221.375	10.3943	3.03865	45.3650813045933-17.4859869154122i
2.7	207.125	10.7527	3.4828	55.7211051738057-0.635056965076942i
2.79	193.75	11.1111	4.52751	-57.8075108095945+43.6562619611987i
F21
Time	Data	FFT Freq	FFT Mag	FFT Complex			Max
0	17.125	0	157.055	2512.875			33.0374
0.09	27.25	0.358423	13.6545	-150.529108419802+158.338304112617i
0.18	42.375	0.716846	9.14752	-6.1127810207289+146.232654612416i
0.27	9.625	1.07527	33.0374	-122.533423266525+514.199887775544i
0.36	107.125	1.43369	13.3615	-111.780113447946-182.233387386532i
0.45	83.375	1.79211	10.6941	-170.738938814865+11.201141624563i
0.54	14.125	2.15054	22.597	65.7505162399203+355.523864810549i
0.63	42.75	2.50896	10.0769	76.6098050637468+141.866766157954i
0.72	111	2.86738	7.48935	77.3749999999999-91.5i
0.81	139.125	3.22581	6.66041	-87.521317076869+60.7984140388753i
0.9	99.75	3.58423	24.861	-393.06542394559+61.0341192644754i
0.99	92.25	3.94265	23.8982	-286.93811092761-252.734614388341i
1.08	13.625	4.30108	12.4828	177.780113447946+91.0166126134675i
1.17	76.625	4.6595	7.17573	-105.984007187477-44.1486025033182i
1.26	33.625	5.01792	17.977	144.4276887264+248.742909066342i
1.35	79.375	5.37634	2.61959	-28.3648993705973+30.8572177275797i
1.44	126.625	5.73477	7.60156	-121.625
1.53	68.875	6.09319	2.61959	-28.3648993705974-30.85721772758i
1.62	155.75	6.45161	17.977	144.4276887264-248.742909066342i
1.71	91.375	6.81004	7.17573	-105.984007187477+44.148602503318i
1.8	93.375	7.16846	12.4828	177.780113447946-91.0166126134678i
1.89	144.75	7.52688	23.8982	-286.938110927609+252.734614388341i
1.98	33.375	7.8853	24.861	-393.065423945591-61.0341192644743i
2.07	5.25	8.24373	6.66041	-87.5213170768693-60.7984140388751i
2.16	80	8.60215	7.48935	77.3750000000001+91.5i
2.25	81.875	8.96057	10.0769	76.6098050637464-141.866766157954i
2.34	50	9.319	22.597	65.7505162399193-355.523864810549i
2.43	180.5	9.67742	10.6941	-170.738938814865-11.2011416245629i
2.52	87.625	10.0358	13.3615	-111.780113447945+182.233387386533i
2.61	82.5	10.3943	33.0374	-122.533423266527-514.199887775544i
2.7	130.125	10.7527	9.14752	-6.1127810207295-146.232654612416i
2.79	111.75	11.1111	13.6545	-150.529108419802-158.338304112617i
F22
Time	Data	FFT Freq	FFT Mag	FFT Complex			Max
0	362.554	0	729.355	11669.678525			22.1362
0.09	433.679	0.358423	7.68318	120.69887860509-23.3195482888291i
0.18	317	0.716846	16.7319	98.6172950516725+248.884632797506i
0.27	328.893	1.07527	5.91833	-20.6029446277489+92.4248325574117i
0.36	375.304	1.43369	3.44382	55.0946148345308-0.847019772953871i
0.45	378.375	1.79211	8.49658	77.4857382797895-111.700943443144i
0.54	302.821	2.15054	8.70936	0.645943773980193+139.348243448779i
0.63	374.643	2.50896	8.17531	50.5109505567007-120.659023277357i
0.72	398.286	2.86738	16.3724	259.071409-38.7857060000001i
0.81	363.839	3.22581	18.9972	-25.8004931485863-302.858696685168i
0.9	369.518	3.58423	10.3632	101.776159588127-130.899855856576i
0.99	351.75	3.94265	11.481	-76.5532532709166+166.985351731604i
1.08	378.071	4.30108	18.9248	-254.416086834531+164.188686227046i
1.17	361.036	4.6595	8.94087	-102.162022770439-100.136600783933i
1.26	363.018	5.01792	10.3424	-39.6823464137794-160.649358507848i
1.35	400.179	5.37634	10.7934	-101.57685362389+139.661521787268i
1.44	372.304	5.73477	22.1362	-354.178647000001
1.53	341.518	6.09319	10.7934	-101.57685362389-139.661521787268i
1.62	314.536	6.45161	10.3424	-39.6823464137791+160.649358507848i
1.71	384.464	6.81004	8.94087	-102.162022770439+100.136600783933i
1.8	371.804	7.16846	18.9248	-254.416086834531-164.188686227046i
1.89	336.964	7.52688	11.481	-76.5532532709171-166.985351731604i
1.98	295.143	7.8853	10.3632	101.776159588127+130.899855856576i
2.07	397.464	8.24373	18.9972	-25.8004931485858+302.858696685168i
2.16	296.232	8.60215	16.3724	259.071409+38.7857060000001i
2.25	399.482	8.96057	8.17531	50.5109505567011+120.659023277357i
2.34	389.875	9.319	8.70936	0.645943773979795-139.348243448778i
2.43	344.589	9.67742	8.49658	77.4857382797895+111.700943443144i
2.52	403.857	10.0358	3.44382	55.0946148345306+0.84701977295353i
2.61	410.464	10.3943	5.91833	-20.6029446277491-92.4248325574115i
2.7	347.429	10.7527	16.7319	98.6172950516719-248.884632797507i
2.79	404.589	11.1111	7.68318	120.69887860509+23.3195482888288i
G01
Time	Data	FFT Freq	FFT Mag	FFT Complex			Max
0	19.375	0	80.9375	1295			14.9337
0.09	32.125	0.358423	1.95923	4.95639655764832-30.953307636974i
0.18	99.125	0.716846	8.31024	-132.96386950371-0.108120464589945i
0.27	7	1.07527	8.96067	137.153698980232-41.7617936310606i
0.36	77	1.43369	6.92493	-81.1504960899509-75.4387084989848i
0.45	18.875	1.79211	10.0733	-119.9071272838-107.698584901057i
0.54	7.625	2.15054	9.26734	-139.50836253504-50.2353771098612i
0.63	64.5	2.50896	7.52289	109.795170904868-49.3259011369816i
0.72	11.125	2.86738	3.51371	54.25-14.75i
0.81	111.125	3.22581	10.537	-99.7941025191506+135.883487756202i
0.9	39.125	3.58423	10.0035	-157.738002675707-27.1456495106624i
0.99	44.5	3.94265	8.49811	-62.3910015309917-120.810290613142i
1.08	46.125	4.30108	11.1617	-170.599503910049+52.8112915010153i
1.17	49.125	4.6595	14.9337	-53.414751040806+232.89174229288i
1.26	40.125	5.01792	11.9066	188.210234714457+29.4816071346084i
1.35	27	5.37634	14.2943	226.601715931999-30.9786771077661i
1.44	1.5	5.73477	5.125	-82
1.53	37	6.09319	14.2943	226.601715931999+30.9786771077656i
1.62	21.75	6.45161	11.9066	188.210234714457-29.4816071346091i
1.71	46.75	6.81004	14.9337	-53.4147510408064-232.89174229288i
1.8	37.875	7.16846	11.1617	-170.599503910049-52.8112915010152i
1.89	69.5	7.52688	8.49811	-62.3910015309914+120.810290613142i
1.98	18.875	7.8853	10.0035	-157.738002675707+27.1456495106626i
2.07	69.375	8.24373	10.537	-99.7941025191509-135.883487756202i
2.16	70.25	8.60215	3.51371	54.25+14.75i
2.25	15.375	8.96057	7.52289	109.795170904868+49.3259011369813i
2.34	10.125	9.319	9.26734	-139.50836253504+50.2353771098614i
2.43	58.375	9.67742	10.0733	-119.907127283799+107.698584901057i
2.52	67.125	10.0358	6.92493	-81.1504960899508+75.4387084989847i
2.61	18.5	10.3943	8.96067	137.153698980232+41.7617936310603i
2.7	39.375	10.7527	8.31024	-132.96386950371+0.108120464590257i
2.79	19.375	11.1111	1.95923	4.95639655764843+30.9533076369742i
G06
Time	Data	FFT Freq	FFT Mag	FFT Complex			Max
0	99.3068	0	220.941	3535.056795			24.5823
0.09	59.8409	0.358423	2.5399	-34.7745871028052-21.0286090300402i
0.18	122.818	0.716846	2.74727	38.1664304875418+21.8055100923067i
0.27	97.1023	1.07527	9.13428	-112.591366768396+93.1803110149651i
0.36	179.92	1.43369	4.99555	-33.6555463673812-72.4976582592137i
0.45	60.4773	1.79211	11.6224	-178.659857330738+51.5880939707317i
0.54	136.761	2.15054	9.82173	20.0131266722141+155.868167661754i
0.63	61.625	2.50896	7.82602	-91.3232856979395+85.6691442874722i
0.72	141.67	2.86738	11.2221	175.670503+37.1364120000001i
0.81	111.42	3.22581	12.4956	-190.231694958905+61.5103067843986i
0.9	136.17	3.58423	7.88496	109.777938359561-62.1689443487167i
0.99	94.9205	3.94265	8.43418	18.1198793833621-133.72481108165i
1.08	100.034	4.30108	9.84139	84.1100163673811+133.115925740786i
1.17	136.261	4.6595	3.32855	-50.9910704603757+15.3689664552694i
1.26	39.3068	5.01792	20.3323	-170.230079519316+277.222866081836i
1.35	144.648	5.37634	24.5823	226.451982935798+321.586817959571i
1.44	151.057	5.73477	1.44105	23.056795
1.53	133.898	6.09319	24.5823	226.451982935797-321.586817959572i
1.62	83.4659	6.45161	20.3323	-170.230079519317-277.222866081836i
1.71	122.375	6.81004	3.32855	-50.9910704603754-15.3689664552695i
1.8	117.295	7.16846	9.84139	84.110016367381-133.115925740786i
1.89	119.761	7.52688	8.43418	18.1198793833627+133.724811081649i
1.98	64.4091	7.8853	7.88496	109.777938359561+62.1689443487164i
2.07	112.568	8.24373	12.4956	-190.231694958905-61.5103067843979i
2.16	109.261	8.60215	11.2221	175.670503-37.1364120000001i
2.25	93.0227	8.96057	7.82602	-91.3232856979395-85.6691442874721i
2.34	109.795	9.319	9.82173	20.0131266722138-155.868167661754i
2.43	143.989	9.67742	11.6224	-178.659857330738-51.5880939707313i
2.52	78.8182	10.0358	4.99555	-33.6555463673811+72.4976582592138i
2.61	144.75	10.3943	9.13428	-112.591366768396-93.180311014965i
2.7	108.966	10.7527	2.74727	38.1664304875415-21.8055100923069i
2.79	119.341	11.1111	2.5399	-34.7745871028054+21.0286090300401i
G09
Time	Data	FFT Freq	FFT Mag	FFT Complex			Max
0	20.875	0	95.9219	1534.75			20.1089
0.09	12.875	0.358423	9.14912	-5.30555630297039+146.289802732427i
0.18	41.875	0.716846	7.20602	67.9184973873612+93.1682456061137i
0.27	69.625	1.07527	10.8231	-70.8298273726359+158.021742013145i
0.36	33.25	1.43369	12.553	-68.62875624952+188.759329893667i
0.45	13.25	1.79211	17.5927	-235.188762674994-154.656962843709i
0.54	49.25	2.15054	20.1089	-316.397200465606+58.4057120294376i
0.63	12.875	2.50896	7.5786	119.627275489289+19.817080787876i
0.72	69.125	2.86738	10.3117	-151.375+65.625i
0.81	84.5	3.22581	14.0899	-200.304618163751-103.444464023068i
0.9	11.375	3.58423	13.7911	188.772678608682-114.256129402154i
0.99	16.375	3.94265	14.3842	167.500402374524+157.833500343814i
1.08	4.625	4.30108	10.7485	29.1287562495199-169.490670106333i
1.17	59.125	4.6595	5.59605	-86.4785473617447-23.201304607247i
1.26	94.375	5.01792	3.24887	33.2060244695628-39.9935958254772i
1.35	53.875	5.37634	9.06431	128.979634012283+66.3147481135671i
1.44	43.625	5.73477	4.25	-68
1.53	52.5	6.09319	9.06431	128.979634012283-66.3147481135675i
1.62	17.125	6.45161	3.24887	33.206024469563+39.993595825477i
1.71	96.875	6.81004	5.59605	-86.4785473617446+23.2013046072471i
1.8	49.375	7.16846	10.7485	29.1287562495202+169.490670106333i
1.89	20.25	7.52688	14.3842	167.500402374524-157.833500343815i
1.98	58.875	7.8853	13.7911	188.772678608682+114.256129402154i
2.07	112.625	8.24373	14.0899	-200.304618163751+103.444464023069i
2.16	2	8.60215	10.3117	-151.375-65.625i
2.25	13.375	8.96057	7.5786	119.62727548929-19.8170807878766i
2.34	61.25	9.319	20.1089	-316.397200465606-58.4057120294368i
2.43	47.75	9.67742	17.5927	-235.188762674994+154.656962843709i
2.52	68.125	10.0358	12.553	-68.6287562495202-188.759329893667i
2.61	112	10.3943	10.8231	-70.8298273726362-158.021742013144i
2.7	108.25	10.7527	7.20602	67.918497387361-93.1682456061139i
2.79	23.5	11.1111	9.14912	-5.30555630297116-146.289802732428i
G11
Time	Data	FFT Freq	FFT Mag	FFT Complex			Max
0	9.32501	0	74.1578	1186.525264			19.5222
0.09	86.775	0.358423	4.4954	68.1576923731504+22.9768668354808i
0.18	90.75	0.716846	6.40869	55.7091068290919-86.0857235510943i
0.27	46.525	1.07527	10.8655	165.033506146481+54.6537053762276i
0.36	30.025	1.43369	13.7201	-182.781142347649-121.577506544015i
0.45	24.85	1.79211	15.0916	-127.509425479168-205.05350315316i
0.54	2.25	2.15054	10.9793	-95.3482557071482-147.541188139494i
0.63	33.875	2.50896	19.5222	-210.642135390431-230.642467307775i
0.72	59.775	2.86738	16.8947	270.275144+4.65002400000003i
0.81	24.9	3.22581	7.50522	-103.480189775067-60.9254182702845i
0.9	14.5	3.58423	6.93568	-70.748310701955-85.4938660290439i
0.99	77.025	3.94265	9.68348	4.8766574368774+154.858960021134i
1.08	38.825	4.30108	7.2312	-48.218857652351+105.172493455985i
1.17	22.325	4.6595	10.5541	-140.518797028439-93.6490156746458i
1.26	0.174988	5.01792	3.93911	39.187507580011+49.3617425593558i
1.35	22.125	5.37634	4.68308	-55.5174042834043-50.3210763521964i
1.44	59.275	5.73477	1.56719	-25.0750720000001
1.53	7.32501	6.09319	4.68308	-55.5174042834041+50.3210763521963i
1.62	16.925	6.45161	3.93911	39.187507580011-49.3617425593561i
1.71	39.85	6.81004	10.5541	-140.518797028439+93.6490156746461i
1.8	114.4	7.16846	7.2312	-48.2188576523511-105.172493455985i
1.89	50.2	7.52688	9.68348	4.87665743687702-154.858960021135i
1.98	2.59998	7.8853	6.93568	-70.7483107019548+85.4938660290439i
2.07	57.025	8.24373	7.50522	-103.480189775067+60.9254182702845i
2.16	26.625	8.60215	16.8947	270.275144-4.65002400000003i
2.25	10.4	8.96057	19.5222	-210.64213539043+230.642467307776i
2.34	12.125	9.319	10.9793	-95.3482557071478+147.541188139494i
2.43	15.9	9.67742	15.0916	-127.509425479168+205.053503153161i
2.52	87.25	10.0358	13.7201	-182.781142347649+121.577506544015i
2.61	73.8	10.3943	10.8655	165.033506146481-54.6537053762281i
2.7	15.9	10.7527	6.40869	55.709106829092+86.0857235510943i
2.79	12.9	11.1111	4.4954	68.1576923731502-22.976866835481i
G14
Time	Data	FFT Freq	FFT Mag	FFT Complex			Max
0	203.833	0	284.996	4559.930603			28.0153
0.09	169.819	0.358423	11.2949	-30.7952451792073-178.074919016618i
0.18	105.986	0.716846	16.2935	137.384164447154-221.557572911303i
0.27	138.25	1.07527	9.54304	129.653324155703+80.6464441197816i
0.36	114.389	1.43369	6.61376	105.682386523478-5.39721950007063i
0.45	217.333	1.79211	28.0153	292.833395887252+339.370877978644i
0.54	174.264	2.15054	19.5677	284.043627199348-131.682855268356i
0.63	132.611	2.50896	6.76056	-12.0355110994994+107.497277788442i
0.72	164.417	2.86738	19.2438	236.652831-196.97223i
0.81	85.5139	3.22581	15.0982	7.44781847624075+241.457072633718i
0.9	173.875	3.58423	7.21233	-112.261830962874+26.7170460576298i
0.99	119.083	3.94265	9.84326	43.1920832250944+151.45368357115i
1.08	216.708	4.30108	4.7655	-71.0157605234778-27.7584235000703i
1.17	125.708	4.6595	18.4027	281.365879085612-86.7753843101167i
1.26	114.347	5.01792	19.6375	-253.276916683629-185.935383585317i
1.35	88.625	5.37634	12.7586	-201.550656551194-32.3975901937454i
1.44	140.069	5.73477	18.0061	288.097227
1.53	236.028	6.09319	12.7586	-201.550656551194+32.3975901937463i
1.62	156.361	6.45161	19.6375	-253.276916683628+185.935383585318i
1.71	106.389	6.81004	18.4027	281.365879085612+86.7753843101165i
1.8	198.514	7.16846	4.7655	-71.0157605234779+27.7584235000704i
1.89	124.847	7.52688	9.84326	43.1920832250938-151.45368357115i
1.98	144.528	7.8853	7.21233	-112.261830962874-26.7170460576295i
2.07	89.9861	8.24373	15.0982	7.44781847623993-241.457072633718i
2.16	165.514	8.60215	19.2438	236.652831+196.97223i
2.25	128.958	8.96057	6.76056	-12.0355110995-107.497277788442i
2.34	105.028	9.319	19.5677	284.043627199348+131.682855268356i
2.43	95.6389	9.67742	28.0153	292.833395887251-339.370877978645i
2.52	126.889	10.0358	6.61376	105.682386523478+5.39721950007047i
2.61	78.2361	10.3943	9.54304	129.653324155703-80.6464441197821i
2.7	119.292	10.7527	16.2935	137.384164447155+221.557572911303i
2.79	198.889	11.1111	11.2949	-30.7952451792066+178.074919016618i
G21
Time	Data	FFT Freq	FFT Mag	FFT Complex			Max
0	4.25	0	206.188	3299			35.6545
0.09	54.75	0.358423	35.6545	-570.230455351236-16.6033725709058i
0.18	28.5	0.716846	29.4669	-465.61826949989-74.0490115643028i
0.27	9.625	1.07527	18.1805	-102.745390746541+272.138883408998i
0.36	172.625	1.43369	12.1333	-183.600798294412-63.0743010511224i
0.45	84.5	1.79211	19.929	-291.515377018758+129.201577255588i
0.54	124.375	2.15054	11.3174	146.985774724825+105.758148644694i
0.63	131.375	2.50896	29.6097	-71.6097678787969-468.311573041457i
0.72	90.875	2.86738	16.8957	107.875+247.875i
0.81	154.125	3.22581	30.9593	48.5689954721634-492.961289612403i
0.9	148.375	3.58423	6.03349	90.6756334308775-33.1226865045841i
0.99	203.75	3.94265	6.93796	45.3357593255545-101.327761538801i
1.08	109.875	4.30108	24.7658	-389.899201705588+70.6756989488778i
1.17	30	4.6595	8.82943	-121.385435094091+72.2707098497774i
1.26	24.5	5.01792	12.3775	-179.543138655813+83.5701532864188i
1.35	240.25	5.37634	26.4484	413.581671291702-89.5919239066853i
1.44	85.5	5.73477	7.29688	-116.75
1.53	106.125	6.09319	26.4484	413.581671291703+89.5919239066832i
1.62	97.25	6.45161	12.3775	-179.543138655813-83.5701532864186i
1.71	198.125	6.81004	8.82943	-121.38543509409-72.2707098497777i
1.8	148.5	7.16846	24.7658	-389.899201705588-70.6756989488776i
1.89	103	7.52688	6.93796	45.3357593255551+101.3277615388i
1.98	124	7.8853	6.03349	90.6756334308776+33.1226865045837i
2.07	153.5	8.24373	30.9593	48.5689954721657+492.961289612403i
2.16	100.75	8.60215	16.8957	107.875-247.875i
2.25	85.125	8.96057	29.6097	-71.6097678787947+468.311573041458i
2.34	130.125	9.319	11.3174	146.985774724825-105.758148644694i
2.43	39.625	9.67742	19.929	-291.515377018758-129.201577255587i
2.52	137.125	10.0358	12.1333	-183.600798294412+63.0743010511222i
2.61	112.375	10.3943	18.1805	-102.745390746542-272.138883408998i
2.7	64.5	10.7527	29.4669	-465.618269499889+74.0490115643037i
2.79	1.625	11.1111	35.6545	-570.230455351235+16.6033725709076i
G22
Time	Data	FFT Freq	FFT Mag	FFT Complex			Max
0	122.375	0	269.852	4317.625			25.8591
0.09	114.25	0.358423	16.7589	-250.125993687798+96.6302054748384i
0.18	131.375	0.716846	15.4628	-16.3964651027312+246.861019379165i
0.27	127.5	1.07527	10.466	166.305827609527+19.5894229813313i
0.36	103.375	1.43369	18.134	-168.627710228994-236.111142482713i
0.45	93.625	1.79211	9.93357	-93.2502291217772-128.706745341974i
0.54	91.125	2.15054	5.38698	-44.6637771499613+73.7167183528622i
0.63	73.75	2.50896	10.4964	155.651680109861-63.0638211021403i
0.72	106.625	2.86738	0.575639	1.25000000000001+9.125i
0.81	222.375	3.22581	11.012	-27.7894261822519-173.987190957668i
0.9	143.125	3.58423	25.8591	201.825465395393+361.181707457193i
0.99	156.75	3.94265	9.83975	96.1689727439601+124.649914947104i
1.08	190.125	4.30108	19.7522	-309.872289771007-62.1111424827131i
1.17	133.625	4.6595	3.57637	22.4706486129755-52.6252909137739i
1.26	136	5.01792	6.34455	71.7347768573001+71.8260084834957i
1.35	177.25	5.37634	6.9797	-13.431480084498-110.864538564875i
1.44	115.375	5.73477	0.992188	15.875
1.53	104.875	6.09319	6.9797	-13.4314800844977+110.864538564875i
1.62	162	6.45161	6.34455	71.7347768572999-71.8260084834953i
1.71	164.625	6.81004	3.57637	22.4706486129756+52.6252909137738i
1.8	169.625	7.16846	19.7522	-309.872289771006+62.1111424827132i
1.89	95	7.52688	9.83975	96.1689727439598-124.649914947105i
1.98	176.75	7.8853	25.8591	201.825465395392-361.181707457193i
2.07	138.875	8.24373	11.012	-27.7894261822512+173.987190957668i
2.16	78	8.60215	0.575639	1.24999999999999-9.125i
2.25	171.625	8.96057	10.4964	155.651680109862+63.0638211021398i
2.34	148.375	9.319	5.38698	-44.6637771499615-73.7167183528621i
2.43	118.875	9.67742	9.93357	-93.2502291217768+128.706745341975i
2.52	198.5	10.0358	18.134	-168.627710228993+236.111142482713i
2.61	135.5	10.3943	10.466	166.305827609528-19.5894229813316i
2.7	94	10.7527	15.4628	-16.3964651027317-246.861019379165i
2.79	122.375	11.1111	16.7589	-250.125993687798-96.6302054748374i
G23
Time	Data	FFT Freq	FFT Mag	FFT Complex			Max
0	89.25	0	174.352	2789.625			29.7468
0.09	62	0.358423	2.86254	-40.2636051560212-21.8297575928381i
0.18	49.375	0.716846	13.9769	189.34310331797+118.99586911903i
0.27	142.125	1.07527	16.4665	-201.582694954746+169.640735529205i
0.36	97.5	1.43369	10.3943	43.2652416360246-160.582106781187i
0.45	69.125	1.79211	13.0438	-207.56555726578-21.7317840352828i
0.54	41.125	2.15054	19.0198	-198.444030695966+230.714279800186i
0.63	40.875	2.50896	4.42723	68.4738656256896-18.1392368478246i
0.72	168.75	2.86738	15.096	57.8750000000001+234.5i
0.81	69.75	3.22581	29.7468	206.894442667909-428.627178210108i
0.9	102.375	3.58423	12.938	103.280926605905+179.402943431983i
0.99	76.625	3.94265	14.2929	180.466143585644+140.461970528669i
1.08	89.875	4.30108	10.6152	-59.2652416360245+159.167893218814i
1.17	18.125	4.6595	21.8721	-80.136217222097-340.65436261855i
1.26	103.25	5.01792	9.8657	-28.1799992279081-155.315467249172i
1.35	167.25	5.37634	10.3014	-142.286377280599+83.1934483331718i
1.44	116.25	5.73477	17.6641	282.625
1.53	39.625	6.09319	10.3014	-142.286377280599-83.1934483331717i
1.62	169.25	6.45161	9.8657	-28.1799992279078+155.315467249173i
1.71	104	6.81004	21.8721	-80.1362172220964+340.654362618549i
1.8	75.875	7.16846	10.6152	-59.2652416360248-159.167893218813i
1.89	27.625	7.52688	14.2929	180.466143585643-140.46197052867i
1.98	52.25	7.8853	12.938	103.280926605904-179.402943431983i
2.07	97.75	8.24373	29.7468	206.89444266791+428.627178210107i
2.16	20.25	8.60215	15.096	57.8749999999999-234.5i
2.25	101.75	8.96057	4.42723	68.4738656256903+18.1392368478245i
2.34	128.5	9.319	19.0198	-198.444030695966-230.714279800186i
2.43	31.375	9.67742	13.0438	-207.56555726578+21.7317840352837i
2.52	139.25	10.0358	10.3943	43.2652416360248+160.582106781186i
2.61	121.5	10.3943	16.4665	-201.582694954746-169.640735529204i
2.7	93	10.7527	13.9769	189.343103317969-118.995869119031i
2.79	84	11.1111	2.86254	-40.2636051560213+21.8297575928383i
H02
Time	Data	FFT Freq	FFT Mag	FFT Complex			Max
0	240.875	0	431.102	6897.625			11.3114
0.09	252.875	0.358423	3.08141	47.1019978907435+14.5651577557909i
0.18	211.125	0.716846	10.5748	164.093901077051-41.241811602147i
0.27	205.75	1.07527	3.86082	53.3178656244705+31.1949438768345i
0.36	210.375	1.43369	5.49351	27.2274756441744+83.5727768875198i
0.45	215.75	1.79211	3.76269	59.9487624611809+5.52795083722932i
0.54	231.75	2.15054	2.41563	-37.3190973645104+10.0552652779296i
0.63	202.125	2.50896	11.3114	79.9862911824266-162.348126517982i
0.72	205.25	2.86738	5.99801	-93.5-21.625i
0.81	193.75	3.22581	1.69205	15.640056625604+22.0981284546766i
0.9	218.125	3.58423	10.6883	-81.0078504638207-150.609471294707i
0.99	215.5	3.94265	3.35055	0.559995173392885-53.6058452244933i
1.08	177.625	4.30108	6.45263	19.2725243558256-101.42722311248i
1.17	223	4.6595	10.799	1.12564952620299-172.780518638981i
1.26	243.875	5.01792	3.83137	61.2330467512799-2.90654817478338i
1.35	220.875	5.37634	3.97986	61.3193815159782+17.1697462743564i
1.44	201	5.73477	3.27344	52.375
1.53	212.25	6.09319	3.97986	61.3193815159781-17.1697462743567i
1.62	231.375	6.45161	3.83137	61.2330467512799+2.9065481747832i
1.71	218.5	6.81004	10.799	1.12564952620355+172.780518638981i
1.8	231.375	7.16846	6.45263	19.2725243558257+101.42722311248i
1.89	211	7.52688	3.35055	0.55999517339303+53.6058452244934i
1.98	196.25	7.8853	10.6883	-81.0078504638204+150.609471294707i
2.07	226.5	8.24373	1.69205	15.640056625604-22.0981284546764i
2.16	209.875	8.60215	5.99801	-93.5+21.625i
2.25	206.75	8.96057	11.3114	79.986291182427+162.348126517982i
2.34	185.25	9.319	2.41563	-37.3190973645105-10.0552652779294i
2.43	212.25	9.67742	3.76269	59.9487624611809-5.52795083722923i
2.52	214.375	10.0358	5.49351	27.2274756441743-83.5727768875198i
2.61	206.75	10.3943	3.86082	53.3178656244704-31.1949438768345i
2.7	266.5	10.7527	10.5748	164.093901077051+41.2418116021467i
2.79	199	11.1111	3.08141	47.1019978907435-14.5651577557908i
H04
Time	Data	FFT Freq	FFT Mag	FFT Complex			Max
0	143.75	0	280.258	4484.125			18.5391
0.09	128.625	0.358423	5.25116	28.8934803547789+78.8941275748316i
0.18	113.875	0.716846	5.05974	80.278345271324+10.4517880102917i
0.27	172.125	1.07527	1.43332	-15.8879322218743+16.5379361967755i
0.36	156.125	1.43369	7.63759	-115.851474490835-38.8796490838871i
0.45	150.5	1.79211	7.0308	-72.5678261353951+85.956537595818i
0.54	123	2.15054	13.5925	-70.1345656129091+205.860231326666i
0.63	94.125	2.50896	2.04266	-6.37769450013155+32.0542784654159i
0.72	117	2.86738	15.5579	63.7499999999999-240.625i
0.81	170.625	3.22581	5.06829	70.5749492656537+39.9397233603923i
0.9	129	3.58423	8.87276	127.760196942145+61.8965048808063i
0.99	131.875	3.94265	4.66194	52.0172081786636+53.4605601211569i
1.08	122.75	4.30108	5.86809	1.35147449083499-93.8796490838872i
1.17	160.875	4.6595	1.86451	-4.76350596869722-29.4494193065338i
1.26	131.625	5.01792	0.48743	2.09602339944055-7.51193843556771i
1.35	134	5.37634	4.85242	65.1113210270024+42.2881944411596i
1.44	129.125	5.73477	18.5391	-296.625
1.53	170.125	6.09319	4.85242	65.1113210270022-42.2881944411597i
1.62	120.875	6.45161	0.48743	2.09602339944061+7.51193843556793i
1.71	157.75	6.81004	1.86451	-4.76350596869707+29.4494193065339i
1.8	143.625	7.16846	5.86809	1.35147449083521+93.8796490838871i
1.89	162.875	7.52688	4.66194	52.0172081786635-53.460560121157i
1.98	121.125	7.8853	8.87276	127.760196942145-61.8965048808064i
2.07	121.875	8.24373	5.06829	70.5749492656537-39.9397233603924i
2.16	120.875	8.60215	15.5579	63.7500000000001+240.625i
2.25	191.125	8.96057	2.04266	-6.37769450013155-32.0542784654158i
[truncated: 3,712 more rows]

## Sheet: Unsuccessful wells
	1	2	3	4	5	6	7	8	9	10	11	12	13	14	15	16	17	18	19	20	21	22	23	24
A	W.O.	W.O.	U.H.		(N/A)	(N/A)	(N/A)	(N/A)	(N/A)	(N/A)	(N/A)	(N/A)	(N/A)	(N/A)	(N/A)	(N/A)	(N/A)	(N/A)	(N/A)	(N/A)	(N/A)	(N/A)	(N/A)	(N/A)
B			U.H.	W.O.	(N/A)	(N/A)	(N/A)	(N/A)	(N/A)	(N/A)	(N/A)	(N/A)	(N/A)	(N/A)	(N/A)	(N/A)	(N/A)	(N/A)	(N/A)	(N/A)	(N/A)	(N/A)	(N/A)	(N/A)
C	W.O.	U.H.	W.O.		(N/A)	(N/A)	(N/A)	(N/A)	(N/A)	(N/A)	(N/A)	(N/A)	(N/A)	(N/A)	(N/A)	(N/A)	(N/A)	(N/A)	(N/A)	(N/A)	(N/A)	(N/A)	(N/A)	(N/A)
D				W.O.	(N/A)	(N/A)	(N/A)	(N/A)	(N/A)	(N/A)	(N/A)	(N/A)	(N/A)	(N/A)	(N/A)	(N/A)	(N/A)	(N/A)	(N/A)	(N/A)	(N/A)	(N/A)	(N/A)	(N/A)
E	W.O.		W.O.	W.O.	(N/A)	(N/A)	(N/A)	(N/A)	(N/A)	(N/A)	(N/A)	(N/A)	(N/A)	(N/A)	(N/A)	(N/A)	(N/A)	(N/A)	(N/A)	(N/A)	(N/A)	(N/A)	(N/A)	(N/A)
F		Dead			(N/A)	(N/A)	(N/A)	(N/A)	(N/A)	(N/A)	(N/A)	(N/A)	(N/A)	(N/A)	(N/A)	(N/A)	(N/A)	(N/A)	(N/A)	(N/A)	(N/A)	(N/A)	(N/A)	(N/A)
G	W.O.	W.O.		W.O.	(N/A)	(N/A)	(N/A)	(N/A)	(N/A)	(N/A)	(N/A)	(N/A)	(N/A)	(N/A)	(N/A)	(N/A)	(N/A)	(N/A)	(N/A)	(N/A)	(N/A)	(N/A)	(N/A)	(N/A)
H	U.H.	W.O.	W.O.		(N/A)	(N/A)	(N/A)	(N/A)	(N/A)	(N/A)	(N/A)	(N/A)	(N/A)	(N/A)	(N/A)	(N/A)	(N/A)	(N/A)	(N/A)	(N/A)	(N/A)	(N/A)	(N/A)	(N/A)
I	U.H.			U.H.	(N/A)	(N/A)	(N/A)	(N/A)	(N/A)	(N/A)	(N/A)	(N/A)	(N/A)	(N/A)	(N/A)	(N/A)	(N/A)	(N/A)	(N/A)	(N/A)	(N/A)	(N/A)	(N/A)	(N/A)
J	W.O.		W.O.	U.H.	(N/A)	(N/A)	(N/A)	(N/A)	(N/A)	(N/A)	(N/A)	(N/A)	(N/A)	(N/A)	(N/A)	(N/A)	(N/A)	(N/A)	(N/A)	(N/A)	(N/A)	(N/A)	(N/A)	(N/A)
K	W.O.				(N/A)	(N/A)	(N/A)	(N/A)	(N/A)	(N/A)	(N/A)	(N/A)	(N/A)	(N/A)	(N/A)	(N/A)	(N/A)	(N/A)	(N/A)	(N/A)	(N/A)	(N/A)	(N/A)	(N/A)
L			U.H.		(N/A)	(N/A)	(N/A)	(N/A)	(N/A)	(N/A)	(N/A)	(N/A)	(N/A)	(N/A)	(N/A)	(N/A)	(N/A)	(N/A)	(N/A)	(N/A)	(N/A)	(N/A)	(N/A)	(N/A)
M				W.O.	(N/A)	(N/A)	(N/A)	(N/A)	(N/A)	(N/A)	(N/A)	(N/A)	(N/A)	(N/A)	(N/A)	(N/A)	(N/A)	(N/A)	(N/A)	(N/A)	(N/A)	(N/A)	(N/A)	(N/A)
N	W.O.			U.H.	(N/A)	(N/A)	(N/A)	(N/A)	(N/A)	(N/A)	(N/A)	(N/A)	(N/A)	(N/A)	(N/A)	(N/A)	(N/A)	(N/A)	(N/A)	(N/A)	(N/A)	(N/A)	(N/A)	(N/A)
O	W.O.		W.O.	W.O.	(N/A)	(N/A)	(N/A)	(N/A)	(N/A)	(N/A)	(N/A)	(N/A)	(N/A)	(N/A)	(N/A)	(N/A)	(N/A)	(N/A)	(N/A)	(N/A)	(N/A)	(N/A)	(N/A)	(N/A)
P				U.H.	(N/A)	(N/A)	(N/A)	(N/A)	(N/A)	(N/A)	(N/A)	(N/A)	(N/A)	(N/A)	(N/A)	(N/A)	(N/A)	(N/A)	(N/A)	(N/A)	(N/A)	(N/A)	(N/A)	(N/A)
