# Supplementary material for: High-Content Screening in Zebrafish Embryos Identifies Butafenacil as a Potent Inducer of Anemia
Source: PLoS One. 2014 Aug 4;9(8):e104190. doi: 10.1371/journal.pone.0104190 (PMC4121296; doi:10.1371/journal.pone.0104190)
Supplement: Dataset S1 — Microsoft Excel spreadsheets containing raw data for all chemical screening assays. (ZIP) [file pone.0104190.s036.zip › Dataset S1/15- Dazomet/Dazomet_Heart_Rate.xlsx]

## Sheet: DESCRIPTION
ToxCast Screen - Heart Rate
Dazomet
Data was collected using the Heart Rate Journal in MetaXpress
Imaged 74 hpf fli1 larvae using ImageXpress
Incubated larvae in 100 mg/l MS-222 for 30 min
Centrifuged plate for 2 min at 200 rpm
Imaging parameters:
*live stream acquisition
*32 frames; 0.09 sec interval
*FITC
*2X magnification; 1 site/well
Had the doors off of the imager and the fan on to stablize temperature
Test Initation Date: 9/3/2013
Imaging Date: 9/6/13
Start Imaging Temperature: 25°C
End Imaging Temperature: 26°C
Total Imaging Duration: 2:17
W.O. = Wrong Orientation
U.H. = Unhatched
Malf. = Malformed
N.A. = Not Analyzed (did not meet analysis criteria)

## Sheet: ALL DATA
Measurement	Average (Show Region Statistics)
	1	2	3	4	5	6	7	8	9	10	11	12	13	14	15	16	17	18	19	20	21	22	23	24	25	26	27	28	29	30	31	32		# Peaks	Heart Rate
A01																																		0	0
A02																																		0	0
A03																																		0	0
A04	128.795	128.253	134.014	144.275	133.416	129.573	130.562	144.435	135.258	129.98	127.66	141.567	138.59	130.632	127.803	138.146	141.646	132.185	128.045	134.621	143.065	132.242	128.447	131.691	144.213	133.18	129.112	129.986	143.697	134.604	130.07	128.795		7	150.538
A05																																		0	0
A06																																		0	0
A07																																		0	0
A08																																		0	0
A09																																		0	0
A10																																		0	0
A11																																		0	0
A12																																		0	0
A13																																		0	0
A14																																		0	0
A15																																		0	0
A16																																		0	0
A17																																		0	0
A18																																		0	0
A19																																		0	0
A20																																		0	0
A21																																		0	0
A22																																		0	0
A23																																		0	0
A24																																		0	0
B01	162.573	156.317	140.087	138.986	145.309	162.135	145.427	139.478	143.354	157.416	154.989	139.958	139.41	148.958	161.958	142.615	140.272	143.753	161.034	148.556	139.365	140.91	156.733	154.685	140.197	139.669	149.86	160.421	140.646	139.289	144.851	162.573		6	129.032
B02	118.037	117.09	117.34	123.365	123.817	117.694	117.697	121.213	125.357	118.685	117.287	119.978	126.185	119.683	117.744	118.848	126.284	120.07	117.702	118.098	126.053	121.385	118.045	118.177	124.671	122.202	117.975	117.834	124.806	123.171	117.933	118.037		7	150.538
B03																																		0	0
B04	425.309	629.014	492.941	289.16	306.677	603.531	595.756	338.017	283.927	501.124	628.843	417.944	282.449	405.306	628.006	491.601	291.247	331.542	614.416	560.435	314.301	289.801	581.48	595.194	347.652	282.09	542.598	615.388	380.61	283.823	462.331	630.699		7	150.538
B05																																		0	0
B06																																		0	0
B07																																		0	0
B08																																		0	0
B09																																		0	0
B10																																		0	0
B11																																		0	0
B12																																		0	0
B13																																		0	0
B14																																		0	0
B15																																		0	0
B16																																		0	0
B17																																		0	0
B18																																		0	0
B19																																		0	0
B20																																		0	0
B21																																		0	0
B22																																		0	0
B23																																		0	0
B24																																		0	0
C01																																		0	0
C02																																		0	0
C03																																		0	0
C04	189.048	164.374	157.787	157.66	171.663	180.41	157.756	157.514	160.59	187.548	159.913	157.607	157.315	180.876	172.213	157.846	159.298	167.983	182.233	158	158.267	157.581	186.612	161.149	156.792	156.736	180.978	169.244	156.688	156.604	170.933	176.708		7	150.538
C05																																		0	0
C06																																		0	0
C07																																		0	0
C08																																		0	0
C09																																		0	0
C10																																		0	0
C11																																		0	0
C12																																		0	0
C13																																		0	0
C14																																		0	0
C15																																		0	0
C16																																		0	0
C17																																		0	0
C18																																		0	0
C19																																		0	0
C20																																		0	0
C21																																		0	0
C22																																		0	0
C23																																		0	0
C24																																		0	0
D01	152.331	222.725	167.376	147.199	150.34	220.91	175.638	148.183	150.154	220.011	176.801	149.239	150.857	221.472	172.517	148.809	150.68	223.671	167.983	147.472	150.826	221.924	166.986	147.374	157.494	227.329	155.247	146.497	168.126	220.904	150.958	146.413		8	172.043
D02	125.185	115.716	116.096	138.087	129.334	116.419	115.663	133.135	133.949	116.949	115.525	129.874	136.669	118.25	115.438	126.402	138.199	119.683	115.848	123.719	139.157	120.579	115.685	120.219	139.607	123.039	115.669	118.039	138.902	124.975	115.902	117.857		7	150.538
D03	132.169	118.699	123.837	134.247	123.393	118.815	122.289	134.716	124.694	119.211	121.292	134.528	125.826	119.506	120.629	133.43	127.357	119.949	120.365	132.719	127.008	119.907	120.486	132.225	127.705	120.028	119.994	131.902	126.556	119.565	120.326	132.169		7	150.538
D04	107.463	107.52	106.618	106.539	106.86	107.809	107.146	106.77	107.065	107.927	107.239	106.772	107.326	107.463	107.812	107.14	106.997	107.458	108.039	107.312	107.154	107.43	108.149	107.228	107.163	107.317	108.331	107.315	107.11	107.298	108.011	107.463		8	172.043
D05																																		0	0
D06																																		0	0
D07																																		0	0
D08																																		0	0
D09																																		0	0
D10																																		0	0
D11																																		0	0
D12																																		0	0
D13																																		0	0
D14																																		0	0
D15																																		0	0
D16																																		0	0
D17																																		0	0
D18																																		0	0
D19																																		0	0
D20																																		0	0
D21																																		0	0
D22																																		0	0
D23																																		0	0
D24																																		0	0
E01																																		0	0
E02	117.854	119.022	122.171	117.36	116.494	116.483	119.671	119.138	117.126	116.11	116.927	120.688	118.643	117.239	116.952	117.565	120.376	117.629	116.688	116.86	119.865	119.933	117.691	116.758	117.393	121.093	117.781	117.076	116.952	118.983	120.399	117.854		7	150.538
E03	187.112	192.691	147.775	132.702	164.329	184.062	142.475	133.272	180.478	173.601	136.188	135.284	189.548	162.904	133.888	142.829	190.511	150.112	131.654	158.39	186.07	141.188	131.784	179.197	170.559	136.643	138.73	190.604	155.587	135.211	157.295	187.112		8	172.043
E04																																		0	0
E05																																		0	0
E06																																		0	0
E07																																		0	0
E08																																		0	0
E09																																		0	0
E10																																		0	0
E11																																		0	0
E12																																		0	0
E13																																		0	0
E14																																		0	0
E15																																		0	0
E16																																		0	0
E17																																		0	0
E18																																		0	0
E19																																		0	0
E20																																		0	0
E21																																		0	0
E22																																		0	0
E23																																		0	0
E24																																		0	0
F01																																		0	0
F02	217.626	125.708	119.219	127.067	142.154	221.626	230.382	129.91	119.517	125.966	140.441	214.868	234.444	130.888	119.362	125.346	140.146	216.438	230.654	130.407	119.73	126.267	143.362	228.463	219.354	126.466	119.542	128.028	153.699	251.961	184.18	121.177		5	107.527
F03	123.846	122.674	121.596	121.742	129.983	127.101	122.132	121.907	125.663	131.646	121.177	121.657	122.27	134.427	121.907	122.199	122.219	134.801	122.374	122.275	121.683	133.972	123.306	122.343	121.899	133.053	123.008	122.118	121.817	132.787	123.497	123.846		7	150.538
F04	164.537	184.199	168.132	162.514	162.312	182.77	173.691	163.876	162.907	178.177	178.23	164.272	161.899	175.57	180.16	163.264	162.169	170.197	182.039	163.419	164.138	172.014	186.295	164.677	161.02	168.115	184.264	163.528	162.157	167.202	183.949	164.537		8	172.043
F05																																		0	0
F06																																		0	0
F07																																		0	0
F08																																		0	0
F09																																		0	0
F10																																		0	0
F11																																		0	0
F12																																		0	0
F13																																		0	0
F14																																		0	0
F15																																		0	0
F16																																		0	0
F17																																		0	0
F18																																		0	0
F19																																		0	0
F20																																		0	0
F21																																		0	0
F22																																		0	0
F23																																		0	0
F24																																		0	0
G01																																		0	0
G02																																		0	0
G03	247.851	255.006	287.461	250.067	239.247	237.949	261.228	282.211	242.317	234.896	236.579	270.351	271.978	241.382	235.632	238.278	281.09	260.194	237.478	234.048	250.997	282.972	244.553	233.815	235.07	267.927	268.492	239.146	236.199	246.388	284.098	247.851		7	150.538
G04	129.126	130.197	128.815	124.211	110.435	126.916	130.5	129.438	110.784	120.253	131.424	128.66	118.295	114.16	130.75	128.801	125.303	110.75	126.565	130.396	129.596	111.188	120.927	131.309	128.82	117.09	115.517	130.871	128.444	121.848	112.379	129.126		7	150.538
G05																																		0	0
G06																																		0	0
G07																																		0	0
G08																																		0	0
G09																																		0	0
G10																																		0	0
G11																																		0	0
G12																																		0	0
G13																																		0	0
G14																																		0	0
G15																																		0	0
G16																																		0	0
G17																																		0	0
G18																																		0	0
G19																																		0	0
G20																																		0	0
G21																																		0	0
G22																																		0	0
G23																																		0	0
G24																																		0	0
H01																																		0	0
H02	113.435	110.879	116.295	115.494	117.489	110.958	116.559	115.666	116.944	111.298	116.177	116.079	116.152	112.739	115.64	116.683	114.042	114.573	115.82	116.997	111.829	116.463	115.48	117.362	111.087	116.537	115.919	116.587	112.371	116.208	116.404	113.435		13	279.57
H03																																		0	0
H04	127.413	127.272	126.312	119.379	116.455	128.919	126.09	124.596	111.61	128.927	126.169	127.315	113.635	124.663	127	127.034	118.702	119.329	128.843	126.711	122.795	114.169	129.559	126.36	126.781	112.261	128.199	126.194	126.989	114.096	125.402	127.413		9	193.548
H05																																		0	0
H06																																		0	0
H07																																		0	0
H08																																		0	0
H09																																		0	0
H10																																		0	0
H11																																		0	0
H12																																		0	0
H13																																		0	0
H14																																		0	0
H15																																		0	0
H16																																		0	0
H17																																		0	0
H18																																		0	0
H19																																		0	0
H20																																		0	0
H21																																		0	0
H22																																		0	0
H23																																		0	0
H24																																		0	0
I01																																		0	0
I02	129.893	131.399	129.267	129.317	129.5	131.604	131.812	129.545	129.803	129.407	131.567	131.256	129.129	129.652	129.584	131.792	131.205	129.789	129.371	129.385	132.416	130.846	129.77	129.34	129.902	132.581	130.146	129.82	129.438	131.037	132.674	129.893		9	193.548
I03	131.112	127.792	132.101	137.101	138.86	129.32	128.511	132.604	137.154	137.963	129.635	128.261	132.118	138.331	136.25	129.916	128.579	132.598	139.365	134.772	129.683	128.826	133.247	140.382	133.23	128.253	129.983	133.699	140.834	131.374	129.191	131.112		6	129.032
I04																																		0	0
I05																																		0	0
I06																																		0	0
I07																																		0	0
I08																																		0	0
I09																																		0	0
I10																																		0	0
I11																																		0	0
I12																																		0	0
I13																																		0	0
I14																																		0	0
I15																																		0	0
I16																																		0	0
I17																																		0	0
I18																																		0	0
I19																																		0	0
I20																																		0	0
I21																																		0	0
I22																																		0	0
I23																																		0	0
I24																																		0	0
J01	193.486	216.458	200.646	203.455	195.933	216.685	199.64	202.121	195.503	217.323	199.348	202.222	196.986	213.121	199.522	201.256	199.124	212.199	199.413	201.77	204.073	207.138	198.267	197.812	211.034	201.812	198.301	193.848	214.924	198.559	197.916	193.486		12	258.065
J02	228.904	220.947	228.756	216.553	211.596	212.935	231.669	218.739	211.433	209.02	229.919	220.228	211.469	209.427	225.337	222.202	213.41	209.048	221.079	225.309	214.107	209.132	216.275	226.508	215.553	208.292	214.494	227.444	215.225	209.761	212.115	228.904		7	150.538
J03																																		0	0
J04																																		0	0
J05																																		0	0
J06																																		0	0
J07																																		0	0
J08																																		0	0
J09																																		0	0
J10																																		0	0
J11																																		0	0
J12																																		0	0
J13																																		0	0
J14																																		0	0
J15																																		0	0
J16																																		0	0
J17																																		0	0
J18																																		0	0
J19																																		0	0
J20																																		0	0
J21																																		0	0
J22																																		0	0
J23																																		0	0
J24																																		0	0
K01	244.933	253.969	245.205	254.61	251.143	255.132	246.101	254.84	248.185	251.699	247.402	250.652	248.23	250.157	250.961	247.427	246.826	252.143	253.166	246.801	249.32	254.034	253.452	245.913	249.761	250.93	253.933	244.879	248.039	251.761	253.542	244.933		11	236.559
K02	188.028	159.385	137.233	136.992	177.896	168.354	140.812	135.494	165.07	175.944	145.416	134	154.725	182.685	148.966	133.826	146.402	182.913	152.935	133.879	141.846	181.857	153.435	135.065	139.357	182.331	157.801	135.654	138.354	183.191	159.388	136.239		7	150.538
K03	128.312	136.654	134.253	137.157	131.747	135.051	135.834	135.86	137.404	128.096	137.812	134.419	137.11	130.646	134.64	134.935	135.798	136.497	128.624	136.851	134.798	138.337	128.39	135.528	134.351	137.146	133.952	131.475	135.694	135.09	138.107	127.938		12	258.065
K04	153.281	152.652	161.725	194.289	172.059	157.135	153.556	187.674	180.876	159.801	151.851	175.666	189.272	162.48	151.368	168.784	190.882	168.208	154.14	161.511	190.865	168.067	154.438	156.598	191.326	171.927	156.115	155.902	191.64	175.003	155.188	153.281		7	150.538
K05																																		0	0
K06																																		0	0
K07																																		0	0
K08																																		0	0
K09																																		0	0
K10																																		0	0
K11																																		0	0
K12																																		0	0
K13																																		0	0
K14																																		0	0
K15																																		0	0
K16																																		0	0
K17																																		0	0
K18																																		0	0
K19																																		0	0
K20																																		0	0
K21																																		0	0
K22																																		0	0
K23																																		0	0
K24																																		0	0
L01	119.669	128.315	120.503	118.213	125.958	129.64	121.014	118.404	122.551	130.337	122.904	118.98	121.053	129.93	124.581	119.104	119.837	129.691	125.68	119.27	118.972	128.685	126.834	119.674	118.98	128.028	127.02	119.938	118.933	128.351	127.301	119.669		8	172.043
L02	133.174	156.171	142.326	132.236	139.219	155.438	144.211	132.969	139.034	155.621	144.455	132.868	138.368	156.36	145.096	133.118	137.326	156.284	146.16	133.191	138.185	157.466	144.556	133.208	137.306	156.775	145.725	133.435	136.767	156.84	145.669	133.174		8	172.043
L03																																		0	0
L04	144.803	144.907	146.722	145.101	145.073	144.719	145.952	146.32	143.947	144.371	145.239	146.882	144.803	144.278	144.907	146.806	143.907	144.048	144.421	146.202	145.118	144.129	143.955	145.514	146.331	145.017	144.725	144.966	146.601	145.059	144.16	144.803		7	150.538
L05																																		0	0
L06																																		0	0
L07																																		0	0
L08																																		0	0
L09																																		0	0
L10																																		0	0
L11																																		0	0
L12																																		0	0
L13																																		0	0
L14																																		0	0
L15																																		0	0
L16																																		0	0
L17																																		0	0
L18																																		0	0
L19																																		0	0
L20																																		0	0
L21																																		0	0
L22																																		0	0
L23																																		0	0
L24																																		0	0
M01	151.82	160.649	163.522	151.916	150.649	162.051	161.876	151.233	151.461	164.014	159.699	150.489	152.809	164.742	157.275	149.514	154.079	165.014	155.126	149.076	157.626	163.275	151.579	149.062	159.739	162	150.503	150.003	162.129	159.834	149.705	151.82		8	172.043
M02	228.02	199.618	206.789	237.517	212.944	197.716	205.267	234.076	216.854	198.522	195.654	231.236	222.598	198.143	197.806	230.525	222.525	197.337	194.876	228.604	225.065	198.531	194.82	222.958	227.315	199.421	194.07	227.823	225.868	199.593	197.407	228.02		7	150.538
M03	149.933	134.469	139.396	149.997	139.042	134.593	136.382	150.489	141.157	134.716	134.677	150.045	141.809	134.947	134.371	149.66	143.062	134.82	134.197	149.143	144.073	136.199	134.062	148.581	143.666	135.517	134.475	149.722	142.89	135.907	134.919	149.933		7	150.538
M04																																		0	0
M05																																		0	0
M06																																		0	0
M07																																		0	0
M08																																		0	0
M09																																		0	0
M10																																		0	0
M11																																		0	0
M12																																		0	0
M13																																		0	0
M14																																		0	0
M15																																		0	0
M16																																		0	0
M17																																		0	0
M18																																		0	0
M19																																		0	0
M20																																		0	0
M21																																		0	0
M22																																		0	0
M23																																		0	0
M24																																		0	0
N01	196.385	242.643	202.677	182.031	179.416	238.784	214.461	180.919	176.413	225.157	225.065	183.087	176.787	210.753	234.525	189.441	175.809	202.365	236.604	190.051	178.924	196.177	234.205	192.216	177.778	190.376	238.82	195.048	177.424	187.815	242.551	196.385		8	172.043
N02	125.733	116.722	113.239	118.39	125.098	120.062	114.152	116.264	124.562	121.713	114.719	114.64	123.624	123.306	114.787	113.697	121.666	124.579	115.61	113.581	121.205	125.247	115.831	113.629	120.129	124.742	116.452	113.301	119.157	124.831	116.478	112.949		7	150.538
N03	171.629	162.935	165.191	174.219	169.975	171.267	159.607	167.615	172.98	168.43	171	158.742	167.466	172.028	168.458	171.654	160.034	168.511	172.75	169.916	171.904	156.455	171.008	171.82	168.43	172.795	156.149	172.003	169.382	169.219	169.045	157.525		11	236.559
N04																																		0	0
N05																																		0	0
N06																																		0	0
N07																																		0	0
N08																																		0	0
N09																																		0	0
N10																																		0	0
N11																																		0	0
N12																																		0	0
N13																																		0	0
N14																																		0	0
N15																																		0	0
N16																																		0	0
N17																																		0	0
N18																																		0	0
N19																																		0	0
N20																																		0	0
N21																																		0	0
N22																																		0	0
N23																																		0	0
N24																																		0	0
O01	178.126	163.388	162.885	179.264	169.618	163.275	162.435	178.056	171.115	163.008	161.581	176.629	173.419	163.596	161.267	174.36	173.947	164.107	160.503	173.081	175.022	163.677	160.899	174.772	174.09	164.733	162.326	177.494	170.955	162.463	161.75	178.126		7	150.538
O02	169.093	246.888	198.531	165.584	160.826	221.514	224.365	170.208	161.475	186.935	245.281	181.191	163.244	171.775	246.882	193.438	165.025	162.118	229.567	213.795	167.691	161.919	209.803	230.059	171.076	161.264	185.309	242.792	178.862	162.879	169.065	245.216		7	150.538
O03																																		0	0
O04	187	229.323	215.666	207.587	186.166	229.983	214.079	209.138	186.449	230.146	212.146	206.126	186.098	231.326	212.612	206.935	186.228	232.382	210.924	204.129	187.449	231.913	210.626	203.559	191.135	229.624	209.048	199.767	196.348	227.23	209.09	194.166		8	172.043
O05																																		0	0
O06																																		0	0
O07																																		0	0
O08																																		0	0
O09																																		0	0
O10																																		0	0
O11																																		0	0
O12																																		0	0
O13																																		0	0
O14																																		0	0
O15																																		0	0
O16																																		0	0
O17																																		0	0
O18																																		0	0
O19																																		0	0
O20																																		0	0
O21																																		0	0
O22																																		0	0
O23																																		0	0
O24																																		0	0
P01	136.132	139.972	148.902	153.528	146.017	134.573	148.16	151.767	152.008	130.458	146.466	150.514	155.747	132.66	142.152	147.522	154.079	138.764	139.096	148.93	153.935	145.944	133.573	147.306	151.449	153.402	130.91	144.944	149.216	154.66	133.556	142.573		7	150.538
P02	167.497	162.812	158.051	167.522	166.871	163.07	158.267	167.427	166.27	163.326	159.697	168.101	167.444	162.388	159.767	168.242	166.924	160.848	160.242	166.871	165.43	159.587	161.975	168.16	164.624	158.09	165.171	166.475	163.385	157.697	166.382	165.674		8	172.043
P03	126.427	142.612	143.736	136.222	125.081	143.368	143.621	136.784	124.669	143.309	143.062	135.413	126.837	142.247	142.736	134.466	126.963	142.778	143.09	133.874	128.14	142.034	143.433	132.407	130.107	141.542	142.851	131.41	130.862	142.565	142.91	126.427		8	172.043
P04																																		0	0
P05																																		0	0
P06																																		0	0
P07																																		0	0
P08																																		0	0
P09																																		0	0
P10																																		0	0
P11																																		0	0
P12																																		0	0
P13																																		0	0
P14																																		0	0
P15																																		0	0
P16																																		0	0
P17																																		0	0
P18																																		0	0
P19																																		0	0
P20																																		0	0
P21																																		0	0
P22																																		0	0
P23																																		0	0
P24																																		0	0

## Sheet: HEART RATE
Column	Row	# Peaks	Heart Rate	Treatment (µM)
1	A	0		0
1	B	6	129.032	0
1	C	0		0
1	D	8	172.043	0
1	E	0		0
1	F	0		0
1	G	0		0
1	H	0		0
1	I	0		0
1	J	12	258.065	0
1	K	11	236.559	0
1	L	8	172.043	0
1	M	8	172.043	0
1	N	8	172.043	0
1	O	7	150.538	0
1	P	7	150.538	0
2	A	0		0
2	B	7	150.538	0
2	C	0		0
2	D	7	150.538	0
2	E	7	150.538	0
2	F	5	107.527	0
2	G	0		0
2	H	13	279.57	0
2	I	9	193.548	0
2	J	7	150.538	0
2	K	7	150.538	0
2	L	8	172.043	0
2	M	7	150.538	0
2	N	7	150.538	0
2	O	7	150.538	0
2	P	8	172.043	0
3	A	0		0.05
3	B	0		0.05
3	C	0		0.05
3	D	7	150.538	0.05
3	E	8	172.043	0.05
3	F	7	150.538	0.05
3	G	7	150.538	0.05
3	H	0		0.05
3	I	6	129.032	0.05
3	J	0		0.05
3	K	12	258.065	0.05
3	L	0		0.05
3	M	7	150.538	0.05
3	N	11	236.559	0.05
3	O	0		0.05
3	P	8	172.043	0.05
4	A	7	150.538	0.05
4	B	7	150.538	0.05
4	C	7	150.538	0.05
4	D	8	172.043	0.05
4	E	0		0.05
4	F	8	172.043	0.05
4	G	7	150.538	0.05
4	H	9	193.548	0.05
4	I	0		0.05
4	J	0		0.05
4	K	7	150.538	0.05
4	L	7	150.538	0.05
4	M	0		0.05
4	N	0		0.05
4	O	8	172.043	0.05
4	P	0		0.05
5	A	0		0.098
5	B	0		0.098
5	C	0		0.098
5	D	0		0.098
5	E	0		0.098
5	F	0		0.098
5	G	0		0.098
5	H	0		0.098
5	I	0		0.098
5	J	0		0.098
5	K	0		0.098
5	L	0		0.098
5	M	0		0.098
5	N	0		0.098
5	O	0		0.098
5	P	0		0.098
6	A	0		0.098
6	B	0		0.098
6	C	0		0.098
6	D	0		0.098
6	E	0		0.098
6	F	0		0.098
6	G	0		0.098
6	H	0		0.098
6	I	0		0.098
6	J	0		0.098
6	K	0		0.098
6	L	0		0.098
6	M	0		0.098
6	N	0		0.098
6	O	0		0.098
6	P	0		0.098
7	A	0		0.195
7	B	0		0.195
7	C	0		0.195
7	D	0		0.195
7	E	0		0.195
7	F	0		0.195
7	G	0		0.195
7	H	0		0.195
7	I	0		0.195
7	J	0		0.195
7	K	0		0.195
7	L	0		0.195
7	M	0		0.195
7	N	0		0.195
7	O	0		0.195
7	P	0		0.195
8	A	0		0.195
8	B	0		0.195
8	C	0		0.195
8	D	0		0.195
8	E	0		0.195
8	F	0		0.195
8	G	0		0.195
8	H	0		0.195
8	I	0		0.195
8	J	0		0.195
8	K	0		0.195
8	L	0		0.195
8	M	0		0.195
8	N	0		0.195
8	O	0		0.195
8	P	0		0.195
9	A	0		0.39
9	B	0		0.39
9	C	0		0.39
9	D	0		0.39
9	E	0		0.39
9	F	0		0.39
9	G	0		0.39
9	H	0		0.39
9	I	0		0.39
9	J	0		0.39
9	K	0		0.39
9	L	0		0.39
9	M	0		0.39
9	N	0		0.39
9	O	0		0.39
9	P	0		0.39
10	A	0		0.39
10	B	0		0.39
10	C	0		0.39
10	D	0		0.39
10	E	0		0.39
10	F	0		0.39
10	G	0		0.39
10	H	0		0.39
10	I	0		0.39
10	J	0		0.39
10	K	0		0.39
10	L	0		0.39
10	M	0		0.39
10	N	0		0.39
10	O	0		0.39
10	P	0		0.39
11	A	0		0.78
11	B	0		0.78
11	C	0		0.78
11	D	0		0.78
11	E	0		0.78
11	F	0		0.78
11	G	0		0.78
11	H	0		0.78
11	I	0		0.78
11	J	0		0.78
11	K	0		0.78
11	L	0		0.78
11	M	0		0.78
11	N	0		0.78
11	O	0		0.78
11	P	0		0.78
12	A	0		0.78
12	B	0		0.78
12	C	0		0.78
12	D	0		0.78
12	E	0		0.78
12	F	0		0.78
12	G	0		0.78
12	H	0		0.78
12	I	0		0.78
12	J	0		0.78
12	K	0		0.78
12	L	0		0.78
12	M	0		0.78
12	N	0		0.78
12	O	0		0.78
12	P	0		0.78
13	A	0		1.56
13	B	0		1.56
13	C	0		1.56
13	D	0		1.56
13	E	0		1.56
13	F	0		1.56
13	G	0		1.56
13	H	0		1.56
13	I	0		1.56
13	J	0		1.56
13	K	0		1.56
13	L	0		1.56
13	M	0		1.56
13	N	0		1.56
13	O	0		1.56
13	P	0		1.56
14	A	0		1.56
14	B	0		1.56
14	C	0		1.56
14	D	0		1.56
14	E	0		1.56
14	F	0		1.56
14	G	0		1.56
14	H	0		1.56
14	I	0		1.56
14	J	0		1.56
14	K	0		1.56
14	L	0		1.56
14	M	0		1.56
14	N	0		1.56
14	O	0		1.56
14	P	0		1.56
15	A	0		3.125
15	B	0		3.125
15	C	0		3.125
15	D	0		3.125
15	E	0		3.125
15	F	0		3.125
15	G	0		3.125
15	H	0		3.125
15	I	0		3.125
15	J	0		3.125
15	K	0		3.125
15	L	0		3.125
15	M	0		3.125
15	N	0		3.125
15	O	0		3.125
15	P	0		3.125
16	A	0		3.125
16	B	0		3.125
16	C	0		3.125
16	D	0		3.125
16	E	0		3.125
16	F	0		3.125
16	G	0		3.125
16	H	0		3.125
16	I	0		3.125
16	J	0		3.125
16	K	0		3.125
16	L	0		3.125
16	M	0		3.125
16	N	0		3.125
16	O	0		3.125
16	P	0		3.125
17	A	0		6.25
17	B	0		6.25
17	C	0		6.25
17	D	0		6.25
17	E	0		6.25
17	F	0		6.25
17	G	0		6.25
17	H	0		6.25
17	I	0		6.25
17	J	0		6.25
17	K	0		6.25
17	L	0		6.25
17	M	0		6.25
17	N	0		6.25
17	O	0		6.25
17	P	0		6.25
18	A	0		6.25
18	B	0		6.25
18	C	0		6.25
18	D	0		6.25
18	E	0		6.25
18	F	0		6.25
18	G	0		6.25
18	H	0		6.25
18	I	0		6.25
18	J	0		6.25
18	K	0		6.25
18	L	0		6.25
18	M	0		6.25
18	N	0		6.25
18	O	0		6.25
18	P	0		6.25
19	A	0		12.5
19	B	0		12.5
19	C	0		12.5
19	D	0		12.5
19	E	0		12.5
19	F	0		12.5
19	G	0		12.5
19	H	0		12.5
19	I	0		12.5
19	J	0		12.5
19	K	0		12.5
19	L	0		12.5
19	M	0		12.5
19	N	0		12.5
19	O	0		12.5
19	P	0		12.5
20	A	0		12.5
20	B	0		12.5
20	C	0		12.5
20	D	0		12.5
20	E	0		12.5
20	F	0		12.5
20	G	0		12.5
20	H	0		12.5
20	I	0		12.5
20	J	0		12.5
20	K	0		12.5
20	L	0		12.5
20	M	0		12.5
20	N	0		12.5
20	O	0		12.5
20	P	0		12.5
21	A	0		25
21	B	0		25
21	C	0		25
21	D	0		25
21	E	0		25
21	F	0		25
21	G	0		25
21	H	0		25
21	I	0		25
21	J	0		25
21	K	0		25
21	L	0		25
21	M	0		25
21	N	0		25
21	O	0		25
21	P	0		25
22	A	0		25
22	B	0		25
22	C	0		25
22	D	0		25
22	E	0		25
22	F	0		25
22	G	0		25
22	H	0		25
22	I	0		25
22	J	0		25
22	K	0		25
22	L	0		25
22	M	0		25
22	N	0		25
22	O	0		25
22	P	0		25
23	A	0		50
23	B	0		50
23	C	0		50
23	D	0		50
23	E	0		50
23	F	0		50
23	G	0		50
23	H	0		50
23	I	0		50
23	J	0		50
23	K	0		50
23	L	0		50
23	M	0		50
23	N	0		50
23	O	0		50
23	P	0		50
24	A	0		50
24	B	0		50
24	C	0		50
24	D	0		50
24	E	0		50
24	F	0		50
24	G	0		50
24	H	0		50
24	I	0		50
24	J	0		50
24	K	0		50
24	L	0		50
24	M	0		50
24	N	0		50
24	O	0		50
24	P	0		50

## Sheet: Unsuccessful wells
	1	2	3	4	5	6	7	8	9	10	11	12	13	14	15	16	17	18	19	20	21	22	23	24
A	W.O.	W.O.	U.H.
B			U.H.
C	W.O.	U.H.	W.O.
D
E	W.O.			W.O.
F	W.O.
G	W.O.	W.O.
H	U.H.		W.O.
I	U.H.			U.H.
J			W.O.	U.H.
K
L			U.H.
M				W.O.
N				U.H.
O			W.O.
P				U.H.
