# Supplementary material for: High-Content Screening in Zebrafish Embryos Identifies Butafenacil as a Potent Inducer of Anemia
Source: PLoS One. 2014 Aug 4;9(8):e104190. doi: 10.1371/journal.pone.0104190 (PMC4121296; doi:10.1371/journal.pone.0104190)
Supplement: Dataset S1 — Microsoft Excel spreadsheets containing raw data for all chemical screening assays. (ZIP) [file pone.0104190.s036.zip › Dataset S1/15- Dazomet/Dazomet_ISV.xlsx]

## Sheet: Description
ToxCast Screen - ISV
Dazomet
Data was collected using the Intersegmental Vessel Journal in MetaXpress
Imaged 74 hpf fli1 larvae using ImageXpress
Incubated larvae in 100 mg/l MS-222 for 30 min
Centrifuged plate for 2 min at 200 rpm
Imaging parameters:
*1 frame
*FITC
*2X magnification; 1 site/well
Had the doors off of the imager and the fan on to stablize temperature
Test Initation Date: 9/3/13
Imaging Date: 9/6/13
Start Imaging Temperature: 26°C
End Imaging Temperature: 26°C
Total Imaging Duration: 0:09
W.O. = Wrong Orientation
U.H. = Unhatched
N.A. = Not Analyzed (Did not meet analysis criteria)
Malf. = Malformed

## Sheet: ISV
Time point	1
Measurement	Thresholded Area (Show Region Statistics)
	1	2	3	4	5	6	7	8	9	10	11	12	13	14	15	16	17	18	19	20	21	22	23	24
A				105676
B	281655	149132		277864
C				255642
D	240188		146456	162795
E			244593
F	268836	267534	139593	192952
G			287944	261442
H		192879		194702
I		246134	164690
J	263608	200669
K		154360	149819	178582
L		108332		242666
M	118017	295682	231295
N	182966	153485	284268
O	170886	253892		258818
P	248342	240365	168303

## Sheet: Normalized ISV
Row	Treatment (µM)	ISV Area	Body Length (µm)	Normalized ISV
A	0
B	0	281655	2922.55	96.3729
C	0
D	0	240188	2821.29	85.1341
E	0
F	0	268836	2877.37	93.4309
G	0
H	0
I	0
J	0	263608	2850.02	92.4935
K	0
L	0
M	0	118017	2823.83	41.7931
N	0	182966	2853.49	64.1199
O	0	170886	2874.47	59.4497
P	0	248342	3023.66	82.1329
A	0
B	0	149132	3139.71	47.4987
C	0
D	0
E	0
F	0	267534	2880.98	92.8621
G	0
H	0	192879	2803.27	68.8052
I	0	246134	2790.1	88.2169
J	0	200669	2737.87	73.2938
K	0	154360	2827.41	54.594
L	0	108332	2839.91	38.1463
M	0	295682	3007.85	98.3034
N	0	153485	2924.06	52.4904
O	0	253892	2923.73	86.8383
P	0	240365	3020.53	79.5771
A	0.05
B	0.05
C	0.05
D	0.05	146456	2820.64	51.9229
E	0.05	244593	2820.69	86.7139
F	0.05	139593	2841.09	49.1338
G	0.05	287944	2977.64	96.7022
H	0.05
I	0.05	164690	2823.62	58.3259
J	0.05
K	0.05	149819	2946.55	50.8457
L	0.05
M	0.05	231295	2933.18	78.8547
N	0.05	284268	2972.23	95.6416
O	0.05
P	0.05	168303	3000.18	56.0978
A	0.05	105676	2939.1	35.9553
B	0.05	277864	2917.34	95.2458
C	0.05	255642	2727.11	93.7408
D	0.05	162795	3005.86	54.1591
E	0.05
F	0.05	192952	2723.8	70.8395
G	0.05	261442	2836.32	92.1765
H	0.05	194702	2676.8	72.7367
I	0.05
J	0.05
K	0.05	178582	2775.06	64.3522
L	0.05	242666	2819.2	86.0765
M	0.05
N	0.05
O	0.05	258818	2827.74	91.5282
P	0.05
A	0.098
B	0.098
C	0.098
D	0.098
E	0.098
F	0.098
G	0.098
H	0.098
I	0.098
J	0.098
K	0.098
L	0.098
M	0.098
N	0.098
O	0.098
P	0.098
A	0.098
B	0.098
C	0.098
D	0.098
E	0.098
F	0.098
G	0.098
H	0.098
I	0.098
J	0.098
K	0.098
L	0.098
M	0.098
N	0.098
O	0.098
P	0.098
A	0.195
B	0.195
C	0.195
D	0.195
E	0.195
F	0.195
G	0.195
H	0.195
I	0.195
J	0.195
K	0.195
L	0.195
M	0.195
N	0.195
O	0.195
P	0.195
A	0.195
B	0.195
C	0.195
D	0.195
E	0.195
F	0.195
G	0.195
H	0.195
I	0.195
J	0.195
K	0.195
L	0.195
M	0.195
N	0.195
O	0.195
P	0.195
A	0.39
B	0.39
C	0.39
D	0.39
E	0.39
F	0.39
G	0.39
H	0.39
I	0.39
J	0.39
K	0.39
L	0.39
M	0.39
N	0.39
O	0.39
P	0.39
A	0.39
B	0.39
C	0.39
D	0.39
E	0.39
F	0.39
G	0.39
H	0.39
I	0.39
J	0.39
K	0.39
L	0.39
M	0.39
N	0.39
O	0.39
P	0.39
A	0.78
B	0.78
C	0.78
D	0.78
E	0.78
F	0.78
G	0.78
H	0.78
I	0.78
J	0.78
K	0.78
L	0.78
M	0.78
N	0.78
O	0.78
P	0.78
A	0.78
B	0.78
C	0.78
D	0.78
E	0.78
F	0.78
G	0.78
H	0.78
I	0.78
J	0.78
K	0.78
L	0.78
M	0.78
N	0.78
O	0.78
P	0.78
A	1.56
B	1.56
C	1.56
D	1.56
E	1.56
F	1.56
G	1.56
H	1.56
I	1.56
J	1.56
K	1.56
L	1.56
M	1.56
N	1.56
O	1.56
P	1.56
A	1.56
B	1.56
C	1.56
D	1.56
E	1.56
F	1.56
G	1.56
H	1.56
I	1.56
J	1.56
K	1.56
L	1.56
M	1.56
N	1.56
O	1.56
P	1.56
A	3.125
B	3.125
C	3.125
D	3.125
E	3.125
F	3.125
G	3.125
H	3.125
I	3.125
J	3.125
K	3.125
L	3.125
M	3.125
N	3.125
O	3.125
P	3.125
A	3.125
B	3.125
C	3.125
D	3.125
E	3.125
F	3.125
G	3.125
H	3.125
I	3.125
J	3.125
K	3.125
L	3.125
M	3.125
N	3.125
O	3.125
P	3.125
A	6.25
B	6.25
C	6.25
D	6.25
E	6.25
F	6.25
G	6.25
H	6.25
I	6.25
J	6.25
K	6.25
L	6.25
M	6.25
N	6.25
O	6.25
P	6.25
A	6.25
B	6.25
C	6.25
D	6.25
E	6.25
F	6.25
G	6.25
H	6.25
I	6.25
J	6.25
K	6.25
L	6.25
M	6.25
N	6.25
O	6.25
P	6.25
A	12.5
B	12.5
C	12.5
D	12.5
E	12.5
F	12.5
G	12.5
H	12.5
I	12.5
J	12.5
K	12.5
L	12.5
M	12.5
N	12.5
O	12.5
P	12.5
A	12.5
B	12.5
C	12.5
D	12.5
E	12.5
F	12.5
G	12.5
H	12.5
I	12.5
J	12.5
K	12.5
L	12.5
M	12.5
N	12.5
O	12.5
P	12.5
A	25
B	25
C	25
D	25
E	25
F	25
G	25
H	25
I	25
J	25
K	25
L	25
M	25
N	25
O	25
P	25
A	25
B	25
C	25
D	25
E	25
F	25
G	25
H	25
I	25
J	25
K	25
L	25
M	25
N	25
O	25
P	25
A	50
B	50
C	50
D	50
E	50
F	50
G	50
H	50
I	50
J	50
K	50
L	50
M	50
N	50
O	50
P	50
A	50
B	50
C	50
D	50
E	50
F	50
G	50
H	50
I	50
J	50
K	50
L	50
M	50
N	50
O	50
P	50

## Sheet: Unsuccessful wells
	1	2	3	4	5	6	7	8	9	10	11	12	13	14	15	16	17	18	19	20	21	22	23	24
A	W.O	W.O	U.H		U.H	U.H	U.H	U.H		U.H	U.H	U.H	U.H	U.H	U.H	U.H	U.H	U.H	U.H	U.H	Dead	Dead	Dead	Dead
B			U.H		U.H		U.H	U.H	U.H	U.H	U.H	U.H	U.H	U.H	U.H	U.H	U.H	U.H	U.H	U.H	Dead	Dead	Dead	Dead
C	W.O	U.H	W.O		U.H	U.H	U.H	U.H	U.H	U.H	U.H	U.H	U.H	U.H	U.H	U.H	U.H	U.H	U.H	U.H	Dead	Dead	Dead	Dead
D		W.O*			U.H		U.H	U.H	U.H		U.H	U.H	U.H	U.H	U.H	U.H	U.H	U.H	U.H	U.H	Dead	Dead	Dead	Dead
E	W.O	W.O*		W.O	U.H	U.H	U.H	U.H	U.H		U.H	U.H	U.H	U.H	U.H	U.H	U.H	U.H	U.H	U.H	Dead	Dead	Dead	Dead
F					Dead	U.H	U.H	U.H	U.H	U.H	U.H	U.H	U.H	U.H	U.H	U.H	U.H	U.H	Dead	U.H	Dead	Dead	Dead	Dead
G	W.O	W.O			U.H	U.H	U.H	U.H	U.H	U.H	U.H	U.H	U.H	U.H	U.H	U.H	U.H	U.H	U.H	U.H	U.H	Dead	Dead	Dead
H	U.H		W.O				U.H	U.H	N.E	U.H	U.H	U.H	U.H	U.H	U.H	U.H	U.H	U.H	U.H	U.H	Dead	Dead	Dead	Dead
I	U.H		U.H	U.H	U.H	U.H	U.H	U.H	U.H	U.H	U.H	W.O	U.H	U.H	U.H	U.H	Dead	U.H	U.H	U.H	Dead	Dead	Dead	Dead
J			W.O	U.H		U.H	W.O	U.H	Dead	U.H		U.H	U.H	U.H	U.H	U.H	U.H	U.H	U.H	U.H	Dead	Dead	Dead	Dead
K	W.O						U.H	U.H	U.H	U.H	U.H	U.H	Dead	U.H	U.H	U.H	U.H	U.H	U.H	U.H	Dead	Dead	Dead	Dead
L	W.O*		U.H		U.H	U.H		U.H	U.H	U.H	U.H	U.H		U.H	U.H	U.H	U.H	U.H	U.H	U.H	Dead	Dead	Dead	Dead
M				W.O	U.H	U.H	U.H	U.H	U.H	Dead	U.H	U.H	U.H	U.H	U.H	U.H	U.H	U.H	U.H	U.H	Dead	Dead	Dead	Dead
N				U.H	U.H	U.H	U.H	U.H	U.H	U.H	U.H	U.H	U.H	U.H	U.H	U.H	U.H	U.H	U.H	U.H	Dead	Dead	Dead	Dead
O			W.O			W.O	W.O*	U.H	U.H	U.H	U.H	U.H		U.H	U.H	U.H	U.H	U.H	U.H	U.H	Dead	Dead	Dead	Dead
P				U.H	U.H			U.H	U.H	U.H	U.H	Dead		U.H	U.H	U.H	U.H	U.H	U.H	U.H	Dead	Dead	Dead	Dead
	* = Wrong Orientation or not enough expression for correct measurement
