# Supplementary material for: High-Content Screening in Zebrafish Embryos Identifies Butafenacil as a Potent Inducer of Anemia
Source: PLoS One. 2014 Aug 4;9(8):e104190. doi: 10.1371/journal.pone.0104190 (PMC4121296; doi:10.1371/journal.pone.0104190)
Supplement: Dataset S1 — Microsoft Excel spreadsheets containing raw data for all chemical screening assays. (ZIP) [file pone.0104190.s036.zip › Dataset S1/15- Dazomet/Dazomet_Pericardial_Area.xlsx]

## Sheet: Description
ToxCast Screen- Pericardial Area
Dazomet
Data was collected using the Pericardial Area Journal in MetaXpress
Imaged 74 hpf fli1 larvae using ImageXpress
Incubated larvae in 100 mg/l MS-222 for 30 min
Centrifuged plate for 2 min at 200 rpm
Imaging parameters:
2X
Transmitted light
1 frame
Had the doors off of the imager and the fan on to stablize temperature
Test Initation Date: 9/3/13
Imaging Date: 9/6/13
Start Imaging Temperature: 26°C
End Imaging Temperature: 26°C
Total Imaging Duration: 0:08
W.O. = Wrong Orientation
N.A. = Not Analyzed (did not meet analysis criteria)

## Sheet: Area
Time point	1
Measurement	Area (Show Region Statistics)
	1	2	3	4	5	6	7	8	9	10	11	12	13	14	15	16	17	18	19	20	21	22	23	24
A				11663.2
B	14152	11225.8		32406.9
C				13183.5
D	18911	10642.6	20900	18994.3
E		15891	14214.5	14152
F	15932.7	42299.8	9976.16	13766.7
G			11767.3	13766.7
H		32948.4		18890.1
I		18025.8	11975.6
J	12121.3	12048.5
K	12902.4	13891.6	9163.91	15745.3
L	13225.2	9163.91		21774.7
M	8768.19	17067.8	15203.8
N	9517.97	21201.9	15870.2
O	7060.37	20556.3		10621.8
P	21347.7	11663.2	17067.8

## Sheet: SPSS Input
Row	Treatment (µM)	Pericardial Area
A	0
B	0	14152
C	0
D	0	18911
E	0
F	0	15932.7
G	0
H	0
I	0
J	0	12121.3
K	0	12902.4
L	0	13225.2
M	0	8768.19
N	0	9517.97
O	0	7060.37
P	0	21347.7
A	0
B	0	11225.8
C	0
D	0	10642.6
E	0	15891
F	0	42299.8
G	0
H	0	32948.4
I	0	18025.8
J	0	12048.5
K	0	13891.6
L	0	9163.91
M	0	17067.8
N	0	21201.9
O	0	20556.3
P	0	11663.2
A	0.05
B	0.05
C	0.05
D	0.05	20900
E	0.05	14214.5
F	0.05	9976.16
G	0.05	11767.3
H	0.05
I	0.05	11975.6
J	0.05
K	0.05	9163.91
L	0.05
M	0.05	15203.8
N	0.05	15870.2
O	0.05
P	0.05	17067.8
A	0.05	11663.2
B	0.05	32406.9
C	0.05	13183.5
D	0.05	18994.3
E	0.05	14152
F	0.05	13766.7
G	0.05	13766.7
H	0.05	18890.1
I	0.05
J	0.05
K	0.05	15745.3
L	0.05	21774.7
M	0.05
N	0.05
O	0.05	10621.8
P	0.05
A	0.098
B	0.098
C	0.098
D	0.098
E	0.098
F	0.098
G	0.098
H	0.098
I	0.098
J	0.098
K	0.098
L	0.098
M	0.098
N	0.098
O	0.098
P	0.098
A	0.098
B	0.098
C	0.098
D	0.098
E	0.098
F	0.098
G	0.098
H	0.098
I	0.098
J	0.098
K	0.098
L	0.098
M	0.098
N	0.098
O	0.098
P	0.098
A	0.195
B	0.195
C	0.195
D	0.195
E	0.195
F	0.195
G	0.195
H	0.195
I	0.195
J	0.195
K	0.195
L	0.195
M	0.195
N	0.195
O	0.195
P	0.195
A	0.195
B	0.195
C	0.195
D	0.195
E	0.195
F	0.195
G	0.195
H	0.195
I	0.195
J	0.195
K	0.195
L	0.195
M	0.195
N	0.195
O	0.195
P	0.195
A	0.39
B	0.39
C	0.39
D	0.39
E	0.39
F	0.39
G	0.39
H	0.39
I	0.39
J	0.39
K	0.39
L	0.39
M	0.39
N	0.39
O	0.39
P	0.39
A	0.39
B	0.39
C	0.39
D	0.39
E	0.39
F	0.39
G	0.39
H	0.39
I	0.39
J	0.39
K	0.39
L	0.39
M	0.39
N	0.39
O	0.39
P	0.39
A	0.78
B	0.78
C	0.78
D	0.78
E	0.78
F	0.78
G	0.78
H	0.78
I	0.78
J	0.78
K	0.78
L	0.78
M	0.78
N	0.78
O	0.78
P	0.78
A	0.78
B	0.78
C	0.78
D	0.78
E	0.78
F	0.78
G	0.78
H	0.78
I	0.78
J	0.78
K	0.78
L	0.78
M	0.78
N	0.78
O	0.78
P	0.78
A	1.56
B	1.56
C	1.56
D	1.56
E	1.56
F	1.56
G	1.56
H	1.56
I	1.56
J	1.56
K	1.56
L	1.56
M	1.56
N	1.56
O	1.56
P	1.56
A	1.56
B	1.56
C	1.56
D	1.56
E	1.56
F	1.56
G	1.56
H	1.56
I	1.56
J	1.56
K	1.56
L	1.56
M	1.56
N	1.56
O	1.56
P	1.56
A	3.125
B	3.125
C	3.125
D	3.125
E	3.125
F	3.125
G	3.125
H	3.125
I	3.125
J	3.125
K	3.125
L	3.125
M	3.125
N	3.125
O	3.125
P	3.125
A	3.125
B	3.125
C	3.125
D	3.125
E	3.125
F	3.125
G	3.125
H	3.125
I	3.125
J	3.125
K	3.125
L	3.125
M	3.125
N	3.125
O	3.125
P	3.125
A	6.25
B	6.25
C	6.25
D	6.25
E	6.25
F	6.25
G	6.25
H	6.25
I	6.25
J	6.25
K	6.25
L	6.25
M	6.25
N	6.25
O	6.25
P	6.25
A	6.25
B	6.25
C	6.25
D	6.25
E	6.25
F	6.25
G	6.25
H	6.25
I	6.25
J	6.25
K	6.25
L	6.25
M	6.25
N	6.25
O	6.25
P	6.25
A	12.5
B	12.5
C	12.5
D	12.5
E	12.5
F	12.5
G	12.5
H	12.5
I	12.5
J	12.5
K	12.5
L	12.5
M	12.5
N	12.5
O	12.5
P	12.5
A	12.5
B	12.5
C	12.5
D	12.5
E	12.5
F	12.5
G	12.5
H	12.5
I	12.5
J	12.5
K	12.5
L	12.5
M	12.5
N	12.5
O	12.5
P	12.5
A	25
B	25
C	25
D	25
E	25
F	25
G	25
H	25
I	25
J	25
K	25
L	25
M	25
N	25
O	25
P	25
A	25
B	25
C	25
D	25
E	25
F	25
G	25
H	25
I	25
J	25
K	25
L	25
M	25
N	25
O	25
P	25
A	50
B	50
C	50
D	50
E	50
F	50
G	50
H	50
I	50
J	50
K	50
L	50
M	50
N	50
O	50
P	50
A	50
B	50
C	50
D	50
E	50
F	50
G	50
H	50
I	50
J	50
K	50
L	50
M	50
N	50
O	50
P	50

## Sheet: Unsuccessful wells
	1	2	3	4	5	6	7	8	9	10	11	12	13	14	15	16	17	18	19	20	21	22	23	24
A	W.O.	W.O.	U.H.
B			U.H.
C	W.O.	U.H.	W.O.
D
E	W.O.
F
G	W.O.	W.O.
H	U.H.		W.O.
I	U.H.			U.H.
J			W.O.	U.H.
K
L			U.H.
M				W.O.
N				U.H.
O			W.O.
P				U.H.
