# Supplementary material for: High-Content Screening in Zebrafish Embryos Identifies Butafenacil as a Potent Inducer of Anemia
Source: PLoS One. 2014 Aug 4;9(8):e104190. doi: 10.1371/journal.pone.0104190 (PMC4121296; doi:10.1371/journal.pone.0104190)
Supplement: Dataset S1 — Microsoft Excel spreadsheets containing raw data for all chemical screening assays. (ZIP) [file pone.0104190.s036.zip › Dataset S1/16- Esfenvalerate/Esfenvalerate_Body_Length.xlsx]

## Sheet: Description
ToxCast Screen -Body Length
Esfenvalerate
Data was collected using the Fish Measurement Journal in MetaXpress
Imaged 74 hpf fli1 larvae using ImageXpress
Incubated larvae in 100 mg/l MS-222 for 30 min
Centrifuged plate for 2 min at 200 rpm
Imaging parameters:
*1 frame
*FITC
*2X magnification; 1 site/well
Had the doors off of the imager and the fan on to stablize temperature
Test Initation Date: 9/9/13
Imaging Date: 9/12/13
Start Imaging Temperature: 27°C
End Imaging Temperature: 27°C
Total Imaging Duration: 0:10
W.O. = Wrong Orientation
U.H. = Unhatched

## Sheet: Length
Stage Label	Length
A01	2856.25
A02	1503.19
A03	3249.95
A04	2944.52
A05	3250.16
A06	3169.78
A07	3109.3
A08	2952.78
A09	3133.44
A10	2920.18
A11	3138.16
A12	3051.63
A13	2990.27
A14	1065.1
A15	3156.79
A16	3030.79
A17	2831.72
A18	2838.25
A19	2870.45
A20	2720.59
A21	2841.89
A22	2849.31
A23	1878.83
A24	2665.86
B01	3226.63
B02	3062.75
B03	3135.18
B04	3229.41
B05	3329.86
B06	3267.64
B07	3140.14
B08	3232.01
B09	2998.47
B10	2866.71
B11	1739.69
B12	3272.06
B13	3217.54
B14	2981.84
B15	3087.34
B16	3117.48
B17	2411.93
B18	3123.02
B19	2744.59
B20	1203.1
B21	2574.51
B22	2459.65
B23	2537.16
B24	4061.73
C01	3300.45
C02	3195.49
C03	3096.07
C04	3139.47
C05	3270.6
C06	3198.05
C07	3015.4
C08	3165.22
C09	3303.52
C10	3156.61
C11	2955.4
C12	1970.12
C13	1557.57
C14	2885.41
C15	3111.67
C16	2958.93
C17	2663.67
C18	2994.91
C19	2524.95
C20	2598.71
C21	2527.63
C22	2576.85
C23	2678.55
C24	2942.42
D01	1897.81
D02	3093.28
D03	3036.37
D04	3027.21
D05	875.106
D06	3044.41
D07	3146.32
D08	3120.74
D09	2933.41
D10	3034.56
D11	3140.82
D12	2977.33
D13	2858.45
D14	3099.3
D15	3005.25
D16	3092.44
D17	2719.66
D18	2743.86
D19	2804.62
D20	1220.9
D21	2716.14
D22	2776.87
D23	2852.59
D24	2869.34
E01	3201.67
E02	3139.71
E03	2059.59
E04	2959.41
E05	3143.55
E06	3313.73
E07	3124.67
E08	3264.13
E09	2899.54
E10	2897.17
E11	3015.55
E12	3222.11
E13	2938.27
E14	3187.63
E15	2600.09
E16	3132.66
E17	2967.55
E18	2844.74
E19	2777.8
E20	2711.04
E21	2918.62
E22	2491.05
E23	2871.87
E24	2995.96
F01	3130.69
F02	3054.7
F03	3103.91
F04	3161.67
F05	3056.14
F06	3237.64
F07	2807.03
F08	3349.96
F09	3104.72
F10	1455.39
F11	3235.51
F12	3248.55
F13	2934.22
F14	3149.19
F15	3019.65
F16	129.884
F17	2814.39
F18	2613.42
F19	2813.61
F20	2834.36
F21	2763.43
F22	2382.89
F23	2720.83
F24	3140.12
G01	2897.22
G02	3270.08
G03	3409.97
G04	2988.21
G05	1833.42
G06	1691.74
G07	3290.98
G08	3116.17
G09	3216.35
G10	3093.01
G11	3066.03
G12	3222.03
G13	1367.01
G14	2885.16
G15	2801.46
G16	2790.78
G17	2595.54
G18	2754.93
G19	2730.05
G20	2900.78
G21	2682.69
G22	1297.66
G23	2601.99
G24	1190.68
H01	4066.25
H02	2797.88
H03	3175.42
H04	2972.21
H05	2920.02
H06	3194.93
H07	3180.62
H08	3066.68
H09	3089.25
H10	3151.28
H11	3080.39
H12	3055.4
H13	3110.82
H14	3154.95
H15	2907.04
H16	2897.44
H17	2970.81
H18	2709.18
H19	2733.2
H20	2725.55
H21	2741.5
H22	2769.13
H23	2915.12
H24	2503.17
I01	3207.79
I02	4075.38
I03	4075.38
I04	3200.52
I05	2867.78
I06	3627.16
I07	1722.61
I08	2772.85
I09	1665.16
I10	3147.71
I11	1358.72
I12	2987.78
I13	3296.73
I14	3235.85
I15	1711.33
I16	2832.1
I17	2841.07
I18	2437.42
I19	2638.14
I20	2740.22
I21	2872.26
I22	2531.01
I23	1254.16
I24	2431.58
J01	3062.72
J02	3063.72
J03	2887.52
J04	3063.31
J05	3199.46
J06	3059.08
J07	3190.92
J08	2800.48
J09	3070.78
J10	3198.62
J11	2996.1
J12	3238.19
J13	2958.7
J14	2892.09
J15	2884.37
J16	2785.79
J17	2632.46
J18	2897.22
J19	2749.95
J20	2751.14
J21	2861.47
J22	2608.26
J23	2674.37
J24	1382.25
K01	2848.72
K02	3110.99
K03	3031.76
K04	3126.1
K05	2937.46
K06	3059.61
K07	3165.77
K08	3187.51
K09	3216.46
K10	3111.07
K11	2978.27
K12	3132.13
K13	3254.45
K14	1206.52
K15	2955.48
K16	2867.44
K17	2742.05
K18	2894.85
K19	2571.01
K20	2722.81
K21	1632.17
K22	2663
K23	2739.82
K24	1607.46
L01	1354.24
L02	3131.42
L03	3054.5
L04	3186.45
L05	3191.61
L06	3176.41
L07	3109.34
L08	3172.2
L09	3081.37
L10	3287.61
L11	3173.99
L12	3384.46
L13	1825.62
L14	3160.65
L15	3251.74
L16	2776.89
L17	3178.59
L18	2905.16
L19	2562.37
L20	2680.88
L21	3890.58
L22	2512.03
L23	1673.13
L24	2717.52
M01	2876.94
M02	2876.46
M03	2865.56
M04	3179.88
M05	3700.86
M06	2949.49
M07	2835.59
M08	3188.69
M09	3230.69
M10	3166.55
M11	3196.45
M12	3780.77
M13	4075.37
M14	3080.6
M15	2878.87
M16	3119.11
M17	2889.19
M18	2858.61
M19	2825.44
M20	2684.78
M21	2780.01
M22	2385.97
M23	2737.36
M24	2770.51
N01	3235.51
N02	2918.44
N03	3161.07
N04	3110.68
N05	3205.27
N06	1242.81
N07	3196.5
N08	3141.57
N09	3177.28
N10	3102.42
N11	3135.68
N12	3158.3
N13	3178.78
N14	3119.54
N15	3064.08
N16	3061.83
N17	2938.19
N18	1202.65
N19	2817.64
N20	3004.01
N21	1265.81
N22	2653.99
N23	1347.13
N24	2905.86
O01	3239.99
O02	3054.91
O03	1473.72
O04	3155.9
O05	1218.51
O06	3278.27
O07	3116.76
O08	3265.17
O09	2968.58
O10	2934.07
O11	1867.03
O12	3024.99
O13	3269.65
O14	3485.55
O15	3067.29
O16	2771.51
O17	3888.51
O18	2879.47
O19	2904.07
O20	2754.74
O21	2572.37
O22	2887.36
O23	2483.58
O24	2800.16
P01	3288.58
P02	3130.01
P03	3131.99
P04	3148.2
P05	1916.94
P06	3077.05
P07	3141.8
P08	3256.94
P09	1880.28
P10	2996.34
P11	3189.68
P12	3077.99
P13	3367
P14	3257.76
P15	2952.96
P16	2983.22
P17	2797.85
P18	2698.53
P19	2950.64
P20	2668.4
P21	2643.81
P22	2700.46
P23	2676.43
P24	2572.44

## Sheet: Length by Treatment
Row	Treatment (µM)	Body Length (µm)	Average	SD
A	0	2856.25
B	0	3226.63
C	0	3300.45
D	0
E	0
F	0	3130.69
G	0	2897.22
H	0
I	0	3207.79
J	0
K	0
L	0
M	0
N	0	3235.51
O	0
P	0
A	0
B	0
C	0	3195.49
D	0	3093.28
E	0	3139.71
F	0	3054.7
G	0	3270.08
H	0	2797.88
I	0
J	0	3063.72
K	0
L	0	3131.42
M	0	2876.46
N	0
O	0
P	0		3092.33	157.482
A	0.05
B	0.05	3135.18
C	0.05
D	0.05	3036.37
E	0.05	2059.59
F	0.05	3103.91
G	0.05	3409.97
H	0.05	3175.42
I	0.05
J	0.05	2887.52
K	0.05	3031.76
L	0.05
M	0.05	2865.56
N	0.05	3161.07
O	0.05
P	0.05	3131.99
A	0.05
B	0.05	3229.41
C	0.05	3139.47
D	0.05
E	0.05
F	0.05	3161.67
G	0.05	2988.21
H	0.05	2972.21
I	0.05	3200.52
J	0.05	3063.31
K	0.05	3126.1
L	0.05	3186.45
M	0.05	3179.88
N	0.05	3110.68
O	0.05	3155.9
P	0.05		3065.75	247.921
A	0.098	3250.16
B	0.098
C	0.098	3270.6
D	0.098
E	0.098
F	0.098
G	0.098
H	0.098	2920.02
I	0.098
J	0.098
K	0.098	2937.46
L	0.098
M	0.098
N	0.098	3205.27
O	0.098
P	0.098
A	0.098	3169.78
B	0.098	3267.64
C	0.098	3198.05
D	0.098	3044.41
E	0.098	3313.73
F	0.098	3237.64
G	0.098
H	0.098	3194.93
I	0.098
J	0.098	3059.08
K	0.098	3059.61
L	0.098	3176.41
M	0.098	2949.49
N	0.098
O	0.098	3278.27
P	0.098	3077.05	3144.98	125.687
A	0.195	3109.3
B	0.195	3140.14
C	0.195	3015.4
D	0.195	3146.32
E	0.195	3124.67
F	0.195
G	0.195	3290.98
H	0.195	3180.62
I	0.195
J	0.195
K	0.195	3165.77
L	0.195
M	0.195	2835.59
N	0.195
O	0.195	3116.76
P	0.195	3141.8
A	0.195
B	0.195
C	0.195	3165.22
D	0.195	3120.74
E	0.195	3264.13
F	0.195	3349.96
G	0.195
H	0.195	3066.68
I	0.195
J	0.195
K	0.195	3187.51
L	0.195	3172.2
M	0.195	3188.69
N	0.195
O	0.195
P	0.195	3256.94	3151.97	106.97
A	0.39
B	0.39
C	0.39
D	0.39
E	0.39	2899.54
F	0.39	3104.72
G	0.39
H	0.39	3089.25
I	0.39
J	0.39
K	0.39	3216.46
L	0.39	3081.37
M	0.39
N	0.39	3177.28
O	0.39	2968.58
P	0.39
A	0.39	2920.18
B	0.39
C	0.39
D	0.39
E	0.39	2897.17
F	0.39
G	0.39	3093.01
H	0.39	3151.28
I	0.39	3147.71
J	0.39	3198.62
K	0.39	3111.07
L	0.39	3287.61
M	0.39	3166.55
N	0.39	3102.42
O	0.39
P	0.39		3094.87	113.175
A	0.78
B	0.78
C	0.78
D	0.78
E	0.78
F	0.78	3235.51
G	0.78	3066.03
H	0.78	3080.39
I	0.78
J	0.78	2996.1
K	0.78
L	0.78	3173.99
M	0.78
N	0.78	3135.68
O	0.78
P	0.78
A	0.78
B	0.78	3272.06
C	0.78
D	0.78	2977.33
E	0.78	3222.11
F	0.78	3248.55
G	0.78	3222.03
H	0.78	3055.4
I	0.78	2987.78
J	0.78
K	0.78	3132.13
L	0.78	3384.46
M	0.78
N	0.78	3158.3
O	0.78	3024.99
P	0.78		3139.58	115.352
A	1.56	2990.27
B	1.56
C	1.56
D	1.56
E	1.56
F	1.56
G	1.56
H	1.56	3110.82
I	1.56	3296.73
J	1.56	2958.7
K	1.56
L	1.56
M	1.56
N	1.56	3178.78
O	1.56	3269.65
P	1.56	3367
A	1.56
B	1.56	2981.84
C	1.56
D	1.56
E	1.56	3187.63
F	1.56	3149.19
G	1.56	2885.16
H	1.56	3154.95
I	1.56	3235.85
J	1.56
K	1.56
L	1.56
M	1.56	3080.6
N	1.56	3119.54
O	1.56	3485.55
P	1.56	3257.76	3159.41	154.734
A	3.125	3156.79
B	3.125	3087.34
C	3.125	3111.67
D	3.125	3005.25
E	3.125
F	3.125	3019.65
G	3.125	2801.46
H	3.125	2907.04
I	3.125
J	3.125	2884.37
K	3.125	2955.48
L	3.125	3251.74
M	3.125	2878.87
N	3.125	3064.08
O	3.125	3067.29
P	3.125	2952.96
A	3.125	3030.79
B	3.125
C	3.125	2958.93
D	3.125
E	3.125
F	3.125
G	3.125	2790.78
H	3.125	2897.44
I	3.125
J	3.125	2785.79
K	3.125	2867.44
L	3.125	2776.89
M	3.125	3119.11
N	3.125	3061.83
O	3.125	2771.51
P	3.125	2983.22	2967.51	130.969
A	6.25	2831.72
B	6.25
C	6.25	2663.67
D	6.25	2719.66
E	6.25	2967.55
F	6.25	2814.39
G	6.25
H	6.25	2970.81
I	6.25	2841.07
J	6.25	2632.46
K	6.25	2742.05
L	6.25	3178.59
M	6.25	2889.19
N	6.25	2938.19
O	6.25
P	6.25	2797.85
A	6.25	2838.25
B	6.25	3123.02
C	6.25	2994.91
D	6.25	2743.86
E	6.25	2844.74
F	6.25	2613.42
G	6.25
H	6.25	2709.18
I	6.25	2437.42
J	6.25	2897.22
K	6.25	2894.85
L	6.25	2905.16
M	6.25	2858.61
N	6.25
O	6.25	2879.47
P	6.25	2698.53	2830.59	156.251
A	12.5	2870.45
B	12.5	2744.59
C	12.5	2524.95
D	12.5	2804.62
E	12.5	2777.8
F	12.5	2813.61
G	12.5	2730.05
H	12.5	2733.2
I	12.5	2638.14
J	12.5	2749.95
K	12.5	2571.01
L	12.5
M	12.5	2825.44
N	12.5	2817.64
O	12.5	2904.07
P	12.5	2950.64
A	12.5	2720.59
B	12.5
C	12.5	2598.71
D	12.5
E	12.5	2711.04
F	12.5	2834.36
G	12.5	2900.78
H	12.5	2725.55
I	12.5	2740.22
J	12.5	2751.14
K	12.5	2722.81
L	12.5	2680.88
M	12.5	2684.78
N	12.5	3004.01
O	12.5	2754.74
P	12.5	2668.4	2757.04	108.205
A	25
B	25	2574.51
C	25	2527.63
D	25	2716.14
E	25	2918.62
F	25	2763.43
G	25	2682.69
H	25	2741.5
I	25	2872.26
J	25	2861.47
K	25	1632.17
L	25
M	25	2780.01
N	25
O	25	2572.37
P	25	2643.81
A	25	2849.31
B	25	2459.65
C	25	2576.85
D	25	2776.87
E	25	2491.05
F	25
G	25
H	25	2769.13
I	25	2531.01
J	25	2608.26
K	25	2663
L	25	2512.03
M	25	2385.97
N	25	2653.99
O	25	2887.36
P	25	2700.46	2635.24	245.52
A	50
B	50	2537.16
C	50	2678.55
D	50	2852.59
E	50	2871.87
F	50	2720.83
G	50	2601.99
H	50	2915.12
I	50
J	50	2674.37
K	50	2739.82
L	50
M	50	2737.36
N	50
O	50	2483.58
P	50	2676.43
A	50	2665.86
B	50
C	50
D	50	2869.34
E	50	2995.96
F	50	3140.12
G	50
H	50	2503.17
I	50
J	50
K	50
L	50
M	50	2770.51
N	50	2905.86
O	50	2800.16
P	50	2572.44	2748.24	167.603

## Sheet: Unsuccessful wells
	1	2	3	4	5	6	7	8	9	10	11	12	13	14	15	16	17	18	19	20	21	22	23	24
A		W.O	W.O	W.O				W.O	W.O		W.O	W.O		W.O							Dead		Dead
B		W.O			W.O			W.O	W.O	W.O	W.O		W.O			W.O	W.O			U.H				Dead
C			W.O						W.O	W.O	W.O	W.O	W.O	W.O										W.O
D	W.O			W.O	Dead				W.O	W.O	W.O		W.O	W.O		W.O				U.H
E	W.O			W.O	W.O						W.O		W.O		W.O	W.O
F					W.O		W.O			W.O			W.O			Dead						Dead
G					W.O	W.O		W.O	W.O				W.O				W.O	W.O				U.H		U.H
H	Dead
I		Dead	Dead		W.O	W.O	W.O	W.O	W.O		U.H				W.O	W.O							U.H	W.O
J	W.O				W.O		W.O	W.O	W.O			W.O		W.O										U.H
K	W.O	W.O									W.O		W.O	W.O										Malf.
L	W.O		W.O		W.O		W.O						W.O	W.O					W.O		Dead		Malf.	W.O
M	W.O				W.O				W.O		W.O	Dead	Dead
N		W.O				W.O	W.O	W.O										U.H			U.H		U.H
O	W.O	W.O	U.H		W.O			W.O		W.O	Malf.						Dead
P	W.O	W.O		W.O	W.O				W.O	W.O	W.O	W.O
