# Supplementary material for: High-Content Screening in Zebrafish Embryos Identifies Butafenacil as a Potent Inducer of Anemia
Source: PLoS One. 2014 Aug 4;9(8):e104190. doi: 10.1371/journal.pone.0104190 (PMC4121296; doi:10.1371/journal.pone.0104190)
Supplement: Dataset S1 — Microsoft Excel spreadsheets containing raw data for all chemical screening assays. (ZIP) [file pone.0104190.s036.zip › Dataset S1/16- Esfenvalerate/Esfenvalerate_Circulation_FFTAnalysis.xlsm]

## Sheet: Description
ToxCast Screen - Circulation
Esfenvalerate
Data was collected using the Circulation Journal in MetaXpress
Imaged 74 hpf fli1 larvae using ImageXpress
Incubated larvae in 100 mg/l MS-222 for 30 min
Centrifuged plate for 2 min at 200 rpm
Imaging parameters:
*32 frames (0.09 sec interval)
*Transmitted light
*4X magnification; 1 site/well
Had the doors off of the imager and the fan on to stablize temperature
Test Initation Date: 9/9/13
Imaging Date: 9/12/13
Start Imaging Temperature: 27°C
End Imaging Temperature: 27°C
Total Imaging Duration: 2:10
W.O. = Wrong Orientation
N.F. = No fish in viewing screen
N.A. = Not Analyzed (did not meet analysis criteria)
O.F. = Out of Focus

## Sheet: Background
Measurement	Average (Show Region Statistics)
	1	2	3	4	5	6	7	8	9	10	11	12	13	14	15	16	17	18	19	20	21	22	23	24	25	26	27	28	29	30	31	32
A01	677.375	670.625	677	670.125	682.125	673.625	677.5	676.375	673.375	672.625	677.125	678.125	672.5	673.5	680.5	674.625	673.625	676.25	670.125	669.5	683.125	675	680	671.625	677.5	676.375	673.75	666.375	672.125	671.625	676.875	676
A02
A03
A04
A05	626.5	627.125	621.75	625.5	625.5	629.25	619.875	630.375	625	629.5	628.875	633.75	626.375	628.125	629.875	626.125	632.625	623.75	627.125	628	629	626	624.25	624.75	619.375	630.625	627.625	628.75	624.125	630.375	629.25	627.25
A06	671.75	670.75	663	669.625	669.25	670.125	662.125	671.25	669.125	665.125	668.25	672	666	668.75	669.5	674.375	671.625	670.5	664.375	669.25	667.625	673.5	665	670.125	668.625	674.625	665.25	662.625	667	673.5	670.5	670
A07	635.25	634.375	624.125	632	633.625	632.75	632.5	633.375	632.75	633.875	639.125	635	636.625	633	636	628.75	628.625	634.625	630.5	630.5	634.875	626.25	644.25	642.625	634.25	629.125	637.125	629.75	632.875	629.25	635.5	629.25
A08
A09
A10	623	623.875	619.75	619	621.5	620.625	624	624.875	618	621.5	624.25	620.75	619.5	618.375	620	617.375	619	628.5	621	620.25	618.75	622.875	622	619.5	624.125	615.375	621	624.25	617.5	621.125	619	623.375
A11
A12
A13	676.125	673.875	672.625	671.375	669.625	667.75	664.25	672	671.75	667	674.125	669.25	677.125	664.875	671.125	675.75	675.375	671.125	673.75	676.5	674	670.875	668.375	674.375	674.875	671.25	677.625	668.375	675.875	670.125	677.125	672.5
A14
A15	705.625	705.875	698.125	694.125	706	704.5	699.5	701.625	708.25	701.625	706.375	703.125	703.125	700.75	705.75	713	707.5	703.125	701.125	701.5	703.75	700.875	707.625	700	704	699.25	704	706.25	703.875	699.875	708.125	706.5
A16	712.375	711.375	711.125	710.125	708.625	708.25	713.75	708.375	710.375	709.625	705.5	721.75	712.125	711.25	716.125	708.25	703.875	719.125	715	714.375	710	705.625	708.25	712.75	710.125	713.625	714.75	714.75	713.625	711.75	705.375	708.625
A17	681.875	676.25	684.875	682	681.875	682.625	680.125	676.625	682.625	683.375	687.75	685.375	685.625	679.75	678.25	680.5	682.75	682	685	683.5	682.875	678.375	678.875	680.625	684	689.375	678.25	682.625	680.75	685.625	682.625	689.75
A18	649.75	654.75	651.5	649.875	653	651.625	646.875	646.875	654.75	646.25	646.25	653.125	652.125	649.5	650.25	654	650.25	652.75	650.125	648.375	654.75	647.875	654.5	649.125	649.875	652.5	652.25	646.375	651.5	648	657.25	648.625
A19	722.625	722.375	725.875	726	716.125	725.375	722.125	726.5	728.375	721.875	725.5	716.5	720.5	724.5	728.875	723.125	726.25	721.25	723.5	727.5	729	722.25	722	725.125	722.125	724	726.125	721	722.5	721.625	727.75	722.625
A20	678	682.75	684.375	687.375	688.75	682	690.125	688.125	690.375	690.5	687.875	685.375	692.5	683.625	688.125	678.5	685	689.75	693.5	682.75	692.25	683.25	682.5	685.625	686.125	689.875	690.375	691.375	688.25	685.375	688.625	686.375
A21
A22	701.75	698.625	702.25	697.5	705.25	704.5	700.25	695.5	703.75	697.875	701.25	703.25	700.375	701.75	696.75	696.375	700.5	707	699.625	698.875	704.875	700.625	700.5	700.625	701.5	703.875	706.25	699	696.625	706.75	700.375	702.5
A23
A24	725.5	731.625	734.5	730	726.625	725.125	729.25	737.875	731.5	726.875	724.75	733.25	734.125	731	727.25	733	733.25	729.125	729.625	736.125	729	730.125	733.375	733.875	734	737.75	737.875	729.375	735	729.5	729.25	733.25
B01	653.25	652.375	654.75	657.75	653.75	652.875	655.75	657.625	657.5	654.75	650	652.25	646.5	655.875	648.375	644.625	651.75	654	648.375	651	651.375	652.625	654	655.25	645.25	650	644.875	655.125	649.625	654.5	653.25	651.75
B02
B03	657.875	652.625	654.75	655.125	649.5	658.375	655.5	654.25	657.875	654.75	657.5	656.25	654.375	654	657.75	657.75	660.375	652.75	660.625	653.875	659.875	657.375	655.375	654.25	659.25	659.125	656.75	657.875	652.875	649.25	649.875	650.625
B04	618.75	610	613.875	623	614.875	617	618.875	614.25	612.5	618.75	615.25	605.875	616.25	618.375	618	618.375	610.5	613.875	619.625	620.125	617.875	616.125	612.375	619.375	616.5	615.5	618.25	615	616.125	617.5	617	617.125
B05
B06	625.125	625.375	624.375	623.5	619.625	626.25	622.875	622.375	619.125	623.375	622.875	619.125	626.625	623.625	620.625	623.125	625.375	621.875	624.625	616.75	623.25	627.5	629.5	623.375	621.25	617	631	615.75	617.125	627.375	627.75	622.875
B07	664	667.125	671.25	661.5	674.125	672	667.375	668.75	665.5	669.875	667	671.625	665.625	669	664.875	663.875	666.75	666.5	673.75	670.375	667	671.25	673	669.375	670.875	666.5	670.875	675.25	675.5	674.125	670.375	669.875
B08
B09	591.125	585.125	588.25	588.5	591.625	592.5	589.125	587.75	597.25	590.625	594.375	582.75	586.625	587.625	589.5	584.625	585.75	592.5	588.625	596.375	589.875	592	593.875	594	590.625	588.5	589.125	584.125	589	585.5	589	591.25
B10
B11
B12	672.375	676.875	678.875	681.125	675.75	670	676.75	675.75	673.625	671	676	677.375	673.875	676.5	682.125	676.5	679.5	681.875	678.5	672.625	683.875	680.125	675.75	671.25	679.375	671.75	676.875	678.875	679.5	673.75	682.75	669.625
B13
B14
B15	666.125	662	662.625	663.125	664.125	660.25	661.25	656.875	661.25	671	665.25	655.375	663	660.125	663.625	663.375	659.875	658.625	661.625	666.875	667	667.25	660.125	662.375	660.625	653.375	664.125	664.125	668.375	667.625	657	670.375
B16
B17
B18	656.5	655.625	653.25	653.5	655.5	653.375	653	656.375	660.625	655.375	648.625	658.5	657.125	657.5	660.375	653.875	654.5	662.125	659.625	655.375	656.625	653.625	655.125	656.5	650.125	651.625	657.375	650.25	658.75	653.625	660.375	660.125
B19	676.5	670.875	671.625	676.625	676.25	673.25	676.5	671.5	665.875	676.375	670.75	672.875	669.5	672	669.25	667	669.25	673.25	671	674.875	673.5	676.125	670.875	671.125	670.25	680.5	671	672.125	670.375	672.125	674.375	672.5
B20
B21	672.375	668.25	669	659.125	663.75	664.75	665.25	665.5	667.5	668	666.875	656.875	657.875	664.5	670.875	660.375	665.875	670.25	670.75	670.875	665	663.5	666.25	661.125	668.875	663.875	663.25	673.875	664.25	664.375	659.875	665.375
B22
B23	664	664.25	668.125	668.125	656.25	667.875	670.25	664	664.875	668.625	663.875	668.125	663.25	661.25	662.25	670.875	660.25	658.5	663.75	663.125	664.625	662.5	663.625	662.625	663.375	659.25	659.125	662.75	661	658.875	666.25	663.125
B24
C01	662.5	668.375	663.75	667.25	671.875	668.25	672.125	667.75	666.625	664.125	666.875	666.25	657.625	661	673.875	668.625	667.25	673.375	666.875	670.625	667.25	670.25	667.25	671.375	665.25	665.75	658.375	675.875	667.25	667.5	663.375	668.5
C02	661	659.875	656.25	652.75	658	657	650.625	655.75	658.125	656.875	656	659.5	653.625	660.25	654	665.25	664.75	660.875	654.375	655.75	657.875	659.375	659	663.625	650.75	652.75	656.5	658	652.875	658.5	654.625	662.125
C03
C04	628.875	636.875	637.375	630.375	634.5	634.125	632.625	630.25	630.5	635.625	636.125	632.5	633.375	639.25	633.5	640	630.125	642	637.25	636.875	640	637.25	634.875	637.5	641.375	639.75	635.875	638.875	635.25	633.625	639.5	640.625
C05	615.75	612.25	618	615.375	620	625.125	618.375	615.125	613	623.375	618.625	619	619.375	619.875	621.375	617.875	615.75	625.5	619.25	620.375	616.5	623.875	619	615	613.5	623.875	620	621.125	620.75	626.125	614.875	615.625
C06	654.125	651	660.125	657.375	657	654.375	653.125	655.75	649.75	653.75	654.875	659.25	655.25	649.125	654.375	654.625	657.5	656.875	658.625	655.875	650.5	649.875	647.875	654.625	659.75	651.25	652	649.5	647.625	653.75	655.875	655.625
C07	656.25	654.75	661.375	659.5	658.125	664.375	660	661.625	659.375	660.5	664.75	661.875	663.125	660.875	663	663.5	662.875	659.875	659.625	661.5	664.5	666.125	660	662.875	657	668.375	669.125	663.5	667.75	665	662.625	658.125
C08	683.125	682.25	682.125	685.625	684.875	690.75	686.25	688	681.25	686.875	690.5	687.375	686.625	684.375	686.625	695.625	694.25	692.5	688.75	689.25	687.5	692.125	685.5	690.25	690.125	688.375	694.75	690.875	690	689.125	687.75	684.875
C09
C10	660.375	664	656.125	661.375	659.5	663.625	659	663.5	657.875	665.625	656.875	662.125	666	662.5	663	662.5	663.75	660.125	657.875	657.875	656	658.75	650.75	659.625	663.25	660.125	663.125	658.75	664.375	661	658.25	664.375
C11
C12	663.875	660	656.625	669.25	666.375	663.125	662	664	659.375	662.5	665.125	673.875	657.875	666.875	659.125	659	660.375	663.25	659.125	660.25	658.5	666.75	665.75	663.5	658.875	664.875	662.25	666.5	667	660.5	661.875	664.25
C13	605.75	611.125	607.25	612.5	612	612.125	613.25	615.25	608.25	612.75	608.875	612.5	600	611.375	607.875	614.5	608.875	610.25	614.75	615.125	609.625	612.125	614.25	614.625	613	609.875	608.5	611.875	605.5	603.625	607.875	609.125
C14	654.5	661.875	655.125	660	660.75	655.5	656.75	649.375	661.25	652.125	655	657.75	657.875	658.375	660.875	652.75	651.125	655.75	654.875	655.125	652.75	664	651.5	654.25	657.5	655.25	658.25	655.5	660.375	660.25	652.875	652.5
C15	686.125	685.875	687.25	683.625	682	678.75	683.625	686	679	687.25	680.25	687.5	684.5	679.5	686.75	681.625	683.5	686	683.5	683	686.375	684.5	684.875	688.625	683.75	688.625	687	682.75	684.5	680	681.5	684.125
C16	685	686	685	688.875	690	684.625	683.75	681.625	678.875	685.625	687.375	679.75	686.875	686.125	689.375	685.625	690.75	683.5	687.75	692.875	682.375	685.125	692.625	684.375	686.125	686.75	696.625	688	686	688.375	693	690.25
C17	641.875	641.375	638.5	637.5	636.75	646.5	645.125	647.5	645	638.875	639	640.5	640.5	647.5	642.75	643.75	638.625	646.5	642.125	643.125	645.5	645.375	645.25	639.875	638.125	646	643.375	641.75	639.125	640.75	647.375	644.875
C18	677.5	687.125	682	684.125	683.375	682.125	683.125	680.25	678.875	688.125	676.25	688.625	677.875	680.75	683.875	682.125	682.875	687.625	681.75	671.875	684.125	681.75	679.875	681.75	689.125	685.75	685.625	685.5	684.625	677.25	679.5	684.5
C19	673.25	681.5	674.375	671.5	675.625	678.25	674	676.75	670.875	677.125	675.125	683.125	671.5	675.5	672.875	672.375	676.875	677	672.125	675.75	669.375	676.625	669.625	680.75	678.25	672.875	676.875	681.5	678.875	670	668.5	673.875
C20
C21	690.125	694.625	693.625	690.875	696.875	691.625	691.25	689	687.375	691	685.25	689.375	689.125	692.875	695.5	692.125	692.25	694.875	686.125	692.875	688.375	691.875	698.25	690.375	694.125	693.375	698.375	698.25	695.625	688.5	687.5	691.75
C22	626.625	626.375	625.875	631.125	624.75	629.375	629.25	628.375	618.25	631.375	628.875	620.75	626	623.875	627.125	630.125	623.875	628.25	630.125	636	630.75	626.5	630.625	633.75	628.5	629.875	631.875	632.375	625.875	630.125	629	636.75
C23	580.75	578.25	581	579.625	579.75	583	577	577.125	574.125	574.25	576.25	577.375	576.5	578.25	575.375	578	578.75	581.875	580.875	581.875	580.5	569.625	574.375	583	567.75	576.75	575.125	573.875	580	580.25	575.25	576.875
C24
D01
D02
D03	660.125	656.875	657.25	662.5	665	658.875	653.75	666	665.25	663.75	654.125	658.25	657.625	668.25	660	656.875	656.875	657	656.875	657.5	662.375	659.75	657.5	666.125	659.125	655.5	661.5	657	658.375	660.25	665.25	665.25
D04
D05
D06	620.625	619.625	618.375	618.375	614	620	616.75	621.5	621.5	618.625	617.25	622	613.5	614.25	617.25	624.5	620.625	620	619.75	615.75	619	615	618.375	616	620.625	622	627.375	617	625.75	618.125	617	626.625
D07	660	657.125	658.375	662	657.5	659.875	660.25	654.75	660.875	658.25	663.25	660.5	662.25	656.375	656.75	661.625	661.25	662.25	658.375	656.125	658.5	661	658.625	655.5	661	661.125	660.625	662.625	664.125	658.625	656.75	661.625
D08	644.75	648.75	647	648.5	649.25	648.75	648	652.125	652.75	640	645.625	652.375	653.125	653.125	653.5	647.125	652.75	643	650	642.375	652.125	647.875	648.5	644.875	651.25	648.5	640.5	654	649.125	649.75	649	647.125
D09
D10
D11
D12	667.25	673.125	671.25	672.75	671.375	668	672.875	673.5	668	664.625	668	670.125	674	669.875	669.25	673.25	674.75	667	664.5	676.375	674.875	675.5	674.625	670.625	672.125	662.5	670.625	670.5	674.625	669.25	669.5	675.75
D13
D14
D15	690.5	692.125	680.25	681.75	686.5	686.625	682.5	682.5	680.25	682.25	687.625	687.625	684.625	697.5	690	685	683.875	688.75	686.125	691	688.375	688.875	681.125	682.5	689	690.125	686.875	687.125	686.75	676.75	686.625	685.125
D16
D17	657.875	658.75	656.875	663.25	663.75	665	665.625	658	663.5	668.75	656.25	656.75	659	659.625	666.75	664.375	657.875	663	663.25	659	660.5	660.875	660.125	667.75	659.125	665.875	659.75	664.75	663.25	659.875	657	660.375
D18	666.375	669.625	665.625	671.125	664.875	669.375	672.375	672.5	668.875	670.375	665.375	666.375	667.625	668	667.25	663.75	666.125	668.625	673.5	668	672	665.875	673.375	666	658.625	668.25	667.5	673.125	663.5	667	669.875	663.625
D19	708.75	711.125	715	712.875	711.875	718.25	713	713.5	707.5	716.5	720.625	719.25	710.5	714.875	715.375	717.75	714.5	724.5	712.5	705.125	718.875	716	717.875	710.5	709.375	709.75	708.375	716	711	710.625	725.25	720.25
D20
D21	655.625	651.5	655	647.5	655.75	649.375	650.75	655.625	655.125	651.875	649.125	656.25	653.875	653.75	648.125	652.875	653	651	649.75	648.375	647.875	652	655.375	652.375	651.625	655.5	652.375	646.875	653.625	649.625	655.625	653.25
D22	654	653.125	659.75	665.375	660.125	671.125	659.125	658	661	658.625	663	656.125	660.875	661.125	665.375	656.5	659.75	658.5	656.625	662.25	661.5	656.375	660.5	662.625	655.5	662.375	658.125	660.5	660	652.75	663.75	655.5
D23	716.875	717.25	719.875	713.625	715.375	720	718.625	714.75	717.375	713.625	719.625	714	719.625	722.75	719.125	721.5	728.5	714.5	712.875	724.5	720.25	722.75	720.625	716.875	716.75	720.375	723.375	715.875	724.625	720.5	721.5	723
D24	727.25	724.625	725.75	718.375	730.125	729.875	723.625	731.875	722.75	727.75	726.125	723.5	723.625	723.125	723.75	727.375	719.875	722.5	723.875	725.125	726.375	725.125	723.625	724.625	728.625	726.125	720.875	719.625	720.5	724.625	728.875	732.25
E01
E02	591.375	587	590.125	587.125	586.375	591.75	592.875	587.875	591.25	594.625	590.875	589.5	585	594.375	590	597	596.375	586.625	595.5	598.75	588.5	589.5	591.625	595.375	588.375	588.875	593.875	592.625	593	592.5	594.375	591
E03	645.25	645.875	643.375	652.25	652.75	642.625	650.625	646.75	647.25	637.625	641	643	650.5	648.625	648.625	647	645.125	652.625	649.125	644.625	648.875	647.5	651.375	648	648.125	649.5	651.625	649.625	642.375	647.5	647.375	647.25
E04
E05
E06	656.25	667	663.875	660.125	658.25	668.25	660.25	664.625	663.5	663.625	662	664	665.125	658.625	660.375	664.125	659.5	659.375	659.125	666.625	662.25	657.125	660	661.125	661	660	656	660	657.875	665.25	660.25	660.375
E07	641.5	641.875	643.5	643.625	642.125	639.5	639.875	641.625	639.5	638	642.375	643.625	642.75	643.875	646.625	638.25	642.75	646.375	637.625	645.125	644.25	632.375	639.75	639.375	638.875	637.125	644.375	643.875	641.75	649	640	639.25
E08	675.375	672.25	673.875	675.25	662.75	668.75	672.625	668.375	667.25	677.125	672	672.125	675.25	671.375	668.25	669.625	672.25	672.25	675.125	669.75	667.25	674.125	668.75	675.25	675.75	672	672.875	670.75	672.625	667.25	674.875	666.75
E09	673.5	669.25	672.625	672.5	665.875	673.375	672.875	670.875	672.5	668.375	665.625	661.75	671.5	668.875	670.75	673.25	669.25	674.25	668.5	673.125	665.875	673.25	665.5	675.5	669.375	671.25	673.125	678.5	667.875	665.625	671.75	664.625
E10	673.625	681.25	677.875	676.875	674.75	672.25	673.5	675.75	678.75	669.25	679	679.75	681.375	682.125	675.875	682.875	674.25	682.75	677.25	677.625	678.375	678.375	678.875	680.875	676.75	673.5	677.125	672.5	677.25	676.5	679.875	675.25
E11	670.875	673.625	675.375	672.875	677	674.125	679.125	676.375	674.125	675.625	672.5	671.75	673.625	675.125	664.625	668.375	673.5	670.75	677.375	674.625	671.875	678.75	663.875	673.125	673.875	670.75	672.375	677.125	676.875	676.375	676.375	669.5
E12	660.25	659.75	658.25	651.375	652.375	660.75	659.25	655.625	651.625	657	654.125	656.25	658.25	661.25	659.25	665	659.375	657.375	656.25	652.375	658.375	654.25	659.375	658.625	664.875	657.125	662.625	658	654.875	657.375	656.875	658.375
E13
E14	691	684.625	691.125	684.75	690.625	690.375	679.875	692.625	681.5	680.25	687.125	687	678	685.125	688.375	689	686.875	685.375	691.5	688.875	689.875	689.875	689.625	686.875	693.75	688.375	687.375	688.875	687.625	690.75	690.125	685.5
E15
E16
E17	662.125	660.625	664.625	664.375	663	661.25	667.125	662.25	663.875	667.75	672.25	664.5	661.375	669.5	670.5	662.125	662.875	666.75	668	663.375	669.875	667.625	669.625	665.875	664.125	665.875	663.375	669.125	670.25	665.625	663.5	667.75
E18	477.727	486.364	546.273	482.636	493.545	505.273	452.545	511.364	494.091	536.455	494.364	509.818	496.091	444.091	494.091	478.273	526.455	530.091	492.273	541.636	456.818	494	504.273	505.182	508.182	488.091	503.182	473.909	504.545	488	475.818	521.636
E19	705.125	701.125	703.875	693.625	699.875	702.25	702.25	698.25	698.125	705.75	698.25	702.375	704.375	694.75	702.125	702.25	702.625	706.5	702.5	700.125	708.75	694	693.875	704.125	701.875	707.375	701.25	700	700.125	705.25	707.5	700
E20	679.125	671.5	672.875	673.75	671.875	674.5	672.875	669.375	687	676.875	670.625	669.875	672.375	676	678.5	672.25	674	673.875	676.625	676.125	670.375	673.75	674	671.5	675.125	673.25	672.25	673.375	672.625	680	672.75	671.875
E21	553	555.375	547.25	555.625	558.375	554	555.375	556.25	549.875	554.375	547.625	546.75	552.875	560.5	543.875	548	548.875	549.625	553.125	559.375	548.75	551.125	557	550.125	547.5	557.5	551.375	558.25	555.125	552.125	552.875	554.75
E22
E23	686.5	685.25	686.5	689.625	686	686.625	692.125	690.125	689.375	689	694.875	695.625	688.25	691.5	692.375	687.75	687.5	693.375	690.75	697.5	691.25	691.625	696	695.125	689.625	690.875	687.375	693	690.625	691.75	690.25	692.875
E24	736.5	734.375	739.125	739.875	729.875	733.25	733	739.5	732.5	735.5	727.375	737	737.25	731.875	743.75	733.375	736.375	739.375	733.625	735.75	740.625	735.25	738	739.625	737	730.25	737.875	735.625	731.625	737.375	740.25	739.375
F01	678.375	677.75	671	672.375	666.875	676.125	679.125	681.375	675.375	671.75	674.75	675.5	676.375	680.75	672.75	668	675.5	672.875	681.125	674.625	674.75	674.125	669.125	678.875	674.625	679.625	674	676.875	676.875	680.375	674.75	673.5
F02	643.75	649	643.75	650.25	649.875	646.875	644.25	646.125	639	647.625	641.125	650.75	644.5	648	649.25	643.625	651.875	642.5	645.25	654.875	648.625	646.625	653.125	644.75	644.25	645.75	645.5	646.875	643.125	649.25	650.25	647.875
F03	652.125	654.625	661	663.625	658.25	655.5	660.75	660.875	654.125	656.875	663	663.375	656.5	665	659.625	662.25	655.75	658.875	660.375	654.625	656.375	661.75	662	654.125	658	657	656.375	656.125	657.75	663	656.125	658.375
F04	552.625	541.125	538.875	541.625	547.5	546.5	544.25	540.75	546.75	546.375	548.5	542.625	548.5	544	546.375	550.875	544.625	545.625	543	547.75	539	549.375	546	542.75	554	547.5	544.25	540.375	546.375	550	544	542.75
F05
F06	653.5	655.125	649.625	655.5	646.375	659.25	653.75	651.75	655.625	653.375	655	655.125	653.75	655.75	656.5	653.875	656.125	652.125	651.125	653.75	655	661.625	655.875	655.125	657.875	655.125	647.375	656	657.25	656.875	651	658.875
F07
F08	683.625	674.25	681	678.125	673.75	674.25	674	674.375	678.5	683.25	681.5	677	675.5	676.5	674.875	680.5	679.25	675.375	676.75	676.25	668.5	682.5	674.625	680.625	674.125	673.25	679.75	676.25	676	674.125	679	683.75
F09	666.375	666.875	664.375	662	666.125	659.875	665.125	669.625	661.25	668.375	662.25	674.875	662.625	668.875	664.375	665.125	671.25	665.875	668.75	666.375	662.75	662.25	664.125	667.625	663.25	664.375	670	663.75	664	671.75	666.875	668.25
F10
F11	674.375	669.75	675.375	672.75	669.75	673.25	682.375	676.375	674.875	677.125	671.875	679.5	674.375	676.375	675.875	682.375	672.125	671.875	679.625	675.75	682	681.125	680.625	677.5	675.125	679.25	680.125	683.75	678.25	676.625	682	675.125
F12	690.375	685.875	697.75	692.75	700.75	692.75	684.375	688.625	699.375	696	695.375	695.75	695.5	688.5	688.875	690.375	690.625	686.5	691.75	692.375	694.75	700.25	695.625	693.75	693.125	690.375	692.5	694	697.875	688.375	697.75	694
F13	683.75	691.625	688.25	682.75	680.125	679.5	685.125	684.5	688	688.375	680.625	683.75	687	687.125	683.875	678.375	685.125	688.5	682	681.5	681.5	691.125	682.125	677.625	688.25	680.625	678.75	684.25	693	690.875	693.25	690.125
F14	690.125	691	690.5	692.125	687.625	690.875	682.625	686	686.5	686.875	698.125	693	696.5	688.375	690.5	690.75	688.875	691.375	690	686.5	692.625	692.375	695.375	694.75	687.75	690.875	688.875	688.25	694.625	700.125	692.5	697.875
F15	652.25	654	654.5	655.25	654	655.125	654.75	652.625	646.75	660.5	653.75	656.625	655.5	652.625	662.25	654.5	654.75	655.75	657.25	653.875	660.5	655.5	653.5	659.75	653.875	653.625	655.75	654.125	655.875	659.625	648.25	657.75
F16
F17	705.375	703.125	703.25	705.625	703.25	703.125	701.25	700.375	699.125	703.75	700.125	705.375	702.5	703.375	701.5	707.125	702.75	699.5	708	699	711.875	706.25	705	703.25	698.625	702.125	699	698.5	697.75	706.75	707.875	708.125
F18	671.375	678.125	667.25	670.625	673.75	670	674.25	675.625	669.75	672.125	671	672.625	663.875	667.375	671.5	665.75	676	674.25	674.125	672.25	666	672.125	666.5	671.5	670.625	673	667.625	674	669.75	673.375	673.125	666.5
F19	706.125	708.125	710.625	702.875	701	708.25	704.625	698.625	704.25	711	705.125	701.125	705.5	707.75	701.125	707.875	698.75	705.625	711.75	700	705.875	710.75	709.25	709	708.375	712.25	703.625	708.75	706.75	706.375	701.25	703
F20
F21	710.75	708.25	717.125	709.125	711.375	709.25	708.75	715	704.75	708.125	706.625	716	709.25	712.5	708.125	711.625	705.875	714.5	705.875	716.125	705.375	709.125	714.125	712.875	716.5	713.25	713.75	710.75	715.75	711.5	709	701
F22
F23	746.75	739.875	740.375	747.375	749.125	748.875	735.125	743.125	745.125	745.75	749.5	744.875	746.75	745.25	745.375	745.75	740	745.25	750.125	743	734.75	747.375	743.25	743.5	738.125	744.125	744	745.375	734.375	740.875	746.875	741
F24	746.5	753.625	746.75	748.5	752.875	747.875	747.625	756.375	756.5	753	741.375	747.375	749.125	755.5	753.375	746.375	753.5	750.75	750.5	748	748.875	752.875	749.375	748	753.625	750.75	753	759.375	755.25	746.625	751.25	748
G01	662.625	664.125	666.25	665.75	662.75	664.5	668.375	671.5	662.25	669.25	667.75	673.5	662.75	667.875	668.375	673.125	667.625	677.125	664.125	667	667.625	666.625	666.75	662.125	666.625	668	665.875	673.25	666.875	664.25	668.5	670
G02	658.5	673.375	664	666	667.875	663.5	665.875	663.375	655.75	669.75	662.75	662.5	668.375	662.875	662	668	661.625	663.375	668.875	666.75	664.75	667.5	659.375	664.625	658.75	665.625	663.375	660.5	660.5	664.25	664.125	661.5
G03	674.5	671.625	675.625	673.625	670.375	669.375	672.25	672.875	672.875	676.375	675.875	668.25	670.125	673.5	670.625	670.375	677.125	668.875	670	672.25	675.375	675.5	675.375	676	672.875	670.875	677.125	668.75	674.625	673.125	674.375	670.75
G04	667.5	669.25	670.75	671.25	668.75	671	666.75	673.625	669	670.75	669.625	664.25	670.375	672.875	676.5	665	661.25	669.75	669.25	669.5	664.125	664.5	668.5	670.75	668.125	670	674.25	664.25	671.75	670.125	670.625	672.875
G05	647.625	644.5	645.25	646	642.5	636.25	644.625	643.375	639.5	642.5	642.375	650.5	644	646	646	645.375	650.25	646.125	643.375	640.75	638.25	646.25	646.5	645.125	636.875	643	646.75	641.375	644.75	635.5	647.25	647.625
G06
G07	618	613.125	611.375	616.625	616.125	608.25	611.625	612.75	617.875	610.75	611.25	608.5	617	613.625	605.625	612.375	609	612.875	611.25	617.375	611.625	620.75	606.125	610.375	612.875	617.625	611.625	613.625	613.625	608.5	612.5	611.5
G08
G09
G10	546.75	551.125	550.625	543.75	548.875	550.375	545.625	551.875	545.5	549.125	544	544	548.25	545.625	551.25	549.5	549	548.5	548	545.5	548.625	546	547.25	550.125	547.25	549.875	550	542.875	545.5	553.375	552.25	549
G11	689.75	687.25	697.25	693.75	692.625	696.375	695.375	686.375	700.25	683.125	693.25	699.25	699.375	692.375	697.625	706.75	693.5	699.375	700.625	695.375	698.375	699	692.875	692	697.875	697.375	694.625	698.875	696.375	691.5	701.5	698
G12	702.5	704.25	695.25	694.125	703.625	700.25	692.625	704.125	698.625	709.625	699.625	699.375	695.125	693.125	698.875	704	701.75	699.25	702.75	705.75	699.625	702.125	700.125	698.125	699.875	691.75	701.875	697	701.25	702	697.125	702.5
G13
G14	482.125	479.5	476.125	481.875	479.5	484.25	481.25	480.375	475.25	485.125	477.125	477.875	478.5	480.5	475.375	476.625	483.625	481.5	477.75	486	481.75	479.375	481.375	480.75	477.5	482	482.875	475.875	484.125	476.375	480	481.375
G15	699.875	697.75	700.125	694.125	698.5	691.125	698.75	694.375	695.25	691.125	696.125	691	698.125	699.125	693.25	692.25	689.5	698.375	699.75	698	693.125	686.5	703.75	695.625	694.25	699	704.125	697.25	695.625	700.5	699.125	700.375
G16	679.625	680.5	672.875	682.25	679.375	678.375	679.625	678.25	671.875	689.25	678.875	674.375	672.875	675.5	678.5	688.125	683.625	678.125	681.375	682.75	686.125	677.625	684	676.75	681.375	679.25	684	681	683.875	681.5	682.5	677.125
G17
G18
G19	704.625	715.625	705.5	709	712.875	711.75	714.75	709.5	712.375	721.25	717.25	716.625	717.25	713.75	715	714.25	710	716.625	718.75	714.625	713.125	726.625	712.25	712.875	716.125	714.5	706.125	716	709.375	709.125	719.125	716.625
G20	687.625	681	691.5	688.125	684.5	692.875	686.75	686.75	683	693.75	694.5	685.375	690	692.75	690.5	689.125	691.125	691.375	686.25	684.375	691.875	684.75	684.125	688.75	687.875	687.875	690.625	685.625	685.25	692.625	683.125	693.875
G21	689.875	688.875	688.875	690.125	689.125	690	694.375	688.375	685.125	692.625	686.75	681.375	692.125	688.375	691.75	691.375	688.125	686.125	689.375	696.125	686.625	687.25	692.75	691	688.625	689.75	687.625	690.5	685.75	690.5	694.25	689
G22
G23	691.625	688.5	688.375	691.25	685.5	692	686.75	691	690.625	688.125	683.625	689.125	689	693.5	693.5	689.375	686	686.75	689.375	686.875	687.75	692.875	686.875	686.875	682.375	686.125	695.25	691.125	696.5	689.5	692	686.625
G24
H01
H02	604.75	605	607.625	606	609	604.125	608.5	604.75	609.75	613.625	618.125	607.125	611.125	607.75	618.5	607.625	607	612.5	610.125	611.875	602.5	611.25	605.375	610.5	605.75	606.5	610.375	607.25	607.75	608.375	602.625	610.75
H03	660.125	665.875	661.5	655.5	666.5	663.125	662.5	664.5	655.75	661.5	658	656.875	663.75	659.375	655.625	662.125	659.625	666.5	665.5	666.75	663.375	662.375	657.75	662.25	663.875	660.625	660.375	662.375	662.5	654.5	662.5	665.5
H04	643.625	649.375	643.125	647.375	644.375	645.75	648	629.75	639.625	643.75	644.125	641.75	648.75	640	645.75	645.75	645.25	639.5	644.375	639.375	642.5	638.375	645.125	648.5	638.875	643.375	641.875	643.625	645.75	636.375	638	643.125
H05	658.75	664.75	657	660.375	667.75	660.5	660.375	663	657.625	663.375	657.875	664.375	664.125	665.375	658.5	660.375	662.125	664.125	660.25	668.75	664.75	663.25	661.75	664.25	662.375	661.75	662.125	657.75	660.125	660.875	659.375	667.5
H06	632.5	631.25	627.375	634.125	631.5	635.25	633.375	638.875	633.875	632.875	635.625	629	635.625	636.625	636.875	637.375	634.625	631.125	630.375	635.875	635.25	627.875	633.5	635.75	635.75	636.25	633.75	628.875	633.875	633.875	636.25	630.875
H07	685.625	687.25	682.125	690.625	690.25	686.375	684.875	691.125	688.125	687.125	680.5	686.125	685.375	684	685.25	690	685.75	682.125	685.875	685.125	684.375	687.625	682.125	690.875	691.5	691.75	688.75	687.125	689.25	687.375	690.75	685.625
H08	678.375	682.875	680	680.125	682.125	688.25	686	683.25	682.5	683.5	681.75	681.625	679.875	680.625	686.125	676.875	684.75	677.875	679.875	683.375	681.75	685.875	679	682.25	680.375	681.5	680.875	677.25	680.625	682	683.5	684
H09	687.5	689.25	688.25	691	687.125	690.75	687.625	694.875	685.75	692.625	684.875	678.625	686	689.25	684.25	695.625	690.5	684.5	688.5	688.75	691	682.875	689.25	689.875	689.875	693.625	686.25	690.375	693.375	693.125	688.125	687.125
H10	699.625	695.125	709.625	694.375	693.625	700.125	691.875	703.5	691.875	695	706.375	700.125	695.625	695.75	696.125	698.75	698	695.625	703.125	703.5	692.375	691.75	699.75	693.125	697.25	694.375	703.25	697.5	698.5	697.5	703.25	695.625
H11	693.5	687.125	685.375	691.625	684.625	690.25	695.125	698.25	680.25	688.5	693.75	690.5	691.125	699.25	691.75	698.75	693.25	688.875	687.75	693.5	688.625	689.375	692.125	688.25	693.375	690.875	688.5	694	699.625	684.625	693	692.875
H12	691.375	689.75	694.625	689.625	692.75	689.625	694.125	691.125	692.5	689.625	692.5	692.625	697.625	686	692.25	691.375	694.5	700.375	695.125	690.75	691.75	698.125	690.25	694	692.625	691.75	692.75	688	695.25	693.125	691	687.625
H13	705.875	704.125	707.875	712.25	717.25	707	704	705.75	705.75	715.625	700.875	703.125	710.5	703.5	707.125	710.375	708.75	714	712.25	707.75	704.375	707.875	705.625	716.25	702.625	707.125	699.875	709	712.875	712.375	703.375	708.875
H14	689.875	686.75	693.625	687.5	686	688.125	688.375	689.25	694.375	700.75	692.625	689.5	689.75	694.375	693.625	697.375	692.125	694.875	691.125	699.125	690	689.5	688.75	693	691.875	690.125	693.125	694.875	695.125	691.5	692.25	699.75
H15	705	709.375	707.75	712.75	705.5	708.75	713.875	705.5	711.375	707	709.875	708	709.25	717.25	716.75	706.125	708.375	712.5	710.125	715.625	710.75	714	713.875	714.75	706.875	708.375	713.25	707.125	709.875	709.25	711.25	711
H16	690.25	690.25	689.625	690.75	694.125	693.625	681.125	692.875	690.125	683.5	688.5	693.375	696.125	695.125	694.125	689.5	687.625	696.75	694.875	689.25	695.875	694.875	688.375	693.875	689.5	691.375	687.75	694	697.5	689.125	689.5	684.125
H17	713.875	712.25	718.5	721.625	719.375	723.5	714.5	718.125	723.75	725.875	720.375	722.875	717.125	715	720	718.25	713	719.25	720.125	719.625	715.75	717.875	715.25	709.5	720.75	714.75	721.375	718.5	720.75	718.5	718.75	723.25
H18	565.375	569.625	569.5	569	567.375	569.5	565	564.25	573.375	573.875	569.5	571.625	570.375	575.375	571	570	565.875	571.875	568.25	567.875	568.75	584.625	566.125	570.75	569.125	569.5	569.25	569	574.375	573	576.5	568
H19	717.375	710.125	719	709.75	719.375	725.875	723	714.875	707.25	716.375	716.875	713.875	718.625	720.75	709.625	715.375	713	718.125	725.875	715	712.125	717.75	713.5	714	711	721.375	717	714.75	712.5	712.375	712.5	721.75
H20
H21	667.625	655.75	666.75	661.25	664.875	665.625	671.5	662.625	668.375	670	662.875	671.25	669.75	665.25	662.75	668.125	664.375	661.125	666	665.25	658.125	656.5	658.5	666.5	657.5	670.5	665.375	657	668.875	665.875	661.5	667.25
H22	707.5	701.125	705.625	702.625	705.125	704.75	702	699.75	699.75	702.625	707.25	698.875	701.625	708.375	701.875	700.375	697.875	705.625	702.375	707	706.875	706.25	715.125	709.875	710.75	707.125	700.75	705.625	705.5	701.75	703.375	708.25
H23	671.375	671	673.125	674.5	674.875	673.75	673.875	670.25	673.375	671.5	669.25	672.375	668.375	674.625	669.5	667.625	670.75	667.625	671.125	674.75	678	667.125	672	672	674.75	669.625	673.875	670.625	669.625	666.875	674.875	678.625
H24
I01	663	661.875	668	662.75	666.625	661.5	664.625	661.25	664	659.125	665.25	668.5	660.625	666.25	661.25	667	666	668.875	667.5	661.875	671.75	666.5	658.75	669.375	665	664	669.875	665.125	662.5	659.25	666.625	666.25
I02
I03
I04	674.625	670.375	670.875	669.125	668.75	673.375	672.625	673.125	676	675.5	679	676.125	676	668.625	676.375	677.25	672.75	678.125	673	676.625	675.5	675.375	679.875	678.75	673.125	677	668.875	672.375	677.75	667.25	677.25	673.375
I05
I06
I07
I08
I09	693.875	685.625	684.375	684.25	685.5	687.125	684.875	690.625	677.5	689.75	685	682.375	687.125	686.375	693.25	686.5	687	689.25	687.5	687.25	689.75	685.5	683.625	687.375	690.25	688.75	685.25	692.375	687.625	681.75	688.625	687
I10	668.875	676.375	668.375	665.875	670.5	668.375	667.75	670	668.625	666.375	668.625	670.5	667.875	666	667.75	678	673.125	674	668.25	672.375	665.25	670.5	667.5	670.375	666	672.875	665.625	669.125	667.75	672.25	667.75	664.75
I11
I12	692.125	690	687.75	696.375	690.875	691.25	693	692.375	689.75	693.75	692.875	686.375	688.875	693.125	697	690	688.75	691.5	689.5	692.75	684.125	696.75	685	694	688.625	700.375	690.25	691.875	696.375	685.875	687.375	688.625
I13	690.25	692	695.375	696.25	698.625	696.375	701.125	693.375	700.125	696.25	697	697	695.75	703.25	696.25	696	691.125	696.125	696.5	699.25	701.25	693.875	696.625	704.75	693.75	700.375	697.75	701.5	694	695.75	700.75	699.375
I14	700.25	713	704.25	710.125	701	702.125	706.625	705	708.75	701.375	710.625	705.625	702.125	701.625	704.875	706.75	705.25	711.25	709.125	708.5	703.25	707.375	703	703.625	710.125	703.75	701.625	702.375	702	703.875	701.75	715.625
I15	708.5	701.125	703.25	697.75	709.375	701.5	700.5	709	703.125	699.5	702	698.75	703.25	704.75	695	700.25	708.5	704.75	705.875	704.75	694.25	703.375	703.875	704.25	703.625	701.5	703.75	710	702	711.125	702.125	710.375
I16
I17	713.625	713.875	715.25	712.625	709	709	709.625	709.25	707.125	710	704.375	703.125	702.5	712	705.25	703	701.75	711.375	702.875	712.625	714.25	712.375	708	707.125	706.125	711.75	705.75	708.375	708.5	705.125	704.75	703
I18	735.625	737.625	733.875	735.625	738.75	735.75	741.125	727.375	742.25	740.5	732.75	735.5	735.125	735.875	735	739.25	731.875	740.125	731.375	733.875	734.875	731.25	733.25	737.375	739.375	742	740.75	734	738.125	733.5	739.25	736.625
I19	747.875	743.5	741.5	750.375	743.75	747.625	746.375	742.375	746.75	746.75	741.125	741.125	738.25	744.875	734.875	735.875	740.25	744	747	744.625	749.375	745.75	737.375	739	742	745.25	742.5	743.5	746	739.125	747.125	745
I20	743.5	740.375	742.125	736.25	739	739	738.5	738.375	738.5	732.125	743.625	733.25	735	742.625	736.75	741.625	741.125	741.875	742.125	741.125	730.875	740	749.25	741.625	741.875	736.625	742.125	735.375	740.25	745.125	737.125	745.5
I21	597.5	592.25	595.5	588.625	595.375	593.5	591.375	588.875	595.25	596.625	597.125	593.875	593.375	596.75	595.625	594.75	590.875	593	591.125	597.75	591.25	593.25	591.625	592.375	594.5	590.5	595.625	593.375	594.25	592.5	590.375	591.875
I22	528.375	534.5	525.25	530.25	529.625	529.125	535.125	529	531.375	524.625	533.375	528	527.5	529.125	529.125	527.625	529.5	528.875	528.5	530.875	530	528.375	526.875	530.75	531.125	533.875	529.25	536.625	530.75	528.25	530.375	528.625
I23
I24
J01	638.875	643.125	641.5	638.25	641.375	641.375	635	633.625	641.125	640.375	640.375	637.125	638	641.25	640.75	642.5	643.625	644.5	642.75	645.125	643.5	639.625	637.625	643.375	637.125	633.5	645.375	644.625	639.125	634.5	645.25	641.125
J02	670.75	667	670.875	671.5	665.5	676.125	670.375	673	670.875	664.75	671	668.75	670.25	673.25	672.75	671.75	668	674.125	673.125	670.5	663.625	672	672	670.5	674.25	665.5	673.375	670.625	672.75	674.125	667.25	671.875
J03	640.25	636.375	643	640.5	639.375	636	642.25	639.875	637.5	652	641	639.125	643.25	639.25	634.375	638.25	646.125	642.5	642.25	640	633.625	644	641.25	644.125	639	639.5	642.25	641.375	646.125	645.25	637	643.25
J04	680.875	680.25	677.25	671	678.125	678.25	684.625	671.75	688.125	680.75	681.25	680.375	679.625	678.25	678.125	683.75	679.75	685.25	678.125	680.625	678.625	691.625	687.125	680.25	688	686	682.25	683.875	683	676.75	688.125	676.375
J05
J06	688.5	690.25	691.5	688.5	686.25	691.375	696.75	685.625	694.125	690.875	687.125	681.5	693.875	693.625	691.375	682.375	687.75	696.375	689.125	687.375	693.75	689.75	694.25	685.875	686.625	686.875	694.25	695.375	686.375	681.25	689.75	684.5
J07
J08	645.125	642.5	643.75	645.5	642.125	644.875	640.5	638.5	646.375	644.25	643.125	641.75	639.625	639.375	643	648.25	637.625	649.5	648	647.625	643.25	642.625	651.125	645	644.375	640.875	644.875	643.5	645.375	638.5	650	641.5
J09	697.875	701.75	703.5	698	696.125	698	695.875	700.25	701.375	698.875	698.75	701.125	702.375	698.625	695.5	696.375	698	697.75	694.875	695.875	696.75	706.125	698.25	695	692.625	694.125	703	700	691.875	700.875	695.5	699.375
J10	692	694.625	696.375	692	690.125	697.375	694.125	692.125	700.875	702.125	690.125	697.5	694.875	699.5	701.125	693.75	693.625	694.875	691.125	701.25	699.125	696.5	687.25	694.625	691.5	697.75	696	692.75	696.25	687.875	689.125	693.875
J11	698.25	700.625	698.875	704.75	696.125	703.875	709.375	706.375	706.5	707.125	704.25	713.875	709.875	704.625	702.125	700.875	700.375	705.875	702	699.5	704.375	701.125	710.125	705.75	705	702.25	694.625	702.875	699	697.125	695.375	698.75
J12
J13	699.875	707.25	712.375	702.75	705.375	705.25	706.5	696.75	704.125	707.375	702	708.375	700.625	706.5	698.125	707.5	703.125	702.625	702.5	701.375	706.125	703.5	711	706.5	706.125	698.875	708.375	698.625	702.25	699	708.375	700.375
J14
J15	719.625	715.5	718.875	712.5	721.625	716.625	717.875	719.75	720	716.875	716.875	717.625	719.375	717.25	720.5	713.375	721	718.125	721.5	719.75	719.75	719	717.875	725.5	715.125	723.5	719.25	717.625	721.375	715.75	717.25	719.375
J16	698.375	698	706.125	703.375	698.75	703.25	702.875	704.625	704.5	699.625	699.25	701.875	700.375	702.25	703.75	704.125	707.75	698.5	704.875	694.25	695.75	699.25	707.5	707.375	699	707.25	702.875	703.25	701.75	710	708.25	699.875
J17
J18	739.5	731.75	737.375	739.125	730.875	734.5	737.75	733.25	735.375	734	735	745.5	730.875	736.75	739.75	737.625	738.125	740	733.875	748.5	746.75	738.25	734.625	738.875	734.25	738.375	741.25	741.875	736.75	740.875	735.375	738
J19	715.75	716.75	714.375	714.25	721.25	709.625	715	712.125	721.25	715	714.75	719.25	718.875	706.125	712.375	715.25	719.75	714.75	716.875	711.625	717.75	720	717	713.375	713.625	711.625	716	713.5	715.875	719.5	712.625	717.875
J20	669.875	668	667.375	661.25	669.25	671.25	664.375	671.75	670.125	669.75	672.875	669.25	658.875	667.375	669.625	665.75	674.25	670.75	668.375	673.125	668.75	670.5	671.625	666.25	674.25	669.875	666.75	675.875	669.875	675.625	664.125	670.75
J21	656.875	652.875	652.125	655.75	654.625	661	654.5	656.25	657.75	659.125	652.5	658.125	656.75	665.125	656	668.125	657.125	663.625	653.25	662.25	663.5	663.375	656.25	659.625	655.875	666.125	651	660	663.5	653.75	651.75	657.875
J22	740	745.5	745.625	743.75	739.375	745.5	746.875	745.875	744.875	743.625	745.25	743.875	746.25	739.625	746.125	747.25	745.25	744.625	746.375	740.75	748.875	742	745.25	751.625	738.125	742.875	741.5	742.875	746.125	745.125	743	743
J23	618.25	623.875	616.125	623.875	613.875	622.75	624.625	626	621.75	622.375	620.75	616.125	622.125	616	624	617.5	626.75	618.75	614.25	621.75	623.375	619.375	623.75	625.625	620.875	619	622	627.25	628.625	617.875	621	620.875
J24
K01
K02
K03	671.625	677.5	662.625	670.5	672.5	670.625	667.5	669.125	668.875	668.75	666.75	665.25	666.25	665.25	664.125	668.125	664.375	672.125	664.25	670.5	663.5	664.875	665.375	669.375	666.375	666.875	669.375	664.25	668.875	658.75	660.375	670.75
K04	657.5	659.375	659.75	665	661.875	658.375	663.625	659.75	661.125	662.75	663.875	659.875	660.875	663.75	662.75	659.125	663.125	662.375	664.125	663.625	662.75	659.375	667.625	663.875	658.75	656.375	658.375	664.125	658.75	660.375	666.5	659.5
K05	666.75	659.375	663.125	668	662.5	665.5	665	661	665	656	673	662	665.5	668.375	665.75	662.5	662.875	669	667.5	664.375	670.875	665	666	662	664.875	667.125	665.875	666.375	665.625	672.125	664.75	661.125
K06	682.875	684.25	680.625	680	683.125	684	685.125	686	686.25	693.625	686.375	680.375	687.625	683.375	685.375	683.25	683.75	687.5	683.5	686.625	683.625	684.375	684.25	687.625	682.25	691.625	682.625	685	684	685	682.25	685.25
K07	702.875	690.375	694.375	689.125	695.125	697.375	693.875	688.125	696	694	690.875	692.75	692.125	690.625	698.25	697.5	689	698.875	699.375	693.25	694.75	705	695.5	696.375	695.375	697	695.375	694.125	694.625	695.625	696.875	697.25
K08	686.5	689.125	692.5	691.625	691.625	691.25	697.25	692.375	696.25	698.25	695.5	697.125	697.625	695.25	688.125	693.875	692.875	690	692.25	694.625	696.25	695.625	700.875	697.75	691.75	695.875	691.625	694.5	698.75	693	685.75	686.125
K09	691.125	699	699.75	689.375	695.25	696	697.625	701.375	698.375	699.875	702.625	696.875	691.375	698	699	699	695.625	695.875	695.875	695.75	696.375	700.25	698	693.875	699.875	699.75	695.25	699.375	697	695.75	699.125	697.375
K10	714.375	714	714.25	716	708.25	714	712.25	713	718.5	710.25	710.75	708.75	715.375	713.25	713.75	710.75	708.25	718	714.125	713.75	709	707.5	715	709.75	707	707.125	714.625	721	718.125	714	714.5	711
K11
K12	659.5	661.625	657	666.75	659.625	660.5	664.25	662.625	669.25	660.625	664.875	657.5	665.5	665.125	665.25	661.25	663.75	671	668.375	656.625	665.125	660.375	661.125	658.75	659.75	663.375	661.75	665	665.375	667.25	663	664.25
K13
K14
K15	724.375	723.25	724.125	720.125	728	723.375	723.875	730	724	731.25	725	728.125	725.625	727.5	724.625	722	723	723	729.25	732.5	727.875	720.625	734.625	731.75	724.75	730.75	723.25	731.75	724.125	721.75	728.125	731.5
K16	685.25	690	689.5	691.125	688.25	688.125	687.75	695.875	690	685	681.75	688.25	690.375	683.5	682.375	692.375	688.375	691.75	687.875	687	684.875	682.375	694.375	687.375	686.875	684.875	687.625	685.5	687.625	694.25	689.625	685.875
K17	742.5	743.5	744	742.75	749.75	746	740.875	740.25	743.25	739.5	742.375	740	751.75	747.25	737.625	739.75	742.875	745.625	741.125	743.125	738.375	742.5	738.25	744.625	743.625	746.5	742.5	740.75	739.5	739.25	743.75	750.875
K18	742.125	740.75	735.5	734.75	736.5	742.875	739.75	742.25	738.625	743.5	736.25	738.25	736.125	741	734.75	738.375	735	747.5	738.875	745.375	744.375	745.125	741.625	743.5	740.625	737.375	740.625	743.75	744.375	735.875	737.75	741.5
K19	685.125	672.875	689.375	688.375	677	679.625	680.125	687.125	685.625	681	688.25	685.25	683.125	686.875	681.875	685.375	681.75	685.25	677.375	683.875	685.5	681.625	686.125	676.25	685.875	686.125	688.375	684.375	688.25	686.375	684.625	689
K20	716.125	716.5	707.625	715.375	714.125	714.125	715.125	713.25	711	708	717.375	715.375	711.25	709.5	713.625	717.625	709.75	719.375	714	714.25	702.5	717.25	712.25	711	714	708	711.125	715.875	713.875	709.375	711.75	707.75
K21
K22	750.25	745	749.625	746.75	746.125	743.75	747.375	747.625	754.125	747.75	755	744	747.75	748.875	744.5	742.875	749.625	746	743.75	744.25	741.5	743.25	746.875	749	755.25	744.75	749.125	741.5	749.75	750.625	749.125	750.75
K23	706	702.375	705.625	706.25	709.125	706.5	710.375	706.125	705.375	710.625	701.875	701.625	698.625	706.875	715.875	709.25	704.25	707.75	706.375	716.375	711.25	704	713.125	710.5	710.75	710.875	711	703.375	710.25	701.25	700.75	705.5
K24
L01	606.875	603.125	603.125	611.375	605.375	604	608.125	605.375	607.625	602	605.125	604.625	608.625	602.625	601	604.75	611.25	607.375	604.25	602.375	602.375	609.125	603.125	604.125	603.875	601.75	606.5	600.625	605.5	612	607.875	604.5
L02	684.375	683.125	681.5	683.875	680.875	684.625	677.125	688.125	680.5	683.75	680.25	686.625	688.375	685	684.625	686.5	685.875	679.75	683.5	680.125	676.875	681.375	686.25	681.625	679.5	681.125	682	682.125	687.75	687.125	686.75	684.625
L03
L04	677.25	681.25	683.375	679.25	682.375	683.375	680.25	690.5	681	679.75	685.375	681.125	682.25	683.875	686.875	679.875	682.625	682.375	685.875	685.875	688.25	680.875	679.75	680.875	679.25	687.25	682.125	680.125	679	682.875	680.75	679.125
L05	688.5	679.125	685	686.25	683.625	692	682.5	683.625	683.125	689.125	683.5	687.75	683.875	685.875	685.5	691.5	686.125	687.5	689.5	686.5	686.5	686	694.125	685.75	687.875	683.5	683.125	683.75	689.125	679.125	688.5	689.125
L06	672	683.375	676.625	682.375	681.25	682.875	676.875	678.75	677.375	679.75	678.375	684.875	679.75	683.125	683.625	678	681.5	680	685.875	682.125	683.25	677.25	685	682.75	677.75	680.625	688	676.125	680.25	682	677.875	676.25
L07
L08	700.875	704.875	703.375	700.5	700.875	693	690	689.375	693.125	689.25	695.875	692.875	698.5	690.375	701.5	701.5	698.5	700.625	699.625	701	700.875	706.625	707.625	701.25	700.875	711.875	713.75	707.5	703.125	708.625	711.75	708.625
L09	720.875	715.625	723.875	713	722.625	716.375	717.625	717.125	718.875	715.625	719	715.125	719.625	722.875	720.25	718.875	724.5	719	717.875	721.25	719.125	722.5	725	717.875	724.125	718.375	715	717.5	712.75	720.125	712.125	715.25
L10	717.375	721.25	718.375	717.875	714.875	709.625	709.5	713	722.125	721.75	710.375	711.375	711.75	713	716.75	721	712.125	713.125	717.375	718.5	711.75	722.125	713.125	715.625	714.625	716.625	719.125	718.875	713.125	718.875	713.5	709.375
L11	721.5	723.75	721.375	725.875	730.125	725.75	725.75	727.625	722.25	730	728.125	725.875	719.125	729.375	727.375	720.75	725.875	726	731	725.875	728.125	729.25	722	725.25	722	728.25	718.875	718.625	724.625	719.5	728.5	725.875
L12	678.875	681.875	675	682	679.125	678.125	678.5	675.75	680.5	679.625	680.5	680.875	679.125	676.625	678.75	675.875	681.75	678.75	680.375	681.125	678.875	680	677.75	671.625	683.25	678.375	680.75	684.25	678.625	676.375	679.625	681.375
L13
L14	723.625	731.125	729.5	723.375	730.875	729.625	728.625	728.125	726	726.5	733	726	726	727.5	721.875	728	726	721.25	733.125	732	733.375	724.375	726.125	724.375	724.25	725.375	723.25	725.375	725.625	731.75	721.375	730.125
L15	748.125	751.75	753	749.625	753.375	748.75	752.25	741.375	755.25	744.5	753.625	750.25	748.25	754	754.5	750.375	750	756.25	746.25	750.875	751.5	747.25	748.75	753.375	758.375	751.875	761.625	749.75	747	756.125	749.625	753.625
L16	731.5	728.75	735.375	735	724.875	730.625	725.75	728.75	732.125	731.125	728	727.875	733.375	731.75	724.875	729.25	730.625	725.625	724.875	730.875	728.25	735.125	720.875	725.5	731.25	731.375	735.25	727.625	732	730.5	729.75	727.75
L17	742	740.25	740.875	738.125	742.875	741.625	742.75	740.375	744	739.875	737.375	747.75	745.375	744.75	735.875	743.375	748.125	745.5	741.5	741	739.375	747.625	739.625	747.125	747.25	744.75	744.875	746.5	738.5	745.125	740	741
L18	598.25	603	598.75	598.375	602.125	603.75	604.125	594.75	599.625	604	604.375	596.75	600.75	598.625	597.625	605.125	601.25	598.625	598	600.125	599.5	598.75	605.25	601	600.625	605.625	600.75	600.875	601.125	601.75	600.75	601.25
L19
L20	762.375	757.375	760.5	758.75	756.375	758	760.125	759	756.5	758.375	750.375	764.125	760.875	760.125	759.25	755.625	759.25	758.375	756.625	753.5	760.5	758.25	765.75	758.5	756.75	761.625	755.125	761.625	758.625	754.25	763.625	750.875
L21
L22	725.375	724	727.125	721.25	726.875	729.625	726	721.375	718	727.875	722.375	720.5	724.875	728.875	733.5	727.75	717.5	721.75	723.375	724.75	728	728	723.375	724	719.375	720.625	725.375	720.25	721.5	720.375	726.75	723.25
L23
L24	716.5	714.375	711.5	712.125	712.5	716.625	716	722.125	717.875	724	719.875	718.875	717.875	709.25	725.875	714.5	718.5	724.625	717.625	718.5	720	717	717.75	719.625	717.625	718.875	716.125	711.125	716.5	717.125	720	716.75
M01
M02	652.5	657.25	655.5	650.75	659	658.25	659.75	657.375	656.25	653.375	661.5	651.25	657.5	659.625	658.875	647.25	654	649.75	654.375	651.375	656.5	656.875	657.875	653.75	660.25	658.75	656	653.5	650.75	651.375	656	655.75
M03	607.875	610.375	611	611.625	607.5	608.5	603.25	610.375	610.875	608.25	612.625	612.5	615	606	607.875	615.25	614.75	613	603	616	611.125	608	611	610.125	608.75	610.875	610.375	616.375	607.625	608.125	611.125	614.625
M04	645.875	642.625	638.75	648.25	642.125	647.625	646	649.5	644.125	653.25	646.75	649.5	644.125	646.875	643.875	647.375	647.875	645.375	646.5	645.75	649.375	645.375	643.875	639.625	651.75	644.875	639.375	642.625	643.375	643.875	643.5	645.375
M05
M06	705.875	706.875	698.25	692.125	704.25	702.5	704.625	696.5	707.375	703.625	698.875	700.25	702.625	704.25	705.5	704.75	702.625	703.875	702.125	697.5	701.625	700.125	700.5	696.75	711	698.25	698.75	706.125	696.375	708	703	696.125
M07	664.875	658.25	674.875	666.75	664.875	675.625	671.5	668.875	670.75	665	667.375	668.875	675.25	667.75	666	672.875	664	670.5	669.75	667	667	665	663.375	674.75	673	665.625	665.625	673.25	667.875	673.25	672	666.625
M08	662.125	667.125	662.5	663.875	666.875	671.375	664	665.25	665.5	667.75	667	665	667.875	664.375	658.5	661.75	664.625	663.25	671.25	665.75	667.125	666.875	665	659	663.125	660.625	666.25	664.375	666.75	664.625	665.5	668.875
M09
M10	720.5	721.25	725.5	720	723.25	721.625	717.25	722.875	716.25	722.25	722	718.25	725.75	732.25	725.5	716.25	721.625	718.625	723.5	718.75	715.875	721.75	717.125	721.375	721.75	718.25	711.125	720.625	717.125	718.75	717.375	717.75
M11
M12
M13
M14	720.625	723.5	732	722.375	725.75	728.5	729.25	725.625	724.125	721.25	728.625	724.875	719.5	733.75	723	726.125	725.375	725.25	729.125	726	721.75	727.125	734.625	727.5	731.75	732	730.875	723	726.375	731.875	728.375	727
M15	740.25	735.25	743.75	739	745	740.875	749.25	743.75	741.25	739.5	745.875	742.125	749.25	743.625	743.625	742	741.625	745.5	751.125	742.375	739.625	744.25	740.625	739.75	737.125	747.625	750.125	738	741.25	746.5	745.375	746
M16	745.625	746.75	747.125	739.5	749.875	743	741.875	746	733.75	738.625	743.75	744.875	742.5	742.625	738.625	743.375	743.625	744.625	747.875	743	743.25	738.375	746	742.25	741.125	741.125	741.75	744	742.875	741.5	744.125	741.375
M17
M18	756.25	764.875	763.125	755.75	758	755.5	760	759.625	757.5	761.25	764.875	757.875	757.25	759.625	756	753.25	761.5	752.5	753.25	757.125	764.375	754.375	757.875	762.25	755	760.625	753.625	756.625	754.875	757.125	760.875	758.5
M19	718.25	719.5	720.875	716.125	718	717.125	727.375	716.75	723.25	720.625	716.75	715.125	726	720.25	722.5	721.25	721.5	716.5	714.125	724.25	724.5	716.75	725.75	721.375	717.125	720.25	718.625	719.375	720	718.375	721.375	720.875
M20	752.875	742	753.625	748.625	747.875	754.75	747	751.5	749	748.75	751.125	745.25	746.75	749	753.75	746.125	747.25	748.625	751.125	750.75	748.875	752.375	745.875	746	748.625	750.125	742.5	743.25	747.875	746.125	746.125	744.5
M21	724.875	721.375	725.125	722.5	718.625	718.75	718.625	719	726	717.375	717.25	718.125	718.875	729.75	723.875	719.25	717.75	717.5	718.25	715.125	718	720.25	720.125	717.875	719.875	723.625	714.5	717.625	726	724.125	722	716.5
M22
M23	769.75	776.25	773.875	772.625	771.375	769.625	774.375	768.75	775.625	761.125	773.375	770	769.125	772.625	771.125	775.375	768.75	775.25	771.25	769.5	771.375	770.625	780.875	772.375	772	768.625	771.625	768.375	769.75	773.25	768.25	773.125
M24	726.125	729.625	725.25	732.375	726.75	735.125	727.875	729	726.375	734.25	730.75	731.5	726	730.5	734.125	727	727.5	722.625	730.375	729.875	727	732.375	733.125	728.625	732	726.125	725.25	731.375	726	724.5	734.25	724.875
N01	690.625	690.25	691.75	697.875	686.625	691.5	695	694.875	692	693.375	693.125	692.25	689.625	693.5	692	691.5	691.25	689.25	689.125	691.5	693	693.75	697.5	695.125	698.75	693.875	694.375	692.125	697.75	695.125	692.875	694
N02
N03	684.5	691.5	685.25	689.75	687.375	693.625	690.125	689.25	688.875	693.25	692.375	695.625	691.25	685.25	688.625	694.875	690.625	684	693.5	685	689.25	692	696.625	692.25	695.75	693.25	690.375	695.875	684.875	692.25	699.5	697.25
N04	691.5	690.25	685.75	684.875	690.5	690	696.25	689.375	684.375	685	692.5	684.375	689	692.5	686.625	688.75	691.25	688.5	681.625	689.25	691	690.125	688.75	692.75	688.75	690.875	682.875	689.5	688.125	686.25	688	692
N05	689.75	696.625	696.625	694.875	695	688.25	691.75	695.25	697.75	699.625	695.75	696.375	697.5	700.375	700.75	700.5	692.125	696.125	698.875	695.875	695.5	695.25	691	699.25	702.875	691	701.25	702.25	691.125	696.625	691	695.375
N06	713	710	703.875	711.375	712.875	711.375	709	711	712.375	713.875	708.125	712.5	714.875	717.5	717.25	717.375	709.125	710	711	710.625	709.875	708.625	714.25	710.25	709.25	709.25	711.125	710.875	712.125	710.625	711.625	712.375
N07
N08
N09	641.125	628.5	633.125	637.625	630.875	635.375	631.75	631.25	638.25	632.375	634.375	634.75	627.5	629.625	630.75	629.75	633.625	642.875	632.875	634.625	630	638.75	632.125	637	633	630	633.5	640	633.25	630.125	639.375	631.5
N10	712.625	712.25	715.125	714	711.5	712.75	714.125	716	712.625	710.375	709.25	711.75	716.25	709.25	712.375	717.875	709.875	713.375	712.875	713.625	711.875	711.375	710.125	714.75	717.75	712.625	715.875	706.75	705.875	708.375	707.625	716.5
N11	745	739.375	738.875	742.375	741.75	742.375	745.875	742.125	746.625	743.875	744.375	745.875	740	741.125	741.375	739.375	744.625	743.125	745.25	738.125	745.375	746.375	748.625	739.5	750.5	749.875	747.25	745.125	743.125	744.375	743.5	745.375
N12	762.75	754	754.75	754.125	757.25	752.875	754.375	759.875	739.125	758.375	755.5	760.125	752.375	757	758.375	755.75	749.875	763.25	751.875	755.5	755.5	755.125	753.5	760	755.25	754.375	752.5	754.5	749.625	752.125	756.875	755
N13	734.625	746.75	744.5	744.75	741.75	747.125	738	746.125	741.875	742.75	746.5	736.875	741.875	743.375	737.625	739.875	743.75	745.375	739.25	741.125	738.25	742.125	738.25	751.375	744.5	743	738.625	741.625	743	747.875	745.75	741.875
N14	673.625	675	674	671.375	675	666	674.75	672.375	668.625	670.125	681	678.75	671.625	672.375	672.875	670.625	673	674.75	669.125	674.5	673.875	675.75	673.375	674.875	678.375	677.625	674.75	672.875	669.75	669.125	673.75	678.875
N15	744.625	741.75	741.875	740.875	740.625	743.375	745	741.125	744.5	742.125	742	737	743.625	743.375	745	748.5	746.75	746.375	740.25	744.625	743.5	739.625	738.5	739.625	746.625	744.75	738.125	748.25	743.625	744.75	734.875	742
N16	758.625	767.125	763.25	771.625	768.625	759.875	763	772	760.5	763.25	762.625	771.5	764.625	767.75	765.375	761.5	757.5	757.25	759.75	756.125	768.625	765.625	761.125	768.875	762.75	765	764.875	764.75	764	763.375	763.125	759
N17	741	747.875	744.25	743.875	739.75	743.25	737.875	738.375	739.75	742.875	742.875	739.75	746	740	740.625	740.25	726.375	743.875	745.25	743.5	736.125	743.125	741	739.125	736.375	740.5	740.375	731	747.125	743.125	744.125	737.75
N18
N19
N20	773.625	775.75	772.25	778.375	780.25	766.875	781.625	771.875	767.25	779.25	775.75	770.875	775.75	765.625	773.375	779	775.25	774.75	773.625	778.625	772.75	774.75	771.25	774.75	778	771.875	769.5	773.875	771.375	773.75	771.75	776.125
N21
N22	737.25	737.125	735.625	729.625	735.125	740.125	736.375	734.75	736	733.75	738.75	736.875	734.125	739.375	730.75	734.125	745.625	736.75	741.375	739.375	729.25	734.875	734.875	738.625	732.5	738.625	736.75	734.75	735.5	738	737.25	736.25
N23
N24	783.625	783.5	787.875	775.25	789.625	780.625	781.625	783.125	781.75	784.25	784.875	785.125	782.625	780.625	777.25	779.5	783.375	785.25	786.5	784.25	776.25	781.625	784.5	778.625	780.875	786.125	785.875	780	790.75	779.25	783	782.125
O01
O02
O03
O04	673.25	672.375	673	669.75	667	675.5	671.125	683.875	669.375	669	667.875	673.25	671.5	671.875	673.75	673.5	668	670.875	667	677.625	671	673.75	668.75	676.375	668.5	676	674.875	674.75	670.75	670.5	675.75	674.125
O05	710.375	716.25	718.625	717.75	714.875	712.625	715.375	708.25	716.5	715.25	718	714.5	717.25	715	712.375	717.125	717.375	720.875	717.625	716.5	712.875	712.75	721.5	714.375	708.375	718.125	715.25	714.125	713.625	716.75	710.875	709.875
O06	694.25	692.125	692.5	690	691.375	693.375	693.75	692.75	688.5	687.5	688.625	690	684.75	693.125	690	692.625	703.875	701	693.625	693.375	691.5	699.375	693.625	695.75	693.5	692.25	689.5	689.5	691	692	694.25	695
O07	712.125	717.375	719.75	719.625	718.5	718.375	720.375	718.125	713.75	719.25	719.375	718	719.25	721	721.375	712.375	721.75	715	720.625	718.375	720.125	715.625	718.5	723	722.75	725.625	718.625	720	722	715.75	720.625	724.375
O08
O09	728.5	736.375	730.75	734.375	725.25	735.625	733.5	728.625	728.375	734.5	727.625	734.375	729.375	730.25	727.875	732	731.125	730.125	739.125	733.125	731	727.5	727.5	725.125	732.875	731.25	727.125	732.375	738	734	732.5	727.625
O10	630.75	627.75	628.25	630.25	624.625	630.375	628.125	624.875	627.625	629.875	629.25	630.625	638.875	631.5	635.25	627.5	629.375	642.5	631.375	629.375	632.125	628.25	626.75	634.75	632.25	633.125	630.375	630	634.375	628.125	633.625	636.5
O11
O12	689	689.875	692.125	701.625	694.875	690.625	694.375	686.125	693.125	705.875	695.375	698.375	685.625	692.875	699.25	686.375	692.125	692.375	695.25	686.125	688.125	690	697.75	690.625	695.25	689.25	690.625	694.875	693.625	694.125	691.875	698
O13	764.75	765.75	770.25	769.25	758.375	771.125	771.625	767.625	778.25	765.375	762.625	773.75	774.75	766.25	768.75	770.375	772.875	774.625	773.125	765	774.125	771.375	766.125	768.5	776.75	773.625	766.75	772.75	770.375	772.625	775.375	771
O14	784.625	770.5	774	780.5	772.5	775.875	769.875	783.125	775.875	781.625	779	777	781.75	778.875	779.125	786	774.5	784	782.375	780.625	770.5	776.625	780.75	783.5	783.375	774.875	781	775.625	778.5	776.625	776.375	771.625
O15	697.875	694.875	705.5	697.875	703	705	692.375	705.75	701	702.75	704.125	700.125	708.75	707.375	695.25	697.125	706	700.5	701.25	697.375	697.125	701.375	706.125	702.375	702.25	697.875	704.125	697.375	695.25	700.5	699.625	699.25
O16	763.875	759.5	760.75	761.875	755.5	763.25	766.375	764	756.875	756.375	764	762.5	754.625	756.375	764	764.75	761.125	764.375	763.625	757.5	760.375	764.875	762.125	763.75	763.75	767.625	769.5	767.875	760	768.5	765.375	766.125
O17
O18	782.25	776.125	773	777.125	776.75	778.375	777.875	777.375	786.125	779	782.625	784.875	786.125	781.375	770.375	783	775.5	775	784.5	780.875	773.25	778.875	780.75	784.875	776	786.75	774.125	773.375	786.375	777.25	781.25	784.625
O19	805.625	806	801	803.625	805.875	810.875	810.5	799.5	804.25	801.125	810.625	805.625	806.25	814.375	808.25	809	800	808.875	806.375	808.875	795.875	804	800.5	799.625	803.875	799	812.5	809.5	806.25	806.375	795.5	807.125
O20	797	789.625	788.875	787.875	786.75	789.25	783.875	793	788.125	791.25	799	789.25	784.875	791.125	788.75	795.75	793.75	792.25	792.875	787.375	789.875	791.875	787	786.375	793.625	797.25	787.375	789	793	786.125	797.625	787.25
O21	735	737.375	736.375	738.125	735.75	744	733.625	740.375	742.375	735	739.875	739.375	736	732.75	735.5	735.75	733.75	731.625	744	732.125	735.75	735.125	737.25	742.25	733.75	734.25	741.75	737.375	738.5	739.25	730.625	731.125
O22	829.625	828	826.75	832.375	822.125	817.375	826.625	823.125	824.125	827.25	828.375	826.125	824.25	827	823.625	822.625	825	823	825.25	824.875	830.875	827.5	828.875	828.75	830	830	824.375	837.25	833.625	827.875	832.125	830.75
O23	809	811.125	813.375	818.75	813	810.25	810	809.25	811.125	812	805.625	810.375	818.875	816.125	817.375	813.125	819.875	813.75	808	810.875	810.875	809.5	810.75	811.5	820.625	807.375	813.5	816.25	815.875	812.75	815.375	804.5
O24	825	825.125	818.75	825.375	824.125	818.125	824.75	832.875	822.375	827.75	833.75	831	826.125	829	831.125	829	829.5	817.75	829.375	825.125	825.375	831.125	827.875	826.125	829.25	822.75	822	821.75	821.5	830.125	830.125	823.375
P01
P02
P03	706.625	701.625	701.5	700.125	703.125	708.625	706.375	706.75	706.5	700.125	711.25	703.125	703	704.875	701	700.375	705.125	703.5	701.875	704.75	700	702.5	699.25	707.75	706.625	701.75	702.5	703.875	708.75	705.25	708.125	700.75
P04	688.75	687.25	692.625	690.875	683.375	693.875	693	685.5	688.625	684.5	693.125	684.75	684.625	692.375	685.25	687.75	688.75	690.625	687.625	694.25	692.75	689.25	688.625	687.25	692	686	693.375	698.625	692.875	689.5	686.5	694.875
P05
P06	747.625	736.625	741.875	743.625	740.875	743.375	743.875	747.625	746.75	739.625	738.625	741.375	742.875	742.5	745.5	740.625	745.75	744.25	741.75	751.25	743.125	741.625	749.75	752.125	742.5	744	745.625	745.375	742.375	747.75	746.5	742.25
P07	759.5	753.25	763.125	754.5	757.625	752.125	762	754.75	758.75	760	762	759.375	760.875	756.5	757.75	764.375	757.25	756.5	756.875	754.625	758.75	764.625	755.875	757.75	761.375	762.875	759.125	757.25	760.125	761.375	761	750.625
P08	753.75	758.75	756.375	759.875	757.875	761.875	757.75	757.625	759.25	754.875	765.125	761.5	759.375	758.5	756.5	759.625	751.875	759.875	764.75	757.625	762.625	753.125	755	752.875	762.875	756.875	754.75	758.25	760.875	757.875	756.25	758
P09	762.375	752.875	760.625	760.5	759	760	755.875	757	756.625	752.5	753.75	756.5	754.625	759.625	753.375	761.25	763.625	755.375	757.25	753.625	756.375	761.625	750.375	757.5	756.875	759.5	749.375	757.5	753.5	758.875	757.375	752
P10
P11
P12	780.5	785.25	785.25	783.5	789.375	788.625	798	791.125	788	792.875	784.75	783	794.875	786.625	788.75	788.375	787.75	792.625	789.875	794.625	780.625	785.25	789.75	789.125	784.625	783.125	784.25	781.25	780.625	793.375	787.25	786.5
P13	804.75	812.125	801.5	811.625	809.5	801.875	809.5	803.125	808.625	813.625	801.25	808.5	803.5	808.5	807.75	809	810.25	807.875	806.25	812.375	809	808.25	810.5	812.25	806.5	809.375	812.5	806.375	804.875	802.25	802	804.375
P14	782.25	783.25	779.75	775	778.125	782.125	779	782.5	775.5	780.5	778.5	781.375	779.5	792	783.875	775.5	780.25	785	779.75	783	778	785.875	784.875	784.875	784	786.75	778	784.5	779.75	788	783	772.25
P15	810	807.125	813.5	813.25	806.125	809.375	811.75	804.875	803.25	803.625	807.875	814.125	803.75	813.75	803.875	809.125	814.25	807.5	812.875	811.875	809.625	802.75	811.625	814.75	806	809.875	812.125	815.375	812.125	813.75	806.875	809.875
P16	838.5	836.875	836.75	837.75	843.5	841.75	848.75	838.125	839	843.625	837	838.875	840.5	830.5	841.5	835.625	836	843.125	840.625	844.875	844.375	843	839.125	836.625	839.375	838.875	841.25	836	839.5	842.5	845.5	832.625
P17	866.5	871.5	863.25	871.875	855.5	868	868.5	859	874.625	872.375	865.875	863.75	863.375	873.25	865.5	862.75	872.625	860.25	871.375	864.125	870.5	873.875	864.75	866.75	865.25	864.625	861	857.875	861.75	868.125	864.875	864.25
P18	825.875	832	833.125	830.625	832.625	836.5	834.125	839.125	834.25	839.75	829.75	832.75	839.25	833.25	828.25	826.5	834.875	834.25	826.5	835.5	827.75	827.75	832.75	831	829.25	833.875	837.75	839.5	835.375	835.375	831.625	839.25
P19	863.125	878.625	869.5	869.625	869.25	871.5	865.625	880	876.875	874.75	865.5	875.75	874.75	871	870.875	870	876.25	871.75	874.5	867.625	872.375	874.625	870.25	874.375	871.875	872.125	875.75	877.375	870.5	872.5	872.75	875.875
P20
P21	877.375	872.25	875	874	875.875	873.5	880.25	872.5	872.25	877	881.25	872.875	876	868.75	878.5	876.25	879.125	876.125	865	871.5	872.125	875.25	872	875.25	877.125	875.875	873.75	870.75	875.875	871.5	871.875	878.375
P22	869.75	869.5	869.875	870.625	862.625	864.125	875.875	872.375	867.25	864.625	871.625	870.875	864.25	867.125	873.625	875.375	865.125	862.75	872.125	863.75	862.25	871.5	865.75	858	862.75	870.375	861.625	866.375	866	858.5	869.5	873.5
P23	768.5	760.375	764.75	765.625	765.125	765.5	762.75	764.625	761	768.375	759.125	772	764.125	766.125	766.5	763.25	765	763.375	760.375	759.125	769.125	764.875	771.125	765.25	767.625	764	768.625	761.75	765.75	766.875	763	768
P24	601.75	602.75	602.625	600.375	596.375	601.875	604	606.75	599.125	601.875	604.375	599.625	600.625	600.375	599.875	602.75	600.5	600.25	597	596.75	598.375	608.125	602	602.75	597.625	606	602	598.625	598.625	600.125	608.375	602.625

## Sheet: DA
Measurement	Average (Show Region Statistics)
	1	2	3	4	5	6	7	8	9	10	11	12	13	14	15	16	17	18	19	20	21	22	23	24	25	26	27	28	29	30	31	32
A01	389.28	389.52	379.96	390.08	391.56	405.6	387.4	378.64	391.04	391.52	384.96	387.08	385.4	361.84	379.64	400	403.24	397.24	375.4	389.32	384.4	384.88	391.76	387.48	408.52	411.2	392.36	385.6	385.84	388.32	401.64	385
A02
A03
A04
A05	546	561.4	574.05	518	556.75	522.95	533.25	557.7	560.65	601.3	511.4	544.2	579.85	543.2	546.65	572.45	553.6	556.15	553.85	533	575.25	543.05	557.65	544	536.3	542.65	543.95	525.8	557.9	538.5	541.9	543.15
A06	462.882	457.412	433.882	464.235	456.059	440.647	456.235	458	455.412	459.059	471.471	472.941	463.235	461.529	471.824	454.176	461.294	486.294	462.235	445.882	451.059	463	458.824	458.941	466.176	461.471	452	465.765	458.765	474.588	468.412	467.647
A07	532	528.062	537.5	535.625	539.25	538.438	535.75	532.875	535.5	536.312	538.625	534.25	534.688	530.25	530.062	544.75	537.812	525.375	535.062	538	529.812	536.188	534	535.125	536.062	534.5	532	536.75	531.5	533.75	537.875	536.688
A08
A09
A10	380.4	376.35	384.65	387.8	387.2	370.75	406.4	390.25	387.95	381.05	390.05	389.55	380.6	378.85	387.8	389.45	388.45	378.65	381.75	368.15	378.5	382.2	391.8	394.3	366.65	380.05	375.75	386.75	392.1	369.9	349.8	384.75
A11
A12
A13	459.583	453.417	452.917	466.333	445.167	451.833	486.667	494.917	454.5	442.167	429.75	426.667	464.75	494.917	428.167	460.583	467.667	442.75	450.25	505.333	469.25	462.417	450.333	462.75	472.75	450.833	474.583	458.5	464.833	467.083	458.917	477.417
A14
A15	494.913	493.87	510.87	530.87	513.261	544.435	488.696	505.478	514.826	504.304	496.87	525.087	498.913	520.13	499.043	504.043	487	511.13	512.087	494.609	492.348	504.174	517.913	506.087	507.391	503.913	535.87	493	515.13	497.174	508.043	526.087
A16	582.417	565.667	559.458	594.25	556.917	597.417	568.5	582.375	577.917	593.708	572	595.625	548.75	569.792	579.708	565.167	578.375	563.833	571.792	572.667	574.542	592.792	601.417	605.583	600.125	587.917	584.583	546.875	553.5	575.667	612	582.417
A17	527.056	514.111	504.667	543.333	511	507.889	527.611	497.167	528.111	524.278	499.556	493.056	526.222	500.5	515.833	471.5	517.5	509	534.556	492.056	505.5	518	502.722	481.611	511.056	505.833	495.833	522.5	505.5	531.5	475.944	498.556
A18	409.846	398.462	395.615	392.846	411.923	408.692	397.154	376.692	406.615	391.692	424.308	383.385	410.769	398	386.846	401.385	423.077	429.462	407.923	411.923	387.692	406.769	389.385	383	403.385	407.538	396.846	396.692	394.538	417.154	401.385	409.846
A19	470.222	481.444	474.222	490.333	463.556	492	482	509	470.556	492	486.111	483.333	484.111	473.222	512.667	485	518.556	450.111	474.778	491.222	465.333	475	426.222	480.889	474.556	473.333	435.889	477.444	508.889	509.111	461.889	470.222
A20	433.667	417.917	403.667	411.75	406.917	422.333	434.75	403.667	442.167	428.833	429.083	433.167	416.083	427.917	390.917	436.083	428.417	409.583	427.333	423.75	411.25	433.75	415.5	427.917	420.167	431.583	429.083	440.917	428.75	424.417	418.5	433.667
A21
A22	493.231	511.231	562.231	502.154	484.846	498.154	502	475.769	513.846	512.769	484.692	473.769	503.846	519.923	508.615	488.308	510.077	490.538	496.538	506.231	492.154	500.308	508.846	532.923	487.385	473.231	518.769	482.154	513.538	507.538	542.077	514.462
A23
A24	378.667	366.5	380.083	377.833	360.75	384.417	390.75	370.25	379.667	370.333	391.25	396.417	405.667	379	371.833	406.75	415.917	394.75	373	399.333	390.167	382.167	407.5	383.417	386.333	377.917	396.917	383.833	371.167	387.75	374.583	378.667
B01	528.667	546.286	551.81	577.714	544.619	558.762	559.238	538.81	540.714	539.714	532.762	538.81	576.714	555.048	543.143	528.381	559.048	535.19	562.429	540.524	554.143	525.952	533.762	512.333	552.19	539.857	495.333	546.952	544.095	545.381	549.619	545.333
B02
B03	543.857	491.19	535.238	534.571	499.952	551.714	526.571	534.095	535.762	576.714	543.095	524.143	500.19	529.905	544.429	526.81	521.524	525.857	583.286	545.905	519.524	542.476	510.81	534.333	490.952	558.857	520.81	517.048	518.905	531.857	548.143	543.857
B04	475.923	496.692	474.231	486.538	483.615	514.231	504	498.846	486.385	481.308	488.154	452.231	477.846	491.769	462.692	508.077	510.385	456.231	542.231	507.462	490.154	497.615	477.769	474.231	511.462	483.692	500.769	466.154	478.769	496.385	479	475.923
B05
B06	512	488.4	482.933	449.533	498.533	480.867	509.133	481.467	477.933	509.6	437.333	479.933	511.6	472.467	480.467	460.267	515.133	489.6	469.2	454.067	481.133	489.733	474.133	495.333	475.467	473.933	490.133	493.467	481.867	494.6	470	499.8
B07	580.5	560.714	607.857	573.571	561	568.786	572.5	530.429	609.214	564.5	558.143	563.429	579.786	566.786	582.786	559.286	549	589.286	568.429	575.5	549	563.214	556.429	546.357	573.357	574.357	551.286	557.143	583.643	589.286	545.929	594.857
B08
B09	382.333	383.667	397.778	397.667	384.444	338	380.556	363.889	367.889	367.111	369.556	381.111	368.444	367.444	445.778	405.444	352.111	388.556	383.556	405.778	358.556	359.778	367.667	438.889	362.556	369.222	424.333	380.556	372.333	384.111	366.778	382.333
B10
B11
B12	473.636	497.636	486.273	483.455	502.091	497.545	487.455	483.636	476.182	487	490.364	490.818	472.545	477.909	490.182	486.273	485	486.182	470.818	477.091	484.818	473.091	476.727	494	485.364	478.182	483.091	497.909	476.455	478.909	477.545	473.636
B13
B14
B15	509.5	554.833	502.667	506.833	523.417	529	539.75	492	514	540.25	519	547.667	549.417	499.75	560.167	544.5	528.333	531.833	521.833	495.417	525.083	550.5	490.583	524.583	519.167	528.167	559.333	544	529.083	549	547.667	509.5
B16
B17
B18	357.667	437.778	361.222	399.667	375.111	334.333	422.778	342.667	374	391.556	389.889	380.444	377.444	356.889	346.889	371.444	369.111	390.111	396.778	372.222	389.222	338.778	386.556	401.556	418.111	383.111	386.667	363.222	349.333	365.111	368.889	357.667
B19	403.308	423.154	450	418.462	414.769	402.385	439	423.846	373	399.308	409.462	433.769	391.923	410.154	410.692	439.769	406.154	417.923	456.846	413.769	418	392.923	409.923	428.692	433.385	432.769	428.231	442.769	451.923	409.692	402.846	443
B20
B21	304.25	324	311.5	313.583	312.583	326.167	339.833	317.75	318	329.333	340.5	309.833	327	334.583	328.75	328.333	317.25	324	324.5	326.5	323.083	303.917	323.083	319.083	325.667	302.25	323.083	312.5	295.583	320.833	329.25	301.167
B22
B23	252.909	256.727	230.636	256.091	249.091	267.091	242.273	250.818	260.364	233.182	251.545	243.909	250.636	249.455	259.273	262.545	253.091	265.091	263.636	239.727	251	258.636	265.091	258.091	258.364	266.455	261.182	257.091	254.727	245.273	259.273	252.909
B24
C01	550.5	536.15	527.65	533.9	580.15	562.5	517.05	492.8	532.5	542.85	560.5	522.25	533.65	547	529.55	562.35	524.75	519.35	532.3	540.35	534.1	563.3	547.05	540.65	508.55	560.1	516.45	480.05	545.45	536.9	512.05	543.7
C02	447.188	445.75	442.438	444.875	444.938	462.125	437.5	443	431.25	438.75	442.375	449.25	452	453.875	437.5	434.938	434.688	451.438	461.688	424.5	443.938	450.25	423.438	445.062	447.062	448.062	454.312	433.125	420.562	428.812	444.562	456.5
C03
C04	490.385	507.692	475.692	472.231	490.154	474.231	473.231	505.462	477.077	488.538	492.692	429	481.615	495.846	467.231	479.462	477	462.154	461.923	473.615	453.308	497.615	480.692	460.923	465.615	482.923	489.923	525.615	474.231	471.615	478.615	506.846
C05	479.467	462.2	454.6	476.467	460.867	482.333	466.4	451.867	444.467	485.533	445.533	505.267	466.2	496.8	465.733	482.467	498	499	492	463.267	479.667	488.2	498.133	480.067	484.133	485.667	469.467	445.4	430.8	460.333	454.6	450.2
C06	499.545	546.455	543.091	488.273	496.364	490.364	513.273	496.909	491.909	526.818	504.273	494.545	508.909	475.455	509.545	506.727	473.818	473.818	512.727	513.636	473.182	539.727	536.909	525.545	497.091	495.727	492.091	534.182	557.364	482.636	536.364	501.182
C07	444.615	393.615	446.154	425	416.462	445.846	483	457.308	452.308	462.692	435.769	468.231	446.923	479.692	457.308	467.462	424.077	471.308	431.077	462.462	494.154	447.923	483.538	476.462	464.923	449.769	424.385	464.769	463.231	479.692	462	434.462
C08	561	556.125	549.375	564.375	559.188	557.25	546.438	537.188	549.625	520.125	537.25	541.688	547.625	526.562	550.25	558.125	567.438	542.562	574.688	535.312	515.938	561.562	541.812	562.062	559	564	561.312	525.312	562.5	552.312	553.562	561
C09
C10	465.667	425.917	432	411.75	405.083	428.167	419.75	413.583	432.083	419.417	407.25	438.25	413.917	431.583	439.167	446.167	418.25	414.833	418.75	446.083	420.083	451.5	408.833	446	427.083	441	456.333	434	447	428.583	440.083	465.667
C11
C12	603.727	613.636	595.636	604.727	579.727	612.727	603.636	602	592.273	616.273	591.455	595.091	608.273	629.909	597	610.182	597.636	615.091	600.364	612	599.818	606.273	608.273	588.364	580.727	594.364	600	605.455	607.455	599	587.182	603.727
C13	325.9	333.1	340.5	349.2	329.1	337.3	331.7	327	335.6	332.9	330.1	333	332.8	323.4	332.1	348.5	338.7	319	329	322.6	337	346.3	331.7	311.6	337.8	303.7	325.2	345.2	336.8	327.7	336.7	325.9
C14	375.417	397.083	416.667	394.917	401.667	365.667	403.167	404.333	384.583	426.833	401.5	369	391.667	411.917	386.25	412.917	378.167	434.333	373.417	405.583	337.75	393.167	398	427.083	397	409.25	371	401.667	415.917	381.667	436.417	377.333
C15	596	593.647	560.588	573.647	616.824	652	595.765	559.882	600.118	581.647	559.941	575.647	571.588	571.471	573.941	564.412	620.294	573.706	572.353	634.471	549.882	581.706	608.294	590.412	599.176	569.529	597.235	579.235	560.824	565.529	593	596
C16	593.714	586.929	588.286	589.071	558.5	576.071	605.786	599.857	605.571	588.5	599.857	585.643	596	620.5	541.5	597.714	617.5	569	585.857	596.214	627.857	580.214	621.786	579.214	581.571	561.429	555.643	593	588.571	552.786	574.5	593.714
C17	505.4	490.3	470.5	451.3	480.9	451.1	521.6	493.5	483.4	465.9	459.3	480.1	449.5	479.3	500.2	425.3	476.5	471.8	486.1	508.9	480.6	501.3	483.3	456.9	478.3	430.8	482.5	485.2	465	463.2	488.3	505.4
C18	475.263	474	480.263	463.842	478.579	491.158	489.263	495.789	443.526	489.211	469.211	449.474	451.263	477.211	442.368	497.526	479.316	448.421	483	482.211	488.684	486.579	486.263	442.789	452.211	487.316	428.421	499.789	482.737	466.263	482.105	487.684
C19	418.846	420.923	433.692	395.923	424.769	431.923	448.154	416.308	405.615	443.769	441.538	421.385	430.308	408.308	403.385	428.769	424.692	414.308	424.462	387.308	410.769	403.154	425.538	467.615	421	397.846	398.615	421.154	420.077	418.385	414.462	413
C20
C21	373.25	367.167	343.333	359.833	352	361.583	368.917	356.5	358.333	350.833	363.583	377.833	354.333	375.833	368.083	360.333	372.333	364.917	361.25	358.5	370.083	355.75	371.25	367	362.75	358.083	358.5	370.25	362.667	374.75	377.25	357
C22	424.545	394.182	434.909	431	402.182	420.364	436.182	435.818	430.636	421.182	433	434	434.364	423.273	436.545	422.727	430.636	388.636	433.727	434.909	442.545	437.091	406.364	447.182	424.818	428.455	411.273	433.727	432.909	419.818	446	424.545
C23	463.308	449.615	464.077	433.462	442.615	438	411.846	434.231	448.154	432.615	425.769	467.769	460.923	451.308	460.692	436	464.538	430.385	459	461	467	467.462	424.923	440.538	464.385	468.692	449.385	459.385	463.538	462.077	456.231	416.385
C24
D01
D02
D03	505.655	516.276	523	520.552	532.586	537.897	542.483	515.759	536.897	525.586	532.897	533.759	544.966	539.103	531.759	551.793	531.241	523.931	500.414	528.069	528.103	534.483	528.517	536	526.207	524.276	513.586	517.621	536.207	532.448	530.517	558.31
D04
D05
D06	473.273	475.909	473.273	480	478.091	466.727	461.818	455.182	486.091	474.636	475	478.091	475	484.364	469.091	481.091	467.636	491.545	473.182	459.636	499.818	477.182	474	474.091	474.091	459.545	478	442	468.727	490.091	480.273	473.273
D07	525.438	519.75	484	504.5	498.062	518.125	531.75	505.938	527.75	503.688	498.5	529.812	465	504.75	510.375	497	502.562	531.625	534.688	520.812	512.312	478.75	498.875	519.312	537.062	513.875	499.625	525.562	502.938	502.438	517.062	514.625
D08	562.429	575.714	569.857	615.357	596.357	619.5	573.5	609.643	600.429	589	604.857	606.857	638.5	591.143	615.357	575.857	617	615.214	593.429	625.143	602.786	565.929	607.786	583.143	595.286	610.5	582.643	588.571	588.714	590.286	586.357	562.429
D09
D10
D11
D12	487.4	482.667	477.733	485.467	473.2	483.267	467.2	453.2	464.2	518.933	506.2	480.067	479.867	486.667	494	448.2	460.067	485.933	487.733	550.667	499.933	472.667	511	483.867	476.4	440.733	492	462.133	462.467	473.867	472.467	514.4
D13
D14
D15	477	469.091	473.364	455.636	476.364	507.727	444.273	468	483	476	484.909	477.273	455.455	482.455	439.727	470.636	473	451.727	451.182	481.182	507.455	463.455	465.455	503.818	467.636	468.909	458.909	460.636	470.636	443.455	467.273	477
D16
D17	377.538	367.538	377.154	378.923	381.769	368.077	374.538	379.231	379.231	370.615	373.615	379.846	379.077	371.615	375.154	376	380.231	370.846	373.462	378	384.615	373.538	372.462	379.308	377.154	368.385	373.308	376.308	377.231	368.846	372.231	378
D18	508.308	515.615	499.385	495	465.462	496.077	520	516.923	488.769	487	496	481.385	444.769	471.846	504.769	510.769	480.923	515.769	548.385	472.923	475.385	517	491.308	474.154	423.615	496.077	497.308	459.154	497.846	477	456.154	484.231
D19	439.462	411.923	413.308	456.538	415.462	440	449.462	420.769	439	447.846	417.462	410.231	442.615	455	428	434	443.308	431.846	415.538	448.308	436	444.846	426.692	451.538	424.615	408.308	416.615	443.538	454.154	470.385	442.692	427.462
D20
D21	431.714	450.857	399.643	434.786	423.571	405.786	446.929	433.929	417.214	438.5	435.643	427.214	406.929	420.643	449.071	430	385	424.429	453.357	429.571	437.357	443.643	409.071	443.286	432.643	428.643	445.929	433.571	419.143	406.429	453.643	431.714
D22	349.444	347.556	374.111	350.889	339.556	348.444	359.889	332.111	341	386.222	387.444	330.333	338.333	325.222	335.333	345.222	338.444	332.667	302	344.778	313.778	339	343.556	299	344.889	342.778	344.556	342.111	344.778	340.889	334.556	344.667
D23	461.545	456.727	469	494.273	450.818	460.545	457	455.364	447.455	462.909	441.545	461.545	453.636	464.727	461.364	461.364	476.636	464.727	462.545	454.273	506.727	472.727	470.727	467.455	479.364	463.091	481	448.636	454.545	465	468.455	463.455
D24	462.389	482.111	457.778	473.056	454.889	456.667	466.889	456.444	443	538.222	440.889	488.444	481.778	474.444	459.778	491.278	465.944	463.444	450.667	432.944	470	466.611	483.111	468	470.389	459.444	450.722	453.167	475.556	421.111	471.444	462
E01
E02	506.312	518.875	526.625	499.375	517.625	501.312	521.562	549.75	508.812	519.188	540.75	521.875	504.438	521.75	542.625	497.75	519.312	527.75	511.188	527.75	514.125	537.938	526.5	524.75	521.375	525.062	520.562	514.562	517.75	519.812	507.25	541.562
E03	558.933	540.6	536.8	557.867	521.6	541.4	553	531.267	559	559.467	541.867	547	537.067	549.733	553.667	561.6	561.733	555.067	538	545.133	546.8	548.733	540.467	553.267	546.467	548.467	556.133	558.667	530.667	543.667	553.867	560.8
E04
E05
E06	528.714	505.429	492.714	510.381	538.238	513.048	500.19	517.095	507.286	499.714	514.048	513.905	490.476	519.905	499.286	486.571	505.952	489.048	511.524	486.857	489.714	498.048	504.286	489.143	510.524	508.381	496.381	519.857	534.762	484.143	493.619	511.429
E07	549	528.286	531.714	540.929	542.714	518.571	520.714	537.214	547.429	524.286	544.5	514.357	534.857	550.643	540.357	549.286	529.143	536.5	577.071	536.286	524.786	545.857	531	536.071	538	551.357	543.214	537.357	538.429	539.5	530.5	539
E08	523.941	543	551.059	572.471	534.235	529.118	524.118	527.235	546.647	529.706	533.882	527.176	528.706	524.471	537.824	539.824	543	541.529	568.824	580.824	527.647	527.824	506.588	537	526.647	538.882	533.294	527.412	550.529	543.235	524.176	523.941
E09	526.889	537.889	515.556	511.556	535.222	472	549.778	524.444	547.222	570.111	494.444	505.222	514.333	563.333	505	567.667	517.556	561.778	551.111	514.333	544.222	602.111	524.667	517.111	454.556	533.333	518.778	531.111	557.778	523.778	539.111	526.889
E10	542.357	529.214	547.714	543.571	538.5	504.786	530.929	511.429	530.357	520.429	496.714	537.929	524.571	561.714	568.357	533.357	494.857	529.5	514	529.929	558.429	533.643	519.571	554.929	574.071	554.929	517.214	528.5	532.071	507.786	505.786	542.357
E11	599.5	611.583	585.75	568.5	611.417	581.5	575.833	584	582	588.083	589.083	569.667	571.083	599	573.167	591.25	604.5	579.167	577.167	601.667	594.583	579.583	561.583	613.5	589.75	569.667	577.167	557.75	587.75	592.167	563.167	587.083
E12	556.357	566.857	551.5	523.929	555.5	550.071	595.5	573.214	567.643	606.143	575.786	576.857	597.5	558.143	558.929	542.071	571.357	569.5	556.214	579.5	587.143	567.643	572.929	562	549.214	577.429	568.643	581.786	564.286	568.286	542.143	558.071
E13
E14	541.05	531.95	548.6	553.9	543.95	567.3	530.2	553.35	535.2	546.8	549.55	569.45	542.95	571.4	564.95	517.3	559.15	538.85	564.5	571.15	544.65	564.2	565.05	579.85	549.85	557.9	560.45	548	539.85	547.05	545.6	502.45
E15
E16
E17	600.333	567.5	559.917	581	533.167	584.667	577.167	590.333	564.667	586.5	601.917	577.25	541.667	584.667	594	547.75	586.917	595.5	582.333	579.083	572.667	589.667	579.333	591.917	557.583	561.833	579.917	573.083	586.75	555.833	554.667	577.5
E18	568.25	563.75	586.417	590.917	581.667	562.5	561.333	553.417	576	561.083	579.083	573.417	559.417	560.917	573.417	565.417	585.667	546.417	568.667	567.083	589.417	564.833	549.833	589.583	562.5	566.333	565.333	580	581.167	565.583	537.167	586.75
E19	501.182	489.682	491.227	488.591	491.455	492.182	493.409	489.727	487.818	489.636	492.091	488.182	489.682	491.091	491.136	489.909	491	492.182	489.364	485.773	489.091	487	490.727	491.409	490.136	491.136	491.364	490.455	486.864	489.545	489.773	501.182
E20	323.429	316.929	352.357	340	333.571	348	345.143	320.571	318.786	332.786	323.214	345.786	342.786	332	353	350.857	351.714	340	349.857	334.571	335	369.071	317.714	364	359.286	349.143	350	354	346.571	340.714	351.786	357.571
E21	448.231	433.231	432.923	447.615	424.385	423.692	447.231	417.077	431.231	436.308	410.462	387.615	430.538	441.846	402.538	411.154	422.769	451.231	391.077	430.538	432.538	462.538	440.538	435.692	443.154	392.308	439.769	436.538	443.231	440.077	428.231	455
E22
E23	427.25	436.375	380.875	413.875	423.875	416.75	412.875	428.25	417.75	417.125	426.375	431	412.875	432.125	410.125	424.875	419.875	405.375	422	450.75	377.25	422.625	409.125	413.875	399	416.625	436.25	452.375	425.125	447	425.375	427.25
E24	395.533	397.733	396.467	408.8	399.8	403.133	400.733	395.8	398	398.6	400.533	389.667	413.267	383.133	395.6	401.533	384.267	403.133	410.2	399.267	398.133	400.333	387.067	407	406.733	405	400.867	401.2	391.333	392.667	401	395
F01	539.286	549.071	514.143	497.857	512.5	523.143	529.429	530.286	521.714	503.357	519.643	524.5	510.929	500.071	512.071	510.643	501.429	531.143	530.143	569	531.929	517.786	506.643	530.643	507.643	514.857	519.643	549.929	539.143	509.286	520	529.357
F02	550.538	551.154	557.154	526.692	506.538	554.077	560.846	509.308	561.615	568.692	531.923	551.154	547.846	552.462	538.308	542	543.385	540.846	555.077	532.154	531.615	555	558.846	574.231	552.231	557.231	550.462	549.385	540	553.769	572.769	550.538
F03	511	516	501.714	495.143	519.095	525.667	522.476	526.905	517.81	505.238	522	499.476	495.333	492.524	518.857	525.619	513.952	518.429	515.095	490.143	508.19	503.333	530.952	520.905	534.238	516.381	501.571	515.333	508	520.048	517.905	507.762
F04	511.333	499.733	501.467	541	476.133	477.333	522.933	524.067	505.067	473.8	502.133	499.4	505.733	510.867	490.6	494.667	520.333	510.333	516.933	486.533	557.933	495.333	481.667	468.867	474.133	506.6	473.733	499.267	495.533	550.2	537.133	511.333
F05
F06	522.455	444.455	517.455	516.909	549.818	493.273	523.545	516.273	536.636	535.091	490.091	498.727	502.727	528.091	492.182	538.182	512.727	486.091	477.455	521.273	507.636	495	497	514.364	531.455	522.545	504.545	515.818	504.818	551.818	521.636	522.455
F07
F08	524.182	527.455	541.818	531.545	547.182	545.364	526.364	525.545	532.818	541.727	532.818	542.273	537.273	535.091	531.273	541.545	535.545	526.909	510.636	559.455	531.273	538.091	555	531.091	537.455	546.545	530.182	537.182	550.909	539.636	535.091	524.182
F09	465.818	474.909	467	471.455	468.273	481.182	445.909	464.636	441	455.273	440.636	462.636	450.273	462.455	477.545	447	459.091	460.727	459.455	471.636	442.182	450.364	477	478.182	444.636	476.818	473.727	463	461.364	464	435.818	465.818
F10
F11	520.923	536.769	515.231	520.154	528.308	519.154	514.538	540.077	510.077	521	503.077	523.538	518	525.615	517.462	517.692	531.769	525	514.692	504.846	503.462	518.538	533.077	500.538	499.846	502.692	508.308	504.154	523.154	541.538	522.692	532.077
F12	540.294	550.235	558.588	558.529	572.941	575	573.176	553.471	549.706	556.647	605.529	550.118	558.353	563.118	598.529	573.471	558.706	609.765	560.176	599.765	579.765	541.824	568.647	552.706	568.471	556.059	575.647	561.176	571.471	570.824	566.059	568.471
F13	467.2	462.9	473.2	468.2	449.9	467	458.5	475	469.5	473.5	468.3	447.4	491.6	498.9	452.7	452.4	469.8	456.5	446.2	530	459.3	437.8	499.2	465.5	467.6	498.7	473	479.9	480.8	462	476.9	429
F14	547.4	549.4	543	521.9	590.2	540.1	533.1	558.7	533.5	529.4	544.6	501	531.5	522.4	551.2	520.1	558.8	518.5	541.7	548.3	528.1	532.7	538.2	519.5	534.1	543.6	546.3	528.5	544	528.2	493.8	524.8
F15	377.818	413.636	374.818	372.273	363.273	349.273	387.545	388	369.727	370.727	376.273	382.909	374.364	376.455	386.455	380.545	399.182	381.909	379.545	382.182	381.818	385.364	377.455	371.727	377.727	371.545	395.182	369.545	373.818	357.818	420.818	364.909
F16
F17	561.667	569.083	550.5	568.75	546	570.167	563	535.75	566.667	546.75	550.667	566.667	570.833	568.833	558.583	536.5	572.667	569.583	518.917	515.75	545.75	545.833	533.833	550.583	547.667	526.167	534.25	564.417	538.833	568.75	548.167	561.667
F18	458.545	481.909	457.455	465.909	462.727	456.636	462.273	456.909	471.364	458.182	466.182	433.909	467.727	461.545	462.182	455.545	461.727	448.545	458.727	451.091	432.727	462.727	455.364	451.364	461.909	459.636	462.545	473.182	459.545	458.727	445.909	458.545
F19	480.818	477	496.273	483.818	481.818	485.909	497.545	475.364	466.182	463.364	478.364	470.545	478	487.273	473.636	478.818	480	478.455	484.727	478.818	475.818	486.182	466	481.636	474	482.545	483.818	483.727	491.818	478.455	480.909	480.818
F20
F21	538.625	550.875	570.625	523.188	541.562	566.812	559.812	543.625	530.875	545.188	553.938	534.375	534.062	518.938	531.062	530.25	527.125	541.25	536.375	526.938	547.75	542.688	553.75	523.438	518.25	523.75	531.188	538.25	550.188	523.688	535.75	520.125
F22
F23	464.9	454.4	467.1	492.9	463.4	438.8	492.3	434.7	484.8	461.8	439	452.8	456.1	478.7	470.5	478.7	462.4	452.6	471.1	466.5	453	449.5	464.6	477.7	486.1	467.2	473.7	484.7	482.3	456.6	466.7	464.1
F24	522.333	475	531.533	521.867	528.867	534	524.267	526.933	525.8	531.2	539.867	536.933	519.467	584.067	536.267	536.733	516.533	527.533	543.933	523.2	524.2	556.333	551.2	533.467	535.067	575.067	524.267	532.933	497.667	522.6	521.733	590.867
G01	526.818	565.182	502.364	521.364	591.182	546.273	556.455	583	540.636	572.727	583.545	596.364	582.273	572.727	641.364	561.909	593.727	557.636	587.091	587.182	542	563.273	576.455	567	590.636	582.818	501.364	593.364	552.364	565.091	566.909	575.545
G02	525	551.154	541.154	542.462	547	521.846	532.154	531.385	546	536.154	560.615	534.538	541.077	512.308	547	534.231	516.385	547.385	545.154	561.846	513.154	539.769	557.077	562.538	537.231	547.692	526.692	549	544.923	548.154	528.615	557.308
G03	545.955	529.727	539.045	496.682	533.5	532.545	570.318	522.5	530.182	580.864	538.136	532	526.909	523.091	518.955	542.636	516.136	508.591	496.136	537.818	529.455	524.091	550.682	527.955	501.045	485.318	511.864	519.091	530.318	519.727	522.318	545.955
G04	353.091	333.5	343.864	339	340.227	356.409	341	351.955	334.409	343.273	353.091	347.227	349.091	354.455	350.682	352.318	340.864	346.545	355.955	352.091	357.727	339.5	345.455	339.955	349.227	357.091	349.091	355.773	364.318	357	353.136	353.091
G05	351.2	374.133	378.867	366	355.6	365.867	345.333	367.733	373.067	381.067	372.8	375.267	391.4	371.533	374.667	381.533	373.8	376.467	388.133	347.733	377	365.333	369	378.333	386.933	365.933	379.467	368.8	346.533	364.067	404.4	351.2
G06
G07	532.833	533.167	491.167	514.667	509.25	489.083	514.583	515.25	485.5	534	519.917	505.75	533.333	532.583	512.417	486.417	534.083	518.083	509.583	515.917	518.417	542.5	517.5	507.417	521.917	527.333	509	539.417	523.75	519.667	522.917	528.75
G08
G09
G10	459.417	500.583	498.75	480.417	472.083	458.75	471	449.333	434.333	458.083	444.75	456	473.833	471.667	480.583	466.75	491.583	465.583	477.583	479.083	476.5	434.25	459.833	460.083	457.5	492.25	441.917	456.75	472	475.25	462.083	454.333
G11	438.167	449.583	471.25	441.667	487.25	493	477.75	462.417	498.917	470.917	446.75	428.833	501.917	437.333	452.167	439.333	511.583	501.667	511.5	443.417	450.833	467.583	449	468.167	461.583	505.833	482.5	482.667	444.917	488.583	491.167	438.167
G12	528.417	518.667	535.75	525.833	534.833	544	536.5	511.833	532.25	524.25	541.583	537.833	525.75	513.417	540.583	518.167	538.167	528.417	535.417	544.333	546.833	524.167	546.417	526.083	511.917	490.833	519.333	532.167	522.333	527.833	539.25	554.583
G13
G14	440.714	477.286	446.643	433.571	471.786	402	438.571	419.714	426.786	438.857	426	463.357	439	440.071	409.857	428.786	433.786	451.857	431.643	430.214	439.929	441.714	439.357	434.714	430.143	440.643	422.357	443.5	436.429	433.929	421.929	440.714
G15	524.333	534.667	535.6	521.733	530.867	542.267	546.4	524.067	536.733	534.4	539.733	543.4	549.267	546.733	531.533	539.2	523.2	548.2	553.067	536.533	538.733	525.2	547.4	547.4	542	550.133	534.933	544.533	557	539.2	521.2	524.333
G16	456.143	449.048	468.143	453.952	483.238	464.476	480.286	446.667	464.095	453.095	458	442.429	446.524	462.714	445.048	444.429	457.476	447.905	460.571	454.857	443.857	448.381	444.619	446.286	445	439.429	457.714	483.048	453.381	438.238	428.429	456.143
G17
G18
G19	583.133	603.467	621.4	566.933	590.4	614.2	602.667	595.667	584.067	637.933	574.133	601.933	608.6	575.2	591.6	599.733	631.933	610.133	629.4	550.867	630.067	615.6	598.867	630.867	618.667	585.933	650.867	633.867	586.6	574.6	563.267	583.133
G20	581.429	570.857	563.143	570.286	550	570.214	540.357	546.857	572.214	535.5	633.071	568.143	572.643	571.071	555.571	579.286	542.143	627.929	576.286	579.929	543.071	592.929	582.643	574.571	494.143	557	530.357	551.286	567.571	581.286	529.786	581.429
G21	448.267	465.6	465.133	442.867	457.667	454.533	472.333	454.733	469.533	449.133	448.6	456.467	447.733	461	452.4	469.933	487.467	466.733	471.533	481	436.533	465.8	466.733	465.533	462.733	468.733	458.133	472.4	460.8	461.467	455.533	448.267
G22
G23	517.357	517.071	491.929	495.143	492.429	524.857	496.786	488.071	521.5	493.929	494.643	511.643	500.786	494.929	501.643	505.571	492.286	508.786	463.643	486	494.071	540.357	496.5	498.857	512.929	500.571	506.643	486.643	466.429	496.357	514.929	517.357
G24
H01
H02	365.538	373.231	363.769	338.385	352.231	364.923	354.538	360.385	329.846	357.154	367.769	368.385	364.615	352.846	367.154	370.846	387.154	370.615	379.923	351.615	385.231	368.615	383	354	336.385	371.077	362.308	355.308	380.769	363.308	351.462	365.538
H03	477.176	455.647	488.647	501.824	471	489.235	482.588	506.353	492.706	510.176	471.176	470.529	484.471	477.706	474.412	496.706	455.647	460.765	504.824	513.353	483.882	479.706	457.118	516.647	487.529	500.588	461	491.529	512.294	462.824	490.353	477.176
H04	538.214	538.143	540.143	546.643	544.786	548.429	541.286	548.357	542.357	534.714	532	542.357	543.429	543.143	542.929	537.143	568.857	536	536	543.143	543.286	540.571	540.214	538	544.357	533	544.071	544.571	542.786	545.429	551.143	538.214
H05	579.231	572.692	555.231	581.538	567.077	578.846	568.538	578.077	592.077	597.846	588.692	600.538	582.231	567.923	604.077	569.615	586.846	577.615	578.385	578.385	577	602.692	591.462	599.385	563.308	564	592.385	592.769	582.385	597.077	575.615	588.769
H06	547.692	533.846	519.462	581.077	543.923	508.923	538.154	538.923	552.231	521.462	549.462	535.385	617.615	532	542.154	583.154	540.538	546.154	504.231	523.846	544.923	560.615	581.385	560.538	523.846	557.769	546.385	548.154	541	541.846	559.077	579.692
H07	496.733	465.067	495.333	495.133	501.667	501.267	511.667	465.2	488.667	469.867	538.533	494.6	496.333	487	488.6	489.2	474.467	484.333	500	473.933	489.133	500.267	490.4	454.8	488.733	497.267	477.267	533.333	492.8	495.2	474.467	496.733
H08	548.667	545.444	553.444	575.778	554.556	568.444	565	582.667	572.889	553.444	556	548.111	566	572.556	564.111	550.333	588.333	558.333	564	570.889	585.889	560.556	566.333	586.667	537.778	560.333	550.667	541.556	542.333	560.333	582.778	548.667
H09	532.077	546.769	530.923	534.308	537.846	541.615	550.923	547.308	544.692	560.846	540.769	552.385	543.308	578.385	545	565.769	541.231	525.231	544.769	509.846	541.077	558.538	509.923	550.231	552.538	515.154	549.154	541.385	559.077	541.385	552.692	532.077
H10	412.929	407.857	401.857	386.571	389.571	399.929	387.857	399.429	415.5	403.714	411.429	402.714	404.143	404	408.571	427.571	411.143	411	415.286	399.357	409.214	409	405.643	406.5	403.929	402.571	398.643	407.429	405.214	404	406.786	412.929
H11	501.833	556.75	558.75	558.667	551.75	544.333	573.583	544.333	538.583	558.25	543.167	547	544.417	552.417	512.833	542.167	494.75	499.333	548.833	568.667	509.5	547.75	564.333	544.167	537.917	565.25	578.5	554.833	560.25	578	564.75	501.833
H12	615.417	606.5	598.417	633.167	624.667	628.833	600.583	616.917	570.667	619.833	581	633.583	605.167	599.583	584.5	610.333	595.25	581.917	606.333	610.333	593.75	617.667	646.167	607.583	592.25	623.583	619.667	617.833	626	612.333	599	632.083
H13	522.118	537.941	533.647	520.294	513.647	520.059	521.294	533	536.059	535.059	541.647	531.882	538.824	537.412	556.647	524.235	548.059	542.588	543.765	528.353	533.765	526.706	544.588	521.059	539.353	539.941	534.176	513.529	530.235	542.118	547.647	534.235
H14	490.294	501.294	504.706	479	488.294	497.882	500.706	493.529	489.706	464.294	490.882	507.824	487.529	490.176	504.471	498	489.824	497.353	476	509.471	519.059	495.941	506.412	469.176	485.529	498.529	495.176	497.529	506.294	488.647	472	496.118
H15	420.929	459.143	454.714	465.571	447.429	446.929	468.143	488	468.786	470.429	469.357	431.143	461.786	453.714	487.5	447.714	475.786	453.643	446.714	471.429	456.143	496.286	457.714	472.357	468.286	447.857	460.5	457.286	434.571	441.714	431.286	420.929
H16	387.778	401.667	384.667	383.111	388.556	392.778	360.667	385.667	382	386	343.556	385.111	390.444	377.667	374.778	375.667	356.778	360.667	383.889	367.889	377.556	383.222	356.222	378.222	395.111	409.222	364.889	376.222	349.667	341.444	383.556	404.556
H17	553.5	537.357	530.786	538.286	545	546.5	520.286	518.571	543.643	548.429	551.5	537.357	563.429	543.286	538.714	526.143	604.143	538.214	535.429	552.286	507.143	521.786	539.929	559.429	527.429	521.571	553.5	556	532.214	531	517.857	529.714
H18	505.938	479.562	429.75	484.562	482.312	486	451.625	480.875	495.562	466.812	477	459.312	482.688	484.938	500.188	474.75	481.188	483.5	468.812	472.5	480.438	512.562	494.938	486.25	503.625	453.438	476.438	488.125	466.062	465.188	482.938	505.938
H19	605.5	566.286	576.714	529.143	572	532.286	552.714	570.143	560.571	590.214	541	578.286	549.857	556.786	581.143	577.429	563.929	569.143	565.143	575.071	561.214	557.643	580.714	584.571	537.786	559	538.929	570.429	566.786	560.786	550.429	562.571
H20
H21	394.667	393.417	390.25	368.917	394.25	400.333	400.417	395.833	403.833	394.333	392.583	370.417	388	382.417	377.333	384.5	396.167	382.25	384.333	386.583	365.583	382.667	384.833	368.333	389.917	404.833	383.667	379.917	388.417	382.75	401.833	394.667
H22	484.273	480.818	482.636	476.636	460.636	489.909	488.364	490.636	466.818	486.545	481	486.727	479.455	479.727	481.273	474.091	476.273	480.545	464	474.273	476.273	492.545	479.545	482.909	477.182	496.909	473.364	484.545	483.182	504.182	488.091	481
H23	509.636	520.727	531.091	537.273	545.455	537.636	556	538.818	570.364	538.727	530.909	556.273	536	533.818	499.273	529.364	551.182	532.273	565.818	555.182	560.091	516.182	527.182	503.545	565.182	509.545	527.091	583.636	542.364	548.273	505.909	509.636
H24
I01	569.727	580	544.636	632.727	549.455	553.182	499.455	548.273	567.364	547.455	593.545	576.182	571.455	571.545	561.364	564.455	582.545	579.909	539.091	582.909	555.273	566.091	572.364	551	551.636	561.455	550	600.091	577	561.273	528.727	569.727
I02
I03
I04	544.471	574.588	538.176	537.294	529.471	515.765	546.647	547.706	557	558.706	550	549.294	552.529	534.647	502.882	522.824	551.529	570.412	549.588	553.706	552.235	554.118	540.941	523.118	506.294	565	545.882	548.059	532.412	562.706	565.882	598.647
I05
I06
I07
I08
I09	502.583	595.833	532.5	495.167	540.25	514.833	526.333	550.417	554.417	530.333	562.833	526	557.167	548	577.417	531	538.417	536.083	594	556.583	526.417	528.583	532.667	531.5	530.083	531.667	531.083	547.917	565.167	550.333	529.167	502.583
I10	561.857	603.429	563.571	609.714	590.714	616.357	625.5	605.357	580.929	604.643	546.357	615.286	592.5	584.286	589.214	598.857	609.929	596.143	561.857	583.286	602.643	569.071	592.929	633.643	612.357	594.571	587.429	597.5	582.857	612.071	595.071	581.5
I11
I12	464.692	495.615	505.692	507.769	496.308	494.385	544.154	499.077	493.692	509.462	467.154	496.769	497.846	484.154	501	505.615	468.231	540	495.769	503.154	428.769	493	492.846	521.769	505.769	513.692	501.462	471.154	489.538	486.769	500.231	481.462
I13	552.294	541.529	546.588	556.294	545.588	567.706	550.471	557.118	548.412	576.941	549.235	537.824	552.529	524.765	530.059	543.941	539.412	535	561.588	576	542.941	546.471	557.471	540.824	544.824	568.294	523.706	557.647	551	525.765	528.765	559.471
I14	629.3	613.4	600.5	618.2	635	598	595.2	581.1	607.1	607.8	586.5	628.8	618.4	595.7	603.6	610.9	626.5	616.9	603.1	588.6	617.5	602.4	629.8	620.4	599.3	605.8	609.3	627.7	610.1	607.4	592.2	629.3
I15	514.929	554.786	521.357	545	544.429	507.571	556.214	536.357	557.929	519.571	551.929	515.714	578.714	548.643	520.571	528.929	568.357	521.071	555.857	556.786	547.286	537.929	547.643	552	513.357	532.786	525.857	599.429	495.643	553.143	565.929	514.929
I16
I17	454.286	453	479.857	492.286	469.429	490.286	501.714	494	470.714	472.429	484.714	491.143	480.571	454.571	495.429	470.429	468	488	491.571	468.429	472.571	489.429	484	489.429	472.429	477.143	478.286	465.143	477.143	472.286	462.857	458.429
I18	510	490.778	552.444	507.222	484.333	503.444	503.556	507.778	514.556	501.222	495.889	514.889	498.111	484	497	511.778	521.778	511.778	447.778	493.333	523.556	486.444	516.111	479.889	469.222	497.444	513.222	492.444	515.778	503.444	550.556	498
I19	552.857	562.571	531.357	534.5	497.643	500.929	532.857	528.571	534.857	532.857	562.357	572.357	545.571	561.643	525.071	516.857	540.929	536.429	516.429	521.143	526.286	531.857	550.571	534.929	522.714	531.929	565.929	550.143	596.286	558.071	543.857	552.857
I20	435.9	421.8	418.8	406.5	410.1	404.7	415	423.4	417.7	424.7	454.9	424.9	421.1	418.8	429.8	418.8	424.4	422.1	418.5	431.7	432.9	421.5	418.8	455.9	420.6	413.7	428.3	412	416.5	419.7	430	435.9
I21	402.667	390.667	408.444	373.222	401.889	397.778	372.667	417.778	399.222	378.222	383.333	362.667	392	401.778	363.889	397.778	379.333	392.556	415.444	394.556	415.111	397.556	401.778	390.556	376.889	400.333	395.667	363.667	394.222	395.667	387.333	402.667
I22	316	324.75	319.375	319	328.75	326.75	330.75	324.125	329	317.75	320.125	321.25	323.875	310.5	317.375	323	316.375	315.375	333.875	330.625	325.625	326.75	339.25	328.125	307	306.625	325.125	317.875	349.125	329.25	315	316
I23
I24
J01	393.8	412.8	380.4	388.7	399	393.7	384.3	413.3	376.8	394.7	391.4	397.4	390.7	404	378.3	404.7	376.6	378.7	395.3	378.7	397.6	397.3	392.4	388.3	393.9	381.3	400.6	392.8	397.1	404.5	388.2	393
J02	445.889	422.222	427.556	418	446.667	429.778	441.111	423.667	447.333	423.667	358.333	435.444	426.778	490.333	442.333	434.333	445.667	443.333	444.778	395.333	448.889	433.667	398.111	467.556	454.111	437.333	442.667	431.889	425.111	445.111	445	445.889
J03	389.385	366.846	357.231	364.077	396.231	375	409.615	372.308	391.692	397.462	394.462	387.923	370.308	387.615	395.154	386.385	366.077	386.385	411.154	345.462	378.769	378.615	403.538	374.154	382.692	362.154	374.462	380.231	378.308	396	396.154	389.385
J04	527.467	515.267	487.333	506.333	503	509.733	523.267	500.4	489.533	479.533	540.333	498.667	494.6	517.267	499.867	495.267	506.933	502.4	510.533	495.467	516.733	513.133	490	509.2	501.133	496.2	494.2	500.6	501.2	481.667	486.467	527.467
J05
J06	466.571	492.214	492.357	498.286	483.071	486.5	488.929	507.071	490.786	482.071	495	493.5	495	474	479.714	485.429	488.143	485	489.286	505.357	495.143	457.286	471.571	474.857	495.214	483.214	505.714	481.643	489.929	502.714	493.643	497.857
J07
J08	338.111	293.111	320.222	331.444	348.667	345	347.556	320.889	321.667	331.111	302.889	312.889	309.889	331	339.333	324.444	322.889	357.444	344.778	289.556	349.556	330.556	344.444	310.111	325	358.111	304.111	325.889	326	371.778	327.556	338.111
J09	514.444	526.222	520.333	462.333	509.444	479.889	509.556	493	540.889	456.111	517.778	493.556	486.667	511.222	509.333	536	487.667	502.778	548.222	531.667	498.778	485.889	497.778	511	520.444	470.111	492.778	514	494.667	513.333	520	518.778
J10	575.5	575.786	599	566.357	581.714	527.143	562.143	574.571	586.714	567.286	586.429	567.357	572.857	590.214	609.286	546.357	587.214	580.071	600.071	575.357	551.214	562.571	587.357	585.571	562.143	583.143	583.643	601.786	565.929	591.5	564.214	585.5
J11	472.368	487.632	481.368	478.526	484.842	472.579	479.421	495.684	487.632	500.684	499	489.474	482.316	492.579	489.579	485.474	479.211	495.684	482.632	503.053	496.368	490.211	478.526	484.368	495.105	487.421	487.211	494	499.263	484.842	475.737	500.947
J12
J13	498	497.182	510.909	488.136	479.045	551.909	508.318	492.091	487.045	498.727	486.5	478.136	488.727	475.5	472.455	504.636	509.818	520.682	494.5	516.273	521.045	483.682	489.273	515	467.864	480.364	473.182	505.591	494.5	496.318	514.182	498
J14
J15	599.786	615.571	608	611.714	621.143	594.786	631.143	631.571	630.214	640.929	613.214	609.429	654.286	618.571	585.143	670.929	637.643	619.929	564.143	656	601.571	608.5	638.357	614.5	614.071	593.286	619.357	603.286	605.571	600.286	612.857	599.786
J16	622.154	638.308	541.385	607.846	651.308	645.769	593	610.154	618.231	641.769	611.769	594.846	591.769	594.692	599.077	609	587.923	610.538	585.615	618.308	606.154	603.077	579.385	582.692	619.308	575.538	597.923	616.077	631.231	576.692	545.923	622.154
J17
J18	483.8	494.1	492	509.5	487.7	483.8	484.5	481.9	487.8	480.8	489.9	488.1	475.2	463.9	486.2	485.9	489	488.9	481.6	478.3	489.5	485.4	473.7	487.9	498.3	491.1	480.5	498.6	483.1	483.7	487.9	482.5
J19	364.917	377.167	377.5	373	374.083	369.833	371	366.667	386	318.083	388.917	344.583	346.833	397.833	370.833	349.333	374.417	364.583	378.25	365.5	372.417	361.75	394.25	349.833	368.917	379.25	387.5	378.5	363.167	364.75	360	364.917
J20	390.733	391.6	379.267	402.867	387.267	374.4	384.067	365.067	377.8	389.2	400.533	382.8	386.933	387.133	374.4	361.4	380.667	401	381.667	369.867	394.2	394.267	384.067	387.933	399.867	378.267	387.867	389.467	376	386.333	416.467	390.733
J21	446.75	414.375	407.375	449.5	457.875	390.625	430.125	445	462.5	438.75	449.5	447	371.25	450.875	438	377	454.375	464.25	474.875	419.375	454.5	482.375	462.125	425	442.25	402.25	436.5	460.25	472.125	487.125	462.625	446.75
J22	512.125	492.75	485.375	509	508.125	465.875	474.75	496.25	488.125	524.25	504.625	499.5	532.625	473.875	494.625	532.875	529.375	504.625	529.75	466.125	458.375	492.375	463.875	461.25	513	458.875	494	500.5	489.25	523.5	473.25	512.125
J23	476	481.714	468.429	470.143	480.857	529.143	467.786	483.714	430.143	480.786	484.857	478.714	462.5	460.786	478.929	480	529.429	506.071	506.714	487	471.714	472.643	471.929	457.286	436	461.5	489.714	486.5	476.214	460.357	488.429	476
J24
K01
K02
K03	580.455	578.727	581.545	575.773	575.136	583.636	557.409	553.227	584.318	584.182	578.273	592.5	593.182	603.227	598.364	587.5	570.591	552.955	584.182	563.682	568.955	576.091	578.273	559.591	587.273	590.773	597.045	583.091	565.318	579.818	572.136	580.455
K04	490	552.6	513.8	517.2	479.6	519.667	510.733	504.867	486.2	505.8	526.8	489.267	505.2	510.067	483.733	502.533	503.933	541.467	450.733	515.4	519.667	503.6	522.267	514	511.333	531.667	511.733	499.333	511.933	515.2	499	490
K05	463.083	444.417	477.583	449.333	448.417	465.75	458.333	465.25	482.417	490.333	458.583	473.917	449.333	485.083	459.25	450.667	434.083	470.167	443.167	448.75	458	444.75	477.75	485	459.25	465.75	461.5	472.417	470.5	460.167	465.667	463.083
K06	531.333	505.417	535.25	523.75	559.667	525.5	539.083	564.917	515.583	523.167	514.667	527.083	521	547.583	511.833	539.583	505.333	520.583	542.75	503.333	533.833	532.583	515.083	512.583	528.333	488.667	534.417	530.167	485.25	504	540	531.333
K07	536.7	498.3	501	494.7	498	507.9	508	502	485	517.6	515.5	509.5	478.3	454	449.6	512.7	509.6	522.4	486.9	495	504.2	510	508.6	504.2	522.5	499.9	534.4	541.6	487.9	505.8	479.6	485
K08	552.583	591	569.333	567.5	590	575	568.083	556.5	581.5	559	577.667	568.917	569.083	586.833	560.583	553.5	575.167	516	572.167	575.083	561.833	564.75	556.083	548.917	550.75	565.167	555.333	565	572.417	573.167	527.083	552.583
K09	488.25	467.167	483.5	482.833	468.5	461	521.333	493.25	466.417	452.583	500.75	493.5	537.25	490.833	502	450.333	487.583	487.75	485.167	486.833	487.25	447.583	487.167	500.833	482.25	495.667	477.333	512.917	472	491.75	475.417	488.25
K10	522.231	533.615	521.462	528.538	544.692	519.923	537.538	512.615	529.538	524.615	528.154	531	550.462	545.923	531.308	543.231	480.538	543.923	541.615	528.154	532.385	526.615	539.923	514.154	540.538	504.385	540.308	513.692	527.308	529.231	526.923	522.231
K11
K12	550.667	554.867	572.4	530.333	551.533	553.467	551.4	531.6	525.933	532	548.067	534.733	544.133	551.4	567.467	523.867	540.333	549.067	561.467	536	534.933	543.333	560.6	542.067	543.2	558.467	538.467	550.333	519.4	542.733	535.8	550.667
K13
K14
K15	636.286	580.714	586.286	609.5	631.286	609.857	645	656.071	559.857	606.071	621.214	563.714	587.214	639.286	603.429	603	640.143	621	617.571	579	608.143	626.643	615.5	672	626.571	618.929	586.214	629.929	606.857	561.5	640.857	636.286
K16	403.133	389.8	412.867	403.133	425.2	412.467	405.867	402.067	417	405.333	406.733	396.333	406.733	416.4	426.933	434.733	403.867	425.267	415.933	419.067	411.2	424.733	415.667	422.333	379.133	401.267	408.333	395.667	384.733	413.733	401.667	403.133
K17	485.733	475.867	485.4	475.533	487.6	494.467	482.733	495.933	442	471.933	492.2	517.333	468.4	472.2	460.067	457.133	492.667	427.867	464.267	448.333	505.067	494.533	481.667	485	478.8	494.267	455.933	447.2	484.067	482.467	501.8	485.733
K18	452	390.333	458.889	436.222	491.667	457.333	447.444	410.778	451.333	436.889	442.667	476.444	450.889	426.444	437.667	457.222	439.222	442.778	458.444	427.111	413	490.778	433.778	459.222	465.889	441	430.444	435	438.333	449.444	503.444	428.444
K19	408.312	424.062	409.75	410.688	423.75	407.75	378.812	412.125	423.125	435.875	412.125	418.125	406.062	438.375	412.312	421.375	420.812	461.625	425.375	417.562	435.688	416.75	429.625	430.938	393.25	425.25	409.625	407.625	423	430.25	420.125	456.375
K20	521.214	483.357	529.571	504.643	485.857	492.071	510.571	505.857	502.214	505.929	489.714	483.429	548.857	521.286	507	488.143	511.571	509.5	495.357	535.429	496.857	503.357	484.929	486.857	493.786	500.714	518.214	482.429	497.786	499.071	504.857	521.214
K21
K22	445.167	475.417	485.333	473.917	475.083	474.5	478.917	465.25	472	443.833	461.667	463	461.083	483.417	468.333	483.25	485.25	466.083	474.75	464.167	466.333	468.417	449.417	485.667	465.083	470.167	471.25	477.917	477.333	483	456.5	476.5
K23	291.917	301.333	304	298.167	310.667	304.667	287	293.167	299.333	307.5	299.083	295.167	303.083	298.667	287.25	300.75	296	304.25	303	312.583	297.083	299.5	301.5	297.917	287.25	301.75	295.333	284.917	294.583	302.667	297.833	304.083
K24
L01	321.429	327.429	330.786	327.571	331.214	329.643	318.643	326.357	325.714	338.071	318.5	319.214	322.786	312.786	347	330.286	328.286	327.143	332.143	331.071	325.071	316.286	330.071	320.786	332.429	340.857	343.571	333.143	332.357	313.643	325.714	321.429
L02	476.462	494.462	482.077	464.308	480.615	478.692	474.385	473.462	486.923	491.923	485.231	478.462	462.692	471.615	483.846	483.692	473.077	478.692	472.846	463.615	493.385	481.769	474.692	482.385	461.077	483.385	470.538	479.923	467.692	484.615	478.385	476.462
L03
L04	587	583.083	608.583	583.167	574.083	565.083	575.083	574.833	601.25	578.417	574.5	579.083	587.083	582	568.083	572.833	573.833	599.5	575.25	587.917	569.333	597.75	584.417	576.083	584.583	585.417	585.75	564.083	584.333	592.75	576.583	583.833
L05	516.125	459.25	482.875	482.75	458.625	436.625	501.75	523	448.375	507.25	542.375	488.875	436.875	501.625	490.125	477.625	494.5	504	503.625	551	467.125	433.5	456	444.75	493	478.75	531.75	452.75	483.25	470.375	489.5	464.5
L06	571.533	577.2	577.333	578.867	558	557.533	579.733	571.2	587.2	587.333	566	567.533	580.733	577.867	580.733	561.867	580.8	574.8	572.8	582	574.133	576.467	568.2	564.067	564.8	591	579.933	571.267	569.933	583.733	574	581.4
L07
L08	512.818	512.727	496.182	515	511.727	488.818	505.636	480.182	504.545	490.364	514.909	483.636	506.909	480.636	474	514	513	507.091	543.636	495.182	506.455	528.909	517.182	491.727	508.364	476.273	503	497.727	544.455	465.636	481.545	492
L09	577.438	628.812	597.875	643.188	620.688	595.625	631.25	608.562	623.5	568.5	628.312	607.062	634.625	623.625	624.688	606.625	607.062	607.125	588.062	611	628.125	627.188	603.125	626.625	616.375	608.375	613.625	590.312	603.75	637.062	615.188	577.438
L10	512.786	509.429	493.214	523.214	516.643	514.071	499.429	529.357	494.857	538.643	514.857	506.714	505.357	531.214	509.643	480.286	521.357	523.214	508.5	515.857	519.714	554.929	508.5	512.5	522.5	511	518.643	523.643	512	517.714	521.429	512.786
L11	559.684	546	563.842	570.474	566.474	600.895	599.263	600.053	586.789	609.421	592.263	565.158	580.421	558.579	570.105	560.789	559.263	568.316	558.947	561.684	569	567.947	573.632	573.684	565.579	568.842	563.895	544.105	548.474	581.895	547.632	568.421
L12	609.176	607.706	581.353	609.235	595.353	583.647	597.059	607.706	605.471	606.765	605.824	608.059	606.059	620.706	623.059	608.412	597.471	572.412	598.059	609.118	567.294	619.706	619.118	602.118	615.118	601.529	607.294	594.588	593.529	607.529	595.059	609.176
L13
L14	516.636	523.455	528.636	511.636	531.273	525.727	505.818	521.182	509.182	514.182	515.818	527.909	521.727	521.091	511.091	500.545	520.455	525.091	519.818	528.818	516.909	514.182	530.182	524	512.455	532	517.818	525.545	513.364	520.727	517.727	532.182
L15	525.826	535.304	527.565	534.087	524.13	509.87	530.13	508.652	503.13	517.826	525.435	538.609	503.826	516.652	547.087	521.261	531.522	538.435	510.913	537.478	504.609	520.087	533.043	544.478	522.174	528.565	491.609	529.304	541.13	517.174	556.261	543.478
L16	563.75	568.5	578	572.625	578	554.5	547.25	590.5	572.25	549.375	653.125	581	564.875	548.75	561.75	602.25	581.875	618.375	616.25	593.625	560.125	560.625	569.625	568.75	548.875	562.25	582.125	534.5	534.375	589.625	572.125	563.75
L17	381	397.5	456	403.25	387.625	417	374	362.125	483.875	378.5	434.75	431.875	390.75	401.75	365.75	472.25	409.75	354.625	391.125	364.875	418.75	413.25	400.75	383.125	384.25	381	365.75	359.5	379.375	393.75	367.75	381
L18	507.44	511.08	529.24	516	516.28	516.4	510.68	512.88	512.4	495.24	516.36	517.76	506.56	512.52	509.84	512.24	508.32	512.8	507.04	516.44	499.68	502.96	502.92	505.36	509.96	505	505.92	497.28	512.2	527.6	502.08	514.52
L19
L20	471.643	511.286	491.643	479.286	472.786	510.357	493.143	488.643	515.357	509.857	498.286	498.714	511.071	509.929	465.571	499.571	514.429	504.143	495.5	503.714	507.714	509.5	498.143	487.786	493.071	486.714	495.5	523.071	496.5	486.5	493.357	471.643
L21
L22	425.214	431.286	446.714	435.143	442	412.286	427.071	436.857	423.786	442	440.929	414.429	447.286	439.5	449.286	418	432.714	435.571	449.643	433.929	427.071	450.643	424.071	446.571	446.286	434.857	437.071	429.429	430.5	443.786	441.5	425.214
L23
L24	493.273	494.455	500	514.636	494.636	517.091	502.364	495	498.364	492.455	501.455	490.727	516.182	498.727	487.364	494.545	483.818	505.545	492.091	510.818	511.909	480.091	497.455	502	480.273	513.091	511.727	492.818	480.182	501.273	484.182	493.273
M01
M02	343.708	350.583	342.833	355.75	357.583	338.333	349.583	354.167	350	345.333	355.25	338.875	365.583	356.042	344.625	362.875	351.792	353.292	352.333	351.75	347.25	355.667	353.333	353.292	352.292	359.833	349.25	350.25	333.333	350.917	348.167	347.375
M03	380.043	380.652	384.348	388.522	386.913	380.913	400	387.261	384.348	395.913	378.609	386.609	384.348	389.348	380.522	390.435	391.435	387.217	386.652	391.261	387.217	387.043	394.043	389.478	386.435	388.087	385.217	384.696	383.652	389.696	399	380.043
M04	479.75	489.833	498.333	521.75	496.167	498.5	484.667	493.75	491.833	520.583	485.25	501.917	487.917	484.333	500.083	510.333	477.917	498	496.917	477.583	482.5	499.083	503.75	481.833	499	518.583	472.583	504.083	485.917	492.917	494.417	491.333
M05
M06	525.765	544.941	523.235	489	494.706	537.176	496.176	510.471	519.941	506.294	518.706	509.765	519.294	502.706	521.824	494.176	516.529	532.059	490.765	513.059	512.471	512.235	527.647	498.176	516.529	524.059	501.706	525.294	533.824	508.647	527.765	525.765
M07	516.864	533	531.5	532.636	507.136	523.364	547.045	527.955	545.227	523.682	528.955	541.591	540.364	530.318	513.591	549.091	534.864	526.591	540.636	542.318	528.682	537.227	530.864	529.045	533.591	532.591	535.318	529.818	546.045	530.5	528.909	545.636
M08	611.583	599.667	634	604	614.417	644.417	590.083	576.583	662.583	626.917	584.5	608.25	582.083	615.25	572.083	552.833	602.333	600.75	626.583	612.333	607.5	599.5	578.25	567.667	584.667	572.583	615.333	630.5	602	604	592.333	611.583
M09
M10	592.182	529.727	552.455	510.545	538	545.273	524.364	534.636	576.818	514.182	521.545	538.727	531.727	585.636	511.636	545.818	559.636	594.545	529.364	594.636	583.455	539	540.636	545.545	515.636	512.364	532.273	544.545	587.636	530.909	534.364	592.182
M11
M12
M13
M14	517.938	550	556.062	546.875	542.75	554.438	547	553.938	528.875	569.25	526.938	521.312	571.188	588.125	529.375	519.375	548.438	529.75	557.875	534.688	544.562	537.25	531	551.062	527.062	550.062	559.062	565.75	550.75	519.688	547.812	517.938
M15	536.818	499.455	453.455	510.273	464.636	400.818	526.364	533.727	467.545	458.909	517.909	520.545	534.273	496.091	503.909	468.818	506.636	507.273	509.273	459.909	453	512.273	546.091	490.818	527.727	485.909	467.636	522.455	541.545	536.455	624.727	510.455
M16	603.636	615.818	589.818	609.091	644.636	601.636	568.091	613.182	592	607.091	565.727	572.455	620.364	583.182	645.545	588.545	593.273	593.273	616.364	616.455	591.818	593.364	605.727	603.182	623.364	589.727	605.545	609.818	597.727	603.455	603	603.636
M17
M18	635.6	681.9	603.2	624.4	617.6	586.6	592.4	612.1	650.8	552.7	606.5	626.3	659.4	631.1	649.4	607	596.2	629.7	578.8	587.3	610.7	585.7	627.4	621.1	625.8	595.4	628.2	623	617.8	605.4	631.7	635.6
M19	435.7	469.4	451.8	448.8	448.6	454.5	453	452.3	452.3	452.5	439.5	451.3	454.3	453.8	440.2	465.3	447.7	448.5	451.9	454	461.1	454.6	437.4	475.9	450.4	457.3	483.9	456.2	455.2	465.7	448.1	450.4
M20	539.083	510.917	510.167	565.583	533.417	505.167	571.167	518.75	521.583	521.25	512.75	519.417	529.917	512.167	516.917	510.083	484.417	517	512.917	507.75	512.5	531.333	599.333	521.167	500.583	500.917	521.333	526	530.083	526.25	518.583	497.583
M21	617.941	605.353	612	663.471	599.824	566.176	602.529	613.471	591.588	596	602.588	620.176	633.118	587.529	602.118	613.529	570.824	634.588	611.588	648.706	583.176	604.765	593.941	604.118	613.882	600.235	601.824	589.882	604	600.059	596.588	617.941
M22
M23	438.167	432.667	442.667	449	441.5	429.833	446	439.167	434.167	445.167	446.5	441	436.167	440	441	434	433.167	460.5	420.5	440.333	456.833	444.5	440.167	439.667	443.5	436.167	431.167	458.667	473.333	428.833	444.167	447.167
M24	474.833	460.611	470.611	460.722	480.778	453.444	490.667	451.889	486.5	457	468.611	467.611	472.056	473.056	463.722	466.556	470.667	474.833	480.222	473.778	446.778	471.611	457.944	452.611	470.167	467.667	471	478.111	464.333	463.389	470.111	474.833
N01	482.6	461.5	466.4	509.9	477.4	485.9	455.9	484.2	489.5	496.6	477.5	455.5	482.2	484.9	457.4	446.3	471.4	455.8	493.1	460.3	469.1	465.3	465.1	481.1	438.9	452.1	455.7	460.9	463.2	458.5	486.2	472.3
N02
N03	543.857	522.286	558.071	520.929	531.071	516.214	528	519.929	533.071	541.571	528.214	531.214	503.357	534.429	507.143	534.357	531.143	534.143	528.143	531.929	518.643	511.714	524.214	531.429	532.214	518.786	537.429	512.929	513.357	531.357	515.929	543.857
N04	487.087	483.87	492.174	500.609	494.609	488.913	478.957	488	493.739	498.696	485.783	497.957	485.783	496.435	485.043	504.087	473.696	497.043	496.696	469.739	481.826	495.391	488.304	485.435	493.348	495.565	472.391	490.739	483.13	492.13	492.043	487.435
N05	541.733	523.8	482.867	508.467	504.667	538.667	500	507.6	525.533	496.4	523.933	512.8	557.067	460.933	507.933	524.867	529.267	508.733	522.467	492.2	515.867	493.4	500.8	499.733	535.267	539	568.133	508.2	489.933	512.4	494.933	541.733
N06	458.071	454.5	461.286	459.357	461.857	474.643	459.571	462	451.071	460.214	456.857	470.786	464.929	469.5	471.643	447.714	460.429	467.143	477.643	443.714	465.429	457.714	476.5	460.929	462.071	453.143	465.714	462.429	460.5	450.643	451.857	437.786
N07
N08
N09	627.136	667.227	640.409	647.682	641.182	658.409	644	641.909	645.182	645.864	642.091	643.045	648.364	655.818	637.091	650.864	650.318	646.182	661.955	655.273	647.455	654	657.727	661.682	644.955	648.091	643.545	652.955	641.818	657.909	641.682	644.318
N10	490.846	482.462	493.308	511.769	510.615	458.923	498	503.769	485.846	509.923	495.769	495.308	472.385	500.538	508.769	503.846	487.615	517.308	491.769	473.769	505.462	484.385	479.923	502.692	476.769	513.615	493.692	477.077	506.615	478.154	474.231	490.846
N11	461.562	492.812	449.375	446.438	499.375	445.438	467.188	459.312	476	466	454.25	478.188	464.812	421.5	466.5	460	476.375	418.375	463.625	441.688	430.312	459.5	472.062	419.438	455.938	459.812	471.312	450.188	454.75	449.875	450.938	487.438
N12	559.222	567.944	572.944	556.556	539.722	501.667	565.667	567.444	537.111	556.556	540.944	565.778	540.667	552.5	560.222	576.722	562.556	574.167	542.944	546.5	553.778	547.667	545.556	555.556	568.278	572.667	548.333	539.833	555.167	539.111	561.833	559.222
N13	511.5	482.5	526.667	529.917	508.833	517.5	496.417	510	517.667	560.75	510.583	525.75	479.417	499.417	507	497.917	471.25	521.5	514.25	475.75	501.5	509.25	515.583	498.917	528.667	484.333	509.583	525.917	503.583	526.333	536.917	510.083
N14	504.615	549.462	524.769	529.385	510.923	538.923	504.462	521.923	535	520.692	508.462	504.154	508.308	523.769	519.615	522.538	496.769	528.154	537.923	538.846	510.231	523.538	524.462	521.385	523	511.154	509.923	523.923	513	514.231	524.154	504.615
N15	617.389	625.944	587.056	549.111	635.444	588	606.778	602.056	636.278	604.333	559.278	561.778	586.944	563.667	619.667	553.333	578.333	645	579.056	599.5	549.722	597.5	591.611	602.444	607.056	564.611	609.611	582.889	613.444	591.944	581.167	598.944
N16	556.438	559.875	548	597.625	550.5	585.312	570.938	556.688	552.312	550.562	552.125	560.688	569.062	542.188	554.562	573.188	542.562	557.125	535.625	550.75	550.625	554.938	565.688	549.375	539.938	538.375	529.562	557.562	532.188	532.75	550.5	558.688
N17	519.833	519.083	520.083	568.333	491.667	530	479.25	518.167	534	511	573.417	525.5	518.083	496.667	503.083	518.583	500.333	499.5	536.25	512.583	503.25	531.417	581.833	508.917	527.167	558.667	525.333	518.75	507.75	537.75	525	516.25
N18
N19
N20	512.2	483.867	514.267	515.867	507.533	491.267	527.667	511.933	524.533	508.333	515.467	517.667	522	519.4	533.8	505.267	532.733	512.667	526	524.533	514.6	460.4	520.8	484.267	567.8	534.667	530.067	558	561.933	533.067	516.867	512.2
N21
N22	340.917	350.333	342.417	375.167	342.583	346.75	315.417	338.75	344.333	351	359.667	341.5	350.917	362.417	355.5	352	353.667	359.25	344.5	352.25	356	350.25	349.583	351.333	345.917	347.25	350.583	318.167	355	347.833	353.167	340.917
N23
N24	467.667	423.619	459.857	452.381	459.333	444.143	466.19	442.952	462	459.81	458.095	450.571	473.571	449.81	441.667	467.048	459.952	475.762	457.048	472.286	460.905	449.952	454.762	444.714	461.476	472.81	443.81	461.571	450.048	455.857	457.667	454.857
O01
O02
O03
O04	541.545	545	516.636	537.545	538	513.909	527.455	522.545	545	528.455	527.545	556.455	536.545	552.545	529.636	544.091	531.545	496.909	522.727	535.727	547.455	533	540.727	578.182	577	526.727	561.545	507.455	539.273	542.455	519.455	537
O05	574.905	578.286	573.381	558.905	565.476	570.429	577.381	569.762	571.333	559.714	572	565.905	569.476	579.762	576	571.905	562.19	563.952	558.714	552.429	566.333	559.476	566.476	560.81	562.667	579.476	562.19	562.81	569.762	574.476	579.667	570.476
O06	507.083	510.5	522.917	540.75	519.5	509.083	525.583	531.5	506.167	512.083	525.75	500.75	509.5	512.083	508.917	527.583	515.917	474.833	496	511	507.333	521.667	522	515.5	507	514.083	528.833	536.167	529	495	520.583	523.75
O07	528.588	554.529	542.059	563.059	594.765	574.059	558.118	533.353	551.118	538	536.647	539.059	538.824	587.176	554.529	563.412	559.529	539.941	541.235	536.824	550.529	583.353	602.765	560.882	565.235	568.294	554.353	568.588	558.176	567.941	538.412	528.118
O08
O09	416.125	420.062	406	411.062	414.125	450.938	401.688	411.5	402.188	422.875	421.5	403.75	415.688	409.562	423.562	412.375	427.5	396.188	384.5	416.438	398.625	413.938	419.562	435.562	414.438	412.875	433	445.062	403.125	427.125	417.812	415.5
O10	285	286.9	331.8	296	291.8	306.6	293.7	300.4	306.4	329.9	316.8	292.3	299.5	298.1	304.4	302.3	305.3	324.2	339.8	295.3	302.3	349.1	311.4	326.6	319.9	303.6	315.5	313.4	312.7	315.1	305.5	285
O11
O12	611.556	595.111	608.778	584.056	622.778	607.667	601.5	603.333	607.222	595.167	625.167	609.222	593.778	616.667	623	616	611.611	613.556	620.833	616.222	611.333	606.722	598.944	624.722	612.278	607.111	610.833	604	598.111	622.444	611.056	606.611
O13	585.889	595.667	600.722	581	612.222	604.444	599	604.056	552.778	591.444	584.333	570.278	601.889	592.333	594.5	588.222	580	599.278	585.222	600.556	617.944	607.889	587.833	588.833	604.833	608.778	582.611	586.667	578.5	605.111	578.833	597.389
O14	601.944	627.444	632.889	643.611	592.222	637.444	635.056	636.444	633.722	619.556	598.778	633.444	615.111	585.833	627.944	638.111	636.222	633.056	620.333	630.5	614.611	650.333	636.722	642	615.611	631.278	642.333	624.667	650.833	617.778	597.556	603.833
O15	511.938	533.312	554.688	542.812	552.125	535.812	508.938	546.625	573.188	540	540.5	556.125	544.25	541.25	538.562	539.062	528	563.812	518.75	535.438	556	531.312	523.938	570.375	533.188	543.875	562.625	508.875	528.438	522.5	524.5	514.062
O16	470.231		438.308	445.231	417.154	424.154	423.462	421.923	406.615	435.154	465.308	443.385	465.615	440.308	417.154	419.385	433.231	432.462	428.769	446.846	438.692	448.923	443.615	411.692	421.231	443.462	445.615	446.615	435.231	421.462	373.846	430.154
O17
O18	539.292	507.792	515.208	537.125	506.375	530.5	505.833	504.417	538.875	512.417	515.25	500.25	529.708	536.042	514.458	504.958	524.5	511.5	494.625	536.458	525.833	534.125	509.583	529.25	508.667	511.333	531.542	530.167	512.042	539.667	530.333	512.208
O19	568.417	543.583	592.25	558.5	579.833	598.417	565.25	567.5	573.083	552	583.417	585.167	585.417	546.25	576.25	580.667	549.167	564.167	580	591	551.25	578.583	575.083	582.083	572	583.167	587.083	569.25	584.583	573.667	603.75	568.417
O20	488.769	492.385	488.692	515.923	487.154	478.769	517.769	482	484.846	501.154	476.154	499.308	478	477.308	488.846	492.077	495.231	488.923	464.385	475.385	480.154	513.846	486.154	471.231	462.154	487	491.538	460.846	486.308	486.692	487.615	488.769
O21	429.143	393	399.571	394.571	412.929	441.857	402.429	406.571	405.071	405.071	386.429	423.857	413.286	409.143	391.214	411.286	404.5	393.643	420.286	396	409.071	398	418.714	400.857	430.929	382.786	420.429	445.643	390.357	385.643	390.643	429.143
O22	488.643	502.214	527.714	529.643	537.857	528.143	519.143	555.929	493.5	540.357	525.429	495.571	505.714	541.643	521.857	556.143	534.071	483.643	558.786	547.214	522.571	563.929	510.429	533.143	491.929	543.357	528.857	527.714	521	514.429	520.429	488.643
O23	369.625	365.75	370	366.75	357.875	360.375	378.25	371.75	365.5	374.875	372.875	357	380.25	370	379.375	372.125	374.625	361.375	384.625	374	364.125	363.875	361.375	373	375.75	368.75	349.5	356.5	357.125	357.375	381.125	369.625
O24	538.333	536.933	531.067	551.8	558.267	548.533	540.733	541.867	520.667	538.733	536.6	526.4	524.667	537.133	575	543.733	541.533	537.267	537.8	547.333	549.467	521.667	548.733	535.467	558.4	547.4	539.2	557.8	542.667	533.467	524.533	541.333
P01
P02
P03	601.182	562.636	569.727	598.182	663	668.909	618.545	656.909	577	602.909	634	600.182	608.818	576.364	624	614.455	559.636	619.273	598.182	618.091	606.727	627.909	561.364	604.273	604.636	615.273	612.273	654.545	597.364	592.727	635	617.818
P04	319.545	317.091	326.273	320	322.091	316.273	314.636	330.091	338.727	323.545	314.182	327.091	333	316.545	304.273	317.818	346.818	318.455	325.091	321.182	341.455	328	314.727	318.636	335.364	324	338.182	324.545	333.545	315.182	325.273	319.545
P05
P06	580.381	627.714	591.857	584.714	630.048	581.476	569.286	642.19	610	584.571	590.905	595.286	577	578.19	601.048	618.714	581	594.571	615.286	586.429	580.619	610.429	589.857	599.476	616.905	556.667	593.476	585.714	591.095	568.095	597.095	600.524
P07	547.92	546	530.44	537.52	516	546.12	535.24	541.28	533.52	537.24	565.68	560.72	555.08	536.32	526.48	533.92	547.84	544.32	530.4	566.68	538.96	539.2	555.44	563.24	548.96	553.24	553.84	522	537.44	530.92	548.8	547.92
P08	543.857	538.214	533.357	541.5	539.071	533.571	541.214	530.643	536.786	524.857	542.857	534.714	535.786	512.643	523.714	525.929	517.714	529.714	528.214	515.929	533.571	538	543.429	512.929	532.786	552	574.857	535.714	547	539.643	537	543.857
P09	615.062	641.062	598.438	637.938	613.75	593.875	621.562	639.688	597.75	621.125	627.688	614.5	611.875	585.062	625.438	639.062	623.188	614.938	603.125	604.312	613.125	623.688	606	629.625	571.812	559.625	599.562	606.75	605.438	602.375	600.125	615.062
P10
P11
P12	319	334.875	316.75	320.125	365.5	332.5	319.75	305.875	323.625	328.5	348.625	320	315.25	326.375	325.25	328.625	310.5	322.75	320.75	354.5	320	313.75	338.125	322.75	339	326.625	322.875	327.75	317.75	313.375	319.5	320
P13	636.083	600.167	618.917	599.25	610.583	616.25	601.583	580.083	603.75	574.917	638.667	608.583	590.583	647.25	608.417	584.417	598.333	606.417	611.25	626.917	618.083	626.5	618.667	609.667	618.75	587.833	620.083	597.167	653.5	636	612.917	636.083
P14	674.071	667.071	665.214	653.5	673.071	664.714	642.357	671	652.643	634.643	677	680.357	666.714	668.143	664.357	679.286	634.571	671	655.786	676.143	698.714	671	653.571	669.357	633.429	677.714	652.857	669.429	648.643	656.214	642.357	674.071
P15	451.2	461.5	446.4	461.2	437.3	443.8	435.9	461.9	408.3	466.2	423.5	469.7	448.2	459.2	428.2	453.3	454.4	458.5	444.2	468.6	445.5	450.8	447.6	461.4	454.1	445.4	468.4	447.8	442.5	452	450.8	451.2
P16	613.118	621.647	575.824	591.118	612.294	578.529	608.765	601.588	601.706	630.941	613.941	613.941	594.235	612.647	612.882	600.941	606.706	605.059	588.706	630.882	620.118	604.941	632.353	604.118	591.118	610.824	584.588	624.294	609.824	602.588	584.176	613.118
P17	483.4	468.1	490.7	476	483	454.8	454.1	465.6	476.4	424.4	479.8	458.1	469.2	492.9	484	487	482.1	467	487.5	487.9	485.8	484.9	483.4	479.8	480.2	494.5	481.9	479.4	479.1	473.5	464.6	483.4
P18	470.923	453.846	461.538	439.923	482.615	476.231	466.154	471.231	495	478.385	475.692	484.385	489	461.385	479.923	427.538	450.385	448.923	485.308	476.923	448.154	473.154	465.077	442.385	471.769	459.615	485.231	469.769	472	455	471.154	470.923
P19	421.909	432.273	413.182	449.727	441.818	446.727	446.364	446.545	488.545	432.818	440.364	447.273	418.182	431.727	455.364	448.091	432.273	467.818	444.727	437.455	416.273	458.909	436.364	430.273	437.545	456.273	470.091	442.636	431.909	414.364	449.727	421.909
P20
P21	496	477.333	502.083	496.667	514.75	507.5	495.167	457.083	503.583	478.75	464.5	488.583	489	452.333	459.417	487.333	523.417	440.25	479.333	489.333	519.583	497.25	480.417	506	498.333	507.833	509.417	515.5	489.75	459.083	482.25	496
P22	481	481.375	495	483.5	467.938	495.688	484.875	485.625	487.188	483.938	490	470.062	465.312	484.312	489.562	465	487.688	506.438	490.188	477.375	505.5	487.125	480.75	487.688	481.375	483.562	499.625	481.812	499.125	502.188	493.188	481
P23	408.412	396.235	404.471	406	445.412	400.059	401.765	431.294	397.353	407.941	416.588	412.882	411.529	394.059	386.059	409.294	443.294	415.706	399.765	414.235	426.529	410.294	415	397	401.118	410.882	416.353	429.059	415.765	392.706	432.706	408.412
P24	635.5	643.389	640.389	607.944	655.056	622.278	637.833	628.389	627.889	627.833	611.5	640.222	622.778	610.722	627.944	638.722	611.056	615.556	640.222	620.111	631	637.611	631.611	616	630.111	642.222	616.111	633	638.611	613.778	623.056	638.5

## Sheet: PCV
PCV

## Sheet: DA-Normalized
DA Normalized to Background (Abs(DA-Background))
	1	2	3	4	5	6	7	8	9	10	11	12	13	14	15	16	17	18	19	20	21	22	23	24	25	26	27	28	29	30	31	32
A01	288.095	281.105	297.04	280.045	290.565	268.025	290.1	297.735	282.335	281.105	292.165	291.045	287.1	311.66	300.86	274.625	270.385	279.01	294.725	280.18	298.725	290.12	288.24	284.145	268.98	265.175	281.39	280.775	286.285	283.305	275.235	291
A02	0	0	0	0	0	0	0	0	0	0	0	0	0	0	0	0	0	0	0	0	0	0	0	0	0	0	0	0	0	0	0	0
A03	0	0	0	0	0	0	0	0	0	0	0	0	0	0	0	0	0	0	0	0	0	0	0	0	0	0	0	0	0	0	0	0
A04	0	0	0	0	0	0	0	0	0	0	0	0	0	0	0	0	0	0	0	0	0	0	0	0	0	0	0	0	0	0	0	0
A05	80.5	65.725	47.7	107.5	68.75	106.3	86.625	72.675	64.35	28.2	117.475	89.55	46.525	84.925	83.225	53.675	79.025	67.6	73.275	95	53.75	82.95	66.6	80.75	83.075	87.975	83.675	102.95	66.225	91.875	87.35	84.1
A06	208.868	213.338	229.118	205.39	213.191	229.478	205.89	213.25	213.713	206.066	196.779	199.059	202.765	207.221	197.676	220.199	210.331	184.206	202.14	223.368	216.566	210.5	206.176	211.184	202.449	213.154	213.25	196.86	208.235	198.912	202.088	202.353
A07	103.25	106.312	86.625	96.375	94.375	94.3125	96.75	100.5	97.25	97.5625	100.5	100.75	101.938	102.75	105.938	84	90.8125	109.25	95.4375	92.5	105.062	90.0625	110.25	107.5	98.1875	94.625	105.125	93	101.375	95.5	97.625	92.5625
A08	0	0	0	0	0	0	0	0	0	0	0	0	0	0	0	0	0	0	0	0	0	0	0	0	0	0	0	0	0	0	0	0
A09	0	0	0	0	0	0	0	0	0	0	0	0	0	0	0	0	0	0	0	0	0	0	0	0	0	0	0	0	0	0	0	0
A10	242.6	247.525	235.1	231.2	234.3	249.875	217.6	234.625	230.05	240.45	234.2	231.2	238.9	239.525	232.2	227.925	230.55	249.85	239.25	252.1	240.25	240.675	230.2	225.2	257.475	235.325	245.25	237.5	225.4	251.225	269.2	238.625
A11	0	0	0	0	0	0	0	0	0	0	0	0	0	0	0	0	0	0	0	0	0	0	0	0	0	0	0	0	0	0	0	0
A12	0	0	0	0	0	0	0	0	0	0	0	0	0	0	0	0	0	0	0	0	0	0	0	0	0	0	0	0	0	0	0	0
A13	216.542	220.458	219.708	205.042	224.458	215.917	177.583	177.083	217.25	224.833	244.375	242.583	212.375	169.958	242.958	215.167	207.708	228.375	223.5	171.167	204.75	208.458	218.042	211.625	202.125	220.417	203.042	209.875	211.042	203.042	218.208	195.083
A14	0	0	0	0	0	0	0	0	0	0	0	0	0	0	0	0	0	0	0	0	0	0	0	0	0	0	0	0	0	0	0	0
A15	210.712	212.005	187.255	163.255	192.739	160.065	210.804	196.147	193.424	197.321	209.505	178.038	204.212	180.62	206.707	208.957	220.5	191.995	189.038	206.891	211.402	196.701	189.712	193.913	196.609	195.337	168.13	213.25	188.745	202.701	200.082	180.413
A16	129.958	145.708	151.667	115.875	151.708	110.833	145.25	126	132.458	115.917	133.5	126.125	163.375	141.458	136.417	143.083	125.5	155.292	143.208	141.708	135.458	112.833	106.833	107.167	110	125.708	130.167	167.875	160.125	136.083	93.375	126.208
A17	154.819	162.139	180.208	138.667	170.875	174.736	152.514	179.458	154.514	159.097	188.194	192.319	159.403	179.25	162.417	209	165.25	173	150.444	191.444	177.375	160.375	176.153	199.014	172.944	183.542	182.417	160.125	175.25	154.125	206.681	191.194
A18	239.904	256.288	255.885	257.029	241.077	242.933	249.721	270.183	248.135	254.558	221.942	269.74	241.356	251.5	263.404	252.615	227.173	223.288	242.202	236.452	267.058	241.106	265.115	266.125	246.49	244.962	255.404	249.683	256.962	230.846	255.865	238.779
A19	252.403	240.931	251.653	235.667	252.569	233.375	240.125	217.5	257.819	229.875	239.389	233.167	236.389	251.278	216.208	238.125	207.694	271.139	248.722	236.278	263.667	247.25	295.778	244.236	247.569	250.667	290.236	243.556	213.611	212.514	265.861	252.403
A20	244.333	264.833	280.708	275.625	281.833	259.667	255.375	284.458	248.208	261.667	258.792	252.208	276.417	255.708	297.208	242.417	256.583	280.167	266.167	259	281	249.5	267	257.708	265.958	258.292	261.292	250.458	259.5	260.958	270.125	252.708
A21	0	0	0	0	0	0	0	0	0	0	0	0	0	0	0	0	0	0	0	0	0	0	0	0	0	0	0	0	0	0	0	0
A22	208.519	187.394	140.019	195.346	220.404	206.346	198.25	219.731	189.904	185.106	216.558	229.481	196.529	181.827	188.135	208.067	190.423	216.462	203.087	192.644	212.721	200.317	191.654	167.702	214.115	230.644	187.481	216.846	183.087	199.212	158.298	188.038
A23	0	0	0	0	0	0	0	0	0	0	0	0	0	0	0	0	0	0	0	0	0	0	0	0	0	0	0	0	0	0	0	0
A24	346.833	365.125	354.417	352.167	365.875	340.708	338.5	367.625	351.833	356.542	333.5	336.833	328.458	352	355.417	326.25	317.333	334.375	356.625	336.792	338.833	347.958	325.875	350.458	347.667	359.833	340.958	345.542	363.833	341.75	354.667	354.583
B01	124.583	106.089	102.94	80.0357	109.131	94.1131	96.5119	118.815	116.786	115.036	117.238	113.44	69.7857	100.827	105.232	116.244	92.7024	118.81	85.9464	110.476	97.2321	126.673	120.238	142.917	93.0595	110.143	149.542	108.173	105.53	109.119	103.631	106.417
B02	0	0	0	0	0	0	0	0	0	0	0	0	0	0	0	0	0	0	0	0	0	0	0	0	0	0	0	0	0	0	0	0
B03	114.018	161.435	119.512	120.554	149.548	106.661	128.929	120.155	122.113	78.0357	114.405	132.107	154.185	124.095	113.321	130.94	138.851	126.893	77.3393	107.97	140.351	114.899	144.565	119.917	168.298	100.268	135.94	140.827	133.97	117.393	101.732	106.768
B04	142.827	113.308	139.644	136.462	131.26	102.769	114.875	115.404	126.115	137.442	127.096	153.644	138.404	126.606	155.308	110.298	100.115	157.644	77.3942	112.663	127.721	118.51	134.606	145.144	105.038	131.808	117.481	148.846	137.356	121.115	138	141.202
B05	0	0	0	0	0	0	0	0	0	0	0	0	0	0	0	0	0	0	0	0	0	0	0	0	0	0	0	0	0	0	0	0
B06	113.125	136.975	141.442	173.967	121.092	145.383	113.742	140.908	141.192	113.775	185.542	139.192	115.025	151.158	140.158	162.858	110.242	132.275	155.425	162.683	142.117	137.767	155.367	128.042	145.783	143.067	140.867	122.283	135.258	132.775	157.75	123.075
B07	83.5	106.411	63.3929	87.9286	113.125	103.214	94.875	138.321	56.2857	105.375	108.857	108.196	85.8393	102.214	82.0893	104.589	117.75	77.2143	105.321	94.875	118	108.036	116.571	123.018	97.5179	92.1429	119.589	118.107	91.8571	84.8393	124.446	75.0179
B08	0	0	0	0	0	0	0	0	0	0	0	0	0	0	0	0	0	0	0	0	0	0	0	0	0	0	0	0	0	0	0	0
B09	208.792	201.458	190.472	190.833	207.181	254.5	208.569	223.861	229.361	223.514	224.819	201.639	218.181	220.181	143.722	179.181	233.639	203.944	205.069	190.597	231.319	232.222	226.208	155.111	228.069	219.278	164.792	203.569	216.667	201.389	222.222	208.917
B10	0	0	0	0	0	0	0	0	0	0	0	0	0	0	0	0	0	0	0	0	0	0	0	0	0	0	0	0	0	0	0	0
B11	0	0	0	0	0	0	0	0	0	0	0	0	0	0	0	0	0	0	0	0	0	0	0	0	0	0	0	0	0	0	0	0
B12	198.739	179.239	192.602	197.67	173.659	172.455	189.295	192.114	197.443	184	185.636	186.557	201.33	198.591	191.943	190.227	194.5	195.693	207.682	195.534	199.057	207.034	199.023	177.25	194.011	193.568	193.784	180.966	203.045	194.841	205.205	195.989
B13	0	0	0	0	0	0	0	0	0	0	0	0	0	0	0	0	0	0	0	0	0	0	0	0	0	0	0	0	0	0	0	0
B14	0	0	0	0	0	0	0	0	0	0	0	0	0	0	0	0	0	0	0	0	0	0	0	0	0	0	0	0	0	0	0	0
B15	156.625	107.167	159.958	156.292	140.708	131.25	121.5	164.875	147.25	130.75	146.25	107.708	113.583	160.375	103.458	118.875	131.542	126.792	139.792	171.458	141.917	116.75	169.542	137.792	141.458	125.208	104.792	120.125	139.292	118.625	109.333	160.875
B16	0	0	0	0	0	0	0	0	0	0	0	0	0	0	0	0	0	0	0	0	0	0	0	0	0	0	0	0	0	0	0	0
B17	0	0	0	0	0	0	0	0	0	0	0	0	0	0	0	0	0	0	0	0	0	0	0	0	0	0	0	0	0	0	0	0
B18	298.833	217.847	292.028	253.833	280.389	319.042	230.222	313.708	286.625	263.819	258.736	278.056	279.681	300.611	313.486	282.431	285.389	272.014	262.847	283.153	267.403	314.847	268.569	254.944	232.014	268.514	270.708	287.028	309.417	288.514	291.486	302.458
B19	273.192	247.721	221.625	258.163	261.481	270.865	237.5	247.654	292.875	277.067	261.288	239.106	277.577	261.846	258.558	227.231	263.096	255.327	214.154	261.106	255.5	283.202	260.952	242.433	236.865	247.731	242.769	229.356	218.452	262.433	271.529	229.5
B20	0	0	0	0	0	0	0	0	0	0	0	0	0	0	0	0	0	0	0	0	0	0	0	0	0	0	0	0	0	0	0	0
B21	368.125	344.25	357.5	345.542	351.167	338.583	325.417	347.75	349.5	338.667	326.375	347.042	330.875	329.917	342.125	332.042	348.625	346.25	346.25	344.375	341.917	359.583	343.167	342.042	343.208	361.625	340.167	361.375	368.667	343.542	330.625	364.208
B22	0	0	0	0	0	0	0	0	0	0	0	0	0	0	0	0	0	0	0	0	0	0	0	0	0	0	0	0	0	0	0	0
B23	411.091	407.523	437.489	412.034	407.159	400.784	427.977	413.182	404.511	435.443	412.33	424.216	412.614	411.795	402.977	408.33	407.159	393.409	400.114	423.398	413.625	403.864	398.534	404.534	405.011	392.795	397.943	405.659	406.273	413.602	406.977	410.216
B24	0	0	0	0	0	0	0	0	0	0	0	0	0	0	0	0	0	0	0	0	0	0	0	0	0	0	0	0	0	0	0	0
C01	112	132.225	136.1	133.35	91.725	105.75	155.075	174.95	134.125	121.275	106.375	144	123.975	114	144.325	106.275	142.5	154.025	134.575	130.275	133.15	106.95	120.2	130.725	156.7	105.65	141.925	195.825	121.8	130.6	151.325	124.8
C02	213.812	214.125	213.812	207.875	213.062	194.875	213.125	212.75	226.875	218.125	213.625	210.25	201.625	206.375	216.5	230.312	230.062	209.438	192.688	231.25	213.938	209.125	235.562	218.562	203.688	204.688	202.188	224.875	232.312	229.688	210.062	205.625
C03	0	0	0	0	0	0	0	0	0	0	0	0	0	0	0	0	0	0	0	0	0	0	0	0	0	0	0	0	0	0	0	0
C04	138.49	129.183	161.683	158.144	144.346	159.894	159.394	124.788	153.423	147.087	143.433	203.5	151.76	143.404	166.269	160.538	153.125	179.846	175.327	163.26	186.692	139.635	154.183	176.577	175.76	156.827	145.952	113.26	161.019	162.01	160.885	133.779
C05	136.283	150.05	163.4	138.908	159.133	142.792	151.975	163.258	168.533	137.842	173.092	113.733	153.175	123.075	155.642	135.408	117.75	126.5	127.25	157.108	136.833	135.675	120.867	134.933	129.367	138.208	150.533	175.725	189.95	165.792	160.275	165.425
C06	154.58	104.545	117.034	169.102	160.636	164.011	139.852	158.841	157.841	126.932	150.602	164.705	146.341	173.67	144.83	147.898	183.682	183.057	145.898	142.239	177.318	110.148	110.966	129.08	162.659	155.523	159.909	115.318	90.2614	171.114	119.511	154.443
C07	211.635	261.135	215.221	234.5	241.663	218.529	177	204.317	207.067	197.808	228.981	193.644	216.202	181.183	205.692	196.038	238.798	188.567	228.548	199.038	170.346	218.202	176.462	186.413	192.077	218.606	244.74	198.731	204.519	185.308	200.625	223.663
C08	122.125	126.125	132.75	121.25	125.688	133.5	139.812	150.812	131.625	166.75	153.25	145.688	139	157.812	136.375	137.5	126.812	149.938	114.062	153.938	171.562	130.562	143.688	128.188	131.125	124.375	133.438	165.562	127.5	136.812	134.188	123.875
C09	0	0	0	0	0	0	0	0	0	0	0	0	0	0	0	0	0	0	0	0	0	0	0	0	0	0	0	0	0	0	0	0
C10	194.708	238.083	224.125	249.625	254.417	235.458	239.25	249.917	225.792	246.208	249.625	223.875	252.083	230.917	223.833	216.333	245.5	245.292	239.125	211.792	235.917	207.25	241.917	213.625	236.167	219.125	206.792	224.75	217.375	232.417	218.167	198.708
C11	0	0	0	0	0	0	0	0	0	0	0	0	0	0	0	0	0	0	0	0	0	0	0	0	0	0	0	0	0	0	0	0
C12	60.1477	46.3636	60.9886	64.5227	86.6477	50.3977	58.3636	62	67.1023	46.2273	73.6705	78.7841	49.6023	36.9659	62.125	48.8182	62.7386	48.1591	58.7614	48.25	58.6818	60.4773	57.4773	75.1364	78.1477	70.5114	62.25	61.0455	59.5455	61.5	74.6932	60.5227
C13	279.85	278.025	266.75	263.3	282.9	274.825	281.55	288.25	272.65	279.85	278.775	279.5	267.2	287.975	275.775	266	270.175	291.25	285.75	292.525	272.625	265.825	282.55	303.025	275.2	306.175	283.3	266.675	268.7	275.925	271.175	283.225
C14	279.083	264.792	238.458	265.083	259.083	289.833	253.583	245.042	276.667	225.292	253.5	288.75	266.208	246.458	274.625	239.833	272.958	221.417	281.458	249.542	315	270.833	253.5	227.167	260.5	246	287.25	253.833	244.458	278.583	216.458	275.167
C15	90.125	92.228	126.662	109.978	65.1765	26.75	87.8603	126.118	78.8823	105.603	120.309	111.853	112.912	108.029	112.809	117.213	63.2059	112.294	111.147	48.5294	136.493	102.794	76.5809	98.2133	84.5735	119.096	89.7647	103.515	123.676	114.471	88.5	88.125
C16	91.2857	99.0714	96.7143	99.8036	131.5	108.554	77.9643	81.7679	73.3036	97.125	87.5179	94.1071	90.875	65.625	147.875	87.9107	73.25	114.5	101.893	96.6607	54.5179	104.911	70.8393	105.161	104.554	125.321	140.982	95	97.4286	135.589	118.5	96.5357
C17	136.475	151.075	168	186.2	155.85	195.4	123.525	154	161.6	172.975	179.7	160.4	191	168.2	142.55	218.45	162.125	174.7	156.025	134.225	164.9	144.075	161.95	182.975	159.825	215.2	160.875	156.55	174.125	177.55	159.075	139.475
C18	202.237	213.125	201.737	220.283	204.796	190.967	193.862	184.461	235.349	198.914	207.039	239.151	226.612	203.539	241.507	184.599	203.559	239.204	198.75	189.664	195.441	195.171	193.612	238.961	236.914	198.434	257.204	185.711	201.888	210.987	197.395	196.816
C19	254.404	260.577	240.683	275.577	250.856	246.327	225.846	260.442	265.26	233.356	233.587	261.74	241.192	267.192	269.49	243.606	252.183	262.692	247.663	288.442	258.606	273.471	244.087	213.135	257.25	275.029	278.26	260.346	258.798	251.615	254.038	260.875
C20	0	0	0	0	0	0	0	0	0	0	0	0	0	0	0	0	0	0	0	0	0	0	0	0	0	0	0	0	0	0	0	0
C21	316.875	327.458	350.292	331.042	344.875	330.042	322.333	332.5	329.042	340.167	321.667	311.542	334.792	317.042	327.417	331.792	319.917	329.958	324.875	334.375	318.292	336.125	327	323.375	331.375	335.292	339.875	328	332.958	313.75	310.25	334.75
C22	202.08	232.193	190.966	200.125	222.568	209.011	193.068	192.557	187.614	210.193	195.875	186.75	191.636	200.602	190.58	207.398	193.239	239.614	196.398	201.091	188.205	189.409	224.261	186.568	203.682	201.42	220.602	198.648	192.966	210.307	183	212.205
C23	117.442	128.635	116.923	146.163	137.135	145	165.154	142.894	125.971	141.635	150.481	109.606	115.577	126.942	114.683	142	114.212	151.49	121.875	120.875	113.5	102.163	149.452	142.462	103.365	108.058	125.74	114.49	116.462	118.173	119.019	160.49
C24	0	0	0	0	0	0	0	0	0	0	0	0	0	0	0	0	0	0	0	0	0	0	0	0	0	0	0	0	0	0	0	0
D01	0	0	0	0	0	0	0	0	0	0	0	0	0	0	0	0	0	0	0	0	0	0	0	0	0	0	0	0	0	0	0	0
D02	0	0	0	0	0	0	0	0	0	0	0	0	0	0	0	0	0	0	0	0	0	0	0	0	0	0	0	0	0	0	0	0
D03	154.47	140.599	134.25	141.948	132.414	120.978	111.267	150.241	128.353	138.164	121.228	124.491	112.659	129.147	128.241	105.082	125.634	133.069	156.461	129.431	134.272	125.267	128.983	130.125	132.918	131.224	147.914	139.379	122.168	127.802	134.733	106.94
D04	0	0	0	0	0	0	0	0	0	0	0	0	0	0	0	0	0	0	0	0	0	0	0	0	0	0	0	0	0	0	0	0
D05	0	0	0	0	0	0	0	0	0	0	0	0	0	0	0	0	0	0	0	0	0	0	0	0	0	0	0	0	0	0	0	0
D06	147.352	143.716	145.102	138.375	135.909	153.273	154.932	166.318	135.409	143.989	142.25	143.909	138.5	129.886	148.159	143.409	152.989	128.455	146.568	156.114	119.182	137.818	144.375	141.909	146.534	162.455	149.375	175	157.023	128.034	136.727	153.352
D07	134.562	137.375	174.375	157.5	159.438	141.75	128.5	148.812	133.125	154.562	164.75	130.688	197.25	151.625	146.375	164.625	158.688	130.625	123.688	135.312	146.188	182.25	159.75	136.188	123.938	147.25	161	137.062	161.188	156.188	139.688	147
D08	82.3214	73.0357	77.1429	33.1429	52.8929	29.25	74.5	42.4821	52.3214	51	40.7679	45.5179	14.625	61.9821	38.1429	71.2679	35.75	27.7857	56.5714	17.2321	49.3393	81.9464	40.7143	61.7321	55.9643	38	57.8571	65.4286	60.4107	59.4643	62.6429	84.6964
D09	0	0	0	0	0	0	0	0	0	0	0	0	0	0	0	0	0	0	0	0	0	0	0	0	0	0	0	0	0	0	0	0
D10	0	0	0	0	0	0	0	0	0	0	0	0	0	0	0	0	0	0	0	0	0	0	0	0	0	0	0	0	0	0	0	0
D11	0	0	0	0	0	0	0	0	0	0	0	0	0	0	0	0	0	0	0	0	0	0	0	0	0	0	0	0	0	0	0	0
D12	179.85	190.458	193.517	187.283	198.175	184.733	205.675	220.3	203.8	145.692	161.8	190.058	194.133	183.208	175.25	225.05	214.683	181.067	176.767	125.708	174.942	202.833	163.625	186.758	195.725	221.767	178.625	208.367	212.158	195.383	197.033	161.35
D13	0	0	0	0	0	0	0	0	0	0	0	0	0	0	0	0	0	0	0	0	0	0	0	0	0	0	0	0	0	0	0	0
D14	0	0	0	0	0	0	0	0	0	0	0	0	0	0	0	0	0	0	0	0	0	0	0	0	0	0	0	0	0	0	0	0
D15	213.5	223.034	206.886	226.114	210.136	178.898	238.227	214.5	197.25	206.25	202.716	210.352	229.17	215.045	250.273	214.364	210.875	237.023	234.943	209.818	180.92	225.42	215.67	178.682	221.364	221.216	227.966	226.489	216.114	233.295	219.352	208.125
D16	0	0	0	0	0	0	0	0	0	0	0	0	0	0	0	0	0	0	0	0	0	0	0	0	0	0	0	0	0	0	0	0
D17	280.337	291.212	279.721	284.327	281.981	296.923	291.087	278.769	284.269	298.135	282.635	276.904	279.923	288.01	291.596	288.375	277.644	292.154	289.788	281	275.885	287.337	287.663	288.442	281.971	297.49	286.442	288.442	286.019	291.029	284.769	282.375
D18	158.067	154.01	166.24	176.125	199.413	173.298	152.375	155.577	180.106	183.375	169.375	184.99	222.856	196.154	162.481	152.981	185.202	152.856	125.115	195.077	196.615	148.875	182.067	191.846	235.01	172.173	170.192	213.971	165.654	190	213.721	179.394
D19	269.288	299.202	301.692	256.337	296.413	278.25	263.538	292.731	268.5	268.654	303.163	309.019	267.885	259.875	287.375	283.75	271.192	292.654	296.962	256.817	282.875	271.154	291.183	258.962	284.76	301.442	291.76	272.462	256.846	240.24	282.558	292.788
D20	0	0	0	0	0	0	0	0	0	0	0	0	0	0	0	0	0	0	0	0	0	0	0	0	0	0	0	0	0	0	0	0
D21	223.911	200.643	255.357	212.714	232.179	243.589	203.821	221.696	237.911	213.375	213.482	229.036	246.946	233.107	199.054	222.875	268	226.571	196.393	218.804	210.518	208.357	246.304	209.089	218.982	226.857	206.446	213.304	234.482	243.196	201.982	221.536
D22	304.556	305.569	285.639	314.486	320.569	322.681	299.236	325.889	320	272.403	275.556	325.792	322.542	335.903	330.042	311.278	321.306	325.833	354.625	317.472	347.722	317.375	316.944	363.625	310.611	319.597	313.569	318.389	315.222	311.861	329.194	310.833
D23	255.33	260.523	250.875	219.352	264.557	259.455	261.625	259.386	269.92	250.716	278.08	252.455	265.989	258.023	257.761	260.136	251.864	249.773	250.33	270.227	213.523	250.023	249.898	249.42	237.386	257.284	242.375	267.239	270.08	255.5	253.045	259.545
D24	264.861	242.514	267.972	245.319	275.236	273.208	256.736	275.431	279.75	189.528	285.236	235.056	241.847	248.681	263.972	236.097	253.931	259.056	273.208	292.181	256.375	258.514	240.514	256.625	258.236	266.681	270.153	266.458	244.944	303.514	257.431	270.25
E01	0	0	0	0	0	0	0	0	0	0	0	0	0	0	0	0	0	0	0	0	0	0	0	0	0	0	0	0	0	0	0	0
E02	85.0625	68.125	63.5	87.75	68.75	90.4375	71.3125	38.125	82.4375	75.4375	50.125	67.625	80.5625	72.625	47.375	99.25	77.0625	58.875	84.3125	71	74.375	51.5625	65.125	70.625	67	63.8125	73.3125	78.0625	75.25	72.6875	87.125	49.4375
E03	86.3166	105.275	106.575	94.3834	131.15	101.225	97.625	115.483	88.25	78.1583	99.1334	96	113.433	98.8917	94.9583	85.4	83.3917	97.5584	111.125	99.4916	102.075	98.7667	110.908	94.7333	101.658	101.033	95.4916	90.9583	111.708	103.833	93.5084	86.45
E04	0	0	0	0	0	0	0	0	0	0	0	0	0	0	0	0	0	0	0	0	0	0	0	0	0	0	0	0	0	0	0	0
E05	0	0	0	0	0	0	0	0	0	0	0	0	0	0	0	0	0	0	0	0	0	0	0	0	0	0	0	0	0	0	0	0
E06	127.536	161.571	171.161	149.744	120.012	155.202	160.06	147.53	156.214	163.911	147.952	150.095	174.649	138.72	161.089	177.554	153.548	170.327	147.601	179.768	172.536	159.077	155.714	171.982	150.476	151.619	159.619	140.143	123.113	181.107	166.631	148.946
E07	92.5	113.589	111.786	102.696	99.4107	120.929	119.161	104.411	92.0714	113.714	97.875	129.268	107.893	93.2321	106.268	88.9643	113.607	109.875	60.5536	108.839	119.464	86.5179	108.75	103.304	100.875	85.7679	101.161	106.518	103.321	109.5	109.5	100.25
E08	151.434	129.25	122.816	102.779	128.515	139.632	148.507	141.14	120.603	147.419	138.118	144.949	146.544	146.904	130.426	129.801	129.25	130.721	106.301	88.9265	139.603	146.301	162.162	138.25	149.103	133.118	139.581	143.338	122.096	124.015	150.699	142.809
E09	146.611	131.361	157.069	160.944	130.653	201.375	123.097	146.431	125.278	98.2639	171.181	156.528	157.167	105.542	165.75	105.583	151.694	112.472	117.389	158.792	121.653	71.1389	140.833	158.389	214.819	137.917	154.347	147.389	110.097	141.847	132.639	137.736
E10	131.268	152.036	130.161	133.304	136.25	167.464	142.571	164.321	148.393	148.821	182.286	141.821	156.804	120.411	107.518	149.518	179.393	153.25	163.25	147.696	119.946	144.732	159.304	125.946	102.679	118.571	159.911	144	145.179	168.714	174.089	132.893
E11	71.375	62.0417	89.625	104.375	65.5833	92.625	103.292	92.375	92.125	87.5417	83.4167	102.083	102.542	76.125	91.4583	77.125	69	91.5833	100.208	72.9583	77.2917	99.1667	102.292	59.625	84.125	101.083	95.2083	119.375	89.125	84.2083	113.208	82.4167
E12	103.893	92.8929	106.75	127.446	96.875	110.679	63.75	82.4107	83.9821	50.8571	78.3393	79.3929	60.75	103.107	100.321	122.929	88.0179	87.875	100.036	72.875	71.2321	86.6071	86.4464	96.625	115.661	79.6964	93.9821	76.2143	90.5893	89.0893	114.732	100.304
E13	0	0	0	0	0	0	0	0	0	0	0	0	0	0	0	0	0	0	0	0	0	0	0	0	0	0	0	0	0	0	0	0
E14	149.95	152.675	142.525	130.85	146.675	123.075	149.675	139.275	146.3	133.45	137.575	117.55	135.05	113.725	123.425	171.7	127.725	146.525	127	117.725	145.225	125.675	124.575	107.025	143.9	130.475	126.925	140.875	147.775	143.7	144.525	183.05
E15	0	0	0	0	0	0	0	0	0	0	0	0	0	0	0	0	0	0	0	0	0	0	0	0	0	0	0	0	0	0	0	0
E16	0	0	0	0	0	0	0	0	0	0	0	0	0	0	0	0	0	0	0	0	0	0	0	0	0	0	0	0	0	0	0	0
E17	61.7917	93.125	104.708	83.375	129.833	76.5833	89.9583	71.9167	99.2083	81.25	70.3333	87.25	119.708	84.8333	76.5	114.375	75.9583	71.25	85.6667	84.2917	97.2083	77.9583	90.2917	73.9583	106.542	104.042	83.4583	96.0417	83.5	109.792	108.833	90.25
E18	90.5227	77.3864	40.144	108.28	88.1212	57.2273	108.788	42.053	81.9091	24.6288	84.7197	63.5985	63.3258	116.826	79.3258	87.144	59.2122	16.3258	76.394	25.447	132.599	70.8333	45.5606	84.4015	54.3182	78.2424	62.1515	106.091	76.6212	77.5833	61.3485	65.1136
E19	203.943	211.443	212.648	205.034	208.42	210.068	208.841	208.523	210.307	216.114	206.159	214.193	214.693	203.659	210.989	212.341	211.625	214.318	213.136	214.352	219.659	207	203.148	212.716	211.739	216.239	209.886	209.545	213.261	215.705	217.727	198.818
E20	355.696	354.571	320.518	333.75	338.304	326.5	327.732	348.804	368.214	344.089	347.411	324.089	329.589	344	325.5	321.393	322.286	333.875	326.768	341.554	335.375	304.679	356.286	307.5	315.839	324.107	322.25	319.375	326.054	339.286	320.964	314.304
E21	104.769	122.144	114.327	108.01	133.99	130.308	108.144	139.173	118.644	118.067	137.163	159.135	122.337	118.654	141.337	136.846	126.106	98.3942	162.048	128.837	116.212	88.5865	116.462	114.433	104.346	165.192	111.606	121.712	111.894	112.048	124.644	99.75
E22	0	0	0	0	0	0	0	0	0	0	0	0	0	0	0	0	0	0	0	0	0	0	0	0	0	0	0	0	0	0	0	0
E23	259.25	248.875	305.625	275.75	262.125	269.875	279.25	261.875	271.625	271.875	268.5	264.625	275.375	259.375	282.25	262.875	267.625	288	268.75	246.75	314	269	286.875	281.25	290.625	274.25	251.125	240.625	265.5	244.75	264.875	265.625
E24	340.967	336.642	342.658	331.075	330.075	330.117	332.267	343.7	334.5	336.9	326.842	347.333	323.983	348.742	348.15	331.842	352.108	336.242	323.425	336.483	342.492	334.917	350.933	332.625	330.267	325.25	337.008	334.425	340.292	344.708	339.25	344.375
F01	139.089	128.679	156.857	174.518	154.375	152.982	149.696	151.089	153.661	168.393	155.107	151	165.446	180.679	160.679	157.357	174.071	141.732	150.982	105.625	142.821	156.339	162.482	148.232	166.982	164.768	154.357	126.946	137.732	171.089	154.75	144.143
F02	93.2115	97.8461	86.5961	123.558	143.337	92.7981	83.4039	136.817	77.3846	78.9327	109.202	99.5961	96.6539	95.5385	110.942	101.625	108.49	101.654	90.1731	122.721	117.01	91.625	94.2789	70.5192	92.0192	88.5192	95.0385	97.4904	103.125	95.4808	77.4808	97.3365
F03	141.125	138.625	159.286	168.482	139.155	129.833	138.274	133.97	136.315	151.637	141	163.899	161.167	172.476	140.768	136.631	141.798	140.446	145.28	164.482	148.185	158.417	131.048	133.22	123.762	140.619	154.804	140.792	149.75	142.952	138.22	150.613
F04	41.2917	41.3917	37.4083	0.625	71.3667	69.1667	21.3166	16.6834	41.6833	72.575	46.3667	43.225	42.7667	33.1333	55.775	56.2083	24.2917	35.2917	26.0666	61.2167	18.9334	54.0417	64.3333	73.8833	79.8667	40.9	70.5167	41.1083	50.8417	0.200012	6.86664	31.4167
F05	0	0	0	0	0	0	0	0	0	0	0	0	0	0	0	0	0	0	0	0	0	0	0	0	0	0	0	0	0	0	0	0
F06	131.045	210.67	132.17	138.591	96.5568	165.977	130.205	135.477	118.989	118.284	164.909	156.398	151.023	127.659	164.318	115.693	143.398	166.034	173.67	132.477	147.364	166.625	158.875	140.761	126.42	132.58	142.83	140.182	152.432	105.057	129.364	136.42
F07	0	0	0	0	0	0	0	0	0	0	0	0	0	0	0	0	0	0	0	0	0	0	0	0	0	0	0	0	0	0	0	0
F08	159.443	146.795	139.182	146.58	126.568	128.886	147.636	148.83	145.682	141.523	148.682	134.727	138.227	141.409	143.602	138.955	143.705	148.466	166.114	116.795	137.227	144.409	119.625	149.534	136.67	126.705	149.568	139.068	125.091	134.489	143.909	159.568
F09	200.557	191.966	197.375	190.545	197.852	178.693	219.216	204.989	220.25	213.102	221.614	212.239	212.352	206.42	186.83	218.125	212.159	205.148	209.295	194.739	220.568	211.886	187.125	189.443	218.614	187.557	196.273	200.75	202.636	207.75	231.057	202.432
F10	0	0	0	0	0	0	0	0	0	0	0	0	0	0	0	0	0	0	0	0	0	0	0	0	0	0	0	0	0	0	0	0
F11	153.452	132.981	160.144	152.596	141.442	154.096	167.837	136.298	164.798	156.125	168.798	155.962	156.375	150.76	158.413	164.683	140.356	146.875	164.933	170.904	178.538	162.587	147.548	176.962	175.279	176.558	171.817	179.596	155.096	135.087	159.308	143.048
F12	150.081	135.64	139.162	134.221	127.809	117.75	111.199	135.154	149.669	139.353	89.8456	145.632	137.147	125.382	90.3456	116.904	131.919	76.7353	131.574	92.6103	114.985	158.426	126.978	141.044	124.654	134.316	116.853	132.824	126.404	117.551	131.691	125.529
F13	216.55	228.725	215.05	214.55	230.225	212.5	226.625	209.5	218.5	214.875	212.325	236.35	195.4	188.225	231.175	225.975	215.325	232	235.8	151.5	222.2	253.325	182.925	212.125	220.65	181.925	205.75	204.35	212.2	228.875	216.35	261.125
F14	142.725	141.6	147.5	170.225	97.425	150.775	149.525	127.3	153	157.475	153.525	192	165	165.975	139.3	170.65	130.075	172.875	148.3	138.2	164.525	159.675	157.175	175.25	153.65	147.275	142.575	159.75	150.625	171.925	198.7	173.075
F15	274.432	240.364	279.682	282.977	290.727	305.852	267.205	264.625	277.023	289.773	277.477	273.716	281.136	276.17	275.795	273.955	255.568	273.841	277.705	271.693	278.682	270.136	276.045	288.023	276.148	282.08	260.568	284.58	282.057	301.807	227.432	292.841
F16	0	0	0	0	0	0	0	0	0	0	0	0	0	0	0	0	0	0	0	0	0	0	0	0	0	0	0	0	0	0	0	0
F17	143.708	134.042	152.75	136.875	157.25	132.958	138.25	164.625	132.458	157	149.458	138.708	131.667	134.542	142.917	170.625	130.083	129.917	189.083	183.25	166.125	160.417	171.167	152.667	150.958	175.958	164.75	134.083	158.917	138	159.708	146.458
F18	212.83	196.216	209.795	204.716	211.023	213.364	211.977	218.716	198.386	213.943	204.818	238.716	196.148	205.83	209.318	210.205	214.273	225.705	215.398	221.159	233.273	209.398	211.136	220.136	208.716	213.364	205.08	200.818	210.205	214.648	227.216	207.955
F19	225.307	231.125	214.352	219.057	219.182	222.341	207.08	223.261	238.068	247.636	226.761	230.58	227.5	220.477	227.489	229.057	218.75	227.17	227.023	221.182	230.057	224.568	243.25	227.364	234.375	229.705	219.807	225.023	214.932	227.92	220.341	222.182
F20	0	0	0	0	0	0	0	0	0	0	0	0	0	0	0	0	0	0	0	0	0	0	0	0	0	0	0	0	0	0	0	0
F21	172.125	157.375	146.5	185.938	169.812	142.438	148.938	171.375	173.875	162.938	152.688	181.625	175.188	193.562	177.062	181.375	178.75	173.25	169.5	189.188	157.625	166.438	160.375	189.438	198.25	189.5	182.562	172.5	165.562	187.812	173.25	180.875
F22	0	0	0	0	0	0	0	0	0	0	0	0	0	0	0	0	0	0	0	0	0	0	0	0	0	0	0	0	0	0	0	0
F23	281.85	285.475	273.275	254.475	285.725	310.075	242.825	308.425	260.325	283.95	310.5	292.075	290.65	266.55	274.875	267.05	277.6	292.65	279.025	276.5	281.75	297.875	278.65	265.8	252.025	276.925	270.3	260.675	252.075	284.275	280.175	276.9
F24	224.167	278.625	215.217	226.633	224.008	213.875	223.358	229.442	230.7	221.8	201.508	210.442	229.658	171.433	217.108	209.642	236.967	223.217	206.567	224.8	224.675	196.542	198.175	214.533	218.558	175.683	228.733	226.442	257.583	224.025	229.517	157.133
G01	135.807	98.9432	163.886	144.386	71.5682	118.227	111.92	88.5	121.614	96.5227	84.2045	77.1364	80.4773	95.1477	27.0114	111.216	73.8977	119.489	77.0341	79.8182	125.625	103.352	90.2955	95.125	75.9886	85.1818	164.511	79.8864	114.511	99.1591	101.591	94.4545
G02	133.5	122.221	122.846	123.538	120.875	141.654	133.721	131.99	109.75	133.596	102.135	127.962	127.298	150.567	115	133.769	145.24	115.99	123.721	104.904	151.596	127.731	102.298	102.087	121.519	117.933	136.683	111.5	115.577	116.096	135.51	104.192
G03	128.545	141.898	136.58	176.943	136.875	136.83	101.932	150.375	142.693	95.5114	137.739	136.25	143.216	150.409	151.67	127.739	160.989	160.284	173.864	134.432	145.92	151.409	124.693	148.045	171.83	185.557	165.261	149.659	144.307	153.398	152.057	124.795
G04	314.409	335.75	326.886	332.25	328.523	314.591	325.75	321.67	334.591	327.477	316.534	317.023	321.284	318.42	325.818	312.682	320.386	323.205	313.295	317.409	306.398	325	323.045	330.795	318.898	312.909	325.159	308.477	307.432	313.125	317.489	319.784
G05	296.425	270.367	266.383	280	286.9	270.383	299.292	275.642	266.433	261.433	269.575	275.233	252.6	274.467	271.333	263.842	276.45	269.658	255.242	293.017	261.25	280.917	277.5	266.792	249.942	277.067	267.283	272.575	298.217	271.433	242.85	296.425
G06	0	0	0	0	0	0	0	0	0	0	0	0	0	0	0	0	0	0	0	0	0	0	0	0	0	0	0	0	0	0	0	0
G07	85.1667	79.9583	120.208	101.958	106.875	119.167	97.0417	97.5	132.375	76.75	91.3333	102.75	83.6667	81.0417	93.2083	125.958	74.9167	94.7917	101.667	101.458	93.2083	78.25	88.625	102.958	90.9583	90.2917	102.625	74.2083	89.875	88.8333	89.5833	82.75
G08	0	0	0	0	0	0	0	0	0	0	0	0	0	0	0	0	0	0	0	0	0	0	0	0	0	0	0	0	0	0	0	0
G09	0	0	0	0	0	0	0	0	0	0	0	0	0	0	0	0	0	0	0	0	0	0	0	0	0	0	0	0	0	0	0	0
G10	87.3333	50.5417	51.875	63.3333	76.7917	91.625	74.625	102.542	111.167	91.0417	99.25	88	74.4167	73.9583	70.6667	82.75	57.4167	82.9167	70.4167	66.4167	72.125	111.75	87.4167	90.0417	89.75	57.625	108.083	86.125	73.5	78.125	90.1667	94.6667
G11	251.583	237.667	226	252.083	205.375	203.375	217.625	223.958	201.333	212.208	246.5	270.417	197.458	255.042	245.458	267.417	181.917	197.708	189.125	251.958	247.542	231.417	243.875	223.833	236.292	191.542	212.125	216.208	251.458	202.917	210.333	259.833
G12	174.083	185.583	159.5	168.292	168.792	156.25	156.125	192.292	166.375	185.375	158.042	161.542	169.375	179.708	158.292	185.833	163.583	170.833	167.333	161.417	152.792	177.958	153.708	172.042	187.958	200.917	182.542	164.833	178.917	174.167	157.875	147.917
G13	0	0	0	0	0	0	0	0	0	0	0	0	0	0	0	0	0	0	0	0	0	0	0	0	0	0	0	0	0	0	0	0
G14	41.4107	2.21429	29.4821	48.3036	7.71429	82.25	42.6786	60.6607	48.4643	46.2679	51.125	14.5179	39.5	40.4286	65.5179	47.8393	49.8393	29.6429	46.1071	55.7857	41.8214	37.6607	42.0179	46.0357	47.3571	41.3571	60.5179	32.375	47.6964	42.4464	58.0714	40.6607
G15	175.542	163.083	164.525	172.392	167.633	148.858	152.35	170.308	158.517	156.725	156.392	147.6	148.858	152.392	161.717	153.05	166.3	150.175	146.683	161.467	154.392	161.3	156.35	148.225	152.25	148.867	169.192	152.717	138.625	161.3	177.925	176.042
G16	223.482	231.452	204.732	228.298	196.137	213.899	199.339	231.583	207.78	236.155	220.875	231.946	226.351	212.786	233.452	243.696	226.149	230.22	220.804	227.893	242.268	229.244	239.381	230.464	236.375	239.821	226.286	197.952	230.494	243.262	254.071	220.982
G17	0	0	0	0	0	0	0	0	0	0	0	0	0	0	0	0	0	0	0	0	0	0	0	0	0	0	0	0	0	0	0	0
G18	0	0	0	0	0	0	0	0	0	0	0	0	0	0	0	0	0	0	0	0	0	0	0	0	0	0	0	0	0	0	0	0
G19	121.492	112.158	84.1	142.067	122.475	97.55	112.083	113.833	128.308	83.3166	143.117	114.692	108.65	138.55	123.4	114.517	78.0666	106.492	89.35	163.758	83.0584	111.025	113.383	82.0084	97.4583	128.567	55.2584	82.1334	122.775	134.525	155.858	133.492
G20	106.196	110.143	128.357	117.839	134.5	122.661	146.393	139.893	110.786	158.25	61.4286	117.232	117.357	121.679	134.929	109.839	148.982	63.4464	109.964	104.446	148.804	91.8214	101.482	114.179	193.732	130.875	160.268	134.339	117.679	111.339	153.339	112.446
G21	241.608	223.275	223.742	247.258	231.458	235.467	222.042	233.642	215.592	243.492	238.15	224.908	244.392	227.375	239.35	221.442	200.658	219.392	217.842	215.125	250.092	221.45	226.017	225.467	225.892	221.017	229.492	218.1	224.95	229.033	238.717	240.733
G22	0	0	0	0	0	0	0	0	0	0	0	0	0	0	0	0	0	0	0	0	0	0	0	0	0	0	0	0	0	0	0	0
G23	174.268	171.429	196.446	196.107	193.071	167.143	189.964	202.929	169.125	194.196	188.982	177.482	188.214	198.571	191.857	183.804	193.714	177.964	225.732	200.875	193.679	152.518	190.375	188.018	169.446	185.554	188.607	204.482	230.071	193.143	177.071	169.268
G24	0	0	0	0	0	0	0	0	0	0	0	0	0	0	0	0	0	0	0	0	0	0	0	0	0	0	0	0	0	0	0	0
H01	0	0	0	0	0	0	0	0	0	0	0	0	0	0	0	0	0	0	0	0	0	0	0	0	0	0	0	0	0	0	0	0
H02	239.212	231.769	243.856	267.615	256.769	239.202	253.962	244.365	279.904	256.471	250.356	238.74	246.51	254.904	251.346	236.779	219.846	241.885	230.202	260.26	217.269	242.635	222.375	256.5	269.365	235.423	248.067	251.942	226.981	245.067	251.163	245.212
H03	182.949	210.228	172.853	153.676	195.5	173.89	179.912	158.147	163.044	151.324	186.824	186.346	179.279	181.669	181.213	165.419	203.978	205.735	160.676	153.397	179.493	182.669	200.632	145.603	176.346	160.037	199.375	170.846	150.206	191.676	172.147	188.324
H04	105.411	111.232	102.982	100.732	99.5893	97.3214	106.714	81.3929	97.2679	109.036	112.125	99.3929	105.321	96.8571	102.821	108.607	76.3929	103.5	108.375	96.2321	99.2143	97.8036	104.911	110.5	94.5179	110.375	97.8036	99.0536	102.964	90.9464	86.8571	104.911
H05	79.5192	92.0577	101.769	78.8365	100.673	81.6539	91.8365	84.9231	65.5481	65.5289	69.1827	63.8365	81.8942	97.4519	54.4231	90.7596	75.2789	86.5096	81.8654	90.3654	87.75	60.5577	70.2885	64.8654	99.0673	97.75	69.7404	64.9808	77.7404	63.7981	83.7596	78.7308
H06	84.8077	97.4039	107.913	53.0481	87.5769	126.327	95.2211	99.9519	81.6442	111.413	86.1635	93.6154	18.0096	104.625	94.7211	54.2211	94.0865	84.9711	126.144	112.029	90.3269	67.2596	52.1154	75.2115	111.904	78.4808	87.3654	80.7211	92.875	92.0289	77.1731	51.1827
H07	188.892	222.183	186.792	195.492	188.583	185.108	173.208	225.925	199.458	217.258	141.967	191.525	189.042	197	196.65	200.8	211.283	197.792	185.875	211.192	195.242	187.358	191.725	236.075	202.767	194.483	211.483	153.792	196.45	192.175	216.283	188.892
H08	129.708	137.431	126.556	104.347	127.569	119.806	121	100.583	109.611	130.056	125.75	133.514	113.875	108.069	122.014	126.542	96.4167	119.542	115.875	112.486	95.8611	125.319	112.667	95.5833	142.597	121.167	130.208	135.694	138.292	121.667	100.722	135.333
H09	155.423	142.481	157.327	156.692	149.279	149.135	136.702	147.567	141.058	131.779	144.106	126.24	142.692	110.865	139.25	129.856	149.269	159.269	143.731	178.904	149.923	124.337	179.327	139.644	137.337	178.471	137.096	148.99	134.298	151.74	135.433	155.048
H10	286.696	287.268	307.768	307.804	304.054	300.196	304.018	304.071	276.375	291.286	294.946	297.411	291.482	291.75	287.554	271.179	286.857	284.625	287.839	304.143	283.161	282.75	294.107	286.625	293.321	291.804	304.607	290.071	293.286	293.5	296.464	282.696
H11	191.667	130.375	126.625	132.958	132.875	145.917	121.542	153.917	141.667	130.25	150.583	143.5	146.708	146.833	178.917	156.583	198.5	189.542	138.917	124.833	179.125	141.625	127.792	144.083	155.458	125.625	110	139.167	139.375	106.625	128.25	191.042
H12	75.9583	83.25	96.2083	56.4583	68.0833	60.7917	93.5417	74.2083	121.833	69.7917	111.5	59.0417	92.4583	86.4167	107.75	81.0417	99.25	118.458	88.7917	80.4167	98	80.4583	44.0833	86.4167	100.375	68.1667	73.0833	70.1667	69.25	80.7917	92	55.5417
H13	183.757	166.184	174.228	191.956	203.603	186.941	182.706	172.75	169.691	180.566	159.228	171.243	171.676	166.088	150.478	186.14	160.691	171.412	168.485	179.397	170.61	181.169	161.037	195.191	163.272	167.184	165.699	195.471	182.64	170.257	155.728	174.64
H14	199.581	185.456	188.919	208.5	197.706	190.243	187.669	195.721	204.669	236.456	201.743	181.676	202.221	204.199	189.154	199.375	202.301	197.522	215.125	189.654	170.941	193.559	182.338	223.824	206.346	191.596	197.949	197.346	188.831	202.853	220.25	203.632
H15	284.071	250.232	253.036	247.179	258.071	261.821	245.732	217.5	242.589	236.571	240.518	276.857	247.464	263.536	229.25	258.411	232.589	258.857	263.411	244.196	254.607	217.714	256.161	242.393	238.589	260.518	252.75	249.839	275.304	267.536	279.964	290.071
H16	302.472	288.583	304.958	307.639	305.569	300.847	320.458	307.208	308.125	297.5	344.944	308.264	305.681	317.458	319.347	313.833	330.847	336.083	310.986	321.361	318.319	311.653	332.153	315.653	294.389	282.153	322.861	317.778	347.833	347.681	305.944	279.569
H17	160.375	174.893	187.714	183.339	174.375	177	194.214	199.554	180.107	177.446	168.875	185.518	153.696	171.714	181.286	192.107	108.857	181.036	184.696	167.339	208.607	196.089	175.321	150.071	193.321	193.179	167.875	162.5	188.536	187.5	200.893	193.536
H18	59.4375	90.0625	139.75	84.4375	85.0625	83.5	113.375	83.375	77.8125	107.062	92.5	112.312	87.6875	90.4375	70.8125	95.25	84.6875	88.375	99.4375	95.375	88.3125	72.0625	71.1875	84.5	65.5	116.062	92.8125	80.875	108.312	107.812	93.5625	62.0625
H19	111.875	143.839	142.286	180.607	147.375	193.589	170.286	144.732	146.679	126.161	175.875	135.589	168.768	163.964	128.482	137.946	149.071	148.982	160.732	139.929	150.911	160.107	132.786	129.429	173.214	162.375	178.071	144.321	145.714	151.589	162.071	159.179
H20	0	0	0	0	0	0	0	0	0	0	0	0	0	0	0	0	0	0	0	0	0	0	0	0	0	0	0	0	0	0	0	0
H21	272.958	262.333	276.5	292.333	270.625	265.292	271.083	266.792	264.542	275.667	270.292	300.833	281.75	282.833	285.417	283.625	268.208	278.875	281.667	278.667	292.542	273.833	273.667	298.167	267.583	265.667	281.708	277.083	280.458	283.125	259.667	272.583
H22	223.227	220.307	222.989	225.989	244.489	214.841	213.636	209.114	232.932	216.08	226.25	212.148	222.17	228.648	220.602	226.284	221.602	225.08	238.375	232.727	230.602	213.705	235.58	226.966	233.568	210.216	227.386	221.08	222.318	197.568	215.284	227.25
H23	161.739	150.273	142.034	137.227	129.42	136.114	117.875	131.432	103.011	132.773	138.341	116.102	132.375	140.807	170.227	138.261	119.568	135.352	105.307	119.568	117.909	150.943	144.818	168.455	109.568	160.08	146.784	86.9886	127.261	118.602	168.966	168.989
H24	0	0	0	0	0	0	0	0	0	0	0	0	0	0	0	0	0	0	0	0	0	0	0	0	0	0	0	0	0	0	0	0
I01	93.2727	81.875	123.364	30.0227	117.17	108.318	165.17	112.977	96.6364	111.67	71.7045	92.3182	89.1705	94.7045	99.8864	102.545	83.4545	88.9659	128.409	78.9659	116.477	100.409	86.3864	118.375	113.364	102.545	119.875	65.0341	85.5	97.9773	137.898	96.5227
I02	0	0	0	0	0	0	0	0	0	0	0	0	0	0	0	0	0	0	0	0	0	0	0	0	0	0	0	0	0	0	0	0
I03	0	0	0	0	0	0	0	0	0	0	0	0	0	0	0	0	0	0	0	0	0	0	0	0	0	0	0	0	0	0	0	0
I04	130.154	95.7867	132.699	131.831	139.279	157.61	125.978	125.419	119	116.794	129	126.831	123.471	133.978	173.493	154.426	121.221	107.713	123.412	122.919	123.265	121.257	138.934	155.632	166.831	112	122.993	124.316	145.338	104.544	111.368	74.728
I05	0	0	0	0	0	0	0	0	0	0	0	0	0	0	0	0	0	0	0	0	0	0	0	0	0	0	0	0	0	0	0	0
I06	0	0	0	0	0	0	0	0	0	0	0	0	0	0	0	0	0	0	0	0	0	0	0	0	0	0	0	0	0	0	0	0
I07	0	0	0	0	0	0	0	0	0	0	0	0	0	0	0	0	0	0	0	0	0	0	0	0	0	0	0	0	0	0	0	0
I08	0	0	0	0	0	0	0	0	0	0	0	0	0	0	0	0	0	0	0	0	0	0	0	0	0	0	0	0	0	0	0	0
I09	191.292	89.7917	151.875	189.083	145.25	172.292	158.542	140.208	123.083	159.417	122.167	156.375	129.958	138.375	115.833	155.5	148.583	153.167	93.5	130.667	163.333	156.917	150.958	155.875	160.167	157.083	154.167	144.458	122.458	131.417	159.458	184.417
I10	107.018	72.9464	104.804	56.1607	79.7857	52.0179	42.25	64.6429	87.6964	61.7321	122.268	55.2143	75.375	81.7143	78.5357	79.1429	63.1964	77.8571	106.393	89.0893	62.6071	101.429	74.5714	36.7321	53.6429	78.3036	78.1964	71.625	84.8929	60.1786	72.6786	83.25
I11	0	0	0	0	0	0	0	0	0	0	0	0	0	0	0	0	0	0	0	0	0	0	0	0	0	0	0	0	0	0	0	0
I12	227.433	194.385	182.058	188.606	194.567	196.865	148.846	193.298	196.058	184.288	225.721	189.606	191.029	208.971	196	184.385	220.519	151.5	193.731	189.596	255.356	203.75	192.154	172.231	182.856	186.683	188.788	220.721	206.837	199.106	187.144	207.163
I13	137.956	150.471	148.787	139.956	153.037	128.669	150.654	136.257	151.713	119.309	147.765	159.176	143.221	178.485	166.191	152.059	151.713	161.125	134.912	123.25	158.309	147.404	139.154	163.926	148.926	132.081	174.044	143.853	143	169.985	171.985	139.904
I14	70.95	99.6	103.75	91.925	66	104.125	111.425	123.9	101.65	93.575	124.125	76.825	83.725	105.925	101.275	95.85	78.75	94.35	106.025	119.9	85.75	104.975	73.2	83.225	110.825	97.95	92.325	74.675	91.9	96.475	109.55	86.325
I15	193.571	146.339	181.893	152.75	164.946	193.929	144.286	172.643	145.196	179.929	150.071	183.036	124.536	156.107	174.429	171.321	140.143	183.679	150.018	147.964	146.964	165.446	156.232	152.25	190.268	168.714	177.893	110.571	206.357	157.982	136.196	195.446
I16	0	0	0	0	0	0	0	0	0	0	0	0	0	0	0	0	0	0	0	0	0	0	0	0	0	0	0	0	0	0	0	0
I17	259.339	260.875	235.393	220.339	239.571	218.714	207.911	215.25	236.411	237.571	219.661	211.982	221.929	257.429	209.821	232.571	233.75	223.375	211.304	244.196	241.679	222.946	224	217.696	233.696	234.607	227.464	243.232	231.357	232.839	241.893	244.571
I18	225.625	246.847	181.431	228.403	254.417	232.306	237.569	219.597	227.694	239.278	236.861	220.611	237.014	251.875	238	227.472	210.097	228.347	283.597	240.542	211.319	244.806	217.139	257.486	270.153	244.556	227.528	241.556	222.347	230.056	188.694	238.625
I19	195.018	180.929	210.143	215.875	246.107	246.696	213.518	213.804	211.893	213.893	178.768	168.768	192.679	183.232	209.804	219.018	199.321	207.571	230.571	223.482	223.089	213.893	186.804	204.071	219.286	213.321	176.571	193.357	149.714	181.054	203.268	192.143
I20	307.6	318.575	323.325	329.75	328.9	334.3	323.5	314.975	320.8	307.425	288.725	308.35	313.9	323.825	306.95	322.825	316.725	319.775	323.625	309.425	297.975	318.5	330.45	285.725	321.275	322.925	313.825	323.375	323.75	325.425	307.125	309.6
I21	194.833	201.583	187.056	215.403	193.486	195.722	218.708	171.097	196.028	218.403	213.792	231.208	201.375	194.972	231.736	196.972	211.542	200.444	175.681	203.194	176.139	195.694	189.847	201.819	217.611	190.167	199.958	229.708	200.028	196.833	203.042	189.208
I22	212.375	209.75	205.875	211.25	200.875	202.375	204.375	204.875	202.375	206.875	213.25	206.75	203.625	218.625	211.75	204.625	213.125	213.5	194.625	200.25	204.375	201.625	187.625	202.625	224.125	227.25	204.125	218.75	181.625	199	215.375	212.625
I23	0	0	0	0	0	0	0	0	0	0	0	0	0	0	0	0	0	0	0	0	0	0	0	0	0	0	0	0	0	0	0	0
I24	0	0	0	0	0	0	0	0	0	0	0	0	0	0	0	0	0	0	0	0	0	0	0	0	0	0	0	0	0	0	0	0
J01	245.075	230.325	261.1	249.55	242.375	247.675	250.7	220.325	264.325	245.675	248.975	239.725	247.3	237.25	262.45	237.8	267.025	265.8	247.45	266.425	245.9	242.325	245.225	255.075	243.225	252.2	244.775	251.825	242.025	230	257.05	248.125
J02	224.861	244.778	243.319	253.5	218.833	246.347	229.264	249.333	223.542	241.083	312.667	233.306	243.472	182.917	230.417	237.417	222.333	230.792	228.347	275.167	214.736	238.333	273.889	202.944	220.139	228.167	230.708	238.736	247.639	229.014	222.25	225.986
J03	250.865	269.529	285.769	276.423	243.144	261	232.635	267.567	245.808	254.538	246.538	251.202	272.942	251.635	239.221	251.865	280.048	256.115	231.096	294.538	254.856	265.385	237.712	269.971	256.308	277.346	267.788	261.144	267.817	249.25	240.846	253.865
J04	153.408	164.983	189.917	164.667	175.125	168.517	161.358	171.35	198.592	201.217	140.917	181.708	185.025	160.983	178.258	188.483	172.817	182.85	167.592	185.158	161.892	178.492	197.125	171.05	186.867	189.8	188.05	183.275	181.8	195.083	201.658	148.908
J05	0	0	0	0	0	0	0	0	0	0	0	0	0	0	0	0	0	0	0	0	0	0	0	0	0	0	0	0	0	0	0	0
J06	221.929	198.036	199.143	190.214	203.179	204.875	207.821	178.554	203.339	208.804	192.125	188	198.875	219.625	211.661	196.946	199.607	211.375	199.839	182.018	198.607	232.464	222.679	211.018	191.411	203.661	188.536	213.732	196.446	178.536	196.107	186.643
J07	0	0	0	0	0	0	0	0	0	0	0	0	0	0	0	0	0	0	0	0	0	0	0	0	0	0	0	0	0	0	0	0
J08	307.014	349.389	323.528	314.056	293.458	299.875	292.944	317.611	324.708	313.139	340.236	328.861	329.736	308.375	303.667	323.806	314.736	292.056	303.222	358.069	293.694	312.069	306.681	334.889	319.375	282.764	340.764	317.611	319.375	266.722	322.444	303.389
J09	183.431	175.528	183.167	235.667	186.681	218.111	186.319	207.25	160.486	242.764	180.972	207.569	215.708	187.403	186.167	160.375	210.333	194.972	146.653	164.208	197.972	220.236	200.472	184	172.181	224.014	210.222	186	197.208	187.542	175.5	180.597
J10	116.5	118.839	97.375	125.643	108.411	170.232	131.982	117.554	114.161	134.839	103.696	130.143	122.018	109.286	91.8393	147.393	106.411	114.804	91.0536	125.893	147.911	133.929	99.8929	109.054	129.357	114.607	112.357	90.9643	130.321	96.375	124.911	108.375
J11	225.882	212.993	217.507	226.224	211.283	231.296	229.954	210.691	218.868	206.441	205.25	224.401	227.559	212.046	212.546	215.401	221.164	210.191	219.368	196.447	208.007	210.914	231.599	221.382	209.895	214.829	207.414	208.875	199.737	212.283	219.638	197.803
J12	0	0	0	0	0	0	0	0	0	0	0	0	0	0	0	0	0	0	0	0	0	0	0	0	0	0	0	0	0	0	0	0
J13	201.875	210.068	201.466	214.614	226.33	153.341	198.182	204.659	217.08	208.648	215.5	230.239	211.898	231	225.67	202.864	193.307	181.943	208	185.102	185.08	219.818	221.727	191.5	238.261	218.511	235.193	193.034	207.75	202.682	194.193	202.375
J14	0	0	0	0	0	0	0	0	0	0	0	0	0	0	0	0	0	0	0	0	0	0	0	0	0	0	0	0	0	0	0	0
J15	119.839	99.9286	110.875	100.786	100.482	121.839	86.7321	88.1786	89.7857	75.9464	103.661	108.196	65.0893	98.6786	135.357	42.4464	83.3571	98.1964	157.357	63.75	118.179	110.5	79.5179	111	101.054	130.214	99.8929	114.339	115.804	115.464	104.393	119.589
J16	76.2211	59.6923	164.74	95.5289	47.4423	57.4808	109.875	94.4711	86.2692	57.8558	87.4808	107.029	108.606	107.558	104.673	95.125	119.827	87.9615	119.26	75.9423	89.5961	96.1731	128.115	124.683	79.6923	131.712	104.952	87.1731	70.5192	133.308	162.327	77.7211
J17	0	0	0	0	0	0	0	0	0	0	0	0	0	0	0	0	0	0	0	0	0	0	0	0	0	0	0	0	0	0	0	0
J18	255.7	237.65	245.375	229.625	243.175	250.7	253.25	251.35	247.575	253.2	245.1	257.4	255.675	272.85	253.55	251.725	249.125	251.1	252.275	270.2	257.25	252.85	260.925	250.975	235.95	247.275	260.75	243.275	253.65	257.175	247.475	255.5
J19	350.833	339.583	336.875	341.25	347.167	339.792	344	345.458	335.25	396.917	325.833	374.667	372.042	308.292	341.542	365.917	345.333	350.167	338.625	346.125	345.333	358.25	322.75	363.542	344.708	332.375	328.5	335	352.708	354.75	352.625	352.958
J20	279.142	276.4	288.108	258.383	281.983	296.85	280.308	306.683	292.325	280.55	272.342	286.45	271.942	280.242	295.225	304.35	293.583	269.75	286.708	303.258	274.55	276.233	287.558	278.317	274.383	291.608	278.883	286.408	293.875	289.292	247.658	280.017
J21	210.125	238.5	244.75	206.25	196.75	270.375	224.375	211.25	195.25	220.375	203	211.125	285.5	214.25	218	291.125	202.75	199.375	178.375	242.875	209	181	194.125	234.625	213.625	263.875	214.5	199.75	191.375	166.625	189.125	211.125
J22	227.875	252.75	260.25	234.75	231.25	279.625	272.125	249.625	256.75	219.375	240.625	244.375	213.625	265.75	251.5	214.375	215.875	240	216.625	274.625	290.5	249.625	281.375	290.375	225.125	284	247.5	242.375	256.875	221.625	269.75	230.875
J23	142.25	142.161	147.696	153.732	133.018	93.6071	156.839	142.286	191.607	141.589	135.893	137.411	159.625	155.214	145.071	137.5	97.3214	112.679	107.536	134.75	151.661	146.732	151.821	168.339	184.875	157.5	132.286	140.75	152.411	157.518	132.571	144.875
J24	0	0	0	0	0	0	0	0	0	0	0	0	0	0	0	0	0	0	0	0	0	0	0	0	0	0	0	0	0	0	0	0
K01	0	0	0	0	0	0	0	0	0	0	0	0	0	0	0	0	0	0	0	0	0	0	0	0	0	0	0	0	0	0	0	0
K02	0	0	0	0	0	0	0	0	0	0	0	0	0	0	0	0	0	0	0	0	0	0	0	0	0	0	0	0	0	0	0	0
K03	91.1705	98.7727	81.0795	94.7273	97.3636	86.9886	110.091	115.898	84.5568	84.5682	88.4773	72.75	73.0682	62.0227	65.7614	80.625	93.7841	119.17	80.0682	106.818	94.5455	88.7841	87.1023	109.784	79.1023	76.1023	72.3295	81.1591	103.557	78.9318	88.2386	90.2955
K04	167.5	106.775	145.95	147.8	182.275	138.708	152.892	154.883	174.925	156.95	137.075	170.608	155.675	153.683	179.017	156.592	159.192	120.908	213.392	148.225	143.083	155.775	145.358	149.875	147.417	124.708	146.642	164.792	146.817	145.175	167.5	169.5
K05	203.667	214.958	185.542	218.667	214.083	199.75	206.667	195.75	182.583	165.667	214.417	188.083	216.167	183.292	206.5	211.833	228.792	198.833	224.333	215.625	212.875	220.25	188.25	177	205.625	201.375	204.375	193.958	195.125	211.958	199.083	198.042
K06	151.542	178.833	145.375	156.25	123.458	158.5	146.042	121.083	170.667	170.458	171.708	153.292	166.625	135.792	173.542	143.667	178.417	166.917	140.75	183.292	149.792	151.792	169.167	175.042	153.917	202.958	148.208	154.833	198.75	181	142.25	153.917
K07	166.175	192.075	193.375	194.425	197.125	189.475	185.875	186.125	211	176.4	175.375	183.25	213.825	236.625	248.65	184.8	179.4	176.475	212.475	198.25	190.55	195	186.9	192.175	172.875	197.1	160.975	152.525	206.725	189.825	217.275	212.25
K08	133.917	98.125	123.167	124.125	101.625	116.25	129.167	135.875	114.75	139.25	117.833	128.208	128.542	108.417	127.542	140.375	117.708	174	120.083	119.542	134.417	130.875	144.792	148.833	141	130.708	136.292	129.5	126.333	119.833	158.667	133.542
K09	202.875	231.833	216.25	206.542	226.75	235	176.292	208.125	231.958	247.292	201.875	203.375	154.125	207.167	197	248.667	208.042	208.125	210.708	208.917	209.125	252.667	210.833	193.042	217.625	204.083	217.917	186.458	225	204	223.708	209.125
K10	192.144	180.385	192.788	187.462	163.558	194.077	174.712	200.385	188.962	185.635	182.596	177.75	164.913	167.327	182.442	167.519	227.712	174.077	172.51	185.596	176.615	180.885	175.077	195.596	166.462	202.74	174.317	207.308	190.817	184.769	187.577	188.769
K11	0	0	0	0	0	0	0	0	0	0	0	0	0	0	0	0	0	0	0	0	0	0	0	0	0	0	0	0	0	0	0	0
K12	108.833	106.758	84.6	136.417	108.092	107.033	112.85	131.025	143.317	128.625	116.808	122.767	121.367	113.725	97.7833	137.383	123.417	121.933	106.908	120.625	130.192	117.042	100.525	116.683	116.55	104.908	123.283	114.667	145.975	124.517	127.2	113.583
K13	0	0	0	0	0	0	0	0	0	0	0	0	0	0	0	0	0	0	0	0	0	0	0	0	0	0	0	0	0	0	0	0
K14	0	0	0	0	0	0	0	0	0	0	0	0	0	0	0	0	0	0	0	0	0	0	0	0	0	0	0	0	0	0	0	0
K15	88.0893	142.536	137.839	110.625	96.7143	113.518	78.875	73.9286	164.143	125.179	103.786	164.411	138.411	88.2143	121.196	119	82.8571	102	111.679	153.5	119.732	93.9821	119.125	59.75	98.1786	111.821	137.036	101.821	117.268	160.25	87.2679	95.2143
K16	282.117	300.2	276.633	287.992	263.05	275.658	281.883	293.808	273	279.667	275.017	291.917	283.642	267.1	255.442	257.642	284.508	266.483	271.942	267.933	273.675	257.642	278.708	265.042	307.742	283.608	279.292	289.833	302.892	280.517	287.958	282.742
K17	256.767	267.633	258.6	267.217	262.15	251.533	258.142	244.317	301.25	267.567	250.175	222.667	283.35	275.05	277.558	282.617	250.208	317.758	276.858	294.792	233.308	247.967	256.583	259.625	264.825	252.233	286.567	293.55	255.433	256.783	241.95	265.142
K18	290.125	350.417	276.611	298.528	244.833	285.542	292.306	331.472	287.292	306.611	293.583	261.806	285.236	314.556	297.083	281.153	295.778	304.722	280.431	318.264	331.375	254.347	307.847	284.278	274.736	296.375	310.181	308.75	306.042	286.431	234.306	313.056
K19	276.812	248.812	279.625	277.688	253.25	271.875	301.312	275	262.5	245.125	276.125	267.125	277.062	248.5	269.562	264	260.938	223.625	252	266.312	249.812	264.875	256.5	245.312	292.625	260.875	278.75	276.75	265.25	256.125	264.5	232.625
K20	194.911	233.143	178.054	210.732	228.268	222.054	204.554	207.393	208.786	202.071	227.661	231.946	162.393	188.214	206.625	229.482	198.179	209.875	218.643	178.821	205.643	213.893	227.321	224.143	220.214	207.286	192.911	233.446	216.089	210.304	206.893	186.536
K21	0	0	0	0	0	0	0	0	0	0	0	0	0	0	0	0	0	0	0	0	0	0	0	0	0	0	0	0	0	0	0	0
K22	305.083	269.583	264.292	272.833	271.042	269.25	268.458	282.375	282.125	303.917	293.333	281	286.667	265.458	276.167	259.625	264.375	279.917	269	280.083	275.167	274.833	297.458	263.333	290.167	274.583	277.875	263.583	272.417	267.625	292.625	274.25
K23	414.083	401.042	401.625	408.083	398.458	401.833	423.375	412.958	406.042	403.125	402.792	406.458	395.542	408.208	428.625	408.5	408.25	403.5	403.375	403.792	414.167	404.5	411.625	412.583	423.5	409.125	415.667	418.458	415.667	398.583	402.917	401.417
K24	0	0	0	0	0	0	0	0	0	0	0	0	0	0	0	0	0	0	0	0	0	0	0	0	0	0	0	0	0	0	0	0
L01	285.446	275.696	272.339	283.804	274.161	274.357	289.482	279.018	281.911	263.929	286.625	285.411	285.839	289.839	254	274.464	282.964	280.232	272.107	271.304	277.304	292.839	273.054	283.339	271.446	260.893	262.929	267.482	273.143	298.357	282.161	283.071
L02	207.913	188.663	199.423	219.567	200.26	205.933	202.74	214.663	193.577	191.827	195.019	208.163	225.683	213.385	200.779	202.808	212.798	201.058	210.654	216.51	183.49	199.606	211.558	199.24	218.423	197.74	211.462	202.202	220.058	202.51	208.365	208.163
L03	0	0	0	0	0	0	0	0	0	0	0	0	0	0	0	0	0	0	0	0	0	0	0	0	0	0	0	0	0	0	0	0
L04	90.25	98.1667	74.7917	96.0833	108.292	118.292	105.167	115.667	79.75	101.333	110.875	102.042	95.1667	101.875	118.792	107.042	108.792	82.875	110.625	97.9583	118.917	83.125	95.3333	104.792	94.6667	101.833	96.375	116.042	94.6667	90.125	104.167	95.2917
L05	172.375	219.875	202.125	203.5	225	255.375	180.75	160.625	234.75	181.875	141.125	198.875	247	184.25	195.375	213.875	191.625	183.5	185.875	135.5	219.375	252.5	238.125	241	194.875	204.75	151.375	231	205.875	208.75	199	224.625
L06	100.467	106.175	99.2917	103.508	123.25	125.342	97.1417	107.55	90.175	92.4167	112.375	117.342	99.0167	105.258	102.892	116.133	100.7	105.2	113.075	100.125	109.117	100.783	116.8	118.683	112.95	89.625	108.067	104.858	110.317	98.2667	103.875	94.85
L07	0	0	0	0	0	0	0	0	0	0	0	0	0	0	0	0	0	0	0	0	0	0	0	0	0	0	0	0	0	0	0	0
L08	188.057	192.148	207.193	185.5	189.148	204.182	184.364	209.193	188.58	198.886	180.966	209.239	191.591	209.739	227.5	187.5	185.5	193.534	155.989	205.818	194.42	177.716	190.443	209.523	192.511	235.602	210.75	209.773	158.67	242.989	230.205	216.625
L09	143.438	86.8125	126	69.8125	101.938	120.75	86.375	108.562	95.375	147.125	90.6875	108.062	85	99.25	95.5625	112.25	117.438	111.875	129.812	110.25	91	95.3125	121.875	91.25	107.75	110	101.375	127.188	109	83.0625	96.9375	137.812
L10	204.589	211.821	225.161	194.661	198.232	195.554	210.071	183.643	227.268	183.107	195.518	204.661	206.393	181.786	207.107	240.714	190.768	189.911	208.875	202.643	192.036	167.196	204.625	203.125	192.125	205.625	200.482	195.232	201.125	201.161	192.071	196.589
L11	161.816	177.75	157.533	155.401	163.651	124.855	126.487	127.572	135.461	120.579	135.862	160.717	138.704	170.796	157.27	159.961	166.612	157.684	172.053	164.191	159.125	161.303	148.368	151.566	156.421	159.408	154.98	174.52	176.151	137.605	180.868	157.454
L12	69.6985	74.1691	93.647	72.7647	83.772	94.478	81.4412	68.0441	75.0294	72.8603	74.6765	72.8162	73.0662	55.9191	55.6912	67.4633	84.2794	106.338	82.3162	72.0073	111.581	60.2941	58.6323	69.5073	68.1323	76.8456	73.4559	89.6617	85.0956	68.8456	84.5662	72.1985
L13	0	0	0	0	0	0	0	0	0	0	0	0	0	0	0	0	0	0	0	0	0	0	0	0	0	0	0	0	0	0	0	0
L14	206.989	207.67	200.864	211.739	199.602	203.898	222.807	206.943	216.818	212.318	217.182	198.091	204.273	206.409	210.784	227.455	205.545	196.159	213.307	203.182	216.466	210.193	195.943	200.375	211.795	193.375	205.432	199.83	212.261	211.023	203.648	197.943
L15	222.299	216.446	225.435	215.538	229.245	238.88	222.12	232.723	252.12	226.674	228.19	211.641	244.424	237.348	207.413	229.114	218.478	217.815	235.337	213.397	246.891	227.163	215.707	208.897	236.201	223.31	270.016	220.446	205.87	238.951	193.364	210.147
L16	167.75	160.25	157.375	162.375	146.875	176.125	178.5	138.25	159.875	181.75	74.875	146.875	168.5	183	163.125	127	148.75	107.25	108.625	137.25	168.125	174.5	151.25	156.75	182.375	169.125	153.125	193.125	197.625	140.875	157.625	164
L17	361	342.75	284.875	334.875	355.25	324.625	368.75	378.25	260.125	361.375	302.625	315.875	354.625	343	370.125	271.125	338.375	390.875	350.375	376.125	320.625	334.375	338.875	364	363	363.75	379.125	387	359.125	351.375	372.25	360
L18	90.81	91.92	69.51	82.375	85.845	87.35	93.445	81.87	87.225	108.76	88.015	78.99	94.19	86.105	87.785	92.885	92.93	85.825	90.96	83.685	99.82	95.79	102.33	95.64	90.665	100.625	94.83	103.595	88.925	74.15	98.67	86.73
L19	0	0	0	0	0	0	0	0	0	0	0	0	0	0	0	0	0	0	0	0	0	0	0	0	0	0	0	0	0	0	0	0
L20	290.732	246.089	268.857	279.464	283.589	247.643	266.982	270.357	241.143	248.518	252.089	265.411	249.804	250.196	293.679	256.054	244.821	254.232	261.125	249.786	252.786	248.75	267.607	270.714	263.679	274.911	259.625	238.554	262.125	267.75	270.268	279.232
L21	0	0	0	0	0	0	0	0	0	0	0	0	0	0	0	0	0	0	0	0	0	0	0	0	0	0	0	0	0	0	0	0
L22	300.161	292.714	280.411	286.107	284.875	317.339	298.929	284.518	294.214	285.875	281.446	306.071	277.589	289.375	284.214	309.75	284.786	286.179	273.732	290.821	300.929	277.357	299.304	277.429	273.089	285.768	288.304	290.821	291	276.589	285.25	298.036
L23	0	0	0	0	0	0	0	0	0	0	0	0	0	0	0	0	0	0	0	0	0	0	0	0	0	0	0	0	0	0	0	0
L24	223.227	219.92	211.5	197.489	217.864	199.534	213.636	227.125	219.511	231.545	218.42	228.148	201.693	210.523	238.511	219.955	234.682	219.08	225.534	207.682	208.091	236.909	220.295	217.625	237.352	205.784	204.398	218.307	236.318	215.852	235.818	223.477
M01	0	0	0	0	0	0	0	0	0	0	0	0	0	0	0	0	0	0	0	0	0	0	0	0	0	0	0	0	0	0	0	0
M02	308.792	306.667	312.667	295	301.417	319.917	310.167	303.208	306.25	308.042	306.25	312.375	291.917	303.583	314.25	284.375	302.208	296.458	302.042	299.625	309.25	301.208	304.542	300.458	307.958	298.917	306.75	303.25	317.417	300.458	307.833	308.375
M03	227.832	229.723	226.652	223.103	220.587	227.587	203.25	223.114	226.527	212.337	234.016	225.891	230.652	216.652	227.353	224.815	223.315	225.783	216.348	224.739	223.908	220.957	216.957	220.647	222.315	222.788	225.158	231.679	223.973	218.429	212.125	234.582
M04	166.125	152.792	140.417	126.5	145.958	149.125	161.333	155.75	152.292	132.667	161.5	147.583	156.208	162.542	143.792	137.042	169.958	147.375	149.583	168.167	166.875	146.292	140.125	157.792	152.75	126.292	166.792	138.542	157.458	150.958	149.083	154.042
M05	0	0	0	0	0	0	0	0	0	0	0	0	0	0	0	0	0	0	0	0	0	0	0	0	0	0	0	0	0	0	0	0
M06	180.11	161.934	175.015	203.125	209.544	165.324	208.449	186.029	187.434	197.331	180.169	190.485	183.331	201.544	183.676	210.574	186.096	171.816	211.36	184.441	189.154	187.89	172.853	198.574	194.471	174.191	197.044	180.831	162.551	199.353	175.235	170.36
M07	148.011	125.25	143.375	134.114	157.739	152.261	124.455	140.92	125.523	141.318	138.42	127.284	134.886	137.432	152.409	123.784	129.136	143.909	129.114	124.682	138.318	127.773	132.511	145.705	139.409	133.034	130.307	143.432	121.83	142.75	143.091	120.989
M08	50.5417	67.4583	28.5	59.875	52.4583	26.9583	73.9167	88.6667	2.91669	40.8333	82.5	56.75	85.7917	49.125	86.4167	108.917	62.2917	62.5	44.6667	53.4167	59.625	67.375	86.75	91.3333	78.4583	88.0417	50.9167	33.875	64.75	60.625	73.1667	57.2917
M09	0	0	0	0	0	0	0	0	0	0	0	0	0	0	0	0	0	0	0	0	0	0	0	0	0	0	0	0	0	0	0	0
M10	128.318	191.523	173.045	209.455	185.25	176.352	192.886	188.239	139.432	208.068	200.455	179.523	194.023	146.614	213.864	170.432	161.989	124.08	194.136	124.114	132.42	182.75	176.489	175.83	206.114	205.886	178.852	176.08	129.489	187.841	183.011	125.568
M11	0	0	0	0	0	0	0	0	0	0	0	0	0	0	0	0	0	0	0	0	0	0	0	0	0	0	0	0	0	0	0	0
M12	0	0	0	0	0	0	0	0	0	0	0	0	0	0	0	0	0	0	0	0	0	0	0	0	0	0	0	0	0	0	0	0
M13	0	0	0	0	0	0	0	0	0	0	0	0	0	0	0	0	0	0	0	0	0	0	0	0	0	0	0	0	0	0	0	0
M14	202.688	173.5	175.938	175.5	183	174.062	182.25	171.688	195.25	152	201.688	203.562	148.312	145.625	193.625	206.75	176.938	195.5	171.25	191.312	177.188	189.875	203.625	176.438	204.688	181.938	171.812	157.25	175.625	212.188	180.562	209.062
M15	203.432	235.795	290.295	228.727	280.364	340.057	222.886	210.023	273.705	280.591	227.966	221.58	214.977	247.534	239.716	273.182	234.989	238.227	241.852	282.466	286.625	231.977	194.534	248.932	209.398	261.716	282.489	215.545	199.705	210.045	120.648	235.545
M16	141.989	130.932	157.307	130.409	105.239	141.364	173.784	132.818	141.75	131.534	178.023	172.42	122.136	159.443	93.0795	154.83	150.352	151.352	131.511	126.545	151.432	145.011	140.273	139.068	117.761	151.398	136.205	134.182	145.148	138.045	141.125	137.739
M17	0	0	0	0	0	0	0	0	0	0	0	0	0	0	0	0	0	0	0	0	0	0	0	0	0	0	0	0	0	0	0	0
M18	120.65	82.975	159.925	131.35	140.4	168.9	167.6	147.525	106.7	208.55	158.375	131.575	97.85	128.525	106.6	146.25	165.3	122.8	174.45	169.825	153.675	168.675	130.475	141.15	129.2	165.225	125.425	133.625	137.075	151.725	129.175	122.9
M19	282.55	250.1	269.075	267.325	269.4	262.625	274.375	264.45	270.95	268.125	277.25	263.825	271.7	266.45	282.3	255.95	273.8	268	262.225	270.25	263.4	262.15	288.35	245.475	266.725	262.95	234.725	263.175	264.8	252.675	273.275	270.475
M20	213.792	231.083	243.458	183.042	214.458	249.583	175.833	232.75	227.417	227.5	238.375	225.833	216.833	236.833	236.833	236.042	262.833	231.625	238.208	243	236.375	221.042	146.542	224.833	248.042	249.208	221.167	217.25	217.792	219.875	227.542	246.917
M21	106.934	116.022	113.125	59.0294	118.801	152.574	116.096	105.529	134.412	121.375	114.662	97.9485	85.7573	142.221	121.757	105.721	146.926	82.9117	106.662	66.4191	134.824	115.485	126.184	113.757	105.993	123.39	112.676	127.743	122	124.066	125.412	98.5588
M22	0	0	0	0	0	0	0	0	0	0	0	0	0	0	0	0	0	0	0	0	0	0	0	0	0	0	0	0	0	0	0	0
M23	331.583	343.583	331.208	323.625	329.875	339.792	328.375	329.583	341.458	315.958	326.875	329	332.958	332.625	330.125	341.375	335.583	314.75	350.75	329.167	314.542	326.125	340.708	332.708	328.5	332.458	340.458	309.708	296.417	344.417	324.083	325.958
M24	251.292	269.014	254.639	271.653	245.972	281.681	237.208	277.111	239.875	277.25	262.139	263.889	253.944	257.444	270.403	260.444	256.833	247.792	250.153	256.097	280.222	260.764	275.181	276.014	261.833	258.458	254.25	253.264	261.667	261.111	264.139	250.042
N01	208.025	228.75	225.35	187.975	209.225	205.6	239.1	210.675	202.5	196.775	215.625	236.75	207.425	208.6	234.6	245.2	219.85	233.45	196.025	231.2	223.9	228.45	232.4	214.025	259.85	241.775	238.675	231.225	234.55	236.625	206.675	221.7
N02	0	0	0	0	0	0	0	0	0	0	0	0	0	0	0	0	0	0	0	0	0	0	0	0	0	0	0	0	0	0	0	0
N03	140.643	169.214	127.179	168.821	156.304	177.411	162.125	169.321	155.804	151.679	164.161	164.411	187.893	150.821	181.482	160.518	159.482	149.857	165.357	153.071	170.607	180.286	172.411	160.821	163.536	174.464	152.946	182.946	171.518	160.893	183.571	153.393
N04	204.413	206.38	193.576	184.266	195.891	201.087	217.293	201.375	190.636	186.304	206.717	186.418	203.217	196.065	201.582	184.663	217.554	191.457	184.929	219.511	209.174	194.734	200.446	207.315	195.402	195.31	210.484	198.761	204.995	194.12	195.957	204.565
N05	148.017	172.825	213.758	186.408	190.333	149.583	191.75	187.65	172.217	203.225	171.817	183.575	140.433	239.442	192.817	175.633	162.858	187.392	176.408	203.675	179.633	201.85	190.2	199.517	167.608	152	133.117	194.05	201.192	184.225	196.067	153.642
N06	254.929	255.5	242.589	252.018	251.018	236.732	249.429	249	261.304	253.661	251.268	241.714	249.946	248	245.607	269.661	248.696	242.857	233.357	266.911	244.446	250.911	237.75	249.321	247.179	256.107	245.411	248.446	251.625	259.982	259.768	274.589
N07	0	0	0	0	0	0	0	0	0	0	0	0	0	0	0	0	0	0	0	0	0	0	0	0	0	0	0	0	0	0	0	0
N08	0	0	0	0	0	0	0	0	0	0	0	0	0	0	0	0	0	0	0	0	0	0	0	0	0	0	0	0	0	0	0	0
N09	13.9886	38.7273	7.28412	10.0568	10.3068	23.0341	12.25	10.6591	6.93182	13.4886	7.71588	8.29547	20.8636	26.1932	6.34088	21.1136	16.6932	3.30682	29.0795	20.6477	17.4545	15.25	25.6023	24.6818	11.9545	18.0909	10.0455	12.9545	8.56818	27.7841	2.30682	12.8182
N10	221.779	229.788	221.817	202.231	200.885	253.827	216.125	212.231	226.779	200.452	213.481	216.442	243.865	208.712	203.606	214.029	222.26	196.067	221.106	239.856	206.413	226.99	230.202	212.058	240.981	199.01	222.183	229.673	199.26	230.221	233.394	225.654
N11	283.438	246.562	289.5	295.938	242.375	296.938	278.688	282.812	270.625	277.875	290.125	267.688	275.188	319.625	274.875	279.375	268.25	324.75	281.625	296.438	315.062	286.875	276.562	320.062	294.562	290.062	275.938	294.938	288.375	294.5	292.562	257.938
N12	203.528	186.056	181.806	197.569	217.528	251.208	188.708	192.431	202.014	201.819	214.556	194.347	211.708	204.5	198.153	179.028	187.319	189.083	208.931	209	201.722	207.458	207.944	204.444	186.972	181.708	204.167	214.667	194.458	213.014	195.042	195.778
N13	223.125	264.25	217.833	214.833	232.917	229.625	241.583	236.125	224.208	182	235.917	211.125	262.458	243.958	230.625	241.958	272.5	223.875	225	265.375	236.75	232.875	222.667	252.458	215.833	258.667	229.042	215.708	239.417	221.542	208.833	231.792
N14	169.01	125.538	149.231	141.99	164.077	127.077	170.288	150.452	133.625	149.433	172.538	174.596	163.317	148.606	153.26	148.087	176.231	146.596	131.202	135.654	163.644	152.212	148.913	153.49	155.375	166.471	164.827	148.952	156.75	154.894	149.596	174.26
N15	127.236	115.806	154.819	191.764	105.181	155.375	138.222	139.069	108.222	137.792	182.722	175.222	156.681	179.708	125.333	195.167	168.417	101.375	161.194	145.125	193.778	142.125	146.889	137.181	139.569	180.139	128.514	165.361	130.181	152.806	153.708	143.056
N16	202.188	207.25	215.25	174	218.125	174.562	192.062	215.312	208.188	212.688	210.5	210.812	195.562	225.562	210.812	188.312	214.938	200.125	224.125	205.375	218	210.688	195.438	219.5	222.812	226.625	235.312	207.188	231.812	230.625	212.625	200.312
N17	221.167	228.792	224.167	175.542	248.083	213.25	258.625	220.208	205.75	231.875	169.458	214.25	227.917	243.333	237.542	221.667	226.042	244.375	209	230.917	232.875	211.708	159.167	230.208	209.208	181.833	215.042	212.25	239.375	205.375	219.125	221.5
N18	0	0	0	0	0	0	0	0	0	0	0	0	0	0	0	0	0	0	0	0	0	0	0	0	0	0	0	0	0	0	0	0
N19	0	0	0	0	0	0	0	0	0	0	0	0	0	0	0	0	0	0	0	0	0	0	0	0	0	0	0	0	0	0	0	0
N20	261.425	291.883	257.983	262.508	272.717	275.608	253.958	259.942	242.717	270.917	260.283	253.208	253.75	246.225	239.575	273.733	242.517	262.083	247.625	254.092	258.15	314.35	250.45	290.483	210.2	237.208	239.433	215.875	209.442	240.683	254.883	263.925
N21	0	0	0	0	0	0	0	0	0	0	0	0	0	0	0	0	0	0	0	0	0	0	0	0	0	0	0	0	0	0	0	0
N22	396.333	386.792	393.208	354.458	392.542	393.375	420.958	396	391.667	382.75	379.083	395.375	383.208	376.958	375.25	382.125	391.958	377.5	396.875	387.125	373.25	384.625	385.292	387.292	386.583	391.375	386.167	416.583	380.5	390.167	384.083	395.333
N23	0	0	0	0	0	0	0	0	0	0	0	0	0	0	0	0	0	0	0	0	0	0	0	0	0	0	0	0	0	0	0	0
N24	315.958	359.881	328.018	322.869	330.292	336.482	315.435	340.173	319.75	324.44	326.78	334.554	309.054	330.815	335.583	312.452	323.423	309.488	329.452	311.964	315.345	331.673	329.738	333.911	319.399	313.315	342.065	318.429	340.702	323.393	325.333	327.268
O01	0	0	0	0	0	0	0	0	0	0	0	0	0	0	0	0	0	0	0	0	0	0	0	0	0	0	0	0	0	0	0	0
O02	0	0	0	0	0	0	0	0	0	0	0	0	0	0	0	0	0	0	0	0	0	0	0	0	0	0	0	0	0	0	0	0
O03	0	0	0	0	0	0	0	0	0	0	0	0	0	0	0	0	0	0	0	0	0	0	0	0	0	0	0	0	0	0	0	0
O04	131.705	127.375	156.364	132.205	129	161.591	143.67	161.33	124.375	140.545	140.33	116.795	134.955	119.33	144.114	129.409	136.455	173.966	144.273	141.898	123.545	140.75	128.023	98.1932	91.5	149.273	113.33	167.295	131.477	128.045	156.295	137.125
O05	135.47	137.964	145.244	158.845	149.399	142.196	137.994	138.488	145.167	155.536	146	148.595	147.774	135.238	136.375	145.22	155.185	156.923	158.911	164.071	146.542	153.274	155.024	153.565	145.708	138.649	153.06	151.315	143.863	142.274	131.208	139.399
O06	187.167	181.625	169.583	149.25	171.875	184.292	168.167	161.25	182.333	175.417	162.875	189.25	175.25	181.042	181.083	165.042	187.958	226.167	197.625	182.375	184.167	177.708	171.625	180.25	186.5	178.167	160.667	153.333	162	197	173.667	171.25
O07	183.537	162.846	177.691	156.566	123.735	144.316	162.257	184.772	162.632	181.25	182.728	178.941	180.426	133.824	166.846	148.963	162.221	175.059	179.39	181.551	169.596	132.272	115.735	162.118	157.515	157.331	164.272	151.412	163.824	147.809	182.213	196.257
O08	0	0	0	0	0	0	0	0	0	0	0	0	0	0	0	0	0	0	0	0	0	0	0	0	0	0	0	0	0	0	0	0
O09	312.375	316.312	324.75	323.312	311.125	284.688	331.812	317.125	326.188	311.625	306.125	330.625	313.688	320.688	304.312	319.625	303.625	333.938	354.625	316.688	332.375	313.562	307.938	289.562	318.438	318.375	294.125	287.312	334.875	306.875	314.688	312.125
O10	345.75	340.85	296.45	334.25	332.825	323.775	334.425	324.475	321.225	299.975	312.45	338.325	339.375	333.4	330.85	325.2	324.075	318.3	291.575	334.075	329.825	279.15	315.35	308.15	312.35	329.525	314.875	316.6	321.675	313.025	328.125	351.5
O11	0	0	0	0	0	0	0	0	0	0	0	0	0	0	0	0	0	0	0	0	0	0	0	0	0	0	0	0	0	0	0	0
O12	77.4445	94.7639	83.3472	117.569	72.0972	82.9583	92.875	82.7917	85.9028	110.708	70.2083	89.1528	91.8472	76.2083	76.25	70.375	80.5139	78.8195	74.4167	69.9028	76.7917	83.2778	98.8055	65.9028	82.9722	82.1389	79.7917	90.875	95.5139	71.6805	80.8195	91.3889
O13	178.861	170.083	169.528	188.25	146.153	166.681	172.625	163.569	225.472	173.931	178.292	203.472	172.861	173.917	174.25	182.153	192.875	175.347	187.903	164.444	156.181	163.486	178.292	179.667	171.917	164.847	184.139	186.083	191.875	167.514	196.542	173.611
O14	182.681	143.056	141.111	136.889	180.278	138.431	134.819	146.681	142.153	162.069	180.222	143.556	166.639	193.042	151.181	147.889	138.278	150.944	162.042	150.125	155.889	126.292	144.028	141.5	167.764	143.597	138.667	150.958	127.667	158.847	178.819	167.792
O15	185.938	161.562	150.812	155.062	150.875	169.188	183.438	159.125	127.812	162.75	163.625	144	164.5	166.125	156.688	158.062	178	136.688	182.5	161.938	141.125	170.062	182.188	132	169.062	154	141.5	188.5	166.812	178	175.125	185.188
O16	293.644	759.5	322.442	316.644	338.346	339.096	342.913	342.077	350.26	321.221	298.692	319.115	289.01	316.067	346.846	345.365	327.894	331.913	334.856	310.654	321.683	315.952	318.51	352.058	342.519	324.163	323.885	321.26	324.769	347.038	391.529	335.971
O17	0	0	0	0	0	0	0	0	0	0	0	0	0	0	0	0	0	0	0	0	0	0	0	0	0	0	0	0	0	0	0	0
O18	242.958	268.333	257.792	240	270.375	247.875	272.042	272.958	247.25	266.583	267.375	284.625	256.417	245.333	255.917	278.042	251	263.5	289.875	244.417	247.417	244.75	271.167	255.625	267.333	275.417	242.583	243.208	274.333	237.583	250.917	272.417
O19	237.208	262.417	208.75	245.125	226.042	212.458	245.25	232	231.167	249.125	227.208	220.458	220.833	268.125	232	228.333	250.833	244.708	226.375	217.875	244.625	225.417	225.417	217.542	231.875	215.833	225.417	240.25	221.667	232.708	191.75	238.708
O20	308.231	297.24	300.183	271.952	299.596	310.481	266.106	311	303.279	290.096	322.846	289.942	306.875	313.817	299.904	303.673	298.519	303.327	328.49	311.99	309.721	278.029	300.846	315.144	331.471	310.25	295.837	328.154	306.692	299.433	310.01	298.481
O21	305.857	344.375	336.804	343.554	322.821	302.143	331.196	333.804	337.304	329.929	353.446	315.518	322.714	323.607	344.286	324.464	329.25	337.982	323.714	336.125	326.679	337.125	318.536	341.393	302.821	351.464	321.321	291.732	348.143	353.607	339.982	301.982
O22	340.982	325.786	299.036	302.732	284.268	289.232	307.482	267.196	330.625	286.893	302.946	330.554	318.536	285.357	301.768	266.482	290.929	339.357	266.464	277.661	308.304	263.571	318.446	295.607	338.071	286.643	295.518	309.536	312.625	313.446	311.696	342.107
O23	439.375	445.375	443.375	452	455.125	449.875	431.75	437.5	445.625	437.125	432.75	453.375	438.625	446.125	438	441	445.25	452.375	423.375	436.875	446.75	445.625	449.375	438.5	444.875	438.625	464	459.75	458.75	455.375	434.25	434.875
O24	286.667	288.192	287.683	273.575	265.858	269.592	284.017	291.008	301.708	289.017	297.15	304.6	301.458	291.867	256.125	285.267	287.967	280.483	291.575	277.792	275.908	309.458	279.142	290.658	270.85	275.35	282.8	263.95	278.833	296.658	305.592	282.042
P01	0	0	0	0	0	0	0	0	0	0	0	0	0	0	0	0	0	0	0	0	0	0	0	0	0	0	0	0	0	0	0	0
P02	0	0	0	0	0	0	0	0	0	0	0	0	0	0	0	0	0	0	0	0	0	0	0	0	0	0	0	0	0	0	0	0
P03	105.443	138.989	131.773	101.943	40.125	39.7159	87.8295	49.8409	129.5	97.2159	77.25	102.943	94.1818	128.511	77	85.9205	145.489	84.2273	103.693	86.6591	93.2727	74.5909	137.886	103.477	101.989	86.4773	90.2273	49.3295	111.386	112.523	73.125	82.9318
P04	369.205	370.159	366.352	370.875	361.284	377.602	378.364	355.409	349.898	360.955	378.943	357.659	351.625	375.83	380.977	369.932	341.932	372.17	362.534	373.068	351.295	361.25	373.898	368.614	356.636	362	355.193	374.08	359.33	374.318	361.227	375.33
P05	0	0	0	0	0	0	0	0	0	0	0	0	0	0	0	0	0	0	0	0	0	0	0	0	0	0	0	0	0	0	0	0
P06	167.244	108.911	150.018	158.911	110.827	161.899	174.589	105.435	136.75	155.054	147.72	146.089	165.875	164.31	144.452	121.911	164.75	149.679	126.464	164.821	162.506	131.196	159.893	152.649	125.595	187.333	152.149	159.661	151.28	179.655	149.405	141.726
P07	211.58	207.25	232.685	216.98	241.625	206.005	226.76	213.47	225.23	222.76	196.32	198.655	205.795	220.18	231.27	230.455	209.41	212.18	226.475	187.945	219.79	225.425	200.435	194.51	212.415	209.635	205.285	235.25	222.685	230.455	212.2	202.705
P08	209.893	220.536	223.018	218.375	218.804	228.304	216.536	226.982	222.464	230.018	222.268	226.786	223.589	245.857	232.786	233.696	234.161	230.161	236.536	241.696	229.054	215.125	211.571	239.946	230.089	204.875	179.893	222.536	213.875	218.232	219.25	214.143
P09	147.312	111.812	162.188	122.562	145.25	166.125	134.312	117.312	158.875	131.375	126.062	142	142.75	174.562	127.938	122.188	140.438	140.438	154.125	149.312	143.25	137.938	144.375	127.875	185.062	199.875	149.812	150.75	148.062	156.5	157.25	136.938
P10	0	0	0	0	0	0	0	0	0	0	0	0	0	0	0	0	0	0	0	0	0	0	0	0	0	0	0	0	0	0	0	0
P11	0	0	0	0	0	0	0	0	0	0	0	0	0	0	0	0	0	0	0	0	0	0	0	0	0	0	0	0	0	0	0	0
P12	461.5	450.375	468.5	463.375	423.875	456.125	478.25	485.25	464.375	464.375	436.125	463	479.625	460.25	463.5	459.75	477.25	469.875	469.125	440.125	460.625	471.5	451.625	466.375	445.625	456.5	461.375	453.5	462.875	480	467.75	466.5
P13	168.667	211.958	182.583	212.375	198.917	185.625	207.917	223.042	204.875	238.708	162.583	199.917	212.917	161.25	199.333	224.583	211.917	201.458	195	185.458	190.917	181.75	191.833	202.583	187.75	221.542	192.417	209.208	151.375	166.25	189.083	168.292
P14	108.179	116.179	114.536	121.5	105.054	117.411	136.643	111.5	122.857	145.857	101.5	101.018	112.786	123.857	119.518	96.2143	145.679	114	123.964	106.857	79.2857	114.875	131.304	115.518	150.571	109.036	125.143	115.071	131.107	131.786	140.643	98.1786
P15	358.8	345.625	367.1	352.05	368.825	365.575	375.85	342.975	394.95	337.425	384.375	344.425	355.55	354.55	375.675	355.825	359.85	349	368.675	343.275	364.125	351.95	364.025	353.35	351.9	364.475	343.725	367.575	369.625	361.75	356.075	358.675
P16	225.382	215.228	260.926	246.632	231.206	263.221	239.985	236.537	237.294	212.684	223.059	224.934	246.265	217.853	228.618	234.684	229.294	238.066	251.919	213.993	224.257	238.059	206.772	232.507	248.257	228.051	256.662	211.706	229.676	239.912	261.324	219.507
P17	383.1	403.4	372.55	395.875	372.5	413.2	414.4	393.4	398.225	447.975	386.075	405.65	394.175	380.35	381.5	375.75	390.525	393.25	383.875	376.225	384.7	388.975	381.35	386.95	385.05	370.125	379.1	378.475	382.65	394.625	400.275	380.85
P18	354.952	378.154	371.587	390.702	350.01	360.269	367.971	367.894	339.25	361.365	354.058	348.365	350.25	371.865	348.327	398.962	384.49	385.327	341.192	358.577	379.596	354.596	367.673	388.615	357.481	374.26	352.519	369.731	363.375	380.375	360.471	368.327
P19	441.216	446.352	456.318	419.898	427.432	424.773	419.261	433.455	388.33	441.932	425.136	428.477	456.568	439.273	415.511	421.909	443.977	403.932	429.773	430.17	456.102	415.716	433.886	444.102	434.33	415.852	405.659	434.739	438.591	458.136	423.023	453.966
P20	0	0	0	0	0	0	0	0	0	0	0	0	0	0	0	0	0	0	0	0	0	0	0	0	0	0	0	0	0	0	0	0
P21	381.375	394.917	372.917	377.333	361.125	366	385.083	415.417	368.667	398.25	416.75	384.292	387	416.417	419.083	388.917	355.708	435.875	385.667	382.167	352.542	378	391.583	369.25	378.792	368.042	364.333	355.25	386.125	412.417	389.625	382.375
P22	388.75	388.125	374.875	387.125	394.688	368.438	391	386.75	380.062	380.688	381.625	400.812	398.938	382.812	384.062	410.375	377.438	356.312	381.938	386.375	356.75	384.375	385	370.312	381.375	386.812	362	384.562	366.875	356.312	376.312	392.5
P23	360.088	364.14	360.279	359.625	319.713	365.441	360.985	333.331	363.647	360.434	342.537	359.118	352.596	372.066	380.441	353.956	321.706	347.669	360.61	344.89	342.596	354.581	356.125	368.25	366.507	353.118	352.272	332.691	349.985	374.169	330.294	359.588
P24	33.75	40.6389	37.7639	7.56946	58.6805	20.4028	33.8333	21.6389	28.7639	25.9583	7.125	40.5972	22.1528	10.3472	28.0695	35.9722	10.5555	15.3055	43.2222	23.3611	32.625	29.4861	29.6111	13.25	32.4861	36.2222	14.1111	34.375	39.9861	13.6528	14.6805	35.875
Last Cell

## Sheet: PCV-Normalized
PCV Normalized to the Notochord (abs(PCV-Notochord))
	1	2	3	4	5	6	7	8	9	10	11	12	13	14	15	16	17	18	19	20	21	22	23	24	25	26	27	28	29	30	31	32
A01	677.375	670.625	677	670.125	682.125	673.625	677.5	676.375	673.375	672.625	677.125	678.125	672.5	673.5	680.5	674.625	673.625	676.25	670.125	669.5	683.125	675	680	671.625	677.5	676.375	673.75	666.375	672.125	671.625	676.875	676
A02	0	0	0	0	0	0	0	0	0	0	0	0	0	0	0	0	0	0	0	0	0	0	0	0	0	0	0	0	0	0	0	0
A03	0	0	0	0	0	0	0	0	0	0	0	0	0	0	0	0	0	0	0	0	0	0	0	0	0	0	0	0	0	0	0	0
A04	0	0	0	0	0	0	0	0	0	0	0	0	0	0	0	0	0	0	0	0	0	0	0	0	0	0	0	0	0	0	0	0
A05	626.5	627.125	621.75	625.5	625.5	629.25	619.875	630.375	625	629.5	628.875	633.75	626.375	628.125	629.875	626.125	632.625	623.75	627.125	628	629	626	624.25	624.75	619.375	630.625	627.625	628.75	624.125	630.375	629.25	627.25
A06	671.75	670.75	663	669.625	669.25	670.125	662.125	671.25	669.125	665.125	668.25	672	666	668.75	669.5	674.375	671.625	670.5	664.375	669.25	667.625	673.5	665	670.125	668.625	674.625	665.25	662.625	667	673.5	670.5	670
A07	635.25	634.375	624.125	632	633.625	632.75	632.5	633.375	632.75	633.875	639.125	635	636.625	633	636	628.75	628.625	634.625	630.5	630.5	634.875	626.25	644.25	642.625	634.25	629.125	637.125	629.75	632.875	629.25	635.5	629.25
A08	0	0	0	0	0	0	0	0	0	0	0	0	0	0	0	0	0	0	0	0	0	0	0	0	0	0	0	0	0	0	0	0
A09	0	0	0	0	0	0	0	0	0	0	0	0	0	0	0	0	0	0	0	0	0	0	0	0	0	0	0	0	0	0	0	0
A10	623	623.875	619.75	619	621.5	620.625	624	624.875	618	621.5	624.25	620.75	619.5	618.375	620	617.375	619	628.5	621	620.25	618.75	622.875	622	619.5	624.125	615.375	621	624.25	617.5	621.125	619	623.375
A11	0	0	0	0	0	0	0	0	0	0	0	0	0	0	0	0	0	0	0	0	0	0	0	0	0	0	0	0	0	0	0	0
A12	0	0	0	0	0	0	0	0	0	0	0	0	0	0	0	0	0	0	0	0	0	0	0	0	0	0	0	0	0	0	0	0
A13	676.125	673.875	672.625	671.375	669.625	667.75	664.25	672	671.75	667	674.125	669.25	677.125	664.875	671.125	675.75	675.375	671.125	673.75	676.5	674	670.875	668.375	674.375	674.875	671.25	677.625	668.375	675.875	670.125	677.125	672.5
A14	0	0	0	0	0	0	0	0	0	0	0	0	0	0	0	0	0	0	0	0	0	0	0	0	0	0	0	0	0	0	0	0
A15	705.625	705.875	698.125	694.125	706	704.5	699.5	701.625	708.25	701.625	706.375	703.125	703.125	700.75	705.75	713	707.5	703.125	701.125	701.5	703.75	700.875	707.625	700	704	699.25	704	706.25	703.875	699.875	708.125	706.5
A16	712.375	711.375	711.125	710.125	708.625	708.25	713.75	708.375	710.375	709.625	705.5	721.75	712.125	711.25	716.125	708.25	703.875	719.125	715	714.375	710	705.625	708.25	712.75	710.125	713.625	714.75	714.75	713.625	711.75	705.375	708.625
A17	681.875	676.25	684.875	682	681.875	682.625	680.125	676.625	682.625	683.375	687.75	685.375	685.625	679.75	678.25	680.5	682.75	682	685	683.5	682.875	678.375	678.875	680.625	684	689.375	678.25	682.625	680.75	685.625	682.625	689.75
A18	649.75	654.75	651.5	649.875	653	651.625	646.875	646.875	654.75	646.25	646.25	653.125	652.125	649.5	650.25	654	650.25	652.75	650.125	648.375	654.75	647.875	654.5	649.125	649.875	652.5	652.25	646.375	651.5	648	657.25	648.625
A19	722.625	722.375	725.875	726	716.125	725.375	722.125	726.5	728.375	721.875	725.5	716.5	720.5	724.5	728.875	723.125	726.25	721.25	723.5	727.5	729	722.25	722	725.125	722.125	724	726.125	721	722.5	721.625	727.75	722.625
A20	678	682.75	684.375	687.375	688.75	682	690.125	688.125	690.375	690.5	687.875	685.375	692.5	683.625	688.125	678.5	685	689.75	693.5	682.75	692.25	683.25	682.5	685.625	686.125	689.875	690.375	691.375	688.25	685.375	688.625	686.375
A21	0	0	0	0	0	0	0	0	0	0	0	0	0	0	0	0	0	0	0	0	0	0	0	0	0	0	0	0	0	0	0	0
A22	701.75	698.625	702.25	697.5	705.25	704.5	700.25	695.5	703.75	697.875	701.25	703.25	700.375	701.75	696.75	696.375	700.5	707	699.625	698.875	704.875	700.625	700.5	700.625	701.5	703.875	706.25	699	696.625	706.75	700.375	702.5
A23	0	0	0	0	0	0	0	0	0	0	0	0	0	0	0	0	0	0	0	0	0	0	0	0	0	0	0	0	0	0	0	0
A24	725.5	731.625	734.5	730	726.625	725.125	729.25	737.875	731.5	726.875	724.75	733.25	734.125	731	727.25	733	733.25	729.125	729.625	736.125	729	730.125	733.375	733.875	734	737.75	737.875	729.375	735	729.5	729.25	733.25
B01	653.25	652.375	654.75	657.75	653.75	652.875	655.75	657.625	657.5	654.75	650	652.25	646.5	655.875	648.375	644.625	651.75	654	648.375	651	651.375	652.625	654	655.25	645.25	650	644.875	655.125	649.625	654.5	653.25	651.75
B02	0	0	0	0	0	0	0	0	0	0	0	0	0	0	0	0	0	0	0	0	0	0	0	0	0	0	0	0	0	0	0	0
B03	657.875	652.625	654.75	655.125	649.5	658.375	655.5	654.25	657.875	654.75	657.5	656.25	654.375	654	657.75	657.75	660.375	652.75	660.625	653.875	659.875	657.375	655.375	654.25	659.25	659.125	656.75	657.875	652.875	649.25	649.875	650.625
B04	618.75	610	613.875	623	614.875	617	618.875	614.25	612.5	618.75	615.25	605.875	616.25	618.375	618	618.375	610.5	613.875	619.625	620.125	617.875	616.125	612.375	619.375	616.5	615.5	618.25	615	616.125	617.5	617	617.125
B05	0	0	0	0	0	0	0	0	0	0	0	0	0	0	0	0	0	0	0	0	0	0	0	0	0	0	0	0	0	0	0	0
B06	625.125	625.375	624.375	623.5	619.625	626.25	622.875	622.375	619.125	623.375	622.875	619.125	626.625	623.625	620.625	623.125	625.375	621.875	624.625	616.75	623.25	627.5	629.5	623.375	621.25	617	631	615.75	617.125	627.375	627.75	622.875
B07	664	667.125	671.25	661.5	674.125	672	667.375	668.75	665.5	669.875	667	671.625	665.625	669	664.875	663.875	666.75	666.5	673.75	670.375	667	671.25	673	669.375	670.875	666.5	670.875	675.25	675.5	674.125	670.375	669.875
B08	0	0	0	0	0	0	0	0	0	0	0	0	0	0	0	0	0	0	0	0	0	0	0	0	0	0	0	0	0	0	0	0
B09	591.125	585.125	588.25	588.5	591.625	592.5	589.125	587.75	597.25	590.625	594.375	582.75	586.625	587.625	589.5	584.625	585.75	592.5	588.625	596.375	589.875	592	593.875	594	590.625	588.5	589.125	584.125	589	585.5	589	591.25
B10	0	0	0	0	0	0	0	0	0	0	0	0	0	0	0	0	0	0	0	0	0	0	0	0	0	0	0	0	0	0	0	0
B11	0	0	0	0	0	0	0	0	0	0	0	0	0	0	0	0	0	0	0	0	0	0	0	0	0	0	0	0	0	0	0	0
B12	672.375	676.875	678.875	681.125	675.75	670	676.75	675.75	673.625	671	676	677.375	673.875	676.5	682.125	676.5	679.5	681.875	678.5	672.625	683.875	680.125	675.75	671.25	679.375	671.75	676.875	678.875	679.5	673.75	682.75	669.625
B13	0	0	0	0	0	0	0	0	0	0	0	0	0	0	0	0	0	0	0	0	0	0	0	0	0	0	0	0	0	0	0	0
B14	0	0	0	0	0	0	0	0	0	0	0	0	0	0	0	0	0	0	0	0	0	0	0	0	0	0	0	0	0	0	0	0
B15	666.125	662	662.625	663.125	664.125	660.25	661.25	656.875	661.25	671	665.25	655.375	663	660.125	663.625	663.375	659.875	658.625	661.625	666.875	667	667.25	660.125	662.375	660.625	653.375	664.125	664.125	668.375	667.625	657	670.375
B16	0	0	0	0	0	0	0	0	0	0	0	0	0	0	0	0	0	0	0	0	0	0	0	0	0	0	0	0	0	0	0	0
B17	0	0	0	0	0	0	0	0	0	0	0	0	0	0	0	0	0	0	0	0	0	0	0	0	0	0	0	0	0	0	0	0
B18	656.5	655.625	653.25	653.5	655.5	653.375	653	656.375	660.625	655.375	648.625	658.5	657.125	657.5	660.375	653.875	654.5	662.125	659.625	655.375	656.625	653.625	655.125	656.5	650.125	651.625	657.375	650.25	658.75	653.625	660.375	660.125
B19	676.5	670.875	671.625	676.625	676.25	673.25	676.5	671.5	665.875	676.375	670.75	672.875	669.5	672	669.25	667	669.25	673.25	671	674.875	673.5	676.125	670.875	671.125	670.25	680.5	671	672.125	670.375	672.125	674.375	672.5
B20	0	0	0	0	0	0	0	0	0	0	0	0	0	0	0	0	0	0	0	0	0	0	0	0	0	0	0	0	0	0	0	0
B21	672.375	668.25	669	659.125	663.75	664.75	665.25	665.5	667.5	668	666.875	656.875	657.875	664.5	670.875	660.375	665.875	670.25	670.75	670.875	665	663.5	666.25	661.125	668.875	663.875	663.25	673.875	664.25	664.375	659.875	665.375
B22	0	0	0	0	0	0	0	0	0	0	0	0	0	0	0	0	0	0	0	0	0	0	0	0	0	0	0	0	0	0	0	0
B23	664	664.25	668.125	668.125	656.25	667.875	670.25	664	664.875	668.625	663.875	668.125	663.25	661.25	662.25	670.875	660.25	658.5	663.75	663.125	664.625	662.5	663.625	662.625	663.375	659.25	659.125	662.75	661	658.875	666.25	663.125
B24	0	0	0	0	0	0	0	0	0	0	0	0	0	0	0	0	0	0	0	0	0	0	0	0	0	0	0	0	0	0	0	0
C01	662.5	668.375	663.75	667.25	671.875	668.25	672.125	667.75	666.625	664.125	666.875	666.25	657.625	661	673.875	668.625	667.25	673.375	666.875	670.625	667.25	670.25	667.25	671.375	665.25	665.75	658.375	675.875	667.25	667.5	663.375	668.5
C02	661	659.875	656.25	652.75	658	657	650.625	655.75	658.125	656.875	656	659.5	653.625	660.25	654	665.25	664.75	660.875	654.375	655.75	657.875	659.375	659	663.625	650.75	652.75	656.5	658	652.875	658.5	654.625	662.125
C03	0	0	0	0	0	0	0	0	0	0	0	0	0	0	0	0	0	0	0	0	0	0	0	0	0	0	0	0	0	0	0	0
C04	628.875	636.875	637.375	630.375	634.5	634.125	632.625	630.25	630.5	635.625	636.125	632.5	633.375	639.25	633.5	640	630.125	642	637.25	636.875	640	637.25	634.875	637.5	641.375	639.75	635.875	638.875	635.25	633.625	639.5	640.625
C05	615.75	612.25	618	615.375	620	625.125	618.375	615.125	613	623.375	618.625	619	619.375	619.875	621.375	617.875	615.75	625.5	619.25	620.375	616.5	623.875	619	615	613.5	623.875	620	621.125	620.75	626.125	614.875	615.625
C06	654.125	651	660.125	657.375	657	654.375	653.125	655.75	649.75	653.75	654.875	659.25	655.25	649.125	654.375	654.625	657.5	656.875	658.625	655.875	650.5	649.875	647.875	654.625	659.75	651.25	652	649.5	647.625	653.75	655.875	655.625
C07	656.25	654.75	661.375	659.5	658.125	664.375	660	661.625	659.375	660.5	664.75	661.875	663.125	660.875	663	663.5	662.875	659.875	659.625	661.5	664.5	666.125	660	662.875	657	668.375	669.125	663.5	667.75	665	662.625	658.125
C08	683.125	682.25	682.125	685.625	684.875	690.75	686.25	688	681.25	686.875	690.5	687.375	686.625	684.375	686.625	695.625	694.25	692.5	688.75	689.25	687.5	692.125	685.5	690.25	690.125	688.375	694.75	690.875	690	689.125	687.75	684.875
C09	0	0	0	0	0	0	0	0	0	0	0	0	0	0	0	0	0	0	0	0	0	0	0	0	0	0	0	0	0	0	0	0
C10	660.375	664	656.125	661.375	659.5	663.625	659	663.5	657.875	665.625	656.875	662.125	666	662.5	663	662.5	663.75	660.125	657.875	657.875	656	658.75	650.75	659.625	663.25	660.125	663.125	658.75	664.375	661	658.25	664.375
C11	0	0	0	0	0	0	0	0	0	0	0	0	0	0	0	0	0	0	0	0	0	0	0	0	0	0	0	0	0	0	0	0
C12	663.875	660	656.625	669.25	666.375	663.125	662	664	659.375	662.5	665.125	673.875	657.875	666.875	659.125	659	660.375	663.25	659.125	660.25	658.5	666.75	665.75	663.5	658.875	664.875	662.25	666.5	667	660.5	661.875	664.25
C13	605.75	611.125	607.25	612.5	612	612.125	613.25	615.25	608.25	612.75	608.875	612.5	600	611.375	607.875	614.5	608.875	610.25	614.75	615.125	609.625	612.125	614.25	614.625	613	609.875	608.5	611.875	605.5	603.625	607.875	609.125
C14	654.5	661.875	655.125	660	660.75	655.5	656.75	649.375	661.25	652.125	655	657.75	657.875	658.375	660.875	652.75	651.125	655.75	654.875	655.125	652.75	664	651.5	654.25	657.5	655.25	658.25	655.5	660.375	660.25	652.875	652.5
C15	686.125	685.875	687.25	683.625	682	678.75	683.625	686	679	687.25	680.25	687.5	684.5	679.5	686.75	681.625	683.5	686	683.5	683	686.375	684.5	684.875	688.625	683.75	688.625	687	682.75	684.5	680	681.5	684.125
C16	685	686	685	688.875	690	684.625	683.75	681.625	678.875	685.625	687.375	679.75	686.875	686.125	689.375	685.625	690.75	683.5	687.75	692.875	682.375	685.125	692.625	684.375	686.125	686.75	696.625	688	686	688.375	693	690.25
C17	641.875	641.375	638.5	637.5	636.75	646.5	645.125	647.5	645	638.875	639	640.5	640.5	647.5	642.75	643.75	638.625	646.5	642.125	643.125	645.5	645.375	645.25	639.875	638.125	646	643.375	641.75	639.125	640.75	647.375	644.875
C18	677.5	687.125	682	684.125	683.375	682.125	683.125	680.25	678.875	688.125	676.25	688.625	677.875	680.75	683.875	682.125	682.875	687.625	681.75	671.875	684.125	681.75	679.875	681.75	689.125	685.75	685.625	685.5	684.625	677.25	679.5	684.5
C19	673.25	681.5	674.375	671.5	675.625	678.25	674	676.75	670.875	677.125	675.125	683.125	671.5	675.5	672.875	672.375	676.875	677	672.125	675.75	669.375	676.625	669.625	680.75	678.25	672.875	676.875	681.5	678.875	670	668.5	673.875
C20	0	0	0	0	0	0	0	0	0	0	0	0	0	0	0	0	0	0	0	0	0	0	0	0	0	0	0	0	0	0	0	0
C21	690.125	694.625	693.625	690.875	696.875	691.625	691.25	689	687.375	691	685.25	689.375	689.125	692.875	695.5	692.125	692.25	694.875	686.125	692.875	688.375	691.875	698.25	690.375	694.125	693.375	698.375	698.25	695.625	688.5	687.5	691.75
C22	626.625	626.375	625.875	631.125	624.75	629.375	629.25	628.375	618.25	631.375	628.875	620.75	626	623.875	627.125	630.125	623.875	628.25	630.125	636	630.75	626.5	630.625	633.75	628.5	629.875	631.875	632.375	625.875	630.125	629	636.75
C23	580.75	578.25	581	579.625	579.75	583	577	577.125	574.125	574.25	576.25	577.375	576.5	578.25	575.375	578	578.75	581.875	580.875	581.875	580.5	569.625	574.375	583	567.75	576.75	575.125	573.875	580	580.25	575.25	576.875
C24	0	0	0	0	0	0	0	0	0	0	0	0	0	0	0	0	0	0	0	0	0	0	0	0	0	0	0	0	0	0	0	0
D01	0	0	0	0	0	0	0	0	0	0	0	0	0	0	0	0	0	0	0	0	0	0	0	0	0	0	0	0	0	0	0	0
D02	0	0	0	0	0	0	0	0	0	0	0	0	0	0	0	0	0	0	0	0	0	0	0	0	0	0	0	0	0	0	0	0
D03	660.125	656.875	657.25	662.5	665	658.875	653.75	666	665.25	663.75	654.125	658.25	657.625	668.25	660	656.875	656.875	657	656.875	657.5	662.375	659.75	657.5	666.125	659.125	655.5	661.5	657	658.375	660.25	665.25	665.25
D04	0	0	0	0	0	0	0	0	0	0	0	0	0	0	0	0	0	0	0	0	0	0	0	0	0	0	0	0	0	0	0	0
D05	0	0	0	0	0	0	0	0	0	0	0	0	0	0	0	0	0	0	0	0	0	0	0	0	0	0	0	0	0	0	0	0
D06	620.625	619.625	618.375	618.375	614	620	616.75	621.5	621.5	618.625	617.25	622	613.5	614.25	617.25	624.5	620.625	620	619.75	615.75	619	615	618.375	616	620.625	622	627.375	617	625.75	618.125	617	626.625
D07	660	657.125	658.375	662	657.5	659.875	660.25	654.75	660.875	658.25	663.25	660.5	662.25	656.375	656.75	661.625	661.25	662.25	658.375	656.125	658.5	661	658.625	655.5	661	661.125	660.625	662.625	664.125	658.625	656.75	661.625
D08	644.75	648.75	647	648.5	649.25	648.75	648	652.125	652.75	640	645.625	652.375	653.125	653.125	653.5	647.125	652.75	643	650	642.375	652.125	647.875	648.5	644.875	651.25	648.5	640.5	654	649.125	649.75	649	647.125
D09	0	0	0	0	0	0	0	0	0	0	0	0	0	0	0	0	0	0	0	0	0	0	0	0	0	0	0	0	0	0	0	0
D10	0	0	0	0	0	0	0	0	0	0	0	0	0	0	0	0	0	0	0	0	0	0	0	0	0	0	0	0	0	0	0	0
D11	0	0	0	0	0	0	0	0	0	0	0	0	0	0	0	0	0	0	0	0	0	0	0	0	0	0	0	0	0	0	0	0
D12	667.25	673.125	671.25	672.75	671.375	668	672.875	673.5	668	664.625	668	670.125	674	669.875	669.25	673.25	674.75	667	664.5	676.375	674.875	675.5	674.625	670.625	672.125	662.5	670.625	670.5	674.625	669.25	669.5	675.75
D13	0	0	0	0	0	0	0	0	0	0	0	0	0	0	0	0	0	0	0	0	0	0	0	0	0	0	0	0	0	0	0	0
D14	0	0	0	0	0	0	0	0	0	0	0	0	0	0	0	0	0	0	0	0	0	0	0	0	0	0	0	0	0	0	0	0
D15	690.5	692.125	680.25	681.75	686.5	686.625	682.5	682.5	680.25	682.25	687.625	687.625	684.625	697.5	690	685	683.875	688.75	686.125	691	688.375	688.875	681.125	682.5	689	690.125	686.875	687.125	686.75	676.75	686.625	685.125
D16	0	0	0	0	0	0	0	0	0	0	0	0	0	0	0	0	0	0	0	0	0	0	0	0	0	0	0	0	0	0	0	0
D17	657.875	658.75	656.875	663.25	663.75	665	665.625	658	663.5	668.75	656.25	656.75	659	659.625	666.75	664.375	657.875	663	663.25	659	660.5	660.875	660.125	667.75	659.125	665.875	659.75	664.75	663.25	659.875	657	660.375
D18	666.375	669.625	665.625	671.125	664.875	669.375	672.375	672.5	668.875	670.375	665.375	666.375	667.625	668	667.25	663.75	666.125	668.625	673.5	668	672	665.875	673.375	666	658.625	668.25	667.5	673.125	663.5	667	669.875	663.625
D19	708.75	711.125	715	712.875	711.875	718.25	713	713.5	707.5	716.5	720.625	719.25	710.5	714.875	715.375	717.75	714.5	724.5	712.5	705.125	718.875	716	717.875	710.5	709.375	709.75	708.375	716	711	710.625	725.25	720.25
D20	0	0	0	0	0	0	0	0	0	0	0	0	0	0	0	0	0	0	0	0	0	0	0	0	0	0	0	0	0	0	0	0
D21	655.625	651.5	655	647.5	655.75	649.375	650.75	655.625	655.125	651.875	649.125	656.25	653.875	653.75	648.125	652.875	653	651	649.75	648.375	647.875	652	655.375	652.375	651.625	655.5	652.375	646.875	653.625	649.625	655.625	653.25
D22	654	653.125	659.75	665.375	660.125	671.125	659.125	658	661	658.625	663	656.125	660.875	661.125	665.375	656.5	659.75	658.5	656.625	662.25	661.5	656.375	660.5	662.625	655.5	662.375	658.125	660.5	660	652.75	663.75	655.5
D23	716.875	717.25	719.875	713.625	715.375	720	718.625	714.75	717.375	713.625	719.625	714	719.625	722.75	719.125	721.5	728.5	714.5	712.875	724.5	720.25	722.75	720.625	716.875	716.75	720.375	723.375	715.875	724.625	720.5	721.5	723
D24	727.25	724.625	725.75	718.375	730.125	729.875	723.625	731.875	722.75	727.75	726.125	723.5	723.625	723.125	723.75	727.375	719.875	722.5	723.875	725.125	726.375	725.125	723.625	724.625	728.625	726.125	720.875	719.625	720.5	724.625	728.875	732.25
E01	0	0	0	0	0	0	0	0	0	0	0	0	0	0	0	0	0	0	0	0	0	0	0	0	0	0	0	0	0	0	0	0
E02	591.375	587	590.125	587.125	586.375	591.75	592.875	587.875	591.25	594.625	590.875	589.5	585	594.375	590	597	596.375	586.625	595.5	598.75	588.5	589.5	591.625	595.375	588.375	588.875	593.875	592.625	593	592.5	594.375	591
E03	645.25	645.875	643.375	652.25	652.75	642.625	650.625	646.75	647.25	637.625	641	643	650.5	648.625	648.625	647	645.125	652.625	649.125	644.625	648.875	647.5	651.375	648	648.125	649.5	651.625	649.625	642.375	647.5	647.375	647.25
E04	0	0	0	0	0	0	0	0	0	0	0	0	0	0	0	0	0	0	0	0	0	0	0	0	0	0	0	0	0	0	0	0
E05	0	0	0	0	0	0	0	0	0	0	0	0	0	0	0	0	0	0	0	0	0	0	0	0	0	0	0	0	0	0	0	0
E06	656.25	667	663.875	660.125	658.25	668.25	660.25	664.625	663.5	663.625	662	664	665.125	658.625	660.375	664.125	659.5	659.375	659.125	666.625	662.25	657.125	660	661.125	661	660	656	660	657.875	665.25	660.25	660.375
E07	641.5	641.875	643.5	643.625	642.125	639.5	639.875	641.625	639.5	638	642.375	643.625	642.75	643.875	646.625	638.25	642.75	646.375	637.625	645.125	644.25	632.375	639.75	639.375	638.875	637.125	644.375	643.875	641.75	649	640	639.25
E08	675.375	672.25	673.875	675.25	662.75	668.75	672.625	668.375	667.25	677.125	672	672.125	675.25	671.375	668.25	669.625	672.25	672.25	675.125	669.75	667.25	674.125	668.75	675.25	675.75	672	672.875	670.75	672.625	667.25	674.875	666.75
E09	673.5	669.25	672.625	672.5	665.875	673.375	672.875	670.875	672.5	668.375	665.625	661.75	671.5	668.875	670.75	673.25	669.25	674.25	668.5	673.125	665.875	673.25	665.5	675.5	669.375	671.25	673.125	678.5	667.875	665.625	671.75	664.625
E10	673.625	681.25	677.875	676.875	674.75	672.25	673.5	675.75	678.75	669.25	679	679.75	681.375	682.125	675.875	682.875	674.25	682.75	677.25	677.625	678.375	678.375	678.875	680.875	676.75	673.5	677.125	672.5	677.25	676.5	679.875	675.25
E11	670.875	673.625	675.375	672.875	677	674.125	679.125	676.375	674.125	675.625	672.5	671.75	673.625	675.125	664.625	668.375	673.5	670.75	677.375	674.625	671.875	678.75	663.875	673.125	673.875	670.75	672.375	677.125	676.875	676.375	676.375	669.5
E12	660.25	659.75	658.25	651.375	652.375	660.75	659.25	655.625	651.625	657	654.125	656.25	658.25	661.25	659.25	665	659.375	657.375	656.25	652.375	658.375	654.25	659.375	658.625	664.875	657.125	662.625	658	654.875	657.375	656.875	658.375
E13	0	0	0	0	0	0	0	0	0	0	0	0	0	0	0	0	0	0	0	0	0	0	0	0	0	0	0	0	0	0	0	0
E14	691	684.625	691.125	684.75	690.625	690.375	679.875	692.625	681.5	680.25	687.125	687	678	685.125	688.375	689	686.875	685.375	691.5	688.875	689.875	689.875	689.625	686.875	693.75	688.375	687.375	688.875	687.625	690.75	690.125	685.5
E15	0	0	0	0	0	0	0	0	0	0	0	0	0	0	0	0	0	0	0	0	0	0	0	0	0	0	0	0	0	0	0	0
E16	0	0	0	0	0	0	0	0	0	0	0	0	0	0	0	0	0	0	0	0	0	0	0	0	0	0	0	0	0	0	0	0
E17	662.125	660.625	664.625	664.375	663	661.25	667.125	662.25	663.875	667.75	672.25	664.5	661.375	669.5	670.5	662.125	662.875	666.75	668	663.375	669.875	667.625	669.625	665.875	664.125	665.875	663.375	669.125	670.25	665.625	663.5	667.75
E18	477.727	486.364	546.273	482.636	493.545	505.273	452.545	511.364	494.091	536.455	494.364	509.818	496.091	444.091	494.091	478.273	526.455	530.091	492.273	541.636	456.818	494	504.273	505.182	508.182	488.091	503.182	473.909	504.545	488	475.818	521.636
E19	705.125	701.125	703.875	693.625	699.875	702.25	702.25	698.25	698.125	705.75	698.25	702.375	704.375	694.75	702.125	702.25	702.625	706.5	702.5	700.125	708.75	694	693.875	704.125	701.875	707.375	701.25	700	700.125	705.25	707.5	700
E20	679.125	671.5	672.875	673.75	671.875	674.5	672.875	669.375	687	676.875	670.625	669.875	672.375	676	678.5	672.25	674	673.875	676.625	676.125	670.375	673.75	674	671.5	675.125	673.25	672.25	673.375	672.625	680	672.75	671.875
E21	553	555.375	547.25	555.625	558.375	554	555.375	556.25	549.875	554.375	547.625	546.75	552.875	560.5	543.875	548	548.875	549.625	553.125	559.375	548.75	551.125	557	550.125	547.5	557.5	551.375	558.25	555.125	552.125	552.875	554.75
E22	0	0	0	0	0	0	0	0	0	0	0	0	0	0	0	0	0	0	0	0	0	0	0	0	0	0	0	0	0	0	0	0
E23	686.5	685.25	686.5	689.625	686	686.625	692.125	690.125	689.375	689	694.875	695.625	688.25	691.5	692.375	687.75	687.5	693.375	690.75	697.5	691.25	691.625	696	695.125	689.625	690.875	687.375	693	690.625	691.75	690.25	692.875
E24	736.5	734.375	739.125	739.875	729.875	733.25	733	739.5	732.5	735.5	727.375	737	737.25	731.875	743.75	733.375	736.375	739.375	733.625	735.75	740.625	735.25	738	739.625	737	730.25	737.875	735.625	731.625	737.375	740.25	739.375
F01	678.375	677.75	671	672.375	666.875	676.125	679.125	681.375	675.375	671.75	674.75	675.5	676.375	680.75	672.75	668	675.5	672.875	681.125	674.625	674.75	674.125	669.125	678.875	674.625	679.625	674	676.875	676.875	680.375	674.75	673.5
F02	643.75	649	643.75	650.25	649.875	646.875	644.25	646.125	639	647.625	641.125	650.75	644.5	648	649.25	643.625	651.875	642.5	645.25	654.875	648.625	646.625	653.125	644.75	644.25	645.75	645.5	646.875	643.125	649.25	650.25	647.875
F03	652.125	654.625	661	663.625	658.25	655.5	660.75	660.875	654.125	656.875	663	663.375	656.5	665	659.625	662.25	655.75	658.875	660.375	654.625	656.375	661.75	662	654.125	658	657	656.375	656.125	657.75	663	656.125	658.375
F04	552.625	541.125	538.875	541.625	547.5	546.5	544.25	540.75	546.75	546.375	548.5	542.625	548.5	544	546.375	550.875	544.625	545.625	543	547.75	539	549.375	546	542.75	554	547.5	544.25	540.375	546.375	550	544	542.75
F05	0	0	0	0	0	0	0	0	0	0	0	0	0	0	0	0	0	0	0	0	0	0	0	0	0	0	0	0	0	0	0	0
F06	653.5	655.125	649.625	655.5	646.375	659.25	653.75	651.75	655.625	653.375	655	655.125	653.75	655.75	656.5	653.875	656.125	652.125	651.125	653.75	655	661.625	655.875	655.125	657.875	655.125	647.375	656	657.25	656.875	651	658.875
F07	0	0	0	0	0	0	0	0	0	0	0	0	0	0	0	0	0	0	0	0	0	0	0	0	0	0	0	0	0	0	0	0
F08	683.625	674.25	681	678.125	673.75	674.25	674	674.375	678.5	683.25	681.5	677	675.5	676.5	674.875	680.5	679.25	675.375	676.75	676.25	668.5	682.5	674.625	680.625	674.125	673.25	679.75	676.25	676	674.125	679	683.75
F09	666.375	666.875	664.375	662	666.125	659.875	665.125	669.625	661.25	668.375	662.25	674.875	662.625	668.875	664.375	665.125	671.25	665.875	668.75	666.375	662.75	662.25	664.125	667.625	663.25	664.375	670	663.75	664	671.75	666.875	668.25
F10	0	0	0	0	0	0	0	0	0	0	0	0	0	0	0	0	0	0	0	0	0	0	0	0	0	0	0	0	0	0	0	0
F11	674.375	669.75	675.375	672.75	669.75	673.25	682.375	676.375	674.875	677.125	671.875	679.5	674.375	676.375	675.875	682.375	672.125	671.875	679.625	675.75	682	681.125	680.625	677.5	675.125	679.25	680.125	683.75	678.25	676.625	682	675.125
F12	690.375	685.875	697.75	692.75	700.75	692.75	684.375	688.625	699.375	696	695.375	695.75	695.5	688.5	688.875	690.375	690.625	686.5	691.75	692.375	694.75	700.25	695.625	693.75	693.125	690.375	692.5	694	697.875	688.375	697.75	694
F13	683.75	691.625	688.25	682.75	680.125	679.5	685.125	684.5	688	688.375	680.625	683.75	687	687.125	683.875	678.375	685.125	688.5	682	681.5	681.5	691.125	682.125	677.625	688.25	680.625	678.75	684.25	693	690.875	693.25	690.125
F14	690.125	691	690.5	692.125	687.625	690.875	682.625	686	686.5	686.875	698.125	693	696.5	688.375	690.5	690.75	688.875	691.375	690	686.5	692.625	692.375	695.375	694.75	687.75	690.875	688.875	688.25	694.625	700.125	692.5	697.875
F15	652.25	654	654.5	655.25	654	655.125	654.75	652.625	646.75	660.5	653.75	656.625	655.5	652.625	662.25	654.5	654.75	655.75	657.25	653.875	660.5	655.5	653.5	659.75	653.875	653.625	655.75	654.125	655.875	659.625	648.25	657.75
F16	0	0	0	0	0	0	0	0	0	0	0	0	0	0	0	0	0	0	0	0	0	0	0	0	0	0	0	0	0	0	0	0
F17	705.375	703.125	703.25	705.625	703.25	703.125	701.25	700.375	699.125	703.75	700.125	705.375	702.5	703.375	701.5	707.125	702.75	699.5	708	699	711.875	706.25	705	703.25	698.625	702.125	699	698.5	697.75	706.75	707.875	708.125
F18	671.375	678.125	667.25	670.625	673.75	670	674.25	675.625	669.75	672.125	671	672.625	663.875	667.375	671.5	665.75	676	674.25	674.125	672.25	666	672.125	666.5	671.5	670.625	673	667.625	674	669.75	673.375	673.125	666.5
F19	706.125	708.125	710.625	702.875	701	708.25	704.625	698.625	704.25	711	705.125	701.125	705.5	707.75	701.125	707.875	698.75	705.625	711.75	700	705.875	710.75	709.25	709	708.375	712.25	703.625	708.75	706.75	706.375	701.25	703
F20	0	0	0	0	0	0	0	0	0	0	0	0	0	0	0	0	0	0	0	0	0	0	0	0	0	0	0	0	0	0	0	0
F21	710.75	708.25	717.125	709.125	711.375	709.25	708.75	715	704.75	708.125	706.625	716	709.25	712.5	708.125	711.625	705.875	714.5	705.875	716.125	705.375	709.125	714.125	712.875	716.5	713.25	713.75	710.75	715.75	711.5	709	701
F22	0	0	0	0	0	0	0	0	0	0	0	0	0	0	0	0	0	0	0	0	0	0	0	0	0	0	0	0	0	0	0	0
F23	746.75	739.875	740.375	747.375	749.125	748.875	735.125	743.125	745.125	745.75	749.5	744.875	746.75	745.25	745.375	745.75	740	745.25	750.125	743	734.75	747.375	743.25	743.5	738.125	744.125	744	745.375	734.375	740.875	746.875	741
F24	746.5	753.625	746.75	748.5	752.875	747.875	747.625	756.375	756.5	753	741.375	747.375	749.125	755.5	753.375	746.375	753.5	750.75	750.5	748	748.875	752.875	749.375	748	753.625	750.75	753	759.375	755.25	746.625	751.25	748
G01	662.625	664.125	666.25	665.75	662.75	664.5	668.375	671.5	662.25	669.25	667.75	673.5	662.75	667.875	668.375	673.125	667.625	677.125	664.125	667	667.625	666.625	666.75	662.125	666.625	668	665.875	673.25	666.875	664.25	668.5	670
G02	658.5	673.375	664	666	667.875	663.5	665.875	663.375	655.75	669.75	662.75	662.5	668.375	662.875	662	668	661.625	663.375	668.875	666.75	664.75	667.5	659.375	664.625	658.75	665.625	663.375	660.5	660.5	664.25	664.125	661.5
G03	674.5	671.625	675.625	673.625	670.375	669.375	672.25	672.875	672.875	676.375	675.875	668.25	670.125	673.5	670.625	670.375	677.125	668.875	670	672.25	675.375	675.5	675.375	676	672.875	670.875	677.125	668.75	674.625	673.125	674.375	670.75
G04	667.5	669.25	670.75	671.25	668.75	671	666.75	673.625	669	670.75	669.625	664.25	670.375	672.875	676.5	665	661.25	669.75	669.25	669.5	664.125	664.5	668.5	670.75	668.125	670	674.25	664.25	671.75	670.125	670.625	672.875
G05	647.625	644.5	645.25	646	642.5	636.25	644.625	643.375	639.5	642.5	642.375	650.5	644	646	646	645.375	650.25	646.125	643.375	640.75	638.25	646.25	646.5	645.125	636.875	643	646.75	641.375	644.75	635.5	647.25	647.625
G06	0	0	0	0	0	0	0	0	0	0	0	0	0	0	0	0	0	0	0	0	0	0	0	0	0	0	0	0	0	0	0	0
G07	618	613.125	611.375	616.625	616.125	608.25	611.625	612.75	617.875	610.75	611.25	608.5	617	613.625	605.625	612.375	609	612.875	611.25	617.375	611.625	620.75	606.125	610.375	612.875	617.625	611.625	613.625	613.625	608.5	612.5	611.5
G08	0	0	0	0	0	0	0	0	0	0	0	0	0	0	0	0	0	0	0	0	0	0	0	0	0	0	0	0	0	0	0	0
G09	0	0	0	0	0	0	0	0	0	0	0	0	0	0	0	0	0	0	0	0	0	0	0	0	0	0	0	0	0	0	0	0
G10	546.75	551.125	550.625	543.75	548.875	550.375	545.625	551.875	545.5	549.125	544	544	548.25	545.625	551.25	549.5	549	548.5	548	545.5	548.625	546	547.25	550.125	547.25	549.875	550	542.875	545.5	553.375	552.25	549
G11	689.75	687.25	697.25	693.75	692.625	696.375	695.375	686.375	700.25	683.125	693.25	699.25	699.375	692.375	697.625	706.75	693.5	699.375	700.625	695.375	698.375	699	692.875	692	697.875	697.375	694.625	698.875	696.375	691.5	701.5	698
G12	702.5	704.25	695.25	694.125	703.625	700.25	692.625	704.125	698.625	709.625	699.625	699.375	695.125	693.125	698.875	704	701.75	699.25	702.75	705.75	699.625	702.125	700.125	698.125	699.875	691.75	701.875	697	701.25	702	697.125	702.5
G13	0	0	0	0	0	0	0	0	0	0	0	0	0	0	0	0	0	0	0	0	0	0	0	0	0	0	0	0	0	0	0	0
G14	482.125	479.5	476.125	481.875	479.5	484.25	481.25	480.375	475.25	485.125	477.125	477.875	478.5	480.5	475.375	476.625	483.625	481.5	477.75	486	481.75	479.375	481.375	480.75	477.5	482	482.875	475.875	484.125	476.375	480	481.375
G15	699.875	697.75	700.125	694.125	698.5	691.125	698.75	694.375	695.25	691.125	696.125	691	698.125	699.125	693.25	692.25	689.5	698.375	699.75	698	693.125	686.5	703.75	695.625	694.25	699	704.125	697.25	695.625	700.5	699.125	700.375
G16	679.625	680.5	672.875	682.25	679.375	678.375	679.625	678.25	671.875	689.25	678.875	674.375	672.875	675.5	678.5	688.125	683.625	678.125	681.375	682.75	686.125	677.625	684	676.75	681.375	679.25	684	681	683.875	681.5	682.5	677.125
G17	0	0	0	0	0	0	0	0	0	0	0	0	0	0	0	0	0	0	0	0	0	0	0	0	0	0	0	0	0	0	0	0
G18	0	0	0	0	0	0	0	0	0	0	0	0	0	0	0	0	0	0	0	0	0	0	0	0	0	0	0	0	0	0	0	0
G19	704.625	715.625	705.5	709	712.875	711.75	714.75	709.5	712.375	721.25	717.25	716.625	717.25	713.75	715	714.25	710	716.625	718.75	714.625	713.125	726.625	712.25	712.875	716.125	714.5	706.125	716	709.375	709.125	719.125	716.625
G20	687.625	681	691.5	688.125	684.5	692.875	686.75	686.75	683	693.75	694.5	685.375	690	692.75	690.5	689.125	691.125	691.375	686.25	684.375	691.875	684.75	684.125	688.75	687.875	687.875	690.625	685.625	685.25	692.625	683.125	693.875
G21	689.875	688.875	688.875	690.125	689.125	690	694.375	688.375	685.125	692.625	686.75	681.375	692.125	688.375	691.75	691.375	688.125	686.125	689.375	696.125	686.625	687.25	692.75	691	688.625	689.75	687.625	690.5	685.75	690.5	694.25	689
G22	0	0	0	0	0	0	0	0	0	0	0	0	0	0	0	0	0	0	0	0	0	0	0	0	0	0	0	0	0	0	0	0
G23	691.625	688.5	688.375	691.25	685.5	692	686.75	691	690.625	688.125	683.625	689.125	689	693.5	693.5	689.375	686	686.75	689.375	686.875	687.75	692.875	686.875	686.875	682.375	686.125	695.25	691.125	696.5	689.5	692	686.625
G24	0	0	0	0	0	0	0	0	0	0	0	0	0	0	0	0	0	0	0	0	0	0	0	0	0	0	0	0	0	0	0	0
H01	0	0	0	0	0	0	0	0	0	0	0	0	0	0	0	0	0	0	0	0	0	0	0	0	0	0	0	0	0	0	0	0
H02	604.75	605	607.625	606	609	604.125	608.5	604.75	609.75	613.625	618.125	607.125	611.125	607.75	618.5	607.625	607	612.5	610.125	611.875	602.5	611.25	605.375	610.5	605.75	606.5	610.375	607.25	607.75	608.375	602.625	610.75
H03	660.125	665.875	661.5	655.5	666.5	663.125	662.5	664.5	655.75	661.5	658	656.875	663.75	659.375	655.625	662.125	659.625	666.5	665.5	666.75	663.375	662.375	657.75	662.25	663.875	660.625	660.375	662.375	662.5	654.5	662.5	665.5
H04	643.625	649.375	643.125	647.375	644.375	645.75	648	629.75	639.625	643.75	644.125	641.75	648.75	640	645.75	645.75	645.25	639.5	644.375	639.375	642.5	638.375	645.125	648.5	638.875	643.375	641.875	643.625	645.75	636.375	638	643.125
H05	658.75	664.75	657	660.375	667.75	660.5	660.375	663	657.625	663.375	657.875	664.375	664.125	665.375	658.5	660.375	662.125	664.125	660.25	668.75	664.75	663.25	661.75	664.25	662.375	661.75	662.125	657.75	660.125	660.875	659.375	667.5
H06	632.5	631.25	627.375	634.125	631.5	635.25	633.375	638.875	633.875	632.875	635.625	629	635.625	636.625	636.875	637.375	634.625	631.125	630.375	635.875	635.25	627.875	633.5	635.75	635.75	636.25	633.75	628.875	633.875	633.875	636.25	630.875
H07	685.625	687.25	682.125	690.625	690.25	686.375	684.875	691.125	688.125	687.125	680.5	686.125	685.375	684	685.25	690	685.75	682.125	685.875	685.125	684.375	687.625	682.125	690.875	691.5	691.75	688.75	687.125	689.25	687.375	690.75	685.625
H08	678.375	682.875	680	680.125	682.125	688.25	686	683.25	682.5	683.5	681.75	681.625	679.875	680.625	686.125	676.875	684.75	677.875	679.875	683.375	681.75	685.875	679	682.25	680.375	681.5	680.875	677.25	680.625	682	683.5	684
H09	687.5	689.25	688.25	691	687.125	690.75	687.625	694.875	685.75	692.625	684.875	678.625	686	689.25	684.25	695.625	690.5	684.5	688.5	688.75	691	682.875	689.25	689.875	689.875	693.625	686.25	690.375	693.375	693.125	688.125	687.125
H10	699.625	695.125	709.625	694.375	693.625	700.125	691.875	703.5	691.875	695	706.375	700.125	695.625	695.75	696.125	698.75	698	695.625	703.125	703.5	692.375	691.75	699.75	693.125	697.25	694.375	703.25	697.5	698.5	697.5	703.25	695.625
H11	693.5	687.125	685.375	691.625	684.625	690.25	695.125	698.25	680.25	688.5	693.75	690.5	691.125	699.25	691.75	698.75	693.25	688.875	687.75	693.5	688.625	689.375	692.125	688.25	693.375	690.875	688.5	694	699.625	684.625	693	692.875
H12	691.375	689.75	694.625	689.625	692.75	689.625	694.125	691.125	692.5	689.625	692.5	692.625	697.625	686	692.25	691.375	694.5	700.375	695.125	690.75	691.75	698.125	690.25	694	692.625	691.75	692.75	688	695.25	693.125	691	687.625
H13	705.875	704.125	707.875	712.25	717.25	707	704	705.75	705.75	715.625	700.875	703.125	710.5	703.5	707.125	710.375	708.75	714	712.25	707.75	704.375	707.875	705.625	716.25	702.625	707.125	699.875	709	712.875	712.375	703.375	708.875
H14	689.875	686.75	693.625	687.5	686	688.125	688.375	689.25	694.375	700.75	692.625	689.5	689.75	694.375	693.625	697.375	692.125	694.875	691.125	699.125	690	689.5	688.75	693	691.875	690.125	693.125	694.875	695.125	691.5	692.25	699.75
H15	705	709.375	707.75	712.75	705.5	708.75	713.875	705.5	711.375	707	709.875	708	709.25	717.25	716.75	706.125	708.375	712.5	710.125	715.625	710.75	714	713.875	714.75	706.875	708.375	713.25	707.125	709.875	709.25	711.25	711
H16	690.25	690.25	689.625	690.75	694.125	693.625	681.125	692.875	690.125	683.5	688.5	693.375	696.125	695.125	694.125	689.5	687.625	696.75	694.875	689.25	695.875	694.875	688.375	693.875	689.5	691.375	687.75	694	697.5	689.125	689.5	684.125
H17	713.875	712.25	718.5	721.625	719.375	723.5	714.5	718.125	723.75	725.875	720.375	722.875	717.125	715	720	718.25	713	719.25	720.125	719.625	715.75	717.875	715.25	709.5	720.75	714.75	721.375	718.5	720.75	718.5	718.75	723.25
H18	565.375	569.625	569.5	569	567.375	569.5	565	564.25	573.375	573.875	569.5	571.625	570.375	575.375	571	570	565.875	571.875	568.25	567.875	568.75	584.625	566.125	570.75	569.125	569.5	569.25	569	574.375	573	576.5	568
H19	717.375	710.125	719	709.75	719.375	725.875	723	714.875	707.25	716.375	716.875	713.875	718.625	720.75	709.625	715.375	713	718.125	725.875	715	712.125	717.75	713.5	714	711	721.375	717	714.75	712.5	712.375	712.5	721.75
H20	0	0	0	0	0	0	0	0	0	0	0	0	0	0	0	0	0	0	0	0	0	0	0	0	0	0	0	0	0	0	0	0
H21	667.625	655.75	666.75	661.25	664.875	665.625	671.5	662.625	668.375	670	662.875	671.25	669.75	665.25	662.75	668.125	664.375	661.125	666	665.25	658.125	656.5	658.5	666.5	657.5	670.5	665.375	657	668.875	665.875	661.5	667.25
H22	707.5	701.125	705.625	702.625	705.125	704.75	702	699.75	699.75	702.625	707.25	698.875	701.625	708.375	701.875	700.375	697.875	705.625	702.375	707	706.875	706.25	715.125	709.875	710.75	707.125	700.75	705.625	705.5	701.75	703.375	708.25
H23	671.375	671	673.125	674.5	674.875	673.75	673.875	670.25	673.375	671.5	669.25	672.375	668.375	674.625	669.5	667.625	670.75	667.625	671.125	674.75	678	667.125	672	672	674.75	669.625	673.875	670.625	669.625	666.875	674.875	678.625
H24	0	0	0	0	0	0	0	0	0	0	0	0	0	0	0	0	0	0	0	0	0	0	0	0	0	0	0	0	0	0	0	0
I01	663	661.875	668	662.75	666.625	661.5	664.625	661.25	664	659.125	665.25	668.5	660.625	666.25	661.25	667	666	668.875	667.5	661.875	671.75	666.5	658.75	669.375	665	664	669.875	665.125	662.5	659.25	666.625	666.25
I02	0	0	0	0	0	0	0	0	0	0	0	0	0	0	0	0	0	0	0	0	0	0	0	0	0	0	0	0	0	0	0	0
I03	0	0	0	0	0	0	0	0	0	0	0	0	0	0	0	0	0	0	0	0	0	0	0	0	0	0	0	0	0	0	0	0
I04	674.625	670.375	670.875	669.125	668.75	673.375	672.625	673.125	676	675.5	679	676.125	676	668.625	676.375	677.25	672.75	678.125	673	676.625	675.5	675.375	679.875	678.75	673.125	677	668.875	672.375	677.75	667.25	677.25	673.375
I05	0	0	0	0	0	0	0	0	0	0	0	0	0	0	0	0	0	0	0	0	0	0	0	0	0	0	0	0	0	0	0	0
I06	0	0	0	0	0	0	0	0	0	0	0	0	0	0	0	0	0	0	0	0	0	0	0	0	0	0	0	0	0	0	0	0
I07	0	0	0	0	0	0	0	0	0	0	0	0	0	0	0	0	0	0	0	0	0	0	0	0	0	0	0	0	0	0	0	0
I08	0	0	0	0	0	0	0	0	0	0	0	0	0	0	0	0	0	0	0	0	0	0	0	0	0	0	0	0	0	0	0	0
I09	693.875	685.625	684.375	684.25	685.5	687.125	684.875	690.625	677.5	689.75	685	682.375	687.125	686.375	693.25	686.5	687	689.25	687.5	687.25	689.75	685.5	683.625	687.375	690.25	688.75	685.25	692.375	687.625	681.75	688.625	687
I10	668.875	676.375	668.375	665.875	670.5	668.375	667.75	670	668.625	666.375	668.625	670.5	667.875	666	667.75	678	673.125	674	668.25	672.375	665.25	670.5	667.5	670.375	666	672.875	665.625	669.125	667.75	672.25	667.75	664.75
I11	0	0	0	0	0	0	0	0	0	0	0	0	0	0	0	0	0	0	0	0	0	0	0	0	0	0	0	0	0	0	0	0
I12	692.125	690	687.75	696.375	690.875	691.25	693	692.375	689.75	693.75	692.875	686.375	688.875	693.125	697	690	688.75	691.5	689.5	692.75	684.125	696.75	685	694	688.625	700.375	690.25	691.875	696.375	685.875	687.375	688.625
I13	690.25	692	695.375	696.25	698.625	696.375	701.125	693.375	700.125	696.25	697	697	695.75	703.25	696.25	696	691.125	696.125	696.5	699.25	701.25	693.875	696.625	704.75	693.75	700.375	697.75	701.5	694	695.75	700.75	699.375
I14	700.25	713	704.25	710.125	701	702.125	706.625	705	708.75	701.375	710.625	705.625	702.125	701.625	704.875	706.75	705.25	711.25	709.125	708.5	703.25	707.375	703	703.625	710.125	703.75	701.625	702.375	702	703.875	701.75	715.625
I15	708.5	701.125	703.25	697.75	709.375	701.5	700.5	709	703.125	699.5	702	698.75	703.25	704.75	695	700.25	708.5	704.75	705.875	704.75	694.25	703.375	703.875	704.25	703.625	701.5	703.75	710	702	711.125	702.125	710.375
I16	0	0	0	0	0	0	0	0	0	0	0	0	0	0	0	0	0	0	0	0	0	0	0	0	0	0	0	0	0	0	0	0
I17	713.625	713.875	715.25	712.625	709	709	709.625	709.25	707.125	710	704.375	703.125	702.5	712	705.25	703	701.75	711.375	702.875	712.625	714.25	712.375	708	707.125	706.125	711.75	705.75	708.375	708.5	705.125	704.75	703
I18	735.625	737.625	733.875	735.625	738.75	735.75	741.125	727.375	742.25	740.5	732.75	735.5	735.125	735.875	735	739.25	731.875	740.125	731.375	733.875	734.875	731.25	733.25	737.375	739.375	742	740.75	734	738.125	733.5	739.25	736.625
I19	747.875	743.5	741.5	750.375	743.75	747.625	746.375	742.375	746.75	746.75	741.125	741.125	738.25	744.875	734.875	735.875	740.25	744	747	744.625	749.375	745.75	737.375	739	742	745.25	742.5	743.5	746	739.125	747.125	745
I20	743.5	740.375	742.125	736.25	739	739	738.5	738.375	738.5	732.125	743.625	733.25	735	742.625	736.75	741.625	741.125	741.875	742.125	741.125	730.875	740	749.25	741.625	741.875	736.625	742.125	735.375	740.25	745.125	737.125	745.5
I21	597.5	592.25	595.5	588.625	595.375	593.5	591.375	588.875	595.25	596.625	597.125	593.875	593.375	596.75	595.625	594.75	590.875	593	591.125	597.75	591.25	593.25	591.625	592.375	594.5	590.5	595.625	593.375	594.25	592.5	590.375	591.875
I22	528.375	534.5	525.25	530.25	529.625	529.125	535.125	529	531.375	524.625	533.375	528	527.5	529.125	529.125	527.625	529.5	528.875	528.5	530.875	530	528.375	526.875	530.75	531.125	533.875	529.25	536.625	530.75	528.25	530.375	528.625
I23	0	0	0	0	0	0	0	0	0	0	0	0	0	0	0	0	0	0	0	0	0	0	0	0	0	0	0	0	0	0	0	0
I24	0	0	0	0	0	0	0	0	0	0	0	0	0	0	0	0	0	0	0	0	0	0	0	0	0	0	0	0	0	0	0	0
J01	638.875	643.125	641.5	638.25	641.375	641.375	635	633.625	641.125	640.375	640.375	637.125	638	641.25	640.75	642.5	643.625	644.5	642.75	645.125	643.5	639.625	637.625	643.375	637.125	633.5	645.375	644.625	639.125	634.5	645.25	641.125
J02	670.75	667	670.875	671.5	665.5	676.125	670.375	673	670.875	664.75	671	668.75	670.25	673.25	672.75	671.75	668	674.125	673.125	670.5	663.625	672	672	670.5	674.25	665.5	673.375	670.625	672.75	674.125	667.25	671.875
J03	640.25	636.375	643	640.5	639.375	636	642.25	639.875	637.5	652	641	639.125	643.25	639.25	634.375	638.25	646.125	642.5	642.25	640	633.625	644	641.25	644.125	639	639.5	642.25	641.375	646.125	645.25	637	643.25
J04	680.875	680.25	677.25	671	678.125	678.25	684.625	671.75	688.125	680.75	681.25	680.375	679.625	678.25	678.125	683.75	679.75	685.25	678.125	680.625	678.625	691.625	687.125	680.25	688	686	682.25	683.875	683	676.75	688.125	676.375
J05	0	0	0	0	0	0	0	0	0	0	0	0	0	0	0	0	0	0	0	0	0	0	0	0	0	0	0	0	0	0	0	0
J06	688.5	690.25	691.5	688.5	686.25	691.375	696.75	685.625	694.125	690.875	687.125	681.5	693.875	693.625	691.375	682.375	687.75	696.375	689.125	687.375	693.75	689.75	694.25	685.875	686.625	686.875	694.25	695.375	686.375	681.25	689.75	684.5
J07	0	0	0	0	0	0	0	0	0	0	0	0	0	0	0	0	0	0	0	0	0	0	0	0	0	0	0	0	0	0	0	0
J08	645.125	642.5	643.75	645.5	642.125	644.875	640.5	638.5	646.375	644.25	643.125	641.75	639.625	639.375	643	648.25	637.625	649.5	648	647.625	643.25	642.625	651.125	645	644.375	640.875	644.875	643.5	645.375	638.5	650	641.5
J09	697.875	701.75	703.5	698	696.125	698	695.875	700.25	701.375	698.875	698.75	701.125	702.375	698.625	695.5	696.375	698	697.75	694.875	695.875	696.75	706.125	698.25	695	692.625	694.125	703	700	691.875	700.875	695.5	699.375
J10	692	694.625	696.375	692	690.125	697.375	694.125	692.125	700.875	702.125	690.125	697.5	694.875	699.5	701.125	693.75	693.625	694.875	691.125	701.25	699.125	696.5	687.25	694.625	691.5	697.75	696	692.75	696.25	687.875	689.125	693.875
J11	698.25	700.625	698.875	704.75	696.125	703.875	709.375	706.375	706.5	707.125	704.25	713.875	709.875	704.625	702.125	700.875	700.375	705.875	702	699.5	704.375	701.125	710.125	705.75	705	702.25	694.625	702.875	699	697.125	695.375	698.75
J12	0	0	0	0	0	0	0	0	0	0	0	0	0	0	0	0	0	0	0	0	0	0	0	0	0	0	0	0	0	0	0	0
J13	699.875	707.25	712.375	702.75	705.375	705.25	706.5	696.75	704.125	707.375	702	708.375	700.625	706.5	698.125	707.5	703.125	702.625	702.5	701.375	706.125	703.5	711	706.5	706.125	698.875	708.375	698.625	702.25	699	708.375	700.375
J14	0	0	0	0	0	0	0	0	0	0	0	0	0	0	0	0	0	0	0	0	0	0	0	0	0	0	0	0	0	0	0	0
J15	719.625	715.5	718.875	712.5	721.625	716.625	717.875	719.75	720	716.875	716.875	717.625	719.375	717.25	720.5	713.375	721	718.125	721.5	719.75	719.75	719	717.875	725.5	715.125	723.5	719.25	717.625	721.375	715.75	717.25	719.375
J16	698.375	698	706.125	703.375	698.75	703.25	702.875	704.625	704.5	699.625	699.25	701.875	700.375	702.25	703.75	704.125	707.75	698.5	704.875	694.25	695.75	699.25	707.5	707.375	699	707.25	702.875	703.25	701.75	710	708.25	699.875
J17	0	0	0	0	0	0	0	0	0	0	0	0	0	0	0	0	0	0	0	0	0	0	0	0	0	0	0	0	0	0	0	0
J18	739.5	731.75	737.375	739.125	730.875	734.5	737.75	733.25	735.375	734	735	745.5	730.875	736.75	739.75	737.625	738.125	740	733.875	748.5	746.75	738.25	734.625	738.875	734.25	738.375	741.25	741.875	736.75	740.875	735.375	738
J19	715.75	716.75	714.375	714.25	721.25	709.625	715	712.125	721.25	715	714.75	719.25	718.875	706.125	712.375	715.25	719.75	714.75	716.875	711.625	717.75	720	717	713.375	713.625	711.625	716	713.5	715.875	719.5	712.625	717.875
J20	669.875	668	667.375	661.25	669.25	671.25	664.375	671.75	670.125	669.75	672.875	669.25	658.875	667.375	669.625	665.75	674.25	670.75	668.375	673.125	668.75	670.5	671.625	666.25	674.25	669.875	666.75	675.875	669.875	675.625	664.125	670.75
J21	656.875	652.875	652.125	655.75	654.625	661	654.5	656.25	657.75	659.125	652.5	658.125	656.75	665.125	656	668.125	657.125	663.625	653.25	662.25	663.5	663.375	656.25	659.625	655.875	666.125	651	660	663.5	653.75	651.75	657.875
J22	740	745.5	745.625	743.75	739.375	745.5	746.875	745.875	744.875	743.625	745.25	743.875	746.25	739.625	746.125	747.25	745.25	744.625	746.375	740.75	748.875	742	745.25	751.625	738.125	742.875	741.5	742.875	746.125	745.125	743	743
J23	618.25	623.875	616.125	623.875	613.875	622.75	624.625	626	621.75	622.375	620.75	616.125	622.125	616	624	617.5	626.75	618.75	614.25	621.75	623.375	619.375	623.75	625.625	620.875	619	622	627.25	628.625	617.875	621	620.875
J24	0	0	0	0	0	0	0	0	0	0	0	0	0	0	0	0	0	0	0	0	0	0	0	0	0	0	0	0	0	0	0	0
K01	0	0	0	0	0	0	0	0	0	0	0	0	0	0	0	0	0	0	0	0	0	0	0	0	0	0	0	0	0	0	0	0
K02	0	0	0	0	0	0	0	0	0	0	0	0	0	0	0	0	0	0	0	0	0	0	0	0	0	0	0	0	0	0	0	0
K03	671.625	677.5	662.625	670.5	672.5	670.625	667.5	669.125	668.875	668.75	666.75	665.25	666.25	665.25	664.125	668.125	664.375	672.125	664.25	670.5	663.5	664.875	665.375	669.375	666.375	666.875	669.375	664.25	668.875	658.75	660.375	670.75
K04	657.5	659.375	659.75	665	661.875	658.375	663.625	659.75	661.125	662.75	663.875	659.875	660.875	663.75	662.75	659.125	663.125	662.375	664.125	663.625	662.75	659.375	667.625	663.875	658.75	656.375	658.375	664.125	658.75	660.375	666.5	659.5
K05	666.75	659.375	663.125	668	662.5	665.5	665	661	665	656	673	662	665.5	668.375	665.75	662.5	662.875	669	667.5	664.375	670.875	665	666	662	664.875	667.125	665.875	666.375	665.625	672.125	664.75	661.125
K06	682.875	684.25	680.625	680	683.125	684	685.125	686	686.25	693.625	686.375	680.375	687.625	683.375	685.375	683.25	683.75	687.5	683.5	686.625	683.625	684.375	684.25	687.625	682.25	691.625	682.625	685	684	685	682.25	685.25
K07	702.875	690.375	694.375	689.125	695.125	697.375	693.875	688.125	696	694	690.875	692.75	692.125	690.625	698.25	697.5	689	698.875	699.375	693.25	694.75	705	695.5	696.375	695.375	697	695.375	694.125	694.625	695.625	696.875	697.25
K08	686.5	689.125	692.5	691.625	691.625	691.25	697.25	692.375	696.25	698.25	695.5	697.125	697.625	695.25	688.125	693.875	692.875	690	692.25	694.625	696.25	695.625	700.875	697.75	691.75	695.875	691.625	694.5	698.75	693	685.75	686.125
K09	691.125	699	699.75	689.375	695.25	696	697.625	701.375	698.375	699.875	702.625	696.875	691.375	698	699	699	695.625	695.875	695.875	695.75	696.375	700.25	698	693.875	699.875	699.75	695.25	699.375	697	695.75	699.125	697.375
K10	714.375	714	714.25	716	708.25	714	712.25	713	718.5	710.25	710.75	708.75	715.375	713.25	713.75	710.75	708.25	718	714.125	713.75	709	707.5	715	709.75	707	707.125	714.625	721	718.125	714	714.5	711
K11	0	0	0	0	0	0	0	0	0	0	0	0	0	0	0	0	0	0	0	0	0	0	0	0	0	0	0	0	0	0	0	0
K12	659.5	661.625	657	666.75	659.625	660.5	664.25	662.625	669.25	660.625	664.875	657.5	665.5	665.125	665.25	661.25	663.75	671	668.375	656.625	665.125	660.375	661.125	658.75	659.75	663.375	661.75	665	665.375	667.25	663	664.25
K13	0	0	0	0	0	0	0	0	0	0	0	0	0	0	0	0	0	0	0	0	0	0	0	0	0	0	0	0	0	0	0	0
K14	0	0	0	0	0	0	0	0	0	0	0	0	0	0	0	0	0	0	0	0	0	0	0	0	0	0	0	0	0	0	0	0
K15	724.375	723.25	724.125	720.125	728	723.375	723.875	730	724	731.25	725	728.125	725.625	727.5	724.625	722	723	723	729.25	732.5	727.875	720.625	734.625	731.75	724.75	730.75	723.25	731.75	724.125	721.75	728.125	731.5
K16	685.25	690	689.5	691.125	688.25	688.125	687.75	695.875	690	685	681.75	688.25	690.375	683.5	682.375	692.375	688.375	691.75	687.875	687	684.875	682.375	694.375	687.375	686.875	684.875	687.625	685.5	687.625	694.25	689.625	685.875
K17	742.5	743.5	744	742.75	749.75	746	740.875	740.25	743.25	739.5	742.375	740	751.75	747.25	737.625	739.75	742.875	745.625	741.125	743.125	738.375	742.5	738.25	744.625	743.625	746.5	742.5	740.75	739.5	739.25	743.75	750.875
K18	742.125	740.75	735.5	734.75	736.5	742.875	739.75	742.25	738.625	743.5	736.25	738.25	736.125	741	734.75	738.375	735	747.5	738.875	745.375	744.375	745.125	741.625	743.5	740.625	737.375	740.625	743.75	744.375	735.875	737.75	741.5
K19	685.125	672.875	689.375	688.375	677	679.625	680.125	687.125	685.625	681	688.25	685.25	683.125	686.875	681.875	685.375	681.75	685.25	677.375	683.875	685.5	681.625	686.125	676.25	685.875	686.125	688.375	684.375	688.25	686.375	684.625	689
K20	716.125	716.5	707.625	715.375	714.125	714.125	715.125	713.25	711	708	717.375	715.375	711.25	709.5	713.625	717.625	709.75	719.375	714	714.25	702.5	717.25	712.25	711	714	708	711.125	715.875	713.875	709.375	711.75	707.75
K21	0	0	0	0	0	0	0	0	0	0	0	0	0	0	0	0	0	0	0	0	0	0	0	0	0	0	0	0	0	0	0	0
K22	750.25	745	749.625	746.75	746.125	743.75	747.375	747.625	754.125	747.75	755	744	747.75	748.875	744.5	742.875	749.625	746	743.75	744.25	741.5	743.25	746.875	749	755.25	744.75	749.125	741.5	749.75	750.625	749.125	750.75
K23	706	702.375	705.625	706.25	709.125	706.5	710.375	706.125	705.375	710.625	701.875	701.625	698.625	706.875	715.875	709.25	704.25	707.75	706.375	716.375	711.25	704	713.125	710.5	710.75	710.875	711	703.375	710.25	701.25	700.75	705.5
K24	0	0	0	0	0	0	0	0	0	0	0	0	0	0	0	0	0	0	0	0	0	0	0	0	0	0	0	0	0	0	0	0
L01	606.875	603.125	603.125	611.375	605.375	604	608.125	605.375	607.625	602	605.125	604.625	608.625	602.625	601	604.75	611.25	607.375	604.25	602.375	602.375	609.125	603.125	604.125	603.875	601.75	606.5	600.625	605.5	612	607.875	604.5
L02	684.375	683.125	681.5	683.875	680.875	684.625	677.125	688.125	680.5	683.75	680.25	686.625	688.375	685	684.625	686.5	685.875	679.75	683.5	680.125	676.875	681.375	686.25	681.625	679.5	681.125	682	682.125	687.75	687.125	686.75	684.625
L03	0	0	0	0	0	0	0	0	0	0	0	0	0	0	0	0	0	0	0	0	0	0	0	0	0	0	0	0	0	0	0	0
L04	677.25	681.25	683.375	679.25	682.375	683.375	680.25	690.5	681	679.75	685.375	681.125	682.25	683.875	686.875	679.875	682.625	682.375	685.875	685.875	688.25	680.875	679.75	680.875	679.25	687.25	682.125	680.125	679	682.875	680.75	679.125
L05	688.5	679.125	685	686.25	683.625	692	682.5	683.625	683.125	689.125	683.5	687.75	683.875	685.875	685.5	691.5	686.125	687.5	689.5	686.5	686.5	686	694.125	685.75	687.875	683.5	683.125	683.75	689.125	679.125	688.5	689.125
L06	672	683.375	676.625	682.375	681.25	682.875	676.875	678.75	677.375	679.75	678.375	684.875	679.75	683.125	683.625	678	681.5	680	685.875	682.125	683.25	677.25	685	682.75	677.75	680.625	688	676.125	680.25	682	677.875	676.25
L07	0	0	0	0	0	0	0	0	0	0	0	0	0	0	0	0	0	0	0	0	0	0	0	0	0	0	0	0	0	0	0	0
L08	700.875	704.875	703.375	700.5	700.875	693	690	689.375	693.125	689.25	695.875	692.875	698.5	690.375	701.5	701.5	698.5	700.625	699.625	701	700.875	706.625	707.625	701.25	700.875	711.875	713.75	707.5	703.125	708.625	711.75	708.625
L09	720.875	715.625	723.875	713	722.625	716.375	717.625	717.125	718.875	715.625	719	715.125	719.625	722.875	720.25	718.875	724.5	719	717.875	721.25	719.125	722.5	725	717.875	724.125	718.375	715	717.5	712.75	720.125	712.125	715.25
L10	717.375	721.25	718.375	717.875	714.875	709.625	709.5	713	722.125	721.75	710.375	711.375	711.75	713	716.75	721	712.125	713.125	717.375	718.5	711.75	722.125	713.125	715.625	714.625	716.625	719.125	718.875	713.125	718.875	713.5	709.375
L11	721.5	723.75	721.375	725.875	730.125	725.75	725.75	727.625	722.25	730	728.125	725.875	719.125	729.375	727.375	720.75	725.875	726	731	725.875	728.125	729.25	722	725.25	722	728.25	718.875	718.625	724.625	719.5	728.5	725.875
L12	678.875	681.875	675	682	679.125	678.125	678.5	675.75	680.5	679.625	680.5	680.875	679.125	676.625	678.75	675.875	681.75	678.75	680.375	681.125	678.875	680	677.75	671.625	683.25	678.375	680.75	684.25	678.625	676.375	679.625	681.375
L13	0	0	0	0	0	0	0	0	0	0	0	0	0	0	0	0	0	0	0	0	0	0	0	0	0	0	0	0	0	0	0	0
L14	723.625	731.125	729.5	723.375	730.875	729.625	728.625	728.125	726	726.5	733	726	726	727.5	721.875	728	726	721.25	733.125	732	733.375	724.375	726.125	724.375	724.25	725.375	723.25	725.375	725.625	731.75	721.375	730.125
L15	748.125	751.75	753	749.625	753.375	748.75	752.25	741.375	755.25	744.5	753.625	750.25	748.25	754	754.5	750.375	750	756.25	746.25	750.875	751.5	747.25	748.75	753.375	758.375	751.875	761.625	749.75	747	756.125	749.625	753.625
L16	731.5	728.75	735.375	735	724.875	730.625	725.75	728.75	732.125	731.125	728	727.875	733.375	731.75	724.875	729.25	730.625	725.625	724.875	730.875	728.25	735.125	720.875	725.5	731.25	731.375	735.25	727.625	732	730.5	729.75	727.75
L17	742	740.25	740.875	738.125	742.875	741.625	742.75	740.375	744	739.875	737.375	747.75	745.375	744.75	735.875	743.375	748.125	745.5	741.5	741	739.375	747.625	739.625	747.125	747.25	744.75	744.875	746.5	738.5	745.125	740	741
L18	598.25	603	598.75	598.375	602.125	603.75	604.125	594.75	599.625	604	604.375	596.75	600.75	598.625	597.625	605.125	601.25	598.625	598	600.125	599.5	598.75	605.25	601	600.625	605.625	600.75	600.875	601.125	601.75	600.75	601.25
L19	0	0	0	0	0	0	0	0	0	0	0	0	0	0	0	0	0	0	0	0	0	0	0	0	0	0	0	0	0	0	0	0
L20	762.375	757.375	760.5	758.75	756.375	758	760.125	759	756.5	758.375	750.375	764.125	760.875	760.125	759.25	755.625	759.25	758.375	756.625	753.5	760.5	758.25	765.75	758.5	756.75	761.625	755.125	761.625	758.625	754.25	763.625	750.875
L21	0	0	0	0	0	0	0	0	0	0	0	0	0	0	0	0	0	0	0	0	0	0	0	0	0	0	0	0	0	0	0	0
L22	725.375	724	727.125	721.25	726.875	729.625	726	721.375	718	727.875	722.375	720.5	724.875	728.875	733.5	727.75	717.5	721.75	723.375	724.75	728	728	723.375	724	719.375	720.625	725.375	720.25	721.5	720.375	726.75	723.25
L23	0	0	0	0	0	0	0	0	0	0	0	0	0	0	0	0	0	0	0	0	0	0	0	0	0	0	0	0	0	0	0	0
L24	716.5	714.375	711.5	712.125	712.5	716.625	716	722.125	717.875	724	719.875	718.875	717.875	709.25	725.875	714.5	718.5	724.625	717.625	718.5	720	717	717.75	719.625	717.625	718.875	716.125	711.125	716.5	717.125	720	716.75
M01	0	0	0	0	0	0	0	0	0	0	0	0	0	0	0	0	0	0	0	0	0	0	0	0	0	0	0	0	0	0	0	0
M02	652.5	657.25	655.5	650.75	659	658.25	659.75	657.375	656.25	653.375	661.5	651.25	657.5	659.625	658.875	647.25	654	649.75	654.375	651.375	656.5	656.875	657.875	653.75	660.25	658.75	656	653.5	650.75	651.375	656	655.75
M03	607.875	610.375	611	611.625	607.5	608.5	603.25	610.375	610.875	608.25	612.625	612.5	615	606	607.875	615.25	614.75	613	603	616	611.125	608	611	610.125	608.75	610.875	610.375	616.375	607.625	608.125	611.125	614.625
M04	645.875	642.625	638.75	648.25	642.125	647.625	646	649.5	644.125	653.25	646.75	649.5	644.125	646.875	643.875	647.375	647.875	645.375	646.5	645.75	649.375	645.375	643.875	639.625	651.75	644.875	639.375	642.625	643.375	643.875	643.5	645.375
M05	0	0	0	0	0	0	0	0	0	0	0	0	0	0	0	0	0	0	0	0	0	0	0	0	0	0	0	0	0	0	0	0
M06	705.875	706.875	698.25	692.125	704.25	702.5	704.625	696.5	707.375	703.625	698.875	700.25	702.625	704.25	705.5	704.75	702.625	703.875	702.125	697.5	701.625	700.125	700.5	696.75	711	698.25	698.75	706.125	696.375	708	703	696.125
M07	664.875	658.25	674.875	666.75	664.875	675.625	671.5	668.875	670.75	665	667.375	668.875	675.25	667.75	666	672.875	664	670.5	669.75	667	667	665	663.375	674.75	673	665.625	665.625	673.25	667.875	673.25	672	666.625
M08	662.125	667.125	662.5	663.875	666.875	671.375	664	665.25	665.5	667.75	667	665	667.875	664.375	658.5	661.75	664.625	663.25	671.25	665.75	667.125	666.875	665	659	663.125	660.625	666.25	664.375	666.75	664.625	665.5	668.875
M09	0	0	0	0	0	0	0	0	0	0	0	0	0	0	0	0	0	0	0	0	0	0	0	0	0	0	0	0	0	0	0	0
M10	720.5	721.25	725.5	720	723.25	721.625	717.25	722.875	716.25	722.25	722	718.25	725.75	732.25	725.5	716.25	721.625	718.625	723.5	718.75	715.875	721.75	717.125	721.375	721.75	718.25	711.125	720.625	717.125	718.75	717.375	717.75
M11	0	0	0	0	0	0	0	0	0	0	0	0	0	0	0	0	0	0	0	0	0	0	0	0	0	0	0	0	0	0	0	0
M12	0	0	0	0	0	0	0	0	0	0	0	0	0	0	0	0	0	0	0	0	0	0	0	0	0	0	0	0	0	0	0	0
M13	0	0	0	0	0	0	0	0	0	0	0	0	0	0	0	0	0	0	0	0	0	0	0	0	0	0	0	0	0	0	0	0
M14	720.625	723.5	732	722.375	725.75	728.5	729.25	725.625	724.125	721.25	728.625	724.875	719.5	733.75	723	726.125	725.375	725.25	729.125	726	721.75	727.125	734.625	727.5	731.75	732	730.875	723	726.375	731.875	728.375	727
M15	740.25	735.25	743.75	739	745	740.875	749.25	743.75	741.25	739.5	745.875	742.125	749.25	743.625	743.625	742	741.625	745.5	751.125	742.375	739.625	744.25	740.625	739.75	737.125	747.625	750.125	738	741.25	746.5	745.375	746
M16	745.625	746.75	747.125	739.5	749.875	743	741.875	746	733.75	738.625	743.75	744.875	742.5	742.625	738.625	743.375	743.625	744.625	747.875	743	743.25	738.375	746	742.25	741.125	741.125	741.75	744	742.875	741.5	744.125	741.375
M17	0	0	0	0	0	0	0	0	0	0	0	0	0	0	0	0	0	0	0	0	0	0	0	0	0	0	0	0	0	0	0	0
M18	756.25	764.875	763.125	755.75	758	755.5	760	759.625	757.5	761.25	764.875	757.875	757.25	759.625	756	753.25	761.5	752.5	753.25	757.125	764.375	754.375	757.875	762.25	755	760.625	753.625	756.625	754.875	757.125	760.875	758.5
M19	718.25	719.5	720.875	716.125	718	717.125	727.375	716.75	723.25	720.625	716.75	715.125	726	720.25	722.5	721.25	721.5	716.5	714.125	724.25	724.5	716.75	725.75	721.375	717.125	720.25	718.625	719.375	720	718.375	721.375	720.875
M20	752.875	742	753.625	748.625	747.875	754.75	747	751.5	749	748.75	751.125	745.25	746.75	749	753.75	746.125	747.25	748.625	751.125	750.75	748.875	752.375	745.875	746	748.625	750.125	742.5	743.25	747.875	746.125	746.125	744.5
M21	724.875	721.375	725.125	722.5	718.625	718.75	718.625	719	726	717.375	717.25	718.125	718.875	729.75	723.875	719.25	717.75	717.5	718.25	715.125	718	720.25	720.125	717.875	719.875	723.625	714.5	717.625	726	724.125	722	716.5
M22	0	0	0	0	0	0	0	0	0	0	0	0	0	0	0	0	0	0	0	0	0	0	0	0	0	0	0	0	0	0	0	0
M23	769.75	776.25	773.875	772.625	771.375	769.625	774.375	768.75	775.625	761.125	773.375	770	769.125	772.625	771.125	775.375	768.75	775.25	771.25	769.5	771.375	770.625	780.875	772.375	772	768.625	771.625	768.375	769.75	773.25	768.25	773.125
M24	726.125	729.625	725.25	732.375	726.75	735.125	727.875	729	726.375	734.25	730.75	731.5	726	730.5	734.125	727	727.5	722.625	730.375	729.875	727	732.375	733.125	728.625	732	726.125	725.25	731.375	726	724.5	734.25	724.875
N01	690.625	690.25	691.75	697.875	686.625	691.5	695	694.875	692	693.375	693.125	692.25	689.625	693.5	692	691.5	691.25	689.25	689.125	691.5	693	693.75	697.5	695.125	698.75	693.875	694.375	692.125	697.75	695.125	692.875	694
N02	0	0	0	0	0	0	0	0	0	0	0	0	0	0	0	0	0	0	0	0	0	0	0	0	0	0	0	0	0	0	0	0
N03	684.5	691.5	685.25	689.75	687.375	693.625	690.125	689.25	688.875	693.25	692.375	695.625	691.25	685.25	688.625	694.875	690.625	684	693.5	685	689.25	692	696.625	692.25	695.75	693.25	690.375	695.875	684.875	692.25	699.5	697.25
N04	691.5	690.25	685.75	684.875	690.5	690	696.25	689.375	684.375	685	692.5	684.375	689	692.5	686.625	688.75	691.25	688.5	681.625	689.25	691	690.125	688.75	692.75	688.75	690.875	682.875	689.5	688.125	686.25	688	692
N05	689.75	696.625	696.625	694.875	695	688.25	691.75	695.25	697.75	699.625	695.75	696.375	697.5	700.375	700.75	700.5	692.125	696.125	698.875	695.875	695.5	695.25	691	699.25	702.875	691	701.25	702.25	691.125	696.625	691	695.375
N06	713	710	703.875	711.375	712.875	711.375	709	711	712.375	713.875	708.125	712.5	714.875	717.5	717.25	717.375	709.125	710	711	710.625	709.875	708.625	714.25	710.25	709.25	709.25	711.125	710.875	712.125	710.625	711.625	712.375
N07	0	0	0	0	0	0	0	0	0	0	0	0	0	0	0	0	0	0	0	0	0	0	0	0	0	0	0	0	0	0	0	0
N08	0	0	0	0	0	0	0	0	0	0	0	0	0	0	0	0	0	0	0	0	0	0	0	0	0	0	0	0	0	0	0	0
N09	641.125	628.5	633.125	637.625	630.875	635.375	631.75	631.25	638.25	632.375	634.375	634.75	627.5	629.625	630.75	629.75	633.625	642.875	632.875	634.625	630	638.75	632.125	637	633	630	633.5	640	633.25	630.125	639.375	631.5
N10	712.625	712.25	715.125	714	711.5	712.75	714.125	716	712.625	710.375	709.25	711.75	716.25	709.25	712.375	717.875	709.875	713.375	712.875	713.625	711.875	711.375	710.125	714.75	717.75	712.625	715.875	706.75	705.875	708.375	707.625	716.5
N11	745	739.375	738.875	742.375	741.75	742.375	745.875	742.125	746.625	743.875	744.375	745.875	740	741.125	741.375	739.375	744.625	743.125	745.25	738.125	745.375	746.375	748.625	739.5	750.5	749.875	747.25	745.125	743.125	744.375	743.5	745.375
N12	762.75	754	754.75	754.125	757.25	752.875	754.375	759.875	739.125	758.375	755.5	760.125	752.375	757	758.375	755.75	749.875	763.25	751.875	755.5	755.5	755.125	753.5	760	755.25	754.375	752.5	754.5	749.625	752.125	756.875	755
N13	734.625	746.75	744.5	744.75	741.75	747.125	738	746.125	741.875	742.75	746.5	736.875	741.875	743.375	737.625	739.875	743.75	745.375	739.25	741.125	738.25	742.125	738.25	751.375	744.5	743	738.625	741.625	743	747.875	745.75	741.875
N14	673.625	675	674	671.375	675	666	674.75	672.375	668.625	670.125	681	678.75	671.625	672.375	672.875	670.625	673	674.75	669.125	674.5	673.875	675.75	673.375	674.875	678.375	677.625	674.75	672.875	669.75	669.125	673.75	678.875
N15	744.625	741.75	741.875	740.875	740.625	743.375	745	741.125	744.5	742.125	742	737	743.625	743.375	745	748.5	746.75	746.375	740.25	744.625	743.5	739.625	738.5	739.625	746.625	744.75	738.125	748.25	743.625	744.75	734.875	742
N16	758.625	767.125	763.25	771.625	768.625	759.875	763	772	760.5	763.25	762.625	771.5	764.625	767.75	765.375	761.5	757.5	757.25	759.75	756.125	768.625	765.625	761.125	768.875	762.75	765	764.875	764.75	764	763.375	763.125	759
N17	741	747.875	744.25	743.875	739.75	743.25	737.875	738.375	739.75	742.875	742.875	739.75	746	740	740.625	740.25	726.375	743.875	745.25	743.5	736.125	743.125	741	739.125	736.375	740.5	740.375	731	747.125	743.125	744.125	737.75
N18	0	0	0	0	0	0	0	0	0	0	0	0	0	0	0	0	0	0	0	0	0	0	0	0	0	0	0	0	0	0	0	0
N19	0	0	0	0	0	0	0	0	0	0	0	0	0	0	0	0	0	0	0	0	0	0	0	0	0	0	0	0	0	0	0	0
N20	773.625	775.75	772.25	778.375	780.25	766.875	781.625	771.875	767.25	779.25	775.75	770.875	775.75	765.625	773.375	779	775.25	774.75	773.625	778.625	772.75	774.75	771.25	774.75	778	771.875	769.5	773.875	771.375	773.75	771.75	776.125
N21	0	0	0	0	0	0	0	0	0	0	0	0	0	0	0	0	0	0	0	0	0	0	0	0	0	0	0	0	0	0	0	0
N22	737.25	737.125	735.625	729.625	735.125	740.125	736.375	734.75	736	733.75	738.75	736.875	734.125	739.375	730.75	734.125	745.625	736.75	741.375	739.375	729.25	734.875	734.875	738.625	732.5	738.625	736.75	734.75	735.5	738	737.25	736.25
N23	0	0	0	0	0	0	0	0	0	0	0	0	0	0	0	0	0	0	0	0	0	0	0	0	0	0	0	0	0	0	0	0
N24	783.625	783.5	787.875	775.25	789.625	780.625	781.625	783.125	781.75	784.25	784.875	785.125	782.625	780.625	777.25	779.5	783.375	785.25	786.5	784.25	776.25	781.625	784.5	778.625	780.875	786.125	785.875	780	790.75	779.25	783	782.125
O01	0	0	0	0	0	0	0	0	0	0	0	0	0	0	0	0	0	0	0	0	0	0	0	0	0	0	0	0	0	0	0	0
O02	0	0	0	0	0	0	0	0	0	0	0	0	0	0	0	0	0	0	0	0	0	0	0	0	0	0	0	0	0	0	0	0
O03	0	0	0	0	0	0	0	0	0	0	0	0	0	0	0	0	0	0	0	0	0	0	0	0	0	0	0	0	0	0	0	0
O04	673.25	672.375	673	669.75	667	675.5	671.125	683.875	669.375	669	667.875	673.25	671.5	671.875	673.75	673.5	668	670.875	667	677.625	671	673.75	668.75	676.375	668.5	676	674.875	674.75	670.75	670.5	675.75	674.125
O05	710.375	716.25	718.625	717.75	714.875	712.625	715.375	708.25	716.5	715.25	718	714.5	717.25	715	712.375	717.125	717.375	720.875	717.625	716.5	712.875	712.75	721.5	714.375	708.375	718.125	715.25	714.125	713.625	716.75	710.875	709.875
O06	694.25	692.125	692.5	690	691.375	693.375	693.75	692.75	688.5	687.5	688.625	690	684.75	693.125	690	692.625	703.875	701	693.625	693.375	691.5	699.375	693.625	695.75	693.5	692.25	689.5	689.5	691	692	694.25	695
O07	712.125	717.375	719.75	719.625	718.5	718.375	720.375	718.125	713.75	719.25	719.375	718	719.25	721	721.375	712.375	721.75	715	720.625	718.375	720.125	715.625	718.5	723	722.75	725.625	718.625	720	722	715.75	720.625	724.375
O08	0	0	0	0	0	0	0	0	0	0	0	0	0	0	0	0	0	0	0	0	0	0	0	0	0	0	0	0	0	0	0	0
O09	728.5	736.375	730.75	734.375	725.25	735.625	733.5	728.625	728.375	734.5	727.625	734.375	729.375	730.25	727.875	732	731.125	730.125	739.125	733.125	731	727.5	727.5	725.125	732.875	731.25	727.125	732.375	738	734	732.5	727.625
O10	630.75	627.75	628.25	630.25	624.625	630.375	628.125	624.875	627.625	629.875	629.25	630.625	638.875	631.5	635.25	627.5	629.375	642.5	631.375	629.375	632.125	628.25	626.75	634.75	632.25	633.125	630.375	630	634.375	628.125	633.625	636.5
O11	0	0	0	0	0	0	0	0	0	0	0	0	0	0	0	0	0	0	0	0	0	0	0	0	0	0	0	0	0	0	0	0
O12	689	689.875	692.125	701.625	694.875	690.625	694.375	686.125	693.125	705.875	695.375	698.375	685.625	692.875	699.25	686.375	692.125	692.375	695.25	686.125	688.125	690	697.75	690.625	695.25	689.25	690.625	694.875	693.625	694.125	691.875	698
O13	764.75	765.75	770.25	769.25	758.375	771.125	771.625	767.625	778.25	765.375	762.625	773.75	774.75	766.25	768.75	770.375	772.875	774.625	773.125	765	774.125	771.375	766.125	768.5	776.75	773.625	766.75	772.75	770.375	772.625	775.375	771
O14	784.625	770.5	774	780.5	772.5	775.875	769.875	783.125	775.875	781.625	779	777	781.75	778.875	779.125	786	774.5	784	782.375	780.625	770.5	776.625	780.75	783.5	783.375	774.875	781	775.625	778.5	776.625	776.375	771.625
O15	697.875	694.875	705.5	697.875	703	705	692.375	705.75	701	702.75	704.125	700.125	708.75	707.375	695.25	697.125	706	700.5	701.25	697.375	697.125	701.375	706.125	702.375	702.25	697.875	704.125	697.375	695.25	700.5	699.625	699.25
O16	763.875	759.5	760.75	761.875	755.5	763.25	766.375	764	756.875	756.375	764	762.5	754.625	756.375	764	764.75	761.125	764.375	763.625	757.5	760.375	764.875	762.125	763.75	763.75	767.625	769.5	767.875	760	768.5	765.375	766.125
O17	0	0	0	0	0	0	0	0	0	0	0	0	0	0	0	0	0	0	0	0	0	0	0	0	0	0	0	0	0	0	0	0
O18	782.25	776.125	773	777.125	776.75	778.375	777.875	777.375	786.125	779	782.625	784.875	786.125	781.375	770.375	783	775.5	775	784.5	780.875	773.25	778.875	780.75	784.875	776	786.75	774.125	773.375	786.375	777.25	781.25	784.625
O19	805.625	806	801	803.625	805.875	810.875	810.5	799.5	804.25	801.125	810.625	805.625	806.25	814.375	808.25	809	800	808.875	806.375	808.875	795.875	804	800.5	799.625	803.875	799	812.5	809.5	806.25	806.375	795.5	807.125
O20	797	789.625	788.875	787.875	786.75	789.25	783.875	793	788.125	791.25	799	789.25	784.875	791.125	788.75	795.75	793.75	792.25	792.875	787.375	789.875	791.875	787	786.375	793.625	797.25	787.375	789	793	786.125	797.625	787.25
O21	735	737.375	736.375	738.125	735.75	744	733.625	740.375	742.375	735	739.875	739.375	736	732.75	735.5	735.75	733.75	731.625	744	732.125	735.75	735.125	737.25	742.25	733.75	734.25	741.75	737.375	738.5	739.25	730.625	731.125
O22	829.625	828	826.75	832.375	822.125	817.375	826.625	823.125	824.125	827.25	828.375	826.125	824.25	827	823.625	822.625	825	823	825.25	824.875	830.875	827.5	828.875	828.75	830	830	824.375	837.25	833.625	827.875	832.125	830.75
O23	809	811.125	813.375	818.75	813	810.25	810	809.25	811.125	812	805.625	810.375	818.875	816.125	817.375	813.125	819.875	813.75	808	810.875	810.875	809.5	810.75	811.5	820.625	807.375	813.5	816.25	815.875	812.75	815.375	804.5
O24	825	825.125	818.75	825.375	824.125	818.125	824.75	832.875	822.375	827.75	833.75	831	826.125	829	831.125	829	829.5	817.75	829.375	825.125	825.375	831.125	827.875	826.125	829.25	822.75	822	821.75	821.5	830.125	830.125	823.375
P01	0	0	0	0	0	0	0	0	0	0	0	0	0	0	0	0	0	0	0	0	0	0	0	0	0	0	0	0	0	0	0	0
P02	0	0	0	0	0	0	0	0	0	0	0	0	0	0	0	0	0	0	0	0	0	0	0	0	0	0	0	0	0	0	0	0
P03	706.625	701.625	701.5	700.125	703.125	708.625	706.375	706.75	706.5	700.125	711.25	703.125	703	704.875	701	700.375	705.125	703.5	701.875	704.75	700	702.5	699.25	707.75	706.625	701.75	702.5	703.875	708.75	705.25	708.125	700.75
P04	688.75	687.25	692.625	690.875	683.375	693.875	693	685.5	688.625	684.5	693.125	684.75	684.625	692.375	685.25	687.75	688.75	690.625	687.625	694.25	692.75	689.25	688.625	687.25	692	686	693.375	698.625	692.875	689.5	686.5	694.875
P05	0	0	0	0	0	0	0	0	0	0	0	0	0	0	0	0	0	0	0	0	0	0	0	0	0	0	0	0	0	0	0	0
P06	747.625	736.625	741.875	743.625	740.875	743.375	743.875	747.625	746.75	739.625	738.625	741.375	742.875	742.5	745.5	740.625	745.75	744.25	741.75	751.25	743.125	741.625	749.75	752.125	742.5	744	745.625	745.375	742.375	747.75	746.5	742.25
P07	759.5	753.25	763.125	754.5	757.625	752.125	762	754.75	758.75	760	762	759.375	760.875	756.5	757.75	764.375	757.25	756.5	756.875	754.625	758.75	764.625	755.875	757.75	761.375	762.875	759.125	757.25	760.125	761.375	761	750.625
P08	753.75	758.75	756.375	759.875	757.875	761.875	757.75	757.625	759.25	754.875	765.125	761.5	759.375	758.5	756.5	759.625	751.875	759.875	764.75	757.625	762.625	753.125	755	752.875	762.875	756.875	754.75	758.25	760.875	757.875	756.25	758
P09	762.375	752.875	760.625	760.5	759	760	755.875	757	756.625	752.5	753.75	756.5	754.625	759.625	753.375	761.25	763.625	755.375	757.25	753.625	756.375	761.625	750.375	757.5	756.875	759.5	749.375	757.5	753.5	758.875	757.375	752
P10	0	0	0	0	0	0	0	0	0	0	0	0	0	0	0	0	0	0	0	0	0	0	0	0	0	0	0	0	0	0	0	0
P11	0	0	0	0	0	0	0	0	0	0	0	0	0	0	0	0	0	0	0	0	0	0	0	0	0	0	0	0	0	0	0	0
P12	780.5	785.25	785.25	783.5	789.375	788.625	798	791.125	788	792.875	784.75	783	794.875	786.625	788.75	788.375	787.75	792.625	789.875	794.625	780.625	785.25	789.75	789.125	784.625	783.125	784.25	781.25	780.625	793.375	787.25	786.5
P13	804.75	812.125	801.5	811.625	809.5	801.875	809.5	803.125	808.625	813.625	801.25	808.5	803.5	808.5	807.75	809	810.25	807.875	806.25	812.375	809	808.25	810.5	812.25	806.5	809.375	812.5	806.375	804.875	802.25	802	804.375
P14	782.25	783.25	779.75	775	778.125	782.125	779	782.5	775.5	780.5	778.5	781.375	779.5	792	783.875	775.5	780.25	785	779.75	783	778	785.875	784.875	784.875	784	786.75	778	784.5	779.75	788	783	772.25
P15	810	807.125	813.5	813.25	806.125	809.375	811.75	804.875	803.25	803.625	807.875	814.125	803.75	813.75	803.875	809.125	814.25	807.5	812.875	811.875	809.625	802.75	811.625	814.75	806	809.875	812.125	815.375	812.125	813.75	806.875	809.875
P16	838.5	836.875	836.75	837.75	843.5	841.75	848.75	838.125	839	843.625	837	838.875	840.5	830.5	841.5	835.625	836	843.125	840.625	844.875	844.375	843	839.125	836.625	839.375	838.875	841.25	836	839.5	842.5	845.5	832.625
P17	866.5	871.5	863.25	871.875	855.5	868	868.5	859	874.625	872.375	865.875	863.75	863.375	873.25	865.5	862.75	872.625	860.25	871.375	864.125	870.5	873.875	864.75	866.75	865.25	864.625	861	857.875	861.75	868.125	864.875	864.25
P18	825.875	832	833.125	830.625	832.625	836.5	834.125	839.125	834.25	839.75	829.75	832.75	839.25	833.25	828.25	826.5	834.875	834.25	826.5	835.5	827.75	827.75	832.75	831	829.25	833.875	837.75	839.5	835.375	835.375	831.625	839.25
P19	863.125	878.625	869.5	869.625	869.25	871.5	865.625	880	876.875	874.75	865.5	875.75	874.75	871	870.875	870	876.25	871.75	874.5	867.625	872.375	874.625	870.25	874.375	871.875	872.125	875.75	877.375	870.5	872.5	872.75	875.875
P20	0	0	0	0	0	0	0	0	0	0	0	0	0	0	0	0	0	0	0	0	0	0	0	0	0	0	0	0	0	0	0	0
P21	877.375	872.25	875	874	875.875	873.5	880.25	872.5	872.25	877	881.25	872.875	876	868.75	878.5	876.25	879.125	876.125	865	871.5	872.125	875.25	872	875.25	877.125	875.875	873.75	870.75	875.875	871.5	871.875	878.375
P22	869.75	869.5	869.875	870.625	862.625	864.125	875.875	872.375	867.25	864.625	871.625	870.875	864.25	867.125	873.625	875.375	865.125	862.75	872.125	863.75	862.25	871.5	865.75	858	862.75	870.375	861.625	866.375	866	858.5	869.5	873.5
P23	768.5	760.375	764.75	765.625	765.125	765.5	762.75	764.625	761	768.375	759.125	772	764.125	766.125	766.5	763.25	765	763.375	760.375	759.125	769.125	764.875	771.125	765.25	767.625	764	768.625	761.75	765.75	766.875	763	768
P24	601.75	602.75	602.625	600.375	596.375	601.875	604	606.75	599.125	601.875	604.375	599.625	600.625	600.375	599.875	602.75	600.5	600.25	597	596.75	598.375	608.125	602	602.75	597.625	606	602	598.625	598.625	600.125	608.375	602.625
Last Cell

## Sheet: Summary Sheet
DA Normalize				PCV Normalized
Row	Column	Max	FFT Value	Row	Column	Max	FFT Value			Row	Column	DA-Max	Treatment (µM)
A	5	14.2268	4.30108							B	1	9.52998	0
A	6	6.08404	0.716846							C	1	11.8773	0
A	7	4.63306	3.58423							F	1	8.33874	0
A	10	5.02252	1.79211							G	1	16.4548	0
A	13	11.8266	1.79211							I	1	15.282	0
A	15	8.66171	5.37634							J	1	6.31496	0
A	16	11.4845	1.43369							L	1	5.29813	0
A	17	9.98144	5.37634							N	1	11.7375	0
A	18	8.05219	5.37634							C	2	9.95878	0
A	19	13.3992	2.50896							E	2	9.48867	0
A	20	7.63846	4.30108							F	2	8.68332	0
A	22	14.4383	3.22581							G	2	9.2045	0
A	24	9.16567	0.358423							H	2	10.1622	0
B	1	9.52998	5.37634							J	2	13.23	0
B	3	12.9951	5.01792							L	2	5.23781	0
B	4	11.238	4.30108							M	2	4.53512	0
B	6	11.2175	4.6595							B	3	12.9951	0.05
B	7	12.121	3.94265							D	3	7.57203	0.05
B	9	17.2541	2.86738							E	3	7.03183	0.05
B	12	5.52118	2.50896							F	3	10.1766	0.05
B	15	11.8681	3.94265							G	3	11.9355	0.05
B	18	15.1346	1.43369							H	3	12.1475	0.05
B	19	12.7641	2.86738							J	3	9.8738	0.05
B	21	8.35281	0.358423							K	3	10.3205	0.05
B	23	7.14954	0.358423							M	3	3.16542	0.05
C	1	11.8773	2.15054							N	3	8.46026	0.05
C	2	9.95878	1.79211							P	3	15.8216	0.05
C	4	13.4297	3.94265							B	4	11.238	0.05
C	5	13.8331	0.358423							C	4	13.4297	0.05
C	6	13.6627	1.79211							F	4	15.6601	0.05
C	7	13.6877	1.43369							G	4	4.25283	0.05
C	8	8.23391	3.22581							H	4	5.21261	0.05
C	10	11.4285	0.358423							I	4	15.0682	0.05
C	12	6.95384	5.73477							J	4	10.2729	0.05
C	13	7.09106	1.79211							K	4	12.4844	0.05
C	14	15.8758	5.37634							L	4	6.68762	0.05
C	15	15.6694	3.22581							M	4	7.92448	0.05
C	16	11.0834	4.6595							N	4	6.05108	0.05
C	17	15.4971	4.6595							O	4	11.9752	0.05
C	18	14.0526	3.94265							P	4	7.29105	0.05
C	19	9.41158	1.79211							A	5	14.2268	0.098
C	21	5.72705	4.6595							C	5	13.8331	0.098
C	22	9.59623	5.01792							G	5	8.60425	0.098
C	23	9.70331	0.358423							H	5	7.0398	0.098
D	3	7.57203	1.43369							K	5	9.62105	0.098
D	6	6.0706	2.86738							L	5	21.7618	0.098
D	7	9.52506	4.30108							N	5	13.8013	0.098
D	8	12.4569	0.358423							O	5	5.67677	0.098
D	12	15.3142	1.07527							A	6	6.08404	0.098
D	15	9.57281	3.22581							B	6	11.2175	0.098
D	17	5.4166	2.86738							C	6	13.6627	0.098
D	18	15.6437	3.22581							D	6	6.0706	0.098
D	19	10.4231	3.58423							E	6	10.5709	0.098
D	21	11.5246	3.94265							F	6	15.3502	0.098
D	22	12.6906	0.358423							H	6	15.7782	0.098
D	23	9.07542	5.37634							J	6	8.16857	0.098
D	24	13.1348	4.30108							K	6	10.1554	0.098
E	2	9.48867	3.22581							L	6	4.68661	0.098
E	3	7.03183	1.43369							M	6	11.3944	0.098
E	6	10.5709	3.22581							N	6	5.32737	0.098
E	7	7.97593	3.22581							O	6	9.88706	0.098
E	8	9.93458	2.15054							P	6	15.2233	0.098
E	9	15.3685	1.79211							A	7	4.63306	0.195
E	10	14.5175	1.07527							B	7	12.121	0.195
E	11	8.66322	2.50896							C	7	13.6877	0.195
E	12	10.6792	1.07527							D	7	9.52506	0.195
E	14	9.90488	5.01792							E	7	7.97593	0.195
E	17	9.53286	5.01792							G	7	7.56327	0.195
E	18	22.0588	4.6595							H	7	10.594	0.195
E	19	3.09234	2.50896							K	7	14.9783	0.195
E	20	8.77077	0.358423							M	7	6.65157	0.195
E	21	11.6498	3.22581							O	7	12.0664	0.195
E	23	11.75	5.73477							P	7	7.9193	0.195
E	24	4.83456	3.94265							C	8	8.23391	0.195
F	1	8.33874	1.07527							D	8	12.4569	0.195
F	2	8.68332	3.58423							E	8	9.93458	0.195
F	3	10.1766	1.43369							F	8	6.99787	0.195
F	4	15.6601	2.50896							H	8	7.4981	0.195
F	6	15.3502	2.15054							J	8	13.222	0.195
F	8	6.99787	1.43369							K	8	8.53796	0.195
F	9	8.39396	1.07527							L	8	13.255	0.195
F	11	7.98758	0.358423							M	8	13.3811	0.195
F	12	10.865	5.01792							P	8	10.3207	0.195
F	13	14.2526	3.58423							B	9	17.2541	0.39
F	14	11.275	5.73477							E	9	15.3685	0.39
F	15	8.29544	3.94265							F	9	8.39396	0.39
F	17	10.6237	0.358423							H	9	9.9799	0.39
F	18	5.31964	5.37634							I	9	14.4632	0.39
F	19	4.53658	1.07527							J	9	11.6669	0.39
F	21	8.40294	2.15054							K	9	12.0815	0.39
F	23	8.30289	4.6595							L	9	11.0663	0.39
F	24	10.7266	2.15054							N	9	5.0235	0.39
G	1	16.4548	0.358423							O	9	8.2909	0.39
G	2	9.2045	5.37634							P	9	10.0077	0.39
G	3	11.9355	0.358423							A	10	5.02252	0.39
G	4	4.25283	4.6595							C	10	11.4285	0.39
G	5	8.60425	3.58423							E	10	14.5175	0.39
G	7	7.56327	3.94265							G	10	11.8182	0.39
G	10	11.8182	0.716846							H	10	5.48846	0.39
G	11	16.5662	1.07527							I	10	10.7422	0.39
G	12	8.10416	5.73477							J	10	10.5835	0.39
G	14	10.8342	5.01792							K	10	10.6194	0.39
G	15	6.19065	0.358423							L	10	9.23095	0.39
G	16	8.43498	0.358423							M	10	17.7755	0.39
G	19	12.7879	2.15054							N	10	10.5305	0.39
G	20	14.5012	5.37634							O	10	10.0123	0.39
G	21	6.01819	1.07527							E	11	8.66322	0.78
G	23	8.86146	2.15054							F	11	7.98758	0.78
H	2	10.1622	2.15054							G	11	16.5662	0.78
H	3	12.1475	2.15054							H	11	13.7443	0.78
H	4	5.21261	2.50896							J	11	4.68806	0.78
H	5	7.0398	0.716846							L	11	12.5872	0.78
H	6	15.7782	2.50896							N	11	12.3208	0.78
H	7	10.594	1.43369							B	12	5.52118	0.78
H	8	7.4981	3.58423							C	12	6.95384	0.78
H	9	9.9799	4.6595							D	12	15.3142	0.78
H	10	5.48846	1.43369							E	12	10.6792	0.78
H	11	13.7443	0.716846							F	12	10.865	0.78
H	12	13.7969	5.73477							G	12	8.10416	0.78
H	13	8.31617	5.73477							H	12	13.7969	0.78
H	14	7.77844	3.94265							I	12	10.4627	0.78
H	15	11.8835	0.716846							K	12	9.0648	0.78
H	16	10.354	1.79211							L	12	7.50898	0.78
H	17	10.3652	3.22581							N	12	10.1864	0.78
H	18	11.2856	2.50896							O	12	7.40386	0.78
H	19	10.5992	5.01792							P	12	8.82067	0.78
H	21	8.02205	3.94265							A	13	11.8266	1.56
H	22	7.6882	5.73477							C	13	7.09106	1.56
H	23	13.6647	1.07527							F	13	14.2526	1.56
I	1	15.282	5.73477							H	13	8.31617	1.56
I	4	15.0682	1.07527							I	13	12.0378	1.56
I	9	14.4632	2.15054							J	13	11.1012	1.56
I	10	10.7422	5.73477							N	13	10.6745	1.56
I	12	10.4627	2.15054							O	13	9.49846	1.56
I	13	12.0378	3.58423							P	13	13.0449	1.56
I	14	8.71061	2.86738							C	14	15.8758	1.56
I	15	16.0193	5.37634							E	14	9.90488	1.56
I	17	8.36029	2.86738							F	14	11.275	1.56
I	18	14.6871	2.50896							G	14	10.8342	1.56
I	19	20.4166	0.716846							H	14	7.77844	1.56
I	20	8.28908	1.07527							I	14	8.71061	1.56
I	21	12.89	4.30108							L	14	5.19947	1.56
I	22	5.2926	1.43369							M	14	11.6993	1.56
J	1	6.31496	5.37634							N	14	8.50095	1.56
J	2	13.23	5.01792							O	14	9.21061	1.56
J	3	9.8738	5.73477							P	14	8.78094	1.56
J	4	10.2729	3.22581							A	15	8.66171	3.125
J	6	8.16857	2.50896							B	15	11.8681	3.125
J	8	13.222	5.01792							C	15	15.6694	3.125
J	9	11.6669	5.01792							D	15	9.57281	3.125
J	10	10.5835	5.37634							F	15	8.29544	3.125
J	11	4.68806	2.15054							G	15	6.19065	3.125
J	13	11.1012	1.07527							H	15	11.8835	3.125
J	15	13.1956	3.22581							I	15	16.0193	3.125
J	16	20.1906	2.50896							J	15	13.1956	3.125
J	18	5.15897	0.358423							K	15	19.3897	3.125
J	19	10.9387	3.94265							L	15	11.1247	3.125
J	20	6.82981	3.94265							M	15	22.0097	3.125
J	21	19.5534	1.07527							N	15	16.8465	3.125
J	22	16.1839	3.94265							O	15	10.7767	3.125
J	23	13.6119	0.716846							P	15	13.1641	3.125
K	3	10.3205	0.716846							A	16	11.4845	3.125
K	4	12.4844	5.73477							C	16	11.0834	3.125
K	5	9.62105	0.716846							G	16	8.43498	3.125
K	6	10.1554	3.94265							H	16	10.354	3.125
K	7	14.9783	2.15054							J	16	20.1906	3.125
K	8	8.53796	0.358423							K	16	8.95311	3.125
K	9	12.0815	5.37634							L	16	13.6028	3.125
K	10	10.6194	5.01792							M	16	11.1155	3.125
K	12	9.0648	2.86738							N	16	8.5356	3.125
K	15	19.3897	3.22581							O	16	37.5505	3.125
K	16	8.95311	0.358423							P	16	7.95772	3.125
K	17	13.7422	2.50896							A	17	9.98144	6.25
K	18	18.5257	1.79211							C	17	15.4971	6.25
K	19	12	5.73477							D	17	5.4166	6.25
K	20	10.4788	3.58423							E	17	9.53286	6.25
K	22	9.07329	1.07527							F	17	10.6237	6.25
K	23	4.29545	3.22581							H	17	10.3652	6.25
L	1	5.29813	1.07527							I	17	8.36029	6.25
L	2	5.23781	3.58423							K	17	13.7422	6.25
L	4	6.68762	5.37634							L	17	17.8872	6.25
L	5	21.7618	3.58423							N	17	13.2218	6.25
L	6	4.68661	5.37634							P	17	10.5479	6.25
L	8	13.255	5.73477							A	18	8.05219	6.25
L	9	11.0663	5.01792							B	18	15.1346	6.25
L	10	9.23095	3.22581							C	18	14.0526	6.25
L	11	12.5872	0.716846							D	18	15.6437	6.25
L	12	7.50898	1.07527							E	18	22.0588	6.25
L	14	5.19947	3.94265							F	18	5.31964	6.25
L	15	11.1247	4.30108							H	18	11.2856	6.25
L	16	13.6028	0.358423							I	18	14.6871	6.25
L	17	17.8872	1.79211							J	18	5.15897	6.25
L	18	4.84864	4.30108							K	18	18.5257	6.25
L	20	10.2588	3.22581							L	18	4.84864	6.25
L	22	7.72366	2.15054							M	18	15.5396	6.25
L	24	6.73694	1.43369							O	18	9.83866	6.25
M	2	4.53512	3.94265							P	18	13.3864	6.25
M	3	3.16542	2.86738
M	4	7.92448	5.73477
M	6	11.3944	3.94265
M	7	6.65157	4.6595
M	8	13.3811	4.30108
M	10	17.7755	3.94265
M	14	11.6993	3.22581
M	15	22.0097	0.716846
M	16	11.1155	4.6595
M	18	15.5396	5.01792
M	19	8.18125	5.73477
M	20	12.285	4.30108
M	21	12.7644	2.86738
M	23	10.0207	3.22581
M	24	9.50817	5.37634
N	1	11.7375	2.50896
N	3	8.46026	1.43369
N	4	6.05108	3.58423
N	5	13.8013	2.15054
N	6	5.32737	2.15054
N	9	5.0235	3.22581
N	10	10.5305	3.22581
N	11	12.3208	3.22581
N	12	10.1864	1.43369
N	13	10.6745	5.37634
N	14	8.50095	2.15054
N	15	16.8465	4.6595
N	16	8.5356	0.358423
N	17	13.2218	4.6595
N	20	16.101	5.73477
N	22	7.27795	2.15054
N	24	7.18096	4.6595
O	4	11.9752	1.07527
O	5	5.67677	1.43369
O	6	9.88706	2.86738
O	7	12.0664	1.43369
O	9	8.2909	3.22581
O	10	10.0123	1.79211
O	12	7.40386	4.30108
O	13	9.49846	4.6595
O	14	9.21061	1.79211
O	15	10.7767	3.94265
O	16	37.5505	3.58423
O	18	9.83866	4.30108
O	19	8.67471	5.01792
O	20	9.00778	4.6595
O	21	8.81189	2.15054
O	22	12.0318	5.01792
O	23	5.09383	1.43369
O	24	10.3958	1.07527
P	3	15.8216	2.15054
P	4	7.29105	2.86738
P	6	15.2233	3.58423
P	7	7.9193	1.79211
P	8	10.3207	0.358423
P	9	10.0077	1.79211
P	12	8.82067	2.50896
P	13	13.0449	4.30108
P	14	8.78094	4.30108
P	15	13.1641	5.73477
P	16	7.95772	5.73477
P	17	10.5479	0.358423
P	18	13.3864	5.73477
P	19	8.85509	1.07527
P	21	11.9948	2.86738
P	22	7.55145	3.94265
P	23	10.3224	3.94265
P	24	8.45588	3.58423

## Sheet: David's Results
A05
Time	Data	FFT Freq	FFT Mag	FFT Complex			Max
0	80.5	0	155.617	2489.87485			14.2268
0.09	65.725	0.358423	5.50437	75.5997265927751+45.1774337617998i
0.18	47.7	0.716846	2.56766	-31.8757499356235+25.9174235853639i
0.27	107.5	1.07527	4.04567	-63.3665996506704-13.2192503039602i
0.36	68.75	1.43369	5.29923	-84.1110351167069+10.6905094601284i
0.45	106.3	1.79211	8.62697	19.3622802255126+136.666756084088i
0.54	86.625	2.15054	5.1435	59.3615249288716+56.9985522351521i
0.63	72.675	2.50896	3.12502	25.7141713960652-42.8813276969231i
0.72	64.35	2.86738	7.84376	-103.724946+70.650024i
0.81	28.2	3.22581	6.82504	76.4863014233302+77.9397843778116i
0.9	117.475	3.58423	7.11703	53.686488671374-100.422532097189i
0.99	89.55	3.94265	4.69759	-74.5212125588745+9.78904990120078i
1.08	46.525	4.30108	14.2268	227.511059116707+7.34071346012841i
1.17	84.925	4.6595	5.17329	26.2791505198418-78.4902842086522i
1.26	83.225	5.01792	6.13358	-32.7721196646221-92.5036607469769i
1.35	53.675	5.37634	6.70041	-73.7540099479796+77.8049301147296i
1.44	79.025	5.73477	7.10156	-113.62491
1.53	67.6	6.09319	6.70041	-73.7540099479799-77.8049301147294i
1.62	73.275	6.45161	6.13358	-32.7721196646219+92.503660746977i
1.71	95	6.81004	5.17329	26.279150519842+78.4902842086522i
1.8	53.75	7.16846	14.2268	227.511059116707-7.3407134601287i
1.89	82.95	7.52688	4.69759	-74.5212125588746-9.78904990120056i
1.98	66.6	7.8853	7.11703	53.6864886713742+100.422532097189i
2.07	80.75	8.24373	6.82504	76.4863014233299-77.9397843778117i
2.16	83.075	8.60215	7.84376	-103.724946-70.650024i
2.25	87.975	8.96057	3.12502	25.7141713960652+42.881327696923i
2.34	83.675	9.319	5.1435	59.3615249288715-56.9985522351521i
2.43	102.95	9.67742	8.62697	19.3622802255122-136.666756084088i
2.52	66.225	10.0358	5.29923	-84.1110351167067-10.6905094601282i
2.61	91.875	10.3943	4.04567	-63.3665996506705+13.2192503039603i
2.7	87.35	10.7527	2.56766	-31.8757499356235-25.9174235853638i
2.79	84.1	11.1111	5.50437	75.599726592775-45.1774337618001i
A06
Time	Data	FFT Freq	FFT Mag	FFT Complex			Max
0	208.868	0	416.486	6663.772002			6.08404
0.09	213.338	0.358423	2.40192	35.5334704324091-14.6389343457166i
0.18	229.118	0.716846	6.08404	-12.8023256648926-96.4991329871806i
0.27	205.39	1.07527	2.31203	-12.9146077028539-34.6649751198633i
0.36	213.191	1.43369	0.784546	-10.3728358262806+7.06931866025791i
0.45	229.478	1.79211	4.52992	42.9319140319429-58.3953485883944i
0.54	205.89	2.15054	2.53008	-11.3600936196598+38.8545949329322i
0.63	213.25	2.50896	3.53821	-13.3958787553718-55.0036327231332i
0.72	213.713	2.86738	1.53883	22.99991+8.78680399999985i
0.81	206.066	3.22581	6.07245	-56.9540883025504-78.7156469133952i
0.9	196.779	3.58423	3.06215	4.8097321373874+48.7577046070086i
0.99	199.059	3.94265	3.31628	-42.942812627699+31.1660233794086i
1.08	202.765	4.30108	4.1239	-0.421292173719529+65.9810626602579i
1.17	207.221	4.6595	0.951542	1.14539732767993-15.1815232150273i
1.26	197.676	5.01792	2.09727	31.4997831471648-11.5667273131041i
1.35	220.199	5.37634	2.46274	34.8907895964428-18.3111965989453i
1.44	210.331	5.73477	0.331343	-5.30148599999984
1.53	184.206	6.09319	2.46274	34.8907895964429+18.3111965989452i
1.62	202.14	6.45161	2.09727	31.4997831471649+11.5667273131041i
1.71	223.368	6.81004	0.951542	1.14539732768+15.1815232150272i
1.8	216.566	7.16846	4.1239	-0.421292173719646-65.9810626602579i
1.89	210.5	7.52688	3.31628	-42.942812627699-31.1660233794086i
1.98	206.176	7.8853	3.06215	4.80973213738729-48.7577046070086i
2.07	211.184	8.24373	6.07245	-56.9540883025502+78.7156469133953i
2.16	202.449	8.60215	1.53883	22.99991-8.78680399999985i
2.25	213.154	8.96057	3.53821	-13.3958787553717+55.0036327231333i
2.34	213.25	9.319	2.53008	-11.3600936196598-38.8545949329322i
2.43	196.86	9.67742	4.52992	42.931914031943+58.3953485883944i
2.52	208.235	10.0358	0.784546	-10.3728358262807-7.06931866025792i
2.61	198.912	10.3943	2.31203	-12.9146077028538+34.6649751198634i
2.7	202.088	10.7527	6.08404	-12.8023256648924+96.4991329871806i
2.79	202.353	11.1111	2.40192	35.5334704324091+14.6389343457167i
A07
Time	Data	FFT Freq	FFT Mag	FFT Complex			Max
0	103.25	0	196.754	3148.0625			4.63306
0.09	106.312	0.358423	1.37096	-15.9077023747014+15.1032391173134i
0.18	86.625	0.716846	1.77628	-24.4715109316232+14.4524295694545i
0.27	96.375	1.07527	2.3633	36.327602438184-10.493349014781i
0.36	94.375	1.43369	0.54709	5.88607726586095+6.47896151123692i
0.45	94.3125	1.79211	1.15191	16.2361616993463+8.72179454065534i
0.54	96.75	2.15054	2.9924	6.31658212599159-47.4599372612411i
0.63	100.5	2.50896	2.50225	33.5091438468774+21.909435015513i
0.72	97.25	2.86738	1.49695	-6.00000000000001-23.1875i
0.81	97.5625	3.22581	0.907576	13.8914584894172+4.2300308486414i
0.9	100.5	3.58423	4.63306	29.1171840580818-68.1709852039996i
0.99	100.75	3.94265	2.51218	21.2567867337801+34.1141017504061i
1.08	101.938	4.30108	3.18141	-32.386077265861-39.2710384887631i
1.17	102.75	4.6595	0.790145	7.74925428208431-9.98886644308528i
1.26	105.938	5.01792	1.70528	-16.4622552524504-21.7586183733042i
1.35	84	5.37634	2.3439	-13.5627051149879-34.9639896876134i
1.44	90.8125	5.73477	2.05859	32.9375
1.53	109.25	6.09319	2.3439	-13.5627051149878+34.9639896876134i
1.62	95.4375	6.45161	1.70528	-16.4622552524503+21.7586183733041i
1.71	92.5	6.81004	0.790145	7.74925428208431+9.98886644308535i
1.8	105.062	7.16846	3.18141	-32.3860772658609+39.2710384887631i
1.89	90.0625	7.52688	2.51218	21.2567867337799-34.1141017504061i
1.98	110.25	7.8853	4.63306	29.117184058082+68.1709852039995i
2.07	107.5	8.24373	0.907576	13.8914584894172-4.2300308486414i
2.16	98.1875	8.60215	1.49695	-5.99999999999999+23.1875i
2.25	94.625	8.96057	2.50225	33.5091438468774-21.9094350155131i
2.34	105.125	9.319	2.9924	6.31658212599175+47.4599372612411i
2.43	93	9.67742	1.15191	16.2361616993463-8.72179454065535i
2.52	101.375	10.0358	0.54709	5.88607726586094-6.47896151123695i
2.61	95.5	10.3943	2.3633	36.3276024381841+10.4933490147809i
2.7	97.625	10.7527	1.77628	-24.4715109316232-14.4524295694543i
2.79	92.5625	11.1111	1.37096	-15.9077023747014-15.1032391173133i
A10
Time	Data	FFT Freq	FFT Mag	FFT Complex			Max
0	242.6	0	477.209	7635.350066			5.02252
0.09	247.525	0.358423	4.63557	38.0678605104816+63.654489798557i
0.18	235.1	0.716846	3.32405	51.7522439870173+12.2609007596156i
0.27	231.2	1.07527	3.51518	30.9737046064426+46.9455385375264i
0.36	234.3	1.43369	1.06757	-2.05751529193496-16.9567136702825i
0.45	249.875	1.79211	5.02252	32.0753873984713+73.6814600051083i
0.54	217.6	2.15054	4.21449	-51.5036227456097+43.5251076247831i
0.63	234.625	2.50896	1.01397	-16.0439677123848+2.40702836004124i
0.72	230.05	2.86738	4.75964	-3.47509600000016-76.0749819999998i
0.81	240.45	3.22581	3.43242	-46.8750310019452-28.614563757988i
0.9	234.2	3.58423	4.71849	-45.8357350294853-59.9892454570804i
0.99	231.2	3.94265	3.15603	-8.4752465487876-49.7802241007027i
1.08	238.9	4.30108	2.89757	45.7075392919349-7.7567616702826i
1.17	239.525	4.6595	4.5673	48.6391680613129+54.5385172824237i
1.26	232.2	5.01792	3.22789	-11.9128862119222-50.2534523222478i
1.35	227.925	5.37634	3.66	18.0382686864095-55.7125834687641i
1.44	230.55	5.73477	1.89375	-30.3000180000004
1.53	249.85	6.09319	3.66	18.0382686864096+55.712583468764i
1.62	239.25	6.45161	3.22789	-11.9128862119221+50.2534523222477i
1.71	252.1	6.81004	4.5673	48.6391680613128-54.5385172824238i
1.8	240.25	7.16846	2.89757	45.707539291935+7.75676167028255i
1.89	240.675	7.52688	3.15603	-8.47524654878746+49.7802241007028i
1.98	230.2	7.8853	4.71849	-45.8357350294852+59.9892454570805i
2.07	225.2	8.24373	3.43242	-46.8750310019451+28.6145637579882i
2.16	257.475	8.60215	4.75964	-3.47509600000008+76.0749819999998i
2.25	235.325	8.96057	1.01397	-16.0439677123849-2.4070283600411i
2.34	245.25	9.319	4.21449	-51.5036227456099-43.525107624783i
2.43	237.5	9.67742	5.02252	32.0753873984711-73.6814600051084i
2.52	225.4	10.0358	1.06757	-2.0575152919349+16.9567136702825i
2.61	251.225	10.3943	3.51518	30.9737046064424-46.9455385375265i
2.7	269.2	10.7527	3.32405	51.7522439870172-12.2609007596158i
2.79	238.625	11.1111	4.63557	38.0678605104815-63.6544897985572i
A13
Time	Data	FFT Freq	FFT Mag	FFT Complex			Max
0	216.542	0	422.672	6762.750032			11.8266
0.09	220.458	0.358423	3.38085	-29.259681140236-45.497219274442i
0.18	219.708	0.716846	4.79932	22.616734035546+73.3828913987681i
0.27	205.042	1.07527	5.75609	70.5483577031057-59.201874243152i
0.36	224.458	1.43369	8.06631	38.3761769669156-123.223386712527i
0.45	215.917	1.79211	11.8266	-187.349384741418+26.5863405097638i
0.54	177.583	2.15054	6.78734	89.0308300564068+62.184440257062i
0.63	177.083	2.50896	3.56624	54.0483308160034-18.292215644778i
0.72	217.25	2.86738	5.11307	-51.1666880000001-63.8333440000001i
0.81	224.833	3.22581	7.57528	104.943194311167-60.6419858421998i
0.9	244.375	3.58423	10.8019	-166.019322221735-48.0403317184611i
0.99	242.583	3.94265	5.12233	49.7433984825321+65.1351495804231i
1.08	212.375	4.30108	4.94692	-56.3761769669158-55.556762712527i
1.17	169.958	4.6595	3.4291	50.418528138569-21.6381840828458i
1.26	242.958	5.01792	4.69543	73.8717581297826-13.6751285767553i
1.35	215.167	5.37634	3.32765	-42.4262475697237+32.1678916177828i
1.44	207.708	5.73477	7.78646	124.583344
1.53	228.375	6.09319	3.32765	-42.4262475697237-32.1678916177826i
1.62	223.5	6.45161	4.69543	73.8717581297827+13.6751285767551i
1.71	171.167	6.81004	3.4291	50.4185281385691+21.6381840828457i
1.8	204.75	7.16846	4.94692	-56.3761769669157+55.5567627125271i
1.89	208.458	7.52688	5.12233	49.7433984825318-65.1351495804233i
1.98	218.042	7.8853	10.8019	-166.019322221735+48.0403317184616i
2.07	211.625	8.24373	7.57528	104.943194311167+60.6419858421995i
2.16	202.125	8.60215	5.11307	-51.166688+63.8333440000001i
2.25	220.417	8.96057	3.56624	54.0483308160037+18.2922156447779i
2.34	203.042	9.319	6.78734	89.0308300564066-62.1844402570622i
2.43	209.875	9.67742	11.8266	-187.349384741418-26.5863405097632i
2.52	211.042	10.0358	8.06631	38.3761769669158+123.223386712527i
2.61	203.042	10.3943	5.75609	70.548357703106+59.2018742431518i
2.7	218.208	10.7527	4.79932	22.6167340355457-73.3828913987682i
2.79	195.083	11.1111	3.38085	-29.259681140236+45.4972192744422i
A15
Time	Data	FFT Freq	FFT Mag	FFT Complex			Max
0	210.712	0	391.074	6257.184662			8.66171
0.09	212.005	0.358423	5.10178	-76.4840665166799+28.5201010843695i
0.18	187.255	0.716846	4.11457	56.5776735902649+33.6595084985548i
0.27	163.255	1.07527	4.92157	28.2350886628583+73.5089946632354i
0.36	192.739	1.43369	5.07384	76.8722766610363+26.0976434536085i
0.45	160.065	1.79211	5.08919	15.1543121872319-80.0043848392063i
0.54	210.804	2.15054	2.43335	36.7692406828747-12.8002769863445i
0.63	196.147	2.50896	7.93069	-9.51120516347817-126.534040397811i
0.72	193.424	2.86738	3.57857	57.1086760000003+4.11950599999977i
0.81	197.321	3.22581	1.71847	-27.2737284793834+3.48579832762866i
0.9	209.505	3.58423	3.75087	38.6183945462554-45.9378141284639i
0.99	178.038	3.94265	7.62376	-17.5052522059344-120.717545148665i
1.08	204.212	4.30108	5.34788	-28.5788206610362-80.6524165463915i
1.17	180.62	4.6595	3.01311	31.4989861511357+36.4964368694357i
1.26	206.707	5.01792	3.49177	32.752099180605+45.2611073564357i
1.35	208.957	5.37634	8.66171	-22.41857463575+136.762022325469i
1.44	220.5	5.73477	6.37296	101.967378
1.53	191.995	6.09319	8.66171	-22.4185746357505-136.762022325469i
1.62	189.038	6.45161	3.49177	32.7520991806049-45.2611073564357i
1.71	206.891	6.81004	3.01311	31.4989861511356-36.4964368694359i
1.8	211.402	7.16846	5.34788	-28.5788206610361+80.6524165463915i
1.89	196.701	7.52688	7.62376	-17.505252205934+120.717545148665i
1.98	189.712	7.8853	3.75087	38.6183945462555+45.9378141284639i
2.07	193.913	8.24373	1.71847	-27.2737284793834-3.48579832762867i
2.16	196.609	8.60215	3.57857	57.1086760000003-4.11950599999977i
2.25	195.337	8.96057	7.93069	-9.51120516347778+126.534040397811i
2.34	168.13	9.319	2.43335	36.7692406828748+12.8002769863446i
2.43	213.25	9.67742	5.08919	15.1543121872322+80.0043848392063i
2.52	188.745	10.0358	5.07384	76.8722766610362-26.0976434536086i
2.61	202.701	10.3943	4.92157	28.2350886628581-73.5089946632354i
2.7	200.082	10.7527	4.11457	56.5776735902648-33.6595084985548i
2.79	180.413	11.1111	5.10178	-76.48406651668-28.5201010843693i
A16
Time	Data	FFT Freq	FFT Mag	FFT Complex			Max
0	129.958	0	265.43	4246.874817			11.4845
0.09	145.708	0.358423	4.0042	-29.1046702540371-57.0747397511155i
0.18	151.667	0.716846	8.47284	114.216495983738+73.0244327690711i
0.27	115.875	1.07527	7.59534	-121.181620312476+9.13420325614906i
0.36	151.708	1.43369	11.4845	-118.200557260295-140.689370991284i
0.45	110.833	1.79211	7.89594	88.3779731767816-90.2767444899228i
0.54	145.25	2.15054	8.31186	27.1118165508829-130.1969318427i
0.63	126	2.50896	3.32973	49.3283255085497-20.1251370661731i
0.72	132.458	2.86738	4.30792	68.166565+10.208374i
0.81	115.917	3.22581	1.76654	15.0230549340271+23.9414536532272i
0.9	133.5	3.58423	1.42109	-13.7219162377189+18.1301554772333i
0.99	126.125	3.94265	0.733219	-6.5515793047623-9.73164499671741i
1.08	163.375	4.30108	6.75262	-107.299442739705+12.6440030087164i
1.17	141.458	4.6595	3.66677	20.418925818756+55.0003796819048i
1.26	136.417	5.01792	6.70094	-75.6063962969022+76.0180240890044i
1.35	143.083	5.37634	8.33695	19.3560944331609+131.979431900835i
1.44	125.5	5.73477	3.19532	51.1250610000002
1.53	155.292	6.09319	8.33695	19.3560944331605-131.979431900835i
1.62	143.208	6.45161	6.70094	-75.6063962969025-76.0180240890042i
1.71	141.708	6.81004	3.66677	20.4189258187558-55.0003796819049i
1.8	135.458	7.16846	6.75262	-107.299442739705-12.6440030087165i
1.89	112.833	7.52688	0.733219	-6.55157930476219+9.7316449967174i
1.98	106.833	7.8853	1.42109	-13.721916237719-18.1301554772333i
2.07	107.167	8.24373	1.76654	15.0230549340269-23.9414536532273i
2.16	110	8.60215	4.30792	68.166565-10.208374i
2.25	125.708	8.96057	3.32973	49.3283255085498+20.1251370661729i
2.34	130.167	9.319	8.31186	27.1118165508831+130.1969318427i
2.43	167.875	9.67742	7.89594	88.377973176782+90.2767444899225i
2.52	160.125	10.0358	11.4845	-118.200557260295+140.689370991284i
2.61	136.083	10.3943	7.59534	-121.181620312476-9.13420325614858i
2.7	93.375	10.7527	8.47284	114.216495983738-73.0244327690713i
2.79	126.208	11.1111	4.0042	-29.104670254037+57.0747397511157i
A17
Time	Data	FFT Freq	FFT Mag	FFT Complex			Max
0	154.819	0	346.059	5536.944641			9.98144
0.09	162.139	0.358423	5.56936	-48.5290973125932+74.7360149689759i
0.18	180.208	0.716846	4.59531	-3.12631536677047+73.4584554863899i
0.27	138.667	1.07527	3.01733	44.6038153767676-18.4714507725114i
0.36	170.875	1.43369	4.36808	39.156074422846+57.8905850643336i
0.45	174.736	1.79211	4.98421	-11.481253813287+78.9165357386948i
0.54	152.514	2.15054	5.73456	19.9570421259631+89.5563169946641i
0.63	179.458	2.50896	5.4779	-42.8914513440275-76.4343793997518i
0.72	154.514	2.86738	8.36684	-68.5972290000001+114.958374i
0.81	159.097	3.22581	5.91467	-79.0215495905255-52.0702594703079i
0.9	188.194	3.58423	3.89693	-35.4027081965225-51.3251485957664i
0.99	192.319	3.94265	9.1679	-133.612082875757+60.5370150450455i
1.08	159.403	4.30108	7.97704	-109.905952422846+64.890585064334i
1.17	179.25	4.6595	2.60618	32.3293972674628-26.3363121326754i
1.26	162.417	5.01792	1.06531	-10.9836825626697-13.0340941040407i
1.35	209	5.37634	9.98144	155.15788629196-37.8295417680952i
1.44	165.25	5.73477	4.87674	-78.0277709999996
1.53	173	6.09319	9.98144	155.157886291961+37.8295417680946i
1.62	150.444	6.45161	1.06531	-10.9836825626697+13.0340941040407i
1.71	191.444	6.81004	2.60618	32.3293972674631+26.3363121326753i
1.8	177.375	7.16846	7.97704	-109.905952422846-64.8905850643338i
1.89	160.375	7.52688	9.1679	-133.612082875757-60.5370150450451i
1.98	176.153	7.8853	3.89693	-35.4027081965225+51.3251485957665i
2.07	199.014	8.24373	5.91467	-79.0215495905252+52.0702594703082i
2.16	172.944	8.60215	8.36684	-68.5972290000003-114.958374i
2.25	183.542	8.96057	5.4779	-42.8914513440273+76.4343793997519i
2.34	182.417	9.319	5.73456	19.9570421259629-89.5563169946641i
2.43	160.125	9.67742	4.98421	-11.4812538132873-78.9165357386948i
2.52	175.25	10.0358	4.36808	39.1560744228459-57.8905850643338i
2.61	154.125	10.3943	3.01733	44.6038153767676+18.4714507725112i
2.7	206.681	10.7527	4.59531	-3.12631536677067-73.45845548639i
2.79	191.194	11.1111	5.56936	-48.5290973125934-74.7360149689758i
A18
Time	Data	FFT Freq	FFT Mag	FFT Complex			Max
0	239.904	0	497.736	7963.778808			8.05219
0.09	256.288	0.358423	1.59582	25.5074122059979+1.14595299101716i
0.18	255.885	0.716846	5.0432	-80.2422698907624-8.50054169455306i
0.27	257.029	1.07527	4.94376	42.6326196074338-66.6279643829556i
0.36	241.077	1.43369	4.07825	-25.2978190201925+60.1484772400714i
0.45	242.933	1.79211	6.80787	36.968083855807-102.460813592805i
0.54	249.721	2.15054	3.50935	-44.6363464684596-34.0643897650488i
0.63	270.183	2.50896	1.10782	-13.1409958624383-11.8952367509947i
0.72	248.135	2.86738	6.48359	-41.3846439999999+95.125i
0.81	254.558	3.22581	1.90181	-1.25103316244739-30.403164670267i
0.9	221.942	3.58423	3.45739	-46.05993546104-30.6363885260151i
0.99	269.74	3.94265	3.0155	31.8472997490306+36.2439569319501i
1.08	241.356	4.30108	5.37409	-64.2022429798076-57.1976527599289i
1.17	251.5	4.6595	3.79616	-31.1800634742706-52.1245305647189i
1.26	263.404	5.01792	4.35688	60.7461678202619+34.1966235444805i
1.35	252.615	5.37634	8.05219	10.4628690808865-128.409503634774i
1.44	227.173	5.73477	0.524635	-8.39416400000027
1.53	223.288	6.09319	8.05219	10.4628690808869+128.409503634774i
1.62	242.202	6.45161	4.35688	60.7461678202619-34.1966235444808i
1.71	236.452	6.81004	3.79616	-31.1800634742705+52.124530564719i
1.8	267.058	7.16846	5.37409	-64.2022429798075+57.197652759929i
1.89	241.106	7.52688	3.0155	31.8472997490304-36.2439569319502i
1.98	265.115	7.8853	3.45739	-46.0599354610399+30.6363885260151i
2.07	266.125	8.24373	1.90181	-1.2510331624473+30.403164670267i
2.16	246.49	8.60215	6.48359	-41.384644-95.125i
2.25	244.962	8.96057	1.10782	-13.1409958624383+11.8952367509947i
2.34	255.404	9.319	3.50935	-44.6363464684594+34.0643897650489i
2.43	249.683	9.67742	6.80787	36.9680838558072+102.460813592805i
2.52	256.962	10.0358	4.07825	-25.2978190201926-60.1484772400714i
2.61	230.846	10.3943	4.94376	42.632619607434+66.6279643829556i
2.7	255.865	10.7527	5.0432	-80.2422698907624+8.50054169455327i
2.79	238.779	11.1111	1.59582	25.507412205998-1.14595299101706i
A19
Time	Data	FFT Freq	FFT Mag	FFT Complex			Max
0	252.403	0	488.603	7817.652708			13.3992
0.09	240.931	0.358423	9.55491	16.0366928333509+152.035082814889i
0.18	251.653	0.716846	6.9541	-56.582813886276-95.8041255664762i
0.27	235.667	1.07527	6.4845	94.3816369936659-43.0882213483827i
0.36	252.569	1.43369	3.52698	35.872284793898-43.5627595003021i
0.45	233.375	1.79211	4.72618	68.2441427211428+32.5723336218626i
0.54	240.125	2.15054	4.75482	56.5064204248512+50.9386928681357i
0.63	217.5	2.50896	13.3992	-4.28726284315194+214.344697785384i
0.72	257.819	2.86738	7.60783	-116.24994-36.0972280000001i
0.81	229.875	3.22581	4.56002	-47.6858990241003-55.2201374752632i
0.9	239.389	3.58423	3.45896	-29.5922039469552-46.7674380527944i
0.99	233.167	3.94265	2.34286	19.9538913700156+31.7336026889765i
1.08	236.389	4.30108	2.63481	-37.3722227938979-19.5071575003022i
1.17	251.278	4.6595	6.60514	92.0664592562845-51.8893056039178i
1.26	216.208	5.01792	10.4684	-151.49815059162+71.4341995125938i
1.35	238.125	5.37634	7.91614	118.956842692792-43.4921057684068i
1.44	207.694	5.73477	8.85851	141.736208
1.53	271.139	6.09319	7.91614	118.956842692792+43.4921057684065i
1.62	248.722	6.45161	10.4684	-151.49815059162-71.4341995125936i
1.71	236.278	6.81004	6.60514	92.0664592562848+51.8893056039177i
1.8	263.667	7.16846	2.63481	-37.3722227938979+19.5071575003022i
1.89	247.25	7.52688	2.34286	19.9538913700157-31.7336026889763i
1.98	295.778	7.8853	3.45896	-29.5922039469553+46.7674380527944i
2.07	244.236	8.24373	4.56002	-47.6858990241001+55.2201374752636i
2.16	247.569	8.60215	7.60783	-116.24994+36.0972280000001i
2.25	250.667	8.96057	13.3992	-4.28726284315263-214.344697785383i
2.34	290.236	9.319	4.75482	56.5064204248511-50.938692868136i
2.43	243.556	9.67742	4.72618	68.2441427211426-32.5723336218626i
2.52	213.611	10.0358	3.52698	35.872284793898+43.5627595003021i
2.61	212.514	10.3943	6.4845	94.381636993666+43.0882213483824i
2.7	265.861	10.7527	6.9541	-56.5828138862758+95.8041255664762i
2.79	252.403	11.1111	9.55491	16.0366928333504-152.035082814889i
A20
Time	Data	FFT Freq	FFT Mag	FFT Complex			Max
0	244.333	0	527.242	8435.875064			7.63846
0.09	264.833	0.358423	2.60855	-16.2216576087844-38.4554729027508i
0.18	280.708	0.716846	4.49352	32.2596389796659-64.2525403874902i
0.27	275.625	1.07527	3.46006	-26.9474087109265-48.3598114823862i
0.36	281.833	1.43369	3.51353	-56.0010938134934-4.91549818650643i
0.45	259.667	1.79211	0.481323	-7.68634170179125+0.477610708009484i
0.54	255.375	2.15054	6.89077	-108.858726097973-17.4741235314855i
0.63	284.458	2.50896	2.84934	-37.6079865017797+25.7688798949921i
0.72	248.208	2.86738	2.86234	-42.8332800000003-16.2082800000003i
0.81	261.667	3.22581	2.91738	20.5206797485595+41.9254126055592i
0.9	258.792	3.58423	6.17899	-19.1111422571304-96.9990308296523i
0.99	252.208	3.94265	1.72695	-1.33025387701737+27.5991571500556i
1.08	276.417	4.30108	7.63846	-111.332154186507-50.4155621865067i
1.17	255.708	4.6595	6.56891	32.4544802062911+99.9663164239047i
1.26	297.208	5.01792	3.49561	42.7102293754375-36.1106956856569i
1.35	242.417	5.37634	4.6772	-61.1815115545513-43.0943587279386i
1.44	256.583	5.73477	6.57031	105.125
1.53	280.167	6.09319	4.6772	-61.1815115545511+43.0943587279389i
1.62	266.167	6.45161	3.49561	42.7102293754377+36.1106956856566i
1.71	259	6.81004	6.56891	32.4544802062908-99.9663164239048i
1.8	281	7.16846	7.63846	-111.332154186507+50.4155621865067i
1.89	249.5	7.52688	1.72695	-1.33025387701747-27.5991571500556i
1.98	267	7.8853	6.17899	-19.1111422571301+96.9990308296522i
2.07	257.708	8.24373	2.91738	20.5206797485594-41.9254126055594i
2.16	265.958	8.60215	2.86234	-42.8332800000003+16.2082800000003i
2.25	258.292	8.96057	2.84934	-37.6079865017798-25.7688798949921i
2.34	261.292	9.319	6.89077	-108.858726097973+17.4741235314857i
2.43	250.458	9.67742	0.481323	-7.68634170179119-0.477610708009578i
2.52	259.5	10.0358	3.51353	-56.0010938134934+4.91549818650639i
2.61	260.958	10.3943	3.46006	-26.9474087109264+48.3598114823862i
2.7	270.125	10.7527	4.49352	32.2596389796661+64.2525403874902i
2.79	252.708	11.1111	2.60855	-16.2216576087842+38.4554729027508i
A22
Time	Data	FFT Freq	FFT Mag	FFT Complex			Max
0	208.519	0	395.272	6324.346192			14.4383
0.09	187.394	0.358423	6.19908	-96.4984371635515-22.9300369950803i
0.18	140.019	0.716846	7.1281	-114.008247935569-3.07015958797249i
0.27	195.346	1.07527	5.56737	-85.081782052609+26.3812319382506i
0.36	220.404	1.43369	4.56445	-23.1255014152064-69.2731822207739i
0.45	206.346	1.79211	8.06789	69.8106210376176+108.580485947404i
0.54	198.25	2.15054	10.1325	145.085385889434+72.3403642317543i
0.63	219.731	2.50896	2.75425	-13.4643280674718-41.9607305850349i
0.72	189.904	2.86738	8.29008	132.221161+10.548065i
0.81	185.106	3.22581	14.4383	230.381253723214+17.0685579460331i
0.9	216.558	3.58423	3.74102	-7.59003665243692-59.3732197698742i
0.99	229.481	3.94265	3.66041	4.09354709113734-58.4232688082203i
1.08	196.529	4.30108	2.98695	3.56782341520619-47.657826220774i
1.17	181.827	4.6595	6.32016	99.8529035610948+15.9739805116482i
1.26	188.135	5.01792	5.65938	-43.7949653014274+79.2547084103987i
1.35	208.067	5.37634	4.02076	-64.3244901294316-0.996381134989445i
1.44	190.423	5.73477	7.8738	-125.980774
1.53	216.462	6.09319	4.02076	-64.3244901294316+0.996381134989688i
1.62	203.087	6.45161	5.65938	-43.7949653014277-79.2547084103986i
1.71	192.644	6.81004	6.32016	99.8529035610947-15.9739805116485i
1.8	212.721	7.16846	2.98695	3.5678234152063+47.6578262207739i
1.89	200.317	7.52688	3.66041	4.09354709113748+58.4232688082204i
1.98	191.654	7.8853	3.74102	-7.59003665243687+59.3732197698743i
2.07	167.702	8.24373	14.4383	230.381253723214-17.0685579460338i
2.16	214.115	8.60215	8.29008	132.221161-10.548065i
2.25	230.644	8.96057	2.75425	-13.4643280674715+41.9607305850351i
2.34	187.481	9.319	10.1325	145.085385889434-72.3403642317546i
2.43	216.846	9.67742	8.06789	69.8106210376176-108.580485947404i
2.52	183.087	10.0358	4.56445	-23.1255014152063+69.273182220774i
2.61	199.212	10.3943	5.56737	-85.081782052609-26.3812319382502i
2.7	158.298	10.7527	7.1281	-114.008247935569+3.07015958797274i
2.79	188.038	11.1111	6.19908	-96.4984371635512+22.9300369950806i
A24
Time	Data	FFT Freq	FFT Mag	FFT Complex			Max
0	346.833	0	693.073	11089.16672			9.16567
0.09	365.125	0.358423	9.16567	145.598425791932-17.5368738972697i
0.18	354.417	0.716846	1.70481	-22.6847026154868-15.1473008548784i
0.27	352.167	1.07527	0.115998	1.00788892316672+1.55846142045368i
0.36	365.875	1.43369	1.13112	9.82964751987362-15.195895084637i
0.45	340.708	1.79211	3.89871	50.1448755287349-37.1034864711036i
0.54	338.5	2.15054	7.81344	-125.013573269119+0.618985051957548i
0.63	367.625	2.50896	3.96613	58.5094217921815+24.5678635793797i
0.72	351.833	2.86738	1.75316	0.708408000000402-28.0416880000002i
0.81	356.542	3.22581	5.42956	78.8562405538722+36.4501829689753i
0.9	333.5	3.58423	4.51805	-62.0309814613883-37.1190257046971i
0.99	336.833	3.94265	2.90603	-40.0419575578708-23.6340380161635i
1.08	328.458	4.30108	4.80036	-76.4963355198734+6.88748091536315i
1.17	352	4.6595	4.62959	-69.6517697603827-25.2090983340474i
1.26	355.417	5.01792	4.27948	68.396009345994-3.2186876115331i
1.35	326.25	5.37634	1.0675	11.5768747283661-12.5580587171148i
1.44	317.333	5.73477	2.99479	-47.9166560000003
1.53	334.375	6.09319	1.0675	11.5768747283662+12.5580587171149i
1.62	356.625	6.45161	4.27948	68.3960093459941+3.2186876115328i
1.71	336.792	6.81004	4.62959	-69.6517697603827+25.2090983340477i
1.8	338.833	7.16846	4.80036	-76.4963355198734-6.88748091536307i
1.89	347.958	7.52688	2.90603	-40.0419575578709+23.6340380161638i
1.98	325.875	7.8853	4.51805	-62.0309814613881+37.1190257046971i
2.07	350.458	8.24373	5.42956	78.8562405538719-36.4501829689754i
2.16	347.667	8.60215	1.75316	0.708408000000433+28.0416880000002i
2.25	359.833	8.96057	3.96613	58.5094217921813-24.5678635793798i
2.34	340.958	9.319	7.81344	-125.013573269119-0.618985051957313i
2.43	345.542	9.67742	3.89871	50.1448755287349+37.1034864711035i
2.52	363.833	10.0358	1.13112	9.82964751987361+15.1958950846369i
2.61	341.75	10.3943	0.115998	1.00788892316661-1.55846142045363i
2.7	354.667	10.7527	1.70481	-22.6847026154868+15.1473008548784i
2.79	354.583	11.1111	9.16567	145.598425791932+17.5368738972694i
B01
Time	Data	FFT Freq	FFT Mag	FFT Complex			Max
0	124.583	0	216.714	3467.416657			9.52998
0.09	106.089	0.358423	6.41452	15.8705726918667+101.397808617382i
0.18	102.94	0.716846	6.74719	-105.620706872275+22.3286968941266i
0.27	80.0357	1.07527	2.91583	34.9406403684204+30.9141545774327i
0.36	109.131	1.43369	6.90491	110.232617974822+7.36837770198426i
0.45	94.1131	1.79211	5.50931	-22.0647736907486-85.3427267911636i
0.54	96.5119	2.15054	6.1841	91.7848216332044+36.9565496551133i
0.63	118.815	2.50896	3.91851	52.9569484249953+33.5615119993503i
0.72	116.786	2.86738	4.63457	-72.470244+15.7083749999998i
0.81	115.036	3.22581	5.11187	43.1749072419924-69.4659792455317i
0.9	117.238	3.58423	8.24034	44.4070518506232-124.1420282817i
0.99	113.44	3.94265	4.77907	22.516966650013+73.0746897401744i
1.08	69.7857	4.30108	4.38682	-19.3279539748213+67.4754937019843i
1.17	100.827	4.6595	3.15289	-42.6237456116214+26.9823302073665i
1.26	105.232	5.01792	0.912618	-0.809202611552756-14.5794530426863i
1.35	116.244	5.37634	9.52998	150.275843925082+25.8306524710949i
1.44	92.7024	5.73477	5.45238	-87.2381289999998
1.53	118.81	6.09319	9.52998	150.275843925082-25.8306524710952i
1.62	85.9464	6.45161	0.912618	-0.809202611552692+14.5794530426861i
1.71	110.476	6.81004	3.15289	-42.6237456116215-26.9823302073663i
1.8	97.2321	7.16846	4.38682	-19.3279539748215-67.4754937019842i
1.89	126.673	7.52688	4.77907	22.5169666500129-73.0746897401745i
1.98	120.238	7.8853	8.24034	44.4070518506235+124.1420282817i
2.07	142.917	8.24373	5.11187	43.1749072419926+69.4659792455317i
2.16	93.0595	8.60215	4.63457	-72.470244-15.7083749999998i
2.25	110.143	8.96057	3.91851	52.9569484249953-33.5615119993504i
2.34	149.542	9.319	6.1841	91.7848216332044-36.9565496551134i
2.43	108.173	9.67742	5.50931	-22.0647736907484+85.3427267911638i
2.52	105.53	10.0358	6.90491	110.232617974821-7.36837770198441i
2.61	109.119	10.3943	2.91583	34.9406403684204-30.9141545774327i
2.7	103.631	10.7527	6.74719	-105.620706872275-22.3286968941263i
2.79	106.417	11.1111	6.41452	15.8705726918664-101.397808617382i
B03
Time	Data	FFT Freq	FFT Mag	FFT Complex			Max
0	114.018	0	247.875	3965.99414			12.9951
0.09	161.435	0.358423	3.4702	17.5998444865839+52.6599211683823i
0.18	119.512	0.716846	1.80335	-26.5947424793924+11.1913889411214i
0.27	120.554	1.07527	12.3787	-16.2710899275076-197.38989097754i
0.36	149.548	1.43369	3.35795	-48.983120943088+22.0741033612707i
0.45	106.661	1.79211	3.38115	-4.52633908582177-53.9086681392631i
0.54	128.929	2.15054	10.4711	105.426607189792-130.207144314289i
0.63	120.155	2.50896	6.15774	-86.0188406117734-48.0386196678876i
0.72	122.113	2.86738	12.0058	185.589231+49.5595709999999i
0.81	78.0357	3.22581	2.95509	-40.2547697605359-24.8010645847015i
0.9	114.405	3.58423	8.0395	-22.2103845161511-126.699934525989i
0.99	132.107	3.94265	4.58399	-42.0665339323858-60.0809798170581i
1.08	154.185	4.30108	4.0013	-20.5643650569119-60.6281686387297i
1.17	124.095	4.6595	4.03626	-5.30600991980554+64.3618691245732i
1.26	113.321	5.01792	12.9951	-206.787984194249+21.6749147294202i
1.35	130.94	5.37634	2.10504	-21.822765248754-25.6545239685231i
1.44	138.851	5.73477	9.26004	148.160642
1.53	126.893	6.09319	2.10504	-21.822765248754+25.654523968523i
1.62	77.3393	6.45161	12.9951	-206.787984194249-21.67491472942i
1.71	107.97	6.81004	4.03626	-5.30600991980561-64.3618691245734i
1.8	140.351	7.16846	4.0013	-20.5643650569118+60.6281686387296i
1.89	114.899	7.52688	4.58399	-42.0665339323857+60.0809798170581i
1.98	144.565	7.8853	8.0395	-22.210384516151+126.699934525989i
2.07	119.917	8.24373	2.95509	-40.2547697605358+24.8010645847015i
2.16	168.298	8.60215	12.0058	185.589231-49.5595709999999i
2.25	100.268	8.96057	6.15774	-86.0188406117734+48.0386196678877i
2.34	135.94	9.319	10.4711	105.426607189792+130.207144314288i
2.43	140.827	9.67742	3.38115	-4.52633908582156+53.9086681392631i
2.52	133.97	10.0358	3.35795	-48.9831209430881-22.0741033612707i
2.61	117.393	10.3943	12.3787	-16.2710899275072+197.38989097754i
2.7	101.732	10.7527	1.80335	-26.5947424793925-11.1913889411213i
2.79	106.768	11.1111	3.4702	17.5998444865838-52.6599211683822i
B04
Time	Data	FFT Freq	FFT Mag	FFT Complex			Max
0	142.827	0	255.382	4086.105743			11.238
0.09	113.308	0.358423	3.76345	58.499371449551-14.272464358273i
0.18	139.644	0.716846	8.56261	6.21615722950041+136.860661936681i
0.27	136.462	1.07527	7.98285	110.318183218201-64.3717517627909i
0.36	131.26	1.43369	2.39881	-38.2751985477982+2.84739414861471i
0.45	102.769	1.79211	4.48227	-62.1992651593732-35.6998925937615i
0.54	114.875	2.15054	1.45889	22.333244655863-6.78865425384284i
0.63	115.404	2.50896	6.53045	19.0079230594953+102.743695287155i
0.72	126.115	2.86738	3.4151	4.43270899999996+54.461548i
0.81	137.442	3.22581	6.0473	9.35510836923626+96.3035232923119i
0.9	127.096	3.58423	4.83078	-21.7915845437059-74.1568744332473i
0.99	153.644	3.94265	10.2725	55.4784229942197+154.713065611153i
1.08	138.404	4.30108	11.238	-83.0132534522021-159.498735851385i
1.17	126.606	4.6595	5.08421	60.2049728050378+54.7060955330335i
1.26	155.308	5.01792	2.52912	40.3961146583425+2.37708575727611i
1.35	110.298	5.37634	7.43426	91.0276672636331+76.5677327377935i
1.44	100.115	5.73477	3.72656	-59.6249690000002
1.53	157.644	6.09319	7.43426	91.0276672636329-76.5677327377935i
1.62	77.3942	6.45161	2.52912	40.3961146583424-2.37708575727625i
1.71	112.663	6.81004	5.08421	60.2049728050377-54.7060955330334i
1.8	127.721	7.16846	11.238	-83.0132534522018+159.498735851385i
1.89	118.51	7.52688	10.2725	55.4784229942193-154.713065611153i
1.98	134.606	7.8853	4.83078	-21.7915845437057+74.1568744332475i
2.07	145.144	8.24373	6.0473	9.35510836923598-96.3035232923118i
2.16	105.038	8.60215	3.4151	4.4327089999999-54.461548i
2.25	131.808	8.96057	6.53045	19.007923059495-102.743695287155i
2.34	117.481	9.319	1.45889	22.3332446558631+6.78865425384285i
2.43	148.846	9.67742	4.48227	-62.1992651593732+35.6998925937617i
2.52	137.356	10.0358	2.39881	-38.2751985477982-2.84739414861471i
2.61	121.115	10.3943	7.98285	110.318183218201+64.3717517627906i
2.7	138	10.7527	8.56261	6.21615722950006-136.860661936681i
2.79	141.202	11.1111	3.76345	58.499371449551+14.2724643582729i
B06
Time	Data	FFT Freq	FFT Mag	FFT Complex			Max
0	113.125	0	278.769	4460.308288			11.2175
0.09	136.975	0.358423	4.12698	-64.6184103887096+13.5884984940155i
0.18	141.442	0.716846	2.46566	-7.91043565523879-38.6493892858547i
0.27	173.967	1.07527	2.86632	42.4604532343539-17.3307052750647i
0.36	121.092	1.43369	5.33244	-62.7119682885751-57.8493438850867i
0.45	145.383	1.79211	3.5678	-56.9555261563321-3.83893539844586i
0.54	113.742	2.15054	9.36127	-122.012545565229+86.8740359151109i
0.63	140.908	2.50896	3.96933	-19.9584774309947-60.2916764694961i
0.72	141.192	2.86738	11.0553	-166.458344+59.8333420000001i
0.81	113.775	3.22581	5.29656	83.9893851593549-11.2911010582189i
0.9	185.542	3.58423	1.36761	-4.1553120761792-21.4835448666186i
0.99	139.192	3.94265	6.22325	-98.3814863710533-15.3514503434498i
1.08	115.025	4.30108	4.90966	56.411918288575+54.6673181149132i
1.17	151.158	4.6595	11.2175	126.649151425326-127.172826742226i
1.26	140.158	5.01792	9.59508	-120.355178703353-95.3068940675838i
1.35	162.858	5.37634	4.57152	9.88180652805401-72.4736846168638i
1.44	110.242	5.73477	2.00365	-32.0583480000005
1.53	132.275	6.09319	4.57152	9.88180652805429+72.4736846168636i
1.62	155.425	6.45161	9.59508	-120.355178703353+95.306894067584i
1.71	162.683	6.81004	11.2175	126.649151425327+127.172826742225i
1.8	142.117	7.16846	4.90966	56.411918288575-54.6673181149133i
1.89	137.767	7.52688	6.22325	-98.3814863710531+15.3514503434501i
1.98	155.367	7.8853	1.36761	-4.15531207617924+21.4835448666185i
2.07	128.042	8.24373	5.29656	83.989385159355+11.2911010582186i
2.16	145.783	8.60215	11.0553	-166.458344-59.8333420000001i
2.25	143.067	8.96057	3.96933	-19.9584774309945+60.2916764694962i
2.34	140.867	9.319	9.36127	-122.012545565229-86.8740359151107i
2.43	122.283	9.67742	3.5678	-56.955526156332+3.83893539844613i
2.52	135.258	10.0358	5.33244	-62.711968288575+57.8493438850868i
2.61	132.775	10.3943	2.86632	42.460453234354+17.3307052750647i
2.7	157.75	10.7527	2.46566	-7.91043565523872+38.6493892858545i
2.79	123.075	11.1111	4.12698	-64.6184103887095-13.5884984940152i
B07
Time	Data	FFT Freq	FFT Mag	FFT Complex			Max
0	83.5	0	200.532	3208.51788			12.121
0.09	106.411	0.358423	5.95853	-54.6005033841023+78.1525153837022i
0.18	63.3929	0.716846	7.17502	-112.515219754006-22.7908149432445i
0.27	87.9286	1.07527	1.92219	-26.4736999051987+15.6528665717967i
0.36	113.125	1.43369	4.40146	-43.3884497534429+55.4696849974409i
0.45	103.214	1.79211	1.62632	-18.9908122528452+17.7889117104175i
0.54	94.875	2.15054	7.57147	119.10495939303+22.1307607093587i
0.63	138.321	2.50896	1.6265	-14.0029588200113-21.9355438653478i
0.72	56.2857	2.86738	5.45355	-51.267821+70.607117i
0.81	105.375	3.22581	4.14684	-45.2811132031676-48.4960691445114i
0.9	108.857	3.58423	10.9765	67.2066196036533-162.255600235271i
0.99	108.196	3.94265	12.121	-71.7126741168636-180.190462145291i
1.08	85.8393	4.30108	4.10128	-64.1471942465571+13.8268629974409i
1.17	102.214	4.6595	3.3398	-23.0552052970767-48.207355322171i
1.26	82.0893	5.01792	7.26083	115.989284757322+6.53718011212547i
1.35	104.589	5.37634	9.09444	-19.8830330207351-144.146273933721i
1.44	117.75	5.73477	3.15514	-50.4822380000001
1.53	77.2143	6.09319	9.09444	-19.8830330207347+144.14627393372i
1.62	105.321	6.45161	7.26083	115.989284757322-6.5371801121258i
1.71	94.875	6.81004	3.3398	-23.0552052970765+48.2073553221707i
1.8	118	7.16846	4.10128	-64.1471942465571-13.8268629974409i
1.89	108.036	7.52688	12.121	-71.7126741168631+180.190462145291i
1.98	116.571	7.8853	10.9765	67.2066196036537+162.255600235271i
2.07	123.018	8.24373	4.14684	-45.2811132031674+48.4960691445115i
2.16	97.5179	8.60215	5.45355	-51.2678210000001-70.607117i
2.25	92.1429	8.96057	1.6265	-14.0029588200113+21.9355438653479i
2.34	119.589	9.319	7.57147	119.10495939303-22.1307607093588i
2.43	118.107	9.67742	1.62632	-18.9908122528451-17.7889117104175i
2.52	91.8571	10.0358	4.40146	-43.388449753443-55.4696849974409i
2.61	84.8393	10.3943	1.92219	-26.4736999051988-15.6528665717967i
2.7	124.446	10.7527	7.17502	-112.515219754005+22.790814943245i
2.79	75.0179	11.1111	5.95853	-54.6005033841025-78.1525153837021i
B09
Time	Data	FFT Freq	FFT Mag	FFT Complex			Max
0	208.792	0	416.83	6669.277831			17.2541
0.09	201.458	0.358423	5.31106	23.6637078922863-81.6156316276145i
0.18	190.472	0.716846	8.88957	-119.623690249308-76.9443508651889i
0.27	190.833	1.07527	11.516	56.1936078587468+175.477875936286i
0.36	207.181	1.43369	3.33377	-29.8189379052595+44.226877566962i
0.45	254.5	1.79211	5.50909	-11.2147131741485+87.4291803278121i
0.54	208.569	2.15054	6.32996	100.82395830839+9.59343668588026i
0.63	223.861	2.50896	6.55395	-99.8238560065839+32.1165481829376i
0.72	229.361	2.86738	17.2541	187.333251-202.77777i
0.81	223.514	3.22581	5.12025	-44.7825574014622+68.6008279787184i
0.9	224.819	3.58423	7.24059	-41.8660704493411+108.019978083417i
0.99	201.639	3.94265	13.2104	-194.619594614701-82.4552019485527i
1.08	218.181	4.30108	5.24214	82.8467699052597+13.0879595669618i
1.17	220.181	4.6595	8.6428	122.808864932646-63.5663828902754i
1.26	143.722	5.01792	2.25622	0.66567439025863+36.0933985323475i
1.35	179.181	5.37634	7.23722	-51.0032914867838-103.95797238203i
1.44	233.639	5.73477	3.05556	48.888915
1.53	203.944	6.09319	7.23722	-51.0032914867834+103.95797238203i
1.62	205.069	6.45161	2.25622	0.665674390258559-36.0933985323474i
1.71	190.597	6.81004	8.6428	122.808864932646+63.566382890275i
1.8	231.319	7.16846	5.24214	82.8467699052597-13.0879595669619i
1.89	232.222	7.52688	13.2104	-194.6195946147+82.4552019485534i
1.98	226.208	7.8853	7.24059	-41.8660704493414-108.019978083417i
2.07	155.111	8.24373	5.12025	-44.7825574014624-68.6008279787183i
2.16	228.069	8.60215	17.2541	187.333251+202.77777i
2.25	219.278	8.96057	6.55395	-99.8238560065841-32.1165481829373i
2.34	164.792	9.319	6.32996	100.82395830839-9.59343668588062i
2.43	203.569	9.67742	5.50909	-11.2147131741489-87.4291803278122i
2.52	216.667	10.0358	3.33377	-29.8189379052595-44.2268775669619i
2.61	201.389	10.3943	11.516	56.1936078587461-175.477875936286i
2.7	222.222	10.7527	8.88957	-119.623690249307+76.9443508651891i
2.79	208.917	11.1111	5.31106	23.6637078922866+81.6156316276141i
B12
Time	Data	FFT Freq	FFT Mag	FFT Complex			Max
0	198.739	0	385.543	6168.681822			5.52118
0.09	179.239	0.358423	4.81267	-44.1716682075241+63.0736449007213i
0.18	192.602	0.716846	3.42299	51.0779933465282+19.7626058458967i
0.27	197.67	1.07527	4.39804	38.9965480906748+58.5748583596288i
0.36	173.659	1.43369	1.2248	-10.4771687534915+16.5608586989686i
0.45	172.455	1.79211	2.07555	28.3400113529723-17.3110364895101i
0.54	189.295	2.15054	3.33687	-50.3806537543594-17.6711657119551i
0.63	192.114	2.50896	5.52118	-68.7752130280737+55.4412545247696i
0.72	197.443	2.86738	0.607653	-3.3863530000001-9.11364700000013i
0.81	184	3.22581	3.62971	48.329803837553+32.2020874179154i
0.9	185.636	3.58423	3.98726	11.9563565330349+62.6657821626497i
0.99	186.557	3.94265	1.01329	12.1014078772347-10.789222860387i
1.08	201.33	4.30108	1.6357	25.6816967534915+5.03809269896855i
1.17	198.591	4.6595	1.60726	4.49901889699748-25.3195126124545i
1.26	191.943	5.01792	1.69402	-5.51722412520343-26.5367982794984i
1.35	190.227	5.37634	1.70902	14.5892671801657-23.1271228073392i
1.44	194.5	5.73477	5.3267	85.2272359999997
1.53	195.693	6.09319	1.70902	14.5892671801658+23.1271228073391i
1.62	207.682	6.45161	1.69402	-5.51722412520339+26.5367982794984i
1.71	195.534	6.81004	1.60726	4.49901889699751+25.3195126124545i
1.8	199.057	7.16846	1.6357	25.6816967534915-5.03809269896858i
1.89	207.034	7.52688	1.01329	12.1014078772348+10.789222860387i
1.98	199.023	7.8853	3.98726	11.9563565330347-62.6657821626497i
2.07	177.25	8.24373	3.62971	48.329803837553-32.2020874179155i
2.16	194.011	8.60215	0.607653	-3.38635300000009+9.11364700000013i
2.25	193.568	8.96057	5.52118	-68.7752130280739-55.4412545247694i
2.34	193.784	9.319	3.33687	-50.3806537543594+17.6711657119552i
2.43	180.966	9.67742	2.07555	28.3400113529723+17.31103648951i
2.52	203.045	10.0358	1.2248	-10.4771687534915-16.5608586989686i
2.61	194.841	10.3943	4.39804	38.9965480906746-58.574858359629i
2.7	205.205	10.7527	3.42299	51.0779933465281-19.7626058458968i
2.79	195.989	11.1111	4.81267	-44.1716682075242-63.0736449007213i
B15
Time	Data	FFT Freq	FFT Mag	FFT Complex			Max
0	156.625	0	270.12	4321.916687			11.8681
0.09	107.167	0.358423	2.15372	25.9938746664745-22.6224234370527i
0.18	159.958	0.716846	11.4995	-12.8286567941219-183.544668022858i
0.27	156.292	1.07527	6.35947	91.7527480476775+43.9863527478476i
0.36	140.708	1.43369	2.13579	34.1271986263516-1.76251319132207i
0.45	131.25	1.79211	0.776647	6.5226229727411-10.5768358895206i
0.54	121.5	2.15054	7.67125	-117.792595693142-34.4968175690979i
0.63	164.875	2.50896	7.31924	89.8372917551629+75.1232115540874i
0.72	147.25	2.86738	8.38438	57.7500000000001+121.083313i
0.81	130.75	3.22581	6.34675	15.359169399998+100.379796634153i
0.9	146.25	3.58423	11.2564	158.487596689709+85.5494367985375i
0.99	107.708	3.94265	11.8681	-176.31002966034+70.5187795543556i
1.08	113.583	4.30108	6.51219	48.6228013736485+92.1543588086782i
1.17	160.375	4.6595	7.00484	109.07144608364+25.7831600385653i
1.26	103.458	5.01792	3.94414	-30.0328482024455+55.5015863447774i
1.35	118.875	5.37634	3.95819	38.4393807346463-50.3311505101454i
1.44	131.542	5.73477	0.755207	12.0833130000001
1.53	126.792	6.09319	3.95819	38.4393807346465+50.3311505101455i
1.62	139.792	6.45161	3.94414	-30.0328482024456-55.5015863447773i
1.71	171.458	6.81004	7.00484	109.07144608364-25.7831600385655i
1.8	141.917	7.16846	6.51219	48.6228013736483-92.1543588086782i
1.89	116.75	7.52688	11.8681	-176.31002966034-70.5187795543549i
1.98	169.542	7.8853	11.2564	158.487596689709-85.549436798538i
2.07	137.792	8.24373	6.34675	15.3591693999976-100.379796634153i
2.16	141.458	8.60215	8.38438	57.7499999999999-121.083313i
2.25	125.208	8.96057	7.31924	89.8372917551625-75.1232115540876i
2.34	104.792	9.319	7.67125	-117.792595693142+34.4968175690982i
2.43	120.125	9.67742	0.776647	6.52262297274109+10.5768358895205i
2.52	139.292	10.0358	2.13579	34.1271986263516+1.76251319132205i
2.61	118.625	10.3943	6.35947	91.7527480476773-43.9863527478479i
2.7	109.333	10.7527	11.4995	-12.8286567941214+183.544668022859i
2.79	160.875	11.1111	2.15372	25.9938746664746+22.6224234370526i
B18
Time	Data	FFT Freq	FFT Mag	FFT Complex			Max
0	298.833	0	558.041	8928.652802			15.1346
0.09	217.847	0.358423	2.60377	-8.03015598820701-40.8790761912657i
0.18	292.028	0.716846	9.36918	106.524667269936+105.473103728159i
0.27	253.833	1.07527	7.44162	-58.1241638836563+103.914800142525i
0.36	280.389	1.43369	15.1346	-139.632135243806+197.841621421801i
0.45	319.042	1.79211	6.74231	33.1067472887216-102.671290327042i
0.54	230.222	2.15054	5.1259	29.7949793039657+76.4108057513082i
0.63	313.708	2.50896	8.86533	12.1713526789709+141.322179834838i
0.72	286.625	2.86738	3.29397	51.666592+10.4027740000001i
0.81	263.819	3.22581	5.12991	82.0545590584082+1.98168330379588i
0.9	258.736	3.58423	5.99235	-84.7544712553903+44.8241417612537i
0.99	278.056	3.94265	12.6988	-120.866577798691+163.321173080358i
1.08	279.681	4.30108	10.8953	71.5766552438068+158.952705421801i
1.17	300.611	4.6595	8.16036	78.8251218888346+104.086649210426i
1.26	313.486	5.01792	14.3567	210.768200681488-91.3357282618954i
1.35	282.431	5.37634	5.55569	88.4187887556192-9.15126706180639i
1.44	285.389	5.73477	4.56163	-72.9861139999994
1.53	272.014	6.09319	5.55569	88.4187887556194+9.15126706180641i
1.62	262.847	6.45161	14.3567	210.768200681488+91.3357282618951i
1.71	283.153	6.81004	8.16036	78.8251218888342-104.086649210426i
1.8	267.403	7.16846	10.8953	71.5766552438066-158.952705421801i
1.89	314.847	7.52688	12.6988	-120.866577798691-163.321173080357i
1.98	268.569	7.8853	5.99235	-84.7544712553903-44.8241417612532i
2.07	254.944	8.24373	5.12991	82.0545590584081-1.98168330379616i
2.16	232.014	8.60215	3.29397	51.666592-10.4027740000001i
2.25	268.514	8.96057	8.86533	12.1713526789706-141.322179834838i
2.34	270.708	9.319	5.1259	29.7949793039655-76.4108057513081i
2.43	287.028	9.67742	6.74231	33.1067472887219+102.671290327042i
2.52	309.417	10.0358	15.1346	-139.632135243806-197.841621421801i
2.61	288.514	10.3943	7.44162	-58.1241638836565-103.914800142525i
2.7	291.486	10.7527	9.36918	106.524667269936-105.473103728159i
2.79	302.458	11.1111	2.60377	-8.03015598820691+40.8790761912657i
B19
Time	Data	FFT Freq	FFT Mag	FFT Complex			Max
0	273.192	0	505.51	8088.153901			12.7641
0.09	247.721	0.358423	8.285	-48.826001875441-123.240380940325i
0.18	221.625	0.716846	4.29643	-62.2306770096187-29.2049155926251i
0.27	258.163	1.07527	8.46668	125.356407745349+51.3521349137407i
0.36	261.481	1.43369	6.01157	-11.6198458008707+95.48060425835i
0.45	270.865	1.79211	1.93433	-23.9388025559384-19.6160851812365i
0.54	237.5	2.15054	7.00071	-8.04776030838945+111.72186863029i
0.63	247.654	2.50896	7.88072	-24.7516271632976+123.638350953541i
0.72	292.875	2.86738	12.7641	110.663545-171.644288i
0.81	277.067	3.22581	6.2751	-35.862485889678-93.7783191519411i
0.9	261.288	3.58423	6.38408	72.9667575408747-71.4808544110032i
0.99	239.106	3.94265	1.674	26.0899406227425-6.05767059650204i
1.08	277.577	4.30108	8.96061	117.658297800871-81.9232657416502i
1.17	261.846	4.6595	4.24777	63.1916685298883+25.0190346576706i
1.26	258.558	5.01792	8.17064	23.504063777133-128.600022633918i
1.35	227.231	5.37634	4.22063	-0.489811413625173+67.5283381133883i
1.44	263.096	5.73477	0.417067	6.67306499999995
1.53	255.327	6.09319	4.22063	-0.489811413625251-67.5283381133882i
1.62	214.154	6.45161	8.17064	23.5040637771334+128.600022633918i
1.71	261.106	6.81004	4.24777	63.1916685298881-25.0190346576708i
1.8	255.5	7.16846	8.96061	117.658297800871+81.9232657416501i
1.89	283.202	7.52688	1.674	26.0899406227426+6.05767059650203i
1.98	260.952	7.8853	6.38408	72.9667575408749+71.4808544110031i
2.07	242.433	8.24373	6.2751	-35.8624858896778+93.7783191519412i
2.16	236.865	8.60215	12.7641	110.663545+171.644288i
2.25	247.731	8.96057	7.88072	-24.7516271632979-123.638350953541i
2.34	242.769	9.319	7.00071	-8.0477603083896-111.72186863029i
2.43	229.356	9.67742	1.93433	-23.9388025559384+19.6160851812366i
2.52	218.452	10.0358	6.01157	-11.6198458008708-95.4806042583499i
2.61	262.433	10.3943	8.46668	125.356407745349-51.352134913741i
2.7	271.529	10.7527	4.29643	-62.2306770096185+29.2049155926252i
2.79	229.5	11.1111	8.285	-48.8260018754407+123.240380940325i
B21
Time	Data	FFT Freq	FFT Mag	FFT Complex			Max
0	368.125	0	691.281	11060.499904			8.35281
0.09	344.25	0.358423	8.35281	94.7923651985391+94.2092079847508i
0.18	357.5	0.716846	2.34211	33.6835133321348-16.4228207598348i
0.27	345.542	1.07527	1.08334	2.60706317617452+17.1362238324187i
0.36	351.167	1.43369	3.47557	21.6947351206574-51.202729739882i
0.45	338.583	1.79211	3.39433	7.46231919355636-53.7941550643503i
0.54	325.417	2.15054	2.22914	33.4288212431377-12.4334379788317i
0.63	347.75	2.50896	3.09692	18.5176741048025+45.9605961292938i
0.72	349.5	2.86738	5.81783	90.4583440000001+21.9583120000002i
0.81	338.667	3.22581	6.01786	90.5007989099466+32.8719965098691i
0.9	326.375	3.58423	4.02748	-43.8586406411586+47.2112080596347i
0.99	347.042	3.94265	4.85795	-42.1119913975411+65.3306110338186i
1.08	330.875	4.30108	0.857883	11.9720168793427+6.71395826011777i
1.17	329.917	4.6595	2.38127	-23.0112867955688+30.3663719150128i
1.26	342.125	5.01792	4.68485	72.9129300658861+17.3884492786315i
1.35	332.042	5.37634	1.66036	7.24305761009158+25.5592383497516i
1.44	348.625	5.73477	2.06771	-33.0833439999988
1.53	346.25	6.09319	1.66036	7.24305761009147-25.5592383497514i
1.62	346.25	6.45161	4.68485	72.912930065886-17.3884492786316i
1.71	344.375	6.81004	2.38127	-23.011286795569-30.3663719150126i
1.8	341.917	7.16846	0.857883	11.9720168793427-6.71395826011778i
1.89	359.583	7.52688	4.85795	-42.1119913975414-65.3306110338184i
1.98	343.167	7.8853	4.02748	-43.8586406411587-47.2112080596346i
2.07	342.042	8.24373	6.01786	90.5007989099464-32.8719965098693i
2.16	343.208	8.60215	5.81783	90.4583440000001-21.9583120000002i
2.25	361.625	8.96057	3.09692	18.5176741048023-45.9605961292938i
2.34	340.167	9.319	2.22914	33.4288212431378+12.4334379788317i
2.43	361.375	9.67742	3.39433	7.46231919355645+53.7941550643503i
2.52	368.667	10.0358	3.47557	21.6947351206574+51.202729739882i
2.61	343.542	10.3943	1.08334	2.60706317617439-17.1362238324187i
2.7	330.625	10.7527	2.34211	33.6835133321348+16.4228207598348i
2.79	364.208	11.1111	8.35281	94.7923651985388-94.2092079847511i
B23
Time	Data	FFT Freq	FFT Mag	FFT Complex			Max
0	411.091	0	819.536	13112.568144			7.14954
0.09	407.523	0.358423	7.14954	27.9562997185936-110.923930917507i
0.18	437.489	0.716846	0.522303	1.95016204929817-8.12611053097245i
0.27	412.034	1.07527	4.80275	70.1884345646317+31.2821982892452i
0.36	407.159	1.43369	2.84639	-33.0546906266868-31.3285803332036i
0.45	400.784	1.79211	2.16938	-3.16392767539424-34.5655662416076i
0.54	427.977	2.15054	2.1568	-33.3268898441546-8.9542178482507i
0.63	413.182	2.50896	4.9705	-25.3238400210442-75.3883182320699i
0.72	404.511	2.86738	2.84992	-16.8977490000002+42.3522790000006i
0.81	435.443	3.22581	4.98388	-72.8990939472783+32.3190328990442i
0.9	412.33	3.58423	3.79943	35.5465525307202+49.3150508212662i
0.99	424.216	3.94265	1.64477	25.2935003558608-7.26555138727198i
1.08	412.614	4.30108	0.78601	9.25922262668698-8.51037433320376i
1.17	411.795	4.6595	4.53159	-40.3675428616475+60.2286597529878i
1.26	402.977	5.01792	4.08797	30.7393512641364+57.7341021385446i
1.35	408.33	5.37634	3.13009	49.7707618662782-5.57013317698596i
1.44	407.159	5.73477	0.562504	-9.00006200000098
1.53	393.409	6.09319	3.13009	49.7707618662783+5.57013317698584i
1.62	400.114	6.45161	4.08797	30.7393512641362-57.7341021385446i
1.71	423.398	6.81004	4.53159	-40.3675428616476-60.2286597529877i
1.8	413.625	7.16846	0.78601	9.25922262668701+8.5103743332037i
1.89	403.864	7.52688	1.64477	25.2935003558608+7.26555138727191i
1.98	398.534	7.8853	3.79943	35.5465525307202-49.3150508212663i
2.07	404.534	8.24373	4.98388	-72.8990939472784-32.3190328990441i
2.16	405.011	8.60215	2.84992	-16.8977490000002-42.3522790000006i
2.25	392.795	8.96057	4.9705	-25.323840021044+75.38831823207i
2.34	397.943	9.319	2.1568	-33.3268898441545+8.95421784825077i
2.43	405.659	9.67742	2.16938	-3.16392767539425+34.5655662416076i
2.52	406.273	10.0358	2.84639	-33.0546906266868+31.3285803332037i
2.61	413.602	10.3943	4.80275	70.1884345646315-31.2821982892454i
2.7	406.977	10.7527	0.522303	1.95016204929819+8.12611053097245i
2.79	410.216	11.1111	7.14954	27.9562997185939+110.923930917507i
C01
Time	Data	FFT Freq	FFT Mag	FFT Complex			Max
0	112	0	263.534	4216.550048			11.8773
0.09	132.225	0.358423	3.59601	20.3489186280146+53.8175908735417i
0.18	136.1	0.716846	4.84906	-37.161373559072+68.1062546027007i
0.27	133.35	1.07527	10.6482	-133.575065738871+105.755614569441i
0.36	91.725	1.43369	4.71761	67.0206510347812-34.7235926156292i
0.45	105.75	1.79211	5.5982	74.671813062215-49.4684427102701i
0.54	155.075	2.15054	11.8773	-31.4714178730367-187.412747288884i
0.63	174.95	2.50896	6.01207	-93.6834837334632+21.8296370542023i
0.72	134.125	2.86738	11.5703	-73.925048+169.724976i
0.81	121.275	3.22581	9.56647	-98.6293102719034+117.050001896774i
0.9	106.375	3.58423	10.954	-101.636235918414-142.784392164138i
0.99	144	3.94265	4.34455	49.5916341814284-48.7104334853467i
1.08	123.975	4.30108	10.0768	82.3294449652187-138.62373661563i
1.17	114	4.6595	5.40337	10.6311429575387+85.7977374424488i
1.26	144.325	5.01792	2.39815	24.9689793505219+29.1347537274467i
1.35	106.275	5.37634	5.62987	-73.3556490849583-52.2780266358022i
1.44	142.5	5.73477	0.300003	-4.80004800000006
1.53	154.025	6.09319	5.62987	-73.3556490849583+52.2780266358025i
1.62	134.575	6.45161	2.39815	24.9689793505219-29.1347537274471i
1.71	130.275	6.81004	5.40337	10.6311429575384-85.7977374424489i
1.8	133.15	7.16846	10.0768	82.329444965219+138.623736615629i
1.89	106.95	7.52688	4.34455	49.5916341814286+48.7104334853466i
1.98	120.2	7.8853	10.954	-101.636235918413+142.784392164138i
2.07	130.725	8.24373	9.56647	-98.6293102719037-117.050001896774i
2.16	156.7	8.60215	11.5703	-73.9250480000002-169.724976i
2.25	105.65	8.96057	6.01207	-93.6834837334634-21.8296370542021i
2.34	141.925	9.319	11.8773	-31.4714178730362+187.412747288885i
2.43	195.825	9.67742	5.5982	74.6718130622151+49.4684427102697i
2.52	121.8	10.0358	4.71761	67.0206510347813+34.7235926156293i
2.61	130.6	10.3943	10.6482	-133.575065738872-105.755614569441i
2.7	151.325	10.7527	4.84906	-37.1613735590722-68.1062546027005i
2.79	124.8	11.1111	3.59601	20.3489186280145-53.817590873542i
C02
Time	Data	FFT Freq	FFT Mag	FFT Complex			Max
0	213.812	0	428.805	6860.875			9.95878
0.09	214.125	0.358423	2.48048	-17.7781220437455+35.4831248713021i
0.18	213.812	0.716846	1.69609	9.84920433336215+25.2869620475601i
0.27	207.875	1.07527	3.60415	-6.70380543289055+57.2753364362397i
0.36	213.062	1.43369	2.83926	13.0138640879343+43.5241409754541i
0.45	194.875	1.79211	9.95878	-101.230439737241-123.052043602736i
0.54	213.125	2.15054	1.4718	4.28168724132614-23.1563262662167i
0.63	212.75	2.50896	3.33301	19.5493760033485-49.6157459805451i
0.72	226.875	2.86738	4.17473	37.8125+55.0625i
0.81	218.125	3.22581	3.23676	-11.100292899885-50.584555924267i
0.9	213.625	3.58423	4.21155	66.802651625778+8.83828500168848i
0.99	210.25	3.94265	3.41163	-47.2649662443713+27.3069667013817i
1.08	201.625	4.30108	3.99377	13.9861359120657-62.3508590245459i
1.17	206.375	4.6595	1.64235	5.87672775800699+25.6121156155554i
1.26	216.5	5.01792	2.52989	-27.6835432004662+29.5315733154654i
1.35	230.312	5.37634	2.97405	28.6515225967778+37.9920838027784i
1.44	230.062	5.73477	0.3125	5
1.53	209.438	6.09319	2.97405	28.6515225967777-37.9920838027785i
1.62	192.688	6.45161	2.52989	-27.6835432004663-29.5315733154653i
1.71	231.25	6.81004	1.64235	5.8767277580069-25.6121156155556i
1.8	213.938	7.16846	3.99377	13.9861359120658+62.3508590245459i
1.89	209.125	7.52688	3.41163	-47.2649662443713-27.3069667013817i
1.98	235.562	7.8853	4.21155	66.802651625778-8.83828500168862i
2.07	218.562	8.24373	3.23676	-11.1002928998848+50.5845559242669i
2.16	203.688	8.60215	4.17473	37.8125-55.0625i
2.25	204.688	8.96057	3.33301	19.5493760033487+49.615745980545i
2.34	202.188	9.319	1.4718	4.2816872413262+23.1563262662168i
2.43	224.875	9.67742	9.95878	-101.230439737241+123.052043602736i
2.52	232.312	10.0358	2.83926	13.0138640879342-43.5241409754541i
2.61	229.688	10.3943	3.60415	-6.70380543289069-57.2753364362396i
2.7	210.062	10.7527	1.69609	9.84920433336209-25.2869620475601i
2.79	205.625	11.1111	2.48048	-17.7781220437457-35.483124871302i
C04
Time	Data	FFT Freq	FFT Mag	FFT Complex			Max
0	138.49	0	311.467	4983.47113			13.4297
0.09	129.183	0.358423	10.6697	-164.453248339872+45.8122453813176i
0.18	161.683	0.716846	2.90804	7.95259371672546-45.8440164065898i
0.27	158.144	1.07527	1.46828	19.3267012423862-13.3557601084348i
0.36	144.346	1.43369	3.24942	-47.4008461159609-21.3588244555659i
0.45	159.894	1.79211	11.315	-81.6739449965209+161.570428637518i
0.54	159.394	2.15054	5.81111	-91.3105720502488-17.5282254130712i
0.63	124.788	2.50896	8.90553	-62.9544647336941-127.826905665152i
0.72	153.423	2.86738	1.00985	-2.50958200000013+15.9615479999998i
0.81	147.087	3.22581	1.2392	16.1376588749309-11.5191769087302i
0.9	143.433	3.58423	4.41395	-70.3766164702279-5.89627811751054i
0.99	203.5	3.94265	13.4297	128.04489550016+172.556495728608i
1.08	151.76	4.30108	3.12815	1.36233211596076-50.0318584555661i
1.17	143.404	4.6595	4.15474	-30.653213918608-58.986671992466i
1.26	166.269	5.01792	2.4363	3.46543080375112+38.8265068889708i
1.35	160.538	5.37634	5.8814	59.1487123712178-73.1893888373823i
1.44	153.125	5.73477	5.0006	80.0095819999997
1.53	179.846	6.09319	5.8814	59.1487123712179+73.1893888373819i
1.62	175.327	6.45161	2.4363	3.46543080375108-38.8265068889709i
1.71	163.26	6.81004	4.15474	-30.6532139186077+58.9866719924662i
1.8	186.692	7.16846	3.12815	1.36233211596088+50.031858455566i
1.89	139.635	7.52688	13.4297	128.044895500159-172.556495728608i
1.98	154.183	7.8853	4.41395	-70.3766164702279+5.89627811751058i
2.07	176.577	8.24373	1.2392	16.1376588749312+11.5191769087301i
2.16	175.76	8.60215	1.00985	-2.50958200000015-15.9615479999998i
2.25	156.827	8.96057	8.90553	-62.9544647336935+127.826905665152i
2.34	145.952	9.319	5.81111	-91.3105720502487+17.5282254130713i
2.43	113.26	9.67742	11.315	-81.6739449965213-161.570428637518i
2.52	161.019	10.0358	3.24942	-47.4008461159609+21.3588244555659i
2.61	162.01	10.3943	1.46828	19.3267012423864+13.3557601084346i
2.7	160.885	10.7527	2.90804	7.95259371672553+45.8440164065897i
2.79	133.779	11.1111	10.6697	-164.453248339872-45.8122453813172i
C05
Time	Data	FFT Freq	FFT Mag	FFT Complex			Max
0	136.283	0	293.656	4698.491607			13.8331
0.09	150.05	0.358423	13.8331	218.170704985325-37.2628866453717i
0.18	163.4	0.716846	6.79951	-27.3327410706316+105.302650654398i
0.27	138.908	1.07527	9.3989	-59.4956697490015+138.11275083005i
0.36	159.133	1.43369	5.51049	-87.9951086881968-5.51737493861749i
0.45	142.792	1.79211	6.92115	12.1061529057009-110.074623302501i
0.54	151.975	2.15054	4.11627	-65.4736460054394+7.12564761992372i
0.63	163.258	2.50896	3.83148	45.5055762869354-41.0778087536573i
0.72	168.533	2.86738	4.10461	-12.0083320000001+64.5666490000001i
0.81	137.842	3.22581	1.57971	-6.79587974758114+24.344589828642i
0.9	173.092	3.58423	2.31564	-36.5432150334033-6.10862682798745i
0.99	113.733	3.94265	4.63963	-74.0000742626877+5.8899781266169i
1.08	153.175	4.30108	6.09915	-86.3216033118032+45.5159490613825i
1.17	123.075	4.6595	3.95148	28.4335275989089+56.4691409766626i
1.26	155.642	5.01792	6.68825	-46.1170738905257-96.5649237935135i
1.35	135.408	5.37634	9.04587	-15.6577380175994+143.884548654423i
1.44	117.75	5.73477	5.60156	89.6250330000003
1.53	126.5	6.09319	9.04587	-15.6577380175998-143.884548654423i
1.62	127.25	6.45161	6.68825	-46.1170738905255+96.5649237935135i
1.71	157.108	6.81004	3.95148	28.4335275989086-56.4691409766627i
1.8	136.833	7.16846	6.09915	-86.3216033118033-45.5159490613825i
1.89	135.675	7.52688	4.63963	-74.0000742626876-5.88997812661665i
1.98	120.867	7.8853	2.31564	-36.5432150334032+6.10862682798747i
2.07	134.933	8.24373	1.57971	-6.79587974758143-24.3445898286419i
2.16	129.367	8.60215	4.10461	-12.0083320000001-64.5666490000001i
2.25	138.208	8.96057	3.83148	45.5055762869355+41.0778087536572i
2.34	150.533	9.319	4.11627	-65.4736460054394-7.12564761992363i
2.43	175.725	9.67742	6.92115	12.1061529057011+110.074623302501i
2.52	189.95	10.0358	5.51049	-87.9951086881968+5.51737493861747i
2.61	165.792	10.3943	9.3989	-59.495669749002-138.112750830049i
2.7	160.275	10.7527	6.79951	-27.3327410706318-105.302650654398i
2.79	165.425	11.1111	13.8331	218.170704985325+37.262886645371i
C06
Time	Data	FFT Freq	FFT Mag	FFT Complex			Max
0	154.58	0	293.284	4692.545441			13.6627
0.09	104.545	0.358423	12.3842	-152.495181157104-126.52124599003i
0.18	117.034	0.716846	3.37262	50.7702354210863-18.2831184418446i
0.27	169.102	1.07527	8.55955	-135.06215282829-22.6782480392083i
0.36	160.636	1.43369	3.41589	48.8573222716867-24.4956989819957i
0.45	164.011	1.79211	13.6627	63.9379645280589+209.043204014809i
0.54	139.852	2.15054	9.07404	-44.8516416960148+138.082898416838i
0.63	158.841	2.50896	8.65411	-126.16316504755+57.0581381034787i
0.72	157.841	2.86738	9.05648	144.715913-7.37500199999977i
0.81	126.932	3.22581	3.57232	35.9415603113544+44.4425260625321i
0.9	150.602	3.58423	12.3954	128.537984833334-151.033280023664i
0.99	164.705	3.94265	9.5878	92.7984887189186+122.153461991862i
1.08	146.341	4.30108	9.43108	119.551855728313+92.0724770180043i
1.17	173.67	4.6595	4.43372	67.716906064132+21.1383390938343i
1.26	144.83	5.01792	7.29589	-63.4110465584056+98.0097591176543i
1.35	147.898	5.37634	5.77095	-79.4925405895197-46.9759368749862i
1.44	183.682	5.73477	3.04403	-48.7045589999998
1.53	183.057	6.09319	5.77095	-79.4925405895195+46.9759368749865i
1.62	145.898	6.45161	7.29589	-63.4110465584058-98.0097591176541i
1.71	142.239	6.81004	4.43372	67.7169060641319-21.1383390938344i
1.8	177.318	7.16846	9.43108	119.551855728313-92.0724770180043i
1.89	110.148	7.52688	9.5878	92.7984887189182-122.153461991862i
1.98	110.966	7.8853	12.3954	128.537984833335+151.033280023663i
2.07	129.08	8.24373	3.57232	35.9415603113543-44.4425260625324i
2.16	162.659	8.60215	9.05648	144.715913+7.37500199999977i
2.25	155.523	8.96057	8.65411	-126.16316504755-57.0581381034784i
2.34	159.909	9.319	9.07404	-44.851641696015-138.082898416838i
2.43	115.318	9.67742	13.6627	63.9379645280584-209.043204014809i
2.52	90.2614	10.0358	3.41589	48.8573222716868+24.4956989819957i
2.61	171.114	10.3943	8.55955	-135.06215282829+22.6782480392085i
2.7	119.511	10.7527	3.37262	50.7702354210862+18.2831184418445i
2.79	154.443	11.1111	12.3842	-152.495181157104+126.52124599003i
C07
Time	Data	FFT Freq	FFT Mag	FFT Complex			Max
0	211.635	0	416.579	6665.259613			13.6877
0.09	261.135	0.358423	10.2819	145.987583602058-75.8382712272476i
0.18	215.221	0.716846	7.48959	113.876989873236-37.3104942318976i
0.27	234.5	1.07527	6.74167	-42.6552848899023-99.0744278074943i
0.36	241.663	1.43369	13.6877	50.372556348973-213.131032895806i
0.45	218.529	1.79211	0.188875	2.83871652551951-1.03640101655978i
0.54	177	2.15054	7.70257	85.782297283384+88.4860458474504i
0.63	204.317	2.50896	4.72768	-10.1421443337827+74.9599051170078i
0.72	207.067	2.86738	2.08581	5.03845200000022-32.9903870000003i
0.81	197.808	3.22581	7.71032	61.6653739099887-106.847243157199i
0.9	228.981	3.58423	1.20003	-15.5963750275936-11.1986432893941i
0.99	193.644	3.94265	8.37165	-97.3084267475345-92.0472979352005i
1.08	216.202	4.30108	6.47769	-16.680234348973+102.292001104194i
1.17	181.183	4.6595	8.81449	-140.200882189784-15.2874213722014i
1.26	205.692	5.01792	10.8207	21.090771870974-171.841375368742i
1.35	196.038	5.37634	8.90023	-137.492551876563+37.0755798524798i
1.44	238.798	5.73477	3.36839	53.894319
1.53	188.567	6.09319	8.90023	-137.492551876563-37.0755798524794i
1.62	228.548	6.45161	10.8207	21.0907718709745+171.841375368742i
1.71	199.038	6.81004	8.81449	-140.200882189784+15.2874213722016i
1.8	170.346	7.16846	6.47769	-16.6802343489732-102.292001104194i
1.89	218.202	7.52688	8.37165	-97.3084267475345+92.0472979352007i
1.98	176.462	7.8853	1.20003	-15.5963750275936+11.1986432893943i
2.07	186.413	8.24373	7.71032	61.6653739099887+106.847243157199i
2.16	192.077	8.60215	2.08581	5.03845200000025+32.9903870000003i
2.25	218.606	8.96057	4.72768	-10.1421443337831-74.9599051170078i
2.34	244.74	9.319	7.70257	85.7822972833837-88.4860458474504i
2.43	198.731	9.67742	0.188875	2.83871652551942+1.03640101655963i
2.52	204.519	10.0358	13.6877	50.3725563489734+213.131032895806i
2.61	185.308	10.3943	6.74167	-42.6552848899022+99.0744278074943i
2.7	200.625	10.7527	7.48959	113.876989873236+37.3104942318974i
2.79	223.663	11.1111	10.2819	145.987583602059+75.8382712272472i
C08
Time	Data	FFT Freq	FFT Mag	FFT Complex			Max
0	122.125	0	275.98	4415.6875			8.23391
0.09	126.125	0.358423	7.41237	-111.615314752938-40.0933680106119i
0.18	132.75	0.716846	6.04476	-83.4606479783852+48.8705364763416i
0.27	121.25	1.07527	5.74101	32.0255405765661+86.0924944078466i
0.36	125.688	1.43369	5.04135	-78.6231984683197-18.019013748491i
0.45	133.5	1.79211	5.28664	27.5698007811877-79.9671646603503i
0.54	139.812	2.15054	1.70068	16.1039496147927+21.9339639348283i
0.63	150.812	2.50896	1.62053	9.42494272051028-24.1548516001677i
0.72	131.625	2.86738	0.760074	-12.125+0.9375i
0.81	166.75	3.22581	8.23391	-112.298842826243+68.8844330064473i
0.9	153.25	3.58423	5.2253	30.9592041480363-77.6614139015969i
0.99	145.688	3.94265	0.80214	-12.2016437608017-3.97963737806607i
1.08	139	4.30108	4.02548	-25.5018015316804-59.144013748491i
1.17	157.812	4.6595	7.17876	96.1373086853606+62.8528392769803i
1.26	136.375	5.01792	4.66834	-18.8525057844438+72.2751586399163i
1.35	137.5	5.37634	3.36988	33.4582085763576-42.2812658171475i
1.44	126.812	5.73477	5.60547	-89.6875
1.53	149.938	6.09319	3.36988	33.4582085763577+42.2812658171474i
1.62	114.062	6.45161	4.66834	-18.8525057844439-72.2751586399163i
1.71	153.938	6.81004	7.17876	96.1373086853604-62.8528392769806i
1.8	171.562	7.16846	4.02548	-25.5018015316803+59.144013748491i
1.89	130.562	7.52688	0.80214	-12.2016437608016+3.97963737806618i
1.98	143.688	7.8853	5.2253	30.9592041480364+77.6614139015969i
2.07	128.188	8.24373	8.23391	-112.298842826243-68.8844330064471i
2.16	131.125	8.60215	0.760074	-12.125-0.9375i
2.25	124.375	8.96057	1.62053	9.42494272051037+24.1548516001676i
2.34	133.438	9.319	1.70068	16.1039496147928-21.9339639348284i
2.43	165.562	9.67742	5.28664	27.569800781188+79.9671646603502i
2.52	127.5	10.0358	5.04135	-78.6231984683196+18.019013748491i
2.61	136.812	10.3943	5.74101	32.0255405765659-86.0924944078466i
2.7	134.188	10.7527	6.04476	-83.4606479783853-48.8705364763414i
2.79	123.875	11.1111	7.41237	-111.615314752938+40.0933680106122i
C10
Time	Data	FFT Freq	FFT Mag	FFT Complex			Max
0	194.708	0	459.26	7348.166624			11.4285
0.09	238.083	0.358423	11.4285	-72.4556860054566-167.888489411469i
0.18	224.125	0.716846	5.83849	-59.9648948546897-71.6292203734733i
0.27	249.625	1.07527	4.34701	-67.1649852074107-18.0654938657302i
0.36	254.417	1.43369	4.35829	-49.6994813243114-48.9142901554528i
0.45	235.458	1.79211	7.64078	-112.502248879459+47.8423974440876i
0.54	239.25	2.15054	5.41642	-41.415690166012-76.1260671311896i
0.63	249.917	2.50896	2.42808	-37.2936937667421+10.8832978485034i
0.72	225.792	2.86738	4.3022	19.125-66.125i
0.81	246.208	3.22581	1.71396	-14.20042570045+23.4602902532351i
0.9	249.625	3.58423	4.28241	43.6419625128525-52.8221792620273i
0.99	223.875	3.94265	6.38233	-34.4144424717425-96.1435281879649i
1.08	252.083	4.30108	5.3849	-65.5505186756886-55.9142901554528i
1.17	230.917	4.6595	4.01086	56.7591723754295+29.9445039346434i
1.26	223.833	5.01792	2.85965	-29.261249492151+35.1745394956889i
1.35	216.333	5.37634	8.33511	-125.060938344169-46.3155735743106i
1.44	245.5	5.73477	3.83854	61.416624
1.53	245.292	6.09319	8.33511	-125.060938344169+46.3155735743108i
1.62	239.125	6.45161	2.85965	-29.2612494921511-35.174539495689i
1.71	211.792	6.81004	4.01086	56.7591723754295-29.9445039346438i
1.8	235.917	7.16846	5.3849	-65.5505186756886+55.9142901554528i
1.89	207.25	7.52688	6.38233	-34.4144424717422+96.1435281879649i
1.98	241.917	7.8853	4.28241	43.6419625128527+52.8221792620271i
2.07	213.625	8.24373	1.71396	-14.2004257004501-23.4602902532352i
2.16	236.167	8.60215	4.3022	19.125+66.125i
2.25	219.125	8.96057	2.42808	-37.2936937667421-10.8832978485033i
2.34	206.792	9.319	5.41642	-41.4156901660117+76.1260671311897i
2.43	224.75	9.67742	7.64078	-112.502248879459-47.8423974440875i
2.52	217.375	10.0358	4.35829	-49.6994813243114+48.9142901554528i
2.61	232.417	10.3943	4.34701	-67.1649852074106+18.0654938657303i
2.7	218.167	10.7527	5.83849	-59.9648948546895+71.6292203734735i
2.79	198.708	11.1111	11.4285	-72.4556860054561+167.888489411469i
C12
Time	Data	FFT Freq	FFT Mag	FFT Complex			Max
0	60.1477	0	121.914	1950.62506			6.95384
0.09	46.3636	0.358423	4.38991	64.2209241333006+28.4453249696143i
0.18	60.9886	0.716846	5.01787	-80.2722055133743+1.48318566304231i
0.27	64.5227	1.07527	1.72093	7.36599354723407-26.5313111958406i
0.36	86.6477	1.43369	0.86125	10.6860067395113-8.7004470760739i
0.45	50.3977	1.79211	6.83694	-75.4665777209192+79.1908537381251i
0.54	58.3636	2.15054	3.27333	-8.43922599319343+51.6888307408519i
0.63	62	2.50896	2.60468	-40.2246099544764-10.8981878408305i
0.72	67.1023	2.86738	4.98541	14.284058+78.4772339999999i
0.81	46.2273	3.22581	4.33627	69.378230318606+0.530153642513531i
0.9	73.6705	3.58423	5.3092	-43.0858594325198-73.2094834811827i
0.99	78.7841	3.94265	0.903035	-14.1152851856414+3.08538690634771i
1.08	49.6023	4.30108	1.05289	16.6321072604887-2.67774107607394i
1.17	36.9659	4.6595	2.25956	-35.3709037330228-7.47923034431926i
1.26	62.125	5.01792	2.96273	42.3426989390874+21.3119234410072i
1.35	48.8182	5.37634	2.92487	3.48469259491911+46.6679341362574i
1.44	62.7386	5.73477	6.95384	111.261412
1.53	48.1591	6.09319	2.92487	3.48469259491896-46.6679341362574i
1.62	58.7614	6.45161	2.96273	42.3426989390874-21.3119234410074i
1.71	48.25	6.81004	2.25956	-35.3709037330228+7.47923034431937i
1.8	58.6818	7.16846	1.05289	16.6321072604887+2.67774107607393i
1.89	60.4773	7.52688	0.903035	-14.1152851856415-3.08538690634775i
1.98	57.4773	7.8853	5.3092	-43.0858594325195+73.2094834811827i
2.07	75.1364	8.24373	4.33627	69.378230318606-0.530153642513685i
2.16	78.1477	8.60215	4.98541	14.2840579999999-78.4772339999999i
2.25	70.5114	8.96057	2.60468	-40.2246099544763+10.8981878408306i
2.34	62.25	9.319	3.27333	-8.43922599319345-51.688830740852i
2.43	61.0455	9.67742	6.83694	-75.4665777209195-79.1908537381248i
2.52	59.5455	10.0358	0.86125	10.6860067395113+8.70044707607391i
2.61	61.5	10.3943	1.72093	7.36599354723406+26.5313111958405i
2.7	74.6932	10.7527	5.01787	-80.2722055133743-1.48318566304215i
2.79	60.5227	11.1111	4.38991	64.2209241333004-28.4453249696145i
C13
Time	Data	FFT Freq	FFT Mag	FFT Complex			Max
0	279.85	0	557.33	8917.274934			7.09106
0.09	278.025	0.358423	3.45753	-32.720968613112+44.6060601928646i
0.18	266.75	0.716846	3.90586	-58.4562580335491-22.0984591303603i
0.27	263.3	1.07527	0.197138	-2.22623909954697-2.23447375076047i
0.36	282.9	1.43369	4.41367	69.5592622208996-12.1870396431283i
0.45	274.825	1.79211	7.09106	65.198299144143+92.8529191888749i
0.54	281.55	2.15054	2.18089	-31.8249848341766-14.3099989345135i
0.63	288.25	2.50896	3.03988	47.6588983390959+9.71081615492562i
0.72	272.65	2.86738	2.51598	-36.3249220000003-17.3500359999998i
0.81	279.85	3.22581	2.17429	29.2527052876805-18.8289993772255i
0.9	278.775	3.58423	5.34271	73.9697843474718-42.8472542289745i
0.99	279.5	3.94265	4.07137	-37.9246171383209+52.9640955499949i
1.08	267.2	4.30108	3.55573	-56.6592982208994-5.13699164312817i
1.17	287.975	4.6595	1.30604	-19.6520833295984-7.10379434055539i
1.26	275.775	5.01792	2.34019	25.0114105202537+27.8641655751785i
1.35	266	5.37634	2.58846	27.8141494096595+30.6856037097983i
1.44	270.175	5.73477	5.46406	-87.4250179999999
1.53	291.25	6.09319	2.58846	27.8141494096594-30.6856037097983i
1.62	285.75	6.45161	2.34019	25.0114105202536-27.8641655751786i
1.71	292.525	6.81004	1.30604	-19.6520833295984+7.10379434055555i
1.8	272.625	7.16846	3.55573	-56.6592982208995+5.13699164312829i
1.89	265.825	7.52688	4.07137	-37.9246171383212-52.9640955499948i
1.98	282.55	7.8853	5.34271	73.969784347472+42.8472542289744i
2.07	303.025	8.24373	2.17429	29.2527052876805+18.8289993772255i
2.16	275.2	8.60215	2.51598	-36.3249220000002+17.3500359999998i
2.25	306.175	8.96057	3.03988	47.6588983390958-9.71081615492574i
2.34	283.3	9.319	2.18089	-31.8249848341764+14.3099989345136i
2.43	266.675	9.67742	7.09106	65.1982991441428-92.8529191888751i
2.52	268.7	10.0358	4.41367	69.5592622208996+12.1870396431282i
2.61	275.925	10.3943	0.197138	-2.22623909954694+2.23447375076039i
2.7	271.175	10.7527	3.90586	-58.456258033549+22.0984591303605i
2.79	283.225	11.1111	3.45753	-32.7209686131121-44.6060601928645i
C14
Time	Data	FFT Freq	FFT Mag	FFT Complex			Max
0	279.083	0	520.026	8320.416752			15.8758
0.09	264.792	0.358423	0.865193	-13.7981886016866-1.11409538186158i
0.18	238.458	0.716846	3.69751	17.8132128647904-56.4147419473678i
0.27	265.083	1.07527	2.69964	41.3902065862427+12.3527842343245i
0.36	259.083	1.43369	8.58525	-135.696220012407-21.3404626085437i
0.45	289.833	1.79211	9.86281	156.969258141677-16.2183560432173i
0.54	253.583	2.15054	9.67172	121.74749397701+95.5213974565297i
0.63	245.042	2.50896	2.89481	-30.4784311723956-34.8758480673779i
0.72	276.667	2.86738	7.19571	115.125+1.20831199999998i
0.81	225.292	3.22581	7.30243	93.9278781944325-69.4900246330774i
0.9	253.5	3.58423	3.45043	-39.9072605994898-38.1472499250506i
0.99	288.75	3.94265	9.8852	105.063454511673+118.225573311667i
1.08	266.208	4.30108	11.1205	144.612844012407+103.659537391456i
1.17	246.458	4.6595	3.81243	-59.2484427208606-14.5078070030629i
1.26	274.625	5.01792	4.70003	-40.15331824231+63.5832346710517i
1.35	239.833	5.37634	15.8758	-244.825734939082-67.6995445398325i
1.44	272.958	5.73477	9.07292	145.166752
1.53	221.417	6.09319	15.8758	-244.825734939082+67.6995445398333i
1.62	281.458	6.45161	4.70003	-40.1533182423101-63.5832346710515i
1.71	249.542	6.81004	3.81243	-59.2484427208609+14.5078070030632i
1.8	315	7.16846	11.1205	144.612844012407-103.659537391456i
1.89	270.833	7.52688	9.8852	105.063454511672-118.225573311667i
1.98	253.5	7.8853	3.45043	-39.9072605994899+38.1472499250508i
2.07	227.167	8.24373	7.30243	93.9278781944326+69.490024633077i
2.16	260.5	8.60215	7.19571	115.125-1.20831199999998i
2.25	246	8.96057	2.89481	-30.4784311723956+34.875848067378i
2.34	287.25	9.319	9.67172	121.747493977009-95.52139745653i
2.43	253.833	9.67742	9.86281	156.969258141677+16.218356043217i
2.52	244.458	10.0358	8.58525	-135.696220012407+21.3404626085439i
2.61	278.583	10.3943	2.69964	41.3902065862427-12.3527842343246i
2.7	216.458	10.7527	3.69751	17.8132128647905+56.4147419473678i
2.79	275.167	11.1111	0.865193	-13.7981886016866+1.11409538186155i
C15
Time	Data	FFT Freq	FFT Mag	FFT Complex			Max
0	90.125	0	197.093	3153.485412			15.6694
0.09	92.228	0.358423	4.06337	-61.9601397931246+19.6913756639635i
0.18	126.662	0.716846	11.2952	13.1817778334317+180.241778345023i
0.27	109.978	1.07527	5.61516	89.8154276601293-2.20932343527235i
0.36	65.1765	1.43369	6.31567	-27.4461386359645-97.2519510172282i
0.45	26.75	1.79211	10.4412	-20.6331604924947-165.780439678309i
0.54	87.8603	2.15054	8.3899	-104.143497362204-84.6999489682533i
0.63	126.118	2.50896	10.2196	-158.470299738378-40.2957378427485i
0.72	78.8823	2.86738	3.91759	-58.588257+22.2794809999999i
0.81	105.603	3.22581	15.6694	157.669787102932+194.92614007632i
0.9	120.309	3.58423	1.79773	-7.46880505749666-27.77704254488i
0.99	111.853	3.94265	8.29253	131.238379802537-19.5089548515209i
1.08	112.912	4.30108	14.1046	-215.495025364035+67.012694982772i
1.17	108.029	4.6595	6.38418	78.5214068434495-65.3328839301593i
1.26	112.809	5.01792	7.0876	57.9305285862693+97.4884167683967i
1.35	117.213	5.37634	0.0517786	-0.828377385050068-1.15757386420192E-002i
1.44	63.2059	5.73477	1.00829	-16.1326260000001
1.53	112.294	6.09319	0.0517786	-0.828377385050054+1.15757386420317E-002i
1.62	111.147	6.45161	7.0876	57.930528586269-97.4884167683969i
1.71	48.5294	6.81004	6.38418	78.5214068434497+65.3328839301592i
1.8	136.493	7.16846	14.1046	-215.495025364036-67.0126949827719i
1.89	102.794	7.52688	8.29253	131.238379802537+19.5089548515206i
1.98	76.5809	7.8853	1.79773	-7.46880505749648+27.77704254488i
2.07	98.2133	8.24373	15.6694	157.669787102931-194.92614007632i
2.16	84.5735	8.60215	3.91759	-58.588257-22.2794809999999i
2.25	119.096	8.96057	10.2196	-158.470299738378+40.2957378427489i
2.34	89.7647	9.319	8.3899	-104.143497362204+84.6999489682535i
2.43	103.515	9.67742	10.4412	-20.6331604924942+165.780439678309i
2.52	123.676	10.0358	6.31567	-27.4461386359645+97.251951017228i
2.61	114.471	10.3943	5.61516	89.8154276601294+2.20932343527233i
2.7	88.5	10.7527	11.2952	13.1817778334312-180.241778345024i
2.79	88.125	11.1111	4.06337	-61.9601397931245-19.6913756639632i
C16
Time	Data	FFT Freq	FFT Mag	FFT Complex			Max
0	91.2857	0	197.915	3166.642945			11.0834
0.09	99.0714	0.358423	10.2532	125.938118838296+105.129843698936i
0.18	96.7143	0.716846	6.11721	36.3115871697656+90.890422630744i
0.27	99.8036	1.07527	10.1131	-137.270020649355-85.668780149454i
0.36	131.5	1.43369	2.86109	-26.8778501269915-37.0560838462311i
0.45	108.554	1.79211	7.09891	-42.4361120795984+105.357304920035i
0.54	77.9643	2.15054	8.6067	-75.1454212972054+115.396795434371i
0.63	81.7679	2.50896	2.73743	42.957805268044+8.54184889020203i
0.72	73.3036	2.86738	9.79422	-125.571409-93.749998i
0.81	97.125	3.22581	10.0237	128.724650340398-95.6637390502808i
0.9	87.5179	3.58423	7.27402	-75.4937723963309-88.5777136676024i
0.99	94.1071	3.94265	6.34451	98.7706741563662+23.4319774513016i
1.08	90.875	4.30108	2.45402	-36.9793258730085-13.1989058462311i
1.17	65.625	4.6595	11.0834	-83.1963741626357+156.607851332959i
1.26	147.875	5.01792	8.53886	61.0417185237708-122.226910471229i
1.35	87.9107	5.37634	4.74363	10.7969062884851+75.1262147096002i
1.44	73.25	5.73477	3.04017	-48.642703
1.53	114.5	6.09319	4.74363	10.7969062884848-75.1262147096i
1.62	101.893	6.45161	8.53886	61.0417185237712+122.226910471229i
1.71	96.6607	6.81004	11.0834	-83.1963741626361-156.607851332959i
1.8	54.5179	7.16846	2.45402	-36.9793258730085+13.1989058462311i
1.89	104.911	7.52688	6.34451	98.7706741563659-23.4319774513021i
1.98	70.8393	7.8853	7.27402	-75.4937723963307+88.5777136676027i
2.07	105.161	8.24373	10.0237	128.724650340399+95.6637390502805i
2.16	104.554	8.60215	9.79422	-125.571409+93.749998i
2.25	125.321	8.96057	2.73743	42.9578052680441-8.54184889020208i
2.34	140.982	9.319	8.6067	-75.1454212972057-115.396795434371i
2.43	95	9.67742	7.09891	-42.4361120795985-105.357304920035i
2.52	97.4286	10.0358	2.86109	-26.8778501269915+37.0560838462311i
2.61	135.589	10.3943	10.1131	-137.270020649355+85.6687801494543i
2.7	118.5	10.7527	6.11721	36.3115871697653-90.8904226307442i
2.79	96.5357	11.1111	10.2532	125.938118838295-105.129843698936i
C17
Time	Data	FFT Freq	FFT Mag	FFT Complex			Max
0	136.475	0	330.566	5289.050138			15.4971
0.09	151.075	0.358423	3.76698	-60.2378473273724+2.01726963088295i
0.18	168	0.716846	7.3224	-57.6715079429394+101.9808692887i
0.27	186.2	1.07527	11.0652	-94.7164275767196-149.576612916797i
0.36	155.85	1.43369	3.58386	-4.86197369625334-57.1353031871088i
0.45	195.4	1.79211	10.7897	-167.986119911468+39.7950519371236i
0.54	123.525	2.15054	4.52336	-47.4122056453613+54.6812460570529i
0.63	154	2.50896	5.26283	-76.0117045326461-36.2317219774505i
0.72	161.6	2.86738	5.38126	54.1999820000001-66.900024i
0.81	172.975	3.22581	5.80649	-20.7956888814266-90.5464144129335i
0.9	179.7	3.58423	6.0759	2.32794343784316+97.1864880232968i
0.99	160.4	3.94265	2.91432	25.7524164670696+38.8726370153817i
1.08	191	4.30108	10.0128	-126.837978303747+97.8646368128912i
1.17	168.2	4.6595	15.4971	207.677094289037-135.466527646274i
1.26	142.55	5.01792	2.18406	11.4557221504577-33.013888745056i
1.35	218.45	5.37634	1.86299	-18.8816745264748-23.0649706123358i
1.44	162.125	5.73477	10.8656	-173.850006
1.53	174.7	6.09319	1.86299	-18.8816745264747+23.0649706123356i
1.62	156.025	6.45161	2.18406	11.4557221504578+33.013888745056i
1.71	134.225	6.81004	15.4971	207.677094289038+135.466527646273i
1.8	164.9	7.16846	10.0128	-126.837978303747-97.8646368128911i
1.89	144.075	7.52688	2.91432	25.7524164670697-38.872637015382i
1.98	161.95	7.8853	6.0759	2.327943437843-97.1864880232968i
2.07	182.975	8.24373	5.80649	-20.795688881426+90.5464144129336i
2.16	159.825	8.60215	5.38126	54.1999820000001+66.900024i
2.25	215.2	8.96057	5.26283	-76.0117045326458+36.2317219774506i
2.34	160.875	9.319	4.52336	-47.4122056453615-54.6812460570529i
2.43	156.55	9.67742	10.7897	-167.986119911468-39.795051937123i
2.52	174.125	10.0358	3.58386	-4.86197369625333+57.1353031871087i
2.61	177.55	10.3943	11.0652	-94.716427576719+149.576612916797i
2.7	159.075	10.7527	7.3224	-57.6715079429396-101.9808692887i
2.79	139.475	11.1111	3.76698	-60.2378473273725-2.01726963088268i
C18
Time	Data	FFT Freq	FFT Mag	FFT Complex			Max
0	202.237	0	417.993	6687.888184			14.0526
0.09	213.125	0.358423	3.55694	-55.5879600544862+12.200292028057i
0.18	201.737	0.716846	7.91758	-58.0426855714578+112.601838937904i
0.27	220.283	1.07527	9.06655	15.3604998920959-144.249271180969i
0.36	204.796	1.43369	7.07577	62.7853314096439-94.2073152976238i
0.45	190.967	1.79211	4.68712	-30.1364274596195+68.6723147617236i
0.54	193.862	2.15054	5.25272	-65.2324642007875-52.9910168261146i
0.63	184.461	2.50896	4.4047	-11.3462844882577+69.5557658649581i
0.72	235.349	2.86738	1.18689	15.6907650000001-10.6972950000002i
0.81	198.914	3.22581	2.49858	24.3708270227364-31.6897876160754i
0.9	207.039	3.58423	10.4437	-50.2660167542269-159.359774294064i
0.99	239.151	3.94265	14.0526	173.855511543942+142.575808399632i
1.08	226.612	4.30108	2.49377	35.8593825903565-17.4968672976238i
1.17	203.539	4.6595	7.82142	-120.900502243811+32.3071061913828i
1.26	241.507	5.01792	8.8244	-92.3272414735281-106.819530530046i
1.35	184.599	5.37634	0.393014	-6.19452021259977+1.08150228146559i
1.44	203.559	5.73477	6.74466	107.91449
1.53	239.204	6.09319	0.393014	-6.19452021259983-1.08150228146547i
1.62	198.75	6.45161	8.8244	-92.3272414735279+106.819530530046i
1.71	189.664	6.81004	7.82142	-120.900502243811-32.3071061913822i
1.8	195.441	7.16846	2.49377	35.8593825903565+17.4968672976238i
1.89	195.171	7.52688	14.0526	173.855511543941-142.575808399633i
1.98	193.612	7.8853	10.4437	-50.2660167542265+159.359774294064i
2.07	238.961	8.24373	2.49858	24.3708270227365+31.6897876160753i
2.16	236.914	8.60215	1.18689	15.6907650000001+10.6972950000002i
2.25	198.434	8.96057	4.4047	-11.3462844882578-69.5557658649582i
2.34	257.204	9.319	5.25272	-65.2324642007873+52.9910168261147i
2.43	185.711	9.67742	4.68712	-30.1364274596197-68.6723147617235i
2.52	201.888	10.0358	7.07577	62.785331409644+94.2073152976239i
2.61	210.987	10.3943	9.06655	15.3604998920965+144.249271180969i
2.7	197.395	10.7527	7.91758	-58.042685571458-112.601838937904i
2.79	196.816	11.1111	3.55694	-55.5879600544862-12.2002920280568i
C19
Time	Data	FFT Freq	FFT Mag	FFT Complex			Max
0	254.404	0	510.414	8166.625093			9.41158
0.09	260.577	0.358423	5.21354	-8.70163983958675+82.9615441315597i
0.18	240.683	0.716846	4.023	63.3290502705595+11.5185679064584i
0.27	275.577	1.07527	2.67044	-41.0493352822193+11.8552414494754i
0.36	250.856	1.43369	6.22539	-61.6731067567634-78.2165239950269i
0.45	246.327	1.79211	9.41158	132.989401054196-70.6380404023107i
0.54	225.846	2.15054	6.95197	-57.5075311622174+95.2121433393734i
0.63	260.442	2.50896	6.82141	-72.4418177376196+81.6349837111846i
0.72	265.26	2.86738	2.83164	44.8942259999999-6.09616099999994i
0.81	233.356	3.22581	7.02176	112.041810675965-8.29116196383696i
0.9	233.587	3.58423	2.30395	-16.9009722181057-32.7606151537264i
0.99	261.74	3.94265	5.54716	-76.4747319300022+45.0441572679447i
1.08	241.192	4.30108	7.49647	100.961496756763-64.755037995027i
1.17	267.192	4.6595	2.61671	-34.4569406777016+23.782115850437i
1.26	269.49	5.01792	5.9099	-52.6129308902359-78.5695465866412i
1.35	243.606	5.37634	2.93813	5.86254173696929-46.6430208127549i
1.44	252.183	5.73477	6.38883	-102.221284999999
1.53	262.692	6.09319	2.93813	5.8625417369695+46.643020812755i
1.62	247.663	6.45161	5.9099	-52.6129308902358+78.5695465866413i
1.71	288.442	6.81004	2.61671	-34.4569406777018-23.7821158504369i
1.8	258.606	7.16846	7.49647	100.961496756763+64.7550379950268i
1.89	273.471	7.52688	5.54716	-76.4747319300024-45.0441572679444i
1.98	244.087	7.8853	2.30395	-16.9009722181057+32.7606151537264i
2.07	213.135	8.24373	7.02176	112.041810675965+8.29116196383659i
2.16	257.25	8.60215	2.83164	44.8942259999999+6.09616099999994i
2.25	275.029	8.96057	6.82141	-72.4418177376199-81.6349837111844i
2.34	278.26	9.319	6.95197	-57.5075311622177-95.2121433393733i
2.43	260.346	9.67742	9.41158	132.989401054196+70.6380404023102i
2.52	258.798	10.0358	6.22539	-61.6731067567632+78.2165239950271i
2.61	251.615	10.3943	2.67044	-41.0493352822193-11.8552414494753i
2.7	254.038	10.7527	4.023	63.3290502705594-11.5185679064587i
2.79	260.875	11.1111	5.21354	-8.7016398395869-82.9615441315597i
C21
Time	Data	FFT Freq	FFT Mag	FFT Complex			Max
0	316.875	0	656.815	10509.04156			5.72705
0.09	327.458	0.358423	1.84968	28.7976711520631-6.82268449081453i
0.18	350.292	0.716846	4.21031	-32.6893389007151-58.9020183310727i
0.27	331.042	1.07527	4.10051	-40.7595698068046-51.4110678872457i
0.36	344.875	1.43369	3.93061	4.03350307324899-62.7603322118741i
0.45	330.042	1.79211	3.18882	1.12133130881527-51.0087386957268i
0.54	322.333	2.15054	2.09079	-19.0551582038444+27.4950844455104i
0.63	332.5	2.50896	2.76803	9.88330473294309+43.1716389732281i
0.72	329.042	2.86738	0.315921	4.41665600000033-2.45834399999967i
0.81	340.167	3.22581	0.429867	-6.57315738352537-2.02452595638697i
0.9	321.667	3.58423	4.92317	-30.9643131859134+72.4296206304193i
0.99	311.542	3.94265	1.46883	-23.4989741087+0.328820789169875i
1.08	334.792	4.30108	5.01903	-71.4501910732488+36.6562917881259i
1.17	317.042	4.6595	5.72705	-19.0330732404469+89.6343082226324i
1.26	327.417	5.01792	2.14911	-11.7911897095271-32.3008581461638i
1.35	331.792	5.37634	1.99984	25.7292193456557+19.0222152045519i
1.44	319.917	5.73477	0.335938	-5.375
1.53	329.958	6.09319	1.99984	25.7292193456556-19.0222152045518i
1.62	324.875	6.45161	2.14911	-11.791189709527+32.3008581461638i
1.71	334.375	6.81004	5.72705	-19.0330732404471-89.6343082226324i
1.8	318.292	7.16846	5.01903	-71.4501910732488-36.6562917881258i
1.89	336.125	7.52688	1.46883	-23.4989741087-0.328820789169836i
1.98	327	7.8853	4.92317	-30.9643131859136-72.4296206304193i
2.07	323.375	8.24373	0.429867	-6.57315738352541+2.02452595638694i
2.16	331.375	8.60215	0.315921	4.41665600000033+2.45834399999967i
2.25	335.292	8.96057	2.76803	9.88330473294297-43.1716389732282i
2.34	339.875	9.319	2.09079	-19.0551582038445-27.4950844455104i
2.43	328	9.67742	3.18882	1.12133130881545+51.0087386957267i
2.52	332.958	10.0358	3.93061	4.03350307324905+62.760332211874i
2.61	313.75	10.3943	4.10051	-40.7595698068045+51.4110678872458i
2.7	310.25	10.7527	4.21031	-32.6893389007149+58.9020183310727i
2.79	334.75	11.1111	1.84968	28.7976711520631+6.8226844908145i
C22
Time	Data	FFT Freq	FFT Mag	FFT Complex			Max
0	202.08	0	403.427	6454.829589			9.59623
0.09	232.193	0.358423	3.22401	41.2442578124954+30.9812132993014i
0.18	190.966	0.716846	4.59131	56.340366824379-47.1409713549343i
0.27	200.125	1.07527	3.73674	-48.6294668099542-34.7817333251164i
0.36	222.568	1.43369	4.81921	52.1945045309891-56.7563676537889i
0.45	209.011	1.79211	2.27123	-23.5847995224514+27.6465415757736i
0.54	193.068	2.15054	4.24545	67.9179092226427-1.11996621708195i
0.63	192.557	2.50896	5.85812	72.1322020476331+59.8518504576787i
0.72	187.614	2.86738	6.76028	-12.761323-107.409026i
0.81	210.193	3.22581	3.85696	25.0180919828956-56.4127049607293i
0.9	195.875	3.58423	3.38724	43.1722323016957-32.7619758865883i
0.99	186.75	3.94265	0.752979	-11.2001180078022-4.43887585003048i
1.08	191.636	4.30108	4.76594	-69.717150530989-30.8927196537888i
1.17	200.602	4.6595	5.78574	17.8224851734682+90.8399829367181i
1.26	190.58	5.01792	9.59623	-151.339568348717+25.8988989755598i
1.35	207.398	5.37634	3.51	-2.07535667628441-56.1216244314677i
1.44	193.239	5.73477	6.33451	-101.352235
1.53	239.614	6.09319	3.51	-2.07535667628428+56.1216244314678i
1.62	196.398	6.45161	9.59623	-151.339568348717-25.8988989755594i
1.71	201.091	6.81004	5.78574	17.8224851734679-90.8399829367182i
1.8	188.205	7.16846	4.76594	-69.717150530989+30.8927196537889i
1.89	189.409	7.52688	0.752979	-11.2001180078022+4.43887585003052i
1.98	224.261	7.8853	3.38724	43.1722323016956+32.7619758865882i
2.07	186.568	8.24373	3.85696	25.0180919828958+56.4127049607293i
2.16	203.682	8.60215	6.76028	-12.7613229999999+107.409026i
2.25	201.42	8.96057	5.85812	72.1322020476329-59.8518504576788i
2.34	220.602	9.319	4.24545	67.9179092226426+1.1199662170818i
2.43	198.648	9.67742	2.27123	-23.5847995224514-27.6465415757735i
2.52	192.966	10.0358	4.81921	52.1945045309892+56.7563676537888i
2.61	210.307	10.3943	3.73674	-48.6294668099542+34.7817333251165i
2.7	183	10.7527	4.59131	56.3403668243791+47.1409713549341i
2.79	212.205	11.1111	3.22401	41.2442578124953-30.9812132993015i
C23
Time	Data	FFT Freq	FFT Mag	FFT Complex			Max
0	117.442	0	256.754	4108.067322			9.70331
0.09	128.635	0.358423	9.70331	46.0410979373156-148.268931583669i
0.18	116.923	0.716846	6.15193	-21.7564600740626-95.9963102366365i
0.27	146.163	1.07527	3.63512	-41.2346373310261+41.0184299375367i
0.36	137.135	1.43369	6.55791	73.2464073742941+75.1301494454024i
0.45	145	1.79211	5.42619	-59.0974762375976+63.6006569687915i
0.54	165.154	2.15054	4.17501	66.4090097079145-7.21819500500269i
0.63	142.894	2.50896	6.56782	86.7527829855304+59.3028341135773i
0.72	125.971	2.86738	8.281	-119.66339+56.8846439999997i
0.81	141.635	3.22581	3.88541	-37.5609707340652+49.5364402633109i
0.9	150.481	3.58423	6.68363	105.565234403746+17.0806452882767i
0.99	109.606	3.94265	2.00417	14.65366021099+28.5227782960699i
1.08	115.577	4.30108	7.30781	-116.611763374294+8.55324544540261i
1.17	126.942	4.6595	2.21946	29.2507054614517-20.1358276472091i
1.26	114.683	5.01792	8.81088	-140.948496037598+2.68705005664316i
1.35	142	5.37634	0.835255	-12.9589702925988-3.26551234596015i
1.44	114.212	5.73477	5.88041	-94.0864860000002
1.53	151.49	6.09319	0.835255	-12.9589702925987+3.26551234596029i
1.62	121.875	6.45161	8.81088	-140.948496037598-2.68705005664278i
1.71	120.875	6.81004	2.21946	29.2507054614518+20.135827647209i
1.8	113.5	7.16846	7.30781	-116.611763374294-8.5532454454024i
1.89	102.163	7.52688	2.00417	14.6536602109899-28.5227782960699i
1.98	149.452	7.8853	6.68363	105.565234403745-17.080645288277i
2.07	142.462	8.24373	3.88541	-37.5609707340654-49.5364402633107i
2.16	103.365	8.60215	8.281	-119.66339-56.8846439999997i
2.25	108.058	8.96057	6.56782	86.7527829855302-59.3028341135775i
2.34	125.74	9.319	4.17501	66.4090097079146+7.21819500500254i
2.43	114.49	9.67742	5.42619	-59.0974762375978-63.6006569687914i
2.52	116.462	10.0358	6.55791	73.2464073742939-75.1301494454026i
2.61	118.173	10.3943	3.63512	-41.2346373310261-41.0184299375366i
2.7	119.019	10.7527	6.15193	-21.7564600740623+95.9963102366366i
2.79	160.49	11.1111	9.70331	46.0410979373159+148.268931583669i
D03
Time	Data	FFT Freq	FFT Mag	FFT Complex			Max
0	154.47	0	261.241	4179.853514			7.57203
0.09	140.599	0.358423	4.21813	50.1118317089257+45.2075850612347i
0.18	134.25	0.716846	3.49504	-2.06710084331927-55.8824489124042i
0.27	141.948	1.07527	1.41775	-2.96649197419912+22.4891327545105i
0.36	132.414	1.43369	7.57203	37.7407106564404-115.124175486717i
0.45	120.978	1.79211	3.57153	45.0106366628584-35.2069224439909i
0.54	111.267	2.15054	4.03507	-53.8295237491643-35.6443638330811i
0.63	150.241	2.50896	4.47014	36.8506343189515+61.2981687878693i
0.72	128.353	2.86738	1.71623	-20.189758-18.6119399999998i
0.81	138.164	3.22581	3.53745	53.8230249834418-17.508398025652i
0.9	121.228	3.58423	6.56466	28.8533473111313-100.993698151518i
0.99	124.491	3.94265	3.51652	30.4472435486263-47.3142651137073i
1.08	112.659	4.30108	2.62655	41.9833513435597-1.86556948671698i
1.17	129.147	4.6595	1.34386	21.2135060709632-3.50851048130384i
1.26	128.241	5.01792	6.4099	102.370789281351+6.19936476915869i
1.35	105.082	5.37634	5.25577	-3.80068931956788-84.0063703183839i
1.44	125.634	5.73477	2.00485	32.0776380000002
1.53	133.069	6.09319	5.25577	-3.80068931956765+84.0063703183839i
1.62	156.461	6.45161	6.4099	102.370789281352-6.19936476915901i
1.71	129.431	6.81004	1.34386	21.2135060709631+3.5085104813038i
1.8	134.272	7.16846	2.62655	41.9833513435598+1.86556948671694i
1.89	125.267	7.52688	3.51652	30.4472435486264+47.3142651137074i
1.98	128.983	7.8853	6.56466	28.8533473111316+100.993698151518i
2.07	130.125	8.24373	3.53745	53.8230249834418+17.5083980256519i
2.16	132.918	8.60215	1.71623	-20.189758+18.6119399999998i
2.25	131.224	8.96057	4.47014	36.8506343189513-61.2981687878693i
2.34	147.914	9.319	4.03507	-53.8295237491641+35.6443638330813i
2.43	139.379	9.67742	3.57153	45.0106366628586+35.2069224439909i
2.52	122.168	10.0358	7.57203	37.7407106564406+115.124175486717i
2.61	127.802	10.3943	1.41775	-2.96649197419921-22.4891327545104i
2.7	134.733	10.7527	3.49504	-2.06710084331911+55.8824489124043i
2.79	106.94	11.1111	4.21813	50.1118317089256-45.2075850612348i
D06
Time	Data	FFT Freq	FFT Mag	FFT Complex			Max
0	147.352	0	290.4	4646.397732			6.0706
0.09	143.716	0.358423	3.77108	56.7944771483792+20.3708571447711i
0.18	145.102	0.716846	3.99931	-56.0630352922283+30.8466992098755i
0.27	138.375	1.07527	6.03553	-96.5259124712797+2.86917047535169i
0.36	135.909	1.43369	3.33764	46.6562979705766-25.980413107986i
0.45	153.273	1.79211	4.43606	68.6569230537584-17.9989691029416i
0.54	154.932	2.15054	4.33857	64.266060036737-26.2415199862427i
0.63	166.318	2.50896	2.89293	36.8898081289362-27.9574575489742i
0.72	135.409	2.86738	6.0706	-34.590881+90.7613209999999i
0.81	143.989	3.22581	1.00845	11.9872803593926+10.8004860314659i
0.9	142.25	3.58423	4.71368	-7.14122482278972+75.0800169562531i
0.99	143.909	3.94265	5.62185	-87.2374667808388-21.9217883856487i
1.08	138.5	4.30108	2.02511	16.6845800294233-27.775885107986i
1.17	129.886	4.6595	2.43918	-7.14113194894308+38.3679894861218i
1.26	148.159	5.01792	4.89508	72.529140078281-29.5590598476289i
1.35	143.409	5.37634	1.87949	-28.5150414894047+9.55043901868901i
1.44	152.989	5.73477	2.85156	-45.6250300000002
1.53	128.455	6.09319	1.87949	-28.5150414894047-9.55043901868888i
1.62	146.568	6.45161	4.89508	72.529140078281+29.5590598476288i
1.71	156.114	6.81004	2.43918	-7.14113194894323-38.3679894861218i
1.8	119.182	7.16846	2.02511	16.6845800294233+27.775885107986i
1.89	137.818	7.52688	5.62185	-87.2374667808388+21.921788385649i
1.98	144.375	7.8853	4.71368	-7.14122482278982-75.080016956253i
2.07	141.909	8.24373	1.00845	11.9872803593924-10.800486031466i
2.16	146.534	8.60215	6.0706	-34.5908810000001-90.7613209999999i
2.25	162.455	8.96057	2.89293	36.8898081289362+27.9574575489741i
2.34	149.375	9.319	4.33857	64.2660600367371+26.2415199862426i
2.43	175	9.67742	4.43606	68.6569230537585+17.9989691029414i
2.52	157.023	10.0358	3.33764	46.6562979705767+25.980413107986i
2.61	128.034	10.3943	6.03553	-96.5259124712798-2.86917047535139i
2.7	136.727	10.7527	3.99931	-56.0630352922283-30.8466992098753i
2.79	153.352	11.1111	3.77108	56.7944771483791-20.3708571447713i
D07
Time	Data	FFT Freq	FFT Mag	FFT Complex			Max
0	134.562	0	298.207	4771.3125			9.52506
0.09	137.375	0.358423	2.53961	-19.345738809475-35.7329983426194i
0.18	174.375	0.716846	3.56867	11.8186162343672+55.8621221477315i
0.27	157.5	1.07527	6.90196	57.436660790899-94.3191664723085i
0.36	159.438	1.43369	8.34827	-132.090582137026+19.8406587301058i
0.45	141.75	1.79211	9.36953	-91.6860886744587-118.606209685752i
0.54	128.5	2.15054	3.70112	46.3623470667864+36.8413837514678i
0.63	148.812	2.50896	8.52211	-118.080086050703+68.1869070343692i
0.72	133.125	2.86738	2.95722	16.25-44.4375i
0.81	154.562	3.22581	1.98316	-16.9452194363704-26.826949684381i
0.9	164.75	3.58423	7.90113	68.26228310911+106.403937910954i
0.99	130.688	3.94265	3.03239	-22.6498737578233-42.9068508445252i
1.08	197.25	4.30108	9.52506	-95.4094178629738+118.840658730106i
1.17	151.625	4.6595	5.48262	24.9227954246552+84.1070049579648i
1.26	146.375	5.01792	5.48475	18.3067535897365-85.8253236927823i
1.35	164.625	5.37634	2.87274	-6.65244948672433+45.479957527677i
1.44	158.688	5.73477	3.35547	53.6875
1.53	130.625	6.09319	2.87274	-6.65244948672438-45.479957527677i
1.62	123.688	6.45161	5.48475	18.3067535897367+85.8253236927825i
1.71	135.312	6.81004	5.48262	24.922795424655-84.107004957965i
1.8	146.188	7.16846	9.52506	-95.409417862974-118.840658730106i
1.89	182.25	7.52688	3.03239	-22.6498737578231+42.9068508445251i
1.98	159.75	7.8853	7.90113	68.2622831091097-106.403937910954i
2.07	136.188	8.24373	1.98316	-16.9452194363702+26.8269496843809i
2.16	123.938	8.60215	2.95722	16.25+44.4375i
2.25	147.25	8.96057	8.52211	-118.080086050703-68.1869070343689i
2.34	161	9.319	3.70112	46.3623470667863-36.8413837514678i
2.43	137.062	9.67742	9.36953	-91.6860886744584+118.606209685752i
2.52	161.188	10.0358	8.34827	-132.090582137026-19.8406587301058i
2.61	156.188	10.3943	6.90196	57.4366607908992+94.3191664723084i
2.7	139.688	10.7527	3.56867	11.8186162343672-55.8621221477315i
2.79	147	11.1111	2.53961	-19.3457388094749+35.7329983426195i
D08
Time	Data	FFT Freq	FFT Mag	FFT Complex			Max
0	82.3214	0	105.996	1695.928587			12.4569
0.09	73.0357	0.358423	12.4569	186.749605225334+69.6374358682543i
0.18	77.1429	0.716846	4.15597	63.870261948899+18.4996817836702i
0.27	33.1429	1.07527	4.92175	78.178507000059+9.45339245544302i
0.36	52.8929	1.43369	7.62896	88.712418274769+83.8425700567077i
0.45	29.25	1.79211	7.33183	27.6908444793642-113.99428748791i
0.54	74.5	2.15054	4.12653	65.9950653889926+1.96913993215103i
0.63	42.4821	2.50896	2.34743	28.7268542591528-24.1958266706089i
0.72	52.3214	2.86738	2.7953	-44.714355-0.964234000000033i
0.81	51	3.22581	4.47917	11.9730536047273+70.6594642920492i
0.9	40.7679	3.58423	4.854	-75.6423888752093+17.6049733837281i
0.99	45.5179	3.94265	6.15638	55.1840977277742-81.5927205096732i
1.08	14.625	4.30108	7.30656	9.46604772523133+116.521038056708i
1.17	61.9821	4.6595	8.15887	-114.320405501052-63.0239738245744i
1.26	38.1429	5.01792	8.98217	-15.0801144626819+142.921399235247i
1.35	71.2679	5.37634	6.43744	98.3887312046404+30.4707295726577i
1.44	35.75	5.73477	0.500007	8.00011899999993
1.53	27.7857	6.09319	6.43744	98.3887312046403-30.4707295726578i
1.62	56.5714	6.45161	8.98217	-15.0801144626823-142.921399235247i
1.71	17.2321	6.81004	8.15887	-114.320405501051+63.0239738245749i
1.8	49.3393	7.16846	7.30656	9.46604772523108-116.521038056708i
1.89	81.9464	7.52688	6.15638	55.1840977277743+81.5927205096732i
1.98	40.7143	7.8853	4.854	-75.6423888752095-17.6049733837279i
2.07	61.7321	8.24373	4.47917	11.973053604727-70.6594642920491i
2.16	55.9643	8.60215	2.7953	-44.714355+0.964234000000033i
2.25	38	8.96057	2.34743	28.7268542591527+24.1958266706089i
2.34	57.8571	9.319	4.12653	65.9950653889925-1.96913993215124i
2.43	65.4286	9.67742	7.33183	27.6908444793644+113.99428748791i
2.52	60.4107	10.0358	7.62896	88.7124182747688-83.8425700567078i
2.61	59.4643	10.3943	4.92175	78.1785070000589-9.45339245544308i
2.7	62.6429	10.7527	4.15597	63.8702619488989-18.4996817836703i
2.79	84.6964	11.1111	12.4569	186.749605225334-69.6374358682546i
D12
Time	Data	FFT Freq	FFT Mag	FFT Complex			Max
0	179.85	0	377.236	6035.774874			15.3142
0.09	190.458	0.358423	5.12987	82.0283031762711-2.85261423068068i
0.18	193.517	0.716846	5.14679	-33.2262909984347+75.3479171547951i
0.27	187.283	1.07527	15.3142	-224.302431406327-98.62513631099i
0.36	198.175	1.43369	7.53709	53.4465664978143+108.102850511147i
0.45	184.733	1.79211	5.05469	-35.6814347602103-72.5782697990622i
0.54	205.675	2.15054	7.30138	52.6583608165981-104.280807307636i
0.63	220.3	2.50896	14.0304	-222.695448923847-28.3039195680835i
0.72	203.8	2.86738	7.57346	121.175017-0.266785000000027i
0.81	145.692	3.22581	5.97165	95.1155970233176-9.06221255520927i
0.9	161.8	3.58423	6.81793	-109.086841012648+7.61575953542462E-002i
0.99	190.058	3.94265	5.83226	-13.0385552641365-92.4007053707152i
1.08	194.133	4.30108	3.26657	-24.1465784978142+46.3528525111473i
1.17	183.208	4.6595	8.5671	16.9930717613299-136.016166119275i
1.26	175.25	5.01792	5.25368	69.6880951944843+47.0049340577854i
1.35	225.05	5.37634	4.21456	22.9143943936006+63.4203545455619i
1.44	214.683	5.73477	0.983854	15.7416680000001
1.53	181.067	6.09319	4.21456	22.9143943936006-63.4203545455622i
1.62	176.767	6.45161	5.25368	69.6880951944842-47.0049340577856i
1.71	125.708	6.81004	8.5671	16.9930717613304+136.016166119275i
1.8	174.942	7.16846	3.26657	-24.1465784978143-46.3528525111472i
1.89	202.833	7.52688	5.83226	-13.038555264136+92.400705370715i
1.98	163.625	7.8853	6.81793	-109.086841012648-7.61575953540117E-002i
2.07	186.758	8.24373	5.97165	95.1155970233177+9.06221255520891i
2.16	195.725	8.60215	7.57346	121.175017+0.266785000000027i
2.25	221.767	8.96057	14.0304	-222.695448923846+28.3039195680841i
2.34	178.625	9.319	7.30138	52.6583608165983+104.280807307636i
2.43	208.367	9.67742	5.05469	-35.68143476021+72.5782697990623i
2.52	212.158	10.0358	7.53709	53.4465664978141-108.102850511147i
2.61	195.383	10.3943	15.3142	-224.302431406326+98.6251363109907i
2.7	197.033	10.7527	5.14679	-33.2262909984349-75.3479171547949i
2.79	161.35	11.1111	5.12987	82.0283031762712+2.85261423068053i
D15
Time	Data	FFT Freq	FFT Mag	FFT Complex			Max
0	213.5	0	431.499	6903.988587			9.57281
0.09	223.034	0.358423	2.25427	-20.2311904336046+29.8599923426138i
0.18	206.886	0.716846	8.66964	98.44976515493+97.7203506050755i
0.27	226.114	1.07527	6.24603	-97.5081393359152-21.8964163357676i
0.36	210.136	1.43369	1.04379	-9.07728996460014-14.0183878121952i
0.45	178.898	1.79211	3.22622	49.1141332092342-15.8861451905608i
0.54	238.227	2.15054	4.81516	-29.3866923777944-71.217790233549i
0.63	214.5	2.50896	4.42276	-47.9679156969861+52.0255246045539i
0.72	197.25	2.86738	7.97869	-116.704529-51.7385899999999i
0.81	206.25	3.22581	9.57281	148.456432763113+37.6855843025007i
0.9	202.716	3.58423	1.93106	2.90240888901744+30.7602794783427i
0.99	210.352	3.94265	8.39434	66.7581808917749-116.543471498525i
1.08	229.17	4.30108	7.38614	22.3728199646001-116.041091812195i
1.17	215.045	4.6595	6.73307	-53.5690624282685+93.466113643089i
1.26	250.273	5.01792	3.2412	-48.9200696661529-17.2107556830326i
1.35	214.364	5.37634	2.84416	-24.0524389693479+38.6307323273818i
1.44	210.875	5.73477	2.92116	46.7385869999998
1.53	237.023	6.09319	2.84416	-24.0524389693481-38.6307323273817i
1.62	234.943	6.45161	3.2412	-48.920069666153+17.2107556830328i
1.71	209.818	6.81004	6.73307	-53.5690624282689-93.4661136430889i
1.8	180.92	7.16846	7.38614	22.3728199646003+116.041091812195i
1.89	225.42	7.52688	8.39434	66.7581808917751+116.543471498525i
1.98	215.67	7.8853	1.93106	2.90240888901735-30.7602794783427i
2.07	178.682	8.24373	9.57281	148.456432763113-37.6855843025011i
2.16	221.364	8.60215	7.97869	-116.704529+51.7385899999999i
2.25	221.216	8.96057	4.42276	-47.9679156969862-52.0255246045537i
2.34	227.966	9.319	4.81516	-29.3866923777943+71.2177902335491i
2.43	226.489	9.67742	3.22622	49.1141332092345+15.8861451905606i
2.52	216.114	10.0358	1.04379	-9.07728996460007+14.0183878121952i
2.61	233.295	10.3943	6.24603	-97.5081393359151+21.896416335768i
2.7	219.352	10.7527	8.66964	98.4497651549297-97.7203506050758i
2.79	208.125	11.1111	2.25427	-20.2311904336046-29.8599923426138i
D17
Time	Data	FFT Freq	FFT Mag	FFT Complex			Max
0	280.337	0	572.041	9152.65387			5.4166
0.09	291.212	0.358423	0.680868	6.66382992417124+8.61802080441851i
0.18	279.721	0.716846	1.31375	-19.7025509066524+7.32447489229692i
0.27	284.327	1.07527	2.58666	-41.0719553606794-5.09355182497046i
0.36	281.981	1.43369	1.23386	16.6633441323154+10.5864055347898i
0.45	296.923	1.79211	0.459227	-7.3218266238769-0.615201936632271i
0.54	291.087	2.15054	0.527997	-5.37534405901513+6.51717367684725i
0.63	278.769	2.50896	2.93638	46.9584770858694-1.48823517230387i
0.72	284.269	2.86738	5.4166	-45.673096-73.653808i
0.81	298.135	3.22581	0.585811	1.3509547290652-9.27509844190895i
0.9	282.635	3.58423	1.74641	-8.38342899111417+26.6552328181987i
0.99	276.904	3.94265	1.36389	21.7549897664806-1.71209906358816i
1.08	279.923	4.30108	1.71818	-15.8363781323158-22.4712724652103i
1.17	288.01	4.6595	0.978622	2.92298595963587-15.3827089519264i
1.26	291.596	5.01792	0.303969	0.42287195678148-4.84508196635167i
1.35	288.375	5.37634	0.872598	-9.71887948066614+10.0234175348134i
1.44	277.644	5.73477	4.32452	-69.1923219999999
1.53	292.154	6.09319	0.872598	-9.71887948066619-10.0234175348134i
1.62	289.788	6.45161	0.303969	0.422871956781488+4.84508196635167i
1.71	281	6.81004	0.978622	2.92298595963592+15.3827089519264i
1.8	275.885	7.16846	1.71818	-15.8363781323158+22.4712724652103i
1.89	287.337	7.52688	1.36389	21.7549897664806+1.71209906358808i
1.98	287.663	7.8853	1.74641	-8.38342899111422-26.6552328181987i
2.07	288.442	8.24373	0.585811	1.35095472906522+9.27509844190898i
2.16	281.971	8.60215	5.4166	-45.6730959999999+73.653808i
2.25	297.49	8.96057	2.93638	46.9584770858694+1.48823517230373i
2.34	286.442	9.319	0.527997	-5.37534405901514-6.51717367684727i
2.43	288.442	9.67742	0.459227	-7.32182662387685+0.615201936632314i
2.52	286.019	10.0358	1.23386	16.6633441323154-10.5864055347898i
2.61	291.029	10.3943	2.58666	-41.0719553606793+5.09355182497059i
2.7	284.769	10.7527	1.31375	-19.7025509066524-7.32447489229692i
2.79	282.375	11.1111	0.680868	6.66382992417119-8.61802080441851i
D18
Time	Data	FFT Freq	FFT Mag	FFT Complex			Max
0	158.067	0	356.575	5705.192353			15.6437
0.09	154.01	0.358423	5.74831	35.251925299719+84.9490450535336i
0.18	166.24	0.716846	12.2438	-121.426621104028+153.728477114526i
0.27	176.125	1.07527	7.47531	75.1736351557488-93.0283063415168i
0.36	199.413	1.43369	8.23065	-122.51749918913+48.2888834840159i
0.45	173.298	1.79211	8.37522	-39.8023286543238+127.955964504955i
0.54	152.375	2.15054	8.87462	-125.136577996342+67.1052416853478i
0.63	155.577	2.50896	2.69498	-29.5996393892859+31.3555164861846i
0.72	180.106	2.86738	13.5237	201.355774+79.2211609999999i
0.81	183.375	3.22581	15.6437	-250.177347595312-7.80604883516196i
0.9	169.375	3.58423	4.73506	-9.43122418248802-75.171690263926i
0.99	184.99	3.94265	5.46332	-61.5756799327727-62.0441974100473i
1.08	222.856	4.30108	8.21691	70.2098831891296-111.153500515984i
1.17	196.154	4.6595	8.00794	71.5433030305132+106.292515228252i
1.26	162.481	5.01792	3.25357	-31.390096717142+41.5284491652527i
1.35	152.981	5.37634	1.14747	-17.8907719142863-4.12224878304183i
1.44	185.202	5.73477	3.98678	63.7884829999998
1.53	152.856	6.09319	1.14747	-17.8907719142864+4.12224878304185i
1.62	125.115	6.45161	3.25357	-31.3900967171421-41.5284491652528i
1.71	195.077	6.81004	8.00794	71.5433030305131-106.292515228253i
1.8	196.615	7.16846	8.21691	70.2098831891299+111.153500515984i
1.89	148.875	7.52688	5.46332	-61.5756799327725+62.0441974100475i
1.98	182.067	7.8853	4.73506	-9.43122418248777+75.1716902639259i
2.07	191.846	8.24373	15.6437	-250.177347595312+7.80604883516271i
2.16	235.01	8.60215	13.5237	201.355774-79.2211609999999i
2.25	172.173	8.96057	2.69498	-29.5996393892862-31.3555164861847i
2.34	170.192	9.319	8.87462	-125.136577996342-67.1052416853476i
2.43	213.971	9.67742	8.37522	-39.8023286543242-127.955964504955i
2.52	165.654	10.0358	8.23065	-122.51749918913-48.2888834840157i
2.61	190	10.3943	7.47531	75.1736351557489+93.0283063415164i
2.7	213.721	10.7527	12.2438	-121.426621104028-153.728477114526i
2.79	179.394	11.1111	5.74831	35.2519252997187-84.9490450535338i
D19
Time	Data	FFT Freq	FFT Mag	FFT Complex			Max
0	269.288	0	559.395	8950.326935			10.4231
0.09	299.202	0.358423	2.6382	-19.980563677071-37.1828168090212i
0.18	301.692	0.716846	1.73134	-1.33592881981136-27.6691717185284i
0.27	256.337	1.07527	5.28054	41.1729492625723-73.7775451848845i
0.36	296.413	1.43369	9.7202	92.9791433056985-124.669006616449i
0.45	278.25	1.79211	4.40602	38.2671287379754+59.2059887967309i
0.54	263.538	2.15054	7.2503	100.324560558665+58.2416589531299i
0.63	292.731	2.50896	3.81557	-60.6719780709258+6.77604503595605i
0.72	268.5	2.86738	7.56305	-120.47113+11.3942569999999i
0.81	268.654	3.22581	5.76571	90.4457869112485-18.1622459210478i
0.9	303.163	3.58423	10.4231	-152.670771074523-67.1099195035897i
0.99	309.019	3.94265	7.48341	-117.69557774784+22.0022068566901i
1.08	267.885	4.30108	7.14368	-113.536821305699+13.1772473835513i
1.17	259.875	4.6595	2.08332	23.5689519354269+23.5711067909577i
1.26	287.375	5.01792	4.07878	2.56678333567025+65.2099618247517i
1.35	283.75	5.37634	3.66032	-10.3376573513863-57.6455778501416i
1.44	271.192	5.73477	5.10336	81.6537769999995
1.53	292.654	6.09319	3.66032	-10.337657351386+57.6455778501416i
1.62	296.962	6.45161	4.07878	2.56678333567013-65.2099618247518i
1.71	256.817	6.81004	2.08332	23.5689519354269-23.5711067909578i
1.8	282.875	7.16846	7.14368	-113.536821305699-13.1772473835511i
1.89	271.154	7.52688	7.48341	-117.69557774784-22.0022068566897i
1.98	291.183	7.8853	10.4231	-152.670771074523+67.10991950359i
2.07	258.962	8.24373	5.76571	90.4457869112485+18.1622459210475i
2.16	284.76	8.60215	7.56305	-120.47113-11.3942569999999i
2.25	301.442	8.96057	3.81557	-60.6719780709259-6.77604503595583i
2.34	291.76	9.319	7.2503	100.324560558665-58.2416589531302i
2.43	272.462	9.67742	4.40602	38.2671287379752-59.205988796731i
2.52	256.846	10.0358	9.7202	92.9791433056986+124.669006616449i
2.61	240.24	10.3943	5.28054	41.1729492625725+73.7775451848843i
2.7	282.558	10.7527	1.73134	-1.33592881981138+27.6691717185283i
2.79	292.788	11.1111	2.6382	-19.9805636770708+37.1828168090213i
D21
Time	Data	FFT Freq	FFT Mag	FFT Complex			Max
0	223.911	0	446.282	7140.517883			11.5246
0.09	200.643	0.358423	3.74243	-6.84917811648616-59.4859174006097i
0.18	255.357	0.716846	2.33973	28.5484209329443+24.2161872548813i
0.27	212.714	1.07527	4.01763	-38.2307867834338-51.6778579977322i
0.36	232.179	1.43369	1.82256	-17.3690238984536+23.4237918920924i
0.45	243.589	1.79211	7.15336	-113.601698650537+13.9391503681067i
0.54	203.821	2.15054	5.73216	34.955035425357-84.7921810355109i
0.63	221.696	2.50896	6.22969	-92.7347063683151+36.5427449341217i
0.72	237.911	2.86738	9.82311	150.089265-46.6429139999998i
0.81	213.375	3.22581	5.82285	-58.9020301011326-72.1829662808309i
0.9	213.482	3.58423	7.65726	59.5011463209283+107.097192730871i
0.99	229.036	3.94265	11.5246	-126.450341540343+134.206220883813i
1.08	246.946	4.30108	5.79851	66.7261418984536+64.4595598920923i
1.17	233.107	4.6595	7.32996	75.9142754800273+89.3950521499377i
1.26	199.054	5.01792	3.96955	17.0668093207706+61.1768490212636i
1.35	222.875	5.37634	0.56749	8.14011408022084+4.02268301640157i
1.44	268	5.73477	3.18861	51.0178229999997
1.53	226.571	6.09319	0.56749	8.14011408022096-4.02268301640158i
1.62	196.393	6.45161	3.96955	17.0668093207704-61.1768490212635i
1.71	218.804	6.81004	7.32996	75.9142754800271-89.395052149938i
1.8	210.518	7.16846	5.79851	66.7261418984535-64.4595598920924i
1.89	208.357	7.52688	11.5246	-126.450341540343-134.206220883813i
1.98	246.304	7.8853	7.65726	59.5011463209281-107.097192730871i
2.07	209.089	8.24373	5.82285	-58.9020301011324+72.1829662808309i
2.16	218.982	8.60215	9.82311	150.089265+46.6429139999998i
2.25	226.857	8.96057	6.22969	-92.7347063683151-36.5427449341216i
2.34	206.446	9.319	5.73216	34.9550354253572+84.7921810355109i
2.43	213.304	9.67742	7.15336	-113.601698650537-13.9391503681065i
2.52	234.482	10.0358	1.82256	-17.3690238984537-23.4237918920924i
2.61	243.196	10.3943	4.01763	-38.2307867834337+51.6778579977321i
2.7	201.982	10.7527	2.33973	28.5484209329442-24.2161872548813i
2.79	221.536	11.1111	3.74243	-6.84917811648604+59.4859174006096i
D22
Time	Data	FFT Freq	FFT Mag	FFT Complex			Max
0	304.556	0	635.395	10166.319458			12.6906
0.09	305.569	0.358423	12.6906	-139.975592002881+147.092528301283i
0.18	285.639	0.716846	4.24804	34.2595122691721-58.7028933439635i
0.27	314.486	1.07527	3.49235	-53.0017493552007-17.6949812034199i
0.36	320.569	1.43369	8.50493	-70.0403335112922+116.669707620223i
0.45	322.681	1.79211	7.35617	75.5681725766391+90.2355583975506i
0.54	299.236	2.15054	7.04594	-77.9004158354626-81.4905551247973i
0.63	325.889	2.50896	5.47704	15.5768844785441+86.2370659406221i
0.72	320	2.86738	5.99169	57.7221989999999+76.5416549999995i
0.81	272.403	3.22581	3.85182	15.6659899777943-59.6046984485523i
0.9	275.556	3.58423	9.14114	-64.8106809136867-131.11458441067i
0.99	325.792	3.94265	3.87021	30.6507877655307+53.8055815685042i
1.08	322.542	4.30108	2.38338	-29.1264124887085+24.6141036202236i
1.17	335.903	4.6595	9.34458	-22.7151111141478-147.777666176489i
1.26	330.042	5.01792	5.65671	89.4514604799771+13.7842853701634i
1.35	311.278	5.37634	3.64927	-55.7693823262781-17.2908642319142i
1.44	321.306	5.73477	1.9783	-31.6527719999995
1.53	325.833	6.09319	3.64927	-55.7693823262781+17.2908642319142i
1.62	354.625	6.45161	5.65671	89.4514604799772-13.7842853701638i
1.71	317.472	6.81004	9.34458	-22.7151111141474+147.777666176489i
1.8	347.722	7.16846	2.38338	-29.1264124887085-24.6141036202235i
1.89	317.375	7.52688	3.87021	30.6507877655305-53.8055815685043i
1.98	316.944	7.8853	9.14114	-64.8106809136862+131.11458441067i
2.07	363.625	8.24373	3.85182	15.6659899777944+59.6046984485523i
2.16	310.611	8.60215	5.99169	57.7221989999998-76.5416549999995i
2.25	319.597	8.96057	5.47704	15.5768844785439-86.2370659406222i
2.34	313.569	9.319	7.04594	-77.9004158354624+81.4905551247976i
2.43	318.389	9.67742	7.35617	75.5681725766389-90.2355583975508i
2.52	315.222	10.0358	8.50493	-70.0403335112924-116.669707620223i
2.61	311.861	10.3943	3.49235	-53.0017493552004+17.6949812034198i
2.7	329.194	10.7527	4.24804	34.2595122691721+58.7028933439635i
2.79	310.833	11.1111	12.6906	-139.975592002882-147.092528301282i
D23
Time	Data	FFT Freq	FFT Mag	FFT Complex			Max
0	255.33	0	509.481	8151.693239			9.07542
0.09	260.523	0.358423	5.41145	11.6610159578285-85.794276511893i
0.18	250.875	0.716846	6.66364	-12.0395938775308+105.936358210535i
0.27	219.352	1.07527	4.03261	-29.0292890856839+57.6225714187913i
0.36	264.557	1.43369	1.28371	10.6132690982983+17.5846982410827i
0.45	259.455	1.79211	1.34537	20.4181707255898+6.8165978990852i
0.54	261.625	2.15054	4.12829	43.1284970247592-50.0287664929754i
0.63	259.386	2.50896	5.94934	91.0404360371512-27.7968102386692i
0.72	269.92	2.86738	0.98392	-15.340882-3.53418100000022i
0.81	250.716	3.22581	4.40339	19.90736328319-67.5832162300913i
0.9	278.08	3.58423	2.65729	-15.1195670628044+39.7374093176152i
0.99	252.455	3.94265	8.38897	-132.557193228659-21.0839352188949i
1.08	265.989	4.30108	1.18922	-9.90880109829839+16.2438742410829i
1.17	258.023	4.6595	2.02332	-0.885085662880549+32.3610386209452i
1.26	257.761	5.01792	2.48743	-16.4236880844236-36.2520499788749i
1.35	260.136	5.37634	9.07542	47.1718779734641+137.331021816819i
1.44	251.864	5.73477	0.401276	-6.4204109999996
1.53	249.773	6.09319	9.07542	47.1718779734638-137.331021816819i
1.62	250.33	6.45161	2.48743	-16.4236880844236+36.252049978875i
1.71	270.227	6.81004	2.02332	-0.885085662880677-32.3610386209453i
1.8	213.523	7.16846	1.18922	-9.90880109829844-16.2438742410829i
1.89	250.023	7.52688	8.38897	-132.557193228659+21.0839352188952i
1.98	249.898	7.8853	2.65729	-15.1195670628044-39.7374093176151i
2.07	249.42	8.24373	4.40339	19.90736328319+67.5832162300913i
2.16	237.386	8.60215	0.98392	-15.340882+3.53418100000022i
2.25	257.284	8.96057	5.94934	91.0404360371513+27.796810238669i
2.34	242.375	9.319	4.12829	43.1284970247592+50.0287664929753i
2.43	267.239	9.67742	1.34537	20.4181707255898-6.8165978990853i
2.52	270.08	10.0358	1.28371	10.6132690982983-17.5846982410828i
2.61	255.5	10.3943	4.03261	-29.029289085684-57.6225714187912i
2.7	253.045	10.7527	6.66364	-12.0395938775311-105.936358210535i
2.79	259.545	11.1111	5.41145	11.6610159578287+85.794276511893i
D24
Time	Data	FFT Freq	FFT Mag	FFT Complex			Max
0	264.861	0	519.345	8309.513857			13.1348
0.09	242.514	0.358423	7.06717	84.2442462450476+75.4241360853437i
0.18	267.972	0.716846	4.08372	27.5998169091414-59.2241270920127i
0.27	245.319	1.07527	8.81899	-95.5909859213606+103.791467991072i
0.36	275.236	1.43369	3.27411	-51.2508364357051+10.8448713145354i
0.45	273.208	1.79211	7.54179	91.7077294441335+78.4259605928956i
0.54	256.736	2.15054	4.49452	-70.8661292416932+12.2221402617653i
0.63	275.431	2.50896	2.44517	-19.8765167316018-33.697362848461i
0.72	279.75	2.86738	3.35376	-40.0416560000003+35.7222609999999i
0.81	189.528	3.22581	6.37082	93.6823254280914-40.1742345328101i
0.9	285.236	3.58423	8.3093	18.4136258676433-131.667480998368i
0.99	235.056	3.94265	7.41736	-89.7816450155071+77.6123626930736i
1.08	241.847	4.30108	13.1348	128.000776435705+166.678247314535i
1.17	248.681	4.6595	6.07583	75.2796177086271+61.5093328450565i
1.26	263.972	5.01792	3.57092	-51.9251455350916-23.8360363521463i
1.35	236.097	5.37634	12.8943	-52.2201871574292+199.589807154802i
1.44	253.931	5.73477	4.45573	71.2917510000007
1.53	259.056	6.09319	12.8943	-52.2201871574298-199.589807154802i
1.62	273.208	6.45161	3.57092	-51.9251455350915+23.8360363521463i
1.71	292.181	6.81004	6.07583	75.2796177086267-61.5093328450567i
1.8	256.375	7.16846	13.1348	128.000776435705-166.678247314536i
1.89	258.514	7.52688	7.41736	-89.7816450155073-77.6123626930734i
1.98	240.514	7.8853	8.3093	18.4136258676436+131.667480998368i
2.07	256.625	8.24373	6.37082	93.6823254280914+40.1742345328099i
2.16	258.236	8.60215	3.35376	-40.0416560000004-35.7222609999999i
2.25	266.681	8.96057	2.44517	-19.8765167316016+33.6973628484611i
2.34	270.153	9.319	4.49452	-70.8661292416932-12.2221402617651i
2.43	266.458	9.67742	7.54179	91.7077294441333-78.4259605928958i
2.52	244.944	10.0358	3.27411	-51.250836435705-10.8448713145353i
2.61	303.514	10.3943	8.81899	-95.5909859213611-103.791467991072i
[truncated: 7,074 more rows]

## Sheet: David's Results2
A03
Time	Data	FFT Freq	FFT Mag	FFT Complex			Max
[truncated: 5,710 more rows]

## Sheet: Unsuccessful wells
	1	2	3	4	5	6	7	8	9	10	11	12	13	14	15	16	17	18	19	20	21	22	23	24
[truncated: 16 more rows]
