# Supplementary material for: High-Content Screening in Zebrafish Embryos Identifies Butafenacil as a Potent Inducer of Anemia
Source: PLoS One. 2014 Aug 4;9(8):e104190. doi: 10.1371/journal.pone.0104190 (PMC4121296; doi:10.1371/journal.pone.0104190)
Supplement: Dataset S1 — Microsoft Excel spreadsheets containing raw data for all chemical screening assays. (ZIP) [file pone.0104190.s036.zip › Dataset S1/16- Esfenvalerate/Esfenvalerate_Heart_Rate.xlsx]

## Sheet: DESCRIPTION
ToxCast Screen - Heart Rate
Chemical
Data was collected using the Heart Rate Journal in MetaXpress
Imaged 74 hpf fli1 larvae using ImageXpress
Incubated larvae in 100 mg/l MS-222 for 30 min
Centrifuged plate for 2 min at 200 rpm
Imaging parameters:
*live stream acquisition
*32 frames; 0.09 sec interval
*FITC
*2X magnification; 1 site/well
Had the doors off of the imager and the fan on to stablize temperature
Test Initation Date: 8/26/2013
Imaging Date: 8/29/13
Start Imaging Temperature: 26°C
End Imaging Temperature: 28°C
Total Imaging Duration: 2:15
W.O. = Wrong Orientation
U.H. = Unhatched
Malf. = Malformed
N.A. = Not Analyzed (did not meet analysis criteria)

## Sheet: ALL DATA
Measurement	Average (Show Region Statistics)
	1	2	3	4	5	6	7	8	9	10	11	12	13	14	15	16	17	18	19	20	21	22	23	24	25	26	27	28	29	30	31	32		# Peaks	Heart Rate
A01	121.056	121.43	121.169	122.107	119.834	121.413	122.205	119.767	120.885	121.087	120.197	121.006	120.553	120.713	122	119.303	120.772	120.739	120.028	120.935	119.374	120.39	121.157	118.697	120.188	120.511	120.208	121.904	119.079	120.124	120.584	119.256		12	258.065
A02	128.77	121.834	122.702	129.75	124.677	122.177	125.362	129.124	122.346	122.778	129.82	124.803	122.59	125.91	128.618	122.32	122.919	129.576	124.396	122.354	126.362	128.233	122.045	123.351	129.601	123.654	122.298	127.008	127.728	122.118	123.539	129.787		8	172.043
A03	264.944	273.772	247.497	252.899	272.601	263.792	242.685	264.635	275.011	249.303	250.91	270.062	265.997	242.365	263.385	269.124	247.949	250.767	269.528	261.104	242.037	264.416	271.924	244.059	253.747	270.84	258.419	242.787	267.396	271.183	242.792	255.43		9	193.548
A04																																		0	0
A05	159.742	158.688	162.213	166.337	161.961	158.764	163.346	165.407	160.433	159.812	165.242	164.242	159.006	161.138	166.267	162.646	158.525	161.711	165.126	160.935	159.166	163.983	164.888	159.545	160.517	165.197	162.107	158.615	162.222	165.494	161.059	159.742		8	172.043
A06	116.115	114.216	113.216	115.337	115.742	113.865	114.003	116.017	114.211	113.312	115.744	115.624	114.632	114.75	115.615	114.205	113.576	117.503	114.374	113.253	116.208	115.222	113.711	114.921	115.489	114.483	114.062	116.329	114.253	113.292	115.938	115.635		9	193.548
A07	117.958	110.674	118.006	122.784	115.725	111.556	119.455	121.812	113.197	113.101	122.093	122.126	111.657	114.382	122.27	120.022	111.006	116.452	122.475	117.152	111.16	119.042	122.539	114.846	112.25	121.573	122.778	112.503	114.073	122.084	120.402	111		8	172.043
A08																																		0	0
A09	134.902	140.272	139.91	144.694	141.736	138.955	144.511	143.789	141.868	137.697	139.938	134.657	135.101	141.357	140.5	138.351	139.441	143.506	140.955	138.258	144.632	142.146	134.618	136.537	137.073	137.239	132.59	140.11	138.857	137.261	136.874	134.902		9	193.548
A10	127.27	119.958	120.952	130.315	121.61	119.711	129.466	123.253	120.067	127.461	125.604	120.312	125.275	127.812	120.52	123.045	129.194	120.947	121.39	130.963	122.003	120.621	130.031	122.492	120.284	128.831	123.705	120.121	127.612	124.565	120.087	127.27		9	193.548
A11																																		0	0
A12	165.992	179.264	173.601	163.593	177.143	176.961	162.522	173.958	180.048	164.258	171.194	180.056	167.921	166.913	180.98	171.534	164.86	178.815	174.121	163.09	177.039	175.253	162.258	174.921	179.236	162.093	173.385	178.876	163.003	172.416	179.11	163.924		10	215.054
A13	122.171	115.576	120.944	122.86	119.517	117.135	122.829	122.208	115.399	121.876	123	118.458	118.256	123.039	121.876	115.871	122.169	122.733	117.447	119.334	123.32	121.419	116.649	122.59	122.447	116.177	121.492	123.121	118.874	118.64	123.343	121.809		9	193.548
A14	137.61	127.862	121.958	133.242	131.329	122.449	131.053	133.596	122.876	129.289	135.694	122.399	128.275	136.522	122.517	127.551	137.52	122.492	127.77	138.508	122.649	127.039	135.787	122.171	127.93	135.781	122.275	129.025	135.346	122.228	129.933	133.444		9	193.548
A15	197.236	196.89	195.404	182.275	196.264	198.062	183.61	191.803	196.57	188.365	186.298	195.756	193.921	182.834	196.045	198.421	183.104	192.66	197.91	185.801	187.654	195.371	192.16	184.455	196.396	195.301	182.699	194.334	195.497	181.772	192.475	197.236		8	172.043
A16	150.961	159.43	150.489	151.817	161.921	151.854	148.323	158.348	151.935	148.576	157.087	154.014	147.798	156.798	153.91	146.77	155.261	155.424	147.211	157.011	157.39	147.174	155.008	157.143	146.351	154.244	158.045	149.301	156.11	158.921	146.169	153.43		10	215.054
A17	116.039	118.337	110.16	112.463	120.581	112.017	109.722	121.051	114.497	109.576	116.742	117.941	110.244	113.447	120.463	111.713	110.374	121.542	113.705	109.643	117.916	117.135	110.062	113.871	120.272	111.581	111.362	120.677	112.624	109.902	120.924	114.826		10	215.054
A18	144.059	143.736	134.817	136.708	144.857	137.062	134.829	143.458	140.851	134.41	139.933	144.545	135.09	136.416	145.14	137.517	134.736	143.25	141.272	133.961	139.469	144.52	134.975	136.031	145.197	136.924	134.919	143.256	140.548	134.197	140.284	144.059		8	172.043
A19	117.728	108.899	114.98	119.584	113.461	109.82	119.657	116.837	107.834	118.579	118.379	109.329	115.992	118.669	112.581	111.188	119.534	116.435	108.407	119.101	117.722	108.202	116.789	117.91	110.511	113.837	119.244	114.017	109.879	119.059	116.427	108.32		9	193.548
A20	122.789	126.419	124.23	119.921	127.284	124.829	119.767	129.107	125.329	121.615	125.084	125.829	123.716	122.303	126.388	124.576	121.098	127.671	124.399	119.767	127.68	124.618	119.949	127.587	125.062	121.051	126.008	125.275	122.197	123.899	125.677	123.57		10	215.054
A21																																		0	0
A22	128.511	131.438	131.711	127.494	131.157	134.843	129.025	129.452	131.433	129.778	128.404	131.261	131.32	127.528	131.132	131.309	127.399	130.469	131.385	127.829	130.34	132.404	129.098	129.986	131.115	129.025	128.904	131.486	129.531	128.837	130.955	129.73		10	215.054
A23																																		0	0
A24	126.997	124.949	123.848	126.907	125.949	123.32	127.41	126.452	123.098	126.624	126.792	123.143	126.301	126.798	123.896	126.02	127.222	124.275	125.163	127.486	124.699	125.253	128.124	125.118	124.067	127.23	126.076	123.868	127.281	125.826	123.435	126.997		9	193.548
B01	148.149	149.649	140.629	142.43	148.857	146.157	136.919	147.896	149.444	140.188	142.317	148.643	145.927	137.087	148.626	148.848	138.351	143.601	149.059	143.775	138.506	148.045	148.126	137.191	145.702	148.587	141.118	141.716	148.579	146.424	136.61	148		9	193.548
B02																																		0	0
B03	131.823	135.329	124.098	125.593	137.388	130.66	122.199	134.618	135.199	123.079	127.882	136.952	127.374	122.733	135.64	133.458	122.483	129.84	136.61	125.037	123.823	137.396	131.36	121.736	131.295	135.52	124.011	125.767	137.393	129.475	122.244	134.888		9	193.548
B04	114.941	117.492	117.86	116.522	115.579	118.452	118.199	115.503	116.896	118.469	117.121	115.733	118.185	117.961	115.882	116.907	118.121	117.115	115.593	118.166	118.143	116.056	116.966	118.416	117.351	115.508	118.065	118.261	116.194	117.346	117.961	117.32		9	193.548
B05	140.497	141.211	137.733	134.812	141.292	141.713	135.315	137.079	141.157	142.104	131.933	140.267	141.337	140.317	132.815	140.736	141.264	136.087	136.284	141.438	142.199	131.907	139.854	141.357	138.756	133.994	141.174	141.803	134.506	137.812	140.705	141.388		8	172.043
B06	151.048	163.463	148.025	136.699	160.346	160.933	134.174	150.014	161.809	145.413	138.61	160.803	155.879	133.163	155.295	161.447	140.458	142.784	160.837	152.963	133.966	157.576	162.52	136.169	147.683	162.104	147.051	137.444	159.955	157.761	132.899	154.267		9	193.548
B07	121.843	129.854	110.596	115.124	135.331	112.986	110.654	133.365	118.73	110.52	126.86	126.778	110.475	120.351	131.559	111.258	115.542	134.478	112.632	111.857	135.787	115.823	110.32	132.615	120.817	110.326	126.753	126	110.57	121.935	128.722	110.77		10	215.054
B08																																		0	0
B09																																		0	0
B10																																		0	0
B11	130.882	134.91	134.916	131.278	134.334	134.809	132.379	133.132	135.958	133.534	131.705	135.242	133.831	130.834	135.382	135.115	132.059	134.006	134.826	132.463	132.722	135.253	133.388	131.559	134.899	134.028	130.916	134.986	134.292	131.051	134.287	134.764		9	193.548
B12	218.236	202.758	202.958	217.295	206.983	200.011	214.461	210.879	197.725	211.949	214.778	198.037	206.674	215.972	200.031	204.16	214.952	201.711	202.045	215.551	204.413	200.402	214.618	207.963	198.534	213.129	210.334	197.065	211.107	212.663	197.093	208.416		9	193.548
B13																																		0	0
B14	112.952	112.528	103.781	103.677	117.16	108.225	103.419	110.256	114.848	104.694	103.663	117.267	109.649	103.854	107.025	117.385	106.129	103.697	114.711	111.787	104.219	105.362	118.025	107.331	103.784	113.236	113.267	104.253	104.48	118.497	108.626	103.874		8	172.043
B15	108.006	110.334	115.975	110.337	108.548	113.449	114.854	108.697	110.306	116.208	110.913	109.059	114.27	114.337	108.685	111.126	116.77	110.104	109.079	115.183	112.879	108.739	111.966	116.039	109.194	109.927	115.5	111.89	108.826	112.834	115.722	108.989		9	193.548
B16																																		0	0
B17	105.413	104.756	103.056	105.034	105.486	104.615	103.826	105.362	105.691	104.059	104.031	105.626	105.736	104.101	104.775	105.823	105.837	103.958	105.326	105.952	105.27	103.758	105.615	105.972	104.697	104.264	105.567	106.003	103.93	104.938	105.817	105.413		8	172.043
B18	121.258	121.89	123.374	120.75	118.876	122.604	122.506	119.587	120.708	122.511	121.208	119.059	123	122.888	119.758	120.149	122.41	121.607	119.166	122.548	122.68	119.966	120.798	122.978	121.761	118.935	122.725	122.831	119.298	120.865	122.27	121.258		9	193.548
B19	111.329	110.874	108.806	112.77	111.635	109.61	110.66	112.357	110.846	109.365	113.062	111.152	109.888	111.652	112.171	110.896	109.986	112.649	111.346	109.287	112.865	111.503	109.958	111.674	112.031	110.503	110.396	112.615	111.444	109.702	113.039	111.329		9	193.548
B20																																		0	0
B21	128.295	128.604	128.41	130	128.59	128.337	129.18	130.441	128.581	128.537	130.492	128.817	128.626	129.781	129.444	128.253	129.081	130.351	129.067	129.087	130.242	128.831	128.357	129.837	128.907	128.23	128.556	129.761	129.837	129.787	130.079	128.295		10	215.054
B22	154.669	151.632	178.031	161.963	147.346	172.073	170.938	148.584	162.185	177.916	153.851	152.89	176.699	159.927	146.851	172.287	171.326	147.216	160.795	177.211	153.461	150.775	177.767	161.441	147.115	175.744	172.219	147.671	166.107	173.767	149.433	158.256		9	193.548
B23	160.983	173.256	167.121	161	163.722	173.301	166.784	162.817	173.694	166.323	160.27	164.376	171.919	163.697	160.601	172.475	165.75	159.93	166.933	170.767	162.868	161.767	172.382	164.683	159.084	170.789	167.11	161.34	163.008	172.048	163.857	160.042		9	193.548
B24																																		0	0
C01	133.194	123.739	135.919	138.643	126.143	128.604	139.32	131.472	124.385	137.287	136.848	123.916	132.343	138.669	128.368	127.146	139.177	132.421	123.972	137.121	136.806	123.862	132.879	138.309	125.52	129.534	139.174	128.823	126.722	138.517	131.18	124.115		9	193.548
C02	113.101	109.11	112.567	113.003	108.823	112.635	113.076	109.744	111.938	113.174	111.289	110.812	112.86	112.486	109.635	112.753	113.419	109.242	112.817	113.59	109.61	112.778	113.416	110.548	111.874	113.084	111.326	110.899	113.177	112.562	110.27	113.101		9	193.548
C03																																		0	0
C04	132.82	126.997	125.764	130.657	131.548	125.475	126.733	132.025	130.744	124.576	127.927	132.115	129.354	124.517	129.463	131.879	127.197	124.98	130.399	130.778	125.725	126.537	131.548	130.32	124.612	127.938	131.826	128.691	124.947	130.104	132.219	126.91		8	172.043
C05	128.059	129.885	126.621	126.775	128.801	129.216	126.16	126.801	128.806	128.691	126.34	127.61	129.065	127.916	126.39	127.992	129.166	126.868	126.86	128.615	129.846	126.416	126.831	129.149	128.379	126.604	127.904	129.258	127.031	126.52	127.823	129.045		8	172.043
C06	159.629	151.59	161.61	152.317	148.958	162.93	159.191	153.972	158.963	160.978	158.626	148.961	164.124	155.183	149.817	163.621	158.101	152.722	157.16	158.671	157.174	149.213	165.256	155.295	150.615	163.045	158.289	151.317	160.124	160.045	154.952	155.674		9	193.548
C07	116.466	135	138.874	117.073	121.576	143.924	125.885	114.615	139.295	136.584	116.281	126.278	142.07	122.199	116.185	141.334	132.809	115.104	130.371	140.388	119.115	118.722	143.143	129.11	114.753	135.59	138.551	117.199	123.935	142.688	122.84	116.466		9	193.548
C08	200.424	188.787	205.478	204.309	196.587	194.702	205.871	202.256	186.298	204.756	202.66	193.34	194.205	203.587	201.921	187.846	205.076	202.36	193.497	197.899	203.34	200.562	188.669	204.098	206.508	188.868	201.61	202.916	197.91	194.087	203.037	200.424		9	193.548
C09																																		0	0
C10	171.334	179.07	151.767	176.447	180.264	162.539	164.261	184.379	175.449	151.879	182.287	179.14	152.756	177.551	180.596	162.098	165.011	181.303	171.149	154.132	182.983	178.104	150.466	181.202	180.149	156.691	173.042	180.837	164.124	163.205	181.374	171.334		10	215.054
C11																																		0	0
C12	121.346	120.857	119.281	121.812	121.34	118.958	121.666	121.034	119.154	121.851	120.775	118.466	121.596	121.419	119.199	122.008	121.368	119.542	121.772	121.36	118.899	121.944	121.385	119.492	121.882	121.466	119.219	121.742	120.565	119.331	121.604	120.635		10	215.054
C13																																		0	0
C14																																		0	0
C15	193.076	197.317	200.626	198.949	194.874	198.919	200.163	194.463	199.927	198.758	193.975	199.961	200.966	194.202	199.284	199.68	193.885	200.25	199.537	195.334	197.497	199.66	194.48	198.301	200.27	195.171	197.407	198.317	194.135	196.376	198.57	193.076		10	215.054
C16	165.003	163.581	170.93	172.331	164.02	168.885	169.874	167.677	164.949	170.16	169.404	162.528	169.067	170.298	165.809	166.447	169.09	169.382	162.051	168.604	168.986	163.854	167.691	169.287	169.388	162.831	170.756	171.09	162.045	168.747	169.649	165.003		9	193.548
C17	125.07	147.86	150.601	131.379	140.989	147.508	147.652	127.065	146.404	149.986	129.733	142.834	147.947	144.683	130.388	145.41	149.879	125.59	146.486	149.096	140.5	134.149	146.056	150.093	125.865	147.126	149.101	133.59	140.374	147.331	144.933	130.697		9	193.548
C18	192.407	154.969	161.323	198.396	163.59	154.399	189.876	182.23	151.11	171.896	194.183	158.997	156.199	196.573	165.219	152.017	192.331	169.77	150.781	187.098	183.815	151.329	167.969	200.489	161.098	154.829	193.663	170.421	151.927	184.022	185.272	150.921		9	193.548
C19	149.764	179.32	180.188	153.865	155.68	190.017	169.287	149.48	168.817	186.522	157.921	151.904	184.09	175.16	151.315	161.475	190.037	162.767	150.098	177.784	178.581	153.362	154.323	188.292	166.537	148.744	169.975	183.093	156.497	152.331	187.556	170.688		9	193.548
C20	122.489	114.612	142.556	138.986	109.143	130.787	141.098	127.317	110.219	142.219	138.733	111.36	128.087	141.626	128.893	109.284	141.09	139.885	114.93	124.374	140.876	129.346	108.792	140.924	139.506	112.876	125.59	140.671	127.986	110.067	140.812	138.899		9	193.548
C21	176.711	168.056	183.427	174.284	165.77	174.607	182.435	169.003	165.733	181.065	176.798	167.492	176.247	187.174	170.961	165.615	178.553	178.472	166.039	170.281	182.596	169.963	164.57	177.767	178.402	165.893	168.803	180.893	170.528	165.525	177.402	176.711		9	193.548
C22	132.559	134.531	134.413	134.292	134.472	134.514	135.205	132.921	134.792	135.43	132.854	134.784	134.817	134.101	134.298	134.626	134.879	132.711	135.233	135.874	132.525	134.969	134.857	133.129	134.728	134.531	133.862	133.902	134.803	135.253	132.899	134.424		9	193.548
C23	148.079	146.461	147.388	146.646	146.503	146.469	149.138	147.233	147.669	147.986	147.407	145.177	146.584	147.958	146.511	146.896	147.969	146.27	146.287	146.048	147.5	146.711	147.053	146.522	147.576	146.528	147.169	147.809	147.346	147.449	145.947	148.337		11	236.559
C24																																		0	0
D01																																		0	0
D02																																		0	0
D03	108.829	109.865	109.41	107.413	108.242	110.368	108.815	107.607	109.843	109.89	108.163	108.07	110.514	109.399	107.652	109.32	110.388	108.562	107.551	110.492	109.612	108.073	108.792	110.275	108.719	107.733	110.435	109.919	108.199	108.517	110.848	108.829		9	193.548
D04																																		0	0
D05																																		0	0
D06	258.798	252.708	256.483	282.854	254.921	252.739	278.767	260.059	251.671	272.037	265.003	251.104	262.475	272.447	252.101	256.685	278.907	253.492	252.736	279.691	254.708	250.91	276.07	258.997	249.826	269.219	264.831	250.539	264.087	271.008	251.076	258.798		9	193.548
D07	196.177	219.138	234.969	194.669	209.452	236.331	204.702	198.739	224.289	226.213	192.5	214.039	234.882	195.593	205.149	232.719	208.604	198.66	224.61	227.719	193.152	213.275	234.817	194.23	205.41	233.402	208.84	198.098	224.584	225.051	193.36	214.084		9	193.548
D08	133.213	133.553	132.258	132.025	131.028	136.438	128.292	133.022	136.062	128.966	133.699	132.388	135.149	129.893	131.885	136.963	128.503	133.031	134.27	131.157	133.508	131.868	136.315	130.351	132.306	138.126	129.247	133.014	135.868	130.469	134.045	132.497		12	258.065
D09	207.694	203.649	217.037	234.525	202.16	211.41	230.635	211.177	205.93	219.772	222.865	203.132	215.298	232.357	201.924	211.444	230.629	205.834	207.272	223.199	218.289	202.944	216.896	228.006	201.121	212.792	229.497	200.82	210.963	232.986	202.548	207.694		9	193.548
D10																																		0	0
D11																																		0	0
D12	164.084	154.23	151.584	162.163	159.348	149.183	159.98	161.463	150.775	155.25	162.312	154.449	150.789	161.601	157.677	148.596	159.868	160.205	149.604	157.163	161.874	152.197	152.949	162.132	157.115	148.989	160.879	158.486	148.447	158.612	160.087	149.854		9	193.548
D13																																		0	0
D14																																		0	0
D15	178.632	165.767	162.478	173.514	171.893	163.587	168.902	177.003	163.197	165.452	177.52	165.059	164.112	174.483	170.517	163.07	168.935	175.177	162.927	165.73	178.051	163.938	163.792	176.831	168.503	163.371	171.848	171.315	162.73	167.82	175.593	161.829		9	193.548
D16																																		0	0
D17	116.278	119.219	108.694	110.601	112.323	120.593	113.084	110.008	111.935	116.831	115.219	109.548	111.722	115.169	118.129	109.191	111.497	113.452	119.084	109.197	111.034	112.846	118.874	110.972	110.612	112.008	117.525	113.874	110.037	111.815	115.989	116.278		7	150.538
D18	168.435	177.935	177.149	174.166	173.966	177.896	178.854	168.132	180.317	177.654	168.944	175.317	177.483	176.834	172.89	179.045	178.5	168.725	178.986	177.115	169.489	176.455	176.028	173.61	169.919	175.854	176.334	166.958	177.68	176.969	169.548	174.469		9	193.548
D19	119.489	112.624	108.98	114.764	118.323	109.624	109.587	120.025	112.961	109.287	114.52	118.25	109.902	109.635	119.938	113.07	109.326	116.615	116.435	109.722	111.222	120.242	111.506	109.41	118.404	114.48	109.346	114.225	118.857	110.36	110.163	120.492		8	172.043
D20																																		0	0
D21	145.441	137.876	143.138	142.683	136.121	140.629	145.331	138.972	136.685	143.053	145.183	135.938	139.124	143.846	142.407	135.916	140.893	145.517	137.219	137.663	143.837	142.112	135.404	140.337	144.885	137.789	137.118	143.053	141.463	135.89	141.542	145.441		8	172.043
D22	120.455	112.458	113.508	123.118	114.208	112.447	119.98	119.011	112.75	116.287	121.921	113.449	113.003	122.348	116.163	112.702	118.933	119.517	112.882	114.994	122.374	114.039	112.876	122.362	116.233	112.562	118.126	120.07	112.966	113.938	122.98	114.298		9	193.548
D23	183.253	159.989	174.688	191.593	174.98	159.772	182.508	191.466	163.441	164.781	189.093	183.879	160.14	174.402	191.143	172.037	160.402	184.225	190.295	162.581	165.916	188.169	182.39	159.761	174.876	190.921	175.261	159.508	180.803	191.16	165.466	162.548		8	172.043
D24	108.817	117.865	107.815	107.006	116.722	111.076	107.104	111.728	116.421	107.455	108.402	118.003	108.368	107.242	116.444	111.674	107.169	112.287	115.531	107.416	109.118	117.947	108.121	107.385	117.348	110.317	107.281	113.157	114.989	107.455	109.708	117.079		9	193.548
E01																																		0	0
E02	170.36	166.132	164.5	169.264	169.317	164.07	166.374	169.41	166.719	163.166	167.767	169.171	163.801	166.32	169.91	165.711	163.739	168.646	168.719	162.823	165.994	168.843	164.371	163.992	168.205	167.41	163.096	167.441	169.492	163.23	164.719	169.135		8	172.043
E03	102.329	107.573	101.124	100.455	106.994	104.419	100.736	103.067	107.452	101.761	100.921	107.419	104.534	101.028	103.393	107.862	102	100.935	107.77	104.171	101	103.632	107.629	101.795	101.239	108.079	103.775	101.081	104.798	106.916	101.652	101.896		9	193.548
E04																																		0	0
E05	141.916	141.691	141.809	140.326	138.966	142.329	141.393	138.893	140.834	142.298	141.921	138.517	141.374	142.062	140.756	138.427	141.632	141.941	139.669	139.357	141.812	141.534	138.604	140.767	141.565	140.93	138.441	141.261	141.014	139.185	138.919	141.916		8	172.043
E06	150.379	150.483	148.213	156.096	153.16	149.056	151.963	156.879	148.893	148.646	157.596	151.39	148.579	155.579	153.638	148.683	152.197	156.508	149.118	148.654	157.492	150.722	148.163	155.624	152.803	148.466	152.326	155.674	149.017	148.876	157.629	150.379		10	215.054
E07	121.062	121.525	118.944	111.02	119.837	120.132	112.944	116.447	121.261	115.292	113.461	122.045	118.337	111.087	121.357	119.93	111.534	118.86	119.118	113.261	115.994	121.076	116.034	112.59	122.733	118.393	111.183	121.118	119.573	112.096	118.472	121.062		9	193.548
E08	125.91	128.545	125.525	146.261	129.374	124.11	142.275	133.598	127.492	132.834	139.559	128.427	124.792	145.486	128.733	123.154	144.312	131.506	126.124	136.497	136.652	127.166	131.157	141.587	128.59	124.98	145.309	129.191	123.629	146.126	131.25	125.91		10	215.054
E09	109.419	108.278	111.98	108.309	109.185	110.809	110.197	110.003	108.831	112.455	109.073	109.775	111.157	110.163	110.52	109.16	112.233	109.39	108.992	111.753	109.315	110.742	110.242	111.376	110.199	108.792	112.635	108.958	110.202	110.896	110.469	110.596		11	236.559
E10	137.02	135.149	131.407	133.862	138.713	131.303	131.966	135.5	136.904	131.236	132.879	138.056	132.466	131.893	134.562	137.843	131	133	138.098	133.199	132.014	134.542	139.185	131.247	132.607	137.228	133.778	131.913	134.115	137.761	130.843	132.683		8	172.043
E11	140.93	138.315	133.978	133.539	142.323	136.654	131.531	141.272	138.654	132.52	134.494	141.587	135.18	131.202	141.733	136.885	132.298	136.174	140.494	134.093	131.39	142.542	135.508	131.076	140.008	138.199	132.469	135.211	140.514	134.326	131.775	142.857		8	172.043
E12	113.272	118.772	116.722	113.447	116.747	118.292	114.806	114.795	119.435	116.084	113.756	118.534	116.983	114.208	116.893	118.899	114.739	115.289	119.194	115.882	114.183	119.357	117.23	114.031	117.584	117.596	114.758	115.938	119.003	114.963	114.691	119.295		9	193.548
E13																																		0	0
E14	120.975	128.579	130.205	125.303	123.958	130.708	129.545	121.348	129.374	130.14	124.011	125.225	130.419	128.458	121.902	129.921	130.666	122.803	127.795	130.407	126.764	123.16	130.32	129.461	121.581	129.093	129.789	123.604	126.649	130.865	127.649	123.16		9	193.548
E15	257.059	255.52	257.315	258.337	247.865	255.528	259.076	251.028	250.317	255.826	260.441	247.815	253.787	256.992	255.037	247.399	254.635	258.444	249.775	250.008	256.32	257.357	245.475	252.677	255.958	249.601	248.604	256.621	257.663	245.837	251.39	257.059		8	172.043
E16																																		0	0
E17	145.711	123.489	107.674	110.264	154.649	112.916	107.699	122.368	145.983	108.548	107.812	133.761	135.376	108.014	107.801	143.433	126.031	108.076	108.812	152.61	116.037	107.904	118.326	149.096	108.916	107.947	135.525	133.941	108.087	108.093	151.059	117.983		8	172.043
E18	134.753	137.174	134.441	128.624	129.938	138.048	133.053	128.492	132.792	136.902	130.419	128.753	135.722	134.775	128.778	129.621	137.486	132.671	128.478	132.444	137	130.629	128.747	136.475	134.433	128.649	130.865	137.43	131.346	128.244	135.89	134.753		9	193.548
E19	142.213	123.003	126.261	155.59	128.831	122.404	138.921	147.612	124.379	122.638	152.393	135.399	122.857	132.433	153.402	126.07	122.803	146.36	141.719	122.997	125.694	156.562	128.862	122.66	143.39	144.112	123.421	123.534	157.197	130.615	122.809	142.213		8	172.043
E20	216.225	214.657	218.528	222.284	214.888	213.966	221.244	221.761	213.191	213.157	222.191	219.596	214.579	215.888	224.039	216.983	213.413	217.242	221.607	213.41	213.185	219.831	218.983	212.16	212.511	221.556	214.079	211.511	214.994	220.744	211.941	210.975		8	172.043
E21	143.66	128.778	123.584	129.685	143.904	126.854	123.23	130.447	143.121	126.194	123.506	131.598	143.323	125.978	123.846	132.565	142.848	125.562	123.59	132.994	141.18	124.73	123.857	137.124	141.846	124.368	124.421	139.051	132.59	123.486	126.77	141.781		7	150.538
E22	112.93	115.27	112.593	112.16	114.382	114.618	111.834	113.331	115.584	113.433	112.455	114.5	115.691	112.368	112.789	115.551	114.104	112.379	114.486	115.461	112.284	113.374	116.104	113.86	112.522	114.612	115.559	112.101	113.424	115.933	114.031	112.236		9	193.548
E23	159.118	154.601	160.494	152.508	148.989	157.143	160.208	149.573	151.065	158.756	157.368	147.843	153.478	160.18	153.719	148.514	155.994	159.542	149.528	150.747	159.792	156.66	148.301	154.402	159.941	151.36	149.553	157.427	157.728	147.643	152.882	159.118		8	172.043
E24	112.545	112.278	109.587	112.596	112.581	109.893	112.587	112.292	109.834	113.185	112.545	109.874	113.037	112.517	109.722	113.559	112.458	109.73	113.725	112.553	109.612	113.517	112.25	109.508	113.716	112.098	109.744	113.463	111.823	110.037	113.368	111.233		10	215.054
F01	161.278	148.615	168.522	163.006	151.947	157.281	167.77	161.775	148.323	167.157	164.188	153.694	155.576	168.244	159.801	147.907	167.778	164	152.598	156.098	167.806	160.202	148.076	167.815	163.042	151.767	158.772	167.486	158.764	149.258	167.61	161.278		9	193.548
F02	104.393	103.792	106.14	103.728	102.857	106.028	106.323	103.081	104.183	106.837	104.663	102.933	105.669	106.374	103.301	103.787	106.84	105.067	102.798	105.758	106.576	103.152	103.997	106.947	104.764	102.997	105.579	106.615	103.298	104.143	106.685	104.393		9	193.548
F03	113.393	144.292	120.792	112.379	120.435	141.559	114.941	112.497	132.963	131.267	112.86	114.461	143.132	118.84	112.427	126.657	136.685	113.225	112.77	143.191	122.281	112.809	122.596	139.992	114.32	112.573	140.16	122.764	112.413	123.138	138.542	113.646		9	193.548
F04	147.011	148.683	145.261	144.994	147.764	147.702	144.388	145.941	148.893	145.469	144.357	147.051	147.329	144.017	146.138	148.826	145.079	144.702	147.885	147.744	144.309	146.486	148.407	145.18	144.638	148.57	147.837	144.028	146.775	149.247	144.556	144.963		9	193.548
F05																																		0	0
F06	101.278	100.508	103.683	103.803	101.233	101.096	104.503	103.587	101.16	101.489	104.756	103.469	101.14	102.354	105.003	102.697	101.174	103.455	104.604	102.087	101.056	104.803	104.441	101.756	101.553	104.671	103.683	101.399	102.087	106.334	103.132	101.278		8	172.043
F07																																		0	0
F08	144.857	134.306	129.722	132.39	144.121	130.537	126.919	137.955	139.388	129.41	127.393	145.202	133.955	129.107	132.253	143.368	130.941	127.362	140.52	136.848	129.253	129.258	145.191	131.466	128.711	136.511	140.548	129.817	127.407	144.076	132.242	128.449		8	172.043
F09	181.68	156.553	149.792	177.497	164.716	150.416	165.809	174.042	151.272	155.402	179.803	154.933	150.154	179.326	161.831	149.663	172.222	169.407	149.972	162.862	175.506	151.435	154.896	181.065	154.904	149.312	178.803	160.705	149.138	174.267	166.756	149.579		9	193.548
F10	112.151	113.101	112.828	110.681	112.61	113.132	111.648	111.656	113.723	113.239	111.155	113.164	113.258	111.698	112.189	113.495	112.66	111.059	113.543	113.275	111.321	112.449	113.774	112.438	111.778	113.857	113.543	110.87	113.314	113.57	111.457	112.151		9	193.548
F11	109.365	110.272	107.388	108.492	110.739	109.065	107.666	110.419	109.466	107.416	110.154	110.362	107.02	110.287	110.351	107.112	109.545	110.899	107.691	108.935	110.888	108.649	108.303	110.683	109.107	107.733	110.5	109.846	107.396	110.16	110.185	107.174		10	215.054
F12	134.702	130.16	114.52	122.688	138.739	119.385	116.16	132.298	132.758	115.253	120.545	139.626	122.376	115.205	130.346	134.174	115.334	120.183	138.764	121.559	115.365	130.278	134.579	115.674	120.441	138.506	121.427	115.598	131.264	132.716	115.399	122.351		8	172.043
F13	116.907	111.551	114.242	120.89	112.632	111.756	121.539	114.365	111.787	118.831	117.287	111.632	115.806	120.317	112.081	112.719	121.531	113.843	111.868	120.528	115.829	111.66	117.871	118.461	111.801	114.767	121.489	112.295	112.458	121.216	114.34	111.624		9	193.548
F14	101.68	101.624	107.61	104.615	100.86	106.006	107.323	101.556	103.371	108.056	103.402	101.346	107.511	105.997	101.289	105.657	107.514	102.236	103.348	108.27	103.792	101.39	107.404	106.011	101.312	105.551	107.376	101.944	103.455	108.014	103.652	101.68		9	193.548
F15	123.671	128.399	126.685	116.61	130.081	129.096	122.048	121.435	130.458	129.101	117.781	128.478	129.244	123.57	120.441	130.211	129.458	118.197	127.399	129.084	125.809	118.921	129.739	130.07	118.334	125.601	129.295	124.604	119.199	129.89	129.449	118.329		9	193.548
F16																																		0	0
F17	129.208	129.579	122.904	126.43	129.528	127.537	123.062	129.056	128.84	123.545	126.014	129.449	127.492	122.469	128.604	128.834	123.702	125.941	128.927	127.034	123.053	129.169	128.542	123.43	126.59	128.713	126.258	123.067	129.309	128.567	123.34	127.264		9	193.548
F18	112.43	110.646	111.742	113.191	111.149	111.239	113.256	112.272	110.938	112.213	113.146	111.011	111.654	113.228	111.949	111.177	112.528	112.857	110.736	112.14	113.084	111.275	111.483	113.045	112.413	111.11	112.772	113.228	111.447	112.087	113.989	111.778		9	193.548
F19	109.5	114.919	117.171	112.778	111.292	116.952	117.463	110.042	115.258	117.143	113.258	111.399	117.292	117.292	110.053	115.573	117.037	113.508	111.219	116.966	117.778	110.382	115.07	117.525	114.236	111.003	117.466	117.817	110.537	114.854	117.194	114.098		8	172.043
F20	184.798	174.427	180.374	191.663	179.278	172.904	192.503	181.705	172.826	186.862	186.778	175.84	176.455	191.413	179.424	170.52	191.309	180.25	171.728	186.194	185.652	175.101	178.25	191.124	178.006	171.57	191.753	180.306	170.376	188.798	184.32	173.935		9	193.548
F21	197.68	166.907	154.775	173.197	195.247	158.138	155.826	187.441	182.638	155.053	161.632	197.079	166.076	154.688	175.261	192.062	156.466	157.503	192.98	172.517	154.492	168.671	195.472	158.163	155.933	189.596	176.846	154.138	164.952	196.972	160.596	155.059		8	172.043
F22																																		0	0
F23	213.893	216.683	219.211	217.73	216.48	215.654	219.399	214.508	213.764	219.025	215.66	214.896	217.91	217.191	216.124	213.494	218.346	214.079	212.348	217.225	214.174	213.694	215.728	215.59	214.385	214.346	217.463	215.135	212.837	218.986	214.666	213.893		9	193.548
F24	206.913	216.534	211.329	199.205	216.157	212.424	199	213.952	213.331	200.531	213.275	213.211	200.669	210.907	213.621	201.025	210.972	211.871	200.02	208.868	212.416	201.778	208.596	215.129	204.02	206.702	214.194	203.733	204.289	213.551	205.59	206.913		10	215.054
G01	107.579	107.267	105.916	104.483	105.837	106.919	105.52	104.722	107.539	106.772	104.812	107.233	107.239	105.143	105.809	107.758	105.966	104.407	107.455	106.132	104.697	107.253	106.848	104.907	105.758	106.958	105.725	104.713	107.514	106.079	104.461	107.579		8	172.043
G02	108.736	104.225	107.632	113.938	104.972	104.986	111.683	110.767	104.514	105.66	114.073	108.258	104.764	107.067	114.562	105.82	105.25	111.458	111.093	104.854	106.076	115.48	107.407	105.073	109.362	113.073	104.997	105.941	114.736	107.874	104.975	108.736		8	172.043
G03	159	158.91	166.402	159.862	159.643	162.23	162.517	159.795	159.084	165.862	160.621	159.907	162.264	162.994	159.475	158.983	166.076	159.654	159.354	162.213	163.174	159.635	158.817	165.534	159.795	159.396	162.612	162.815	159.017	158.907	165.413	159		9	193.548
G04	154.371	151.882	151.851	159.829	159.834	151.284	153.376	160.444	158.775	149.576	153.601	160.334	156.351	149.772	155.452	160.893	154.489	150.219	156.739	160.705	152.228	150.722	157.719	159.497	150.635	151.775	158.874	157.014	149.424	153.68	159.753	154.371		8	172.043
G05	114.803	112.492	111.323	113.638	114.067	111.831	111.61	115.051	112.868	112.107	112.778	114.921	112.171	111.854	114.413	113.197	111.938	112.374	114.994	112.388	111.66	114.25	113.921	111.941	112.093	114.997	112.817	111.694	113.792	113.758	112.115	112.211		8	172.043
G06																																		0	0
G07	135.483	139.537	155.39	144.517	132.225	152.817	152.343	133.927	142.427	155.228	141.579	134.346	154.329	149.677	132.992	147.624	153.803	136.938	138.14	154.374	144.315	132.882	152.66	149.955	132.694	146.542	154.258	137.219	138.138	154.478	143.919	132.253		9	193.548
G08																																		0	0
G09																																		0	0
G10	330.449	352.669	335.826	319.264	349.615	346.267	319.191	341.758	349.447	322.118	334.194	348.587	325.694	325.5	348.935	328.683	325.416	348.233	330.059	319.989	346.14	331.91	316.438	344.882	334.455	314.733	343.935	338.208	315.107	342.795	337.138	313.916		10	215.054
G11	105.565	117.107	107.042	104.795	113.635	114.551	105.337	105.503	117.626	111.079	105.124	110.079	117.228	106.899	105.376	115.27	113.753	105.236	107.458	118.183	108.612	105.326	113.685	114.82	105.52	106.211	117.225	110.284	105.287	112.483	116.514	105.565		9	193.548
G12	205.708	219.66	178.267	188.52	229.348	182.354	176.396	234.107	188.433	173.624	228	197.388	176.126	216.289	206.407	176.761	207.803	216.323	178.402	195.77	223.98	179.902	186.225	228.646	181.632	179.573	230.514	185.219	176.14	233.596	187.876	173.228		10	215.054
G13																																		0	0
G14																																		0	0
G15	132.402	123.725	115.632	124.475	130.492	119.292	115.817	132.045	125.84	116.379	123.126	131.289	119.61	116.028	131.25	126.152	116.879	122.065	131.882	120.09	115.795	129.857	127.039	116.781	121.039	131.711	120.337	115.882	130.463	126.449	116.643	122.157		8	172.043
G16	144.798	192.323	149.902	142.972	174.154	168.938	144.247	153.798	184.306	145.534	143.028	189.07	150.691	142.621	170.056	170.343	144.354	153.093	183.781	145.772	143.702	189.211	149.112	142.927	178.045	159.924	143.646	160.829	175.694	144.39	148.306	186.913		9	193.548
G17	204.062	213.104	195.691	193.966	214.258	201.913	191.059	204.494	211.725	194.916	194.576	213.205	201.039	191.183	207.618	207.725	191.461	198.452	213.331	196.919	192.486	211.492	204.534	191.312	201.688	213.053	195.638	192.163	212.11	204.096	191.374	204.846		9	193.548
G18	115.025	111.506	108.921	110.758	115.371	109.463	109.194	114.402	112.242	109.14	110.045	116.351	110.284	109.416	112.492	114.545	109.677	109.666	115.163	112.281	109.539	109.893	116.508	110.629	109.683	112.242	114.916	109.424	109.421	115.831	112.169	109.441		8	172.043
G19	116.062	113.222	110.829	113.143	117.553	110.593	110.25	117.079	113.475	110.34	112.567	117.042	110.607	110.371	116.812	113.503	110.343	113.331	117.017	110.497	110.348	117.598	112.396	110.407	114.284	115.902	110.298	110.775	118.042	111.337	110.126	116.062		8	172.043
G20	131.062	119.346	114.534	116.66	131.385	118.129	114.475	120.542	131.32	116.669	114.697	123.73	126.208	115.567	114.801	128.879	121.208	115.02	117.101	129.618	117.331	114.713	122.559	126.435	115.879	114.86	126.284	122.374	114.975	116.438	131.317	117.882		8	172.043
G21	116.829	116.376	115.795	117.208	116.534	116.219	116.629	116.725	116.722	116.233	117.157	116.492	116.169	116.626	116.598	116.621	116.489	116.947	116.722	116.126	117.126	116.747	116.865	117.115	117.017	116.511	116.118	117.112	116.506	116.275	116.857	116.829		10	215.054
G22																																		0	0
G23	189.034	188.511	185.528	184.795	189.829	185.806	184.326	186.958	187.57	184.902	183.368	189.27	186.065	184.534	186.876	187.23	184.458	183.657	189.191	185.713	184.261	186.615	187.18	184.374	183.166	188.728	184.938	182.983	186.581	187.056	184.129	183.466		8	172.043
G24																																		0	0
H01																																		0	0
H02	117.753	121.008	119.098	117.66	116.733	120.697	119.581	118.053	117.056	120.612	119.556	117.966	116.671	120.334	119.483	118.354	116.579	120.952	119.27	117.896	116.848	121.346	119.087	117.817	116.719	121.427	118.874	117.626	116.958	121.419	118.761	117.753		8	172.043
H03	117.553	123.455	119.376	116.205	119.598	122.736	118.452	116.556	122.368	121.36	116.938	118.433	124.278	119.312	116.539	120.565	122.031	117.843	116.775	123.539	121.104	116.514	119.09	123.303	118.93	116.579	122.489	122.121	117.312	117.989	123.904	119.607		9	193.548
H04	110.042	108.865	122.25	133.624	114.11	116.197	133.419	123.244	110.885	128.643	131.548	110.511	122.466	134.298	114.784	115.632	132.666	124.062	110.944	128.674	130.93	110.163	122.708	134.154	113.831	116.843	133.132	120.576	111.343	130.051	127.669	110.042		9	193.548
H05	129.761	131.306	133.671	133.904	129.16	132.666	133.767	131.612	129.98	133.045	133.483	129.531	131.829	133.57	132.199	129.815	133.25	133.649	129.784	131.303	133.25	131.618	129.365	132.781	133.006	129.812	130.955	133.295	131.531	129.888	133.056	133.548		8	172.043
H06	123.84	127.135	130.59	128.135	123.994	128.607	130.944	125.629	125.233	129.48	130.258	124.458	126.551	130.079	128.916	123.961	128.267	130.904	126.885	124.916	131.337	132.621	124.404	126.739	129.986	128.306	124.048	128.64	130.969	125.219	125.89	131.374		8	172.043
H07	108.978	106.225	108.638	107.208	104.191	107.253	108.722	106.258	104.902	108.357	109.261	105.449	105.978	109.051	107.938	104.691	107.43	108.978	106.379	105.295	108.539	108.618	104.997	106.629	109	107.236	104.803	108.803	110.452	106.278	106.014	108.978		8	172.043
H08	105.567	106.076	105.77	105.022	106.287	106.287	105.643	105.567	106.593	106.303	105.452	106.43	106.596	105.958	105.604	106.75	106.435	105.573	106.16	107.135	106.694	105.711	106.674	106.798	106.042	106.034	106.722	106.699	105.756	106.556	106.733	106.323		8	172.043
H09	139.548	137.744	135.011	142.146	143.073	133.292	138.767	144.947	135.93	135.899	143.567	140.904	133.638	140.486	145.458	133.795	137.278	144.565	137.287	134.798	141.601	141.098	133.567	140.298	144.697	133.174	137.593	145.011	135.75	136.042	143.34	139.548		9	193.548
H10	141.593	150.197	155.539	144.213	144.82	155.315	149.101	141.761	154.728	151.972	142.039	151.463	156.907	143.452	146.112	155.163	147.14	142.407	156.483	151.975	141.916	154.135	154.669	142.25	148.194	155.86	145.362	143.211	156.228	150.169	141.427	153.348		9	193.548
H11	136.86	120.396	117.461	138.25	129.399	116.559	125.778	136.795	122.149	117.492	136.719	131.801	117.447	124.989	137.393	122.831	117.478	136.59	131.124	117.059	125.247	136.938	121.666	117.579	136.407	130.388	117.039	127.143	136.292	121.298	118.736	138.43		8	172.043
H12																																		0	0
H13	106.126	102.764	101.972	104.61	105.576	102.514	102.702	106.093	103.972	102.124	104.138	106.362	102.907	102.817	106.34	104.528	102.573	103.86	106.559	103.171	102.551	105.784	105.115	102.537	103.764	106.657	103.357	102.73	105.739	105.188	102.565	103.699		8	172.043
H14	113.225	107.407	112.506	109.778	107.542	111.587	110.831	108.059	109.671	111.983	108.264	108.629	113.107	108.955	108.006	113.129	109.652	107.93	112.683	110.48	108.138	111.424	111.051	108.174	110.48	112.329	108.205	109.635	112.441	108.702	109.174	113.225		9	193.548
H15	133.306	133.649	122.478	127.719	136.317	127.452	123.104	131.404	136.652	123.812	125.545	134.045	132.646	122.781	128.34	136.784	125.831	123.902	132.812	133.803	122.781	127.986	135.947	126.767	123.702	132.228	135.559	122.907	127.371	135.949	127.396	123.233		9	193.548
H16	132.913	122.73	129.643	137.272	122.966	126.14	137.295	127.073	123.747	133.969	132.626	122.784	130.843	137.303	122.992	126.618	137.416	126.272	124.368	135.618	130.511	122.775	131.798	134.194	122.433	128.846	138.267	122.902	126.067	136.899	126.126	123.545		9	193.548
H17	113.416	121.921	119.961	116.525	116.753	117.949	123.351	116.438	116.629	114.919	124.744	116.688	116.744	113.739	125.006	117.649	117.351	113.287	123.817	118.553	117.537	113.823	122.848	119.789	117.688	114.812	121.784	121.081	116.666	114.986	120.975	120.803		10	215.054
H18	121.632	120.941	109.792	111.292	118.281	117.303	108.775	116.284	121.104	108.52	113.211	119.5	113.624	110.275	117.756	117.463	108.983	116.351	120.463	108.61	113.494	120.458	111.441	111.376	118.093	116.73	109.433	116.612	119.107	108.635	115.654	121.632		8	172.043
H19	138.978	137.208	134.711	140.076	143.045	136.02	135.646	138.427	138.803	135.079	136.624	139.289	137.244	134.994	137.374	139.031	136.562	135.638	138.708	139.051	134.374	136.652	139.576	137.315	135.081	137.556	139.045	135.525	135.163	138.107	137.963	134.183		8	172.043
H20	109.365	117.649	123.107	109.938	110.618	124.419	115.598	109.795	118.764	121.975	110.051	111.843	125.449	114.559	110.112	118.961	122.258	110.874	112.236	124.657	113.57	109.823	122.374	117.767	109.882	115.292	124.132	110.739	110.978	124.612	115.149	110.008		9	193.548
H21	120.913	125.402	126.666	123.736	122.216	126.579	126.317	122.084	124.244	126.708	125.556	121.225	126.455	126.449	123.194	123.326	126.508	125.992	121.278	125.638	126.567	123.553	123.037	126.354	125.989	121.326	125.756	126.924	123.997	122.525	126.25	126.225		9	193.548
H22	120.837	125.638	122.764	114.323	121.848	126.447	118.593	116.034	124.747	124.753	115.239	119.25	125.86	121.795	114.722	122.323	125.86	117.247	116.989	125.343	124.41	114.702	121.272	126.059	119.073	116.115	124.362	124.739	115.213	119.705	126.449	120.837		9	193.548
H23	133.809	127.919	126.713	130.885	132.506	127.514	126.938	135.747	128.354	126.989	130.233	133.626	127.382	126.865	135.051	129.289	126.93	130.025	132.899	127.404	126.933	135.129	128.284	126.801	132.107	130.927	126.955	127.43	135.028	127.506	127.149	133.809		8	172.043
H24	112.837	112.461	111.264	112	112.702	112.354	111.205	113.317	113.264	111.567	112.497	112.888	112.494	111.539	112.896	112.699	111.449	112.492	112.615	112.292	111.831	112.89	112.927	111.18	113.607	113.68	111.531	112.025	112.919	112.396	111.553	112.837		8	172.043
I01	127.267	128.683	122.393	124.542	128.593	125.396	121.784	128.152	128.11	121.272	126.449	128.528	123.194	123.947	128.455	125.919	122.362	128.213	127.716	121.233	127.593	128.247	122.022	125.292	128.494	123.935	124.104	128.739	125.129	122.826	128.225	126.84		10	215.054
I02																																		0	0
I03																																		0	0
I04	112.705	110.376	113.374	113.52	113.264	110.904	113.719	113.789	112.876	110.893	113.607	113.747	112.983	110.843	113.826	113.817	112.857	110.966	114.042	113.559	112.503	111	114.281	113.638	112.48	111.298	114.424	113.758	112.067	111.904	114.48	113.902		8	172.043
I05	292.051	281.275	294.843	295.747	281.32	283.222	295.357	291.362	277.784	288.753	294.789	283.219	279.747	290.466	291.357	277.261	285.348	295.376	285.581	277.646	290.351	293.014	278.132	282.472	293.486	285.57	275.34	287.492	291.736	278.385	280.587	292.051		8	172.043
I06																																		0	0
I07																																		0	0
I08																																		0	0
I09	109.823	109.211	107.233	106.632	110.461	109.792	106.829	109.247	109.573	107.674	107.545	109.396	108.461	106.362	109.874	109.23	107.037	108.331	109.801	108.393	106.91	109.933	108.84	106.508	109.48	109.351	107.202	108.458	109.817	108.542	106.666	109.823		8	172.043
I10	103.084	101.607	102.32	101.896	101.649	102.197	102.087	101.362	102.36	102.59	101.815	102.435	102.548	101.972	102.346	102.621	102.43	102.219	102.722	102.579	102.169	102.89	102.618	101.994	102.767	103	102.219	102.657	102.854	102.323	102.598	103.084		9	193.548
I11																																		0	0
I12	103.537	108.045	113.017	109.093	104.444	110.208	112.941	105.77	106.219	112.548	112.034	104.081	108.57	113.275	109.081	104.949	110.685	112.812	105.376	107.022	112.921	110.904	104.292	109.638	112.865	107.256	106.003	112.037	112.441	104.382	108.298	113.275		8	172.043
I13	113.848	114.042	113.767	113.126	114.112	114.421	113.025	114.553	114.43	113.876	113.837	114.41	114.334	113.222	115.081	114.829	113.52	114.466	114.41	114.166	113.716	114.848	114.711	113.604	114.994	114.761	113.584	114.854	116.506	114.843	116.497	117.011		9	193.548
I14	132.281	135.503	134.551	125.031	133.629	135.343	128.177	129.346	135.722	133.022	126.008	134.337	135.472	126.801	131.284	135.888	131.343	127.228	135.166	134.784	125.242	133.208	135.834	128.289	129.624	136.621	133.275	126.399	134.84	135.562	125.753	132.281		9	193.548
I15	112.514	111.994	114.289	114.385	111.955	113.354	115.213	112.351	112.365	114.941	113.615	112.166	113.893	115.02	112.115	112.882	115.006	112.975	112.225	114.093	114.719	112.188	113.399	115.056	112.59	112.317	114.419	113.472	111.927	113.879	114.885	111.84		9	193.548
I16	120.427	118.396	116.441	119.851	120.329	115.989	119.374	121.07	117.75	118.017	120.143	118.972	117.157	120.205	120.565	116.447	119.674	120.407	116.792	118.744	120.545	117.778	117.809	120.469	119	116.949	120.149	120.287	116.211	119.747	120.329	116.593		9	193.548
I17	138.034	127.051	140.475	145.028	131.152	129.764	147.287	139.039	127.399	140.486	145.669	131.354	128.809	147.062	139.601	127.576	138.362	144.823	132.154	128.61	148.593	140.23	127.587	138.404	145.455	132.236	127.857	147.334	140.365	127.604	137.708	145.087		8	172.043
I18	117.629	117.815	115.913	115.483	117.419	118.323	114	117.326	118.949	115.649	116.615	117.761	117.98	114.433	117.289	118.626	114.337	117.32	118.399	116.567	115.924	117.904	118.337	114.48	117.75	118.604	114.781	117.202	119.059	117.663	116.087	117.629		9	193.548
I19	111.86	108.135	108.284	112.899	110.5	108.309	108.635	113.584	109.699	108.643	109.851	113.048	108.643	108.82	111.865	111.315	108.61	108.91	112.938	109.514	108.492	109.775	113.792	109.211	108.882	110.483	113.121	108.851	108.615	111.489	112.548	108.66		8	172.043
I20	109.315	109.337	115.463	112.994	109.565	109.576	116.545	112.222	109.621	110.534	117.14	110.989	109.809	113.438	115.157	109.986	109.677	114.194	114.278	109.815	109.93	116.531	112.014	109.862	111.463	117.067	110.188	109.876	113.983	114.461	109.871	109.607		8	172.043
I21	115.042	115.399	115.449	114.553	115.416	115.517	115.267	114.772	115.435	115.803	115.079	114.935	115.722	115.683	115.228	115.242	115.289	115.393	114.935	115.402	115.607	115.25	114.688	115.301	115.486	115.34	114.949	115.407	115.581	114.671	115.346	115.84		8	172.043
I22	144.138	140.329	147.261	143.559	138.744	141.39	147.278	142.154	138.876	143.733	146.823	140.065	138.598	146.551	145.688	138.419	140.022	147.205	144.076	138.615	142.051	146.924	141.126	138.576	145.098	145.885	138.961	139.941	146.775	142.475	138.098	144.138		8	172.043
I23																																		0	0
I24	213.883	230.852	227.456	211.974	217.794																													2	43.0108
J01		96.7584	96.9045	97	97.177		97.2837	97.3483	97.3371	97.559	97.4326	97.4747	97.5		97.5225	97.6067	97.4747		97.5787	97.5478	97.6629	97.6713	97.7051	97.6405	97.7275		97.7107	97.7584	97.7163		97.7416	97.6938		10	215.054
J02	108.986	108.674	107.994	107.163	109.306	108.733	107.697	108.295	109.301	108.829	107.441	108.944	109.07	108.455	107.256	109.607	109.011	107.899	108.188	109.601	109.118	107.803	109.081	109.225	108.691	107.579	109.618	109.18	108.14	109.053	109.685	108.986		8	172.043
J03	120.011	115.862	123.048	127.764	117.275	117.567	124.66	125.087	116.073	120.281	127.556	120.152	116.407	123.34	127.343	116.809	118.879	126.025	121.831	116.346	122.36	126.396	117.017	118.382	125.846	123.742	116.559	122.081	128.32	117.346	118.017	126.087		8	172.043
J04	105.292	105.028	105.138	105.941	105.579	105.171	105.837	105.857	105.388	105.253	106.118	105.567	105.025	106.09	105.753	105.393	105.654	106.093	105.77	105.112	106.357	105.86	105.537	105.562	105.919	105.711	105.64	106.419	106.039	105.301	106.306	106.073		9	193.548
J05	162.553	151.567	160.562	182.767	155.365	151.452	177.868	172.989	151.334	154.73	185.885	158.14	151.183	170.798	175.91	152.902	152.006	183.84	160.64	151.011	166.326	176.337	152.899	152.711	185.469	161.028	151.795	168.961	176.652	152.607	153.753	185.854		8	172.043
J06	117.121	116.865	118.463	117.626	117.205	117.199	119.301	117.379	117.331	117.666	118.865	117.177	117.183	118.444	117.952	117.205	116.916	118.761	117.022	117.084	117.59	118.416	117.315	116.837	118.674	117.374	117.045	117.868	118.565	117	116.789	118.924		8	172.043
J07																																		0	0
J08																																		0	0
J09	150.185	196.062	184.312	146.475	174.787	199.699	157.916	151.649	197.581	180.315	145.829	181.062	195.382	152.534	159.494	199.272	169.441	147.331	191.065	184.48	146.615	174.966	195.728	154.784	158.646	196.685	168.587	147.129	189.764	184.006	146.463	177.604		9	193.548
J10	109.154	109.208	109.935	109.624	109.593	109.775	110.188	109.761	109.253	110.612	109.705	109.68	110.272	110.025	110.022	109.795	110.469	110.247	109.697	110.64	110.09	109.626	110.879	109.674	109.708	110.138	110.329	110.191	109.983	110.382	110.129	109.702		9	193.548
J11	110.096	128.522	119.031	108.219	123.508	124.379	108.888	116.362	129.587	111.705	112.497	129.632	115.303	109.961	127.725	119.517	108.629	123.84	123.722	108.992	118.346	128.188	110.539	114.233	130.031	112.371	112.076	129.379	114.59	109.837	127.657	117.581		10	215.054
J12																																		0	0
J13	102.011	101.27	101.096	99.9157	101.607	101.537	100.239	101.247	101.697	101.216	100.433	101.846	101.764	100.121	101.938	101.927	101.006	101.129	102.014	101.671	100.449	101.969	101.966	100.587	101.705	102.042	101.059	101.051	102.056	101.542	100.508	102.011		8	172.043
J14	173.994	159.096	157.722	173.764	163.955	155.567	170.326	169.986	155.778	164.904	173	156.767	160.441	174.135	159.846	157.848	173.551	162.371	156.157	171.643	166.758	155.772	167.593	169.124	155.702	164.449	172.045	156.795	161.815	173.208	157.354	160.34		9	193.548
J15	141.896	133.053	130.059	135.986	140.528	130.525	131.309	138.646	136.815	130.469	134.194	141.671	130.882	130.36	137.837	137.48	130.497	133.343	142.121	131.868	130.508	137.132	139.393	130.371	132.101	140.944	133.385	130.126	136.77	139.944	130.699	131.781		8	172.043
J16	116.444	135.334	147.846	123.607	118.208	150.421	141.784	117.969	128.801	150.781	129.458	116.559	142.129	146.118	120.096	124.258	149.006	131.902	116.728	140.031	144.823	120.011	122.747	150.216	133.244	116.93	137.289	147.874	121.742	119.93	150.166	136.329		9	193.548
J17	105	105.947	113.166	107.337	105.337	108.228	113.303	105.966	105.41	111.466	110.368	105.666	106.548	114.011	107.649	105.542	109.587	112.489	105.888	106.087	113.152	108.326	105.713	108.5	113.315	106.02	105.904	112.18	109.671	105.736	107.685	113.522		8	172.043
J18	121.61	137.975	156.233	131.295	126.042	151.761	146.562	121.817	140.756	155.506	127.795	129.573	153.143	141.402	121.396	143.688	154.475	126.096	132.112	154.107	137.888	122.669	148.994	150.576	122.362	137.317	155.708	130.537	127.874	152.694	142.857	121.711		9	193.548
J19	106.646	107.051	102.253	102.275	109.031	105.455	102.022	103.947	109.315	103.89	101.913	106.163	108.236	102.767	102.098	108.713	106.25	102.388	103.75	109.525	104.244	102.376	106.919	107.573	102.612	103.508	109.494	104.497	102.287	106.348	108.056	102.604		9	193.548
J20	106.424	105.104	107.806	109.351	108.798	105.492	108.899	109.699	108.121	106.382	109.118	109.843	106.711	107.303	109.115	109.461	105.876	109.07	110.93	108.857	106.348	109.562	109.77	106.705	107.478	109.52	109.598	105.725	108.688	109.683	108.025	106.424		8	172.043
J21	162.421	138.351	167.169	141.503	133.913	146.034	162.562	136.815	135.315	158.961	150.225	134.618	138.419	167.5	140.188	134.292	146.022	161.045	136.084	135.666	163.104	145.927	134.219	139.713	166.062	138.39	134.725	148.483	161.067	135.902	135.736	162.421		8	172.043
J22	131.744	120.716	120.225	129.666	127.042	120.09	121.469	131.208	125.77	119.952	123.952	131.941	122.188	120.23	127.278	129.89	119.666	120.292	130.638	126.461	119.91	123.163	131.525	122.489	119.801	127.323	130.143	120.219	120.837	130.986	125.801	119.649		8	172.043
J23	105.621	103.166	108.14	107.466	103.494	106.135	107.893	105.228	103.573	108.632	107.522	103.683	106.545	108.306	105.556	103.882	108.649	107.452	103.958	107.188	108.014	104.815	105.096	108.329	106.576	103.716	108.169	107.691	103.834	106.674	108.14	104.966		9	193.548
J24																																		0	0
K01	182.719	208.975	193.91	184.404	186.455	215.711	185.118	184.652	196.407	206.031	183.666	184.362	211.787	188.486	184.253	193.461	207.559	183.222	183.947	210.177	187.694	183.66	193.402	204.938	182.862	184.034	211.66	184.225	183.669	197.287	200.382	182.719		9	193.548
K02																																		0	0
K03	130.028	126.126	130.593	134.688	133.357	125.354	131.843	134.767	131.941	126.096	133	134.579	129.975	127.396	134.081	133.938	129.124	128.315	134.441	134.525	127.441	129.772	135.053	134.051	125.941	131.458	134.798	132.107	126.301	132.961	134.938	130.028		8	172.043
K04	104.407	105.393	106.843	107.188	104.312	105.899	107.27	106.638	104.194	106.461	107.784	106.073	104.573	106.882	107	105.551	105.233	107.48	107.346	104.947	106.242	107.61	106.871	104.421	106.854	107.725	106.065	105.258	107.242	107.511	105.301	106.087		8	172.043
K05	116.742	120.014	109.795	109.197	119.893	113.933	108.902	113.705	119.787	109.935	109.545	121.037	113.287	109.211	115.374	117.876	109.534	110.59	121.233	111.129	109.087	118.281	114.612	109.23	112.983	120.402	109.834	109.604	120.567	112.329	109.348	116.742		9	193.548
K06	125.879	121.916	124.312	125.43	123.124	122.761	126.643	125.242	122.065	124.562	125.447	123.292	122.601	125.916	125.16	122.11	124.801	125.657	122.963	122.61	126.239	125.09	122.037	125.008	125.643	122.871	123.112	126.194	124.685	122.289	125.626	125.879		8	172.043
K07	128.517	134.758	137.452	131.89	131.028	137.458	136.938	128.91	135.424	138.272	131.702	131.789	137.256	136.034	129.056	136.073	137.73	129.809	132.652	137.963	133.48	129.643	136.952	136.612	128.91	134.629	138.073	131.657	132	137.57	134.972	129.427		9	193.548
K08	107.39	117.702	113.306	106.205	113.469	117.034	109.298	106.896	117.576	114.514	106.632	113.287	117.076	109.202	107.118	117.545	113.986	106.506	114.098	116.739	108.728	108.348	118.025	113.438	106.486	114.944	116.396	107.705	109.871	117.941	111.82	106.629		9	193.548
K09	115.11	121.096	114.402	117.584	122.048	116.065	115.924	122.034	118.065	115.188	120.983	119.868	114.758	119.528	121.275	114.522	118.719	122.528	115.348	116.837	122.438	116.368	116.317	122.056	117.222	115.511	121.756	118.57	115.306	121.008	119.5	115.11		10	215.054
K10	107.688	113.947	115.475	108.593	110.823	116.14	110.157	108.846	116.573	113.011	109.053	114.708	115.388	108.73	112.27	116.475	109.98	110.452	116.829	111.559	108.604	116.343	113.643	108.61	114.758	115.126	108.66	113.093	115.857	108.778	111.719	116.228		9	193.548
K11																																		0	0
K12	120.947	125.202	126.455	121.073	123.154	126.91	124.045	120.772	125.483	126.129	120.992	123.624	126.169	123.163	121.424	126.264	126.014	120.725	125.253	126.722	122.211	122.149	126.52	125.185	120.483	125.601	127.135	121.295	123.267	126.674	124.022	120.947		9	193.548
K13	150.969	146.565	161.022	158.511	144.612	157.18	161.772	148.374	149.843	161.756	156.565	144.199	158.904	160.413	146.208	152.638	161.598	152.463	145.699	161.101	158.584	144.146	155.548	161.233	147.433	150.236	161.244	154.548	144.621	159.376	159.59	144.947		9	193.548
K14																																		0	0
K15	113.407	113.41	125.753	114.654	106.713	116.997	126.646	111.483	107.39	120.413	125.635	108.66	108.857	124.758	121.624	107.326	112.362	126.758	116.14	106.893	117.197	126.638	110.719	107.73	120.756	123.663	107.798	109.494	124.284	119.975	107	113.407		8	172.043
K16	112.219	108.778	110.157	111.758	112.545	107.483	111.413	112.228	110.508	109.34	112.157	112.337	108.272	111.228	113.242	112.483	108.565	112.124	112.337	108.919	110.756	112.146	112.371	108.199	111.843	112.362	110.025	110.104	112.326	112.494	107.927	111.607		8	172.043
K17	127.671	122.801	128.784	121.337	120.643	125.82	125.907	120.938	121.264	128.736	123.228	120.598	124.441	127.559	120.916	120.896	127.789	124.666	120.685	122.228	129.379	121.921	120.691	125.545	127.017	120.75	121.346	128.388	122.857	120.11	123.91	127.671		8	172.043
K18	105.576	114.671	119.154	106.882	106.404	122.208	113.941	106.315	110.219	122.61	109.275	106.174	119.006	116.688	106.438	108.514	123.868	110.671	106.166	117.104	117.955	106.798	107.343	124.244	111.449	106.317	114.126	120.955	107.424	106.455	122.624	112.75		9	193.548
K19	143.084	151.458	143.461	143.831	152.287	146.368	143.494	144.312	153.163	143.539	143.261	146.663	151.32	143.213	143.834	152.174	145.522	143.32	144.896	152.371	143.393	143.503	148.919	148.966	143.135	144.096	152.677	143.416	143.553	148.242	149.357	143.084		9	193.548
K20	110.969	110.008	117.41	118.028	109.202	111.607	117.626	115.39	109.149	114.003	117.152	113.404	109.598	115.604	117.862	112.084	110.528	116.685	117.674	109.798	111.674	117.739	116.458	109.242	114.213	118.517	114.059	109.517	116.416	117.935	109.618	111.747		8	172.043
K21	115.626	113.365	116.399	120.374	114.84	113.919	117.455	120.163	115.079	113.93	117.896	119.494	114.579	114.211	118.435	119.66	114.663	114.326	119.43	118.772	114.247	114.281	120.087	118.197	114.188	114.393	120.874	117.531	113.992	114.722	121.247	116.534		8	172.043
K22	120.719	115.433	122.354	123.317	118.733	116.121	126.256	121.809	116.921	119.66	125.149	120.826	116.014	124.506	122.837	117.775	117.461	125.691	121.233	116.197	122.846	123.607	118.784	116.84	126.191	120.978	116.183	123.104	123.312	118.66	117.281	126.138		8	172.043
K23	114.18	130.708	153.879	115.89	115.143	156.393	128.368	114.699	134.537	151.278	115.492	117.292	159.843	123.553	115.225	138.253	145.385	115.444	119.275	161.972	121.16	114.947	143.011	143.562	115.362	123.067	160.228	118.143	114.848	151.803	132.194	115.129		9	193.548
K24																																		0	0
L01																																		0	0
L02	148.317	148.056	153.86	155.772	148.646	149.458	162.028	147.812	146.955	159.475	151.197	148.643	151.733	157.396	148.008	147.82	161.41	147.388	147.211	158.497	150.629	147.843	153.438	156.688	147.725	148.174	161.59	148.59	147.73	159.758	150.129	148.317		9	193.548
L03	145.559	168	173.129	192.407	163.385	156.798	170.427	184.539	185.854	146.461	169.354	176.051	196.337	158.444	160.787	171.365	187.067	177.784	150.177	169.323	179.275	193.205	147.938	167.368	173.862	192.051	164.916	157.43	171.478	185.626	182.539	148.48		7	150.538
L04	163.966	165.539	158.989	161.604	168.579	159.688	160.028	168.416	162.174	158.874	164.598	166.18	158.525	161.958	168.685	159.885	159.846	168.09	162.346	158.511	164.447	165.699	158.837	162.486	168.18	159.43	160.208	167.907	161.472	158.427	166.399	163.966		10	215.054
L05																																		0	0
L06	123.362	125.736	116.792	117.006	128.396	121.056	116.871	121.126	128.008	118.056	117.208	127.233	123.062	116.916	119.39	129.112	118.994	116.86	125.888	124.23	117.261	119.138	129.183	119.003	116.949	125.309	124.404	117.011	118.559	129.146	119.028	116.803		9	193.548
L07																																		0	0
L08	111.309	112.037	108.407	106.868	111.09	111.545	108.244	107.41	111.969	111.542	107.91	107.607	112.815	110.75	107.747	108.228	113.287	110.461	107.899	108.514	112.75	109.899	107.716	110.253	112.652	109.36	107.702	110.975	112.104	108.441	107.669	111.789		8	172.043
L09	119.531	121.129	115.537	113.629	120.306	119.756	112.556	117.618	121.275	115.511	114.511	120.801	118.933	113.073	118.652	121.331	113.888	115.556	121.065	117.02	113.593	120.329	120.171	113.14	117.573	121.183	114.772	115.087	120.994	117.958	113.545	119.531		9	193.548
L10	124.348	124.385	123.118	123.77	125.014	123.354	122.694	124.949	124.039	122.702	124.008	124.455	123.152	123.239	125.317	123.837	122.857	124.792	123.989	123.09	123.93	124.728	123.638	123.07	125.006	123.935	122.174	124.581	124.191	122.829	123.593	124.348		9	193.548
L11	125.531	123.424	113.677	114.935	123.997	118.112	111.952	121.944	121.772	112.733	117.357	123.576	115.14	113.955	124.076	118.663	112.236	121.331	122.062	113.211	117.461	123.376	115.124	113.865	123.309	118.958	112.357	121.34	121.598	112.742	121.517	125.531		8	172.043
L12	114.671	117.514	108.494	107.677	116.36	111.219	107.806	112.154	115.385	108.191	109.404	117.725	108.98	108.138	117.081	110.834	108.323	114.096	114.152	108.382	110.441	116.635	108.674	108.506	117.823	109.48	108.014	116.042	111.525	108.045	113.337	114.671		9	193.548
L13																																		0	0
L14	147.846	144.07	135.992	147.152	146.008	134.475	149.736	148.643	136.463	142.84	149.09	138.764	141.354	150.177	142.649	138.699	148.98	143.733	135.961	151.034	147.966	134.986	146.876	147.059	134.935	146.253	148.921	136.112	143.635	148.025	137.972	142.52		9	193.548
L15	114.534	119.399	111.494	111.419	119.958	113.823	110.921	117.112	117.444	111.208	113.32	119.933	112.382	111.368	119.834	115.157	111.295	116.017	119.458	111.531	112.854	120.713	112.798	111.138	118.972	115.596	111.388	115.604	118.815	111.5	113.183	120.511		9	193.548
L16	113.261	116.275	111.579	108.615	112.556	116.031	110.051	109.011	115.256	114.935	109.028	110.225	117.132	112.683	108.975	112.93	116.924	110.225	109.096	115.494	114.539	109.253	111.112	117.25	112.045	109.084	113.941	116.045	109.677	109.551	116.542	113.261		9	193.548
L17																																		0	0
L18	114.685	115.86	125.584	114.924	114.784	122.404	119.876	114.671	115.694	125.581	115.556	114.702	121.365	120.736	114.522	115.921	125.135	115.379	114.697	122.452	118.292	114.346	116.669	123.947	114.809	114.803	123.781	118.157	114.649	118.132	123.972	114.685		9	193.548
L19																																		0	0
L20	117.989	123.624	121.374	118.671	120.452	123.253	119.346	118.413	124.185	121.216	118.978	121.579	123.202	119.486	119.921	123.728	119.98	119.233	124.893	121.301	119.062	122.272	122.494	119.059	119.669	124.242	119.955	118.289	123.433	121.32	118.733	121.955		9	193.548
L21																																		0	0
L22	116.789	111	110.84	117.66	112.326	110.295	116.82	114.146	110.534	114.326	116.084	110.919	112.374	117.494	111.584	110.635	118.067	112.736	110.604	116.652	113.865	110.548	114.68	115.728	110.728	112.503	117.194	111.652	111.247	117.716	111.921	110.671		9	193.548
L23	112.213	111.854	109.253	110.744	113.419	109.48	109.652	113.862	110.191	109.506	112.792	111.562	109.621	111.424	112.826	109.593	110.166	113.89	110.242	109.643	113.452	110.64	109.362	112.053	112.438	109.433	110.525	113.548	109.736	109.843	113.997	110.542		9	193.548
L24	129.924	121.924	127.402	132.68	124.815	124.517	130.764	130.289	122.146	128.23	133.601	124.539	124.792	130.657	129.213	122.593	128.478	133.365	123.666	125.846	132.093	127.626	123.098	128.66	131.941	122.643	127.483	133.084	124.683	124.317	131.093	129.924		9	193.548
M01																																		0	0
M02	128.447	127.025	128.548	128.343	127.784	128.264	129.225	128.697	127.402	129.031	129.132	128.556	127.966	128.955	128.649	127.581	128.778	128.258	127.854	127.629	129.025	128.553	127.994	128.702	128.73	128.084	128.101	128.913	128.419	127.275	128.862	128.447		9	193.548
M03	130.764	113.154	131.772	114.438	113.037	115.483	130.326	113.747	113.289	121.778	124.789	113.25	113.458	130.093	116.882	113.258	115.225	131.183	113.52	113.348	123.756	122.989	113.177	113.433	131.632	114.697	113.135	119.885	125.941	113.185	113.267	130.764		8	172.043
M04	113.042	113.022	115.492	115.39	113.287	113.253	115.795	114.691	113.534	113.767	115.626	113.761	113.25	115.228	115.587	113.598	113.542	115.73	114.66	113.183	113.986	116.003	113.758	113.272	115.573	115.202	113.354	113.691	115.98	114.028	113.407	114.688		8	172.043
M05																																		0	0
M06	113.621	112.961	113.399	110.483	112.596	113.441	112.865	111.048	113.115	113.472	112.247	111.899	113.295	113.725	111.014	113.039	113.677	113.163	111.146	113.551	113.579	111.919	111.722	113.458	113.618	111.011	112.868	113.596	112.831	111.261	113.191	113.621		8	172.043
M07	117.022	119.5	123.551	118.615	116.744	122.326	121.907	116.64	120.404	123.576	118.567	117.854	122.685	120.795	116.812	120.834	122.795	118.27	118.567	123.039	119.798	116.975	122.329	121.91	116.764	120.087	122.753	117.876	118.135	122.632	119.862	116.978		9	193.548
M08	136.337	113.225	109.006	131.101	119.73	109.441	123.079	127.379	109.404	114.879	133.537	110.601	110.02	136.685	113.41	109.632	131.747	118.379	109.593	125.421	124.784	109.674	118.846	131.537	110.298	112.444	135.77	111.416	109.301	135.722	114.649	109.61		9	193.548
M09																																		0	0
M10	115.362	109.775	111.511	116.649	111.601	110.034	117.053	113.048	108.396	117.823	114.27	106.61	117.966	115.138	106.242	117.829	114.969	106.287	117.893	115.461	106.306	117.812	115.202	106.421	117.222	116	106.767	117.135	115.098	106.624	117.211	115.753		10	215.054
M11	142.514	146.492	168.351	147.551	142.062	157.11	159.287	143.07	144.343	164.674	148.657	141.834	154.86	161.61	143.764	144.666	166.331	149.298	142.059	155.756	160.205	143.306	145.079	167.489	148.348	141.789	157.702	157.966	142.388	147.638	165.511	145.551		9	193.548
M12																																		0	0
M13																																		0	0
M14	105.694	109.166	102.112	103.874	109.337	105.039	102.632	107.435	108.247	102.177	105.792	110.084	102.848	104.048	109.157	105.994	102.941	107.548	108.289	102.463	105.671	109.758	103.011	104.287	109.154	105.194	103.278	107.787	107.368	102.382	106.129	109.57		9	193.548
M15	114.014	105.331	107.32	124.831	111.006	105.466	110.194	124.478	108.846	105.587	113.346	122.357	107.298	105.688	119.41	119.643	106.126	105.907	121.393	115.994	105.885	108.056	124.795	110.376	105.624	112.739	123.104	107.27	105.761	119.236	118.09	106.354		8	172.043
M16	115.357	116.949	114.365	113.969	116.492	116.508	113.896	115.008	117.247	116.006	114.017	115.413	117.393	115.388	113.871	116.348	117.371	114.691	114.483	116.874	116.98	114.157	115.166	117.191	115.986	114.065	116.07	117.716	114.562	114.638	116.907	116.371		9	193.548
M17	122.031	122.896	121.138	119.657	121.542	123.39	119.874	121.351	122.5	123.671	118.739	121.916	122.194	123.163	118.211	121.997	122.961	123.23	118.534	121.994	123.486	121.792	119.823	122.407	123.435	120.242	120.806	122.149	123.812	119.199	121.247	122.329		8	172.043
M18	114.775	121.076	116.553	115.331	117.216	120.444	115.73	114.829	120.365	117.798	115.449	115.725	121.48	116.312	115.413	119.798	118.699	115.935	115.354	121.486	116.34	115.351	119.41	119.331	115.39	115.506	121.899	116.506	115.421	119.514	118.522	115.581		9	193.548
M19	132.677	132.132	138.351	138.031	132.404	132.98	138.697	138.028	131.416	134.399	138.764	137.438	130.629	135.455	138.579	136.031	130.267	136.795	138.702	135.475	130.272	137.067	138.744	134.143	131.396	137.691	138.242	132.478	132.511	138.702	138.643	132.225		8	172.043
M20	134.003	133.994	131.051	131.98	135.073	131.528	130.525	135.02	132.994	130.121	132.89	135.213	130.688	131.323	135.84	131.702	130.435	134.489	133.618	130.281	132.52	134.947	131.076	131.037	135.545	131.497	130.669	134.534	133.126	130.593	132.77	134.73		8	172.043
M21	119.362	111.767	121.096	116.82	111.216	115.374	121.25	113.576	111.258	119.548	119.154	111.955	114.084	121.404	113.865	111.517	117.876	119.298	112.295	113.621	120.972	114.469	111.236	118.567	119.677	111.938	112.935	121.385	114.596	111.247	117.598	119.362		8	172.043
M22	164.688	154.739	162.096	160.407	151.674	158.736	162.815	154.947	154.382	163.916	164.598	152.037	158.093	163.997	156.649	153.666	161.598	163.517	152.073	156.216	162.935	158.126	152.205	161.034	161.975	151.098	156.289	161.829	155.992	153.051	161.629	164.688		8	172.043
M23	103.511	102.539	103.222	103.559	103.694	102.994	103.559	104.006	103.562	103.433	103.596	104.191	103.539	103.579	103.531	104.239	102.935	103.733	103.992	104.003	103.003	103.848	104.219	103.801	103.514	103.596	104.562	103.284	103.629	104.143	104.115	103.211		9	193.548
M24	113.787	108.904	111.25	116.854	109.868	109.444	116.228	111.017	109.43	114.202	114.671	109.486	111.82	116.275	109.924	110.612	116.728	110.393	109.635	116.84	111.177	109.75	115.579	112.784	109.379	114.638	114.427	109.416	112.466	115.309	109.798	111.006		9	193.548
N01	117.5	120.093	110.121	112.756	121.407	114.056	110.09	119.278	117.629	109.713	115.753	120.921	111.239	112.093	120.949	115.399	109.77	118.121	119.506	110.163	114.188	121.368	111.59	111.941	120.84	115.607	110.143	118.615	118.486	109.708	115.287	120.955		9	193.548
N02																																		0	0
N03	112.803	102.955	110.753	118.272	109.983	103.253	113.888	118.817	107.657	103.621	116.876	116.534	105.287	105.537	120.621	113.803	103.593	109.992	120.174	110.522	103.562	114.118	117.393	106.823	104.051	118.337	115.683	104.792	106.629	120.062	112.736	103.447		8	172.043
N04	163.14	157.93	162.983	165.323	157.941	160.764	164.551	163.208	156.537	162.753	165.596	160.228	158.817	163.758	164.747	156.784	161.699	164.146	161.528	156.713	162.621	164.177	157.565	160.399	164.16	162.736	156.171	162.545	164.449	158.907	159.166	163.14		8	172.043
N05	127.486	128.829	122.287	122.848	128.728	128.59	121.989	123.466	129.312	127.199	121.528	124.43	130.014	125.618	121.809	125.225	129.629	123.666	122.112	126.969	128.924	122.626	122.601	128.059	128.756	121.677	123.427	129.298	127.298	121.492	124.843	129.753		8	172.043
N06	108.86	105.093	108.831	108.528	104.539	107.112	109.003	107.458	104.941	108.935	108.888	105.573	106.674	109.199	107.919	104.691	108.803	109.053	105.801	106.466	109.194	107.978	104.761	108.365	109.065	105.713	106.135	109.034	108.073	104.941	108.719	108.86		8	172.043
N07	156.716	163.003	166.997	159.469	157.463	164.868	161.247	153.157	164.947	164.989	156.253	159.688	164.823	160.118	154.646	164.177	163.728	153.902	161.5	163.323	158.621	156.621	163.789	161.197	154.374	164.073	163.73	154.511	161.713	166.573	160.972	156.716		9	193.548
N08																																		0	0
N09	116.702	117.792	116.938	116.382	118.298	115.952	116.396	118.219	116.303	117.028	118	117.264	117.329	117.382	118.25	117.042	116.764	118.376	116.559	117.154	118.472	116.402	117.514	118.326	116.551	116.834	118.121	117.43	117.565	117.865	117.826	117.205		10	215.054
N10	101.261	99.2331	103.202	103	99.8062	101.202	103.952	101.618	99.6657	104.166	103.132	99.691	101.798	104.048	101.292	100.284	104.343	102.581	99.882	102.93	103.716	100.421	101.337	104.402	101.997	100.138	103.989	102.975	100.003	103.272	103.463	100.247		9	193.548
N11	104.812	103.039	103.303	105.812	103.907	103.315	104.601	105.32	103.548	103.75	106.225	104.146	103.334	105.152	105.573	103.77	103.958	106.222	104.256	103.615	105.334	105.469	103.753	104.098	106.421	104.643	104.126	105.913	106.89	104.986	105.393	106.337		8	172.043
N12	123.969	112.556	116.666	128.643	115.882	112.329	128.688	120.334	111.736	123.256	124.531	113.149	117.441	128.444	115.57	112.632	129.053	118.86	111.702	125.767	122.604	112.43	121.014	126.135	113.949	116.115	128.607	116.346	113.556	128.674	117.882	112.006		9	193.548
N13	102.559	106.84	102.506	101.244	106.02	105.157	101.188	103.677	106.89	102.503	102.152	106.896	104.284	101.508	105.121	106.466	101.978	103.031	107.197	103.011	101.947	106.537	104.635	101.584	105.166	106.365	101.989	103.472	107.16	103.006	101.983	107.056		9	193.548
N14	105.138	103.138	103.27	105.362	103.522	103.065	106.705	103.803	103.07	106.219	103.73	103.576	105.958	104.435	103.402	106.382	104.862	103.039	106.185	104.742	103.062	105.511	104.938	103.191	105.725	105.008	103.261	105.826	105.753	103.194	105.522	105.138		10	215.054
N15	130.177	127.101	128.882	129.795	127.143	127.16	129.961	128.778	127.014	128.798	130.775	127.697	127.59	129.596	128.775	127.438	128.455	130.32	127.82	127.399	129.463	128.626	127.065	128.545	130.466	127.334	127.16	129.514	128.843	127.003	128.042	130.177		8	172.043
N16	140.579	146.711	135.758	136.893	144.688	142.916	135.986	139.36	147.098	136.744	136.062	143.59	140.989	135.264	140.056	145.885	136.376	136.258	144.565	141.441	135.924	140.59	147.284	136.014	136.441	144.067	140.399	135.772	140.598	144.843	136.152	137.593		9	193.548
N17	116.862	114.508	113.685	117.177	116.326	113.149	116.017	115.413	114.747	113.963	116.135	115.725	113.593	116.247	116.899	114.933	114.868	116.643	115.874	114.379	117.037	116.697	115.242	114.688	116.537	115.604	114.073	117.281	117	114.365	115.478	116.862		8	172.043
N18																																		0	0
N19	153.36	146.713	162.924	166.32	157.742	147.41	164.913	164.183	154.264	149.388	165.733	163.346	153.514	151.803	165.52	161.629	149.191	154.742	166.222	159.677	146.43	159.008	167.989	158.815	146.191	162.149	164.36	154.966	147.677	165.295	163.348	153.36		8	172.043
N20	104.764	99.5084	105	102.129	99.5534	101.469	105.815	100.081	99.7556	104.604	103.174	99.8989	100.761	106.348	100.567	100.149	103.059	105.354	99.9719	100.382	106.124	101.449	99.9972	102.708	105.396	100.053	100.362	105.787	101.295	100.135	102.963	104.764		8	172.043
N21																																		0	0
N22	139.975	141.017	150.584	141.705	139.365	146.461	147.267	139.919	140.303	150.792	142.59	138.904	144.73	148.256	140.076	139.247	149.225	142.323	139.256	145.433	147.275	139.469	140.461	149.874	140.924	138.916	146.635	146.051	139.256	141.11	149.379	139.975		9	193.548
N23																																		0	0
N24	145.66	151.199	146.048	143.719	154.132	148.101	141.562	154.051	149.354	142.685	152.371	150.138	144.817	147.371	152.272	146.716	143.699	153.654	147.323	141.843	153.525	148.371	142.017	152.986	148.924	142.517	150.596	149.059	143.728	147.253	151.368	145.66		10	215.054
O01																																		0	0
O02	156.913	152.84	145.006	154.146	158.958	146.876	148.301	158.107	152.59	145.326	155.604	158.101	145.739	149.433	158.615	150.688	145.306	156.084	157.191	145.36	149.935	158.461	149.315	145.39	156.171	155.851	144.236	151.393	158.368	147.413	146.851	156.913		8	172.043
O03																																		0	0
O04	128.68	118.559	115.952	128.601	123.045	116.593	121.393	128.275	118.081	116.584	129.205	122.452	116.435	123.466	128.045	117.671	117.025	129.635	121.452	116.329	125.315	126.225	117.247	118.646	129.143	119.713	116.121	127.458	124.096	116.955	120.337	129.188		8	172.043
O05	99.8118	101.831	101.455	100.331	101.371	102.275	100.601	100.66	102.669	101.233	100.711	102.194	101.997	100.874	101.66	102.747	100.857	101.073	102.823	101.309	100.93	102.449	102.11	100.944	101.789	102.576	100.978	101.118	103	101.399	100.947	102.829		9	193.548
O06	119.795	110.455	117.753	127.921	111.202	112.107	131.705	113.73	111.062	127.281	119.143	111.115	118.43	128.674	111.452	112.244	132.396	113.753	111.003	126.337	120.239	111.194	117.691	128.419	111.579	112.635	132.581	113.553	111.388	127.242	119.438	111.348		9	193.548
O07	127.854	123.758	127.82	126.216	125.632	127.986	125.778	127.008	126.489	126.452	127.697	124.174	127.452	127.921	124.185	127.753	125.635	125.685	127.553	124.98	126.508	126.781	126	127.685	125.081	126.792	128.284	123.685	127.831	126.565	124.61	127.742		11	236.559
O08	201.399	196.126	186.062	192.138	202.087	187.708	187.551	205.281	188.753	185.447	201.281	193.902	186.081	196.329	199.663	186.674	191.91	204.694	187.674	188.278	206.433	189.323	185.702	202.986	192.177	186.037	200.079	196.334	185.792	194.719	201.427	187.02		9	193.548
O09	129.317	127.472	126.82	121.758	123.823	129.475	122.615	121.739	129.562	124.27	121.64	127.393	127.233	122.065	124.205	129.09	122.587	122.388	130.287	123.93	121.649	128.562	125.472	121.82	126.424	126.815	122.11	124.14	128.896	122.489	122.303	129.317		8	172.043
O10																																		0	0
O11																																		0	0
O12	110.517	116.146	111.438	108.433	116.438	113.966	107.75	114.935	115.86	108.348	112.455	116.191	110.826	110.126	117.084	112.893	108.629	116.256	114.303	108.034	114.77	115.823	108.581	112.303	116.694	110.379	110.486	116.32	112.022	109.244	116.697	113.764		10	215.054
O13	132.539	124.989	132.317	129.539	124.758	130.444	130.466	126.034	128.312	132.034	126.955	126.511	133.801	127.992	124.713	132.907	129.143	125.43	132.264	130.25	125.781	130.958	131.604	126.537	130.388	132.789	126.43	127.615	131.753	127.348	126.876	132.539		9	193.548
O14	116.992	113.096	111.121	116.963	113.626	111.34	117.396	113.475	111.396	117.596	113.211	111.652	117.424	113.008	111.831	118.022	112.551	112.02	119.166	112.48	112.25	118.056	112.225	112.357	117.992	112.309	112.767	117.48	111.708	113.357	117.126	111.758		10	215.054
O15	122.874	121.374	118.303	122.216	121.593	118.351	121.236	122.503	119.185	120.242	122.666	119.5	119.663	123.028	120.475	119.11	122.916	121.191	118.789	122.427	121.699	118.14	121.888	122.174	118.615	120.82	122.511	118.916	120.663	122.525	119.452	119.806		9	193.548
O16	134.413	132.705	133.309	130.346	130.556	135.194	130.955	130.351	134.045	131.039	129.924	131.994	132.593	130.329	130.511	134.36	130.688	130.191	134.022	131.239	130.073	133.41	131.685	130.379	131.306	133.5	130.23	130.146	134.185	130.598	129.879	134.413		9	193.548
O17																																		0	0
O18	151.382	151.239	150.781	150.124	150.972	150.031	151.242	149.034	150.949	152.084	149.584	151.683	149.713	150.874	150.624	150.75	151.893	149.733	151.463	152.781	148.93	151.91	151.713	150.486	151.483	150.011	151.806	150.003	150.725	151.037	149.36	151.382		11	236.559
O19	99.8595	99.486	103.694	102.598	99.8595	100.382	105.149	100.989	100.039	103.233	103.542	100.239	100.551	105.213	101.674	100.376	103.315	104.138	100.382	100.772	105.761	101.317	100.379	104.188	103.404	100.584	101.449	105.275	101.045	100.326	104.247	103.107		9	193.548
O20	119.837	117.823	124.587	121.211	117.492	124.624	124.52	116.893	121.949	126.497	118.073	120.199	126.963	119.326	118.787	124.823	121.48	117.907	123.565	122.539	117.051	124.062	123.812	117.275	123.556	124.708	117.239	122.101	126.514	117.385	120.424	125.43		9	193.548
O21	155.531	154.834	157.674	156.725	154.309	155.225	158.933	155.618	153.702	154.817	159.017	154.77	155.534	157.031	157.494	154.275	154.702	158.812	155.553	153.795	154.989	159.278	154.615	153.834	156.598	157.174	155.017	154.59	158.983	154.612	154.388	155.531		8	172.043
O22	129.593	129.775	127.98	128.298	129.295	129.952	127.697	128.935	129.202	128.486	128.233	128.854	129.843	127.278	129.166	129.5	129.309	128.18	130.107	129.955	127.376	128.846	129.306	129.494	128.067	129.379	130.34	128.006	128.997	129.511	129.722	127.997		9	193.548
O23	121.834	123.947	117.138	119.969	124.576	118.775	119.048	124.124	121.27	117.801	123.039	122.68	117.126	121.626	123.93	117.629	121.006	124.742	118.067	119.626	124.989	120.228	118.399	123.576	121.747	117.5	122.618	123.531	117.087	120.952	123.767	117.725		10	215.054
O24	112.197	121.548	113.247	111.75	120.742	114.581	111.315	119.489	116.652	111.326	117.669	117.829	111.68	116.469	118.823	111.756	114.66	120.742	112.146	113.376	121.441	112.702	112.256	122.129	113.455	111.862	121.362	113.913	111.452	120.708	114.834	111.469		10	215.054
P01																																		0	0
P02	281.25	292.598	312.511	293.213	281.301	302.017	309.882	282.787	284.492	312.702	296.775	280.581	299.801	311.522	281.823	282.57	309.61	296.219	278.921	297.287	309.326	281.913	280.935	308.284	298.379	278.59	295.713	310.421	281.354	282.194	312.14	294.702		9	193.548
P03	103.854	101.163	100.787	103.317	102.728	100.674	101.803	104.053	101.424	100.829	103.806	102.348	101.02	102.632	103.716	101.239	101.618	104.163	101.902	101.129	103.711	102.772	101.191	102.812	103.758	101.213	101.986	104.334	101.73	101.435	104.301	102.354		9	193.548
P04	218.697	191.862	208.646	228.893	201.753	194.087	231.756	213.854	191.612	215.492	223.447	195.635	199.076	231.941	205.132	190.789	228.135	213.284	189.034	215.489	222.455	194.065	203.056	230.492	201.152	192.43	229.59	207.18	188.478	223.199	216.506	190.32		9	193.548
P05																																		0	0
P06	171.096	192.16	161.84	165.671	190.728	169.067	161.104	188.236	176.654	158.831	184.576	180.983	157.66	186.598	187.43	156.508	176.857	188.171	157.489	173.124	192.107	158.747	169.795	192.216	160.725	168.067	190.5	162.61	166.584	190.517	163.455	164.199		10	215.054
P07	110.829	108.416	111.604	104.635	105.138	113.315	106.424	103.733	113.191	108.354	104.031	111.402	110.494	104.059	108.539	111.888	104.992	105.958	113.736	105.871	104.492	113.927	107.261	103.975	112.747	109.107	103.983	111.365	110.09	104.225	109.772	110.829		9	193.548
P08	124.087	107.733	112.539	134.958	109.579	107.649	130.876	117.848	107.787	117.374	132.152	108.73	108.626	135.728	113.458	108.205	124.194	124.781	108.261	112.935	134.747	109.963	108.272	132.017	118.048	108.284	120.166	128.778	108.674	111.427	135.598	110.441		9	193.548
P09	110.758	114.486	110.067	110.677	115.233	110.132	110.368	115.244	110.393	109.952	115.154	110.812	110.216	115.357	110.761	109.857	115.261	110.413	110.096	114.983	110.34	110.382	115.067	110.399	110.18	115.287	110.312	110.208	115.337	110.309	110.258	115.396		10	215.054
P10																																		0	0
P11																																		0	0
P12	126.913	128.539	122.475	124.393	128.632	124.292	122.472	128.75	125.862	121.607	127.587	127.051	121.438	127.037	128.43	122.34	125.91	128.713	122.983	124.91	129.281	123.559	124.261	129.452	124.885	123.076	128.671	125.711	122.295	128.295	126.52	121.654		10	215.054
P13	100.256	106.719	102.893	100.444	105.205	104.787	100.958	102.815	106.702	101.525	101.202	107.374	103.031	100.958	105.947	104.581	101.028	103.969	106.239	101.486	101.728	107.792	102.556	101.163	106.879	103.702	101.166	105.202	105.5	101.385	102.75	107.208		9	193.548
P14	120.194	133.051	124.581	119.149	131.708	127.68	118.272	129.663	130.183	118.048	127.118	131.893	118.424	125.306	133.663	118.404	124.506	135.16	119.376	123.702	135.326	119.775	123.404	135.084	120.579	122.851	134.983	121.404	122.916	134.803	121.865	122.416		10	215.054
P15	115.742	113.803	109.753	113.194	115.093	113.938	108.736	115.59	114.537	112.927	109.669	116.407	113.938	110.801	112.896	115.654	114.312	109.031	115.489	114.455	112.365	110.683	116.247	114.32	109.896	114.329	115	113.531	109.287	116.067	114.188	110.472		8	172.043
P16	148.5	148.935	148.399	140.753	144.846	152.969	141.767	141.275	151.607	146.121	139.972	146.778	150.902	140.27	142.758	152.576	141.879	140.907	151.261	145.309	140.037	146.93	148.955	140.169	143.806	151.997	141.275	141.225	151.874	143.334	140.138	148.5		9	193.548
P17	120.924	135.404	135.598	121.716	131.388	139.034	123.587	126.567	143.371	125.73	123.604	141.725	129.022	121.598	139.593	131.371	121.36	137.351	134.927	121.73	133.983	137.152	122.073	131.581	138.902	122.907	128.677	141.051	124.242	125.452	143.228	124.39		10	215.054
P18	107.287	106.688	105.663	106.379	106.924	105.854	106.787	106.871	105.958	107.014	107.376	106.292	106.792	107.289	106.32	106.865	107.303	106.435	106.84	107.466	106.565	106.831	107.32	106.267	106.809	107.312	106.517	106.75	107.542	106.413	106.874	107.287		9	193.548
P19	122.927	123.301	125.185	125.893	123.787	125.593	125.475	123.646	125.626	126.028	123.242	125.792	125.927	123.317	125.834	125.612	123.624	125.444	125.812	123.803	125.702	125.893	123.576	126.264	125.219	123.205	126.419	125.028	122.843	126.674	125.017	122.927		10	215.054
P20	112.767	112.073	119.079	113.407	111.879	118.34	114.548	112.098	116.994	116.323	112.492	115.955	117.362	112.525	115.306	117.772	112.264	114.289	118.935	112.652	114.157	118.629	112.697	113.612	118.924	112.75	113.458	119.02	113.006	113.278	119.096	113.188		10	215.054
P21	121.129	138.666	133.18	121.242	125.795	140.368	124.997	121.983	142.994	135.101	121.728	127.736	139.722	123.955	121.983	137.649	129.77	121.096	129.848	140.174	122.649	122.916	140.506	128.947	121.138	131.438	136.941	122.444	124.876	140.949	125.792	121.458		9	193.548
P22	139.601	125.64	132.295	144.855	127.907	127.106	145.057	133.018	125.642	140.098	138.694	125.658	134.513	144.427	127.28	128.979	146.285	130.756	126.187	144.492	135.132	125.648	138.645	140.352	125.915	133.738	144.451	126.956	128.785	146.176	130.197	126.425		9	193.548
P23	113.756	112.924	109.09	110.458	115.149	111.621	109.213	112.169	113.303	109.149	110.986	113.626	110.138	109.497	112.66	112.753	109.039	111.576	113.52	109.393	110.604	113.652	110.68	109.764	112.368	112.228	108.975	111.916	113.348	109.205	111.287	113.756		8	172.043
P24	117.896	117.854	120.067	118.472	117.989	119.486	119.961	117.646	118.118	120.834	117.997	117.815	119.812	118.823	117.775	118.921	120.205	117.601	118.351	120.458	118.39	117.73	119.758	119.843	117.803	118.343	120.303	117.646	118.059	119.767	118.68	117.896		9	193.548

## Sheet: HEART RATE
Column	Row	# Peaks	Heart Rate	Treatment (µM)
1	A	12	258.065	0
1	B	9	193.548	0
1	C	9	193.548	0
1	D	0		0
1	E	0		0
1	F	9	193.548	0
1	G	8	172.043	0
1	H	0		0
1	I	10	215.054	0
1	J	10	215.054	0
1	K	9	193.548	0
1	L	0		0
1	M	0		0
1	N	9	193.548	0
1	O	0		0
1	P	0		0
2	A	8	172.043	0
2	B	0		0
2	C	9	193.548	0
2	D	0		0
2	E	8	172.043	0
2	F	9	193.548	0
2	G	8	172.043	0
2	H	8	172.043	0
2	I	0		0
2	J	8	172.043	0
2	K	0		0
2	L	9	193.548	0
2	M	9	193.548	0
2	N	0		0
2	O	8	172.043	0
2	P	9	193.548	0
3	A	9	193.548	0.05
3	B	9	193.548	0.05
3	C	0		0.05
3	D	9	193.548	0.05
3	E	9	193.548	0.05
3	F	9	193.548	0.05
3	G	9	193.548	0.05
3	H	9	193.548	0.05
3	I	0		0.05
3	J	8	172.043	0.05
3	K	8	172.043	0.05
3	L	7	150.538	0.05
3	M	8	172.043	0.05
3	N	8	172.043	0.05
3	O	0		0.05
3	P	9	193.548	0.05
4	A	0		0.05
4	B	9	193.548	0.05
4	C	8	172.043	0.05
4	D	0		0.05
4	E	0		0.05
4	F	9	193.548	0.05
4	G	8	172.043	0.05
4	H	9	193.548	0.05
4	I	8	172.043	0.05
4	J	9	193.548	0.05
4	K	8	172.043	0.05
4	L	10	215.054	0.05
4	M	8	172.043	0.05
4	N	8	172.043	0.05
4	O	8	172.043	0.05
4	P	9	193.548	0.05
5	A	8	172.043	0.098
5	B	8	172.043	0.098
5	C	8	172.043	0.098
5	D	0		0.098
5	E	8	172.043	0.098
5	F	0		0.098
5	G	8	172.043	0.098
5	H	8	172.043	0.098
5	I	8	172.043	0.098
5	J	8	172.043	0.098
5	K	9	193.548	0.098
5	L	0		0.098
5	M	0		0.098
5	N	8	172.043	0.098
5	O	9	193.548	0.098
5	P	0		0.098
6	A	9	193.548	0.098
6	B	9	193.548	0.098
6	C	9	193.548	0.098
6	D	9	193.548	0.098
6	E	10	215.054	0.098
6	F	8	172.043	0.098
6	G	0		0.098
6	H	8	172.043	0.098
6	I	0		0.098
6	J	8	172.043	0.098
6	K	8	172.043	0.098
6	L	9	193.548	0.098
6	M	8	172.043	0.098
6	N	8	172.043	0.098
6	O	9	193.548	0.098
6	P	10	215.054	0.098
7	A	8	172.043	0.195
7	B	10	215.054	0.195
7	C	9	193.548	0.195
7	D	9	193.548	0.195
7	E	9	193.548	0.195
7	F	0		0.195
7	G	9	193.548	0.195
7	H	8	172.043	0.195
7	I	0		0.195
7	J	0		0.195
7	K	9	193.548	0.195
7	L	0		0.195
7	M	9	193.548	0.195
7	N	9	193.548	0.195
7	O	11	236.559	0.195
7	P	9	193.548	0.195
8	A	0		0.195
8	B	0		0.195
8	C	9	193.548	0.195
8	D	12	258.065	0.195
8	E	10	215.054	0.195
8	F	8	172.043	0.195
8	G	0		0.195
8	H	8	172.043	0.195
8	I	0		0.195
8	J	0		0.195
8	K	9	193.548	0.195
8	L	8	172.043	0.195
8	M	9	193.548	0.195
8	N	0		0.195
8	O	9	193.548	0.195
8	P	9	193.548	0.195
9	A	9	193.548	0.39
9	B	0		0.39
9	C	0		0.39
9	D	9	193.548	0.39
9	E	11	236.559	0.39
9	F	9	193.548	0.39
9	G	0		0.39
9	H	9	193.548	0.39
9	I	8	172.043	0.39
9	J	9	193.548	0.39
9	K	10	215.054	0.39
9	L	9	193.548	0.39
9	M	0		0.39
9	N	10	215.054	0.39
9	O	8	172.043	0.39
9	P	10	215.054	0.39
10	A	9	193.548	0.39
10	B	0		0.39
10	C	10	215.054	0.39
10	D	0		0.39
10	E	8	172.043	0.39
10	F	9	193.548	0.39
10	G	10	215.054	0.39
10	H	9	193.548	0.39
10	I	9	193.548	0.39
10	J	9	193.548	0.39
10	K	9	193.548	0.39
10	L	9	193.548	0.39
10	M	10	215.054	0.39
10	N	9	193.548	0.39
10	O	0		0.39
10	P	0		0.39
11	A	0		0.78
11	B	9	193.548	0.78
11	C	0		0.78
11	D	0		0.78
11	E	8	172.043	0.78
11	F	10	215.054	0.78
11	G	9	193.548	0.78
11	H	8	172.043	0.78
11	I	0		0.78
11	J	10	215.054	0.78
11	K	0		0.78
11	L	8	172.043	0.78
11	M	9	193.548	0.78
11	N	8	172.043	0.78
11	O	0		0.78
11	P	0		0.78
12	A	10	215.054	0.78
12	B	9	193.548	0.78
12	C	10	215.054	0.78
12	D	9	193.548	0.78
12	E	9	193.548	0.78
12	F	8	172.043	0.78
12	G	10	215.054	0.78
12	H	0		0.78
12	I	8	172.043	0.78
12	J	0		0.78
12	K	9	193.548	0.78
12	L	9	193.548	0.78
12	M	0		0.78
12	N	9	193.548	0.78
12	O	10	215.054	0.78
12	P	10	215.054	0.78
13	A	9	193.548	1.56
13	B	0		1.56
13	C	0		1.56
13	D	0		1.56
13	E	0		1.56
13	F	9	193.548	1.56
13	G	0		1.56
13	H	8	172.043	1.56
13	I	9	193.548	1.56
13	J	8	172.043	1.56
13	K	9	193.548	1.56
13	L	0		1.56
13	M	0		1.56
13	N	9	193.548	1.56
13	O	9	193.548	1.56
13	P	9	193.548	1.56
14	A	9	193.548	1.56
14	B	8	172.043	1.56
14	C	0		1.56
14	D	0		1.56
14	E	9	193.548	1.56
14	F	9	193.548	1.56
14	G	0		1.56
14	H	9	193.548	1.56
14	I	9	193.548	1.56
14	J	9	193.548	1.56
14	K	0		1.56
14	L	9	193.548	1.56
14	M	9	193.548	1.56
14	N	10	215.054	1.56
14	O	10	215.054	1.56
14	P	10	215.054	1.56
15	A	8	172.043	3.125
15	B	9	193.548	3.125
15	C	10	215.054	3.125
15	D	9	193.548	3.125
15	E	8	172.043	3.125
15	F	9	193.548	3.125
15	G	8	172.043	3.125
15	H	9	193.548	3.125
15	I	9	193.548	3.125
15	J	8	172.043	3.125
15	K	8	172.043	3.125
15	L	9	193.548	3.125
15	M	8	172.043	3.125
15	N	8	172.043	3.125
15	O	9	193.548	3.125
15	P	8	172.043	3.125
16	A	10	215.054	3.125
16	B	0		3.125
16	C	9	193.548	3.125
16	D	0		3.125
16	E	0		3.125
16	F	0		3.125
16	G	9	193.548	3.125
16	H	9	193.548	3.125
16	I	9	193.548	3.125
16	J	9	193.548	3.125
16	K	8	172.043	3.125
16	L	9	193.548	3.125
16	M	9	193.548	3.125
16	N	9	193.548	3.125
16	O	9	193.548	3.125
16	P	9	193.548	3.125
17	A	10	215.054	6.25
17	B	8	172.043	6.25
17	C	9	193.548	6.25
17	D	7	150.538	6.25
17	E	8	172.043	6.25
17	F	9	193.548	6.25
17	G	9	193.548	6.25
17	H	10	215.054	6.25
17	I	8	172.043	6.25
17	J	8	172.043	6.25
17	K	8	172.043	6.25
17	L	0		6.25
17	M	8	172.043	6.25
17	N	8	172.043	6.25
17	O	0		6.25
17	P	10	215.054	6.25
18	A	8	172.043	6.25
18	B	9	193.548	6.25
18	C	9	193.548	6.25
18	D	9	193.548	6.25
18	E	9	193.548	6.25
18	F	9	193.548	6.25
18	G	8	172.043	6.25
18	H	8	172.043	6.25
18	I	9	193.548	6.25
18	J	9	193.548	6.25
18	K	9	193.548	6.25
18	L	9	193.548	6.25
18	M	9	193.548	6.25
18	N	0		6.25
18	O	11	236.559	6.25
18	P	9	193.548	6.25
19	A	9		12.5
19	B	9		12.5
19	C	9		12.5
19	D	8		12.5
19	E	8		12.5
19	F	8		12.5
19	G	8		12.5
19	H	8		12.5
19	I	8		12.5
19	J	9		12.5
19	K	9		12.5
19	L	0		12.5
19	M	8		12.5
19	N	8		12.5
19	O	9		12.5
19	P	10		12.5
20	A	10		12.5
20	B	0		12.5
20	C	9		12.5
20	D	0		12.5
20	E	8		12.5
20	F	9		12.5
20	G	8		12.5
20	H	9		12.5
20	I	8		12.5
20	J	8		12.5
20	K	8		12.5
20	L	9		12.5
20	M	8		12.5
20	N	8		12.5
20	O	9		12.5
20	P	10		12.5
21	A	0		25
21	B	10		25
21	C	9		25
21	D	8		25
21	E	7		25
21	F	8		25
21	G	10		25
21	H	9		25
21	I	8		25
21	J	8		25
21	K	8		25
21	L	0		25
21	M	8		25
21	N	0		25
21	O	8		25
21	P	9		25
22	A	10		25
22	B	9		25
22	C	9		25
22	D	9		25
22	E	9		25
22	F	0		25
22	G	0		25
22	H	9		25
22	I	8		25
22	J	8		25
22	K	8		25
22	L	9		25
22	M	8		25
22	N	9		25
22	O	9		25
22	P	9		25
23	A	0		50
23	B	9		50
23	C	11		50
23	D	8		50
23	E	8		50
23	F	9		50
23	G	8		50
23	H	8		50
23	I	0		50
23	J	9		50
23	K	9		50
23	L	9		50
23	M	9		50
23	N	0		50
23	O	10		50
23	P	8		50
24	A	9		50
24	B	0		50
24	C	0		50
24	D	9		50
24	E	10		50
24	F	10		50
24	G	0		50
24	H	8		50
24	I	2		50
24	J	0		50
24	K	0		50
24	L	9		50
24	M	9		50
24	N	10		50
24	O	10		50
24	P	9		50

## Sheet: Unsuccessful wells
	1	2	3	4	5	6	7	8	9	10	11	12	13	14	15	16	17	18	19	20	21	22	23	24
A				W.O.				W.O.			W.O.										Dead		Dead
B		W.O.						W.O.	W.O.	W.O.			W.O.			W.O.				U.H.				Dead
C			W.O.						W.O.		W.O.		W.O.	W.O.										W.O.
D	W.O.	W.O.		W.O.	Dead					W.O.	W.O.		W.O.	W.O.		W.O.				U.H.
E	W.O.			W.O.									W.O.			W.O.
F					W.O.		W.O.									Malformed						Dead
G						W.O.		W.O.					W.O.	W.O.								U.H.		U.H.
H	Dead											W.O.
I		Dead	Dead			W.O.	W.O.	W.O.			U.H.												U.H.
J							W.O.	W.O.				W.O.												U.H.
K		W.O.									W.O.			W.O.										Dead
L	W.O.				W.O.		W.O.						W.O.				W.O.		W.O.		Dead		Malformed
M	W.O.				W.O.				W.O.			Dead	Dead
N		W.O.		W.O.														U.H.			U.H.		U.H.
O	W.O.		W.O.							W.O.	Malformed						Dead
P	W.O.				W.O.					W.O.	W.O.
