# Supplementary material for: High-Content Screening in Zebrafish Embryos Identifies Butafenacil as a Potent Inducer of Anemia
Source: PLoS One. 2014 Aug 4;9(8):e104190. doi: 10.1371/journal.pone.0104190 (PMC4121296; doi:10.1371/journal.pone.0104190)
Supplement: Dataset S1 — Microsoft Excel spreadsheets containing raw data for all chemical screening assays. (ZIP) [file pone.0104190.s036.zip › Dataset S1/16- Esfenvalerate/Esfenvalerate_ISV.xlsx]

## Sheet: Description
ToxCast Screen - ISV
Esfenvalerate
Data was collected using the Intersegmental Vessel Journal in MetaXpress
Imaged 74 hpf fli1 larvae using ImageXpress
Incubated larvae in 100 mg/l MS-222 for 30 min
Centrifuged plate for 2 min at 200 rpm
Imaging parameters:
*1 frame
*FITC
*2X magnification; 1 site/well
Had the doors off of the imager and the fan on to stablize temperature
Test Initation Date: 9/9/13
Imaging Date: 9/12/13
Start Imaging Temperature: 27°C
End Imaging Temperature: 27°C
Total Imaging Duration: 0:10
W.O. = Wrong Orientation
U.H. = Unhatched
N.A. = Not Analyzed (Did not meet analysis criteria)
Malf. = Malformed

## Sheet: ISV
Time point	1
Measurement	Thresholded Area (Show Region Statistics)
	1	2	3	4	5	6	7	8	9	10	11	12	13	14	15	16	17	18	19	20	21	22	23	24
A	238959				236512	301222	184569			267263			230316		268252	218455	294182	134668
B	338846		267711	273355		344105	260140					326912		179092	297941			261671
C	283571	234034		226557	291266	267315	266316	251268							319602	274188	238709	290027
D		271408	115236			236595	301420	242521				262567			274646		252591	247436
E		247405	148039			271543	302044	311219	168428	214415		169782		240844			265368	288403
F	289954	191411	281446	187027		138864		290912	261567		184434	238459		115413	327193		161472	247602
G	138260	123317	285268	232357			260984			250164	274282	202481		137552	183601	326110
H		234190	263067	205459	191026	248925	106374	235315	323246	248581	262827	188172	184194	251580	277416	250175	262015	258172
I	272616			210707						143696		165742	246905	246780			202741	207146
J		217278	297285	144613		118621				159140	230743		79340.7		274480	240157	207177	316259
K			270377	135740	228358	150757	194306	307814	250133	242000		311521			240480	223172	232045	234565
L		318987		272376		267617		84839	233909	289257	234377	364609			346219	209239	283706	260203
M		132179	259838	189422		135188	217414	303804		269981				158702	235898	286601	275657	297327
N	210489		198086	161170	361412				302253	134637	212998	287340	160358	160733	232034	260859	240969
O				327828		291579	235200		244031			130971	310875	338815	244093	275615		315009
P			154474			286091	94232	360110					132887	282571	279291	232503	275396	191932

## Sheet: Normalized ISV
Row	Treatment (µM)	ISV Area	Body Length (µm)	Normalized ISV
A	0	238959	2856.25	83.6618
B	0	338846	3226.63	105.015
C	0	283571	3300.45	85.9188
D	0
E	0
F	0	289954	3130.69	92.6168
G	0	138260	2897.22	47.7218
H	0
I	0	272616	3207.79	84.9856
J	0
K	0
L	0
M	0
N	0	210489	3235.51	65.0558
O	0
P	0
A	0
B	0
C	0	234034	3195.49	73.2388
D	0	271408	3093.28	87.7411
E	0	247405	3139.71	78.7985
F	0	191411	3054.7	62.6611
G	0	123317	3270.08	37.7107
H	0	234190	2797.88	83.7027
I	0
J	0	217278	3063.72	70.9198
K	0
L	0	318987	3131.42	101.867
M	0	132179	2876.46	45.9519
N	0
O	0
P	0
A	0.05
B	0.05	267711	3135.18	85.3893
C	0.05
D	0.05	115236	3036.37	37.952
E	0.05	148039	2059.59	71.8779
F	0.05	281446	3103.91	90.6749
G	0.05	285268	3409.97	83.657
H	0.05	263067	3175.42	82.8446
I	0.05
J	0.05	297285	2887.52	102.955
K	0.05	270377	3031.76	89.1815
L	0.05
M	0.05	259838	2865.56	90.6764
N	0.05	198086	3161.07	62.6643
O	0.05
P	0.05	154474	3131.99	49.3214
A	0.05
B	0.05	273355	3229.41	84.6456
C	0.05	226557	3139.47	72.1639
D	0.05
E	0.05
F	0.05	187027	3161.67	59.1544
G	0.05	232357	2988.21	77.758
H	0.05	205459	2972.21	69.1266
I	0.05	210707	3200.52	65.8353
J	0.05	144613	3063.31	47.2079
K	0.05	135740	3126.1	43.4217
L	0.05	272376	3186.45	85.4795
M	0.05	189422	3179.88	59.569
N	0.05	161170	3110.68	51.8118
O	0.05	327828	3155.9	103.878
P	0.05
A	0.098	236512	3250.16	72.7693
B	0.098
C	0.098	291266	3270.6	89.056
D	0.098
E	0.098
F	0.098
G	0.098
H	0.098	191026	2920.02	65.4194
I	0.098
J	0.098
K	0.098	228358	2937.46	77.7401
L	0.098
M	0.098
N	0.098	361412	3205.27	112.756
O	0.098
P	0.098
A	0.098	301222	3169.78	95.0291
B	0.098	344105	3267.64	105.307
C	0.098	267315	3198.05	83.5868
D	0.098	236595	3044.41	77.7147
E	0.098	271543	3313.73	81.9448
F	0.098	138864	3237.64	42.8906
G	0.098
H	0.098	248925	3194.93	77.9124
I	0.098
J	0.098	118621	3059.08	38.7765
K	0.098	150757	3059.61	49.2731
L	0.098	267617	3176.41	84.2516
M	0.098	135188	2949.49	45.8344
N	0.098
O	0.098	291579	3278.27	88.9429
P	0.098	286091	3077.05	92.9757
A	0.195	184569	3109.3	59.3604
B	0.195	260140	3140.14	82.8437
C	0.195	266316	3015.4	88.3186
D	0.195	301420	3146.32	95.8005
E	0.195	302044	3124.67	96.6643
F	0.195
G	0.195	260984	3290.98	79.3027
H	0.195	106374	3180.62	33.4445
I	0.195
J	0.195
K	0.195	194306	3165.77	61.3772
L	0.195
M	0.195	217414	2835.59	76.6731
N	0.195
O	0.195	235200	3116.76	75.4629
P	0.195	94232	3141.8	29.993
A	0.195
B	0.195
C	0.195	251268	3165.22	79.3841
D	0.195	242521	3120.74	77.7127
E	0.195	311219	3264.13	95.345
F	0.195	290912	3349.96	86.8406
G	0.195
H	0.195	235315	3066.68	76.7327
I	0.195
J	0.195
K	0.195	307814	3187.51	96.5685
L	0.195	84839	3172.2	26.7445
M	0.195	303804	3188.69	95.2756
N	0.195
O	0.195
P	0.195	360110	3256.94	110.567
A	0.39
B	0.39
C	0.39
D	0.39
E	0.39	168428	2899.54	58.0879
F	0.39	261567	3104.72	84.2483
G	0.39
H	0.39	323246	3089.25	104.636
I	0.39
J	0.39
K	0.39	250133	3216.46	77.7664
L	0.39	233909	3081.37	75.9105
M	0.39
N	0.39	302253	3177.28	95.1293
O	0.39	244031	2968.58	82.2044
P	0.39
A	0.39	267263	2920.18	91.5229
B	0.39
C	0.39
D	0.39
E	0.39	214415	2897.17	74.0084
F	0.39
G	0.39	250164	3093.01	80.8805
H	0.39	248581	3151.28	78.8827
I	0.39	143696	3147.71	45.6511
J	0.39	159140	3198.62	49.7525
K	0.39	242000	3111.07	77.7868
L	0.39	289257	3287.61	87.984
M	0.39	269981	3166.55	85.2602
N	0.39	134637	3102.42	43.3972
O	0.39
P	0.39
A	0.78
B	0.78
C	0.78
D	0.78
E	0.78
F	0.78	184434	3235.51	57.0031
G	0.78	274282	3066.03	89.4583
H	0.78	262827	3080.39	85.3226
I	0.78
J	0.78	230743	2996.1	77.0145
K	0.78
L	0.78	234377	3173.99	73.843
M	0.78
N	0.78	212998	3135.68	67.9274
O	0.78
P	0.78
A	0.78
B	0.78	326912	3272.06	99.9101
C	0.78
D	0.78	262567	2977.33	88.1888
E	0.78	169782	3222.11	52.6928
F	0.78	238459	3248.55	73.4048
G	0.78	202481	3222.03	62.8425
H	0.78	188172	3055.4	61.5869
I	0.78	165742	2987.78	55.4731
J	0.78
K	0.78	311521	3132.13	99.4598
L	0.78	364609	3384.46	107.73
M	0.78
N	0.78	287340	3158.3	90.9794
O	0.78	130971	3024.99	43.2963
P	0.78
A	1.56	230316	2990.27	77.0218
B	1.56
C	1.56
D	1.56
E	1.56
F	1.56
G	1.56
H	1.56	184194	3110.82	59.2109
I	1.56	246905	3296.73	74.8939
J	1.56	79340.7	2958.7	26.8161
K	1.56
L	1.56
M	1.56
N	1.56	160358	3178.78	50.4464
O	1.56	310875	3269.65	95.0789
P	1.56	132887	3367	39.4675
A	1.56
B	1.56	179092	2981.84	60.0609
C	1.56
D	1.56
E	1.56	240844	3187.63	75.5558
F	1.56	115413	3149.19	36.6485
G	1.56	137552	2885.16	47.6759
H	1.56	251580	3154.95	79.7415
I	1.56	246780	3235.85	76.2644
J	1.56
K	1.56
L	1.56
M	1.56	158702	3080.6	51.5167
N	1.56	160733	3119.54	51.5246
O	1.56	338815	3485.55	97.2055
P	1.56	282571	3257.76	86.738
A	3.125	268252	3156.79	84.9763
B	3.125	297941	3087.34	96.5042
C	3.125	319602	3111.67	102.711
D	3.125	274646	3005.25	91.3888
E	3.125
F	3.125	327193	3019.65	108.355
G	3.125	183601	2801.46	65.5376
H	3.125	277416	2907.04	95.4292
I	3.125
J	3.125	274480	2884.37	95.1611
K	3.125	240480	2955.48	81.3673
L	3.125	346219	3251.74	106.472
M	3.125	235898	2878.87	81.9409
N	3.125	232034	3064.08	75.7272
O	3.125	244093	3067.29	79.5794
P	3.125	279291	2952.96	94.58
A	3.125	218455	3030.79	72.0787
B	3.125
C	3.125	274188	2958.93	92.6645
D	3.125
E	3.125
F	3.125
G	3.125	326110	2790.78	116.853
H	3.125	250175	2897.44	86.3432
I	3.125
J	3.125	240157	2785.79	86.2078
K	3.125	223172	2867.44	77.8299
L	3.125	209239	2776.89	75.35
M	3.125	286601	3119.11	91.8856
N	3.125	260859	3061.83	85.1972
O	3.125	275615	2771.51	99.4456
P	3.125	232503	2983.22	77.9369
A	6.25	294182	2831.72	103.888
B	6.25
C	6.25	238709	2663.67	89.6165
D	6.25	252591	2719.66	92.8756
E	6.25	265368	2967.55	89.4232
F	6.25	161472	2814.39	57.3738
G	6.25
H	6.25	262015	2970.81	88.1966
I	6.25	202741	2841.07	71.3609
J	6.25	207177	2632.46	78.701
K	6.25	232045	2742.05	84.6246
L	6.25	283706	3178.59	89.2552
M	6.25	275657	2889.19	95.4097
N	6.25	240969	2938.19	82.0128
O	6.25
P	6.25	275396	2797.85	98.4315
A	6.25	134668	2838.25	47.4475
B	6.25	261671	3123.02	83.7878
C	6.25	290027	2994.91	96.8399
D	6.25	247436	2743.86	90.1781
E	6.25	288403	2844.74	101.381
F	6.25	247602	2613.42	94.7427
G	6.25
H	6.25	258172	2709.18	95.2952
I	6.25	207146	2437.42	84.9858
J	6.25	316259	2897.22	109.16
K	6.25	234565	2894.85	81.0282
L	6.25	260203	2905.16	89.5659
M	6.25	297327	2858.61	104.011
N	6.25
O	6.25	315009	2879.47	109.398
P	6.25	191932	2698.53	71.1245
A	12.5
B	12.5
C	12.5
D	12.5
E	12.5
F	12.5
G	12.5
H	12.5
I	12.5
J	12.5
K	12.5
L	12.5
M	12.5
N	12.5
O	12.5
P	12.5
A	12.5
B	12.5
C	12.5
D	12.5
E	12.5
F	12.5
G	12.5
H	12.5
I	12.5
J	12.5
K	12.5
L	12.5
M	12.5
N	12.5
O	12.5
P	12.5
A	25
B	25
C	25
D	25
E	25
F	25
G	25
H	25
I	25
J	25
K	25
L	25
M	25
N	25
O	25
P	25
A	25
B	25
C	25
D	25
E	25
F	25
G	25
H	25
I	25
J	25
K	25
L	25
M	25
N	25
O	25
P	25
A	50
B	50
C	50
D	50
E	50
F	50
G	50
H	50
I	50
J	50
K	50
L	50
M	50
N	50
O	50
P	50
A	50
B	50
C	50
D	50
E	50
F	50
G	50
H	50
I	50
J	50
K	50
L	50
M	50
N	50
O	50
P	50

## Sheet: Unsuccessful wells
	1	2	3	4	5	6	7	8	9	10	11	12	13	14	15	16	17	18	19	20	21	22	23	24
A		W.O	W.O	W.O				W.O	W.O		W.O	W.O		W.O							Dead		Dead
B		W.O			W.O			W.O	W.O	W.O	W.O		W.O			W.O	W.O			U.H				Dead
C			W.O						W.O	W.O	W.O	W.O	W.O	W.O										W.O
D	W.O			W.O	Dead				W.O	W.O	W.O		W.O	W.O		W.O				U.H
E	W.O			W.O	W.O						W.O		W.O		W.O	W.O
F					W.O		W.O			W.O			W.O			Dead						Dead
G					W.O	W.O		W.O	W.O				W.O				W.O	W.O				U.H		U.H
H	Dead
I		Dead	Dead		W.O	W.O	W.O	W.O	W.O		U.H				W.O	W.O							U.H	W.O
J	W.O				W.O		W.O	W.O	W.O			W.O		W.O										U.H
K	W.O	W.O									W.O		W.O	W.O										Malf.
L	W.O		W.O		W.O		W.O						W.O	W.O					W.O		Dead		Malf.	W.O
M	W.O				W.O				W.O		W.O	Dead	Dead
N		W.O				W.O	W.O	W.O										U.H			U.H		U.H
O	W.O	W.O	U.H		W.O			W.O		W.O	Malf.						Dead
P	W.O	W.O		W.O	W.O				W.O	W.O	W.O	W.O
