# Supplementary material for: High-Content Screening in Zebrafish Embryos Identifies Butafenacil as a Potent Inducer of Anemia
Source: PLoS One. 2014 Aug 4;9(8):e104190. doi: 10.1371/journal.pone.0104190 (PMC4121296; doi:10.1371/journal.pone.0104190)
Supplement: Dataset S1 — Microsoft Excel spreadsheets containing raw data for all chemical screening assays. (ZIP) [file pone.0104190.s036.zip › Dataset S1/16- Esfenvalerate/Esfenvalerate_Pericardial_Area.xlsx]

## Sheet: Description
ToxCast Screen- Pericardial Area
Esfenvalerate
Data was collected using the Pericardial Area Journal in MetaXpress
Imaged 74 hpf fli1 larvae using ImageXpress
Incubated larvae in 100 mg/l MS-222 for 30 min
Centrifuged plate for 2 min at 200 rpm
Imaging parameters:
2X
Transmitted light
1 frame
Had the doors off of the imager and the fan on to stablize temperature
Test Initation Date: 9/9/13
Imaging Date: 9/12/13
Start Imaging Temperature: 27°C
End Imaging Temperature: 27°C
Total Imaging Duration:
W.O. = Wrong Orientation
N.A. = Not Analyzed (did not meet analysis criteria)

## Sheet: Area
Time point	1
Measurement	Area (Show Region Statistics)
	1	2	3	4	5	6	7	8	9	10	11	12	13	14	15	16	17	18	19	20	21	22	23	24
A	14495.6				13121	15474.5	18484			14131.2		13246	13121	24242.7	12662.9	16682.5	14433.2		13016.9	13808.3		12787.8		14860.1
B	14797.6		24367.7	16661.6		14433.2	13620.9					20389.7		27554.2	8247.51			12350.4	13527.2		12860.7	9247.21	7914.28
C	13225.2	10080.3		10080.3	13558.4	14412.3	12683.7	7789.32							10840.5	13891.6	19806.5	13100.2	9788.72	25742.2	8372.48	17046.9	15932.7	14860.1
D		16276.3	11007.1				14245.7	14599.8	17630.1						14193.6		39488.1	10621.8	10319.8		12787.8	12350.4	15932.7	10330.2
E		15287.1	13225.2			20920.8	15870.2	12683.7	17046.9	12308.8		12902.4		16807.4	8934.81		17265.6	8237.1	25804.7	8414.13	13246	14079.1	16682.5	12975.3
F	13506.3	12652.4	16276.3	10642.6		14495.6		12069.3	11642.3			24409.3		18994.3	16203.5		17421.8	13943.7	13016.9	14079.1	14193.6		14214.5	11975.6
G	10934.2	13943.7	20493.8	18442.4	14766.4		9840.79		14245.7	12787.8	17244.8	20025.2			15703.6	17682.2			17067.8	16682.5	13454.3		18765.2
H		15828.6	13121	12475.4	18025.8	13121	17900.9	13537.6		15266.2	20556.3	12048.5	12652.4	11225.8	18025.8	14204.1	15453.7	15557.8	16807.4	15162.1	11892.2	17046.9	11329.9	10361.5
I	13527.2			25013.3					15516.2	16016		14766.4	13537.6	10684.3	17484.3	12673.3	12662.9	15547.4	9705.41	13225.2	15932.7	12996.1
J	17328.1	12090.1	13766.7	10621.8		40196.2			17286.5	12340	12517.1		20900		17265.6	10059.5	12517.1	15828.6	12860.7	14599.8	16088.9	10361.5	10538.5
K			14162.4	14860.1	12975.3	13870.8		15932.7	22909.8	12246.3		18931.8			14578.9	13870.8	14766.4	11225.8	12517.1	9996.99	20493.8	21587.2	15162.1
L		12412.9	20368.9	9976.16		21243.6		15474.5	15932.7	19702.4	11569.4	8143.38		29220.4	16661.6	12412.9	10361.5	14880.9		12079.7		17265.6	15932.7	9976.16
M		15505.7	14391.5	18307		13225.2		18765.2		11225.8				13891.6	18911	11579.8	13600.1	16109.7	10705.1	9976.16	13454.3	16828.3	21868.4	10996.7
N	14797.6		16859.5	6706.31	15182.9	10330.2			16901.2	18609	14474.8	17307.3	11621.5	13318.9		13464.7	15630.7		10621.8	15932.7		8716.12		15505.7
O				11225.8	11288.3	27075.2	14839.3					13620.9	13620.9	9976.16	15037.1	10080.3		10621.8	10861.3	11684	5560.82	11871.4	6716.73	13766.7
P			13214.8	14214.5		15162.1	9976.16	25575.6	11569.4				8393.3		16130.6	13464.7	8434.96	11007.1		13766.7		11892.2	18015.4	10934.2

## Sheet: SPSS Input
Row	Treatment (µM)	Pericardial Area
A	0	14495.6
B	0	14797.6
C	0	13225.2
D	0
E	0
F	0	13506.3
G	0	10934.2
H	0
I	0	13527.2
J	0	17328.1
K	0
L	0
M	0
N	0	14797.6
O	0
P	0
A	0
B	0
C	0	10080.3
D	0	16276.3
E	0	15287.1
F	0	12652.4
G	0	13943.7
H	0	15828.6
I	0
J	0	12090.1
K	0
L	0	12412.9
M	0	15505.7
N	0
O	0
P	0
A	0.05
B	0.05	24367.7
C	0.05
D	0.05	11007.1
E	0.05	13225.2
F	0.05	16276.3
G	0.05	20493.8
H	0.05	13121
I	0.05
J	0.05	13766.7
K	0.05	14162.4
L	0.05	20368.9
M	0.05	14391.5
N	0.05	16859.5
O	0.05
P	0.05	13214.8
A	0.05
B	0.05	16661.6
C	0.05	10080.3
D	0.05
E	0.05
F	0.05	10642.6
G	0.05	18442.4
H	0.05	12475.4
I	0.05	25013.3
J	0.05	10621.8
K	0.05	14860.1
L	0.05	9976.16
M	0.05	18307
N	0.05	6706.31
O	0.05	11225.8
P	0.05	14214.5
A	0.098	13121
B	0.098
C	0.098	13558.4
D	0.098
E	0.098
F	0.098
G	0.098	14766.4
H	0.098	18025.8
I	0.098
J	0.098
K	0.098	12975.3
L	0.098
M	0.098
N	0.098	15182.9
O	0.098	11288.3
P	0.098
A	0.098	15474.5
B	0.098	14433.2
C	0.098	14412.3
D	0.098
E	0.098	20920.8
F	0.098	14495.6
G	0.098
H	0.098	13121
I	0.098
J	0.098	40196.2
K	0.098	13870.8
L	0.098	21243.6
M	0.098	13225.2
N	0.098	10330.2
O	0.098	27075.2
P	0.098	15162.1
A	0.195	18484
B	0.195	13620.9
C	0.195	12683.7
D	0.195	14245.7
E	0.195	15870.2
F	0.195
G	0.195	9840.79
H	0.195	17900.9
I	0.195
J	0.195
K	0.195
L	0.195
M	0.195
N	0.195
O	0.195	14839.3
P	0.195	9976.16
A	0.195
B	0.195
C	0.195	7789.32
D	0.195	14599.8
E	0.195	12683.7
F	0.195	12069.3
G	0.195
H	0.195	13537.6
I	0.195
J	0.195
K	0.195	15932.7
L	0.195	15474.5
M	0.195	18765.2
N	0.195
O	0.195
P	0.195	25575.6
A	0.39
B	0.39
C	0.39
D	0.39	17630.1
E	0.39	17046.9
F	0.39	11642.3
G	0.39	14245.7
H	0.39
I	0.39	15516.2
J	0.39	17286.5
K	0.39	22909.8
L	0.39	15932.7
M	0.39
N	0.39	16901.2
O	0.39
P	0.39	11569.4
A	0.39	14131.2
B	0.39
C	0.39
D	0.39
E	0.39	12308.8
F	0.39
G	0.39	12787.8
H	0.39	15266.2
I	0.39	16016
J	0.39	12340
K	0.39	12246.3
L	0.39	19702.4
M	0.39	11225.8
N	0.39	18609
O	0.39
P	0.39
A	0.78
B	0.78
C	0.78
D	0.78
E	0.78
F	0.78
G	0.78	17244.8
H	0.78	20556.3
I	0.78
J	0.78	12517.1
K	0.78
L	0.78	11569.4
M	0.78
N	0.78	14474.8
O	0.78
P	0.78
A	0.78	13246
B	0.78	20389.7
C	0.78
D	0.78
E	0.78	12902.4
F	0.78	24409.3
G	0.78	20025.2
H	0.78	12048.5
I	0.78	14766.4
J	0.78
K	0.78	18931.8
L	0.78	8143.38
M	0.78
N	0.78	17307.3
O	0.78	13620.9
P	0.78
A	1.56	13121
B	1.56
C	1.56
D	1.56
E	1.56
F	1.56
G	1.56
H	1.56	12652.4
I	1.56	13537.6
J	1.56	20900
K	1.56
L	1.56
M	1.56
N	1.56	11621.5
O	1.56	13620.9
P	1.56	8393.3
A	1.56	24242.7
B	1.56	27554.2
C	1.56
D	1.56
E	1.56	16807.4
F	1.56	18994.3
G	1.56
H	1.56	11225.8
I	1.56	10684.3
J	1.56
K	1.56
L	1.56	29220.4
M	1.56	13891.6
N	1.56	13318.9
O	1.56	9976.16
P	1.56
A	3.125	12662.9
B	3.125	8247.51
C	3.125	10840.5
D	3.125	14193.6
E	3.125	8934.81
F	3.125	16203.5
G	3.125	15703.6
H	3.125	18025.8
I	3.125	17484.3
J	3.125	17265.6
K	3.125	14578.9
L	3.125	16661.6
M	3.125	18911
N	3.125
O	3.125	15037.1
P	3.125	16130.6
A	3.125	16682.5
B	3.125
C	3.125	13891.6
D	3.125
E	3.125
F	3.125
G	3.125	17682.2
H	3.125	14204.1
I	3.125	12673.3
J	3.125	10059.5
K	3.125	13870.8
L	3.125	12412.9
M	3.125	11579.8
N	3.125	13464.7
O	3.125	10080.3
P	3.125	13464.7
A	6.25	14433.2
B	6.25
C	6.25	19806.5
D	6.25	39488.1
E	6.25	17265.6
F	6.25	17421.8
G	6.25
H	6.25	15453.7
I	6.25	12662.9
J	6.25	12517.1
K	6.25	14766.4
L	6.25	10361.5
M	6.25	13600.1
N	6.25	15630.7
O	6.25
P	6.25	8434.96
A	6.25
B	6.25	12350.4
C	6.25	13100.2
D	6.25	10621.8
E	6.25	8237.1
F	6.25	13943.7
G	6.25
H	6.25	15557.8
I	6.25	15547.4
J	6.25	15828.6
K	6.25	11225.8
L	6.25	14880.9
M	6.25	16109.7
N	6.25
O	6.25	10621.8
P	6.25	11007.1
A	12.5
B	12.5
C	12.5
D	12.5
E	12.5
F	12.5
G	12.5
H	12.5
I	12.5
J	12.5
K	12.5
L	12.5
M	12.5
N	12.5
O	12.5
P	12.5
A	12.5
B	12.5
C	12.5
D	12.5
E	12.5
F	12.5
G	12.5
H	12.5
I	12.5
J	12.5
K	12.5
L	12.5
M	12.5
N	12.5
O	12.5
P	12.5
A	25
B	25
C	25
D	25
E	25
F	25
G	25
H	25
I	25
J	25
K	25
L	25
M	25
N	25
O	25
P	25
A	25
B	25
C	25
D	25
E	25
F	25
G	25
H	25
I	25
J	25
K	25
L	25
M	25
N	25
O	25
P	25
A	50
B	50
C	50
D	50
E	50
F	50
G	50
H	50
I	50
J	50
K	50
L	50
M	50
N	50
O	50
P	50
A	50
B	50
C	50
D	50
E	50
F	50
G	50
H	50
I	50
J	50
K	50
L	50
M	50
N	50
O	50
P	50

## Sheet: Unsuccessful wells
	1	2	3	4	5	6	7	8	9	10	11	12	13	14	15	16	17	18	19	20	21	22	23	24
A		W.O.	W.O.	W.O.				W.O.	W.O.		W.O.							W.O.			Dead		Dead
B		W.O.			W.O.			W.O.	W.O.	W.O.	W.O.		W.O.			W.O.	W.O.			U.H.				Dead
C			W.O.						W.O.	W.O.	W.O.	W.O.	W.O.	W.O.
D	W.O.			W.O.	Dead	W.O.				W.O.	W.O.	W.O.	W.O.	W.O.		W.O.				U.H.
E	W.O.			W.O.	W.O.						W.O.		W.O.			W.O.
F					W.O.		W.O.			W.O.	W.O.		W.O.			Malformed						Dead
G						W.O.		W.O.					W.O.	W.O.			W.O.	W.O.				U.H.		U.H.
H	Dead								W.O.
I		Dead	Dead		W.O.	W.O.	W.O.	W.O.			U.H.												U.H.	W.O.
J					W.O.		W.O.	W.O.				W.O.		W.O.										U.H.
K	W.O.	W.O.					W.O.				W.O.		W.O.	W.O.										Dead
L	W.O.				W.O.								W.O.						W.O.		Dead		Malformed
M	W.O.			W.O.					W.O.		W.O.	Dead	Dead
N	W.O.						W.O.	W.O.							W.O.			U.H.			U.H.		U.H.
O	W.O.	W.O.	W.O.					W.O.	W.O.	W.O.	Malformed						Dead
P	W.O.	W.O.			W.O.				W.O.	W.O.	W.O.	W.O.		W.O.					W.O.		W.O.
