# Supplementary material for: High-Content Screening in Zebrafish Embryos Identifies Butafenacil as a Potent Inducer of Anemia
Source: PLoS One. 2014 Aug 4;9(8):e104190. doi: 10.1371/journal.pone.0104190 (PMC4121296; doi:10.1371/journal.pone.0104190)
Supplement: Dataset S1 — Microsoft Excel spreadsheets containing raw data for all chemical screening assays. (ZIP) [file pone.0104190.s036.zip › Dataset S1/17- Chlorothalonil/Chlorothalonil_Body_Length.xlsx]

## Sheet: Description
ToxCast Screen -Body Length
Chlorothalonil
Data was collected using the Fish Measurement Journal in MetaXpress
Imaged 74 hpf fli1 larvae using ImageXpress
Incubated larvae in 100 mg/l MS-222 for 30 min
Centrifuged plate for 2 min at 200 rpm
Imaging parameters:
*1 frame
*FITC
*2X magnification; 1 site/well
Had the doors off of the imager and the fan on to stablize temperature
Test Initation Date: 9/16/13
Imaging Date: 9/19/13
Start Imaging Temperature: 27°C
End Imaging Temperature: 27°C
Total Imaging Duration: 0:10
W.O. = Wrong Orientation
U.H. = Unhatched

## Sheet: Length
Stage Label	Length
A01	2835.98
A02	3092.66
A03	2912.71
A04	3013.38
A05	2858.66
A06	2881.13
A07	2859.27
A08	2905.51
A09	3023.08
A10	2955.39
A11	1237
A12	2092.28
A13	4052.63
A14	3990.94
A15	3893.88
A16	3981.82
A17	3321.85
A18	3690.04
A19	768.134
A20	3797.67
A21	301.789
A22	3727.53
A23	268.986
A24	3824.28
B01	2789.27
B02	3062.25
B03	3108.9
B04	3096.98
B05	3076.15
B06	3011
B07	3113.65
B08	2949.6
B09	2931.67
B10	1191.04
B11	2593.57
B12	2358.85
B13	3819.88
B14	3990.94
B15	3811.65
B16	3785.6
B17	2086.2
B18	129.241
B19	271.106
B20	1641.33
B21	86.1071
B22	2232.81
B23	237.42
B24	256.237
C01	2806.86
C02	3124.47
C03	1176.77
C04	2913.32
C05	2806.28
C06	2948.39
C07	2886.04
C08	2416.32
C09	2910.91
C10	1875.25
C11	3926.16
C12	3961.33
C13	3952.16
C14	3824.36
C15	3652.72
C16	3770.6
C17	3742.39
C18	3495.07
C19	3824.81
C20	77.448
C21	57.4551
C22	52.9267
C23	61.9886
C24	3924.85
D01	3062.47
D02	2791.77
D03	1679.36
D04	2946.75
D05	3013.32
D06	2898.03
D07	2804.28
D08	1352.33
D09	2825.01
D10	3066.54
D11	3929.32
D12	1140.39
D13	2150.73
D14	2974.13
D15	3913.76
D16	3920.36
D17	3920.29
D18	3861.55
D19	3911.19
D20	3763.59
D21	107.416
D22	3917.96
D23	193.862
D24	85.7435
E01	2938.22
E02	2981.75
E03	3029.24
E04	2996.61
E05	2805.82
E06	3216.39
E07	3021.92
E08	2744.23
E09	3040.97
E10	2910.43
E11	4077.65
E12	2409.42
E13	4077.69
E14	3901.98
E15	3897.76
E16	3924.88
E17	3883.69
E18	3705.19
E19	4034.32
E20	821.485
E21	78.1174
E22	124.564
E23	231.356
E24	258.241
F01	2832.02
F02	2995.3
F03	2821.83
F04	2843.47
F05	2984.85
F06	3085.9
F07	2924.14
F08	3023.74
F09	1679.26
F10	2880.56
F11	3922.48
F12	3991.07
F13	3092.5
F14	3876.85
F15	3901.95
F16	3881.4
F17	3509.89
F18	3918.02
F19	3977.52
F20	3390.85
F21	3917.96
F22	232.904
F23	3735.56
F24	3967.1
G01	2888.35
G02	2994.05
G03	2779.19
G04	3084.86
G05	2786.53
G06	3143.23
G07	2763.25
G08	2991.07
G09	1787.48
G10	2779.7
G11	2974.13
G12	3979.53
G13	4079.94
G14	3899.8
G15	3957.29
G16	4025.18
G17	3213.46
G18	3913.49
G19	3778.85
G20	3628.26
G21	155.064
G22	91.7853
G23	181.746
G24	484.093
H01	2945.98
H02	2914.35
H03	2918.95
H04	2871.89
H05	2960.03
H06	3527.2
H07	2986.48
H08	3988.66
H09	2970.59
H10	2919.18
H11	3972.7
H12	3897.47
H13	4016.07
H14	3911.13
H15	3895.38
H16	3922.49
H17	3461.67
H18	3712.6
H19	4011.67
H20	3882.79
H21	109.576
H22	3888.63
H23	110.475
H24	92.4635
I01	2580.66
I02	3146.79
I03	2986.01
I04	2852.64
I05	2979.48
I06	1950.52
I07	2953.41
I08	3137.91
I09	2695.27
I10	2707.35
I11	3861.13
I12	4064.05
I13	3957.46
I14	3888.46
I15	3906.52
I16	3892.85
I17	2629.89
I18	3660.98
I19	71.651
I20	3802.74
I21	110.144
I22	56.3571
I23	77.5823
I24	3945.29
J01	2856.36
J02	2599.31
J03	3016.28
J04	3045.01
J05	3046.41
J06	3000.6
J07	3008.26
J08	2829.44
J09	2826.02
J10	2831.91
J11	3443.35
J12	3945.32
J13	4000.16
J14	3927.15
J15	3669.6
J16	3895.12
J17	3575.9
J18	3721.68
J19	328.616
J20	3619.13
J21	52.5318
J22	3897.41
J23	44.8309
J24	3952.14
K01	3255.25
K02	2932.1
K03	2767.93
K04	3093.31
K05	3073.96
K06	2874.43
K07	2812.95
K08	2864.23
K09	2840.77
K10	2794.02
K11	3621.93
K12	2570.64
K13	3993.21
K14	4075.37
K15	3927.12
K16	3879.44
K17	3445.57
K18	3927.27
K19	3897.44
K20	3997.87
K21	2912.65
K22	131.676
K23	96.2707
K24	63.4005
L01	3039.46
L02	2898.16
L03	2900.28
L04	2973.54
L05	3080.93
L06	3042.02
L07	2968.9
L08	2881.12
L09	2773.8
L10	2795.53
L11	4073.08
L12	4000.07
L13	3911.38
L14	3920.22
L15	3968.19
L16	3927.09
L17	2884.62
L18	3785.62
L19	163.402
L20	3762.75
L21	99.4105
L22	107.27
L23	83.7156
L24	48.8334
M01	3025.27
M02	3993.21
M03	2956
M04	3007.79
M05	2936.42
M06	3009.54
M07	3088.71
M08	2889.4
M09	2885.72
M10	2432.1
M11	3997.77
M12	4020.63
M13	4013.78
M14	3929.45
M15	3927.85
M16	3965.92
M17	3834.27
M18	242.111
M19	3701.14
M20	3943.27
M21	3737.69
M22	3995.83
M23	196.291
M24	166.12
N01	2972.21
N02	2984.31
N03	2943.3
N04	3041.59
N05	2792.79
N06	2741.15
N07	2831.8
N08	2988.67
N09	2770.01
N10	2828.47
N11	4073.07
N12	2603.81
N13	4020.61
N14	4000.09
N15	2950.9
N16	4009.33
N17	3849.46
N18	3799.29
N19	3667.16
N20	3961.27
N21	3981.85
N22	3386.61
N23	3961.48
N24	75.9546
O01	2994.8
O02	2862.34
O03	2958.87
O04	2901.7
O05	982.048
O06	2917.45
O07	2887.45
O08	2950.09
O09	2890.78
O10	2888.7
O11	1700.04
O12	3363.34
O13	4004.73
O14	4016.04
O15	4041.21
O16	4011.56
O17	402.535
O18	3904.41
O19	3915.95
O20	3806.56
O21	280.211
O22	126.883
O23	148.582
O24	117.287
P01	1470.45
P02	1213.99
P03	2866.52
P04	2803.3
P05	3068.7
P06	2958.69
P07	2520.76
P08	3083.37
P09	2998.22
P10	2995.05
P11	2718.71
P12	3895.73
P13	4011.47
P14	3993.25
P15	4070.81
P16	4068.54
P17	3970.52
P18	4070.92
P19	4025.16
P20	3934.33
P21	82.7145
P22	154.425
P23	3792.41
P24	4002.4

## Sheet: Length by Treatment
Row	Treatment (µM)	Body Length (µm)	Average	SD
A	0	2835.98
B	0
C	0
D	0	3062.47
E	0	2938.22
F	0
G	0
H	0	2945.98
I	0
J	0	2856.36
K	0
L	0	3039.46
M	0	3025.27
N	0	2972.21
O	0	2994.8
P	0
A	0	3092.66
B	0	3062.25
C	0	3124.47
D	0	2791.77
E	0	2981.75
F	0	2995.3
G	0	2994.05
H	0	2914.35
I	0	3146.79
J	0
K	0	2932.1
L	0
M	0
N	0	2984.31
O	0	2862.34
P	0		2978.71	93.819
A	0.05	2912.71
B	0.05
C	0.05
D	0.05
E	0.05	3029.24
F	0.05	2821.83
G	0.05
H	0.05	2918.95
I	0.05	2986.01
J	0.05	3016.28
K	0.05	2767.93
L	0.05	2900.28
M	0.05	2956
N	0.05	2943.3
O	0.05	2958.87
P	0.05
A	0.05	3013.38
B	0.05	3096.98
C	0.05	2913.32
D	0.05	2946.75
E	0.05	2996.61
F	0.05	2843.47
G	0.05	3084.86
H	0.05	2871.89
I	0.05	2852.64
J	0.05	3045.01
K	0.05	3093.31
L	0.05
M	0.05	3007.79
N	0.05	3041.59
O	0.05	2901.7
P	0.05		2956.83	87.3814
A	0.098	2858.66
B	0.098	3076.15
C	0.098	2806.28
D	0.098	3013.32
E	0.098
F	0.098	2984.85
G	0.098	2786.53
H	0.098	2960.03
I	0.098	2979.48
J	0.098
K	0.098	3073.96
L	0.098	3080.93
M	0.098	2936.42
N	0.098
O	0.098
P	0.098	3068.7
A	0.098	2881.13
B	0.098	3011
C	0.098	2948.39
D	0.098	2898.03
E	0.098	3216.39
F	0.098	3085.9
G	0.098	3143.23
H	0.098
I	0.098
J	0.098	3000.6
K	0.098	2874.43
L	0.098	3042.02
M	0.098	3009.54
N	0.098
O	0.098
P	0.098	2958.69	2987.28	104.164
A	0.195	2859.27
B	0.195	3113.65
C	0.195	2886.04
D	0.195	2804.28
E	0.195	3021.92
F	0.195	2924.14
G	0.195
H	0.195	2986.48
I	0.195
J	0.195	3008.26
K	0.195	2812.95
L	0.195	2968.9
M	0.195	3088.71
N	0.195
O	0.195	2887.45
P	0.195
A	0.195	2905.51
B	0.195	2949.6
C	0.195	2416.32
D	0.195
E	0.195
F	0.195	3023.74
G	0.195	2991.07
H	0.195
I	0.195	3137.91
J	0.195
K	0.195
L	0.195	2881.12
M	0.195	2889.4
N	0.195	2988.67
O	0.195	2950.09
P	0.195	3083.37	2938.21	145.685
A	0.39	3023.08
B	0.39	2931.67
C	0.39	2910.91
D	0.39	2825.01
E	0.39	3040.97
F	0.39
G	0.39
H	0.39	2970.59
I	0.39	2695.27
J	0.39	2826.02
K	0.39	2840.77
L	0.39	2773.8
M	0.39	2885.72
N	0.39	2770.01
O	0.39	2890.78
P	0.39	2998.22
A	0.39
B	0.39
C	0.39
D	0.39	3066.54
E	0.39	2910.43
F	0.39
G	0.39	2779.7
H	0.39	2919.18
I	0.39	2707.35
J	0.39	2831.91
K	0.39
L	0.39	2795.53
M	0.39
N	0.39	2828.47
O	0.39	2888.7
P	0.39	2995.05	2879.4	102.12
A	0.78
B	0.78
C	0.78
D	0.78
E	0.78
F	0.78
G	0.78
H	0.78
I	0.78
J	0.78
K	0.78
L	0.78
M	0.78
N	0.78
O	0.78
P	0.78
A	0.78
B	0.78
C	0.78
D	0.78
E	0.78
F	0.78
G	0.78
H	0.78
I	0.78
J	0.78
K	0.78
L	0.78
M	0.78
N	0.78
O	0.78
P	0.78		#DIV/0!	#DIV/0!
A	1.56
B	1.56
C	1.56
D	1.56
E	1.56
F	1.56
G	1.56
H	1.56
I	1.56
J	1.56
K	1.56
L	1.56
M	1.56
N	1.56
O	1.56
P	1.56
A	1.56
B	1.56
C	1.56
D	1.56
E	1.56
F	1.56
G	1.56
H	1.56
I	1.56
J	1.56
K	1.56
L	1.56
M	1.56
N	1.56
O	1.56
P	1.56		#DIV/0!	#DIV/0!
A	3.125
B	3.125
C	3.125
D	3.125
E	3.125
F	3.125
G	3.125
H	3.125
I	3.125
J	3.125
K	3.125
L	3.125
M	3.125
N	3.125
O	3.125
P	3.125
A	3.125
B	3.125
C	3.125
D	3.125
E	3.125
F	3.125
G	3.125
H	3.125
I	3.125
J	3.125
K	3.125
L	3.125
M	3.125
N	3.125
O	3.125
P	3.125		#DIV/0!	#DIV/0!
A	6.25
B	6.25
C	6.25
D	6.25
E	6.25
F	6.25
G	6.25
H	6.25
I	6.25
J	6.25
K	6.25
L	6.25
M	6.25
N	6.25
O	6.25
P	6.25
A	6.25
B	6.25
C	6.25
D	6.25
E	6.25
F	6.25
G	6.25
H	6.25
I	6.25
J	6.25
K	6.25
L	6.25
M	6.25
N	6.25
O	6.25
P	6.25		#DIV/0!	#DIV/0!
A	12.5
B	12.5
C	12.5
D	12.5
E	12.5
F	12.5
G	12.5
H	12.5
I	12.5
J	12.5
K	12.5
L	12.5
M	12.5
N	12.5
O	12.5
P	12.5
A	12.5
B	12.5
C	12.5
D	12.5
E	12.5
F	12.5
G	12.5
H	12.5
I	12.5
J	12.5
K	12.5
L	12.5
M	12.5
N	12.5
O	12.5
P	12.5		#DIV/0!	#DIV/0!
A	25
B	25
C	25
D	25
E	25
F	25
G	25
H	25
I	25
J	25
K	25
L	25
M	25
N	25
O	25
P	25
A	25
B	25
C	25
D	25
E	25
F	25
G	25
H	25
I	25
J	25
K	25
L	25
M	25
N	25
O	25
P	25		#DIV/0!	#DIV/0!
A	50
B	50
C	50
D	50
E	50
F	50
G	50
H	50
I	50
J	50
K	50
L	50
M	50
N	50
O	50
P	50
A	50
B	50
C	50
D	50
E	50
F	50
G	50
H	50
I	50
J	50
K	50
L	50
M	50
N	50
O	50
P	50		#DIV/0!	#DIV/0!

## Sheet: Unsuccessful wells
	1	2	3	4	5	6	7	8	9	10	11	12	13	14	15	16	17	18	19	20	21	22	23	24
A										W.O	U.H	Malf.	Dead	Dead	Dead	Dead	Dead	Dead	Dead	Dead	Dead	Dead	Dead	Dead
B	W.O		W.O							U.H			Dead	Dead	Dead	Dead	Dead	Dead	Dead	Dead	Dead	Dead	Dead	Dead
C	W.O		U.H							Malf.	Dead	Dead	Dead	Dead	Dead	Dead	Dead	Dead	Dead	Dead	Dead	Dead	Dead	Dead
D			W.O*					W.O*			Dead	U.H	Dead	Dead	Dead	Dead	Dead	Dead	Dead	Dead	Dead	Dead	Dead	Dead
E					W.O			W.O			Dead	Malf.	Dead	Dead	Dead	Dead	Dead	Dead	Dead	Dead	Dead	Dead	Dead	Dead
F	W.O								Malf.	W.O	Dead	Dead	Dead	Dead	Dead	Dead	Dead	Dead	Dead	Dead	Dead	Dead	Dead	Dead
G	W.O		W.O				W.O		Malf.		Dead	Dead	Dead	Dead	Dead	Dead	Dead	Dead	Dead	Dead	Dead	Dead	Dead	Dead
H						Dead		Dead			Dead	Dead	Dead	Dead	Dead	Dead	Dead	Dead	Dead	Dead	Dead	Dead	Dead	Dead
I	W.O					W.O*	W.O				Dead	Dead	Dead	Dead	Dead	Dead	Dead	Dead	Dead	Dead	Dead	Dead	Dead	Dead
J		Malf.			W.O			W.O			Dead	Dead	Dead	Dead	Dead	Dead	Dead	Dead	Dead	Dead	Dead	Dead	Dead	Dead
K	W.O							W.O		W.O	Dead	W.O	Dead	Dead	Dead	Dead	Dead	Dead	Dead	Dead	Dead	Dead	Dead	Dead
L		W.O		W.O							Dead	Dead	Dead	Dead	Dead	Dead	Dead	Dead	Dead	Dead	Dead	Dead	Dead	Dead
M		Dead								Malf.	Dead	Dead	Dead	Dead	Dead	Dead	Dead	Dead	Dead	Dead	Dead	Dead	Dead	Dead
N					W.O	W.O	W.O				Dead		Dead	Dead	Dead	Dead	Dead	Dead	Dead	Dead	Dead	Dead	Dead	Dead
O					U.H	W.O					Malf.	Dead	Dead	Dead	Dead	Dead	Dead	Dead	Dead	Dead	Dead	Dead	Dead	Dead
P	W.O*	U.H	W.O	W.O			W.O					Dead	Dead	Dead	Dead	Dead	Dead	Dead	Dead	Dead	Dead	Dead	Dead	Dead
	* = Wrong Orientation or not enough fluorescence to get a correct measurement
