# Supplementary material for: High-Content Screening in Zebrafish Embryos Identifies Butafenacil as a Potent Inducer of Anemia
Source: PLoS One. 2014 Aug 4;9(8):e104190. doi: 10.1371/journal.pone.0104190 (PMC4121296; doi:10.1371/journal.pone.0104190)
Supplement: Dataset S1 — Microsoft Excel spreadsheets containing raw data for all chemical screening assays. (ZIP) [file pone.0104190.s036.zip › Dataset S1/17- Chlorothalonil/Chlorothalonil_Circulation_FFTAnalysis.xlsm]

## Sheet: Description
ToxCast Screen - Circulation
Chlorothalonil
Data was collected using the Circulation Journal in MetaXpress
Imaged 74 hpf fli1 larvae using ImageXpress
Incubated larvae in 100 mg/l MS-222 for 30 min
Centrifuged plate for 2 min at 200 rpm
Imaging parameters:
*32 frames (0.09 sec interval)
*Transmitted light
*4X magnification; 1 site/well
Had the doors off of the imager and the fan on to stablize temperature
Test Initation Date: 9/16/13
Imaging Date: 9/19/13
Start Imaging Temperature: 26°C
End Imaging Temperature: 27°C
Total Imaging Duration: 2:43
W.O. = Wrong Orientation
N.F. = No fish in viewing screen
N.A. = Not Analyzed (did not meet analysis criteria)
O.F. = Out of Focus

## Sheet: Background
Measurement	Average (Show Region Statistics)
	1	2	3	4	5	6	7	8	9	10	11	12	13	14	15	16	17	18	19	20	21	22	23	24	25	26	27	28	29	30	31	32
A01	665.125	666.25	668.75	674.125	667.125	677.75	665.5	667.5	671	671.125	671.5	669.5	670.875	669.75	671.125	667.75	663.5	664.75	670.125	665.25	663.375	663.75	662.5	663.875	659.625	669.875	659.25	659.375	663.625	659.5	658.625	657.25
A02
A03	637.125	641.875	639.5	633.375	641.25	642	646.875	647.25	639.125	644.5	644.375	642.125	641.25	643.625	642.375	645.875	642.125	635.875	638.5	636.25	639.75	642.375	638.125	635.25	641.5	644.375	639.25	642	643.75	645.25	637.75	634.75
A04	644	649.5	645.25	638.25	648.75	651.125	639.5	646.875	651.125	644.625	645.125	639.5	644.875	649	645.625	644.5	659.125	645.25	642.375	649.875	647.875	647.75	645.875	648.5	645.875	647	652.125	642	646.125	641.75	649.125	645.125
A05
A06	546.75	549.375	542.25	549.625	550.5	549.625	548.875	549.375	546.5	547.875	553.625	550.25	551.625	548.875	551.75	550.75	559.875	549.875	550.375	548.875	553.125	553.25	549.25	557.375	547.875	553.125	546.75	552	548.625	548.375	550.75	555.5
A07	658.5	666.125	656.75	665.5	657.25	660.875	664.25	662.375	667.25	665.75	660	662.625	665.25	669.5	666	664.875	669.875	664.5	664.5	670.125	660.625	663.5	664.5	663.875	663	662.25	666.375	668.875	665.375	667.125	668.125	660.125
A08	602.375	604.25	603	602.75	607.5	602.25	605.25	602.375	601.25	603.125	605.75	606.625	604.5	601.75	601.25	603.5	601.375	607.25	605.375	601.875	609.75	597.875	602.5	601.375	598.25	605.25	604.125	607.375	604.75	608.5	604.75	599.5
A09
A10
A11
A12
A13
A14
A15
A16
A17
A18
A19
A20
A21
A22
A23
A24
B01
B02	636.375	636.25	634.875	635.625	630.375	638.5	636.125	636.125	630	643	635.625	629.875	635.375	634.125	635.375	634	630.25	634.875	638.125	633.875	637	638.625	638.25	638.875	635.75	636.75	633.625	634.375	644.375	629	636.375	642
B03
B04	532.25	541.375	532.5	532	539.5	530.125	541.625	532.25	538	536.625	534	534	535.75	534.375	531	533.375	531.375	536.875	534	537.375	530.125	531	533.375	531.25	536.5	532.75	531.625	533.5	533.75	534.125	532.5	539
B05	623.75	625.75	622.625	628.625	629	628.375	627.25	633.5	626.125	628.125	629.5	624.75	629.5	630.875	627.375	628.125	624.625	625.125	630.875	633.75	626	628.375	628.5	632	632.75	627.125	628.25	628.375	624	622.375	629.375	623.375
B06	557	550.625	560.5	560	557.375	554.5	555.125	556.25	552.375	563.25	550.625	556.875	557.25	554.5	554.625	557.25	552.625	554.875	544.625	556.875	559.125	554.875	555.125	558.625	549.375	556.375	559.625	556.875	559.625	558	558.875	554
B07
B08
B09	635.375	648.375	642	640	647.625	641	643.125	648.125	644.125	640.875	642.75	646	643.875	644.375	641.375	641.625	647.25	649.375	641	644.375	643.25	639.75	645.375	639	636.25	644.125	645.625	652.25	644.75	639.625	648	640.125
B10
B11
B12
B13
B14
B15
B16
B17
B18
B19
B20
B21
B22
B23
B24
C01
C02	545.5	543.875	545	548.75	553.375	547.125	545.375	546.625	538.625	542.375	547.125	542.375	545.625	547	545.5	536	542.875	545.75	546.625	551.375	542.25	543.5	545.375	544.75	540.875	546.25	546.5	543.125	552.25	543.625	545.375	544.75
C03
C04	539.625	538.375	538.25	540.5	536.625	540.625	534.25	536.75	539.125	538.5	536.875	538	537.25	541.5	533.875	542.75	539	545.25	539.125	540.75	537.125	536.75	536.375	539.125	545.5	544	535.625	539.375	539.75	538.625	538.5	536.875
C05
C06	507.75	514	511	511	512.625	517.875	513.875	513.875	516.75	509.125	514	512.625	513.125	511.25	513	514.75	513.75	521.625	511.5	515.5	520.125	511.25	512	511.5	514.25	511.25	519.875	512	513.75	514.125	509.75	516.125
C07	542.25	539.625	541	544.625	541.5	543.25	547.75	546	544	542.125	544.5	538.125	542.375	542.75	542.75	539.875	545.5	546.875	541.75	538.875	542.625	541.625	538.625	546.375	541.125	548.625	541	543	541.5	542.625	535.75	539
C08
C09	624.5	626.5	630.25	631.125	621	613.375	625.375	623.625	625.25	626.25	621.75	626.875	618.625	629.875	622.125	626.375	626.5	621.125	624.125	627.5	624	626	626.5	631.375	623.625	629	629.75	623.75	622.375	625.875	623.5	622.875
C10
C11
C12
C13
C14
C15
C16
C17
C18
C19
C20
C21
C22
C23
C24
D01
D02	591	588.125	590.625	585.625	594.5	586.375	593.375	591.75	598.375	590.625	591.625	595.625	593.375	594.375	595	589.625	589.25	594.75	589.25	592	590.125	599.125	592.75	592.625	588.75	590	582	597.625	589.125	587.75	586.75	592.125
D03	598.5	599.75	593.5	598.625	598.75	595	607	596.5	601.75	601.5	599.25	602.25	606.625	593.75	602.75	600.625	596.75	607.375	593.625	595.125	603.25	594.875	603.75	601.5	598.25	597.5	600.125	601.75	601.75	601.625	599.25	595
D04
D05	538	541.5	534.125	541.5	537.125	536.375	541.25	545.875	533.75	537.875	533.625	540.75	545.125	539	536.875	536.625	538.75	540.625	542.75	538	535.5	535.25	536.625	534.125	543	534.375	536.875	540.375	534.375	539	537	537.75
D06	534.75	539.625	545.125	541.125	541.25	539.875	541.625	537.625	542.25	542.875	540.5	545	544.75	544.875	540	540.5	538.5	545.125	545.625	539.5	542.5	541.5	542	538.625	543.125	546.125	540.375	538.875	540.5	548	537.875	545.25
D07
D08
D09	541.375
D10	538	543.25	550.375	541.625	546	545.75	544.5	544.25	545	543.625	549.375	543.875	544.375	548.625	546.75	548.75	553.25	538.625	544.875	547.375	549.5	553.5	552	547.125	549.25	551.75	547.125	548.625	550.5	547.5	539.75	546.5
D11
D12
D13
D14
D15
D16
D17
D18
D19
D20
D21
D22
D23
D24
E01
E02	637.75	641.5	644	636	636	642.625	633.875	638.875	636.625	637.25	639.125	634.25	645.25	642.25	631.125	638.125	635.25	638.75	639.875	641.5	637.5	642	640.25	637.75	636.875	643.125	642	638.25	637.5	642.25	640.625	643.625
E03
E04	542.625	545.25	543.5	539.125	546.75	546.375	545.625	542.25	544.625	546.375	549.375	546	550.125	542.375	545	546.375	550.25	546.125	547.125	548.375	547.75	541.5	546.75	547.5	548	545.375	545.25	551	544.125	548.625	547.5	554.125
E05
E06	522	521	520	525.125	525.625	529.375	525.375	528.625	529.25	524.75	525.5	523.625	524	527.5	524	531.125	524.625	521.5	526.25	530.125	531.125	525.625	524.625	532.625	522.375	525.375	526	528.125	531.375	525	529.75	528.375
E07	541.375	541.75	542.75	550.875	547.25	543	545.875	545.25	545.75	544	548.375	545.375	545.25	547	546.875	550.125	536.875	548.875	546	544.875	542	546.625	544.625	548.125	544.125	543.75	544.625	546.25	544	540.25	536.75	541.75
E08
E09	625.25	635.25	634.375	625.875	630.75	630.125	633.125	630.25	627.5	624.5	628	633.75	630.25	628.5	629.375	633	630	632	638.875	624.875	631	629	627.625	631.125	629.5	633	630.125	628.5	626.25	627.625	626.75	626.125
E10	515	522.125	510.875	514.875	516	522.25	517.5	517.25	519	522.25	520.25	515.375	515.125	514.25	514.75	520.25	516.375	513.125	516.375	517.75	518	515	520	514.625	516.25	515.5	513.5	516	517.25	512.75	517.625	511.875
E11
E12
E13
E14
E15
E16
E17
E18
E19
E20
E21
E22
E23
E24
F01
F02	565.125	555.25	555.25	557.75	558.25	562.125	556.75	560.75	560.5	565.875	560	564.125	561.75	557.625	557.5	559.875	563.375	558.75	560.375	563.5	563.625	562.375	557.25	564	560.625	559.125	560.75	562.875	562.375	556.625	565.75	558.5
F03	526.375	529.75	531	535.875	532.75	528.875	532.875	529.125	525.25	533.625	538.625	534.625	534.25	531.625	533.5	533.375	533	533.125	534.125	540	535.5	534.875	537.25	536.875	533.75	535	531.75	531.75	532.75	530	534.5	537.625
F04	654.75	650	653.5	650.375	652.5	653.25	653.125	649.75	654.25	654.25	655.5	649.5	647.75	654.5	655.875	655.75	650	661.375	656.125	657.875	652.875	650.5	652.125	657.25	654	653.625	654	655.5	655.75	649.375	654.75	651.25
F05	614.5	612.625	620.75	614.25	621.375	616.125	617.875	621.375	611.25	613.75	616.125	615	615.25	619.875	619.25	615.375	615.125	618.625	621.5	621.25	618.625	617.25	618.875	616.75	619.875	616.5	614.875	612.125	619.375	617.625	621	614.75
F06	512.25	519	516.75	513.25	517	510.375	516.75	515	516.25	515.5	519.75	517.375	514.5	517.75	522.25	514.75	518.375	519.5	517.625	522.5	518.5	517	524	518.875	517.875	523.75	515.875	516.5	521.625	521.625	514.25	520.375
F07	649.625	657.625	656.625	652.5	654.625	655.125	654.125	656	652.375	659.375	655.625	654.875	655	653.25	660.25	656.75	659.25	653.25	647.25	655	657.875	660.375	660.375	657.875	653.375	650.75	654.375	649	658.375	652.25	657.625	663.75
F08	543.375	544.125	546.375	542.375	550.375	550.625	544.125	544.625	543.375	541.875	549.75	544.25	541.5	543.25	542.75	542.25	544.125	539.375	544.375	543	547.375	545.5	547.125	548.75	543.875	549	545.75	551	547.625	552.5	543.75	541.375
F09
F10
F11
F12
F13
F14
F15
F16
F17
F18
F19
F20
F21
F22
F23
F24
G01
G02	563	560.875	557.75	565	557.25	559.875	561.5	560	560.5	563.375	561.875	564.5	564	561.875	567.375	567	561.75	559.25	568.375	558.625	567.5	567.375	562	570.875	567.375	562.5	565.125	566.625	562.875	566	563.625	557.375
G03
G04	648.625	639.75	648.25	648.125	655.25	652.625	644.75	651.5	645	651.75	651.5	654.75	647.625	653.875	647.875	651.375	655.125	646.5	649.625	650.75	647.625	650	647.125	651.5	652.25	650.5	654.5	646.875	651.625	651.875	649.25	652.625
G05	584.875	576.875	578.5	584	579.625	578	576.125	578.125	579.25	581.625	586.125	585	580.125	579.125	587.625	586.625	576.125	580.75	579.375	581.5	577.75	583.25	579.75	584.5	581.625	580.125	580.75	578.25	579.25	581.375	578.125	575.5
G06
G07
G08	640.5	638.625	647.25	641.875	639.875	640.5	643	638.5	643.5	634.375	644	637	639	634.75	637.125	638.375	646.25	637.5	642.5	636	639.75	641.5	640.625	637.75	640.875	646.75	640.375	641.25	642	635.625	643.125	641.5
G09
G10	553.5	555.25	548.125	558.125	554.5	547.25	558.75	552.375	554.75	547.375	546.75	551.25	551.25	555	551.75	551.625	543	549.875	545.875	550.75	548.875	549.625	550.5	559.75	553.75	549.5	549.875	556.125	550.25	554.625	550.375	558
G11
G12
G13
G14
G15
G16
G17
G18
G19
G20
G21
G22
G23
G24
H01	626.25	621.875	635.125	627.125	626	628.5	626.5	625.875	642	625.625	624.875	636.375	635	630.25	636.75	626	624.5	627	630.5	626.125	626.75	626.875	616.875	626.375	627	627	624.625	622.75	625.375	629.75	624	630.625
H02	567.5	563.625	565.875	568.625	570.375	564.75	569.625	567.875	574.25	572.5	569	566.625	572	570.375	569.5	569.375	574.625	568.5	573	561.375	566.25	571.875	571.125	571	573.125	569.375	569.5	569.25	565.5	571.25	567.375	570.5
H03
H04	645.875	647.625	653.875	648.625	654.125	648.875	651	652.875	654.875	653.25	649.875	651.125	652.875	656.5	650.375	655.625	653.25	650.75	655.625	654.375	659.75	653.375	655.125	655.25	648.75	655.375	650.125	646.25	657.25	655.125	652.625	648.25
H05	589	588.125	591.375	592.875	585.75	587.5	590	588	586.125	582.25	585.375	580.5	587.375	590.625	593.25	589.875	586.375	592.375	582	583.375	590.5	592.25	591	587.875	586	587.75	585.25	588.75	584	587.25	586	585.75
H06
H07
H08
H09
H10	572.25	571.5	566.125	571.375	571.125	577	562.875	565.625	569.5	562.875	564.75	569.25	570.75	571	569.25	569.5	576.375	570	571.75	570.875	568.25	562.5	572.25	567.75	572.25	566.125	569.625	575.125	570.5	571.375	568.875	576.375
H11
H12
H13
H14
H15
H16
H17
H18
H19
H20
H21
H22
H23
H24
I01
I02	572.125	571.25	564.625	579	574	576.125	570.875	564	570.25	574.25	573.375	571.875	572.75	575.625	567.25	566	569	576.25	577.125	580	567.625	570.125	576.25	569.25	565.375	574	572.75	570.625	570.125	573	570.375	574.5
I03	585.375	584.125	584.75	585.25	589.125	592.5	584.125	588.125	585.875	583.75	587.75	585.75	592.875	589.125	578.75	581.625	585.125	587.375	584	591.125	588.5	582.25	582.75	587.75	582.75	586.75	590.25	583.375	578.875	585.625	586.5	582.75
I04
I05
I06	641.625	646.25	644	647.875	649	649.375	647.75	645.25	642.125	638.5	639	645.25	646.125	644.625	650.5	646.625	648.125	644.125	646.75	638.875	642.125	644.375	640.375	640.75	644.875	644.75	643.625	650.125	652.625	642.625	639.375	639.875
I07
I08	650.75	648	648.375	643	649.5	655	653.25	650.25	652.625	654	654.375	654.625	649.5	654.5	647.25	655.5	653.625	652	650.75	659.375	654.75	654.75	650.25	654.125	657.625	654.25	660.875	647.25	651.25	658.125	645.375	653.75
I09
I10	604.875	604.125	605.875	614	604.625	605.75	615.625	606	613.375	607.25	608.375	601.25	601.875	609.375	604.125	611.125	601.125	608.25	609.5	603.125	607.375	603.5	607	604.875	599.25	604.25	602.75	606.875	603.25	608.25	607.75	609.875
I11
I12
I13
I14
I15
I16
I17
I18
I19
I20
I21
I22
I23
I24
J01
J02
J03	520.75	522.75	527.125	524.25	519.375	525	520.75	519.375	526.25	526.875	526.875	525.625	525.375	524.125	521.75	521.625	526.875	522.5	523.5	525.25	522.25	520.875	522.125	521.625	525.875	529.25	524.875	524	522	526.25	528.25	529.875
J04	537.25	534.875	534	537.625	540.25	535.75	541.625	537.375	539.75	538.75	536.25	539	543.125	543	540.625	541.25	538.125	540.75	532.625	536	545.625	537.75	538	538.875	543.5	538.125	544.375	537.125	543.75	535.625	540.625	536.75
J05
J06	621.75	624.375	618.375	618	622.625	614.75	616.375	613.625	614.125	616.5	616.125	617.875	615.25	620	619.375	615.375	616.25	614.75	621.125	614.375	611	624.375	611.75	620.875	609.5	612.625	616.375	618.875	613.25	618.875	616	613.625
J07	602.75	610.875	615.75	610.25	610.25	616.25	613.125	609.625	607	610.375	607.375	609	614.375	618.125	606.625	605.625	606.75	612.375	613.875	618.625	605.75	606.625	607.625	613	610.75	614.75	613.5	613.375	611.375	612.375	612.625	614
J08
J09
J10	630.125	627.875	631.375	637.75	630.875	633.375	630.375	629.5	633.25	630.125	632.625	629.625	638.125	631.875	636.25	625.375	640	632.25	630	632.125	636.375	627.5	632.375	639.75	628.75	625.75	633.375	634.25	631.875	635.125	631.75	637
J11
J12
J13
J14
J15
J16
J17
J18
J19
J20
J21
J22
J23
J24
K01
K02	608	604	602.875	599.75	601.75	608.125	605.125	610.125	605.75	607.125	608.5	602.625	607.125	614	608.75	608.625	606.25	605.375	603	606.5	609	608.625	608.625	608.25	605.5	607.25	609.625	608.875	609.625	609.375	608.875	605.25
K03	485.875	479.75	483.75	489.375	485	481.875	486.125	482.5	482.625	483.75	480.625	480.25	482.125	486.375	483.75	485	481.5	485.25	487.5	481.25	486.375	488.625	477.625	482.125	485.25	481	482.125	484.25	478.875	488.375	479.125	484
K04	524	526.25	527	521.75	528.625	531.25	531.5	525.5	523.375	527.375	528.125	530.25	526.75	528.875	529.125	529.125	530.5	525.875	529.75	530.625	528.625	522.75	529.625	526.5	526.25	527.375	527.25	528.125	525.5	527	529.125	524
K05	569.25	563.25	564.125	558.625	569.125	567.125	563.625	560.5	560.875	564.375	560	566.125	566.25	567.25	567.875	563.5	562.5	565.125	559.5	564.875	568.5	564.625	564.375	563.125	565	563.125	571	565.875	565.5	562.375	562.375	564.25
K06	648.25	645.875	644.875	655.375	648.75	647.75	651	649.5	654.875	644.75	655.875	652.125	653.875	645	647.375	647	640.625	652.25	659.875	641.375	646.5	645.25	649.75	647.625	657	649.75	649.875	646	648.25	651	651.625	647.75
K07
K08
K09	589.5	595.125	592.5	590.125	589	593.875	595.625	590.25	586.125	595.625	588.625	586.25	596.5	596.75	591.875	590	585.625	590.125	590.875	591	592.25	597.375	594.375	592.25	595	594.125	597	597.25	595.75	593.5	589.5	594.125
K10
K11
K12
K13
K14
K15
K16
K17
K18
K19
K20
K21
K22
K23
K24
L01	554.5	553.375	556.5	560.25	553.375	555	555.25	552.125	554.75	554.5	554.625	554.375	554.75	547.75	553.875	556.25	559	556	556.25	557.5	554.625	544.625	556.375	554.375	555.375	556.125	555	553	554.125	547.625	550.75	552.5
L02
L03
L04
L05	674.75	674.625	683.75	676.375	678.5	681.75	676.125	679.5	682.25	677.25	672	676.25	677.875	678.875	685.5	671.625	684.125	683.375	679.625	685.625	678.375	680.25	675	680.5	678.375	675.125	685.5	678.5	688.375	673.875	678.75	680
L06	545.5	543.125	543	543.375	544.5	547	542.125	545	545.75	544.375	540.125	550.125	540.75	544.875	548.25	545.625	546	540.125	543.375	544.875	545.375	540.875	540.625	545.5	544.375	542.5	544.5	544.375	549.25	542.125	544.75	549.375
L07	539.125	537.5	541.5	540.25	540.125	540.25	541.25	541.5	537.125	539.125	544	543.75	538.25	543.875	541.5	539.75	542.25	547.625	541.25	537.625	542.5	542.625	538.875	537.75	541.75	544	543.625	536.5	542.375	537.125	545.25	540.125
L08
L09	530.5	526.875	530.5	526.25	528.75	527.375	522.375	535.75	529	533.25	532.25	532.125	526	526.75	527.75	524.875	531.25	525.25	527.5	531.25	530.25	538	524.125	531.25	532.25	528	530.375	532	539.5	533.75	530.5	528
L10	663.625	662.75	661.5	661.375	661.625	661.75	665.25	666.75	667.25	671.5	665.125	663.375	662	669	670	656.75	659.25	668.875	664.25	663.125	667.625	658.875	664.625	665.5	666.375	668	670.125	669	663.625	669.625	669.625	661.375
L11
L12
L13
L14
L15
L16
L17
L18
L19
L20
L21
L22
L23
L24
M01	678.5	669.375	677.5	681.875	672.125	680.125	683.25	676.625	674.125	673.875	678	677	675.5	680.75	672.875	678.75	680.5	678.875	679.125	675.375	680.375	675.875	677.375	678.25	680.125	677.75	677	681.75	677.25	676	671.625	680
M02
M03
M04	535.75	532.25	537.5	540.5	534.125	537.25	541.5	532.875	538.125	538	541.875	537.75	541.25	543.125	532.25	538.5	536	537.125	530.375	537.5	535.25	537.5	537.75	538.625	532.5	539.125	534.25	533.75	536.5	539.375	539.375	533.125
M05	660.25	670.5	669.875	663.5	667.375	666.625	662.125	670	659.75	666.875	669.625	667.25	671.5	668.75	666.125	670.125	664.5	668.625	667.75	670.375	668.625	669.625	664.25	665.125	672.75	667.375	665.125	675.75	672.125	674.125	661.625	668.375
M06
M07	546.875	548.25	553.875	540.875	551.25	546.375	548.25	548.5	552	547.375	544.875	545	548.875	547.75	543.375	541.25	545	551.125	541.75	548.125	550	545.125	545.375	543.625	546.75	545.25	550.375	549.75	544.625	549	549.875	548.625
M08	668.5	666.375	660	667.875	668.875	665.75	665	663.375	662.625	666	666.625	663.75	666	667.375	665.625	666.375	653.875	662.75	661.75	665.75	663.5	664.75	655.625	655.25	662.125	662.625	664.125	661.875	668.625	666.25	669.125	670.75
M09	543	550.75	544.375	548.375	546.625	542.625	553.25	548.5	550.625	545.125	550.125	545.875	549.375	549.25	545.875	546.875	546	549.75	543.375	542.5	544.75	546.5	542.375	554.875	548.625	544.875	549.5	555.125	550.125	552.625	550.5	548.875
M10
M11
M12
M13
M14
M15
M16
M17
M18
M19
M20
M21
M22
M23
M24
N01	663.375	668.375	666	660.5	666.875	672.5	657.125	665	661.625	667.25	666.125	665.875	661.5	666.625	662.125	669.125	664.5	662.125	657.5	662	660	664.875	660.25	662.125	662.875	661.5	667.25	663.75	663.375	666.75	673.125	661.75
N02	558	552.125	552.625	557.625	556.875	551	553.5	551.125	550	551.875	553.375	553.125	554.25	547.125	556.625	553.75	553.875	551.625	552.625	550.875	554.875	558.875	547	555.75	552.125	555.125	554	552.5	551.5	552.125	554.5	558.5
N03	548.375	549.125	549.75	552.75	546	558.125	550	547	550.5	547.625	545.125	557.625	549.625	551.25	553.5	547.125	549.875	553.375	553.875	555.25	544.375	548.5	554.875	556	549.625	546.625	553.375	548.25	559	545.5	551.25	554.125
N04	524.25	525.625	523.5	517.25	522.5	528.625	524.375	528	528.625	526.125	521.75	523.75	519.625	526.25	531.625	524	528	526.125	525.75	524.875	520	530.75	522.25	523.875	529.625	525	525.25	523.625	533.375	530.75	525.125	523.75
N05
N06
N07
N08	557.375	551.875	548.5	546.75	557	553.125	551.25	553.75	547.875	553.25	545.5	547.75	549.25	551.75	550.25	550.5	542.625	546	554	548.375	549.375	549.375	543.875	553.25	546.125	548.625	546	547.25	550.75	552	546.625	552.75
N09	674	669.375	666.75	672.75	672.25	667.25	672.875	668.625	663.125	670.875	668.25	669.625	665.375	672.75	670.375	668.125	677.5	667.625	668.75	675.625	673.625	668.875	670.375	673.5	676.125	673.875	667.625	672.625	667.875	670.625	665	667.25
N10	475.75	478.625	475	479	480.25	474.75	475.25	478	480.75	483.25	479	477	477	473.25	480.125	478.5	476.625	475.125	478.5	481.625	474.75	472.625	480	484.25	477.75	481	475.5	475.875	475.375	475.625	479.625	476.5
N11
N12
N13
N14
N15
N16
N17
N18
N19
N20
N21
N22
N23
N24
O01
O02	541.5	542.375	544.5	543.875	543	542.625	550.75	544.125	546.375	542.5	543.125	546.375	537.875	544.25	546.875	544.625	541.25	547.75	547.875	540.875	541.875	541.125	543.375	549.375	549.875	543.25	550.5	548	541	545.375	546.625	545.25
O03	545.125	553.875	543.875	554.875	545	544.75	553.75	548.125	545.75	551.625	547	537.625	550.75	548.75	548.375	549.875	548.375	542.5	548	545.625	549.375	551	554	551.25	546.75	547.25	548.625	547.875	546.375	548.25	548.875	549.25
O04
O05
O06
O07	618	612.25	612.75	613.875	611.875	615.625	605.625	620.75	616.75	613.75	613.625	613.5	619.375	613	612.25	616.375	614.375	611	612.5	615.5	615.75	605.75	610.375	613.5	609	609.125	605.875	617	614	608	615.875	616.5
O08	560	560.75	559.875	561.375	566.5	559.875	564.375	564.375	557.25	556.125	566	561.625	562.375	564.75	560.75	565.625	558.5	565	564.75	560	560.75	560.25	560.375	560.125	560.375	564	566.25	565.5	557.875	561.75	560.25	563.25
O09	547.625	545.25	552.75	542	549.125	549.625	543.75	550.125	546.375	545.875	550.25	555.25	551	548.625	547.375	545.875	552.25	549.125	547.75	544.125	543.75	549.5	550.5	551.25	547.375	547	554.5	549.75	545.625	549.25	546.875	548.25
O10	549.5	549	552.5	550.5	550.125	554	553.5	551.5	550.125	553.75	554.125	553.875	550.875	553.875	550.125	548	556.875	547.75	552.625	553.625	555.125	547.25	556.625	552.5	552.125	550.25	548.75	556.5	546.875	552.5	555	547.5
O11
O12
O13
O14
O15
O16
O17
O18
O19
O20
O21
O22
O23
O24
P01	537.125	542	546.25	541.875	546.875	545	545	547.375	542.375	548.375	539.375	542.5	546.625	544.625	540.625	547.75	555	547	541.25	548	545.25	550.625	541.75	549.375	548	543.625	548.75	545.125	544.875	545.125	545.625	546.875
P02
P03
P04
P05	591.25	589	587.375	581.75	586.875	585.125	585.5	591.375	585	585.625	587.375	582.875	586.125	587.5	587.375	584.5	588.375	588	585.75	588.875	591.375	589.875	590	588.875	586.625	586.125	586.25	588.75	582.25	590.25	582.125	590.375
P06	552	547	551	549.25	545	549.5	547.5	556.125	554	550.25	550	552.125	558.25	546.625	547.375	550.375	550.625	548	551.25	542.5	548.75	550	551	542.875	551.375	544.125	544.375	551	552	546.875	549.875	552.75
P07
P08	585	599.75	590.875	588.75	595.25	586.625	589.75	591.25	591.375	595.625	581.875	594.25	594.125	593.875	589.75	594.125	591.375	595.875	593	593.5	593.875	593.125	594.375	589.875	591.5	594.75	590.625	592.375	594.625	591.5	596.5	591.25
P09
P10	545.125	556.375	549.5	549.875	552.625	551.5	557.5	550.25	549.375	554.625	552.875	551.125	551.25	551.375	554.875	546.75	548.875	550.875	548.25	550.875	546	556.5	547.75	548.625	547.75	550.5	550.625	548.375	554.125	551.875	550	552.375
P11
P12
P13
P14
P15
P16
P17
P18
P19
P20
P21
P22
P23
P24

## Sheet: DA
Measurement	Average (Show Region Statistics)
	1	2	3	4	5	6	7	8	9	10	11	12	13	14	15	16	17	18	19	20	21	22	23	24	25	26	27	28	29	30	31	32
A01	311.375	322.875	352.125	322.25	303.625	378.625	336.75	351.5	288.625	329.875	334.875	316.125	345	324.75	326.25	336.5	294.75	326.75	331.5	306.625	330.75	324.375	307.875	350.625	321.5	311	354.875	337.875	352.875	348.5	323.25	311.375
A02
A03	433	442.6	425.5	450.5	495.7	434	437	458.3	409.8	450.5	420.6	435.6	448	446.9	445.2	402.4	499.3	443.3	456.5	437.2	454.9	431.4	532.7	438.5	448.9	468.1	454.3	452.3	410.8	435.7	441.4	433
A04	377.875	377.25	382	371	364.75	381.625	377.875	374.5	378.5	376.625	373.375	367.625	368.625	378	379.75	370.5	372.5	376.25	366.625	357.875	377.375	378.25	381	372.5	377.125	377.25	378.125	377.875	366.125	393.125	377.375	371.875
A05
A06	403.125	416.25	388.25	418	415.875	381	421.5	428.75	403.125	410.875	380.625	399.625	422.25	418.875	423	427.375	425.25	378.625	395.125	431.875	419.5	425.375	415.625	415	386.25	412.875	426.625	423.25	406.25	427.75	421.75	426.25
A07	583	582.462	579.692	578.462	576.231	578.615	580	580	583.385	584.308	577.308	580	577.385	577.615	584.538	583.154	576.231	573.769	584.615	583.462	582.538	575.538	583.077	578.308	580.308	587.846	574.154	562	586.077	573	577.538	583
A08	481.286	435.857	478.857	486.143	457	480.714	442.429	508.143	461	488.143	460.857	469.286	456.286	465	513.286	377.571	473.286	491.714	445.286	465.286	469	478.143	474.714	450.429	456.143	447.286	514.571	499.857	437.571	498.571	547.429	481.286
A09
A10
A11
A12
A13
A14
A15
A16
A17
A18
A19
A20
A21
A22
A23
A24
B01
B02	468.222	424.111	460.778	477.111	455.778	467.556	435.667	461	449.556	492.222	477	455.333	420.778	445.667	435.889	480.778	452.556	453.111	412	454.778	435.222	510.333	458.111	478.444	452.889	446.778	444.667	478.889	480.333	463	469.667	426.778
B03
B04	424.6	428	389.1	403	441.2	430.7	394.9	413.4	432	422.8	416	418.8	428.6	406.1	439.8	427.3	396	430.5	423.2	452.8	414.1	429.6	443	387.1	422.5	438	426.7	433.2	432.1	421.3	414.9	426.4
B05	479.286	492.286	529	524.143	517.571	530.286	479.286	507	515.143	521	513.571	490.429	500	474.857	522.143	511	537.857	560.429	497	505.429	525.429	503.714	508	506	543.286	490.143	536.143	528.714	510.286	520.286	515	479.286
B06	525.6	489.3	519.2	509.8	492.4	495.3	509.4	503.1	521.1	508.7	521.1	516.4	516	502.8	518.8	472.6	505.2	527.5	480.2	454.9	513	500.4	524.3	517.2	502.3	536.1	518	521.6	501.5	518.9	526.5	504.6
B07
B08
B09	516.8	514.9	505.1	511.8	517.8	519.3	514.9	517	520.4	519.9	511.3	515.9	517.3	510.9	517.1	520.8	514.3	508.9	520.7	525.7	520.5	515.1	516.7	515.5	517.1	520.1	515.3	511.8	515	512.9	509.6	496.5
B10
B11
B12
B13
B14
B15
B16
B17
B18
B19
B20
B21
B22
B23
B24
C01
C02	559.917	556.667	556.667	565.417	557.833	553	559.667	558.917	555.333	567.917	561.583	567.583	558.333	559.833	554.5	554.75	565.333	559.333	558.833	564.667	561.333	556.25	568	560.25	556	561.5	558.417	557.417	566.167	566.083	556	559.917
C03
C04	451.167	405.833	465.083	462.583	465.417	447.167	449.167	445.417	427.667	416.417	461.333	434	477.667	429.5	441.75	467.25	455.667	441.583	427.417	460.167	442.75	440.75	442.5	501.667	430.417	440.333	409.333	461.833	460.25	431	465.75	451.167
C05
C06	477.625	463.25	469.5	475.125	470.5	472.5	475	475.25	470.5	470.875	478	446.25	473.125	473.125	448.5	471.125	479.5	479	478.375	471.125	479.375	521.875	469.125	475.25	478.125	480.125	470.875	470.875	476.25	455	473.875	477.625
C07	432.8	430.3	439.1	433	432.7	438.6	433.5	431.3	433.9	435.3	431	431.4	425.6	431.9	434.5	431.2	435.2	438	432.8	426.6	432.5	433.9	432	423.9	433.2	436.6	431.3	426.7	432.3	431.6	427.7	432.8
C08
C09	484.875	423	472	469.875	460.5	486.25	451	449.375	423.125	478.375	456.25	440.375	475.625	465	437.75	418.625	425.375	444.5	481.875	533.125	468.25	468.75	526.375	465	473.25	481.25	461.5	465	466.875	528.5	468.375	484.875
C10
C11
C12
C13
C14
C15
C16
C17
C18
C19
C20
C21
C22
C23
C24
D01
D02	341	346	338.444	347.778	340	346.222	281.111	340.556	342.333	337.556	331.778	357.889	340.778	359.333	361.667	317	354.444	333.444	362.111	349.778	351.667	357.556	345.444	329.778	326.333	350.444	351.556	343.222	347.333	352.667	356.111	341
D03	426.3	454.5	428.4	453.4	444.6	439	446.9	446.1	412.9	425.7	430.3	439.4	427.1	444.3	447.2	438.4	398.6	450.4	445.6	434.7	419.6	434.5	443.8	440.4	421.6	441.6	457.7	434.2	437.8	448.8	440.8	426.3
D04
D05	437.083	477.917	458.75	435.333	422.917	443.75	444.417	440.667	464	419	459	470.167	438.167	454.25	462.75	442.667	445.5	454.75	448.75	458.833	436.583	443.083	456.167	436.5	439.333	456.5	431.417	464.417	464	443.417	450.5	449.833
D06	467.125	411.25	434.5	398.5	428.25	492.375	460.5	431.375	446.25	451.75	435.625	429.875	465.5	443.5	439.125	414.875	416.25	429.625	448.125	398.125	419.125	413.875	471.625	458.75	427.75	466	405.875	446.875	451.375	436.75	425.375	429.75
D07
D08
D09	399.5	367.625	383.625	344.25	388.375	383.25	385.625	396.75	395.75	373.625	378.125	385	407.375	376.625	406.75	397.75	392	411.5	424.875	369.875	414.125	394.875	403.625	366.875	385.375	396.25	410.25	380.875	358	332.125	389.375	379.625
D10	526.9	508.5	532.3	531.9	503	535.2	525.5	521.2	549	505	535.2	549.9	514.7	527.4	532	532.3	527.2	529.3	531	537.8	537.9	535.9	529.5	524.8	519.2	538.7	537.7	511.6	536.3	509.9	555.9	490.6
D11
D12
D13
D14
D15
D16
D17
D18
D19
D20
D21
D22
D23
D24
E01
E02	412	418.545	429.636	411.364	441.545	417.909	423.727	435.273	391	432.545	408.364	432.727	426.818	415.273	419.273	416.182	378.545	435.909	409.182	426.364	422.091	425.455	470.273	411.455	417.455	432.091	378.364	431.545	431.364	421.091	432.545	412
E03
E04	488.818	502	484.636	484.727	499.909	479.818	491.273	502.909	488.545	473.727	470	493.636	511.909	501.091	492.545	480.727	500.545	496.091	483.545	477.545	482.636	497.455	481.455	464.545	501.545	508.091	492.182	487.636	506.455	491.455	466.545	488.818
E05
E06	532.125	535.875	531.125	526.25	532.25	528.875	526.25	546.375	532.125	539.75	521.5	569.875	536.375	531.125	533.25	543.75	541.5	541.875	556.125	529.75	531.625	537.25	526.875	528.875	532.25	538.375	531.5	526	547.625	538.375	522.25	532.125
E07	525.1	573.9	459.4	540.8	558.4	523.7	534.8	548.1	506.6	501.4	513.4	539.5	536.5	514.5	535.6	441.9	534.2	535.4	583.1	584.8	542	519.2	579.1	535	509.5	573.9	494	532	515.9	495.1	524.8	522.9
E08
E09	434.364	433	433.273	430.818	436.182	433	425.909	436.545	432.364	444.909	435.909	438.545	431.636	465.091	433.727	436.182	438.818	433.727	437.364	433.273	433	432.182	430	433.273	435	435.727	435.091	430.818	431.091	431.364	430.636	436.727
E10	368.25	324.5	361	364.625	372.125	366.75	362.5	344.125	346.75	339.25	353.625	406.5	371.75	365	330.125	371.25	350.25	369.875	337.625	369.125	362	372.25	356.375	354.125	358.375	312.875	377.375	362.125	343.125	372.625	364.125	366.875
E11
E12
E13
E14
E15
E16
E17
E18
E19
E20
E21
E22
E23
E24
F01
F02	465.4	468.7	478.7	485.7	525.3	492.3	541.1	511.2	460	572.4	488	511	576.3	422.8	558.2	501.6	546.4	502.7	593.3	452.5	565.6	505.9	515.5	539.7	531.5	459.6	452.2	496.2	632.5	613.8	516	541.3
F03	514	496.25	490	498.375	509.875	503.75	521.625	513.125	506	511.875	498.5	548.75	501.5	508.125	488.375	503.625	500.875	508.5	510.5	503	508.125	460	513.875	506.875	503.625	507	511.125	522.625	504.75	508.875	510.375	513.625
F04	404.667	398.25	404.75	402.833	407.083	410.417	403.083	407.25	408.75	409.5	412.083	408.833	412.833	403.667	394.917	409	407.833	410.417	403.5	400.833	412.25	409.417	404.417	405.5	408.083	411.167	408.167	408.417	404.667	403.417	410.583	391.583
F05	572.5	533.375	568.375	540.25	545.375	569.125	569.625	571.25	591.375	575.75	564.875	560.875	534.5	578.25	572.125	567.5	571.125	552.75	576.75	530	560.375	570.25	578.5	577	510.5	582.375	609.375	581.125	578.5	570.5	576.375	579.125
F06	427.833	412.417	405	414.833	416.417	412	386.667	413.917	413.167	417.667	415.083	417.75	418.25	417.167	420.667	411.75	420.75	417.917	419.25	420	413.333	428.167	421.667	403.583	412.25	414.25	411.5	418.917	397.167	417.833	420.333	420.583
F07	464.778	486.556	450.111	440.667	505.778	455.444	475	473.556	442	479.111	469	468.556	416.667	449.556	436.111	449.889	490.667	454.556	468.222	470.444	463.111	463.111	451.222	456.444	456.444	471.778	457.667	481.111	482.889	438.111	456.333	454.889
F08	539	500.8	482.8	569.9	542.3	505.1	504.1	501.7	513.4	527.2	522.6	560.5	538.2	531.8	551	519.5	549.2	510.5	533.8	525.3	509.6	490	488.7	522.8	528.4	475.5	531.2	547.8	505.1	511.6	493.9	539
F09
F10
F11
F12
F13
F14
F15
F16
F17
F18
F19
F20
F21
F22
F23
F24
G01
G02	525.444	497.667	509.333	541.111	515.222	508.667	535	452.111	495.889	528.111	483.889	511.667	521.889	534.556	529.444	494.889	485.111	520.778	503.444	495	519.778	498.889	495.333	486.556	506.444	517.222	473.889	522.556	504.111	545.444	511.667	523.222
G03
G04	483.1	490.3	484.7	461.2	460.5	482.3	475.3	469.6	464.5	486	488.5	475.8	474.3	489.4	478	475	492.1	477.2	478.2	467.7	475.8	465.2	510.8	471.2	480.2	460.7	478.9	478.3	479.6	479.9	485	483.1
G05	545.857	527.714	559.143	512	518.857	464.143	532.857	532.429	540.429	534.714	540.857	529.571	538.286	538.429	532	548.429	540	525.286	515.571	501.857	539.429	541.714	501.429	484.857	514.714	572.143	485	517.857	568.143	516.714	513	577.286
G06
G07
G08	417.25	399.5	396.125	407.75	400.625	422.375	412.125	420.25	423.25	419.5	420.625	411	379.375	391.75	412.375	399	405.75	425.875	431.625	377.75	441.625	412.5	451.5	403.375	420.75	412.25	450.5	406.875	403.625	408.125	410.25	417.25
G09
G10	403.1	429.1	322.6	367.8	382.9	389	381.8	399.3	380.4	400.5	407.6	396.3	385.7	388.6	379	385	392.5	395.1	394.7	356.2	382.6	400.8	407.1	362.1	376	406.3	415	395.1	391	381.6	395.8	376.4
G11
G12
G13
G14
G15
G16
G17
G18
G19
G20
G21
G22
G23
G24
H01	409.769	396.923	416.462	382.692	414.231	411.154	409.615	396.769	412.462	420.538	396.538	400.923	410	403.615	410.462	382.769	439.692	410.923	397.308	433.385	411.769	435.615	388.692	411.077	411.231	402.385	408.385	401.077	433.385	406.385	410.385	389.154
H02	544.9	558.8	577.7	569	571.2	573.1	554.8	564.9	581.3	585.3	569.1	571.5	549.7	559.8	586.2	576.5	577.9	559.3	584.9	544.8	564.9	576	542.7	554.5	571.9	526.7	569.3	563.2	567.8	570.2	558.6	544.9
H03
H04	428.875	418.25	453.5	436.75	430.5	430	417.375	431.875	416	433.25	415.875	438.625	435.875	392.75	445.125	426.25	423.375	453.625	433.5	432.625	416.5	434.375	432.375	435.5	430.75	434.375	438.25	437.125	438.75	435	439.875	428.875
H05	462.875	479.75	477.625	463	458.25	447.125	425.75	440.625	414.125	452.25	457.625	421.125	448.5	428.5	471.125	492.125	442.625	476.5	449.875	435.75	438.375	465.875	405.875	444.25	445.25	450.875	436.25	445	450.875	383.125	432.375	448.375
H06
H07
H08
H09
H10	524.375	486.5	516.375	496.125	500.25	516.875	551.25	507.5	471.75	438.5	567.375	519	501.75	491	534.125	483.75	477.5	509.875	490	463.875	508.125	476.375	514.125	498.75	492.25	484.25	484.25	446.5	512.5	455	480.375	524.375
H11
H12
H13
H14
H15
H16
H17
H18
H19
H20
H21
H22
H23
H24
I01
I02	461.875	462.625	458.125	461.125	466.5	468.125	461.125	466.25	471.5	460.125	463.5	451	468.75	464.625	464.75	515.75	461.25	470.625	470.5	462.875	466.5	468.875	466.625	467.375	467.25	470.125	466.5	471.75	471	466.25	470.5	461.875
I03	431.556	429.111	434	446.778	433.556	439	389.556	429.444	428	417.444	416.556	422.222	412.333	472.111	419.889	431.667	428.778	432.444	423.556	400.222	414.222	419.444	424.556	421.333	450	453.556	420.333	422.222	400.778	432.778	425	431.556
I04
I05
I06	529.846	556.769	579.462	543.692	561.308	574	578.231	537.923	533.923	565	598.538	571.769	571.769	569.308	531.231	560.923	526.769	571.692	574.923	574.077	568	566.923	545.308	578.077	513.462	557.769	504.846	491.154	517.769	537.231	539.846	529.846
I07
I08	557	568.071	563.357	563.429	562.429	568.143	567.143	569	564.429	568.571	571.214	567.214	561.929	566.857	561.786	563	564.857	564.571	564.857	563.5	569.143	568.5	563	560.643	585.5	569.714	564.929	561.286	564.143	547.357	565.929	557
I09
I10	504.583	497.083	506.75	505.5	529.083	549.583	569.25	529.083	530.083	493.167	507.167	516.583	509.083	502.25	520	530.25	604.333	539	525	523.167	536.75	525.917	517.667	554.833	504.25	524.583	518.417	568.667	515.333	528	498.417	504.583
I11
I12
I13
I14
I15
I16
I17
I18
I19
I20
I21
I22
I23
I24
J01
J02
J03	524.167	456.5	473.75	426.75	487.25	456.083	465.25	452.667	454.833	459	432.667	480.833	500.25	417.167	504.833	491.917	466.25	530.083	480.083	480.25	471	493.75	472.417	548.167	468.583	530	468.417	504.167	457.917	472.75	466.5	524.167
J04	464.125	460	517	466.5	463.875	490	508.875	475.375	480.625	484.75	491	479.125	452.75	468.625	489.375	449.875	444.375	440.375	500.125	439.375	470.875	464.875	431.5	460.125	457.625	501.375	519.125	437.375	487.25	444.625	436.25	464.125
J05
J06	371.5	377.875	303.25	402	385.75	365.25	405.125	354.875	409.5	364.25	347.5	360.625	476.5	393.5	373.875	321.125	382	401.875	401.375	356.25	344.625	377.25	381.125	348.375	385.375	390.125	415.25	364	373.25	355.75	341	371.5
J07	518.222	513.778	529.778	535.778	502.667	508.444	554.667	521.111	513.111	485.778	499.111	522.889	576.444	488.111	502	488.667	534.889	482.889	525.556	402.889	516.444	506.333	518.889	517.111	518.667	490	498.889	522	522	565.111	483	518.222
J08
J09
J10	398.25	417.125	436.375	431.25	432.5	431.125	441.125	394.75	431.875	408.875	449.375	438.875	431	428.375	394	408.125	405.25	457.5	433.125	425.875	388	422.875	458.5	429.375	432.875	413.5	403.375	433.25	414.875	431.5	434.375	398.25
J11
J12
J13
J14
J15
J16
J17
J18
J19
J20
J21
J22
J23
J24
K01
K02	498.917	494.5	446	516	483.5	495.083	483.583	488.083	516.083	496.833	468.917	469.417	498	554.583	460.667	475.833	482.75	477.167	529	433.25	486.75	476.5	541.75	464.25	472.917	441.583	445.167	391.25	493.25	475.5	443.583	498.917
K03	456.818	588.636	468.727	539.636	542	582.455	520.364	507.364	537.364	554.818	478.909	577.818	443.727	513.909	557.182	497.545	538.909	521.364	518	521.727	544	419.455	608.182	514.909	555.818	506.636	564.636	525.545	509.091	598.818	518.909	456.818
K04	437.5	400.7	416.4	421.6	449.6	396.5	442.4	450.6	447.4	376.5	405.4	406	418.2	447.6	396.2	430.9	452.4	435.7	476.7	382.4	439.6	421.4	351.7	411.9	447.4	469.2	395.1	439.2	444.9	382.6	410.4	437.5
K05	595.5	601.875	608.75	594.375	585.375	599	589.25	584.375	582	602.5	601	592.5	599	600	579.875	600.25	591.625	598.25	586.5	599.875	601.25	599.75	599	588	594.875	617.375	597.625	604.75	590.375	596.875	605.375	566.75
K06	404.818	403.091	402.818	416.818	428.091	426.364	412.364	420.091	413.818	398.636	416.818	410.909	405.545	418.545	408.818	416.091	411.545	398.545	386.545	410.182	410.273	421.909	404.455	397.273	423.455	391.909	417	405.455	416.182	406.091	405.909	418.727
K07
K08
K09	606.444	577.333	564.111	560.222	542.778	536.556	551.333	546.889	556.667	569.889	573.778	598.222	563.556	562.333	592.333	565.333	550	574.333	594.889	554.444	540.889	610.667	575.778	539	549.111	578	561.778	567.444	580.222	569	582.889	606.444
K10
K11
K12
K13
K14
K15
K16
K17
K18
K19
K20
K21
K22
K23
K24
L01	481.5	494.375	468	472.75	448.25	489	479.125	485.375	485.875	480.375	485.875	490.875	505.75	471.875	498.75	506	466	507	495.75	486.75	461	513.25	467.25	475.375	469.625	459.625	490.5	455	492.375	487.125	474.875	481.5
L02
L03
L04
L05	435.5	444.917	452.75	436.667	438.75	452.833	441.917	439.417	441.833	443.417	442.583	439.917	430.25	440.917	437.833	443.25	419.75	421.583	442	443.75	444.083	460.083	441.833	448.25	435.583	460.667	439.333	434.083	410.25	445.083	440.333	416
L06	590.875	522.75	544.75	533.625	543.125	468.25	510.625	482.375	490.25	510	591.625	507.25	594.75	436	587.125	522	528	519.875	480.625	525.875	462.875	597.625	562.125	555.75	576.75	531.125	533.5	536.125	586.5	560.5	497.5	495.625
L07	519.625	509	539.25	509.25	517.375	554.875	506.75	518	561.25	475.625	535.5	513.25	554	506.875	516.75	493.5	557	528.5	476.875	560	562.625	542.75	485.75	456.875	530	572.25	558.375	538.625	488.875	507.25	534.375	518.875
L08
L09	450.7	449.2	440.5	450.3	445.9	438.5	448.4	451.1	436.1	443.7	448.5	447.6	442.4	428.1	433	414.9	449.5	442.9	450	435.6	438.9	454.1	451.2	431.6	427.3	445.3	448.7	443.4	442.7	450.2	438.2	408
L10	408.333	455.667	456.111	447.889	439.111	454.778	433.556	427.333	449.889	453.111	463.222	450.111	438.667	429.333	397.556	456.667	459.667	459.778	455.889	446.778	448.556	450	421.889	431.111	465.222	454.444	456	455.667	449.556	434.111	458.111	450
L11
L12
L13
L14
L15
L16
L17
L18
L19
L20
L21
L22
L23
L24
M01	577.714	574.857	554.571	549.429	523.286	581.714	524.429	562.714	611.286	528.857	532.143	532.143	615.143	535	560.286	540.857	569.286	575.143	604.143	525	559.571	566.143	565.143	545.429	621.571	529.286	535	569	619.286	526	573.571	577.714
M02
M03
M04	497.1	505.8	542.9	550.6	531.5	442.3	529.3	507	518	509.6	498.6	529.1	519.6	516.7	513.9	521.2	517.8	515.3	525.3	483	526.1	513	520	511.4	520.4	505	511.3	517.2	516.3	520.1	510.7	512
M05	444	427	444.1	427.3	427.1	464.7	456.1	421.1	435.7	412.3	436.1	432.3	412.2	435.5	447.5	425.8	431.1	429.9	456.6	411.6	427.3	433.1	435.9	432	427.5	425.7	423.1	446.9	423.4	439.9	411.2	444
M06
M07	432	469.125	445.75	415.875	441.5	465.625	438.375	435	443.75	444.75	436.25	437.875	440.375	479	440.875	438.75	449.125	455.5	437.25	443.25	445.625	441.375	434.125	435.625	430.75	446.75	437.75	430.125	412.625	437.75	440.125	446.625
M08	614.333	605.167	608.833	621.667	614	610.333	613.667	608	610	610	616.333	580.667	613.167	590.667	604.5	611.5	614.333	611.333	600.5	609.167	613.667	600.5	610.667	617.833	605.667	604	605.667	609.5	604.167	612.5	613.167	602.5
M09	491.1	484.2	532.6	533	521.5	532.3	527.8	561.4	515.9	526	548.3	553.4	535	525.8	515.7	553	530.9	535.6	586.9	511	512.2	544.9	511.7	535.2	496.3	545.4	514.5	511.6	506.6	533.1	548.2	491.1
M10
M11
M12
M13
M14
M15
M16
M17
M18
M19
M20
M21
M22
M23
M24
N01	477.25	410	499	494.75	483.5	485.875	528.625	470.125	504.625	484.375	493.875	505.125	501.75	462.25	505	529.75	477.875	439.625	528.375	510	516.75	462	482.25	476.625	462.5	481.125	486.375	567.375	497.25	487.25	482.375	484.75
N02	498	530	467.75	470.375	411.375	452.875	506.625	490.5	522.375	527.75	509.125	452.75	452.125	471.375	512.5	372.625	473.25	496.875	502.375	522.875	449.625	504.625	487.625	474.625	482.75	432.375	453.875	427.25	474.5	433.75	471.875	480.75
N03	559.25	557.25	519.333	565.333	560.833	551	525.667	538.917	556.917	543	515.75	558.083	551.083	532.417	561.5	546.5	559.833	549.75	522.583	509.5	564.083	559.833	547.917	523.5	550.417	560.5	559.917	546.167	552.833	577.333	546.75	540.25
N04	460.083	473.667	522.667	482.25	499.667	534	573.083	510.5	516.083	514.083	457	494.667	496.333	502.083	477.25	544.5	548.917	502.167	544.5	432.917	477.667	495.167	501.167	502.917	518	504.833	537	486	484.417	523	465.833	480.833
N05
N06
N07
N08	533.2	605.2	589.3	581.6	609.8	611.2	615.2	558.2	595	628.3	595.3	602.2	596.9	620.6	587	602.2	611.5	586.7	577.4	540.4	597.4	572	642.4	620.1	608.2	573.1	575.3	625.6	562.8	594.2	605	575.1
N09	301.5	306.625	297.5	297.625	303	300.75	298.5	293.875	309.75	303.75	297.75	301.125	300.5	301.25	302.125	305.375	331.5	300.875	303.625	297	297.75	301.25	301.625	286.625	306.75	305.375	294	292.125	294.875	287	310.5	304.375
N10	534.25	526.125	546	531.75	527	540	545.875	545.875	534.375	518.375	529.375	545.25	534.125	544	590.875	556	525.875	590.5	551.375	518.5	546.25	549.5	548.875	539.625	549	545.5	526.5	538.5	552.75	531.5	529.75	509.125
N11
N12
N13
N14
N15
N16
N17
N18
N19
N20
N21
N22
N23
N24
O01
O02	534.25	530.833	548.333	506.333	525.5	491.25	530	557.583	540.667	526.25	454.25	539.083	523.75	506.667	545.75	523.083	523.417	502.5	530.75	483.083	549.167	537.417	560.583	550	541.417	514.417	521.833	518.417	531.417	547.583	526.333	534.25
O03	480	527	423	448.857	518.286	469	426.714	410.143	404.857	457	454.143	477.857	468.571	508	383.857	454.143	446.429	371	450.429	471.429	469.857	434.714	433.571	453.571	458.571	494.286	442.143	465.571	455.571	511.143	386.571	480
O04
O05
O06
O07	485.25	437	449.75	463.375	485.125	476.875	476.625	453.5	388.5	426.5	446	444.75	460	473.125	486.25	462.125	455	452.125	466.125	479.75	477.375	466.875	409.5	475.875	464.625	467.875	422.125	441.375	432.375	421.75	475.125	485.25
O08	327.643	355.5	303.643	322	384.5	342.857	329.714	344.5	345.857	335.286	341.571	336.929	337.357	338.071	322.714	322.5	326.214	344.857	356.571	327.571	332.643	346.286	350.071	323.857	328.143	342.643	328.571	351.929	335.214	334.571	333.143	327.643
O09	375.625	381.875	389.5	411.125	405.875	405.25	374.625	411.375	390.25	410.625	404.5	378.625	385.75	361.625	377.375	406.875	414	368.625	388.5	392.125	393	376	401.25	417.125	394	377.625	374.125	373.375	418.625	389	390.875	374.25
O10	547.556	550.778	551.444	555.889	543.889	550.667	559.222	548.667	557.444	551.667	549.556	562.778	551.222	552	558.444	555.333	559.444	558.333	548.667	553.556	550.667	553.889	556.333	553.667	551.444	553.444	554.889	560.778	559.222	549	564.333	562.778
O11
O12
O13
O14
O15
O16
O17
O18
O19
O20
O21
O22
O23
O24
P01	291.625	314.125	298.125	310.5	312.25	313.75	315.625	299.875	306.5	306.375	315.875	309.75	312.875	299	308.875	307.75	324	308	298.25	293.125	319	327.75	326.25	304.875	310.625	335.625	311.25	291.5	300.625	314.5	295.75	291.625
P02
P03
P04
P05	460.75	451.75	460.333	458.833	455.417	459.083	464.917	447.25	452.833	463.333	455.917	454.167	457.083	460.5	445.417	452.083	449.167	445.75	448.167	461.833	449.083	456.333	458.25	447.167	457.833	455.917	452.833	455	457.25	448.5	457	458.667
P06	636.8	612.2	642.8	632.5	676.7	656.4	637.5	667.1	663.1	626.7	648.8	679.2	628.3	680	582	648.8	672.9	638	631.1	652.1	638.5	620.4	638.9	650.4	684.9	653.8	592.6	595.9	658.2	619.1	665.1	636.8
P07
P08	485	505.909	509.636	523.818	516.818	523.273	495.364	453.727	478.455	495.182	499.364	509.727	500.455	496.364	544	497.545	516	495.364	498.273	517.273	510.455	526.091	512	532.545	516.182	522.545	507.273	486.909	513.636	511.545	527.727	527.364
P09
P10	520.75	522.25	537.75	506	507.375	542.5	498.5	540.375	545.375	520.125	523.75	551.625	492.375	536	540.5	513.875	535.125	536	536	507.25	538.875	522.625	510.875	525.875	541.25	501.75	557.125	546.125	527.5	505.875	567.5	520.75
P11
P12
P13
P14
P15
P16
P17
P18
P19
P20
P21
P22
P23
P24

## Sheet: PCV
PCV

## Sheet: DA-Normalized
DA Normalized to Background (Abs(DA-Background))
	1	2	3	4	5	6	7	8	9	10	11	12	13	14	15	16	17	18	19	20	21	22	23	24	25	26	27	28	29	30	31	32
A01	353.75	343.375	316.625	351.875	363.5	299.125	328.75	316	382.375	341.25	336.625	353.375	325.875	345	344.875	331.25	368.75	338	338.625	358.625	332.625	339.375	354.625	313.25	338.125	358.875	304.375	321.5	310.75	311	335.375	345.875
A02	0	0	0	0	0	0	0	0	0	0	0	0	0	0	0	0	0	0	0	0	0	0	0	0	0	0	0	0	0	0	0	0
A03	204.125	199.275	214	182.875	145.55	208	209.875	188.95	229.325	194	223.775	206.525	193.25	196.725	197.175	243.475	142.825	192.575	182	199.05	184.85	210.975	105.425	196.75	192.6	176.275	184.95	189.7	232.95	209.55	196.35	201.75
A04	266.125	272.25	263.25	267.25	284	269.5	261.625	272.375	272.625	268	271.75	271.875	276.25	271	265.875	274	286.625	269	275.75	292	270.5	269.5	264.875	276	268.75	269.75	274	264.125	280	248.625	271.75	273.25
A05	0	0	0	0	0	0	0	0	0	0	0	0	0	0	0	0	0	0	0	0	0	0	0	0	0	0	0	0	0	0	0	0
A06	143.625	133.125	154	131.625	134.625	168.625	127.375	120.625	143.375	137	173	150.625	129.375	130	128.75	123.375	134.625	171.25	155.25	117	133.625	127.875	133.625	142.375	161.625	140.25	120.125	128.75	142.375	120.625	129	129.25
A07	75.5	83.6635	77.0577	87.0385	81.0192	82.2596	84.25	82.375	83.8654	81.4423	82.6923	82.625	87.8654	91.8846	81.4615	81.7211	93.6442	90.7308	79.8846	86.6635	78.0865	87.9615	81.4231	85.5673	82.6923	74.4039	92.2211	106.875	79.2981	94.125	90.5865	77.125
A08	121.089	168.393	124.143	116.607	150.5	121.536	162.821	94.2321	140.25	114.982	144.893	137.339	148.214	136.75	87.9643	225.929	128.089	115.536	160.089	136.589	140.75	119.732	127.786	150.946	142.107	157.964	89.5536	107.518	167.179	109.929	57.3214	118.214
A09	0	0	0	0	0	0	0	0	0	0	0	0	0	0	0	0	0	0	0	0	0	0	0	0	0	0	0	0	0	0	0	0
A10	0	0	0	0	0	0	0	0	0	0	0	0	0	0	0	0	0	0	0	0	0	0	0	0	0	0	0	0	0	0	0	0
A11	0	0	0	0	0	0	0	0	0	0	0	0	0	0	0	0	0	0	0	0	0	0	0	0	0	0	0	0	0	0	0	0
A12	0	0	0	0	0	0	0	0	0	0	0	0	0	0	0	0	0	0	0	0	0	0	0	0	0	0	0	0	0	0	0	0
A13	0	0	0	0	0	0	0	0	0	0	0	0	0	0	0	0	0	0	0	0	0	0	0	0	0	0	0	0	0	0	0	0
A14	0	0	0	0	0	0	0	0	0	0	0	0	0	0	0	0	0	0	0	0	0	0	0	0	0	0	0	0	0	0	0	0
A15	0	0	0	0	0	0	0	0	0	0	0	0	0	0	0	0	0	0	0	0	0	0	0	0	0	0	0	0	0	0	0	0
A16	0	0	0	0	0	0	0	0	0	0	0	0	0	0	0	0	0	0	0	0	0	0	0	0	0	0	0	0	0	0	0	0
A17	0	0	0	0	0	0	0	0	0	0	0	0	0	0	0	0	0	0	0	0	0	0	0	0	0	0	0	0	0	0	0	0
A18	0	0	0	0	0	0	0	0	0	0	0	0	0	0	0	0	0	0	0	0	0	0	0	0	0	0	0	0	0	0	0	0
A19	0	0	0	0	0	0	0	0	0	0	0	0	0	0	0	0	0	0	0	0	0	0	0	0	0	0	0	0	0	0	0	0
A20	0	0	0	0	0	0	0	0	0	0	0	0	0	0	0	0	0	0	0	0	0	0	0	0	0	0	0	0	0	0	0	0
A21	0	0	0	0	0	0	0	0	0	0	0	0	0	0	0	0	0	0	0	0	0	0	0	0	0	0	0	0	0	0	0	0
A22	0	0	0	0	0	0	0	0	0	0	0	0	0	0	0	0	0	0	0	0	0	0	0	0	0	0	0	0	0	0	0	0
A23	0	0	0	0	0	0	0	0	0	0	0	0	0	0	0	0	0	0	0	0	0	0	0	0	0	0	0	0	0	0	0	0
A24	0	0	0	0	0	0	0	0	0	0	0	0	0	0	0	0	0	0	0	0	0	0	0	0	0	0	0	0	0	0	0	0
B01	0	0	0	0	0	0	0	0	0	0	0	0	0	0	0	0	0	0	0	0	0	0	0	0	0	0	0	0	0	0	0	0
B02	168.153	212.139	174.097	158.514	174.597	170.944	200.458	175.125	180.444	150.778	158.625	174.542	214.597	188.458	199.486	153.222	177.694	181.764	226.125	179.097	201.778	128.292	180.139	160.431	182.861	189.972	188.958	155.486	164.042	166	166.708	215.222
B03	0	0	0	0	0	0	0	0	0	0	0	0	0	0	0	0	0	0	0	0	0	0	0	0	0	0	0	0	0	0	0	0
B04	107.65	113.375	143.4	129	98.3	99.425	146.725	118.85	106	113.825	118	115.2	107.15	128.275	91.2	106.075	135.375	106.375	110.8	84.575	116.025	101.4	90.375	144.15	114	94.75	104.925	100.3	101.65	112.825	117.6	112.6
B05	144.464	133.464	93.625	104.482	111.429	98.0893	147.964	126.5	110.982	107.125	115.929	134.321	129.5	156.018	105.232	117.125	86.7679	64.6964	133.875	128.321	100.571	124.661	120.5	126	89.4643	136.982	92.1071	99.6607	113.714	102.089	114.375	144.089
B06	31.4	61.325	41.3	50.2	64.975	59.2	45.725	53.15	31.275	54.55	29.525	40.475	41.25	51.7	35.825	84.65	47.425	27.375	64.425	101.975	46.125	54.475	30.825	41.425	47.075	20.275	41.625	35.275	58.125	39.1	32.375	49.4
B07	0	0	0	0	0	0	0	0	0	0	0	0	0	0	0	0	0	0	0	0	0	0	0	0	0	0	0	0	0	0	0	0
B08	0	0	0	0	0	0	0	0	0	0	0	0	0	0	0	0	0	0	0	0	0	0	0	0	0	0	0	0	0	0	0	0
B09	118.575	133.475	136.9	128.2	129.825	121.7	128.225	131.125	123.725	120.975	131.45	130.1	126.575	133.475	124.275	120.825	132.95	140.475	120.3	118.675	122.75	124.65	128.675	123.5	119.15	124.025	130.325	140.45	129.75	126.725	138.4	143.625
B10	0	0	0	0	0	0	0	0	0	0	0	0	0	0	0	0	0	0	0	0	0	0	0	0	0	0	0	0	0	0	0	0
B11	0	0	0	0	0	0	0	0	0	0	0	0	0	0	0	0	0	0	0	0	0	0	0	0	0	0	0	0	0	0	0	0
B12	0	0	0	0	0	0	0	0	0	0	0	0	0	0	0	0	0	0	0	0	0	0	0	0	0	0	0	0	0	0	0	0
B13	0	0	0	0	0	0	0	0	0	0	0	0	0	0	0	0	0	0	0	0	0	0	0	0	0	0	0	0	0	0	0	0
B14	0	0	0	0	0	0	0	0	0	0	0	0	0	0	0	0	0	0	0	0	0	0	0	0	0	0	0	0	0	0	0	0
B15	0	0	0	0	0	0	0	0	0	0	0	0	0	0	0	0	0	0	0	0	0	0	0	0	0	0	0	0	0	0	0	0
B16	0	0	0	0	0	0	0	0	0	0	0	0	0	0	0	0	0	0	0	0	0	0	0	0	0	0	0	0	0	0	0	0
B17	0	0	0	0	0	0	0	0	0	0	0	0	0	0	0	0	0	0	0	0	0	0	0	0	0	0	0	0	0	0	0	0
B18	0	0	0	0	0	0	0	0	0	0	0	0	0	0	0	0	0	0	0	0	0	0	0	0	0	0	0	0	0	0	0	0
B19	0	0	0	0	0	0	0	0	0	0	0	0	0	0	0	0	0	0	0	0	0	0	0	0	0	0	0	0	0	0	0	0
B20	0	0	0	0	0	0	0	0	0	0	0	0	0	0	0	0	0	0	0	0	0	0	0	0	0	0	0	0	0	0	0	0
B21	0	0	0	0	0	0	0	0	0	0	0	0	0	0	0	0	0	0	0	0	0	0	0	0	0	0	0	0	0	0	0	0
B22	0	0	0	0	0	0	0	0	0	0	0	0	0	0	0	0	0	0	0	0	0	0	0	0	0	0	0	0	0	0	0	0
B23	0	0	0	0	0	0	0	0	0	0	0	0	0	0	0	0	0	0	0	0	0	0	0	0	0	0	0	0	0	0	0	0
B24	0	0	0	0	0	0	0	0	0	0	0	0	0	0	0	0	0	0	0	0	0	0	0	0	0	0	0	0	0	0	0	0
C01	0	0	0	0	0	0	0	0	0	0	0	0	0	0	0	0	0	0	0	0	0	0	0	0	0	0	0	0	0	0	0	0
C02	14.4167	12.7917	11.6667	16.6667	4.45831	5.875	14.2917	12.2917	16.7083	25.5417	14.4583	25.2083	12.7083	12.8333	9	18.75	22.4583	13.5833	12.2083	13.2917	19.0833	12.75	22.625	15.5	15.125	15.25	11.9167	14.2917	13.9167	22.4583	10.625	15.1667
C03	0	0	0	0	0	0	0	0	0	0	0	0	0	0	0	0	0	0	0	0	0	0	0	0	0	0	0	0	0	0	0	0
C04	88.4583	132.542	73.1667	77.9167	71.2083	93.4583	85.0833	91.3333	111.458	122.083	75.5417	104	59.5833	112	92.125	75.5	83.3333	103.667	111.708	80.5833	94.375	96	93.875	37.4583	115.083	103.667	126.292	77.5417	79.5	107.625	72.75	85.7083
C05	0	0	0	0	0	0	0	0	0	0	0	0	0	0	0	0	0	0	0	0	0	0	0	0	0	0	0	0	0	0	0	0
C06	30.125	50.75	41.5	35.875	42.125	45.375	38.875	38.625	46.25	38.25	36	66.375	40	38.125	64.5	43.625	34.25	42.625	33.125	44.375	40.75	10.625	42.875	36.25	36.125	31.125	49	41.125	37.5	59.125	35.875	38.5
C07	109.45	109.325	101.9	111.625	108.8	104.65	114.25	114.7	110.1	106.825	113.5	106.725	116.775	110.85	108.25	108.675	110.3	108.875	108.95	112.275	110.125	107.725	106.625	122.475	107.925	112.025	109.7	116.3	109.2	111.025	108.05	106.2
C08	0	0	0	0	0	0	0	0	0	0	0	0	0	0	0	0	0	0	0	0	0	0	0	0	0	0	0	0	0	0	0	0
C09	139.625	203.5	158.25	161.25	160.5	127.125	174.375	174.25	202.125	147.875	165.5	186.5	143	164.875	184.375	207.75	201.125	176.625	142.25	94.375	155.75	157.25	100.125	166.375	150.375	147.75	168.25	158.75	155.5	97.375	155.125	138
C10	0	0	0	0	0	0	0	0	0	0	0	0	0	0	0	0	0	0	0	0	0	0	0	0	0	0	0	0	0	0	0	0
C11	0	0	0	0	0	0	0	0	0	0	0	0	0	0	0	0	0	0	0	0	0	0	0	0	0	0	0	0	0	0	0	0
C12	0	0	0	0	0	0	0	0	0	0	0	0	0	0	0	0	0	0	0	0	0	0	0	0	0	0	0	0	0	0	0	0
C13	0	0	0	0	0	0	0	0	0	0	0	0	0	0	0	0	0	0	0	0	0	0	0	0	0	0	0	0	0	0	0	0
C14	0	0	0	0	0	0	0	0	0	0	0	0	0	0	0	0	0	0	0	0	0	0	0	0	0	0	0	0	0	0	0	0
C15	0	0	0	0	0	0	0	0	0	0	0	0	0	0	0	0	0	0	0	0	0	0	0	0	0	0	0	0	0	0	0	0
C16	0	0	0	0	0	0	0	0	0	0	0	0	0	0	0	0	0	0	0	0	0	0	0	0	0	0	0	0	0	0	0	0
C17	0	0	0	0	0	0	0	0	0	0	0	0	0	0	0	0	0	0	0	0	0	0	0	0	0	0	0	0	0	0	0	0
C18	0	0	0	0	0	0	0	0	0	0	0	0	0	0	0	0	0	0	0	0	0	0	0	0	0	0	0	0	0	0	0	0
C19	0	0	0	0	0	0	0	0	0	0	0	0	0	0	0	0	0	0	0	0	0	0	0	0	0	0	0	0	0	0	0	0
C20	0	0	0	0	0	0	0	0	0	0	0	0	0	0	0	0	0	0	0	0	0	0	0	0	0	0	0	0	0	0	0	0
C21	0	0	0	0	0	0	0	0	0	0	0	0	0	0	0	0	0	0	0	0	0	0	0	0	0	0	0	0	0	0	0	0
C22	0	0	0	0	0	0	0	0	0	0	0	0	0	0	0	0	0	0	0	0	0	0	0	0	0	0	0	0	0	0	0	0
C23	0	0	0	0	0	0	0	0	0	0	0	0	0	0	0	0	0	0	0	0	0	0	0	0	0	0	0	0	0	0	0	0
C24	0	0	0	0	0	0	0	0	0	0	0	0	0	0	0	0	0	0	0	0	0	0	0	0	0	0	0	0	0	0	0	0
D01	0	0	0	0	0	0	0	0	0	0	0	0	0	0	0	0	0	0	0	0	0	0	0	0	0	0	0	0	0	0	0	0
D02	250	242.125	252.181	237.847	254.5	240.153	312.264	251.194	256.042	253.069	259.847	237.736	252.597	235.042	233.333	272.625	234.806	261.306	227.139	242.222	238.458	241.569	247.306	262.847	262.417	239.556	230.444	254.403	241.792	235.083	230.639	251.125
D03	172.2	145.25	165.1	145.225	154.15	156	160.1	150.4	188.85	175.8	168.95	162.85	179.525	149.45	155.55	162.225	198.15	156.975	148.025	160.425	183.65	160.375	159.95	161.1	176.65	155.9	142.425	167.55	163.95	152.825	158.45	168.7
D04	0	0	0	0	0	0	0	0	0	0	0	0	0	0	0	0	0	0	0	0	0	0	0	0	0	0	0	0	0	0	0	0
D05	100.917	63.5833	75.375	106.167	114.208	92.625	96.8333	105.208	69.75	118.875	74.625	70.5833	106.958	84.75	74.125	93.9583	93.25	85.875	94	79.1667	98.9167	92.1667	80.4583	97.625	103.667	77.875	105.458	75.9583	70.375	95.5833	86.5	87.9167
D06	67.625	128.375	110.625	142.625	113	47.5	81.125	106.25	96	91.125	104.875	115.125	79.25	101.375	100.875	125.625	122.25	115.5	97.5	141.375	123.375	127.625	70.375	79.875	115.375	80.125	134.5	92	89.125	111.25	112.5	115.5
D07	0	0	0	0	0	0	0	0	0	0	0	0	0	0	0	0	0	0	0	0	0	0	0	0	0	0	0	0	0	0	0	0
D08	0	0	0	0	0	0	0	0	0	0	0	0	0	0	0	0	0	0	0	0	0	0	0	0	0	0	0	0	0	0	0	0
D09	141.875	367.625	383.625	344.25	388.375	383.25	385.625	396.75	395.75	373.625	378.125	385	407.375	376.625	406.75	397.75	392	411.5	424.875	369.875	414.125	394.875	403.625	366.875	385.375	396.25	410.25	380.875	358	332.125	389.375	379.625
D10	11.1	34.75	18.075	9.72498	43	10.55	19	23.05	4	38.625	14.175	6.02502	29.675	21.225	14.75	16.45	26.05	9.32501	13.875	9.57501	11.6	17.6	22.5	22.325	30.05	13.05	9.42499	37.025	14.2	37.6	16.15	55.9
D11	0	0	0	0	0	0	0	0	0	0	0	0	0	0	0	0	0	0	0	0	0	0	0	0	0	0	0	0	0	0	0	0
D12	0	0	0	0	0	0	0	0	0	0	0	0	0	0	0	0	0	0	0	0	0	0	0	0	0	0	0	0	0	0	0	0
D13	0	0	0	0	0	0	0	0	0	0	0	0	0	0	0	0	0	0	0	0	0	0	0	0	0	0	0	0	0	0	0	0
D14	0	0	0	0	0	0	0	0	0	0	0	0	0	0	0	0	0	0	0	0	0	0	0	0	0	0	0	0	0	0	0	0
D15	0	0	0	0	0	0	0	0	0	0	0	0	0	0	0	0	0	0	0	0	0	0	0	0	0	0	0	0	0	0	0	0
D16	0	0	0	0	0	0	0	0	0	0	0	0	0	0	0	0	0	0	0	0	0	0	0	0	0	0	0	0	0	0	0	0
D17	0	0	0	0	0	0	0	0	0	0	0	0	0	0	0	0	0	0	0	0	0	0	0	0	0	0	0	0	0	0	0	0
D18	0	0	0	0	0	0	0	0	0	0	0	0	0	0	0	0	0	0	0	0	0	0	0	0	0	0	0	0	0	0	0	0
D19	0	0	0	0	0	0	0	0	0	0	0	0	0	0	0	0	0	0	0	0	0	0	0	0	0	0	0	0	0	0	0	0
D20	0	0	0	0	0	0	0	0	0	0	0	0	0	0	0	0	0	0	0	0	0	0	0	0	0	0	0	0	0	0	0	0
D21	0	0	0	0	0	0	0	0	0	0	0	0	0	0	0	0	0	0	0	0	0	0	0	0	0	0	0	0	0	0	0	0
D22	0	0	0	0	0	0	0	0	0	0	0	0	0	0	0	0	0	0	0	0	0	0	0	0	0	0	0	0	0	0	0	0
D23	0	0	0	0	0	0	0	0	0	0	0	0	0	0	0	0	0	0	0	0	0	0	0	0	0	0	0	0	0	0	0	0
D24	0	0	0	0	0	0	0	0	0	0	0	0	0	0	0	0	0	0	0	0	0	0	0	0	0	0	0	0	0	0	0	0
E01	0	0	0	0	0	0	0	0	0	0	0	0	0	0	0	0	0	0	0	0	0	0	0	0	0	0	0	0	0	0	0	0
E02	225.75	222.955	214.364	224.636	194.455	224.716	210.148	203.602	245.625	204.705	230.761	201.523	218.432	226.977	211.852	221.943	256.705	202.841	230.693	215.136	215.409	216.545	169.977	226.295	219.42	211.034	263.636	206.705	206.136	221.159	208.08	231.625
E03	0	0	0	0	0	0	0	0	0	0	0	0	0	0	0	0	0	0	0	0	0	0	0	0	0	0	0	0	0	0	0	0
E04	53.8068	43.25	58.8636	54.3977	46.8409	66.5568	54.3523	39.3409	56.0796	72.6477	79.375	52.3636	38.2159	41.2841	52.4546	65.6477	49.7046	50.0341	63.5796	70.8296	65.1136	44.0454	65.2954	82.9546	46.4546	37.2841	53.0682	63.3636	37.6704	57.1704	80.9546	65.3068
E05	0	0	0	0	0	0	0	0	0	0	0	0	0	0	0	0	0	0	0	0	0	0	0	0	0	0	0	0	0	0	0	0
E06	10.125	14.875	11.125	1.125	6.625	0.5	0.875	17.75	2.875	15	4	46.25	12.375	3.625	9.25	12.625	16.875	20.375	29.875	0.375	0.5	11.625	2.25	3.75	9.875	13	5.5	2.125	16.25	13.375	7.5	3.75
E07	16.275	32.15	83.35	10.075	11.15	19.3	11.075	2.84998	39.15	42.6	34.975	5.875	8.75	32.5	11.275	108.225	2.67499	13.475	37.1	39.925	0	27.425	34.475	13.125	34.625	30.15	50.625	14.25	28.1	45.15	11.95	18.85
E08	0	0	0	0	0	0	0	0	0	0	0	0	0	0	0	0	0	0	0	0	0	0	0	0	0	0	0	0	0	0	0	0
E09	190.886	202.25	201.102	195.057	194.568	197.125	207.216	193.705	195.136	179.591	192.091	195.205	198.614	163.409	195.648	196.818	191.182	198.273	201.511	191.602	198	196.818	197.625	197.852	194.5	197.273	195.034	197.682	195.159	196.261	196.114	189.398
E10	146.75	197.625	149.875	150.25	143.875	155.5	155	173.125	172.25	183	166.625	108.875	143.375	149.25	184.625	149	166.125	143.25	178.75	148.625	156	142.75	163.625	160.5	157.875	202.625	136.125	153.875	174.125	140.125	153.5	145
E11	0	0	0	0	0	0	0	0	0	0	0	0	0	0	0	0	0	0	0	0	0	0	0	0	0	0	0	0	0	0	0	0
E12	0	0	0	0	0	0	0	0	0	0	0	0	0	0	0	0	0	0	0	0	0	0	0	0	0	0	0	0	0	0	0	0
E13	0	0	0	0	0	0	0	0	0	0	0	0	0	0	0	0	0	0	0	0	0	0	0	0	0	0	0	0	0	0	0	0
E14	0	0	0	0	0	0	0	0	0	0	0	0	0	0	0	0	0	0	0	0	0	0	0	0	0	0	0	0	0	0	0	0
E15	0	0	0	0	0	0	0	0	0	0	0	0	0	0	0	0	0	0	0	0	0	0	0	0	0	0	0	0	0	0	0	0
E16	0	0	0	0	0	0	0	0	0	0	0	0	0	0	0	0	0	0	0	0	0	0	0	0	0	0	0	0	0	0	0	0
E17	0	0	0	0	0	0	0	0	0	0	0	0	0	0	0	0	0	0	0	0	0	0	0	0	0	0	0	0	0	0	0	0
E18	0	0	0	0	0	0	0	0	0	0	0	0	0	0	0	0	0	0	0	0	0	0	0	0	0	0	0	0	0	0	0	0
E19	0	0	0	0	0	0	0	0	0	0	0	0	0	0	0	0	0	0	0	0	0	0	0	0	0	0	0	0	0	0	0	0
E20	0	0	0	0	0	0	0	0	0	0	0	0	0	0	0	0	0	0	0	0	0	0	0	0	0	0	0	0	0	0	0	0
E21	0	0	0	0	0	0	0	0	0	0	0	0	0	0	0	0	0	0	0	0	0	0	0	0	0	0	0	0	0	0	0	0
E22	0	0	0	0	0	0	0	0	0	0	0	0	0	0	0	0	0	0	0	0	0	0	0	0	0	0	0	0	0	0	0	0
E23	0	0	0	0	0	0	0	0	0	0	0	0	0	0	0	0	0	0	0	0	0	0	0	0	0	0	0	0	0	0	0	0
E24	0	0	0	0	0	0	0	0	0	0	0	0	0	0	0	0	0	0	0	0	0	0	0	0	0	0	0	0	0	0	0	0
F01	0	0	0	0	0	0	0	0	0	0	0	0	0	0	0	0	0	0	0	0	0	0	0	0	0	0	0	0	0	0	0	0
F02	99.725	86.55	76.55	72.05	32.95	69.825	15.65	49.55	100.5	6.52502	72	53.125	14.55	134.825	0.700012	58.275	16.975	56.05	32.925	111	1.97498	56.475	41.75	24.3	29.125	99.525	108.55	66.675	70.125	57.175	49.75	17.2
F03	12.375	33.5	41	37.5	22.875	25.125	11.25	16	19.25	21.75	40.125	14.125	32.75	23.5	45.125	29.75	32.125	24.625	23.625	37	27.375	74.875	23.375	30	30.125	28	20.625	9.125	28	21.125	24.125	24
F04	250.083	251.75	248.75	247.542	245.417	242.833	250.042	242.5	245.5	244.75	243.417	240.667	234.917	250.833	260.958	246.75	242.167	250.958	252.625	257.042	240.625	241.083	247.708	251.75	245.917	242.458	245.833	247.083	251.083	245.958	244.167	259.667
F05	42	79.25	52.375	74	76	47	48.25	50.125	19.875	38	51.25	54.125	80.75	41.625	47.125	47.875	44	65.875	44.75	91.25	58.25	47	40.375	39.75	109.375	34.125	5.5	31	40.875	47.125	44.625	35.625
F06	84.4167	106.583	111.75	98.4167	100.583	98.375	130.083	101.083	103.083	97.8333	104.667	99.625	96.25	100.583	101.583	103	97.625	101.583	98.375	102.5	105.167	88.8333	102.333	115.292	105.625	109.5	104.375	97.5833	124.458	103.792	93.9167	99.7917
F07	184.847	171.069	206.514	211.833	148.847	199.681	179.125	182.444	210.375	180.264	186.625	186.319	238.333	203.694	224.139	206.861	168.583	198.694	179.028	184.556	194.764	197.264	209.153	201.431	196.931	178.972	196.708	167.889	175.486	214.139	201.292	208.861
F08	4.375	43.325	63.575	27.525	8.07501	45.525	40.025	42.925	29.975	14.675	27.15	16.25	3.29999	11.45	8.25	22.75	5.07501	28.875	10.575	17.7	37.775	55.5	58.425	25.95	15.475	73.5	14.55	3.20001	42.525	40.9	49.85	2.375
F09	0	0	0	0	0	0	0	0	0	0	0	0	0	0	0	0	0	0	0	0	0	0	0	0	0	0	0	0	0	0	0	0
F10	0	0	0	0	0	0	0	0	0	0	0	0	0	0	0	0	0	0	0	0	0	0	0	0	0	0	0	0	0	0	0	0
F11	0	0	0	0	0	0	0	0	0	0	0	0	0	0	0	0	0	0	0	0	0	0	0	0	0	0	0	0	0	0	0	0
F12	0	0	0	0	0	0	0	0	0	0	0	0	0	0	0	0	0	0	0	0	0	0	0	0	0	0	0	0	0	0	0	0
F13	0	0	0	0	0	0	0	0	0	0	0	0	0	0	0	0	0	0	0	0	0	0	0	0	0	0	0	0	0	0	0	0
F14	0	0	0	0	0	0	0	0	0	0	0	0	0	0	0	0	0	0	0	0	0	0	0	0	0	0	0	0	0	0	0	0
F15	0	0	0	0	0	0	0	0	0	0	0	0	0	0	0	0	0	0	0	0	0	0	0	0	0	0	0	0	0	0	0	0
F16	0	0	0	0	0	0	0	0	0	0	0	0	0	0	0	0	0	0	0	0	0	0	0	0	0	0	0	0	0	0	0	0
F17	0	0	0	0	0	0	0	0	0	0	0	0	0	0	0	0	0	0	0	0	0	0	0	0	0	0	0	0	0	0	0	0
F18	0	0	0	0	0	0	0	0	0	0	0	0	0	0	0	0	0	0	0	0	0	0	0	0	0	0	0	0	0	0	0	0
F19	0	0	0	0	0	0	0	0	0	0	0	0	0	0	0	0	0	0	0	0	0	0	0	0	0	0	0	0	0	0	0	0
F20	0	0	0	0	0	0	0	0	0	0	0	0	0	0	0	0	0	0	0	0	0	0	0	0	0	0	0	0	0	0	0	0
F21	0	0	0	0	0	0	0	0	0	0	0	0	0	0	0	0	0	0	0	0	0	0	0	0	0	0	0	0	0	0	0	0
F22	0	0	0	0	0	0	0	0	0	0	0	0	0	0	0	0	0	0	0	0	0	0	0	0	0	0	0	0	0	0	0	0
F23	0	0	0	0	0	0	0	0	0	0	0	0	0	0	0	0	0	0	0	0	0	0	0	0	0	0	0	0	0	0	0	0
F24	0	0	0	0	0	0	0	0	0	0	0	0	0	0	0	0	0	0	0	0	0	0	0	0	0	0	0	0	0	0	0	0
G01	0	0	0	0	0	0	0	0	0	0	0	0	0	0	0	0	0	0	0	0	0	0	0	0	0	0	0	0	0	0	0	0
G02	37.5555	63.2083	48.4167	23.8889	42.0278	51.2083	26.5	107.889	64.6111	35.2639	77.9861	52.8333	42.1111	27.3195	37.9305	72.1111	76.6389	38.4722	64.9305	63.625	47.7222	68.4861	66.6667	84.3195	60.9305	45.2778	91.2361	44.0695	58.7639	20.5555	51.9583	34.1528
G03	0	0	0	0	0	0	0	0	0	0	0	0	0	0	0	0	0	0	0	0	0	0	0	0	0	0	0	0	0	0	0	0
G04	165.525	149.45	163.55	186.925	194.75	170.325	169.45	181.9	180.5	165.75	163	178.95	173.325	164.475	169.875	176.375	163.025	169.3	171.425	183.05	171.825	184.8	136.325	180.3	172.05	189.8	175.6	168.575	172.025	171.975	164.25	169.525
G05	39.0179	49.1607	19.3571	72	60.7679	113.857	43.2679	45.6964	38.8214	46.9107	45.2679	55.4286	41.8393	40.6964	55.625	38.1964	36.125	55.4643	63.8036	79.6429	38.3214	41.5357	78.3214	99.6429	66.9107	7.98212	95.75	60.3929	11.1071	64.6607	65.125	1.78571
G06	0	0	0	0	0	0	0	0	0	0	0	0	0	0	0	0	0	0	0	0	0	0	0	0	0	0	0	0	0	0	0	0
G07	0	0	0	0	0	0	0	0	0	0	0	0	0	0	0	0	0	0	0	0	0	0	0	0	0	0	0	0	0	0	0	0
G08	223.25	239.125	251.125	234.125	239.25	218.125	230.875	218.25	220.25	214.875	223.375	226	259.625	243	224.75	239.375	240.5	211.625	210.875	258.25	198.125	229	189.125	234.375	220.125	234.5	189.875	234.375	238.375	227.5	232.875	224.25
G09	0	0	0	0	0	0	0	0	0	0	0	0	0	0	0	0	0	0	0	0	0	0	0	0	0	0	0	0	0	0	0	0
G10	150.4	126.15	225.525	190.325	171.6	158.25	176.95	153.075	174.35	146.875	139.15	154.95	165.55	166.4	172.75	166.625	150.5	154.775	151.175	194.55	166.275	148.825	143.4	197.65	177.75	143.2	134.875	161.025	159.25	173.025	154.575	181.6
G11	0	0	0	0	0	0	0	0	0	0	0	0	0	0	0	0	0	0	0	0	0	0	0	0	0	0	0	0	0	0	0	0
G12	0	0	0	0	0	0	0	0	0	0	0	0	0	0	0	0	0	0	0	0	0	0	0	0	0	0	0	0	0	0	0	0
G13	0	0	0	0	0	0	0	0	0	0	0	0	0	0	0	0	0	0	0	0	0	0	0	0	0	0	0	0	0	0	0	0
G14	0	0	0	0	0	0	0	0	0	0	0	0	0	0	0	0	0	0	0	0	0	0	0	0	0	0	0	0	0	0	0	0
G15	0	0	0	0	0	0	0	0	0	0	0	0	0	0	0	0	0	0	0	0	0	0	0	0	0	0	0	0	0	0	0	0
G16	0	0	0	0	0	0	0	0	0	0	0	0	0	0	0	0	0	0	0	0	0	0	0	0	0	0	0	0	0	0	0	0
G17	0	0	0	0	0	0	0	0	0	0	0	0	0	0	0	0	0	0	0	0	0	0	0	0	0	0	0	0	0	0	0	0
G18	0	0	0	0	0	0	0	0	0	0	0	0	0	0	0	0	0	0	0	0	0	0	0	0	0	0	0	0	0	0	0	0
G19	0	0	0	0	0	0	0	0	0	0	0	0	0	0	0	0	0	0	0	0	0	0	0	0	0	0	0	0	0	0	0	0
G20	0	0	0	0	0	0	0	0	0	0	0	0	0	0	0	0	0	0	0	0	0	0	0	0	0	0	0	0	0	0	0	0
G21	0	0	0	0	0	0	0	0	0	0	0	0	0	0	0	0	0	0	0	0	0	0	0	0	0	0	0	0	0	0	0	0
G22	0	0	0	0	0	0	0	0	0	0	0	0	0	0	0	0	0	0	0	0	0	0	0	0	0	0	0	0	0	0	0	0
G23	0	0	0	0	0	0	0	0	0	0	0	0	0	0	0	0	0	0	0	0	0	0	0	0	0	0	0	0	0	0	0	0
G24	0	0	0	0	0	0	0	0	0	0	0	0	0	0	0	0	0	0	0	0	0	0	0	0	0	0	0	0	0	0	0	0
H01	216.481	224.952	218.663	244.433	211.769	217.346	216.885	229.106	229.538	205.087	228.337	235.452	225	226.635	226.288	243.231	184.808	216.077	233.192	192.74	214.981	191.26	228.183	215.298	215.769	224.615	216.24	221.673	191.99	223.365	213.615	241.471
H02	22.6	4.82501	11.825	0.375	0.825012	8.34998	14.825	2.97498	7.04999	12.8	0.099976	4.875	22.3	10.575	16.7	7.125	3.27502	9.20001	11.9	16.575	1.34998	4.125	28.425	16.5	1.22498	42.675	0.200012	6.04999	2.29999	1.04999	8.77502	25.6
H03	0	0	0	0	0	0	0	0	0	0	0	0	0	0	0	0	0	0	0	0	0	0	0	0	0	0	0	0	0	0	0	0
H04	217	229.375	200.375	211.875	223.625	218.875	233.625	221	238.875	220	234	212.5	217	263.75	205.25	229.375	229.875	197.125	222.125	221.75	243.25	219	222.75	219.75	218	221	211.875	209.125	218.5	220.125	212.75	219.375
H05	126.125	108.375	113.75	129.875	127.5	140.375	164.25	147.375	172	130	127.75	159.375	138.875	162.125	122.125	97.75	143.75	115.875	132.125	147.625	152.125	126.375	185.125	143.625	140.75	136.875	149	143.75	133.125	204.125	153.625	137.375
H06	0	0	0	0	0	0	0	0	0	0	0	0	0	0	0	0	0	0	0	0	0	0	0	0	0	0	0	0	0	0	0	0
H07	0	0	0	0	0	0	0	0	0	0	0	0	0	0	0	0	0	0	0	0	0	0	0	0	0	0	0	0	0	0	0	0
H08	0	0	0	0	0	0	0	0	0	0	0	0	0	0	0	0	0	0	0	0	0	0	0	0	0	0	0	0	0	0	0	0
H09	0	0	0	0	0	0	0	0	0	0	0	0	0	0	0	0	0	0	0	0	0	0	0	0	0	0	0	0	0	0	0	0
H10	47.875	85	49.75	75.25	70.875	60.125	11.625	58.125	97.75	124.375	2.625	50.25	69	80	35.125	85.75	98.875	60.125	81.75	107	60.125	86.125	58.125	69	80	81.875	85.375	128.625	58	116.375	88.5	52
H11	0	0	0	0	0	0	0	0	0	0	0	0	0	0	0	0	0	0	0	0	0	0	0	0	0	0	0	0	0	0	0	0
H12	0	0	0	0	0	0	0	0	0	0	0	0	0	0	0	0	0	0	0	0	0	0	0	0	0	0	0	0	0	0	0	0
H13	0	0	0	0	0	0	0	0	0	0	0	0	0	0	0	0	0	0	0	0	0	0	0	0	0	0	0	0	0	0	0	0
H14	0	0	0	0	0	0	0	0	0	0	0	0	0	0	0	0	0	0	0	0	0	0	0	0	0	0	0	0	0	0	0	0
H15	0	0	0	0	0	0	0	0	0	0	0	0	0	0	0	0	0	0	0	0	0	0	0	0	0	0	0	0	0	0	0	0
H16	0	0	0	0	0	0	0	0	0	0	0	0	0	0	0	0	0	0	0	0	0	0	0	0	0	0	0	0	0	0	0	0
H17	0	0	0	0	0	0	0	0	0	0	0	0	0	0	0	0	0	0	0	0	0	0	0	0	0	0	0	0	0	0	0	0
H18	0	0	0	0	0	0	0	0	0	0	0	0	0	0	0	0	0	0	0	0	0	0	0	0	0	0	0	0	0	0	0	0
H19	0	0	0	0	0	0	0	0	0	0	0	0	0	0	0	0	0	0	0	0	0	0	0	0	0	0	0	0	0	0	0	0
H20	0	0	0	0	0	0	0	0	0	0	0	0	0	0	0	0	0	0	0	0	0	0	0	0	0	0	0	0	0	0	0	0
H21	0	0	0	0	0	0	0	0	0	0	0	0	0	0	0	0	0	0	0	0	0	0	0	0	0	0	0	0	0	0	0	0
H22	0	0	0	0	0	0	0	0	0	0	0	0	0	0	0	0	0	0	0	0	0	0	0	0	0	0	0	0	0	0	0	0
H23	0	0	0	0	0	0	0	0	0	0	0	0	0	0	0	0	0	0	0	0	0	0	0	0	0	0	0	0	0	0	0	0
H24	0	0	0	0	0	0	0	0	0	0	0	0	0	0	0	0	0	0	0	0	0	0	0	0	0	0	0	0	0	0	0	0
I01	0	0	0	0	0	0	0	0	0	0	0	0	0	0	0	0	0	0	0	0	0	0	0	0	0	0	0	0	0	0	0	0
I02	110.25	108.625	106.5	117.875	107.5	108	109.75	97.75	98.75	114.125	109.875	120.875	104	111	102.5	50.25	107.75	105.625	106.625	117.125	101.125	101.25	109.625	101.875	98.125	103.875	106.25	98.875	99.125	106.75	99.875	112.625
I03	153.819	155.014	150.75	138.472	155.569	153.5	194.569	158.681	157.875	166.306	171.194	163.528	180.542	117.014	158.861	149.958	156.347	154.931	160.444	190.903	174.278	162.806	158.194	166.417	132.75	133.194	169.917	161.153	178.097	152.847	161.5	151.194
I04	0	0	0	0	0	0	0	0	0	0	0	0	0	0	0	0	0	0	0	0	0	0	0	0	0	0	0	0	0	0	0	0
I05	0	0	0	0	0	0	0	0	0	0	0	0	0	0	0	0	0	0	0	0	0	0	0	0	0	0	0	0	0	0	0	0
I06	111.779	89.4808	64.5385	104.183	87.6923	75.375	69.5192	107.327	108.202	73.5	40.4615	73.4808	74.3558	75.3173	119.269	85.7019	121.356	72.4327	71.8269	64.7981	74.125	77.4519	95.0673	62.6731	131.413	86.9808	138.779	158.971	134.856	105.394	99.5289	110.029
I07	0	0	0	0	0	0	0	0	0	0	0	0	0	0	0	0	0	0	0	0	0	0	0	0	0	0	0	0	0	0	0	0
I08	93.75	79.9286	85.0179	79.5714	87.0714	86.8571	86.1071	81.25	88.1964	85.4286	83.1607	87.4107	87.5714	87.6429	85.4643	92.5	88.7679	87.4286	85.8929	95.875	85.6071	86.25	87.25	93.4821	72.125	84.5357	95.9464	85.9643	87.1071	110.768	79.4464	96.75
I09	0	0	0	0	0	0	0	0	0	0	0	0	0	0	0	0	0	0	0	0	0	0	0	0	0	0	0	0	0	0	0	0
I10	100.292	107.042	99.125	108.5	75.5417	56.1667	46.375	76.9167	83.2917	114.083	101.208	84.6667	92.7917	107.125	84.125	80.875	3.20831	69.25	84.5	79.9583	70.625	77.5833	89.3333	50.0417	95	79.6667	84.3333	38.2083	87.9167	80.25	109.333	105.292
I11	0	0	0	0	0	0	0	0	0	0	0	0	0	0	0	0	0	0	0	0	0	0	0	0	0	0	0	0	0	0	0	0
I12	0	0	0	0	0	0	0	0	0	0	0	0	0	0	0	0	0	0	0	0	0	0	0	0	0	0	0	0	0	0	0	0
I13	0	0	0	0	0	0	0	0	0	0	0	0	0	0	0	0	0	0	0	0	0	0	0	0	0	0	0	0	0	0	0	0
I14	0	0	0	0	0	0	0	0	0	0	0	0	0	0	0	0	0	0	0	0	0	0	0	0	0	0	0	0	0	0	0	0
I15	0	0	0	0	0	0	0	0	0	0	0	0	0	0	0	0	0	0	0	0	0	0	0	0	0	0	0	0	0	0	0	0
I16	0	0	0	0	0	0	0	0	0	0	0	0	0	0	0	0	0	0	0	0	0	0	0	0	0	0	0	0	0	0	0	0
I17	0	0	0	0	0	0	0	0	0	0	0	0	0	0	0	0	0	0	0	0	0	0	0	0	0	0	0	0	0	0	0	0
I18	0	0	0	0	0	0	0	0	0	0	0	0	0	0	0	0	0	0	0	0	0	0	0	0	0	0	0	0	0	0	0	0
I19	0	0	0	0	0	0	0	0	0	0	0	0	0	0	0	0	0	0	0	0	0	0	0	0	0	0	0	0	0	0	0	0
I20	0	0	0	0	0	0	0	0	0	0	0	0	0	0	0	0	0	0	0	0	0	0	0	0	0	0	0	0	0	0	0	0
I21	0	0	0	0	0	0	0	0	0	0	0	0	0	0	0	0	0	0	0	0	0	0	0	0	0	0	0	0	0	0	0	0
I22	0	0	0	0	0	0	0	0	0	0	0	0	0	0	0	0	0	0	0	0	0	0	0	0	0	0	0	0	0	0	0	0
I23	0	0	0	0	0	0	0	0	0	0	0	0	0	0	0	0	0	0	0	0	0	0	0	0	0	0	0	0	0	0	0	0
I24	0	0	0	0	0	0	0	0	0	0	0	0	0	0	0	0	0	0	0	0	0	0	0	0	0	0	0	0	0	0	0	0
J01	0	0	0	0	0	0	0	0	0	0	0	0	0	0	0	0	0	0	0	0	0	0	0	0	0	0	0	0	0	0	0	0
J02	0	0	0	0	0	0	0	0	0	0	0	0	0	0	0	0	0	0	0	0	0	0	0	0	0	0	0	0	0	0	0	0
J03	3.41669	66.25	53.375	97.5	32.125	68.9167	55.5	66.7083	71.4167	67.875	94.2083	44.7917	25.125	106.958	16.9167	29.7083	60.625	7.58331	43.4167	45	51.25	27.125	49.7083	26.5417	57.2917	0.75	56.4583	19.8333	64.0833	53.5	61.75	5.70831
J04	73.125	74.875	17	71.125	76.375	45.75	32.75	62	59.125	54	45.25	59.875	90.375	74.375	51.25	91.375	93.75	100.375	32.5	96.625	74.75	72.875	106.5	78.75	85.875	36.75	25.25	99.75	56.5	91	104.375	72.625
J05	0	0	0	0	0	0	0	0	0	0	0	0	0	0	0	0	0	0	0	0	0	0	0	0	0	0	0	0	0	0	0	0
J06	250.25	246.5	315.125	216	236.875	249.5	211.25	258.75	204.625	252.25	268.625	257.25	138.75	226.5	245.5	294.25	234.25	212.875	219.75	258.125	266.375	247.125	230.625	272.5	224.125	222.5	201.125	254.875	240	263.125	275	242.125
J07	84.5278	97.0972	85.9722	74.4722	107.583	107.806	58.4583	88.5139	93.8889	124.597	108.264	86.1111	37.9305	130.014	104.625	116.958	71.8611	129.486	88.3195	215.736	89.3055	100.292	88.7361	95.8889	92.0833	124.75	114.611	91.375	89.375	47.2639	129.625	95.7778
J08	0	0	0	0	0	0	0	0	0	0	0	0	0	0	0	0	0	0	0	0	0	0	0	0	0	0	0	0	0	0	0	0
J09	0	0	0	0	0	0	0	0	0	0	0	0	0	0	0	0	0	0	0	0	0	0	0	0	0	0	0	0	0	0	0	0
J10	231.875	210.75	195	206.5	198.375	202.25	189.25	234.75	201.375	221.25	183.25	190.75	207.125	203.5	242.25	217.25	234.75	174.75	196.875	206.25	248.375	204.625	173.875	210.375	195.875	212.25	230	201	217	203.625	197.375	238.75
J11	0	0	0	0	0	0	0	0	0	0	0	0	0	0	0	0	0	0	0	0	0	0	0	0	0	0	0	0	0	0	0	0
J12	0	0	0	0	0	0	0	0	0	0	0	0	0	0	0	0	0	0	0	0	0	0	0	0	0	0	0	0	0	0	0	0
J13	0	0	0	0	0	0	0	0	0	0	0	0	0	0	0	0	0	0	0	0	0	0	0	0	0	0	0	0	0	0	0	0
J14	0	0	0	0	0	0	0	0	0	0	0	0	0	0	0	0	0	0	0	0	0	0	0	0	0	0	0	0	0	0	0	0
J15	0	0	0	0	0	0	0	0	0	0	0	0	0	0	0	0	0	0	0	0	0	0	0	0	0	0	0	0	0	0	0	0
J16	0	0	0	0	0	0	0	0	0	0	0	0	0	0	0	0	0	0	0	0	0	0	0	0	0	0	0	0	0	0	0	0
J17	0	0	0	0	0	0	0	0	0	0	0	0	0	0	0	0	0	0	0	0	0	0	0	0	0	0	0	0	0	0	0	0
J18	0	0	0	0	0	0	0	0	0	0	0	0	0	0	0	0	0	0	0	0	0	0	0	0	0	0	0	0	0	0	0	0
J19	0	0	0	0	0	0	0	0	0	0	0	0	0	0	0	0	0	0	0	0	0	0	0	0	0	0	0	0	0	0	0	0
J20	0	0	0	0	0	0	0	0	0	0	0	0	0	0	0	0	0	0	0	0	0	0	0	0	0	0	0	0	0	0	0	0
J21	0	0	0	0	0	0	0	0	0	0	0	0	0	0	0	0	0	0	0	0	0	0	0	0	0	0	0	0	0	0	0	0
J22	0	0	0	0	0	0	0	0	0	0	0	0	0	0	0	0	0	0	0	0	0	0	0	0	0	0	0	0	0	0	0	0
J23	0	0	0	0	0	0	0	0	0	0	0	0	0	0	0	0	0	0	0	0	0	0	0	0	0	0	0	0	0	0	0	0
J24	0	0	0	0	0	0	0	0	0	0	0	0	0	0	0	0	0	0	0	0	0	0	0	0	0	0	0	0	0	0	0	0
K01	0	0	0	0	0	0	0	0	0	0	0	0	0	0	0	0	0	0	0	0	0	0	0	0	0	0	0	0	0	0	0	0
K02	109.083	109.5	156.875	83.75	118.25	113.042	121.542	122.042	89.6667	110.292	139.583	133.208	109.125	59.4167	148.083	132.792	123.5	128.208	74	173.25	122.25	132.125	66.875	144	132.583	165.667	164.458	217.625	116.375	133.875	165.292	106.333
K03	29.0568	108.886	15.0227	50.2614	57	100.58	34.2386	24.8636	54.7386	71.0682	1.71591	97.5682	38.3977	27.5341	73.4318	12.5454	57.4091	36.1136	30.5	40.4773	57.625	69.1704	130.557	32.7841	70.5682	25.6364	82.5114	41.2955	30.2159	110.443	39.7841	27.1818
K04	86.5	125.55	110.6	100.15	79.025	134.75	89.1	74.9	75.975	150.875	122.725	124.25	108.55	81.275	132.925	98.225	78.1	90.175	53.05	148.225	89.025	101.35	177.925	114.6	78.85	58.175	132.15	88.925	80.6	144.4	118.725	86.5
K05	26.25	38.625	44.625	35.75	16.25	31.875	25.625	23.875	21.125	38.125	41	26.375	32.75	32.75	12	36.75	29.125	33.125	27	35	32.75	35.125	34.625	24.875	29.875	54.25	26.625	38.875	24.875	34.5	43	2.5
K06	243.432	242.784	242.057	238.557	220.659	221.386	238.636	229.409	241.057	246.114	239.057	241.216	248.33	226.455	238.557	230.909	229.08	253.705	273.33	231.193	236.227	223.341	245.295	250.352	233.545	257.841	232.875	240.545	232.068	244.909	245.716	229.023
K07	0	0	0	0	0	0	0	0	0	0	0	0	0	0	0	0	0	0	0	0	0	0	0	0	0	0	0	0	0	0	0	0
K08	0	0	0	0	0	0	0	0	0	0	0	0	0	0	0	0	0	0	0	0	0	0	0	0	0	0	0	0	0	0	0	0
K09	16.9445	17.7917	28.3889	29.9028	46.2222	57.3195	44.2917	43.3611	29.4583	25.7361	14.8472	11.9722	32.9445	34.4167	0.458313	24.6667	35.625	15.7917	4.01392	36.5555	51.3611	13.2917	18.5972	53.25	45.8889	16.125	35.2222	29.8055	15.5278	24.5	6.61108	12.3195
K10	0	0	0	0	0	0	0	0	0	0	0	0	0	0	0	0	0	0	0	0	0	0	0	0	0	0	0	0	0	0	0	0
K11	0	0	0	0	0	0	0	0	0	0	0	0	0	0	0	0	0	0	0	0	0	0	0	0	0	0	0	0	0	0	0	0
K12	0	0	0	0	0	0	0	0	0	0	0	0	0	0	0	0	0	0	0	0	0	0	0	0	0	0	0	0	0	0	0	0
K13	0	0	0	0	0	0	0	0	0	0	0	0	0	0	0	0	0	0	0	0	0	0	0	0	0	0	0	0	0	0	0	0
K14	0	0	0	0	0	0	0	0	0	0	0	0	0	0	0	0	0	0	0	0	0	0	0	0	0	0	0	0	0	0	0	0
K15	0	0	0	0	0	0	0	0	0	0	0	0	0	0	0	0	0	0	0	0	0	0	0	0	0	0	0	0	0	0	0	0
K16	0	0	0	0	0	0	0	0	0	0	0	0	0	0	0	0	0	0	0	0	0	0	0	0	0	0	0	0	0	0	0	0
K17	0	0	0	0	0	0	0	0	0	0	0	0	0	0	0	0	0	0	0	0	0	0	0	0	0	0	0	0	0	0	0	0
K18	0	0	0	0	0	0	0	0	0	0	0	0	0	0	0	0	0	0	0	0	0	0	0	0	0	0	0	0	0	0	0	0
K19	0	0	0	0	0	0	0	0	0	0	0	0	0	0	0	0	0	0	0	0	0	0	0	0	0	0	0	0	0	0	0	0
K20	0	0	0	0	0	0	0	0	0	0	0	0	0	0	0	0	0	0	0	0	0	0	0	0	0	0	0	0	0	0	0	0
K21	0	0	0	0	0	0	0	0	0	0	0	0	0	0	0	0	0	0	0	0	0	0	0	0	0	0	0	0	0	0	0	0
K22	0	0	0	0	0	0	0	0	0	0	0	0	0	0	0	0	0	0	0	0	0	0	0	0	0	0	0	0	0	0	0	0
K23	0	0	0	0	0	0	0	0	0	0	0	0	0	0	0	0	0	0	0	0	0	0	0	0	0	0	0	0	0	0	0	0
K24	0	0	0	0	0	0	0	0	0	0	0	0	0	0	0	0	0	0	0	0	0	0	0	0	0	0	0	0	0	0	0	0
L01	73	59	88.5	87.5	105.125	66	76.125	66.75	68.875	74.125	68.75	63.5	49	75.875	55.125	50.25	93	49	60.5	70.75	93.625	31.375	89.125	79	85.75	96.5	64.5	98	61.75	60.5	75.875	71
L02	0	0	0	0	0	0	0	0	0	0	0	0	0	0	0	0	0	0	0	0	0	0	0	0	0	0	0	0	0	0	0	0
L03	0	0	0	0	0	0	0	0	0	0	0	0	0	0	0	0	0	0	0	0	0	0	0	0	0	0	0	0	0	0	0	0
L04	0	0	0	0	0	0	0	0	0	0	0	0	0	0	0	0	0	0	0	0	0	0	0	0	0	0	0	0	0	0	0	0
L05	239.25	229.708	231	239.708	239.75	228.917	234.208	240.083	240.417	233.833	229.417	236.333	247.625	237.958	247.667	228.375	264.375	261.792	237.625	241.875	234.292	220.167	233.167	232.25	242.792	214.458	246.167	244.417	278.125	228.792	238.417	264
L06	45.375	20.375	1.75	9.75	1.375	78.75	31.5	62.625	55.5	34.375	51.5	42.875	54	108.875	38.875	23.625	18	20.25	62.75	19	82.5	56.75	21.5	10.25	32.375	11.375	11	8.25	37.25	18.375	47.25	53.75
L07	19.5	28.5	2.25	31	22.75	14.625	34.5	23.5	24.125	63.5	8.5	30.5	15.75	37	24.75	46.25	14.75	19.125	64.375	22.375	20.125	0.125	53.125	80.875	11.75	28.25	14.75	2.125	53.5	29.875	10.875	21.25
L08	0	0	0	0	0	0	0	0	0	0	0	0	0	0	0	0	0	0	0	0	0	0	0	0	0	0	0	0	0	0	0	0
L09	79.8	77.675	90	75.95	82.85	88.875	73.975	84.65	92.9	89.55	83.75	84.525	83.6	98.65	94.75	109.975	81.75	82.35	77.5	95.65	91.35	83.9	72.925	99.65	104.95	82.7	81.675	88.6	96.8	83.55	92.3	120
L10	255.292	207.083	205.389	213.486	222.514	206.972	231.694	239.417	217.361	218.389	201.903	213.264	223.333	239.667	272.444	200.083	199.583	209.097	208.361	216.347	219.069	208.875	242.736	234.389	201.153	213.556	214.125	213.333	214.069	235.514	211.514	211.375
L11	0	0	0	0	0	0	0	0	0	0	0	0	0	0	0	0	0	0	0	0	0	0	0	0	0	0	0	0	0	0	0	0
L12	0	0	0	0	0	0	0	0	0	0	0	0	0	0	0	0	0	0	0	0	0	0	0	0	0	0	0	0	0	0	0	0
L13	0	0	0	0	0	0	0	0	0	0	0	0	0	0	0	0	0	0	0	0	0	0	0	0	0	0	0	0	0	0	0	0
L14	0	0	0	0	0	0	0	0	0	0	0	0	0	0	0	0	0	0	0	0	0	0	0	0	0	0	0	0	0	0	0	0
L15	0	0	0	0	0	0	0	0	0	0	0	0	0	0	0	0	0	0	0	0	0	0	0	0	0	0	0	0	0	0	0	0
L16	0	0	0	0	0	0	0	0	0	0	0	0	0	0	0	0	0	0	0	0	0	0	0	0	0	0	0	0	0	0	0	0
L17	0	0	0	0	0	0	0	0	0	0	0	0	0	0	0	0	0	0	0	0	0	0	0	0	0	0	0	0	0	0	0	0
L18	0	0	0	0	0	0	0	0	0	0	0	0	0	0	0	0	0	0	0	0	0	0	0	0	0	0	0	0	0	0	0	0
L19	0	0	0	0	0	0	0	0	0	0	0	0	0	0	0	0	0	0	0	0	0	0	0	0	0	0	0	0	0	0	0	0
L20	0	0	0	0	0	0	0	0	0	0	0	0	0	0	0	0	0	0	0	0	0	0	0	0	0	0	0	0	0	0	0	0
L21	0	0	0	0	0	0	0	0	0	0	0	0	0	0	0	0	0	0	0	0	0	0	0	0	0	0	0	0	0	0	0	0
L22	0	0	0	0	0	0	0	0	0	0	0	0	0	0	0	0	0	0	0	0	0	0	0	0	0	0	0	0	0	0	0	0
L23	0	0	0	0	0	0	0	0	0	0	0	0	0	0	0	0	0	0	0	0	0	0	0	0	0	0	0	0	0	0	0	0
L24	0	0	0	0	0	0	0	0	0	0	0	0	0	0	0	0	0	0	0	0	0	0	0	0	0	0	0	0	0	0	0	0
M01	100.786	94.5179	122.929	132.446	148.839	98.4107	158.821	113.911	62.8393	145.018	145.857	144.857	60.3571	145.75	112.589	137.893	111.214	103.732	74.9821	150.375	120.804	109.732	112.232	132.821	58.5536	148.464	142	112.75	57.9643	150	98.0536	102.286
M02	0	0	0	0	0	0	0	0	0	0	0	0	0	0	0	0	0	0	0	0	0	0	0	0	0	0	0	0	0	0	0	0
M03	0	0	0	0	0	0	0	0	0	0	0	0	0	0	0	0	0	0	0	0	0	0	0	0	0	0	0	0	0	0	0	0
M04	38.65	26.45	5.40002	10.1	2.625	94.95	12.2	25.875	20.125	28.4	43.275	8.65002	21.65	26.425	18.35	17.3	18.2	21.825	5.07501	54.5	9.15002	24.5	17.75	27.225	12.1	34.125	22.95	16.55	20.2	19.275	28.675	21.125
M05	216.25	243.5	225.775	236.2	240.275	201.925	206.025	248.9	224.05	254.575	233.525	234.95	259.3	233.25	218.625	244.325	233.4	238.725	211.15	258.775	241.325	236.525	228.35	233.125	245.25	241.675	242.025	228.85	248.725	234.225	250.425	224.375
M06	0	0	0	0	0	0	0	0	0	0	0	0	0	0	0	0	0	0	0	0	0	0	0	0	0	0	0	0	0	0	0	0
M07	114.875	79.125	108.125	125	109.75	80.75	109.875	113.5	108.25	102.625	108.625	107.125	108.5	68.75	102.5	102.5	95.875	95.625	104.5	104.875	104.375	103.75	111.25	108	116	98.5	112.625	119.625	132	111.25	109.75	102
M08	54.1667	61.2083	51.1667	46.2083	54.875	55.4167	51.3333	55.375	52.625	56	50.2917	83.0833	52.8333	76.7083	61.125	54.875	39.5417	51.4167	61.25	56.5833	49.8333	64.25	44.9583	37.4167	56.4583	58.625	58.4583	52.375	64.4583	53.75	55.9583	68.25
M09	51.9	66.55	11.775	15.375	25.125	10.325	25.45	12.9	34.725	19.125	1.82501	7.52502	14.375	23.45	30.175	6.125	15.1	14.15	43.525	31.5	32.55	1.59998	30.675	19.675	52.325	0.525024	35	43.525	43.525	19.525	2.29999	57.775
M10	0	0	0	0	0	0	0	0	0	0	0	0	0	0	0	0	0	0	0	0	0	0	0	0	0	0	0	0	0	0	0	0
M11	0	0	0	0	0	0	0	0	0	0	0	0	0	0	0	0	0	0	0	0	0	0	0	0	0	0	0	0	0	0	0	0
M12	0	0	0	0	0	0	0	0	0	0	0	0	0	0	0	0	0	0	0	0	0	0	0	0	0	0	0	0	0	0	0	0
M13	0	0	0	0	0	0	0	0	0	0	0	0	0	0	0	0	0	0	0	0	0	0	0	0	0	0	0	0	0	0	0	0
M14	0	0	0	0	0	0	0	0	0	0	0	0	0	0	0	0	0	0	0	0	0	0	0	0	0	0	0	0	0	0	0	0
M15	0	0	0	0	0	0	0	0	0	0	0	0	0	0	0	0	0	0	0	0	0	0	0	0	0	0	0	0	0	0	0	0
M16	0	0	0	0	0	0	0	0	0	0	0	0	0	0	0	0	0	0	0	0	0	0	0	0	0	0	0	0	0	0	0	0
M17	0	0	0	0	0	0	0	0	0	0	0	0	0	0	0	0	0	0	0	0	0	0	0	0	0	0	0	0	0	0	0	0
M18	0	0	0	0	0	0	0	0	0	0	0	0	0	0	0	0	0	0	0	0	0	0	0	0	0	0	0	0	0	0	0	0
M19	0	0	0	0	0	0	0	0	0	0	0	0	0	0	0	0	0	0	0	0	0	0	0	0	0	0	0	0	0	0	0	0
M20	0	0	0	0	0	0	0	0	0	0	0	0	0	0	0	0	0	0	0	0	0	0	0	0	0	0	0	0	0	0	0	0
M21	0	0	0	0	0	0	0	0	0	0	0	0	0	0	0	0	0	0	0	0	0	0	0	0	0	0	0	0	0	0	0	0
M22	0	0	0	0	0	0	0	0	0	0	0	0	0	0	0	0	0	0	0	0	0	0	0	0	0	0	0	0	0	0	0	0
M23	0	0	0	0	0	0	0	0	0	0	0	0	0	0	0	0	0	0	0	0	0	0	0	0	0	0	0	0	0	0	0	0
M24	0	0	0	0	0	0	0	0	0	0	0	0	0	0	0	0	0	0	0	0	0	0	0	0	0	0	0	0	0	0	0	0
N01	186.125	258.375	167	165.75	183.375	186.625	128.5	194.875	157	182.875	172.25	160.75	159.75	204.375	157.125	139.375	186.625	222.5	129.125	152	143.25	202.875	178	185.5	200.375	180.375	180.875	96.375	166.125	179.5	190.75	177
N02	60	22.125	84.875	87.25	145.5	98.125	46.875	60.625	27.625	24.125	44.25	100.375	102.125	75.75	44.125	181.125	80.625	54.75	50.25	28	105.25	54.25	59.375	81.125	69.375	122.75	100.125	125.25	77	118.375	82.625	77.75
N03	10.875	8.125	30.4167	12.5833	14.8333	7.125	24.3333	8.08331	6.41669	4.625	29.375	0.458313	1.45831	18.8333	8	0.625	9.95831	3.625	31.2917	45.75	19.7083	11.3333	6.95831	32.5	0.791687	13.875	6.54169	2.08331	6.16669	31.8333	4.5	13.875
N04	64.1667	51.9583	0.833313	35	22.8333	5.375	48.7083	17.5	12.5417	12.0417	64.75	29.0833	23.2917	24.1667	54.375	20.5	20.9167	23.9583	18.75	91.9583	42.3333	35.5833	21.0833	20.9583	11.625	20.1667	11.75	37.625	48.9583	7.75	59.2917	42.9167
N05	0	0	0	0	0	0	0	0	0	0	0	0	0	0	0	0	0	0	0	0	0	0	0	0	0	0	0	0	0	0	0	0
N06	0	0	0	0	0	0	0	0	0	0	0	0	0	0	0	0	0	0	0	0	0	0	0	0	0	0	0	0	0	0	0	0
N07	0	0	0	0	0	0	0	0	0	0	0	0	0	0	0	0	0	0	0	0	0	0	0	0	0	0	0	0	0	0	0	0
N08	24.175	53.325	40.8	34.85	52.8	58.075	63.95	4.45001	47.125	75.05	49.8	54.45	47.65	68.85	36.75	51.7	68.875	40.7	23.4	7.97498	48.025	22.625	98.525	66.85	62.075	24.475	29.3	78.35	12.05	42.2	58.375	22.35
N09	372.5	362.75	369.25	375.125	369.25	366.5	374.375	374.75	353.375	367.125	370.5	368.5	364.875	371.5	368.25	362.75	346	366.75	365.125	378.625	375.875	367.625	368.75	386.875	369.375	368.5	373.625	380.5	373	383.625	354.5	362.875
N10	58.5	47.5	71	52.75	46.75	65.25	70.625	67.875	53.625	35.125	50.375	68.25	57.125	70.75	110.75	77.5	49.25	115.375	72.875	36.875	71.5	76.875	68.875	55.375	71.25	64.5	51	62.625	77.375	55.875	50.125	32.625
N11	0	0	0	0	0	0	0	0	0	0	0	0	0	0	0	0	0	0	0	0	0	0	0	0	0	0	0	0	0	0	0	0
N12	0	0	0	0	0	0	0	0	0	0	0	0	0	0	0	0	0	0	0	0	0	0	0	0	0	0	0	0	0	0	0	0
N13	0	0	0	0	0	0	0	0	0	0	0	0	0	0	0	0	0	0	0	0	0	0	0	0	0	0	0	0	0	0	0	0
N14	0	0	0	0	0	0	0	0	0	0	0	0	0	0	0	0	0	0	0	0	0	0	0	0	0	0	0	0	0	0	0	0
N15	0	0	0	0	0	0	0	0	0	0	0	0	0	0	0	0	0	0	0	0	0	0	0	0	0	0	0	0	0	0	0	0
N16	0	0	0	0	0	0	0	0	0	0	0	0	0	0	0	0	0	0	0	0	0	0	0	0	0	0	0	0	0	0	0	0
N17	0	0	0	0	0	0	0	0	0	0	0	0	0	0	0	0	0	0	0	0	0	0	0	0	0	0	0	0	0	0	0	0
N18	0	0	0	0	0	0	0	0	0	0	0	0	0	0	0	0	0	0	0	0	0	0	0	0	0	0	0	0	0	0	0	0
N19	0	0	0	0	0	0	0	0	0	0	0	0	0	0	0	0	0	0	0	0	0	0	0	0	0	0	0	0	0	0	0	0
N20	0	0	0	0	0	0	0	0	0	0	0	0	0	0	0	0	0	0	0	0	0	0	0	0	0	0	0	0	0	0	0	0
N21	0	0	0	0	0	0	0	0	0	0	0	0	0	0	0	0	0	0	0	0	0	0	0	0	0	0	0	0	0	0	0	0
N22	0	0	0	0	0	0	0	0	0	0	0	0	0	0	0	0	0	0	0	0	0	0	0	0	0	0	0	0	0	0	0	0
N23	0	0	0	0	0	0	0	0	0	0	0	0	0	0	0	0	0	0	0	0	0	0	0	0	0	0	0	0	0	0	0	0
N24	0	0	0	0	0	0	0	0	0	0	0	0	0	0	0	0	0	0	0	0	0	0	0	0	0	0	0	0	0	0	0	0
O01	0	0	0	0	0	0	0	0	0	0	0	0	0	0	0	0	0	0	0	0	0	0	0	0	0	0	0	0	0	0	0	0
O02	7.25	11.5417	3.83331	37.5417	17.5	51.375	20.75	13.4583	5.70831	16.25	88.875	7.29169	14.125	37.5833	1.125	21.5417	17.8333	45.25	17.125	57.7917	7.29169	3.70831	17.2083	0.625	8.45831	28.8333	28.6667	29.5833	9.58331	2.20831	20.2917	11
O03	65.125	26.875	120.875	106.018	26.7143	75.75	127.036	137.982	140.893	94.625	92.8571	59.7679	82.1786	40.75	164.518	95.7321	101.946	171.5	97.5714	74.1964	79.5179	116.286	120.429	97.6786	88.1786	52.9643	106.482	82.3036	90.8036	37.1071	162.304	69.25
O04	0	0	0	0	0	0	0	0	0	0	0	0	0	0	0	0	0	0	0	0	0	0	0	0	0	0	0	0	0	0	0	0
O05	0	0	0	0	0	0	0	0	0	0	0	0	0	0	0	0	0	0	0	0	0	0	0	0	0	0	0	0	0	0	0	0
O06	0	0	0	0	0	0	0	0	0	0	0	0	0	0	0	0	0	0	0	0	0	0	0	0	0	0	0	0	0	0	0	0
O07	132.75	175.25	163	150.5	126.75	138.75	129	167.25	228.25	187.25	167.625	168.75	159.375	139.875	126	154.25	159.375	158.875	146.375	135.75	138.375	138.875	200.875	137.625	144.375	141.25	183.75	175.625	181.625	186.25	140.75	131.25
O08	232.357	205.25	256.232	239.375	182	217.018	234.661	219.875	211.393	220.839	224.429	224.696	225.018	226.679	238.036	243.125	232.286	220.143	208.179	232.429	228.107	213.964	210.304	236.268	232.232	221.357	237.679	213.571	222.661	227.179	227.107	235.607
O09	172	163.375	163.25	130.875	143.25	144.375	169.125	138.75	156.125	135.25	145.75	176.625	165.25	187	170	139	138.25	180.5	159.25	152	150.75	173.5	149.25	134.125	153.375	169.375	180.375	176.375	127	160.25	156	174
O10	1.94446	1.77777	1.05554	5.38892	6.23608	3.33331	5.72223	2.83331	7.31946	2.08331	4.56946	8.90277	0.347229	1.875	8.31946	7.33331	2.56946	10.5833	3.95831	0.069458	4.45831	6.63892	0.291687	1.16669	0.680542	3.19446	6.13892	4.27777	12.3472	3.5	9.33331	15.2778
O11	0	0	0	0	0	0	0	0	0	0	0	0	0	0	0	0	0	0	0	0	0	0	0	0	0	0	0	0	0	0	0	0
O12	0	0	0	0	0	0	0	0	0	0	0	0	0	0	0	0	0	0	0	0	0	0	0	0	0	0	0	0	0	0	0	0
O13	0	0	0	0	0	0	0	0	0	0	0	0	0	0	0	0	0	0	0	0	0	0	0	0	0	0	0	0	0	0	0	0
O14	0	0	0	0	0	0	0	0	0	0	0	0	0	0	0	0	0	0	0	0	0	0	0	0	0	0	0	0	0	0	0	0
O15	0	0	0	0	0	0	0	0	0	0	0	0	0	0	0	0	0	0	0	0	0	0	0	0	0	0	0	0	0	0	0	0
O16	0	0	0	0	0	0	0	0	0	0	0	0	0	0	0	0	0	0	0	0	0	0	0	0	0	0	0	0	0	0	0	0
O17	0	0	0	0	0	0	0	0	0	0	0	0	0	0	0	0	0	0	0	0	0	0	0	0	0	0	0	0	0	0	0	0
O18	0	0	0	0	0	0	0	0	0	0	0	0	0	0	0	0	0	0	0	0	0	0	0	0	0	0	0	0	0	0	0	0
O19	0	0	0	0	0	0	0	0	0	0	0	0	0	0	0	0	0	0	0	0	0	0	0	0	0	0	0	0	0	0	0	0
O20	0	0	0	0	0	0	0	0	0	0	0	0	0	0	0	0	0	0	0	0	0	0	0	0	0	0	0	0	0	0	0	0
O21	0	0	0	0	0	0	0	0	0	0	0	0	0	0	0	0	0	0	0	0	0	0	0	0	0	0	0	0	0	0	0	0
O22	0	0	0	0	0	0	0	0	0	0	0	0	0	0	0	0	0	0	0	0	0	0	0	0	0	0	0	0	0	0	0	0
O23	0	0	0	0	0	0	0	0	0	0	0	0	0	0	0	0	0	0	0	0	0	0	0	0	0	0	0	0	0	0	0	0
O24	0	0	0	0	0	0	0	0	0	0	0	0	0	0	0	0	0	0	0	0	0	0	0	0	0	0	0	0	0	0	0	0
P01	245.5	227.875	248.125	231.375	234.625	231.25	229.375	247.5	235.875	242	223.5	232.75	233.75	245.625	231.75	240	231	239	243	254.875	226.25	222.875	215.5	244.5	237.375	208	237.5	253.625	244.25	230.625	249.875	255.25
P02	0	0	0	0	0	0	0	0	0	0	0	0	0	0	0	0	0	0	0	0	0	0	0	0	0	0	0	0	0	0	0	0
P03	0	0	0	0	0	0	0	0	0	0	0	0	0	0	0	0	0	0	0	0	0	0	0	0	0	0	0	0	0	0	0	0
P04	0	0	0	0	0	0	0	0	0	0	0	0	0	0	0	0	0	0	0	0	0	0	0	0	0	0	0	0	0	0	0	0
P05	130.5	137.25	127.042	122.917	131.458	126.042	120.583	144.125	132.167	122.292	131.458	128.708	129.042	127	141.958	132.417	139.208	142.25	137.583	127.042	142.292	133.542	131.75	141.708	128.792	130.208	133.417	133.75	125	141.75	125.125	131.708
P06	84.8	65.2	91.8	83.25	131.7	106.9	90	110.975	109.1	76.45	98.8	127.075	70.05	133.375	34.625	98.425	122.275	90	79.85	109.6	89.75	70.4	87.9	107.525	133.525	109.675	48.225	44.9	106.2	72.225	115.225	84.05
P07	0	0	0	0	0	0	0	0	0	0	0	0	0	0	0	0	0	0	0	0	0	0	0	0	0	0	0	0	0	0	0	0
P08	100	93.8409	81.2386	64.9318	78.4318	63.3523	94.3864	137.523	112.92	100.443	82.5114	84.5227	93.6704	97.5114	45.75	96.5796	75.375	100.511	94.7273	76.2273	83.4204	67.0341	82.375	57.3295	75.3182	72.2045	83.3523	105.466	80.9886	79.9546	68.7727	63.8864
P09	0	0	0	0	0	0	0	0	0	0	0	0	0	0	0	0	0	0	0	0	0	0	0	0	0	0	0	0	0	0	0	0
P10	24.375	34.125	11.75	43.875	45.25	9	59	9.875	4	34.5	29.125	0.5	58.875	15.375	14.375	32.875	13.75	14.875	12.25	43.625	7.125	33.875	36.875	22.75	6.5	48.75	6.5	2.25	26.625	46	17.5	31.625
P11	0	0	0	0	0	0	0	0	0	0	0	0	0	0	0	0	0	0	0	0	0	0	0	0	0	0	0	0	0	0	0	0
P12	0	0	0	0	0	0	0	0	0	0	0	0	0	0	0	0	0	0	0	0	0	0	0	0	0	0	0	0	0	0	0	0
P13	0	0	0	0	0	0	0	0	0	0	0	0	0	0	0	0	0	0	0	0	0	0	0	0	0	0	0	0	0	0	0	0
P14	0	0	0	0	0	0	0	0	0	0	0	0	0	0	0	0	0	0	0	0	0	0	0	0	0	0	0	0	0	0	0	0
P15	0	0	0	0	0	0	0	0	0	0	0	0	0	0	0	0	0	0	0	0	0	0	0	0	0	0	0	0	0	0	0	0
P16	0	0	0	0	0	0	0	0	0	0	0	0	0	0	0	0	0	0	0	0	0	0	0	0	0	0	0	0	0	0	0	0
P17	0	0	0	0	0	0	0	0	0	0	0	0	0	0	0	0	0	0	0	0	0	0	0	0	0	0	0	0	0	0	0	0
P18	0	0	0	0	0	0	0	0	0	0	0	0	0	0	0	0	0	0	0	0	0	0	0	0	0	0	0	0	0	0	0	0
P19	0	0	0	0	0	0	0	0	0	0	0	0	0	0	0	0	0	0	0	0	0	0	0	0	0	0	0	0	0	0	0	0
P20	0	0	0	0	0	0	0	0	0	0	0	0	0	0	0	0	0	0	0	0	0	0	0	0	0	0	0	0	0	0	0	0
P21	0	0	0	0	0	0	0	0	0	0	0	0	0	0	0	0	0	0	0	0	0	0	0	0	0	0	0	0	0	0	0	0
P22	0	0	0	0	0	0	0	0	0	0	0	0	0	0	0	0	0	0	0	0	0	0	0	0	0	0	0	0	0	0	0	0
P23	0	0	0	0	0	0	0	0	0	0	0	0	0	0	0	0	0	0	0	0	0	0	0	0	0	0	0	0	0	0	0	0
P24	0	0	0	0	0	0	0	0	0	0	0	0	0	0	0	0	0	0	0	0	0	0	0	0	0	0	0	0	0	0	0	0
Last Cell

## Sheet: PCV-Normalized
PCV Normalized to the Notochord (abs(PCV-Notochord))
	1	2	3	4	5	6	7	8	9	10	11	12	13	14	15	16	17	18	19	20	21	22	23	24	25	26	27	28	29	30	31	32
A01	665.125	666.25	668.75	674.125	667.125	677.75	665.5	667.5	671	671.125	671.5	669.5	670.875	669.75	671.125	667.75	663.5	664.75	670.125	665.25	663.375	663.75	662.5	663.875	659.625	669.875	659.25	659.375	663.625	659.5	658.625	657.25
A02	0	0	0	0	0	0	0	0	0	0	0	0	0	0	0	0	0	0	0	0	0	0	0	0	0	0	0	0	0	0	0	0
A03	637.125	641.875	639.5	633.375	641.25	642	646.875	647.25	639.125	644.5	644.375	642.125	641.25	643.625	642.375	645.875	642.125	635.875	638.5	636.25	639.75	642.375	638.125	635.25	641.5	644.375	639.25	642	643.75	645.25	637.75	634.75
A04	644	649.5	645.25	638.25	648.75	651.125	639.5	646.875	651.125	644.625	645.125	639.5	644.875	649	645.625	644.5	659.125	645.25	642.375	649.875	647.875	647.75	645.875	648.5	645.875	647	652.125	642	646.125	641.75	649.125	645.125
A05	0	0	0	0	0	0	0	0	0	0	0	0	0	0	0	0	0	0	0	0	0	0	0	0	0	0	0	0	0	0	0	0
A06	546.75	549.375	542.25	549.625	550.5	549.625	548.875	549.375	546.5	547.875	553.625	550.25	551.625	548.875	551.75	550.75	559.875	549.875	550.375	548.875	553.125	553.25	549.25	557.375	547.875	553.125	546.75	552	548.625	548.375	550.75	555.5
A07	658.5	666.125	656.75	665.5	657.25	660.875	664.25	662.375	667.25	665.75	660	662.625	665.25	669.5	666	664.875	669.875	664.5	664.5	670.125	660.625	663.5	664.5	663.875	663	662.25	666.375	668.875	665.375	667.125	668.125	660.125
A08	602.375	604.25	603	602.75	607.5	602.25	605.25	602.375	601.25	603.125	605.75	606.625	604.5	601.75	601.25	603.5	601.375	607.25	605.375	601.875	609.75	597.875	602.5	601.375	598.25	605.25	604.125	607.375	604.75	608.5	604.75	599.5
A09	0	0	0	0	0	0	0	0	0	0	0	0	0	0	0	0	0	0	0	0	0	0	0	0	0	0	0	0	0	0	0	0
A10	0	0	0	0	0	0	0	0	0	0	0	0	0	0	0	0	0	0	0	0	0	0	0	0	0	0	0	0	0	0	0	0
A11	0	0	0	0	0	0	0	0	0	0	0	0	0	0	0	0	0	0	0	0	0	0	0	0	0	0	0	0	0	0	0	0
A12	0	0	0	0	0	0	0	0	0	0	0	0	0	0	0	0	0	0	0	0	0	0	0	0	0	0	0	0	0	0	0	0
A13	0	0	0	0	0	0	0	0	0	0	0	0	0	0	0	0	0	0	0	0	0	0	0	0	0	0	0	0	0	0	0	0
A14	0	0	0	0	0	0	0	0	0	0	0	0	0	0	0	0	0	0	0	0	0	0	0	0	0	0	0	0	0	0	0	0
A15	0	0	0	0	0	0	0	0	0	0	0	0	0	0	0	0	0	0	0	0	0	0	0	0	0	0	0	0	0	0	0	0
A16	0	0	0	0	0	0	0	0	0	0	0	0	0	0	0	0	0	0	0	0	0	0	0	0	0	0	0	0	0	0	0	0
A17	0	0	0	0	0	0	0	0	0	0	0	0	0	0	0	0	0	0	0	0	0	0	0	0	0	0	0	0	0	0	0	0
A18	0	0	0	0	0	0	0	0	0	0	0	0	0	0	0	0	0	0	0	0	0	0	0	0	0	0	0	0	0	0	0	0
A19	0	0	0	0	0	0	0	0	0	0	0	0	0	0	0	0	0	0	0	0	0	0	0	0	0	0	0	0	0	0	0	0
A20	0	0	0	0	0	0	0	0	0	0	0	0	0	0	0	0	0	0	0	0	0	0	0	0	0	0	0	0	0	0	0	0
A21	0	0	0	0	0	0	0	0	0	0	0	0	0	0	0	0	0	0	0	0	0	0	0	0	0	0	0	0	0	0	0	0
A22	0	0	0	0	0	0	0	0	0	0	0	0	0	0	0	0	0	0	0	0	0	0	0	0	0	0	0	0	0	0	0	0
A23	0	0	0	0	0	0	0	0	0	0	0	0	0	0	0	0	0	0	0	0	0	0	0	0	0	0	0	0	0	0	0	0
A24	0	0	0	0	0	0	0	0	0	0	0	0	0	0	0	0	0	0	0	0	0	0	0	0	0	0	0	0	0	0	0	0
B01	0	0	0	0	0	0	0	0	0	0	0	0	0	0	0	0	0	0	0	0	0	0	0	0	0	0	0	0	0	0	0	0
B02	636.375	636.25	634.875	635.625	630.375	638.5	636.125	636.125	630	643	635.625	629.875	635.375	634.125	635.375	634	630.25	634.875	638.125	633.875	637	638.625	638.25	638.875	635.75	636.75	633.625	634.375	644.375	629	636.375	642
B03	0	0	0	0	0	0	0	0	0	0	0	0	0	0	0	0	0	0	0	0	0	0	0	0	0	0	0	0	0	0	0	0
B04	532.25	541.375	532.5	532	539.5	530.125	541.625	532.25	538	536.625	534	534	535.75	534.375	531	533.375	531.375	536.875	534	537.375	530.125	531	533.375	531.25	536.5	532.75	531.625	533.5	533.75	534.125	532.5	539
B05	623.75	625.75	622.625	628.625	629	628.375	627.25	633.5	626.125	628.125	629.5	624.75	629.5	630.875	627.375	628.125	624.625	625.125	630.875	633.75	626	628.375	628.5	632	632.75	627.125	628.25	628.375	624	622.375	629.375	623.375
B06	557	550.625	560.5	560	557.375	554.5	555.125	556.25	552.375	563.25	550.625	556.875	557.25	554.5	554.625	557.25	552.625	554.875	544.625	556.875	559.125	554.875	555.125	558.625	549.375	556.375	559.625	556.875	559.625	558	558.875	554
B07	0	0	0	0	0	0	0	0	0	0	0	0	0	0	0	0	0	0	0	0	0	0	0	0	0	0	0	0	0	0	0	0
B08	0	0	0	0	0	0	0	0	0	0	0	0	0	0	0	0	0	0	0	0	0	0	0	0	0	0	0	0	0	0	0	0
B09	635.375	648.375	642	640	647.625	641	643.125	648.125	644.125	640.875	642.75	646	643.875	644.375	641.375	641.625	647.25	649.375	641	644.375	643.25	639.75	645.375	639	636.25	644.125	645.625	652.25	644.75	639.625	648	640.125
B10	0	0	0	0	0	0	0	0	0	0	0	0	0	0	0	0	0	0	0	0	0	0	0	0	0	0	0	0	0	0	0	0
B11	0	0	0	0	0	0	0	0	0	0	0	0	0	0	0	0	0	0	0	0	0	0	0	0	0	0	0	0	0	0	0	0
B12	0	0	0	0	0	0	0	0	0	0	0	0	0	0	0	0	0	0	0	0	0	0	0	0	0	0	0	0	0	0	0	0
B13	0	0	0	0	0	0	0	0	0	0	0	0	0	0	0	0	0	0	0	0	0	0	0	0	0	0	0	0	0	0	0	0
B14	0	0	0	0	0	0	0	0	0	0	0	0	0	0	0	0	0	0	0	0	0	0	0	0	0	0	0	0	0	0	0	0
B15	0	0	0	0	0	0	0	0	0	0	0	0	0	0	0	0	0	0	0	0	0	0	0	0	0	0	0	0	0	0	0	0
B16	0	0	0	0	0	0	0	0	0	0	0	0	0	0	0	0	0	0	0	0	0	0	0	0	0	0	0	0	0	0	0	0
B17	0	0	0	0	0	0	0	0	0	0	0	0	0	0	0	0	0	0	0	0	0	0	0	0	0	0	0	0	0	0	0	0
B18	0	0	0	0	0	0	0	0	0	0	0	0	0	0	0	0	0	0	0	0	0	0	0	0	0	0	0	0	0	0	0	0
B19	0	0	0	0	0	0	0	0	0	0	0	0	0	0	0	0	0	0	0	0	0	0	0	0	0	0	0	0	0	0	0	0
B20	0	0	0	0	0	0	0	0	0	0	0	0	0	0	0	0	0	0	0	0	0	0	0	0	0	0	0	0	0	0	0	0
B21	0	0	0	0	0	0	0	0	0	0	0	0	0	0	0	0	0	0	0	0	0	0	0	0	0	0	0	0	0	0	0	0
B22	0	0	0	0	0	0	0	0	0	0	0	0	0	0	0	0	0	0	0	0	0	0	0	0	0	0	0	0	0	0	0	0
B23	0	0	0	0	0	0	0	0	0	0	0	0	0	0	0	0	0	0	0	0	0	0	0	0	0	0	0	0	0	0	0	0
B24	0	0	0	0	0	0	0	0	0	0	0	0	0	0	0	0	0	0	0	0	0	0	0	0	0	0	0	0	0	0	0	0
C01	0	0	0	0	0	0	0	0	0	0	0	0	0	0	0	0	0	0	0	0	0	0	0	0	0	0	0	0	0	0	0	0
C02	545.5	543.875	545	548.75	553.375	547.125	545.375	546.625	538.625	542.375	547.125	542.375	545.625	547	545.5	536	542.875	545.75	546.625	551.375	542.25	543.5	545.375	544.75	540.875	546.25	546.5	543.125	552.25	543.625	545.375	544.75
C03	0	0	0	0	0	0	0	0	0	0	0	0	0	0	0	0	0	0	0	0	0	0	0	0	0	0	0	0	0	0	0	0
C04	539.625	538.375	538.25	540.5	536.625	540.625	534.25	536.75	539.125	538.5	536.875	538	537.25	541.5	533.875	542.75	539	545.25	539.125	540.75	537.125	536.75	536.375	539.125	545.5	544	535.625	539.375	539.75	538.625	538.5	536.875
C05	0	0	0	0	0	0	0	0	0	0	0	0	0	0	0	0	0	0	0	0	0	0	0	0	0	0	0	0	0	0	0	0
C06	507.75	514	511	511	512.625	517.875	513.875	513.875	516.75	509.125	514	512.625	513.125	511.25	513	514.75	513.75	521.625	511.5	515.5	520.125	511.25	512	511.5	514.25	511.25	519.875	512	513.75	514.125	509.75	516.125
C07	542.25	539.625	541	544.625	541.5	543.25	547.75	546	544	542.125	544.5	538.125	542.375	542.75	542.75	539.875	545.5	546.875	541.75	538.875	542.625	541.625	538.625	546.375	541.125	548.625	541	543	541.5	542.625	535.75	539
C08	0	0	0	0	0	0	0	0	0	0	0	0	0	0	0	0	0	0	0	0	0	0	0	0	0	0	0	0	0	0	0	0
C09	624.5	626.5	630.25	631.125	621	613.375	625.375	623.625	625.25	626.25	621.75	626.875	618.625	629.875	622.125	626.375	626.5	621.125	624.125	627.5	624	626	626.5	631.375	623.625	629	629.75	623.75	622.375	625.875	623.5	622.875
C10	0	0	0	0	0	0	0	0	0	0	0	0	0	0	0	0	0	0	0	0	0	0	0	0	0	0	0	0	0	0	0	0
C11	0	0	0	0	0	0	0	0	0	0	0	0	0	0	0	0	0	0	0	0	0	0	0	0	0	0	0	0	0	0	0	0
C12	0	0	0	0	0	0	0	0	0	0	0	0	0	0	0	0	0	0	0	0	0	0	0	0	0	0	0	0	0	0	0	0
C13	0	0	0	0	0	0	0	0	0	0	0	0	0	0	0	0	0	0	0	0	0	0	0	0	0	0	0	0	0	0	0	0
C14	0	0	0	0	0	0	0	0	0	0	0	0	0	0	0	0	0	0	0	0	0	0	0	0	0	0	0	0	0	0	0	0
C15	0	0	0	0	0	0	0	0	0	0	0	0	0	0	0	0	0	0	0	0	0	0	0	0	0	0	0	0	0	0	0	0
C16	0	0	0	0	0	0	0	0	0	0	0	0	0	0	0	0	0	0	0	0	0	0	0	0	0	0	0	0	0	0	0	0
C17	0	0	0	0	0	0	0	0	0	0	0	0	0	0	0	0	0	0	0	0	0	0	0	0	0	0	0	0	0	0	0	0
C18	0	0	0	0	0	0	0	0	0	0	0	0	0	0	0	0	0	0	0	0	0	0	0	0	0	0	0	0	0	0	0	0
C19	0	0	0	0	0	0	0	0	0	0	0	0	0	0	0	0	0	0	0	0	0	0	0	0	0	0	0	0	0	0	0	0
C20	0	0	0	0	0	0	0	0	0	0	0	0	0	0	0	0	0	0	0	0	0	0	0	0	0	0	0	0	0	0	0	0
C21	0	0	0	0	0	0	0	0	0	0	0	0	0	0	0	0	0	0	0	0	0	0	0	0	0	0	0	0	0	0	0	0
C22	0	0	0	0	0	0	0	0	0	0	0	0	0	0	0	0	0	0	0	0	0	0	0	0	0	0	0	0	0	0	0	0
C23	0	0	0	0	0	0	0	0	0	0	0	0	0	0	0	0	0	0	0	0	0	0	0	0	0	0	0	0	0	0	0	0
C24	0	0	0	0	0	0	0	0	0	0	0	0	0	0	0	0	0	0	0	0	0	0	0	0	0	0	0	0	0	0	0	0
D01	0	0	0	0	0	0	0	0	0	0	0	0	0	0	0	0	0	0	0	0	0	0	0	0	0	0	0	0	0	0	0	0
D02	591	588.125	590.625	585.625	594.5	586.375	593.375	591.75	598.375	590.625	591.625	595.625	593.375	594.375	595	589.625	589.25	594.75	589.25	592	590.125	599.125	592.75	592.625	588.75	590	582	597.625	589.125	587.75	586.75	592.125
D03	598.5	599.75	593.5	598.625	598.75	595	607	596.5	601.75	601.5	599.25	602.25	606.625	593.75	602.75	600.625	596.75	607.375	593.625	595.125	603.25	594.875	603.75	601.5	598.25	597.5	600.125	601.75	601.75	601.625	599.25	595
D04	0	0	0	0	0	0	0	0	0	0	0	0	0	0	0	0	0	0	0	0	0	0	0	0	0	0	0	0	0	0	0	0
D05	538	541.5	534.125	541.5	537.125	536.375	541.25	545.875	533.75	537.875	533.625	540.75	545.125	539	536.875	536.625	538.75	540.625	542.75	538	535.5	535.25	536.625	534.125	543	534.375	536.875	540.375	534.375	539	537	537.75
D06	534.75	539.625	545.125	541.125	541.25	539.875	541.625	537.625	542.25	542.875	540.5	545	544.75	544.875	540	540.5	538.5	545.125	545.625	539.5	542.5	541.5	542	538.625	543.125	546.125	540.375	538.875	540.5	548	537.875	545.25
D07	0	0	0	0	0	0	0	0	0	0	0	0	0	0	0	0	0	0	0	0	0	0	0	0	0	0	0	0	0	0	0	0
D08	0	0	0	0	0	0	0	0	0	0	0	0	0	0	0	0	0	0	0	0	0	0	0	0	0	0	0	0	0	0	0	0
D09	541.375	0	0	0	0	0	0	0	0	0	0	0	0	0	0	0	0	0	0	0	0	0	0	0	0	0	0	0	0	0	0	0
D10	538	543.25	550.375	541.625	546	545.75	544.5	544.25	545	543.625	549.375	543.875	544.375	548.625	546.75	548.75	553.25	538.625	544.875	547.375	549.5	553.5	552	547.125	549.25	551.75	547.125	548.625	550.5	547.5	539.75	546.5
D11	0	0	0	0	0	0	0	0	0	0	0	0	0	0	0	0	0	0	0	0	0	0	0	0	0	0	0	0	0	0	0	0
D12	0	0	0	0	0	0	0	0	0	0	0	0	0	0	0	0	0	0	0	0	0	0	0	0	0	0	0	0	0	0	0	0
D13	0	0	0	0	0	0	0	0	0	0	0	0	0	0	0	0	0	0	0	0	0	0	0	0	0	0	0	0	0	0	0	0
D14	0	0	0	0	0	0	0	0	0	0	0	0	0	0	0	0	0	0	0	0	0	0	0	0	0	0	0	0	0	0	0	0
D15	0	0	0	0	0	0	0	0	0	0	0	0	0	0	0	0	0	0	0	0	0	0	0	0	0	0	0	0	0	0	0	0
D16	0	0	0	0	0	0	0	0	0	0	0	0	0	0	0	0	0	0	0	0	0	0	0	0	0	0	0	0	0	0	0	0
D17	0	0	0	0	0	0	0	0	0	0	0	0	0	0	0	0	0	0	0	0	0	0	0	0	0	0	0	0	0	0	0	0
D18	0	0	0	0	0	0	0	0	0	0	0	0	0	0	0	0	0	0	0	0	0	0	0	0	0	0	0	0	0	0	0	0
D19	0	0	0	0	0	0	0	0	0	0	0	0	0	0	0	0	0	0	0	0	0	0	0	0	0	0	0	0	0	0	0	0
D20	0	0	0	0	0	0	0	0	0	0	0	0	0	0	0	0	0	0	0	0	0	0	0	0	0	0	0	0	0	0	0	0
D21	0	0	0	0	0	0	0	0	0	0	0	0	0	0	0	0	0	0	0	0	0	0	0	0	0	0	0	0	0	0	0	0
D22	0	0	0	0	0	0	0	0	0	0	0	0	0	0	0	0	0	0	0	0	0	0	0	0	0	0	0	0	0	0	0	0
D23	0	0	0	0	0	0	0	0	0	0	0	0	0	0	0	0	0	0	0	0	0	0	0	0	0	0	0	0	0	0	0	0
D24	0	0	0	0	0	0	0	0	0	0	0	0	0	0	0	0	0	0	0	0	0	0	0	0	0	0	0	0	0	0	0	0
E01	0	0	0	0	0	0	0	0	0	0	0	0	0	0	0	0	0	0	0	0	0	0	0	0	0	0	0	0	0	0	0	0
E02	637.75	641.5	644	636	636	642.625	633.875	638.875	636.625	637.25	639.125	634.25	645.25	642.25	631.125	638.125	635.25	638.75	639.875	641.5	637.5	642	640.25	637.75	636.875	643.125	642	638.25	637.5	642.25	640.625	643.625
E03	0	0	0	0	0	0	0	0	0	0	0	0	0	0	0	0	0	0	0	0	0	0	0	0	0	0	0	0	0	0	0	0
E04	542.625	545.25	543.5	539.125	546.75	546.375	545.625	542.25	544.625	546.375	549.375	546	550.125	542.375	545	546.375	550.25	546.125	547.125	548.375	547.75	541.5	546.75	547.5	548	545.375	545.25	551	544.125	548.625	547.5	554.125
E05	0	0	0	0	0	0	0	0	0	0	0	0	0	0	0	0	0	0	0	0	0	0	0	0	0	0	0	0	0	0	0	0
E06	522	521	520	525.125	525.625	529.375	525.375	528.625	529.25	524.75	525.5	523.625	524	527.5	524	531.125	524.625	521.5	526.25	530.125	531.125	525.625	524.625	532.625	522.375	525.375	526	528.125	531.375	525	529.75	528.375
E07	541.375	541.75	542.75	550.875	547.25	543	545.875	545.25	545.75	544	548.375	545.375	545.25	547	546.875	550.125	536.875	548.875	546	544.875	542	546.625	544.625	548.125	544.125	543.75	544.625	546.25	544	540.25	536.75	541.75
E08	0	0	0	0	0	0	0	0	0	0	0	0	0	0	0	0	0	0	0	0	0	0	0	0	0	0	0	0	0	0	0	0
E09	625.25	635.25	634.375	625.875	630.75	630.125	633.125	630.25	627.5	624.5	628	633.75	630.25	628.5	629.375	633	630	632	638.875	624.875	631	629	627.625	631.125	629.5	633	630.125	628.5	626.25	627.625	626.75	626.125
E10	515	522.125	510.875	514.875	516	522.25	517.5	517.25	519	522.25	520.25	515.375	515.125	514.25	514.75	520.25	516.375	513.125	516.375	517.75	518	515	520	514.625	516.25	515.5	513.5	516	517.25	512.75	517.625	511.875
E11	0	0	0	0	0	0	0	0	0	0	0	0	0	0	0	0	0	0	0	0	0	0	0	0	0	0	0	0	0	0	0	0
E12	0	0	0	0	0	0	0	0	0	0	0	0	0	0	0	0	0	0	0	0	0	0	0	0	0	0	0	0	0	0	0	0
E13	0	0	0	0	0	0	0	0	0	0	0	0	0	0	0	0	0	0	0	0	0	0	0	0	0	0	0	0	0	0	0	0
E14	0	0	0	0	0	0	0	0	0	0	0	0	0	0	0	0	0	0	0	0	0	0	0	0	0	0	0	0	0	0	0	0
E15	0	0	0	0	0	0	0	0	0	0	0	0	0	0	0	0	0	0	0	0	0	0	0	0	0	0	0	0	0	0	0	0
E16	0	0	0	0	0	0	0	0	0	0	0	0	0	0	0	0	0	0	0	0	0	0	0	0	0	0	0	0	0	0	0	0
E17	0	0	0	0	0	0	0	0	0	0	0	0	0	0	0	0	0	0	0	0	0	0	0	0	0	0	0	0	0	0	0	0
E18	0	0	0	0	0	0	0	0	0	0	0	0	0	0	0	0	0	0	0	0	0	0	0	0	0	0	0	0	0	0	0	0
E19	0	0	0	0	0	0	0	0	0	0	0	0	0	0	0	0	0	0	0	0	0	0	0	0	0	0	0	0	0	0	0	0
E20	0	0	0	0	0	0	0	0	0	0	0	0	0	0	0	0	0	0	0	0	0	0	0	0	0	0	0	0	0	0	0	0
E21	0	0	0	0	0	0	0	0	0	0	0	0	0	0	0	0	0	0	0	0	0	0	0	0	0	0	0	0	0	0	0	0
E22	0	0	0	0	0	0	0	0	0	0	0	0	0	0	0	0	0	0	0	0	0	0	0	0	0	0	0	0	0	0	0	0
E23	0	0	0	0	0	0	0	0	0	0	0	0	0	0	0	0	0	0	0	0	0	0	0	0	0	0	0	0	0	0	0	0
E24	0	0	0	0	0	0	0	0	0	0	0	0	0	0	0	0	0	0	0	0	0	0	0	0	0	0	0	0	0	0	0	0
F01	0	0	0	0	0	0	0	0	0	0	0	0	0	0	0	0	0	0	0	0	0	0	0	0	0	0	0	0	0	0	0	0
F02	565.125	555.25	555.25	557.75	558.25	562.125	556.75	560.75	560.5	565.875	560	564.125	561.75	557.625	557.5	559.875	563.375	558.75	560.375	563.5	563.625	562.375	557.25	564	560.625	559.125	560.75	562.875	562.375	556.625	565.75	558.5
F03	526.375	529.75	531	535.875	532.75	528.875	532.875	529.125	525.25	533.625	538.625	534.625	534.25	531.625	533.5	533.375	533	533.125	534.125	540	535.5	534.875	537.25	536.875	533.75	535	531.75	531.75	532.75	530	534.5	537.625
F04	654.75	650	653.5	650.375	652.5	653.25	653.125	649.75	654.25	654.25	655.5	649.5	647.75	654.5	655.875	655.75	650	661.375	656.125	657.875	652.875	650.5	652.125	657.25	654	653.625	654	655.5	655.75	649.375	654.75	651.25
F05	614.5	612.625	620.75	614.25	621.375	616.125	617.875	621.375	611.25	613.75	616.125	615	615.25	619.875	619.25	615.375	615.125	618.625	621.5	621.25	618.625	617.25	618.875	616.75	619.875	616.5	614.875	612.125	619.375	617.625	621	614.75
F06	512.25	519	516.75	513.25	517	510.375	516.75	515	516.25	515.5	519.75	517.375	514.5	517.75	522.25	514.75	518.375	519.5	517.625	522.5	518.5	517	524	518.875	517.875	523.75	515.875	516.5	521.625	521.625	514.25	520.375
F07	649.625	657.625	656.625	652.5	654.625	655.125	654.125	656	652.375	659.375	655.625	654.875	655	653.25	660.25	656.75	659.25	653.25	647.25	655	657.875	660.375	660.375	657.875	653.375	650.75	654.375	649	658.375	652.25	657.625	663.75
F08	543.375	544.125	546.375	542.375	550.375	550.625	544.125	544.625	543.375	541.875	549.75	544.25	541.5	543.25	542.75	542.25	544.125	539.375	544.375	543	547.375	545.5	547.125	548.75	543.875	549	545.75	551	547.625	552.5	543.75	541.375
F09	0	0	0	0	0	0	0	0	0	0	0	0	0	0	0	0	0	0	0	0	0	0	0	0	0	0	0	0	0	0	0	0
F10	0	0	0	0	0	0	0	0	0	0	0	0	0	0	0	0	0	0	0	0	0	0	0	0	0	0	0	0	0	0	0	0
F11	0	0	0	0	0	0	0	0	0	0	0	0	0	0	0	0	0	0	0	0	0	0	0	0	0	0	0	0	0	0	0	0
F12	0	0	0	0	0	0	0	0	0	0	0	0	0	0	0	0	0	0	0	0	0	0	0	0	0	0	0	0	0	0	0	0
F13	0	0	0	0	0	0	0	0	0	0	0	0	0	0	0	0	0	0	0	0	0	0	0	0	0	0	0	0	0	0	0	0
F14	0	0	0	0	0	0	0	0	0	0	0	0	0	0	0	0	0	0	0	0	0	0	0	0	0	0	0	0	0	0	0	0
F15	0	0	0	0	0	0	0	0	0	0	0	0	0	0	0	0	0	0	0	0	0	0	0	0	0	0	0	0	0	0	0	0
F16	0	0	0	0	0	0	0	0	0	0	0	0	0	0	0	0	0	0	0	0	0	0	0	0	0	0	0	0	0	0	0	0
F17	0	0	0	0	0	0	0	0	0	0	0	0	0	0	0	0	0	0	0	0	0	0	0	0	0	0	0	0	0	0	0	0
F18	0	0	0	0	0	0	0	0	0	0	0	0	0	0	0	0	0	0	0	0	0	0	0	0	0	0	0	0	0	0	0	0
F19	0	0	0	0	0	0	0	0	0	0	0	0	0	0	0	0	0	0	0	0	0	0	0	0	0	0	0	0	0	0	0	0
F20	0	0	0	0	0	0	0	0	0	0	0	0	0	0	0	0	0	0	0	0	0	0	0	0	0	0	0	0	0	0	0	0
F21	0	0	0	0	0	0	0	0	0	0	0	0	0	0	0	0	0	0	0	0	0	0	0	0	0	0	0	0	0	0	0	0
F22	0	0	0	0	0	0	0	0	0	0	0	0	0	0	0	0	0	0	0	0	0	0	0	0	0	0	0	0	0	0	0	0
F23	0	0	0	0	0	0	0	0	0	0	0	0	0	0	0	0	0	0	0	0	0	0	0	0	0	0	0	0	0	0	0	0
F24	0	0	0	0	0	0	0	0	0	0	0	0	0	0	0	0	0	0	0	0	0	0	0	0	0	0	0	0	0	0	0	0
G01	0	0	0	0	0	0	0	0	0	0	0	0	0	0	0	0	0	0	0	0	0	0	0	0	0	0	0	0	0	0	0	0
G02	563	560.875	557.75	565	557.25	559.875	561.5	560	560.5	563.375	561.875	564.5	564	561.875	567.375	567	561.75	559.25	568.375	558.625	567.5	567.375	562	570.875	567.375	562.5	565.125	566.625	562.875	566	563.625	557.375
G03	0	0	0	0	0	0	0	0	0	0	0	0	0	0	0	0	0	0	0	0	0	0	0	0	0	0	0	0	0	0	0	0
G04	648.625	639.75	648.25	648.125	655.25	652.625	644.75	651.5	645	651.75	651.5	654.75	647.625	653.875	647.875	651.375	655.125	646.5	649.625	650.75	647.625	650	647.125	651.5	652.25	650.5	654.5	646.875	651.625	651.875	649.25	652.625
G05	584.875	576.875	578.5	584	579.625	578	576.125	578.125	579.25	581.625	586.125	585	580.125	579.125	587.625	586.625	576.125	580.75	579.375	581.5	577.75	583.25	579.75	584.5	581.625	580.125	580.75	578.25	579.25	581.375	578.125	575.5
G06	0	0	0	0	0	0	0	0	0	0	0	0	0	0	0	0	0	0	0	0	0	0	0	0	0	0	0	0	0	0	0	0
G07	0	0	0	0	0	0	0	0	0	0	0	0	0	0	0	0	0	0	0	0	0	0	0	0	0	0	0	0	0	0	0	0
G08	640.5	638.625	647.25	641.875	639.875	640.5	643	638.5	643.5	634.375	644	637	639	634.75	637.125	638.375	646.25	637.5	642.5	636	639.75	641.5	640.625	637.75	640.875	646.75	640.375	641.25	642	635.625	643.125	641.5
G09	0	0	0	0	0	0	0	0	0	0	0	0	0	0	0	0	0	0	0	0	0	0	0	0	0	0	0	0	0	0	0	0
G10	553.5	555.25	548.125	558.125	554.5	547.25	558.75	552.375	554.75	547.375	546.75	551.25	551.25	555	551.75	551.625	543	549.875	545.875	550.75	548.875	549.625	550.5	559.75	553.75	549.5	549.875	556.125	550.25	554.625	550.375	558
G11	0	0	0	0	0	0	0	0	0	0	0	0	0	0	0	0	0	0	0	0	0	0	0	0	0	0	0	0	0	0	0	0
G12	0	0	0	0	0	0	0	0	0	0	0	0	0	0	0	0	0	0	0	0	0	0	0	0	0	0	0	0	0	0	0	0
G13	0	0	0	0	0	0	0	0	0	0	0	0	0	0	0	0	0	0	0	0	0	0	0	0	0	0	0	0	0	0	0	0
G14	0	0	0	0	0	0	0	0	0	0	0	0	0	0	0	0	0	0	0	0	0	0	0	0	0	0	0	0	0	0	0	0
G15	0	0	0	0	0	0	0	0	0	0	0	0	0	0	0	0	0	0	0	0	0	0	0	0	0	0	0	0	0	0	0	0
G16	0	0	0	0	0	0	0	0	0	0	0	0	0	0	0	0	0	0	0	0	0	0	0	0	0	0	0	0	0	0	0	0
G17	0	0	0	0	0	0	0	0	0	0	0	0	0	0	0	0	0	0	0	0	0	0	0	0	0	0	0	0	0	0	0	0
G18	0	0	0	0	0	0	0	0	0	0	0	0	0	0	0	0	0	0	0	0	0	0	0	0	0	0	0	0	0	0	0	0
G19	0	0	0	0	0	0	0	0	0	0	0	0	0	0	0	0	0	0	0	0	0	0	0	0	0	0	0	0	0	0	0	0
G20	0	0	0	0	0	0	0	0	0	0	0	0	0	0	0	0	0	0	0	0	0	0	0	0	0	0	0	0	0	0	0	0
G21	0	0	0	0	0	0	0	0	0	0	0	0	0	0	0	0	0	0	0	0	0	0	0	0	0	0	0	0	0	0	0	0
G22	0	0	0	0	0	0	0	0	0	0	0	0	0	0	0	0	0	0	0	0	0	0	0	0	0	0	0	0	0	0	0	0
G23	0	0	0	0	0	0	0	0	0	0	0	0	0	0	0	0	0	0	0	0	0	0	0	0	0	0	0	0	0	0	0	0
G24	0	0	0	0	0	0	0	0	0	0	0	0	0	0	0	0	0	0	0	0	0	0	0	0	0	0	0	0	0	0	0	0
H01	626.25	621.875	635.125	627.125	626	628.5	626.5	625.875	642	625.625	624.875	636.375	635	630.25	636.75	626	624.5	627	630.5	626.125	626.75	626.875	616.875	626.375	627	627	624.625	622.75	625.375	629.75	624	630.625
H02	567.5	563.625	565.875	568.625	570.375	564.75	569.625	567.875	574.25	572.5	569	566.625	572	570.375	569.5	569.375	574.625	568.5	573	561.375	566.25	571.875	571.125	571	573.125	569.375	569.5	569.25	565.5	571.25	567.375	570.5
H03	0	0	0	0	0	0	0	0	0	0	0	0	0	0	0	0	0	0	0	0	0	0	0	0	0	0	0	0	0	0	0	0
H04	645.875	647.625	653.875	648.625	654.125	648.875	651	652.875	654.875	653.25	649.875	651.125	652.875	656.5	650.375	655.625	653.25	650.75	655.625	654.375	659.75	653.375	655.125	655.25	648.75	655.375	650.125	646.25	657.25	655.125	652.625	648.25
H05	589	588.125	591.375	592.875	585.75	587.5	590	588	586.125	582.25	585.375	580.5	587.375	590.625	593.25	589.875	586.375	592.375	582	583.375	590.5	592.25	591	587.875	586	587.75	585.25	588.75	584	587.25	586	585.75
H06	0	0	0	0	0	0	0	0	0	0	0	0	0	0	0	0	0	0	0	0	0	0	0	0	0	0	0	0	0	0	0	0
H07	0	0	0	0	0	0	0	0	0	0	0	0	0	0	0	0	0	0	0	0	0	0	0	0	0	0	0	0	0	0	0	0
H08	0	0	0	0	0	0	0	0	0	0	0	0	0	0	0	0	0	0	0	0	0	0	0	0	0	0	0	0	0	0	0	0
H09	0	0	0	0	0	0	0	0	0	0	0	0	0	0	0	0	0	0	0	0	0	0	0	0	0	0	0	0	0	0	0	0
H10	572.25	571.5	566.125	571.375	571.125	577	562.875	565.625	569.5	562.875	564.75	569.25	570.75	571	569.25	569.5	576.375	570	571.75	570.875	568.25	562.5	572.25	567.75	572.25	566.125	569.625	575.125	570.5	571.375	568.875	576.375
H11	0	0	0	0	0	0	0	0	0	0	0	0	0	0	0	0	0	0	0	0	0	0	0	0	0	0	0	0	0	0	0	0
H12	0	0	0	0	0	0	0	0	0	0	0	0	0	0	0	0	0	0	0	0	0	0	0	0	0	0	0	0	0	0	0	0
H13	0	0	0	0	0	0	0	0	0	0	0	0	0	0	0	0	0	0	0	0	0	0	0	0	0	0	0	0	0	0	0	0
H14	0	0	0	0	0	0	0	0	0	0	0	0	0	0	0	0	0	0	0	0	0	0	0	0	0	0	0	0	0	0	0	0
H15	0	0	0	0	0	0	0	0	0	0	0	0	0	0	0	0	0	0	0	0	0	0	0	0	0	0	0	0	0	0	0	0
H16	0	0	0	0	0	0	0	0	0	0	0	0	0	0	0	0	0	0	0	0	0	0	0	0	0	0	0	0	0	0	0	0
H17	0	0	0	0	0	0	0	0	0	0	0	0	0	0	0	0	0	0	0	0	0	0	0	0	0	0	0	0	0	0	0	0
H18	0	0	0	0	0	0	0	0	0	0	0	0	0	0	0	0	0	0	0	0	0	0	0	0	0	0	0	0	0	0	0	0
H19	0	0	0	0	0	0	0	0	0	0	0	0	0	0	0	0	0	0	0	0	0	0	0	0	0	0	0	0	0	0	0	0
H20	0	0	0	0	0	0	0	0	0	0	0	0	0	0	0	0	0	0	0	0	0	0	0	0	0	0	0	0	0	0	0	0
H21	0	0	0	0	0	0	0	0	0	0	0	0	0	0	0	0	0	0	0	0	0	0	0	0	0	0	0	0	0	0	0	0
H22	0	0	0	0	0	0	0	0	0	0	0	0	0	0	0	0	0	0	0	0	0	0	0	0	0	0	0	0	0	0	0	0
H23	0	0	0	0	0	0	0	0	0	0	0	0	0	0	0	0	0	0	0	0	0	0	0	0	0	0	0	0	0	0	0	0
H24	0	0	0	0	0	0	0	0	0	0	0	0	0	0	0	0	0	0	0	0	0	0	0	0	0	0	0	0	0	0	0	0
I01	0	0	0	0	0	0	0	0	0	0	0	0	0	0	0	0	0	0	0	0	0	0	0	0	0	0	0	0	0	0	0	0
I02	572.125	571.25	564.625	579	574	576.125	570.875	564	570.25	574.25	573.375	571.875	572.75	575.625	567.25	566	569	576.25	577.125	580	567.625	570.125	576.25	569.25	565.375	574	572.75	570.625	570.125	573	570.375	574.5
I03	585.375	584.125	584.75	585.25	589.125	592.5	584.125	588.125	585.875	583.75	587.75	585.75	592.875	589.125	578.75	581.625	585.125	587.375	584	591.125	588.5	582.25	582.75	587.75	582.75	586.75	590.25	583.375	578.875	585.625	586.5	582.75
I04	0	0	0	0	0	0	0	0	0	0	0	0	0	0	0	0	0	0	0	0	0	0	0	0	0	0	0	0	0	0	0	0
I05	0	0	0	0	0	0	0	0	0	0	0	0	0	0	0	0	0	0	0	0	0	0	0	0	0	0	0	0	0	0	0	0
I06	641.625	646.25	644	647.875	649	649.375	647.75	645.25	642.125	638.5	639	645.25	646.125	644.625	650.5	646.625	648.125	644.125	646.75	638.875	642.125	644.375	640.375	640.75	644.875	644.75	643.625	650.125	652.625	642.625	639.375	639.875
I07	0	0	0	0	0	0	0	0	0	0	0	0	0	0	0	0	0	0	0	0	0	0	0	0	0	0	0	0	0	0	0	0
I08	650.75	648	648.375	643	649.5	655	653.25	650.25	652.625	654	654.375	654.625	649.5	654.5	647.25	655.5	653.625	652	650.75	659.375	654.75	654.75	650.25	654.125	657.625	654.25	660.875	647.25	651.25	658.125	645.375	653.75
I09	0	0	0	0	0	0	0	0	0	0	0	0	0	0	0	0	0	0	0	0	0	0	0	0	0	0	0	0	0	0	0	0
I10	604.875	604.125	605.875	614	604.625	605.75	615.625	606	613.375	607.25	608.375	601.25	601.875	609.375	604.125	611.125	601.125	608.25	609.5	603.125	607.375	603.5	607	604.875	599.25	604.25	602.75	606.875	603.25	608.25	607.75	609.875
I11	0	0	0	0	0	0	0	0	0	0	0	0	0	0	0	0	0	0	0	0	0	0	0	0	0	0	0	0	0	0	0	0
I12	0	0	0	0	0	0	0	0	0	0	0	0	0	0	0	0	0	0	0	0	0	0	0	0	0	0	0	0	0	0	0	0
I13	0	0	0	0	0	0	0	0	0	0	0	0	0	0	0	0	0	0	0	0	0	0	0	0	0	0	0	0	0	0	0	0
I14	0	0	0	0	0	0	0	0	0	0	0	0	0	0	0	0	0	0	0	0	0	0	0	0	0	0	0	0	0	0	0	0
I15	0	0	0	0	0	0	0	0	0	0	0	0	0	0	0	0	0	0	0	0	0	0	0	0	0	0	0	0	0	0	0	0
I16	0	0	0	0	0	0	0	0	0	0	0	0	0	0	0	0	0	0	0	0	0	0	0	0	0	0	0	0	0	0	0	0
I17	0	0	0	0	0	0	0	0	0	0	0	0	0	0	0	0	0	0	0	0	0	0	0	0	0	0	0	0	0	0	0	0
I18	0	0	0	0	0	0	0	0	0	0	0	0	0	0	0	0	0	0	0	0	0	0	0	0	0	0	0	0	0	0	0	0
I19	0	0	0	0	0	0	0	0	0	0	0	0	0	0	0	0	0	0	0	0	0	0	0	0	0	0	0	0	0	0	0	0
I20	0	0	0	0	0	0	0	0	0	0	0	0	0	0	0	0	0	0	0	0	0	0	0	0	0	0	0	0	0	0	0	0
I21	0	0	0	0	0	0	0	0	0	0	0	0	0	0	0	0	0	0	0	0	0	0	0	0	0	0	0	0	0	0	0	0
I22	0	0	0	0	0	0	0	0	0	0	0	0	0	0	0	0	0	0	0	0	0	0	0	0	0	0	0	0	0	0	0	0
I23	0	0	0	0	0	0	0	0	0	0	0	0	0	0	0	0	0	0	0	0	0	0	0	0	0	0	0	0	0	0	0	0
I24	0	0	0	0	0	0	0	0	0	0	0	0	0	0	0	0	0	0	0	0	0	0	0	0	0	0	0	0	0	0	0	0
J01	0	0	0	0	0	0	0	0	0	0	0	0	0	0	0	0	0	0	0	0	0	0	0	0	0	0	0	0	0	0	0	0
J02	0	0	0	0	0	0	0	0	0	0	0	0	0	0	0	0	0	0	0	0	0	0	0	0	0	0	0	0	0	0	0	0
J03	520.75	522.75	527.125	524.25	519.375	525	520.75	519.375	526.25	526.875	526.875	525.625	525.375	524.125	521.75	521.625	526.875	522.5	523.5	525.25	522.25	520.875	522.125	521.625	525.875	529.25	524.875	524	522	526.25	528.25	529.875
J04	537.25	534.875	534	537.625	540.25	535.75	541.625	537.375	539.75	538.75	536.25	539	543.125	543	540.625	541.25	538.125	540.75	532.625	536	545.625	537.75	538	538.875	543.5	538.125	544.375	537.125	543.75	535.625	540.625	536.75
J05	0	0	0	0	0	0	0	0	0	0	0	0	0	0	0	0	0	0	0	0	0	0	0	0	0	0	0	0	0	0	0	0
J06	621.75	624.375	618.375	618	622.625	614.75	616.375	613.625	614.125	616.5	616.125	617.875	615.25	620	619.375	615.375	616.25	614.75	621.125	614.375	611	624.375	611.75	620.875	609.5	612.625	616.375	618.875	613.25	618.875	616	613.625
J07	602.75	610.875	615.75	610.25	610.25	616.25	613.125	609.625	607	610.375	607.375	609	614.375	618.125	606.625	605.625	606.75	612.375	613.875	618.625	605.75	606.625	607.625	613	610.75	614.75	613.5	613.375	611.375	612.375	612.625	614
J08	0	0	0	0	0	0	0	0	0	0	0	0	0	0	0	0	0	0	0	0	0	0	0	0	0	0	0	0	0	0	0	0
J09	0	0	0	0	0	0	0	0	0	0	0	0	0	0	0	0	0	0	0	0	0	0	0	0	0	0	0	0	0	0	0	0
J10	630.125	627.875	631.375	637.75	630.875	633.375	630.375	629.5	633.25	630.125	632.625	629.625	638.125	631.875	636.25	625.375	640	632.25	630	632.125	636.375	627.5	632.375	639.75	628.75	625.75	633.375	634.25	631.875	635.125	631.75	637
J11	0	0	0	0	0	0	0	0	0	0	0	0	0	0	0	0	0	0	0	0	0	0	0	0	0	0	0	0	0	0	0	0
J12	0	0	0	0	0	0	0	0	0	0	0	0	0	0	0	0	0	0	0	0	0	0	0	0	0	0	0	0	0	0	0	0
J13	0	0	0	0	0	0	0	0	0	0	0	0	0	0	0	0	0	0	0	0	0	0	0	0	0	0	0	0	0	0	0	0
J14	0	0	0	0	0	0	0	0	0	0	0	0	0	0	0	0	0	0	0	0	0	0	0	0	0	0	0	0	0	0	0	0
J15	0	0	0	0	0	0	0	0	0	0	0	0	0	0	0	0	0	0	0	0	0	0	0	0	0	0	0	0	0	0	0	0
J16	0	0	0	0	0	0	0	0	0	0	0	0	0	0	0	0	0	0	0	0	0	0	0	0	0	0	0	0	0	0	0	0
J17	0	0	0	0	0	0	0	0	0	0	0	0	0	0	0	0	0	0	0	0	0	0	0	0	0	0	0	0	0	0	0	0
J18	0	0	0	0	0	0	0	0	0	0	0	0	0	0	0	0	0	0	0	0	0	0	0	0	0	0	0	0	0	0	0	0
J19	0	0	0	0	0	0	0	0	0	0	0	0	0	0	0	0	0	0	0	0	0	0	0	0	0	0	0	0	0	0	0	0
J20	0	0	0	0	0	0	0	0	0	0	0	0	0	0	0	0	0	0	0	0	0	0	0	0	0	0	0	0	0	0	0	0
J21	0	0	0	0	0	0	0	0	0	0	0	0	0	0	0	0	0	0	0	0	0	0	0	0	0	0	0	0	0	0	0	0
J22	0	0	0	0	0	0	0	0	0	0	0	0	0	0	0	0	0	0	0	0	0	0	0	0	0	0	0	0	0	0	0	0
J23	0	0	0	0	0	0	0	0	0	0	0	0	0	0	0	0	0	0	0	0	0	0	0	0	0	0	0	0	0	0	0	0
J24	0	0	0	0	0	0	0	0	0	0	0	0	0	0	0	0	0	0	0	0	0	0	0	0	0	0	0	0	0	0	0	0
K01	0	0	0	0	0	0	0	0	0	0	0	0	0	0	0	0	0	0	0	0	0	0	0	0	0	0	0	0	0	0	0	0
K02	608	604	602.875	599.75	601.75	608.125	605.125	610.125	605.75	607.125	608.5	602.625	607.125	614	608.75	608.625	606.25	605.375	603	606.5	609	608.625	608.625	608.25	605.5	607.25	609.625	608.875	609.625	609.375	608.875	605.25
K03	485.875	479.75	483.75	489.375	485	481.875	486.125	482.5	482.625	483.75	480.625	480.25	482.125	486.375	483.75	485	481.5	485.25	487.5	481.25	486.375	488.625	477.625	482.125	485.25	481	482.125	484.25	478.875	488.375	479.125	484
K04	524	526.25	527	521.75	528.625	531.25	531.5	525.5	523.375	527.375	528.125	530.25	526.75	528.875	529.125	529.125	530.5	525.875	529.75	530.625	528.625	522.75	529.625	526.5	526.25	527.375	527.25	528.125	525.5	527	529.125	524
K05	569.25	563.25	564.125	558.625	569.125	567.125	563.625	560.5	560.875	564.375	560	566.125	566.25	567.25	567.875	563.5	562.5	565.125	559.5	564.875	568.5	564.625	564.375	563.125	565	563.125	571	565.875	565.5	562.375	562.375	564.25
K06	648.25	645.875	644.875	655.375	648.75	647.75	651	649.5	654.875	644.75	655.875	652.125	653.875	645	647.375	647	640.625	652.25	659.875	641.375	646.5	645.25	649.75	647.625	657	649.75	649.875	646	648.25	651	651.625	647.75
K07	0	0	0	0	0	0	0	0	0	0	0	0	0	0	0	0	0	0	0	0	0	0	0	0	0	0	0	0	0	0	0	0
K08	0	0	0	0	0	0	0	0	0	0	0	0	0	0	0	0	0	0	0	0	0	0	0	0	0	0	0	0	0	0	0	0
K09	589.5	595.125	592.5	590.125	589	593.875	595.625	590.25	586.125	595.625	588.625	586.25	596.5	596.75	591.875	590	585.625	590.125	590.875	591	592.25	597.375	594.375	592.25	595	594.125	597	597.25	595.75	593.5	589.5	594.125
K10	0	0	0	0	0	0	0	0	0	0	0	0	0	0	0	0	0	0	0	0	0	0	0	0	0	0	0	0	0	0	0	0
K11	0	0	0	0	0	0	0	0	0	0	0	0	0	0	0	0	0	0	0	0	0	0	0	0	0	0	0	0	0	0	0	0
K12	0	0	0	0	0	0	0	0	0	0	0	0	0	0	0	0	0	0	0	0	0	0	0	0	0	0	0	0	0	0	0	0
K13	0	0	0	0	0	0	0	0	0	0	0	0	0	0	0	0	0	0	0	0	0	0	0	0	0	0	0	0	0	0	0	0
K14	0	0	0	0	0	0	0	0	0	0	0	0	0	0	0	0	0	0	0	0	0	0	0	0	0	0	0	0	0	0	0	0
K15	0	0	0	0	0	0	0	0	0	0	0	0	0	0	0	0	0	0	0	0	0	0	0	0	0	0	0	0	0	0	0	0
K16	0	0	0	0	0	0	0	0	0	0	0	0	0	0	0	0	0	0	0	0	0	0	0	0	0	0	0	0	0	0	0	0
K17	0	0	0	0	0	0	0	0	0	0	0	0	0	0	0	0	0	0	0	0	0	0	0	0	0	0	0	0	0	0	0	0
K18	0	0	0	0	0	0	0	0	0	0	0	0	0	0	0	0	0	0	0	0	0	0	0	0	0	0	0	0	0	0	0	0
K19	0	0	0	0	0	0	0	0	0	0	0	0	0	0	0	0	0	0	0	0	0	0	0	0	0	0	0	0	0	0	0	0
K20	0	0	0	0	0	0	0	0	0	0	0	0	0	0	0	0	0	0	0	0	0	0	0	0	0	0	0	0	0	0	0	0
K21	0	0	0	0	0	0	0	0	0	0	0	0	0	0	0	0	0	0	0	0	0	0	0	0	0	0	0	0	0	0	0	0
K22	0	0	0	0	0	0	0	0	0	0	0	0	0	0	0	0	0	0	0	0	0	0	0	0	0	0	0	0	0	0	0	0
K23	0	0	0	0	0	0	0	0	0	0	0	0	0	0	0	0	0	0	0	0	0	0	0	0	0	0	0	0	0	0	0	0
K24	0	0	0	0	0	0	0	0	0	0	0	0	0	0	0	0	0	0	0	0	0	0	0	0	0	0	0	0	0	0	0	0
L01	554.5	553.375	556.5	560.25	553.375	555	555.25	552.125	554.75	554.5	554.625	554.375	554.75	547.75	553.875	556.25	559	556	556.25	557.5	554.625	544.625	556.375	554.375	555.375	556.125	555	553	554.125	547.625	550.75	552.5
L02	0	0	0	0	0	0	0	0	0	0	0	0	0	0	0	0	0	0	0	0	0	0	0	0	0	0	0	0	0	0	0	0
L03	0	0	0	0	0	0	0	0	0	0	0	0	0	0	0	0	0	0	0	0	0	0	0	0	0	0	0	0	0	0	0	0
L04	0	0	0	0	0	0	0	0	0	0	0	0	0	0	0	0	0	0	0	0	0	0	0	0	0	0	0	0	0	0	0	0
L05	674.75	674.625	683.75	676.375	678.5	681.75	676.125	679.5	682.25	677.25	672	676.25	677.875	678.875	685.5	671.625	684.125	683.375	679.625	685.625	678.375	680.25	675	680.5	678.375	675.125	685.5	678.5	688.375	673.875	678.75	680
L06	545.5	543.125	543	543.375	544.5	547	542.125	545	545.75	544.375	540.125	550.125	540.75	544.875	548.25	545.625	546	540.125	543.375	544.875	545.375	540.875	540.625	545.5	544.375	542.5	544.5	544.375	549.25	542.125	544.75	549.375
L07	539.125	537.5	541.5	540.25	540.125	540.25	541.25	541.5	537.125	539.125	544	543.75	538.25	543.875	541.5	539.75	542.25	547.625	541.25	537.625	542.5	542.625	538.875	537.75	541.75	544	543.625	536.5	542.375	537.125	545.25	540.125
L08	0	0	0	0	0	0	0	0	0	0	0	0	0	0	0	0	0	0	0	0	0	0	0	0	0	0	0	0	0	0	0	0
L09	530.5	526.875	530.5	526.25	528.75	527.375	522.375	535.75	529	533.25	532.25	532.125	526	526.75	527.75	524.875	531.25	525.25	527.5	531.25	530.25	538	524.125	531.25	532.25	528	530.375	532	539.5	533.75	530.5	528
L10	663.625	662.75	661.5	661.375	661.625	661.75	665.25	666.75	667.25	671.5	665.125	663.375	662	669	670	656.75	659.25	668.875	664.25	663.125	667.625	658.875	664.625	665.5	666.375	668	670.125	669	663.625	669.625	669.625	661.375
L11	0	0	0	0	0	0	0	0	0	0	0	0	0	0	0	0	0	0	0	0	0	0	0	0	0	0	0	0	0	0	0	0
L12	0	0	0	0	0	0	0	0	0	0	0	0	0	0	0	0	0	0	0	0	0	0	0	0	0	0	0	0	0	0	0	0
L13	0	0	0	0	0	0	0	0	0	0	0	0	0	0	0	0	0	0	0	0	0	0	0	0	0	0	0	0	0	0	0	0
L14	0	0	0	0	0	0	0	0	0	0	0	0	0	0	0	0	0	0	0	0	0	0	0	0	0	0	0	0	0	0	0	0
L15	0	0	0	0	0	0	0	0	0	0	0	0	0	0	0	0	0	0	0	0	0	0	0	0	0	0	0	0	0	0	0	0
L16	0	0	0	0	0	0	0	0	0	0	0	0	0	0	0	0	0	0	0	0	0	0	0	0	0	0	0	0	0	0	0	0
L17	0	0	0	0	0	0	0	0	0	0	0	0	0	0	0	0	0	0	0	0	0	0	0	0	0	0	0	0	0	0	0	0
L18	0	0	0	0	0	0	0	0	0	0	0	0	0	0	0	0	0	0	0	0	0	0	0	0	0	0	0	0	0	0	0	0
L19	0	0	0	0	0	0	0	0	0	0	0	0	0	0	0	0	0	0	0	0	0	0	0	0	0	0	0	0	0	0	0	0
L20	0	0	0	0	0	0	0	0	0	0	0	0	0	0	0	0	0	0	0	0	0	0	0	0	0	0	0	0	0	0	0	0
L21	0	0	0	0	0	0	0	0	0	0	0	0	0	0	0	0	0	0	0	0	0	0	0	0	0	0	0	0	0	0	0	0
L22	0	0	0	0	0	0	0	0	0	0	0	0	0	0	0	0	0	0	0	0	0	0	0	0	0	0	0	0	0	0	0	0
L23	0	0	0	0	0	0	0	0	0	0	0	0	0	0	0	0	0	0	0	0	0	0	0	0	0	0	0	0	0	0	0	0
L24	0	0	0	0	0	0	0	0	0	0	0	0	0	0	0	0	0	0	0	0	0	0	0	0	0	0	0	0	0	0	0	0
M01	678.5	669.375	677.5	681.875	672.125	680.125	683.25	676.625	674.125	673.875	678	677	675.5	680.75	672.875	678.75	680.5	678.875	679.125	675.375	680.375	675.875	677.375	678.25	680.125	677.75	677	681.75	677.25	676	671.625	680
M02	0	0	0	0	0	0	0	0	0	0	0	0	0	0	0	0	0	0	0	0	0	0	0	0	0	0	0	0	0	0	0	0
M03	0	0	0	0	0	0	0	0	0	0	0	0	0	0	0	0	0	0	0	0	0	0	0	0	0	0	0	0	0	0	0	0
M04	535.75	532.25	537.5	540.5	534.125	537.25	541.5	532.875	538.125	538	541.875	537.75	541.25	543.125	532.25	538.5	536	537.125	530.375	537.5	535.25	537.5	537.75	538.625	532.5	539.125	534.25	533.75	536.5	539.375	539.375	533.125
M05	660.25	670.5	669.875	663.5	667.375	666.625	662.125	670	659.75	666.875	669.625	667.25	671.5	668.75	666.125	670.125	664.5	668.625	667.75	670.375	668.625	669.625	664.25	665.125	672.75	667.375	665.125	675.75	672.125	674.125	661.625	668.375
M06	0	0	0	0	0	0	0	0	0	0	0	0	0	0	0	0	0	0	0	0	0	0	0	0	0	0	0	0	0	0	0	0
M07	546.875	548.25	553.875	540.875	551.25	546.375	548.25	548.5	552	547.375	544.875	545	548.875	547.75	543.375	541.25	545	551.125	541.75	548.125	550	545.125	545.375	543.625	546.75	545.25	550.375	549.75	544.625	549	549.875	548.625
M08	668.5	666.375	660	667.875	668.875	665.75	665	663.375	662.625	666	666.625	663.75	666	667.375	665.625	666.375	653.875	662.75	661.75	665.75	663.5	664.75	655.625	655.25	662.125	662.625	664.125	661.875	668.625	666.25	669.125	670.75
M09	543	550.75	544.375	548.375	546.625	542.625	553.25	548.5	550.625	545.125	550.125	545.875	549.375	549.25	545.875	546.875	546	549.75	543.375	542.5	544.75	546.5	542.375	554.875	548.625	544.875	549.5	555.125	550.125	552.625	550.5	548.875
M10	0	0	0	0	0	0	0	0	0	0	0	0	0	0	0	0	0	0	0	0	0	0	0	0	0	0	0	0	0	0	0	0
M11	0	0	0	0	0	0	0	0	0	0	0	0	0	0	0	0	0	0	0	0	0	0	0	0	0	0	0	0	0	0	0	0
M12	0	0	0	0	0	0	0	0	0	0	0	0	0	0	0	0	0	0	0	0	0	0	0	0	0	0	0	0	0	0	0	0
M13	0	0	0	0	0	0	0	0	0	0	0	0	0	0	0	0	0	0	0	0	0	0	0	0	0	0	0	0	0	0	0	0
M14	0	0	0	0	0	0	0	0	0	0	0	0	0	0	0	0	0	0	0	0	0	0	0	0	0	0	0	0	0	0	0	0
M15	0	0	0	0	0	0	0	0	0	0	0	0	0	0	0	0	0	0	0	0	0	0	0	0	0	0	0	0	0	0	0	0
M16	0	0	0	0	0	0	0	0	0	0	0	0	0	0	0	0	0	0	0	0	0	0	0	0	0	0	0	0	0	0	0	0
M17	0	0	0	0	0	0	0	0	0	0	0	0	0	0	0	0	0	0	0	0	0	0	0	0	0	0	0	0	0	0	0	0
M18	0	0	0	0	0	0	0	0	0	0	0	0	0	0	0	0	0	0	0	0	0	0	0	0	0	0	0	0	0	0	0	0
M19	0	0	0	0	0	0	0	0	0	0	0	0	0	0	0	0	0	0	0	0	0	0	0	0	0	0	0	0	0	0	0	0
M20	0	0	0	0	0	0	0	0	0	0	0	0	0	0	0	0	0	0	0	0	0	0	0	0	0	0	0	0	0	0	0	0
M21	0	0	0	0	0	0	0	0	0	0	0	0	0	0	0	0	0	0	0	0	0	0	0	0	0	0	0	0	0	0	0	0
M22	0	0	0	0	0	0	0	0	0	0	0	0	0	0	0	0	0	0	0	0	0	0	0	0	0	0	0	0	0	0	0	0
M23	0	0	0	0	0	0	0	0	0	0	0	0	0	0	0	0	0	0	0	0	0	0	0	0	0	0	0	0	0	0	0	0
M24	0	0	0	0	0	0	0	0	0	0	0	0	0	0	0	0	0	0	0	0	0	0	0	0	0	0	0	0	0	0	0	0
N01	663.375	668.375	666	660.5	666.875	672.5	657.125	665	661.625	667.25	666.125	665.875	661.5	666.625	662.125	669.125	664.5	662.125	657.5	662	660	664.875	660.25	662.125	662.875	661.5	667.25	663.75	663.375	666.75	673.125	661.75
N02	558	552.125	552.625	557.625	556.875	551	553.5	551.125	550	551.875	553.375	553.125	554.25	547.125	556.625	553.75	553.875	551.625	552.625	550.875	554.875	558.875	547	555.75	552.125	555.125	554	552.5	551.5	552.125	554.5	558.5
N03	548.375	549.125	549.75	552.75	546	558.125	550	547	550.5	547.625	545.125	557.625	549.625	551.25	553.5	547.125	549.875	553.375	553.875	555.25	544.375	548.5	554.875	556	549.625	546.625	553.375	548.25	559	545.5	551.25	554.125
N04	524.25	525.625	523.5	517.25	522.5	528.625	524.375	528	528.625	526.125	521.75	523.75	519.625	526.25	531.625	524	528	526.125	525.75	524.875	520	530.75	522.25	523.875	529.625	525	525.25	523.625	533.375	530.75	525.125	523.75
N05	0	0	0	0	0	0	0	0	0	0	0	0	0	0	0	0	0	0	0	0	0	0	0	0	0	0	0	0	0	0	0	0
N06	0	0	0	0	0	0	0	0	0	0	0	0	0	0	0	0	0	0	0	0	0	0	0	0	0	0	0	0	0	0	0	0
N07	0	0	0	0	0	0	0	0	0	0	0	0	0	0	0	0	0	0	0	0	0	0	0	0	0	0	0	0	0	0	0	0
N08	557.375	551.875	548.5	546.75	557	553.125	551.25	553.75	547.875	553.25	545.5	547.75	549.25	551.75	550.25	550.5	542.625	546	554	548.375	549.375	549.375	543.875	553.25	546.125	548.625	546	547.25	550.75	552	546.625	552.75
N09	674	669.375	666.75	672.75	672.25	667.25	672.875	668.625	663.125	670.875	668.25	669.625	665.375	672.75	670.375	668.125	677.5	667.625	668.75	675.625	673.625	668.875	670.375	673.5	676.125	673.875	667.625	672.625	667.875	670.625	665	667.25
N10	475.75	478.625	475	479	480.25	474.75	475.25	478	480.75	483.25	479	477	477	473.25	480.125	478.5	476.625	475.125	478.5	481.625	474.75	472.625	480	484.25	477.75	481	475.5	475.875	475.375	475.625	479.625	476.5
N11	0	0	0	0	0	0	0	0	0	0	0	0	0	0	0	0	0	0	0	0	0	0	0	0	0	0	0	0	0	0	0	0
N12	0	0	0	0	0	0	0	0	0	0	0	0	0	0	0	0	0	0	0	0	0	0	0	0	0	0	0	0	0	0	0	0
N13	0	0	0	0	0	0	0	0	0	0	0	0	0	0	0	0	0	0	0	0	0	0	0	0	0	0	0	0	0	0	0	0
N14	0	0	0	0	0	0	0	0	0	0	0	0	0	0	0	0	0	0	0	0	0	0	0	0	0	0	0	0	0	0	0	0
N15	0	0	0	0	0	0	0	0	0	0	0	0	0	0	0	0	0	0	0	0	0	0	0	0	0	0	0	0	0	0	0	0
N16	0	0	0	0	0	0	0	0	0	0	0	0	0	0	0	0	0	0	0	0	0	0	0	0	0	0	0	0	0	0	0	0
N17	0	0	0	0	0	0	0	0	0	0	0	0	0	0	0	0	0	0	0	0	0	0	0	0	0	0	0	0	0	0	0	0
N18	0	0	0	0	0	0	0	0	0	0	0	0	0	0	0	0	0	0	0	0	0	0	0	0	0	0	0	0	0	0	0	0
N19	0	0	0	0	0	0	0	0	0	0	0	0	0	0	0	0	0	0	0	0	0	0	0	0	0	0	0	0	0	0	0	0
N20	0	0	0	0	0	0	0	0	0	0	0	0	0	0	0	0	0	0	0	0	0	0	0	0	0	0	0	0	0	0	0	0
N21	0	0	0	0	0	0	0	0	0	0	0	0	0	0	0	0	0	0	0	0	0	0	0	0	0	0	0	0	0	0	0	0
N22	0	0	0	0	0	0	0	0	0	0	0	0	0	0	0	0	0	0	0	0	0	0	0	0	0	0	0	0	0	0	0	0
N23	0	0	0	0	0	0	0	0	0	0	0	0	0	0	0	0	0	0	0	0	0	0	0	0	0	0	0	0	0	0	0	0
N24	0	0	0	0	0	0	0	0	0	0	0	0	0	0	0	0	0	0	0	0	0	0	0	0	0	0	0	0	0	0	0	0
O01	0	0	0	0	0	0	0	0	0	0	0	0	0	0	0	0	0	0	0	0	0	0	0	0	0	0	0	0	0	0	0	0
O02	541.5	542.375	544.5	543.875	543	542.625	550.75	544.125	546.375	542.5	543.125	546.375	537.875	544.25	546.875	544.625	541.25	547.75	547.875	540.875	541.875	541.125	543.375	549.375	549.875	543.25	550.5	548	541	545.375	546.625	545.25
O03	545.125	553.875	543.875	554.875	545	544.75	553.75	548.125	545.75	551.625	547	537.625	550.75	548.75	548.375	549.875	548.375	542.5	548	545.625	549.375	551	554	551.25	546.75	547.25	548.625	547.875	546.375	548.25	548.875	549.25
O04	0	0	0	0	0	0	0	0	0	0	0	0	0	0	0	0	0	0	0	0	0	0	0	0	0	0	0	0	0	0	0	0
O05	0	0	0	0	0	0	0	0	0	0	0	0	0	0	0	0	0	0	0	0	0	0	0	0	0	0	0	0	0	0	0	0
O06	0	0	0	0	0	0	0	0	0	0	0	0	0	0	0	0	0	0	0	0	0	0	0	0	0	0	0	0	0	0	0	0
O07	618	612.25	612.75	613.875	611.875	615.625	605.625	620.75	616.75	613.75	613.625	613.5	619.375	613	612.25	616.375	614.375	611	612.5	615.5	615.75	605.75	610.375	613.5	609	609.125	605.875	617	614	608	615.875	616.5
O08	560	560.75	559.875	561.375	566.5	559.875	564.375	564.375	557.25	556.125	566	561.625	562.375	564.75	560.75	565.625	558.5	565	564.75	560	560.75	560.25	560.375	560.125	560.375	564	566.25	565.5	557.875	561.75	560.25	563.25
O09	547.625	545.25	552.75	542	549.125	549.625	543.75	550.125	546.375	545.875	550.25	555.25	551	548.625	547.375	545.875	552.25	549.125	547.75	544.125	543.75	549.5	550.5	551.25	547.375	547	554.5	549.75	545.625	549.25	546.875	548.25
O10	549.5	549	552.5	550.5	550.125	554	553.5	551.5	550.125	553.75	554.125	553.875	550.875	553.875	550.125	548	556.875	547.75	552.625	553.625	555.125	547.25	556.625	552.5	552.125	550.25	548.75	556.5	546.875	552.5	555	547.5
O11	0	0	0	0	0	0	0	0	0	0	0	0	0	0	0	0	0	0	0	0	0	0	0	0	0	0	0	0	0	0	0	0
O12	0	0	0	0	0	0	0	0	0	0	0	0	0	0	0	0	0	0	0	0	0	0	0	0	0	0	0	0	0	0	0	0
O13	0	0	0	0	0	0	0	0	0	0	0	0	0	0	0	0	0	0	0	0	0	0	0	0	0	0	0	0	0	0	0	0
O14	0	0	0	0	0	0	0	0	0	0	0	0	0	0	0	0	0	0	0	0	0	0	0	0	0	0	0	0	0	0	0	0
O15	0	0	0	0	0	0	0	0	0	0	0	0	0	0	0	0	0	0	0	0	0	0	0	0	0	0	0	0	0	0	0	0
O16	0	0	0	0	0	0	0	0	0	0	0	0	0	0	0	0	0	0	0	0	0	0	0	0	0	0	0	0	0	0	0	0
O17	0	0	0	0	0	0	0	0	0	0	0	0	0	0	0	0	0	0	0	0	0	0	0	0	0	0	0	0	0	0	0	0
O18	0	0	0	0	0	0	0	0	0	0	0	0	0	0	0	0	0	0	0	0	0	0	0	0	0	0	0	0	0	0	0	0
O19	0	0	0	0	0	0	0	0	0	0	0	0	0	0	0	0	0	0	0	0	0	0	0	0	0	0	0	0	0	0	0	0
O20	0	0	0	0	0	0	0	0	0	0	0	0	0	0	0	0	0	0	0	0	0	0	0	0	0	0	0	0	0	0	0	0
O21	0	0	0	0	0	0	0	0	0	0	0	0	0	0	0	0	0	0	0	0	0	0	0	0	0	0	0	0	0	0	0	0
O22	0	0	0	0	0	0	0	0	0	0	0	0	0	0	0	0	0	0	0	0	0	0	0	0	0	0	0	0	0	0	0	0
O23	0	0	0	0	0	0	0	0	0	0	0	0	0	0	0	0	0	0	0	0	0	0	0	0	0	0	0	0	0	0	0	0
O24	0	0	0	0	0	0	0	0	0	0	0	0	0	0	0	0	0	0	0	0	0	0	0	0	0	0	0	0	0	0	0	0
P01	537.125	542	546.25	541.875	546.875	545	545	547.375	542.375	548.375	539.375	542.5	546.625	544.625	540.625	547.75	555	547	541.25	548	545.25	550.625	541.75	549.375	548	543.625	548.75	545.125	544.875	545.125	545.625	546.875
P02	0	0	0	0	0	0	0	0	0	0	0	0	0	0	0	0	0	0	0	0	0	0	0	0	0	0	0	0	0	0	0	0
P03	0	0	0	0	0	0	0	0	0	0	0	0	0	0	0	0	0	0	0	0	0	0	0	0	0	0	0	0	0	0	0	0
P04	0	0	0	0	0	0	0	0	0	0	0	0	0	0	0	0	0	0	0	0	0	0	0	0	0	0	0	0	0	0	0	0
P05	591.25	589	587.375	581.75	586.875	585.125	585.5	591.375	585	585.625	587.375	582.875	586.125	587.5	587.375	584.5	588.375	588	585.75	588.875	591.375	589.875	590	588.875	586.625	586.125	586.25	588.75	582.25	590.25	582.125	590.375
P06	552	547	551	549.25	545	549.5	547.5	556.125	554	550.25	550	552.125	558.25	546.625	547.375	550.375	550.625	548	551.25	542.5	548.75	550	551	542.875	551.375	544.125	544.375	551	552	546.875	549.875	552.75
P07	0	0	0	0	0	0	0	0	0	0	0	0	0	0	0	0	0	0	0	0	0	0	0	0	0	0	0	0	0	0	0	0
P08	585	599.75	590.875	588.75	595.25	586.625	589.75	591.25	591.375	595.625	581.875	594.25	594.125	593.875	589.75	594.125	591.375	595.875	593	593.5	593.875	593.125	594.375	589.875	591.5	594.75	590.625	592.375	594.625	591.5	596.5	591.25
P09	0	0	0	0	0	0	0	0	0	0	0	0	0	0	0	0	0	0	0	0	0	0	0	0	0	0	0	0	0	0	0	0
P10	545.125	556.375	549.5	549.875	552.625	551.5	557.5	550.25	549.375	554.625	552.875	551.125	551.25	551.375	554.875	546.75	548.875	550.875	548.25	550.875	546	556.5	547.75	548.625	547.75	550.5	550.625	548.375	554.125	551.875	550	552.375
P11	0	0	0	0	0	0	0	0	0	0	0	0	0	0	0	0	0	0	0	0	0	0	0	0	0	0	0	0	0	0	0	0
P12	0	0	0	0	0	0	0	0	0	0	0	0	0	0	0	0	0	0	0	0	0	0	0	0	0	0	0	0	0	0	0	0
P13	0	0	0	0	0	0	0	0	0	0	0	0	0	0	0	0	0	0	0	0	0	0	0	0	0	0	0	0	0	0	0	0
P14	0	0	0	0	0	0	0	0	0	0	0	0	0	0	0	0	0	0	0	0	0	0	0	0	0	0	0	0	0	0	0	0
P15	0	0	0	0	0	0	0	0	0	0	0	0	0	0	0	0	0	0	0	0	0	0	0	0	0	0	0	0	0	0	0	0
P16	0	0	0	0	0	0	0	0	0	0	0	0	0	0	0	0	0	0	0	0	0	0	0	0	0	0	0	0	0	0	0	0
P17	0	0	0	0	0	0	0	0	0	0	0	0	0	0	0	0	0	0	0	0	0	0	0	0	0	0	0	0	0	0	0	0
P18	0	0	0	0	0	0	0	0	0	0	0	0	0	0	0	0	0	0	0	0	0	0	0	0	0	0	0	0	0	0	0	0
P19	0	0	0	0	0	0	0	0	0	0	0	0	0	0	0	0	0	0	0	0	0	0	0	0	0	0	0	0	0	0	0	0
P20	0	0	0	0	0	0	0	0	0	0	0	0	0	0	0	0	0	0	0	0	0	0	0	0	0	0	0	0	0	0	0	0
P21	0	0	0	0	0	0	0	0	0	0	0	0	0	0	0	0	0	0	0	0	0	0	0	0	0	0	0	0	0	0	0	0
P22	0	0	0	0	0	0	0	0	0	0	0	0	0	0	0	0	0	0	0	0	0	0	0	0	0	0	0	0	0	0	0	0
P23	0	0	0	0	0	0	0	0	0	0	0	0	0	0	0	0	0	0	0	0	0	0	0	0	0	0	0	0	0	0	0	0
P24	0	0	0	0	0	0	0	0	0	0	0	0	0	0	0	0	0	0	0	0	0	0	0	0	0	0	0	0	0	0	0	0
Last Cell

## Sheet: Summary Sheet
DA Normalize				PCV Normalized
Row	Column	Max	FFT Value	Row	Column	Max	FFT Value			Row	Column	DA-Max	Treatment (µM)
A	3	15.1059	2.50896							H	1	8.18294	0
A	4	4.82974	2.86738							L	1	11.7859	0
A	6	10.2003	1.79211							M	1	22.4223	0
A	7	3.44813	4.30108							N	1	22.1739	0
A	8	18.2652	2.50896							P	1	7.06675	0
B	2	18.677	1.79211							B	2	18.677	0
B	4	11.2885	3.22581							C	2	2.58492	0
B	5	14.0013	1.79211							D	2	9.77164	0
B	6	9.53346	0.716846							E	2	14.5472	0
B	9	4.26051	2.50896							F	2	19.3705	0
C	2	2.58492	1.79211							G	2	10.931	0
C	4	15.1605	2.86738							H	2	6.7946	0
C	6	6.2299	3.94265							I	2	6.01213	0
C	7	2.49218	5.37634							K	2	17.6458	0
C	9	17.3138	4.6595							N	2	24.5909	0
D	2	9.77164	5.37634							O	2	10.3704	0
D	3	10.0423	2.86738							A	3	15.1059	0.05
D	5	11.7314	3.94265							D	3	10.0423	0.05
D	6	12.5008	2.50896							F	3	8.20639	0.05
D	9	29.384	0.358423							I	3	10.8007	0.05
D	10	7.99619	4.6595							J	3	14.9698	0.05
E	2	14.5472	4.30108							K	3	20.8872	0.05
E	4	8.77714	2.86738							N	3	6.41428	0.05
E	6	5.66164	3.22581							O	3	20.8952	0.05
E	7	12.3407	3.58423							A	4	4.82974	0.05
E	9	3.78606	2.50896							B	4	11.2885	0.05
E	10	10.7805	1.43369							C	4	15.1605	0.05
F	2	19.3705	4.30108							E	4	8.77714	0.05
F	3	8.20639	5.01792							F	4	4.30637	0.05
F	4	4.30637	2.50896							G	4	6.38207	0.05
F	5	10.4597	0.716846							H	4	8.43993	0.05
F	6	5.33302	2.50896							J	4	13.2243	0.05
F	7	11.5251	3.94265							K	4	17.756	0.05
F	8	13.0116	2.50896							M	4	11.8711	0.05
G	2	10.931	4.30108							N	4	11.1357	0.05
G	4	6.38207	2.15054							B	5	14.0013	0.098
G	5	14.6953	3.22581							D	5	11.7314	0.098
G	8	11.6109	5.37634							F	5	10.4597	0.098
G	10	14.3337	2.15054							G	5	14.6953	0.098
H	1	8.18294	2.86738							H	5	12.2829	0.098
H	2	6.7946	3.58423							K	5	6.62558	0.098
H	4	8.43993	4.6595							L	5	7.58807	0.098
H	5	12.2829	1.43369							M	5	7.86118	0.098
H	10	20.2891	5.73477							P	5	5.24174	0.098
I	2	6.01213	1.43369							A	6	10.2003	0.098
I	3	10.8007	1.07527							B	6	9.53346	0.098
I	6	17.9541	0.358423							C	6	6.2299	0.098
I	8	3.92498	3.94265							D	6	12.5008	0.098
I	10	18.2367	1.07527							E	6	5.66164	0.098
J	3	14.9698	5.37634							F	6	5.33302	0.098
J	4	13.2243	2.86738							I	6	17.9541	0.098
J	6	20.7376	2.50896							J	6	20.7376	0.098
J	7	19.2454	5.37634							K	6	6.65113	0.098
J	10	12.7848	1.79211							L	6	14.2657	0.098
K	2	17.6458	5.37634							P	6	16.3682	0.098
K	3	20.8872	5.37634							A	7	3.44813	0.195
K	4	17.756	3.22581							C	7	2.49218	0.195
K	5	6.62558	4.6595							E	7	12.3407	0.195
K	6	6.65113	1.43369							F	7	11.5251	0.195
K	9	11.5731	0.716846							J	7	19.2454	0.195
L	1	11.7859	5.01792							L	7	11.5461	0.195
L	5	7.58807	0.716846							M	7	8.99994	0.195
L	6	14.2657	1.79211							O	7	17.4502	0.195
L	7	11.5461	2.50896							A	8	18.2652	0.195
L	9	5.79016	2.15054							F	8	13.0116	0.195
L	10	11.2505	1.43369							G	8	11.6109	0.195
M	1	22.4223	3.58423							I	8	3.92498	0.195
M	4	11.8711	5.01792							M	8	4.98099	0.195
M	5	7.86118	4.30108							N	8	15.0373	0.195
M	7	8.99994	2.86738							O	8	7.86316	0.195
M	8	4.98099	0.716846							P	8	9.6182	0.195
M	9	11.8791	2.50896							B	9	4.26051	0.195
N	1	22.1739	2.86738							C	9	17.3138	0.39
N	2	24.5909	1.07527							D	9	29.384	0.39
N	3	6.41428	3.58423							E	9	3.78606	0.39
N	4	11.1357	1.07527							K	9	11.5731	0.39
N	8	15.0373	3.22581							L	9	5.79016	0.39
N	9	4.73438	5.73477							M	9	11.8791	0.39
N	10	11.6117	3.22581							N	9	4.73438	0.39
O	2	10.3704	5.01792							O	9	12.8399	0.39
O	3	20.8952	2.86738							D	10	7.99619	0.39
O	7	17.4502	1.79211							E	10	10.7805	0.39
O	8	7.86316	3.94265							G	10	14.3337	0.39
O	9	12.8399	1.79211							H	10	20.2891	0.39
O	10	1.90306	3.22581							I	10	18.2367	0.39
P	1	7.06675	2.86738							J	10	12.7848	0.39
P	5	5.24174	3.58423							L	10	11.2505	0.39
P	6	16.3682	1.79211							N	10	11.6117	0.39
P	8	9.6182	2.15054							O	10	1.90306	0.39
P	10	14.7896	3.58423							P	10	14.7896	0.39

## Sheet: David's Results
A03
Time	Data	FFT Freq	FFT Mag	FFT Complex			Max
0	204.125	0	389.717	6235.475036			15.1059
0.09	199.275	0.358423	9.601	62.3809798343006-140.379832478761i
0.18	214	0.716846	11.2338	35.9346596433012+176.112430399446i
0.27	182.875	1.07527	7.83742	17.4494646551036+124.178716809901i
0.36	145.55	1.43369	0.925057	4.95648578528201-13.9463310899164i
0.45	208	1.79211	7.29924	68.4573416041468-94.6203099563875i
0.54	209.875	2.15054	4.08607	-65.3100964126186+2.96026807528484i
0.63	188.95	2.50896	15.1059	11.2668241393805-241.432330866089i
0.72	229.325	2.86738	1.54755	11.9250480000001+21.700012i
0.81	194	3.22581	5.4248	4.06768322962076+86.7013935005119i
0.9	223.775	3.58423	11.8211	-177.270903922819+65.9375636068893i
0.99	206.525	3.94265	9.78677	150.975875746497+41.5473409951811i
1.08	193.25	4.30108	11.1831	19.5935622147182+177.853716910084i
1.17	196.725	4.6595	6.88962	7.18591611491706-109.999483946293i
1.26	197.175	5.01792	10.7282	-93.2536833078634-144.110346068949i
1.35	243.475	5.37634	12.6242	168.615818676033+111.208088180076i
1.44	142.825	5.73477	9.83906	-157.424988
1.53	192.575	6.09319	12.6242	168.615818676033-111.208088180077i
1.62	182	6.45161	10.7282	-93.2536833078632+144.110346068949i
1.71	199.05	6.81004	6.88962	7.18591611491739+109.999483946293i
1.8	184.85	7.16846	11.1831	19.5935622147179-177.853716910084i
1.89	210.975	7.52688	9.78677	150.975875746497-41.5473409951815i
1.98	105.425	7.8853	11.8211	-177.270903922819-65.9375636068889i
2.07	196.75	8.24373	5.4248	4.06768322962058-86.7013935005119i
2.16	192.6	8.60215	1.54755	11.925048-21.700012i
2.25	176.275	8.96057	15.1059	11.2668241393813+241.432330866089i
2.34	184.95	9.319	4.08607	-65.3100964126188-2.96026807528487i
2.43	189.7	9.67742	7.29924	68.457341604147+94.6203099563876i
2.52	232.95	10.0358	0.925057	4.956485785282+13.9463310899164i
2.61	209.55	10.3943	7.83742	17.4494646551033-124.178716809901i
2.7	196.35	10.7527	11.2338	35.9346596433007-176.112430399447i
2.79	201.75	11.1111	9.601	62.380979834301+140.379832478761i
A04
Time	Data	FFT Freq	FFT Mag	FFT Complex			Max
0	266.125	0	542.641	8682.25			4.82974
0.09	272.25	0.358423	3.5133	-56.208299298216+0.710803784131465i
0.18	263.25	0.716846	2.02079	18.1457043578202-26.7607422342726i
0.27	267.25	1.07527	0.974125	-14.3939046165722+5.97822136244614i
0.36	284	1.43369	2.17637	-1.95253429037916-34.767135623731i
0.45	269.5	1.79211	1.80829	13.4512826342985+25.6155556396392i
0.54	261.625	2.15054	1.4753	5.61024779569475+22.9284721804068i
0.63	272.375	2.50896	1.46033	20.2650332522207+11.6302753775193i
0.72	272.625	2.86738	4.82974	56+53.25i
0.81	268	3.22581	2.60305	-23.8630786307801-34.1345978526595i
0.9	271.75	3.58423	0.688295	10.952567868923+1.14940475298772i
0.99	271.875	3.94265	4.769	-75.6236701714195-10.1660816572721i
1.08	276.25	4.30108	1.99761	-31.2974657096209+6.48286437626907i
1.17	271	4.6595	3.5655	-54.2240757481786-17.7262514681899i
1.26	265.875	5.01792	3.53616	10.791479977562-55.5398096616917i
1.35	274	5.37634	1.66688	26.5967125786471-1.97690497977222i
1.44	286.625	5.73477	1.57812	25.25
1.53	269	6.09319	1.66688	26.5967125786471+1.97690497977204i
1.62	275.75	6.45161	3.53616	10.7914799775622+55.5398096616917i
1.71	292	6.81004	3.5655	-54.2240757481785+17.72625146819i
1.8	270.5	7.16846	1.99761	-31.2974657096209-6.48286437626905i
1.89	269.5	7.52688	4.769	-75.6236701714195+10.1660816572723i
1.98	264.875	7.8853	0.688295	10.952567868923-1.14940475298772i
2.07	276	8.24373	2.60305	-23.86307863078+34.1345978526595i
2.16	268.75	8.60215	4.82974	56-53.25i
2.25	269.75	8.96057	1.46033	20.2650332522207-11.6302753775194i
2.34	274	9.319	1.4753	5.61024779569468-22.9284721804068i
2.43	264.125	9.67742	1.80829	13.4512826342984-25.6155556396393i
2.52	280	10.0358	2.17637	-1.95253429037911+34.7671356237309i
2.61	248.625	10.3943	0.974125	-14.3939046165722-5.97822136244619i
2.7	271.75	10.7527	2.02079	18.1457043578202+26.7607422342726i
2.79	273.25	11.1111	3.5133	-56.2082992982159-0.710803784131333i
A06
Time	Data	FFT Freq	FFT Mag	FFT Complex			Max
0	143.625	0	276.047	4416.75			10.2003
0.09	133.125	0.358423	3.38736	-25.0384351719548-48.0674405646795i
0.18	154	0.716846	3.10997	-31.4941360276342-38.5245005284134i
0.27	131.625	1.07527	1.77936	17.2688069466629-22.6343124936109i
0.36	134.625	1.43369	8.17388	58.8947375337523-116.770630368119i
0.45	168.625	1.79211	10.2003	-89.9073096005181+136.206582182218i
0.54	127.375	2.15054	3.86843	41.3482168630157-46.0575894401407i
0.63	120.625	2.50896	5.07639	67.079642419006-45.7971602892824i
0.72	143.375	2.86738	5.32197	2.12499999999995-85.125i
0.81	137	3.22581	5.89842	17.8194223964117+92.6771185687771i
0.9	173	3.58423	7.10348	-113.056216478569-11.6572016691618i
0.99	150.625	3.94265	5.0519	-20.3750681274344+78.2202762651166i
1.08	129.375	4.30108	3.59591	27.6052624662477+50.4793696318806i
1.17	130	4.6595	6.16268	89.415591034843-41.5617439076666i
1.26	128.75	5.01792	1.15736	-3.79786435681227-18.1241127574348i
1.35	123.375	5.37634	1.42665	15.7373501029836-16.5342872035744i
1.44	134.625	5.73477	4.5	72
1.53	171.25	6.09319	1.42665	15.7373501029837+16.5342872035744i
1.62	155.25	6.45161	1.15736	-3.79786435681222+18.1241127574347i
1.71	117	6.81004	6.16268	89.4155910348433+41.5617439076665i
1.8	133.625	7.16846	3.59591	27.6052624662476-50.4793696318806i
1.89	127.875	7.52688	5.0519	-20.3750681274347-78.2202762651165i
1.98	133.625	7.8853	7.10348	-113.056216478569+11.657201669162i
2.07	142.375	8.24373	5.89842	17.8194223964115-92.6771185687771i
2.16	161.625	8.60215	5.32197	2.12500000000005+85.125i
2.25	140.25	8.96057	5.07639	67.0796424190062+45.7971602892822i
2.34	120.125	9.319	3.86843	41.3482168630158+46.0575894401405i
2.43	128.75	9.67742	10.2003	-89.9073096005184-136.206582182218i
2.52	142.375	10.0358	8.17388	58.8947375337525+116.770630368119i
2.61	120.625	10.3943	1.77936	17.268806946663+22.6343124936108i
2.7	129	10.7527	3.10997	-31.4941360276341+38.5245005284135i
2.79	129.25	11.1111	3.38736	-25.0384351719546+48.0674405646795i
A07
Time	Data	FFT Freq	FFT Mag	FFT Complex			Max
0	75.5	0	169.251	2708.009706			3.44813
0.09	83.6635	0.358423	1.6985	-12.5374341344977+24.1111653905354i
0.18	77.0577	0.716846	2.74917	3.11551861078813+43.8761695277783i
0.27	87.0385	1.07527	2.99378	-45.8808336147117+13.762520230654i
0.36	81.0192	1.43369	2.17038	-34.6935216492837-1.50478002193796i
0.45	82.2596	1.79211	1.46696	-19.0879317836924-13.6584286691002i
0.54	84.25	2.15054	1.99438	14.4122233914648-28.4699475800718i
0.63	82.375	2.50896	2.49164	-10.9474979389328+38.3337403832719i
0.72	83.8654	2.86738	0.523781	-7.60583599999995+3.51910200000009i
0.81	81.4423	3.22581	3.40208	-54.40335831404-1.80683851647064i
0.9	82.6923	3.58423	2.95812	7.16027692557666-46.7852188173703i
0.99	82.625	3.94265	2.83673	8.77805438265979-44.5306672242888i
1.08	87.8654	4.30108	3.44813	53.5588776492837-13.235616021938i
1.17	91.8846	4.6595	0.670893	-0.449188418849097+10.7248822475648i
1.26	81.4615	5.01792	0.988556	-14.3418269278296-6.66981370952021i
1.35	81.7211	5.37634	1.48152	-10.6256181779361+21.1894590628925i
1.44	93.6442	5.73477	2.80709	-44.9135139999999
1.53	90.7308	6.09319	1.48152	-10.6256181779362-21.1894590628925i
1.62	79.8846	6.45161	0.988556	-14.3418269278297+6.6698137095202i
1.71	86.6635	6.81004	0.670893	-0.449188418849108-10.7248822475649i
1.8	78.0865	7.16846	3.44813	53.5588776492838+13.2356160219379i
1.89	87.9615	7.52688	2.83673	8.77805438265997+44.5306672242888i
1.98	81.4231	7.8853	2.95812	7.16027692557677+46.7852188173703i
2.07	85.5673	8.24373	3.40208	-54.40335831404+1.80683851647078i
2.16	82.6923	8.60215	0.523781	-7.60583599999996-3.51910200000009i
2.25	74.4039	8.96057	2.49164	-10.9474979389329-38.3337403832719i
2.34	92.2211	9.319	1.99438	14.4122233914649+28.4699475800718i
2.43	106.875	9.67742	1.46696	-19.0879317836923+13.6584286691002i
2.52	79.2981	10.0358	2.17038	-34.6935216492837+1.50478002193805i
2.61	94.125	10.3943	2.99378	-45.8808336147117-13.7625202306539i
2.7	90.5865	10.7527	2.74917	3.11551861078803-43.8761695277783i
2.79	77.125	11.1111	1.6985	-12.5374341344978-24.1111653905355i
A08
Time	Data	FFT Freq	FFT Mag	FFT Complex			Max
0	121.089	0	264.059	4224.946469			18.2652
0.09	168.393	0.358423	10.684	-166.950011806247-36.7334740757844i
0.18	124.143	0.716846	5.19249	6.10658070646301-82.855089609562i
0.27	116.607	1.07527	9.07617	-35.4010675380129-140.83768405761i
0.36	150.5	1.43369	4.81877	38.1688734601575-66.9894909388835i
0.45	121.536	1.79211	1.61884	-22.0360251894217-13.6122767814i
0.54	162.821	2.15054	6.37854	63.7467249945105-79.6988139263207i
0.63	94.2321	2.50896	18.2652	88.0672474718208-278.657774522755i
0.72	140.25	2.86738	11.7796	183.607145+42.5536180000001i
0.81	114.982	3.22581	7.84241	77.1215287335864-98.9804854636286i
0.9	144.893	3.58423	15.2851	5.00409337641239+244.510064891214i
0.99	137.339	3.94265	5.33956	-19.1228421724976-83.2653614366771i
1.08	148.214	4.30108	13.2887	-188.383107460157+98.5819810611167i
1.17	136.75	4.6595	14.465	-32.6562682647918-229.12405494506i
1.26	87.9643	5.01792	15.8173	-207.571635077385+144.782381207973i
1.35	225.929	5.37634	7.65531	54.977438765562+109.453352751169i
1.44	128.089	5.73477	2.4654	-39.4464109999999
1.53	115.536	6.09319	7.65531	54.9774387655617-109.45335275117i
1.62	160.089	6.45161	15.8173	-207.571635077386-144.782381207972i
1.71	136.589	6.81004	14.465	-32.656268264791+229.124054945059i
1.8	140.75	7.16846	13.2887	-188.383107460158-98.5819810611165i
1.89	119.732	7.52688	5.33956	-19.1228421724974+83.2653614366768i
1.98	127.786	7.8853	15.2851	5.00409337641159-244.510064891214i
2.07	150.946	8.24373	7.84241	77.1215287335868+98.9804854636284i
2.16	142.107	8.60215	11.7796	183.607145-42.5536180000001i
2.25	157.964	8.96057	18.2652	88.0672474718219+278.657774522755i
2.34	89.5536	9.319	6.37854	63.7467249945106+79.6988139263203i
2.43	107.518	9.67742	1.61884	-22.0360251894215+13.6122767814003i
2.52	167.179	10.0358	4.81877	38.1688734601575+66.9894909388833i
2.61	109.929	10.3943	9.07617	-35.4010675380122+140.83768405761i
2.7	57.3214	10.7527	5.19249	6.10658070646321+82.8550896095619i
2.79	118.214	11.1111	10.684	-166.950011806247+36.7334740757853i
B02
Time	Data	FFT Freq	FFT Mag	FFT Complex			Max
0	168.153	0	357.422	5718.750061			18.677
0.09	212.139	0.358423	3.07113	-45.0402106349951-19.645041878411i
0.18	174.097	0.716846	7.09086	113.105477088188-8.88377242321618i
0.27	158.514	1.07527	1.35865	-1.70361845001253-21.6715366026881i
0.36	174.597	1.43369	3.08446	37.09627939662-32.5488654206126i
0.45	170.944	1.79211	18.677	267.622858562173+132.96137038502i
0.54	200.458	2.15054	6.94468	-69.5934159001129-86.6214666240786i
0.63	175.125	2.50896	1.52802	3.15779392011908+24.2435740226563i
0.72	180.444	2.86738	2.16974	-30.4305740000002-16.708343i
0.81	150.778	3.22581	2.49061	-14.2444040665664-37.2169567693349i
0.9	158.625	3.58423	1.44966	-19.3973045053444+12.7175211208594i
0.99	174.542	3.94265	4.35038	-18.2692367386416+67.1657042884631i
1.08	214.597	4.30108	8.27405	-128.81844539662-30.5210954206123i
1.17	188.458	4.6595	4.18583	-65.945815135129-11.6860029770622i
1.26	199.486	5.01792	7.76917	-93.9481326827304+81.3996753217221i
1.35	153.222	5.37634	12.7132	-201.910863456947-24.6576289482185i
1.44	177.694	5.73477	12.4236	198.777835
1.53	181.764	6.09319	12.7132	-201.910863456947+24.6576289482191i
1.62	226.125	6.45161	7.76917	-93.9481326827307-81.3996753217219i
1.71	179.097	6.81004	4.18583	-65.9458151351293+11.6860029770625i
1.8	201.778	7.16846	8.27405	-128.81844539662+30.5210954206124i
1.89	128.292	7.52688	4.35038	-18.2692367386421-67.1657042884629i
1.98	180.139	7.8853	1.44966	-19.3973045053445-12.7175211208595i
2.07	160.431	8.24373	2.49061	-14.2444040665666+37.2169567693349i
2.16	182.861	8.60215	2.16974	-30.4305740000002+16.708343i
2.25	189.972	8.96057	1.52802	3.15779392011879-24.2435740226564i
2.34	188.958	9.319	6.94468	-69.5934159001129+86.6214666240787i
2.43	155.486	9.67742	18.677	267.622858562172-132.961370385021i
2.52	164.042	10.0358	3.08446	37.09627939662+32.5488654206124i
2.61	166	10.3943	1.35865	-1.70361845001247+21.671536602688i
2.7	166.708	10.7527	7.09086	113.105477088188+8.88377242321587i
2.79	215.222	11.1111	3.07113	-45.040210634995+19.645041878411i
B04
Time	Data	FFT Freq	FFT Mag	FFT Complex			Max
0	107.65	0	224.386	3590.174988			11.2885
0.09	113.375	0.358423	6.20591	46.2465050712137-87.8674253868876i
0.18	143.4	0.716846	1.95493	9.17796336500347-29.9020594184952i
0.27	129	1.07527	3.043	18.0920829063126-45.2016881049176i
0.36	98.3	1.43369	4.32836	67.4772096794789+15.5855101866274i
0.45	99.425	1.79211	3.75649	-54.9926824465771+24.2544538870184i
0.54	146.725	2.15054	6.72009	-27.195419734944-104.025411537265i
0.63	118.85	2.50896	6.73765	-99.1848641276016-42.2342283247405i
0.72	106	2.86738	3.42328	-36.87503+40.50003i
0.81	113.825	3.22581	11.2885	-131.249297659124+124.080531055137i
0.9	118	3.58423	4.72541	69.0381139016024-30.823652014732i
0.99	115.2	3.94265	4.31896	67.1929063511905-16.1362568119368i
1.08	107.15	4.30108	4.93765	12.3228383205213+78.0354021866274i
1.17	128.275	4.6595	7.25498	-75.5020938681332-88.1699373744574i
1.26	91.2	5.01792	4.82694	41.0793184683379+65.3996761040376i
1.35	106.075	5.37634	0.880812	7.59739577271894+11.8697954224047i
1.44	135.375	5.73477	1.76093	28.1749279999999
1.53	106.375	6.09319	0.880812	7.59739577271887-11.8697954224049i
1.62	110.8	6.45161	4.82694	41.0793184683378-65.3996761040377i
1.71	84.575	6.81004	7.25498	-75.5020938681328+88.1699373744577i
1.8	116.025	7.16846	4.93765	12.3228383205212-78.0354021866273i
1.89	101.4	7.52688	4.31896	67.1929063511906+16.1362568119366i
1.98	90.375	7.8853	4.72541	69.0381139016026+30.8236520147318i
2.07	144.15	8.24373	11.2885	-131.249297659124-124.080531055136i
2.16	114	8.60215	3.42328	-36.8750300000001-40.50003i
2.25	94.75	8.96057	6.73765	-99.1848641276015+42.2342283247407i
2.34	104.925	9.319	6.72009	-27.1954197349437+104.025411537265i
2.43	100.3	9.67742	3.75649	-54.9926824465773-24.2544538870183i
2.52	101.65	10.0358	4.32836	67.4772096794788-15.5855101866275i
2.61	112.825	10.3943	3.043	18.0920829063127+45.2016881049175i
2.7	117.6	10.7527	1.95493	9.17796336500354+29.9020594184954i
2.79	112.6	11.1111	6.20591	46.2465050712139+87.8674253868874i
B05
Time	Data	FFT Freq	FFT Mag	FFT Complex			Max
0	144.464	0	232.133	3714.124999			14.0013
0.09	133.464	0.358423	4.8075	28.0009388992108-71.6423462845195i
0.18	93.625	0.716846	2.4527	-11.3165924878245+37.5760953189778i
0.27	104.482	1.07527	11.5117	183.871919419557-10.785886273035i
0.36	111.429	1.43369	7.14839	-17.6389360765052+113.005979274911i
0.45	98.0893	1.79211	14.0013	219.205903135304+46.1961421847735i
0.54	147.964	2.15054	2.71178	5.74467651000774-43.006555078802i
0.63	126.5	2.50896	4.02291	62.7520258981183-14.326388481071i
0.72	110.982	2.86738	4.25727	-36.714235+57.375002i
0.81	107.125	3.22581	6.70893	100.361167132304-38.0806993431723i
0.9	115.929	3.58423	9.46865	97.3946692658378+116.043183810678i
0.99	134.321	3.94265	6.44439	-66.3036760133197-78.9655129483141i
1.08	129.5	4.30108	1.9052	-29.4324759234947+7.934569274911i
1.17	156.018	4.6595	10.8222	-92.0485202612699-146.661377619056i
1.26	105.232	5.01792	4.89407	31.3203107119791+71.7686582084579i
1.35	117.125	5.37634	4.42928	25.7315297900959+66.0320906404454i
1.44	86.7679	5.73477	5.82031	-93.1250009999999
1.53	64.6964	6.09319	4.42928	25.7315297900958-66.0320906404455i
1.62	133.875	6.45161	4.89407	31.3203107119789-71.7686582084578i
1.71	128.321	6.81004	10.8222	-92.0485202612697+146.661377619057i
1.8	100.571	7.16846	1.9052	-29.4324759234947-7.93456927491095i
1.89	124.661	7.52688	6.44439	-66.3036760133197+78.9655129483145i
1.98	120.5	7.8853	9.46865	97.3946692658375-116.043183810678i
2.07	126	8.24373	6.70893	100.361167132304+38.0806993431723i
2.16	89.4643	8.60215	4.25727	-36.7142350000001-57.375002i
2.25	136.982	8.96057	4.02291	62.7520258981182+14.326388481071i
2.34	92.1071	9.319	2.71178	5.74467651000788+43.006555078802i
2.43	99.6607	9.67742	14.0013	219.205903135304-46.196142184774i
2.52	113.714	10.0358	7.14839	-17.6389360765054-113.005979274911i
2.61	102.089	10.3943	11.5117	183.871919419557+10.7858862730345i
2.7	114.375	10.7527	2.4527	-11.3165924878246-37.5760953189777i
2.79	144.089	11.1111	4.8075	28.0009388992111+71.6423462845196i
B06
Time	Data	FFT Freq	FFT Mag	FFT Complex			Max
0	31.4	0	94.6141	1513.825102			9.53346
0.09	61.325	0.358423	4.33776	-64.4472732278847-25.7583460521413i
0.18	41.3	0.716846	9.53346	88.8004849665546-124.022118643889i
0.27	50.2	1.07527	4.03433	-51.9289441886837+38.3403804236728i
0.36	64.975	1.43369	5.1128	-81.761027155962-2.67401923262787i
0.45	59.2	1.79211	2.9684	37.4017634778469-29.2716459645444i
0.54	45.725	2.15054	3.98826	-47.1264356194978+43.0242818942767i
0.63	53.15	2.50896	8.34815	80.6890975240506-106.44403782809i
0.72	31.275	2.86738	6.2373	46.0250240000001+88.5499579999999i
0.81	54.55	3.22581	5.86334	-33.7769005836157-87.5219673364957i
0.9	29.525	3.58423	5.06424	10.988713313796+80.279327662172i
0.99	40.475	3.94265	7.10187	-49.7454065414629-102.162380664571i
1.08	41.25	4.30108	4.14981	-24.8388888440379+61.575920767372i
1.17	51.7	4.6595	6.65777	-100.872844749821+34.2357582655825i
1.26	35.825	5.01792	4.03416	-50.7628586608529-39.8670488759936i
1.35	84.65	5.37634	5.27448	54.48079628957-64.4500670186109i
1.44	47.425	5.73477	8.45468	-135.274934
1.53	27.375	6.09319	5.27448	54.4807962895702+64.4500670186105i
1.62	64.425	6.45161	4.03416	-50.7628586608528+39.8670488759938i
1.71	101.975	6.81004	6.65777	-100.872844749821-34.2357582655825i
1.8	46.125	7.16846	4.14981	-24.838888844038-61.5759207673721i
1.89	54.475	7.52688	7.10187	-49.7454065414626+102.162380664571i
1.98	30.825	7.8853	5.06424	10.9887133137957-80.2793276621721i
2.07	41.425	8.24373	5.86334	-33.7769005836155+87.5219673364957i
2.16	47.075	8.60215	6.2373	46.025024-88.5499579999999i
2.25	20.275	8.96057	8.34815	80.6890975240509+106.44403782809i
2.34	41.625	9.319	3.98826	-47.126435619498-43.0242818942766i
2.43	35.275	9.67742	2.9684	37.4017634778471+29.2716459645443i
2.52	58.125	10.0358	5.1128	-81.7610271559619+2.6740192326279i
2.61	39.1	10.3943	4.03433	-51.9289441886838-38.3403804236726i
2.7	32.375	10.7527	9.53346	88.8004849665549+124.022118643889i
2.79	49.4	11.1111	4.33776	-64.4472732278846+25.7583460521416i
B09
Time	Data	FFT Freq	FFT Mag	FFT Complex			Max
0	118.575	0	256.491	4103.850036			4.26051
0.09	133.475	0.358423	2.81242	44.6538110048858-5.56014854825438i
0.18	136.9	0.716846	3.5374	41.5621031568621+38.4183323854893i
0.27	128.2	1.07527	0.704424	-9.00254692096989+6.78120396099944i
0.36	129.825	1.43369	0.522389	-4.56515820961039-7.00137947134849i
0.45	121.7	1.79211	1.1617	-18.4599409661259+2.17095847083599i
0.54	128.225	2.15054	2.6634	31.7171903810143-28.460715817754i
0.63	131.125	2.50896	4.26051	-37.6869209867972+56.803194022747i
0.72	123.725	2.86738	2.3079	-35.2499399999999+11i
0.81	120.975	3.22581	3.4702	-32.1342809291269+45.2793489275623i
0.9	131.45	3.58423	2.44221	-16.1142156264248-35.5979619528176i
0.99	130.1	3.94265	3.25955	-51.2118692987476+9.86205239242219i
1.08	126.575	4.30108	1.6109	-24.4348417903896-8.20133147134842i
1.17	133.475	4.6595	0.66437	-7.81702084280492+7.20342355134702i
1.26	124.275	5.01792	1.73909	-22.5649819114514+16.2810862504256i
1.35	120.825	5.37634	0.793397	-3.34123106031301+12.246748025322i
1.44	132.95	5.73477	1.25937	-20.149964
1.53	140.475	6.09319	0.793397	-3.34123106031303-12.2467480253219i
1.62	120.3	6.45161	1.73909	-22.5649819114515-16.2810862504256i
1.71	118.675	6.81004	0.66437	-7.81702084280493-7.203423551347i
1.8	122.75	7.16846	1.6109	-24.4348417903896+8.20133147134843i
1.89	124.65	7.52688	3.25955	-51.2118692987476-9.86205239242203i
1.98	128.675	7.8853	2.44221	-16.1142156264248+35.5979619528177i
2.07	123.5	8.24373	3.4702	-32.1342809291271-45.2793489275622i
2.16	119.15	8.60215	2.3079	-35.2499399999999-11i
2.25	124.025	8.96057	4.26051	-37.6869209867974-56.803194022747i
2.34	130.325	9.319	2.6634	31.7171903810144+28.4607158177539i
2.43	140.45	9.67742	1.1617	-18.459940966126-2.17095847083605i
2.52	129.75	10.0358	0.522389	-4.56515820961039+7.00137947134848i
2.61	126.725	10.3943	0.704424	-9.00254692096998-6.7812039609995i
2.7	138.4	10.7527	3.5374	41.5621031568619-38.4183323854894i
2.79	143.625	11.1111	2.81242	44.6538110048858+5.56014854825415i
C02
Time	Data	FFT Freq	FFT Mag	FFT Complex			Max
0	14.4167	0	29.8698	477.916687			2.58492
0.09	12.7917	0.358423	1.74899	-26.6893531076339+8.41245075929741i
0.18	11.6667	0.716846	1.77092	-13.8870495425103+24.6983027105384i
0.27	16.6667	1.07527	2.36864	30.6832440861247+22.2445758013028i
0.36	4.45831	1.43369	1.50049	22.4308174300397-8.55759853843118i
0.45	5.875	1.79211	2.58492	-38.8929699515534-14.0671132178096i
0.54	14.2917	2.15054	0.647226	9.28079017842174-4.59409583198499i
0.63	12.2917	2.50896	1.68335	-23.9963776811916-12.230860150081i
0.72	16.7083	2.86738	0.983617	12.0832519999999+10.0834350000001i
0.81	25.5417	3.22581	0.447437	-4.7393449320437-5.36561980584169i
0.9	14.4583	3.58423	2.28348	28.7922559992216+22.4912565337929i
0.99	25.2083	3.94265	1.50163	20.8602467215133+11.9206475197909i
1.08	12.7083	4.30108	1.60765	14.6525565699603-21.1409725384312i
1.17	12.8333	4.6595	0.465633	-6.86907595510952-2.88445995894763i
1.26	9	5.01792	2.4784	-4.01924863513288+39.4501590763162i
1.35	18.75	5.37634	1.71476	-14.6893771801055-23.1726013943146i
1.44	22.4583	5.73477	1.66146	-26.5834350000001
1.53	13.5833	6.09319	1.71476	-14.6893771801055+23.1726013943146i
1.62	12.2083	6.45161	2.4784	-4.01924863513299-39.4501590763161i
1.71	13.2917	6.81004	0.465633	-6.86907595510952+2.88445995894764i
1.8	19.0833	7.16846	1.60765	14.6525565699603+21.1409725384312i
1.89	12.75	7.52688	1.50163	20.8602467215133-11.920647519791i
1.98	22.625	7.8853	2.28348	28.7922559992216-22.491256533793i
2.07	15.5	8.24373	0.447437	-4.73934493204364+5.36561980584165i
2.16	15.125	8.60215	0.983617	12.0832519999999-10.0834350000001i
2.25	15.25	8.96057	1.68335	-23.9963776811916+12.2308601500811i
2.34	11.9167	9.319	0.647226	9.28079017842177+4.59409583198496i
2.43	14.2917	9.67742	2.58492	-38.8929699515534+14.0671132178097i
2.52	13.9167	10.0358	1.50049	22.4308174300398+8.55759853843118i
2.61	22.4583	10.3943	2.36864	30.6832440861246-22.2445758013029i
2.7	10.625	10.7527	1.77092	-13.8870495425103-24.6983027105384i
2.79	15.1667	11.1111	1.74899	-26.6893531076339-8.41245075929736i
C04
Time	Data	FFT Freq	FFT Mag	FFT Complex			Max
0	88.4583	0	183.414	2934.625064			15.1605
0.09	132.542	0.358423	0.711863	-11.3409209131429+1.05419932157608i
0.18	73.1667	0.716846	2.98168	-34.3618406089824+33.0940742357423i
0.27	77.9167	1.07527	4.12887	-10.8915466218733+65.1579092766484i
0.36	71.2083	1.43369	9.38067	95.6701647558342-115.647988099809i
0.45	93.4583	1.79211	8.55795	120.796125299514-64.4774033753604i
0.54	85.0833	2.15054	2.28592	-22.9753362954994+28.4578344914237i
0.63	91.3333	2.50896	0.880506	-7.07449232796983+12.1830260329365i
0.72	111.458	2.86738	15.1605	-27.5415920000001-240.999968i
0.81	122.083	3.22581	6.13773	87.6308573217912-44.3261523469895i
0.9	75.5417	3.58423	3.20846	-42.6251327907804-28.6079842455649i
0.99	104	3.94265	0.994967	15.9064931676498-0.642610157905242i
1.08	59.5833	4.30108	6.026	91.6632112441657-29.8980520998092i
1.17	112	4.6595	6.15771	-96.1186836898654+21.6346942094005i
1.26	92.125	5.01792	9.03522	-119.037690304738+82.0282554987539i
1.35	75.5	5.37634	12.5227	-57.9078322361039-191.812987343053i
1.44	83.3333	5.73477	4.22135	-67.541624
1.53	103.667	6.09319	12.5227	-57.9078322361033+191.812987343053i
1.62	111.708	6.45161	9.03522	-119.037690304738-82.0282554987537i
1.71	80.5833	6.81004	6.15771	-96.1186836898657-21.6346942094003i
1.8	94.375	7.16846	6.026	91.6632112441658+29.8980520998091i
1.89	96	7.52688	0.994967	15.9064931676497+0.642610157905303i
1.98	93.875	7.8853	3.20846	-42.6251327907804+28.6079842455649i
2.07	37.4583	8.24373	6.13773	87.6308573217912+44.3261523469892i
2.16	115.083	8.60215	15.1605	-27.5415919999998+240.999968i
2.25	103.667	8.96057	0.880506	-7.07449232796994-12.1830260329363i
2.34	126.292	9.319	2.28592	-22.9753362954995-28.4578344914238i
2.43	77.5417	9.67742	8.55795	120.796125299515+64.4774033753601i
2.52	79.5	10.0358	9.38067	95.6701647558344+115.647988099809i
2.61	107.625	10.3943	4.12887	-10.8915466218735-65.1579092766484i
2.7	72.75	10.7527	2.98168	-34.3618406089826-33.0940742357424i
2.79	85.7083	11.1111	0.711863	-11.3409209131428-1.05419932157608i
C06
Time	Data	FFT Freq	FFT Mag	FFT Complex			Max
0	30.125	0	81.8516	1309.625			6.2299
0.09	50.75	0.358423	3.54841	-2.49794059180154-56.7196355165331i
0.18	41.5	0.716846	4.70694	22.0624343888781+72.0068971393177i
0.27	35.875	1.07527	1.89398	-26.0164819144414-15.5387976499299i
0.36	42.125	1.43369	1.82904	-28.6510191002141-5.96104794275852i
0.45	45.375	1.79211	0.0148544	4.5522521564056E-002+0.2332694709484i
0.54	38.875	2.15054	1.83858	-24.809087138538-15.8077006321628i
0.63	38.625	2.50896	3.56526	16.5422489653256-54.5929106180094i
0.72	46.25	2.86738	2.81281	-34.625+28.75i
0.81	38.25	3.22581	5.21995	4.1455800611399-83.4163182825722i
0.9	36	3.58423	4.45822	-22.8581747510401-67.5698939409826i
0.99	66.375	3.94265	6.2299	25.4239783320951+96.3815140230008i
1.08	40	4.30108	3.18627	1.40101910021407-50.9610479427586i
1.17	38.125	4.6595	3.29014	-12.7710384238781+51.0696020105141i
1.26	64.5	5.01792	3.90069	-46.3951724992998+41.744703830498i
1.35	43.625	5.37634	3.18439	-37.8718689500038-34.0828880727044i
1.44	34.25	5.73477	0.742188	-11.875
1.53	42.625	6.09319	3.18439	-37.8718689500037+34.0828880727046i
1.62	33.125	6.45161	3.90069	-46.3951724993-41.744703830498i
1.71	44.375	6.81004	3.29014	-12.7710384238784-51.0696020105141i
1.8	40.75	7.16846	3.18627	1.40101910021417+50.9610479427585i
1.89	10.625	7.52688	6.2299	25.4239783320948-96.381514023001i
1.98	42.875	7.8853	4.45822	-22.85817475104+67.5698939409826i
2.07	36.25	8.24373	5.21995	4.14558006114015+83.4163182825721i
2.16	36.125	8.60215	2.81281	-34.625-28.75i
2.25	31.125	8.96057	3.56526	16.5422489653258+54.5929106180094i
2.34	49	9.319	1.83858	-24.809087138538+15.8077006321628i
2.43	41.125	9.67742	0.0148544	4.55225215640489E-002-0.233269470948372i
2.52	37.5	10.0358	1.82904	-28.6510191002141+5.96104794275857i
2.61	59.125	10.3943	1.89398	-26.0164819144413+15.53879764993i
2.7	35.875	10.7527	4.70694	22.0624343888778-72.0068971393178i
2.79	38.5	11.1111	3.54841	-2.49794059180136+56.7196355165332i
C07
Time	Data	FFT Freq	FFT Mag	FFT Complex			Max
0	109.45	0	220.261	3524.175018			2.49218
0.09	109.325	0.358423	0.905131	-11.6497857279775+8.60310673856027i
0.18	101.9	0.716846	1.87968	-27.475494746405+12.231124453888i
0.27	111.625	1.07527	0.464482	-7.40054839434161-0.679957129597609i
0.36	108.8	1.43369	0.312858	-1.52114481797107+4.76900175154007i
0.45	104.65	1.79211	0.724623	10.2194929561273+5.47560202580438i
0.54	114.25	2.15054	1.58067	-4.67503851528026-24.8549256750424i
0.63	114.7	2.50896	0.368967	5.89007321379011-0.39757936654072i
0.72	110.1	2.86738	1.87188	11.449982+27.674988i
0.81	106.825	3.22581	0.623264	-9.70774622143887+2.28144982420553i
0.9	113.5	3.58423	2.42139	32.060640514289-21.7503916372118i
0.99	106.725	3.94265	1.52225	13.2836805908318-20.4146222397195i
1.08	116.775	4.30108	0.80092	-12.7288551820289-1.48093824845985i
1.17	110.85	4.6595	1.15525	5.67045528706086-17.5926687182717i
1.26	108.25	5.01792	0.915048	6.98991674739622-12.8644135082815i
1.35	108.675	5.37634	2.49218	-13.1054297040518+37.6597926061564i
1.44	110.3	5.73477	1.02344	-16.3750300000002
1.53	108.875	6.09319	2.49218	-13.105429704052-37.6597926061564i
1.62	108.95	6.45161	0.915048	6.98991674739625+12.8644135082815i
1.71	112.275	6.81004	1.15525	5.67045528706092+17.5926687182717i
1.8	110.125	7.16846	0.80092	-12.7288551820289+1.48093824845986i
1.89	107.725	7.52688	1.52225	13.2836805908319+20.4146222397194i
1.98	106.625	7.8853	2.42139	32.0606405142891+21.7503916372117i
2.07	122.475	8.24373	0.623264	-9.70774622143888-2.28144982420547i
2.16	107.925	8.60215	1.87188	11.449982-27.674988i
2.25	112.025	8.96057	0.368967	5.89007321379012+0.397579366540689i
2.34	109.7	9.319	1.58067	-4.67503851528016+24.8549256750424i
2.43	116.3	9.67742	0.724623	10.2194929561273-5.47560202580439i
2.52	109.2	10.0358	0.312858	-1.52114481797108-4.76900175154008i
2.61	111.025	10.3943	0.464482	-7.40054839434159+0.679957129597636i
2.7	108.05	10.7527	1.87968	-27.475494746405-12.2311244538879i
2.79	106.2	11.1111	0.905131	-11.6497857279776-8.60310673856024i
C09
Time	Data	FFT Freq	FFT Mag	FFT Complex			Max
0	139.625	0	316.617	5065.875			17.3138
0.09	203.5	0.358423	15.754	-105.289702183557-229.020628675706i
0.18	158.25	0.716846	6.11788	50.7384698371982+83.7096122521111i
0.27	161.25	1.07527	11.8689	-132.976920836451-135.57350528433i
0.36	160.5	1.43369	14.7415	230.262792912163-51.0975333292632i
0.45	127.125	1.79211	11.6724	-25.5423583250638-185.003701200993i
0.54	174.375	2.15054	6.50178	103.340900081185-11.9408283261487i
0.63	174.25	2.50896	8.21289	-130.267284406809-17.26333612953i
0.72	202.125	2.86738	5.51235	59.75+64.875i
0.81	147.875	3.22581	3.56329	-2.78797261493032+56.9444427570159i
0.9	165.5	3.58423	15.8405	-171.74218068653-186.387310829305i
0.99	186.5	3.94265	3.2292	30.5657333385405-41.6561792285378i
1.08	143	4.30108	4.62658	-73.2627929121627-10.597533329263i
1.17	164.875	4.6595	17.3138	-166.836822078898-221.146293528658i
1.26	184.375	5.01792	2.2099	-29.3371892318524-19.7368702510455i
1.35	207.75	5.37634	3.19191	41.1353271071673+30.2668399940564i
1.44	201.125	5.73477	2.91406	46.625
1.53	176.625	6.09319	3.19191	41.1353271071674-30.266839994057i
1.62	142.25	6.45161	2.2099	-29.3371892318524+19.7368702510454i
1.71	94.375	6.81004	17.3138	-166.836822078898+221.146293528659i
1.8	155.75	7.16846	4.62658	-73.2627929121628+10.5975333292632i
1.89	157.25	7.52688	3.2292	30.5657333385408+41.6561792285374i
1.98	100.125	7.8853	15.8405	-171.74218068653+186.387310829305i
2.07	166.375	8.24373	3.56329	-2.78797261493048-56.9444427570162i
2.16	150.375	8.60215	5.51235	59.75-64.875i
2.25	147.75	8.96057	8.21289	-130.267284406808+17.2633361295302i
2.34	168.25	9.319	6.50178	103.340900081185+11.9408283261486i
2.43	158.75	9.67742	11.6724	-25.5423583250632+185.003701200993i
2.52	155.5	10.0358	14.7415	230.262792912163+51.097533329263i
2.61	97.375	10.3943	11.8689	-132.976920836451+135.573505284331i
2.7	155.125	10.7527	6.11788	50.7384698371979-83.7096122521112i
2.79	138	11.1111	15.754	-105.289702183556+229.020628675707i
D02
Time	Data	FFT Freq	FFT Mag	FFT Complex			Max
0	250	0	496.354	7941.666655			9.77164
0.09	242.125	0.358423	6.00637	13.210332688908-95.1896684970287i
0.18	252.181	0.716846	7.18969	-99.1132631851379-58.3919628857293i
0.27	237.847	1.07527	2.9528	-46.7595048117099-6.75468110083198i
0.36	254.5	1.43369	7.26695	93.5510494753008+69.0449706610658i
0.45	240.153	1.79211	1.00099	-0.511912686199082+16.0076836294596i
0.54	312.264	2.15054	5.93005	71.4186688668795-62.4638186669485i
0.63	251.194	2.50896	5.14912	16.4783617195012-80.7211699412351i
0.72	256.042	2.86738	3.88433	-2.5416870000001+62.09726i
0.81	253.069	3.22581	6.33174	-47.1898004748728+89.6460226166697i
0.9	259.847	3.58423	3.82871	11.9877639714705+60.0749983676339i
0.99	237.736	3.94265	5.69313	72.090214700186-55.6812419415864i
1.08	252.597	4.30108	4.55684	-61.7177994753006-38.8161133389342i
1.17	235.042	4.6595	1.95247	21.1491556131005+22.9918240559947i
1.26	233.333	5.01792	8.28017	-118.904249653212+58.424690148853i
1.35	272.625	5.37634	9.77164	93.0888172510859+125.612954788748i
1.44	234.806	5.73477	1.61632	25.8610510000003
1.53	261.306	6.09319	9.77164	93.0888172510855-125.612954788749i
1.62	227.139	6.45161	8.28017	-118.904249653212-58.4246901488528i
1.71	242.222	6.81004	1.95247	21.1491556131005-22.9918240559947i
1.8	238.458	7.16846	4.55684	-61.7177994753006+38.8161133389344i
1.89	241.569	7.52688	5.69313	72.0902147001863+55.6812419415861i
1.98	247.306	7.8853	3.82871	11.9877639714702-60.0749983676341i
2.07	262.847	8.24373	6.33174	-47.189800474873-89.6460226166695i
2.16	262.417	8.60215	3.88433	-2.54168700000017-62.09726i
2.25	239.556	8.96057	5.14912	16.4783617195015+80.7211699412351i
2.34	230.444	9.319	5.93005	71.4186688668797+62.4638186669482i
2.43	254.403	9.67742	1.00099	-0.511912686199068-16.0076836294596i
2.52	241.792	10.0358	7.26695	93.5510494753007-69.0449706610659i
2.61	235.083	10.3943	2.9528	-46.7595048117099+6.7546811008322i
2.7	230.639	10.7527	7.18969	-99.1132631851378+58.3919628857295i
2.79	251.125	11.1111	6.00637	13.2103326889082+95.1896684970288i
D03
Time	Data	FFT Freq	FFT Mag	FFT Complex			Max
0	172.2	0	325.42	5206.725036			10.0423
0.09	145.25	0.358423	4.56453	-70.2320181415274-20.0298554457292i
0.18	165.1	0.716846	2.27382	-22.3427585488036+28.7121291197292i
0.27	145.225	1.07527	4.84157	52.5577481419809+56.9079932803476i
0.36	154.15	1.43369	4.37248	69.8838695700481+3.25681431648736i
0.45	156	1.79211	2.95696	-42.7871720093718-20.1896692637722i
0.54	160.1	2.15054	3.11855	39.937323129414+29.9116522362569i
0.63	150.4	2.50896	2.22097	-30.3564154093018-18.4731107710822i
0.72	188.85	2.86738	10.0423	158.574982+25.8999940000001i
0.81	175.8	3.22581	6.78126	-102.011679283709+36.9578869830956i
0.9	168.95	3.58423	3.60015	-24.1561673553654+52.2925794786113i
0.99	162.85	3.94265	1.94557	-9.39007257143996+29.6790917284223i
1.08	179.525	4.30108	2.64637	39.2661544299519-15.8432216835127i
1.17	149.45	4.6595	1.86352	23.3108701750773+18.5908076487632i
1.26	155.55	5.01792	2.40456	25.9616267747552+28.3929843620834i
1.35	162.225	5.37634	3.32579	-28.6911169017077+44.8152916846696i
1.44	198.15	5.73477	9.03906	144.625
1.53	156.975	6.09319	3.32579	-28.6911169017078-44.8152916846696i
1.62	148.025	6.45161	2.40456	25.9616267747551-28.3929843620834i
1.71	160.425	6.81004	1.86352	23.3108701750772-18.5908076487633i
1.8	183.65	7.16846	2.64637	39.266154429952+15.8432216835127i
1.89	160.375	7.52688	1.94557	-9.39007257143999-29.6790917284224i
1.98	159.95	7.8853	3.60015	-24.1561673553655-52.2925794786112i
2.07	161.1	8.24373	6.78126	-102.011679283709-36.9578869830954i
2.16	176.65	8.60215	10.0423	158.574982-25.8999940000001i
2.25	155.9	8.96057	2.22097	-30.3564154093017+18.4731107710821i
2.34	142.425	9.319	3.11855	39.9373231294139-29.911652236257i
2.43	167.55	9.67742	2.95696	-42.7871720093718+20.1896692637722i
2.52	163.95	10.0358	4.37248	69.8838695700481-3.25681431648739i
2.61	152.825	10.3943	4.84157	52.5577481419808-56.9079932803478i
2.7	158.45	10.7527	2.27382	-22.3427585488037-28.7121291197292i
2.79	168.7	11.1111	4.56453	-70.2320181415274+20.0298554457292i
D05
Time	Data	FFT Freq	FFT Mag	FFT Complex			Max
0	100.917	0	179.583	2873.333376			11.7314
0.09	63.5833	0.358423	1.71452	5.29270093331405-26.9168563635616i
0.18	75.375	0.716846	5.31744	-48.5230591756726-69.8852498781644i
0.27	106.167	1.07527	2.71018	-41.3796562822369-12.9637996293522i
0.36	114.208	1.43369	2.45056	1.10768808018842+39.1932555501348i
0.45	92.625	1.79211	4.56541	-10.765729903388+72.2488925884509i
0.54	96.8333	2.15054	4.66226	-17.7309177366427+72.4583124910421i
0.63	105.208	2.50896	4.38155	-8.60225072782633+69.5749859635441i
0.72	69.75	2.86738	4.42884	70.666624+5.25i
0.81	118.875	3.22581	2.10205	-30.7585940327488+13.6040151627554i
0.9	74.625	3.58423	6.14911	97.9450592614403+9.30137138512639i
0.99	70.5833	3.94265	11.7314	148.223179059238-115.161386813717i
1.08	106.958	4.30108	4.871	-46.8577520801884+62.2765675501348i
1.17	84.75	4.6595	5.13633	-5.18927151244829+82.0172925743567i
1.26	74.125	5.01792	3.26864	51.308917650875+10.1244330159199i
1.35	93.9583	5.37634	4.49821	4.51287046609603-71.8297035584736i
1.44	93.25	5.73477	1.09375	17.5
1.53	85.875	6.09319	4.49821	4.51287046609619+71.8297035584736i
1.62	94	6.45161	3.26864	51.308917650875-10.12443301592i
1.71	79.1667	6.81004	5.13633	-5.18927151244846-82.0172925743567i
1.8	98.9167	7.16846	4.871	-46.8577520801885-62.2765675501347i
1.89	92.1667	7.52688	11.7314	148.223179059238+115.161386813717i
1.98	80.4583	7.8853	6.14911	97.9450592614403-9.30137138512658i
2.07	97.625	8.24373	2.10205	-30.7585940327487-13.6040151627552i
2.16	103.667	8.60215	4.42884	70.666624-5.25i
2.25	77.875	8.96057	4.38155	-8.60225072782649-69.574985963544i
2.34	105.458	9.319	4.66226	-17.7309177366428-72.458312491042i
2.43	75.9583	9.67742	4.56541	-10.7657299033881-72.2488925884509i
2.52	70.375	10.0358	2.45056	1.10768808018831-39.1932555501348i
2.61	95.5833	10.3943	2.71018	-41.3796562822369+12.9637996293523i
2.7	86.5	10.7527	5.31744	-48.5230591756724+69.8852498781645i
2.79	87.9167	11.1111	1.71452	5.29270093331418+26.9168563635616i
D06
Time	Data	FFT Freq	FFT Mag	FFT Complex			Max
0	67.625	0	208.727	3339.625			12.5008
0.09	128.375	0.358423	5.3344	-59.0775452794996+61.599747246228i
0.18	110.625	0.716846	10.503	161.834688087348-45.2732330900695i
0.27	142.625	1.07527	1.65544	10.7386816868459+24.2124260331235i
0.36	113	1.43369	9.37744	-29.3093975133091-147.148493783272i
0.45	47.5	1.79211	6.67404	-43.1838739979952-97.6632269013468i
0.54	81.125	2.15054	10.3811	-99.9838936492216+132.634102386861i
0.63	106.25	2.50896	12.5008	-199.868447015224-7.600194079338i
0.72	96	2.86738	7.22974	-6.37499999999994+115.5i
0.81	91.125	3.22581	1.82793	13.2776162112481+26.0592285035109i
0.9	104.875	3.58423	8.48468	13.6736033015458-135.064535609133i
0.99	115.125	3.94265	5.69221	-9.69857687260404-90.5574640939757i
1.08	79.25	4.30108	1.79558	22.3093975133089+18.1015062167275i
1.17	101.375	4.6595	11.3986	-174.942017253874+51.5425395643845i
1.26	100.875	5.01792	10.415	-161.524397739672-40.9718710860636i
1.35	125.625	5.37634	2.94801	25.7541625211027-39.5164794470333i
1.44	122.25	5.73477	6.42969	-102.875
1.53	115.5	6.09319	2.94801	25.7541625211029+39.516479447033i
1.62	97.5	6.45161	10.415	-161.524397739672+40.9718710860639i
1.71	141.375	6.81004	11.3986	-174.942017253874-51.5425395643842i
1.8	123.375	7.16846	1.79558	22.309397513309-18.1015062167276i
1.89	127.625	7.52688	5.69221	-9.69857687260378+90.5574640939756i
1.98	70.375	7.8853	8.48468	13.6736033015459+135.064535609133i
2.07	79.875	8.24373	1.82793	13.277616211248-26.0592285035112i
2.16	115.375	8.60215	7.22974	-6.37500000000006-115.5i
2.25	80.125	8.96057	12.5008	-199.868447015224+7.60019407933846i
2.34	134.5	9.319	10.3811	-99.983893649222-132.634102386861i
2.43	92	9.67742	6.67404	-43.183873997995+97.6632269013468i
2.52	89.125	10.0358	9.37744	-29.3093975133088+147.148493783273i
2.61	111.25	10.3943	1.65544	10.7386816868457-24.2124260331236i
2.7	112.5	10.7527	10.503	161.834688087348+45.273233090069i
2.79	115.5	11.1111	5.3344	-59.0775452794997-61.5997472462279i
D09
Time	Data	FFT Freq	FFT Mag	FFT Complex			Max
0	141.875	0	757.625	12122			29.384
0.09	367.625	0.358423	29.384	-469.626914259885+22.0281472623287i
0.18	383.625	0.716846	16.2823	-253.261418405425-61.0554661655903i
0.27	344.25	1.07527	17.7549	-284.078693881041-0.169837477167148i
0.36	388.375	1.43369	10.3917	-165.812477566406-12.2954951288349i
0.45	383.25	1.79211	5.49951	-86.6072930290445+15.5502533932586i
0.54	385.625	2.15054	9.41742	-145.63525577221+38.6580885410136i
0.63	396.75	2.50896	19.9652	-292.212473814757+129.056817705235i
0.72	395.75	2.86738	18.734	-299.375-14.875i
0.81	373.625	3.22581	13.7334	-216.766251835887-35.9960347355193i
0.9	378.125	3.58423	24.2135	-387.048510411863-16.8535817575426i
0.99	385	3.94265	14.778	-236.430683859426-2.8617756006192i
1.08	407.375	4.30108	21.2566	-339.937522433594+10.7045048711652i
1.17	376.625	4.6595	11.314	-180.897741483931+6.73972435108346i
1.26	406.75	5.01792	12.8469	-203.054815410501+31.9328635358532i
1.35	397.75	5.37634	14.8084	-234.379947836029-34.7031143562967i
1.44	392	5.73477	0.515625	8.25
1.53	411.5	6.09319	14.8084	-234.379947836028+34.7031143562966i
1.62	424.875	6.45161	12.8469	-203.054815410501-31.9328635358533i
1.71	369.875	6.81004	11.314	-180.897741483931-6.73972435108364i
1.8	414.125	7.16846	21.2566	-339.937522433594-10.7045048711651i
1.89	394.875	7.52688	14.778	-236.430683859426+2.86177560061927i
1.98	403.625	7.8853	24.2135	-387.048510411863+16.8535817575429i
2.07	366.875	8.24373	13.7334	-216.766251835887+35.9960347355192i
2.16	385.375	8.60215	18.734	-299.375+14.875i
2.25	396.25	8.96057	19.9652	-292.212473814757-129.056817705235i
2.34	410.25	9.319	9.41742	-145.63525577221-38.6580885410139i
2.43	380.875	9.67742	5.49951	-86.6072930290444-15.5502533932591i
2.52	358	10.0358	10.3917	-165.812477566406+12.2954951288348i
2.61	332.125	10.3943	17.7549	-284.078693881041+0.16983747716723i
2.7	389.375	10.7527	16.2823	-253.261418405425+61.0554661655903i
2.79	379.625	11.1111	29.384	-469.626914259885-22.0281472623281i
D10
Time	Data	FFT Freq	FFT Mag	FFT Complex			Max
0	11.1	0	41.2766	660.424898			7.99619
0.09	34.75	0.358423	5.28495	84.1536593085216+8.27104621313958i
0.18	18.075	0.716846	2.82158	22.0593000044564+39.3888027000991i
0.27	9.72498	1.07527	1.62212	24.5881759423528-8.30812120624906i
0.36	43	1.43369	3.31147	18.0859141968833+49.8011738195269i
0.45	10.55	1.79211	2.36486	-32.1302773444634+19.9835015405632i
0.54	19	2.15054	0.636839	5.70757213775314+8.44084804270483i
0.63	23.05	2.50896	3.28047	42.0559929021495+31.4044394307859i
0.72	4	2.86738	2.61306	41.7249159999999-2.64993399999992i
0.81	38.625	3.22581	3.60567	-53.4678386885355+21.6658715626675i
0.9	14.175	3.58423	0.89196	3.67427552477246+13.7902600202378i
0.99	6.02502	3.94265	6.39141	-39.8212598007117-94.1907405676339i
1.08	29.675	4.30108	4.64994	-72.6359621968832+16.1011018195269i
1.17	21.225	4.6595	7.99619	-57.4795245232628+114.300110158032i
1.26	14.75	5.01792	5.60518	-19.0412436669819+87.6381186776321i
1.35	16.45	5.37634	5.72157	-87.49902379605+26.9150478174991i
1.44	26.05	5.73477	4.07344	-65.175018
1.53	9.32501	6.09319	5.72157	-87.4990237960502-26.9150478174988i
1.62	13.875	6.45161	5.60518	-19.0412436669822-87.638118677632i
1.71	9.57501	6.81004	7.99619	-57.4795245232632-114.300110158031i
1.8	11.6	7.16846	4.64994	-72.6359621968833-16.1011018195268i
1.89	17.6	7.52688	6.39141	-39.8212598007116+94.190740567634i
1.98	22.5	7.8853	0.89196	3.67427552477239-13.7902600202378i
2.07	22.325	8.24373	3.60567	-53.4678386885357-21.6658715626673i
2.16	30.05	8.60215	2.61306	41.7249159999999+2.64993399999992i
2.25	13.05	8.96057	3.28047	42.0559929021493-31.404439430786i
2.34	9.42499	9.319	0.636839	5.7075721377531-8.44084804270486i
2.43	37.025	9.67742	2.36486	-32.1302773444635-19.9835015405632i
2.52	14.2	10.0358	3.31147	18.0859141968831-49.801173819527i
2.61	37.6	10.3943	1.62212	24.5881759423526+8.30812120624891i
2.7	16.15	10.7527	2.82158	22.0593000044563-39.3888027000992i
2.79	55.9	11.1111	5.28495	84.1536593085215-8.27104621313994i
E02
Time	Data	FFT Freq	FFT Mag	FFT Complex			Max
0	225.75	0	436.49	6983.840881			14.5472
0.09	222.955	0.358423	0.675593	-8.57457819654188-6.58192659203612i
0.18	214.364	0.716846	5.15947	56.530331430905+60.1587058953705i
0.27	224.636	1.07527	3.91133	-62.5701041457304+1.18628029825871i
0.36	194.455	1.43369	8.23366	104.301673309136-80.4748748116394i
0.45	224.716	1.79211	4.40432	69.6761751630674-10.5413868898303i
0.54	210.148	2.15054	4.398	1.56176306353759+70.3507452079793i
0.63	203.602	2.50896	2.22026	-32.9285608457639+13.3295981052648i
0.72	245.625	2.86738	2.65149	42.420472+0.53405900000007i
0.81	204.705	3.22581	6.09427	-94.7656568898128-22.9640651279902i
0.9	230.761	3.58423	3.35237	46.7396698929414-26.3140896716701i
0.99	201.523	3.94265	4.40625	65.7933246433431+25.327790465885i
1.08	218.432	4.30108	14.5472	121.834678690864+198.320537188361i
1.17	226.977	4.6595	8.62692	-102.672429762869-92.2542928679763i
1.26	211.852	5.01792	6.35088	-35.1952923873838-95.3242489842786i
1.35	221.943	5.37634	5.61119	-81.5946419656922+37.4511316527585i
1.44	256.705	5.73477	3.69034	59.0454709999999
1.53	202.841	6.09319	5.61119	-81.5946419656924-37.4511316527584i
1.62	230.693	6.45161	6.35088	-35.1952923873836+95.3242489842787i
1.71	215.136	6.81004	8.62692	-102.672429762869+92.2542928679765i
1.8	215.409	7.16846	14.5472	121.834678690864-198.320537188361i
1.89	216.545	7.52688	4.40625	65.793324643343-25.3277904658853i
1.98	169.977	7.8853	3.35237	46.7396698929414+26.3140896716701i
2.07	226.295	8.24373	6.09427	-94.7656568898128+22.9640651279904i
2.16	219.42	8.60215	2.65149	42.420472-0.53405900000007i
2.25	211.034	8.96057	2.22026	-32.9285608457639-13.3295981052649i
2.34	263.636	9.319	4.398	1.56176306353737-70.3507452079792i
2.43	206.705	9.67742	4.40432	69.6761751630673+10.5413868898301i
2.52	206.136	10.0358	8.23366	104.301673309136+80.4748748116394i
2.61	221.159	10.3943	3.91133	-62.5701041457304-1.18628029825862i
2.7	208.08	10.7527	5.15947	56.5303314309049-60.1587058953707i
2.79	231.625	11.1111	0.675593	-8.57457819654192+6.58192659203603i
E04
Time	Data	FFT Freq	FFT Mag	FFT Complex			Max
0	53.8068	0	113.019	1808.306944			8.77714
0.09	43.25	0.358423	1.24962	-5.71695811169044+19.1592190657528i
0.18	58.8636	0.716846	1.87261	-4.75678492120419-29.5817694365539i
0.27	54.3977	1.07527	6.72543	66.1171939581511+84.8984282200256i
0.36	46.8409	1.43369	1.58027	22.7686521455755+10.9947586861963i
0.45	66.5568	1.79211	6.13006	-88.6604671861139+41.9427631156741i
0.54	54.3523	2.15054	5.28536	-2.29341153224596+84.5347289981125i
0.63	39.3409	2.50896	5.83275	87.3136034667063-32.9501341674447i
0.72	56.0796	2.86738	8.77714	-114.056792+81.9319140000001i
0.81	72.6477	3.22581	7.7216	-121.159383340166-24.1640374054127i
0.9	79.375	3.58423	1.32703	-1.07154217244746-21.2053531012291i
0.99	52.3636	3.94265	2.42113	36.4453794479681+13.1290714520388i
1.08	38.2159	4.30108	1.25125	13.6405258544246+14.6538766861963i
1.17	41.2841	4.6595	4.03404	55.7328780694563-32.555537788746i
1.26	52.4546	5.01792	0.937208	12.0307986258976+8.95097246410464i
1.35	65.6477	5.37634	1.03341	2.74587369568829+16.3050414826478i
1.44	49.7046	5.73477	0.290482	-4.64770799999997
1.53	50.0341	6.09319	1.03341	2.74587369568817-16.3050414826479i
1.62	63.5796	6.45161	0.937208	12.0307986258976-8.95097246410464i
1.71	70.8296	6.81004	4.03404	55.7328780694565+32.5555377887459i
1.8	65.1136	7.16846	1.25125	13.6405258544246-14.6538766861963i
1.89	44.0454	7.52688	2.42113	36.4453794479682-13.129071452039i
1.98	65.2954	7.8853	1.32703	-1.07154217244744+21.2053531012291i
2.07	82.9546	8.24373	7.7216	-121.159383340166+24.1640374054131i
2.16	46.4546	8.60215	8.77714	-114.056792-81.9319140000001i
2.25	37.2841	8.96057	5.83275	87.3136034667064+32.9501341674444i
2.34	53.0682	9.319	5.28536	-2.29341153224613-84.5347289981125i
2.43	63.3636	9.67742	6.13006	-88.6604671861141-41.9427631156737i
2.52	37.6704	10.0358	1.58027	22.7686521455755-10.9947586861963i
2.61	57.1704	10.3943	6.72543	66.1171939581509-84.8984282200258i
2.7	80.9546	10.7527	1.87261	-4.75678492120414+29.5817694365539i
2.79	65.3068	11.1111	1.24962	-5.7169581116906-19.1592190657529i
E06
Time	Data	FFT Freq	FFT Mag	FFT Complex			Max
0	10.125	0	20.375	326			5.66164
0.09	14.875	0.358423	3.60182	-52.2931561623295-24.2185776835569i
0.18	11.125	0.716846	3.81425	32.0487333482957+51.9355246182316i
0.27	1.125	1.07527	1.44039	11.7391567711111+19.8322980844689i
0.36	6.625	1.43369	4.13883	19.6447375337523-63.2403002822295i
0.45	0.5	1.79211	3.24987	-24.9462449944684+45.623120923929i
0.54	0.875	2.15054	4.31034	21.9579491582068-65.3764105534301i
0.63	17.75	2.50896	3.25765	-47.1332674709409-22.2529871056263i
0.72	2.875	2.86738	0.431459	5.125-4.625i
0.81	15	3.22581	5.66164	85.5587930695432-29.7585116333189i
0.9	4	3.58423	3.58424	-57.2743361602928+2.90265687398902i
0.99	46.25	3.94265	0.82797	13.225099980834-0.770333960694977i
1.08	12.375	4.30108	0.73835	-11.6447375337524-1.9903002822295i
1.17	3.625	4.6595	3.49063	-55.3022830049385+7.80280423052399i
1.26	9.25	5.01792	4.3314	60.2676536537903+34.2145920456505i
1.35	12.625	5.37634	3.46685	15.1519018111888-53.3601411805705i
1.44	16.875	5.73477	2.14062	-34.25
1.53	20.375	6.09319	3.46685	15.151901811189+53.3601411805704i
1.62	29.875	6.45161	4.3314	60.2676536537902-34.2145920456507i
1.71	0.375	6.81004	3.49063	-55.3022830049386-7.80280423052385i
1.8	0.5	7.16846	0.73835	-11.6447375337524+1.9903002822295i
1.89	11.625	7.52688	0.82797	13.225099980834+0.770333960694913i
1.98	2.25	7.8853	3.58424	-57.2743361602928-2.90265687398886i
2.07	3.75	8.24373	5.66164	85.5587930695434+29.7585116333186i
2.16	9.875	8.60215	0.431459	5.125+4.625i
2.25	13	8.96057	3.25765	-47.1332674709408+22.2529871056265i
2.34	5.5	9.319	4.31034	21.957949158207+65.3764105534301i
2.43	2.125	9.67742	3.24987	-24.9462449944685-45.623120923929i
2.52	16.25	10.0358	4.13883	19.6447375337524+63.2403002822295i
2.61	13.375	10.3943	1.44039	11.7391567711111-19.832298084469i
2.7	7.5	10.7527	3.81425	32.0487333482956-51.9355246182316i
2.79	3.75	11.1111	3.60182	-52.2931561623293+24.2185776835571i
E07
Time	Data	FFT Freq	FFT Mag	FFT Complex			Max
0	16.275	0	54.4672	871.474946			12.3407
0.09	32.15	0.358423	2.26321	-12.3832173363376+34.0281943563075i
0.18	83.35	0.716846	4.21295	54.8814897637536+39.1376728383804i
0.27	10.075	1.07527	4.08701	-25.8984789675599-60.0450564945606i
0.36	11.15	1.43369	7.68259	92.0481400588317-81.4666034197435i
0.45	19.3	1.79211	11.3857	-74.3398543757242-166.313190283867i
0.54	11.075	2.15054	6.68384	-87.7175927761894+61.1727046328947i
0.63	2.84998	2.50896	7.1936	13.0386373107984-114.356714035512i
0.72	39.15	2.86738	8.58266	-134.099976-29.5750420000001i
0.81	42.6	3.22581	9.43257	-23.47963176462-149.08356101684i
0.9	34.975	3.58423	12.3407	-39.6454724600656+193.430209664607i
0.99	5.875	3.94265	2.038	8.17153693089622-31.5674550770633i
1.08	8.75	4.30108	12.0688	-2.59812805883156+193.083264580257i
1.17	32.5	4.6595	4.30303	60.1999131076286+33.4077360538265i
1.26	11.275	5.01792	10.1283	-146.818352527498+68.595369870093i
1.35	108.225	5.37634	10.2246	163.491383094918-5.79164328343775i
1.44	2.67499	5.73477	2.52344	-40.37497
1.53	13.475	6.09319	10.2246	163.491383094918+5.79164328343713i
1.62	37.1	6.45161	10.1283	-146.818352527498-68.5953698700925i
1.71	39.925	6.81004	4.30303	60.1999131076287-33.4077360538269i
1.8	0	7.16846	12.0688	-2.59812805883192-193.083264580256i
1.89	27.425	7.52688	2.038	8.17153693089654+31.5674550770631i
1.98	34.475	7.8853	12.3407	-39.6454724600662-193.430209664607i
2.07	13.125	8.24373	9.43257	-23.4796317646193+149.08356101684i
2.16	34.625	8.60215	8.58266	-134.099976+29.5750420000001i
2.25	30.15	8.96057	7.1936	13.0386373107989+114.356714035512i
2.34	50.625	9.319	6.68384	-87.7175927761897-61.1727046328947i
2.43	14.25	9.67742	11.3857	-74.3398543757235+166.313190283867i
2.52	28.1	10.0358	7.68259	92.0481400588318+81.4666034197433i
2.61	45.15	10.3943	4.08701	-25.8984789675597+60.0450564945609i
2.7	11.95	10.7527	4.21295	54.8814897637534-39.1376728383808i
2.79	18.85	11.1111	2.26321	-12.3832173363377-34.0281943563071i
E09
Time	Data	FFT Freq	FFT Mag	FFT Complex			Max
0	190.886	0	389.544	6232.70456			3.78606
0.09	202.25	0.358423	2.72002	30.6823433594953+30.8643562343287i
0.18	201.102	0.716846	3.51127	-4.43959522679503-56.0045979147048i
0.27	195.057	1.07527	1.78454	-27.1800589582739+8.74610324191194i
0.36	194.568	1.43369	0.70234	0.919990106414261-11.1997204001213i
0.45	197.125	1.79211	0.821701	-9.59358849245618+8.98955923097517i
0.54	207.216	2.15054	3.21104	35.1555531708492-37.465269040086i
0.63	193.705	2.50896	3.78606	-41.8158644543804-43.8293262744214i
0.72	195.136	2.86738	2.41519	-28.2954710000001+26.318205i
0.81	179.591	3.22581	2.4987	21.7879372196798-33.520465970524i
0.9	192.091	3.58423	3.37277	-53.6988700933995+5.34530848496877i
0.99	195.205	3.94265	2.62538	41.8579477745546+3.52536704386573i
1.08	198.614	4.30108	2.44707	-30.1927521064143-24.9270764001214i
1.17	163.409	4.6595	0.827231	13.2114481447665+0.800803345483748i
1.26	195.648	5.01792	1.21447	-7.28979185065477-18.0122563896502i
1.35	196.818	5.37634	3.36428	-31.3139325933858+43.7829328289073i
1.44	191.182	5.73477	3.50426	56.0681460000001
1.53	198.273	6.09319	3.36428	-31.313932593386-43.7829328289072i
1.62	201.511	6.45161	1.21447	-7.28979185065472+18.0122563896502i
1.71	191.602	6.81004	0.827231	13.2114481447665-0.800803345483811i
1.8	198	7.16846	2.44707	-30.1927521064143+24.9270764001214i
1.89	196.818	7.52688	2.62538	41.8579477745547-3.52536704386591i
1.98	197.625	7.8853	3.37277	-53.6988700933995-5.34530848496868i
2.07	197.852	8.24373	2.4987	21.7879372196799+33.5204659705239i
2.16	194.5	8.60215	2.41519	-28.2954710000001-26.318205i
2.25	197.273	8.96057	3.78606	-41.8158644543802+43.8293262744215i
2.34	195.034	9.319	3.21104	35.1555531708493+37.4652690400859i
2.43	197.682	9.67742	0.821701	-9.59358849245621-8.98955923097508i
2.52	195.159	10.0358	0.70234	0.91999010641427+11.1997204001213i
2.61	196.261	10.3943	1.78454	-27.180058958274-8.74610324191183i
2.7	196.114	10.7527	3.51127	-4.43959522679489+56.0045979147048i
2.79	189.398	11.1111	2.72002	30.6823433594952-30.8643562343288i
E10
Time	Data	FFT Freq	FFT Mag	FFT Complex			Max
0	146.75	0	315.742	5051.875			10.7805
0.09	197.625	0.358423	0.764458	4.93648280758393+11.1909151537949i
0.18	149.875	0.716846	3.68602	-52.6892418273516-26.496132102201i
0.27	150.25	1.07527	3.20465	-50.5681138553078+8.4811958602576i
0.36	143.875	1.43369	10.7805	170.493501795594-26.1554066789697i
0.45	155.5	1.79211	7.50089	27.6934566173769-116.775325350239i
0.54	155	2.15054	6.67498	-106.799602063077-0.177168669514721i
0.63	173.125	2.50896	7.309	94.581621578238-68.7766403903963i
0.72	172.25	2.86738	7.99507	-27.7500000000001-124.875i
0.81	183	3.22581	2.13898	33.8186285048836+5.2495710893621i
0.9	166.625	3.58423	2.80198	8.12966167039741+44.0884427906136i
0.99	108.875	3.94265	7.85511	-119.154745751773-39.975861133164i
1.08	143.375	4.30108	8.86828	-119.243501795594-76.9054066789695i
1.17	149.25	4.6595	5.88976	11.8499477913062-93.488152896161i
1.26	184.625	5.01792	6.11209	82.3591822200306-52.7305206420728i
1.35	149	5.37634	9.97531	-158.157277692308+21.4483136600604i
1.44	166.125	5.73477	2.82031	45.125
1.53	143.25	6.09319	9.97531	-158.157277692308-21.4483136600601i
1.62	178.75	6.45161	6.11209	82.3591822200308+52.7305206420725i
1.71	148.625	6.81004	5.88976	11.8499477913063+93.4881528961608i
1.8	156	7.16846	8.86828	-119.243501795594+76.9054066789697i
1.89	142.75	7.52688	7.85511	-119.154745751773+39.9758611331642i
1.98	163.625	7.8853	2.80198	8.12966167039745-44.0884427906137i
2.07	160.5	8.24373	2.13898	33.8186285048834-5.24957108936227i
2.16	157.875	8.60215	7.99507	-27.7499999999999+124.875i
2.25	202.625	8.96057	7.309	94.5816215782381+68.7766403903959i
2.34	136.125	9.319	6.67498	-106.799602063077+0.177168669514941i
2.43	153.875	9.67742	7.50089	27.6934566173772+116.775325350239i
2.52	174.125	10.0358	10.7805	170.493501795594+26.1554066789695i
2.61	140.125	10.3943	3.20465	-50.5681138553078-8.48119586025735i
2.7	153.5	10.7527	3.68602	-52.6892418273514+26.4961321022011i
2.79	145	11.1111	0.764458	4.93648280758389-11.1909151537949i
F02
Time	Data	FFT Freq	FFT Mag	FFT Complex			Max
0	99.725	0	111.433	1782.924928			19.3705
0.09	86.55	0.358423	10.5254	164.262814149158+37.1271736355625i
0.18	76.55	0.716846	5.35003	16.5190702095974+83.9915192462648i
0.27	72.05	1.07527	4.44982	-30.7639847107955-64.2076163228973i
0.36	32.95	1.43369	15.2172	-31.08356261923-241.483488058818i
0.45	69.825	1.79211	15.5678	207.792912837991-137.351570849561i
0.54	15.65	2.15054	4.54713	-62.2783080765196-37.6107713310355i
0.63	49.55	2.50896	4.18994	23.4357149283924+62.8091983993965i
0.72	100.5	2.86738	7.44619	-31.9500420000001-114.775054i
0.81	6.52502	3.22581	11.6105	85.2254546785591-165.065326868448i
0.9	72	3.58423	9.34817	146.772319221806-28.7972160182105i
0.99	53.125	3.94265	14.3741	-216.314365145506+78.1141846111926i
1.08	14.55	4.30108	19.3705	284.53357461923+122.866367941181i
1.17	134.825	4.6595	14.9595	125.485053607025-203.82110024865i
1.26	0.700012	5.01792	11.6254	-152.713153354884-106.19492544091i
1.35	58.275	5.37634	18.9951	302.876639655175+25.1734089812126i
1.44	16.975	5.73477	15.9578	-255.325012
1.53	56.05	6.09319	18.9951	302.876639655175-25.1734089812135i
1.62	32.925	6.45161	11.6254	-152.713153354884+106.19492544091i
1.71	111	6.81004	14.9595	125.485053607026+203.82110024865i
1.8	1.97498	7.16846	19.3705	284.53357461923-122.866367941182i
1.89	56.475	7.52688	14.3741	-216.314365145506-78.1141846111917i
1.98	41.75	7.8853	9.34817	146.772319221806+28.7972160182101i
2.07	24.3	8.24373	11.6105	85.2254546785595+165.065326868448i
2.16	29.125	8.60215	7.44619	-31.950042+114.775054i
2.25	99.525	8.96057	4.18994	23.4357149283922-62.8091983993964i
2.34	108.55	9.319	4.54713	-62.2783080765196+37.6107713310357i
2.43	66.675	9.67742	15.5678	207.792912837991+137.35157084956i
2.52	70.125	10.0358	15.2172	-31.0835626192295+241.483488058818i
2.61	57.175	10.3943	4.44982	-30.7639847107953+64.2076163228977i
2.7	49.75	10.7527	5.35003	16.5190702095973-83.9915192462649i
2.79	17.2	11.1111	10.5254	164.262814149158-37.1271736355625i
F03
Time	Data	FFT Freq	FFT Mag	FFT Complex			Max
0	12.375	0	55.2578	884.125			8.20639
0.09	33.5	0.358423	5.21289	-72.1656363551303+41.8178417347094i
0.18	41	0.716846	4.71658	35.6675993789205-66.5042987777578i
0.27	37.5	1.07527	6.13946	75.5890007995259-62.7353035197006i
0.36	22.875	1.43369	2.63202	-41.6969606462325+5.90038777097872i
0.45	25.125	1.79211	5.3986	-54.5896802941559-66.9407818862501i
0.54	11.25	2.15054	3.50128	-22.1168376571858+51.4697297895945i
0.63	16	2.50896	3.28313	-47.1098347793034-23.2396322577113i
0.72	19.25	2.86738	3.75996	-24.375-55i
0.81	21.75	3.22581	3.02366	25.431213035151+41.1549908902575i
0.9	40.125	3.58423	3.19347	-42.0803844941782+28.9826627466219i
0.99	14.125	3.94265	2.2718	-27.489769800585-23.7811617839873i
1.08	32.75	4.30108	3.09151	7.44696064623257+48.9003877709787i
1.17	23.5	4.6595	3.28034	-46.3465998008829+24.631423363749i
1.26	45.125	5.01792	8.20639	9.02962277244332-130.99136582073i
1.35	29.75	5.37634	4.02636	-11.3186928046194+63.4195716638648i
1.44	32.125	5.73477	0.992188	-15.875
1.53	24.625	6.09319	4.02636	-11.3186928046196-63.4195716638648i
1.62	23.625	6.45161	8.20639	9.02962277244368+130.99136582073i
1.71	37	6.81004	3.28034	-46.346599800883-24.6314233637489i
1.8	27.375	7.16846	3.09151	7.4469606462325-48.9003877709787i
1.89	74.875	7.52688	2.2718	-27.489769800585+23.7811617839873i
1.98	23.375	7.8853	3.19347	-42.0803844941782-28.9826627466218i
2.07	30	8.24373	3.02366	25.4312130351509-41.1549908902577i
2.16	30.125	8.60215	3.75996	-24.375+55i
2.25	28	8.96057	3.28313	-47.1098347793033+23.2396322577113i
2.34	20.625	9.319	3.50128	-22.116837657186-51.4697297895945i
2.43	9.125	9.67742	5.3986	-54.5896802941557+66.9407818862502i
2.52	28	10.0358	2.63202	-41.6969606462325-5.90038777097869i
2.61	21.125	10.3943	6.13946	75.5890007995261+62.7353035197004i
2.7	24.125	10.7527	4.71658	35.6675993789207+66.5042987777577i
2.79	24	11.1111	5.21289	-72.1656363551304-41.8178417347092i
F04
Time	Data	FFT Freq	FFT Mag	FFT Complex			Max
0	250.083	0	494.552	7912.833344			4.30637
0.09	251.75	0.358423	1.3336	9.23872974202285+19.233878260128i
0.18	248.75	0.716846	3.26379	51.5514622505013-8.33303217390351i
0.27	247.542	1.07527	0.431826	-6.59542466747691+2.05853105247164i
0.36	245.417	1.43369	1.66849	24.0288239108417+11.6313041938788i
0.45	242.833	1.79211	1.32858	19.1055517640644-9.319384860936i
0.54	250.042	2.15054	1.88823	-29.8145687552529-4.88192908452346i
0.63	242.5	2.50896	4.30637	68.7831792325707-4.04434944621971i
0.72	245.5	2.86738	2.74492	-37.791688+22.374904i
0.81	244.75	3.22581	1.57801	11.2413385856351+22.607633318061i
0.9	243.417	3.58423	0.267456	3.90409228897757+1.7522733367487i
0.99	240.667	3.94265	1.93758	-8.31729633597101+29.8647682356742i
1.08	234.917	4.30108	0.805765	-0.778823910841684-12.8686958061212i
1.17	250.833	4.6595	2.09802	-31.8052274199779+10.7358590954258i
1.26	260.958	5.01792	1.39751	-22.3076097842259-1.53220575263123i
1.35	246.75	5.37634	0.760171	1.68265309913314+12.0457879707527i
1.44	242.167	5.73477	0.901045	-14.4167200000002
1.53	250.958	6.09319	0.760171	1.68265309913307-12.0457879707526i
1.62	252.625	6.45161	1.39751	-22.3076097842259+1.53220575263131i
1.71	257.042	6.81004	2.09802	-31.805227419978-10.7358590954256i
1.8	240.625	7.16846	0.805765	-0.778823910841677+12.8686958061212i
1.89	241.083	7.52688	1.93758	-8.31729633597116-29.8647682356741i
1.98	247.708	7.8853	0.267456	3.90409228897754-1.75227333674872i
2.07	251.75	8.24373	1.57801	11.241338585635-22.607633318061i
2.16	245.917	8.60215	2.74492	-37.791688-22.374904i
2.25	242.458	8.96057	4.30637	68.7831792325707+4.0443494462195i
2.34	245.833	9.319	1.88823	-29.8145687552529+4.88192908452354i
2.43	247.083	9.67742	1.32858	19.1055517640644+9.31938486093594i
2.52	251.083	10.0358	1.66849	24.0288239108417-11.6313041938788i
2.61	245.958	10.3943	0.431826	-6.59542466747689-2.05853105247163i
2.7	244.167	10.7527	3.26379	51.5514622505012+8.33303217390337i
2.79	259.667	11.1111	1.3336	9.23872974202278-19.233878260128i
F05
Time	Data	FFT Freq	FFT Mag	FFT Complex			Max
0	42	0	101.82	1629.125			10.4597
0.09	79.25	0.358423	3.52684	-47.6498489800346-30.2286296801988i
0.18	52.375	0.716846	10.4597	77.7160408335153-148.216440131329i
0.27	74	1.07527	7.92061	72.8950951107155-103.666553285239i
0.36	76	1.43369	5.49679	-70.6770382004283-52.3424061023i
0.45	47	1.79211	8.73047	-10.266120010755+139.309826859186i
0.54	48.25	2.15054	8.10269	-117.688341297073-54.3760674541126i
0.63	50.125	2.50896	9.90987	-26.740897393914-156.286762457804i
0.72	19.875	2.86738	8.68251	136.875+23.75i
0.81	38	3.22581	3.08068	10.969927119824+48.0546003776753i
0.9	51.25	3.58423	2.5357	-30.3299486661563-26.946612255715i
0.99	54.125	3.94265	9.25315	-36.3507846912124-143.518467260366i
1.08	80.75	4.30108	6.61698	-10.5729617995719-105.3424061023i
1.17	41.625	4.6595	8.58991	28.3007597262614+134.493265658708i
1.26	47.125	5.01792	7.77795	-102.697750870286-70.2869849329311i
1.35	47.875	5.37634	1.38069	-7.15813088088503-20.8991537812207i
1.44	44	5.73477	1.14844	-18.375
1.53	65.875	6.09319	1.38069	-7.15813088088505+20.8991537812207i
1.62	44.75	6.45161	7.77795	-102.697750870286+70.2869849329312i
1.71	91.25	6.81004	8.58991	28.3007597262611-134.493265658708i
1.8	58.25	7.16846	6.61698	-10.5729617995717+105.3424061023i
1.89	47	7.52688	9.25315	-36.3507846912122+143.518467260366i
1.98	40.375	7.8853	2.5357	-30.3299486661564+26.9466122557149i
2.07	39.75	8.24373	3.08068	10.969927119824-48.0546003776754i
2.16	109.375	8.60215	8.68251	136.875-23.75i
2.25	34.125	8.96057	9.90987	-26.7408973939137+156.286762457804i
2.34	5.5	9.319	8.10269	-117.688341297073+54.3760674541128i
2.43	31	9.67742	8.73047	-10.2661200107553-139.309826859186i
2.52	40.875	10.0358	5.49679	-70.6770382004282+52.3424061023001i
2.61	47.125	10.3943	7.92061	72.8950951107156+103.666553285239i
2.7	44.625	10.7527	10.4597	77.7160408335156+148.216440131329i
2.79	35.625	11.1111	3.52684	-47.6498489800343+30.228629680199i
F06
Time	Data	FFT Freq	FFT Mag	FFT Complex			Max
0	84.4167	0	205.542	3288.66672			5.33302
0.09	106.583	0.358423	1.62298	23.9793138586257+9.96571525754366i
0.18	111.75	0.716846	3.50117	-55.7956481697578-4.99487539658629i
0.27	98.4167	1.07527	3.63257	-57.3808933145271-9.24616577508582i
0.36	100.583	1.43369	0.486015	-3.91799408668246+6.71707737667167i
0.45	98.375	1.79211	0.661195	-5.5265618107786-9.0208072065461i
0.54	130.083	2.15054	4.09162	-25.4938569046928-60.2979925581771i
0.63	101.083	2.50896	5.33302	-2.72005225498152-85.2849882919597i
0.72	103.083	2.86738	1.97318	-29.875+10.2082799999999i
0.81	97.8333	3.22581	2.53076	-21.8490869810601+34.0915632013487i
0.9	104.667	3.58423	2.0417	22.8364819746732+23.3588560668346i
0.99	99.625	3.94265	3.14484	-7.93351567695317+49.6881008521415i
1.08	96.25	4.30108	4.27216	-67.4986939133175-10.7829866233283i
1.17	100.583	4.6595	3.68682	-48.8140865295379-33.1194430121444i
1.26	101.583	5.01792	3.23499	-48.2137289002228+18.8285972284253i
1.35	103	5.37634	1.88632	14.5781307092127+26.4268334551059i
1.44	97.625	5.73477	2.49479	39.9166560000001
1.53	101.583	6.09319	1.88632	14.5781307092125-26.4268334551059i
1.62	98.375	6.45161	3.23499	-48.2137289002228-18.8285972284253i
1.71	102.5	6.81004	3.68682	-48.8140865295378+33.1194430121445i
1.8	105.167	7.16846	4.27216	-67.4986939133176+10.7829866233284i
1.89	88.8333	7.52688	3.14484	-7.93351567695331-49.6881008521415i
1.98	102.333	7.8853	2.0417	22.8364819746732-23.3588560668347i
2.07	115.292	8.24373	2.53076	-21.8490869810602-34.0915632013487i
2.16	105.625	8.60215	1.97318	-29.875-10.2082799999999i
2.25	109.5	8.96057	5.33302	-2.72005225498127+85.2849882919596i
2.34	104.375	9.319	4.09162	-25.4938569046926+60.2979925581771i
2.43	97.5833	9.67742	0.661195	-5.5265618107786+9.02080720654609i
2.52	124.458	10.0358	0.486015	-3.91799408668249-6.71707737667173i
2.61	103.792	10.3943	3.63257	-57.3808933145271+9.24616577508597i
2.7	93.9167	10.7527	3.50117	-55.7956481697578+4.99487539658641i
2.79	99.7917	11.1111	1.62298	23.9793138586257-9.96571525754372i
F07
Time	Data	FFT Freq	FFT Mag	FFT Complex			Max
0	184.847	0	387.17	6194.722259			11.5251
0.09	171.069	0.358423	4.46809	-70.6110080659858-11.1720542642725i
0.18	206.514	0.716846	5.70892	37.2425807988799+83.4055017006241i
0.27	211.833	1.07527	8.55735	111.679309172102-79.2096998116568i
0.36	148.847	1.43369	8.87264	-22.7002466436089+140.135566614104i
0.45	199.681	1.79211	0.739346	1.75171449090323-11.6991270637034i
0.54	179.125	2.15054	7.81329	-123.759816601359-17.654345708266i
0.63	182.444	2.50896	6.54124	-76.6806774292862+71.2303743223457i
0.72	210.375	2.86738	4.04596	-64.4166239999997+6.41665899999975i
0.81	180.264	3.22581	2.55281	-37.9136520826187-15.1941910591163i
0.9	186.625	3.58423	5.21108	-39.6550973927204+73.3434178583567i
0.99	186.319	3.94265	11.5251	144.18847211826+114.949952110471i
1.08	238.333	4.30108	3.6477	29.311330643609+50.4689426141042i
1.17	203.694	4.6595	7.64614	115.06676674551+41.5484392732134i
1.26	224.139	5.01792	8.6843	-89.3275428048004-106.430114732753i
1.35	206.861	5.37634	3.59462	-57.3698449488845+4.0681042649613i
1.44	168.583	5.73477	0.423609	6.77774099999988
1.53	198.694	6.09319	3.59462	-57.3698449488846-4.06810426496103i
1.62	179.028	6.45161	8.6843	-89.3275428048002+106.430114732753i
1.71	184.556	6.81004	7.64614	115.06676674551-41.5484392732136i
1.8	194.764	7.16846	3.6477	29.3113306436089-50.4689426141042i
1.89	197.264	7.52688	11.5251	144.18847211826-114.949952110471i
1.98	209.153	7.8853	5.21108	-39.6550973927205-73.3434178583567i
2.07	201.431	8.24373	2.55281	-37.9136520826186+15.1941910591164i
2.16	196.931	8.60215	4.04596	-64.4166239999997-6.41665899999975i
2.25	178.972	8.96057	6.54124	-76.6806774292864-71.2303743223455i
2.34	196.708	9.319	7.81329	-123.759816601359+17.6543457082662i
2.43	167.889	9.67742	0.739346	1.7517144909032+11.6991270637034i
2.52	175.486	10.0358	8.87264	-22.7002466436092-140.135566614104i
2.61	214.139	10.3943	8.55735	111.679309172102+79.2096998116565i
2.7	201.292	10.7527	5.70892	37.2425807988798-83.4055017006244i
2.79	208.861	11.1111	4.46809	-70.6110080659857+11.1720542642727i
F08
Time	Data	FFT Freq	FFT Mag	FFT Complex			Max
0	4.375	0	55.7125	891.400024			13.0116
0.09	43.325	0.358423	8.44293	110.411674299672+77.8313716131401i
0.18	63.575	0.716846	10.5094	-105.528177846214-130.914272985462i
0.27	27.525	1.07527	1.83731	25.2886666593404+14.9887666818997i
0.36	8.07501	1.43369	3.59777	-11.0894041145242+56.4860769488641i
0.45	45.525	1.79211	5.82592	-55.556019109344-74.8498615440771i
0.54	40.025	2.15054	3.64186	-32.1127726632278-48.6223312419269i
0.63	42.925	2.50896	13.0116	-185.964635078535-93.58778357795i
0.72	29.975	2.86738	12.4813	-125.825072-155.074952i
0.81	14.675	3.22581	3.389	46.9634063312154-27.1048780674749i
0.9	27.15	3.58423	3.83809	-28.714871105713+54.2823511282716i
0.99	16.25	3.94265	7.36057	-88.9987194575333+77.1283291966553i
1.08	3.29999	4.30108	4.20288	-62.4606438854758-24.9138270511358i
1.17	11.45	4.6595	7.75799	89.5251876620783-85.9823482093736i
1.26	8.25	5.01792	2.23496	22.3560616151552-27.9094946152633i
1.35	22.75	5.37634	3.32764	52.730342693106+7.36497149161001i
1.44	5.07501	5.73477	3.34063	-53.4500720000001
1.53	28.875	6.09319	3.32764	52.7303426931061-7.36497149161023i
1.62	10.575	6.45161	2.23496	22.3560616151553+27.9094946152631i
1.71	17.7	6.81004	7.75799	89.5251876620786+85.9823482093733i
1.8	37.775	7.16846	4.20288	-62.4606438854758+24.9138270511358i
1.89	55.5	7.52688	7.36057	-88.9987194575333-77.1283291966551i
1.98	58.425	7.8853	3.83809	-28.714871105713-54.2823511282716i
2.07	25.95	8.24373	3.389	46.9634063312157+27.1048780674747i
2.16	15.475	8.60215	12.4813	-125.825072+155.074952i
2.25	73.5	8.96057	13.0116	-185.964635078535+93.5877835779505i
2.34	14.55	9.319	3.64186	-32.1127726632276+48.6223312419269i
2.43	3.20001	9.67742	5.82592	-55.556019109344+74.8498615440774i
2.52	42.525	10.0358	3.59777	-11.0894041145243-56.4860769488641i
2.61	40.9	10.3943	1.83731	25.2886666593402-14.9887666818997i
2.7	49.85	10.7527	10.5094	-105.528177846214+130.914272985462i
2.79	2.375	11.1111	8.44293	110.411674299671-77.8313716131404i
G02
Time	Data	FFT Freq	FFT Mag	FFT Complex			Max
0	37.5555	0	108.042	1728.666689			10.931
0.09	63.2083	0.358423	7.91596	-103.479725481063+73.0308825865688i
0.18	48.4167	0.716846	9.54143	-144.124206261281-50.3405002139742i
0.27	23.8889	1.07527	2.60965	-17.9544768321378+37.6971071511844i
0.36	42.0278	1.43369	8.94606	140.121635210274-29.2255556906803i
0.45	51.2083	1.79211	4.61979	-9.64478414304216-73.2846522391895i
0.54	26.5	2.15054	5.90023	80.7068268883408-48.9740512783811i
0.63	107.889	2.50896	3.73487	-50.0735721052639-32.6135085260053i
0.72	64.6111	2.86738	8.6056	-35.2639169999999+133.097228i
0.81	35.2639	3.22581	8.19091	12.5991242561481-130.447564101661i
0.9	77.9861	3.58423	6.43863	-19.7465920475708-101.107874542472i
0.99	52.8333	3.94265	8.8105	-131.852067956253-49.870051815526i
1.08	42.1111	4.30108	10.931	-41.8994052102737+169.80221630932i
1.17	27.3195	4.6595	2.03483	-27.8769176520403-16.8181779444806i
1.26	37.9305	5.01792	9.48444	37.77505142051-146.974199478066i
1.35	72.1111	5.37634	4.68335	15.6156759136509-73.2884745084155i
1.44	76.6389	5.73477	3.95658	63.3053569999998
1.53	38.4722	6.09319	4.68335	15.6156759136512+73.2884745084151i
1.62	64.9305	6.45161	9.48444	37.7750514205104+146.974199478065i
1.71	63.625	6.81004	2.03483	-27.8769176520402+16.8181779444804i
1.8	47.7222	7.16846	10.931	-41.8994052102741-169.80221630932i
1.89	68.4861	7.52688	8.8105	-131.852067956253+49.8700518155262i
1.98	66.6667	7.8853	6.43863	-19.7465920475705+101.107874542472i
2.07	84.3195	8.24373	8.19091	12.5991242561486+130.447564101661i
2.16	60.9305	8.60215	8.6056	-35.263917-133.097228i
2.25	45.2778	8.96057	3.73487	-50.0735721052637+32.6135085260055i
2.34	91.2361	9.319	5.90023	80.7068268883411+48.9740512783809i
2.43	44.0695	9.67742	4.61979	-9.64478414304192+73.2846522391895i
2.52	58.7639	10.0358	8.94606	140.121635210274+29.2255556906801i
2.61	20.5555	10.3943	2.60965	-17.9544768321379-37.6971071511843i
2.7	51.9583	10.7527	9.54143	-144.12420626128+50.3405002139747i
2.79	34.1528	11.1111	7.91596	-103.479725481063-73.0308825865685i
G04
Time	Data	FFT Freq	FFT Mag	FFT Complex			Max
0	165.525	0	343.623	5497.974976			6.38207
0.09	149.45	0.358423	0.873105	-2.7138323783219-13.7035343812971i
0.18	163.55	0.716846	3.83115	-54.1301878415948-28.7647424071898i
0.27	186.925	1.07527	4.67045	-74.4990449935564-5.83521910357261i
0.36	194.75	1.43369	3.56786	-49.6871493292768-28.1064920981559i
0.45	170.325	1.79211	2.87697	25.1085135351925+38.5805861716005i
0.54	169.45	2.15054	6.38207	-65.2912700308219+78.5121131825703i
0.63	181.9	2.50896	2.94213	-44.5823215770179+15.1122461593347i
0.72	180.5	2.86738	6.21719	79.5499879999998+59.724976i
0.81	165.75	3.22581	4.38207	70.1129903327452+0.156058402955907i
0.9	163	3.58423	1.24415	-17.6750839313204-9.15738595959084i
0.99	178.95	3.94265	2.75945	44.1304076134652+1.35466993514439i
1.08	173.325	4.30108	2.56414	-11.9629346707233+39.243423901844i
1.17	164.475	4.6595	2.91603	-45.9045278749239-8.3425192724896i
1.26	169.875	5.01792	3.23756	41.0965418037369-31.534217549351i
1.35	176.375	5.37634	5.5068	48.3478153424172+73.6589899298635i
1.44	163.025	5.73477	5.31094	-84.974976
1.53	169.3	6.09319	5.5068	48.347815342417-73.6589899298636i
1.62	171.425	6.45161	3.23756	41.0965418037371+31.5342175493508i
1.71	183.05	6.81004	2.91603	-45.9045278749239+8.34251927248975i
1.8	171.825	7.16846	2.56414	-11.9629346707234-39.243423901844i
1.89	184.8	7.52688	2.75945	44.1304076134652-1.35466993514454i
1.98	136.325	7.8853	1.24415	-17.6750839313203+9.15738595959083i
2.07	180.3	8.24373	4.38207	70.1129903327452-0.156058402956084i
2.16	172.05	8.60215	6.21719	79.5499879999997-59.724976i
2.25	189.8	8.96057	2.94213	-44.5823215770178-15.1122461593345i
2.34	175.6	9.319	6.38207	-65.291270030822-78.5121131825702i
2.43	168.575	9.67742	2.87697	25.1085135351925-38.5805861716006i
2.52	172.025	10.0358	3.56786	-49.6871493292767+28.1064920981559i
2.61	171.975	10.3943	4.67045	-74.4990449935564+5.83521910357279i
2.7	164.25	10.7527	3.83115	-54.1301878415947+28.7647424071898i
2.79	169.525	11.1111	0.873105	-2.71383237832185+13.7035343812971i
G05
Time	Data	FFT Freq	FFT Mag	FFT Complex			Max
0	39.0179	0	104.53	1672.482118			14.6953
0.09	49.1607	0.358423	4.30637	-32.8522045620851+60.5656447953267i
0.18	19.3571	0.716846	12.1032	-128.92429803594-144.496921150337i
0.27	72	1.07527	6.33701	-81.7777042887695-59.9397314747505i
0.36	60.7679	1.43369	6.605	-100.8264753468+31.6588408887467i
0.45	113.857	1.79211	9.56647	-65.5043608748012+138.338699752899i
0.54	43.2679	2.15054	1.50785	2.76105780367384-23.9671631301894i
0.63	45.6964	2.50896	10.1182	161.366432417527+13.0223058324895i
0.72	38.8214	2.86738	8.59422	-133.607209+32.517913i
0.81	46.9107	3.22581	14.6953	-114.53426943756-205.343233661717i
0.9	45.2679	3.58423	12.3631	19.0698633885852-196.888348725971i
0.99	55.4286	3.94265	8.80779	138.263012872371-27.2597673928696i
1.08	41.8393	4.30108	9.91085	158.5050653468-4.66263111125353i
1.17	40.6964	4.6595	3.60362	44.0260970608443+37.2309146684378i
1.26	55.625	5.01792	8.35754	-15.2635591563199-132.84657474612i
1.35	38.1964	5.37634	7.65639	-25.8439391875274-119.745141409923i
1.44	36.125	5.73477	4.60156	-73.6248800000001
1.53	55.4643	6.09319	7.65639	-25.8439391875272+119.745141409923i
1.62	63.8036	6.45161	8.35754	-15.2635591563194+132.846574746119i
1.71	79.6429	6.81004	3.60362	44.0260970608444-37.230914668438i
1.8	38.3214	7.16846	9.91085	158.5050653468+4.6626311112533i
1.89	41.5357	7.52688	8.80779	138.263012872371+27.2597673928691i
1.98	78.3214	7.8853	12.3631	19.0698633885857+196.888348725971i
2.07	99.6429	8.24373	14.6953	-114.53426943756+205.343233661717i
2.16	66.9107	8.60215	8.59422	-133.607209-32.517913i
2.25	7.98212	8.96057	10.1182	161.366432417527-13.0223058324899i
2.34	95.75	9.319	1.50785	2.76105780367408+23.9671631301894i
2.43	60.3929	9.67742	9.56647	-65.5043608748014-138.338699752899i
2.52	11.1071	10.0358	6.605	-100.8264753468-31.6588408887464i
2.61	64.6607	10.3943	6.33701	-81.7777042887693+59.9397314747507i
2.7	65.125	10.7527	12.1032	-128.92429803594+144.496921150338i
2.79	1.78571	11.1111	4.30637	-32.8522045620853-60.5656447953266i
G08
Time	Data	FFT Freq	FFT Mag	FFT Complex			Max
0	223.25	0	454.945	7279.125			11.6109
0.09	239.125	0.358423	5.11502	23.1376829803371-78.5014934676176i
0.18	251.125	0.716846	7.9196	117.075452507032+48.4733041279037i
0.27	234.125	1.07527	5.37973	-1.88608453106707-86.0549452529512i
0.36	239.25	1.43369	4.39432	-69.4337661840736-11.0600288425444i
0.45	218.125	1.79211	0.745107	5.96716403408845+10.3208647657405i
0.54	230.875	2.15054	6.3266	-84.1254698622826-56.2985778361302i
0.63	218.25	2.50896	5.55338	-32.1287727199794-82.8420046194383i
0.72	220.25	2.86738	6.29063	86.625+51.25i
0.81	214.875	3.22581	4.39892	-69.9633541323465-7.6722954000544i
0.9	223.375	3.58423	5.07217	8.72277341230652+80.6845480452704i
0.99	226	3.94265	7.37424	-90.3552683811401-75.8753027943771i
1.08	259.625	4.30108	1.07898	6.93376618407353-15.8100288425445i
1.17	243	4.6595	2.4446	-38.9408002262121+3.67202909297475i
1.26	224.75	5.01792	4.81698	51.827243942944-57.0435699906955i
1.35	239.375	5.37634	11.6109	66.1694329763194+173.59135765781i
1.44	240.5	5.73477	5.89844	-94.375
1.53	211.625	6.09319	11.6109	66.169432976319-173.59135765781i
1.62	210.875	6.45161	4.81698	51.8272439429441+57.0435699906955i
1.71	258.25	6.81004	2.4446	-38.940800226212-3.67202909297477i
1.8	198.125	7.16846	1.07898	6.93376618407359+15.8100288425444i
1.89	229	7.52688	7.37424	-90.3552683811398+75.8753027943771i
1.98	189.125	7.8853	5.07217	8.72277341230641-80.6845480452703i
2.07	234.375	8.24373	4.39892	-69.9633541323466+7.6722954000546i
2.16	220.125	8.60215	6.29063	86.625-51.25i
2.25	234.5	8.96057	5.55338	-32.1287727199792+82.8420046194383i
2.34	189.875	9.319	6.3266	-84.1254698622825+56.2985778361304i
2.43	234.375	9.67742	0.745107	5.96716403408839-10.3208647657406i
2.52	238.375	10.0358	4.39432	-69.4337661840735+11.0600288425445i
2.61	227.5	10.3943	5.37973	-1.8860845310669+86.0549452529512i
2.7	232.875	10.7527	7.9196	117.075452507032-48.473304127904i
2.79	224.25	11.1111	5.11502	23.1376829803373+78.5014934676177i
G10
Time	Data	FFT Freq	FFT Mag	FFT Complex			Max
0	150.4	0	326.961	5231.375			14.3337
0.09	126.15	0.358423	3.45467	50.1186514865821-23.3111122197954i
0.18	225.525	0.716846	7.77799	54.3177096340612-111.968077765119i
0.27	190.325	1.07527	5.1616	-5.17361266559335-82.4233467692605i
0.36	171.6	1.43369	5.05761	-64.4050486211981+48.9931053379707i
0.45	158.25	1.79211	2.57478	-40.8931753430196+4.99042871843348i
0.54	176.95	2.15054	14.3337	-226.735312436302-34.4641868260756i
0.63	153.075	2.50896	2.64593	-7.67718339205017-41.6329521978538i
0.72	174.35	2.86738	11.4448	17.2749940000002+182.300018i
0.81	146.875	3.22581	9.35911	-120.105684961225+89.4338765141055i
0.9	139.15	3.58423	5.04995	-30.7332201926268+74.7260016371851i
0.99	154.95	3.94265	8.41889	53.1706811971401+123.764093617684i
1.08	165.55	4.30108	4.44814	45.0550726211982+55.0930213379705i
1.17	166.4	4.6595	5.18541	-4.7462686241505+82.8307594551645i
1.26	172.75	5.01792	3.09685	-1.64922500513282+49.5221586981416i
1.35	166.625	5.37634	9.20458	74.506544302317+127.036205817338i
1.44	150.5	5.73477	0.201565	-3.22503599999982
1.53	154.775	6.09319	9.20458	74.5065443023166-127.036205817338i
1.62	151.175	6.45161	3.09685	-1.64922500513285-49.5221586981416i
1.71	194.55	6.81004	5.18541	-4.74626862415063-82.8307594551644i
1.8	166.275	7.16846	4.44814	45.0550726211981-55.0930213379705i
1.89	148.825	7.52688	8.41889	53.1706811971397-123.764093617684i
1.98	143.4	7.8853	5.04995	-30.7332201926269-74.7260016371852i
2.07	197.65	8.24373	9.35911	-120.105684961225-89.4338765141052i
2.16	177.75	8.60215	11.4448	17.274994-182.300018i
2.25	143.2	8.96057	2.64593	-7.67718339205005+41.6329521978536i
2.34	134.875	9.319	14.3337	-226.735312436302+34.464186826076i
2.43	161.025	9.67742	2.57478	-40.8931753430197-4.99042871843341i
2.52	159.25	10.0358	5.05761	-64.4050486211981-48.9931053379706i
2.61	173.025	10.3943	5.1616	-5.17361266559313+82.4233467692605i
2.7	154.575	10.7527	7.77799	54.3177096340614+111.968077765119i
2.79	181.6	11.1111	3.45467	50.1186514865821+23.3111122197953i
H01
Time	Data	FFT Freq	FFT Mag	FFT Complex			Max
0	216.481	0	439.03	7024.480774			8.18294
0.09	224.952	0.358423	6.27726	32.559365074683-95.0121749988696i
0.18	218.663	0.716846	3.18698	13.3774975163457+49.2056045375273i
0.27	244.433	1.07527	5.30601	34.3664148607637-77.6292537179439i
0.36	211.769	1.43369	2.27073	36.0422017136651+4.57749642927106i
0.45	217.346	1.79211	2.85931	32.6615111729402+32.0342333008414i
0.54	216.885	2.15054	2.86043	-45.5690802185506+4.25128788749143i
0.63	229.106	2.50896	2.96672	-7.83204455846774+46.8168637722437i
0.72	229.538	2.86738	8.18294	-91.0673219999998+94.0672600000002i
0.81	205.087	3.22581	5.68909	88.1215668161824-22.8080984188738i
0.9	228.337	3.58423	2.84503	-45.460980766517+2.32811856668416i
0.99	235.452	3.94265	3.81188	59.5017045030166+13.3919409004284i
1.08	225	4.30108	2.55887	-30.3307157136651+27.500654429271i
1.17	226.635	4.6595	7.66157	102.611667725478-67.0667948074068i
1.26	226.288	5.01792	8.18217	-98.4243405312777+86.3208872167203i
1.35	243.231	5.37634	5.7588	-88.6054175945967-25.2785778790367i
1.44	184.808	5.73477	5.0625	-81.0000619999996
1.53	216.077	6.09319	5.7588	-88.6054175945966+25.278577879037i
1.62	233.192	6.45161	8.18217	-98.424340531278-86.3208872167201i
1.71	192.74	6.81004	7.66157	102.611667725478+67.0667948074065i
1.8	214.981	7.16846	2.55887	-30.3307157136652-27.5006544292709i
1.89	191.26	7.52688	3.81188	59.5017045030166-13.3919409004285i
1.98	228.183	7.8853	2.84503	-45.4609807665171-2.32811856668415i
2.07	215.298	8.24373	5.68909	88.1215668161825+22.8080984188736i
2.16	215.769	8.60215	8.18294	-91.0673219999999-94.0672600000002i
2.25	224.615	8.96057	2.96672	-7.83204455846786-46.8168637722436i
2.34	216.24	9.319	2.86043	-45.5690802185507-4.25128788749146i
2.43	221.673	9.67742	2.85931	32.6615111729401-32.0342333008414i
2.52	191.99	10.0358	2.27073	36.042201713665-4.57749642927114i
2.61	223.365	10.3943	5.30601	34.366414860764+77.6292537179438i
2.7	213.615	10.7527	3.18698	13.3774975163455-49.2056045375275i
2.79	241.471	11.1111	6.27726	32.5593650746833+95.0121749988696i
H02
Time	Data	FFT Freq	FFT Mag	FFT Complex			Max
0	22.6	0	20.4594	327.349916			6.7946
0.09	4.82501	0.358423	2.4578	-9.11638431799968+38.2535290857667i
0.18	11.825	0.716846	0.515871	-2.47770462863282+7.87327372538338i
0.27	0.375	1.07527	3.70566	45.6117859784387-37.880445594346i
0.36	0.825012	1.43369	4.0021	56.6780033476693+29.7976856748052i
0.45	8.34998	1.79211	5.2443	72.1396949508455+42.8551492735034i
0.54	14.825	2.15054	0.158887	-1.96795206152793+1.60931880949263i
0.63	2.97498	2.50896	2.66278	22.8657736890023+35.9485101740958i
0.72	7.04999	2.86738	2.16124	-31.8251320000002-13.525024i
0.81	12.8	3.22581	1.59274	11.8719271270043-22.5495837093994i
0.9	0.099976	3.58423	6.7946	29.1775986401807+104.724910549827i
0.99	4.875	3.94265	3.55831	-23.2848100892453+51.9537127800147i
1.08	22.3	4.30108	4.55453	-41.9280033476693-59.6023383251948i
1.17	10.575	4.6595	2.56228	40.8865020719998+3.00178998997386i
1.26	16.7	5.01792	3.14916	45.6682020499803+21.2889134657177i
1.35	7.125	5.37634	3.65548	-6.37487341004583+58.1392032800802i
1.44	3.27502	5.73477	1.25	-19.9999399999999
1.53	9.20001	6.09319	3.65548	-6.37487341004601-58.1392032800801i
1.62	11.9	6.45161	3.14916	45.6682020499803-21.2889134657177i
1.71	16.575	6.81004	2.56228	40.8865020719998-3.00178998997385i
1.8	1.34998	7.16846	4.55453	-41.9280033476692+59.6023383251948i
1.89	4.125	7.52688	3.55831	-23.2848100892454-51.9537127800145i
1.98	28.425	7.8853	6.7946	29.1775986401805-104.724910549827i
2.07	16.5	8.24373	1.59274	11.8719271270043+22.5495837093995i
2.16	1.22498	8.60215	2.16124	-31.8251320000002+13.525024i
2.25	42.675	8.96057	2.66278	22.8657736890022-35.9485101740959i
2.34	0.200012	9.319	0.158887	-1.96795206152794-1.60931880949263i
2.43	6.04999	9.67742	5.2443	72.1396949508454-42.8551492735036i
2.52	2.29999	10.0358	4.0021	56.6780033476692-29.7976856748053i
2.61	1.04999	10.3943	3.70566	45.6117859784388+37.8804455943458i
2.7	8.77502	10.7527	0.515871	-2.47770462863281-7.87327372538337i
2.79	25.6	11.1111	2.4578	-9.11638431799982-38.2535290857666i
H04
Time	Data	FFT Freq	FFT Mag	FFT Complex			Max
0	217	0	442.68	7082.875			8.43993
0.09	229.375	0.358423	5.44042	-67.328476721646-55.1724374533048i
0.18	200.375	0.716846	2.34529	-37.4734216224175-1.95932038419993i
0.27	211.875	1.07527	2.52879	36.0019627972673+18.4641386444049i
0.36	223.625	1.43369	4.35983	-12.7671356237309+68.5789501350094i
0.45	218.875	1.79211	4.39129	61.02234526634-34.825831043334i
0.54	233.625	2.15054	2.2681	-22.4086114577584+28.5444510632927i
0.63	221	2.50896	2.20196	20.7260181508283-28.4900742873947i
0.72	238.875	2.86738	4.83987	63.375-44.5i
0.81	220	3.22581	2.32563	-37.1676950640544-1.77574442987581i
0.9	234	3.58423	5.667	89.736298934297-12.992345501111i
0.99	212.5	3.94265	5.17301	-71.0205361074266-42.5046287262084i
1.08	217	4.30108	3.66676	15.517135623731+56.5789501350095i
1.17	263.75	4.6595	8.43993	-26.2385303201563-132.465182048733i
1.26	205.25	5.01792	6.73269	-69.854265854121+82.0038830513966i
1.35	229.375	5.37634	1.22312	-18.9950880011527-4.70863060604941i
1.44	229.875	5.73477	0.929688	14.875
1.53	197.125	6.09319	1.22312	-18.9950880011527+4.70863060604925i
1.62	222.125	6.45161	6.73269	-69.8542658541213-82.0038830513964i
1.71	221.75	6.81004	8.43993	-26.2385303201559+132.465182048733i
1.8	243.25	7.16846	3.66676	15.5171356237309-56.5789501350094i
1.89	219	7.52688	5.17301	-71.0205361074265+42.5046287262086i
1.98	222.75	7.8853	5.667	89.736298934297+12.9923455011108i
2.07	219.75	8.24373	2.32563	-37.1676950640545+1.7757444298759i
2.16	218	8.60215	4.83987	63.375+44.5i
2.25	221	8.96057	2.20196	20.7260181508283+28.4900742873946i
2.34	211.875	9.319	2.2681	-22.4086114577584-28.5444510632927i
2.43	209.125	9.67742	4.39129	61.02234526634+34.8258310433338i
2.52	218.5	10.0358	4.35983	-12.767135623731-68.5789501350095i
2.61	220.125	10.3943	2.52879	36.0019627972674-18.464138644405i
2.7	212.75	10.7527	2.34529	-37.4734216224175+1.95932038419997i
2.79	219.375	11.1111	5.44042	-67.3284767216457+55.172437453305i
H05
Time	Data	FFT Freq	FFT Mag	FFT Complex			Max
0	126.125	0	282.055	4512.875			12.2829
0.09	108.375	0.358423	4.14011	26.0069549468612+60.9230215758713i
0.18	113.75	0.716846	12.1034	-179.499054020385+72.6760561309125i
0.27	129.875	1.07527	9.57604	26.2004970447918+150.959866997486i
0.36	127.5	1.43369	12.2829	-107.858094155508+164.283455006175i
0.45	140.375	1.79211	4.1885	1.75809679685618+66.992884731078i
0.54	164.25	2.15054	6.97603	-74.9282599182387-82.7284831761813i
0.63	147.375	2.50896	5.59574	-70.350076910122+55.3788925957699i
0.72	172	2.86738	1.3752	-13.5-17.375i
0.81	130	3.22581	6.35832	-32.3955103496558-96.4373494069317i
0.9	127.75	3.58423	8.87562	136.963577186227-37.5208533847317i
0.99	159.375	3.94265	6.02065	-3.40389028997324+96.2702615296281i
1.08	138.875	4.30108	10.9169	169.858094155508-40.7165449938256i
1.17	162.125	4.6595	0.582918	-9.14122963750857+1.85068181645147i
1.26	122.125	5.01792	9.86978	-54.0362632476032+148.383685922362i
1.35	97.75	5.37634	5.1234	-79.6748416012489-19.2797824064142i
1.44	143.75	5.73477	3.19531	51.125
1.53	115.875	6.09319	5.1234	-79.6748416012488+19.2797824064145i
1.62	132.125	6.45161	9.86978	-54.0362632476036-148.383685922362i
1.71	147.625	6.81004	0.582918	-9.14122963750873-1.85068181645141i
1.8	152.125	7.16846	10.9169	169.858094155508+40.7165449938254i
1.89	126.375	7.52688	6.02065	-3.40389028997352-96.2702615296281i
1.98	185.125	7.8853	8.87562	136.963577186227+37.5208533847312i
2.07	143.625	8.24373	6.35832	-32.3955103496556+96.4373494069317i
2.16	140.75	8.60215	1.3752	-13.5+17.375i
2.25	136.875	8.96057	5.59574	-70.3500769101222-55.3788925957697i
2.34	149	9.319	6.97603	-74.9282599182382+82.7284831761814i
2.43	143.75	9.67742	4.1885	1.7580967968558-66.992884731078i
2.52	133.125	10.0358	12.2829	-107.858094155508-164.283455006174i
2.61	204.125	10.3943	9.57604	26.2004970447913-150.959866997486i
2.7	153.625	10.7527	12.1034	-179.499054020385-72.6760561309121i
2.79	137.375	11.1111	4.14011	26.006954946861-60.9230215758716i
H10
Time	Data	FFT Freq	FFT Mag	FFT Complex			Max
0	47.875	0	144.711	2315.375			20.2891
0.09	85	0.358423	12.5729	-3.73045465452179+201.131813412037i
0.18	49.75	0.716846	4.68126	11.6721700577525+73.9851372719082i
0.27	75.25	1.07527	9.67486	-106.130651413641+112.688280130353i
0.36	70.875	1.43369	6.27987	4.62815664617701-100.371212024587i
0.45	60.125	1.79211	9.11175	-69.1411012989407-128.349796149449i
0.54	11.625	2.15054	11.1798	-168.607591141831+59.7341388494275i
0.63	58.125	2.50896	8.4624	6.7997202242998+135.227570209492i
0.72	97.75	2.86738	11.4217	169.625-68i
0.81	124.375	3.22581	18.3746	-176.39367247622-235.19763000263i
0.9	2.625	3.58423	3.02391	-31.1014544942492+37.0616731398064i
0.99	50.25	3.94265	11.4584	18.1162040629941-182.437704040991i
1.08	69	4.30108	8.56842	128.371843353823-48.1212120245876i
1.17	80	4.6595	4.21182	-46.137344569226+49.1186622020413i
1.26	35.125	5.01792	5.80669	64.0368755783278+67.3126715622873i
1.35	85.75	5.37634	3.02159	-31.3826998747448-36.7750968368552i
1.44	98.875	5.73477	20.2891	-324.625
1.53	60.125	6.09319	3.02159	-31.3826998747447+36.775096836855i
1.62	81.75	6.45161	5.80669	64.0368755783277-67.3126715622875i
1.71	107	6.81004	4.21182	-46.1373445692261-49.1186622020416i
1.8	60.125	7.16846	8.56842	128.371843353823+48.1212120245874i
1.89	86.125	7.52688	11.4584	18.1162040629948+182.437704040991i
1.98	58.125	7.8853	3.02391	-31.1014544942492-37.0616731398064i
2.07	69	8.24373	18.3746	-176.393672476219+235.19763000263i
2.16	80	8.60215	11.4217	169.625+68i
2.25	81.875	8.96057	8.4624	6.79972022429945-135.227570209492i
2.34	85.375	9.319	11.1798	-168.607591141831-59.7341388494272i
2.43	128.625	9.67742	9.11175	-69.1411012989403+128.34979614945i
2.52	58	10.0358	6.27987	4.62815664617724+100.371212024588i
2.61	116.375	10.3943	9.67486	-106.130651413642-112.688280130353i
2.7	88.5	10.7527	4.68126	11.6721700577522-73.9851372719084i
2.79	52	11.1111	12.5729	-3.73045465452256-201.131813412037i
I02
Time	Data	FFT Freq	FFT Mag	FFT Complex			Max
0	110.25	0	209.633	3354.125			6.01213
0.09	108.625	0.358423	3.76285	49.6124240748675-34.1076326077371i
0.18	106.5	0.716846	2.52307	-21.3455251717672-34.2642350491108i
0.27	117.875	1.07527	5.24185	81.6039784101471+19.3623735526542i
0.36	107.5	1.43369	6.01213	-58.3932899632297-76.4429111656883i
0.45	108	1.79211	5.2003	24.0837902809076+79.6430810831702i
0.54	109.75	2.15054	2.02359	-2.17368228419833-32.3044063410197i
0.63	97.75	2.50896	3.55502	23.5581233350195+51.7724525690083i
0.72	98.75	2.86738	3.03504	-24.375-42i
0.81	114.125	3.22581	2.76955	-8.67668153609184+43.4550636479712i
0.9	109.875	3.58423	4.77581	72.7079535316601-23.5054164677965i
0.99	120.875	3.94265	4.46642	-25.5675084740379+66.7324504262913i
1.08	104	4.30108	5.57407	64.6432899632295-61.4429111656885i
1.17	111	4.6595	5.15746	-74.3629009041356+35.7715480491701i
1.26	102.5	5.01792	2.21755	35.3112539243052-3.46524517588754i
1.35	50.25	5.37634	3.18129	-50.2512251866755-8.10521637537941i
1.44	107.75	5.73477	0.0703125	1.125
1.53	105.625	6.09319	3.18129	-50.2512251866755+8.10521637537972i
1.62	106.625	6.45161	2.21755	35.3112539243053+3.46524517588746i
1.71	117.125	6.81004	5.15746	-74.3629009041358-35.7715480491698i
1.8	101.125	7.16846	5.57407	64.6432899632297+61.4429111656883i
1.89	101.25	7.52688	4.46642	-25.5675084740382-66.7324504262912i
1.98	109.625	7.8853	4.77581	72.7079535316602+23.5054164677964i
2.07	101.875	8.24373	2.76955	-8.67668153609213-43.4550636479711i
2.16	98.125	8.60215	3.03504	-24.375+42i
2.25	103.875	8.96057	3.55502	23.5581233350192-51.7724525690084i
2.34	106.25	9.319	2.02359	-2.17368228419817+32.3044063410198i
2.43	98.875	9.67742	5.2003	24.0837902809072-79.6430810831704i
2.52	99.125	10.0358	6.01213	-58.3932899632295+76.4429111656885i
2.61	106.75	10.3943	5.24185	81.603978410147-19.3623735526546i
2.7	99.875	10.7527	2.52307	-21.3455251717671+34.2642350491109i
2.79	112.625	11.1111	3.76285	49.6124240748675+34.1076326077368i
I03
Time	Data	FFT Freq	FFT Mag	FFT Complex			Max
0	153.819	0	318.164	5090.625029			10.8007
0.09	155.014	0.358423	2.49431	-37.5366164171333-13.5547628177298i
0.18	150.75	0.716846	3.91311	-52.9741905139398-33.3725168999765i
0.27	138.472	1.07527	10.8007	15.7884731954524+172.087894323401i
0.36	155.569	1.43369	5.76094	-90.8960445777599-15.3018980277748i
0.45	153.5	1.79211	1.96211	28.3244826107934-13.5387049823839i
0.54	194.569	2.15054	6.62598	97.0139259367813-42.7507512835595i
0.63	158.681	2.50896	5.086	15.4310036603675-79.8994954986877i
0.72	157.875	2.86738	5.75549	-36.1528019999998+84.6944589999998i
0.81	166.306	3.22581	4.97472	-64.2262708741154-47.0151131851495i
0.9	171.194	3.58423	2.2087	30.2024693523456+18.3485006934668i
0.99	163.528	3.94265	4.20473	66.7857347258354+8.10464983037695i
1.08	180.542	4.30108	6.36804	-84.4928094222403-56.9408160277749i
1.17	117.014	4.6595	4.83063	-61.1807909533773+47.2300328199826i
1.26	158.861	5.01792	5.47049	3.92454322481276-87.4398889229506i
1.35	149.958	5.37634	4.72664	16.3918160521775+73.8284031796284i
1.44	156.347	5.73477	8.67449	138.791779
1.53	154.931	6.09319	4.72664	16.3918160521773-73.8284031796285i
1.62	160.444	6.45161	5.47049	3.92454322481295+87.4398889229505i
1.71	190.903	6.81004	4.83063	-61.1807909533776-47.2300328199825i
1.8	174.278	7.16846	6.36804	-84.4928094222402+56.9408160277749i
1.89	162.806	7.52688	4.20473	66.7857347258353-8.10464983037718i
1.98	158.194	7.8853	2.2087	30.2024693523456-18.3485006934668i
2.07	166.417	8.24373	4.97472	-64.2262708741153+47.0151131851496i
2.16	132.75	8.60215	5.75549	-36.1528019999999-84.6944589999998i
2.25	133.194	8.96057	5.086	15.4310036603678+79.8994954986876i
2.34	169.917	9.319	6.62598	97.0139259367814+42.7507512835594i
2.43	161.153	9.67742	1.96211	28.3244826107934+13.5387049823839i
2.52	178.097	10.0358	5.76094	-90.8960445777598+15.3018980277748i
2.61	152.847	10.3943	10.8007	15.7884731954519-172.087894323401i
2.7	161.5	10.7527	3.91311	-52.9741905139396+33.3725168999767i
2.79	151.194	11.1111	2.49431	-37.5366164171333+13.5547628177298i
I06
Time	Data	FFT Freq	FFT Mag	FFT Complex			Max
0	111.779	0	185.367	2965.865418			17.9541
0.09	89.4808	0.358423	17.9541	201.691513593884+204.55397820906i
0.18	64.5385	0.716846	13.1343	13.0128029094109+209.745041565912i
0.27	104.183	1.07527	14.5651	-232.781573019654-11.0123724033101i
0.36	87.6923	1.43369	5.32057	68.5958918843433+50.4139784356941i
0.45	75.375	1.79211	10.7173	35.0932886541446-167.847356070067i
0.54	69.5192	2.15054	1.8797	28.7758176901728+8.74451292262193i
0.63	107.327	2.50896	7.79945	21.7397731057904+122.882993079755i
0.72	108.202	2.86738	11.4113	144.788483+111.230805i
0.81	73.5	3.22581	3.77212	58.1010245679307+16.3358018784662i
0.9	40.4615	3.58423	4.18218	-57.769497781646-33.7681918235848i
0.99	73.4808	3.94265	1.89575	-3.84721420320061-30.0870409344057i
1.08	74.3558	4.30108	9.96733	134.846368115657-85.1438235643059i
1.17	75.3173	4.6595	6.15021	-46.2661400333998+86.8484752401713i
1.26	119.269	5.01792	1.52853	-9.94197081793754-22.3445671802948i
1.35	85.7019	5.37634	10.5427	-110.345904665495-127.585064484407i
1.44	121.356	5.73477	7.47957	119.673096
1.53	72.4327	6.09319	10.5427	-110.345904665495+127.585064484407i
1.62	71.8269	6.45161	1.52853	-9.9419708179376+22.3445671802947i
1.71	64.7981	6.81004	6.15021	-46.2661400334001-86.8484752401713i
1.8	74.125	7.16846	9.96733	134.846368115657+85.1438235643058i
1.89	77.4519	7.52688	1.89575	-3.84721420320058+30.0870409344058i
1.98	95.0673	7.8853	4.18218	-57.7694977816459+33.768191823585i
2.07	62.6731	8.24373	3.77212	58.1010245679305-16.3358018784664i
2.16	131.413	8.60215	11.4113	144.788483-111.230805i
2.25	86.9808	8.96057	7.79945	21.73977310579-122.882993079755i
2.34	138.779	9.319	1.8797	28.7758176901727-8.74451292262198i
2.43	158.971	9.67742	10.7173	35.0932886541452+167.847356070066i
2.52	134.856	10.0358	5.32057	68.5958918843432-50.413978435694i
2.61	105.394	10.3943	14.5651	-232.781573019655+11.0123724033108i
2.7	99.5289	10.7527	13.1343	13.0128029094103-209.745041565912i
2.79	110.029	11.1111	17.9541	201.691513593884-204.553978209061i
I08
Time	Data	FFT Freq	FFT Mag	FFT Complex			Max
0	93.75	0	175.008	2800.124939			3.92498
0.09	79.9286	0.358423	1.70432	3.23394134589936+27.0766810971947i
0.18	85.0179	0.716846	2.73047	31.9083562709509+29.8404231330728i
0.27	79.5714	1.07527	2.51951	-5.03738687126894+39.9961269660273i
0.36	87.0714	1.43369	1.83197	-17.9780373830599+23.1506904234111i
0.45	86.8571	1.79211	0.133985	-1.90335246036524+0.986378408207038i
0.54	86.1071	2.15054	0.878726	13.2314777546896+4.75402458608288i
0.63	81.25	2.50896	0.987373	15.3530442911958+3.72286894195803i
0.72	88.1964	2.86738	0.275037	1.91064500000005+3.96417200000008i
0.81	85.4286	3.22581	3.30926	-0.149239852184339-52.9478708664524i
0.9	83.1607	3.58423	3.46568	54.6978873952716+9.10766424370336i
0.99	87.4107	3.94265	3.92498	37.2420870415985+50.5650535136558i
1.08	87.5714	4.30108	2.96876	8.94251338305988+46.650812423411i
1.17	87.6429	4.6595	2.09115	-13.2013068347102+30.7440286831362i
1.26	85.4643	5.01792	1.77688	-11.0518334209121+26.1940627906934i
1.35	92.5	5.37634	2.52363	4.31914933983551+40.1464559004442i
1.44	88.7679	5.73477	2.69755	-43.1608289999999
1.53	87.4286	6.09319	2.52363	4.31914933983538-40.1464559004442i
1.62	85.8929	6.45161	1.77688	-11.0518334209122-26.1940627906933i
1.71	95.875	6.81004	2.09115	-13.2013068347104-30.7440286831361i
1.8	85.6071	7.16846	2.96876	8.9425133830598-46.650812423411i
1.89	86.25	7.52688	3.92498	37.2420870415984-50.565053513656i
1.98	87.25	7.8853	3.46568	54.6978873952716-9.10766424370344i
2.07	93.4821	8.24373	3.30926	-0.149239852184194+52.9478708664525i
2.16	72.125	8.60215	0.275037	1.91064500000004-3.96417200000008i
2.25	84.5357	8.96057	0.987373	15.3530442911958-3.72286894195807i
2.34	95.9464	9.319	0.878726	13.2314777546896-4.75402458608286i
2.43	85.9643	9.67742	0.133985	-1.90335246036527-0.986378408206992i
2.52	87.1071	10.0358	1.83197	-17.97803738306-23.1506904234111i
2.61	110.768	10.3943	2.51951	-5.03738687126903-39.9961269660273i
2.7	79.4464	10.7527	2.73047	31.9083562709509-29.8404231330728i
2.79	96.75	11.1111	1.70432	3.23394134589922-27.0766810971947i
I10
Time	Data	FFT Freq	FFT Mag	FFT Complex			Max
0	100.292	0	163.914	2622.62503			18.2367
0.09	107.042	0.358423	9.81171	134.234986325158-81.4001548330973i
0.18	99.125	0.716846	6.67863	48.8793703187663+95.0233945203953i
0.27	108.5	1.07527	18.2367	289.736094208428-34.541839495573i
0.36	75.5417	1.43369	4.61879	-9.22711766845298-73.3223858502126i
0.45	56.1667	1.79211	2.62539	39.9454913196993-12.9952533234584i
0.54	46.375	2.15054	14.023	-208.42899814614+83.0560671882414i
0.63	76.9167	2.50896	4.42611	45.3798844750314+54.3675616040288i
0.72	83.2917	2.86738	6.98495	-89.666628-66.708344i
0.81	114.083	3.22581	7.57992	121.037836123804+7.64093331405571i
0.9	101.208	3.58423	4.41754	-20.1147525977088+67.7579397967571i
0.99	84.6667	3.94265	3.22178	13.1174711432928-49.8515620847892i
1.08	92.7917	4.30108	5.07591	-80.9396303315472+6.67761414978745i
1.17	107.125	4.6595	2.84525	45.41631900579+3.13008916968001i
1.26	84.125	5.01792	8.3142	-119.502491574917-58.4413568710884i
1.35	80.875	5.37634	10.7157	87.7986613987967-147.265049696486i
1.44	3.20831	5.73477	0.539064	-8.62503000000015
1.53	69.25	6.09319	10.7157	87.7986613987972+147.265049696486i
1.62	84.5	6.45161	8.3142	-119.502491574917+58.4413568710886i
1.71	79.9583	6.81004	2.84525	45.41631900579-3.13008916967984i
1.8	70.625	7.16846	5.07591	-80.9396303315472-6.6776141497874i
1.89	77.5833	7.52688	3.22178	13.1174711432929+49.8515620847896i
1.98	89.3333	7.8853	4.41754	-20.114752597709-67.7579397967572i
2.07	50.0417	8.24373	7.57992	121.037836123804-7.64093331405583i
2.16	95	8.60215	6.98495	-89.6666279999999+66.708344i
2.25	79.6667	8.96057	4.42611	45.3798844750311-54.3675616040286i
2.34	84.3333	9.319	14.023	-208.428998146141-83.0560671882411i
2.43	38.2083	9.67742	2.62539	39.9454913196992+12.9952533234584i
2.52	87.9167	10.0358	4.61879	-9.22711766845288+73.3223858502126i
2.61	80.25	10.3943	18.2367	289.736094208428+34.5418394955724i
2.7	109.333	10.7527	6.67863	48.879370318766-95.0233945203957i
2.79	105.292	11.1111	9.81171	134.234986325159+81.4001548330972i
J03
Time	Data	FFT Freq	FFT Mag	FFT Complex			Max
0	3.41669	0	95.7135	1531.416688			14.9698
0.09	66.25	0.358423	14.8682	32.5034743994832-235.660460080851i
0.18	53.375	0.716846	7.26603	-115.696378226975-11.397931267292i
0.27	97.5	1.07527	1.94717	6.73951765834284+30.4170232657358i
0.36	32.125	1.43369	7.63447	-115.951399671304-38.422098239996i
0.45	68.9167	1.79211	9.40268	-120.657464839745-89.8601335669219i
0.54	55.5	2.15054	10.2655	-159.402534128804-39.5984023893778i
0.63	66.7083	2.50896	4.4673	-33.8426947947624-62.9571748524877i
0.72	71.4167	2.86738	5.70979	-66.000001-63.1666249999999i
0.81	67.875	3.22581	8.55091	-129.307327773867+44.6973981529237i
0.9	94.2083	3.58423	9.90404	143.795700194364-66.5869001791875i
0.99	44.7917	3.94265	9.06651	-122.79480751921-77.2338188646822i
1.08	25.125	4.30108	11.2327	156.284709671304+88.7445897600037i
1.17	106.958	4.6595	11.5103	-48.21766544341-177.741167697588i
1.26	16.9167	5.01792	8.84563	-127.363287838584-61.7198050571013i
1.35	29.7083	5.37634	14.9698	-42.0895356868328-235.790392741004i
1.44	60.625	5.73477	3.86979	61.916686
1.53	7.58331	6.09319	14.9698	-42.089535686832+235.790392741003i
1.62	43.4167	6.45161	8.84563	-127.363287838584+61.7198050571013i
1.71	45	6.81004	11.5103	-48.2176654434095+177.741167697588i
1.8	51.25	7.16846	11.2327	156.284709671304-88.744589760004i
1.89	27.125	7.52688	9.06651	-122.79480751921+77.2338188646824i
1.98	49.7083	7.8853	9.90404	143.795700194364+66.5869001791869i
2.07	26.5417	8.24373	8.55091	-129.307327773867-44.6973981529236i
2.16	57.2917	8.60215	5.70979	-66.000001+63.1666249999999i
2.25	0.75	8.96057	4.4673	-33.8426947947623+62.9571748524878i
2.34	56.4583	9.319	10.2655	-159.402534128804+39.5984023893782i
2.43	19.8333	9.67742	9.40268	-120.657464839745+89.8601335669221i
2.52	64.0833	10.0358	7.63447	-115.951399671304+38.4220982399963i
2.61	53.5	10.3943	1.94717	6.73951765834272-30.4170232657358i
2.7	61.75	10.7527	7.26603	-115.696378226975+11.3979312672921i
2.79	5.70831	11.1111	14.8682	32.5034743994839+235.660460080851i
J04
Time	Data	FFT Freq	FFT Mag	FFT Complex			Max
0	73.125	0	137.93	2206.875			13.2243
0.09	74.875	0.358423	11.492	-94.8733900113326+157.506211810042i
0.18	17	0.716846	8.95919	139.152404116138+34.4236026577339i
0.27	71.125	1.07527	5.59222	74.5146358699666+49.5321730879411i
0.36	76.375	1.43369	10.7654	-14.8512129857034+171.604631137012i
0.45	45.75	1.79211	9.17435	-140.495055282523+42.5244899555314i
0.54	32.75	2.15054	2.72549	15.6816193537694-40.6906529945706i
0.63	62	2.50896	5.20085	-2.06771316037339+83.1878601484568i
0.72	59.125	2.86738	13.2243	195+82.125i
0.81	54	3.22581	6.58111	-82.5594654791788-65.3570721528598i
0.9	45.25	3.58423	6.73475	34.6091183722062-102.046884888265i
0.99	59.875	3.94265	9.8488	-57.1708979622841-146.844088366641i
1.08	90.375	4.30108	11.448	42.6012129857033-178.145368862988i
1.17	74.375	4.6595	9.26082	131.868092147905+67.5727576942589i
1.26	51.25	5.01792	6.40162	-101.943141842113-9.93262923596033i
1.35	91.375	5.37634	0.390669	5.78379387782038+2.37044243721489i
1.44	93.75	5.73477	9.83594	-157.375
1.53	100.375	6.09319	0.390669	5.78379387782031-2.37044243721502i
1.62	32.5	6.45161	6.40162	-101.943141842113+9.93262923596056i
1.71	96.625	6.81004	9.26082	131.868092147905-67.5727576942595i
1.8	74.75	7.16846	11.448	42.6012129857036+178.145368862988i
1.89	72.875	7.52688	9.8488	-57.1708979622836+146.844088366641i
1.98	106.5	7.8853	6.73475	34.6091183722063+102.046884888265i
2.07	78.75	8.24373	6.58111	-82.5594654791784+65.3570721528601i
2.16	85.875	8.60215	13.2243	195-82.125i
2.25	36.75	8.96057	5.20085	-2.06771316037361-83.1878601484569i
2.34	25.25	9.319	2.72549	15.6816193537694+40.6906529945707i
2.43	99.75	9.67742	9.17435	-140.495055282523-42.524489955531i
2.52	56.5	10.0358	10.7654	-14.8512129857036-171.604631137012i
2.61	91	10.3943	5.59222	74.5146358699665-49.5321730879414i
2.7	104.375	10.7527	8.95919	139.152404116138-34.4236026577341i
2.79	72.625	11.1111	11.492	-94.8733900113331-157.506211810042i
J06
Time	Data	FFT Freq	FFT Mag	FFT Complex			Max
0	250.25	0	483.531	7736.5			20.7376
0.09	246.5	0.358423	7.98169	117.654705422939+49.663353623507i
0.18	315.125	0.716846	9.52821	130.706080130896-78.4687825826475i
0.27	216	1.07527	7.88059	103.172830533218+72.4838157361177i
0.36	236.875	1.43369	4.59981	51.9328733497066+52.148755288404i
0.45	249.5	1.79211	16.8138	-203.837197957449-175.563685704323i
0.54	211.25	2.15054	8.83518	-8.24452601430033+141.122285559182i
0.63	258.75	2.50896	20.7376	26.7217031363544-330.723268467285i
0.72	204.625	2.86738	13.5958	-171.75+133.5i
0.81	252.25	3.22581	4.12889	-57.499546907345+32.5271020313095i
0.9	268.625	3.58423	9.49952	-83.5486735768321-126.969597532855i
0.99	257.25	3.94265	8.35475	-121.731881149838+55.2325856191808i
1.08	138.75	4.30108	8.56605	10.5671266502937+136.648755288404i
1.17	226.5	4.6595	5.26501	83.4566023735295+11.4632404990574i
1.26	245.5	5.01792	14.8983	184.087119460236+151.439334325316i
1.35	294.25	5.37634	11.4634	180.06278454859-34.9031224384637i
1.44	234.25	5.73477	13.25	-212
1.53	212.875	6.09319	11.4634	180.06278454859+34.9031224384631i
1.62	219.75	6.45161	14.8983	184.087119460236-151.439334325316i
1.71	258.125	6.81004	5.26501	83.4566023735297-11.4632404990577i
1.8	266.375	7.16846	8.56605	10.5671266502934-136.648755288404i
1.89	247.125	7.52688	8.35475	-121.731881149838-55.2325856191806i
1.98	230.625	7.8853	9.49952	-83.5486735768318+126.969597532855i
2.07	272.5	8.24373	4.12889	-57.4995469073449-32.5271020313095i
2.16	224.125	8.60215	13.5958	-171.75-133.5i
2.25	222.5	8.96057	20.7376	26.7217031363553+330.723268467284i
2.34	201.125	9.319	8.83518	-8.24452601430064-141.122285559182i
2.43	254.875	9.67742	16.8138	-203.837197957449+175.563685704324i
2.52	240	10.0358	4.59981	51.9328733497064-52.1487552884041i
2.61	263.125	10.3943	7.88059	103.172830533218-72.4838157361177i
2.7	275	10.7527	9.52821	130.706080130896+78.4687825826473i
2.79	242.125	11.1111	7.98169	117.654705422939-49.6633536235071i
J07
Time	Data	FFT Freq	FFT Mag	FFT Complex			Max
0	84.5278	0	198.207	3171.305543			19.2454
0.09	97.0972	0.358423	11.9682	-159.372490821295+106.156753830842i
0.18	85.9722	0.716846	5.82495	34.1089647007524-86.7333060342874i
0.27	74.4722	1.07527	5.91607	-15.2148855219879+93.4262677686299i
0.36	107.583	1.43369	8.35064	32.3088573846617-129.645009514619i
0.45	107.806	1.79211	7.484	119.023483294933+13.1156072046304i
0.54	58.4583	2.15054	18.6049	-130.324453583704+267.633182969016i
0.63	88.5139	2.50896	11.4232	181.90951651767-17.7225512047641i
0.72	93.8889	2.86738	7.00694	-112.055572+3.52780299999995i
0.81	124.597	3.22581	6.44023	-81.5151966530296-63.0338629939999i
0.9	108.264	3.58423	4.09579	16.7496712901533-63.3558996237693i
0.99	86.1111	3.94265	16.0724	-253.847829367602+41.1320198365054i
1.08	37.9305	4.30108	6.14268	4.02445461533832-98.2004295146187i
1.17	130.014	4.6595	1.29431	3.50164821204979+20.4107989329782i
1.26	104.625	5.01792	9.04416	-38.8676784072018-139.389012627072i
1.35	116.958	5.37634	19.2454	306.849250339262-25.7416154259207i
1.44	71.8611	5.73477	17.5608	-280.972351
1.53	129.486	6.09319	19.2454	306.849250339262+25.7416154259197i
1.62	88.3195	6.45161	9.04416	-38.8676784072014+139.389012627072i
1.71	215.736	6.81004	1.29431	3.50164821204995-20.4107989329782i
1.8	89.3055	7.16846	6.14268	4.02445461533852+98.2004295146187i
1.89	100.292	7.52688	16.0724	-253.847829367602-41.1320198365045i
1.98	88.7361	7.8853	4.09579	16.7496712901534+63.3558996237693i
2.07	95.8889	8.24373	6.44023	-81.5151966530294+63.0338629940002i
2.16	92.0833	8.60215	7.00694	-112.055572-3.52780299999995i
2.25	124.75	8.96057	11.4232	181.90951651767+17.7225512047636i
2.34	114.611	9.319	18.6049	-130.324453583704-267.633182969016i
2.43	91.375	9.67742	7.484	119.023483294934-13.1156072046307i
2.52	89.375	10.0358	8.35064	32.3088573846619+129.645009514619i
2.61	47.2639	10.3943	5.91607	-15.214885521988-93.4262677686299i
2.7	129.625	10.7527	5.82495	34.1089647007526+86.733306034287i
2.79	95.7778	11.1111	11.9682	-159.372490821296-106.156753830842i
J10
Time	Data	FFT Freq	FFT Mag	FFT Complex			Max
0	231.875	0	417.578	6681.25			12.7848
0.09	210.75	0.358423	1.73129	13.4167645094949+24.2346904378878i
0.18	195	0.716846	6.01075	82.1872566061851+49.9430629895187i
0.27	206.5	1.07527	1.61123	-18.3180394044329+18.139453022321i
0.36	198.375	1.43369	5.62578	64.859726638083+62.4136588262173i
0.45	202.25	1.79211	12.7848	146.681801508946-142.576797472744i
0.54	189.25	2.15054	9.63785	-3.44382380532704+154.167164906811i
0.63	234.75	2.50896	1.66235	-9.35289549666082-24.8989249578501i
0.72	201.375	2.86738	9.1369	126.875+72.625i
0.81	221.25	3.22581	1.73103	-14.3081038751166+23.7144466075535i
0.9	183.25	3.58423	4.41781	64.2353011795103-29.4989875104557i
0.99	190.75	3.94265	4.92612	54.8864505219374+56.5662647512256i
1.08	207.125	4.30108	6.47405	-78.8597266380828+67.1636588262175i
1.17	203.5	4.6595	5.33104	-81.2595742460097+25.9304411521121i
1.26	242.25	5.01792	8.83092	134.521266019632-43.223089427748i
1.35	217.25	5.37634	8.55076	-114.746403518158-74.5040120908865i
1.44	234.75	5.73477	0.25	4
1.53	174.75	6.09319	8.55076	-114.746403518158+74.5040120908869i
1.62	196.875	6.45161	8.83092	134.521266019632+43.2230894277478i
1.71	206.25	6.81004	5.33104	-81.25957424601-25.9304411521118i
1.8	248.375	7.16846	6.47405	-78.859726638083-67.1636588262173i
1.89	204.625	7.52688	4.92612	54.8864505219372-56.5662647512257i
1.98	173.875	7.8853	4.41781	64.2353011795105+29.4989875104558i
2.07	210.375	8.24373	1.73103	-14.3081038751168-23.7144466075536i
2.16	195.875	8.60215	9.1369	126.875-72.625i
2.25	212.25	8.96057	1.66235	-9.35289549666089+24.89892495785i
2.34	230	9.319	9.63785	-3.44382380532737-154.167164906811i
2.43	201	9.67742	12.7848	146.681801508947+142.576797472743i
2.52	217	10.0358	5.62578	64.8597266380828-62.4136588262175i
2.61	203.625	10.3943	1.61123	-18.318039404433-18.1394530223209i
2.7	197.375	10.7527	6.01075	82.187256606185-49.9430629895189i
2.79	238.75	11.1111	1.73129	13.4167645094949-24.2346904378879i
K02
Time	Data	FFT Freq	FFT Mag	FFT Complex			Max
0	109.083	0	251.417	4022.666718			17.6458
0.09	109.5	0.358423	16.7379	96.796650999103+249.701078273493i
0.18	156.875	0.716846	11.3628	-69.0107232929446+168.197108266159i
0.27	83.75	1.07527	10.7183	-169.164900123758+28.1647296886855i
0.36	118.25	1.43369	10.1136	-30.5826281628633-158.901651410664i
0.45	113.042	1.79211	4.24183	48.6621760515951-47.3099855088285i
0.54	121.542	2.15054	10.6995	83.3898225830022+149.509393680905i
0.63	122.042	2.50896	14.6603	-113.929521035819-205.037940410154i
0.72	89.6667	2.86738	12.3914	-115.874969+160.875001i
0.81	110.292	3.22581	9.75806	-156.115991760117+2.01218571435264i
0.9	139.583	3.58423	13.1556	-135.967658915964-160.681713619099i
0.99	133.208	3.94265	1.3792	-11.7183169256532-18.6987252579622i
1.08	109.125	4.30108	5.81363	8.24937816286308-92.651587410664i
1.17	59.4167	4.6595	12.9501	65.3620288423908+196.622812786157i
1.26	148.083	5.01792	11.3994	162.921811625906-81.9939990338444i
1.35	132.792	5.37634	17.6458	124.774625952259+253.264771244605i
1.44	123.5	5.73477	6.72396	-107.58328
1.53	128.208	6.09319	17.6458	124.774625952259-253.264771244605i
1.62	74	6.45161	11.3994	162.921811625907+81.9939990338438i
1.71	173.25	6.81004	12.9501	65.3620288423904-196.622812786157i
1.8	122.25	7.16846	5.81363	8.24937816286331+92.6515874106638i
1.89	132.125	7.52688	1.3792	-11.7183169256529+18.698725257962i
1.98	66.875	7.8853	13.1556	-135.967658915964+160.681713619099i
2.07	144	8.24373	9.75806	-156.115991760117-2.01218571435226i
2.16	132.583	8.60215	12.3914	-115.874969-160.875001i
2.25	165.667	8.96057	14.6603	-113.929521035819+205.037940410154i
2.34	164.458	9.319	10.6995	83.3898225830019-149.509393680905i
2.43	217.625	9.67742	4.24183	48.6621760515954+47.3099855088284i
2.52	116.375	10.0358	10.1136	-30.5826281628629+158.901651410664i
2.61	133.875	10.3943	10.7183	-169.164900123758-28.1647296886848i
2.7	165.292	10.7527	11.3628	-69.010723292945-168.197108266159i
2.79	106.333	11.1111	16.7379	96.7966509991022-249.701078273493i
K03
Time	Data	FFT Freq	FFT Mag	FFT Complex			Max
0	29.0568	0	104.949	1679.181949			20.8872
0.09	108.886	0.358423	6.34324	52.6735470969265+86.7530787936655i
0.18	15.0227	0.716846	7.73994	-105.194051978395-65.3475290904275i
0.27	50.2614	1.07527	6.07847	82.0381845233286-52.2339649117953i
0.36	57	1.43369	9.42846	-111.649801370233+101.447742305946i
0.45	100.58	1.79211	7.11915	-109.22837428519-32.3085197221634i
0.54	34.2386	2.15054	7.16128	110.439412419178-30.5259918322768i
0.63	24.8636	2.50896	1.19302	13.9551227599979-13.0236846816697i
0.72	54.7386	2.86738	13.9262	-12.7500010000001-222.454468i
0.81	71.0682	3.22581	19.127	19.5372518708262-305.407829410447i
0.9	1.71591	3.58423	7.53637	-60.440234543713-104.340697630937i
0.99	97.5682	3.94265	7.49644	73.8948615729686+94.4769508714562i
1.08	38.3977	4.30108	16.1197	168.718037370233-195.075083694055i
1.17	27.5341	4.6595	13.0562	-135.204391926641+159.243547660358i
1.26	73.4318	5.01792	6.86028	-100.16864589707+44.8831731109125i
1.35	12.5454	5.37634	20.8872	-224.484561612217-247.575255956578i
1.44	57.4091	5.73477	4.60227	-73.6362909999999
1.53	36.1136	6.09319	20.8872	-224.484561612216+247.575255956579i
1.62	30.5	6.45161	6.86028	-100.16864589707-44.8831731109124i
1.71	40.4773	6.81004	13.0562	-135.204391926641-159.243547660358i
1.8	57.625	7.16846	16.1197	168.718037370233+195.075083694055i
1.89	69.1704	7.52688	7.49644	73.894861572968-94.4769508714567i
1.98	130.557	7.8853	7.53637	-60.4402345437129+104.340697630937i
2.07	32.7841	8.24373	19.127	19.5372518708271+305.407829410447i
2.16	70.5682	8.60215	13.9262	-12.7500009999999+222.454468i
2.25	25.6364	8.96057	1.19302	13.9551227599978+13.0236846816697i
2.34	82.5114	9.319	7.16128	110.439412419179+30.5259918322765i
2.43	41.2955	9.67742	7.11915	-109.22837428519+32.3085197221638i
2.52	30.2159	10.0358	9.42846	-111.649801370233-101.447742305945i
2.61	110.443	10.3943	6.07847	82.0381845233287+52.233964911795i
2.7	39.7841	10.7527	7.73994	-105.194051978395+65.3475290904277i
2.79	27.1818	11.1111	6.34324	52.6735470969263-86.7530787936657i
K04
Time	Data	FFT Freq	FFT Mag	FFT Complex			Max
0	86.5	0	208.509	3336.149934			17.756
0.09	125.55	0.358423	0.189871	4.01808106451398E-002-3.037666628284i
0.18	110.6	0.716846	3.82781	-54.3662478078879+28.2003097961484i
0.27	100.15	1.07527	13.5896	217.353739367127-5.89826665887612i
0.36	79.025	1.43369	8.83123	-125.686023056299+64.5648791779126i
0.45	134.75	1.79211	11.2537	-166.794409318429-67.8283638612807i
0.54	89.1	2.15054	4.64413	62.9905674678298+39.4155866603778i
0.63	74.9	2.50896	8.38795	96.4081159206888-93.3650499131919i
0.72	75.975	2.86738	16.5922	-260.574982-50.7749639999999i
0.81	150.875	3.22581	17.756	-152.607804677584-239.62735806325i
0.9	122.725	3.58423	6.89612	107.314594766424-25.6525085309028i
0.99	124.25	3.94265	7.68811	57.373036739146+108.81051256407i
1.08	108.55	4.30108	9.04365	50.1360950562988-135.735108822088i
1.17	81.275	4.6595	14.7086	33.0063676845861+233.010825743981i
1.26	132.925	5.01792	8.97264	-76.8389384263656-121.267809395132i
1.35	98.225	5.37634	6.96408	-17.5792745261802-110.029758800837i
1.44	78.1	5.73477	6.78125	-108.49997
1.53	90.175	6.09319	6.96408	-17.57927452618+110.029758800837i
1.62	53.05	6.45161	8.97264	-76.8389384263654+121.267809395132i
1.71	148.225	6.81004	14.7086	33.0063676845854-233.010825743981i
1.8	89.025	7.16846	9.04365	50.1360950562991+135.735108822087i
1.89	101.35	7.52688	7.68811	57.3730367391456-108.81051256407i
1.98	177.925	7.8853	6.89612	107.314594766424+25.6525085309026i
2.07	114.6	8.24373	17.756	-152.607804677583+239.62735806325i
2.16	78.85	8.60215	16.5922	-260.574982+50.7749639999999i
2.25	58.175	8.96057	8.38795	96.4081159206891+93.3650499131917i
2.34	132.15	9.319	4.64413	62.9905674678298-39.4155866603779i
2.43	88.925	9.67742	11.2537	-166.794409318429+67.8283638612813i
2.52	80.6	10.0358	8.83123	-125.686023056299-64.5648791779124i
2.61	144.4	10.3943	13.5896	217.353739367127+5.89826665887558i
2.7	118.725	10.7527	3.82781	-54.3662478078879-28.2003097961483i
2.79	86.5	11.1111	0.189871	4.01808106450083E-002+3.03766662828416i
K05
Time	Data	FFT Freq	FFT Mag	FFT Complex			Max
0	26.25	0	61.8672	989.875			6.62558
0.09	38.625	0.358423	2.35972	-2.16144775950597+37.6936586619178i
0.18	44.625	0.716846	1.38691	-22.1403246572864+1.49124791340182i
0.27	35.75	1.07527	1.50745	12.696652985736-20.5067678370182i
0.36	16.25	1.43369	5.00865	-13.0663104090062-79.0659405849024i
0.45	31.875	1.79211	2.30926	-29.8869822153782-21.7240384843333i
0.54	25.625	2.15054	0.745882	-11.5817622354551-2.87848990687077i
0.63	23.875	2.50896	5.35591	-70.2302006210626-49.1046326698973i
0.72	21.125	2.86738	5.32311	-41.5-74.375i
0.81	38.125	3.22581	2.8968	-41.9480890354365-19.7121175356993i
0.9	41	3.58423	2.20268	22.0995291884214+27.4529855450803i
0.99	26.375	3.94265	3.74733	-21.7988941441854-55.8540709014671i
1.08	32.75	4.30108	2.09445	12.5663104090061-31.0659405849024i
1.17	32.75	4.6595	6.62558	96.4321345395157-44.031984205088i
1.26	12	5.01792	1.82784	29.1225577043201-2.67727663464711i
1.35	36.75	5.37634	2.1724	33.8968262503165+7.69098984517984i
1.44	29.125	5.73477	3.42969	-54.875
1.53	33.125	6.09319	2.1724	33.8968262503165-7.69098984518009i
1.62	27	6.45161	1.82784	29.1225577043201+2.67727663464706i
1.71	35	6.81004	6.62558	96.4321345395159+44.0319842050876i
1.8	32.75	7.16846	2.09445	12.5663104090062+31.0659405849024i
1.89	35.125	7.52688	3.74733	-21.7988941441851+55.8540709014671i
1.98	34.625	7.8853	2.20268	22.0995291884214-27.4529855450804i
2.07	24.875	8.24373	2.8968	-41.9480890354363+19.7121175356994i
2.16	29.875	8.60215	5.32311	-41.5+74.375i
2.25	54.25	8.96057	5.35591	-70.2302006210624+49.1046326698975i
2.34	26.625	9.319	0.745882	-11.581762235455+2.87848990687079i
2.43	38.875	9.67742	2.30926	-29.8869822153781+21.7240384843335i
2.52	24.875	10.0358	5.00865	-13.0663104090061+79.0659405849024i
2.61	34.5	10.3943	1.50745	12.6966529857361+20.5067678370183i
2.7	43	10.7527	1.38691	-22.1403246572864-1.49124791340176i
2.79	2.5	11.1111	2.35972	-2.16144775950608-37.6936586619178i
K06
Time	Data	FFT Freq	FFT Mag	FFT Complex			Max
0	243.432	0	477.979	7647.659119			6.65113
0.09	242.784	0.358423	3.53737	-29.6967786474641+48.1812023234353i
0.18	242.057	0.716846	1.60769	9.25627169183145+23.9999523949166i
0.27	238.557	1.07527	2.77681	31.5040405727939+31.3278399295207i
0.36	220.659	1.43369	6.65113	61.1189269980784-87.1164691940043i
0.45	221.386	1.79211	3.45249	-6.38844606468384+54.8691508898366i
0.54	238.636	2.15054	6.1506	-57.0162553651617-80.209653595345i
0.63	229.409	2.50896	1.2108	9.05137652810171+17.1282253750844i
0.72	241.057	2.86738	4.71879	-71.125002-25.3295889999999i
0.81	246.114	3.22581	2.57188	29.0235778424642-29.1711961236318i
0.9	239.057	3.58423	1.82736	-9.10170011996285+27.7849742890141i
0.99	241.216	3.94265	4.67849	74.8356449372817-1.73589313335997i
1.08	248.33	4.30108	4.00637	-41.4598049980785-48.8891151940041i
1.17	226.455	4.6595	4.46443	47.4854085989175-53.3620506118117i
1.26	238.557	5.01792	3.8488	48.4981557932932+37.9490482792756i
1.35	230.909	5.37634	3.32435	-40.996703767411+33.8879983065833i
1.44	229.08	5.73477	2.01136	32.1818249999997
1.53	253.705	6.09319	3.32435	-40.9967037674111-33.8879983065831i
1.62	273.33	6.45161	3.8488	48.4981557932932-37.9490482792758i
1.71	231.193	6.81004	4.46443	47.4854085989176+53.3620506118117i
1.8	236.227	7.16846	4.00637	-41.4598049980784+48.8891151940042i
1.89	223.341	7.52688	4.67849	74.8356449372817+1.73589313335979i
1.98	245.295	7.8853	1.82736	-9.10170011996282-27.7849742890142i
2.07	250.352	8.24373	2.57188	29.0235778424643+29.1711961236318i
2.16	233.545	8.60215	4.71879	-71.125002+25.3295889999999i
2.25	257.841	8.96057	1.2108	9.05137652810171-17.1282253750844i
[truncated: 1,060 more rows]

## Sheet: David's Results2
A03
Time	Data	FFT Freq	FFT Mag	FFT Complex			Max
0	45.6945	0	328.449	5255.180634			29.863
0.09	182.278	0.358423	11.8437	111.777426239229-153.022110882299i
0.18	219.847	0.716846	7.56859	-100.318481959925+67.8292141060192i
0.27	150.444	1.07527	20.7422	53.8797799659856+327.472423692417i
0.36	137.722	1.43369	2.69902	-40.7317543186633-14.3459244490285i
0.45	188.639	1.79211	21.5619	-299.622217629244-171.009801995132i
0.54	118.653	2.15054	18.8133	-295.979264049931+54.818464212338i
0.63	215.681	2.50896	10.0579	-69.0236191273264-145.372171305863i
0.72	181.903	2.86738	10.8191	-106.972229-136.097137i
0.81	248.75	3.22581	15.191	-163.34880086311+179.980656140825i
0.9	201.806	3.58423	15.8814	-221.622646737041+124.303027338887i
0.99	162	3.94265	29.863	-473.016715070614-67.4931122365845i
1.08	86.2917	4.30108	8.11818	-45.7404136813366+121.570701550971i
1.17	206.236	4.6595	2.4308	-16.1363968816571-35.3873098025926i
1.26	116.639	5.01792	9.27851	-5.07936325310257+148.369197232568i
1.35	164.556	5.37634	16.7877	-48.0651206332626-264.267874689167i
1.44	158.639	5.73477	22.0599	-352.958344
1.53	130.625	6.09319	16.7877	-48.0651206332616+264.267874689167i
1.62	166.597	6.45161	9.27851	-5.07936325310283-148.369197232568i
1.71	160.764	6.81004	2.4308	-16.1363968816571+35.3873098025922i
1.8	167.486	7.16846	8.11818	-45.7404136813368-121.570701550971i
1.89	167.486	7.52688	29.863	-473.016715070614+67.4931122365858i
1.98	160.944	7.8853	15.8814	-221.622646737041-124.303027338887i
2.07	111.264	8.24373	15.191	-163.34880086311-179.980656140825i
2.16	178.181	8.60215	10.8191	-106.972229+136.097137i
2.25	155.319	8.96057	10.0579	-69.0236191273263+145.372171305863i
2.34	85.25	9.319	18.8133	-295.979264049931-54.8184642123378i
2.43	173.944	9.67742	21.5619	-299.622217629244+171.009801995133i
2.52	216.153	10.0358	2.69902	-40.7317543186633+14.3459244490285i
2.61	190.75	10.3943	20.7422	53.8797799659843-327.472423692417i
2.7	209.306	10.7527	7.56859	-100.318481959925-67.8292141060195i
2.79	195.333	11.1111	11.8437	111.77742623923+153.022110882298i
A06
Time	Data	FFT Freq	FFT Mag	FFT Complex			Max
0	48.5	0	142.539	2280.625			27.3346
0.09	33.25	0.358423	23.0994	159.82849091883-333.243849183661i
0.18	80.625	0.716846	6.30408	-91.7793066773163+41.8372088396258i
0.27	129.75	1.07527	6.01639	-62.5310668066297-73.1865794479655i
0.36	77.75	1.43369	11.1952	92.7851640818291+153.218145750508i
0.45	100.125	1.79211	6.06749	-86.2817547011044-44.4966495893044i
0.54	103.125	2.15054	18.1125	-96.1409431867464+273.388689974224i
0.63	88.875	2.50896	9.6396	-11.6553036625891+153.792524506204i
0.72	64.625	2.86738	8.09258	27.6249999999999-126.5i
0.81	181.5	3.22581	27.3346	-129.446153280078+417.757643505788i
0.9	54.625	3.58423	8.45943	-18.9622403797426+134.015953786034i
0.99	44.25	3.94265	5.86689	87.8770298006979+33.0037914629855i
1.08	64.125	4.30108	10.2835	1.21483591817094-164.531854249492i
1.17	84.75	4.6595	15.9769	-82.2860336999112+242.024539722979i
1.26	127.125	5.01792	4.11462	61.8824902438057+22.4644726514359i
1.35	32.375	5.37634	15.171	-177.505208569215-165.568052065421i
1.44	86.25	5.73477	4.86719	-77.875
1.53	67.5	6.09319	15.171	-177.505208569214+165.568052065422i
1.62	7.375	6.45161	4.11462	61.8824902438058-22.4644726514359i
1.71	8.375	6.81004	15.9769	-82.286033699912-242.024539722979i
1.8	66.625	7.16846	10.2835	1.21483591817115+164.531854249492i
1.89	64.5	7.52688	5.86689	87.8770298006975-33.0037914629857i
1.98	49.25	7.8853	8.45943	-18.9622403797429-134.015953786034i
2.07	21.125	8.24373	27.3346	-129.446153280079-417.757643505788i
2.16	106.375	8.60215	8.09258	27.6250000000001+126.5i
2.25	62.375	8.96057	9.6396	-11.6553036625898-153.792524506204i
2.34	46.375	9.319	18.1125	-96.140943186747-273.388689974224i
2.43	66.625	9.67742	6.06749	-86.2817547011044+44.4966495893041i
2.52	50.25	10.0358	11.1952	92.7851640818288-153.218145750508i
2.61	58.875	10.3943	6.01639	-62.5310668066297+73.1865794479655i
2.7	68.375	10.7527	6.30408	-91.7793066773164-41.837208839626i
2.79	135	11.1111	23.0994	159.828490918831+333.24384918366i
A08
Time	Data	FFT Freq	FFT Mag	FFT Complex			Max
0	178.556	0	368.499	5895.986268			19.2695
0.09	180.167	0.358423	4.16192	-41.8817931769877+51.771113021909i
0.18	172.194	0.716846	10.373	108.988662403345+125.166249066894i
0.27	174.806	1.07527	11.4034	35.2601695023279-179.01447169769i
0.36	201.194	1.43369	15.5592	-51.0668626686148+243.653823473309i
0.45	171.403	1.79211	3.68105	-58.4971025883358-6.8493085153993i
0.54	169.292	2.15054	5.12226	81.398359747936+9.54618151051255i
0.63	185.764	2.50896	4.45437	-41.4947227535414+57.9447643296731i
0.72	152.528	2.86738	3.52108	-41.1944880000001-38.4305099999999i
0.81	143.028	3.22581	13.8473	210.864575985312+67.9964569907558i
0.9	178.222	3.58423	2.08545	23.9262234356095-23.2573493184241i
0.99	206.861	3.94265	19.2695	-266.475475535478+155.071796739007i
1.08	176.417	4.30108	13.9179	-22.0165713313854-221.596054526691i
1.17	210.333	4.6595	5.80324	24.5782816391937+89.5397929549755i
1.26	250.153	5.01792	4.37925	64.964466413109+26.2516342379574i
1.35	176.403	5.37634	9.70404	-18.7985170724905+154.122469081251i
1.44	198.111	5.73477	12.4575	-199.319336
1.53	203.25	6.09319	9.70404	-18.7985170724909-154.122469081251i
1.62	125.264	6.45161	4.37925	64.9644664131089-26.2516342379574i
1.71	179.292	6.81004	5.80324	24.5782816391934-89.5397929549754i
1.8	150.569	7.16846	13.9179	-22.016571331385+221.596054526691i
1.89	205.264	7.52688	19.2695	-266.475475535479-155.071796739006i
1.98	232.347	7.8853	2.08545	23.9262234356096+23.2573493184242i
2.07	176.278	8.24373	13.8473	210.864575985312-67.9964569907565i
2.16	154.319	8.60215	3.52108	-41.1944880000001+38.4305099999999i
2.25	236.042	8.96057	4.45437	-41.4947227535416-57.9447643296732i
2.34	130.389	9.319	5.12226	81.3983597479359-9.54618151051258i
2.43	192.583	9.67742	3.68105	-58.4971025883357+6.84930851539924i
2.52	191.875	10.0358	15.5592	-51.0668626686151-243.653823473309i
2.61	193.556	10.3943	11.4034	35.2601695023283+179.014471697689i
2.7	186.903	10.7527	10.373	108.988662403345-125.166249066894i
2.79	212.625	11.1111	4.16192	-41.8817931769878-51.7711130219089i
A09
Time	Data	FFT Freq	FFT Mag	FFT Complex			Max
0	217.375	0	434.195	6947.125			22.2014
0.09	303.875	0.358423	3.15617	37.5438074294038+33.7726244481436i
0.18	147.625	0.716846	7.25214	-112.17629722548+29.6721285390114i
0.27	199.5	1.07527	5.81033	-92.6670166444324-7.44173882374292i
0.36	197.625	1.43369	16.4039	186.26587296526-184.908793104386i
0.45	244.75	1.79211	16.7399	267.77413713117+5.8581430728819i
0.54	212.75	2.15054	17.8774	276.456197162737+73.4166687582663i
0.63	243	2.50896	5.74536	-46.3557150863726-79.3819712517612i
0.72	216.625	2.86738	12.5971	201.375+8.5i
0.81	208.5	3.22581	13.8619	-219.921629144961-28.7307724714063i
0.9	235.625	3.58423	11.044	36.6862448333131-172.854452894224i
0.99	215	3.94265	22.2014	-285.114255832232-211.879714902246i
1.08	208.25	4.30108	9.23875	108.48412703474-100.408793104386i
1.17	220	4.6595	11.3502	-100.608827991863-151.187479122016i
1.26	170.25	5.01792	9.78023	-10.9661447705705-156.098993113479i
1.35	191.125	5.37634	13.3068	-187.650499860713-100.584059094645i
1.44	295.75	5.73477	6.83594	-109.375
1.53	185.5	6.09319	13.3068	-187.650499860713+100.584059094645i
1.62	188.375	6.45161	9.78023	-10.9661447705702+156.098993113479i
1.71	238.25	6.81004	11.3502	-100.608827991862+151.187479122016i
1.8	225.625	7.16846	9.23875	108.48412703474+100.408793104386i
1.89	205.5	7.52688	22.2014	-285.114255832232+211.879714902247i
1.98	179.25	7.8853	11.044	36.6862448333135+172.854452894224i
2.07	198.5	8.24373	13.8619	-219.921629144961+28.7307724714068i
2.16	249	8.60215	12.5971	201.375-8.5i
2.25	246.25	8.96057	5.74536	-46.3557150863729+79.3819712517612i
2.34	253.875	9.319	17.8774	276.456197162737-73.4166687582667i
2.43	268.125	9.67742	16.7399	267.77413713117-5.8581430728829i
2.52	199.875	10.0358	16.4039	186.26587296526+184.908793104386i
2.61	145.5	10.3943	5.81033	-92.6670166444326+7.44173882374314i
2.7	221	10.7527	7.25214	-112.17629722548-29.672128539011i
2.79	214.875	11.1111	3.15617	37.5438074294038-33.772624448144i
A12
Time	Data	FFT Freq	FFT Mag	FFT Complex			Max
0	58.7639	0	92.1207	1473.930694			22.075
0.09	51.8195	0.358423	8.57287	-96.9666641468529+97.0151310775384i
0.18	12.6389	0.716846	10.3202	87.4518574747173-140.063761031953i
0.27	43.2917	1.07527	11.0637	-18.0071688334866+176.101623153632i
0.36	99.3055	1.43369	15.9029	-163.900318295369-194.626549333324i
0.45	14.8611	1.79211	6.58754	72.9857559224708+76.0418630708671i
0.54	20.0695	2.15054	7.02895	-105.497758649859+38.9638324254497i
0.63	64.4445	2.50896	8.77359	66.6116174935193-123.56672227633i
0.72	11	2.86738	16.8123	264.902679+46.7499389999998i
0.81	49.1945	3.22581	4.16366	50.3980361797619-43.5669710554815i
0.9	50.2639	3.58423	20.3995	290.062075270596-149.651718987524i
0.99	30.0139	3.94265	5.76473	-91.5225892300482+11.4469509645786i
1.08	56.5278	4.30108	11.9212	-125.127267704631-143.959861333324i
1.17	33.125	4.6595	22.075	82.8545373586096+343.343828680465i
1.26	19.2917	5.01792	16.3315	-245.127138095455-90.5126884449263i
1.35	35.7361	5.37634	11.507	173.424307256026-61.8147520684916i
1.44	28.7917	5.73477	4.91058	-78.5693040000002
1.53	109.167	6.09319	11.507	173.424307256026+61.8147520684914i
1.62	5.25	6.45161	16.3315	-245.127138095455+90.5126884449269i
1.71	175.861	6.81004	22.075	82.8545373586087-343.343828680465i
1.8	86.9167	7.16846	11.9212	-125.127267704631+143.959861333324i
1.89	9.56946	7.52688	5.76473	-91.5225892300482-11.4469509645783i
1.98	45.6528	7.8853	20.3995	290.062075270596+149.651718987523i
2.07	9.40277	8.24373	4.16366	50.3980361797622+43.5669710554813i
2.16	69.8333	8.60215	16.8123	264.902679-46.7499389999998i
2.25	25.1945	8.96057	8.77359	66.6116174935197+123.56672227633i
2.34	52.7083	9.319	7.02895	-105.497758649859-38.9638324254493i
2.43	23.2917	9.67742	6.58754	72.9857559224709-76.0418630708673i
2.52	70.1528	10.0358	15.9029	-163.900318295369+194.626549333324i
2.61	71.8195	10.3943	11.0637	-18.0071688334872-176.101623153632i
2.7	10.5139	10.7527	10.3202	87.4518574747177+140.063761031953i
2.79	29.4583	11.1111	8.57287	-96.966664146853-97.0151310775381i
A13
Time	Data	FFT Freq	FFT Mag	FFT Complex			Max
0	206	0	396.492	6343.875			19.728
0.09	238	0.358423	11.746	42.8768552919993+182.97974912757i
0.18	188.875	0.716846	14.3448	-222.732119970872-55.3940063809787i
0.27	153.25	1.07527	9.11718	88.5640570511319+115.913247613099i
0.36	164.25	1.43369	2.11458	15.0842622740244-30.2846410715657i
0.45	187	1.79211	19.728	238.550876559877-206.705654599852i
0.54	214.25	2.15054	15.8093	-39.0557412125272-249.915264421544i
0.63	213.75	2.50896	13.3752	213.897197874384+6.74841456064062i
0.72	212	2.86738	10.6518	143.625-91.75i
0.81	246.125	3.22581	12.1601	-193.458746279069-20.6802247062806i
0.9	152.25	3.58423	8.34343	88.137739674741+100.262711480439i
0.99	147.75	3.94265	7.07645	34.1484325675589-107.950864956012i
1.08	222.875	4.30108	4.04194	28.1657377259756+58.2153589284343i
1.17	209.5	4.6595	13.0078	-171.856728567019+117.392387980828i
1.26	173.125	5.01792	8.23044	126.150121508657+37.7839695210034i
1.35	133.125	5.37634	13.8772	-173.721944498861+138.275460584538i
1.44	196.125	5.73477	11.7891	-188.625
1.53	149.875	6.09319	13.8772	-173.721944498861-138.275460584538i
1.62	215.25	6.45161	8.23044	126.150121508657-37.7839695210038i
1.71	235.125	6.81004	13.0078	-171.85672856702-117.392387980827i
1.8	200.875	7.16846	4.04194	28.1657377259755-58.2153589284343i
1.89	233.25	7.52688	7.07645	34.1484325675589+107.950864956012i
1.98	193.5	7.8853	8.34343	88.1377396747411-100.262711480439i
2.07	248.875	8.24373	12.1601	-193.45874627907+20.6802247062812i
2.16	202	8.60215	10.6518	143.625+91.75i
2.25	198.25	8.96057	13.3752	213.897197874383-6.74841456064136i
2.34	199.25	9.319	15.8093	-39.0557412125263+249.915264421544i
2.43	254.875	9.67742	19.728	238.550876559877+206.705654599851i
2.52	206.5	10.0358	2.11458	15.0842622740245+30.2846410715657i
2.61	217	10.3943	9.11718	88.5640570511315-115.913247613099i
2.7	130.5	10.7527	14.3448	-222.732119970871+55.3940063809795i
2.79	200.5	11.1111	11.746	42.8768552919986-182.97974912757i
A14
Time	Data	FFT Freq	FFT Mag	FFT Complex			Max
0	152.625	0	355.727	5691.625			26.0515
0.09	165.75	0.358423	10.6951	-71.2685431102172-155.574308430936i
0.18	180.25	0.716846	6.7778	-103.967706675096+30.8378856941093i
0.27	217.5	1.07527	23.7193	35.1590966637279-377.877420469261i
0.36	195.25	1.43369	26.0515	-409.659577619781+76.9529489816703i
0.45	224	1.79211	4.47516	70.5986917954695+11.9482529137813i
0.54	187.625	2.15054	10.9989	159.463531819401-74.4374588276256i
0.63	164.75	2.50896	4.03421	-64.5419990774839-0.83435237045402i
0.72	158.25	2.86738	5.67947	-20.625+88.5i
0.81	103.125	3.22581	8.6129	110.322721496556-82.5802297563143i
0.9	195.875	3.58423	7.61603	82.9974526715724+89.2211810906011i
0.99	244.125	3.94265	9.41872	-87.025923007156+123.031808149711i
1.08	217.625	4.30108	10.422	54.9095776197809+157.45294898167i
1.17	254.5	4.6595	9.73066	6.89198020845911-155.537985216865i
1.26	156.875	5.01792	13.0891	-202.993277815877-51.503474387664i
1.35	215.25	5.37634	9.19403	145.863975030643-19.0643058003314i
1.44	134.375	5.73477	13.7422	-219.875
1.53	145.25	6.09319	9.19403	145.863975030644+19.0643058003308i
1.62	133	6.45161	13.0891	-202.993277815877+51.5034743876644i
1.71	182.375	6.81004	9.73066	6.89198020845978+155.537985216866i
1.8	157.75	7.16846	10.422	54.9095776197808-157.45294898167i
1.89	203.375	7.52688	9.41872	-87.0259230071564-123.031808149711i
1.98	202.625	7.8853	7.61603	82.997452671572-89.2211810906013i
2.07	179.625	8.24373	8.6129	110.322721496556+82.580229756314i
2.16	144.875	8.60215	5.67947	-20.6250000000001-88.5i
2.25	179.125	8.96057	4.03421	-64.5419990774837+0.834352370454191i
2.34	200.125	9.319	10.9989	159.463531819402+74.4374588276251i
2.43	157.75	9.67742	4.47516	70.5986917954695-11.9482529137815i
2.52	196.875	10.0358	26.0515	-409.659577619781-76.95294898167i
2.61	158.5	10.3943	23.7193	35.1590966637292+377.877420469261i
2.7	121.875	10.7527	6.7778	-103.967706675096-30.8378856941091i
2.79	160.75	11.1111	10.6951	-71.2685431102166+155.574308430937i
A20
Time	Data	FFT Freq	FFT Mag	FFT Complex			Max
0	63	0	269.102	4305.625			34.2839
0.09	191.875	0.358423	23.0769	114.116126678577+351.153915148998i
0.18	71.5	0.716846	29.0058	-318.307648150397-337.731734271539i
0.27	64.75	1.07527	17.8491	-284.682625174721+22.6840354905799i
0.36	199	1.43369	34.2839	316.936304642311+447.716111717937i
0.45	197.5	1.79211	20.4402	-296.883927934789+137.174657588067i
0.54	135.875	2.15054	5.00751	-76.3163209604982-24.393590736769i
0.63	177.375	2.50896	7.40846	-73.4437218601901-93.0411709143202i
0.72	139.875	2.86738	22.2226	113.75-336.875i
0.81	150.25	3.22581	32.9897	-203.811057573611-486.899865647305i
0.9	71.875	3.58423	5.92617	-47.0143251088709-82.3422921845483i
0.99	12.125	3.94265	28.6841	-121.352573181441-442.611138644113i
1.08	107.375	4.30108	15.9375	-254.93630464231+5.71611171793722i
1.17	94.75	4.6595	14.7446	225.061695190569+70.7262331072567i
1.26	17.125	5.01792	19.4078	-306.361705780235-50.6804357193183i
1.35	235.625	5.37634	15.6221	233.996083855605-87.8767857351295i
1.44	113.875	5.73477	20.6953	-331.125
1.53	178.625	6.09319	15.6221	233.996083855605+87.8767857351281i
1.62	83.375	6.45161	19.4078	-306.361705780235+50.6804357193185i
1.71	134.875	6.81004	14.7446	225.06169519057-70.7262331072582i
1.8	99	7.16846	15.9375	-254.93630464231-5.71611171793651i
1.89	160.875	7.52688	28.6841	-121.352573181439+442.611138644112i
1.98	218.125	7.8853	5.92617	-47.0143251088709+82.3422921845479i
2.07	194.625	8.24373	32.9897	-203.811057573609+486.899865647305i
2.16	224	8.60215	22.2226	113.75+336.875i
2.25	164	8.96057	7.40846	-73.4437218601896+93.0411709143207i
2.34	131.125	9.319	5.00751	-76.3163209604979+24.3935907367688i
2.43	102.375	9.67742	20.4402	-296.883927934789-137.174657588066i
2.52	104.375	10.0358	34.2839	316.93630464231-447.716111717937i
2.61	189.75	10.3943	17.8491	-284.682625174721-22.6840354905789i
2.7	207.75	10.7527	29.0058	-318.307648150396+337.731734271539i
2.79	69	11.1111	23.0769	114.116126678576-351.153915148998i
A24
Time	Data	FFT Freq	FFT Mag	FFT Complex			Max
0	252.375	0	537.75	8604			37.9375
0.09	273	0.358423	31.2095	-77.390851435134-493.317735845329i
0.18	291.5	0.716846	22.6115	361.767500771507+3.48748200362127i
0.27	367.75	1.07527	17.0899	39.2801512639644-270.602936592569i
0.36	270	1.43369	14.2934	-191.644597488888+124.79252339471i
0.45	336.25	1.79211	24.3706	-376.213681325946+102.511739274328i
0.54	256.875	2.15054	8.93986	142.85033110606-7.32127429016509i
0.63	256.625	2.50896	8.42759	-115.414458629378-69.725978771644i
0.72	212.375	2.86738	1.46908	-20.5+11.5i
0.81	248.625	3.22581	9.13237	-45.2191245416919+138.944788586777i
0.9	336.625	3.58423	12.8862	156.337223053427+134.418318069749i
0.99	299.375	3.94265	16.4317	-253.908872617435-68.1968003908955i
1.08	297.5	4.30108	14.6183	230.144597488888-41.7074766052906i
1.17	331.125	4.6595	13.5746	212.955840699832-42.6938541552703i
1.26	265.375	5.01792	9.41098	9.54494506900724-150.272925636464i
1.35	323.125	5.37634	10.5773	-33.0890034142127+165.970653615613i
1.44	333.5	5.73477	37.9375	-607
1.53	289	6.09319	10.5773	-33.0890034142129-165.970653615613i
1.62	195.375	6.45161	9.41098	9.54494506900753+150.272925636464i
1.71	280.75	6.81004	13.5746	212.955840699833+42.6938541552694i
1.8	185.5	7.16846	14.6183	230.144597488888+41.7074766052902i
1.89	287.25	7.52688	16.4317	-253.908872617435+68.1968003908959i
1.98	258.875	7.8853	12.8862	156.337223053426-134.418318069749i
2.07	242.875	8.24373	9.13237	-45.2191245416922-138.944788586777i
2.16	205.875	8.60215	1.46908	-20.5-11.5i
2.25	248.625	8.96057	8.42759	-115.414458629377+69.7259787716441i
2.34	139.625	9.319	8.93986	142.850331106059+7.32127429016513i
2.43	266.25	9.67742	24.3706	-376.213681325947-102.511739274327i
2.52	231.875	10.0358	14.2934	-191.644597488888-124.792523394709i
2.61	283.125	10.3943	17.0899	39.2801512639652+270.602936592568i
2.7	265.25	10.7527	22.6115	361.767500771507-3.48748200362184i
2.79	271.75	11.1111	31.2095	-77.3908514351326+493.317735845329i
B03
Time	Data	FFT Freq	FFT Mag	FFT Complex			Max
0	220	0	451.539	7224.625			13.876
0.09	218.75	0.358423	10.3701	-151.185850273914+68.3585620291834i
0.18	237.125	0.716846	7.06844	10.7463213923147+112.583339746581i
0.27	182.875	1.07527	5.38668	-76.7124678413474-39.2858395849992i
0.36	181.25	1.43369	9.12982	127.20521279348+71.8147545195112i
0.45	213.875	1.79211	5.40387	59.8814713932695-62.3687560769847i
0.54	268	2.15054	5.49805	-61.8776101060064-62.5274190926546i
0.63	184	2.50896	13.876	125.806062344042-182.932312104493i
0.72	243.875	2.86738	6.53002	-65.375-81.5i
0.81	207.375	3.22581	12.7714	-154.587832972321+133.635088788995i
0.9	258.875	3.58423	7.69713	123.151996723646+0.704813954378775i
0.99	185.25	3.94265	7.76706	23.3169295300789+122.06596075113i
1.08	204.875	4.30108	12.2931	51.5447872065199+189.814754519511i
1.17	278.125	4.6595	10.7398	-98.2666329919949-140.965913170145i
1.26	248.625	5.01792	7.65109	-113.520708009954+45.8155727936153i
1.35	239.625	5.37634	8.18108	4.7483208121881+130.811172509409i
1.44	253.375	5.73477	12.8516	205.625
1.53	218.75	6.09319	8.18108	4.7483208121875-130.811172509409i
1.62	235.375	6.45161	7.65109	-113.520708009954-45.815572793615i
1.71	221.875	6.81004	10.7398	-98.2666329919944+140.965913170146i
1.8	236.375	7.16846	12.2931	51.5447872065196-189.814754519511i
1.89	202.875	7.52688	7.76706	23.3169295300785-122.06596075113i
1.98	204	7.8853	7.69713	123.151996723646-0.704813954379112i
2.07	268.375	8.24373	12.7714	-154.587832972322-133.635088788994i
2.16	239.875	8.60215	6.53002	-65.375+81.5i
2.25	220	8.96057	13.876	125.806062344042+182.932312104492i
2.34	243.25	9.319	5.49805	-61.8776101060063+62.5274190926548i
2.43	207.375	9.67742	5.40387	59.8814713932697+62.3687560769845i
2.52	245.25	10.0358	9.12982	127.20521279348-71.8147545195114i
2.61	235.75	10.3943	5.38668	-76.712467841347+39.2858395849994i
2.7	195	10.7527	7.06844	10.7463213923144-112.583339746582i
2.79	224.625	11.1111	10.3701	-151.185850273915-68.3585620291829i
B04
Time	Data	FFT Freq	FFT Mag	FFT Complex			Max
0	252.875	0	332.195	5315.125			22.7256
0.09	207.25	0.358423	8.17249	130.681328135628-4.53103354021457i
0.18	183.125	0.716846	17.9778	120.167383684694+261.341489075368i
0.27	129.125	1.07527	11.0237	124.504487403335-124.932757162219i
0.36	156.5	1.43369	14.9684	144.078656903985-191.308581272022i
0.45	162.75	1.79211	4.31293	32.6206541358431-60.8099136576769i
0.54	133.125	2.15054	9.91252	156.684250226932+24.5790153392496i
0.63	114.375	2.50896	16.8913	262.263289984932-65.2601224658672i
0.72	157.75	2.86738	10.3358	-104.25-128.375i
0.81	185.125	3.22581	9.97406	75.0179289656791-140.85335296319i
0.9	208.125	3.58423	1.11664	6.794411482633-16.5237984031359i
0.99	172.5	3.94265	7.18982	109.327703676273+35.7908222851827i
1.08	159	4.30108	11.4166	-167.578656903985+72.6914187279785i
1.17	178.375	4.6595	22.7256	207.817447054456-298.369340794026i
1.26	168.125	5.01792	14.3252	186.853954605741+132.738675332982i
1.35	206.375	5.37634	9.49693	101.767160643853+112.838416387796i
1.44	122.375	5.73477	0.210938	3.375
1.53	158.5	6.09319	9.49693	101.767160643853-112.838416387796i
1.62	193	6.45161	14.3252	186.853954605741-132.738675332982i
1.71	104.125	6.81004	22.7256	207.817447054457+298.369340794025i
1.8	154.875	7.16846	11.4166	-167.578656903986-72.6914187279783i
1.89	122.625	7.52688	7.18982	109.327703676273-35.7908222851829i
1.98	151.625	7.8853	1.11664	6.79441148263309+16.5237984031362i
2.07	199.375	8.24373	9.97406	75.0179289656796+140.85335296319i
2.16	99.875	8.60215	10.3358	-104.25+128.375i
2.25	221.25	8.96057	16.8913	262.263289984932+65.2601224658668i
2.34	172.625	9.319	9.91252	156.684250226932-24.5790153392497i
2.43	192	9.67742	4.31293	32.6206541358433+60.8099136576774i
2.52	174.25	10.0358	14.9684	144.078656903986+191.308581272021i
2.61	156.25	10.3943	11.0237	124.504487403336+124.932757162219i
2.7	172	10.7527	17.9778	120.167383684693-261.341489075368i
2.79	145.875	11.1111	8.17249	130.681328135628+4.53103354021487i
B08
Time	Data	FFT Freq	FFT Mag	FFT Complex			Max
0	81.625	0	161.398	2582.375			30.814
0.09	182.625	0.358423	15.5225	226.879052602387+101.038731892178i
0.18	118.375	0.716846	30.814	250.352792203969-424.730874605706i
0.27	121.5	1.07527	8.58038	-108.629627681423+83.946855610541i
0.36	76.125	1.43369	19.294	-132.908085182071-278.628278106444i
0.45	107.625	1.79211	14.1906	227.033954166319-2.69218723087083i
0.54	107.25	2.15054	25.9976	43.7120325231131-413.65853580976i
0.63	83.75	2.50896	6.00802	-33.5161544339921+90.0962369183991i
0.72	74.75	2.86738	7.95954	-83.2500000000001-96.375i
0.81	10.625	3.22581	13.0778	63.6944507101187-199.315527747218i
0.9	21.75	3.58423	11.3903	40.2827636568439+177.737630709918i
0.99	45.375	3.94265	9.77997	-154.33382119204-25.8247463296848i
1.08	93.875	4.30108	5.56954	75.1580851820706-47.8782781064444i
1.17	47.875	4.6595	10.5789	-168.771821791951+12.8724313665645i
1.26	25.375	5.01792	17.8239	-160.347588383927-235.834708086028i
1.35	13.25	5.37634	6.33104	-93.3560323794176-39.3148979186001i
1.44	86.75	5.73477	2.85156	45.625
1.53	104.875	6.09319	6.33104	-93.3560323794174+39.3148979186004i
1.62	154.625	6.45161	17.8239	-160.347588383927+235.834708086029i
1.71	156.5	6.81004	10.5789	-168.771821791951-12.8724313665642i
1.8	34.625	7.16846	5.56954	75.1580851820709+47.878278106444i
1.89	98.25	7.52688	9.77997	-154.33382119204+25.8247463296853i
1.98	107	7.8853	11.3903	40.2827636568433-177.737630709918i
2.07	26.75	8.24373	13.0778	63.6944507101189+199.315527747217i
2.16	50.125	8.60215	7.95954	-83.2499999999999+96.375i
2.25	64	8.96057	6.00802	-33.5161544339926-90.0962369183989i
2.34	112.25	9.319	25.9976	43.7120325231138+413.658535809759i
2.43	64.125	9.67742	14.1906	227.033954166319+2.6921872308701i
2.52	117.5	10.0358	19.294	-132.90808518207+278.628278106444i
2.61	66.5	10.3943	8.58038	-108.629627681423-83.9468556105408i
2.7	52	10.7527	30.814	250.35279220397+424.730874605706i
2.79	74.75	11.1111	15.5225	226.879052602387-101.038731892178i
B12
Time	Data	FFT Freq	FFT Mag	FFT Complex			Max
0	56.75	0	194.758	3116.125			33.7578
0.09	54.375	0.358423	26.5933	-279.637101947123-320.697637074512i
0.18	109.875	0.716846	21.7224	-347.544603285203-3.17934553295265i
0.27	75.75	1.07527	3.99149	-3.41954822330199+63.7721598513768i
0.36	78.5	1.43369	3.13283	41.1972221513642-28.554085374294i
0.45	48.875	1.79211	3.91875	49.1707286323396+38.9040451085068i
0.54	208	2.15054	9.65254	13.9351318085228-153.81059973779i
0.63	154.375	2.50896	18.1678	-189.921644927614-220.062142921304i
0.72	101	2.86738	17.0176	-146.125+229.75i
0.81	127.5	3.22581	3.16744	-29.7639500977768+41.018028429763i
0.9	159.375	3.58423	16.0715	148.985854604683+209.585260409569i
0.99	123.75	3.94265	10.7454	-43.597160492032-166.307379224955i
1.08	173.75	4.30108	10.9334	-67.6972221513643-161.304085374294i
1.17	44	4.6595	8.47628	-67.0080065834876+117.910284295151i
1.26	120.5	5.01792	8.95236	143.123616871997+5.7165146144054i
1.35	80.625	5.37634	11.5602	-141.823316361005+118.732083053792i
1.44	145	5.73477	33.7578	540.125
1.53	34.625	6.09319	11.5602	-141.823316361006-118.732083053792i
1.62	120.75	6.45161	8.95236	143.123616871997-5.71651461440578i
1.71	115.625	6.81004	8.47628	-67.0080065834881-117.910284295151i
1.8	90.75	7.16846	10.9334	-67.6972221513641+161.304085374294i
1.89	67.25	7.52688	10.7454	-43.5971604920315+166.307379224955i
1.98	120.75	7.8853	16.0715	148.985854604682-209.585260409569i
2.07	84.75	8.24373	3.16744	-29.7639500977768-41.0180284297634i
2.16	111.125	8.60215	17.0176	-146.125-229.75i
2.25	100.875	8.96057	18.1678	-189.921644927613+220.062142921304i
2.34	70.375	9.319	9.65254	13.9351318085235+153.81059973779i
2.43	78.625	9.67742	3.91875	49.1707286323397-38.9040451085072i
2.52	84.125	10.0358	3.13283	41.1972221513642+28.554085374294i
2.61	51.625	10.3943	3.99149	-3.41954822330215-63.7721598513768i
2.7	77.5	10.7527	21.7224	-347.544603285203+3.1793455329536i
2.79	45.375	11.1111	26.5933	-279.637101947121+320.697637074512i
B18
Time	Data	FFT Freq	FFT Mag	FFT Complex			Max
0	118.279	0	300.401	4806.41339			11.3697
0.09	151.827	0.358423	11.3697	-181.40314139368-13.6502871183876i
0.18	146.115	0.716846	5.68486	55.8192768523665-71.815978792139i
0.27	162.269	1.07527	6.27225	-98.6531999994023-18.4084958120077i
0.36	141.058	1.43369	0.958986	-6.49267004127177+13.9024031246295i
0.45	157.894	1.79211	6.86585	-74.3858962681808-80.8365854202074i
0.54	128.529	2.15054	8.11065	8.00070483740621-129.523501059703i
0.63	157.673	2.50896	8.1161	-76.6134701978378+104.849240916825i
0.72	180.731	2.86738	7.78453	121.057678+29.2979719999998i
0.81	129.096	3.22581	5.86923	-33.9215928217119-87.5670593070675i
0.9	120.413	3.58423	2.69063	-38.6329370337182+18.9948666614968i
0.99	150.077	3.94265	6.58593	-20.9182839953347+103.277808593353i
1.08	174.356	4.30108	1.18513	-14.2572059587283-12.5016528753703i
1.17	149.154	4.6595	3.07905	48.9562622276871-5.50451823373057i
1.26	149.231	5.01792	6.82201	-108.725372656055-9.64380307093872i
1.35	168.087	5.37634	8.7605	-107.675909551541-89.7384277775643i
1.44	186.356	5.73477	2.13762	34.2019660000001
1.53	181.231	6.09319	8.7605	-107.67590955154+89.7384277775644i
1.62	154.644	6.45161	6.82201	-108.725372656055+9.64380307093894i
1.71	145.452	6.81004	3.07905	48.9562622276871+5.50451823373025i
1.8	168.413	7.16846	1.18513	-14.2572059587283+12.5016528753703i
1.89	137.779	7.52688	6.58593	-20.9182839953349-103.277808593354i
1.98	182.769	7.8853	2.69063	-38.6329370337183-18.9948666614969i
2.07	140.49	8.24373	5.86923	-33.9215928217115+87.5670593070673i
2.16	144.788	8.60215	7.78453	121.057678-29.2979719999998i
2.25	128.173	8.96057	8.1161	-76.6134701978379-104.849240916826i
2.34	147.038	9.319	8.11065	8.00070483740641+129.523501059703i
2.43	144.433	9.67742	6.86585	-74.3858962681804+80.8365854202074i
2.52	156.702	10.0358	0.958986	-6.49267004127179-13.9024031246295i
2.61	143.25	10.3943	6.27225	-98.6531999994021+18.4084958120079i
2.7	120.885	10.7527	5.68486	55.8192768523666+71.8159787921389i
2.79	139.221	11.1111	11.3697	-181.40314139368+13.650287118388i
B21
Time	Data	FFT Freq	FFT Mag	FFT Complex			Max
0	201.15	0	290.473	4647.574952			18.0155
0.09	175.05	0.358423	10.9616	125.220780344677+122.800407062072i
0.18	137.825	0.716846	10.7604	39.5924861407023+167.552484916663i
0.27	101.825	1.07527	6.99015	107.550322066411+30.6865463024838i
0.36	115.25	1.43369	18.0155	265.814110716842-111.489879537813i
0.45	126.05	1.79211	13.3451	207.231943960455+51.4455878819247i
0.54	129.75	2.15054	4.73943	31.7961543765925+68.8427962252129i
0.63	145.225	2.50896	12.2912	146.790457988239-130.870994117473i
0.72	128.9	2.86738	4.39761	62.049988+33.1750480000001i
0.81	155.375	3.22581	4.76162	-60.1836346972844+46.714325241072i
0.9	179.3	3.58423	8.66078	132.669498083544+40.0140566750225i
0.99	114.85	3.94265	7.15643	-95.8842642512522-62.586810400535i
1.08	134.3	4.30108	10.6962	-12.1141587168419+170.710072462187i
1.17	155.85	4.6595	3.19114	-44.3650017470338+25.2721862776111i
1.26	118.45	5.01792	4.96957	-15.558138600838-77.9762066335274i
1.35	150.625	5.37634	5.51196	53.6393963357892+70.0037646782039i
1.44	146.15	5.73477	6.20469	-99.2750239999996
1.53	121.5	6.09319	5.51196	53.6393963357888-70.0037646782039i
1.62	137.3	6.45161	4.96957	-15.558138600838+77.9762066335276i
1.71	178.35	6.81004	3.19114	-44.3650017470339-25.2721862776108i
1.8	117.975	7.16846	10.6962	-12.1141587168423-170.710072462187i
1.89	127.725	7.52688	7.15643	-95.8842642512522+62.5868104005355i
1.98	99.65	7.8853	8.66078	132.669498083544-40.0140566750227i
2.07	167	8.24373	4.76162	-60.1836346972847-46.7143252410716i
2.16	171.275	8.60215	4.39761	62.049988-33.1750480000001i
2.25	171.8	8.96057	12.2912	146.790457988239+130.870994117473i
2.34	169.15	9.319	4.73943	31.7961543765923-68.8427962252128i
2.43	147.025	9.67742	13.3451	207.231943960455-51.4455878819251i
2.52	153.1	10.0358	18.0155	265.814110716842+111.489879537813i
2.61	136.775	10.3943	6.99015	107.550322066411-30.686546302484i
2.7	134.625	10.7527	10.7604	39.5924861407019-167.552484916663i
2.79	198.4	11.1111	10.9616	125.220780344676-122.800407062072i
B22
Time	Data	FFT Freq	FFT Mag	FFT Complex			Max
0	111.625	0	509.039	8144.625			41.5234
0.09	270.625	0.358423	30.5756	-475.035284058324+116.905291729072i
0.18	291.375	0.716846	7.67032	11.8548947621804-122.151189561685i
0.27	221.5	1.07527	24.8503	-163.813856525096+362.291131618556i
0.36	168.875	1.43369	41.5234	-517.185794773342-417.028372646398i
0.45	372	1.79211	5.49064	-55.6750282555346-67.9556355827262i
0.54	165.75	2.15054	21.2316	-304.375888269213-150.849395790811i
0.63	217.625	2.50896	14.3175	-20.6377702303384-228.149229550002i
0.72	245.5	2.86738	33.7151	14.3749999999997-539.25i
0.81	322.375	3.22581	23.1599	-368.129698268381+42.3506979829647i
0.9	228.125	3.58423	34.1388	-519.366039052289+169.163690352375i
0.99	265.75	3.94265	28.8729	-432.195017356769-163.158833632815i
1.08	269	4.30108	34.4205	529.685794773341-150.7783726464i
1.17	270.375	4.6595	11.5208	-159.24041269274+92.8507767911187i
1.26	289.125	5.01792	38.9087	530.88703255932-325.138103418499i
1.35	116.125	5.37634	25.3872	-340.272932612817-221.831937515308i
1.44	363.5	5.73477	2.14844	-34.375
1.53	235.25	6.09319	25.3872	-340.272932612816+221.831937515309i
1.62	378.125	6.45161	38.9087	530.887032559322+325.138103418498i
1.71	367.875	6.81004	11.5208	-159.24041269274-92.8507767911191i
1.8	272.875	7.16846	34.4205	529.685794773342+150.778372646398i
1.89	351.125	7.52688	28.8729	-432.195017356768+163.158833632816i
1.98	195.625	7.8853	34.1388	-519.366039052289-169.163690352374i
2.07	152.375	8.24373	23.1599	-368.129698268381-42.3506979829644i
2.16	299.875	8.60215	33.7151	14.3750000000003+539.25i
2.25	244.25	8.96057	14.3175	-20.637770230338+228.149229550002i
2.34	179.125	9.319	21.2316	-304.375888269212+150.849395790812i
2.43	317.875	9.67742	5.49064	-55.6750282555342+67.9556355827257i
2.52	303.5	10.0358	41.5234	-517.185794773341+417.0283726464i
2.61	248.375	10.3943	24.8503	-163.813856525097-362.291131618556i
2.7	293.125	10.7527	7.67032	11.8548947621808+122.151189561685i
2.79	116	11.1111	30.5756	-475.035284058324-116.905291729072i
B23
Time	Data	FFT Freq	FFT Mag	FFT Complex			Max
0	243.663	0	456.364	7301.817198			25.944
0.09	286.837	0.358423	4.15469	37.5210628675298-54.8734750168108i
0.18	248.106	0.716846	6.3395	-66.5827469543612-76.5192075969462i
0.27	247.74	1.07527	16.7603	-110.793006783798-244.207589697976i
0.36	217.846	1.43369	8.363	62.3671731051872-118.384690550405i
0.45	266.75	1.79211	11.4712	45.5898311993105-177.786922183437i
0.54	186.721	2.15054	13.2242	-45.5305833953574-206.630127088537i
0.63	269.942	2.50896	8.56575	-83.6335699644227-108.57576955304i
0.72	231.692	2.86738	25.6518	393.221223-117.596037i
0.81	241.673	3.22581	14.8545	-232.216471952497-50.6329778624721i
0.9	173.413	3.58423	9.12535	106.286410877317-100.104011390797i
0.99	224.548	3.94265	15.6757	-250.781806969963-3.8317037279828i
1.08	238.587	4.30108	17.6137	175.286696894812-220.673142550406i
1.17	267.779	4.6595	9.76424	124.332922687329+94.5962381264164i
1.26	197.49	5.01792	6.93144	22.4421514724009-108.608695899207i
1.35	199.413	5.37634	25.944	48.05794291651-412.312785957304i
1.44	296.404	5.73477	2.76743	44.2788080000005
1.53	228.183	6.09319	25.944	48.0579429165114+412.312785957303i
1.62	146.394	6.45161	6.93144	22.4421514724013+108.608695899206i
1.71	251.087	6.81004	9.76424	124.332922687329-94.5962381264172i
1.8	243.404	7.16846	17.6137	175.286696894813+220.673142550405i
1.89	174.99	7.52688	15.6757	-250.781806969962+3.83170372798344i
1.98	251.894	7.8853	9.12535	106.286410877317+100.104011390797i
2.07	190.827	8.24373	14.8545	-232.216471952497+50.6329778624724i
2.16	304.221	8.60215	25.6518	393.221223+117.596037i
2.25	219.875	8.96057	8.56575	-83.6335699644226+108.57576955304i
2.34	226.471	9.319	13.2242	-45.5305833953568+206.630127088537i
2.43	234.317	9.67742	11.4712	45.5898311993111+177.786922183437i
2.52	257.317	10.0358	8.363	62.3671731051875+118.384690550406i
2.61	187.096	10.3943	16.7603	-110.793006783798+244.207589697977i
2.7	209.423	10.7527	6.3395	-66.5827469543608+76.5192075969466i
2.79	137.712	11.1111	4.15469	37.5210628675302+54.8734750168109i
C04
Time	Data	FFT Freq	FFT Mag	FFT Complex			Max
0	192.125	0	328.422	5254.75			22.7893
0.09	213.75	0.358423	22.7893	361.686603395697-46.2255345608933i
0.18	201.125	0.716846	3.56888	-56.580041416111-7.70367389073608i
0.27	189.75	1.07527	11.4049	115.875842157374-140.965174366823i
0.36	181.75	1.43369	14.0667	103.436336368202-199.890764646288i
0.45	164.375	1.79211	5.10696	81.6569852659978-2.97988971692056i
0.54	156.125	2.15054	6.28446	-45.4370077640192+89.6997564397925i
0.63	162	2.50896	2.76057	44.0325106888447+3.47053832657609i
0.72	154.75	2.86738	8.75169	2.74999999999992-140i
0.81	187.875	3.22581	15.5658	70.7617999699562+238.789162479838i
0.9	194.5	3.58423	12.4291	-197.89209555715-19.6546897851677i
0.99	127.625	3.94265	7.15448	53.5617327586058-101.167674068743i
1.08	172.75	4.30108	13.9554	-222.186336368203-22.1407646462878i
1.17	128.375	4.6595	10.4211	129.394292529729-105.159055373056i
1.26	177.5	5.01792	9.80846	142.40914473728+65.9418798843033i
1.35	112.25	5.37634	15.8351	-252.969766766203+14.0869929379602i
1.44	116.625	5.73477	14.5156	232.25
1.53	139.5	6.09319	15.8351	-252.969766766204-14.0869929379591i
1.62	189.625	6.45161	9.80846	142.40914473728-65.9418798843037i
1.71	67	6.81004	10.4211	129.394292529729+105.159055373056i
1.8	199.25	7.16846	13.9554	-222.186336368203+22.140764646288i
1.89	142.375	7.52688	7.15448	53.5617327586059+101.167674068743i
1.98	132	7.8853	12.4291	-197.89209555715+19.6546897851682i
2.07	148.375	8.24373	15.5658	70.7617999699552-238.789162479838i
2.16	193.375	8.60215	8.75169	2.75000000000008+140i
2.25	218.5	8.96057	2.76057	44.0325106888443-3.47053832657613i
2.34	144.375	9.319	6.28446	-45.4370077640193-89.6997564397925i
2.43	190.125	9.67742	5.10696	81.6569852659977+2.97988971692048i
2.52	162.5	10.0358	14.0667	103.436336368203+199.890764646288i
2.61	130.875	10.3943	11.4049	115.875842157374+140.965174366823i
2.7	175.125	10.7527	3.56888	-56.5800414161111+7.7036738907361i
2.79	188.5	11.1111	22.7893	361.686603395697+46.2255345608923i
C07
Time	Data	FFT Freq	FFT Mag	FFT Complex			Max
0	131.5	0	199.672	3194.75			21.9937
0.09	70.75	0.358423	5.7454	19.0788318877324+89.9246950807781i
0.18	122.5	0.716846	2.13555	29.4061406500709-17.4006525384682i
0.27	80.75	1.07527	5.08196	-75.0685411747306+31.2451647970681i
0.36	80.875	1.43369	2.2553	-35.3574945521653-7.20799961555358i
0.45	93.875	1.79211	21.9937	349.900229121903-37.4536219411162i
0.54	118.375	2.15054	8.24215	-111.371505351695-70.6204690889451i
0.63	119.375	2.50896	4.38556	67.2615207902007+19.989263543709i
0.72	96.875	2.86738	7.91275	37.2500000000001+121i
0.81	92.125	3.22581	5.03532	-36.7287800229909+71.7059003103693i
0.9	28	3.58423	1.82277	-29.0934837526353-2.03237397232093i
0.99	106.875	3.94265	14.85	159.460461408277+176.143345898386i
1.08	96.875	4.30108	2.24317	20.8574945521652-29.2079996155536i
1.17	118.75	4.6595	13.2769	32.7193043051629+209.895650133414i
1.26	117.25	5.01792	7.245	-57.4411515457402+100.687442578156i
1.35	91.75	5.37634	12.1745	166.376973684446-101.305150655718i
1.44	46.125	5.73477	3.82812	-61.25
1.53	126.375	6.09319	12.1745	166.376973684446+101.305150655718i
1.62	92.375	6.45161	7.245	-57.4411515457405-100.687442578156i
1.71	146.625	6.81004	13.2769	32.7193043051623-209.895650133413i
1.8	127.625	7.16846	2.24317	20.8574945521653+29.2079996155536i
1.89	69.5	7.52688	14.85	159.460461408277-176.143345898386i
1.98	82.125	7.8853	1.82277	-29.0934837526353+2.03237397232084i
2.07	89.375	8.24373	5.03532	-36.7287800229911-71.705900310369i
2.16	122.875	8.60215	7.91275	37.2499999999999-121i
2.25	84	8.96057	4.38556	67.2615207902005-19.9892635437091i
2.34	134	9.319	8.24215	-111.371505351695+70.6204690889452i
2.43	119.375	9.67742	21.9937	349.900229121903+37.4536219411153i
2.52	99.25	10.0358	2.2553	-35.3574945521652+7.20799961555364i
2.61	98.125	10.3943	5.08196	-75.0685411747306-31.2451647970676i
2.7	70.125	10.7527	2.13555	29.4061406500709+17.4006525384681i
2.79	120.375	11.1111	5.7454	19.0788318877323-89.9246950807781i
C09
Time	Data	FFT Freq	FFT Mag	FFT Complex			Max
0	193.75	0	225.625	3610			34.4057
0.09	133.75	0.358423	12.8672	-12.8103284570247+205.476505892885i
0.18	114.5	0.716846	13.2468	-12.3614763100027+211.587884732804i
0.27	6.75	1.07527	7.58251	112.295123011857+45.9170835113513i
0.36	48.125	1.43369	34.4057	546.528372646399+65.9363363682023i
0.45	77.25	1.79211	16.5371	253.586293575713-75.5235655297005i
0.54	72.375	2.15054	3.73082	-27.5106243086614-52.9758589616377i
0.63	178.375	2.50896	19.814	198.849461296138-246.907341746726i
0.72	120	2.86738	6.52998	-9.99999999999994+104i
0.81	85.75	3.22581	12.5758	187.425106692192+73.2007915935802i
0.9	163.5	3.58423	8.47201	-133.218190587064-25.0458173011917i
0.99	64.25	3.94265	14.3828	-180.055797852635-143.308398634032i
1.08	80.625	4.30108	16.2848	-21.2783726463984+259.686336368203i
1.17	106.5	4.6595	15.5032	221.77310065972+111.11365407147i
1.26	133.25	5.01792	7.5986	-87.9097087942723-83.9820736067499i
1.35	170.375	5.37634	11.613	123.93704107404-138.433957102357i
1.44	80.625	5.73477	16.9688	271.5
1.53	100	6.09319	11.613	123.93704107404+138.433957102357i
1.62	135.25	6.45161	7.5986	-87.9097087942722+83.9820736067499i
1.71	108.875	6.81004	15.5032	221.77310065972-111.113654071471i
1.8	87.125	7.16846	16.2848	-21.2783726463991-259.686336368202i
1.89	87.125	7.52688	14.3828	-180.055797852635+143.308398634033i
1.98	118.25	7.8853	8.47201	-133.218190587063+25.0458173011919i
2.07	111.375	8.24373	12.5758	187.425106692192-73.2007915935806i
2.16	219.625	8.60215	6.52998	-10.0000000000001-104i
2.25	114.625	8.96057	19.814	198.849461296138+246.907341746726i
2.34	122.875	9.319	3.73082	-27.5106243086614+52.9758589616376i
2.43	105.5	9.67742	16.5371	253.586293575713+75.5235655297001i
2.52	135.5	10.0358	34.4057	546.528372646399-65.936336368203i
2.61	77.625	10.3943	7.58251	112.295123011857-45.917083511351i
2.7	115.375	10.7527	13.2468	-12.3614763100031-211.587884732804i
2.79	141.125	11.1111	12.8672	-12.810328457025-205.476505892885i
C11
Time	Data	FFT Freq	FFT Mag	FFT Complex			Max
0	133.875	0	174.156	2786.5			29.6153
0.09	129.375	0.358423	13.5483	200.959238753239+81.2772066633815i
0.18	127	0.716846	20.9166	302.781601061825-142.56282082038i
0.27	109.75	1.07527	28.7855	-11.3172120441727+460.428388347107i
0.36	17.25	1.43369	29.6153	193.066202090034-432.728891488805i
0.45	78.375	1.79211	7.48925	64.6225743688889-100.909237173221i
0.54	63.25	2.15054	4.9039	73.8477685363347+26.5114572083753i
0.63	125.375	2.50896	10.8592	-82.3105365104646-153.013688817358i
0.72	56.375	2.86738	4.2993	-49.875+47.375i
0.81	109.625	3.22581	7.85066	-48.7195450886492+115.777375472804i
0.9	138	3.58423	9.86	128.26440682561+91.850291973207i
0.99	19.75	3.94265	10.6775	60.896600712669-159.618661724165i
1.08	54.875	4.30108	16.954	23.1837979099662+270.271108511195i
1.17	10.5	4.6595	12.2442	140.734111825687+136.284368229506i
1.26	8.375	5.01792	12.1944	-43.3937764237702-190.223986055548i
1.35	100.5	5.37634	5.10611	-80.865232017196+11.6336753868881i
1.44	103.375	5.73477	15.3906	-246.25
1.53	123.25	6.09319	5.10611	-80.8652320171962-11.6336753868877i
1.62	132.5	6.45161	12.1944	-43.3937764237698+190.223986055548i
1.71	152	6.81004	12.2442	140.734111825686-136.284368229507i
1.8	94.125	7.16846	16.954	23.1837979099657-270.271108511195i
1.89	97.125	7.52688	10.6775	60.8966007126696+159.618661724165i
1.98	10.375	7.8853	9.86	128.26440682561-91.8502919732071i
2.07	35.625	8.24373	7.85066	-48.7195450886494-115.777375472803i
2.16	65.5	8.60215	4.2993	-49.875-47.375i
2.25	63.75	8.96057	10.8592	-82.3105365104643+153.013688817358i
2.34	108.25	9.319	4.9039	73.8477685363344-26.5114572083752i
2.43	108.125	9.67742	7.48925	64.622574368889+100.909237173221i
2.52	84.75	10.0358	29.6153	193.066202090034+432.728891488805i
2.61	122.5	10.3943	28.7855	-11.3172120441743-460.428388347106i
2.7	72.25	10.7527	20.9166	302.781601061825+142.56282082038i
2.79	130.75	11.1111	13.5483	200.959238753239-81.2772066633824i
C12
Time	Data	FFT Freq	FFT Mag	FFT Complex			Max
0	150.208	0	287.655	4602.486298			34.7822
0.09	135.792	0.358423	15.3218	183.795418653483+162.225630252735i
0.18	120.597	0.716846	28.9844	161.856712026913+434.587749239381i
0.27	123.681	1.07527	20.6651	-322.162202864324-74.4001458496471i
0.36	87.3333	1.43369	21.0624	332.201276855751+56.6562307052488i
0.45	215.861	1.79211	4.69686	10.5992370971133+74.3985201605174i
0.54	42.3889	2.15054	12.4697	198.759353076253+17.3536078482031i
0.63	153.694	2.50896	18.0969	103.609339646278+270.379269821925i
0.72	191.444	2.86738	22.3743	73.3055120000002+350.402648i
0.81	75.8889	3.22581	16.9252	-249.997661675717-104.092115951658i
0.9	106.764	3.58423	23.4829	-345.965255253716-146.553923976099i
0.99	161.75	3.94265	26.3864	-226.289886319797+356.414099556049i
1.08	118.153	4.30108	3.54902	56.4098671442493-6.51051729475105i
1.17	140.278	4.6595	10.49	153.882960522388-67.0100315536543i
1.26	145.375	5.01792	34.7822	-140.92864184945-538.375326584922i
1.35	211.875	5.37634	23.608	374.117970940576-52.0933886203861i
1.44	146.764	5.73477	32.638	-522.208282
1.53	241.556	6.09319	23.608	374.117970940577+52.0933886203852i
1.62	31.7361	6.45161	34.7822	-140.928641849449+538.375326584922i
1.71	168.986	6.81004	10.49	153.882960522389+67.010031553654i
1.8	27.1389	7.16846	3.54902	56.4098671442492+6.51051729475135i
1.89	94.9167	7.52688	26.3864	-226.289886319797-356.414099556048i
1.98	96.0139	7.8853	23.4829	-345.965255253716+146.5539239761i
2.07	198.069	8.24373	16.9252	-249.997661675717+104.092115951659i
2.16	137.097	8.60215	22.3743	73.3055119999998-350.402648i
2.25	139.639	8.96057	18.0969	103.609339646277-270.379269821925i
2.34	216.819	9.319	12.4697	198.759353076252-17.3536078482035i
2.43	216.153	9.67742	4.69686	10.5992370971131-74.3985201605176i
2.52	198.583	10.0358	21.0624	332.20127685575-56.656230705249i
2.61	62.0417	10.3943	20.6651	-322.162202864324+74.4001458496477i
2.7	223.722	10.7527	28.9844	161.856712026912-434.587749239381i
2.79	222.167	11.1111	15.3218	183.795418653482-162.225630252736i
C16
Time	Data	FFT Freq	FFT Mag	FFT Complex			Max
0	186.375	0	345.768	5532.291656			18.5129
0.09	160.917	0.358423	10.5354	146.244152529938+83.8282615976607i
0.18	149.375	0.716846	5.80899	77.5625412533847+51.2115635910008i
0.27	197.792	1.07527	8.99773	-101.589399970807-102.005643804632i
0.36	193.292	1.43369	3.27219	21.8172294712097+47.5926219751611i
0.45	195.583	1.79211	11.0646	4.83989479588317+176.966977968574i
0.54	151.333	2.15054	18.5129	143.10486742943+259.343896464326i
0.63	198.083	2.50896	6.79189	-80.8488766320035+72.6131683405413i
0.72	98.8333	2.86738	16.1046	-215.124969+141.833313i
0.81	151.042	3.22581	0.257127	-1.02888056799686+3.98329440964807i
0.9	189.042	3.58423	10.8127	-22.8062438465349-171.493847313701i
0.99	176.083	3.94265	16.6365	-92.6200035118013-249.551151902963i
1.08	142.625	4.30108	5.19201	71.43252652879-42.4073160248388i
1.17	158.667	4.6595	7.25922	109.885339456184-37.6223463339624i
1.26	181	5.01792	14.0204	218.80558316372-49.4594321870262i
1.35	183.958	5.37634	7.49561	-37.5487300993965-113.900184991025i
1.44	192.958	5.73477	3.28386	-52.5417179999999
1.53	146.958	6.09319	7.49561	-37.5487300993963+113.900184991025i
1.62	177.333	6.45161	14.0204	218.80558316372+49.4594321870258i
1.71	151	6.81004	7.25922	109.885339456185+37.6223463339619i
1.8	151.917	7.16846	5.19201	71.43252652879+42.4073160248388i
1.89	170.5	7.52688	16.6365	-92.6200035118006+249.551151902963i
1.98	166.75	7.8853	10.8127	-22.8062438465345+171.493847313702i
2.07	162.917	8.24373	0.257127	-1.02888056799683-3.9832944096479i
2.16	176.333	8.60215	16.1046	-215.124969-141.833313i
2.25	194.042	8.96057	6.79189	-80.8488766320039-72.613168340541i
2.34	200.5	9.319	18.5129	143.10486742943-259.343896464326i
2.43	216.542	9.67742	11.0646	4.83989479588281-176.966977968574i
2.52	120.042	10.0358	3.27219	21.8172294712097-47.5926219751611i
2.61	147.583	10.3943	8.99773	-101.589399970807+102.005643804632i
2.7	262.167	10.7527	5.80899	77.5625412533845-51.2115635910009i
2.79	180.75	11.1111	10.5354	146.244152529937-83.8282615976612i
C20
Time	Data	FFT Freq	FFT Mag	FFT Complex			Max
0	275.062	0	532.254	8516.0625			14.7649
0.09	288.25	0.358423	9.16532	39.4343174575622-141.243561449491i
0.18	236.188	0.716846	9.63266	150.477126104922-33.3223951453085i
0.27	256.25	1.07527	13.9109	-97.5762681324404+200.045002910708i
0.36	305.375	1.43369	7.02844	-112.290699429436+6.07865033333794i
0.45	271.062	1.79211	1.44031	19.0464206501509-12.9733354825807i
0.54	284.375	2.15054	11.1695	174.629723739034-37.980446813505i
0.63	297.75	2.50896	9.72783	122.884323570481+95.5243352301116i
0.72	231.312	2.86738	6.89272	-109.25-15.0625i
0.81	279.5	3.22581	4.7794	68.1572175109518-34.6744321095506i
0.9	281.812	3.58423	6.81481	17.5337501751319-107.617901627456i
0.99	242.562	3.94265	14.7649	77.3851466453948-223.204886675152i
1.08	278.25	4.30108	9.4025	-150.209300570564+8.32865033333798i
1.17	252.875	4.6595	11.8006	52.4347623664475+181.382300585379i
1.26	257.562	5.01792	10.4691	-130.140600019088-105.45984995926i
1.35	293.75	5.37634	8.97067	131.234079931452+58.1265200780898i
1.44	223.438	5.73477	13.8477	-221.5625
1.53	325.188	6.09319	8.97067	131.234079931452-58.1265200780899i
1.62	268.438	6.45161	10.4691	-130.140600019088+105.45984995926i
1.71	287.688	6.81004	11.8006	52.434762366447-181.382300585379i
1.8	231.875	7.16846	9.4025	-150.209300570564-8.32865033333794i
1.89	288.625	7.52688	14.7649	77.3851466453956+223.204886675152i
1.98	250.062	7.8853	6.81481	17.533750175132+107.617901627456i
2.07	234.625	8.24373	4.7794	68.1572175109519+34.6744321095506i
2.16	214.062	8.60215	6.89272	-109.25+15.0625i
2.25	207.188	8.96057	9.72783	122.884323570481-95.5243352301116i
2.34	278.25	9.319	11.1695	174.629723739034+37.9804468135048i
2.43	292.688	9.67742	1.44031	19.0464206501512+12.9733354825806i
2.52	259.625	10.0358	7.02844	-112.290699429436-6.07865033333798i
2.61	279.25	10.3943	13.9109	-97.5762681324411-200.045002910707i
2.7	271.562	10.7527	9.63266	150.477126104922+33.3223951453083i
2.79	271.562	11.1111	9.16532	39.4343174575626+141.243561449491i
C21
Time	Data	FFT Freq	FFT Mag	FFT Complex			Max
0	71.875	0	87.2891	1396.625			23.9698
0.09	7.25	0.358423	20.6364	-105.651727503083+312.822805885231i
0.18	11.5	0.716846	23.9698	193.615732901644+331.055706677399i
0.27	27	1.07527	4.77451	-65.1353762509434-39.9142535055712i
0.36	1.875	1.43369	8.84513	-24.3034540450585+139.419678887548i
0.45	4.75	1.79211	8.03804	10.4526590654643-128.183116173876i
0.54	20.5	2.15054	14.9092	199.68901320969+130.495442752122i
0.63	4.25	2.50896	8.9405	-89.4069942882473+111.665313802717i
0.72	13	2.86738	6.27713	-96.875-26.5i
0.81	1	3.22581	8.1274	108.703866556558+71.368305370609i
0.9	30.25	3.58423	8.13112	86.6623846880661-97.0314057306746i
0.99	61	3.94265	8.69736	26.1797547038535+136.67297659574i
1.08	12.375	4.30108	12.6911	190.303454045058-70.8303211124526i
1.17	71.5	4.6595	3.22489	-51.0785129703256+7.30549392240437i
1.26	105	5.01792	4.84623	77.5328692006008+1.02885819460315i
1.35	54.125	5.37634	6.27769	32.9363306867236+94.8894521114824i
1.44	88.5	5.73477	5.24219	-83.875
1.53	62.625	6.09319	6.27769	32.9363306867232-94.8894521114824i
1.62	5.75	6.45161	4.84623	77.5328692006007-1.02885819460303i
1.71	30.875	6.81004	3.22489	-51.0785129703257-7.30549392240414i
1.8	34.5	7.16846	12.6911	190.303454045059+70.8303211124524i
1.89	86.875	7.52688	8.69736	26.1797547038532-136.67297659574i
1.98	52	7.8853	8.13112	86.6623846880662+97.0314057306749i
2.07	33.5	8.24373	8.1274	108.703866556558-71.3683053706094i
2.16	8	8.60215	6.27713	-96.875+26.5i
2.25	70.75	8.96057	8.9405	-89.4069942882475-111.665313802717i
2.34	88.25	9.319	14.9092	199.689013209689-130.495442752122i
2.43	85.375	9.67742	8.03804	10.4526590654648+128.183116173876i
2.52	49.625	10.0358	8.84513	-24.3034540450587-139.419678887547i
2.61	78.625	10.3943	4.77451	-65.1353762509432+39.9142535055713i
2.7	63.375	10.7527	23.9698	193.615732901643-331.0557066774i
2.79	60.75	11.1111	20.6364	-105.651727503083-312.82280588523i
C22
Time	Data	FFT Freq	FFT Mag	FFT Complex			Max
0	171.214	0	338.201	5411.214234			14.3438
0.09	189.339	0.358423	9.03755	-143.912255128269+14.094617657706i
0.18	152.786	0.716846	11.1207	159.632606234835-78.5921328809045i
0.27	172.518	1.07527	7.95655	69.0708767354876+106.937942653851i
0.36	126.411	1.43369	2.68599	19.8806688250713+38.1010298394935i
0.45	155.286	1.79211	13.8887	218.591437412418-39.9896713665142i
0.54	178.821	2.15054	5.41282	-86.0041005666231+10.1857253670756i
0.63	186.696	2.50896	6.89637	-70.44841142871-84.9257029437745i
0.72	155.554	2.86738	2.9757	16.9285569999999-44.5000309999998i
0.81	171.25	3.22581	11.9213	137.330241982701+132.373149550645i
0.9	129.821	3.58423	5.68446	-56.1418450148819+71.5558791050771i
0.99	189.125	3.94265	4.66611	24.6382922470129+70.4751424906345i
1.08	147.411	4.30108	7.03303	-80.0234968250713-79.1132641605066i
1.17	193.893	4.6595	7.83921	-89.8685208967824-87.4967956866608i
1.26	186.893	5.01792	1.64579	-23.9866606533303-10.8648031429027i
1.35	184.518	5.37634	9.28287	52.8842270761418-138.791970045534i
1.44	146.429	5.73477	14.3438	-229.500059999999
1.53	195.839	6.09319	9.28287	52.8842270761422+138.791970045534i
1.62	190.268	6.45161	1.64579	-23.9866606533303+10.8648031429029i
1.71	195.732	6.81004	7.83921	-89.8685208967823+87.4967956866613i
1.8	207.875	7.16846	7.03303	-80.0234968250712+79.1132641605066i
1.89	192.375	7.52688	4.66611	24.6382922470127-70.4751424906344i
1.98	144.429	7.8853	5.68446	-56.1418450148822-71.555879105077i
2.07	140.554	8.24373	11.9213	137.330241982701-132.373149550646i
2.16	163.714	8.60215	2.9757	16.928557+44.5000309999998i
2.25	184.696	8.96057	6.89637	-70.4484114287099+84.9257029437748i
2.34	141.304	9.319	5.41282	-86.0041005666233-10.1857253670755i
2.43	126.179	9.67742	13.8887	218.591437412419+39.9896713665136i
2.52	185.286	10.0358	2.68599	19.8806688250712-38.1010298394935i
2.61	149.75	10.3943	7.95655	69.0708767354874-106.937942653851i
2.7	162.643	10.7527	11.1207	159.632606234836+78.592132880904i
2.79	192.607	11.1111	9.03755	-143.912255128269-14.0946176577056i
C23
Time	Data	FFT Freq	FFT Mag	FFT Complex			Max
0	225.545	0	288.546	4616.738648			34.7455
0.09	185.466	0.358423	19.1971	290.32953079005-100.259099934059i
0.18	137.489	0.716846	13.0463	187.972245227168+90.7687914894296i
0.27	171.25	1.07527	22.2527	266.322798041608+236.301898008365i
0.36	93.3523	1.43369	14.223	226.711806702134+19.7179767505828i
0.45	98.2727	1.79211	10.9965	60.8573727442513-165.083985640258i
0.54	161.705	2.15054	12.9759	205.73148013778-27.8935563885008i
0.63	141.716	2.50896	11.0752	-81.924191842644+157.128669015987i
0.72	230.841	2.86738	8.05623	-7.29550099999999+128.693085i
0.81	74.9091	3.22581	7.28309	12.8903401757491+115.81421828552i
0.9	217.33	3.58423	21.1623	228.867123638013-249.534620808032i
0.99	131.818	3.94265	17.0155	-32.9481339688209+270.246260616901i
1.08	107.477	4.30108	12.0083	192.015365297866+6.71803475058296i
1.17	142.989	4.6595	13.0326	33.6643027379519-205.786411192299i
1.26	125.25	5.01792	16.0905	-170.116501002961-193.235796930101i
1.35	107.261	5.37634	34.7455	34.9898693218567+554.82601387765i
1.44	152.523	5.73477	18.4638	-295.42035
1.53	183.375	6.09319	34.7455	34.9898693218552-554.82601387765i
1.62	50.3523	6.45161	16.0905	-170.116501002961+193.235796930102i
1.71	164.807	6.81004	13.0326	33.6643027379521+205.786411192299i
1.8	115.682	7.16846	12.0083	192.015365297866-6.71803475058292i
1.89	170.682	7.52688	17.0155	-32.9481339688215-270.246260616901i
1.98	103.057	7.8853	21.1623	228.867123638013+249.534620808032i
2.07	183.477	8.24373	7.28309	12.8903401757482-115.814218285519i
2.16	34.1136	8.60215	8.05623	-7.29550100000013-128.693085i
2.25	139.557	8.96057	11.0752	-81.9241918426445-157.128669015987i
2.34	133.568	9.319	12.9759	205.73148013778+27.8935563885007i
2.43	167.511	9.67742	10.9965	60.857372744251+165.083985640258i
2.52	117.148	10.0358	14.223	226.711806702134-19.7179767505829i
2.61	168.443	10.3943	22.2527	266.322798041608-236.301898008366i
2.7	155.227	10.7527	13.0463	187.972245227168-90.7687914894297i
2.79	224.545	11.1111	19.1971	290.32953079005+100.259099934058i
D01
Time	Data	FFT Freq	FFT Mag	FFT Complex			Max
0	176.554	0	373.846	5981.535768			11.4163
0.09	181.321	0.358423	2.75333	42.5557262963064-11.3886208916193i
0.18	201.804	0.716846	3.56944	-18.4099739785622+54.0624175079882i
0.27	188.821	1.07527	2.45715	2.56830605921638-39.2304420408934i
0.36	194.054	1.43369	6.6374	-106.181826725924-1.87503298492431i
0.45	194.196	1.79211	2.38724	-9.33829062014533-37.0367482141948i
0.54	178.875	2.15054	4.95663	-73.5400308191393+29.6872051077381i
0.63	167.089	2.50896	1.98527	-21.2740767214765-23.5877824210044i
0.72	208.893	2.86738	3.00402	39.142883-27.8928230000001i
0.81	171.143	3.22581	6.10107	-66.4178337253213-71.5386472042096i
0.9	195.161	3.58423	4.48617	56.8483377680447-43.822824143679i
0.99	182.268	3.94265	6.83392	17.5064703543925+107.932209879405i
1.08	197.5	4.30108	5.68966	65.0390047259235+63.6963790150753i
1.17	202.679	4.6595	4.57608	52.8611106176624+50.660306678685i
1.26	184.125	5.01792	5.89111	-92.3269209703431+18.9809722565714i
1.35	187.821	5.37634	11.4163	15.3955157393659+182.010776951154i
1.44	172.321	5.73477	8.79242	-140.678714
1.53	184.643	6.09319	11.4163	15.3955157393653-182.010776951154i
1.62	148.643	6.45161	5.89111	-92.3269209703432-18.9809722565712i
1.71	209.482	6.81004	4.57608	52.8611106176622-50.6603066786851i
1.8	185.839	7.16846	5.68966	65.0390047259234-63.6963790150755i
1.89	184.821	7.52688	6.83392	17.5064703543923-107.932209879405i
1.98	171.804	7.8853	4.48617	56.8483377680448+43.8228241436788i
2.07	198.232	8.24373	6.10107	-66.4178337253211+71.5386472042098i
2.16	171.839	8.60215	3.00402	39.142883+27.8928230000001i
2.25	193.946	8.96057	1.98527	-21.2740767214764+23.5877824210044i
2.34	191.107	9.319	4.95663	-73.5400308191393-29.687205107738i
2.43	197.071	9.67742	2.38724	-9.33829062014531+37.0367482141949i
2.52	172.786	10.0358	6.6374	-106.181826725924+1.87503298492445i
2.61	231.75	10.3943	2.45715	2.5683060592165+39.2304420408934i
2.7	169.125	10.7527	3.56944	-18.4099739785624-54.0624175079883i
2.79	185.821	11.1111	2.75333	42.5557262963063+11.3886208916192i
D04
Time	Data	FFT Freq	FFT Mag	FFT Complex			Max
0	86.5	0	284.781	4556.5			34.0733
0.09	182.5	0.358423	9.57795	-95.7285463402823-119.669274306052i
0.18	169.375	0.716846	5.84195	54.5737753463861-75.885215973814i
0.27	120.5	1.07527	7.33631	108.107500072971-45.7281656477079i
0.36	165.125	1.43369	34.0733	-531.100964621867+123.062968850777i
0.45	190.875	1.79211	12.6044	14.3939293331367-201.155312824557i
0.54	138.25	2.15054	13.8301	74.2408285288741-208.455047371003i
0.63	109.875	2.50896	4.55667	41.6884602760798+59.8118361558325i
0.72	164.25	2.86738	8.65	-83.0000000000001-110.75i
0.81	89.25	3.22581	15.6549	-169.92132231497-184.028379649303i
0.9	141	3.58423	18.764	-281.432477036092-104.549455779981i
0.99	152.375	3.94265	7.5333	-87.4407528601221-82.9593614622802i
1.08	203.875	4.30108	5.73987	61.1009646218667+68.5629688507768i
1.17	182.875	4.6595	6.35141	-45.3022712125793-90.9661971074488i
1.26	162.5	5.01792	8.76981	-74.3821268391687-118.979624382793i
1.35	121.625	5.37634	1.29225	-16.7969969542354+12.0565270667935i
1.44	117.875	5.73477	17.0938	273.5
1.53	107.125	6.09319	1.29225	-16.7969969542353-12.0565270667938i
1.62	158	6.45161	8.76981	-74.3821268391685+118.979624382792i
1.71	141.375	6.81004	6.35141	-45.302271212579+90.9661971074487i
1.8	166.75	7.16846	5.73987	61.1009646218669-68.5629688507773i
1.89	202.375	7.52688	7.5333	-87.4407528601218+82.9593614622803i
1.98	169.625	7.8853	18.764	-281.432477036092+104.549455779981i
2.07	122.125	8.24373	15.6549	-169.921322314969+184.028379649303i
2.16	96.875	8.60215	8.65	-82.9999999999999+110.75i
2.25	45.625	8.96057	4.55667	41.6884602760796-59.8118361558327i
2.34	142.5	9.319	13.8301	74.2408285288743+208.455047371003i
2.43	164.25	9.67742	12.6044	14.3939293331371+201.155312824557i
2.52	164.75	10.0358	34.0733	-531.100964621867-123.062968850777i
2.61	125.5	10.3943	7.33631	108.107500072971+45.7281656477077i
2.7	167.75	10.7527	5.84195	54.5737753463862+75.8852159738139i
2.79	83.25	11.1111	9.57795	-95.7285463402821+119.669274306053i
D07
Time	Data	FFT Freq	FFT Mag	FFT Complex			Max
0	8.07953	0	49.8025	796.840698			12.7255
0.09	24.7159	0.358423	4.85354	54.4022327016782+55.4162447269981i
0.18	78.0909	0.716846	5.25644	74.9045005595912-38.244558988621i
0.27	2.11365	1.07527	6.68264	-106.623770230558-7.98286647666324i
0.36	6.51135	1.43369	2.40616	34.8411166518313+16.3780729364884i
0.45	35.5909	1.79211	3.08427	15.8091875580139-46.7475109100238i
0.54	59.5455	2.15054	3.50528	41.3585208137492-37.8805362035936i
0.63	6.26135	2.50896	7.54397	-113.018787686604-42.380206998774i
0.72	10.875	2.86738	12.7255	-128.227234-158.15912i
0.81	24.75	3.22581	6.61276	-83.691855402166+64.7317734703577i
0.9	2.26135	3.58423	9.03327	-45.0111783402187+137.344841845799i
0.99	8.48865	3.94265	3.593	13.0671048997923+55.9832710110815i
1.08	3.30682	4.30108	4.71231	-6.36382265183118+75.1279509364883i
1.17	35.3295	4.6595	0.919592	1.47287217207658+14.6395656907803i
1.26	9.95453	5.01792	12.3861	-2.47913503312122+198.162707060772i
1.35	39.1932	5.37634	3.9907	15.7646559877671+61.8744674424683i
1.44	33.4318	5.73477	4.41904	-70.7045860000001
1.53	38.7614	6.09319	3.9907	15.7646559877669-61.8744674424683i
1.62	33.7727	6.45161	12.3861	-2.47913503312174-198.162707060772i
1.71	0.625	6.81004	0.919592	1.47287217207657-14.6395656907803i
1.8	26.9318	7.16846	4.71231	-6.36382265183134-75.1279509364883i
1.89	35.4091	7.52688	3.593	13.0671048997923-55.9832710110816i
1.98	24.1818	7.8853	9.03327	-45.0111783402191-137.344841845799i
2.07	7.71588	8.24373	6.61276	-83.6918554021661-64.7317734703576i
2.16	13.4432	8.60215	12.7255	-128.227234+158.15912i
2.25	50.8636	8.96057	7.54397	-113.018787686604+42.3802069987741i
2.34	23.3864	9.319	3.50528	41.3585208137492+37.8805362035935i
2.43	34.2159	9.67742	3.08427	15.809187558014+46.7475109100236i
2.52	14.8409	10.0358	2.40616	34.8411166518313-16.3780729364885i
2.61	50.5455	10.3943	6.68264	-106.623770230559+7.98286647666353i
2.7	14.4545	10.7527	5.25644	74.9045005595911+38.2445589886208i
2.79	39.1932	11.1111	4.85354	54.402232701678-55.4162447269983i
D09
Time	Data	FFT Freq	FFT Mag	FFT Complex			Max
0	76.375	0	156.664	2506.625			24.5859
0.09	49	0.358423	16.8459	-211.292703179792-167.343583340365i
0.18	56.875	0.716846	9.32162	-143.787975764685-39.6169834738511i
0.27	83.125	1.07527	6.19777	-92.4013581431861-35.9939863091312i
0.36	65.625	1.43369	13.5788	181.564601333352-119.316648507218i
0.45	105.75	1.79211	4.69349	52.4981067060508+53.6967453006729i
0.54	76.625	2.15054	7.42093	92.6623078415651+74.2405291554218i
0.63	94.375	2.50896	16.6287	97.8250301397806+247.422310083243i
0.72	91.125	2.86738	10.5001	-113.625-123.75i
0.81	131.625	3.22581	6.67914	-12.1243132258377+106.176239213454i
0.9	90.875	3.58423	3.76712	59.2716115286679-10.9461321696971i
0.99	93.375	3.94265	5.1191	-61.5276977957832+54.0635498821271i
1.08	40.375	4.30108	8.8373	123.935398666648-68.0666485072175i
1.17	135.125	4.6595	8.11619	129.817511212503-3.28120428790935i
1.26	67.625	5.01792	9.59165	15.3540563944523+152.69635520103i
1.35	73.875	5.37634	4.00116	47.2054242862654-43.2436767703856i
1.44	82.625	5.73477	24.5859	-393.375
1.53	139.875	6.09319	4.00116	47.2054242862657+43.2436767703856i
1.62	80.5	6.45161	9.59165	15.354056394452-152.69635520103i
1.71	72.625	6.81004	8.11619	129.817511212503+3.28120428790906i
1.8	48.75	7.16846	8.8373	123.935398666648+68.0666485072175i
1.89	70.75	7.52688	5.1191	-61.5276977957833-54.0635498821267i
1.98	97.5	7.8853	3.76712	59.2716115286679+10.946132169697i
2.07	64	8.24373	6.67914	-12.1243132258381-106.176239213454i
2.16	62	8.60215	10.5001	-113.625+123.75i
2.25	116.25	8.96057	16.6287	97.82503013978-247.422310083243i
2.34	77.125	9.319	7.42093	92.6623078415651-74.2405291554221i
2.43	105.375	9.67742	4.69349	52.4981067060509-53.6967453006733i
2.52	4.625	10.0358	13.5788	181.564601333352+119.316648507218i
2.61	38.5	10.3943	6.19777	-92.4013581431857+35.9939863091314i
2.7	38	10.7527	9.32162	-143.787975764685+39.6169834738514i
2.79	76.375	11.1111	16.8459	-211.292703179792+167.343583340365i
D12
Time	Data	FFT Freq	FFT Mag	FFT Complex			Max
0	252.5	0	507.445	8119.125			26.0229
0.09	302.5	0.358423	5.68731	64.6937652213152-63.9935064943681i
0.18	207.125	0.716846	15.8376	-205.473970834916+148.298400732416i
0.27	179.625	1.07527	12.2777	-186.488470183542-61.7391100284668i
0.36	324.5	1.43369	3.37665	-23.3915360203879-48.70004069933i
0.45	284.75	1.79211	16.3122	25.5110666737233-259.745308075502i
0.54	255	2.15054	23.2081	313.870682637742+198.421886140717i
0.63	233.375	2.50896	26.0229	329.706496305249-254.272346288655i
0.72	275.375	2.86738	16.4324	257.75-51.875i
0.81	272.5	3.22581	14.6588	-17.9996402500531-233.848391585073i
0.9	312.125	3.58423	9.45244	150.553811661148+14.3799492080562i
0.99	213.625	3.94265	9.52133	-152.285779751439-4.11196169583101i
1.08	250.75	4.30108	19.5336	-216.608463979612+225.29995930067i
1.17	245.875	4.6595	10.7769	-140.155214383222+100.441963565956i
1.26	236.375	5.01792	22.0245	-329.950523463973-123.743536200245i
1.35	329.25	5.37634	11.852	129.017776367968+138.978175423965i
1.44	246	5.73477	2.28906	-36.625
1.53	211.625	6.09319	11.852	129.017776367967-138.978175423966i
1.62	171.375	6.45161	22.0245	-329.950523463973+123.743536200246i
1.71	285.375	6.81004	10.7769	-140.155214383222-100.441963565956i
1.8	231.875	7.16846	19.5336	-216.608463979612-225.29995930067i
1.89	250.25	7.52688	9.52133	-152.285779751439+4.11196169583113i
1.98	231.75	7.8853	9.45244	150.553811661148-14.3799492080564i
2.07	254.625	8.24373	14.6588	-17.9996402500527+233.848391585073i
2.16	240.875	8.60215	16.4324	257.75+51.875i
2.25	248.75	8.96057	26.0229	329.70649630525+254.272346288654i
2.34	323.75	9.319	23.2081	313.870682637741-198.421886140718i
2.43	262.5	9.67742	16.3122	25.5110666737243+259.745308075502i
2.52	327.625	10.0358	3.37665	-23.391536020388+48.7000406993297i
2.61	248.625	10.3943	12.2777	-186.488470183542+61.7391100284677i
2.7	154.25	10.7527	15.8376	-205.473970834916-148.298400732416i
2.79	254.625	11.1111	5.68731	64.6937652213153+63.9935064943685i
D18
Time	Data	FFT Freq	FFT Mag	FFT Complex			Max
0	157.625	0	225.078	3601.25			28.9648
0.09	68.875	0.358423	10.4914	164.264442530984+34.5660144633971i
0.18	132.625	0.716846	9.46054	-70.9210467910955+133.726146892255i
0.27	158.125	1.07527	18.1254	131.031095538538-258.717716349264i
0.36	147	1.43369	7.75213	-51.1299423149111+113.005203820043i
0.45	67	1.79211	8.42284	-132.887620760648-22.4185440310194i
0.54	77.75	2.15054	4.62897	-38.4631304669285+63.2929974150172i
0.63	115.25	2.50896	27.1603	-394.003102903291+183.325397397692i
0.72	134.75	2.86738	14.784	208.75+111.25i
0.81	99.375	3.22581	21.4436	250.636375212889-234.303028494429i
0.9	31.25	3.58423	10.8379	-113.691721475885+130.934610028485i
0.99	191.5	3.94265	13.0403	208.102021914171+15.0349997670593i
1.08	155.25	4.30108	9.36366	-104.870057685089-106.994796179957i
1.17	91.5	4.6595	10.813	13.7638649274966-172.459825671759i
1.26	80.125	5.01792	9.41791	148.57589873391-25.1322404942772i
1.35	170.25	5.37634	28.9648	426.092923539858-182.258064549298i
1.44	74.25	5.73477	9.51562	152.25
1.53	87.625	6.09319	28.9648	426.092923539859+182.258064549297i
1.62	60.625	6.45161	9.41791	148.57589873391+25.1322404942769i
1.71	43.625	6.81004	10.813	13.7638649274976+172.459825671759i
1.8	104.875	7.16846	9.36366	-104.870057685089+106.994796179957i
1.89	146.375	7.52688	13.0403	208.102021914171-15.0349997670598i
1.98	129.875	7.8853	10.8379	-113.691721475885-130.934610028485i
2.07	113.625	8.24373	21.4436	250.63637521289+234.303028494429i
2.16	115.75	8.60215	14.784	208.75-111.25i
2.25	155.875	8.96057	27.1603	-394.003102903291-183.32539739769i
2.34	137.5	9.319	4.62897	-38.4631304669286-63.2929974150172i
2.43	55.125	9.67742	8.42284	-132.887620760648+22.4185440310201i
2.52	153.25	10.0358	7.75213	-51.1299423149113-113.005203820043i
2.61	90	10.3943	18.1254	131.031095538539+258.717716349264i
2.7	184.25	10.7527	9.46054	-70.9210467910958-133.726146892255i
2.79	70.375	11.1111	10.4914	164.264442530984-34.566014463397i
D19
Time	Data	FFT Freq	FFT Mag	FFT Complex			Max
0	125.25	0	367.859	5885.75			26.5818
0.09	229.5	0.358423	26.5818	-320.623745584254+279.441577433568i
0.18	126	0.716846	14.7642	-179.434058145536+153.644969407826i
0.27	108.75	1.07527	3.29931	16.852876255778+50.0265794880571i
0.36	153.625	1.43369	5.37813	17.402881362028-84.2719378937775i
0.45	168	1.79211	4.49032	-65.9754096882254-28.4422753661073i
0.54	137.625	2.15054	14.7643	176.326924642518-157.204017982619i
0.63	191.625	2.50896	6.50996	20.7443239285154-102.072715553606i
0.72	158	2.86738	5.67858	-47.625+77.375i
0.81	208.25	3.22581	22.2805	-118.06783162081-336.368843855542i
0.9	153.5	3.58423	16.6033	-123.371080519803-235.26877250213i
0.99	260.375	3.94265	4.56722	-47.8276715292436+55.2498487469239i
1.08	194.125	4.30108	21.0031	-184.652881362028-280.771937893777i
1.17	133	4.6595	7.3593	-116.546963349048+16.7808430692836i
1.26	210.875	5.01792	11.4955	181.47821402282-29.9197851116858i
1.35	178	5.37634	12.6762	-104.555578412712-173.792411400174i
1.44	217.25	5.73477	5.375	-86
1.53	196.25	6.09319	12.6762	-104.555578412712+173.792411400174i
1.62	190.25	6.45161	11.4955	181.47821402282+29.919785111685i
1.71	203.625	6.81004	7.3593	-116.546963349048-16.7808430692836i
1.8	210.625	7.16846	21.0031	-184.652881362028+280.771937893778i
1.89	164.25	7.52688	4.56722	-47.8276715292439-55.2498487469241i
1.98	236.75	7.8853	16.6033	-123.371080519802+235.268772502131i
2.07	243.625	8.24373	22.2805	-118.067831620809+336.368843855542i
2.16	170.75	8.60215	5.67858	-47.625-77.375i
2.25	193.375	8.96057	6.50996	20.7443239285157+102.072715553605i
2.34	218	9.319	14.7643	176.326924642518+157.204017982619i
2.43	221.875	9.67742	4.49032	-65.9754096882253+28.4422753661075i
2.52	196.5	10.0358	5.37813	17.4028813620281+84.2719378937775i
2.61	161.625	10.3943	3.29931	16.8528762557781-50.0265794880573i
2.7	200.75	10.7527	14.7642	-179.434058145536-153.644969407826i
2.79	123.75	11.1111	26.5818	-320.623745584255-279.441577433567i
E01
Time	Data	FFT Freq	FFT Mag	FFT Complex			Max
0	42.125	0	156.664	2506.625			39.8716
0.09	173.875	0.358423	15.1563	-98.3161125189718-221.677327545796i
0.18	96	0.716846	3.28616	47.9077886201213-21.6645347879735i
0.27	47.125	1.07527	8.41808	132.613448435652+23.5556717539693i
0.36	53.75	1.43369	6.17363	89.0668334192695+42.710601525575i
0.45	19	1.79211	14.1364	184.2987915459-131.120279517844i
0.54	154.125	2.15054	17.6048	-85.3201612774797-268.443907595836i
0.63	94	2.50896	12.8927	-204.6926253559-25.5649069454835i
0.72	138.75	2.86738	26.6113	-342-253.625i
0.81	2.25	3.22581	3.96781	-61.5183620296406+15.6789456461702i
0.9	155.625	3.58423	39.8716	153.045341383951-619.315534311715i
0.99	53.125	3.94265	11.8155	89.9891109216915+166.255420522797i
1.08	87.125	4.30108	3.5102	-56.0668334192694-3.28939847442489i
1.17	119.625	4.6595	5.4994	-81.8964271729302-32.1759695713947i
1.26	140.75	5.01792	25.1129	-393.132968726593-83.036161503852i
1.35	12.875	5.37634	20.9348	-97.477823825801+320.459183679852i
1.44	59.25	5.73477	18.0234	288.375
1.53	152.875	6.09319	20.9348	-97.4778238258019-320.459183679852i
1.62	42.75	6.45161	25.1129	-393.132968726593+83.0361615038522i
1.71	61.75	6.81004	5.4994	-81.8964271729304+32.1759695713951i
1.8	110.25	7.16846	3.5102	-56.0668334192695+3.28939847442504i
1.89	63	7.52688	11.8155	89.9891109216911-166.255420522798i
1.98	69.125	7.8853	39.8716	153.045341383952+619.315534311714i
2.07	97.25	8.24373	3.96781	-61.5183620296409-15.6789456461702i
2.16	32	8.60215	26.6113	-342+253.625i
2.25	30.375	8.96057	12.8927	-204.6926253559+25.5649069454838i
2.34	129	9.319	17.6048	-85.3201612774791+268.443907595836i
2.43	19.25	9.67742	14.1364	184.2987915459+131.120279517843i
2.52	4.5	10.0358	6.17363	89.0668334192694-42.7106015255751i
2.61	120.375	10.3943	8.41808	132.613448435652-23.5556717539696i
2.7	82.375	10.7527	3.28616	47.9077886201213+21.6645347879737i
2.79	42.375	11.1111	15.1563	-98.3161125189713+221.677327545796i
E07
Time	Data	FFT Freq	FFT Mag	FFT Complex			Max
0	40.25	0	79.0703	1265.125			18.1948
0.09	8.375	0.358423	7.94868	-39.2693138712944+120.964404853527i
0.18	9.375	0.716846	10.0948	47.1911731548426+154.469320559015i
0.27	27.5	1.07527	4.67659	-74.2052481366672+9.61440115943009i
0.36	44.625	1.43369	18.1948	-60.3121077423023+284.800743816065i
0.45	3.5	1.79211	6.54951	-68.6696977560981-79.1572763462453i
0.54	65.375	2.15054	4.50888	-50.7271667711718+51.2956225717943i
0.63	30.75	2.50896	9.94866	-17.0865332998815-158.258835990348i
0.72	20.625	2.86738	14.5852	223.5+67.125i
0.81	30.75	3.22581	12.7041	-63.5875728277007+193.06390588997i
0.9	24.375	3.58423	6.61421	105.633128186297+6.4099534265768i
0.99	20.125	3.94265	4.91071	24.9728412753666-74.4971428349935i
1.08	23.375	4.30108	10.37	-149.937892257697+71.0507438160651i
1.17	91.375	4.6595	17.3869	-70.0781261229572-269.219981419546i
1.26	25.5	5.01792	8.21197	31.4028654300324+127.583651413798i
1.35	97	5.37634	9.26086	146.923650739232-19.2073693563837i
1.44	60.375	5.73477	3.21094	51.375
1.53	9.75	6.09319	9.26086	146.923650739232+19.2073693563829i
1.62	14	6.45161	8.21197	31.4028654300321-127.583651413798i
1.71	6.375	6.81004	17.3869	-70.0781261229562+269.219981419546i
1.8	94.125	7.16846	10.37	-149.937892257697-71.0507438160649i
1.89	38.875	7.52688	4.91071	24.9728412753669+74.4971428349933i
1.98	7.25	7.8853	6.61421	105.633128186297-6.40995342657694i
2.07	78.375	8.24373	12.7041	-63.5875728277011-193.06390588997i
2.16	46.625	8.60215	14.5852	223.5-67.125i
2.25	39	8.96057	9.94866	-17.086533299881+158.258835990348i
2.34	7.5	9.319	4.50888	-50.7271667711719-51.2956225717941i
2.43	35.75	9.67742	6.54951	-68.6696977560978+79.1572763462456i
2.52	110.875	10.0358	18.1948	-60.3121077423029-284.800743816065i
2.61	48.25	10.3943	4.67659	-74.2052481366671-9.6144011594298i
2.7	64	10.7527	10.0948	47.1911731548422-154.469320559015i
2.79	41.125	11.1111	7.94868	-39.2693138712947-120.964404853527i
E10
Time	Data	FFT Freq	FFT Mag	FFT Complex			Max
0	59.75	0	114.008	1824.125			13.3267
0.09	32.625	0.358423	9.66159	-128.669826332096-85.6779593671292i
0.18	46.75	0.716846	8.10205	2.76913871415069-129.60329776655i
0.27	22.75	1.07527	12.9015	-204.634637561822+27.1225084307665i
0.36	94.875	1.43369	12.8377	185.765426548077+87.6442593906764i
0.45	63.25	1.79211	11.8896	73.1160282988093+175.621609082469i
0.54	79.75	2.15054	10.4311	-162.83495504386-36.6024282037743i
0.63	97.75	2.50896	9.15106	124.973027721794-76.2867359402456i
0.72	66.5	2.86738	2.29135	35.75-8.125i
0.81	41.25	3.22581	8.48621	125.872956468269+50.9122000190031i
0.9	58	3.58423	4.43002	-6.5684810543241-70.5753630830339i
0.99	32.625	3.94265	8.61144	-58.3725197674774-124.807121705578i
1.08	21.375	4.30108	13.3267	125.484573451924+172.394259390677i
1.17	86.625	4.6595	10.682	9.90732695266711+170.624801871906i
1.26	60.125	5.01792	12.4151	-96.8657026159669+173.423767354191i
1.35	79.75	5.37634	5.06404	52.8076442198565+61.4520008213068i
1.44	60.375	5.73477	4.32031	-69.125
1.53	83.375	6.09319	5.06404	52.8076442198563-61.4520008213068i
1.62	99.5	6.45161	12.4151	-96.8657026159673-173.423767354191i
1.71	78.875	6.81004	10.682	9.90732695266669-170.624801871906i
1.8	22.5	7.16846	13.3267	125.484573451923-172.394259390676i
1.89	40.75	7.52688	8.61144	-58.3725197674771+124.807121705578i
1.98	32	7.8853	4.43002	-6.56848105432395+70.5753630830336i
2.07	54.125	8.24373	8.48621	125.872956468269-50.9122000190034i
2.16	119.5	8.60215	2.29135	35.75+8.125i
2.25	46.125	8.96057	9.15106	124.973027721794+76.2867359402454i
2.34	27.375	9.319	10.4311	-162.83495504386+36.6024282037745i
2.43	43.75	9.67742	11.8896	73.1160282988092-175.621609082469i
2.52	11.75	10.0358	12.8377	185.765426548076-87.6442593906765i
2.61	83.375	10.3943	12.9015	-204.634637561822-27.1225084307659i
2.7	17.375	10.7527	8.10205	2.76913871415089+129.60329776655i
2.79	59.625	11.1111	9.66159	-128.669826332096+85.6779593671296i
E12
Time	Data	FFT Freq	FFT Mag	FFT Complex			Max
0	31.4167	0	59.638	954.208435			14.7028
0.09	51.7917	0.358423	12.8855	-42.920753613099-201.651356608794i
0.18	24.9583	0.716846	9.47352	147.43938732628+35.1713413246797i
0.27	65.1667	1.07527	8.80994	1.83632015691883-140.947045385144i
0.36	50.2083	1.43369	3.72568	-5.55521043968508-59.3514699304924i
0.45	22.7083	1.79211	3.87383	4.69526921152393-61.8031091236319i
0.54	27.5417	2.15054	7.00277	-8.16309425991933+111.746523600827i
0.63	3.70831	2.50896	7.45525	37.2461632748626+113.319930912904i
0.72	26.7917	2.86738	7.62527	56.8333129999999-107.958374i
0.81	67.875	3.22581	4.09426	-41.295805795691+50.8525373215923i
0.9	17.9167	3.58423	8.09132	119.511465849752+49.7713929218849i
0.99	39.4583	3.94265	3.04148	-36.3002665409159-32.4106629092026i
1.08	20.625	4.30108	2.1393	32.8053324396851-9.7682179304926i
1.17	98.1667	4.6595	14.7028	-198.683742349636-125.956490928778i
1.26	32.4583	5.01792	5.06474	9.04573708388756+80.529462645738i
1.35	36.2083	5.37634	5.67905	1.42281565603583-90.8536499581687i
1.44	65.6667	5.73477	6.54427	-104.708313
1.53	16.2917	6.09319	5.67905	1.42281565603623+90.8536499581684i
1.62	29.75	6.45161	5.06474	9.04573708388735-80.5294626457377i
1.71	12.75	6.81004	14.7028	-198.683742349636+125.956490928778i
1.8	20	7.16846	2.1393	32.8053324396852+9.76821793049253i
1.89	27.25	7.52688	3.04148	-36.3002665409159+32.4106629092026i
1.98	6.79169	7.8853	8.09132	119.511465849752-49.771392921885i
2.07	5.41669	8.24373	4.09426	-41.2958057956914-50.8525373215923i
2.16	3.33331	8.60215	7.62527	56.833313+107.958374i
2.25	28.8333	8.96057	7.45525	37.2461632748622-113.319930912905i
2.34	31.75	9.319	7.00277	-8.16309425991965-111.746523600827i
2.43	7	9.67742	3.87383	4.69526921152404+61.8031091236316i
2.52	22.75	10.0358	3.72568	-5.55521043968495+59.3514699304925i
2.61	5.79169	10.3943	8.80994	1.83632015691936+140.947045385144i
2.7	12.7917	10.7527	9.47352	147.43938732628-35.17134132468i
2.79	41.0417	11.1111	12.8855	-42.9207536130984+201.651356608794i
E17
Time	Data	FFT Freq	FFT Mag	FFT Complex			Max
0	95.75	0	157.32	2517.125			27.4297
0.09	4.875	0.358423	8.49237	-130.677104104441-37.2329789427028i
0.18	49.625	0.716846	15.6351	9.29717119746669-249.988018479138i
0.27	34.125	1.07527	18.2793	-233.733300630189+175.802099112326i
0.36	162.25	1.43369	5.43543	-81.5984261636302+30.0819218691347i
0.45	100.75	1.79211	24.7795	306.653477251495+251.303835321236i
0.54	142.25	2.15054	15.7262	-45.2195988617393+247.522280107659i
0.63	48.375	2.50896	15.9941	243.454454233339+78.8509096703695i
0.72	106.125	2.86738	9.09875	123+77.875i
0.81	62.5	3.22581	5.09878	-67.2607515298322+46.1666081902982i
0.9	69.75	3.58423	9.80467	-1.88826551452916+156.863423551488i
0.99	25.125	3.94265	9.00528	-123.169289097198-74.7640712996368i
1.08	80.5	4.30108	1.26927	15.0984261636302+13.5819218691346i
1.17	90.625	4.6595	5.05782	-77.4877379291358+23.3350039271597i
1.26	69.125	5.01792	6.07962	-84.6893068211979+47.8531249646916i
1.35	75.125	5.37634	15.5406	202.220251805963+144.683531012932i
1.44	80.75	5.73477	27.4297	438.875
1.53	74.625	6.09319	15.5406	202.220251805963-144.683531012933i
1.62	133.5	6.45161	6.07962	-84.6893068211979-47.8531249646912i
1.71	162.375	6.81004	5.05782	-77.4877379291358-23.3350039271594i
1.8	94.75	7.16846	1.26927	15.0984261636302-13.5819218691347i
1.89	65	7.52688	9.00528	-123.169289097198+74.7640712996374i
1.98	50	7.8853	9.80467	-1.88826551452973-156.863423551488i
2.07	40.75	8.24373	5.09878	-67.2607515298325-46.1666081902977i
2.16	101	8.60215	9.09875	123-77.875i
2.25	73.5	8.96057	15.9941	243.454454233339-78.85090967037i
2.34	81.75	9.319	15.7262	-45.21959886174-247.522280107659i
2.43	67	9.67742	24.7795	306.653477251494-251.303835321237i
2.52	79.375	10.0358	5.43543	-81.5984261636302-30.0819218691346i
2.61	8.75	10.3943	18.2793	-233.73330063019-175.802099112325i
2.7	81.5	10.7527	15.6351	9.29717119746727+249.988018479138i
2.79	105.625	11.1111	8.49237	-130.677104104441+37.232978942703i
E19
Time	Data	FFT Freq	FFT Mag	FFT Complex			Max
0	143.136	0	430.83	6893.272738			24.1349
0.09	262.239	0.358423	4.20787	-67.2504126362602+3.18773867908002i
0.18	200.307	0.716846	7.91115	-24.2455286933358-124.234709462575i
0.27	197.466	1.07527	9.17419	-8.27728857698872-146.553526997385i
0.36	280.852	1.43369	5.01772	70.0344001833007+39.2509517324972i
0.45	213.886	1.79211	8.12871	-62.2339673440478+114.203195043578i
0.54	197.125	2.15054	9.72424	-68.8757307759045+139.512330995208i
0.63	221.261	2.50896	5.12576	-57.2316973778562+58.7412547174397i
0.72	185.023	2.86738	10.0162	56.8408819999999-149.840972i
0.81	245.511	3.22581	11.3346	-145.754770731565-107.910626730776i
0.9	215.261	3.58423	4.26702	68.2600025665827-1.29563922392332i
0.99	159.136	3.94265	16.7601	-244.930822721931-109.177054613437i
1.08	260.33	4.30108	24.1349	-382.738924183301-51.2718122675024i
1.17	200.591	4.6595	14.1521	-185.769391173238+129.469020809788i
1.26	222.341	5.01792	11.1239	-49.6842750973427-170.906451681706i
1.35	203.068	5.37634	8.7385	-131.915417438113-46.3340493049483i
1.44	256.057	5.73477	9.66478	154.636442
1.53	213.273	6.09319	8.7385	-131.915417438113+46.3340493049485i
1.62	198.716	6.45161	11.1239	-49.6842750973422+170.906451681707i
1.71	223.761	6.81004	14.1521	-185.769391173239-129.469020809788i
1.8	217.602	7.16846	24.1349	-382.738924183301+51.2718122675028i
1.89	208.568	7.52688	16.7601	-244.930822721931+109.177054613437i
1.98	237.489	7.8853	4.26702	68.2600025665827+1.29563922392315i
2.07	221.909	8.24373	11.3346	-145.754770731565+107.910626730776i
2.16	232.807	8.60215	10.0162	56.8408820000001+149.840972i
2.25	240.932	8.96057	5.12576	-57.2316973778566-58.7412547174397i
2.34	229.864	9.319	9.72424	-68.8757307759048-139.512330995208i
2.43	146.591	9.67742	8.12871	-62.2339673440481-114.203195043578i
2.52	214.591	10.0358	5.01772	70.0344001833005-39.2509517324976i
2.61	174.58	10.3943	9.17419	-8.2772885769885+146.553526997385i
2.7	232.455	10.7527	7.91115	-24.2455286933355+124.234709462575i
2.79	236.545	11.1111	4.20787	-67.2504126362603-3.18773867908008i
E24
Time	Data	FFT Freq	FFT Mag	FFT Complex			Max
0	183.875	0	302.109	4833.75			24.7629
0.09	171.875	0.358423	12.5218	-188.278395700755+68.4912544130349i
0.18	179.375	0.716846	18.9403	283.256282621459-107.712919781636i
0.27	129.125	1.07527	24.7629	386.676137070747+86.3766361697087i
0.36	128.375	1.43369	7.47606	-6.55237629863962+119.437414114622i
0.45	97.75	1.79211	14.877	88.0052466045587-221.166273419278i
0.54	91.375	2.15054	13.8733	-167.453346926192-145.710253561366i
0.63	150.625	2.50896	6.82595	9.83458700487783+108.771539897421i
0.72	197.875	2.86738	14.7225	226.875+63.375i
0.81	117.125	3.22581	6.9506	-25.1245943845652-108.334294858554i
0.9	126.25	3.58423	13.0914	81.9393679486382+192.770500189252i
0.99	127	3.94265	20.7486	-326.301337352223-61.1311891129508i
1.08	174.75	4.30108	18.3213	215.30237629864+198.937414114621i
1.17	223.375	4.6595	10.7677	-163.227503059266+55.1220922223719i
1.26	120.625	5.01792	15.2404	-216.742303643905-111.732166031017i
1.35	157.375	5.37634	16.7892	148.415859816625-223.904208596606i
1.44	192.625	5.73477	22.3125	357
1.53	103.125	6.09319	16.7892	148.415859816626+223.904208596605i
1.62	169.625	6.45161	15.2404	-216.742303643905+111.732166031017i
1.71	230.375	6.81004	10.7677	-163.227503059266-55.1220922223714i
1.8	155.5	7.16846	18.3213	215.30237629864-198.937414114622i
1.89	196.75	7.52688	20.7486	-326.301337352223+61.1311891129519i
1.98	210.875	7.8853	13.0914	81.9393679486376-192.770500189253i
2.07	104.875	8.24373	6.9506	-25.1245943845651+108.334294858554i
2.16	183.375	8.60215	14.7225	226.875-63.375i
2.25	56.125	8.96057	6.82595	9.83458700487722-108.771539897421i
2.34	136.75	9.319	13.8733	-167.453346926192+145.710253561366i
2.43	71.875	9.67742	14.877	88.005246604559+221.166273419278i
2.52	194.75	10.0358	7.47606	-6.55237629863976-119.437414114621i
2.61	121.375	10.3943	24.7629	386.676137070747-86.3766361697099i
2.7	149.375	10.7527	18.9403	283.256282621459+107.712919781635i
2.79	179.625	11.1111	12.5218	-188.278395700755-68.4912544130342i
F06
Time	Data	FFT Freq	FFT Mag	FFT Complex			Max
0	142.375	0	257.57	4121.125			17.6055
0.09	147.75	0.358423	3.51261	42.9532796333013-36.2443155050151i
0.18	121	0.716846	16.4593	70.8213698828264+253.646485026128i
0.27	157.125	1.07527	11.9282	-101.146516389681-161.844105155888i
0.36	101.75	1.43369	2.7843	21.491824445832-39.0217847076181i
0.45	69.5	1.79211	17.0796	249.874016723625-110.641888503136i
0.54	170.625	2.15054	15.2329	-177.645820954254-166.867426478804i
0.63	107.125	2.50896	1.04105	9.8892388186438-13.403461550626i
0.72	160	2.86738	17.3762	228.5+158.375i
0.81	116.25	3.22581	6.76917	-88.1708083843895+62.898701269254i
0.9	75.125	3.58423	6.89639	53.4625777804433+96.5254487931341i
0.99	116	3.94265	16.9992	271.056001417481+22.4853739745289i
1.08	207.125	4.30108	8.33958	-53.9918244458321-122.021784707618i
1.17	145.375	4.6595	10.1712	-148.186261653187+67.2676990478072i
1.26	159.875	5.01792	17.6055	-238.138126709016-150.460639701933i
1.35	146.25	5.37634	8.91811	58.7310498342056+130.042389040896i
1.44	105.5	5.73477	2.24219	35.875
1.53	136.5	6.09319	8.91811	58.7310498342051-130.042389040896i
1.62	83.625	6.45161	17.6055	-238.138126709016+150.460639701933i
1.71	151.75	6.81004	10.1712	-148.186261653187-67.2676990478066i
1.8	107.25	7.16846	8.33958	-53.9918244458319+122.021784707618i
1.89	88.375	7.52688	16.9992	271.056001417481-22.4853739745296i
1.98	62.375	7.8853	6.89639	53.4625777804431-96.5254487931344i
2.07	139	8.24373	6.76917	-88.1708083843898-62.8987012692538i
2.16	160.75	8.60215	17.3762	228.5-158.375i
2.25	112.375	8.96057	1.04105	9.88923881864386+13.4034615506259i
2.34	162	9.319	15.2329	-177.645820954253+166.867426478804i
2.43	140.5	9.67742	17.0796	249.874016723625+110.641888503135i
2.52	168.75	10.0358	2.7843	21.491824445832+39.0217847076181i
2.61	126	10.3943	11.9282	-101.14651638968+161.844105155889i
2.7	90.375	10.7527	16.4593	70.8213698828258-253.646485026129i
2.79	142.75	11.1111	3.51261	42.9532796333014+36.2443155050153i
F09
Time	Data	FFT Freq	FFT Mag	FFT Complex			Max
0	59.625	0	114.992	1839.875			26.4505
0.09	60.625	0.358423	13.9524	104.483806299168-197.277933966514i
0.18	13.25	0.716846	15.0594	-126.521896959295-205.058998522505i
0.27	86	1.07527	5.13022	-81.9768709710746-4.18251684617087i
0.36	136.25	1.43369	7.16162	-56.6468930265903-99.60452281804i
0.45	108	1.79211	19.6989	-92.9994656868759+301.149754912646i
0.54	107.875	2.15054	6.3687	96.4529122335433+32.8677570130825i
0.63	4.125	2.50896	26.4505	363.19380368622+217.243603450764i
0.72	73.375	2.86738	17.5366	-150-237.125i
0.81	79.875	3.22581	7.33696	105.533926552813+51.4133711169717i
0.9	99.875	3.58423	8.96358	112.115936633699-89.4344978252901i
0.99	54.75	3.94265	6.79543	53.9451319107696+94.4004636656499i
1.08	8.5	4.30108	3.44614	-39.8531069734098-38.1045228180401i
1.17	90.125	4.6595	12.8496	-59.6704181242334-196.743424551098i
1.26	29.75	5.01792	14.767	-186.046951907948+145.638746639123i
1.35	5.625	5.37634	5.07842	22.4900863332146+78.0802172417616i
1.44	7.75	5.73477	3.80469	-60.875
1.53	114	6.09319	5.07842	22.4900863332144-78.0802172417613i
1.62	98.5	6.45161	14.767	-186.046951907948-145.638746639123i
1.71	25.625	6.81004	12.8496	-59.6704181242328+196.743424551099i
1.8	27.375	7.16846	3.44614	-39.8531069734097+38.10452281804i
1.89	29.25	7.52688	6.79543	53.9451319107691-94.4004636656498i
1.98	80.625	7.8853	8.96358	112.115936633699+89.4344978252897i
2.07	74.625	8.24373	7.33696	105.533926552812-51.4133711169715i
2.16	20	8.60215	17.5366	-150+237.125i
2.25	63.75	8.96057	26.4505	363.19380368622-217.243603450765i
2.34	63.625	9.319	6.3687	96.4529122335434-32.8677570130828i
2.43	39.25	9.67742	19.6989	-92.9994656868768-301.149754912646i
2.52	36.875	10.0358	7.16162	-56.6468930265901+99.6045228180401i
2.61	48.125	10.3943	5.13022	-81.9768709710744+4.18251684617078i
2.7	26.25	10.7527	15.0594	-126.521896959295+205.058998522505i
2.79	66.625	11.1111	13.9524	104.483806299168+197.277933966514i
F11
Time	Data	FFT Freq	FFT Mag	FFT Complex			Max
0	170.875	0	345.477	5527.625			13.6058
0.09	209.625	0.358423	4.75538	-40.605607926859+64.3450244201126i
0.18	177.375	0.716846	4.64633	25.7814448574864+69.727586975401i
0.27	128	1.07527	11.6028	169.547724500411+75.6165065598587i
0.36	180.875	1.43369	9.57693	138.638086143187-65.2625631329236i
0.45	130	1.79211	8.23882	-105.918800413289-78.4731271603715i
0.54	128.5	2.15054	1.19182	14.3924057228708+12.5097041869593i
0.63	181.75	2.50896	4.25481	18.0668808476161-65.6357554085641i
0.72	178.25	2.86738	3.37653	1.62500000000003+54i
0.81	192.125	3.22581	8.09266	26.1394851067786-126.81669709679i
0.9	189.5	3.58423	10.1243	-137.656384700425-85.3890511014447i
0.99	194	3.94265	13.6058	-113.193726310516-185.950595155145i
1.08	154.75	4.30108	4.44385	21.6119138568133+67.7374368670765i
1.17	151.5	4.6595	11.4461	-149.770767576289+105.393872561025i
1.26	166.25	5.01792	1.33626	2.98253412006747-21.1711683130031i
1.35	192.125	5.37634	5.84446	82.7348117721467-43.5810832721745i
1.44	185	5.73477	1.97656	31.625
1.53	153.25	6.09319	5.84446	82.7348117721468+43.5810832721741i
1.62	183.25	6.45161	1.33626	2.98253412006751+21.171168313003i
1.71	186.125	6.81004	11.4461	-149.77076757629-105.393872561025i
1.8	147.625	7.16846	4.44385	21.6119138568131-67.7374368670764i
1.89	204	7.52688	13.6058	-113.193726310515+185.950595155145i
1.98	172	7.8853	10.1243	-137.656384700425+85.389051101445i
2.07	175.25	8.24373	8.09266	26.139485106779+126.81669709679i
2.16	201.25	8.60215	3.37653	1.62499999999997-54i
2.25	138.75	8.96057	4.25481	18.0668808476163+65.6357554085641i
2.34	177.625	9.319	1.19182	14.3924057228707-12.5097041869593i
2.43	171.25	9.67742	8.23882	-105.918800413288+78.4731271603719i
2.52	172	10.0358	9.57693	138.638086143187+65.2625631329235i
2.61	167.75	10.3943	11.6028	169.547724500411-75.6165065598592i
2.7	194.5	10.7527	4.64633	25.7814448574862-69.7275869754011i
2.79	172.5	11.1111	4.75538	-40.6056079268592-64.3450244201124i
F15
Time	Data	FFT Freq	FFT Mag	FFT Complex			Max
0	211.125	0	425.062	6801			8.00155
0.09	236.375	0.358423	0.667644	-10.2489451192693-3.01174661695851i
0.18	209.625	0.716846	4.2024	22.881470132755-63.2252695513872i
0.27	210.625	1.07527	1.02704	15.91917792114-4.07558789908194i
0.36	199.75	1.43369	8.00155	118.147416036854+49.3104752597279i
0.45	200.625	1.79211	3.95703	61.2479468873364-16.0364909468215i
0.54	235.5	2.15054	0.512769	-6.07857269282665+5.51013715600784i
0.63	222.5	2.50896	6.02332	-93.0026967993562-25.2644393287836i
0.72	212.75	2.86738	6.61324	-43.1250000000001-96.625i
0.81	203.75	3.22581	4.32453	-11.3657219376633+68.2525686158962i
0.9	221	3.58423	6.66279	89.0782028687228-58.5630861486957i
0.99	191.625	3.94265	3.26294	-51.4165036493377-9.05128017325963i
1.08	195.625	4.30108	1.17548	-18.1474160368535-4.93952474027197i
1.17	227.875	4.6595	6.23845	-53.7219235558234-84.1251713832453i
1.26	213.375	5.01792	1.52567	-24.3811003086513+1.20150714390943i
1.35	201.375	5.37634	3.0271	-48.4113337470264+1.47046706999632i
1.44	235	5.73477	3.76562	60.25
1.53	215.125	6.09319	3.0271	-48.4113337470264-1.47046706999632i
1.62	210.375	6.45161	1.52567	-24.3811003086513-1.20150714390937i
1.71	200.5	6.81004	6.23845	-53.7219235558232+84.1251713832454i
1.8	227.25	7.16846	1.17548	-18.1474160368535+4.93952474027212i
1.89	216	7.52688	3.26294	-51.4165036493377+9.05128017325977i
1.98	213	7.8853	6.66279	89.0782028687229+58.5630861486955i
2.07	210.875	8.24373	4.32453	-11.3657219376636-68.2525686158963i
2.16	213	8.60215	6.61324	-43.1249999999999+96.625i
2.25	227.75	8.96057	6.02332	-93.0026967993562+25.2644393287838i
2.34	213.875	9.319	0.512769	-6.0785726928266-5.51013715600774i
2.43	183.75	9.67742	3.95703	61.2479468873363+16.0364909468213i
2.52	199.25	10.0358	8.00155	118.147416036853-49.310475259728i
2.61	206	10.3943	1.02704	15.91917792114+4.07558789908185i
2.7	220.125	10.7527	4.2024	22.8814701327552+63.2252695513873i
2.79	215.625	11.1111	0.667644	-10.2489451192692+3.01174661695846i
F16
Time	Data	FFT Freq	FFT Mag	FFT Complex			Max
0	9.125	0	97.0547	1552.875			28.3512
0.09	72.25	0.358423	6.66771	-72.6397930858407+78.133277635233i
0.18	39.125	0.716846	5.62871	39.2309724479036-81.0655081134683i
0.27	33.125	1.07527	28.3512	-453.454402598038-12.2235166581136i
0.36	73.25	1.43369	15.5356	116.434997116652-219.612666646316i
0.45	74.5	1.79211	1.7447	-3.72026823846097+27.6662394815514i
0.54	50.25	2.15054	10.5592	147.885308918448+81.6877672591718i
0.63	62.875	2.50896	12.9857	-165.749996513201-125.284153361815i
0.72	16.25	2.86738	12.2958	184-69.625i
0.81	56.75	3.22581	10.7629	-171.258983242464+18.0340690140911i
0.9	21.625	3.58423	7.65958	-90.2336584889986-82.928872274608i
0.99	25.375	3.94265	8.78308	-65.397323326092-124.385143064471i
1.08	38.25	4.30108	11.2581	-156.684997116652-88.8626666463155i
1.17	5.125	4.6595	1.82808	13.1351796513121+26.1339573520336i
1.26	20.75	5.01792	2.28829	13.1173771226467-34.1821476472484i
1.35	83.25	5.37634	11.0102	-2.91441264721639-176.13964343269i
1.44	124.375	5.73477	4.72656	75.625
1.53	100.25	6.09319	11.0102	-2.9144126472159+176.13964343269i
1.62	45.125	6.45161	2.28829	13.1173771226468+34.1821476472484i
1.71	40.625	6.81004	1.82808	13.1351796513122-26.1339573520342i
1.8	83	7.16846	11.2581	-156.684997116652+88.8626666463157i
1.89	14.625	7.52688	8.78308	-65.3973233260914+124.385143064471i
1.98	2.25	7.8853	7.65958	-90.2336584889986+82.9288722746083i
2.07	8.875	8.24373	10.7629	-171.258983242463-18.034069014091i
2.16	89.75	8.60215	12.2958	184+69.625i
2.25	75.625	8.96057	12.9857	-165.749996513201+125.284153361815i
2.34	84.375	9.319	10.5592	147.885308918448-81.6877672591721i
2.43	74.375	9.67742	1.7447	-3.72026823846063-27.6662394815517i
2.52	65.125	10.0358	15.5356	116.434997116652+219.612666646316i
2.61	5	10.3943	28.3512	-453.454402598038+12.2235166581148i
2.7	51.625	10.7527	5.62871	39.2309724479038+81.0655081134683i
2.79	6	11.1111	6.66771	-72.6397930858407-78.1332776352331i
F20
Time	Data	FFT Freq	FFT Mag	FFT Complex			Max
0	197	0	404.68	6474.875			9.14566
0.09	222.75	0.358423	4.52751	-57.8075108095946-43.6562619611986i
0.18	205.625	0.716846	3.4828	55.7211051738058+0.635056965076942i
0.27	173.875	1.07527	3.03865	45.3650813045933+17.4859869154119i
0.36	209.625	1.43369	5.46701	-18.9610479427585+85.3923971288626i
0.45	185.875	1.79211	5.90055	92.8291696228665-17.1983087626678i
0.54	216.625	2.15054	8.7147	-54.8462913706885-128.19536545198i
0.63	199.625	2.50896	7.08284	-78.1084514370491+82.1080824480551i
0.72	228.75	2.86738	7.98736	41.1249999999999-121i
0.81	194.125	3.22581	8.01464	-48.9987636046271-118.503794329796i
0.9	161.875	3.58423	3.01821	2.41899166512836-48.2307461717535i
0.99	216.25	3.94265	0.370781	-4.99708321633851+3.19745549332768i
1.08	215.875	4.30108	2.37831	37.9610479427586+2.64239712886256i
1.17	245.125	4.6595	9.14566	-139.678877747892-43.6172028080659i
1.26	192.875	5.01792	7.3863	11.7061945317543+117.599676245304i
1.35	189.25	5.37634	5.88968	55.3964358880413+76.2329072814771i
1.44	214	5.73477	3.07031	-49.125
1.53	204.375	6.09319	5.88968	55.3964358880412-76.2329072814775i
1.62	208.5	6.45161	7.3863	11.706194531754-117.599676245304i
1.71	202.625	6.81004	9.14566	-139.678877747892+43.6172028080663i
1.8	199.375	7.16846	2.37831	37.9610479427586-2.64239712886258i
1.89	219	7.52688	0.370781	-4.99708321633848-3.19745549332773i
1.98	197	7.8853	3.01821	2.41899166512852+48.2307461717534i
2.07	208.125	8.24373	8.01464	-48.9987636046269+118.503794329796i
2.16	178.5	8.60215	7.98736	41.1250000000001+121i
2.25	198.875	8.96057	7.08284	-78.1084514370493-82.1080824480549i
2.34	196.25	9.319	8.7147	-54.8462913706882+128.19536545198i
2.43	187	9.67742	5.90055	92.8291696228664+17.1983087626675i
2.52	183.875	10.0358	5.46701	-18.9610479427586-85.3923971288626i
2.61	221.375	10.3943	3.03865	45.3650813045933-17.4859869154122i
2.7	207.125	10.7527	3.4828	55.7211051738057-0.635056965076942i
2.79	193.75	11.1111	4.52751	-57.8075108095945+43.6562619611987i
F21
Time	Data	FFT Freq	FFT Mag	FFT Complex			Max
0	17.125	0	157.055	2512.875			33.0374
0.09	27.25	0.358423	13.6545	-150.529108419802+158.338304112617i
0.18	42.375	0.716846	9.14752	-6.1127810207289+146.232654612416i
0.27	9.625	1.07527	33.0374	-122.533423266525+514.199887775544i
0.36	107.125	1.43369	13.3615	-111.780113447946-182.233387386532i
0.45	83.375	1.79211	10.6941	-170.738938814865+11.201141624563i
0.54	14.125	2.15054	22.597	65.7505162399203+355.523864810549i
0.63	42.75	2.50896	10.0769	76.6098050637468+141.866766157954i
0.72	111	2.86738	7.48935	77.3749999999999-91.5i
0.81	139.125	3.22581	6.66041	-87.521317076869+60.7984140388753i
0.9	99.75	3.58423	24.861	-393.06542394559+61.0341192644754i
0.99	92.25	3.94265	23.8982	-286.93811092761-252.734614388341i
1.08	13.625	4.30108	12.4828	177.780113447946+91.0166126134675i
1.17	76.625	4.6595	7.17573	-105.984007187477-44.1486025033182i
1.26	33.625	5.01792	17.977	144.4276887264+248.742909066342i
1.35	79.375	5.37634	2.61959	-28.3648993705973+30.8572177275797i
1.44	126.625	5.73477	7.60156	-121.625
1.53	68.875	6.09319	2.61959	-28.3648993705974-30.85721772758i
1.62	155.75	6.45161	17.977	144.4276887264-248.742909066342i
1.71	91.375	6.81004	7.17573	-105.984007187477+44.148602503318i
1.8	93.375	7.16846	12.4828	177.780113447946-91.0166126134678i
1.89	144.75	7.52688	23.8982	-286.938110927609+252.734614388341i
1.98	33.375	7.8853	24.861	-393.065423945591-61.0341192644743i
2.07	5.25	8.24373	6.66041	-87.5213170768693-60.7984140388751i
2.16	80	8.60215	7.48935	77.3750000000001+91.5i
2.25	81.875	8.96057	10.0769	76.6098050637464-141.866766157954i
2.34	50	9.319	22.597	65.7505162399193-355.523864810549i
2.43	180.5	9.67742	10.6941	-170.738938814865-11.2011416245629i
2.52	87.625	10.0358	13.3615	-111.780113447945+182.233387386533i
2.61	82.5	10.3943	33.0374	-122.533423266527-514.199887775544i
2.7	130.125	10.7527	9.14752	-6.1127810207295-146.232654612416i
2.79	111.75	11.1111	13.6545	-150.529108419802-158.338304112617i
F22
Time	Data	FFT Freq	FFT Mag	FFT Complex			Max
0	362.554	0	729.355	11669.678525			22.1362
0.09	433.679	0.358423	7.68318	120.69887860509-23.3195482888291i
0.18	317	0.716846	16.7319	98.6172950516725+248.884632797506i
0.27	328.893	1.07527	5.91833	-20.6029446277489+92.4248325574117i
0.36	375.304	1.43369	3.44382	55.0946148345308-0.847019772953871i
0.45	378.375	1.79211	8.49658	77.4857382797895-111.700943443144i
0.54	302.821	2.15054	8.70936	0.645943773980193+139.348243448779i
0.63	374.643	2.50896	8.17531	50.5109505567007-120.659023277357i
0.72	398.286	2.86738	16.3724	259.071409-38.7857060000001i
0.81	363.839	3.22581	18.9972	-25.8004931485863-302.858696685168i
0.9	369.518	3.58423	10.3632	101.776159588127-130.899855856576i
0.99	351.75	3.94265	11.481	-76.5532532709166+166.985351731604i
1.08	378.071	4.30108	18.9248	-254.416086834531+164.188686227046i
1.17	361.036	4.6595	8.94087	-102.162022770439-100.136600783933i
1.26	363.018	5.01792	10.3424	-39.6823464137794-160.649358507848i
1.35	400.179	5.37634	10.7934	-101.57685362389+139.661521787268i
1.44	372.304	5.73477	22.1362	-354.178647000001
1.53	341.518	6.09319	10.7934	-101.57685362389-139.661521787268i
1.62	314.536	6.45161	10.3424	-39.6823464137791+160.649358507848i
1.71	384.464	6.81004	8.94087	-102.162022770439+100.136600783933i
1.8	371.804	7.16846	18.9248	-254.416086834531-164.188686227046i
1.89	336.964	7.52688	11.481	-76.5532532709171-166.985351731604i
1.98	295.143	7.8853	10.3632	101.776159588127+130.899855856576i
2.07	397.464	8.24373	18.9972	-25.8004931485858+302.858696685168i
2.16	296.232	8.60215	16.3724	259.071409+38.7857060000001i
2.25	399.482	8.96057	8.17531	50.5109505567011+120.659023277357i
2.34	389.875	9.319	8.70936	0.645943773979795-139.348243448778i
2.43	344.589	9.67742	8.49658	77.4857382797895+111.700943443144i
2.52	403.857	10.0358	3.44382	55.0946148345306+0.84701977295353i
2.61	410.464	10.3943	5.91833	-20.6029446277491-92.4248325574115i
2.7	347.429	10.7527	16.7319	98.6172950516719-248.884632797507i
2.79	404.589	11.1111	7.68318	120.69887860509+23.3195482888288i
G01
Time	Data	FFT Freq	FFT Mag	FFT Complex			Max
0	19.375	0	80.9375	1295			14.9337
0.09	32.125	0.358423	1.95923	4.95639655764832-30.953307636974i
0.18	99.125	0.716846	8.31024	-132.96386950371-0.108120464589945i
0.27	7	1.07527	8.96067	137.153698980232-41.7617936310606i
0.36	77	1.43369	6.92493	-81.1504960899509-75.4387084989848i
0.45	18.875	1.79211	10.0733	-119.9071272838-107.698584901057i
0.54	7.625	2.15054	9.26734	-139.50836253504-50.2353771098612i
0.63	64.5	2.50896	7.52289	109.795170904868-49.3259011369816i
0.72	11.125	2.86738	3.51371	54.25-14.75i
0.81	111.125	3.22581	10.537	-99.7941025191506+135.883487756202i
0.9	39.125	3.58423	10.0035	-157.738002675707-27.1456495106624i
0.99	44.5	3.94265	8.49811	-62.3910015309917-120.810290613142i
1.08	46.125	4.30108	11.1617	-170.599503910049+52.8112915010153i
1.17	49.125	4.6595	14.9337	-53.414751040806+232.89174229288i
1.26	40.125	5.01792	11.9066	188.210234714457+29.4816071346084i
1.35	27	5.37634	14.2943	226.601715931999-30.9786771077661i
1.44	1.5	5.73477	5.125	-82
1.53	37	6.09319	14.2943	226.601715931999+30.9786771077656i
1.62	21.75	6.45161	11.9066	188.210234714457-29.4816071346091i
1.71	46.75	6.81004	14.9337	-53.4147510408064-232.89174229288i
1.8	37.875	7.16846	11.1617	-170.599503910049-52.8112915010152i
1.89	69.5	7.52688	8.49811	-62.3910015309914+120.810290613142i
1.98	18.875	7.8853	10.0035	-157.738002675707+27.1456495106626i
2.07	69.375	8.24373	10.537	-99.7941025191509-135.883487756202i
2.16	70.25	8.60215	3.51371	54.25+14.75i
2.25	15.375	8.96057	7.52289	109.795170904868+49.3259011369813i
2.34	10.125	9.319	9.26734	-139.50836253504+50.2353771098614i
2.43	58.375	9.67742	10.0733	-119.907127283799+107.698584901057i
2.52	67.125	10.0358	6.92493	-81.1504960899508+75.4387084989847i
2.61	18.5	10.3943	8.96067	137.153698980232+41.7617936310603i
2.7	39.375	10.7527	8.31024	-132.96386950371+0.108120464590257i
2.79	19.375	11.1111	1.95923	4.95639655764843+30.9533076369742i
G06
Time	Data	FFT Freq	FFT Mag	FFT Complex			Max
0	99.3068	0	220.941	3535.056795			24.5823
0.09	59.8409	0.358423	2.5399	-34.7745871028052-21.0286090300402i
0.18	122.818	0.716846	2.74727	38.1664304875418+21.8055100923067i
0.27	97.1023	1.07527	9.13428	-112.591366768396+93.1803110149651i
0.36	179.92	1.43369	4.99555	-33.6555463673812-72.4976582592137i
0.45	60.4773	1.79211	11.6224	-178.659857330738+51.5880939707317i
0.54	136.761	2.15054	9.82173	20.0131266722141+155.868167661754i
0.63	61.625	2.50896	7.82602	-91.3232856979395+85.6691442874722i
0.72	141.67	2.86738	11.2221	175.670503+37.1364120000001i
0.81	111.42	3.22581	12.4956	-190.231694958905+61.5103067843986i
0.9	136.17	3.58423	7.88496	109.777938359561-62.1689443487167i
0.99	94.9205	3.94265	8.43418	18.1198793833621-133.72481108165i
1.08	100.034	4.30108	9.84139	84.1100163673811+133.115925740786i
1.17	136.261	4.6595	3.32855	-50.9910704603757+15.3689664552694i
1.26	39.3068	5.01792	20.3323	-170.230079519316+277.222866081836i
1.35	144.648	5.37634	24.5823	226.451982935798+321.586817959571i
1.44	151.057	5.73477	1.44105	23.056795
1.53	133.898	6.09319	24.5823	226.451982935797-321.586817959572i
1.62	83.4659	6.45161	20.3323	-170.230079519317-277.222866081836i
1.71	122.375	6.81004	3.32855	-50.9910704603754-15.3689664552695i
1.8	117.295	7.16846	9.84139	84.110016367381-133.115925740786i
1.89	119.761	7.52688	8.43418	18.1198793833627+133.724811081649i
1.98	64.4091	7.8853	7.88496	109.777938359561+62.1689443487164i
2.07	112.568	8.24373	12.4956	-190.231694958905-61.5103067843979i
2.16	109.261	8.60215	11.2221	175.670503-37.1364120000001i
2.25	93.0227	8.96057	7.82602	-91.3232856979395-85.6691442874721i
2.34	109.795	9.319	9.82173	20.0131266722138-155.868167661754i
2.43	143.989	9.67742	11.6224	-178.659857330738-51.5880939707313i
2.52	78.8182	10.0358	4.99555	-33.6555463673811+72.4976582592138i
2.61	144.75	10.3943	9.13428	-112.591366768396-93.180311014965i
2.7	108.966	10.7527	2.74727	38.1664304875415-21.8055100923069i
2.79	119.341	11.1111	2.5399	-34.7745871028054+21.0286090300401i
G09
Time	Data	FFT Freq	FFT Mag	FFT Complex			Max
0	20.875	0	95.9219	1534.75			20.1089
0.09	12.875	0.358423	9.14912	-5.30555630297039+146.289802732427i
0.18	41.875	0.716846	7.20602	67.9184973873612+93.1682456061137i
0.27	69.625	1.07527	10.8231	-70.8298273726359+158.021742013145i
0.36	33.25	1.43369	12.553	-68.62875624952+188.759329893667i
0.45	13.25	1.79211	17.5927	-235.188762674994-154.656962843709i
0.54	49.25	2.15054	20.1089	-316.397200465606+58.4057120294376i
0.63	12.875	2.50896	7.5786	119.627275489289+19.817080787876i
0.72	69.125	2.86738	10.3117	-151.375+65.625i
0.81	84.5	3.22581	14.0899	-200.304618163751-103.444464023068i
0.9	11.375	3.58423	13.7911	188.772678608682-114.256129402154i
0.99	16.375	3.94265	14.3842	167.500402374524+157.833500343814i
1.08	4.625	4.30108	10.7485	29.1287562495199-169.490670106333i
1.17	59.125	4.6595	5.59605	-86.4785473617447-23.201304607247i
1.26	94.375	5.01792	3.24887	33.2060244695628-39.9935958254772i
1.35	53.875	5.37634	9.06431	128.979634012283+66.3147481135671i
1.44	43.625	5.73477	4.25	-68
1.53	52.5	6.09319	9.06431	128.979634012283-66.3147481135675i
1.62	17.125	6.45161	3.24887	33.206024469563+39.993595825477i
1.71	96.875	6.81004	5.59605	-86.4785473617446+23.2013046072471i
1.8	49.375	7.16846	10.7485	29.1287562495202+169.490670106333i
1.89	20.25	7.52688	14.3842	167.500402374524-157.833500343815i
1.98	58.875	7.8853	13.7911	188.772678608682+114.256129402154i
2.07	112.625	8.24373	14.0899	-200.304618163751+103.444464023069i
2.16	2	8.60215	10.3117	-151.375-65.625i
2.25	13.375	8.96057	7.5786	119.62727548929-19.8170807878766i
2.34	61.25	9.319	20.1089	-316.397200465606-58.4057120294368i
2.43	47.75	9.67742	17.5927	-235.188762674994+154.656962843709i
2.52	68.125	10.0358	12.553	-68.6287562495202-188.759329893667i
2.61	112	10.3943	10.8231	-70.8298273726362-158.021742013144i
2.7	108.25	10.7527	7.20602	67.918497387361-93.1682456061139i
2.79	23.5	11.1111	9.14912	-5.30555630297116-146.289802732428i
G11
Time	Data	FFT Freq	FFT Mag	FFT Complex			Max
0	9.32501	0	74.1578	1186.525264			19.5222
0.09	86.775	0.358423	4.4954	68.1576923731504+22.9768668354808i
0.18	90.75	0.716846	6.40869	55.7091068290919-86.0857235510943i
0.27	46.525	1.07527	10.8655	165.033506146481+54.6537053762276i
0.36	30.025	1.43369	13.7201	-182.781142347649-121.577506544015i
0.45	24.85	1.79211	15.0916	-127.509425479168-205.05350315316i
0.54	2.25	2.15054	10.9793	-95.3482557071482-147.541188139494i
0.63	33.875	2.50896	19.5222	-210.642135390431-230.642467307775i
0.72	59.775	2.86738	16.8947	270.275144+4.65002400000003i
0.81	24.9	3.22581	7.50522	-103.480189775067-60.9254182702845i
0.9	14.5	3.58423	6.93568	-70.748310701955-85.4938660290439i
0.99	77.025	3.94265	9.68348	4.8766574368774+154.858960021134i
1.08	38.825	4.30108	7.2312	-48.218857652351+105.172493455985i
1.17	22.325	4.6595	10.5541	-140.518797028439-93.6490156746458i
1.26	0.174988	5.01792	3.93911	39.187507580011+49.3617425593558i
1.35	22.125	5.37634	4.68308	-55.5174042834043-50.3210763521964i
1.44	59.275	5.73477	1.56719	-25.0750720000001
1.53	7.32501	6.09319	4.68308	-55.5174042834041+50.3210763521963i
1.62	16.925	6.45161	3.93911	39.187507580011-49.3617425593561i
1.71	39.85	6.81004	10.5541	-140.518797028439+93.6490156746461i
1.8	114.4	7.16846	7.2312	-48.2188576523511-105.172493455985i
1.89	50.2	7.52688	9.68348	4.87665743687702-154.858960021135i
1.98	2.59998	7.8853	6.93568	-70.7483107019548+85.4938660290439i
2.07	57.025	8.24373	7.50522	-103.480189775067+60.9254182702845i
2.16	26.625	8.60215	16.8947	270.275144-4.65002400000003i
2.25	10.4	8.96057	19.5222	-210.64213539043+230.642467307776i
2.34	12.125	9.319	10.9793	-95.3482557071478+147.541188139494i
2.43	15.9	9.67742	15.0916	-127.509425479168+205.053503153161i
2.52	87.25	10.0358	13.7201	-182.781142347649+121.577506544015i
2.61	73.8	10.3943	10.8655	165.033506146481-54.6537053762281i
2.7	15.9	10.7527	6.40869	55.709106829092+86.0857235510943i
2.79	12.9	11.1111	4.4954	68.1576923731502-22.976866835481i
G14
Time	Data	FFT Freq	FFT Mag	FFT Complex			Max
0	203.833	0	284.996	4559.930603			28.0153
0.09	169.819	0.358423	11.2949	-30.7952451792073-178.074919016618i
0.18	105.986	0.716846	16.2935	137.384164447154-221.557572911303i
0.27	138.25	1.07527	9.54304	129.653324155703+80.6464441197816i
0.36	114.389	1.43369	6.61376	105.682386523478-5.39721950007063i
0.45	217.333	1.79211	28.0153	292.833395887252+339.370877978644i
0.54	174.264	2.15054	19.5677	284.043627199348-131.682855268356i
0.63	132.611	2.50896	6.76056	-12.0355110994994+107.497277788442i
0.72	164.417	2.86738	19.2438	236.652831-196.97223i
0.81	85.5139	3.22581	15.0982	7.44781847624075+241.457072633718i
0.9	173.875	3.58423	7.21233	-112.261830962874+26.7170460576298i
0.99	119.083	3.94265	9.84326	43.1920832250944+151.45368357115i
1.08	216.708	4.30108	4.7655	-71.0157605234778-27.7584235000703i
1.17	125.708	4.6595	18.4027	281.365879085612-86.7753843101167i
1.26	114.347	5.01792	19.6375	-253.276916683629-185.935383585317i
1.35	88.625	5.37634	12.7586	-201.550656551194-32.3975901937454i
1.44	140.069	5.73477	18.0061	288.097227
1.53	236.028	6.09319	12.7586	-201.550656551194+32.3975901937463i
1.62	156.361	6.45161	19.6375	-253.276916683628+185.935383585318i
1.71	106.389	6.81004	18.4027	281.365879085612+86.7753843101165i
1.8	198.514	7.16846	4.7655	-71.0157605234779+27.7584235000704i
1.89	124.847	7.52688	9.84326	43.1920832250938-151.45368357115i
1.98	144.528	7.8853	7.21233	-112.261830962874-26.7170460576295i
2.07	89.9861	8.24373	15.0982	7.44781847623993-241.457072633718i
2.16	165.514	8.60215	19.2438	236.652831+196.97223i
2.25	128.958	8.96057	6.76056	-12.0355110995-107.497277788442i
2.34	105.028	9.319	19.5677	284.043627199348+131.682855268356i
2.43	95.6389	9.67742	28.0153	292.833395887251-339.370877978645i
2.52	126.889	10.0358	6.61376	105.682386523478+5.39721950007047i
2.61	78.2361	10.3943	9.54304	129.653324155703-80.6464441197821i
2.7	119.292	10.7527	16.2935	137.384164447155+221.557572911303i
2.79	198.889	11.1111	11.2949	-30.7952451792066+178.074919016618i
G21
Time	Data	FFT Freq	FFT Mag	FFT Complex			Max
0	4.25	0	206.188	3299			35.6545
0.09	54.75	0.358423	35.6545	-570.230455351236-16.6033725709058i
0.18	28.5	0.716846	29.4669	-465.61826949989-74.0490115643028i
0.27	9.625	1.07527	18.1805	-102.745390746541+272.138883408998i
0.36	172.625	1.43369	12.1333	-183.600798294412-63.0743010511224i
0.45	84.5	1.79211	19.929	-291.515377018758+129.201577255588i
0.54	124.375	2.15054	11.3174	146.985774724825+105.758148644694i
0.63	131.375	2.50896	29.6097	-71.6097678787969-468.311573041457i
0.72	90.875	2.86738	16.8957	107.875+247.875i
0.81	154.125	3.22581	30.9593	48.5689954721634-492.961289612403i
0.9	148.375	3.58423	6.03349	90.6756334308775-33.1226865045841i
0.99	203.75	3.94265	6.93796	45.3357593255545-101.327761538801i
1.08	109.875	4.30108	24.7658	-389.899201705588+70.6756989488778i
1.17	30	4.6595	8.82943	-121.385435094091+72.2707098497774i
1.26	24.5	5.01792	12.3775	-179.543138655813+83.5701532864188i
1.35	240.25	5.37634	26.4484	413.581671291702-89.5919239066853i
1.44	85.5	5.73477	7.29688	-116.75
1.53	106.125	6.09319	26.4484	413.581671291703+89.5919239066832i
1.62	97.25	6.45161	12.3775	-179.543138655813-83.5701532864186i
1.71	198.125	6.81004	8.82943	-121.38543509409-72.2707098497777i
1.8	148.5	7.16846	24.7658	-389.899201705588-70.6756989488776i
1.89	103	7.52688	6.93796	45.3357593255551+101.3277615388i
1.98	124	7.8853	6.03349	90.6756334308776+33.1226865045837i
2.07	153.5	8.24373	30.9593	48.5689954721657+492.961289612403i
2.16	100.75	8.60215	16.8957	107.875-247.875i
2.25	85.125	8.96057	29.6097	-71.6097678787947+468.311573041458i
2.34	130.125	9.319	11.3174	146.985774724825-105.758148644694i
2.43	39.625	9.67742	19.929	-291.515377018758-129.201577255587i
2.52	137.125	10.0358	12.1333	-183.600798294412+63.0743010511222i
2.61	112.375	10.3943	18.1805	-102.745390746542-272.138883408998i
2.7	64.5	10.7527	29.4669	-465.618269499889+74.0490115643037i
2.79	1.625	11.1111	35.6545	-570.230455351235+16.6033725709076i
G22
Time	Data	FFT Freq	FFT Mag	FFT Complex			Max
0	122.375	0	269.852	4317.625			25.8591
0.09	114.25	0.358423	16.7589	-250.125993687798+96.6302054748384i
0.18	131.375	0.716846	15.4628	-16.3964651027312+246.861019379165i
0.27	127.5	1.07527	10.466	166.305827609527+19.5894229813313i
0.36	103.375	1.43369	18.134	-168.627710228994-236.111142482713i
0.45	93.625	1.79211	9.93357	-93.2502291217772-128.706745341974i
0.54	91.125	2.15054	5.38698	-44.6637771499613+73.7167183528622i
0.63	73.75	2.50896	10.4964	155.651680109861-63.0638211021403i
0.72	106.625	2.86738	0.575639	1.25000000000001+9.125i
0.81	222.375	3.22581	11.012	-27.7894261822519-173.987190957668i
0.9	143.125	3.58423	25.8591	201.825465395393+361.181707457193i
0.99	156.75	3.94265	9.83975	96.1689727439601+124.649914947104i
1.08	190.125	4.30108	19.7522	-309.872289771007-62.1111424827131i
1.17	133.625	4.6595	3.57637	22.4706486129755-52.6252909137739i
1.26	136	5.01792	6.34455	71.7347768573001+71.8260084834957i
1.35	177.25	5.37634	6.9797	-13.431480084498-110.864538564875i
1.44	115.375	5.73477	0.992188	15.875
1.53	104.875	6.09319	6.9797	-13.4314800844977+110.864538564875i
1.62	162	6.45161	6.34455	71.7347768572999-71.8260084834953i
1.71	164.625	6.81004	3.57637	22.4706486129756+52.6252909137738i
1.8	169.625	7.16846	19.7522	-309.872289771006+62.1111424827132i
1.89	95	7.52688	9.83975	96.1689727439598-124.649914947105i
1.98	176.75	7.8853	25.8591	201.825465395392-361.181707457193i
2.07	138.875	8.24373	11.012	-27.7894261822512+173.987190957668i
2.16	78	8.60215	0.575639	1.24999999999999-9.125i
2.25	171.625	8.96057	10.4964	155.651680109862+63.0638211021398i
2.34	148.375	9.319	5.38698	-44.6637771499615-73.7167183528621i
2.43	118.875	9.67742	9.93357	-93.2502291217768+128.706745341975i
2.52	198.5	10.0358	18.134	-168.627710228993+236.111142482713i
2.61	135.5	10.3943	10.466	166.305827609528-19.5894229813316i
2.7	94	10.7527	15.4628	-16.3964651027317-246.861019379165i
2.79	122.375	11.1111	16.7589	-250.125993687798-96.6302054748374i
G23
Time	Data	FFT Freq	FFT Mag	FFT Complex			Max
0	89.25	0	174.352	2789.625			29.7468
0.09	62	0.358423	2.86254	-40.2636051560212-21.8297575928381i
0.18	49.375	0.716846	13.9769	189.34310331797+118.99586911903i
0.27	142.125	1.07527	16.4665	-201.582694954746+169.640735529205i
0.36	97.5	1.43369	10.3943	43.2652416360246-160.582106781187i
0.45	69.125	1.79211	13.0438	-207.56555726578-21.7317840352828i
0.54	41.125	2.15054	19.0198	-198.444030695966+230.714279800186i
0.63	40.875	2.50896	4.42723	68.4738656256896-18.1392368478246i
0.72	168.75	2.86738	15.096	57.8750000000001+234.5i
0.81	69.75	3.22581	29.7468	206.894442667909-428.627178210108i
0.9	102.375	3.58423	12.938	103.280926605905+179.402943431983i
0.99	76.625	3.94265	14.2929	180.466143585644+140.461970528669i
1.08	89.875	4.30108	10.6152	-59.2652416360245+159.167893218814i
1.17	18.125	4.6595	21.8721	-80.136217222097-340.65436261855i
1.26	103.25	5.01792	9.8657	-28.1799992279081-155.315467249172i
1.35	167.25	5.37634	10.3014	-142.286377280599+83.1934483331718i
1.44	116.25	5.73477	17.6641	282.625
1.53	39.625	6.09319	10.3014	-142.286377280599-83.1934483331717i
1.62	169.25	6.45161	9.8657	-28.1799992279078+155.315467249173i
1.71	104	6.81004	21.8721	-80.1362172220964+340.654362618549i
1.8	75.875	7.16846	10.6152	-59.2652416360248-159.167893218813i
1.89	27.625	7.52688	14.2929	180.466143585643-140.46197052867i
1.98	52.25	7.8853	12.938	103.280926605904-179.402943431983i
2.07	97.75	8.24373	29.7468	206.89444266791+428.627178210107i
2.16	20.25	8.60215	15.096	57.8749999999999-234.5i
2.25	101.75	8.96057	4.42723	68.4738656256903+18.1392368478245i
2.34	128.5	9.319	19.0198	-198.444030695966-230.714279800186i
2.43	31.375	9.67742	13.0438	-207.56555726578+21.7317840352837i
2.52	139.25	10.0358	10.3943	43.2652416360248+160.582106781186i
2.61	121.5	10.3943	16.4665	-201.582694954746-169.640735529204i
2.7	93	10.7527	13.9769	189.343103317969-118.995869119031i
2.79	84	11.1111	2.86254	-40.2636051560213+21.8297575928383i
H02
Time	Data	FFT Freq	FFT Mag	FFT Complex			Max
0	240.875	0	431.102	6897.625			11.3114
0.09	252.875	0.358423	3.08141	47.1019978907435+14.5651577557909i
0.18	211.125	0.716846	10.5748	164.093901077051-41.241811602147i
0.27	205.75	1.07527	3.86082	53.3178656244705+31.1949438768345i
0.36	210.375	1.43369	5.49351	27.2274756441744+83.5727768875198i
0.45	215.75	1.79211	3.76269	59.9487624611809+5.52795083722932i
0.54	231.75	2.15054	2.41563	-37.3190973645104+10.0552652779296i
0.63	202.125	2.50896	11.3114	79.9862911824266-162.348126517982i
0.72	205.25	2.86738	5.99801	-93.5-21.625i
0.81	193.75	3.22581	1.69205	15.640056625604+22.0981284546766i
0.9	218.125	3.58423	10.6883	-81.0078504638207-150.609471294707i
0.99	215.5	3.94265	3.35055	0.559995173392885-53.6058452244933i
1.08	177.625	4.30108	6.45263	19.2725243558256-101.42722311248i
1.17	223	4.6595	10.799	1.12564952620299-172.780518638981i
1.26	243.875	5.01792	3.83137	61.2330467512799-2.90654817478338i
1.35	220.875	5.37634	3.97986	61.3193815159782+17.1697462743564i
1.44	201	5.73477	3.27344	52.375
1.53	212.25	6.09319	3.97986	61.3193815159781-17.1697462743567i
1.62	231.375	6.45161	3.83137	61.2330467512799+2.9065481747832i
1.71	218.5	6.81004	10.799	1.12564952620355+172.780518638981i
1.8	231.375	7.16846	6.45263	19.2725243558257+101.42722311248i
1.89	211	7.52688	3.35055	0.55999517339303+53.6058452244934i
1.98	196.25	7.8853	10.6883	-81.0078504638204+150.609471294707i
2.07	226.5	8.24373	1.69205	15.640056625604-22.0981284546764i
2.16	209.875	8.60215	5.99801	-93.5+21.625i
2.25	206.75	8.96057	11.3114	79.986291182427+162.348126517982i
2.34	185.25	9.319	2.41563	-37.3190973645105-10.0552652779294i
2.43	212.25	9.67742	3.76269	59.9487624611809-5.52795083722923i
2.52	214.375	10.0358	5.49351	27.2274756441743-83.5727768875198i
2.61	206.75	10.3943	3.86082	53.3178656244704-31.1949438768345i
2.7	266.5	10.7527	10.5748	164.093901077051+41.2418116021467i
2.79	199	11.1111	3.08141	47.1019978907435-14.5651577557908i
H04
Time	Data	FFT Freq	FFT Mag	FFT Complex			Max
0	143.75	0	280.258	4484.125			18.5391
0.09	128.625	0.358423	5.25116	28.8934803547789+78.8941275748316i
0.18	113.875	0.716846	5.05974	80.278345271324+10.4517880102917i
0.27	172.125	1.07527	1.43332	-15.8879322218743+16.5379361967755i
0.36	156.125	1.43369	7.63759	-115.851474490835-38.8796490838871i
0.45	150.5	1.79211	7.0308	-72.5678261353951+85.956537595818i
0.54	123	2.15054	13.5925	-70.1345656129091+205.860231326666i
0.63	94.125	2.50896	2.04266	-6.37769450013155+32.0542784654159i
0.72	117	2.86738	15.5579	63.7499999999999-240.625i
0.81	170.625	3.22581	5.06829	70.5749492656537+39.9397233603923i
0.9	129	3.58423	8.87276	127.760196942145+61.8965048808063i
0.99	131.875	3.94265	4.66194	52.0172081786636+53.4605601211569i
1.08	122.75	4.30108	5.86809	1.35147449083499-93.8796490838872i
1.17	160.875	4.6595	1.86451	-4.76350596869722-29.4494193065338i
1.26	131.625	5.01792	0.48743	2.09602339944055-7.51193843556771i
1.35	134	5.37634	4.85242	65.1113210270024+42.2881944411596i
1.44	129.125	5.73477	18.5391	-296.625
1.53	170.125	6.09319	4.85242	65.1113210270022-42.2881944411597i
1.62	120.875	6.45161	0.48743	2.09602339944061+7.51193843556793i
1.71	157.75	6.81004	1.86451	-4.76350596869707+29.4494193065339i
1.8	143.625	7.16846	5.86809	1.35147449083521+93.8796490838871i
1.89	162.875	7.52688	4.66194	52.0172081786635-53.460560121157i
1.98	121.125	7.8853	8.87276	127.760196942145-61.8965048808064i
2.07	121.875	8.24373	5.06829	70.5749492656537-39.9397233603924i
2.16	120.875	8.60215	15.5579	63.7500000000001+240.625i
2.25	191.125	8.96057	2.04266	-6.37769450013155-32.0542784654158i
[truncated: 3,712 more rows]

## Sheet: Unsuccessful wells
	1	2	3	4	5	6	7	8	9	10	11	12	13	14	15	16	17	18	19	20	21	22	23	24
A		W.O.			W.O.				W.O.	W.O.	(N/A)	(N/A)	(N/A)	(N/A)	(N/A)	(N/A)	(N/A)	(N/A)	(N/A)	(N/A)	(N/A)	(N/A)	(N/A)	(N/A)
B	W.O.		W.O.				W.O.	W.O.		U.H.	(N/A)	(N/A)	(N/A)	(N/A)	(N/A)	(N/A)	(N/A)	(N/A)	(N/A)	(N/A)	(N/A)	(N/A)	(N/A)	(N/A)
C	W.O.		U.H.		W.O.			W.O.		Malformed	(N/A)	(N/A)	(N/A)	(N/A)	(N/A)	(N/A)	(N/A)	(N/A)	(N/A)	(N/A)	(N/A)	(N/A)	(N/A)	(N/A)
D	W.O.			W.O.			W.O.	W.O.			(N/A)	(N/A)	(N/A)	(N/A)	(N/A)	(N/A)	(N/A)	(N/A)	(N/A)	(N/A)	(N/A)	(N/A)	(N/A)	(N/A)
E	W.O.		W.O.		W.O.			W.O.			(N/A)	(N/A)	(N/A)	(N/A)	(N/A)	(N/A)	(N/A)	(N/A)	(N/A)	(N/A)	(N/A)	(N/A)	(N/A)	(N/A)
F	W.O.								Malformed	W.O.	(N/A)	(N/A)	(N/A)	(N/A)	(N/A)	(N/A)	(N/A)	(N/A)	(N/A)	(N/A)	(N/A)	(N/A)	(N/A)	(N/A)
G	W.O.		W.O.			W.O.	W.O.		Malformed		(N/A)	(N/A)	(N/A)	(N/A)	(N/A)	(N/A)	(N/A)	(N/A)	(N/A)	(N/A)	(N/A)	(N/A)	(N/A)	(N/A)
H			W.O.			Dead	W.O.	Dead	W.O.		(N/A)	(N/A)	(N/A)	(N/A)	(N/A)	(N/A)	(N/A)	(N/A)	(N/A)	(N/A)	(N/A)	(N/A)	(N/A)	(N/A)
I	W.O.			W.O.	W.O.		W.O.		W.O.		(N/A)	(N/A)	(N/A)	(N/A)	(N/A)	(N/A)	(N/A)	(N/A)	(N/A)	(N/A)	(N/A)	(N/A)	(N/A)	(N/A)
J	W.O.	Malformed			W.O.			W.O.	W.O.		(N/A)	(N/A)	(N/A)	(N/A)	(N/A)	(N/A)	(N/A)	(N/A)	(N/A)	(N/A)	(N/A)	(N/A)	(N/A)	(N/A)
K	W.O.						W.O.	W.O.		W.O.	(N/A)	(N/A)	(N/A)	(N/A)	(N/A)	(N/A)	(N/A)	(N/A)	(N/A)	(N/A)	(N/A)	(N/A)	(N/A)	(N/A)
L		W.O.	W.O.	W.O.				W.O.			(N/A)	(N/A)	(N/A)	(N/A)	(N/A)	(N/A)	(N/A)	(N/A)	(N/A)	(N/A)	(N/A)	(N/A)	(N/A)	(N/A)
M		Dead	W.O.			W.O.				Malformed	(N/A)	(N/A)	(N/A)	(N/A)	(N/A)	(N/A)	(N/A)	(N/A)	(N/A)	(N/A)	(N/A)	(N/A)	(N/A)	(N/A)
N					W.O.	W.O.	W.O.				(N/A)	(N/A)	(N/A)	(N/A)	(N/A)	(N/A)	(N/A)	(N/A)	(N/A)	(N/A)	(N/A)	(N/A)	(N/A)	(N/A)
O	W.O.			W.O.	Dead	W.O.					(N/A)	(N/A)	(N/A)	(N/A)	(N/A)	(N/A)	(N/A)	(N/A)	(N/A)	(N/A)	(N/A)	(N/A)	(N/A)	(N/A)
P		U.H.	W.O.	W.O.			W.O.		W.O.		(N/A)	(N/A)	(N/A)	(N/A)	(N/A)	(N/A)	(N/A)	(N/A)	(N/A)	(N/A)	(N/A)	(N/A)	(N/A)	(N/A)
