# Supplementary material for: High-Content Screening in Zebrafish Embryos Identifies Butafenacil as a Potent Inducer of Anemia
Source: PLoS One. 2014 Aug 4;9(8):e104190. doi: 10.1371/journal.pone.0104190 (PMC4121296; doi:10.1371/journal.pone.0104190)
Supplement: Dataset S1 — Microsoft Excel spreadsheets containing raw data for all chemical screening assays. (ZIP) [file pone.0104190.s036.zip › Dataset S1/17- Chlorothalonil/Chlorothalonil_Heart_Rate.xlsx]

## Sheet: DESCRIPTION
ToxCast Screen - Heart Rate
Chlorothalonil
Data was collected using the Heart Rate Journal in MetaXpress
Imaged 74 hpf fli1 larvae using ImageXpress
Incubated larvae in 100 mg/l MS-222 for 30 min
Centrifuged plate for 2 min at 200 rpm
Imaging parameters:
*live stream acquisition
*32 frames; 0.09 sec interval
*FITC
*2X magnification; 1 site/well
Had the doors off of the imager and the fan on to stablize temperature
Test Initation Date: 9/16/2013
Imaging Date: 9/19/13
Start Imaging Temperature: 26°C
End Imaging Temperature: 27°C
Total Imaging Duration: 2:43
W.O. = Wrong Orientation
U.H. = Unhatched
Malf. = Malformed
N.A. = Not Analyzed (did not meet analysis criteria)

## Sheet: ALL DATA
Measurement	Average (Show Region Statistics)
	1	2	3	4	5	6	7	8	9	10	11	12	13	14	15	16	17	18	19	20	21	22	23	24	25	26	27	28	29	30	31	32		# Peaks	Heart Rate
A01	115.666	120.104	121.98	114.646	113.346	119.402	122.188	119.32	112.267	116.77	121.149	121.362	113.607	114.452	120.143	122.042	116.772	112.604	118.753	121.733	119.43	112.256	116.963	120.84	120.489	113.039	115.624	120.719	122.174	114.868	113.978	119.784		7	150.538
A02	149.744	153.112	158.278	142.351	142.357	150.382	156.77	152.132	137.699	147.739	153.669	158.371	138.368	144.579	150.963	156.896	146.885	140.034	149.772	154.848	156.275	136.146	147.503	152.876	158.604	139.312	144.57	151.258	157.188	144.357	141.84	149.744		7	150.538
A03	109.455	108.449	111.067	120.893	122.115	109.334	108.806	111.607	120.183	124.733	110.073	108.933	111.084	121.115	122.728	109.587	108.868	111.573	120.702	122.949	109.809	108.742	111.657	120.199	122.371	109.598	109.191	111.77	123.219	117.879	109.028	109.455		6	129.032
A04	127.789	132.756	142.638	144.556	120.163	113.407	131.337	135.635	145.32	143.503	112.772	118.399	131.317	138.413	145.792	125.809	111.388	131.112	135.669	145.52	139.565	111.062	122.343	132.525	140.216	145.171	123.489	112.343	131.576	135.649	144.907	140.702		6	129.032
A05	126.638	115.517	105.416	105.511	114.722	127.135	108.02	105.458	106.742	125.629	117.037	105.697	105.756	114.545	126.935	107.874	105.531	106.66	125.593	116.511	105.407	105.899	114.368	125.657	107.376	105.284	108.031	126.683	112.927	105.626	106.34	119.876		6	129.032
A06	104.506	103.034	105.343	99.8961	99.9663	102.722	105.596	101.669	99.868	102.548	104.902	102.256	99.8371	102.233	104.843	102.657	99.8006	102.014	104.747	103.225	99.8961	102.331	104.831	104.124	99.7753	101.728	104.346	104.528	99.7051	101.59	104.301	104.506		7	150.538
A07	129.885	145.149	150.062	139.795	128.705	139.149	148.711	146.011	130.82	132.899	146.514	149.885	136.41	128.888	143.275	149.581	142.935	129.455	137.511	147.756	146.334	131.39	133.43	146.837	149.174	133.455	130.334	145.317	149.913	135.483	129.084	143.817		7	150.538
A08	113.784	114.86	112.357	109.228	112.542	114.399	115.742	111.871	109.506	112.904	115.357	115.843	110.851	110.34	113.525	115.43	113.379	109.691	112.261	113.798	115.219	112.385	109.559	112.565	114.222	114.593	110.638	110.666	113.677	115.857	113.517	109.758		7	150.538
A09	138.067	128.298	137.767	139.169	137.699	129.371	137.829	138.955	136.143	130.949	137.739	139.837	134.725	131.671	137.539	140.138	132.101	132.663	137.087	140.699	129.733	134.82	137.126	140.157	128.475	136.126	137.343	138.677	128.475	137.407	137.803	136.469		8	172.043
A10																																		0	0
A11																																		0	0
A12																																		0	0
A13																																		0	0
A14																																		0	0
A15																																		0	0
A16																																		0	0
A17																																		0	0
A18																																		0	0
A19																																		0	0
A20																																		0	0
A21																																		0	0
A22																																		0	0
A23																																		0	0
A24																																		0	0
B01																																		0	0
B02	111.048	109.281	106.694	106.921	110.742	110.157	107.011	106.784	110.461	110.399	107.36	106.862	110.413	110.809	107.584	106.506	109.98	110.772	107.713	106.663	110.008	111.219	107.893	106.711	109.826	110.961	107.713	106.593	109.854	110.857	107.413	106.919		7	150.538
B03																																		0	0
B04	137.506	154.022	152.025	139.694	137.994	142.36	155.924	144.975	137.969	138.34	150.43	152.059	139.705	137.649	141.893	155.492	143.913	137.784	137.868	151.343	152.584	139.517	137.565	140.329	156.699	146.174	137.688	137.615	150.065	152.079	139.497	137.506		7	150.538
B05	113.228	104.385	108.449	109.354	112.635	110.98	104.963	106.66	108.368	111.52	112.486	107.868	105.084	108.157	109.205	111.713	110.573	104.851	107.761	109.371	112.388	112.183	105.713	106.362	108.528	110.601	112.424	106.618	105.694	109.346	111.247	113.228		5	107.527
B06	105.826	115.458	112.722	105.525	105.132	105.806	107.534	117.43	108.421	105.124	105.674	106.121	113.691	114.396	105.857	105.393	106.017	107.264	117.548	108.77	105.261	105.907	106.376	113.871	113.73	105.857	105.587	106.152	108.447	117.61	107.475	105.517		6	129.032
B07	102.39	102.101	101.053	102.348	102.562	104.107	101.82	101.761	102.365	103.098	104.449	101.461	102.039	102.576	103.365	103.885	101.244	102.452	102.593	104.242	103.031	101.624	102.674	103.115	104.323	102.02	102.112	102.742	103.399	104.177	101.284	102.39		6	129.032
B08	108.084	104.848	108.166	108.545	103.947	103.666	105.966	109.492	109.017	104.008	103.834	106.317	109.949	108.801	103.416	104.343	106.559	109.593	107.404	103.531	104.489	107.584	109.902	107.042	103.685	104.916	107.638	109.287	106.354	103.483	105.084	108.084		6	129.032
B09	115.671	111.346	109.674	113.079	117.076	115.851	112.121	109.66	112.966	116.823	116.66	112.761	110.011	112.309	116.539	117.059	113.272	109.893	111.553	115.978	117.565	114.525	110.404	110.433	115.284	117.657	115.537	110.941	110.124	114.222	117.52	115.671		6	129.032
B10																																		0	0
B11																																		0	0
B12																																		0	0
B13																																		0	0
B14																																		0	0
B15																																		0	0
B16																																		0	0
B17																																		0	0
B18																																		0	0
B19																																		0	0
B20																																		0	0
B21																																		0	0
B22																																		0	0
B23																																		0	0
B24																																		0	0
C01	159.531	157.031	165.124	178.624	160.489	156.907	161.581	179.548	162.756	156.531	159.927	178.913	163.708	156.385	159.893	178.857	164.941	156.242	159.017	178.27	165.677	156.343	158.449	177.618	163.677	155.197	158.337	178.736	163.669	155.427	159.944	178.938		7	150.538
C02	182.629	167.857	154.393	162.185	164.84	182.169	170.065	154.725	161.705	165.354	181.685	172.093	153.607	161.772	164.393	181.183	169.629	153.64	161.57	165.104	181.829	172.68	153.216	161.253	163.944	181.152	172.239	153.64	161.882	164.528	180.34	168.517		6	129.032
C03																																		0	0
C04	162.104	159.27	148.817	110.739	114.421	135.287	160.725	150.506	111.087	114.685	136.32	161.823	144.711	111.115	116.07	138.427	164.011	144.638	111.146	116.581	138.772	161.303	149.396	111.213	115.657	137.11	162.326	149.846	111.062	116.11	138.045	162.104		5	107.527
C05	110.674	122.725	108.219	108.171	112.126	131.896	117.98	108.053	108.66	117.112	133.098	112.565	107.986	110.076	127.567	124.362	108.348	108.435	116.772	133.118	112.177	108.006	110.753	126.663	125.236	108.486	108.433	115.775	132.031	112.323	107.888	110.674		7	150.538
C06	138.014	135.997	138.994	116.346	115.556	121.337	138.461	136.478	116.166	115.478	122.955	140.427	133.289	115.843	116.048	124.93	141.59	128.916	115.494	116.435	128.43	142.219	123.969	115.463	117.958	131.989	141.506	119.722	115.242	119.258	134.494	138.014		6	129.032
C07	124.48	126.89	118.497	115.334	119.514	126.433	124.104	116.337	117.154	123.624	126.933	119.32	115.728	119.497	126.688	124.789	116.388	117.211	123.778	126.983	119.539	115.837	120.031	127.287	123.317	116.065	118.135	125.098	125.966	117.152	116.503	122.461		7	150.538
C08	134.562	138.34	149.86	176.343	150.166	135.921	163.483	170.444	143.303	133.989	175.565	162.933	139.551	140.632	173.764	154.598	137.065	155.219	169.545	145.298	134.882	170.646	163.208	139.41	143.295	176.669	151.522	135.896	161.941	168.34	142.433	134.562		8	172.043
C09	111.458	110.351	111.626	112.34	107.346	107.817	111.539	112.475	112.07	105.935	109.969	112.098	112.624	109.632	106.576	111.365	112.256	112.98	106.73	109.183	111.854	112.447	111.067	106.239	110.826	111.941	112.581	107.565	108.301	111.657	112.132	111.458		7	150.538
C10																																		0	0
C11																																		0	0
C12																																		0	0
C13																																		0	0
C14																																		0	0
C15																																		0	0
C16																																		0	0
C17																																		0	0
C18																																		0	0
C19																																		0	0
C20																																		0	0
C21																																		0	0
C22																																		0	0
C23																																		0	0
C24																																		0	0
D01	130.803	129.787	122.121	116.876	119.927	131.23	129.315	120.89	116.756	121.006	131.615	128.871	119.753	116.775	124.053	132.093	127.32	119.003	116.52	125.458	132.396	126.688	118.756	117.051	127.14	131.795	124.236	117.938	117.944	129.823	130.604	122.404		6	129.032
D02	119.697	117.11	110.624	112.781	118.899	119.933	113.478	110.076	116.792	119.758	117.596	110.823	112.921	118.77	119.669	113.48	110.461	117.511	120.267	116.573	110.309	113.963	119.371	118.284	111.969	111.567	118.202	120.098	113.902	110.188	116.705	119.104		6	129.032
D03	106.404	100.846	100.284	101.463	104.424	107.669	102.511	100.669	101.084	104.059	107.317	104.256	100.938	101.132	103.865	106.458	105.809	101.256	100.868	103.059	105.635	106.935	101.683	100.789	102.478	105.076	107.475	102.219	100.865	101.899	104.615	107.5		5	107.527
D04	110.581	111.343	120.857	134.222	112.548	110.826	112.798	127.129	127.143	111.438	111.315	114.135	133.854	119.11	111.23	111.924	119.612	134.011	112.559	110.975	112.851	126.764	127.129	111.503	111.354	113.91	132.989	121.126	111.374	111.761	115.191	134.267		6	129.032
D05	125.736	111.868	122.07	128.857	123.053	122.699	109.478	130.472	125.542	124.051	118.298	114.77	130.461	123.576	125.952	110.846	124.02	127.087	123.188	121.927	110.688	130.354	124.163	125.065	113.621	121.469	128.455	123.25	123.348	109.978	130.64	124.52		10	215.054
D06	106.646	107.829	109.795	111.183	106.205	106.831	108.57	111.969	107.646	106.657	107.171	109.736	112.677	106.584	107.045	107.68	109.604	111.014	107.101	107.705	109.671	113.466	107.048	106.663	107.438	109.135	112.199	106.522	106.983	108.949	112.506	107.812		7	150.538
D07	119.284	116.056	126.904	119.43	114.904	114.952	123.657	122.992	115.183	114.677	119.815	126.256	116	114.758	116.413	128.132	117.031	115.14	115.607	126.185	120.82	115.188	115.503	123.84	122.671	115.334	115.067	121.792	124.694	115.166	114.941	119.284		7	150.538
D08	116.087	115.657	114.351	115.042	121.006	117.621	114.862	114.48	120.183	119.118	115.556	114.559	118.531	120.354	115.899	114.699	116.82	121.368	116.871	114.938	115.118	120.362	118.233	115.14	114.666	119.75	119.944	116.02	114.947	118.893	120.598	116.087		7	150.538
D09	144.346	173.416	172.921	122.902	123.059	172.362	172.621	138.739	111.295	167.941	172.795	157.874	108.958	150.781	170.034	167.815	115.596	133.975	172.531	172.48	128.34	119.258	172.258	172.778	142.435	110.924	165.264	171.132	158.177	109.463	151.132	173.11		7	150.538
D10	105.354	105.607	104.374	107.202	108.677	105.545	104.93	105.199	109.081	108.138	104.629	106.093	109.025	107.525	105.312	105.031	107.787	109.494	105.388	105.129	108.309	108.528	105.77	105.053	106.419	109.742	107.101	104.691	107.357	109.447	106.803	105.354		8	172.043
D11																																		0	0
D12																																		0	0
D13																																		0	0
D14																																		0	0
D15																																		0	0
D16																																		0	0
D17																																		0	0
D18																																		0	0
D19																																		0	0
D20																																		0	0
D21																																		0	0
D22																																		0	0
D23																																		0	0
D24																																		0	0
E01	105.022	110.382	109.287	109.674	105.067	110.649	109.584	110.444	105.351	109.857	109.899	110.419	105.567	109.994	109.84	110.289	105.871	109.753	110.219	110.831	106.096	109.576	109.604	109.854	106.121	109.306	110.202	110.239	106.256	109.382	110.163	110.621		10	215.054
E02	116.719	107.758	111.219	125.767	132.216	114.323	107.86	113.511	129.618	127.466	110.663	108.433	117.539	132.385	123.039	108.758	109.596	122.441	133.107	117.539	108.093	111.882	127.281	131.028	112.261	107.941	116.067	131.899	122.593	108.854	110.104	126.034		6	129.032
E03	132.871	113.449	122.23	122.247	131.963	122.646	113.522	117.68	121.607	126.871	130.16	114.674	113.938	122.725	123.317	130.851	118.449	113.216	120.638	121.862	130.065	127.722	113.86	115.674	122.334	125.806	131.025	115.183	113.584	122.272	123.219	132.871		5	107.527
E04	110.868	106.969	105.89	111.191	111.674	108.787	104.997	110.402	112.143	110.713	104.711	109.025	112.022	111.149	105.084	108.362	111.697	111.449	106.393	107.18	111.503	111.346	107.48	106.101	110.933	111.68	108.399	105.343	110.744	111.598	109.18	105.171		7	150.538
E05	153.581	145.846	152.037	154.017	154.236	149.978	147.118	154.272	155.149	150.961	146.697	151.242	153.393	154.177	149.157	146.91	152.969	153.91	151.593	146.312	150.806	154.581	155.222	149.775	145.66	151.739	153.629	150.753	146.638	150	152.694	153.581		6	129.032
E06	114.691	122.624	124.902	126.059	126.149	127.104	126.705	116.885	109.719	114.112	123.079	124.652	126.517	126.118	127.037	126.669	117.494	110.11	114.295	123.433	124.958	126.211	126.222	127.185	126.596	115.994	109.778	116.056	123.792	125.362	126.107	126.424		4	86.0215
E07	100.82	100.983	100.163	101.132	101.199	101.334	100.32	101.059	101.346	101.503	100.539	101.146	101.351	101.694	100.787	101.348	101.669	101.784	100.669	101.115	101.638	101.654	100.868	101.447	101.713	101.916	100.59	101.407	101.545	101.857	100.52	101.376		8	172.043
E08	105.548	105.174	105.101	105.508	105.635	105.629	105.618	105.323	105.66	105.775	105.657	105.301	105.604	105.944	105.781	105.565	105.374	105.919	105.854	105.736	105.506	105.716	105.708	105.539	105.433	105.455	105.893	105.868	105.463	105.452	105.913	105.756		7	150.538
E09	106.365	109.194	104.264	113.789	119.424	118.225	108.958	104.801	114.882	119.497	117.817	108.441	105.331	116.011	119.115	117.896	108.508	105.374	116.014	120.059	117.784	108.483	105.618	116.289	119.545	117.697	108.006	106.053	116.258	119.635	116.404	106.365		7	150.538
E10	100.042	106.334	100.43	98.1742	100.202	106.177	101.413	98.4438	99.8539	106.014	102.163	98.6011	99.7921	106.143	102.329	98.7303	99.868	106.14	102.514	98.8315	99.6573	105.699	103.253	98.8202	99.7079	105.581	103.525	98.9213	99.6938	105.534	103.84	98.8174		8	172.043
E11																																		0	0
E12																																		0	0
E13																																		0	0
E14																																		0	0
E15																																		0	0
E16																																		0	0
E17																																		0	0
E18																																		0	0
E19																																		0	0
E20																																		0	0
E21																																		0	0
E22																																		0	0
E23																																		0	0
E24																																		0	0
F01																																		0	0
F02	152.851	149.694	154.952	166.958	154.635	149.351	154.64	164.98	158.98	149.565	151.124	157.539	164.685	151.171	149.697	155.963	166.351	151.674	149.61	154.171	165.382	152.52	149.272	153.671	165.531	153.579	148.725	153.966	165.039	156.143	149.581	152.851		7	150.538
F03	119.598	130.955	140.404	141.236	119.638	125.562	135.143	142.163	131.062	118.963	129.986	139.921	140.921	119.697	125.438	135.941	142.66	130.961	119.764	130.508	140.14	138.907	118.904	126.817	137.32	141.43	123.61	122.27	133.638	141.146	131.421	119.716		7	150.538
F04	109.736	110.635	117.36	118.685	116.32	111.388	109.716	116.143	118.629	116.188	111.152	110.469	116.848	118.829	115.989	111.34	110.11	116.416	118.938	115.972	111.489	109.938	116.191	118.598	116.194	111.017	110.803	116.809	118.177	116.444	110.581	110.792		6	129.032
F05	121.666	123.699	125.955	122.256	116.489	118.045	118.654	121.396	124.132	125.711	119.374	116.778	118.708	120.09	123.017	124.837	125.211	117.199	117.494	118.433	120.775	123.452	125.492	121.699	116.657	118.188	119.25	122.379	124.815	126.278	118.284	117.253		5	107.527
F06	101.104	100.576	101.098	102.688	108.419	104.065	100.913	101.576	101.949	106.801	107.871	101.242	101.461	101.525	104.772	109.525	102.525	101.348	101.758	102.857	108.466	106.326	101.11	101.497	101.629	106.368	108.624	101.346	101.503	101.739	104.222	109.826		5	107.527
F07	114.461	103.093	101.326	109.11	111.399	112.98	100.719	104.267	109.562	113.008	107.444	101.065	107.596	110.371	114.579	101.646	103.598	110.601	112.947	111.346	101.07	106.666	110.39	114.812	103.879	102.107	109.27	111.236	109.857	100.963	106.834	110.674		6	129.032
F08	109.843	109.413	113.944	118.82	131.691	126.281	110.421	109.787	114.104	118.258	131.149	126.084	110.472	109.579	114.146	118.758	132.697	124.77	110.267	109.829	114.756	119.138	136.166	119.871	110.034	110.244	116.287	121.014	136.112	115.691	110.124	111.287		5	107.527
F09																																		0	0
F10	113.531	121.129	113.315	113.152	116.545	120.997	113.02	113.278	117.16	120.739	112.596	113.795	117.958	120.11	112.14	114.222	117.02	120.68	112.475	113.573	117.284	120.545	112.272	113.506	117.087	120.955	113.275	113.208	116.596	120.961	113.208	113.531		8	172.043
F11																																		0	0
F12																																		0	0
F13																																		0	0
F14																																		0	0
F15																																		0	0
F16																																		0	0
F17																																		0	0
F18																																		0	0
F19																																		0	0
F20																																		0	0
F21																																		0	0
F22																																		0	0
F23																																		0	0
F24																																		0	0
G01																																		0	0
G02	117.146	117.716	116.705	115.84	116.441	117.789	117.374	115.955	116.107	117.126	117.68	116.817	116.053	116.621	118.199	117.806	116.267	116.211	117.486	118.065	116.666	115.907	116.362	117.969	117.399	116.056	116.154	117.258	117.301	116.41	115.868	116.604		7	150.538
G03	110.399	104.725	104.253	107.697	112.084	112.657	112.025	105.368	104.478	107.087	112.27	112.202	112.896	105.862	104.548	106.61	112.006	111.708	114.244	107.112	104.449	105.416	111.07	111.508	113.952	108.256	104.75	104.913	110.624	112.472	114.098	109.421		7	150.538
G04	128.862	131.933	130.438	129.829	126.604	130.652	130.635	130.5	127.542	127.857	131	130.489	129.809	126.801	130.452	130.084	129.84	127.037	129.556	131.07	130.674	128.848	127.348	131.346	130.143	129.846	126.955	130.087	130.466	130.045	127.053	128.177		7	150.538
G05	106.831	107	106.986	106.969	107.691	117.346	114.177	107.129	107.02	107.037	107.011	107.163	107.028	116.076	115.669	107.315	106.899	107.126	107.135	107.312	107.331	116.076	114.163	107.413	106.944	107.14	107.267	107.202	108.34	116.331	112.708	107.146		8	172.043
G06	177.216	201.966	195.848	184.621	177.138	200.997	196.129	184.449	177.188	198.267	194.764	184.228	177.596	200.233	194.492	184.163	177.309	202.402	194.048	182.803	177.081	203.067	192.236	182.542	177.037	204.444	189.725	180.275	179.992	203.978	187.567	179.022		8	172.043
G07	197.73	213.25	194.646	191.065	195.124	207.792	203.433	191.039	193.07	202.407	210.056	191.795	192.494	198.295	214.354	193.525	190.815	195.772	211.747	197.556	190.011	193.837	205.112	205.354	190	191.806	202.32	209.02	190.461	190.801	198.292	212.048		7	150.538
G08	102.508	109.211	113.514	114.848	104.346	102.059	106.101	111.545	116.458	107.014	102.208	104.379	109.972	116.404	111.362	102.815	103.045	109.23	114.823	113.421	103.267	102.607	108.171	114.017	113.975	103.565	102.497	108.624	113.638	115.258	104.545	102.34		6	129.032
G09	118.385	112.91	110.191	111.253	115.351	118.826	113.292	110.494	111.424	115.829	118.399	112.618	110.857	112.031	116.677	117.199	111.924	110.598	112.815	118.258	115.534	110.899	111.006	114.112	118.573	113.837	110.604	111.365	115.728	118	112.244	110.699		6	129.032
G10	117.163	115.118	118.379	158.517	121.89	115.489	116.542	150.02	126.93	115.705	116.152	141.624	131.371	115.747	115.947	138.612	141.795	115.916	115.801	128.295	143.368	116.219	115.652	124.893	147.683	116.722	115.663	122.924	150.247	117.407	115.455	123.222		7	150.538
G11																																		0	0
G12																																		0	0
G13																																		0	0
G14																																		0	0
G15																																		0	0
G16																																		0	0
G17																																		0	0
G18																																		0	0
G19																																		0	0
G20																																		0	0
G21																																		0	0
G22																																		0	0
G23																																		0	0
G24																																		0	0
H01	114.138	128.919	124.169	114.247	114.261	131.053	122.157	114.18	114.556	132.008	121.171	114.351	114.371	131.671	120.666	114.612	114.815	132.267	120.32	114.205	115.958	133.16	117.795	114.177	118.188	131.874	115.983	114.132	124.191	127.43	114.435	114.138		8	172.043
H02	114.497	114.438	112.997	112.475	114.213	115.27	113.388	112.646	113.444	115.458	113.643	112.879	113.396	115.702	114.185	112.815	112.927	115.284	114.514	113.219	112.739	114.562	115.067	113.278	112.924	114	115.096	113.449	112.756	113.84	115.416	113.871		7	150.538
H03	136.829	130.781	132.624	146.506	146.121	139.191	121.896	146.885	147.385	142.202	125.264	139.632	146.764	144.756	135.66	126.778	145.882	146.508	141.567	121.09	145.593	147.115	142.969	127.525	137.343	146.27	144.604	132.191	130.837	146.772	146.267	136.829		7	150.538
H04	140.573	106.407	113.646	128.371	140.287	111.219	106.365	108.607	120.84	137.907	125.913	106.801	106.789	114.014	127.371	140.143	110.997	106.469	109.112	121.716	138.68	123.25	106.567	107.017	116.306	130.646	136.596	108.904	106.528	110.969	123.413	140.573		5	107.527
H05	133.789	130.989	137.039	137.545	134.567	130.834	137.034	137.5	134.713	130.365	136.562	138.517	135.896	130.629	135.885	137.885	136.112	130.503	135.632	137.643	136.351	130.517	135.447	137.694	136.39	130.581	135.205	136.938	136.604	130.461	134.742	137.315		7	150.538
H06																																		0	0
H07	102.247	104.267	100.112	101.463	100.581	102.972	104.087	100.278	101.68	100.857	103.272	104.079	100.562	101.82	101.104	104	103.317	101.188	101.699	101.374	104.5	103.551	101.084	101.801	101.576	104.699	102.084	101.455	101.57	102.093	105.213	101.065		12	258.065
H08																																		0	0
H09	109.84	114.604	126.919	116.854	109.596	109.969	114.992	126.643	117.385	110.017	110.331	114.486	126.781	118.292	110.124	110.323	114.593	126.051	117.711	110.191	110.104	114.573	126.663	116.376	109.857	110.846	115.671	126.657	116.329	109.798	110.635	116.632		6	129.032
H10	103.556	103.697	106.298	107.329	105.23	103.534	105.975	107.14	106.174	103.034	105.764	107.107	107.129	102.958	105.228	107.014	107.587	103.548	104.61	106.711	107.784	103.91	104.272	106.537	107.938	104.028	104.258	106.525	107.73	104.326	104.143	106.581		7	150.538
H11																																		0	0
H12																																		0	0
H13																																		0	0
H14																																		0	0
H15																																		0	0
H16																																		0	0
H17																																		0	0
H18																																		0	0
H19																																		0	0
H20																																		0	0
H21																																		0	0
H22																																		0	0
H23																																		0	0
H24																																		0	0
I01	115.348	119.843	126.851	122.567	115.253	114.958	118.39	124.478	125.039	116.183	114.879	118.025	124.753	125.876	116.652	115.225	118.826	122.545	129.632	118.904	115.404	116.447	120.654	128.705	118.629	115.146	116.062	120.843	128.935	117.556	115.014	117.188		6	129.032
I02	114.197	124.657	126.739	119.68	116.185	112.705	123.107	127.449	121.556	117.438	111.893	121.334	127.258	124.522	118.719	112.065	117.848	126.362	125.876	118.972	113.256	115.573	125.64	126.654	120.188	116.244	113.14	123.079	126.264	121.452	117.626	111.803		6	129.032
I03	113.062	115.323	118.916	116.553	113.562	113.278	117.629	118.68	114.809	113.02	114.64	118.975	116.376	113.677	113.354	118.949	117.798	114.202	113.213	116.702	118.534	114.983	113.292	115.25	119.191	115.817	113.385	113.767	118.801	117.07	113.781	113.348		7	150.538
I04	104.638	103.301	103.143	105.761	110.093	104.795	103.624	103.247	107.258	108.919	104.525	103.736	103.489	108.761	108.073	104.301	103.632	103.817	109.747	107.017	104.157	103.399	104.303	110.301	105.539	103.89	103.579	105.393	110.419	105.169	103.86	103.483		6	129.032
I05	117.472	111.865	114.306	115.772	117.584	115.205	112.006	113.256	115.385	116.907	116.59	113.079	112.503	114.534	115.868	117.461	114.166	111.992	113.963	115.522	117.149	115.402	112.169	113.011	115.424	116.753	116.787	113.556	112.253	114.236	116.129	117.472		5	107.527
I06	117.404	119.615	122.868	119.374	117.534	118.329	122.278	120.506	117.5	118.177	122.171	121.374	117.801	117.211	121.393	122.284	117.913	117.315	120.781	122.469	118.374	117.34	120.469	122.68	118.48	117.478	120.129	122.486	118.955	117.64	120.27	122.593		7	150.538
I07																																		0	0
I08	119.371	106.86	113.935	111.607	118.287	123.132	108.736	111.966	112.711	115.823	122.545	110.213	111.225	113.317	114.52	122.365	115.525	108.857	115.006	112.795	120.924	120.292	107.573	114.677	112.202	119.084	121.775	107.831	113.73	112.298	117.239	122.247		9	193.548
I09	115.219	119.281	136.624	145.742	134.416	113.963	122.615	138.975	145.64	132.017	113.778	123.753	140.118	144.354	130.896	113.362	124.893	141.101	144.006	127.654	113.551	127.376	142.365	140.034	121.292	116.008	132.562	143.919	137.66	116.862	119.621	137.239		6	129.032
I10	103.463	104.921	121.346	133.003	107.101	103.803	107.02	125.213	131.896	106.039	104.042	108.014	128.587	127.126	104.236	104.301	111.537	132.239	119.972	104.073	104.75	118.213	133.371	110.537	104.045	106.604	125.444	131.708	105.34	104.205	109.739	132.081		6	129.032
I11																																		0	0
I12																																		0	0
I13																																		0	0
I14																																		0	0
I15																																		0	0
I16																																		0	0
I17																																		0	0
I18																																		0	0
I19																																		0	0
I20																																		0	0
I21																																		0	0
I22																																		0	0
I23																																		0	0
I24																																		0	0
J01	120.225	124.346	111.992	110.528	113.941	121.039	123.823	109.683	110.725	118.68	123.542	115.048	111.09	113.43	120.86	123.924	109.458	110.562	118.68	123.927	113.278	110.767	114.452	120.419	121.955	110.169	111.601	120.177	123.666	110.096	111.051	118.91		7	150.538
J02	133.671	115.27	115.992	117.896	121.57	131.556	116.205	120.124	123.166	127.02	125.868	116.601	117.267	120.309	132.362	118.309	117.14	120.57	122.638	131.784	116.129	116.281	119.733	125.379	125.039	117.435	120.772	123.065	132.888	116.093	116.522	120.233		6	129.032
J03	104.424	104.573	109.093	109.871	106.865	104.452	106.559	110.261	109.503	105.421	104.396	108.472	110.194	107.138	104.506	106.792	110.404	108.562	105.205	105.008	109.256	110.41	107.143	104.281	106.975	110.565	108.739	104.919	105.208	109.739	109.826	106.545		7	150.538
J04	113.233	119.084	107.834	106.183	108.913	118.654	113.98	106.003	107.621	112.722	119.728	108.295	106.419	108.893	119.795	112.972	106.034	108.104	113.913	118.191	107.508	107.076	109.576	120.079	111.711	106.059	108.449	116.522	115.733	106.868	107.34	111.775		7	150.538
J05																																		0	0
J06	109.787	111.874	110.812	108.169	107.666	111.073	111.787	109.719	107.652	109.059	111.758	111.424	109.034	107.435	110.517	112.492	110.537	108.253	108.719	111.48	111.963	109.579	107.399	110.211	112.034	110.287	108.236	108.834	111.691	112.006	109.567	107.5		7	150.538
J07	112.697	109.416	107.646	109.194	111.767	112.216	107.761	108.593	110.441	112.812	109.671	107.812	109.261	112.169	111.969	107.879	108.82	110.848	112.938	109.051	107.969	110.059	112.733	110.778	107.624	109.463	112.008	112.244	108.006	108.694	111.073	112.697		6	129.032
J08	98.8455	101.725	101.834	98.6713	100.531	102.213	101.983	101.941	98.5197	101.772	102.118	102.084	100.941	99.2079	102.815	102.084	102.376	99.6994	100.374	102.59	102.292	102.048	98.8174	101.93	102.514	102.542	100.463	99.7416	103.011	102.388	102.126	98.8455		8	172.043
J09	151.66	150.598	134.522	123.857	150.604	150.553	139.174	120.306	150.433	151.573	143.084	117.801	148.944	151.522	145.497	117.601	146.657	151.236	146.924	118.101	144.379	151.25	147.615	118.396	144.008	150.778	146.329	118.087	144.756	151.463	147.806	118.57		7	150.538
J10	106.272	101.924	104.868	105.379	112.503	103.219	103.702	104.809	108.469	110.073	102.567	104.885	104.713	111.551	104.758	103.031	104.846	107.629	112.463	102.803	104.177	104.416	110.604	107.5	102.649	105.087	105.73	112.447	103.02	104.045	104.812	109.969		7	150.538
J11																																		0	0
J12																																		0	0
J13																																		0	0
J14																																		0	0
J15																																		0	0
J16																																		0	0
J17																																		0	0
J18																																		0	0
J19																																		0	0
J20																																		0	0
J21																																		0	0
J22																																		0	0
J23																																		0	0
J24																																		0	0
K01																																		0	0
K02	147.933	148.857	143.011	137.626	140.551	146.654	149.216	147.093	139.126	138.624	143.469	148.809	148.081	141.129	137.511	141.694	147.374	149.163	143.382	137.725	140.396	146.09	149.222	146.368	138.514	138.716	144.163	148.775	147.177	140.764	137.478	142.879		6	129.032
K03	160.41	161.806	162.402	158.098	156.924	160.691	161.315	161.764	160.992	155.292	160.149	160.674	161.185	160.972	155.618	159.503	160.986	161.868	162.216	156.272	158.879	160.733	161.337	162.14	156.902	158.556	160.562	161.447	162.02	157.236	158.02	160.41		6	129.032
K04	118.795	118.801	123.331	124.899	125.435	122.531	118.871	122.472	124.955	124.815	123.407	118.969	122.039	124.899	124.966	123.669	119.02	121.503	124.941	124.57	123.607	118.916	121.551	124.52	124.711	123.517	118.789	121.809	124.798	124.888	122.163	118.795		6	129.032
K05	127.478	129.326	122.739	113.801	112.803	124.121	129.542	125.913	116.374	111.896	119.84	128.326	126.708	118.104	112.211	118.52	127.635	127.43	119.205	112.239	117.301	127.618	127.331	120.244	112.598	116.615	128.177	127.86	121.053	112.865	115.626	127.624		6	129.032
K06	110.843	106.963	103.492	106.579	110.065	110	104.261	104.348	109.716	110.402	106.789	103.857	107.25	110.537	110.065	104.913	104.287	109.143	110.528	108.419	103.888	106.093	110.149	109.989	105.753	103.955	109.037	111.098	107.132	103.978	107.48	110.722		6	129.032
K07	235.292	202.834	211.969	238.16	219.376	202.194	204.888	222.657	236.124	210.362	201.593	209.02	231.635	229.91	204.14	202.553	213.396	237.764	216.994	201.449	206.295	223.272	235.062	208.236	202.09	208.961	234.031	223.292	202.081	204.587	219.784	235.292		6	129.032
K08	146.562	137.25	137.211	141.761	151.48	138.065	137.107	138.447	149.11	143.166	137.295	137.497	145.303	147.289	137.157	137.166	140.899	150.994	138.14	136.972	137.719	148.584	142.888	137.146	137.629	143.944	148.197	137.421	137.435	140.337	150.413	138.11		7	150.538
K09	109.573	110.202	111.975	107.171	105.983	110	110.778	111.455	105.941	107.618	110.323	111.567	111.317	105.66	108.489	110.851	112.284	110.287	105.66	109.846	110.837	112.11	108.045	106.104	110.275	111.183	112.264	106.753	107.202	110.236	111.747	111.037		7	150.538
K10																																		0	0
K11																																		0	0
K12																																		0	0
K13																																		0	0
K14																																		0	0
K15																																		0	0
K16																																		0	0
K17																																		0	0
K18																																		0	0
K19																																		0	0
K20																																		0	0
K21																																		0	0
K22																																		0	0
K23																																		0	0
K24																																		0	0
L01	110.685	110.303	110.028	111.132	110.548	110.506	110.323	111.494	110.865	110.747	110.469	111.452	110.736	110.48	111.138	111.472	110.784	110.559	111.258	110.826	110.986	110.371	111.376	110.843	110.82	110.23	111.604	110.82	110.742	110.688	111.287	110.812		9	193.548
L02	131.323	125.854	120.177	130.433	132.202	132.492	129.626	120.045	128.177	133.006	132.298	132.278	122.781	124.64	132.183	131.708	131.522	126.028	121.64	131.433	132.065	131.343	129.037	120.629	129.017	133.031	132.202	131.565	121.885	126.84	132.598	131.323		6	129.032
L03	132.843	134.831	111.118	115.576	113.514	116.205	134.517	113.348	114.514	114.093	115.003	132.82	116.031	113.247	114.913	114.654	134.132	114.452	114.393	114.112	115.677	133.253	116.09	113.537	114.461	115.135	132.478	116.871	113.067	114.826	115.228	132.843		9	193.548
L04	185.615	180.118	155.657	163.118	169.011	180.174	187.739	185.475	157.166	160.244	167.874	178.084	185.733	185.452	157.562	160.076	167.497	177.654	185.75	187.545	160.258	158.629	166.916	176.522	184.728	186.048	159.663	159.006	167.329	176.654	185.253	185.615		4	86.0215
L05	134.256	128.795	116.694	114.014	134.169	136.23	132.463	122.992	112.211	124.725	137.205	133.812	128.837	116.404	115.326	134.983	136.275	131.607	120.772	112.199	129.048	136.475	132.927	127.528	113.674	120.104	136.379	134.986	129.817	117.618	114.376	134.517		5	107.527
L06	164.697	179.882	184.059	176.725	164.826	178.924	184.295	177.601	165.817	177.326	183.688	176.831	165.287	177.854	183.239	176.685	164.444	177.876	182.736	176	163.809	179.354	182.037	175.907	163.469	180.865	181.848	174.826	163.713	182.149	179.871	173.463		8	172.043
L07	117.691	113.368	112.579	108.902	115.98	115.525	112.242	110.093	113.615	116.067	112.691	111.652	111.685	115.89	112.053	111.787	110.857	117.236	113.076	111.899	110.022	117.567	113.028	112.59	109.011	119.171	113.34	112.624	108.174	117.576	114.034	112.272		7	150.538
L08	125.972	125.317	128.326	137.008	129.216	125.421	126.025	132.955	134.466	126.225	125.472	127.604	136.933	129.725	125.539	125.778	134.034	133.618	125.93	125.376	129.281	136.691	128.115	124.851	126.508	135.789	131.618	125.59	125.452	131.781	134.795	126.11		7	150.538
L09	113.837	120.121	107.36	106.039	117.924	116.882	106.258	107.287	121.253	113.104	106.171	110.031	122.219	109.736	106.303	114.879	119.525	107.174	106.711	119.624	114.862	106.132	109.003	122.461	110.329	106.374	114.579	119.23	107.169	107.011	121	113.837		9	193.548
L10	110.989	113.022	108.626	110.037	111.034	112.983	109.983	109.309	110.902	111.362	112.593	109.129	110.32	110.952	113.649	109.039	110.014	110.916	112.975	110.205	109.747	110.975	111.868	111.303	109.365	110.677	111.506	113.028	109.084	110.539	111.138	113.559		7	150.538
L11																																		0	0
L12																																		0	0
L13																																		0	0
L14																																		0	0
L15																																		0	0
L16																																		0	0
L17																																		0	0
L18																																		0	0
L19																																		0	0
L20																																		0	0
L21																																		0	0
L22																																		0	0
L23																																		0	0
L24																																		0	0
M01	159.23	159.447	154.876	154.287	159.225	159.022	160.076	158.334	152.514	159.16	158.604	159.461	159.368	150.899	157.876	157.983	158.281	159.646	152.11	156.219	158.629	158.553	159.008	152.826	155.699	158.492	158.174	158.343	154.657	153.449	158.761	158.683		11	236.559
M02																																		0	0
M03	122.35	123.438	124.5	124.92	120.816	122.845	123.876	126	126.039	120.977	122.482	123.821	124.681	125.365	121.039	122.63	123.655	125.14	125.435	121.466	122.412	123.5	125.192	125.407	122.44	122.264	123.427	124.795	124.438	122.044	123.303	124.824		6	129.032
M04	138.669	142.674	165.809	155.823	141.452	139.188	140.152	162.963	161.025	143.315	139.424	137.618	159.039	165.267	146.837	139.562	137.435	153.149	166.008	148.916	139.829	137.497	149.84	165.669	149.556	139.857	137.593	149.851	166.11	148.927	139.772	137.626		6	129.032
M05	112.331	109.087	106.654	114.152	114.199	112.503	109.753	106.289	114.076	114.017	112.64	110.834	105.742	113.205	114.57	112.764	110.618	105.778	113.298	114.798	112.893	110.795	105.784	113.778	114.846	112.848	110.57	106.174	113.713	114.41	112.938	110.846		6	129.032
M06	108.997	107.576	123.25	159.742	122.455	107.596	109.68	147.955	145.579	109.809	107.815	122.146	160.539	123.034	107.551	110.037	146.562	145.441	109.584	107.736	120.654	159.812	124.039	107.882	110.225	148.885	142.893	109.039	108.079	127.382	158.362	118.545		7	150.538
M07	106.421	113.309	122.801	128.126	115.728	107.354	113.649	123.992	129.107	110.989	108.772	115.775	126.23	128.711	108.115	110.011	117.475	127.725	124.829	106.284	112.118	120.98	128.876	121.98	106.674	113.343	123.607	129.346	112.278	108.587	115.331	125.385		6	129.032
M08	110.935	106.963	103.919	107.166	110.772	110.438	105.062	105.185	109.486	111.615	108.921	104.548	106.579	110.708	111.357	106.921	104.823	108.169	111.121	111.09	105.652	105.36	109.455	111.489	108.553	104.629	106.938	111.101	111.208	106.331	105.126	108.992		6	129.032
M09	114.73	117.242	119.972	116.079	115.508	117.843	119.59	115.312	115.629	118.478	119.18	115.449	115.961	119.303	117.93	115.469	116.812	119.913	116.798	115.202	117.376	119.663	115.517	115.744	118.761	118.466	115.104	116.121	119.306	117.056	115.261	117.191		8	172.043
M10	108.862	115.492	121.025	123.258	112.843	108.489	113.382	119.924	123.801	116.306	108.975	111.666	117.938	123.303	119.278	109.941	110.096	117.093	122.61	120.452	110.079	109.317	116.315	122.022	122.787	111.385	108.775	115.076	121.185	123.129	112.312	108.862		6	129.032
M11																																		0	0
M12																																		0	0
M13																																		0	0
M14																																		0	0
M15																																		0	0
M16																																		0	0
M17																																		0	0
M18																																		0	0
M19																																		0	0
M20																																		0	0
M21																																		0	0
M22																																		0	0
M23																																		0	0
M24																																		0	0
N01	136.053	135.478	137.225	137.983	137.348	135.756	137.048	137.75	137.851	135.402	136.893	138.037	138.171	135.073	136.135	137.612	138.236	135.298	135.851	137.449	138.242	135.492	136.034	136.846	138.236	135.958	135.798	136.949	137.972	135.711	135.511	137.216		7	150.538
N02	108.674	103.972	106.037	111.643	111.716	104.809	105.492	109.705	113.553	105.874	104.924	109.346	114.146	106.374	104.933	108.287	114.02	107.677	104.744	107.017	113.472	109.725	104.441	106.379	111.452	112	104.801	105.84	110.087	113.494	105.826	105.169		7	150.538
N03	107.006	106.045	107.537	107.846	106.697	104.997	107.899	108.062	108.025	106.059	106.671	107.961	108.104	107.539	105.006	108.958	109.258	108.211	105.868	106.904	108.194	108.421	107.68	105.326	108.346	107.885	108.27	106	106.806	108.185	108.126	107.006		8	172.043
N04	109.739	117.733	120.199	109.306	109.18	110.219	122.093	116.601	109.483	109.573	111.194	125.452	111.483	109.23	109.975	114.846	123.958	109.77	109.239	110.081	119.435	118.478	109.326	109.48	111.059	125.742	111.191	109.191	109.868	116.725	120.837	109.739		7	150.538
N05	102.059	99.7444	100.699	102.126	102.292	100.191	100.871	102.11	102.728	100.444	100.82	102.396	102.812	100.713	100.792	102.149	102.907	100.565	100.961	102.525	102.775	100.562	101.022	102.494	102.778	100.671	101.146	102.562	102.739	100.556	101.267	102.593		7	150.538
N06																																		0	0
N07	109.346	117.039	121.017	110.399	105.433	113.034	119	118.778	106.635	107.91	117.722	121.399	113.809	105.68	112.16	118.581	121.003	109.14	106.101	116.042	120.534	117.09	106.242	109.812	118.253	123.669	111.048	105.596	114.857	120.289	116.983	106.323		7	150.538
N08	118.528	120.096	120.508	119.118	118.893	120.73	120.876	119.101	119.11	120.202	120.983	119.621	119.382	120.916	121.039	119.298	119.607	120.952	121.101	119.073	119.424	120.772	120.919	118.713	119.742	120.73	120.834	119.07	119.829	120.846	120.781	118.528		8	172.043
N09	135.129	136.157	128.396	124.194	133.587	136.997	132.596	125.152	128.506	134.598	135.121	127.972	124.952	133.34	137.301	131.913	124.958	129.463	135.208	135.643	127.492	126.107	133.581	136.784	129.789	123.949	130.688	136.545	133.579	125.767	128.256	133.562		7	150.538
N10	103.691	97.7809	97.0084	103.152	103.674	98.0478	96.9888	103.185	103.826	98.1011	97.6152	103.632	103.329	97.7051	97.7865	104.065	103.404	97.5927	98.2612	104.163	102.952	97.2079	98.5983	104.933	102.449	96.7079	99.4242	105.278	101.455	96.7893	100.463	104.994		7	150.538
N11																																		0	0
N12																																		0	0
N13																																		0	0
N14																																		0	0
N15																																		0	0
N16																																		0	0
N17																																		0	0
N18																																		0	0
N19																																		0	0
N20																																		0	0
N21																																		0	0
N22																																		0	0
N23																																		0	0
N24																																		0	0
O01	108.576	109.23	115.506	110.607	116.483	108.699	110.065	114.632	111.07	116.584	107.416	111.84	114.208	111.562	116.722	107.006	112.601	113.89	112.146	115.242	106.565	114.469	112.18	113.528	113.579	106.75	115.666	111.112	115.449	110.649	109.022	115.152		12	258.065
O02																																		0	0
O03	108.702	108.907	110.775	111.017	110.896	108.11	110.143	111.323	111.222	109.317	108.921	110.899	111.067	110.958	108.362	110.421	111.346	111.025	108.871	109.461	111.093	111.463	110.393	108.152	110.503	111.076	111.039	108.191	110.357	111.433	111.284	108.764		7	150.538
O04	106.758	114.154	110.152	101.975	102.208	105.885	113.326	113.062	102.716	102.129	104.534	111.166	115.365	105.399	102.129	103.461	108.188	114.815	109.034	102.354	102.643	105.638	111.933	114.284	104.07	102.222	104.298	109.567	115.598	107.486	102.194	103.039		6	129.032
O05																																		0	0
O06	126.152	128.399	129.447	134.309	126.126	128.775	129.652	134.278	126.449	128.758	129.64	134.27	126.149	129.174	129.607	134.281	125.68	129.07	129.57	134.169	125.489	129.385	129.966	133.764	124.787	129.629	130.317	133.357	125.177	129.289	130.567	131.916		7	150.538
O07	117.629	120.888	111.382	115.927	133.433	118.017	111.435	120.59	132.607	114.281	111.638	125.303	129.073	112.413	113.169	130.562	123.508	111.944	116.112	133.289	118.006	112.02	122.101	131.393	113.104	112.267	128.654	125.334	111.938	115.531	132.772	117.629		9	193.548
O08	116.935	119.25	121.154	116.011	117.357	119.705	120.323	115.829	118.376	120.315	120.017	116.02	119.087	120.787	118.317	116.199	119.056	121.278	116.947	117.396	119.138	120.362	115.961	118.278	120.222	119.261	116.433	119.132	121.093	116.846	117.449	119.346		8	172.043
O09	112.919	114.028	108.458	115.174	134.975	118.289	108.697	114.697	133.604	121.778	108.407	113.963	131.157	124.143	108.461	114.278	131.961	126.958	108.666	113.272	128.197	129.008	109	112.944	127.346	129.239	108.82	112.646	127.542	128.643	108.775	112.919		8	172.043
O10	115.817	113.997	112.966	106.149	100.244	100.441	106.756	109.559	115.699	115.93	112.829	109.228	100.961	100.211	106.169	109.938	115.463	117.289	113.275	111.913	101.983	100.202	103.896	109.447	114.312	117.545	113.534	113.32	103.191	100.157	102.907	108.463		3	64.5161
O11																																		0	0
O12																																		0	0
O13																																		0	0
O14																																		0	0
O15																																		0	0
O16																																		0	0
O17																																		0	0
O18																																		0	0
O19																																		0	0
O20																																		0	0
O21																																		0	0
O22																																		0	0
O23																																		0	0
O24																																		0	0
P01	109.716	111.64	112.702	113.924	110.736	110.517	112.472	113.183	114.292	109.989	110.728	112.379	113.444	112.879	109.699	111.862	112.728	113.927	110.68	110.671	112.643	113.556	112.756	109.598	112.11	113.087	114.003	110.225	110.713	112.733	113.306	112.031		7	150.538
P02																																		0	0
P03	120.733	114.511	108.927	109.542	115.904	119.542	109.483	109.576	111.081	123.933	110.551	109.346	109.997	122.435	113.34	109.376	109.713	117.154	119.197	109.688	109.739	113.719	122.68	109.86	109.629	110.834	124.247	110.983	109.82	110.194	123.306	113.365		7	150.538
P04	112.705	113.34	112.059	111.104	113.126	113.576	112.469	111.104	113.16	113.612	112.037	111.287	113.258	113.329	111.919	111.761	113.579	113.525	111.688	112.171	113.669	112.907	111.433	112.463	113.584	112.93	111.028	112.708	113.896	112.61	111.444	113.228		8	172.043
P05	117.483	116.994	116.994	112.93	111.643	117.77	117.346	117.157	113.596	111.39	118.112	117.216	117.388	112.427	113.199	117.935	117.233	116.975	111.166	114.829	117.815	117.36	116.281	110.385	116.365	118.065	117.298	116.09	110.567	116.913	117.57	117.483		7	150.538
P06	128.096	132.699	138.775	128.677	127.351	129.823	137.933	132.978	127.632	128.508	134.632	136.447	127.806	128.177	130.899	138.862	130.829	127.188	129.034	135.747	134.989	127.306	128.348	132.27	138.393	128.382	127.466	130.031	138.357	131.629	126.966	128.854		7	150.538
P07																																		0	0
P08	163.857	153.744	143.357	142.444	166.697	152.124	142.921	142.812	167.008	152.185	143.008	143.778	167.728	149.629	142.756	145.185	167.317	148.317	142.604	149.146	166.087	146.205	142.601	153.888	161.955	144.542	142.166	160.017	157.118	143.677	142.267	163.736		7	150.538
P09	128.065	130.393	127.396	127.904	131.197	111.815	107.343	107.23	119.652	130.084	129.118	128.834	127.059	131.376	122.435	108.084	106.994	111.093	129.989	127.994	130.253	127.742	128.829	130.025	109.677	106.941	108.177	120.829	129.876	128.562	129.233	128.065		9	193.548
P10	137.458	142.035	141.528	135.901	117.599	139.014	142.268	136.254	120.57	135.972	143.141	137.197	123.183	133.993	143.866	137.458	125.225	131.789	144.106	136.782	124.873	129.739	143.225	136.901	128.5	127.69	144.099	137.972	131.092	124.944	144.775	137.458		8	172.043
P11																																		0	0
P12																																		0	0
P13																																		0	0
P14																																		0	0
P15																																		0	0
P16																																		0	0
P17																																		0	0
P18																																		0	0
P19																																		0	0
P20																																		0	0
P21																																		0	0
P22																																		0	0
P23																																		0	0
P24																																		0	0

## Sheet: HEART RATE
Column	Row	# Peaks	Heart Rate	Treatment (µM)
1	A	7	150.538	0
1	B	0		0
1	C	7	150.538	0
1	D	6	129.032	0
1	E	10	215.054	0
1	F	0		0
1	G	0		0
1	H	8	172.043	0
1	I	6	129.032	0
1	J	7	150.538	0
1	K	0		0
1	L	9	193.548	0
1	M	11	236.559	0
1	N	7	150.538	0
1	O	12	258.065	0
1	P	7	150.538	0
2	A	7	150.538	0
2	B	7	150.538	0
2	C	6	129.032	0
2	D	6	129.032	0
2	E	6	129.032	0
2	F	7	150.538	0
2	G	7	150.538	0
2	H	7	150.538	0
2	I	6	129.032	0
2	J	6		0
2	K	6	129.032	0
2	L	6	129.032	0
2	M	0		0
2	N	7	150.538	0
2	O	0		0
2	P	0		0
3	A	6	129.032	0.05
3	B	0		0.05
3	C	0		0.05
3	D	5	107.527	0.05
3	E	5	107.527	0.05
3	F	7	150.538	0.05
3	G	7	150.538	0.05
3	H	7	150.538	0.05
3	I	7	150.538	0.05
3	J	7	150.538	0.05
3	K	6	129.032	0.05
3	L	9	193.548	0.05
3	M	6	129.032	0.05
3	N	8	172.043	0.05
3	O	7	150.538	0.05
3	P	7	150.538	0.05
4	A	6	129.032	0.05
4	B	7	150.538	0.05
4	C	5	107.527	0.05
4	D	6	129.032	0.05
4	E	7	150.538	0.05
4	F	6	129.032	0.05
4	G	7	150.538	0.05
4	H	5	107.527	0.05
4	I	6	129.032	0.05
4	J	7	150.538	0.05
4	K	6	129.032	0.05
4	L	4	86.0215	0.05
4	M	6	129.032	0.05
4	N	7	150.538	0.05
4	O	6	129.032	0.05
4	P	8	172.043	0.05
5	A	6	129.032	0.098
5	B	5	107.527	0.098
5	C	7	150.538	0.098
5	D	10	215.054	0.098
5	E	6	129.032	0.098
5	F	5	107.527	0.098
5	G	8	172.043	0.098
5	H	7	150.538	0.098
5	I	5	107.527	0.098
5	J	0		0.098
5	K	6	129.032	0.098
5	L	5	107.527	0.098
5	M	6	129.032	0.098
5	N	7	150.538	0.098
5	O	0		0.098
5	P	7	150.538	0.098
6	A	7	150.538	0.098
6	B	6	129.032	0.098
6	C	6	129.032	0.098
6	D	7	150.538	0.098
6	E	4	86.0215	0.098
6	F	5	107.527	0.098
6	G	8	172.043	0.098
6	H	0		0.098
6	I	7	150.538	0.098
6	J	7	150.538	0.098
6	K	6	129.032	0.098
6	L	8	172.043	0.098
6	M	7	150.538	0.098
6	N	0		0.098
6	O	7	150.538	0.098
6	P	7	150.538	0.098
7	A	7	150.538	0.195
7	B	6	129.032	0.195
7	C	7	150.538	0.195
7	D	7	150.538	0.195
7	E	8	172.043	0.195
7	F	6	129.032	0.195
7	G	7	150.538	0.195
7	H	12	258.065	0.195
7	I	0		0.195
7	J	6	129.032	0.195
7	K	6	129.032	0.195
7	L	7	150.538	0.195
7	M	6	129.032	0.195
7	N	7	150.538	0.195
7	O	9	193.548	0.195
7	P	0		0.195
8	A	7	150.538	0.195
8	B	6	129.032	0.195
8	C	8	172.043	0.195
8	D	7	150.538	0.195
8	E	7	150.538	0.195
8	F	5	107.527	0.195
8	G	6	129.032	0.195
8	H	0		0.195
8	I	9	193.548	0.195
8	J	8	172.043	0.195
8	K	7	150.538	0.195
8	L	7	150.538	0.195
8	M	6	129.032	0.195
8	N	8	172.043	0.195
8	O	8	172.043	0.195
8	P	7	150.538	0.195
9	A	8	172.043	0.39
9	B	6	129.032	0.39
9	C	7	150.538	0.39
9	D	7	150.538	0.39
9	E	7	150.538	0.39
9	F	0		0.39
9	G	6		0.39
9	H	6	129.032	0.39
9	I	6	129.032	0.39
9	J	7	150.538	0.39
9	K	7	150.538	0.39
9	L	9	193.548	0.39
9	M	8	172.043	0.39
9	N	7	150.538	0.39
9	O	8	172.043	0.39
9	P	9	193.548	0.39
10	A	0		0.39
10	B	0		0.39
10	C	0		0.39
10	D	8	172.043	0.39
10	E	8	172.043	0.39
10	F	8	172.043	0.39
10	G	7	150.538	0.39
10	H	7	150.538	0.39
10	I	6	129.032	0.39
10	J	7	150.538	0.39
10	K	0		0.39
10	L	7	150.538	0.39
10	M	6		0.39
10	N	7	150.538	0.39
10	O	3	64.5161	0.39
10	P	8	172.043	0.39
11	A	0		0.78
11	B	0		0.78
11	C	0		0.78
11	D	0		0.78
11	E	0		0.78
11	F	0		0.78
11	G	0		0.78
11	H	0		0.78
11	I	0		0.78
11	J	0		0.78
11	K	0		0.78
11	L	0		0.78
11	M	0		0.78
11	N	0		0.78
11	O	0		0.78
11	P	0		0.78
12	A	0		0.78
12	B	0		0.78
12	C	0		0.78
12	D	0		0.78
12	E	0		0.78
12	F	0		0.78
12	G	0		0.78
12	H	0		0.78
12	I	0		0.78
12	J	0		0.78
12	K	0		0.78
12	L	0		0.78
12	M	0		0.78
12	N	0		0.78
12	O	0		0.78
12	P	0		0.78
13	A	0		1.56
13	B	0		1.56
13	C	0		1.56
13	D	0		1.56
13	E	0		1.56
13	F	0		1.56
13	G	0		1.56
13	H	0		1.56
13	I	0		1.56
13	J	0		1.56
13	K	0		1.56
13	L	0		1.56
13	M	0		1.56
13	N	0		1.56
13	O	0		1.56
13	P	0		1.56
14	A	0		1.56
14	B	0		1.56
14	C	0		1.56
14	D	0		1.56
14	E	0		1.56
14	F	0		1.56
14	G	0		1.56
14	H	0		1.56
14	I	0		1.56
14	J	0		1.56
14	K	0		1.56
14	L	0		1.56
14	M	0		1.56
14	N	0		1.56
14	O	0		1.56
14	P	0		1.56
15	A	0		3.125
15	B	0		3.125
15	C	0		3.125
15	D	0		3.125
15	E	0		3.125
15	F	0		3.125
15	G	0		3.125
15	H	0		3.125
15	I	0		3.125
15	J	0		3.125
15	K	0		3.125
15	L	0		3.125
15	M	0		3.125
15	N	0		3.125
15	O	0		3.125
15	P	0		3.125
16	A	0		3.125
16	B	0		3.125
16	C	0		3.125
16	D	0		3.125
16	E	0		3.125
16	F	0		3.125
16	G	0		3.125
16	H	0		3.125
16	I	0		3.125
16	J	0		3.125
16	K	0		3.125
16	L	0		3.125
16	M	0		3.125
16	N	0		3.125
16	O	0		3.125
16	P	0		3.125
17	A	0		6.25
17	B	0		6.25
17	C	0		6.25
17	D	0		6.25
17	E	0		6.25
17	F	0		6.25
17	G	0		6.25
17	H	0		6.25
17	I	0		6.25
17	J	0		6.25
17	K	0		6.25
17	L	0		6.25
17	M	0		6.25
17	N	0		6.25
17	O	0		6.25
17	P	0		6.25
18	A	0		6.25
18	B	0		6.25
18	C	0		6.25
18	D	0		6.25
18	E	0		6.25
18	F	0		6.25
18	G	0		6.25
18	H	0		6.25
18	I	0		6.25
18	J	0		6.25
18	K	0		6.25
18	L	0		6.25
18	M	0		6.25
18	N	0		6.25
18	O	0		6.25
18	P	0		6.25
19	A	0		12.5
19	B	0		12.5
19	C	0		12.5
19	D	0		12.5
19	E	0		12.5
19	F	0		12.5
19	G	0		12.5
19	H	0		12.5
19	I	0		12.5
19	J	0		12.5
19	K	0		12.5
19	L	0		12.5
19	M	0		12.5
19	N	0		12.5
19	O	0		12.5
19	P	0		12.5
20	A	0		12.5
20	B	0		12.5
20	C	0		12.5
20	D	0		12.5
20	E	0		12.5
20	F	0		12.5
20	G	0		12.5
20	H	0		12.5
20	I	0		12.5
20	J	0		12.5
20	K	0		12.5
20	L	0		12.5
20	M	0		12.5
20	N	0		12.5
20	O	0		12.5
20	P	0		12.5
21	A	0		25
21	B	0		25
21	C	0		25
21	D	0		25
21	E	0		25
21	F	0		25
21	G	0		25
21	H	0		25
21	I	0		25
21	J	0		25
21	K	0		25
21	L	0		25
21	M	0		25
21	N	0		25
21	O	0		25
21	P	0		25
22	A	0		25
22	B	0		25
22	C	0		25
22	D	0		25
22	E	0		25
22	F	0		25
22	G	0		25
22	H	0		25
22	I	0		25
22	J	0		25
22	K	0		25
22	L	0		25
22	M	0		25
22	N	0		25
22	O	0		25
22	P	0		25
23	A	0		50
23	B	0		50
23	C	0		50
23	D	0		50
23	E	0		50
23	F	0		50
23	G	0		50
23	H	0		50
23	I	0		50
23	J	0		50
23	K	0		50
23	L	0		50
23	M	0		50
23	N	0		50
23	O	0		50
23	P	0		50
24	A	0		50
24	B	0		50
24	C	0		50
24	D	0		50
24	E	0		50
24	F	0		50
24	G	0		50
24	H	0		50
24	I	0		50
24	J	0		50
24	K	0		50
24	L	0		50
24	M	0		50
24	N	0		50
24	O	0		50
24	P	0		50

## Sheet: Unsuccessful wells
	1	2	3	4	5	6	7	8	9	10	11	12	13	14	15	16	17	18	19	20	21	22	23	24
A										W.O	N.A	N.A	N.A	N.A	N.A	N.A	N.A	N.A	N.A	N.A	N.A	N.A	N.A	N.A
B	W.O		W.O							U,H,	N.A	N.A	N.A	N.A	N.A	N.A	N.A	N.A	N.A	N.A	N.A	N.A	N.A	N.A
C			U.H							Malf.	N.A	N.A	N.A	N.A	N.A	N.A	N.A	N.A	N.A	N.A	N.A	N.A	N.A	N.A
D											N.A	N.A	N.A	N.A	N.A	N.A	N.A	N.A	N.A	N.A	N.A	N.A	N.A	N.A
E											N.A	N.A	N.A	N.A	N.A	N.A	N.A	N.A	N.A	N.A	N.A	N.A	N.A	N.A
F	W.O								Malf.		N.A	N.A	N.A	N.A	N.A	N.A	N.A	N.A	N.A	N.A	N.A	N.A	N.A	N.A
G	W.O								Malf.		N.A	N.A	N.A	N.A	N.A	N.A	N.A	N.A	N.A	N.A	N.A	N.A	N.A	N.A
H						Dead		Dead			N.A	N.A	N.A	N.A	N.A	N.A	N.A	N.A	N.A	N.A	N.A	N.A	N.A	N.A
I							W.O				N.A	N.A	N.A	N.A	N.A	N.A	N.A	N.A	N.A	N.A	N.A	N.A	N.A	N.A
J		Malf.			W.O						N.A	N.A	N.A	N.A	N.A	N.A	N.A	N.A	N.A	N.A	N.A	N.A	N.A	N.A
K	W.O									W.O	N.A	N.A	N.A	N.A	N.A	N.A	N.A	N.A	N.A	N.A	N.A	N.A	N.A	N.A
L											N.A	N.A	N.A	N.A	N.A	N.A	N.A	N.A	N.A	N.A	N.A	N.A	N.A	N.A
M		U.H								Malf.	N.A	N.A	N.A	N.A	N.A	N.A	N.A	N.A	N.A	N.A	N.A	N.A	N.A	N.A
N						W.O					N.A	N.A	N.A	N.A	N.A	N.A	N.A	N.A	N.A	N.A	N.A	N.A	N.A	N.A
O		W.O			Dead						N.A	N.A	N.A	N.A	N.A	N.A	N.A	N.A	N.A	N.A	N.A	N.A	N.A	N.A
P		U.H					W.O				N.A	N.A	N.A	N.A	N.A	N.A	N.A	N.A	N.A	N.A	N.A	N.A	N.A	N.A
