# Supplementary material for: High-Content Screening in Zebrafish Embryos Identifies Butafenacil as a Potent Inducer of Anemia
Source: PLoS One. 2014 Aug 4;9(8):e104190. doi: 10.1371/journal.pone.0104190 (PMC4121296; doi:10.1371/journal.pone.0104190)
Supplement: Dataset S1 — Microsoft Excel spreadsheets containing raw data for all chemical screening assays. (ZIP) [file pone.0104190.s036.zip › Dataset S1/17- Chlorothalonil/Chlorothalonil_ISV.xlsx]

## Sheet: Description
ToxCast Screen - ISV
Chlorothalonil
Data was collected using the Intersegmental Vessel Journal in MetaXpress
Imaged 74 hpf fli1 larvae using ImageXpress
Incubated larvae in 100 mg/l MS-222 for 30 min
Centrifuged plate for 2 min at 200 rpm
Imaging parameters:
*1 frame
*FITC
*2X magnification; 1 site/well
Had the doors off of the imager and the fan on to stablize temperature
Test Initation Date: 9/16/13
Imaging Date: 9/19/13
Start Imaging Temperature: 27°C
End Imaging Temperature: 27°C
Total Imaging Duration: 0:10
W.O. = Wrong Orientation
U.H. = Unhatched
N.A. = Not Analyzed (Did not meet analysis criteria)
Malf. = Malformed

## Sheet: ISV
Time point	1
Measurement	Thresholded Area (Show Region Statistics)
	1	2	3	4	5	6	7	8	9	10	11	12	13	14	15	16	17	18	19	20	21	22	23	24
A	229504	260869	246197	270564	205188	142155	266774	197618	261817
B		203897		215664	233680	173333	166856	193973	281655
C		305637		213696	205449	261796	191109	202710	222495
D	254725	198940		260255	231430	162816	131367		214758	160150
E	191713	211478	264670	246832		307709	146133		222089	275771
F		296671	278395	215706	295619	298931	201366	257641
G		124837		201596	194546	333587		153475		255725
H	269408	105052	221756	230618	214113		165002		223901	192057
I		225911	172958	75758.4	151548			309782	277677	202116
J	289694		146820	149455		235315	240625		276667	206375
K		238220	232378	160910	269096	173875	274084		254673
L	243749		268440		258391	240303	256277	212165	269044	189120
M	222787		213227	269034	162243	303721	260338	193244	238720
N	240636	182799	103031	231691				272741	224714	141426
O	270814	115632	143363	193608			239292	266451	293786	197441
P					299191	292485		317238	242146	241115

## Sheet: Normalized ISV
Row	Treatment (µM)	ISV Area	Body Length (µm)	Normalized ISV
A	0	229504	2835.98	80.9257
B	0
C	0
D	0	254725	3062.47	83.1765
E	0	191713	2938.22	65.2481
F	0
G	0
H	0	269408	2945.98	91.4494
I	0
J	0	289694	2856.36	101.421
K	0
L	0	243749	3039.46	80.195
M	0	222787	3025.27	73.6419
N	0	240636	2972.21	80.962
O	0	270814	2994.8	90.4283
P	0
A	0	260869	3092.66	84.3512
B	0	203897	3062.25	66.584
C	0	305637	3124.47	97.8204
D	0	198940	2791.77	71.2594
E	0	211478	2981.75	70.9241
F	0	296671	2995.3	99.0455
G	0	124837	2994.05	41.6952
H	0	105052	2914.35	36.0463
I	0	225911	3146.79	71.791
J	0
K	0	238220	2932.1	81.2455
L	0
M	0
N	0	182799	2984.31	61.2535
O	0	115632	2862.34	40.3977
P	0
A	0.05	246197	2912.71	84.525
B	0.05
C	0.05
D	0.05
E	0.05	264670	3029.24	87.3719
F	0.05	278395	2821.83	98.6578
G	0.05
H	0.05	221756	2918.95	75.9711
I	0.05	172958	2986.01	57.9229
J	0.05	146820	3016.28	48.676
K	0.05	232378	2767.93	83.9535
L	0.05	268440	2900.28	92.5565
M	0.05	213227	2956	72.1339
N	0.05	103031	2943.3	35.0055
O	0.05	143363	2958.87	48.452
P	0.05
A	0.05	270564	3013.38	89.7876
B	0.05	215664	3096.98	69.637
C	0.05	213696	2913.32	73.3513
D	0.05	260255	2946.75	88.3194
E	0.05	246832	2996.61	82.3704
F	0.05	215706	2843.47	75.8601
G	0.05	201596	3084.86	65.35
H	0.05	230618	2871.89	80.3017
I	0.05	75758.4	2852.64	26.5573
J	0.05	149455	3045.01	49.0819
K	0.05	160910	3093.31	52.0187
L	0.05
M	0.05	269034	3007.79	89.4455
N	0.05	231691	3041.59	76.1742
O	0.05	193608	2901.7	66.7223
P	0.05
A	0.098	205188	2858.66	71.7778
B	0.098	233680	3076.15	75.9651
C	0.098	205449	2806.28	73.2102
D	0.098	231430	3013.32	76.8024
E	0.098
F	0.098	295619	2984.85	99.0398
G	0.098	194546	2786.53	69.8164
H	0.098	214113	2960.03	72.3346
I	0.098	151548	2979.48	50.8639
J	0.098
K	0.098	269096	3073.96	87.5405
L	0.098	258391	3080.93	83.8677
M	0.098	162243	2936.42	55.2518
N	0.098
O	0.098
P	0.098	299191	3068.7	97.4977
A	0.098	142155	2881.13	49.34
B	0.098	173333	3011	57.5666
C	0.098	261796	2948.39	88.7931
D	0.098	162816	2898.03	56.1815
E	0.098	307709	3216.39	95.6691
F	0.098	298931	3085.9	96.8698
G	0.098	333587	3143.23	106.129
H	0.098
I	0.098
J	0.098	235315	3000.6	78.4225
K	0.098	173875	2874.43	60.4901
L	0.098	240303	3042.02	78.9944
M	0.098	303721	3009.54	100.919
N	0.098
O	0.098
P	0.098	292485	2958.69	98.856
A	0.195	266774	2859.27	93.3014
B	0.195	166856	3113.65	53.5886
C	0.195	191109	2886.04	66.2183
D	0.195	131367	2804.28	46.8451
E	0.195	146133	3021.92	48.3576
F	0.195	201366	2924.14	68.8634
G	0.195
H	0.195	165002	2986.48	55.2497
I	0.195
J	0.195	240625	3008.26	79.9882
K	0.195	274084	2812.95	97.4367
L	0.195	256277	2968.9	86.3204
M	0.195	260338	3088.71	84.287
N	0.195
O	0.195	239292	2887.45	82.8734
P	0.195
A	0.195	197618	2905.51	68.0148
B	0.195	193973	2949.6	65.7624
C	0.195	202710	2416.32	83.892
D	0.195
E	0.195
F	0.195	257641	3023.74	85.2061
G	0.195	153475	2991.07	51.311
H	0.195
I	0.195	309782	3137.91	98.7224
J	0.195
K	0.195
L	0.195	212165	2881.12	73.6398
M	0.195	193244	2889.4	66.8803
N	0.195	272741	2988.67	91.2583
O	0.195	266451	2950.09	90.3195
P	0.195	317238	3083.37	102.887
A	0.39	261817	3023.08	86.6061
B	0.39	281655	2931.67	96.0732
C	0.39	222495	2910.91	76.4351
D	0.39	214758	2825.01	76.0203
E	0.39	222089	3040.97	73.0323
F	0.39
G	0.39
H	0.39	223901	2970.59	75.3727
I	0.39	277677	2695.27	103.024
J	0.39	276667	2826.02	97.8999
K	0.39	254673	2840.77	89.6493
L	0.39	269044	2773.8	96.9949
M	0.39	238720	2885.72	82.7245
N	0.39	224714	2770.01	81.1237
O	0.39	293786	2890.78	101.629
P	0.39	242146	2998.22	80.7632
A	0.39
B	0.39
C	0.39
D	0.39	160150	3066.54	52.2248
E	0.39	275771	2910.43	94.7526
F	0.39
G	0.39	255725	2779.7	91.9972
H	0.39	192057	2919.18	65.7912
I	0.39	202116	2707.35	74.6548
J	0.39	206375	2831.91	72.8749
K	0.39
L	0.39	189120	2795.53	67.6509
M	0.39
N	0.39	141426	2828.47	50.0009
O	0.39	197441	2888.7	68.3493
P	0.39	241115	2995.05	80.5044
A	0.78
B	0.78
C	0.78
D	0.78
E	0.78
F	0.78
G	0.78
H	0.78
I	0.78
J	0.78
K	0.78
L	0.78
M	0.78
N	0.78
O	0.78
P	0.78
A	0.78
B	0.78
C	0.78
D	0.78
E	0.78
F	0.78
G	0.78
H	0.78
I	0.78
J	0.78
K	0.78
L	0.78
M	0.78
N	0.78
O	0.78
P	0.78
A	1.56
B	1.56
C	1.56
D	1.56
E	1.56
F	1.56
G	1.56
H	1.56
I	1.56
J	1.56
K	1.56
L	1.56
M	1.56
N	1.56
O	1.56
P	1.56
A	1.56
B	1.56
C	1.56
D	1.56
E	1.56
F	1.56
G	1.56
H	1.56
I	1.56
J	1.56
K	1.56
L	1.56
M	1.56
N	1.56
O	1.56
P	1.56
A	3.125
B	3.125
C	3.125
D	3.125
E	3.125
F	3.125
G	3.125
H	3.125
I	3.125
J	3.125
K	3.125
L	3.125
M	3.125
N	3.125
O	3.125
P	3.125
A	3.125
B	3.125
C	3.125
D	3.125
E	3.125
F	3.125
G	3.125
H	3.125
I	3.125
J	3.125
K	3.125
L	3.125
M	3.125
N	3.125
O	3.125
P	3.125
A	6.25
B	6.25
C	6.25
D	6.25
E	6.25
F	6.25
G	6.25
H	6.25
I	6.25
J	6.25
K	6.25
L	6.25
M	6.25
N	6.25
O	6.25
P	6.25
A	6.25
B	6.25
C	6.25
D	6.25
E	6.25
F	6.25
G	6.25
H	6.25
I	6.25
J	6.25
K	6.25
L	6.25
M	6.25
N	6.25
O	6.25
P	6.25
A	12.5
B	12.5
C	12.5
D	12.5
E	12.5
F	12.5
G	12.5
H	12.5
I	12.5
J	12.5
K	12.5
L	12.5
M	12.5
N	12.5
O	12.5
P	12.5
A	12.5
B	12.5
C	12.5
D	12.5
E	12.5
F	12.5
G	12.5
H	12.5
I	12.5
J	12.5
K	12.5
L	12.5
M	12.5
N	12.5
O	12.5
P	12.5
A	25
B	25
C	25
D	25
E	25
F	25
G	25
H	25
I	25
J	25
K	25
L	25
M	25
N	25
O	25
P	25
A	25
B	25
C	25
D	25
E	25
F	25
G	25
H	25
I	25
J	25
K	25
L	25
M	25
N	25
O	25
P	25
A	50
B	50
C	50
D	50
E	50
F	50
G	50
H	50
I	50
J	50
K	50
L	50
M	50
N	50
O	50
P	50
A	50
B	50
C	50
D	50
E	50
F	50
G	50
H	50
I	50
J	50
K	50
L	50
M	50
N	50
O	50
P	50

## Sheet: Unsuccessful wells
	1	2	3	4	5	6	7	8	9	10	11	12	13	14	15	16	17	18	19	20	21	22	23	24
A										W.O	U.H	Malf.	Dead	Dead	Dead	Dead	Dead	Dead	Dead	Dead	Dead	Dead	Dead	Dead
B	W.O		W.O							U.H			Dead	Dead	Dead	Dead	Dead	Dead	Dead	Dead	Dead	Dead	Dead	Dead
C	W.O		U.H							Malf.	Dead	Dead	Dead	Dead	Dead	Dead	Dead	Dead	Dead	Dead	Dead	Dead	Dead	Dead
D			W.O*					W.O*			Dead	U.H	Dead	Dead	Dead	Dead	Dead	Dead	Dead	Dead	Dead	Dead	Dead	Dead
E					W.O			W.O			Dead	Malf.	Dead	Dead	Dead	Dead	Dead	Dead	Dead	Dead	Dead	Dead	Dead	Dead
F	W.O								Malf.	W.O	Dead	Dead	Dead	Dead	Dead	Dead	Dead	Dead	Dead	Dead	Dead	Dead	Dead	Dead
G	W.O		W.O				W.O		Malf.		Dead	Dead	Dead	Dead	Dead	Dead	Dead	Dead	Dead	Dead	Dead	Dead	Dead	Dead
H						Dead		Dead			Dead	Dead	Dead	Dead	Dead	Dead	Dead	Dead	Dead	Dead	Dead	Dead	Dead	Dead
I	W.O					W.O*	W.O				Dead	Dead	Dead	Dead	Dead	Dead	Dead	Dead	Dead	Dead	Dead	Dead	Dead	Dead
J		Malf.			W.O			W.O			Dead	Dead	Dead	Dead	Dead	Dead	Dead	Dead	Dead	Dead	Dead	Dead	Dead	Dead
K	W.O							W.O		W.O	Dead	W.O	Dead	Dead	Dead	Dead	Dead	Dead	Dead	Dead	Dead	Dead	Dead	Dead
L		W.O		W.O							Dead	Dead	Dead	Dead	Dead	Dead	Dead	Dead	Dead	Dead	Dead	Dead	Dead	Dead
M		Dead								Malf.	Dead	Dead	Dead	Dead	Dead	Dead	Dead	Dead	Dead	Dead	Dead	Dead	Dead	Dead
N					W.O	W.O	W.O				Dead		Dead	Dead	Dead	Dead	Dead	Dead	Dead	Dead	Dead	Dead	Dead	Dead
O					U.H	W.O					Malf.	Dead	Dead	Dead	Dead	Dead	Dead	Dead	Dead	Dead	Dead	Dead	Dead	Dead
P	W.O*	U.H	W.O	W.O			W.O					Dead	Dead	Dead	Dead	Dead	Dead	Dead	Dead	Dead	Dead	Dead	Dead	Dead
	* = Wrong Orientation or not enough fluorescence to get a correct measurement
