# Supplementary material for: High-Content Screening in Zebrafish Embryos Identifies Butafenacil as a Potent Inducer of Anemia
Source: PLoS One. 2014 Aug 4;9(8):e104190. doi: 10.1371/journal.pone.0104190 (PMC4121296; doi:10.1371/journal.pone.0104190)
Supplement: Dataset S1 — Microsoft Excel spreadsheets containing raw data for all chemical screening assays. (ZIP) [file pone.0104190.s036.zip › Dataset S1/17- Chlorothalonil/Chlorothalonil_Pericardial_Area.xlsx]

## Sheet: Description
ToxCast Screen- Pericardial Area
Chlorothalonil
Data was collected using the Pericardial Area Journal in MetaXpress
Imaged 74 hpf fli1 larvae using ImageXpress
Incubated larvae in 100 mg/l MS-222 for 30 min
Centrifuged plate for 2 min at 200 rpm
Imaging parameters:
2X
Transmitted light
1 frame
Had the doors off of the imager and the fan on to stablize temperature
Test Initation Date: 9/16/13
Imaging Date: 9/19/13
Start Imaging Temperature: 27°C
End Imaging Temperature: 27°C
Total Imaging Duration: 0:10
W.O. = Wrong Orientation
N.A. = Not Analyzed (did not meet analysis criteria)

## Sheet: Area
Time point	1
Measurement	Area (Show Region Statistics)
	1	2	3	4	5	6	7	8	9	10	11	12	13	14	15	16	17	18	19	20	21	22	23	24
A	14724.7	17244.8	25356.9	32479.8	13183.5	23190.9	25711	37832.4	15162.1
B		17078.2		18765.2	19744.1	49151.9	28595.6	19317.1	20327.2
C	10705.1	27929.1		28991.3	16495	22035	11329.9	14474.8	19213
D	39071.6	12433.8	29866	11975.6	31813.3	29314.1	16901.2	13766.7	20129.4	28814.2
E	31198.9	14474.8	30834.5	16453.4	11569.4	21930.9	13527.2	20139.8	19702.4	20025.2
F		17630.1	17911.3	12308.8	19160.9	32365.2	19535.8	33531.6
G		13662.5	20046	13829.2	80038.4	21951.7	20452.2	40352.4		22722.3
H	16255.5	17942.5	19390	16109.7	19254.6		29303.7		46527.6	20431.3
I		15401.6	12090.1	16255.5	16182.6	17682.2	48849.9	46298.6	20139.8	18838.1
J	22993.1		16453.4	10246.9		16932.4	12048.5	18494.4	17828	18775.6
K		18827.7	12673.3	14839.3	30220.1	16036.8	19379.6	29303.7	19775.3
L	14495.6	12652.4	18515.3	19931.5	29220.4	15058	10174	17473.9	29407.8	16911.6
M	14839.3		14381.1	22451.6	24815.4	20014.8	23617.9	15245.4	10996.7
N	12340	15453.7	14860.1	16328.4	18182		59148.8	17671.8	27366.8	21295.7
O	9757.48	37447.1	13214.8	9955.33		21868.4	14651.8	14766.4	19702.4	25596.5
P	11767.3		8955.63	13225.2	14860.1	21597.7		26533.7	33302.5	16036.8

## Sheet: SPSS Input
Row	Treatment (µM)	Pericardial Area
A	0	14724.7
B	0
C	0	10705.1
D	0	39071.6
E	0	31198.9
F	0
G	0
H	0	16255.5
I	0
J	0	22993.1
K	0
L	0	14495.6
M	0	14839.3
N	0	12340
O	0	9757.48
P	0	11767.3
A	0	17244.8
B	0	17078.2
C	0	27929.1
D	0	12433.8
E	0	14474.8
F	0	17630.1
G	0	13662.5
H	0	17942.5
I	0	15401.6
J	0
K	0	18827.7
L	0	12652.4
M	0
N	0	15453.7
O	0	37447.1
P	0
A	0.05	25356.9
B	0.05
C	0.05
D	0.05	29866
E	0.05	30834.5
F	0.05	17911.3
G	0.05	20046
H	0.05	19390
I	0.05	12090.1
J	0.05	16453.4
K	0.05	12673.3
L	0.05	18515.3
M	0.05	14381.1
N	0.05	14860.1
O	0.05	13214.8
P	0.05	8955.63
A	0.05	32479.8
B	0.05	18765.2
C	0.05	28991.3
D	0.05	11975.6
E	0.05	16453.4
F	0.05	12308.8
G	0.05	13829.2
H	0.05	16109.7
I	0.05	16255.5
J	0.05	10246.9
K	0.05	14839.3
L	0.05	19931.5
M	0.05	22451.6
N	0.05	16328.4
O	0.05	9955.33
P	0.05	13225.2
A	0.098	13183.5
B	0.098	19744.1
C	0.098	16495
D	0.098	31813.3
E	0.098	11569.4
F	0.098	19160.9
G	0.098	80038.4
H	0.098	19254.6
I	0.098	16182.6
J	0.098
K	0.098	30220.1
L	0.098	29220.4
M	0.098	24815.4
N	0.098	18182
O	0.098
P	0.098	14860.1
A	0.098	23190.9
B	0.098	49151.9
C	0.098	22035
D	0.098	29314.1
E	0.098	21930.9
F	0.098	32365.2
G	0.098	21951.7
H	0.098
I	0.098	17682.2
J	0.098	16932.4
K	0.098	16036.8
L	0.098	15058
M	0.098	20014.8
N	0.098
O	0.098	21868.4
P	0.098	21597.7
A	0.195	25711
B	0.195	28595.6
C	0.195	11329.9
D	0.195	16901.2
E	0.195	13527.2
F	0.195	19535.8
G	0.195	20452.2
H	0.195	29303.7
I	0.195	48849.9
J	0.195	12048.5
K	0.195	19379.6
L	0.195	10174
M	0.195	23617.9
N	0.195	59148.8
O	0.195	14651.8
P	0.195
A	0.195	37832.4
B	0.195	19317.1
C	0.195	14474.8
D	0.195	13766.7
E	0.195	20139.8
F	0.195	33531.6
G	0.195	40352.4
H	0.195
I	0.195	46298.6
J	0.195	18494.4
K	0.195	29303.7
L	0.195	17473.9
M	0.195	15245.4
N	0.195	17671.8
O	0.195	14766.4
P	0.195	26533.7
A	0.39	15162.1
B	0.39	20327.2
C	0.39	19213
D	0.39	20129.4
E	0.39	19702.4
F	0.39
G	0.39
H	0.39	46527.6
I	0.39	20139.8
J	0.39	17828
K	0.39	19775.3
L	0.39	29407.8
M	0.39	10996.7
N	0.39	27366.8
O	0.39	19702.4
P	0.39	33302.5
A	0.39
B	0.39
C	0.39
D	0.39	28814.2
E	0.39	20025.2
F	0.39
G	0.39	22722.3
H	0.39	20431.3
I	0.39	18838.1
J	0.39	18775.6
K	0.39
L	0.39	16911.6
M	0.39
N	0.39	21295.7
O	0.39	25596.5
P	0.39	16036.8
A	0.78
B	0.78
C	0.78
D	0.78
E	0.78
F	0.78
G	0.78
H	0.78
I	0.78
J	0.78
K	0.78
L	0.78
M	0.78
N	0.78
O	0.78
P	0.78
A	0.78
B	0.78
C	0.78
D	0.78
E	0.78
F	0.78
G	0.78
H	0.78
I	0.78
J	0.78
K	0.78
L	0.78
M	0.78
N	0.78
O	0.78
P	0.78
A	1.56
B	1.56
C	1.56
D	1.56
E	1.56
F	1.56
G	1.56
H	1.56
I	1.56
J	1.56
K	1.56
L	1.56
M	1.56
N	1.56
O	1.56
P	1.56
A	1.56
B	1.56
C	1.56
D	1.56
E	1.56
F	1.56
G	1.56
H	1.56
I	1.56
J	1.56
K	1.56
L	1.56
M	1.56
N	1.56
O	1.56
P	1.56
A	3.125
B	3.125
C	3.125
D	3.125
E	3.125
F	3.125
G	3.125
H	3.125
I	3.125
J	3.125
K	3.125
L	3.125
M	3.125
N	3.125
O	3.125
P	3.125
A	3.125
B	3.125
C	3.125
D	3.125
E	3.125
F	3.125
G	3.125
H	3.125
I	3.125
J	3.125
K	3.125
L	3.125
M	3.125
N	3.125
O	3.125
P	3.125
A	6.25
B	6.25
C	6.25
D	6.25
E	6.25
F	6.25
G	6.25
H	6.25
I	6.25
J	6.25
K	6.25
L	6.25
M	6.25
N	6.25
O	6.25
P	6.25
A	6.25
B	6.25
C	6.25
D	6.25
E	6.25
F	6.25
G	6.25
H	6.25
I	6.25
J	6.25
K	6.25
L	6.25
M	6.25
N	6.25
O	6.25
P	6.25
A	12.5
B	12.5
C	12.5
D	12.5
E	12.5
F	12.5
G	12.5
H	12.5
I	12.5
J	12.5
K	12.5
L	12.5
M	12.5
N	12.5
O	12.5
P	12.5
A	12.5
B	12.5
C	12.5
D	12.5
E	12.5
F	12.5
G	12.5
H	12.5
I	12.5
J	12.5
K	12.5
L	12.5
M	12.5
N	12.5
O	12.5
P	12.5
A	25
B	25
C	25
D	25
E	25
F	25
G	25
H	25
I	25
J	25
K	25
L	25
M	25
N	25
O	25
P	25
A	25
B	25
C	25
D	25
E	25
F	25
G	25
H	25
I	25
J	25
K	25
L	25
M	25
N	25
O	25
P	25
A	50
B	50
C	50
D	50
E	50
F	50
G	50
H	50
I	50
J	50
K	50
L	50
M	50
N	50
O	50
P	50
A	50
B	50
C	50
D	50
E	50
F	50
G	50
H	50
I	50
J	50
K	50
L	50
M	50
N	50
O	50
P	50

## Sheet: Unsuccessful wells
	1	2	3	4	5	6	7	8	9	10	11	12	13	14	15	16	17	18	19	20	21	22	23	24
A										W.O	N.A	N.A	N.A	N.A	N.A	N.A	N.A	N.A	N.A	N.A	N.A	N.A	N.A	N.A
B	W.O		W.O							U.H	N.A	N.A	N.A	N.A	N.A	N.A	N.A	N.A	N.A	N.A	N.A	N.A	N.A	N.A
C			U.H							Malformed	N.A	N.A	N.A	N.A	N.A	N.A	N.A	N.A	N.A	N.A	N.A	N.A	N.A	N.A
D											N.A	N.A	N.A	N.A	N.A	N.A	N.A	N.A	N.A	N.A	N.A	N.A	N.A	N.A
E											N.A	N.A	N.A	N.A	N.A	N.A	N.A	N.A	N.A	N.A	N.A	N.A	N.A	N.A
F	W.O								Malf.	W.O	N.A	N.A	N.A	N.A	N.A	N.A	N.A	N.A	N.A	N.A	N.A	N.A	N.A	N.A
G	W.O								Malf.		N.A	N.A	N.A	N.A	N.A	N.A	N.A	N.A	N.A	N.A	N.A	N.A	N.A	N.A
H						Dead		Dead			N.A	N.A	N.A	N.A	N.A	N.A	N.A	N.A	N.A	N.A	N.A	N.A	N.A	N.A
I	W.O										N.A	N.A	N.A	N.A	N.A	N.A	N.A	N.A	N.A	N.A	N.A	N.A	N.A	N.A
J		Malformed			W.O						N.A	N.A	N.A	N.A	N.A	N.A	N.A	N.A	N.A	N.A	N.A	N.A	N.A	N.A
K	W.O									W.O	N.A	N.A	N.A	N.A	N.A	N.A	N.A	N.A	N.A	N.A	N.A	N.A	N.A	N.A
L											N.A	N.A	N.A	N.A	N.A	N.A	N.A	N.A	N.A	N.A	N.A	N.A	N.A	N.A
M		Dead								Malformed	N.A	N.A	N.A	N.A	N.A	N.A	N.A	N.A	N.A	N.A	N.A	N.A	N.A	N.A
N						W.O					N.A	N.A	N.A	N.A	N.A	N.A	N.A	N.A	N.A	N.A	N.A	N.A	N.A	N.A
O					Dead						N.A	N.A	N.A	N.A	N.A	N.A	N.A	N.A	N.A	N.A	N.A	N.A	N.A	N.A
P		U.H					W.O				N.A	N.A	N.A	N.A	N.A	N.A	N.A	N.A	N.A	N.A	N.A	N.A	N.A	N.A
