# Supplementary material for: High-Content Screening in Zebrafish Embryos Identifies Butafenacil as a Potent Inducer of Anemia
Source: PLoS One. 2014 Aug 4;9(8):e104190. doi: 10.1371/journal.pone.0104190 (PMC4121296; doi:10.1371/journal.pone.0104190)
Supplement: Dataset S1 — Microsoft Excel spreadsheets containing raw data for all chemical screening assays. (ZIP) [file pone.0104190.s036.zip › Dataset S1/18- Lactofen/Lactofen_Body_Length.xlsx]

## Sheet: Description
ToxCast Screen -Body Length
Lactofen
Data was collected using the Fish Measurement Journal in MetaXpress
Imaged 74 hpf fli1 larvae using ImageXpress
Incubated larvae in 100 mg/l MS-222 for 30 min
Centrifuged plate for 2 min at 200 rpm
Imaging parameters:
*1 frame
*FITC
*2X magnification; 1 site/well
Had the doors off of the imager and the fan on to stablize temperature
Test Initation Date: 9/30/13
Imaging Date: 10/3/13
Start Imaging Temperature: 27°C
End Imaging Temperature: 27°C
Total Imaging Duration: 0:10
W.O. = Wrong Orientation
U.H. = Unhatched

## Sheet: Length
Stage Label	Length
A01	3120.97
A02	1219.98
A03	3222.27
A04	2799.58
A05	3135.7
A06	3111.5
A07	3286.38
A08	2805.66
A09	2943.24
A10	1956.56
A11	3051.69
A12	3161.69
A13	3176.08
A14	2897.45
A15	1300.13
A16	319.473
A17	2775.54
A18	3126.51
A19	2674.89
A20	3131.06
A21	2420.3
A22	2571.19
A23	1713.76
A24	1524.95
B01	2950.3
B02	3115.33
B03	3038.06
B04	2873
B05	3063.83
B06	1511.08
B07	1578.16
B08	2913.82
B09	3061.86
B10	2912.64
B11	2683.19
B12	3025.33
B13	3038.54
B14	3101.21
B15	2933.14
B16	2835.37
B17	50.0965
B18	2888.31
B19	3033.33
B20	2821.84
B21	2472.16
B22	2954.53
B23	3015.3
B24	2366.47
C01	2703.48
C02	3082.46
C03	4016.05
C04	2715.92
C05	2658.62
C06	3013.13
C07	2744.59
C08	2979.62
C09	2604.76
C10	3015.29
C11	1761.19
C12	2937.81
C13	950.717
C14	3194.89
C15	2939.35
C16	2569.69
C17	3081.04
C18	2965.63
C19	3077.2
C20	1665.15
C21	2776.09
C22	2842.55
C23	2172.87
C24	2591.87
D01	2865.2
D02	1860.23
D03	3187
D04	2857.04
D05	1265.03
D06	3116.65
D07	2930.74
D08	3151.89
D09	3053.34
D10	3137.89
D11	2857.62
D12	2935.68
D13	3064.27
D14	2770.95
D15	2984.79
D16	3069.84
D17	2839.04
D18	3125.22
D19	3062.8
D20	2923.39
D21	2527.2
D22	1933.85
D23	1458.49
D24	3906.52
E01	2390.88
E02	2917.05
E03	3079.73
E04	1256.5
E05	1672.65
E06	3017.4
E07	3028.82
E08	3013.65
E09	2740.65
E10	3007.47
E11	3143.39
E12	2770.12
E13	3174.08
E14	2760.78
E15	3072.57
E16	3078.14
E17	2910.41
E18	4011.53
E19	2428.71
E20	2982.55
E21	2938.4
E22	1400.8
E23	2467.45
E24	2329.6
F01	2827.37
F02	3002.18
F03	3181.87
F04	2948.5
F05	3104.68
F06	2914.2
F07	3031.98
F08	1398.74
F09	3017.17
F10	2896.57
F11	2781.74
F12	2887.17
F13	2998.9
F14	2921.62
F15	2770.98
F16	2724
F17	2670.34
F18	1231.39
F19	2710.91
F20	2953.35
F21	2966.5
F22	2464.22
F23	1927.22
F24	1711.79
G01	1918.64
G02	3119.17
G03	2600.48
G04	3070.57
G05	2932.51
G06	2906.69
G07	2822.13
G08	3091.57
G09	3125.24
G10	2733.49
G11	2795.74
G12	3064.27
G13	2801.27
G14	2750.1
G15	2810.81
G16	3972.7
G17	2931.87
G18	3089.87
G19	2659.47
G20	3081.71
G21	280.211
G22	1715.26
G23	1195.27
G24	2642.21
H01	2837.86
H02	2920.76
H03	3080.81
H04	3030.62
H05	2991.04
H06	3040.48
H07	2736.41
H08	3135.81
H09	2426.73
H10	3016.37
H11	2999.61
H12	3086.85
H13	3099.06
H14	3075.34
H15	2911.44
H16	52.9267
H17	2962.64
H18	2701.89
H19	2775.86
H20	2090.76
H21	2747.72
H22	3035.22
H23	2210.37
H24	4011.53
I01	3971.24
I02	3137.39
I03	3179.44
I04	3249.91
I05	2934.59
I06	1717.09
I07	3133.5
I08	3082.81
I09	2961.95
I10	1663.98
I11	2553.15
I12	2917.27
I13	2651.18
I14	3188.36
I15	2847.44
I16	3137.56
I17	2964.62
I18	2985.85
I19	2831.57
I20	2914.66
I21	2532.63
I22	1640.37
I23	634.235
I24	3479.43
J01	1003.53
J02	3127.74
J03	2837.52
J04	2983.68
J05	3090.18
J06	1978.57
J07	3111.05
J08	3151.44
J09	2911.45
J10	3081.99
J11	2784.62
J12	2924.18
J13	3010.21
J14	2750.47
J15	3096.12
J16	1277.61
J17	2763.01
J18	3062.47
J19	2595.06
J20	2985.67
J21	2385.45
J22	1223.87
J23	4077.64
J24	2955.09
K01	2869.1
K02	3168.52
K03	3092.88
K04	2781.01
K05	3035.74
K06	3112.77
K07	3055.77
K08	3013.34
K09	2990.04
K10	2854.91
K11	3245.26
K12	2932.12
K13	2803.33
K14	1378.51
K15	2976.23
K16	2976.33
K17	3028.16
K18	2810.43
K19	2604
K20	1653.73
K21	2415.01
K22	1500.83
K23	3988.69
K24	1280.71
L01	3055.52
L02	1397.66
L03	2918.15
L04	3021.14
L05	2878.4
L06	3003.67
L07	1654.31
L08	2752.36
L09	1527.76
L10	3053.17
L11	1132.38
L12	2784.4
L13	2979.74
L14	3213.11
L15	2827.3
L16	2962.8
L17	2992.99
L18	2702.71
L19	3779.11
L20	2993.49
L21	2967.72
L22	2501.42
L23	4043.45
L24	1104.24
M01	2695.75
M02	2975.95
M03	3118.83
M04	2697.03
M05	2796.1
M06	3005.9
M07	3149.6
M08	3106.49
M09	3043.99
M10	2918.07
M11	2883.42
M12	3035.37
M13	2886.09
M14	2868.39
M15	4075.42
M16	2864.41
M17	2900.55
M18	2884.95
M19	2782.93
M20	2669.43
M21	2609.15
M22	594.478
M23	1153.32
M24	1440.53
N01	3219.4
N02	3196.72
N03	3109.3
N04	2974.33
N05	2953.79
N06	3019.39
N07	4064
N08	2903.79
N09	2897.88
N10	3064.89
N11	2964.2
N12	2973.64
N13	2910.98
N14	2890.8
N15	3162.73
N16	3087.21
N17	3106.07
N18	2954.16
N19	2888.91
N20	2375.24
N21	2501.98
N22	4018.31
N23	2581.67
N24	3721.73
O01	2943.28
O02	2917.1
O03	2751.88
O04	2975.92
O05	2939.74
O06	2878.67
O07	2963.37
O08	2871.62
O09	3085.46
O10	4107.34
O11	2998.69
O12	2873.66
O13	2891.19
O14	3089.6
O15	1162.3
O16	3197.37
O17	2927.67
O18	2963.42
O19	2402.36
O20	2662.85
O21	2514.53
O22	2686.36
O23	4057.12
O24	130.085
P01	3187.18
P02	2950
P03	3266.95
P04	3007.1
P05	2092.15
P06	3019.92
P07	2916.8
P08	3181.82
P09	3084.85
P10	2967.41
P11	4095.94
P12	3226.65
P13	3014.4
P14	2802.29
P15	1159.42
P16	2890.33
P17	3089.9
P18	3056.65
P19	4023.21
P20	2998.81
P21	2744.14
P22	94.0824
P23	2648.72
P24	2496.43

## Sheet: Length by Treatment
Row	Treatment (µM)	Body Length (µm)	Average	SD
A	0	3120.97
B	0
C	0	2703.48
D	0
E	0
F	0	2827.37
G	0
H	0	2837.86
I	0
J	0
K	0
L	0
M	0	2695.75
N	0	3219.4
O	0
P	0	3187.18
A	0
B	0	3115.33
C	0
D	0
E	0
F	0	3002.18
G	0	3119.17
H	0
I	0	3137.39
J	0	3127.74
K	0	3168.52
L	0
M	0
N	0
O	0
P	0	2950	3015.17	180.761
A	0.05
B	0.05
C	0.05
D	0.05	3187
E	0.05
F	0.05	3181.87
G	0.05	2600.48
H	0.05
I	0.05	3179.44
J	0.05	2837.52
K	0.05
L	0.05
M	0.05	3118.83
N	0.05	3109.3
O	0.05
P	0.05	3266.95
A	0.05	2799.58
B	0.05
C	0.05
D	0.05
E	0.05
F	0.05
G	0.05	3070.57
H	0.05	3030.62
I	0.05	3249.91
J	0.05
K	0.05	2781.01
L	0.05
M	0.05	2697.03
N	0.05	2974.33
O	0.05	2975.92
P	0.05	3007.1	3003.97	198.888
A	0.098	3135.7
B	0.098
C	0.098
D	0.098
E	0.098
F	0.098
G	0.098	2932.51
H	0.098
I	0.098	2934.59
J	0.098	3090.18
K	0.098	3035.74
L	0.098	2878.4
M	0.098
N	0.098	2953.79
O	0.098
P	0.098
A	0.098
B	0.098
C	0.098	3013.13
D	0.098	3116.65
E	0.098	3017.4
F	0.098	2914.2
G	0.098	2906.69
H	0.098	3040.48
I	0.098
J	0.098
K	0.098
L	0.098
M	0.098	3005.9
N	0.098	3019.39
O	0.098
P	0.098	3019.92	3000.92	75.7892
A	0.195
B	0.195
C	0.195	2744.59
D	0.195	2930.74
E	0.195
F	0.195	3031.98
G	0.195	2822.13
H	0.195	2736.41
I	0.195	3133.5
J	0.195	3111.05
K	0.195
L	0.195
M	0.195	3149.6
N	0.195
O	0.195	2963.37
P	0.195	2916.8
A	0.195	2805.66
B	0.195
C	0.195
D	0.195	3151.89
E	0.195	3013.65
F	0.195
G	0.195	3091.57
H	0.195	3135.81
I	0.195	3082.81
J	0.195	3151.44
K	0.195
L	0.195	2752.36
M	0.195	3106.49
N	0.195	2903.79
O	0.195	2871.62
P	0.195	3181.82	2990.41	151.194
A	0.39	2943.24
B	0.39	3061.86
C	0.39	2604.76
D	0.39
E	0.39	2740.65
F	0.39	3017.17
G	0.39	3125.24
H	0.39
I	0.39	2961.95
J	0.39	2911.45
K	0.39
L	0.39
M	0.39	3043.99
N	0.39	2897.88
O	0.39
P	0.39
A	0.39
B	0.39	2912.64
C	0.39
D	0.39	3137.89
E	0.39	3007.47
F	0.39	2896.57
G	0.39	2733.49
H	0.39	3016.37
I	0.39
J	0.39
K	0.39
L	0.39	3053.17
M	0.39	2918.07
N	0.39
O	0.39
P	0.39	2967.41	2944.8	135.312
A	0.78	3051.69
B	0.78
C	0.78
D	0.78	2857.62
E	0.78
F	0.78	2781.74
G	0.78	2795.74
H	0.78	2999.61
I	0.78
J	0.78	2784.62
K	0.78	3245.26
L	0.78
M	0.78	2883.42
N	0.78	2964.2
O	0.78	2998.69
P	0.78
A	0.78
B	0.78	3025.33
C	0.78	2937.81
D	0.78	2935.68
E	0.78	2770.12
F	0.78	2887.17
G	0.78
H	0.78	3086.85
I	0.78
J	0.78	2924.18
K	0.78
L	0.78
M	0.78	3035.37
N	0.78
O	0.78	2873.66
P	0.78	3226.65	2953.27	134.975
A	1.56	3176.08
B	1.56
C	1.56
D	1.56	3064.27
E	1.56
F	1.56
G	1.56
H	1.56
I	1.56
J	1.56	3010.21
K	1.56	2803.33
L	1.56
M	1.56	2886.09
N	1.56	2910.98
O	1.56
P	1.56	3014.4
A	1.56	2897.45
B	1.56	3101.21
C	1.56	3194.89
D	1.56	2770.95
E	1.56	2760.78
F	1.56	2921.62
G	1.56
H	1.56
I	1.56	3188.36
J	1.56	2750.47
K	1.56
L	1.56	3213.11
M	1.56
N	1.56
O	1.56	3089.6
P	1.56	2802.29	2975.34	162.505
A	3.125
B	3.125	2933.14
C	3.125	2939.35
D	3.125	2984.79
E	3.125
F	3.125
G	3.125	2810.81
H	3.125
I	3.125
J	3.125	3096.12
K	3.125	2976.23
L	3.125	2827.3
M	3.125
N	3.125	3162.73
O	3.125
P	3.125
A	3.125
B	3.125	2835.37
C	3.125	2569.69
D	3.125	3069.84
E	3.125	3078.14
F	3.125	2724
G	3.125
H	3.125
I	3.125	3137.56
J	3.125
K	3.125	2976.33
L	3.125
M	3.125	2864.41
N	3.125	3087.21
O	3.125	3197.37
P	3.125		2959.47	165.31
A	6.25	2775.54
B	6.25
C	6.25	3081.04
D	6.25	2839.04
E	6.25
F	6.25	2670.34
G	6.25	2931.87
H	6.25
I	6.25
J	6.25	2763.01
K	6.25
L	6.25	2992.99
M	6.25	2900.55
N	6.25
O	6.25	2927.67
P	6.25
A	6.25	3126.51
B	6.25
C	6.25	2965.63
D	6.25	3125.22
E	6.25
F	6.25
G	6.25	3089.87
H	6.25	2701.89
I	6.25	2985.85
J	6.25
K	6.25	2810.43
L	6.25	2702.71
M	6.25	2884.95
N	6.25
O	6.25	2963.42
P	6.25		2907.29	143.973
A	12.5
B	12.5	3033.33
C	12.5	3077.2
D	12.5
E	12.5
F	12.5	2710.91
G	12.5
H	12.5
I	12.5	2831.57
J	12.5
K	12.5
L	12.5
M	12.5
N	12.5	2888.91
O	12.5
P	12.5
A	12.5
B	12.5
C	12.5
D	12.5	2923.39
E	12.5	2982.55
F	12.5
G	12.5
H	12.5
I	12.5	2914.66
J	12.5
K	12.5
L	12.5	2993.49
M	12.5
N	12.5
O	12.5	2662.85
P	12.5	2998.81	2910.7	130.69
A	25
B	25
C	25
D	25
E	25
F	25
G	25
H	25
I	25
J	25
K	25
L	25
M	25
N	25
O	25
P	25
A	25
B	25
C	25
D	25
E	25
F	25
G	25
H	25
I	25
J	25
K	25
L	25
M	25
N	25
O	25
P	25		#DIV/0!	#DIV/0!
A	50
B	50
C	50
D	50
E	50
F	50
G	50
H	50
I	50
J	50
K	50
L	50
M	50
N	50
O	50
P	50
A	50
B	50
C	50
D	50
E	50
F	50
G	50
H	50
I	50
J	50
K	50
L	50
M	50
N	50
O	50
P	50		#DIV/0!	#DIV/0!

## Sheet: Unsuccessful wells
	1	2	3	4	5	6	7	8	9	10	11	12	13	14	15	16	17	18	19	20	21	22	23	24
A		U.H	W.O			W.O	Dead			W.O*		W.O			W.O*	Dead			Malf.	W.O			Malf.	Malf.
B	W.O		W.O	W.O	W.O	W.O	W.O	W.O			W.O		W.O				Dead	W.O		W.O			Dead
C		W.O	Dead	W.O	W.O			W.O		W.O	W.O		U.H							W.O*			Dead
D	W.O	W.O		W.O	W.O				W.O										W.O			Malf.	Malf.	Dead
E	Malf.	W.O	W.O	W.O	W.O		W.O				W.O		W.O		W.O		W.O	Dead	Malf.			Dead
F				W.O	W.O			Malf.					W.O		Malf.			U.H		W.O			Malf.	Malf.
G	W.O*											W.O	W.O	W.O		Dead			W.O	W.O	Dead	W.O	U.H
H		W.O	W.O		Dead				W.O				W.O	W.O	W.O	U.H	W.O		W.O	Malf.		Dead	W.O	Dead
I	Dead					W.O*				W.O	Malf.	W.O	W.O		W.O		W.O				W.O	Malf.	Dead	Dead
J	W.O			W.O		W.O*				W.O						U.H		W.O	Malf.	W.O		U.H	Dead	Dead
K	W.O		W.O			W.O	W.O	W.O	W.O	W.O		W.O		W.O			W.O		Malf.	W.O		Malf.	Dead	Dead
L	W.O	W.O*	W.O	W.O		W.O	W.O*		W.O		Malf.	W.O	W.O			W.O			Dead				Dead	U.H
M		W.O			W.O									W.O	Dead				W.O	W.O	W.O	Dead	U.H	U.H
N		W.O					Dead			W.O		W.O		W.O			W.O	W.O		W.O		Dead		Dead
O	W.O	W.O	W.O		W.O	W.O			W.O	Dead			W.O		U.H				Malf.			W.O	Dead	Dead
P					W.O*				W.O		Dead				U.H	W.O	W.O	W.O	Dead			Dead	W.O	W.O
			* = or not enough expression to get a correct measurement
