# Supplementary material for: High-Content Screening in Zebrafish Embryos Identifies Butafenacil as a Potent Inducer of Anemia
Source: PLoS One. 2014 Aug 4;9(8):e104190. doi: 10.1371/journal.pone.0104190 (PMC4121296; doi:10.1371/journal.pone.0104190)
Supplement: Dataset S1 — Microsoft Excel spreadsheets containing raw data for all chemical screening assays. (ZIP) [file pone.0104190.s036.zip › Dataset S1/18- Lactofen/Lactofen_Circulation_FFTAnalysis.xlsm]

## Sheet: Description
ToxCast Screen - Circulation
Lactofen
Data was collected using the Circulation Journal in MetaXpress
Imaged 74 hpf fli1 larvae using ImageXpress
Incubated larvae in 100 mg/l MS-222 for 30 min
Centrifuged plate for 2 min at 200 rpm
Imaging parameters:
*32 frames (0.09 sec interval)
*Transmitted light
*4X magnification; 1 site/well
Had the doors off of the imager and the fan on to stablize temperature
Test Initation Date: 9/30/13
Imaging Date: 10/3/13
Start Imaging Temperature: 27°C
End Imaging Temperature: 27°C
Total Imaging Duration: 1:57
W.O. = Wrong Orientation
N.F. = No fish in viewing screen
N.A. = Not Analyzed (did not meet analysis criteria)
O.F. = Out of Focus

## Sheet: Background
Measurement	Average (Show Region Statistics)
	1	2	3	4	5	6	7	8	9	10	11	12	13	14	15	16	17	18	19	20	21	22	23	24	25	26	27	28	29	30	31	32
A01	691.125	692.75	690	689	687.375	692	688.125	691.75	681.375	689.625	687	685.5	686.25	683.875	686.75	687.75	682.5	685.5	683.875	682.875	683.5	685.25	688.75	690.25	686.5	686.125	685.25	683.375	692.5	684.5	687.25	679
A02
A03
A04	623	620.75	615.25	619	618.875	623	619.25	621.125	619.5	610	623.25	620.125	621.25	619.25	618.5	622.75	619.5	618	624.875	627.5	623	620.5	618	619.25	617.75	612.5	617.25	614	623.375	611.75	623.75	621.25
A05	612.25	615.75	621.875	624	621.25	621.375	619.5	619.5	621.625	618.875	618.5	618.75	622.75	623.875	622.75	624.75	620.75	625.5	616.625	618.875	619.125	618.25	623	621.875	621.25	623.5	626.75	622	623	624.875	617.75	618.625
A06
A07
A08	624.5	617.5	622	623.625	623.375	616.75	623.625	621.375	625.5	622.875	616.5	622.125	619.25	620.75	624	618.75	625.125	621.5	617.875	623.75	620.375	620.75	619.75	620.375	618.125	621.125	624.125	618.75	614.875	623.25	618.125	614.5
A09	619	615.625	616.125	611.125	615.125	616.5	613.375	611.25	612.5	619.375	615.875	621.875	614.375	614.875	621.375	613.375	617.625	617.375	617.25	616.875	618.25	619.75	623.25	618.375	619.5	617.5	620.25	610.375	612.375	616.625	618.25	611.375
A10	633.25	630	632.625	630.25	631.875	626.5	635.125	629.5	631.375	635.25	636.625	636.25	635.125	632.625	634.125	634.375	637.25	631.5	626.625	630.5	633.875	638.875	631.875	633.875	632.625	640.375	633.25	635.125	639.5	630.125	627.75	631.125
A11	532.25	534.375	531.5	530.125	531.375	529.25	535.625	532	531.125	532.625	530	530.5	526	530.5	530.75	532	536.375	532	527.5	533.5	529	530	535.5	529.25	531.75	530.75	536.25	531.125	524.5	530.375	535.375	538.875
A12
A13	635.875	637.875	643.5	635.75	637.25	638.625	634.625	636.875	642.75	643.375	640.75	643.125	634.875	641.5	636.375	633.75	645.875	635.5	638.125	638.875	642.125	636	638.375	634.375	645.875	638.125	643.75	632.875	637.875	635.125	638	641
A14	632.875	630.875	636.5	635.75	631.375	638.375	638.875	631.5	636.125	637.125	635.375	636	630.875	637.375	636.25	637.625	630.125	641.375	634.625	634.875	637.5	636.5	630.625	633.875	633.125	637.625	638	633.375	640.5	640.5	632.625	632
A15
A16
A17	632.875	637.125	640.625	635.25	636.625	632.75	635.75	636.875	639.375	635.875	640.875	632.125	639.375	636.5	641.375	635.75	642.75	638	643.25	640.875	641.125	641.875	642.25	643	638.375	637.625	638.5	631.375	636	640.875	646.25	642
A18	641.875	635.625	635	637.625	640.5	633.75	637.875	640.875	636.625	639.375	632	646	640.125	639	635.875	637.375	646	641.375	637.25	640.25	635.5	640.625	639.125	640.125	634.25	640.25	634.25	638.75	641	634	640.75	642.125
A19
A20
A21
A22
A23
A24
B01	678.25	673.375	677.375	679.25	676	674.5	680.25	677.25	675.625	678.5	676.625	676.5	685.375	676.625	678.125	676	680	677.375	678.875	673.625	681.25	675.125	677.75	677.375	673.75	674.125	678.25	679.5	677	672.875	680	676.5
B02	622.75	626.5	622.625	624.75	616.375	618.75	629.25	622.375	625.5	617.375	625	626.25	625.125	623.25	623.5	619.5	627.125	619.875	622.125	626	623.875	622.625	628.75	620.5	622.625	623.125	623.125	619.75	627.125	621.875	630.125	627.25
B03
B04
B05
B06	585.125	583.125	589.75	587.875	581.625	587.5	587.25	582.625	584.125	581.25	584.25	590.375	587.125	581.5	581.75	585.625	583.375	591.125	586.875	586.625	587.5	584.625	581.625	586.75	588.125	582.625	583.125	591.375	586.625	586.25	585.5	593.625
B07
B08	634.25	635.75	636	636.625	631.75	633.375	628.25	630.125	632.5	629.75	638.625	637.25	644.75	637.625	636	633.5	633.25	626.25	641.375	632.625	632.25	628.25	636.75	636.75	630.75	634.5	631.125	637.5	636.5	631	633.375	639.375
B09	643.125	643.625	640.875	641.375	639.375	639	645	645.25	646.25	646.25	635.375	641.125	641.375	644.75	638.375	636	636.75	645	638.5	639.625	645.75	645.25	638.125	641.5	646.625	648.5	641.375	642.125	646.375	634.375	641.75	643
B10	591.625	592.875	593.125	591	594.625	592	590.25	595	589.875	589.625	597.875	592.625	595.375	595.375	597.75	588.375	597.625	586.125	592.375	596.5	596.125	596.875	595.75	594.25	594	591.625	594.25	589.625	586.375	593.375	593.375	596.25
B11
B12	642.125	644.25	645.5	640.625	647.875	643.625	640.75	645.375	642.75	643.125	641.125	646.5	645.875	644.5	639.375	640.25	655.375	647.625	651.625	645.125	644.75	646.375	646.5	643.625	649.125	651.5	639.25	640	639.875	646.875	639.875	636.875
B13
B14	634.143	631.714	628.5	633.857	634.214	629.571	634	630.857	633.071	634.643	630.5	632.786	629.5	634.429	629.5	630.429	630.071	633.5	634.429	632.929	632.429	632.357	632.786	630.786	632.5	628.786	633.071	634.214	632.429	635.357	632.857	634.143
B15	564.25	564.375	566.625	562.5	557	560.375	555.125	561.625	562.5	560.625	561	552.375	564.125	559.5	562.375	559	565.375	565.125	562.875	566.125	563.625	564.75	564.625	567.375	567.875	565.75	560.5	562.5	562.125	561.125	566.25	568.875
B16	630.125	630.125	627.125	624.75	626	627.875	624	628	629.625	629.375	627.125	629.875	629.375	632.625	624.875	627.375	626.125	631.875	629	630	629	628.625	627.875	629.125	625.375	637	629.5	625.875	630.375	626.875	627.625	626.625
B17
B18
B19	596.125	594	592.25	593.625	597.25	596.125	597.375	602	598.875	597.25	602.25	594.375	591.875	598.5	598.625	605	594.5	596.5	596.25	596.875	600.625	598	602.625	600.125	599.625	598.75	597.75	599	593.75	594	600.25	602.125
B20
B21
B22
B23
B24
C01	662.75	671.5	665	666.125	657.25	667	665.125	663	670	660.875	659.625	665.375	666.875	665.5	664.25	670.75	661.5	668.875	664.875	673.25	665.375	659.75	669.25	669	667.75	662.5	665.75	665.5	671.125	669.5	663	662.375
C02	616.125	617.375	615.625	622.25	622.25	617.5	618	622.375	622.625	618.625	618.25	614.375	618.125	617.625	625.375	623.625	618.875	619.625	613.25	618.75	621.625	614	615	615.875	626.875	616.125	615.25	620.25	623.625	617.625	615.75	616.625
C03
C04
C05	625.5	622	628	629.375	623.5	630.75	618.375	621.875	622.75	628.5	630.125	624.375	624	631.625	621.625	624.875	623.625	625	624.375	628.25	624.375	624.75	625.875	630.375	627	622.5	627.25	623.875	623.625	624.5	628.25	628.625
C06	621.875	616.375	620.875	620.875	617.25	620.625	626.625	618.375	617.125	625.625	624.5	619.875	624.375	619.75	617.75	616.5	627	621	618.625	621.125	618.75	623.5	623.125	620.625	621.875	614.25	623.5	622.125	618.875	622.625	623.625	618.25
C07	630.75	623.375	632.625	630.25	629.375	631.5	625.875	629.875	636.625	633.875	632.25	636.75	625.375	635.625	624.25	625.125	627.375	626.5	622.125	627.5	639	623.875	632	630.375	628.5	631.875	631.875	635.75	626.75	633.75	627.5	633.125
C08
C09	623.125	629.5	627	628	627.375	624.625	628.75	621.625	625.875	627	627.875	628	630.875	627.5	630.75	634	628.75	628.625	626.625	628.875	625.75	629.75	622.25	632.875	635.125	627.125	619.125	626.375	631.25	626.375	628.375	627.25
C10
C11
C12	625.875	627.75	631.5	623.875	630.75	626.75	630.125	633.5	636.375	631.375	633.125	632.125	629.5	633.375	632.625	629.75	632.25	624.5	630.875	629.125	630.75	633.625	635.25	627.875	633.5	633.125	636.125	635.875	636.25	634.125	635.375	633.5
C13
C14	621.625	616.125	617.875	613.625	617.375	624.375	617.125	616.75	618.25	618.875	620.75	618.125	615.75	618.75	615.125	621.5	617.125	613.875	618.625	617.25	621.25	617	618.375	615	615.25	615.25	613.125	620.25	616	623.875	617	617.25
C15	552.875	549.875	555.625	549.25	553.125	546.5	549.125	548.375	552.875	552	551.375	544	552	553.125	552.875	553.125	554.5	545.625	547.25	548.375	550.375	547.375	552.375	550.5	553.875	552.125	551.875	550.625	548.375	550.5	552.875	552.875
C16	645.125	634.375	634.875	634.875	629.75	641.375	636.75	640.25	638	635.625	635.125	640.375	639.5	635.125	639.25	632.375	641.125	630.25	639.5	633.5	639.375	640.625	633.5	638	631.5	632.375	643.25	633.625	632	632.25	637.75	632.375
C17	629.375	633.375	640	635.125	637.125	630.625	631.75	630.375	635.5	639.875	632.625	632	632.875	621.75	626.875	624.75	631.875	631.25	634	632	628.625	638	628	633.625	631.375	627.25	628.125	627.375	629	633.5	627.75	635.375
C18
C19	680.75	685.625	687.125	681.875	677.75	676.75	682.125	676.125	692	683.625	683.875	687.75	679.625	683.375	692.875	682.625	686.125	684.125	679.625	687	689.25	679.25	677.625	681.625	678.25	678.125	688.75	684.375	678.375	684.75	685.625	677.875
C20	637.875	640.75	635.125	639.875	645.75	640.625	644.125	640.75	639.875	639.625	638.875	643.625	652	645.875	639	643.125	636.75	645.25	643.5	647	647.375	638	647	647.375	642.625	649	645.125	643.75	642.625	639.125	640.875	640.25
C21
C22
C23
C24
D01
D02	638.25	639.75	638.5	636	635.375	635.5	637.375	634.5	635.625	643.875	643.625	635.375	639.875	645	641.625	641.5	637	641.375	640	643.125	640.25	639.25	642	633.625	644.125	645.875	631.75	638.875	640.75	641.375	644.625	642.25
D03	635.625	633	636	633.875	640.25	633.625	638.625	637.375	635.25	629.625	639.25	633.5	636.5	629.75	638.5	640.375	632.5	633	640.875	639.75	638.5	633.125	638.625	636.25	634.875	630.25	634.125	632.375	634.625	641.25	635.875	633.25
D04
D05	625.875	621.5	631.625	625.25	616.25	622.125	625.875	622.375	627.375	623.125	623.25	623	621.75	624.625	622.25	627.25	622.25	626.875	621.125	626.5	622.25	626.125	621.5	626.625	623	629.125	623.375	618.125	620.5	628.375	628.375	626.875
D06	639.25	640.375	631.5	626.125	631.25	628.625	627.625	627.5	623.375	632.375	630.5	630	636.125	627.25	633.625	629.375	630.375	630.625	627	635.75	633	631	630.375	635	631.625	635.375	632	630.375	635	630.875	629.125	631.5
D07
D08	639.125	633.75	638	635.875	634.625	640	632.125	633.75	638.25	640.75	638.125	629.75	642.125	638.875	637.25	636.25	638.75	640.5	640.375	639.75	637	633.5	634	640.125	634	639.875	635.625	636	639.125	643.5	632.125	632.75
D09
D10	613	610.875	620.875	614.5	618	610.875	606.875	613.75	614.25	608.75	611.375	611.5	615.875	605.25	614.125	611.75	611.75	617.625	607.25	612.5	615	610	603.375	607.5	612.625	613.25	614.75	606.125	614.125	614	614.625	605.125
D11	635.5	633.125	637.25	629	630	632.75	635.125	640	635.625	633.875	638.625	638	636.125	635.375	635.375	642.375	626.75	630.25	635.625	634	634.875	636	631.625	631.875	630	632	631.25	632.125	632.25	638.125	633	633.375
D12	626.5	621.75	624.75	624.375	625.5	626.5	632.375	630.5	628.625	629.625	626.375	630.5	625.375	623.625	625.125	629	627.625	631.125	624.625	627.375	627.25	627.625	628.875	624.625	628.125	622.375	630.375	627.75	627.5	630.625	628.375	625
D13	615.75	610.125	614.875	613.75	616.25	609.25	614.5	612.5	612.625	610.75	615.125	612.5	609.5	611.75	611	613.125	611.75	620.125	618.875	612.375	618.125	614.875	613.875	615.5	615	611.5	610.625	616	610.5	612.875	610.625	616.75
D14
D15	607.75	610.375	608.875	611.75	612.5	609.5	608.25	604.75	610	608.5	608.25	609.875	608.875	613.25	606.125	607.75	608.875	612.125	614.75	615.125	602	610	609.375	612.5	605.25	603.75	608.375	608.625	606.75	604.25	610.375	607.125
D16	645.125	643.625	637.875	642.875	641.125	649	639.125	642.5	640.5	644.375	649.25	638.375	646.125	641.25	645.375	641.375	645.25	640.25	641	640.875	642.75	637.5	640.75	639	638.75	641.125	640	639.25	640.125	638.625	646	635.125
D17	634.5	642.25	636.25	634.5	633.25	635.875	642	633.25	633.125	642.125	638.625	638.375	644.25	643.375	641	638	635.75	638.125	634.5	637.625	637.625	638.75	637.5	634.375	636.25	639.625	635	634.625	639.75	641.125	639.25	638.625
D18	622	622.875	626.125	632.75	632.625	628.625	632.375	632.375	625.25	624.25	629	628.75	627.875	623.375	628.5	625.625	629.75	628.25	630.25	623.5	630.625	624.125	624.125	631.375	631.25	635	623.375	628.625	631.5	630.625	631.375	628.125
D19
D20	646.875	643.625	643	650	643.625	643.75	648.375	646	645	646.125	644.75	646.5	645.5	643.875	644.5	640.25	647.375	654.25	642.875	639.875	641.75	636	647.125	644.25	640.75	642.25	643.75	647.875	641.625	641.75	637.75	644.625
D21
D22
D23
D24
E01
E02
E03
E04
E05
E06	617.75	626.625	629.5	628	620.25	621.875	625.625	622	622.5	623.375	626.25	625.75	626.125	624	621.375	612.75	620.25	614.625	625.625	618.625	621	618.625	622.125	623	613.125	624.25	614.25	621.375	622.125	625.25	630.25	622.75
E07
E08	576.125	572.375	574.125	579.875	584.75	576.125	572.875	584.5	579.375	575.625	579.5	578.125	582	573.125	577.25	579.875	579.25	578.875	575.75	577.375	576.5	574.75	579	580	574.25	579	576.625	571.75	585	579.625	575.375	579.625
E09	627.25	631.25	631.75	627.875	631.5	627.125	623.5	633.5	632.875	629.375	625.125	627.25	625	630	632	634	626.625	627.625	628.5	629.625	631.75	627.125	622.25	626.75	636.25	634.75	629	635.625	630.75	620.375	630	633.5
E10	636.5	640.625	644.625	646.875	642.875	645.75	639.75	644.25	638.375	643.375	637.875	639.625	646.875	647.75	639.125	645	638.75	642.625	639.25	647.875	643.625	644.125	647.875	645.25	640.875	639	644.75	637.375	641.875	634.375	640.875	642.25
E11
E12	628.75	633.75	626.5	625.625	632.375	631	625.375	629.5	626.375	630.375	627.625	631.625	630.375	630.875	636.625	628.125	631.125	629	625.125	626.125	629.875	626	633.75	634.125	637.5	632.75	635.625	630.75	635.375	628.5	631	628.25
E13	577.25	584.875	582	581.375	585	581.875	575.875	582.25	582.5	574.625	573.125	584	572.375	580	572.25	582.625	577.375	579.375	577	583.625	571.375	578.5	581.875	579.125	578.25	582.5	581.75	580.5	576.75	584.25	579.625	582.875
E14	525.5	533.25	540.375	526	534.375	532.25	526	530.5	528.25	531.25	534.625	529.125	528.625	526.5	535.5	535.25	526	525.75	528.375	529	529.875	531.75	533.5	533.75	531.125	532.125	531	535.875	525.125	530.125	528.875	526.75
E15
E16	629.125	629.875	627	629.625	627.125	629.125	629.25	626	635.125	625.5	629.75	625.375	627.625	626	628	624	630.75	628.625	636.25	620	627.5	628.25	630	629.375	632.75	627	628	636.125	635.75	628.5	636.875	629.625
E17
E18
E19
E20	626.875	630.625	632.5	633.75	636.5	627.375	633.625	632.375	631.5	631.25	636.75	639.25	631	630.5	633.125	631.25	637.25	628.625	627.625	635.5	629	639.5	624.625	633.125	628.5	627	636.875	632.375	628	631.5	633.625	627.875
E21
E22
E23
E24
F01	536.5	530.125	525	528.75	526.625	529.125	531	529.125	529.75	533.375	533.875	530.5	530.5	529.875	533.5	525.875	530.75	530.5	537.625	527.5	532.25	533.5	530.875	527	533.5	534	526.875	531.375	530.5	532.75	532.75	532
F02	632	631.25	634	629.75	633.75	631.25	631.875	630	634.125	635	635	627.375	637	626	629.875	631.875	627.25	629.5	629.625	629.5	641.375	629.875	633.125	634	632.625	637.875	625.125	629.75	633	639.125	635.75	629.25
F03	620.75	612.625	619.125	606.75	610	612.375	616.625	612.375	612	612.375	612.875	618.125	616.5	615.875	614.75	616.875	610	619.375	614.625	616	618.25	609	611.875	614.125	613.875	612.375	609.75	613.5	621.5	610.75	609.875	610.875
F04
F05
F06	634.25	637.375	627.5	635.875	639	635.125	636.625	633.375	639.125	630.75	637.5	634.5	637.25	638.875	635.75	640.875	636.875	632.5	639.125	636.875	635.75	637.75	637	637	640.375	633.75	635.25	633	636.75	637.75	636	632
F07	636.875	627.375	620.125	626.75	631.875	634.875	638.625	640	632.75	628.375	632.25	635.375	637.875	636	632.625	632.5	635.625	639.625	638.25	640.625	633	634.125	634.75	634.625	634	635.5	631.5	638.75	631	632.75	629.375	630.875
F08
F09	641.375	640.5	637.875	643.125	644.875	638	643.625	638.5	643.875	647.5	640.875	644	642	643.625	646.75	640	634.875	637.125	647.125	631.625	639	644.125	640.125	640.75	643.125	639.625	643	637.125	631.375	637.25	646	636.75
F10	645.125	644.375	645.375	645.125	642.75	641.625	644.375	639.875	638	633.125	644	634.25	635.875	641.125	645.25	639	642.125	640.125	638.5	648.625	644.375	647.375	645.5	639.25	638.25	641	644.75	646.375	642	637.875	639.75	638.875
F11	608	607.5	610.625	612.125	611.25	612.125	611.625	618.75	612.5	613.375	613.875	608.25	609.5	603.5	608.625	614.125	609.5	611.5	610.25	614.75	609	611.125	612.875	612.25	614	613.625	612.5	615.875	612.5	619.125	609.25	614.125
F12	533.625	529.5	536.875	537.5	534.375	541.5	535	533.125	541.625	537.25	536.25	535.75	534.25	536.125	526.625	535.5	533.5	532.375	538.5	534.75	533.875	533.5	535.125	536	538.75	544.375	534.875	533.5	539	541.25	533.125	535.375
F13
F14	604.375	607.75	614.375	617.5	608.125	611.125	611.875	620.75	609.75	610	607.375	610.375	615.25	608.25	606.75	610	610.5	607.625	614	618.625	609.5	608.5	617.125	611.625	610.25	610.75	615.25	613	610.5	617.5	608.125	611.625
F15
F16	639.875	644	641	639.375	635.625	638.625	637.75	635.5	641.125	646.875	641.625	642.5	639.625	641.125	647.125	637.125	635.875	645.375	645.125	637.125	645	634.5	643.625	641.375	639.375	637.375	637.875	638.625	642	636.125	637.5	643.125
F17	645.375	649.875	648.875	649.5	652.625	645	648.125	649.125	646.875	641.25	657.125	652.125	644.875	649.125	652.875	646.125	647.625	649.5	648.625	651.5	648.5	643.375	652.5	651.125	651.375	654.125	651.875	649.875	648.875	642.5	651.875	645.375
F18
F19
F20
F21
F22
F23
F24
G01	645.75	643.125	652.375	647	656.125	650.25	646.875	647.5	646.625	645.75	646.375	650.125	652.125	652.875	649.125	644.75	653.875	647.125	653.125	642.5	650.25	652	652.375	649.125	655.25	651.625	652.125	647.25	648	649.375	650.625	649.125
G02	599.625	600.875	596.75	603.5	595.5	598.5	598.375	602.25	604.625	602.625	598.5	604.125	596.625	597	603.75	600	601.25	601.5	602.5	599.375	606.25	604.375	603.375	604.875	593.75	599.625	597.75	598.875	599.5	603.875	597.375	603
G03
G04	576.375	574	568.75	573.25	575.875	572.375	576.25	574	582.125	580	574.375	572.75	580	580.25	575	573.875	580.25	574.625	581.375	578.125	568.75	576.125	583.75	577	575.75	581.875	574.125	579.25	572.75	582.125	575.625	576.625
G05	555.5	559.25	558.25	556.125	560.625	558	556.125	558.25	560.375	550.125	550.375	556	555.625	550.75	556.75	553.5	553.75	563.375	552.25	552.875	555.625	557.5	551.5	562.5	553	557	556.125	553.5	552	556.875	550.375	557.875
G06	636.25	639	639.125	647.75	648.25	643.875	643.625	645	643.75	646.25	645.625	640.625	646.75	641	646.125	654	644.875	645.625	649.75	642.75	637.5	650.125	641.5	645.125	648.25	638.625	644.5	642.625	641.75	648	646	650.5
G07	579.875	577.625	579.875	573.5	585.875	588	578.5	572.75	582.125	572.25	579.125	583.125	578.125	581.75	582.5	578.875	578.125	573.5	583.125	583.875	581	581.5	575.375	582.25	575.625	577.875	581.875	575.25	575.5	585.75	584.625	577.75
G08	604.5	603	600.5	596	605.125	593.375	600.25	602.875	604.125	601.875	599.125	605.25	602.625	606.125	607.5	607	604.75	605.5	603.375	601.875	604	605.375	605.5	604	602.875	606.5	598	607.375	602.75	603.625	601.125	603.375
G09	644.125	646.25	645.125	639.75	645.625	642.5	643	644.875	642.25	644.25	642.625	647.125	645	641.25	646.25	641.75	645.125	650.375	642.625	643.625	646.125	640.75	643.25	650.75	649	647.75	645.75	646	647	649.75	646.75	651.875
G10
G11	647.75	643.875	644.625	634.75	641.375	642.75	632.625	639.5	642.25	637.875	640.25	637	638.375	640.375	637.875	640	640.875	643.75	642.875	644.125	643.875	637.5	642.125	640.25	642.625	647.25	638	655.5	645.625	639.25	640.875	649.625
G12	603.75	600.75	607.75	603.125	608.125	602.875	603.875	607.5	611.75	609.625	605.25	609.5	608.375	605.125	603.375	605.125	611.875	606.125	606.25	603.875	604.125	608.5	607.875	608.375	610.5	602.75	599.875	604.875	611.875	607.25	601.75	602.625
G13
G14
G15	642.625	642	643.875	646.625	642.625	645.5	641.25	643.625	641.875	645.625	649.75	644.875	643.375	648	648.25	641.625	640.625	642.875	642.75	643.625	638.75	641.5	640	647.75	639.125	645.875	651.875	635.625	644.625	643.125	638.625	647.625
G16
G17	567.75	575	571.75	579.375	566.5	571.5	570.375	577	571.375	571.625	574.375	572.75	570.5	571.5	572.375	572.625	578.375	573.875	576.25	571.25	568.75	578.875	566.125	570	573.125	570.25	573.5	575	574.375	576.375	573.75	577
G18	656.25	654	658	653	646.875	659.625	647.875	660	655.875	648.5	648.5	653.75	655.375	650.625	654	650	648.375	650	659	650.375	654.125	651.375	655.625	643.875	650.5	655.125	649	651.25	651.5	653.5	658	656.25
G19
G20	656.125	667.375	668.75	674.625	663.875	666.25	667.625	669.25	666.5	668.625	664.25	670.625	665.625	671	664.375	668.75	670.375	665.75	666.125	674.375	669.25	671.125	668.5	673.625	663.875	666.5	669.125	660.5	674	660.875	664.125	663.5
G21
G22
G23
G24
H01	647.875	648.5	655.875	652.25	659	645.375	647.5	653.75	651.125	653.375	653.75	651.125	655.75	652	653.875	648.875	655.125	659.875	649.375	651.25	646.625	656.75	653.375	649.875	655.625	654.875	654.5	645.875	656.75	648.75	654.25	649.75
H02	634.25	631.875	626.25	629.5	635.25	630.75	639.75	635.625	632.25	645.625	637.875	634.375	638.5	639.625	633.125	631.125	625.75	635.375	635.125	637	631.875	634.25	632.625	632.5	639.5	632.625	631.5	629.75	632	636.5	635	635.625
H03
H04	614.625	615.375	613.125	617.5	615.875	619.375	614.25	610.625	619.125	616.125	619.375	613.25	613.125	612.75	616.375	618.5	624.125	615.875	617.5	613.625	614.75	612.25	617.875	614.375	622.375	623.875	619.75	613.875	620.75	616.125	620.5	613.625
H05
H06	634.625	634.875	632.125	637.5	636.75	637.375	637	640.125	632.375	633.125	640.375	635.625	633.75	638.5	638.875	636.5	641.5	639	640.375	628.875	637.125	640	637.25	634.625	632.25	641.375	639.25	631.125	640.625	635.875	634.375	638.5
H07	662.75	667.125	669	661.5	663.75	666.25	661.5	668.625	665.875	668.25	666.25	661.75	665.125	659.625	664.5	664	663.25	666.75	667.125	658.625	675.25	666.5	670.25	673.125	661.25	661	663.75	664.5	663.75	670.625	662.875	663.25
H08	617.25	619	617.625	622.375	615.875	613.75	613.625	614.75	616.75	619	615.25	613.75	619.875	620.5	619.25	621	613	620.5	615.625	616.125	618.125	622.125	619.125	610.25	616.75	618.5	616.375	614.625	615.125	618.375	615.125	617.125
H09
H10	644.625	645.5	650.5	646.75	651.875	643.5	640.625	647	650.375	653	644.125	645.5	648.625	646	645.75	650.25	650.625	649.875	649.5	647.5	649.125	647.375	653	640.5	649.125	647.75	654.875	652.125	653.75	652.75	644.5	645.875
H11	599.875	603.875	601.875	598.125	605.125	598.125	598.25	602.875	604	600.25	600.125	596.875	598.125	600.75	602	600.625	603.5	602.75	597.125	596.25	599.75	602.875	601.25	605	600.875	606.375	602	600.375	600.75	600.25	598.125	601
H12	650.5	650	657	651.375	657.625	654.75	648	653.125	651.125	652.75	655.5	657.5	652.875	653.375	653.5	655.375	653.625	652.5	658.625	656.5	653.75	656.25	650.125	654	650	657	657.125	654.125	663.875	652.125	655.125	656.875
H13
H14
H15	554.375	561.75	560	564.25	562	559.75	563.5	555.75	560.5	559.375	565.875	555.625	559.625	565.625	556.375	566.625	562.5	561.375	567.875	560.5	562.375	559.625	560.25	558.625	560.25	559.625	563.25	559.5	561.125	565.25	558.125	562.5
H16
H17
H18
H19
H20
H21
H22
H23
H24
I01
I02	611.375	614.25	613.875	615	616.375	615.25	618	619.125	614.875	621.25	612.875	621.75	612.875	618.375	618	612.5	617.625	614.375	616.875	614.75	615.875	617.5	610.5	618.75	621.375	615.25	618	617.75	614.125	613.875	617	614.25
I03	630.75	628.875	632.5	632.625	633.625	638.875	636.875	635.625	641.25	641.25	636.375	633.625	642.375	633.125	638.375	628.875	639.75	633.375	633.75	635.625	638.375	634.125	644.75	636.375	645.25	646.125	643.375	636.375	635.25	640.75	643	645.125
I04	765.375	756.5	765	752	753.25	760	764	763.875	765.25	762.125	762.875	768.875	762.75	763	761.125	759.25	767.625	764.625	762.125	763.25	762.75	759	758	763.5	762.875	763.25	757.125	759.5	766.375	768.375	764.125	766.25
I05	541.125	537.75	541.5	544.625	546.875	545.625	544.25	543.375	546.125	543.25	543.125	543.375	548.625	545.625	544.625	545.25	545.625	538	545.875	545.25	540	536.625	545	545.875	544	539.875	547.625	542.625	546.125	540.875	542.5	545.5
I06	642.375	639.25	640.875	644.375	641.5	642.625	641.25	640.75	645.625	640.625	650.5	644	640	652.125	642	646	635.375	646.875	647.75	641.625	642.5	641.375	644.25	647.5	645.625	641.5	644.875	643.75	644.625	648	644.75	644.5
I07	651.25	654.5	656.25	650.875	649.375	644.125	654	651.375	648.875	652.25	653.875	648.375	653.625	655.875	648.5	651.875	652.875	653.125	647	654	655.625	659.375	654.75	655.625	652.125	657.5	653.625	651.75	656.75	656.625	650.25	652.5
I08	646.5	643.375	647.25	643.875	646.625	649.75	651.625	642.375	649.375	646	646.5	657.375	650.5	646.75	653.5	646.375	644.625	649	642.625	646.5	643.75	639.25	648.625	654.125	649	650.875	653.75	655.875	651.25	653.625	651.25	651
I09
I10
I11
I12
I13	638.125	645	644.125	643.75	641.25	645.5	635.375	634.25	643	644.5	639.625	633.75	642.625	639.375	641.75	639.5	644.625	643	634.25	638.625	639.5	643.75	637.375	637.75	635.75	639.625	644.5	641.75	641.125	647.125	639.875	647
I14	631.75	637.625	632.375	635.125	640.875	636.625	636.5	639.25	643.125	635	637.25	631.875	627.125	638.375	638.75	639.375	642.25	628.75	636.125	631.375	636	633.125	638	635.125	631.75	627.875	635.125	630.75	630	634.875	635.375	630
I15	636.375	647	644.625	646.25	642.875	646.625	652.75	653.5	649.5	653.5	658.125	644.5	647.125	647.875	642.875	651.5	645.75	647.875	647.625	653.875	654.25	649.125	652.75	642.875	649.5	644.375	647.375	650.125	648.375	650.25	640.25	643.5
I16	635.875	633.625	631.875	635	636.625	631.25	638.125	632.25	630.875	634.25	633.625	635.25	634.5	634.75	636.125	633.75	635.25	632.75	626.125	633.625	637.5	632	635.75	634.875	632.75	638.75	632.125	637.125	632.5	632.625	632	638.625
I17
I18	670	672.875	666.125	669.75	664.5	671.125	669.75	670.5	675.375	671.125	669.125	662.875	675.5	666.75	671.75	666.75	671.75	668.75	664.625	673.375	667.125	674.625	670	672.625	677.875	663.125	666.875	672	671.375	665.625	673.125	674.625
I19	608.75	604	610.5	604.25	610.375	617	611.25	605.625	607	606.125	606.875	607.75	609.625	608.5	608.25	610	615.375	598	600.5	605.875	607.875	602.75	603.75	612	610.625	608.625	610.625	610.125	605.125	604.125	607.375	606.75
I20
I21
I22
I23
I24
J01	676	673	676.125	670.625	665.375	669.875	663.25	677.75	672.125	670.75	669.375	666.625	667.875	670.75	674	671.375	668.75	663.375	675.75	671.125	676.25	671.375	666.5	666.375	674.625	670.5	665.625	672.125	673.375	669.25	671.625	675.25
J02	634.375	636.875	638.375	644.75	645.5	642.625	638.375	646	649.125	644	638.875	638.375	638.625	636.75	651	639.875	643.25	638.5	641.125	645.25	645.375	638.625	639.875	640.75	639.375	644.25	639.75	642.875	645.5	642.75	642.375	637.625
J03	626.375	629.375	636.375	636.625	629.375	627.125	631.5	628.625	626	624.5	625.375	630	630.375	627.75	627.125	630	631.75	634.5	625.625	630.625	626.75	628.375	632.125	631.75	629.625	634.25	636.75	633.75	634.375	633	626.25	633.375
J04	628.5	636.25	627.875	641.75	636.375	637.125	637.375	635.5	633.5	640.375	639.875	640.25	635.875	631.125	642.125	640.75	637.125	640.25	642	642	638.875	638.875	633.375	640.875	634.5	638.125	641.625	636.875	636.5	631.5	642	639
J05	620.875	620.875	619.625	620.5	615.5	621	621	617	619.75	614.375	615.25	623.125	622.875	616.875	618.25	621.25	619.75	621.25	622.75	610.75	620.875	618.625	620.375	623	623.625	622.125	620.75	617.5	620.25	625.75	626.5	622.25
J06	649.125	653.25	651	647.5	650.875	646.125	653.625	655.5	646.875	647.5	650.75	652.75	651.625	646.625	646.75	649.875	647.25	659.375	651.875	648.75	656.375	652	648.5	650.875	652.125	641.875	648.375	644.75	647.125	654.875	650.25	649
J07	640.75	638.25	632.375	638.875	639.375	639.75	633.75	638.875	636.75	639.625	637.25	640.375	637.625	635.25	631.75	638.25	637.375	638.5	632.875	637.625	640.125	636.125	640.75	637.75	640.875	638.75	640.625	638	648	643.25	644.25	638.625
J08	598.75	604.5	600.25	597.25	605.125	598.875	601.125	604.375	593.875	599.375	601.875	604.75	599.625	598.25	610.125	600	603	601.25	601.875	604.5	598	604	606.75	609.25	607.75	603.625	601.875	602.625	598.875	600	603.125	596
J09	644.75	642.875	638.125	645.75	636.125	639.125	649	646.125	639.625	638	647.125	638.5	643.75	645.25	642.375	645.5	642.875	645.25	644	640.875	644	646.75	644.875	645.625	641.125	643.5	647.5	643.875	641.25	636.375	647.625	648.125
J10
J11	647.5	648	646.625	647.125	648.5	653.875	652.375	649.125	642.5	645.125	642.5	643.25	650.125	650.75	646	647.375	641.375	643.25	648.25	649.875	647.625	650.5	647.5	650.75	647.5	651.625	649.375	651.375	650.375	650.375	646.75	649.25
J12	663.5	661.25	657.125	657.625	659.625	656.375	658.75	654.375	660.25	662.125	666.875	659.125	660.5	661.75	656.25	656.625	657.125	662.125	661.125	664.25	653.625	653.5	656	660.5	656.75	657.25	652.875	661.125	658.625	661.25	656.625	660
J13	639.5	640.125	636.75	638.75	635.875	634.5	640.125	633.375	632.375	637.125	637.875	633.75	638.125	641	642.75	631.5	639.125	637.75	637.625	640.25	636.125	635.25	639.875	635.25	634.5	629.625	636.375	632.125	636.625	641.875	640.25	639.25
J14	660.375	655	659.125	658.125	650.125	658.75	648.25	656.75	653.25	649.375	646.875	655	656.375	650.875	657.75	655.75	653	657.375	653.375	653.625	657	654.375	655.625	654.875	653.625	655.25	649.875	647.5	657.625	650.375	653.25	656.625
J15	637	631.625	627.25	631.125	630.75	633.5	629.75	631.625	636.5	629.75	628	631.25	623.125	630.75	634.75	631.25	635.875	635.5	632.25	630.5	635.625	633.75	631.125	632.625	634.25	634.75	631.375	626.625	629	636.125	637	631.125
J16
J17	653.25	655.375	654.25	645.75	649	651.5	654.25	644.125	647.75	647.125	649.875	645.75	644.375	647.125	653.125	645.125	656.75	648.875	646.625	651.5	641.75	649.75	647.375	651.375	650.75	650.25	644.125	643	648.5	651.125	650.5	646.75
J18
J19
J20	695.625	690	683.5	690.375	697	693.125	696.125	689.625	694.875	687.5	690.5	694.125	688.5	693.375	694	684	690.875	694.625	686.125	691.375	687.875	695.75	695.25	690.375	693.625	698.125	692.5	692.375	692.375	692.75	695.625	690.5
J21
J22
J23
J24
K01
K02	654.5	658	660.5	656.25	663	654.75	665.25	664.5	661.25	660.25	659.75	661.75	663.75	663.5	660.625	660.375	656.875	661.875	668.625	654.375	668.625	659.125	658.625	661.25	658.125	661.5	659.25	660.25	662	659	662.125	656.75
K03
K04
K05	632.5	638.875	639.875	638.875	642	640.125	634.375	637.5	639.625	635.375	639.25	643.875	643.625	636.5	633.75	636.5	639.625	633.75	637.125	643.75	632.5	638.625	635.125	641.125	633.75	642.375	640.875	639.375	631.625	639	635.875	634.75
K06
K07
K08
K09
K10	631	624.125	625.875	624	627.75	633.625	625.625	621.375	626.75	624.625	625.25	617.5	624	628.875	629.375	628.375	632.25	627.75	626.25	628	625.25	624.875	623.5	632.125	624.25	624.125	628.625	629.25	631.75	623.5	627.5	626.125
K11	594.5	596.875	594.5	586	597.125	592.5	597.625	593.25	589	595	596.75	595	594.125	593.125	594	593.25	591.125	592.75	595	596.5	601.625	591.125	585.75	596.375	597.75	593.125	597.625	595.25	596.375	592.375	593.25	593
K12
K13	673.25	669.875	676.375	676.875	672	666.25	669.625	675	666.75	667.125	669	670.75	673.25	672.5	676	673.875	670.625	673.75	681.75	663.875	668.5	672.125	673.5	672.375	666.25	663.25	667.875	667.875	671.75	674.625	669.875	662
K14
K15	661.875	657.125	655.625	652.125	659.875	663.5	654	663.375	661.75	658.5	658.5	652.5	655.75	655.5	659.375	657.875	661.875	667.875	660.625	660.875	654.75	658.625	658.625	661.125	654.5	660.75	666	661.125	657.75	658.25	655.125	661
K16	679.125	682.125	679.625	684.625	676.25	676.25	675.25	682.625	682.625	680	678	681.375	681.5	680.125	681	681.75	678.75	681.625	687.5	678	682.875	679.5	680.875	687.375	680.25	684.625	678.75	681.375	680.875	676.875	685.625	683.75
K17
K18	686.375	686.75	682.625	684.125	684.375	682.375	686	681.875	679.625	686.875	682.375	684.625	683.625	690.625	687.875	686.125	691.5	685.125	679.125	689.375	692.25	685.375	686.625	684.75	685.875	687.875	686.875	683.75	683.125	690.125	683	684.625
K19
K20
K21
K22
K23
K24
L01
L02	663	660.75	657.875	659.375	666.75	663.875	662.25	657.125	668.625	662.75	662	658.625	660.25	662.75	665	665.75	661.75	663.75	669.625	661.25	669.5	665.625	669	662.5	663.5	656.375	665.875	667	664.375	655.5	659.75	664.25
L03
L04
L05	573.125	569.25	576.5	568.5	573.625	569.75	573.75	577.5	567.75	569.375	575	571	565.375	575.25	570	574.5	571.5	576.375	571.375	576.375	573.5	564.75	565.75	576.25	575.875	574.125	574.125	571.625	576.375	578.625	572	564.625
L06
L07	649	647.375	650.875	653.5	643.875	648.25	649.5	645.875	649.875	648.5	645.875	646.75	643.875	648.875	640.375	643.25	650.75	646.875	648	650	647.375	649.625	644.25	647.125	653.75	649.75	647.625	647.375	649.625	651.5	649.625	645.625
L08	674	677.25	671.5	667.625	676	677.5	669.5	674.625	671.25	670.25	673.875	673.5	670	672.875	678.875	678	670.25	682.625	673.125	670.375	676	672.75	672.375	677	678	669.75	672.875	673.5	667	685.5	671.875	678.125
L09	649.875	653.625	659.875	652.875	651.125	648.875	651.625	649.25	649.875	648.625	642	645.625	650.5	653.25	653.125	657.25	654.375	652.625	651	656.5	649.5	657.375	652.375	646.5	647.625	649.25	646.75	648.625	652.75	655.625	651.5	654.875
L10	639.375	635.25	637.625	640.25	631.5	641.375	631.625	634.875	641.875	640.875	638.75	637.5	636.125	639.375	630.375	641.875	636.875	640.5	636.75	636.25	641.875	627.75	641.625	637.125	643	637.75	638.75	632.75	631.375	639.25	638.25	642.625
L11
L12	651.875	659.875	657.875	658.375	660.875	656.875	654.625	655	658.375	667.5	656.875	657.75	657.625	665	659.375	660.625	653.75	660.625	662.375	657.375	656.125	654.875	659.625	654.875	660.875	649.125	658.25	660.625	657.25	655.375	659	657.875
L13
L14	666.75	673	671.75	675.75	675.875	676.75	678.125	669.75	676.375	675.375	673.5	682.5	673	672.75	676.125	674.75	664.875	674.875	673.875	675.875	670.25	676.875	681.25	674.75	676.5	674.75	676.625	679	681	673	669.125	672.125
L15	657.5	664.5	659.375	658.125	657.625	662.375	659.25	656	657.5	663.125	665.625	661.125	658.125	655.75	651.75	656.875	653.75	651	655.875	657.75	658.75	654	661.25	657.5	660.125	652.875	650	652.75	649.25	645.5	657.625	653
L16
L17	664.125	670.875	666.875	672	667.25	667.75	666.75	670.25	664.375	657.75	663.125	667.125	671.875	669.75	668.875	665.5	668.125	668.25	667.875	663.75	666	669	671.375	663.625	669.875	669.75	670.875	672.875	672.5	672.125	667.125	669.25
L18
L19
L20	664.875	663.25	666.875	658.625	662.125	664.875	665	663.625	660.75	660.5	663	665.25	663.5	665.625	664.375	663.125	663.875	662.75	661	659.125	661.25	667.375	660.875	662.125	667.625	667.25	666.375	659.5	667.25	663.5	657.75	663.5
L21
L22
L23
L24
M01	675.75	677.375	674.125	671.375	671.75	672.875	682.875	674.875	681.625	674	679.625	671.5	672.375	674	680.625	675.125	678.25	677.25	681.375	677.625	678.25	670.125	674.375	680	679.875	681.125	679.375	676	679.375	681.5	670.625	678
M02
M03	654.625	655	652.75	647.75	646.625	649.875	655.875	655.25	646.625	652.75	655.5	657.125	655.375	648.375	656.25	654.25	655.75	650.5	657	659.375	654.5	658	655.5	660	656.125	657.375	661.875	659.5	659.625	657	658.875	654.875
M04	660.75	657.875	654	660.5	659.125	656.625	663.875	659.625	662.25	660.125	657	661.875	661.875	659.5	665.25	665.75	671.5	664.25	667.25	663.125	664.5	669.125	662.375	659.5	665.5	665.875	664.5	664.625	667.25	662.5	663.75	657.625
M05
M06	659.875	665.25	664	658.875	656.375	658.5	660.875	654.625	655.75	660.25	657.375	659.625	656	656	664.875	657.625	656.375	654.5	653.875	656.125	651.125	652.625	656.25	655.5	658	657.875	663	656.5	657.75	653	664.5	656
M07	661.625	652.375	649.75	657.125	664.5	658.625	652.25	654.5	662.25	659.625	662.625	659.75	660.125	660.125	661.75	655.625	659.375	663.25	654.25	656.125	659.75	660.625	660.75	658.125	656.875	657.25	659.625	659.875	652.25	654.5	654.625	654.5
M08	662.875	661.375	663	662.75	667.75	662.75	664.25	665.375	666	661.75	663.875	657.375	662.125	667.5	665.375	665.5	662.25	663.75	666.375	664.875	663.125	666.375	670.875	663.375	661	664.25	663.5	665.125	664.25	661.375	668.875	662.75
M09	643.5	648.375	648.5	645.25	642.875	647	650.75	651	648.5	647.5	645.25	643.75	651.375	648.875	645.875	652	645.125	651.125	650.25	654.5	656.25	644.5	659.75	653.125	655.875	655.125	651.875	647.625	655.875	657.125	653	655
M10	579.125	586.5	584.5	578	583.5	582.25	579.875	580.875	585.75	586.625	580.625	587.375	589.875	581.875	582.875	589.125	579.375	584	583.5	585.125	579.125	579.875	584.625	584.25	580.875	585.25	585.625	582.125	580.625	580.625	586.25	584.875
M11	649.25	649.125	647.25	648.5	647.5	648	647.125	647.375	650.875	651.375	648	646.375	650.875	644.125	649.5	649.25	653.5	651	646.75	650.375	645.5	643	646.5	650.125	647.375	650.25	651.75	645.25	649.625	647.875	644.75	649.625
M12	642.5	642.625	643.125	639.625	640.875	643.75	643.375	645.75	640.25	647.875	641.5	643.25	646	645.625	644.375	642	648.25	637.5	641.875	650.75	642	643.125	640.875	642.125	651.125	640.75	646	649.5	640.25	645.25	648.75	644.125
M13	674.375	673.875	672.125	674.75	672	667.75	678.125	670.5	666.125	665.25	677.375	666.75	672.25	683.875	671.25	673.875	672.875	673.625	680.25	681.25	678.625	678	673.375	674.875	670.125	678.875	679.375	672	672.875	674.75	679.25	675.25
M14
M15
M16	679	693.25	687	685.75	679.625	685.5	685.125	685.75	684.25	691.625	685.625	689	683	687.25	684.125	682	688.125	688.625	690.75	686.75	687.875	691.75	683	686.75	691.5	691.875	686.625	690.5	690	697.25	685.75	684.625
M17	668.75	672.375	669.25	668	671.875	669.125	673.625	669.75	675.75	670.25	672.625	674.5	672.125	669.375	669.125	668.625	677.75	675.375	673.125	668.75	678.75	669.875	675	671.25	672.5	671.75	678.75	673	675.125	671	667.875	672
M18
M19
M20
M21
M22
M23
M24
N01	673.875	660.125	675.375	670.125	674.375	674	669.25	667.75	672.25	670.875	669.625	672.125	672.125	670	669.375	671.375	672.125	667.125	669.5	664.375	668.25	677.625	669.75	670.125	669.25	675	671	664.125	671.625	671.125	672.625	679.125
N02
N03	605	603.125	610.875	599	605.875	609.375	602.75	596.5	602.75	603.125	600.875	608.5	603	605.75	604.5	606.75	609.375	609.5	605	605.75	606.625	609.625	603.25	605.375	609.625	603.125	603.5	611.25	608.625	601.75	606.25	610.875
N04	650.375	655.125	657.875	649.375	653.375	656	649.5	653	655.75	651.375	659.125	650.625	647.75	651.625	653.5	644.5	652.75	644.25	655.5	654.25	652.5	647.375	651.375	659.375	658.875	655.75	651.625	650.125	655.625	653.375	658.125	660.75
N05	660.375	661.75	661.875	656.5	660.25	655.125	656.25	657	656.125	657	661.75	658.5	656.875	653.875	659.125	662.125	651.375	660.875	657.875	660.75	651.375	659.25	661.5	658	656.875	657.5	655.75	657.625	660.75	662.375	654.875	669.375
N06	636.625	632.25	638.25	636.75	638.25	638.625	644	634.5	641.125	641.625	645.75	641.375	639.625	638.25	639.875	635.5	643.125	640	638.625	632.625	636.5	643.375	633.125	640.125	635.375	639.375	631.5	635.375	640.875	638.25	647.875	638.75
N07
N08	627.125	626.125	623	624.625	626.375	623.75	624.625	624.625	625.875	624.625	625.625	625.75	623.625	630.5	626.125	629	623.75	627.125	622.25	628.5	624	622.125	626.875	626	624.125	629.125	621.875	624.125	624.5	622.25	626.125	629.125
N09	646.875	643	639.625	645.75	637	641.375	644.75	644.625	636.625	643.25	641.875	650	642	637.75	639.75	643.25	646.5	642.5	646.25	643.5	645.625	650.5	651	642	645.25	644.5	649.5	640.125	641.5	643.625	639.875	648.75
N10
N11	615	608.25	617	613.875	610.875	614.5	616.375	613.625	616.375	613.625	618.75	617.125	622.5	618.75	612.125	623.25	608.875	614.875	620.75	616.5	615.875	614.75	617.625	617	613.75	613.5	616.375	614.75	611.625	612	611.375	616.875
N12
N13
N14	655	654.5	659.25	656.5	654.875	643.375	651.625	655.875	662.5	659	653.375	657.75	657.125	659.25	652.625	650.375	659.25	656.5	657.375	651	654.25	653.5	651.5	656.625	661.25	664.5	656.625	652.375	656.625	653.5	650.625	658.125
N15	672.75	663.875	667.375	669.125	664.25	673.25	666.625	671	672.25	669.625	667.25	667.5	674.875	668.625	678.125	666	674.875	673.5	670.5	668.625	672.25	668.125	662.5	669.5	665.5	666.25	672.5	675.5	662.625	662.625	663.75	670.125
N16	680.875	688.375	682.375	688.625	689.375	690.875	688.5	688.25	691.125	688.125	689.625	696.25	695.75	694.25	690.375	692.5	682.375	690.5	690	687.25	688.5	689.375	685.125	684.25	688.875	690.375	685.5	687	676.125	689.375	682.25	693.125
N17
N18
N19	674.625	687.125	686.625	684.875	685.125	683.375	684	681	678.875	688	690.25	684.5	687.375	680.25	689.375	688.875	676	686.25	689.5	675.875	683.5	681.125	689.625	683.625	683.125	685.625	688.375	678.75	688.125	682	683	680.5
N20
N21
N22
N23
N24
O01
O02
O03
O04	658.875	665.75	665.25	660.75	664.25	660.125	663.625	660.875	665.875	662.125	660.375	660.25	660.375	669.125	663.75	657.125	662.75	668.125	663	661.25	660.5	664.625	664.75	663	664	659	668.125	660.125	665.125	663.875	665.75	672.875
O05
O06	616.25	611.75	619.5	614.125	615.125	614	610.25	619.25	622.25	613	618.875	614.75	614.125	611.125	618.375	618.875	619.75	623.375	620.625	617.375	616.875	619.125	616.125	613.875	613.375	613.375	612.25	622.375	615	618.375	616.5	623.375
O07	664.75	671.375	664.5	669.125	664.75	674.5	674.125	674.375	670.5	673.625	675.5	670	669.875	669.125	673.625	670	662.25	669.375	669	667.25	664.25	669	663.75	664.5	673.875	669.125	674.125	665.625	670.375	671.75	662.625	670.375
O08	671	665.375	669.625	668.375	680.375	670.375	671.25	674	671.625	670.75	667.5	669.375	670.75	677.375	669.875	675.875	672.25	671.25	664.625	673.25	673.375	667.5	670.125	674.75	671.875	663	666.625	674.75	669.75	672.875	671	669.5
O09
O10
O11	606.125	602.25	597.375	596.75	599.375	601.625	599.125	604.875	605.75	596.75	607.375	599.125	602.875	601.75	605.75	599.5	604.875	603.375	603.625	603.25	601.875	605.125	597.625	600.375	607.875	601	610.875	604.25	603.75	605.25	599.5	605.875
O12
O13	694.75	698.375	707.375	698.5	695	708.5	692	701.5	707.25	707.875	703	702.75	702.875	702.5	703.5	697.875	699.625	695.5	700.375	699.875	701.25	705.375	702.125	703.125	700.875	706.5	698.875	699.625	698.5	708.375	699.375	703.875
O14	703.5	703.75	708.125	707.375	706.625	710.125	706.5	709.75	709.375	716.875	710.875	711.875	705.625	711.25	710.625	705.875	704.75	708.25	710.625	709.875	705.875	707.75	701.125	710.5	716.5	708.5	707.375	703.75	714.25	710.875	712.625	708.875
O15
O16	599.875	609.5	606.375	599.875	605	601.875	608.625	600.375	601	604.625	608.125	608.5	602.25	606.875	607.125	602.75	610.75	603.5	604.5	606.125	599.875	603.5	605.25	598.125	605.875	607.625	602.625	598.875	601.875	604.125	601.875	597.625
O17	704.625	707.875	703.375	702.125	705	702.25	700.25	710	709	703.75	704.875	704.625	703.75	705.875	701.5	703.125	697.75	709.375	701.375	701.125	705.5	702.625	709.25	697.75	704	703.375	705.375	702.75	706.625	704.5	690.75	696.5
O18	717.625	715.375	715.125	715	710.5	722.875	716.75	709.5	720.375	711.75	710.625	713.25	719	709.625	708.125	710.25	714.875	725	718.375	720.625	715.375	706.5	719	716.25	715.625	710.75	715.125	711	720.625	715.5	715.75	715.875
O19
O20	739.5	740.625	735.375	734.875	738.625	735	735.75	738.5	736.125	735.625	740.25	734.375	739	733.875	734.125	741.375	735.625	739.25	740.375	734.25	736.75	733.625	737	736.125	740.25	732.625	737.375	741.375	743.75	736.125	734.5	740
O21
O22
O23
O24
P01	642.75	643.5	646.5	642	642.625	641.5	640.875	643	648.125	644.375	643.75	651.375	644.125	643.25	644	645.75	643.875	647.625	642.5	648.125	646.25	641.375	641	645.125	646.125	646.125	639.375	641.375	639.25	646.875	645.125	642.125
P02	638.75	639	639.25	637.75	644	634.5	636.625	635.5	643	639.625	638.75	639.625	634.875	638.875	642.125	642.75	640.125	640	641.875	640.875	634	642.5	638.625	637	641	638	639.5	635.125	633.125	639	636.5	636.25
P03	608	613.75	604.75	606.25	609.875	615.375	609.25	607.75	615.75	612.5	612.875	613.25	614	613.25	615	601.25	610	607.875	615	612.5	610.75	616.625	614.375	615.75	616.375	617	616.125	615.5	611.25	610.875	616.625	617
P04	669.75	678.75	677.25	681.125	677.5	672.75	675.625	677.25	673	682	677.75	679.875	672	672.625	677.125	676.875	669.25	675.625	675.875	669.625	673.625	676.5	671	678.125	675	671.75	676.625	675.25	674.375	677.75	680.25	678.5
P05	695.75	692.75	694.125	687.5	694.125	696.625	694.5	689.375	696.875	693.5	690.5	695.5	690	691.625	688.625	695.75	683.25	696.375	699.25	699.5	698.875	693.625	693.875	691.875	695.25	695.625	699.75	700.875	698.375	692.375	689.375	688.25
P06	697.375	698.375	705.5	702.375	705.75	701.625	704.375	707	702.75	701.125	700.75	700	695.875	701.625	702.75	700.5	698	702.625	702.375	697.5	700.375	698	699.25	697.625	704	702.375	706.875	706.375	702.25	709	701	698.5
P07	696.875	696	695.375	695	688.5	693.375	692.25	694.25	691.875	695.625	696.5	687.875	693.375	696.375	688.625	697.5	691.125	685.875	698.75	692.875	696.875	693	696	689.875	690.125	688.375	691.75	697.375	689	686.875	692.75	692.375
P08	695.5	699.5	697.75	691.75	701.5	692.125	691.625	694.625	697	698	694.375	694.875	689.75	684.75	695.625	698.625	682.875	693.375	689.625	693.375	699.5	696.75	693.125	690.375	688.75	695.875	698.625	691.875	693.125	695.625	692.875	691.375
P09	708	702.625	706.375	703.75	701.5	704.25	706.875	700.25	707.75	705	699	706	699.375	706.875	703.625	702.875	706.125	701.75	708.25	708	708.875	705.375	708.375	699.375	705	709	705.75	706.125	706.75	703.625	699.75	700.625
P10	739.125	741	739.625	737.375	735.5	733.25	740.125	742.875	737.75	735.125	738.5	746.375	738.25	741.75	735.875	738.875	740	737.375	740.625	743.125	734.125	734.375	737.5	737	738.125	745.75	741.75	739.125	741.125	742	733	746.375
P11
P12	640.25	628.875	638.125	633.875	638.75	639.125	634	627.125	631.125	634.875	632.875	630.5	627	633.875	636.25	638.75	635	632.625	633.75	632.375	629.375	628	634	633.75	635.375	633.125	631.375	632.5	631.125	638.25	631.875	639.5
P13
P14
P15
P16
P17
P18
P19
P20	775.375	771.875	768.75	780.625	765.875	763.375	771.625	773.875	768.375	781.375	775.5	780.75	771.5	779.125	772	775.75	770.875	775.25	773.25	777.875	769.25	778.5	775.75	774.625	773.75	770.25	778.75	780.75	774.625	779.625	777.375	772.375
P21
P22
P23
P24

## Sheet: DA
Measurement	Average (Show Region Statistics)
	1	2	3	4	5	6	7	8	9	10	11	12	13	14	15	16	17	18	19	20	21	22	23	24	25	26	27	28	29	30	31	32
A01	579.364	547	570	522	547.545	563.727	518.182	536	541.091	570.818	540.091	546	555.364	551.909	593.636	541.455	568.182	489.545	537.455	577.545	547.727	547.727	560.273	548.909	549.636	528.273	548.727	540.182	590.091	548.545	565.545	579.364
A02
A03
A04	475.067	490.933	499.733	492.333	486.467	504.267	496.467	489.867	501	490.867	484.667	487.6	493.133	494.333	488.467	487.4	483.8	489.667	490.667	464.8	490.467	489.867	489.067	481.2	464.933	484.933	476.933	472.867	475	492.733	502	475.067
A05	516.455	565.545	505.273	523.636	497.727	526.182	517.091	528.636	530.455	540.636	500.182	519.636	523.273	541.909	512.182	528.545	487.636	502	495.182	521.727	518.909	545.364	524.727	535.182	529.818	475.091	530	551.182	565.455	504	545	516.455
A06
A07
A08	532.684	529.947	513.895	523.842	530.105	523.368	532.158	530.526	528.263	529.474	531.105	527.316	525.368	528.737	528	524	532.684	527.947	530.053	530.316	537.895	527.158	526.421	524.895	533.895	531.158	525.368	528.158	533.684	526.947	531.895	532.684
A09	577.846	579.308	588.154	571.231	597.769	586.769	581	598.692	583.462	572.769	608.308	581.154	574.462	589.923	585.538	577.154	583.846	583	572	588.077	584	591.231	566.077	581.308	585.308	580.846	579.154	583.769	579.077	593.308	590.385	577.846
A10	455.923	453	454.308	427	440.692	424.692	443.769	427.231	444.308	439.462	463.231	446	428.154	451.615	427.923	433.769	450.462	425.615	440.692	440.385	430.615	461.615	444	447.385	444.231	446	440.846	464.692	420.077	432	461.231	455.923
A11	454.778	462.111	444.889	441.444	451.556	436.667	460.556	450.556	446.889	459.111	436.444	455.222	454.222	455.444	443.556	452.778	457.333	473.556	467	463.333	423.889	455.667	464.333	443	452.556	448.889	457.556	452.111	458.222	462.778	446	454.778
A12
A13	563.667	562.733	554.467	575.4	563.733	522.2	555.333	547.8	555.4	559	563.8	545.933	552.267	565.8	561.867	547.133	553.333	564.533	544.4	548.933	551.733	550.933	541.933	558.467	548.4	549.4	557	544.333	555.733	551.467	555.067	563.667
A14	531.455	530.318	522.182	519.091	529.864	526.318	505.864	525.318	518	519.045	519.545	511.045	527.455	518.773	508.045	524.091	520.364	519.318	520.955	518.455	526.955	523.136	524.773	519.909	529.773	530.727	520.773	521.773	529.864	520.045	520.5	524.5
A15
A16
A17	457.091	460.909	472.818	467.364	454.909	464.273	446.909	462.545	473.091	456.727	476.636	473.455	465.091	475.091	472.364	466.455	483.364	473.909	469.909	475.545	436.909	474	470	490.273	476.636	456.182	473	478.727	482.909	465.455	460.909	457.091
A18	483.857	490.571	479.857	476	479.071	480.857	479.714	476.357	484.357	481.786	486	480.5	483.286	479.143	484.714	484.429	479.929	479.5	478.286	482.929	483	481.786	486.429	486.357	479.143	481.357	484.714	485.786	486	481.286	481.357	483.857
A19
A20
A21
A22
A23
A24
B01	370.25	370.5	381.875	395.125	388.25	407.875	384.125	388.375	423.125	393.875	411	393.5	391.625	418.5	373.625	396.5	389.625	381.125	391	374.875	400.25	410.875	411.5	384.25	374	412.125	395.875	406.625	401.75	371.5	384.125	370.25
B02	551.889	541.556	592.222	549.333	600.222	600.222	564.111	587.778	611	611.667	587.111	613.889	619.111	565.333	656.889	595.667	563.111	594.333	594.556	587.333	571.667	583	594.889	599.444	567.333	592.667	638.667	589.556	614.667	526.222	613.778	551.889
B03
B04
B05
B06	365.875	378.625	357.125	366.375	367.125	356.125	354.75	328.5	354	377.5	340.625	356.5	361.75	357.25	359.125	365.125	381.25	362.5	394.75	367.75	365.875	368.875	362.125	365.875	348.375	361.75	362.5	366.5	347.625	354.5	356	365.875
B07
B08	476.143	471.143	481.286	478.857	486.857	482.571	483.143	482.857	478.857	484.429	486.714	490.429	489.143	484.429	495.143	494.286	483.857	489.286	489.429	489.143	483.571	482.143	477.714	478.429	467.286	477.714	477.571	483.429	488.286	491.429	485.429	485.571
B09	608.667	584.667	580.611	568.944	587.111	581.167	577	585.389	577	595.167	586.944	565.5	590.5	592.278	590.667	557.667	588.278	564.889	588.556	583.778	587.056	599.944	586.944	563.333	598.778	577.944	578.722	577.611	575.444	560.611	574.222	575.444
B10	464.4	466.8	474.4	461.4	446	484.9	461.9	450.7	467.1	465.5	470.9	479.1	459.3	508.7	478.4	477.6	477.6	463.6	478.3	465	472.6	470.6	468.5	469.4	480.3	499.1	458.5	471.7	454.4	465.7	464.9	464.4
B11
B12	500.227	514.273	515.727	507.318	498.182	526.455	511.045	490.136	494.773	510.545	491.682	521.727	507.091	521.364	520.455	494.773	519.091	506.955	516.773	506	521.682	500.545	484.409	507.727	500.682	504.909	508.455	509.045	509.636	533.773	501.591	499
B13
B14	543.667	538.533	535.8	550.8	543.2	544.667	527.133	541.8	538.667	543.933	535.933	559	534.267	541.467	556.667	537.733	549.4	533.867	525.6	543.133	537.533	546.8	535.733	505.2	533.067	541.4	547.6	552.133	536.867	532.4	546.267	543.667
B15	485.5	487	484.333	484.583	485.5	483.5	490.5	485.5	485.333	491.917	485.25	486.917	485.917	483.417	485.5	488.5	488.417	486.833	483.75	488	484.417	484.167	482.417	488.667	484.917	487.833	491.5	486.75	485.5	492	489.667	487.583
B16	360.875	329.875	340.375	355.75	363.25	348.75	354.75	367.75	353.875	348.375	355.125	372.625	376.5	364	364.875	336.875	372	368.375	331.5	352.375	371.5	369.25	351.25	359.375	391	362.5	372	379.875	370.5	377.25	349.125	360.875
B17
B18
B19	438.118	438.588	440.588	437.824	441.059	440.353	440.647	444.176	441.059	438.412	446.647	440.353	437	444.529	443.059	441.176	443.765	445	443	439.882	445.882	443.471	440.059	444.706	445.706	438.471	443.471	445.412	442.059	443.059	441.647	438.118
B20
B21
B22
B23
B24
C01	499.095	525.476	528.714	507.095	516.905	525.381	514.571	502.81	509.143	511.095	511.667	520.048	516.905	515.095	521.286	502.238	537.952	518.714	514.571	509.286	508.952	511.81	516.524	519.714	512.333	503.286	507.381	518.619	514	509.286	521.619	502
C02	363.875	352.375	352	363.875	360.375	356.375	360.5	360	365.875	360.625	360.5	364.625	365.625	366.125	367.25	365.625	370.875	371.625	360.125	354.375	361.75	365.25	358.875	365.375	370.625	363.625	358.75	354.125	359.375	355	359.625	363.875
C03
C04
C05	384.875	368.625	398.5	377.625	406.25	390.625	422.875	428	371.75	405.75	464.375	416.5	385	393	376.625	403.25	399.125	396.125	387.375	384.75	387.5	392.75	404.25	344.625	409.5	371.375	401.25	387.375	412	388.5	430.75	384.875
C06	596.765	605.588	621	594.588	573.941	590.176	592.471	586.824	580.824	583.294	570.412	592.529	582.294	582.706	590.118	590.588	584.118	589.471	601.471	588.824	595.529	610.118	587.588	582.059	581.412	592.706	587.647	595.118	577.412	593.412	597.353	596.765
C07	511.333	478.417	497.5	498.667	492.417	469.417	500.25	504.917	489.833	545.417	504.083	480.25	493.75	489.917	497.25	511.083	495.083	504.667	470.167	498.25	498.167	470.167	507.083	498	488.583	486	491.167	493.167	485.167	495.25	471.5	511.333
C08
C09	545.9	560.4	521.1	505.8	559.8	573.1	554.6	560.1	532.2	536.8	561.1	539.4	539.7	546.7	516.1	530.8	542.4	545.8	538.4	556.2	559.5	522.5	554.9	548.6	539.5	545.7	544.2	531.9	543.1	544.6	524.5	545.9
C10
C11
C12	502.769	512.308	505.923	517.385	505.692	519.385	515.769	510.231	511.615	508.231	512.692	512.077	509.385	510.769	513.077	508.846	510.462	496.385	539.846	509.154	530.308	504.538	508.538	511	510.692	513.846	503.462	512.077	504.769	504.846	506.615	513.462
C13
C14	560.556	557.444	539.222	545.667	563.556	555.778	558.444	562.889	559.222	564.222	555.667	551.556	557.111	559.889	577.778	555.889	562.444	560.111	566.778	560.222	527.556	565.556	554.889	552.333	557.222	560.889	556.444	555.667	564.222	559.667	551	560.556
C15	458.167	454.111	448.056	451.556	456.5	446.111	443.778	451.944	453	441.389	450.667	450.222	462.056	456.722	449.444	455.778	450.833	450.111	460	458.389	449.389	452.222	450.833	453	443.167	448.111	449.833	440.778	461.278	456.778	461.722	445.778
C16	573.812	572.25	572.438	579.562	571.875	570.75	572.312	573.625	575.875	566.438	574.438	575.5	576.25	571.5	570.75	573.062	575.875	574.875	570.75	577.625	573.438	574.25	577.938	576.875	575.938	577.438	569.5	570.812	576.625	573	573.562	573.812
C17	603.6	607.733	606.2	607	603.8	607	604.533	610.133	611.333	604.067	605.467	606.933	611.733	609.267	607.733	608.2	607.133	608.733	599.267	602.733	610.4	610.667	608.8	605.333	609	603.667	610.467	609.2	610.6	612.533	606.533	609.733
C18
C19	595	599.111	607.222	603.444	602.556	590.667	597	606.889	606.778	600.667	599.889	603.778	594.556	598.556	598.889	598.333	602.667	601.222	597.889	600.222	601.222	604.444	596.556	602.667	604.111	604.111	602.667	599.667	599.444	605.333	605.667	595
C20	449.308	435	451.692	450.462	450	449.615	446.846	448.923	448.769	443.462	441.846	446.615	448.077	442.308	445	449.769	450.538	443	447.385	449.615	452.231	445.538	454.692	453	450.231	452.308	446.923	449.154	447.154	451.077	445	449.308
C21
C22
C23
C24
D01
D02	464.727	457.909	461.909	461.182	461.455	464.091	456.182	462.364	449.364	465.273	447.091	460.909	454.636	432.182	473.545	448.091	457.455	456.727	450.091	441.909	454.182	456.364	459.182	460.545	436.455	461.273	461.545	451.545	470.727	452.182	466.909	464.727
D03	432.545	486	444.636	459.273	428	445.273	416.182	412.545	441.364	419.727	472.636	437.636	421.545	431.091	443.182	463.455	407.364	436.455	436.364	437.727	446.364	410.545	478	450.818	451.636	409.364	438.636	437.182	470.273	440.455	434.364	432.545
D04
D05	310.667	299.333	312.833	292.5	294.667	262.333	306.667	276.833	300.5	275.5	264	262.167	283.333	301.167	276.833	301.167	280.667	292.167	274.167	294.333	288.667	272.833	293.167	284.667	268.333	299	307.167	279	265.667	300.333	296.167	310.667
D06	462.417	456.167	469.083	461.333	461.25	447.25	462.75	471.833	476	462.917	458.833	443.5	458.417	457.333	450.167	434.083	462.083	454.333	449.25	462.333	430.333	480.5	473.5	460	478.083	452.833	421.417	461.917	474.417	457.917	469.667	462.417
D07
D08	567.545	606.182	579.727	588.636	610.182	580.182	591.182	586.182	593.273	614.727	604.727	583	567.182	600.545	586.545	575.273	607.545	577.364	598	611.182	585.364	596.636	603	575.091	586.273	579.727	582.091	558.909	578	576.273	576.364	567.545
D09
D10	531.556	509.556	532.333	524.556	522.444	522.556	528.333	514.222	524.556	536.222	525	516.667	536	518.444	520.333	524.889	504.889	515	522.333	504.667	511.111	515.444	510.222	520	531.222	526	519.778	520.667	527	519.444	515.889	531.556
D11	508.333	491.5	494.75	503.25	474.833	499.667	482	494.333	506.333	485	497.417	497.5	496.667	508.667	498.583	483.333	514.167	494.5	511.167	499	490.75	498.417	514.167	485.5	497	498	484	506.583	517.333	504.083	517.667	508.333
D12	442.857	429.571	436.857	440	425.143	437.143	437.571	429.286	434	438.571	430.571	430.714	425.143	427.429	443.143	431.286	422.714	440	441	426	429.286	419.143	435.857	430.143	433	451.714	435.143	440.286	422.857	418.571	434.714	442.857
D13	540.25	528.75	538.625	536.125	528.5	535.875	535.375	529.5	540.125	540.625	511.5	529.25	534.5	535.875	527.75	540	528.75	526.125	529.125	534.5	530.875	540.875	540.875	529	539.875	542.875	520.125	522.5	542.25	504.875	506.25	540.25
D14
D15	576.25	577.583	577.167	573.167	575.667	576.333	573.75	575.583	578.167	571.25	581.167	578.083	575.333	578.25	583.25	573.75	576.833	574.167	573.167	575	574.833	578.333	577.333	581.583	576	572.917	579.583	576	569.25	577.083	576	576.25
D16	526.882	528.176	524.412	520.882	527.471	524.824	526.294	527.588	524.353	527.529	534.059	529.118	533.294	529.176	531.647	530.176	527.294	526.471	529.706	531.118	526.059	525.824	508.647	526.588	528.824	521	522.412	529.706	526.706	528	525.941	529.412
D17	446.667	451.889	446.444	443.667	451.556	451.444	450.444	445.111	451.556	445.222	456	456	447.222	446.556	450.333	447.556	453.667	454.889	444.444	448.222	453.222	451.111	447.667	453.778	451.889	448.222	447.111	451.333	441.889	447.111	455.778	446.667
D18	360.778	358	365.667	360.778	364.778	366.333	362.444	360.667	365.333	363.556	360.222	356.556	370.111	362.667	360.667	368.444	361.889	361.889	362.667	361.667	360	355.333	369	365.444	361.111	369.778	359.556	358.444	361	363.444	364	360.778
D19
D20	568.462	568.846	567.692	565.308	574.462	567	567.385	571.308	571.231	564.923	565	567.615	565.923	565.231	563.462	568.462	571.692	563.385	573.538	564.692	570	567.077	575.385	563	566	563.846	570.077	568	566.769	569.615	567.308	568.462
D21
D22
D23
D24
E01
E02
E03
E04
E05
E06	557.818	550.545	559.727	562.818	578.273	547.455	567	529.455	567.909	566	558.455	554.818	565	565.545	564.273	579.273	560.455	568.364	573.182	569.182	565.455	576.091	562.636	561.727	563.909	576.273	573.273	555.091	563.091	561.182	542.818	557.818
E07
E08	495.417	479.667	470.25	465.417	468.25	512.583	498.917	479.333	496.25	462.583	493.5	494.25	457.75	478.5	463.5	481.083	468.5	472.167	509.167	446.083	485.667	495.917	466.167	475.333	502.583	497.75	476.417	466.417	481	492.417	503.25	495.417
E09	513	507.333	528.222	485.889	549.111	516.778	508.556	511	520.444	526.222	508.667	513.444	523.778	500	506.889	520.667	518.111	518.333	514.111	508.889	513.333	509.111	527.667	532.778	521.778	501.778	528.111	502	505.333	514.444	529.333	513
E10	505.308	499.154	490.538	489.538	483.462	562.846	499.923	494.385	482.692	495.154	498	491.308	552.462	500.077	518.692	494.231	512.923	475.231	492.154	504.538	510.538	553.615	474.154	496.538	495.769	487.769	491.308	502.692	515.692	504.385	488	505.308
E11
E12	563.4	555.8	554.4	550.5	549.1	553.2	528.1	517.2	556.2	568.3	568.5	567.4	566.2	553.9	557.6	606.1	583.6	547.8	592.3	598.2	556.8	574	511.9	560.6	567.3	583.3	569.9	549.4	512	564.2	569.9	563.4
E13	430.714	427.714	437.143	431	432.571	436.714	435.286	439.429	443.571	434.429	443.143	436.143	433.429	435	433.143	431	438.286	449.286	434.714	438.429	434.286	428	434.286	442.857	423.571	420.429	445	426.286	412.857	432	438.857	430.714
E14	498.667	505	500.583	498	500.667	495.417	491.833	493.333	496.75	499.667	496.917	496.083	488.75	501.417	497.75	493.167	499.333	493.417	500.167	494.667	498.583	496.333	492.417	504.583	495.333	496.167	504.083	495.083	499.583	501.667	506.75	498.667
E15
E16	471.889	466	456.889	455.778	452.222	464.556	435.778	471.556	465.111	455.222	447.111	468.778	449.444	454.111	456.667	464.556	436.667	454.111	464	458	490.778	462.778	462	449.889	467.111	467.667	425.333	454.333	454.556	465.333	455.444	471.889
E17
E18
E19
E20	501.333	508.667	507.667	503.75	510.5	506.583	495.833	507.917	508.333	506.167	510.917	511	507.5	499.833	508.583	511.5	505	509.25	504	500.25	503.833	500.75	502.417	505.833	512.333	512.75	508.417	509.667	506.583	501	508.167	501.333
E21
E22
E23
E24
F01	505.778	533.722	529.222	530.111	532.944	503.611	534	515.444	522.5	534.611	526.889	530.944	536.278	534.889	523.611	510.278	528.056	535.667	532.722	515.5	534.778	534.667	525.889	545.778	536.611	516.667	548.944	521.833	522.889	515.944	524.278	505.778
F02	545.5	549	541.875	539.875	547.625	542.25	547.5	540	544.5	548.375	541.375	550	545.75	544.625	534.875	538.25	545.5	536	537.375	534.125	535.125	544.25	552	542.625	532.375	538.5	542.875	537.625	539	538	541.375	545.5
F03	587.667	538	546.533	555.267	551.067	549.933	546.867	520.267	522.667	515.733	544.867	543.533	539.8	542.267	529.4	553	535.467	539.733	541.4	558.8	546.067	537.067	552.2	542.933	545.933	534.667	566.667	540.333	525.133	549.067	561.867	587.667
F04
F05
F06	519.636	514.273	519.545	529.727	519	524.727	524	544.364	527.545	524.091	543.091	533.273	512.545	523.636	528.727	521.636	527.364	525.364	522.273	515.364	507.455	514.091	525.636	518.636	500.727	522.455	520.091	528.818	528.636	523.545	526	519.636
F07	484.727	478.364	496.727	485.545	488.364	485.273	486.182	499.636	481.182	489.091	489.273	491.364	478.091	495.909	461.545	491	493.273	488.455	502.909	475	492.727	480	489.455	480.818	500	483.636	490.455	483.545	478.818	483.818	468.364	484.727
F08
F09	475.273	546.636	506.182	503.364	515.273	519.909	499.182	523.364	517.727	505.545	476.455	492.364	503.182	489.364	481.727	478.545	513.636	504.636	517.909	513.364	486.818	503.273	535.636	525.818	504.909	456.182	519.455	509.182	493.091	465.727	521.818	475.273
F10	354	370.6	341.4	373.5	363.5	351.2	355.2	359.9	332.6	366.9	334.5	341.6	359.3	357.5	329.9	353	350.6	343.5	362.2	381.6	340.5	352.1	359.3	356.7	351.8	347.6	339.4	365.6	355.9	314.4	361.1	354
F11	449.2	449.933	449.6	442.4	449.733	446.267	435.667	452.133	448	443.867	447.8	450.4	446.2	439.733	448.4	444.4	440.6	447.6	444.533	444.933	445.933	448.4	442.133	436.067	452.8	446.8	439.267	451.267	450.2	444.867	442.133	449.2
F12	485.125	479.5	495.125	485.625	489	482.75	471.25	475.25	473.375	472.125	482.75	471.875	476.75	484.875	484.875	469	476.25	485.875	475.25	474.875	483.625	485.5	472.625	488.375	475.625	488.5	486.25	469.875	488.5	484.75	475.875	485.125
F13
F14	636.3	640.1	638.6	633.7	632.5	642.1	641.4	633.6	648.9	639.8	639	637.9	634.7	640.1	638.1	636.1	641.4	635.3	639.9	639.8	639	634.1	640	628.8	635.7	637.8	635.9	639.9	639.5	634.8	638.9	636.3
F15
F16	421	421.2	422.5	407.7	405.1	414.6	415.4	416.1	422.6	407.2	420.2	427.5	417.5	418.2	421.5	422.9	418.5	416.4	401.4	415.6	420.2	417.8	419.6	421.6	419.7	411.8	416.3	422.8	424.1	402.9	409.7	421
F17	228.688	228.25	227.938	227.938	231.812	227.75	228.312	227.875	228.688	227.25	228.75	228.5	228.188	229.75	230.938	228.688	228.188	228.5	229.188	226.688	228.938	228.438	230.125	230.5	228.875	229.75	229.75	229.312	228.75	229.938	229.062	228.688
F18
F19
F20
F21
F22
F23
F24
G01	487.55	470.65	485.6	474.2	483.25	463.15	473.85	476.95	478.45	474.95	489.25	481.2	476.4	485.05	480	482.6	490.55	485	473.85	492.8	485.9	462	463.9	469.35	474.15	475.85	469.5	480.4	475.15	485.55	487.65	487.55
G02	326.143	331.429	304.286	350.857	333	327.143	294.571	320	332.857	294.143	323.714	319.143	312.857	300.286	329	343.143	362	317.571	333.429	344	311.143	330.857	345.429	302.429	315.714	339	291.714	319.714	345.571	354	304.429	326.143
G03
G04	532.545	572.091	531.182	553.273	568.091	543.182	586.364	529.091	545.636	552.636	518.273	543.727	540.273	509.818	560.636	529.273	543.091	539.273	535.818	529.727	547.455	518.818	552.818	531.182	525.636	542.636	554.182	573.364	544.636	550.455	525.091	532.545
G05	457.667	457.667	455	453	469.667	458	452.833	449	463.333	447.5	458.667	466.5	453.5	453.5	449.5	460	453.667	454.167	455.667	460.667	456.333	459.5	437.667	454.667	458.833	467	447.333	450.667	461.5	456.833	447.667	457.667
G06	376	373.333	373.111	371.556	371.556	370.111	365.778	373.333	376.667	372.889	366.556	373.222	366.556	370.778	373.778	375.444	368	369.333	374.667	362.111	370.333	373	376	369.333	375.333	370.556	371	376.333	373.333	365.889	373.778	376
G07	515.417	508.917	510.667	528.417	500	516.5	531.75	565.917	546.167	525.583	550.667	562.083	523.333	535.583	560.917	527.667	519.333	563.083	523.75	529.917	534.5	529.333	510.917	515.667	526.5	522.5	550.75	527.75	530.167	532.5	501.417	515.417
G08	468.625	463.5	455.125	464.625	465.625	463	467.75	456	463	456.375	469.25	465	465.125	471	471.375	472.375	468.25	472	468.75	465.25	474.875	467.375	475.375	463.25	473.625	479.875	470.75	472	462.875	469.875	464.625	468.625
G09	440.75	449.417	447.917	461.333	423.25	441.917	432.25	442.417	453.167	456.167	451.5	448.083	428.75	426.917	440.5	429.333	439.167	452.583	454.25	445.667	436.083	441.667	455.417	449.5	440.583	462.75	451.667	441.25	440.167	436.083	437.083	440.75
G10
G11	588.917	578.75	588.583	580.583	583.5	576.417	588.333	581	580.25	582.5	581.583	583.833	577.75	584.417	583.583	582.917	583.25	582	579.417	590.75	582.917	585.667	587.167	588.583	584.833	582.167	588.417	583.833	585.917	588.083	584.833	588.917
G12	548.091	550.818	556	546.182	553.182	550.636	551.909	554.818	552.545	557.727	551.636	556	543.273	551.636	562.182	535.364	555.818	557.182	554.909	555.273	563.818	552.727	564.273	551.364	545.727	552.909	549.273	550.818	548.091	539.182	562.182	548.091
G13
G14
G15	359.429	343.714	344.571	343.429	307.429	335.143	358	320.143	340.714	342	343.143	332.714	348.286	335.714	328.143	354.714	342.143	351.714	346.286	352.714	340.571	352.143	344.429	338.857	358.286	349	347	343.571	352.286	356.286	348.429	359.429
G16
G17	545.857	550.857	551.429	550.714	543.857	553.714	545.714	548.571	557.429	554.286	549.429	551	553.429	547.429	551.714	555.429	541.857	546.714	549.857	544.857	551.143	545.857	544.143	548.143	547.429	553.143	541.714	550.143	552	545.857	551.857	545.857
G18	523.9	519.1	520.2	525.8	519.7	525.6	518.6	525	517.3	537.6	520	522.3	518.5	521.4	521	524.8	515.7	520.2	516.3	527.7	520.5	516.2	525	524.1	525.3	520.5	556	529.7	529.1	518.4	522	523.9
G19
G20	535.333	525.667	528	523	522	515.667	517.833	519.167	522.833	518.667	531.5	525.167	525	528.833	528.333	520.667	525.667	528.167	527.5	530.167	533.833	533.667	523.333	534.167	540.167	530.333	527.167	532.667	533.667	521.333	541.333	535.333
G21
G22
G23
G24
H01	527.8	516.6	500.4	503.5	479.7	516.3	536.9	565.2	534.5	538.3	486.9	507.7	508.3	499	510.9	519.2	514.4	510.4	507.3	500.1	501.9	504.9	506.7	488.5	504.2	536.5	525.1	522	518.2	535.4	516.4	527.8
H02	355.9	352.3	343.9	369.3	355.2	336.3	320.1	339.1	355.8	348.5	350.4	333.1	326	343.4	354.9	347.3	339.6	350.2	327.9	351.3	337.8	352.5	343.9	348.5	338.2	348.5	353.4	322.9	339.9	346	330.6	355.9
H03
H04	431.385	467.692	449.615	456.692	470.538	495.538	482.923	451.846	473.538	462.154	472.077	451.308	456.615	462.231	469.615	476.077	458.615	465.385	469.538	466.154	464.462	422.615	453.385	471.077	489.769	450.615	459.077	438.308	454.385	468.923	480.769	431.385
H05
H06	518.944	523.278	525.556	515.444	528.222	534.556	520	531.056	530.667	528.333	532.833	524.722	534.556	520.056	534.556	512.389	513.111	526.222	538.611	535.833	521	522.556	524.667	526.278	534.167	545.278	535.056	535.944	521.556	525.778	521	518.944
H07	510.154	499.308	517.538	509	506.462	514.538	511.615	512.077	511.538	493.462	511.769	513.538	512.769	505.308	519.077	515.692	505.692	507.154	509.846	513.615	502.385	515.231	514.923	513.923	510.231	510.615	514.846	505.308	509.308	507.846	513.538	510.154
H08	435.3	464.8	463	481.5	459.6	456.4	413	473.5	467.7	448.7	442.8	462.1	486.4	456.3	474.6	446.9	446.4	466.2	488.3	488.3	469.2	452.4	464.2	464.5	443.9	456.5	466.6	471.2	497.3	461.3	484	435.3
H09
H10	517.286	506.429	497.429	502.286	518.714	510.286	499.571	515.286	477	487.857	536.286	511	499.857	508	521	515.429	494.857	498.143	503.429	503.143	514.286	498.714	498.143	510.857	519.714	477	492	522.857	479.286	527.143	511.571	517.286
H11	500.538	503.462	516.923	513.462	534.692	515.769	510.385	496.385	514.615	510.769	545.154	521.308	514	525.308	517.923	519.231	519.462	523.462	523.462	564.615	517.692	510.846	521.769	520.231	524.923	522	507.615	532.308	513.538	502.462	536.231	500.538
H12	563.455	554	558.273	553.818	555.545	559.818	560.182	547.909	557.273	559	555.818	557.909	561.727	558.273	555.182	556.545	552.182	564.364	553.818	560	563.545	558.818	549.364	558.455	564.727	559.727	550.364	558.455	552.091	560.455	558.182	563.455
H13
H14
H15	266.125	258.125	251.75	255.625	250	255.625	262.75	256.125	262.875	248.625	259.625	261.875	257	265.25	267.875	262.5	248.875	248.625	251.25	252.875	265.75	256.375	257.75	260.125	254	263.125	264.125	260.75	261.25	255.125	268.375	257.375
H16
H17
H18
H19
H20
H21
H22
H23
H24
I01
I02	621.214	610.857	608.571	616.643	619.357	600.714	596.857	627.143	620.357	608.571	615.5	617.5	605.143	633.071	609.5	612.357	597.786	603.143	619.214	612.286	609.714	623.571	622.786	612	614.214	615.5	621.643	606.429	604.714	630.071	622.071	621.214
I03	400.5	399.667	395.333	400.333	405.167	393.333	400	404	397.583	396.667	397.083	391.583	398.75	393	400.917	399	396.5	395.917	396.5	393	378.75	394.417	401.833	397.75	397.75	401.833	400.917	398.75	405.333	396.167	393.167	400.5
I04	591.727	586.045	579.409	586.136	588.318	585.227	581.091	593.136	599.773	583.864	598.818	588.591	589.318	594.5	586.045	594.545	584.455	588.727	579.955	588.318	588.818	577.909	586.364	593.727	588.455	586.227	595.5	582	584.682	587.091	594.227	591.727
I05	544.25	537.875	536.5	538.812	530	540.125	541.5	538.062	542.625	544.312	541.312	542.312	536.75	533.375	514.875	539.312	540.312	545.875	540.25	531.062	536.812	530.938	544.75	541.125	538.875	542.125	544.188	541.375	540.375	540.438	534	544.25
I06	542.679	565.357	533.893	572.071	521.036	547.179	569.571	569.179	543.893	545.286	551.214	542.25	566.107	545.821	568.321	555.857	522.036	558.286	526.143	553.679	574.964	553.214	576.643	557.929	570.714	551.036	570.179	551.179	547.036	558.571	521	542.679
I07	496.062	489.688	484.688	500.812	492.5	497.25	487.75	507	488.562	477.125	478.5	480.438	488.188	543.75	488.562	496.812	483.188	491	491.188	491.75	485.812	478.312	479.062	489.062	475.25	484.188	494.438	503.125	477.688	494.438	502.062	496.062
I08	486.667	488.25	470.167	488.333	483.25	496.917	488.167	484.917	482	490.667	491.083	488.083	496.333	485.583	489.333	482.833	491.5	483.667	486.25	500.917	503.5	493.583	492.833	456.417	487.917	487.833	521	484.167	493.583	480.167	493.083	486.667
I09
I10
I11
I12
I13	532.7	533.6	529.7	531.3	546.6	533	534	538.7	540.8	538.5	542.3	539	533	533.1	538.3	529.4	534.2	531	537.4	530	537.8	532.2	529.1	534.8	536.4	533.1	537.4	540.6	531.5	529.2	534.5	532.7
I14	534.3	520.7	539.3	541.9	544.6	589.9	535.7	544.4	578.1	526.3	543.4	526.3	510	529.6	514.9	519.5	532	521.7	538	545.6	499.4	527.1	540.6	518.9	528.8	542.7	570.8	566.5	539.1	479.2	521.9	534.3
I15	280.625	280.125	278.875	278.75	273.375	278.375	272.875	274.125	281.875	277.375	288.25	279.625	270.875	282	278	281.125	270.625	283	283	278.625	260.875	271.375	276.25	276.125	285.125	273.5	276.625	283.625	269.375	276.375	275.625	280.625
I16	529.5	534	535.25	528.688	519.688	528.625	527.938	516.875	539.438	518.562	526.688	543.562	528.625	517.062	523.125	531	529.812	533.562	526.562	525.875	520.688	526.625	524.125	527.062	531.5	521.5	530.062	535.188	529.312	527.625	516.562	529.5
I17
I18	554.5	543.625	567.75	551.25	548.5	554.25	544.875	548.375	546.25	553.75	557.625	549.625	545	537.75	553.375	559.875	548.25	554.5	558.625	556.75	556.5	555.25	546.375	551	543.5	558.375	554.25	559.625	559.375	551.75	545.125	554.5
I19	504.5	521	507.3	501.1	517	511.4	504	509.1	522.8	506.1	503	520.4	509.9	515.8	510.3	516.1	516.5	513.8	513.3	514.8	514.7	520.4	520.5	501.9	506.9	506.5	515	509.1	518.8	517.7	507.9	504.5
I20
I21
I22
I23
I24
J01	386.375	384.125	375.125	399.5	390.75	378	398.625	403.125	377	382.625	377.75	381.125	374.75	383.375	396.375	375.625	390.25	388.375	381.625	398.75	397.875	379.375	396.875	383.125	390	386.875	398.5	377.25	390.75	394.375	384.125	386.375
J02	569.263	539.421	552.632	576.684	547.105	549.789	526.737	528.158	543.579	552.316	561.526	559.895	560.526	551	541.316	569.316	561.316	564.895	546.105	545.211	552.684	589.737	563.895	546.684	563.737	541.263	561.947	537.895	536.842	558.474	555.421	569.263
J03	561.154	564.846	528.462	532.538	538.692	550.769	521.385	533.308	560.077	556.308	559.692	569.692	510.769	560.154	548.923	551.462	540.385	508.538	540	557.615	543.846	537.385	531.846	504.615	525.538	538	501.154	593.385	558.308	543.462	538.923	561.154
J04	419.5	407.875	414.75	433.375	416.125	416.25	413.375	406.25	426	418.5	406.125	417.625	416.875	416.125	427.25	443.5	417.875	415.75	416.5	425.25	424.875	414.25	386.25	427	420	425.5	414.375	432.625	400	414.5	422.625	419.5
J05	557.538	547.923	565.077	546.308	576.077	557	553.077	549.769	550.923	566.462	559.385	559.385	546.308	556.615	572.692	541.308	578.385	553.846	571.846	546.077	566.385	539	577.846	555.923	503.538	581.077	575.385	547.923	573.231	574.846	596.154	557.538
J06	493.533	493.2	483.733	479.6	481.6	491.533	488.667	496.8	484.267	472.067	488.933	479.733	475.933	463.2	474.133	470.933	478	492.733	483.333	484.2	491.933	485.333	477	482.8	506	479.733	479.6	497.867	498.2	490.533	487.4	493.533
J07	545.857	543.714	540.143	544	541.714	540.357	547.143	543.071	545.071	538.143	555.357	543.286	536.786	541.929	544.857	536.429	534.5	537.214	542.286	532.714	536.143	544.643	517.5	529.071	540.929	542.071	529.143	541.5	540.714	541.286	541.143	545.857
J08	465.222	452.889	487.222	538.444	458.444	489.444	501.778	481	498.333	491	487.111	525.111	504.889	462.333	498.889	500.667	520.111	517.667	528.889	525.222	520.111	511.667	533.667	536.667	498.111	460	474.222	525	561.444	481.333	508	465.222
J09	599.727	583.773	578.091	595.091	602.636	596.182	593.955	594.682	578.818	576.045	596.864	591.045	583.636	603.136	598.409	578.773	596.864	592.636	566.455	586	576.273	595.909	585.455	598.682	587.773	609.545	589.545	560.455	589.318	580.409	585.273	599.727
J10
J11	520.889	524.222	522.444	517.222	519.444	516	523.222	516.222	520	517.111	526.111	516.222	513.556	521.333	529.444	512.778	512.778	516.111	520	523.222	523.333	523.778	520.889	521	515.111	518.444	527.222	512.556	518.556	522.111	520.333	520.889
J12	406.1	405.5	406.8	394.4	409.2	403.9	400.3	399.4	407.8	402.6	399.4	403	405.4	399.3	384.9	400	407.4	406.6	400.6	395.4	405.7	375.4	403.1	406	403.3	400.6	405.4	409.5	397.5	407	404.7	406.1
J13	517.917	518.667	524.083	523.083	525	518.333	518.75	525.833	508.167	526	516.417	524.25	526.333	525.083	521.083	525.333	526.5	519.5	521.667	530.583	522.833	519.917	528	525.25	521.083	524.333	526.083	527.75	522.417	520.833	522.417	517.917
J14	418.222	401.222	408.778	409.444	408.444	406.556	413	410.333	412.111	409.333	418.444	412.222	382.889	407.778	386.111	410.778	413.222	411	363.889	407.222	392.667	425.111	373.778	410.111	414.778	312.778	404	372.111	418.444	393.889	413.667	418.222
J15	629.471	613.294	630.353	619.118	621.353	620.294	621.118	618.059	618.824	625.941	626.471	607.412	627.824	618.235	624.765	616.412	624	615.647	629	618.765	625.235	621.471	623	628.647	622.059	620.588	626.176	624.059	612.588	613.118	608.882	629.471
J16
J17	458.688	453.875	455.938	452.562	452.938	455.562	452.75	453.125	457.5	456.812	451.125	458	459.938	452.188	451.25	452.812	448.125	449	453.562	452.188	452.812	454.562	457.75	454.812	452.625	453.062	457.438	459.562	451.938	457.875	455.625	458.688
J18
J19
J20	603.625	600.75	611.75	605.875	611.125	603	610.125	610.5	606.5	602.5	608.125	608.5	608.625	600.5	603.25	605.875	601.75	616.5	603.625	605.5	610.625	602.75	608.5	606.5	602.5	597.875	599.875	603	610.25	605	606.5	603.625
J21
J22
J23
J24
K01
K02	448.545	454	436.636	451.636	459.091	443.455	444.909	451	446.727	448.636	441.636	446.727	447.545	454.182	455.455	449.455	447.364	446.364	444.909	442.273	429.545	447	449	440.455	444.364	453.091	457.727	437.818	450.182	458.091	433.364	448.545
K03
K04
K05	476.421	475.158	473.526	465.947	475.421	473.895	473.316	474.158	472.211	474.579	473.947	471.579	474.316	472.789	476.316	473.211	481.947	471.211	477	474.053	476	476.895	480.684	474.842	477.421	476.684	473.053	476.947	482.474	475.526	473.105	476.421
K06
K07
K08
K09
K10	387.053	396	391.158	386.842	395.316	392.263	391.368	390.579	392.526	385.579	393.737	393.158	391.158	391.579	391.368	388.526	394.579	392.158	385.526	391.053	392.789	389.263	387	389.842	391.211	388.211	391.158	395.684	386.526	391	393.263	387.053
K11	604.583	605.333	630.417	591.917	597.333	606.667	593.167	595.083	613.917	598.5	599.5	582.667	592.167	591.75	590.167	594.167	587.833	597.583	592.667	585.25	600.083	599.917	588.833	566.75	601.667	586.333	596.667	591.667	588.917	580.583	602.833	604.583
K12
K13	445.667	425.833	430.667	427.417	434.25	426.75	427.083	433.083	426.667	430.333	432.417	429.917	428.5	427.083	433.167	424.417	425.083	432.583	429.083	423.917	428.833	429.833	425.75	427.333	429.25	426.833	426.333	429.833	432.583	428.75	425.833	445.667
K14
K15	545	550.154	541.462	540	554.077	546.231	541.154	549.385	550.615	550.308	545.077	548.615	550.692	536.769	539.308	546.692	545.692	540.615	548.154	548.615	539.692	528.154	547.385	543.769	545.692	549.077	549.692	545.615	535.077	549.846	542.615	545
K16	483.231	475.692	480.308	480.308	479.769	480.615	487.769	472.385	465.923	484.231	485.615	471.615	484.154	479.462	473	488.231	485.846	477.846	481.692	488.462	472.769	481.692	489.462	473.538	476.846	485.385	485.385	473.154	483.077	480.769	485.154	483.231
K17
K18	570.562	530.25	567.25	560.438	571.5	581.562	574.938	574.5	574.375	575.25	568.75	566.062	577.062	565.875	584	567.062	572.625	570	577.812	554.312	569.875	547.125	554.625	577.438	567.812	571.438	575.438	602.188	563.75	577.062	552.688	570.562
K19
K20
K21
K22
K23
K24
L01
L02	504.375	497.938	497.188	496.25	502.312	484.938	497.062	491.562	496.438	514.625	531.062	505.562	497.938	506.375	494.812	499.75	532.5	509.125	508.188	516.562	502.188	511.062	487.75	508.062	483.75	498.938	498.062	485	511.75	525.312	496.5	504.375
L03
L04
L05	607.5	605.25	595.083	613.5	604.25	605.417	608.5	612	614.667	607	606	611.083	611	608.333	610.083	613.25	603.083	608.583	614.75	610.083	615.333	609.75	602	608.25	606.75	606.75	604.333	609.25	572.417	606.167	606.667	607.5
L06
L07	635.545	607	591	631.455	632	655.727	620	631.182	637.455	612.182	619.455	624	636.727	608.909	626.545	650.091	641.545	634.273	643	635.091	638.364	646.182	627.364	625.273	621.818	632.909	624.818	636.455	629.364	604.727	631.091	635.545
L08	583.625	577.25	587	585.125	586.625	583.75	590.5	592.75	588.75	591.625	580.25	580.5	590.625	589.625	580	581.125	589.625	585.75	577.25	586.875	585.625	573.875	587.75	580.25	582.125	590.75	581.875	580.375	580.5	589.125	570.625	583.625
L09	479.909	490.455	500	480.182	477.182	497.545	497.909	499.727	483.273	490	482.636	481.273	486.364	488.455	481.364	495.636	479.818	490.545	499.818	480.545	497.727	479.091	498.545	481.182	486.455	476.818	485.727	496.455	481.545	491.818	474.273	479.909
L10	500.5	473	472.5	493.667	492.833	480.833	509.833	509.667	492.5	494.167	476.167	468.167	509.333	507.333	476.667	487.5	492.333	465.667	508.833	503.5	473.5	487.5	488.5	474.333	484.667	501.5	525.833	482.333	509.167	491.333	490.333	500.5
L11
L12	556.056	555.667	563	557.611	561.667	563.611	555.444	557	560.444	554.556	554.333	566.278	560.5	560.056	557.667	562.222	558.222	558.5	560.389	560.5	562.444	559.722	559.778	560.667	559.444	559.5	559.5	555.944	558	568.222	558.667	556.056
L13
L14	422.25	417.833	420	393	393.833	424.5	390.75	420.917	419.833	426.083	412.25	417	422.25	434.083	390.167	423.75	418.75	422.167	423.833	416.5	403.75	424.167	421.417	421.25	424.583	427.5	413.333	419.333	422.917	424.833	417.25	422.25
L15	485	491.167	481.167	484.833	479.833	488.167	482.667	475.5	487.167	473.167	478.667	472.5	487	475.833	471.167	484.667	492.5	476.5	475.833	496	441.333	446.833	478.167	486.667	535.333	466.667	494.333	499.667	475.167	469.5	484.833	485
L16
L17	598.538	590.923	591.923	599.692	592.846	586.077	607.154	588.308	588.154	599.692	597.385	593.308	599.308	597.154	587	600.692	600.923	590	594.308	599.692	586.923	594.385	595.769	590.846	587.385	598.077	594.615	591.308	603.231	597.231	588.462	598.538
L18
L19
L20	485.909	484.273	487.455	487.909	484.091	486.909	486.455	481.636	487.909	484.273	485.455	485.455	487.727	478.545	484.091	485	487.727	484.636	484.818	485.455	486.182	485.909	483.727	485	485.636	489.364	480.636	487.091	488.818	481.091	487.091	485.909
L21
L22
L23
L24
M01	606.167	601	603.833	607.333	606.333	596.333	600.833	603.833	603	608.833	599.5	600.333	609.333	606.833	603	604	601.667	606.333	607.667	607.5	602.667	605	618.667	605.333	610.167	601.5	610.167	605	603.333	605.667	601.333	606.167
M02
M03	509.765	498.176	493	491.118	493.059	492.588	479.941	466	485.588	497.353	476.824	503.882	493.412	493.059	484.294	490.059	508	507	503.529	500.118	515.824	503.412	505.706	492.765	496.882	501.059	497	494.824	512.235	497.529	488.412	509.765
M04	487.889	499.778	521.556	537.778	512.222	529.444	484	500.556	501.889	551.667	517	519.889	549	518.778	502.333	520.667	507.333	523.222	548.333	505.222	519.778	500.444	533	516.111	486.111	513.222	519.667	484.111	504.333	506.444	497.333	487.889
M05
M06	557.182	566.727	574.818	546.636	567.727	566.182	573.727	571.364	587.818	548.636	578.364	565.727	614.727	546.182	578.636	569.455	546.455	584.545	563.909	564.091	578.636	570.182	563.455	570.818	580.727	555.091	571.909	566.818	559.636	589.909	572.273	557.182
M07	553.643	546.786	549.786	566	530.286	560	573.429	582.714	553.714	569.786	537.786	578.929	555.929	577.643	569.143	565.286	563.929	563.286	549.071	563.143	551.429	557.714	558.5	560.643	559.071	566.857	555.643	554.571	556.571	558.5	545.786	553.643
M08	530.87	534.217	529.087	536.13	531.435	529.913	517.043	533.87	531.739	541.13	532.174	519.217	523.826	524.435	529.087	525.13	520.043	525.739	536.783	525.609	526.696	519.783	522.391	545.696	540.087	536.826	533	523.391	538.391	541.087	521	530.87
M09	370	391.778	377.333	372.778	381.556	383.333	375.667	391.667	410	379	370.556	378.778	371.667	371	348.889	374.333	375.222	375.778	365.556	371.333	372.222	363.778	382.667	363.667	386.556	368.889	361.556	367	375.556	372.333	372.333	370
M10	516.3	471.4	479.1	471	469.3	479.8	454.6	435.6	477.7	480.9	482.2	481	483	493.6	474.8	490	493.4	478.5	464.5	466.3	457.6	474.5	440.9	472.3	481.1	472.9	486.8	485.7	461.6	475.2	477.3	516.3
M11	605.533	599.8	590.467	583.333	600.8	596.2	590	596.8	597.067	594.067	595.467	602.667	599.867	599.6	584.667	598.8	591.067	599.4	594.133	587.067	603.267	603.4	591.6	598	600.533	596.8	601.2	594.4	594.667	594.133	581.867	605.533
M12	553.842	545.947	553.368	551.789	549.579	552.053	553.053	547.474	551.789	541.263	550.684	553.316	547.579	549.211	556.632	550.526	552.053	544.263	561.263	550.316	541.579	565.474	553.105	557.211	540.053	538.105	542.684	553.895	554.263	557.632	547.474	553.842
M13	557.429	575.571	558.571	548.143	555.714	557.286	560.714	546.286	541.571	559.429	568.714	567.286	564.286	570.714	567.571	561	566.857	561.429	551.429	556.429	549.429	551.571	542.857	562.143	556.286	556.429	559.143	567.857	566.571	558.143	567.857	557.429
M14
M15
M16	726.889	729.778	718.333	727.333	731	724.778	736.333	736	728.444	727.889	734.778	732.111	729.444	727.333	701.667	716.444	733.889	730.778	730.333	735.889	733.667	729.667	715.556	728.333	730.333	731.222	731.556	728.667	732.889	731.111	728.444	726.889
M17	586.077	578.923	580.769	575.385	585.077	576.769	602	584.231	577.846	579.769	570.154	578.923	575.692	566.615	570.923	577.385	584.615	576.846	611.462	579.231	587.692	586.538	577.923	579.923	623.308	583.615	582.923	579.077	583.462	583	586.077	586.077
M18
M19
M20
M21
M22
M23
M24
N01	507.435	517.304	532.043	523.261	531.652	539.261	526.261	527.261	524.826	528.174	524.87	523.435	552.13	516.304	522.478	529.913	528.435	516.348	510.261	518.13	519.783	528.652	511.261	549.043	536.261	531.913	503.261	522.435	526.435	520.13	544.739	507.435
N02
N03	552	551.786	544.071	548.5	563.357	550.786	547.714	534.786	554.286	529	551.286	554.929	549.5	561.286	565.643	534.929	528.357	548.857	563	558.286	544.5	544.857	527.5	544.214	557.857	540.643	540.643	541.929	534.071	542.929	550.786	552
N04	504.727	506.364	495.455	503.818	501.818	503.182	503.455	493.909	502.636	503.545	502.727	502.273	501.636	503.182	506	496.727	504.273	502.909	501.455	490	500.545	494.455	505.727	505	502	506.818	502.182	501	501.545	503.545	496.545	504.727
N05	557	525	548.909	531.545	508.636	535.727	517.364	501.545	531.545	536.636	514.455	528.545	531.636	511	524.727	517.273	528.818	520.727	531.909	528.273	529.455	546.909	540.273	531.455	538.273	509.727	539.182	527.636	525	543.182	528	557
N06	556.857	550.929	542	537.857	522.5	540.571	531.071	555.714	534.571	533.714	556.286	538.857	555.429	541.143	559.214	548.357	543.857	535	538.429	547.071	543.143	549.429	546.143	547.571	569.429	571.929	547.643	547.429	541.429	537.929	557.429	556.857
N07
N08	516.429	536.643	507.643	502.714	541.071	505.357	510.786	514.5	531.929	488.714	524.5	509.714	512.286	508.071	512.929	513.429	534.571	495.857	516.571	514	534	524.214	526.571	507	515.714	523	528.786	510.143	525.429	514.143	520.357	516.429
N09	574.133	569.733	558.4	565.533	570.667	563.467	574	590.067	568.067	557.467	571.867	582.533	577.333	557.8	580.333	561.533	580.2	565.267	578.2	563.933	578.6	584.6	578	564.4	568.933	572.2	579.6	569.8	573.867	576.067	578.6	574.133
N10
N11	629.818	628.182	619.364	624.182	619.727	611.273	628	589.909	618.545	577.273	598.364	628.727	619.364	617.182	610	615.364	607.818	609	628	615.091	647.818	605.091	592	596.455	639.636	587.091	603.455	628.182	592.545	615.091	640	629.818
N12
N13
N14	463.125	464.5	463.375	462.625	475.125	465.25	458.125	470.75	475.25	463.875	458	468	454.375	462.25	460	464.625	458.375	447	451.25	459.5	467.875	467.5	462.75	468.625	467.625	464	476.5	464.375	468	470.5	474.625	463.125
N15	467.8	475.6	462.6	490.2	359.2	489.6	465.2	474.4	477.2	467.2	470.6	469.6	473	473.6	468.8	473.2	463.2	431.4	471	475.4	461.4	483.6	442.8	463.8	467.4	466.4	468	476.8	471.2	467	476.6	467.8
N16	521	523.083	506.583	526.75	519.333	525.75	524.917	524.25	520.75	524.167	526.583	521.333	520.167	520.75	522.417	522.417	524.333	518.417	528.083	523.667	527.833	518.833	517.417	523.75	528.667	534.75	527.083	531.917	527.667	525.75	517.25	521
N17
N18
N19	548.333	562.833	545.333	558.167	563.667	550.833	558.667	556.167	559.667	550	547.667	555.333	535.833	554.167	555.833	549	556.5	564	557.333	548.333	556.667	560.5	537.833	560.5	553.333	545.333	563	555.5	555.5	550.667	558.833	548.333
N20
N21
N22
N23
N24
O01
O02
O03
O04	529.158	518.789	517.211	524.789	520.211	531.895	520.789	538.158	546.684	525.947	516.211	518.526	533.421	505.842	528.053	523.947	515.842	530.053	531.842	527.105	520.263	520.895	515.632	528.211	526.684	533.526	516	530.684	533.895	516.211	504.632	529.158
O05
O06	280.545	286.091	275	293.364	286.636	277.364	276.455	293.909	281.182	282.091	283.636	279.091	272.636	289.273	274.091	280.818	287.091	281	288.545	285.818	278.636	289.818	289	279.636	276.727	278.364	278.364	288.182	284.636	278.818	284	280.545
O07	476.421	474.053	469.737	482.684	481.211	453.526	483.316	482.737	454.632	486.947	491.632	467.842	467.316	468.737	492.053	462.526	474.421	481.105	483.368	489.842	467.474	482.737	493.895	495	467.421	481.105	496.158	476.632	483.316	472.684	472.474	476.421
O08	534.056	474.111	512.778	517.722	500	496.556	490.889	538.222	540.722	491	527.778	503.722	508	493.556	481.778	519.444	521.611	508.5	500.056	510.889	534.056	522.444	497.333	474.556	478.389	518.611	521.944	535.333	523.556	487.611	558.667	534.056
O09
O10
O11	533.5	483.1	508.9	498.6	469.6	493.4	512	497	507.2	517.9	491.3	503.8	508.6	500.9	501.8	501.3	498.8	490.8	493.2	504.7	514.5	509.1	488.9	518.6	503.1	476.2	531.3	516.5	535.1	498.8	490.9	533.5
O12
O13	414.067	401.2	398.4	405.4	409.267	409.467	422.4	398.533	417.067	409.333	412.267	400.867	404.667	410.2	396.933	410.267	407.8	408.933	416.267	397.2	407	414.733	409.067	408.6	407.667	407.6	413.933	403.267	411.8	410.4	409.667	414.067
O14	535.733	536.4	562.2	540.867	555.533	554.333	548.933	555.733	548.733	546.2	563	554	528.467	537.933	560.6	544.4	535.733	547.733	550.4	545.867	545.933	533.8	542.8	547.8	520.333	545.667	550.267	528.733	552.533	533.667	557.133	535.733
O15
O16	637.857	633	633.714	620.571	627.857	630.286	634.857	635	637.857	632.714	636.571	612.857	631.714	638.286	634.571	628.714	633	635.286	630.714	638.571	632.429	638.429	631.857	636.143	635.714	628.429	624.714	634.143	640.286	634.857	636.429	637.857
O17	546.75	538.75	540.375	533	541.5	538.75	544.25	540.5	544.125	546	509.25	544.125	538.25	533.625	539.75	543.75	539.5	540.875	545.625	538.25	538.375	529.125	543	538.5	544.875	545.125	531.625	541.25	536.625	538.375	544	546.75
O18	555.267	558	557.933	556.933	556.467	559.333	551	560.933	545.333	561.4	557.6	559.533	555.467	558.4	559.2	556.667	558.467	558.8	554.533	561.2	558.467	556.4	564.533	550	558.133	561.333	556.467	562.8	559.067	562.733	559.933	566.067
O19
O20	457.818	471.727	471.545	472.273	470.545	472.273	471.273	472.182	468	473.182	474.727	469	462.636	481.182	476.636	476.909	449.182	475.364	474	471.455	496.545	474.909	469.364	475.545	477.545	475.818	465.273	476.909	472.182	480.909	475.091	457.818
O21
O22
O23
O24
P01	620.562	608.875	620.438	630.625	623.375	609	632.312	629.062	643.438	625.688	631.938	612.062	624.812	621	644.625	627.25	624.562	634.625	633.812	630.25	611.062	619.375	626.25	647.438	629.875	625.625	649.25	632	637.688	620.188	628.125	623
P02	394.706	391.412	387.706	385.529	388.647	392.765	396.353	377.176	389.176	381.471	394.647	387.882	391.294	395.294	397.529	376.176	392.353	394.353	377.941	393.353	390.706	391.294	392.118	393.588	378.235	387.059	398.529	380.294	393.941	379.529	378.882	394.706
P03	664.214	653.214	660	657.143	649	660.357	648.357	655.143	657.714	677.286	654.857	666.929	642.143	637.071	627.429	653.357	662.214	665.214	657	641.857	660.929	657.929	654.786	652	679.929	670.286	665.643	649.429	660.857	658.786	647.786	664.214
P04	482.067	477.667	481.2	490.933	472.333	482.867	473.067	475.667	465.733	473.933	484.2	481.467	488.667	436.933	484.333	489.333	474.8	477.067	469.8	493.733	468.067	477.067	473.2	475.733	477.8	489.133	473.467	477.133	479.867	430.333	471.667	482.067
P05	562.667	536.333	546.778	546	526.444	527.444	542	509.556	504	542	540.556	507.778	544.667	534.556	538.444	531.222	520.778	582.444	539.778	518.333	535.111	537.778	558.111	499.778	551.667	517.333	518.667	536.111	552.778	534.667	541.111	562.667
P06	476.615	479.308	448.769	453.308	455.769	456.923	472.231	464.231	462.846	475.308	444.923	443.769	455.077	456.769	451.462	451.692	458	462.846	453.462	467.385	473.846	450.077	468.462	459.385	448.154	467.231	471.308	461.308	449.154	450.077	449.538	466.231
P07	574.889	581.056	600.333	575.944	587.667	557.056	599.889	580.167	602.556	577.333	559.056	561.278	592.278	586.278	565.444	586.389	579.333	588.556	607.611	583.556	596.389	618.833	591	585.056	605.667	590.333	619.889	592.389	583.389	574.889	578.167	574.889
P08	566.857	549.143	570.429	564.643	620	577.5	577.214	560.357	569.571	556.5	560.071	557	566.929	569.214	584.5	588.286	576.143	584.357	581.643	590.357	570.714	577.571	549.929	587.643	567.571	563.5	549.714	578.857	588.571	585.286	578.5	566.857
P09	501.8	526.2	533.2	509.2	516.4	509.2	509	509	518.8	521	487	496.6	491.6	502.2	519.8	512	517.4	508.8	507.2	496.2	516	510	501.2	508.4	512.4	500.2	507	508	512.8	511.2	520.8	501.8
P10	577.077	568.385	585.538	588.154	570.385	574.769	559.692	574.692	574.077	585.308	571.615	572.923	562.308	604.846	578.077	576.462	574.308	579.077	574.923	553.538	568.846	576.308	579.538	574.538	577.077	579.538	576.692	573.231	588	575.538	583	577.077
P11
P12	561.188	542.875	544.312	546.438	550.5	554.688	554.625	550.438	566.375	558.812	555.5	549.375	545.375	573.938	552.062	559.312	560.875	557.688	578.875	557.75	571.188	553.562	560.75	567	545.125	563.562	577.188	555.188	563.625	555.188	563.812	561.188
P13
P14
P15
P16
P17
P18
P19
P20	633.5	624.333	627	633.833	631.056	629.889	629	631.278	628.222	633.722	634.778	628.944	634.444	633.611	629.944	627.722	631.722	628.889	629.889	634.944	639.222	626.833	634	631	628.167	630.833	636.833	627.611	634.778	636	624	633.5
P21
P22
P23
P24

## Sheet: PCV
PCV

## Sheet: DA-Normalized
DA Normalized to Background (Abs(DA-Background))
	1	2	3	4	5	6	7	8	9	10	11	12	13	14	15	16	17	18	19	20	21	22	23	24	25	26	27	28	29	30	31	32
A01	111.761	145.75	120	167	139.83	128.273	169.943	155.75	140.284	118.807	146.909	139.5	130.886	131.966	93.1136	146.295	114.318	195.955	146.42	105.33	135.773	137.523	128.477	141.341	136.864	157.852	136.523	143.193	102.409	135.955	121.705	99.6364
A02	0	0	0	0	0	0	0	0	0	0	0	0	0	0	0	0	0	0	0	0	0	0	0	0	0	0	0	0	0	0	0	0
A03	0	0	0	0	0	0	0	0	0	0	0	0	0	0	0	0	0	0	0	0	0	0	0	0	0	0	0	0	0	0	0	0
A04	147.933	129.817	115.517	126.667	132.408	118.733	122.783	131.258	118.5	119.133	138.583	132.525	128.117	124.917	130.033	135.35	135.7	128.333	134.208	162.7	132.533	130.633	128.933	138.05	152.817	127.567	140.317	141.133	148.375	119.017	121.75	146.183
A05	95.7955	50.2045	116.602	100.364	123.523	95.1932	102.409	90.8636	91.1705	78.2386	118.318	99.1136	99.4773	81.9659	110.568	96.2045	133.114	123.5	121.443	97.1477	100.216	72.8864	98.2727	86.6932	91.4318	148.409	96.75	70.8182	57.5455	120.875	72.75	102.17
A06	0	0	0	0	0	0	0	0	0	0	0	0	0	0	0	0	0	0	0	0	0	0	0	0	0	0	0	0	0	0	0	0
A07	0	0	0	0	0	0	0	0	0	0	0	0	0	0	0	0	0	0	0	0	0	0	0	0	0	0	0	0	0	0	0	0
A08	91.8158	87.5526	108.105	99.7829	93.2697	93.3816	91.4671	90.8487	97.2368	93.4013	85.3947	94.8092	93.8816	92.0132	96	94.75	92.4408	93.5526	87.8224	93.4342	82.4803	93.5921	93.3289	95.4803	84.2303	89.9671	98.7566	90.5921	81.1908	96.3026	86.2303	81.8158
A09	41.1539	36.3173	27.9711	39.8942	17.3558	29.7308	32.375	12.5577	29.0385	46.6058	7.56732	40.7211	39.9135	24.9519	35.8365	36.2211	33.7789	34.375	45.25	28.7981	34.25	28.5192	57.1731	37.0673	34.1923	36.6539	41.0961	26.6058	33.2981	23.3173	27.8654	33.5289
A10	177.327	177	178.317	203.25	191.183	201.808	191.356	202.269	187.067	195.788	173.394	190.25	206.971	181.01	206.202	200.606	186.788	205.885	185.933	190.115	203.26	177.26	187.875	186.49	188.394	194.375	192.404	170.433	219.423	198.125	166.519	175.202
A11	77.4722	72.2639	86.6111	88.6805	79.8195	92.5833	75.0695	81.4445	84.2361	73.5139	93.5555	75.2778	71.7778	75.0555	87.1945	79.2222	79.0417	58.4445	60.5	70.1667	105.111	74.3333	71.1667	86.25	79.1945	81.8611	78.6945	79.0139	66.2778	67.5972	89.375	84.0972
A12	0	0	0	0	0	0	0	0	0	0	0	0	0	0	0	0	0	0	0	0	0	0	0	0	0	0	0	0	0	0	0	0
A13	72.2083	75.1417	89.0333	60.35	73.5167	116.425	79.2917	89.075	87.35	84.375	76.95	97.1916	82.6083	75.7	74.5084	86.6166	92.5417	70.9667	93.725	89.9416	90.3917	85.0666	96.4416	75.9083	97.475	88.725	86.75	88.5417	82.1417	83.6583	82.9334	77.3333
A14	101.42	100.557	114.318	116.659	101.511	112.057	133.011	106.182	118.125	118.08	115.83	124.955	103.42	118.602	128.205	113.534	109.761	122.057	113.67	116.42	110.545	113.364	105.852	113.966	103.352	106.898	117.227	111.602	110.636	120.455	112.125	107.5
A15	0	0	0	0	0	0	0	0	0	0	0	0	0	0	0	0	0	0	0	0	0	0	0	0	0	0	0	0	0	0	0	0
A16	0	0	0	0	0	0	0	0	0	0	0	0	0	0	0	0	0	0	0	0	0	0	0	0	0	0	0	0	0	0	0	0
A17	175.784	176.216	167.807	167.886	181.716	168.477	188.841	174.33	166.284	179.148	164.239	158.67	174.284	161.409	169.011	169.295	159.386	164.091	173.341	165.33	204.216	167.875	172.25	152.727	161.739	181.443	165.5	152.648	153.091	175.42	185.341	184.909
A18	158.018	145.054	155.143	161.625	161.429	152.893	158.161	164.518	152.268	157.589	146	165.5	156.839	159.857	151.161	152.946	166.071	161.875	158.964	157.321	152.5	158.839	152.696	153.768	155.107	158.893	149.536	152.964	155	152.714	159.393	158.268
A19	0	0	0	0	0	0	0	0	0	0	0	0	0	0	0	0	0	0	0	0	0	0	0	0	0	0	0	0	0	0	0	0
A20	0	0	0	0	0	0	0	0	0	0	0	0	0	0	0	0	0	0	0	0	0	0	0	0	0	0	0	0	0	0	0	0
A21	0	0	0	0	0	0	0	0	0	0	0	0	0	0	0	0	0	0	0	0	0	0	0	0	0	0	0	0	0	0	0	0
A22	0	0	0	0	0	0	0	0	0	0	0	0	0	0	0	0	0	0	0	0	0	0	0	0	0	0	0	0	0	0	0	0
A23	0	0	0	0	0	0	0	0	0	0	0	0	0	0	0	0	0	0	0	0	0	0	0	0	0	0	0	0	0	0	0	0
A24	0	0	0	0	0	0	0	0	0	0	0	0	0	0	0	0	0	0	0	0	0	0	0	0	0	0	0	0	0	0	0	0
B01	308	302.875	295.5	284.125	287.75	266.625	296.125	288.875	252.5	284.625	265.625	283	293.75	258.125	304.5	279.5	290.375	296.25	287.875	298.75	281	264.25	266.25	293.125	299.75	262	282.375	272.875	275.25	301.375	295.875	306.25
B02	70.8611	84.9445	30.4028	75.4167	16.1528	18.5278	65.1389	34.5972	14.5	5.70831	37.8889	12.3611	6.01392	57.9167	33.3889	23.8333	64.0139	25.5417	27.5695	38.6667	52.2083	39.625	33.8611	21.0555	55.2917	30.4583	15.5417	30.1945	12.4583	95.6528	16.3472	75.3611
B03	0	0	0	0	0	0	0	0	0	0	0	0	0	0	0	0	0	0	0	0	0	0	0	0	0	0	0	0	0	0	0	0
B04	0	0	0	0	0	0	0	0	0	0	0	0	0	0	0	0	0	0	0	0	0	0	0	0	0	0	0	0	0	0	0	0
B05	0	0	0	0	0	0	0	0	0	0	0	0	0	0	0	0	0	0	0	0	0	0	0	0	0	0	0	0	0	0	0	0
B06	219.25	204.5	232.625	221.5	214.5	231.375	232.5	254.125	230.125	203.75	243.625	233.875	225.375	224.25	222.625	220.5	202.125	228.625	192.125	218.875	221.625	215.75	219.5	220.875	239.75	220.875	220.625	224.875	239	231.75	229.5	227.75
B07	0	0	0	0	0	0	0	0	0	0	0	0	0	0	0	0	0	0	0	0	0	0	0	0	0	0	0	0	0	0	0	0
B08	158.107	164.607	154.714	157.768	144.893	150.804	145.107	147.268	153.643	145.321	151.911	146.821	155.607	153.196	140.857	139.214	149.393	136.964	151.946	143.482	148.679	146.107	159.036	158.321	163.464	156.786	153.554	154.071	148.214	139.571	147.946	153.804
B09	34.4583	58.9583	60.2639	72.4305	52.2639	57.8333	68	59.8611	69.25	51.0833	48.4305	75.625	50.875	52.4722	47.7083	78.3333	48.4722	80.1111	49.9445	55.8472	58.6945	45.3055	51.1805	78.1667	47.8472	70.5555	62.6528	64.5139	70.9305	73.7639	67.5278	67.5555
B10	127.225	126.075	118.725	129.6	148.625	107.1	128.35	144.3	122.775	124.125	126.975	113.525	136.075	86.675	119.35	110.775	120.025	122.525	114.075	131.5	123.525	126.275	127.25	124.85	113.7	92.525	135.75	117.925	131.975	127.675	128.475	131.85
B11	0	0	0	0	0	0	0	0	0	0	0	0	0	0	0	0	0	0	0	0	0	0	0	0	0	0	0	0	0	0	0	0
B12	141.898	129.977	129.773	133.307	149.693	117.17	129.705	155.239	147.977	132.58	149.443	124.773	138.784	123.136	118.92	145.477	136.284	140.67	134.852	139.125	123.068	145.83	162.091	135.898	148.443	146.591	130.795	130.955	130.239	113.102	138.284	137.875
B13	0	0	0	0	0	0	0	0	0	0	0	0	0	0	0	0	0	0	0	0	0	0	0	0	0	0	0	0	0	0	0	0
B14	90.4762	93.181	92.7	83.0571	91.0143	84.9047	106.867	89.0571	94.4047	90.7095	94.5666	73.7857	95.2333	92.9619	72.8333	92.6953	80.6714	99.6334	108.829	89.7952	94.8953	85.5571	97.0524	125.586	99.4334	87.3857	85.4714	82.0809	95.562	102.957	86.5905	90.4762
B15	78.75	77.375	82.2917	77.9167	71.5	76.875	64.625	76.125	77.1667	68.7083	75.75	65.4583	78.2083	76.0833	76.875	70.5	76.9583	78.2917	79.125	78.125	79.2083	80.5833	82.2083	78.7083	82.9583	77.9167	69	75.75	76.625	69.125	76.5833	81.2917
B16	269.25	300.25	286.75	269	262.75	279.125	269.25	260.25	275.75	281	272	257.25	252.875	268.625	260	290.5	254.125	263.5	297.5	277.625	257.5	259.375	276.625	269.75	234.375	274.5	257.5	246	259.875	249.625	278.5	265.75
B17	0	0	0	0	0	0	0	0	0	0	0	0	0	0	0	0	0	0	0	0	0	0	0	0	0	0	0	0	0	0	0	0
B18	0	0	0	0	0	0	0	0	0	0	0	0	0	0	0	0	0	0	0	0	0	0	0	0	0	0	0	0	0	0	0	0
B19	158.007	155.412	151.662	155.801	156.191	155.772	156.728	157.824	157.816	158.838	155.603	154.022	154.875	153.971	155.566	163.824	150.735	151.5	153.25	156.993	154.743	154.529	162.566	155.419	153.919	160.279	154.279	153.588	151.691	150.941	158.603	164.007
B20	0	0	0	0	0	0	0	0	0	0	0	0	0	0	0	0	0	0	0	0	0	0	0	0	0	0	0	0	0	0	0	0
B21	0	0	0	0	0	0	0	0	0	0	0	0	0	0	0	0	0	0	0	0	0	0	0	0	0	0	0	0	0	0	0	0
B22	0	0	0	0	0	0	0	0	0	0	0	0	0	0	0	0	0	0	0	0	0	0	0	0	0	0	0	0	0	0	0	0
B23	0	0	0	0	0	0	0	0	0	0	0	0	0	0	0	0	0	0	0	0	0	0	0	0	0	0	0	0	0	0	0	0
B24	0	0	0	0	0	0	0	0	0	0	0	0	0	0	0	0	0	0	0	0	0	0	0	0	0	0	0	0	0	0	0	0
C01	163.655	146.024	136.286	159.03	140.345	141.619	150.554	160.19	160.857	149.78	147.958	145.327	149.97	150.405	142.964	168.512	123.548	150.161	150.304	163.964	156.423	147.94	152.726	149.286	155.417	159.214	158.369	146.881	157.125	160.214	141.381	160.375
C02	252.25	265	263.625	258.375	261.875	261.125	257.5	262.375	256.75	258	257.75	249.75	252.5	251.5	258.125	258	248	248	253.125	264.375	259.875	248.75	256.125	250.5	256.25	252.5	256.5	266.125	264.25	262.625	256.125	252.75
C03	0	0	0	0	0	0	0	0	0	0	0	0	0	0	0	0	0	0	0	0	0	0	0	0	0	0	0	0	0	0	0	0
C04	0	0	0	0	0	0	0	0	0	0	0	0	0	0	0	0	0	0	0	0	0	0	0	0	0	0	0	0	0	0	0	0
C05	240.625	253.375	229.5	251.75	217.25	240.125	195.5	193.875	251	222.75	165.75	207.875	239	238.625	245	221.625	224.5	228.875	237	243.5	236.875	232	221.625	285.75	217.5	251.125	226	236.5	211.625	236	197.5	243.75
C06	25.1103	10.7867	0.125	26.2867	43.3088	30.4485	34.1544	31.5515	36.3015	42.3309	54.0883	27.3456	42.0809	37.0441	27.6323	25.9117	42.8823	31.5294	17.1544	32.3015	23.2206	13.3823	35.5367	38.5662	40.4633	21.5441	35.853	27.0073	41.4633	29.2133	26.272	21.4853
C07	119.417	144.958	135.125	131.583	136.958	162.083	125.625	124.958	146.792	88.4583	128.167	156.5	131.625	145.708	127	114.042	132.292	121.833	151.958	129.25	140.833	153.708	124.917	132.375	139.917	145.875	140.708	142.583	141.583	138.5	156	121.792
C08	0	0	0	0	0	0	0	0	0	0	0	0	0	0	0	0	0	0	0	0	0	0	0	0	0	0	0	0	0	0	0	0
C09	77.225	69.1	105.9	122.2	67.575	51.525	74.15	61.525	93.675	90.2	66.775	88.6	91.175	80.8	114.65	103.2	86.35	82.825	88.225	72.675	66.25	107.25	67.35	84.275	95.625	81.425	74.925	94.475	88.15	81.775	103.875	81.35
C10	0	0	0	0	0	0	0	0	0	0	0	0	0	0	0	0	0	0	0	0	0	0	0	0	0	0	0	0	0	0	0	0
C11	0	0	0	0	0	0	0	0	0	0	0	0	0	0	0	0	0	0	0	0	0	0	0	0	0	0	0	0	0	0	0	0
C12	123.106	115.442	125.577	106.49	125.058	107.365	114.356	123.269	124.76	123.144	120.433	120.048	120.115	122.606	119.548	120.904	121.788	128.115	91.0289	119.971	100.442	129.087	126.712	116.875	122.808	119.279	132.663	123.798	131.481	129.279	128.76	120.038
C13	0	0	0	0	0	0	0	0	0	0	0	0	0	0	0	0	0	0	0	0	0	0	0	0	0	0	0	0	0	0	0	0
C14	61.0695	58.6805	78.6528	67.9583	53.8195	68.5972	58.6805	53.8611	59.0278	54.6528	65.0833	66.5695	58.6389	58.8611	37.3472	65.6111	54.6805	53.7639	51.8472	57.0278	93.6945	51.4445	63.4861	62.6667	58.0278	54.3611	56.6805	64.5833	51.7778	64.2083	66	56.6945
C15	94.7083	95.7639	107.569	97.6945	96.625	100.389	105.347	96.4305	99.875	110.611	100.708	93.7778	89.9445	96.4028	103.431	97.3472	103.667	95.5139	87.25	89.9861	100.986	95.1528	101.542	97.5	110.708	104.014	102.042	109.847	87.0972	93.7222	91.1528	107.097
C16	71.3125	62.125	62.4375	55.3125	57.875	70.625	64.4375	66.625	62.125	69.1875	60.6875	64.875	63.25	63.625	68.5	59.3125	65.25	55.375	68.75	55.875	65.9375	66.375	55.5625	61.125	55.5625	54.9375	73.75	62.8125	55.375	59.25	64.1875	58.5625
C17	25.775	25.6417	33.8	28.125	33.325	23.625	27.2167	20.2416	24.1667	35.8084	27.1583	25.0666	21.1417	12.4833	19.1417	16.55	24.7416	22.5167	34.7333	29.2667	18.225	27.3333	19.2	28.2917	22.375	23.5833	17.6583	18.175	18.4	20.9667	21.2167	25.6417
C18	0	0	0	0	0	0	0	0	0	0	0	0	0	0	0	0	0	0	0	0	0	0	0	0	0	0	0	0	0	0	0	0
C19	85.75	86.5139	79.9028	78.4305	75.1945	86.0833	85.125	69.2361	85.2222	82.9583	83.9861	83.9722	85.0695	84.8195	93.9861	84.2917	83.4583	82.9028	81.7361	86.7778	88.0278	74.8055	81.0695	78.9583	74.1389	74.0139	86.0833	84.7083	78.9305	79.4167	79.9583	82.875
C20	188.567	205.75	183.433	189.413	195.75	191.01	197.279	191.827	191.106	196.163	197.029	197.01	203.923	203.567	194	193.356	186.212	202.25	196.115	197.385	195.144	192.462	192.308	194.375	192.394	196.692	198.202	194.596	195.471	188.048	195.875	190.942
C21	0	0	0	0	0	0	0	0	0	0	0	0	0	0	0	0	0	0	0	0	0	0	0	0	0	0	0	0	0	0	0	0
C22	0	0	0	0	0	0	0	0	0	0	0	0	0	0	0	0	0	0	0	0	0	0	0	0	0	0	0	0	0	0	0	0
C23	0	0	0	0	0	0	0	0	0	0	0	0	0	0	0	0	0	0	0	0	0	0	0	0	0	0	0	0	0	0	0	0
C24	0	0	0	0	0	0	0	0	0	0	0	0	0	0	0	0	0	0	0	0	0	0	0	0	0	0	0	0	0	0	0	0
D01	0	0	0	0	0	0	0	0	0	0	0	0	0	0	0	0	0	0	0	0	0	0	0	0	0	0	0	0	0	0	0	0
D02	173.523	181.841	176.591	174.818	173.92	171.409	181.193	172.136	186.261	178.602	196.534	174.466	185.239	212.818	168.08	193.409	179.545	184.648	189.909	201.216	186.068	182.886	182.818	173.08	207.67	184.602	170.205	187.33	170.023	189.193	177.716	177.523
D03	203.08	147	191.364	174.602	212.25	188.352	222.443	224.83	193.886	209.898	166.614	195.864	214.955	198.659	195.318	176.92	225.136	196.545	204.511	202.023	192.136	222.58	160.625	185.432	183.239	220.886	195.489	195.193	164.352	200.795	201.511	200.705
D04	0	0	0	0	0	0	0	0	0	0	0	0	0	0	0	0	0	0	0	0	0	0	0	0	0	0	0	0	0	0	0	0
D05	315.208	322.167	318.792	332.75	321.583	359.792	319.208	345.542	326.875	347.625	359.25	360.833	338.417	323.458	345.417	326.083	341.583	334.708	346.958	332.167	333.583	353.292	328.333	341.958	354.667	330.125	316.208	339.125	354.833	328.042	332.208	316.208
D06	176.833	184.208	162.417	164.792	170	181.375	164.875	155.667	147.375	169.458	171.667	186.5	177.708	169.917	183.458	195.292	168.292	176.292	177.75	173.417	202.667	150.5	156.875	175	153.542	182.542	210.583	168.458	160.583	172.958	159.458	169.083
D07	0	0	0	0	0	0	0	0	0	0	0	0	0	0	0	0	0	0	0	0	0	0	0	0	0	0	0	0	0	0	0	0
D08	71.5795	27.5682	58.2727	47.2386	24.4432	59.8182	40.9432	47.5682	44.9773	26.0227	33.3977	46.75	74.9432	38.3295	50.7045	60.9773	31.2045	63.1364	42.375	28.5682	51.6364	36.8636	31	65.0341	47.7273	60.1477	53.5341	77.0909	61.125	67.2273	55.7614	65.2045
D09	0	0	0	0	0	0	0	0	0	0	0	0	0	0	0	0	0	0	0	0	0	0	0	0	0	0	0	0	0	0	0	0
D10	81.4445	101.319	88.5417	89.9445	95.5555	88.3195	78.5417	99.5278	89.6945	72.5278	86.375	94.8333	79.875	86.8055	93.7917	86.8611	106.861	102.625	84.9167	107.833	103.889	94.5555	93.1528	87.5	81.4028	87.25	94.9722	85.4583	87.125	94.5555	98.7361	73.5695
D11	127.167	141.625	142.5	125.75	155.167	133.083	153.125	145.667	129.292	148.875	141.208	140.5	139.458	126.708	136.792	159.042	112.583	135.75	124.458	135	144.125	137.583	117.458	146.375	133	134	147.25	125.542	114.917	134.042	115.333	125.042
D12	183.643	192.179	187.893	184.375	200.357	189.357	194.804	201.214	194.625	191.054	195.804	199.786	200.232	196.196	181.982	197.714	204.911	191.125	183.625	201.375	197.964	208.482	193.018	194.482	195.125	170.661	195.232	187.464	204.643	212.054	193.661	182.143
D13	75.5	81.375	76.25	77.625	87.75	73.375	79.125	83	72.5	70.125	103.625	83.25	75	75.875	83.25	73.125	83	94	89.75	77.875	87.25	74	73	86.5	75.125	68.625	90.5	93.5	68.25	108	104.375	76.5
D14	0	0	0	0	0	0	0	0	0	0	0	0	0	0	0	0	0	0	0	0	0	0	0	0	0	0	0	0	0	0	0	0
D15	31.5	32.7917	31.7083	38.5833	36.8333	33.1667	34.5	29.1667	31.8333	37.25	27.0833	31.7917	33.5417	35	22.875	34	32.0417	37.9583	41.5833	40.125	27.1667	31.6667	32.0417	30.9167	29.25	30.8333	28.7917	32.625	37.5	27.1667	34.375	30.875
D16	118.243	115.449	113.463	121.993	113.654	124.176	112.831	114.912	116.147	116.846	115.191	109.257	112.831	112.074	113.728	111.199	117.956	113.779	111.294	109.757	116.691	111.676	132.103	112.412	109.926	120.125	117.588	109.544	113.419	110.625	120.059	105.713
D17	187.833	190.361	189.806	190.833	181.694	184.431	191.556	188.139	181.569	196.903	182.625	182.375	197.028	196.819	190.667	190.444	182.083	183.236	190.056	189.403	184.403	187.639	189.833	180.597	184.361	191.403	187.889	183.292	197.861	194.014	183.472	191.958
D18	261.222	264.875	260.458	271.972	267.847	262.292	269.931	271.708	259.917	260.694	268.778	272.194	257.764	260.708	267.833	257.181	267.861	266.361	267.583	261.833	270.625	268.792	255.125	265.931	270.139	265.222	263.819	270.181	270.5	267.181	267.375	267.347
D19	0	0	0	0	0	0	0	0	0	0	0	0	0	0	0	0	0	0	0	0	0	0	0	0	0	0	0	0	0	0	0	0
D20	78.4135	74.7789	75.3077	84.6923	69.1635	76.75	80.9904	74.6923	73.7692	81.2019	79.75	78.8846	79.5769	78.6442	81.0385	71.7885	75.6827	90.8654	69.3365	75.1827	71.75	68.9231	71.7404	81.25	74.75	78.4039	73.6731	79.875	74.8558	72.1346	70.4423	76.1635
D21	0	0	0	0	0	0	0	0	0	0	0	0	0	0	0	0	0	0	0	0	0	0	0	0	0	0	0	0	0	0	0	0
D22	0	0	0	0	0	0	0	0	0	0	0	0	0	0	0	0	0	0	0	0	0	0	0	0	0	0	0	0	0	0	0	0
D23	0	0	0	0	0	0	0	0	0	0	0	0	0	0	0	0	0	0	0	0	0	0	0	0	0	0	0	0	0	0	0	0
D24	0	0	0	0	0	0	0	0	0	0	0	0	0	0	0	0	0	0	0	0	0	0	0	0	0	0	0	0	0	0	0	0
E01	0	0	0	0	0	0	0	0	0	0	0	0	0	0	0	0	0	0	0	0	0	0	0	0	0	0	0	0	0	0	0	0
E02	0	0	0	0	0	0	0	0	0	0	0	0	0	0	0	0	0	0	0	0	0	0	0	0	0	0	0	0	0	0	0	0
E03	0	0	0	0	0	0	0	0	0	0	0	0	0	0	0	0	0	0	0	0	0	0	0	0	0	0	0	0	0	0	0	0
E04	0	0	0	0	0	0	0	0	0	0	0	0	0	0	0	0	0	0	0	0	0	0	0	0	0	0	0	0	0	0	0	0
E05	0	0	0	0	0	0	0	0	0	0	0	0	0	0	0	0	0	0	0	0	0	0	0	0	0	0	0	0	0	0	0	0
E06	59.9318	76.0795	69.7727	65.1818	41.9773	74.4205	58.625	92.5455	54.5909	57.375	67.7955	70.9318	61.125	58.4545	57.1023	33.4773	59.7955	46.2614	52.4432	49.4432	55.5455	42.5341	59.4886	61.2727	49.2159	47.9773	40.9773	66.2841	59.0341	64.0682	87.4318	64.9318
E07	0	0	0	0	0	0	0	0	0	0	0	0	0	0	0	0	0	0	0	0	0	0	0	0	0	0	0	0	0	0	0	0
E08	80.7083	92.7083	103.875	114.458	116.5	63.5417	73.9583	105.167	83.125	113.042	86	83.875	124.25	94.625	113.75	98.7917	110.75	106.708	66.5833	131.292	90.8333	78.8333	112.833	104.667	71.6667	81.25	100.208	105.333	104	87.2083	72.125	84.2083
E09	114.25	123.917	103.528	141.986	82.3889	110.347	114.944	122.5	112.431	103.153	116.458	113.806	101.222	130	125.111	113.333	108.514	109.292	114.389	120.736	118.417	118.014	94.5833	93.9722	114.472	132.972	100.889	133.625	125.417	105.931	100.667	120.5
E10	131.192	141.471	154.087	157.337	159.413	82.9039	139.827	149.865	155.683	148.221	139.875	148.317	94.4135	147.673	120.433	150.769	125.827	167.394	147.096	143.337	133.087	90.5096	173.721	148.712	145.106	151.231	153.442	134.683	126.183	129.99	152.875	136.942
E11	0	0	0	0	0	0	0	0	0	0	0	0	0	0	0	0	0	0	0	0	0	0	0	0	0	0	0	0	0	0	0	0
E12	65.35	77.95	72.1	75.125	83.275	77.8	97.275	112.3	70.175	62.075	59.125	64.225	64.175	76.975	79.025	22.025	47.525	81.2	32.825	27.925	73.075	52	121.85	73.525	70.2	49.45	65.725	81.35	123.375	64.3	61.1	64.85
E13	146.536	157.161	144.857	150.375	152.429	145.161	140.589	142.821	138.929	140.196	129.982	147.857	138.946	145	139.107	151.625	139.089	130.089	142.286	145.196	137.089	150.5	147.589	136.268	154.679	162.071	136.75	154.214	163.893	152.25	140.768	152.161
E14	26.8333	28.25	39.7917	28	33.7083	36.8333	34.1667	37.1667	31.5	31.5833	37.7083	33.0417	39.875	25.0833	37.75	42.0833	26.6667	32.3333	28.2083	34.3333	31.2917	35.4167	41.0833	29.1667	35.7917	35.9583	26.9167	40.7917	25.5417	28.4583	22.125	28.0833
E15	0	0	0	0	0	0	0	0	0	0	0	0	0	0	0	0	0	0	0	0	0	0	0	0	0	0	0	0	0	0	0	0
E16	157.236	163.875	170.111	173.847	174.903	164.569	193.472	154.444	170.014	170.278	182.639	156.597	178.181	171.889	171.333	159.444	194.083	174.514	172.25	162	136.722	165.472	168	179.486	165.639	159.333	202.667	181.792	181.194	163.167	181.431	157.736
E17	0	0	0	0	0	0	0	0	0	0	0	0	0	0	0	0	0	0	0	0	0	0	0	0	0	0	0	0	0	0	0	0
E18	0	0	0	0	0	0	0	0	0	0	0	0	0	0	0	0	0	0	0	0	0	0	0	0	0	0	0	0	0	0	0	0
E19	0	0	0	0	0	0	0	0	0	0	0	0	0	0	0	0	0	0	0	0	0	0	0	0	0	0	0	0	0	0	0	0
E20	125.542	121.958	124.833	130	126	120.792	137.792	124.458	123.167	125.083	125.833	128.25	123.5	130.667	124.542	119.75	132.25	119.375	123.625	135.25	125.167	138.75	122.208	127.292	116.167	114.25	128.458	122.708	121.417	130.5	125.458	126.542
E21	0	0	0	0	0	0	0	0	0	0	0	0	0	0	0	0	0	0	0	0	0	0	0	0	0	0	0	0	0	0	0	0
E22	0	0	0	0	0	0	0	0	0	0	0	0	0	0	0	0	0	0	0	0	0	0	0	0	0	0	0	0	0	0	0	0
E23	0	0	0	0	0	0	0	0	0	0	0	0	0	0	0	0	0	0	0	0	0	0	0	0	0	0	0	0	0	0	0	0
E24	0	0	0	0	0	0	0	0	0	0	0	0	0	0	0	0	0	0	0	0	0	0	0	0	0	0	0	0	0	0	0	0
F01	30.7222	3.59723	4.22223	1.36108	6.31946	25.5139	3	13.6805	7.25	1.23608	6.98608	0.444458	5.77777	5.01392	9.88892	15.5972	2.69446	5.16669	4.90277	12	2.52777	1.16669	4.98608	18.7778	3.11108	17.3333	22.0695	9.54169	7.61108	16.8055	8.47223	26.2222
F02	86.5	82.25	92.125	89.875	86.125	89	84.375	90	89.625	86.625	93.625	77.375	91.25	81.375	95	93.625	81.75	93.5	92.25	95.375	106.25	85.625	81.125	91.375	100.25	99.375	82.25	92.125	94	101.125	94.375	83.75
F03	33.0833	74.625	72.5917	51.4833	58.9334	62.4416	69.7584	92.1083	89.3333	96.6417	68.0084	74.5917	76.7	73.6083	85.35	63.875	74.5333	79.6417	73.225	57.2	72.1834	71.9334	59.675	71.1916	67.9416	77.7083	43.0833	73.1667	96.3666	61.6834	48.0084	23.2083
F04	0	0	0	0	0	0	0	0	0	0	0	0	0	0	0	0	0	0	0	0	0	0	0	0	0	0	0	0	0	0	0	0
F05	0	0	0	0	0	0	0	0	0	0	0	0	0	0	0	0	0	0	0	0	0	0	0	0	0	0	0	0	0	0	0	0
F06	114.614	123.102	107.955	106.148	120	110.398	112.625	89.0114	111.58	106.659	94.4091	101.227	124.705	115.239	107.023	119.239	109.511	107.136	116.852	121.511	128.295	123.659	111.364	118.364	139.648	111.295	115.159	104.182	108.114	114.205	110	112.364
F07	152.148	149.011	123.398	141.205	143.511	149.602	152.443	140.364	151.568	139.284	142.977	144.011	159.784	140.091	171.08	141.5	142.352	151.17	135.341	165.625	140.273	154.125	145.295	153.807	134	151.864	141.045	155.205	152.182	148.932	161.011	146.148
F08	0	0	0	0	0	0	0	0	0	0	0	0	0	0	0	0	0	0	0	0	0	0	0	0	0	0	0	0	0	0	0	0
F09	166.102	93.8636	131.693	139.761	129.602	118.091	144.443	115.136	126.148	141.955	164.42	151.636	138.818	154.261	165.023	161.455	121.239	132.489	129.216	118.261	152.182	140.852	104.489	114.932	138.216	183.443	123.545	127.943	138.284	171.523	124.182	161.477
F10	291.125	273.775	303.975	271.625	279.25	290.425	289.175	279.975	305.4	266.225	309.5	292.65	276.575	283.625	315.35	286	291.525	296.625	276.3	267.025	303.875	295.275	286.2	282.55	286.45	293.4	305.35	280.775	286.1	323.475	278.65	284.875
F11	158.8	157.567	161.025	169.725	161.517	165.858	175.958	166.617	164.5	169.508	166.075	157.85	163.3	163.767	160.225	169.725	168.9	163.9	165.717	169.817	163.067	162.725	170.742	176.183	161.2	166.825	173.233	164.608	162.3	174.258	167.117	164.925
F12	48.5	50	41.75	51.875	45.375	58.75	63.75	57.875	68.25	65.125	53.5	63.875	57.5	51.25	41.75	66.5	57.25	46.5	63.25	59.875	50.25	48	62.5	47.625	63.125	55.875	48.625	63.625	50.5	56.5	57.25	50.25
F13	0	0	0	0	0	0	0	0	0	0	0	0	0	0	0	0	0	0	0	0	0	0	0	0	0	0	0	0	0	0	0	0
F14	31.925	32.35	24.225	16.2	24.375	30.975	29.525	12.85	39.15	29.8	31.625	27.525	19.45	31.85	31.35	26.1	30.9	27.675	25.9	21.175	29.5	25.6	22.875	17.175	25.45	27.05	20.65	26.9	29	17.3	30.775	24.675
F15	0	0	0	0	0	0	0	0	0	0	0	0	0	0	0	0	0	0	0	0	0	0	0	0	0	0	0	0	0	0	0	0
F16	218.875	222.8	218.5	231.675	230.525	224.025	222.35	219.4	218.525	239.675	221.425	215	222.125	222.925	225.625	214.225	217.375	228.975	243.725	221.525	224.8	216.7	224.025	219.775	219.675	225.575	221.575	215.825	217.9	233.225	227.8	222.125
F17	416.688	421.625	420.938	421.562	420.812	417.25	419.812	421.25	418.188	414	428.375	423.625	416.688	419.375	421.938	417.438	419.438	421	419.438	424.812	419.562	414.938	422.375	420.625	422.5	424.375	422.125	420.562	420.125	412.562	422.812	416.688
F18	0	0	0	0	0	0	0	0	0	0	0	0	0	0	0	0	0	0	0	0	0	0	0	0	0	0	0	0	0	0	0	0
F19	0	0	0	0	0	0	0	0	0	0	0	0	0	0	0	0	0	0	0	0	0	0	0	0	0	0	0	0	0	0	0	0
F20	0	0	0	0	0	0	0	0	0	0	0	0	0	0	0	0	0	0	0	0	0	0	0	0	0	0	0	0	0	0	0	0
F21	0	0	0	0	0	0	0	0	0	0	0	0	0	0	0	0	0	0	0	0	0	0	0	0	0	0	0	0	0	0	0	0
F22	0	0	0	0	0	0	0	0	0	0	0	0	0	0	0	0	0	0	0	0	0	0	0	0	0	0	0	0	0	0	0	0
F23	0	0	0	0	0	0	0	0	0	0	0	0	0	0	0	0	0	0	0	0	0	0	0	0	0	0	0	0	0	0	0	0
F24	0	0	0	0	0	0	0	0	0	0	0	0	0	0	0	0	0	0	0	0	0	0	0	0	0	0	0	0	0	0	0	0
G01	158.2	172.475	166.775	172.8	172.875	187.1	173.025	170.55	168.175	170.8	157.125	168.925	175.725	167.825	169.125	162.15	163.325	162.125	179.275	149.7	164.35	190	188.475	179.775	181.1	175.775	182.625	166.85	172.85	163.825	162.975	161.575
G02	273.482	269.446	292.464	252.643	262.5	271.357	303.804	282.25	271.768	308.482	274.786	284.982	283.768	296.714	274.75	256.857	239.25	283.929	269.071	255.375	295.107	273.518	257.946	302.446	278.036	260.625	306.036	279.161	253.929	249.875	292.946	276.857
G03	0	0	0	0	0	0	0	0	0	0	0	0	0	0	0	0	0	0	0	0	0	0	0	0	0	0	0	0	0	0	0	0
G04	43.8295	1.90912	37.5682	19.9773	7.78412	29.1932	10.1136	44.9091	36.4886	27.3636	56.1023	29.0227	39.7273	70.4318	14.3636	44.6023	37.1591	35.3523	45.5568	48.3977	21.2955	57.3068	30.9318	45.8182	50.1136	39.2386	19.9432	5.88635	28.1136	31.6705	50.5341	44.0795
G05	97.8333	101.583	103.25	103.125	90.9583	100	103.292	109.25	97.0417	102.625	91.7083	89.5	102.125	97.25	107.25	93.5	100.083	109.208	96.5833	92.2083	99.2917	98	113.833	107.833	94.1667	90	108.792	102.833	90.5	100.042	102.708	100.208
G06	260.25	265.667	266.014	276.194	276.694	273.764	277.847	271.667	267.083	273.361	279.069	267.403	280.194	270.222	272.347	278.556	276.875	276.292	275.083	280.639	267.167	277.125	265.5	275.792	272.917	268.069	273.5	266.292	268.417	282.111	272.222	274.5
G07	64.4583	68.7083	69.2083	45.0833	85.875	71.5	46.75	6.83331	35.9583	46.6667	28.4583	21.0417	54.7917	46.1667	21.5833	51.2083	58.7917	10.4167	59.375	53.9583	46.5	52.1667	64.4583	66.5833	49.125	55.375	31.125	47.5	45.3333	53.25	83.2083	62.3333
G08	135.875	139.5	145.375	131.375	139.5	130.375	132.5	146.875	141.125	145.5	129.875	140.25	137.5	135.125	136.125	134.625	136.5	133.5	134.625	136.625	129.125	138	130.125	140.75	129.25	126.625	127.25	135.375	139.875	133.75	136.5	134.75
G09	203.375	196.833	197.208	178.417	222.375	200.583	210.75	202.458	189.083	188.083	191.125	199.042	216.25	214.333	205.75	212.417	205.958	197.792	188.375	197.958	210.042	199.083	187.833	201.25	208.417	185	194.083	204.75	206.833	213.667	209.667	211.125
G10	0	0	0	0	0	0	0	0	0	0	0	0	0	0	0	0	0	0	0	0	0	0	0	0	0	0	0	0	0	0	0	0
G11	58.8333	65.125	56.0417	54.1667	57.875	66.3333	44.2917	58.5	62	55.375	58.6667	53.1667	60.625	55.9583	54.2917	57.0833	57.625	61.75	63.4583	53.375	60.9583	51.8333	54.9583	51.6667	57.7917	65.0833	49.5833	71.6667	59.7083	51.1667	56.0417	60.7083
G12	55.6591	49.9318	51.75	56.9432	54.9432	52.2386	51.9659	52.6818	59.2045	51.8977	53.6136	53.5	65.1023	53.4886	41.1932	69.7614	56.0568	48.9432	51.3409	48.6023	40.3068	55.7727	43.6023	57.0114	64.7727	49.8409	50.6023	54.0568	63.7841	68.0682	39.5682	54.5341
G13	0	0	0	0	0	0	0	0	0	0	0	0	0	0	0	0	0	0	0	0	0	0	0	0	0	0	0	0	0	0	0	0
G14	0	0	0	0	0	0	0	0	0	0	0	0	0	0	0	0	0	0	0	0	0	0	0	0	0	0	0	0	0	0	0	0
G15	283.196	298.286	299.304	303.196	335.196	310.357	283.25	323.482	301.161	303.625	306.607	312.161	295.089	312.286	320.107	286.911	298.482	291.161	296.464	290.911	298.179	289.357	295.571	308.893	280.839	296.875	304.875	292.054	292.339	286.839	290.196	288.196
G16	0	0	0	0	0	0	0	0	0	0	0	0	0	0	0	0	0	0	0	0	0	0	0	0	0	0	0	0	0	0	0	0
G17	21.8929	24.1429	20.3214	28.6607	22.6429	17.7857	24.6607	28.4286	13.9464	17.3393	24.9464	21.75	17.0714	24.0714	20.6607	17.1964	36.5179	27.1607	26.3929	26.3929	17.6071	33.0179	21.9821	21.8571	25.6964	17.1071	31.7857	24.8571	22.375	30.5179	21.8929	31.1429
G18	132.35	134.9	137.8	127.2	127.175	134.025	129.275	135	138.575	110.9	128.5	131.45	136.875	129.225	133	125.2	132.675	129.8	142.7	122.675	133.625	135.175	130.625	119.775	125.2	134.625	93	121.55	122.4	135.1	136	132.35
G19	0	0	0	0	0	0	0	0	0	0	0	0	0	0	0	0	0	0	0	0	0	0	0	0	0	0	0	0	0	0	0	0
G20	120.792	141.708	140.75	151.625	141.875	150.583	149.792	150.083	143.667	149.958	132.75	145.458	140.625	142.167	136.042	148.083	144.708	137.583	138.625	144.208	135.417	137.458	145.167	139.458	123.708	136.167	141.958	127.833	140.333	139.542	122.792	128.167
G21	0	0	0	0	0	0	0	0	0	0	0	0	0	0	0	0	0	0	0	0	0	0	0	0	0	0	0	0	0	0	0	0
G22	0	0	0	0	0	0	0	0	0	0	0	0	0	0	0	0	0	0	0	0	0	0	0	0	0	0	0	0	0	0	0	0
G23	0	0	0	0	0	0	0	0	0	0	0	0	0	0	0	0	0	0	0	0	0	0	0	0	0	0	0	0	0	0	0	0
G24	0	0	0	0	0	0	0	0	0	0	0	0	0	0	0	0	0	0	0	0	0	0	0	0	0	0	0	0	0	0	0	0
H01	120.075	131.9	155.475	148.75	179.3	129.075	110.6	88.55	116.625	115.075	166.85	143.425	147.45	153	142.975	129.675	140.725	149.475	142.075	151.15	144.725	151.85	146.675	161.375	151.425	118.375	129.4	123.875	138.55	113.35	137.85	121.95
H02	278.35	279.575	282.35	260.2	280.05	294.45	319.65	296.525	276.45	297.125	287.475	301.275	312.5	296.225	278.225	283.825	286.15	285.175	307.225	285.7	294.075	281.75	288.725	284	301.3	284.125	278.1	306.85	292.1	290.5	304.4	279.725
H03	0	0	0	0	0	0	0	0	0	0	0	0	0	0	0	0	0	0	0	0	0	0	0	0	0	0	0	0	0	0	0	0
H04	183.24	147.683	163.51	160.808	145.337	123.837	131.327	158.779	145.587	153.971	147.298	161.942	156.51	150.519	146.76	142.423	165.51	150.49	147.962	147.471	150.288	189.635	164.49	143.298	132.606	173.26	160.673	175.567	166.365	147.202	139.731	182.24
H05	0	0	0	0	0	0	0	0	0	0	0	0	0	0	0	0	0	0	0	0	0	0	0	0	0	0	0	0	0	0	0	0
H06	115.681	111.597	106.569	122.056	108.528	102.819	117	109.069	101.708	104.792	107.542	110.903	99.1945	118.444	104.319	124.111	128.389	112.778	101.764	93.0417	116.125	117.444	112.583	108.347	98.0833	96.0972	104.194	95.1805	119.069	110.097	113.375	119.556
H07	152.596	167.817	151.462	152.5	157.288	151.712	149.885	156.548	154.337	174.788	154.481	148.212	152.356	154.317	145.423	148.308	157.558	159.596	157.279	145.01	172.865	151.269	155.327	159.202	151.019	150.385	148.904	159.192	154.442	162.779	149.337	153.096
H08	181.95	154.2	154.625	140.875	156.275	157.35	200.625	141.25	149.05	170.3	172.45	151.65	133.475	164.2	144.65	174.1	166.6	154.3	127.325	127.825	148.925	169.725	154.925	145.75	172.85	162	149.775	143.425	117.825	157.075	131.125	181.825
H09	0	0	0	0	0	0	0	0	0	0	0	0	0	0	0	0	0	0	0	0	0	0	0	0	0	0	0	0	0	0	0	0
H10	127.339	139.071	153.071	144.464	133.161	133.214	141.054	131.714	173.375	165.143	107.839	134.5	148.768	138	124.75	134.821	155.768	151.732	146.071	144.357	134.839	148.661	154.857	129.643	129.411	170.75	162.875	129.268	174.464	125.607	132.929	128.589
H11	99.3365	100.413	84.9519	84.6635	70.4327	82.3558	87.8654	106.49	89.3846	89.4808	54.9711	75.5673	84.125	75.4423	84.0769	81.3942	84.0385	79.2885	73.6635	31.6346	82.0577	92.0288	79.4808	84.7692	75.9519	84.375	94.3846	68.0673	87.2115	97.7885	61.8942	100.462
H12	87.0455	96	98.7273	97.5568	102.08	94.9318	87.8182	105.216	93.8523	93.75	99.6818	99.5909	91.1477	95.1023	98.3182	98.8295	101.443	88.1364	104.807	96.5	90.2045	97.4318	100.761	95.5455	85.2727	97.2727	106.761	95.6705	111.784	91.6705	96.9432	93.4205
H13	0	0	0	0	0	0	0	0	0	0	0	0	0	0	0	0	0	0	0	0	0	0	0	0	0	0	0	0	0	0	0	0
H14	0	0	0	0	0	0	0	0	0	0	0	0	0	0	0	0	0	0	0	0	0	0	0	0	0	0	0	0	0	0	0	0
H15	288.25	303.625	308.25	308.625	312	304.125	300.75	299.625	297.625	310.75	306.25	293.75	302.625	300.375	288.5	304.125	313.625	312.75	316.625	307.625	296.625	303.25	302.5	298.5	306.25	296.5	299.125	298.75	299.875	310.125	289.75	305.125
H16	0	0	0	0	0	0	0	0	0	0	0	0	0	0	0	0	0	0	0	0	0	0	0	0	0	0	0	0	0	0	0	0
H17	0	0	0	0	0	0	0	0	0	0	0	0	0	0	0	0	0	0	0	0	0	0	0	0	0	0	0	0	0	0	0	0
H18	0	0	0	0	0	0	0	0	0	0	0	0	0	0	0	0	0	0	0	0	0	0	0	0	0	0	0	0	0	0	0	0
H19	0	0	0	0	0	0	0	0	0	0	0	0	0	0	0	0	0	0	0	0	0	0	0	0	0	0	0	0	0	0	0	0
H20	0	0	0	0	0	0	0	0	0	0	0	0	0	0	0	0	0	0	0	0	0	0	0	0	0	0	0	0	0	0	0	0
H21	0	0	0	0	0	0	0	0	0	0	0	0	0	0	0	0	0	0	0	0	0	0	0	0	0	0	0	0	0	0	0	0
H22	0	0	0	0	0	0	0	0	0	0	0	0	0	0	0	0	0	0	0	0	0	0	0	0	0	0	0	0	0	0	0	0
H23	0	0	0	0	0	0	0	0	0	0	0	0	0	0	0	0	0	0	0	0	0	0	0	0	0	0	0	0	0	0	0	0
H24	0	0	0	0	0	0	0	0	0	0	0	0	0	0	0	0	0	0	0	0	0	0	0	0	0	0	0	0	0	0	0	0
I01	0	0	0	0	0	0	0	0	0	0	0	0	0	0	0	0	0	0	0	0	0	0	0	0	0	0	0	0	0	0	0	0
I02	9.83929	3.39288	5.30359	1.64288	2.98212	14.5357	21.1429	8.01788	5.48212	12.6786	2.625	4.25	7.73212	14.6964	8.5	0.142883	19.8393	11.2321	2.33929	2.46429	6.16071	6.07141	12.2857	6.75	7.16071	0.25	3.64288	11.3214	9.41071	16.1964	5.07141	6.96429
I03	230.25	229.208	237.167	232.292	228.458	245.542	236.875	231.625	243.667	244.583	239.292	242.042	243.625	240.125	237.458	229.875	243.25	237.458	237.25	242.625	259.625	239.708	242.917	238.625	247.5	244.292	242.458	237.625	229.917	244.583	249.833	244.625
I04	173.648	170.455	185.591	165.864	164.932	174.773	182.909	170.739	165.477	178.261	164.057	180.284	173.432	168.5	175.08	164.705	183.17	175.898	182.17	174.932	173.932	181.091	171.636	169.773	174.42	177.023	161.625	177.5	181.693	181.284	169.898	174.523
I05	3.125	0.125	5	5.8125	16.875	5.5	2.75	5.3125	3.5	1.0625	1.8125	1.0625	11.875	12.25	29.75	5.9375	5.3125	7.875	5.625	14.1875	3.1875	5.6875	0.25	4.75	5.125	2.25	3.4375	1.25	5.75	0.4375	8.5	1.25
I06	99.6964	73.8929	106.982	72.3036	120.464	95.4464	71.6786	71.5714	101.732	95.3393	99.2857	101.75	73.8929	106.304	73.6786	90.1429	113.339	88.5893	121.607	87.9464	67.5357	88.1607	67.6071	89.5714	74.9107	90.4643	74.6964	92.5714	97.5893	89.4286	123.75	101.821
I07	155.188	164.812	171.562	150.062	156.875	146.875	166.25	144.375	160.312	175.125	175.375	167.938	165.438	112.125	159.938	155.062	169.688	162.125	155.812	162.25	169.812	181.062	175.688	166.562	176.875	173.312	159.188	148.625	179.062	162.188	148.188	156.438
I08	159.833	155.125	177.083	155.542	163.375	152.833	163.458	157.458	167.375	155.333	155.417	169.292	154.167	161.167	164.167	163.542	153.125	165.333	156.375	145.583	140.25	145.667	155.792	197.708	161.083	163.042	132.75	171.708	157.667	173.458	158.167	164.333
I09	0	0	0	0	0	0	0	0	0	0	0	0	0	0	0	0	0	0	0	0	0	0	0	0	0	0	0	0	0	0	0	0
I10	0	0	0	0	0	0	0	0	0	0	0	0	0	0	0	0	0	0	0	0	0	0	0	0	0	0	0	0	0	0	0	0
I11	0	0	0	0	0	0	0	0	0	0	0	0	0	0	0	0	0	0	0	0	0	0	0	0	0	0	0	0	0	0	0	0
I12	0	0	0	0	0	0	0	0	0	0	0	0	0	0	0	0	0	0	0	0	0	0	0	0	0	0	0	0	0	0	0	0
I13	105.425	111.4	114.425	112.45	94.65	112.5	101.375	95.55	102.2	106	97.325	94.75	109.625	106.275	103.45	110.1	110.425	112	96.85	108.625	101.7	111.55	108.275	102.95	99.35	106.525	107.1	101.15	109.625	117.925	105.375	114.3
I14	97.45	116.925	93.075	93.225	96.275	46.725	100.8	94.85	65.025	108.7	93.85	105.575	117.125	108.775	123.85	119.875	110.25	107.05	98.125	85.775	136.6	106.025	97.4	116.225	102.95	85.175	64.325	64.25	90.9	155.675	113.475	95.7
I15	355.75	366.875	365.75	367.5	369.5	368.25	379.875	379.375	367.625	376.125	369.875	364.875	376.25	365.875	364.875	370.375	375.125	364.875	364.625	375.25	393.375	377.75	376.5	366.75	364.375	370.875	370.75	366.5	379	373.875	364.625	362.875
I16	106.375	99.625	96.625	106.312	116.938	102.625	110.188	115.375	91.4375	115.688	106.938	91.6875	105.875	117.688	113	102.75	105.438	99.1875	99.5625	107.75	116.812	105.375	111.625	107.812	101.25	117.25	102.062	101.938	103.188	105	115.438	109.125
I17	0	0	0	0	0	0	0	0	0	0	0	0	0	0	0	0	0	0	0	0	0	0	0	0	0	0	0	0	0	0	0	0
I18	115.5	129.25	98.375	118.5	116	116.875	124.875	122.125	129.125	117.375	111.5	113.25	130.5	129	118.375	106.875	123.5	114.25	106	116.625	110.625	119.375	123.625	121.625	134.375	104.75	112.625	112.375	112	113.875	128	120.125
I19	104.25	83	103.2	103.15	93.375	105.6	107.25	96.525	84.2	100.025	103.875	87.35	99.725	92.7	97.95	93.9	98.875	84.2	87.2	91.075	93.175	82.35	83.25	110.1	103.725	102.125	95.625	101.025	86.325	86.425	99.475	102.25
I20	0	0	0	0	0	0	0	0	0	0	0	0	0	0	0	0	0	0	0	0	0	0	0	0	0	0	0	0	0	0	0	0
I21	0	0	0	0	0	0	0	0	0	0	0	0	0	0	0	0	0	0	0	0	0	0	0	0	0	0	0	0	0	0	0	0
I22	0	0	0	0	0	0	0	0	0	0	0	0	0	0	0	0	0	0	0	0	0	0	0	0	0	0	0	0	0	0	0	0
I23	0	0	0	0	0	0	0	0	0	0	0	0	0	0	0	0	0	0	0	0	0	0	0	0	0	0	0	0	0	0	0	0
I24	0	0	0	0	0	0	0	0	0	0	0	0	0	0	0	0	0	0	0	0	0	0	0	0	0	0	0	0	0	0	0	0
J01	289.625	288.875	301	271.125	274.625	291.875	264.625	274.625	295.125	288.125	291.625	285.5	293.125	287.375	277.625	295.75	278.5	275	294.125	272.375	278.375	292	269.625	283.25	284.625	283.625	267.125	294.875	282.625	274.875	287.5	288.875
J02	65.1118	97.4539	85.7434	68.0658	98.3947	92.8355	111.638	117.842	105.546	91.6842	77.3487	78.4803	78.0987	85.75	109.684	70.5592	81.9342	73.6053	95.0197	100.039	92.6908	48.8882	75.9803	94.0658	75.6382	102.987	77.8026	104.98	108.658	84.2763	86.9539	68.3618
J03	65.2211	64.5289	107.913	104.087	90.6827	76.3558	110.115	95.3173	65.9231	68.1923	65.6827	60.3077	119.606	67.5961	78.2019	78.5385	91.3654	125.962	85.625	73.0096	82.9039	90.9904	100.279	127.135	104.087	96.25	135.596	40.3654	76.0673	89.5385	87.3269	72.2211
J04	209	228.375	213.125	208.375	220.25	220.875	224	229.25	207.5	221.875	233.75	222.625	219	215	214.875	197.25	219.25	224.5	225.5	216.75	214	224.625	247.125	213.875	214.5	212.625	227.25	204.25	236.5	217	219.375	219.5
J05	63.3365	72.9519	54.5481	74.1923	39.4231	64	67.9231	67.2308	68.8269	47.9135	55.8654	63.7404	76.5673	60.2596	45.5577	79.9423	41.3654	67.4039	50.9039	64.6731	54.4904	79.625	42.5289	67.0769	120.087	41.0481	45.3654	69.5769	47.0192	50.9039	30.3461	64.7115
J06	155.592	160.05	167.267	167.9	169.275	154.592	164.958	158.7	162.608	175.433	161.817	173.017	175.692	183.425	172.617	178.942	169.25	166.642	168.542	164.55	164.442	166.667	171.5	168.075	146.125	162.142	168.775	146.883	148.925	164.342	162.85	155.467
J07	94.8929	94.5357	92.2321	94.875	97.6607	99.3929	86.6071	95.8036	91.6786	101.482	81.8929	97.0893	100.839	93.3214	86.8929	101.821	102.875	101.286	90.5893	104.911	103.982	91.4821	123.25	108.679	99.9464	96.6786	111.482	96.5	107.286	101.964	103.107	92.7679
J08	133.528	151.611	113.028	58.8055	146.681	109.431	99.3472	123.375	95.5417	108.375	114.764	79.6389	94.7361	135.917	111.236	99.3333	82.8889	83.5833	72.9861	79.2778	77.8889	92.3333	73.0833	72.5833	109.639	143.625	127.653	77.625	37.4305	118.667	95.125	130.778
J09	45.0227	59.1023	60.0341	50.6591	33.4886	42.9432	55.0455	51.4432	60.8068	61.9545	50.2614	47.4545	60.1136	42.1136	43.9659	66.7273	46.0114	52.6136	77.5455	54.875	67.7273	50.8409	59.4205	46.9432	53.3523	33.9545	57.9545	83.4205	51.9318	55.9659	62.3523	48.3977
J10	0	0	0	0	0	0	0	0	0	0	0	0	0	0	0	0	0	0	0	0	0	0	0	0	0	0	0	0	0	0	0	0
J11	126.611	123.778	124.181	129.903	129.056	137.875	129.153	132.903	122.5	128.014	116.389	127.028	136.569	129.417	116.556	134.597	128.597	127.139	128.25	126.653	124.292	126.722	126.611	129.75	132.389	133.181	122.153	138.819	131.819	128.264	126.417	128.361
J12	257.4	255.75	250.325	263.225	250.425	252.475	258.45	254.975	252.45	259.525	267.475	256.125	255.1	262.45	271.35	256.625	249.725	255.525	260.525	268.85	247.925	278.1	252.9	254.5	253.45	256.65	247.475	251.625	261.125	254.25	251.925	253.9
J13	121.583	121.458	112.667	115.667	110.875	116.167	121.375	107.542	124.208	111.125	121.458	109.5	111.792	115.917	121.667	106.167	112.625	118.25	115.958	109.667	113.292	115.333	111.875	110	113.417	105.292	110.292	104.375	114.208	121.042	117.833	121.333
J14	242.153	253.778	250.347	248.681	241.681	252.194	235.25	246.417	241.139	240.042	228.431	242.778	273.486	243.097	271.639	244.972	239.778	246.375	289.486	246.403	264.333	229.264	281.847	244.764	238.847	342.472	245.875	275.389	239.181	256.486	239.583	238.403
J15	7.52942	18.3309	3.10297	12.0073	9.39703	13.2059	8.63232	13.5662	17.6765	3.80884	1.52942	23.8383	4.69855	12.5147	9.98529	14.8383	11.875	19.853	3.25	11.7353	10.3897	12.2794	8.125	3.97797	12.1912	14.1617	5.19855	2.56616	16.4117	23.0073	28.1177	1.65442
J16	0	0	0	0	0	0	0	0	0	0	0	0	0	0	0	0	0	0	0	0	0	0	0	0	0	0	0	0	0	0	0	0
J17	194.562	201.5	198.312	193.188	196.062	195.938	201.5	191	190.25	190.312	198.75	187.75	184.438	194.938	201.875	192.312	208.625	199.875	193.062	199.312	188.938	195.188	189.625	196.562	198.125	197.188	186.688	183.438	196.562	193.25	194.875	188.062
J18	0	0	0	0	0	0	0	0	0	0	0	0	0	0	0	0	0	0	0	0	0	0	0	0	0	0	0	0	0	0	0	0
J19	0	0	0	0	0	0	0	0	0	0	0	0	0	0	0	0	0	0	0	0	0	0	0	0	0	0	0	0	0	0	0	0
J20	92	89.25	71.75	84.5	85.875	90.125	86	79.125	88.375	85	82.375	85.625	79.875	92.875	90.75	78.125	89.125	78.125	82.5	85.875	77.25	93	86.75	83.875	91.125	100.25	92.625	89.375	82.125	87.75	89.125	86.875
J21	0	0	0	0	0	0	0	0	0	0	0	0	0	0	0	0	0	0	0	0	0	0	0	0	0	0	0	0	0	0	0	0
J22	0	0	0	0	0	0	0	0	0	0	0	0	0	0	0	0	0	0	0	0	0	0	0	0	0	0	0	0	0	0	0	0
J23	0	0	0	0	0	0	0	0	0	0	0	0	0	0	0	0	0	0	0	0	0	0	0	0	0	0	0	0	0	0	0	0
J24	0	0	0	0	0	0	0	0	0	0	0	0	0	0	0	0	0	0	0	0	0	0	0	0	0	0	0	0	0	0	0	0
K01	0	0	0	0	0	0	0	0	0	0	0	0	0	0	0	0	0	0	0	0	0	0	0	0	0	0	0	0	0	0	0	0
K02	205.955	204	223.864	204.614	203.909	211.295	220.341	213.5	214.523	211.614	218.114	215.023	216.205	209.318	205.17	210.92	209.511	215.511	223.716	212.102	239.08	212.125	209.625	220.795	213.761	208.409	201.523	222.432	211.818	200.909	228.761	208.205
K03	0	0	0	0	0	0	0	0	0	0	0	0	0	0	0	0	0	0	0	0	0	0	0	0	0	0	0	0	0	0	0	0
K04	0	0	0	0	0	0	0	0	0	0	0	0	0	0	0	0	0	0	0	0	0	0	0	0	0	0	0	0	0	0	0	0
K05	156.079	163.717	166.349	172.928	166.579	166.23	161.059	163.342	167.414	160.796	165.303	172.296	169.309	163.711	157.434	163.289	157.678	162.539	160.125	169.697	156.5	161.73	154.441	166.283	156.329	165.691	167.822	162.428	149.151	163.474	162.77	158.329
K06	0	0	0	0	0	0	0	0	0	0	0	0	0	0	0	0	0	0	0	0	0	0	0	0	0	0	0	0	0	0	0	0
K07	0	0	0	0	0	0	0	0	0	0	0	0	0	0	0	0	0	0	0	0	0	0	0	0	0	0	0	0	0	0	0	0
K08	0	0	0	0	0	0	0	0	0	0	0	0	0	0	0	0	0	0	0	0	0	0	0	0	0	0	0	0	0	0	0	0
K09	0	0	0	0	0	0	0	0	0	0	0	0	0	0	0	0	0	0	0	0	0	0	0	0	0	0	0	0	0	0	0	0
K10	243.947	228.125	234.717	237.158	232.434	241.362	234.257	230.796	234.224	239.046	231.513	224.342	232.842	237.296	238.007	239.849	237.671	235.592	240.724	236.947	232.461	235.612	236.5	242.283	233.039	235.914	237.467	233.566	245.224	232.5	234.237	239.072
K11	10.0833	8.45831	35.9167	5.91669	0.208313	14.1667	4.45831	1.83331	24.9167	3.5	2.75	12.3333	1.95831	1.375	3.83331	0.916687	3.29169	4.83331	2.33331	11.25	1.54169	8.79169	3.08331	29.625	3.91669	6.79169	0.958313	3.58331	7.45831	11.7917	9.58331	11.5833
K12	0	0	0	0	0	0	0	0	0	0	0	0	0	0	0	0	0	0	0	0	0	0	0	0	0	0	0	0	0	0	0	0
K13	227.583	244.042	245.708	249.458	237.75	239.5	242.542	241.917	240.083	236.792	236.583	240.833	244.75	245.417	242.833	249.458	245.542	241.167	252.667	239.958	239.667	242.292	247.75	245.042	237	236.417	241.542	238.042	239.167	245.875	244.042	216.333
K14	0	0	0	0	0	0	0	0	0	0	0	0	0	0	0	0	0	0	0	0	0	0	0	0	0	0	0	0	0	0	0	0
K15	116.875	106.971	114.163	112.125	105.798	117.269	112.846	113.99	111.135	108.192	113.423	103.885	105.058	118.731	120.067	111.183	116.183	127.26	112.471	112.26	115.058	130.471	111.24	117.356	108.808	111.673	116.308	115.51	122.673	108.404	112.51	116
K16	195.894	206.433	199.317	204.317	196.481	195.635	187.481	210.24	216.702	195.769	192.385	209.76	197.346	200.663	208	193.519	192.904	203.779	205.808	189.538	210.106	197.808	191.413	213.837	203.404	199.24	193.365	208.221	197.798	196.106	200.471	200.519
K17	0	0	0	0	0	0	0	0	0	0	0	0	0	0	0	0	0	0	0	0	0	0	0	0	0	0	0	0	0	0	0	0
K18	115.812	156.5	115.375	123.688	112.875	100.812	111.062	107.375	105.25	111.625	113.625	118.562	106.562	124.75	103.875	119.062	118.875	115.125	101.312	135.062	122.375	138.25	132	107.312	118.062	116.438	111.438	81.5625	119.375	113.062	130.312	114.062
K19	0	0	0	0	0	0	0	0	0	0	0	0	0	0	0	0	0	0	0	0	0	0	0	0	0	0	0	0	0	0	0	0
K20	0	0	0	0	0	0	0	0	0	0	0	0	0	0	0	0	0	0	0	0	0	0	0	0	0	0	0	0	0	0	0	0
K21	0	0	0	0	0	0	0	0	0	0	0	0	0	0	0	0	0	0	0	0	0	0	0	0	0	0	0	0	0	0	0	0
K22	0	0	0	0	0	0	0	0	0	0	0	0	0	0	0	0	0	0	0	0	0	0	0	0	0	0	0	0	0	0	0	0
K23	0	0	0	0	0	0	0	0	0	0	0	0	0	0	0	0	0	0	0	0	0	0	0	0	0	0	0	0	0	0	0	0
K24	0	0	0	0	0	0	0	0	0	0	0	0	0	0	0	0	0	0	0	0	0	0	0	0	0	0	0	0	0	0	0	0
L01	0	0	0	0	0	0	0	0	0	0	0	0	0	0	0	0	0	0	0	0	0	0	0	0	0	0	0	0	0	0	0	0
L02	158.625	162.812	160.688	163.125	164.438	178.938	165.188	165.562	172.188	148.125	130.938	153.062	162.312	156.375	170.188	166	129.25	154.625	161.438	144.688	167.312	154.562	181.25	154.438	179.75	157.438	167.812	182	152.625	130.188	163.25	159.875
L03	0	0	0	0	0	0	0	0	0	0	0	0	0	0	0	0	0	0	0	0	0	0	0	0	0	0	0	0	0	0	0	0
L04	0	0	0	0	0	0	0	0	0	0	0	0	0	0	0	0	0	0	0	0	0	0	0	0	0	0	0	0	0	0	0	0
L05	34.375	36	18.5833	45	30.625	35.6667	34.75	34.5	46.9167	37.625	31	40.0833	45.625	33.0833	40.0833	38.75	31.5833	32.2083	43.375	33.7083	41.8333	45	36.25	32	30.875	32.625	30.2083	37.625	3.95831	27.5417	34.6667	42.875
L06	0	0	0	0	0	0	0	0	0	0	0	0	0	0	0	0	0	0	0	0	0	0	0	0	0	0	0	0	0	0	0	0
L07	13.4545	40.375	59.875	22.0455	11.875	7.4773	29.5	14.6932	12.4205	36.3182	26.4205	22.75	7.1477	39.9659	13.8295	6.84088	9.20453	12.6023	5	14.9091	9.01135	3.44318	16.8864	21.8523	31.9318	16.8409	22.8068	10.9205	20.2614	46.7727	18.5341	10.0795
L08	90.375	100	84.5	82.5	89.375	93.75	79	81.875	82.5	78.625	93.625	93	79.375	83.25	98.875	96.875	80.625	96.875	95.875	83.5	90.375	98.875	84.625	96.75	95.875	79	91	93.125	86.5	96.375	101.25	94.5
L09	169.966	163.17	159.875	172.693	173.943	151.33	153.716	149.523	166.602	158.625	159.364	164.352	164.136	164.795	171.761	161.614	174.557	162.08	151.182	175.955	151.773	178.284	153.83	165.318	161.17	172.432	161.023	152.17	171.205	163.807	177.227	174.966
L10	138.875	162.25	165.125	146.583	138.667	160.542	121.792	125.208	149.375	146.708	162.583	169.333	126.792	132.042	153.708	154.375	144.542	174.833	127.917	132.75	168.375	140.25	153.125	162.792	158.333	136.25	112.917	150.417	122.208	147.917	147.917	142.125
L11	0	0	0	0	0	0	0	0	0	0	0	0	0	0	0	0	0	0	0	0	0	0	0	0	0	0	0	0	0	0	0	0
L12	95.8195	104.208	94.875	100.764	99.2083	93.2639	99.1805	98	97.9305	112.944	102.542	91.4722	97.125	104.944	101.708	98.4028	95.5278	102.125	101.986	96.875	93.6805	95.1528	99.8472	94.2083	101.431	89.625	98.75	104.681	99.25	87.1528	100.333	101.819
L13	0	0	0	0	0	0	0	0	0	0	0	0	0	0	0	0	0	0	0	0	0	0	0	0	0	0	0	0	0	0	0	0
L14	244.5	255.167	251.75	282.75	282.042	252.25	287.375	248.833	256.542	249.292	261.25	265.5	250.75	238.667	285.958	251	246.125	252.708	250.042	259.375	266.5	252.708	259.833	253.5	251.917	247.25	263.292	259.667	258.083	248.167	251.875	249.875
L15	172.5	173.333	178.208	173.292	177.792	174.208	176.583	180.5	170.333	189.958	186.958	188.625	171.125	179.917	180.583	172.208	161.25	174.5	180.042	161.75	217.417	207.167	183.083	170.833	124.792	186.208	155.667	153.083	174.083	176	172.792	168
L16	0	0	0	0	0	0	0	0	0	0	0	0	0	0	0	0	0	0	0	0	0	0	0	0	0	0	0	0	0	0	0	0
L17	65.5865	79.9519	74.9519	72.3077	74.4039	81.6731	59.5961	81.9423	76.2211	58.0577	65.7404	73.8173	72.5673	72.5961	81.875	64.8077	67.2019	78.25	73.5673	64.0577	79.0769	74.6154	75.6058	72.7789	82.4904	71.6731	76.2596	81.5673	69.2692	74.8942	78.6635	70.7115
L18	0	0	0	0	0	0	0	0	0	0	0	0	0	0	0	0	0	0	0	0	0	0	0	0	0	0	0	0	0	0	0	0
L19	0	0	0	0	0	0	0	0	0	0	0	0	0	0	0	0	0	0	0	0	0	0	0	0	0	0	0	0	0	0	0	0
L20	178.966	178.977	179.42	170.716	178.034	177.966	178.545	181.989	172.841	176.227	177.545	179.795	175.773	187.08	180.284	178.125	176.148	178.114	176.182	173.67	175.068	181.466	177.148	177.125	181.989	177.886	185.739	172.409	178.432	182.409	170.659	177.591
L21	0	0	0	0	0	0	0	0	0	0	0	0	0	0	0	0	0	0	0	0	0	0	0	0	0	0	0	0	0	0	0	0
L22	0	0	0	0	0	0	0	0	0	0	0	0	0	0	0	0	0	0	0	0	0	0	0	0	0	0	0	0	0	0	0	0
L23	0	0	0	0	0	0	0	0	0	0	0	0	0	0	0	0	0	0	0	0	0	0	0	0	0	0	0	0	0	0	0	0
L24	0	0	0	0	0	0	0	0	0	0	0	0	0	0	0	0	0	0	0	0	0	0	0	0	0	0	0	0	0	0	0	0
M01	69.5833	76.375	70.2917	64.0417	65.4167	76.5417	82.0417	71.0417	78.625	65.1667	80.125	71.1667	63.0417	67.1667	77.625	71.125	76.5833	70.9167	73.7083	70.125	75.5833	65.125	55.7083	74.6667	69.7083	79.625	69.2083	71	76.0417	75.8333	69.2917	71.8333
M02	0	0	0	0	0	0	0	0	0	0	0	0	0	0	0	0	0	0	0	0	0	0	0	0	0	0	0	0	0	0	0	0
M03	144.86	156.824	159.75	156.632	153.566	157.287	175.934	189.25	161.037	155.397	178.676	153.243	161.963	155.316	171.956	164.191	147.75	143.5	153.471	159.257	138.676	154.588	149.794	167.235	159.243	156.316	164.875	164.676	147.39	159.471	170.463	145.11
M04	172.861	158.097	132.444	122.722	146.903	127.181	179.875	159.069	160.361	108.458	140	141.986	112.875	140.722	162.917	145.083	164.167	141.028	118.917	157.903	144.722	168.681	129.375	143.389	179.389	152.653	144.833	180.514	162.917	156.056	166.417	169.736
M05	0	0	0	0	0	0	0	0	0	0	0	0	0	0	0	0	0	0	0	0	0	0	0	0	0	0	0	0	0	0	0	0
M06	102.693	98.5227	89.1818	112.239	88.6477	92.3182	87.1477	83.2614	67.9318	111.614	79.0114	93.8977	41.2727	109.818	86.2386	88.1705	109.92	69.9545	89.9659	92.0341	72.4886	82.4432	92.7955	84.6818	77.2727	102.784	91.0909	89.6818	98.1136	63.0909	92.2273	98.8182
M07	107.982	105.589	99.9643	91.125	134.214	98.625	78.8214	71.7857	108.536	89.8393	124.839	80.8214	104.196	82.4821	92.6071	90.3393	95.4464	99.9643	105.179	92.9821	108.321	102.911	102.25	97.4821	97.8036	90.3929	103.982	105.304	95.6786	96	108.839	100.857
M08	132.005	127.158	133.913	126.62	136.315	132.837	147.207	131.505	134.261	120.62	131.701	138.158	138.299	143.065	136.288	140.37	142.207	138.011	129.592	139.266	136.429	146.592	148.484	117.679	120.913	127.424	130.5	141.734	125.859	120.288	147.875	131.88
M09	273.5	256.597	271.167	272.472	261.319	263.667	275.083	259.333	238.5	268.5	274.694	264.972	279.708	277.875	296.986	277.667	269.903	275.347	284.694	283.167	284.028	280.722	277.083	289.458	269.319	286.236	290.319	280.625	280.319	284.792	280.667	285
M10	62.825	115.1	105.4	107	114.2	102.45	125.275	145.275	108.05	105.725	98.425	106.375	106.875	88.275	108.075	99.125	85.975	105.5	119	118.825	121.525	105.375	143.725	111.95	99.775	112.35	98.825	96.425	119.025	105.425	108.95	68.575
M11	43.7167	49.325	56.7833	65.1667	46.7	51.8	57.125	50.575	53.8084	57.3084	52.5333	43.7083	51.0084	44.525	64.8333	50.45	62.4334	51.6	52.6166	63.3084	42.2333	39.6	54.9	52.125	46.8417	53.45	50.55	50.85	54.9583	53.7416	62.8834	44.0917
M12	88.6579	96.6776	89.7566	87.8355	91.2961	91.6974	90.3224	98.2763	88.4605	106.612	90.8158	89.9342	98.4211	96.4145	87.7434	91.4737	96.1974	93.2368	80.6118	100.434	100.421	77.6513	87.7697	84.9145	111.072	102.645	103.316	95.6053	85.9868	87.6184	101.276	90.2829
M13	116.946	98.3036	113.554	126.607	116.286	110.464	117.411	124.214	124.554	105.821	108.661	99.4643	107.964	113.161	103.679	112.875	106.018	112.196	128.821	124.821	129.196	126.429	130.518	112.732	113.839	122.446	120.232	104.143	106.304	116.607	111.393	117.821
M14	0	0	0	0	0	0	0	0	0	0	0	0	0	0	0	0	0	0	0	0	0	0	0	0	0	0	0	0	0	0	0	0
M15	0	0	0	0	0	0	0	0	0	0	0	0	0	0	0	0	0	0	0	0	0	0	0	0	0	0	0	0	0	0	0	0
M16	47.8889	36.5278	31.3333	41.5833	51.375	39.2778	51.2083	50.25	44.1945	36.2639	49.1528	43.1111	46.4445	40.0833	17.5417	34.4445	45.7639	42.1528	39.5833	49.1389	45.7917	37.9167	32.5555	41.5833	38.8333	39.3472	44.9305	38.1667	42.8889	33.8611	42.6945	42.2639
M17	82.6731	93.4519	88.4808	92.6154	86.7981	92.3558	71.625	85.5192	97.9039	90.4808	102.471	95.5769	96.4327	102.76	98.2019	91.2404	93.1346	98.5289	61.6635	89.5192	91.0577	83.3365	97.0769	91.3269	49.1923	88.1346	95.8269	93.9231	91.6635	88	81.7981	85.9231
M18	0	0	0	0	0	0	0	0	0	0	0	0	0	0	0	0	0	0	0	0	0	0	0	0	0	0	0	0	0	0	0	0
M19	0	0	0	0	0	0	0	0	0	0	0	0	0	0	0	0	0	0	0	0	0	0	0	0	0	0	0	0	0	0	0	0
M20	0	0	0	0	0	0	0	0	0	0	0	0	0	0	0	0	0	0	0	0	0	0	0	0	0	0	0	0	0	0	0	0
M21	0	0	0	0	0	0	0	0	0	0	0	0	0	0	0	0	0	0	0	0	0	0	0	0	0	0	0	0	0	0	0	0
M22	0	0	0	0	0	0	0	0	0	0	0	0	0	0	0	0	0	0	0	0	0	0	0	0	0	0	0	0	0	0	0	0
M23	0	0	0	0	0	0	0	0	0	0	0	0	0	0	0	0	0	0	0	0	0	0	0	0	0	0	0	0	0	0	0	0
M24	0	0	0	0	0	0	0	0	0	0	0	0	0	0	0	0	0	0	0	0	0	0	0	0	0	0	0	0	0	0	0	0
N01	166.44	142.821	143.332	146.864	142.723	134.739	142.989	140.489	147.424	142.701	144.755	148.69	119.995	153.696	146.897	141.462	143.69	150.777	159.239	146.245	148.467	148.973	158.489	121.082	132.989	143.087	167.739	141.69	145.19	150.995	127.886	171.69
N02	0	0	0	0	0	0	0	0	0	0	0	0	0	0	0	0	0	0	0	0	0	0	0	0	0	0	0	0	0	0	0	0
N03	53	51.3393	66.8036	50.5	42.5179	58.5893	55.0357	61.7143	48.4643	74.125	49.5893	53.5714	53.5	44.4643	38.8571	71.8214	81.0179	60.6429	42	47.4643	62.125	64.7679	75.75	61.1607	51.7679	62.4821	62.8571	69.3214	74.5536	58.8214	55.4643	58.875
N04	145.648	148.761	162.42	145.557	151.557	152.818	146.045	159.091	153.114	147.83	156.398	148.352	146.114	148.443	147.5	147.773	148.477	141.341	154.045	164.25	151.955	152.92	145.648	154.375	156.875	148.932	149.443	149.125	154.08	149.83	161.58	156.023
N05	103.375	136.75	112.966	124.955	151.614	119.398	138.886	155.455	124.58	120.364	147.295	129.955	125.239	142.875	134.398	144.852	122.557	140.148	125.966	132.477	121.92	112.341	121.227	126.545	118.602	147.773	116.568	129.989	135.75	119.193	126.875	112.375
N06	79.7679	81.3214	96.25	98.8929	115.75	98.0536	112.929	78.7857	106.554	107.911	89.4643	102.518	84.1964	97.1071	80.6607	87.1429	99.2679	105	100.196	85.5536	93.3571	93.9464	86.9821	92.5536	65.9464	67.4464	83.8571	87.9464	99.4464	100.321	90.4464	81.8929
N07	0	0	0	0	0	0	0	0	0	0	0	0	0	0	0	0	0	0	0	0	0	0	0	0	0	0	0	0	0	0	0	0
N08	110.696	89.4821	115.357	121.911	85.3036	118.393	113.839	110.125	93.9464	135.911	101.125	116.036	111.339	122.429	113.196	115.571	89.1786	131.268	105.679	114.5	90	97.9107	100.304	119	108.411	106.125	93.0893	113.982	99.0714	108.107	105.768	112.696
N09	72.7416	73.2667	81.225	80.2167	66.3333	77.9083	70.75	54.5584	68.5584	85.7833	70.0084	67.4667	64.6667	79.95	59.4167	81.7167	66.3	77.2333	68.05	79.5666	67.025	65.9	73	77.6	76.3166	72.3	69.9	70.325	67.6334	67.5584	61.275	74.6166
N10	0	0	0	0	0	0	0	0	0	0	0	0	0	0	0	0	0	0	0	0	0	0	0	0	0	0	0	0	0	0	0	0
N11	14.8182	19.9318	2.36365	10.3068	8.8523	3.2273	11.625	23.7159	2.17047	36.3523	20.3864	11.6023	3.13635	1.56818	2.125	7.88635	1.05682	5.875	7.25	1.40912	31.9432	9.65912	25.625	20.5455	25.8864	26.4091	12.9205	13.4318	19.0795	3.09088	28.625	12.9432
N12	0	0	0	0	0	0	0	0	0	0	0	0	0	0	0	0	0	0	0	0	0	0	0	0	0	0	0	0	0	0	0	0
N13	0	0	0	0	0	0	0	0	0	0	0	0	0	0	0	0	0	0	0	0	0	0	0	0	0	0	0	0	0	0	0	0
N14	191.875	190	195.875	193.875	179.75	178.125	193.5	185.125	187.25	195.125	195.375	189.75	202.75	197	192.625	185.75	200.875	209.5	206.125	191.5	186.375	186	188.75	188	193.625	200.5	180.125	188	188.625	183	176	195
N15	204.95	188.275	204.775	178.925	305.05	183.65	201.425	196.6	195.05	202.425	196.65	197.9	201.875	195.025	209.325	192.8	211.675	242.1	199.5	193.225	210.85	184.525	219.7	205.7	198.1	199.85	204.5	198.7	191.425	195.625	187.15	202.325
N16	159.875	165.292	175.792	161.875	170.042	165.125	163.583	164	170.375	163.958	163.042	174.917	175.583	173.5	167.958	170.083	158.042	172.083	161.917	163.583	160.667	170.542	167.708	160.5	160.208	155.625	158.417	155.083	148.458	163.625	165	172.125
N17	0	0	0	0	0	0	0	0	0	0	0	0	0	0	0	0	0	0	0	0	0	0	0	0	0	0	0	0	0	0	0	0
N18	0	0	0	0	0	0	0	0	0	0	0	0	0	0	0	0	0	0	0	0	0	0	0	0	0	0	0	0	0	0	0	0
N19	126.292	124.292	141.292	126.708	121.458	132.542	125.333	124.833	119.208	138	142.583	129.167	151.542	126.083	133.542	139.875	119.5	122.25	132.167	127.542	126.833	120.625	151.792	123.125	129.792	140.292	125.375	123.25	132.625	131.333	124.167	132.167
N20	0	0	0	0	0	0	0	0	0	0	0	0	0	0	0	0	0	0	0	0	0	0	0	0	0	0	0	0	0	0	0	0
N21	0	0	0	0	0	0	0	0	0	0	0	0	0	0	0	0	0	0	0	0	0	0	0	0	0	0	0	0	0	0	0	0
N22	0	0	0	0	0	0	0	0	0	0	0	0	0	0	0	0	0	0	0	0	0	0	0	0	0	0	0	0	0	0	0	0
N23	0	0	0	0	0	0	0	0	0	0	0	0	0	0	0	0	0	0	0	0	0	0	0	0	0	0	0	0	0	0	0	0
N24	0	0	0	0	0	0	0	0	0	0	0	0	0	0	0	0	0	0	0	0	0	0	0	0	0	0	0	0	0	0	0	0
O01	0	0	0	0	0	0	0	0	0	0	0	0	0	0	0	0	0	0	0	0	0	0	0	0	0	0	0	0	0	0	0	0
O02	0	0	0	0	0	0	0	0	0	0	0	0	0	0	0	0	0	0	0	0	0	0	0	0	0	0	0	0	0	0	0	0
O03	0	0	0	0	0	0	0	0	0	0	0	0	0	0	0	0	0	0	0	0	0	0	0	0	0	0	0	0	0	0	0	0
O04	129.717	146.961	148.039	135.961	144.039	128.23	142.836	122.717	119.191	136.178	144.164	141.724	126.954	163.283	135.697	133.178	146.908	138.072	131.158	134.145	140.237	143.73	149.118	134.789	137.316	125.474	152.125	129.441	131.23	147.664	161.118	143.717
O05	0	0	0	0	0	0	0	0	0	0	0	0	0	0	0	0	0	0	0	0	0	0	0	0	0	0	0	0	0	0	0	0
O06	335.705	325.659	344.5	320.761	328.489	336.636	333.795	325.341	341.068	330.909	335.239	335.659	341.489	321.852	344.284	338.057	332.659	342.375	332.08	331.557	338.239	329.307	327.125	334.239	336.648	335.011	333.886	334.193	330.364	339.557	332.5	342.83
O07	188.329	197.322	194.763	186.441	183.539	220.974	190.809	191.638	215.868	186.678	183.868	202.158	202.559	200.388	181.572	207.474	187.829	188.27	185.632	177.408	196.776	186.263	169.855	169.5	206.454	188.02	177.967	188.993	187.059	199.066	190.151	193.954
O08	136.944	191.264	156.847	150.653	180.375	173.819	180.361	135.778	130.903	179.75	139.722	165.653	162.75	183.819	188.097	156.431	150.639	162.75	164.569	162.361	139.319	145.056	172.792	200.194	193.486	144.389	144.681	139.417	146.194	185.264	112.333	135.444
O09	0	0	0	0	0	0	0	0	0	0	0	0	0	0	0	0	0	0	0	0	0	0	0	0	0	0	0	0	0	0	0	0
O10	0	0	0	0	0	0	0	0	0	0	0	0	0	0	0	0	0	0	0	0	0	0	0	0	0	0	0	0	0	0	0	0
O11	72.625	119.15	88.475	98.15	129.775	108.225	87.125	107.875	98.55	78.85	116.075	95.325	94.275	100.85	103.95	98.2	106.075	112.575	110.425	98.55	87.375	96.025	108.725	81.775	104.775	124.8	79.575	87.75	68.65	106.45	108.6	72.375
O12	0	0	0	0	0	0	0	0	0	0	0	0	0	0	0	0	0	0	0	0	0	0	0	0	0	0	0	0	0	0	0	0
O13	280.683	297.175	308.975	293.1	285.733	299.033	269.6	302.967	290.183	298.542	290.733	301.883	298.208	292.3	306.567	287.608	291.825	286.567	284.108	302.675	294.25	290.642	293.058	294.525	293.208	298.9	284.942	296.358	286.7	297.975	289.708	289.808
O14	167.767	167.35	145.925	166.508	151.092	155.792	157.567	154.017	160.642	170.675	147.875	157.875	177.158	173.317	150.025	161.475	169.017	160.517	160.225	164.008	159.942	173.95	158.325	162.7	196.167	162.833	157.108	175.017	161.717	177.208	155.492	173.142
O15	0	0	0	0	0	0	0	0	0	0	0	0	0	0	0	0	0	0	0	0	0	0	0	0	0	0	0	0	0	0	0	0
O16	37.9821	23.5	27.3393	20.6964	22.8571	28.4107	26.2321	34.625	36.8571	28.0893	28.4464	4.35712	29.4643	31.4107	27.4464	25.9643	22.25	31.7857	26.2143	32.4464	32.5536	34.9286	26.6071	38.0179	29.8393	20.8036	22.0893	35.2679	38.4107	30.7321	34.5536	40.2321
O17	157.875	169.125	163	169.125	163.5	163.5	156	169.5	164.875	157.75	195.625	160.5	165.5	172.25	161.75	159.375	158.25	168.5	155.75	162.875	167.125	173.5	166.25	159.25	159.125	158.25	173.75	161.5	170	166.125	146.75	149.75
O18	162.358	157.375	157.192	158.067	154.033	163.542	165.75	148.567	175.042	150.35	153.025	153.717	163.533	151.225	148.925	153.583	156.408	166.2	163.842	159.425	156.908	150.1	154.467	166.25	157.492	149.417	158.658	148.2	161.558	152.767	155.817	149.808
O19	0	0	0	0	0	0	0	0	0	0	0	0	0	0	0	0	0	0	0	0	0	0	0	0	0	0	0	0	0	0	0	0
O20	281.682	268.898	263.83	262.602	268.08	262.727	264.477	266.318	268.125	262.443	265.523	265.375	276.364	252.693	257.489	264.466	286.443	263.886	266.375	262.795	240.205	258.716	267.636	260.58	262.705	256.807	272.102	264.466	271.568	255.216	259.409	282.182
O21	0	0	0	0	0	0	0	0	0	0	0	0	0	0	0	0	0	0	0	0	0	0	0	0	0	0	0	0	0	0	0	0
O22	0	0	0	0	0	0	0	0	0	0	0	0	0	0	0	0	0	0	0	0	0	0	0	0	0	0	0	0	0	0	0	0
O23	0	0	0	0	0	0	0	0	0	0	0	0	0	0	0	0	0	0	0	0	0	0	0	0	0	0	0	0	0	0	0	0
O24	0	0	0	0	0	0	0	0	0	0	0	0	0	0	0	0	0	0	0	0	0	0	0	0	0	0	0	0	0	0	0	0
P01	22.1875	34.625	26.0625	11.375	19.25	32.5	8.5625	13.9375	4.6875	18.6875	11.8125	39.3125	19.3125	22.25	0.625	18.5	19.3125	13	8.6875	17.875	35.1875	22	14.75	2.3125	16.25	20.5	9.875	9.375	1.5625	26.6875	17	19.125
P02	244.044	247.588	251.544	252.221	255.353	241.735	240.272	258.324	253.824	258.154	244.103	251.743	243.581	243.581	244.596	266.574	247.772	245.647	263.934	247.522	243.294	251.206	246.507	243.412	262.765	250.941	240.971	254.831	239.184	259.471	257.618	241.544
P03	56.2143	39.4643	55.25	50.8929	39.125	44.9821	39.1071	47.3929	41.9643	64.7857	41.9821	53.6786	28.1429	23.8214	12.4286	52.1071	52.2143	57.3393	42	29.3571	50.1786	41.3036	40.4107	36.25	63.5536	53.2857	49.5179	33.9286	49.6071	47.9107	31.1607	47.2143
P04	187.683	201.083	196.05	190.192	205.167	189.883	202.558	201.583	207.267	208.067	193.55	198.408	183.333	235.692	192.792	187.542	194.45	198.558	206.075	175.892	205.558	199.433	197.8	202.392	197.2	182.617	203.158	198.117	194.508	247.417	208.583	196.433
P05	133.083	156.417	147.347	141.5	167.681	169.181	152.5	179.819	192.875	151.5	149.944	187.722	145.333	157.069	150.181	164.528	162.472	113.931	159.472	181.167	163.764	155.847	135.764	192.097	143.583	178.292	181.083	164.764	145.597	157.708	148.264	125.583
P06	220.76	219.067	256.731	249.067	249.981	244.702	232.144	242.769	239.904	225.817	255.827	256.231	240.798	244.856	251.288	248.808	240	239.779	248.913	230.115	226.529	247.923	230.788	238.24	255.846	235.144	235.567	245.067	253.096	258.923	251.462	232.269
P07	121.986	114.944	95.0417	119.056	100.833	136.319	92.3611	114.083	89.3195	118.292	137.444	126.597	101.097	110.097	123.181	111.111	111.792	97.3195	91.1389	109.319	100.486	74.1667	105	104.819	84.4583	98.0417	71.8611	104.986	105.611	111.986	114.583	117.486
P08	128.643	150.357	127.321	127.107	81.5	114.625	114.411	134.268	127.429	141.5	134.304	137.875	122.821	115.536	111.125	110.339	106.732	109.018	107.982	103.018	128.786	119.179	143.196	102.732	121.179	132.375	148.911	113.018	104.554	110.339	114.375	124.518
P09	206.2	176.425	173.175	194.55	185.1	195.05	197.875	191.25	188.95	184	212	209.4	207.775	204.675	183.825	190.875	188.725	192.95	201.05	211.8	192.875	195.375	207.175	190.975	192.6	208.8	198.75	198.125	193.95	192.425	178.95	198.825
P10	162.048	172.615	154.087	149.221	165.115	158.481	180.433	168.183	163.673	149.817	166.885	173.452	175.942	136.904	157.798	162.413	165.692	158.298	165.702	189.587	165.279	158.067	157.962	162.462	161.048	166.212	165.058	165.894	153.125	166.462	150	169.298
P11	0	0	0	0	0	0	0	0	0	0	0	0	0	0	0	0	0	0	0	0	0	0	0	0	0	0	0	0	0	0	0	0
P12	79.0625	86	93.8125	87.4375	88.25	84.4375	79.375	76.6875	64.75	76.0625	77.375	81.125	81.625	59.9375	84.1875	79.4375	74.125	74.9375	54.875	74.625	58.1875	74.4375	73.25	66.75	90.25	69.5625	54.1875	77.3125	67.5	83.0625	68.0625	78.3125
P13	0	0	0	0	0	0	0	0	0	0	0	0	0	0	0	0	0	0	0	0	0	0	0	0	0	0	0	0	0	0	0	0
P14	0	0	0	0	0	0	0	0	0	0	0	0	0	0	0	0	0	0	0	0	0	0	0	0	0	0	0	0	0	0	0	0
P15	0	0	0	0	0	0	0	0	0	0	0	0	0	0	0	0	0	0	0	0	0	0	0	0	0	0	0	0	0	0	0	0
P16	0	0	0	0	0	0	0	0	0	0	0	0	0	0	0	0	0	0	0	0	0	0	0	0	0	0	0	0	0	0	0	0
P17	0	0	0	0	0	0	0	0	0	0	0	0	0	0	0	0	0	0	0	0	0	0	0	0	0	0	0	0	0	0	0	0
P18	0	0	0	0	0	0	0	0	0	0	0	0	0	0	0	0	0	0	0	0	0	0	0	0	0	0	0	0	0	0	0	0
P19	0	0	0	0	0	0	0	0	0	0	0	0	0	0	0	0	0	0	0	0	0	0	0	0	0	0	0	0	0	0	0	0
P20	141.875	147.542	141.75	146.792	134.819	133.486	142.625	142.597	140.153	147.653	140.722	151.806	137.056	145.514	142.056	148.028	139.153	146.361	143.361	142.931	130.028	151.667	141.75	143.625	145.583	139.417	141.917	153.139	139.847	143.625	153.375	138.875
P21	0	0	0	0	0	0	0	0	0	0	0	0	0	0	0	0	0	0	0	0	0	0	0	0	0	0	0	0	0	0	0	0
P22	0	0	0	0	0	0	0	0	0	0	0	0	0	0	0	0	0	0	0	0	0	0	0	0	0	0	0	0	0	0	0	0
P23	0	0	0	0	0	0	0	0	0	0	0	0	0	0	0	0	0	0	0	0	0	0	0	0	0	0	0	0	0	0	0	0
P24	0	0	0	0	0	0	0	0	0	0	0	0	0	0	0	0	0	0	0	0	0	0	0	0	0	0	0	0	0	0	0	0
Last Cell

## Sheet: PCV-Normalized
PCV Normalized to the Notochord (abs(PCV-Notochord))
	1	2	3	4	5	6	7	8	9	10	11	12	13	14	15	16	17	18	19	20	21	22	23	24	25	26	27	28	29	30	31	32
A01	691.125	692.75	690	689	687.375	692	688.125	691.75	681.375	689.625	687	685.5	686.25	683.875	686.75	687.75	682.5	685.5	683.875	682.875	683.5	685.25	688.75	690.25	686.5	686.125	685.25	683.375	692.5	684.5	687.25	679
A02	0	0	0	0	0	0	0	0	0	0	0	0	0	0	0	0	0	0	0	0	0	0	0	0	0	0	0	0	0	0	0	0
A03	0	0	0	0	0	0	0	0	0	0	0	0	0	0	0	0	0	0	0	0	0	0	0	0	0	0	0	0	0	0	0	0
A04	623	620.75	615.25	619	618.875	623	619.25	621.125	619.5	610	623.25	620.125	621.25	619.25	618.5	622.75	619.5	618	624.875	627.5	623	620.5	618	619.25	617.75	612.5	617.25	614	623.375	611.75	623.75	621.25
A05	612.25	615.75	621.875	624	621.25	621.375	619.5	619.5	621.625	618.875	618.5	618.75	622.75	623.875	622.75	624.75	620.75	625.5	616.625	618.875	619.125	618.25	623	621.875	621.25	623.5	626.75	622	623	624.875	617.75	618.625
A06	0	0	0	0	0	0	0	0	0	0	0	0	0	0	0	0	0	0	0	0	0	0	0	0	0	0	0	0	0	0	0	0
A07	0	0	0	0	0	0	0	0	0	0	0	0	0	0	0	0	0	0	0	0	0	0	0	0	0	0	0	0	0	0	0	0
A08	624.5	617.5	622	623.625	623.375	616.75	623.625	621.375	625.5	622.875	616.5	622.125	619.25	620.75	624	618.75	625.125	621.5	617.875	623.75	620.375	620.75	619.75	620.375	618.125	621.125	624.125	618.75	614.875	623.25	618.125	614.5
A09	619	615.625	616.125	611.125	615.125	616.5	613.375	611.25	612.5	619.375	615.875	621.875	614.375	614.875	621.375	613.375	617.625	617.375	617.25	616.875	618.25	619.75	623.25	618.375	619.5	617.5	620.25	610.375	612.375	616.625	618.25	611.375
A10	633.25	630	632.625	630.25	631.875	626.5	635.125	629.5	631.375	635.25	636.625	636.25	635.125	632.625	634.125	634.375	637.25	631.5	626.625	630.5	633.875	638.875	631.875	633.875	632.625	640.375	633.25	635.125	639.5	630.125	627.75	631.125
A11	532.25	534.375	531.5	530.125	531.375	529.25	535.625	532	531.125	532.625	530	530.5	526	530.5	530.75	532	536.375	532	527.5	533.5	529	530	535.5	529.25	531.75	530.75	536.25	531.125	524.5	530.375	535.375	538.875
A12	0	0	0	0	0	0	0	0	0	0	0	0	0	0	0	0	0	0	0	0	0	0	0	0	0	0	0	0	0	0	0	0
A13	635.875	637.875	643.5	635.75	637.25	638.625	634.625	636.875	642.75	643.375	640.75	643.125	634.875	641.5	636.375	633.75	645.875	635.5	638.125	638.875	642.125	636	638.375	634.375	645.875	638.125	643.75	632.875	637.875	635.125	638	641
A14	632.875	630.875	636.5	635.75	631.375	638.375	638.875	631.5	636.125	637.125	635.375	636	630.875	637.375	636.25	637.625	630.125	641.375	634.625	634.875	637.5	636.5	630.625	633.875	633.125	637.625	638	633.375	640.5	640.5	632.625	632
A15	0	0	0	0	0	0	0	0	0	0	0	0	0	0	0	0	0	0	0	0	0	0	0	0	0	0	0	0	0	0	0	0
A16	0	0	0	0	0	0	0	0	0	0	0	0	0	0	0	0	0	0	0	0	0	0	0	0	0	0	0	0	0	0	0	0
A17	632.875	637.125	640.625	635.25	636.625	632.75	635.75	636.875	639.375	635.875	640.875	632.125	639.375	636.5	641.375	635.75	642.75	638	643.25	640.875	641.125	641.875	642.25	643	638.375	637.625	638.5	631.375	636	640.875	646.25	642
A18	641.875	635.625	635	637.625	640.5	633.75	637.875	640.875	636.625	639.375	632	646	640.125	639	635.875	637.375	646	641.375	637.25	640.25	635.5	640.625	639.125	640.125	634.25	640.25	634.25	638.75	641	634	640.75	642.125
A19	0	0	0	0	0	0	0	0	0	0	0	0	0	0	0	0	0	0	0	0	0	0	0	0	0	0	0	0	0	0	0	0
A20	0	0	0	0	0	0	0	0	0	0	0	0	0	0	0	0	0	0	0	0	0	0	0	0	0	0	0	0	0	0	0	0
A21	0	0	0	0	0	0	0	0	0	0	0	0	0	0	0	0	0	0	0	0	0	0	0	0	0	0	0	0	0	0	0	0
A22	0	0	0	0	0	0	0	0	0	0	0	0	0	0	0	0	0	0	0	0	0	0	0	0	0	0	0	0	0	0	0	0
A23	0	0	0	0	0	0	0	0	0	0	0	0	0	0	0	0	0	0	0	0	0	0	0	0	0	0	0	0	0	0	0	0
A24	0	0	0	0	0	0	0	0	0	0	0	0	0	0	0	0	0	0	0	0	0	0	0	0	0	0	0	0	0	0	0	0
B01	678.25	673.375	677.375	679.25	676	674.5	680.25	677.25	675.625	678.5	676.625	676.5	685.375	676.625	678.125	676	680	677.375	678.875	673.625	681.25	675.125	677.75	677.375	673.75	674.125	678.25	679.5	677	672.875	680	676.5
B02	622.75	626.5	622.625	624.75	616.375	618.75	629.25	622.375	625.5	617.375	625	626.25	625.125	623.25	623.5	619.5	627.125	619.875	622.125	626	623.875	622.625	628.75	620.5	622.625	623.125	623.125	619.75	627.125	621.875	630.125	627.25
B03	0	0	0	0	0	0	0	0	0	0	0	0	0	0	0	0	0	0	0	0	0	0	0	0	0	0	0	0	0	0	0	0
B04	0	0	0	0	0	0	0	0	0	0	0	0	0	0	0	0	0	0	0	0	0	0	0	0	0	0	0	0	0	0	0	0
B05	0	0	0	0	0	0	0	0	0	0	0	0	0	0	0	0	0	0	0	0	0	0	0	0	0	0	0	0	0	0	0	0
B06	585.125	583.125	589.75	587.875	581.625	587.5	587.25	582.625	584.125	581.25	584.25	590.375	587.125	581.5	581.75	585.625	583.375	591.125	586.875	586.625	587.5	584.625	581.625	586.75	588.125	582.625	583.125	591.375	586.625	586.25	585.5	593.625
B07	0	0	0	0	0	0	0	0	0	0	0	0	0	0	0	0	0	0	0	0	0	0	0	0	0	0	0	0	0	0	0	0
B08	634.25	635.75	636	636.625	631.75	633.375	628.25	630.125	632.5	629.75	638.625	637.25	644.75	637.625	636	633.5	633.25	626.25	641.375	632.625	632.25	628.25	636.75	636.75	630.75	634.5	631.125	637.5	636.5	631	633.375	639.375
B09	643.125	643.625	640.875	641.375	639.375	639	645	645.25	646.25	646.25	635.375	641.125	641.375	644.75	638.375	636	636.75	645	638.5	639.625	645.75	645.25	638.125	641.5	646.625	648.5	641.375	642.125	646.375	634.375	641.75	643
B10	591.625	592.875	593.125	591	594.625	592	590.25	595	589.875	589.625	597.875	592.625	595.375	595.375	597.75	588.375	597.625	586.125	592.375	596.5	596.125	596.875	595.75	594.25	594	591.625	594.25	589.625	586.375	593.375	593.375	596.25
B11	0	0	0	0	0	0	0	0	0	0	0	0	0	0	0	0	0	0	0	0	0	0	0	0	0	0	0	0	0	0	0	0
B12	642.125	644.25	645.5	640.625	647.875	643.625	640.75	645.375	642.75	643.125	641.125	646.5	645.875	644.5	639.375	640.25	655.375	647.625	651.625	645.125	644.75	646.375	646.5	643.625	649.125	651.5	639.25	640	639.875	646.875	639.875	636.875
B13	0	0	0	0	0	0	0	0	0	0	0	0	0	0	0	0	0	0	0	0	0	0	0	0	0	0	0	0	0	0	0	0
B14	634.143	631.714	628.5	633.857	634.214	629.571	634	630.857	633.071	634.643	630.5	632.786	629.5	634.429	629.5	630.429	630.071	633.5	634.429	632.929	632.429	632.357	632.786	630.786	632.5	628.786	633.071	634.214	632.429	635.357	632.857	634.143
B15	564.25	564.375	566.625	562.5	557	560.375	555.125	561.625	562.5	560.625	561	552.375	564.125	559.5	562.375	559	565.375	565.125	562.875	566.125	563.625	564.75	564.625	567.375	567.875	565.75	560.5	562.5	562.125	561.125	566.25	568.875
B16	630.125	630.125	627.125	624.75	626	627.875	624	628	629.625	629.375	627.125	629.875	629.375	632.625	624.875	627.375	626.125	631.875	629	630	629	628.625	627.875	629.125	625.375	637	629.5	625.875	630.375	626.875	627.625	626.625
B17	0	0	0	0	0	0	0	0	0	0	0	0	0	0	0	0	0	0	0	0	0	0	0	0	0	0	0	0	0	0	0	0
B18	0	0	0	0	0	0	0	0	0	0	0	0	0	0	0	0	0	0	0	0	0	0	0	0	0	0	0	0	0	0	0	0
B19	596.125	594	592.25	593.625	597.25	596.125	597.375	602	598.875	597.25	602.25	594.375	591.875	598.5	598.625	605	594.5	596.5	596.25	596.875	600.625	598	602.625	600.125	599.625	598.75	597.75	599	593.75	594	600.25	602.125
B20	0	0	0	0	0	0	0	0	0	0	0	0	0	0	0	0	0	0	0	0	0	0	0	0	0	0	0	0	0	0	0	0
B21	0	0	0	0	0	0	0	0	0	0	0	0	0	0	0	0	0	0	0	0	0	0	0	0	0	0	0	0	0	0	0	0
B22	0	0	0	0	0	0	0	0	0	0	0	0	0	0	0	0	0	0	0	0	0	0	0	0	0	0	0	0	0	0	0	0
B23	0	0	0	0	0	0	0	0	0	0	0	0	0	0	0	0	0	0	0	0	0	0	0	0	0	0	0	0	0	0	0	0
B24	0	0	0	0	0	0	0	0	0	0	0	0	0	0	0	0	0	0	0	0	0	0	0	0	0	0	0	0	0	0	0	0
C01	662.75	671.5	665	666.125	657.25	667	665.125	663	670	660.875	659.625	665.375	666.875	665.5	664.25	670.75	661.5	668.875	664.875	673.25	665.375	659.75	669.25	669	667.75	662.5	665.75	665.5	671.125	669.5	663	662.375
C02	616.125	617.375	615.625	622.25	622.25	617.5	618	622.375	622.625	618.625	618.25	614.375	618.125	617.625	625.375	623.625	618.875	619.625	613.25	618.75	621.625	614	615	615.875	626.875	616.125	615.25	620.25	623.625	617.625	615.75	616.625
C03	0	0	0	0	0	0	0	0	0	0	0	0	0	0	0	0	0	0	0	0	0	0	0	0	0	0	0	0	0	0	0	0
C04	0	0	0	0	0	0	0	0	0	0	0	0	0	0	0	0	0	0	0	0	0	0	0	0	0	0	0	0	0	0	0	0
C05	625.5	622	628	629.375	623.5	630.75	618.375	621.875	622.75	628.5	630.125	624.375	624	631.625	621.625	624.875	623.625	625	624.375	628.25	624.375	624.75	625.875	630.375	627	622.5	627.25	623.875	623.625	624.5	628.25	628.625
C06	621.875	616.375	620.875	620.875	617.25	620.625	626.625	618.375	617.125	625.625	624.5	619.875	624.375	619.75	617.75	616.5	627	621	618.625	621.125	618.75	623.5	623.125	620.625	621.875	614.25	623.5	622.125	618.875	622.625	623.625	618.25
C07	630.75	623.375	632.625	630.25	629.375	631.5	625.875	629.875	636.625	633.875	632.25	636.75	625.375	635.625	624.25	625.125	627.375	626.5	622.125	627.5	639	623.875	632	630.375	628.5	631.875	631.875	635.75	626.75	633.75	627.5	633.125
C08	0	0	0	0	0	0	0	0	0	0	0	0	0	0	0	0	0	0	0	0	0	0	0	0	0	0	0	0	0	0	0	0
C09	623.125	629.5	627	628	627.375	624.625	628.75	621.625	625.875	627	627.875	628	630.875	627.5	630.75	634	628.75	628.625	626.625	628.875	625.75	629.75	622.25	632.875	635.125	627.125	619.125	626.375	631.25	626.375	628.375	627.25
C10	0	0	0	0	0	0	0	0	0	0	0	0	0	0	0	0	0	0	0	0	0	0	0	0	0	0	0	0	0	0	0	0
C11	0	0	0	0	0	0	0	0	0	0	0	0	0	0	0	0	0	0	0	0	0	0	0	0	0	0	0	0	0	0	0	0
C12	625.875	627.75	631.5	623.875	630.75	626.75	630.125	633.5	636.375	631.375	633.125	632.125	629.5	633.375	632.625	629.75	632.25	624.5	630.875	629.125	630.75	633.625	635.25	627.875	633.5	633.125	636.125	635.875	636.25	634.125	635.375	633.5
C13	0	0	0	0	0	0	0	0	0	0	0	0	0	0	0	0	0	0	0	0	0	0	0	0	0	0	0	0	0	0	0	0
C14	621.625	616.125	617.875	613.625	617.375	624.375	617.125	616.75	618.25	618.875	620.75	618.125	615.75	618.75	615.125	621.5	617.125	613.875	618.625	617.25	621.25	617	618.375	615	615.25	615.25	613.125	620.25	616	623.875	617	617.25
C15	552.875	549.875	555.625	549.25	553.125	546.5	549.125	548.375	552.875	552	551.375	544	552	553.125	552.875	553.125	554.5	545.625	547.25	548.375	550.375	547.375	552.375	550.5	553.875	552.125	551.875	550.625	548.375	550.5	552.875	552.875
C16	645.125	634.375	634.875	634.875	629.75	641.375	636.75	640.25	638	635.625	635.125	640.375	639.5	635.125	639.25	632.375	641.125	630.25	639.5	633.5	639.375	640.625	633.5	638	631.5	632.375	643.25	633.625	632	632.25	637.75	632.375
C17	629.375	633.375	640	635.125	637.125	630.625	631.75	630.375	635.5	639.875	632.625	632	632.875	621.75	626.875	624.75	631.875	631.25	634	632	628.625	638	628	633.625	631.375	627.25	628.125	627.375	629	633.5	627.75	635.375
C18	0	0	0	0	0	0	0	0	0	0	0	0	0	0	0	0	0	0	0	0	0	0	0	0	0	0	0	0	0	0	0	0
C19	680.75	685.625	687.125	681.875	677.75	676.75	682.125	676.125	692	683.625	683.875	687.75	679.625	683.375	692.875	682.625	686.125	684.125	679.625	687	689.25	679.25	677.625	681.625	678.25	678.125	688.75	684.375	678.375	684.75	685.625	677.875
C20	637.875	640.75	635.125	639.875	645.75	640.625	644.125	640.75	639.875	639.625	638.875	643.625	652	645.875	639	643.125	636.75	645.25	643.5	647	647.375	638	647	647.375	642.625	649	645.125	643.75	642.625	639.125	640.875	640.25
C21	0	0	0	0	0	0	0	0	0	0	0	0	0	0	0	0	0	0	0	0	0	0	0	0	0	0	0	0	0	0	0	0
C22	0	0	0	0	0	0	0	0	0	0	0	0	0	0	0	0	0	0	0	0	0	0	0	0	0	0	0	0	0	0	0	0
C23	0	0	0	0	0	0	0	0	0	0	0	0	0	0	0	0	0	0	0	0	0	0	0	0	0	0	0	0	0	0	0	0
C24	0	0	0	0	0	0	0	0	0	0	0	0	0	0	0	0	0	0	0	0	0	0	0	0	0	0	0	0	0	0	0	0
D01	0	0	0	0	0	0	0	0	0	0	0	0	0	0	0	0	0	0	0	0	0	0	0	0	0	0	0	0	0	0	0	0
D02	638.25	639.75	638.5	636	635.375	635.5	637.375	634.5	635.625	643.875	643.625	635.375	639.875	645	641.625	641.5	637	641.375	640	643.125	640.25	639.25	642	633.625	644.125	645.875	631.75	638.875	640.75	641.375	644.625	642.25
D03	635.625	633	636	633.875	640.25	633.625	638.625	637.375	635.25	629.625	639.25	633.5	636.5	629.75	638.5	640.375	632.5	633	640.875	639.75	638.5	633.125	638.625	636.25	634.875	630.25	634.125	632.375	634.625	641.25	635.875	633.25
D04	0	0	0	0	0	0	0	0	0	0	0	0	0	0	0	0	0	0	0	0	0	0	0	0	0	0	0	0	0	0	0	0
D05	625.875	621.5	631.625	625.25	616.25	622.125	625.875	622.375	627.375	623.125	623.25	623	621.75	624.625	622.25	627.25	622.25	626.875	621.125	626.5	622.25	626.125	621.5	626.625	623	629.125	623.375	618.125	620.5	628.375	628.375	626.875
D06	639.25	640.375	631.5	626.125	631.25	628.625	627.625	627.5	623.375	632.375	630.5	630	636.125	627.25	633.625	629.375	630.375	630.625	627	635.75	633	631	630.375	635	631.625	635.375	632	630.375	635	630.875	629.125	631.5
D07	0	0	0	0	0	0	0	0	0	0	0	0	0	0	0	0	0	0	0	0	0	0	0	0	0	0	0	0	0	0	0	0
D08	639.125	633.75	638	635.875	634.625	640	632.125	633.75	638.25	640.75	638.125	629.75	642.125	638.875	637.25	636.25	638.75	640.5	640.375	639.75	637	633.5	634	640.125	634	639.875	635.625	636	639.125	643.5	632.125	632.75
D09	0	0	0	0	0	0	0	0	0	0	0	0	0	0	0	0	0	0	0	0	0	0	0	0	0	0	0	0	0	0	0	0
D10	613	610.875	620.875	614.5	618	610.875	606.875	613.75	614.25	608.75	611.375	611.5	615.875	605.25	614.125	611.75	611.75	617.625	607.25	612.5	615	610	603.375	607.5	612.625	613.25	614.75	606.125	614.125	614	614.625	605.125
D11	635.5	633.125	637.25	629	630	632.75	635.125	640	635.625	633.875	638.625	638	636.125	635.375	635.375	642.375	626.75	630.25	635.625	634	634.875	636	631.625	631.875	630	632	631.25	632.125	632.25	638.125	633	633.375
D12	626.5	621.75	624.75	624.375	625.5	626.5	632.375	630.5	628.625	629.625	626.375	630.5	625.375	623.625	625.125	629	627.625	631.125	624.625	627.375	627.25	627.625	628.875	624.625	628.125	622.375	630.375	627.75	627.5	630.625	628.375	625
D13	615.75	610.125	614.875	613.75	616.25	609.25	614.5	612.5	612.625	610.75	615.125	612.5	609.5	611.75	611	613.125	611.75	620.125	618.875	612.375	618.125	614.875	613.875	615.5	615	611.5	610.625	616	610.5	612.875	610.625	616.75
D14	0	0	0	0	0	0	0	0	0	0	0	0	0	0	0	0	0	0	0	0	0	0	0	0	0	0	0	0	0	0	0	0
D15	607.75	610.375	608.875	611.75	612.5	609.5	608.25	604.75	610	608.5	608.25	609.875	608.875	613.25	606.125	607.75	608.875	612.125	614.75	615.125	602	610	609.375	612.5	605.25	603.75	608.375	608.625	606.75	604.25	610.375	607.125
D16	645.125	643.625	637.875	642.875	641.125	649	639.125	642.5	640.5	644.375	649.25	638.375	646.125	641.25	645.375	641.375	645.25	640.25	641	640.875	642.75	637.5	640.75	639	638.75	641.125	640	639.25	640.125	638.625	646	635.125
D17	634.5	642.25	636.25	634.5	633.25	635.875	642	633.25	633.125	642.125	638.625	638.375	644.25	643.375	641	638	635.75	638.125	634.5	637.625	637.625	638.75	637.5	634.375	636.25	639.625	635	634.625	639.75	641.125	639.25	638.625
D18	622	622.875	626.125	632.75	632.625	628.625	632.375	632.375	625.25	624.25	629	628.75	627.875	623.375	628.5	625.625	629.75	628.25	630.25	623.5	630.625	624.125	624.125	631.375	631.25	635	623.375	628.625	631.5	630.625	631.375	628.125
D19	0	0	0	0	0	0	0	0	0	0	0	0	0	0	0	0	0	0	0	0	0	0	0	0	0	0	0	0	0	0	0	0
D20	646.875	643.625	643	650	643.625	643.75	648.375	646	645	646.125	644.75	646.5	645.5	643.875	644.5	640.25	647.375	654.25	642.875	639.875	641.75	636	647.125	644.25	640.75	642.25	643.75	647.875	641.625	641.75	637.75	644.625
D21	0	0	0	0	0	0	0	0	0	0	0	0	0	0	0	0	0	0	0	0	0	0	0	0	0	0	0	0	0	0	0	0
D22	0	0	0	0	0	0	0	0	0	0	0	0	0	0	0	0	0	0	0	0	0	0	0	0	0	0	0	0	0	0	0	0
D23	0	0	0	0	0	0	0	0	0	0	0	0	0	0	0	0	0	0	0	0	0	0	0	0	0	0	0	0	0	0	0	0
D24	0	0	0	0	0	0	0	0	0	0	0	0	0	0	0	0	0	0	0	0	0	0	0	0	0	0	0	0	0	0	0	0
E01	0	0	0	0	0	0	0	0	0	0	0	0	0	0	0	0	0	0	0	0	0	0	0	0	0	0	0	0	0	0	0	0
E02	0	0	0	0	0	0	0	0	0	0	0	0	0	0	0	0	0	0	0	0	0	0	0	0	0	0	0	0	0	0	0	0
E03	0	0	0	0	0	0	0	0	0	0	0	0	0	0	0	0	0	0	0	0	0	0	0	0	0	0	0	0	0	0	0	0
E04	0	0	0	0	0	0	0	0	0	0	0	0	0	0	0	0	0	0	0	0	0	0	0	0	0	0	0	0	0	0	0	0
E05	0	0	0	0	0	0	0	0	0	0	0	0	0	0	0	0	0	0	0	0	0	0	0	0	0	0	0	0	0	0	0	0
E06	617.75	626.625	629.5	628	620.25	621.875	625.625	622	622.5	623.375	626.25	625.75	626.125	624	621.375	612.75	620.25	614.625	625.625	618.625	621	618.625	622.125	623	613.125	624.25	614.25	621.375	622.125	625.25	630.25	622.75
E07	0	0	0	0	0	0	0	0	0	0	0	0	0	0	0	0	0	0	0	0	0	0	0	0	0	0	0	0	0	0	0	0
E08	576.125	572.375	574.125	579.875	584.75	576.125	572.875	584.5	579.375	575.625	579.5	578.125	582	573.125	577.25	579.875	579.25	578.875	575.75	577.375	576.5	574.75	579	580	574.25	579	576.625	571.75	585	579.625	575.375	579.625
E09	627.25	631.25	631.75	627.875	631.5	627.125	623.5	633.5	632.875	629.375	625.125	627.25	625	630	632	634	626.625	627.625	628.5	629.625	631.75	627.125	622.25	626.75	636.25	634.75	629	635.625	630.75	620.375	630	633.5
E10	636.5	640.625	644.625	646.875	642.875	645.75	639.75	644.25	638.375	643.375	637.875	639.625	646.875	647.75	639.125	645	638.75	642.625	639.25	647.875	643.625	644.125	647.875	645.25	640.875	639	644.75	637.375	641.875	634.375	640.875	642.25
E11	0	0	0	0	0	0	0	0	0	0	0	0	0	0	0	0	0	0	0	0	0	0	0	0	0	0	0	0	0	0	0	0
E12	628.75	633.75	626.5	625.625	632.375	631	625.375	629.5	626.375	630.375	627.625	631.625	630.375	630.875	636.625	628.125	631.125	629	625.125	626.125	629.875	626	633.75	634.125	637.5	632.75	635.625	630.75	635.375	628.5	631	628.25
E13	577.25	584.875	582	581.375	585	581.875	575.875	582.25	582.5	574.625	573.125	584	572.375	580	572.25	582.625	577.375	579.375	577	583.625	571.375	578.5	581.875	579.125	578.25	582.5	581.75	580.5	576.75	584.25	579.625	582.875
E14	525.5	533.25	540.375	526	534.375	532.25	526	530.5	528.25	531.25	534.625	529.125	528.625	526.5	535.5	535.25	526	525.75	528.375	529	529.875	531.75	533.5	533.75	531.125	532.125	531	535.875	525.125	530.125	528.875	526.75
E15	0	0	0	0	0	0	0	0	0	0	0	0	0	0	0	0	0	0	0	0	0	0	0	0	0	0	0	0	0	0	0	0
E16	629.125	629.875	627	629.625	627.125	629.125	629.25	626	635.125	625.5	629.75	625.375	627.625	626	628	624	630.75	628.625	636.25	620	627.5	628.25	630	629.375	632.75	627	628	636.125	635.75	628.5	636.875	629.625
E17	0	0	0	0	0	0	0	0	0	0	0	0	0	0	0	0	0	0	0	0	0	0	0	0	0	0	0	0	0	0	0	0
E18	0	0	0	0	0	0	0	0	0	0	0	0	0	0	0	0	0	0	0	0	0	0	0	0	0	0	0	0	0	0	0	0
E19	0	0	0	0	0	0	0	0	0	0	0	0	0	0	0	0	0	0	0	0	0	0	0	0	0	0	0	0	0	0	0	0
E20	626.875	630.625	632.5	633.75	636.5	627.375	633.625	632.375	631.5	631.25	636.75	639.25	631	630.5	633.125	631.25	637.25	628.625	627.625	635.5	629	639.5	624.625	633.125	628.5	627	636.875	632.375	628	631.5	633.625	627.875
E21	0	0	0	0	0	0	0	0	0	0	0	0	0	0	0	0	0	0	0	0	0	0	0	0	0	0	0	0	0	0	0	0
E22	0	0	0	0	0	0	0	0	0	0	0	0	0	0	0	0	0	0	0	0	0	0	0	0	0	0	0	0	0	0	0	0
E23	0	0	0	0	0	0	0	0	0	0	0	0	0	0	0	0	0	0	0	0	0	0	0	0	0	0	0	0	0	0	0	0
E24	0	0	0	0	0	0	0	0	0	0	0	0	0	0	0	0	0	0	0	0	0	0	0	0	0	0	0	0	0	0	0	0
F01	536.5	530.125	525	528.75	526.625	529.125	531	529.125	529.75	533.375	533.875	530.5	530.5	529.875	533.5	525.875	530.75	530.5	537.625	527.5	532.25	533.5	530.875	527	533.5	534	526.875	531.375	530.5	532.75	532.75	532
F02	632	631.25	634	629.75	633.75	631.25	631.875	630	634.125	635	635	627.375	637	626	629.875	631.875	627.25	629.5	629.625	629.5	641.375	629.875	633.125	634	632.625	637.875	625.125	629.75	633	639.125	635.75	629.25
F03	620.75	612.625	619.125	606.75	610	612.375	616.625	612.375	612	612.375	612.875	618.125	616.5	615.875	614.75	616.875	610	619.375	614.625	616	618.25	609	611.875	614.125	613.875	612.375	609.75	613.5	621.5	610.75	609.875	610.875
F04	0	0	0	0	0	0	0	0	0	0	0	0	0	0	0	0	0	0	0	0	0	0	0	0	0	0	0	0	0	0	0	0
F05	0	0	0	0	0	0	0	0	0	0	0	0	0	0	0	0	0	0	0	0	0	0	0	0	0	0	0	0	0	0	0	0
F06	634.25	637.375	627.5	635.875	639	635.125	636.625	633.375	639.125	630.75	637.5	634.5	637.25	638.875	635.75	640.875	636.875	632.5	639.125	636.875	635.75	637.75	637	637	640.375	633.75	635.25	633	636.75	637.75	636	632
F07	636.875	627.375	620.125	626.75	631.875	634.875	638.625	640	632.75	628.375	632.25	635.375	637.875	636	632.625	632.5	635.625	639.625	638.25	640.625	633	634.125	634.75	634.625	634	635.5	631.5	638.75	631	632.75	629.375	630.875
F08	0	0	0	0	0	0	0	0	0	0	0	0	0	0	0	0	0	0	0	0	0	0	0	0	0	0	0	0	0	0	0	0
F09	641.375	640.5	637.875	643.125	644.875	638	643.625	638.5	643.875	647.5	640.875	644	642	643.625	646.75	640	634.875	637.125	647.125	631.625	639	644.125	640.125	640.75	643.125	639.625	643	637.125	631.375	637.25	646	636.75
F10	645.125	644.375	645.375	645.125	642.75	641.625	644.375	639.875	638	633.125	644	634.25	635.875	641.125	645.25	639	642.125	640.125	638.5	648.625	644.375	647.375	645.5	639.25	638.25	641	644.75	646.375	642	637.875	639.75	638.875
F11	608	607.5	610.625	612.125	611.25	612.125	611.625	618.75	612.5	613.375	613.875	608.25	609.5	603.5	608.625	614.125	609.5	611.5	610.25	614.75	609	611.125	612.875	612.25	614	613.625	612.5	615.875	612.5	619.125	609.25	614.125
F12	533.625	529.5	536.875	537.5	534.375	541.5	535	533.125	541.625	537.25	536.25	535.75	534.25	536.125	526.625	535.5	533.5	532.375	538.5	534.75	533.875	533.5	535.125	536	538.75	544.375	534.875	533.5	539	541.25	533.125	535.375
F13	0	0	0	0	0	0	0	0	0	0	0	0	0	0	0	0	0	0	0	0	0	0	0	0	0	0	0	0	0	0	0	0
F14	604.375	607.75	614.375	617.5	608.125	611.125	611.875	620.75	609.75	610	607.375	610.375	615.25	608.25	606.75	610	610.5	607.625	614	618.625	609.5	608.5	617.125	611.625	610.25	610.75	615.25	613	610.5	617.5	608.125	611.625
F15	0	0	0	0	0	0	0	0	0	0	0	0	0	0	0	0	0	0	0	0	0	0	0	0	0	0	0	0	0	0	0	0
F16	639.875	644	641	639.375	635.625	638.625	637.75	635.5	641.125	646.875	641.625	642.5	639.625	641.125	647.125	637.125	635.875	645.375	645.125	637.125	645	634.5	643.625	641.375	639.375	637.375	637.875	638.625	642	636.125	637.5	643.125
F17	645.375	649.875	648.875	649.5	652.625	645	648.125	649.125	646.875	641.25	657.125	652.125	644.875	649.125	652.875	646.125	647.625	649.5	648.625	651.5	648.5	643.375	652.5	651.125	651.375	654.125	651.875	649.875	648.875	642.5	651.875	645.375
F18	0	0	0	0	0	0	0	0	0	0	0	0	0	0	0	0	0	0	0	0	0	0	0	0	0	0	0	0	0	0	0	0
F19	0	0	0	0	0	0	0	0	0	0	0	0	0	0	0	0	0	0	0	0	0	0	0	0	0	0	0	0	0	0	0	0
F20	0	0	0	0	0	0	0	0	0	0	0	0	0	0	0	0	0	0	0	0	0	0	0	0	0	0	0	0	0	0	0	0
F21	0	0	0	0	0	0	0	0	0	0	0	0	0	0	0	0	0	0	0	0	0	0	0	0	0	0	0	0	0	0	0	0
F22	0	0	0	0	0	0	0	0	0	0	0	0	0	0	0	0	0	0	0	0	0	0	0	0	0	0	0	0	0	0	0	0
F23	0	0	0	0	0	0	0	0	0	0	0	0	0	0	0	0	0	0	0	0	0	0	0	0	0	0	0	0	0	0	0	0
F24	0	0	0	0	0	0	0	0	0	0	0	0	0	0	0	0	0	0	0	0	0	0	0	0	0	0	0	0	0	0	0	0
G01	645.75	643.125	652.375	647	656.125	650.25	646.875	647.5	646.625	645.75	646.375	650.125	652.125	652.875	649.125	644.75	653.875	647.125	653.125	642.5	650.25	652	652.375	649.125	655.25	651.625	652.125	647.25	648	649.375	650.625	649.125
G02	599.625	600.875	596.75	603.5	595.5	598.5	598.375	602.25	604.625	602.625	598.5	604.125	596.625	597	603.75	600	601.25	601.5	602.5	599.375	606.25	604.375	603.375	604.875	593.75	599.625	597.75	598.875	599.5	603.875	597.375	603
G03	0	0	0	0	0	0	0	0	0	0	0	0	0	0	0	0	0	0	0	0	0	0	0	0	0	0	0	0	0	0	0	0
G04	576.375	574	568.75	573.25	575.875	572.375	576.25	574	582.125	580	574.375	572.75	580	580.25	575	573.875	580.25	574.625	581.375	578.125	568.75	576.125	583.75	577	575.75	581.875	574.125	579.25	572.75	582.125	575.625	576.625
G05	555.5	559.25	558.25	556.125	560.625	558	556.125	558.25	560.375	550.125	550.375	556	555.625	550.75	556.75	553.5	553.75	563.375	552.25	552.875	555.625	557.5	551.5	562.5	553	557	556.125	553.5	552	556.875	550.375	557.875
G06	636.25	639	639.125	647.75	648.25	643.875	643.625	645	643.75	646.25	645.625	640.625	646.75	641	646.125	654	644.875	645.625	649.75	642.75	637.5	650.125	641.5	645.125	648.25	638.625	644.5	642.625	641.75	648	646	650.5
G07	579.875	577.625	579.875	573.5	585.875	588	578.5	572.75	582.125	572.25	579.125	583.125	578.125	581.75	582.5	578.875	578.125	573.5	583.125	583.875	581	581.5	575.375	582.25	575.625	577.875	581.875	575.25	575.5	585.75	584.625	577.75
G08	604.5	603	600.5	596	605.125	593.375	600.25	602.875	604.125	601.875	599.125	605.25	602.625	606.125	607.5	607	604.75	605.5	603.375	601.875	604	605.375	605.5	604	602.875	606.5	598	607.375	602.75	603.625	601.125	603.375
G09	644.125	646.25	645.125	639.75	645.625	642.5	643	644.875	642.25	644.25	642.625	647.125	645	641.25	646.25	641.75	645.125	650.375	642.625	643.625	646.125	640.75	643.25	650.75	649	647.75	645.75	646	647	649.75	646.75	651.875
G10	0	0	0	0	0	0	0	0	0	0	0	0	0	0	0	0	0	0	0	0	0	0	0	0	0	0	0	0	0	0	0	0
G11	647.75	643.875	644.625	634.75	641.375	642.75	632.625	639.5	642.25	637.875	640.25	637	638.375	640.375	637.875	640	640.875	643.75	642.875	644.125	643.875	637.5	642.125	640.25	642.625	647.25	638	655.5	645.625	639.25	640.875	649.625
G12	603.75	600.75	607.75	603.125	608.125	602.875	603.875	607.5	611.75	609.625	605.25	609.5	608.375	605.125	603.375	605.125	611.875	606.125	606.25	603.875	604.125	608.5	607.875	608.375	610.5	602.75	599.875	604.875	611.875	607.25	601.75	602.625
G13	0	0	0	0	0	0	0	0	0	0	0	0	0	0	0	0	0	0	0	0	0	0	0	0	0	0	0	0	0	0	0	0
G14	0	0	0	0	0	0	0	0	0	0	0	0	0	0	0	0	0	0	0	0	0	0	0	0	0	0	0	0	0	0	0	0
G15	642.625	642	643.875	646.625	642.625	645.5	641.25	643.625	641.875	645.625	649.75	644.875	643.375	648	648.25	641.625	640.625	642.875	642.75	643.625	638.75	641.5	640	647.75	639.125	645.875	651.875	635.625	644.625	643.125	638.625	647.625
G16	0	0	0	0	0	0	0	0	0	0	0	0	0	0	0	0	0	0	0	0	0	0	0	0	0	0	0	0	0	0	0	0
G17	567.75	575	571.75	579.375	566.5	571.5	570.375	577	571.375	571.625	574.375	572.75	570.5	571.5	572.375	572.625	578.375	573.875	576.25	571.25	568.75	578.875	566.125	570	573.125	570.25	573.5	575	574.375	576.375	573.75	577
G18	656.25	654	658	653	646.875	659.625	647.875	660	655.875	648.5	648.5	653.75	655.375	650.625	654	650	648.375	650	659	650.375	654.125	651.375	655.625	643.875	650.5	655.125	649	651.25	651.5	653.5	658	656.25
G19	0	0	0	0	0	0	0	0	0	0	0	0	0	0	0	0	0	0	0	0	0	0	0	0	0	0	0	0	0	0	0	0
G20	656.125	667.375	668.75	674.625	663.875	666.25	667.625	669.25	666.5	668.625	664.25	670.625	665.625	671	664.375	668.75	670.375	665.75	666.125	674.375	669.25	671.125	668.5	673.625	663.875	666.5	669.125	660.5	674	660.875	664.125	663.5
G21	0	0	0	0	0	0	0	0	0	0	0	0	0	0	0	0	0	0	0	0	0	0	0	0	0	0	0	0	0	0	0	0
G22	0	0	0	0	0	0	0	0	0	0	0	0	0	0	0	0	0	0	0	0	0	0	0	0	0	0	0	0	0	0	0	0
G23	0	0	0	0	0	0	0	0	0	0	0	0	0	0	0	0	0	0	0	0	0	0	0	0	0	0	0	0	0	0	0	0
G24	0	0	0	0	0	0	0	0	0	0	0	0	0	0	0	0	0	0	0	0	0	0	0	0	0	0	0	0	0	0	0	0
H01	647.875	648.5	655.875	652.25	659	645.375	647.5	653.75	651.125	653.375	653.75	651.125	655.75	652	653.875	648.875	655.125	659.875	649.375	651.25	646.625	656.75	653.375	649.875	655.625	654.875	654.5	645.875	656.75	648.75	654.25	649.75
H02	634.25	631.875	626.25	629.5	635.25	630.75	639.75	635.625	632.25	645.625	637.875	634.375	638.5	639.625	633.125	631.125	625.75	635.375	635.125	637	631.875	634.25	632.625	632.5	639.5	632.625	631.5	629.75	632	636.5	635	635.625
H03	0	0	0	0	0	0	0	0	0	0	0	0	0	0	0	0	0	0	0	0	0	0	0	0	0	0	0	0	0	0	0	0
H04	614.625	615.375	613.125	617.5	615.875	619.375	614.25	610.625	619.125	616.125	619.375	613.25	613.125	612.75	616.375	618.5	624.125	615.875	617.5	613.625	614.75	612.25	617.875	614.375	622.375	623.875	619.75	613.875	620.75	616.125	620.5	613.625
H05	0	0	0	0	0	0	0	0	0	0	0	0	0	0	0	0	0	0	0	0	0	0	0	0	0	0	0	0	0	0	0	0
H06	634.625	634.875	632.125	637.5	636.75	637.375	637	640.125	632.375	633.125	640.375	635.625	633.75	638.5	638.875	636.5	641.5	639	640.375	628.875	637.125	640	637.25	634.625	632.25	641.375	639.25	631.125	640.625	635.875	634.375	638.5
H07	662.75	667.125	669	661.5	663.75	666.25	661.5	668.625	665.875	668.25	666.25	661.75	665.125	659.625	664.5	664	663.25	666.75	667.125	658.625	675.25	666.5	670.25	673.125	661.25	661	663.75	664.5	663.75	670.625	662.875	663.25
H08	617.25	619	617.625	622.375	615.875	613.75	613.625	614.75	616.75	619	615.25	613.75	619.875	620.5	619.25	621	613	620.5	615.625	616.125	618.125	622.125	619.125	610.25	616.75	618.5	616.375	614.625	615.125	618.375	615.125	617.125
H09	0	0	0	0	0	0	0	0	0	0	0	0	0	0	0	0	0	0	0	0	0	0	0	0	0	0	0	0	0	0	0	0
H10	644.625	645.5	650.5	646.75	651.875	643.5	640.625	647	650.375	653	644.125	645.5	648.625	646	645.75	650.25	650.625	649.875	649.5	647.5	649.125	647.375	653	640.5	649.125	647.75	654.875	652.125	653.75	652.75	644.5	645.875
H11	599.875	603.875	601.875	598.125	605.125	598.125	598.25	602.875	604	600.25	600.125	596.875	598.125	600.75	602	600.625	603.5	602.75	597.125	596.25	599.75	602.875	601.25	605	600.875	606.375	602	600.375	600.75	600.25	598.125	601
H12	650.5	650	657	651.375	657.625	654.75	648	653.125	651.125	652.75	655.5	657.5	652.875	653.375	653.5	655.375	653.625	652.5	658.625	656.5	653.75	656.25	650.125	654	650	657	657.125	654.125	663.875	652.125	655.125	656.875
H13	0	0	0	0	0	0	0	0	0	0	0	0	0	0	0	0	0	0	0	0	0	0	0	0	0	0	0	0	0	0	0	0
H14	0	0	0	0	0	0	0	0	0	0	0	0	0	0	0	0	0	0	0	0	0	0	0	0	0	0	0	0	0	0	0	0
H15	554.375	561.75	560	564.25	562	559.75	563.5	555.75	560.5	559.375	565.875	555.625	559.625	565.625	556.375	566.625	562.5	561.375	567.875	560.5	562.375	559.625	560.25	558.625	560.25	559.625	563.25	559.5	561.125	565.25	558.125	562.5
H16	0	0	0	0	0	0	0	0	0	0	0	0	0	0	0	0	0	0	0	0	0	0	0	0	0	0	0	0	0	0	0	0
H17	0	0	0	0	0	0	0	0	0	0	0	0	0	0	0	0	0	0	0	0	0	0	0	0	0	0	0	0	0	0	0	0
H18	0	0	0	0	0	0	0	0	0	0	0	0	0	0	0	0	0	0	0	0	0	0	0	0	0	0	0	0	0	0	0	0
H19	0	0	0	0	0	0	0	0	0	0	0	0	0	0	0	0	0	0	0	0	0	0	0	0	0	0	0	0	0	0	0	0
H20	0	0	0	0	0	0	0	0	0	0	0	0	0	0	0	0	0	0	0	0	0	0	0	0	0	0	0	0	0	0	0	0
H21	0	0	0	0	0	0	0	0	0	0	0	0	0	0	0	0	0	0	0	0	0	0	0	0	0	0	0	0	0	0	0	0
H22	0	0	0	0	0	0	0	0	0	0	0	0	0	0	0	0	0	0	0	0	0	0	0	0	0	0	0	0	0	0	0	0
H23	0	0	0	0	0	0	0	0	0	0	0	0	0	0	0	0	0	0	0	0	0	0	0	0	0	0	0	0	0	0	0	0
H24	0	0	0	0	0	0	0	0	0	0	0	0	0	0	0	0	0	0	0	0	0	0	0	0	0	0	0	0	0	0	0	0
I01	0	0	0	0	0	0	0	0	0	0	0	0	0	0	0	0	0	0	0	0	0	0	0	0	0	0	0	0	0	0	0	0
I02	611.375	614.25	613.875	615	616.375	615.25	618	619.125	614.875	621.25	612.875	621.75	612.875	618.375	618	612.5	617.625	614.375	616.875	614.75	615.875	617.5	610.5	618.75	621.375	615.25	618	617.75	614.125	613.875	617	614.25
I03	630.75	628.875	632.5	632.625	633.625	638.875	636.875	635.625	641.25	641.25	636.375	633.625	642.375	633.125	638.375	628.875	639.75	633.375	633.75	635.625	638.375	634.125	644.75	636.375	645.25	646.125	643.375	636.375	635.25	640.75	643	645.125
I04	765.375	756.5	765	752	753.25	760	764	763.875	765.25	762.125	762.875	768.875	762.75	763	761.125	759.25	767.625	764.625	762.125	763.25	762.75	759	758	763.5	762.875	763.25	757.125	759.5	766.375	768.375	764.125	766.25
I05	541.125	537.75	541.5	544.625	546.875	545.625	544.25	543.375	546.125	543.25	543.125	543.375	548.625	545.625	544.625	545.25	545.625	538	545.875	545.25	540	536.625	545	545.875	544	539.875	547.625	542.625	546.125	540.875	542.5	545.5
I06	642.375	639.25	640.875	644.375	641.5	642.625	641.25	640.75	645.625	640.625	650.5	644	640	652.125	642	646	635.375	646.875	647.75	641.625	642.5	641.375	644.25	647.5	645.625	641.5	644.875	643.75	644.625	648	644.75	644.5
I07	651.25	654.5	656.25	650.875	649.375	644.125	654	651.375	648.875	652.25	653.875	648.375	653.625	655.875	648.5	651.875	652.875	653.125	647	654	655.625	659.375	654.75	655.625	652.125	657.5	653.625	651.75	656.75	656.625	650.25	652.5
I08	646.5	643.375	647.25	643.875	646.625	649.75	651.625	642.375	649.375	646	646.5	657.375	650.5	646.75	653.5	646.375	644.625	649	642.625	646.5	643.75	639.25	648.625	654.125	649	650.875	653.75	655.875	651.25	653.625	651.25	651
I09	0	0	0	0	0	0	0	0	0	0	0	0	0	0	0	0	0	0	0	0	0	0	0	0	0	0	0	0	0	0	0	0
I10	0	0	0	0	0	0	0	0	0	0	0	0	0	0	0	0	0	0	0	0	0	0	0	0	0	0	0	0	0	0	0	0
I11	0	0	0	0	0	0	0	0	0	0	0	0	0	0	0	0	0	0	0	0	0	0	0	0	0	0	0	0	0	0	0	0
I12	0	0	0	0	0	0	0	0	0	0	0	0	0	0	0	0	0	0	0	0	0	0	0	0	0	0	0	0	0	0	0	0
I13	638.125	645	644.125	643.75	641.25	645.5	635.375	634.25	643	644.5	639.625	633.75	642.625	639.375	641.75	639.5	644.625	643	634.25	638.625	639.5	643.75	637.375	637.75	635.75	639.625	644.5	641.75	641.125	647.125	639.875	647
I14	631.75	637.625	632.375	635.125	640.875	636.625	636.5	639.25	643.125	635	637.25	631.875	627.125	638.375	638.75	639.375	642.25	628.75	636.125	631.375	636	633.125	638	635.125	631.75	627.875	635.125	630.75	630	634.875	635.375	630
I15	636.375	647	644.625	646.25	642.875	646.625	652.75	653.5	649.5	653.5	658.125	644.5	647.125	647.875	642.875	651.5	645.75	647.875	647.625	653.875	654.25	649.125	652.75	642.875	649.5	644.375	647.375	650.125	648.375	650.25	640.25	643.5
I16	635.875	633.625	631.875	635	636.625	631.25	638.125	632.25	630.875	634.25	633.625	635.25	634.5	634.75	636.125	633.75	635.25	632.75	626.125	633.625	637.5	632	635.75	634.875	632.75	638.75	632.125	637.125	632.5	632.625	632	638.625
I17	0	0	0	0	0	0	0	0	0	0	0	0	0	0	0	0	0	0	0	0	0	0	0	0	0	0	0	0	0	0	0	0
I18	670	672.875	666.125	669.75	664.5	671.125	669.75	670.5	675.375	671.125	669.125	662.875	675.5	666.75	671.75	666.75	671.75	668.75	664.625	673.375	667.125	674.625	670	672.625	677.875	663.125	666.875	672	671.375	665.625	673.125	674.625
I19	608.75	604	610.5	604.25	610.375	617	611.25	605.625	607	606.125	606.875	607.75	609.625	608.5	608.25	610	615.375	598	600.5	605.875	607.875	602.75	603.75	612	610.625	608.625	610.625	610.125	605.125	604.125	607.375	606.75
I20	0	0	0	0	0	0	0	0	0	0	0	0	0	0	0	0	0	0	0	0	0	0	0	0	0	0	0	0	0	0	0	0
I21	0	0	0	0	0	0	0	0	0	0	0	0	0	0	0	0	0	0	0	0	0	0	0	0	0	0	0	0	0	0	0	0
I22	0	0	0	0	0	0	0	0	0	0	0	0	0	0	0	0	0	0	0	0	0	0	0	0	0	0	0	0	0	0	0	0
I23	0	0	0	0	0	0	0	0	0	0	0	0	0	0	0	0	0	0	0	0	0	0	0	0	0	0	0	0	0	0	0	0
I24	0	0	0	0	0	0	0	0	0	0	0	0	0	0	0	0	0	0	0	0	0	0	0	0	0	0	0	0	0	0	0	0
J01	676	673	676.125	670.625	665.375	669.875	663.25	677.75	672.125	670.75	669.375	666.625	667.875	670.75	674	671.375	668.75	663.375	675.75	671.125	676.25	671.375	666.5	666.375	674.625	670.5	665.625	672.125	673.375	669.25	671.625	675.25
J02	634.375	636.875	638.375	644.75	645.5	642.625	638.375	646	649.125	644	638.875	638.375	638.625	636.75	651	639.875	643.25	638.5	641.125	645.25	645.375	638.625	639.875	640.75	639.375	644.25	639.75	642.875	645.5	642.75	642.375	637.625
J03	626.375	629.375	636.375	636.625	629.375	627.125	631.5	628.625	626	624.5	625.375	630	630.375	627.75	627.125	630	631.75	634.5	625.625	630.625	626.75	628.375	632.125	631.75	629.625	634.25	636.75	633.75	634.375	633	626.25	633.375
J04	628.5	636.25	627.875	641.75	636.375	637.125	637.375	635.5	633.5	640.375	639.875	640.25	635.875	631.125	642.125	640.75	637.125	640.25	642	642	638.875	638.875	633.375	640.875	634.5	638.125	641.625	636.875	636.5	631.5	642	639
J05	620.875	620.875	619.625	620.5	615.5	621	621	617	619.75	614.375	615.25	623.125	622.875	616.875	618.25	621.25	619.75	621.25	622.75	610.75	620.875	618.625	620.375	623	623.625	622.125	620.75	617.5	620.25	625.75	626.5	622.25
J06	649.125	653.25	651	647.5	650.875	646.125	653.625	655.5	646.875	647.5	650.75	652.75	651.625	646.625	646.75	649.875	647.25	659.375	651.875	648.75	656.375	652	648.5	650.875	652.125	641.875	648.375	644.75	647.125	654.875	650.25	649
J07	640.75	638.25	632.375	638.875	639.375	639.75	633.75	638.875	636.75	639.625	637.25	640.375	637.625	635.25	631.75	638.25	637.375	638.5	632.875	637.625	640.125	636.125	640.75	637.75	640.875	638.75	640.625	638	648	643.25	644.25	638.625
J08	598.75	604.5	600.25	597.25	605.125	598.875	601.125	604.375	593.875	599.375	601.875	604.75	599.625	598.25	610.125	600	603	601.25	601.875	604.5	598	604	606.75	609.25	607.75	603.625	601.875	602.625	598.875	600	603.125	596
J09	644.75	642.875	638.125	645.75	636.125	639.125	649	646.125	639.625	638	647.125	638.5	643.75	645.25	642.375	645.5	642.875	645.25	644	640.875	644	646.75	644.875	645.625	641.125	643.5	647.5	643.875	641.25	636.375	647.625	648.125
J10	0	0	0	0	0	0	0	0	0	0	0	0	0	0	0	0	0	0	0	0	0	0	0	0	0	0	0	0	0	0	0	0
J11	647.5	648	646.625	647.125	648.5	653.875	652.375	649.125	642.5	645.125	642.5	643.25	650.125	650.75	646	647.375	641.375	643.25	648.25	649.875	647.625	650.5	647.5	650.75	647.5	651.625	649.375	651.375	650.375	650.375	646.75	649.25
J12	663.5	661.25	657.125	657.625	659.625	656.375	658.75	654.375	660.25	662.125	666.875	659.125	660.5	661.75	656.25	656.625	657.125	662.125	661.125	664.25	653.625	653.5	656	660.5	656.75	657.25	652.875	661.125	658.625	661.25	656.625	660
J13	639.5	640.125	636.75	638.75	635.875	634.5	640.125	633.375	632.375	637.125	637.875	633.75	638.125	641	642.75	631.5	639.125	637.75	637.625	640.25	636.125	635.25	639.875	635.25	634.5	629.625	636.375	632.125	636.625	641.875	640.25	639.25
J14	660.375	655	659.125	658.125	650.125	658.75	648.25	656.75	653.25	649.375	646.875	655	656.375	650.875	657.75	655.75	653	657.375	653.375	653.625	657	654.375	655.625	654.875	653.625	655.25	649.875	647.5	657.625	650.375	653.25	656.625
J15	637	631.625	627.25	631.125	630.75	633.5	629.75	631.625	636.5	629.75	628	631.25	623.125	630.75	634.75	631.25	635.875	635.5	632.25	630.5	635.625	633.75	631.125	632.625	634.25	634.75	631.375	626.625	629	636.125	637	631.125
J16	0	0	0	0	0	0	0	0	0	0	0	0	0	0	0	0	0	0	0	0	0	0	0	0	0	0	0	0	0	0	0	0
J17	653.25	655.375	654.25	645.75	649	651.5	654.25	644.125	647.75	647.125	649.875	645.75	644.375	647.125	653.125	645.125	656.75	648.875	646.625	651.5	641.75	649.75	647.375	651.375	650.75	650.25	644.125	643	648.5	651.125	650.5	646.75
J18	0	0	0	0	0	0	0	0	0	0	0	0	0	0	0	0	0	0	0	0	0	0	0	0	0	0	0	0	0	0	0	0
J19	0	0	0	0	0	0	0	0	0	0	0	0	0	0	0	0	0	0	0	0	0	0	0	0	0	0	0	0	0	0	0	0
J20	695.625	690	683.5	690.375	697	693.125	696.125	689.625	694.875	687.5	690.5	694.125	688.5	693.375	694	684	690.875	694.625	686.125	691.375	687.875	695.75	695.25	690.375	693.625	698.125	692.5	692.375	692.375	692.75	695.625	690.5
J21	0	0	0	0	0	0	0	0	0	0	0	0	0	0	0	0	0	0	0	0	0	0	0	0	0	0	0	0	0	0	0	0
J22	0	0	0	0	0	0	0	0	0	0	0	0	0	0	0	0	0	0	0	0	0	0	0	0	0	0	0	0	0	0	0	0
J23	0	0	0	0	0	0	0	0	0	0	0	0	0	0	0	0	0	0	0	0	0	0	0	0	0	0	0	0	0	0	0	0
J24	0	0	0	0	0	0	0	0	0	0	0	0	0	0	0	0	0	0	0	0	0	0	0	0	0	0	0	0	0	0	0	0
K01	0	0	0	0	0	0	0	0	0	0	0	0	0	0	0	0	0	0	0	0	0	0	0	0	0	0	0	0	0	0	0	0
K02	654.5	658	660.5	656.25	663	654.75	665.25	664.5	661.25	660.25	659.75	661.75	663.75	663.5	660.625	660.375	656.875	661.875	668.625	654.375	668.625	659.125	658.625	661.25	658.125	661.5	659.25	660.25	662	659	662.125	656.75
K03	0	0	0	0	0	0	0	0	0	0	0	0	0	0	0	0	0	0	0	0	0	0	0	0	0	0	0	0	0	0	0	0
K04	0	0	0	0	0	0	0	0	0	0	0	0	0	0	0	0	0	0	0	0	0	0	0	0	0	0	0	0	0	0	0	0
K05	632.5	638.875	639.875	638.875	642	640.125	634.375	637.5	639.625	635.375	639.25	643.875	643.625	636.5	633.75	636.5	639.625	633.75	637.125	643.75	632.5	638.625	635.125	641.125	633.75	642.375	640.875	639.375	631.625	639	635.875	634.75
K06	0	0	0	0	0	0	0	0	0	0	0	0	0	0	0	0	0	0	0	0	0	0	0	0	0	0	0	0	0	0	0	0
K07	0	0	0	0	0	0	0	0	0	0	0	0	0	0	0	0	0	0	0	0	0	0	0	0	0	0	0	0	0	0	0	0
K08	0	0	0	0	0	0	0	0	0	0	0	0	0	0	0	0	0	0	0	0	0	0	0	0	0	0	0	0	0	0	0	0
K09	0	0	0	0	0	0	0	0	0	0	0	0	0	0	0	0	0	0	0	0	0	0	0	0	0	0	0	0	0	0	0	0
K10	631	624.125	625.875	624	627.75	633.625	625.625	621.375	626.75	624.625	625.25	617.5	624	628.875	629.375	628.375	632.25	627.75	626.25	628	625.25	624.875	623.5	632.125	624.25	624.125	628.625	629.25	631.75	623.5	627.5	626.125
K11	594.5	596.875	594.5	586	597.125	592.5	597.625	593.25	589	595	596.75	595	594.125	593.125	594	593.25	591.125	592.75	595	596.5	601.625	591.125	585.75	596.375	597.75	593.125	597.625	595.25	596.375	592.375	593.25	593
K12	0	0	0	0	0	0	0	0	0	0	0	0	0	0	0	0	0	0	0	0	0	0	0	0	0	0	0	0	0	0	0	0
K13	673.25	669.875	676.375	676.875	672	666.25	669.625	675	666.75	667.125	669	670.75	673.25	672.5	676	673.875	670.625	673.75	681.75	663.875	668.5	672.125	673.5	672.375	666.25	663.25	667.875	667.875	671.75	674.625	669.875	662
K14	0	0	0	0	0	0	0	0	0	0	0	0	0	0	0	0	0	0	0	0	0	0	0	0	0	0	0	0	0	0	0	0
K15	661.875	657.125	655.625	652.125	659.875	663.5	654	663.375	661.75	658.5	658.5	652.5	655.75	655.5	659.375	657.875	661.875	667.875	660.625	660.875	654.75	658.625	658.625	661.125	654.5	660.75	666	661.125	657.75	658.25	655.125	661
K16	679.125	682.125	679.625	684.625	676.25	676.25	675.25	682.625	682.625	680	678	681.375	681.5	680.125	681	681.75	678.75	681.625	687.5	678	682.875	679.5	680.875	687.375	680.25	684.625	678.75	681.375	680.875	676.875	685.625	683.75
K17	0	0	0	0	0	0	0	0	0	0	0	0	0	0	0	0	0	0	0	0	0	0	0	0	0	0	0	0	0	0	0	0
K18	686.375	686.75	682.625	684.125	684.375	682.375	686	681.875	679.625	686.875	682.375	684.625	683.625	690.625	687.875	686.125	691.5	685.125	679.125	689.375	692.25	685.375	686.625	684.75	685.875	687.875	686.875	683.75	683.125	690.125	683	684.625
K19	0	0	0	0	0	0	0	0	0	0	0	0	0	0	0	0	0	0	0	0	0	0	0	0	0	0	0	0	0	0	0	0
K20	0	0	0	0	0	0	0	0	0	0	0	0	0	0	0	0	0	0	0	0	0	0	0	0	0	0	0	0	0	0	0	0
K21	0	0	0	0	0	0	0	0	0	0	0	0	0	0	0	0	0	0	0	0	0	0	0	0	0	0	0	0	0	0	0	0
K22	0	0	0	0	0	0	0	0	0	0	0	0	0	0	0	0	0	0	0	0	0	0	0	0	0	0	0	0	0	0	0	0
K23	0	0	0	0	0	0	0	0	0	0	0	0	0	0	0	0	0	0	0	0	0	0	0	0	0	0	0	0	0	0	0	0
K24	0	0	0	0	0	0	0	0	0	0	0	0	0	0	0	0	0	0	0	0	0	0	0	0	0	0	0	0	0	0	0	0
L01	0	0	0	0	0	0	0	0	0	0	0	0	0	0	0	0	0	0	0	0	0	0	0	0	0	0	0	0	0	0	0	0
L02	663	660.75	657.875	659.375	666.75	663.875	662.25	657.125	668.625	662.75	662	658.625	660.25	662.75	665	665.75	661.75	663.75	669.625	661.25	669.5	665.625	669	662.5	663.5	656.375	665.875	667	664.375	655.5	659.75	664.25
L03	0	0	0	0	0	0	0	0	0	0	0	0	0	0	0	0	0	0	0	0	0	0	0	0	0	0	0	0	0	0	0	0
L04	0	0	0	0	0	0	0	0	0	0	0	0	0	0	0	0	0	0	0	0	0	0	0	0	0	0	0	0	0	0	0	0
L05	573.125	569.25	576.5	568.5	573.625	569.75	573.75	577.5	567.75	569.375	575	571	565.375	575.25	570	574.5	571.5	576.375	571.375	576.375	573.5	564.75	565.75	576.25	575.875	574.125	574.125	571.625	576.375	578.625	572	564.625
L06	0	0	0	0	0	0	0	0	0	0	0	0	0	0	0	0	0	0	0	0	0	0	0	0	0	0	0	0	0	0	0	0
L07	649	647.375	650.875	653.5	643.875	648.25	649.5	645.875	649.875	648.5	645.875	646.75	643.875	648.875	640.375	643.25	650.75	646.875	648	650	647.375	649.625	644.25	647.125	653.75	649.75	647.625	647.375	649.625	651.5	649.625	645.625
L08	674	677.25	671.5	667.625	676	677.5	669.5	674.625	671.25	670.25	673.875	673.5	670	672.875	678.875	678	670.25	682.625	673.125	670.375	676	672.75	672.375	677	678	669.75	672.875	673.5	667	685.5	671.875	678.125
L09	649.875	653.625	659.875	652.875	651.125	648.875	651.625	649.25	649.875	648.625	642	645.625	650.5	653.25	653.125	657.25	654.375	652.625	651	656.5	649.5	657.375	652.375	646.5	647.625	649.25	646.75	648.625	652.75	655.625	651.5	654.875
L10	639.375	635.25	637.625	640.25	631.5	641.375	631.625	634.875	641.875	640.875	638.75	637.5	636.125	639.375	630.375	641.875	636.875	640.5	636.75	636.25	641.875	627.75	641.625	637.125	643	637.75	638.75	632.75	631.375	639.25	638.25	642.625
L11	0	0	0	0	0	0	0	0	0	0	0	0	0	0	0	0	0	0	0	0	0	0	0	0	0	0	0	0	0	0	0	0
L12	651.875	659.875	657.875	658.375	660.875	656.875	654.625	655	658.375	667.5	656.875	657.75	657.625	665	659.375	660.625	653.75	660.625	662.375	657.375	656.125	654.875	659.625	654.875	660.875	649.125	658.25	660.625	657.25	655.375	659	657.875
L13	0	0	0	0	0	0	0	0	0	0	0	0	0	0	0	0	0	0	0	0	0	0	0	0	0	0	0	0	0	0	0	0
L14	666.75	673	671.75	675.75	675.875	676.75	678.125	669.75	676.375	675.375	673.5	682.5	673	672.75	676.125	674.75	664.875	674.875	673.875	675.875	670.25	676.875	681.25	674.75	676.5	674.75	676.625	679	681	673	669.125	672.125
L15	657.5	664.5	659.375	658.125	657.625	662.375	659.25	656	657.5	663.125	665.625	661.125	658.125	655.75	651.75	656.875	653.75	651	655.875	657.75	658.75	654	661.25	657.5	660.125	652.875	650	652.75	649.25	645.5	657.625	653
L16	0	0	0	0	0	0	0	0	0	0	0	0	0	0	0	0	0	0	0	0	0	0	0	0	0	0	0	0	0	0	0	0
L17	664.125	670.875	666.875	672	667.25	667.75	666.75	670.25	664.375	657.75	663.125	667.125	671.875	669.75	668.875	665.5	668.125	668.25	667.875	663.75	666	669	671.375	663.625	669.875	669.75	670.875	672.875	672.5	672.125	667.125	669.25
L18	0	0	0	0	0	0	0	0	0	0	0	0	0	0	0	0	0	0	0	0	0	0	0	0	0	0	0	0	0	0	0	0
L19	0	0	0	0	0	0	0	0	0	0	0	0	0	0	0	0	0	0	0	0	0	0	0	0	0	0	0	0	0	0	0	0
L20	664.875	663.25	666.875	658.625	662.125	664.875	665	663.625	660.75	660.5	663	665.25	663.5	665.625	664.375	663.125	663.875	662.75	661	659.125	661.25	667.375	660.875	662.125	667.625	667.25	666.375	659.5	667.25	663.5	657.75	663.5
L21	0	0	0	0	0	0	0	0	0	0	0	0	0	0	0	0	0	0	0	0	0	0	0	0	0	0	0	0	0	0	0	0
L22	0	0	0	0	0	0	0	0	0	0	0	0	0	0	0	0	0	0	0	0	0	0	0	0	0	0	0	0	0	0	0	0
L23	0	0	0	0	0	0	0	0	0	0	0	0	0	0	0	0	0	0	0	0	0	0	0	0	0	0	0	0	0	0	0	0
L24	0	0	0	0	0	0	0	0	0	0	0	0	0	0	0	0	0	0	0	0	0	0	0	0	0	0	0	0	0	0	0	0
M01	675.75	677.375	674.125	671.375	671.75	672.875	682.875	674.875	681.625	674	679.625	671.5	672.375	674	680.625	675.125	678.25	677.25	681.375	677.625	678.25	670.125	674.375	680	679.875	681.125	679.375	676	679.375	681.5	670.625	678
M02	0	0	0	0	0	0	0	0	0	0	0	0	0	0	0	0	0	0	0	0	0	0	0	0	0	0	0	0	0	0	0	0
M03	654.625	655	652.75	647.75	646.625	649.875	655.875	655.25	646.625	652.75	655.5	657.125	655.375	648.375	656.25	654.25	655.75	650.5	657	659.375	654.5	658	655.5	660	656.125	657.375	661.875	659.5	659.625	657	658.875	654.875
M04	660.75	657.875	654	660.5	659.125	656.625	663.875	659.625	662.25	660.125	657	661.875	661.875	659.5	665.25	665.75	671.5	664.25	667.25	663.125	664.5	669.125	662.375	659.5	665.5	665.875	664.5	664.625	667.25	662.5	663.75	657.625
M05	0	0	0	0	0	0	0	0	0	0	0	0	0	0	0	0	0	0	0	0	0	0	0	0	0	0	0	0	0	0	0	0
M06	659.875	665.25	664	658.875	656.375	658.5	660.875	654.625	655.75	660.25	657.375	659.625	656	656	664.875	657.625	656.375	654.5	653.875	656.125	651.125	652.625	656.25	655.5	658	657.875	663	656.5	657.75	653	664.5	656
M07	661.625	652.375	649.75	657.125	664.5	658.625	652.25	654.5	662.25	659.625	662.625	659.75	660.125	660.125	661.75	655.625	659.375	663.25	654.25	656.125	659.75	660.625	660.75	658.125	656.875	657.25	659.625	659.875	652.25	654.5	654.625	654.5
M08	662.875	661.375	663	662.75	667.75	662.75	664.25	665.375	666	661.75	663.875	657.375	662.125	667.5	665.375	665.5	662.25	663.75	666.375	664.875	663.125	666.375	670.875	663.375	661	664.25	663.5	665.125	664.25	661.375	668.875	662.75
M09	643.5	648.375	648.5	645.25	642.875	647	650.75	651	648.5	647.5	645.25	643.75	651.375	648.875	645.875	652	645.125	651.125	650.25	654.5	656.25	644.5	659.75	653.125	655.875	655.125	651.875	647.625	655.875	657.125	653	655
M10	579.125	586.5	584.5	578	583.5	582.25	579.875	580.875	585.75	586.625	580.625	587.375	589.875	581.875	582.875	589.125	579.375	584	583.5	585.125	579.125	579.875	584.625	584.25	580.875	585.25	585.625	582.125	580.625	580.625	586.25	584.875
M11	649.25	649.125	647.25	648.5	647.5	648	647.125	647.375	650.875	651.375	648	646.375	650.875	644.125	649.5	649.25	653.5	651	646.75	650.375	645.5	643	646.5	650.125	647.375	650.25	651.75	645.25	649.625	647.875	644.75	649.625
M12	642.5	642.625	643.125	639.625	640.875	643.75	643.375	645.75	640.25	647.875	641.5	643.25	646	645.625	644.375	642	648.25	637.5	641.875	650.75	642	643.125	640.875	642.125	651.125	640.75	646	649.5	640.25	645.25	648.75	644.125
M13	674.375	673.875	672.125	674.75	672	667.75	678.125	670.5	666.125	665.25	677.375	666.75	672.25	683.875	671.25	673.875	672.875	673.625	680.25	681.25	678.625	678	673.375	674.875	670.125	678.875	679.375	672	672.875	674.75	679.25	675.25
M14	0	0	0	0	0	0	0	0	0	0	0	0	0	0	0	0	0	0	0	0	0	0	0	0	0	0	0	0	0	0	0	0
M15	0	0	0	0	0	0	0	0	0	0	0	0	0	0	0	0	0	0	0	0	0	0	0	0	0	0	0	0	0	0	0	0
M16	679	693.25	687	685.75	679.625	685.5	685.125	685.75	684.25	691.625	685.625	689	683	687.25	684.125	682	688.125	688.625	690.75	686.75	687.875	691.75	683	686.75	691.5	691.875	686.625	690.5	690	697.25	685.75	684.625
M17	668.75	672.375	669.25	668	671.875	669.125	673.625	669.75	675.75	670.25	672.625	674.5	672.125	669.375	669.125	668.625	677.75	675.375	673.125	668.75	678.75	669.875	675	671.25	672.5	671.75	678.75	673	675.125	671	667.875	672
M18	0	0	0	0	0	0	0	0	0	0	0	0	0	0	0	0	0	0	0	0	0	0	0	0	0	0	0	0	0	0	0	0
M19	0	0	0	0	0	0	0	0	0	0	0	0	0	0	0	0	0	0	0	0	0	0	0	0	0	0	0	0	0	0	0	0
M20	0	0	0	0	0	0	0	0	0	0	0	0	0	0	0	0	0	0	0	0	0	0	0	0	0	0	0	0	0	0	0	0
M21	0	0	0	0	0	0	0	0	0	0	0	0	0	0	0	0	0	0	0	0	0	0	0	0	0	0	0	0	0	0	0	0
M22	0	0	0	0	0	0	0	0	0	0	0	0	0	0	0	0	0	0	0	0	0	0	0	0	0	0	0	0	0	0	0	0
M23	0	0	0	0	0	0	0	0	0	0	0	0	0	0	0	0	0	0	0	0	0	0	0	0	0	0	0	0	0	0	0	0
M24	0	0	0	0	0	0	0	0	0	0	0	0	0	0	0	0	0	0	0	0	0	0	0	0	0	0	0	0	0	0	0	0
N01	673.875	660.125	675.375	670.125	674.375	674	669.25	667.75	672.25	670.875	669.625	672.125	672.125	670	669.375	671.375	672.125	667.125	669.5	664.375	668.25	677.625	669.75	670.125	669.25	675	671	664.125	671.625	671.125	672.625	679.125
N02	0	0	0	0	0	0	0	0	0	0	0	0	0	0	0	0	0	0	0	0	0	0	0	0	0	0	0	0	0	0	0	0
N03	605	603.125	610.875	599	605.875	609.375	602.75	596.5	602.75	603.125	600.875	608.5	603	605.75	604.5	606.75	609.375	609.5	605	605.75	606.625	609.625	603.25	605.375	609.625	603.125	603.5	611.25	608.625	601.75	606.25	610.875
N04	650.375	655.125	657.875	649.375	653.375	656	649.5	653	655.75	651.375	659.125	650.625	647.75	651.625	653.5	644.5	652.75	644.25	655.5	654.25	652.5	647.375	651.375	659.375	658.875	655.75	651.625	650.125	655.625	653.375	658.125	660.75
N05	660.375	661.75	661.875	656.5	660.25	655.125	656.25	657	656.125	657	661.75	658.5	656.875	653.875	659.125	662.125	651.375	660.875	657.875	660.75	651.375	659.25	661.5	658	656.875	657.5	655.75	657.625	660.75	662.375	654.875	669.375
N06	636.625	632.25	638.25	636.75	638.25	638.625	644	634.5	641.125	641.625	645.75	641.375	639.625	638.25	639.875	635.5	643.125	640	638.625	632.625	636.5	643.375	633.125	640.125	635.375	639.375	631.5	635.375	640.875	638.25	647.875	638.75
N07	0	0	0	0	0	0	0	0	0	0	0	0	0	0	0	0	0	0	0	0	0	0	0	0	0	0	0	0	0	0	0	0
N08	627.125	626.125	623	624.625	626.375	623.75	624.625	624.625	625.875	624.625	625.625	625.75	623.625	630.5	626.125	629	623.75	627.125	622.25	628.5	624	622.125	626.875	626	624.125	629.125	621.875	624.125	624.5	622.25	626.125	629.125
N09	646.875	643	639.625	645.75	637	641.375	644.75	644.625	636.625	643.25	641.875	650	642	637.75	639.75	643.25	646.5	642.5	646.25	643.5	645.625	650.5	651	642	645.25	644.5	649.5	640.125	641.5	643.625	639.875	648.75
N10	0	0	0	0	0	0	0	0	0	0	0	0	0	0	0	0	0	0	0	0	0	0	0	0	0	0	0	0	0	0	0	0
N11	615	608.25	617	613.875	610.875	614.5	616.375	613.625	616.375	613.625	618.75	617.125	622.5	618.75	612.125	623.25	608.875	614.875	620.75	616.5	615.875	614.75	617.625	617	613.75	613.5	616.375	614.75	611.625	612	611.375	616.875
N12	0	0	0	0	0	0	0	0	0	0	0	0	0	0	0	0	0	0	0	0	0	0	0	0	0	0	0	0	0	0	0	0
N13	0	0	0	0	0	0	0	0	0	0	0	0	0	0	0	0	0	0	0	0	0	0	0	0	0	0	0	0	0	0	0	0
N14	655	654.5	659.25	656.5	654.875	643.375	651.625	655.875	662.5	659	653.375	657.75	657.125	659.25	652.625	650.375	659.25	656.5	657.375	651	654.25	653.5	651.5	656.625	661.25	664.5	656.625	652.375	656.625	653.5	650.625	658.125
N15	672.75	663.875	667.375	669.125	664.25	673.25	666.625	671	672.25	669.625	667.25	667.5	674.875	668.625	678.125	666	674.875	673.5	670.5	668.625	672.25	668.125	662.5	669.5	665.5	666.25	672.5	675.5	662.625	662.625	663.75	670.125
N16	680.875	688.375	682.375	688.625	689.375	690.875	688.5	688.25	691.125	688.125	689.625	696.25	695.75	694.25	690.375	692.5	682.375	690.5	690	687.25	688.5	689.375	685.125	684.25	688.875	690.375	685.5	687	676.125	689.375	682.25	693.125
N17	0	0	0	0	0	0	0	0	0	0	0	0	0	0	0	0	0	0	0	0	0	0	0	0	0	0	0	0	0	0	0	0
N18	0	0	0	0	0	0	0	0	0	0	0	0	0	0	0	0	0	0	0	0	0	0	0	0	0	0	0	0	0	0	0	0
N19	674.625	687.125	686.625	684.875	685.125	683.375	684	681	678.875	688	690.25	684.5	687.375	680.25	689.375	688.875	676	686.25	689.5	675.875	683.5	681.125	689.625	683.625	683.125	685.625	688.375	678.75	688.125	682	683	680.5
N20	0	0	0	0	0	0	0	0	0	0	0	0	0	0	0	0	0	0	0	0	0	0	0	0	0	0	0	0	0	0	0	0
N21	0	0	0	0	0	0	0	0	0	0	0	0	0	0	0	0	0	0	0	0	0	0	0	0	0	0	0	0	0	0	0	0
N22	0	0	0	0	0	0	0	0	0	0	0	0	0	0	0	0	0	0	0	0	0	0	0	0	0	0	0	0	0	0	0	0
N23	0	0	0	0	0	0	0	0	0	0	0	0	0	0	0	0	0	0	0	0	0	0	0	0	0	0	0	0	0	0	0	0
N24	0	0	0	0	0	0	0	0	0	0	0	0	0	0	0	0	0	0	0	0	0	0	0	0	0	0	0	0	0	0	0	0
O01	0	0	0	0	0	0	0	0	0	0	0	0	0	0	0	0	0	0	0	0	0	0	0	0	0	0	0	0	0	0	0	0
O02	0	0	0	0	0	0	0	0	0	0	0	0	0	0	0	0	0	0	0	0	0	0	0	0	0	0	0	0	0	0	0	0
O03	0	0	0	0	0	0	0	0	0	0	0	0	0	0	0	0	0	0	0	0	0	0	0	0	0	0	0	0	0	0	0	0
O04	658.875	665.75	665.25	660.75	664.25	660.125	663.625	660.875	665.875	662.125	660.375	660.25	660.375	669.125	663.75	657.125	662.75	668.125	663	661.25	660.5	664.625	664.75	663	664	659	668.125	660.125	665.125	663.875	665.75	672.875
O05	0	0	0	0	0	0	0	0	0	0	0	0	0	0	0	0	0	0	0	0	0	0	0	0	0	0	0	0	0	0	0	0
O06	616.25	611.75	619.5	614.125	615.125	614	610.25	619.25	622.25	613	618.875	614.75	614.125	611.125	618.375	618.875	619.75	623.375	620.625	617.375	616.875	619.125	616.125	613.875	613.375	613.375	612.25	622.375	615	618.375	616.5	623.375
O07	664.75	671.375	664.5	669.125	664.75	674.5	674.125	674.375	670.5	673.625	675.5	670	669.875	669.125	673.625	670	662.25	669.375	669	667.25	664.25	669	663.75	664.5	673.875	669.125	674.125	665.625	670.375	671.75	662.625	670.375
O08	671	665.375	669.625	668.375	680.375	670.375	671.25	674	671.625	670.75	667.5	669.375	670.75	677.375	669.875	675.875	672.25	671.25	664.625	673.25	673.375	667.5	670.125	674.75	671.875	663	666.625	674.75	669.75	672.875	671	669.5
O09	0	0	0	0	0	0	0	0	0	0	0	0	0	0	0	0	0	0	0	0	0	0	0	0	0	0	0	0	0	0	0	0
O10	0	0	0	0	0	0	0	0	0	0	0	0	0	0	0	0	0	0	0	0	0	0	0	0	0	0	0	0	0	0	0	0
O11	606.125	602.25	597.375	596.75	599.375	601.625	599.125	604.875	605.75	596.75	607.375	599.125	602.875	601.75	605.75	599.5	604.875	603.375	603.625	603.25	601.875	605.125	597.625	600.375	607.875	601	610.875	604.25	603.75	605.25	599.5	605.875
O12	0	0	0	0	0	0	0	0	0	0	0	0	0	0	0	0	0	0	0	0	0	0	0	0	0	0	0	0	0	0	0	0
O13	694.75	698.375	707.375	698.5	695	708.5	692	701.5	707.25	707.875	703	702.75	702.875	702.5	703.5	697.875	699.625	695.5	700.375	699.875	701.25	705.375	702.125	703.125	700.875	706.5	698.875	699.625	698.5	708.375	699.375	703.875
O14	703.5	703.75	708.125	707.375	706.625	710.125	706.5	709.75	709.375	716.875	710.875	711.875	705.625	711.25	710.625	705.875	704.75	708.25	710.625	709.875	705.875	707.75	701.125	710.5	716.5	708.5	707.375	703.75	714.25	710.875	712.625	708.875
O15	0	0	0	0	0	0	0	0	0	0	0	0	0	0	0	0	0	0	0	0	0	0	0	0	0	0	0	0	0	0	0	0
O16	599.875	609.5	606.375	599.875	605	601.875	608.625	600.375	601	604.625	608.125	608.5	602.25	606.875	607.125	602.75	610.75	603.5	604.5	606.125	599.875	603.5	605.25	598.125	605.875	607.625	602.625	598.875	601.875	604.125	601.875	597.625
O17	704.625	707.875	703.375	702.125	705	702.25	700.25	710	709	703.75	704.875	704.625	703.75	705.875	701.5	703.125	697.75	709.375	701.375	701.125	705.5	702.625	709.25	697.75	704	703.375	705.375	702.75	706.625	704.5	690.75	696.5
O18	717.625	715.375	715.125	715	710.5	722.875	716.75	709.5	720.375	711.75	710.625	713.25	719	709.625	708.125	710.25	714.875	725	718.375	720.625	715.375	706.5	719	716.25	715.625	710.75	715.125	711	720.625	715.5	715.75	715.875
O19	0	0	0	0	0	0	0	0	0	0	0	0	0	0	0	0	0	0	0	0	0	0	0	0	0	0	0	0	0	0	0	0
O20	739.5	740.625	735.375	734.875	738.625	735	735.75	738.5	736.125	735.625	740.25	734.375	739	733.875	734.125	741.375	735.625	739.25	740.375	734.25	736.75	733.625	737	736.125	740.25	732.625	737.375	741.375	743.75	736.125	734.5	740
O21	0	0	0	0	0	0	0	0	0	0	0	0	0	0	0	0	0	0	0	0	0	0	0	0	0	0	0	0	0	0	0	0
O22	0	0	0	0	0	0	0	0	0	0	0	0	0	0	0	0	0	0	0	0	0	0	0	0	0	0	0	0	0	0	0	0
O23	0	0	0	0	0	0	0	0	0	0	0	0	0	0	0	0	0	0	0	0	0	0	0	0	0	0	0	0	0	0	0	0
O24	0	0	0	0	0	0	0	0	0	0	0	0	0	0	0	0	0	0	0	0	0	0	0	0	0	0	0	0	0	0	0	0
P01	642.75	643.5	646.5	642	642.625	641.5	640.875	643	648.125	644.375	643.75	651.375	644.125	643.25	644	645.75	643.875	647.625	642.5	648.125	646.25	641.375	641	645.125	646.125	646.125	639.375	641.375	639.25	646.875	645.125	642.125
P02	638.75	639	639.25	637.75	644	634.5	636.625	635.5	643	639.625	638.75	639.625	634.875	638.875	642.125	642.75	640.125	640	641.875	640.875	634	642.5	638.625	637	641	638	639.5	635.125	633.125	639	636.5	636.25
P03	608	613.75	604.75	606.25	609.875	615.375	609.25	607.75	615.75	612.5	612.875	613.25	614	613.25	615	601.25	610	607.875	615	612.5	610.75	616.625	614.375	615.75	616.375	617	616.125	615.5	611.25	610.875	616.625	617
P04	669.75	678.75	677.25	681.125	677.5	672.75	675.625	677.25	673	682	677.75	679.875	672	672.625	677.125	676.875	669.25	675.625	675.875	669.625	673.625	676.5	671	678.125	675	671.75	676.625	675.25	674.375	677.75	680.25	678.5
P05	695.75	692.75	694.125	687.5	694.125	696.625	694.5	689.375	696.875	693.5	690.5	695.5	690	691.625	688.625	695.75	683.25	696.375	699.25	699.5	698.875	693.625	693.875	691.875	695.25	695.625	699.75	700.875	698.375	692.375	689.375	688.25
P06	697.375	698.375	705.5	702.375	705.75	701.625	704.375	707	702.75	701.125	700.75	700	695.875	701.625	702.75	700.5	698	702.625	702.375	697.5	700.375	698	699.25	697.625	704	702.375	706.875	706.375	702.25	709	701	698.5
P07	696.875	696	695.375	695	688.5	693.375	692.25	694.25	691.875	695.625	696.5	687.875	693.375	696.375	688.625	697.5	691.125	685.875	698.75	692.875	696.875	693	696	689.875	690.125	688.375	691.75	697.375	689	686.875	692.75	692.375
P08	695.5	699.5	697.75	691.75	701.5	692.125	691.625	694.625	697	698	694.375	694.875	689.75	684.75	695.625	698.625	682.875	693.375	689.625	693.375	699.5	696.75	693.125	690.375	688.75	695.875	698.625	691.875	693.125	695.625	692.875	691.375
P09	708	702.625	706.375	703.75	701.5	704.25	706.875	700.25	707.75	705	699	706	699.375	706.875	703.625	702.875	706.125	701.75	708.25	708	708.875	705.375	708.375	699.375	705	709	705.75	706.125	706.75	703.625	699.75	700.625
P10	739.125	741	739.625	737.375	735.5	733.25	740.125	742.875	737.75	735.125	738.5	746.375	738.25	741.75	735.875	738.875	740	737.375	740.625	743.125	734.125	734.375	737.5	737	738.125	745.75	741.75	739.125	741.125	742	733	746.375
P11	0	0	0	0	0	0	0	0	0	0	0	0	0	0	0	0	0	0	0	0	0	0	0	0	0	0	0	0	0	0	0	0
P12	640.25	628.875	638.125	633.875	638.75	639.125	634	627.125	631.125	634.875	632.875	630.5	627	633.875	636.25	638.75	635	632.625	633.75	632.375	629.375	628	634	633.75	635.375	633.125	631.375	632.5	631.125	638.25	631.875	639.5
P13	0	0	0	0	0	0	0	0	0	0	0	0	0	0	0	0	0	0	0	0	0	0	0	0	0	0	0	0	0	0	0	0
P14	0	0	0	0	0	0	0	0	0	0	0	0	0	0	0	0	0	0	0	0	0	0	0	0	0	0	0	0	0	0	0	0
P15	0	0	0	0	0	0	0	0	0	0	0	0	0	0	0	0	0	0	0	0	0	0	0	0	0	0	0	0	0	0	0	0
P16	0	0	0	0	0	0	0	0	0	0	0	0	0	0	0	0	0	0	0	0	0	0	0	0	0	0	0	0	0	0	0	0
P17	0	0	0	0	0	0	0	0	0	0	0	0	0	0	0	0	0	0	0	0	0	0	0	0	0	0	0	0	0	0	0	0
P18	0	0	0	0	0	0	0	0	0	0	0	0	0	0	0	0	0	0	0	0	0	0	0	0	0	0	0	0	0	0	0	0
P19	0	0	0	0	0	0	0	0	0	0	0	0	0	0	0	0	0	0	0	0	0	0	0	0	0	0	0	0	0	0	0	0
P20	775.375	771.875	768.75	780.625	765.875	763.375	771.625	773.875	768.375	781.375	775.5	780.75	771.5	779.125	772	775.75	770.875	775.25	773.25	777.875	769.25	778.5	775.75	774.625	773.75	770.25	778.75	780.75	774.625	779.625	777.375	772.375
P21	0	0	0	0	0	0	0	0	0	0	0	0	0	0	0	0	0	0	0	0	0	0	0	0	0	0	0	0	0	0	0	0
P22	0	0	0	0	0	0	0	0	0	0	0	0	0	0	0	0	0	0	0	0	0	0	0	0	0	0	0	0	0	0	0	0
P23	0	0	0	0	0	0	0	0	0	0	0	0	0	0	0	0	0	0	0	0	0	0	0	0	0	0	0	0	0	0	0	0
P24	0	0	0	0	0	0	0	0	0	0	0	0	0	0	0	0	0	0	0	0	0	0	0	0	0	0	0	0	0	0	0	0
Last Cell

## Sheet: Summary Sheet
DA Normalize				PCV Normalized
Row	Column	Max	FFT Value	Row	Column	Max	FFT Value			Row	Column	DA-Max	Treatment (µM)
A	4	8.27257	2.86738							B	1	10.7452	0
A	5	11.8523	1.79211							C	1	5.16885	0
A	8	2.95252	1.07527							F	1	4.58969	0
A	9	5.73808	3.58423							G	1	7.08934	0
A	10	7.32968	3.94265							H	1	12.6314	0
A	11	7.24552	2.15054							J	1	8.21935	0
A	13	6.10658	3.58423							M	1	4.41648	0
A	14	5.14146	3.94265							N	1	6.23174	0
A	17	6.43874	4.30108							P	1	5.78148	0
A	18	3.33448	2.50896							B	2	13.773	0
B	1	10.7452	0.716846							C	2	3.47921	0
B	2	13.773	0.716846							D	2	7.43354	0
B	6	7.39395	0.716846							F	2	4.78943	0
B	8	5.41827	1.07527							G	2	12.0656	0
B	9	9.61979	5.73477							H	2	6.908	0
B	10	7.39781	4.6595							I	2	3.2237	0
B	12	7.37555	3.94265							J	2	10.491	0
B	14	6.90547	2.15054							K	2	5.54736	0
B	15	2.54009	0.358423							L	2	9.196	0
B	16	8.59577	2.86738							P	2	5.51667	0
B	19	2.24856	1.43369							D	3	13.4232	0
C	1	5.16885	5.01792							F	3	10.4619	0.05
C	2	3.47921	0.358423							I	3	4.25798	0.05
C	5	14.4531	5.73477							J	3	12.6673	0.05
C	6	7.86213	0.716846							M	3	7.88197	0.05
C	7	9.67603	3.58423							N	3	7.25746	0.05
C	9	8.7016	3.58423							P	3	8.52778	0.05
C	12	6.14247	5.37634							A	4	8.27257	0.05
C	14	6.43357	4.6595							G	4	11.4859	0.05
C	15	4.40322	3.22581							H	4	9.16137	0.05
C	16	3.29763	5.01792							I	4	4.18839	0.05
C	17	3.77802	0.716846							J	4	5.65039	0.05
C	19	2.73287	0.716846							M	4	10.9716	0.05
C	20	3.31002	4.30108							N	4	3.35277	0.05
D	2	7.43354	5.01792							O	4	6.48583	0.05
D	3	13.4232	5.01792							P	4	8.95431	0.05
D	5	8.31502	5.01792							A	5	11.8523	0.05
D	6	7.9458	3.94265							C	5	14.4531	0.098
D	8	9.39161	3.94265							D	5	8.31502	0.098
D	10	7.00135	3.58423							G	5	3.53102	0.098
D	11	7.30348	4.30108							I	5	3.20498	0.098
D	12	5.03842	1.43369							J	5	10.0861	0.098
D	13	9.47667	3.58423							K	5	3.88363	0.098
D	15	2.1679	3.58423							L	5	4.45948	0.098
D	16	3.04141	4.6595							N	5	7.72023	0.098
D	17	4.58362	3.58423							P	5	13.2912	0.098
D	18	3.81852	3.22581							B	6	7.39395	0.098
D	20	3.14156	3.22581							C	6	7.86213	0.098
E	6	9.43193	0.358423							D	6	7.9458	0.098
E	8	9.8278	4.6595							E	6	9.43193	0.098
E	9	9.15016	5.73477							F	6	6.14117	0.098
E	10	13.151	5.01792							G	6	3.1951	0.098
E	12	14.6733	2.15054							H	6	5.42918	0.098
E	13	6.25962	0.358423							I	6	8.85023	0.098
E	14	4.50522	4.6595							J	6	7.71793	0.098
E	16	8.83941	5.73477							M	6	8.48762	0.098
E	20	3.8562	4.6595							N	6	7.11272	0.098
F	1	4.58969	0.358423							O	6	4.56981	0.098
F	2	4.78943	2.15054							P	6	7.23891	0.098
F	3	10.4619	0.358423							C	7	9.67603	0.098
F	6	6.14117	0.358423							F	7	6.45151	0.195
F	7	6.45151	4.30108							G	7	11.976	0.195
F	9	14.3787	3.22581							H	7	4.04531	0.195
F	10	9.82408	3.94265							I	7	7.26953	0.195
F	11	3.73671	3.58423							J	7	5.96121	0.195
F	12	4.00165	0.716846							L	7	7.9241	0.195
F	14	3.22616	2.86738							M	7	10.76	0.195
F	16	4.04792	2.86738							O	7	7.74678	0.195
F	17	2.14492	3.94265							P	7	10.2564	0.195
G	1	7.08934	0.716846							A	8	2.95252	0.195
G	2	12.0656	3.22581							B	8	5.41827	0.195
G	4	11.4859	4.30108							D	8	9.39161	0.195
G	5	3.53102	2.50896							E	8	9.8278	0.195
G	6	3.1951	1.79211							G	8	3.01996	0.195
G	7	11.976	0.358423							H	8	11.8419	0.195
G	8	3.01996	0.358423							I	8	6.84987	0.195
G	9	8.26188	1.43369							J	8	14.9455	0.195
G	11	3.67373	4.6595							L	8	6.67186	0.195
G	12	4.87794	2.86738							M	8	4.60502	0.195
G	15	8.14324	0.358423							N	8	12.3214	0.195
G	17	3.52839	4.6595							O	8	14.6367	0.195
G	18	5.01433	0.716846							P	8	9.37775	0.195
G	20	5.91545	0.358423							A	9	5.73808	0.195
H	1	12.6314	1.07527							B	9	9.61979	0.39
H	2	6.908	1.79211							C	9	8.7016	0.39
H	4	9.16137	2.50896							E	9	9.15016	0.39
H	6	5.42918	0.716846							F	9	14.3787	0.39
H	7	4.04531	2.86738							G	9	8.26188	0.39
H	8	11.8419	2.15054							J	9	6.3617	0.39
H	10	10.1755	3.58423							L	9	4.60623	0.39
H	11	8.50012	1.43369							M	9	10.0115	0.39
H	12	3.3452	3.94265							N	9	5.17291	0.39
H	15	4.44972	1.79211							P	9	6.35846	0.39
I	2	3.2237	1.43369							P	9	6.35846	0.39
I	3	4.25798	3.22581							A	10	7.32968	0.39
I	4	4.18839	5.01792							B	10	7.39781	0.39
I	5	3.20498	2.15054							D	10	7.00135	0.39
I	6	8.85023	1.79211							E	10	13.151	0.39
I	7	7.26953	5.73477							F	10	9.82408	0.39
I	8	6.84987	2.15054							H	10	10.1755	0.39
I	13	3.88922	0.716846							K	10	3.23319	0.39
I	14	11.3011	0.716846							L	10	11.1045	0.39
I	15	3.87792	0.716846							M	10	12.7919	0.39
I	16	4.68058	3.58423							P	10	5.73119	0.39
I	18	5.53487	1.43369							P	10	5.73119	0.78
I	19	5.65182	3.22581							A	11	7.24552	0.78
J	1	8.21935	3.58423							D	11	7.30348	0.78
J	2	10.491	1.07527							F	11	3.73671	0.78
J	3	12.6673	2.50896							G	11	3.67373	0.78
J	4	5.65039	2.15054							H	11	8.50012	0.78
J	5	10.0861	5.01792							J	11	3.80382	0.78
J	6	7.71793	0.358423							K	11	5.66357	0.78
J	7	5.96121	0.358423							M	11	3.92363	0.78
J	8	14.9455	1.79211							N	11	6.56558	0.78
J	9	6.3617	3.94265							O	11	9.93457	0.78
J	11	3.80382	5.73477							B	12	7.37555	0.78
J	12	4.69511	3.22581							C	12	6.14247	0.78
J	13	2.89322	5.73477							D	12	5.03842	0.78
J	14	11.8292	5.37634							E	12	14.6733	0.78
J	15	4.10439	2.50896							F	12	4.00165	0.78
J	17	3.30693	2.50896							G	12	4.87794	0.78
J	20	3.88795	4.30108							H	12	3.3452	0.78
K	2	5.54736	3.22581							J	12	4.69511	0.78
K	5	3.88363	5.73477							L	12	3.8237	0.78
K	10	3.23319	2.50896							M	12	4.31266	0.78
K	11	5.66357	3.94265							P	12	7.09237	1.56
K	13	4.09612	2.15054							P	12	7.09237	1.56
K	15	4.07531	3.22581							A	13	6.10658	1.56
K	16	6.65818	3.58423							D	13	9.47667	1.56
K	18	8.64863	1.07527							E	13	6.25962	1.56
L	2	9.196	3.58423							I	13	3.88922	1.56
L	5	4.45948	5.37634							J	13	2.89322	1.56
L	7	7.9241	2.15054							K	13	4.09612	1.56
L	8	6.67186	3.58423							M	13	7.24892	1.56
L	9	4.60623	4.6595							O	13	5.09843	1.56
L	10	11.1045	3.58423							A	14	5.14146	1.56
L	12	3.8237	2.50896							B	14	6.90547	1.56
L	14	7.19087	4.30108							C	14	6.43357	1.56
L	15	9.13373	1.07527							E	14	4.50522	1.56
L	17	6.65907	3.58423							F	14	3.22616	1.56
L	20	2.35887	4.30108							I	14	11.3011	1.56
M	1	4.41648	2.50896							J	14	11.8292	1.56
M	3	7.88197	2.86738							L	14	7.19087	1.56
M	4	10.9716	0.358423							N	14	5.18266	3.125
M	6	8.48762	4.6595							O	14	7.13578	3.125
M	7	10.76	5.73477							B	15	2.54009	3.125
M	8	4.60502	1.43369							C	15	4.40322	3.125
M	9	10.0115	0.358423							D	15	2.1679	3.125
M	10	12.7919	0.716846							G	15	8.14324	3.125
M	11	3.92363	4.30108							H	15	4.44972	3.125
M	12	4.31266	3.22581							I	15	3.87792	3.125
M	13	7.24892	0.716846							J	15	4.10439	3.125
M	16	4.03517	2.86738							K	15	4.07531	3.125
M	17	6.93211	3.94265							L	15	9.13373	3.125
N	1	6.23174	3.22581							N	15	11.5219	3.125
N	3	7.25746	1.79211							B	16	8.59577	3.125
N	4	3.35277	3.94265							C	16	3.29763	3.125
N	5	7.72023	4.30108							D	16	3.04141	3.125
N	6	7.11272	0.358423							E	16	8.83941	3.125
N	8	12.3214	5.73477							F	16	4.04792	3.125
N	9	5.17291	5.73477							I	16	4.68058	3.125
N	11	6.56558	4.30108							K	16	6.65818	3.125
N	14	5.18266	1.43369							M	16	4.03517	3.125
N	15	11.5219	5.73477							N	16	4.80301	3.125
N	16	4.80301	0.358423							O	16	3.98397	6.25
N	19	6.57835	3.58423							A	17	6.43874	6.25
O	4	6.48583	2.86738							C	17	3.77802	6.25
O	6	4.56981	3.94265							D	17	4.58362	6.25
O	7	7.74678	3.58423							F	17	2.14492	6.25
O	8	14.6367	2.50896							G	17	3.52839	6.25
O	11	9.93457	3.94265							J	17	3.30693	6.25
O	13	5.09843	5.73477							L	17	6.65907	6.25
O	14	7.13578	2.86738							M	17	6.93211	6.25
O	16	3.98397	1.07527							O	17	5.056	6.25
O	17	5.056	5.01792							A	18	3.33448	6.25
O	18	4.15104	5.73477							D	18	3.81852	6.25
O	20	5.63271	2.15054							G	18	5.01433	6.25
P	1	5.78148	2.50896							I	18	5.53487	6.25
P	2	5.51667	3.94265							K	18	8.64863	6.25
P	3	8.52778	1.43369							O	18	4.15104	12.5
P	4	8.95431	5.01792							B	19	2.24856	12.5
P	5	13.2912	3.22581							C	19	2.73287	12.5
P	6	7.23891	1.79211							I	19	5.65182	12.5
P	7	10.2564	0.358423							N	19	6.57835	12.5
P	8	9.37775	1.07527							C	20	3.31002	12.5
P	9	6.35846	1.79211							D	20	3.14156	12.5
P	10	5.73119	1.79211							E	20	3.8562	12.5
P	12	7.09237	4.6595							G	20	5.91545	12.5
P	20	4.18664	5.73477							J	20	3.88795	12.5
P	9	6.35846	1.79211							L	20	2.35887	12.5
P	10	5.73119	1.79211							O	20	5.63271	12.5
P	12	7.09237	4.6595							P	20	4.18664	12.5
P	20	4.18664	5.73477							P	20	4.18664	12.5

## Sheet: David's Results
A04
Time	Data	FFT Freq	FFT Mag	FFT Complex			Max
0	147.933	0	265.033	4240.524993			8.27257
0.09	129.817	0.358423	7.07592	-24.436900157323+110.546032248975i
0.18	115.517	0.716846	1.36414	17.5388829756033+12.9912231161572i
0.27	126.667	1.07527	1.11726	12.4925069734708+12.7865309389157i
0.36	132.408	1.43369	2.7436	13.0688829825814-41.9071103735061i
0.45	118.733	1.79211	3.75734	52.9325439876185+28.4999762638057i
0.54	122.783	2.15054	2.31814	32.4665333607158+17.933560087421i
0.63	131.258	2.50896	5.43379	74.434277862-44.9246091188737i
0.72	118.5	2.86738	8.27257	64.2583300000002+115.716613i
0.81	119.133	3.22581	2.72923	31.7288406801636+30.0024289111274i
0.9	138.583	3.58423	2.08336	33.3321716028108-0.320409225210813i
0.99	132.525	3.94265	3.17256	-44.4539019841127-24.5054964095361i
1.08	128.117	4.30108	1.01668	13.9645030174187+8.34301562649398i
1.17	124.917	4.6595	3.05676	-28.9835804888699+39.395015972494i
1.26	130.033	5.01792	3.85745	-34.0709879391299-51.4628221964746i
1.35	135.35	5.37634	1.62089	24.1526691270528-9.44642001410376i
1.44	135.7	5.73477	1.03073	16.4916709999998
1.53	128.333	6.09319	1.62089	24.1526691270527+9.44642001410374i
1.62	134.208	6.45161	3.85745	-34.0709879391298+51.4628221964747i
1.71	162.7	6.81004	3.05676	-28.98358048887-39.3950159724939i
1.8	132.533	7.16846	1.01668	13.9645030174187-8.34301562649399i
1.89	130.633	7.52688	3.17256	-44.4539019841128+24.5054964095363i
1.98	128.933	7.8853	2.08336	33.3321716028108+0.320409225210776i
2.07	138.05	8.24373	2.72923	31.7288406801634-30.0024289111274i
2.16	152.817	8.60215	8.27257	64.25833-115.716613i
2.25	127.567	8.96057	5.43379	74.434277862+44.9246091188735i
2.34	140.317	9.319	2.31814	32.4665333607157-17.933560087421i
2.43	141.133	9.67742	3.75734	52.9325439876184-28.4999762638058i
2.52	148.375	10.0358	2.7436	13.0688829825814+41.9071103735062i
2.61	119.017	10.3943	1.11726	12.4925069734708-12.7865309389158i
2.7	121.75	10.7527	1.36414	17.5388829756032-12.9912231161572i
2.79	146.183	11.1111	7.07592	-24.4369001573232-110.546032248975i
A05
Time	Data	FFT Freq	FFT Mag	FFT Complex			Max
0	95.7955	0	196.502	3144.034084			11.8523
0.09	50.2045	0.358423	7.43196	-116.404747617989-24.2864259286979i
0.18	116.602	0.716846	4.68613	44.4534144838893-60.3787849361949i
0.27	100.364	1.07527	8.42142	-123.997081295103-52.7287268324306i
0.36	123.523	1.43369	6.36047	57.5638741101981-83.9226989823868i
0.45	95.1932	1.79211	11.8523	-42.0062958991361+184.926220351863i
0.54	102.409	2.15054	6.69939	-27.551783297747+103.588785932698i
0.63	90.8636	2.50896	7.49913	-118.835933587828+16.5731136094924i
0.72	91.1705	2.86738	3.30067	-44.8408199999999-27.8976759999999i
0.81	78.2386	3.22581	6.87826	110.025307415507-2.43001068336462i
0.9	118.318	3.58423	7.21735	112.226577416593+27.2077488015972i
0.99	99.1136	3.94265	8.34568	-5.85021616229217+133.402686756925i
1.08	99.4773	4.30108	3.40294	3.93618588980201+54.3045330176132i
1.17	81.9659	4.6595	6.92493	75.2602568736883+81.3160008388419i
1.26	110.568	5.01792	8.85518	56.0990833972654+130.103581932705i
1.35	96.2045	5.37634	9.9885	-76.7366977268471+140.187887044655i
1.44	133.114	5.73477	7.17117	114.73874
1.53	123.5	6.09319	9.9885	-76.7366977268475-140.187887044655i
1.62	121.443	6.45161	8.85518	56.0990833972652-130.103581932704i
1.71	97.1477	6.81004	6.92493	75.2602568736881-81.3160008388421i
1.8	100.216	7.16846	3.40294	3.93618588980191-54.3045330176132i
1.89	72.8864	7.52688	8.34568	-5.85021616229257-133.402686756926i
1.98	98.2727	7.8853	7.21735	112.226577416592-27.2077488015973i
2.07	86.6932	8.24373	6.87826	110.025307415508+2.43001068336417i
2.16	91.4318	8.60215	3.30067	-44.8408199999999+27.8976759999999i
2.25	148.409	8.96057	7.49913	-118.835933587828-16.5731136094923i
2.34	96.75	9.319	6.69939	-27.5517832977472-103.588785932698i
2.43	70.8182	9.67742	11.8523	-42.0062958991365-184.926220351863i
2.52	57.5455	10.0358	6.36047	57.5638741101982+83.9226989823868i
2.61	120.875	10.3943	8.42142	-123.997081295103+52.7287268324307i
2.7	72.75	10.7527	4.68613	44.4534144838894+60.3787849361948i
2.79	102.17	11.1111	7.43196	-116.404747617989+24.2864259286981i
A08
Time	Data	FFT Freq	FFT Mag	FFT Complex			Max
0	91.8158	0	184.058	2944.927674			2.95252
0.09	87.5526	0.358423	1.98377	-1.61419306253641-31.6991749843785i
0.18	108.105	0.716846	1.23394	1.69605235466809-19.6700487097486i
0.27	99.7829	1.07527	2.95252	-14.8769374254928-44.8367183856013i
0.36	93.2697	1.43369	1.06056	-3.86494734823269-16.5229942759311i
0.45	93.3816	1.79211	2.37665	-21.2023213483923-31.5668361745271i
0.54	91.4671	2.15054	1.36277	-16.7864980685793-13.9155066345025i
0.63	90.8487	2.50896	2.04143	-21.4579836394683+24.6254880248797i
0.72	97.2368	2.86738	1.91308	-30.5592040000001+1.7500620000003i
0.81	93.4013	3.22581	2.57126	-10.7085542085865-39.7220683717159i
0.9	85.3947	3.58423	0.662471	9.33967454772449+5.01206452683576i
0.99	94.8092	3.94265	2.85906	35.8441628934643+28.4218697941122i
1.08	93.8816	4.30108	2.18779	33.6675593482326+9.58235372406896i
1.17	92.0132	4.6595	1.85635	3.11297670574495+29.5379700397547i
1.26	96	5.01792	1.06393	16.9087311661867+1.96797045158992i
1.35	94.75	5.37634	2.13996	25.902850085267+22.3914910757424i
1.44	92.4408	5.73477	1.10156	-17.6249379999999
1.53	93.5526	6.09319	2.13996	25.9028500852669-22.3914910757424i
1.62	87.8224	6.45161	1.06393	16.9087311661867-1.96797045158996i
1.71	93.4342	6.81004	1.85635	3.11297670574489-29.5379700397547i
1.8	82.4803	7.16846	2.18779	33.6675593482326-9.582353724069i
1.89	93.5921	7.52688	2.85906	35.8441628934643-28.4218697941124i
1.98	93.3289	7.8853	0.662471	9.3396745477245-5.01206452683579i
2.07	95.4803	8.24373	2.57126	-10.7085542085864+39.7220683717158i
2.16	84.2303	8.60215	1.91308	-30.5592040000001-1.7500620000003i
2.25	89.9671	8.96057	2.04143	-21.4579836394683-24.6254880248797i
2.34	98.7566	9.319	1.36277	-16.7864980685793+13.9155066345025i
2.43	90.5921	9.67742	2.37665	-21.2023213483923+31.5668361745272i
2.52	81.1908	10.0358	1.06056	-3.86494734823265+16.5229942759311i
2.61	96.3026	10.3943	2.95252	-14.8769374254927+44.8367183856014i
2.7	86.2303	10.7527	1.23394	1.69605235466814+19.6700487097486i
2.79	81.8158	11.1111	1.98377	-1.61419306253636+31.6991749843786i
A09
Time	Data	FFT Freq	FFT Mag	FFT Complex			Max
0	41.1539	0	65.8738	1053.980836			5.73808
0.09	36.3173	0.358423	4.55817	-35.9963261145187+63.4282510987981i
0.18	27.9711	0.716846	1.17548	14.4762790253298-12.0068488408437i
0.27	39.8942	1.07527	3.42989	35.6021464363427-41.7625577536214i
0.36	17.3558	1.43369	2.3615	35.1169590320569-13.9438391764598i
0.45	29.7308	1.79211	0.0799647	0.860163119204501+0.94714073661476i
0.54	32.375	2.15054	2.04054	23.4648322185022-22.7009254101435i
0.63	12.5577	2.50896	3.05155	28.4055264965533+39.7112228381822i
0.72	29.0385	2.86738	0.82322	-12.1537460000001-5.07696599999997i
0.81	46.6058	3.22581	3.17606	-6.92926292409598-50.3423737314273i
0.9	7.56732	3.58423	5.73808	1.76133375560538+91.7924591399469i
0.99	40.7211	3.94265	5.55019	82.5952196202021+32.6190513415716i
1.08	39.9135	4.30108	4.82101	-8.42457503205703-76.6746751764598i
1.17	24.9519	4.6595	1.84974	-23.0623897555045-18.5482018684042i
1.26	35.8365	5.01792	1.0978	7.10541900056258+16.0634397092467i
1.35	36.2211	5.37634	4.97216	-22.4750768781836-76.3138601905513i
1.44	33.7789	5.73477	1.39062	22.25
1.53	34.375	6.09319	4.97216	-22.4750768781834+76.3138601905514i
1.62	45.25	6.45161	1.0978	7.10541900056251-16.0634397092466i
1.71	28.7981	6.81004	1.84974	-23.0623897555044+18.5482018684043i
1.8	34.25	7.16846	4.82101	-8.42457503205691+76.6746751764598i
1.89	28.5192	7.52688	5.55019	82.5952196202019-32.6190513415718i
1.98	57.1731	7.8853	5.73808	1.76133375560516-91.7924591399469i
2.07	37.0673	8.24373	3.17606	-6.92926292409579+50.3423737314274i
2.16	34.1923	8.60215	0.82322	-12.1537460000001+5.07696599999997i
2.25	36.6539	8.96057	3.05155	28.4055264965532-39.7112228381823i
2.34	41.0961	9.319	2.04054	23.4648322185022+22.7009254101434i
2.43	26.6058	9.67742	0.0799647	0.860163119204493-0.947140736614685i
2.52	33.2981	10.0358	2.3615	35.1169590320569+13.9438391764598i
2.61	23.3173	10.3943	3.42989	35.6021464363429+41.7625577536213i
2.7	27.8654	10.7527	1.17548	14.4762790253299+12.0068488408437i
2.79	33.5289	11.1111	4.55817	-35.9963261145189-63.4282510987979i
A10
Time	Data	FFT Freq	FFT Mag	FFT Complex			Max
0	177.327	0	380.767	6092.278808			7.32968
0.09	177	0.358423	4.58816	-66.9499404446177-30.1132080240544i
0.18	178.317	0.716846	1.47004	-23.2016748664706-3.8600857164475i
0.27	203.25	1.07527	7.03479	-112.26675908933-8.07368725390318i
0.36	191.183	1.43369	4.12925	-63.3235229245686+18.844286840057i
0.45	201.808	1.79211	1.41413	-17.8105637620495-13.9544431974041i
0.54	191.356	2.15054	3.24849	-43.6475757461285-28.2201396310129i
0.63	202.269	2.50896	2.4715	-11.6584003889192-37.7863201057166i
0.72	187.067	2.86738	4.96405	78.413452-12.6345820000001i
0.81	195.788	3.22581	3.97586	63.447684011207-4.59375892837074i
0.9	173.394	3.58423	3.34821	32.3505312549638+42.7004188409521i
0.99	190.25	3.94265	7.32968	76.11443168875+89.2187666010203i
1.08	206.971	4.30108	6.39303	-99.1956410754312-24.9634531599432i
1.17	181.01	4.6595	2.15557	15.0562506720909+31.029104978389i
1.26	206.202	5.01792	3.85718	-10.8859246423648-60.7472672444824i
1.35	200.606	5.37634	4.67502	-21.6248386871316-71.6062964128407i
1.44	186.788	5.73477	0.465744	-7.45190400000001
1.53	205.885	6.09319	4.67502	-21.6248386871313+71.6062964128408i
1.62	185.933	6.45161	3.85718	-10.8859246423647+60.7472672444824i
1.71	190.115	6.81004	2.15557	15.0562506720907-31.0291049783891i
1.8	203.26	7.16846	6.39303	-99.1956410754312+24.9634531599432i
1.89	177.26	7.52688	7.32968	76.1144316887498-89.2187666010206i
1.98	187.875	7.8853	3.34821	32.3505312549638-42.7004188409522i
2.07	186.49	8.24373	3.97586	63.4476840112071+4.59375892837042i
2.16	188.394	8.60215	4.96405	78.413452+12.6345820000001i
2.25	194.375	8.96057	2.4715	-11.6584003889189+37.7863201057166i
2.34	192.404	9.319	3.24849	-43.6475757461284+28.220139631013i
2.43	170.433	9.67742	1.41413	-17.8105637620493+13.9544431974041i
2.52	219.423	10.0358	4.12925	-63.3235229245686-18.844286840057i
2.61	198.125	10.3943	7.03479	-112.26675908933+8.07368725390354i
2.7	166.519	10.7527	1.47004	-23.2016748664705+3.86008571644754i
2.79	175.202	11.1111	4.58816	-66.9499404446175+30.1132080240546i
A11
Time	Data	FFT Freq	FFT Mag	FFT Complex			Max
0	77.4722	0	157.806	2524.902832			7.24552
0.09	72.2639	0.358423	3.18996	39.0354847597164-32.882407949725i
0.18	86.6111	0.716846	2.87624	-37.6167119003559-26.51066906558i
0.27	88.6805	1.07527	3.16832	31.0101425893682-40.1019232218712i
0.36	79.8195	1.43369	2.08964	-7.00927133300379+32.6912264416639i
0.45	92.5833	1.79211	1.60284	6.02968951746199-24.9264597337893i
0.54	75.0695	2.15054	7.24552	-3.49532188426783+115.875596365498i
0.63	81.4445	2.50896	2.92693	-32.9748416022146-33.2534915774879i
0.72	84.2361	2.86738	3.03162	0.763885999999984+48.499968i
0.81	73.5139	3.22581	4.30043	-57.5990510842159+37.6396322535053i
0.9	93.5555	3.58423	3.68968	-17.684128482723-56.3240442213687i
0.99	75.2778	3.94265	2.72853	-7.52432629880675+43.0031606114069i
1.08	71.7778	4.30108	1.61368	0.925957333003987+25.8023124416639i
1.17	75.0555	4.6595	4.40446	51.2987440666576-48.3181903791477i
1.26	87.1945	5.01792	2.0679	31.1294102673468-11.2101856524462i
1.35	79.2222	5.37634	2.61806	-41.8312579479665+2.19808437879552i
1.44	79.0417	5.73477	2.83073	45.2916879999996
1.53	58.4445	6.09319	2.61806	-41.8312579479666-2.19808437879539i
1.62	60.5	6.45161	2.0679	31.1294102673469+11.2101856524461i
1.71	70.1667	6.81004	4.40446	51.2987440666577+48.3181903791476i
1.8	105.111	7.16846	1.61368	0.925957333003937-25.8023124416639i
1.89	74.3333	7.52688	2.72853	-7.52432629880683-43.0031606114069i
1.98	71.1667	7.8853	3.68968	-17.6841284827229+56.3240442213688i
2.07	86.25	8.24373	4.30043	-57.599051084216-37.6396322535052i
2.16	79.1945	8.60215	3.03162	0.76388599999993-48.499968i
2.25	81.8611	8.96057	2.92693	-32.9748416022146+33.2534915774879i
2.34	78.6945	9.319	7.24552	-3.49532188426803-115.875596365498i
2.43	79.0139	9.67742	1.60284	6.02968951746197+24.9264597337893i
2.52	66.2778	10.0358	2.08964	-7.00927133300385-32.6912264416639i
2.61	67.5972	10.3943	3.16832	31.0101425893683+40.1019232218712i
2.7	89.375	10.7527	2.87624	-37.6167119003559+26.5106690655801i
2.79	84.0972	11.1111	3.18996	39.0354847597164+32.8824079497249i
A13
Time	Data	FFT Freq	FFT Mag	FFT Complex			Max
0	72.2083	0	168.93	2702.88318			6.10658
0.09	75.1417	0.358423	2.99563	-38.9235847059027+27.9685486660017i
0.18	89.0333	0.716846	4.88848	-75.111256616369-21.8171335335334i
0.27	60.35	1.07527	2.8303	-31.8825251408005+32.1593645302252i
0.36	73.5167	1.43369	1.09629	-13.5430463554426+11.1472653905004i
0.45	116.425	1.79211	2.33305	21.0842628398952+30.8041672673492i
0.54	79.2917	2.15054	2.5209	40.3281881313919-0.708993114384455i
0.63	89.075	2.50896	3.77069	-20.5087264374388-56.7381645613139i
0.72	87.35	2.86738	0.9478	-1.40008400000011-15.100038i
0.81	84.375	3.22581	5.39762	-45.9557320905533-73.1193445256665i
0.9	76.95	3.58423	6.10658	-81.5623187579749+53.7951098178843i
0.99	97.1916	3.94265	3.84711	-53.6645356434528+30.1492553190117i
1.08	82.6083	4.30108	4.18744	55.3762983554425+37.7137933905002i
1.17	75.7	4.6595	2.56979	32.1789630744639+25.5946982518094i
1.26	74.5084	5.01792	2.90404	36.0455792429524+29.320273398735i
1.35	86.6166	5.37634	4.96008	-24.9951138962115-75.322385628429i
1.44	92.5417	5.73477	0.803131	12.8501000000001
1.53	70.9667	6.09319	4.96008	-24.9951138962112+75.3223856284289i
1.62	93.725	6.45161	2.90404	36.0455792429523-29.3202733987351i
1.71	89.9416	6.81004	2.56979	32.1789630744638-25.5946982518096i
1.8	90.3917	7.16846	4.18744	55.3762983554424-37.7137933905002i
1.89	85.0666	7.52688	3.84711	-53.6645356434528-30.1492553190116i
1.98	96.4416	7.8853	6.10658	-81.562318757975-53.7951098178842i
2.07	75.9083	8.24373	5.39762	-45.9557320905531+73.1193445256665i
2.16	97.475	8.60215	0.9478	-1.4000840000001+15.100038i
2.25	88.725	8.96057	3.77069	-20.5087264374387+56.738164561314i
2.34	86.75	9.319	2.5209	40.3281881313919+0.708993114384256i
2.43	88.5417	9.67742	2.33305	21.0842628398952-30.8041672673493i
2.52	82.1417	10.0358	1.09629	-13.5430463554426-11.1472653905003i
2.61	83.6583	10.3943	2.8303	-31.8825251408006-32.1593645302252i
2.7	82.9334	10.7527	4.88848	-75.111256616369+21.8171335335336i
2.79	77.3333	11.1111	2.99563	-38.9235847059027-27.9685486660017i
A14
Time	Data	FFT Freq	FFT Mag	FFT Complex			Max
0	101.42	0	226.369	3621.89789			5.14146
0.09	100.557	0.358423	4.12149	-50.066285629149-42.917990980715i
0.18	114.318	0.716846	1.61414	-10.319671644814+23.6749395623934i
0.27	116.659	1.07527	3.0647	-37.731173470564+31.3177885496441i
0.36	101.511	1.43369	1.71209	-25.5154809003031+9.96777838413032i
0.45	112.057	1.79211	0.866335	-10.7438578538165-8.75824927791776i
0.54	133.011	2.15054	1.10772	-17.6993479309764-0.926191279410209i
0.63	106.182	2.50896	1.26062	-6.41801878387783-19.121513703322i
0.72	118.125	2.86738	5.09222	-81.465911-1.24990899999989i
0.81	118.08	3.22581	2.2039	-6.17721795984393+34.7172011081282i
0.9	115.83	3.58423	0.409275	2.20277936345181-6.16678714674952i
0.99	124.955	3.94265	5.14146	61.2106279918198+54.959245510232i
1.08	103.42	4.30108	2.92057	38.6064229003031-26.3276936158698i
1.17	118.602	4.6595	2.63523	-40.956376645849-10.0174774393315i
1.26	128.205	5.01792	1.16085	-15.3656437876615+10.4343436950541i
1.35	113.534	5.37634	2.13038	24.1552463512806+24.0496030536094i
1.44	109.761	5.73477	1.49219	-23.875
1.53	122.057	6.09319	2.13038	24.1552463512806-24.0496030536094i
1.62	113.67	6.45161	1.16085	-15.3656437876615-10.4343436950541i
1.71	116.42	6.81004	2.63523	-40.9563766458489+10.0174774393316i
1.8	110.545	7.16846	2.92057	38.6064229003032+26.3276936158697i
1.89	113.364	7.52688	5.14146	61.2106279918197-54.9592455102322i
1.98	105.852	7.8853	0.409275	2.20277936345183+6.16678714674949i
2.07	113.966	8.24373	2.2039	-6.17721795984399-34.7172011081282i
2.16	103.352	8.60215	5.09222	-81.465911+1.24990899999989i
2.25	106.898	8.96057	1.26062	-6.41801878387768+19.121513703322i
2.34	117.227	9.319	1.10772	-17.6993479309764+0.926191279410231i
2.43	111.602	9.67742	0.866335	-10.7438578538165+8.75824927791776i
2.52	110.636	10.0358	1.71209	-25.5154809003031-9.96777838413026i
2.61	120.455	10.3943	3.0647	-37.731173470564-31.317788549644i
2.7	112.125	10.7527	1.61414	-10.319671644814-23.6749395623934i
2.79	107.5	11.1111	4.12149	-50.0662856291489+42.9179909807151i
A17
Time	Data	FFT Freq	FFT Mag	FFT Complex			Max
0	175.784	0	341.419	5462.70453			6.43874
0.09	176.216	0.358423	3.27081	44.9398232909629-26.8171135337567i
0.18	167.807	0.716846	4.83149	25.3539051976833-73.0277832674015i
0.27	167.886	1.07527	4.72979	46.8023571719377+59.4684965298304i
0.36	181.716	1.43369	3.1957	-4.54542003599833+50.9287594794419i
0.45	168.477	1.79211	5.03452	77.6293071388483+21.5029748314128i
0.54	188.841	2.15054	6.17307	-14.2000068545956+97.7429594605819i
0.63	174.33	2.50896	3.97326	-63.0421932013148-8.19099255347532i
0.72	166.284	2.86738	3.07965	-9.82956000000016-48.2840880000001i
0.81	179.148	3.22581	0.241669	0.435219626139556-3.84212567994981i
0.9	164.239	3.58423	1.42358	21.8904164359188+6.29408583814829i
0.99	158.67	3.94265	2.88114	41.6818336358859-19.6895033923825i
1.08	174.284	4.30108	6.43874	-95.6818759640016-38.184828520558i
1.17	161.409	4.6595	1.45875	23.0604062180375-3.60200214283414i
1.26	169.011	5.01792	4.36829	-4.45349077900644+69.7506391101651i
1.35	169.295	5.37634	2.56921	-40.3248738804969-7.98273910910024i
1.44	159.386	5.73477	3.93466	62.9545900000003
1.53	164.091	6.09319	2.56921	-40.3248738804969+7.9827391091004i
1.62	173.341	6.45161	4.36829	-4.45349077900655-69.750639110165i
1.71	165.33	6.81004	1.45875	23.0604062180374+3.60200214283413i
1.8	204.216	7.16846	6.43874	-95.6818759640016+38.1848285205581i
1.89	167.875	7.52688	2.88114	41.681833635886+19.6895033923825i
1.98	172.25	7.8853	1.42358	21.8904164359187-6.29408583814831i
2.07	152.727	8.24373	0.241669	0.435219626139538+3.84212567994983i
2.16	161.739	8.60215	3.07965	-9.8295600000001+48.2840880000001i
2.25	181.443	8.96057	3.97326	-63.0421932013148+8.1909925534756i
2.34	165.5	9.319	6.17307	-14.2000068545958-97.7429594605818i
2.43	152.648	9.67742	5.03452	77.6293071388482-21.5029748314129i
2.52	153.091	10.0358	3.1957	-4.54542003599845-50.928759479442i
2.61	175.42	10.3943	4.72979	46.8023571719375-59.4684965298305i
2.7	185.341	10.7527	4.83149	25.3539051976834+73.0277832674014i
2.79	184.909	11.1111	3.27081	44.939823290963+26.8171135337565i
A18
Time	Data	FFT Freq	FFT Mag	FFT Complex			Max
0	158.018	0	312.682	5002.910737			3.33448
0.09	145.054	0.358423	1.58405	-17.0780685944563-18.7269068076081i
0.18	155.143	0.716846	1.279	14.7778137591435-14.1560774318001i
0.27	161.625	1.07527	1.21909	-17.2710278086892+9.06514065735809i
0.36	161.429	1.43369	0.426624	-0.528654986775923+6.80548326143633i
0.45	152.893	1.79211	2.49283	-3.62732782390301+39.7199236938555i
0.54	158.161	2.15054	0.616058	-3.78599230718266-9.10083811498515i
0.63	164.518	2.50896	3.33448	-38.4152365705904+37.0225172627835i
0.72	152.268	2.86738	2.02891	26.1785869999999+19.1964440000002i
0.81	157.589	3.22581	1.73977	17.2955910504187+21.8111565973697i
0.9	146	3.58423	1.09943	11.3799382533581+13.4139573012138i
0.99	165.5	3.94265	0.655343	-9.25161554217564-4.93488752512832i
1.08	156.839	4.30108	1.28395	11.921540986776-16.7302247385636i
1.17	159.857	4.6595	1.43593	-22.1158514173187+6.22359011042678i
1.26	151.161	5.01792	2.97014	44.485420294681+16.7157739843989i
1.35	152.946	5.37634	1.87293	26.0348247067147-14.8393588009693i
1.44	166.071	5.73477	1.64621	-26.3393230000001
1.53	161.875	6.09319	1.87293	26.0348247067148+14.8393588009692i
1.62	158.964	6.45161	2.97014	44.485420294681-16.7157739843989i
1.71	157.321	6.81004	1.43593	-22.1158514173187-6.22359011042671i
1.8	152.5	7.16846	1.28395	11.921540986776+16.7302247385636i
1.89	158.839	7.52688	0.655343	-9.25161554217563+4.93488752512836i
1.98	152.696	7.8853	1.09943	11.3799382533581-13.4139573012138i
2.07	153.768	8.24373	1.73977	17.2955910504187-21.8111565973697i
2.16	155.107	8.60215	2.02891	26.1785869999999-19.1964440000002i
2.25	158.893	8.96057	3.33448	-38.4152365705905-37.0225172627834i
2.34	149.536	9.319	0.616058	-3.78599230718262+9.10083811498519i
2.43	152.964	9.67742	2.49283	-3.62732782390311-39.7199236938555i
2.52	155	10.0358	0.426624	-0.528654986775925-6.80548326143632i
2.61	152.714	10.3943	1.21909	-17.2710278086893-9.06514065735812i
2.7	159.393	10.7527	1.279	14.7778137591435+14.1560774318002i
2.79	158.268	11.1111	1.58405	-17.0780685944562+18.726906807608i
B01
Time	Data	FFT Freq	FFT Mag	FFT Complex			Max
0	308	0	570.32	9125.125			10.7452
0.09	302.875	0.358423	4.72344	73.2210354981019+18.7155494202892i
0.18	295.5	0.716846	10.7452	171.263949698631-15.0483577868527i
0.27	284.125	1.07527	1.73512	27.1728118216508+5.68865556523718i
0.36	287.75	1.43369	4.6028	72.537134662615+12.7250586462048i
0.45	266.625	1.79211	5.78028	36.0015533638767+85.189515179021i
0.54	296.125	2.15054	3.54099	-35.6238159949669-44.0548324869037i
0.63	288.875	2.50896	4.97103	2.92041631214122-79.4829217047764i
0.72	252.5	2.86738	4.41309	-5.74999999999996+70.375i
0.81	284.625	3.22581	1.51093	-18.1248966730472+15.9972351255896i
0.9	265.625	3.58423	3.3162	24.105895855841-47.2671430881332i
0.99	283	3.94265	6.61178	102.782589265415-25.0387325638666i
1.08	293.75	4.30108	4.28092	-46.787134662615-50.0249413537951i
1.17	258.125	4.6595	10.4899	-62.2229357351743+155.878192722191i
1.26	304.5	5.01792	1.96028	24.7539704404949-19.2606683880819i
1.35	279.5	5.37634	1.31407	-20.7505738529636-3.38650884950328i
1.44	290.375	5.73477	2.49219	39.875
1.53	296.25	6.09319	1.31407	-20.7505738529637+3.38650884950352i
1.62	287.875	6.45161	1.96028	24.7539704404949+19.260668388082i
1.71	298.75	6.81004	10.4899	-62.2229357351747-155.878192722191i
1.8	281	7.16846	4.28092	-46.7871346626149+50.0249413537952i
1.89	264.25	7.52688	6.61178	102.782589265415+25.0387325638663i
1.98	266.25	7.8853	3.3162	24.1058958558411+47.2671430881332i
2.07	293.125	8.24373	1.51093	-18.1248966730472-15.9972351255895i
2.16	299.75	8.60215	4.41309	-5.75000000000004-70.375i
2.25	262	8.96057	4.97103	2.92041631214136+79.4829217047765i
2.34	282.375	9.319	3.54099	-35.6238159949669+44.0548324869039i
2.43	272.875	9.67742	5.78028	36.0015533638765-85.1895151790211i
2.52	275.25	10.0358	4.6028	72.5371346626149-12.7250586462049i
2.61	301.375	10.3943	1.73512	27.1728118216506-5.68865556523723i
2.7	295.875	10.7527	10.7452	171.263949698631+15.0483577868524i
2.79	306.25	11.1111	4.72344	73.2210354981019-18.7155494202894i
B02
Time	Data	FFT Freq	FFT Mag	FFT Complex			Max
0	70.8611	0	76.3438	1221.500061			13.773
0.09	84.9445	0.358423	10.1602	152.588689442712+56.0688169845355i
0.18	30.4028	0.716846	13.773	206.236322693626-77.6428410246797i
0.27	75.4167	1.07527	4.68706	73.728578880905-13.7127419391918i
0.36	16.1528	1.43369	6.76467	70.5553618390892+82.0774108389556i
0.45	18.5278	1.79211	4.14452	61.2499999907177-25.4119964375519i
0.54	65.1389	2.15054	1.78609	-12.4264122622844-25.7342999032983i
0.63	34.5972	2.50896	8.35198	-64.3923364157259-117.094143749217i
0.72	14.5	2.86738	3.52562	31.3610229999999-46.8889160000001i
0.81	5.70831	3.22581	9.35107	55.6286537988011+138.891079396263i
0.9	37.8889	3.58423	13.2306	205.83982105364-49.4195689430906i
0.99	12.3611	3.94265	3.47605	21.6970401763403-51.2100136949338i
1.08	6.01392	4.30108	10.3299	165.111386160911+7.41078483895579i
1.17	57.9167	4.6595	2.85402	-45.5339813351702+3.44800853576837i
1.26	33.3889	5.01792	10.6539	-139.316479484982+98.2273099355289i
1.35	23.8333	5.37634	12.6396	-200.189300538579+28.6793118623577i
1.44	64.0139	5.73477	7.38888	-118.222107
1.53	25.5417	6.09319	12.6396	-200.18930053858-28.679311862357i
1.62	27.5695	6.45161	10.6539	-139.316479484982-98.2273099355283i
1.71	38.6667	6.81004	2.85402	-45.5339813351704-3.44800853576816i
1.8	52.2083	7.16846	10.3299	165.111386160911-7.41078483895585i
1.89	39.625	7.52688	3.47605	21.6970401763402+51.2100136949338i
1.98	33.8611	7.8853	13.2306	205.83982105364+49.4195689430902i
2.07	21.0555	8.24373	9.35107	55.6286537988005-138.891079396263i
2.16	55.2917	8.60215	3.52562	31.361023+46.8889160000001i
2.25	30.4583	8.96057	8.35198	-64.3923364157259+117.094143749217i
2.34	15.5417	9.319	1.78609	-12.4264122622844+25.7342999032985i
2.43	30.1945	9.67742	4.14452	61.2499999907177+25.4119964375518i
2.52	12.4583	10.0358	6.76467	70.5553618390891-82.0774108389555i
2.61	95.6528	10.3943	4.68706	73.7285788809048+13.7127419391916i
2.7	16.3472	10.7527	13.773	206.236322693626+77.6428410246793i
2.79	75.3611	11.1111	10.1602	152.588689442712-56.068816984536i
B06
Time	Data	FFT Freq	FFT Mag	FFT Complex			Max
0	219.25	0	448.008	7168.125			7.39395
0.09	204.5	0.358423	5.2006	67.0393585898599-49.2906659842873i
0.18	232.625	0.716846	7.39395	-96.8386235850196+67.9552324745801i
0.27	221.5	1.07527	1.33643	-10.5936633333561+18.5743126157593i
0.36	214.5	1.43369	4.29381	-24.2760191002141+64.268921292465i
0.45	231.375	1.79211	1.36561	9.03243944568753+19.8953805031398i
0.54	232.5	2.15054	2.94769	-18.8647875725854-43.2257708484546i
0.63	254.125	2.50896	5.58609	-71.0366345635129-54.2412210262243i
0.72	230.125	2.86738	3.84471	-1.37499999999997+61.5i
0.81	203.75	3.22581	5.82889	34.5951056607953+86.6084975603821i
0.9	243.625	3.58423	3.01868	-22.4505534089741-42.7639832574885i
0.99	233.875	3.94265	4.70523	-38.7116734679306+64.5680033534792i
1.08	225.375	4.30108	2.15661	5.77601910021419+34.0189212924651i
1.17	224.25	4.6595	6.25747	90.3881210447491+43.057072627615i
1.26	222.625	5.01792	4.4662	-55.846035433421-44.5829799344538i
1.35	220.5	5.37634	3.53549	56.2869466237077-5.63081023616409i
1.44	202.125	5.73477	0.101562	1.625
1.53	228.625	6.09319	3.53549	56.2869466237078+5.63081023616409i
1.62	192.125	6.45161	4.4662	-55.8460354334209+44.5829799344538i
1.71	218.875	6.81004	6.25747	90.388121044749-43.0570726276151i
1.8	221.625	7.16846	2.15661	5.77601910021412-34.018921292465i
1.89	215.75	7.52688	4.70523	-38.7116734679307-64.568003353479i
1.98	219.5	7.8853	3.01868	-22.4505534089739+42.7639832574885i
2.07	220.875	8.24373	5.82889	34.5951056607951-86.6084975603822i
2.16	239.75	8.60215	3.84471	-1.37500000000003-61.5i
2.25	220.875	8.96057	5.58609	-71.0366345635127+54.2412210262246i
2.34	220.625	9.319	2.94769	-18.8647875725853+43.2257708484546i
2.43	224.875	9.67742	1.36561	9.03243944568745-19.8953805031398i
2.52	239	10.0358	4.29381	-24.2760191002142-64.2689212924651i
2.61	231.75	10.3943	1.33643	-10.5936633333562-18.5743126157592i
2.7	229.5	10.7527	7.39395	-96.8386235850197-67.95523247458i
2.79	227.75	11.1111	5.2006	67.0393585898601+49.2906659842871i
B08
Time	Data	FFT Freq	FFT Mag	FFT Complex			Max
0	158.107	0	301.324	4821.17865			5.41827
0.09	164.607	0.358423	3.83941	53.9023244093211+29.4660788505437i
0.18	154.714	0.716846	2.16878	-33.1657653259879-10.2057775129209i
0.27	157.768	1.07527	5.41827	54.7822099872201-67.1898331776i
0.36	144.893	1.43369	2.92837	34.6136463274194-31.5781965458039i
0.45	150.804	1.79211	1.70592	26.9830373937557+4.11260667059744i
0.54	145.107	2.15054	1.96002	-1.1250366567876-31.3400798700331i
0.63	147.268	2.50896	1.33029	13.8068824419724+16.1988691589359i
0.72	153.643	2.86738	1.15453	16.928557+7.39285300000006i
0.81	145.321	3.22581	1.31502	-20.9977224502729-1.3392315746134i
0.9	151.911	3.58423	0.793116	1.91167091300932+12.5450422449879i
0.99	146.821	3.94265	1.8269	-23.9909412364171-16.6986964132227i
1.08	155.607	4.30108	1.3089	19.8149436725805+6.7789194541962i
1.17	153.196	4.6595	2.46771	8.70060651818979-38.5128170152462i
1.26	140.857	5.01792	0.593552	-6.04945693023391-7.32077539789985i
1.35	139.214	5.37634	2.92091	-43.4720450637689-17.1552306368316i
1.44	149.393	5.73477	2.06026	32.9642320000003
1.53	136.964	6.09319	2.92091	-43.4720450637689+17.1552306368318i
1.62	151.946	6.45161	0.593552	-6.04945693023389+7.32077539789983i
1.71	143.482	6.81004	2.46771	8.70060651818989+38.5128170152463i
1.8	148.679	7.16846	1.3089	19.8149436725805-6.77891945419619i
1.89	146.107	7.52688	1.8269	-23.9909412364172+16.6986964132228i
1.98	159.036	7.8853	0.793116	1.91167091300932-12.5450422449879i
2.07	158.321	8.24373	1.31502	-20.997722450273+1.33923157461352i
2.16	163.464	8.60215	1.15453	16.928557-7.39285300000006i
2.25	156.786	8.96057	1.33029	13.8068824419722-16.198869158936i
2.34	153.554	9.319	1.96002	-1.12503665678751+31.340079870033i
2.43	154.071	9.67742	1.70592	26.9830373937556-4.11260667059747i
2.52	148.214	10.0358	2.92837	34.6136463274195+31.5781965458039i
2.61	139.571	10.3943	5.41827	54.7822099872203+67.1898331775999i
2.7	147.946	10.7527	2.16878	-33.1657653259878+10.2057775129209i
2.79	153.804	11.1111	3.83941	53.9023244093209-29.4660788505438i
B09
Time	Data	FFT Freq	FFT Mag	FFT Complex			Max
0	34.4583	0	120.682	1930.916565			9.61979
0.09	58.9583	0.358423	2.62129	36.5338533914864+20.5985309768609i
0.18	60.2639	0.716846	2.41282	-9.90821315944791+37.3119998519316i
0.27	72.4305	1.07527	5.03198	-76.7692911038616+24.2611465913905i
0.36	52.2639	1.43369	0.122884	0.379921940704754+1.92909600905081i
0.45	57.8333	1.79211	4.0325	-60.1436356060944+23.357446848012i
0.54	68	2.15054	2.95237	-31.4610168421249-35.2366859792193i
0.63	59.8611	2.50896	4.50535	-71.3412927728118-10.3321089211424i
0.72	69.25	2.86738	4.14589	-22.916626+62.2500610000001i
0.81	51.0833	3.22581	1.54865	-16.8656133439347-18.1526035004369i
0.9	48.4305	3.58423	1.9646	-30.0567005580151-9.20139457945764i
0.99	75.625	3.94265	6.0244	47.1373747213186+84.078423920534i
1.08	50.875	4.30108	4.38749	-65.8522119407049-24.320781990949i
1.17	52.4722	4.6595	4.73102	-4.81743158602908-75.5429187499936i
1.26	47.7083	5.01792	4.26409	-65.2408174404121+19.9586192516938i
1.35	78.3333	5.37634	2.59027	34.1547082999265+23.4751619836605i
1.44	48.4722	5.73477	9.61979	-153.916565
1.53	80.1111	6.09319	2.59027	34.1547082999265-23.4751619836607i
1.62	49.9445	6.45161	4.26409	-65.2408174404121-19.9586192516937i
1.71	55.8472	6.81004	4.73102	-4.81743158602881+75.5429187499936i
1.8	58.6945	7.16846	4.38749	-65.8522119407049+24.320781990949i
1.89	45.3055	7.52688	6.0244	47.1373747213185-84.0784239205342i
1.98	51.1805	7.8853	1.9646	-30.0567005580151+9.20139457945762i
2.07	78.1667	8.24373	1.54865	-16.8656133439345+18.1526035004369i
2.16	47.8472	8.60215	4.14589	-22.9166260000001-62.2500610000001i
2.25	70.5555	8.96057	4.50535	-71.3412927728116+10.3321089211426i
2.34	62.6528	9.319	2.95237	-31.4610168421249+35.2366859792193i
2.43	64.5139	9.67742	4.0325	-60.1436356060945-23.3574468480118i
2.52	70.9305	10.0358	0.122884	0.37992194070474-1.92909600905087i
2.61	73.7639	10.3943	5.03198	-76.7692911038617-24.2611465913904i
2.7	67.5278	10.7527	2.41282	-9.90821315944802-37.3119998519317i
2.79	67.5555	11.1111	2.62129	36.5338533914863-20.5985309768611i
B10
Time	Data	FFT Freq	FFT Mag	FFT Complex			Max
0	127.225	0	246.261	3940.175018			7.39781
0.09	126.075	0.358423	5.50072	84.6381231458168-24.1335127801964i
0.18	118.725	0.716846	3.5124	-6.80484436022641-55.7848616342123i
0.27	129.6	1.07527	5.7075	22.5871408800481+88.4825434092837i
0.36	148.625	1.43369	1.98865	-30.4888105781909+9.10206280009503i
0.45	107.1	1.79211	2.77186	-41.4499927813533-15.7731552534516i
0.54	128.35	2.15054	2.09733	29.6927513987607-15.6343398070579i
0.63	144.3	2.50896	2.792	-11.7432677560909+43.1009150937386i
0.72	122.775	2.86738	5.91891	24.974976+91.350006i
0.81	124.125	3.22581	2.55708	22.8309087425839-33.9506518609269i
0.9	126.975	3.58423	4.45601	45.1730624468607-55.1591137283405i
0.99	113.525	3.94265	3.3383	33.8552287691592-41.3127956454376i
1.08	136.075	4.30108	5.1708	-82.4612014218091-6.6979251999049i
1.17	86.675	4.6595	7.39781	-45.5892984875236+109.233081001012i
1.26	119.35	5.01792	5.17272	-24.9609934853953-78.9097315554951i
1.35	110.775	5.37634	1.20245	-7.52874651263971+17.7049542488528i
1.44	120.025	5.73477	6.59844	105.575102
1.53	122.525	6.09319	1.20245	-7.52874651263975-17.7049542488526i
1.62	114.075	6.45161	5.17272	-24.9609934853951+78.9097315554951i
1.71	131.5	6.81004	7.39781	-45.589298487524-109.233081001012i
1.8	123.525	7.16846	5.1708	-82.4612014218091+6.69792519990495i
1.89	126.275	7.52688	3.3383	33.8552287691593+41.3127956454375i
1.98	127.25	7.8853	4.45601	45.1730624468608+55.1591137283404i
2.07	124.85	8.24373	2.55708	22.8309087425839+33.9506518609268i
2.16	113.7	8.60215	5.91891	24.9749759999999-91.350006i
2.25	92.525	8.96057	2.792	-11.743267756091-43.1009150937384i
2.34	135.75	9.319	2.09733	29.6927513987608+15.6343398070579i
2.43	117.925	9.67742	2.77186	-41.4499927813533+15.7731552534517i
2.52	131.975	10.0358	1.98865	-30.4888105781909-9.10206280009508i
2.61	127.675	10.3943	5.7075	22.5871408800477-88.4825434092838i
2.7	128.475	10.7527	3.5124	-6.80484436022622+55.7848616342124i
2.79	131.85	11.1111	5.50072	84.6381231458168+24.133512780196i
B12
Time	Data	FFT Freq	FFT Mag	FFT Complex			Max
0	141.898	0	272.622	4361.954649			7.37555
0.09	129.977	0.358423	1.98925	-25.0408818989016+19.6463081186511i
0.18	129.773	0.716846	5.77274	-72.6526957140713-57.0322290521205i
0.27	133.307	1.07527	2.30313	36.8414032194598+0.800690977210781i
0.36	149.693	1.43369	6.33435	101.343281283404+1.13123039316066i
0.45	117.17	1.79211	1.99359	-31.0566158434791+7.27527632478192i
0.54	129.705	2.15054	1.35626	20.3123070502895+7.6357310972496i
0.63	155.239	2.50896	4.77806	-21.431799183906+73.3833884494856i
0.72	147.977	2.86738	3.63321	22.522735+53.59085i
0.81	132.58	3.22581	4.5957	70.8937502760777-19.5169788632803i
0.9	149.443	3.58423	1.90676	14.2104487540639+26.9964450634048i
0.99	124.773	3.94265	7.37555	-88.5157273839166-78.0451366601484i
1.08	138.784	4.30108	2.27588	-35.7068652834038-7.14159560683933i
1.17	123.136	4.6595	3.53786	54.0486929288865+16.8209553059658i
1.26	118.92	5.01792	2.59868	-34.8244000902821-22.7170470859654i
1.35	145.477	5.37634	3.42958	49.1701138857791+24.3593221195706i
1.44	136.284	5.73477	3.65909	58.5454090000003
1.53	140.67	6.09319	3.42958	49.1701138857791-24.3593221195708i
1.62	134.852	6.45161	2.59868	-34.824400090282+22.7170470859654i
1.71	139.125	6.81004	3.53786	54.0486929288865-16.820955305966i
1.8	123.068	7.16846	2.27588	-35.7068652834039+7.14159560683947i
1.89	145.83	7.52688	7.37555	-88.5157273839164+78.0451366601487i
1.98	162.091	7.8853	1.90676	14.2104487540639-26.9964450634049i
2.07	135.898	8.24373	4.5957	70.8937502760778+19.5169788632802i
2.16	148.443	8.60215	3.63321	22.522735-53.59085i
2.25	146.591	8.96057	4.77806	-21.4317991839062-73.3833884494855i
2.34	130.795	9.319	1.35626	20.3123070502896-7.63573109724971i
2.43	130.955	9.67742	1.99359	-31.056615843479-7.27527632478185i
2.52	130.239	10.0358	6.33435	101.343281283404-1.13123039316079i
2.61	113.102	10.3943	2.30313	36.8414032194597-0.800690977210895i
2.7	138.284	10.7527	5.77274	-72.6526957140711+57.0322290521206i
2.79	137.875	11.1111	1.98925	-25.0408818989017-19.646308118651i
B14
Time	Data	FFT Freq	FFT Mag	FFT Complex			Max
0	90.4762	0	184.401	2950.423646			6.90547
0.09	93.181	0.358423	3.26563	-3.94823029478634+52.1007246574434i
0.18	92.7	0.716846	4.01344	-38.1921556461981-51.6229998070132i
0.27	83.0571	1.07527	1.94462	17.5442531628867+25.6957328016664i
0.36	91.0143	1.43369	3.049	40.3408264951275+27.4315383341982i
0.45	84.9047	1.79211	3.70326	-25.7685782863098+53.3554010989307i
0.54	106.867	2.15054	6.90547	-52.0466243466234-97.4610619369718i
0.63	89.0571	2.50896	3.56668	51.1488621885067-25.3066644184926i
0.72	94.4047	2.86738	0.701778	-3.21899300000007-10.757141i
0.81	90.7095	3.22581	2.05303	-32.7315045858604+2.77046915804324i
0.9	94.5666	3.58423	2.47508	39.1992010849474+5.62840706279547i
0.99	73.7857	3.94265	3.58221	53.5456787422238-20.4429263239294i
1.08	95.2333	4.30108	5.64177	-63.7791804951274+63.8794103341985i
1.17	92.9619	4.6595	2.50558	3.94549638947958-39.8946261318165i
1.26	72.8333	5.01792	3.18503	-39.7223850921263+31.923501192754i
1.35	92.6953	5.37634	3.14695	14.7024946838597+48.1568187233557i
1.44	80.6714	5.73477	1.42352	22.7763040000002
1.53	99.6334	6.09319	3.14695	14.7024946838595-48.1568187233558i
1.62	108.829	6.45161	3.18503	-39.7223850921264-31.9235011927539i
1.71	89.7952	6.81004	2.50558	3.94549638947974+39.8946261318165i
1.8	94.8953	7.16846	5.64177	-63.7791804951276-63.8794103341984i
1.89	85.5571	7.52688	3.58221	53.5456787422238+20.4429263239292i
1.98	97.0524	7.8853	2.47508	39.1992010849474-5.6284070627957i
2.07	125.586	8.24373	2.05303	-32.7315045858604-2.77046915804302i
2.16	99.4334	8.60215	0.701778	-3.21899300000006+10.757141i
2.25	87.3857	8.96057	3.56668	51.1488621885068+25.3066644184925i
2.34	85.4714	9.319	6.90547	-52.0466243466231+97.4610619369719i
2.43	82.0809	9.67742	3.70326	-25.76857828631-53.3554010989305i
2.52	95.562	10.0358	3.049	40.3408264951273-27.4315383341983i
2.61	102.957	10.3943	1.94462	17.5442531628867-25.6957328016665i
2.7	86.5905	10.7527	4.01344	-38.1921556461979+51.6229998070133i
2.79	90.4762	11.1111	3.26563	-3.94823029478655-52.1007246574434i
B15
Time	Data	FFT Freq	FFT Mag	FFT Complex			Max
0	78.75	0	152.292	2436.66672			2.54009
0.09	77.375	0.358423	2.54009	-2.75804286686434+40.5477196127492i
0.18	82.2917	0.716846	2.3465	18.5848702366169-32.621336237728i
0.27	77.9167	1.07527	2.20313	31.4146283104631-15.9901140560972i
0.36	71.5	1.43369	1.04292	16.6555944032619+1.01934574398589i
0.45	76.875	1.79211	0.386607	4.08861642946414-4.64180086280738i
0.54	64.625	2.15054	1.51119	-20.9769246372344-12.024742461861i
0.63	76.125	2.50896	1.38694	6.76152258421325+21.1358542962786i
0.72	77.1667	2.86738	0.934748	14.916688-1.08334400000001i
0.81	68.7083	3.22581	1.51239	-3.00701387741148+24.0107561980047i
0.9	75.75	3.58423	1.45394	-20.7957631680942+10.4263036420241i
0.99	65.4583	3.94265	2.20335	-34.5274599369367+7.11849108622768i
1.08	78.2083	4.30108	0.834981	3.9277175967381+12.7692817439858i
1.17	76.0833	4.6595	2.03198	32.4717015708882+1.61281375386751i
1.26	76.875	5.01792	1.70224	5.52119356871171-26.6702901338429i
1.35	70.5	5.37634	1.2702	-20.110704213816+2.93175337540488i
1.44	76.9583	5.73477	1.1875	19.0000319999999
1.53	78.2917	6.09319	1.2702	-20.1107042138161-2.9317533754048i
1.62	79.125	6.45161	1.70224	5.5211935687118+26.6702901338428i
1.71	78.125	6.81004	2.03198	32.4717015708882-1.61281375386757i
1.8	79.2083	7.16846	0.834981	3.92771759673807-12.7692817439858i
1.89	80.5833	7.52688	2.20335	-34.5274599369367-7.11849108622754i
1.98	82.2083	7.8853	1.45394	-20.7957631680942-10.4263036420241i
2.07	78.7083	8.24373	1.51239	-3.00701387741157-24.0107561980047i
2.16	82.9583	8.60215	0.934748	14.916688+1.08334400000001i
2.25	77.9167	8.96057	1.38694	6.76152258421313-21.1358542962787i
2.34	69	9.319	1.51119	-20.9769246372344+12.024742461861i
2.43	75.75	9.67742	0.386607	4.08861642946414+4.64180086280736i
2.52	76.625	10.0358	1.04292	16.6555944032619-1.0193457439859i
2.61	69.125	10.3943	2.20313	31.4146283104631+15.9901140560971i
2.7	76.5833	10.7527	2.3465	18.584870236617+32.621336237728i
2.79	81.2917	11.1111	2.54009	-2.75804286686446-40.5477196127493i
B16
Time	Data	FFT Freq	FFT Mag	FFT Complex			Max
0	269.25	0	536.047	8576.75			8.59577
0.09	300.25	0.358423	4.82626	12.9769015169008-76.122012517127i
0.18	286.75	0.716846	8.46108	87.4725820037947-103.322542254673i
0.27	269	1.07527	3.09668	45.5580576431909+19.4771072143362i
0.36	262.75	1.43369	5.32086	70.4151829898199-47.8481646584986i
0.45	279.125	1.79211	2.14862	5.40307066362178-33.9507299414849i
0.54	269.25	2.15054	1.79832	-28.4113195314406+4.54905618821779i
0.63	260.25	2.50896	4.37318	65.4469595179424-24.7513338463564i
0.72	275.75	2.86738	8.59577	-131.625-39.875i
0.81	281	3.22581	7.20551	-15.4505759668244-114.248157567275i
0.9	272	3.58423	4.89657	-12.0870479859847+77.4070737506463i
0.99	257.25	3.94265	2.48064	-38.8285095517199-8.22604777044479i
1.08	252.875	4.30108	4.39163	-69.4151829898198+10.9018353415015i
1.17	268.625	4.6595	7.87482	13.7191489667662-125.24795808293i
1.26	260	5.01792	0.377729	6.02578551363057-0.464524692244659i
1.35	290.5	5.37634	2.03573	32.1749472101217-5.06858370635205i
1.44	254.125	5.73477	2.96875	-47.5
1.53	263.5	6.09319	2.03573	32.1749472101218+5.06858370635182i
1.62	297.5	6.45161	0.377729	6.02578551363059+0.464524692244773i
1.71	277.625	6.81004	7.87482	13.7191489667665+125.247958082929i
1.8	257.5	7.16846	4.39163	-69.4151829898199-10.9018353415014i
1.89	259.375	7.52688	2.48064	-38.8285095517198+8.22604777044489i
1.98	276.625	7.8853	4.89657	-12.0870479859849-77.4070737506462i
2.07	269.75	8.24373	7.20551	-15.4505759668241+114.248157567275i
2.16	234.375	8.60215	8.59577	-131.625+39.875i
2.25	274.5	8.96057	4.37318	65.4469595179425+24.7513338463563i
2.34	257.5	9.319	1.79832	-28.4113195314407-4.54905618821773i
2.43	246	9.67742	2.14862	5.4030706636218+33.950729941485i
2.52	259.875	10.0358	5.32086	70.4151829898199+47.8481646584985i
2.61	249.625	10.3943	3.09668	45.5580576431909-19.4771072143363i
2.7	278.5	10.7527	8.46108	87.4725820037949+103.322542254673i
2.79	265.75	11.1111	4.82626	12.976901516901+76.1220125171271i
B19
Time	Data	FFT Freq	FFT Mag	FFT Complex			Max
0	158.007	0	311.81	4988.95581			2.24856
0.09	155.412	0.358423	0.517696	6.34982624972682-5.31884375185081i
0.18	151.662	0.716846	0.559299	-8.00908312165351-3.99189063188902i
0.27	155.801	1.07527	1.06067	16.9690588820707-0.233560214781835i
0.36	156.191	1.43369	2.24856	25.2414304808385+25.6361236469937i
0.45	155.772	1.79211	0.694157	11.0983569766877-0.425370692625857i
0.54	156.728	2.15054	2.09208	5.24792659981687+33.0593061336776i
0.63	157.824	2.50896	0.79312	7.49205495337636+10.242217995255i
0.72	157.816	2.86738	1.41853	-10.2794200000001+20.2352900000001i
0.81	158.838	3.22581	1.10099	7.40275164114597-15.9849055015381i
0.9	155.603	3.58423	1.54565	3.04409297041942+24.5423975777657i
0.99	154.022	3.94265	0.591359	-8.44196067420007-4.27291896258288i
1.08	154.875	4.30108	1.40988	-19.2854964808384-11.7020103530063i
1.17	153.971	4.6595	0.987523	14.3710298019832-6.56696595128528i
1.26	155.566	5.01792	0.826249	-12.2535124485826+4.96178081219903i
1.35	163.824	5.37634	0.25595	2.93539416920933-2.85555271519008i
1.44	150.735	5.73477	1.03033	-16.4853499999999
1.53	151.5	6.09319	0.25595	2.93539416920935+2.85555271519008i
1.62	153.25	6.45161	0.826249	-12.2535124485827-4.96178081219897i
1.71	156.993	6.81004	0.987523	14.3710298019832+6.56696595128524i
1.8	154.743	7.16846	1.40988	-19.2854964808384+11.7020103530064i
1.89	154.529	7.52688	0.591359	-8.44196067420005+4.27291896258293i
1.98	162.566	7.8853	1.54565	3.04409297041935-24.5423975777657i
2.07	155.419	8.24373	1.10099	7.402751641146+15.9849055015381i
2.16	153.919	8.60215	1.41853	-10.2794200000001-20.2352900000001i
2.25	160.279	8.96057	0.79312	7.49205495337632-10.242217995255i
2.34	154.279	9.319	2.09208	5.24792659981679-33.0593061336776i
2.43	153.588	9.67742	0.694157	11.0983569766877+0.425370692625846i
2.52	151.691	10.0358	2.24856	25.2414304808384-25.6361236469937i
2.61	150.941	10.3943	1.06067	16.9690588820707+0.233560214781808i
2.7	158.603	10.7527	0.559299	-8.00908312165351+3.99189063188899i
2.79	164.007	11.1111	0.517696	6.34982624972683+5.31884375185082i
C01
Time	Data	FFT Freq	FFT Mag	FFT Complex			Max
0	163.655	0	302.925	4846.803651			5.16885
0.09	146.024	0.358423	2.6831	15.8714039981328+39.888008578649i
0.18	136.286	0.716846	2.10254	-30.4781372791341+14.2400188252056i
0.27	159.03	1.07527	2.87922	15.0550475035125+43.5379867731102i
0.36	140.345	1.43369	1.30841	19.5257427491939+7.54993036373499i
0.45	141.619	1.79211	4.29824	64.3788161280212-24.1854954267054i
0.54	150.554	2.15054	3.29618	-47.0984115641927+23.7304731158265i
0.63	160.19	2.50896	1.07326	16.0432052856122-6.12359087395526i
0.72	160.857	2.86738	3.44723	26.7974850000001+48.208374i
0.81	149.78	3.22581	4.74887	74.0747029798565-16.9171877482784i
0.9	147.958	3.58423	3.84032	43.6467942901309+43.248814067666i
0.99	145.327	3.94265	3.49761	55.6166104297094+6.20544498635057i
1.08	149.97	4.30108	1.70119	-20.2994247491939+18.1331863637352i
1.17	150.405	4.6595	3.27473	50.6150616010074-13.5434324075382i
1.26	142.964	5.01792	5.16885	-82.3561334468041-7.55121222295461i
1.35	168.512	5.37634	2.0477	29.2023360741483-14.8542678893785i
1.44	123.548	5.73477	4.44011	-71.0416889999997
1.53	150.161	6.09319	2.0477	29.2023360741483+14.8542678893785i
1.62	150.304	6.45161	5.16885	-82.3561334468041+7.55121222295479i
1.71	163.964	6.81004	3.27473	50.6150616010074+13.5434324075381i
1.8	156.423	7.16846	1.70119	-20.299424749194-18.1331863637351i
1.89	147.94	7.52688	3.49761	55.6166104297094-6.2054449863506i
1.98	152.726	7.8853	3.84032	43.6467942901308-43.2488140676661i
2.07	149.286	8.24373	4.74887	74.0747029798566+16.9171877482783i
2.16	155.417	8.60215	3.44723	26.797485-48.208374i
2.25	159.214	8.96057	1.07326	16.0432052856123+6.12359087395535i
2.34	158.369	9.319	3.29618	-47.0984115641927-23.7304731158265i
2.43	146.881	9.67742	4.29824	64.3788161280213+24.1854954267054i
2.52	157.125	10.0358	1.30841	19.5257427491939-7.54993036373503i
2.61	160.214	10.3943	2.87922	15.0550475035124-43.5379867731101i
2.7	141.381	10.7527	2.10254	-30.4781372791342-14.2400188252057i
2.79	160.375	11.1111	2.6831	15.8714039981327-39.8880085786489i
C02
Time	Data	FFT Freq	FFT Mag	FFT Complex			Max
0	252.25	0	513.773	8220.375			3.47921
0.09	265	0.358423	3.47921	54.8753835066615-9.35632078303105i
0.18	263.625	0.716846	0.755013	-5.93648329903869-10.5209198622554i
0.27	258.375	1.07527	1.88847	-25.3048010106462+16.5119970141766i
0.36	261.875	1.43369	2.41265	-36.2101551083915-13.3780483272049i
0.45	261.125	1.79211	2.92676	3.80084873745174-46.6736922925355i
0.54	257.5	2.15054	1.5686	-25.0943622032591+0.405775957368901i
0.63	262.375	2.50896	3.11086	23.169165816515-44.0524321165189i
0.72	256.75	2.86738	1.0238	-7.12499999999999+14.75i
0.81	258	3.22581	1.25835	-11.0253522446682-16.8463965285697i
0.9	257.75	3.58423	0.528413	-4.82505517915681-6.94257361318158i
0.99	249.75	3.94265	1.47698	-21.0209336871606-10.7972097665324i
1.08	252.5	4.30108	0.998062	-14.2898448916085-7.12804832720496i
1.17	251.5	4.6595	1.92244	20.634012995095+22.8113150739042i
1.26	258.125	5.01792	0.955829	-15.1440993185454+2.13073056719411i
1.35	258	5.37634	0.846761	-11.1283241132483-7.72744966135716i
1.44	248	5.73477	0.0546875	0.875
1.53	248	6.09319	0.846761	-11.1283241132483+7.72744966135721i
1.62	253.125	6.45161	0.955829	-15.1440993185454-2.13073056719411i
1.71	264.375	6.81004	1.92244	20.6340129950949-22.8113150739043i
1.8	259.875	7.16846	0.998062	-14.2898448916085+7.12804832720493i
1.89	248.75	7.52688	1.47698	-21.0209336871605+10.7972097665324i
1.98	256.125	7.8853	0.528413	-4.8250551791568+6.94257361318155i
2.07	250.5	8.24373	1.25835	-11.0253522446682+16.8463965285697i
2.16	256.25	8.60215	1.0238	-7.12500000000001-14.75i
2.25	252.5	8.96057	3.11086	23.1691658165151+44.0524321165189i
2.34	256.5	9.319	1.5686	-25.0943622032591-0.405775957368869i
2.43	266.125	9.67742	2.92676	3.80084873745187+46.6736922925355i
2.52	264.25	10.0358	2.41265	-36.2101551083915+13.378048327205i
2.61	262.625	10.3943	1.88847	-25.3048010106463-16.5119970141764i
2.7	256.125	10.7527	0.755013	-5.93648329903867+10.5209198622554i
2.79	252.75	11.1111	3.47921	54.8753835066615+9.35632078303093i
C05
Time	Data	FFT Freq	FFT Mag	FFT Complex			Max
0	240.625	0	458.984	7343.75			14.4531
0.09	253.375	0.358423	9.62709	3.57178000901897+153.992070993677i
0.18	229.5	0.716846	7.70908	82.4220024152859-91.7642823635795i
0.27	251.75	1.07527	9.60609	33.6887792429313-149.959928831039i
0.36	217.25	1.43369	2.45823	39.3048250225016-1.45342712474619i
0.45	240.125	1.79211	5.91394	76.6917904079471-55.4245105255934i
0.54	195.5	2.15054	8.13745	-125.734401679238-33.8038607034923i
0.63	193.875	2.50896	9.66137	119.452660703885+98.1152804275491i
0.72	251	2.86738	7.61714	120.5-18.25i
0.81	222.75	3.22581	8.37439	-78.1620938180961-108.83038933296i
0.9	165.75	3.58423	2.29955	-22.6137312533682+29.0229339386791i
0.99	207.875	3.94265	11.8506	127.176202677644+140.634259907987i
1.08	239	4.30108	1.18238	18.4451749774984-4.20342712474618i
1.17	238.625	4.6595	4.82634	-40.1206974654514-65.9808481806751i
1.26	245	5.01792	3.40704	52.4261305173201-14.9374877214079i
1.35	221.625	5.37634	9.56856	-113.298421757878+102.966711449951i
1.44	224.5	5.73477	14.4531	-231.25
1.53	228.875	6.09319	9.56856	-113.298421757879-102.966711449951i
1.62	237	6.45161	3.40704	52.4261305173202+14.9374877214078i
1.71	243.5	6.81004	4.82634	-40.1206974654513+65.9808481806754i
1.8	236.875	7.16846	1.18238	18.4451749774984+4.2034271247462i
1.89	232	7.52688	11.8506	127.176202677643-140.634259907988i
1.98	221.625	7.8853	2.29955	-22.6137312533683-29.0229339386791i
2.07	285.75	8.24373	8.37439	-78.1620938180959+108.83038933296i
2.16	217.5	8.60215	7.61714	120.5+18.25i
2.25	251.125	8.96057	9.66137	119.452660703885-98.1152804275496i
2.34	226	9.319	8.13745	-125.734401679238+33.8038607034925i
2.43	236.5	9.67742	5.91394	76.6917904079472+55.4245105255933i
2.52	211.625	10.0358	2.45823	39.3048250225016+1.45342712474618i
2.61	236	10.3943	9.60609	33.6887792429319+149.959928831039i
2.7	197.5	10.7527	7.70908	82.4220024152861+91.7642823635793i
2.79	243.75	11.1111	9.62709	3.5717800090183-153.992070993677i
C06
Time	Data	FFT Freq	FFT Mag	FFT Complex			Max
0	25.1103	0	60.7739	972.382203			7.86213
0.09	10.7867	0.358423	4.76115	-60.8293465835806-45.8578267499268i
0.18	0.125	0.716846	7.86213	-102.020523378454+73.5933269822674i
0.27	26.2867	1.07527	2.70723	-39.6400893241394+17.4617997192754i
0.36	43.3088	1.43369	1.43011	-4.83789778943939+22.3645263992035i
0.45	30.4485	1.79211	5.53504	-62.8830073452989+62.3596594462216i
0.54	34.1544	2.15054	1.21629	12.1932195179516+15.167197943688i
0.63	31.5515	2.50896	4.09111	64.4509926461399+11.4358380433771i
0.72	36.3015	2.86738	4.09785	64.0147110000002+14.1763320000001i
0.81	42.3309	3.22581	1.58513	-23.4649886677179+9.62451145120935i
0.9	54.0883	3.58423	6.27088	95.3478114886697-31.2367784162822i
0.99	27.3456	3.94265	1.75977	-22.3704566689548-17.0979512218886i
1.08	42.0809	4.30108	0.743277	-5.79454821056067-10.3852296007965i
1.17	37.0441	4.6595	0.829809	-1.26587063062958+13.2164550574876i
1.26	27.6323	5.01792	3.60089	-40.6088876281681-40.8694893777024i
1.35	25.9117	5.37634	0.431747	3.82650257418061-5.75131933577193i
1.44	42.8823	5.73477	4.93199	78.911867
1.53	31.5294	6.09319	0.431747	3.82650257418064+5.75131933577188i
1.62	17.1544	6.45161	3.60089	-40.608887628168+40.8694893777024i
1.71	32.3015	6.81004	0.829809	-1.26587063062957-13.2164550574876i
1.8	23.2206	7.16846	0.743277	-5.79454821056066+10.3852296007965i
1.89	13.3823	7.52688	1.75977	-22.3704566689548+17.0979512218887i
1.98	35.5367	7.8853	6.27088	95.3478114886698+31.236778416282i
2.07	38.5662	8.24373	1.58513	-23.4649886677178-9.62451145120928i
2.16	40.4633	8.60215	4.09785	64.0147110000001-14.1763320000001i
2.25	21.5441	8.96057	4.09111	64.4509926461399-11.4358380433773i
2.34	35.853	9.319	1.21629	12.1932195179517-15.167197943688i
2.43	27.0073	9.67742	5.53504	-62.883007345299-62.3596594462215i
2.52	41.4633	10.0358	1.43011	-4.83789778943943-22.3645263992035i
2.61	29.2133	10.3943	2.70723	-39.6400893241394-17.4617997192754i
2.7	26.272	10.7527	7.86213	-102.020523378454-73.5933269822672i
2.79	21.4853	11.1111	4.76115	-60.8293465835805+45.8578267499269i
C07
Time	Data	FFT Freq	FFT Mag	FFT Complex			Max
0	119.417	0	270.82	4333.125033			9.67603
0.09	144.958	0.358423	4.95826	40.6417401827502+68.1310594656152i
0.18	135.125	0.716846	1.13491	-15.7731163024506-8.99687373511067i
0.27	131.583	1.07527	1.86425	-20.4826941262542-21.6833653103189i
0.36	136.958	1.43369	8.10615	-129.698013181749+0.299116638511109i
0.45	162.083	1.79211	5.20613	52.8358240203326+64.396879665899i
0.54	125.625	2.15054	2.36262	-2.11558514436928-37.7426710027828i
0.63	124.958	2.50896	4.38202	-69.7997127996431-6.6132939731237i
0.72	146.792	2.86738	3.00261	-8.33440000001513E-002-48.0416889999999i
0.81	88.4583	3.22581	3.82	20.0306760245983-57.7444827182616i
0.9	128.167	3.58423	9.67603	-139.537932185757-67.0619022665993i
0.99	156.5	3.94265	4.70789	-72.0180602268448+22.0780549039273i
1.08	131.625	4.30108	7.11614	104.531197181749+45.1324926385109i
1.17	145.708	4.6595	8.36363	-29.0413648459956-130.628795467836i
1.26	127	5.01792	1.65713	17.4266336325768-19.9827289989274i
1.35	114.042	5.37634	1.60835	-25.1664082289433+5.37326532493238i
1.44	132.292	5.73477	1.54427	24.7082789999999
1.53	121.833	6.09319	1.60835	-25.1664082289433-5.37326532493244i
1.62	151.958	6.45161	1.65713	17.4266336325768+19.9827289989272i
1.71	129.25	6.81004	8.36363	-29.0413648459953+130.628795467836i
1.8	140.833	7.16846	7.11614	104.531197181749-45.1324926385112i
1.89	153.708	7.52688	4.70789	-72.0180602268449-22.0780549039271i
1.98	124.917	7.8853	9.67603	-139.537932185757+67.0619022665996i
2.07	132.375	8.24373	3.82	20.0306760245984+57.7444827182616i
2.16	139.917	8.60215	3.00261	-8.3344000000098E-002+48.0416889999999i
2.25	145.875	8.96057	4.38202	-69.7997127996432+6.6132939731239i
2.34	140.708	9.319	2.36262	-2.11558514436925+37.7426710027828i
2.43	142.583	9.67742	5.20613	52.8358240203323-64.3968796658991i
2.52	141.583	10.0358	8.10615	-129.698013181749-0.299116638510881i
2.61	138.5	10.3943	1.86425	-20.4826941262542+21.6833653103188i
2.7	156	10.7527	1.13491	-15.7731163024506+8.99687373511069i
2.79	121.792	11.1111	4.95826	40.64174018275-68.1310594656153i
C09
Time	Data	FFT Freq	FFT Mag	FFT Complex			Max
0	77.225	0	169.692	2715.075012			8.7016
0.09	69.1	0.358423	2.23549	-24.9787662568932+25.6008249361313i
0.18	105.9	0.716846	7.40901	89.3796592063926+77.8715888331055i
0.27	122.2	1.07527	5.24569	7.88038568518866-83.5602696952251i
0.36	67.575	1.43369	0.837135	7.62229358997477-11.0138123649948i
0.45	51.525	1.79211	8.52817	-101.982981084886-90.6547126339445i
0.54	74.15	2.15054	7.98179	-124.382479443371+28.9570570220271i
0.63	61.525	2.50896	5.47871	-67.949103508771+55.3813638353054i
0.72	93.675	2.86738	4.37906	-29.8250720000001+63.3999639999999i
0.81	90.2	3.22581	4.7504	23.1031826279959+72.410015662077i
0.9	66.775	3.58423	8.7016	-110.137555176388+85.1673524759606i
0.99	88.6	3.94265	7.3916	108.480046718422-47.1044722740281i
1.08	91.175	4.30108	5.82599	71.8275384100249-59.4138363649949i
1.17	80.8	4.6595	3.13663	-46.069260971159-19.9063912249135i
1.26	114.65	5.01792	3.99237	42.2402314133673-47.9181157129609i
1.35	103.2	5.37634	3.44301	28.5164967901021+47.1330188732977i
1.44	86.35	5.73477	0.542187	8.67498799999998
1.53	82.825	6.09319	3.44301	28.516496790102-47.1330188732978i
1.62	88.225	6.45161	3.99237	42.2402314133674+47.9181157129608i
1.71	72.675	6.81004	3.13663	-46.0692609711588+19.9063912249136i
1.8	66.25	7.16846	5.82599	71.8275384100251+59.4138363649948i
1.89	107.25	7.52688	7.3916	108.480046718422+47.1044722740278i
1.98	67.35	7.8853	8.7016	-110.137555176389-85.1673524759604i
2.07	84.275	8.24373	4.7504	23.1031826279958-72.4100156620771i
2.16	95.625	8.60215	4.37906	-29.8250720000001-63.3999639999999i
2.25	81.425	8.96057	5.47871	-67.9491035087711-55.3813638353053i
2.34	74.925	9.319	7.98179	-124.382479443372-28.9570570220269i
2.43	94.475	9.67742	8.52817	-101.982981084885+90.6547126339447i
2.52	88.15	10.0358	0.837135	7.62229358997483+11.0138123649949i
2.61	81.775	10.3943	5.24569	7.88038568518895+83.5602696952251i
2.7	103.875	10.7527	7.40901	89.3796592063923-77.8715888331059i
2.79	81.35	11.1111	2.23549	-24.9787662568933-25.6008249361312i
C12
Time	Data	FFT Freq	FFT Mag	FFT Complex			Max
0	123.106	0	240.897	3854.346192			6.14247
0.09	115.442	0.358423	2.92549	38.7106514554889+26.3145824728351i
0.18	125.577	0.716846	5.6262	-22.3173179106911+87.2089620456837i
0.27	106.49	1.07527	0.0658263	-0.971124944335436-0.407663456368873i
0.36	125.058	1.43369	2.24767	21.3213843001853+28.9606041596304i
0.45	107.365	1.79211	3.78173	-43.2344141709986-42.331712883251i
0.54	114.356	2.15054	1.37941	20.5527497953405-8.04347695795483i
0.63	123.269	2.50896	2.89222	-29.9030191436242+35.3162567834981i
0.72	124.76	2.86738	1.57534	10.480712-22.923096i
0.81	123.144	3.22581	0.851652	2.66062441447761-13.364161716092i
0.9	120.433	3.58423	1.4689	15.4667792228317-17.6957209605867i
0.99	120.048	3.94265	2.47832	-38.7385005242334+8.46743665660356i
1.08	120.115	4.30108	0.875883	9.40932769981475-10.3855878403696i
1.17	122.606	4.6595	5.07499	-13.5555818301542+80.0603178051318i
1.26	119.548	5.01792	2.26628	-24.394471107481-26.8279259569482i
1.35	120.904	5.37634	6.14247	95.5699407433794+22.9184756948912i
1.44	121.788	5.73477	0.182693	2.92309599999999
1.53	128.115	6.09319	6.14247	95.5699407433794-22.9184756948913i
1.62	91.0289	6.45161	2.26628	-24.394471107481+26.8279259569482i
1.71	119.971	6.81004	5.07499	-13.5555818301544-80.0603178051318i
1.8	100.442	7.16846	0.875883	9.40932769981475+10.3855878403696i
1.89	129.087	7.52688	2.47832	-38.7385005242334-8.46743665660346i
1.98	126.712	7.8853	1.4689	15.4667792228317+17.6957209605867i
2.07	116.875	8.24373	0.851652	2.66062441447767+13.3641617160919i
2.16	122.808	8.60215	1.57534	10.4807120000001+22.923096i
2.25	119.279	8.96057	2.89222	-29.9030191436242-35.316256783498i
2.34	132.663	9.319	1.37941	20.5527497953405+8.0434769579548i
2.43	123.798	9.67742	3.78173	-43.2344141709985+42.331712883251i
2.52	131.481	10.0358	2.24767	21.3213843001853-28.9606041596304i
2.61	129.279	10.3943	0.0658263	-0.971124944335507+0.407663456368866i
2.7	128.76	10.7527	5.6262	-22.3173179106913-87.2089620456836i
2.79	120.038	11.1111	2.92549	38.7106514554888-26.3145824728352i
C14
Time	Data	FFT Freq	FFT Mag	FFT Complex			Max
0	61.0695	0	120.503	1928.05542			6.43357
0.09	58.6805	0.358423	2.27174	35.7863322039682+6.3640587641747i
0.18	78.6528	0.716846	2.95017	-1.12928409177892-47.1892020988101i
0.27	67.9583	1.07527	3.54032	56.5396946233994+3.453283784775i
0.36	53.8195	1.43369	3.60933	-52.6727483058881-23.6760448947291i
0.45	68.5972	1.79211	1.23235	-16.7820439214211-10.3510373546318i
0.54	58.6805	2.15054	1.27244	12.2483226377579+16.2624754646076i
0.63	53.8611	2.50896	4.78835	-61.131456341587-46.1799125385366i
0.72	59.0278	2.86738	2.06557	12.9584350000004+30.4027710000001i
0.81	54.6528	3.22581	5.28955	-84.5499972378728+3.74173357422563i
0.9	65.0833	3.58423	1.18575	-0.599534906532488-18.962561320451i
0.99	66.5695	3.94265	2.69881	28.8030308100161+32.1711701212179i
1.08	58.6389	4.30108	1.87014	2.42262630588795+29.8239551052708i
1.17	58.8611	4.6595	6.43357	89.1847627120769-51.4017917138129i
1.26	37.3472	5.01792	4.23917	-15.7416716394467+65.9746771161316i
1.35	65.6111	5.37634	2.07824	3.26100515142097-33.0915780975008i
1.44	54.6805	5.73477	0.560768	8.97228999999993
1.53	53.7639	6.09319	2.07824	3.26100515142104+33.0915780975007i
1.62	51.8472	6.45161	4.23917	-15.7416716394468-65.9746771161315i
1.71	57.0278	6.81004	6.43357	89.1847627120771+51.4017917138127i
1.8	93.6945	7.16846	1.87014	2.42262630588793-29.8239551052709i
1.89	51.4445	7.52688	2.69881	28.8030308100161-32.171170121218i
1.98	63.4861	7.8853	1.18575	-0.599534906532491+18.962561320451i
2.07	62.6667	8.24373	5.28955	-84.5499972378727-3.74173357422539i
2.16	58.0278	8.60215	2.06557	12.9584350000003-30.4027710000001i
2.25	54.3611	8.96057	4.78835	-61.1314563415869+46.1799125385367i
2.34	56.6805	9.319	1.27244	12.2483226377578-16.2624754646076i
2.43	64.5833	9.67742	1.23235	-16.7820439214212+10.351037354632i
2.52	51.7778	10.0358	3.60933	-52.6727483058881+23.6760448947292i
2.61	64.2083	10.3943	3.54032	56.5396946233994-3.4532837847751i
2.7	66	10.7527	2.95017	-1.12928409177884+47.1892020988101i
2.79	56.6945	11.1111	2.27174	35.7863322039682-6.36405876417479i
C15
Time	Data	FFT Freq	FFT Mag	FFT Complex			Max
0	94.7083	0	197.744	3163.902801			4.40322
0.09	95.7639	0.358423	1.24541	19.6700967751417-3.18702603620899i
0.18	107.569	0.716846	2.90992	-46.5484061346301-0.978549655933215i
0.27	97.6945	1.07527	2.49924	-14.8345203273586-37.1343775708649i
0.36	96.625	1.43369	3.36784	53.6134752050674-5.40751366346075i
0.45	100.389	1.79211	1.7183	-3.78455086839853-27.2310139350726i
0.54	105.347	2.15054	2.98909	16.9247201601+44.7306308144481i
0.63	96.4305	2.50896	0.116518	0.940419977566325-1.60971325577062i
0.72	99.875	2.86738	0.971605	-15.43051-1.88885299999993i
0.81	110.611	3.22581	4.40322	-47.8434141775999+51.7149144897899i
0.9	100.708	3.58423	1.00294	-12.7232212915718+9.77900157623744i
0.99	93.7778	3.94265	0.724893	-0.597354708023646+11.5828949070162i
1.08	89.9445	4.30108	1.24924	14.9976087949326-13.2129936634607i
1.17	96.4028	4.6595	2.55658	3.77145359788215+40.7309910450503i
1.26	103.431	5.01792	2.92495	-6.48646873389795+46.3475331058559i
1.35	97.3472	5.37634	1.81863	-28.9886262692092+2.5223094831779i
1.44	103.667	5.73477	0.0876752	1.40280299999995
1.53	95.5139	6.09319	1.81863	-28.9886262692093-2.52230948317778i
1.62	87.25	6.45161	2.92495	-6.48646873389806-46.3475331058559i
1.71	89.9861	6.81004	2.55658	3.77145359788205-40.7309910450503i
1.8	100.986	7.16846	1.24924	14.9976087949326+13.2129936634607i
1.89	95.1528	7.52688	0.724893	-0.597354708023688-11.5828949070162i
1.98	101.542	7.8853	1.00294	-12.7232212915718-9.77900157623742i
2.07	97.5	8.24373	4.40322	-47.8434141776001-51.7149144897898i
2.16	110.708	8.60215	0.971605	-15.43051+1.88885299999993i
2.25	104.014	8.96057	0.116518	0.940419977566272+1.60971325577052i
2.34	102.042	9.319	2.98909	16.9247201600999-44.7306308144482i
2.43	109.847	9.67742	1.7183	-3.78455086839845+27.2310139350726i
2.52	87.0972	10.0358	3.36784	53.6134752050674+5.40751366346072i
2.61	93.7222	10.3943	2.49924	-14.8345203273585+37.134377570865i
2.7	91.1528	10.7527	2.90992	-46.5484061346301+0.978549655933261i
2.79	107.097	11.1111	1.24541	19.6700967751417+3.18702603620892i
C16
Time	Data	FFT Freq	FFT Mag	FFT Complex			Max
0	71.3125	0	125.062	2001			3.29763
0.09	62.125	0.358423	1.90425	-5.34051652181907-29.9962552155381i
0.18	62.4375	0.716846	0.448345	-1.41537215516906+7.03250705968838i
0.27	55.3125	1.07527	0.895101	1.66624348862453+14.2243512695304i
0.36	57.875	1.43369	0.37509	3.6807720163547+4.74016952966369i
0.45	70.625	1.79211	2.91818	42.9930827303776-18.2109192940261i
0.54	64.4375	2.15054	2.27567	34.1812138016861+12.5455326926318i
0.63	66.625	2.50896	0.798036	10.5284688483338+7.22411494341024i
0.72	62.125	2.86738	1.71919	-21.625-17i
0.81	69.1875	3.22581	1.46542	-18.1002930278085-14.9039448278872i
0.9	60.6875	3.58423	1.41212	-9.77785429658224-20.3684959576893i
0.99	64.875	3.94265	2.5429	40.3381833466344-5.31129863506865i
1.08	63.25	4.30108	2.28366	19.9442279836453+30.6151695296637i
1.17	63.625	4.6595	0.979576	-15.6694522649942+0.343641842597926i
1.26	68.5	5.01792	3.29763	52.5120126500651-5.13152159063291i
1.35	59.3125	5.37634	1.72285	-7.91571659934875-26.4046450727255i
1.44	65.25	5.73477	1.8125	29
1.53	55.375	6.09319	1.72285	-7.91571659934867+26.4046450727255i
1.62	68.75	6.45161	3.29763	52.5120126500652+5.13152159063281i
1.71	55.875	6.81004	0.979576	-15.6694522649942-0.34364184259787i
1.8	65.9375	7.16846	2.28366	19.9442279836453-30.6151695296637i
1.89	66.375	7.52688	2.5429	40.3381833466345+5.31129863506857i
1.98	55.5625	7.8853	1.41212	-9.77785429658217+20.3684959576894i
2.07	61.125	8.24373	1.46542	-18.1002930278085+14.9039448278872i
2.16	55.5625	8.60215	1.71919	-21.625+17i
2.25	54.9375	8.96057	0.798036	10.5284688483338-7.22411494341025i
2.34	73.75	9.319	2.27567	34.1812138016861-12.5455326926319i
2.43	62.8125	9.67742	2.91818	42.9930827303776+18.210919294026i
2.52	55.375	10.0358	0.37509	3.68077201635469-4.74016952966368i
2.61	59.25	10.3943	0.895101	1.66624348862452-14.2243512695303i
2.7	64.1875	10.7527	0.448345	-1.41537215516908-7.03250705968832i
2.79	58.5625	11.1111	1.90425	-5.34051652181897+29.9962552155382i
C17
Time	Data	FFT Freq	FFT Mag	FFT Complex			Max
0	25.775	0	48.2245	771.591615			3.77802
0.09	25.6417	0.358423	2.18535	18.5010139514817-29.6699130301653i
0.18	33.8	0.716846	3.77802	-1.06105247406737-60.4389434185488i
0.27	28.125	1.07527	1.77121	24.4880378784086+14.2637188914979i
0.36	33.325	1.43369	3.26518	15.3240577446404-49.9448213400407i
0.45	23.625	1.79211	2.51057	-28.8520967618197+27.9485185340075i
0.54	27.2167	2.15054	0.894492	-12.1343701314132+7.58860380186347i
0.63	20.2416	2.50896	1.1894	18.6614695123396-3.72932315940886i
0.72	24.1667	2.86738	0.749375	-11.974976-0.600037000000043i
0.81	35.8084	3.22581	0.155141	-9.15060341709371E-002-2.48056289921297i
0.9	27.1583	3.58423	1.63383	-4.88832398659233+25.680244562648i
0.99	25.0666	3.94265	1.00191	9.82681569610699-12.6654459759011i
1.08	21.1417	4.30108	0.291611	-3.3907097446404+3.20507865995916i
1.17	12.4833	4.6595	2.50291	-36.2840381058777+16.9468839024954i
1.26	19.1417	5.01792	2.1535	33.9836465920727+5.68590134223555i
1.35	16.55	5.37634	1.82994	2.01739186353219+29.2094727509367i
1.44	24.7416	5.73477	0.309902	4.95843300000013
1.53	22.5167	6.09319	1.82994	2.01739186353209-29.2094727509366i
1.62	34.7333	6.45161	2.1535	33.9836465920727-5.68590134223561i
1.71	29.2667	6.81004	2.50291	-36.2840381058778-16.9468839024953i
1.8	18.225	7.16846	0.291611	-3.3907097446404-3.20507865995916i
1.89	27.3333	7.52688	1.00191	9.82681569610698+12.6654459759011i
1.98	19.2	7.8853	1.63383	-4.88832398659237-25.680244562648i
2.07	28.2917	8.24373	0.155141	-9.15060341709566E-002+2.48056289921299i
2.16	22.375	8.60215	0.749375	-11.974976+0.600037000000043i
2.25	23.5833	8.96057	1.1894	18.6614695123396+3.72932315940884i
2.34	17.6583	9.319	0.894492	-12.1343701314132-7.58860380186345i
2.43	18.175	9.67742	2.51057	-28.8520967618199-27.9485185340074i
2.52	18.4	10.0358	3.26518	15.3240577446405+49.9448213400407i
2.61	20.9667	10.3943	1.77121	24.4880378784086-14.263718891498i
2.7	21.2167	10.7527	3.77802	-1.06105247406722+60.4389434185488i
2.79	25.6417	11.1111	2.18535	18.5010139514817+29.6699130301653i
C19
Time	Data	FFT Freq	FFT Mag	FFT Complex			Max
0	85.75	0	164.275	2628.402649			2.73287
0.09	86.5139	0.358423	2.24241	-29.670425046108-20.1727562009926i
0.18	79.9028	0.716846	2.73287	38.3433873733129+21.0176060192945i
0.27	78.4305	1.07527	0.471503	7.04761220065109+2.6914127853138i
0.36	75.1945	1.43369	0.762663	-10.8601599399214-5.56423308882154i
0.45	86.0833	1.79211	2.1721	28.9892997467488-19.1685452491093i
0.54	85.125	2.15054	1.65728	22.4665245398973+14.0847702764333i
0.63	69.2361	2.50896	2.49364	37.5397781626734-13.5140488248833i
0.72	85.2222	2.86738	1.01339	-16.05542-2.26397700000007i
0.81	82.9583	3.22581	2.3503	-35.1888530305099-13.2616431111281i
0.9	83.9861	3.58423	0.466563	-1.80967054670542-7.24234339948685i
0.99	83.9722	3.94265	2.64775	25.9332443360594+33.498980211767i
1.08	85.0695	4.30108	1.63772	13.5546179399211-22.4254390888216i
1.17	84.8195	4.6595	0.497209	0.858158837037323-7.9089278124289i
1.26	93.9861	5.01792	1.24423	-19.6115693665047-3.42059165662523i
1.35	84.2917	5.37634	1.12674	-17.1753192065521+5.47828745414318i
1.44	83.4583	5.73477	1.67968	26.874939
1.53	82.9028	6.09319	1.12674	-17.1753192065521-5.47828745414314i
1.62	81.7361	6.45161	1.24423	-19.6115693665047+3.42059165662532i
1.71	86.7778	6.81004	0.497209	0.858158837037317+7.90892781242892i
1.8	88.0278	7.16846	1.63772	13.5546179399211+22.4254390888216i
1.89	74.8055	7.52688	2.64775	25.9332443360593-33.4989802117671i
1.98	81.0695	7.8853	0.466563	-1.80967054670544+7.24234339948689i
2.07	78.9583	8.24373	2.3503	-35.1888530305099+13.2616431111282i
2.16	74.1389	8.60215	1.01339	-16.05542+2.26397700000007i
2.25	74.0139	8.96057	2.49364	37.5397781626735+13.5140488248831i
2.34	86.0833	9.319	1.65728	22.4665245398973-14.0847702764333i
2.43	84.7083	9.67742	2.1721	28.9892997467488+19.1685452491093i
2.52	78.9305	10.0358	0.762663	-10.8601599399214+5.56423308882157i
2.61	79.4167	10.3943	0.471503	7.04761220065116-2.69141278531379i
2.7	79.9583	10.7527	2.73287	38.3433873733128-21.0176060192946i
2.79	82.875	11.1111	2.24241	-29.6704250461079+20.1727562009927i
C20
Time	Data	FFT Freq	FFT Mag	FFT Complex			Max
0	188.567	0	389.228	6227.65387			3.31002
0.09	205.75	0.358423	2.02676	-31.8333113309135-6.18306832369557i
0.18	183.433	0.716846	1.62259	-6.09713926618526+25.2353537903657i
0.27	189.413	1.07527	0.657981	8.49044543370451-6.22453156984801i
0.36	195.75	1.43369	1.70171	-19.3768237834678-19.1277526845253i
0.45	191.01	1.79211	2.70337	38.9260212420893+18.8593025658405i
0.54	197.279	2.15054	1.14923	4.14856857254437-17.9135110971593i
0.63	191.827	2.50896	1.10713	16.4704349564419+6.52004837950517i
0.72	191.106	2.86738	1.7267	-5.67303400000016-27.0384519999998i
0.81	196.163	3.22581	0.681748	-7.58755885389477-7.83661775339253i
0.9	197.029	3.58423	1.4688	0.179894618892092-23.5001874308239i
0.99	197.01	3.94265	1.66024	-3.4934008621224-26.33314437717i
1.08	203.923	4.30108	3.31002	-44.6423402165322-28.4931086845251i
1.17	203.567	4.6595	1.50216	-12.3077628973867-20.6441883704417i
1.26	194	5.01792	2.25574	-33.1158439252513-14.3513225432989i
1.35	193.356	5.37634	0.63635	10.1813243120814-7.45603141765678E-002i
1.44	186.212	5.73477	1.37741	-22.0385139999999
1.53	202.25	6.09319	0.63635	10.1813243120814+7.45603141764963E-002i
1.62	196.115	6.45161	2.25574	-33.1158439252513+14.3513225432989i
1.71	197.385	6.81004	1.50216	-12.3077628973866+20.6441883704417i
1.8	195.144	7.16846	3.31002	-44.6423402165322+28.4931086845251i
1.89	192.462	7.52688	1.66024	-3.49340086212234+26.33314437717i
1.98	192.308	7.8853	1.4688	0.17989461889213+23.5001874308239i
2.07	194.375	8.24373	0.681748	-7.58755885389477+7.83661775339258i
2.16	192.394	8.60215	1.7267	-5.67303400000013+27.0384519999998i
2.25	196.692	8.96057	1.10713	16.4704349564419-6.5200483795052i
2.34	198.202	9.319	1.14923	4.14856857254441+17.9135110971593i
2.43	194.596	9.67742	2.70337	38.9260212420893-18.8593025658406i
2.52	195.471	10.0358	1.70171	-19.3768237834678+19.1277526845253i
2.61	188.048	10.3943	0.657981	8.49044543370456+6.22453156984798i
2.7	195.875	10.7527	1.62259	-6.09713926618532-25.2353537903657i
2.79	190.942	11.1111	2.02676	-31.8333113309134+6.18306832369568i
D02
Time	Data	FFT Freq	FFT Mag	FFT Complex			Max
0	173.523	0	365.33	5845.272705			7.43354
0.09	181.841	0.358423	6.40723	-97.640633296883+31.2371523507594i
0.18	176.591	0.716846	1.39602	-3.41143145982551+22.0742038187454i
0.27	174.818	1.07527	1.7395	27.790955759097+1.51109121453304i
0.36	173.92	1.43369	1.25553	-2.40006212438809-19.9445190191849i
0.45	171.409	1.79211	2.49887	32.0599013890873+23.8897837876716i
0.54	181.193	2.15054	4.62219	-73.9549836887429-7.15223362421948E-002i
0.63	172.136	2.50896	2.33505	9.06496212857635-36.2443711084876i
0.72	186.261	2.86738	2.33374	19.2045009999999-32.0226739999998i
0.81	178.602	3.22581	2.73728	-31.6098193779552+30.3141302953399i
0.9	196.534	3.58423	1.51631	18.326393473537+15.8976578005125i
0.99	174.466	3.94265	6.28046	-54.242561142096-84.5899152717152i
1.08	185.239	4.30108	4.44913	65.900004124388+26.9191289808151i
1.17	212.818	4.6595	3.08419	47.6969625722642-12.6541436229587i
1.26	168.08	5.01792	7.43354	-104.414446324968+56.9523199555001i
1.35	193.409	5.37634	1.74982	18.6985919679093+20.8374139764819i
1.44	179.545	5.73477	2.16761	-34.6818229999999
1.53	184.648	6.09319	1.74982	18.6985919679092-20.8374139764821i
1.62	189.909	6.45161	7.43354	-104.414446324968-56.9523199554999i
1.71	201.216	6.81004	3.08419	47.6969625722643+12.6541436229585i
1.8	186.068	7.16846	4.44913	65.900004124388-26.9191289808151i
1.89	182.886	7.52688	6.28046	-54.2425611420957+84.5899152717153i
1.98	182.818	7.8853	1.51631	18.3263934735369-15.8976578005126i
2.07	173.08	8.24373	2.73728	-31.6098193779552-30.3141302953397i
2.16	207.67	8.60215	2.33374	19.204501+32.0226739999998i
2.25	184.602	8.96057	2.33505	9.06496212857643+36.2443711084876i
2.34	170.205	9.319	4.62219	-73.9549836887429+7.15223362422623E-002i
2.43	187.33	9.67742	2.49887	32.0599013890873-23.8897837876717i
2.52	170.023	10.0358	1.25553	-2.40006212438803+19.9445190191849i
2.61	189.193	10.3943	1.7395	27.790955759097-1.51109121453311i
2.7	177.716	10.7527	1.39602	-3.4114314598256-22.0742038187455i
2.79	177.523	11.1111	6.40723	-97.640633296883-31.2371523507591i
D03
Time	Data	FFT Freq	FFT Mag	FFT Complex			Max
0	203.08	0	391.7	6267.193175			13.4232
0.09	147	0.358423	5.54364	-71.1814682436348-52.9205045681735i
0.18	191.364	0.716846	2.45013	-35.9625099669434-15.6046823505985i
0.27	174.602	1.07527	8.32263	-97.2020287625344+91.0159864885128i
0.36	212.25	1.43369	3.91125	10.4384940426542+61.7032157311267i
0.45	188.352	1.79211	9.88622	131.525459500413+87.8737208909248i
0.54	222.443	2.15054	3.77558	-4.45802887243271+60.2446323564975i
0.63	224.83	2.50896	11.1597	-141.310457888591+109.147804345197i
0.72	193.886	2.86738	3.67999	51.1590889999998-29.147676i
0.81	209.898	3.22581	2.12525	-2.48384737625767+33.9131291946189i
0.9	166.614	3.58423	3.43872	39.4165419599899+38.385899170533i
0.99	195.864	3.94265	4.10444	40.3803161456994-51.7892185796297i
1.08	214.955	4.30108	2.3374	32.8569779573459+17.8623937311268i
1.17	198.659	4.6595	8.31855	-76.6960038835387+108.777111522737i
1.26	195.318	5.01792	13.4232	205.367644879386+62.8547044634367i
1.35	176.92	5.37634	7.5881	40.5136785084457+114.450532786026i
1.44	225.136	5.73477	0.835938	-13.3750009999999
1.53	196.545	6.09319	7.5881	40.5136785084455-114.450532786027i
1.62	204.511	6.45161	13.4232	205.367644879386-62.854704463437i
1.71	202.023	6.81004	8.31855	-76.696003883539-108.777111522737i
1.8	192.136	7.16846	2.3374	32.8569779573458-17.8623937311268i
1.89	222.58	7.52688	4.10444	40.3803161456996+51.7892185796296i
1.98	160.625	7.8853	3.43872	39.4165419599899-38.3858991705329i
2.07	185.432	8.24373	2.12525	-2.48384737625781-33.9131291946189i
2.16	183.239	8.60215	3.67999	51.1590889999998+29.147676i
2.25	220.886	8.96057	11.1597	-141.310457888592-109.147804345197i
2.34	195.489	9.319	3.77558	-4.45802887243272-60.2446323564974i
2.43	195.193	9.67742	9.88622	131.525459500413-87.8737208909254i
2.52	164.352	10.0358	3.91125	10.4384940426541-61.7032157311267i
2.61	200.795	10.3943	8.32263	-97.2020287625347-91.0159864885127i
2.7	201.511	10.7527	2.45013	-35.9625099669433+15.6046823505987i
2.79	200.705	11.1111	5.54364	-71.1814682436347+52.9205045681735i
D05
Time	Data	FFT Freq	FFT Mag	FFT Complex			Max
0	315.208	0	671.688	10747.000064			8.31502
0.09	322.167	0.358423	6.99621	-110.29511512337-19.1153675823342i
0.18	318.792	0.716846	7.06928	-108.372496010375+32.3870432620615i
0.27	332.75	1.07527	2.31253	5.86516677494249+36.5326570923229i
0.36	321.583	1.43369	3.71395	-56.0747173897856-19.6655782535811i
0.45	359.792	1.79211	6.75394	-93.919977412619+53.4477960765237i
0.54	319.208	2.15054	2.08434	24.8236251314311-22.2703713499053i
0.63	345.542	2.50896	5.65241	28.6971883605418-85.7648400292862i
0.72	326.875	2.86738	1.30469	20.375-4.5416239999995i
0.81	347.625	3.22581	4.61157	41.1766129713154+61.2269007767157i
0.9	359.25	3.58423	6.44784	-103.138117209949-2.37764693438991i
0.99	360.833	3.94265	2.10075	-29.8005201454544-15.5464098730198i
1.08	338.417	4.30108	2.37466	35.9080293897858+12.417733746419i
1.17	323.458	4.6595	0.104691	-0.136949357609972-1.66945599187019i
1.26	345.417	5.01792	8.31502	87.687116088893-100.053480322424i
1.35	326.083	5.37634	5.1609	-52.5864060677468-63.664781910982i
1.44	341.583	5.73477	2.54687	-40.7499360000002
1.53	334.708	6.09319	5.1609	-52.5864060677467+63.664781910982i
1.62	346.958	6.45161	8.31502	87.6871160888933+100.053480322423i
1.71	332.167	6.81004	0.104691	-0.136949357609957+1.66945599187012i
1.8	333.583	7.16846	2.37466	35.9080293897858-12.4177337464191i
1.89	353.292	7.52688	2.10075	-29.8005201454545+15.5464098730198i
1.98	328.333	7.8853	6.44784	-103.138117209949+2.37764693439012i
2.07	341.958	8.24373	4.61157	41.1766129713153-61.2269007767159i
2.16	354.667	8.60215	1.30469	20.375+4.5416239999995i
2.25	330.125	8.96057	5.65241	28.6971883605421+85.7648400292861i
2.34	316.208	9.319	2.08434	24.8236251314312+22.2703713499052i
2.43	339.125	9.67742	6.75394	-93.9199774126191-53.4477960765235i
2.52	354.833	10.0358	3.71395	-56.0747173897855+19.6655782535812i
2.61	328.042	10.3943	2.31253	5.86516677494243-36.532657092323i
2.7	332.208	10.7527	7.06928	-108.372496010375-32.3870432620612i
2.79	316.208	11.1111	6.99621	-110.295115123369+19.1153675823344i
D06
Time	Data	FFT Freq	FFT Mag	FFT Complex			Max
0	176.833	0	344.971	5519.541656			7.9458
0.09	184.208	0.358423	4.38476	-61.7233685487564+33.3482493166632i
0.18	162.417	0.716846	5.02596	66.2130178434802+45.6340607349593i
0.27	164.792	1.07527	4.38364	-37.8819837992255-59.0282449342421i
0.36	170	1.43369	5.6837	-36.8975817954831-83.1174237750674i
0.45	181.375	1.79211	5.99897	94.7679904159396+15.2274179745566i
0.54	164.875	2.15054	7.62807	80.4634241297978+91.7694901135687i
0.63	155.667	2.50896	4.31571	8.05258074405323-68.5801648295996i
0.72	147.375	2.86738	1.88116	-30.0833440000001+0.958311999999978i
0.81	169.458	3.22581	5.51643	-24.6151754167019-84.761051314722i
0.9	171.667	3.58423	4.76874	37.5338824648949-66.4294989613635i
0.99	186.5	3.94265	7.9458	109.526594521746+64.5498274213271i
1.08	177.708	4.30108	6.15099	-92.935794204517+32.3825122249326i
1.17	169.917	4.6595	1.89013	8.58622127797162-28.9976528813459i
1.26	183.458	5.01792	1.62521	-7.37694843817268+24.9349436600271i
1.35	195.292	5.37634	3.67279	-28.3793551950266-51.4577025623337i
1.44	168.292	5.73477	1.96094	-31.3749679999996
1.53	176.292	6.09319	3.67279	-28.3793551950265+51.4577025623337i
1.62	177.75	6.45161	1.62521	-7.37694843817277-24.934943660027i
1.71	173.417	6.81004	1.89013	8.58622127797168+28.9976528813459i
1.8	202.667	7.16846	6.15099	-92.935794204517-32.3825122249326i
1.89	150.5	7.52688	7.9458	109.526594521746-64.5498274213275i
1.98	156.875	7.8853	4.76874	37.5338824648949+66.4294989613635i
2.07	175	8.24373	5.51643	-24.6151754167016+84.7610513147221i
2.16	153.542	8.60215	1.88116	-30.0833440000001-0.958311999999978i
2.25	182.542	8.96057	4.31571	8.05258074405348+68.5801648295995i
2.34	210.583	9.319	7.62807	80.4634241297976-91.7694901135688i
2.43	168.458	9.67742	5.99897	94.7679904159396-15.2274179745567i
2.52	160.583	10.0358	5.6837	-36.897581795483+83.1174237750673i
2.61	172.958	10.3943	4.38364	-37.8819837992252+59.0282449342423i
2.7	159.458	10.7527	5.02596	66.2130178434801-45.6340607349595i
2.79	169.083	11.1111	4.38476	-61.7233685487564-33.3482493166629i
D08
Time	Data	FFT Freq	FFT Mag	FFT Complex			Max
0	71.5795	0	99.4481	1591.170349			9.39161
0.09	27.5682	0.358423	7.5847	83.9181875450528+87.6630972561083i
0.18	58.2727	0.716846	8.661	45.9386062879311+130.739937422988i
0.27	47.2386	1.07527	3.12923	-47.2623348739898-16.5242668971737i
0.36	24.4432	1.43369	2.31808	-6.92028248500453+36.4380033606665i
0.45	59.8182	1.79211	3.81223	49.3279689720537+35.8778828567068i
0.54	40.9432	2.15054	3.85752	19.0796802814785-58.6972848161528i
0.63	47.5682	2.50896	1.86423	-24.0620821911581+17.6269564484601i
0.72	44.9773	2.86738	4.52993	41.6477660000001+59.3182370000001i
0.81	26.0227	3.22581	2.17889	-14.9275718364101+31.5046674448641i
0.9	33.3977	3.58423	4.64462	-67.1404082465931+31.8547150789238i
0.99	46.75	3.94265	9.39161	128.962775583852+77.1258934177499i
1.08	74.9432	4.30108	3.80048	-26.3978315149953+54.7789453606666i
1.17	38.3295	4.6595	9.15527	146.469213565825-2.10647195803812i
1.26	50.7045	5.01792	2.89763	42.4399936771833-18.6626506819352i
1.35	60.9773	5.37634	3.29461	0.573843234774586+52.710592630605i
1.44	31.2045	5.73477	2.74503	-43.920469
1.53	63.1364	6.09319	3.29461	0.573843234774344-52.7105926306049i
1.62	42.375	6.45161	2.89763	42.4399936771833+18.6626506819351i
1.71	28.5682	6.81004	9.15527	146.469213565825+2.10647195803788i
1.8	51.6364	7.16846	3.80048	-26.3978315149954-54.7789453606665i
1.89	36.8636	7.52688	9.39161	128.962775583852-77.1258934177501i
1.98	31	7.8853	4.64462	-67.1404082465931-31.8547150789236i
2.07	65.0341	8.24373	2.17889	-14.92757183641-31.5046674448639i
2.16	47.7273	8.60215	4.52993	41.647766-59.3182370000001i
2.25	60.1477	8.96057	1.86423	-24.0620821911582-17.62695644846i
2.34	53.5341	9.319	3.85752	19.0796802814786+58.6972848161527i
2.43	77.0909	9.67742	3.81223	49.3279689720537-35.8778828567068i
2.52	61.125	10.0358	2.31808	-6.92028248500461-36.4380033606665i
2.61	67.2273	10.3943	3.12923	-47.2623348739897+16.5242668971739i
2.7	55.7614	10.7527	8.661	45.9386062879307-130.739937422989i
2.79	65.2045	11.1111	7.5847	83.9181875450525-87.6630972561085i
D10
Time	Data	FFT Freq	FFT Mag	FFT Complex			Max
0	81.4445	0	181.148	2898.361115			7.00135
0.09	101.319	0.358423	3.71218	-46.7682589437431+36.6126016038886i
0.18	88.5417	0.716846	4.67496	48.7058399535288-56.7687616139273i
0.27	89.9445	1.07527	2.33507	-25.5246594330855+27.2826999461864i
0.36	95.5555	1.43369	1.96125	-29.0503023512276-11.8653506411346i
0.45	88.3195	1.79211	1.87896	-12.4555027757863-27.3618503260296i
0.54	78.5417	2.15054	0.334518	2.23263597009709E-002-5.35224644775608i
0.63	99.5278	2.50896	4.3818	-68.2294351627218-16.1240841030218i
0.72	89.6945	2.86738	0.452475	6.81939700000009-2.43057199999976i
0.81	72.5278	3.22581	3.42242	4.63266715718447-54.5624765601655i
0.9	86.375	3.58423	7.00135	16.0881335791298-110.860379974115i
0.99	94.8333	3.94265	3.79082	-54.516620467411+26.5846446810554i
1.08	79.875	4.30108	2.13455	14.9670523512278-30.6986026411347i
1.17	86.8055	4.6595	0.455729	-6.10568859711279+3.98609691784737i
1.26	93.7917	5.01792	2.04666	4.01707610764008-32.4991871402858i
1.35	86.8611	5.37634	0.870378	5.6342422226764-12.7353928886788i
1.44	106.861	5.73477	0.538187	-8.61099299999978
1.53	102.625	6.09319	0.870378	5.6342422226765+12.7353928886787i
1.62	84.9167	6.45161	2.04666	4.0170761076402+32.4991871402857i
1.71	107.833	6.81004	0.455729	-6.1056885971128-3.98609691784746i
1.8	103.889	7.16846	2.13455	14.9670523512279+30.6986026411347i
1.89	94.5555	7.52688	3.79082	-54.516620467411-26.5846446810554i
1.98	93.1528	7.8853	7.00135	16.08813357913+110.860379974114i
2.07	87.5	8.24373	3.42242	4.63266715718467+54.5624765601654i
2.16	81.4028	8.60215	0.452475	6.8193970000001+2.43057199999976i
2.25	87.25	8.96057	4.3818	-68.2294351627217+16.1240841030219i
2.34	94.9722	9.319	0.334518	2.23263597009975E-002+5.35224644775619i
2.43	85.4583	9.67742	1.87896	-12.4555027757862+27.3618503260296i
2.52	87.125	10.0358	1.96125	-29.0503023512275+11.8653506411347i
2.61	94.5555	10.3943	2.33507	-25.5246594330856-27.2826999461863i
2.7	98.7361	10.7527	4.67496	48.7058399535289+56.7687616139272i
2.79	73.5695	11.1111	3.71218	-46.7682589437431-36.6126016038886i
D11
Time	Data	FFT Freq	FFT Mag	FFT Complex			Max
0	127.167	0	270.526	4328.416594			7.30348
0.09	141.625	0.358423	5.54652	-25.1870047328317-85.0950878926925i
0.18	142.5	0.716846	5.2552	-69.05037285299-47.9795893382271i
0.27	125.75	1.07527	3.2102	-10.98076482137-50.1756504411918i
0.36	155.167	1.43369	1.16089	3.64708789285903-18.2127169856759i
0.45	133.083	1.79211	2.56761	33.4715141771941-23.8194757787558i
0.54	153.125	2.15054	3.05033	14.6135214765055+46.5661099987231i
0.63	145.667	2.50896	4.88007	-13.0842517573157-76.976997254825i
0.72	129.292	2.86738	1.56758	-22.4166579999999+11.2499359999999i
0.81	148.875	3.22581	2.18729	-2.44991608734101-34.9108031202918i
0.9	141.208	3.58423	2.97971	-3.18726346173598-47.5686911685503i
0.99	140.5	3.94265	6.2189	94.4690442113313-31.2461034908947i
1.08	139.458	4.30108	7.30348	-106.897211892859+47.2040950143244i
1.17	126.708	4.6595	3.83626	-20.4426525546549+57.8759055242032i
1.26	136.792	5.01792	3.10568	-32.5426331617797+37.5521094944993i
1.35	159.042	5.37634	4.6501	60.8707755649875+42.7825379193742i
1.44	112.583	5.73477	3.79688	-60.7500300000002
1.53	135.75	6.09319	4.6501	60.8707755649874-42.7825379193743i
1.62	124.458	6.45161	3.10568	-32.5426331617797-37.5521094944993i
1.71	135	6.81004	3.83626	-20.442652554655-57.8759055242032i
1.8	144.125	7.16846	7.30348	-106.897211892859-47.2040950143243i
1.89	137.583	7.52688	6.2189	94.4690442113314+31.2461034908943i
1.98	117.458	7.8853	2.97971	-3.18726346173591+47.5686911685502i
2.07	146.375	8.24373	2.18729	-2.44991608734084+34.9108031202917i
2.16	133	8.60215	1.56758	-22.4166579999999-11.2499359999999i
2.25	134	8.96057	4.88007	-13.0842517573154+76.976997254825i
2.34	147.25	9.319	3.05033	14.6135214765055-46.5661099987232i
2.43	125.542	9.67742	2.56761	33.4715141771943+23.8194757787558i
2.52	114.917	10.0358	1.16089	3.64708789285902+18.2127169856758i
2.61	134.042	10.3943	3.2102	-10.9807648213698+50.1756504411919i
2.7	115.333	10.7527	5.2552	-69.0503728529899+47.9795893382272i
2.79	125.042	11.1111	5.54652	-25.1870047328314+85.0950878926928i
D12
Time	Data	FFT Freq	FFT Mag	FFT Complex			Max
0	183.643	0	387.949	6207.178526			5.03842
0.09	192.179	0.358423	2.29611	-36.5847174805753-3.35066316957051i
0.18	187.893	0.716846	1.06907	-14.886900581453+8.42398052326235i
0.27	184.375	1.07527	3.4885	5.48531672919485+55.5458141129017i
0.36	200.357	1.43369	5.03842	-66.2712745970879+45.9004173794008i
0.45	189.357	1.79211	3.73893	-55.4973935804336-22.3339858150297i
0.54	194.804	2.15054	2.70339	15.1843162927428-40.5014306814473i
0.63	201.214	2.50896	3.67359	-46.6001279037934-35.8221264072555i
0.72	194.625	2.86738	3.47131	55.482178-2.55352800000014i
0.81	191.054	3.22581	2.3277	-16.7084004052266-33.2849776881277i
0.9	195.804	3.58423	2.911	27.2482946077953-37.7736417944908i
0.99	199.786	3.94265	2.28636	-6.62113043980522-35.9775684079971i
1.08	200.232	4.30108	2.94131	16.4855105970877+44.079005379401i
1.17	196.196	4.6595	3.81833	-47.6815755293671+38.194881360984i
1.26	181.982	5.01792	2.22925	-32.3314743190852-15.0624665897812i
1.35	197.714	5.37634	2.19467	34.0652046100062-8.52086460939326i
1.44	204.911	5.73477	0.49107	7.8571179999999
1.53	191.125	6.09319	2.19467	34.0652046100063+8.52086460939307i
1.62	183.625	6.45161	2.22925	-32.3314743190852+15.0624665897812i
1.71	201.375	6.81004	3.81833	-47.6815755293671-38.1948813609839i
1.8	197.964	7.16846	2.94131	16.4855105970876-44.0790053794011i
1.89	208.482	7.52688	2.28636	-6.62113043980508+35.9775684079971i
1.98	193.018	7.8853	2.911	27.2482946077954+37.7736417944907i
2.07	194.482	8.24373	2.3277	-16.7084004052264+33.2849776881277i
2.16	195.125	8.60215	3.47131	55.482178+2.55352800000014i
2.25	170.661	8.96057	3.67359	-46.6001279037933+35.8221264072557i
2.34	195.232	9.319	2.70339	15.1843162927429+40.5014306814473i
2.43	187.464	9.67742	3.73893	-55.4973935804336+22.3339858150299i
2.52	204.643	10.0358	5.03842	-66.2712745970879-45.9004173794008i
2.61	212.054	10.3943	3.4885	5.48531672919467-55.5458141129017i
2.7	193.661	10.7527	1.06907	-14.886900581453-8.42398052326227i
2.79	182.143	11.1111	2.29611	-36.5847174805753+3.35066316957058i
D13
Time	Data	FFT Freq	FFT Mag	FFT Complex			Max
0	75.5	0	163.812	2621			9.47667
0.09	81.375	0.358423	1.80261	14.2491219575738+25.0760427220608i
0.18	76.25	0.716846	3.65575	37.4008170243825+44.9720980268933i
0.27	77.625	1.07527	4.63074	-14.2672698050669+72.7051759313173i
0.36	87.75	1.43369	2.3644	-33.5149801308931-17.5465728752538i
0.45	73.375	1.79211	4.79447	-51.1468596973386+57.1721725636008i
0.54	79.125	2.15054	0.197968	-2.01912788993264+2.4405071470225i
0.63	83	2.50896	1.50767	-22.8917800269797-7.60736156338581i
0.72	72.5	2.86738	4.73363	-75.5+6i
0.81	70.125	3.22581	0.644148	-9.67864955553802-3.54187558018872i
0.9	103.625	3.58423	9.47667	13.3393028674309-151.038830758966i
0.99	83.25	3.94265	2.8363	26.2154586634448-37.0428455360669i
1.08	75	4.30108	1.56155	9.26498013089307+23.2034271247462i
1.17	75.875	4.6595	1.78154	26.8763403686245+9.49625448605964i
1.26	83.25	5.01792	1.20098	-5.22099200188086+18.4927601209051i
1.35	73.125	5.37634	3.05824	-29.3563619047197+39.1476253596679i
1.44	83	5.73477	1.71875	27.5
1.53	94	6.09319	3.05824	-29.3563619047198-39.1476253596678i
1.62	89.75	6.45161	1.20098	-5.22099200188091-18.4927601209052i
1.71	77.875	6.81004	1.78154	26.8763403686244-9.49625448605977i
1.8	87.25	7.16846	1.56155	9.26498013089306-23.2034271247462i
1.89	74	7.52688	2.8363	26.215458663445+37.0428455360668i
1.98	73	7.8853	9.47667	13.3393028674313+151.038830758966i
2.07	86.5	8.24373	0.644148	-9.67864955553797+3.54187558018877i
2.16	75.125	8.60215	4.73363	-75.5-6i
2.25	68.625	8.96057	1.50767	-22.8917800269797+7.6073615633859i
2.34	90.5	9.319	0.197968	-2.01912788993263-2.4405071470224i
2.43	93.5	9.67742	4.79447	-51.1468596973388-57.1721725636006i
2.52	68.25	10.0358	2.3644	-33.514980130893+17.5465728752538i
2.61	108	10.3943	4.63074	-14.2672698050671-72.7051759313173i
2.7	104.375	10.7527	3.65575	37.4008170243823-44.9720980268933i
2.79	76.5	11.1111	1.80261	14.2491219575737-25.0760427220609i
D15
Time	Data	FFT Freq	FFT Mag	FFT Complex			Max
0	31.5	0	65.4089	1046.541748			2.1679
0.09	32.7917	0.358423	0.524683	-4.03582861302749-7.36118130574538i
0.18	31.7083	0.716846	2.06791	19.5428277489446-26.6982015728864i
0.27	38.5833	1.07527	1.48196	-16.2202041523024+17.2955171176479i
0.36	36.8333	1.43369	1.90475	-14.8950587031906-26.5880561685689i
0.45	33.1667	1.79211	1.36413	-8.69518137436832+20.0193071180069i
0.54	34.5	2.15054	1.29631	-11.172695853926-17.4744631604564i
0.63	29.1667	2.50896	1.83336	19.5374736400035+21.8804314830055i
0.72	31.8333	2.86738	0.442228	6.70837400000005+2.25i
0.81	37.25	3.22581	0.615609	-7.54392676586126-6.33297832800875i
0.9	27.0833	3.58423	2.1679	4.59904492667208+34.3801693122493i
0.99	31.7917	3.94265	1.47116	-5.20145362576254-22.9566690208901i
1.08	33.5417	4.30108	1.05718	-5.93831529680945-15.8381781685691i
1.17	35	4.6595	1.40705	-10.5870558881789-19.8681636955078i
1.26	22.875	5.01792	0.271674	-3.13568082169056-3.01031710018083i
1.35	34	5.37634	1.86457	28.4126807794971-9.09579179101865i
1.44	32.0417	5.73477	1.33073	-21.2917480000001
1.53	37.9583	6.09319	1.86457	28.4126807794972+9.09579179101854i
1.62	41.5833	6.45161	0.271674	-3.13568082169055+3.01031710018087i
1.71	40.125	6.81004	1.40705	-10.5870558881788+19.8681636955078i
1.8	27.1667	7.16846	1.05718	-5.93831529680941+15.8381781685691i
1.89	31.6667	7.52688	1.47116	-5.20145362576246+22.9566690208901i
1.98	32.0417	7.8853	2.1679	4.599044926672-34.3801693122493i
2.07	30.9167	8.24373	0.615609	-7.54392676586123+6.33297832800882i
2.16	29.25	8.60215	0.442228	6.70837400000005-2.25i
2.25	30.8333	8.96057	1.83336	19.5374736400035-21.8804314830056i
2.34	28.7917	9.319	1.29631	-11.1726958539259+17.4744631604564i
2.43	32.625	9.67742	1.36413	-8.69518137436837-20.0193071180069i
2.52	37.5	10.0358	1.90475	-14.8950587031906+26.588056168569i
2.61	27.1667	10.3943	1.48196	-16.2202041523024-17.2955171176478i
2.7	34.375	10.7527	2.06791	19.5428277489447+26.6982015728864i
2.79	30.875	11.1111	0.524683	-4.03582861302747+7.36118130574538i
D16
Time	Data	FFT Freq	FFT Mag	FFT Complex			Max
0	118.243	0	229.666	3674.661774			3.04141
0.09	115.449	0.358423	0.838451	13.4082095766349-0.433580370744384i
0.18	113.463	0.716846	2.33849	-20.2806396439524-31.4426177151224i
0.27	121.993	1.07527	1.00569	-0.168012516751684-16.0901245379597i
0.36	113.654	1.43369	0.819	6.61756504249811+11.3102949949564i
0.45	124.176	1.79211	1.50911	-22.2247948602815-9.43805390413405i
0.54	112.831	2.15054	1.21015	16.922413640953+9.40914719526094i
0.63	114.912	2.50896	1.44733	-4.6135978144449+22.6930952887353i
0.72	116.147	2.86738	2.16525	-17.3898000000002-29.963258i
0.81	116.846	3.22581	1.74166	-1.06588949275135-27.846189127264i
0.9	115.191	3.58423	1.93466	30.436821876292+5.63736015127008i
0.99	109.257	3.94265	1.28144	-11.4254096743226+17.0245887758802i
1.08	112.831	4.30108	1.96352	4.73534295750194-31.0573210050439i
1.17	112.074	4.6595	3.04141	41.890800096744-24.762851356723i
1.26	113.728	5.01792	1.44534	13.4216481267071-18.8320807591136i
1.35	111.199	5.37634	2.42327	-13.5068733148273-36.3435862855218i
1.44	117.956	5.73477	2.22427	35.5882899999999
1.53	113.779	6.09319	2.42327	-13.5068733148272+36.3435862855218i
1.62	111.294	6.45161	1.44534	13.4216481267072+18.8320807591136i
1.71	109.757	6.81004	3.04141	41.8908000967441+24.7628513567228i
1.8	116.691	7.16846	1.96352	4.73534295750199+31.0573210050439i
1.89	111.676	7.52688	1.28144	-11.4254096743226-17.0245887758802i
1.98	132.103	7.8853	1.93466	30.436821876292-5.63736015127013i
2.07	112.412	8.24373	1.74166	-1.06588949275126+27.846189127264i
2.16	109.926	8.60215	2.16525	-17.3898000000001+29.963258i
2.25	120.125	8.96057	1.44733	-4.61359781444496-22.6930952887353i
2.34	117.588	9.319	1.21015	16.922413640953-9.40914719526095i
2.43	109.544	9.67742	1.50911	-22.2247948602815+9.43805390413413i
2.52	113.419	10.0358	0.819	6.6175650424981-11.3102949949564i
2.61	110.625	10.3943	1.00569	-0.168012516751631+16.0901245379597i
2.7	120.059	10.7527	2.33849	-20.2806396439522+31.4426177151225i
2.79	105.713	11.1111	0.838451	13.4082095766349+0.433580370744362i
D17
Time	Data	FFT Freq	FFT Mag	FFT Complex			Max
0	187.833	0	376.536	6024.583345			4.58362
0.09	190.361	0.358423	0.599951	6.67463694709225-6.89884192402902i
0.18	189.806	0.716846	2.26089	17.2628531904311+31.7894796969487i
0.27	190.833	1.07527	0.458081	6.3372352850818-3.68211574009395i
0.36	181.694	1.43369	1.5075	-22.1434457301969+9.56242100374922i
0.45	184.431	1.79211	2.1234	23.77753790348-24.2670276223506i
0.54	191.556	2.15054	2.0507	-28.6914630868681-15.9177171353694i
0.63	188.139	2.50896	0.462428	7.16987008907925-1.82645553293253i
0.72	181.569	2.86738	1.82548	-9.06936399999997-27.7638549999999i
0.81	196.903	3.22581	0.786971	10.0871143527856+7.53636789035595i
0.9	182.625	3.58423	4.58362	33.6978072322865+65.1375822020492i
0.99	182.375	3.94265	0.807981	8.98038463030177-9.29936444399388i
1.08	197.028	4.30108	1.759	-28.1342622698029-0.7431829962509i
1.17	196.819	4.6595	1.02905	-10.7919446412055+12.4348567129155i
1.26	190.667	5.01792	0.421091	-6.3247373358492-2.32184896563249i
1.35	190.444	5.37634	1.23318	-6.23483456661529-18.7199652260876i
1.44	182.083	5.73477	1.19444	-19.1111129999999
1.53	183.236	6.09319	1.23318	-6.23483456661524+18.7199652260877i
1.62	190.056	6.45161	0.421091	-6.32473733584922+2.32184896563256i
1.71	189.403	6.81004	1.02905	-10.7919446412055-12.4348567129155i
1.8	184.403	7.16846	1.759	-28.1342622698029+0.743182996250909i
1.89	187.639	7.52688	0.807981	8.98038463030178+9.29936444399388i
1.98	189.833	7.8853	4.58362	33.6978072322864-65.1375822020493i
2.07	180.597	8.24373	0.786971	10.0871143527856-7.53636789035598i
2.16	184.361	8.60215	1.82548	-9.06936399999993+27.7638549999999i
2.25	191.403	8.96057	0.462428	7.16987008907923+1.82645553293253i
2.34	187.889	9.319	2.0507	-28.6914630868681+15.9177171353694i
2.43	183.292	9.67742	2.1234	23.7775379034801+24.2670276223506i
2.52	197.861	10.0358	1.5075	-22.1434457301969-9.56242100374923i
2.61	194.014	10.3943	0.458081	6.33723528508181+3.68211574009398i
2.7	183.472	10.7527	2.26089	17.262853190431-31.7894796969488i
2.79	191.958	11.1111	0.599951	6.67463694709229+6.89884192402903i
D18
Time	Data	FFT Freq	FFT Mag	FFT Complex			Max
0	261.222	0	531.328	8501.250032			3.81852
0.09	264.875	0.358423	1.16743	16.7708288993185+8.22427793857066i
0.18	260.458	0.716846	0.557402	-8.71474757774157-1.89518496914699i
0.27	271.972	1.07527	1.69446	-19.0783478052884+19.2625035381274i
0.36	267.847	1.43369	1.30225	-18.7930712838425-8.99785878531494i
0.45	262.292	1.79211	1.1233	-6.24227525237702+16.8539923495163i
0.54	269.931	2.15054	0.207896	2.95657527592603+1.52418779290276i
0.63	271.708	2.50896	1.80276	-21.0812929180956-19.6865661317747i
0.72	259.917	2.86738	1.42323	4.97219599999972+22.2222300000003i
0.81	260.694	3.22581	3.81852	28.3621958948469+54.1142444896223i
0.9	268.778	3.58423	2.60695	-12.816691694268-39.6932383577323i
0.99	272.194	3.94265	0.596297	2.88062498035405-9.0954914578927i
1.08	257.764	4.30108	0.562417	3.59861328384211-8.24779678531536i
1.17	260.708	4.6595	2.10634	-32.2819962098419-9.6779602419015i
1.26	267.833	5.01792	0.928868	14.6860759960837-2.27923511978249i
1.35	257.181	5.37634	1.413	-22.4408255889161-2.74372341265229i
1.44	267.861	5.73477	0.480902	-7.6944280000007
1.53	266.361	6.09319	1.413	-22.4408255889161+2.74372341265236i
1.62	267.583	6.45161	0.928868	14.6860759960837+2.27923511978242i
1.71	261.833	6.81004	2.10634	-32.2819962098419+9.67796024190159i
1.8	270.625	7.16846	0.562417	3.59861328384213+8.24779678531533i
1.89	268.792	7.52688	0.596297	2.88062498035403+9.09549145789269i
1.98	255.125	7.8853	2.60695	-12.8166916942678+39.6932383577323i
2.07	265.931	8.24373	3.81852	28.3621958948467-54.1142444896224i
2.16	270.139	8.60215	1.42323	4.9721959999997-22.2222300000003i
2.25	265.222	8.96057	1.80276	-21.0812929180955+19.6865661317748i
2.34	263.819	9.319	0.207896	2.95657527592605-1.52418779290276i
2.43	270.181	9.67742	1.1233	-6.24227525237707-16.8539923495163i
2.52	270.5	10.0358	1.30225	-18.7930712838425+8.99785878531497i
2.61	267.181	10.3943	1.69446	-19.0783478052885-19.2625035381274i
2.7	267.375	10.7527	0.557402	-8.71474757774157+1.89518496914703i
2.79	267.347	11.1111	1.16743	16.7708288993185-8.22427793857078i
D20
Time	Data	FFT Freq	FFT Mag	FFT Complex			Max
0	78.4135	0	152.779	2444.47113			3.14156
0.09	74.7789	0.358423	1.88598	-11.4137806042893-27.9337778804856i
0.18	75.3077	0.716846	1.07416	-0.937192197986354+17.1610342648533i
0.27	84.6923	1.07527	1.45475	-10.5764981663932-20.7343542099212i
0.36	69.1635	1.43369	1.87854	17.2094616009165-24.642170651565i
0.45	76.75	1.79211	0.99986	-2.90824580036752+15.7311910267417i
0.54	80.9904	2.15054	1.46929	6.173782419186-22.6835198417807i
0.63	74.6923	2.50896	0.993317	13.1778025524551+8.88454577469643i
0.72	73.7692	2.86738	0.274737	-4.31732199999999+0.826904000000013i
0.81	81.2019	3.22581	3.14156	-11.933568750789+48.8277966083995i
0.9	79.75	3.58423	1.2606	19.1629018688498-6.29258558636539i
0.99	78.8846	3.94265	2.55265	28.107349784987+29.6324885994297i
1.08	79.5769	4.30108	2.31419	-2.67100960091658-36.9304986515651i
1.17	78.6442	4.6595	1.07847	16.9697248558847+3.12754899156183i
1.26	81.0385	5.01792	1.28945	-2.09187609004946-20.5249354797314i
1.35	71.7885	5.37634	0.883139	0.423408128512221+14.1238865820125i
1.44	75.6827	5.73477	2.74941	-43.9905419999998
1.53	90.8654	6.09319	0.883139	0.423408128512168-14.1238865820124i
1.62	69.3365	6.45161	1.28945	-2.09187609004943+20.5249354797314i
1.71	75.1827	6.81004	1.07847	16.9697248558848-3.12754899156182i
1.8	71.75	7.16846	2.31419	-2.67100960091652+36.930498651565i
1.89	68.9231	7.52688	2.55265	28.1073497849869-29.6324885994297i
1.98	71.7404	7.8853	1.2606	19.1629018688498+6.29258558636536i
2.07	81.25	8.24373	3.14156	-11.9335687507891-48.8277966083994i
2.16	74.75	8.60215	0.274737	-4.31732199999999-0.826904000000013i
2.25	78.4039	8.96057	0.993317	13.1778025524551-8.88454577469651i
2.34	73.6731	9.319	1.46929	6.17378241918606+22.6835198417807i
2.43	79.875	9.67742	0.99986	-2.90824580036755-15.7311910267418i
2.52	74.8558	10.0358	1.87854	17.2094616009166+24.642170651565i
2.61	72.1346	10.3943	1.45475	-10.5764981663931+20.7343542099212i
2.7	70.4423	10.7527	1.07416	-0.937192197986375-17.1610342648533i
2.79	76.1635	11.1111	1.88598	-11.4137806042892+27.9337778804856i
E06
Time	Data	FFT Freq	FFT Mag	FFT Complex			Max
0	59.9318	0	119.131	1906.091065			9.43193
0.09	76.0795	0.358423	9.43193	119.751326548969-91.8351704188332i
0.18	69.7727	0.716846	1.88724	2.09810558005543+30.1229285765112i
0.27	65.1818	1.07527	5.14647	62.934349373671+53.1009521724551i
0.36	41.9773	1.43369	2.52034	-2.20726562897759+40.2649408672275i
0.45	74.4205	1.79211	1.34063	3.99769605970171+21.0741794191296i
0.54	58.625	2.15054	5.73835	-11.2431146481397-91.1226823246672i
0.63	92.5455	2.50896	3.08522	-43.089743912283-24.08392430723i
0.72	54.5909	2.86738	4.00651	-52.420471+36.897766i
0.81	57.375	3.22581	3.1007	-45.658507241501+19.4053689377757i
0.9	67.7955	3.58423	4.09776	-13.2914447321001-64.2027305978249i
0.99	70.9318	3.94265	4.3332	-69.2057424583825+4.1699213359147i
1.08	61.125	4.30108	1.68285	13.9116096289774-23.0532971327726i
1.17	58.4545	4.6595	3.14677	47.1096105917566-17.7659984074738i
1.26	57.1023	5.01792	5.77536	86.1185858001844-33.5025316966466i
1.35	33.4773	5.37634	5.96369	-74.7481649619316-59.308569670541i
1.44	59.7955	5.73477	2.27415	-36.386355
1.53	46.2614	6.09319	5.96369	-74.7481649619314+59.3085696705412i
1.62	52.4432	6.45161	5.77536	86.1185858001845+33.5025316966463i
1.71	49.4432	6.81004	3.14677	47.1096105917565+17.7659984074737i
1.8	55.5455	7.16846	1.68285	13.9116096289774+23.0532971327726i
1.89	42.5341	7.52688	4.3332	-69.2057424583825-4.16992133591443i
1.98	59.4886	7.8853	4.09776	-13.2914447320998+64.2027305978249i
2.07	61.2727	8.24373	3.1007	-45.6585072415011-19.4053689377756i
2.16	49.2159	8.60215	4.00651	-52.420471-36.897766i
2.25	47.9773	8.96057	3.08522	-43.0897439122831+24.0839243072302i
2.34	40.9773	9.319	5.73835	-11.2431146481395+91.1226823246674i
2.43	66.2841	9.67742	1.34063	3.99769605970148-21.0741794191296i
2.52	59.0341	10.0358	2.52034	-2.20726562897765-40.2649408672275i
2.61	64.0682	10.3943	5.14647	62.9343493736707-53.1009521724552i
2.7	87.4318	10.7527	1.88724	2.09810558005538-30.122928576511i
2.79	64.9318	11.1111	9.43193	119.751326548969+91.8351704188328i
E08
Time	Data	FFT Freq	FFT Mag	FFT Complex			Max
0	80.7083	0	191.055	3056.875095			9.8278
0.09	92.7083	0.358423	5.80952	-90.5303849010158-21.0806611357961i
0.18	103.875	0.716846	2.60635	41.5633219611177+3.39251178346153i
0.27	114.458	1.07527	4.6359	-20.4397950345235-71.3024873272129i
0.36	116.5	1.43369	5.88197	-69.9763404127456-62.9307951570551i
0.45	63.5417	1.79211	9.00479	-71.9135556209976-124.84601534421i
0.54	73.9583	2.15054	3.68355	-48.5479894772399-33.4160680763888i
0.63	105.167	2.50896	5.42428	30.9455478843674+81.0840701265363i
0.72	83.125	2.86738	7.61083	52.499968+109.874937i
0.81	113.042	3.22581	4.49235	-56.4825346824987-44.4536120274851i
0.9	86	3.58423	9.12456	145.451621686681-12.5602270817007i
0.99	83.875	3.94265	2.67688	-38.0915040736283+19.5819140737117i
1.08	124.25	4.30108	9.01939	-108.690347587255-94.9307951570551i
1.17	94.625	4.6595	9.8278	-5.0423860266699+157.163981398749i
1.26	113.75	5.01792	3.74884	8.19979782944131-59.41827122185i
1.35	98.7917	5.37634	1.94853	11.2213644549663+29.0869480182222i
1.44	110.75	5.73477	2.15885	-34.541655
1.53	106.708	6.09319	1.94853	11.2213644549663-29.0869480182222i
1.62	66.5833	6.45161	3.74884	8.19979782944144+59.41827122185i
1.71	131.292	6.81004	9.8278	-5.04238602667031-157.163981398749i
1.8	90.8333	7.16846	9.01939	-108.690347587254+94.9307951570551i
1.89	78.8333	7.52688	2.67688	-38.0915040736283-19.5819140737117i
1.98	112.833	7.8853	9.12456	145.451621686681+12.5602270817004i
2.07	104.667	8.24373	4.49235	-56.4825346824986+44.4536120274851i
2.16	71.6667	8.60215	7.61083	52.4999679999999-109.874937i
2.25	81.25	8.96057	5.42428	30.9455478843673-81.0840701265365i
2.34	100.208	9.319	3.68355	-48.5479894772398+33.4160680763891i
2.43	105.333	9.67742	9.00479	-71.9135556209972+124.84601534421i
2.52	104	10.0358	5.88197	-69.9763404127455+62.9307951570551i
2.61	87.2083	10.3943	4.6359	-20.4397950345233+71.302487327213i
2.7	72.125	10.7527	2.60635	41.5633219611177-3.39251178346151i
2.79	84.2083	11.1111	5.80952	-90.5303849010158+21.0806611357964i
E09
Time	Data	FFT Freq	FFT Mag	FFT Complex			Max
0	114.25	0	227.61	3641.764008			9.15016
0.09	123.917	0.358423	0.32999	3.74761716727321+3.71914890575258i
0.18	103.528	0.716846	2.99781	29.8477786104123+37.5466609892605i
0.27	141.986	1.07527	1.85071	-29.5004295265811-2.56142501055758i
0.36	82.3889	1.43369	3.04571	-16.5311721019109-45.8417672345511i
0.45	110.347	1.79211	7.92168	97.7982691437099-80.6241954061894i
0.54	114.944	2.15054	2.02367	-31.6252820675416+6.94395025938167i
0.63	122.5	2.50896	2.49157	-13.1506378805455-37.6335798337535i
0.72	112.431	2.86738	1.7262	6.54165499999989+26.8333149999999i
0.81	103.153	3.22581	9.12411	69.4567014471211+128.404080028423i
0.9	116.458	3.58423	2.27734	-0.438733547822928+36.4347914163797i
0.99	113.806	3.94265	2.11072	-33.7155713323985-1.94195594762316i
1.08	101.222	4.30108	4.77098	60.9755701019107-45.9250192345511i
1.17	130	4.6595	5.54831	21.8318188613221-86.0465358870275i
1.26	125.111	5.01792	2.43909	-14.3391829950474-36.2956258537411i
1.35	113.333	5.37634	4.44492	-70.5790958799013-8.74403756710714i
1.44	108.514	5.73477	9.15016	-146.402618
1.53	109.292	6.09319	4.44492	-70.5790958799013+8.74403756710734i
1.62	114.389	6.45161	2.43909	-14.3391829950474+36.2956258537412i
1.71	120.736	6.81004	5.54831	21.8318188613223+86.0465358870274i
1.8	118.417	7.16846	4.77098	60.9755701019108+45.925019234551i
1.89	118.014	7.52688	2.11072	-33.7155713323985+1.94195594762333i
1.98	94.5833	7.8853	2.27734	-0.438733547823011-36.4347914163797i
2.07	93.9722	8.24373	9.12411	69.4567014471207-128.404080028423i
2.16	114.472	8.60215	1.7262	6.54165499999986-26.8333149999999i
2.25	132.972	8.96057	2.49157	-13.1506378805455+37.6335798337535i
2.34	100.889	9.319	2.02367	-31.6252820675416-6.94395025938161i
2.43	133.625	9.67742	7.92168	97.7982691437102+80.6241954061891i
2.52	125.417	10.0358	3.04571	-16.5311721019108+45.8417672345512i
2.61	105.931	10.3943	1.85071	-29.5004295265811+2.56142501055776i
2.7	100.667	10.7527	2.99781	29.8477786104122-37.5466609892606i
2.79	120.5	11.1111	0.32999	3.74761716727331-3.71914890575257i
E10
Time	Data	FFT Freq	FFT Mag	FFT Complex			Max
0	131.192	0	280.101	4481.61548			13.151
0.09	141.471	0.358423	2.24888	22.0613747212983+28.4253701831723i
0.18	154.087	0.716846	2.49287	-21.3453178547759-33.6936143295731i
0.27	157.337	1.07527	1.07965	-15.6581316415603-7.29585061182924i
0.36	159.413	1.43369	12.2743	157.746627886914-116.98062112066i
0.45	82.9039	1.79211	5.54724	-88.7386038082749+1.74721311444873i
0.54	139.827	2.15054	8.42508	-134.074449162424-13.9787982850194i
0.63	149.865	2.50896	5.95648	-9.65978041541691+94.8128042265945i
0.72	155.683	2.86738	9.76777	-110.451997+110.567291i
0.81	148.221	3.22581	3.25601	45.2463446538116-25.8219714394745i
0.9	139.875	3.58423	8.04749	92.3212050848733-89.7546564251442i
0.99	148.317	3.94265	3.3883	-50.4306051441068+19.8940792670359i
1.08	94.4135	4.30108	7.65705	-68.3235318869141-101.69210712066i
1.17	147.673	4.6595	3.02215	11.9683426591608-46.8498116256451i
1.26	120.433	5.01792	13.151	-111.978342067673+178.146007530302i
1.35	150.769	5.37634	8.98824	128.134402975088-65.2950006492997i
1.44	125.827	5.73477	1.43148	22.903746
1.53	167.394	6.09319	8.98824	128.134402975088+65.2950006492993i
1.62	147.096	6.45161	13.151	-111.978342067674-178.146007530302i
1.71	143.337	6.81004	3.02215	11.9683426591611+46.8498116256451i
1.8	133.087	7.16846	7.65705	-68.323531886914+101.69210712066i
1.89	90.5096	7.52688	3.3883	-50.4306051441068-19.8940792670357i
1.98	173.721	7.8853	8.04749	92.3212050848735+89.7546564251438i
2.07	148.712	8.24373	3.25601	45.2463446538118+25.8219714394745i
2.16	145.106	8.60215	9.76777	-110.451997-110.567291i
2.25	151.231	8.96057	5.95648	-9.65978041541709-94.8128042265944i
2.34	153.442	9.319	8.42508	-134.074449162424+13.9787982850196i
2.43	134.683	9.67742	5.54724	-88.7386038082749-1.74721311444849i
2.52	126.183	10.0358	12.2743	157.746627886914+116.98062112066i
2.61	129.99	10.3943	1.07965	-15.6581316415603+7.29585061182922i
2.7	152.875	10.7527	2.49287	-21.3453178547759+33.6936143295732i
2.79	136.942	11.1111	2.24888	22.0613747212982-28.4253701831724i
E12
Time	Data	FFT Freq	FFT Mag	FFT Complex			Max
0	65.35	0	140.578	2249.24997			14.6733
0.09	77.95	0.358423	11.298	176.214682202555-40.3156425152808i
0.18	72.1	0.716846	9.85288	-156.750995132232-16.7748001653568i
0.27	75.125	1.07527	2.69416	-36.9297423474175-22.2343969074344i
0.36	83.275	1.43369	10.2712	-73.909152161469+146.781487498978i
0.45	77.8	1.79211	6.26336	-37.7830947407881-92.8183685486402i
0.54	97.275	2.15054	14.6733	51.4957676963825-229.054850748185i
0.63	112.3	2.50896	5.5955	52.6351040214798+72.421100598749i
0.72	70.175	2.86738	1.37386	8.12503000000003-20.4250480000001i
0.81	62.075	3.22581	8.7156	55.4692283075947+127.942795755802i
0.9	59.125	3.58423	5.59828	33.4053344172195-83.1102211540251i
0.99	64.225	3.94265	8.08825	-74.2674549805381+105.980168562597i
1.08	64.175	4.30108	9.70555	-107.390895838531-112.168644501022i
1.17	76.975	4.6595	2.81237	23.987189729107+38.0713070912389i
1.26	79.025	5.01792	2.39997	-38.1501069813702+4.3700214288033i
1.35	22.025	5.37634	7.78841	-16.7262961919933-123.486972470791i
1.44	47.525	5.73477	7.69375	123.100066
1.53	81.2	6.09319	7.78841	-16.726296191993+123.486972470792i
1.62	32.825	6.45161	2.39997	-38.1501069813703-4.3700214288035i
1.71	27.925	6.81004	2.81237	23.9871897291068-38.0713070912389i
1.8	73.075	7.16846	9.70555	-107.390895838531+112.168644501022i
1.89	52	7.52688	8.08825	-74.2674549805384-105.980168562596i
1.98	121.85	7.8853	5.59828	33.4053344172198+83.1102211540249i
2.07	73.525	8.24373	8.7156	55.4692283075942-127.942795755802i
2.16	70.2	8.60215	1.37386	8.12503000000005+20.4250480000001i
2.25	49.45	8.96057	5.5955	52.6351040214794-72.4211005987492i
2.34	65.725	9.319	14.6733	51.4957676963832+229.054850748185i
2.43	81.35	9.67742	6.26336	-37.7830947407878+92.8183685486401i
2.52	123.375	10.0358	10.2712	-73.9091521614693-146.781487498978i
2.61	64.3	10.3943	2.69416	-36.9297423474176+22.2343969074345i
2.7	61.1	10.7527	9.85288	-156.750995132232+16.7748001653574i
2.79	64.85	11.1111	11.298	176.214682202555+40.3156425152803i
E13
Time	Data	FFT Freq	FFT Mag	FFT Complex			Max
0	146.536	0	291.029	4656.464325			6.25962
0.09	157.161	0.358423	6.25962	83.2760958396419+55.6408149226641i
0.18	144.857	0.716846	1.09068	7.6414567938512+15.6889059553623i
0.27	150.375	1.07527	2.57785	-15.4683983124381-38.2350936427396i
0.36	152.429	1.43369	1.6676	-25.9665879495216+6.13520593759618i
0.45	145.161	1.79211	1.38482	4.1101170016504-21.772509639558i
0.54	140.589	2.15054	0.518905	-8.30242946612667-2.99291164157651E-002i
0.63	142.821	2.50896	2.16214	3.55644767792903-34.4109998744232i
0.72	138.929	2.86738	3.10609	49.6606749999999-1.91070600000012i
0.81	140.196	3.22581	3.89226	60.6666139142142-14.0670710864095i
0.9	129.982	3.58423	4.47777	-24.7838530107247+67.2211008923526i
0.99	147.857	3.94265	3.55766	-49.8579377601402-27.4656747196866i
1.08	138.946	4.30108	1.38899	-0.283474050478283-22.2219700624038i
1.17	145	4.6595	1.52072	-22.9432288377816-8.10137388909229i
1.26	139.107	5.01792	1.89717	-6.48363831699971+29.6541639641308i
1.35	151.625	5.37634	0.917518	-3.76841352307548-14.1883714555461i
1.44	139.089	5.73477	4.33929	-69.4286230000002
1.53	130.089	6.09319	0.917518	-3.76841352307546+14.1883714555461i
1.62	142.286	6.45161	1.89717	-6.4836383169998-29.6541639641307i
1.71	145.196	6.81004	1.52072	-22.9432288377816+8.10137388909232i
1.8	137.089	7.16846	1.38899	-0.283474050478237+22.2219700624038i
1.89	150.5	7.52688	3.55766	-49.8579377601402+27.4656747196867i
1.98	147.589	7.8853	4.47777	-24.7838530107249-67.2211008923526i
2.07	136.268	8.24373	3.89226	60.6666139142142+14.0670710864093i
2.16	154.679	8.60215	3.10609	49.6606749999999+1.91070600000012i
2.25	162.071	8.96057	2.16214	3.55644767792906+34.4109998744232i
2.34	136.75	9.319	0.518905	-8.30242946612672+2.99291164157296E-002i
2.43	154.214	9.67742	1.38482	4.11011700165047+21.772509639558i
2.52	163.893	10.0358	1.6676	-25.9665879495216-6.13520593759615i
2.61	152.25	10.3943	2.57785	-15.4683983124381+38.2350936427397i
2.7	140.768	10.7527	1.09068	7.64145679385115-15.6889059553624i
2.79	152.161	11.1111	6.25962	83.2760958396417-55.6408149226642i
E14
Time	Data	FFT Freq	FFT Mag	FFT Complex			Max
0	26.8333	0	65.3464	1045.541688			4.50522
0.09	28.25	0.358423	2.2166	-31.4590642272335-16.3749754680725i
0.18	39.7917	0.716846	2.48821	-36.724239625437-15.3714251814253i
0.27	28	1.07527	2.01737	-6.91758566459297-31.527974253157i
0.36	33.7083	1.43369	0.488448	-7.73936683189119+1.0857864376269i
0.45	36.8333	1.79211	1.38332	-1.28798166165705-22.0955425012263i
0.54	34.1667	2.15054	1.33922	21.4065634983375-0.946145095066754i
0.63	37.1667	2.50896	1.27736	-4.14863820356714-20.0122994176776i
0.72	31.5	2.86738	1.56273	-16.541688+18.7499359999999i
0.81	31.5833	3.22581	0.700757	8.65078752880858-7.13270301525806i
0.9	37.7083	3.58423	2.59386	-32.0193127498603+26.4036711994288i
0.99	33.0417	3.94265	0.824949	-11.153384013059-7.05836838467673i
1.08	39.875	4.30108	0.759872	-11.5106331681088-3.91421356237309i
1.17	25.0833	4.6595	4.50522	53.7310964059784+48.0520687125592i
1.26	37.75	5.01792	0.809214	-7.82963512304016+10.3117671130702i
1.35	42.0833	5.37634	1.71236	-6.08172616467731+26.7142417835138i
1.44	26.6667	5.73477	0.476567	-7.62506400000007
1.53	32.3333	6.09319	1.71236	-6.08172616467738-26.7142417835138i
1.62	28.2083	6.45161	0.809214	-7.82963512304019-10.3117671130702i
1.71	34.3333	6.81004	4.50522	53.7310964059782-48.0520687125594i
1.8	31.2917	7.16846	0.759872	-11.5106331681088+3.9142135623731i
1.89	35.4167	7.52688	0.824949	-11.1533840130589+7.05836838467673i
1.98	41.0833	7.8853	2.59386	-32.0193127498604-26.4036711994288i
2.07	29.1667	8.24373	0.700757	8.65078752880864+7.13270301525799i
2.16	35.7917	8.60215	1.56273	-16.541688-18.7499359999999i
2.25	35.9583	8.96057	1.27736	-4.14863820356704+20.0122994176776i
2.34	26.9167	9.319	1.33922	21.4065634983375+0.946145095066647i
2.43	40.7917	9.67742	1.38332	-1.28798166165691+22.0955425012263i
2.52	25.5417	10.0358	0.488448	-7.73936683189119-1.08578643762691i
2.61	28.4583	10.3943	2.01737	-6.91758566459287+31.5279742531571i
2.7	22.125	10.7527	2.48821	-36.7242396254369+15.3714251814254i
2.79	28.0833	11.1111	2.2166	-31.4590642272334+16.3749754680727i
E16
Time	Data	FFT Freq	FFT Mag	FFT Complex			Max
0	157.236	0	341.145	5458.319488			8.83941
0.09	163.875	0.358423	0.906425	14.0098175966898-3.74917026461119i
0.18	170.111	0.716846	4.64711	-27.2766451363086+69.1698928530233i
0.27	173.847	1.07527	7.69538	-119.67521749624-28.9461751328765i
0.36	174.903	1.43369	1.99243	1.67297707791635-31.8349324529603i
0.45	164.569	1.79211	4.06816	-62.0920800633046+19.5285560400047i
0.54	193.472	2.15054	4.28351	46.855858754443-50.017386263159i
0.63	154.444	2.50896	4.32052	18.8644465508224+66.5044992873174i
0.72	170.014	2.86738	5.26797	-83.9305420000001-7.74996800000008i
0.81	170.278	3.22581	5.26764	-83.8303806858737+8.71633399656184i
0.9	182.639	3.58423	3.60002	57.5255656994815-2.93451916428994i
0.99	156.597	3.94265	3.05687	8.1218692542714-48.2309044253314i
1.08	178.181	4.30108	1.91734	30.2714809220835-4.97385045296042i
1.17	171.889	4.6595	5.71591	-90.259010091145-14.7393967340081i
1.26	171.333	5.01792	4.75806	-14.4380233176161-74.7472400481077i
1.35	159.444	5.37634	3.68468	20.0827229347792+55.4289033088375i
1.44	194.083	5.73477	8.83941	141.430512
1.53	174.514	6.09319	3.68468	20.082722934779-55.4289033088376i
1.62	172.25	6.45161	4.75806	-14.438023317616+74.7472400481077i
1.71	162	6.81004	5.71591	-90.2590100911448+14.7393967340082i
1.8	136.722	7.16846	1.91734	30.2714809220836+4.97385045296038i
1.89	165.472	7.52688	3.05687	8.12186925427155+48.2309044253312i
1.98	168	7.8853	3.60002	57.5255656994816+2.93451916428985i
2.07	179.486	8.24373	5.26764	-83.8303806858738-8.71633399656159i
2.16	165.639	8.60215	5.26797	-83.9305420000001+7.74996800000008i
2.25	159.333	8.96057	4.32052	18.8644465508223-66.5044992873175i
2.34	202.667	9.319	4.28351	46.8558587544431+50.0173862631589i
2.43	181.792	9.67742	4.06816	-62.0920800633046-19.5285560400047i
2.52	181.194	10.0358	1.99243	1.67297707791642+31.8349324529603i
2.61	163.167	10.3943	7.69538	-119.67521749624+28.9461751328767i
2.7	181.431	10.7527	4.64711	-27.2766451363087-69.1698928530231i
2.79	157.736	11.1111	0.906425	14.0098175966897+3.74917026461106i
E20
Time	Data	FFT Freq	FFT Mag	FFT Complex			Max
0	125.542	0	251.349	4021.583343			3.8562
0.09	121.958	0.358423	1.11738	-9.69199022841747-15.0229693323407i
0.18	124.833	0.716846	1.61462	10.1583954006118-23.7529196179124i
0.27	130	1.07527	1.96567	17.6594733643708+26.0248764561052i
0.36	126	1.43369	2.88147	-40.1178051366222+22.7178835836217i
0.45	120.792	1.79211	0.828918	4.7576273904125-12.3799725309078i
0.54	137.792	2.15054	0.855239	13.6256542546171+1.26043731416789i
0.63	124.458	2.50896	1.1627	-17.8206966279163+5.33872317613502i
0.72	123.167	2.86738	1.46261	-19.541721+12.875i
0.81	125.083	3.22581	1.18811	-15.2263441339821+11.3810277530147i
0.9	125.833	3.58423	2.87466	45.6827015679015-5.34702126088894i
0.99	128.25	3.94265	1.22625	15.6115960400218-11.883806867486i
1.08	123.5	4.30108	2.68712	42.2011791366223+8.21794758362167i
1.17	130.667	4.6595	3.8562	-61.3265388888724+6.770805573149i
1.26	124.542	5.01792	0.43211	4.36650077686944-5.36037819296922i
1.35	119.75	5.37634	1.87147	12.3701210843831+27.2688506981606i
1.44	132.25	5.73477	0.604166	-9.66665699999999
1.53	119.375	6.09319	1.87147	12.3701210843831-27.2688506981606i
1.62	123.625	6.45161	0.43211	4.36650077686946+5.36037819296925i
1.71	135.25	6.81004	3.8562	-61.3265388888724-6.77080557314883i
1.8	125.167	7.16846	2.68712	42.2011791366223-8.21794758362173i
1.89	138.75	7.52688	1.22625	15.6115960400218+11.8838068674859i
1.98	122.208	7.8853	2.87466	45.6827015679015+5.34702126088886i
2.07	127.292	8.24373	1.18811	-15.2263441339821-11.3810277530146i
2.16	116.167	8.60215	1.46261	-19.5417210000001-12.875i
2.25	114.25	8.96057	1.1627	-17.8206966279163-5.33872317613498i
2.34	128.458	9.319	0.855239	13.6256542546172-1.26043731416787i
2.43	122.708	9.67742	0.828918	4.75762739041248+12.3799725309077i
2.52	121.417	10.0358	2.88147	-40.1178051366223-22.7178835836216i
2.61	130.5	10.3943	1.96567	17.6594733643708-26.0248764561052i
2.7	125.458	10.7527	1.61462	10.1583954006119+23.7529196179125i
2.79	126.542	11.1111	1.11738	-9.69199022841744+15.0229693323407i
F01
Time	Data	FFT Freq	FFT Mag	FFT Complex			Max
0	30.7222	0	19	303.999969			4.58969
0.09	3.59723	0.358423	4.58969	65.646482868211+32.91280565064i
0.18	4.22223	0.716846	1.86979	15.3196101013477+25.6965528184071i
0.27	1.36108	1.07527	1.29977	-20.4611464442125+3.7185825484939i
0.36	6.31946	1.43369	3.61541	42.5878894915496+39.1471477438627i
0.45	25.5139	1.79211	4.03767	56.5244666572541+31.280813479853i
0.54	3	2.15054	3.05343	31.0153550512262+37.747125889127i
0.63	13.6805	2.50896	2.94422	47.0763416088244+1.71467629881263i
0.72	7.25	2.86738	1.36514	1.48608400000019+21.7916570000002i
0.81	1.23608	3.22581	2.60796	10.7850937919406-40.3095395360716i
0.9	6.98608	3.58423	1.80523	28.6093417739726+3.97178311063211i
0.99	0.444458	3.94265	3.38019	17.3819099634782+51.2137025578786i
1.08	5.77777	4.30108	3.92598	0.495484508450406+62.8137737438629i
1.17	5.01392	4.6595	2.78649	42.755951246783+12.6349257685173i
1.26	9.88892	5.01792	1.96388	17.2781050734539-26.2452939600875i
1.35	15.5972	5.37634	0.859087	4.51306830772129+12.9833719577536i
1.44	2.69446	5.73477	2.68229	-42.9167169999998
1.53	5.16669	6.09319	0.859087	4.51306830772123-12.9833719577535i
1.62	4.90277	6.45161	1.96388	17.2781050734539+26.2452939600876i
1.71	12	6.81004	2.78649	42.7559512467829-12.6349257685173i
1.8	2.52777	7.16846	3.92598	0.495484508450271-62.8137737438629i
1.89	1.16669	7.52688	3.38019	17.381909963478-51.2137025578786i
1.98	4.98608	7.8853	1.80523	28.6093417739726-3.9717831106321i
2.07	18.7778	8.24373	2.60796	10.7850937919407+40.3095395360717i
2.16	3.11108	8.60215	1.36514	1.48608400000016-21.7916570000002i
2.25	17.3333	8.96057	2.94422	47.0763416088244-1.7146762988127i
2.34	22.0695	9.319	3.05343	31.0153550512261-37.747125889127i
2.43	9.54169	9.67742	4.03767	56.524466657254-31.280813479853i
2.52	7.61108	10.0358	3.61541	42.5878894915495-39.1471477438628i
2.61	16.8055	10.3943	1.29977	-20.4611464442125-3.71858254849379i
2.7	8.47223	10.7527	1.86979	15.3196101013477-25.6965528184071i
2.79	26.2222	11.1111	4.58969	65.6464828682109-32.9128056506402i
F02
Time	Data	FFT Freq	FFT Mag	FFT Complex			Max
0	86.5	0	180.203	2883.25			4.78943
0.09	82.25	0.358423	3.20748	-7.91997704725927+50.7049442426364i
0.18	92.125	0.716846	0.192172	-2.85680520774611-1.13701310550142i
0.27	89.875	1.07527	2.09139	-20.1856883060309+26.6882545914696i
0.36	86.125	1.43369	0.913076	-13.401204012266-5.8169417382416i
0.45	89	1.79211	0.233199	-2.9021607960655+2.34503613707992i
0.54	84.375	2.15054	4.78943	-71.7974749076961+26.7846458688139i
0.63	90	2.50896	3.6134	-11.8579725004897-56.585214846767i
0.72	89.625	2.86738	1.33212	20.625-5.375i
0.81	86.625	3.22581	1.55079	4.3904369289567+24.4210801508377i
0.9	93.625	3.58423	1.22146	-17.2376891741328-9.20888765267256i
0.99	77.375	3.94265	1.42236	22.5351041875372+3.1755605121968i
1.08	91.25	4.30108	1.62936	-25.598795987734+4.93305826175842i
1.17	81.375	4.6595	4.30639	68.6966662070243+5.31850848801735i
1.26	95	5.01792	0.636027	5.39196928957503-8.63054662698778i
1.35	93.625	5.37634	1.78813	-14.7564086736728+24.5109687616721i
1.44	81.75	5.73477	1.15625	18.5
1.53	93.5	6.09319	1.78813	-14.7564086736729-24.510968761672i
1.62	92.25	6.45161	0.636027	5.39196928957508+8.63054662698772i
1.71	95.375	6.81004	4.30639	68.6966662070243-5.31850848801754i
1.8	106.25	7.16846	1.62936	-25.598795987734-4.9330582617584i
1.89	85.625	7.52688	1.42236	22.5351041875373-3.17556051219686i
1.98	81.125	7.8853	1.22146	-17.2376891741328+9.20888765267255i
2.07	91.375	8.24373	1.55079	4.39043692895672-24.4210801508377i
2.16	100.25	8.60215	1.33212	20.625+5.375i
2.25	99.375	8.96057	3.6134	-11.8579725004895+56.5852148467671i
[truncated: 4,426 more rows]

## Sheet: David's Results2
A03
Time	Data	FFT Freq	FFT Mag	FFT Complex			Max
0	45.6945	0	328.449	5255.180634			29.863
0.09	182.278	0.358423	11.8437	111.777426239229-153.022110882299i
0.18	219.847	0.716846	7.56859	-100.318481959925+67.8292141060192i
0.27	150.444	1.07527	20.7422	53.8797799659856+327.472423692417i
0.36	137.722	1.43369	2.69902	-40.7317543186633-14.3459244490285i
0.45	188.639	1.79211	21.5619	-299.622217629244-171.009801995132i
0.54	118.653	2.15054	18.8133	-295.979264049931+54.818464212338i
0.63	215.681	2.50896	10.0579	-69.0236191273264-145.372171305863i
0.72	181.903	2.86738	10.8191	-106.972229-136.097137i
0.81	248.75	3.22581	15.191	-163.34880086311+179.980656140825i
0.9	201.806	3.58423	15.8814	-221.622646737041+124.303027338887i
0.99	162	3.94265	29.863	-473.016715070614-67.4931122365845i
1.08	86.2917	4.30108	8.11818	-45.7404136813366+121.570701550971i
1.17	206.236	4.6595	2.4308	-16.1363968816571-35.3873098025926i
1.26	116.639	5.01792	9.27851	-5.07936325310257+148.369197232568i
1.35	164.556	5.37634	16.7877	-48.0651206332626-264.267874689167i
1.44	158.639	5.73477	22.0599	-352.958344
1.53	130.625	6.09319	16.7877	-48.0651206332616+264.267874689167i
1.62	166.597	6.45161	9.27851	-5.07936325310283-148.369197232568i
1.71	160.764	6.81004	2.4308	-16.1363968816571+35.3873098025922i
1.8	167.486	7.16846	8.11818	-45.7404136813368-121.570701550971i
1.89	167.486	7.52688	29.863	-473.016715070614+67.4931122365858i
1.98	160.944	7.8853	15.8814	-221.622646737041-124.303027338887i
2.07	111.264	8.24373	15.191	-163.34880086311-179.980656140825i
2.16	178.181	8.60215	10.8191	-106.972229+136.097137i
2.25	155.319	8.96057	10.0579	-69.0236191273263+145.372171305863i
2.34	85.25	9.319	18.8133	-295.979264049931-54.8184642123378i
2.43	173.944	9.67742	21.5619	-299.622217629244+171.009801995133i
2.52	216.153	10.0358	2.69902	-40.7317543186633+14.3459244490285i
2.61	190.75	10.3943	20.7422	53.8797799659843-327.472423692417i
2.7	209.306	10.7527	7.56859	-100.318481959925-67.8292141060195i
2.79	195.333	11.1111	11.8437	111.77742623923+153.022110882298i
A06
Time	Data	FFT Freq	FFT Mag	FFT Complex			Max
0	48.5	0	142.539	2280.625			27.3346
0.09	33.25	0.358423	23.0994	159.82849091883-333.243849183661i
0.18	80.625	0.716846	6.30408	-91.7793066773163+41.8372088396258i
0.27	129.75	1.07527	6.01639	-62.5310668066297-73.1865794479655i
0.36	77.75	1.43369	11.1952	92.7851640818291+153.218145750508i
0.45	100.125	1.79211	6.06749	-86.2817547011044-44.4966495893044i
0.54	103.125	2.15054	18.1125	-96.1409431867464+273.388689974224i
0.63	88.875	2.50896	9.6396	-11.6553036625891+153.792524506204i
0.72	64.625	2.86738	8.09258	27.6249999999999-126.5i
0.81	181.5	3.22581	27.3346	-129.446153280078+417.757643505788i
0.9	54.625	3.58423	8.45943	-18.9622403797426+134.015953786034i
0.99	44.25	3.94265	5.86689	87.8770298006979+33.0037914629855i
1.08	64.125	4.30108	10.2835	1.21483591817094-164.531854249492i
1.17	84.75	4.6595	15.9769	-82.2860336999112+242.024539722979i
1.26	127.125	5.01792	4.11462	61.8824902438057+22.4644726514359i
1.35	32.375	5.37634	15.171	-177.505208569215-165.568052065421i
1.44	86.25	5.73477	4.86719	-77.875
1.53	67.5	6.09319	15.171	-177.505208569214+165.568052065422i
1.62	7.375	6.45161	4.11462	61.8824902438058-22.4644726514359i
1.71	8.375	6.81004	15.9769	-82.286033699912-242.024539722979i
1.8	66.625	7.16846	10.2835	1.21483591817115+164.531854249492i
1.89	64.5	7.52688	5.86689	87.8770298006975-33.0037914629857i
1.98	49.25	7.8853	8.45943	-18.9622403797429-134.015953786034i
2.07	21.125	8.24373	27.3346	-129.446153280079-417.757643505788i
2.16	106.375	8.60215	8.09258	27.6250000000001+126.5i
2.25	62.375	8.96057	9.6396	-11.6553036625898-153.792524506204i
2.34	46.375	9.319	18.1125	-96.140943186747-273.388689974224i
2.43	66.625	9.67742	6.06749	-86.2817547011044+44.4966495893041i
2.52	50.25	10.0358	11.1952	92.7851640818288-153.218145750508i
2.61	58.875	10.3943	6.01639	-62.5310668066297+73.1865794479655i
2.7	68.375	10.7527	6.30408	-91.7793066773164-41.837208839626i
2.79	135	11.1111	23.0994	159.828490918831+333.24384918366i
A08
Time	Data	FFT Freq	FFT Mag	FFT Complex			Max
0	178.556	0	368.499	5895.986268			19.2695
0.09	180.167	0.358423	4.16192	-41.8817931769877+51.771113021909i
0.18	172.194	0.716846	10.373	108.988662403345+125.166249066894i
0.27	174.806	1.07527	11.4034	35.2601695023279-179.01447169769i
0.36	201.194	1.43369	15.5592	-51.0668626686148+243.653823473309i
0.45	171.403	1.79211	3.68105	-58.4971025883358-6.8493085153993i
0.54	169.292	2.15054	5.12226	81.398359747936+9.54618151051255i
0.63	185.764	2.50896	4.45437	-41.4947227535414+57.9447643296731i
0.72	152.528	2.86738	3.52108	-41.1944880000001-38.4305099999999i
0.81	143.028	3.22581	13.8473	210.864575985312+67.9964569907558i
0.9	178.222	3.58423	2.08545	23.9262234356095-23.2573493184241i
0.99	206.861	3.94265	19.2695	-266.475475535478+155.071796739007i
1.08	176.417	4.30108	13.9179	-22.0165713313854-221.596054526691i
1.17	210.333	4.6595	5.80324	24.5782816391937+89.5397929549755i
1.26	250.153	5.01792	4.37925	64.964466413109+26.2516342379574i
1.35	176.403	5.37634	9.70404	-18.7985170724905+154.122469081251i
1.44	198.111	5.73477	12.4575	-199.319336
1.53	203.25	6.09319	9.70404	-18.7985170724909-154.122469081251i
1.62	125.264	6.45161	4.37925	64.9644664131089-26.2516342379574i
1.71	179.292	6.81004	5.80324	24.5782816391934-89.5397929549754i
1.8	150.569	7.16846	13.9179	-22.016571331385+221.596054526691i
1.89	205.264	7.52688	19.2695	-266.475475535479-155.071796739006i
1.98	232.347	7.8853	2.08545	23.9262234356096+23.2573493184242i
2.07	176.278	8.24373	13.8473	210.864575985312-67.9964569907565i
2.16	154.319	8.60215	3.52108	-41.1944880000001+38.4305099999999i
2.25	236.042	8.96057	4.45437	-41.4947227535416-57.9447643296732i
2.34	130.389	9.319	5.12226	81.3983597479359-9.54618151051258i
2.43	192.583	9.67742	3.68105	-58.4971025883357+6.84930851539924i
2.52	191.875	10.0358	15.5592	-51.0668626686151-243.653823473309i
2.61	193.556	10.3943	11.4034	35.2601695023283+179.014471697689i
2.7	186.903	10.7527	10.373	108.988662403345-125.166249066894i
2.79	212.625	11.1111	4.16192	-41.8817931769878-51.7711130219089i
A09
Time	Data	FFT Freq	FFT Mag	FFT Complex			Max
0	217.375	0	434.195	6947.125			22.2014
0.09	303.875	0.358423	3.15617	37.5438074294038+33.7726244481436i
0.18	147.625	0.716846	7.25214	-112.17629722548+29.6721285390114i
0.27	199.5	1.07527	5.81033	-92.6670166444324-7.44173882374292i
0.36	197.625	1.43369	16.4039	186.26587296526-184.908793104386i
0.45	244.75	1.79211	16.7399	267.77413713117+5.8581430728819i
0.54	212.75	2.15054	17.8774	276.456197162737+73.4166687582663i
0.63	243	2.50896	5.74536	-46.3557150863726-79.3819712517612i
0.72	216.625	2.86738	12.5971	201.375+8.5i
0.81	208.5	3.22581	13.8619	-219.921629144961-28.7307724714063i
0.9	235.625	3.58423	11.044	36.6862448333131-172.854452894224i
0.99	215	3.94265	22.2014	-285.114255832232-211.879714902246i
1.08	208.25	4.30108	9.23875	108.48412703474-100.408793104386i
1.17	220	4.6595	11.3502	-100.608827991863-151.187479122016i
1.26	170.25	5.01792	9.78023	-10.9661447705705-156.098993113479i
1.35	191.125	5.37634	13.3068	-187.650499860713-100.584059094645i
1.44	295.75	5.73477	6.83594	-109.375
1.53	185.5	6.09319	13.3068	-187.650499860713+100.584059094645i
1.62	188.375	6.45161	9.78023	-10.9661447705702+156.098993113479i
1.71	238.25	6.81004	11.3502	-100.608827991862+151.187479122016i
1.8	225.625	7.16846	9.23875	108.48412703474+100.408793104386i
1.89	205.5	7.52688	22.2014	-285.114255832232+211.879714902247i
1.98	179.25	7.8853	11.044	36.6862448333135+172.854452894224i
2.07	198.5	8.24373	13.8619	-219.921629144961+28.7307724714068i
2.16	249	8.60215	12.5971	201.375-8.5i
2.25	246.25	8.96057	5.74536	-46.3557150863729+79.3819712517612i
2.34	253.875	9.319	17.8774	276.456197162737-73.4166687582667i
2.43	268.125	9.67742	16.7399	267.77413713117-5.8581430728829i
2.52	199.875	10.0358	16.4039	186.26587296526+184.908793104386i
2.61	145.5	10.3943	5.81033	-92.6670166444326+7.44173882374314i
2.7	221	10.7527	7.25214	-112.17629722548-29.672128539011i
2.79	214.875	11.1111	3.15617	37.5438074294038-33.772624448144i
A12
Time	Data	FFT Freq	FFT Mag	FFT Complex			Max
0	58.7639	0	92.1207	1473.930694			22.075
0.09	51.8195	0.358423	8.57287	-96.9666641468529+97.0151310775384i
0.18	12.6389	0.716846	10.3202	87.4518574747173-140.063761031953i
0.27	43.2917	1.07527	11.0637	-18.0071688334866+176.101623153632i
0.36	99.3055	1.43369	15.9029	-163.900318295369-194.626549333324i
0.45	14.8611	1.79211	6.58754	72.9857559224708+76.0418630708671i
0.54	20.0695	2.15054	7.02895	-105.497758649859+38.9638324254497i
0.63	64.4445	2.50896	8.77359	66.6116174935193-123.56672227633i
0.72	11	2.86738	16.8123	264.902679+46.7499389999998i
0.81	49.1945	3.22581	4.16366	50.3980361797619-43.5669710554815i
0.9	50.2639	3.58423	20.3995	290.062075270596-149.651718987524i
0.99	30.0139	3.94265	5.76473	-91.5225892300482+11.4469509645786i
1.08	56.5278	4.30108	11.9212	-125.127267704631-143.959861333324i
1.17	33.125	4.6595	22.075	82.8545373586096+343.343828680465i
1.26	19.2917	5.01792	16.3315	-245.127138095455-90.5126884449263i
1.35	35.7361	5.37634	11.507	173.424307256026-61.8147520684916i
1.44	28.7917	5.73477	4.91058	-78.5693040000002
1.53	109.167	6.09319	11.507	173.424307256026+61.8147520684914i
1.62	5.25	6.45161	16.3315	-245.127138095455+90.5126884449269i
1.71	175.861	6.81004	22.075	82.8545373586087-343.343828680465i
1.8	86.9167	7.16846	11.9212	-125.127267704631+143.959861333324i
1.89	9.56946	7.52688	5.76473	-91.5225892300482-11.4469509645783i
1.98	45.6528	7.8853	20.3995	290.062075270596+149.651718987523i
2.07	9.40277	8.24373	4.16366	50.3980361797622+43.5669710554813i
2.16	69.8333	8.60215	16.8123	264.902679-46.7499389999998i
2.25	25.1945	8.96057	8.77359	66.6116174935197+123.56672227633i
2.34	52.7083	9.319	7.02895	-105.497758649859-38.9638324254493i
2.43	23.2917	9.67742	6.58754	72.9857559224709-76.0418630708673i
2.52	70.1528	10.0358	15.9029	-163.900318295369+194.626549333324i
2.61	71.8195	10.3943	11.0637	-18.0071688334872-176.101623153632i
2.7	10.5139	10.7527	10.3202	87.4518574747177+140.063761031953i
2.79	29.4583	11.1111	8.57287	-96.966664146853-97.0151310775381i
A13
Time	Data	FFT Freq	FFT Mag	FFT Complex			Max
0	206	0	396.492	6343.875			19.728
0.09	238	0.358423	11.746	42.8768552919993+182.97974912757i
0.18	188.875	0.716846	14.3448	-222.732119970872-55.3940063809787i
0.27	153.25	1.07527	9.11718	88.5640570511319+115.913247613099i
0.36	164.25	1.43369	2.11458	15.0842622740244-30.2846410715657i
0.45	187	1.79211	19.728	238.550876559877-206.705654599852i
0.54	214.25	2.15054	15.8093	-39.0557412125272-249.915264421544i
0.63	213.75	2.50896	13.3752	213.897197874384+6.74841456064062i
0.72	212	2.86738	10.6518	143.625-91.75i
0.81	246.125	3.22581	12.1601	-193.458746279069-20.6802247062806i
0.9	152.25	3.58423	8.34343	88.137739674741+100.262711480439i
0.99	147.75	3.94265	7.07645	34.1484325675589-107.950864956012i
1.08	222.875	4.30108	4.04194	28.1657377259756+58.2153589284343i
1.17	209.5	4.6595	13.0078	-171.856728567019+117.392387980828i
1.26	173.125	5.01792	8.23044	126.150121508657+37.7839695210034i
1.35	133.125	5.37634	13.8772	-173.721944498861+138.275460584538i
1.44	196.125	5.73477	11.7891	-188.625
1.53	149.875	6.09319	13.8772	-173.721944498861-138.275460584538i
1.62	215.25	6.45161	8.23044	126.150121508657-37.7839695210038i
1.71	235.125	6.81004	13.0078	-171.85672856702-117.392387980827i
1.8	200.875	7.16846	4.04194	28.1657377259755-58.2153589284343i
1.89	233.25	7.52688	7.07645	34.1484325675589+107.950864956012i
1.98	193.5	7.8853	8.34343	88.1377396747411-100.262711480439i
2.07	248.875	8.24373	12.1601	-193.45874627907+20.6802247062812i
2.16	202	8.60215	10.6518	143.625+91.75i
2.25	198.25	8.96057	13.3752	213.897197874383-6.74841456064136i
2.34	199.25	9.319	15.8093	-39.0557412125263+249.915264421544i
2.43	254.875	9.67742	19.728	238.550876559877+206.705654599851i
2.52	206.5	10.0358	2.11458	15.0842622740245+30.2846410715657i
2.61	217	10.3943	9.11718	88.5640570511315-115.913247613099i
2.7	130.5	10.7527	14.3448	-222.732119970871+55.3940063809795i
2.79	200.5	11.1111	11.746	42.8768552919986-182.97974912757i
A14
Time	Data	FFT Freq	FFT Mag	FFT Complex			Max
0	152.625	0	355.727	5691.625			26.0515
0.09	165.75	0.358423	10.6951	-71.2685431102172-155.574308430936i
0.18	180.25	0.716846	6.7778	-103.967706675096+30.8378856941093i
0.27	217.5	1.07527	23.7193	35.1590966637279-377.877420469261i
0.36	195.25	1.43369	26.0515	-409.659577619781+76.9529489816703i
0.45	224	1.79211	4.47516	70.5986917954695+11.9482529137813i
0.54	187.625	2.15054	10.9989	159.463531819401-74.4374588276256i
0.63	164.75	2.50896	4.03421	-64.5419990774839-0.83435237045402i
0.72	158.25	2.86738	5.67947	-20.625+88.5i
0.81	103.125	3.22581	8.6129	110.322721496556-82.5802297563143i
0.9	195.875	3.58423	7.61603	82.9974526715724+89.2211810906011i
0.99	244.125	3.94265	9.41872	-87.025923007156+123.031808149711i
1.08	217.625	4.30108	10.422	54.9095776197809+157.45294898167i
1.17	254.5	4.6595	9.73066	6.89198020845911-155.537985216865i
1.26	156.875	5.01792	13.0891	-202.993277815877-51.503474387664i
1.35	215.25	5.37634	9.19403	145.863975030643-19.0643058003314i
1.44	134.375	5.73477	13.7422	-219.875
1.53	145.25	6.09319	9.19403	145.863975030644+19.0643058003308i
1.62	133	6.45161	13.0891	-202.993277815877+51.5034743876644i
1.71	182.375	6.81004	9.73066	6.89198020845978+155.537985216866i
1.8	157.75	7.16846	10.422	54.9095776197808-157.45294898167i
1.89	203.375	7.52688	9.41872	-87.0259230071564-123.031808149711i
1.98	202.625	7.8853	7.61603	82.997452671572-89.2211810906013i
2.07	179.625	8.24373	8.6129	110.322721496556+82.580229756314i
2.16	144.875	8.60215	5.67947	-20.6250000000001-88.5i
2.25	179.125	8.96057	4.03421	-64.5419990774837+0.834352370454191i
2.34	200.125	9.319	10.9989	159.463531819402+74.4374588276251i
2.43	157.75	9.67742	4.47516	70.5986917954695-11.9482529137815i
2.52	196.875	10.0358	26.0515	-409.659577619781-76.95294898167i
2.61	158.5	10.3943	23.7193	35.1590966637292+377.877420469261i
2.7	121.875	10.7527	6.7778	-103.967706675096-30.8378856941091i
2.79	160.75	11.1111	10.6951	-71.2685431102166+155.574308430937i
A20
Time	Data	FFT Freq	FFT Mag	FFT Complex			Max
0	63	0	269.102	4305.625			34.2839
0.09	191.875	0.358423	23.0769	114.116126678577+351.153915148998i
0.18	71.5	0.716846	29.0058	-318.307648150397-337.731734271539i
0.27	64.75	1.07527	17.8491	-284.682625174721+22.6840354905799i
0.36	199	1.43369	34.2839	316.936304642311+447.716111717937i
0.45	197.5	1.79211	20.4402	-296.883927934789+137.174657588067i
0.54	135.875	2.15054	5.00751	-76.3163209604982-24.393590736769i
0.63	177.375	2.50896	7.40846	-73.4437218601901-93.0411709143202i
0.72	139.875	2.86738	22.2226	113.75-336.875i
0.81	150.25	3.22581	32.9897	-203.811057573611-486.899865647305i
0.9	71.875	3.58423	5.92617	-47.0143251088709-82.3422921845483i
0.99	12.125	3.94265	28.6841	-121.352573181441-442.611138644113i
1.08	107.375	4.30108	15.9375	-254.93630464231+5.71611171793722i
1.17	94.75	4.6595	14.7446	225.061695190569+70.7262331072567i
1.26	17.125	5.01792	19.4078	-306.361705780235-50.6804357193183i
1.35	235.625	5.37634	15.6221	233.996083855605-87.8767857351295i
1.44	113.875	5.73477	20.6953	-331.125
1.53	178.625	6.09319	15.6221	233.996083855605+87.8767857351281i
1.62	83.375	6.45161	19.4078	-306.361705780235+50.6804357193185i
1.71	134.875	6.81004	14.7446	225.06169519057-70.7262331072582i
1.8	99	7.16846	15.9375	-254.93630464231-5.71611171793651i
1.89	160.875	7.52688	28.6841	-121.352573181439+442.611138644112i
1.98	218.125	7.8853	5.92617	-47.0143251088709+82.3422921845479i
2.07	194.625	8.24373	32.9897	-203.811057573609+486.899865647305i
2.16	224	8.60215	22.2226	113.75+336.875i
2.25	164	8.96057	7.40846	-73.4437218601896+93.0411709143207i
2.34	131.125	9.319	5.00751	-76.3163209604979+24.3935907367688i
2.43	102.375	9.67742	20.4402	-296.883927934789-137.174657588066i
2.52	104.375	10.0358	34.2839	316.93630464231-447.716111717937i
2.61	189.75	10.3943	17.8491	-284.682625174721-22.6840354905789i
2.7	207.75	10.7527	29.0058	-318.307648150396+337.731734271539i
2.79	69	11.1111	23.0769	114.116126678576-351.153915148998i
A24
Time	Data	FFT Freq	FFT Mag	FFT Complex			Max
0	252.375	0	537.75	8604			37.9375
0.09	273	0.358423	31.2095	-77.390851435134-493.317735845329i
0.18	291.5	0.716846	22.6115	361.767500771507+3.48748200362127i
0.27	367.75	1.07527	17.0899	39.2801512639644-270.602936592569i
0.36	270	1.43369	14.2934	-191.644597488888+124.79252339471i
0.45	336.25	1.79211	24.3706	-376.213681325946+102.511739274328i
0.54	256.875	2.15054	8.93986	142.85033110606-7.32127429016509i
0.63	256.625	2.50896	8.42759	-115.414458629378-69.725978771644i
0.72	212.375	2.86738	1.46908	-20.5+11.5i
0.81	248.625	3.22581	9.13237	-45.2191245416919+138.944788586777i
0.9	336.625	3.58423	12.8862	156.337223053427+134.418318069749i
0.99	299.375	3.94265	16.4317	-253.908872617435-68.1968003908955i
1.08	297.5	4.30108	14.6183	230.144597488888-41.7074766052906i
1.17	331.125	4.6595	13.5746	212.955840699832-42.6938541552703i
1.26	265.375	5.01792	9.41098	9.54494506900724-150.272925636464i
1.35	323.125	5.37634	10.5773	-33.0890034142127+165.970653615613i
1.44	333.5	5.73477	37.9375	-607
1.53	289	6.09319	10.5773	-33.0890034142129-165.970653615613i
1.62	195.375	6.45161	9.41098	9.54494506900753+150.272925636464i
1.71	280.75	6.81004	13.5746	212.955840699833+42.6938541552694i
1.8	185.5	7.16846	14.6183	230.144597488888+41.7074766052902i
1.89	287.25	7.52688	16.4317	-253.908872617435+68.1968003908959i
1.98	258.875	7.8853	12.8862	156.337223053426-134.418318069749i
2.07	242.875	8.24373	9.13237	-45.2191245416922-138.944788586777i
2.16	205.875	8.60215	1.46908	-20.5-11.5i
2.25	248.625	8.96057	8.42759	-115.414458629377+69.7259787716441i
2.34	139.625	9.319	8.93986	142.850331106059+7.32127429016513i
2.43	266.25	9.67742	24.3706	-376.213681325947-102.511739274327i
2.52	231.875	10.0358	14.2934	-191.644597488888-124.792523394709i
2.61	283.125	10.3943	17.0899	39.2801512639652+270.602936592568i
2.7	265.25	10.7527	22.6115	361.767500771507-3.48748200362184i
2.79	271.75	11.1111	31.2095	-77.3908514351326+493.317735845329i
B03
Time	Data	FFT Freq	FFT Mag	FFT Complex			Max
0	220	0	451.539	7224.625			13.876
0.09	218.75	0.358423	10.3701	-151.185850273914+68.3585620291834i
0.18	237.125	0.716846	7.06844	10.7463213923147+112.583339746581i
0.27	182.875	1.07527	5.38668	-76.7124678413474-39.2858395849992i
0.36	181.25	1.43369	9.12982	127.20521279348+71.8147545195112i
0.45	213.875	1.79211	5.40387	59.8814713932695-62.3687560769847i
0.54	268	2.15054	5.49805	-61.8776101060064-62.5274190926546i
0.63	184	2.50896	13.876	125.806062344042-182.932312104493i
0.72	243.875	2.86738	6.53002	-65.375-81.5i
0.81	207.375	3.22581	12.7714	-154.587832972321+133.635088788995i
0.9	258.875	3.58423	7.69713	123.151996723646+0.704813954378775i
0.99	185.25	3.94265	7.76706	23.3169295300789+122.06596075113i
1.08	204.875	4.30108	12.2931	51.5447872065199+189.814754519511i
1.17	278.125	4.6595	10.7398	-98.2666329919949-140.965913170145i
1.26	248.625	5.01792	7.65109	-113.520708009954+45.8155727936153i
1.35	239.625	5.37634	8.18108	4.7483208121881+130.811172509409i
1.44	253.375	5.73477	12.8516	205.625
1.53	218.75	6.09319	8.18108	4.7483208121875-130.811172509409i
1.62	235.375	6.45161	7.65109	-113.520708009954-45.815572793615i
1.71	221.875	6.81004	10.7398	-98.2666329919944+140.965913170146i
1.8	236.375	7.16846	12.2931	51.5447872065196-189.814754519511i
1.89	202.875	7.52688	7.76706	23.3169295300785-122.06596075113i
1.98	204	7.8853	7.69713	123.151996723646-0.704813954379112i
2.07	268.375	8.24373	12.7714	-154.587832972322-133.635088788994i
2.16	239.875	8.60215	6.53002	-65.375+81.5i
2.25	220	8.96057	13.876	125.806062344042+182.932312104492i
2.34	243.25	9.319	5.49805	-61.8776101060063+62.5274190926548i
2.43	207.375	9.67742	5.40387	59.8814713932697+62.3687560769845i
2.52	245.25	10.0358	9.12982	127.20521279348-71.8147545195114i
2.61	235.75	10.3943	5.38668	-76.712467841347+39.2858395849994i
2.7	195	10.7527	7.06844	10.7463213923144-112.583339746582i
2.79	224.625	11.1111	10.3701	-151.185850273915-68.3585620291829i
B04
Time	Data	FFT Freq	FFT Mag	FFT Complex			Max
0	252.875	0	332.195	5315.125			22.7256
0.09	207.25	0.358423	8.17249	130.681328135628-4.53103354021457i
0.18	183.125	0.716846	17.9778	120.167383684694+261.341489075368i
0.27	129.125	1.07527	11.0237	124.504487403335-124.932757162219i
0.36	156.5	1.43369	14.9684	144.078656903985-191.308581272022i
0.45	162.75	1.79211	4.31293	32.6206541358431-60.8099136576769i
0.54	133.125	2.15054	9.91252	156.684250226932+24.5790153392496i
0.63	114.375	2.50896	16.8913	262.263289984932-65.2601224658672i
0.72	157.75	2.86738	10.3358	-104.25-128.375i
0.81	185.125	3.22581	9.97406	75.0179289656791-140.85335296319i
0.9	208.125	3.58423	1.11664	6.794411482633-16.5237984031359i
0.99	172.5	3.94265	7.18982	109.327703676273+35.7908222851827i
1.08	159	4.30108	11.4166	-167.578656903985+72.6914187279785i
1.17	178.375	4.6595	22.7256	207.817447054456-298.369340794026i
1.26	168.125	5.01792	14.3252	186.853954605741+132.738675332982i
1.35	206.375	5.37634	9.49693	101.767160643853+112.838416387796i
1.44	122.375	5.73477	0.210938	3.375
1.53	158.5	6.09319	9.49693	101.767160643853-112.838416387796i
1.62	193	6.45161	14.3252	186.853954605741-132.738675332982i
1.71	104.125	6.81004	22.7256	207.817447054457+298.369340794025i
1.8	154.875	7.16846	11.4166	-167.578656903986-72.6914187279783i
1.89	122.625	7.52688	7.18982	109.327703676273-35.7908222851829i
1.98	151.625	7.8853	1.11664	6.79441148263309+16.5237984031362i
2.07	199.375	8.24373	9.97406	75.0179289656796+140.85335296319i
2.16	99.875	8.60215	10.3358	-104.25+128.375i
2.25	221.25	8.96057	16.8913	262.263289984932+65.2601224658668i
2.34	172.625	9.319	9.91252	156.684250226932-24.5790153392497i
2.43	192	9.67742	4.31293	32.6206541358433+60.8099136576774i
2.52	174.25	10.0358	14.9684	144.078656903986+191.308581272021i
2.61	156.25	10.3943	11.0237	124.504487403336+124.932757162219i
2.7	172	10.7527	17.9778	120.167383684693-261.341489075368i
2.79	145.875	11.1111	8.17249	130.681328135628+4.53103354021487i
B08
Time	Data	FFT Freq	FFT Mag	FFT Complex			Max
0	81.625	0	161.398	2582.375			30.814
0.09	182.625	0.358423	15.5225	226.879052602387+101.038731892178i
0.18	118.375	0.716846	30.814	250.352792203969-424.730874605706i
0.27	121.5	1.07527	8.58038	-108.629627681423+83.946855610541i
0.36	76.125	1.43369	19.294	-132.908085182071-278.628278106444i
0.45	107.625	1.79211	14.1906	227.033954166319-2.69218723087083i
0.54	107.25	2.15054	25.9976	43.7120325231131-413.65853580976i
0.63	83.75	2.50896	6.00802	-33.5161544339921+90.0962369183991i
0.72	74.75	2.86738	7.95954	-83.2500000000001-96.375i
0.81	10.625	3.22581	13.0778	63.6944507101187-199.315527747218i
0.9	21.75	3.58423	11.3903	40.2827636568439+177.737630709918i
0.99	45.375	3.94265	9.77997	-154.33382119204-25.8247463296848i
1.08	93.875	4.30108	5.56954	75.1580851820706-47.8782781064444i
1.17	47.875	4.6595	10.5789	-168.771821791951+12.8724313665645i
1.26	25.375	5.01792	17.8239	-160.347588383927-235.834708086028i
1.35	13.25	5.37634	6.33104	-93.3560323794176-39.3148979186001i
1.44	86.75	5.73477	2.85156	45.625
1.53	104.875	6.09319	6.33104	-93.3560323794174+39.3148979186004i
1.62	154.625	6.45161	17.8239	-160.347588383927+235.834708086029i
1.71	156.5	6.81004	10.5789	-168.771821791951-12.8724313665642i
1.8	34.625	7.16846	5.56954	75.1580851820709+47.878278106444i
1.89	98.25	7.52688	9.77997	-154.33382119204+25.8247463296853i
1.98	107	7.8853	11.3903	40.2827636568433-177.737630709918i
2.07	26.75	8.24373	13.0778	63.6944507101189+199.315527747217i
2.16	50.125	8.60215	7.95954	-83.2499999999999+96.375i
2.25	64	8.96057	6.00802	-33.5161544339926-90.0962369183989i
2.34	112.25	9.319	25.9976	43.7120325231138+413.658535809759i
2.43	64.125	9.67742	14.1906	227.033954166319+2.6921872308701i
2.52	117.5	10.0358	19.294	-132.90808518207+278.628278106444i
2.61	66.5	10.3943	8.58038	-108.629627681423-83.9468556105408i
2.7	52	10.7527	30.814	250.35279220397+424.730874605706i
2.79	74.75	11.1111	15.5225	226.879052602387-101.038731892178i
B12
Time	Data	FFT Freq	FFT Mag	FFT Complex			Max
0	56.75	0	194.758	3116.125			33.7578
0.09	54.375	0.358423	26.5933	-279.637101947123-320.697637074512i
0.18	109.875	0.716846	21.7224	-347.544603285203-3.17934553295265i
0.27	75.75	1.07527	3.99149	-3.41954822330199+63.7721598513768i
0.36	78.5	1.43369	3.13283	41.1972221513642-28.554085374294i
0.45	48.875	1.79211	3.91875	49.1707286323396+38.9040451085068i
0.54	208	2.15054	9.65254	13.9351318085228-153.81059973779i
0.63	154.375	2.50896	18.1678	-189.921644927614-220.062142921304i
0.72	101	2.86738	17.0176	-146.125+229.75i
0.81	127.5	3.22581	3.16744	-29.7639500977768+41.018028429763i
0.9	159.375	3.58423	16.0715	148.985854604683+209.585260409569i
0.99	123.75	3.94265	10.7454	-43.597160492032-166.307379224955i
1.08	173.75	4.30108	10.9334	-67.6972221513643-161.304085374294i
1.17	44	4.6595	8.47628	-67.0080065834876+117.910284295151i
1.26	120.5	5.01792	8.95236	143.123616871997+5.7165146144054i
1.35	80.625	5.37634	11.5602	-141.823316361005+118.732083053792i
1.44	145	5.73477	33.7578	540.125
1.53	34.625	6.09319	11.5602	-141.823316361006-118.732083053792i
1.62	120.75	6.45161	8.95236	143.123616871997-5.71651461440578i
1.71	115.625	6.81004	8.47628	-67.0080065834881-117.910284295151i
1.8	90.75	7.16846	10.9334	-67.6972221513641+161.304085374294i
1.89	67.25	7.52688	10.7454	-43.5971604920315+166.307379224955i
1.98	120.75	7.8853	16.0715	148.985854604682-209.585260409569i
2.07	84.75	8.24373	3.16744	-29.7639500977768-41.0180284297634i
2.16	111.125	8.60215	17.0176	-146.125-229.75i
2.25	100.875	8.96057	18.1678	-189.921644927613+220.062142921304i
2.34	70.375	9.319	9.65254	13.9351318085235+153.81059973779i
2.43	78.625	9.67742	3.91875	49.1707286323397-38.9040451085072i
2.52	84.125	10.0358	3.13283	41.1972221513642+28.554085374294i
2.61	51.625	10.3943	3.99149	-3.41954822330215-63.7721598513768i
2.7	77.5	10.7527	21.7224	-347.544603285203+3.1793455329536i
2.79	45.375	11.1111	26.5933	-279.637101947121+320.697637074512i
B18
Time	Data	FFT Freq	FFT Mag	FFT Complex			Max
0	118.279	0	300.401	4806.41339			11.3697
0.09	151.827	0.358423	11.3697	-181.40314139368-13.6502871183876i
0.18	146.115	0.716846	5.68486	55.8192768523665-71.815978792139i
0.27	162.269	1.07527	6.27225	-98.6531999994023-18.4084958120077i
0.36	141.058	1.43369	0.958986	-6.49267004127177+13.9024031246295i
0.45	157.894	1.79211	6.86585	-74.3858962681808-80.8365854202074i
0.54	128.529	2.15054	8.11065	8.00070483740621-129.523501059703i
0.63	157.673	2.50896	8.1161	-76.6134701978378+104.849240916825i
0.72	180.731	2.86738	7.78453	121.057678+29.2979719999998i
0.81	129.096	3.22581	5.86923	-33.9215928217119-87.5670593070675i
0.9	120.413	3.58423	2.69063	-38.6329370337182+18.9948666614968i
0.99	150.077	3.94265	6.58593	-20.9182839953347+103.277808593353i
1.08	174.356	4.30108	1.18513	-14.2572059587283-12.5016528753703i
1.17	149.154	4.6595	3.07905	48.9562622276871-5.50451823373057i
1.26	149.231	5.01792	6.82201	-108.725372656055-9.64380307093872i
1.35	168.087	5.37634	8.7605	-107.675909551541-89.7384277775643i
1.44	186.356	5.73477	2.13762	34.2019660000001
1.53	181.231	6.09319	8.7605	-107.67590955154+89.7384277775644i
1.62	154.644	6.45161	6.82201	-108.725372656055+9.64380307093894i
1.71	145.452	6.81004	3.07905	48.9562622276871+5.50451823373025i
1.8	168.413	7.16846	1.18513	-14.2572059587283+12.5016528753703i
1.89	137.779	7.52688	6.58593	-20.9182839953349-103.277808593354i
1.98	182.769	7.8853	2.69063	-38.6329370337183-18.9948666614969i
2.07	140.49	8.24373	5.86923	-33.9215928217115+87.5670593070673i
2.16	144.788	8.60215	7.78453	121.057678-29.2979719999998i
2.25	128.173	8.96057	8.1161	-76.6134701978379-104.849240916826i
2.34	147.038	9.319	8.11065	8.00070483740641+129.523501059703i
2.43	144.433	9.67742	6.86585	-74.3858962681804+80.8365854202074i
2.52	156.702	10.0358	0.958986	-6.49267004127179-13.9024031246295i
2.61	143.25	10.3943	6.27225	-98.6531999994021+18.4084958120079i
2.7	120.885	10.7527	5.68486	55.8192768523666+71.8159787921389i
2.79	139.221	11.1111	11.3697	-181.40314139368+13.650287118388i
B21
Time	Data	FFT Freq	FFT Mag	FFT Complex			Max
0	201.15	0	290.473	4647.574952			18.0155
0.09	175.05	0.358423	10.9616	125.220780344677+122.800407062072i
0.18	137.825	0.716846	10.7604	39.5924861407023+167.552484916663i
0.27	101.825	1.07527	6.99015	107.550322066411+30.6865463024838i
0.36	115.25	1.43369	18.0155	265.814110716842-111.489879537813i
0.45	126.05	1.79211	13.3451	207.231943960455+51.4455878819247i
0.54	129.75	2.15054	4.73943	31.7961543765925+68.8427962252129i
0.63	145.225	2.50896	12.2912	146.790457988239-130.870994117473i
0.72	128.9	2.86738	4.39761	62.049988+33.1750480000001i
0.81	155.375	3.22581	4.76162	-60.1836346972844+46.714325241072i
0.9	179.3	3.58423	8.66078	132.669498083544+40.0140566750225i
0.99	114.85	3.94265	7.15643	-95.8842642512522-62.586810400535i
1.08	134.3	4.30108	10.6962	-12.1141587168419+170.710072462187i
1.17	155.85	4.6595	3.19114	-44.3650017470338+25.2721862776111i
1.26	118.45	5.01792	4.96957	-15.558138600838-77.9762066335274i
1.35	150.625	5.37634	5.51196	53.6393963357892+70.0037646782039i
1.44	146.15	5.73477	6.20469	-99.2750239999996
1.53	121.5	6.09319	5.51196	53.6393963357888-70.0037646782039i
1.62	137.3	6.45161	4.96957	-15.558138600838+77.9762066335276i
1.71	178.35	6.81004	3.19114	-44.3650017470339-25.2721862776108i
1.8	117.975	7.16846	10.6962	-12.1141587168423-170.710072462187i
1.89	127.725	7.52688	7.15643	-95.8842642512522+62.5868104005355i
1.98	99.65	7.8853	8.66078	132.669498083544-40.0140566750227i
2.07	167	8.24373	4.76162	-60.1836346972847-46.7143252410716i
2.16	171.275	8.60215	4.39761	62.049988-33.1750480000001i
2.25	171.8	8.96057	12.2912	146.790457988239+130.870994117473i
2.34	169.15	9.319	4.73943	31.7961543765923-68.8427962252128i
2.43	147.025	9.67742	13.3451	207.231943960455-51.4455878819251i
2.52	153.1	10.0358	18.0155	265.814110716842+111.489879537813i
2.61	136.775	10.3943	6.99015	107.550322066411-30.686546302484i
2.7	134.625	10.7527	10.7604	39.5924861407019-167.552484916663i
2.79	198.4	11.1111	10.9616	125.220780344676-122.800407062072i
B22
Time	Data	FFT Freq	FFT Mag	FFT Complex			Max
0	111.625	0	509.039	8144.625			41.5234
0.09	270.625	0.358423	30.5756	-475.035284058324+116.905291729072i
0.18	291.375	0.716846	7.67032	11.8548947621804-122.151189561685i
0.27	221.5	1.07527	24.8503	-163.813856525096+362.291131618556i
0.36	168.875	1.43369	41.5234	-517.185794773342-417.028372646398i
0.45	372	1.79211	5.49064	-55.6750282555346-67.9556355827262i
0.54	165.75	2.15054	21.2316	-304.375888269213-150.849395790811i
0.63	217.625	2.50896	14.3175	-20.6377702303384-228.149229550002i
0.72	245.5	2.86738	33.7151	14.3749999999997-539.25i
0.81	322.375	3.22581	23.1599	-368.129698268381+42.3506979829647i
0.9	228.125	3.58423	34.1388	-519.366039052289+169.163690352375i
0.99	265.75	3.94265	28.8729	-432.195017356769-163.158833632815i
1.08	269	4.30108	34.4205	529.685794773341-150.7783726464i
1.17	270.375	4.6595	11.5208	-159.24041269274+92.8507767911187i
1.26	289.125	5.01792	38.9087	530.88703255932-325.138103418499i
1.35	116.125	5.37634	25.3872	-340.272932612817-221.831937515308i
1.44	363.5	5.73477	2.14844	-34.375
1.53	235.25	6.09319	25.3872	-340.272932612816+221.831937515309i
1.62	378.125	6.45161	38.9087	530.887032559322+325.138103418498i
1.71	367.875	6.81004	11.5208	-159.24041269274-92.8507767911191i
1.8	272.875	7.16846	34.4205	529.685794773342+150.778372646398i
1.89	351.125	7.52688	28.8729	-432.195017356768+163.158833632816i
1.98	195.625	7.8853	34.1388	-519.366039052289-169.163690352374i
2.07	152.375	8.24373	23.1599	-368.129698268381-42.3506979829644i
2.16	299.875	8.60215	33.7151	14.3750000000003+539.25i
2.25	244.25	8.96057	14.3175	-20.637770230338+228.149229550002i
2.34	179.125	9.319	21.2316	-304.375888269212+150.849395790812i
2.43	317.875	9.67742	5.49064	-55.6750282555342+67.9556355827257i
2.52	303.5	10.0358	41.5234	-517.185794773341+417.0283726464i
2.61	248.375	10.3943	24.8503	-163.813856525097-362.291131618556i
2.7	293.125	10.7527	7.67032	11.8548947621808+122.151189561685i
2.79	116	11.1111	30.5756	-475.035284058324-116.905291729072i
B23
Time	Data	FFT Freq	FFT Mag	FFT Complex			Max
0	243.663	0	456.364	7301.817198			25.944
0.09	286.837	0.358423	4.15469	37.5210628675298-54.8734750168108i
0.18	248.106	0.716846	6.3395	-66.5827469543612-76.5192075969462i
0.27	247.74	1.07527	16.7603	-110.793006783798-244.207589697976i
0.36	217.846	1.43369	8.363	62.3671731051872-118.384690550405i
0.45	266.75	1.79211	11.4712	45.5898311993105-177.786922183437i
0.54	186.721	2.15054	13.2242	-45.5305833953574-206.630127088537i
0.63	269.942	2.50896	8.56575	-83.6335699644227-108.57576955304i
0.72	231.692	2.86738	25.6518	393.221223-117.596037i
0.81	241.673	3.22581	14.8545	-232.216471952497-50.6329778624721i
0.9	173.413	3.58423	9.12535	106.286410877317-100.104011390797i
0.99	224.548	3.94265	15.6757	-250.781806969963-3.8317037279828i
1.08	238.587	4.30108	17.6137	175.286696894812-220.673142550406i
1.17	267.779	4.6595	9.76424	124.332922687329+94.5962381264164i
1.26	197.49	5.01792	6.93144	22.4421514724009-108.608695899207i
1.35	199.413	5.37634	25.944	48.05794291651-412.312785957304i
1.44	296.404	5.73477	2.76743	44.2788080000005
1.53	228.183	6.09319	25.944	48.0579429165114+412.312785957303i
1.62	146.394	6.45161	6.93144	22.4421514724013+108.608695899206i
1.71	251.087	6.81004	9.76424	124.332922687329-94.5962381264172i
1.8	243.404	7.16846	17.6137	175.286696894813+220.673142550405i
1.89	174.99	7.52688	15.6757	-250.781806969962+3.83170372798344i
1.98	251.894	7.8853	9.12535	106.286410877317+100.104011390797i
2.07	190.827	8.24373	14.8545	-232.216471952497+50.6329778624724i
2.16	304.221	8.60215	25.6518	393.221223+117.596037i
2.25	219.875	8.96057	8.56575	-83.6335699644226+108.57576955304i
2.34	226.471	9.319	13.2242	-45.5305833953568+206.630127088537i
2.43	234.317	9.67742	11.4712	45.5898311993111+177.786922183437i
2.52	257.317	10.0358	8.363	62.3671731051875+118.384690550406i
2.61	187.096	10.3943	16.7603	-110.793006783798+244.207589697977i
2.7	209.423	10.7527	6.3395	-66.5827469543608+76.5192075969466i
2.79	137.712	11.1111	4.15469	37.5210628675302+54.8734750168109i
C04
Time	Data	FFT Freq	FFT Mag	FFT Complex			Max
0	192.125	0	328.422	5254.75			22.7893
0.09	213.75	0.358423	22.7893	361.686603395697-46.2255345608933i
0.18	201.125	0.716846	3.56888	-56.580041416111-7.70367389073608i
0.27	189.75	1.07527	11.4049	115.875842157374-140.965174366823i
0.36	181.75	1.43369	14.0667	103.436336368202-199.890764646288i
0.45	164.375	1.79211	5.10696	81.6569852659978-2.97988971692056i
0.54	156.125	2.15054	6.28446	-45.4370077640192+89.6997564397925i
0.63	162	2.50896	2.76057	44.0325106888447+3.47053832657609i
0.72	154.75	2.86738	8.75169	2.74999999999992-140i
0.81	187.875	3.22581	15.5658	70.7617999699562+238.789162479838i
0.9	194.5	3.58423	12.4291	-197.89209555715-19.6546897851677i
0.99	127.625	3.94265	7.15448	53.5617327586058-101.167674068743i
1.08	172.75	4.30108	13.9554	-222.186336368203-22.1407646462878i
1.17	128.375	4.6595	10.4211	129.394292529729-105.159055373056i
1.26	177.5	5.01792	9.80846	142.40914473728+65.9418798843033i
1.35	112.25	5.37634	15.8351	-252.969766766203+14.0869929379602i
1.44	116.625	5.73477	14.5156	232.25
1.53	139.5	6.09319	15.8351	-252.969766766204-14.0869929379591i
1.62	189.625	6.45161	9.80846	142.40914473728-65.9418798843037i
1.71	67	6.81004	10.4211	129.394292529729+105.159055373056i
1.8	199.25	7.16846	13.9554	-222.186336368203+22.140764646288i
1.89	142.375	7.52688	7.15448	53.5617327586059+101.167674068743i
1.98	132	7.8853	12.4291	-197.89209555715+19.6546897851682i
2.07	148.375	8.24373	15.5658	70.7617999699552-238.789162479838i
2.16	193.375	8.60215	8.75169	2.75000000000008+140i
2.25	218.5	8.96057	2.76057	44.0325106888443-3.47053832657613i
2.34	144.375	9.319	6.28446	-45.4370077640193-89.6997564397925i
2.43	190.125	9.67742	5.10696	81.6569852659977+2.97988971692048i
2.52	162.5	10.0358	14.0667	103.436336368203+199.890764646288i
2.61	130.875	10.3943	11.4049	115.875842157374+140.965174366823i
2.7	175.125	10.7527	3.56888	-56.5800414161111+7.7036738907361i
2.79	188.5	11.1111	22.7893	361.686603395697+46.2255345608923i
C07
Time	Data	FFT Freq	FFT Mag	FFT Complex			Max
0	131.5	0	199.672	3194.75			21.9937
0.09	70.75	0.358423	5.7454	19.0788318877324+89.9246950807781i
0.18	122.5	0.716846	2.13555	29.4061406500709-17.4006525384682i
0.27	80.75	1.07527	5.08196	-75.0685411747306+31.2451647970681i
0.36	80.875	1.43369	2.2553	-35.3574945521653-7.20799961555358i
0.45	93.875	1.79211	21.9937	349.900229121903-37.4536219411162i
0.54	118.375	2.15054	8.24215	-111.371505351695-70.6204690889451i
0.63	119.375	2.50896	4.38556	67.2615207902007+19.989263543709i
0.72	96.875	2.86738	7.91275	37.2500000000001+121i
0.81	92.125	3.22581	5.03532	-36.7287800229909+71.7059003103693i
0.9	28	3.58423	1.82277	-29.0934837526353-2.03237397232093i
0.99	106.875	3.94265	14.85	159.460461408277+176.143345898386i
1.08	96.875	4.30108	2.24317	20.8574945521652-29.2079996155536i
1.17	118.75	4.6595	13.2769	32.7193043051629+209.895650133414i
1.26	117.25	5.01792	7.245	-57.4411515457402+100.687442578156i
1.35	91.75	5.37634	12.1745	166.376973684446-101.305150655718i
1.44	46.125	5.73477	3.82812	-61.25
1.53	126.375	6.09319	12.1745	166.376973684446+101.305150655718i
1.62	92.375	6.45161	7.245	-57.4411515457405-100.687442578156i
1.71	146.625	6.81004	13.2769	32.7193043051623-209.895650133413i
1.8	127.625	7.16846	2.24317	20.8574945521653+29.2079996155536i
1.89	69.5	7.52688	14.85	159.460461408277-176.143345898386i
1.98	82.125	7.8853	1.82277	-29.0934837526353+2.03237397232084i
2.07	89.375	8.24373	5.03532	-36.7287800229911-71.705900310369i
2.16	122.875	8.60215	7.91275	37.2499999999999-121i
2.25	84	8.96057	4.38556	67.2615207902005-19.9892635437091i
2.34	134	9.319	8.24215	-111.371505351695+70.6204690889452i
2.43	119.375	9.67742	21.9937	349.900229121903+37.4536219411153i
2.52	99.25	10.0358	2.2553	-35.3574945521652+7.20799961555364i
2.61	98.125	10.3943	5.08196	-75.0685411747306-31.2451647970676i
2.7	70.125	10.7527	2.13555	29.4061406500709+17.4006525384681i
2.79	120.375	11.1111	5.7454	19.0788318877323-89.9246950807781i
C09
Time	Data	FFT Freq	FFT Mag	FFT Complex			Max
0	193.75	0	225.625	3610			34.4057
0.09	133.75	0.358423	12.8672	-12.8103284570247+205.476505892885i
0.18	114.5	0.716846	13.2468	-12.3614763100027+211.587884732804i
0.27	6.75	1.07527	7.58251	112.295123011857+45.9170835113513i
0.36	48.125	1.43369	34.4057	546.528372646399+65.9363363682023i
0.45	77.25	1.79211	16.5371	253.586293575713-75.5235655297005i
0.54	72.375	2.15054	3.73082	-27.5106243086614-52.9758589616377i
0.63	178.375	2.50896	19.814	198.849461296138-246.907341746726i
0.72	120	2.86738	6.52998	-9.99999999999994+104i
0.81	85.75	3.22581	12.5758	187.425106692192+73.2007915935802i
0.9	163.5	3.58423	8.47201	-133.218190587064-25.0458173011917i
0.99	64.25	3.94265	14.3828	-180.055797852635-143.308398634032i
1.08	80.625	4.30108	16.2848	-21.2783726463984+259.686336368203i
1.17	106.5	4.6595	15.5032	221.77310065972+111.11365407147i
1.26	133.25	5.01792	7.5986	-87.9097087942723-83.9820736067499i
1.35	170.375	5.37634	11.613	123.93704107404-138.433957102357i
1.44	80.625	5.73477	16.9688	271.5
1.53	100	6.09319	11.613	123.93704107404+138.433957102357i
1.62	135.25	6.45161	7.5986	-87.9097087942722+83.9820736067499i
1.71	108.875	6.81004	15.5032	221.77310065972-111.113654071471i
1.8	87.125	7.16846	16.2848	-21.2783726463991-259.686336368202i
1.89	87.125	7.52688	14.3828	-180.055797852635+143.308398634033i
1.98	118.25	7.8853	8.47201	-133.218190587063+25.0458173011919i
2.07	111.375	8.24373	12.5758	187.425106692192-73.2007915935806i
2.16	219.625	8.60215	6.52998	-10.0000000000001-104i
2.25	114.625	8.96057	19.814	198.849461296138+246.907341746726i
2.34	122.875	9.319	3.73082	-27.5106243086614+52.9758589616376i
2.43	105.5	9.67742	16.5371	253.586293575713+75.5235655297001i
2.52	135.5	10.0358	34.4057	546.528372646399-65.936336368203i
2.61	77.625	10.3943	7.58251	112.295123011857-45.917083511351i
2.7	115.375	10.7527	13.2468	-12.3614763100031-211.587884732804i
2.79	141.125	11.1111	12.8672	-12.810328457025-205.476505892885i
C11
Time	Data	FFT Freq	FFT Mag	FFT Complex			Max
0	133.875	0	174.156	2786.5			29.6153
0.09	129.375	0.358423	13.5483	200.959238753239+81.2772066633815i
0.18	127	0.716846	20.9166	302.781601061825-142.56282082038i
0.27	109.75	1.07527	28.7855	-11.3172120441727+460.428388347107i
0.36	17.25	1.43369	29.6153	193.066202090034-432.728891488805i
0.45	78.375	1.79211	7.48925	64.6225743688889-100.909237173221i
0.54	63.25	2.15054	4.9039	73.8477685363347+26.5114572083753i
0.63	125.375	2.50896	10.8592	-82.3105365104646-153.013688817358i
0.72	56.375	2.86738	4.2993	-49.875+47.375i
0.81	109.625	3.22581	7.85066	-48.7195450886492+115.777375472804i
0.9	138	3.58423	9.86	128.26440682561+91.850291973207i
0.99	19.75	3.94265	10.6775	60.896600712669-159.618661724165i
1.08	54.875	4.30108	16.954	23.1837979099662+270.271108511195i
1.17	10.5	4.6595	12.2442	140.734111825687+136.284368229506i
1.26	8.375	5.01792	12.1944	-43.3937764237702-190.223986055548i
1.35	100.5	5.37634	5.10611	-80.865232017196+11.6336753868881i
1.44	103.375	5.73477	15.3906	-246.25
1.53	123.25	6.09319	5.10611	-80.8652320171962-11.6336753868877i
1.62	132.5	6.45161	12.1944	-43.3937764237698+190.223986055548i
1.71	152	6.81004	12.2442	140.734111825686-136.284368229507i
1.8	94.125	7.16846	16.954	23.1837979099657-270.271108511195i
1.89	97.125	7.52688	10.6775	60.8966007126696+159.618661724165i
1.98	10.375	7.8853	9.86	128.26440682561-91.8502919732071i
2.07	35.625	8.24373	7.85066	-48.7195450886494-115.777375472803i
2.16	65.5	8.60215	4.2993	-49.875-47.375i
2.25	63.75	8.96057	10.8592	-82.3105365104643+153.013688817358i
2.34	108.25	9.319	4.9039	73.8477685363344-26.5114572083752i
2.43	108.125	9.67742	7.48925	64.622574368889+100.909237173221i
2.52	84.75	10.0358	29.6153	193.066202090034+432.728891488805i
2.61	122.5	10.3943	28.7855	-11.3172120441743-460.428388347106i
2.7	72.25	10.7527	20.9166	302.781601061825+142.56282082038i
2.79	130.75	11.1111	13.5483	200.959238753239-81.2772066633824i
C12
Time	Data	FFT Freq	FFT Mag	FFT Complex			Max
0	150.208	0	287.655	4602.486298			34.7822
0.09	135.792	0.358423	15.3218	183.795418653483+162.225630252735i
0.18	120.597	0.716846	28.9844	161.856712026913+434.587749239381i
0.27	123.681	1.07527	20.6651	-322.162202864324-74.4001458496471i
0.36	87.3333	1.43369	21.0624	332.201276855751+56.6562307052488i
0.45	215.861	1.79211	4.69686	10.5992370971133+74.3985201605174i
0.54	42.3889	2.15054	12.4697	198.759353076253+17.3536078482031i
0.63	153.694	2.50896	18.0969	103.609339646278+270.379269821925i
0.72	191.444	2.86738	22.3743	73.3055120000002+350.402648i
0.81	75.8889	3.22581	16.9252	-249.997661675717-104.092115951658i
0.9	106.764	3.58423	23.4829	-345.965255253716-146.553923976099i
0.99	161.75	3.94265	26.3864	-226.289886319797+356.414099556049i
1.08	118.153	4.30108	3.54902	56.4098671442493-6.51051729475105i
1.17	140.278	4.6595	10.49	153.882960522388-67.0100315536543i
1.26	145.375	5.01792	34.7822	-140.92864184945-538.375326584922i
1.35	211.875	5.37634	23.608	374.117970940576-52.0933886203861i
1.44	146.764	5.73477	32.638	-522.208282
1.53	241.556	6.09319	23.608	374.117970940577+52.0933886203852i
1.62	31.7361	6.45161	34.7822	-140.928641849449+538.375326584922i
1.71	168.986	6.81004	10.49	153.882960522389+67.010031553654i
1.8	27.1389	7.16846	3.54902	56.4098671442492+6.51051729475135i
1.89	94.9167	7.52688	26.3864	-226.289886319797-356.414099556048i
1.98	96.0139	7.8853	23.4829	-345.965255253716+146.5539239761i
2.07	198.069	8.24373	16.9252	-249.997661675717+104.092115951659i
2.16	137.097	8.60215	22.3743	73.3055119999998-350.402648i
2.25	139.639	8.96057	18.0969	103.609339646277-270.379269821925i
2.34	216.819	9.319	12.4697	198.759353076252-17.3536078482035i
2.43	216.153	9.67742	4.69686	10.5992370971131-74.3985201605176i
2.52	198.583	10.0358	21.0624	332.20127685575-56.656230705249i
2.61	62.0417	10.3943	20.6651	-322.162202864324+74.4001458496477i
2.7	223.722	10.7527	28.9844	161.856712026912-434.587749239381i
2.79	222.167	11.1111	15.3218	183.795418653482-162.225630252736i
C16
Time	Data	FFT Freq	FFT Mag	FFT Complex			Max
0	186.375	0	345.768	5532.291656			18.5129
0.09	160.917	0.358423	10.5354	146.244152529938+83.8282615976607i
0.18	149.375	0.716846	5.80899	77.5625412533847+51.2115635910008i
0.27	197.792	1.07527	8.99773	-101.589399970807-102.005643804632i
0.36	193.292	1.43369	3.27219	21.8172294712097+47.5926219751611i
0.45	195.583	1.79211	11.0646	4.83989479588317+176.966977968574i
0.54	151.333	2.15054	18.5129	143.10486742943+259.343896464326i
0.63	198.083	2.50896	6.79189	-80.8488766320035+72.6131683405413i
0.72	98.8333	2.86738	16.1046	-215.124969+141.833313i
0.81	151.042	3.22581	0.257127	-1.02888056799686+3.98329440964807i
0.9	189.042	3.58423	10.8127	-22.8062438465349-171.493847313701i
0.99	176.083	3.94265	16.6365	-92.6200035118013-249.551151902963i
1.08	142.625	4.30108	5.19201	71.43252652879-42.4073160248388i
1.17	158.667	4.6595	7.25922	109.885339456184-37.6223463339624i
1.26	181	5.01792	14.0204	218.80558316372-49.4594321870262i
1.35	183.958	5.37634	7.49561	-37.5487300993965-113.900184991025i
1.44	192.958	5.73477	3.28386	-52.5417179999999
1.53	146.958	6.09319	7.49561	-37.5487300993963+113.900184991025i
1.62	177.333	6.45161	14.0204	218.80558316372+49.4594321870258i
1.71	151	6.81004	7.25922	109.885339456185+37.6223463339619i
1.8	151.917	7.16846	5.19201	71.43252652879+42.4073160248388i
1.89	170.5	7.52688	16.6365	-92.6200035118006+249.551151902963i
1.98	166.75	7.8853	10.8127	-22.8062438465345+171.493847313702i
2.07	162.917	8.24373	0.257127	-1.02888056799683-3.9832944096479i
2.16	176.333	8.60215	16.1046	-215.124969-141.833313i
2.25	194.042	8.96057	6.79189	-80.8488766320039-72.613168340541i
2.34	200.5	9.319	18.5129	143.10486742943-259.343896464326i
2.43	216.542	9.67742	11.0646	4.83989479588281-176.966977968574i
2.52	120.042	10.0358	3.27219	21.8172294712097-47.5926219751611i
2.61	147.583	10.3943	8.99773	-101.589399970807+102.005643804632i
2.7	262.167	10.7527	5.80899	77.5625412533845-51.2115635910009i
2.79	180.75	11.1111	10.5354	146.244152529937-83.8282615976612i
C20
Time	Data	FFT Freq	FFT Mag	FFT Complex			Max
0	275.062	0	532.254	8516.0625			14.7649
0.09	288.25	0.358423	9.16532	39.4343174575622-141.243561449491i
0.18	236.188	0.716846	9.63266	150.477126104922-33.3223951453085i
0.27	256.25	1.07527	13.9109	-97.5762681324404+200.045002910708i
0.36	305.375	1.43369	7.02844	-112.290699429436+6.07865033333794i
0.45	271.062	1.79211	1.44031	19.0464206501509-12.9733354825807i
0.54	284.375	2.15054	11.1695	174.629723739034-37.980446813505i
0.63	297.75	2.50896	9.72783	122.884323570481+95.5243352301116i
0.72	231.312	2.86738	6.89272	-109.25-15.0625i
0.81	279.5	3.22581	4.7794	68.1572175109518-34.6744321095506i
0.9	281.812	3.58423	6.81481	17.5337501751319-107.617901627456i
0.99	242.562	3.94265	14.7649	77.3851466453948-223.204886675152i
1.08	278.25	4.30108	9.4025	-150.209300570564+8.32865033333798i
1.17	252.875	4.6595	11.8006	52.4347623664475+181.382300585379i
1.26	257.562	5.01792	10.4691	-130.140600019088-105.45984995926i
1.35	293.75	5.37634	8.97067	131.234079931452+58.1265200780898i
1.44	223.438	5.73477	13.8477	-221.5625
1.53	325.188	6.09319	8.97067	131.234079931452-58.1265200780899i
1.62	268.438	6.45161	10.4691	-130.140600019088+105.45984995926i
1.71	287.688	6.81004	11.8006	52.434762366447-181.382300585379i
1.8	231.875	7.16846	9.4025	-150.209300570564-8.32865033333794i
1.89	288.625	7.52688	14.7649	77.3851466453956+223.204886675152i
1.98	250.062	7.8853	6.81481	17.533750175132+107.617901627456i
2.07	234.625	8.24373	4.7794	68.1572175109519+34.6744321095506i
2.16	214.062	8.60215	6.89272	-109.25+15.0625i
2.25	207.188	8.96057	9.72783	122.884323570481-95.5243352301116i
2.34	278.25	9.319	11.1695	174.629723739034+37.9804468135048i
2.43	292.688	9.67742	1.44031	19.0464206501512+12.9733354825806i
2.52	259.625	10.0358	7.02844	-112.290699429436-6.07865033333798i
2.61	279.25	10.3943	13.9109	-97.5762681324411-200.045002910707i
2.7	271.562	10.7527	9.63266	150.477126104922+33.3223951453083i
2.79	271.562	11.1111	9.16532	39.4343174575626+141.243561449491i
C21
Time	Data	FFT Freq	FFT Mag	FFT Complex			Max
0	71.875	0	87.2891	1396.625			23.9698
0.09	7.25	0.358423	20.6364	-105.651727503083+312.822805885231i
0.18	11.5	0.716846	23.9698	193.615732901644+331.055706677399i
0.27	27	1.07527	4.77451	-65.1353762509434-39.9142535055712i
0.36	1.875	1.43369	8.84513	-24.3034540450585+139.419678887548i
0.45	4.75	1.79211	8.03804	10.4526590654643-128.183116173876i
0.54	20.5	2.15054	14.9092	199.68901320969+130.495442752122i
0.63	4.25	2.50896	8.9405	-89.4069942882473+111.665313802717i
0.72	13	2.86738	6.27713	-96.875-26.5i
0.81	1	3.22581	8.1274	108.703866556558+71.368305370609i
0.9	30.25	3.58423	8.13112	86.6623846880661-97.0314057306746i
0.99	61	3.94265	8.69736	26.1797547038535+136.67297659574i
1.08	12.375	4.30108	12.6911	190.303454045058-70.8303211124526i
1.17	71.5	4.6595	3.22489	-51.0785129703256+7.30549392240437i
1.26	105	5.01792	4.84623	77.5328692006008+1.02885819460315i
1.35	54.125	5.37634	6.27769	32.9363306867236+94.8894521114824i
1.44	88.5	5.73477	5.24219	-83.875
1.53	62.625	6.09319	6.27769	32.9363306867232-94.8894521114824i
1.62	5.75	6.45161	4.84623	77.5328692006007-1.02885819460303i
1.71	30.875	6.81004	3.22489	-51.0785129703257-7.30549392240414i
1.8	34.5	7.16846	12.6911	190.303454045059+70.8303211124524i
1.89	86.875	7.52688	8.69736	26.1797547038532-136.67297659574i
1.98	52	7.8853	8.13112	86.6623846880662+97.0314057306749i
2.07	33.5	8.24373	8.1274	108.703866556558-71.3683053706094i
2.16	8	8.60215	6.27713	-96.875+26.5i
2.25	70.75	8.96057	8.9405	-89.4069942882475-111.665313802717i
2.34	88.25	9.319	14.9092	199.689013209689-130.495442752122i
2.43	85.375	9.67742	8.03804	10.4526590654648+128.183116173876i
2.52	49.625	10.0358	8.84513	-24.3034540450587-139.419678887547i
2.61	78.625	10.3943	4.77451	-65.1353762509432+39.9142535055713i
2.7	63.375	10.7527	23.9698	193.615732901643-331.0557066774i
2.79	60.75	11.1111	20.6364	-105.651727503083-312.82280588523i
C22
Time	Data	FFT Freq	FFT Mag	FFT Complex			Max
0	171.214	0	338.201	5411.214234			14.3438
0.09	189.339	0.358423	9.03755	-143.912255128269+14.094617657706i
0.18	152.786	0.716846	11.1207	159.632606234835-78.5921328809045i
0.27	172.518	1.07527	7.95655	69.0708767354876+106.937942653851i
0.36	126.411	1.43369	2.68599	19.8806688250713+38.1010298394935i
0.45	155.286	1.79211	13.8887	218.591437412418-39.9896713665142i
0.54	178.821	2.15054	5.41282	-86.0041005666231+10.1857253670756i
0.63	186.696	2.50896	6.89637	-70.44841142871-84.9257029437745i
0.72	155.554	2.86738	2.9757	16.9285569999999-44.5000309999998i
0.81	171.25	3.22581	11.9213	137.330241982701+132.373149550645i
0.9	129.821	3.58423	5.68446	-56.1418450148819+71.5558791050771i
0.99	189.125	3.94265	4.66611	24.6382922470129+70.4751424906345i
1.08	147.411	4.30108	7.03303	-80.0234968250713-79.1132641605066i
1.17	193.893	4.6595	7.83921	-89.8685208967824-87.4967956866608i
1.26	186.893	5.01792	1.64579	-23.9866606533303-10.8648031429027i
1.35	184.518	5.37634	9.28287	52.8842270761418-138.791970045534i
1.44	146.429	5.73477	14.3438	-229.500059999999
1.53	195.839	6.09319	9.28287	52.8842270761422+138.791970045534i
1.62	190.268	6.45161	1.64579	-23.9866606533303+10.8648031429029i
1.71	195.732	6.81004	7.83921	-89.8685208967823+87.4967956866613i
1.8	207.875	7.16846	7.03303	-80.0234968250712+79.1132641605066i
1.89	192.375	7.52688	4.66611	24.6382922470127-70.4751424906344i
1.98	144.429	7.8853	5.68446	-56.1418450148822-71.555879105077i
2.07	140.554	8.24373	11.9213	137.330241982701-132.373149550646i
2.16	163.714	8.60215	2.9757	16.928557+44.5000309999998i
2.25	184.696	8.96057	6.89637	-70.4484114287099+84.9257029437748i
2.34	141.304	9.319	5.41282	-86.0041005666233-10.1857253670755i
2.43	126.179	9.67742	13.8887	218.591437412419+39.9896713665136i
2.52	185.286	10.0358	2.68599	19.8806688250712-38.1010298394935i
2.61	149.75	10.3943	7.95655	69.0708767354874-106.937942653851i
2.7	162.643	10.7527	11.1207	159.632606234836+78.592132880904i
2.79	192.607	11.1111	9.03755	-143.912255128269-14.0946176577056i
C23
Time	Data	FFT Freq	FFT Mag	FFT Complex			Max
0	225.545	0	288.546	4616.738648			34.7455
0.09	185.466	0.358423	19.1971	290.32953079005-100.259099934059i
0.18	137.489	0.716846	13.0463	187.972245227168+90.7687914894296i
0.27	171.25	1.07527	22.2527	266.322798041608+236.301898008365i
0.36	93.3523	1.43369	14.223	226.711806702134+19.7179767505828i
0.45	98.2727	1.79211	10.9965	60.8573727442513-165.083985640258i
0.54	161.705	2.15054	12.9759	205.73148013778-27.8935563885008i
0.63	141.716	2.50896	11.0752	-81.924191842644+157.128669015987i
0.72	230.841	2.86738	8.05623	-7.29550099999999+128.693085i
0.81	74.9091	3.22581	7.28309	12.8903401757491+115.81421828552i
0.9	217.33	3.58423	21.1623	228.867123638013-249.534620808032i
0.99	131.818	3.94265	17.0155	-32.9481339688209+270.246260616901i
1.08	107.477	4.30108	12.0083	192.015365297866+6.71803475058296i
1.17	142.989	4.6595	13.0326	33.6643027379519-205.786411192299i
1.26	125.25	5.01792	16.0905	-170.116501002961-193.235796930101i
1.35	107.261	5.37634	34.7455	34.9898693218567+554.82601387765i
1.44	152.523	5.73477	18.4638	-295.42035
1.53	183.375	6.09319	34.7455	34.9898693218552-554.82601387765i
1.62	50.3523	6.45161	16.0905	-170.116501002961+193.235796930102i
1.71	164.807	6.81004	13.0326	33.6643027379521+205.786411192299i
1.8	115.682	7.16846	12.0083	192.015365297866-6.71803475058292i
1.89	170.682	7.52688	17.0155	-32.9481339688215-270.246260616901i
1.98	103.057	7.8853	21.1623	228.867123638013+249.534620808032i
2.07	183.477	8.24373	7.28309	12.8903401757482-115.814218285519i
2.16	34.1136	8.60215	8.05623	-7.29550100000013-128.693085i
2.25	139.557	8.96057	11.0752	-81.9241918426445-157.128669015987i
2.34	133.568	9.319	12.9759	205.73148013778+27.8935563885007i
2.43	167.511	9.67742	10.9965	60.857372744251+165.083985640258i
2.52	117.148	10.0358	14.223	226.711806702134-19.7179767505829i
2.61	168.443	10.3943	22.2527	266.322798041608-236.301898008366i
2.7	155.227	10.7527	13.0463	187.972245227168-90.7687914894297i
2.79	224.545	11.1111	19.1971	290.32953079005+100.259099934058i
D01
Time	Data	FFT Freq	FFT Mag	FFT Complex			Max
0	176.554	0	373.846	5981.535768			11.4163
0.09	181.321	0.358423	2.75333	42.5557262963064-11.3886208916193i
0.18	201.804	0.716846	3.56944	-18.4099739785622+54.0624175079882i
0.27	188.821	1.07527	2.45715	2.56830605921638-39.2304420408934i
0.36	194.054	1.43369	6.6374	-106.181826725924-1.87503298492431i
0.45	194.196	1.79211	2.38724	-9.33829062014533-37.0367482141948i
0.54	178.875	2.15054	4.95663	-73.5400308191393+29.6872051077381i
0.63	167.089	2.50896	1.98527	-21.2740767214765-23.5877824210044i
0.72	208.893	2.86738	3.00402	39.142883-27.8928230000001i
0.81	171.143	3.22581	6.10107	-66.4178337253213-71.5386472042096i
0.9	195.161	3.58423	4.48617	56.8483377680447-43.822824143679i
0.99	182.268	3.94265	6.83392	17.5064703543925+107.932209879405i
1.08	197.5	4.30108	5.68966	65.0390047259235+63.6963790150753i
1.17	202.679	4.6595	4.57608	52.8611106176624+50.660306678685i
1.26	184.125	5.01792	5.89111	-92.3269209703431+18.9809722565714i
1.35	187.821	5.37634	11.4163	15.3955157393659+182.010776951154i
1.44	172.321	5.73477	8.79242	-140.678714
1.53	184.643	6.09319	11.4163	15.3955157393653-182.010776951154i
1.62	148.643	6.45161	5.89111	-92.3269209703432-18.9809722565712i
1.71	209.482	6.81004	4.57608	52.8611106176622-50.6603066786851i
1.8	185.839	7.16846	5.68966	65.0390047259234-63.6963790150755i
1.89	184.821	7.52688	6.83392	17.5064703543923-107.932209879405i
1.98	171.804	7.8853	4.48617	56.8483377680448+43.8228241436788i
2.07	198.232	8.24373	6.10107	-66.4178337253211+71.5386472042098i
2.16	171.839	8.60215	3.00402	39.142883+27.8928230000001i
2.25	193.946	8.96057	1.98527	-21.2740767214764+23.5877824210044i
2.34	191.107	9.319	4.95663	-73.5400308191393-29.687205107738i
2.43	197.071	9.67742	2.38724	-9.33829062014531+37.0367482141949i
2.52	172.786	10.0358	6.6374	-106.181826725924+1.87503298492445i
2.61	231.75	10.3943	2.45715	2.5683060592165+39.2304420408934i
2.7	169.125	10.7527	3.56944	-18.4099739785624-54.0624175079883i
2.79	185.821	11.1111	2.75333	42.5557262963063+11.3886208916192i
D04
Time	Data	FFT Freq	FFT Mag	FFT Complex			Max
0	86.5	0	284.781	4556.5			34.0733
0.09	182.5	0.358423	9.57795	-95.7285463402823-119.669274306052i
0.18	169.375	0.716846	5.84195	54.5737753463861-75.885215973814i
0.27	120.5	1.07527	7.33631	108.107500072971-45.7281656477079i
0.36	165.125	1.43369	34.0733	-531.100964621867+123.062968850777i
0.45	190.875	1.79211	12.6044	14.3939293331367-201.155312824557i
0.54	138.25	2.15054	13.8301	74.2408285288741-208.455047371003i
0.63	109.875	2.50896	4.55667	41.6884602760798+59.8118361558325i
0.72	164.25	2.86738	8.65	-83.0000000000001-110.75i
0.81	89.25	3.22581	15.6549	-169.92132231497-184.028379649303i
0.9	141	3.58423	18.764	-281.432477036092-104.549455779981i
0.99	152.375	3.94265	7.5333	-87.4407528601221-82.9593614622802i
1.08	203.875	4.30108	5.73987	61.1009646218667+68.5629688507768i
1.17	182.875	4.6595	6.35141	-45.3022712125793-90.9661971074488i
1.26	162.5	5.01792	8.76981	-74.3821268391687-118.979624382793i
1.35	121.625	5.37634	1.29225	-16.7969969542354+12.0565270667935i
1.44	117.875	5.73477	17.0938	273.5
1.53	107.125	6.09319	1.29225	-16.7969969542353-12.0565270667938i
1.62	158	6.45161	8.76981	-74.3821268391685+118.979624382792i
1.71	141.375	6.81004	6.35141	-45.302271212579+90.9661971074487i
1.8	166.75	7.16846	5.73987	61.1009646218669-68.5629688507773i
1.89	202.375	7.52688	7.5333	-87.4407528601218+82.9593614622803i
1.98	169.625	7.8853	18.764	-281.432477036092+104.549455779981i
2.07	122.125	8.24373	15.6549	-169.921322314969+184.028379649303i
2.16	96.875	8.60215	8.65	-82.9999999999999+110.75i
2.25	45.625	8.96057	4.55667	41.6884602760796-59.8118361558327i
2.34	142.5	9.319	13.8301	74.2408285288743+208.455047371003i
2.43	164.25	9.67742	12.6044	14.3939293331371+201.155312824557i
2.52	164.75	10.0358	34.0733	-531.100964621867-123.062968850777i
2.61	125.5	10.3943	7.33631	108.107500072971+45.7281656477077i
2.7	167.75	10.7527	5.84195	54.5737753463862+75.8852159738139i
2.79	83.25	11.1111	9.57795	-95.7285463402821+119.669274306053i
D07
Time	Data	FFT Freq	FFT Mag	FFT Complex			Max
0	8.07953	0	49.8025	796.840698			12.7255
0.09	24.7159	0.358423	4.85354	54.4022327016782+55.4162447269981i
0.18	78.0909	0.716846	5.25644	74.9045005595912-38.244558988621i
0.27	2.11365	1.07527	6.68264	-106.623770230558-7.98286647666324i
0.36	6.51135	1.43369	2.40616	34.8411166518313+16.3780729364884i
0.45	35.5909	1.79211	3.08427	15.8091875580139-46.7475109100238i
0.54	59.5455	2.15054	3.50528	41.3585208137492-37.8805362035936i
0.63	6.26135	2.50896	7.54397	-113.018787686604-42.380206998774i
0.72	10.875	2.86738	12.7255	-128.227234-158.15912i
0.81	24.75	3.22581	6.61276	-83.691855402166+64.7317734703577i
0.9	2.26135	3.58423	9.03327	-45.0111783402187+137.344841845799i
0.99	8.48865	3.94265	3.593	13.0671048997923+55.9832710110815i
1.08	3.30682	4.30108	4.71231	-6.36382265183118+75.1279509364883i
1.17	35.3295	4.6595	0.919592	1.47287217207658+14.6395656907803i
1.26	9.95453	5.01792	12.3861	-2.47913503312122+198.162707060772i
1.35	39.1932	5.37634	3.9907	15.7646559877671+61.8744674424683i
1.44	33.4318	5.73477	4.41904	-70.7045860000001
1.53	38.7614	6.09319	3.9907	15.7646559877669-61.8744674424683i
1.62	33.7727	6.45161	12.3861	-2.47913503312174-198.162707060772i
1.71	0.625	6.81004	0.919592	1.47287217207657-14.6395656907803i
1.8	26.9318	7.16846	4.71231	-6.36382265183134-75.1279509364883i
1.89	35.4091	7.52688	3.593	13.0671048997923-55.9832710110816i
1.98	24.1818	7.8853	9.03327	-45.0111783402191-137.344841845799i
2.07	7.71588	8.24373	6.61276	-83.6918554021661-64.7317734703576i
2.16	13.4432	8.60215	12.7255	-128.227234+158.15912i
2.25	50.8636	8.96057	7.54397	-113.018787686604+42.3802069987741i
2.34	23.3864	9.319	3.50528	41.3585208137492+37.8805362035935i
2.43	34.2159	9.67742	3.08427	15.809187558014+46.7475109100236i
2.52	14.8409	10.0358	2.40616	34.8411166518313-16.3780729364885i
2.61	50.5455	10.3943	6.68264	-106.623770230559+7.98286647666353i
2.7	14.4545	10.7527	5.25644	74.9045005595911+38.2445589886208i
2.79	39.1932	11.1111	4.85354	54.402232701678-55.4162447269983i
D09
Time	Data	FFT Freq	FFT Mag	FFT Complex			Max
0	76.375	0	156.664	2506.625			24.5859
0.09	49	0.358423	16.8459	-211.292703179792-167.343583340365i
[truncated: 4,688 more rows]

## Sheet: Unsuccessful wells
	1	2	3	4	5	6	7	8	9	10	11	12	13	14	15	16	17	18	19	20	21	22	23	24
[truncated: 16 more rows]
