# Supplementary material for: High-Content Screening in Zebrafish Embryos Identifies Butafenacil as a Potent Inducer of Anemia
Source: PLoS One. 2014 Aug 4;9(8):e104190. doi: 10.1371/journal.pone.0104190 (PMC4121296; doi:10.1371/journal.pone.0104190)
Supplement: Dataset S1 — Microsoft Excel spreadsheets containing raw data for all chemical screening assays. (ZIP) [file pone.0104190.s036.zip › Dataset S1/18- Lactofen/Lactofen_Heart_Rate.xlsx]

## Sheet: DESCRIPTION
ToxCast Screen - Heart Rate
Chemical	Lactofen
Data was collected using the Heart Rate Journal in MetaXpress
Imaged 74 hpf fli1 larvae using ImageXpress
Incubated larvae in 100 mg/l MS-222 for 30 min
Centrifuged plate for 2 min at 200 rpm
Imaging parameters:
*live stream acquisition
*32 frames; 0.09 sec interval
*FITC
*2X magnification; 1 site/well
Had the doors off of the imager and the fan on to stablize temperature
Test Initation Date: 9/30/2013
Imaging Date: 10/3/13
Start Imaging Temperature: 26°C
End Imaging Temperature: 27°C
Total Imaging Duration: 2:15
W.O. = Wrong Orientation
U.H. = Unhatched
Malf. = Malformed
N.A. = Not Analyzed (did not meet analysis criteria)

## Sheet: ALL DATA
Measurement	Average (Show Region Statistics)
	1	2	3	4	5	6	7	8	9	10	11	12	13	14	15	16	17	18	19	20	21	22	23	24	25	26	27	28	29	30	31	32		# Peaks	Heart Rate
A01	119.874	106.256	106.978	120.374	113.677	105.621	111.447	122.463	108.851	106.051	116.596	119.666	106.556	108.75	121.775	111.972	106.039	113.739	121.211	107.351	107.118	119.374	116.927	106.233	110.663	122.315	109.275	106.43	116.944	119.031	106.357	109.649		8	172.043
A02																																		0	0
A03	179.831	177.871	180.604	159.654	170.287	182.916	168.713	160.489	182.632	176.497	156.815	178.374	182.43	159.433	170.376	181.298	164.219	162.584	181.062	171.225	157.472	180.323	176.36	155.542	178.949	178.604	158.584	173.199	178.851	161.199	169.289	179.831		9	193.548
A04	127.817	128.424	131.14	132.567	129.492	128.334	133.837	129.146	128.413	131.893	129.989	128.287	129.801	131.899	128.879	127.438	133.278	128.938	127.837	132.129	129.115	128.121	131.02	130.441	128.32	128.904	132.008	128.75	127.559	132.997	129.264	127.817		9	193.548
A05	134.837	137.093	125.438	131.711	136.604	133.205	124.862	135.77	137.351	125.433	131.843	136.135	132.267	125.632	134.329	137.444	123.607	133.247	136.975	129.868	127.744	134.826	136.649	122.435	135.739	137.076	127.031	130.522	137.174	132.84	125.348	134.837		9	193.548
A06																																		0	0
A07																																		0	0
A08	178.14	161.295	165.584	178.492	160.497	167.177	174.511	162.365	164.556	170.41	165.281	164.199	168.16	170.994	164.767	164.994	174.413	162.034	164.093	177.643	161.365	163.916	178.079	160.941	164.652	177.281	160.258	167.253	175.629	160.699	166.548	172.138		9	193.548
A09	176.067	162.784	179.388	168.48	156.191	177.188	171.77	157.298	171.756	176.5	161.32	164.831	178.435	165.289	156.666	178.587	169.281	155.32	176.163	171.851	157.52	170.413	176.576	160.244	163.809	177.756	165.169	157.747	178.624	167.607	155.065	176.067		9	193.548
A10	121.287	117.41	117.138	123.427	119.121	115.722	123.039	119.851	114.809	122.02	121.483	115.306	120.185	122.292	117.188	118.666	122.978	117.994	116.688	122.978	119.43	115.764	123.376	119.051	114.874	122.876	120.152	115.508	122.716	120.247	114.952	121.287		9	193.548
A11	113.331	129.666	115.188	113.452	128.435	118.118	113.309	125.618	121.525	113.101	122.907	123.604	113.494	119.997	126.404	113.882	117.711	128.213	114.315	115.39	129.219	115.514	113.983	129.022	117.065	113.298	128.329	118.511	113.483	126.621	119.84	113.331		10	215.054
A12																																		0	0
A13	187.699	179.042	179.298	190.492	182.098	179.862	187.486	186.146	178.031	182.947	189.885	177.301	179.64	192.674	176.382	180.107	194.037	175.725	178.654	194.68	176.986	181.452	192.848	177.919	177.803	190.739	179.011	178.41	188.893	181.275	178.079	187.699		9	193.548
A14	103.775	109.292	107.014	103.486	108.458	108.183	103.183	108.587	109.407	103.435	107.41	110.705	103.64	106.41	110.396	104.073	105.256	110.801	105.163	104.992	109.997	105.876	104.163	109.744	106.713	104.045	108.958	107.433	103.812	108.632	108.326	103.775		10	215.054
A15	112.138	110.983	111.242	113.104	112	110.978	113.115	113.222	110.775	112.449	113.581	110.837	111.601	113.39	111.042	111.5	113.275	111.553	111.084	113.124	111.545	111.034	113.09	112.629	110.77	112.784	112.969	110.368	112.492	113.416	110.433	112.138		9	193.548
A16																																		0	0
A17	102.194	106.309	119.89	100.902	101.947	122.963	102.323	100.767	121.317	105.548	100.567	117.618	108.23	100.758	113.983	112.961	100.944	110.27	116.893	101.084	107.525	118.742	101.104	105.23	121.638	101.514	103.848	121.893	101.663	102.904	122.722	102.194		10	215.054
A18	117.913	110.419	116.022	118.834	110.688	114.761	120.402	111.11	113.118	120.848	111.688	112.323	121.242	112.154	111.652	121.573	113.081	110.899	120.587	114.107	110.963	120.312	115.028	110.764	119.037	115.972	110.756	118.219	116.837	110.778	117.649	117.913		9	193.548
A19	149.688	132.154	125.671	151.452	136.225	131.472	131.663	147.073	131.82	126.107	148.337	135.433	130.882	134.011	146.438	132.48	124.048	151.447	134.183	129.778	138.691	142.143	132.966	123.584	153.671	133.379	127.803	142.73	139.772	132.834	127.949	149.688		8	172.043
A20																																		0	0
A21																																		0	0
A22																																		0	0
A23																																		0	0
A24																																		0	0
B01	199.045	170.517	176.261	225.469	188.629	171.228	177.654	226.84	187.688	170.893	178.851	227.301	184.514	170.64	182.86	227.725	180.753	170.812	190.537	222.952	175.202	171.098	198.244	215.89	171.354	171.961	207.719	209.539	169.949	172.68	214.66	199.045		8	172.043
B02	152.902	117.413	112.264	143.927	135.351	111.424	123.742	150.899	116.761	113.121	145.25	134.534	111.702	124.666	151.643	116.34	113.444	147.312	130.955	111.466	127.694	149.211	114.919	114.68	149.306	126.744	111.756	133.028	143.483	112.84	118.831	152.902		8	172.043
B03																																		0	0
B04																																		0	0
B05																																		0	0
B06																																		0	0
B07																																		0	0
B08	331.225	343.601	310.576	311.947	344.388	326.326	303.691	339.708	338.739	301.07	325.478	340.115	307.758	312.77	341.197	317.118	301.719	338.233	329.615	300.396	330.419	336.36	300.317	318.84	339.317	306.699	306.281	338.449	320.275	297.654	333.483	331.225		10	215.054
B09	98.8736	98.6966	99.0815	105.079	99.8876	98.5871	103.486	102.264	98.5955	101.376	104.817	98.9831	99.4298	105.289	99.7865	98.9579	104.688	101.154	98.7612	102.621	103.427	98.9944	100.545	105.014	99.3174	99.3848	105.281	99.9972	99.0225	104.43	101.635	98.8736		9	193.548
B10	127.567	133.969	136.86	130.028	127.612	140.525	131.933	128.18	135.079	135.601	128.551	128.624	139.933	130.778	127.096	137.379	134.494	128.972	131.427	138.062	129.817	126.896	138.831	132.098	127.475	132.972	137.157	130.649	132.256	139.52	131.152	126.329		9	193.548
B11																																		0	0
B12	122.966	121.904	135.907	137.674	123.191	129.851	140.781	125.775	124.958	139.213	130.624	122.112	135.149	137.86	122.941	129.163	140.34	125.868	124.806	139.59	129.972	121.882	135.43	136.537	122.494	130.402	139.989	124.722	126.287	140.494	128.48	122.966		9	193.548
B13	191.171	153.61	162.357	209.331	160.792	152.834	196.545	184.449	153.09	168.868	204.834	156.489	152.882	206.067	170.301	152.469	181.23	193.896	154.247	158.64	208.565	161.357	151.941	194.115	179.983	152.683	171.615	200.298	154.652	153.57	206.056	165.492		9	193.548
B14	114.278	120.632	116.997	111.534	121.135	119.228	109.225	122.143	120.253	108.118	122.728	120.629	108.174	122.921	120.438	110.303	120.079	120.208	112.652	117.621	120.893	114.567	115.896	121.197	116.242	113.848	121.225	117.014	112.837	121.506	118.309	111.216		10	215.054
B15	134.368	143.239	141.351	118.382	135.09	146.02	138.615	119.972	134.944	147.764	132.638	122.275	133.879	150.702	128.452	124.278	134.253	153.261	121.944	128.093	134.334	155.75	120.399	129.365	135.27	153.07	115.508	132.817	138.059	149.334	115.758	134.368		8	172.043
B16	111.919	113.208	130.711	124.677	106.466	124.787	132.191	110.64	114.868	130.48	123.202	107.062	126.455	131.756	108.986	117.312	131.556	119.654	108.848	128.548	130.191	107.351	120.087	131.924	115.815	111.284	129.452	127.646	106.573	123.938	132.593	111.393		9	193.548
B17																																		0	0
B18	246.913	202.671	221.792	259.048	214.458	202.138	252.803	235.41	200.52	232.924	253.034	206.042	210.958	255.708	219.966	200.143	245.91	241.124	199.725	224.124	256.831	207.935	206.059	258.393	227.135	200.149	244.52	243.056	200.433	225.837	259.034	204.649		9	193.548
B19	152.096	128.008	111.098	127.593	148.581	113.699	111.18	144.593	134.444	111.27	120.073	152.253	118.739	111.292	137.385	141.893	111.688	114.253	152.691	123.494	111.028	132.034	145.685	112.351	112.433	152.051	127.329	111.34	128.135	148.208	113.831	111.096		8	172.043
B20	253.553	258.677	229.062	226.733	252.545	240.506	226.281	236.989	254.073	226.831	226.542	257.194	234.829	225.556	242.885	246.376	225.213	230.565	253.438	226.034	225.716	252.801	234.772	224.528	242.309	244.775	224.452	231.025	252.795	224.382	224.256	253.553		9	193.548
B21																																		0	0
B22																																		0	0
B23																																		0	0
B24																																		0	0
C01	107.348	105.61	106.548	105.573	105.671	106.219	106.537	105.61	105.958	106.551	106.385	105.904	106.056	106.801	106.022	105.84	106.093	107.062	105.865	105.955	106.801	106.433	106.045	106.16	107.073	106.211	106	106.393	106.879	106.129	106.146	107.348		8	172.043
C02	145.154	128.211	127.57	149.292	134.003	128.115	137.567	145.986	128.461	128.508	149.584	133.652	128.334	140.017	144.545	128.441	130.654	150.91	129.98	127.635	144.632	139.36	128.301	133.233	148.812	128.579	127.73	147.146	135.421	128.124	137.994	145.154		8	172.043
C03																																		0	0
C04	169.163	146.817	136.635	158.303	161.711	138.433	140.916	168.174	148.966	136.781	156.233	164.098	138.77	140.539	169.343	149.16	136.494	156.194	162.806	137.93	142.337	168.126	147.382	136.076	160.826	157.68	137.157	147.677	166.469	141.992	138.351	165.624		8	172.043
C05	110.053	109.857	109.888	109.902	110.037	110.202	109.834	110.306	110.548	110.91	110.407	110.376	110.517	110.719	110.379	110.463	110.795	110.551	109.969	110.904	110.315	110.452	109.68	111.02	110.685	110.994	110.084	110.725	110.66	110.624	109.744	110.559		9	193.548
C06	128.163	122.57	128.528	121.719	116.789	125.694	128.09	117.32	119.624	127.969	124.062	116.326	123.267	128.654	119.202	117.708	127.228	127.528	116.303	121.992	128.61	121.744	116.666	126.115	128.101	117.034	120.354	127.07	124.253	116.742	123.767	128.163		8	172.043
C07	126.506	130.722	136.135	130.809	128.132	132.517	138.963	127.272	129.424	134.598	132.809	127.517	131.174	136.565	128.657	129.222	135.115	135.407	127.267	131.258	136.817	129.211	129.348	132.75	135.053	126.882	130.61	135.256	129.978	128.694	132.657	136.767		8	172.043
C08																																		0	0
C09	113.761	118.59	112.888	104.447	111.868	118.433	105.292	105.66	121.784	109.23	104.573	116.295	114.629	104.435	108.649	121.424	106.118	104.733	119.784	111.346	104.596	114.522	115.795	105.112	107.374	120.739	107.129	104.688	119.261	112.702	104.708	113.761		9	193.548
C10																																		0	0
C11																																		0	0
C12	139.362	146.756	154.775	146.691	138.899	154.39	152.902	135.093	151.604	154.966	140.5	144.315	153.596	147.272	138.014	153.424	152.23	135.556	152.199	154.461	139.211	146.284	153.806	145.053	141.301	154.343	150.663	136.427	154.115	152.896	135.986	150.576		9	193.548
C13																																		0	0
C14	114.191	114.213	113.056	107.896	113.303	115.683	110.666	111.247	114.66	112.969	109.093	114.812	114.904	108.632	112.635	115.34	110.795	110.174	115.098	113.657	108.975	115.764	115.486	108.317	113.469	115.848	110.843	111.354	118.854	114.32	109.463	114.191		9	193.548
C15	121.64	122.939	118.877	118.901	122.115	120.869	118.925	120.608	122.603	119.04	119.243	122.733	120.312	118.947	121.56	121.872	118.592	119.816	122.781	119.472	118.715	121.829	121.323	118.611	120.4	122.648	118.712	119.045	122.603	119.944	118.877	121.64		9	193.548
C16	174.91	116.508	118.817	187.767	127.435	113.317	174.194	146.132	113.705	149.143	168.652	115.236	125.534	185.924	122.966	113.351	181.699	136.978	113.393	161.601	157.399	114.101	138.556	175.388	117.39	120.685	186.365	124.941	113.34	179.531	138.635	113.424		9	193.548
C17	186.438	191.677	190.18	186.848	189.101	191.225	187.292	186.517	191.671	188.904	186.48	188.66	190.525	187.424	186.761	190.879	189.034	185.098	190.104	190.183	187.017	187	190.879	188.301	185.711	190.567	189.629	186.14	188.354	190.674	187.059	186.438		9	193.548
C18	148.649	108.52	108.48	181.379	123.174	108.051	125.736	175.93	109.781	108.25	162.421	139.272	108.343	118.048	179.573	111.427	108.348	151.115	148.419	108.503	111.966	180.115	114.135	108.34	145.388	154.199	108.669	110.666	183.213	115.57	108.506	148.649		8	172.043
C19	153.652	152.126	180.039	178.028	144.803	162.034	179.208	166.924	143.267	174.138	177.407	150.362	154.829	179.399	173.924	141.994	168.222	178.801	157.486	148.419	179.531	175.935	144.983	162.32	179.253	167.202	143.062	175.042	177.096	152.219	154.242	179.337		8	172.043
C20	96.4719	96.3202	104.138	100.042	96.309	98.7669	102.874	97.4691	96.6124	102.503	100.781	96.5562	98.5084	103.635	97.8455	96.8933	102.725	100.194	96.8202	99.6405	103.61	97.4916	96.8174	102.927	100.396	96.764	99.4888	103.208	97.5393	97.1826	103.419	99.8315		9	193.548
C21																																		0	0
C22																																		0	0
C23																																		0	0
C24																																		0	0
D01																																		0	0
D02																																		0	0
D03	118.994	118.124	119.837	119.315	118.888	119.171	119.812	119.205	118.368	119.994	119.548	118.719	119.275	120.143	119.228	118.607	119.885	119.287	118.323	118.84	119.792	119.351	118.419	120.169	119.441	118.514	119.699	119.385	118.553	119.101	120.076	118.994		9	193.548
D04																																		0	0
D05	171.848	171.666	178.371	170.169	167.994	176.916	176.683	169.011	168.427	181.598	170.784	167.301	172.699	176.466	168.076	167.115	179.657	171.183	167.441	171.309	177.93	167.823	166.449	176.75	172.306	167.348	170.506	176.079	168.713	166.806	177.834	171.848		9	193.548
D06	115.028	119.688	118.933	112.742	119.096	120.056	115.933	115.64	120.149	119.197	113.073	119.014	119.57	115.654	115.879	118.862	118.778	112.933	119.185	119.489	114.874	116.829	119.447	117.876	113.551	119.239	119.152	113.593	118.508	120.152	116.404	115.699		9	193.548
D07	109.963	104.84	104.022	109.522	106.346	104.031	107.705	108.654	104.188	105.834	109.961	104.604	104.441	110.393	105.711	104.199	109.416	106.539	104.236	107.663	108.199	104.233	106.368	109.697	104.635	105.177	110.287	104.93	104.525	110.548	105.674	104.354		9	193.548
D08	149.171	166.079	134.466	136.323	174.958	138.059	131.871	169.483	146.986	132.565	159.784	155.433	132.77	150.337	164.711	134.399	139.32	172.202	136.666	132.98	172.447	140.393	132.065	168.677	147.52	132.862	159.275	156.438	133.104	152.59	160.792	133.191		10	215.054
D09																																		0	0
D10	128.994	119.472	133.489	138.346	121.003	124.924	140.466	127.68	119.761	136.652	135.716	120.331	127.949	139.52	124.298	120.272	139.199	132.969	119.823	130.747	140.211	121.82	122.758	138.492	128.722	119.657	135.306	136.997	120.576	128.525	141.357	123.472		9	193.548
D11	105.368	103.719	102.492	105.483	104.646	102.256	105.236	106.039	102.079	104.407	105.955	103.556	103.551	105.711	104.904	102.629	105.663	105.742	102.357	104.927	106.121	102.93	104.081	105.837	103.876	103.66	105.697	104.615	102.961	105.469	105.492	102.567		9	193.548
D12	114.247	137.685	112.618	108.472	137.028	119.517	107.396	130.438	127.003	107.722	121.393	134.48	109.275	113.938	137.958	113.402	108.68	136.368	119.48	107.694	130.23	126.169	107.949	123.371	132.91	108.933	116.713	137.014	111.174	111.458	137.674	115.517		10	215.054
D13	175.64	112.997	150.039	177.152	116.067	114.489	186.958	143.056	113.433	142.368	183.008	118.098	113.986	180.368	145.716	113.654	141.938	181.14	117.666	114.225	181.958	146.399	113.688	143.809	179.275	117.025	114.927	186.427	141.27	113.399	149.469	175.64		8	172.043
D14	182.124	109.39	123.247	188.747	125.317	108.104	162.452	165.624	109.419	124.657	187.86	123.183	108.374	164.174	162.067	109.157	126.309	188.216	121.618	108.607	168.438	157.784	109.096	132.126	186.059	116.966	111.772	179.671	144.638	108.315	139.461	182.124		8	172.043
D15	140.458	139.663	122.711	120.654	140.93	132.104	113.938	137.607	138.525	117.132	127.924	140.107	126.185	118.216	141.129	134.191	114.169	136.553	139.39	119.278	126.303	140.261	127.584	117.247	140.584	134.508	114.534	136.166	139.452	118.688	127.146	140.458		8	172.043
D16	129.037	123.593	130.756	131.503	127.624	124.646	133.812	130.579	125.455	127.292	133.073	129.303	124.407	131.944	132.376	126.685	125.904	133.699	129.34	124.671	130.191	132.219	128.357	124.947	133.635	130.295	124.584	127.52	131.826	129.02	124.034	132.885		8	172.043
D17	114.787	114.463	108.006	116.559	116.317	114.348	108.924	116.781	115.281	112.008	111.59	116.624	114.559	110.621	114.281	116.478	114.907	109.219	116.169	116.508	114.539	108.587	116.685	116.312	114.059	109.399	116.896	115.334	112.879	111.677	116.699	114.787		8	172.043
D18	125.472	164.346	136.77	126.27	129.438	168.065	130.52	126.076	136.166	163.413	127.848	126.225	151.728	148.559	126.39	125.846	164.691	136.065	126.705	131.593	166.803	129.042	125.963	142.632	156.986	126.73	125.68	155.329	145.584	126.61	126.803	166.84		8	172.043
D19																																		0	0
D20	110.41	118.27	119.475	114.826	110.382	118.739	119.463	114.994	110.371	118.272	119.368	115.483	109.961	118.216	119.466	115.537	110.205	118.435	119.008	115.638	110.553	118.211	119.197	114.812	110.893	118.725	119.104	114.933	110.64	118.702	119.163	114.77		8	172.043
D21																																		0	0
D22																																		0	0
D23																																		0	0
D24																																		0	0
E01	110.565	106.275	113.098	120.028	110.053	106.548	114.253	120.556	109.494	106.89	115.657	119.048	107.997	107.264	118.82	116.646	106.882	107.767	120.09	115.112	106.933	108.685	121.003	113.096	106.829	111.77	122.447	110.722	106.722	114.635	120.303	108.646		8	172.043
E02	236.278	192.031	195.073	259.006	201.913	191.758	223.542	236.545	192.157	196.205	256.739	197.334	191.843	232.486	225.407	190.419	201.272	256.287	191.944	192.18	247.045	210.11	190.037	214.941	243.463	191.09	194.225	257.817	195.654	190.14	237.056	217.862		9	193.548
E03	178.719	186.067	216.379	196.18	176.787	202.126	214.301	180.399	183.803	216.725	196.857	176.056	201.801	213.562	180.258	185.303	216.138	194.705	176.742	205.82	209.654	177.733	191.166	216.601	188.067	178.778	211.531	201.784	176.955	198.747	214.385	180.77		9	193.548
E04																																		0	0
E05																																		0	0
E06	113.618	114.525	106.767	113.264	115.938	108.076	111.817	114.039	111.728	109.666	113.419	114.317	106.775	114.157	115.935	107.258	112.632	115.163	110.306	110.621	113.177	113.545	108.247	114.104	114.896	107.045	113.725	115.691	107.562	112.309	114.781	110.222		10	215.054
E07																																		0	0
E08	106.896	98.2837	97.5112	104.385	103.031	97.514	98.6826	107.402	98.927	97.7275	103.435	104.354	98.2893	98.3708	107.489	100.006	98	102.601	105.042	98.5449	98.4551	107.194	100.031	98.0702	102.197	105.208	98.3708	98.4607	107.32	100.191	98.014	102.081		8	172.043
E09	109.143	115.758	108.433	120.671	142.879	110.66	108.508	136.284	129.944	109.039	110.306	147.424	118.239	108.725	119.52	144.691	111.559	108.896	136.275	129.792	109.447	110.579	147.441	117.368	109.008	118.334	145.795	111.309	108.902	133.834	131.017	109.143		9	193.548
E10	112.57	102.896	100.309	109.388	108.416	100.77	103.666	112.598	102.969	100.399	109.851	108.674	100.865	104.388	112.503	102.722	100.874	111.514	107.396	100.75	105.77	111.961	102.256	101.247	112.017	105.952	100.846	107.514	110.829	101.441	103.213	112.604		8	172.043
E11																																		0	0
E12	104.831	102.031	100.596	104.112	103.767	100.733	102.764	104.854	101.511	101.638	105.57	102.534	101.098	104.444	104.261	101.107	103.244	105.188	101.713	101.831	105.452	102.542	101.132	104.68	103.955	101.183	103.986	105.258	101.525	102.228	105.433	102.326		9	193.548
E13	232.66	233.98	248.553	240.584	234.346	240.82	246.323	236.02	233.11	248.657	239.77	234.07	241.34	244.07	234.666	233.809	247.522	236.421	232.267	245.511	240.228	233.239	239.135	245.758	234.697	232.688	247.677	237.556	232.497	243.006	241.986	232.66		9	193.548
E14	130.101	110.506	120.16	137.581	116.211	110.618	136.528	125.854	110.567	126.573	134.27	112.309	115.025	138.469	119.963	110.292	132.081	130.09	110.927	121.899	136.337	114.733	112.065	137.587	122.958	110.185	129.295	132.25	111.601	119.045	137.25	116.256		9	193.548
E15																																		0	0
E16	127.188	136.452	139.98	128.888	130.688	140.176	134.176	127.064	135.772	140.256	129.788	129.544	139.708	135.172	127.28	134.82	140.932	130.292	128.672	138.904	136.556	127.54	133.392	140.812	130.572	128.52	138.788	136.168	128.028	133.592	140.472	130.444		9	193.548
E17	138.402	141.053	126.691	127.803	145.57	133.02	126.576	133.354	144.199	128.492	126.573	141.039	137.663	126.671	129.73	145.938	129.817	126.508	138.57	139.874	126.531	128.848	145.758	130.483	126.455	136.697	141.826	126.795	128.073	145.419	131.379	126.413		9	193.548
E18																																		0	0
E19																																		0	0
E20	123.199	113.39	122.396	124.86	119.77	114.938	124.059	123.713	116.284	119.174	124.447	123	114.087	122.815	124.551	119.542	115.671	124.073	123.562	115.289	120.761	124.326	120.469	114.376	123.82	124.022	117.098	118.618	125.059	122.256	113.989	123.199		8	172.043
E21																																		0	0
E22																																		0	0
E23																																		0	0
E24																																		0	0
F01	108.548	105.171	137.506	140.326	106.202	107.154	148.337	126.86	105.503	114.449	152.43	117.104	105.646	126.851	148.963	108.385	105.944	143.581	133.256	106.107	112.303	151.643	118.885	105.815	122.225	150.767	110.034	106.028	142.466	131.663	106.115	113.567		8	172.043
F02	109.885	123.728	106.497	106.11	115.399	119.188	106.73	106.435	121.053	113.447	106.43	106.669	125.621	108.941	106.424	110.292	124.528	106.913	106.699	115.781	118.466	106.399	106.584	122.003	112.711	106.781	107.455	125.938	107.666	106.458	113.076	121.084		8	172.043
F03	150.177	144.904	168.559	167.82	145.483	147.685	181.303	150.067	144.483	166.874	165.118	145.093	148.379	180.208	148.708	144.124	169.208	161.098	143.916	152.674	174.893	146.596	145.789	176.666	153.649	143.775	162.882	166.733	144.565	150.632	176.815	146.5		9	193.548
F04	140.197	123.334	130.5	140.539	124.525	124.312	139.831	131.843	123.978	129.34	141.961	126.101	124.463	138.562	133.815	124.124	128.542	141.396	126.298	124.329	138.41	133.368	124.104	129.264	140.508	125.185	124.486	139.292	131.551	124.225	130.882	140.197		8	172.043
F05	177.758	233.537	207.581	176.154	192.994	238.683	185.57	176.787	218.573	218.843	176.292	181.907	240.548	193.944	175.475	207.671	228.256	178.115	177.952	237.174	199.899	175.888	202.295	229.514	178.351	176.615	234.129	201.022	175.756	203.528	229.514	178.455		9	193.548
F06	107.27	104.93	107.225	106.888	104.927	106.191	107.612	106.084	105.053	107.25	107.281	105.079	106.065	108.371	106.205	104.963	107.334	107.508	105.14	106.014	108.253	106.152	105.267	107.772	107.233	105.326	106.323	108.25	106.452	105.253	107.57	107.27		9	193.548
F07	163.36	168.087	164.615	160.222	167.907	166.787	158.281	165.41	167.275	158.902	163.039	167.607	161.753	161.166	167.528	163.716	159.84	166.871	165.413	158.525	165.904	167.135	157.888	164.275	167.129	157.938	163.961	167.433	158.91	162.896	167.722	159.663		10	215.054
F08																																		0	0
F09	101.272	102.416	100.385	100.708	102.402	101.907	99.9073	102.309	102.461	99.9382	102.028	102.556	100.711	101.073	102.747	101.972	100.421	102.669	102.708	100.076	101.986	102.798	100.23	102.02	102.938	100.885	101.416	102.882	101.312	101.031	102.699	101.747		10	215.054
F10	120.244	123.638	121.233	109.955	123.994	124.163	112.545	118.065	123.427	120.073	110.66	123.64	124.393	111.489	119.565	124.612	118.112	112.935	124.517	124.087	109.775	122.416	124.969	115.287	115.82	123.829	121.292	110.41	124	123.758	111.292	120.244		9	193.548
F11	118.744	113.157	128.402	143.357	115.081	116.329	139.744	131.298	113.573	122.275	145.399	120.596	113.59	128.27	144.497	115.303	116.163	138.146	133.146	113.781	122.632	145.354	120.228	113.739	129.683	143.921	114.885	116.913	140.264	130.551	113.59	123.101		8	172.043
F12	110.073	98.7753	98.5871	112.41	103.065	98.8315	100.68	114.506	100.028	98.8258	107.236	108.98	99.059	99.0056	114.188	101.93	99.0169	103.096	112.154	99.427	99.0393	110.882	105.07	99.264	100.393	114.419	100.152	99.0815	108.329	107.008	99.1461	99.8989		8	172.043
F13	141.736	131.831	122.183	135.739	140.545	122.281	128.225	142.624	129.25	123.236	138.643	137.239	121.829	131.337	142.89	124.393	125.006	140	132.857	122.225	134.736	140.792	121.952	128.466	142.028	128.124	123.346	138.551	135.559	122.317	133.045	141.736		8	172.043
F14	134.691	154.309	107.447	107.169	158.399	131.079	107.278	115.166	168.57	113.284	107.228	134.281	154.61	107.817	107.514	158.803	128.767	107.287	118.126	166.525	110.694	107.624	145.112	141.966	107.447	111.396	168.393	115.91	107.444	134.702	152.851	107.916		9	193.548
F15	115.632	133.576	135.438	117.506	120.11	140.427	125.289	116.045	126.775	140.393	119.379	118.169	137.64	129.146	116.61	123.287	142.244	121.596	116.584	132.775	134.989	117.862	121.371	140.632	123.104	116.275	130.562	137.747	118.503	120.556	140.803	124.16		9	193.548
F16	104.037	111.941	117.435	101.744	109.843	117.166	103.896	107.489	116.64	106.82	105.84	116.382	109.287	104.056	116.306	112.022	102.065	116.163	113.997	101.087	115.135	116.52	100.719	114.225	117.23	101.461	112.289	117.326	102.893	110.079	117.281	104.037		10	215.054
F17	163.171	185.904	167.236	114.287	187.75	187.688	131.559	146.36	187.978	178.008	111.163	179.952	186.138	150.309	130.615	190.017	184.854	111.789	170.744	185.725	150.051	129.261	189.596	186.32	113.23	169.874	187.048	152.326	128.23	188.242	186.593	113.18		9	193.548
F18																																		0	0
F19	104.66	104.747	117.081	115.365	104	107.427	117.685	113.065	103.025	110.326	117.916	110.756	102.871	112.857	117.444	108.242	103.306	115.865	116.767	105.848	105.584	117.135	115.073	104.275	108.736	118.09	112.008	103.419	112.612	117.789	108.32	103.638		8	172.043
F20																																		0	0
F21																																		0	0
F22																																		0	0
F23																																		0	0
F24																																		0	0
G01																																		0	0
G02	108.461	102.469	105.073	120.337	110.834	102.64	103.671	119.455	112.444	103.171	103.166	119.267	113.874	103.486	102.82	117.14	115.093	104.107	103.281	115.708	116.697	104.573	103.039	116.194	116.166	104.472	103.194	115.247	115.789	104.421	103.107	114.924		7	150.538
G03	115.463	115.826	112.719	107.767	109.975	116.309	111.879	107.919	111.68	116.528	110.404	107.559	112.803	115.626	109.433	107.963	114.801	114.848	108.525	108.75	116.112	112.357	108.124	110.902	115.992	110.817	107.632	113.115	115.815	109.081	107.66	115.463		8	172.043
G04	127.728	128.025	129.368	127.315	127.331	129.275	128.008	127.573	129.107	128.86	127.281	127.593	129.292	127.525	127.539	129.014	127.719	127.354	128.604	128.514	127.312	127.829	129.242	127.466	127.601	129.264	127.879	127.292	128.028	128.43	127.514	127.728		9	193.548
G05	104.163	112.949	127.621	110.208	104.795	112.09	127.747	110.525	104.846	111.983	127.941	110.904	104.744	112.073	128.067	110.697	104.952	113.034	127.309	109.663	104.764	115.517	126.666	108.874	104.997	118.014	125.202	107.537	105.09	119.874	123.857	106.806		8	172.043
G06	103.067	102.042	115.91	149.57	103.975	102.385	123.795	142.346	103.124	102.59	132.371	133.101	102.846	102.596	143.115	122.722	102.874	103.011	152.382	113.374	102.73	113.006	150.101	104.674	102.699	124.542	140.407	103.615	102.747	137.183	128.601	103.067		8	172.043
G07	138.548	127.36	123.559	139.472	141.126	118.955	131.89	138.23	135.885	116.5	140.143	139.798	125.803	126.067	138.157	139.096	117.396	136.326	138.298	130.371	121.236	139.854	140.253	119.444	131.871	138.461	135.045	116.632	138.986	139.331	126.652	124.365		8	172.043
G08	178.938	142.419	158.739	174.82	165.272	140.868	169.579	177.441	139.986	160.006	175.191	161.326	143.466	170.104	175.348	137.567	163.492	175.966	152.565	149.121	171.449	168.365	138.326	167.199	176.357	139.525	160.503	174.497	157.059	146.275	170.525	171.236		8	172.043
G09	134.713	113.219	110.228	122.775	125.652	110.694	110.961	134.388	113.902	110.385	122.011	126.638	111.07	111.41	134.517	113.447	110.646	124.775	123.466	110.747	114.048	132.837	112.177	110.612	130.421	117.997	110.744	118.666	128.421	111.331	110.955	134.478		8	172.043
G10	136.146	111.475	133.843	140.601	132.857	110.635	140.247	139.944	126.815	115.542	142.753	139.419	120.711	122.978	142.669	138.059	114.958	130.489	141.478	135.458	111.208	137.559	140.104	129.522	113.539	142.287	139.084	120.728	123.424	141.978	137.07	113.048		8	172.043
G11	148.101	119.197	120.888	158.511	136.683	119.216	131.053	158.795	125.272	119.497	144.601	150.385	119.343	120.475	158.157	136.281	119.382	134.837	156.744	122.357	119.685	152.871	143.444	119.837	131.264	159.542	124.539	119.463	151.581	142.157	119.691	132.416		8	172.043
G12	134.761	143.596	159.065	141.624	132.584	159.374	152.056	132.298	147.893	158.253	138.399	136.565	158.952	147.374	131.5	153.508	154.079	133.792	143.857	158.455	140.73	134.652	158.666	148.104	131.174	153.261	154.315	133.84	143.542	158.424	139.643	134.761		9	193.548
G13	258.921	256.287	197.711	210.331	279.654	217.649	195.059	256.882	252.23	196.18	218.138	277.629	209.48	194.666	266.051	242.567	195.427	228.761	273.761	202.615	196.893	273.031	227.48	194.014	245.236	258.435	196.857	214.534	275.941	207.413	193.848	267.952		8	172.043
G14	176.905	176.851	157.619	169.839	176.39	171.292	157.396	175.247	178.039	162.527	163.381	175.688	174.045	156.435	172.47	176.321	164.943	161.705	175.899	174.896	155.952	170.738	175.786	166.693	160.253	175.649	175.238	157.193	170.185	175.533	167.292	158.848		8	172.043
G15	115.955	109.177	115.194	113.051	109.91	109.972	117.326	110.646	109.455	113.534	114.756	110.208	109.812	117.087	111.39	109.615	112.494	115.455	110.096	109.374	116.933	111.419	109.68	112.657	115.542	110.421	109.596	116.419	111.865	109.683	111.775	115.955		8	172.043
G16																																		0	0
G17	103.396	114.115	123.093	106.525	103.466	120.244	119.61	104.506	105.031	124.494	114.112	103.787	110.876	123.992	108.862	103.823	117.626	120.837	104.823	104.323	123.584	115.744	104.292	109.539	124.666	109.963	104.022	117.202	121.107	105.056	104.91	123.989		8	172.043
G18	127.059	108.008	118.772	143.275	113.154	108.09	117.941	142.329	112.817	108.14	119.404	141.539	112.174	108.329	122.935	138.629	110.733	108.185	124.233	138.871	110.938	108.258	126.66	135.963	109.989	108.331	132.042	131.149	109.084	108.511	135.629	127.059		8	172.043
G19																																		0	0
G20	236.683	197.666	253.135	260.348	198.407	206.278	261.301	240.129	195.382	225.899	267.697	211.955	195.98	243.525	262.933	200.424	202.93	259.199	242.149	195.382	224.374	266.008	214.154	194.927	248.868	254.803	196.449	213.081	262.138	226.801	195.272	236.683		8	172.043
G21																																		0	0
G22																																		0	0
G23																																		0	0
G24																																		0	0
H01	101.331	110.452	110.261	102.239	101.61	111.306	110.413	102.463	102.034	112.374	108.927	102.169	102.348	113.815	109.407	102.239	102.573	113.68	108.028	102.258	103.562	114.093	106.826	102.177	105.194	114.096	105.312	102.194	107.382	113.219	104.419	102.022		8	172.043
H02																																		0	0
H03	189.986	197.838	216.204	215.481	195.231	199.514	216.384	213.565	194.208	203.421	214.495	210.917	190.921	206.62	215.426	206.949	190.185	208.773	213.287	200.727	192.94	212.162	213.861	196	197.704	213.356	210.949	192.231	202.852	214.069	207.829	189.986		8	172.043
H04	147.011	132.57	130.163	138.848	142.702	130.292	130.354	146.362	133.933	130.143	135.994	144.146	130.683	130.489	143.871	135.899	130.278	133.562	146.183	131.284	130.511	141.994	139.051	130.202	132.219	146.618	131.657	130.022	139.862	139.287	130.708	131.66		8	172.043
H05																																		0	0
H06	112.065	119.64	121.301	108.581	109.185	121.067	119.82	101.725	118.775	121.739	111.652	107.289	121.725	120.306	102.261	118.135	121.461	112.073	106.376	121.326	120.868	102.834	116.629	120.795	112.958	105.803	121.362	120.876	103.079	116.649	121.149	112.065		9	193.548
H07	110.166	113.34	112.424	108.494	113.978	113.087	111.534	109.93	113.992	112.469	109.329	113.463	113.34	111.683	110.492	113.761	112.75	108.924	114.025	112.404	111.357	111.194	114.346	113.02	109.051	113.882	112.688	111.236	112.424	113.492	112.5	109.565		9	193.548
H08	116.947	118.32	110.379	116.441	117.028	114.607	112.416	117.197	117.983	109.492	117.927	117.303	113.295	114.646	117.222	116.635	110.784	117.666	118.107	110.562	116.694	117.483	114.343	113.792	117.236	117.169	110.081	117.228	117.371	111.472	116.404	116.947		9	193.548
H09	162.941	152.809	161.059	164.059	155.834	157.309	164.163	160.25	153.851	162.253	163.576	153.34	160.82	164.452	156.534	156.23	162.52	160.048	153.534	161.632	162.371	153.744	160.045	163.303	155.904	156.514	162.587	159.683	152.567	160.879	163.149	152.264		9	193.548
H10	133.921	114.124	135.07	118.784	105.312	123.053	132.77	111.374	106.975	131.775	125.725	106.829	115.514	134.003	117.494	105.587	126.357	131.511	109.846	108.879	133.66	123.876	106.062	118.728	133.75	114.475	106.424	130.354	127.699	107.52	114.663	133.921		8	172.043
H11	137.958	128.691	124.559	107.98	113.899	138.787	108.424	108.438	141.205	110.955	108.216	132.14	118.986	108.228	119.848	131.983	108.511	111.02	140.065	108.77	108.59	139.674	112.64	108.312	128.713	123.772	108.275	122.351	127.907	108.239	113.601	137.958		8	172.043
H12																																		0	0
H13	211.565	220.638	208.601	205.174	220.169	211.98	203.694	217.463	215.767	203.351	213.823	218.399	204.037	208.989	219.171	206.23	204.921	217.756	209.565	203.079	216.362	212.522	202.143	214.761	214.961	202.087	211.02	217.5	203.396	208.399	217.896	206.579		10	215.054
H14	195.539	243.913	190.846	175.596	244.045	207.775	169.91	229.098	226.174	172.567	207.289	237.129	181.354	188.708	242.492	192.379	174.264	242.865	205.747	169.365	232.486	217.612	170.256	218.475	228.236	174.056	204.295	236.86	182.126	195.287	238.548	186.376		10	215.054
H15	121.784	117.461	122.208	120.801	121.876	117.778	121.871	120.772	121.309	117.899	122.671	120.702	120.455	118.73	122.298	121.233	119.331	119.823	121.433	121.969	118.16	120.963	121.174	121.93	117.77	122.025	120.716	121.542	118.067	122.705	120.787	120.506		11	236.559
H16																																		0	0
H17	153.579	149.365	165.042	170.669	149.924	149.843	179.331	155.551	149.534	163.713	171.02	149.699	150.938	178.963	153.275	149.404	167.584	166.551	149.89	153.463	177.975	150.455	149.36	174.014	158.705	149.079	162.382	169.68	149.685	150.584	179.121	152.121		9	193.548
H18	126.646	106.334	98.2191	101.885	127.604	101.303	98.3399	109.91	121.621	98.9775	98.4466	119.101	115.871	98.7949	98.9522	125.992	106.222	98.6292	104.416	126.416	100.126	98.5899	115.084	119.455	98.8483	98.7331	124.787	109.503	98.5843	104.154	127.233	100.037		8	172.043
H19																																		0	0
H20																																		0	0
H21																																		0	0
H22																																		0	0
H23																																		0	0
H24																																		0	0
I01																																		0	0
I02	199.413	191.16	154.562	159.081	218.303	168.053	153.059	176.831	209.343	158.309	155.171	204.694	183.584	153.64	163.812	217.065	161.244	153.292	189.817	195.758	154.978	158.876	216.944	165.857	152.77	184.382	201.955	155.579	159.154	216.463	168.211	153.059		8	172.043
I03	167.857	155.68	159.66	169.483	161.073	154.435	164.57	166.862	156.183	157.607	168.449	161.994	154.287	163.565	167.017	156.461	156.34	167.857	162.188	153.666	163.351	166.295	155.708	156.733	167.112	160.548	153.579	163.059	166.289	155.239	156.885	167.857		8	172.043
I04	169.25	185.421	155.213	142.843	180.511	173.837	145.716	158.921	184.194	154.393	141.801	180.831	173.177	148.23	162.657	184.317	153.593	144.343	182.43	166.89	142.784	168.374	178.868	148.618	153.691	184.624	158.702	143.143	180.553	167.517	142.343	169.25		9	193.548
I05	124.551	114.921	114.801	123.301	120.531	114.834	117.66	125.368	116.281	114.857	121.129	122.798	114.699	115.846	124.961	118.174	114.702	120.096	124.211	115.09	115.896	123.826	119.823	114.969	118.604	124.621	115.492	115.629	122.576	121.149	114.632	117.927		8	172.043
I06	117.699	117.331	116.48	114.478	117.346	117.576	115.039	115.989	118.138	115.817	114.851	117.447	116.823	114.742	116.604	117.831	114.947	115.823	118.556	115.708	115.452	117.888	116.382	114.683	117.25	117.767	115.056	116.264	118.163	115.396	115.039	117.699		8	172.043
I07	121.093	114.407	105.517	115.36	119.652	106.393	109.351	122.798	109.34	106.61	121.211	114.011	105.761	116.691	118.823	106.219	111.851	121.098	107.823	108.972	123.073	110.14	106.826	121.486	113.966	106.053	118.199	116.567	105.933	115.528	119.194	106.458		9	193.548
I08	120.963	120.663	124.663	119.823	120.41	122.312	121.882	119.385	120.739	124.09	119.166	120.77	123.542	120.503	120.579	122.612	122.244	119.792	121.194	123.854	119.174	120.584	124.154	119.868	120.674	123.438	120.444	120.18	122.121	122.466	119.393	120.963		9	193.548
I09	194.331	129.562	123.419	170.177	183.101	127.006	123.674	179.82	177.798	126.171	124.508	188.699	170.455	125.169	125.02	197.75	160.458	124.548	130	207.059	149.994	124.084	138.188	207.89	143.236	123.767	151.334	202.93	135.003	123.604	165.16	194.331		7	150.538
I10																																		0	0
I11	111.669	134.978	158.348	120.728	111.899	156.081	142.157	111.045	135.107	156.674	120.424	113.039	156.143	140.621	111.042	136.537	154.885	118.475	116.267	157.86	134.792	110.264	142.323	151.677	113.938	122.997	158.441	128.008	110.638	150.16	145.756	111.669		9	193.548
I12																																		0	0
I13	135.784	120.73	120.854	175.452	134.452	120.916	121.208	183.618	124.247	120.772	128.725	179.823	121.18	121.014	141.197	165.983	120.935	120.921	157.306	148.073	121.149	121.126	170.287	136.924	121.143	121.287	179.949	126.096	121.028	123.52	182.581	121.893		8	172.043
I14	115.489	110.972	117.511	117.857	110.719	116.037	119.121	112.042	114.228	119.048	113.34	112.295	118.368	115.267	111.393	117.567	117.149	110.879	116.421	118.385	111.292	114.98	119.037	112.831	113.888	119.382	114.32	112.365	118.337	115.725	111.624	118.663		9	193.548
I15	154.713	140.798	152.36	149.733	141.017	147.966	153.357	140.587	144.337	156.525	141.39	141.242	157.343	142.562	140.896	154.758	145.441	140.253	152.444	148.975	140.244	149.669	150.551	140.666	148.32	152.11	140.503	146.831	153.986	140.556	146.427	154.713		9	193.548
I16	129.194	136.593	142.028	132.893	129.242	141.492	140.014	129.579	135.222	141.896	133.138	129.441	141.157	139.902	129.404	134.89	141.534	133.626	129.618	140.961	139.713	129.003	134.59	141.528	133.343	129.725	140.25	138.997	128.792	135.699	141.59	132.407		9	193.548
I17	109.801	121.146	122.393	112.708	117.382	122.604	121.823	110.553	121.806	122.64	112.306	118.624	122.834	118.635	112.705	122.202	122.654	110.427	120.992	123.143	114.921	116.424	122.851	121.059	111.365	121.958	122.48	111.132	120.289	122.947	115.548	116.056		9	193.548
I18	110.986	167.913	114.104	109.492	157.885	126.008	109.607	141.292	143.385	109.848	125.115	156.896	110.57	113.16	165.817	112.531	109.902	163.16	118.989	109.652	151.778	130.846	109.654	139.694	142.798	109.913	128.944	152.902	110.042	119.272	161.23	110.986		10	215.054
I19	125.638	114.823	113.581	119.753	125.039	114.635	113.657	122.626	120.317	114.017	115.031	126.174	118.132	113.775	117.989	126.211	115.076	113.742	120.761	123.671	114.343	113.907	123.346	120.194	113.89	116.042	126.331	115.963	113.654	118.77	125.407	114.542		8	172.043
I20	114.447	124.75	130.744	107.972	121.006	123.809	130.407	106.017	123.854	123.728	124.396	111.463	124.034	128.573	113.73	117.065	123.416	132.317	105.463	123.303	122.989	126.983	109.823	123.955	127.008	114.565	117.551	122.41	129.348	105.975	123.57	124.228		10	215.054
I21																																		0	0
I22																																		0	0
I23																																		0	0
I24																																		0	0
J01																																		0	0
J02	136.781	135.39	136.36	138.742	141.975	133.719	136.57	144.166	137.042	136.16	137.348	143.011	134.022	136.247	141.284	139.121	135.354	137.138	143.958	135.32	136.216	139.211	140.876	134.23	136.961	144.022	136.963	136.194	138.638	143.506	134.323	136.781		8	172.043
J03																																		0	0
J04																																		0	0
J05	108.455	105.966	120.194	119.317	106.556	107.969	128.41	109.017	106.374	118.683	120.152	106.739	107.407	127.635	109.281	106.211	118.975	119.685	106.674	108.379	128.213	108.812	106.489	122.424	117.087	106.494	110.534	127.478	107.93	106.219	124.261	113.64		9	193.548
J06	121.042	120.393	118.562	120.247	121.983	121.098	118.924	120.486	122.062	121.132	118.68	120.14	122.059	120.947	119.045	120.101	122.177	120.654	118.669	120.188	122.171	120.404	119.067	120.371	121.896	119.646	119.11	120.632	122.09	119.312	119.556	121.042		7	150.538
J07	116.295	103.888	109.253	141.112	106.837	104.011	123.404	129.98	104.64	104.511	140.413	111.638	104.289	113.025	138.267	105.919	104.264	130.511	122.343	104.486	105.907	142.258	109.61	104.385	119.236	131.135	105.017	104.767	139.705	111.781	104.312	114.399		8	172.043
J08	108.896	131.691	122.978	109.219	117.963	136.475	109.812	109.702	142.685	111.185	109.037	135.846	119.163	109.177	122.789	131.424	109.733	112.213	140.708	110.374	109.337	140.129	114.146	109.236	129.685	124.309	109.517	119.992	132.753	109.604	111.671	142.531		9	193.548
J09	143.989	137.978	132.067	138.66	139.09	137.098	129.761	143.388	138.25	130.93	140.666	139.028	136.612	132.093	141.138	137.989	129.287	142.287	138.562	135.006	135.351	139.643	137.455	129.096	143.461	138.404	131.809	138.896	138.736	136.388	133.233	140.202		8	172.043
J10	123.556	118.618	121.685	124.885	118.899	118.958	127.031	118.778	117.444	127.09	119.975	117.742	126.112	122.225	118.447	123.522	123.368	118.671	121.528	125.208	118.539	119.916	126.596	118.82	118.413	127.598	119.225	117.57	126.851	120.66	117.882	125.666		9	193.548
J11	120.669	125.27	114.719	112.081	127.343	119.556	111.11	121.61	123.919	114.093	113.949	126.736	118.924	110.972	123.84	122.612	113.163	115.952	126.778	118.469	110.935	125.879	120.98	112.222	119.104	126.194	116.607	111.497	127.202	120.508	111.719	120.719		9	193.548
J12	150.548	111.635	105.489	120.904	141.022	107.129	106.194	141.143	121.972	106.107	113.093	147.045	108.756	106.118	131.961	130.565	106.152	109.006	147.958	111.346	106.076	125.798	136.093	106.607	107.197	147.778	114.553	106.107	122.848	139.404	106.829	107.118		8	172.043
J13	135.997	121.424	117.295	135.671	136.073	113.846	126.961	134.657	130.829	111.41	135.831	135.584	118.93	120.632	136.101	133.334	110.441	133.149	135.256	124.079	116.494	135.43	134.955	112.022	128.75	134.376	126.23	114.362	135.787	135.986	115.402	126.138		8	172.043
J14	151.514	151.604	156.075	153.396	151.704	153.161	155.286	151.171	151.346	156.714	152.329	151.211	153.454	154.571	151.654	151.629	157.264	150.961	151.382	154.986	152.439	151.321	153.668	154.004	151.493	152.425	155.693	151.261	150.975	156.257	151.239	151.514		9	193.548
J15	105.525	114.882	120.963	108.272	106.216	120.694	116.798	106.323	111.267	122.272	111.626	105.992	117.854	119.596	107.374	108.371	122.421	113.346	106.028	115.348	121.41	108.135	106.888	121.452	116.067	106.421	112.815	121.803	110.166	106.562	120.525	117.581		9	193.548
J16																																		0	0
J17	114.68	120.972	131.997	117.514	114.657	130.399	126.048	114.753	121.522	132.225	117.52	114.798	130.966	125.062	114.654	123.416	131.542	116.455	115.652	132.643	122.399	114.545	125.871	129.77	115.315	118.441	132.478	119.067	114.871	130.084	125.924	114.654		9	193.548
J18	168.674	172.562	168.593	168.056	168.983	172.228	168.059	168.761	172.643	169.573	169.118	169.789	172.933	168.149	168.449	171.042	168.764	167.61	168.16	171.18	167.171	167.34	171.017	167.904	167.893	168.61	171.733	167.463	167.966	170.854	167.823	168.719		9	193.548
J19	107.893	108.713	118.778	112.253	107.742	112.747	117.416	109.171	108.045	117.84	113.691	107.885	110.969	118.315	110.57	107.848	116.626	115.253	108.303	109.486	118.382	111.096	107.913	116.028	114.969	108.371	110.169	118.07	110.663	108.011	116.801	114.284		9	193.548
J20																																		0	0
J21																																		0	0
J22																																		0	0
J23																																		0	0
J24																																		0	0
K01																																		0	0
K02	119.876	124.86	124.871	109.567	110.893	130.404	117.556	108.994	119.553	129.261	111.183	109.64	127.674	121.284	109.244	114.306	130.876	114.126	109.205	124.152	125.438	110.112	112.191	131.36	116.16	109.309	121.171	127.683	110.944	110.104	128.868	119.876		9	193.548
K03																																		0	0
K04	119.365	145.685	133.913	119.941	135.789	143.812	120.267	126.281	150.087	122.806	119.823	149.792	128.885	119.736	142.244	136.205	120.146	134.548	144.784	120.278	126.806	148.702	122.233	121.41	151.949	126.705	119.784	148.051	131.851	119.646	142.132	136.933		10	215.054
K05	169.146	171.404	171.056	165.82	169.553	171.272	170.225	166.635	169.556	170.208	166.86	166.927	169.84	169.48	164.191	166.764	170.317	168.64	165.792	169.972	169.261	165.382	170.25	169.267	168.43	164.362	167.618	169.576	165.486	165.924	169.194	169.146		9	193.548
K06																																		0	0
K07																																		0	0
K08	234.056	209.025	231.857	261.455	210.789	209.761	267.733	222.904	208.666	250.042	240.553	208.076	224.66	262.857	211.478	208.517	266.593	224.017	208.416	247.758	243.444	208.576	221.966	265.449	211.674	208.64	268.084	221.329	207.011	247.489	242.632	208.913		9	193.548
K09																																		0	0
K10	115.542	111.469	134.525	125.834	111.548	124.393	134.924	113.228	114.084	138.126	120.379	111.573	130.222	130.059	112.261	120.315	136.438	114.904	112.772	137.323	121.753	111.511	129.461	129.365	111.955	121.402	135.458	114.042	113.702	137.247	119.913	111.489		9	193.548
K11	154.921	138.528	129.317	152.871	143.671	132.553	141.472	152.242	135.952	133.157	155.101	138.986	130.469	153.899	144.885	132.362	142.525	151.213	136.978	134.303	154.07	138.506	130.59	154.494	141.694	130.764	148.258	147.694	132.691	139.607	151.787	136.758		9	193.548
K12	198.559	223.157	187.388	179.191	216.081	200.576	178.357	198.494	213.118	180.562	187.053	220.466	182.66	178.267	219	190.621	177.615	209.899	201.545	177.823	195.452	216.475	180.385	180.986	219.671	184.154	177.75	215.393	190.517	176.183	207.581	198.559		10	215.054
K13	97.2669	99.1629	105.612	97.8708	97.6067	103.323	101.924	97.7444	97.8792	106.758	99.0169	97.7388	101.093	104.211	98.0281	97.8511	105.331	100.376	97.9129	99.4972	105.899	98.3118	97.9466	104.25	101.421	97.9242	99.1882	106.037	98.3258	97.9888	104.124	102.107		9	193.548
K14	131.947	131.671	131.469	132.354	131.935	131.713	132.132	131.966	131.037	131.815	132.685	130.64	131.61	132.935	130.834	131.514	132.461	131.545	131.573	132.708	131.452	131.334	132.292	131.747	131.379	132.421	131.978	131.02	132.382	132.07	130.601	131.947		9	193.548
K15	117	115.455	113.565	111.531	111.885	116.612	112.795	111.635	113.081	117.081	112.57	111.969	114.41	115.177	112.244	112.011	116.407	113.587	111.876	112.211	116.896	112.598	111.904	114.407	115.461	112.348	112.208	116.32	113.638	112.354	112.354	117		7	150.538
K16	134.652	141.048	140.048	136.253	137.904	140.919	138.051	134.202	140.261	139.73	135.022	138.306	141.191	138.003	135	140.219	138.43	134.213	138.666	140.16	136.775	135.365	140.365	137.868	134.202	139.868	139.57	135.357	137.798	140.615	137.385	134.652		9	193.548
K17	187.879	181.014	156.188	176.407	198.323	163.25	161.615	193.711	183.444	156.101	174.407	196.275	162.542	161.486	191.301	178.081	156.025	181.975	196.129	161.438	163.542	194.348	173.511	157.051	183.258	191.441	157.955	167.337	197.216	168.59	158.43	187.879		8	172.043
K18	128.11	120.121	115.834	128.121	123.07	112.169	128.618	124.93	111.025	128.963	124.947	110.486	127.767	125.756	112.812	125.747	126.199	115.067	123.25	126.817	117.803	120.98	128.154	120.028	118.006	128.334	121.171	116.18	128.43	122.197	114.393	128.11		9	193.548
K19																																		0	0
K20	122.331	122.253	121.677	122.854	122.447	121.871	122.371	123.056	122.126	122.02	122.933	122.362	121.874	122.587	122.604	122.258	122.461	122.989	122.171	121.876	123.371	122.669	121.59	122.879	122.711	121.907	122.598	122.938	122.424	121.846	122.767	122.331		9	193.548
K21																																		0	0
K22																																		0	0
K23																																		0	0
K24																																		0	0
L01																																		0	0
L02	99.3062	99.7865	99.0506	99.3118	99.8343	99.8287	99.1405	99.8511	100.096	100.146	99.6826	100.093	100.41	99.6067	99.7837	100.264	100.346	99.7669	100.135	100.48	100.037	99.8371	100.132	100.413	99.6798	100.202	100.41	100.295	99.7556	100.096	100.427	99.8595		9	193.548
L03																																		0	0
L04	149.435	143.868	168.607	173.202	144.025	147.699	191.492	146.876	144.157	177.239	161.416	143.952	154.219	185.421	143.938	144.525	187.357	149.374	143.503	169.157	169.747	143.438	150.966	186.761	144.478	144.784	186.688	149.469	143.643	173.761	163.955	143.261		9	193.548
L05	128.986	121.567	145.146	157.385	124.497	122.362	157.362	145.514	122.75	124.278	165.11	135.337	121.879	136.163	162.938	127.213	122.222	151.913	149.596	123.466	123.455	164.834	136.764	121.888	136.812	162.034	126.264	122.14	155.584	145.596	122.694	127.596		8	172.043
L06																																		0	0
L07	117.169	119.298	118.871	116.778	119.073	119.028	116.772	118.596	119.096	116.913	118.062	118.809	118.365	117.469	118.963	118.483	116.89	119.059	118.649	116.68	118.758	119.003	116.705	118.598	118.722	117.228	118.275	119.081	117.441	117.492	118.596	117.545		10	215.054
L08	120.18	131.208	130.573	112.522	130.256	130.306	128.972	111.728	133.921	129.006	120.638	122.317	131.404	131.888	111.742	132.087	129.806	125.961	116.331	133.348	130.593	113.975	129.829	130.281	125.913	114.607	133.222	130.68	115.449	128.413	129.497	127.433		9	193.548
L09	105.559	102.458	103.003	110.997	103.065	102.725	108.461	106.028	102.862	104.034	110.598	103.025	102.68	110.354	104.652	102.809	105	109.708	103	103.104	111.374	103.489	103.017	108.051	106.868	102.879	103.876	110.874	103.199	103.003	110.343	104.087		9	193.548
L10	120.868	121.003	121.736	120.205	121.413	122.146	120.343	121.486	121.573	121.329	120.775	121.635	122.163	119.902	121.725	121.716	120.952	120.778	120.997	121.772	119.826	121.329	121.879	120.225	120.975	120.958	121.272	120.183	120.896	121.82	120.084	121.264		10	215.054
L11																																		0	0
L12	105.09	117.767	103.669	103.48	116.815	106.562	102.843	114.346	110.742	102.831	110.166	114.581	103.112	106.267	117.677	103.629	104.365	117.801	105.034	103.27	116.022	107.992	102.761	113.396	111.469	102.843	109.705	115.081	103.188	106.194	117.876	103.851		10	215.054
L13																																		0	0
L14	110.551	122.317	111.677	102.654	118.809	122.629	104.469	107.517	122.933	115.649	103.278	115.461	123.244	106.761	104.584	122.803	118.452	103.66	113.34	123.41	108.823	103.657	121.433	120.14	103.567	111.573	123.008	111.053	103.534	120.728	120.862	103.952		9	193.548
L15	104.817	115.517	115.166	104.646	104.947	115.317	115.579	105.084	105.096	115.126	115.798	105.438	104.963	114.242	116.025	105.711	104.933	113.792	116.654	105.862	104.705	113.421	117.171	106.472	104.713	113.258	116.559	106.163	104.798	113.711	116.913	106.011		8	172.043
L16																																		0	0
L17	114.388	106.649	116.312	118.008	101.66	113.666	116.545	110.64	106.489	116.615	117.494	101.84	113.935	116.876	110.022	106.978	116.362	117.719	101.91	114.652	117.169	109.331	107.919	116.188	116.438	101.843	115.949	117.778	106.862	109.744	116.579	114.388		9	193.548
L18	176.025	157.121	116.303	165.904	163.978	132.003	138.708	173.632	148.138	117.747	175.865	160.694	120.506	153.598	166.225	134.837	133.258	174.983	152.334	116.91	172.157	162.199	122.812	153.486	167.492	135.803	133.652	174.902	150.292	117.098	174.823	162.157		9	193.548
L19																																		0	0
L20	141.775	139.171	141.587	141.778	140.126	141.233	142.208	141.034	140.244	142.242	141.997	139.317	141.478	142.107	139.857	140.742	142.076	141.348	139.902	142.435	141.716	139.287	141.607	142.18	140.191	141.115	142.118	140.893	139.904	141.787	141.551	139.663		9	193.548
L21																																		0	0
L22																																		0	0
L23																																		0	0
L24																																		0	0
M01	119.174	140.992	108.596	108.118	127.303	134.41	108.258	108.087	136.309	125.761	108.399	109.261	145.073	115.242	108.427	116.197	143.84	109.705	108.346	123.242	138.497	108.64	108.697	132.702	128.157	108.326	109.317	144.444	115.907	108.194	117.006	142.388		8	172.043
M02	222.396	209.542	257.638	235.419	207.368	236.958	251.511	209.433	224.764	258.056	209.702	216.042	263.787	215.337	209.494	262.632	221.888	206.461	251.632	233.699	207.781	242.73	242.694	206.902	232.618	251.115	209.317	224.447	256.904	209.065	218.612	261.868		9	193.548
M03	130.433	137.23	128.256	129.264	132.868	136.949	126.124	130.539	137.028	131.242	128.955	131.624	138.199	126.705	130.149	134.736	134.579	127.615	131.638	138.823	127.126	130.317	134.663	134.537	127.051	131.197	137.73	127.284	130.365	134.427	134.924	127.228		9	193.548
M04	107.831	116.084	105	103.5	112.138	112.371	103.565	104.803	115.565	108.919	103.466	107.18	116.183	105.772	104.101	112.096	114	103.86	104.722	115.921	109.042	103.756	108.309	116.435	105.517	104.346	113.014	112.719	104.216	105.742	116.75	107.037		9	193.548
M05																																		0	0
M06	164.978	147.876	163.5	169.399	151.244	154.034	173.36	157.23	148.452	171.289	163.376	147.722	165.037	170.219	150.455	157.329	172.022	153.983	150.183	172.91	159.084	147.772	169.39	164.421	148.008	162.921	169.289	150.593	155.669	172.733	154.59	149.874		9	193.548
M07	108.09	128.68	124.037	107.941	111.067	132.185	117.829	107.146	117.508	130.034	112.309	107.626	124.716	125.764	108.958	110.056	131.713	119.011	107.404	117.312	130.188	112.309	108.177	124.944	125.149	108.624	110.978	132.261	117.216	107.334	119.559	129.149		8	172.043
M08	107.306	112.396	116.98	105.781	106.545	119.846	108.14	105.517	116.008	113.966	105.935	108.958	119.73	107.222	105.851	119.222	110.525	105.854	113.076	116.419	106.208	107.624	120.149	107.573	105.986	118.663	110.803	105.829	112.281	116.848	106.331	107.306		9	193.548
M09	126.938	122	121.508	125.879	124.053	121.407	122.548	126.82	121.817	121.596	126.16	123.767	121.562	123.84	125.986	121.93	121.722	126.685	122.64	121.256	125.104	124.84	121.64	122.736	126.952	122.073	121.952	126.843	123.135	121.576	124.264	125.059		8	172.043
M10	124.646	118.969	121.565	124.376	119.865	121	124.767	122.593	119.871	123.213	124.885	119.514	121.604	125.045	120.579	120.225	124.236	122.067	119.638	122.955	124.067	119.461	121.438	124.374	120.52	120.329	123.66	121.503	119.812	122.834	122.862	119.053		9	193.548
M11	100.837	98.9944	96.8427	99.6433	101.025	97.3595	98.1292	101.837	97.7528	97.5169	102.242	98.7022	97.4354	100.916	100.317	97.5337	99.5449	101.728	97.6039	98.0646	102.301	98.2107	97.4242	102.034	99.3371	97.4382	100.615	100.598	97.5337	99.2781	101.792	97.6938		9	193.548
M12	116.452	116.399	104.579	103.837	112.256	108.854	104.051	106.219	114.876	104.331	104.416	116.104	105.18	104.202	112.18	109.581	104.374	106.708	114.955	104.393	104.478	116.43	104.767	104.301	113.93	108.261	104.32	107.955	113.14	104.545	104.966	116.452		8	172.043
M13	138.854	133.935	121.41	128.104	145.202	121.393	121.789	151.39	122.587	121.699	145.331	128.256	121.287	135.427	137.635	121.393	126.98	145.452	121.309	122.216	149.77	122.216	121.713	147.876	125.202	121.486	142.011	132.079	121.247	134.601	136.705	121.323		9	193.548
M14	123.969	117.876	104.989	115.904	126.258	105.421	109.084	131.07	107.618	105.876	130.596	111.306	105.312	125.25	117.177	105.267	118.202	124.171	105.539	112.042	129.671	106.424	108.272	129.907	107.713	106.629	130.621	109.657	105.697	128.59	113.441	105.567		9	193.548
M15																																		0	0
M16	118.143	109.506	116.775	124.441	118.75	107.941	122.753	122.874	113.556	110.733	124.48	121.576	109.261	118.357	124.503	117.663	108.289	123.34	122.775	111.902	113.407	123.82	119.82	107.93	121.416	124.154	114.486	110.961	125.39	122.438	109.343	118.143		8	172.043
M17	107.334	106.466	104.632	102.351	106.553	106.702	101.188	105.683	106.93	103.775	103.694	106.66	106.008	101.902	106.857	107.298	101.736	105.517	107.081	104.18	103.458	106.719	106.376	101.652	106.239	107.118	102.115	105.713	107.506	103.846	104.098	107.334		8	172.043
M18	120.646	134.725	114.126	107.525	131.621	127.396	106.539	119.23	134.463	113.792	107.846	131.75	127.635	106.61	120.124	134.846	112.087	110.666	132.955	123.576	106.826	123.997	133.244	108.295	114.972	134.169	118.067	107.115	129.596	127.927	106.874	120.646		9	193.548
M19	156.087	175.93	178.076	157.927	157.236	177.343	175.084	156.461	160.034	179.688	171.865	153.604	166.034	180.208	165.18	154.326	172.654	178.278	159.14	156.669	178.143	175.492	155.051	161.368	180.371	169.958	153.75	168.034	179.222	164.98	154.093	171.174		8	172.043
M20	121.011	123.716	121.705	124.539	119.831	124.705	121.581	123.104	119.253	125.042	122.534	123.008	119.379	123.357	122.972	123.225	120.028	121.739	125.197	122.065	121.674	121.424	125.287	120.354	124.188	122.486	124.744	119.747	123.671	123.851	123.972	121.011		13	279.57
M21																																		0	0
M22																																		0	0
M23																																		0	0
M24																																		0	0
N01	117.157	119.534	113.862	123.528	124.775	112.191	121.416	125.947	114.36	118.143	125.812	117.728	115.837	123.961	121.289	114	122.801	124.388	112.399	122.534	125.935	113.028	121.003	126.483	114.733	119.219	125.691	116.604	118.124	125.508	117.669	117.157		10	215.054
N02																																		0	0
N03	119.146	124.573	139.997	119.584	118.826	138.919	127.174	118.337	128.393	137.087	119.469	120.492	141.767	123.194	118.815	135.213	131.966	118.747	125.449	139.601	119.632	119.753	140.604	124.772	118.77	133.236	132.323	118.626	124.154	139.424	119.927	119.146		9	193.548
N04	133.604	108.399	101.857	121.438	122.008	102.593	106.888	133.82	106.559	102.146	126.68	117.947	102.528	113.817	128.612	103.503	104.663	133.143	108.188	102.612	126.955	116.59	102.711	116.722	126.702	103.011	107.228	132.958	105.761	102.607	131.247	112.542		9	193.548
N05	120.132	112.621	127.419	117.907	113.904	122.368	121.663	115.896	114.728	125.989	117.278	112.935	125.242	119.079	114.882	120.419	122.39	116.346	113.84	127.228	117.747	113.346	127.843	120.18	114.663	119.683	121.885	116.239	115.747	126.323	117.601	112.792		9	193.548
N06	110.261	110.118	116.042	116.393	109.935	112.857	119.334	111.059	110.888	119.02	116.427	109.978	114.261	120.767	110.579	111.503	118.199	113.801	110.295	115.638	117.654	110.003	112.848	120.688	110.969	111.031	117.829	114.562	110.154	115.242	119.93	110.261		9	193.548
N07																																		0	0
N08	126.949	137.312	122.402	123.671	140.517	123.433	123.065	133.694	130.517	122.388	126.076	138.882	122.772	123.258	140.744	123.469	122.837	134.806	129.657	122.542	126.64	137.716	122.433	123.744	139.879	122.938	122.941	136.112	128.483	122.354	128.573	135.624		9	193.548
N09	112.531	112.357	111.449	109.831	111.199	113.222	109.503	110.848	113.685	110.216	110.11	112.211	112.239	110.171	111.146	113.747	109.73	110.803	113.216	110.702	110.537	112.112	112.416	109.921	111.154	113.461	109.669	111.185	113.531	110.351	110.871	112.531		8	172.043
N10	163.711	152.719	165.902	153.955	152.784	162.815	156.708	153.447	156.629	162.795	153.455	152.244	165.096	153.104	152.728	163.292	155.149	152.236	159.006	157.888	153.037	155.809	163.073	152.654	152.919	163.772	152.174	151.857	163.989	153.272	152.143	163.711		9	193.548
N11	117.393	116.517	117.806	117.888	116.986	116.618	118.876	117.334	116.978	118.331	118.093	117.86	117.053	118.663	117.61	116.868	118.517	117.986	117.399	117.326	118.553	117.039	116.553	118.747	117.461	117.329	117.764	118.152	116.896	116.553	118.834	117.334		9	193.548
N12																																		0	0
N13	148.017	146.826	157.663	153.626	147.469	148.902	161.399	147.449	146.958	159.503	152.177	147.197	150.941	160.18	147.767	146.379	160.792	149.795	147.331	154.694	155.534	147.301	147.303	162.458	148.169	146.708	158.671	151.579	147.177	152.843	156.857	147.006		9	193.548
N14																																		0	0
N15	117.753	131.983	143.48	123.267	118.081	136.772	142.663	121.674	117.98	139.933	139.171	119.691	119.795	143.882	134.354	119.008	124.879	143.514	129.534	118.404	130.329	143.899	125.138	118.225	134.351	142.329	121.986	118.36	140.789	137.938	119.733	121.826		8	172.043
N16	110.008	124.315	114.871	108.758	117.829	122.652	109.416	111.034	125.219	113.941	108.935	119.213	121.978	109.197	113.051	125.104	111.489	109.317	122.253	117.764	108.93	115.169	124.579	110.385	110.112	123.775	115.902	108.949	117.272	123.362	109.685	111.733		9	193.548
N17																																		0	0
N18	149.531	159.815	161.317	152.225	155.711	161.775	155.725	150.691	162.07	159.02	149.61	159.331	161.904	152.632	153.848	161.247	156.27	150.149	160.874	159.865	149.171	158.669	161.919	152.261	153.61	160.736	155.404	149.719	161.093	159.23	148.57	159.213		9	193.548
N19	136.893	110.14	139.441	141.376	129.337	118.188	141.065	142.447	119.756	127.829	140.868	140.166	110.393	139.781	141.618	131.267	116.966	140.924	141.972	120.093	128.104	140.952	137.326	111.371	139.761	141.702	125.48	122.478	141.295	142.017	113.216	136.893		8	172.043
N20	145.61	179.983	183.59	147.329	151.736	195.219	165.239	145.694	169.565	191.494	149.657	145.778	189.348	173.244	146.132	162.812	193.034	152.452	145.531	187.876	174.59	145.924	164.531	192.626	150.419	146.042	190.874	168.683	145.73	169.253	190.635	148.59		9	193.548
N21																																		0	0
N22																																		0	0
N23																																		0	0
N24																																		0	0
O01	146.73	132.674	143.242	116.758	117.124	142.239	134.118	116.629	119.096	149.435	123.461	116.772	126.565	147.857	117.851	117.18	136.98	138.14	116.876	118.039	147.851	126.098	116.958	123.581	149.101	119.104	116.904	136.393	137.435	116.806	118.053	146.73		8	172.043
O02																																		0	0
O03																																		0	0
O04	118.388	118.86	118.163	117.848	119.247	118.177	118.14	118	118.809	118.216	117.612	119.037	118.191	118.281	119.096	118.16	117.728	118.843	118.621	118.166	118.258	118.885	117.972	117.907	119.056	118.199	117.944	119.017	118.419	117.837	119.059	118.388		10	215.054
O05																																		0	0
O06	114.77	116.441	103.736	113.961	117.244	106.43	110.913	116.902	110.587	108.07	116.18	113.382	105.941	115.399	116.64	104.169	114.565	117.416	104.997	112.817	116.907	108.357	109.876	116.478	111.067	107.607	115.879	113.809	105.966	115.666	116.104	104.848		10	215.054
O07	98.9382	98.2837	98.2051	97.809	98.6095	98.2837	97.9551	98.9017	98.6629	98.2584	98.5983	98.7303	98.4101	98.2528	99.1405	98.7107	97.9972	99.2528	98.7584	98.2697	99.1376	98.9326	98.5899	98.5253	98.9438	98.75	98.4298	99.1292	98.8006	98.25	99.3511	98.9382		9	193.548
O08	132.199	132.177	144.949	154.264	133.885	134.803	160.02	138.14	132.713	154.865	146.77	132.388	145.666	153.079	133.494	136.368	157.871	136.994	132.331	155.685	143.812	132.267	147.492	151.287	132.601	136.882	157.781	136.076	132.573	156.955	141.927	132.199		9	193.548
O09																																		0	0
O10																																		0	0
O11	123.421	118.831	118.258	126.053	122.43	118.129	119.374	126.149	121.584	117.699	120.787	125.997	121.374	117.787	123.135	124.253	119.685	118.379	125.073	123.323	119.09	118.239	125.829	122.357	118.301	119.365	126.348	121.315	117.904	121.421	125.199	120.792		8	172.043
O12	127.831	123.587	121.896	128.084	125.649	121.351	126.298	126.744	120.907	125.362	127.904	121.275	123.958	128.559	123	122.559	127.41	124.435	121.635	126.809	126.003	121.062	125.955	127.185	120.733	124.921	127.702	121.121	123.725	127.739	122.14	123.037		9	193.548
O13	98.6798	96.5534	100.278	100.045	96.9101	99.1208	101.775	97.0758	98.5899	102.239	97.1657	98.0478	102.652	97.2865	97.6545	102.497	97.882	97.3399	102.596	98.0309	97.3989	102.43	98.4888	97.2303	101.862	98.9747	97.2022	101.688	99.1994	97.2612	101.607	99.3539		10	215.054
O14	118.927	118.101	118.323	120.129	118.25	118.461	119.876	118.713	118.553	118.736	120.112	118.303	118.379	120.466	118.461	118.362	119.795	119.306	118.087	118.492	120.362	118.41	118.346	120.256	118.683	118.34	119.402	119.365	118.455	118.596	119.969	118.371		9	193.548
O15																																		0	0
O16	117.997	106.107	115.413	119.084	106.958	114.604	119.022	107.081	114.022	119.416	107.888	113.463	119.039	108.222	113.365	119.382	108.34	113.23	119.486	108.671	113.48	119.171	108.677	113.32	119.323	108.708	113.177	119.449	108.629	113.205	118.89	107.801		10	215.054
O17	104.135	98.8427	105.511	113.101	99.4719	99.9831	115.486	102.75	99.236	108.57	110.643	99.5084	100.441	116.185	102.242	99.5871	107.545	111.992	99.6629	100.191	115.694	103.121	99.5112	107.281	112.138	99.6095	100.795	115.958	101.781	99.6489	108.986	110.188		8	172.043
O18	121.424	100.486	100.197	124.354	101.736	100.444	119.171	106.787	100.508	113.014	112.447	100.548	107.565	117.871	100.643	102.947	123.348	101.124	100.61	124.174	101.528	100.685	121.73	104.683	100.716	117.854	107.722	100.801	114.626	111.452	100.927	112.132		9	193.548
O19																																		0	0
O20	132.98	120.343	108.39	121.904	132.278	113.368	109.371	129.767	128.216	109.382	114.671	132.736	119.534	108.75	123.57	132.677	112.242	110.222	131.211	125.472	108.966	118.567	133.278	116.778	108.904	127.402	128.607	109.826	114.494	133.129	119.809	108.879		8	172.043
O21																																		0	0
O22																																		0	0
O23																																		0	0
O24																																		0	0
P01	144.354	126.829	124.702	142.494	131.522	123.272	138.598	136.317	123.711	132.447	141.89	124.343	128.882	143.315	125.466	126.449	144.177	127.671	125.121	142.98	131.556	123.57	139.789	134.469	123.514	136.573	137.893	123.494	132.733	141.017	123.831	130.216		9	193.548
P02	133.017	146.837	130.77	128.169	144.351	138.233	124.896	140.385	143.213	124.486	136.705	146.506	125.963	132.486	146.303	129.118	129.638	145.084	133.798	127.191	141.89	138.73	124.938	140.247	142.64	124.68	137.635	145.056	125.388	135.649	145.733	126.298		10	215.054
P03	139.16	137.829	143.975	136.978	137.784	142.037	143.242	139.169	138.581	145.073	138.978	138.904	140.042	142.677	137.138	138.042	143.935	138.118	137.39	138.166	142.135	137.567	137.924	143.604	139.343	138.761	139.244	143.081	136.73	137.567	143.933	139.16		9	193.548
P04	108.059	122.056	110.138	104.143	111.065	121.404	108.16	104.39	114.674	120.003	106.157	104.871	117.93	116.75	105.146	105.466	121.236	113.34	104.699	109.91	121.654	109.233	104.61	114.017	119.972	106.216	104.938	119.744	116.281	105.076	107.045	122.239		8	172.043
P05	101.511	100.683	98.427	98.4354	101.503	99.5393	98.25	100.354	100.817	98.3876	99.0871	101.419	98.941	98.3539	101.18	100.334	98.4354	99.5927	101.253	98.9354	98.8652	101.621	99.6376	98.4888	100.736	100.798	98.5758	99.4101	101.767	99.0562	98.6348	101.511		8	172.043
P06	109.242	106.573	109.511	110.154	107.997	108.41	109.612	108.621	107.598	109.663	109.329	107.073	108.924	109.966	107.32	108.666	110.233	108.34	107.935	110.11	109.067	107.483	109.399	109.626	107.281	109.143	109.722	107.52	108.767	110.022	107.854	108.41		9	193.548
P07	98.9045	98.8315	100.093	99.9466	98.8006	99.2809	100.292	99.6798	98.9438	99.8343	100.427	99.4494	99.3736	100.284	100.143	99.4438	99.3652	100.646	100.062	99.132	100.039	100.601	99.6348	99.4551	100.553	100.39	99.2837	99.6994	100.528	99.7781	99.3427	100.194		8	172.043
P08	110.978	109.992	118.649	115.017	109.924	112.486	121.461	111.037	110.166	120.396	113.607	110.208	114.16	119.657	110.772	110.402	121.722	112.784	110.289	116.632	117.593	110.556	112.374	121.548	111.407	110.604	120.404	114.169	110.399	114.876	119.025	110.59		9	193.548
P09	136.281	137.053	152.68	129.458	128.427	154.548	135.306	127.32	144.84	146.166	127.961	133.011	154.834	130.691	127.365	152.056	138.798	127.458	142.772	147.368	128.216	133.75	154.132	130.41	127.851	153.169	136.073	127.68	145.242	144.205	127.626	136.281		9	193.548
P10	107.042	109.014	107.913	106.89	108.126	109.868	107.185	107.492	110.548	107.708	107.177	109.017	108.952	107.331	107.652	109.989	107.517	107.497	109.171	108.239	107.256	108.556	109.975	107.104	107.705	110.317	107.876	107.435	109.719	108.868	107.267	108.048		9	193.548
P11																																		0	0
P12	130.733	125.171	125.604	133.73	126.006	124.955	132.958	126.449	124.902	131.48	128.34	125	129.194	131.121	125.244	126.23	132.624	125.933	125.705	133.834	125.958	124.89	133.081	127.132	124.994	131.261	128.298	124.933	130.472	129.587	125.02	128.416		9	193.548
P13	122.059	120.59	118.646	119.334	122.556	119.312	118.48	122.803	120.079	118.629	121.146	121.458	118.624	118.91	122.75	119.228	118.57	122.346	120.292	118.747	120.61	121.705	118.635	118.84	122.792	119.36	118.632	122.955	120.213	118.725	121.292	121.126		9	193.548
P14	106.767	98.6601	99.059	107.424	99.177	99.073	107.728	99.8989	98.8034	107.258	100.612	98.9747	106.017	101.492	98.9438	105.346	102.483	98.8736	105.025	102.758	98.9185	104.685	103.34	99.0365	104.36	103.725	99.118	104.351	103.596	99.1657	103.975	103.618		10	215.054
P15																																		0	0
P16	106.584	109.506	106.837	106.671	108.742	107.829	106.795	107.298	109.64	106.82	106.744	110.037	107.258	107.135	109.542	107.598	106.899	108.256	108.983	106.997	107.36	109.649	106.986	107.059	109.82	107.272	106.961	109.789	107.601	107.115	108.789	108.478		10	215.054
P17																																		0	0
P18																																		0	0
P19																																		0	0
P20	122.677	134.89	139.261	123.506	126.997	139.388	129.787	122.919	136.053	138.596	122.949	128.885	140.916	129.312	123.031	137.039	137.475	122.615	130.52	140.376	127.576	124.228	138.666	133.497	122.461	133.312	138.798	124.228	127.303	139.421	128.379	123.654		9	193.548
P21																																		0	0
P22																																		0	0
P23																																		0	0
P24																																		0	0

## Sheet: HEART RATE
Column	Row	# Peaks	Heart Rate	Treatment (µM)
1	A	8	172.043	0
1	B	8	172.043	0
1	C	8	172.043	0
1	D	0		0
1	E	8		0
1	F	8	172.043	0
1	G	0		0
1	H	8	172.043	0
1	I	0		0
1	J	0		0
1	K	0		0
1	L	0		0
1	M	8	172.043	0
1	N	10	215.054	0
1	O	8	172.043	0
1	P	9	193.548	0
2	A	0		0
2	B	8	172.043	0
2	C	8	172.043	0
2	D	0		0
2	E	9	193.548	0
2	F	8	172.043	0
2	G	7	150.538	0
2	H	0		0
2	I	8	172.043	0
2	J	8	172.043	0
2	K	9	193.548	0
2	L	9	193.548	0
2	M	9	193.548	0
2	N	0		0
2	O	0		0
2	P	10	215.054	0
3	A	9	193.548	0.05
3	B	0		0.05
3	C	0		0.05
3	D	9	193.548	0.05
3	E	9	193.548	0.05
3	F	9	193.548	0.05
3	G	8	172.043	0.05
3	H	8	172.043	0.05
3	I	8	172.043	0.05
3	J	0		0.05
3	K	0		0.05
3	L	0		0.05
3	M	9	193.548	0.05
3	N	9	193.548	0.05
3	O	0		0.05
3	P	9	193.548	0.05
4	A	9	193.548	0.05
4	B	0		0.05
4	C	8	172.043	0.05
4	D	0		0.05
4	E	0		0.05
4	F	8	172.043	0.05
4	G	9	193.548	0.05
4	H	8	172.043	0.05
4	I	9	193.548	0.05
4	J	0		0.05
4	K	10	215.054	0.05
4	L	9	193.548	0.05
4	M	9	193.548	0.05
4	N	9	193.548	0.05
4	O	10	215.054	0.05
4	P	8	172.043	0.05
5	A	9	193.548	0.098
5	B	0		0.098
5	C	9	193.548	0.098
5	D	9	193.548	0.098
5	E	0		0.098
5	F	9	193.548	0.098
5	G	8	172.043	0.098
5	H	0		0.098
5	I	8	172.043	0.098
5	J	9	193.548	0.098
5	K	9	193.548	0.098
5	L	8	172.043	0.098
5	M	0		0.098
5	N	9	193.548	0.098
5	O	0		0.098
5	P	8	172.043	0.098
6	A	0		0.098
6	B	0		0.098
6	C	8	172.043	0.098
6	D	9	193.548	0.098
6	E	10	215.054	0.098
6	F	9	193.548	0.098
6	G	8	172.043	0.098
6	H	9	193.548	0.098
6	I	8	172.043	0.098
6	J	7	150.538	0.098
6	K	0		0.098
6	L	0		0.098
6	M	9	193.548	0.098
6	N	9	193.548	0.098
6	O	10	215.054	0.098
6	P	9	193.548	0.098
7	A	0		0.195
7	B	0		0.195
7	C	8	172.043	0.195
7	D	9	193.548	0.195
7	E	0		0.195
7	F	10	215.054	0.195
7	G	8	172.043	0.195
7	H	9	193.548	0.195
7	I	9	193.548	0.195
7	J	8	172.043	0.195
7	K	0		0.195
7	L	10	215.054	0.195
7	M	8	172.043	0.195
7	N	0		0.195
7	O	9	193.548	0.195
7	P	8	172.043	0.195
8	A	9	193.548	0.195
8	B	10	215.054	0.195
8	C	0		0.195
8	D	10	215.054	0.195
8	E	8	172.043	0.195
8	F	0		0.195
8	G	8	172.043	0.195
8	H	9	193.548	0.195
8	I	9	193.548	0.195
8	J	9	193.548	0.195
8	K	9	193.548	0.195
8	L	9	193.548	0.195
8	M	9	193.548	0.195
8	N	9	193.548	0.195
8	O	9	193.548	0.195
8	P	9	193.548	0.195
9	A	9	193.548	0.39
9	B	9	193.548	0.39
9	C	9	193.548	0.39
9	D	0		0.39
9	E	9	193.548	0.39
9	F	10	215.054	0.39
9	G	8	172.043	0.39
9	H	9	193.548	0.39
9	I	7	150.538	0.39
9	J	8	172.043	0.39
9	K	0		0.39
9	L	9	193.548	0.39
9	M	8	172.043	0.39
9	N	8	172.043	0.39
9	O	0		0.39
9	P	9	193.548	0.39
10	A	9	193.548	0.39
10	B	9	193.548	0.39
10	C	0		0.39
10	D	9	193.548	0.39
10	E	8	172.043	0.39
10	F	9	193.548	0.39
10	G	8	172.043	0.39
10	H	8	172.043	0.39
10	I	0		0.39
10	J	9	193.548	0.39
10	K	9	193.548	0.39
10	L	10	215.054	0.39
10	M	9	193.548	0.39
10	N	9	193.548	0.39
10	O	0		0.39
10	P	9	193.548	0.39
11	A	10	215.054	0.78
11	B	0		0.78
11	C	0		0.78
11	D	9	193.548	0.78
11	E	0		0.78
11	F	8	172.043	0.78
11	G	8	172.043	0.78
11	H	8	172.043	0.78
11	I	9		0.78
11	J	9	193.548	0.78
11	K	9	193.548	0.78
11	L	0		0.78
11	M	9	193.548	0.78
11	N	9	193.548	0.78
11	O	8	172.043	0.78
11	P	0		0.78
12	A	0		0.78
12	B	9	193.548	0.78
12	C	9	193.548	0.78
12	D	10	215.054	0.78
12	E	9	193.548	0.78
12	F	8	172.043	0.78
12	G	9	193.548	0.78
12	H	0		0.78
12	I	0		0.78
12	J	8	172.043	0.78
12	K	10	215.054	0.78
12	L	10	215.054	0.78
12	M	8	172.043	0.78
12	N	0		0.78
12	O	9	193.548	0.78
12	P	9	193.548	0.78
13	A	9	193.548	1.56
13	B	9	193.548	1.56
13	C	0		1.56
13	D	8	172.043	1.56
13	E	9	193.548	1.56
13	F	8	172.043	1.56
13	G	8	172.043	1.56
13	H	10	215.054	1.56
13	I	8	172.043	1.56
13	J	8	172.043	1.56
13	K	9	193.548	1.56
13	L	0		1.56
13	M	9	193.548	1.56
13	N	9	193.548	1.56
13	O	10	215.054	1.56
13	P	9	193.548	1.56
14	A	10	215.054	1.56
14	B	10	215.054	1.56
14	C	9	193.548	1.56
14	D	8	172.043	1.56
14	E	9	193.548	1.56
14	F	9	193.548	1.56
14	G	8	172.043	1.56
14	H	10	215.054	1.56
14	I	9	193.548	1.56
14	J	9	193.548	1.56
14	K	9	193.548	1.56
14	L	9	193.548	1.56
14	M	9	193.548	1.56
14	N	0		1.56
14	O	9	193.548	1.56
14	P	10	215.054	1.56
15	A	9	193.548	3.125
15	B	8	172.043	3.125
15	C	9	193.548	3.125
15	D	8	172.043	3.125
15	E	0		3.125
15	F	9		3.125
15	G	8	172.043	3.125
15	H	11	236.559	3.125
15	I	9	193.548	3.125
15	J	9	193.548	3.125
15	K	7	150.538	3.125
15	L	8	172.043	3.125
15	M	0		3.125
15	N	8	172.043	3.125
15	O	0		3.125
15	P	0		3.125
16	A	0		3.125
16	B	9	193.548	3.125
16	C	9	193.548	3.125
16	D	8	172.043	3.125
16	E	9	193.548	3.125
16	F	10	215.054	3.125
16	G	0		3.125
16	H	0		3.125
16	I	9	193.548	3.125
16	J	0		3.125
16	K	9	193.548	3.125
16	L	0		3.125
16	M	8	172.043	3.125
16	N	9	193.548	3.125
16	O	10	215.054	3.125
16	P	10	215.054	3.125
17	A	10	215.054	6.25
17	B	0		6.25
17	C	9	193.548	6.25
17	D	8	172.043	6.25
17	E	9	193.548	6.25
17	F	9	193.548	6.25
17	G	8	172.043	6.25
17	H	9	193.548	6.25
17	I	9	193.548	6.25
17	J	9	193.548	6.25
17	K	8	172.043	6.25
17	L	9	193.548	6.25
17	M	8	172.043	6.25
17	N	0		6.25
17	O	8	172.043	6.25
17	P	0		6.25
18	A	9	193.548	6.25
18	B	9	193.548	6.25
18	C	8	172.043	6.25
18	D	8	172.043	6.25
18	E	0		6.25
18	F	0		6.25
18	G	8	172.043	6.25
18	H	8	172.043	6.25
18	I	10	215.054	6.25
18	J	9	193.548	6.25
18	K	9	193.548	6.25
18	L	9	193.548	6.25
18	M	9	193.548	6.25
18	N	9	193.548	6.25
18	O	9	193.548	6.25
18	P	0		6.25
19	A	8	172.043	12.5
19	B	8	172.043	12.5
19	C	8	172.043	12.5
19	D	0		12.5
19	E	0		12.5
19	F	8	172.043	12.5
19	G	0		12.5
19	H	0		12.5
19	I	8	172.043	12.5
19	J	9	193.548	12.5
19	K	0		12.5
19	L	0		12.5
19	M	8	172.043	12.5
19	N	8	172.043	12.5
19	O	0		12.5
19	P	0		12.5
20	A	0		12.5
20	B	9	193.548	12.5
20	C	9	193.548	12.5
20	D	8	172.043	12.5
20	E	8	172.043	12.5
20	F	0		12.5
20	G	8	172.043	12.5
20	H	0		12.5
20	I	10	215.054	12.5
20	J	0		12.5
20	K	9	193.548	12.5
20	L	9	193.548	12.5
20	M	13	279.57	12.5
20	N	9	193.548	12.5
20	O	8	172.043	12.5
20	P	9	193.548	12.5
21	A	0		25
21	B	0		25
21	C	0		25
21	D	0		25
21	E	0		25
21	F	0		25
21	G	0		25
21	H	0		25
21	I	0		25
21	J	0		25
21	K	0		25
21	L	0		25
21	M	0		25
21	N	0		25
21	O	0		25
21	P	0		25
22	A	0		25
22	B	0		25
22	C	0		25
22	D	0		25
22	E	0		25
22	F	0		25
22	G	0		25
22	H	0		25
22	I	0		25
22	J	0		25
22	K	0		25
22	L	0		25
22	M	0		25
22	N	0		25
22	O	0		25
22	P	0		25
23	A	0		50
23	B	0		50
23	C	0		50
23	D	0		50
23	E	0		50
23	F	0		50
23	G	0		50
23	H	0		50
23	I	0		50
23	J	0		50
23	K	0		50
23	L	0		50
23	M	0		50
23	N	0		50
23	O	0		50
23	P	0		50
24	A	0		50
24	B	0		50
24	C	0		50
24	D	0		50
24	E	0		50
24	F	0		50
24	G	0		50
24	H	0		50
24	I	0		50
24	J	0		50
24	K	0		50
24	L	0		50
24	M	0		50
24	N	0		50
24	O	0		50
24	P	0		50

## Sheet: Unsuccessful wells
	1	2	3	4	5	6	7	8	9	10	11	12	13	14	15	16	17	18	19	20	21	22	23	24
A		U.H				W.O	Dead					W.O				Dead				W.O	N.A	N.A	N.A	N.A
B			W.O	W.O	W.O	W.O	W.O				W.O						Dead				N.A	N.A	N.A	N.A
C			Dead					W.O		W.O	W.O		Dead								N.A	N.A	N.A	N.A
D	W.O	W.O		W.O					W.O										W.O		N.A	N.A	N.A	N.A
E				W.O	W.O		W.O				W.O				W.O			Dead	Malf.		N.A	N.A	N.A	N.A
F								Malf.										U.H		W.O	N.A	N.A	N.A	N.A
G	W.O															Dead			W.O		N.A	N.A	N.A	N.A
H		W.O			Dead							W.O				Dead or U.H			W.O	Malf.	N.A	N.A	N.A	N.A
I	Dead									W.O		W.O									N.A	N.A	N.A	N.A
J	W.O		W.O	W.O												U.H				W.O	N.A	N.A	N.A	N.A
K	W.O		W.O			W.O	W.O		W.O										U.H		N.A	N.A	N.A	N.A
L	W.O		W.O			W.O					W.O		W.O			W.O			Dead		N.A	N.A	N.A	N.A
M					W.O										Dead						N.A	N.A	N.A	N.A
N		W.O					Dead					W.O		W.O			W.O				N.A	N.A	N.A	N.A
O		W.O	W.O		W.O				W.O	Dead					U.H				Malf.		N.A	N.A	N.A	N.A
P											Dead				U.H		W.O	W.O	Dead		N.A	N.A	N.A	N.A
