# Supplementary material for: High-Content Screening in Zebrafish Embryos Identifies Butafenacil as a Potent Inducer of Anemia
Source: PLoS One. 2014 Aug 4;9(8):e104190. doi: 10.1371/journal.pone.0104190 (PMC4121296; doi:10.1371/journal.pone.0104190)
Supplement: Dataset S1 — Microsoft Excel spreadsheets containing raw data for all chemical screening assays. (ZIP) [file pone.0104190.s036.zip › Dataset S1/18- Lactofen/Lactofen_ISV.xlsx]

## Sheet: Description
ToxCast Screen - ISV
Chemical	Lactofen
Data was collected using the Intersegmental Vessel Journal in MetaXpress
Imaged 74 hpf fli1 larvae using ImageXpress
Incubated larvae in 100 mg/l MS-222 for 30 min
Centrifuged plate for 2 min at 200 rpm
Imaging parameters:
*1 frame
*FITC
*2X magnification; 1 site/well
Had the doors off of the imager and the fan on to stablize temperature
Test Initation Date: 9/30/13
Imaging Date: 10/3/13
Start Imaging Temperature: 27°C
End Imaging Temperature: 27°C
Total Imaging Duration: 0:10
W.O. = Wrong Orientation
U.H. = Unhatched
N.A. = Not Analyzed (Did not meet analysis criteria)
Malf. = Malformed

## Sheet: ISV
Time point	1
Measurement	Thresholded Area (Show Region Statistics)
	1	2	3	4	5	6	7	8	9	10	11	12	13	14	15	16	17	18	19	20	21	22	23	24
A	220829			142301	295526			268586	370055		240657		282717	146727			235616	262900
B		294734							128274	241865		216799		298681	315405	261432			331598
C	145998					221152	196347		245405			308980		278999	139416	272345	318144	286351	322809
D			293630			288538	92024.4	343709		269377	108863	270752	326433	268950	305856	286591	306449	270137		243760
E						310656		146706	270991	258120		176166		231732		265201				285320
F	245478	272845	320445			280957	201731		134001	249633	272668	164503		294859		201054	286278		262400
G		299983	195660	264504	280572	268325	230649	266149	296067	276083	265482				164117		231847	294526
H	207948			277229		202262	200846	294286		309740	298285	262827						272928
I		346802	332921	333962	179311		331515	285476	284248					309053		291298		252341	263629	289111
J		335274	230347		255142		289527	258370	236356		243812	293026	318144	301305	301690		212936
K		301951		200606	338513						344657		196764		261255	371961		269606
L					235741			252164		263441				273366	141749		342084	259828		320133
M	262358		298014	126816		266972	270481	259641	139125	324933	156401	280957	199856			263723	241146	266461
N	275688		273574	306241	281551	293922		332816	120110		211197		223620		250216	271928			309313
O				174614			123900	299410			218788	242948		215310		336107	203012	315009		258755
P	325214	311614	292068	309084		220652	134314	300316		225974		303398	262171	144488						310917

## Sheet: Normalized ISV
Row	Treatment (µM)	ISV Area	Body Length (µm)	Normalized ISV
A	0	220829	3120.97	70.7566
B	0
C	0	145998	2703.48	54.0036
D	0
E	0
F	0	245478	2827.37	86.8221
G	0
H	0	207948	2837.86	73.2764
I	0
J	0
K	0
L	0
M	0	262358	2695.75	97.323
N	0	275688	3219.4	85.6334
O	0
P	0	325214	3187.18	102.038
A	0
B	0	294734	3115.33	94.6078
C	0
D	0
E	0
F	0	272845	3002.18	90.8824
G	0	299983	3119.17	96.1738
H	0
I	0	346802	3137.39	110.538
J	0	335274	3127.74	107.194
K	0	301951	3168.52	95.297
L	0
M	0
N	0
O	0
P	0	311614	2950	105.632
A	0.05
B	0.05
C	0.05
D	0.05	293630	3187	92.1337
E	0.05
F	0.05	320445	3181.87	100.71
G	0.05	195660	2600.48	75.2399
H	0.05
I	0.05	332921	3179.44	104.71
J	0.05	230347	2837.52	81.1792
K	0.05
L	0.05
M	0.05	298014	3118.83	95.5534
N	0.05	273574	3109.3	87.9856
O	0.05
P	0.05	292068	3266.95	89.4009
A	0.05	142301	2799.58	50.8294
B	0.05
C	0.05
D	0.05
E	0.05
F	0.05
G	0.05	264504	3070.57	86.1414
H	0.05	277229	3030.62	91.476
I	0.05	333962	3249.91	102.76
J	0.05
K	0.05	200606	2781.01	72.1343
L	0.05
M	0.05	126816	2697.03	47.0205
N	0.05	306241	2974.33	102.961
O	0.05	174614	2975.92	58.6757
P	0.05	309084	3007.1	102.785
A	0.098	295526	3135.7	94.2456
B	0.098
C	0.098
D	0.098
E	0.098
F	0.098
G	0.098	280572	2932.51	95.6763
H	0.098
I	0.098	179311	2934.59	61.1024
J	0.098	255142	3090.18	82.5653
K	0.098	338513	3035.74	111.509
L	0.098	235741	2878.4	81.9002
M	0.098
N	0.098	281551	2953.79	95.3184
O	0.098
P	0.098
A	0.098
B	0.098
C	0.098	221152	3013.13	73.3962
D	0.098	288538	3116.65	92.5796
E	0.098	310656	3017.4	102.955
F	0.098	280957	2914.2	96.4096
G	0.098	268325	2906.69	92.3129
H	0.098	202262	3040.48	66.523
I	0.098
J	0.098
K	0.098
L	0.098
M	0.098	266972	3005.9	88.8158
N	0.098	293922	3019.39	97.3449
O	0.098
P	0.098	220652	3019.92	73.0657
A	0.195
B	0.195
C	0.195	196347	2744.59	71.5398
D	0.195	92024.4	2930.74	31.3996
E	0.195
F	0.195	201731	3031.98	66.5344
G	0.195	230649	2822.13	81.7287
H	0.195	200846	2736.41	73.3975
I	0.195	331515	3133.5	105.797
J	0.195	289527	3111.05	93.0642
K	0.195
L	0.195
M	0.195	270481	3149.6	85.8779
N	0.195
O	0.195	123900	2963.37	41.8106
P	0.195	134314	2916.8	46.0483
A	0.195	268586	2805.66	95.7299
B	0.195
C	0.195
D	0.195	343709	3151.89	109.048
E	0.195	146706	3013.65	48.6805
F	0.195
G	0.195	266149	3091.57	86.0887
H	0.195	294286	3135.81	93.847
I	0.195	285476	3082.81	92.6028
J	0.195	258370	3151.44	81.9848
K	0.195
L	0.195	252164	2752.36	91.6173
M	0.195	259641	3106.49	83.5801
N	0.195	332816	2903.79	114.615
O	0.195	299410	2871.62	104.265
P	0.195	300316	3181.82	94.3849
A	0.39	370055	2943.24	125.731
B	0.39	128274	3061.86	41.8941
C	0.39	245405	2604.76	94.2143
D	0.39
E	0.39	270991	2740.65	98.8785
F	0.39	134001	3017.17	44.4129
G	0.39	296067	3125.24	94.7343
H	0.39
I	0.39	284248	2961.95	95.9663
J	0.39	236356	2911.45	81.1815
K	0.39
L	0.39
M	0.39	139125	3043.99	45.7047
N	0.39	120110	2897.88	41.4474
O	0.39
P	0.39
A	0.39
B	0.39	241865	2912.64	83.0397
C	0.39
D	0.39	269377	3137.89	85.8467
E	0.39	258120	3007.47	85.8263
F	0.39	249633	2896.57	86.1822
G	0.39	276083	2733.49	101
H	0.39	309740	3016.37	102.686
I	0.39
J	0.39
K	0.39
L	0.39	263441	3053.17	86.2847
M	0.39	324933	2918.07	111.352
N	0.39
O	0.39
P	0.39	225974	2967.41	76.1518
A	0.78	240657	3051.69	78.8602
B	0.78
C	0.78
D	0.78	108863	2857.62	38.0957
E	0.78
F	0.78	272668	2781.74	98.0206
G	0.78	265482	2795.74	94.9595
H	0.78	298285	2999.61	99.4414
I	0.78
J	0.78	243812	2784.62	87.5567
K	0.78	344657	3245.26	106.203
L	0.78
M	0.78	156401	2883.42	54.2415
N	0.78	211197	2964.2	71.2493
O	0.78	218788	2998.69	72.9613
P	0.78
A	0.78
B	0.78	216799	3025.33	71.6613
C	0.78	308980	2937.81	105.174
D	0.78	270752	2935.68	92.2278
E	0.78	176166	2770.12	63.5951
F	0.78	164503	2887.17	56.9771
G	0.78
H	0.78	262827	3086.85	85.144
I	0.78
J	0.78	293026	2924.18	100.208
K	0.78
L	0.78
M	0.78	280957	3035.37	92.5609
N	0.78
O	0.78	242948	2873.66	84.5429
P	0.78	303398	3226.65	94.0288
A	1.56	282717	3176.08	89.0144
B	1.56
C	1.56
D	1.56	326433	3064.27	106.529
E	1.56
F	1.56
G	1.56
H	1.56
I	1.56
J	1.56	318144	3010.21	105.688
K	1.56	196764	2803.33	70.1892
L	1.56
M	1.56	199856	2886.09	69.2481
N	1.56	223620	2910.98	76.8195
O	1.56
P	1.56	262171	3014.4	86.9729
A	1.56	146727	2897.45	50.6399
B	1.56	298681	3101.21	96.3109
C	1.56	278999	3194.89	87.3266
D	1.56	268950	2770.95	97.0607
E	1.56	231732	2760.78	83.9372
F	1.56	294859	2921.62	100.923
G	1.56
H	1.56
I	1.56	309053	3188.36	96.9315
J	1.56	301305	2750.47	109.547
K	1.56
L	1.56	273366	3213.11	85.0781
M	1.56
N	1.56
O	1.56	215310	3089.6	69.6886
P	1.56	144488	2802.29	51.5605
A	3.125
B	3.125	315405	2933.14	107.532
C	3.125	139416	2939.35	47.431
D	3.125	305856	2984.79	102.472
E	3.125
F	3.125
G	3.125	164117	2810.81	58.3878
H	3.125
I	3.125
J	3.125	301690	3096.12	97.4414
K	3.125	261255	2976.23	87.7804
L	3.125	141749	2827.3	50.1357
M	3.125
N	3.125	250216	3162.73	79.114
O	3.125
P	3.125
A	3.125
B	3.125	261432	2835.37	92.2036
C	3.125	272345	2569.69	105.984
D	3.125	286591	3069.84	93.3569
E	3.125	265201	3078.14	86.1564
F	3.125	201054	2724	73.8085
G	3.125
H	3.125
I	3.125	291298	3137.56	92.842
J	3.125
K	3.125	371961	2976.33	124.973
L	3.125
M	3.125	263723	2864.41	92.0686
N	3.125	271928	3087.21	88.0824
O	3.125	336107	3197.37	105.12
P	3.125
A	6.25	235616	2775.54	84.8904
B	6.25
C	6.25	318144	3081.04	103.258
D	6.25	306449	2839.04	107.941
E	6.25
F	6.25	286278	2670.34	107.207
G	6.25	231847	2931.87	79.0781
H	6.25
I	6.25
J	6.25	212936	2763.01	77.0665
K	6.25
L	6.25	342084	2992.99	114.295
M	6.25	241146	2900.55	83.1381
N	6.25
O	6.25	203012	2927.67	69.3424
P	6.25
A	6.25	262900	3126.51	84.0874
B	6.25
C	6.25	286351	2965.63	96.5565
D	6.25	270137	3125.22	86.4379
E	6.25
F	6.25
G	6.25	294526	3089.87	95.3199
H	6.25	272928	2701.89	101.014
I	6.25	252341	2985.85	84.5122
J	6.25
K	6.25	269606	2810.43	95.9307
L	6.25	259828	2702.71	96.136
M	6.25	266461	2884.95	92.3624
N	6.25
O	6.25	315009	2963.42	106.299
P	6.25
A	12.5
B	12.5	331598	3033.33	109.318
C	12.5	322809	3077.2	104.904
D	12.5
E	12.5
F	12.5	262400	2710.91	96.794
G	12.5
H	12.5
I	12.5	263629	2831.57	93.1034
J	12.5
K	12.5
L	12.5
M	12.5
N	12.5	309313	2888.91	107.069
O	12.5
P	12.5
A	12.5
B	12.5
C	12.5
D	12.5	243760	2923.39	83.3827
E	12.5	285320	2982.55	95.6633
F	12.5
G	12.5
H	12.5
I	12.5	289111	2914.66	99.192
J	12.5
K	12.5
L	12.5	320133	2993.49	106.943
M	12.5
N	12.5
O	12.5	258755	2662.85	97.1725
P	12.5	310917	2998.81	103.68
A	25
B	25
C	25
D	25
E	25
F	25
G	25
H	25
I	25
J	25
K	25
L	25
M	25
N	25
O	25
P	25
A	25
B	25
C	25
D	25
E	25
F	25
G	25
H	25
I	25
J	25
K	25
L	25
M	25
N	25
O	25
P	25
A	50
B	50
C	50
D	50
E	50
F	50
G	50
H	50
I	50
J	50
K	50
L	50
M	50
N	50
O	50
P	50
A	50
B	50
C	50
D	50
E	50
F	50
G	50
H	50
I	50
J	50
K	50
L	50
M	50
N	50
O	50
P	50

## Sheet: Unsuccessful wells
	1	2	3	4	5	6	7	8	9	10	11	12	13	14	15	16	17	18	19	20	21	22	23	24
A		U.H	W.O			W.O	Dead			W.O*		W.O			W.O*	Dead			Malf.	W.O			Malf.	Malf.
B	W.O		W.O	W.O	W.O	W.O	W.O	W.O			W.O		W.O				Dead	W.O		W.O			Dead
C		W.O	Dead	W.O	W.O			W.O		W.O	W.O		U.H							W.O*			Dead
D	W.O	W.O		W.O	W.O				W.O										W.O			Malf.	Malf.	Dead
E	Malf.	W.O	W.O	W.O	W.O		W.O				W.O		W.O		W.O		W.O	Dead	Malf.			Dead
F				W.O	W.O			Malf.					W.O		Malf.			U.H		W.O			Malf.	Malf.
G	W.O*											W.O	W.O	W.O		Dead			W.O	W.O	Dead	W.O	U.H
H		W.O	W.O		Dead				W.O				W.O	W.O	W.O	U.H	W.O		W.O	Malf.		Dead	W.O	Dead
I	Dead					W.O*				W.O	Malf.	W.O	W.O		W.O		W.O				W.O	Malf.	Dead	Dead
J	W.O			W.O		W.O*				W.O						U.H		W.O	Malf.	W.O		U.H	Dead	Dead
K	W.O		W.O			W.O	W.O	W.O	W.O	W.O		W.O		W.O			W.O		Malf.	W.O		Malf.	Dead	Dead
L	W.O	W.O*	W.O	W.O		W.O	W.O*		W.O		Malf.	W.O	W.O			W.O			Dead				Dead	U.H
M		W.O			W.O									W.O	Dead				W.O	W.O	W.O	Dead	U.H	U.H
N		W.O					Dead			W.O		W.O		W.O			W.O	W.O		W.O		Dead		Dead
O	W.O	W.O	W.O		W.O	W.O			W.O	Dead			W.O		U.H				Malf.			W.O	Dead	Dead
P					W.O*				W.O		Dead				U.H	W.O	W.O	W.O	Dead			Dead	W.O	W.O
			* = or not enough expression to get a correct measurement
