# Supplementary material for: High-Content Screening in Zebrafish Embryos Identifies Butafenacil as a Potent Inducer of Anemia
Source: PLoS One. 2014 Aug 4;9(8):e104190. doi: 10.1371/journal.pone.0104190 (PMC4121296; doi:10.1371/journal.pone.0104190)
Supplement: Dataset S1 — Microsoft Excel spreadsheets containing raw data for all chemical screening assays. (ZIP) [file pone.0104190.s036.zip › Dataset S1/18- Lactofen/Lactofen_Pericardial_Area.xlsx]

## Sheet: Description
ToxCast Screen- Pericardial Area
Chemical	Lactofen
Data was collected using the Pericardial Area Journal in MetaXpress
Imaged 74 hpf fli1 larvae using ImageXpress
Incubated larvae in 100 mg/l MS-222 for 30 min
Centrifuged plate for 2 min at 200 rpm
Imaging parameters:
2X
Transmitted light
1 frame
Had the doors off of the imager and the fan on to stablize temperature
Test Initation Date: 9/30/13
Imaging Date: 10/3/13
Start Imaging Temperature: 27°C
End Imaging Temperature: 27°C
Total Imaging Duration: 0:09
W.O. = Wrong Orientation
N.A. = Not Analyzed (did not meet analysis criteria)

## Sheet: Area
Time point	1
Measurement	Area (Show Region Statistics)
	1	2	3	4	5	6	7	8	9	10	11	12	13	14	15	16	17	18	19	20	21	22	23	24
A	15932.7		12090.1	9236.8	14381.1			19806.5	14839.3	15932.7	15141.3		17046.9	16890.7	13870.8		18234.1	19806.5	24711.3
B	7997.59	18140.4						10361.5	15516.2	15703.6		20452.2		19369.2	26179.6	23034.7		14891.3	35187.3
C	12996.1	11288.3			13246	18057.1	10913.4		13620.9			18525.7		23763.7	16932.4	39071.6	27366.8	15547.4	21587.2	25638.1
D		7945.52	14839.3	8997.29		20827.1	9663.75	11288.3		14599.8	19379.6	18234.1	28179	60929.6	24742.5	13777.1	25336.1	19848.2	9538.79	27366.8
E	10257.3					15328.7		15182.9	12662.9	11923.5		17671.8	9153.49	18504.8		25148.7	24961.2		24242.7	18473.6
F	9715.82	32927.6	12756.6	7497.74		18057.1	9455.48		13766.7	14599.8	43830.5	19160.9	11007.1	24117.7	33989.8	16276.3	32365.2		25596.5	7789.32
G	15401.6	20368.9	10715.5	18098.7	32406.9	18307	25846.4	12496.2	18442.4	24221.9	15703.6	17869.6		14245.7	33302.5		23149.3	24961.2		22399.5
H	19213		10434.4	8299.58		15047.5	21368.6	20108.5		17119.8	26866.9	12902.4	17661.3		16182.6		18536.1	31261.4	8893.15
I		26679.5	21889.2	20139.8	16661.6	16349.2	15453.7	16016	30928.2		13870.8		33968.9	17973.8	9268.04	16495	16661.6	28314.4	13558.4	48402.1
J	9976.16	20066.9	14860.1	10059.5	16109.7	12746.2	26814.8	23013.9	13766.7	15412	20941.6	11663.2	24367.7	13121	27116.8		16578.3		24961.2
K		11548.6		11892.2	18890.1			10684.3		20046	20046	8039.24	26679.5	8955.63	24971.6	21014.5	21264.4	15891
L		10861.3	9778.3	7237.4	22451.6		10611.4	19775.3	8601.58	20368.9		49360.1		19660.7	13891.6		29866	20827.1		30615.8
M	38780		20431.3	9268.04		14235.3	12350.4	19608.7	11663.2	13870.8	21451.9	15401.6	10642.6	18057.1		25606.9	14099.9	13183.5	14131.2	31386.4
N	14433.2		17453.1	17703	16807.4	16849.1		20493.8	11871.4		12246.3		13371		25336.1	17421.8			43882.6	29751.5
O	17203.2			17900.9		20129.4	11871.4	16495			11663.2	10621.8	10621.8	20056.5		27096	17203.2	19077.6		19223.4
P	13464.7	13943.7	18317.4	11829.8	13766.7	12829.5	14516.5	11944.3	10715.5	18098.7		15630.7	25575.6	10413.5		15266.2				20900

## Sheet: SPSS Input
Row	Treatment (µM)	Pericardial Area
A	0	15932.7
B	0	7997.59
C	0	12996.1
D	0
E	0
F	0	9715.82
G	0	15401.6
H	0	19213
I	0
J	0	9976.16
K	0
L	0
M	0	38780
N	0	14433.2
O	0	17203.2
P	0	13464.7
A	0
B	0	18140.4
C	0	11288.3
D	0	7945.52
E	0
F	0	32927.6
G	0	20368.9
H	0
I	0	26679.5
J	0	20066.9
K	0	11548.6
L	0	10861.3
M	0
N	0
O	0
P	0	13943.7
A	0.05	12090.1
B	0.05
C	0.05
D	0.05	14839.3
E	0.05
F	0.05	12756.6
G	0.05	10715.5
H	0.05	10434.4
I	0.05	21889.2
J	0.05	14860.1
K	0.05
L	0.05	9778.3
M	0.05	20431.3
N	0.05	17453.1
O	0.05
P	0.05	18317.4
A	0.05	9236.8
B	0.05
C	0.05
D	0.05	8997.29
E	0.05
F	0.05	7497.74
G	0.05	18098.7
H	0.05	8299.58
I	0.05	20139.8
J	0.05	10059.5
K	0.05	11892.2
L	0.05	7237.4
M	0.05	9268.04
N	0.05	17703
O	0.05	17900.9
P	0.05	11829.8
A	0.098	14381.1
B	0.098
C	0.098	13246
D	0.098
E	0.098
F	0.098
G	0.098	32406.9
H	0.098
I	0.098	16661.6
J	0.098	16109.7
K	0.098	18890.1
L	0.098	22451.6
M	0.098
N	0.098	16807.4
O	0.098
P	0.098	13766.7
A	0.098
B	0.098
C	0.098	18057.1
D	0.098	20827.1
E	0.098	15328.7
F	0.098	18057.1
G	0.098	18307
H	0.098	15047.5
I	0.098	16349.2
J	0.098	12746.2
K	0.098
L	0.098
M	0.098	14235.3
N	0.098	16849.1
O	0.098	20129.4
P	0.098	12829.5
A	0.195
B	0.195
C	0.195	10913.4
D	0.195	9663.75
E	0.195
F	0.195	9455.48
G	0.195	25846.4
H	0.195	21368.6
I	0.195	15453.7
J	0.195	26814.8
K	0.195
L	0.195	10611.4
M	0.195	12350.4
N	0.195
O	0.195	11871.4
P	0.195	14516.5
A	0.195	19806.5
B	0.195	10361.5
C	0.195
D	0.195	11288.3
E	0.195	15182.9
F	0.195
G	0.195	12496.2
H	0.195	20108.5
I	0.195	16016
J	0.195	23013.9
K	0.195	10684.3
L	0.195	19775.3
M	0.195	19608.7
N	0.195	20493.8
O	0.195	16495
P	0.195	11944.3
A	0.39	14839.3
B	0.39	15516.2
C	0.39	13620.9
D	0.39
E	0.39	12662.9
F	0.39	13766.7
G	0.39	18442.4
H	0.39
I	0.39	30928.2
J	0.39	13766.7
K	0.39
L	0.39	8601.58
M	0.39	11663.2
N	0.39	11871.4
O	0.39
P	0.39	10715.5
A	0.39	15932.7
B	0.39	15703.6
C	0.39
D	0.39	14599.8
E	0.39	11923.5
F	0.39	14599.8
G	0.39	24221.9
H	0.39	17119.8
I	0.39
J	0.39	15412
K	0.39	20046
L	0.39	20368.9
M	0.39	13870.8
N	0.39
O	0.39
P	0.39	18098.7
A	0.78	15141.3
B	0.78
C	0.78
D	0.78	19379.6
E	0.78
F	0.78	43830.5
G	0.78	15703.6
H	0.78	26866.9
I	0.78
J	0.78	20941.6
K	0.78	20046
L	0.78
M	0.78	21451.9
N	0.78	12246.3
O	0.78	11663.2
P	0.78
A	0.78
B	0.78	20452.2
C	0.78	18525.7
D	0.78	18234.1
E	0.78	17671.8
F	0.78	19160.9
G	0.78	17869.6
H	0.78	12902.4
I	0.78
J	0.78	11663.2
K	0.78	8039.24
L	0.78	49360.1
M	0.78	15401.6
N	0.78
O	0.78	10621.8
P	0.78	15630.7
A	1.56	17046.9
B	1.56
C	1.56
D	1.56	28179
E	1.56	9153.49
F	1.56	11007.1
G	1.56
H	1.56	17661.3
I	1.56	33968.9
J	1.56	24367.7
K	1.56	26679.5
L	1.56
M	1.56	10642.6
N	1.56	13371
O	1.56	10621.8
P	1.56	25575.6
A	1.56	16890.7
B	1.56	19369.2
C	1.56	23763.7
D	1.56	60929.6
E	1.56	18504.8
F	1.56	24117.7
G	1.56	14245.7
H	1.56
I	1.56	17973.8
J	1.56	13121
K	1.56	8955.63
L	1.56	19660.7
M	1.56	18057.1
N	1.56
O	1.56	20056.5
P	1.56	10413.5
A	3.125	13870.8
B	3.125	26179.6
C	3.125	16932.4
D	3.125	24742.5
E	3.125
F	3.125
G	3.125	33302.5
H	3.125	16182.6
I	3.125	9268.04
J	3.125	27116.8
K	3.125	24971.6
L	3.125	13891.6
M	3.125
N	3.125	25336.1
O	3.125
P	3.125
A	3.125
B	3.125	23034.7
C	3.125	39071.6
D	3.125	13777.1
E	3.125	25148.7
F	3.125	16276.3
G	3.125
H	3.125
I	3.125	16495
J	3.125
K	3.125	21014.5
L	3.125
M	3.125	25606.9
N	3.125	17421.8
O	3.125	27096
P	3.125	15266.2
A	6.25	18234.1
B	6.25
C	6.25	27366.8
D	6.25	25336.1
E	6.25	24961.2
F	6.25	32365.2
G	6.25	23149.3
H	6.25	18536.1
I	6.25	16661.6
J	6.25	16578.3
K	6.25	21264.4
L	6.25	29866
M	6.25	14099.9
N	6.25
O	6.25	17203.2
P	6.25
A	6.25	19806.5
B	6.25	14891.3
C	6.25	15547.4
D	6.25	19848.2
E	6.25
F	6.25
G	6.25	24961.2
H	6.25	31261.4
I	6.25	28314.4
J	6.25
K	6.25	15891
L	6.25	20827.1
M	6.25	13183.5
N	6.25
O	6.25	19077.6
P	6.25
A	12.5
B	12.5	35187.3
C	12.5	21587.2
D	12.5	9538.79
E	12.5	24242.7
F	12.5	25596.5
G	12.5
H	12.5	8893.15
I	12.5	13558.4
J	12.5
K	12.5
L	12.5
M	12.5	14131.2
N	12.5	43882.6
O	12.5
P	12.5
A	12.5
B	12.5
C	12.5	25638.1
D	12.5	27366.8
E	12.5	18473.6
F	12.5	7789.32
G	12.5	22399.5
H	12.5
I	12.5	48402.1
J	12.5
K	12.5
L	12.5	30615.8
M	12.5	31386.4
N	12.5	29751.5
O	12.5	19223.4
P	12.5	20900
A	25
B	25
C	25
D	25
E	25
F	25
G	25
H	25
I	25
J	25
K	25
L	25
M	25
N	25
O	25
P	25
A	25
B	25
C	25
D	25
E	25
F	25
G	25
H	25
I	25
J	25
K	25
L	25
M	25
N	25
O	25
P	25
A	50
B	50
C	50
D	50
E	50
F	50
G	50
H	50
I	50
J	50
K	50
L	50
M	50
N	50
O	50
P	50
A	50
B	50
C	50
D	50
E	50
F	50
G	50
H	50
I	50
J	50
K	50
L	50
M	50
N	50
O	50
P	50

## Sheet: Unsuccessful wells
	1	2	3	4	5	6	7	8	9	10	11	12	13	14	15	16	17	18	19	20	21	22	23	24
A		U.H				W.O	Dead					W.O				Dead				W.O	N.A	N.A	N.A	N.A
B			W.O	W.O	W.O	W.O	W.O				W.O		W.O				Dead			W.O	N.A	N.A	N.A	N.A
C			Dead	W.O				W.O		W.O	W.O		Dead								N.A	N.A	N.A	N.A
D	W.O				W.O				W.O												N.A	N.A	N.A	N.A
E		W.O	W.O	W.O	W.O		W.O				W.O				W.O			Dead	Malf.		N.A	N.A	N.A	N.A
F					W.O			Malf.										U.H			N.A	N.A	N.A	N.A
G													W.O			Dead			W.O		N.A	N.A	N.A	N.A
H		W.O			Dead				W.O					W.O		U.H				Malf.	N.A	N.A	N.A	N.A
I	Dead									W.O		W.O									N.A	N.A	N.A	N.A
J																U.H		W.O		W.O	N.A	N.A	N.A	N.A
K	W.O		W.O			W.O	W.O		W.O										U.H	W.O	N.A	N.A	N.A	N.A
L	W.O					W.O					W.O		W.O			W.O			Dead		N.A	N.A	N.A	N.A
M		W.O			W.O										Dead						N.A	N.A	N.A	N.A
N		W.O					Dead			W.O		W.O		W.O			W.O	W.O			N.A	N.A	N.A	N.A
O		W.O	W.O		W.O				W.O	Dead					U.H				Malf.		N.A	N.A	N.A	N.A
P											Dead				U.H		W.O	W.O	Dead		N.A	N.A	N.A	N.A
