# Supplementary material for: High-Content Screening in Zebrafish Embryos Identifies Butafenacil as a Potent Inducer of Anemia
Source: PLoS One. 2014 Aug 4;9(8):e104190. doi: 10.1371/journal.pone.0104190 (PMC4121296; doi:10.1371/journal.pone.0104190)
Supplement: Dataset S1 — Microsoft Excel spreadsheets containing raw data for all chemical screening assays. (ZIP) [file pone.0104190.s036.zip › Dataset S1/19- Clodinafop-propargyl/Clodinafop-propargyl_Body_Length.xlsx]

## Sheet: Description
ToxCast Screen -Body Length
Chemical	Clodinafop-propargyl
Data was collected using the Fish Measurement Journal in MetaXpress
Imaged 74 hpf fli1 larvae using ImageXpress
Incubated larvae in 100 mg/l MS-222 for 30 min
Centrifuged plate for 2 min at 200 rpm
Imaging parameters:
*1 frame
*FITC
*2X magnification; 1 site/well
Had the doors off of the imager and the fan on to stablize temperature
Test Initation Date: 10/1/13
Imaging Date: 10/4/13
Start Imaging Temperature: 27°C
End Imaging Temperature: 27°C
Total Imaging Duration: 0:07
W.O. = Wrong Orientation
U.H. = Unhatched

## Sheet: Length
Stage Label	Length
A01	3080.27
A02	3011.59
A03	3025.28
A04	3030.56
A05	3048.96
A06	3079.49
A07	2864.45
A08	3851.76
A09	3087.03
A10	3224.06
A11	3154.67
A12	1788.82
A13	3056.9
A14	3162.8
A15	4063.98
A16	2850.43
A17	3110.15
A18	3011.96
A19	2844.66
A20	3058.44
A21	2889.97
A22	1539.42
A23	3028.64
A24	3810.69
B01	3121.87
B02	2968.82
B03	3131.8
B04	3160.52
B05	3170.52
B06	3036.38
B07	2828.8
B08	3135
B09	2871.33
B10	3018.51
B11	3117.74
B12	2884.42
B13	2858.45
B14	2998.86
B15	2335.99
B16	3055.19
B17	3103.09
B18	3129.9
B19	2691.66
B20	3013.56
B21	2952.66
B22	3567.4
B23	3388.65
B24	4038.91
C01	2848.02
C02	2997.19
C03	4066.25
C04	3106
C05	3168.36
C06	3115.74
C07	3022.16
C08	2968.95
C09	3160.07
C10	2951.48
C11	2795.27
C12	3045.37
C13	3096.42
C14	2970.61
C15	3002.78
C16	2932.74
C17	3077.63
C18	2810.46
C19	3026.23
C20	3032.91
C21	1726.44
C22	1042.93
C23	3678.42
C24	4075.36
D01	3140.48
D02	1536.73
D03	1525.89
D04	4075.36
D05	3025.81
D06	2937.68
D07	3116.91
D08	3002.72
D09	2923.89
D10	3001.13
D11	2907.63
D12	1181.52
D13	3083.13
D14	2964.29
D15	3122.43
D16	2900.32
D17	3129.07
D18	2973.04
D19	3110.42
D20	2870.76
D21	2849.78
D22	1472.93
D23	3647.59
D24	3674.57
E01	2857.34
E02	1571.75
E03	2942.94
E04	3000.54
E05	3005.07
E06	2861.01
E07	2872.56
E08	3071.03
E09	3077.66
E10	3040.39
E11	2944.81
E12	2873.19
E13	2953.71
E14	2803.1
E15	3044.8
E16	3006.77
E17	3061.12
E18	3010.03
E19	2939.46
E20	2997.01
E21	2720.79
E22	2828.24
E23	3672.66
E24	1188.33
F01	2961.4
F02	2983.1
F03	2843.81
F04	3209.83
F05	3038.59
F06	2935.91
F07	2941.84
F08	3066.71
F09	3025.69
F10	2760.75
F11	2879.59
F12	2839.66
F13	3019.74
F14	3026
F15	3069.77
F16	2999.9
F17	2725.18
F18	3007.51
F19	4089.07
F20	3111.66
F21	2935.29
F22	2962.09
F23	2491.25
F24	1470.34
G01	3058.39
G02	2908.46
G03	2707.27
G04	1819.05
G05	2847.49
G06	2893.61
G07	3010.7
G08	3022.96
G09	3193.45
G10	2895.01
G11	3055.4
G12	2910.41
G13	3070.45
G14	2762.42
G15	2988.45
G16	2828.61
G17	2907.16
G18	2851.31
G19	2732.86
G20	2937.87
G21	3038.31
G22	3181.19
G23	4077.64
G24	3863.2
H01	3050.5
H02	2817.99
H03	3142.91
H04	2820.76
H05	3083.92
H06	2918.65
H07	3103.89
H08	2644.24
H09	3070.32
H10	2976.13
H11	2857.86
H12	2977.58
H13	2787.68
H14	2942.79
H15	2974.04
H16	2809.85
H17	2872.3
H18	3030.36
H19	2827.8
H20	2685.83
H21	2981.83
H22	2858.04
H23	3628.14
H24	3852.52
I01	2901.38
I02	753.33
I03	3047.47
I04	3083.2
I05	2854.11
I06	2966.98
I07	2997.37
I08	3026.07
I09	2751.87
I10	3095.92
I11	3051.84
I12	3010.09
I13	3091.06
I14	3052.15
I15	3085.45
I16	2826.35
I17	2932.82
I18	3066.68
I19	2789.78
I20	4084.48
I21	4070.79
I22	1859.76
I23	1737.94
I24	2699.85
J01	4086.78
J02	3073.23
J03	2878.66
J04	3017.23
J05	2762.88
J06	2830.96
J07	4075.36
J08	2903.39
J09	3058.88
J10	347.918
J11	2860.34
J12	3000.23
J13	3087.37
J14	2966.39
J15	2925.6
J16	3124.39
J17	2879.25
J18	3090.19
J19	2984.86
J20	1209.17
J21	3239.28
J22	285.238
J23	2865.59
J24	2753.28
K01	2857.08
K02	3149.24
K03	2993.43
K04	3130.36
K05	3008.78
K06	2699.41
K07	2981.48
K08	3099.01
K09	2990.47
K10	3112.06
K11	2895.01
K12	2985.3
K13	2941.75
K14	3116.91
K15	2983.96
K16	356.916
K17	2916.69
K18	2824.89
K19	2690.82
K20	3020.76
K21	3004.55
K22	2843.1
K23	1598.12
K24	3822.73
L01	2815.92
L02	2920.55
L03	2908
L04	2925.34
L05	1055.34
L06	3052.59
L07	2792.09
L08	2886.76
L09	3148.66
L10	471.816
L11	3041.08
L12	2976.09
L13	386.769
L14	3000.3
L15	3250.17
L16	3112.81
L17	2744.47
L18	3099.39
L19	2640.27
L20	2754.96
L21	1454.05
L22	2935.66
L23	2550.2
L24	2738.11
M01	1399.23
M02	2798.19
M03	2962.39
M04	2922.64
M05	2912.64
M06	3019.1
M07	2863.49
M08	1972.33
M09	3062.25
M10	1261.86
M11	2082.65
M12	3195.4
M13	3090.73
M14	1282.79
M15	1409.32
M16	2995.45
M17	2999.61
M18	3087.82
M19	3119.23
M20	2856.84
M21	3139.26
M22	3831.25
M23	3614.57
M24	3644.12
N01	1757.98
N02	3112.95
N03	2065.89
N04	2946.39
N05	3003.89
N06	3158.66
N07	3025.17
N08	3188.09
N09	3085.53
N10	2805.61
N11	3214
N12	2985.85
N13	3014.76
N14	2873.23
N15	3217.78
N16	3069.6
N17	2856.35
N18	1788.73
N19	2858.03
N20	3104.25
N21	3087.04
N22	2875.07
N23	3840.36
N24	3843.69
O01	3224.62
O02	3064.53
O03	3166.45
O04	2913.47
O05	3046.07
O06	231.378
O07	2944.52
O08	2730.2
O09	3075.2
O10	3148.32
O11	3144.93
O12	2951.34
O13	3124.11
O14	2659.34
O15	247.387
O16	2942.62
O17	2972.97
O18	2668.42
O19	2931.75
O20	2852.97
O21	1454.84
O22	2860.71
O23	3655.84
O24	2833.98
P01	2844.52
P02	3076.5
P03	2952.13
P04	1493.02
P05	2973.62
P06	3004.62
P07	2978.33
P08	3107.35
P09	3096.01
P10	2996.4
P11	3084.7
P12	3004.86
P13	2898.76
P14	1443.49
P15	260.489
P16	2790.15
P17	2986.88
P18	2294.71
P19	2868.63
P20	3021
P21	1458.23
P22	2829.62
P23	3808.39
P24	149.491

## Sheet: Length by Treatment
Row	Treatment (µM)	Body Length (µm)	Average	SD
A	0
B	0	3121.87
C	0	2848.02
D	0	3140.48
E	0	2857.34
F	0	2961.4
G	0	3058.39
H	0	3050.5
I	0	2901.38
J	0
K	0	2857.08
L	0	2815.92
M	0
N	0
O	0
P	0	2844.52
A	0	3011.59
B	0	2968.82
C	0	2997.19
D	0
E	0
F	0	2983.1
G	0	2908.46
H	0
I	0
J	0	3073.23
K	0	3149.24
L	0
M	0	2798.19
N	0	3112.95
O	0	3064.53
P	0	3076.5	2981.85	112.836
A	0.0244	3025.28
B	0.0244	3131.8
C	0.0244
D	0.0244
E	0.0244	2942.94
F	0.0244	2843.81
G	0.0244
H	0.0244	3142.91
I	0.0244
J	0.0244
K	0.0244	2993.43
L	0.0244	2908
M	0.0244	2962.39
N	0.0244
O	0.0244	3166.45
P	0.0244	2952.13
A	0.0244	3030.56
B	0.0244
C	0.0244	3106
D	0.0244
E	0.0244	3000.54
F	0.0244
G	0.0244
H	0.0244
I	0.0244	3083.2
J	0.0244	3017.23
K	0.0244	3130.36
L	0.0244	2925.34
M	0.0244
N	0.0244	2946.39
O	0.0244	2913.47
P	0.0244		3011.7	93.0128
A	0.05	3048.96
B	0.05
C	0.05	3168.36
D	0.05	3025.81
E	0.05	3005.07
F	0.05	3038.59
G	0.05
H	0.05	3083.92
I	0.05
J	0.05	2762.88
K	0.05	3008.78
L	0.05
M	0.05	2912.64
N	0.05	3003.89
O	0.05	3046.07
P	0.05	2973.62
A	0.05	3079.49
B	0.05	3036.38
C	0.05
D	0.05	2937.68
E	0.05
F	0.05
G	0.05	2893.61
H	0.05	2918.65
I	0.05	2966.98
J	0.05
K	0.05	2699.41
L	0.05	3052.59
M	0.05	3019.1
N	0.05	3158.66
O	0.05
P	0.05	3004.62	2993.29	107.647
A	0.098
B	0.098	2828.8
C	0.098	3022.16
D	0.098	3116.91
E	0.098
F	0.098
G	0.098
H	0.098
I	0.098	2997.37
J	0.098
K	0.098
L	0.098	2792.09
M	0.098	2863.49
N	0.098	3025.17
O	0.098	2944.52
P	0.098
A	0.098
B	0.098
C	0.098
D	0.098	3002.72
E	0.098	3071.03
F	0.098
G	0.098	3022.96
H	0.098	2644.24
I	0.098	3026.07
J	0.098
K	0.098
L	0.098	2886.76
M	0.098
N	0.098
O	0.098
P	0.098	3107.35	2956.78	130.438
A	0.195	3087.03
B	0.195
C	0.195	3160.07
D	0.195	2923.89
E	0.195	3077.66
F	0.195	3025.69
G	0.195	3193.45
H	0.195
I	0.195
J	0.195	3058.88
K	0.195	2990.47
L	0.195
M	0.195
N	0.195	3085.53
O	0.195	3075.2
P	0.195
A	0.195	3224.06
B	0.195	3018.51
C	0.195	2951.48
D	0.195
E	0.195	3040.39
F	0.195
G	0.195
H	0.195	2976.13
I	0.195	3095.92
J	0.195
K	0.195	3112.06
L	0.195
M	0.195
N	0.195
O	0.195
P	0.195	2996.4	3060.71	80.4976
A	0.39	3154.67
B	0.39	3117.74
C	0.39
D	0.39	2907.63
E	0.39	2944.81
F	0.39
G	0.39	3055.4
H	0.39
I	0.39	3051.84
J	0.39
K	0.39
L	0.39	3041.08
M	0.39
N	0.39	3214
O	0.39
P	0.39
A	0.39
B	0.39	2884.42
C	0.39
D	0.39
E	0.39	2873.19
F	0.39	2839.66
G	0.39	2910.41
H	0.39
I	0.39	3010.09
J	0.39	3000.23
K	0.39
L	0.39	2976.09
M	0.39
N	0.39	2985.85
O	0.39	2951.34
P	0.39		2995.2	102.662
A	0.78
B	0.78
C	0.78	3096.42
D	0.78	3083.13
E	0.78	2953.71
F	0.78	3019.74
G	0.78	3070.45
H	0.78
I	0.78	3091.06
J	0.78	3087.37
K	0.78	2941.75
L	0.78
M	0.78	3090.73
N	0.78	3014.76
O	0.78	3124.11
P	0.78	2898.76
A	0.78	3162.8
B	0.78	2998.86
C	0.78
D	0.78	2964.29
E	0.78	2803.1
F	0.78	3026
G	0.78
H	0.78	2942.79
I	0.78	3052.15
J	0.78	2966.39
K	0.78
L	0.78	3000.3
M	0.78
N	0.78	2873.23
O	0.78	2659.34
P	0.78		2996.58	113.483
A	1.56
B	1.56
C	1.56	3002.78
D	1.56	3122.43
E	1.56
F	1.56	3069.77
G	1.56	2988.45
H	1.56	2974.04
I	1.56	3085.45
J	1.56
K	1.56	2983.96
L	1.56	3250.17
M	1.56
N	1.56	3217.78
O	1.56
P	1.56
A	1.56	2850.43
B	1.56	3055.19
C	1.56	2932.74
D	1.56	2900.32
E	1.56	3006.77
F	1.56	2999.9
G	1.56	2828.61
H	1.56
I	1.56
J	1.56	3124.39
K	1.56
L	1.56	3112.81
M	1.56
N	1.56	3069.6
O	1.56	2942.62
P	1.56		3025.91	110.131
A	3.125	3110.15
B	3.125	3103.09
C	3.125	3077.63
D	3.125	3129.07
E	3.125	3061.12
F	3.125
G	3.125	2907.16
H	3.125	2872.3
I	3.125	2932.82
J	3.125
K	3.125
L	3.125
M	3.125
N	3.125
O	3.125	2972.97
P	3.125
A	3.125	3011.96
B	3.125	3129.9
C	3.125
D	3.125	2973.04
E	3.125	3010.03
F	3.125	3007.51
G	3.125	2851.31
H	3.125	3030.36
I	3.125	3066.68
J	3.125	3090.19
K	3.125
L	3.125	3099.39
M	3.125	3087.82
N	3.125
O	3.125
P	3.125		3026.22	84.8214
A	6.25
B	6.25	2691.66
C	6.25	3026.23
D	6.25	3110.42
E	6.25
F	6.25
G	6.25	2732.86
H	6.25	2827.8
I	6.25
J	6.25	2984.86
K	6.25	2690.82
L	6.25
M	6.25	3119.23
N	6.25	2858.03
O	6.25	2931.75
P	6.25	2868.63
A	6.25	3058.44
B	6.25	3013.56
C	6.25	3032.91
D	6.25
E	6.25
F	6.25	3111.66
G	6.25	2937.87
H	6.25	2685.83
I	6.25
J	6.25
K	6.25	3020.76
L	6.25	2754.96
M	6.25
N	6.25	3104.25
O	6.25	2852.97
P	6.25	3021	2928.93	148.497
A	12.5	2889.97
B	12.5	2952.66
C	12.5
D	12.5	2849.78
E	12.5
F	12.5	2935.29
G	12.5	3038.31
H	12.5	2981.83
I	12.5
J	12.5
K	12.5
L	12.5
M	12.5	3139.26
N	12.5	3087.04
O	12.5
P	12.5
A	12.5
B	12.5
C	12.5
D	12.5
E	12.5	2828.24
F	12.5	2962.09
G	12.5
H	12.5	2858.04
I	12.5
J	12.5
K	12.5	2843.1
L	12.5	2935.66
M	12.5
N	12.5	2875.07
O	12.5
P	12.5		2941.17	94.8142
A	25
B	25
C	25
D	25
E	25
F	25
G	25
H	25
I	25
J	25
K	25
L	25
M	25
N	25
O	25
P	25
A	25
B	25
C	25
D	25
E	25
F	25
G	25
H	25
I	25
J	25
K	25
L	25
M	25
N	25
O	25
P	25		#DIV/0!	#DIV/0!

## Sheet: Unsuccessful wells
	1	2	3	4	5	6	7	8	9	10	11	12	13	14	15	16	17	18	19	20	21	22	23	24
A	W.O						W.O	Dead				W.O	W.O		Dead				W.O			W.O		Dead
B				W.O	W.O			W.O	W.O				W.O		W.O							Dead	Dead	Dead
C			Dead			W.O		W.O			W.O	W.O		W.O				W.O			W.O	U.H	Dead	Dead
D		W.O	W.O	Dead						W.O		W.O								W.O		U.H	Dead	Dead
E		W.O				W.O	W.O								W.O				W.O	W.O	W.O		Dead	U.H
F				W.O		W.O	W.O	W.O		W.O	W.O						W.O		Dead				W.O	U.H
G			W.O	W.O*	W.O		W.O			W.O				W.O								W.O	Dead	Dead
H		W.O		W.O			W.O		W.O		W.O	W.O	W.O			W.O							Dead	Dead
I		W.O	W.O		W.O				W.O							W.O			W.O	Dead	Dead	Malf.	Malf.
J	Dead		W.O			W.O	Dead	W.O		Dead*	W.O				W.O		W.O			U.H	W.O	N.E		Dead
K							W.O	W.O			W.O	W.O		W.O		Dead	W.O	W.O			W.O		Dead	Dead
L		W.O			W.O				W.O	N.E			N.E				W.O		W.O		Malf.		Dead
M	W.O			W.O				W.O	W.O	W.O	W.O	W.O		W.O	Malf.	W.O	W.O			W.O		Dead	Dead	Dead
N	W.O		W.O					W.O		W.O							W.O	W.O					Dead	Dead
O	W.O					Dead		W.O		W.O	W.O				N.E			W.O			W.O	W.O	Dead	W.O
P				W.O			W.O		W.O		W.O	W.O		U.H	N.E	W.O	W.O	Malf.			Malf.	W.O	Dead	Dead
			* = or not enough expression for correct measurement
