# Supplementary material for: High-Content Screening in Zebrafish Embryos Identifies Butafenacil as a Potent Inducer of Anemia
Source: PLoS One. 2014 Aug 4;9(8):e104190. doi: 10.1371/journal.pone.0104190 (PMC4121296; doi:10.1371/journal.pone.0104190)
Supplement: Dataset S1 — Microsoft Excel spreadsheets containing raw data for all chemical screening assays. (ZIP) [file pone.0104190.s036.zip › Dataset S1/19- Clodinafop-propargyl/Clodinafop-propargyl_Circulation_FFTAnalysis.xlsm]

## Sheet: Description
ToxCast Screen - Circulation
Clodinafop-propargyl
Data was collected using the Circulation Journal in MetaXpress
Imaged 74 hpf fli1 larvae using ImageXpress
Incubated larvae in 100 mg/l MS-222 for 30 min
Centrifuged plate for 2 min at 200 rpm
Imaging parameters:
*32 frames (0.09 sec interval)
*Transmitted light
*4X magnification; 1 site/well
Had the doors off of the imager and the fan on to stablize temperature
Test Initation Date: 10/1/13
Imaging Date: 10/4/13
Start Imaging Temperature: 27°C
End Imaging Temperature: 27°C
Total Imaging Duration: 1:58
W.O. = Wrong Orientation
N.F. = No fish in viewing screen
N.A. = Not Analyzed (did not meet analysis criteria)
O.F. = Out of Focus

## Sheet: Background
Measurement	Average (Show Region Statistics)
	1	2	3	4	5	6	7	8	9	10	11	12	13	14	15	16	17	18	19	20	21	22	23	24	25	26	27	28	29	30	31	32
A01
A02	565.125	563.875	561.25	563	564.75	572.25	565.375	562	564.5	568.125	567	564.5	561.625	561.375	562.75	562.125	563.25	562.75	567.75	568.5	564.25	565.125	562.625	559.875	565.625	565.25	571.5	562	567.625	565	569	568.5
A03	577.125	575.25	568.375	567.875	567.625	571.625	574.875	568.125	569.625	567.5	570.25	563.75	569.875	571.625	573.25	569.125	567.875	567.625	574.625	569.25	568.625	573.5	577.75	580.125	573.125	571.5	568.375	578.125	572.5	574.125	573.75	572.75
A04	633.125	631.375	627.125	628.625	635.125	633.5	623.5	637.125	638.75	635.5	625.625	632.125	630.125	636.875	631	627.625	631.75	629.625	632.375	627.625	625.75	624.75	630.25	628.375	628.75	626.875	628.375	630.875	631.625	635.375	631.125	633.25
A05	558.625	558.625	550	555.375	557	556.25	557.5	557.25	558.875	559.5	561.25	558.75	560.875	560.5	558.375	558.375	558.5	557.125	562.375	557.125	559	559.25	561.25	556.125	560.625	556.125	558.5	556.75	556	554.5	561.75	559.375
A06
A07	554.125	556.25	561.625	562.125	555.875	558.625	559.125	561	558.375	556.5	560	554	554.875	559.75	562.875	559.875	553.875	554.75	561.625	564.25	559.625	561	559.875	560.375	557.875	561	557.5	557.125	561.5	560.375	561.25	557.875
A08
A09	535.875	535.875	542	537.375	541.25	541.875	541.25	543.25	544.75	540.875	544	543.875	538.75	535.625	544	538.75	541.875	542.75	537.375	542	542.5	540.625	542.25	539.5	542.25	543	537	545.375	541.25	545.25	541.75	542.875
A10	531.75	531.375	525.75	535	533.5	532.5	530.375	528.125	528.375	534.75	529.875	527.375	535.375	531.625	537.875	534.125	532.625	530.5	531.5	530.375	531.625	527.625	531.5	528.75	527.875	526.875	532.25	533.125	531.625	533.375	532.125	530.5
A11	622.75	627.5	624	629.625	626.5	624.75	626	627.625	629.375	623.625	634.125	630.5	628.25	631.5	628.25	628.625	634.125	627.875	631.875	629.5	632.25	621.125	626.25	627.25	628.75	626.75	627.875	626.75	628.375	620.375	629.375	632
A12
A13
A14	536.125	539.5	530.625	528.75	529.375	531	538.25	532.625	530.625	533.625	536.75	539.5	540.375	535	533	530.25	531.125	531.5	534.125	531.75	537	533.5	534.125	538.625	540.125	532	535.125	535.25	537.375	532.875	537.625	535.25
A15
A16
A17	538.5	534.375	540.125	537	532.5	530.75	533.625	538.25	534.75	541	533.625	536.75	533.625	534.25	535.875	536.5	538.75	534.25	542.25	536.75	535.75	536.875	536.25	539.125	534	536.875	542.625	534.875	537.25	532.25	532.75	541
A18	620.25	615.375	614.375	612.75	615.875	619.5	617.125	617.375	617.375	614	616.375	619.75	617.125	616	613.5	617.375	616.25	619.625	614.375	616.25	614.25	616.5	615	609.75	615.5	620.25	608.375	614	617.25	619.75	615.25	617
A19
A20	569	566.5	566.875	572.125	568	574.375	570.25	567.75	568.75	573.5	567.125	576.25	571.625	579.125	571.25	563.375	577.75	569.125	574	569.25	572.625	568.125	565.25	569.625	568.125	571.375	569.625	568.125	573.5	570.375	571.75	567.125
A21	640.625	631.375	638.125	632.5	639.25	630.375	638.875	631.625	633.75	631.5	631.75	635.625	634	633.125	637.125	628.625	629.375	632.5	632.125	635.25	635.375	636.375	630.375	632.875	635.625	634	633.5	634.625	635.375	638.75	633.625	638.625
A22
A23
A24
B01
B02
B03	644.625	641.125	643.75	640.125	638.125	639.625	642.375	648.125	645.125	644.125	642.5	642.5	642	642.875	644.5	637.875	647.5	645.375	640.125	647.125	647.25	632.25	641.375	637.25	633.25	645.625	644	643.375	639.625	644.625	646.625	646.5
B04
B05	573.625	572.875	570.75	572.125	571.125	579.375	571.875	574.25	579	570.5	575.875	579.375	579.125	575.375	574.625	569.875	579.25	572.125	575.5	573.875	580.25	579	573.375	572.25	578.625	571.375	572	576.75	580.625	576.5	571	575.875
B06	548.875	547.75	554.25	547.5	543.625	550.375	546.5	552.125	550.625	552.625	553.75	554.5	555.25	551.375	554	547.875	550	549.75	558.5	553.75	551.875	552.875	550.125	550.25	552.375	553.125	551	551.5	554.375	547.625	556	562
B07	537	533.25	537.25	542.375	534.875	536	532	536	539.875	539.875	537.75	536.625	532.875	535.875	543.125	539	534	539.625	533.375	542.25	536.625	537.375	535.5	534.75	539.25	540.375	536	539.125	532	533.875	537.25	536.625
B08
B09
B10	624.375	612.25	621.25	624.75	622.5	621	620	625.25	622.625	616.75	623.375	622.125	616	628.25	619	620	621.5	624.5	625.375	622.75	622.75	622.375	616.875	621.75	620.25	622.375	628.375	624.125	619.75	615.25	619.875	617.5
B11	578	578.375	575.25	576.875	577.875	575.875	577.5	573.625	576.625	574.5	577.75	578.25	582.25	573.75	579.75	575.125	571.125	570.5	576.125	575	581.375	580.75	573.875	576.5	580	575.125	576.875	578.25	573.875	579.125	578.125	574.125
B12
B13
B14
B15
B16	562	562.125	561.625	564.875	562	559.375	565	564	561.25	562.5	560.875	569.75	567.5	561.75	566.75	562.75	567.125	567.875	566.125	569.5	558.5	565.5	567.75	559	558.25	559.875	565	564.5	567.375	567.375	568.75	558.75
B17	535.625	537.625	540.625	538.125	540.5	538.5	538	535.625	540.25	536	534.125	540.625	542.625	537.75	542.125	538.375	534.25	540.875	534.75	535.375	537.625	545.25	539.5	537.375	537.625	534.5	537	537.25	537	534.875	537.125	538.625
B18	631.75	628.75	631.875	628.625	633.25	635.625	624.875	627.25	629.125	638.625	628.75	633.875	630.875	634.625	634.5	628.25	630	631	634.625	628.625	634.5	628.875	630.75	629.75	637.5	640.25	634.5	628.375	631.75	634.875	635.125	639.375
B19
B20	632.125	626.625	625.375	628	630.75	627.625	635.875	630.375	622.875	623.875	632.875	629.375	627.625	630	628.625	626.625	635.25	633.75	624.875	627.625	633.375	627.25	627.5	628.625	632.375	636.875	630	628.875	634.25	633.75	629	633
B21
B22
B23
B24
C01	670.125	662.625	680.375	674.625	673.625	673	673.375	676.25	667.5	672	676.625	674.25	677.5	673.375	673.75	677.125	671.25	671.375	671.875	669.875	671.125	670.375	668.25	670.375	670.125	669.25	675.375	676.75	665.5	674.75	669.625	677.625
C02
C03
C04
C05	552.75	559.625	555.5	567.625	553.625	554.625	557.875	557.75	555.5	567	559	557.375	558.5	559.875	562	559.75	561.625	562.75	559.625	557.125	559.125	561	563.25	562.375	562.125	558.5	560.375	558.25	560.75	557.75	556.5	556.375
C06
C07	538.25	543.25	543.125	535.25	540.75	537.75	543.375	539.75	534	536.75	540	535.5	541.375	541.625	543.75	540.625	543	541.875	537.75	543	541.25	542.25	543.75	544.125	544.75	540.75	540.25	541.375	539.625	532.75	542.625	541.25
C08	540.125	536.25	540.125	537.5	542.375	542.375	540.75	539.125	543.125	538.625	536.5	543.75	543	535.25	541.625	542.625	543.375	538.75	541.125	540.75	540.75	540.625	539.75	535.25	539.625	542.625	542.625	539.25	544.125	538.75	538.75	544
C09	543.75	547.125	549	546.875	544.5	547.125	548.375	549.375	545.75	545.75	544.125	546.375	548.25	550	538.5	546.125	544.75	544.625	542.375	543.75	544.25	553.25	547.5	547.625	548.375	548.75	548.5	547.375	552.75	546.625	547.75	551.875
C10	545	543.75	545.25	541.25	551.25	547.5	540.5	543.25	548	545.25	550.625	547.375	544.375	544.75	544.625	549.75	553.375	545.25	545.625	542.25	545.25	546.75	547	544.75	547.875	544	542.5	537.375	546.5	550	547.5	543.5
C11
C12
C13	586	584.875	591.375	590.625	588.875	592.625	586.5	593.5	592	592.875	591.625	597	591.25	592.375	587.5	591.375	593.25	588.5	588.875	591.125	585.75	595.375	588.75	590.375	590.625	589.75	587	593.625	598.75	596.125	593.75	589.625
C14
C15	552.125	553.375	555.75	546.25	551.75	554.75	551.125	558.625	552.375	555.25	555.875	558.25	553	553.625	555.5	552.25	558.375	552.875	556.5	556.875	553.625	553.5	551.25	563.625	556.25	554.875	554	548.75	556.375	554.625	550.125	557.5
C16	533.375	534	535.375	531.875	536.625	538.625	540.375	538.875	531.375	539.75	539.125	535.75	537.375	533.5	537.625	538.625	533.75	528.875	533.375	537.75	536.75	534	533	535.625	538.375	537.5	539.5	540.25	539	538.75	536.75	534
C17	472.625	470.75	473.625	472.75	476.125	478	478	481.375	479.125	471.25	477.125	475.375	479.125	474.125	473.75	476.75	478.875	473.5	476.625	475.625	481.125	476.75	473.125	470.375	471.25	475.5	480.25	475.5	477.375	481.25	475.75	480.75
C18
C19	513.875	515.125	518.25	516.125	516.875	512.125	515.75	511.75	514.625	514.75	511.125	513.625	513.5	516.625	515.125	515.375	517.625	512.625	509.5	517.625	516.75	512	514.875	513.875	515.625	513.75	515.875	511.625	513.125	514.375	514.25	516
C20	533.75	536	533.125	541.25	538.625	541	537	537	540.25	540.75	540.875	536.875	539.375	538.5	539.75	538.25	542.375	538.125	533.75	539.125	536.375	532.75	535.5	529.75	533.5	533.25	542.5	540.875	537.875	535.25	536.625	532.875
C21
C22
C23
C24
D01
D02
D03	572.875	579.625	578	575.75	584.875	576.875	578.25	580.875	578.625	580.375	575.625	582.75	580.25	575.375	583.625	578.625	581.25	579.25	576.25	583.75	581.75	577.5	579.125	579.875	580	580.125	580.375	576.125	581.875	578	577	576.75
D04
D05
D06	539	543.5	541.25	541.625	540.75	540.125	542	537	538.5	540.375	540.375	540.625	540.625	538.875	543.375	536.875	542.125	538.5	542.125	534.5	541.375	542.875	538.375	541	544.375	534.125	545.125	540.875	538.75	540.625	541.125	543.75
D07	483.125	481.125	486.875	481.25	478.25	487.875	483.25	487.5	491.25	488.75	485.375	489.375	483.25	489.625	485.25	485.625	485.5	489.5	487.5	486.875	489.375	486	488.125	484.375	483.375	486.125	486.875	480	484.75	485.875	482.5	484.375
D08	543.625	546.375	546.125	542	545.75	542.375	541.75	540.125	537.5	545.5	543.5	540.375	551	542.625	545.5	542.125	543.5	541.125	541	541.625	541	539.125	545.375	538.125	539.875	546.75	545.75	543.75	537.75	541.125	546.375	540.75
D09	583.75	588	585.75	583.375	581.875	579	578.625	579.875	576.75	584.25	587.625	581.125	585.5	581.625	584.75	582.5	587.5	581.75	583.625	586.625	582.25	580.625	587	585.75	582.875	585.625	586.25	584	577.875	585	583.375	586.5
D10	563.75	566.875	566.75	565.25	561.875	565.625	569.5	568.25	563.75	566.25	568.375	564	569.25	562.5	570.625	560.75	567	564.375	559.375	562.875	564	564	566.125	562.125	563.125	564.5	563.125	561.875	566.375	564.375	568.5	565
D11	535.125	540.375	542	542.75	536	546.625	537.5	542.5	539.625	535.875	539.375	544.125	542.625	540.375	546	545	540.375	545.375	539.875	536.375	543.125	547.375	541.125	538.75	537.625	537.125	545.25	543.5	544.375	541.875	546	541.125
D12
D13	528.75	527.25	518	530.25	524.25	522.375	532.625	528	524.875	525.625	528.125	530.375	530.5	523.875	528.375	524.75	527.625	519.375	527.25	524.875	526.25	522.625	518.25	524.875	527.75	528	525.125	526.5	528.75	526.625	523.625	527.25
D14	551.5	550.375	543.375	541.625	543	544.75	548.75	548.25	551.25	547.625	546.25	545.875	550.125	545.5	548.125	547.25	555	548.125	541.25	544.625	547.375	548.375	545.375	545.25	549	547.25	547.5	547.625	545.875	549.875	550	547.75
D15	534.625	538.375	536.625	539.75	538.125	538.5	531.875	537.5	534	544.375	534.75	538.75	538.5	535.875	537.25	540.5	538.375	531.625	535.75	540.125	527.75	531.125	534.875	539	541	541.25	531.625	538.375	542.875	540.75	539.75	538.75
D16	627.75	635.125	633.75	631.875	636.625	632.375	630	630.875	631.375	634.125	628.5	636.375	634.25	631	631.125	637.875	639.75	625.5	632.75	634.25	636.875	633.25	628.5	636.875	629	627.125	633.875	633	627.125	630.5	635.625	634.875
D17	535.625	535.625	531.125	541.875	537.125	535	534	538.75	535.25	537	544.5	546.25	536.25	538.5	536.875	531.25	539.125	535.875	532.125	534.75	533.875	537.5	537.875	534.5	532.25	535.875	541.25	535.625	523.75	534.625	533.875	532
D18	566.625	565.75	575.875	569.25	572.5	563.625	564.25	567.875	565.875	567.625	568.875	564.125	566.375	569.75	564.625	570	567	577.5	561.75	566.875	562.25	570.125	569.875	569.875	576.375	568.125	565.75	566.25	574.375	563.875	567.625	563.25
D19	548.125	547	547.5	550.25	547.875	545.375	547.75	547.125	549.625	551.875	545.375	546.625	541	544.5	543.5	549.125	543.75	548	544.5	545.5	548.125	548.625	544	546	535.375	543.5	541.625	540.875	545.5	547.25	546.625	545.5
D20
D21	553.25	557.625	547.375	540.625	554.75	550.375	547.875	547.625	553.375	550	550.125	550	545.875	554	550.375	550.875	547.125	556.5	546.5	553.25	548.375	550.375	549	549.25	553.125	554.25	548.75	550.625	548.25	548.75	546.25	551.875
D22
D23
D24
E01
E02
E03	553	559.125	551	553.875	554.875	549.125	550.75	550.125	551.75	554	553.75	547	545.625	548.375	549.125	546.875	557	551.875	547.75	547.75	550	546.875	549.125	542.625	551	546.625	545.875	549.875	556	554.25	552.375	550
E04	592.25	594.75	595.75	596.75	602.75	599.375	596.25	594.375	593.625	596.875	596.125	588.625	591.625	595.5	596	593.875	595.875	598.5	596.5	597.5	597.25	594.625	602	599.375	603.5	600.375	596.75	601.875	596.375	596	602	596.25
E05	637.125	632.5	631.75	633.625	631.875	633.375	635.375	634.625	636.5	640.75	627.25	636	633.5	626.625	637.875	638.5	635	629.25	634.875	635.875	625.375	637.25	634.875	630.75	633.625	630	635.375	632.125	634.875	639.375	637.125	632.625
E06
E07
E08	528.125	536.75	541.125	534.125	535	538.75	539.125	531.875	537.875	533.125	538.125	536.25	535.875	533.25	537.75	542	534.5	532.75	535.75	538.375	539.25	539.5	533.625	538.75	531.25	529.5	537.5	534.375	532.875	536.75	532.125	531.5
E09	542.5	541.25	545.625	543.5	541.5	554.375	546.375	546.625	548.25	548.25	549.875	547.5	544.625	547.125	543.125	545	544.5	541.625	542.375	541.5	539.75	540.25	547.5	546.125	544	544.25	540.25	536.5	543.875	536.125	539.25	543.75
E10	551.875	545.375	554.375	561.875	556	559.875	554.125	557.375	558.375	555.5	556.625	558.25	553.375	555.375	552.125	551	554.875	559.5	557.5	552	551.125	551.75	553.125	555.625	557.625	554.625	554	552.5	553.75	551	558.5	551.25
E11	540.25	540.875	540.125	544.25	541.625	538.75	539.125	540.875	544.5	534.875	542.375	538.625	537.75	537.375	539.75	536.5	546.75	536.75	536.25	533.5	541.25	536	541.5	540.75	541.5	548.375	540.5	544	540	541.75	540.625	544.875
E12	543.5	547.5	548	546.25	544.875	546.375	544.375	547.625	546.875	545.25	544.125	554.5	546.625	542.5	550.5	546	547.375	540	539.875	552.125	548.75	543.875	543.875	551.25	550	548	552.75	548	546.25	548.625	542.75	549.125
E13	542.375	540.375	536.375	543.625	534	544.125	543.75	540	541.875	545.75	545	542.375	542.625	540.625	540	543.75	539.875	537.125	541.25	539.375	539.5	536.375	541.875	546.375	542.875	539.625	541.875	545.875	536	543.75	543.75	538.625
E14	542.25	545.125	544.5	547	547.25	545.875	540.875	547.25	544	548.75	547.5	542	551.125	547.625	548.125	546.125	540.875	547.125	542.375	545.5	548.5	543.75	547.5	545.875	548.125	545.75	541.625	545.625	540.875	548.125	550.125	544.75
E15
E16	573.375	570.75	575.625	577.625	570	575.25	574.5	575.125	575.375	578.75	573.875	583.75	576.25	571	575.25	571.625	567.125	570.25	573.75	568.75	577.25	577.875	576.375	579.25	575.25	575.375	571.375	576.125	582.75	575	571.625	573.125
E17	602.875	611	609.875	609.375	605.125	606	602.125	607.125	607.125	611.25	608.375	610.5	605.125	604.25	606.25	601.5	608.375	603.875	601	613.25	604.875	609.375	602.75	607.5	607.5	605.875	598	610.375	614.25	603.5	606	602.875
E18	564.5	564.625	569.875	562	563.25	559.125	569.5	565.125	565.375	572.75	571.875	565	572.5	571.25	565	563.125	566.625	564.625	572.25	564	569.25	565	566.875	564.375	563.375	569.75	564.75	563.5	561.5	569.375	563.25	562.25
E19
E20
E21	573.625	585.5	585.375	580.375	583.125	591	591.375	584.5	583.375	584.375	582.25	581.25	582.75	581.375	579.25	589.875	585.375	585.125	581.625	585.5	584.875	586	584.25	583.375	582.75	586.625	582.5	586.5	582.5	580.75	587	581.5
E22
E23
E24
F01	607.875	611.125	611.125	615	608.75	604.25	602.75	608	602.875	613.625	605.5	608.625	611.875	613.125	613.75	607.75	608	606.75	605.25	611.375	612	607.75	607.25	611.25	610.75	611.875	608.5	616.125	609.875	608.25	612.75	608
F02
F03
F04
F05	599.125	602.875	608.375	604.75	604.25	603.5	599.625	610	606.75	605.75	603.375	604.5	607	600.875	606	605.625	601.125	606.25	603.875	602.125	604.375	612.125	604	603.75	605.625	603.625	604.625	605.125	609	599.25	604.5	603.5
F06	619.625	614.25	611.375	617	611.75	617	613.125	616.875	620	610.5	613	617.5	614.75	607.875	613.25	618.625	613.875	614.125	612.375	615.5	607.625	610.25	616.375	611.875	615.625	609.875	622.5	613.125	608.625	621.25	613.375	611.75
F07
F08
F09
F10
F11
F12	546.25	547.875	554.125	546.875	540	549.75	547.875	551.25	544.375	544.25	551.25	544.875	543	540.875	548.5	546.25	548.375	545.25	554.125	550.875	547.375	548.375	550	544.125	550.875	552.125	546.375	542.75	545.125	546.5	547.875	548.25
F13	638.5	630.875	630.75	635.5	639.375	634.5	632.375	639	635.125	633.375	638.375	638.75	634.5	641.75	639.125	634.375	638.375	643	629.625	642.5	634.875	640.25	636.625	638.125	638.375	639	636.375	634.75	640.875	637.375	632.25	638
F14	547.625	543.25	541.375	545.875	543.5	544.25	539.75	547.25	542.625	543.5	545.875	544.875	543.5	543	540.875	543	544.375	538.125	544.875	545	546	540.25	542.625	545.25	539.375	543.875	543.5	543.25	546.375	545.25	542.25	544.125
F15	545.875	548.125	548	548.75	544.375	545.875	549.375	548.625	551	547.375	555.625	550.125	551.125	549.5	549.375	546	551.625	553.875	546.75	545.25	554.375	546.75	545.875	547.125	550.375	551.125	553.625	552.5	557	548.25	555.625	539.875
F16
F17
F18	553.625	551.5	552.375	546	552.125	551.875	549.875	549.125	556.75	546.75	549.75	549	543.25	549.25	551.25	551.875	553.625	552.5	549.75	552	550.25	549	552.875	553.125	550.25	551.5	549.625	550.875	548.25	551.25	548.875	551.375
F19
F20	545.375	544.5	546.625	548.75	545.875	551	550.875	546.625	546.5	550.25	548.5	548.75	549.125	542.5	548.25	549.75	549.625	549.375	559.125	544.875	546.5	547.125	549.25	542.5	546.375	544.875	550.875	545	545.875	548.875	548.625	548.5
F21	470.75	468.5	465.625	474.25	474	474	470.875	467.5	471.625	473.125	473.625	470	471.625	474.25	472.625	471.5	466.25	474.875	472.375	478.75	468.875	470.125	475.875	471.25	467.625	468.625	467.375	472.625	471.125	473.125	470.5	471.625
F22	575.375	570.5	570.25	572.25	566	568.5	564.125	567.25	567.875	566.25	566.125	564.125	569.125	563.125	561.75	571	566.25	562.875	557.375	570.625	562.875	566.875	570.75	558.625	565.875	574	567.625	567.875	566.75	566.75	563.25	571.5
F23
F24
G01	565.75	561.125	559.375	568	566	563.75	561.375	567.75	560.875	570.375	570.625	561	565.25	564	561.5	565.375	567.75	569	566	560.875	567.875	569.625	561	564.25	558.625	563.625	565.125	572	566.125	564.75	564.5	567
G02	603.625	602.25	601.25	602.875	607.625	600.5	608	607.5	599.75	602.625	606.375	599.375	607.5	607	603.25	603.625	607.375	606.125	603.625	606.375	608.125	604.75	604	597.625	603.125	603.375	610.875	601.25	600.875	603.125	603.875	601.875
G03
G04	564	563.75	559.75	565.625	560.25	564.5	569.625	566.25	564.375	567.375	558.25	564.875	562.25	563.875	560.375	567.25	561.625	562.875	565.25	569.625	560.625	565.375	557.25	564.875	566.625	565.625	567.75	568.125	564.25	560	565.75	568.75
G05	581.25	580.875	581.375	577	584.75	579.125	580.25	587.25	578.75	577.5	582.625	578.625	580.25	580.5	577.25	582.75	582.375	578.75	582	582.125	582	587.5	576.5	582.5	582.5	580.5	585.25	586.5	587	578.125	581.125	584.375
G06	630.875	637.5	632.5	641	640.375	637.25	627.625	636.375	642	636.125	631.25	633.625	639	634.625	636.875	632.875	636.375	634.75	636.625	637.25	634.5	635.75	635	641.75	636.5	639.125	636.5	643.625	636	638.75	637.625	640.5
G07	558	563.625	564.875	553.75	560.25	556.375	555.75	554	560.375	556.25	554.75	558.625	554.75	558.875	551.75	560.125	555.5	558.125	559.5	556.75	553	555.625	557.875	555.75	556.25	568.75	557.625	554.875	554.375	557.625	555.375	556.125
G08	551.25	553.375	552.625	554.125	551.25	551.75	548.25	554.75	555	552.75	548.875	551.625	552.5	548.875	553.875	548.875	555.25	547.625	551.875	557.5	551.375	551.375	556.5	544.25	554.5	551.875	553.375	554.625	554.125	553.625	552.25	551.625
G09
G10
G11	548.125	542.875	542	548.625	540.75	551.375	542.5	541.75	546	543.625	548.625	542.125	540.125	545	545	540.5	540.5	547	538.875	543.375	545.75	540.75	549	544.5	543.625	550.25	541.125	548.25	544.625	543.5	547.25	542.625
G12	504.5	500.125	502.625	500.75	504.375	503.625	501	507.875	507.75	506.125	502.5	505	499.125	502.5	505.125	506.25	499.75	508.125	508.375	498.875	503.25	506.75	505.125	503	503.25	502.75	501.125	504.375	504.875	506.375	500.5	508.125
G13	537.75	539.625	538	534.75	539.625	540.5	540.125	537.625	541.5	532	539.875	541.375	540.625	538.125	542.5	531.625	541	540.25	544	541.25	540.75	536	538	545.125	536.75	542.625	542.75	544	546.125	538.75	547.125	539.875
G14
G15	543.75	548.25	546.25	542.75	545.5	548.75	555.125	542	544.375	545.625	541.875	547.625	546.75	542.5	543.625	544.25	551.375	548.5	542.375	544.75	548.75	553.875	545.875	540	551.875	546.5	548	546.875	547.75	544.375	545.875	544.125
G16
G17	637.25	636.625	638.5	639.75	641	645.75	640.125	644	637.625	639.875	644.625	638.5	640.375	642.75	644.125	642.625	644.5	645.75	641.875	634.375	640.125	641.25	640.375	642.125	641.75	643.5	636.375	643.375	643.875	636.5	640.125	634.5
G18	608.625	616.875	610.375	609.75	611.625	611	609.5	610.125	606.75	614	613.875	611.625	612.625	601.5	610.375	610.875	612.625	613.375	606.625	610.25	604.875	611.75	609.75	609.125	607.625	613.625	611.625	610.375	611.5	609.25	602.75	607.875
G19	556.375	556.875	554	556.75	557	558.375	556.375	555.125	557.125	559.5	555.75	551.25	554.25	557.125	549.375	563.125	549.125	555.125	555.875	562.125	553.25	553.375	553.5	556.5	554.625	554.5	557.125	560.125	552.75	559.875	552.75	549.75
G20	562.125	556.75	556.375	555.375	556.75	551.625	554	552.875	549.875	554.25	555.5	560.25	555.125	557.375	560.25	556.125	553.875	551.625	550.25	551.625	552.125	552.875	558.25	558.875	553.5	548.75	552.125	549.75	559	555.375	544.5	560.5
G21	638.875	645.375	639.875	638	645.75	647	638.75	645.125	644.5	641.875	644.875	643.5	642.875	636.125	644	637.375	643.875	642.875	641.125	640.125	648.375	646.625	637.5	641.125	639.375	639.125	647.375	642.375	643.125	643.875	641.5	640.375
G22
G23
G24
H01	535.5	537.75	539.125	534.875	532.875	543.375	543.5	546.625	542.5	538.125	538.125	535.375	541.5	537.875	542	536.625	536.625	541	538.625	536.375	537.5	535.125	534	540.625	538	538.125	538.375	529	534.875	536.875	541.375	543.5
H02
H03
H04	639.75	635.375	633.125	635.25	642.375	639.375	638.375	629.375	636.25	637.375	632.375	638.25	632.875	638.5	629.875	631	638.5	636.25	631.375	637.5	640.625	634.625	639.625	631.125	638	638.875	641.75	634.625	631.375	639.625	634.75	637.125
H05	665.375	658.625	665.25	661.5	656.125	662.625	660.125	659.625	657.625	655.875	652.875	651	656.125	660.125	656.875	654.5	651.625	657.75	659.875	662.75	658.75	658.75	658	662.875	660.25	657.5	657.25	661.625	665.5	664.5	664.25	659.375
H06
H07
H08
H09
H10	551.75	557.875	549.5	555.375	552.625	558.625	558	556	555.5	550.625	554.75	553.875	556.5	554.75	558.25	555.75	560.25	550.375	554.125	553.625	552.625	552	555.5	546.5	554.125	554.875	557.125	552	552	557.375	551.625	561.25
H11
H12
H13
H14
H15	532.375	534.25	536.375	536.25	533.875	532.5	535.25	534.625	530.375	535.375	533.5	536.25	530.5	539.875	533.5	535.75	531.75	537.125	535.75	532.125	528.875	527.75	536	528.75	535.125	535.625	536.125	532.875	531	531.375	525.375	540.125
H16
H17
H18	557	565.125	565.125	560.125	561.875	565.375	562	560.5	564.75	555.75	566.375	566.375	554.5	559.375	559.125	565.25	563.625	568	557.625	562.75	562.125	559.625	564.375	560.75	563.375	564.375	556.75	561.375	561.25	561	566.125	561.875
H19	558	565	556.25	558.125	560.375	554.75	555.125	562.75	559.625	558.625	562	553.375	560.5	560.375	554.375	552.625	558	559.625	561.625	555.125	558.25	561.75	558	559.875	557.875	560.375	561	556.875	563	558.5	563.75	558.125
H20	595.125	598.625	598.625	599.625	595	595.125	595.875	602.25	594.875	596.875	596	600.125	599.75	598.375	597.125	593.875	606.375	599.5	596.5	600.875	599.375	602.5	595.25	595.125	604.625	599.875	601.625	597.75	600.625	591.375	596.125	598.75
H21
H22
H23
H24
I01
I02
I03
I04	662.125	663.5	660.625	662.375	663	667.875	664.375	661.125	664.625	662.5	666.875	660.875	665.75	666.625	663.625	659.75	661.125	668.625	664.75	661.625	661.875	668.625	662.875	664.5	659	660.625	662.375	662.625	663.5	664.5	659.375	671.75
I05
I06	507.625	500.875	505.375	510.375	509.625	506.5	509.25	506.625	512.125	509.25	509.25	508.5	510.75	508.625	512.125	507.375	510.75	513.125	507.875	509.125	508.125	511.875	507.625	506.875	510.25	507.875	510.375	509.125	510.625	505.125	510	506.75
I07	626.875	637.375	633.375	635.25	639.5	629.375	637	634.375	634.25	634.25	635.875	631.25	634.625	633	637.625	640.5	631.375	633.375	630.5	636.75	632.125	626.5	632.375	629.125	637.625	639.375	632.25	631.375	630.125	640.125	629	641.25
I08	585.25	588.125	587.5	589.75	586.5	588	585.75	584.125	593.75	592.625	587.75	587.5	586	585.25	586.375	588.625	596.5	587.75	593.75	592.25	592.5	588.125	586	588.375	589.25	590	588.5	584	595	590.125	588.125	584.625
I09
I10	569	564	567.625	559.5	564.875	568.25	562.125	570.5	564.75	561.25	564.875	556.625	566	565.75	571.5	569	567.625	573.375	567.5	564.75	566.625	563.875	570.875	568.25	567.375	567.875	570.875	562.375	562.625	568.125	560.25	565.625
I11
I12	622.5	630.625	625.75	635.625	628.875	624.125	633.25	631.375	626.25	627.875	627.125	624.125	628.75	629	632.875	624.5	627.875	627.75	628.625	624.875	633.125	625.375	632.875	629.5	628.75	629.5	629.625	621.5	626.875	626.375	633	623.375
I13	542	547.375	545.75	550.125	552.5	554	549.75	547.75	554.875	551.5	557.625	553.5	550.25	555.5	555.125	549.375	551.625	550.375	557.5	551.5	548	554.875	549.5	557.375	543.75	551.5	558.125	551.625	548.25	545.875	550.25	547.375
I14	577.75	580.625	581.625	573.375	572.5	574.5	578.625	577.5	577.625	572.625	579.875	576.125	582.25	581.75	582.25	578.625	581.25	576.875	586.125	577.375	572.875	579.625	574.5	578.625	575	583.25	581	582.375	581.875	585.125	578.125	586.125
I15	605.5	599	608.75	604.5	608.25	604.75	607	605.75	606.25	602.75	605.25	602	608.5	606.375	609	608.25	611.375	608.75	612.5	613.625	603.625	605.125	605.25	616.75	611.375	611.125	613.375	607.75	608.375	610.125	604.75	609.125
I16
I17	607.5	614.875	612.25	610.5	609.375	605.5	613.75	605.875	604	610	616.625	614.5	609	615.875	610.625	612.375	612.5	606	607.625	614	612	613.375	609.25	610.125	613.25	605.625	615.75	619.75	608.125	608.25	608.125	607.375
I18	550.875	556.125	554.375	550.75	556.875	558.375	554.625	555.5	554.875	553.75	551.875	554	558.25	550.75	549	554.25	552.5	554	548.875	554.625	549.25	551.875	551.125	548.875	551.125	555.125	548	550.375	561.875	554.25	555.375	552.125
I19
I20
I21
I22
I23
I24
J01
J02	477	474.25	472.25	475.5	477.875	469.625	476.125	478	472.75	472.25	474.5	472.125	462.375	470.125	474.5	472.125	471.125	469.375	471.625	473	477.625	474.5	474.875	476.75	468.875	473.25	475.25	472.375	477.375	470.75	465.5	472.375
J03
J04	567.75	575.875	580.75	575.125	577.5	573	575	576.25	580.625	579	584.875	575.125	576.75	579.875	578.75	578.75	580.25	581.25	575.125	576.25	579.25	576.625	580	577.75	580.25	574.5	572.625	569.25	578.125	577.75	579.875	573.625
J05	471.375	469.875	473.625	478	472.125	474.375	475.75	472.125	474.75	470.375	470	472.5	475.375	473.125	472.75	475.375	481.25	474.125	476.625	473.5	474.25	469	467.375	476.25	473.25	475.75	472.25	476.375	474.875	477.125	479.375	472.875
J06
J07
J08
J09	546.625	539.875	548.625	549.375	545	545.375	549.625	553.375	546	547.375	541.625	552	549.75	551.75	544.5	546.25	540.75	551.375	547	546.375	545.875	547	544.375	544.375	547.25	546.375	542.125	552.125	551.875	547.625	546.125	545.5
J10
J11
J12	563.25	566.25	567.5	563	562.25	567	561.625	567.375	562.75	559.25	558.125	568.25	562.25	561	563.625	562	562.625	563.125	568.625	564.5	566	564.625	565.5	571.125	569.125	567.625	562.25	560	566	566.625	568	564.125
J13	595.625	600.625	604.75	603.875	602.375	593.625	596.75	601.5	597.75	600.5	604.125	599.125	606.875	604	605	594.375	600.375	602.125	598.75	598.25	595	596.625	601	602	598.75	600	598.25	600.625	603	603.625	599.625	603
J14	520.125	515.625	515.25	518.625	523.5	522.125	521.375	518.25	519.5	528	522.875	519	521.25	518.125	515.625	521.75	518.75	518.5	519.5	522.125	521.25	520.5	520	523.25	510.625	514.375	518.125	524.25	519.625	522.375	519.625	517.5
J15
J16	554.5	551.625	558.375	556.25	561.25	558.875	553.875	550	553	557.125	559.75	556.5	555.25	554.5	550.5	553.75	552.375	555.75	554.25	554.375	553.375	554.25	558.875	553.75	551.125	551.5	551	551.875	553.25	554.75	551.875	554.375
J17
J18	543.375	546	545.875	540.75	541.125	545.875	539.75	547.125	539.375	547.625	547.375	548.75	536	544.75	540.375	542.625	543.75	539.875	544.25	541.125	542.625	546.25	544.375	542.75	546.625	546.625	543.5	547.625	543.75	542.5	547.75	537.625
J19	595.125	592.75	590	591.25	593.5	595.75	589.25	593.875	592.75	594.625	597	589.875	595.5	588.375	599.5	592.125	599.875	593.625	590.5	591.375	597	593.75	595.5	593.375	596.125	592.875	589.875	595.125	594.375	595.25	594.125	598.375
J20
J21
J22	571.25	565.875	568.875	568	563.25	568.375	570.5	569.25	571.875	571.625	567.25	574.125	570.125	570.375	568.75	572.5	571.75	573.5	574.625	572.875	572.125	565.875	568.375	572.375	572.375	573.875	569	574.25	574.875	574.375	573.5	572
J23
J24
K01	534.875	537.375	536.375	531.25	532.875	536	533.875	531.5	531.375	535.875	534.5	539.75	531.5	534	538.375	534.875	535.875	531.875	532.375	533.5	539.75	530.5	533.875	538	537.5	531.75	536.375	537.375	539.5	537.25	537.75	539.75
K02
K03	600	602.375	604.25	603.625	604.375	604.875	602.375	607.25	607.75	597	603.25	604.875	604.375	603.125	603.625	605.25	599	605.375	609.375	602.375	602.5	609	608.125	599	604.125	607	601	613.875	605.125	603.375	605.375	608.875
K04	526.125	527.125	523.375	532.625	528.75	525.125	523.375	527.75	528	528.375	526	524.625	530.5	532	529.25	528.625	530	529.125	530	528	526.25	531	527.75	526.625	529.75	524.625	525.5	527.625	528.25	532.5	529.125	537.25
K05	549.25	552.25	554.5	558.375	553.5	547.25	554	553	552.75	549	546.75	551.25	550.375	554.625	557.375	552.75	548.375	549.375	546.375	549.625	552.25	551.75	552	552.875	551.25	543.375	552.125	550.875	546	554.875	553.125	556.5
K06	633.125	630.875	633.75	633.125	634.625	642	635.75	628	637	642.375	642.375	636.75	637.375	637.625	635.75	640.625	633.125	639.875	637.25	643.125	637.75	642.375	641	639.75	641.75	635.75	634.25	633.25	635.75	638.5	630.5	634.25
K07
K08
K09
K10	603.25	605.125	597.5	605.625	604.625	605.75	606.5	600.125	610.125	607.25	606.375	605.75	607.875	605.375	608.5	608.375	605.25	602.5	608.75	609.5	609.5	603.125	600	602.125	601.5	606.125	603.875	609	608.25	603.875	602.75	605.5
K11
K12
K13	560.5	562.375	563.125	565.25	570.375	560.25	569.125	562.625	560.75	559.125	558.875	562.25	562.625	562.125	558.625	560.5	565	565	558.5	566.375	562.5	560.25	566.375	561.875	558.75	566.5	561.25	565	563.25	570.75	564.25	567.75
K14
K15	615.25	620.75	625.125	621	620.375	621.75	623.875	622.875	625.125	626.25	622.125	618.75	621.75	623.875	615.75	623.75	624.125	619.625	628.75	620.5	619	620.75	626.25	623	621.25	620.75	619.875	624.5	630.125	626.375	623.25	621.125
K16
K17
K18
K19	565.125	552.375	558.375	555.875	551.625	558.875	559.5	554.875	557	553.125	555.375	563.375	560.375	556.75	559.125	558.875	552.5	556.25	559.625	551.75	561.875	557.875	557	563.375	558.5	556.125	558.875	562.625	564.875	562.75	567.25	563.75
K20
K21
K22
K23
K24
L01	655.75	660.375	658.75	656.625	651.875	662.125	659.25	665.875	656.375	663.25	664	663.375	660.5	664.25	665.125	657.75	658.25	659.25	659.75	658.75	661.25	657	660.5	654.625	666.75	659	659	663.125	660.125	662.375	660	662.125
L02
L03	544.375	541.75	546.125	551.75	541.5	540	547.875	549.5	547.875	543.875	546	538.625	543.5	541.625	546.25	543.25	548.875	548.25	546	545.625	546.75	546.25	540.75	546.5	546.125	542.5	547.375	541.125	543.125	546.75	544.125	548.75
L04
L05
L06
L07
L08
L09
L10
L11	650.5	654.375	647.75	645	659.375	658.25	650.875	656.125	655	654	650.625	659.375	658.375	661	655	653.25	657.875	656.25	654	653.375	657.625	658.875	655.875	660.625	656.75	656	656.125	654.375	647.75	652	658.125	658.375
L12
L13	651	644	645	651.875	647.75	651.125	647.25	650.75	649.25	657.375	652.375	652.875	655.375	654.625	655.5	660.25	657.5	652.5	650.5	651.125	654.75	651.25	660.75	654.875	648.75	648.875	645.125	659.375	654.25	647.75	652.5	654.125
L14	554.75	559.5	559.375	559.25	559.125	558	561.125	561.75	553.625	559.625	558.25	552.125	553	562	552.375	555.125	561.5	561.375	554.75	558	559.125	562.125	557.5	560.875	562.125	560.5	557.5	557.5	561.125	564.25	557	564.125
L15	580.875	588.125	583.875	583	580.75	588.375	584.75	587.75	583.75	593.125	579.125	584.25	586	588	583.125	582.375	583.875	584.625	587.625	586.125	586.125	579.625	583.25	577	580.375	581.125	581.375	589.75	584.5	585.25	587.375	587.375
L16	565.75	565.875	563.875	564.75	558.625	560.375	574.125	564.25	560.5	561.125	564.375	570.75	567.25	558.625	565.25	564.125	561.25	563.25	567.75	564.375	562.125	569	563	560.25	564	564.875	562.25	565.625	566.25	568.375	569.875	564.875
L17
L18	613.375	608.875	607.625	609.125	611.875	614.625	613.875	613	618.25	613.25	613	609.875	613.125	613	612.875	615.5	612.625	618.75	615.875	609.125	610.75	607.25	614.75	610.125	614.75	608.625	607	619.75	614.5	614.375	611.75	612.625
L19
L20	617.5	613.875	615	617.5	615.25	619.75	618.5	615.625	617.5	612.25	616	617.625	619	621.875	618	618.625	615.25	620.25	617.25	613.875	618.25	617.875	614.5	617.625	616	617.25	617.75	616.75	615.875	623.625	616.25	615.125
L21
L22	656.875	644.125	644.375	650.5	647.125	649.5	649.5	649.5	649.25	646.625	654.25	649.875	649	645	646.25	648.375	647.75	655.875	643.75	644.25	650	649.375	649	644.125	649.875	646.25	653.75	649.5	654.875	650.75	654.875	655.625
L23
L24
M01
M02	635.5	632.875	641.375	641.5	640.875	638.125	638.375	646.125	645.625	643.5	639	641	639.5	641.25	639.625	643.875	640.5	640.625	645	635.875	648.75	636.25	640.375	640.875	641.625	646.625	645.25	644.375	644.75	642.125	639.25	639.125
M03	624.375	625.5	620.125	623.125	628.25	628.625	628.25	630.75	631.375	624.25	630.25	628.5	621.125	621.875	628.625	621.875	626.75	625.5	623.5	627.625	626.75	619.875	621.125	629.125	635.125	632.75	628.75	630.875	627.875	624.625	625.25	620.25
M04
M05	537.375	535.125	535.25	535.875	532.25	533.5	528.125	534.875	528.125	533	531	529.75	538.5	537.125	531.75	530.125	533.125	537.625	535.125	531.75	531.875	530.375	528.5	528.625	521.375	524.625	533	529	528.5	537.75	539.625	528.875
M06	533.25	528.25	532.75	538.75	535.875	538	531.125	533.75	530.875	535.75	534.375	535.5	529.625	533.875	531.625	534.625	539.25	533.125	534.25	533.625	531.25	533.375	531.625	538	530.5	535.875	534.875	530	530.125	536.375	532.25	538.875
M07
M08
M09
M10
M11
M12	614.5	615.5	617.125	613.875	609.75	615.5	616.5	617.375	610.5	616.25	617.25	620.5	613	612.5	616.5	618.375	616.5	613.25	624.125	616.5	616.125	614.5	612.625	618.75	613.25	614.75	620.75	607.25	612	614.375	613	617
M13	586.5	588.25	590.125	591.625	586	592.875	595.375	595.625	587	586.375	594	590.125	589.5	588.75	588.75	594.75	590.125	597.5	586.25	596.375	585.125	597.625	589	596.625	594.5	596.875	592	590.75	590.125	591.875	591.625	591.625
M14
M15
M16
M17	541.625	540.375	545.125	543.875	538.125	547.5	541.625	548	545.875	543.5	543.625	538.875	548.375	543.75	543.875	541.75	547.875	543.375	546.75	542.875	545.75	539.625	546.5	542.375	546	543.875	546.25	546.875	543	540	538.5	541.875
M18	617.5	623.875	617.375	619	621.375	621.5	618.125	619.5	623.375	616.25	615.875	621.375	618	624.375	621.375	624.375	626.75	622.625	618	628.25	627.5	613.625	615.125	615.875	617.875	611.625	616.125	611.125	616.75	614.875	618.375	616.75
M19	641.375	636.625	639.25	639.75	644.25	640.875	640.375	639.5	640.875	642.625	639.125	640.75	648.25	636.25	640.875	644.5	637	645	646.75	637.625	636.625	641.25	646.625	643.25	641.5	652.5	645.125	647.25	649.875	642.625	644.875	647.75
M20
M21	573.5	569	568.5	567.875	567.5	570	561.625	571.625	565.25	569.625	567.125	568.375	573.375	568.375	569.25	567.125	568.625	568.375	568.125	568.25	570.75	572.125	573.625	573.375	570.875	567.625	569	571.5	567.625	571.625	570.875	568.625
M22
M23
M24
N01
N02
N03	598	604.625	599.125	600.5	600.875	597	609.125	600.625	597.5	602.625	600.375	599	604.75	596.125	596.875	608.25	597.125	602.875	600.875	599.875	605.25	597.5	604.25	597.875	595.875	603.5	600.625	602.75	595.125	603.5	600.75	598.75
N04	476.875	474.5	471.625	475.375	475.875	469.25	469	475.625	474.875	472.125	475.75	469.75	471.25	473.5	471.125	470.75	473.625	466.5	476.5	472.75	477.25	467.125	475.25	472.625	470.25	474.25	473.5	474.5	476.625	473.375	472	468
N05	545.25	550.375	543.875	549.5	552.25	546.375	548	543.625	543.25	542.875	545.125	549.375	549	543.625	545.125	544.25	545.25	544.5	542.75	551.625	548.125	550.75	549.375	546.375	546.625	547.75	540.75	548.25	546.5	549.625	545.375	546.75
N06	556.875	554.875	552.875	557.5	547.125	552.375	553.375	558	558.125	548.25	555.75	551.25	555.25	557.125	552.875	556.75	554.625	559.625	556.375	554	557.125	556.25	552.625	551.375	556.125	554.625	558.875	557.125	556.5	554.375	556.625	554.625
N07	466.75	463.875	473.625	471.125	475.75	469.25	471.5	469.25	469	465.875	468.375	463.625	465.125	469.25	470.75	465.5	466.25	472.25	469.75	468	471.75	467.625	466.25	476.125	464	468	471	469.375	471	469	464.125	470
N08
N09	555.25	554.5	551.875	551.875	553.5	547.125	556.25	556.5	554	555.5	560.375	557.625	558.75	554.375	554.5	557.125	558.125	558.75	554.125	556.125	556.5	551.625	557.25	550.25	552.5	553.5	560.5	555.875	554.25	556.125	551.375	554
N10
N11	531.25	526.375	529.25	529.625	533.375	526	530.75	529.5	524.625	530	523.875	533.375	527.125	528.375	524.5	532	528.125	531.125	533.125	527.875	525.375	532.75	529.75	528.375	527.375	525.25	532.75	535.5	528.625	528.5	530.875	522.75
N12
N13	510.25	509.375	508.25	507.375	511.875	511.75	503	514.5	511.875	506.25	505.625	509.125	511.875	507.875	513.75	507.25	507.75	511.375	515.5	514.125	515.5	511.25	507.5	512.875	512	513.25	508.875	512.625	503	512.875	510.625	513.75
N14
N15
N16	558.625	560	558.625	560.375	563	559.75	558.125	557.625	558	564.375	562.25	557.375	562.875	557.75	559.25	561.25	560.125	551.25	556.125	557.25	560.5	561.625	554.125	563.5	558.875	561.125	557.875	561.25	551.25	557.625	564	564.375
N17
N18
N19
N20	581.5	589.25	589	581.875	582.375	580	589.25	582.75	587.875	586.25	586.375	586.625	583	587.375	583	589.75	580.625	583	579.125	583.5	583.25	579.125	585.125	582.5	576.875	582.5	583.125	584.375	582.375	591.125	585	581.125
N21
N22
N23
N24
O01
O02	544	542.875	546.375	545.25	546	547.625	538.75	548	547.25	541.5	542.75	542.375	543.5	545	543.5	549	545.5	547.375	546.125	546.375	545.875	540	537.375	549.25	546	547.25	543.625	546.25	543.5	543	549.5	550.75
O03	542	541.125	542.375	545.875	539.875	540	540.875	538.75	532.375	540.25	542.375	541	542.5	546	540.375	543.25	539.125	541.75	545.875	543.75	538.25	544.375	542.625	541.125	546.625	544.125	547	544.625	539.875	547	544.25	540.625
O04	551.75	547.5	549.75	547.25	551.375	553.125	551.375	550.75	549.25	549.875	551.375	548.5	547.625	555.25	549.125	548.75	546.75	551.5	551.5	549.125	555	555.75	551.25	554.5	546.25	550.625	549.75	546.75	554.5	552.625	561	552.25
O05	500.75	495.875	491.125	501.875	503	499.375	501.375	507.125	499.125	499.75	501.875	502.625	503	498.25	498.25	502.625	500.75	498	497.5	503.875	501.625	503.625	504.375	498.75	501.125	502.625	502	502	504.875	496.5	504.5	500
O06
O07
O08	612.375	617.125	611.25	623.875	616.375	614.375	616.875	619.25	614.375	612.875	613	619.875	618.25	612.25	619.375	613	616.125	618	617.875	612	619.875	606.125	616.5	614.125	617.25	612.875	621.5	613.875	616.625	616.5	615.375	614.25
O09	551.75	557.375	551.875	550.625	549	547.875	549.125	557.5	551.875	551.75	557.5	553.25	554.125	546.75	553	552.625	557.625	558.75	550.75	549.625	551.875	550.375	548.125	556	555.875	552.125	552	551.25	555.25	553.25	549	551.25
O10
O11
O12	561.125	558.875	568.875	563.75	560.5	561.125	565.375	565.375	559.625	569.875	562.625	564.25	564	570.75	564.5	564.5	565.75	564.25	561.625	566.5	560.125	566.25	564.5	565.5	569.125	563.125	562.25	558.25	570.375	565.625	568.125	565.875
O13	490.875	496.5	498.625	497.875	500.875	496.75	494.75	496.875	502.125	496.75	493.75	499.125	499.25	497.75	499.125	498.125	497.5	498.125	500	501.875	501.5	494	498.375	494	497.625	498.875	501.125	499.25	502.25	501.75	493	499.875
O14	665.875	665.375	668.5	675.5	670.25	671.625	667.5	673.625	673.125	667.5	660.25	661.75	671.625	670.5	673.625	667.75	672.5	669	664.625	665.375	669	668.75	670.5	668.75	669	672.75	673.5	664.625	676.375	670.25	668.875	669.625
O15
O16	557.25	554.5	558.875	557.25	555.375	554.25	557.25	556.375	551.75	559.25	569	561.375	558.25	557.625	558.5	561	558.5	556.25	558.625	561.375	560.25	551.625	558.875	560.25	557.875	558.5	556.125	558.75	560.5	559.875	560.375	554.125
O17	561	561.875	559.75	560.875	556.5	559.25	556.75	559.875	565.625	559.5	553.875	557.75	558.625	559.125	558.125	562	563.125	559	558.75	564.75	559.875	558.875	560.875	561.5	558.5	557.75	563.25	558.5	559.875	557.375	552.5	555.25
O18
O19	569.75	578.625	572	574.625	572.375	568.75	578.625	569	574.875	570.125	571.625	570.875	572	566.375	570.25	574.5	572	575	567.25	579.125	568.875	575.5	576.125	569	573.625	571.5	572.125	571	575.75	572.25	569.375	567.125
O20	570	571.875	572.75	575.75	573	573.5	571.625	569.5	575.25	574.25	574.75	578.75	579	574.125	575.875	569.5	573.125	576.5	573.375	573.5	573.5	577	568.25	573.125	572.125	576.25	573.25	574.25	578.625	571.375	580.875	576.75
O21
O22
O23
O24
P01	694.75	692.625	688.375	692.125	694.5	691.75	685.5	694.75	685.125	685.25	700.5	694.125	692	694.375	693.375	692.125	692.75	696.875	690	686.375	689.875	688.75	692	688.25	688.625	690.125	693	690.25	692.75	696.125	690.625	695.625
P02	541	545.75	546.125	543.75	549.125	549.125	546.625	549.875	547.25	547.375	549.5	546.375	547.5	548.5	543.875	553.75	551.25	547.875	549.25	545.625	544.125	544.75	545.125	540.375	553.25	544.625	549.25	541.875	544.375	549.25	554.625	544
P03	599.5	605.375	604.625	603.5	599.25	600.625	597.875	598	600.75	599	600	597.25	601.625	609.25	598.875	601.625	610	601.375	606.25	605.25	605.375	602.25	604.75	598.375	605.125	608.5	605.75	601.75	604.5	603.375	602.375	599.875
P04
P05	564.25	560.75	563.875	562.125	568.625	562.125	565.25	563.25	559.125	560.375	565.625	563.25	569.5	568.875	567.875	561.5	562.625	562.5	566.625	564.625	559.125	563.25	568.125	564	565.875	560.625	561.25	563.5	562.25	558	568.5	568.25
P06	554.125	548.25	546.5	547.5	545	550.875	551.375	545	543.625	545.875	547.5	551.625	545.5	547.5	549.875	545.5	542.375	547.375	548.125	544.125	537.5	549.5	548.375	544.75	547	548.375	551.875	547.5	547.25	547.75	550.625	548.375
P07
P08	568.875	572.75	574.75	572.375	569.375	566.875	576.625	570.25	568	571.75	569	564.125	567.75	573.125	568.375	572	567.5	572.25	568.625	565	567.25	568.75	571.25	567	570.625	568.875	570.75	568.875	568.375	566.375	567	571.375
P09
P10	639.875	631.75	640	634.25	636.25	633.125	637.75	636.875	636.5	639.25	638.375	639	637.875	642.25	631.5	642.5	636.25	636.5	635.625	637.25	633.625	639.625	629.625	637	637.375	641.75	635.125	637.75	638.25	635.5	642.625	639.25
P11
P12
P13
P14
P15	544	544.75	547	542.25	544	546.25	549.125	546.125	538.125	546.125	545	540.25	541.125	551.375	544	545.5	545.375	542.375	538.5	545.75	544.625	539.625	541.625	541.125	539.5	540.75	547.875	547.875	550.125	542.875	545.125	546.875
P16
P17
P18
P19	654.375	654.125	654.125	654.25	650.75	646.875	656.875	651.25	648.625	651.75	655.25	652.5	657.875	654.125	664.125	657.375	651.75	655.25	660.375	653.75	654.75	647.25	656.75	650.5	656	653	649.125	654.75	658.75	647.125	651.75	656
P20	740	740.25	744.25	751.5	744.5	746.5	747.125	745.125	739	737	741.125	745.5	744.25	743.875	741.25	745.375	739.125	747.5	752.75	740.75	741.75	746.625	742.625	741.625	747.75	742.75	746.375	744	748	745.875	749.375	739.75
P21
P22	739.125	736.125	733.375	737.75	737.875	738.875	733.625	735.625	738.25	738.75	735.5	738.75	734.375	736.125	734.5	744.25	734.75	733.5	743.5	737	736.625	737.625	743.125	741.5	738.5	742.25	743.125	741	742.125	733.125	739.125	741.875
P23
P24

## Sheet: DA
Measurement	Average (Show Region Statistics)
	1	2	3	4	5	6	7	8	9	10	11	12	13	14	15	16	17	18	19	20	21	22	23	24	25	26	27	28	29	30	31	32
A01
A02	565.75	574.5	528.625	562	487.25	573.875	524.125	522.125	530.875	502.375	536.125	477.125	575.5	500.75	511.25	584.75	523.75	550.125	536.875	578.75	530.75	563.75	600.5	528.125	528.375	536.875	514.5	551	527.375	568	553	520.75
A03	512.273	493	496.727	515.818	500.818	508.818	509.273	500.091	499.909	458.091	503	509.091	505.545	463.273	498.636	512.636	486.545	478.455	509.727	482.182	491	493.636	485.818	501	508.182	459.909	489.091	498.364	489.455	489.455	503.818	519.182
A04	458	540.5	556.333	536.833	550.167	576.5	477.833	560.667	545	529.5	562.167	532.167	582.5	541.833	546.833	562.667	564.167	652.167	567	578.667	502.667	528	575.5	525.5	508.333	578.333	523	519.167	570	581.833	556	572.333
A05	455.455	392	438.455	457.727	442.545	445.545	449.545	453.727	451.182	446.818	444.273	452.273	439.909	476.545	444.182	466.545	451.818	485.545	470.455	459.545	485.182	460.636	453.818	451.273	431.909	451.455	452	446	443.727	481.636	465.182	455.455
A06
A07	340.4	335.2	325.3	335.9	355.8	336.5	325.6	343.6	339.6	337	328.2	344.8	331.4	337.9	341.5	337.4	339.4	343.3	337.1	364.6	323.7	337.2	342.3	343.7	339.6	340.3	353.5	329	336.5	345.1	340.1	340.4
A08
A09	466	506.5	430.375	476.125	430.375	567.125	417.25	477.375	454.5	468.75	506.75	454.25	597.5	459	492.875	452.625	481.5	429.375	418.875	474.625	446.125	500.25	477.375	475.125	466.625	420.625	502.375	470.5	413.625	458.625	509.5	389.75
A10	487.75	536.25	497.25	518.5	531.625	523.375	480.625	474.25	532.375	519	525.375	550.625	503.625	495.25	457.875	500.125	498.25	504.5	503.25	476.5	521.5	505.375	462.625	511.875	506.5	522.375	504.375	485.875	502.625	490.625	501.375	476.625
A11	413.667	445.667	438	427.5	519.5	426.833	484	423	455.5	461.667	420.333	447.333	523.333	448.333	468.167	465	382	443.333	475.167	406.833	436.667	397.167	480	447	392.333	436	433.833	375.167	485	441.167	419.833	413.667
A12
A13
A14	442.889	492	458.556	466.889	451.333	455	442.667	444	426.111	442.333	455.667	471.111	458	453	467.333	477.778	454.444	460	451.111	471	448.778	472	470.222	435	471.444	450.333	456	472.889	449.667	456.111	450.778	459.444
A15
A16
A17	520.615	534.692	505.231	480.769	526.538	484.154	542.538	508.692	502.538	532.231	531.077	536.231	541.231	502.231	517	518.154	508.692	525.692	497.077	509.846	505.615	537.308	494.154	515.154	528.923	522.231	535.154	530.538	511.385	497.769	465.923	525
A18	530	490	495.556	485.111	512	510.778	534.111	488.667	527.556	539.778	528.333	500.444	500.667	416.667	503.889	497.111	536.667	489.222	493.222	543.778	496.556	505.556	483.556	522.222	511.778	437.111	476.556	511.444	472.667	513	535.889	512.111
A19
A20	441.556	449.333	475.111	448	423.778	440	409.556	454.667	436.778	439	495.444	466.667	461.778	426	426.889	462	455.889	476.111	461.667	451.444	421.667	446.111	462.444	497.444	443.556	411.444	441.778	438.333	427.333	480.111	457.667	441.556
A21	472.25	460.75	460.375	449.125	459.375	438.75	463.25	451.625	461	457.5	409.75	485.25	460.625	449.375	443.75	459.5	445	467.875	453	461.25	436.25	438.125	447.125	451.375	433.125	428	458.25	476.875	414.375	458	451.125	472.25
A22
A23
A24
B01
B02
B03	605.778	627.889	628.556	622.778	628.444	630.778	609.444	632.667	659.111	603.667	630.333	659.222	646.778	625.222	622.111	626.778	628.889	624.778	627	640.778	659.556	599.444	658.667	647.556	620.556	595.444	615.778	613.667	634.333	625.556	663.222	611.778
B04
B05	434.167	440.333	474.333	435.667	432.667	451.667	423.333	429.333	488.5	477.5	426.667	441.833	440	425.5	446.333	396.667	449.167	471.167	481.333	447.167	480	443	474.833	462.167	462	438.833	458.667	455.333	468.833	395.833	421.333	434.167
B06	451.125	422.125	414.125	457.75	426.5	446.375	437.375	417.5	449	413	438.375	406.125	470.375	452.75	406.875	429.625	422.75	505.75	444.75	429.875	478.75	496	440.375	396.375	453.75	465.375	459.75	467.125	489.125	442.375	418.75	451.125
B07	482	522.5	473.875	482	499.625	509	477.375	551.375	528.875	535.625	519.25	549.875	519.375	487	529.625	501.625	558.25	550.375	526.75	484.875	530.25	479.75	507.375	532.625	521	521.625	542.875	467.125	527.375	473.375	567.625	486.125
B08
B09
B10	520.455	531	550.091	500.182	524.909	490.636	498.455	532.455	544.636	512.909	506.727	545.182	484.909	536.182	518.636	566.091	451.727	528.455	510	497.273	533.636	512.545	515.273	530.273	529.636	521.545	535.545	506.636	478	539	527	549.818
B11	502.5	503	600.8	544	544.2	539.3	522.1	538.2	522.9	535.8	555.3	522.2	546.3	539.8	486.4	563.8	552.9	534.4	510.9	524.9	517.1	537.9	550.9	543.9	525.2	542.9	564.7	524.3	531.6	595.4	558.9	494.5
B12
B13
B14
B15
B16	471	481.923	473.231	480.692	472.231	450.769	467.769	488.692	452.231	480.385	476.923	485.692	467.154	470	454.769	468.846	473.231	488.923	488.385	474.692	505.077	496	482.615	489.923	483	485.538	465.462	482.615	479.231	460.846	477.231	486.308
B17	415.625	478.5	454.875	423	502.375	461.25	469.5	487	446.75	453.625	490	449.875	456.25	429.125	473	444.125	471	435.375	462.5	424	450.625	449	462.375	520.75	490.5	466.375	454.25	385	446.125	420.75	443.25	454.75
B18	516.875	575.5	510.25	506.5	491.5	544	580.75	569.25	506.25	582.25	521.625	535.5	524.125	487.5	522.625	519.375	493.875	610.75	536	566.625	539.875	526.375	509.375	484.125	498	564.125	451.875	553.625	556.25	498.75	524.625	491.125
B19
B20	584.556	577.778	570.111	585.444	540.889	554.556	586.222	574.333	573.667	572.111	564	559.889	551.222	471.333	568.556	555.111	575.111	565.556	576.222	581.111	562.222	560.222	550	561.444	588.111	541.556	579.667	565.333	550.444	579.222	565.889	551.333
B21
B22
B23
B24
C01	465.375	418.5	505.5	551.75	449.375	481.375	521.5	499.625	502.875	527.75	502.375	480.5	425.375	495.75	553.375	520.25	490.25	487.875	521.375	504.5	495.625	500	467.375	477	494.75	479.625	538.25	493.25	552	477.875	525.625	521.125
C02
C03
C04
C05	518.111	532.444	541.556	523.667	496.333	542.889	518.667	517.889	521.444	543.889	592.333	550	473.667	490	514.222	534	597.444	513.222	552.667	486.222	513.778	547.333	555.778	526.667	523.222	542.778	513.111	532.222	537.333	498.778	492.333	509
C06
C07	496.444	503	501.889	557.333	481.222	506.889	466.444	494.778	541	489.333	504.444	552.778	538.889	478.333	474.778	461.667	520.111	505.333	485.444	494.889	447.778	477.556	519.222	527.778	485.444	524.889	510.667	480.778	526.778	533.778	533.333	483.222
C08	484.111	484.111	436	470.778	457.889	468.667	472.333	446.333	460.444	433.333	366.222	447.111	475	380.222	499.333	464.889	406.556	467.111	393.333	462.889	444.889	458.111	443.889	406.889	457.333	446.778	398.556	455.889	463.333	502.222	481.889	459.556
C09	504.2	546.1	498.8	491.9	524	518.5	502.2	530.2	493.4	491.9	443.9	498.5	521.4	504.2	498.7	502	509.4	519.9	501.9	496.1	496.7	493.1	498.3	509.9	505	515.5	536.2	465.9	499.9	494.1	548.1	515.2
C10	516.133	529.8	523	522.333	524.533	528.2	523.067	515	511.6	525.467	525.933	515.133	512	519.733	520.933	528.067	520.933	515.4	515.067	519.867	522.333	511.067	525.267	521.133	517.467	524.133	522	520.267	520.933	523	519	522.733
C11
C12
C13	436.375	387.625	393.25	411.5	384.5	400.5	409	407.75	400.625	429.625	421.75	411.625	411.125	397	386	411.25	379.125	396.125	397.875	358.875	397.25	431.875	402.625	415	423.5	382.875	393.75	388.75	412.25	384.75	402	436.375
C14
C15	531.8	546.8	490.7	513.7	509.7	549.8	527.7	529.4	514.5	586.1	507.6	545	448.1	517.7	555.5	513.5	494.6	520.4	552.1	543.8	538.6	555.7	589.9	485.3	524.2	557.9	535.2	527	490	536.8	526.3	540.7
C16	388.6	410.5	387.3	407.5	409.7	395.3	410.7	391.4	412.8	392.7	418	419.5	385.6	355.3	409.7	407.3	416.1	398.5	395.8	429.2	403.3	391.9	402.6	396.4	410.2	415.5	401.1	373.8	417.9	404.8	387.1	422
C17	516.5	475	518.667	513.167	518.833	536.417	543.167	504.583	538.083	594.167	533.167	515.833	626.417	504.5	551.833	543.917	523.75	539.333	543.417	502.333	495.083	629.5	546.75	525.917	493.917	591.167	551.333	491.917	503.583	572.5	500.167	516.5
C18
C19	425.7	421.4	413.7	450.2	443.4	451.2	437.5	446.9	516.7	402.2	436.5	423.1	462	447	422.6	408.5	427.6	463.4	390.1	417	429.2	448.3	451.9	426.5	471.1	475	444.1	430.2	414.4	423.5	428.6	445
C20	438.857	432.286	421.429	429	408.714	416.714	431.571	400.857	426.714	408.429	423.286	442.286	429.857	458.143	419	431.286	447.429	438	429.857	407.143	430.143	427.857	440.429	469.571	424.429	431.143	434.857	380	422.429	439.857	418.143	428
C21
C22
C23
C24
D01
D02
D03	410.125	422.25	397.625	429.5	386.125	415.375	425.25	377.875	364.625	393.875	413.125	367.875	391.375	405.875	392.75	415.75	417.25	448.875	427.875	446.875	436.25	395.75	364	451.5	390.125	407.5	350.875	417	404.625	413.5	426.875	410.125
D04
D05
D06	566	528.385	529.692	509.846	484.385	548.308	509.923	556.923	536.154	535.769	538.077	537.538	563.462	548.308	519.154	571.769	507.231	532.154	534.077	489.923	509.077	530.538	505.385	536.538	534.692	506.538	536.692	532.231	543.077	590.385	528.154	514.154
D07	451.25	450.417	445	446.833	455.333	454.417	441.167	453.667	455.333	435	449.75	449.417	451.75	450.083	427.5	451.5	454.667	453.083	450.083	444.167	449.75	449.417	450	454.083	450.25	456.25	455.5	432.083	452.583	450	455.833	446.917
D08	468	497.636	497.818	443.545	444.727	528.455	510.273	512.091	517.727	437.273	475.909	466	531.273	513.636	483.182	473.273	518.364	475.273	480	493	506	491.909	494.273	510.091	571.545	610.091	492.818	444.727	495	474.182	411.091	469.545
D09	434	484.143	467.429	447.857	461.286	464.714	406	433.143	431.571	456.857	454	487.143	438.429	459	444.571	446	427	477.714	448.286	494.714	448.143	435.571	441.429	448.286	474.286	466	454	458.857	331.286	434.857	429.714	434
D10	407.545	405.727	380.909	427.636	461.909	438.182	406.273	423.818	413.545	406.636	395.818	496.636	393.091	390.091	409.636	406.909	422.091	365.364	426.727	454.909	471.273	431.636	447.455	394.909	445	413.182	430.364	418.636	428.545	419	394.727	420.364
D11	498.182	476.091	461	436.091	521.727	473.273	445	483.455	490.909	462	508.636	469.364	421.455	449.364	493.364	484.636	504.727	496.091	483.818	470.273	493.364	479.182	490	485.273	463.636	447.636	498.818	480.455	479.636	497.636	462	472.182
D12
D13	385.727	398.364	425.909	389.636	386.455	360.091	382.273	394.182	365.273	405.273	386.455	391.273	372.182	398.545	384.909	367.909	390.818	399.364	396.455	395.364	385.909	379.455	386.273	389.273	388.636	387.636	398.364	391	366.091	399.455	392	382.727
D14	567.833	580.667	587.833	578.167	579.833	548	550.333	589.167	576.5	706.333	507.833	556.5	542.667	615.5	587.167	626.333	668.5	560.667	577.667	545	572.167	581.333	588.167	655.167	573.833	597	526.667	559.833	490.667	570	533.167	567.833
D15	503.667	490.25	487.25	510.5	509.417	494.417	544.083	505.917	502	514.917	508.833	510.917	521	521.5	502.917	509.083	514.75	518.25	505	514	514.583	537.583	532.083	521.583	500.583	525.667	509.083	516.167	533.583	517.5	526.5	538
D16	453.786	469.071	474.429	474.071	473.857	475.286	484.857	482.214	466.857	490.429	493.643	490.071	437.5	486.071	485.714	495.571	497.071	474.143	487.5	494.071	464.143	481.357	492.857	479.429	466.143	453	489	486.786	497.571	476.714	481.214	456.786
D17	456.818	412.545	435.636	463.091	435.909	425	430.545	447.545	467.545	430.909	443	444.455	451	437.545	455.636	443.909	447.273	430.182	464.818	436	435.455	473	447.364	448	468.455	464	443	491.091	441.909	460.091	470.091	459.091
D18	472.375	528.625	550.125	551	472.75	509.375	475.75	526.375	537.5	492.5	486.125	520.125	476.75	502	501.875	533	483.375	442.125	497.75	493.875	486.75	500.375	522.125	487.5	479.375	507.875	511.625	509	544.75	481.25	497.125	496.75
D19	530.625	530.375	507	549.125	526.125	584.25	498.875	564.625	614.125	522.125	547.25	536	528	523.875	521	532.25	524	555	560	550.875	525.5	514.5	564.125	549.25	533.125	539.625	529.375	567.125	671.125	517.25	534.75	626.5
D20
D21	498.25	519.875	511.25	482.75	469.625	451.875	488.5	504	547.375	500.5	497.5	518.375	447.75	517.875	523.375	477.125	497.125	460.5	545.375	498.125	456.625	506.375	491.5	492.125	554	503.125	513.25	492.875	511.125	481.125	573.625	498.375
D22
D23
D24
E01
E02
E03	530.5	530.5	518	508.75	549.375	485.875	497.125	503.75	465.625	503.875	501.875	448.75	499.5	480	483.625	470.75	504	479	483.25	497	532.375	520.125	521.25	535.125	518.25	476.375	505.75	515.375	533.75	502.625	479.25	508.75
E04	491.4	477.3	479.4	461.2	488.8	438.7	439.9	443.2	510.6	455.1	456.6	497.6	460.7	427.7	425.4	458.2	446.6	489.1	442.4	459.2	462.5	468.5	449.3	466.6	451.7	459.6	509.6	473.8	451.3	467.5	452.3	451
E05	441.462	442.769	452.846	368.615	434.462	451.923	437.308	411.846	462.615	429.692	464	452.231	448.462	444.615	444.846	430.154	444.923	414.231	465.308	444	415.231	457.538	423.308	426.769	445.231	454	442	452.615	436.308	427.231	462.462	446.077
E06
E07
E08	501	518.444	491.111	503.556	527.889	524.444	529.889	503.222	517.667	499.111	529.222	506.444	525.111	503	499.111	475.333	510.667	493.111	501.556	522.889	490.333	501	516.333	498.333	515	514.778	528.333	527.222	523.556	495.444	497.778	506.222
E09	344.857	324.571	296.429	320.857	322.571	309.857	337.286	351.714	359.571	361.714	317.429	364.143	354.429	343.143	359.429	345.286	327.857	358.714	386.571	361.143	345.286	308.571	377.857	379.429	338	354.143	334.857	322	372.571	344	348.143	365
E10	519.933	524.4	526.8	530.067	541.067	546.2	542.267	541.067	559	551	536.733	535.267	525.933	572.6	551.2	499.867	533.267	521.067	526.933	535.2	541.4	515.333	598.4	533.533	536.067	519.533	547.2	601.2	570	549.067	543.8	601.867
E11	415.818	424.364	407.636	453.182	428.727	458.818	428.727	476.273	412.182	449.545	461.364	481.909	441.909	449.818	465.455	455.273	443.818	470.727	446.364	417.182	421.545	426.455	412.727	432.182	460.091	438.909	456.182	453.455	433.091	503.909	442.364	440.818
E12	472.111	475	483.333	480.111	409.778	502	452.333	510.111	450.111	476.889	468.222	487.778	456.778	478.889	511.778	485	433.778	462.556	477.333	453.444	503.778	490.778	463	468.444	557	483.111	480.889	468.222	490.444	442.889	449.556	477.222
E13	520.333	478.5	486.75	464.5	463.083	478	509.833	483.25	502.25	462.667	450.5	487	483.333	486.667	426.25	457.417	449.25	479.5	463.583	500.167	438	446	473.833	503.833	454.25	481.833	456.083	472.75	488	507.5	470.583	463.917
E14	487.778	492.667	459.667	522.333	492.333	484.222	435.667	490.333	491.778	479	479.222	495.667	482.667	493.889	470.222	482.333	486.778	488	473.111	482.667	498.444	484.444	485.778	489.889	488.222	482.111	478.889	477.667	483.889	491.222	486.333	481
E15
E16	486.875	497	483.375	478.25	469	496.25	486	506.5	499	510.875	552.25	509.875	478.875	535.5	480.875	491.125	518	538.625	491.75	521.5	500.5	500.375	522.125	494.125	496.75	504.25	503.5	493.625	498.75	476.5	470.125	486.875
E17	420.625	424.625	427.875	473.75	442.25	445.75	420.25	433.375	433.75	480.625	437.25	430.5	448.375	444.625	438.5	440.125	421.875	432.875	455.75	458	459.75	443.125	409.125	435.75	468.375	449.5	445.5	445.875	432.5	434.5	453.5	456.875
E18	553.875	552.5	523.875	498.375	539.375	498.75	547.5	524.375	546.25	507	518.5	531.5	529.75	501.25	527.875	536.375	565.75	522.5	569.125	588	528.875	558.625	559.5	535.125	531	543.25	551.75	545.25	516.375	520.125	508.625	537.25
E19
E20
E21	372.417	406.917	395.333	371.583	367.833	392.333	419.417	398.083	381.583	394.667	383.333	381.917	395.583	389.417	423.417	395	393.833	411.5	398.75	401.917	356.167	359.5	390.333	373.667	357.417	373.5	397.667	433.583	397.5	392.25	410.75	349.167
E22
E23
E24
F01	497.273	503.364	499.909	504.727	500.273	509.091	498.182	505.545	529.364	492	488.273	520.727	512	500.818	528.182	502.091	502.091	501.364	506.455	503.182	518.545	499.545	495.727	502.545	503.818	509.182	524.545	519.091	490.182	488.364	494.727	498.455
F02
F03
F04
F05	509.923	506.077	480.923	497.615	513.154	482.538	511.077	475.538	482.769	505.462	479.615	497.154	492.692	496.538	496.692	495.231	546.308	509.615	470.615	483.154	502.615	501.538	520.692	473.769	496.769	467.923	486.923	478.462	522.077	518.385	488.154	511.615
F06	426.2	462.9	497.4	470.6	445.3	524.9	467.5	459.3	510.2	423.9	449.5	487.1	441.7	467.2	454	438.7	456.9	480.5	428.7	465.1	413	407.6	469.9	462.1	472.6	495.4	433.7	453.7	470	485.4	462.6	426.2
F07
F08
F09
F10
F11
F12	486.333	458.5	500.167	496.083	457.25	482.333	488.583	473.667	464	483	457.833	442	480.25	462.333	460.833	477.167	478.333	495.5	474	481.083	496.667	517	472.333	469.75	459	470.833	494.333	472.333	485.25	494.333	482.583	488.667
F13	386.5	429.625	437.125	409.625	388	406.875	399.375	427.375	430.625	411.875	401.375	417.125	410.75	407	333.375	390.75	397.25	411.5	406.5	398.25	390.75	380.375	399.25	404.625	385.25	412.375	412.625	408.25	414.5	412.625	423.5	390.875
F14	509.375	506	511	460.75	515.125	480.75	504.375	435.5	495	494.625	490.5	511.375	524.75	497.625	484.875	471.125	520.5	500.125	484.375	537.125	481.25	487.125	490.375	518.625	484.875	448.875	524.125	477	466.125	491.875	510.5	509.375
F15	456.769	455.923	458.769	440.231	475.923	455.308	462.154	442.846	450.538	452.077	478	446.769	440.692	439.077	458.538	453.923	472.846	437.692	460.769	450.846	416.769	447.154	455.077	441.923	449.615	453.308	430.769	462.385	442.231	433.769	470.462	447.692
F16
F17
F18	521.444	514.222	522.667	501.556	510.444	515.333	507.333	530.333	525.889	519	528.222	516.778	518.556	537.222	522.889	525.556	522.444	518.333	517.889	486.556	520.333	510.889	520.222	525	502.778	527.444	511.778	514	524	525.778	515.556	517.444
F19
F20	425.5	491.6	489.4	471.5	467.1	478.1	482	454.3	486.7	489.1	465.4	476.9	488.5	491.9	468	480.1	478.1	468.4	486.7	484.9	500.1	486.8	465.7	492.6	464.4	478.2	470.9	479.2	463.9	445.4	474.2	491.8
F21	441	452.889	427.556	463.333	486.444	436	455.889	451.667	455.222	460.667	453.667	505.556	459.333	451.333	467.333	456.778	471.222	457	456.444	461.556	469.889	442.333	458.222	456.444	428.889	466.444	456.111	418.444	439.889	466.778	470.778	446.333
F22	475.8	464.8	486.6	479.9	472	486.9	491.8	496.7	524.2	492.4	475.7	525	498.6	496.5	478	466.2	495.7	511.4	487.2	491.4	496	505.3	488	484.4	496.4	484.3	467.2	484.5	524.2	481.4	493.7	524
F23
F24
G01	601.625	501.625	487.875	510.625	568.25	580.125	570.5	525.875	553.75	528.5	569.875	565.875	622.25	557.125	576	533.25	483.625	552.125	517.5	535.625	543.5	572.25	540.5	537.75	563.75	618.25	557.625	586	489.75	526.625	572.125	632.75
G02	377.3	356.4	357.9	371.5	348.4	345.3	361.2	330.8	342.7	341.8	362.2	318.7	348.3	332.7	326.3	345.1	344.2	351.6	364.4	358	385.2	334.9	359.6	347.9	342.5	359.3	335.1	355.2	349.9	352.1	363.4	373.8
G03
G04	449.222	466.444	466	463.556	458.111	455	444.556	445.333	461.667	452.778	445.444	462.222	463.222	447.778	448	464.778	430.111	458.556	443.333	431.333	455.444	463.333	478.444	442.111	445.889	390.778	434.556	466.222	466.556	441.667	471.778	474.333
G05	355	349	346.333	367	333.444	370.333	381.556	379.778	356.667	348.556	358	369.111	358.778	358.667	365.222	369.778	363.111	345.889	334.667	370.333	345.222	368.444	364.444	393	341.556	365.444	390.667	319.333	365.667	371.222	340	368.111
G06	508.8	509.5	506.7	506.6	514	488.2	510	517.4	465.1	522.4	519.7	516.7	515.6	509.7	537	516.9	523.6	509.1	515.5	520.8	472.9	512.8	509	503.3	514.5	513.8	539.6	550.7	508.4	498.9	514.5	514.9
G07	462.182	446.727	425.091	468.909	452.455	477.727	435	438	462.182	463.909	469.545	450.455	464.818	574.727	469.909	445.545	478.182	447.091	446.545	451.545	444	454.818	453.455	452.182	468.182	445.818	474.455	461.455	458.091	457.727	468.727	462.182
G08	485.545	461.091	472.909	459.091	495.455	478.545	483.364	469	463.364	471	467.273	509.818	479	475.182	477.909	477.727	469.455	444.273	469.727	481	453.273	477.364	474.818	470	460.636	468.091	458.545	493	494.455	476.818	466.636	458.364
G09
G10
G11	425.909	479.182	446.636	433.182	467.636	463.636	473.727	475.273	453.727	450.364	468.636	450.364	462.636	460.364	455.636	452.545	472	458.818	501.273	456	474.273	454	415.818	464.091	412.545	425.273	460.364	467.091	492.091	427.455	477	425.909
G12	473.375	476.875	446	454.625	410.25	476	458.5	473.375	463	464.125	431.25	463.125	469.125	510.875	454.5	481.75	460.5	455	474.125	459	478.375	477.875	481.625	471.875	455.25	479	475.875	454.125	470.5	470	476.5	468
G13	474.8	476.4	449.6	480.7	501.5	464.3	453.9	486.6	475.6	457.3	468.7	492.4	492.2	436	471.2	452.8	469.2	483.7	477.4	466.3	475	492.7	468.4	473.2	472	503.1	470.4	448.6	481.5	487.1	464.2	449.8
G14
G15	522.833	491.75	510	503.833	498.25	503.083	545.417	540.833	544.583	501.5	508.667	567.083	538.25	502.583	516.333	523.5	511.333	541	548.25	521.5	517.167	518	527.167	521.25	520.5	531.917	559.333	521.417	534.833	504.667	493.917	517.5
G16
G17	537.1	536	501.1	534.9	526.4	527.5	555.1	554	524.7	545.8	559.7	526.3	551.7	531.4	540.7	515	553.1	545.1	540	533.6	541	635.1	515	524.4	553.7	519	516.8	583.2	538	550.5	552.5	515.8
G18	480.556	462.556	493.889	509.667	516.556	485.333	522.556	539.222	544.222	507.333	514.333	437	509	513.667	542.444	441.889	516.222	495.556	501.222	523.333	537.889	486.667	499.667	479.222	490.667	505	497.778	521	542.333	505.889	514.222	480.556
G19	480.077	437.846	473.077	482.692	443.308	467.385	498.077	478	476.692	476.538	512.923	480.462	474.692	464.692	465.385	454.462	480.385	476.077	467.154	457.615	474	467.615	470.154	482.769	466.615	474.462	450.308	478.769	468.231	517.462	460.154	480.077
G20	469.9	466.6	448.6	473.6	426.2	459	456	477	433.4	454	471.5	485.7	444	485.7	431.3	467.9	494.6	396.1	485.4	452.2	423.3	489	454.7	460.2	416.2	450.7	445.6	418.5	434.7	493.7	505.3	458
G21	538.5	572.2	559.5	574.8	567.8	595.1	577.7	549.2	572.6	579.2	548.5	574.7	572.3	544.8	571.1	538.7	575.4	597.4	597.5	591.4	564	594.4	579.3	565.4	575.6	558.7	544.6	571.1	578.8	536.3	547.6	566.1
G22
G23
G24
H01	542.909	486.545	568.182	451.545	490.455	510.727	514.455	504.455	509.636	481	456.636	496.909	490.818	505.182	454.818	484.182	474	502.727	492.273	555.182	531.909	496.455	530.273	513.909	498.091	535.273	518.727	489.091	544.364	537.364	493.818	520.636
H02
H03
H04	354	326.875	343.75	364.25	328	320.875	346.375	347.75	351	307.25	321	342.375	330.125	340	318.875	336.875	325.875	342.125	311.375	385.25	326.375	337.5	328.125	340.875	343.125	337.625	306.625	340.75	302.25	322.25	331.375	354
H05	492.5	554.75	535.75	540.875	539.5	454.875	521.125	508.375	414	505	531.625	558	533.125	511.125	448.875	476.5	524.75	444.625	528.25	517.25	516.25	579.75	561.25	543	605.75	413.25	527.875	489.25	614.75	530.375	515.125	492.5
H06
H07
H08
H09
H10	550.8	548.3	528.4	545	501.5	546.2	503.9	546.9	579.7	495.7	549.2	578.8	510.1	503.4	571.4	544.4	480.5	542.6	529.2	496.6	537.3	544.1	529.9	554	492.5	512.7	494	500.4	509.1	553.2	533.3	520.7
H11
H12
H13
H14
H15	470.778	475.667	519.444	479.889	499.778	577.444	487	513	497.222	486.778	504.556	443.222	530.111	483.778	514.889	510.556	493.778	545.111	545.222	528.444	514	494.778	499.444	562	489.222	514.889	507.444	498.444	511.889	517.889	516.778	484.667
H16
H17
H18	527.8	512.4	584.1	554	513.7	496	512.9	517	494	474.6	512.1	517.6	541.1	512	516.2	528.9	520	529.5	487.4	481.8	517.3	453.3	469.3	505.4	540.6	517.3	517	502	551.5	524.9	507.1	496.3
H19	478.5	481.4	474.7	474.1	465.1	466.3	479.7	479	454.6	486.4	490.7	476.5	471	490.5	472.5	465.6	465.1	466.1	465.8	489.9	473.7	471.9	476.2	487.7	468.4	463.2	468.4	476.5	477	480	478.2	478.5
H20	420.182	411.727	422	378.545	407.909	412.091	400.364	417.545	435.091	401.091	405.364	386.727	386.818	400.091	410.091	425.182	393.273	390	385.909	399	401.455	417.364	409.182	385.545	397.364	405.364	404.091	393.182	410.091	417.727	417.818	420.182
H21
H22
H23
H24
I01
I02
I03
I04	423.818	404.091	465.182	436.273	429.727	464.909	446.727	455	445.636	444.818	439.182	462.818	417.455	439	445.091	471.545	459.818	447.273	437.545	467.636	446.273	414	455.636	435.545	434.818	401.818	440	445.545	458.364	410	450.091	423.818
I05
I06	545.8	505.7	514.5	505	522.1	513	529.2	518.5	508.9	494.4	508.3	521	512.7	512.4	509	557.8	517.5	493.6	577.4	507.8	521.4	479.8	501.8	528.9	582.2	512.2	535.9	503.6	518.7	504.6	558.4	522.7
I07	556.75	560.333	562.083	544	522.667	559.25	545.25	566	539.75	564.25	553.417	551.083	553.917	555.75	564.667	565.75	561.75	513	546.333	538.417	538.25	555.083	547.25	546.833	563.583	550.083	559	562.5	552.5	567.917	547.417	551.583
I08	501	444.167	481.667	518.833	444.5	437.667	452	445.5	544.167	463.5	412.833	516	491.167	492.667	422	480.833	517.667	477.333	511.333	503.667	532.333	487.833	579.833	515.667	479	467.5	408.333	463.333	483.167	480.5	475.833	501
I09
I10	453.846	490.538	468.154	471.846	504.385	478.615	455.231	492.462	467.154	496.154	437.846	470.231	478.692	433.923	476.923	496	474.231	484.538	461	517.385	474.462	484.846	444.385	481.615	466.692	425.769	490.385	466.462	457.692	480.231	479.077	478.692
I11
I12	444.125	471	453.375	450.25	418	444	431.5	410.5	420.375	436.125	482.125	466.875	441.875	466.625	434	448.375	451.875	459.625	451.625	436	497.75	489.75	457.75	447	386.375	454	409.5	419	436.125	445.5	452.625	444.125
I13	467	437.385	429.923	435.308	421.923	452.385	418.077	447.077	407.231	436.077	425.923	458.385	446.308	432.923	403.538	424.231	443.692	449.769	421.846	452.615	444.615	434.538	434.769	447.769	420.615	436.308	442.615	424.692	464	416.077	418	467
I14	477.75	488.625	475	518.125	503.875	470	458	460.625	447.25	450.875	489.125	465.875	520	466.125	465.125	434.125	462.875	484.5	493.5	445.125	463.25	516.25	499.5	473.375	517.5	483.625	477.5	414.5	491.125	479.875	434.875	490.25
I15	551.875	507.625	454.375	531.75	478.25	528.125	521.25	522	580.75	535.875	537.375	505.375	510.625	507.375	494.125	539.25	491.75	484	570.625	522.125	479.375	505.375	504.5	526.125	563.25	565.125	557.75	483.625	559.625	537.75	491.125	525.25
I16
I17	533.909	564.727	570.636	527.909	551.545	563.909	565.273	555.364	513.091	534.818	579.455	494	570.364	543.727	562.182	505.727	498.545	549.636	524.091	544.636	515.182	538.182	469.364	529.818	506.727	562.182	542.273	534.091	539.636	575	542.273	512.091
I18	422.7	416.7	422.7	427.5	426.3	418.6	421.1	397.8	411.7	436	415.3	419	424.9	433.7	425.5	403.5	430.7	423.2	424.2	395.6	414.6	421.7	437.5	423.1	418.5	427.2	421	422.4	421.1	429.7	424.7	422.7
I19
I20
I21
I22
I23
I24
J01
J02	434.8	425.3	422.8	425.7	469.7	445.8	428.8	431.9	441.3	437.4	433.3	374.9	447.3	421.8	411.4	441.4	441.2	471.1	423.6	415	423.4	419	410.9	416.7	407.1	395	372.5	410.1	429.6	425.9	399.3	434.8
J03
J04	589.8	589.8	605.3	570.9	568.7	598.1	503.1	537.4	604.5	597.5	559.2	580.8	607.6	565.6	571.1	580.6	526.1	543.7	629.7	598.2	570.2	568.6	613.1	568.3	563.1	543.4	582.3	595.7	522.9	560.1	559	589.8
J05	455.091	455.091	448.273	455.455	427.273	411.636	441	447.727	454.273	378.182	381.727	412.636	428	426.091	430.182	417.364	461.091	385	425.727	379	441.273	423.182	405.727	469.727	458.545	394.364	447.727	378.182	446.273	403.182	431.818	412.091
J06
J07
J08
J09	514.462	486.769	511.077	512.154	480.154	456.538	474.462	480.154	498.615	536.538	463.231	492.846	454.385	475.538	475.538	463.154	447.077	457.231	451.308	489	487.615	484.462	461.154	478.077	463.692	464	510.231	473.846	477.769	459.923	476.154	467.385
J10
J11
J12	457.875	510.25	465.75	461.25	478.25	469.875	528.625	446.75	473.875	531.875	470.5	407.5	467.875	458	472.5	436	448.5	472.625	412	531.875	473.625	472.75	520.75	465	475.25	487.125	535.125	468.375	429.75	480.875	454	472.125
J13	461.5	430.75	494.188	463.438	455.75	505.938	454.688	459.5	500.062	461.5	460.688	463.375	492.312	469.25	451.688	453.562	455	476.562	530.312	434.75	457.062	485.125	456.688	462	441.812	446.5	469.688	468.062	477.062	516.938	463.062	451.312
J14	452.571	421.714	417.143	436.429	441.286	427.571	446.429	437.429	444.714	451.571	462.857	492.286	534.857	450.714	436.857	423.857	434.143	439.286	429.286	389.857	440.286	413.286	459	452.286	452.857	488.286	453.286	434	438.429	513.571	454.857	419.571
J15
J16	484	461.667	543.667	490.222	504.667	501	489.333	478.444	528.222	473.111	491	533	467.444	488.556	457.222	490.667	482.333	465.444	481.222	446.333	454.333	491.444	505	514.222	484.333	462.444	489.889	502	474.889	479.444	512.778	486.222
J17
J18	538.385	543.385	537.308	552.923	537.077	561.692	520	537.462	552.385	520.846	536.538	528.692	549.462	545.077	538.769	503.538	529	524.692	538.308	505.308	513.385	475.615	549.231	544.692	548.308	544.385	559	545	545.769	541.692	546.692	538.385
J19	519.071	491.071	537.071	515.714	503.214	517.571	504	523.143	531.286	518.857	516.214	518	511.214	505.714	525.714	521.5	511.143	516.571	518.643	503.857	497.857	518.071	505.357	518.786	531.429	509.929	506.214	505.929	515.357	520.786	496.857	503.5
J20
J21
J22	436.125	422.75	429.5	423.125	438.125	434.125	432.625	413	442.5	388.25	423.5	419.125	398	401.5	439.125	427.25	423.125	441.75	462.5	417.125	420.25	414.25	435	393.25	452.125	430.375	392	367.625	387.75	417.625	402.75	446.125
J23
J24
K01	472	448	471.875	458.875	447.25	472.75	443.5	446	457.875	449.5	445.125	454.625	446.625	397.5	447.125	442.625	436.5	475.875	445.375	425.625	460.5	422.25	449.25	460.75	423.375	436.375	443.25	452.25	434.375	455.125	435.25	472
K02	518.833	492.75	488.583	452.667	487.833	463.417	484.25	470.417	486.25	467.167	486.917	463.333	511.917	481.5	430.75	451	464.5	475.083	462.417	478.917	504.417	498.25	487.583	448.417	475.5	455.75	504.417	492.5	470.5	457.083	493.833	513.333
K03	433	457.091	474	469.273	465.182	453.727	509	470.455	476.455	478.818	463.818	474.727	448.182	463.727	437.455	471	441.091	458.455	474.273	431.091	453.273	475.909	473.273	452	471.182	508.545	475.455	478	476.727	474.545	472.455	477.273
K04	587.2	597.867	561	568.933	588.533	558.467	572.667	538.467	562.067	577.8	585.2	546.333	561.267	595.2	596.333	568.533	564.533	587.6	582.733	564.933	556.267	582.2	569.533	557.467	587.4	568.733	577.733	565.467	573	570.4	593.933	578.4
K05	531	491.857	528.429	559.857	502.714	538.143	555.857	506.857	475.143	538.571	504	547.429	523	594.429	528.857	524.143	532	532.429	523.143	592.143	459	536.857	521.571	573	544.286	491.429	491.143	532.714	519.286	506.143	524.286	523.429
K06	520.375	542.375	537.375	591.25	539.5	539.375	600.125	541.125	544.5	603.875	535.25	535.25	537.625	552.625	535	535.375	552.375	554.875	529.5	612.5	550.625	509.5	557	542	530.875	609.125	526.375	529	528.5	541	570.25	520.375
K07
K08
K09
K10	501.4	491.8	467.6	457.5	488.2	456.7	446.7	486.6	477.2	482.6	453.3	477.3	508.7	462.1	471.8	481.3	498	486.7	425.9	471.3	475.9	478.5	475.9	477.6	401.4	482.8	475.5	455.6	452.5	472.7	469.5	481.8
K11
K12
K13	561.455	529.545	564.636	561.091	566.364	567.727	554.636	570.727	593.909	579.818	566.818	578	551.182	551.545	572.909	542.727	547.091	553.909	557.182	562.364	507.909	568.909	559.455	569.636	585.455	563.455	546.455	549.364	564.273	566.909	544.273	567.909
K14
K15	526.923	509.692	531.769	541.538	557.385	513.769	508.462	507	527.308	497.077	515.538	510.077	516.615	521.538	496.846	528.615	521.385	500.846	524.385	510	525.154	520.385	525.538	510.846	525.769	504.231	520.462	489.846	521.154	464.615	559.538	513.538
K16
K17
K18
K19	440.5	451.9	440.2	439.3	445.8	448.7	453.3	432.4	437.2	422.4	439.2	457	393.9	427.8	440.7	445.1	436	449.8	456.6	441	430.7	429.4	471.2	440.3	440.7	463.1	438.8	429.7	453.6	431.7	450.5	433.7
K20
K21
K22
K23
K24
L01	406	465.889	383.556	419.556	450.778	436.222	434.889	346.889	446.222	414.556	402.111	402.111	412.556	448.222	401.778	413.222	412.778	436.889	419.111	437	499.333	408.889	430.111	378.778	422.111	430.111	381.444	393.778	445.333	394.556	415.222	440.444
L02
L03	533.25	570.5	494.5	515.375	527.625	517.625	486.5	488.25	503.75	517	497.625	501.25	511.625	504.375	504.875	512.25	531.75	508.25	512.5	537.75	535.25	512.125	491.875	473.125	502.25	478.875	537.375	489.625	520	498	510.75	497.875
L04
L05
L06
L07
L08
L09
L10
L11	506.1	512.1	515.9	500	518.9	536.1	534.4	487.5	529.6	543.5	546.1	506.4	534.3	519.2	521.1	537.4	513.7	524.4	513.3	481.2	552.9	522.3	540.9	489.5	530	529.3	535.6	537.6	474.4	512	529.7	506.1
L12
L13	422.5	430.625	386.75	454.75	421.625	495	430	443.375	408.125	460	410.75	399.5	466.25	437.75	478.875	411.625	439.375	431.25	402.5	457.125	476.625	479.5	419.625	399.625	419.625	578.75	472.25	495.5	421.25	447.625	423.875	422.5
L14	516.375	502.625	538	552	559.125	560.25	514.5	522.125	546.125	503.75	526.625	553.5	561.625	553	508.875	603	564.75	536.875	481.875	500.875	517.375	501.5	518.75	518.375	486.75	554	531.375	511.5	534.375	493.125	536.75	516.375
L15	616.5	518.7	529.1	580.5	525.1	546.9	540.1	518.6	529.4	494.4	465.1	536.5	553	556.5	536	516.3	526.2	518.3	501.5	592.5	514.1	539.3	511.6	511.2	545.2	487.7	531.9	502	565	547.4	523.5	616.5
L16	474	481	480.3	486	483.9	484.4	500.2	454.7	474.5	498.5	513.8	490.5	501.3	490.7	495.5	498.4	439.8	487.8	495.8	502.9	489.4	487.6	470.2	491.3	479.8	491	437.6	492.8	498.5	457	481.3	474
L17
L18	511.5	509.5	510	511.1	497.7	526.2	520.2	511	501.6	502.2	510.2	497.6	525.3	509.2	514.2	505.4	515.2	523.1	510.3	507.6	509.8	513.6	489	507.2	500.7	514.9	499.5	532.1	479.5	515.3	488.1	492.8
L19
L20	512.5	489.8	506.9	512.2	504.6	502.7	520.1	518.2	506.2	515.1	515.4	499.6	519.3	519.5	507.8	516.7	495.8	495.9	507.7	498.4	517.1	509	519.8	498.2	501.4	511.2	518.5	515.1	515.5	513.9	502.7	512.5
L21
L22	493.111	467.889	499.778	532.556	478.778	488.111	516.778	497.778	519.333	491.778	531.889	512.111	527.111	500.111	498.333	488.778	474.444	483.111	508.333	499.778	497.667	516.667	514.889	512.333	502.667	497.889	486.333	514.889	499.111	512.556	515.222	493.111
L23
L24
M01
M02	404.4	417.5	379.3	379.7	376	380.8	376.7	404.9	391.8	390.5	411.6	384.1	388.6	408.1	380.5	391.8	381.2	400.9	375.3	395.5	347	373.2	409.7	394.4	380.4	373.4	402.1	390.1	381.2	379.3	374.4	392.7
M03	538.333	582.083	510.083	496.5	507.583	495.667	475.333	477.083	524.333	533.583	501.167	515.5	640.417	528	526.417	516.917	463.333	520	518.417	487.167	525.5	508.583	545.583	536	552.5	461.917	512.083	518.583	557	511.583	499.417	470
M04
M05	484.5	458.375	442.75	426.375	455	456.5	411.625	447.75	464.75	505.125	463.375	441.75	458.625	471.875	461.375	454.125	408.125	463.75	425.375	456	469.5	464.5	469.5	459.75	442	364.5	455.625	452.875	489.375	467.875	460.5	528.125
M06	432.5	421.875	437.375	420.5	406.375	430.75	383.875	400.75	398.625	402.5	386.625	421.375	421.625	392	454.25	425.875	398.625	409.375	369	372.125	393.75	451.875	417.75	403.25	362.75	390.25	372	347.125	375.5	390.75	338.75	439.75
M07
M08
M09
M10
M11
M12	338.375	351.625	363.5	331.5	352.625	359.25	344.5	347.125	366.25	348.75	334.25	360.625	326.125	340.5	364.125	360.125	339.875	377.75	331.125	368.125	337.25	334.875	362.625	352.875	347.25	353.625	366.25	344.625	351.125	344.125	357.125	343.25
M13	583	595.875	583.125	564.25	600.625	534.5	553	544.375	560.875	556.75	579.625	548.25	588.75	576	559.75	500.25	568.125	528.625	536.25	570.25	525.625	539	559.5	618.5	599.125	567.5	587.75	636	556.75	566.875	549	564.375
M14
M15
M16
M17	520.727	522	535.818	546.636	556.909	588.273	522.909	563.182	557.182	531.727	577.091	600.727	539.182	552.091	571.727	556.818	521.455	542.818	562.091	523.727	546.364	529.909	581.273	584.273	532.545	569.182	645.182	531.818	549.364	499.545	546.182	520.727
M18	522.917	501.167	540.833	497.667	540.25	496.417	540.25	547.083	525.583	513.833	584.583	526.667	466.667	516.167	534.417	547.083	488.167	523.667	539.833	562.417	531.75	504.167	521.083	539.75	540.583	537.167	528.417	554.833	532.25	515.25	563.5	522.917
M19	549.467	602.4	591.733	553.467	531.6	583.267	569.467	591.2	563.667	583	580	550.667	574.067	568.2	597.8	562.933	605.533	585.4	596.267	574.667	622.933	577.667	580.8	624.533	571.8	511.933	589	540.133	564.467	584.8	627.6	568.533
M20
M21	591	619.083	582.667	573.667	588.917	594.833	587.667	611.333	590.25	616.917	589.583	582	581.333	605.417	596.417	578.417	607.5	598.417	608.75	544.75	586.917	597.083	662	605.083	582.75	578.333	592.417	591	589.667	600.167	599.333	591
M22
M23
M24
N01
N02
N03	434.625	435.875	431	430.5	431.625	439.25	426.5	434.125	434.875	431.75	435	434.25	435.625	427.5	436.625	423.375	426.875	437.75	430	428.375	428.875	425.5	433.25	434.625	432.875	436	430.125	431.25	433.5	431.875	435.125	434.625
N04	310.6	308.5	322.5	312.9	336.2	309	295.7	308.1	317.3	330.2	316.8	304.1	316.2	334.9	293.6	286.7	285.1	328.1	314.7	292.7	314.2	302.6	282.3	294.5	306.2	323.3	310	320	314.3	331.4	302.5	310.6
N05	466.875	463.5	421.625	439.25	487.125	441.125	437.25	469.125	468.125	446.125	497.25	438	458.125	429.625	460.625	467.5	464.125	457.5	405.5	458.25	417.375	456.125	455.875	449.75	465	459.25	468	376.5	454.5	467.375	464.5	466.875
N06	467.9	483.6	503.2	466.1	454.9	485.8	486.3	500.4	439	506.2	486.4	458.3	482.4	459.9	438.8	492.7	477.6	463.8	483.5	494.9	456.4	486.6	506.8	527.6	534.4	462.7	494.8	515.5	484.4	418.8	506.7	489.6
N07	584.4	569.2	567.9	537.6	594.1	555.6	574	598.5	580.3	589.9	610.1	571.3	578.2	584.6	581.7	569.9	578	582.4	563	556.9	558.4	606.4	586	573	597.7	582.6	555	560.5	554.8	573.3	601.2	584.4
N08
N09	483.5	470.25	461.125	465.625	458.75	473.75	472.5	482.75	465	491.625	476.375	473.25	502.75	460.875	472.5	436.375	458.625	470	467.375	503.25	478.875	458	476.625	466.5	452	462.625	467.75	464	460.75	491.375	452.5	456.5
N10
N11	571	483	575.111	562.333	571.111	510.333	512.556	534.222	527.444	579.111	530.556	543.333	630.889	553.667	557.889	453.778	573.667	496.556	561.444	554.667	508.778	498.444	575	570.444	554.444	568.778	580.778	538.333	558.667	597.667	571.556	577.667
N12
N13	521.231	519.615	525.231	515.154	534.538	527.615	533.692	466.615	501.769	523.615	497.385	506.538	535.231	547.154	523.385	528.308	544.077	535.923	531.308	524.923	529.846	534.077	531.615	552.769	522.385	525.538	497.231	524.615	519.923	527.615	544.692	526.615
N14
N15
N16	524.778	453.556	448.778	519	473.778	484.333	458.444	475.667	460.111	414.222	462.778	474.778	489.889	416.556	466	470.778	443.222	463.333	437.556	428.222	455.667	494.667	397.667	461.778	478	493.778	468.111	468.889	440.444	453.667	452.778	524.778
N17
N18
N19
N20	605.636	623.818	608.909	620.636	626.091	601.909	625.455	598.636	604.455	615.455	624	585.636	609.182	609.455	595.636	620.818	617.545	587.455	615.636	563.455	613.818	597.091	640.182	607.545	611.636	615.727	565.364	620.091	582.727	656.091	617.091	617.182
N21
N22
N23
N24
O01
O02	530	501.9	500.8	476.8	505.7	509.7	502.7	457.1	510.9	469.5	465.3	523.2	478	497.5	491.6	471.3	475.7	498.3	507.4	456.6	496.9	515.4	527.3	503.9	463.2	505.4	487.2	513.4	494.7	490.1	504.9	414.6
O03	575.917	545.5	543	562.833	562.417	556.75	548.75	554.25	560.417	568.583	556.167	566.25	537.083	560.333	552.5	557.083	548.75	546.583	541.083	558.833	549.5	564.75	561	549	563.5	541.75	581	578.583	557.417	557.917	566.167	556.25
O04	542.818	554.364	564.182	543.273	556.818	556.909	505.727	536.091	561.545	588.727	535.455	545.364	576.364	545.091	550.727	558.364	522.909	551.727	527.727	552.818	544.364	581.545	540.545	560.364	552.545	529.455	540	555	537.091	555	544.455	542.818
O05	527.6	516.8	524.333	520.067	531.533	540.067	524.867	535.8	542.067	531.4	518.4	497	531.067	514.533	540.867	525.533	513.333	517.067	529.667	519.933	539.867	521.267	521.533	524.667	535.467	534	540.067	507.867	529.333	528.4	536.333	529.2
O06
O07
O08	395.375	397.125	401.125	386	395	398.25	393.5	377.5	391.625	398.125	399.875	389.5	384.5	393.625	392.625	390.25	382.5	408.5	396.375	401.25	399.5	391.25	393.375	397.375	400.375	391.125	394.5	390.75	393.25	383	388.625	393.875
O09	611.091	523.636	508.364	531.273	576.545	566.909	492.273	548.545	531.273	574.455	538.545	489.636	544	525.909	479.909	513.727	542.273	543.818	444.636	551.818	530.091	531.909	518.545	590.091	526.818	544.273	519.182	526.273	546	566.273	629.273	533.091
O10
O11
O12	547.182	547.636	601.091	535.364	512.909	498	506.636	564.273	605.727	526.818	538.364	475.273	557.455	543.182	598.909	551.818	515.273	564	530.455	514.636	594.091	547.273	524.636	531.091	582.636	585.455	573.727	569.818	549.182	522.909	552.455	547.182
O13	511.545	496.091	457	489.545	516.636	554.727	503.273	540.909	447.455	474.273	506.727	464.636	497	483.818	480.182	466.818	501.727	459.182	540.545	518.545	454.364	529.273	510.909	497.455	451.364	539.818	497.455	483.727	536.818	491.182	505.091	511.636
O14	401.182	392	430.091	403.091	417	383.909	402	386.455	370.091	359.818	398.818	341.273	401.545	358.909	379.091	401.818	384.636	357.182	402.364	394	372.455	349.182	380.364	383.545	362.818	393.091	368.182	433.727	359.091	439.091	385.545	401.182
O15
O16	562.375	573.125	568	572.25	553.75	519.625	596.375	578.75	519.25	597.125	582	556.75	595.5	585.125	574.125	563.125	591.25	564.25	557.25	566.25	587.25	538.625	539.625	546.5	568	552.25	567	574.875	555.75	577.375	574.25	565.25
O17	601.25	622.25	613.125	625.5	589.375	570.375	599.75	568	618.125	619.875	651.75	644.5	593.875	572.5	596.875	614.5	621.625	553.125	618.875	633.5	637	614.125	586.25	567.625	647.875	560	620.5	598.375	617	616.5	598	624.5
O18
O19	570.556	560.667	570.556	545.333	555	571.556	572.111	568.333	569.556	575.222	576.889	526.222	570.333	560.889	547.111	525.111	565.222	562.778	523	576.889	565.667	548.778	569.333	560.444	556.111	537.222	581.222	565.444	565.778	538.778	536.222	588.889
O20	482	496	507	478.714	484.429	497.857	469.857	456.429	519.286	509.571	476.286	554.857	533.429	482.286	573.286	468	515.429	523.286	560.143	473.143	515.857	577.143	491.714	477.143	535.571	458.857	528.286	555.143	476.143	526.714	496.286	482
O21
O22
O23
O24
P01	371.417	380.917	381.583	380.333	359.583	387.917	348.667	401	383.583	387.75	409.667	388.417	393.583	386.333	378.667	382	393.5	353.75	385	390.25	388.75	372.333	367.75	396.75	373.417	372.667	366.833	353.917	387.583	389.083	373.75	371.417
P02	475.375	498.75	519.25	448	497.625	519.625	528	499.25	508.25	503.75	522.125	515.125	641.25	509.375	495	490.625	514.625	522.125	433.625	504.625	497.25	533.25	497.375	494.875	566.125	505.75	496.75	507.25	520.375	536.375	511	510
P03	318.154	311.462	338.538	284.923	347.154	328.308	290.077	308.538	319.769	285	293.692	318.538	312.692	318.538	311	303.462	299.846	328.538	313.615	309.077	297.538	317.692	301.308	331.231	311.385	325.615	316.077	330.923	313.615	309.462	289.231	321.154
P04
P05	490.25	486.375	520.75	510	490.625	506.625	543.375	451.125	514.625	488	535.125	507.75	515	478.25	520.75	533.625	469.75	495.375	504.25	505.375	495.75	517.25	492.625	516.625	499.125	492.25	492.5	473	529.75	501.75	507.125	490.25
P06	509.556	487.111	504.667	497.778	513.333	514.222	528	510.667	512.111	502.778	519.667	501.222	511.444	490.111	480.556	488.778	506.667	503.889	475.778	511.667	507.778	491.667	520.556	490.778	515.889	514.333	513	506.333	520.556	503.667	508	518.778
P07
P08	520.538	562.385	499.462	521.846	493.769	544.615	548.846	476.538	520.462	533.231	506.077	517.769	513.385	577.385	492.231	510.538	536.923	511.154	537.077	529.538	542.923	555.308	535.923	559.615	524.923	510.077	505.615	508.538	569.538	525.308	560	517.077
P09
P10	499.1	483.6	497	439.2	467.1	414	466.6	479.1	463.4	483.2	495.8	466.7	497.1	475.3	492.8	514.2	500.6	497.1	472.1	428.5	464.8	492.9	554	482	488.3	458.4	489.9	500	557.4	513	499.7	512.7
P11
P12
P13
P14
P15	500.417	489	470.25	442	486.75	485.917	492.333	431.333	502	477	533.417	500.5	496.833	463.833	495.583	470.25	454.417	443.083	486.417	449.417	509.833	466.917	497.667	470.083	498	498.667	440.333	451.583	491.5	506	475.833	485.167
P16
P17
P18
P19	583	551.636	603.727	577.091	562.909	642.727	591.182	589.818	541.455	553.273	601	550.273	645.818	578.545	586	660.909	597.273	597.727	575.273	554.727	603.364	533	556.455	613.364	613.364	600.545	531.273	581.727	596.545	594.909	580.455	583
P20	484.75	517.125	500.25	534.125	507.25	527.875	453.625	529.125	498.125	505	500.625	504.5	485.5	543.625	517.625	467.75	486.875	526.75	605.875	507.375	523.625	494.125	545.5	518	543	567.125	505.25	513.875	564.125	509	510.75	484.75
P21
P22	554.222	452.111	525.111	495	485.111	477.333	465.778	458.222	429.556	455.444	447	532.556	458.444	449.333	456.556	430.333	509	522.222	402.556	483.889	508.778	484.333	452.556	436.667	457	473.667	539.111	490.778	498.667	501.778	447.889	514.778
P23
P24

## Sheet: PCV
PCV

## Sheet: DA-Normalized
DA Normalized to Background (Abs(DA-Background))
	1	2	3	4	5	6	7	8	9	10	11	12	13	14	15	16	17	18	19	20	21	22	23	24	25	26	27	28	29	30	31	32
A01	0	0	0	0	0	0	0	0	0	0	0	0	0	0	0	0	0	0	0	0	0	0	0	0	0	0	0	0	0	0	0	0
A02	0.625	10.625	32.625	1	77.5	1.625	41.25	39.875	33.625	65.75	30.875	87.375	13.875	60.625	51.5	22.625	39.5	12.625	30.875	10.25	33.5	1.375	37.875	31.75	37.25	28.375	57	11	40.25	3	16	47.75
A03	64.8523	82.25	71.6477	52.0568	66.8068	62.8068	65.6023	68.0341	69.7159	109.409	67.25	54.6591	64.3296	108.352	74.6136	56.4886	81.3296	89.1704	64.8977	87.0682	77.625	79.8636	91.9318	79.125	64.9432	111.591	79.2841	79.7614	83.0454	84.6704	69.9318	53.5682
A04	175.125	90.875	70.7917	91.7917	84.9583	57	145.667	76.4583	93.75	106	63.4583	99.9583	47.625	95.0417	84.1667	64.9583	67.5833	22.5417	65.375	48.9583	123.083	96.75	54.75	102.875	120.417	48.5417	105.375	111.708	61.625	53.5417	75.125	60.9167
A05	103.17	166.625	111.545	97.6477	114.455	110.705	107.955	103.523	107.693	112.682	116.977	106.477	120.966	83.9546	114.193	91.8296	106.682	71.5796	91.9204	97.5796	73.8182	98.6136	107.432	104.852	128.716	104.67	106.5	110.75	112.273	72.8636	96.5682	103.92
A06	0	0	0	0	0	0	0	0	0	0	0	0	0	0	0	0	0	0	0	0	0	0	0	0	0	0	0	0	0	0	0	0
A07	213.725	221.05	236.325	226.225	200.075	222.125	233.525	217.4	218.775	219.5	231.8	209.2	223.475	221.85	221.375	222.475	214.475	211.45	224.525	199.65	235.925	223.8	217.575	216.675	218.275	220.7	204	228.125	225	215.275	221.15	217.475
A08	0	0	0	0	0	0	0	0	0	0	0	0	0	0	0	0	0	0	0	0	0	0	0	0	0	0	0	0	0	0	0	0
A09	69.875	29.375	111.625	61.25	110.875	25.25	124	65.875	90.25	72.125	37.25	89.625	58.75	76.625	51.125	86.125	60.375	113.375	118.5	67.375	96.375	40.375	64.875	64.375	75.625	122.375	34.625	74.875	127.625	86.625	32.25	153.125
A10	44	4.875	28.5	16.5	1.875	9.125	49.75	53.875	4	15.75	4.5	23.25	31.75	36.375	80	34	34.375	26	28.25	53.875	10.125	22.25	68.875	16.875	21.375	4.5	27.875	47.25	29	42.75	30.75	53.875
A11	209.083	181.833	186	202.125	107	197.917	142	204.625	173.875	161.958	213.792	183.167	104.917	183.167	160.083	163.625	252.125	184.542	156.708	222.667	195.583	223.958	146.25	180.25	236.417	190.75	194.042	251.583	143.375	179.208	209.542	218.333
A12	0	0	0	0	0	0	0	0	0	0	0	0	0	0	0	0	0	0	0	0	0	0	0	0	0	0	0	0	0	0	0	0
A13	0	0	0	0	0	0	0	0	0	0	0	0	0	0	0	0	0	0	0	0	0	0	0	0	0	0	0	0	0	0	0	0
A14	93.2361	47.5	72.0695	61.8611	78.0417	76	95.5833	88.625	104.514	91.2917	81.0833	68.3889	82.375	82	65.6667	52.4722	76.6805	71.5	83.0139	60.75	88.2222	61.5	63.9028	103.625	68.6805	81.6667	79.125	62.3611	87.7083	76.7639	86.8472	75.8055
A15	0	0	0	0	0	0	0	0	0	0	0	0	0	0	0	0	0	0	0	0	0	0	0	0	0	0	0	0	0	0	0	0
A16	0	0	0	0	0	0	0	0	0	0	0	0	0	0	0	0	0	0	0	0	0	0	0	0	0	0	0	0	0	0	0	0
A17	17.8846	0.317322	34.8942	56.2308	5.96155	46.5962	8.91345	29.5577	32.2115	8.76923	2.5481	0.519226	7.60577	32.0192	18.875	18.3461	30.0577	8.55768	45.1731	26.9038	30.1346	0.432678	42.0962	23.9711	5.0769	14.6442	7.47113	4.33655	25.8654	34.4808	66.8269	16
A18	90.25	125.375	118.819	127.639	103.875	108.722	83.0139	128.708	89.8195	74.2222	88.0417	119.306	116.458	199.333	109.611	120.264	79.5833	130.403	121.153	72.4722	117.694	110.944	131.444	87.5278	103.722	183.139	131.819	102.556	144.583	106.75	79.3611	104.889
A19	0	0	0	0	0	0	0	0	0	0	0	0	0	0	0	0	0	0	0	0	0	0	0	0	0	0	0	0	0	0	0	0
A20	127.444	117.167	91.7639	124.125	144.222	134.375	160.694	113.083	131.972	134.5	71.6805	109.583	109.847	153.125	144.361	101.375	121.861	93.0139	112.333	117.806	150.958	122.014	102.806	72.1805	124.569	159.931	127.847	129.792	146.167	90.2639	114.083	125.569
A21	168.375	170.625	177.75	183.375	179.875	191.625	175.625	180	172.75	174	222	150.375	173.375	183.75	193.375	169.125	184.375	164.625	179.125	174	199.125	198.25	183.25	181.5	202.5	206	175.25	157.75	221	180.75	182.5	166.375
A22	0	0	0	0	0	0	0	0	0	0	0	0	0	0	0	0	0	0	0	0	0	0	0	0	0	0	0	0	0	0	0	0
A23	0	0	0	0	0	0	0	0	0	0	0	0	0	0	0	0	0	0	0	0	0	0	0	0	0	0	0	0	0	0	0	0
A24	0	0	0	0	0	0	0	0	0	0	0	0	0	0	0	0	0	0	0	0	0	0	0	0	0	0	0	0	0	0	0	0
B01	0	0	0	0	0	0	0	0	0	0	0	0	0	0	0	0	0	0	0	0	0	0	0	0	0	0	0	0	0	0	0	0
B02	0	0	0	0	0	0	0	0	0	0	0	0	0	0	0	0	0	0	0	0	0	0	0	0	0	0	0	0	0	0	0	0
B03	38.8472	13.2361	15.1945	17.3472	9.68054	8.84723	32.9305	15.4583	13.9861	40.4583	12.1667	16.7222	4.77777	17.6528	22.3889	11.0972	18.6111	20.5972	13.125	6.34723	12.3055	32.8055	17.2917	10.3055	12.6945	50.1805	28.2222	29.7083	5.29169	19.0695	16.5972	34.7222
B04	0	0	0	0	0	0	0	0	0	0	0	0	0	0	0	0	0	0	0	0	0	0	0	0	0	0	0	0	0	0	0	0
B05	139.458	132.542	96.4167	136.458	138.458	127.708	148.542	144.917	90.5	93	149.208	137.542	139.125	149.875	128.292	173.208	130.083	100.958	94.1667	126.708	100.25	136	98.5417	110.083	116.625	132.542	113.333	121.417	111.792	180.667	149.667	141.708
B06	97.75	125.625	140.125	89.75	117.125	104	109.125	134.625	101.625	139.625	115.375	148.375	84.875	98.625	147.125	118.25	127.25	44	113.75	123.875	73.125	56.875	109.75	153.875	98.625	87.75	91.25	84.375	65.25	105.25	137.25	110.875
B07	55	10.75	63.375	60.375	35.25	27	54.625	15.375	11	4.25	18.5	13.25	13.5	48.875	13.5	37.375	24.25	10.75	6.625	57.375	6.375	57.625	28.125	2.125	18.25	18.75	6.875	72	4.625	60.5	30.375	50.5
B08	0	0	0	0	0	0	0	0	0	0	0	0	0	0	0	0	0	0	0	0	0	0	0	0	0	0	0	0	0	0	0	0
B09	0	0	0	0	0	0	0	0	0	0	0	0	0	0	0	0	0	0	0	0	0	0	0	0	0	0	0	0	0	0	0	0
B10	103.92	81.25	71.1591	124.568	97.5909	130.364	121.545	92.7955	77.9886	103.841	116.648	76.9432	131.091	92.0682	100.364	53.9091	169.773	96.0455	115.375	125.477	89.1136	109.83	101.602	91.4773	90.6136	100.83	92.8295	117.489	141.75	76.25	92.875	67.6818
B11	75.5	75.375	25.55	32.875	33.675	36.575	55.4	35.425	53.725	38.7	22.45	56.05	35.95	33.95	93.35	11.325	18.225	36.1	65.225	50.1	64.275	42.85	22.975	32.6	54.8	32.225	12.175	53.95	42.275	16.275	19.225	79.625
B12	0	0	0	0	0	0	0	0	0	0	0	0	0	0	0	0	0	0	0	0	0	0	0	0	0	0	0	0	0	0	0	0
B13	0	0	0	0	0	0	0	0	0	0	0	0	0	0	0	0	0	0	0	0	0	0	0	0	0	0	0	0	0	0	0	0
B14	0	0	0	0	0	0	0	0	0	0	0	0	0	0	0	0	0	0	0	0	0	0	0	0	0	0	0	0	0	0	0	0
B15	0	0	0	0	0	0	0	0	0	0	0	0	0	0	0	0	0	0	0	0	0	0	0	0	0	0	0	0	0	0	0	0
B16	91	80.2019	88.3942	84.1827	89.7692	108.606	97.2308	75.3077	109.019	82.1154	83.9519	84.0577	100.346	91.75	111.981	93.9038	93.8942	78.9519	77.7404	94.8077	53.4231	69.5	85.1346	69.0769	75.25	74.3365	99.5385	81.8846	88.1442	106.529	91.5192	72.4423
B17	120	59.125	85.75	115.125	38.125	77.25	68.5	48.625	93.5	82.375	44.125	90.75	86.375	108.625	69.125	94.25	63.25	105.5	72.25	111.375	87	96.25	77.125	16.625	47.125	68.125	82.75	152.25	90.875	114.125	93.875	83.875
B18	114.875	53.25	121.625	122.125	141.75	91.625	44.125	58	122.875	56.375	107.125	98.375	106.75	147.125	111.875	108.875	136.125	20.25	98.625	62	94.625	102.5	121.375	145.625	139.5	76.125	182.625	74.75	75.5	136.125	110.5	148.25
B19	0	0	0	0	0	0	0	0	0	0	0	0	0	0	0	0	0	0	0	0	0	0	0	0	0	0	0	0	0	0	0	0
B20	47.5695	48.8472	55.2639	42.5555	89.8611	73.0695	49.6528	56.0417	49.2083	51.7639	68.875	69.4861	76.4028	158.667	60.0695	71.5139	60.1389	68.1945	48.6528	46.5139	71.1528	67.0278	77.5	67.1805	44.2639	95.3195	50.3333	63.5417	83.8055	54.5278	63.1111	81.6667
B21	0	0	0	0	0	0	0	0	0	0	0	0	0	0	0	0	0	0	0	0	0	0	0	0	0	0	0	0	0	0	0	0
B22	0	0	0	0	0	0	0	0	0	0	0	0	0	0	0	0	0	0	0	0	0	0	0	0	0	0	0	0	0	0	0	0
B23	0	0	0	0	0	0	0	0	0	0	0	0	0	0	0	0	0	0	0	0	0	0	0	0	0	0	0	0	0	0	0	0
B24	0	0	0	0	0	0	0	0	0	0	0	0	0	0	0	0	0	0	0	0	0	0	0	0	0	0	0	0	0	0	0	0
C01	204.75	244.125	174.875	122.875	224.25	191.625	151.875	176.625	164.625	144.25	174.25	193.75	252.125	177.625	120.375	156.875	181	183.5	150.5	165.375	175.5	170.375	200.875	193.375	175.375	189.625	137.125	183.5	113.5	196.875	144	156.5
C02	0	0	0	0	0	0	0	0	0	0	0	0	0	0	0	0	0	0	0	0	0	0	0	0	0	0	0	0	0	0	0	0
C03	0	0	0	0	0	0	0	0	0	0	0	0	0	0	0	0	0	0	0	0	0	0	0	0	0	0	0	0	0	0	0	0
C04	0	0	0	0	0	0	0	0	0	0	0	0	0	0	0	0	0	0	0	0	0	0	0	0	0	0	0	0	0	0	0	0
C05	34.6389	27.1805	13.9445	43.9583	57.2917	11.7361	39.2083	39.8611	34.0555	23.1111	33.3333	7.375	84.8333	69.875	47.7778	25.75	35.8195	49.5278	6.95831	70.9028	45.3472	13.6667	7.47223	35.7083	38.9028	15.7222	47.2639	26.0278	23.4167	58.9722	64.1667	47.375
C06	0	0	0	0	0	0	0	0	0	0	0	0	0	0	0	0	0	0	0	0	0	0	0	0	0	0	0	0	0	0	0	0
C07	41.8055	40.25	41.2361	22.0833	59.5278	30.8611	76.9305	44.9722	7	47.4167	35.5555	17.2778	2.48608	63.2917	68.9722	78.9583	22.8889	36.5417	52.3055	48.1111	93.4722	64.6945	24.5278	16.3472	59.3055	15.8611	29.5833	60.5972	12.8472	1.02777	9.29169	58.0278
C08	56.0139	52.1389	104.125	66.7222	84.4861	73.7083	68.4167	92.7917	82.6805	105.292	170.278	96.6389	68	155.028	42.2917	77.7361	136.819	71.6389	147.792	77.8611	95.8611	82.5139	95.8611	128.361	82.2917	95.8472	144.069	83.3611	80.7917	36.5278	56.8611	84.4445
C09	39.55	1.02502	50.2	54.975	20.5	28.625	46.175	19.175	52.35	53.85	100.225	47.875	26.85	45.8	39.8	44.125	35.35	24.725	40.475	47.65	47.55	60.15	49.2	37.725	43.375	33.25	12.3	81.475	52.85	52.525	0.349976	36.675
C10	28.8666	13.95	22.25	18.9167	26.7167	19.3	17.4334	28.25	36.4	19.7833	24.6916	32.2416	32.375	25.0167	23.6916	21.6834	32.4416	29.85	30.5584	22.3834	22.9167	35.6833	21.7333	23.6166	30.4083	19.8666	20.5	17.1083	25.5666	27	28.5	20.7667
C11	0	0	0	0	0	0	0	0	0	0	0	0	0	0	0	0	0	0	0	0	0	0	0	0	0	0	0	0	0	0	0	0
C12	0	0	0	0	0	0	0	0	0	0	0	0	0	0	0	0	0	0	0	0	0	0	0	0	0	0	0	0	0	0	0	0
C13	149.625	197.25	198.125	179.125	204.375	192.125	177.5	185.75	191.375	163.25	169.875	185.375	180.125	195.375	201.5	180.125	214.125	192.375	191	232.25	188.5	163.5	186.125	175.375	167.125	206.875	193.25	204.875	186.5	211.375	191.75	153.25
C14	0	0	0	0	0	0	0	0	0	0	0	0	0	0	0	0	0	0	0	0	0	0	0	0	0	0	0	0	0	0	0	0
C15	20.325	6.57501	65.05	32.55	42.05	4.95001	23.425	29.225	37.875	30.85	48.275	13.25	104.9	35.925	0	38.75	63.775	32.475	4.40002	13.075	15.025	2.20001	38.65	78.325	32.05	3.02502	18.8	21.75	66.375	17.825	23.825	16.8
C16	144.775	123.5	148.075	124.375	126.925	143.325	129.675	147.475	118.575	147.05	121.125	116.25	151.775	178.2	127.925	131.325	117.65	130.375	137.575	108.55	133.45	142.1	130.4	139.225	128.175	122	138.4	166.45	121.1	133.95	149.65	112
C17	43.875	4.25	45.0417	40.4167	42.7083	58.4167	65.1667	23.2083	58.9583	122.917	56.0417	40.4583	147.292	30.375	78.0833	67.1667	44.875	65.8333	66.7917	26.7083	13.9583	152.75	73.625	55.5417	22.6667	115.667	71.0833	16.4167	26.2083	91.25	24.4167	35.75
C18	0	0	0	0	0	0	0	0	0	0	0	0	0	0	0	0	0	0	0	0	0	0	0	0	0	0	0	0	0	0	0	0
C19	88.175	93.725	104.55	65.925	73.475	60.925	78.25	64.85	2.07501	112.55	74.625	90.525	51.5	69.625	92.525	106.875	90.025	49.225	119.4	100.625	87.55	63.7	62.975	87.375	44.525	38.75	71.775	81.425	98.725	90.875	85.65	71
C20	94.8929	103.714	111.696	112.25	129.911	124.286	105.429	136.143	113.536	132.321	117.589	94.5893	109.518	80.3571	120.75	106.964	94.9464	100.125	103.893	131.982	106.232	104.893	95.0714	60.1786	109.071	102.107	107.643	160.875	115.446	95.3929	118.482	104.875
C21	0	0	0	0	0	0	0	0	0	0	0	0	0	0	0	0	0	0	0	0	0	0	0	0	0	0	0	0	0	0	0	0
C22	0	0	0	0	0	0	0	0	0	0	0	0	0	0	0	0	0	0	0	0	0	0	0	0	0	0	0	0	0	0	0	0
C23	0	0	0	0	0	0	0	0	0	0	0	0	0	0	0	0	0	0	0	0	0	0	0	0	0	0	0	0	0	0	0	0
C24	0	0	0	0	0	0	0	0	0	0	0	0	0	0	0	0	0	0	0	0	0	0	0	0	0	0	0	0	0	0	0	0
D01	0	0	0	0	0	0	0	0	0	0	0	0	0	0	0	0	0	0	0	0	0	0	0	0	0	0	0	0	0	0	0	0
D02	0	0	0	0	0	0	0	0	0	0	0	0	0	0	0	0	0	0	0	0	0	0	0	0	0	0	0	0	0	0	0	0
D03	162.75	157.375	180.375	146.25	198.75	161.5	153	203	214	186.5	162.5	214.875	188.875	169.5	190.875	162.875	164	130.375	148.375	136.875	145.5	181.75	215.125	128.375	189.875	172.625	229.5	159.125	177.25	164.5	150.125	166.625
D04	0	0	0	0	0	0	0	0	0	0	0	0	0	0	0	0	0	0	0	0	0	0	0	0	0	0	0	0	0	0	0	0
D05	0	0	0	0	0	0	0	0	0	0	0	0	0	0	0	0	0	0	0	0	0	0	0	0	0	0	0	0	0	0	0	0
D06	27	15.1154	11.5577	31.7788	56.3654	8.18268	32.0769	19.9231	2.34613	4.60577	2.2981	3.08655	22.8365	9.43268	24.2211	34.8942	34.8942	6.34613	8.0481	44.5769	32.2981	12.3365	32.9904	4.46155	9.68268	27.5865	8.43268	8.64423	4.3269	49.7596	12.9711	29.5961
D07	31.875	30.7083	41.875	34.4167	22.9167	33.4583	42.0833	33.8333	35.9167	53.75	35.625	39.9583	31.5	39.5417	57.75	34.125	30.8333	36.4167	37.4167	42.7083	39.625	36.5833	38.125	30.2917	33.125	29.875	31.375	47.9167	32.1667	35.875	26.6667	37.4583
D08	75.625	48.7386	48.3068	98.4546	101.023	13.9205	31.4773	28.0341	19.7727	108.227	67.5909	74.375	19.7273	28.9886	62.3182	68.8523	25.1364	65.8523	61	48.625	35	47.2159	51.1023	28.0341	31.6705	63.3409	52.9318	99.0227	42.75	66.9432	135.284	71.2046
D09	149.75	103.857	118.321	135.518	120.589	114.286	172.625	146.732	145.179	127.393	133.625	93.9821	147.071	122.625	140.179	136.5	160.5	104.036	135.339	91.9107	134.107	145.054	145.571	137.464	108.589	119.625	132.25	125.143	246.589	150.143	153.661	152.5
D10	156.205	161.148	185.841	137.614	99.9659	127.443	163.227	144.432	150.205	159.614	172.557	67.3636	176.159	172.409	160.989	153.841	144.909	199.011	132.648	107.966	92.7273	132.364	118.67	167.216	118.125	151.318	132.761	143.239	137.83	145.375	173.773	144.636
D11	36.9432	64.2841	81	106.659	14.2727	73.3523	92.5	59.0454	48.7159	73.875	30.7386	74.7614	121.17	91.0114	52.6364	60.3636	35.6477	49.2841	56.0568	66.1023	49.7614	68.1932	51.125	53.4773	73.9886	89.4886	46.4318	63.0454	64.7386	44.2386	84	68.9432
D12	0	0	0	0	0	0	0	0	0	0	0	0	0	0	0	0	0	0	0	0	0	0	0	0	0	0	0	0	0	0	0	0
D13	143.023	128.886	92.0909	140.614	137.795	162.284	150.352	133.818	159.602	120.352	141.67	139.102	158.318	125.33	143.466	156.841	136.807	120.011	130.795	129.511	140.341	143.17	131.977	135.602	139.114	140.364	126.761	135.5	162.659	127.17	131.625	144.523
D14	16.3333	30.2917	44.4583	36.5417	36.8333	3.25	1.58331	40.9167	25.25	158.708	38.4167	10.625	7.45831	70	39.0417	79.0833	113.5	12.5417	36.4167	0.375	24.7917	32.9583	42.7917	109.917	24.8333	49.75	20.8333	12.2083	55.2083	20.125	16.8333	20.0833
D15	30.9583	48.125	49.375	29.25	28.7083	44.0833	12.2083	31.5833	32	29.4583	25.9167	27.8333	17.5	14.375	34.3333	31.4167	23.625	13.375	30.75	26.125	13.1667	6.45831	2.79169	17.4167	40.4167	15.5833	22.5417	22.2083	9.29169	23.25	13.25	0.75
D16	173.964	166.054	159.321	157.804	162.768	157.089	145.143	148.661	164.518	143.696	134.857	146.304	196.75	144.929	145.411	142.304	142.679	151.357	145.25	140.179	172.732	151.893	135.643	157.446	162.857	174.125	144.875	146.214	129.554	153.786	154.411	178.089
D17	78.8068	123.08	95.4886	78.7841	101.216	110	103.455	91.2046	67.7046	106.091	101.5	101.795	85.25	100.955	81.2386	87.3409	91.8523	105.693	67.3068	98.75	98.4204	64.5	90.5114	86.5	63.7954	71.875	98.25	44.5341	81.8409	74.5341	63.7841	72.9091
D18	94.25	37.125	25.75	18.25	99.75	54.25	88.5	41.5	28.375	75.125	82.75	44	89.625	67.75	62.75	37	83.625	135.375	64	73	75.5	69.75	47.75	82.375	97	60.25	54.125	57.25	29.625	82.625	70.5	66.5
D19	17.5	16.625	40.5	1.125	21.75	38.875	48.875	17.5	64.5	29.75	1.875	10.625	13	20.625	22.5	16.875	19.75	7	15.5	5.375	22.625	34.125	20.125	3.25	2.25	3.875	12.25	26.25	125.625	30	11.875	81
D20	0	0	0	0	0	0	0	0	0	0	0	0	0	0	0	0	0	0	0	0	0	0	0	0	0	0	0	0	0	0	0	0
D21	55	37.75	36.125	57.875	85.125	98.5	59.375	43.625	6	49.5	52.625	31.625	98.125	36.125	27	73.75	50	96	1.125	55.125	91.75	44	57.5	57.125	0.875	51.125	35.5	57.75	37.125	67.625	27.375	53.5
D22	0	0	0	0	0	0	0	0	0	0	0	0	0	0	0	0	0	0	0	0	0	0	0	0	0	0	0	0	0	0	0	0
D23	0	0	0	0	0	0	0	0	0	0	0	0	0	0	0	0	0	0	0	0	0	0	0	0	0	0	0	0	0	0	0	0
D24	0	0	0	0	0	0	0	0	0	0	0	0	0	0	0	0	0	0	0	0	0	0	0	0	0	0	0	0	0	0	0	0
E01	0	0	0	0	0	0	0	0	0	0	0	0	0	0	0	0	0	0	0	0	0	0	0	0	0	0	0	0	0	0	0	0
E02	0	0	0	0	0	0	0	0	0	0	0	0	0	0	0	0	0	0	0	0	0	0	0	0	0	0	0	0	0	0	0	0
E03	22.5	28.625	33	45.125	5.5	63.25	53.625	46.375	86.125	50.125	51.875	98.25	46.125	68.375	65.5	76.125	53	72.875	64.5	50.75	17.625	26.75	27.875	7.5	32.75	70.25	40.125	34.5	22.25	51.625	73.125	41.25
E04	100.85	117.45	116.35	135.55	113.95	160.675	156.35	151.175	83.025	141.775	139.525	91.025	130.925	167.8	170.6	135.675	149.275	109.4	154.1	138.3	134.75	126.125	152.7	132.775	151.8	140.775	87.15	128.075	145.075	128.5	149.7	145.25
E05	195.663	189.731	178.904	265.01	197.413	181.452	198.067	222.779	173.885	211.058	163.25	183.769	185.038	182.01	193.029	208.346	190.077	215.019	169.567	191.875	210.144	179.712	211.567	203.981	188.394	176	193.375	179.51	198.567	212.144	174.663	186.548
E06	0	0	0	0	0	0	0	0	0	0	0	0	0	0	0	0	0	0	0	0	0	0	0	0	0	0	0	0	0	0	0	0
E07	0	0	0	0	0	0	0	0	0	0	0	0	0	0	0	0	0	0	0	0	0	0	0	0	0	0	0	0	0	0	0	0
E08	27.125	18.3055	50.0139	30.5695	7.11108	14.3055	9.23608	28.6528	20.2083	34.0139	8.90277	29.8055	10.7639	30.25	38.6389	66.6667	23.8333	39.6389	34.1945	15.4861	48.9167	38.5	17.2917	40.4167	16.25	14.7222	9.16669	7.15277	9.31946	41.3055	34.3472	25.2778
E09	197.643	216.679	249.196	222.643	218.929	244.518	209.089	194.911	188.679	186.536	232.446	183.357	190.196	203.982	183.696	199.714	216.643	182.911	155.804	180.357	194.464	231.679	169.643	166.696	206	190.107	205.393	214.5	171.304	192.125	191.107	178.75
E10	31.9416	20.975	27.575	31.8084	14.9334	13.675	11.8583	16.3084	0.625	4.5	19.8917	22.9833	27.4416	17.225	0.924988	51.1333	21.6083	38.4334	30.5666	16.8	9.72498	36.4167	45.275	22.0917	21.5584	35.0917	6.79999	48.7	16.25	1.93335	14.7	50.6166
E11	124.432	116.511	132.489	91.0682	112.898	79.9318	110.398	64.6023	132.318	85.3296	81.0114	56.7159	95.8409	87.5568	74.2954	81.2273	102.932	66.0227	89.8864	116.318	119.705	109.545	128.773	108.568	81.4091	109.466	84.3182	90.5454	106.909	37.8409	98.2614	104.057
E12	71.3889	72.5	64.6667	66.1389	135.097	44.375	92.0417	37.5139	96.7639	68.3611	75.9028	66.7222	89.8472	63.6111	38.7222	61	113.597	77.4445	62.5417	98.6805	44.9722	53.0972	80.875	82.8055	7	64.8889	71.8611	79.7778	55.8055	105.736	93.1945	71.9028
E13	22.0417	61.875	49.625	79.125	70.9167	66.125	33.9167	56.75	39.625	83.0833	94.5	55.375	59.2917	53.9583	113.75	86.3333	90.625	57.625	77.6667	39.2083	101.5	90.375	68.0417	42.5417	88.625	57.7917	85.7917	73.125	48	36.25	73.1667	74.7083
E14	54.4722	52.4583	84.8333	24.6667	54.9167	61.6528	105.208	56.9167	52.2222	69.75	68.2778	46.3333	68.4583	53.7361	77.9028	63.7917	54.0972	59.125	69.2639	62.8333	50.0555	59.3055	61.7222	55.9861	59.9028	63.6389	62.7361	67.9583	56.9861	56.9028	63.7917	63.75
E15	0	0	0	0	0	0	0	0	0	0	0	0	0	0	0	0	0	0	0	0	0	0	0	0	0	0	0	0	0	0	0	0
E16	86.5	73.75	92.25	99.375	101	79	88.5	68.625	76.375	67.875	21.625	73.875	97.375	35.5	94.375	80.5	49.125	31.625	82	47.25	76.75	77.5	54.25	85.125	78.5	71.125	67.875	82.5	84	98.5	101.5	86.25
E17	182.25	186.375	182	135.625	162.875	160.25	181.875	173.75	173.375	130.625	171.125	180	156.75	159.625	167.75	161.375	186.5	171	145.25	155.25	145.125	166.25	193.625	171.75	139.125	156.375	152.5	164.5	181.75	169	152.5	146
E18	10.625	12.125	46	63.625	23.875	60.375	22	40.75	19.125	65.75	53.375	33.5	42.75	70	37.125	26.75	0.875	42.125	3.125	24	40.375	6.375	7.375	29.25	32.375	26.5	13	18.25	45.125	49.25	54.625	25
E19	0	0	0	0	0	0	0	0	0	0	0	0	0	0	0	0	0	0	0	0	0	0	0	0	0	0	0	0	0	0	0	0
E20	0	0	0	0	0	0	0	0	0	0	0	0	0	0	0	0	0	0	0	0	0	0	0	0	0	0	0	0	0	0	0	0
E21	201.208	178.583	190.042	208.792	215.292	198.667	171.958	186.417	201.792	189.708	198.917	199.333	187.167	191.958	155.833	194.875	191.542	173.625	182.875	183.583	228.708	226.5	193.917	209.708	225.333	213.125	184.833	152.917	185	188.5	176.25	232.333
E22	0	0	0	0	0	0	0	0	0	0	0	0	0	0	0	0	0	0	0	0	0	0	0	0	0	0	0	0	0	0	0	0
E23	0	0	0	0	0	0	0	0	0	0	0	0	0	0	0	0	0	0	0	0	0	0	0	0	0	0	0	0	0	0	0	0
E24	0	0	0	0	0	0	0	0	0	0	0	0	0	0	0	0	0	0	0	0	0	0	0	0	0	0	0	0	0	0	0	0
F01	110.602	107.761	111.216	110.273	108.477	95.1591	104.568	102.455	73.5114	121.625	117.227	87.8977	99.875	112.307	85.5682	105.659	105.909	105.386	98.7954	108.193	93.4545	108.205	111.523	108.705	106.932	102.693	83.9545	97.0341	119.693	119.886	118.023	109.545
F02	0	0	0	0	0	0	0	0	0	0	0	0	0	0	0	0	0	0	0	0	0	0	0	0	0	0	0	0	0	0	0	0
F03	0	0	0	0	0	0	0	0	0	0	0	0	0	0	0	0	0	0	0	0	0	0	0	0	0	0	0	0	0	0	0	0
F04	0	0	0	0	0	0	0	0	0	0	0	0	0	0	0	0	0	0	0	0	0	0	0	0	0	0	0	0	0	0	0	0
F05	89.2019	96.7981	127.452	107.135	91.0961	120.962	88.5481	134.462	123.981	100.288	123.76	107.346	114.308	104.337	109.308	110.394	54.8173	96.6346	133.26	118.971	101.76	110.587	83.3077	129.981	108.856	135.702	117.702	126.663	86.9231	80.8654	116.346	91.8846
F06	193.425	151.35	113.975	146.4	166.45	92.1	145.625	157.575	109.8	186.6	163.5	130.4	173.05	140.675	159.25	179.925	156.975	133.625	183.675	150.4	194.625	202.65	146.475	149.775	143.025	114.475	188.8	159.425	138.625	135.85	150.775	185.55
F07	0	0	0	0	0	0	0	0	0	0	0	0	0	0	0	0	0	0	0	0	0	0	0	0	0	0	0	0	0	0	0	0
F08	0	0	0	0	0	0	0	0	0	0	0	0	0	0	0	0	0	0	0	0	0	0	0	0	0	0	0	0	0	0	0	0
F09	0	0	0	0	0	0	0	0	0	0	0	0	0	0	0	0	0	0	0	0	0	0	0	0	0	0	0	0	0	0	0	0
F10	0	0	0	0	0	0	0	0	0	0	0	0	0	0	0	0	0	0	0	0	0	0	0	0	0	0	0	0	0	0	0	0
F11	0	0	0	0	0	0	0	0	0	0	0	0	0	0	0	0	0	0	0	0	0	0	0	0	0	0	0	0	0	0	0	0
F12	59.9167	89.375	53.9583	50.7917	82.75	67.4167	59.2917	77.5833	80.375	61.25	93.4167	102.875	62.75	78.5417	87.6667	69.0833	70.0417	49.75	80.125	69.7917	50.7083	31.375	77.6667	74.375	91.875	81.2917	52.0417	70.4167	59.875	52.1667	65.2917	59.5833
F13	252	201.25	193.625	225.875	251.375	227.625	233	211.625	204.5	221.5	237	221.625	223.75	234.75	305.75	243.625	241.125	231.5	223.125	244.25	244.125	259.875	237.375	233.5	253.125	226.625	223.75	226.5	226.375	224.75	208.75	247.125
F14	38.25	37.25	30.375	85.125	28.375	63.5	35.375	111.75	47.625	48.875	55.375	33.5	18.75	45.375	56	71.875	23.875	38	60.5	7.875	64.75	53.125	52.25	26.625	54.5	95	19.375	66.25	80.25	53.375	31.75	34.75
F15	89.1058	92.2019	89.2308	108.519	68.4519	90.5673	87.2212	105.779	100.462	95.2981	77.625	103.356	110.433	110.423	90.8365	92.0769	78.7788	116.183	85.9808	94.4038	137.606	99.5962	90.7981	105.202	100.76	97.8173	122.856	90.1154	114.769	114.481	85.1635	92.1827
F16	0	0	0	0	0	0	0	0	0	0	0	0	0	0	0	0	0	0	0	0	0	0	0	0	0	0	0	0	0	0	0	0
F17	0	0	0	0	0	0	0	0	0	0	0	0	0	0	0	0	0	0	0	0	0	0	0	0	0	0	0	0	0	0	0	0
F18	32.1805	37.2778	29.7083	44.4445	41.6805	36.5417	42.5417	18.7917	30.8611	27.75	21.5278	32.2222	24.6945	12.0278	28.3611	26.3195	31.1805	34.1667	31.8611	65.4445	29.9167	38.1111	32.6528	28.125	47.4722	24.0555	37.8472	36.875	24.25	25.4722	33.3195	33.9305
F19	0	0	0	0	0	0	0	0	0	0	0	0	0	0	0	0	0	0	0	0	0	0	0	0	0	0	0	0	0	0	0	0
F20	119.875	52.9	57.225	77.25	78.775	72.9	68.875	92.325	59.8	61.15	83.1	71.85	60.625	50.6	80.25	69.65	71.525	80.975	72.425	59.975	46.4	60.325	83.55	49.9	81.975	66.675	79.975	65.8	81.975	103.475	74.425	56.7
F21	29.75	15.6111	38.0695	10.9167	12.4445	38	14.9861	15.8333	16.4028	12.4583	19.9583	35.5555	12.2917	22.9167	5.29166	14.7222	4.97223	17.875	15.9305	17.1945	1.01389	27.7917	17.6528	14.8055	38.7361	2.18054	11.2639	54.1805	31.2361	6.34723	0.277771	25.2917
F22	99.575	105.7	83.65	92.35	94	81.6	72.325	70.55	43.675	73.85	90.425	39.125	70.525	66.625	83.75	104.8	70.55	51.475	70.175	79.225	66.875	61.575	82.75	74.225	69.475	89.7	100.425	83.375	42.55	85.35	69.55	47.5
F23	0	0	0	0	0	0	0	0	0	0	0	0	0	0	0	0	0	0	0	0	0	0	0	0	0	0	0	0	0	0	0	0
F24	0	0	0	0	0	0	0	0	0	0	0	0	0	0	0	0	0	0	0	0	0	0	0	0	0	0	0	0	0	0	0	0
G01	35.875	59.5	71.5	57.375	2.25	16.375	9.125	41.875	7.125	41.875	0.75	4.875	57	6.875	14.5	32.125	84.125	16.875	48.5	25.25	24.375	2.625	20.5	26.5	5.125	54.625	7.5	14	76.375	38.125	7.625	65.75
G02	226.325	245.85	243.35	231.375	259.225	255.2	246.8	276.7	257.05	260.825	244.175	280.675	259.2	274.3	276.95	258.525	263.175	254.525	239.225	248.375	222.925	269.85	244.4	249.725	260.625	244.075	275.775	246.05	250.975	251.025	240.475	228.075
G03	0	0	0	0	0	0	0	0	0	0	0	0	0	0	0	0	0	0	0	0	0	0	0	0	0	0	0	0	0	0	0	0
G04	114.778	97.3055	93.75	102.069	102.139	109.5	125.069	120.917	102.708	114.597	112.806	102.653	99.0278	116.097	112.375	102.472	131.514	104.319	121.917	138.292	105.181	102.042	78.8055	122.764	120.736	174.847	133.194	101.903	97.6945	118.333	93.9722	94.4167
G05	226.25	231.875	235.042	210	251.306	208.792	198.694	207.472	222.083	228.944	224.625	209.514	221.472	221.833	212.028	212.972	219.264	232.861	247.333	211.792	236.778	219.056	212.056	189.5	240.944	215.056	194.583	267.167	221.333	206.903	241.125	216.264
G06	122.075	128	125.8	134.4	126.375	149.05	117.625	118.975	176.9	113.725	111.55	116.925	123.4	124.925	99.875	115.975	112.775	125.65	121.125	116.45	161.6	122.95	126	138.45	122	125.325	96.9	92.925	127.6	139.85	123.125	125.6
G07	95.8182	116.898	139.784	84.8409	107.795	78.6477	120.75	116	98.1932	92.3409	85.2046	108.17	89.9318	15.8523	81.8409	114.58	77.3182	111.034	112.955	105.205	109	100.807	104.42	103.568	88.0682	122.932	83.1704	93.4204	96.2841	99.8977	86.6477	93.9432
G08	65.7046	92.2841	79.7159	95.0341	55.7954	73.2046	64.8864	85.75	91.6364	81.75	81.6023	41.8068	73.5	73.6932	75.9659	71.1477	85.7954	103.352	82.1477	76.5	98.1023	74.0114	81.6818	74.25	93.8636	83.7841	94.8296	61.625	59.6704	76.8068	85.6136	93.2614
G09	0	0	0	0	0	0	0	0	0	0	0	0	0	0	0	0	0	0	0	0	0	0	0	0	0	0	0	0	0	0	0	0
G10	0	0	0	0	0	0	0	0	0	0	0	0	0	0	0	0	0	0	0	0	0	0	0	0	0	0	0	0	0	0	0	0
G11	122.216	63.6932	95.3636	115.443	73.1136	87.7386	68.7727	66.4773	92.2727	93.2614	79.9886	91.7614	77.4886	84.6364	89.3636	87.9546	68.5	88.1818	37.6023	87.375	71.4773	86.75	133.182	80.4091	131.08	124.977	80.7614	81.1591	52.5341	116.045	70.25	116.716
G12	31.125	23.25	56.625	46.125	94.125	27.625	42.5	34.5	44.75	42	71.25	41.875	30	8.375	50.625	24.5	39.25	53.125	34.25	39.875	24.875	28.875	23.5	31.125	48	23.75	25.25	50.25	34.375	36.375	24	40.125
G13	62.95	63.225	88.4	54.05	38.125	76.2	86.225	51.025	65.9	74.7	71.175	48.975	48.425	102.125	71.3	78.825	71.8	56.55	66.6	74.95	65.75	43.3	69.6	71.925	64.75	39.525	72.35	95.4	64.625	51.65	82.925	90.075
G14	0	0	0	0	0	0	0	0	0	0	0	0	0	0	0	0	0	0	0	0	0	0	0	0	0	0	0	0	0	0	0	0
G15	20.9167	56.5	36.25	38.9167	47.25	45.6667	9.70831	1.16669	0.208313	44.125	33.2083	19.4583	8.5	39.9167	27.2917	20.75	40.0417	7.5	5.875	23.25	31.5833	35.875	18.7083	18.75	31.375	14.5833	11.3333	25.4583	12.9167	39.7083	51.9583	26.625
G16	0	0	0	0	0	0	0	0	0	0	0	0	0	0	0	0	0	0	0	0	0	0	0	0	0	0	0	0	0	0	0	0
G17	100.15	100.625	137.4	104.85	114.6	118.25	85.025	90	112.925	94.075	84.925	112.2	88.675	111.35	103.425	127.625	91.4	100.65	101.875	100.775	99.125	6.15002	125.375	117.725	88.05	124.5	119.575	60.175	105.875	86	87.625	118.7
G18	128.069	154.319	116.486	100.083	95.0695	125.667	86.9445	70.9028	62.5278	106.667	99.5417	174.625	103.625	87.8333	67.9305	168.986	96.4028	117.819	105.403	86.9167	66.9861	125.083	110.083	129.903	116.958	108.625	113.847	89.375	69.1667	103.361	88.5278	127.319
G19	76.2981	119.029	80.9231	74.0577	113.692	90.9904	58.2981	77.125	80.4327	82.9615	42.8269	70.7885	79.5577	92.4327	83.9904	108.663	68.7404	79.0481	88.7212	104.51	79.25	85.7596	83.3462	73.7308	88.0096	80.0385	106.817	81.3558	84.5192	42.4135	92.5962	69.6731
G20	92.225	90.15	107.775	81.775	130.55	92.625	98	75.875	116.475	100.25	84	74.55	111.125	71.675	128.95	88.225	59.275	155.525	64.85	99.425	128.825	63.875	103.55	98.675	137.3	98.05	106.525	131.25	124.3	61.675	39.2	102.5
G21	100.375	73.175	80.375	63.2	77.95	51.9	61.05	95.925	71.9	62.675	96.375	68.8	70.575	91.325	72.9	98.675	68.475	45.475	43.625	48.725	84.375	52.225	58.2	75.725	63.775	80.425	102.775	71.275	64.325	107.575	93.9	74.275
G22	0	0	0	0	0	0	0	0	0	0	0	0	0	0	0	0	0	0	0	0	0	0	0	0	0	0	0	0	0	0	0	0
G23	0	0	0	0	0	0	0	0	0	0	0	0	0	0	0	0	0	0	0	0	0	0	0	0	0	0	0	0	0	0	0	0
G24	0	0	0	0	0	0	0	0	0	0	0	0	0	0	0	0	0	0	0	0	0	0	0	0	0	0	0	0	0	0	0	0
H01	7.40912	51.2046	29.0568	83.3296	42.4204	32.6477	29.0455	42.1704	32.8636	57.125	81.4886	38.4659	50.6818	32.6932	87.1818	52.4432	62.625	38.2727	46.3523	18.8068	5.59088	38.6704	3.7273	26.7159	39.9091	2.8523	19.6477	39.9091	9.48865	0.488647	47.5568	22.8636
H02	0	0	0	0	0	0	0	0	0	0	0	0	0	0	0	0	0	0	0	0	0	0	0	0	0	0	0	0	0	0	0	0
H03	0	0	0	0	0	0	0	0	0	0	0	0	0	0	0	0	0	0	0	0	0	0	0	0	0	0	0	0	0	0	0	0
H04	285.75	308.5	289.375	271	314.375	318.5	292	281.625	285.25	330.125	311.375	295.875	302.75	298.5	311	294.125	312.625	294.125	320	252.25	314.25	297.125	311.5	290.25	294.875	301.25	335.125	293.875	329.125	317.375	303.375	283.125
H05	172.875	103.875	129.5	120.625	116.625	207.75	139	151.25	243.625	150.875	121.25	93	123	149	208	178	126.875	213.125	131.625	145.5	142.5	79	96.75	119.875	54.5	244.25	129.375	172.375	50.75	134.125	149.125	166.875
H06	0	0	0	0	0	0	0	0	0	0	0	0	0	0	0	0	0	0	0	0	0	0	0	0	0	0	0	0	0	0	0	0
H07	0	0	0	0	0	0	0	0	0	0	0	0	0	0	0	0	0	0	0	0	0	0	0	0	0	0	0	0	0	0	0	0
H08	0	0	0	0	0	0	0	0	0	0	0	0	0	0	0	0	0	0	0	0	0	0	0	0	0	0	0	0	0	0	0	0
H09	0	0	0	0	0	0	0	0	0	0	0	0	0	0	0	0	0	0	0	0	0	0	0	0	0	0	0	0	0	0	0	0
H10	0.950012	9.57501	21.1	10.375	51.125	12.425	54.1	9.09998	24.2	54.925	5.54999	24.925	46.4	51.35	13.15	11.35	79.75	7.77502	24.925	57.025	15.325	7.90002	25.6	7.5	61.625	42.175	63.125	51.6	42.9	4.17499	18.325	40.55
H11	0	0	0	0	0	0	0	0	0	0	0	0	0	0	0	0	0	0	0	0	0	0	0	0	0	0	0	0	0	0	0	0
H12	0	0	0	0	0	0	0	0	0	0	0	0	0	0	0	0	0	0	0	0	0	0	0	0	0	0	0	0	0	0	0	0
H13	0	0	0	0	0	0	0	0	0	0	0	0	0	0	0	0	0	0	0	0	0	0	0	0	0	0	0	0	0	0	0	0
H14	0	0	0	0	0	0	0	0	0	0	0	0	0	0	0	0	0	0	0	0	0	0	0	0	0	0	0	0	0	0	0	0
H15	61.5972	58.5833	16.9305	56.3611	34.0972	44.9445	48.25	21.625	33.1528	48.5972	28.9445	93.0278	0.388916	56.0972	18.6111	25.1945	37.9722	7.98608	9.47223	3.68054	14.875	32.9722	36.5555	33.25	45.9028	20.7361	28.6805	34.4305	19.1111	13.4861	8.59723	55.4583
H16	0	0	0	0	0	0	0	0	0	0	0	0	0	0	0	0	0	0	0	0	0	0	0	0	0	0	0	0	0	0	0	0
H17	0	0	0	0	0	0	0	0	0	0	0	0	0	0	0	0	0	0	0	0	0	0	0	0	0	0	0	0	0	0	0	0
H18	29.2	52.725	18.975	6.125	48.175	69.375	49.1	43.5	70.75	81.15	54.275	48.775	13.4	47.375	42.925	36.35	43.625	38.5	70.225	80.95	44.825	106.325	95.075	55.35	22.775	47.075	39.75	59.375	9.75	36.1	59.025	65.575
H19	79.5	83.6	81.55	84.025	95.275	88.45	75.425	83.75	105.025	72.225	71.3	76.875	89.5	69.875	81.875	87.025	92.9	93.525	95.825	65.225	84.55	89.85	81.8	72.175	89.475	97.175	92.6	80.375	86	78.5	85.55	79.625
H20	174.943	186.898	176.625	221.08	187.091	183.034	195.511	184.705	159.784	195.784	190.636	213.398	212.932	198.284	187.034	168.693	213.102	209.5	210.591	201.875	197.92	185.136	186.068	209.58	207.261	194.511	197.534	204.568	190.534	173.648	178.307	178.568
H21	0	0	0	0	0	0	0	0	0	0	0	0	0	0	0	0	0	0	0	0	0	0	0	0	0	0	0	0	0	0	0	0
H22	0	0	0	0	0	0	0	0	0	0	0	0	0	0	0	0	0	0	0	0	0	0	0	0	0	0	0	0	0	0	0	0
H23	0	0	0	0	0	0	0	0	0	0	0	0	0	0	0	0	0	0	0	0	0	0	0	0	0	0	0	0	0	0	0	0
H24	0	0	0	0	0	0	0	0	0	0	0	0	0	0	0	0	0	0	0	0	0	0	0	0	0	0	0	0	0	0	0	0
I01	0	0	0	0	0	0	0	0	0	0	0	0	0	0	0	0	0	0	0	0	0	0	0	0	0	0	0	0	0	0	0	0
I02	0	0	0	0	0	0	0	0	0	0	0	0	0	0	0	0	0	0	0	0	0	0	0	0	0	0	0	0	0	0	0	0
I03	0	0	0	0	0	0	0	0	0	0	0	0	0	0	0	0	0	0	0	0	0	0	0	0	0	0	0	0	0	0	0	0
I04	238.307	259.409	195.443	226.102	233.273	202.966	217.648	206.125	218.989	217.682	227.693	198.057	248.295	227.625	218.534	188.205	201.307	221.352	227.205	193.989	215.602	254.625	207.239	228.955	224.182	258.807	222.375	217.08	205.136	254.5	209.284	247.932
I05	0	0	0	0	0	0	0	0	0	0	0	0	0	0	0	0	0	0	0	0	0	0	0	0	0	0	0	0	0	0	0	0
I06	38.175	4.82501	9.125	5.375	12.475	6.5	19.95	11.875	3.22501	14.85	0.950012	12.5	1.95001	3.77502	3.125	50.425	6.75	19.525	69.525	1.32501	13.275	32.075	5.82501	22.025	71.95	4.32501	25.525	5.52499	8.07501	0.524994	48.4	15.95
I07	70.125	77.0417	71.2917	91.25	116.833	70.125	91.75	68.375	94.5	70	82.4583	80.1667	80.7083	77.25	72.9583	74.75	69.625	120.375	84.1667	98.3333	93.875	71.4167	85.125	82.2917	74.0417	89.2917	73.25	68.875	77.625	72.2083	81.5833	89.6667
I08	84.25	143.958	105.833	70.9167	142	150.333	133.75	138.625	49.5833	129.125	174.917	71.5	94.8333	92.5833	164.375	107.792	78.8333	110.417	82.4167	88.5833	60.1667	100.292	6.16669	72.7083	110.25	122.5	180.167	120.667	111.833	109.625	112.292	83.625
I09	0	0	0	0	0	0	0	0	0	0	0	0	0	0	0	0	0	0	0	0	0	0	0	0	0	0	0	0	0	0	0	0
I10	115.154	73.4615	99.4712	87.6538	60.4904	89.6346	106.894	78.0385	97.5962	65.0962	127.029	86.3942	87.3077	131.827	94.5769	73	93.3942	88.8365	106.5	47.3654	92.1635	79.0288	126.49	86.6346	100.683	142.106	80.4904	95.9135	104.933	87.8942	81.1731	86.9327
I11	0	0	0	0	0	0	0	0	0	0	0	0	0	0	0	0	0	0	0	0	0	0	0	0	0	0	0	0	0	0	0	0
I12	178.375	159.625	172.375	185.375	210.875	180.125	201.75	220.875	205.875	191.75	145	157.25	186.875	162.375	198.875	176.125	176	168.125	177	188.875	135.375	135.625	175.125	182.5	242.375	175.5	220.125	202.5	190.75	180.875	180.375	179.25
I13	75	109.99	115.827	114.817	130.577	101.615	131.673	100.673	147.644	115.423	131.702	95.1154	103.942	122.577	151.587	125.144	107.933	100.606	135.654	98.8846	103.385	120.337	114.731	109.606	123.135	115.192	115.51	126.933	84.25	129.798	132.25	80.375
I14	100	92	106.625	55.25	68.625	104.5	120.625	116.875	130.375	121.75	90.75	110.25	62.25	115.625	117.125	144.5	118.375	92.375	92.625	132.25	109.625	63.375	75	105.25	57.5	99.625	103.5	167.875	90.75	105.25	143.25	95.875
I15	53.625	91.375	154.375	72.75	130	76.625	85.75	83.75	25.5	66.875	67.875	96.625	97.875	99	114.875	69	119.625	124.75	41.875	91.5	124.25	99.75	100.75	90.625	48.125	46	55.625	124.125	48.75	72.375	113.625	83.875
I16	0	0	0	0	0	0	0	0	0	0	0	0	0	0	0	0	0	0	0	0	0	0	0	0	0	0	0	0	0	0	0	0
I17	73.5909	50.1477	41.6136	82.5909	57.8295	41.5909	48.4773	50.5114	90.9091	75.1818	37.1705	120.5	38.6364	72.1477	48.4432	106.648	113.955	56.3636	83.5341	69.3636	96.8182	75.1932	139.886	80.3068	106.523	43.4432	73.4773	85.6591	68.4886	33.25	65.8523	95.2841
I18	128.175	139.425	131.675	123.25	130.575	139.775	133.525	157.7	143.175	117.75	136.575	135	133.35	117.05	123.5	150.75	121.8	130.8	124.675	159.025	134.65	130.175	113.625	125.775	132.625	127.925	127	127.975	140.775	124.55	130.675	129.425
I19	0	0	0	0	0	0	0	0	0	0	0	0	0	0	0	0	0	0	0	0	0	0	0	0	0	0	0	0	0	0	0	0
I20	0	0	0	0	0	0	0	0	0	0	0	0	0	0	0	0	0	0	0	0	0	0	0	0	0	0	0	0	0	0	0	0
I21	0	0	0	0	0	0	0	0	0	0	0	0	0	0	0	0	0	0	0	0	0	0	0	0	0	0	0	0	0	0	0	0
I22	0	0	0	0	0	0	0	0	0	0	0	0	0	0	0	0	0	0	0	0	0	0	0	0	0	0	0	0	0	0	0	0
I23	0	0	0	0	0	0	0	0	0	0	0	0	0	0	0	0	0	0	0	0	0	0	0	0	0	0	0	0	0	0	0	0
I24	0	0	0	0	0	0	0	0	0	0	0	0	0	0	0	0	0	0	0	0	0	0	0	0	0	0	0	0	0	0	0	0
J01	0	0	0	0	0	0	0	0	0	0	0	0	0	0	0	0	0	0	0	0	0	0	0	0	0	0	0	0	0	0	0	0
J02	42.2	48.95	49.45	49.8	8.17499	23.825	47.325	46.1	31.45	34.85	41.2	97.225	15.075	48.325	63.1	30.725	29.925	1.72501	48.025	58	54.225	55.5	63.975	60.05	61.775	78.25	102.75	62.275	47.775	44.85	66.2	37.575
J03	0	0	0	0	0	0	0	0	0	0	0	0	0	0	0	0	0	0	0	0	0	0	0	0	0	0	0	0	0	0	0	0
J04	22.05	13.925	24.55	4.22498	8.79999	25.1	71.9	38.85	23.875	18.5	25.675	5.67499	30.85	14.275	7.65002	1.84998	54.15	37.55	54.575	21.95	9.04999	8.02502	33.1	9.45001	17.15	31.1	9.67499	26.45	55.225	17.65	20.875	16.175
J05	16.2841	14.7841	25.3523	22.5454	44.8523	62.7386	34.75	24.3977	20.4773	92.1932	88.2727	59.8636	47.375	47.0341	42.5682	58.0114	20.1591	89.125	50.8977	94.5	32.9773	45.8182	61.6477	6.52274	14.7046	81.3864	24.5227	98.1932	28.6023	73.9432	47.5568	60.7841
J06	0	0	0	0	0	0	0	0	0	0	0	0	0	0	0	0	0	0	0	0	0	0	0	0	0	0	0	0	0	0	0	0
J07	0	0	0	0	0	0	0	0	0	0	0	0	0	0	0	0	0	0	0	0	0	0	0	0	0	0	0	0	0	0	0	0
J08	0	0	0	0	0	0	0	0	0	0	0	0	0	0	0	0	0	0	0	0	0	0	0	0	0	0	0	0	0	0	0	0
J09	32.1635	53.1058	37.5481	37.2211	64.8462	88.8365	75.1635	73.2212	47.3846	10.8365	78.3942	59.1538	95.3654	76.2115	68.9615	83.0962	93.6731	94.1442	95.6923	57.375	58.2596	62.5385	83.2212	66.2981	83.5577	82.375	31.8942	78.2788	74.1058	87.7019	69.9712	78.1154
J10	0	0	0	0	0	0	0	0	0	0	0	0	0	0	0	0	0	0	0	0	0	0	0	0	0	0	0	0	0	0	0	0
J11	0	0	0	0	0	0	0	0	0	0	0	0	0	0	0	0	0	0	0	0	0	0	0	0	0	0	0	0	0	0	0	0
J12	105.375	56	101.75	101.75	84	97.125	33	120.625	88.875	27.375	87.625	160.75	94.375	103	91.125	126	114.125	90.5	156.625	32.625	92.375	91.875	44.75	106.125	93.875	80.5	27.125	91.625	136.25	85.75	114	92
J13	134.125	169.875	110.562	140.438	146.625	87.6875	142.062	142	97.6875	139	143.438	135.75	114.562	134.75	153.312	140.812	145.375	125.562	68.4375	163.5	137.938	111.5	144.312	140	156.938	153.5	128.562	132.562	125.938	86.6875	136.562	151.688
J14	67.5536	93.9107	98.1071	82.1964	82.2143	94.5536	74.9464	80.8214	74.7857	76.4286	60.0179	26.7143	13.6071	67.4107	78.7679	97.8929	84.6071	79.2143	90.2143	132.268	80.9643	107.214	61	70.9643	57.7679	26.0893	64.8393	90.25	81.1964	8.80359	64.7679	97.9286
J15	0	0	0	0	0	0	0	0	0	0	0	0	0	0	0	0	0	0	0	0	0	0	0	0	0	0	0	0	0	0	0	0
J16	70.5	89.9583	14.7083	66.0278	56.5833	57.875	64.5417	71.5555	24.7778	84.0139	68.75	23.5	87.8055	65.9445	93.2778	63.0833	70.0417	90.3055	73.0278	108.042	99.0417	62.8055	53.875	39.5278	66.7917	89.0555	61.1111	49.875	78.3611	75.3055	39.0972	68.1528
J17	0	0	0	0	0	0	0	0	0	0	0	0	0	0	0	0	0	0	0	0	0	0	0	0	0	0	0	0	0	0	0	0
J18	4.99036	2.61536	8.56732	12.1731	4.0481	15.8173	19.75	9.66345	13.0096	26.7789	10.8365	20.0577	13.4615	0.326904	1.60577	39.0865	14.75	15.1827	5.94232	35.8173	29.2404	70.6346	4.85577	1.94232	1.68268	2.24036	15.5	2.625	2.01923	0.807678	1.05768	0.759644
J19	76.0536	101.679	52.9286	75.5357	90.2857	78.1786	85.25	70.7321	61.4643	75.7679	80.7857	71.875	84.2857	82.6607	73.7857	70.625	88.7321	77.0536	71.8571	87.5179	99.1429	75.6786	90.1429	74.5893	64.6964	82.9464	83.6607	89.1964	79.0179	74.4643	97.2679	94.875
J20	0	0	0	0	0	0	0	0	0	0	0	0	0	0	0	0	0	0	0	0	0	0	0	0	0	0	0	0	0	0	0	0
J21	0	0	0	0	0	0	0	0	0	0	0	0	0	0	0	0	0	0	0	0	0	0	0	0	0	0	0	0	0	0	0	0
J22	135.125	143.125	139.375	144.875	125.125	134.25	137.875	156.25	129.375	183.375	143.75	155	172.125	168.875	129.625	145.25	148.625	131.75	112.125	155.75	151.875	151.625	133.375	179.125	120.25	143.5	177	206.625	187.125	156.75	170.75	125.875
J23	0	0	0	0	0	0	0	0	0	0	0	0	0	0	0	0	0	0	0	0	0	0	0	0	0	0	0	0	0	0	0	0
J24	0	0	0	0	0	0	0	0	0	0	0	0	0	0	0	0	0	0	0	0	0	0	0	0	0	0	0	0	0	0	0	0
K01	62.875	89.375	64.5	72.375	85.625	63.25	90.375	85.5	73.5	86.375	89.375	85.125	84.875	136.5	91.25	92.25	99.375	56	87	107.875	79.25	108.25	84.625	77.25	114.125	95.375	93.125	85.125	105.125	82.125	102.5	67.75
K02	518.833	492.75	488.583	452.667	487.833	463.417	484.25	470.417	486.25	467.167	486.917	463.333	511.917	481.5	430.75	451	464.5	475.083	462.417	478.917	504.417	498.25	487.583	448.417	475.5	455.75	504.417	492.5	470.5	457.083	493.833	513.333
K03	167	145.284	130.25	134.352	139.193	151.148	93.375	136.795	131.295	118.182	139.432	130.148	156.193	139.398	166.17	134.25	157.909	146.92	135.102	171.284	149.227	133.091	134.852	147	132.943	98.4546	125.545	135.875	128.398	128.83	132.92	131.602
K04	61.075	70.7416	37.625	36.3084	59.7833	33.3417	49.2917	10.7167	34.0666	49.425	59.2	21.7083	30.7667	63.2	67.0833	39.9083	34.5333	58.475	52.7333	36.9334	30.0167	51.2	41.7833	30.8417	57.65	44.1083	52.2333	37.8417	44.75	37.9	64.8084	41.15
K05	18.25	60.3929	26.0714	1.48212	50.7857	9.10712	1.85712	46.1429	77.6071	10.4286	42.75	3.82141	27.375	39.8036	28.5179	28.6071	16.375	16.9464	23.2321	42.5179	93.25	14.8929	30.4286	20.125	6.96429	51.9464	60.9821	18.1607	26.7143	48.7321	28.8393	33.0714
K06	112.75	88.5	96.375	41.875	95.125	102.625	35.625	86.875	92.5	38.5	107.125	101.5	99.75	85	100.75	105.25	80.75	85	107.75	30.625	87.125	132.875	84	97.75	110.875	26.625	107.875	104.25	107.25	97.5	60.25	113.875
K07	0	0	0	0	0	0	0	0	0	0	0	0	0	0	0	0	0	0	0	0	0	0	0	0	0	0	0	0	0	0	0	0
K08	0	0	0	0	0	0	0	0	0	0	0	0	0	0	0	0	0	0	0	0	0	0	0	0	0	0	0	0	0	0	0	0
K09	0	0	0	0	0	0	0	0	0	0	0	0	0	0	0	0	0	0	0	0	0	0	0	0	0	0	0	0	0	0	0	0
K10	101.85	113.325	129.9	148.125	116.425	149.05	159.8	113.525	132.925	124.65	153.075	128.45	99.175	143.275	136.7	127.075	107.25	115.8	182.85	138.2	133.6	124.625	124.1	124.525	200.1	123.325	128.375	153.4	155.75	131.175	133.25	123.7
K11	0	0	0	0	0	0	0	0	0	0	0	0	0	0	0	0	0	0	0	0	0	0	0	0	0	0	0	0	0	0	0	0
K12	0	0	0	0	0	0	0	0	0	0	0	0	0	0	0	0	0	0	0	0	0	0	0	0	0	0	0	0	0	0	0	0
K13	0.954529	32.8295	1.51135	4.15912	4.01135	7.4773	14.4886	8.1023	33.1591	20.6932	7.94318	15.75	11.4432	10.5795	14.2841	17.7727	17.9091	11.0909	1.31818	4.01135	54.5909	8.65912	6.92047	7.76135	26.7045	3.04547	14.7955	15.6364	1.0227	3.84088	19.9773	0.159119
K14	0	0	0	0	0	0	0	0	0	0	0	0	0	0	0	0	0	0	0	0	0	0	0	0	0	0	0	0	0	0	0	0
K15	88.3269	111.058	93.3558	79.4615	62.9904	107.981	115.413	115.875	97.8173	129.173	106.587	108.673	105.135	102.337	118.904	95.1346	102.74	118.779	104.365	110.5	93.8461	100.365	100.712	112.154	95.4808	116.519	99.4135	134.654	108.971	161.76	63.7115	107.587
K16	0	0	0	0	0	0	0	0	0	0	0	0	0	0	0	0	0	0	0	0	0	0	0	0	0	0	0	0	0	0	0	0
K17	0	0	0	0	0	0	0	0	0	0	0	0	0	0	0	0	0	0	0	0	0	0	0	0	0	0	0	0	0	0	0	0
K18	0	0	0	0	0	0	0	0	0	0	0	0	0	0	0	0	0	0	0	0	0	0	0	0	0	0	0	0	0	0	0	0
K19	124.625	100.475	118.175	116.575	105.825	110.175	106.2	122.475	119.8	130.725	116.175	106.375	166.475	128.95	118.425	113.775	116.5	106.45	103.025	110.75	131.175	128.475	85.8	123.075	117.8	93.025	120.075	132.925	111.275	131.05	116.75	130.05
K20	0	0	0	0	0	0	0	0	0	0	0	0	0	0	0	0	0	0	0	0	0	0	0	0	0	0	0	0	0	0	0	0
K21	0	0	0	0	0	0	0	0	0	0	0	0	0	0	0	0	0	0	0	0	0	0	0	0	0	0	0	0	0	0	0	0
K22	0	0	0	0	0	0	0	0	0	0	0	0	0	0	0	0	0	0	0	0	0	0	0	0	0	0	0	0	0	0	0	0
K23	0	0	0	0	0	0	0	0	0	0	0	0	0	0	0	0	0	0	0	0	0	0	0	0	0	0	0	0	0	0	0	0
K24	0	0	0	0	0	0	0	0	0	0	0	0	0	0	0	0	0	0	0	0	0	0	0	0	0	0	0	0	0	0	0	0
L01	249.75	194.486	275.194	237.069	201.097	225.903	224.361	318.986	210.153	248.694	261.889	261.264	247.944	216.028	263.347	244.528	245.472	222.361	240.639	221.75	161.917	248.111	230.389	275.847	244.639	228.889	277.556	269.347	214.792	267.819	244.778	221.681
L02	0	0	0	0	0	0	0	0	0	0	0	0	0	0	0	0	0	0	0	0	0	0	0	0	0	0	0	0	0	0	0	0
L03	11.125	28.75	51.625	36.375	13.875	22.375	61.375	61.25	44.125	26.875	48.375	37.375	31.875	37.25	41.375	31	17.125	40	33.5	7.875	11.5	34.125	48.875	73.375	43.875	63.625	10	51.5	23.125	48.75	33.375	50.875
L04	0	0	0	0	0	0	0	0	0	0	0	0	0	0	0	0	0	0	0	0	0	0	0	0	0	0	0	0	0	0	0	0
L05	0	0	0	0	0	0	0	0	0	0	0	0	0	0	0	0	0	0	0	0	0	0	0	0	0	0	0	0	0	0	0	0
L06	0	0	0	0	0	0	0	0	0	0	0	0	0	0	0	0	0	0	0	0	0	0	0	0	0	0	0	0	0	0	0	0
L07	0	0	0	0	0	0	0	0	0	0	0	0	0	0	0	0	0	0	0	0	0	0	0	0	0	0	0	0	0	0	0	0
L08	0	0	0	0	0	0	0	0	0	0	0	0	0	0	0	0	0	0	0	0	0	0	0	0	0	0	0	0	0	0	0	0
L09	0	0	0	0	0	0	0	0	0	0	0	0	0	0	0	0	0	0	0	0	0	0	0	0	0	0	0	0	0	0	0	0
L10	0	0	0	0	0	0	0	0	0	0	0	0	0	0	0	0	0	0	0	0	0	0	0	0	0	0	0	0	0	0	0	0
L11	144.4	142.275	131.85	145	140.475	122.15	116.475	168.625	125.4	110.5	104.525	152.975	124.075	141.8	133.9	115.85	144.175	131.85	140.7	172.175	104.725	136.575	114.975	171.125	126.75	126.7	120.525	116.775	173.35	140	128.425	152.275
L12	0	0	0	0	0	0	0	0	0	0	0	0	0	0	0	0	0	0	0	0	0	0	0	0	0	0	0	0	0	0	0	0
L13	228.5	213.375	258.25	197.125	226.125	156.125	217.25	207.375	241.125	197.375	241.625	253.375	189.125	216.875	176.625	248.625	218.125	221.25	248	194	178.125	171.75	241.125	255.25	229.125	70.125	172.875	163.875	233	200.125	228.625	231.625
L14	38.375	56.875	21.375	7.25	0	2.25	46.625	39.625	7.5	55.875	31.625	1.375	8.625	9	43.5	47.875	3.25	24.5	72.875	57.125	41.75	60.625	38.75	42.5	75.375	6.5	26.125	46	26.75	71.125	20.25	47.75
L15	35.625	69.425	54.775	2.5	55.65	41.475	44.65	69.15	54.35	98.725	114.025	47.75	33	31.5	47.125	66.075	57.675	66.325	86.125	6.375	72.025	40.325	71.65	65.8	35.175	93.425	49.475	87.75	19.5	37.85	63.875	29.125
L16	91.75	84.875	83.575	78.75	74.725	75.975	73.925	109.55	86	62.625	50.575	80.25	65.95	67.925	69.75	65.725	121.45	75.45	71.95	61.475	72.725	81.4	92.8	68.95	84.2	73.875	124.65	72.825	67.75	111.375	88.575	90.875
L17	0	0	0	0	0	0	0	0	0	0	0	0	0	0	0	0	0	0	0	0	0	0	0	0	0	0	0	0	0	0	0	0
L18	101.875	99.375	97.625	98.025	114.175	88.425	93.675	102	116.65	111.05	102.8	112.275	87.825	103.8	98.675	110.1	97.425	95.65	105.575	101.525	100.95	93.65	125.75	102.925	114.05	93.725	107.5	87.65	135	99.075	123.65	119.825
L19	0	0	0	0	0	0	0	0	0	0	0	0	0	0	0	0	0	0	0	0	0	0	0	0	0	0	0	0	0	0	0	0
L20	105	124.075	108.1	105.3	110.65	117.05	98.4	97.425	111.3	97.15	100.6	118.025	99.7	102.375	110.2	101.925	119.45	124.35	109.55	115.475	101.15	108.875	94.7	119.425	114.6	106.05	99.25	101.65	100.375	109.725	113.55	102.625
L21	0	0	0	0	0	0	0	0	0	0	0	0	0	0	0	0	0	0	0	0	0	0	0	0	0	0	0	0	0	0	0	0
L22	163.764	176.236	144.597	117.944	168.347	161.389	132.722	151.722	129.917	154.847	122.361	137.764	121.889	144.889	147.917	159.597	173.306	172.764	135.417	144.472	152.333	132.708	134.111	131.792	147.208	148.361	167.417	134.611	155.764	138.194	139.653	162.514
L23	0	0	0	0	0	0	0	0	0	0	0	0	0	0	0	0	0	0	0	0	0	0	0	0	0	0	0	0	0	0	0	0
L24	0	0	0	0	0	0	0	0	0	0	0	0	0	0	0	0	0	0	0	0	0	0	0	0	0	0	0	0	0	0	0	0
M01	0	0	0	0	0	0	0	0	0	0	0	0	0	0	0	0	0	0	0	0	0	0	0	0	0	0	0	0	0	0	0	0
M02	231.1	215.375	262.075	261.8	264.875	257.325	261.675	241.225	253.825	253	227.4	256.9	250.9	233.15	259.125	252.075	259.3	239.725	269.7	240.375	301.75	263.05	230.675	246.475	261.225	273.225	243.15	254.275	263.55	262.825	264.85	246.425
M03	86.0417	43.4167	110.042	126.625	120.667	132.958	152.917	153.667	107.042	90.6667	129.083	113	19.2917	93.875	102.208	104.958	163.417	105.5	105.083	140.458	101.25	111.292	75.5417	93.125	82.625	170.833	116.667	112.292	70.875	113.042	125.833	150.25
M04	0	0	0	0	0	0	0	0	0	0	0	0	0	0	0	0	0	0	0	0	0	0	0	0	0	0	0	0	0	0	0	0
M05	52.875	76.75	92.5	109.5	77.25	77	116.5	87.125	63.375	27.875	67.625	88	79.875	65.25	70.375	76	125	73.875	109.75	75.75	62.375	65.875	59	68.875	79.375	160.125	77.375	76.125	39.125	69.875	79.125	0.75
M06	100.75	106.375	95.375	118.25	129.5	107.25	147.25	133	132.25	133.25	147.75	114.125	108	141.875	77.375	108.75	140.625	123.75	165.25	161.5	137.5	81.5	113.875	134.75	167.75	145.625	162.875	182.875	154.625	145.625	193.5	99.125
M07	0	0	0	0	0	0	0	0	0	0	0	0	0	0	0	0	0	0	0	0	0	0	0	0	0	0	0	0	0	0	0	0
M08	0	0	0	0	0	0	0	0	0	0	0	0	0	0	0	0	0	0	0	0	0	0	0	0	0	0	0	0	0	0	0	0
M09	0	0	0	0	0	0	0	0	0	0	0	0	0	0	0	0	0	0	0	0	0	0	0	0	0	0	0	0	0	0	0	0
M10	0	0	0	0	0	0	0	0	0	0	0	0	0	0	0	0	0	0	0	0	0	0	0	0	0	0	0	0	0	0	0	0
M11	0	0	0	0	0	0	0	0	0	0	0	0	0	0	0	0	0	0	0	0	0	0	0	0	0	0	0	0	0	0	0	0
M12	276.125	263.875	253.625	282.375	257.125	256.25	272	270.25	244.25	267.5	283	259.875	286.875	272	252.375	258.25	276.625	235.5	293	248.375	278.875	279.625	250	265.875	266	261.125	254.5	262.625	260.875	270.25	255.875	273.75
M13	3.5	7.625	7	27.375	14.625	58.375	42.375	51.25	26.125	29.625	14.375	41.875	0.75	12.75	29	94.5	22	68.875	50	26.125	59.5	58.625	29.5	21.875	4.625	29.375	4.25	45.25	33.375	25	42.625	27.25
M14	0	0	0	0	0	0	0	0	0	0	0	0	0	0	0	0	0	0	0	0	0	0	0	0	0	0	0	0	0	0	0	0
M15	0	0	0	0	0	0	0	0	0	0	0	0	0	0	0	0	0	0	0	0	0	0	0	0	0	0	0	0	0	0	0	0
M16	0	0	0	0	0	0	0	0	0	0	0	0	0	0	0	0	0	0	0	0	0	0	0	0	0	0	0	0	0	0	0	0
M17	20.8977	18.375	9.30682	2.76135	18.7841	40.7727	18.7159	15.1818	11.3068	11.7727	33.4659	61.8523	9.19318	8.34088	27.8523	15.0682	26.4205	0.556824	15.3409	19.1477	0.613647	9.71588	34.7727	41.8977	13.4545	25.3068	98.9318	15.0568	6.36365	40.4546	7.68182	21.1477
M18	94.5833	122.708	76.5417	121.333	81.125	125.083	77.875	72.4167	97.7917	102.417	31.2917	94.7083	151.333	108.208	86.9583	77.2917	138.583	98.9583	78.1667	65.8333	95.75	109.458	94.0417	76.125	77.2917	74.4583	87.7083	56.2917	84.5	99.625	54.875	93.8333
M19	91.9083	34.225	47.5167	86.2833	112.65	57.6083	70.9083	48.3	77.2083	59.625	59.125	90.0833	74.1834	68.05	43.075	81.5666	31.4667	59.6	50.4833	62.9583	13.6916	63.5833	65.825	18.7167	69.7	140.567	56.125	107.117	85.4083	57.825	17.275	79.2167
M20	0	0	0	0	0	0	0	0	0	0	0	0	0	0	0	0	0	0	0	0	0	0	0	0	0	0	0	0	0	0	0	0
M21	17.5	50.0833	14.1667	5.79169	21.4167	24.8333	26.0417	39.7083	25	47.2917	22.4583	13.625	7.95831	37.0417	27.1667	11.2917	38.875	30.0417	40.625	23.5	16.1667	24.9583	88.375	31.7083	11.875	10.7083	23.4167	19.5	22.0417	28.5417	28.4583	22.375
M22	0	0	0	0	0	0	0	0	0	0	0	0	0	0	0	0	0	0	0	0	0	0	0	0	0	0	0	0	0	0	0	0
M23	0	0	0	0	0	0	0	0	0	0	0	0	0	0	0	0	0	0	0	0	0	0	0	0	0	0	0	0	0	0	0	0
M24	0	0	0	0	0	0	0	0	0	0	0	0	0	0	0	0	0	0	0	0	0	0	0	0	0	0	0	0	0	0	0	0
N01	0	0	0	0	0	0	0	0	0	0	0	0	0	0	0	0	0	0	0	0	0	0	0	0	0	0	0	0	0	0	0	0
N02	0	0	0	0	0	0	0	0	0	0	0	0	0	0	0	0	0	0	0	0	0	0	0	0	0	0	0	0	0	0	0	0
N03	163.375	168.75	168.125	170	169.25	157.75	182.625	166.5	162.625	170.875	165.375	164.75	169.125	168.625	160.25	184.875	170.25	165.125	170.875	171.5	176.375	172	171	163.25	163	167.5	170.5	171.5	161.625	171.625	165.625	164.125
N04	166.275	166	149.125	162.475	139.675	160.25	173.3	167.525	157.575	141.925	158.95	165.65	155.05	138.6	177.525	184.05	188.525	138.4	161.8	180.05	163.05	164.525	192.95	178.125	164.05	150.95	163.5	154.5	162.325	141.975	169.5	157.4
N05	78.375	86.875	122.25	110.25	65.125	105.25	110.75	74.5	75.125	96.75	47.875	111.375	90.875	114	84.5	76.75	81.125	87	137.25	93.375	130.75	94.625	93.5	96.625	81.625	88.5	72.75	171.75	92	82.25	80.875	79.875
N06	88.975	71.275	49.675	91.4	92.225	66.575	67.075	57.6	119.125	42.05	69.35	92.95	72.85	97.225	114.075	64.05	77.025	95.825	72.875	59.1	100.725	69.65	45.825	23.775	21.725	91.925	64.075	41.625	72.1	135.575	49.925	65.025
N07	117.65	105.325	94.275	66.475	118.35	86.35	102.5	129.25	111.3	124.025	141.725	107.675	113.075	115.35	110.95	104.4	111.75	110.15	93.25	88.9	86.65	138.775	119.75	96.875	133.7	114.6	84	91.125	83.8	104.3	137.075	114.4
N08	0	0	0	0	0	0	0	0	0	0	0	0	0	0	0	0	0	0	0	0	0	0	0	0	0	0	0	0	0	0	0	0
N09	71.75	84.25	90.75	86.25	94.75	73.375	83.75	73.75	89	63.875	84	84.375	56	93.5	82	120.75	99.5	88.75	86.75	52.875	77.625	93.625	80.625	83.75	100.5	90.875	92.75	91.875	93.5	64.75	98.875	97.5
N10	0	0	0	0	0	0	0	0	0	0	0	0	0	0	0	0	0	0	0	0	0	0	0	0	0	0	0	0	0	0	0	0
N11	39.75	43.375	45.8611	32.7083	37.7361	15.6667	18.1945	4.72223	2.81946	49.1111	6.68054	9.95831	103.764	25.2917	33.3889	78.2222	45.5417	34.5695	28.3195	26.7917	16.5972	34.3055	45.25	42.0695	27.0695	43.5278	48.0278	2.83331	30.0417	69.1667	40.6805	54.9167
N12	0	0	0	0	0	0	0	0	0	0	0	0	0	0	0	0	0	0	0	0	0	0	0	0	0	0	0	0	0	0	0	0
N13	10.9808	10.2404	16.9808	7.77887	22.6635	15.8654	30.6923	47.8846	10.1058	17.3654	8.24039	2.58655	23.3558	39.2789	9.63464	21.0577	36.3269	24.5481	15.8077	10.7981	14.3461	22.8269	24.1154	39.8942	10.3846	12.2885	11.6442	11.9904	16.9231	14.7404	34.0673	12.8654
N14	0	0	0	0	0	0	0	0	0	0	0	0	0	0	0	0	0	0	0	0	0	0	0	0	0	0	0	0	0	0	0	0
N15	0	0	0	0	0	0	0	0	0	0	0	0	0	0	0	0	0	0	0	0	0	0	0	0	0	0	0	0	0	0	0	0
N16	33.8472	106.444	109.847	41.375	89.2222	75.4167	99.6805	81.9583	97.8889	150.153	99.4722	82.5972	72.9861	141.194	93.25	90.4722	116.903	87.9167	118.569	129.028	104.833	66.9583	156.458	101.722	80.875	67.3472	89.7639	92.3611	110.806	103.958	111.222	39.5972
N17	0	0	0	0	0	0	0	0	0	0	0	0	0	0	0	0	0	0	0	0	0	0	0	0	0	0	0	0	0	0	0	0
N18	0	0	0	0	0	0	0	0	0	0	0	0	0	0	0	0	0	0	0	0	0	0	0	0	0	0	0	0	0	0	0	0
N19	0	0	0	0	0	0	0	0	0	0	0	0	0	0	0	0	0	0	0	0	0	0	0	0	0	0	0	0	0	0	0	0
N20	24.1364	34.5682	19.9091	38.7614	43.7159	21.9091	36.2045	15.8864	16.5795	29.2045	37.625	0.988647	26.1818	22.0795	12.6364	31.0682	36.9205	4.45453	36.5114	20.0455	30.5682	17.9659	55.0568	25.0455	34.7614	33.2273	17.7614	35.7159	0.352295	64.9659	32.0909	36.0568
N21	0	0	0	0	0	0	0	0	0	0	0	0	0	0	0	0	0	0	0	0	0	0	0	0	0	0	0	0	0	0	0	0
N22	0	0	0	0	0	0	0	0	0	0	0	0	0	0	0	0	0	0	0	0	0	0	0	0	0	0	0	0	0	0	0	0
N23	0	0	0	0	0	0	0	0	0	0	0	0	0	0	0	0	0	0	0	0	0	0	0	0	0	0	0	0	0	0	0	0
N24	0	0	0	0	0	0	0	0	0	0	0	0	0	0	0	0	0	0	0	0	0	0	0	0	0	0	0	0	0	0	0	0
O01	0	0	0	0	0	0	0	0	0	0	0	0	0	0	0	0	0	0	0	0	0	0	0	0	0	0	0	0	0	0	0	0
O02	14	40.975	45.575	68.45	40.3	37.925	36.05	90.9	36.35	72	77.45	19.175	65.5	47.5	51.9	77.7	69.8	49.075	38.725	89.775	48.975	24.6	10.075	45.35	82.8	41.85	56.425	32.85	48.8	52.9	44.6	136.15
O03	33.9167	4.375	0.625	16.9583	22.5417	16.75	7.875	15.5	28.0417	28.3333	13.7917	25.25	5.41669	14.3333	12.125	13.8333	9.625	4.83331	4.79169	15.0833	11.25	20.375	18.375	7.875	16.875	2.375	34	33.9583	17.5417	10.9167	21.9167	15.625
O04	8.93182	6.86365	14.4318	3.9773	5.44318	3.78412	45.6477	14.6591	12.2955	38.8523	15.9205	3.13635	28.7386	10.1591	1.6023	9.61365	23.8409	0.227295	23.7727	3.69318	10.6364	25.7955	10.7045	5.86365	6.29547	21.1705	9.75	8.25	17.4091	2.375	16.5455	9.43182
O05	26.85	20.925	33.2083	18.1916	28.5333	40.6916	23.4916	28.675	42.9416	31.65	16.525	5.625	28.0666	16.2833	42.6166	22.9083	12.5833	19.0666	32.1667	16.0584	38.2416	17.6417	17.1583	25.9167	34.3417	31.375	38.0666	5.86667	24.4583	31.9	31.8333	29.2
O06	0	0	0	0	0	0	0	0	0	0	0	0	0	0	0	0	0	0	0	0	0	0	0	0	0	0	0	0	0	0	0	0
O07	0	0	0	0	0	0	0	0	0	0	0	0	0	0	0	0	0	0	0	0	0	0	0	0	0	0	0	0	0	0	0	0
O08	217	220	210.125	237.875	221.375	216.125	223.375	241.75	222.75	214.75	213.125	230.375	233.75	218.625	226.75	222.75	233.625	209.5	221.5	210.75	220.375	214.875	223.125	216.75	216.875	221.75	227	223.125	223.375	233.5	226.75	220.375
O09	59.3409	33.7386	43.5114	19.3523	27.5455	19.0341	56.8523	8.95453	20.6023	22.7045	18.9545	63.6136	10.125	20.8409	73.0909	38.8977	15.3523	14.9318	106.114	2.19318	21.7841	18.4659	29.5795	34.0909	29.0568	7.8523	32.8182	24.9773	9.25	13.0227	80.2727	18.1591
O10	0	0	0	0	0	0	0	0	0	0	0	0	0	0	0	0	0	0	0	0	0	0	0	0	0	0	0	0	0	0	0	0
O11	0	0	0	0	0	0	0	0	0	0	0	0	0	0	0	0	0	0	0	0	0	0	0	0	0	0	0	0	0	0	0	0
O12	13.9432	11.2386	32.2159	28.3864	47.5909	63.125	58.7386	1.1023	46.1023	43.0568	24.2614	88.9773	6.54547	27.5682	34.4091	12.6818	50.4773	0.25	31.1705	51.8636	33.9659	18.9773	39.8636	34.4091	13.5114	22.3295	11.4773	11.5682	21.1932	42.7159	15.6705	18.6932
O13	20.6704	0.409088	41.625	8.32956	15.7614	57.9773	8.52274	44.0341	54.6704	22.4773	12.9773	34.4886	2.25	13.9318	18.9432	31.3068	4.22726	38.9432	40.5455	16.6705	47.1364	35.2727	12.5341	3.45456	46.2614	40.9432	3.67044	15.5227	34.5682	10.5682	12.0909	11.7614
O14	264.693	273.375	238.409	272.409	253.25	287.716	265.5	287.17	303.034	307.682	261.432	320.477	270.08	311.591	294.534	265.932	287.864	311.818	262.261	271.375	296.545	319.568	290.136	285.205	306.182	279.659	305.318	230.898	317.284	231.159	283.33	268.443
O15	0	0	0	0	0	0	0	0	0	0	0	0	0	0	0	0	0	0	0	0	0	0	0	0	0	0	0	0	0	0	0	0
O16	5.125	18.625	9.125	15	1.625	34.625	39.125	22.375	32.5	37.875	13	4.625	37.25	27.5	15.625	2.125	32.75	8	1.375	4.875	27	13	19.25	13.75	10.125	6.25	10.875	16.125	4.75	17.5	13.875	11.125
O17	40.25	60.375	53.375	64.625	32.875	11.125	43	8.125	52.5	60.375	97.875	86.75	35.25	13.375	38.75	52.5	58.5	5.875	60.125	68.75	77.125	55.25	25.375	6.125	89.375	2.25	57.25	39.875	57.125	59.125	45.5	69.25
O18	0	0	0	0	0	0	0	0	0	0	0	0	0	0	0	0	0	0	0	0	0	0	0	0	0	0	0	0	0	0	0	0
O19	0.805542	17.9583	1.44446	29.2917	17.375	2.80554	6.51392	0.666687	5.31946	5.09723	5.26392	44.6528	1.66669	5.48608	23.1389	49.3889	6.77777	12.2222	44.25	2.23608	3.20831	26.7222	6.79169	8.55554	17.5139	34.2778	9.09723	5.55554	9.97223	33.4722	33.1528	21.7639
O20	88	75.875	65.75	97.0357	88.5714	75.6429	101.768	113.071	55.9643	64.6786	98.4643	23.8929	45.5714	91.8393	2.58929	101.5	57.6964	53.2143	13.2321	100.357	57.6429	0.142883	76.5357	95.9821	36.5536	117.393	44.9643	19.1071	102.482	44.6607	84.5893	94.75
O21	0	0	0	0	0	0	0	0	0	0	0	0	0	0	0	0	0	0	0	0	0	0	0	0	0	0	0	0	0	0	0	0
O22	0	0	0	0	0	0	0	0	0	0	0	0	0	0	0	0	0	0	0	0	0	0	0	0	0	0	0	0	0	0	0	0
O23	0	0	0	0	0	0	0	0	0	0	0	0	0	0	0	0	0	0	0	0	0	0	0	0	0	0	0	0	0	0	0	0
O24	0	0	0	0	0	0	0	0	0	0	0	0	0	0	0	0	0	0	0	0	0	0	0	0	0	0	0	0	0	0	0	0
P01	323.333	311.708	306.792	311.792	334.917	303.833	336.833	293.75	301.542	297.5	290.833	305.708	298.417	308.042	314.708	310.125	299.25	343.125	305	296.125	301.125	316.417	324.25	291.5	315.208	317.458	326.167	336.333	305.167	307.042	316.875	324.208
P02	65.625	47	26.875	95.75	51.5	29.5	18.625	50.625	39	43.625	27.375	31.25	93.75	39.125	48.875	63.125	36.625	25.75	115.625	41	46.875	11.5	47.75	45.5	12.875	38.875	52.5	34.625	24	12.875	43.625	34
P03	281.346	293.913	266.087	318.577	252.096	272.317	307.798	289.462	280.981	314	306.308	278.712	288.933	290.712	287.875	298.163	310.154	272.837	292.635	296.173	307.837	284.558	303.442	267.144	293.74	282.885	289.673	270.827	290.885	293.913	313.144	278.721
P04	0	0	0	0	0	0	0	0	0	0	0	0	0	0	0	0	0	0	0	0	0	0	0	0	0	0	0	0	0	0	0	0
P05	74	74.375	43.125	52.125	78	55.5	21.875	112.125	44.5	72.375	30.5	55.5	54.5	90.625	47.125	27.875	92.875	67.125	62.375	59.25	63.375	46	75.5	47.375	66.75	68.375	68.75	90.5	32.5	56.25	61.375	78
P06	44.5695	61.1389	41.8333	49.7222	31.6667	36.6528	23.375	34.3333	31.5139	43.0972	27.8333	50.4028	34.0555	57.3889	69.3195	56.7222	35.7083	43.4861	72.3472	32.4583	29.7222	57.8333	27.8195	53.9722	31.1111	34.0417	38.875	41.1667	26.6945	44.0833	42.625	29.5972
P07	0	0	0	0	0	0	0	0	0	0	0	0	0	0	0	0	0	0	0	0	0	0	0	0	0	0	0	0	0	0	0	0
P08	48.3365	10.3654	75.2885	50.5289	75.6058	22.2596	27.7789	93.7115	47.5385	38.5192	62.9231	46.3558	54.3654	4.25964	76.1442	61.4615	30.5769	61.0962	31.5481	35.4615	24.3269	13.4423	35.3269	7.38464	45.7019	58.7981	65.1346	60.3365	1.16345	41.0673	7	54.2981
P09	0	0	0	0	0	0	0	0	0	0	0	0	0	0	0	0	0	0	0	0	0	0	0	0	0	0	0	0	0	0	0	0
P10	140.775	148.15	143	195.05	169.15	219.125	171.15	157.775	173.1	156.05	142.575	172.3	140.775	166.95	138.7	128.3	135.65	139.4	163.525	208.75	168.825	146.725	75.625	155	149.075	183.35	145.225	137.75	80.85	122.5	142.925	126.55
P11	0	0	0	0	0	0	0	0	0	0	0	0	0	0	0	0	0	0	0	0	0	0	0	0	0	0	0	0	0	0	0	0
P12	0	0	0	0	0	0	0	0	0	0	0	0	0	0	0	0	0	0	0	0	0	0	0	0	0	0	0	0	0	0	0	0
P13	0	0	0	0	0	0	0	0	0	0	0	0	0	0	0	0	0	0	0	0	0	0	0	0	0	0	0	0	0	0	0	0
P14	0	0	0	0	0	0	0	0	0	0	0	0	0	0	0	0	0	0	0	0	0	0	0	0	0	0	0	0	0	0	0	0
P15	43.5833	55.75	76.75	100.25	57.25	60.3333	56.7917	114.792	36.125	69.125	11.5833	39.75	44.2917	87.5417	48.4167	75.25	90.9583	99.2917	52.0833	96.3333	34.7917	72.7083	43.9583	71.0417	41.5	42.0833	107.542	96.2917	58.625	36.875	69.2917	61.7083
P16	0	0	0	0	0	0	0	0	0	0	0	0	0	0	0	0	0	0	0	0	0	0	0	0	0	0	0	0	0	0	0	0
P17	0	0	0	0	0	0	0	0	0	0	0	0	0	0	0	0	0	0	0	0	0	0	0	0	0	0	0	0	0	0	0	0
P18	0	0	0	0	0	0	0	0	0	0	0	0	0	0	0	0	0	0	0	0	0	0	0	0	0	0	0	0	0	0	0	0
P19	71.375	102.489	50.3977	77.1591	87.8409	4.1477	65.6932	61.4318	107.17	98.4773	54.25	102.227	12.0568	75.5795	78.125	3.53412	54.4773	57.5227	85.1023	99.0227	51.3864	114.25	100.295	37.1364	42.6364	52.4545	117.852	73.0227	62.2045	52.2159	71.2955	73
P20	255.25	223.125	244	217.375	237.25	218.625	293.5	216	240.875	232	240.5	241	258.75	200.25	223.625	277.625	252.25	220.75	146.875	233.375	218.125	252.5	197.125	223.625	204.75	175.625	241.125	230.125	183.875	236.875	238.625	255
P21	0	0	0	0	0	0	0	0	0	0	0	0	0	0	0	0	0	0	0	0	0	0	0	0	0	0	0	0	0	0	0	0
P22	184.903	284.014	208.264	242.75	252.764	261.542	267.847	277.403	308.694	283.306	288.5	206.194	275.931	286.792	277.944	313.917	225.75	211.278	340.944	253.111	227.847	253.292	290.569	304.833	281.5	268.583	204.014	250.222	243.458	231.347	291.236	227.097
P23	0	0	0	0	0	0	0	0	0	0	0	0	0	0	0	0	0	0	0	0	0	0	0	0	0	0	0	0	0	0	0	0
P24	0	0	0	0	0	0	0	0	0	0	0	0	0	0	0	0	0	0	0	0	0	0	0	0	0	0	0	0	0	0	0	0
Last Cell

## Sheet: PCV-Normalized
PCV Normalized to the Notochord (abs(PCV-Notochord))
	1	2	3	4	5	6	7	8	9	10	11	12	13	14	15	16	17	18	19	20	21	22	23	24	25	26	27	28	29	30	31	32
A01	0	0	0	0	0	0	0	0	0	0	0	0	0	0	0	0	0	0	0	0	0	0	0	0	0	0	0	0	0	0	0	0
A02	565.125	563.875	561.25	563	564.75	572.25	565.375	562	564.5	568.125	567	564.5	561.625	561.375	562.75	562.125	563.25	562.75	567.75	568.5	564.25	565.125	562.625	559.875	565.625	565.25	571.5	562	567.625	565	569	568.5
A03	577.125	575.25	568.375	567.875	567.625	571.625	574.875	568.125	569.625	567.5	570.25	563.75	569.875	571.625	573.25	569.125	567.875	567.625	574.625	569.25	568.625	573.5	577.75	580.125	573.125	571.5	568.375	578.125	572.5	574.125	573.75	572.75
A04	633.125	631.375	627.125	628.625	635.125	633.5	623.5	637.125	638.75	635.5	625.625	632.125	630.125	636.875	631	627.625	631.75	629.625	632.375	627.625	625.75	624.75	630.25	628.375	628.75	626.875	628.375	630.875	631.625	635.375	631.125	633.25
A05	558.625	558.625	550	555.375	557	556.25	557.5	557.25	558.875	559.5	561.25	558.75	560.875	560.5	558.375	558.375	558.5	557.125	562.375	557.125	559	559.25	561.25	556.125	560.625	556.125	558.5	556.75	556	554.5	561.75	559.375
A06	0	0	0	0	0	0	0	0	0	0	0	0	0	0	0	0	0	0	0	0	0	0	0	0	0	0	0	0	0	0	0	0
A07	554.125	556.25	561.625	562.125	555.875	558.625	559.125	561	558.375	556.5	560	554	554.875	559.75	562.875	559.875	553.875	554.75	561.625	564.25	559.625	561	559.875	560.375	557.875	561	557.5	557.125	561.5	560.375	561.25	557.875
A08	0	0	0	0	0	0	0	0	0	0	0	0	0	0	0	0	0	0	0	0	0	0	0	0	0	0	0	0	0	0	0	0
A09	535.875	535.875	542	537.375	541.25	541.875	541.25	543.25	544.75	540.875	544	543.875	538.75	535.625	544	538.75	541.875	542.75	537.375	542	542.5	540.625	542.25	539.5	542.25	543	537	545.375	541.25	545.25	541.75	542.875
A10	531.75	531.375	525.75	535	533.5	532.5	530.375	528.125	528.375	534.75	529.875	527.375	535.375	531.625	537.875	534.125	532.625	530.5	531.5	530.375	531.625	527.625	531.5	528.75	527.875	526.875	532.25	533.125	531.625	533.375	532.125	530.5
A11	622.75	627.5	624	629.625	626.5	624.75	626	627.625	629.375	623.625	634.125	630.5	628.25	631.5	628.25	628.625	634.125	627.875	631.875	629.5	632.25	621.125	626.25	627.25	628.75	626.75	627.875	626.75	628.375	620.375	629.375	632
A12	0	0	0	0	0	0	0	0	0	0	0	0	0	0	0	0	0	0	0	0	0	0	0	0	0	0	0	0	0	0	0	0
A13	0	0	0	0	0	0	0	0	0	0	0	0	0	0	0	0	0	0	0	0	0	0	0	0	0	0	0	0	0	0	0	0
A14	536.125	539.5	530.625	528.75	529.375	531	538.25	532.625	530.625	533.625	536.75	539.5	540.375	535	533	530.25	531.125	531.5	534.125	531.75	537	533.5	534.125	538.625	540.125	532	535.125	535.25	537.375	532.875	537.625	535.25
A15	0	0	0	0	0	0	0	0	0	0	0	0	0	0	0	0	0	0	0	0	0	0	0	0	0	0	0	0	0	0	0	0
A16	0	0	0	0	0	0	0	0	0	0	0	0	0	0	0	0	0	0	0	0	0	0	0	0	0	0	0	0	0	0	0	0
A17	538.5	534.375	540.125	537	532.5	530.75	533.625	538.25	534.75	541	533.625	536.75	533.625	534.25	535.875	536.5	538.75	534.25	542.25	536.75	535.75	536.875	536.25	539.125	534	536.875	542.625	534.875	537.25	532.25	532.75	541
A18	620.25	615.375	614.375	612.75	615.875	619.5	617.125	617.375	617.375	614	616.375	619.75	617.125	616	613.5	617.375	616.25	619.625	614.375	616.25	614.25	616.5	615	609.75	615.5	620.25	608.375	614	617.25	619.75	615.25	617
A19	0	0	0	0	0	0	0	0	0	0	0	0	0	0	0	0	0	0	0	0	0	0	0	0	0	0	0	0	0	0	0	0
A20	569	566.5	566.875	572.125	568	574.375	570.25	567.75	568.75	573.5	567.125	576.25	571.625	579.125	571.25	563.375	577.75	569.125	574	569.25	572.625	568.125	565.25	569.625	568.125	571.375	569.625	568.125	573.5	570.375	571.75	567.125
A21	640.625	631.375	638.125	632.5	639.25	630.375	638.875	631.625	633.75	631.5	631.75	635.625	634	633.125	637.125	628.625	629.375	632.5	632.125	635.25	635.375	636.375	630.375	632.875	635.625	634	633.5	634.625	635.375	638.75	633.625	638.625
A22	0	0	0	0	0	0	0	0	0	0	0	0	0	0	0	0	0	0	0	0	0	0	0	0	0	0	0	0	0	0	0	0
A23	0	0	0	0	0	0	0	0	0	0	0	0	0	0	0	0	0	0	0	0	0	0	0	0	0	0	0	0	0	0	0	0
A24	0	0	0	0	0	0	0	0	0	0	0	0	0	0	0	0	0	0	0	0	0	0	0	0	0	0	0	0	0	0	0	0
B01	0	0	0	0	0	0	0	0	0	0	0	0	0	0	0	0	0	0	0	0	0	0	0	0	0	0	0	0	0	0	0	0
B02	0	0	0	0	0	0	0	0	0	0	0	0	0	0	0	0	0	0	0	0	0	0	0	0	0	0	0	0	0	0	0	0
B03	644.625	641.125	643.75	640.125	638.125	639.625	642.375	648.125	645.125	644.125	642.5	642.5	642	642.875	644.5	637.875	647.5	645.375	640.125	647.125	647.25	632.25	641.375	637.25	633.25	645.625	644	643.375	639.625	644.625	646.625	646.5
B04	0	0	0	0	0	0	0	0	0	0	0	0	0	0	0	0	0	0	0	0	0	0	0	0	0	0	0	0	0	0	0	0
B05	573.625	572.875	570.75	572.125	571.125	579.375	571.875	574.25	579	570.5	575.875	579.375	579.125	575.375	574.625	569.875	579.25	572.125	575.5	573.875	580.25	579	573.375	572.25	578.625	571.375	572	576.75	580.625	576.5	571	575.875
B06	548.875	547.75	554.25	547.5	543.625	550.375	546.5	552.125	550.625	552.625	553.75	554.5	555.25	551.375	554	547.875	550	549.75	558.5	553.75	551.875	552.875	550.125	550.25	552.375	553.125	551	551.5	554.375	547.625	556	562
B07	537	533.25	537.25	542.375	534.875	536	532	536	539.875	539.875	537.75	536.625	532.875	535.875	543.125	539	534	539.625	533.375	542.25	536.625	537.375	535.5	534.75	539.25	540.375	536	539.125	532	533.875	537.25	536.625
B08	0	0	0	0	0	0	0	0	0	0	0	0	0	0	0	0	0	0	0	0	0	0	0	0	0	0	0	0	0	0	0	0
B09	0	0	0	0	0	0	0	0	0	0	0	0	0	0	0	0	0	0	0	0	0	0	0	0	0	0	0	0	0	0	0	0
B10	624.375	612.25	621.25	624.75	622.5	621	620	625.25	622.625	616.75	623.375	622.125	616	628.25	619	620	621.5	624.5	625.375	622.75	622.75	622.375	616.875	621.75	620.25	622.375	628.375	624.125	619.75	615.25	619.875	617.5
B11	578	578.375	575.25	576.875	577.875	575.875	577.5	573.625	576.625	574.5	577.75	578.25	582.25	573.75	579.75	575.125	571.125	570.5	576.125	575	581.375	580.75	573.875	576.5	580	575.125	576.875	578.25	573.875	579.125	578.125	574.125
B12	0	0	0	0	0	0	0	0	0	0	0	0	0	0	0	0	0	0	0	0	0	0	0	0	0	0	0	0	0	0	0	0
B13	0	0	0	0	0	0	0	0	0	0	0	0	0	0	0	0	0	0	0	0	0	0	0	0	0	0	0	0	0	0	0	0
B14	0	0	0	0	0	0	0	0	0	0	0	0	0	0	0	0	0	0	0	0	0	0	0	0	0	0	0	0	0	0	0	0
B15	0	0	0	0	0	0	0	0	0	0	0	0	0	0	0	0	0	0	0	0	0	0	0	0	0	0	0	0	0	0	0	0
B16	562	562.125	561.625	564.875	562	559.375	565	564	561.25	562.5	560.875	569.75	567.5	561.75	566.75	562.75	567.125	567.875	566.125	569.5	558.5	565.5	567.75	559	558.25	559.875	565	564.5	567.375	567.375	568.75	558.75
B17	535.625	537.625	540.625	538.125	540.5	538.5	538	535.625	540.25	536	534.125	540.625	542.625	537.75	542.125	538.375	534.25	540.875	534.75	535.375	537.625	545.25	539.5	537.375	537.625	534.5	537	537.25	537	534.875	537.125	538.625
B18	631.75	628.75	631.875	628.625	633.25	635.625	624.875	627.25	629.125	638.625	628.75	633.875	630.875	634.625	634.5	628.25	630	631	634.625	628.625	634.5	628.875	630.75	629.75	637.5	640.25	634.5	628.375	631.75	634.875	635.125	639.375
B19	0	0	0	0	0	0	0	0	0	0	0	0	0	0	0	0	0	0	0	0	0	0	0	0	0	0	0	0	0	0	0	0
B20	632.125	626.625	625.375	628	630.75	627.625	635.875	630.375	622.875	623.875	632.875	629.375	627.625	630	628.625	626.625	635.25	633.75	624.875	627.625	633.375	627.25	627.5	628.625	632.375	636.875	630	628.875	634.25	633.75	629	633
B21	0	0	0	0	0	0	0	0	0	0	0	0	0	0	0	0	0	0	0	0	0	0	0	0	0	0	0	0	0	0	0	0
B22	0	0	0	0	0	0	0	0	0	0	0	0	0	0	0	0	0	0	0	0	0	0	0	0	0	0	0	0	0	0	0	0
B23	0	0	0	0	0	0	0	0	0	0	0	0	0	0	0	0	0	0	0	0	0	0	0	0	0	0	0	0	0	0	0	0
B24	0	0	0	0	0	0	0	0	0	0	0	0	0	0	0	0	0	0	0	0	0	0	0	0	0	0	0	0	0	0	0	0
C01	670.125	662.625	680.375	674.625	673.625	673	673.375	676.25	667.5	672	676.625	674.25	677.5	673.375	673.75	677.125	671.25	671.375	671.875	669.875	671.125	670.375	668.25	670.375	670.125	669.25	675.375	676.75	665.5	674.75	669.625	677.625
C02	0	0	0	0	0	0	0	0	0	0	0	0	0	0	0	0	0	0	0	0	0	0	0	0	0	0	0	0	0	0	0	0
C03	0	0	0	0	0	0	0	0	0	0	0	0	0	0	0	0	0	0	0	0	0	0	0	0	0	0	0	0	0	0	0	0
C04	0	0	0	0	0	0	0	0	0	0	0	0	0	0	0	0	0	0	0	0	0	0	0	0	0	0	0	0	0	0	0	0
C05	552.75	559.625	555.5	567.625	553.625	554.625	557.875	557.75	555.5	567	559	557.375	558.5	559.875	562	559.75	561.625	562.75	559.625	557.125	559.125	561	563.25	562.375	562.125	558.5	560.375	558.25	560.75	557.75	556.5	556.375
C06	0	0	0	0	0	0	0	0	0	0	0	0	0	0	0	0	0	0	0	0	0	0	0	0	0	0	0	0	0	0	0	0
C07	538.25	543.25	543.125	535.25	540.75	537.75	543.375	539.75	534	536.75	540	535.5	541.375	541.625	543.75	540.625	543	541.875	537.75	543	541.25	542.25	543.75	544.125	544.75	540.75	540.25	541.375	539.625	532.75	542.625	541.25
C08	540.125	536.25	540.125	537.5	542.375	542.375	540.75	539.125	543.125	538.625	536.5	543.75	543	535.25	541.625	542.625	543.375	538.75	541.125	540.75	540.75	540.625	539.75	535.25	539.625	542.625	542.625	539.25	544.125	538.75	538.75	544
C09	543.75	547.125	549	546.875	544.5	547.125	548.375	549.375	545.75	545.75	544.125	546.375	548.25	550	538.5	546.125	544.75	544.625	542.375	543.75	544.25	553.25	547.5	547.625	548.375	548.75	548.5	547.375	552.75	546.625	547.75	551.875
C10	545	543.75	545.25	541.25	551.25	547.5	540.5	543.25	548	545.25	550.625	547.375	544.375	544.75	544.625	549.75	553.375	545.25	545.625	542.25	545.25	546.75	547	544.75	547.875	544	542.5	537.375	546.5	550	547.5	543.5
C11	0	0	0	0	0	0	0	0	0	0	0	0	0	0	0	0	0	0	0	0	0	0	0	0	0	0	0	0	0	0	0	0
C12	0	0	0	0	0	0	0	0	0	0	0	0	0	0	0	0	0	0	0	0	0	0	0	0	0	0	0	0	0	0	0	0
C13	586	584.875	591.375	590.625	588.875	592.625	586.5	593.5	592	592.875	591.625	597	591.25	592.375	587.5	591.375	593.25	588.5	588.875	591.125	585.75	595.375	588.75	590.375	590.625	589.75	587	593.625	598.75	596.125	593.75	589.625
C14	0	0	0	0	0	0	0	0	0	0	0	0	0	0	0	0	0	0	0	0	0	0	0	0	0	0	0	0	0	0	0	0
C15	552.125	553.375	555.75	546.25	551.75	554.75	551.125	558.625	552.375	555.25	555.875	558.25	553	553.625	555.5	552.25	558.375	552.875	556.5	556.875	553.625	553.5	551.25	563.625	556.25	554.875	554	548.75	556.375	554.625	550.125	557.5
C16	533.375	534	535.375	531.875	536.625	538.625	540.375	538.875	531.375	539.75	539.125	535.75	537.375	533.5	537.625	538.625	533.75	528.875	533.375	537.75	536.75	534	533	535.625	538.375	537.5	539.5	540.25	539	538.75	536.75	534
C17	472.625	470.75	473.625	472.75	476.125	478	478	481.375	479.125	471.25	477.125	475.375	479.125	474.125	473.75	476.75	478.875	473.5	476.625	475.625	481.125	476.75	473.125	470.375	471.25	475.5	480.25	475.5	477.375	481.25	475.75	480.75
C18	0	0	0	0	0	0	0	0	0	0	0	0	0	0	0	0	0	0	0	0	0	0	0	0	0	0	0	0	0	0	0	0
C19	513.875	515.125	518.25	516.125	516.875	512.125	515.75	511.75	514.625	514.75	511.125	513.625	513.5	516.625	515.125	515.375	517.625	512.625	509.5	517.625	516.75	512	514.875	513.875	515.625	513.75	515.875	511.625	513.125	514.375	514.25	516
C20	533.75	536	533.125	541.25	538.625	541	537	537	540.25	540.75	540.875	536.875	539.375	538.5	539.75	538.25	542.375	538.125	533.75	539.125	536.375	532.75	535.5	529.75	533.5	533.25	542.5	540.875	537.875	535.25	536.625	532.875
C21	0	0	0	0	0	0	0	0	0	0	0	0	0	0	0	0	0	0	0	0	0	0	0	0	0	0	0	0	0	0	0	0
C22	0	0	0	0	0	0	0	0	0	0	0	0	0	0	0	0	0	0	0	0	0	0	0	0	0	0	0	0	0	0	0	0
C23	0	0	0	0	0	0	0	0	0	0	0	0	0	0	0	0	0	0	0	0	0	0	0	0	0	0	0	0	0	0	0	0
C24	0	0	0	0	0	0	0	0	0	0	0	0	0	0	0	0	0	0	0	0	0	0	0	0	0	0	0	0	0	0	0	0
D01	0	0	0	0	0	0	0	0	0	0	0	0	0	0	0	0	0	0	0	0	0	0	0	0	0	0	0	0	0	0	0	0
D02	0	0	0	0	0	0	0	0	0	0	0	0	0	0	0	0	0	0	0	0	0	0	0	0	0	0	0	0	0	0	0	0
D03	572.875	579.625	578	575.75	584.875	576.875	578.25	580.875	578.625	580.375	575.625	582.75	580.25	575.375	583.625	578.625	581.25	579.25	576.25	583.75	581.75	577.5	579.125	579.875	580	580.125	580.375	576.125	581.875	578	577	576.75
D04	0	0	0	0	0	0	0	0	0	0	0	0	0	0	0	0	0	0	0	0	0	0	0	0	0	0	0	0	0	0	0	0
D05	0	0	0	0	0	0	0	0	0	0	0	0	0	0	0	0	0	0	0	0	0	0	0	0	0	0	0	0	0	0	0	0
D06	539	543.5	541.25	541.625	540.75	540.125	542	537	538.5	540.375	540.375	540.625	540.625	538.875	543.375	536.875	542.125	538.5	542.125	534.5	541.375	542.875	538.375	541	544.375	534.125	545.125	540.875	538.75	540.625	541.125	543.75
D07	483.125	481.125	486.875	481.25	478.25	487.875	483.25	487.5	491.25	488.75	485.375	489.375	483.25	489.625	485.25	485.625	485.5	489.5	487.5	486.875	489.375	486	488.125	484.375	483.375	486.125	486.875	480	484.75	485.875	482.5	484.375
D08	543.625	546.375	546.125	542	545.75	542.375	541.75	540.125	537.5	545.5	543.5	540.375	551	542.625	545.5	542.125	543.5	541.125	541	541.625	541	539.125	545.375	538.125	539.875	546.75	545.75	543.75	537.75	541.125	546.375	540.75
D09	583.75	588	585.75	583.375	581.875	579	578.625	579.875	576.75	584.25	587.625	581.125	585.5	581.625	584.75	582.5	587.5	581.75	583.625	586.625	582.25	580.625	587	585.75	582.875	585.625	586.25	584	577.875	585	583.375	586.5
D10	563.75	566.875	566.75	565.25	561.875	565.625	569.5	568.25	563.75	566.25	568.375	564	569.25	562.5	570.625	560.75	567	564.375	559.375	562.875	564	564	566.125	562.125	563.125	564.5	563.125	561.875	566.375	564.375	568.5	565
D11	535.125	540.375	542	542.75	536	546.625	537.5	542.5	539.625	535.875	539.375	544.125	542.625	540.375	546	545	540.375	545.375	539.875	536.375	543.125	547.375	541.125	538.75	537.625	537.125	545.25	543.5	544.375	541.875	546	541.125
D12	0	0	0	0	0	0	0	0	0	0	0	0	0	0	0	0	0	0	0	0	0	0	0	0	0	0	0	0	0	0	0	0
D13	528.75	527.25	518	530.25	524.25	522.375	532.625	528	524.875	525.625	528.125	530.375	530.5	523.875	528.375	524.75	527.625	519.375	527.25	524.875	526.25	522.625	518.25	524.875	527.75	528	525.125	526.5	528.75	526.625	523.625	527.25
D14	551.5	550.375	543.375	541.625	543	544.75	548.75	548.25	551.25	547.625	546.25	545.875	550.125	545.5	548.125	547.25	555	548.125	541.25	544.625	547.375	548.375	545.375	545.25	549	547.25	547.5	547.625	545.875	549.875	550	547.75
D15	534.625	538.375	536.625	539.75	538.125	538.5	531.875	537.5	534	544.375	534.75	538.75	538.5	535.875	537.25	540.5	538.375	531.625	535.75	540.125	527.75	531.125	534.875	539	541	541.25	531.625	538.375	542.875	540.75	539.75	538.75
D16	627.75	635.125	633.75	631.875	636.625	632.375	630	630.875	631.375	634.125	628.5	636.375	634.25	631	631.125	637.875	639.75	625.5	632.75	634.25	636.875	633.25	628.5	636.875	629	627.125	633.875	633	627.125	630.5	635.625	634.875
D17	535.625	535.625	531.125	541.875	537.125	535	534	538.75	535.25	537	544.5	546.25	536.25	538.5	536.875	531.25	539.125	535.875	532.125	534.75	533.875	537.5	537.875	534.5	532.25	535.875	541.25	535.625	523.75	534.625	533.875	532
D18	566.625	565.75	575.875	569.25	572.5	563.625	564.25	567.875	565.875	567.625	568.875	564.125	566.375	569.75	564.625	570	567	577.5	561.75	566.875	562.25	570.125	569.875	569.875	576.375	568.125	565.75	566.25	574.375	563.875	567.625	563.25
D19	548.125	547	547.5	550.25	547.875	545.375	547.75	547.125	549.625	551.875	545.375	546.625	541	544.5	543.5	549.125	543.75	548	544.5	545.5	548.125	548.625	544	546	535.375	543.5	541.625	540.875	545.5	547.25	546.625	545.5
D20	0	0	0	0	0	0	0	0	0	0	0	0	0	0	0	0	0	0	0	0	0	0	0	0	0	0	0	0	0	0	0	0
D21	553.25	557.625	547.375	540.625	554.75	550.375	547.875	547.625	553.375	550	550.125	550	545.875	554	550.375	550.875	547.125	556.5	546.5	553.25	548.375	550.375	549	549.25	553.125	554.25	548.75	550.625	548.25	548.75	546.25	551.875
D22	0	0	0	0	0	0	0	0	0	0	0	0	0	0	0	0	0	0	0	0	0	0	0	0	0	0	0	0	0	0	0	0
D23	0	0	0	0	0	0	0	0	0	0	0	0	0	0	0	0	0	0	0	0	0	0	0	0	0	0	0	0	0	0	0	0
D24	0	0	0	0	0	0	0	0	0	0	0	0	0	0	0	0	0	0	0	0	0	0	0	0	0	0	0	0	0	0	0	0
E01	0	0	0	0	0	0	0	0	0	0	0	0	0	0	0	0	0	0	0	0	0	0	0	0	0	0	0	0	0	0	0	0
E02	0	0	0	0	0	0	0	0	0	0	0	0	0	0	0	0	0	0	0	0	0	0	0	0	0	0	0	0	0	0	0	0
E03	553	559.125	551	553.875	554.875	549.125	550.75	550.125	551.75	554	553.75	547	545.625	548.375	549.125	546.875	557	551.875	547.75	547.75	550	546.875	549.125	542.625	551	546.625	545.875	549.875	556	554.25	552.375	550
E04	592.25	594.75	595.75	596.75	602.75	599.375	596.25	594.375	593.625	596.875	596.125	588.625	591.625	595.5	596	593.875	595.875	598.5	596.5	597.5	597.25	594.625	602	599.375	603.5	600.375	596.75	601.875	596.375	596	602	596.25
E05	637.125	632.5	631.75	633.625	631.875	633.375	635.375	634.625	636.5	640.75	627.25	636	633.5	626.625	637.875	638.5	635	629.25	634.875	635.875	625.375	637.25	634.875	630.75	633.625	630	635.375	632.125	634.875	639.375	637.125	632.625
E06	0	0	0	0	0	0	0	0	0	0	0	0	0	0	0	0	0	0	0	0	0	0	0	0	0	0	0	0	0	0	0	0
E07	0	0	0	0	0	0	0	0	0	0	0	0	0	0	0	0	0	0	0	0	0	0	0	0	0	0	0	0	0	0	0	0
E08	528.125	536.75	541.125	534.125	535	538.75	539.125	531.875	537.875	533.125	538.125	536.25	535.875	533.25	537.75	542	534.5	532.75	535.75	538.375	539.25	539.5	533.625	538.75	531.25	529.5	537.5	534.375	532.875	536.75	532.125	531.5
E09	542.5	541.25	545.625	543.5	541.5	554.375	546.375	546.625	548.25	548.25	549.875	547.5	544.625	547.125	543.125	545	544.5	541.625	542.375	541.5	539.75	540.25	547.5	546.125	544	544.25	540.25	536.5	543.875	536.125	539.25	543.75
E10	551.875	545.375	554.375	561.875	556	559.875	554.125	557.375	558.375	555.5	556.625	558.25	553.375	555.375	552.125	551	554.875	559.5	557.5	552	551.125	551.75	553.125	555.625	557.625	554.625	554	552.5	553.75	551	558.5	551.25
E11	540.25	540.875	540.125	544.25	541.625	538.75	539.125	540.875	544.5	534.875	542.375	538.625	537.75	537.375	539.75	536.5	546.75	536.75	536.25	533.5	541.25	536	541.5	540.75	541.5	548.375	540.5	544	540	541.75	540.625	544.875
E12	543.5	547.5	548	546.25	544.875	546.375	544.375	547.625	546.875	545.25	544.125	554.5	546.625	542.5	550.5	546	547.375	540	539.875	552.125	548.75	543.875	543.875	551.25	550	548	552.75	548	546.25	548.625	542.75	549.125
E13	542.375	540.375	536.375	543.625	534	544.125	543.75	540	541.875	545.75	545	542.375	542.625	540.625	540	543.75	539.875	537.125	541.25	539.375	539.5	536.375	541.875	546.375	542.875	539.625	541.875	545.875	536	543.75	543.75	538.625
E14	542.25	545.125	544.5	547	547.25	545.875	540.875	547.25	544	548.75	547.5	542	551.125	547.625	548.125	546.125	540.875	547.125	542.375	545.5	548.5	543.75	547.5	545.875	548.125	545.75	541.625	545.625	540.875	548.125	550.125	544.75
E15	0	0	0	0	0	0	0	0	0	0	0	0	0	0	0	0	0	0	0	0	0	0	0	0	0	0	0	0	0	0	0	0
E16	573.375	570.75	575.625	577.625	570	575.25	574.5	575.125	575.375	578.75	573.875	583.75	576.25	571	575.25	571.625	567.125	570.25	573.75	568.75	577.25	577.875	576.375	579.25	575.25	575.375	571.375	576.125	582.75	575	571.625	573.125
E17	602.875	611	609.875	609.375	605.125	606	602.125	607.125	607.125	611.25	608.375	610.5	605.125	604.25	606.25	601.5	608.375	603.875	601	613.25	604.875	609.375	602.75	607.5	607.5	605.875	598	610.375	614.25	603.5	606	602.875
E18	564.5	564.625	569.875	562	563.25	559.125	569.5	565.125	565.375	572.75	571.875	565	572.5	571.25	565	563.125	566.625	564.625	572.25	564	569.25	565	566.875	564.375	563.375	569.75	564.75	563.5	561.5	569.375	563.25	562.25
E19	0	0	0	0	0	0	0	0	0	0	0	0	0	0	0	0	0	0	0	0	0	0	0	0	0	0	0	0	0	0	0	0
E20	0	0	0	0	0	0	0	0	0	0	0	0	0	0	0	0	0	0	0	0	0	0	0	0	0	0	0	0	0	0	0	0
E21	573.625	585.5	585.375	580.375	583.125	591	591.375	584.5	583.375	584.375	582.25	581.25	582.75	581.375	579.25	589.875	585.375	585.125	581.625	585.5	584.875	586	584.25	583.375	582.75	586.625	582.5	586.5	582.5	580.75	587	581.5
E22	0	0	0	0	0	0	0	0	0	0	0	0	0	0	0	0	0	0	0	0	0	0	0	0	0	0	0	0	0	0	0	0
E23	0	0	0	0	0	0	0	0	0	0	0	0	0	0	0	0	0	0	0	0	0	0	0	0	0	0	0	0	0	0	0	0
E24	0	0	0	0	0	0	0	0	0	0	0	0	0	0	0	0	0	0	0	0	0	0	0	0	0	0	0	0	0	0	0	0
F01	607.875	611.125	611.125	615	608.75	604.25	602.75	608	602.875	613.625	605.5	608.625	611.875	613.125	613.75	607.75	608	606.75	605.25	611.375	612	607.75	607.25	611.25	610.75	611.875	608.5	616.125	609.875	608.25	612.75	608
F02	0	0	0	0	0	0	0	0	0	0	0	0	0	0	0	0	0	0	0	0	0	0	0	0	0	0	0	0	0	0	0	0
F03	0	0	0	0	0	0	0	0	0	0	0	0	0	0	0	0	0	0	0	0	0	0	0	0	0	0	0	0	0	0	0	0
F04	0	0	0	0	0	0	0	0	0	0	0	0	0	0	0	0	0	0	0	0	0	0	0	0	0	0	0	0	0	0	0	0
F05	599.125	602.875	608.375	604.75	604.25	603.5	599.625	610	606.75	605.75	603.375	604.5	607	600.875	606	605.625	601.125	606.25	603.875	602.125	604.375	612.125	604	603.75	605.625	603.625	604.625	605.125	609	599.25	604.5	603.5
F06	619.625	614.25	611.375	617	611.75	617	613.125	616.875	620	610.5	613	617.5	614.75	607.875	613.25	618.625	613.875	614.125	612.375	615.5	607.625	610.25	616.375	611.875	615.625	609.875	622.5	613.125	608.625	621.25	613.375	611.75
F07	0	0	0	0	0	0	0	0	0	0	0	0	0	0	0	0	0	0	0	0	0	0	0	0	0	0	0	0	0	0	0	0
F08	0	0	0	0	0	0	0	0	0	0	0	0	0	0	0	0	0	0	0	0	0	0	0	0	0	0	0	0	0	0	0	0
F09	0	0	0	0	0	0	0	0	0	0	0	0	0	0	0	0	0	0	0	0	0	0	0	0	0	0	0	0	0	0	0	0
F10	0	0	0	0	0	0	0	0	0	0	0	0	0	0	0	0	0	0	0	0	0	0	0	0	0	0	0	0	0	0	0	0
F11	0	0	0	0	0	0	0	0	0	0	0	0	0	0	0	0	0	0	0	0	0	0	0	0	0	0	0	0	0	0	0	0
F12	546.25	547.875	554.125	546.875	540	549.75	547.875	551.25	544.375	544.25	551.25	544.875	543	540.875	548.5	546.25	548.375	545.25	554.125	550.875	547.375	548.375	550	544.125	550.875	552.125	546.375	542.75	545.125	546.5	547.875	548.25
F13	638.5	630.875	630.75	635.5	639.375	634.5	632.375	639	635.125	633.375	638.375	638.75	634.5	641.75	639.125	634.375	638.375	643	629.625	642.5	634.875	640.25	636.625	638.125	638.375	639	636.375	634.75	640.875	637.375	632.25	638
F14	547.625	543.25	541.375	545.875	543.5	544.25	539.75	547.25	542.625	543.5	545.875	544.875	543.5	543	540.875	543	544.375	538.125	544.875	545	546	540.25	542.625	545.25	539.375	543.875	543.5	543.25	546.375	545.25	542.25	544.125
F15	545.875	548.125	548	548.75	544.375	545.875	549.375	548.625	551	547.375	555.625	550.125	551.125	549.5	549.375	546	551.625	553.875	546.75	545.25	554.375	546.75	545.875	547.125	550.375	551.125	553.625	552.5	557	548.25	555.625	539.875
F16	0	0	0	0	0	0	0	0	0	0	0	0	0	0	0	0	0	0	0	0	0	0	0	0	0	0	0	0	0	0	0	0
F17	0	0	0	0	0	0	0	0	0	0	0	0	0	0	0	0	0	0	0	0	0	0	0	0	0	0	0	0	0	0	0	0
F18	553.625	551.5	552.375	546	552.125	551.875	549.875	549.125	556.75	546.75	549.75	549	543.25	549.25	551.25	551.875	553.625	552.5	549.75	552	550.25	549	552.875	553.125	550.25	551.5	549.625	550.875	548.25	551.25	548.875	551.375
F19	0	0	0	0	0	0	0	0	0	0	0	0	0	0	0	0	0	0	0	0	0	0	0	0	0	0	0	0	0	0	0	0
F20	545.375	544.5	546.625	548.75	545.875	551	550.875	546.625	546.5	550.25	548.5	548.75	549.125	542.5	548.25	549.75	549.625	549.375	559.125	544.875	546.5	547.125	549.25	542.5	546.375	544.875	550.875	545	545.875	548.875	548.625	548.5
F21	470.75	468.5	465.625	474.25	474	474	470.875	467.5	471.625	473.125	473.625	470	471.625	474.25	472.625	471.5	466.25	474.875	472.375	478.75	468.875	470.125	475.875	471.25	467.625	468.625	467.375	472.625	471.125	473.125	470.5	471.625
F22	575.375	570.5	570.25	572.25	566	568.5	564.125	567.25	567.875	566.25	566.125	564.125	569.125	563.125	561.75	571	566.25	562.875	557.375	570.625	562.875	566.875	570.75	558.625	565.875	574	567.625	567.875	566.75	566.75	563.25	571.5
F23	0	0	0	0	0	0	0	0	0	0	0	0	0	0	0	0	0	0	0	0	0	0	0	0	0	0	0	0	0	0	0	0
F24	0	0	0	0	0	0	0	0	0	0	0	0	0	0	0	0	0	0	0	0	0	0	0	0	0	0	0	0	0	0	0	0
G01	565.75	561.125	559.375	568	566	563.75	561.375	567.75	560.875	570.375	570.625	561	565.25	564	561.5	565.375	567.75	569	566	560.875	567.875	569.625	561	564.25	558.625	563.625	565.125	572	566.125	564.75	564.5	567
G02	603.625	602.25	601.25	602.875	607.625	600.5	608	607.5	599.75	602.625	606.375	599.375	607.5	607	603.25	603.625	607.375	606.125	603.625	606.375	608.125	604.75	604	597.625	603.125	603.375	610.875	601.25	600.875	603.125	603.875	601.875
G03	0	0	0	0	0	0	0	0	0	0	0	0	0	0	0	0	0	0	0	0	0	0	0	0	0	0	0	0	0	0	0	0
G04	564	563.75	559.75	565.625	560.25	564.5	569.625	566.25	564.375	567.375	558.25	564.875	562.25	563.875	560.375	567.25	561.625	562.875	565.25	569.625	560.625	565.375	557.25	564.875	566.625	565.625	567.75	568.125	564.25	560	565.75	568.75
G05	581.25	580.875	581.375	577	584.75	579.125	580.25	587.25	578.75	577.5	582.625	578.625	580.25	580.5	577.25	582.75	582.375	578.75	582	582.125	582	587.5	576.5	582.5	582.5	580.5	585.25	586.5	587	578.125	581.125	584.375
G06	630.875	637.5	632.5	641	640.375	637.25	627.625	636.375	642	636.125	631.25	633.625	639	634.625	636.875	632.875	636.375	634.75	636.625	637.25	634.5	635.75	635	641.75	636.5	639.125	636.5	643.625	636	638.75	637.625	640.5
G07	558	563.625	564.875	553.75	560.25	556.375	555.75	554	560.375	556.25	554.75	558.625	554.75	558.875	551.75	560.125	555.5	558.125	559.5	556.75	553	555.625	557.875	555.75	556.25	568.75	557.625	554.875	554.375	557.625	555.375	556.125
G08	551.25	553.375	552.625	554.125	551.25	551.75	548.25	554.75	555	552.75	548.875	551.625	552.5	548.875	553.875	548.875	555.25	547.625	551.875	557.5	551.375	551.375	556.5	544.25	554.5	551.875	553.375	554.625	554.125	553.625	552.25	551.625
G09	0	0	0	0	0	0	0	0	0	0	0	0	0	0	0	0	0	0	0	0	0	0	0	0	0	0	0	0	0	0	0	0
G10	0	0	0	0	0	0	0	0	0	0	0	0	0	0	0	0	0	0	0	0	0	0	0	0	0	0	0	0	0	0	0	0
G11	548.125	542.875	542	548.625	540.75	551.375	542.5	541.75	546	543.625	548.625	542.125	540.125	545	545	540.5	540.5	547	538.875	543.375	545.75	540.75	549	544.5	543.625	550.25	541.125	548.25	544.625	543.5	547.25	542.625
G12	504.5	500.125	502.625	500.75	504.375	503.625	501	507.875	507.75	506.125	502.5	505	499.125	502.5	505.125	506.25	499.75	508.125	508.375	498.875	503.25	506.75	505.125	503	503.25	502.75	501.125	504.375	504.875	506.375	500.5	508.125
G13	537.75	539.625	538	534.75	539.625	540.5	540.125	537.625	541.5	532	539.875	541.375	540.625	538.125	542.5	531.625	541	540.25	544	541.25	540.75	536	538	545.125	536.75	542.625	542.75	544	546.125	538.75	547.125	539.875
G14	0	0	0	0	0	0	0	0	0	0	0	0	0	0	0	0	0	0	0	0	0	0	0	0	0	0	0	0	0	0	0	0
G15	543.75	548.25	546.25	542.75	545.5	548.75	555.125	542	544.375	545.625	541.875	547.625	546.75	542.5	543.625	544.25	551.375	548.5	542.375	544.75	548.75	553.875	545.875	540	551.875	546.5	548	546.875	547.75	544.375	545.875	544.125
G16	0	0	0	0	0	0	0	0	0	0	0	0	0	0	0	0	0	0	0	0	0	0	0	0	0	0	0	0	0	0	0	0
G17	637.25	636.625	638.5	639.75	641	645.75	640.125	644	637.625	639.875	644.625	638.5	640.375	642.75	644.125	642.625	644.5	645.75	641.875	634.375	640.125	641.25	640.375	642.125	641.75	643.5	636.375	643.375	643.875	636.5	640.125	634.5
G18	608.625	616.875	610.375	609.75	611.625	611	609.5	610.125	606.75	614	613.875	611.625	612.625	601.5	610.375	610.875	612.625	613.375	606.625	610.25	604.875	611.75	609.75	609.125	607.625	613.625	611.625	610.375	611.5	609.25	602.75	607.875
G19	556.375	556.875	554	556.75	557	558.375	556.375	555.125	557.125	559.5	555.75	551.25	554.25	557.125	549.375	563.125	549.125	555.125	555.875	562.125	553.25	553.375	553.5	556.5	554.625	554.5	557.125	560.125	552.75	559.875	552.75	549.75
G20	562.125	556.75	556.375	555.375	556.75	551.625	554	552.875	549.875	554.25	555.5	560.25	555.125	557.375	560.25	556.125	553.875	551.625	550.25	551.625	552.125	552.875	558.25	558.875	553.5	548.75	552.125	549.75	559	555.375	544.5	560.5
G21	638.875	645.375	639.875	638	645.75	647	638.75	645.125	644.5	641.875	644.875	643.5	642.875	636.125	644	637.375	643.875	642.875	641.125	640.125	648.375	646.625	637.5	641.125	639.375	639.125	647.375	642.375	643.125	643.875	641.5	640.375
G22	0	0	0	0	0	0	0	0	0	0	0	0	0	0	0	0	0	0	0	0	0	0	0	0	0	0	0	0	0	0	0	0
G23	0	0	0	0	0	0	0	0	0	0	0	0	0	0	0	0	0	0	0	0	0	0	0	0	0	0	0	0	0	0	0	0
G24	0	0	0	0	0	0	0	0	0	0	0	0	0	0	0	0	0	0	0	0	0	0	0	0	0	0	0	0	0	0	0	0
H01	535.5	537.75	539.125	534.875	532.875	543.375	543.5	546.625	542.5	538.125	538.125	535.375	541.5	537.875	542	536.625	536.625	541	538.625	536.375	537.5	535.125	534	540.625	538	538.125	538.375	529	534.875	536.875	541.375	543.5
H02	0	0	0	0	0	0	0	0	0	0	0	0	0	0	0	0	0	0	0	0	0	0	0	0	0	0	0	0	0	0	0	0
H03	0	0	0	0	0	0	0	0	0	0	0	0	0	0	0	0	0	0	0	0	0	0	0	0	0	0	0	0	0	0	0	0
H04	639.75	635.375	633.125	635.25	642.375	639.375	638.375	629.375	636.25	637.375	632.375	638.25	632.875	638.5	629.875	631	638.5	636.25	631.375	637.5	640.625	634.625	639.625	631.125	638	638.875	641.75	634.625	631.375	639.625	634.75	637.125
H05	665.375	658.625	665.25	661.5	656.125	662.625	660.125	659.625	657.625	655.875	652.875	651	656.125	660.125	656.875	654.5	651.625	657.75	659.875	662.75	658.75	658.75	658	662.875	660.25	657.5	657.25	661.625	665.5	664.5	664.25	659.375
H06	0	0	0	0	0	0	0	0	0	0	0	0	0	0	0	0	0	0	0	0	0	0	0	0	0	0	0	0	0	0	0	0
H07	0	0	0	0	0	0	0	0	0	0	0	0	0	0	0	0	0	0	0	0	0	0	0	0	0	0	0	0	0	0	0	0
H08	0	0	0	0	0	0	0	0	0	0	0	0	0	0	0	0	0	0	0	0	0	0	0	0	0	0	0	0	0	0	0	0
H09	0	0	0	0	0	0	0	0	0	0	0	0	0	0	0	0	0	0	0	0	0	0	0	0	0	0	0	0	0	0	0	0
H10	551.75	557.875	549.5	555.375	552.625	558.625	558	556	555.5	550.625	554.75	553.875	556.5	554.75	558.25	555.75	560.25	550.375	554.125	553.625	552.625	552	555.5	546.5	554.125	554.875	557.125	552	552	557.375	551.625	561.25
H11	0	0	0	0	0	0	0	0	0	0	0	0	0	0	0	0	0	0	0	0	0	0	0	0	0	0	0	0	0	0	0	0
H12	0	0	0	0	0	0	0	0	0	0	0	0	0	0	0	0	0	0	0	0	0	0	0	0	0	0	0	0	0	0	0	0
H13	0	0	0	0	0	0	0	0	0	0	0	0	0	0	0	0	0	0	0	0	0	0	0	0	0	0	0	0	0	0	0	0
H14	0	0	0	0	0	0	0	0	0	0	0	0	0	0	0	0	0	0	0	0	0	0	0	0	0	0	0	0	0	0	0	0
H15	532.375	534.25	536.375	536.25	533.875	532.5	535.25	534.625	530.375	535.375	533.5	536.25	530.5	539.875	533.5	535.75	531.75	537.125	535.75	532.125	528.875	527.75	536	528.75	535.125	535.625	536.125	532.875	531	531.375	525.375	540.125
H16	0	0	0	0	0	0	0	0	0	0	0	0	0	0	0	0	0	0	0	0	0	0	0	0	0	0	0	0	0	0	0	0
H17	0	0	0	0	0	0	0	0	0	0	0	0	0	0	0	0	0	0	0	0	0	0	0	0	0	0	0	0	0	0	0	0
H18	557	565.125	565.125	560.125	561.875	565.375	562	560.5	564.75	555.75	566.375	566.375	554.5	559.375	559.125	565.25	563.625	568	557.625	562.75	562.125	559.625	564.375	560.75	563.375	564.375	556.75	561.375	561.25	561	566.125	561.875
H19	558	565	556.25	558.125	560.375	554.75	555.125	562.75	559.625	558.625	562	553.375	560.5	560.375	554.375	552.625	558	559.625	561.625	555.125	558.25	561.75	558	559.875	557.875	560.375	561	556.875	563	558.5	563.75	558.125
H20	595.125	598.625	598.625	599.625	595	595.125	595.875	602.25	594.875	596.875	596	600.125	599.75	598.375	597.125	593.875	606.375	599.5	596.5	600.875	599.375	602.5	595.25	595.125	604.625	599.875	601.625	597.75	600.625	591.375	596.125	598.75
H21	0	0	0	0	0	0	0	0	0	0	0	0	0	0	0	0	0	0	0	0	0	0	0	0	0	0	0	0	0	0	0	0
H22	0	0	0	0	0	0	0	0	0	0	0	0	0	0	0	0	0	0	0	0	0	0	0	0	0	0	0	0	0	0	0	0
H23	0	0	0	0	0	0	0	0	0	0	0	0	0	0	0	0	0	0	0	0	0	0	0	0	0	0	0	0	0	0	0	0
H24	0	0	0	0	0	0	0	0	0	0	0	0	0	0	0	0	0	0	0	0	0	0	0	0	0	0	0	0	0	0	0	0
I01	0	0	0	0	0	0	0	0	0	0	0	0	0	0	0	0	0	0	0	0	0	0	0	0	0	0	0	0	0	0	0	0
I02	0	0	0	0	0	0	0	0	0	0	0	0	0	0	0	0	0	0	0	0	0	0	0	0	0	0	0	0	0	0	0	0
I03	0	0	0	0	0	0	0	0	0	0	0	0	0	0	0	0	0	0	0	0	0	0	0	0	0	0	0	0	0	0	0	0
I04	662.125	663.5	660.625	662.375	663	667.875	664.375	661.125	664.625	662.5	666.875	660.875	665.75	666.625	663.625	659.75	661.125	668.625	664.75	661.625	661.875	668.625	662.875	664.5	659	660.625	662.375	662.625	663.5	664.5	659.375	671.75
I05	0	0	0	0	0	0	0	0	0	0	0	0	0	0	0	0	0	0	0	0	0	0	0	0	0	0	0	0	0	0	0	0
I06	507.625	500.875	505.375	510.375	509.625	506.5	509.25	506.625	512.125	509.25	509.25	508.5	510.75	508.625	512.125	507.375	510.75	513.125	507.875	509.125	508.125	511.875	507.625	506.875	510.25	507.875	510.375	509.125	510.625	505.125	510	506.75
I07	626.875	637.375	633.375	635.25	639.5	629.375	637	634.375	634.25	634.25	635.875	631.25	634.625	633	637.625	640.5	631.375	633.375	630.5	636.75	632.125	626.5	632.375	629.125	637.625	639.375	632.25	631.375	630.125	640.125	629	641.25
I08	585.25	588.125	587.5	589.75	586.5	588	585.75	584.125	593.75	592.625	587.75	587.5	586	585.25	586.375	588.625	596.5	587.75	593.75	592.25	592.5	588.125	586	588.375	589.25	590	588.5	584	595	590.125	588.125	584.625
I09	0	0	0	0	0	0	0	0	0	0	0	0	0	0	0	0	0	0	0	0	0	0	0	0	0	0	0	0	0	0	0	0
I10	569	564	567.625	559.5	564.875	568.25	562.125	570.5	564.75	561.25	564.875	556.625	566	565.75	571.5	569	567.625	573.375	567.5	564.75	566.625	563.875	570.875	568.25	567.375	567.875	570.875	562.375	562.625	568.125	560.25	565.625
I11	0	0	0	0	0	0	0	0	0	0	0	0	0	0	0	0	0	0	0	0	0	0	0	0	0	0	0	0	0	0	0	0
I12	622.5	630.625	625.75	635.625	628.875	624.125	633.25	631.375	626.25	627.875	627.125	624.125	628.75	629	632.875	624.5	627.875	627.75	628.625	624.875	633.125	625.375	632.875	629.5	628.75	629.5	629.625	621.5	626.875	626.375	633	623.375
I13	542	547.375	545.75	550.125	552.5	554	549.75	547.75	554.875	551.5	557.625	553.5	550.25	555.5	555.125	549.375	551.625	550.375	557.5	551.5	548	554.875	549.5	557.375	543.75	551.5	558.125	551.625	548.25	545.875	550.25	547.375
I14	577.75	580.625	581.625	573.375	572.5	574.5	578.625	577.5	577.625	572.625	579.875	576.125	582.25	581.75	582.25	578.625	581.25	576.875	586.125	577.375	572.875	579.625	574.5	578.625	575	583.25	581	582.375	581.875	585.125	578.125	586.125
I15	605.5	599	608.75	604.5	608.25	604.75	607	605.75	606.25	602.75	605.25	602	608.5	606.375	609	608.25	611.375	608.75	612.5	613.625	603.625	605.125	605.25	616.75	611.375	611.125	613.375	607.75	608.375	610.125	604.75	609.125
I16	0	0	0	0	0	0	0	0	0	0	0	0	0	0	0	0	0	0	0	0	0	0	0	0	0	0	0	0	0	0	0	0
I17	607.5	614.875	612.25	610.5	609.375	605.5	613.75	605.875	604	610	616.625	614.5	609	615.875	610.625	612.375	612.5	606	607.625	614	612	613.375	609.25	610.125	613.25	605.625	615.75	619.75	608.125	608.25	608.125	607.375
I18	550.875	556.125	554.375	550.75	556.875	558.375	554.625	555.5	554.875	553.75	551.875	554	558.25	550.75	549	554.25	552.5	554	548.875	554.625	549.25	551.875	551.125	548.875	551.125	555.125	548	550.375	561.875	554.25	555.375	552.125
I19	0	0	0	0	0	0	0	0	0	0	0	0	0	0	0	0	0	0	0	0	0	0	0	0	0	0	0	0	0	0	0	0
I20	0	0	0	0	0	0	0	0	0	0	0	0	0	0	0	0	0	0	0	0	0	0	0	0	0	0	0	0	0	0	0	0
I21	0	0	0	0	0	0	0	0	0	0	0	0	0	0	0	0	0	0	0	0	0	0	0	0	0	0	0	0	0	0	0	0
I22	0	0	0	0	0	0	0	0	0	0	0	0	0	0	0	0	0	0	0	0	0	0	0	0	0	0	0	0	0	0	0	0
I23	0	0	0	0	0	0	0	0	0	0	0	0	0	0	0	0	0	0	0	0	0	0	0	0	0	0	0	0	0	0	0	0
I24	0	0	0	0	0	0	0	0	0	0	0	0	0	0	0	0	0	0	0	0	0	0	0	0	0	0	0	0	0	0	0	0
J01	0	0	0	0	0	0	0	0	0	0	0	0	0	0	0	0	0	0	0	0	0	0	0	0	0	0	0	0	0	0	0	0
J02	477	474.25	472.25	475.5	477.875	469.625	476.125	478	472.75	472.25	474.5	472.125	462.375	470.125	474.5	472.125	471.125	469.375	471.625	473	477.625	474.5	474.875	476.75	468.875	473.25	475.25	472.375	477.375	470.75	465.5	472.375
J03	0	0	0	0	0	0	0	0	0	0	0	0	0	0	0	0	0	0	0	0	0	0	0	0	0	0	0	0	0	0	0	0
J04	567.75	575.875	580.75	575.125	577.5	573	575	576.25	580.625	579	584.875	575.125	576.75	579.875	578.75	578.75	580.25	581.25	575.125	576.25	579.25	576.625	580	577.75	580.25	574.5	572.625	569.25	578.125	577.75	579.875	573.625
J05	471.375	469.875	473.625	478	472.125	474.375	475.75	472.125	474.75	470.375	470	472.5	475.375	473.125	472.75	475.375	481.25	474.125	476.625	473.5	474.25	469	467.375	476.25	473.25	475.75	472.25	476.375	474.875	477.125	479.375	472.875
J06	0	0	0	0	0	0	0	0	0	0	0	0	0	0	0	0	0	0	0	0	0	0	0	0	0	0	0	0	0	0	0	0
J07	0	0	0	0	0	0	0	0	0	0	0	0	0	0	0	0	0	0	0	0	0	0	0	0	0	0	0	0	0	0	0	0
J08	0	0	0	0	0	0	0	0	0	0	0	0	0	0	0	0	0	0	0	0	0	0	0	0	0	0	0	0	0	0	0	0
J09	546.625	539.875	548.625	549.375	545	545.375	549.625	553.375	546	547.375	541.625	552	549.75	551.75	544.5	546.25	540.75	551.375	547	546.375	545.875	547	544.375	544.375	547.25	546.375	542.125	552.125	551.875	547.625	546.125	545.5
J10	0	0	0	0	0	0	0	0	0	0	0	0	0	0	0	0	0	0	0	0	0	0	0	0	0	0	0	0	0	0	0	0
J11	0	0	0	0	0	0	0	0	0	0	0	0	0	0	0	0	0	0	0	0	0	0	0	0	0	0	0	0	0	0	0	0
J12	563.25	566.25	567.5	563	562.25	567	561.625	567.375	562.75	559.25	558.125	568.25	562.25	561	563.625	562	562.625	563.125	568.625	564.5	566	564.625	565.5	571.125	569.125	567.625	562.25	560	566	566.625	568	564.125
J13	595.625	600.625	604.75	603.875	602.375	593.625	596.75	601.5	597.75	600.5	604.125	599.125	606.875	604	605	594.375	600.375	602.125	598.75	598.25	595	596.625	601	602	598.75	600	598.25	600.625	603	603.625	599.625	603
J14	520.125	515.625	515.25	518.625	523.5	522.125	521.375	518.25	519.5	528	522.875	519	521.25	518.125	515.625	521.75	518.75	518.5	519.5	522.125	521.25	520.5	520	523.25	510.625	514.375	518.125	524.25	519.625	522.375	519.625	517.5
J15	0	0	0	0	0	0	0	0	0	0	0	0	0	0	0	0	0	0	0	0	0	0	0	0	0	0	0	0	0	0	0	0
J16	554.5	551.625	558.375	556.25	561.25	558.875	553.875	550	553	557.125	559.75	556.5	555.25	554.5	550.5	553.75	552.375	555.75	554.25	554.375	553.375	554.25	558.875	553.75	551.125	551.5	551	551.875	553.25	554.75	551.875	554.375
J17	0	0	0	0	0	0	0	0	0	0	0	0	0	0	0	0	0	0	0	0	0	0	0	0	0	0	0	0	0	0	0	0
J18	543.375	546	545.875	540.75	541.125	545.875	539.75	547.125	539.375	547.625	547.375	548.75	536	544.75	540.375	542.625	543.75	539.875	544.25	541.125	542.625	546.25	544.375	542.75	546.625	546.625	543.5	547.625	543.75	542.5	547.75	537.625
J19	595.125	592.75	590	591.25	593.5	595.75	589.25	593.875	592.75	594.625	597	589.875	595.5	588.375	599.5	592.125	599.875	593.625	590.5	591.375	597	593.75	595.5	593.375	596.125	592.875	589.875	595.125	594.375	595.25	594.125	598.375
J20	0	0	0	0	0	0	0	0	0	0	0	0	0	0	0	0	0	0	0	0	0	0	0	0	0	0	0	0	0	0	0	0
J21	0	0	0	0	0	0	0	0	0	0	0	0	0	0	0	0	0	0	0	0	0	0	0	0	0	0	0	0	0	0	0	0
J22	571.25	565.875	568.875	568	563.25	568.375	570.5	569.25	571.875	571.625	567.25	574.125	570.125	570.375	568.75	572.5	571.75	573.5	574.625	572.875	572.125	565.875	568.375	572.375	572.375	573.875	569	574.25	574.875	574.375	573.5	572
J23	0	0	0	0	0	0	0	0	0	0	0	0	0	0	0	0	0	0	0	0	0	0	0	0	0	0	0	0	0	0	0	0
J24	0	0	0	0	0	0	0	0	0	0	0	0	0	0	0	0	0	0	0	0	0	0	0	0	0	0	0	0	0	0	0	0
K01	534.875	537.375	536.375	531.25	532.875	536	533.875	531.5	531.375	535.875	534.5	539.75	531.5	534	538.375	534.875	535.875	531.875	532.375	533.5	539.75	530.5	533.875	538	537.5	531.75	536.375	537.375	539.5	537.25	537.75	539.75
K02	0	0	0	0	0	0	0	0	0	0	0	0	0	0	0	0	0	0	0	0	0	0	0	0	0	0	0	0	0	0	0	0
K03	600	602.375	604.25	603.625	604.375	604.875	602.375	607.25	607.75	597	603.25	604.875	604.375	603.125	603.625	605.25	599	605.375	609.375	602.375	602.5	609	608.125	599	604.125	607	601	613.875	605.125	603.375	605.375	608.875
K04	526.125	527.125	523.375	532.625	528.75	525.125	523.375	527.75	528	528.375	526	524.625	530.5	532	529.25	528.625	530	529.125	530	528	526.25	531	527.75	526.625	529.75	524.625	525.5	527.625	528.25	532.5	529.125	537.25
K05	549.25	552.25	554.5	558.375	553.5	547.25	554	553	552.75	549	546.75	551.25	550.375	554.625	557.375	552.75	548.375	549.375	546.375	549.625	552.25	551.75	552	552.875	551.25	543.375	552.125	550.875	546	554.875	553.125	556.5
K06	633.125	630.875	633.75	633.125	634.625	642	635.75	628	637	642.375	642.375	636.75	637.375	637.625	635.75	640.625	633.125	639.875	637.25	643.125	637.75	642.375	641	639.75	641.75	635.75	634.25	633.25	635.75	638.5	630.5	634.25
K07	0	0	0	0	0	0	0	0	0	0	0	0	0	0	0	0	0	0	0	0	0	0	0	0	0	0	0	0	0	0	0	0
K08	0	0	0	0	0	0	0	0	0	0	0	0	0	0	0	0	0	0	0	0	0	0	0	0	0	0	0	0	0	0	0	0
K09	0	0	0	0	0	0	0	0	0	0	0	0	0	0	0	0	0	0	0	0	0	0	0	0	0	0	0	0	0	0	0	0
K10	603.25	605.125	597.5	605.625	604.625	605.75	606.5	600.125	610.125	607.25	606.375	605.75	607.875	605.375	608.5	608.375	605.25	602.5	608.75	609.5	609.5	603.125	600	602.125	601.5	606.125	603.875	609	608.25	603.875	602.75	605.5
K11	0	0	0	0	0	0	0	0	0	0	0	0	0	0	0	0	0	0	0	0	0	0	0	0	0	0	0	0	0	0	0	0
K12	0	0	0	0	0	0	0	0	0	0	0	0	0	0	0	0	0	0	0	0	0	0	0	0	0	0	0	0	0	0	0	0
K13	560.5	562.375	563.125	565.25	570.375	560.25	569.125	562.625	560.75	559.125	558.875	562.25	562.625	562.125	558.625	560.5	565	565	558.5	566.375	562.5	560.25	566.375	561.875	558.75	566.5	561.25	565	563.25	570.75	564.25	567.75
K14	0	0	0	0	0	0	0	0	0	0	0	0	0	0	0	0	0	0	0	0	0	0	0	0	0	0	0	0	0	0	0	0
K15	615.25	620.75	625.125	621	620.375	621.75	623.875	622.875	625.125	626.25	622.125	618.75	621.75	623.875	615.75	623.75	624.125	619.625	628.75	620.5	619	620.75	626.25	623	621.25	620.75	619.875	624.5	630.125	626.375	623.25	621.125
K16	0	0	0	0	0	0	0	0	0	0	0	0	0	0	0	0	0	0	0	0	0	0	0	0	0	0	0	0	0	0	0	0
K17	0	0	0	0	0	0	0	0	0	0	0	0	0	0	0	0	0	0	0	0	0	0	0	0	0	0	0	0	0	0	0	0
K18	0	0	0	0	0	0	0	0	0	0	0	0	0	0	0	0	0	0	0	0	0	0	0	0	0	0	0	0	0	0	0	0
K19	565.125	552.375	558.375	555.875	551.625	558.875	559.5	554.875	557	553.125	555.375	563.375	560.375	556.75	559.125	558.875	552.5	556.25	559.625	551.75	561.875	557.875	557	563.375	558.5	556.125	558.875	562.625	564.875	562.75	567.25	563.75
K20	0	0	0	0	0	0	0	0	0	0	0	0	0	0	0	0	0	0	0	0	0	0	0	0	0	0	0	0	0	0	0	0
K21	0	0	0	0	0	0	0	0	0	0	0	0	0	0	0	0	0	0	0	0	0	0	0	0	0	0	0	0	0	0	0	0
K22	0	0	0	0	0	0	0	0	0	0	0	0	0	0	0	0	0	0	0	0	0	0	0	0	0	0	0	0	0	0	0	0
K23	0	0	0	0	0	0	0	0	0	0	0	0	0	0	0	0	0	0	0	0	0	0	0	0	0	0	0	0	0	0	0	0
K24	0	0	0	0	0	0	0	0	0	0	0	0	0	0	0	0	0	0	0	0	0	0	0	0	0	0	0	0	0	0	0	0
L01	655.75	660.375	658.75	656.625	651.875	662.125	659.25	665.875	656.375	663.25	664	663.375	660.5	664.25	665.125	657.75	658.25	659.25	659.75	658.75	661.25	657	660.5	654.625	666.75	659	659	663.125	660.125	662.375	660	662.125
L02	0	0	0	0	0	0	0	0	0	0	0	0	0	0	0	0	0	0	0	0	0	0	0	0	0	0	0	0	0	0	0	0
L03	544.375	541.75	546.125	551.75	541.5	540	547.875	549.5	547.875	543.875	546	538.625	543.5	541.625	546.25	543.25	548.875	548.25	546	545.625	546.75	546.25	540.75	546.5	546.125	542.5	547.375	541.125	543.125	546.75	544.125	548.75
L04	0	0	0	0	0	0	0	0	0	0	0	0	0	0	0	0	0	0	0	0	0	0	0	0	0	0	0	0	0	0	0	0
L05	0	0	0	0	0	0	0	0	0	0	0	0	0	0	0	0	0	0	0	0	0	0	0	0	0	0	0	0	0	0	0	0
L06	0	0	0	0	0	0	0	0	0	0	0	0	0	0	0	0	0	0	0	0	0	0	0	0	0	0	0	0	0	0	0	0
L07	0	0	0	0	0	0	0	0	0	0	0	0	0	0	0	0	0	0	0	0	0	0	0	0	0	0	0	0	0	0	0	0
L08	0	0	0	0	0	0	0	0	0	0	0	0	0	0	0	0	0	0	0	0	0	0	0	0	0	0	0	0	0	0	0	0
L09	0	0	0	0	0	0	0	0	0	0	0	0	0	0	0	0	0	0	0	0	0	0	0	0	0	0	0	0	0	0	0	0
L10	0	0	0	0	0	0	0	0	0	0	0	0	0	0	0	0	0	0	0	0	0	0	0	0	0	0	0	0	0	0	0	0
L11	650.5	654.375	647.75	645	659.375	658.25	650.875	656.125	655	654	650.625	659.375	658.375	661	655	653.25	657.875	656.25	654	653.375	657.625	658.875	655.875	660.625	656.75	656	656.125	654.375	647.75	652	658.125	658.375
L12	0	0	0	0	0	0	0	0	0	0	0	0	0	0	0	0	0	0	0	0	0	0	0	0	0	0	0	0	0	0	0	0
L13	651	644	645	651.875	647.75	651.125	647.25	650.75	649.25	657.375	652.375	652.875	655.375	654.625	655.5	660.25	657.5	652.5	650.5	651.125	654.75	651.25	660.75	654.875	648.75	648.875	645.125	659.375	654.25	647.75	652.5	654.125
L14	554.75	559.5	559.375	559.25	559.125	558	561.125	561.75	553.625	559.625	558.25	552.125	553	562	552.375	555.125	561.5	561.375	554.75	558	559.125	562.125	557.5	560.875	562.125	560.5	557.5	557.5	561.125	564.25	557	564.125
L15	580.875	588.125	583.875	583	580.75	588.375	584.75	587.75	583.75	593.125	579.125	584.25	586	588	583.125	582.375	583.875	584.625	587.625	586.125	586.125	579.625	583.25	577	580.375	581.125	581.375	589.75	584.5	585.25	587.375	587.375
L16	565.75	565.875	563.875	564.75	558.625	560.375	574.125	564.25	560.5	561.125	564.375	570.75	567.25	558.625	565.25	564.125	561.25	563.25	567.75	564.375	562.125	569	563	560.25	564	564.875	562.25	565.625	566.25	568.375	569.875	564.875
L17	0	0	0	0	0	0	0	0	0	0	0	0	0	0	0	0	0	0	0	0	0	0	0	0	0	0	0	0	0	0	0	0
L18	613.375	608.875	607.625	609.125	611.875	614.625	613.875	613	618.25	613.25	613	609.875	613.125	613	612.875	615.5	612.625	618.75	615.875	609.125	610.75	607.25	614.75	610.125	614.75	608.625	607	619.75	614.5	614.375	611.75	612.625
L19	0	0	0	0	0	0	0	0	0	0	0	0	0	0	0	0	0	0	0	0	0	0	0	0	0	0	0	0	0	0	0	0
L20	617.5	613.875	615	617.5	615.25	619.75	618.5	615.625	617.5	612.25	616	617.625	619	621.875	618	618.625	615.25	620.25	617.25	613.875	618.25	617.875	614.5	617.625	616	617.25	617.75	616.75	615.875	623.625	616.25	615.125
L21	0	0	0	0	0	0	0	0	0	0	0	0	0	0	0	0	0	0	0	0	0	0	0	0	0	0	0	0	0	0	0	0
L22	656.875	644.125	644.375	650.5	647.125	649.5	649.5	649.5	649.25	646.625	654.25	649.875	649	645	646.25	648.375	647.75	655.875	643.75	644.25	650	649.375	649	644.125	649.875	646.25	653.75	649.5	654.875	650.75	654.875	655.625
L23	0	0	0	0	0	0	0	0	0	0	0	0	0	0	0	0	0	0	0	0	0	0	0	0	0	0	0	0	0	0	0	0
L24	0	0	0	0	0	0	0	0	0	0	0	0	0	0	0	0	0	0	0	0	0	0	0	0	0	0	0	0	0	0	0	0
M01	0	0	0	0	0	0	0	0	0	0	0	0	0	0	0	0	0	0	0	0	0	0	0	0	0	0	0	0	0	0	0	0
M02	635.5	632.875	641.375	641.5	640.875	638.125	638.375	646.125	645.625	643.5	639	641	639.5	641.25	639.625	643.875	640.5	640.625	645	635.875	648.75	636.25	640.375	640.875	641.625	646.625	645.25	644.375	644.75	642.125	639.25	639.125
M03	624.375	625.5	620.125	623.125	628.25	628.625	628.25	630.75	631.375	624.25	630.25	628.5	621.125	621.875	628.625	621.875	626.75	625.5	623.5	627.625	626.75	619.875	621.125	629.125	635.125	632.75	628.75	630.875	627.875	624.625	625.25	620.25
M04	0	0	0	0	0	0	0	0	0	0	0	0	0	0	0	0	0	0	0	0	0	0	0	0	0	0	0	0	0	0	0	0
M05	537.375	535.125	535.25	535.875	532.25	533.5	528.125	534.875	528.125	533	531	529.75	538.5	537.125	531.75	530.125	533.125	537.625	535.125	531.75	531.875	530.375	528.5	528.625	521.375	524.625	533	529	528.5	537.75	539.625	528.875
M06	533.25	528.25	532.75	538.75	535.875	538	531.125	533.75	530.875	535.75	534.375	535.5	529.625	533.875	531.625	534.625	539.25	533.125	534.25	533.625	531.25	533.375	531.625	538	530.5	535.875	534.875	530	530.125	536.375	532.25	538.875
M07	0	0	0	0	0	0	0	0	0	0	0	0	0	0	0	0	0	0	0	0	0	0	0	0	0	0	0	0	0	0	0	0
M08	0	0	0	0	0	0	0	0	0	0	0	0	0	0	0	0	0	0	0	0	0	0	0	0	0	0	0	0	0	0	0	0
M09	0	0	0	0	0	0	0	0	0	0	0	0	0	0	0	0	0	0	0	0	0	0	0	0	0	0	0	0	0	0	0	0
M10	0	0	0	0	0	0	0	0	0	0	0	0	0	0	0	0	0	0	0	0	0	0	0	0	0	0	0	0	0	0	0	0
M11	0	0	0	0	0	0	0	0	0	0	0	0	0	0	0	0	0	0	0	0	0	0	0	0	0	0	0	0	0	0	0	0
M12	614.5	615.5	617.125	613.875	609.75	615.5	616.5	617.375	610.5	616.25	617.25	620.5	613	612.5	616.5	618.375	616.5	613.25	624.125	616.5	616.125	614.5	612.625	618.75	613.25	614.75	620.75	607.25	612	614.375	613	617
M13	586.5	588.25	590.125	591.625	586	592.875	595.375	595.625	587	586.375	594	590.125	589.5	588.75	588.75	594.75	590.125	597.5	586.25	596.375	585.125	597.625	589	596.625	594.5	596.875	592	590.75	590.125	591.875	591.625	591.625
M14	0	0	0	0	0	0	0	0	0	0	0	0	0	0	0	0	0	0	0	0	0	0	0	0	0	0	0	0	0	0	0	0
M15	0	0	0	0	0	0	0	0	0	0	0	0	0	0	0	0	0	0	0	0	0	0	0	0	0	0	0	0	0	0	0	0
M16	0	0	0	0	0	0	0	0	0	0	0	0	0	0	0	0	0	0	0	0	0	0	0	0	0	0	0	0	0	0	0	0
M17	541.625	540.375	545.125	543.875	538.125	547.5	541.625	548	545.875	543.5	543.625	538.875	548.375	543.75	543.875	541.75	547.875	543.375	546.75	542.875	545.75	539.625	546.5	542.375	546	543.875	546.25	546.875	543	540	538.5	541.875
M18	617.5	623.875	617.375	619	621.375	621.5	618.125	619.5	623.375	616.25	615.875	621.375	618	624.375	621.375	624.375	626.75	622.625	618	628.25	627.5	613.625	615.125	615.875	617.875	611.625	616.125	611.125	616.75	614.875	618.375	616.75
M19	641.375	636.625	639.25	639.75	644.25	640.875	640.375	639.5	640.875	642.625	639.125	640.75	648.25	636.25	640.875	644.5	637	645	646.75	637.625	636.625	641.25	646.625	643.25	641.5	652.5	645.125	647.25	649.875	642.625	644.875	647.75
M20	0	0	0	0	0	0	0	0	0	0	0	0	0	0	0	0	0	0	0	0	0	0	0	0	0	0	0	0	0	0	0	0
M21	573.5	569	568.5	567.875	567.5	570	561.625	571.625	565.25	569.625	567.125	568.375	573.375	568.375	569.25	567.125	568.625	568.375	568.125	568.25	570.75	572.125	573.625	573.375	570.875	567.625	569	571.5	567.625	571.625	570.875	568.625
M22	0	0	0	0	0	0	0	0	0	0	0	0	0	0	0	0	0	0	0	0	0	0	0	0	0	0	0	0	0	0	0	0
M23	0	0	0	0	0	0	0	0	0	0	0	0	0	0	0	0	0	0	0	0	0	0	0	0	0	0	0	0	0	0	0	0
M24	0	0	0	0	0	0	0	0	0	0	0	0	0	0	0	0	0	0	0	0	0	0	0	0	0	0	0	0	0	0	0	0
N01	0	0	0	0	0	0	0	0	0	0	0	0	0	0	0	0	0	0	0	0	0	0	0	0	0	0	0	0	0	0	0	0
N02	0	0	0	0	0	0	0	0	0	0	0	0	0	0	0	0	0	0	0	0	0	0	0	0	0	0	0	0	0	0	0	0
N03	598	604.625	599.125	600.5	600.875	597	609.125	600.625	597.5	602.625	600.375	599	604.75	596.125	596.875	608.25	597.125	602.875	600.875	599.875	605.25	597.5	604.25	597.875	595.875	603.5	600.625	602.75	595.125	603.5	600.75	598.75
N04	476.875	474.5	471.625	475.375	475.875	469.25	469	475.625	474.875	472.125	475.75	469.75	471.25	473.5	471.125	470.75	473.625	466.5	476.5	472.75	477.25	467.125	475.25	472.625	470.25	474.25	473.5	474.5	476.625	473.375	472	468
N05	545.25	550.375	543.875	549.5	552.25	546.375	548	543.625	543.25	542.875	545.125	549.375	549	543.625	545.125	544.25	545.25	544.5	542.75	551.625	548.125	550.75	549.375	546.375	546.625	547.75	540.75	548.25	546.5	549.625	545.375	546.75
N06	556.875	554.875	552.875	557.5	547.125	552.375	553.375	558	558.125	548.25	555.75	551.25	555.25	557.125	552.875	556.75	554.625	559.625	556.375	554	557.125	556.25	552.625	551.375	556.125	554.625	558.875	557.125	556.5	554.375	556.625	554.625
N07	466.75	463.875	473.625	471.125	475.75	469.25	471.5	469.25	469	465.875	468.375	463.625	465.125	469.25	470.75	465.5	466.25	472.25	469.75	468	471.75	467.625	466.25	476.125	464	468	471	469.375	471	469	464.125	470
N08	0	0	0	0	0	0	0	0	0	0	0	0	0	0	0	0	0	0	0	0	0	0	0	0	0	0	0	0	0	0	0	0
N09	555.25	554.5	551.875	551.875	553.5	547.125	556.25	556.5	554	555.5	560.375	557.625	558.75	554.375	554.5	557.125	558.125	558.75	554.125	556.125	556.5	551.625	557.25	550.25	552.5	553.5	560.5	555.875	554.25	556.125	551.375	554
N10	0	0	0	0	0	0	0	0	0	0	0	0	0	0	0	0	0	0	0	0	0	0	0	0	0	0	0	0	0	0	0	0
N11	531.25	526.375	529.25	529.625	533.375	526	530.75	529.5	524.625	530	523.875	533.375	527.125	528.375	524.5	532	528.125	531.125	533.125	527.875	525.375	532.75	529.75	528.375	527.375	525.25	532.75	535.5	528.625	528.5	530.875	522.75
N12	0	0	0	0	0	0	0	0	0	0	0	0	0	0	0	0	0	0	0	0	0	0	0	0	0	0	0	0	0	0	0	0
N13	510.25	509.375	508.25	507.375	511.875	511.75	503	514.5	511.875	506.25	505.625	509.125	511.875	507.875	513.75	507.25	507.75	511.375	515.5	514.125	515.5	511.25	507.5	512.875	512	513.25	508.875	512.625	503	512.875	510.625	513.75
N14	0	0	0	0	0	0	0	0	0	0	0	0	0	0	0	0	0	0	0	0	0	0	0	0	0	0	0	0	0	0	0	0
N15	0	0	0	0	0	0	0	0	0	0	0	0	0	0	0	0	0	0	0	0	0	0	0	0	0	0	0	0	0	0	0	0
N16	558.625	560	558.625	560.375	563	559.75	558.125	557.625	558	564.375	562.25	557.375	562.875	557.75	559.25	561.25	560.125	551.25	556.125	557.25	560.5	561.625	554.125	563.5	558.875	561.125	557.875	561.25	551.25	557.625	564	564.375
N17	0	0	0	0	0	0	0	0	0	0	0	0	0	0	0	0	0	0	0	0	0	0	0	0	0	0	0	0	0	0	0	0
N18	0	0	0	0	0	0	0	0	0	0	0	0	0	0	0	0	0	0	0	0	0	0	0	0	0	0	0	0	0	0	0	0
N19	0	0	0	0	0	0	0	0	0	0	0	0	0	0	0	0	0	0	0	0	0	0	0	0	0	0	0	0	0	0	0	0
N20	581.5	589.25	589	581.875	582.375	580	589.25	582.75	587.875	586.25	586.375	586.625	583	587.375	583	589.75	580.625	583	579.125	583.5	583.25	579.125	585.125	582.5	576.875	582.5	583.125	584.375	582.375	591.125	585	581.125
N21	0	0	0	0	0	0	0	0	0	0	0	0	0	0	0	0	0	0	0	0	0	0	0	0	0	0	0	0	0	0	0	0
N22	0	0	0	0	0	0	0	0	0	0	0	0	0	0	0	0	0	0	0	0	0	0	0	0	0	0	0	0	0	0	0	0
N23	0	0	0	0	0	0	0	0	0	0	0	0	0	0	0	0	0	0	0	0	0	0	0	0	0	0	0	0	0	0	0	0
N24	0	0	0	0	0	0	0	0	0	0	0	0	0	0	0	0	0	0	0	0	0	0	0	0	0	0	0	0	0	0	0	0
O01	0	0	0	0	0	0	0	0	0	0	0	0	0	0	0	0	0	0	0	0	0	0	0	0	0	0	0	0	0	0	0	0
O02	544	542.875	546.375	545.25	546	547.625	538.75	548	547.25	541.5	542.75	542.375	543.5	545	543.5	549	545.5	547.375	546.125	546.375	545.875	540	537.375	549.25	546	547.25	543.625	546.25	543.5	543	549.5	550.75
O03	542	541.125	542.375	545.875	539.875	540	540.875	538.75	532.375	540.25	542.375	541	542.5	546	540.375	543.25	539.125	541.75	545.875	543.75	538.25	544.375	542.625	541.125	546.625	544.125	547	544.625	539.875	547	544.25	540.625
O04	551.75	547.5	549.75	547.25	551.375	553.125	551.375	550.75	549.25	549.875	551.375	548.5	547.625	555.25	549.125	548.75	546.75	551.5	551.5	549.125	555	555.75	551.25	554.5	546.25	550.625	549.75	546.75	554.5	552.625	561	552.25
O05	500.75	495.875	491.125	501.875	503	499.375	501.375	507.125	499.125	499.75	501.875	502.625	503	498.25	498.25	502.625	500.75	498	497.5	503.875	501.625	503.625	504.375	498.75	501.125	502.625	502	502	504.875	496.5	504.5	500
O06	0	0	0	0	0	0	0	0	0	0	0	0	0	0	0	0	0	0	0	0	0	0	0	0	0	0	0	0	0	0	0	0
O07	0	0	0	0	0	0	0	0	0	0	0	0	0	0	0	0	0	0	0	0	0	0	0	0	0	0	0	0	0	0	0	0
O08	612.375	617.125	611.25	623.875	616.375	614.375	616.875	619.25	614.375	612.875	613	619.875	618.25	612.25	619.375	613	616.125	618	617.875	612	619.875	606.125	616.5	614.125	617.25	612.875	621.5	613.875	616.625	616.5	615.375	614.25
O09	551.75	557.375	551.875	550.625	549	547.875	549.125	557.5	551.875	551.75	557.5	553.25	554.125	546.75	553	552.625	557.625	558.75	550.75	549.625	551.875	550.375	548.125	556	555.875	552.125	552	551.25	555.25	553.25	549	551.25
O10	0	0	0	0	0	0	0	0	0	0	0	0	0	0	0	0	0	0	0	0	0	0	0	0	0	0	0	0	0	0	0	0
O11	0	0	0	0	0	0	0	0	0	0	0	0	0	0	0	0	0	0	0	0	0	0	0	0	0	0	0	0	0	0	0	0
O12	561.125	558.875	568.875	563.75	560.5	561.125	565.375	565.375	559.625	569.875	562.625	564.25	564	570.75	564.5	564.5	565.75	564.25	561.625	566.5	560.125	566.25	564.5	565.5	569.125	563.125	562.25	558.25	570.375	565.625	568.125	565.875
O13	490.875	496.5	498.625	497.875	500.875	496.75	494.75	496.875	502.125	496.75	493.75	499.125	499.25	497.75	499.125	498.125	497.5	498.125	500	501.875	501.5	494	498.375	494	497.625	498.875	501.125	499.25	502.25	501.75	493	499.875
O14	665.875	665.375	668.5	675.5	670.25	671.625	667.5	673.625	673.125	667.5	660.25	661.75	671.625	670.5	673.625	667.75	672.5	669	664.625	665.375	669	668.75	670.5	668.75	669	672.75	673.5	664.625	676.375	670.25	668.875	669.625
O15	0	0	0	0	0	0	0	0	0	0	0	0	0	0	0	0	0	0	0	0	0	0	0	0	0	0	0	0	0	0	0	0
O16	557.25	554.5	558.875	557.25	555.375	554.25	557.25	556.375	551.75	559.25	569	561.375	558.25	557.625	558.5	561	558.5	556.25	558.625	561.375	560.25	551.625	558.875	560.25	557.875	558.5	556.125	558.75	560.5	559.875	560.375	554.125
O17	561	561.875	559.75	560.875	556.5	559.25	556.75	559.875	565.625	559.5	553.875	557.75	558.625	559.125	558.125	562	563.125	559	558.75	564.75	559.875	558.875	560.875	561.5	558.5	557.75	563.25	558.5	559.875	557.375	552.5	555.25
O18	0	0	0	0	0	0	0	0	0	0	0	0	0	0	0	0	0	0	0	0	0	0	0	0	0	0	0	0	0	0	0	0
O19	569.75	578.625	572	574.625	572.375	568.75	578.625	569	574.875	570.125	571.625	570.875	572	566.375	570.25	574.5	572	575	567.25	579.125	568.875	575.5	576.125	569	573.625	571.5	572.125	571	575.75	572.25	569.375	567.125
O20	570	571.875	572.75	575.75	573	573.5	571.625	569.5	575.25	574.25	574.75	578.75	579	574.125	575.875	569.5	573.125	576.5	573.375	573.5	573.5	577	568.25	573.125	572.125	576.25	573.25	574.25	578.625	571.375	580.875	576.75
O21	0	0	0	0	0	0	0	0	0	0	0	0	0	0	0	0	0	0	0	0	0	0	0	0	0	0	0	0	0	0	0	0
O22	0	0	0	0	0	0	0	0	0	0	0	0	0	0	0	0	0	0	0	0	0	0	0	0	0	0	0	0	0	0	0	0
O23	0	0	0	0	0	0	0	0	0	0	0	0	0	0	0	0	0	0	0	0	0	0	0	0	0	0	0	0	0	0	0	0
O24	0	0	0	0	0	0	0	0	0	0	0	0	0	0	0	0	0	0	0	0	0	0	0	0	0	0	0	0	0	0	0	0
P01	694.75	692.625	688.375	692.125	694.5	691.75	685.5	694.75	685.125	685.25	700.5	694.125	692	694.375	693.375	692.125	692.75	696.875	690	686.375	689.875	688.75	692	688.25	688.625	690.125	693	690.25	692.75	696.125	690.625	695.625
P02	541	545.75	546.125	543.75	549.125	549.125	546.625	549.875	547.25	547.375	549.5	546.375	547.5	548.5	543.875	553.75	551.25	547.875	549.25	545.625	544.125	544.75	545.125	540.375	553.25	544.625	549.25	541.875	544.375	549.25	554.625	544
P03	599.5	605.375	604.625	603.5	599.25	600.625	597.875	598	600.75	599	600	597.25	601.625	609.25	598.875	601.625	610	601.375	606.25	605.25	605.375	602.25	604.75	598.375	605.125	608.5	605.75	601.75	604.5	603.375	602.375	599.875
P04	0	0	0	0	0	0	0	0	0	0	0	0	0	0	0	0	0	0	0	0	0	0	0	0	0	0	0	0	0	0	0	0
P05	564.25	560.75	563.875	562.125	568.625	562.125	565.25	563.25	559.125	560.375	565.625	563.25	569.5	568.875	567.875	561.5	562.625	562.5	566.625	564.625	559.125	563.25	568.125	564	565.875	560.625	561.25	563.5	562.25	558	568.5	568.25
P06	554.125	548.25	546.5	547.5	545	550.875	551.375	545	543.625	545.875	547.5	551.625	545.5	547.5	549.875	545.5	542.375	547.375	548.125	544.125	537.5	549.5	548.375	544.75	547	548.375	551.875	547.5	547.25	547.75	550.625	548.375
P07	0	0	0	0	0	0	0	0	0	0	0	0	0	0	0	0	0	0	0	0	0	0	0	0	0	0	0	0	0	0	0	0
P08	568.875	572.75	574.75	572.375	569.375	566.875	576.625	570.25	568	571.75	569	564.125	567.75	573.125	568.375	572	567.5	572.25	568.625	565	567.25	568.75	571.25	567	570.625	568.875	570.75	568.875	568.375	566.375	567	571.375
P09	0	0	0	0	0	0	0	0	0	0	0	0	0	0	0	0	0	0	0	0	0	0	0	0	0	0	0	0	0	0	0	0
P10	639.875	631.75	640	634.25	636.25	633.125	637.75	636.875	636.5	639.25	638.375	639	637.875	642.25	631.5	642.5	636.25	636.5	635.625	637.25	633.625	639.625	629.625	637	637.375	641.75	635.125	637.75	638.25	635.5	642.625	639.25
P11	0	0	0	0	0	0	0	0	0	0	0	0	0	0	0	0	0	0	0	0	0	0	0	0	0	0	0	0	0	0	0	0
P12	0	0	0	0	0	0	0	0	0	0	0	0	0	0	0	0	0	0	0	0	0	0	0	0	0	0	0	0	0	0	0	0
P13	0	0	0	0	0	0	0	0	0	0	0	0	0	0	0	0	0	0	0	0	0	0	0	0	0	0	0	0	0	0	0	0
P14	0	0	0	0	0	0	0	0	0	0	0	0	0	0	0	0	0	0	0	0	0	0	0	0	0	0	0	0	0	0	0	0
P15	544	544.75	547	542.25	544	546.25	549.125	546.125	538.125	546.125	545	540.25	541.125	551.375	544	545.5	545.375	542.375	538.5	545.75	544.625	539.625	541.625	541.125	539.5	540.75	547.875	547.875	550.125	542.875	545.125	546.875
P16	0	0	0	0	0	0	0	0	0	0	0	0	0	0	0	0	0	0	0	0	0	0	0	0	0	0	0	0	0	0	0	0
P17	0	0	0	0	0	0	0	0	0	0	0	0	0	0	0	0	0	0	0	0	0	0	0	0	0	0	0	0	0	0	0	0
P18	0	0	0	0	0	0	0	0	0	0	0	0	0	0	0	0	0	0	0	0	0	0	0	0	0	0	0	0	0	0	0	0
P19	654.375	654.125	654.125	654.25	650.75	646.875	656.875	651.25	648.625	651.75	655.25	652.5	657.875	654.125	664.125	657.375	651.75	655.25	660.375	653.75	654.75	647.25	656.75	650.5	656	653	649.125	654.75	658.75	647.125	651.75	656
P20	740	740.25	744.25	751.5	744.5	746.5	747.125	745.125	739	737	741.125	745.5	744.25	743.875	741.25	745.375	739.125	747.5	752.75	740.75	741.75	746.625	742.625	741.625	747.75	742.75	746.375	744	748	745.875	749.375	739.75
P21	0	0	0	0	0	0	0	0	0	0	0	0	0	0	0	0	0	0	0	0	0	0	0	0	0	0	0	0	0	0	0	0
P22	739.125	736.125	733.375	737.75	737.875	738.875	733.625	735.625	738.25	738.75	735.5	738.75	734.375	736.125	734.5	744.25	734.75	733.5	743.5	737	736.625	737.625	743.125	741.5	738.5	742.25	743.125	741	742.125	733.125	739.125	741.875
P23	0	0	0	0	0	0	0	0	0	0	0	0	0	0	0	0	0	0	0	0	0	0	0	0	0	0	0	0	0	0	0	0
P24	0	0	0	0	0	0	0	0	0	0	0	0	0	0	0	0	0	0	0	0	0	0	0	0	0	0	0	0	0	0	0	0
Last Cell

## Sheet: Summary Sheet
DA Normalize				PCV Normalized
Row	Column	Max	FFT Value	Row	Column	Max	FFT Value			Row	Column	DA-Max	Treatment (µM)
A	2	16.0533	4.6595							C	1	17.7045	0
A	3	12.3593	2.86738							F	1	6.8926	0
A	4	20.0873	3.94265							G	1	17.2342	0
A	5	9.57654	1.07527							H	1	18.0947	0
A	7	6.32638	3.22581							K	1	13.2439	0
A	9	24.9566	5.01792							L	1	19.5684	0
A	10	12.3702	2.86738							P	1	7.3309	0
A	11	27.4008	4.30108							A	2	16.0533	0
A	14	9.03993	5.73477							G	2	9.722	0
A	17	10.4172	2.15054							J	2	13.66	0
A	18	16.7506	1.07527							K	2	13.1822	0
A	20	16.5281	1.79211							M	2	8.86879	0
A	21	9.88281	5.73477							O	2	13.8936	0
B	3	6.03872	2.15054							P	2	11.7943	0
B	5	13.4221	1.43369							A	3	12.3593	0.0244
B	6	17.6952	2.86738							B	3	6.03872	0.0244
B	7	13.9725	4.30108							D	3	18.0437	0.0244
B	10	61.0793	2.15054							E	3	15.9213	0.0244
B	11	14.3268	1.79211							K	3	11.1335	0.0244
B	16	7.73332	3.22581							L	3	9.20824	0.0244
B	17	16.8811	4.30108							M	3	21.0339	0.0244
B	18	27.6338	4.30108							N	3	3.89217	0.0244
B	20	13.2305	3.94265							O	3	5.29903	0.0244
C	1	17.7045	2.15054							P	3	9.56205	0.0244
C	5	12.3806	3.58423							A	4	20.0873	0.0244
C	7	14.2851	1.79211							E	4	14.9216	0.0244
C	8	22.5348	4.30108							G	4	10.2656	0.0244
C	9	11.4449	3.22581							H	4	12.8952	0.0244
C	10	3.10209	5.73477							I	4	13.8986	0.0244
C	13	11.4633	1.07527							J	4	12.5325	0.0244
C	15	14.2031	5.73477							K	4	10.5706	0.0244
C	16	7.98295	3.94265							N	4	9.71581	0.0244
C	17	21.8007	3.58423							O	4	7.70971	0.0244
C	19	15.9038	2.50896							A	5	9.57654	0.05
C	20	10.8459	1.07527							B	5	13.4221	0.05
D	3	18.0437	0.716846							C	5	12.3806	0.05
D	6	9.31477	3.58423							E	5	11.4174	0.05
D	7	4.04137	1.79211							F	5	9.68824	0.05
D	8	16.9075	2.15054							G	5	11.0237	0.05
D	9	21.0737	5.73477							H	5	26.6705	0.05
D	10	15.3435	2.86738							J	5	20.6776	0.05
D	11	15.6981	3.58423							K	5	12.9156	0.05
D	13	8.59666	2.86738							M	5	20.4182	0.05
D	14	25.145	1.79211							N	5	15.2813	0.05
D	15	7.32204	0.358423							O	5	6.87487	0.05
D	16	8.95477	2.86738							P	5	12.1029	0.05
D	17	11.2861	0.358423							B	6	17.6952	0.05
D	18	18.9732	1.79211							D	6	9.31477	0.05
D	19	15.6707	3.58423							F	6	20.6132	0.05
D	21	15.121	4.6595							G	6	10.3808	0.05
E	3	15.9213	0.358423							I	6	14.2733	0.05
E	4	14.9216	1.43369							K	6	22.3137	0.05
E	5	11.4174	3.58423							M	6	19.3194	0.05
E	8	8.69246	0.716846							N	6	16.1645	0.05
E	9	13.6451	0.358423							P	6	7.3434	0.05
E	10	7.93854	5.73477							A	7	6.32638	0.098
E	11	16.9105	5.73477							B	7	13.9725	0.098
E	12	17.441	5.37634							C	7	14.2851	0.098
E	13	16.5821	2.15054							D	7	4.04137	0.098
E	14	9.1687	2.86738							G	7	11.7956	0.098
E	16	14.8648	0.358423							I	7	7.69309	0.098
E	17	15.4151	2.15054							N	7	11.7866	0.098
E	18	11.2915	2.15054							C	8	22.5348	0.098
E	21	11.3477	2.86738							D	8	16.9075	0.098
F	1	6.8926	3.58423							E	8	8.69246	0.098
F	5	9.68824	0.716846							G	8	8.48776	0.098
F	6	20.6132	3.94265							I	8	20.4676	0.098
F	12	9.33287	3.94265							O	8	5.18146	0.098
F	13	11.9706	0.358423							P	8	20.0608	0.098
F	14	17.7246	3.22581							A	9	24.9566	0.195
F	15	10.2451	3.94265							C	9	11.4449	0.195
F	18	6.78427	0.716846							D	9	21.0737	0.195
F	20	12.6213	3.22581							E	9	13.6451	0.195
F	21	7.98775	3.58423							J	9	12.8478	0.195
F	22	10.8219	1.07527							N	9	7.70896	0.195
G	1	17.2342	3.58423							O	9	17.0888	0.195
G	2	9.722	0.358423							A	10	12.3702	0.195
G	4	10.2656	1.79211							B	10	61.0793	0.195
G	5	11.0237	3.94265							C	10	3.10209	0.195
G	6	10.3808	2.86738							D	10	15.3435	0.195
G	7	11.7956	0.716846							E	10	7.93854	0.195
G	8	8.48776	1.43369							H	10	13.9651	0.195
G	11	13.1951	4.6595							I	10	14.0801	0.195
G	12	9.04175	1.79211							K	10	11.6871	0.195
G	13	14.721	3.22581							P	10	18.6556	0.195
G	15	7.69098	2.15054							A	11	27.4008	0.39
G	17	18.0033	3.94265							B	11	14.3268	0.39
G	18	21.8698	5.73477							D	11	15.6981	0.39
G	19	10.202	3.22581							E	11	16.9105	0.39
G	20	14.0696	4.30108							G	11	13.1951	0.39
G	21	11.5319	3.58423							L	11	11.4389	0.39
H	1	18.0947	0.358423							N	11	13.0607	0.39
H	4	12.8952	2.86738							E	12	17.441	0.39
H	5	26.6705	4.6595							F	12	9.33287	0.39
H	10	13.9651	4.6595							G	12	9.04175	0.39
H	15	10.9669	1.07527							I	12	16.7568	0.39
H	18	14.5616	1.07527							J	12	17.2827	0.39
H	19	5.59443	2.50896							M	12	8.96796	0.39
H	20	9.34149	1.43369							O	12	10.5874	0.39
I	4	13.8986	5.37634							C	13	11.4633	0.78
I	6	14.2733	3.94265							D	13	8.59666	0.78
I	7	7.69309	4.30108							E	13	16.5821	0.78
I	8	20.4676	1.07527							F	13	11.9706	0.78
I	10	14.0801	4.6595							G	13	14.721	0.78
I	12	16.7568	1.07527							I	13	10.369	0.78
I	13	10.369	2.86738							J	13	16.634	0.78
I	14	16.8872	1.07527							K	13	7.24839	0.78
I	15	16.6482	0.716846							L	13	21.0386	0.78
I	17	16.6586	2.86738							M	13	15.1328	0.78
I	18	6.31663	2.50896							N	13	8.29023	0.78
J	2	13.66	2.86738							O	13	13.169	0.78
J	4	12.5325	1.07527							A	14	9.03993	0.78
J	5	20.6776	5.73477							D	14	25.145	0.78
J	9	12.8478	1.79211							E	14	9.1687	0.78
J	12	17.2827	3.58423							F	14	17.7246	0.78
J	13	16.634	4.30108							I	14	16.8872	0.78
J	14	22.7326	0.716846							J	14	22.7326	0.78
J	16	11.3535	4.30108							L	14	14.0774	0.78
J	18	8.68307	0.358423							O	14	17.563	0.78
J	19	6.94172	4.30108							C	15	14.2031	1.56
J	22	16.5064	0.716846							D	15	7.32204	1.56
K	1	13.2439	3.94265							F	15	10.2451	1.56
K	2	13.1822	1.07527							G	15	7.69098	1.56
K	3	11.1335	0.716846							H	15	10.9669	1.56
K	4	10.5706	2.86738							I	15	16.6482	1.56
K	5	12.9156	1.79211							K	15	15.89	1.56
K	6	22.3137	4.30108							L	15	14.7177	1.56
K	10	11.6871	2.50896							P	15	19.099	1.56
K	13	7.24839	3.58423							B	16	7.73332	1.56
K	15	15.89	5.73477							C	16	7.98295	1.56
K	19	7.99481	3.94265							D	16	8.95477	1.56
L	1	19.5684	2.86738							E	16	14.8648	1.56
L	3	9.20824	2.15054							J	16	11.3535	1.56
L	11	11.4389	2.15054							L	16	11.7014	1.56
L	13	21.0386	1.79211							N	16	16.47	1.56
L	14	14.0774	3.94265							O	16	8.46631	1.56
L	15	14.7177	1.43369							A	17	10.4172	3.125
L	16	11.7014	2.50896							B	17	16.8811	3.125
L	18	7.4803	5.37634							C	17	21.8007	3.125
L	20	5.68213	3.58423							D	17	11.2861	3.125
L	22	8.74552	0.716846							E	17	15.4151	3.125
M	2	8.86879	5.01792							G	17	18.0033	3.125
M	3	21.0339	1.07527							I	17	16.6586	3.125
M	5	20.4182	1.07527							M	17	11.6342	3.125
M	6	19.3194	1.07527							O	17	14.1335	3.125
M	12	8.96796	3.94265							A	18	16.7506	3.125
M	13	15.1328	5.73477							B	18	27.6338	3.125
M	17	11.6342	3.22581							D	18	18.9732	3.125
M	18	18.5449	2.86738							E	18	11.2915	3.125
M	19	17.2516	3.22581							F	18	6.78427	3.125
M	21	8.7206	2.86738							G	18	21.8698	3.125
N	3	3.89217	3.94265							H	18	14.5616	3.125
N	4	9.71581	2.86738							I	18	6.31663	3.125
N	5	15.2813	5.01792							J	18	8.68307	3.125
N	6	16.1645	3.22581							L	18	7.4803	3.125
N	7	11.7866	3.94265							M	18	18.5449	3.125
N	9	7.70896	1.07527							C	19	15.9038	3.125
N	11	13.0607	0.716846							D	19	15.6707	6.25
N	13	8.29023	1.43369							G	19	10.202	6.25
N	16	16.47	3.22581							H	19	5.59443	6.25
N	20	9.16762	5.37634							J	19	6.94172	6.25
O	2	13.8936	2.15054							K	19	7.99481	6.25
O	3	5.29903	2.50896							M	19	17.2516	6.25
O	4	7.70971	3.58423							O	19	10.0475	6.25
O	5	6.87487	2.15054							P	19	21.284	6.25
O	8	5.18146	5.37634							A	20	16.5281	6.25
O	9	17.0888	5.73477							B	20	13.2305	6.25
O	12	10.5874	3.94265							C	20	10.8459	6.25
O	13	13.169	3.58423							F	20	12.6213	6.25
O	14	17.563	5.37634							G	20	14.0696	6.25
O	16	8.46631	3.22581							H	20	9.34149	6.25
O	17	14.1335	1.07527							L	20	5.68213	6.25
O	19	10.0475	3.22581							N	20	9.16762	6.25
O	20	24.8916	3.58423							O	20	24.8916	6.25
P	1	7.3309	5.01792							P	20	16.9479	6.25
P	2	11.7943	3.94265							A	21	9.88281	6.25
P	3	9.56205	3.58423							D	21	15.121	12.5
P	5	12.1029	2.50896							E	21	11.3477	12.5
P	6	7.3434	0.716846							F	21	7.98775	12.5
P	8	20.0608	4.6595							G	21	11.5319	12.5
P	10	18.6556	1.79211							M	21	8.7206	12.5
P	15	19.099	5.73477							F	22	10.8219	12.5
P	19	21.284	4.6595							J	22	16.5064	12.5
P	20	16.9479	2.15054							L	22	8.74552	12.5
P	22	22.6308	3.94265							P	22	22.6308	12.5
P	22	22.6308	3.94265							P	22	22.6308	12.5

## Sheet: David's Results
A02
Time	Data	FFT Freq	FFT Mag	FFT Complex			Max
0	0.625	0	63.1094	1009.75			16.0533
0.09	10.625	0.358423	9.98235	-89.9271798624796-131.995429848046i
0.18	32.625	0.716846	10.9999	-132.981766362767+115.28814636709i
0.27	1	1.07527	4.30815	-5.62054292156397-68.7008916243338i
0.36	77.5	1.43369	1.14644	4.65325118613178-17.7430871043028i
0.45	1.625	1.79211	2.31977	-9.20178733238135+35.9575417607435i
0.54	41.25	2.15054	4.63456	-8.4123908250673+73.6742467792847i
0.63	39.875	2.50896	3.85609	37.8369809385613+48.733242300125i
0.72	33.625	2.86738	4.44219	-21.875+67.625i
0.81	65.75	3.22581	1.84356	23.721844448417+17.5311252452349i
0.9	30.875	3.58423	3.63423	-2.17592092950135-58.1069761409722i
0.99	87.375	3.94265	7.85646	-87.7334680168154+90.0231490686204i
1.08	13.875	4.30108	7.07524	-112.903251186132-8.24308710430273i
1.17	60.625	4.6595	16.0533	-251.994760633252+49.715743757195i
1.26	51.5	5.01792	13.2504	20.5700781173361+211.006923446833i
1.35	22.625	5.37634	9.16793	71.9189133795141-127.846518829285i
1.44	39.5	5.73477	8.65625	138.5
1.53	12.625	6.09319	9.16793	71.9189133795146+127.846518829285i
1.62	30.875	6.45161	13.2504	20.5700781173356-211.006923446834i
1.71	10.25	6.81004	16.0533	-251.994760633252-49.7157437571942i
1.8	33.5	7.16846	7.07524	-112.903251186132+8.24308710430284i
1.89	1.375	7.52688	7.85646	-87.7334680168159-90.0231490686203i
1.98	37.875	7.8853	3.63423	-2.1759209295012+58.1069761409722i
2.07	31.75	8.24373	1.84356	23.7218444484169-17.5311252452352i
2.16	37.25	8.60215	4.44219	-21.875-67.625i
2.25	28.375	8.96057	3.85609	37.8369809385611-48.7332423001252i
2.34	57	9.319	4.63456	-8.41239082506731-73.6742467792848i
2.43	11	9.67742	2.31977	-9.20178733238149-35.9575417607438i
2.52	40.25	10.0358	1.14644	4.65325118613176+17.7430871043027i
2.61	3	10.3943	4.30815	-5.62054292156371+68.7008916243335i
2.7	16	10.7527	10.9999	-132.981766362767-115.28814636709i
2.79	47.75	11.1111	9.98235	-89.9271798624791+131.995429848046i
A03
Time	Data	FFT Freq	FFT Mag	FFT Complex			Max
0	64.8523	0	151.043	2416.681854			12.3593
0.09	82.25	0.358423	7.7548	-70.174318281414+102.326025759348i
0.18	71.6477	0.716846	4.9783	-63.7388317812946+47.7696612831091i
0.27	52.0568	1.07527	0.837271	-7.73621027316121+10.936761843864i
0.36	66.8068	1.43369	2.3187	17.5996303630772-32.6589561562554i
0.45	62.8068	1.79211	4.99944	10.1994997224738-79.3381694187087i
0.54	65.6023	2.15054	3.58335	-56.267418843194-11.0055894514265i
0.63	68.0341	2.50896	3.07574	38.7829084939038+30.2935278447134i
0.72	69.7159	2.86738	12.3593	-12.5113530000001-197.352265i
0.81	109.409	3.22581	3.34062	-53.4486057724114+0.37828138855231i
0.9	67.25	3.58423	6.98819	111.807665377601-0.876595350093877i
0.99	54.6591	3.94265	5.3331	-82.3205727822827+22.4602875241609i
1.08	64.3296	4.30108	5.06035	-39.5313943630772-70.6589541562554i
1.17	108.352	4.6595	0.821081	-8.38985854070061+10.1093440357063i
1.26	74.6136	5.01792	4.45243	54.2896492468882+46.1259513844418i
1.35	56.4886	5.37634	2.62694	41.2690454335926+7.96679255215982i
1.44	81.3296	5.73477	6.31676	-101.068084
1.53	89.1704	6.09319	2.62694	41.2690454335925-7.96679255215999i
1.62	64.8977	6.45161	4.45243	54.2896492468881-46.1259513844419i
1.71	87.0682	6.81004	0.821081	-8.38985854070063-10.1093440357063i
1.8	77.625	7.16846	5.06035	-39.5313943630771+70.6589541562554i
1.89	79.8636	7.52688	5.3331	-82.3205727822827-22.4602875241606i
1.98	91.9318	7.8853	6.98819	111.807665377601+0.876595350093617i
2.07	79.125	8.24373	3.34062	-53.4486057724114-0.378281388552187i
2.16	64.9432	8.60215	12.3593	-12.5113529999999+197.352265i
2.25	111.591	8.96057	3.07574	38.7829084939036-30.2935278447136i
2.34	79.2841	9.319	3.58335	-56.2674188431939+11.0055894514267i
2.43	79.7614	9.67742	4.99944	10.199499722474+79.3381694187086i
2.52	83.0454	10.0358	2.3187	17.5996303630772+32.6589561562554i
2.61	84.6704	10.3943	0.837271	-7.73621027316119-10.936761843864i
2.7	69.9318	10.7527	4.9783	-63.7388317812947-47.7696612831089i
2.79	53.5682	11.1111	7.7548	-70.1743182814143-102.326025759348i
A04
Time	Data	FFT Freq	FFT Mag	FFT Complex			Max
0	175.125	0	166.674	2666.791656			20.0873
0.09	90.875	0.358423	10.872	170.212603251055-35.8756769787846i
0.18	70.7917	0.716846	9.2733	-140.136267237738-48.7472839815575i
0.27	91.7917	1.07527	9.14916	127.748322588309-71.4799858712901i
0.36	84.9583	1.43369	5.85944	81.8951981460354+45.6338203526106i
0.45	57	1.79211	15.9939	207.918645478524-149.18405927096i
0.54	145.667	2.15054	7.99107	114.816486645468+56.2547741803381i
0.63	76.4583	2.50896	8.7121	113.782776922406-80.523516775767i
0.72	93.75	2.86738	8.75183	109.458283+87.3331909999998i
0.81	106	3.22581	9.4197	-27.7854616081089+148.131818286603i
0.9	63.4583	3.58423	8.59449	46.6239017926744-129.366636433858i
0.99	99.9583	3.94265	20.0873	289.501143104497-139.588806513061i
1.08	47.625	4.30108	12.9579	197.271425853965-63.7828656473896i
1.17	95.0417	4.6595	10.1947	-126.765471105588-102.649960672027i
1.26	84.1667	5.01792	11.6054	92.8625067995956+160.797933404246i
1.35	64.9583	5.37634	7.63854	105.720937368906-61.3188174750514i
1.44	67.5833	5.73477	13.1849	210.958282
1.53	22.5417	6.09319	7.63854	105.720937368906+61.3188174750512i
1.62	65.375	6.45161	11.6054	92.8625067995954-160.797933404246i
1.71	48.9583	6.81004	10.1947	-126.765471105587+102.649960672028i
1.8	123.083	7.16846	12.9579	197.271425853965+63.7828656473894i
1.89	96.75	7.52688	20.0873	289.501143104497+139.588806513061i
1.98	54.75	7.8853	8.59449	46.6239017926747+129.366636433858i
2.07	102.875	8.24373	9.4197	-27.7854616081094-148.131818286602i
2.16	120.417	8.60215	8.75183	109.458283-87.3331909999998i
2.25	48.5417	8.96057	8.7121	113.782776922406+80.5235167757669i
2.34	105.375	9.319	7.99107	114.816486645468-56.2547741803383i
2.43	111.708	9.67742	15.9939	207.918645478524+149.18405927096i
2.52	61.625	10.0358	5.85944	81.8951981460354-45.6338203526105i
2.61	53.5417	10.3943	9.14916	127.748322588309+71.4799858712902i
2.7	75.125	10.7527	9.2733	-140.136267237738+48.747283981558i
2.79	60.9167	11.1111	10.872	170.212603251055+35.8756769787846i
A05
Time	Data	FFT Freq	FFT Mag	FFT Complex			Max
0	103.17	0	209.946	3359.136412			9.57654
0.09	166.625	0.358423	8.81776	120.295694817729-73.7134915726403i
0.18	111.545	0.716846	4.16033	-64.8862730098723+14.8561459737414i
0.27	97.6477	1.07527	9.57654	64.2348440588387-139.11024188924i
0.36	114.455	1.43369	6.73925	82.0898620485014-69.9150783548883i
0.45	110.705	1.79211	3.18928	29.697600135549-41.4965066066977i
0.54	107.955	2.15054	5.1518	62.8411973352344-53.343250050325i
0.63	103.523	2.50896	6.94796	70.83001682175-85.6812497310574i
0.72	107.693	2.86738	0.971682	14.681855-5.11367700000005i
0.81	112.682	3.22581	4.41731	-28.7549177361084-64.5630455160526i
0.9	116.977	3.58423	5.15363	-81.1136939424096+14.8289896900424i
0.99	106.477	3.94265	8.61425	-101.819187627881-92.8945195449556i
1.08	120.966	4.30108	4.73117	-32.5899220485015-68.3242563548883i
1.17	83.9546	4.6595	6.3768	-96.5078216966896+33.10775189987i
1.26	114.193	5.01792	6.22157	-23.0685223829528-96.8352662858915i
1.35	91.8296	5.37634	5.38213	-86.0672927731887+2.83883136973207i
1.44	106.682	5.73477	5.16193	82.5908219999999
1.53	71.5796	6.09319	5.38213	-86.0672927731887-2.83883136973186i
1.62	91.9204	6.45161	6.22157	-23.0685223829526+96.8352662858914i
1.71	97.5796	6.81004	6.3768	-96.5078216966898-33.1077518998699i
1.8	73.8182	7.16846	4.73117	-32.5899220485015+68.3242563548884i
1.89	98.6136	7.52688	8.61425	-101.819187627881+92.8945195449558i
1.98	107.432	7.8853	5.15363	-81.1136939424096-14.8289896900423i
2.07	104.852	8.24373	4.41731	-28.7549177361084+64.5630455160526i
2.16	128.716	8.60215	0.971682	14.681855+5.11367700000005i
2.25	104.67	8.96057	6.94796	70.8300168217501+85.6812497310572i
2.34	106.5	9.319	5.1518	62.8411973352345+53.3432500503248i
2.43	110.75	9.67742	3.18928	29.697600135549+41.4965066066976i
2.52	112.273	10.0358	6.73925	82.0898620485015+69.9150783548882i
2.61	72.8636	10.3943	9.57654	64.2348440588389+139.11024188924i
2.7	96.5682	10.7527	4.16033	-64.8862730098723-14.8561459737413i
2.79	103.92	11.1111	8.81776	120.29569481773+73.7134915726402i
A07
Time	Data	FFT Freq	FFT Mag	FFT Complex			Max
0	213.725	0	439.561	7032.975006			6.32638
0.09	221.05	0.358423	1.61535	12.2378080675935-22.7647321824198i
0.18	236.325	0.716846	0.473585	-6.63579055970547-3.65823412927712i
0.27	226.225	1.07527	1.33135	20.833875896885-4.4396548883549i
0.36	200.075	1.43369	1.39692	-18.8891260362957+11.9479623931403i
0.45	222.125	1.79211	3.74829	-3.95030963400334-59.842318884434i
0.54	233.525	2.15054	1.55306	-2.4893943051-24.7239095539899i
0.63	217.4	2.50896	3.41537	-28.9397156100298-46.3537135821408i
0.72	218.775	2.86738	2.78632	-40.5499879999998-18.5249939999999i
0.81	219.5	3.22581	6.32638	-33.4213708740738+95.5454344642974i
0.9	231.8	3.58423	3.8354	-38.5097346202781+47.7790759072124i
0.99	209.2	3.94265	1.66207	20.2380780558894-17.2515596849718i
1.08	223.475	4.30108	1.66132	-19.5608859637043+17.9979503931403i
1.17	221.85	4.6595	5.61933	56.9640658264534-69.5612746234678i
1.26	221.375	5.01792	1.40951	12.2350154850837+18.9447273319251i
1.35	222.475	5.37634	3.26803	-49.9624317287144+15.4220369294435i
1.44	214.475	5.73477	2.93906	47.0249939999999
1.53	211.45	6.09319	3.26803	-49.9624317287145-15.4220369294434i
1.62	224.525	6.45161	1.40951	12.2350154850836-18.9447273319251i
1.71	199.65	6.81004	5.61933	56.9640658264535+69.5612746234677i
1.8	235.925	7.16846	1.66132	-19.5608859637043-17.9979503931403i
1.89	223.8	7.52688	1.66207	20.2380780558896+17.2515596849718i
1.98	217.575	7.8853	3.8354	-38.5097346202781-47.7790759072123i
2.07	216.675	8.24373	6.32638	-33.421370874074-95.5454344642974i
2.16	218.275	8.60215	2.78632	-40.5499879999998+18.5249939999999i
2.25	220.7	8.96057	3.41537	-28.9397156100298+46.3537135821408i
2.34	204	9.319	1.55306	-2.48939430509996+24.7239095539898i
2.43	228.125	9.67742	3.74829	-3.9503096340032+59.842318884434i
2.52	225	10.0358	1.39692	-18.8891260362957-11.9479623931403i
2.61	215.275	10.3943	1.33135	20.833875896885+4.43965488835493i
2.7	221.15	10.7527	0.473585	-6.63579055970546+3.65823412927712i
2.79	217.475	11.1111	1.61535	12.2378080675935+22.7647321824198i
A09
Time	Data	FFT Freq	FFT Mag	FFT Complex			Max
0	69.875	0	155.797	2492.75			24.9566
0.09	29.375	0.358423	4.20234	46.3336022815819+48.7244610622127i
0.18	111.625	0.716846	5.08599	78.1976878924058-22.520134195007i
0.27	61.25	1.07527	11.0801	-125.849077565391+124.863361888896i
0.36	110.875	1.43369	3.87375	33.1379778242147-52.3774169979696i
0.45	25.25	1.79211	7.53495	36.5532562323896+114.884213611139i
0.54	124	2.15054	7.98664	-108.065817337261-68.1990169075021i
0.63	65.875	2.50896	2.57913	-10.4418511406644+39.9231219336337i
0.72	90.25	2.86738	9.40672	115.5+96.5i
0.81	72.125	3.22581	16.2342	151.688474970598+210.854509029577i
0.9	37.25	3.58423	16.6093	-37.7839480779195+263.049810168402i
0.99	89.625	3.94265	12.267	-11.3567280546684+195.943780948359i
1.08	58.75	4.30108	14.2656	-228.137977824215+7.12258300203064i
1.17	76.625	4.6595	6.08602	-97.1675621380434-6.37279568195814i
1.26	51.125	5.01792	24.9566	-74.8479224772244+392.228692880897i
1.35	86.125	5.37634	9.45854	86.2398854141992+124.360123250082i
1.44	60.375	5.73477	2.20312	35.25
1.53	113.375	6.09319	9.45854	86.2398854141988-124.360123250082i
1.62	118.5	6.45161	24.9566	-74.8479224772254-392.228692880897i
1.71	67.375	6.81004	6.08602	-97.1675621380435+6.37279568195875i
1.8	96.375	7.16846	14.2656	-228.137977824215-7.12258300203042i
1.89	40.375	7.52688	12.267	-11.356728054669-195.943780948358i
1.98	64.875	7.8853	16.6093	-37.7839480779203-263.049810168402i
2.07	64.375	8.24373	16.2342	151.688474970597-210.854509029577i
2.16	75.625	8.60215	9.40672	115.5-96.5i
2.25	122.375	8.96057	2.57913	-10.4418511406644-39.9231219336338i
2.34	34.625	9.319	7.98664	-108.065817337261+68.199016907502i
2.43	74.875	9.67742	7.53495	36.5532562323893-114.884213611139i
2.52	127.625	10.0358	3.87375	33.1379778242147+52.3774169979694i
2.61	86.625	10.3943	11.0801	-125.849077565391-124.863361888896i
2.7	32.25	10.7527	5.08599	78.1976878924057+22.5201341950066i
2.79	153.125	11.1111	4.20234	46.3336022815817-48.7244610622131i
A10
Time	Data	FFT Freq	FFT Mag	FFT Complex			Max
0	44	0	59.7578	956.125			12.3702
0.09	4.875	0.358423	5.08984	-57.7330046044329+57.4364580007288i
0.18	28.5	0.716846	8.1631	108.530217383154+72.6639812360847i
0.27	16.5	1.07527	2.82859	-25.2383120635284+37.5668771315926i
0.36	1.875	1.43369	12.1745	1.56668023311009+194.785610499012i
0.45	9.125	1.79211	7.25763	93.3229814620558-69.1026316169069i
0.54	49.75	2.15054	5.26538	7.95244062270313-83.8699460564214i
0.63	53.875	2.50896	3.54886	46.256343296944+32.9320168295586i
0.72	4	2.86738	12.3702	-142+137.875i
0.81	15.75	3.22581	3.54241	44.724692527955+34.8160909632952i
0.9	4.5	3.58423	5.95925	74.7130355981408+59.2384413301108i
0.99	23.25	3.94265	1.92902	-13.1606798778271+27.9177084457953i
1.08	31.75	4.30108	6.5548	60.43331976689-85.7143895009876i
1.17	36.375	4.6595	11.8189	14.6887088515081+188.530868008191i
1.26	80	5.01792	1.83745	20.8043063960025+20.7723686226172i
1.35	34	5.37634	2.28027	-25.860729592674-25.7358170516386i
1.44	34.375	5.73477	2.11719	33.875
1.53	26	6.09319	2.28027	-25.860729592674+25.7358170516389i
1.62	28.25	6.45161	1.83745	20.8043063960024-20.7723686226171i
1.71	53.875	6.81004	11.8189	14.6887088515074-188.530868008191i
1.8	10.125	7.16846	6.5548	60.4333197668901+85.7143895009875i
1.89	22.25	7.52688	1.92902	-13.1606798778273-27.9177084457952i
1.98	68.875	7.8853	5.95925	74.7130355981407-59.2384413301109i
2.07	16.875	8.24373	3.54241	44.7246925279548-34.8160909632954i
2.16	21.375	8.60215	12.3702	-142-137.875i
2.25	4.5	8.96057	3.54886	46.2563432969439-32.9320168295588i
2.34	27.875	9.319	5.26538	7.95244062270323+83.8699460564215i
2.43	47.25	9.67742	7.25763	93.3229814620561+69.1026316169066i
2.52	29	10.0358	12.1745	1.56668023310979-194.785610499012i
2.61	42.75	10.3943	2.82859	-25.2383120635285-37.5668771315925i
2.7	30.75	10.7527	8.1631	108.530217383154-72.6639812360849i
2.79	53.875	11.1111	5.08984	-57.733004604433-57.4364580007286i
A11
Time	Data	FFT Freq	FFT Mag	FFT Complex			Max
0	209.083	0	372.531	5960.500031			27.4008
0.09	181.833	0.358423	15.8721	49.6301516525495+249.056692204663i
0.18	186	0.716846	2.86531	45.7583433078796-2.81721692484397i
0.27	202.125	1.07527	7.29956	21.629075533823+114.772799464287i
0.36	107	1.43369	14.8235	208.990508547591-112.141547722707i
0.45	197.917	1.79211	3.86691	45.4849656213273-41.9413748020343i
0.54	142	2.15054	12.1338	107.711169459955+161.520566241494i
0.63	204.625	2.50896	9.37204	-135.211879444922-64.8348812022794i
0.72	173.875	2.86738	7.73943	13.9583750000002+123.041656i
0.81	161.958	3.22581	18.3542	-148.901093698362+253.117840346509i
0.9	213.792	3.58423	9.80759	-28.8588091033514-154.24498939133i
0.99	183.167	3.94265	10.5799	-165.299612633059-36.4869603247927i
1.08	104.917	4.30108	27.4008	432.259429452409+73.1917642772927i
1.17	183.167	4.6595	4.2932	67.793944787053+11.065769310026i
1.26	160.083	5.01792	8.0368	79.056048335517-101.416144557668i
1.35	163.625	5.37634	5.63149	-79.4587998184078-42.4852788780502i
1.44	252.125	5.73477	18.6823	-298.916657
1.53	184.542	6.09319	5.63149	-79.4587998184079+42.4852788780504i
1.62	156.708	6.45161	8.0368	79.0560483355173+101.416144557668i
1.71	222.667	6.81004	4.2932	67.793944787053-11.0657693100263i
1.8	195.583	7.16846	27.4008	432.259429452409-73.1917642772929i
1.89	223.958	7.52688	10.5799	-165.299612633059+36.4869603247932i
1.98	146.25	7.8853	9.80759	-28.8588091033511+154.244989391331i
2.07	180.25	8.24373	18.3542	-148.901093698363-253.117840346509i
2.16	236.417	8.60215	7.73943	13.9583750000001-123.041656i
2.25	190.75	8.96057	9.37204	-135.211879444923+64.8348812022795i
2.34	194.042	9.319	12.1338	107.711169459954-161.520566241494i
2.43	251.583	9.67742	3.86691	45.4849656213272+41.941374802034i
2.52	143.375	10.0358	14.8235	208.990508547591+112.141547722707i
2.61	179.208	10.3943	7.29956	21.6290755338224-114.772799464287i
2.7	209.542	10.7527	2.86531	45.7583433078796+2.81721692484393i
2.79	218.333	11.1111	15.8721	49.6301516525488-249.056692204663i
A14
Time	Data	FFT Freq	FFT Mag	FFT Complex			Max
0	93.2361	0	154.304	2468.861083			9.03993
0.09	47.5	0.358423	3.6231	29.7783655652586-49.7365055899895i
0.18	72.0695	0.716846	7.4133	-115.762697111771+25.8457281208535i
0.27	61.8611	1.07527	6.31093	2.0624220564374+100.953816665962i
0.36	78.0417	1.43369	4.3549	51.2133530620304+47.2468107924178i
0.45	76	1.79211	3.97888	28.3788957497741+56.9868002095422i
0.54	95.5833	2.15054	3.62217	-51.9797190010826-25.6292530535125i
0.63	88.625	2.50896	3.25522	25.6547964647368+45.3268625264216i
0.72	104.514	2.86738	3.38124	52.1666260000001-14.3333110000001i
0.81	91.2917	3.22581	3.29904	-41.061008241382+33.1693716481872i
0.9	81.0833	3.58423	4.02471	62.5322471484425-15.3779587489038i
0.99	68.3889	3.94265	5.49543	58.6723783384407+65.4881056354137i
1.08	82.375	4.30108	4.10692	-37.6856430620303+53.830184792418i
1.17	82	4.6595	4.89365	-9.18137016119568-77.758233562028i
1.26	65.6667	5.01792	5.90143	92.0990889644112+20.819186425462i
1.35	52.4722	5.37634	3.34558	38.1401042279302+37.5593918779149i
1.44	76.6805	5.73477	9.03993	144.638917
1.53	71.5	6.09319	3.34558	38.1401042279301-37.5593918779149i
1.62	83.0139	6.45161	5.90143	92.0990889644112-20.8191864254623i
1.71	60.75	6.81004	4.89365	-9.18137016119548+77.7582335620282i
1.8	88.2222	7.16846	4.10692	-37.6856430620305-53.8301847924179i
1.89	61.5	7.52688	5.49543	58.6723783384406-65.4881056354138i
1.98	63.9028	7.8853	4.02471	62.5322471484428+15.3779587489036i
2.07	103.625	8.24373	3.29904	-41.0610082413822-33.169371648187i
2.16	68.6805	8.60215	3.38124	52.1666260000001+14.3333110000001i
2.25	81.6667	8.96057	3.25522	25.6547964647367-45.3268625264216i
2.34	79.125	9.319	3.62217	-51.9797190010824+25.6292530535126i
2.43	62.3611	9.67742	3.97888	28.3788957497739-56.9868002095422i
2.52	87.7083	10.0358	4.3549	51.2133530620303-47.2468107924179i
2.61	76.7639	10.3943	6.31093	2.06242205643716-100.953816665962i
2.7	86.8472	10.7527	7.4133	-115.762697111771-25.8457281208531i
2.79	75.8055	11.1111	3.6231	29.7783655652587+49.7365055899894i
A17
Time	Data	FFT Freq	FFT Mag	FFT Complex			Max
0	17.8846	0	43.9549	703.278777			10.4172
0.09	0.317322	0.358423	3.4337	53.6883894509715+11.656519389292i
0.18	34.8942	0.716846	7.72749	90.9695516053385-83.7337640342624i
0.27	56.2308	1.07527	4.68941	-37.8582865123284+64.7791772266428i
0.36	5.96155	1.43369	7.00622	-41.8638113247006+103.989024783138i
0.45	46.5962	1.79211	4.39461	-66.295509496204+23.4291449204893i
0.54	8.91345	2.15054	10.4172	-166.622509986411-4.16126690848434i
0.63	29.5577	2.50896	4.13859	-29.7552217871569+59.155460420322i
0.72	32.2115	2.86738	4.87615	-71.999969+30.048034i
0.81	8.76923	3.22581	4.46459	-50.9355160201073-50.0830958491297i
0.9	2.5481	3.58423	3.55313	39.8049741628043+40.589304349893i
0.99	0.519226	3.94265	4.17323	-30.7384845109944+59.2757341622429i
1.08	7.60577	4.30108	4.6234	73.1907153247006+10.7389627831382i
1.17	32.0192	4.6595	10.2622	102.925912557211-127.930546962425i
1.26	18.875	5.01792	5.21709	78.463464218268-28.4831927758847i
1.35	18.3461	5.37634	7.22682	-38.4155556813923-109.061198310981i
1.44	30.0577	5.73477	3.7446	59.9135449999999
1.53	8.55768	6.09319	7.22682	-38.4155556813919+109.061198310981i
1.62	45.1731	6.45161	5.21709	78.4634642182681+28.4831927758846i
1.71	26.9038	6.81004	10.2622	102.925912557212+127.930546962424i
1.8	30.1346	7.16846	4.6234	73.1907153247006-10.7389627831383i
1.89	0.432678	7.52688	4.17323	-30.7384845109944-59.2757341622428i
1.98	42.0962	7.8853	3.55313	39.8049741628044-40.5893043498931i
2.07	23.9711	8.24373	4.46459	-50.9355160201071+50.0830958491299i
2.16	5.0769	8.60215	4.87615	-71.999969-30.048034i
2.25	14.6442	8.96057	4.13859	-29.755221787157-59.1554604203219i
2.34	7.47113	9.319	10.4172	-166.622509986411+4.16126690848477i
2.43	4.33655	9.67742	4.39461	-66.2955094962041-23.429144920489i
2.52	25.8654	10.0358	7.00622	-41.8638113247007-103.989024783138i
2.61	34.4808	10.3943	4.68941	-37.8582865123286-64.7791772266427i
2.7	66.8269	10.7527	7.72749	90.9695516053386+83.7337640342622i
2.79	16	11.1111	3.4337	53.6883894509714-11.6565193892923i
A18
Time	Data	FFT Freq	FFT Mag	FFT Complex			Max
0	90.25	0	225.719	3611.500123			16.7506
0.09	125.375	0.358423	6.15263	-43.4808253259063+88.319102247631i
0.18	118.819	0.716846	6.95335	4.01285794782897+111.181218881316i
0.27	127.639	1.07527	16.7506	-82.0658589387396-255.136180978536i
0.36	103.875	1.43369	7.45619	-114.423879888947-33.7556811786794i
0.45	108.722	1.79211	10.4533	155.184215621886-62.381918188865i
0.54	83.0139	2.15054	8.05214	-76.8454903890686-103.407175246259i
0.63	128.708	2.50896	9.62518	-93.5149080138752+122.359530320069i
0.72	89.8195	2.86738	11.0235	-17.2778009999999-175.527802i
0.81	74.2222	3.22581	12.9899	198.8466195247+60.4712784030846i
0.9	88.0417	3.58423	3.40781	37.0302689802579+40.0215468385798i
0.99	119.306	3.94265	10.3278	-137.740921088403+91.2875173541721i
1.08	116.458	4.30108	9.19343	-124.048412111053+79.0499208213206i
1.17	199.333	4.6595	11.0968	66.8271293782604-164.492504175477i
1.26	109.611	5.01792	7.08201	-59.0311325390185+96.7210209661551i
1.35	120.264	5.37634	9.33379	21.2780448420775-147.81707640933i
1.44	79.5833	5.73477	12.0625	-192.999937
1.53	130.403	6.09319	9.33379	21.2780448420781+147.81707640933i
1.62	121.153	6.45161	7.08201	-59.0311325390188-96.7210209661549i
1.71	72.4722	6.81004	11.0968	66.8271293782609+164.492504175477i
1.8	117.694	7.16846	9.19343	-124.048412111053-79.0499208213206i
1.89	110.944	7.52688	10.3278	-137.740921088403-91.2875173541716i
1.98	131.444	7.8853	3.40781	37.0302689802578-40.0215468385799i
2.07	87.5278	8.24373	12.9899	198.8466195247-60.4712784030852i
2.16	103.722	8.60215	11.0235	-17.2778009999997+175.527802i
2.25	183.139	8.96057	9.62518	-93.5149080138756-122.359530320068i
2.34	131.819	9.319	8.05214	-76.8454903890684+103.407175246259i
2.43	102.556	9.67742	10.4533	155.184215621886+62.3819181888645i
2.52	144.583	10.0358	7.45619	-114.423879888947+33.7556811786794i
2.61	106.75	10.3943	16.7506	-82.0658589387387+255.136180978537i
2.7	79.3611	10.7527	6.95335	4.01285794782867-111.181218881316i
2.79	104.889	11.1111	6.15263	-43.4808253259063-88.3191022476306i
A20
Time	Data	FFT Freq	FFT Mag	FFT Complex			Max
0	127.444	0	242.532	3880.513916			16.5281
0.09	117.167	0.358423	3.87477	54.6135565955957-29.3410409132721i
0.18	91.7639	0.716846	3.27101	-50.905771785945-12.152493017391i
0.27	124.125	1.07527	9.97084	-157.733711359577-23.8951069497916i
0.36	144.222	1.43369	7.01678	-90.7886268688925+66.0426933353134i
0.45	134.375	1.79211	16.5281	253.320458173745-75.912020156524i
0.54	160.694	2.15054	9.70308	-13.5335956436486+154.658313055164i
0.63	113.083	2.50896	3.06706	32.6980884450253+36.5921504608293i
0.72	131.972	2.86738	10.7489	131.472259-110.874967i
0.81	134.5	3.22581	6.06924	26.9647694960574+93.2890244566107i
0.9	71.6805	3.58423	5.62107	-0.251207185312199+89.9367411787915i
0.99	109.583	3.94265	2.37781	-34.3268338588796+16.4037377691909i
1.08	109.847	4.30108	10.6623	9.42308688922324E-002-170.596224664687i
1.17	153.125	4.6595	9.25231	-122.600783055918-82.9698958875261i
1.26	144.361	5.01792	5.46461	35.746118614906+79.7926871062366i
1.35	101.375	5.37634	4.08362	-8.2688004360488-64.8125457809392i
1.44	121.861	5.73477	5.29428	84.7084379999999
1.53	93.0139	6.09319	4.08362	-8.26880043604859+64.8125457809393i
1.62	112.333	6.45161	5.46461	35.7461186149059-79.7926871062365i
1.71	117.806	6.81004	9.25231	-122.600783055918+82.9698958875265i
1.8	150.958	7.16846	10.6623	9.42308688925593E-002+170.596224664687i
1.89	122.014	7.52688	2.37781	-34.3268338588798-16.4037377691907i
1.98	102.806	7.8853	5.62107	-0.251207185312417-89.9367411787914i
2.07	72.1805	8.24373	6.06924	26.9647694960569-93.2890244566108i
2.16	124.569	8.60215	10.7489	131.472259+110.874967i
2.25	159.931	8.96057	3.06706	32.698088445025-36.5921504608295i
2.34	127.847	9.319	9.70308	-13.5335956436489-154.658313055164i
2.43	129.792	9.67742	16.5281	253.320458173745+75.9120201565232i
2.52	146.167	10.0358	7.01678	-90.7886268688925-66.0426933353133i
2.61	90.2639	10.3943	9.97084	-157.733711359576+23.8951069497921i
2.7	114.083	10.7527	3.27101	-50.905771785945+12.1524930173909i
2.79	125.569	11.1111	3.87477	54.6135565955959+29.341040913272i
A21
Time	Data	FFT Freq	FFT Mag	FFT Complex			Max
0	168.375	0	363.898	5822.375			9.88281
0.09	170.625	0.358423	4.64703	-13.2066775559508+73.1701461893631i
0.18	177.75	0.716846	5.96465	-95.2565309876926-5.82394418623115i
0.27	183.375	1.07527	1.22398	-6.73798301260924-18.3880251635437i
0.36	179.875	1.43369	3.70359	-50.7666892065474+30.5644164212999i
0.45	191.625	1.79211	3.91687	-60.5529944385144-16.1511252215088i
0.54	175.625	2.15054	5.6209	-55.1038556683015+71.0757439454097i
0.63	180	2.50896	7.12125	3.99202529226397-113.870022585373i
0.72	172.75	2.86738	6.74074	12.4999999999999-107.125i
0.81	174	3.22581	8.61997	68.3881563563026+119.770068032273i
0.9	222	3.58423	2.99137	43.1610976887726+20.6852408042532i
0.99	150.375	3.94265	6.42994	-102.67147046148+6.53313929733817i
1.08	173.375	4.30108	5.00123	-39.9833107934525+69.3144164212999i
1.17	183.75	4.6595	4.41838	25.7058282479303-65.8548246120983i
1.26	193.375	5.01792	7.43527	17.1992889672212-117.714447327388i
1.35	169.125	5.37634	2.68361	-42.9168844279425-1.34082716039271i
1.44	184.375	5.73477	9.88281	158.125
1.53	164.625	6.09319	2.68361	-42.9168844279426+1.34082716039276i
1.62	179.125	6.45161	7.43527	17.1992889672216+117.714447327387i
1.71	174	6.81004	4.41838	25.7058282479305+65.8548246120982i
1.8	199.125	7.16846	5.00123	-39.9833107934526-69.3144164212999i
1.89	198.25	7.52688	6.42994	-102.67147046148-6.53313929733793i
1.98	183.25	7.8853	2.99137	43.1610976887727-20.6852408042534i
2.07	181.5	8.24373	8.61997	68.3881563563023-119.770068032273i
2.16	202.5	8.60215	6.74074	12.5000000000001+107.125i
2.25	206	8.96057	7.12125	3.99202529226424+113.870022585373i
2.34	175.25	9.319	5.6209	-55.1038556683016-71.0757439454096i
2.43	157.75	9.67742	3.91687	-60.5529944385142+16.1511252215089i
2.52	221	10.0358	3.70359	-50.7666892065475-30.5644164212999i
2.61	180.75	10.3943	1.22398	-6.73798301260921+18.3880251635437i
2.7	182.5	10.7527	5.96465	-95.2565309876925+5.82394418623129i
2.79	166.375	11.1111	4.64703	-13.206677555951-73.1701461893631i
B03
Time	Data	FFT Freq	FFT Mag	FFT Complex			Max
0	38.8472	0	38.6667	618.666626			6.03872
0.09	13.2361	0.358423	3.81359	50.5149848605275+34.2252555947595i
0.18	15.1945	0.716846	2.8691	-30.2418116502074+34.5363210098458i
0.27	17.3472	1.07527	0.540643	4.62048598513677+7.31290091605069i
0.36	9.68054	1.43369	5.40133	85.710116097688-11.0644370749031i
0.45	8.84723	1.79211	3.93928	59.5202915307388-20.7348245425513i
0.54	32.9305	2.15054	6.03872	58.7543144867446+76.7024631898656i
0.63	15.4583	2.50896	3.57186	-17.3843232738068+54.4414545251925i
0.72	13.9861	2.86738	4.62615	-41.722351-61.1388550000001i
0.81	40.4583	3.22581	4.50401	37.4910307651344+61.5440228238547i
0.9	12.1667	3.58423	3.92842	35.760241088111+51.690642376537i
0.99	16.7222	3.94265	2.83526	45.3500022000817+1.13194539376941i
1.08	4.77777	4.30108	3.45244	18.4565099023121-52.0644370749028i
1.17	17.6528	4.6595	1.6987	-22.5751524677396+15.1349716956718i
1.26	22.3889	5.01792	5.12834	58.8383400753516+57.1910041965164i
1.35	11.0972	5.37634	2.36669	4.35184039992739+37.6161327367219i
1.44	18.6111	5.73477	4.40277	-70.4443359999997
1.53	20.5972	6.09319	2.36669	4.35184039992726-37.6161327367218i
1.62	13.125	6.45161	5.12834	58.8383400753514-57.1910041965164i
1.71	6.34723	6.81004	1.6987	-22.5751524677397-15.1349716956717i
1.8	12.3055	7.16846	3.45244	18.4565099023122+52.0644370749029i
1.89	32.8055	7.52688	2.83526	45.3500022000817-1.13194539376943i
1.98	17.2917	7.8853	3.92842	35.7602410881109-51.690642376537i
2.07	10.3055	8.24373	4.50401	37.4910307651342-61.5440228238547i
2.16	12.6945	8.60215	4.62615	-41.722351+61.1388550000001i
2.25	50.1805	8.96057	3.57186	-17.384323273807-54.4414545251924i
2.34	28.2222	9.319	6.03872	58.7543144867445-76.7024631898657i
2.43	29.7083	9.67742	3.93928	59.5202915307388+20.7348245425512i
2.52	5.29169	10.0358	5.40133	85.710116097688+11.064437074903i
2.61	19.0695	10.3943	0.540643	4.6204859851367-7.31290091605068i
2.7	16.5972	10.7527	2.8691	-30.2418116502074-34.5363210098457i
2.79	34.7222	11.1111	3.81359	50.5149848605274-34.2252555947597i
B05
Time	Data	FFT Freq	FFT Mag	FFT Complex			Max
0	139.458	0	255.612	4089.791656			13.4221
0.09	132.542	0.358423	7.71159	79.0323790564236-94.7514451789606i
0.18	96.4167	0.716846	12.7556	123.261184074562+162.663983519061i
0.27	136.458	1.07527	3.12796	-27.5367233813835-41.7907546526525i
0.36	138.458	1.43369	13.4221	-74.7712222462516+201.317187584555i
0.45	127.708	1.79211	5.50167	23.0548148073522+84.953918586987i
0.54	148.542	2.15054	6.19717	51.8077104830345+84.5435906065626i
0.63	144.917	2.50896	11.604	-125.922336441251-136.436568678944i
0.72	90.5	2.86738	2.53305	-11.8749359999999+38.7500320000001i
0.81	93	3.22581	6.91102	105.587794056586-32.8378443285221i
0.9	149.208	3.58423	8.50644	131.126333044239-36.4681403972495i
0.99	137.542	3.94265	10.092	-11.6665826839665-161.0502971107i
1.08	139.125	4.30108	4.71499	48.8545982462518+57.4839395845552i
1.17	149.875	4.6595	1.43651	22.8893462763828+2.08491779051234i
1.26	128.292	5.01792	3.56142	-56.5284756018351-7.1809954847505i
1.35	173.208	5.37634	5.6397	9.56130830985603+89.7271673123141i
1.44	130.083	5.73477	12.5547	-200.875032
1.53	100.958	6.09319	5.6397	9.56130830985584-89.7271673123142i
1.62	94.1667	6.45161	3.56142	-56.5284756018352+7.18099548475081i
1.71	126.708	6.81004	1.43651	22.8893462763828-2.08491779051254i
1.8	100.25	7.16846	4.71499	48.8545982462517-57.4839395845553i
1.89	136	7.52688	10.092	-11.666582683966+161.0502971107i
1.98	98.5417	7.8853	8.50644	131.126333044239+36.4681403972494i
2.07	110.083	8.24373	6.91102	105.587794056586+32.8378443285218i
2.16	116.625	8.60215	2.53305	-11.874936-38.7500320000001i
2.25	132.542	8.96057	11.604	-125.922336441251+136.436568678945i
2.34	113.333	9.319	6.19717	51.8077104830342-84.5435906065625i
2.43	121.417	9.67742	5.50167	23.054814807352-84.953918586987i
2.52	111.792	10.0358	13.4221	-74.7712222462519-201.317187584555i
2.61	180.667	10.3943	3.12796	-27.5367233813836+41.7907546526527i
2.7	149.667	10.7527	12.7556	123.261184074562-162.663983519061i
2.79	141.708	11.1111	7.71159	79.0323790564239+94.7514451789605i
B06
Time	Data	FFT Freq	FFT Mag	FFT Complex			Max
0	97.75	0	215.945	3455.125			17.6952
0.09	125.625	0.358423	12.7311	20.2151710228392-202.691844494406i
0.18	140.125	0.716846	1.87774	5.40346628111531+29.5538541363249i
0.27	89.75	1.07527	7.93695	105.611854271487-70.5187078409334i
0.36	117.125	1.43369	10.8125	158.060551852808+70.3271644662753i
0.45	104	1.79211	5.11855	-70.1237632013467+42.3055171198148i
0.54	109.125	2.15054	7.81103	-121.855710433251+27.7541862806427i
0.63	134.625	2.50896	11.0912	67.4540716348325-164.138971529999i
0.72	101.625	2.86738	17.6952	-198.125+202.25i
0.81	139.625	3.22581	13.4659	-103.527810722789-188.951422561488i
0.9	115.375	3.58423	4.9503	11.9031312756847-78.3052112326666i
0.99	148.375	3.94265	5.12723	-81.7082825088539+7.32132399973557i
1.08	84.875	4.30108	1.1971	11.6894481471924-15.1728355337245i
1.17	98.625	4.6595	9.62248	-140.722719726975+62.4557748509641i
1.26	147.125	5.01792	13.7624	203.549112876451+83.9944566230156i
1.35	118.25	5.37634	3.03986	-33.1985207691947-35.5456197139186i
1.44	127.25	5.73477	0.226562	3.625
1.53	44	6.09319	3.03986	-33.1985207691946+35.5456197139185i
1.62	113.75	6.45161	13.7624	203.549112876451-83.9944566230161i
1.71	123.875	6.81004	9.62248	-140.722719726975-62.4557748509639i
1.8	73.125	7.16846	1.1971	11.6894481471923+15.1728355337247i
1.89	56.875	7.52688	5.12723	-81.7082825088542-7.32132399973562i
1.98	109.75	7.8853	4.9503	11.9031312756851+78.3052112326666i
2.07	153.875	8.24373	13.4659	-103.527810722789+188.951422561488i
2.16	98.625	8.60215	17.6952	-198.125-202.25i
2.25	87.75	8.96057	11.0912	67.4540716348329+164.138971529999i
2.34	91.25	9.319	7.81103	-121.855710433251-27.7541862806423i
2.43	84.375	9.67742	5.11855	-70.123763201347-42.3055171198146i
2.52	65.25	10.0358	10.8125	158.060551852808-70.3271644662755i
2.61	105.25	10.3943	7.93695	105.611854271487+70.518707840933i
2.7	137.25	10.7527	1.87774	5.40346628111523-29.5538541363248i
2.79	110.875	11.1111	12.7311	20.2151710228397+202.691844494406i
B07
Time	Data	FFT Freq	FFT Mag	FFT Complex			Max
0	55	0	58.5703	937.125			13.9725
0.09	10.75	0.358423	10.3242	164.677401386146+12.9652419039568i
0.18	63.375	0.716846	9.55221	139.606693296439-62.1981109047984i
0.27	60.375	1.07527	1.52248	-3.90159323760633-24.0451786230872i
0.36	35.25	1.43369	8.94625	-125.993763300726+67.9311642740523i
0.45	27	1.79211	4.18748	23.6835763450789-62.6741384660806i
0.54	54.625	2.15054	2.43714	19.3993541760518+33.8262217710014i
0.63	15.375	2.50896	2.82293	-38.2172738804737+24.0724800200313i
0.72	11	2.86738	5.50978	-53.75+69.875i
0.81	4.25	3.22581	5.51959	-19.4245481472126+86.1507361255483i
0.9	18.5	3.58423	7.9693	72.4689178403031+104.913054229155i
0.99	13.25	3.94265	5.51285	-19.3325669160898-86.0609194457278i
1.08	13.5	4.30108	13.9725	223.493763300725+5.43116427405192i
1.17	48.875	4.6595	6.8914	65.9820413136933+88.341164356434i
1.26	13.5	5.01792	6.72471	-31.4749653127934+102.888721553355i
1.35	37.375	5.37634	10.5723	72.5329631364645+152.816621968643i
1.44	24.25	5.73477	9.78906	-156.625
1.53	10.75	6.09319	10.5723	72.532963136464-152.816621968643i
1.62	6.625	6.45161	6.72471	-31.4749653127937-102.888721553355i
1.71	57.375	6.81004	6.8914	65.9820413136931-88.3411643564341i
1.8	6.375	7.16846	13.9725	223.493763300726-5.43116427405225i
1.89	57.625	7.52688	5.51285	-19.3325669160894+86.0609194457279i
1.98	28.125	7.8853	7.9693	72.4689178403027-104.913054229155i
2.07	2.125	8.24373	5.51959	-19.4245481472129-86.1507361255482i
2.16	18.25	8.60215	5.50978	-53.75-69.875i
2.25	18.75	8.96057	2.82293	-38.2172738804739-24.0724800200311i
2.34	6.875	9.319	2.43714	19.3993541760516-33.8262217710015i
2.43	72	9.67742	4.18748	23.6835763450791+62.6741384660805i
2.52	4.625	10.0358	8.94625	-125.993763300726-67.9311642740519i
2.61	60.5	10.3943	1.52248	-3.90159323760646+24.0451786230874i
2.7	30.375	10.7527	9.55221	139.606693296439+62.1981109047981i
2.79	50.5	11.1111	10.3242	164.677401386146-12.9652419039572i
B10
Time	Data	FFT Freq	FFT Mag	FFT Complex			Max
0	29.5455	0	977.112	15633.784029			61.0793
0.09	25.875	0.358423	57.8311	-919.476807602516+103.627760001465i
0.18	550.091	0.716846	60.896	-945.532473473193+235.159885622059i
0.27	500.182	1.07527	51.0173	-782.913594500561+230.985300062917i
0.36	524.909	1.43369	51.3509	-720.620277614224+394.658852157808i
0.45	490.636	1.79211	50.0795	-715.256571427993+361.172202438742i
0.54	498.455	2.15054	61.0793	-807.840433102292+549.954237343956i
0.63	532.455	2.50896	51.5435	-647.878121792025+510.271669148252i
0.72	544.636	2.86738	50.635	-584.727231999999+560.761261i
0.81	512.909	3.22581	33.0394	-317.315305263538+422.800904542647i
0.9	506.727	3.58423	35.1277	-448.484439054021+338.75386664673i
0.99	545.182	3.94265	31.3946	-121.90618461774+487.296285815238i
1.08	484.909	4.30108	32.8132	-211.197960385775+480.658850157808i
1.17	536.182	4.6595	18.3117	-24.4246241776393+291.966889976264i
1.26	518.636	5.01792	27.5422	-170.142538370493+406.505050924833i
1.35	566.091	5.37634	10.4696	151.716865382015+71.0145019327109i
1.44	451.727	5.73477	9.7706	-156.329561
1.53	528.455	6.09319	10.4696	151.716865382015-71.0145019327118i
1.62	510	6.45161	27.5422	-170.142538370493-406.505050924833i
1.71	497.273	6.81004	18.3117	-24.4246241776395-291.966889976265i
1.8	533.636	7.16846	32.8132	-211.197960385776-480.658850157808i
1.89	512.545	7.52688	31.3946	-121.906184617741-487.296285815239i
1.98	515.273	7.8853	35.1277	-448.484439054022-338.75386664673i
2.07	530.273	8.24373	33.0394	-317.315305263538-422.800904542647i
2.16	529.636	8.60215	50.635	-584.727232-560.761261i
2.25	521.545	8.96057	51.5435	-647.878121792026-510.271669148252i
2.34	535.545	9.319	61.0793	-807.840433102293-549.954237343956i
2.43	506.636	9.67742	50.0795	-715.256571427994-361.172202438742i
2.52	478	10.0358	51.3509	-720.620277614225-394.658852157808i
2.61	539	10.3943	51.0173	-782.913594500561-230.985300062917i
2.7	527	10.7527	60.896	-945.532473473193-235.159885622059i
2.79	549.818	11.1111	57.8311	-919.476807602516-103.627760001465i
B11
Time	Data	FFT Freq	FFT Mag	FFT Complex			Max
0	75.5	0	84.9234	1358.774904			14.3268
0.09	75.375	0.358423	1.84576	14.5736790289172-25.685705788449i
0.18	25.55	0.716846	6.04956	86.2140124951342-44.0001223306405i
0.27	32.875	1.07527	7.60651	116.922572590341+33.7791368956163i
0.36	33.675	1.43369	2.47235	39.3331017208407+4.20851715847393i
0.45	36.575	1.79211	14.3268	227.77949655414-25.7380047353402i
0.54	55.4	2.15054	0.71944	-2.45111952132579-11.2470387478786i
0.63	35.425	2.50896	11.2479	173.763684412133-46.8428580574714i
0.72	53.725	2.86738	4.61202	62.075012+39.8999639999999i
0.81	38.7	3.22581	9.41203	99.7784712895609+112.79341240488i
0.9	22.45	3.58423	9.7603	-154.923017897958-19.6549860832262i
0.99	56.05	3.94265	4.62341	49.127313193964+55.3059766702811i
1.08	35.95	4.30108	7.97107	12.8166822791589-126.891458841526i
1.17	33.95	4.6595	6.07405	-96.0691500029796+14.6833589554826i
1.26	93.35	5.01792	1.81666	11.9601729241495+26.4918343340117i
1.35	11.325	5.37634	8.13382	-127.675875066075+25.2107093281477i
1.44	18.225	5.73477	1.92344	30.775024
1.53	36.1	6.09319	8.13382	-127.675875066076-25.210709328147i
1.62	65.225	6.45161	1.81666	11.9601729241495-26.4918343340117i
1.71	50.1	6.81004	6.07405	-96.06915000298-14.6833589554819i
1.8	64.275	7.16846	7.97107	12.8166822791591+126.891458841526i
1.89	42.85	7.52688	4.62341	49.1273131939635-55.305976670281i
1.98	22.975	7.8853	9.7603	-154.923017897958+19.6549860832266i
2.07	32.6	8.24373	9.41203	99.7784712895602-112.793412404881i
2.16	54.8	8.60215	4.61202	62.075012-39.8999639999999i
2.25	32.225	8.96057	11.2479	173.763684412133+46.842858057471i
2.34	12.175	9.319	0.71944	-2.45111952132591+11.2470387478786i
2.43	53.95	9.67742	14.3268	227.77949655414+25.7380047353396i
2.52	42.275	10.0358	2.47235	39.3331017208407-4.20851715847391i
2.61	16.275	10.3943	7.60651	116.922572590341-33.7791368956165i
2.7	19.225	10.7527	6.04956	86.2140124951342+44.0001223306403i
2.79	79.625	11.1111	1.84576	14.5736790289174+25.685705788449i
B16
Time	Data	FFT Freq	FFT Mag	FFT Complex			Max
0	91	0	173.999	2783.990356			7.73332
0.09	80.2019	0.358423	7.30058	19.5582082919721-115.160261004259i
0.18	88.3942	0.716846	5.92329	38.7963058814992+86.4678861362007i
0.27	84.1827	1.07527	6.45825	-102.274096573468-14.7487242189055i
0.36	89.7692	1.43369	3.90792	-29.6807096168163+55.0331179616541i
0.45	108.606	1.79211	0.671791	-2.29866249658528E-002-10.7486308711776i
0.54	97.2308	2.15054	1.46845	-23.3010584072908-3.01433954261839i
0.63	75.3077	2.50896	2.42797	38.6217136447731-4.18256280352599i
0.72	109.019	2.86738	3.1374	-34.6442570000001-36.326997i
0.81	82.1154	3.22581	7.73332	-13.3301950389139-123.013041340217i
0.9	83.9519	3.58423	2.39442	19.2069730434665+33.1482251409925i
0.99	84.0577	3.94265	3.23802	18.7468574688816+48.2975865576791i
1.08	100.346	4.30108	6.63043	104.642257616816-17.447656038346i
1.17	91.75	4.6595	2.91755	3.6831380051497+46.535340791133i
1.26	111.981	5.01792	4.17698	-32.2022205176748-58.5619331801882i
1.35	93.9038	5.37634	2.51198	11.8635528265706+38.400916040232i
1.44	93.8942	5.73477	5.54267	88.6826780000001
1.53	78.9519	6.09319	2.51198	11.8635528265706-38.400916040232i
1.62	77.7404	6.45161	4.17698	-32.2022205176747+58.5619331801883i
1.71	94.8077	6.81004	2.91755	3.68313800514955-46.5353407911331i
1.8	53.4231	7.16846	6.63043	104.642257616816+17.4476560383459i
1.89	69.5	7.52688	3.23802	18.7468574688816-48.2975865576792i
1.98	85.1346	7.8853	2.39442	19.2069730434664-33.1482251409925i
2.07	69.0769	8.24373	7.73332	-13.3301950389135+123.013041340217i
2.16	75.25	8.60215	3.1374	-34.644257+36.326997i
2.25	74.3365	8.96057	2.42797	38.6217136447732+4.18256280352588i
2.34	99.5385	9.319	1.46845	-23.3010584072909+3.01433954261845i
2.43	81.8846	9.67742	0.671791	-2.29866249657711E-002+10.7486308711776i
2.52	88.1442	10.0358	3.90792	-29.6807096168163-55.033117961654i
2.61	106.529	10.3943	6.45825	-102.274096573468+14.7487242189058i
2.7	91.5192	10.7527	5.92329	38.796305881499-86.4678861362009i
2.79	72.4423	11.1111	7.30058	19.5582082919724+115.160261004259i
B17
Time	Data	FFT Freq	FFT Mag	FFT Complex			Max
0	120	0	165.25	2644			16.8811
0.09	59.125	0.358423	5.36832	51.297149044391+68.8928050431679i
0.18	85.75	0.716846	15.6404	206.785261926438+140.937349967355i
0.27	115.125	1.07527	9.65147	-25.4861133022746+152.305820128036i
0.36	38.125	1.43369	13.1885	-195.758558519567-78.7804832720492i
0.45	77.25	1.79211	11.628	83.6556578389901-166.178996127527i
0.54	68.5	2.15054	1.6879	26.6740623330744+4.22394991616986i
0.63	48.625	2.50896	9.09591	-19.728639138808+144.191201503744i
0.72	93.5	2.86738	2.04902	32.75+1.5i
0.81	82.375	3.22581	2.41908	-23.1648778705167+31.0078573448772i
0.9	44.125	3.58423	8.01942	-10.0134201081691+127.9193863988i
0.99	90.75	3.94265	7.50187	118.757558366063+17.4309476411337i
1.08	86.375	4.30108	16.8811	238.758558519566-126.28048327205i
1.17	108.625	4.6595	10.9741	175.584350757833-0.551533886631304i
1.26	69.125	5.01792	4.8227	-52.9459041513423+56.1327864499851i
1.35	94.25	5.37634	5.84969	93.0849143043217-9.75783689902718i
1.44	63.25	5.73477	12.7812	-204.5
1.53	105.5	6.09319	5.84969	93.0849143043218+9.75783689902713i
1.62	72.25	6.45161	4.8227	-52.9459041513426-56.1327864499846i
1.71	111.375	6.81004	10.9741	175.584350757833+0.551533886630921i
1.8	87	7.16846	16.8811	238.758558519567+126.280483272049i
1.89	96.25	7.52688	7.50187	118.757558366064-17.4309476411337i
1.98	77.125	7.8853	8.01942	-10.0134201081696-127.9193863988i
2.07	16.625	8.24373	2.41908	-23.1648778705167-31.007857344877i
2.16	47.125	8.60215	2.04902	32.75-1.5i
2.25	68.125	8.96057	9.09591	-19.7286391388084-144.191201503744i
2.34	82.75	9.319	1.6879	26.6740623330741-4.22394991616989i
2.43	152.25	9.67742	11.628	83.6556578389906+166.178996127527i
2.52	90.875	10.0358	13.1885	-195.758558519567+78.7804832720497i
2.61	114.125	10.3943	9.65147	-25.4861133022749-152.305820128036i
2.7	93.875	10.7527	15.6404	206.785261926437-140.937349967355i
2.79	83.875	11.1111	5.36832	51.2971490443908-68.892805043168i
B18
Time	Data	FFT Freq	FFT Mag	FFT Complex			Max
0	114.875	0	208.203	3331.25			27.6338
0.09	53.25	0.358423	10.8615	88.7058697627796+149.439545857477i
0.18	121.625	0.716846	9.43877	12.9326181242625+150.465594090967i
0.27	122.125	1.07527	20.4093	99.5572211169244-311.001995934097i
0.36	141.75	1.43369	9.05906	-23.9555508916917+142.951654597307i
0.45	91.625	1.79211	7.87368	-113.505935887733+54.6542217974182i
0.54	44.125	2.15054	14.8872	-97.0559739582201+217.524923726447i
0.63	58	2.50896	13	-4.6215050908199+207.948622442803i
0.72	122.875	2.86738	8.68017	34.1250000000001+134.625i
0.81	56.375	3.22581	8.98592	-54.0462523743421-133.229745362588i
0.9	107.125	3.58423	7.21228	92.1604201831807-69.4463152184529i
0.99	98.375	3.94265	4.87582	28.7706587714806+72.5141496438869i
1.08	106.75	4.30108	27.6338	213.455550891692+387.201654597307i
1.17	147.125	4.6595	9.05052	-144.723224606018-4.9640921856452i
1.26	111.875	5.01792	6.01603	-53.5370643492226+79.9943551460671i
1.35	108.875	5.37634	4.94338	-70.1368316922712-36.5608460459311i
1.44	136.125	5.73477	20.5312	328.5
1.53	20.25	6.09319	4.94338	-70.1368316922712+36.5608460459313i
1.62	98.625	6.45161	6.01603	-53.5370643492228-79.9943551460669i
1.71	62	6.81004	9.05052	-144.723224606018+4.96409218564565i
1.8	94.625	7.16846	27.6338	213.455550891691-387.201654597307i
1.89	102.5	7.52688	4.87582	28.7706587714802-72.5141496438871i
1.98	121.375	7.8853	7.21228	92.1604201831808+69.4463152184528i
2.07	145.625	8.24373	8.98592	-54.0462523743418+133.229745362588i
2.16	139.5	8.60215	8.68017	34.1249999999999-134.625i
2.25	76.125	8.96057	13	-4.62150509082065-207.948622442803i
2.34	182.625	9.319	14.8872	-97.0559739582206-217.524923726447i
2.43	74.75	9.67742	7.87368	-113.505935887733-54.654221797418i
2.52	75.5	10.0358	9.05906	-23.9555508916918-142.951654597307i
2.61	136.125	10.3943	20.4093	99.5572211169252+311.001995934097i
2.7	110.5	10.7527	9.43877	12.9326181242621-150.465594090967i
2.79	148.25	11.1111	10.8615	88.7058697627789-149.439545857478i
B20
Time	Data	FFT Freq	FFT Mag	FFT Complex			Max
0	47.5695	0	131.986	2111.777862			13.2305
0.09	48.8472	0.358423	6.01265	-95.4595472450129-11.9321688624697i
0.18	55.2639	0.716846	8.67486	11.6885398493053+138.304700443787i
0.27	42.5555	1.07527	8.75073	10.8575926939025-139.590057464756i
0.36	89.8611	1.43369	12.1013	-144.69200884209+128.658477117539i
0.45	73.0695	1.79211	4.14884	50.2999956886078+43.3174051708299i
0.54	49.6528	2.15054	1.21676	0.905045545793797+19.4471879582419i
0.63	56.0417	2.50896	7.64062	41.2770924291578+115.070583832357i
0.72	49.2083	2.86738	8.0372	48.9444579999999-118.916656i
0.81	51.7639	3.22581	4.72875	-11.8208152287795+74.7309309861547i
0.9	68.875	3.58423	3.42756	54.810449458795+1.82805920295646i
0.99	69.4861	3.94265	13.2305	-205.46901194147+50.9355129396269i
1.08	76.4028	4.30108	7.55483	-95.3911211579099+74.241851117539i
1.17	158.667	4.6595	7.5913	20.1802933168332-119.772636043202i
1.26	60.0695	5.01792	7.77178	-10.4594548538935+123.907739688502i
1.35	71.5139	5.37634	5.59876	89.5787362867611-0.517332055914718i
1.44	60.1389	5.73477	7.50348	-120.055694
1.53	68.1945	6.09319	5.59876	89.5787362867612+0.517332055914383i
1.62	48.6528	6.45161	7.77178	-10.4594548538938-123.907739688502i
1.71	46.5139	6.81004	7.5913	20.1802933168336+119.772636043202i
1.8	71.1528	7.16846	7.55483	-95.39112115791-74.2418511175389i
1.89	67.0278	7.52688	13.2305	-205.46901194147-50.9355129396262i
1.98	77.5	7.8853	3.42756	54.810449458795-1.82805920295653i
2.07	67.1805	8.24373	4.72875	-11.8208152287798-74.7309309861546i
2.16	44.2639	8.60215	8.0372	48.944458+118.916656i
2.25	95.3195	8.96057	7.64062	41.2770924291574-115.070583832357i
2.34	50.3333	9.319	1.21676	0.905045545793769-19.4471879582419i
2.43	63.5417	9.67742	4.14884	50.2999956886077-43.3174051708302i
2.52	83.8055	10.0358	12.1013	-144.69200884209-128.658477117539i
2.61	54.5278	10.3943	8.75073	10.857592693903+139.590057464756i
2.7	63.1111	10.7527	8.67486	11.688539849305-138.304700443787i
2.79	81.6667	11.1111	6.01265	-95.4595472450128+11.93216886247i
C01
Time	Data	FFT Freq	FFT Mag	FFT Complex			Max
0	204.75	0	349.492	5591.875			17.7045
0.09	244.125	0.358423	3.6645	23.0427626781451-53.9141312470344i
0.18	174.875	0.716846	4.39442	-1.8173217821974-70.2873053159774i
0.27	122.875	1.07527	17.4222	213.179209573681-179.608096490648i
0.36	224.25	1.43369	1.64757	-9.30779675662678-24.6631358159542i
0.45	191.625	1.79211	11.2265	71.5864679712262+164.743575809196i
0.54	151.875	2.15054	17.7045	183.224973514417-216.035809810414i
0.63	176.625	2.50896	2.8881	-45.4464420042763-8.36340926052145i
0.72	164.625	2.86738	17.514	237.25-149.125i
0.81	144.25	3.22581	17.443	-56.9312158102026-273.219789258776i
0.9	174.25	3.58423	8.75958	13.4571601870819-139.505696362469i
0.99	193.75	3.94265	9.05797	-92.859883035062-111.270139623025i
1.08	252.125	4.30108	4.46544	-69.9422032433732+14.5868641840459i
1.17	177.625	4.6595	12.2658	157.299093326718+117.354720576448i
1.26	120.375	5.01792	8.95219	-11.8648119193014+142.742808131968i
1.35	156.875	5.37634	11.6378	-79.86999270023+168.206021254029i
1.44	181	5.73477	6.36719	-101.875
1.53	183.5	6.09319	11.6378	-79.8699927002304-168.206021254029i
1.62	150.5	6.45161	8.95219	-11.8648119193018-142.742808131968i
1.71	165.375	6.81004	12.2658	157.299093326718-117.354720576449i
1.8	175.5	7.16846	4.46544	-69.9422032433732-14.5868641840458i
1.89	170.375	7.52688	9.05797	-92.8598830350618+111.270139623025i
1.98	200.875	7.8853	8.75958	13.4571601870822+139.505696362469i
2.07	193.375	8.24373	17.443	-56.9312158102019+273.219789258776i
2.16	175.375	8.60215	17.514	237.25+149.125i
2.25	189.625	8.96057	2.8881	-45.4464420042763+8.36340926052168i
2.34	137.125	9.319	17.7045	183.224973514417+216.035809810414i
2.43	183.5	9.67742	11.2265	71.5864679712256-164.743575809196i
2.52	113.5	10.0358	1.64757	-9.30779675662677+24.6631358159541i
2.61	196.875	10.3943	17.4222	213.179209573682+179.608096490648i
2.7	144	10.7527	4.39442	-1.81732178219727+70.2873053159778i
2.79	156.5	11.1111	3.6645	23.0427626781452+53.9141312470346i
C05
Time	Data	FFT Freq	FFT Mag	FFT Complex			Max
0	34.6389	0	73.8238	1181.18045			12.3806
0.09	27.1805	0.358423	2.62486	-20.6092572915954-36.5933044102444i
0.18	13.9445	0.716846	9.01007	104.931076595353+98.8530218306093i
0.27	43.9583	1.07527	0.906532	-7.26354107391636+12.5547529996771i
0.36	57.2917	1.43369	7.93742	-94.5387435763194+84.8003619118907i
0.45	11.7361	1.79211	8.42351	104.337271842779+85.3133065858533i
0.54	39.2083	2.15054	10.4909	-163.70729946374+37.0837466165612i
0.63	39.8611	2.50896	5.38329	-37.2705155844967+77.6513534276045i
0.72	34.0555	2.86738	6.12628	94.1806340000001+27.1666259999999i
0.81	23.1111	3.22581	7.09872	-113.198059671823+9.3012647755771i
0.9	33.3333	3.58423	12.3806	150.831062265693-128.411744785708i
0.99	7.375	3.94265	4.13726	29.7565042337867-59.1311145963715i
1.08	84.8333	4.30108	3.12494	-40.4057144236805-29.4495760881093i
1.17	69.875	4.6595	5.96027	8.37619425103278+94.9957277038363i
1.26	47.7778	5.01792	8.46676	-102.054595397306-89.0870535716597i
1.35	25.75	5.37634	5.45388	26.4270672942335+83.1641708241115i
1.44	35.8195	5.73477	2.98004	47.680694
1.53	49.5278	6.09319	5.45388	26.4270672942333-83.1641708241115i
1.62	6.95831	6.45161	8.46676	-102.054595397306+89.0870535716599i
1.71	70.9028	6.81004	5.96027	8.37619425103257-94.9957277038362i
1.8	45.3472	7.16846	3.12494	-40.4057144236804+29.4495760881092i
1.89	13.6667	7.52688	4.13726	29.7565042337869+59.1311145963714i
1.98	7.47223	7.8853	12.3806	150.831062265693+128.411744785708i
2.07	35.7083	8.24373	7.09872	-113.198059671823-9.30126477557673i
2.16	38.9028	8.60215	6.12628	94.180634-27.1666259999999i
2.25	15.7222	8.96057	5.38329	-37.270515584497-77.6513534276044i
2.34	47.2639	9.319	10.4909	-163.70729946374-37.0837466165607i
2.43	26.0278	9.67742	8.42351	104.337271842779-85.3133065858537i
2.52	23.4167	10.0358	7.93742	-94.5387435763195-84.8003619118907i
2.61	58.9722	10.3943	0.906532	-7.26354107391645-12.5547529996771i
2.7	64.1667	10.7527	9.01007	104.931076595353-98.8530218306096i
2.79	47.375	11.1111	2.62486	-20.6092572915953+36.5933044102444i
C07
Time	Data	FFT Freq	FFT Mag	FFT Complex			Max
0	41.8055	0	80.2535	1284.055482			14.2851
0.09	40.25	0.358423	8.20311	-130.960218360267-8.7122860595234i
0.18	41.2361	0.716846	11.6036	69.5711154460599-172.129082821198i
0.27	22.0833	1.07527	2.99688	-39.1491603217001-27.6868143984561i
0.36	59.5278	1.43369	4.51995	-15.8156711037247+70.5686816840661i
0.45	30.8611	1.79211	14.2851	182.004640477549-138.255616864376i
0.54	76.9305	2.15054	11.2315	64.7883264342836+167.617952826203i
0.63	44.9722	2.50896	8.93492	106.290963858352-95.6002801702586i
0.72	7	2.86738	3.79258	-39.0694590000001+46.430605i
0.81	47.4167	3.22581	13.5523	-6.61707846346188+216.73660330021i
0.9	35.5555	3.58423	5.18745	-75.3762475829947-34.7460064081535i
0.99	17.2778	3.94265	8.63561	29.12264672097-135.065754812805i
1.08	2.48608	4.30108	4.08639	-58.8509548962751+28.485309684066i
1.17	63.2917	4.6595	4.14869	-29.6079406962398+59.410046349679i
1.26	68.9722	5.01792	11.7457	-65.4275302973485+176.173705944445i
1.35	78.9583	5.37634	3.17189	40.249154784797-30.9127398924919i
1.44	22.8889	5.73477	0.536457	-8.58331199999998
1.53	36.5417	6.09319	3.17189	40.2491547847969+30.9127398924918i
1.62	52.3055	6.45161	11.7457	-65.4275302973488-176.173705944445i
1.71	48.1111	6.81004	4.14869	-29.6079406962399-59.4100463496789i
1.8	93.4722	7.16846	4.08639	-58.8509548962752-28.485309684066i
1.89	64.6945	7.52688	8.63561	29.1226467209703+135.065754812805i
1.98	24.5278	7.8853	5.18745	-75.3762475829949+34.7460064081537i
2.07	16.3472	8.24373	13.5523	-6.6170784634625-216.73660330021i
2.16	59.3055	8.60215	3.79258	-39.0694590000001-46.430605i
2.25	15.8611	8.96057	8.93492	106.290963858353+95.6002801702582i
2.34	29.5833	9.319	11.2315	64.7883264342832-167.617952826204i
2.43	60.5972	9.67742	14.2851	182.00464047755+138.255616864376i
2.52	12.8472	10.0358	4.51995	-15.8156711037248-70.5686816840662i
2.61	1.02777	10.3943	2.99688	-39.1491603216999+27.6868143984565i
2.7	9.29169	10.7527	11.6036	69.5711154460602+172.129082821198i
2.79	58.0278	11.1111	8.20311	-130.960218360267+8.71228605952398i
C08
Time	Data	FFT Freq	FFT Mag	FFT Complex			Max
0	56.0139	0	181.078	2897.249968			22.5348
0.09	52.1389	0.358423	16.7944	-268.605444574774+7.49844597666667i
0.18	104.125	0.716846	12.0191	-188.321717111894+38.9407605568327i
0.27	66.7222	1.07527	2.88486	17.9491620634822-42.5248894520056i
0.36	84.4861	1.43369	15.6883	54.0439282456173-245.125569456198i
0.45	73.7083	1.79211	4.35259	-41.9356540556876+55.5997227517955i
0.54	68.4167	2.15054	4.30009	65.9610543737696+19.5646294615929i
0.63	92.7917	2.50896	8.1449	62.9258181580135+114.119408687101i
0.72	82.6805	2.86738	9.18945	-142.75+35.222262i
0.81	105.292	3.22581	10.163	-127.704846616375+100.662356630699i
0.9	170.278	3.58423	10.9206	170.152056919102-39.7360233321828i
0.99	96.6389	3.94265	12.4499	-198.546311458992-16.1058967903773i
1.08	68	4.30108	22.5348	3.28938175438297+360.541116543802i
1.17	155.028	4.6595	13.2389	-104.696396805637-184.139678338989i
1.26	42.2917	5.01792	7.72035	63.653185819023+105.862403763057i
1.35	77.7361	5.37634	4.63272	14.1690892899704-72.7566874245465i
1.44	136.819	5.73477	8.50173	136.02774
1.53	71.6389	6.09319	4.63272	14.1690892899707+72.756687424546i
1.62	147.792	6.45161	7.72035	63.6531858190228-105.862403763057i
1.71	77.8611	6.81004	13.2389	-104.696396805636+184.139678338989i
1.8	95.8611	7.16846	22.5348	3.28938175438237-360.541116543802i
1.89	82.5139	7.52688	12.4499	-198.546311458992+16.1058967903778i
1.98	95.8611	7.8853	10.9206	170.152056919102+39.7360233321825i
2.07	128.361	8.24373	10.163	-127.704846616375-100.662356630698i
2.16	82.2917	8.60215	9.18945	-142.75-35.222262i
2.25	95.8472	8.96057	8.1449	62.925818158013-114.119408687101i
2.34	144.069	9.319	4.30009	65.9610543737698-19.564629461593i
2.43	83.3611	9.67742	4.35259	-41.9356540556878-55.5997227517957i
2.52	80.7917	10.0358	15.6883	54.0439282456176+245.125569456198i
2.61	36.5278	10.3943	2.88486	17.9491620634826+42.5248894520051i
2.7	56.8611	10.7527	12.0191	-188.321717111894-38.9407605568322i
2.79	84.4445	11.1111	16.7944	-268.605444574774-7.49844597666612i
C09
Time	Data	FFT Freq	FFT Mag	FFT Complex			Max
0	39.55	0	82.9203	1326.724916			11.4449
0.09	1.02502	0.358423	5.32992	-84.1640883609727-13.743088972008i
0.18	50.2	0.716846	8.03019	-116.497170063509+54.1877498591857i
0.27	54.975	1.07527	5.55359	68.6682050873224+56.3943277887759i
0.36	20.5	1.43369	7.89797	-96.2901360568223-81.8348994770268i
0.45	28.625	1.79211	10.7306	-130.942484659409-111.047282748367i
0.54	46.175	2.15054	2.87618	35.2114001116737+29.6291656851361i
0.63	19.175	2.50896	7.32978	91.965196879779-72.7748199515692i
0.72	52.35	2.86738	4.53963	-20.350006+69.725006i
0.81	53.85	3.22581	11.4449	39.4847000636674+178.81088587174i
0.9	100.225	3.58423	6.57251	32.1391031787955+100.128616182152i
0.99	47.875	3.94265	0.562643	-4.47591642044736+7.81072725012721i
1.08	26.85	4.30108	9.48669	142.040196056822+53.5151965229731i
1.17	45.8	4.6595	5.44865	86.5198536795777-10.6957960922039i
1.26	39.8	5.01792	5.32684	-34.1533812269601+78.0872243562017i
1.35	44.125	5.37634	8.00869	-33.4556102695176+123.694530971827i
1.44	35.35	5.73477	0.782814	-12.525024
1.53	24.725	6.09319	8.00869	-33.4556102695181-123.694530971827i
1.62	40.475	6.45161	5.32684	-34.1533812269603-78.0872243562015i
1.71	47.65	6.81004	5.44865	86.5198536795777+10.6957960922037i
1.8	47.55	7.16846	9.48669	142.040196056822-53.5151965229733i
1.89	60.15	7.52688	0.562643	-4.47591642044733-7.81072725012717i
1.98	49.2	7.8853	6.57251	32.1391031787953-100.128616182152i
2.07	37.725	8.24373	11.4449	39.484700063667-178.81088587174i
2.16	43.375	8.60215	4.53963	-20.350006-69.725006i
2.25	33.25	8.96057	7.32978	91.9651968797793+72.7748199515688i
2.34	12.3	9.319	2.87618	35.2114001116737-29.6291656851363i
2.43	81.475	9.67742	10.7306	-130.942484659408+111.047282748367i
2.52	52.85	10.0358	7.89797	-96.2901360568221+81.8348994770271i
2.61	52.525	10.3943	5.55359	68.6682050873224-56.394327788776i
2.7	0.349976	10.7527	8.03019	-116.497170063509-54.1877498591856i
2.79	36.675	11.1111	5.32992	-84.1640883609727+13.7430889720083i
C10
Time	Data	FFT Freq	FFT Mag	FFT Complex			Max
0	28.8666	0	50.0292	800.466552			3.10209
0.09	13.95	0.358423	2.92924	-46.5018315057013-5.8455649759625i
0.18	22.25	0.716846	0.72732	1.42661158533191E-002+11.6371154518273i
0.27	18.9167	1.07527	2.15166	19.6555339045409+28.2638836272854i
0.36	26.7167	1.43369	0.885784	6.48191368380952+12.6034119477537i
0.45	19.3	1.79211	1.84547	-18.068449028627+23.3538519330379i
0.54	17.4334	2.15054	1.40035	-11.9333479056837-18.9633066214436i
0.63	28.25	2.50896	2.77991	-32.5068926361999+30.3585390032365i
0.72	36.4	2.86738	2.91604	46.3332819999999-5.48324599999989i
0.81	19.7833	3.22581	2.17212	34.0687766099678-6.86652269903518i
0.9	24.6916	3.58423	1.87338	-28.2584338588513-9.99516950492416i
0.99	32.2416	3.94265	0.274248	2.16117615247945-3.81884931895741i
1.08	32.375	4.30108	2.70082	34.6012763161903+25.8867379477537i
1.17	25.0167	4.6595	0.744323	-9.53937634653757+7.12941732296592i
1.26	23.6916	5.01792	1.38333	18.1773916486815-12.6278994316531i
1.35	21.6834	5.37634	1.54188	22.1309668500776+10.9009602694416i
1.44	32.4416	5.73477	3.10209	49.63336
1.53	29.85	6.09319	1.54188	22.1309668500776-10.9009602694416i
1.62	30.5584	6.45161	1.38333	18.1773916486815+12.627899431653i
1.71	22.3834	6.81004	0.744323	-9.53937634653759-7.12941732296589i
1.8	22.9167	7.16846	2.70082	34.6012763161903-25.8867379477537i
1.89	35.6833	7.52688	0.274248	2.16117615247947+3.81884931895741i
1.98	21.7333	7.8853	1.87338	-28.2584338588513+9.99516950492421i
2.07	23.6166	8.24373	2.17212	34.0687766099678+6.86652269903508i
2.16	30.4083	8.60215	2.91604	46.3332819999999+5.48324599999989i
2.25	19.8666	8.96057	2.77991	-32.5068926362-30.3585390032364i
2.34	20.5	9.319	1.40035	-11.9333479056837+18.9633066214436i
2.43	17.1083	9.67742	1.84547	-18.068449028627-23.3538519330378i
2.52	25.5666	10.0358	0.885784	6.4819136838095-12.6034119477537i
2.61	27	10.3943	2.15166	19.6555339045408-28.2638836272855i
2.7	28.5	10.7527	0.72732	1.42661158532906E-002-11.6371154518273i
2.79	20.7667	11.1111	2.92924	-46.5018315057013+5.8455649759626i
C13
Time	Data	FFT Freq	FFT Mag	FFT Complex			Max
0	149.625	0	375.57	6009.125			11.4633
0.09	197.25	0.358423	4.89129	-60.7213679367201+49.3724726925427i
0.18	198.125	0.716846	4.13251	64.6096865486613-14.0521441221107i
0.27	179.125	1.07527	11.4633	-183.115580464172+10.4270124439613i
0.36	204.375	1.43369	8.38285	-114.854969235224-69.2676586339941i
0.45	192.125	1.79211	2.0899	12.8758304530013-30.8599882751984i
0.54	177.5	2.15054	6.70434	-103.990249244454-26.3205488003096i
0.63	185.75	2.50896	4.18658	-48.6006432063589-46.0977246460837i
0.72	191.375	2.86738	2.35965	-27.375-26i
0.81	163.25	3.22581	10.2427	-55.3718987399259-154.245477727029i
0.9	169.875	3.58423	5.70448	35.8246198374506-83.9470729639123i
0.99	185.375	3.94265	9.75159	-144.078547986803+59.877656775879i
1.08	180.125	4.30108	5.51757	40.3549692352234-78.5176586339943i
1.17	195.375	4.6595	1.98323	-6.61420552762924+31.034715180127i
1.26	201.5	5.01792	2.58701	24.5559428583421+33.3213317142868i
1.35	180.125	5.37634	4.48952	-30.3735865913925+65.0947772966864i
1.44	214.125	5.73477	1.71094	-27.375
1.53	192.375	6.09319	4.48952	-30.3735865913926-65.0947772966865i
1.62	191	6.45161	2.58701	24.5559428583421-33.3213317142869i
1.71	232.25	6.81004	1.98323	-6.61420552762934-31.0347151801273i
1.8	188.5	7.16846	5.51757	40.3549692352237+78.5176586339941i
1.89	163.5	7.52688	9.75159	-144.078547986803-59.8776567758789i
1.98	186.125	7.8853	5.70448	35.8246198374509+83.9470729639122i
2.07	175.375	8.24373	10.2427	-55.3718987399254+154.245477727029i
2.16	167.125	8.60215	2.35965	-27.375+26i
2.25	206.875	8.96057	4.18658	-48.6006432063587+46.0977246460837i
2.34	193.25	9.319	6.70434	-103.990249244454+26.3205488003099i
2.43	204.875	9.67742	2.0899	12.8758304530015+30.8599882751982i
2.52	186.5	10.0358	8.38285	-114.854969235223+69.2676586339943i
2.61	211.375	10.3943	11.4633	-183.115580464172-10.4270124439609i
2.7	191.75	10.7527	4.13251	64.6096865486613+14.0521441221106i
2.79	153.25	11.1111	4.89129	-60.7213679367203-49.3724726925426i
C15
Time	Data	FFT Freq	FFT Mag	FFT Complex			Max
0	20.325	0	61.3969	982.350006			14.2031
0.09	6.57501	0.358423	5.41331	-45.1874323305584-73.8910743916629i
0.18	65.05	0.716846	6.38476	-32.5540365255694+96.830371156805i
0.27	32.55	1.07527	7.7496	29.9557437851576-120.320700390098i
0.36	42.05	1.43369	0.471686	-7.50346360427818-0.809288780126366i
0.45	4.95001	1.79211	12.4463	-198.641486376898+14.0912593861887i
0.54	23.425	2.15054	13.2396	-31.2456878256824-209.516044678617i
0.63	29.225	2.50896	4.38416	-37.8185142659144+59.0787285613623i
0.72	37.875	2.86738	12.1292	159.949982+109.899964i
0.81	30.85	3.22581	11.7156	-187.2224198005+9.24217424465472i
0.9	48.275	3.58423	8.38527	110.33059294941+76.3363877191967i
0.99	13.25	3.94265	1.3504	-19.2442345710715-9.8231722147763i
1.08	104.9	4.30108	10.8272	-141.146560395722+100.440651219874i
1.17	35.925	4.6595	3.12259	46.6570459502067+17.8680992421111i
1.26	0	5.01792	4.67572	10.1692034018416-74.1171244453812i
1.35	38.75	5.37634	6.64509	63.901441609578+84.9756985248025i
1.44	63.775	5.73477	14.2031	227.25003
1.53	32.475	6.09319	6.64509	63.9014416095778-84.9756985248028i
1.62	4.40002	6.45161	4.67572	10.1692034018417+74.1171244453811i
1.71	13.075	6.81004	3.12259	46.6570459502069-17.8680992421113i
1.8	15.025	7.16846	10.8272	-141.146560395722-100.440651219874i
1.89	2.20001	7.52688	1.3504	-19.2442345710714+9.82317221477616i
1.98	38.65	7.8853	8.38527	110.33059294941-76.336387719197i
2.07	78.325	8.24373	11.7156	-187.2224198005-9.24217424465426i
2.16	32.05	8.60215	12.1292	159.949982-109.899964i
2.25	3.02502	8.96057	4.38416	-37.8185142659144-59.0787285613624i
2.34	18.8	9.319	13.2396	-31.2456878256819+209.516044678617i
2.43	21.75	9.67742	12.4463	-198.641486376898-14.0912593861883i
2.52	66.375	10.0358	0.471686	-7.50346360427825+0.809288780126202i
2.61	17.825	10.3943	7.7496	29.955743785158+120.320700390097i
2.7	23.825	10.7527	6.38476	-32.5540365255695-96.8303711568048i
2.79	16.8	11.1111	5.41331	-45.1874323305583+73.891074391663i
C16
Time	Data	FFT Freq	FFT Mag	FFT Complex			Max
0	144.775	0	268.213	4291.400024			7.98295
0.09	123.5	0.358423	1.20292	12.8876432429312-14.2948459825585i
0.18	148.075	0.716846	4.26768	-16.3914530038319+66.2863173676653i
0.27	124.375	1.07527	3.2652	-6.87123973574305-51.7893935509292i
0.36	126.925	1.43369	5.41983	-66.6782167796929+55.442860018991i
0.45	143.325	1.79211	5.49942	65.7743068842025-58.447476349219i
0.54	129.675	2.15054	4.73122	-16.2832370610248-73.9275251607424i
0.63	147.475	2.50896	6.60517	34.6314187119801+99.8474020232897i
0.72	118.575	2.86738	5.31606	-40.3999940000001-74.8500060000001i
0.81	147.05	3.22581	7.10413	-105.201039586611+43.0432365844641i
0.9	121.125	3.58423	2.4581	-14.0618960239087-36.7298907588676i
0.99	116.25	3.94265	7.98295	47.0008931515226-118.76513799513i
1.08	151.775	4.30108	4.55545	18.528192779693+70.4929680189911i
1.17	178.2	4.6595	6.7468	107.813562681701-5.40073795759711i
1.26	127.925	5.01792	7.61292	109.436538088765+53.4839517695399i
1.35	131.325	5.37634	4.59853	60.9644546500158-41.1925021821404i
1.44	117.65	5.73477	2.55626	-40.9000840000003
1.53	130.375	6.09319	4.59853	60.9644546500159+41.1925021821403i
1.62	137.575	6.45161	7.61292	109.436538088765-53.4839517695402i
1.71	108.55	6.81004	6.7468	107.813562681701+5.40073795759678i
1.8	133.45	7.16846	4.55545	18.5281927796929-70.4929680189911i
1.89	142.1	7.52688	7.98295	47.0008931515231+118.76513799513i
1.98	130.4	7.8853	2.4581	-14.0618960239084+36.7298907588676i
2.07	139.225	8.24373	7.10413	-105.201039586611-43.0432365844636i
2.16	128.175	8.60215	5.31606	-40.3999940000001+74.8500060000001i
2.25	122	8.96057	6.60517	34.6314187119797-99.8474020232897i
2.34	138.4	9.319	4.73122	-16.2832370610246+73.9275251607425i
2.43	166.45	9.67742	5.49942	65.7743068842027+58.4474763492188i
2.52	121.1	10.0358	5.41983	-66.678216779693-55.442860018991i
2.61	133.95	10.3943	3.2652	-6.87123973574288+51.7893935509294i
2.7	149.65	10.7527	4.26768	-16.3914530038321-66.2863173676652i
2.79	112	11.1111	1.20292	12.8876432429312+14.2948459825586i
C17
Time	Data	FFT Freq	FFT Mag	FFT Complex			Max
0	43.875	0	114.245	1827.916779			21.8007
0.09	4.25	0.358423	14.7993	-236.13332047078-17.6063141950001i
0.18	45.0417	0.716846	13.1458	-193.040171288646+83.5188726907283i
0.27	40.4167	1.07527	5.74203	75.5612544814901-52.2594507559249i
0.36	42.7083	1.43369	4.38464	-36.0741427495531+60.1687604426977i
0.45	58.4167	1.79211	5.1412	-81.5919863419767+10.4552388001698i
0.54	65.1667	2.15054	6.53675	61.621869945398+84.5068040027384i
0.63	23.2083	2.50896	13.2682	-118.315089333747+176.264719740799i
0.72	58.9583	2.86738	21.5701	-79.7083730000002-335.791656i
0.81	122.917	3.22581	10.932	120.04914155838-127.209169798849i
0.9	56.0417	3.58423	21.8007	25.5780567319592+347.872166920222i
0.99	40.4583	3.94265	17.8016	280.056882702596-51.8973821947637i
1.08	147.292	4.30108	6.26694	-83.5092952504469+55.502196442698i
1.17	30.375	4.6595	10.3049	-16.867931301175+164.013904100501i
1.26	78.0833	5.01792	11.2769	134.340368611289-120.449260391789i
1.35	67.1667	5.37634	15.6113	-30.7589512947876+247.87902811671i
1.44	44.875	5.73477	4.14584	-66.3334050000001
1.53	65.8333	6.09319	15.6113	-30.7589512947883-247.87902811671i
1.62	66.7917	6.45161	11.2769	134.34036861129+120.449260391789i
1.71	26.7083	6.81004	10.3049	-16.8679313011755-164.013904100501i
1.8	13.9583	7.16846	6.26694	-83.509295250447-55.5021964426979i
1.89	152.75	7.52688	17.8016	280.056882702596+51.8973821947627i
1.98	73.625	7.8853	21.8007	25.5780567319586-347.872166920222i
2.07	55.5417	8.24373	10.932	120.049141558381+127.209169798849i
2.16	22.6667	8.60215	21.5701	-79.7083729999999+335.791656i
2.25	115.667	8.96057	13.2682	-118.315089333747-176.264719740799i
2.34	71.0833	9.319	6.53675	61.621869945398-84.5068040027386i
2.43	16.4167	9.67742	5.1412	-81.5919863419766-10.4552388001695i
2.52	26.2083	10.0358	4.38464	-36.0741427495532-60.1687604426978i
2.61	91.25	10.3943	5.74203	75.5612544814904+52.2594507559246i
2.7	24.4167	10.7527	13.1458	-193.040171288646-83.518872690728i
2.79	35.75	11.1111	14.7993	-236.13332047078+17.6063141950007i
C19
Time	Data	FFT Freq	FFT Mag	FFT Complex			Max
0	88.175	0	154.611	2473.774934			15.9038
0.09	93.725	0.358423	2.41918	-21.8393387256723+31.9571922168178i
0.18	104.55	0.716846	15.0307	240.20909367236+11.6358198222216i
0.27	65.925	1.07527	4.57465	29.8739351659788+66.8203845640288i
0.36	73.475	1.43369	6.67242	-85.9373341277957-63.3420028844501i
0.45	60.925	1.79211	5.95778	-69.9222526123663-64.7890485259561i
0.54	78.25	2.15054	1.82447	29.1014667390029-2.29193154458516i
0.63	64.85	2.50896	15.9038	130.662530317917-218.351101390131i
0.72	2.07501	2.86738	11.1076	-153.699982+89.224976i
0.81	112.55	3.22581	3.75367	-56.8484261198239-19.3730352721132i
0.9	74.625	3.58423	4.9736	72.1710747956846+33.5251715730438i
0.99	90.525	3.94265	6.80763	58.9270110168335-91.6059021763923i
1.08	51.5	4.30108	5.94546	-86.9626898722044+38.5579611155499i
1.17	69.625	4.6595	7.84029	-120.041144638033+36.4209101077769i
1.26	92.525	5.01792	12.8715	184.918268792953+90.6528749398507i
1.35	106.875	5.37634	7.33728	34.3876375951661-112.247218470981i
1.44	90.025	5.73477	1.38594	-22.1750179999999
1.53	49.225	6.09319	7.33728	34.3876375951663+112.24721847098i
1.62	119.4	6.45161	12.8715	184.918268792953-90.6528749398507i
1.71	100.625	6.81004	7.84029	-120.041144638033-36.4209101077767i
1.8	87.55	7.16846	5.94546	-86.9626898722045-38.5579611155499i
1.89	63.7	7.52688	6.80763	58.9270110168337+91.605902176392i
1.98	62.975	7.8853	4.9736	72.1710747956845-33.5251715730437i
2.07	87.375	8.24373	3.75367	-56.8484261198237+19.3730352721133i
2.16	44.525	8.60215	11.1076	-153.699982-89.224976i
2.25	38.75	8.96057	15.9038	130.662530317917+218.351101390131i
2.34	71.775	9.319	1.82447	29.1014667390029+2.29193154458536i
2.43	81.425	9.67742	5.95778	-69.9222526123661+64.7890485259564i
2.52	98.725	10.0358	6.67242	-85.9373341277956+63.3420028844501i
2.61	90.875	10.3943	4.57465	29.8739351659786-66.8203845640287i
2.7	85.65	10.7527	15.0307	240.20909367236-11.6358198222219i
2.79	71	11.1111	2.41918	-21.8393387256724-31.9571922168176i
C20
Time	Data	FFT Freq	FFT Mag	FFT Complex			Max
0	94.8929	0	219.073	3505.160768			10.8459
0.09	103.714	0.358423	7.37747	80.2454069925508-86.5678721267751i
0.18	111.696	0.716846	3.18096	-50.867365229639+1.68778357428691i
0.27	112.25	1.07527	10.8459	-126.536156964794+118.755732451845i
0.36	129.911	1.43369	7.91967	-89.8117825659263-89.3892967270769i
0.45	124.286	1.79211	6.4622	37.4663236321141-96.3682897835483i
0.54	105.429	2.15054	6.50826	0.634032401945547+104.130193666499i
0.63	136.143	2.50896	2.83603	44.8803443757013+6.69197321406173i
0.72	113.536	2.86738	4.06491	-6.99999799999997+64.6607040000001i
0.81	132.321	3.22581	1.40657	-13.6597155436586+17.8856263941505i
0.9	117.589	3.58423	6.75855	-107.308213910817+13.3604980009138i
0.99	94.5893	3.94265	8.58329	-82.9223723291677-109.472081599875i
1.08	109.518	4.30108	5.47084	-7.50962743407397-87.2107067270771i
1.17	80.3571	4.6595	10.2306	88.0361891722724+137.999381246949i
1.26	120.75	5.01792	3.22899	26.4701347385108-44.367680091298i
1.35	106.964	5.37634	1.80499	-27.9387313350186-7.31266633525487i
1.44	94.9464	5.73477	0.190849	3.05359199999998
1.53	100.125	6.09319	1.80499	-27.9387313350185+7.31266633525507i
1.62	103.893	6.45161	3.22899	26.4701347385109+44.3676800912979i
1.71	131.982	6.81004	10.2306	88.0361891722719-137.999381246949i
1.8	106.232	7.16846	5.47084	-7.50962743407376+87.2107067270769i
1.89	104.893	7.52688	8.58329	-82.9223723291673+109.472081599875i
1.98	95.0714	7.8853	6.75855	-107.308213910817-13.3604980009135i
2.07	60.1786	8.24373	1.40657	-13.6597155436587-17.8856263941505i
2.16	109.071	8.60215	4.06491	-6.99999800000004-64.6607040000001i
2.25	102.107	8.96057	2.83603	44.8803443757012-6.69197321406178i
2.34	107.643	9.319	6.50826	0.634032401945298-104.130193666499i
2.43	160.875	9.67742	6.4622	37.4663236321145+96.3682897835481i
2.52	115.446	10.0358	7.91967	-89.8117825659261+89.389296727077i
2.61	95.3929	10.3943	10.8459	-126.536156964794-118.755732451844i
2.7	118.482	10.7527	3.18096	-50.867365229639-1.68778357428695i
2.79	104.875	11.1111	7.37747	80.2454069925511+86.5678721267748i
D03
Time	Data	FFT Freq	FFT Mag	FFT Complex			Max
0	162.75	0	344.562	5513			18.0437
0.09	157.375	0.358423	6.89641	25.390181869409-107.381668137476i
0.18	180.375	0.716846	18.0437	-247.020129771741+149.427397860972i
0.27	146.25	1.07527	6.39674	26.9672475531101-98.7312286901151i
0.36	198.75	1.43369	0.78661	1.42328195090817+12.5050189079909i
0.45	161.5	1.79211	8.36525	25.6468365250394-131.363861797797i
0.54	153	2.15054	3.93769	51.251652121684+36.6423248130978i
0.63	203	2.50896	10.6689	-84.8043047433702+148.146145494143i
0.72	214	2.86738	0.793728	11.125-6.125i
0.81	186.5	3.22581	14.5421	153.607672630538-174.762409226732i
0.9	162.5	3.58423	5.18968	-77.6921014222155+29.30385987237i
0.99	214.875	3.94265	5.76035	-71.3086905504454+58.3915017319251i
1.08	188.875	4.30108	3.31038	39.0767180490919+35.7550189079909i
1.17	169.5	4.6595	12.8869	-104.038672595264+178.018344557516i
1.26	190.875	5.01792	4.05418	-35.0394209277277+54.5889329202434i
1.35	162.875	5.37634	9.4647	18.5397293109825-150.29601314044i
1.44	164	5.73477	14.2969	228.75
1.53	130.375	6.09319	9.4647	18.5397293109832+150.29601314044i
1.62	148.375	6.45161	4.05418	-35.0394209277279-54.5889329202435i
1.71	136.875	6.81004	12.8869	-104.038672595265-178.018344557516i
1.8	145.5	7.16846	3.31038	39.0767180490918-35.7550189079909i
1.89	181.75	7.52688	5.76035	-71.3086905504457-58.3915017319249i
1.98	215.125	7.8853	5.18968	-77.6921014222155-29.3038598723699i
2.07	128.375	8.24373	14.5421	153.607672630539+174.762409226731i
2.16	189.875	8.60215	0.793728	11.125+6.125i
2.25	172.625	8.96057	10.6689	-84.8043047433706-148.146145494142i
2.34	229.5	9.319	3.93769	51.251652121684-36.6423248130981i
2.43	159.125	9.67742	8.36525	25.6468365250397+131.363861797797i
2.52	177.25	10.0358	0.78661	1.42328195090816-12.5050189079909i
2.61	164.5	10.3943	6.39674	26.9672475531104+98.731228690115i
2.7	150.125	10.7527	18.0437	-247.020129771741-149.427397860971i
2.79	166.625	11.1111	6.89641	25.3901818694094+107.381668137476i
D06
Time	Data	FFT Freq	FFT Mag	FFT Complex			Max
0	27	0	39.5421	632.672972			9.31477
0.09	15.1154	0.358423	2.03546	25.4559629794895+20.3132814029396i
0.18	11.5577	0.716846	8.63656	103.099661957351-92.0083463062912i
0.27	31.7788	1.07527	2.93237	-44.8286436851677-13.8447363735498i
0.36	56.3654	1.43369	6.79976	-59.7719549005557+90.9061584122361i
0.45	8.18268	1.79211	0.922813	3.12776501523556+14.4299173160305i
0.54	32.0769	2.15054	5.92153	-20.8932275856422+92.4119918506309i
0.63	19.9231	2.50896	3.65562	-49.9646571043117-30.4071780553333i
0.72	2.34613	2.86738	4.4927	57.153808+43.596192i
0.81	4.60577	3.22581	5.85399	52.3422963353293-77.673578531251i
0.9	2.2981	3.58423	9.31477	147.494208951972+21.3844279490828i
0.99	3.08655	3.94265	1.87271	-11.2043108746158-27.7896183243319i
1.08	22.8365	4.30108	3.6338	-24.0357850994442-52.939909587764i
1.17	9.43268	4.6595	5.86722	5.60879833874295+93.7077655098839i
1.26	24.2211	5.01792	5.51894	-30.2389713236804+82.9640897921611i
1.35	34.8942	5.37634	4.84974	-43.6910190047019+64.1265344508185i
1.44	34.8942	5.73477	0.751198	12.019164
1.53	6.34613	6.09319	4.84974	-43.6910190047021-64.1265344508184i
1.62	8.0481	6.45161	5.51894	-30.2389713236806-82.9640897921608i
1.71	44.5769	6.81004	5.86722	5.60879833874262-93.707765509884i
1.8	32.2981	7.16846	3.6338	-24.0357850994441+52.939909587764i
1.89	12.3365	7.52688	1.87271	-11.2043108746158+27.7896183243318i
1.98	32.9904	7.8853	9.31477	147.494208951972-21.384427949083i
2.07	4.46155	8.24373	5.85399	52.3422963353295+77.6735785312508i
2.16	9.68268	8.60215	4.4927	57.153808-43.596192i
2.25	27.5865	8.96057	3.65562	-49.9646571043116+30.4071780553335i
2.34	8.43268	9.319	5.92153	-20.8932275856424-92.4119918506308i
2.43	8.64423	9.67742	0.922813	3.12776501523558-14.4299173160305i
2.52	4.3269	10.0358	6.79976	-59.7719549005559-90.906158412236i
2.61	49.7596	10.3943	2.93237	-44.8286436851678+13.84473637355i
2.7	12.9711	10.7527	8.63656	103.099661957351+92.008346306291i
2.79	29.5961	11.1111	2.03546	25.4559629794894-20.3132814029397i
D07
Time	Data	FFT Freq	FFT Mag	FFT Complex			Max
0	31.875	0	72.862	1165.791656			4.04137
0.09	30.7083	0.358423	3.41479	-48.5653562556689-25.0313890597622i
0.18	41.875	0.716846	1.25787	-5.07640935107902+19.4752018562394i
0.27	34.4167	1.07527	1.37501	9.37973606894513+19.9004235718297i
0.36	22.9167	1.43369	0.810292	-11.4288747484771-6.12075043109006i
0.45	33.4583	1.79211	4.04137	16.7498413413072-62.4547609786593i
0.54	42.0833	2.15054	1.1781	-16.4947611631122+9.12307819638378i
0.63	33.8333	2.50896	2.92146	44.5501059627181-14.15042222407i
0.72	35.9167	2.86738	3.32182	-52.958344+4.5i
0.81	53.75	3.22581	3.11003	-15.7333577511501+47.2076987687646i
0.9	35.625	3.58423	1.87557	-19.5063413612098+22.804652910511i
0.99	39.9583	3.94265	2.42868	27.8588261472234+27.0905933438705i
1.08	31.5	4.30108	3.02177	22.5122507484771-42.7874384310901i
1.17	39.5417	4.6595	3.08352	-4.44903409156013+49.1352326018945i
1.26	57.75	5.01792	2.04356	15.7442638754011+28.6567765703666i
1.35	34.125	5.37634	1.34506	-21.4575134218146-1.65056535939281i
1.44	30.8333	5.73477	1.75261	-28.0417200000001
1.53	36.4167	6.09319	1.34506	-21.4575134218147+1.65056535939293i
1.62	37.4167	6.45161	2.04356	15.7442638754011-28.6567765703666i
1.71	42.7083	6.81004	3.08352	-4.44903409156033-49.1352326018945i
1.8	39.625	7.16846	3.02177	22.5122507484772+42.7874384310901i
1.89	36.5833	7.52688	2.42868	27.8588261472233-27.0905933438706i
1.98	38.125	7.8853	1.87557	-19.5063413612098-22.8046529105109i
2.07	30.2917	8.24373	3.11003	-15.7333577511503-47.2076987687646i
2.16	33.125	8.60215	3.32182	-52.958344-4.5i
2.25	29.875	8.96057	2.92146	44.5501059627181+14.1504222240699i
2.34	31.375	9.319	1.1781	-16.4947611631122-9.12307819638377i
2.43	47.9167	9.67742	4.04137	16.7498413413074+62.4547609786592i
2.52	32.1667	10.0358	0.810292	-11.4288747484771+6.12075043109011i
2.61	35.875	10.3943	1.37501	9.37973606894515-19.9004235718297i
2.7	26.6667	10.7527	1.25787	-5.07640935107907-19.4752018562394i
2.79	37.4583	11.1111	3.41479	-48.5653562556688+25.0313890597624i
D08
Time	Data	FFT Freq	FFT Mag	FFT Complex			Max
0	75.625	0	113.784	1820.545499			16.9075
0.09	48.7386	0.358423	12.6239	200.968890783412+20.2146253855086i
0.18	48.3068	0.716846	12.2927	150.920057260384+126.125678276918i
0.27	98.4546	1.07527	5.92471	46.2834026567685+82.7285953596997i
0.36	101.023	1.43369	8.48918	-42.9448164132713-128.859113261542i
0.45	13.9205	1.79211	12.9416	-200.522746564882+51.6429257294432i
0.54	31.4773	2.15054	16.9075	-21.5794935845687+269.657939928872i
0.63	28.0341	2.50896	8.6076	56.0720395983418+125.790081636088i
0.72	19.7727	2.86738	10.962	-159.306792+73.3750630000001i
0.81	108.227	3.22581	5.42794	85.7049353563329+14.0379500811139i
0.9	67.5909	3.58423	3.87231	-26.5891707831079-55.9613501683709i
0.99	74.375	3.94265	12.4219	66.0912808661276-187.440445148821i
1.08	19.7273	4.30108	14.6794	-49.6461875867291-229.563577261542i
1.17	28.9886	4.6595	2.52175	38.2441103825999+12.8587425267629i
1.26	62.3182	5.01792	8.36196	94.5213151072932+94.6881521796746i
1.35	68.8523	5.37634	7.0274	111.0672629213-17.5061161241388i
1.44	25.1364	5.73477	6.1946	-99.1136750000001
1.53	65.8523	6.09319	7.0274	111.0672629213+17.5061161241386i
1.62	61	6.45161	8.36196	94.521315107293-94.6881521796745i
1.71	48.625	6.81004	2.52175	38.2441103826-12.858742526763i
1.8	35	7.16846	14.6794	-49.6461875867287+229.563577261542i
1.89	47.2159	7.52688	12.4219	66.0912808661281+187.440445148821i
1.98	51.1023	7.8853	3.87231	-26.5891707831078+55.9613501683712i
2.07	28.0341	8.24373	5.42794	85.7049353563329-14.0379500811138i
2.16	31.6705	8.60215	10.962	-159.306792-73.3750630000001i
2.25	63.3409	8.96057	8.6076	56.0720395983414-125.790081636088i
2.34	52.9318	9.319	16.9075	-21.5794935845694-269.657939928872i
2.43	99.0227	9.67742	12.9416	-200.522746564883-51.6429257294425i
2.52	42.75	10.0358	8.48918	-42.9448164132711+128.859113261542i
2.61	66.9432	10.3943	5.92471	46.2834026567681-82.7285953596997i
2.7	135.284	10.7527	12.2927	150.920057260383-126.125678276918i
2.79	71.2046	11.1111	12.6239	200.968890783412-20.2146253855092i
D09
Time	Data	FFT Freq	FFT Mag	FFT Complex			Max
0	149.75	0	271.92	4350.714294			21.0737
0.09	103.857	0.358423	8.9928	131.787982723878+57.747223226832i
0.18	118.321	0.716846	9.50597	7.229889487142+151.923600224714i
0.27	135.518	1.07527	12.555	-98.5775444872234+175.029558667533i
0.36	120.589	1.43369	15.1083	-49.3753900501559+236.636116352571i
0.45	114.286	1.79211	10.8485	-106.12881794557-137.350148270677i
0.54	172.625	2.15054	7.46839	49.1299290556684-108.927199351325i
0.63	146.732	2.50896	0.675798	5.92813375832519+9.0428486281i
0.72	145.179	2.86738	5.44884	80.8035869999999+32.732177i
0.81	127.393	3.22581	9.30696	81.0738428815321+124.906384047254i
0.9	133.625	3.58423	13.695	115.554196216273+186.174064314205i
0.99	93.9821	3.94265	1.37202	13.1603520019994+17.5700789842784i
1.08	147.071	4.30108	8.12489	-119.303259949844+51.6361763525717i
1.17	122.625	4.6595	10.3638	-94.6987194689509-136.12052416432i
1.26	140.179	5.01792	7.5937	54.014577240917-108.832316109756i
1.35	136.5	5.37634	1.15919	-18.5452294639895+0.25456055917747i
1.44	160.5	5.73477	21.0737	337.178648
1.53	104.036	6.09319	1.15919	-18.5452294639895-0.25456055917741i
1.62	135.339	6.45161	7.5937	54.0145772409171+108.832316109756i
1.71	91.9107	6.81004	10.3638	-94.6987194689507+136.120524164321i
1.8	134.107	7.16846	8.12489	-119.303259949844-51.6361763525715i
1.89	145.054	7.52688	1.37202	13.1603520019994-17.5700789842784i
1.98	145.571	7.8853	13.695	115.554196216272-186.174064314206i
2.07	137.464	8.24373	9.30696	81.0738428815316-124.906384047254i
2.16	108.589	8.60215	5.44884	80.8035869999999-32.732177i
2.25	119.625	8.96057	0.675798	5.92813375832518-9.04284862810003i
2.34	132.25	9.319	7.46839	49.1299290556686+108.927199351325i
2.43	125.143	9.67742	10.8485	-106.12881794557+137.350148270678i
2.52	246.589	10.0358	15.1083	-49.3753900501563-236.636116352572i
2.61	150.143	10.3943	12.555	-98.5775444872239-175.029558667532i
2.7	153.661	10.7527	9.50597	7.2298894871418-151.923600224714i
2.79	152.5	11.1111	8.9928	131.787982723877-57.7472232268325i
D10
Time	Data	FFT Freq	FFT Mag	FFT Complex			Max
0	156.205	0	289.474	4631.579619			15.3435
0.09	161.148	0.358423	6.89335	41.4543303809216-102.206799544898i
0.18	185.841	0.716846	13.0417	148.361576050522+146.733455917527i
0.27	137.614	1.07527	3.49397	-37.8404007141987-41.1499194125818i
0.36	99.9659	1.43369	15.0237	237.730111616053+35.5920221199552i
0.45	127.443	1.79211	4.33507	-28.2817177552647-63.3333986625093i
0.54	163.227	2.15054	11.335	-85.989556198305-159.677846196978i
0.63	144.432	2.50896	5.52302	5.37806156319512+88.2044452294687i
0.72	150.205	2.86738	15.3435	-164.340884-182.374969i
0.81	159.614	3.22581	13.2035	-152.310535680786+146.3926854212i
0.9	172.557	3.58423	4.00244	58.171343102739+26.7784241295393i
0.99	67.3636	3.94265	4.71353	53.1428241948334-53.5116085665696i
1.08	176.159	4.30108	7.67485	-112.207345616053+49.8874961199555i
1.17	172.409	4.6595	9.33141	146.099469427285-30.760097464607i
1.26	160.989	5.01792	9.52255	10.5929890450438-151.992157755956i
1.35	153.841	5.37634	13.8888	62.7217365840142+213.185944498868i
1.44	144.909	5.73477	0.100142	1.60226499999999
1.53	199.011	6.09319	13.8888	62.7217365840136-213.185944498868i
1.62	132.648	6.45161	9.52255	10.5929890450441+151.992157755956i
1.71	107.966	6.81004	9.33141	146.099469427286+30.7600974646066i
1.8	92.7273	7.16846	7.67485	-112.207345616053-49.8874961199552i
1.89	132.364	7.52688	4.71353	53.1428241948339+53.5116085665695i
1.98	118.67	7.8853	4.00244	58.1713431027391-26.7784241295394i
2.07	167.216	8.24373	13.2035	-152.310535680787-146.392685421199i
2.16	118.125	8.60215	15.3435	-164.340884+182.374969i
2.25	151.318	8.96057	5.52302	5.37806156319493-88.2044452294688i
2.34	132.761	9.319	11.335	-85.9895561983047+159.677846196978i
2.43	143.239	9.67742	4.33507	-28.2817177552645+63.3333986625093i
2.52	137.83	10.0358	15.0237	237.730111616053-35.5920221199555i
2.61	145.375	10.3943	3.49397	-37.8404007141986+41.149919412582i
2.7	173.773	10.7527	13.0417	148.361576050522-146.733455917527i
2.79	144.636	11.1111	6.89335	41.4543303809218+102.206799544898i
D11
Time	Data	FFT Freq	FFT Mag	FFT Complex			Max
0	36.9432	0	127.866	2045.852202			15.6981
0.09	64.2841	0.358423	4.42449	28.6053698886326-64.7550679869277i
0.18	81	0.716846	4.36517	-32.2404641105966+61.9561407837951i
0.27	106.659	1.07527	8.439	50.5977412978821-125.185218003382i
0.36	14.2727	1.43369	6.53767	-103.156780573053+17.3320777386698i
0.45	73.3523	1.79211	9.0095	132.998840339606+55.5976685301038i
0.54	92.5	2.15054	9.77761	-126.628444034894-91.8655856120436i
0.63	59.0454	2.50896	9.84128	-155.735019215226+23.2461281506816i
0.72	48.7159	2.86738	3.07925	-49.250031-1.32958900000006i
0.81	73.875	3.22581	9.22227	-119.388770847732+86.7133225339158i
0.9	30.7386	3.58423	15.6981	-48.4075032087307+246.460006371657i
0.99	74.7614	3.94265	5.22245	61.9400401897589-56.0853824238859i
1.08	121.17	4.30108	7.18126	-6.138569426947-114.73603826133i
1.17	91.0114	4.6595	4.93873	19.6354096442115-76.541166733452i
1.26	52.6364	5.01792	5.4678	6.82182335422112-87.2183872325042i
1.35	60.3636	5.37634	2.74575	-8.29009129713376-43.1426513797738i
1.44	35.6477	5.73477	10.3999	-166.397672
1.53	49.2841	6.09319	2.74575	-8.29009129713362+43.1426513797737i
1.62	56.0568	6.45161	5.4678	6.82182335422128+87.2183872325042i
1.71	66.1023	6.81004	4.93873	19.6354096442118+76.541166733452i
1.8	49.7614	7.16846	7.18126	-6.13856942694676+114.73603826133i
1.89	68.1932	7.52688	5.22245	61.9400401897591+56.0853824238858i
1.98	51.125	7.8853	15.6981	-48.4075032087311-246.460006371657i
2.07	53.4773	8.24373	9.22227	-119.388770847732-86.7133225339154i
2.16	73.9886	8.60215	3.07925	-49.250031+1.32958900000006i
2.25	89.4886	8.96057	9.84128	-155.735019215226-23.2461281506812i
2.34	46.4318	9.319	9.77761	-126.628444034894+91.8655856120437i
2.43	63.0454	9.67742	9.0095	132.998840339606-55.5976685301043i
2.52	64.7386	10.0358	6.53767	-103.156780573053-17.3320777386696i
2.61	44.2386	10.3943	8.439	50.5977412978824+125.185218003382i
2.7	84	10.7527	4.36517	-32.2404641105966-61.9561407837952i
2.79	68.9432	11.1111	4.42449	28.6053698886329+64.7550679869276i
D13
Time	Data	FFT Freq	FFT Mag	FFT Complex			Max
0	143.023	0	275.592	4409.477173			8.59666
0.09	128.886	0.358423	2.91455	-18.3275980840559-42.8802963143842i
0.18	92.0909	0.716846	4.55272	-59.5954329519303+41.8875415295869i
0.27	140.614	1.07527	3.25708	-48.3265077600176+19.5023595633554i
0.36	137.795	1.43369	7.75893	-36.3253757373576+118.709436630527i
0.45	162.284	1.79211	2.57893	31.0654915204959+27.1580421977643i
0.54	150.352	2.15054	5.63927	79.19917693576+43.2278246695716i
0.63	133.818	2.50896	3.31475	40.0146391583286-34.8087594635378i
0.72	159.602	2.86738	8.59666	128.920501+47.9432059999999i
0.81	120.352	3.22581	4.39583	65.6994244567548-25.1067242248354i
0.9	141.67	3.58423	5.36799	-42.3239496492853+74.7356152231191i
0.99	139.102	3.94265	1.50476	23.9171714880083+2.76206252305196i
1.08	158.318	4.30108	0.89544	-4.81091626264217-13.4951493694735i
1.17	125.33	4.6595	6.69583	13.129218726232-106.325720579948i
1.26	143.466	5.01792	6.95642	-52.8251983345442-97.9683119168658i
1.35	156.841	5.37634	4.0303	-57.4445435057463+29.298574455727i
1.44	136.807	5.73477	2.70739	43.3181769999997
1.53	120.011	6.09319	4.0303	-57.4445435057464-29.2985744557269i
1.62	130.795	6.45161	6.95642	-52.8251983345441+97.9683119168659i
1.71	129.511	6.81004	6.69583	13.1292187262322+106.325720579948i
1.8	140.341	7.16846	0.89544	-4.81091626264217+13.4951493694735i
1.89	143.17	7.52688	1.50476	23.9171714880083-2.76206252305204i
1.98	131.977	7.8853	5.36799	-42.3239496492856-74.735615223119i
2.07	135.602	8.24373	4.39583	65.6994244567548+25.1067242248353i
2.16	139.114	8.60215	8.59666	128.920501-47.9432059999999i
2.25	140.364	8.96057	3.31475	40.0146391583288+34.8087594635377i
2.34	126.761	9.319	5.63927	79.1991769357599-43.2278246695719i
2.43	135.5	9.67742	2.57893	31.0654915204958-27.1580421977644i
2.52	162.659	10.0358	7.75893	-36.3253757373578-118.709436630527i
2.61	127.17	10.3943	3.25708	-48.3265077600175-19.5023595633552i
2.7	131.625	10.7527	4.55272	-59.5954329519303-41.8875415295869i
2.79	144.523	11.1111	2.91455	-18.3275980840558+42.8802963143843i
D14
Time	Data	FFT Freq	FFT Mag	FFT Complex			Max
0	16.3333	0	76.9974	1231.958252			25.145
0.09	30.2917	0.358423	12.31	-192.673381356921-40.8643943046798i
0.18	44.4583	0.716846	6.44682	-71.5559114125187+74.2932731909882i
0.27	36.5417	1.07527	6.19462	4.27847626683825-99.0215405742169i
0.36	36.8333	1.43369	17.4114	278.510947742186+6.29318249929575i
0.45	3.25	1.79211	25.145	-351.267062715812-196.145814745158i
0.54	1.58331	2.15054	7.5867	-89.6507272200945+81.838956205775i
0.63	40.9167	2.50896	8.22505	131.421649633054+6.86349440551709i
0.72	25.25	2.86738	5.82348	63.8333139999999-67.875i
0.81	158.708	3.22581	10.8624	-170.02288223561+36.0284135136275i
0.9	38.4167	3.58423	14.0561	202.304859125865+98.2412263654227i
0.99	10.625	3.94265	4.70361	-25.4146520651579-70.8366024808908i
1.08	7.45831	4.30108	11.7559	-167.261009742185+86.0431204992961i
1.17	70	4.6595	12.5311	-185.37985397819-76.377697593372i
1.26	39.0417	5.01792	18.1913	277.901779506748+86.5289153506359i
1.35	79.0833	5.37634	6.97804	11.724210451796-111.031348479993i
1.44	113.5	5.73477	8.92448	-142.791748
1.53	12.5417	6.09319	6.97804	11.7242104517963+111.031348479993i
1.62	36.4167	6.45161	18.1913	277.901779506748-86.5289153506363i
1.71	0.375	6.81004	12.5311	-185.379853978189+76.3776975933722i
1.8	24.7917	7.16846	11.7559	-167.261009742186-86.0431204992957i
1.89	32.9583	7.52688	4.70361	-25.4146520651577+70.8366024808905i
1.98	42.7917	7.8853	14.0561	202.304859125865-98.2412263654229i
2.07	109.917	8.24373	10.8624	-170.02288223561-36.0284135136273i
2.16	24.8333	8.60215	5.82348	63.833314+67.875i
2.25	49.75	8.96057	8.22505	131.421649633054-6.86349440551784i
2.34	20.8333	9.319	7.5867	-89.6507272200944-81.8389562057746i
2.43	12.2083	9.67742	25.145	-351.267062715811+196.145814745159i
2.52	55.2083	10.0358	17.4114	278.510947742185-6.29318249929621i
2.61	20.125	10.3943	6.19462	4.27847626683881+99.0215405742167i
2.7	16.8333	10.7527	6.44682	-71.5559114125188-74.2932731909878i
2.79	20.0833	11.1111	12.31	-192.673381356921+40.8643943046804i
D15
Time	Data	FFT Freq	FFT Mag	FFT Complex			Max
0	30.9583	0	48.0078	768.125001			7.32204
0.09	48.125	0.358423	7.32204	44.3772836927768-108.422340015683i
0.18	49.375	0.716846	3.145	24.3498569398592-44.0361725714728i
0.27	29.25	1.07527	5.04647	-34.8676877274867-72.8269180919349i
0.36	28.7083	1.43369	6.89722	54.1790289534221-96.1403514145628i
0.45	44.0833	1.79211	2.09321	5.65494410314021-33.0104400868046i
0.54	12.2083	2.15054	3.5608	-56.4023833952668-8.04207518832488i
0.63	31.5833	2.50896	6.94536	32.9287376026816-106.134972682614i
0.72	32	2.86738	0.580494	4.50006200000007-8.12493899999992i
0.81	29.4583	3.22581	4.33262	-7.97276799888289-68.8618967137819i
0.9	25.9167	3.58423	5.03058	-70.1275072420387-39.5051105355556i
0.99	27.8333	3.94265	1.43965	11.6858336031966-19.850115870145i
1.08	17.5	4.30108	4.50286	62.4875350465777+35.8595845854371i
1.17	14.375	4.6595	3.04752	26.118456936455+41.1750894846327i
1.26	34.3333	5.01792	2.14833	30.8467856974461-15.1658319187035i
1.35	31.4167	5.37634	2.64258	-19.2580482118811-37.6408286869429i
1.44	23.625	5.73477	0.346359	5.5417470000001
1.53	13.375	6.09319	2.64258	-19.258048211881+37.6408286869429i
1.62	30.75	6.45161	2.14833	30.8467856974462+15.1658319187033i
1.71	26.125	6.81004	3.04752	26.1184569364549-41.1750894846328i
1.8	13.1667	7.16846	4.50286	62.4875350465777-35.8595845854371i
1.89	6.45831	7.52688	1.43965	11.6858336031966+19.8501158701449i
1.98	2.79169	7.8853	5.03058	-70.1275072420385+39.5051105355557i
2.07	17.4167	8.24373	4.33262	-7.97276799888269+68.8618967137819i
2.16	40.4167	8.60215	0.580494	4.50006200000008+8.12493899999992i
2.25	15.5833	8.96057	6.94536	32.9287376026819+106.134972682614i
2.34	22.5417	9.319	3.5608	-56.4023833952667+8.04207518832499i
2.43	22.2083	9.67742	2.09321	5.65494410314036+33.0104400868046i
2.52	9.29169	10.0358	6.89722	54.1790289534223+96.1403514145629i
2.61	23.25	10.3943	5.04647	-34.8676877274865+72.8269180919352i
2.7	13.25	10.7527	3.145	24.3498569398593+44.0361725714727i
2.79	0.75	11.1111	7.32204	44.3772836927771+108.422340015683i
D16
Time	Data	FFT Freq	FFT Mag	FFT Complex			Max
0	173.964	0	308.166	4930.660643			8.95477
0.09	166.054	0.358423	5.29541	84.1001970213444-10.2832041205826i
0.18	159.321	0.716846	2.39734	31.272695350542-22.2107232674475i
0.27	157.804	1.07527	7.60444	96.4183381013886-74.2115718775991i
0.36	162.768	1.43369	1.70232	27.140866400695+2.28869009957016i
0.45	157.089	1.79211	8.69818	116.114488801293+76.7200046522889i
0.54	145.143	2.15054	2.52658	-32.0087734600718+24.6908579159722i
0.63	148.661	2.50896	5.87374	-73.9041492794641+58.0550153428093i
0.72	164.518	2.86738	8.95477	140.910703-25.92859i
0.81	143.696	3.22581	2.38396	-30.2149221099427-23.2802304744332i
0.9	134.857	3.58423	3.34424	-51.5041440032612+14.5054881902115i
0.99	146.304	3.94265	4.65717	73.9849151147806+8.87008720218204i
1.08	196.75	4.30108	3.96595	-62.7122784006952+9.6816320995702i
1.17	144.929	4.6595	3.6484	56.8687206503174+13.1726464829826i
1.26	145.411	5.01792	0.643403	9.31163011279114+4.38967500679182i
1.35	142.304	5.37634	6.63053	-73.0817002997171+76.9013338728638i
1.44	142.679	5.73477	0.675224	10.8035909999999
1.53	151.357	6.09319	6.63053	-73.0817002997173-76.9013338728634i
1.62	145.25	6.45161	0.643403	9.31163011279116-4.38967500679183i
1.71	140.179	6.81004	3.6484	56.8687206503173-13.1726464829826i
1.8	172.732	7.16846	3.96595	-62.7122784006953-9.68163209957011i
1.89	151.893	7.52688	4.65717	73.9849151147805-8.87008720218215i
1.98	135.643	7.8853	3.34424	-51.5041440032612-14.5054881902114i
2.07	157.446	8.24373	2.38396	-30.2149221099427+23.2802304744334i
2.16	162.857	8.60215	8.95477	140.910703+25.92859i
2.25	174.125	8.96057	5.87374	-73.9041492794644-58.055015342809i
2.34	144.875	9.319	2.52658	-32.0087734600719-24.6908579159722i
2.43	146.214	9.67742	8.69818	116.114488801293-76.7200046522891i
2.52	129.554	10.0358	1.70232	27.140866400695-2.28869009957025i
2.61	153.786	10.3943	7.60444	96.4183381013887+74.2115718775988i
2.7	154.411	10.7527	2.39734	31.272695350542+22.2107232674474i
2.79	178.089	11.1111	5.29541	84.1001970213443+10.2832041205823i
D17
Time	Data	FFT Freq	FFT Mag	FFT Complex			Max
0	78.8068	0	174.31	2788.965941			11.2861
0.09	123.08	0.358423	11.2861	-47.8219206481863-174.130215135826i
0.18	95.4886	0.716846	6.09212	21.553518242461-95.0610579127652i
0.27	78.7841	1.07527	3.30731	21.9753959071906-48.1381570082943i
0.36	101.216	1.43369	3.47735	-14.4760665261571-53.7213331908302i
0.45	110	1.79211	1.26874	12.5428884702585+15.9611931703638i
0.54	103.455	2.15054	5.4587	82.9186531563154-27.4339780725915i
0.63	91.2046	2.50896	6.32229	18.4129307531939-99.4666561667707i
0.72	67.7046	2.86738	6.27296	-32.6477650000001-94.909118i
0.81	106.091	3.22581	5.55333	-72.6118542209909-51.209745865868i
0.9	101.5	3.58423	8.69877	116.877223645621-75.5703514764744i
0.99	101.795	3.94265	5.70963	-28.0655661459373+86.9361529132029i
1.08	85.25	4.30108	7.17816	-114.660287473843-6.60768519083014i
1.17	100.955	4.6595	3.87803	-56.8989072645064+24.749473707233i
1.26	81.2386	5.01792	4.12556	-64.7130430443978-13.0156673166481i
1.35	87.3409	5.37634	6.52667	48.1035131489773-92.6876898622351i
1.44	91.8523	5.73477	3.00781	-48.1249990000001
1.53	105.693	6.09319	6.52667	48.1035131489777+92.6876898622349i
1.62	67.3068	6.45161	4.12556	-64.7130430443978+13.0156673166483i
1.71	98.75	6.81004	3.87803	-56.8989072645064-24.7494737072328i
1.8	98.4204	7.16846	7.17816	-114.660287473843+6.60768519083022i
1.89	64.5	7.52688	5.70963	-28.0655661459376-86.9361529132029i
1.98	90.5114	7.8853	8.69877	116.877223645621+75.5703514764742i
2.07	86.5	8.24373	5.55333	-72.6118542209908+51.209745865868i
2.16	63.7954	8.60215	6.27296	-32.647765+94.909118i
2.25	71.875	8.96057	6.32229	18.4129307531943+99.4666561667706i
2.34	98.25	9.319	5.4587	82.9186531563155+27.4339780725914i
2.43	44.5341	9.67742	1.26874	12.5428884702584-15.9611931703639i
2.52	81.8409	10.0358	3.47735	-14.476066526157+53.7213331908302i
2.61	74.5341	10.3943	3.30731	21.9753959071908+48.1381570082942i
2.7	63.7841	10.7527	6.09212	21.5535182424612+95.0610579127653i
2.79	72.9091	11.1111	11.2861	-47.8219206481857+174.130215135826i
D18
Time	Data	FFT Freq	FFT Mag	FFT Complex			Max
0	94.25	0	131	2096			18.9732
0.09	37.125	0.358423	10.548	-150.902513846566+75.5700837615894i
0.18	25.75	0.716846	2.5613	38.7976959675667-13.1970926460382i
0.27	18.25	1.07527	4.01118	-3.17431847507226+64.1002845553071i
0.36	99.75	1.43369	4.49949	57.0984261636302+43.8472718241315i
0.45	54.25	1.79211	18.9732	12.8979268718319+303.296523819754i
0.54	88.5	2.15054	5.10934	79.2251475542186+20.1579037481773i
0.63	41.5	2.50896	4.62625	70.4330978545956+22.7625852776323i
0.72	28.375	2.86738	11.9722	101.625-162.375i
0.81	75.125	3.22581	8.98968	-52.6646544610986+133.846502006052i
0.9	82.75	3.58423	11.3769	96.6623072597326-154.244269691536i
0.99	44	3.94265	8.67599	104.657976020676-91.1952120418742i
1.08	89.625	4.30108	3.60332	-39.5984261636302-41.9027281758684i
1.17	67.75	4.6595	11.5457	29.2346852922415+182.403533953546i
1.26	62.75	5.01792	2.29381	-4.68515078151805+36.400733914249i
1.35	37	5.37634	10.4933	74.5178007433932+150.448985749875i
1.44	83.625	5.73477	5.73438	91.75
1.53	135.375	6.09319	10.4933	74.5178007433926-150.448985749875i
1.62	64	6.45161	2.29381	-4.68515078151814-36.400733914249i
1.71	73	6.81004	11.5457	29.2346852922411-182.403533953546i
1.8	75.5	7.16846	3.60332	-39.5984261636302+41.9027281758685i
1.89	69.75	7.52688	8.67599	104.657976020676+91.195212041874i
1.98	47.75	7.8853	11.3769	96.6623072597329+154.244269691535i
2.07	82.375	8.24373	8.98968	-52.6646544610989-133.846502006052i
2.16	97	8.60215	11.9722	101.625+162.375i
2.25	60.25	8.96057	4.62625	70.4330978545956-22.7625852776325i
2.34	54.125	9.319	5.10934	79.2251475542187-20.1579037481773i
2.43	57.25	9.67742	18.9732	12.8979268718313-303.296523819754i
2.52	29.625	10.0358	4.49949	57.0984261636301-43.8472718241316i
2.61	82.625	10.3943	4.01118	-3.17431847507247-64.1002845553074i
2.7	70.5	10.7527	2.5613	38.7976959675667+13.1970926460382i
2.79	66.5	11.1111	10.548	-150.902513846566-75.5700837615892i
D19
Time	Data	FFT Freq	FFT Mag	FFT Complex			Max
0	17.5	0	50.2109	803.375			15.6707
0.09	16.625	0.358423	12.0165	190.668455065856-24.7124743908466i
0.18	40.5	0.716846	5.17191	17.4553867261642+80.8886615441278i
0.27	1.125	1.07527	12.8937	-65.1188452892352+195.751321979295i
0.36	21.75	1.43369	9.49564	-72.7244273169693+133.393997885545i
0.45	38.875	1.79211	9.66997	-20.3675592371502-153.373115957017i
0.54	48.875	2.15054	5.08223	39.7957465738746-70.9121319496459i
0.63	17.5	2.50896	5.54417	88.3993612662788+7.37784641676468i
0.72	64.5	2.86738	7.19117	113.5-18.875i
0.81	29.75	3.22581	6.56034	8.63248918664706+104.609853121914i
0.9	1.875	3.58423	15.6707	-109.048794901079+225.775205571896i
0.99	10.625	3.94265	12.5278	-80.8793816195311+183.402923924341i
1.08	13	4.30108	6.7739	-85.2755726830305+66.8939978855448i
1.17	20.625	4.6595	10.1926	-158.71094504447-37.4991167980395i
1.26	22.5	5.01792	4.1378	-66.202338398959+0.575999065669791i
1.35	16.875	5.37634	1.21142	19.3764256716049+0.493053655609875i
1.44	19.75	5.73477	7.35156	117.625
1.53	7	6.09319	1.21142	19.3764256716049-0.493053655609703i
1.62	15.5	6.45161	4.1378	-66.2023383989592-0.575999065669535i
1.71	5.375	6.81004	10.1926	-158.71094504447+37.49911679804i
1.8	22.625	7.16846	6.7739	-85.2755726830306-66.8939978855447i
1.89	34.125	7.52688	12.5278	-80.8793816195316-183.402923924341i
1.98	20.125	7.8853	15.6707	-109.04879490108-225.775205571896i
2.07	3.25	8.24373	6.56034	8.63248918664649-104.609853121914i
2.16	2.25	8.60215	7.19117	113.5+18.875i
2.25	3.875	8.96057	5.54417	88.3993612662786-7.37784641676497i
2.34	12.25	9.319	5.08223	39.7957465738745+70.9121319496456i
2.43	26.25	9.67742	9.66997	-20.36755923715+153.373115957017i
2.52	125.625	10.0358	9.49564	-72.7244273169696-133.393997885545i
2.61	30	10.3943	12.8937	-65.1188452892358-195.751321979294i
2.7	11.875	10.7527	5.17191	17.455386726164-80.888661544128i
2.79	81	11.1111	12.0165	190.668455065856+24.7124743908459i
D21
Time	Data	FFT Freq	FFT Mag	FFT Complex			Max
0	55	0	101.977	1631.625			15.121
0.09	37.75	0.358423	3.97971	-22.0094377857487-59.7505526374336i
0.18	36.125	0.716846	8.05859	67.2549988944386-110.007379911104i
0.27	57.875	1.07527	4.33681	-63.9859394417525-26.8446949322309i
0.36	85.125	1.43369	12.7385	-190.527281758685+72.3915042944955i
0.45	98.5	1.79211	5.88349	-46.1571967923637+82.0430617600755i
0.54	59.375	2.15054	13.8177	215.084408901027+51.1540608595914i
0.63	43.625	2.50896	1.64924	-25.3232202592659+7.41984908286229i
0.72	6	2.86738	8.55804	127.375-50.25i
0.81	49.5	3.22581	7.21479	-114.005604134253-18.1197634444633i
0.9	52.625	3.58423	8.89784	141.502053733023-15.6557064778212i
0.99	31.625	3.94265	7.26808	96.5402103664199+64.8318865025714i
1.08	98.125	4.30108	13.179	-209.972718241315-19.3584957055044i
1.17	36.125	4.6595	15.121	224.875310178657+89.2398547183389i
1.26	27	5.01792	2.06225	-31.3414615284883-10.3171472485164i
1.35	73.75	5.37634	5.59739	-9.93412213169342+89.0055597433149i
1.44	50	5.73477	11.8984	-190.375
1.53	96	6.09319	5.59739	-9.93412213169371-89.0055597433147i
1.62	1.125	6.45161	2.06225	-31.3414615284884+10.3171472485167i
1.71	55.125	6.81004	15.121	224.875310178657-89.2398547183395i
1.8	91.75	7.16846	13.179	-209.972718241315+19.3584957055045i
1.89	44	7.52688	7.26808	96.54021036642-64.8318865025717i
1.98	57.5	7.8853	8.89784	141.502053733023+15.6557064778211i
2.07	57.125	8.24373	7.21479	-114.005604134253+18.1197634444636i
2.16	0.875	8.60215	8.55804	127.375+50.25i
2.25	51.125	8.96057	1.64924	-25.3232202592658-7.41984908286227i
2.34	35.5	9.319	13.8177	215.084408901026-51.1540608595917i
2.43	57.75	9.67742	5.88349	-46.1571967923638-82.0430617600754i
2.52	37.125	10.0358	12.7385	-190.527281758685-72.3915042944955i
2.61	67.625	10.3943	4.33681	-63.9859394417524+26.8446949322312i
2.7	27.375	10.7527	8.05859	67.2549988944388+110.007379911104i
2.79	53.5	11.1111	3.97971	-22.0094377857486+59.7505526374336i
E03
Time	Data	FFT Freq	FFT Mag	FFT Complex			Max
0	22.5	0	95.4531	1527.25			15.9213
0.09	28.625	0.358423	15.9213	-172.493627646319-187.452797571164i
0.18	33	0.716846	11.2165	39.5047377126139+175.062379056522i
0.27	45.125	1.07527	7.98567	-94.5921682556553+85.8933958828818i
0.36	5.5	1.43369	4.56513	70.7016414560121-18.3421445971684i
0.45	63.25	1.79211	6.64247	38.7527963378473+98.9623503763501i
0.54	53.625	2.15054	4.78841	-64.2286422165002+41.7670095299574i
0.63	46.375	2.50896	7.69209	-122.785304581868+8.41750061928646i
0.72	86.125	2.86738	7.98878	-123.75-32i
0.81	50.125	3.22581	5.47582	44.2737279076274-75.6035223828195i
0.9	51.875	3.58423	7.86898	-111.086482127115+59.2582343724464i
0.99	98.25	3.94265	5.51411	-4.69934728666663+88.1005101720764i
1.08	46.125	4.30108	9.79735	135.048358543988-79.5921445971685i
1.17	68.375	4.6595	7.04433	40.3620956953376-105.234425605624i
1.26	65.5	5.01792	2.46379	-37.6896133689985+11.5536038990111i
1.35	76.125	5.37634	2.29717	27.1818278296959-24.7398018575018i
1.44	53	5.73477	8.51562	-136.25
1.53	72.875	6.09319	2.29717	27.1818278296962+24.7398018575015i
1.62	64.5	6.45161	2.46379	-37.6896133689986-11.553603899011i
1.71	50.75	6.81004	7.04433	40.3620956953378+105.234425605624i
1.8	17.625	7.16846	9.79735	135.048358543988+79.5921445971684i
1.89	26.75	7.52688	5.51411	-4.6993472866667-88.1005101720764i
1.98	27.875	7.8853	7.86898	-111.086482127115-59.2582343724462i
2.07	7.5	8.24373	5.47582	44.2737279076277+75.6035223828193i
2.16	32.75	8.60215	7.98878	-123.75+32i
2.25	70.25	8.96057	7.69209	-122.785304581867-8.41750061928607i
2.34	40.125	9.319	4.78841	-64.2286422165004-41.7670095299574i
2.43	34.5	9.67742	6.64247	38.752796337847-98.9623503763503i
2.52	22.25	10.0358	4.56513	70.7016414560121+18.3421445971685i
2.61	51.625	10.3943	7.98567	-94.5921682556554-85.8933958828817i
2.7	73.125	10.7527	11.2165	39.5047377126134-175.062379056522i
2.79	41.25	11.1111	15.9213	-172.493627646319+187.452797571164i
E04
Time	Data	FFT Freq	FFT Mag	FFT Complex			Max
0	100.85	0	267.903	4286.449952			14.9216
0.09	117.45	0.358423	6.31794	-100.462518994503+11.2191539937788i
0.18	116.35	0.716846	1.87829	24.5411812806901-17.3463529507751i
0.27	135.55	1.07527	5.13861	-78.1840267302635-25.4366026537823i
0.36	113.95	1.43369	14.9216	-41.0051402939653+235.197439797088i
0.45	160.675	1.79211	3.96008	13.1755776740219+61.9762016101073i
0.54	156.35	2.15054	6.66255	-105.440857234054+15.6831040938399i
0.63	151.175	2.50896	8.44728	88.9723245828037-101.740922275814i
0.72	83.025	2.86738	7.6164	-116.825042-34.6750179999999i
0.81	141.775	3.22581	11.4194	-49.5632067076976+175.860100968119i
0.9	139.525	3.58423	8.12768	58.2237580233492+116.28041015115i
0.99	91.025	3.94265	11.0538	-145.764393901485-100.161430750882i
1.08	130.925	4.30108	3.02178	-38.4949197060346-29.2526322029125i
1.17	167.8	4.6595	2.35172	35.8818295139117-11.3278209657768i
1.26	170.6	5.01792	5.48739	83.875989930015-25.9489988934646i
1.35	135.675	5.37634	10.8589	-151.455489436788-85.1333607132929i
1.44	149.275	5.73477	0.887493	-14.1998919999996
1.53	109.4	6.09319	10.8589	-151.455489436788+85.1333607132932i
1.62	154.1	6.45161	5.48739	83.8759899300151+25.9489988934646i
1.71	138.3	6.81004	2.35172	35.8818295139117+11.3278209657766i
1.8	134.75	7.16846	3.02178	-38.4949197060346+29.2526322029126i
1.89	126.125	7.52688	11.0538	-145.764393901484+100.161430750882i
1.98	152.7	7.8853	8.12768	58.223758023349-116.28041015115i
2.07	132.775	8.24373	11.4194	-49.5632067076981-175.860100968119i
2.16	151.8	8.60215	7.6164	-116.825042+34.6750179999999i
2.25	140.775	8.96057	8.44728	88.9723245828038+101.740922275813i
2.34	87.15	9.319	6.66255	-105.440857234054-15.6831040938396i
2.43	128.075	9.67742	3.96008	13.175577674022-61.9762016101076i
2.52	145.075	10.0358	14.9216	-41.0051402939657-235.197439797088i
2.61	128.5	10.3943	5.13861	-78.1840267302634+25.4366026537824i
2.7	149.7	10.7527	1.87829	24.5411812806902+17.346352950775i
2.79	145.25	11.1111	6.31794	-100.462518994503-11.2191539937787i
E05
Time	Data	FFT Freq	FFT Mag	FFT Complex			Max
0	195.663	0	388.159	6210.548065			11.4174
0.09	189.731	0.358423	2.70688	39.2831099717294-18.2371527732653i
0.18	178.904	0.716846	7.81361	23.3902278112617-122.810249600703i
0.27	265.01	1.07527	4.42283	-61.58620188651-34.8547848508936i
0.36	197.413	1.43369	3.13737	-16.2877850701964+47.4820585787812i
0.45	181.452	1.79211	8.74784	-117.618797856414-75.8692411001742i
0.54	198.067	2.15054	4.21104	-63.4984654886484-22.5290201843822i
0.63	222.779	2.50896	3.86992	-44.5765763093179+42.974995519439i
0.72	173.885	2.86738	6.90003	56.7595820000002+94.6922910000001i
0.81	211.058	3.22581	4.91081	60.8372407598647+49.7245964072547i
0.9	163.25	3.58423	11.4174	181.268275638295-22.6486534331494i
0.99	183.769	3.94265	10.3842	165.292546049095+16.8238512959539i
1.08	185.038	4.30108	7.47525	-70.0006669298036-96.979489421219i
1.17	182.01	4.6595	3.35812	34.0011653192777+41.6032701694562i
1.26	193.029	5.01792	3.40852	-47.3138459609084-27.1222668494698i
1.35	208.346	5.37634	9.19315	-30.9403500477251-143.799493261228i
1.44	190.077	5.73477	10.4585	-167.336517
1.53	215.019	6.09319	9.19315	-30.9403500477247+143.799493261228i
1.62	169.567	6.45161	3.40852	-47.3138459609083+27.12226684947i
1.71	191.875	6.81004	3.35812	34.0011653192776-41.6032701694563i
1.8	210.144	7.16846	7.47525	-70.0006669298035+96.979489421219i
1.89	179.712	7.52688	10.3842	165.292546049095-16.8238512959543i
1.98	211.567	7.8853	11.4174	181.268275638295+22.6486534331489i
2.07	203.981	8.24373	4.91081	60.8372407598648-49.7245964072549i
2.16	188.394	8.60215	6.90003	56.7595820000001-94.6922910000001i
2.25	176	8.96057	3.86992	-44.5765763093179-42.9749955194388i
2.34	193.375	9.319	4.21104	-63.4984654886483+22.5290201843824i
2.43	179.51	9.67742	8.74784	-117.618797856413+75.8692411001745i
2.52	198.567	10.0358	3.13737	-16.2877850701965-47.4820585787812i
2.61	212.144	10.3943	4.42283	-61.5862018865099+34.8547848508939i
2.7	174.663	10.7527	7.81361	23.390227811262+122.810249600703i
2.79	186.548	11.1111	2.70688	39.2831099717295+18.2371527732652i
E08
Time	Data	FFT Freq	FFT Mag	FFT Complex			Max
0	27.125	0	52.5243	840.388791			8.69246
0.09	18.3055	0.358423	5.7698	-91.4910963921133+12.3197126504068i
0.18	50.0139	0.716846	8.69246	134.416083853038-35.7125984564887i
0.27	30.5695	1.07527	3.21755	51.4336432596493+2.20115092709997i
0.36	7.11108	1.43369	5.27467	53.9578393750835+64.8924440758042i
0.45	14.3055	1.79211	6.65819	-73.1804681275659-77.417524630867i
0.54	9.23608	2.15054	5.27801	-78.5679650313789+30.9605381527973i
0.63	28.6528	2.50896	5.00725	-70.2109888142328-38.5872991505856i
0.72	20.2083	2.86738	2.52547	-38.2639150000001+12.9860840000001i
0.81	34.0139	3.22581	0.662452	0.292477500583956+10.5951995538618i
0.9	8.90277	3.58423	3.33139	-51.6684998918365-13.0957044359494i
0.99	29.8055	3.94265	7.60933	117.708424892943+31.1062562741838i
1.08	10.7639	4.30108	4.81762	-31.3467533750835+70.4202760758043i
1.17	30.25	4.6595	2.74872	39.5345819730598-19.2667897904221i
1.26	38.6389	5.01792	5.22679	53.8205050701779+64.0086229547645i
1.35	66.6667	5.37634	3.99494	52.2466737076755-36.8230062677193i
1.44	23.8333	5.73477	6.85937	-109.749877
1.53	39.6389	6.09319	3.99494	52.2466737076756+36.8230062677191i
1.62	34.1945	6.45161	5.22679	53.8205050701778-64.0086229547645i
1.71	15.4861	6.81004	2.74872	39.5345819730599+19.266789790422i
1.8	48.9167	7.16846	4.81762	-31.3467533750836-70.4202760758041i
1.89	38.5	7.52688	7.60933	117.708424892943-31.1062562741842i
1.98	17.2917	7.8853	3.33139	-51.6684998918365+13.0957044359496i
2.07	40.4167	8.24373	0.662452	0.292477500584141-10.5951995538619i
2.16	16.25	8.60215	2.52547	-38.2639150000001-12.9860840000001i
2.25	14.7222	8.96057	5.00725	-70.2109888142326+38.5872991505858i
2.34	9.16669	9.319	5.27801	-78.5679650313791-30.9605381527971i
2.43	7.15277	9.67742	6.65819	-73.1804681275656+77.4175246308673i
2.52	9.31946	10.0358	5.27467	53.9578393750833-64.8924440758043i
2.61	41.3055	10.3943	3.21755	51.4336432596494-2.20115092710003i
2.7	34.3472	10.7527	8.69246	134.416083853038+35.7125984564884i
2.79	25.2778	11.1111	5.7698	-91.4910963921132-12.3197126504065i
E09
Time	Data	FFT Freq	FFT Mag	FFT Complex			Max
0	197.643	0	398.106	6369.696411			13.6451
0.09	216.679	0.358423	13.6451	151.306691414366-157.38699861134i
0.18	249.196	0.716846	7.03358	1.70129164255139-112.524343057887i
0.27	222.643	1.07527	10.5973	-51.8999823174713-161.417749827957i
0.36	218.929	1.43369	6.26441	-76.8433396141685-64.3527757952416i
0.45	244.518	1.79211	6.31584	-37.7871895397127-93.7226822658574i
0.54	209.089	2.15054	10.2291	130.079563157149+99.3270019615663i
0.63	194.911	2.50896	8.93762	-121.94583464872-74.6911385578397i
0.72	188.679	2.86738	6.7708	-12.5179150000002-107.607086i
0.81	186.536	3.22581	8.48349	-103.920867836011+87.3194227354148i
0.9	232.446	3.58423	3.73269	-38.8676707852081-45.3446584020351i
0.99	183.357	3.94265	6.42337	-62.3446538594184-81.7044017811942i
1.08	190.196	4.30108	11.5371	144.986163614168+114.254342204758i
1.17	203.982	4.6595	4.61009	60.2735834023334+42.5188321115412i
1.26	183.696	5.01792	3.23096	-14.4845920144919-49.6245954214887i
1.35	199.714	5.37634	3.73203	14.3182533846332+57.9703281367499i
1.44	216.643	5.73477	0.577007	-9.23211700000047
1.53	182.911	6.09319	3.73203	14.3182533846331-57.97032813675i
1.62	155.804	6.45161	3.23096	-14.4845920144918+49.6245954214888i
1.71	180.357	6.81004	4.61009	60.2735834023334-42.5188321115416i
1.8	194.464	7.16846	11.5371	144.986163614168-114.254342204758i
1.89	231.679	7.52688	6.42337	-62.3446538594181+81.7044017811943i
1.98	169.643	7.8853	3.73269	-38.8676707852081+45.3446584020353i
2.07	166.696	8.24373	8.48349	-103.920867836011-87.3194227354146i
2.16	206	8.60215	6.7708	-12.5179150000001+107.607086i
2.25	190.107	8.96057	8.93762	-121.94583464872+74.6911385578399i
2.34	205.393	9.319	10.2291	130.079563157148-99.3270019615665i
2.43	214.5	9.67742	6.31584	-37.7871895397124+93.7226822658573i
2.52	171.304	10.0358	6.26441	-76.8433396141683+64.3527757952418i
2.61	192.125	10.3943	10.5973	-51.8999823174711+161.417749827957i
2.7	191.107	10.7527	7.03358	1.70129164255165+112.524343057887i
2.79	178.75	11.1111	13.6451	151.306691414366+157.386998611339i
E10
Time	Data	FFT Freq	FFT Mag	FFT Complex			Max
0	31.9416	0	45.6479	730.36667			7.93854
0.09	20.975	0.358423	6.11573	-13.1054614569646+96.9700847916822i
0.18	27.575	0.716846	5.2306	80.4221198353982-23.1567232358914i
0.27	31.8084	1.07527	4.52801	30.0678215574225-65.914023612057i
0.36	14.9334	1.43369	2.9092	42.4617312828841-19.0694351977155i
0.45	13.675	1.79211	1.86193	-21.0314316939816+21.0991144887673i
0.54	11.8583	2.15054	7.70532	120.202660913766-27.3959094414891i
0.63	16.3084	2.50896	4.89424	-11.2695229786088+77.492694827147i
0.72	0.625	2.86738	5.8235	-13.508361+92.191679i
0.81	4.5	3.22581	3.76454	39.1453788865263+45.7778857664795i
0.9	19.8917	3.58423	7.61162	-43.2447319286707+113.849457729573i
0.99	22.9833	3.94265	4.62046	-44.029806058244-59.3853828659032i
1.08	27.4416	4.30108	1.75982	-27.695009282884+5.08046880228446i
1.17	17.225	4.6595	5.91626	93.2499283280455-16.2788482386389i
1.26	0.924988	5.01792	3.2946	-31.9135008204936+41.9553479351704i
1.35	51.1333	5.37634	1.84538	9.63959741580468+27.9081484591032i
1.44	21.6083	5.73477	7.93854	-127.016696
1.53	38.4334	6.09319	1.84538	9.63959741580457-27.9081484591032i
1.62	30.5666	6.45161	3.2946	-31.9135008204938-41.9553479351701i
1.71	16.8	6.81004	5.91626	93.2499283280456+16.2788482386386i
1.8	9.72498	7.16846	1.75982	-27.695009282884-5.0804688022844i
1.89	36.4167	7.52688	4.62046	-44.0298060582438+59.3853828659034i
1.98	45.275	7.8853	7.61162	-43.2447319286711-113.849457729573i
2.07	22.0917	8.24373	3.76454	39.1453788865262-45.7778857664795i
2.16	21.5584	8.60215	5.8235	-13.5083610000001-92.191679i
2.25	35.0917	8.96057	4.89424	-11.2695229786091-77.492694827147i
2.34	6.79999	9.319	7.70532	120.202660913766+27.3959094414888i
2.43	48.7	9.67742	1.86193	-21.0314316939816-21.0991144887672i
2.52	16.25	10.0358	2.9092	42.4617312828841+19.0694351977154i
2.61	1.93335	10.3943	4.52801	30.0678215574227+65.9140236120569i
2.7	14.7	10.7527	5.2306	80.4221198353982+23.1567232358912i
2.79	50.6166	11.1111	6.11573	-13.1054614569648-96.9700847916821i
E11
Time	Data	FFT Freq	FFT Mag	FFT Complex			Max
0	124.432	0	192.574	3081.181796			16.9105
0.09	116.511	0.358423	7.2483	88.2990841114143+75.1862031875325i
0.18	132.489	0.716846	13.9235	5.22081841385649-222.714618933681i
0.27	91.0682	1.07527	9.22287	140.351266676157-45.5766005262837i
0.36	112.898	1.43369	3.46319	52.5924895429922-17.4474748268384i
0.45	79.9318	1.79211	10.0737	77.6847061135242-141.222907897039i
0.54	110.398	2.15054	1.69013	23.9991020270014+12.4626785980168i
0.63	64.6023	2.50896	5.1065	47.685008516941+66.3452098476758i
0.72	132.318	2.86738	4.98728	77.0114120000001+20.8976719999999i
0.81	85.3296	3.22581	7.24128	-110.127868001382-35.9930158723294i
0.9	81.0114	3.58423	8.04626	16.805154079992+127.638534225332i
0.99	56.7159	3.94265	7.81695	-119.502629082231+36.9044267870345i
1.08	95.8409	4.30108	4.83307	-41.1152555429923-65.4929488268384i
1.17	87.5568	4.6595	7.75647	-24.5862701207688-121.643749868621i
1.26	74.2954	5.01792	0.913238	8.52046147915009+11.8704166936349i
1.35	81.2273	5.37634	9.07214	72.196701786346+125.926197441116i
1.44	102.932	5.73477	16.9105	270.568208
1.53	66.0227	6.09319	9.07214	72.1967017863457-125.926197441116i
1.62	89.8864	6.45161	0.913238	8.52046147915014-11.8704166936348i
1.71	116.318	6.81004	7.75647	-24.5862701207685+121.643749868621i
1.8	119.705	7.16846	4.83307	-41.1152555429922+65.4929488268384i
1.89	109.545	7.52688	7.81695	-119.502629082231-36.9044267870342i
1.98	128.773	7.8853	8.04626	16.8051540799916-127.638534225332i
2.07	108.568	8.24373	7.24128	-110.127868001382+35.9930158723299i
2.16	81.4091	8.60215	4.98728	77.0114120000001-20.8976719999999i
2.25	109.466	8.96057	5.1065	47.6850085169407-66.345209847676i
2.34	84.3182	9.319	1.69013	23.9991020270014-12.4626785980169i
2.43	90.5454	9.67742	10.0737	77.6847061135243+141.222907897039i
2.52	106.909	10.0358	3.46319	52.5924895429922+17.4474748268384i
2.61	37.8409	10.3943	9.22287	140.351266676157+45.5766005262833i
2.7	98.2614	10.7527	13.9235	5.22081841385705+222.714618933681i
2.79	104.057	11.1111	7.2483	88.2990841114139-75.1862031875326i
E12
Time	Data	FFT Freq	FFT Mag	FFT Complex			Max
0	71.3889	0	144.302	2308.833311			17.441
0.09	72.5	0.358423	5.62823	59.1703693300393-67.883576003853i
0.18	64.6667	0.716846	6.2041	99.2609624370439-0.967413887627018i
0.27	66.1389	1.07527	7.19716	-40.8628015607996+107.660537551794i
0.36	135.097	1.43369	4.3922	-66.4743017592249-22.7986724288706i
0.45	44.375	1.79211	10.2829	-142.730658319968+81.8352669456294i
0.54	92.0417	2.15054	3.30012	52.6239146606227-4.33268830277947i
0.63	37.5139	2.50896	8.83255	-10.2989842286797+140.944948882663i
0.72	96.7639	2.86738	2.34923	34.6666870000001+14.5277080000001i
0.81	68.3611	3.22581	15.5789	-104.835203755016-226.144572043023i
0.9	75.9028	3.58423	12.6116	196.873227089217-44.253321619267i
0.99	66.7222	3.94265	3.49515	-51.1521719213078-22.6001807915467i
1.08	89.8472	4.30108	5.17865	-7.47015824077531-82.5209624288708i
1.17	63.6111	4.6595	5.80194	-92.7153079327554-4.63402468471217i
1.26	38.7222	5.01792	6.22992	-23.8691881868838+96.7787007958859i
1.35	61	5.37634	17.441	45.7580063884874+275.278868571131i
1.44	113.597	5.73477	4.98264	79.722227
1.53	77.4445	6.09319	17.441	45.7580063884867-275.278868571131i
1.62	62.5417	6.45161	6.22992	-23.8691881868841-96.7787007958856i
1.71	98.6805	6.81004	5.80194	-92.7153079327554+4.63402468471226i
1.8	44.9722	7.16846	5.17865	-7.47015824077513+82.5209624288707i
1.89	53.0972	7.52688	3.49515	-51.1521719213076+22.6001807915466i
1.98	80.875	7.8853	12.6116	196.873227089217+44.2533216192667i
2.07	82.8055	8.24373	15.5789	-104.835203755016+226.144572043024i
2.16	7	8.60215	2.34923	34.6666870000001-14.5277080000001i
2.25	64.8889	8.96057	8.83255	-10.2989842286799-140.944948882663i
2.34	71.8611	9.319	3.30012	52.6239146606227+4.33268830277956i
2.43	79.7778	9.67742	10.2829	-142.730658319968-81.8352669456291i
2.52	55.8055	10.0358	4.3922	-66.4743017592248+22.7986724288707i
2.61	105.736	10.3943	7.19716	-40.8628015608-107.660537551794i
2.7	93.1945	10.7527	6.2041	99.2609624370438+0.967413887626961i
2.79	71.9028	11.1111	5.62823	59.1703693300392+67.8835760038527i
E13
Time	Data	FFT Freq	FFT Mag	FFT Complex			Max
0	22.0417	0	133.208	2131.333311			16.5821
0.09	61.875	0.358423	11.1037	-172.527468021411+42.3925956730131i
0.18	49.625	0.716846	1.21848	15.0569851781798+12.3841143626883i
0.27	79.125	1.07527	5.27127	-23.5940520521611-80.9728180130969i
0.36	70.9167	1.43369	1.69774	-19.5818983202378-18.8261875877254i
0.45	66.125	1.79211	7.19852	-88.6468826348969-73.53450906994i
0.54	33.9167	2.15054	16.5821	47.9078506168804+260.951903909303i
0.63	56.75	2.50896	2.06424	-26.7118054668069+19.4246424783364i
0.72	39.625	2.86738	4.73958	-75.8332809999999+8.3344000000011E-002i
0.81	83.0833	3.22581	6.73847	-10.0893254172028+107.342345185431i
0.9	94.5	3.58423	8.7479	-124.270400132665-64.4006572180298i
0.99	55.375	3.94265	6.42904	-15.9219490098517-101.624858251939i
1.08	59.2917	4.30108	3.80674	-58.0013516797621+18.5905004122746i
1.17	53.9583	4.6595	2.66405	-27.7299824543439+32.3716991835632i
1.26	113.75	5.01792	3.27991	-1.02768766239502-52.4684467646445i
1.35	86.3333	5.37634	13.7092	-183.445038943326-120.254835241233i
1.44	90.625	5.73477	6.42708	102.833247
1.53	57.625	6.09319	13.7092	-183.445038943325+120.254835241234i
1.62	77.6667	6.45161	3.27991	-1.02768766239485+52.4684467646445i
1.71	39.2083	6.81004	2.66405	-27.729982454344-32.3716991835633i
1.8	101.5	7.16846	3.80674	-58.0013516797622-18.5905004122746i
1.89	90.375	7.52688	6.42904	-15.9219490098515+101.624858251939i
1.98	68.0417	7.8853	8.7479	-124.270400132665+64.4006572180302i
2.07	42.5417	8.24373	6.73847	-10.0893254172031-107.342345185431i
2.16	88.625	8.60215	4.73958	-75.8332809999999-8.3344000000011E-002i
2.25	57.7917	8.96057	2.06424	-26.711805466807-19.4246424783366i
[truncated: 4,290 more rows]

## Sheet: David's Results2
A03
Time	Data	FFT Freq	FFT Mag	FFT Complex			Max
0	45.6945	0	328.449	5255.180634			29.863
0.09	182.278	0.358423	11.8437	111.777426239229-153.022110882299i
0.18	219.847	0.716846	7.56859	-100.318481959925+67.8292141060192i
0.27	150.444	1.07527	20.7422	53.8797799659856+327.472423692417i
0.36	137.722	1.43369	2.69902	-40.7317543186633-14.3459244490285i
0.45	188.639	1.79211	21.5619	-299.622217629244-171.009801995132i
0.54	118.653	2.15054	18.8133	-295.979264049931+54.818464212338i
0.63	215.681	2.50896	10.0579	-69.0236191273264-145.372171305863i
0.72	181.903	2.86738	10.8191	-106.972229-136.097137i
0.81	248.75	3.22581	15.191	-163.34880086311+179.980656140825i
0.9	201.806	3.58423	15.8814	-221.622646737041+124.303027338887i
0.99	162	3.94265	29.863	-473.016715070614-67.4931122365845i
1.08	86.2917	4.30108	8.11818	-45.7404136813366+121.570701550971i
1.17	206.236	4.6595	2.4308	-16.1363968816571-35.3873098025926i
1.26	116.639	5.01792	9.27851	-5.07936325310257+148.369197232568i
1.35	164.556	5.37634	16.7877	-48.0651206332626-264.267874689167i
1.44	158.639	5.73477	22.0599	-352.958344
1.53	130.625	6.09319	16.7877	-48.0651206332616+264.267874689167i
1.62	166.597	6.45161	9.27851	-5.07936325310283-148.369197232568i
1.71	160.764	6.81004	2.4308	-16.1363968816571+35.3873098025922i
1.8	167.486	7.16846	8.11818	-45.7404136813368-121.570701550971i
1.89	167.486	7.52688	29.863	-473.016715070614+67.4931122365858i
1.98	160.944	7.8853	15.8814	-221.622646737041-124.303027338887i
2.07	111.264	8.24373	15.191	-163.34880086311-179.980656140825i
2.16	178.181	8.60215	10.8191	-106.972229+136.097137i
2.25	155.319	8.96057	10.0579	-69.0236191273263+145.372171305863i
2.34	85.25	9.319	18.8133	-295.979264049931-54.8184642123378i
2.43	173.944	9.67742	21.5619	-299.622217629244+171.009801995133i
2.52	216.153	10.0358	2.69902	-40.7317543186633+14.3459244490285i
2.61	190.75	10.3943	20.7422	53.8797799659843-327.472423692417i
2.7	209.306	10.7527	7.56859	-100.318481959925-67.8292141060195i
2.79	195.333	11.1111	11.8437	111.77742623923+153.022110882298i
A06
Time	Data	FFT Freq	FFT Mag	FFT Complex			Max
0	48.5	0	142.539	2280.625			27.3346
0.09	33.25	0.358423	23.0994	159.82849091883-333.243849183661i
0.18	80.625	0.716846	6.30408	-91.7793066773163+41.8372088396258i
0.27	129.75	1.07527	6.01639	-62.5310668066297-73.1865794479655i
0.36	77.75	1.43369	11.1952	92.7851640818291+153.218145750508i
0.45	100.125	1.79211	6.06749	-86.2817547011044-44.4966495893044i
0.54	103.125	2.15054	18.1125	-96.1409431867464+273.388689974224i
0.63	88.875	2.50896	9.6396	-11.6553036625891+153.792524506204i
0.72	64.625	2.86738	8.09258	27.6249999999999-126.5i
0.81	181.5	3.22581	27.3346	-129.446153280078+417.757643505788i
0.9	54.625	3.58423	8.45943	-18.9622403797426+134.015953786034i
0.99	44.25	3.94265	5.86689	87.8770298006979+33.0037914629855i
1.08	64.125	4.30108	10.2835	1.21483591817094-164.531854249492i
1.17	84.75	4.6595	15.9769	-82.2860336999112+242.024539722979i
1.26	127.125	5.01792	4.11462	61.8824902438057+22.4644726514359i
1.35	32.375	5.37634	15.171	-177.505208569215-165.568052065421i
1.44	86.25	5.73477	4.86719	-77.875
1.53	67.5	6.09319	15.171	-177.505208569214+165.568052065422i
1.62	7.375	6.45161	4.11462	61.8824902438058-22.4644726514359i
1.71	8.375	6.81004	15.9769	-82.286033699912-242.024539722979i
1.8	66.625	7.16846	10.2835	1.21483591817115+164.531854249492i
1.89	64.5	7.52688	5.86689	87.8770298006975-33.0037914629857i
1.98	49.25	7.8853	8.45943	-18.9622403797429-134.015953786034i
2.07	21.125	8.24373	27.3346	-129.446153280079-417.757643505788i
2.16	106.375	8.60215	8.09258	27.6250000000001+126.5i
2.25	62.375	8.96057	9.6396	-11.6553036625898-153.792524506204i
2.34	46.375	9.319	18.1125	-96.140943186747-273.388689974224i
2.43	66.625	9.67742	6.06749	-86.2817547011044+44.4966495893041i
2.52	50.25	10.0358	11.1952	92.7851640818288-153.218145750508i
2.61	58.875	10.3943	6.01639	-62.5310668066297+73.1865794479655i
2.7	68.375	10.7527	6.30408	-91.7793066773164-41.837208839626i
2.79	135	11.1111	23.0994	159.828490918831+333.24384918366i
A08
Time	Data	FFT Freq	FFT Mag	FFT Complex			Max
0	178.556	0	368.499	5895.986268			19.2695
0.09	180.167	0.358423	4.16192	-41.8817931769877+51.771113021909i
0.18	172.194	0.716846	10.373	108.988662403345+125.166249066894i
0.27	174.806	1.07527	11.4034	35.2601695023279-179.01447169769i
0.36	201.194	1.43369	15.5592	-51.0668626686148+243.653823473309i
0.45	171.403	1.79211	3.68105	-58.4971025883358-6.8493085153993i
0.54	169.292	2.15054	5.12226	81.398359747936+9.54618151051255i
0.63	185.764	2.50896	4.45437	-41.4947227535414+57.9447643296731i
0.72	152.528	2.86738	3.52108	-41.1944880000001-38.4305099999999i
0.81	143.028	3.22581	13.8473	210.864575985312+67.9964569907558i
0.9	178.222	3.58423	2.08545	23.9262234356095-23.2573493184241i
0.99	206.861	3.94265	19.2695	-266.475475535478+155.071796739007i
1.08	176.417	4.30108	13.9179	-22.0165713313854-221.596054526691i
1.17	210.333	4.6595	5.80324	24.5782816391937+89.5397929549755i
1.26	250.153	5.01792	4.37925	64.964466413109+26.2516342379574i
1.35	176.403	5.37634	9.70404	-18.7985170724905+154.122469081251i
1.44	198.111	5.73477	12.4575	-199.319336
1.53	203.25	6.09319	9.70404	-18.7985170724909-154.122469081251i
1.62	125.264	6.45161	4.37925	64.9644664131089-26.2516342379574i
1.71	179.292	6.81004	5.80324	24.5782816391934-89.5397929549754i
1.8	150.569	7.16846	13.9179	-22.016571331385+221.596054526691i
1.89	205.264	7.52688	19.2695	-266.475475535479-155.071796739006i
1.98	232.347	7.8853	2.08545	23.9262234356096+23.2573493184242i
2.07	176.278	8.24373	13.8473	210.864575985312-67.9964569907565i
2.16	154.319	8.60215	3.52108	-41.1944880000001+38.4305099999999i
2.25	236.042	8.96057	4.45437	-41.4947227535416-57.9447643296732i
2.34	130.389	9.319	5.12226	81.3983597479359-9.54618151051258i
2.43	192.583	9.67742	3.68105	-58.4971025883357+6.84930851539924i
2.52	191.875	10.0358	15.5592	-51.0668626686151-243.653823473309i
2.61	193.556	10.3943	11.4034	35.2601695023283+179.014471697689i
2.7	186.903	10.7527	10.373	108.988662403345-125.166249066894i
2.79	212.625	11.1111	4.16192	-41.8817931769878-51.7711130219089i
A09
Time	Data	FFT Freq	FFT Mag	FFT Complex			Max
0	217.375	0	434.195	6947.125			22.2014
0.09	303.875	0.358423	3.15617	37.5438074294038+33.7726244481436i
0.18	147.625	0.716846	7.25214	-112.17629722548+29.6721285390114i
0.27	199.5	1.07527	5.81033	-92.6670166444324-7.44173882374292i
0.36	197.625	1.43369	16.4039	186.26587296526-184.908793104386i
0.45	244.75	1.79211	16.7399	267.77413713117+5.8581430728819i
0.54	212.75	2.15054	17.8774	276.456197162737+73.4166687582663i
0.63	243	2.50896	5.74536	-46.3557150863726-79.3819712517612i
0.72	216.625	2.86738	12.5971	201.375+8.5i
0.81	208.5	3.22581	13.8619	-219.921629144961-28.7307724714063i
0.9	235.625	3.58423	11.044	36.6862448333131-172.854452894224i
0.99	215	3.94265	22.2014	-285.114255832232-211.879714902246i
1.08	208.25	4.30108	9.23875	108.48412703474-100.408793104386i
1.17	220	4.6595	11.3502	-100.608827991863-151.187479122016i
1.26	170.25	5.01792	9.78023	-10.9661447705705-156.098993113479i
1.35	191.125	5.37634	13.3068	-187.650499860713-100.584059094645i
1.44	295.75	5.73477	6.83594	-109.375
1.53	185.5	6.09319	13.3068	-187.650499860713+100.584059094645i
1.62	188.375	6.45161	9.78023	-10.9661447705702+156.098993113479i
1.71	238.25	6.81004	11.3502	-100.608827991862+151.187479122016i
1.8	225.625	7.16846	9.23875	108.48412703474+100.408793104386i
1.89	205.5	7.52688	22.2014	-285.114255832232+211.879714902247i
1.98	179.25	7.8853	11.044	36.6862448333135+172.854452894224i
2.07	198.5	8.24373	13.8619	-219.921629144961+28.7307724714068i
2.16	249	8.60215	12.5971	201.375-8.5i
2.25	246.25	8.96057	5.74536	-46.3557150863729+79.3819712517612i
2.34	253.875	9.319	17.8774	276.456197162737-73.4166687582667i
2.43	268.125	9.67742	16.7399	267.77413713117-5.8581430728829i
2.52	199.875	10.0358	16.4039	186.26587296526+184.908793104386i
2.61	145.5	10.3943	5.81033	-92.6670166444326+7.44173882374314i
2.7	221	10.7527	7.25214	-112.17629722548-29.672128539011i
2.79	214.875	11.1111	3.15617	37.5438074294038-33.772624448144i
A12
Time	Data	FFT Freq	FFT Mag	FFT Complex			Max
0	58.7639	0	92.1207	1473.930694			22.075
0.09	51.8195	0.358423	8.57287	-96.9666641468529+97.0151310775384i
0.18	12.6389	0.716846	10.3202	87.4518574747173-140.063761031953i
0.27	43.2917	1.07527	11.0637	-18.0071688334866+176.101623153632i
0.36	99.3055	1.43369	15.9029	-163.900318295369-194.626549333324i
0.45	14.8611	1.79211	6.58754	72.9857559224708+76.0418630708671i
0.54	20.0695	2.15054	7.02895	-105.497758649859+38.9638324254497i
0.63	64.4445	2.50896	8.77359	66.6116174935193-123.56672227633i
0.72	11	2.86738	16.8123	264.902679+46.7499389999998i
0.81	49.1945	3.22581	4.16366	50.3980361797619-43.5669710554815i
0.9	50.2639	3.58423	20.3995	290.062075270596-149.651718987524i
0.99	30.0139	3.94265	5.76473	-91.5225892300482+11.4469509645786i
1.08	56.5278	4.30108	11.9212	-125.127267704631-143.959861333324i
1.17	33.125	4.6595	22.075	82.8545373586096+343.343828680465i
1.26	19.2917	5.01792	16.3315	-245.127138095455-90.5126884449263i
1.35	35.7361	5.37634	11.507	173.424307256026-61.8147520684916i
1.44	28.7917	5.73477	4.91058	-78.5693040000002
1.53	109.167	6.09319	11.507	173.424307256026+61.8147520684914i
1.62	5.25	6.45161	16.3315	-245.127138095455+90.5126884449269i
1.71	175.861	6.81004	22.075	82.8545373586087-343.343828680465i
1.8	86.9167	7.16846	11.9212	-125.127267704631+143.959861333324i
1.89	9.56946	7.52688	5.76473	-91.5225892300482-11.4469509645783i
1.98	45.6528	7.8853	20.3995	290.062075270596+149.651718987523i
2.07	9.40277	8.24373	4.16366	50.3980361797622+43.5669710554813i
2.16	69.8333	8.60215	16.8123	264.902679-46.7499389999998i
2.25	25.1945	8.96057	8.77359	66.6116174935197+123.56672227633i
2.34	52.7083	9.319	7.02895	-105.497758649859-38.9638324254493i
2.43	23.2917	9.67742	6.58754	72.9857559224709-76.0418630708673i
2.52	70.1528	10.0358	15.9029	-163.900318295369+194.626549333324i
2.61	71.8195	10.3943	11.0637	-18.0071688334872-176.101623153632i
2.7	10.5139	10.7527	10.3202	87.4518574747177+140.063761031953i
2.79	29.4583	11.1111	8.57287	-96.966664146853-97.0151310775381i
A13
Time	Data	FFT Freq	FFT Mag	FFT Complex			Max
0	206	0	396.492	6343.875			19.728
0.09	238	0.358423	11.746	42.8768552919993+182.97974912757i
0.18	188.875	0.716846	14.3448	-222.732119970872-55.3940063809787i
0.27	153.25	1.07527	9.11718	88.5640570511319+115.913247613099i
0.36	164.25	1.43369	2.11458	15.0842622740244-30.2846410715657i
0.45	187	1.79211	19.728	238.550876559877-206.705654599852i
0.54	214.25	2.15054	15.8093	-39.0557412125272-249.915264421544i
0.63	213.75	2.50896	13.3752	213.897197874384+6.74841456064062i
0.72	212	2.86738	10.6518	143.625-91.75i
0.81	246.125	3.22581	12.1601	-193.458746279069-20.6802247062806i
0.9	152.25	3.58423	8.34343	88.137739674741+100.262711480439i
0.99	147.75	3.94265	7.07645	34.1484325675589-107.950864956012i
1.08	222.875	4.30108	4.04194	28.1657377259756+58.2153589284343i
1.17	209.5	4.6595	13.0078	-171.856728567019+117.392387980828i
1.26	173.125	5.01792	8.23044	126.150121508657+37.7839695210034i
1.35	133.125	5.37634	13.8772	-173.721944498861+138.275460584538i
1.44	196.125	5.73477	11.7891	-188.625
1.53	149.875	6.09319	13.8772	-173.721944498861-138.275460584538i
1.62	215.25	6.45161	8.23044	126.150121508657-37.7839695210038i
1.71	235.125	6.81004	13.0078	-171.85672856702-117.392387980827i
1.8	200.875	7.16846	4.04194	28.1657377259755-58.2153589284343i
1.89	233.25	7.52688	7.07645	34.1484325675589+107.950864956012i
1.98	193.5	7.8853	8.34343	88.1377396747411-100.262711480439i
2.07	248.875	8.24373	12.1601	-193.45874627907+20.6802247062812i
2.16	202	8.60215	10.6518	143.625+91.75i
2.25	198.25	8.96057	13.3752	213.897197874383-6.74841456064136i
2.34	199.25	9.319	15.8093	-39.0557412125263+249.915264421544i
2.43	254.875	9.67742	19.728	238.550876559877+206.705654599851i
2.52	206.5	10.0358	2.11458	15.0842622740245+30.2846410715657i
2.61	217	10.3943	9.11718	88.5640570511315-115.913247613099i
2.7	130.5	10.7527	14.3448	-222.732119970871+55.3940063809795i
2.79	200.5	11.1111	11.746	42.8768552919986-182.97974912757i
A14
Time	Data	FFT Freq	FFT Mag	FFT Complex			Max
0	152.625	0	355.727	5691.625			26.0515
0.09	165.75	0.358423	10.6951	-71.2685431102172-155.574308430936i
0.18	180.25	0.716846	6.7778	-103.967706675096+30.8378856941093i
0.27	217.5	1.07527	23.7193	35.1590966637279-377.877420469261i
0.36	195.25	1.43369	26.0515	-409.659577619781+76.9529489816703i
0.45	224	1.79211	4.47516	70.5986917954695+11.9482529137813i
0.54	187.625	2.15054	10.9989	159.463531819401-74.4374588276256i
0.63	164.75	2.50896	4.03421	-64.5419990774839-0.83435237045402i
0.72	158.25	2.86738	5.67947	-20.625+88.5i
0.81	103.125	3.22581	8.6129	110.322721496556-82.5802297563143i
0.9	195.875	3.58423	7.61603	82.9974526715724+89.2211810906011i
0.99	244.125	3.94265	9.41872	-87.025923007156+123.031808149711i
1.08	217.625	4.30108	10.422	54.9095776197809+157.45294898167i
1.17	254.5	4.6595	9.73066	6.89198020845911-155.537985216865i
1.26	156.875	5.01792	13.0891	-202.993277815877-51.503474387664i
1.35	215.25	5.37634	9.19403	145.863975030643-19.0643058003314i
1.44	134.375	5.73477	13.7422	-219.875
1.53	145.25	6.09319	9.19403	145.863975030644+19.0643058003308i
1.62	133	6.45161	13.0891	-202.993277815877+51.5034743876644i
1.71	182.375	6.81004	9.73066	6.89198020845978+155.537985216866i
1.8	157.75	7.16846	10.422	54.9095776197808-157.45294898167i
1.89	203.375	7.52688	9.41872	-87.0259230071564-123.031808149711i
1.98	202.625	7.8853	7.61603	82.997452671572-89.2211810906013i
2.07	179.625	8.24373	8.6129	110.322721496556+82.580229756314i
2.16	144.875	8.60215	5.67947	-20.6250000000001-88.5i
2.25	179.125	8.96057	4.03421	-64.5419990774837+0.834352370454191i
2.34	200.125	9.319	10.9989	159.463531819402+74.4374588276251i
2.43	157.75	9.67742	4.47516	70.5986917954695-11.9482529137815i
2.52	196.875	10.0358	26.0515	-409.659577619781-76.95294898167i
2.61	158.5	10.3943	23.7193	35.1590966637292+377.877420469261i
2.7	121.875	10.7527	6.7778	-103.967706675096-30.8378856941091i
2.79	160.75	11.1111	10.6951	-71.2685431102166+155.574308430937i
A20
Time	Data	FFT Freq	FFT Mag	FFT Complex			Max
0	63	0	269.102	4305.625			34.2839
0.09	191.875	0.358423	23.0769	114.116126678577+351.153915148998i
0.18	71.5	0.716846	29.0058	-318.307648150397-337.731734271539i
0.27	64.75	1.07527	17.8491	-284.682625174721+22.6840354905799i
0.36	199	1.43369	34.2839	316.936304642311+447.716111717937i
0.45	197.5	1.79211	20.4402	-296.883927934789+137.174657588067i
0.54	135.875	2.15054	5.00751	-76.3163209604982-24.393590736769i
0.63	177.375	2.50896	7.40846	-73.4437218601901-93.0411709143202i
0.72	139.875	2.86738	22.2226	113.75-336.875i
0.81	150.25	3.22581	32.9897	-203.811057573611-486.899865647305i
0.9	71.875	3.58423	5.92617	-47.0143251088709-82.3422921845483i
0.99	12.125	3.94265	28.6841	-121.352573181441-442.611138644113i
1.08	107.375	4.30108	15.9375	-254.93630464231+5.71611171793722i
1.17	94.75	4.6595	14.7446	225.061695190569+70.7262331072567i
1.26	17.125	5.01792	19.4078	-306.361705780235-50.6804357193183i
1.35	235.625	5.37634	15.6221	233.996083855605-87.8767857351295i
1.44	113.875	5.73477	20.6953	-331.125
1.53	178.625	6.09319	15.6221	233.996083855605+87.8767857351281i
1.62	83.375	6.45161	19.4078	-306.361705780235+50.6804357193185i
1.71	134.875	6.81004	14.7446	225.06169519057-70.7262331072582i
1.8	99	7.16846	15.9375	-254.93630464231-5.71611171793651i
1.89	160.875	7.52688	28.6841	-121.352573181439+442.611138644112i
1.98	218.125	7.8853	5.92617	-47.0143251088709+82.3422921845479i
2.07	194.625	8.24373	32.9897	-203.811057573609+486.899865647305i
2.16	224	8.60215	22.2226	113.75+336.875i
2.25	164	8.96057	7.40846	-73.4437218601896+93.0411709143207i
2.34	131.125	9.319	5.00751	-76.3163209604979+24.3935907367688i
2.43	102.375	9.67742	20.4402	-296.883927934789-137.174657588066i
2.52	104.375	10.0358	34.2839	316.93630464231-447.716111717937i
2.61	189.75	10.3943	17.8491	-284.682625174721-22.6840354905789i
2.7	207.75	10.7527	29.0058	-318.307648150396+337.731734271539i
2.79	69	11.1111	23.0769	114.116126678576-351.153915148998i
A24
Time	Data	FFT Freq	FFT Mag	FFT Complex			Max
0	252.375	0	537.75	8604			37.9375
0.09	273	0.358423	31.2095	-77.390851435134-493.317735845329i
0.18	291.5	0.716846	22.6115	361.767500771507+3.48748200362127i
0.27	367.75	1.07527	17.0899	39.2801512639644-270.602936592569i
0.36	270	1.43369	14.2934	-191.644597488888+124.79252339471i
0.45	336.25	1.79211	24.3706	-376.213681325946+102.511739274328i
0.54	256.875	2.15054	8.93986	142.85033110606-7.32127429016509i
0.63	256.625	2.50896	8.42759	-115.414458629378-69.725978771644i
0.72	212.375	2.86738	1.46908	-20.5+11.5i
0.81	248.625	3.22581	9.13237	-45.2191245416919+138.944788586777i
0.9	336.625	3.58423	12.8862	156.337223053427+134.418318069749i
0.99	299.375	3.94265	16.4317	-253.908872617435-68.1968003908955i
1.08	297.5	4.30108	14.6183	230.144597488888-41.7074766052906i
1.17	331.125	4.6595	13.5746	212.955840699832-42.6938541552703i
1.26	265.375	5.01792	9.41098	9.54494506900724-150.272925636464i
1.35	323.125	5.37634	10.5773	-33.0890034142127+165.970653615613i
1.44	333.5	5.73477	37.9375	-607
1.53	289	6.09319	10.5773	-33.0890034142129-165.970653615613i
1.62	195.375	6.45161	9.41098	9.54494506900753+150.272925636464i
1.71	280.75	6.81004	13.5746	212.955840699833+42.6938541552694i
1.8	185.5	7.16846	14.6183	230.144597488888+41.7074766052902i
1.89	287.25	7.52688	16.4317	-253.908872617435+68.1968003908959i
1.98	258.875	7.8853	12.8862	156.337223053426-134.418318069749i
2.07	242.875	8.24373	9.13237	-45.2191245416922-138.944788586777i
2.16	205.875	8.60215	1.46908	-20.5-11.5i
2.25	248.625	8.96057	8.42759	-115.414458629377+69.7259787716441i
2.34	139.625	9.319	8.93986	142.850331106059+7.32127429016513i
2.43	266.25	9.67742	24.3706	-376.213681325947-102.511739274327i
2.52	231.875	10.0358	14.2934	-191.644597488888-124.792523394709i
2.61	283.125	10.3943	17.0899	39.2801512639652+270.602936592568i
2.7	265.25	10.7527	22.6115	361.767500771507-3.48748200362184i
2.79	271.75	11.1111	31.2095	-77.3908514351326+493.317735845329i
B03
Time	Data	FFT Freq	FFT Mag	FFT Complex			Max
0	220	0	451.539	7224.625			13.876
0.09	218.75	0.358423	10.3701	-151.185850273914+68.3585620291834i
0.18	237.125	0.716846	7.06844	10.7463213923147+112.583339746581i
0.27	182.875	1.07527	5.38668	-76.7124678413474-39.2858395849992i
0.36	181.25	1.43369	9.12982	127.20521279348+71.8147545195112i
0.45	213.875	1.79211	5.40387	59.8814713932695-62.3687560769847i
0.54	268	2.15054	5.49805	-61.8776101060064-62.5274190926546i
0.63	184	2.50896	13.876	125.806062344042-182.932312104493i
0.72	243.875	2.86738	6.53002	-65.375-81.5i
0.81	207.375	3.22581	12.7714	-154.587832972321+133.635088788995i
0.9	258.875	3.58423	7.69713	123.151996723646+0.704813954378775i
0.99	185.25	3.94265	7.76706	23.3169295300789+122.06596075113i
1.08	204.875	4.30108	12.2931	51.5447872065199+189.814754519511i
1.17	278.125	4.6595	10.7398	-98.2666329919949-140.965913170145i
1.26	248.625	5.01792	7.65109	-113.520708009954+45.8155727936153i
1.35	239.625	5.37634	8.18108	4.7483208121881+130.811172509409i
1.44	253.375	5.73477	12.8516	205.625
1.53	218.75	6.09319	8.18108	4.7483208121875-130.811172509409i
1.62	235.375	6.45161	7.65109	-113.520708009954-45.815572793615i
1.71	221.875	6.81004	10.7398	-98.2666329919944+140.965913170146i
1.8	236.375	7.16846	12.2931	51.5447872065196-189.814754519511i
1.89	202.875	7.52688	7.76706	23.3169295300785-122.06596075113i
1.98	204	7.8853	7.69713	123.151996723646-0.704813954379112i
2.07	268.375	8.24373	12.7714	-154.587832972322-133.635088788994i
2.16	239.875	8.60215	6.53002	-65.375+81.5i
2.25	220	8.96057	13.876	125.806062344042+182.932312104492i
2.34	243.25	9.319	5.49805	-61.8776101060063+62.5274190926548i
2.43	207.375	9.67742	5.40387	59.8814713932697+62.3687560769845i
2.52	245.25	10.0358	9.12982	127.20521279348-71.8147545195114i
2.61	235.75	10.3943	5.38668	-76.712467841347+39.2858395849994i
2.7	195	10.7527	7.06844	10.7463213923144-112.583339746582i
2.79	224.625	11.1111	10.3701	-151.185850273915-68.3585620291829i
B04
Time	Data	FFT Freq	FFT Mag	FFT Complex			Max
0	252.875	0	332.195	5315.125			22.7256
0.09	207.25	0.358423	8.17249	130.681328135628-4.53103354021457i
0.18	183.125	0.716846	17.9778	120.167383684694+261.341489075368i
0.27	129.125	1.07527	11.0237	124.504487403335-124.932757162219i
0.36	156.5	1.43369	14.9684	144.078656903985-191.308581272022i
0.45	162.75	1.79211	4.31293	32.6206541358431-60.8099136576769i
0.54	133.125	2.15054	9.91252	156.684250226932+24.5790153392496i
0.63	114.375	2.50896	16.8913	262.263289984932-65.2601224658672i
0.72	157.75	2.86738	10.3358	-104.25-128.375i
0.81	185.125	3.22581	9.97406	75.0179289656791-140.85335296319i
0.9	208.125	3.58423	1.11664	6.794411482633-16.5237984031359i
0.99	172.5	3.94265	7.18982	109.327703676273+35.7908222851827i
1.08	159	4.30108	11.4166	-167.578656903985+72.6914187279785i
1.17	178.375	4.6595	22.7256	207.817447054456-298.369340794026i
1.26	168.125	5.01792	14.3252	186.853954605741+132.738675332982i
1.35	206.375	5.37634	9.49693	101.767160643853+112.838416387796i
1.44	122.375	5.73477	0.210938	3.375
1.53	158.5	6.09319	9.49693	101.767160643853-112.838416387796i
1.62	193	6.45161	14.3252	186.853954605741-132.738675332982i
1.71	104.125	6.81004	22.7256	207.817447054457+298.369340794025i
1.8	154.875	7.16846	11.4166	-167.578656903986-72.6914187279783i
1.89	122.625	7.52688	7.18982	109.327703676273-35.7908222851829i
1.98	151.625	7.8853	1.11664	6.79441148263309+16.5237984031362i
2.07	199.375	8.24373	9.97406	75.0179289656796+140.85335296319i
2.16	99.875	8.60215	10.3358	-104.25+128.375i
2.25	221.25	8.96057	16.8913	262.263289984932+65.2601224658668i
2.34	172.625	9.319	9.91252	156.684250226932-24.5790153392497i
2.43	192	9.67742	4.31293	32.6206541358433+60.8099136576774i
2.52	174.25	10.0358	14.9684	144.078656903986+191.308581272021i
2.61	156.25	10.3943	11.0237	124.504487403336+124.932757162219i
2.7	172	10.7527	17.9778	120.167383684693-261.341489075368i
2.79	145.875	11.1111	8.17249	130.681328135628+4.53103354021487i
B08
Time	Data	FFT Freq	FFT Mag	FFT Complex			Max
0	81.625	0	161.398	2582.375			30.814
0.09	182.625	0.358423	15.5225	226.879052602387+101.038731892178i
0.18	118.375	0.716846	30.814	250.352792203969-424.730874605706i
0.27	121.5	1.07527	8.58038	-108.629627681423+83.946855610541i
0.36	76.125	1.43369	19.294	-132.908085182071-278.628278106444i
0.45	107.625	1.79211	14.1906	227.033954166319-2.69218723087083i
0.54	107.25	2.15054	25.9976	43.7120325231131-413.65853580976i
0.63	83.75	2.50896	6.00802	-33.5161544339921+90.0962369183991i
0.72	74.75	2.86738	7.95954	-83.2500000000001-96.375i
0.81	10.625	3.22581	13.0778	63.6944507101187-199.315527747218i
0.9	21.75	3.58423	11.3903	40.2827636568439+177.737630709918i
0.99	45.375	3.94265	9.77997	-154.33382119204-25.8247463296848i
1.08	93.875	4.30108	5.56954	75.1580851820706-47.8782781064444i
1.17	47.875	4.6595	10.5789	-168.771821791951+12.8724313665645i
1.26	25.375	5.01792	17.8239	-160.347588383927-235.834708086028i
1.35	13.25	5.37634	6.33104	-93.3560323794176-39.3148979186001i
1.44	86.75	5.73477	2.85156	45.625
1.53	104.875	6.09319	6.33104	-93.3560323794174+39.3148979186004i
1.62	154.625	6.45161	17.8239	-160.347588383927+235.834708086029i
1.71	156.5	6.81004	10.5789	-168.771821791951-12.8724313665642i
1.8	34.625	7.16846	5.56954	75.1580851820709+47.878278106444i
1.89	98.25	7.52688	9.77997	-154.33382119204+25.8247463296853i
1.98	107	7.8853	11.3903	40.2827636568433-177.737630709918i
2.07	26.75	8.24373	13.0778	63.6944507101189+199.315527747217i
2.16	50.125	8.60215	7.95954	-83.2499999999999+96.375i
2.25	64	8.96057	6.00802	-33.5161544339926-90.0962369183989i
2.34	112.25	9.319	25.9976	43.7120325231138+413.658535809759i
2.43	64.125	9.67742	14.1906	227.033954166319+2.6921872308701i
2.52	117.5	10.0358	19.294	-132.90808518207+278.628278106444i
2.61	66.5	10.3943	8.58038	-108.629627681423-83.9468556105408i
2.7	52	10.7527	30.814	250.35279220397+424.730874605706i
2.79	74.75	11.1111	15.5225	226.879052602387-101.038731892178i
B12
Time	Data	FFT Freq	FFT Mag	FFT Complex			Max
0	56.75	0	194.758	3116.125			33.7578
0.09	54.375	0.358423	26.5933	-279.637101947123-320.697637074512i
0.18	109.875	0.716846	21.7224	-347.544603285203-3.17934553295265i
0.27	75.75	1.07527	3.99149	-3.41954822330199+63.7721598513768i
0.36	78.5	1.43369	3.13283	41.1972221513642-28.554085374294i
0.45	48.875	1.79211	3.91875	49.1707286323396+38.9040451085068i
0.54	208	2.15054	9.65254	13.9351318085228-153.81059973779i
0.63	154.375	2.50896	18.1678	-189.921644927614-220.062142921304i
0.72	101	2.86738	17.0176	-146.125+229.75i
0.81	127.5	3.22581	3.16744	-29.7639500977768+41.018028429763i
0.9	159.375	3.58423	16.0715	148.985854604683+209.585260409569i
0.99	123.75	3.94265	10.7454	-43.597160492032-166.307379224955i
1.08	173.75	4.30108	10.9334	-67.6972221513643-161.304085374294i
1.17	44	4.6595	8.47628	-67.0080065834876+117.910284295151i
1.26	120.5	5.01792	8.95236	143.123616871997+5.7165146144054i
1.35	80.625	5.37634	11.5602	-141.823316361005+118.732083053792i
1.44	145	5.73477	33.7578	540.125
1.53	34.625	6.09319	11.5602	-141.823316361006-118.732083053792i
1.62	120.75	6.45161	8.95236	143.123616871997-5.71651461440578i
1.71	115.625	6.81004	8.47628	-67.0080065834881-117.910284295151i
1.8	90.75	7.16846	10.9334	-67.6972221513641+161.304085374294i
1.89	67.25	7.52688	10.7454	-43.5971604920315+166.307379224955i
1.98	120.75	7.8853	16.0715	148.985854604682-209.585260409569i
2.07	84.75	8.24373	3.16744	-29.7639500977768-41.0180284297634i
2.16	111.125	8.60215	17.0176	-146.125-229.75i
2.25	100.875	8.96057	18.1678	-189.921644927613+220.062142921304i
2.34	70.375	9.319	9.65254	13.9351318085235+153.81059973779i
2.43	78.625	9.67742	3.91875	49.1707286323397-38.9040451085072i
2.52	84.125	10.0358	3.13283	41.1972221513642+28.554085374294i
2.61	51.625	10.3943	3.99149	-3.41954822330215-63.7721598513768i
2.7	77.5	10.7527	21.7224	-347.544603285203+3.1793455329536i
2.79	45.375	11.1111	26.5933	-279.637101947121+320.697637074512i
B18
Time	Data	FFT Freq	FFT Mag	FFT Complex			Max
0	118.279	0	300.401	4806.41339			11.3697
0.09	151.827	0.358423	11.3697	-181.40314139368-13.6502871183876i
0.18	146.115	0.716846	5.68486	55.8192768523665-71.815978792139i
0.27	162.269	1.07527	6.27225	-98.6531999994023-18.4084958120077i
0.36	141.058	1.43369	0.958986	-6.49267004127177+13.9024031246295i
0.45	157.894	1.79211	6.86585	-74.3858962681808-80.8365854202074i
0.54	128.529	2.15054	8.11065	8.00070483740621-129.523501059703i
0.63	157.673	2.50896	8.1161	-76.6134701978378+104.849240916825i
0.72	180.731	2.86738	7.78453	121.057678+29.2979719999998i
0.81	129.096	3.22581	5.86923	-33.9215928217119-87.5670593070675i
0.9	120.413	3.58423	2.69063	-38.6329370337182+18.9948666614968i
0.99	150.077	3.94265	6.58593	-20.9182839953347+103.277808593353i
1.08	174.356	4.30108	1.18513	-14.2572059587283-12.5016528753703i
1.17	149.154	4.6595	3.07905	48.9562622276871-5.50451823373057i
1.26	149.231	5.01792	6.82201	-108.725372656055-9.64380307093872i
1.35	168.087	5.37634	8.7605	-107.675909551541-89.7384277775643i
1.44	186.356	5.73477	2.13762	34.2019660000001
1.53	181.231	6.09319	8.7605	-107.67590955154+89.7384277775644i
1.62	154.644	6.45161	6.82201	-108.725372656055+9.64380307093894i
1.71	145.452	6.81004	3.07905	48.9562622276871+5.50451823373025i
1.8	168.413	7.16846	1.18513	-14.2572059587283+12.5016528753703i
1.89	137.779	7.52688	6.58593	-20.9182839953349-103.277808593354i
1.98	182.769	7.8853	2.69063	-38.6329370337183-18.9948666614969i
2.07	140.49	8.24373	5.86923	-33.9215928217115+87.5670593070673i
2.16	144.788	8.60215	7.78453	121.057678-29.2979719999998i
2.25	128.173	8.96057	8.1161	-76.6134701978379-104.849240916826i
2.34	147.038	9.319	8.11065	8.00070483740641+129.523501059703i
2.43	144.433	9.67742	6.86585	-74.3858962681804+80.8365854202074i
2.52	156.702	10.0358	0.958986	-6.49267004127179-13.9024031246295i
2.61	143.25	10.3943	6.27225	-98.6531999994021+18.4084958120079i
2.7	120.885	10.7527	5.68486	55.8192768523666+71.8159787921389i
2.79	139.221	11.1111	11.3697	-181.40314139368+13.650287118388i
B21
Time	Data	FFT Freq	FFT Mag	FFT Complex			Max
0	201.15	0	290.473	4647.574952			18.0155
0.09	175.05	0.358423	10.9616	125.220780344677+122.800407062072i
0.18	137.825	0.716846	10.7604	39.5924861407023+167.552484916663i
0.27	101.825	1.07527	6.99015	107.550322066411+30.6865463024838i
0.36	115.25	1.43369	18.0155	265.814110716842-111.489879537813i
0.45	126.05	1.79211	13.3451	207.231943960455+51.4455878819247i
0.54	129.75	2.15054	4.73943	31.7961543765925+68.8427962252129i
0.63	145.225	2.50896	12.2912	146.790457988239-130.870994117473i
0.72	128.9	2.86738	4.39761	62.049988+33.1750480000001i
0.81	155.375	3.22581	4.76162	-60.1836346972844+46.714325241072i
0.9	179.3	3.58423	8.66078	132.669498083544+40.0140566750225i
0.99	114.85	3.94265	7.15643	-95.8842642512522-62.586810400535i
1.08	134.3	4.30108	10.6962	-12.1141587168419+170.710072462187i
1.17	155.85	4.6595	3.19114	-44.3650017470338+25.2721862776111i
1.26	118.45	5.01792	4.96957	-15.558138600838-77.9762066335274i
1.35	150.625	5.37634	5.51196	53.6393963357892+70.0037646782039i
1.44	146.15	5.73477	6.20469	-99.2750239999996
1.53	121.5	6.09319	5.51196	53.6393963357888-70.0037646782039i
1.62	137.3	6.45161	4.96957	-15.558138600838+77.9762066335276i
1.71	178.35	6.81004	3.19114	-44.3650017470339-25.2721862776108i
1.8	117.975	7.16846	10.6962	-12.1141587168423-170.710072462187i
1.89	127.725	7.52688	7.15643	-95.8842642512522+62.5868104005355i
1.98	99.65	7.8853	8.66078	132.669498083544-40.0140566750227i
2.07	167	8.24373	4.76162	-60.1836346972847-46.7143252410716i
2.16	171.275	8.60215	4.39761	62.049988-33.1750480000001i
2.25	171.8	8.96057	12.2912	146.790457988239+130.870994117473i
2.34	169.15	9.319	4.73943	31.7961543765923-68.8427962252128i
2.43	147.025	9.67742	13.3451	207.231943960455-51.4455878819251i
2.52	153.1	10.0358	18.0155	265.814110716842+111.489879537813i
2.61	136.775	10.3943	6.99015	107.550322066411-30.686546302484i
2.7	134.625	10.7527	10.7604	39.5924861407019-167.552484916663i
2.79	198.4	11.1111	10.9616	125.220780344676-122.800407062072i
B22
Time	Data	FFT Freq	FFT Mag	FFT Complex			Max
0	111.625	0	509.039	8144.625			41.5234
0.09	270.625	0.358423	30.5756	-475.035284058324+116.905291729072i
0.18	291.375	0.716846	7.67032	11.8548947621804-122.151189561685i
0.27	221.5	1.07527	24.8503	-163.813856525096+362.291131618556i
0.36	168.875	1.43369	41.5234	-517.185794773342-417.028372646398i
0.45	372	1.79211	5.49064	-55.6750282555346-67.9556355827262i
0.54	165.75	2.15054	21.2316	-304.375888269213-150.849395790811i
0.63	217.625	2.50896	14.3175	-20.6377702303384-228.149229550002i
0.72	245.5	2.86738	33.7151	14.3749999999997-539.25i
0.81	322.375	3.22581	23.1599	-368.129698268381+42.3506979829647i
0.9	228.125	3.58423	34.1388	-519.366039052289+169.163690352375i
0.99	265.75	3.94265	28.8729	-432.195017356769-163.158833632815i
1.08	269	4.30108	34.4205	529.685794773341-150.7783726464i
1.17	270.375	4.6595	11.5208	-159.24041269274+92.8507767911187i
1.26	289.125	5.01792	38.9087	530.88703255932-325.138103418499i
1.35	116.125	5.37634	25.3872	-340.272932612817-221.831937515308i
1.44	363.5	5.73477	2.14844	-34.375
1.53	235.25	6.09319	25.3872	-340.272932612816+221.831937515309i
1.62	378.125	6.45161	38.9087	530.887032559322+325.138103418498i
1.71	367.875	6.81004	11.5208	-159.24041269274-92.8507767911191i
1.8	272.875	7.16846	34.4205	529.685794773342+150.778372646398i
1.89	351.125	7.52688	28.8729	-432.195017356768+163.158833632816i
1.98	195.625	7.8853	34.1388	-519.366039052289-169.163690352374i
2.07	152.375	8.24373	23.1599	-368.129698268381-42.3506979829644i
2.16	299.875	8.60215	33.7151	14.3750000000003+539.25i
2.25	244.25	8.96057	14.3175	-20.637770230338+228.149229550002i
2.34	179.125	9.319	21.2316	-304.375888269212+150.849395790812i
2.43	317.875	9.67742	5.49064	-55.6750282555342+67.9556355827257i
2.52	303.5	10.0358	41.5234	-517.185794773341+417.0283726464i
2.61	248.375	10.3943	24.8503	-163.813856525097-362.291131618556i
2.7	293.125	10.7527	7.67032	11.8548947621808+122.151189561685i
2.79	116	11.1111	30.5756	-475.035284058324-116.905291729072i
B23
Time	Data	FFT Freq	FFT Mag	FFT Complex			Max
0	243.663	0	456.364	7301.817198			25.944
0.09	286.837	0.358423	4.15469	37.5210628675298-54.8734750168108i
0.18	248.106	0.716846	6.3395	-66.5827469543612-76.5192075969462i
0.27	247.74	1.07527	16.7603	-110.793006783798-244.207589697976i
0.36	217.846	1.43369	8.363	62.3671731051872-118.384690550405i
0.45	266.75	1.79211	11.4712	45.5898311993105-177.786922183437i
0.54	186.721	2.15054	13.2242	-45.5305833953574-206.630127088537i
0.63	269.942	2.50896	8.56575	-83.6335699644227-108.57576955304i
0.72	231.692	2.86738	25.6518	393.221223-117.596037i
0.81	241.673	3.22581	14.8545	-232.216471952497-50.6329778624721i
0.9	173.413	3.58423	9.12535	106.286410877317-100.104011390797i
0.99	224.548	3.94265	15.6757	-250.781806969963-3.8317037279828i
1.08	238.587	4.30108	17.6137	175.286696894812-220.673142550406i
1.17	267.779	4.6595	9.76424	124.332922687329+94.5962381264164i
1.26	197.49	5.01792	6.93144	22.4421514724009-108.608695899207i
1.35	199.413	5.37634	25.944	48.05794291651-412.312785957304i
1.44	296.404	5.73477	2.76743	44.2788080000005
1.53	228.183	6.09319	25.944	48.0579429165114+412.312785957303i
1.62	146.394	6.45161	6.93144	22.4421514724013+108.608695899206i
1.71	251.087	6.81004	9.76424	124.332922687329-94.5962381264172i
1.8	243.404	7.16846	17.6137	175.286696894813+220.673142550405i
1.89	174.99	7.52688	15.6757	-250.781806969962+3.83170372798344i
1.98	251.894	7.8853	9.12535	106.286410877317+100.104011390797i
2.07	190.827	8.24373	14.8545	-232.216471952497+50.6329778624724i
2.16	304.221	8.60215	25.6518	393.221223+117.596037i
2.25	219.875	8.96057	8.56575	-83.6335699644226+108.57576955304i
2.34	226.471	9.319	13.2242	-45.5305833953568+206.630127088537i
2.43	234.317	9.67742	11.4712	45.5898311993111+177.786922183437i
2.52	257.317	10.0358	8.363	62.3671731051875+118.384690550406i
2.61	187.096	10.3943	16.7603	-110.793006783798+244.207589697977i
2.7	209.423	10.7527	6.3395	-66.5827469543608+76.5192075969466i
2.79	137.712	11.1111	4.15469	37.5210628675302+54.8734750168109i
C04
Time	Data	FFT Freq	FFT Mag	FFT Complex			Max
0	192.125	0	328.422	5254.75			22.7893
0.09	213.75	0.358423	22.7893	361.686603395697-46.2255345608933i
0.18	201.125	0.716846	3.56888	-56.580041416111-7.70367389073608i
0.27	189.75	1.07527	11.4049	115.875842157374-140.965174366823i
0.36	181.75	1.43369	14.0667	103.436336368202-199.890764646288i
0.45	164.375	1.79211	5.10696	81.6569852659978-2.97988971692056i
0.54	156.125	2.15054	6.28446	-45.4370077640192+89.6997564397925i
0.63	162	2.50896	2.76057	44.0325106888447+3.47053832657609i
0.72	154.75	2.86738	8.75169	2.74999999999992-140i
0.81	187.875	3.22581	15.5658	70.7617999699562+238.789162479838i
0.9	194.5	3.58423	12.4291	-197.89209555715-19.6546897851677i
0.99	127.625	3.94265	7.15448	53.5617327586058-101.167674068743i
1.08	172.75	4.30108	13.9554	-222.186336368203-22.1407646462878i
1.17	128.375	4.6595	10.4211	129.394292529729-105.159055373056i
1.26	177.5	5.01792	9.80846	142.40914473728+65.9418798843033i
1.35	112.25	5.37634	15.8351	-252.969766766203+14.0869929379602i
1.44	116.625	5.73477	14.5156	232.25
1.53	139.5	6.09319	15.8351	-252.969766766204-14.0869929379591i
1.62	189.625	6.45161	9.80846	142.40914473728-65.9418798843037i
1.71	67	6.81004	10.4211	129.394292529729+105.159055373056i
1.8	199.25	7.16846	13.9554	-222.186336368203+22.140764646288i
1.89	142.375	7.52688	7.15448	53.5617327586059+101.167674068743i
1.98	132	7.8853	12.4291	-197.89209555715+19.6546897851682i
2.07	148.375	8.24373	15.5658	70.7617999699552-238.789162479838i
2.16	193.375	8.60215	8.75169	2.75000000000008+140i
2.25	218.5	8.96057	2.76057	44.0325106888443-3.47053832657613i
2.34	144.375	9.319	6.28446	-45.4370077640193-89.6997564397925i
2.43	190.125	9.67742	5.10696	81.6569852659977+2.97988971692048i
2.52	162.5	10.0358	14.0667	103.436336368203+199.890764646288i
2.61	130.875	10.3943	11.4049	115.875842157374+140.965174366823i
2.7	175.125	10.7527	3.56888	-56.5800414161111+7.7036738907361i
2.79	188.5	11.1111	22.7893	361.686603395697+46.2255345608923i
C07
Time	Data	FFT Freq	FFT Mag	FFT Complex			Max
0	131.5	0	199.672	3194.75			21.9937
0.09	70.75	0.358423	5.7454	19.0788318877324+89.9246950807781i
0.18	122.5	0.716846	2.13555	29.4061406500709-17.4006525384682i
0.27	80.75	1.07527	5.08196	-75.0685411747306+31.2451647970681i
0.36	80.875	1.43369	2.2553	-35.3574945521653-7.20799961555358i
0.45	93.875	1.79211	21.9937	349.900229121903-37.4536219411162i
0.54	118.375	2.15054	8.24215	-111.371505351695-70.6204690889451i
0.63	119.375	2.50896	4.38556	67.2615207902007+19.989263543709i
0.72	96.875	2.86738	7.91275	37.2500000000001+121i
0.81	92.125	3.22581	5.03532	-36.7287800229909+71.7059003103693i
0.9	28	3.58423	1.82277	-29.0934837526353-2.03237397232093i
0.99	106.875	3.94265	14.85	159.460461408277+176.143345898386i
1.08	96.875	4.30108	2.24317	20.8574945521652-29.2079996155536i
1.17	118.75	4.6595	13.2769	32.7193043051629+209.895650133414i
1.26	117.25	5.01792	7.245	-57.4411515457402+100.687442578156i
1.35	91.75	5.37634	12.1745	166.376973684446-101.305150655718i
1.44	46.125	5.73477	3.82812	-61.25
1.53	126.375	6.09319	12.1745	166.376973684446+101.305150655718i
1.62	92.375	6.45161	7.245	-57.4411515457405-100.687442578156i
1.71	146.625	6.81004	13.2769	32.7193043051623-209.895650133413i
1.8	127.625	7.16846	2.24317	20.8574945521653+29.2079996155536i
1.89	69.5	7.52688	14.85	159.460461408277-176.143345898386i
1.98	82.125	7.8853	1.82277	-29.0934837526353+2.03237397232084i
2.07	89.375	8.24373	5.03532	-36.7287800229911-71.705900310369i
2.16	122.875	8.60215	7.91275	37.2499999999999-121i
2.25	84	8.96057	4.38556	67.2615207902005-19.9892635437091i
2.34	134	9.319	8.24215	-111.371505351695+70.6204690889452i
2.43	119.375	9.67742	21.9937	349.900229121903+37.4536219411153i
2.52	99.25	10.0358	2.2553	-35.3574945521652+7.20799961555364i
2.61	98.125	10.3943	5.08196	-75.0685411747306-31.2451647970676i
2.7	70.125	10.7527	2.13555	29.4061406500709+17.4006525384681i
2.79	120.375	11.1111	5.7454	19.0788318877323-89.9246950807781i
C09
Time	Data	FFT Freq	FFT Mag	FFT Complex			Max
0	193.75	0	225.625	3610			34.4057
0.09	133.75	0.358423	12.8672	-12.8103284570247+205.476505892885i
0.18	114.5	0.716846	13.2468	-12.3614763100027+211.587884732804i
0.27	6.75	1.07527	7.58251	112.295123011857+45.9170835113513i
0.36	48.125	1.43369	34.4057	546.528372646399+65.9363363682023i
0.45	77.25	1.79211	16.5371	253.586293575713-75.5235655297005i
0.54	72.375	2.15054	3.73082	-27.5106243086614-52.9758589616377i
0.63	178.375	2.50896	19.814	198.849461296138-246.907341746726i
0.72	120	2.86738	6.52998	-9.99999999999994+104i
0.81	85.75	3.22581	12.5758	187.425106692192+73.2007915935802i
0.9	163.5	3.58423	8.47201	-133.218190587064-25.0458173011917i
0.99	64.25	3.94265	14.3828	-180.055797852635-143.308398634032i
1.08	80.625	4.30108	16.2848	-21.2783726463984+259.686336368203i
1.17	106.5	4.6595	15.5032	221.77310065972+111.11365407147i
1.26	133.25	5.01792	7.5986	-87.9097087942723-83.9820736067499i
1.35	170.375	5.37634	11.613	123.93704107404-138.433957102357i
1.44	80.625	5.73477	16.9688	271.5
1.53	100	6.09319	11.613	123.93704107404+138.433957102357i
1.62	135.25	6.45161	7.5986	-87.9097087942722+83.9820736067499i
1.71	108.875	6.81004	15.5032	221.77310065972-111.113654071471i
1.8	87.125	7.16846	16.2848	-21.2783726463991-259.686336368202i
1.89	87.125	7.52688	14.3828	-180.055797852635+143.308398634033i
1.98	118.25	7.8853	8.47201	-133.218190587063+25.0458173011919i
2.07	111.375	8.24373	12.5758	187.425106692192-73.2007915935806i
2.16	219.625	8.60215	6.52998	-10.0000000000001-104i
2.25	114.625	8.96057	19.814	198.849461296138+246.907341746726i
2.34	122.875	9.319	3.73082	-27.5106243086614+52.9758589616376i
2.43	105.5	9.67742	16.5371	253.586293575713+75.5235655297001i
2.52	135.5	10.0358	34.4057	546.528372646399-65.936336368203i
2.61	77.625	10.3943	7.58251	112.295123011857-45.917083511351i
2.7	115.375	10.7527	13.2468	-12.3614763100031-211.587884732804i
2.79	141.125	11.1111	12.8672	-12.810328457025-205.476505892885i
C11
Time	Data	FFT Freq	FFT Mag	FFT Complex			Max
0	133.875	0	174.156	2786.5			29.6153
0.09	129.375	0.358423	13.5483	200.959238753239+81.2772066633815i
0.18	127	0.716846	20.9166	302.781601061825-142.56282082038i
0.27	109.75	1.07527	28.7855	-11.3172120441727+460.428388347107i
0.36	17.25	1.43369	29.6153	193.066202090034-432.728891488805i
0.45	78.375	1.79211	7.48925	64.6225743688889-100.909237173221i
0.54	63.25	2.15054	4.9039	73.8477685363347+26.5114572083753i
0.63	125.375	2.50896	10.8592	-82.3105365104646-153.013688817358i
0.72	56.375	2.86738	4.2993	-49.875+47.375i
0.81	109.625	3.22581	7.85066	-48.7195450886492+115.777375472804i
0.9	138	3.58423	9.86	128.26440682561+91.850291973207i
0.99	19.75	3.94265	10.6775	60.896600712669-159.618661724165i
1.08	54.875	4.30108	16.954	23.1837979099662+270.271108511195i
1.17	10.5	4.6595	12.2442	140.734111825687+136.284368229506i
1.26	8.375	5.01792	12.1944	-43.3937764237702-190.223986055548i
1.35	100.5	5.37634	5.10611	-80.865232017196+11.6336753868881i
1.44	103.375	5.73477	15.3906	-246.25
1.53	123.25	6.09319	5.10611	-80.8652320171962-11.6336753868877i
1.62	132.5	6.45161	12.1944	-43.3937764237698+190.223986055548i
1.71	152	6.81004	12.2442	140.734111825686-136.284368229507i
1.8	94.125	7.16846	16.954	23.1837979099657-270.271108511195i
1.89	97.125	7.52688	10.6775	60.8966007126696+159.618661724165i
1.98	10.375	7.8853	9.86	128.26440682561-91.8502919732071i
2.07	35.625	8.24373	7.85066	-48.7195450886494-115.777375472803i
2.16	65.5	8.60215	4.2993	-49.875-47.375i
2.25	63.75	8.96057	10.8592	-82.3105365104643+153.013688817358i
2.34	108.25	9.319	4.9039	73.8477685363344-26.5114572083752i
2.43	108.125	9.67742	7.48925	64.622574368889+100.909237173221i
2.52	84.75	10.0358	29.6153	193.066202090034+432.728891488805i
2.61	122.5	10.3943	28.7855	-11.3172120441743-460.428388347106i
2.7	72.25	10.7527	20.9166	302.781601061825+142.56282082038i
2.79	130.75	11.1111	13.5483	200.959238753239-81.2772066633824i
C12
Time	Data	FFT Freq	FFT Mag	FFT Complex			Max
0	150.208	0	287.655	4602.486298			34.7822
0.09	135.792	0.358423	15.3218	183.795418653483+162.225630252735i
0.18	120.597	0.716846	28.9844	161.856712026913+434.587749239381i
0.27	123.681	1.07527	20.6651	-322.162202864324-74.4001458496471i
0.36	87.3333	1.43369	21.0624	332.201276855751+56.6562307052488i
0.45	215.861	1.79211	4.69686	10.5992370971133+74.3985201605174i
0.54	42.3889	2.15054	12.4697	198.759353076253+17.3536078482031i
0.63	153.694	2.50896	18.0969	103.609339646278+270.379269821925i
0.72	191.444	2.86738	22.3743	73.3055120000002+350.402648i
0.81	75.8889	3.22581	16.9252	-249.997661675717-104.092115951658i
0.9	106.764	3.58423	23.4829	-345.965255253716-146.553923976099i
0.99	161.75	3.94265	26.3864	-226.289886319797+356.414099556049i
1.08	118.153	4.30108	3.54902	56.4098671442493-6.51051729475105i
1.17	140.278	4.6595	10.49	153.882960522388-67.0100315536543i
1.26	145.375	5.01792	34.7822	-140.92864184945-538.375326584922i
1.35	211.875	5.37634	23.608	374.117970940576-52.0933886203861i
1.44	146.764	5.73477	32.638	-522.208282
1.53	241.556	6.09319	23.608	374.117970940577+52.0933886203852i
1.62	31.7361	6.45161	34.7822	-140.928641849449+538.375326584922i
1.71	168.986	6.81004	10.49	153.882960522389+67.010031553654i
1.8	27.1389	7.16846	3.54902	56.4098671442492+6.51051729475135i
1.89	94.9167	7.52688	26.3864	-226.289886319797-356.414099556048i
1.98	96.0139	7.8853	23.4829	-345.965255253716+146.5539239761i
2.07	198.069	8.24373	16.9252	-249.997661675717+104.092115951659i
2.16	137.097	8.60215	22.3743	73.3055119999998-350.402648i
2.25	139.639	8.96057	18.0969	103.609339646277-270.379269821925i
2.34	216.819	9.319	12.4697	198.759353076252-17.3536078482035i
2.43	216.153	9.67742	4.69686	10.5992370971131-74.3985201605176i
2.52	198.583	10.0358	21.0624	332.20127685575-56.656230705249i
2.61	62.0417	10.3943	20.6651	-322.162202864324+74.4001458496477i
2.7	223.722	10.7527	28.9844	161.856712026912-434.587749239381i
2.79	222.167	11.1111	15.3218	183.795418653482-162.225630252736i
C16
Time	Data	FFT Freq	FFT Mag	FFT Complex			Max
0	186.375	0	345.768	5532.291656			18.5129
0.09	160.917	0.358423	10.5354	146.244152529938+83.8282615976607i
0.18	149.375	0.716846	5.80899	77.5625412533847+51.2115635910008i
0.27	197.792	1.07527	8.99773	-101.589399970807-102.005643804632i
0.36	193.292	1.43369	3.27219	21.8172294712097+47.5926219751611i
0.45	195.583	1.79211	11.0646	4.83989479588317+176.966977968574i
0.54	151.333	2.15054	18.5129	143.10486742943+259.343896464326i
0.63	198.083	2.50896	6.79189	-80.8488766320035+72.6131683405413i
0.72	98.8333	2.86738	16.1046	-215.124969+141.833313i
0.81	151.042	3.22581	0.257127	-1.02888056799686+3.98329440964807i
0.9	189.042	3.58423	10.8127	-22.8062438465349-171.493847313701i
0.99	176.083	3.94265	16.6365	-92.6200035118013-249.551151902963i
1.08	142.625	4.30108	5.19201	71.43252652879-42.4073160248388i
1.17	158.667	4.6595	7.25922	109.885339456184-37.6223463339624i
1.26	181	5.01792	14.0204	218.80558316372-49.4594321870262i
1.35	183.958	5.37634	7.49561	-37.5487300993965-113.900184991025i
1.44	192.958	5.73477	3.28386	-52.5417179999999
1.53	146.958	6.09319	7.49561	-37.5487300993963+113.900184991025i
1.62	177.333	6.45161	14.0204	218.80558316372+49.4594321870258i
1.71	151	6.81004	7.25922	109.885339456185+37.6223463339619i
1.8	151.917	7.16846	5.19201	71.43252652879+42.4073160248388i
1.89	170.5	7.52688	16.6365	-92.6200035118006+249.551151902963i
1.98	166.75	7.8853	10.8127	-22.8062438465345+171.493847313702i
2.07	162.917	8.24373	0.257127	-1.02888056799683-3.9832944096479i
2.16	176.333	8.60215	16.1046	-215.124969-141.833313i
2.25	194.042	8.96057	6.79189	-80.8488766320039-72.613168340541i
2.34	200.5	9.319	18.5129	143.10486742943-259.343896464326i
2.43	216.542	9.67742	11.0646	4.83989479588281-176.966977968574i
2.52	120.042	10.0358	3.27219	21.8172294712097-47.5926219751611i
2.61	147.583	10.3943	8.99773	-101.589399970807+102.005643804632i
2.7	262.167	10.7527	5.80899	77.5625412533845-51.2115635910009i
2.79	180.75	11.1111	10.5354	146.244152529937-83.8282615976612i
C20
Time	Data	FFT Freq	FFT Mag	FFT Complex			Max
0	275.062	0	532.254	8516.0625			14.7649
0.09	288.25	0.358423	9.16532	39.4343174575622-141.243561449491i
0.18	236.188	0.716846	9.63266	150.477126104922-33.3223951453085i
0.27	256.25	1.07527	13.9109	-97.5762681324404+200.045002910708i
0.36	305.375	1.43369	7.02844	-112.290699429436+6.07865033333794i
0.45	271.062	1.79211	1.44031	19.0464206501509-12.9733354825807i
0.54	284.375	2.15054	11.1695	174.629723739034-37.980446813505i
0.63	297.75	2.50896	9.72783	122.884323570481+95.5243352301116i
0.72	231.312	2.86738	6.89272	-109.25-15.0625i
0.81	279.5	3.22581	4.7794	68.1572175109518-34.6744321095506i
0.9	281.812	3.58423	6.81481	17.5337501751319-107.617901627456i
0.99	242.562	3.94265	14.7649	77.3851466453948-223.204886675152i
1.08	278.25	4.30108	9.4025	-150.209300570564+8.32865033333798i
1.17	252.875	4.6595	11.8006	52.4347623664475+181.382300585379i
1.26	257.562	5.01792	10.4691	-130.140600019088-105.45984995926i
1.35	293.75	5.37634	8.97067	131.234079931452+58.1265200780898i
1.44	223.438	5.73477	13.8477	-221.5625
1.53	325.188	6.09319	8.97067	131.234079931452-58.1265200780899i
1.62	268.438	6.45161	10.4691	-130.140600019088+105.45984995926i
1.71	287.688	6.81004	11.8006	52.434762366447-181.382300585379i
1.8	231.875	7.16846	9.4025	-150.209300570564-8.32865033333794i
1.89	288.625	7.52688	14.7649	77.3851466453956+223.204886675152i
1.98	250.062	7.8853	6.81481	17.533750175132+107.617901627456i
2.07	234.625	8.24373	4.7794	68.1572175109519+34.6744321095506i
2.16	214.062	8.60215	6.89272	-109.25+15.0625i
2.25	207.188	8.96057	9.72783	122.884323570481-95.5243352301116i
2.34	278.25	9.319	11.1695	174.629723739034+37.9804468135048i
2.43	292.688	9.67742	1.44031	19.0464206501512+12.9733354825806i
2.52	259.625	10.0358	7.02844	-112.290699429436-6.07865033333798i
2.61	279.25	10.3943	13.9109	-97.5762681324411-200.045002910707i
2.7	271.562	10.7527	9.63266	150.477126104922+33.3223951453083i
2.79	271.562	11.1111	9.16532	39.4343174575626+141.243561449491i
C21
Time	Data	FFT Freq	FFT Mag	FFT Complex			Max
0	71.875	0	87.2891	1396.625			23.9698
0.09	7.25	0.358423	20.6364	-105.651727503083+312.822805885231i
0.18	11.5	0.716846	23.9698	193.615732901644+331.055706677399i
0.27	27	1.07527	4.77451	-65.1353762509434-39.9142535055712i
0.36	1.875	1.43369	8.84513	-24.3034540450585+139.419678887548i
0.45	4.75	1.79211	8.03804	10.4526590654643-128.183116173876i
0.54	20.5	2.15054	14.9092	199.68901320969+130.495442752122i
0.63	4.25	2.50896	8.9405	-89.4069942882473+111.665313802717i
0.72	13	2.86738	6.27713	-96.875-26.5i
0.81	1	3.22581	8.1274	108.703866556558+71.368305370609i
0.9	30.25	3.58423	8.13112	86.6623846880661-97.0314057306746i
0.99	61	3.94265	8.69736	26.1797547038535+136.67297659574i
1.08	12.375	4.30108	12.6911	190.303454045058-70.8303211124526i
1.17	71.5	4.6595	3.22489	-51.0785129703256+7.30549392240437i
1.26	105	5.01792	4.84623	77.5328692006008+1.02885819460315i
1.35	54.125	5.37634	6.27769	32.9363306867236+94.8894521114824i
1.44	88.5	5.73477	5.24219	-83.875
1.53	62.625	6.09319	6.27769	32.9363306867232-94.8894521114824i
1.62	5.75	6.45161	4.84623	77.5328692006007-1.02885819460303i
1.71	30.875	6.81004	3.22489	-51.0785129703257-7.30549392240414i
1.8	34.5	7.16846	12.6911	190.303454045059+70.8303211124524i
1.89	86.875	7.52688	8.69736	26.1797547038532-136.67297659574i
1.98	52	7.8853	8.13112	86.6623846880662+97.0314057306749i
2.07	33.5	8.24373	8.1274	108.703866556558-71.3683053706094i
2.16	8	8.60215	6.27713	-96.875+26.5i
2.25	70.75	8.96057	8.9405	-89.4069942882475-111.665313802717i
2.34	88.25	9.319	14.9092	199.689013209689-130.495442752122i
2.43	85.375	9.67742	8.03804	10.4526590654648+128.183116173876i
2.52	49.625	10.0358	8.84513	-24.3034540450587-139.419678887547i
2.61	78.625	10.3943	4.77451	-65.1353762509432+39.9142535055713i
2.7	63.375	10.7527	23.9698	193.615732901643-331.0557066774i
2.79	60.75	11.1111	20.6364	-105.651727503083-312.82280588523i
C22
Time	Data	FFT Freq	FFT Mag	FFT Complex			Max
0	171.214	0	338.201	5411.214234			14.3438
0.09	189.339	0.358423	9.03755	-143.912255128269+14.094617657706i
0.18	152.786	0.716846	11.1207	159.632606234835-78.5921328809045i
0.27	172.518	1.07527	7.95655	69.0708767354876+106.937942653851i
0.36	126.411	1.43369	2.68599	19.8806688250713+38.1010298394935i
0.45	155.286	1.79211	13.8887	218.591437412418-39.9896713665142i
0.54	178.821	2.15054	5.41282	-86.0041005666231+10.1857253670756i
0.63	186.696	2.50896	6.89637	-70.44841142871-84.9257029437745i
0.72	155.554	2.86738	2.9757	16.9285569999999-44.5000309999998i
0.81	171.25	3.22581	11.9213	137.330241982701+132.373149550645i
0.9	129.821	3.58423	5.68446	-56.1418450148819+71.5558791050771i
0.99	189.125	3.94265	4.66611	24.6382922470129+70.4751424906345i
1.08	147.411	4.30108	7.03303	-80.0234968250713-79.1132641605066i
1.17	193.893	4.6595	7.83921	-89.8685208967824-87.4967956866608i
1.26	186.893	5.01792	1.64579	-23.9866606533303-10.8648031429027i
1.35	184.518	5.37634	9.28287	52.8842270761418-138.791970045534i
1.44	146.429	5.73477	14.3438	-229.500059999999
1.53	195.839	6.09319	9.28287	52.8842270761422+138.791970045534i
1.62	190.268	6.45161	1.64579	-23.9866606533303+10.8648031429029i
1.71	195.732	6.81004	7.83921	-89.8685208967823+87.4967956866613i
1.8	207.875	7.16846	7.03303	-80.0234968250712+79.1132641605066i
1.89	192.375	7.52688	4.66611	24.6382922470127-70.4751424906344i
1.98	144.429	7.8853	5.68446	-56.1418450148822-71.555879105077i
2.07	140.554	8.24373	11.9213	137.330241982701-132.373149550646i
2.16	163.714	8.60215	2.9757	16.928557+44.5000309999998i
2.25	184.696	8.96057	6.89637	-70.4484114287099+84.9257029437748i
2.34	141.304	9.319	5.41282	-86.0041005666233-10.1857253670755i
2.43	126.179	9.67742	13.8887	218.591437412419+39.9896713665136i
2.52	185.286	10.0358	2.68599	19.8806688250712-38.1010298394935i
2.61	149.75	10.3943	7.95655	69.0708767354874-106.937942653851i
2.7	162.643	10.7527	11.1207	159.632606234836+78.592132880904i
2.79	192.607	11.1111	9.03755	-143.912255128269-14.0946176577056i
C23
Time	Data	FFT Freq	FFT Mag	FFT Complex			Max
0	225.545	0	288.546	4616.738648			34.7455
0.09	185.466	0.358423	19.1971	290.32953079005-100.259099934059i
0.18	137.489	0.716846	13.0463	187.972245227168+90.7687914894296i
0.27	171.25	1.07527	22.2527	266.322798041608+236.301898008365i
0.36	93.3523	1.43369	14.223	226.711806702134+19.7179767505828i
0.45	98.2727	1.79211	10.9965	60.8573727442513-165.083985640258i
0.54	161.705	2.15054	12.9759	205.73148013778-27.8935563885008i
0.63	141.716	2.50896	11.0752	-81.924191842644+157.128669015987i
0.72	230.841	2.86738	8.05623	-7.29550099999999+128.693085i
0.81	74.9091	3.22581	7.28309	12.8903401757491+115.81421828552i
0.9	217.33	3.58423	21.1623	228.867123638013-249.534620808032i
0.99	131.818	3.94265	17.0155	-32.9481339688209+270.246260616901i
1.08	107.477	4.30108	12.0083	192.015365297866+6.71803475058296i
1.17	142.989	4.6595	13.0326	33.6643027379519-205.786411192299i
1.26	125.25	5.01792	16.0905	-170.116501002961-193.235796930101i
1.35	107.261	5.37634	34.7455	34.9898693218567+554.82601387765i
1.44	152.523	5.73477	18.4638	-295.42035
1.53	183.375	6.09319	34.7455	34.9898693218552-554.82601387765i
1.62	50.3523	6.45161	16.0905	-170.116501002961+193.235796930102i
1.71	164.807	6.81004	13.0326	33.6643027379521+205.786411192299i
1.8	115.682	7.16846	12.0083	192.015365297866-6.71803475058292i
1.89	170.682	7.52688	17.0155	-32.9481339688215-270.246260616901i
1.98	103.057	7.8853	21.1623	228.867123638013+249.534620808032i
2.07	183.477	8.24373	7.28309	12.8903401757482-115.814218285519i
2.16	34.1136	8.60215	8.05623	-7.29550100000013-128.693085i
2.25	139.557	8.96057	11.0752	-81.9241918426445-157.128669015987i
2.34	133.568	9.319	12.9759	205.73148013778+27.8935563885007i
2.43	167.511	9.67742	10.9965	60.857372744251+165.083985640258i
2.52	117.148	10.0358	14.223	226.711806702134-19.7179767505829i
2.61	168.443	10.3943	22.2527	266.322798041608-236.301898008366i
2.7	155.227	10.7527	13.0463	187.972245227168-90.7687914894297i
2.79	224.545	11.1111	19.1971	290.32953079005+100.259099934058i
D01
Time	Data	FFT Freq	FFT Mag	FFT Complex			Max
0	176.554	0	373.846	5981.535768			11.4163
0.09	181.321	0.358423	2.75333	42.5557262963064-11.3886208916193i
0.18	201.804	0.716846	3.56944	-18.4099739785622+54.0624175079882i
0.27	188.821	1.07527	2.45715	2.56830605921638-39.2304420408934i
0.36	194.054	1.43369	6.6374	-106.181826725924-1.87503298492431i
0.45	194.196	1.79211	2.38724	-9.33829062014533-37.0367482141948i
0.54	178.875	2.15054	4.95663	-73.5400308191393+29.6872051077381i
0.63	167.089	2.50896	1.98527	-21.2740767214765-23.5877824210044i
0.72	208.893	2.86738	3.00402	39.142883-27.8928230000001i
0.81	171.143	3.22581	6.10107	-66.4178337253213-71.5386472042096i
0.9	195.161	3.58423	4.48617	56.8483377680447-43.822824143679i
0.99	182.268	3.94265	6.83392	17.5064703543925+107.932209879405i
1.08	197.5	4.30108	5.68966	65.0390047259235+63.6963790150753i
1.17	202.679	4.6595	4.57608	52.8611106176624+50.660306678685i
1.26	184.125	5.01792	5.89111	-92.3269209703431+18.9809722565714i
1.35	187.821	5.37634	11.4163	15.3955157393659+182.010776951154i
1.44	172.321	5.73477	8.79242	-140.678714
1.53	184.643	6.09319	11.4163	15.3955157393653-182.010776951154i
1.62	148.643	6.45161	5.89111	-92.3269209703432-18.9809722565712i
1.71	209.482	6.81004	4.57608	52.8611106176622-50.6603066786851i
1.8	185.839	7.16846	5.68966	65.0390047259234-63.6963790150755i
1.89	184.821	7.52688	6.83392	17.5064703543923-107.932209879405i
1.98	171.804	7.8853	4.48617	56.8483377680448+43.8228241436788i
2.07	198.232	8.24373	6.10107	-66.4178337253211+71.5386472042098i
2.16	171.839	8.60215	3.00402	39.142883+27.8928230000001i
2.25	193.946	8.96057	1.98527	-21.2740767214764+23.5877824210044i
2.34	191.107	9.319	4.95663	-73.5400308191393-29.687205107738i
2.43	197.071	9.67742	2.38724	-9.33829062014531+37.0367482141949i
2.52	172.786	10.0358	6.6374	-106.181826725924+1.87503298492445i
2.61	231.75	10.3943	2.45715	2.5683060592165+39.2304420408934i
2.7	169.125	10.7527	3.56944	-18.4099739785624-54.0624175079883i
2.79	185.821	11.1111	2.75333	42.5557262963063+11.3886208916192i
D04
Time	Data	FFT Freq	FFT Mag	FFT Complex			Max
0	86.5	0	284.781	4556.5			34.0733
0.09	182.5	0.358423	9.57795	-95.7285463402823-119.669274306052i
0.18	169.375	0.716846	5.84195	54.5737753463861-75.885215973814i
0.27	120.5	1.07527	7.33631	108.107500072971-45.7281656477079i
0.36	165.125	1.43369	34.0733	-531.100964621867+123.062968850777i
0.45	190.875	1.79211	12.6044	14.3939293331367-201.155312824557i
0.54	138.25	2.15054	13.8301	74.2408285288741-208.455047371003i
0.63	109.875	2.50896	4.55667	41.6884602760798+59.8118361558325i
0.72	164.25	2.86738	8.65	-83.0000000000001-110.75i
0.81	89.25	3.22581	15.6549	-169.92132231497-184.028379649303i
0.9	141	3.58423	18.764	-281.432477036092-104.549455779981i
0.99	152.375	3.94265	7.5333	-87.4407528601221-82.9593614622802i
1.08	203.875	4.30108	5.73987	61.1009646218667+68.5629688507768i
1.17	182.875	4.6595	6.35141	-45.3022712125793-90.9661971074488i
1.26	162.5	5.01792	8.76981	-74.3821268391687-118.979624382793i
1.35	121.625	5.37634	1.29225	-16.7969969542354+12.0565270667935i
1.44	117.875	5.73477	17.0938	273.5
1.53	107.125	6.09319	1.29225	-16.7969969542353-12.0565270667938i
1.62	158	6.45161	8.76981	-74.3821268391685+118.979624382792i
1.71	141.375	6.81004	6.35141	-45.302271212579+90.9661971074487i
1.8	166.75	7.16846	5.73987	61.1009646218669-68.5629688507773i
1.89	202.375	7.52688	7.5333	-87.4407528601218+82.9593614622803i
1.98	169.625	7.8853	18.764	-281.432477036092+104.549455779981i
2.07	122.125	8.24373	15.6549	-169.921322314969+184.028379649303i
2.16	96.875	8.60215	8.65	-82.9999999999999+110.75i
2.25	45.625	8.96057	4.55667	41.6884602760796-59.8118361558327i
2.34	142.5	9.319	13.8301	74.2408285288743+208.455047371003i
2.43	164.25	9.67742	12.6044	14.3939293331371+201.155312824557i
2.52	164.75	10.0358	34.0733	-531.100964621867-123.062968850777i
2.61	125.5	10.3943	7.33631	108.107500072971+45.7281656477077i
2.7	167.75	10.7527	5.84195	54.5737753463862+75.8852159738139i
2.79	83.25	11.1111	9.57795	-95.7285463402821+119.669274306053i
D07
Time	Data	FFT Freq	FFT Mag	FFT Complex			Max
0	8.07953	0	49.8025	796.840698			12.7255
0.09	24.7159	0.358423	4.85354	54.4022327016782+55.4162447269981i
0.18	78.0909	0.716846	5.25644	74.9045005595912-38.244558988621i
0.27	2.11365	1.07527	6.68264	-106.623770230558-7.98286647666324i
0.36	6.51135	1.43369	2.40616	34.8411166518313+16.3780729364884i
0.45	35.5909	1.79211	3.08427	15.8091875580139-46.7475109100238i
0.54	59.5455	2.15054	3.50528	41.3585208137492-37.8805362035936i
0.63	6.26135	2.50896	7.54397	-113.018787686604-42.380206998774i
0.72	10.875	2.86738	12.7255	-128.227234-158.15912i
0.81	24.75	3.22581	6.61276	-83.691855402166+64.7317734703577i
0.9	2.26135	3.58423	9.03327	-45.0111783402187+137.344841845799i
0.99	8.48865	3.94265	3.593	13.0671048997923+55.9832710110815i
1.08	3.30682	4.30108	4.71231	-6.36382265183118+75.1279509364883i
1.17	35.3295	4.6595	0.919592	1.47287217207658+14.6395656907803i
1.26	9.95453	5.01792	12.3861	-2.47913503312122+198.162707060772i
1.35	39.1932	5.37634	3.9907	15.7646559877671+61.8744674424683i
1.44	33.4318	5.73477	4.41904	-70.7045860000001
1.53	38.7614	6.09319	3.9907	15.7646559877669-61.8744674424683i
1.62	33.7727	6.45161	12.3861	-2.47913503312174-198.162707060772i
1.71	0.625	6.81004	0.919592	1.47287217207657-14.6395656907803i
1.8	26.9318	7.16846	4.71231	-6.36382265183134-75.1279509364883i
1.89	35.4091	7.52688	3.593	13.0671048997923-55.9832710110816i
1.98	24.1818	7.8853	9.03327	-45.0111783402191-137.344841845799i
2.07	7.71588	8.24373	6.61276	-83.6918554021661-64.7317734703576i
2.16	13.4432	8.60215	12.7255	-128.227234+158.15912i
2.25	50.8636	8.96057	7.54397	-113.018787686604+42.3802069987741i
2.34	23.3864	9.319	3.50528	41.3585208137492+37.8805362035935i
2.43	34.2159	9.67742	3.08427	15.809187558014+46.7475109100236i
2.52	14.8409	10.0358	2.40616	34.8411166518313-16.3780729364885i
2.61	50.5455	10.3943	6.68264	-106.623770230559+7.98286647666353i
2.7	14.4545	10.7527	5.25644	74.9045005595911+38.2445589886208i
2.79	39.1932	11.1111	4.85354	54.402232701678-55.4162447269983i
D09
Time	Data	FFT Freq	FFT Mag	FFT Complex			Max
0	76.375	0	156.664	2506.625			24.5859
0.09	49	0.358423	16.8459	-211.292703179792-167.343583340365i
0.18	56.875	0.716846	9.32162	-143.787975764685-39.6169834738511i
0.27	83.125	1.07527	6.19777	-92.4013581431861-35.9939863091312i
0.36	65.625	1.43369	13.5788	181.564601333352-119.316648507218i
0.45	105.75	1.79211	4.69349	52.4981067060508+53.6967453006729i
0.54	76.625	2.15054	7.42093	92.6623078415651+74.2405291554218i
0.63	94.375	2.50896	16.6287	97.8250301397806+247.422310083243i
0.72	91.125	2.86738	10.5001	-113.625-123.75i
0.81	131.625	3.22581	6.67914	-12.1243132258377+106.176239213454i
0.9	90.875	3.58423	3.76712	59.2716115286679-10.9461321696971i
0.99	93.375	3.94265	5.1191	-61.5276977957832+54.0635498821271i
1.08	40.375	4.30108	8.8373	123.935398666648-68.0666485072175i
1.17	135.125	4.6595	8.11619	129.817511212503-3.28120428790935i
1.26	67.625	5.01792	9.59165	15.3540563944523+152.69635520103i
1.35	73.875	5.37634	4.00116	47.2054242862654-43.2436767703856i
1.44	82.625	5.73477	24.5859	-393.375
1.53	139.875	6.09319	4.00116	47.2054242862657+43.2436767703856i
1.62	80.5	6.45161	9.59165	15.354056394452-152.69635520103i
1.71	72.625	6.81004	8.11619	129.817511212503+3.28120428790906i
1.8	48.75	7.16846	8.8373	123.935398666648+68.0666485072175i
1.89	70.75	7.52688	5.1191	-61.5276977957833-54.0635498821267i
1.98	97.5	7.8853	3.76712	59.2716115286679+10.946132169697i
2.07	64	8.24373	6.67914	-12.1243132258381-106.176239213454i
2.16	62	8.60215	10.5001	-113.625+123.75i
2.25	116.25	8.96057	16.6287	97.82503013978-247.422310083243i
2.34	77.125	9.319	7.42093	92.6623078415651-74.2405291554221i
2.43	105.375	9.67742	4.69349	52.4981067060509-53.6967453006733i
2.52	4.625	10.0358	13.5788	181.564601333352+119.316648507218i
2.61	38.5	10.3943	6.19777	-92.4013581431857+35.9939863091314i
2.7	38	10.7527	9.32162	-143.787975764685+39.6169834738514i
2.79	76.375	11.1111	16.8459	-211.292703179792+167.343583340365i
D12
Time	Data	FFT Freq	FFT Mag	FFT Complex			Max
0	252.5	0	507.445	8119.125			26.0229
0.09	302.5	0.358423	5.68731	64.6937652213152-63.9935064943681i
0.18	207.125	0.716846	15.8376	-205.473970834916+148.298400732416i
0.27	179.625	1.07527	12.2777	-186.488470183542-61.7391100284668i
0.36	324.5	1.43369	3.37665	-23.3915360203879-48.70004069933i
0.45	284.75	1.79211	16.3122	25.5110666737233-259.745308075502i
0.54	255	2.15054	23.2081	313.870682637742+198.421886140717i
0.63	233.375	2.50896	26.0229	329.706496305249-254.272346288655i
0.72	275.375	2.86738	16.4324	257.75-51.875i
0.81	272.5	3.22581	14.6588	-17.9996402500531-233.848391585073i
0.9	312.125	3.58423	9.45244	150.553811661148+14.3799492080562i
0.99	213.625	3.94265	9.52133	-152.285779751439-4.11196169583101i
1.08	250.75	4.30108	19.5336	-216.608463979612+225.29995930067i
1.17	245.875	4.6595	10.7769	-140.155214383222+100.441963565956i
1.26	236.375	5.01792	22.0245	-329.950523463973-123.743536200245i
1.35	329.25	5.37634	11.852	129.017776367968+138.978175423965i
1.44	246	5.73477	2.28906	-36.625
1.53	211.625	6.09319	11.852	129.017776367967-138.978175423966i
1.62	171.375	6.45161	22.0245	-329.950523463973+123.743536200246i
1.71	285.375	6.81004	10.7769	-140.155214383222-100.441963565956i
1.8	231.875	7.16846	19.5336	-216.608463979612-225.29995930067i
1.89	250.25	7.52688	9.52133	-152.285779751439+4.11196169583113i
1.98	231.75	7.8853	9.45244	150.553811661148-14.3799492080564i
2.07	254.625	8.24373	14.6588	-17.9996402500527+233.848391585073i
2.16	240.875	8.60215	16.4324	257.75+51.875i
2.25	248.75	8.96057	26.0229	329.70649630525+254.272346288654i
2.34	323.75	9.319	23.2081	313.870682637741-198.421886140718i
2.43	262.5	9.67742	16.3122	25.5110666737243+259.745308075502i
2.52	327.625	10.0358	3.37665	-23.391536020388+48.7000406993297i
2.61	248.625	10.3943	12.2777	-186.488470183542+61.7391100284677i
2.7	154.25	10.7527	15.8376	-205.473970834916-148.298400732416i
2.79	254.625	11.1111	5.68731	64.6937652213153+63.9935064943685i
D18
Time	Data	FFT Freq	FFT Mag	FFT Complex			Max
0	157.625	0	225.078	3601.25			28.9648
0.09	68.875	0.358423	10.4914	164.264442530984+34.5660144633971i
0.18	132.625	0.716846	9.46054	-70.9210467910955+133.726146892255i
0.27	158.125	1.07527	18.1254	131.031095538538-258.717716349264i
0.36	147	1.43369	7.75213	-51.1299423149111+113.005203820043i
0.45	67	1.79211	8.42284	-132.887620760648-22.4185440310194i
0.54	77.75	2.15054	4.62897	-38.4631304669285+63.2929974150172i
0.63	115.25	2.50896	27.1603	-394.003102903291+183.325397397692i
0.72	134.75	2.86738	14.784	208.75+111.25i
0.81	99.375	3.22581	21.4436	250.636375212889-234.303028494429i
0.9	31.25	3.58423	10.8379	-113.691721475885+130.934610028485i
0.99	191.5	3.94265	13.0403	208.102021914171+15.0349997670593i
1.08	155.25	4.30108	9.36366	-104.870057685089-106.994796179957i
1.17	91.5	4.6595	10.813	13.7638649274966-172.459825671759i
1.26	80.125	5.01792	9.41791	148.57589873391-25.1322404942772i
1.35	170.25	5.37634	28.9648	426.092923539858-182.258064549298i
1.44	74.25	5.73477	9.51562	152.25
1.53	87.625	6.09319	28.9648	426.092923539859+182.258064549297i
1.62	60.625	6.45161	9.41791	148.57589873391+25.1322404942769i
1.71	43.625	6.81004	10.813	13.7638649274976+172.459825671759i
1.8	104.875	7.16846	9.36366	-104.870057685089+106.994796179957i
1.89	146.375	7.52688	13.0403	208.102021914171-15.0349997670598i
1.98	129.875	7.8853	10.8379	-113.691721475885-130.934610028485i
2.07	113.625	8.24373	21.4436	250.63637521289+234.303028494429i
2.16	115.75	8.60215	14.784	208.75-111.25i
2.25	155.875	8.96057	27.1603	-394.003102903291-183.32539739769i
2.34	137.5	9.319	4.62897	-38.4631304669286-63.2929974150172i
2.43	55.125	9.67742	8.42284	-132.887620760648+22.4185440310201i
2.52	153.25	10.0358	7.75213	-51.1299423149113-113.005203820043i
2.61	90	10.3943	18.1254	131.031095538539+258.717716349264i
2.7	184.25	10.7527	9.46054	-70.9210467910958-133.726146892255i
2.79	70.375	11.1111	10.4914	164.264442530984-34.566014463397i
D19
Time	Data	FFT Freq	FFT Mag	FFT Complex			Max
0	125.25	0	367.859	5885.75			26.5818
0.09	229.5	0.358423	26.5818	-320.623745584254+279.441577433568i
0.18	126	0.716846	14.7642	-179.434058145536+153.644969407826i
0.27	108.75	1.07527	3.29931	16.852876255778+50.0265794880571i
0.36	153.625	1.43369	5.37813	17.402881362028-84.2719378937775i
0.45	168	1.79211	4.49032	-65.9754096882254-28.4422753661073i
0.54	137.625	2.15054	14.7643	176.326924642518-157.204017982619i
0.63	191.625	2.50896	6.50996	20.7443239285154-102.072715553606i
0.72	158	2.86738	5.67858	-47.625+77.375i
0.81	208.25	3.22581	22.2805	-118.06783162081-336.368843855542i
0.9	153.5	3.58423	16.6033	-123.371080519803-235.26877250213i
0.99	260.375	3.94265	4.56722	-47.8276715292436+55.2498487469239i
1.08	194.125	4.30108	21.0031	-184.652881362028-280.771937893777i
1.17	133	4.6595	7.3593	-116.546963349048+16.7808430692836i
1.26	210.875	5.01792	11.4955	181.47821402282-29.9197851116858i
1.35	178	5.37634	12.6762	-104.555578412712-173.792411400174i
1.44	217.25	5.73477	5.375	-86
1.53	196.25	6.09319	12.6762	-104.555578412712+173.792411400174i
1.62	190.25	6.45161	11.4955	181.47821402282+29.919785111685i
1.71	203.625	6.81004	7.3593	-116.546963349048-16.7808430692836i
1.8	210.625	7.16846	21.0031	-184.652881362028+280.771937893778i
1.89	164.25	7.52688	4.56722	-47.8276715292439-55.2498487469241i
1.98	236.75	7.8853	16.6033	-123.371080519802+235.268772502131i
2.07	243.625	8.24373	22.2805	-118.067831620809+336.368843855542i
2.16	170.75	8.60215	5.67858	-47.625-77.375i
2.25	193.375	8.96057	6.50996	20.7443239285157+102.072715553605i
2.34	218	9.319	14.7643	176.326924642518+157.204017982619i
2.43	221.875	9.67742	4.49032	-65.9754096882253+28.4422753661075i
2.52	196.5	10.0358	5.37813	17.4028813620281+84.2719378937775i
2.61	161.625	10.3943	3.29931	16.8528762557781-50.0265794880573i
2.7	200.75	10.7527	14.7642	-179.434058145536-153.644969407826i
2.79	123.75	11.1111	26.5818	-320.623745584255-279.441577433567i
E01
Time	Data	FFT Freq	FFT Mag	FFT Complex			Max
0	42.125	0	156.664	2506.625			39.8716
0.09	173.875	0.358423	15.1563	-98.3161125189718-221.677327545796i
0.18	96	0.716846	3.28616	47.9077886201213-21.6645347879735i
0.27	47.125	1.07527	8.41808	132.613448435652+23.5556717539693i
0.36	53.75	1.43369	6.17363	89.0668334192695+42.710601525575i
0.45	19	1.79211	14.1364	184.2987915459-131.120279517844i
0.54	154.125	2.15054	17.6048	-85.3201612774797-268.443907595836i
0.63	94	2.50896	12.8927	-204.6926253559-25.5649069454835i
0.72	138.75	2.86738	26.6113	-342-253.625i
0.81	2.25	3.22581	3.96781	-61.5183620296406+15.6789456461702i
0.9	155.625	3.58423	39.8716	153.045341383951-619.315534311715i
0.99	53.125	3.94265	11.8155	89.9891109216915+166.255420522797i
1.08	87.125	4.30108	3.5102	-56.0668334192694-3.28939847442489i
1.17	119.625	4.6595	5.4994	-81.8964271729302-32.1759695713947i
1.26	140.75	5.01792	25.1129	-393.132968726593-83.036161503852i
1.35	12.875	5.37634	20.9348	-97.477823825801+320.459183679852i
1.44	59.25	5.73477	18.0234	288.375
1.53	152.875	6.09319	20.9348	-97.4778238258019-320.459183679852i
1.62	42.75	6.45161	25.1129	-393.132968726593+83.0361615038522i
1.71	61.75	6.81004	5.4994	-81.8964271729304+32.1759695713951i
1.8	110.25	7.16846	3.5102	-56.0668334192695+3.28939847442504i
1.89	63	7.52688	11.8155	89.9891109216911-166.255420522798i
1.98	69.125	7.8853	39.8716	153.045341383952+619.315534311714i
2.07	97.25	8.24373	3.96781	-61.5183620296409-15.6789456461702i
2.16	32	8.60215	26.6113	-342+253.625i
2.25	30.375	8.96057	12.8927	-204.6926253559+25.5649069454838i
2.34	129	9.319	17.6048	-85.3201612774791+268.443907595836i
2.43	19.25	9.67742	14.1364	184.2987915459+131.120279517843i
2.52	4.5	10.0358	6.17363	89.0668334192694-42.7106015255751i
2.61	120.375	10.3943	8.41808	132.613448435652-23.5556717539696i
2.7	82.375	10.7527	3.28616	47.9077886201213+21.6645347879737i
2.79	42.375	11.1111	15.1563	-98.3161125189713+221.677327545796i
E07
[truncated: 4,521 more rows]

## Sheet: Unsuccessful wells
	1	2	3	4	5	6	7	8	9	10	11	12	13	14	15	16	17	18	19	20	21	22	23	24
[truncated: 16 more rows]
