# Supplementary material for: High-Content Screening in Zebrafish Embryos Identifies Butafenacil as a Potent Inducer of Anemia
Source: PLoS One. 2014 Aug 4;9(8):e104190. doi: 10.1371/journal.pone.0104190 (PMC4121296; doi:10.1371/journal.pone.0104190)
Supplement: Dataset S1 — Microsoft Excel spreadsheets containing raw data for all chemical screening assays. (ZIP) [file pone.0104190.s036.zip › Dataset S1/19- Clodinafop-propargyl/Clodinafop-propargyl_Heart_Rate.xlsx]

## Sheet: DESCRIPTION
ToxCast Screen - Heart Rate
Chemical
Data was collected using the Heart Rate Journal in MetaXpress
Imaged 74 hpf fli1 larvae using ImageXpress
Incubated larvae in 100 mg/l MS-222 for 30 min
Centrifuged plate for 2 min at 200 rpm
Imaging parameters:
*live stream acquisition
*32 frames; 0.09 sec interval
*FITC
*2X magnification; 1 site/well
Had the doors off of the imager and the fan on to stablize temperature
Test Initation Date: 8/26/2013
Imaging Date: 8/29/13
Start Imaging Temperature: 26°C
End Imaging Temperature: 28°C
Total Imaging Duration: 2:15
W.O. = Wrong Orientation
U.H. = Unhatched
Malf. = Malformed
N.A. = Not Analyzed (did not meet analysis criteria)

## Sheet: ALL DATA
Measurement	Average (Show Region Statistics)
	1	2	3	4	5	6	7	8	9	10	11	12	13	14	15	16	17	18	19	20	21	22	23	24	25	26	27	28	29	30	31	32		# Peaks	Heart Rate
A01	233.129	216.812	239.691	239.963	211.93	235.194	241.267	218.829	226.904	238.913	229.919	214.885	236.753	238.553	211.604	234.346	240.629	216.121	227.213	238.983	228.36	216.174	237.736	235.331	212.702	235.424	238.767	211.657	231.781	239.267	219.329	223.683		9	193.548
A02	269.551	271.834	263.989	282.309	277.483	267.124	274.028	278.913	275.531	260.781	281.646	275.646	270.5	265.32	278.11	275.371	263.489	275.843	275.298	271.34	261.413	279.219	274.166	266.576	273.888	275.885	270.826	259.604	279.688	272.944	265.404	269.551		9	193.548
A03	159.07	158.576	184.169	168.969	159.135	157.287	182.166	170.149	159.567	156.66	180.25	172.376	159.927	156.185	178.632	172.725	159.876	156.031	179.713	169.64	159.596	156.449	180.874	168.416	158.188	157.921	181.907	166.913	157.944	158.874	182.205	165.823		8	172.043
A04	188.711	190.968	190.167	190.273	192.079	189.56	189.923	190.154	191.691	190.221	190.056	190.226	190.984	189.786	189.51	191.354	188.648	189.973	190.052	189.962	188.786	188.226	191.077	188.345	189.167	189.124	189.67	188.255	188.605	191.472	188.788	188.711		10	215.054
A05	138.051	134.885	134.559	141.486	136.593	134.868	134.972	140.654	136.374	135.185	134.885	141.107	136.059	135.393	135.646	141.452	136.441	134.795	135.893	141.228	135.963	135.205	136.899	139.86	135.733	135.073	138.781	139.671	135.61	135.048	139.725	138.051		8	172.043
A06	205.163	160.787	165.194	186.413	213.683	164.435	162.902	180.963	216.272	170.907	162.888	176.963	215.14	174.882	163.851	172.84	213.073	180.66	160.708	166.983	209.677	187.157	160.435	165.416	205.413	196.753	160.135	166.208	201.253	201.07	161.416	165.441		7	150.538
A07	271.191	250.326	348.365	295.449	272.388	248.89	347.669	295.258	270.126	254.298	346.806	291.73	266.478	256.68	343.455	290.876	261.59	273.067	333.713	290.197	257.216	286.073	326.494	289.301	250.989	303.868	315.121	286.452	249.045	315.11	309.747	284.011		8	172.043
A08																																		0	0
A09	110.225	104.949	107.045	109.463	105.542	105.039	106.989	109.888	105.781	105.357	106.376	110.733	105.761	105.427	106.23	110.407	105.733	105.419	106.129	110.927	105.899	105.635	106.351	110.638	105.966	105.393	106.77	110.556	105.784	105.475	107.034	110.225		7	150.538
A10	219.612	187.466	290.278	259.792	204.941	217.233	307.91	219.756	184.135	293.649	255.02	203.104	229.747	301.357	213.846	189.871	310.006	236.935	194.003	255.972	279.27	205.848	209.197	307.739	217.935	187.955	301.143	244.43	196.5	249.272	282.247	207.775		9	193.548
A11	216.823	217.736	259.888	205.84	194.354	245.829	236.705	198.576	204.778	260.039	212.517	195.096	236.837	244.27	198.674	202.742	262.073	213.758	195.478	229.152	247.067	201.008	198.531	258.242	216.638	196.772	225.27	247.98	198.826	197.396	259.346	216.823		9	193.548
A12																																		0	0
A13																																		0	0
A14	166.688	165.427	163.174	163.461	161.185	162.68	164.553	162.461	161.402	162.862	163.419	164.104	162.843	163.228	163.626	162.961	162.48	162.669	162.758	163.753	165.121	162.584	162.188	162.683	163.792	163.104	161.039	163.98	163.48	162.472	164.64	163.916		8	172.043
A15																																		0	0
A16	198.635	195.562	219.267	205.376	194.16	204.093	213.548	195.778	195.73	220.902	199.006	194.031	212.449	208.5	197.329	202.522	216.57	196.848	194.25	218.865	201.708	194.497	213.548	207.174	195.174	203.042	212.854	194.489	195.584	217.649	198.525	193.663		9	193.548
A17	232.222	222.256	246.525	200.188	189.545	246.904	224.705	162.244	248.815	238.174	156.77	240.699	240.452	173.169	222.834	241.654	189.772	204.952	243.705	202.893	189.27	246.228	210.466	178.663	246.183	220.079	171.66	247.287	228.32	165.289	249.093	232.222		10	215.054
A18	405.708	401.126	432.306	453.087	418.27	405.138	432.61	410.053	412.604	449.376	424.815	416.433	433.896	440.124	412.261	403.073	442.744	397.98	392.542	443.264	410.486	395.888	431.048	431.258	409.084	427.16	439.239	404.289	414.11	446.598	417.683	405.708		9	193.548
A19																																		0	0
A20	291.646	271.694	229.789	225.798	320.48	236.166	225.031	259.68	296.992	229.902	220.621	313.865	248.888	226.767	243.323	311.621	229.674	222.374	297.629	265.747	227.124	230.573	316.07	231.809	222.848	293.23	264.587	227.163	233.306	317.916	232.463	222.913		8	172.043
A21	310.677	320.112	337.548	318.781	307.924	331.303	329.624	321.306	305.596	337.292	324.065	311.281	314.475	340.421	321.868	315.441	335.663	329.86	311.767	310.104	339.764	322.107	310.719	324.152	329.621	319.587	307.216	339.34	324.848	312.067	320.798	333.073		8	172.043
A22	110.295	111.025	110.82	107.301	109.188	113.034	107.857	107.601	114.031	109.017	107.334	113.149	110.326	107.407	111.475	111.132	107.531	109.888	112.43	107.885	108.419	113.331	108.228	107.876	113.831	108.84	107.315	113.545	109.478	107.573	112.272	110.295		10	215.054
A23																																		0	0
A24																																		0	0
B01	265.393	266.286	249.683	205.015	209.138	271.655	234.301	195.566	229.094	269.072	218.511	195.352	253.836	253.537	207.526	204.419	266.098	238.334	197.943	220.524	267.124	221.419	192.786	251.629	254.12	207.41	204.991	269.249	235.055	195.039	224.076	265.393		8	172.043
B02																																		0	0
B03	145.767	140.778	130.885	131.758	145.357	142.261	131.435	131.402	144.781	143.124	131.725	130.775	143.834	143.829	132.228	130.244	143.306	143.809	132.913	129.851	143.034	144.233	132.702	129.702	142.551	143.654	132.758	130.104	142.567	144.253	132.247	129.778		7	150.538
B04	225.632	218.022	223.699	222.669	214.803	218.671	225.368	221.256	216.028	220.045	227.452	219.567	215.298	224.039	224.146	215.66	219.292	229.031	221.753	214.736	223.758	223.169	214.927	216.011	226.64	221.986	215.5	220.801	225.301	217.205	215.677	225.632		8	172.043
B05	117.452	117.736	124.584	120.64	117.376	117.913	125.236	120.025	117.722	118.312	125.115	119.604	117.525	118.508	125.317	119.775	117.581	118.438	125.298	119.16	117.68	118.955	125.239	118.697	117.691	119.75	124.888	118.483	117.708	120.975	123.525	118.062		8	172.043
B06	108.913	108.18	107.947	108.702	108.941	108.489	107.798	109.09	109.006	108.309	108.337	109.343	108.775	108.272	108.5	109.194	108.576	108.463	108.854	109.455	108.871	108.461	109.225	109.284	108.93	108.399	109.514	109.143	108.725	108.778	109.876	108.913		8	172.043
B07	115.081	115.081	115.469	115.938	115.772	115.525	115.211	115.691	116.191	115.806	115.326	115.961	116.067	116.124	115.444	115.89	116.626	116.469	115.393	115.534	115.975	116.374	115.118	115.857	116.188	116.216	115.708	115.618	116.205	116.242	115.997	115.081		7	150.538
B08	235.006	235.888	249.865	235.435	233.961	238.275	249.89	237.871	234.402	238.893	249.303	235.829	234.795	241.601	247.694	234.343	235.407	245.317	245.385	234.806	233.118	247.272	240.022	231.688	233.039	249.893	236.654	232.669	235.396	248.267	236.913	233.393		8	172.043
B09	253.711	251.329	251.565	251.826	252.188	247.604	254.368	253.576	252.278	250.09	251.775	250.295	251.09	247.876	252.461	250.615	254.118	248.514	252.233	250.846	251.556	249.725	253.683	252.087	248.952	252.323	250.331	252.997	248.593	249.351	249.376	252.07		11	236.559
B10	180.062	176.803	196.365	186.067	182.022	179.694	195.778	185.289	181.025	183.334	192.43	184.461	178.736	188.579	188.253	184.16	177.89	192.25	187.351	184.301	176.876	194.014	184.472	181.43	176.834	195.407	185.065	180.68	183.166	191.941	184.604	180.062		8	172.043
B11	178.18	180.449	178.374	137.272	171.261	176.944	176.039	130.11	182.761	177.107	159.365	148.722	178.702	177.888	136.789	172.157	175.775	170.862	133.64	181.84	176.39	148.581	158.86	175.992	176.371	130.545	178.837	175.267	158.081	149.801	178.213	178.18		9	193.548
B12	182.64	200.73	176.312	211.104	223.489	193.952	181.096	215.368	219.079	182.966	192.135	217.604	208.688	177.244	205.753	222.553	193.051	181.289	214.91	217.635	181.275	192.674	218.23	206.104	175.73	206.242	221.256	191.742	179.281	213.775	218.407	182.64		9	193.548
B13	134.09	155.593	146.86	135.885	135.618	161.326	141.104	134.848	141.396	157.966	138.716	133.978	152.239	150.056	136.362	134.823	159.806	141.761	135.233	142.056	156.815	137.955	134.281	154.129	145.972	135.483	135.764	159.893	139.219	134.079	146.197	152.191		8	172.043
B14	165.933	205.626	203.604	159.921	199.702	205.649	183.166	174.581	204.034	203.41	163.517	194.671	205.767	191.211	168.258	202.475	203.553	165.508	190.882	205.278	193.466	165.506	202.388	202.93	168.354	188.649	205.138	192.371	165.851	202.792	202.34	165.933		9	193.548
B15																																		0	0
B16	267.61	266.264	272.537	267.764	270.18	268.199	267.497	271.197	264.492	269.042	267.354	269.385	266.042	268.278	269.396	264.489	265.587	267.621	272.034	266.048	269.539	269.534	266.716	270.18	267.284	269.963	267.733	267.761	270.278	264.517	268.941	267.61		12	258.065
B17	150.761	133.702	150.854	162.239	161	133.334	157.253	163.424	147.778	142.11	161.073	165.07	132.868	152.548	163.129	157.084	135.444	157.764	163.385	141.666	146.64	161.087	164.638	131.447	154.469	162.166	149.694	140.281	159.784	165.084	134.831	150.761		8	172.043
B18																																		0	0
B19	110.472	111.292	109.104	138.02	119.447	109.626	125.772	129.688	110.239	114.68	137.242	112.952	109.584	136.823	118.671	109.531	129.376	126.275	110.09	119.208	134.497	111.433	111.556	138.079	115.202	109.309	132.626	123.037	109.84	122.657	132.18	110.472		10	215.054
B20	195.287	187.104	179.146	223.716	210.385	177.194	198.031	233.916	181.933	183.643	230.669	198.733	175.559	210.612	220.792	179.152	191.551	234.829	185.41	179.059	227.466	206.933	176.896	207.006	225.169	179.66	191.916	231.506	183.222	184.202	231.427	195.287		9	193.548
B21	148.163	154.772	145.862	147.331	161.862	148.346	144.5	147.635	161.82	145.045	146.056	152.801	159.107	144.143	145.654	158.298	152.784	143.994	145.607	162.138	146.309	145.298	150.23	161.503	145.287	144.966	156.829	153.548	143.893	146.062	161.935	148.163		9	193.548
B22																																		0	0
B23																																		0	0
B24																																		0	0
C01	273.812	275.159	297.574	278.406	272.293	290.105	287.672	276.485	280.954	297.476	277.686	273.865	296.921	274.937	270.697	288.437	288.557	270.367	280.939	303.205	273.806	272.485	298.657	278.273	272.998	294.439	285.026	271.41	282.548	294.961	273.801	272.707		9	193.548
C02	241.545	241.654	237.427	246.61	242.39	240.542	243.079	245.045	242.483	237.461	243.458	241.98	244.045	237.326	246.424	241.815	244.638	238.014	248.23	242.138	242.902	238.702	244.761	239.643	240.222	243.913	242.975	243.23	237.452	247.761	241.042	242.253		13	279.57
C03																																		0	0
C04	107.834	107.059	108.323	107.86	107.598	107.753	108.247	107.843	107.489	108.36	108.337	107.806	107.188	108.253	107.854	107.744	107.646	108.621	108.003	107.683	107.823	108.455	108.084	107.68	108.531	108.32	107.829	107.421	108.702	108.194	107.933	107.834		8	172.043
C05	283.798	289.702	297.817	295.312	293.685	286.528	298.893	294.309	291.798	285.351	300.022	293.728	290.992	288.626	298.239	293.694	287.185	293.705	294.646	293.461	285.323	299.368	293.371	290.632	286.39	297.143	292.374	288.073	292.978	292.455	290.837	283.798		8	172.043
C06	149.562	155.73	159.904	155.36	149.607	156.177	160.065	155.39	149.166	155.573	159.208	156.84	149.149	155.059	159.427	157.303	148.607	154.941	159.542	157.037	148.73	154.972	159.014	156.601	148.719	154.801	159.317	156.764	148.433	154.789	159.267	155.365		8	172.043
C07	199.581	197.882	236.551	218.815	196.685	197.39	234.567	218.944	196.663	197.166	234.812	218.146	196.006	197.525	235.567	215.14	194.506	200.006	235.121	211.096	193.857	203.624	234.596	207.239	194.421	207.343	233.761	203.239	193.949	214.899	231.25	199.581		8	172.043
C08	180.52	180.907	178.427	177.376	185.537	180.14	176.997	177.615	184.778	179.222	177.506	179.747	184.32	178.382	176.43	182.733	184.494	179.444	176.551	184.115	179.292	177.503	178.199	184.747	179.244	175.817	180.278	182.295	177.275	176.399	183.899	180.52		9	193.548
C09	104.584	102.441	120.52	125.944	103.907	102.657	121.497	125.112	103.458	102.893	122.632	123.452	103.011	103.907	124.868	121.16	102.927	105.767	126.792	115.649	102.91	109.081	129.045	111.017	102.82	112.362	128.073	108.317	102.772	117.573	126.025	104.584		8	172.043
C10	242.337	263.697	234.573	234.351	244.228	262.702	233.354	234.104	243.831	261.837	234.548	234.899	245.281	259.579	233.857	231.483	245.711	258.975	232.947	231.598	254.331	250.944	232.511	230.551	257.444	248.66	233.281	231.722	260.966	244.163	234.354	232.82		8	172.043
C11	196.02	189.548	186.132	184.98	195.278	187.149	182.688	193.281	190.385	184.989	184.958	195.169	187.242	182.798	194.433	187.545	183.388	186.565	194.449	185.374	181.778	194.66	187.604	182.565	188.955	191.295	184.278	182.315	194.663	185.983	180.719	192.879		8	172.043
C12	217.821	155.119	211.997	267.236	177.236	162.588	254.671	233.088	157.425	196.174	267.883	187.834	158.039	243.984	241.179	159.326	190.738	265.775	193.114	157.202	241.583	244.127	159.806	189.422	268.72	192.801	157.785	237.446	245.676	160.521	185.321	266.813		8	172.043
C13	132.708	131.874	132.506	132.739	131.952	131.949	131.874	132.34	132.008	132.065	132.371	132.694	132.278	131.879	132.084	132.402	132.275	132.82	132.75	132.517	132.149	132.961	132.278	132.525	132.916	132.84	132.399	132.874	132.565	132.152	131.809	132.708		8	172.043
C14																																		0	0
C15	272.89	235.604	337.629	310.699	245.949	245.596	354.121	279.68	241.857	274.41	343.567	263.871	235.565	310.261	324.654	254.874	249.107	349.303	287.323	244.638	265.447	344.837	267.048	234.537	305.829	320.739	250.112	236.14	344.205	290.441	250.584	272.89		8	172.043
C16	197.787	197.32	192.604	168.306	182.531	207.107	171.188	171.022	203.382	185.584	171.264	187.323	199.84	169.747	177.34	207.205	174.831	170.376	201.674	184.775	169.98	188.548	199.022	167.801	178.191	204.225	171.208	172.447	204.978	179.197	168.045	197.787		8	172.043
C17	235.921	265.096	213.247	260.486	303.758	234.893	220.18	291.846	277.213	215.612	248.371	301.73	243.188	212.888	279.817	292.053	220.006	240.27	299.82	249.685	214.152	276.815	293.093	220.121	231.093	296.006	255.183	210.716	271.514	295.576	221.309	235.921		9	193.548
C18	133.613	129.381	133.903	133.053	125.868	132.126	134.056	131.707	125.132	133.859	133.463	128.751	128.041	133.915	132.806	126.472	131.314	133.965	131.381	125.68	133.868	133.455	128.191	128.481	133.815	132.144	125.625	132.815	133.61	130.411	126.848	133.613		8	172.043
C19	109.284	115.587	112.924	107.716	110.975	115.028	109.924	108.531	114.871	114.23	108.52	110.194	116.242	111.225	108.037	113.008	115.261	108.997	109.396	115.618	111.756	107.787	111.924	115.587	109.076	109.244	116.275	112.806	108.326	111.972	115.492	109.284		9	193.548
C20	184.978	205.784	176.669	175.77	198.067	192.902	176.112	178.607	206.691	177.216	176.163	191.654	194.455	174.326	175.115	204.669	179.68	175.784	187.983	196.857	175.171	174.775	204.396	180.739	174.57	186.017	199.576	174.831	175.022	200.803	181.708	175.146		9	193.548
C21																																		0	0
C22																																		0	0
C23																																		0	0
C24																																		0	0
D01	162.463	179.472	165.61	164.115	165.947	177.994	162.537	161.292	176.893	172.39	163.972	162.579	179.649	162.98	161.466	171.154	173.801	163.978	160.208	179.289	164.003	160.927	169.278	175.343	163.135	159.287	178.865	165.368	163.416	168.86	176.202	162.463		9	193.548
D02	157.865	151.208	149.258	156.635	157.812	146.775	151.969	157.34	156.612	145.225	154.829	156.857	150.584	149.264	156.787	157.84	145.447	153.621	157.317	154.461	147.399	156.272	157.551	147.093	151.469	155.986	156.82	144.713	154.216	156.941	148.539	150.601		8	172.043
D03	112.649	121.368	123.354	118.629	114.528	122.702	124.264	115.77	117.124	122.674	122.879	113.287	120.758	123.39	120.191	113.722	122.25	123.75	116.419	117.202	122.713	122.584	113.081	120.632	123.455	119.371	114.787	122.469	124.025	115.118	118.548	123.079		8	172.043
D04																																		0	0
D05	136.354	130.169	158.298	136.612	137.157	130.216	160.065	137.64	136.89	129.171	158.868	137.626	136.921	129.764	159.34	137.91	137.278	129.463	158.185	137.728	136.624	129.087	157.761	137.61	136.514	129.781	158.958	137.315	136.919	130.346	157.902	136.753		9	193.548
D06	122.517	142.354	140.551	130.815	126.169	142.812	140.562	129.725	127.831	142.427	140.685	128.632	129.48	142.806	141.129	127.185	131.68	142.652	141.548	126.368	133.065	141.944	141.067	122.82	137.289	140.857	139.419	120.798	141.008	140.671	135.545	122.517		8	172.043
D07	245.843	246.677	246.545	246.087	235.955	239.691	245.135	245.573	242.188	235.438	242.309	245.264	245.539	237.16	235.638	241.461	245.067	245.882	238.365	237.798	243.317	245.27	245.157	237.486	238.374	242.994	244.236	240.916	234.823	239.868	245.851	245.843		7	150.538
D08	207.202	182.854	186.278	209.497	204.497	182.281	186.228	208.924	199.899	180.126	187.112	210.933	198.896	179.584	189.75	210.062	197.624	180.312	193.135	211.803	193.244	179.652	195.772	209.649	189.317	179.177	198.607	207.677	187.43	181.601	203.098	206.736		7	150.538
D09	289.421	296.868	292.419	295.191	298.823	296.404	293.354	302.84	299.154	293.829	294.916	299.365	296.154	289.952	293.728	298.323	294.801	290.994	296.596	296.57	293.809	295.202	298.604	296.876	291.865	299.52	301.469	295.621	292.618	296.857	297.489	289.421		9	193.548
D10	113.076	112.545	112.126	109.941	113.596	112.952	112.104	109.933	113.916	113.003	111.933	110.317	113.761	112.851	111.413	111.298	113.447	112.61	110.416	112.581	113.278	112.419	110.346	113.376	112.961	111.874	110.169	114.017	112.629	111.23	111.14	113.076		7	150.538
D11	104.298	104.402	103.508	105.48	112.225	104.317	103.772	108.52	109.59	104.194	103.927	112.242	106.596	104.216	104.629	112.893	104.91	104.09	108.826	110.663	104.219	103.837	112.702	105.989	104.062	104.949	112.396	104.59	103.913	108.438	109.275	104.298		9	193.548
D12																																		0	0
D13	154.404	160.508	154.146	154.548	158.801	160.663	153.584	157.744	162.25	157.303	154.913	159.573	159.365	153.868	156.59	161.14	155.253	152.803	158.747	158.795	152.065	156.907	160.935	156.287	154.239	159.242	159.497	152.573	157.407	159.924	155.652	154.404		9	193.548
D14	357.23	356.579	362.708	355.306	362.337	354.666	369.244	359.677	361.309	354.992	366.048	363.152	361.713	358.126	356.994	356.303	352.983	360.826	355.57	361.876	360.492	362.317	355.079	361.205	358.239	356.694	357.393	355.983	356.562	357.067	357.654	357.23		11	236.559
D15	179.413	178.256	244.556	157.952	147.222	235.48	194.202	148.084	168.68	248.916	161.868	145.815	220.767	207.697	149.351	155.612	251.581	168.997	145.663	195.761	225.98	152.421	151.16	246.368	174.677	145.407	191.84	229.23	153.087	148.626	242.205	179.413		9	193.548
D16	292.93	311.312	316.042	295.742	323.188	315.008	309.188	297.972	314.41	315.663	293.77	319.787	315.146	309.528	302.539	317.402	319.618	294.331	318.792	318.834	309.98	302.174	318.048	323.559	294.008	324.157	317.469	307.396	303.011	316.646	318.626	292.93		9	193.548
D17																																		0	0
D18	232.343	228.596	229.424	231.169	227.022	227.455	231.104	231.846	228.452	230.525	227.43	229.444	229.32	228.775	227.587	227.944	228.846	228.573	227.82	233.41	230.354	225.621	228.444	229.629	226.39	229.837	229.351	224.969	230.267	230.18	227.649	228.34		9	193.548
D19	275.871	269.508	279.174	279.118	270.402	274.449	284.112	274.823	270.315	279.657	278.522	270.112	271.413	281.671	272.247	265.208	276.84	275.003	270.469	274.713	282.18	273.91	269.242	278.506	275.89	266.677	270.118	281.587	270.438	271.211	278.478	275.871		9	193.548
D20	193.194	203.798	188.596	186.348	202.379	191.806	183.93	194.949	200.135	188.025	192.334	201.688	185.652	183.16	198.427	192.649	185.008	194.003	196.472	183.888	186.722	200.11	187.264	186.551	198.452	187.829	181.73	192.208	194.135	183.36	188.348	197.966		9	193.548
D21	243.143	233.399	270.334	229.528	219.037	266.416	249.978	220.944	244.817	263.528	222.764	227.649	273.051	233.64	222.854	260.053	249.657	219.385	245.736	261.921	222.902	232.649	268.935	227.017	220.492	268.593	241.705	217.185	256.104	247	220.315	243.143		9	193.548
D22																																		0	0
D23																																		0	0
D24																																		0	0
E01	403.292	404.846	401.059	396.598	401.056	403.323	399.772	397.267	399.596	401.933	393.135	398.528	397.736	396.112	394.736	397.494	399.222	394.649	392.326	397.992	395.402	392.379	395.798	395.045	397.961	388.736	397.949	399.079	392.77	395.191	398.739	396.725		10	215.054
E02	163.031	156.882	164.017	164.427	162.065	157.857	163.489	163.989	159.742	159.955	163.91	163.596	157.118	163.733	163.764	161.416	157.497	163.84	163.761	158.303	161.862	163.272	162.396	156.593	162.862	164.143	160.862	159.183	163.048	163.076	156.244	162.317		8	172.043
E03	135.933	142.194	142.556	140.537	135.317	142.225	143.028	140.486	135.107	142.826	142.334	140.435	135.219	143.284	142.233	139.795	135.548	143.652	141.601	138.862	135.534	144.09	141.691	138.598	136.874	143.728	140.758	137.233	138.18	143.921	140.997	135.933		8	172.043
E04	117.351	117.197	116.096	120.031	116.935	116.879	116.969	119.778	117.357	115.177	115.065	119.542	118.27	118.399	116.604	119.739	118.154	116.051	115.404	118.938	118.225	114.674	114.907	118.843	118.312	115.261	115.528	119.343	118.079	114.719	115.787	120.357		8	172.043
E05	255.61	250.711	241.553	255.351	255.239	249.399	240.433	254.449	253.034	247.98	241.52	253.671	252.604	250.323	240.368	254.691	254.371	248.68	242.028	255.772	252.449	249	240.975	254.916	251.413	249.216	239.761	254.792	251.826	249.216	241.553	255.079		7	150.538
E06																																		0	0
E07	256.045	257.938	247.899	255.663	257.065	257.848	247.961	253.924	256.969	258.337	250.522	254.205	255.91	257.756	250.371	254.612	256.919	256.86	251.152	251.716	254.053	254.407	248.669	251.138	255.303	255.152	249.228	250.382	254.404	255.379	247.59	252.152		8	172.043
E08	148.197	148.593	148.042	149.612	148.492	148.289	147.848	149.435	148.27	148.553	147.781	149.337	148.157	148.317	147.792	150.02	148.907	148.121	148.615	149.525	148.256	148.11	149.331	148.604	148.713	148.042	149.351	148.492	148.43	148.152	149.607	148.197		12	258.065
E09	108.755	105.185	104.919	104.526	108.781	105.539	104.633	105.492	108.115	105.674	104.516	106.565	107.565	105.721	104.052	107.948	106.922	105.766	103.815	108.836	106.38	105.805	103.677	109.505	106.115	105.323	104.867	108.667	105.948	104.479	106.99	107.419		7	150.538
E10	161.705	161.685	160.843	159.07	162.657	161.792	157.365	162.244	162.829	161.966	156.379	163.601	161.39	161.581	155.716	163.11	160.772	159.607	158.744	161.16	162.579	155.854	162.407	161.593	162.073	156.831	165.053	161.542	157.994	159.315	161.708	161.705		10	215.054
E11	284.472	292.25	287.584	281.781	289.893	290.879	279.862	280.941	292.39	290.115	278.921	287.756	290.23	282.278	277.728	288.722	289.677	279.253	279.124	291.048	286.916	279.486	287.272	288.882	279.121	278.433	288.093	286.969	276.382	284.098	290.584	284.472		9	193.548
E12	449.713	432.188	486.57	441.115	424.646	441.331	480.287	437.82	434.14	478.947	463.907	423.904	437.32	481.149	429.553	422.183	459.567	462.803	423.77	427.368	477.846	429.23	430.36	464.017	461.098	431.733	434.194	476.742	429.958	415.809	464.242	449.713		9	193.548
E13	187.374	189.051	190.326	185.997	184.584	189.994	188.216	181.803	185.309	188.643	186.66	179.935	186.834	188.992	186.539	179.876	187.337	188.374	184.02	180.441	186.882	186.986	179.508	183.399	187.076	185.27	178.39	184.621	187.483	183.902	179.037	187.374		8	172.043
E14																																		0	0
E15	132.927	124.941	126.301	134.104	128.275	124.185	130.851	132.691	124.831	127.694	134.073	127.421	124.657	132.489	130.402	124.719	129.747	134.57	125.253	126.635	133.419	127.494	124.604	132.447	130.837	124.593	129.379	133.065	124.719	126.826	133.525	126.792		9	193.548
E16	121.736	125.132	124.374	123.028	125.371	124.809	124.301	124.489	125.713	125.126	123.671	124.989	124.138	124.011	123.739	124.531	124.663	123.045	124.062	123.663	123.913	123.326	122.896	123.287	122.166	123.402	122.272	122.43	123.143	123.272	122.702	121.736		10	215.054
E17	112.244	115.289	111.382	110.868	114.084	112.89	111.301	111.236	114.91	111.208	110.702	114.767	112.034	111.191	112.357	114.691	111.281	110.904	115.129	112.323	111.171	113.469	113.66	111.581	111.452	115.438	111.82	112.396	115.354	112.607	111.59	112.244		9	193.548
E18	205.317	204.02	221.885	215.017	199.806	216.306	226.767	202.713	204.716	221.893	216.048	199.986	215.253	222.949	202.778	204.424	222.829	213.758	199.382	216.441	222.708	201.784	206.354	222.657	211.27	198.478	217.972	222.837	200.239	210.68	222.424	205.317		9	193.548
E19	196.208	217.834	189.857	181.424	213.834	206.132	182.983	193.817	217.357	190.767	181.402	214.183	202.719	182.087	195.73	218.469	189.188	182.112	214.124	202.801	182.101	196.989	216.065	186.868	182.185	217.351	197.596	180.685	201.705	210.18	183.539	187.312		9	193.548
E20																																		0	0
E21	156.952	147.59	157.733	158.992	153.649	149.896	160.084	157.784	150.593	154.152	159.037	155.618	147.618	158.646	158.5	152.014	151.694	159.247	155.657	148.59	158.188	158.295	152.621	151.935	159.132	156.803	148.93	158.803	158.924	152.093	152.5	159.537		8	172.043
E22	108.638	108.868	107.784	107.952	109.539	108.284	107.992	109.843	108.705	108.239	109.337	108.806	108.211	107.989	109.882	108.494	108.011	109.742	108.517	108.065	109.534	108.862	108.188	108.694	109.851	108.708	107.831	109.663	108.5	108.27	109.744	108.638		10	215.054
E23																																		0	0
E24																																		0	0
F01	128.955	128.747	127.056	139.789	130.764	128.553	129.093	140.438	130.222	128.531	132.573	137.798	129.334	128.008	135.772	134.868	128.868	126.837	139.02	131.643	129.284	127.713	140.202	130.463	128.907	130.576	139.003	129.348	128.118	135.469	135.11	128.955		8	172.043
F02	208.469	225.228	277.758	224.216	211.421	227.963	273.756	220.708	209.795	231.857	268.371	216.728	209.36	239.039	263.772	216.32	210.497	250.784	248.728	211.48	212.354	263.124	241.034	208.719	214.056	273.287	228.596	207.045	222.508	271.916	220.295	208.469		8	172.043
F03	111.506	150.48	160.455	115.36	114.969	174.795	136.615	111.98	138.744	168.208	118.525	113.478	169.997	141.208	112.258	132.691	171.764	120.399	112.848	165.624	143.815	112.348	134.154	169.66	119.031	113.449	169.511	138.992	111.91	140.154	165.879	117.194		9	193.548
F04	169.531	178.483	169.146	166.874	168.287	178.365	170.84	166.289	168.101	176.258	172.157	166.02	167.685	174.228	172.98	165.947	167.531	174.413	173.154	165.989	167.02	172.219	175.424	166.211	167.034	170.612	175.708	166.89	166.784	170.722	176.166	166.57		8	172.043
F05	168.433	182.983	183.303	159.994	181.963	183.812	183.809	161.416	178.562	182.989	183.219	163.579	177.253	183.399	182.146	165.514	174.407	183.433	183.334	165.683	173.862	182.798	182.562	168.34	171.61	183.896	183.469	168.615	168.893	183.157	183.02	168.433		8	172.043
F06	125.298	120.538	120.578	128.187	123.379	120.753	120.141	126.955	123.965	120.987	120.497	127.008	124.753	121.21	120.497	126.111	125.821	121.194	120.222	124.755	125.828	121.414	120.485	124.52	126.515	121.285	120.52	124.53	125.856	121.268	120.737	125.298		7	150.538
F07	121.385	120.272	117.43	119.503	121.601	120.486	118.174	119.014	121.666	120.41	119.188	118.348	120.989	120.997	119.795	117.458	121.118	121.275	120.194	117.32	120.629	121.826	120.247	117.64	119.82	121.708	120.404	118.031	119.775	121.902	120.489	118.357		7	150.538
F08	162.104	155.056	149.104	151.062	184.798	165.124	147.944	149.132	172.837	177.646	149.725	149.129	159.185	186.239	155.143	148.843	149.84	182.607	166.298	148.711	149.43	171.919	176.626	149.618	148.368	159.062	185.581	154.534	148.826	150.882	183.882	162.104		7	150.538
F09	126.997	127.135	125.267	125.017	114.919	127.657	124.812	123.393	116.632	125.904	125.469	120.421	121.32	126.551	125.244	117.213	124.466	125.767	125.236	114.955	127.41	125.323	123.163	117.958	126.744	124.98	118.272	123.441	125.596	125.194	115.166	126.997		8	172.043
F10	186.91	216.826	211.789	179.27	200.36	217.702	205.421	175.669	212.331	213.924	191.725	183.525	215.475	211.843	179.219	199.963	214.947	200.143	174.084	214.042	213.68	184.612	189.34	215.997	207.399	173.654	208.253	214.472	190.733	183.761	214.865	209.508		9	193.548
F11	130.767	140.772	147.435	132.242	130.949	142.317	145.615	131.34	131.242	144.132	143.489	130.941	131.685	148.025	139.705	130.77	133.07	150.202	136.287	130.261	135.685	148.663	133.365	130.649	139.733	146.607	131.045	130.896	143.449	143.438	130.927	131.295		8	172.043
F12	109.115	106.941	109.185	108.744	105.815	108.992	109.067	107.343	106.059	109.865	109.045	106.292	108.534	109.208	107.742	105.969	109.621	109.037	106.399	108.048	109.18	108.006	106.062	109.708	109.191	106.188	108.199	109.174	107.767	106.587	109.61	109.115		9	193.548
F13	120.278	119.764	154.177	176.683	128.817	119.958	163.306	173.927	125.315	121.601	172.927	162.522	122.882	127.267	182.351	146.685	121.601	137.753	184.098	135.104	119.73	155.559	175.584	126.829	122.685	175.919	157.576	121.876	132.531	187.702	139.64	120.278		8	172.043
F14	131.149	132.073	129.003	129.899	131.607	131.438	128.705	131.419	132.126	129.385	130.152	131.688	131.36	129.57	131.48	132.52	129.188	130.506	131.691	131.003	130.497	132.053	131.854	128.584	131.348	131.952	130.267	129.579	131.579	131.435	127.787	131.149		9	193.548
F15	254.492	263.784	262.983	260.539	264.104	263.062	259.213	263.225	263.584	264.124	255.23	268.941	261.199	256.48	259.163	261.68	261.784	252.778	264.553	259.16	257.913	255.919	262.081	260.632	257.053	263.16	263.011	261.992	256.34	263.419	259.862	254.492		9	193.548
F16	195.354	209.292	194.826	197.421	239.798	201.399	196.152	205.674	233.152	197.107	196.888	221.907	218.171	194.896	194.899	235.183	203.643	195.913	203.618	237.295	195.941	195.39	218.393	220.75	195.25	195.166	236.132	201.486	195.256	207.081	231.565	195.354		9	193.548
F17	117.489	118.531	126.739	150.86	123.287	117.225	149.5	134.537	117.787	136.801	146.621	119.228	125.489	150.843	124.037	117.713	149.68	133.522	117.711	140.854	142.938	118.34	130.61	149.275	121.098	122.553	151.865	126.014	117.267	148.576	135.18	117.489		9	193.548
F18	193.301	194.937	183.02	183.43	195.271	185.762	181.775	189.428	190.897	180.769	183.9	194.605	183.157	181.766	193.434	186.157	181.17	188.496	190.969	181.295	184.469	195.055	181.675	180.825	194.122	185.766	182.456	189.978	189.603	181.148	185.686	193.301		9	193.548
F19																																		0	0
F20	124.093	116.646	115.506	125.056	120.323	116	117.882	125.497	117.388	115.699	122.91	122.334	116.354	117.006	126	118.337	115.851	120.961	123.919	116.907	116.152	125.86	118.222	116.138	121.115	123.775	116.399	117.062	126.081	118.219	115.674	122.702		8	172.043
F21	245.008	221.978	246.098	318.371	233.045	219.927	284.354	290.683	222.764	222.944	314.36	253.587	216.663	248.907	314.329	228.671	218.385	293.073	275.935	219.629	232.753	320.298	240.028	216.638	270.416	296.657	223.539	222.817	310.045	254.893	216.034	245.008		8	172.043
F22	212.685	163.494	215.691	151.562	132.222	192.076	200.758	140.458	145.537	212.874	175.031	134.553	163.379	212.815	149.199	132.691	192.492	197.317	137.646	147.399	212.846	165.138	134.197	173.865	210.18	142.75	135.935	203.66	182.461	135.343	160.663	212.685		8	172.043
F23																																		0	0
F24																																		0	0
G01	127.91	120.079	122.843	126.924	124.933	122.129	123.213	129.963	119.753	122.711	126.492	125.388	122.022	123.649	130.961	120.843	122.343	125.393	126.66	121.287	123.022	129.761	121.025	123.202	126.098	126.596	121.194	123.146	130.666	120.492	123.188	127.91		8	172.043
G02	124.506	125.579	127.115	129.388	130.742	129.27	125.803	129.126	130.149	132.767	125.138	128.152	129.435	132.475	127.278	126.927	129.23	130.124	129.604	125.947	128.77	129.216	130.947	124.697	127.837	129.371	132.632	124.775	127.843	129.722	131.913	124.506		7	150.538
G03																																		0	0
G04	136.233	134.882	132.846	132.961	135.702	135.795	132.826	132.944	134.404	134.657	133.278	133.025	137.646	133.86	132.826	132.871	136.834	133.146	132.52	132.983	136.053	133.424	131.862	134.666	136.503	132.725	132.202	134.374	134.747	132.553	132.913	136.233		7	150.538
G05	149.854	153.531	156.854	134.152	132.545	157.27	152.846	132.489	134.365	159.466	150.354	131.949	138.183	161.118	144.272	130.756	143.82	160.955	139.725	131.449	153.508	155.289	133.787	134.039	158.098	149.868	131.725	140.404	162.039	140.52	131.857	149.854		8	172.043
G06	218.688	217.789	215.056	220.612	220.213	217.626	217.91	220.713	220.337	214.941	219.039	221.573	222.421	214.545	220.146	220.539	219.843	213.006	219.478	219.284	218.621	213.194	220.48	221.275	217.09	217.565	220.326	220.685	214.542	218.949	219.846	218.688		8	172.043
G07	112.961	110.879	111.388	112.677	110.871	110.992	111.306	112.947	110.983	111.152	111.287	112.927	110.896	111.065	111.416	113.326	111.435	111.334	111.09	112.744	111.309	111.014	111.416	113.205	111.601	111.121	111.284	113.065	111.494	111.183	111.312	112.961		7	150.538
G08	132.402	126.778	142.683	142.045	128.093	127.166	135.081	146.758	130.362	127.567	130.444	147.43	132.553	127.924	128.037	146.508	136.669	128.191	126.702	141.921	140.497	128.348	127.469	136.896	144.413	128.632	127.492	134.247	145.854	129.843	127.657	132.402		7	150.538
G09	112.188	109.492	113.284	110.573	109.354	109.534	112.688	110.775	109.801	109.604	112.761	111.559	109.75	109.629	112.831	111.528	109.994	109.683	112.278	111.921	110.191	109.511	112.559	112.208	110.154	109.775	112.646	112.18	110.202	109.441	112.343	112.188		8	172.043
G10																																		0	0
G11	133.199	143.059	135.506	131.669	135.09	143.348	132.919	131.261	139.879	140.368	132.317	132.48	143.472	134.885	130.907	137.64	141.713	132.385	131.756	141.688	136.379	131.034	136.287	142.065	132.801	131.494	141.865	135.882	131.27	136.081	142.492	133.199		9	193.548
G12	166.084	161.736	150.52	157.537	169.219	154.112	153.096	160.747	169.236	149.374	154.045	164.23	164.36	149.966	156.506	168.267	157.022	151.576	158.638	170.514	150.492	154.281	164.969	166.045	149.747	155.042	166.711	154.93	150.756	159.604	168.868	148.461		8	172.043
G13	171.382	180.32	176.334	164.323	179.497	180.23	177.317	165.848	181.747	176.949	172.371	174.16	179.803	177.893	161.233	181.174	179.604	173.399	168.84	181.006	177.101	164.986	178.604	178.626	177.713	165.059	181.402	176.424	164.115	177.618	176.902	174.284		9	193.548
G14	129.062	124.022	134.171	144.784	125.893	124.43	139.062	141.205	124.778	125.303	146.402	134.267	124.301	130.065	147.972	128.556	124.337	137.753	141.39	125.028	125.817	146.424	133.317	124.135	132.121	146.562	126.677	124.916	141.781	138.067	124.815	128.073		8	172.043
G15	163.542	200.596	195.643	177.357	179.57	198.216	189.739	162.612	198.011	193.497	175.545	179.596	196.326	189.053	162.188	200.846	194.553	173.966	180.708	195.537	186.975	162.955	199.199	192.539	168.722	189.368	196.115	183.031	167.865	197.017	189.022	163.697		9	193.548
G16	112.419	111.309	129.244	135.688	112.598	114.994	144.315	118.433	111.444	135.472	130.584	111.787	120.115	143.087	115.59	112.399	142.315	123.646	111.469	130.042	135.112	112.806	117.508	143.562	116.022	112.654	140.758	122.91	111.545	131.053	133.657	112.419		9	193.548
G17	171.862	173.514	173.489	177.871	177.374	173.73	173.379	177.326	175.236	173.393	173.138	177.424	175.121	172.989	172.475	178.393	172.972	172.927	175.77	178.545	173.492	172.531	175.719	173.688	175.154	172.758	178.272	175.098	173.587	174.82	176.169	171.862		10	215.054
G18	98.9129	97.309	97.7978	99.5506	97.5955	97.4719	99.927	98.132	97.927	98.4354	99.823	97.8961	97.7612	100.098	98.2051	97.8764	99.0871	99.5927	98.1573	97.9045	100.34	98.1461	98.0758	99.6938	99.1882	97.8652	98.059	100.517	98.3287	98.0758	99.8961	98.9129		9	193.548
G19	132.674	124.646	121.913	134.183	129.421	122.275	124.874	133.483	126.517	121.699	130.722	131.803	124.003	122.154	134.433	128.683	122.402	127.958	133.126	125.022	122.135	133.289	129.492	122.506	126.545	133.809	125.702	121.702	132.935	129.666	122.986	125.935		8	172.043
G20	125.798	125.624	125.447	127.27	126.837	126.416	126.36	128.205	126.961	126.348	126.795	127.41	125.98	125.806	127.028	126.486	125.89	125.736	127.16	126.497	126.042	125.798	127.483	126.115	126.315	126.961	126.758	126.07	125.989	127.629	126.846	125.798		8	172.043
G21	126.264	126.581	123.784	127.829	125.149	125.503	125.374	127.143	126.014	123.539	128.539	125.475	126.421	124.654	127.671	126.629	124.545	129.062	125.584	126.806	125.635	127.534	126.104	123.91	128.486	125.68	127.351	126.34	127.781	126.671	124.084	128.652		13	279.57
G22	137.522	134.713	135.011	137.053	136.761	134.848	136.865	137.862	134.076	135.803	137.941	134.677	135.522	137.514	135.281	134.75	136.382	136.427	134.677	136.185	137.039	133.728	135.933	137.478	134.039	135.497	137.287	134.472	135.211	136.548	135.287	134.419		9	193.548
G23																																		0	0
G24																																		0	0
H01	149.222	158.489	146.239	135.992	137.101	161.037	140.669	134.733	143.64	158.315	137.657	134.607	156.376	147.601	136.312	137.416	161.065	140.517	135.017	145.77	155.756	137.334	134.281	158.593	145.211	135.587	140.014	159.494	138.07	134.36	154.531	149.222		9	193.548
H02	235.632	351.899	285.719	237.806	286.904	335.23	257.736	235.191	342.343	293.935	239.89	274.775	340.607	259.261	235.093	336.368	290.315	238.803	271.014	341.893	259.396	236.261	340.697	285.385	236.407	284.118	331.115	253.135	234.739	344.938	284.053	235.632		9	193.548
H03	266.562	355.758	423.846	295.129	269.388	371.548	415.149	288.472	267.89	384.862	404.952	279.632	265.803	402.829	393.076	274.98	264.483	421.801	371.84	270.317	279.309	437.492	343.306	267.239	296.126	439.177	327.351	267.169	325.045	429.904	306.868	266.562		8	172.043
H04	207.986	205.143	169.812	167.896	204.702	204.691	169.624	169.309	209.169	201.739	166.716	173.34	209.362	197.239	163.466	176.978	211.244	191.18	161.542	184.506	212.542	183.955	161.742	193.135	208.66	174.542	166.101	205.233	200.413	165.152	174.775	207.986		7	150.538
H05	164.966	171.253	164.708	166.904	176.037	174.034	164.444	167.14	169.907	178.744	166.435	166.045	168.27	179.969	167.25	165.233	166.994	179.607	168.402	164.806	165.624	178.635	171.784	163.624	166.528	177.75	173.289	163.806	164.514	174.742	176.326	164.966		8	172.043
H06	194.747	169.778	214.885	229.36	187.921	169.874	216.239	228.694	183.239	171.351	217.671	231.045	181.848	174.666	220.11	224.211	177.289	178.834	219.258	219.107	172.517	189.506	221.188	212.256	169.772	194.933	222.837	205.199	168.124	203.312	227.565	194.747		8	172.043
H07	393.466	383.697	378.242	392.18	390.244	384.154	373.663	391.368	393.104	384.708	376.289	391.744	393.598	384.902	374.388	390.32	392.551	384.02	374.205	392.067	390.638	381.348	373.775	388.449	390.264	382.466	373.065	390.188	391.278	379.761	373.104	389.216		7	150.538
H08	261.489	265.989	258.132	257.489	267.862	280.539	261.399	254.36	258.517	287.02	262.978	254.517	255.233	275.941	268.098	256.933	252.348	261.323	283.188	260.379	253.357	257.213	281.517	261.93	254.407	257.331	286.966	261.514	254.562	254.565	283.545	261.489		8	172.043
H09																																		0	0
H10	211.261	282.879	220.177	200.506	286.301	238.376	215.649	211.059	293.719	222.163	201.514	270.581	250.548	216.32	202.545	295.817	223.604	205.514	237.267	273.902	219.624	199.261	293.146	231.449	208.975	222.503	283.247	219.522	199.41	286.07	231.508	211.261		9	193.548
H11	123.124	123.893	123.876	122.087	123.638	124.039	123.697	122.096	124.093	124.258	122.542	123.051	124.048	123.865	122.118	123.506	124.09	123.483	121.961	124.101	124.337	122.876	122.691	124.062	124.022	121.803	123.382	124.239	123.826	122.222	124.157	124.219		8	172.043
H12	272.056	288.694	305.539	278.261	273.669	304.98	289.548	269.43	293.253	301.275	274.037	281.458	307.213	281.424	271.674	302.107	288.739	266.722	290.315	299.551	271.287	279.781	305.702	279.354	274.792	304.961	285.685	268.065	298.045	292.688	267.98	291.194		9	193.548
H13																																		0	0
H14	116.287	112.472	112.407	119.202	114.565	112.225	112.851	120.868	113.86	113.346	114.399	120.239	112.587	112.61	116.761	118.225	112.612	112.427	118.73	115.514	112.458	112.82	120.865	113.882	112.851	114.41	119.433	112.567	112.722	117.371	117.242	112.846		8	172.043
H15	182.424	172.781	185.657	149.851	155.534	198.242	148.323	143.548	188.135	167.885	144.716	163.871	188.789	144.958	147.41	197.028	152.171	143.728	184.028	167.646	144.716	166.744	184.331	145.146	152.171	195.857	148.27	145.728	194.303	154.006	143.388	182.424		9	193.548
H16																																		0	0
H17	229.278	265.037	246.211	220.823	218.149	275.621	230.933	216.711	244.958	260.89	222.767	212.039	271.174	236.115	215.781	229.419	269.806	225.812	213.11	265.562	239.747	216.719	223.638	272.059	226.188	213.236	257.966	245.371	219.315	215.253	271.871	229.278		9	193.548
H18	271.733	259.362	305.669	278.978	258.404	291.624	287.301	268.028	259.444	305.778	273.472	255.5	291.75	287.803	270.41	261.059	302.624	274.011	259.798	292.719	287.857	266.354	263.323	303.5	272.708	256.256	297.89	283.458	262.25	273.803	297.736	271.733		9	193.548
H19	104.461	104.169	107.051	113.351	104.371	104.242	107.82	113.034	104.239	104.362	108.907	112.011	104.458	104.537	110.868	109.247	104.27	104.626	112.803	107.315	104.351	104.73	115.16	105.624	104.289	104.77	115.803	105.07	104.289	105.744	115.407	104.461		8	172.043
H20	111.41	109.284	111	111.152	109.199	111.073	111.725	109.213	110.463	111.885	109.862	110.416	111.778	110.61	109.823	111.11	111.166	109.43	111.256	111.399	109.225	110.778	111.868	109.534	110.449	111.59	109.744	110.52	112.042	110.461	110.129	111.41		9	193.548
H21	123.497	131.868	125.138	121.382	118.149	133.25	124.742	121.244	119.194	132.913	123.093	121.008	120.646	131.57	122.407	120.365	123.994	129.118	122.34	118.913	129.522	126.534	121.916	118.081	132.728	124.978	121.261	118.879	133.239	123.135	120.09	123.497		8	172.043
H22	215.722	242.419	196.242	161.517	198.461	232.421	163.261	161.23	252.654	181.25	160.129	216.879	211.163	161.02	183.514	242.941	167.211	158.315	246.343	185.556	160.466	214.081	218.093	161.705	179.556	241.607	167.548	157.61	245.795	184.652	160.587	215.722		9	193.548
H23																																		0	0
H24																																		0	0
I01	142.669	151.778	159.775	145.382	141.357	154.343	157.677	144.531	141.983	156.191	157.517	144.062	144.486	158.149	157.947	143.433	143.632	158.329	151.444	142.506	147.242	162.938	149.851	141.368	150.205	162.798	148.287	141.669	151.882	160.736	146.73	142.669		8	172.043
I02	108.32	108.079	108.419	108.638	108.652	108.385	108.638	108.669	108.638	108.348	108.848	108.93	108.579	108.433	109.067	108.933	108.767	108.747	109.031	108.907	108.396	108.823	108.843	108.604	108.559	108.888	108.89	108.483	108.851	109.017	108.77	108.688		8	172.043
I03	189.691	193.632	173.503	170.506	174.292	190.169	172.157	168.539	177.23	182.711	170.278	167.82	182.961	179.351	170.756	169.045	188.14	171.992	169.16	170.284	187.545	171.441	168.022	177.312	181.907	170.197	167.671	186.017	173.801	168.725	169.225	189.691		8	172.043
I04	176.006	176.143	168.514	229.497	202.374	179.031	170.876	195.376	228.329	181.784	173.385	178.486	239.087	183.778	176.596	169.188	235.154	192.604	177.48	169.188	213.978	210.076	179.5	170.292	201.545	221.36	181.244	173.702	182.646	235.188	182.048	176.006		8	172.043
I05																																		0	0
I06	354.955	366.433	352.86	286.225	273.753	391.11	322.213	278.772	306.646	383.91	298.379	268.545	357.124	357.225	286.598	273.876	388.82	322.458	282.744	315.14	381.157	294.545	264.638	372.388	340.764	283.093	288.244	389.994	302.188	267.834	351.174	354.955		8	172.043
I07	261.167	281.815	274.985	269.455	265.384	280.853	275.199	269.944	266.716	280.164	273.748	267.924	267.548	276.047	272.199	262.161	270.261	275.399	274.194	265.578	274.578	273.493	270.771	258.971	278.023	273.997	271.287	259.088	279.199	275.176	269.801	261.167		8	172.043
I08	152.028	152.174	152.183	139.868	155.896	151.492	151.16	143.163	152.615	151.39	152.475	147.581	147.256	155.337	152.258	150.68	141.174	156.508	151.868	152.053	141.393	155.961	151.511	152.093	146.16	152.315	152.607	152.39	148.076	149.157	155.118	152.028		11	236.559
I09																																		0	0
I10	130.025	135.646	129.348	136.357	137.239	132.374	132.834	136.539	136.045	129.301	135.455	136.961	134.767	130.042	137.598	136.503	131.469	133.893	135.941	135.581	129.652	137.346	137.281	133.548	131.576	135.935	136.017	129.559	135.028	136.542	135.003	130.025		9	193.548
I11	275.868	275.713	207.242	166.677	248.744	271.27	196.975	165.767	269.534	260.48	185.129	179.334	280.674	242.77	176.396	205.143	278.326	220.736	169.528	228.256	274.503	203.188	166.157	263.312	260.635	185.174	183.427	280.778	237.053	174.028	224.843	275.868		7	150.538
I12	128.843	135.188	127.75	145.295	145.14	127.404	132.059	147.739	141.475	125.567	137.626	146.643	132.98	126.848	144.522	145.197	126.843	133.598	148.27	137.933	125.823	143.25	146.028	128.626	130.674	146.949	140.413	125.896	139.39	146.475	131.494	128.843		9	193.548
I13	144.868	140.244	200.784	173.256	157.205	143.065	206.41	164.736	154.107	151.635	204.632	159.677	147.806	172.677	190.862	157.444	141.18	197.317	174.419	155.584	145.239	205.239	161.121	150.713	163.537	194.646	157.992	141.393	193.419	176.143	155.77	144.868		8	172.043
I14	108.983	106.756	109.039	107.287	105.643	109.208	109.466	104.517	109.183	109.444	105.64	107.213	109.438	107.475	105.919	109.604	109.475	104.539	108.896	110.115	105.643	107.893	109.632	107.18	106.326	109.896	108.447	105.225	109.525	109.708	104.857	108.983		9	193.548
I15	163.191	144.197	185.02	139.983	134.284	159.587	175.427	139.202	132.907	175.216	160.233	138.416	135.486	189.514	143.256	135.638	148.587	180.309	139.618	133.966	167.511	163.775	137.632	132.691	186.385	147.728	135.64	141.402	185.09	139.66	133.517	163.191		8	172.043
I16	283.497	294.191	280.174	296.104	296.452	291.579	277.851	294.947	301.739	283.994	289.022	298.531	292.761	277.011	293.801	298.497	286.194	284.938	296.124	290.596	276.593	292.264	293.927	283.579	279.017	291.489	291.756	277.567	289.357	293.011	279.958	283.497		9	193.548
I17	421.433	430.539	439.163	449.826	437.393	429.306	445.281	451.011	432.972	431.404	449.812	440.593	427.924	428.542	451.607	441.621	431.303	433.126	445.334	432.64	425.225	443.528	441.885	423.065	423.483	447.871	432.539	428.244	431.281	445.008	427.39	421.433		8	172.043
I18	164.772	165.087	164.933	165.354	165.935	163.671	163.924	166.301	165.938	165.107	170.292	167.904	167.992	164.68	166.871	165.034	164.581	164.171	163.935	165.121	166.893	167.963	166.935	165.89	166.91	164.868	163.806	164.997	168.626	164.584	166.056	164.772		10	215.054
I19	243.969	247.815	282.994	249.216	243.921	270.716	265.003	242.284	255.438	279.938	243.174	244.857	280.093	249.764	241.258	266.278	264.697	240.031	253.329	273.34	240.36	245.691	279.093	244.031	241.404	273	254.43	240.593	265.795	265.396	239.638	254.747		9	193.548
I20																																		0	0
I21																																		0	0
I22																																		0	0
I23																																		0	0
I24																																		0	0
J01																																		0	0
J02	152.343	145.579	152.994	169.604	154.57	145.815	156.438	168.14	152.862	145.615	160.225	165.244	150.837	145.657	163.744	163.388	149.025	145.475	166.281	160.455	148.225	146.242	168.177	158.924	147.399	148.528	168.913	155.907	146.621	153.803	167.91	152.343		8	172.043
J03	182.081	180.792	175.301	173.222	181.225	180.028	174.587	173.458	181.848	180.413	174.865	173.708	183.685	179.969	174.584	173.961	183.02	178.059	173.654	174.202	182.053	176.421	173.534	175.685	182.705	175.854	172.876	176.663	181.466	175.494	173.14	179.671		7	150.538
J04	170.376	149.115	133.455	159.275	170.385	149.461	132.837	160.781	171.051	149.736	133.567	159.183	169.323	148.91	134.174	163.253	169.486	146.86	134.385	162.545	169.93	146.267	134.506	166.09	168.61	142.919	134.789	165.208	167.876	143.758	137.247	170.924		7	150.538
J05	246.386	249.477	248.329	301.355	270.871	247.871	248.93	278.413	289.295	250.022	246.532	260.64	299.182	254.602	248.834	246.72	299.521	267.611	245.928	246.326	284.58	280.473	247.398	245.87	269.746	290.961	249.945	247.259	257.844	297.605	252.904	246.386		8	172.043
J06	127.379	131.433	131.626	127.795	127.68	131.489	131.983	128.343	127.86	132.081	131.612	127.904	128.632	131.666	131.747	126.947	129.548	131.216	131.157	126.927	131.149	131.61	130.624	126.989	131.84	131.646	129.525	127.228	131.452	131.528	128.803	127.949		8	172.043
J07																																		0	0
J08																																		0	0
J09	136.831	136.334	141.081	150.239	135.978	135.306	142.84	146.941	137.239	137.098	148.629	144.463	136.261	137.017	150.733	141.489	137.427	136.728	152.466	137.93	135.851	139.256	150.666	137.489	136.685	145.208	145.744	136.593	135.295	148.874	140.801	136.831		8	172.043
J10																																		0	0
J11	352.829	327.508	308.64	327.126	351.315	317.98	306.966	328.629	345.874	311.272	309.562	338.778	340.789	307.778	313.098	344.351	329.607	304.837	318.003	346.778	317.719	306.23	330.756	345.778	307.191	309.135	338.444	331.41	304.357	319.309	348.039	313.048		8	172.043
J12	175.188	175.537	176.736	176.716	177.562	174.522	175.739	174.129	177.261	175.278	175.708	176.626	174.927	176.379	175.834	176.66	174.303	174.632	176.357	175.191	175.323	175.202	176.638	174.952	176.514	176.772	176.654	176.989	176.076	176.081	173.798	175.188		13	279.57
J13	137.657	139.494	138.744	162.834	146.407	138.303	144.494	161.396	143.312	138.045	156.039	152.955	141.014	138.739	162.489	146.213	137.82	146.014	159.07	142.143	139.087	157.916	149.612	139.042	139.438	161.36	144.784	137.902	150.756	155.598	140.935	137.657		9	193.548
J14	176.065	155.02	131.447	133.376	183.548	143.469	129.843	145.775	177.039	138.163	129.028	165.374	162.081	134.461	130.407	180.899	148.132	130.14	143.27	178.014	138.652	128.567	165.421	161.871	132.643	130.879	181.674	145.593	129.851	150.124	172.379	136.022		8	172.043
J15																																		0	0
J16	148.098	144.77	136.39	136.478	148.438	138.267	132.624	144.424	143.674	136.52	137.247	148.107	136.663	133.919	147.857	138.834	133.649	140.306	145.781	135.511	135.32	148.626	137.222	132.545	146.003	141.065	134.458	139.494	147.466	136.211	135.222	148.098		8	172.043
J17	211.931	221.818	229.085	215.082	211.041	223.921	225.286	210.553	216.384	227.041	220.097	210.969	220.11	226.469	214.343	212.695	226.063	223.025	211.031	218.689	228.104	216.969	210.447	223.164	225.11	211.208	215.934	228.535	217.56	209.651	221.314	225.704		8	172.043
J18	266.163	270.722	271.84	292.584	274.652	266.669	286.935	286.132	266.902	272.129	289.84	268.354	266.216	288.104	273.803	262.438	279.284	283.674	264.326	270.621	289.045	268.301	266.163	287.612	273.775	263.11	281.334	282.463	263.59	273.303	288.067	266.163		9	193.548
J19	258.523	256.006	281.078	277.779	266.758	273.466	273.143	275.431	259.305	277.903	277.197	259.691	276.88	273.878	269.544	269.38	271.994	274.567	256.292	278.326	272.42	259.523	274.174	271.002	270.162	269.097	271.58	275.706	258.714	276.62	276.393	258.523		10	215.054
J20																																		0	0
J21	131.233	129.846	130.815	130.879	129.183	129.902	131.357	130.542	129.812	130.393	130.837	129.666	130.126	131.152	130.978	129.362	130.374	131.407	129.697	129.837	130.767	130.933	129.503	130.309	131.126	129.961	129.427	130.632	131.169	129.772	130.407	131.233		8	172.043
J22																																		0	0
J23																																		0	0
J24																																		0	0
K01	119.096	118.986	122.303	119.694	118.747	119.14	123.081	119.104	118.809	120.315	122.334	119.076	119.045	121.837	121.416	118.924	119.284	122.654	119.86	118.739	119.222	122.458	119.264	118.904	119.975	122.048	118.831	119.163	121.41	120.722	119.02	119.096		8	172.043
K02	104.82	103.778	103.632	106.441	104.447	104.222	104.919	106.098	104.301	104.07	106.315	104.969	104.48	104.57	106.851	104.562	104.346	105.674	105.843	104.461	104.435	107.028	104.815	104.475	105.07	106.629	104.612	104.463	106.388	105.076	104.433	104.82		8	172.043
K03	149.025	152.483	144.649	157.781	151.713	152.438	143.829	156.503	151.947	153.486	145.07	155.775	152.553	154	146.331	155.77	152.795	153.253	146.593	152.275	151.638	151.826	149.18	150.146	153.919	151.09	148.798	148.48	153.354	151.497	148.216	149.025		13	279.57
K04	163.57	153.935	187.899	185.25	161.469	154.758	199.921	175.823	159.789	156.565	203.197	170.632	157.713	158.921	202.017	167.059	155.239	171.216	194.781	163.66	153.657	189.053	180.517	160.626	155.073	199.194	171.938	157.003	160.848	200.61	165.211	155.492		8	172.043
K05	207.045	229.317	231.697	207.601	207.764	230.371	227.503	208.039	208.472	233.115	225.143	206.795	207.758	237.506	219.497	206.36	210.289	238.368	214.728	205.885	216.927	237.593	210.362	206.722	223.272	234.556	207.93	206.528	228.017	228.368	205.646	207.045		8	172.043
K06	157.399	150.604	147.615	148.806	158.073	149.893	147.91	149.163	157.815	149.736	149.705	153.121	161.455	153.399	150.506	154.177	160.753	151.573	147.66	152.118	156.329	149.045	148.587	155.989	155.199	148.61	147.306	155.461	151.949	147.938	147.753	157.399		7	150.538
K07	134.233	129.323	126.163	129.963	134.02	129.065	126.435	130.039	134.098	129.329	126.604	130.573	134.309	128.815	126.559	131.222	134.256	128.329	127.067	131.008	133.803	127.565	127.343	131.621	133.438	127.331	128.18	132.357	132.531	127.014	128.267	132.865		7	150.538
K08	177.441	187.48	198.758	173.371	173.289	190.357	195.865	173.185	173.388	193.75	193.275	172.284	175.632	198.309	186.525	172.132	179.382	204.298	179.36	172.295	183.938	199.935	174.848	172.152	189.199	196.817	173.183	174.691	195.194	188.118	172.32	177.441		8	172.043
K09	164.034	164.247	162.32	178.379	168.331	164.433	162.685	180.062	166.503	164.975	164.489	180.003	165.008	164.486	169.73	176.744	164.157	164.039	174.028	172.955	164.368	161.281	177.739	168.34	163.551	162.924	180.135	164.357	164.399	167.82	177.154	164.034		9	193.548
K10	181.604	182.657	183.138	182.191	180.902	183.587	182.23	180.941	181.376	183.697	182.742	180.511	181.031	183.399	181.374	180.037	182.146	182.629	180.944	180.093	181.66	181.705	179.711	180.208	182.379	180.146	179.312	181.216	181.607	179.758	178.542	181.604		8	172.043
K11																																		0	0
K12																																		0	0
K13	245.135	243.191	247.587	255.885	246.573	243.326	248.419	254.882	240.66	245.492	251.916	250.357	242.475	247.447	255.017	242.685	247.208	251.253	253.163	243.143	247.163	256.725	244.11	244.722	248.115	250.747	239.278	245.924	257.772	242.199	240.834	245.135		8	172.043
K14																																		0	0
K15	185.199	203.978	187.244	174.346	189.643	197.183	186.469	168.573	203.219	189.994	180.455	178.441	201.753	186.478	169.222	196.913	192.829	183.073	175.404	203.461	187.587	171.612	195.888	194.685	185.508	173.699	206.157	187.565	173.093	191.831	194.739	185.199		9	193.548
K16																																		0	0
K17	134.317	134.992	138.126	157.441	137.413	133.795	155.862	143.497	134.115	145.947	152.402	135.427	137.643	157.067	137.635	133.994	157.376	143.056	135.171	150.36	148.079	135.02	142.716	153.545	136.542	137.154	157.216	138.455	133.989	157.458	142.253	134.317		9	193.548
K18	138.447	142.489	139.292	140.941	140.938	142.77	139.146	140.312	140.475	143.07	139.368	139.975	139.739	141.638	138.742	139.815	140.921	141.688	138.725	139.463	140.36	141.528	138.559	139.469	140.854	141.75	138.893	139.483	141.567	140.132	138.593	138.447		10	215.054
K19	129.052	130.519	122.586	118.907	115.176	131.694	123.651	118.052	120.321	129.241	124.046	115.191	128.46	124.546	120.698	114.63	130.824	123.725	118.747	118.031	129.5	123.324	115.747	126.559	125.509	122.306	114.559	130.793	125.117	120.164	119.543	129.052		8	172.043
K20	153.23	156.354	200.916	171.84	147.975	191.871	187.194	152.969	167.494	198.896	162.902	151.098	195.806	178.129	148.935	184.034	191.711	153.758	164.435	198.837	164.466	150.669	198.309	179.581	149.34	182.458	191.213	154.017	163.744	200.253	164.455	153.23		9	193.548
K21																																		0	0
K22	158.666	158.826	194.452	176.351	155.705	181.096	187.129	159.876	167.213	194.618	166.75	156.374	192.815	176.834	157.194	180.772	186.174	159.07	167.171	195.025	168.076	158.607	194.157	176.581	156.952	183.958	186.039	159.376	170.376	193.725	164.632	158.666		9	193.548
K23																																		0	0
K24																																		0	0
L01	182.169	180.205	179.919	179.306	180.837	178.101	180.039	179.503	179.862	178.59	179.287	178.129	182.143	178.705	178.497	178.492	181.003	177.722	177.671	180.357	178.011	178.663	178.91	182.301	176.865	178.685	178.52	182.23	176.916	179.107	177.112	182.169		11	236.559
L02																																		0	0
L03	129.865	125.017	122.919	127.843	128.935	126.789	123.362	127.862	126.492	124.997	123.388	128.393	126.728	127.455	123.933	129.008	126.739	125.846	126.567	128.556	126.635	124.728	124.329	128.494	126.39	124.711	123.081	128.919	126.848	125.281	124.396	129.865		8	172.043
L04	144.272	158.764	171.365	165.219	144.152	172.565	169.677	152.424	160.118	170.669	163.975	145.149	171.829	168.758	148.354	164.264	169.253	160.494	149.008	171.096	167.32	143.107	170.115	168.197	152.404	159.343	169.393	162.419	148.475	172.379	167.573	144.272		9	193.548
L05	108.837	109.323	108.629	108.079	109.093	109.747	108.68	108.455	109.514	109.871	108.256	108.994	109.677	110.205	107.938	109.222	109.77	109.806	107.792	109.458	109.694	109.194	108.115	109.427	109.949	108.669	108.93	109.629	110.146	107.947	109.34	109.48		8	172.043
L06	197.831	177.385	171.534	180.216	195.823	178.902	173.48	179.992	193.478	175.938	171.199	180.834	194.236	178.702	175.725	184.379	193.896	179.576	174.253	188.208	192.801	177.89	176.281	197.584	191.008	175.949	174.919	198.952	184.963	178.806	177.404	197.831		7	150.538
L07	122.837	144.146	125.18	119.598	126.57	140.64	122.947	115.635	137.868	130.879	122.972	117.899	143.124	124.511	119.093	129.559	137.958	123.219	115.548	141.256	127.699	120.733	125.081	139.508	122.941	115.938	140.169	128.654	120.775	124.635	140.343	122.837		9	193.548
L08	122.61	117.517	131.711	125.337	116.944	120.101	136.803	120.402	117.18	130.315	128.051	117.57	119.478	136.135	120.34	117.037	130.904	127.742	117.461	119.947	136.194	119.84	117.404	132.143	125.39	117.334	122.371	134.823	118.508	118.233	134.646	122.61		9	193.548
L09																																		0	0
L10																																		0	0
L11	118.152	114.171	112.792	117.669	116.374	113.567	115.379	118.632	114.629	113.18	118.124	116.16	113.331	115.511	118.003	114.433	113.225	118.112	116.042	113.315	115.857	118.716	114.525	113.225	118.708	116.031	113.219	116.225	117.756	114.07	113.66	119.478		8	172.043
L12	123.969	123.556	131.663	134.722	124.73	124.14	133.955	132.25	123.472	126.261	136.747	129.916	123.357	127.43	136.728	127.511	123.772	130.781	134.944	124.615	124.593	134.067	131.233	122.969	126.525	135.924	127.916	123.357	129.663	135.323	125.233	123.969		8	172.043
L13																																		0	0
L14	162.472	161.236	166.975	160.801	159.871	168.952	161.747	158.699	169.941	162.916	156.112	169.868	163.882	157.506	168.694	164.815	157.902	166.421	163.933	158.295	164.545	167.135	160.393	162.795	167.197	159.817	161.331	168.042	162.39	159.882	168.697	162.472		10	215.054
L15	203.992	198.77	205.517	299.317	240.115	168.107	278.447	276.267	186.382	222.376	298.098	220.848	177.643	298.11	259.635	173.396	263.183	287.003	194.537	219.531	297.037	222.132	183.933	298.413	250.992	170.244	275.522	280.416	185.944	236.084	292.222	203.992		9	193.548
L16	143.725	171.441	154.124	144.006	154.851	167.924	150.876	147.267	171.34	154.963	146.098	157.003	167.598	147.812	144.851	171.216	152.494	143.643	158.138	164.098	146.64	146.025	171.25	150.82	143.531	163.551	160.09	146.64	150.121	170.157	147.972	143.725		9	193.548
L17	193.27	188.952	195.483	198.576	191.758	187.053	201.607	194.261	189.688	192.944	198.739	192.559	185.871	200.711	192.885	188.68	191.761	198.404	191.817	186.031	199.64	192.492	186.837	193.382	196.84	190.449	185.736	200.567	192.348	186.084	195.775	193.27		9	193.548
L18	177.115	167.862	160.562	172.461	174.478	162.039	163.551	176.716	165.846	160.343	172.382	172.694	161.486	165.778	177.994	163.989	160.756	174.475	172.191	161.132	168.736	175.5	162.646	163	176.73	165.638	159.5	172.118	169.924	159.211	167.287	176.281		8	172.043
L19	112.747	112.244	111.801	111.722	112.18	112.671	111.98	111.913	112.121	112.525	112.194	112.138	112.511	112.503	112.093	112.25	112.963	112.331	112.236	112.287	112.593	111.921	112.143	112.744	112.309	112.09	112.323	112.921	112.466	112.087	112.857	112.747		8	172.043
L20	147.326	158.733	145.683	162.604	165.32	146.534	157.228	170.037	148.61	153.556	169.157	156.562	150.573	166.334	162.556	147.612	163.329	166.716	148.419	159.289	167.525	149.146	155.006	168.393	150.739	151.725	167.115	155.402	149.284	165.879	159.469	147.326		10	215.054
L21																																		0	0
L22	164.382	176.694	158.256	173.163	176.48	159.14	171.921	175.739	163.654	172.722	175.042	168.522	168.211	171.598	173.152	163.404	171.941	176.166	159.247	172.758	178	159.385	173.846	177.239	161.208	170.851	173.579	166.374	167.632	171.663	172.138	164.382		10	215.054
L23																																		0	0
L24																																		0	0
M01																																		0	0
M02	225.416	266.66	320.129	235.23	196.458	289.624	307.27	218.463	199.351	302.174	295.34	208.433	205.489	311.424	285.143	200.694	221.177	316.958	264.008	196.758	249.16	315.753	241.893	194.744	277.348	308.907	219.567	201.683	306.921	285.208	201.348	225.416		8	172.043
M03	195.343	216.744	193.91	179.778	197.904	213.812	192.208	179.68	202.565	211.225	191.688	178.489	208.222	206.191	190.18	178.101	213.185	204.781	188.556	178.003	215.18	201.747	186.876	179.258	216.916	199.756	184.896	185.851	217.177	195.385	181.621	190.933		8	172.043
M04																																		0	0
M05	227.725	221.941	231.475	227.576	226.051	220.598	229.978	227.508	226.64	221.806	228.489	228.966	225.98	220.972	226.433	227.022	224.666	220.154	224.298	228.671	224.761	220.837	226.051	228.562	225.994	221.5	227.003	227.767	225.416	220.368	224.899	227.725		7	150.538
M06	284.983	285.444	284.067	267.73	260.003	288.289	278.461	264.236	266.053	289.427	272.683	259.039	276.022	288.82	269.413	257.567	284.739	281.697	264.854	258.885	287.511	274.711	260.888	267.084	286.458	267.955	256.924	280.986	281.893	264.514	259.562	284.983		8	172.043
M07	130.011	131.896	126.562	136.916	154.874	135.522	126.14	133.753	156.303	138.292	126.952	131.25	155.789	140.444	127.284	131.183	156.225	141.084	126.77	129.983	154.334	141.149	127.101	130.166	154.683	140.41	127.32	130.393	155.506	140.503	126.876	130.011		8	172.043
M08																																		0	0
M09																																		0	0
M10	136.368	140.522	126.076	122.326	137.868	138.733	121.581	126.138	140.188	134.306	120.691	131.357	139.733	129.112	122.042	135.565	139.626	122.949	124.022	139.407	135.289	120.736	130.649	139.216	130.079	120.992	133.882	139.02	123.337	122.604	137.506	136.368		9	193.548
M11	128.587	139.236	130.154	123.537	133.933	138.149	126.48	124.247	138.612	134.413	124.32	129.183	139.073	129.848	123.466	134.697	136.935	125.789	125.938	139.267	131.952	123.801	131.803	137.941	127.455	124.309	138.138	133.947	123.938	129.416	138.042	128.098		9	193.548
M12	297.865	279.388	290.654	297.104	292.885	283.907	290.907	295.228	280.261	288.899	292.441	289.815	279.615	288.775	293.629	280.567	286.511	293.579	293.548	280.163	287.798	293.787	281.169	286.559	291.334	289.003	280.275	288.685	291.66	279.789	288.761	291.07		8	172.043
M13	222.407	245.579	214.228	212.258	245.756	222.879	209.292	232.764	233.393	210.003	222.101	243.008	215.402	213.497	243.112	220.514	208.823	236.756	230.205	209.233	226.846	240.104	212.385	217.885	244.708	222.419	211.916	243.522	224.025	210.469	236.166	229.149		10	215.054
M14																																		0	0
M15																																		0	0
M16	236.281	220.733	208.362	207.621	242.194	211.994	205.27	218.654	232.848	209.258	205.969	237.604	218.11	204.761	209.419	238.199	210.272	204.865	228.222	223.017	204.559	205.323	240.48	211.424	204.899	220.525	228.846	209.059	202.323	238.899	211.876	203.579		8	172.043
M17	147.854	147.312	137.719	138.003	151.256	139.809	134.669	149.275	145.07	136.775	143.171	148.025	137.604	135.823	151.253	140.705	135.427	147.404	144.697	136.025	141.691	148.733	137.048	134.952	150.629	140.067	135.287	148.104	143.798	136.017	143.396	147.854		8	172.043
M18	144.003	200.494	171.354	140.77	167.275	198.169	152.764	140.329	195.242	180.562	146.787	159.312	201.374	157.621	142.169	190.385	183.028	144.657	153.584	200.028	160.711	140.433	183.615	187.503	145.93	149.455	200.635	163.685	140.604	188.292	181.685	144.003		9	193.548
M19	145.831	172.753	145.573	143.59	171.419	156.89	144.604	148.913	177.626	145.944	144.579	166.837	160.093	145.183	147.514	177.722	145.612	143.202	168.93	157.927	143.475	150.118	173.264	144.846	142.888	173.393	151.632	143.837	157.949	167.626	143.129	145.831		9	193.548
M20	183.73	199.188	192.003	180.101	190.18	195.806	184.744	179.77	196.795	192.242	179.916	187.66	195.848	184	179.579	195.483	191.261	179.211	186.975	194.157	183.834	180.699	196.938	188.272	178.25	190.635	193.539	180.924	182.612	195.885	186.573	178.081		9	193.548
M21	290.413	237.278	213.674	263.57	260.404	222.629	224.663	282.191	230.562	208.194	283.548	243.093	216.216	249.635	265.716	224.441	222.579	282.115	232.601	210.382	281.59	243.301	215.576	252.935	262.073	223.666	225.213	280.438	233.27	208.803	284.301	239.16		9	193.548
M22																																		0	0
M23																																		0	0
M24																																		0	0
N01																																		0	0
N02	286.517	268.694	279.756	328.157	281.166	268.601	291.042	320.646	272.899	266.815	304.329	305.537	268.596	267.947	321.716	284.89	264.75	277.683	320.284	272.871	265.174	294.573	306.264	268.107	266.093	313.261	292.61	266.73	271.565	322.517	278.087	264.191		8	172.043
N03	195.494	195.947	191.978	193.795	192.52	190.424	194.421	192.857	191.006	190.809	197.961	189.287	190.559	190.966	199.77	187.671	192.073	192.89	195.41	186.497	192.104	192.537	191.478	192.854	192.301	190.792	191.669	195.02	192.202	191.52	190.039	195.494		9	193.548
N04	152.868	158.846	163.374	150.261	155.61	159.101	163.992	149.66	156.039	159.837	162.966	149.924	156.171	159.652	160.598	150.697	156.882	160.93	160.68	151.163	156.837	160.213	158.784	151.801	156.739	160.09	155.674	152.719	156.629	161.708	154.16	152.868		8	172.043
N05	182.846	194.992	178.992	167.23	207.663	187.806	175.458	180.683	205.385	182.511	172.081	191.815	198.138	179.312	166.756	203.694	191.478	176.646	173.14	205.548	182.691	172.115	189.624	197.73	179.548	167.098	204.961	190.772	176.376	177.278	207.25	182.846		9	193.548
N06	187.955	175.618	173.904	164.907	187.677	177.135	171.031	167.879	186.202	175.489	168.02	172.492	184.284	175.07	162.702	180.615	182.447	176.062	157.219	187.916	177.986	174.051	157.972	188.166	176.042	171.093	162.697	183.921	174.64	166.202	174.458	181.576		7	150.538
N07	243.626	250.07	248.733	251.876	247.947	247.444	246.961	252.551	250.306	247.857	248.379	246.101	248.815	247.452	245.152	243.567	250.517	242.573	242.761	242.492	249.82	242.154	244.213	242.306	246.14	243.933	247.559	244.003	244.924	245.792	244.093	243.626		12	258.065
N08	131.643	125.438	119.051	119.652	132.837	124.379	119.261	119.767	133.483	122.517	119.511	120.663	134.539	121.778	119.289	122.657	133.183	120.463	119.317	126.697	129.553	119.66	119.233	130.82	125.382	119.183	119.545	133.211	122.357	119.43	122.61	132.787		7	150.538
N09	158.037	153.744	144.812	140.607	162.963	151.618	143.008	142.826	164.475	151.767	145.354	147.034	161.542	148.034	141.264	151.489	158.539	147.556	139.368	158.753	154.525	145.983	139.711	162.39	157.503	149.461	143.851	161.978	150.166	143.449	152.048	158.037		7	150.538
N10																																		0	0
N11	208.447	229.379	218.424	187.539	197.809	241.829	194.43	184.761	238.829	209.64	186.581	215.022	228.258	188.789	188.663	242.677	200.07	184.413	231.663	215.646	186.09	204.458	233.972	191.407	185.787	241.531	202.657	186.039	228.893	218.118	188.18	208.447		9	193.548
N12	226.188	210.348	228.913	244.5	215.654	209.537	243.711	230.702	214.256	212.236	250.306	224.222	211.5	226.961	242.559	213.624	209.48	246.23	229.129	208.733	213.742	249.27	218.587	210.834	233.037	234.91	211.775	209.275	247.525	224.081	208.697	226.188		8	172.043
N13	164.817	164.478	131.053	154.612	173.857	142.994	132.461	177.11	156.076	127.761	163.921	168.272	136.556	141.062	177.826	149.846	129.104	173.691	162.096	130.093	160.031	169.795	137.893	142.916	180.433	147.843	129.683	174.177	156.629	127.758	163.303	164.817		8	172.043
N14	123.303	114.256	113.713	120.986	122.008	114.565	114.059	120.607	122.671	114.669	113.826	120.792	122.051	114.362	113.817	121.073	122.396	114.767	113.994	121.118	121.64	114.374	114.112	122.284	120.989	114.272	114.281	122.539	120.787	114.41	114.346	123.303		7	150.538
N15	227.91	225.581	195.396	205.556	236.517	203.941	192.011	241.483	215.39	195.042	224.879	231.247	199.913	200.27	239.862	207.61	191.402	234.056	216.006	192.638	216.028	230.803	199.683	194.756	237.371	208.916	190.427	235.511	220.02	193.461	217.994	227.91		8	172.043
N16	193.921	191.865	168.093	176.379	197.789	179.713	166.478	189.601	190.803	166.904	177.758	196.66	175.421	169.126	190.736	188.343	165.149	183.194	194.118	170.354	173.371	195.503	178.728	167.236	189.98	188.691	165.857	182.059	194.34	170.834	172.742	193.921		8	172.043
N17	203.385	237.82	214.736	203.031	212.399	239.862	204.601	202.559	237.685	213.907	202.368	211.306	237.225	203.812	201.826	236.388	209.567	202.579	217.354	229.986	202.761	202.857	240.649	205.559	202.163	225.958	221.146	202.079	206.992	237.067	202.289	200.61		9	193.548
N18																																		0	0
N19	133.916	136.357	131.23	150.803	143.949	131.621	140.646	153.222	133.596	133.826	154.59	137.34	130.792	149.419	146.174	131.576	139.461	153.654	134.404	133.573	155.388	137.812	130.593	150.368	144.492	131.051	144.354	149.621	132.18	138.323	153.896	133.916		10	215.054
N20	121.683	123.497	122.761	120.41	124.444	124.143	122.75	122.747	123.604	123.107	121.472	124.694	124.101	121.907	122.952	123.508	123.253	120.801	124.598	124.048	121.986	123.817	123.427	123.351	120.843	124.152	123.567	121.798	123.654	123.27	122.298	121.683		9	193.548
N21	148.126	144.407	139.59	148.435	148.447	138.191	145.115	148.851	141.483	141.008	149.02	146.596	137.761	146.958	148.64	138.492	144.216	148.492	142.612	140.534	148.747	147.174	137.846	146.657	148.702	139.522	144.323	148.823	144.354	139.329	148.441	148.126		9	193.548
N22	166.124	177.587	178.739	169.781	169.992	176.073	174.256	165.427	176.303	178.475	168.674	168.618	175.725	173.354	163.643	175.053	175.77	166.781	170.031	175.02	169.632	166.121	175.868	174.899	165.784	174.941	176.924	168.624	169.157	176.433	172.455	166.124		9	193.548
N23																																		0	0
N24																																		0	0
O01	143.775	154.447	207.826	175.823	143.736	153.081	205.798	177.051	143.958	153.433	205.14	172.59	143.404	156.725	205.348	170.492	143.739	163.649	204.292	161.728	144.188	176.407	201.958	151.076	144.775	187.194	194.256	145.75	147.601	200.624	180.177	143.775		8	172.043
O02	136.048	139.933	139.59	142.865	149.284	140.079	137.267	151.404	145.065	141.368	136.927	155.452	140.056	138.576	147.843	145.795	141.565	136.295	156.874	141.087	139.663	144.758	146.674	139.719	135.565	155.275	140.281	139.051	145.185	146.163	140.39	136.048		9	193.548
O03	144.89	143.07	155.376	152.27	145	142.882	156.882	150.831	144.031	143.233	157.772	150.261	144.124	144.011	159.357	148.357	143.525	144.815	159.163	145.812	143.093	149.143	155.382	144.677	143.124	154.829	152.671	144.065	143.208	158.469	148.022	143.978		8	172.043
O04	323.654	323.449	325.163	322.177	322.008	323.666	322.534	321.949	321.68	322.228	322.612	319.343	319.902	322.154	321.98	321.402	321.25	320.781	319.612	316.489	319.171	318.77	320.331	317.295	317.669	318.787	319.542	316.994	321.733	320.07	320.66	316.112		9	193.548
O05																																		0	0
O06																																		0	0
O07	164.669	287.902	226.331	160.261	221.303	281.798	242.191	162.211	212.671	276.992	250.039	162.893	206.902	272.966	251.362	162.933	200.037	268.112	259.528	163.834	197.713	269.621	258.289	164.211	198.961	266.244	262.494	165.261	199.042	268.615	258.126	164.669		8	172.043
O08	104.758	103.031	104.163	104.963	105.728	105.539	104.101	103.77	104.441	105.242	105.601	105.638	103.371	104.084	105.031	105.685	105.424	104.64	103.685	104.478	105.469	105.826	105.893	103.685	104.258	105.157	105.598	105.691	104.986	103.722	104.77	105.576		5	107.527
O09	199.382	189.433	201.652	192.424	181.753	194.171	201.115	187.975	181.522	197.947	198.455	182.944	187.57	199.205	192.028	180.705	194.865	199.494	187.354	182.331	197.469	199.022	182.065	188.09	198.758	189.93	179.82	195.756	200.261	184.702	184.025	199.382		8	172.043
O10	160.671	161.25	160.312	160.048	162.278	159.969	159.907	160.374	160.354	156.629	161.393	161.163	161.781	159.492	161.677	160.59	161.506	160.059	160.711	161.744	157.809	161.222	160.702	161.228	156.27	161.357	159.233	159.82	159.961	160.798	160.781	157.18		12	258.065
O11																																		0	0
O12	218.171	256.351	205.081	200.11	270.486	217.309	198.669	252.157	235.36	201.851	224.949	253.91	203.581	204.626	264.177	209.733	196.32	262.185	224.553	200.753	240.674	239.888	201.202	218.16	253.907	203.169	204.169	263.157	209.907	199.907	258.913	218.171		10	215.054
O13	128.802	135.793	131.426	126.932	130.645	135.12	128.336	127.176	133.238	131.827	126.75	129.151	135.284	129.059	127.386	132.222	133.522	127.932	128.167	134.725	130.67	127.596	131.886	134.855	128.222	128.299	134.019	131.194	126.91	130.87	134.398	127.645		9	193.548
O14	179.039	175.933	185.61	181.739	176.545	176.528	188.632	177.39	175.121	188.98	178.278	175.629	186.098	181.306	176.542	178.233	186.053	175.933	175.07	187.548	176.247	174.157	187.528	178.514	175.169	184.337	179.983	176.188	179.449	185.604	176.34	174.938		9	193.548
O15																																		0	0
O16	155.177	153.739	221.463	200.261	161.427	160.66	232.725	179.225	158.421	169.463	236.247	171.065	156.295	194.89	215.621	162.963	153.626	219.781	198.107	160.191	158.747	234.949	179.542	158.961	175.287	233.531	166.758	156.475	203.713	210.27	162.747	155.177		8	172.043
O17	184.806	200.264	178.837	166.267	170.826	201.534	168.149	162.624	186.593	188.632	165.879	160.11	202.789	176.143	163.846	170.604	200.143	167.208	162.006	189.048	185.604	165.548	160.216	203.368	174.455	165.163	174.503	198.239	166.289	161.014	191.854	184.806		9	193.548
O18																																		0	0
O19	146.685	142.272	129.154	144.986	143.022	140.48	130.986	144.219	142.924	131.039	142.789	143.003	140.638	131.382	143.604	142.607	130.076	143.899	143.416	139.713	133	143.287	142.261	128.708	145.143	142.705	137.879	133.93	144.174	142.379	128.003	146.685		8	172.043
O20	107.452	107.003	107.14	114.298	107.744	107.202	111.815	110.258	107.461	108.59	114.034	107.522	107.455	114.208	108.194	107.441	111.669	110.61	107.478	108.994	113.5	107.447	107.5	114.41	107.868	107.654	113.337	109.441	107.393	110.281	112.306	107.452		9	193.548
O21	111.983	113.789	111.07	110.75	115.008	111.713	111.213	112.677	113.93	111.756	110.537	114.851	111.882	111.096	113.798	112.478	111.306	111.683	114.146	111.202	110.584	115.138	111.91	111.166	113.593	112.621	111.601	111.893	114.121	111.559	110.649	114.876		9	193.548
O22	119.011	118.421	119.154	118.413	118.5	118.947	118.722	118.537	118.789	119.626	118.921	118.851	118.975	119.483	118.989	118.525	119.497	118.829	118.674	118.685	119.028	118.43	118.503	119.157	118.584	118.492	118.699	119.354	118.756	118.947	119.138	119.011		9	193.548
O23																																		0	0
O24																																		0	0
P01	137.444	142.303	134.871	141.362	146.317	140.635	133.205	146.983	143.896	137.688	136.736	147.792	141.82	133.289	145.579	144.899	137.879	135.017	147.691	141.472	133.618	144.486	144.542	138.949	135.441	147.685	140.938	133.376	144.831	143.843	137.975	137.444		9	193.548
P02	184.935	186.949	185.986	187.289	188.646	186.851	185.618	188.202	187.385	186.096	185.955	187.542	185.593	185.388	187.084	186.711	185.98	185.098	187.41	186.556	185.902	185.68	186.635	185.787	185.079	187.213	186.396	185.452	184.028	187.205	185.326	184.935		9	193.548
P03	282.767	284.48	285.713	285.517	283.247	283.191	286.107	283.449	281.789	283.514	284.343	283.438	281.16	284.744	285.427	279.517	279.688	282.281	281.736	279.587	283.374	284.674	279.607	280.671	285.654	281.292	278.739	283.708	284.216	280.992	279.725	281.896		8	172.043
P04	107.065	107.882	106.677	106.272	106.93	108.292	107.076	106.278	106.91	108.135	107.447	106.343	106.907	107.907	107.629	106.674	107.115	107.767	108.177	106.713	107.154	107.904	108.205	106.463	107.039	107.584	107.969	106.837	106.871	107.758	108.379	107.042		8	172.043
P05	118.596	119.028	116.306	117.758	129.163	119.913	117.722	117.862	129.379	120.472	117.843	118.629	127.997	121.289	116.472	117.683	127.733	120.989	116.188	117.132	128.022	121.868	117.649	118.306	128.449	120.73	115.978	118.362	129.744	119.73	116.685	118.596		8	172.043
P06	169.528	131.725	199.399	145.205	128.556	152.045	189.761	133.978	128.57	177.455	166.902	129.624	128.837	197.166	148.733	129.163	142.68	194.374	136.5	128.438	169.022	173.764	130.275	127.621	192.472	151.713	129.118	139.801	194.792	137.292	128.183	169.528		8	172.043
P07																																		0	0
P08	115.688	114.48	124.154	135.211	120.449	114.132	130.581	131.834	117.329	115.694	135.118	128.135	115.247	119.823	135.792	122.694	114.183	127.351	132.284	119.126	115.343	133.719	128.548	115.907	120.295	135.121	123.258	114.059	128.213	131.506	118.753	115.688		8	172.043
P09	374.449	246.034	237.607	353.413	331.494	221.25	279.447	379.545	269.301	225.469	331.739	356.848	227.966	256.882	375.553	287.289	222.632	325.39	358.343	227.775	257.079	374.163	281.947	221.264	326.191	350.961	224.135	266.287	375.256	267.317	228.447	339.663		8	172.043
P10	108.798	107.067	111.149	109.817	107.236	107.93	112.028	108.66	107.073	109.264	112.073	108.129	107.197	111.129	110.84	107.604	107.902	112.042	109.567	107.416	108.826	112.132	108.337	107.188	110.688	111.27	107.77	107.421	111.784	109.638	107.61	108.798		8	172.043
P11	292.014	293.242	288.444	294.596	295.18	286.888	293.475	292.326	289.115	287.39	293.983	293.992	286.003	295.065	292.989	290.284	284.469	295.778	293.654	288.458	297.694	296.421	286.865	293.059	294.317	291.197	287.876	291.143	291.612	282.073	291.902	292.014		9	193.548
P12																																		0	0
P13	135.831	147.376	136.629	135.449	134.407	142.065	135.037	130.225	145.955	137.452	136.096	131.581	144.287	137.154	131.913	141.601	138.607	136.093	130.556	145.452	135.941	131.601	141.427	138.5	136.289	128.938	146.559	136.067	132.919	139.421	138.334	135.831		9	193.548
P14																																		0	0
P15																																		0	0
P16	187.803	178.062	200.014	193.34	178.691	189.876	201.57	186.688	178.124	199.096	194.632	178.666	188.635	198.801	185.5	178.896	199.489	193.89	176.441	191.149	198.86	184.376	180.09	200.837	191.986	175.722	192.784	195.553	180.904	180.545	199.43	189.34		9	193.548
P17	176.427	161.66	172.708	179.514	168.848	166.374	173.885	179.767	162.27	170.587	177.317	171.68	164.483	173.865	180.157	163.635	169.699	176.447	175.978	162.514	172.986	179.753	165.461	168.388	175.992	174.767	162.795	173.197	179.742	164.688	167.966	176.059		8	172.043
P18	111.146	107.739	116.183	111.874	109.374	110.57	114.711	110.919	106.924	116.244	111.924	108.174	111.365	114.598	110.969	106.051	116.472	111.781	107.43	112.809	113.039	109.663	106.494	117.059	111.705	106.239	115.124	112.753	108.357	109.562	115.022	110.399		9	193.548
P19	144.677	145.14	145.907	141.503	145.736	144.441	145.789	143.183	145.753	144.722	143.388	144.787	145.242	145.455	142.233	146.149	144.876	145.972	142.303	145.506	145.191	143.851	144.654	144.809	145.233	142.008	145.705	144.003	144.739	142.654	145.902	144.677		12	258.065
P20	139.503	144.632	142.028	139.531	141.938	144.202	141.267	139.433	145.124	142.233	139.346	142.27	144.216	141.292	139.379	145.045	142.346	139.896	142.899	143.581	140.77	140.64	144.947	141.815	139.497	144.733	144.815	140.596	142.025	144.183	141.014	139.236		9	193.548
P21																																		0	0
P22	157.185	160.045	157.084	159.219	164.258	157.258	157.315	165.674	155.5	157.747	165.225	156.93	157.374	165.949	157.225	156.132	163.756	159.767	154.239	160.624	161.876	156.683	159.522	163.834	155.258	156.438	164.413	154.944	156.728	164.702	155.39	157.185		10	215.054
P23																																		0	0
P24																																		0	0

## Sheet: HEART RATE
Column	Row	# Peaks	Heart Rate	Treatment (µM)
1	A	9	193.548	0
1	B	8	172.043	0
1	C	9	193.548	0
1	D	9	193.548	0
1	E	10	215.054	0
1	F	8	172.043	0
1	G	8	172.043	0
1	H	9	193.548	0
1	I	8	172.043	0
1	J	0		0
1	K	8	172.043	0
1	L	11	236.559	0
1	M	0		0
1	N	0		0
1	O	8	172.043	0
1	P	9	193.548	0
2	A	9	193.548	0
2	B	0		0
2	C	13	279.57	0
2	D	8	172.043	0
2	E	8	172.043	0
2	F	8	172.043	0
2	G	7	150.538	0
2	H	9	193.548	0
2	I	8	172.043	0
2	J	8	172.043	0
2	K	8	172.043	0
2	L	0		0
2	M	8	172.043	0
2	N	8	172.043	0
2	O	9	193.548	0
2	P	9	193.548	0
3	A	8	172.043	0.0244
3	B	7	150.538	0.0244
3	C	0		0.0244
3	D	8	172.043	0.0244
3	E	8	172.043	0.0244
3	F	9	193.548	0.0244
3	G	0		0.0244
3	H	8	172.043	0.0244
3	I	8	172.043	0.0244
3	J	7	150.538	0.0244
3	K	13	279.57	0.0244
3	L	8	172.043	0.0244
3	M	8	172.043	0.0244
3	N	9	193.548	0.0244
3	O	8	172.043	0.0244
3	P	8	172.043	0.0244
4	A	10	215.054	0.0244
4	B	8	172.043	0.0244
4	C	8	172.043	0.0244
4	D	0		0.0244
4	E	8	172.043	0.0244
4	F	8	172.043	0.0244
4	G	7	150.538	0.0244
4	H	7	150.538	0.0244
4	I	8	172.043	0.0244
4	J	7	150.538	0.0244
4	K	8	172.043	0.0244
4	L	9	193.548	0.0244
4	M	0		0.0244
4	N	8	172.043	0.0244
4	O	9	193.548	0.0244
4	P	8	172.043	0.0244
5	A	8	172.043	0.05
5	B	8	172.043	0.05
5	C	8	172.043	0.05
5	D	9	193.548	0.05
5	E	7	150.538	0.05
5	F	8	172.043	0.05
5	G	8	172.043	0.05
5	H	8	172.043	0.05
5	I	0		0.05
5	J	8	172.043	0.05
5	K	8	172.043	0.05
5	L	8	172.043	0.05
5	M	7	150.538	0.05
5	N	9	193.548	0.05
5	O	0		0.05
5	P	8	172.043	0.05
6	A	7	150.538	0.05
6	B	8	172.043	0.05
6	C	8	172.043	0.05
6	D	8	172.043	0.05
6	E	0		0.05
6	F	7	150.538	0.05
6	G	8	172.043	0.05
6	H	8	172.043	0.05
6	I	8	172.043	0.05
6	J	8	172.043	0.05
6	K	7	150.538	0.05
6	L	7	150.538	0.05
6	M	8	172.043	0.05
6	N	7	150.538	0.05
6	O	0		0.05
6	P	8	172.043	0.05
7	A	8	172.043	0.098
7	B	7	150.538	0.098
7	C	8	172.043	0.098
7	D	7	150.538	0.098
7	E	8	172.043	0.098
7	F	7	150.538	0.098
7	G	7	150.538	0.098
7	H	7	150.538	0.098
7	I	8	172.043	0.098
7	J	0		0.098
7	K	7	150.538	0.098
7	L	9	193.548	0.098
7	M	8	172.043	0.098
7	N	12	258.065	0.098
7	O	8	172.043	0.098
7	P	0		0.098
8	A	0		0.098
8	B	8	172.043	0.098
8	C	9	193.548	0.098
8	D	7	150.538	0.098
8	E	12	258.065	0.098
8	F	7	150.538	0.098
8	G	7	150.538	0.098
8	H	8	172.043	0.098
8	I	11	236.559	0.098
8	J	0		0.098
8	K	8	172.043	0.098
8	L	9	193.548	0.098
8	M	0		0.098
8	N	7	150.538	0.098
8	O	5	107.527	0.098
8	P	8	172.043	0.098
9	A	7	150.538	0.195
9	B	11	236.559	0.195
9	C	8	172.043	0.195
9	D	9	193.548	0.195
9	E	7	150.538	0.195
9	F	8	172.043	0.195
9	G	8	172.043	0.195
9	H	0		0.195
9	I	0		0.195
9	J	8	172.043	0.195
9	K	9	193.548	0.195
9	L	0		0.195
9	M	0		0.195
9	N	7	150.538	0.195
9	O	8	172.043	0.195
9	P	8	172.043	0.195
10	A	9	193.548	0.195
10	B	8	172.043	0.195
10	C	8	172.043	0.195
10	D	7	150.538	0.195
10	E	10	215.054	0.195
10	F	9	193.548	0.195
10	G	0		0.195
10	H	9	193.548	0.195
10	I	9	193.548	0.195
10	J	0		0.195
10	K	8	172.043	0.195
10	L	0		0.195
10	M	9	193.548	0.195
10	N	0		0.195
10	O	12	258.065	0.195
10	P	8	172.043	0.195
11	A	9	193.548	0.39
11	B	9	193.548	0.39
11	C	8	172.043	0.39
11	D	9	193.548	0.39
11	E	9	193.548	0.39
11	F	8	172.043	0.39
11	G	9	193.548	0.39
11	H	8	172.043	0.39
11	I	7	150.538	0.39
11	J	8	172.043	0.39
11	K	0		0.39
11	L	8	172.043	0.39
11	M	9	193.548	0.39
11	N	9	193.548	0.39
11	O	0		0.39
11	P	9	193.548	0.39
12	A	0		0.39
12	B	9	193.548	0.39
12	C	8	172.043	0.39
12	D	0		0.39
12	E	9	193.548	0.39
12	F	9	193.548	0.39
12	G	8	172.043	0.39
12	H	9	193.548	0.39
12	I	9	193.548	0.39
12	J	13	279.57	0.39
12	K	0		0.39
12	L	8	172.043	0.39
12	M	8	172.043	0.39
12	N	8	172.043	0.39
12	O	10	215.054	0.39
12	P	0		0.39
13	A	0		0.78
13	B	8	172.043	0.78
13	C	8	172.043	0.78
13	D	9	193.548	0.78
13	E	8	172.043	0.78
13	F	8	172.043	0.78
13	G	9	193.548	0.78
13	H	0		0.78
13	I	8	172.043	0.78
13	J	9	193.548	0.78
13	K	8	172.043	0.78
13	L	0		0.78
13	M	10	215.054	0.78
13	N	8	172.043	0.78
13	O	9	193.548	0.78
13	P	9	193.548	0.78
14	A	8	172.043	0.78
14	B	9	193.548	0.78
14	C	0		0.78
14	D	11	236.559	0.78
14	E	0		0.78
14	F	9	193.548	0.78
14	G	8	172.043	0.78
14	H	8	172.043	0.78
14	I	9	193.548	0.78
14	J	8	172.043	0.78
14	K	0		0.78
14	L	10	215.054	0.78
14	M	0		0.78
14	N	7	150.538	0.78
14	O	9	193.548	0.78
14	P	0		0.78
15	A	0		1.56
15	B	0		1.56
15	C	8	172.043	1.56
15	D	9	193.548	1.56
15	E	9	193.548	1.56
15	F	9	193.548	1.56
15	G	9	193.548	1.56
15	H	9	193.548	1.56
15	I	8	172.043	1.56
15	J	0		1.56
15	K	9	193.548	1.56
15	L	9	193.548	1.56
15	M	0		1.56
15	N	8	172.043	1.56
15	O	0		1.56
15	P	0		1.56
16	A	9	193.548	1.56
16	B	12	258.065	1.56
16	C	8	172.043	1.56
16	D	9	193.548	1.56
16	E	10	215.054	1.56
16	F	9	193.548	1.56
16	G	9	193.548	1.56
16	H	0		1.56
16	I	9	193.548	1.56
16	J	8	172.043	1.56
16	K	0		1.56
16	L	9	193.548	1.56
16	M	8	172.043	1.56
16	N	8	172.043	1.56
16	O	8	172.043	1.56
16	P	9	193.548	1.56
17	A	10	215.054	3.125
17	B	8	172.043	3.125
17	C	9	193.548	3.125
17	D	0		3.125
17	E	9	193.548	3.125
17	F	9	193.548	3.125
17	G	10	215.054	3.125
17	H	9	193.548	3.125
17	I	8	172.043	3.125
17	J	8	172.043	3.125
17	K	9	193.548	3.125
17	L	9	193.548	3.125
17	M	8	172.043	3.125
17	N	9	193.548	3.125
17	O	9	193.548	3.125
17	P	8	172.043	3.125
18	A	9	193.548	3.125
18	B	0		3.125
18	C	8	172.043	3.125
18	D	9	193.548	3.125
18	E	9	193.548	3.125
18	F	9	193.548	3.125
18	G	9	193.548	3.125
18	H	9	193.548	3.125
18	I	10	215.054	3.125
18	J	9	193.548	3.125
18	K	10	215.054	3.125
18	L	8	172.043	3.125
18	M	9	193.548	3.125
18	N	0		3.125
18	O	0		3.125
18	P	9		3.125
19	A	0		6.25
19	B	10	215.054	6.25
19	C	9	193.548	6.25
19	D	9	193.548	6.25
19	E	9	193.548	6.25
19	F	0		6.25
19	G	8	172.043	6.25
19	H	8	172.043	6.25
19	I	9	193.548	6.25
19	J	10	215.054	6.25
19	K	8	172.043	6.25
19	L	8	172.043	6.25
19	M	9	193.548	6.25
19	N	10	215.054	6.25
19	O	8	172.043	6.25
19	P	12	258.065	6.25
20	A	8	172.043	6.25
20	B	9	193.548	6.25
20	C	9	193.548	6.25
20	D	9	193.548	6.25
20	E	0		6.25
20	F	8	172.043	6.25
20	G	8	172.043	6.25
20	H	9	193.548	6.25
20	I	0		6.25
20	J	0		6.25
20	K	9	193.548	6.25
20	L	10	215.054	6.25
20	M	9	193.548	6.25
20	N	9	193.548	6.25
20	O	9	193.548	6.25
20	P	9	193.548	6.25
21	A	8	172.043	12.5
21	B	9	193.548	12.5
21	C	0		12.5
21	D	9	193.548	12.5
21	E	8	172.043	12.5
21	F	8	172.043	12.5
21	G	13	279.57	12.5
21	H	8	172.043	12.5
21	I	0		12.5
21	J	8	172.043	12.5
21	K	0		12.5
21	L	0		12.5
21	M	9	193.548	12.5
21	N	9	193.548	12.5
21	O	9	193.548	12.5
21	P	0		12.5
22	A	10	215.054	12.5
22	B	0		12.5
22	C	0		12.5
22	D	0		12.5
22	E	10	215.054	12.5
22	F	8	172.043	12.5
22	G	9	193.548	12.5
22	H	9	193.548	12.5
22	I	0		12.5
22	J	0		12.5
22	K	9	193.548	12.5
22	L	10	215.054	12.5
22	M	0		12.5
22	N	9	193.548	12.5
22	O	9	193.548	12.5
22	P	10	215.054	12.5
23	A	0		25
23	B	0		25
23	C	0		25
23	D	0		25
23	E	0		25
23	F	0		25
23	G	0		25
23	H	0		25
23	I	0		25
23	J	0		25
23	K	0		25
23	L	0		25
23	M	0		25
23	N	0		25
23	O	0		25
23	P	0		25
24	A	0		25
24	B	0		25
24	C	0		25
24	D	0		25
24	E	0		25
24	F	0		25
24	G	0		25
24	H	0		25
24	I	0		25
24	J	0		25
24	K	0		25
24	L	0		25
24	M	0		25
24	N	0		25
24	O	0		25
24	P	0		25

## Sheet: Unsuccessful wells
	1	2	3	4	5	6	7	8	9	10	11	12	13	14	15	16	17	18	19	20	21	22	23	24
A
B
C
D
E
F
G
H
I
J
K
L
M
N
O
P
