# Supplementary material for: High-Content Screening in Zebrafish Embryos Identifies Butafenacil as a Potent Inducer of Anemia
Source: PLoS One. 2014 Aug 4;9(8):e104190. doi: 10.1371/journal.pone.0104190 (PMC4121296; doi:10.1371/journal.pone.0104190)
Supplement: Dataset S1 — Microsoft Excel spreadsheets containing raw data for all chemical screening assays. (ZIP) [file pone.0104190.s036.zip › Dataset S1/19- Clodinafop-propargyl/Clodinafop-propargyl_ISV.xlsx]

## Sheet: Description
ToxCast Screen - ISV
Chemical	Clodinafop-propargyl
Data was collected using the Intersegmental Vessel Journal in MetaXpress
Imaged 74 hpf fli1 larvae using ImageXpress
Incubated larvae in 100 mg/l MS-222 for 30 min
Centrifuged plate for 2 min at 200 rpm
Imaging parameters:
*1 frame
*FITC
*2X magnification; 1 site/well
Had the doors off of the imager and the fan on to stablize temperature
Test Initation Date: 10/1/13
Imaging Date: 10/4/13
Start Imaging Temperature: 27°C
End Imaging Temperature: 27°C
Total Imaging Duration: 0:07
W.O. = Wrong Orientation
U.H. = Unhatched
N.A. = Not Analyzed (Did not meet analysis criteria)
Malf. = Malformed

## Sheet: ISV
Time point	1
Measurement	Thresholded Area (Show Region Statistics)
	1	2	3	4	5	6	7	8	9	10	11	12	13	14	15	16	17	18	19	20	21	22	23	24
A		218486	176509	157473	317925	243749			126379	336878	253226			123452		266326	309417	248446		330432	221131		299337
B	278593	213561	146800			266566	173927			253059	300920	291641		249946		310427	274209	276083	309625	264931	203782
C	216133	267336		154610	295244		237793		173416	277500			173229		242937	227650	339210		310886	282738
D	283758				150163	313093	248404	282519	242750		282936		270450	264045	199940	260828	149861	268117	231743		250414
E	217122		181622	158952	224526			250560	134459	300920	209395	298139	128722	171657		207500	148903	306866				170095
F	227827	273511	143852		252882				314759			243531	290954	163680	304190	278437		242302		99334.7	287320	261098
G	288455	235616				238095		269908	264462		168772	274948	328318		291745	280395	202751	104479	255600	189797	261650
H	289694		308782		335409	285185		165346		269075				146143	258828		305450	284393	196191	198346	285424	350561
I	223735			228046		304533	270970	201262		171365	327099	283540	302669	128513	169470		208947	326683
J		229368		99803.3	264045				268138			257131	122578	163774		246030		263764	347354
K	240625	205157	285143	207271	279770	153193			256569	141655			260713		259828				102750	303336		297327
L	164805		180019	220007		249737	299181	141530			185715	224099		284112	338252	224255		291558		256329		199638
M		220996	263983		149622	228067	248373						265524					245322	303034		320143
N		239740		236824	254475	323569	307928		269710		281509	262056	268898	280603	310719	227640			249841	220090	335274	250029
O		263233	228587	198909	279520		240428		321143			284800	282623	179894		176488	217414		234940	234429
P	179592	160472	197232		210010	234107		169636		106156			221569						174104	242812

## Sheet: Normalized ISV
Row	Treatment (µM)	ISV Area	Body Length (µm)	Normalized ISV
A	0
B	0	278593	3121.87	89.2391
C	0	216133	2848.02	75.8888
D	0	283758	3140.48	90.355
E	0	217122	2857.34	75.9875
F	0	227827	2961.4	76.9323
G	0	288455	3058.39	94.316
H	0	289694	3050.5	94.9662
I	0	223735	2901.38	77.1131
J	0
K	0	240625	2857.08	84.2206
L	0	164805	2815.92	58.5261
M	0
N	0
O	0
P	0	179592	2844.52	63.1361
A	0	218486	3011.59	72.5484
B	0	213561	2968.82	71.9345
C	0	267336	2997.19	89.1956
D	0
E	0
F	0	273511	2983.1	91.687
G	0	235616	2908.46	81.0108
H	0
I	0
J	0	229368	3073.23	74.6342
K	0	205157	3149.24	65.1448
L	0
M	0	220996	2798.19	78.9783
N	0	239740	3112.95	77.0138
O	0	263233	3064.53	85.8967
P	0	160472	3076.5	52.1607
A	0.0244	176509	3025.28	58.3448
B	0.0244	146800	3131.8	46.8738
C	0.0244
D	0.0244
E	0.0244	181622	2942.94	61.7146
F	0.0244	143852	2843.81	50.5845
G	0.0244
H	0.0244	308782	3142.91	98.247
I	0.0244
J	0.0244
K	0.0244	285143	2993.43	95.2563
L	0.0244	180019	2908	61.9046
M	0.0244	263983	2962.39	89.1116
N	0.0244
O	0.0244	228587	3166.45	72.1905
P	0.0244	197232	2952.13	66.8101
A	0.0244	157473	3030.56	51.9617
B	0.0244
C	0.0244	154610	3106	49.7777
D	0.0244
E	0.0244	158952	3000.54	52.9746
F	0.0244
G	0.0244
H	0.0244
I	0.0244	228046	3083.2	73.9639
J	0.0244	99803.3	3017.23	33.0778
K	0.0244	207271	3130.36	66.2132
L	0.0244	220007	2925.34	75.2071
M	0.0244
N	0.0244	236824	2946.39	80.378
O	0.0244	198909	2913.47	68.272
P	0.0244
A	0.05	317925	3048.96	104.273
B	0.05
C	0.05	295244	3168.36	93.1851
D	0.05	150163	3025.81	49.6274
E	0.05	224526	3005.07	74.7157
F	0.05	252882	3038.59	83.2236
G	0.05
H	0.05	335409	3083.92	108.761
I	0.05
J	0.05	264045	2762.88	95.5689
K	0.05	279770	3008.78	92.9844
L	0.05
M	0.05	149622	2912.64	51.3698
N	0.05	254475	3003.89	84.7154
O	0.05	279520	3046.07	91.764
P	0.05	210010	2973.62	70.6241
A	0.05	243749	3079.49	79.1525
B	0.05	266566	3036.38	87.7906
C	0.05
D	0.05	313093	2937.68	106.578
E	0.05
F	0.05
G	0.05	238095	2893.61	82.2829
H	0.05	285185	2918.65	97.7112
I	0.05	304533	2966.98	102.641
J	0.05
K	0.05	153193	2699.41	56.7507
L	0.05	249737	3052.59	81.8115
M	0.05	228067	3019.1	75.5413
N	0.05	323569	3158.66	102.439
O	0.05
P	0.05	234107	3004.62	77.9155
A	0.098
B	0.098	173927	2828.8	61.4843
C	0.098	237793	3022.16	78.6831
D	0.098	248404	3116.91	79.6956
E	0.098
F	0.098
G	0.098
H	0.098
I	0.098	270970	2997.37	90.4028
J	0.098
K	0.098
L	0.098	299181	2792.09	107.153
M	0.098	248373	2863.49	86.7379
N	0.098	307928	3025.17	101.789
O	0.098	240428	2944.52	81.6524
P	0.098
A	0.098
B	0.098
C	0.098
D	0.098	282519	3002.72	94.0877
E	0.098	250560	3071.03	81.5883
F	0.098
G	0.098	269908	3022.96	89.2861
H	0.098	165346	2644.24	62.5305
I	0.098	201262	3026.07	66.5095
J	0.098
K	0.098
L	0.098	141530	2886.76	49.0274
M	0.098
N	0.098
O	0.098
P	0.098	169636	3107.35	54.5919
A	0.195	126379	3087.03	40.9386
B	0.195
C	0.195	173416	3160.07	54.8773
D	0.195	242750	2923.89	83.0229
E	0.195	134459	3077.66	43.6889
F	0.195	314759	3025.69	104.029
G	0.195	264462	3193.45	82.8138
H	0.195
I	0.195
J	0.195	268138	3058.88	87.6589
K	0.195	256569	2990.47	85.7954
L	0.195
M	0.195
N	0.195	269710	3085.53	87.4115
O	0.195	321143	3075.2	104.43
P	0.195
A	0.195	336878	3224.06	104.489
B	0.195	253059	3018.51	83.8357
C	0.195	277500	2951.48	94.0206
D	0.195
E	0.195	300920	3040.39	98.974
F	0.195
G	0.195
H	0.195	269075	2976.13	90.4111
I	0.195	171365	3095.92	55.3518
J	0.195
K	0.195	141655	3112.06	45.5181
L	0.195
M	0.195
N	0.195
O	0.195
P	0.195	106156	2996.4	35.4276
A	0.39	253226	3154.67	80.2701
B	0.39	300920	3117.74	96.5184
C	0.39
D	0.39	282936	2907.63	97.3081
E	0.39	209395	2944.81	71.1064
F	0.39
G	0.39	168772	3055.4	55.2374
H	0.39
I	0.39	327099	3051.84	107.181
J	0.39
K	0.39
L	0.39	185715	3041.08	61.0688
M	0.39
N	0.39	281509	3214	87.5882
O	0.39
P	0.39
A	0.39
B	0.39	291641	2884.42	101.109
C	0.39
D	0.39
E	0.39	298139	2873.19	103.766
F	0.39	243531	2839.66	85.7605
G	0.39	274948	2910.41	94.4706
H	0.39
I	0.39	283540	3010.09	94.1963
J	0.39	257131	3000.23	85.7037
K	0.39
L	0.39	224099	2976.09	75.2999
M	0.39
N	0.39	262056	2985.85	87.7662
O	0.39	284800	2951.34	96.4985
P	0.39
A	0.78
B	0.78
C	0.78	173229	3096.42	55.9449
D	0.78	270450	3083.13	87.7193
E	0.78	128722	2953.71	43.5796
F	0.78	290954	3019.74	96.3506
G	0.78	328318	3070.45	106.928
H	0.78
I	0.78	302669	3091.06	97.9177
J	0.78	122578	3087.37	39.7029
K	0.78	260713	2941.75	88.6251
L	0.78
M	0.78	265524	3090.73	85.9098
N	0.78	268898	3014.76	89.1939
O	0.78	282623	3124.11	90.4652
P	0.78	221569	2898.76	76.4356
A	0.78	123452	3162.8	39.0327
B	0.78	249946	2998.86	83.3468
C	0.78
D	0.78	264045	2964.29	89.0756
E	0.78	171657	2803.1	61.2382
F	0.78	163680	3026	54.0912
G	0.78
H	0.78	146143	2942.79	49.6616
I	0.78	128513	3052.15	42.1058
J	0.78	163774	2966.39	55.2098
K	0.78
L	0.78	284112	3000.3	94.6945
M	0.78
N	0.78	280603	2873.23	97.6612
O	0.78	179894	2659.34	67.6461
P	0.78
A	1.56
B	1.56
C	1.56	242937	3002.78	80.904
D	1.56	199940	3122.43	64.0333
E	1.56
F	1.56	304190	3069.77	99.0918
G	1.56	291745	2988.45	97.6242
H	1.56	258828	2974.04	87.0291
I	1.56	169470	3085.45	54.9255
J	1.56
K	1.56	259828	2983.96	87.0748
L	1.56	338252	3250.17	104.072
M	1.56
N	1.56	310719	3217.78	96.5632
O	1.56
P	1.56
A	1.56	266326	2850.43	93.4335
B	1.56	310427	3055.19	101.606
C	1.56	227650	2932.74	77.6238
D	1.56	260828	2900.32	89.9305
E	1.56	207500	3006.77	69.0109
F	1.56	278437	2999.9	92.8156
G	1.56	280395	2828.61	99.1281
H	1.56
I	1.56
J	1.56	246030	3124.39	78.7449
K	1.56
L	1.56	224255	3112.81	72.0427
M	1.56
N	1.56	227640	3069.6	74.1593
O	1.56	176488	2942.62	59.9767
P	1.56
A	3.125	309417	3110.15	99.4863
B	3.125	274209	3103.09	88.3664
C	3.125	339210	3077.63	110.218
D	3.125	149861	3129.07	47.8931
E	3.125	148903	3061.12	48.6433
F	3.125
G	3.125	202751	2907.16	69.742
H	3.125	305450	2872.3	106.343
I	3.125	208947	2932.82	71.2446
J	3.125
K	3.125
L	3.125
M	3.125
N	3.125
O	3.125	217414	2972.97	73.1302
P	3.125
A	3.125	248446	3011.96	82.4865
B	3.125	276083	3129.9	88.2085
C	3.125
D	3.125	268117	2973.04	90.183
E	3.125	306866	3010.03	101.948
F	3.125	242302	3007.51	80.5656
G	3.125	104479	2851.31	36.6424
H	3.125	284393	3030.36	93.8481
I	3.125	326683	3066.68	106.526
J	3.125	263764	3090.19	85.3554
K	3.125
L	3.125	291558	3099.39	94.0695
M	3.125	245322	3087.82	79.4482
N	3.125
O	3.125
P	3.125
A	6.25
B	6.25	309625	2691.66	115.031
C	6.25	310886	3026.23	102.73
D	6.25	231743	3110.42	74.5052
E	6.25
F	6.25
G	6.25	255600	2732.86	93.5284
H	6.25	196191	2827.8	69.3794
I	6.25
J	6.25	347354	2984.86	116.372
K	6.25	102750	2690.82	38.1855
L	6.25
M	6.25	303034	3119.23	97.1502
N	6.25	249841	2858.03	87.4175
O	6.25	234940	2931.75	80.1364
P	6.25	174104	2868.63	60.6923
A	6.25	330432	3058.44	108.039
B	6.25	264931	3013.56	87.9129
C	6.25	282738	3032.91	93.2233
D	6.25
E	6.25
F	6.25	99334.7	3111.66	31.9234
G	6.25	189797	2937.87	64.6036
H	6.25	198346	2685.83	73.8492
I	6.25
J	6.25
K	6.25	303336	3020.76	100.417
L	6.25	256329	2754.96	93.0427
M	6.25
N	6.25	220090	3104.25	70.8996
O	6.25	234429	2852.97	82.1703
P	6.25	242812	3021	80.3748
A	12.5	221131	2889.97	76.5169
B	12.5	203782	2952.66	69.0164
C	12.5
D	12.5	250414	2849.78	87.8713
E	12.5
F	12.5	287320	2935.29	97.8847
G	12.5	261650	3038.31	86.1172
H	12.5	285424	2981.83	95.7211
I	12.5
J	12.5
K	12.5
L	12.5
M	12.5	320143	3139.26	101.98
N	12.5	335274	3087.04	108.607
O	12.5
P	12.5
A	12.5
B	12.5
C	12.5
D	12.5
E	12.5	170095	2828.24	60.1416
F	12.5	261098	2962.09	88.1468
G	12.5
H	12.5	350561	2858.04	122.658
I	12.5
J	12.5
K	12.5	297327	2843.1	104.578
L	12.5	199638	2935.66	68.0043
M	12.5
N	12.5	250029	2875.07	86.9644
O	12.5
P	12.5
A	25
B	25
C	25
D	25
E	25
F	25
G	25
H	25
I	25
J	25
K	25
L	25
M	25
N	25
O	25
P	25
A	25
B	25
C	25
D	25
E	25
F	25
G	25
H	25
I	25
J	25
K	25
L	25
M	25
N	25
O	25
P	25

## Sheet: Unsuccessful wells
	1	2	3	4	5	6	7	8	9	10	11	12	13	14	15	16	17	18	19	20	21	22	23	24
A	W.O						W.O	Dead				W.O	W.O		Dead				W.O			W.O		Dead
B				W.O	W.O			W.O	W.O				W.O		W.O							Dead	Dead	Dead
C			Dead			W.O		W.O			W.O	W.O		W.O				W.O			W.O	U.H	Dead	Dead
D		W.O	W.O	Dead						W.O		W.O								W.O		U.H	Dead	Dead
E		W.O				W.O	W.O								W.O				W.O	W.O	W.O		Dead	U.H
F				W.O		W.O	W.O	W.O		W.O	W.O						W.O		Dead				W.O	U.H
G			W.O	W.O*	W.O		W.O			W.O				W.O								W.O	Dead	Dead
H		W.O		W.O			W.O		W.O		W.O	W.O	W.O			W.O							Dead	Dead
I		W.O	W.O		W.O				W.O							W.O			W.O	Dead	Dead	Malf.	Malf.
J	Dead		W.O			W.O	Dead	W.O		Dead*	W.O				W.O		W.O			U.H	W.O	N.E		Dead
K							W.O	W.O			W.O	W.O		W.O		Dead	W.O	W.O			W.O		Dead	Dead
L		W.O			W.O				W.O	N.E			N.E				W.O		W.O		Malf.		Dead
M	W.O			W.O				W.O	W.O	W.O	W.O	W.O		W.O	Malf.	W.O	W.O			W.O		Dead	Dead	Dead
N	W.O		W.O					W.O		W.O							W.O	W.O					Dead	Dead
O	W.O					Dead		W.O		W.O	W.O				N.E			W.O			W.O	W.O	Dead	W.O
P				W.O			W.O		W.O		W.O	W.O		U.H	N.E	W.O	W.O	Malf.			Malf.	W.O	Dead	Dead
			* = or not enough expression for correct measurement
