# Supplementary material for: High-Content Screening in Zebrafish Embryos Identifies Butafenacil as a Potent Inducer of Anemia
Source: PLoS One. 2014 Aug 4;9(8):e104190. doi: 10.1371/journal.pone.0104190 (PMC4121296; doi:10.1371/journal.pone.0104190)
Supplement: Dataset S1 — Microsoft Excel spreadsheets containing raw data for all chemical screening assays. (ZIP) [file pone.0104190.s036.zip › Dataset S1/19- Clodinafop-propargyl/Clodinafop-propargyl_Pericardial_Area.xlsx]

## Sheet: Description
ToxCast Screen- Pericardial Area
Clodinafop-propargyl
Data was collected using the Pericardial Area Journal in MetaXpress
Imaged 74 hpf fli1 larvae using ImageXpress
Incubated larvae in 100 mg/l MS-222 for 30 min
Centrifuged plate for 2 min at 200 rpm
Imaging parameters:
2X
Transmitted light
1 frame
Had the doors off of the imager and the fan on to stablize temperature
Test Initation Date: 10/1/13
Imaging Date:10/4/13
Start Imaging Temperature: 27°C
End Imaging Temperature: 27°C
Total Imaging Duration: 0:08
W.O. = Wrong Orientation
N.A. = Not Analyzed (did not meet analysis criteria)

## Sheet: Area
Time point	1
Measurement	Area (Show Region Statistics)
	1	2	3	4	5	6	7	8	9	10	11	12	13	14	15	16	17	18	19	20	21	22	23	24
A		11371.6	11923.5	12652.4	15474.5	11007.1	12787.8		15932.7	18015.4	12090.1			17307.3		13464.7	7549.81	19660.7	14224.9	13225.2	16130.6	9236.8
B	14099.9	21774.7	16474.2			9517.97	11309.1			13329.3	14933	11548.6		11663.2		17328.1	18077.9	11663.2	16453.4		11892.2
C	11225.8	15526.6		18504.8	20556.3		14870.5		12090.1	11944.3			14537.3		14766.4	12308.8	11007.1	10059.5	10434.4	12673.3
D	13371				13662.5	11663.2	11236.2	7674.77	12308.8	3707.22	26054.7		13225.2	12652.4	12288	13225.2	11527.8	8247.51	14214.5	14214.5	12090.1
E	10122	18609	14599.8	15526.6	11007.1			9236.8	14245.7	15037.1	13298.1	11892.2	18931.8	18317.4		13600.1	13527.2	9153.49			12902.4	17661.3
F	12475.4	12756.6	24055.3		15547.4	10330.2		10361.5	16578.3	9788.72		16474.2	10621.8	13777.1	14079.1	10080.3	12235.9	8487.03		11569.4	12579.5	11892.2
G	15141.3	11329.9		13870.8	9788.72	11371.6	10538.5	13891.6	20702.1		7643.53	10621.8	15995.2	12308.8	18546.5	10319.8	8955.63	16692.9	16474.2	13943.7	13620.9	12756.6
H	12975.3	14599.8	16682.5	16130.6	13527.2	10715.5		12787.8		17244.8				9538.79	12048.5		19556.6	12517.1	11309.1	13308.5	18057.1	11225.8
I	31865.4			13870.8		11569.4	16849.1	13225.2		12048.5	18098.7	12475.4	20764.6	26492	22722.3		13298.1	16880.3
J		11579.8			13808.3				16682.5			11642.3	15266.2	10434.4		13464.7		14152	10788.4
K	12787.8	15526.6	13766.7	11288.3	12860.7	11871.4	7674.77			12787.8			8237.1		13870.8	7924.7	14079.1	10122	10996.7	15516.2		16276.3
L	15474.5		12746.2	8518.27		14474.8	17463.5	16682.5		12485.8	13579.2	13371	15141.3	15182.9	13475.1	13058.6		14245.7		7279.06		11361.2
M		8934.81	12183.8		9476.31	14839.3	13558.4			19379.6	11007.1		21014.5			11288.3	11538.2	15141.3	15932.7		11361.2
N		16495		11933.9	12787.8	18994.3	13808.3	15526.6	15162.1		26679.5	16255.5	9788.72	26596.2	11850.6	8841.09				15141.3	11871.4	11309.1
O		9840.79	14870.5	12475.4	20368.9		18546.5		11423.6			25721.4	20368.9	10684.3		19473.3	12975.3		12371.3	10861.3
P	8955.63	11579.8	10163.6		10257.3	11121.6		10246.9		8747.36			17067.8		12537.9			12090.1	12610.8	11329.9		12340

## Sheet: SPSS Input
Row	Treatment (µM)	Pericardial Area
A	0
B	0	14099.9
C	0	11225.8
D	0	13371
E	0	10122
F	0	12475.4
G	0	15141.3
H	0	12975.3
I	0	31865.4
J	0
K	0	12787.8
L	0	15474.5
M	0
N	0
O	0
P	0	8955.63
A	0	11371.6
B	0	21774.7
C	0	15526.6
D	0
E	0	18609
F	0	12756.6
G	0	11329.9
H	0	14599.8
I	0
J	0	11579.8
K	0	15526.6
L	0
M	0	8934.81
N	0	16495
O	0	9840.79
P	0	11579.8
A	0.0244	11923.5
B	0.0244	16474.2
C	0.0244
D	0.0244
E	0.0244	14599.8
F	0.0244	24055.3
G	0.0244
H	0.0244	16682.5
I	0.0244
J	0.0244
K	0.0244	13766.7
L	0.0244	12746.2
M	0.0244	12183.8
N	0.0244
O	0.0244	14870.5
P	0.0244	10163.6
A	0.0244	12652.4
B	0.0244
C	0.0244	18504.8
D	0.0244
E	0.0244	15526.6
F	0.0244
G	0.0244	13870.8
H	0.0244	16130.6
I	0.0244	13870.8
J	0.0244
K	0.0244	11288.3
L	0.0244	8518.27
M	0.0244
N	0.0244	11933.9
O	0.0244	12475.4
P	0.0244
A	0.05	15474.5
B	0.05
C	0.05	20556.3
D	0.05	13662.5
E	0.05	11007.1
F	0.05	15547.4
G	0.05	9788.72
H	0.05	13527.2
I	0.05
J	0.05	13808.3
K	0.05	12860.7
L	0.05
M	0.05	9476.31
N	0.05	12787.8
O	0.05	20368.9
P	0.05	10257.3
A	0.05	11007.1
B	0.05	9517.97
C	0.05
D	0.05	11663.2
E	0.05
F	0.05	10330.2
G	0.05	11371.6
H	0.05	10715.5
I	0.05	11569.4
J	0.05
K	0.05	11871.4
L	0.05	14474.8
M	0.05	14839.3
N	0.05	18994.3
O	0.05
P	0.05	11121.6
A	0.098	12787.8
B	0.098	11309.1
C	0.098	14870.5
D	0.098	11236.2
E	0.098
F	0.098
G	0.098	10538.5
H	0.098
I	0.098	16849.1
J	0.098
K	0.098	7674.77
L	0.098	17463.5
M	0.098	13558.4
N	0.098	13808.3
O	0.098	18546.5
P	0.098
A	0.098
B	0.098
C	0.098
D	0.098	7674.77
E	0.098	9236.8
F	0.098	10361.5
G	0.098	13891.6
H	0.098	12787.8
I	0.098	13225.2
J	0.098
K	0.098
L	0.098	16682.5
M	0.098
N	0.098	15526.6
O	0.098
P	0.098	10246.9
A	0.195	15932.7
B	0.195
C	0.195	12090.1
D	0.195	12308.8
E	0.195	14245.7
F	0.195	16578.3
G	0.195	20702.1
H	0.195
I	0.195
J	0.195	16682.5
K	0.195
L	0.195
M	0.195
N	0.195	15162.1
O	0.195	11423.6
P	0.195
A	0.195	18015.4
B	0.195	13329.3
C	0.195	11944.3
D	0.195	3707.22
E	0.195	15037.1
F	0.195	9788.72
G	0.195
H	0.195	17244.8
I	0.195	12048.5
J	0.195
K	0.195	12787.8
L	0.195	12485.8
M	0.195	19379.6
N	0.195
O	0.195
P	0.195	8747.36
A	0.39	12090.1
B	0.39	14933
C	0.39
D	0.39	26054.7
E	0.39	13298.1
F	0.39
G	0.39	7643.53
H	0.39
I	0.39	18098.7
J	0.39
K	0.39
L	0.39	13579.2
M	0.39	11007.1
N	0.39	26679.5
O	0.39
P	0.39
A	0.39
B	0.39	11548.6
C	0.39
D	0.39
E	0.39	11892.2
F	0.39	16474.2
G	0.39	10621.8
H	0.39
I	0.39	12475.4
J	0.39	11642.3
K	0.39
L	0.39	13371
M	0.39
N	0.39	16255.5
O	0.39	25721.4
P	0.39
A	0.78
B	0.78
C	0.78	14537.3
D	0.78	13225.2
E	0.78	18931.8
F	0.78	10621.8
G	0.78	15995.2
H	0.78
I	0.78	20764.6
J	0.78	15266.2
K	0.78	8237.1
L	0.78	15141.3
M	0.78	21014.5
N	0.78	9788.72
O	0.78	20368.9
P	0.78	17067.8
A	0.78	17307.3
B	0.78	11663.2
C	0.78
D	0.78	12652.4
E	0.78	18317.4
F	0.78	13777.1
G	0.78	12308.8
H	0.78	9538.79
I	0.78	26492
J	0.78	10434.4
K	0.78
L	0.78	15182.9
M	0.78
N	0.78	26596.2
O	0.78	10684.3
P	0.78
A	1.56
B	1.56
C	1.56	14766.4
D	1.56	12288
E	1.56
F	1.56	14079.1
G	1.56	18546.5
H	1.56	12048.5
I	1.56	22722.3
J	1.56
K	1.56	13870.8
L	1.56	13475.1
M	1.56
N	1.56	11850.6
O	1.56
P	1.56	12537.9
A	1.56	13464.7
B	1.56	17328.1
C	1.56	12308.8
D	1.56	13225.2
E	1.56	13600.1
F	1.56	10080.3
G	1.56	10319.8
H	1.56
I	1.56
J	1.56	13464.7
K	1.56	7924.7
L	1.56	13058.6
M	1.56	11288.3
N	1.56	8841.09
O	1.56	19473.3
P	1.56
A	3.125	7549.81
B	3.125	18077.9
C	3.125	11007.1
D	3.125	11527.8
E	3.125	13527.2
F	3.125	12235.9
G	3.125	8955.63
H	3.125	19556.6
I	3.125	13298.1
J	3.125
K	3.125	14079.1
L	3.125
M	3.125	11538.2
N	3.125
O	3.125	12975.3
P	3.125
A	3.125	19660.7
B	3.125	11663.2
C	3.125	10059.5
D	3.125	8247.51
E	3.125	9153.49
F	3.125	8487.03
G	3.125	16692.9
H	3.125	12517.1
I	3.125	16880.3
J	3.125	14152
K	3.125	10122
L	3.125	14245.7
M	3.125	15141.3
N	3.125
O	3.125
P	3.125
A	6.25	14224.9
B	6.25	16453.4
C	6.25	10434.4
D	6.25	14214.5
E	6.25
F	6.25
G	6.25	16474.2
H	6.25	11309.1
I	6.25
J	6.25	10788.4
K	6.25	10996.7
L	6.25
M	6.25	15932.7
N	6.25
O	6.25	12371.3
P	6.25	12610.8
A	6.25	13225.2
B	6.25
C	6.25	12673.3
D	6.25	14214.5
E	6.25
F	6.25	11569.4
G	6.25	13943.7
H	6.25	13308.5
I	6.25
J	6.25
K	6.25	15516.2
L	6.25	7279.06
M	6.25
N	6.25	15141.3
O	6.25	10861.3
P	6.25	11329.9
A	12.5	16130.6
B	12.5	11892.2
C	12.5
D	12.5	12090.1
E	12.5	12902.4
F	12.5	12579.5
G	12.5	13620.9
H	12.5	18057.1
I	12.5
J	12.5
K	12.5
L	12.5
M	12.5	11361.2
N	12.5	11871.4
O	12.5
P	12.5
A	12.5	9236.8
B	12.5
C	12.5
D	12.5
E	12.5	17661.3
F	12.5	11892.2
G	12.5	12756.6
H	12.5	11225.8
I	12.5
J	12.5
K	12.5	16276.3
L	12.5	11361.2
M	12.5
N	12.5	11309.1
O	12.5
P	12.5	12340
A	25
B	25
C	25
D	25
E	25
F	25
G	25
H	25
I	25
J	25
K	25
L	25
M	25
N	25
O	25
P	25
A	25
B	25
C	25
D	25
E	25
F	25
G	25
H	25
I	25
J	25
K	25
L	25
M	25
N	25
O	25
P	25

## Sheet: Unsuccessful wells
	1	2	3	4	5	6	7	8	9	10	11	12	13	14	15	16	17	18	19	20	21	22	23	24
A								Dead				W.O.	W.O.		Dead
B				W.O.	W.O.			W.O.	W.O.				W.O.		W.O.					W.O.	Dead
C			Dead			W.O.		W.O.			W.O.	W.O.		W.O.							W.O.	U.H.
D		W.O.	W.O.	Dead						W.O.		W.O.										Malformed
E						W.O.	W.O.								W.O.				W.O.	W.O.
F				W.O.			W.O.				W.O.								Dead
G			W.O.							W.O.
H							W.O.		W.O.		W.O.	W.O.	W.O.			W.O.
I		W.O.	W.O.		W.O.				W.O.							W.O.			W.O.	Dead	Dead	Malformed
J	Dead		W.O.			W.O.	Dead	W.O.		W.O.	W.O.				W.O.		W.O.			U.H.	W.O.	W.O.
K								W.O.			W.O.	W.O.		W.O.							W.O.
L		W.O.			W.O.				W.O.							W.O.			W.O.		Malformed
M	W.O.			W.O.				W.O.	W.O.			W.O.		W.O.	Malformed				W.O.		Dead
N	W.O.		W.O.							W.O.							W.O.	W.O.	W.O.
O	W.O.					Dead		W.O.		W.O.	W.O.				W.O.			W.O.			W.O.	W.O.
P				W.O.			W.O.		W.O.		W.O.	W.O.		U.H.		W.O.	W.O.				Malformed
