# Supplementary material for: High-Content Screening in Zebrafish Embryos Identifies Butafenacil as a Potent Inducer of Anemia
Source: PLoS One. 2014 Aug 4;9(8):e104190. doi: 10.1371/journal.pone.0104190 (PMC4121296; doi:10.1371/journal.pone.0104190)
Supplement: Dataset S1 — Microsoft Excel spreadsheets containing raw data for all chemical screening assays. (ZIP) [file pone.0104190.s036.zip › Dataset S1/2- Thiram/Thiram_Body_Length.xlsx]

## Sheet: Description
ToxCast Screen -Body Length
Thiram
Data was collected using the Fish Measurement Journal in MetaXpress
Imaged 74 hpf fli1 larvae using ImageXpress
Incubated larvae in 100 mg/l MS-222 for 30 min
Centrifuged plate for 2 min at 200 rpm
Imaging parameters:
*1 frame
*FITC
*2X magnification; 1 site/well
Had the doors off of the imager and the fan on to stablize temperature
Test Initation Date: 8/6/13
Imaging Date: 8/9/13
Start Imaging Temperature: 26°C
End Imaging Temperature: 26°C
Total Imaging Duration: 0:09
W.O. = Wrong Orientation
U.H. = Unhatched

## Sheet: Length
	Length
A01	3001.01
A02	1091.36
A03	1465.75
A04	3141.85
A05	2691.96
A06	2972.52
A07	3027.61
A08	3053.39
A09	3130.78
A10	2777.86
A11	3071.24
A12	2847.92
A13	1340.72
A14	2826.82
A15	1833.96
A16	3040.55
A17	2940.99
A18	3201
A19	2867.93
A20	3074.43
A21	1144.57
A22	2800.49
A23	1191.74
A24	2508.45
B01	2852.3
B02	3158.72
B03	3011.48
B04	2792.82
B05	4047.98
B06	4073.1
B07	4066.27
B08	2985.03
B09	2705.7
B10	2852.04
B11	3209
B12	1212.69
B13	2732.65
B14	3010.51
B15	2853.14
B16	2842.29
B17	3150.49
B18	3032.08
B19	2838.12
B20	3112.21
B21	1201.63
B22	1203.42
B23	1264.1
B24	1251.38
C01	2855.5
C02	3085.66
C03	3116.22
C04	2759.81
C05	2990.36
C06	3068.23
C07	3117.01
C08	3186.45
C09	2985.04
C10	3087.71
C11	2938.94
C12	3108.37
C13	3079.38
C14	3008.19
C15	1654.18
C16	3054.19
C17	2943.08
C18	3055.68
C19	3098.37
C20	3093.25
C21	2045.44
C22	1200.95
C23	2359.08
C24	2176.92
D01	3079.13
D02	3050.36
D03	3090.46
D04	3102.46
D05	2935.91
D06	2953.16
D07	2979.27
D08	2085.42
D09	3105.99
D10	3105.28
D11	2564.85
D12	2824.89
D13	3051.09
D14	3008.1
D15	2992.68
D16	4077.67
D17	2815.34
D18	3107.21
D19	3022.06
D20	3044.27
D21	2251.34
D22	2418.98
D23	1168.88
D24	1154.15
E01	2843.53
E02	2897.32
E03	2823.76
E04	2894.39
E05	3040.78
E06	2864.79
E07	3028.06
E08	3126.73
E09	2805.5
E10	2850.47
E11	2941.33
E12	3161.97
E13	1714.4
E14	3145.31
E15	2954.28
E16	2824.94
E17	3008.26
E18	3073.69
E19	2862.26
E20	3250.05
E21	2240.77
E22	2624.89
E23	1246.29
E24	1193.82
F01	3059.21
F02	2738.25
F03	2952.78
F04	924.343
F05	2460.09
F06	2766.13
F07	3068.53
F08	2989.85
F09	3153.38
F10	3094.74
F11	3004.74
F12	2698.07
F13	1825.47
F14	3058.52
F15	2854.51
F16	3119.64
F17	3190.5
F18	1223.83
F19	3055.03
F20	3055.93
F21	2294.44
F22	3021.24
F23	1919.48
F24	1289.57
G01	3141.81
G02	3056.67
G03	3128.53
G04	2929.61
G05	3178.4
G06	2999.33
G07	3078.14
G08	3059.78
G09	2883.9
G10	4079.96
G11	2117.96
G12	3005.33
G13	3093.68
G14	3162.62
G15	1242.46
G16	2961
G17	2956.19
G18	2209.14
G19	3057.76
G20	3083.52
G21	2822.48
G22	1520.47
G23	1918.45
G24	1186.71
H01	3162.45
H02	2797.79
H03	3082.88
H04	664.049
H05	1362.77
H06	2984.08
H07	2701.03
H08	3054.95
H09	3106.38
H10	3101.7
H11	3175.42
H12	2887.52
H13	1205.4
H14	2915.5
H15	3143.63
H16	3167.03
H17	3093.75
H18	2931.09
H19	3046.08
H20	3081.99
H21	2595.24
H22	1176.97
H23	1314.98
H24	1178.85
I01	2973.34
I02	3125.18
I03	3199.38
I04	3281.22
I05	2656.36
I06	3073.06
I07	3036.88
I08	2847.32
I09	3052.31
I10	3100.55
I11	2892.78
I12	3127.95
I13	2969.65
I14	3064.89
I15	2980.8
I16	3115.73
I17	3159.96
I18	3186.26
I19	3151.91
I20	3172.46
I21	2619.06
I22	2675.65
I23	1266.6
I24	2746.68
J01	3011.3
J02	3194.58
J03	2828.29
J04	3019.38
J05	3112.76
J06	3036.77
J07	3055.38
J08	3099.6
J09	1087.67
J10	3001.69
J11	2989.95
J12	2128.86
J13	3137.08
J14	1144.98
J15	3095.49
J16	2955.24
J17	3188.62
J18	952.047
J19	3125.77
J20	3104.24
J21	2772.8
J22	1245.99
J23	1987.94
J24	2238.65
K01	3011.17
K02	3110.59
K03	3174.11
K04	3043.27
K05	2945.5
K06	2971.32
K07	3168.73
K08	3001.43
K09	3089.94
K10	2920.61
K11	3018.8
K12	3062.84
K13	2702.97
K14	2952.25
K15	3053.79
K16	1283.34
K17	3126.43
K18	3231.12
K19	3062.41
K20	830.337
K21	2386.1
K22	2081.44
K23	1241.44
K24	2583.23
L01	3034.34
L02	782.958
L03	3161.02
L04	2989.05
L05	3156.74
L06	2737.07
L07	3102.68
L08	2818.75
L09	3200.42
L10	3034.73
L11	3093.88
L12	3002.08
L13	3109.65
L14	2617.22
L15	3050.13
L16	2869.33
L17	3177.19
L18	3087.97
L19	3246.28
L20	2847.29
L21	2774.52
L22	1189.82
L23	1325.17
L24	2521.14
M01	3135.62
M02	2975.12
M03	4077.64
M04	3078.4
M05	2992.43
M06	3100.07
M07	3056.12
M08	3172.73
M09	3195.1
M10	2914
M11	3042.45
M12	2921.68
M13	2871.62
M14	3085.48
M15	3005.29
M16	1195.99
M17	755.18
M18	2809.69
M19	3127.84
M20	3002.69
M21	1804.38
M22	2414.82
M23	1351.19
M24	1192.05
N01	3005.72
N02	2885.65
N03	2895.65
N04	3071.27
N05	3096.49
N06	2915.8
N07	2986.35
N08	3245.1
N09	2850.1
N10	2396.42
N11	2997.45
N12	3195.22
N13	3028.99
N14	2807.85
N15	3060.08
N16	3086.45
N17	3106.57
N18	3072.01
N19	2762.74
N20	1593
N21	1535.45
N22	2631.92
N23	2352.86
N24	2301.9
O01	3055.19
O02	2967.45
O03	2931.23
O04	3078.57
O05	2881.91
O06	2735.82
O07	2835.25
O08	3006.6
O09	3105.01
O10	3051.95
O11	3058.91
O12	3017.63
O13	3171.31
O14	3051.4
O15	2951.52
O16	2211.3
O17	3095.49
O18	3133.1
O19	3126.7
O20	3301.28
O21	4066.29
O22	2475.03
O23	2602.24
O24	1504.89
P01	2977.48
P02	2059.15
P03	3113.78
P04	2967.75
P05	2786.34
P06	2811.34
P07	2942.81
P08	2907.03
P09	2981.3
P10	2877.12
P11	3262.03
P12	2985.96
P13	3112.96
P14	3109.89
P15	2996.18
P16	3075.74
P17	3217.12
P18	3047.61
P19	3187.69
P20	3178.66
P21	2247.87
P22	2700.74
P23	1206.27
P24	1692.9

## Sheet: Length by Treatment
Row	Treatment (µM)	Body Length (µm)	Average	SD
A	0	3001.01
B	0
C	0	2855.5
D	0	3079.13
E	0
F	0	3059.21
G	0
H	0	3162.45
I	0	2973.34
J	0
K	0
L	0	3034.34
M	0	3135.62
N	0	3005.72
O	0	3055.19
P	0
A	0
B	0	3158.72
C	0	3085.66
D	0	3050.36
E	0
F	0
G	0	3056.67
H	0
I	0	3125.18
J	0	3194.58
K	0
L	0
M	0
N	0	2885.65
O	0	2967.45
P	0	2059.15	2997.1	243.969
A	9.5e-05
B	9.5e-05	3011.48
C	9.5e-05
D	9.5e-05	3090.46
E	9.5e-05
F	9.5e-05	2952.78
G	9.5e-05	3128.53
H	9.5e-05	3082.88
I	9.5e-05
J	9.5e-05
K	9.5e-05	3174.11
L	9.5e-05	3161.02
M	9.5e-05
N	9.5e-05	2895.65
O	9.5e-05	2931.23
P	9.5e-05	3113.78
A	9.5e-05
B	9.5e-05
C	9.5e-05
D	9.5e-05	3102.46
E	9.5e-05
F	9.5e-05
G	9.5e-05
H	9.5e-05
I	9.5e-05	3281.22
J	9.5e-05	3019.38
K	9.5e-05	3043.27
L	9.5e-05	2989.05
M	9.5e-05	3078.4
N	9.5e-05	3071.27
O	9.5e-05	3078.57
P	9.5e-05		3066.98	93.1
A	0.00019
B	0.00019
C	0.00019
D	0.00019	2935.91
E	0.00019	3040.78
F	0.00019
G	0.00019	3178.4
H	0.00019
I	0.00019	2656.36
J	0.00019	3112.76
K	0.00019	2945.5
L	0.00019	3156.74
M	0.00019	2992.43
N	0.00019	3096.49
O	0.00019
P	0.00019
A	0.00019	2972.52
B	0.00019
C	0.00019	3068.23
D	0.00019	2953.16
E	0.00019
F	0.00019
G	0.00019	2999.33
H	0.00019	2984.08
I	0.00019
J	0.00019	3036.77
K	0.00019
L	0.00019
M	0.00019
N	0.00019
O	0.00019
P	0.00019		3008.63	123.462
A	0.00038	3027.61
B	0.00038
C	0.00038	3117.01
D	0.00038	2979.27
E	0.00038	3028.06
F	0.00038	3068.53
G	0.00038	3078.14
H	0.00038
I	0.00038	3036.88
J	0.00038	3055.38
K	0.00038
L	0.00038	3102.68
M	0.00038
N	0.00038	2986.35
O	0.00038
P	0.00038
A	0.00038	3053.39
B	0.00038	2985.03
C	0.00038	3186.45
D	0.00038
E	0.00038	3126.73
F	0.00038	2989.85
G	0.00038	3059.78
H	0.00038	3054.95
I	0.00038
J	0.00038
K	0.00038	3001.43
L	0.00038
M	0.00038
N	0.00038	3245.1
O	0.00038	3006.6
P	0.00038		3059.46	69.4458
A	0.00076	3130.78
B	0.00076
C	0.00076	2985.04
D	0.00076	3105.99
E	0.00076	2805.5
F	0.00076	3153.38
G	0.00076	2883.9
H	0.00076	3106.38
I	0.00076
J	0.00076
K	0.00076	3089.94
L	0.00076
M	0.00076	3195.1
N	0.00076	2850.1
O	0.00076	3105.01
P	0.00076	2981.3
A	0.00076
B	0.00076	2852.04
C	0.00076	3087.71
D	0.00076
E	0.00076	2850.47
F	0.00076	3094.74
G	0.00076
H	0.00076	3101.7
I	0.00076	3100.55
J	0.00076	3001.69
K	0.00076	2920.61
L	0.00076	3034.73
M	0.00076
N	0.00076
O	0.00076	3051.95
P	0.00076	2877.12	3015.9	115.912
A	0.0015	3071.24
B	0.0015	3209
C	0.0015
D	0.0015
E	0.0015
F	0.0015
G	0.0015
H	0.0015	3175.42
I	0.0015
J	0.0015	2989.95
K	0.0015
L	0.0015	3093.88
M	0.0015	3042.45
N	0.0015
O	0.0015	3058.91
P	0.0015
A	0.0015	2847.92
B	0.0015
C	0.0015	3108.37
D	0.0015
E	0.0015	3161.97
F	0.0015	2698.07
G	0.0015	3005.33
H	0.0015
I	0.0015	3127.95
J	0.0015
K	0.0015	3062.84
L	0.0015
M	0.0015	2921.68
N	0.0015	3195.22
O	0.0015	3017.63
P	0.0015		3046.34	130.953
A	0.003
B	0.003
C	0.003	3079.38
D	0.003	3051.09
E	0.003
F	0.003
G	0.003	3093.68
H	0.003
I	0.003
J	0.003	3137.08
K	0.003
L	0.003
M	0.003
N	0.003	3028.99
O	0.003	3171.31
P	0.003	3112.96
A	0.003
B	0.003	3010.51
C	0.003
D	0.003	3008.1
E	0.003
F	0.003	3058.52
G	0.003	3162.62
H	0.003
I	0.003	3064.89
J	0.003
K	0.003	2952.25
L	0.003
M	0.003
N	0.003
O	0.003	3051.4
P	0.003		3070.2	61.7788
A	0.0061
B	0.0061
C	0.0061
D	0.0061	2992.68
E	0.0061	2954.28
F	0.0061
G	0.0061
H	0.0061	3143.63
I	0.0061	2980.8
J	0.0061	3095.49
K	0.0061
L	0.0061	3050.13
M	0.0061	3005.29
N	0.0061	3060.08
O	0.0061	2951.52
P	0.0061
A	0.0061	3040.55
B	0.0061
C	0.0061	3054.19
D	0.0061
E	0.0061
F	0.0061	3119.64
G	0.0061	2961
H	0.0061	3167.03
I	0.0061	3115.73
J	0.0061
K	0.0061
L	0.0061
M	0.0061
N	0.0061
O	0.0061
P	0.0061		3046.14	70.9829
A	0.0122	2940.99
B	0.0122	3150.49
C	0.0122	2943.08
D	0.0122
E	0.0122	3008.26
F	0.0122
G	0.0122	2956.19
H	0.0122	3093.75
I	0.0122	3159.96
J	0.0122	3188.62
K	0.0122
L	0.0122	3177.19
M	0.0122
N	0.0122	3106.57
O	0.0122	3095.49
P	0.0122	3217.12
A	0.0122	3201
B	0.0122
C	0.0122	3055.68
D	0.0122	3107.21
E	0.0122	3073.69
F	0.0122
G	0.0122
H	0.0122	2931.09
I	0.0122
J	0.0122
K	0.0122
L	0.0122
M	0.0122	2809.69
N	0.0122	3072.01
O	0.0122	3133.1
P	0.0122	3047.61	3069.94	105.866
A	0.0244
B	0.0244	2838.12
C	0.0244	3098.37
D	0.0244	3022.06
E	0.0244	2862.26
F	0.0244
G	0.0244	3057.76
H	0.0244	3046.08
I	0.0244	3151.91
J	0.0244	3125.77
K	0.0244	3062.41
L	0.0244	3246.28
M	0.0244	3127.84
N	0.0244
O	0.0244
P	0.0244
A	0.0244	3074.43
B	0.0244	3112.21
C	0.0244
D	0.0244	3044.27
E	0.0244	3250.05
F	0.0244	3055.93
G	0.0244	3083.52
H	0.0244	3081.99
I	0.0244	3172.46
J	0.0244	3104.24
K	0.0244
L	0.0244
M	0.0244
N	0.0244
O	0.0244
P	0.0244		3080.9	99.9335
A	0.05
B	0.05
C	0.05
D	0.05
E	0.05
F	0.05
G	0.05
H	0.05
I	0.05
J	0.05
K	0.05
L	0.05
M	0.05
N	0.05
O	0.05
P	0.05
A	0.05
B	0.05
C	0.05
D	0.05
E	0.05
F	0.05
G	0.05
H	0.05
I	0.05
J	0.05
K	0.05
L	0.05
M	0.05
N	0.05
O	0.05
P	0.05		#DIV/0!	#DIV/0!
A	0.098
B	0.098
C	0.098
D	0.098
E	0.098
F	0.098
G	0.098
H	0.098
I	0.098
J	0.098
K	0.098
L	0.098
M	0.098
N	0.098
O	0.098
P	0.098
A	0.098
B	0.098
C	0.098
D	0.098
E	0.098
F	0.098
G	0.098
H	0.098
I	0.098
J	0.098
K	0.098
L	0.098
M	0.098
N	0.098
O	0.098
P	0.098		#DIV/0!	#DIV/0!

## Sheet: Unsuccessful wells
	1	2	3	4	5	6	7	8	9	10	11	12	13	14	15	16	17	18	19	20	21	22	23	24
A		U.H.	U.H.	W.O.	W.O.					W.O.			U.H	W.O	Malf.				W.O		U.H		U.H	Malf.
B	W.O			W.O.	Dead	Dead	Dead		W.O			U.H	W.O		W.O	W.O		W.O			U.H	U.H	U.H	U.H
C			W.O	W.O.	W.O.						W.O			W.O	W.O					W.O	Malf.	U.H	Malf.	Malf.
D								W.O			W.O	W.O				Dead	W.O				Malf.	Malf.	U.H	U.H
E	W.O	W.O	W.O	W.O.		W.O					W.O		W.O	W.O		W.O					Malf.	Malf.	U.H	U.H
F		W.O		U.H	Malf.	W.O					W.O		W.O		W.O		W.O	Dead	W.O		Malf.		Malf.	U.H
G	W.O			W.O.						Dead	W.O				Dead			Malf.				Malf.	Malf.	U.H
H		W.O		U.H	Malf.		W.O					W.O	U.H	W.O							Malf.	U.H	U.H	U.H
I			W.O			W.O		Malf.	W.O		W.O		W.O					W.O				Malf.	U.H
J	W.O		W.O					W.O	U.H			W.O		U.H		W.O		Dead				U.H	Malf.	Malf.
K	W.O	W.O				W.O	W.O				W.O		W.O		W.O	U.H	W.O	W.O		U.H		Malf.	U.H	Malf.
L		U.H.				W.O		W.O	W.O			W.O	W.O	Malf.		W.O		W.O		W.O	W.O	U.H	Malf.	Malf.
M		W.O	Dead			W.O	W.O	W.O		W.O.			W.O	W.O		U.H	Dead			W.O	Malf.	Malf.	U.H	U.H
N						W.O				Malf.	W.O			W.O		W.O			W.O	U.H	Malf.	W.O	Malf.	Malf.
O					W.O.	W.O	W.O									W.O			W.O	Malf.	Dead		Malf.	Malf.
P	W.O			W.O.	W.O.	W.O	W.O	W.O			W.O	W.O		W.O	W.O	W.O			W.O		Malf.		U.H	U.H
