# Supplementary material for: High-Content Screening in Zebrafish Embryos Identifies Butafenacil as a Potent Inducer of Anemia
Source: PLoS One. 2014 Aug 4;9(8):e104190. doi: 10.1371/journal.pone.0104190 (PMC4121296; doi:10.1371/journal.pone.0104190)
Supplement: Dataset S1 — Microsoft Excel spreadsheets containing raw data for all chemical screening assays. (ZIP) [file pone.0104190.s036.zip › Dataset S1/2- Thiram/Thiram_Circulation_FFTAnalysis.xlsm]

## Sheet: Description
ToxCast Screen - Circulation
Thiram
Data was collected using the Circulation Journal in MetaXpress
Imaged 74 hpf fli1 larvae using ImageXpress
Incubated larvae in 100 mg/l MS-222 for 30 min
Centrifuged plate for 2 min at 200 rpm
Imaging parameters:
*32 frames (0.09 sec interval)
*Transmitted light
*4X magnification; 1 site/well
Had the doors off of the imager and the fan on to stablize temperature
Test Initation Date: 8/6/13
Imaging Date: 8/9/13
Start Imaging Temperature: 25°C
End Imaging Temperature: 25°C
Total Imaging Duration: 2:03
W.O. = Wrong Orientation
N.F. = No fish in viewing screen
N.A. = Not Analyzed (did not meet analysis criteria)
O.F. = Out of Focus

## Sheet: Background
Measurement	Average (Show Region Statistics)
	1	2	3	4	5	6	7	8	9	10	11	12	13	14	15	16	17	18	19	20	21	22	23	24	25	26	27	28	29	30	31	32
A01	237.5	234.625	239	237.5	238.875	236.75	237.375	233.5	239.125	238	237.875	237.25	235.375	237.75	237.125	238.125	237.75	236.125	237.125	236.5	233.125	238.125	237.375	237	236.25	232.875	238.875	235.5	234.5	234.5	238.625	233.375
A02
A03
A04
A05
A06	521.375	522	519.625	525.375	524.375	520	524.75	520.875	515.625	526.25	521.125	514.875	525.125	517	521	520.625	515.375	523.5	521.625	520.375	519.25	523.375	521.875	523.75	518.375	519.625	519	518.375	522.375	521.875	522.625	522.5
A07	535.625	530.375	538.125	535.5	534.125	538	540.5	539.375	539.75	539.375	538.125	538.5	540	534.875	537.75	540.125	534.875	534.5	537.125	538	543.5	535.25	542.25	538.25	539.5	537	537	533.125	544.75	538.875	535.5	542.5
A08	574.375	568.25	574.375	566.5	575.75	573.875	572.5	570.875	581	571.375	574.375	576.375	566.125	575.375	572	579.25	572.75	576	578.5	565.875	573	577.25	568.375	570.5	572.25	573.5	571.375	570.25	577.875	572.75	566.875	578
A09	549.25	550.625	554.875	551.5	546.125	555.5	549.75	551.875	547.625	554.125	555.25	555	556.75	547.5	555.5	557	554.75	547.5	547.125	555.75	552.875	554.625	549.25	551.375	554.125	549.5	549.125	556.5	547.875	554.875	554.25	548.5
A10
A11	626.625	626.875	626.625	623.125	628	621.125	624.625	620.625	621.75	627.625	624	623.25	627.25	624.875	628.75	623.5	626.75	617.375	622.125	620.625	620.75	627.625	623.375	632	625.125	622	625	628.625	624.875	621.875	626.125	623.375
A12
A13
A14
A15
A16	632.75	645.25	643.875	644.875	648.5	642.375	635.75	639	634.625	641.5	635.625	636.625	641.75	638.625	647.25	638.875	643.375	638.125	637.125	637.125	644.5	644.375	645.125	640.875	638.75	641.75	642.125	644.375	642.75	637.75	642.75	643.875
A17	653.625	649.75	645.875	645.375	652	660.625	654.875	656.25	651.375	654.5	657.375	654.5	651	657.625	652.5	647.75	654.375	650.875	647.25	655.375	654.625	656.5	652.5	651.375	656.25	657.375	647.625	646.625	653.125	659.75	657.375	652
A18	612	608.25	612.75	600.875	610.875	606.75	611.5	610.875	612.25	611.25	616.125	609	612.75	613.375	611	609.125	615.625	618.375	611	611.875	609.25	618.625	610.625	613.75	611.5	610.625	612.625	622	608.5	611.375	614.25	610
A19
A20	658.25	656.75	653.125	651.875	656.125	655.625	656.625	651.75	655	659.75	656.625	655.5	658.5	653.875	656.125	655.375	650.5	659.625	654.625	654.375	659.5	654.625	658.25	659.25	661.25	659.25	658.625	651.625	659.125	653.75	654.75	652.875
A21
A22
A23
A24
B01
B02	658.75	659.75	656.75	668.25	666	667.5	662.875	670.5	664.375	666.5	660.875	664.25	658.375	660.375	662.125	666.5	658.625	663.75	661.125	656.5	663.25	659.375	667	669.25	659	665	662.75	656.5	667.75	666.625	659.5	660.375
B03	609.25	609.5	608.125	612	604.375	610.75	608.375	608.25	608.625	607	604.75	609	607.25	607.375	611	609.25	607.5	611.625	608.125	613	609.375	611.875	609	607.5	607.5	610.125	611	612.625	612.625	609.5	606.875	611.75
B04
B05
B06
B07
B08	631.25	638	630.5	630	633.125	629.5	634.625	626.875	633.625	635.25	631.875	631.625	637.5	631.875	630.875	633.375	638.625	628.75	630.25	629.125	629	630.625	632.875	636.5	630.625	624.625	626.25	631.375	631.625	629.625	633.875	633.5
B09
B10	644	645.875	641.25	639.25	648.875	650.875	643.875	643.5	646.125	641.625	650.75	643.25	644.875	643.5	642.75	643.75	647.875	648.125	647.625	650.5	647.125	646.125	646	641.625	645.375	648.5	644.375	650.875	645.375	643.875	649.625	645.875
B11	600.875	609	598.625	607.25	605.125	607.125	609.375	609.875	602	605.125	599.75	608.75	605.75	605.625	609	611.875	602.75	612	609.375	605.5	608.125	611.75	609	611.125	608.875	614.5	605.625	608.875	606.625	604.75	603	608
B12
B13
B14	631.5	638.5	634.375	636	639.75	638.25	639.625	640.625	635.75	638.625	634.25	643	630	629.75	635.625	637	635.125	635.375	635.125	637	632	640.875	640.5	638.125	633.75	638.125	634.125	639.75	639	633.5	641.375	636.625
B15
B16
B17	639.875	642.375	637.375	647.875	635.75	647.875	636.875	636.875	639	642.375	641.125	641.875	637.5	638.25	638.875	645.25	633.75	636.875	638.25	644.75	644.875	638	640.5	643.125	641.25	647.125	637.75	646.875	644.375	638.125	633	639
B18
B19	624.125	620	622.625	621	625.75	620.75	624.125	626.375	619.5	618.5	620.875	622	621.625	618.375	622	625.75	621.875	619.125	623.875	617.375	626.625	620.5	625.375	622.75	622.125	624.375	622.5	621.875	620.75	624.75	621.5	621.5
B20	644.25	651.875	644.25	642.625	648.25	644.375	645	642.5	645	647.125	645.375	645.5	646.625	647	646.625	646.125	649.25	652.125	649.75	644.875	645.75	643.625	651.5	646.625	642.875	645.375	647.875	642.375	644.625	644.875	653	648
B21
B22
B23
B24
C01
C02	638.75	642.625	638.5	644.25	641.875	640.25	641.875	639.5	651.75	644.25	640.25	647.25	645.125	643.25	641.375	642.75	641	644.125	645.25	641.125	640.875	648.125	642.75	647.25	646.25	657.5	650.125	644	636.25	649.75	643.375	645.375
C03	643.625	641.25	638.625	643	647	651.75	648.375	646.75	639.75	645.125	651.75	650.25	647.5	649.5	643.875	651.75	645.75	646.375	650.125	645.125	645.5	643.875	640.5	643.75	653.375	641.25	651.625	648.875	641.625	647.625	642.75	651.875
C04
C05
C06	641.125	647.75	636.75	640.375	649	646.25	640.625	642.125	645.25	645.5	642	637.875	639.125	646.75	639.625	647.625	641.625	639.125	649.125	643.75	643.5	643	644	641.375	648.125	641	639.125	641.875	643	642.125	649.125	654.375
C07	642.875	631.5	634.375	636.375	639.75	638.625	640	637.875	642.625	641.375	635.75	647.625	642.375	639.5	640.375	639.75	640.25	637.75	636.25	639.75	639	639.875	641.75	644.25	642.625	636.5	638.125	642.375	638	637.5	640.375	643.25
C08	566.5	570.375	564.75	570.875	572	568.5	570.75	566.25	568.875	574	565	568.125	570.75	567.125	565.75	570.375	568.125	573	562.5	571.125	570.125	568	573.125	569.625	572.375	565.875	569.25	570	570.75	569.875	570.875	566
C09
C10	608.75	615	608.5	620.375	621.25	614.5	614.375	615.375	614.625	617.875	619.125	612.375	612.25	617.875	620.25	616.75	617.25	617	616.5	616	616.5	611.375	614.75	616.75	618.125	612.25	611.75	622.125	611.625	622.25	619.625	615.125
C11
C12	628.25	633	632.25	625.625	624.625	624.75	626.125	633.875	627.625	629.375	629.375	628.875	632.875	632	626.5	626.25	633.125	627.5	631.5	624.75	631.375	634.375	628.125	626.875	629.25	634.125	627.125	635	631.875	635	632.625	635.375
C13	635.375	637.375	635.125	633.125	627.25	632.75	629	635.5	634.625	635.25	633	629.5	635.625	634.75	636.25	630.125	632	631.75	636.25	634.375	634.75	637	634.5	635.375	629.875	635.125	632.5	631.875	632	636.625	628.375	635.625
C14
C15	628.875	630.125	630.125	629.75	630.125	633.25	639.125	629.75	632.75	637.375	634.5	635.125	634.25	640.125	640.875	630.125	636	633.875	631.75	630.75	631.875	624.875	633.75	633.5	635.625	632.5	633.25	630.625	632.125	631.125	631.125	635.875
C16
C17	644.875	648.625	644.125	647.25	645.75	646.875	655.5	648.25	645.5	647.75	646.5	650.25	648.75	651.375	648.5	648.375	652.875	642.625	650.625	647.125	647.75	651.25	647.875	649.5	652.625	643.25	650.125	648.75	645.5	647.125	650.625	642.75
C18	641.25	646	642.375	636.375	650.625	640.25	643.125	643.75	647.125	642.75	648.75	642.75	644	643.125	641.125	645	646.875	639.625	645.25	641.875	643.375	644.625	643.875	649.875	645	642	649.75	646.875	647	642.125	647.375	643.625
C19	654.25	646.125	649.375	647	649.375	650.5	650.5	655	658.125	654.375	649.375	646.5	655.125	652.875	648.875	642.625	652.625	651.125	655.375	637	652.125	652	655.375	648.5	651.375	648.375	650.875	644.75	651.875	644.375	655.375	654.75
C20
C21
C22
C23
C24
D01	666.125	670.25	669.75	673.25	665.625	670.75	664.625	665.875	664.375	667.625	671.125	667.25	667	665.75	673.5	670	663	673	676.25	670.625	669.125	664.875	667.5	667.75	671.75	670.875	667.375	665.375	667	670.375	666.5	671.25
D02	648.25	647	655	646.875	646.5	655.5	647.625	644.25	647.375	653.5	648.375	647.375	647.625	650.375	653.75	650.875	647.75	642.75	652.75	653.375	648.375	652	646.5	651.75	652.375	651.625	649.125	645.5	648.625	648.625	655.125	649.625
D03	639.25	639.625	639.625	635.625	640.875	643.25	639.625	638.75	636.75	635.25	642.75	633.5	636.625	642.125	638.25	634.375	634	639.125	644.375	640.125	641.125	644.125	642.375	643.5	638.875	640.125	641.125	637.875	640	648.5	640.5	637
D04	637.375	634.75	633	636	636.375	637.75	634.75	639.75	636.375	634.625	635.625	634.375	635	634.125	622.25	637.625	633.5	635.75	631.125	631.25	640.625	637.125	626.5	629.25	638.75	634.875	635.25	640.625	632.75	630.875	636.75	633.125
D05	622.375	629.125	627.75	629.625	628.5	627.125	622.875	628.75	631.125	626.75	627.625	629.5	630.625	635.375	628.875	623.875	625.25	624.125	629.5	628.875	632.75	626.625	624.875	626	623	620.25	628	633.25	628.875	624.25	629.75	632.375
D06	644.125	640	639.25	635.75	636.75	633.125	637.875	642.375	639.75	638.125	636.625	640.5	637	638.875	637.125	629.375	638.625	644.875	636.25	638.125	636	632.125	631.625	644.625	635.25	636.25	641	638.625	633.375	636.875	644	643.5
D07
D08
D09	660.375	663.125	660.375	662.75	669.125	663.25	669	664.375	662.5	665.375	659.875	658.75	669	660.375	666.625	658.5	667.125	659	662.25	660.875	664.375	662.125	659.25	662.375	661.25	659.375	660.625	661.875	667.625	665.375	668	664.25
D10
D11
D12
D13	618.5	610.25	612.5	620.75	613.125	616.625	612.25	618.75	623.625	612.125	617.375	615.5	614.5	610.125	614.625	615.25	614.875	618	622.5	618.375	618.5	609.875	614.875	615.25	618	617.75	610.125	614.75	615.125	618	623.375	612.375
D14
D15	653.125	653.375	655.75	653	649	645.375	646.625	649.25	658	656.125	652.875	653	650.75	652	652.875	651.625	646.875	649.75	650.5	651.375	653.375	648.75	651.625	648.75	650.375	649.875	656	653.25	651.875	658.625	648.125	647.375
D16
D17
D18	651.375	652.375	654.5	655.875	657.5	660.625	654.375	657.5	654	656	662.125	654.25	652.5	653.5	653.875	654.375	655.125	662.75	657.25	652.5	648.5	656.125	653.875	654.25	661.5	653.875	655.5	668	659	650.125	654.375	655.75
D19	650.25	656.375	660.125	656.125	657.625	658.5	664	659.5	655	659.25	654.625	659.75	659.25	652.625	652.125	652.75	654.125	657.875	656.5	660.625	651.75	653	661.5	657.875	663	651.5	655.875	653.625	656	659.5	652	660
D20	646.625	652.875	651.625	651.125	649.375	643.75	648.5	649.125	648.125	650	646.375	651.875	644.375	650.25	652	642	645.875	647.875	642.375	649	644.25	647.25	646.5	654.25	655	646.375	649.625	650.125	650.375	645.75	643.125	649.75
D21
D22
D23
D24
E01
E02
E03
E04	626.875	630.375	619.875	625.125	631.375	620.25	621.5	627	619.875	623	628.375	627.125	622.25	626	617.75	614.25	624.125	624.875	626.875	619.375	620	624	627.75	622.875	624.125	621.625	626.5	624.375	619.5	627.5	623.375	622.5
E05	637.25	633.375	635.625	638.125	630.875	633.5	632	636.375	635.75	631.5	632.875	639.375	629.625	635.5	637.625	638.625	624.625	628.625	637.75	638	632.125	634.625	634.125	638.75	636.375	639	633.875	632.5	639.625	633.125	632.625	636.25
E06
E07	637.75	633.875	635.25	635.25	631.75	634.25	633.625	630.625	635.125	629.25	638.125	638.25	639.875	634.75	631.25	637	634.75	637.875	640.75	632.625	632.125	632.875	636.25	639.25	634.875	628.75	632.25	636.625	634.875	642.625	632.75	634.375
E08	626.125	633.25	631.25	637.25	628.875	635.5	637.75	630.875	632.5	630.625	630.125	635.375	634.25	632.5	629	630.125	632	632.25	635.125	632	636	634.375	637	634	630.5	634.25	635	634.25	631.125	633.5	628.875	629.625
E09	624.125	625.125	625.375	625.125	625.875	623.75	621.75	624	621.875	621	628.875	620.375	623.875	622.625	627.875	622.5	624.75	617.625	620.625	621.875	618.25	617	627.875	626.625	617.875	621.375	619.625	623.5	622.875	619.875	622	622
E10
E11
E12	585.125	586.125	586.125	579.625	585	587.625	586	590.25	586.125	586.5	578.875	594.625	581.75	584.375	590.125	584.625	586.125	586.5	587.25	587.625	592.5	583.75	588.25	590.25	592.25	589.375	588.25	588	586.875	586.875	585.375	584.5
E13
E14
E15	639.5	641.75	639.75	643.375	639.375	646.25	635.5	646.375	645.5	648.125	636.375	645	642.625	644.25	642.625	645.25	641	640.25	642.125	646.375	644.5	637.5	643.125	650.75	645	640.25	644	650.625	643.125	644.875	641.625	644
E16
E17	603.75	609.5	616	603.25	611.125	605.375	622.25	607.875	610.375	613.375	611.75	611.75	614.25	609.125	611.5	609.125	611.75	611	608.625	613	613.75	607.75	608.125	611.125	610.625	605.375	608.875	611.875	609.625	605.125	603.75	613.875
E18	613.875	615.5	617.75	618	610.125	615.25	619.375	619.875	614.375	619.125	616.125	617.625	613.75	618.625	620	613.375	615.375	616.375	615.375	619.375	615.875	620.625	612.125	612.875	620.5	616.125	613.25	613.625	615.125	622.25	615.875	617.75
E19
E20	605.125	611.125	610.625	602.5	612.75	603.875	604	603.625	609	613.25	605.25	602.25	610.5	605.875	612.625	610.25	600.5	605.375	609.125	605.375	605.75	606	602	611	610.5	606.625	608.625	614.375	606.375	614.125	607.5	607.75
E21
E22
E23
E24
F01	642.75	645.25	643.75	641.5	644	640.75	640.625	643.5	646	645.875	643.625	644	645.25	644.25	643	646.25	647.875	645.25	644.875	646.5	643.625	643.375	646.375	639.875	641	645	647	648	642.875	648.875	645.125	640.875
F02
F03	661.5	660.75	664.375	664	667.125	663.375	660.625	664	663.375	662.5	659.875	661.125	657.5	660.875	664.625	662.875	662.375	662.625	664	654	663.75	658.25	657.125	654.875	659.125	655.875	662.5	661.875	662.375	660.25	667.125	657
F04
F05
F06
F07	649.625	645.75	648.125	645.25	642.75	648.75	647.75	649.125	646.25	653.625	642.375	641.375	648.875	651.5	650.125	645.625	647.875	645.25	645.875	653.625	650.875	644.375	643.5	643.625	645.125	644.125	641.25	647.125	647.625	646.125	648.125	648.375
F08	607.625	611.125	611.875	612.75	610.375	611.5	606.75	610	607.5	610.375	606.25	611.625	610.25	611.75	610.125	615.125	614.75	604.375	606.5	609	607.5	617.375	607	612.875	614.25	606.5	608.125	607.75	604.125	617.25	613.625	613.625
F09	644.625	652	650.875	647.875	654.125	656.5	650.875	657.125	654.125	659	650.875	655.75	655.75	654	653.5	653	650	657.75	652.25	650.625	656.625	659.625	652.75	657.125	658.5	661.125	653.875	658.25	653.875	649.25	653.875	651.125
F10	643.5	646.125	638.5	646	639.875	641.875	637.375	639.375	641	639.625	637	644.75	642.5	652.875	639.125	638.25	640.875	639.625	638.5	647.375	640.625	640.375	647.375	640.125	641.25	634.125	637.75	636.125	641.5	642.875	640.375	637.875
F11
F12	632	633.125	631	634.875	635.875	636.625	632	635	632.875	637.125	635.875	629	632.125	636.375	631.25	632.625	631.375	633.625	631.75	636.875	634.375	635.25	630.5	637.125	634.625	639.5	639.125	643.125	630.25	633.125	634.75	629
F13	640.25	646.875	646.25	643.25	640.125	644.875	646.75	640.875	643.75	641.125	647.625	640.375	644.25	641.75	649.625	646.375	645.75	644.125	646.5	641.25	649.375	644.375	642.125	645.75	638.125	646.375	643.75	647.875	645.625	640.75	646.625	645.75
F14	624.25	624.125	626.5	625.375	627.625	628.25	624	628.75	623.25	625.75	623.125	627.75	626.5	623.375	628.25	626.5	630.625	627.5	633.375	629	623.125	630.375	623.625	625.5	627.625	629.625	625.125	630.625	628	633.5	628.5	628.25
F15
F16	643	638.625	642.25	645.25	647.875	644.625	644	639.875	643.375	638.875	642.25	643.375	640.375	638.375	635.375	642.25	641.625	640.375	634.75	643	643.5	640.75	641.5	642.375	643.75	640.75	641.75	644.375	639.875	641	640.375	639
F17
F18
F19
F20	596.625	602.25	594.875	594.625	596.125	601.75	594.5	594.125	593.625	602.125	597.25	600.375	593	599.625	594.625	590	599.375	599.25	600.625	602.625	596.25	594.5	601.125	601.25	604.25	594.875	599.75	600.375	597.875	600.375	597.375	598.5
F21
F22
F23
F24
G01	617.625	619.875	620.75	614	621.125	614.625	624.125	626.625	615.5	620.625	621.375	623	620.625	620.375	623.125	624.75	623.5	616.25	624.25	621.5	621.75	619.75	622.375	619.75	623.75	617.625	618.375	619	620.125	619	615.375	620.5
G02	652.125	652.625	660.375	655.25	665	658.875	657.125	652.375	657.625	656.375	658	657.375	655	659.25	649	657.25	652.5	656.75	660.25	658.5	655.5	657.5	653.625	654	661	656.375	656.625	650.5	660.75	657.5	655.375	658.375
G03	655.125	665.25	657.125	649.125	661.25	662.25	654.375	661.75	664.125	660.75	665	663.75	660.375	664.375	661.125	655.875	651.75	663.5	660.875	663.75	660.75	651.75	660.875	659.75	655.25	664.875	657.75	656.125	652.875	656	657	653.875
G04
G05	643.25	646.125	653.25	643.375	646.625	650.625	653	644	646	647.625	643.125	650	646.5	645.25	652.375	643.375	648	649.5	648.875	642.125	642.5	652	643.375	649.5	647.875	646.25	647.75	655.5	642.875	645.25	653.875	649
G06	622.875	634.375	627.75	631.5	627.875	627.75	625.125	629.875	627.5	629.5	628.625	634	627.25	625.25	633.25	629.625	634.625	629.375	631.125	623.375	627.5	631	627.75	630	630	624.75	636	626.125	626.875	624.25	630.625	629.5
G07	661.625	664.375	662.25	661.5	664.125	661.875	660.25	658.75	658.375	666.625	666	665.25	659.75	667.75	660.875	658.5	664.625	665.625	667.875	659.25	660.625	662.625	665.75	660.625	663.375	667.75	661.375	663.375	655.625	660.875	667.625	666
G08	615.375	616.5	612.125	611.75	609.375	612.625	607.875	612.25	608.625	605.625	597.875	608.5	611.5	610.625	614.375	612.5	610.125	610	615	612.625	615.25	604.5	609	613.375	612.5	608.75	606.375	609.875	610.125	611.875	615.75	612.5
G09	630.75	637.125	628.5	634.75	633.125	634.75	634.625	636.875	636.75	632.75	636.75	637.875	633.75	643.25	636	642.375	633.875	631	634	632.375	633.875	643.375	640.625	637.75	633.375	633.125	633.5	633	633.625	637.375	631.625	635.125
G10
G11
G12	625.75	627.5	635.375	639	633.625	637.25	632.375	638.375	630.375	634.25	634	634.625	633.875	634.5	622.125	635.375	633.75	634.625	632.375	630.5	633.375	631.375	639.875	633.375	628.875	633.75	635.625	631.375	632.875	634	632.625	633.625
G13	577.75	572	583.5	575.75	574.25	578	579.625	576	577.375	573.875	576.625	584.625	577.875	579.5	583.875	575.875	579.125	578.75	580.375	576.875	583.125	575.625	574.25	574.625	575.625	580.875	579	582.5	575.625	575.5	584.75	585
G14
G15
G16
G17	621.125	620.375	620.125	627.625	624.75	624.375	622.375	626.125	630.375	624	627	628.625	628.375	623.375	625.375	624.375	627.875	628.25	628	624	630.5	628.875	622.625	623.75	627	626.125	625.5	621.5	619.5	622.125	625.5	619.125
G18
G19	668.875	671.375	664	674.875	666.125	670.625	670.625	674.75	671.5	670.25	669	674.25	667.625	667	668	671.5	666.875	674.5	664.375	674.125	677.25	669.625	672.875	670.875	670	670.125	672	673.375	669.625	673.125	670.25	670.875
G20	661.625	660.75	656.375	660.625	665.875	665.5	665.125	662.75	657.5	660.125	656.375	664.375	659.5	661.75	665.75	667.25	660.75	662.875	660	658.375	654.875	661.875	665.375	657.625	661.25	666.75	660.625	664.375	663.75	665.75	666.625	665.875
G21
G22
G23
G24
H01
H02
H03	627.75	624.5	632.75	626.125	629	628.375	631.375	626.75	630.25	626	629.375	630.5	629.5	631.375	629.125	621.75	628.25	629.25	630.25	628.625	629.875	629	628.125	621.5	626.25	631.25	628.5	629.875	628.375	630.875	630.25	626.25
H04
H05
H06	640.25	638.75	639.75	637	642.125	635.375	636.5	639.625	625.75	634.125	636.125	638	633.375	634.875	640.25	639.375	641.5	633.625	639.375	635.875	637.625	635	638.75	633	632.5	637.625	638.875	641	639.875	629.75	640.875	641.25
H07
H08	607.125	599.875	605.125	607	609	611.625	603.25	611.5	610.375	608.25	607.125	613.75	606.125	611.25	605.375	599.125	613.625	602.125	611.75	615.75	608.125	606.125	611	607.25	607.25	604.75	602.125	608.75	606.625	604.75	607.375	608.875
H09	649	652	649	642.5	656.375	649.875	648	646.25	647.25	646.125	646.75	652.75	641.75	647.75	651	646.125	645.375	641.125	651.5	649.125	650.375	645.625	648.125	652	649.625	647.125	649.5	650	647	647.125	653	649.375
H10	573.875	573.25	575.25	572.125	570.875	578.875	578.75	575.625	572.375	576.25	575.875	574.625	574.5	576.625	576.125	575.75	576.125	575.5	577.5	567	576.75	569.5	572.375	572.375	572	571.25	578.25	571.5	578.375	575	582.875	574.375
H11	628	630.125	624.375	626.25	624.5	624.75	625.75	623.625	623.625	622.125	625.75	625.375	627.25	621.875	623.25	629	630.5	625.375	622.375	631.125	623.75	632.875	626.75	625	626.125	631.875	619.625	626.625	626.5	627.375	624.25	625.875
H12
H13
H14
H15	609.25	610.125	616.375	610.625	607.375	610.625	612	609.25	609.5	616	604.375	612.375	607	608.375	609.75	608.5	608.875	607.625	610.75	607.375	604	605.75	613.5	611.375	610.375	607.875	608.375	611.375	606.625	602.125	615.5	610.625
H16	663.125	667.75	659.375	659.375	660.875	665.75	662.875	663.375	668.375	670.875	663.75	664.375	664.875	662.875	665.375	661.25	658	661.5	673.375	667	663.375	658.75	665.25	664.375	665	665.5	662.625	661.875	670	669	660.875	668.5
H17	671	667.875	660	669.875	666	670.5	670	668.5	665	674.125	672	671.125	674.75	674	668.5	669.25	664.25	672.375	673.25	673.875	671.25	674.75	672.125	667.375	673.625	662.25	667.625	673.5	674.375	668.5	670.875	668.5
H18
H19	671.125	670.5	672	676.5	674.125	675.125	670.875	677.5	668.125	671.875	679.75	672.625	674.25	672.5	671.75	672	672.25	681.875	673	676.75	680.25	672.875	678.625	673.375	680.875	671.625	676.5	680.875	674	672.125	676.75	671.75
H20	684.5	681.875	687.75	685.125	680.875	688.5	676.25	683.5	684.75	684	686.375	683.125	689.125	682	679	683	678.375	678.5	679.875	689.125	692.375	680.375	677.875	682	682.875	682.625	679.875	684	681.875	682	677.125	682.625
H21
H22
H23
H24
I01	579.625	574.875	581	581.125	578.375	583.875	579.125	578.125	580.375	584.625	579.25	580.625	583.125	579.75	583.75	583.375	580	578.375	581.125	579.75	579.25	580.5	576.625	584.25	578.375	584.75	582.625	583	584.375	574.875	580.625	583.25
I02	651.5	660	658.625	656.375	660.375	662.25	659.625	661.5	663.125	655	665	664.25	658.875	657.125	661.25	663.875	658.625	658.25	654.125	666.125	663.125	661.5	662.375	659.875	657.25	655.125	657.875	653.125	657	663.625	647.625	660.25
I03
I04	661.75	658	659.875	663.25	667.25	662.25	667.125	662.25	664.5	668.875	661.375	665.125	660.125	658.375	663.75	665.25	666.125	671.375	665.5	664.25	671.875	662	666.625	660.875	662.625	666.375	668.125	666.625	663	665.875	664.375	669.25
I05	575.25	574.75	570.375	572.375	569.25	567.25	570	574.125	571.75	575.75	571.625	573.75	572.5	577	569.375	572.875	580.625	572.125	569.125	569.625	571.75	568.625	574.125	576.125	577.375	573	567.375	572.375	571.375	573.25	577.875	571.25
I06
I07	660.5	656	663.875	659.5	661.75	661.75	662.125	659.75	663.5	656	662.375	660.25	660.75	655	662.125	666	658.375	662.625	659.375	660.625	658.625	662.75	664	655.125	659.625	662	656.5	662.375	662.125	661.875	660.375	662.125
I08
I09
I10	577.625	576.75	575.25	574.375	577.5	573.25	578.875	574.5	576.125	575.875	573.5	574.25	573.75	578.5	579.125	579	576.625	582	578.5	574.875	579.375	575.875	581	579	576	580.625	573	580.125	578.625	583.125	574.625	574.75
I11
I12	650.75	645.75	645.25	644	653.125	644.625	650	646.875	653.75	644.375	653.25	649.875	661.625	644.875	650	643.625	646.75	652.375	648.5	652.125	649.75	643.875	653.75	645.75	653.625	643.375	649.625	654.125	652.375	640	645	651.625
I13
I14	632.5	627.625	641.75	626.125	638.625	634.75	635.625	634	635.25	634.125	636.5	642.875	627	634	642.25	630.25	634.75	640	636.125	635.25	633.375	637.5	635.875	634.5	637	634.5	636	634.375	633.5	637.375	633.625	636.625
I15	602.875	607.25	601.625	608.25	599	592.5	598	597.5	603	605	602.875	606.25	603.25	603.125	600.75	603	598.25	602.25	607.5	602.125	602	608.5	602.125	601.375	603.75	601.5	603.375	605.625	603.375	603.75	600.5	600.5
I16	619.125	626.375	619.375	624.125	618.875	619	622.5	616.875	629.875	622.75	630.375	624.25	619.75	625	619	625.875	628.625	624	624.875	622	626.125	621.875	627.375	627.75	624.75	626.25	622.625	633.125	625.125	626.375	620	623.625
I17	599.875	596.75	597.625	594.875	595.375	593.875	594.125	590.5	595.75	598.5	595.125	597	598.625	599.625	595.875	598.375	601.125	595.125	595.125	599.5	600.375	594.25	595.125	596.125	600.75	591.25	599.75	598.375	596.875	596.5	596.5	593.875
I18
I19	675.875	675.375	671.625	666.375	676.5	673.75	670.125	675.375	671.625	674.375	672.875	676.5	678.75	669	675.75	674.375	671.25	672.75	670.25	672.25	679.25	677.5	676.5	670.875	675.75	677.5	675.875	673.375	675.125	671.375	675	669.375
I20	686.625	680	684.125	680.125	684.125	682.875	679	684.75	682.5	688	680.875	679.25	679.125	684.625	681.625	685.75	693.25	686.875	683.25	682.75	683.875	679.75	681.625	681.25	679.875	685.125	685.625	684.375	687.25	679	684.125	686.5
I21
I22
I23
I24
J01
J02	633	637.125	636.5	630.25	635.375	637.5	642	639.5	640.5	638.5	635.875	637.625	633.875	636	636.875	636.5	635.875	639.625	632.375	639.625	637.625	638.75	639	638.625	639.25	636.5	641.75	631	635.625	636.75	635	635.625
J03
J04	679.625	673	680	681	687.375	683.125	675	677.25	672.875	673.5	679.25	681.625	675.75	681.375	677.5	682.625	679	677	679.375	682.75	681.25	678.75	677.625	678.5	681	682	676.25	682	682.25	672.25	672.25	672.5
J05	635.625	630.875	623.625	633.625	633.125	624.375	632	631.25	626.875	633.75	625	629.625	633.25	635.5	633	631.125	628.75	628.375	634	625.5	632.625	633.5	632.25	632	628.375	630.5	626.375	639.25	634.5	631.375	635.125	633.75
J06	618.375	627.125	619.25	618.375	623.25	626.25	617	622.5	627.375	620.75	628.875	623.625	620.5	621.5	626.375	625.875	627.5	628.875	629.125	621.375	619.875	629	631.625	621.625	626.5	625.5	628.375	626.875	630.5	625.375	624.25	629.5
J07	664.125	671.75	668.25	670.375	667.75	667.5	667.625	666.75	669.5	674.625	670.625	678	664.75	661.875	671.75	670.25	668.125	673.375	664.875	667.5	666.875	671.5	672.75	668.5	670.625	671	667.25	672.25	669.125	668.875	671.25	673
J08
J09
J10	648.25	655.625	654.375	649.375	650.25	642.375	654.875	649	651.5	657.125	656.875	648.875	648.5	643.75	655.625	654.625	650	650.75	650.375	650.625	647.125	651.375	646.75	648.75	653.5	651.375	656.5	648.625	646.625	654	652.25	645.125
J11	661.75	663.625	666.5	662	666.875	660.875	660.625	664.125	661.5	656.875	659.25	661	660.75	656.375	654.75	653.5	660	654.375	660.875	658.625	652.875	656.375	655.5	659.75	651.375	659.625	655.75	660.625	654.875	655.625	661.375	656.375
J12
J13	616.875	625.375	625.75	620.75	624.625	624.125	622.375	623.75	627.25	621.625	626.875	628.625	623.875	619.625	625.5	626	626.5	623	624.125	621.625	618.25	627.25	622.125	620.875	626.625	626.25	626.25	621.375	624.5	628.375	622.75	627.125
J14
J15	654	652.125	655.125	654.125	655	657.75	659.125	663.625	657.625	662.625	664	654.25	656.625	659.625	660	659.25	651.375	648.75	663.25	661.875	658.125	658.5	663.375	659.875	661.125	654.875	658.375	655.5	659.5	657.375	656.625	665.625
J16	671.625	673.125	669.25	678.5	669.375	671.5	675.75	669	674.5	667.5	675.625	677.625	673.875	675.25	669.5	675.125	675.875	677	674	673.625	678.25	677.625	669.875	671	677	668.125	669.25	674.125	672.25	670.875	671	677
J17	656.5	651.125	654.75	659.625	653.375	654.25	659.75	657	661.5	659.625	657.75	656.5	657.125	654	661.625	658.5	656.625	657.375	661.25	660	660.875	659.625	661.25	657.75	660	657.375	659	650.875	655.875	656.75	664.625	654.375
J18
J19	692.875	702.625	695.25	698.75	699.25	695.5	695.625	700	693.125	696.375	696.625	697	698	701.875	696.75	697.125	706.375	701.5	699	697.25	694.375	700.125	697.25	697.375	699.125	689.875	696.5	696.125	698.125	702.875	697.5	702.375
J20	663.625	661.75	659.625	656.75	665	664.625	668	665.75	664.375	665.25	660.875	665.5	668.875	666.375	668.125	661	663	670.875	670.125	661.5	668.875	660.875	667.25	662.5	665.5	671.125	668.875	662.25	665.25	663.5	666.5	670.25
J21
J22
J23
J24
K01
K02
K03	694.5	688.25	696.875	690.625	690.5	688.25	690.375	692.125	691	690.125	686.75	691.125	695.25	688.5	690	688.875	691	687.75	690.75	693.75	691.5	694.5	686.75	688.125	692.125	687.75	692.125	687.375	683	687.375	694.875	687.625
K04	652.75	663.875	660	665.75	660.5	666.125	665.625	661	662.875	660.5	666.625	663.375	664.25	660.75	666.875	664	656.25	663.875	659.375	661.75	665.625	667.5	665.875	662.25	664.75	658.25	666.625	660.5	662.375	668.5	660.875	659.125
K05	645.25	654.625	652.875	653.875	644.875	649.875	647	642.375	651.25	652.5	650.125	645.75	642.875	645.75	646.375	653	648.375	644.125	646.5	650.625	649	642.375	646.625	647.25	652.125	644.25	639.5	650.375	644.375	649.25	644.125	652.25
K06
K07
K08	668.625	655.75	653.75	662.75	653.125	656.125	654.75	662.375	660.125	651.375	659	655.625	656.25	654.75	655.375	657.375	662.5	662.25	663.125	660.125	659.25	657.125	655.5	661.75	655.75	664	659.125	659.5	662.25	657.5	659.5	659
K09	634.125	631.125	629.125	633.5	633.75	627.75	632.5	630.875	633.625	634	636.125	632.25	635.125	630.25	640.75	637.625	632.375	628.625	631.875	637.125	636.625	632.875	637.875	633	628.125	628.25	629.625	636.75	640	630	627.875	633
K10	647.25	650.5	652.875	647.25	647.75	650.125	646.875	648.625	655.875	648.75	643.5	651.625	648.5	653.25	649.125	651.75	651.125	652.875	653.25	653.125	653.75	650.875	649.875	647.875	647.5	650.375	653.375	643.125	655.875	648.375	653.625	649.875
K11
K12	661.375	669.875	674.75	668.125	661.875	668.25	665.5	663.875	664.625	665.125	659.5	664.5	667	666	661.25	666.75	667.125	662.625	666.25	667.75	672.375	661.125	662.125	663.875	661.5	670.75	662.375	670	666.5	668.5	668.25	666.625
K13
K14	654.75	646.125	653.625	651.125	658	651.125	656.875	655.875	657.875	656.625	657.25	656	652.875	653.375	661.75	657.75	661.75	651.75	662.25	662.125	652.625	649.25	648.625	654.5	655.875	656.75	659.125	659.75	657.5	662.875	653.625	654
K15
K16
K17
K18
K19	698.875	697.875	703.125	696.875	698.625	696.25	704.875	702.875	696.25	699.625	699.625	698.5	697.25	702.25	701.125	697.75	698.125	699	703.875	693.375	699	705.25	697	706.5	696	705	705	700	699.125	704.125	702.5	701.25
K20
K21
K22
K23
K24
L01	680.875	678.75	685.875	671.875	678	683.5	680.875	681.5	683.25	688.125	681.875	678.5	686.75	677.125	680.25	678.75	685.625	683	680.875	684.5	682.5	680	683.5	674.25	683.375	685.75	680.125	689.125	686.625	684.625	679.625	677.625
L02
L03	646.625	642.375	646.875	642.625	644	643.5	644.75	636.625	637.75	649	638.25	646.625	646.625	641.25	643.25	641	642.625	641	646.875	645.375	643.125	647.25	639.375	645.5	640.375	645	644.5	644.875	642.5	640	635	645.25
L04	593.875	596.625	596	598.875	597.875	599.375	599	604.875	596.75	600.5	600.75	599.875	596.625	601	592.25	598.25	601.75	602.5	603.875	593.875	600.5	596.25	600	592.875	599.375	602.375	600.75	602	599.5	604.625	605.25	594.375
L05	652.75	655.25	656.75	659.5	661.75	655.5	664.625	662.375	662	666.25	665.25	658.75	658.25	663.5	659.875	659.125	661.875	663.75	661.75	662.25	660.625	657.375	664.375	666.625	664.75	657.75	658.75	657	662	659.875	663.25	662.75
L06
L07	601.875	595	591.625	598.875	608.5	596.875	599.5	596.625	602	599.875	604.5	602.5	600.25	605.625	599.625	603.5	598.625	595.25	606.625	603.25	595.5	602.625	598.125	599	596.125	604.375	603.25	592.125	597.625	596.75	606.375	602.25
L08
L09
L10	653.25	654.625	654	653.5	650.375	651.375	651.375	652.375	662.875	652.25	650.625	653	653.375	653.5	651.875	656.875	656.25	653.375	656.25	659.25	648.25	656.25	655.625	654	653.5	655.875	659.75	655.75	650.25	656.625	647	656
L11	659.125	663.5	661.375	655.125	647.625	657.25	658.125	651.25	656	654.875	659.75	658.875	656.125	654.25	663.375	657.625	664.75	655.375	653.125	657	652.75	659.625	655.75	658.75	663.5	655.875	662.5	653.5	652.125	660.625	656.625	659.375
L12	602	607.5	606.125	608.375	608	604.25	603.875	611.125	607.625	608.625	604.625	616.25	611.125	597.75	608.5	606.875	609.25	606.25	606.875	610.875	604.5	599.5	614	609.25	603.625	604.75	606.875	610	602.625	608	606.625	605.625
L13
L14
L15	672.375	673.5	671.875	667	667	669.875	677.5	673.875	673.875	679.25	673.375	673.375	676.125	674.75	669.75	678	673.375	673.875	669.25	671.875	672.75	669.875	669.375	679.125	672.5	671	672.875	664.75	669.75	671.875	672	673
L16
L17	595.75	597.5	589.125	598.25	597.75	600.125	595.375	592.125	591.5	597.25	593.875	591.25	593.75	593.375	591.5	597.25	593	591.625	597.75	594.5	589.375	600.125	597	601.375	593.75	593	597.625	595.125	599.375	596.625	601.75	599.125
L18
L19	693.75	693.25	697.375	700.125	696.25	695.375	703.125	701	694.125	699.125	702	698.625	703.875	698	698.125	690.625	705.25	699.5	700.375	691.75	698.125	698.375	702.75	694.375	694.875	698.375	700.375	700.5	699.5	694.875	711.625	695.75
L20
L21
L22
L23
L24
M01	657.25	658.125	651.875	664	659.5	658	657.625	665.5	660.125	652.625	651.75	651.25	661.125	650.375	657	657.5	651.625	656.5	658.75	656.625	658.625	665.125	655.125	656.125	658.5	656.75	662.5	659.125	658.375	658.125	657.75	653.375
M02
M03
M04	636	623.125	625.375	633.125	630.875	635	634.625	633	625.75	629.75	630.875	629.25	626.25	629.875	629	629	634.75	629.25	630	631	634.625	627	627.25	631.125	629.25	626.25	631.25	630.125	628.625	636.375	632.25	632.125
M05	657.625	665.875	666.125	661.375	658.625	657.375	660.25	662.625	657.625	665.625	658.75	653	663.125	660.25	662.5	663	665.25	664.125	657.25	663.875	667.625	656.25	662.375	664.375	655.5	662.75	659.125	666.25	656.125	663.625	660	655.375
M06
M07
M08
M09	637.75	639.75	639.75	644.5	636.5	636.375	636.5	638.625	640.75	637	641.375	648.25	641.375	640.375	637.5	635.75	635.5	643.25	640.25	643	643.625	642.625	643.625	636.25	640.875	641.75	640.75	637.625	641	639.875	636.75	640.75
M10
M11	673.25	673.875	677.25	679.5	675.25	670	673	676.125	676	683.875	675.25	677.5	676.875	668.375	678.375	677.625	678.25	678.875	675.375	675.125	681.125	681.375	678.875	682.5	675.75	675.875	687	673.75	673.25	684.375	681.875	675.375
M12	670	670.5	670.625	666.125	667.75	666.5	671	662.875	666.375	663.75	674	678	666.625	664.125	664.625	668.375	675.375	676.5	675.25	671.25	676	674.625	677.875	668.875	668	671.75	665.5	672.75	669.875	668.25	670.5	669.875
M13
M14
M15	682	674.375	676.375	686.75	682.875	681	677.75	681.875	677.375	679.5	677.25	685.625	685.75	682.625	682	679.25	685.25	684.75	679.375	686	679.5	679.875	676.875	676.375	679	675.875	684	679.25	683.375	675.875	680.5	680
M16
M17
M18	688.125	693.125	688.625	681.75	686.25	686	688.5	685.875	689.25	692.25	688.25	688.75	691.375	689.375	685.625	689.5	689.5	688.75	685.375	686.375	687.625	691	686.5	689	685.5	686.25	682	689.75	691.875	689.25	679.5	693.125
M19	700.25	702.375	698.125	701.25	696.875	698.625	702.125	704.75	698.125	705.125	693.5	705	699.875	697	706.875	708.875	701.875	698.75	707.875	697.375	704.625	705.25	699.75	701.75	703.875	699.75	701.25	703.125	701.375	703.625	708.875	700.375
M20
M21
M22
M23
M24
N01	659.375	653.125	652.875	650	651.75	652.5	652.125	651	650.625	653	654.875	652.375	654	652.375	652.125	653.5	652.125	658.875	655.625	655.25	652.5	651.5	644.5	654.625	648.625	655.375	652.875	652	652	656.125	648.25	656
N02
N03	594.375	595.875	604.375	599.625	603.125	594	593.5	601.875	603.125	599.5	595.625	599.75	603.125	598.75	609.75	601.125	597.125	605.875	604.75	602	602.25	601.375	604.125	596.375	601.5	598.875	609.75	599.375	605.5	603.375	597.25	602.75
N04
N05	629.625	631.125	624.625	629.5	637.25	629	630.625	629.5	633.625	642.125	629.5	634.5	627.5	630.125	638.5	630.625	642.875	634.125	635.125	633.5	634.5	627	627.125	630.375	634.75	635	626.375	619.125	628.125	636.875	631.375	634
N06
N07	678.5	682.5	689.875	686.875	685.25	682.625	680	683.75	681.25	685.25	681.25	684	687	684.375	680.75	677.875	679.125	685.5	681.875	686	681.25	680.875	684.625	678	678.25	685.625	680.125	684	685.125	682.5	682.375	687.125
N08
N09	672.25	679.375	671.125	674.875	676.125	675.125	671.375	672	672.25	678	679	681	673.5	668.5	677.625	670.75	678.75	672.125	675.125	675.25	676.125	675.875	676.375	663.375	673.75	676.125	684.75	684.75	680	673.75	668.75	682.25
N10
N11
N12	678.625	682.875	683.125	682	678.25	681.625	685.25	682.375	686.875	681.5	683.5	684.75	687.375	680.125	682.875	686.5	679.375	681.75	681	682.75	679.125	687.125	680.5	681	683.5	675.875	681.25	678.5	678	677.25	682.125	685.125
N13	657.625	661.375	651.5	660.75	663.75	664.25	660.25	666.75	665.75	665.125	654.75	663.875	666.375	655.5	664	661.625	662.875	654.125	667.75	659.375	660.5	663	659.375	661.75	662.875	656.75	659.25	654.75	660.25	663.125	659.25	661.75
N14
N15	687.5	682	684.75	679.25	683.625	683.25	682.5	686.375	683.875	684	686.25	684	690.5	683.375	683.125	683.5	683.125	684.25	686.625	688.875	689.75	687.375	687.125	686.375	684.125	683.875	682.875	681.75	689.625	682.375	679.75	680.875
N16
N17	676.25	668	675.125	669	669.125	673	675.625	671.75	676	671.875	677.625	670.375	672.5	676.125	673.5	673.5	680.25	673	670.875	676	665.875	674.875	678.5	670.75	675.625	672.875	672.875	678.625	670	676.5	675	672
N18	660.375	660.5	659.75	655.75	652	655.625	647.25	659.875	657.75	660.625	656	653.25	654.5	656.75	658.125	655.25	654	656.625	657.75	659.625	654.25	655.375	652.75	653.375	653	664	654.625	654.5	653.125	660.625	659.75	654
N19
N20
N21
N22
N23
N24
O01	666.25	666.25	669.5	664.625	664.75	664.5	668.375	674.5	670.5	671.625	672.375	668.75	670.25	670.375	665.75	665.25	666	666.375	661.375	665.25	664.75	665.25	664.875	666.25	668.375	673.5	671.625	669.875	665.375	674.375	674	667.5
O02
O03	661	661.5	665.875	664.375	663.875	665.875	655.625	658.375	664.125	663.25	670	661.25	663.875	661.5	667	665.5	663.25	660.5	660.75	666.875	664.375	660	665.25	665.125	661.25	668	670.75	659.5	659.125	671.5	664.25	665.125
O04	650.75	655.625	650	653.125	655.25	657.375	659.625	655	653.625	656	655.75	656.5	655.25	660.5	656.25	657.25	648.125	662.375	654.875	656.625	653.25	653.125	658.875	657.5	660.375	660.5	655.625	658.75	656	661.875	657.125	663.375
O05
O06
O07
O08
O09	668.625	658.375	671.625	673.375	669.5	675.125	669.5	668.125	667.875	659.625	670	665.625	666.625	670.375	671.125	675.125	667	672.25	666	667.375	669.625	661.375	663	671.375	672.125	662.75	665.125	663.625	661.5	667.125	669.75	662.625
O10	668.375	667.5	674	671.875	667.625	674.875	671.375	669.875	675.25	672.25	676.125	674.875	678.5	670.625	676.625	675.375	673.5	676	676	666.75	669.125	669.25	669.625	676.25	671.75	678	674.125	676.5	675.5	670.75	671.75	666.75
O11	652.25	650.5	644	651.125	655.5	647.75	654.5	648.875	644.625	647.25	650.125	642	648	654.5	644.25	638.75	649.5	648.875	645.375	647.625	650.5	648	653.875	652	650.125	642.5	646.875	646.125	652.25	649	651.75	645
O12	687.75	683.375	678.75	680	680.25	688	687.5	683.875	687.25	687.875	688.125	690.25	687.5	691	686.125	689	685.875	693.25	691.75	690	691.75	691.25	688.625	693.125	696.375	692.25	694.375	694.125	685.375	685.875	684.75	681
O13	688	689.25	684	686.375	688.875	695	687.125	697.5	685	688.25	690.125	690.125	688.625	691.125	692.375	694.375	695	691.875	692.5	690.875	686.625	693	690.5	685.5	689	688.75	691	680.75	689.625	687	692	689.625
O14	681.125	685.25	680.75	681.375	684.125	678.25	679.125	680.25	678.75	684.875	689.75	682.375	677.125	681.875	673.625	685	681.375	689.375	691.125	682.375	683.25	680.75	674.5	690.75	682.5	680	681.75	677.75	682	685.25	681	680.625
O15	710.875	701.5	706.875	713.75	713.375	712.5	710.625	713.625	707.75	714.875	710.75	720.375	710.75	713.5	713.375	710.875	705	715	712.125	712.5	713.375	710.125	713.875	707.125	711.75	709.75	713.25	709.125	713.125	714.625	704.125	713.125
O16
O17	686.125	682.375	690.5	681.875	682.125	686.125	687.125	688.375	687.625	683.625	687.625	682.875	686.875	688	684.75	681.25	688.75	683.75	683.75	685.375	686.375	682.25	680.25	686.5	683.625	685.375	688	679.25	687.625	686	683.875	684.5
O18	707.125	708.25	707.375	710.25	713	708.875	717.375	708.125	709.625	703.75	708.625	704.75	709.5	708.25	707.875	706.25	709.25	710.25	711.5	710.125	712.125	708.875	709.375	710.625	704.25	709.625	708.5	712.375	711.625	711.375	703.125	709.375
O19
O20
O21
O22
O23
O24
P01
P02	681.25	678.375	672.625	679.625	678.375	685.75	674.625	675.125	681.375	686.375	681.625	675.125	678.625	682.375	678	680	680.375	685	674.125	675.875	678.75	680.875	682.625	687.875	678	682.25	687.625	677.375	677.125	681	676	677.125
P03	668.25	668.25	667.125	666.875	673.125	666.5	675.125	663.125	672.875	675.5	675.125	666.75	670.375	672.625	666	672.125	677	670.875	672.25	674.75	665.625	668.25	668.5	677.625	672.5	671.625	672.375	671.875	668.25	670	673.625	672.75
P04
P05
P06
P07
P08
P09	710.875	714.625	720.375	719.75	718	718.625	715	710.125	721.75	721.125	714.75	721.25	708.25	718	717	721.375	719	712.25	719.375	717.375	718	717.375	715.25	713.125	719.375	717.375	721.25	723.75	720.375	711.5	719.5	715.5
P10	686.75	691.125	685.25	690.125	683.625	681.125	689.875	691.375	691.625	699.125	683.125	691.5	688.625	685.625	686.125	687.75	686.25	697.75	682.75	691	694	687.25	686.875	685.375	685.375	693.75	686.25	690.625	686.75	695.375	687.75	689.375
P11
P12
P13	733.875	739.875	744.75	741.625	746.75	736	744.375	737.375	742.25	742.875	741	744.875	743.25	743.125	741.75	744.5	741.5	745.125	742.25	737.25	744.5	747.25	747.125	747.875	744.375	746.25	741.375	747.125	740	741.5	745.5	742.875
P14
P15
P16	733.875	738.75	737.125	730.25	741.875	736.625	738.375	748.875	734.75	743	736.75	743.5	734.875	732.25	740.25	730.5	732.75	732.25	736.75	731.125	740.625	736.625	737	742.875	736.125	734.625	738.75	737.5	741	734.5	736.875	730.875
P17	716	714	715.375	713.25	708.5	711.25	709.875	723.625	708.5	716	711.25	709	711.625	716	713.625	719.5	719.75	715.5	714.125	708	716.25	711.5	711.875	715.5	715.625	710.125	712.125	719.5	708.5	717.625	714.75	717.75
P18	736.25	739.5	736.5	736.875	743.625	740.375	744.75	736.125	742.125	734.5	741	742.625	736.125	742.25	736.75	736.75	739.125	742.125	742.75	738.125	743.125	740.5	746.625	740.75	733.125	736	737.875	729.5	725.125	744	738.75	736.25
P19
P20	734.625	730.625	734.5	733.5	738	736.75	736.75	734.875	738.5	742.75	734.625	731.25	737.25	741.5	738.875	730.5	732.125	738.75	739	738.125	729.25	739.25	738.75	732.75	735	732.375	731.75	739.125	739.5	731.25	739.75	734.75
P21
P22
P23
P24

## Sheet: DA
Measurement	Average (Show Region Statistics)
	1	2	3	4	5	6	7	8	9	10	11	12	13	14	15	16	17	18	19	20	21	22	23	24	25	26	27	28	29	30	31	32
A01	175.667	178.556	175.778	169.111	176.889	175.667	176.889	171.889	175	179	180.556	174.556	177.444	174	177.556	170.889	176.778	173.222	173.222	174	179.778	173.111	174.778	175.444	175.111	171.889	172.111	176.222	178.667	173.667	172.444	176.667
A02
A03
A04
A05
A06	499.5	502.214	507.857	510.143	521.571	505.071	585.643	474.214	506.857	488.857	545	468.857	496.429	500	519	493.143	492.714	496.5	479.429	485.071	497.071	507.714	584.786	512.786	510.643	480.143	510.429	501.857	474.929	508.714	476.571	493.714
A07	475.846	488.538	482.769	483.385	493.077	517.692	493.077	492.615	479	468.462	493.538	509.077	523.615	504.846	484.385	494.231	485.769	504.769	471.308	494.077	483.154	521.769	488.385	448.538	497.154	485.154	483.385	491.538	472.538	485.308	481.077	529.923
A08	492.625	484.75	438.375	513	501.625	475.5	485.125	486.875	475.625	478.25	501.75	491.375	497.5	495	476.375	462.375	478.375	500.625	494.75	486.625	493.875	493	473.5	475	499.125	479.375	480.75	519.25	478.875	486.25	485.625	521.875
A09	460	483.857	454.071	453.214	458.286	450.929	462.571	462.214	465.643	457.5	467.071	463.643	474.643	465.286	462.786	445.857	453.857	475.571	475.5	472.071	472.214	469.286	466.286	472.214	470.429	492.357	463.5	463	455.5	460.786	467.143	460
A10
A11	571.889	557.667	590	586.667	575.222	583.889	566.222	580.333	590.778	568	574	570.778	573.556	551.778	579.111	547.667	557.111	538.222	550.556	548	554.667	569.889	579.333	559.444	579.667	623.889	580.667	578.111	606.222	570.667	543.778	549.111
A12
A13
A14
A15
A16	507.765	523	533.647	510.353	507.118	551.176	540.176	524.059	535.706	557	511.294	530.118	510.706	525.706	529.235	510.824	496	550.059	487.647	554.176	550.765	516.588	549.647	586.471	507.176	501.412	530.176	544.471	556.176	550.471	521.412	525.706
A17	447.25	451.5	464.833	453.333	456.333	445.833	454.25	450.083	436.333	478.333	461.833	440.583	451	424.417	454.667	461.833	466.083	427.917	445.417	468.667	447.417	450.25	465.5	482.583	450.75	450.5	460.167	446.5	451.25	468.25	464.5	447.25
A18	651.6	665.6	668.7	617.3	646.1	665.9	635	655	657.1	601.3	648	636.8	616.8	639.6	653.1	687.3	710.9	652.8	654.1	672	645.9	623.5	647.6	668.9	657	661.1	628.9	661.8	632.7	673.4	663.2	661.3
A19
A20	418.7	449.7	478.2	444.7	459.1	401.2	425.2	442.5	431.9	468.6	441	446.2	428.8	423.3	439.3	475.1	445.4	423.8	445.1	435.7	438.8	389.7	454	447.1	408.5	426.5	444.9	442.8	422.4	440.2	438.6	421.8
A21
A22
A23
A24
B01
B02	489	476.4	473.067	495.733	482.2	480.667	481.933	479.4	490.8	500	486.733	483	488.467	490.4	480.467	477.467	488.933	473.133	473.467	488.867	491.133	479.8	473.867	495.267	487.067	501	498.867	483.8	502.933	471.667	475.4	501.333
B03	569.316	563.211	553.263	566.947	561.263	566.684	562.211	553.053	551.947	557.158	552.632	546.368	582.684	534.842	555.316	575.368	548.526	551.579	544.947	561	565.211	565.947	557.368	576.684	568.158	544.105	565.789	536.632	530.263	550.105	562.579	568.421
B04
B05
B06
B07
B08	563.923	574.615	567.231	551.385	559.692	574.538	577.308	555.692	562.231	588.462	574.769	541.923	572.154	569.769	530.077	561.769	571.769	568.769	565.846	565.923	569.538	572.692	559.538	569.846	560.077	557.769	538.615	570.231	565.308	554.923	562.923	574.231
B09
B10	494.13	488.478	489.913	523.739	508	488.304	485.522	475.348	484.609	483.478	512.652	482.13	485.087	480.13	501.043	490.522	492.217	505.652	488.217	491.87	490.043	480.043	487.522	495.565	501.13	500.043	493.652	501.522	483.174	480.043	495.652	504.87
B11	541.778	499.111	532.667	540.333	546.889	513.889	508.111	514.667	545.333	513	534.444	502.667	540.889	522	488.778	522.444	531.889	528.889	554.222	532.778	509.444	548.222	497.111	564.222	529	506.556	502	517.444	543.667	546.667	524.556	513
B12
B13
B14	512.333	474.333	477.75	481.583	480.417	448.583	476.667	456.25	479.167	483.75	477.75	496.75	481.333	480.583	484.917	484.25	475.417	459.5	491.333	479.667	487.5	531.167	509.333	472.917	478.917	483	482.167	458	494.75	455.917	489.667	484.583
B15
B16
B17	535.933	538.333	532.4	526.2	495.333	494.733	523.4	497.267	472.533	478.333	552.733	510.4	582.933	513.933	492.667	510.133	510.867	491.267	514.067	568.267	550.933	544.267	524.533	526.4	552.067	528.533	531.467	507.867	529.067	530.333	494.467	552.133
B18
B19	479.615	463.077	535.692	471.231	525	486.154	520.077	491.538	479.846	492.846	445.385	472.615	482.077	488.462	473.538	470.846	480.077	546.538	512.923	492.846	489.615	508.923	489.231	525.538	494.231	508.077	495.385	488.385	472.385	490.462	494.615	450.923
B20	546.75	565.188	544.312	550.375	563.75	555.562	560.562	570.438	560.875	542.625	554.062	546.25	608.25	569.312	543.188	558.438	548.875	543.375	566.812	553.812	548.75	574.938	533.25	586.312	559.25	551.688	549.312	533.938	564.375	546.938	560.688	536.75
B21
B22
B23
B24
C01
C02	466.529	459.059	475.353	474.294	463.529	501.176	483.235	480.647	471.588	495.118	477.412	459.588	487.941	487.294	497.059	485.588	516.235	492.235	471.588	485.588	487.941	495.235	468.471	478.824	475	491.588	468.588	485.118	459.118	482.235	449.706	456.176
C03	480.2	476.1	474.1	496.7	508.8	500.1	490.3	459.3	481.2	489	512.3	446.7	488.2	485.2	471.6	475.8	481	470.2	522.7	485.5	488.7	504.1	471.5	479.9	490.3	495.4	489	466.9	486	520.6	457.4	480.2
C04
C05
C06	561.9	524.3	531	467.2	492.3	493.5	562.5	471.9	514.4	500.3	539.3	524.6	531.1	504.6	496.3	521.6	482.8	504.7	487.9	508.5	510.5	486.5	509.5	488.2	530.8	486.1	513.7	497.8	543.4	509.3	447	500.6
C07	444.385	451.923	457.538	469.154	484.231	467.846	464.846	470.077	464.538	445.154	445	464.077	464.077	439.154	459	468.385	435.231	443.846	445.385	440.615	459.077	451.154	469.462	439.231	441.077	444.077	432.538	473.154	447.692	469.462	446.385	446
C08	466.357	462.714	447.071	469.571	450.571	440.929	482.643	441.571	464.643	490.857	453.429	452.5	471.714	476.143	482.071	450.143	422.357	458.929	460.357	459.429	477.643	454.071	459.929	477.143	453.786	465.143	488.714	458.857	464.357	470.5	431.429	459.143
C09
C10	522.938	540.812	522.812	525.375	514.25	528.875	518.625	536.5	559.75	543.875	527.5	527.125	538.062	522.625	524.5	514.688	498.75	524.125	512.25	531.312	535.25	537.938	528.438	545.188	530.625	529.25	538.938	520.375	533.312	522.688	531.25	538
C11
C12	440.1	376.6	395	385.5	401.2	382.6	381	393.8	402.7	403.8	370	398	379.6	397.8	400.9	406.5	362.7	379.5	411.6	401.5	388.2	388.7	389.2	386.7	424	373.3	401.1	419.2	354.7	376.3	383.2	440.1
C13	536.769	525.231	535.154	508	542	525.077	536.462	521.231	534.923	520.538	516.308	556.462	539	536.846	540	565.385	544.538	555.462	555.846	516.538	546.154	541.385	543	531.615	565.154	521.769	543.385	543.692	554.538	551.692	536.308	526.846
C14
C15	536.714	527.048	521.286	539.571	545.905	524.333	545.619	544.048	527.143	540.048	538.381	535.286	536.238	542.714	543.762	529.619	538.095	514.286	532.762	525.429	547.143	495.857	551.095	525.19	534.381	525.952	545	539.238	521.429	534.238	527.667	535
C16
C17	493.846	491.385	487.077	491.923	494.923	497.615	484.462	489.154	493	497.923	486.308	493.308	492.077	480.538	469.308	486.308	501.154	488.231	503.462	489	490.154	520	485.385	493.462	490.154	497.462	493.923	494.077	494.231	486.538	491.692	497.769
C18	463.417	482.833	488.5	478.667	483.833	486.417	480.5	474	502.417	471.583	481.75	479.833	485	489.417	473.917	491.167	492.083	480.833	469.5	510.833	512.167	475.083	484.083	493.417	496.083	485.5	487.75	442.583	471.75	489.333	483.5	497.667
C19	565.2	495.7	531	525.3	615.9	519.3	532.1	550.4	541	526.3	546.5	520.3	544.4	552.5	543.9	536.2	481.6	537.8	519	544.6	537.9	536.7	536.7	555.4	539.2	533.2	506.1	513.6	525.5	516	595.4	459.4
C20
C21
C22
C23
C24
D01	703.308	690.385	684	702.923	699.385	672.846	683.538	664.077	633.385	635.077	723.462	696.077	687.231	692.923	678.462	705	641	640.923	667.385	653.769	648.538	652.154	715	661.308	651.923	687	668.769	689	661.308	676	651.077	633.154
D02	552.1	583.3	571.2	523.1	536.1	568.8	563.2	602.6	619.2	555	522.9	554.1	531.1	562.8	562.1	586.7	547.6	543.8	608.6	569.8	564.9	594.7	571.3	534.6	540.4	498.1	564.3	611.5	644.7	494.1	536.4	552.1
D03	601.667	628.583	613.5	614.833	625.25	637	631.25	649.333	605.917	665.083	641.917	646.333	614.083	646.5	609.417	641.833	631.417	616.75	617.833	617.583	620.75	625.333	631.833	643	634.083	612.417	649.833	678	636.083	647.75	636.167	636
D04	449.412	481.118	479.529	472.353	488	483.294	509.118	457.765	455.765	476	470.412	494.471	474.059	504.765	494.353	471.294	472.059	457.176	460.059	472.882	473.824	455.353	442.353	460.529	467.588	482	463.824	470.118	471.941	463.412	494.294	484.471
D05	613.545	591.636	588	624.182	646.364	612.545	596	613.818	621.636	611.364	588.909	624.091	590.909	613.182	614.909	598.273	592.364	591.273	562.455	536.727	605	590.727	562.727	592.545	599.545	611.182	568	595.364	580.545	536.909	573.909	613.545
D06	547.083	520.417	540	516.667	536.833	532.667	527.417	534.917	521.167	533.417	532.25	485.25	518.833	538.083	529.583	520.25	535.167	528.417	531.833	503.583	544.167	532.833	499.833	539.083	548.917	533.5	548.667	536.667	544.417	545.667	521.25	501.5
D07
D08
D09	510	521.615	532.923	534.692	521	525.769	527.923	575.769	531.846	531.846	592.154	529.308	509.615	513.462	539.385	536.615	569.462	527.692	562.308	519.692	554.077	523.308	580.154	523.923	543.692	512.154	579.308	528	525.077	560	536	572.615
D10
D11
D12
D13	480.083	495.083	487.083	490.833	488.5	496.167	483.25	502	493.167	499.333	490.417	484.417	469.083	471.667	478.417	496.083	493.417	512.167	462.75	502.583	503.167	476.417	492.083	483.583	490	485.333	491.583	504.417	493.333	501.167	498.25	480.083
D14
D15	483.769	475.538	540.846	473.231	478.385	507	493.462	489.077	487.692	518.385	485.923	479.923	472.538	481.154	483.077	481.615	484.462	481.692	485.538	494.385	469.923	486.462	485.923	493.538	490	481	485.308	510.846	488.769	495.462	473.231	471.154
D16
D17
D18	520.286	563.786	564.786	551.286	564.571	575.571	543.286	577.857	566	550	554.071	552.5	573.214	544.214	577.857	582.214	562.429	610.5	572.357	572.143	572.714	574.143	573.071	571.929	579.714	555.857	554.143	567	553.714	568.286	572.857	599.571
D19	650.818	589	594	623.727	597.273	602	601	639.455	589	604	605	544.455	621.182	635.273	589.636	638.182	578.636	570.818	589.364	623.364	616.636	624.636	624.545	619.273	646.182	594.273	595	614.273	626.727	577.727	612.091	650.818
D20	543.167	506.167	530	496.417	494.5	544.917	501.583	556.417	505.833	519.25	512.75	536.417	529.833	507.667	513.583	534.75	518.167	537.917	491.25	511.917	533.083	506	521.667	544	531.083	553.5	547	542.333	512.167	519.333	524.333	543.167
D21
D22
D23
D24
E01
E02
E03
E04	374.933	394.333	385.667	401.733	392.067	408.8	406.533	400.133	384.533	382.133	382.4	387.333	390.867	399.8	390.933	396.8	399.467	389.667	392.467	394.2	402.8	397.867	382.333	395.4	387.733	396.933	391.667	403.533	390.067	387.067	385.333	374.933
E05	516.769	525.615	514.923	564.308	545.769	522.385	523.077	488.231	499.231	536.769	519.154	560	523	527.692	562.231	543.308	521.615	521	566.538	511.077	519.077	533.692	511.462	515.154	517.846	505.769	497.231	534.308	527.308	499.154	510.538	543.692
E06
E07	457.444	462	457.056	467.111	478	471.056	453.222	471.889	473.944	462.944	463.222	461.778	475.944	470.278	465.333	446	462.333	472.556	453.444	488.389	463.056	454.111	465.056	483.444	477.722	471.5	449.389	448.222	466.444	470.778	481.389	500.611
E08	473	473.818	469.636	487.455	483	471.455	464	472.818	466.182	482.636	473.091	479.909	466.455	473.545	475.364	478.364	455.091	467.636	477.636	464.364	486	476.545	488.636	479.364	476.545	479	480.636	476.545	480.091	484.727	477.545	473
E09	403.591	407.136	430.364	432.955	415.455	422.636	435.227	423.591	440.045	427.227	427.5	440.455	413.136	410.136	443.409	423.955	408.909	432.773	438.727	436.5	438.227	433	427.273	417.727	439.773	421.136	429.182	428.682	429.364	416.591	422.591	425
E10
E11
E12	465.444	450.111	421.778	447.556	463.778	476.444	442.667	461.889	470.444	519.222	457.556	470.889	491.333	450.889	494.333	450.667	436.222	481.444	472.333	464.889	441.444	463.889	483.778	475.333	490.333	465.222	503.111	477.889	462.333	452.778	461.111	469.111
E13
E14
E15	516.5	484.417	498.167	509.917	473.833	487.083	495.833	479.083	498.917	492.167	502	502.583	499.5	481.167	504.333	501.667	488.5	486.417	501.75	485.667	500.75	490.417	494.583	484.75	476.417	495.333	489.083	479	475.333	491.083	493.917	516.5
E16
E17	436.417	436.333	456.75	440.5	460.917	480.917	455.583	450.417	463.417	446.5	454	461.333	444.417	459.25	457.25	463.833	454.667	449.083	444.667	450.333	452.333	445.583	420.667	452.167	453.25	483.75	446.083	453.75	440.25	425.167	449.333	436.417
E18	539.909	546.545	556.545	525.727	588.182	552.909	540.818	556.818	539.364	549.091	547.091	531.636	529.182	542	590.455	512.273	558.727	558.727	572.273	553.364	547	514.364	530.273	563.818	558.273	554.545	520.727	549.273	541.636	566.455	575.909	539.909
E19
E20	637.75	605.438	598.062	604.125	616.688	608.188	638.875	612.75	628.125	646.375	587.312	600.438	622	610.75	592.375	618.188	600.312	601.812	601.688	598.312	610.062	632.125	581.75	580.5	602.625	593.438	610.125	630.75	633.688	613.062	616.5	637.75
E21
E22
E23
E24
F01	515.133	557.867	508.867	519.067	549.733	514.467	545.533	535.667	519.933	535.133	550.533	551.667	546.733	548.667	516.667	544.333	546.867	520.467	528.933	532.2	534.067	566.067	510.8	553	515.667	547.133	544.6	539.333	546.333	519.533	538.6	537.933
F02
F03	470	482.091	503.545	483.273	479.273	498.273	506.091	488.818	471.364	489.091	505.636	486.636	498.727	471.273	497.091	476	512.364	495.727	506.455	495.818	482.182	521.727	477.091	472.455	491.091	497.182	507.818	498.636	487.182	504.636	515.273	498.091
F04
F05
F06
F07	414.455	413.091	416.455	436.091	424.636	411.909	414	409.909	406.545	420.818	425.091	432.636	420.727	427.364	401.273	415.545	418.182	406.818	407	404.818	428.364	428.091	412.273	432.182	429.818	442.818	416.455	424.636	419.364	414.636	405.364	426.545
F08	514.833	461.167	486.222	485.333	493.5	511.111	516.833	468.389	486.833	493.5	484.333	505.667	487.944	490.389	490.667	501.722	501.833	488	492.722	493	496.389	495.667	515.778	490.056	460.722	475.611	463.5	491.222	506.667	510.444	522	514.833
F09	724.25	687.583	699.333	706.333	726.333	698.417	681.667	709.5	699.167	709.583	709.25	716.583	678.75	674	672.167	680.083	710.75	724.333	711.583	723.667	700.25	709.75	729.333	680.083	697.917	708.417	710.5	692	702.25	721.333	700.417	702.417
F10	527	513.545	517.636	573	524.091	527.364	546.364	523.909	560.455	520.182	543.091	531.455	513.909	544.727	552.727	528.636	500.273	526.091	581.455	541.091	514.909	538.636	575.545	550.455	534	531.909	578.636	622.364	519.636	549.182	577.273	527
F11
F12	588.769	560.308	576.308	581.846	577.308	583.692	596.462	590.231	570.077	583	597.385	594.769	572.231	582.231	585.462	588.769	571.077	593.923	598.462	585.154	588	585.462	592	592.769	592.077	586.462	589.615	584.538	585.462	591.769	591.538	579.077
F13	530.3	518.9	488.6	520	500.1	505.1	563.6	538.2	515	512.8	507.7	528.3	512	503.3	525.4	528.6	523.9	486.6	494	515.2	490.9	523.7	539.6	500	553.9	510.1	509.6	511.9	486.5	471.2	507.3	516.8
F14	575.133	576.6	572	563.933	566	535.867	537.867	572.267	552.6	576.467	576.667	579.867	573.067	586.2	563.4	570.867	572.867	578.867	570.2	550.267	560.8	584.067	576.467	560.2	578.067	592.533	568.067	567.867	582.4	581.733	579.067	575.133
F15
F16	527.4	538.7	536.6	515.2	540.7	533.1	543.1	540	526.3	549.4	540.4	535.6	527.3	521.7	573.8	544.9	520.3	518.7	548.7	527.6	492.4	529	536.2	549.5	606.3	502.4	513.1	531.5	598.6	544.5	543.2	505.2
F17
F18
F19
F20	554.6	566.8	576.6	589.6	574.7	567.3	568.4	560.7	577.4	579	572.1	570.6	567.1	547.7	566.6	554.5	568.1	572.5	586.4	573	565.6	559.4	564.1	570.2	575.5	599.8	558.1	572.5	590.1	568	564.8	575.7
F21
F22
F23
F24
G01	412.25	421.25	430	434	437.75	422.625	423.25	427.25	426.625	416.25	407.375	416.875	431.75	440.375	419	435	423	427.375	420.875	431.125	415.375	429.5	432.625	417.25	427.25	426	411.375	433.125	424.25	416.25	419.375	412.25
G02	499.769	468.077	456.769	491.846	485.308	475.692	467.154	448.615	502.154	476.846	481.154	450.615	475.231	483.615	483.769	453.308	476.385	479.231	494.462	458.846	511	470.769	455.231	461.231	478.923	469.923	464	455.692	472.769	486.231	481.615	479.538
G03	456.429	519	541.286	533.143	473.571	528.143	526.143	563.929	555.214	535.214	539.5	541.786	525.571	538.071	535.286	526.357	496.286	536.143	524.786	584.929	553.071	529	532.929	543.643	520.929	533.857	550.071	544.071	488.429	532.929	534.714	516.429
G04
G05	518	527.222	530.611	501	520.556	518.111	527.944	512.389	524.056	506.611	581.444	528.222	528.167	509.111	519.111	506.722	528.611	494.667	510.833	512.389	518.833	525.611	520.111	501.278	532.111	533.833	510.944	565.5	525.722	529.333	529.278	544.889
G06	531.6	589.6	598.9	571	570.2	565	573.3	565	586.4	576.7	561	561.2	617.3	555.9	566.3	585	580.6	623.1	594.6	564.1	613.8	557.8	607.6	575.6	580.7	554.1	580.4	598.8	581.4	652	578.2	573.3
G07	490.25	493.5	463.75	510	489	480.417	509.917	504.833	490.583	475.75	497.583	496.75	476.667	473.5	475.667	473	499.417	488.5	488.417	488	491.667	491	505.917	488.917	494	491.833	489.583	497.917	472.083	506.583	484.583	502.583
G08	610.176	618	637.294	645.294	618.176	621.059	611.706	606.235	626.059	638.118	616.529	625.882	618.118	609.294	606.294	593	625.706	620.824	634.471	603.765	610.471	618.235	628.706	622.176	602.294	625	605.824	647.882	626.294	594.471	602.353	620.471
G09	509.1	543.1	464.7	520	504.3	502	508.3	525.7	583.9	598.5	535.1	526	575	519.2	514.8	580.6	589.2	516.1	538.7	506.4	492.6	524.7	468.4	496	528.9	481	546.6	526.2	508.5	509.4	530.5	509.1
G10
G11
G12	592.278	566.389	556.111	571.778	586.111	612.056	589.5	571.444	599.111	572.778	596.333	582.167	607.944	570.556	570	579.5	558.722	558.778	599.722	559.167	588.444	579.778	580.5	590.556	594.111	568.444	603.944	579.889	588.611	583.556	550.444	577.333
G13	514.786	570.5	546.071	511.929	556.929	549.786	545.571	515.5	520.5	530.643	539.929	545.143	551.929	540.857	534.071	508.357	548.857	532.357	536.714	533.571	546.357	529	517.929	568.071	535.357	532.214	547.429	535.357	519.286	538.286	486.286	539.857
G14
G15
G16
G17	475.667	492.167	484.75	441.333	473.917	474.083	502.75	496.833	445.5	476	468.75	506.25	486.917	477	469.833	477.333	495	525.583	452.167	509	498.5	493.917	492.667	472.667	478.083	447.75	479.25	482.917	457.5	505.833	489.417	475.667
G18
G19	446.438	494.375	483.375	477.938	506.5	484.875	475.938	484.25	481.375	503.562	477.062	506.062	488.438	477.438	490.875	465.562	516.125	490	493.875	486.688	513.312	486.688	497.438	486.312	497.375	488.875	474.5	494.188	469.438	481	505.312	446.438
G20	585.636	600.091	572.091	589.636	600.455	606.545	560.727	574.545	622.182	591.545	599.364	575.364	577.636	600.727	582.455	589	577.636	550.273	601	579.364	574.182	568.545	562	601.545	579.455	582.455	589.909	599.364	554.727	588.636	564.273	585.636
G21
G22
G23
G24
H01
H02
H03	586.273	592	602.364	604.364	612.727	599.909	590.182	573.091	604.727	610.818	595.545	616.909	595.273	590.364	610.182	598.364	585.636	605.545	596.182	596.364	603.636	598.636	595.273	590.818	581.909	619.636	581.091	595.182	610.909	621.364	593.273	593.636
H04
H05
H06	576.333	562.25	528.083	512	570.417	576.667	529.667	524.917	496.667	529.667	523.667	522.583	532.25	543.917	516.667	503.083	528.25	532.25	547.5	561.333	555.75	545.25	485.833	560.417	500.417	523.25	536.25	597.167	529.25	536.417	513	576.333
H07
H08	488.125	408.688	457.625	450.875	465.562	482.312	476.125	453.75	459.25	432	452.188	451	442.938	446.625	456.062	438.562	477.312	481.125	455.125	449.5	451.688	462.312	482.25	450.5	450.5	467.562	457.438	456.125	504.312	481.875	451.875	446.875
H09	518.25	489.35	514.75	510.05	503.4	491.25	503.85	493.9	487.2	522.75	502.7	495.05	512.8	488.15	514.15	511.6	482.75	527.55	528.7	525.3	496.35	516.3	492.65	544.45	501.45	506.75	512.65	488.5	502.7	479.55	499	488.3
H10	406.909	381.818	411.727	369.364	394.636	402.091	415.545	402.273	404.818	355.545	395.909	400.455	389.818	392.364	404.455	394.636	401.455	393.818	400.182	389.455	405.636	402.545	392.273	398.636	395.727	372.636	396.364	384.909	388	418.091	408.636	404
H11	578.5	572.571	521.643	517.357	529	535.143	536.714	518.857	529.857	526.071	541.429	495.929	550.357	552.857	527.929	558.071	498.857	557.714	536.071	534.714	535.286	528.286	522.286	568.5	520.571	544.071	531	541.357	549.643	537.429	537.071	530.857
H12
H13
H14
H15	609.789	597.842	621.474	618.789	634.579	600.684	611.158	590.737	592.632	611.368	609.421	608.474	622.263	592.579	613.895	620.579	610.211	618.263	613.684	630.421	609.053	624.158	617.158	602.789	630.263	627.421	602.368	620.632	612.474	609.789	599.579	613.632
H16	583.737	576.158	580.263	578	602.947	565.158	564.158	563.842	570.947	557.526	580.526	556.579	556.632	585.474	577.789	571	570.211	579.526	564.895	556.684	553.842	558.263	588.105	558.263	581.053	590.737	573.421	576.737	559.474	583.737	594.947	583.737
H17	565.688	546.062	534.062	564.375	560.062	555.812	557.375	571.5	557.25	566.562	564.562	571.25	550.625	556.5	566.812	567.188	534.312	554.625	562.188	568.562	554.188	559.25	571.688	566.625	559.875	556	558.438	543.25	541.438	558	568.438	565.688
H18
H19	578.75	581.15	582.5	569.05	597.95	566.1	585.7	590.55	580.35	624.05	544.15	547.6	585.65	574.6	579.15	571.9	565.1	565.45	578.05	585.8	560.45	589.75	577.9	569.65	539.75	555.1	582.9	585.05	551.9	576.5	566.55	579.95
H20	522.412	524.471	538.471	569.294	571.824	538.706	512.412	526.176	550.294	535.412	527.941	553.176	551.059	542.176	559.471	551.412	547.529	580.529	540.529	540.706	560.647	566.294	547.059	556.529	541.294	552.941	540.235	548.059	561.824	550.588	534.882	572.235
H21
H22
H23
H24
I01	466.333	464.583	466.5	459.167	469.583	482.667	463.75	464.75	473.583	465.667	465.667	473	464.75	465.25	463.5	465	459.667	469	467.083	461.083	460.25	471.5	468	465.75	471.833	469.167	466.75	464.333	470.417	452	469.333	466.333
I02	563.182	518.364	534.909	513.091	501.091	529	557.182	465.091	525.818	534.909	502.364	529.364	545.273	545.364	526.909	524.455	523.818	540.727	543.455	550.818	526.909	527.818	508.091	521.727	522	498.909	559.545	514.545	531.727	537.636	484.818	524.818
I03
I04	544.529	529.706	540.765	549.941	544.824	541.353	531.059	536.353	526.235	541.647	540.706	525.765	538.176	521.824	541.706	535.941	541.765	515.059	545.588	546.176	553.176	543.471	536.647	565.706	529.529	553	547.647	540.941	567.471	549.471	529.706	522.588
I05	468.6	493.1	476.3	486.3	482.2	478.7	495.3	538.7	504.1	484.2	496.8	504.1	476	495.1	479.7	506.5	516.9	482.3	461.4	544.7	510.1	494.1	503.1	505.4	501.4	489.8	491.3	476.2	492.6	480.1	462.6	468.6
I06
I07	522.407	521.963	489.185	530.407	500.519	549.556	499.296	550.407	522.815	523.852	495.074	515.407	535.148	533.37	515.741	502.963	533	522.148	556.407	514.889	516.074	527.889	547.556	534.111	511.185	534.741	562.926	524.593	520.593	511.37	509.481	527.852
I08
I09
I10	493.733	504.467	498.867	515.533	516.267	525.933	533.933	515	503.867	506.533	522.267	519.667	520.933	502.933	520.733	531.267	507.467	523	527.133	504.867	511.2	519.533	512.6	531.667	530.533	524.4	529.667	503.6	519.267	515.067	483.8	521.533
I11
I12	557.692	556.077	603.385	547	499.462	526.615	549	552.308	515.077	592	531.231	521.923	530.615	547.846	549.692	568.385	532.923	558.692	540.077	587.692	566.385	539.692	535.154	534.231	528.846	562.154	501	549.154	534.538	573	572.154	557.692
I13
I14	602	623.706	597	595.706	621.529	596.118	596.882	619.294	617.529	604.765	616.471	619.353	587	605.529	593.882	609.529	615.941	613.235	609.824	583.529	606.824	594.235	599.353	583.118	616.059	598.588	575.765	624.588	605.353	609.529	665.706	615.765
I15	469.786	464.071	465.857	440.786	465	470.857	470.786	461.571	456.071	466.286	469.286	463.071	461.214	469.929	426.714	454.357	474.857	471	460.786	456.5	464.643	443.929	459.571	454.571	464.214	448.643	473.143	456.5	458.643	466.643	471.214	482.643
I16	553.467	525.667	539.6	552.533	555.067	555.867	538	547.933	535.067	550	545.867	555.467	551.667	537.333	549.667	528	515.467	544.8	551.2	558	556.2	546.467	553.533	549.467	537.8	561.333	556.133	548	558.2	555.533	564.333	553.467
I17	518.571	535.357	516.786	560.786	499.071	512.714	527	498.214	532.643	523.571	506.643	521.5	519.214	540.643	504.143	514.143	511.143	525.571	510.5	520.429	512.143	509.857	539.571	529.5	510.643	514.357	534.857	510.786	557.643	514.071	525	491.857
I18
I19	638.316	635.421	640.526	663.526	646.053	639.053	626.053	640.842	647.895	625.263	654.421	654.316	656	626.684	673.579	632.579	653.895	633.684	667.316	653.947	666.368	650.526	649.316	638.684	625.526	637.632	640.421	654.579	598	655.105	638.105	612.684
I20	474.429	479.786	473.643	453.143	477.786	463.714	469.357	482.571	476.643	472.429	481.357	480.5	467.357	466.786	469.571	452.929	468.357	475.429	457.5	461.357	461.786	468.143	458.071	491.929	466	478.571	483.929	448.429	455.071	470.929	480.857	470.643
I21
I22
I23
I24
J01
J02	560.133	532.933	543.4	561.667	546.4	529.667	540.4	522.8	529.8	549.133	524.4	521.533	537.867	559.2	553.6	537.2	549.933	524.8	541.467	576.467	526.667	564.067	541	573.067	532.067	562.2	576	558.733	537.8	552	517.733	544.533
J03
J04	564.4	535.067	525.4	577	544.133	542.067	514.933	543.4	549.667	513.4	560.067	553.867	548.4	586.733	528.6	550.467	535.4	552.4	564.267	543.533	579.4	564.267	551.267	597.667	616.8	547.8	550.333	556.733	579.6	539.533	558.6	540.867
J05	495.286	515.643	504.643	509.214	509.143	535.429	485.5	507.929	495.929	500.5	503.143	511.5	515.429	492.571	491.286	531.429	545.071	463.143	497.571	519.286	531.429	516	503.643	536.071	517.571	498.786	495.786	458.357	486.071	500.571	512.357	483.143
J06	552.8	548.9	530.2	562.3	550.7	558.7	574.7	566.6	566.8	555.4	542.4	546.6	562.6	580.7	570.4	555.2	557	559.6	547.7	531	568.9	520.8	554.7	562.9	535	578.8	562.5	555.1	562.4	558.3	562.5	516.5
J07	558.182	561.818	572	572.273	586.227	557	586.318	598.727	566.591	585.682	583	565.864	540.409	622.045	573.682	567.727	579.864	586.455	601.864	572.591	553.818	606.045	572.227	568	569.864	577.636	569.545	573.409	536.091	566.818	575.864	581.864
J08
J09
J10	385.75	360.5	396.25	390.375	388	385.875	382	394.75	393.375	393.625	392.375	393.375	405	389	399.625	374.75	405.5	386.875	397.5	417.75	401.125	400.875	400.375	393.75	392.875	389.375	405.875	384.5	382.375	386.375	399.875	388.75
J11	612.292	567.25	593.167	583.25	607.5	574.042	594.833	581.167	560.792	557.75	586.708	602.042	581.042	575.083	588.75	601.292	608.75	593.167	593.833	594.167	553.25	572	570.542	579.208	623.625	578.333	600.417	574.083	584.875	584.417	574.875	564.667
J12
J13	523.308	495.231	522.308	523.077	538.385	496.462	531.308	513.077	470.231	500.308	528.231	540.846	502.308	535.692	549.462	563.615	499.538	517.692	558.231	550.385	509.846	529.308	503.462	516.692	524.385	509.538	520.692	503.846	517.692	489.769	526.308	498.769
J14
J15	540.273	560.727	562	534.136	563.682	528.955	533.409	538.364	539	540.227	566.864	563.955	539.455	533.636	530.545	519.409	527.864	541.682	526.591	519.364	532.182	548.591	548.864	517.5	522.409	542.273	518.273	529.909	531.364	542.545	547.545	505.545
J16	580.2	577.9	582.15	575.8	569.85	577.45	573.5	568.4	576.4	573.65	583.5	578.55	574.8	578.8	583.5	578.7	580.15	578.9	562.2	566.6	570.75	570.15	580.2	584.35	581.5	573.45	565.15	579.9	577	572.3	582.2	596.5
J17	566.947	521	550.316	519.789	551.474	542.579	543.211	562.789	520.316	545.737	540.947	520.526	533.789	534.105	517	526.263	537.105	573.737	559.316	529.895	533.474	531.895	535.789	539	558.474	543.842	538.053	537.368	517.947	516.895	536.368	538.684
J18
J19	535.333	508.6	552.467	514.733	496.067	531.867	478.867	515.933	514.333	485.533	517.933	515.067	511.667	489.267	544.667	504.8	532.067	534.267	505.8	517.733	531.4	550.467	539.867	509.6	528.133	532.333	519.267	526.133	559.4	528.867	508.333	488
J20	586.87	594.261	591.174	583.609	613.783	614.609	583	608.043	588.043	572.217	590.304	595.261	591.391	614.435	594.391	603.304	595.783	593.13	551.174	603.826	592.783	601.087	569.087	611.826	580.783	559.478	576.348	575.217	565.826	592.043	572.391	579.826
J21
J22
J23
J24
K01
K02
K03	610.083	607.667	605.333	601.833	601.542	605.667	596	598.75	609.875	599.875	609.167	621.708	611.5	627.667	596.833	599.958	600.125	622.958	592.333	575.542	553.792	579.667	564.042	569.458	597.042	621.292	567.792	620.833	616.958	593.875	583	610.083
K04	530.65	554.15	547.2	549	527.25	540	545.3	570.3	543.3	545.8	529.85	544.55	541.5	556.3	560	540.05	537.5	539.65	529.5	555.45	566.4	545.6	546.85	546.1	538.1	558.1	543.25	584.3	549.05	549	538.4	538.65
K05	555.05	552.45	559.5	543.6	541.05	553.55	554.5	546.2	547.2	548.4	568.2	537	548.9	544.4	549.85	552.35	561.7	541.75	547.45	547.75	544.55	551.9	547.2	539.5	543.3	545.1	541.15	557.4	566.85	544.8	551.5	555.05
K06
K07
K08	591	602.533	604.2	594.6	589.133	594.133	583.4	593.2	601.4	607.667	610.6	570.933	571.6	612.467	627.733	593.733	602.733	589.533	620.733	609.867	588	589.267	616.867	579.467	584.333	587.067	605.067	611.6	597.067	599.933	558.067	586.667
K09	516.364	528.909	498.091	522.182	525.818	520.727	490.455	464.909	483.091	501.364	506.727	508.182	494.545	496.818	501.455	523.909	496.636	523.545	481.273	497.455	524.364	498.364	503.909	473.545	491.727	445.636	523.818	484.636	484.909	472.091	503.455	516.364
K10	537.917	531.083	533.75	533.667	596.167	530.667	531.167	513	534.917	535.25	513.083	522.25	529.167	527.167	529.083	539.917	542.917	528.167	539.417	540.083	516.25	513.5	517	543.417	543.417	535.917	537.167	536.167	534.25	529.167	532.833	537.917
K11
K12	534.913	533.522	505.174	534.957	536.913	558.174	546.217	545.826	521.348	537.696	534.652	529	532.522	513.609	537.478	543.217	548.391	562.304	558.87	537.174	551.696	519.304	539	554.348	549.13	539.783	531.739	529.478	542.609	535.043	537.826	523.174
K13
K14	491.5	491.833	493.917	491.333	493.667	496.083	489.833	494.75	496	496.25	488.833	488.75	490.917	496.083	489.083	496.167	494.417	496.75	494.417	491.167	490.917	492.083	493.083	490.25	493.083	489.25	490.583	484.833	498.583	494.917	488.917	495.667
K15
K16
K17
K18
K19	630.95	616.7	642.55	624.05	653.3	639.8	592.2	638.3	641.35	636.05	666.1	630	625	646.4	634.95	617.55	639.6	619.3	659.4	664.1	616.5	621.65	581.3	637.85	655.1	628.15	651.15	641.95	629.9	628.75	617.55	650.6
K20
K21
K22
K23
K24
L01	546.25	519.562	523.562	539.062	522.5	551.625	561.25	542.375	539.562	564.062	562	541.75	524.188	550.75	548.812	553	555.062	548.25	512.438	537.875	549.312	556.125	535.562	544	546.562	552.062	558.375	543	562.5	556.812	546.75	554.688
L02
L03	578.5	562.389	548.444	542.944	567.444	548.556	559.778	529.556	533.111	552	546.333	571.111	547.889	542.222	532.5	552.5	544.611	555.611	550.056	530.5	534.833	543	570.333	538.889	538.889	553.611	531.5	553.111	560.389	550.444	550.5	557.889
L04	476	459.077	443.769	498.231	457.231	460.385	447.769	467.231	452.538	488.308	457.846	463.769	468.077	462	461.692	467.923	437.923	483.769	455.923	441.231	469.077	445.846	463.462	451.538	499.308	493.077	457.923	448.923	474.846	476.231	458.231	462
L05	551.667	541.8	555.867	543.733	541.4	559.2	541.733	540	582.533	515.4	551.467	558.2	568.533	539.333	554.067	567.933	564.467	556.133	560.8	536.4	554.467	533.733	525.6	576.467	535.6	534.733	535.533	538.8	556.133	547.867	529.4	551.667
L06
L07	554	557.308	588.692	534.769	580	573.692	586.231	593.692	569.615	566.154	524.462	577.462	583.538	563.385	531.846	552	566.692	578.692	605.846	573.769	577.385	550.077	581.308	564.923	565.077	592.769	586	565.846	596.769	600.538	560.385	554
L08
L09
L10	543.071	487.5	559.286	549.857	523.571	539.071	515.429	517.929	514.286	587.143	566.643	534.5	538.643	573.571	549.143	534	543.143	537.286	568.214	536.071	562.286	528.714	540.214	535.571	527.357	463.357	550	537.714	540.714	587.5	520.857	543.071
L11	527.667	563.933	502.8	526.267	553.133	521.4	571.733	512.133	501.733	550.067	504.667	570.533	516.4	506.8	525.8	534.867	523.533	562	493.733	524.067	515.667	534.467	531.2	524.8	532.333	519.2	521.267	578.067	557	552.733	543.733	550.133
L12	603.9	584.3	582.3	594.3	589.7	590	600.2	581.1	590.9	595.3	560.3	567.1	590.2	600.6	584.8	611.4	588.5	585.8	577.7	568.7	587.5	580	596.4	579.9	594.2	591	599.6	600	572.9	596.5	601.8	616.5
L13
L14
L15	557	569.769	550.615	563.615	564.385	566.154	563.615	562.538	568.154	572.308	560.923	563.077	564.308	564.923	551.692	573.462	563.308	563.923	542.846	561.462	567.308	573.769	573.846	566.769	566.769	564.462	572.615	570.385	573.692	566.615	564.077	546.462
L16
L17	599	587.769	547.692	586.077	581.154	548.385	573.154	565.462	572.692	546.923	572.077	584.077	580.308	566.385	577.538	585.538	603.231	551.462	578.615	593.385	593.692	574.462	586.154	598	598.692	572.231	595.923	572.692	570.615	593.769	575.923	584.231
L18
L19	470.562	457.25	467.5	471.75	488.812	476.188	461.688	479	485.562	463.625	471.875	472.438	471.062	473.562	472.312	501.938	476.688	483.188	473.875	469.875	482.125	485.312	474.562	466.562	481.688	480.875	478.5	478.5	477.438	490.562	471.625	459.75
L20
L21
L22
L23
L24
M01	621.688	594.812	609.938	654.875	620.25	623.812	623.75	628.438	649.312	659	622.25	614.5	642	614.25	614.75	635.75	633.438	625.625	618.625	610.125	609.188	627.625	664.938	661.562	631.312	584.188	662.375	597.062	621.812	641.125	606.375	621.688
M02
M03
M04	543	550.75	544.875	567.125	529.25	530.25	560.75	552.625	549.625	571.5	564.25	548.375	534.375	566	581.625	537.75	562.125	570.375	538.625	509.625	562.375	570.125	527.125	556.25	555.75	542.5	540.5	557.625	556.25	538.625	553.25	543
M05	524.955	517.045	514.818	519.364	523.545	516	521.864	508.455	524.455	509.909	518.909	533.364	522.773	516.409	518.545	523.864	523.955	518.182	526.364	539.182	491.682	513	520.682	530.864	504.455	526.591	515.409	527.364	506.5	514.636	516.591	524.045
M06
M07
M08
M09	648.273	607.727	616.136	603.455	611.136	635.773	606.591	604.227	616.5	607.545	612.409	622.5	606.545	625.045	601.591	615.273	611.364	591.5	627.773	615.455	622.818	615.5	617	628.955	617.636	578.955	628.727	625.5	642.273	610.636	621.909	634
M10
M11	468.214	458.714	444.786	511.857	438.571	461.143	436.929	464.357	462.643	479.571	459.214	504.643	467.786	485.571	460.643	481.571	464	504.429	484.286	475.214	496.5	461.286	474	486.643	482.643	475.714	475.286	490.071	480.429	462.857	479.143	478.857
M12	582.333	555.667	582.889	577.556	549.389	563.778	577.778	568.333	577.944	578.889	583.222	552.778	572.722	558.722	557.611	565.167	576.778	564.833	561.167	576.556	571.222	562.667	572.444	573.222	562.278	563.167	576.222	590	578.611	575.167	582.111	582.333
M13
M14
M15	571	556.071	525.929	573.429	554.214	554.357	557.643	558.857	589.786	610.571	531.571	561.5	534.143	551.214	570.143	602.714	532.571	550.5	559.286	567.214	559.071	560.286	592.143	590.357	556.714	546.643	551.857	559.643	560	582.929	564.643	547.929
M16
M17
M18	606	596.5	604.286	595.357	597.714	591	605.786	610.929	605.5	595.429	609.286	595.357	600.143	609.286	610.929	605.214	599.286	608.857	609.429	606.786	611.643	609.357	608.357	599.929	609.214	603.214	607.071	610.143	606.214	604.071	610.857	604.143
M19	525	523.8	530.7	534.1	536.95	529.35	523.15	540.95	515.6	521.35	504.3	521.35	510.55	493.75	506.05	502.5	522.45	521.85	558.6	557.2	559.35	518.7	561.15	502.65	524.3	500.2	503.3	510.1	509.95	531.55	533.9	525
M20
M21
M22
M23
M24
N01	330.222	326.667	333.333	335.222	322.333	354.556	322	330.889	321.333	331.222	331.111	317.333	325.889	311.222	328.444	338.222	335.667	327.667	345.778	345.111	325	337.667	328.333	325.889	332.222	334	350.556	338	342.333	296.444	317.556	323
N02
N03	362.759	361.517	368.483	374.724	369.793	356.414	361.931	355.655	365.759	354.724	352.103	356.793	357.138	349.759	340.379	365.69	367.724	348.897	360.931	360.862	349.862	352.103	360.931	358.241	373.552	361.69	366.655	361.966	354.276	358.31	363.586	362.759
N04
N05	554.667	572.417	562.583	566	542.25	570	558	523.917	567.167	558.25	524.75	557.167	551.75	573.083	565	551.917	549.667	572.833	558.167	570.917	556.167	558	552.917	572.417	527.583	553.917	528.25	546.25	571.917	521.667	589	565.667
N06
N07	629.267	606.867	597.333	571.133	603	607.267	591.267	605.467	611.133	614.933	604.533	636.4	597.6	610.067	620.133	601.067	610.667	607.667	614.133	613.733	605.533	608.067	601.2	588.4	614.933	587.533	615.267	601.333	631.333	599.267	610.867	604.8
N08
N09	348.818	384.818	354.909	368.182	367.455	398.273	367.727	396.818	361.636	360.727	364.909	374.545	373.182	366.818	374.545	364.818	363.364	370.091	375.364	338.818	366.182	383.273	363.091	387.545	363.636	373.545	395.545	357.273	379.455	354.636	355.545	372.091
N10
N11
N12	508.667	485.4	482.933	489.067	492.533	497.067	499.467	486.133	486.733	488.733	521.933	503.4	477.4	472	502.667	483.6	517.533	486.133	478.6	476.6	492	482.933	484.133	506.067	473.8	474.933	488.467	463.333	496.467	487.6	491.267	490.733
N13	555.846	542.462	532.385	557.846	546.923	610.308	565.692	550.462	504.692	532.462	554.154	535.769	560.462	515.846	520.462	549.154	568.538	482.846	550	546.231	549.615	535	524.769	551.923	578.462	539.154	534.538	527.231	546.846	558.769	556.846	555.846
N14
N15	547.562	548	544.188	549.125	560.125	550.5	530.938	547.5	556.875	559.812	559.5	559.438	555	566.438	557.75	550.562	560.562	586.5	564.375	547.375	565.812	575.062	564.5	562.562	550.688	540.375	558.688	556.938	538.562	557.5	559.312	529.938
N16
N17	546.789	545.105	532.105	545.895	542.105	540.421	549.526	551.421	552.842	544.211	548	546.526	551.211	550.158	553	549.158	532.895	558.632	549.474	539.684	544.105	544.105	544.947	541.526	539.158	552.895	543.895	538.579	548.947	553.211	539.632	546.789
N18	485.944	511.5	515.944	497.389	505.5	513.889	502.278	526.833	516.722	506.333	499.278	507.056	509.722	504.111	483.333	508.556	510.778	508.167	519	494.111	509.389	488.833	510	485.889	520.056	506.222	514.556	513.5	498.389	506.111	490.611	499.833
N19
N20
N21
N22
N23
N24
O01	546.941	515.824	558.118	566.294	526.765	543	549.059	552.235	541.059	547.235	552.471	549.824	540.235	548.353	555.765	542.471	554.529	540.529	540.824	540.588	548.824	575.412	557.824	538.824	542.353	545.471	546.882	538.706	522.059	544	553.941	546.941
O02
O03	635.875	642.625	641.562	629.562	639.188	642	635.5	628.375	640.875	635.938	635.938	638.688	635.875	637.25	626.25	643.188	649.125	647.875	635.25	640.625	641.75	639.062	637.938	632.875	642.25	633.562	648.375	644	630.125	637.188	641.188	626.125
O04	543.133	504.6	545.667	562	531.333	527.667	529.867	543.933	528.867	533.333	537.067	581.267	528.733	561.4	538	534.533	508.933	520.667	515.733	529.667	476.6	528.867	553.467	535.467	492.067	547.2	528.467	488.933	531.133	529.6	541.8	543.133
O05
O06
O07
O08
O09	497.857	532.571	539.286	513.429	520.357	561.857	540.929	535.643	519.571	506.857	514.429	558.071	519.857	532	526.429	546.357	549.571	511.286	590.429	528.714	560.643	521.714	543.429	543.786	554.643	527.143	523.857	532.643	550.571	512.571	545.286	536.643
O10	556.385	545.308	553.462	561.154	588	555.077	549.692	600.154	579.231	547.769	585.923	500.231	535.308	558.077	618.615	511.462	567.538	558.308	562.077	576.692	564.154	582.769	542.769	578.923	548.846	544	549.538	579.538	580.846	497.615	574.769	556.385
O11	545.864	565.182	543.773	541.409	545.636	543.318	532.455	552.455	551.136	552.591	538.318	545.136	556.591	533.818	524.773	545.909	547.682	548.364	533.545	525.636	543.455	540.136	538.409	520.682	548.818	547.773	538.364	527.227	534.909	547.955	551.364	558.818
O12	501.381	496.095	509.524	497.619	484.095	480.381	506.19	504.238	498.762	491.095	508.905	480.19	506.143	491.286	487.238	479.857	502.619	525.524	509.095	494.286	503.381	498.095	513.286	513.19	504.762	497.857	506.714	505.619	504.952	503.143	490.333	493
O13	560	568.882	570.765	565.294	559.353	549.882	561.706	558.294	552.176	568.765	555.059	568.412	553.941	558.353	553.647	582.471	577.176	567.588	578.353	554.588	554.588	572.059	579.353	562.176	553.412	564.176	570.529	566.294	568.059	579.647	567.588	570.176
O14	599.389	583.278	576.889	608.778	601	579.111	604.556	603.778	552.444	587.667	580.944	590.556	597.278	581.167	564.5	570.111	547.333	556.222	584.056	581.833	561.667	550.5	577.722	570.389	588.556	574.333	602.944	564.444	559.667	574.444	571.833	599.389
O15	499.429	507.786	488.429	530.714	509.929	533.071	524.786	526.5	496.429	519.857	523	512.643	517.357	533.643	517.714	502.929	495.857	517.5	518.214	476.429	514	524.929	507.357	551.714	521.286	524.5	512.214	507.643	524.571	502.929	549.929	499.429
O16
O17	493.227	481.045	504.091	502.091	525.5	517.955	475.455	488.5	490.727	503.5	494.545	509.364	516.227	516.773	494.318	486.682	484.682	502.455	489.409	475.227	483.5	470.727	484.091	507.727	508.409	528	503.455	490.136	503.636	497.682	478.682	496.864
O18	613.5	626.857	630.571	598.5	628.357	630	643.786	628.357	624	635.143	634.071	633.5	632	641.929	634.857	621.214	628	631.429	606.929	621.5	630.786	638.214	600.5	625.786	630.786	617.571	630.929	627.5	636	633	615.714	629.071
O19
O20
O21
O22
O23
O24
P01
P02	563.211	541.158	523.895	530.684	551.421	548.789	519.789	551.053	531.526	532.579	532	556.263	521.105	524.263	563	516.947	519.053	553.053	554	542.632	553.895	543.158	526.105	549.842	550.368	538.158	521.632	534.316	535.105	563.158	540.211	563.211
P03	514.476	524.571	524.952	521.667	515.143	525.857	521.571	524.333	526.476	526.19	526.571	516.429	522	523.19	522.476	524.571	513.857	521.857	524.81	522.905	519.619	524.857	532.19	517.381	528.476	525.81	520.19	524.048	527.238	520.952	524.286	514.476
P04
P05
P06
P07
P08
P09	569.476	575.429	578.667	573.905	571.381	574.857	575.524	568.762	569.857	566.714	574.81	570.143	576.048	577.667	569.81	578.429	588.81	580.143	577.238	584.81	573.762	577.714	568.619	583.667	573.857	568.048	580.619	570.095	570.905	575.952	574.381	564.19
P10	524.632	508.421	498.737	495.316	506.947	499.526	515.737	507.211	512.842	520.368	492.316	493.895	509.737	506.842	502.632	522.053	513.579	520.632	517.526	519.684	518.947	506.316	532.947	512.263	511.684	518.421	522.316	497.105	495.684	531.421	503.368	519.789
P11
P12
P13	579.9	581.45	595.75	587.6	591.9	594.8	600.1	595.1	593.35	590.75	592.2	585.4	601.75	594.15	596.05	592.3	604.1	591.8	593	592.95	595.95	590	601.1	595.05	596.25	585.65	585.25	598.05	593.35	585.75	604.45	589.2
P14
P15
P16	493.933	490.467	522.4	497.933	522.467	515.733	497.533	497.8	499.067	506	500.2	509.2	509.133	504.067	522.6	501.067	495.467	518.333	514.733	491.8	507.333	486.733	509.333	506.133	521.4	519.267	523	531.8	505.867	507.133	515.733	504
P17	627	614.222	643.444	627.333	633.778	594	627.667	612	608.889	595.778	626.444	612	633.222	571	622.556	629.667	620.333	632.889	632.333	631.111	604.889	628.333	606.111	608.778	616.667	623.889	661.778	611.889	623.778	643.889	639.222	590.667
P18	532.667	532.467	530.267	537	514.733	530.467	532.667	524.533	524	523.133	507.733	510.533	533.333	515.267	538.2	530.467	525.467	523.933	526.333	524.667	525	528.267	532.667	586.667	530.4	533.4	536.933	517.867	528.267	548.267	536.133	532.667
P19
P20	571.227	561.091	564.955	537.136	551.727	535.455	538.682	548.955	522.136	535.773	554.727	545.5	532.136	528.455	536.136	527.636	564.091	585	541.273	544.955	558.045	554.545	551.318	529.818	537.818	544.5	554.591	527.364	516.636	559.091	539.818	571.227
P21
P22
P23
P24

## Sheet: PCV
PCV

## Sheet: DA-Normalized
DA Normalized to Background (Abs(DA-Background))
	1	2	3	4	5	6	7	8	9	10	11	12	13	14	15	16	17	18	19	20	21	22	23	24	25	26	27	28	29	30	31	32
A01	61.8333	56.0694	63.2222	68.3889	61.9861	61.0833	60.4861	61.6111	64.125	59	57.3194	62.6944	57.9306	63.75	59.5694	67.2361	60.9722	62.9028	63.9028	62.5	53.3472	65.0139	62.5972	61.5556	61.1389	60.9861	66.7639	59.2778	55.8333	60.8333	66.1806	56.7083
A02	0	0	0	0	0	0	0	0	0	0	0	0	0	0	0	0	0	0	0	0	0	0	0	0	0	0	0	0	0	0	0	0
A03	0	0	0	0	0	0	0	0	0	0	0	0	0	0	0	0	0	0	0	0	0	0	0	0	0	0	0	0	0	0	0	0
A04	0	0	0	0	0	0	0	0	0	0	0	0	0	0	0	0	0	0	0	0	0	0	0	0	0	0	0	0	0	0	0	0
A05	0	0	0	0	0	0	0	0	0	0	0	0	0	0	0	0	0	0	0	0	0	0	0	0	0	0	0	0	0	0	0	0
A06	21.875	19.7857	11.7679	15.2321	2.80359	14.9286	60.8929	46.6607	8.76785	37.3929	23.875	46.0179	28.6964	17	2	27.4821	22.6607	27	42.1964	35.3036	22.1786	15.6607	62.9107	10.9643	7.73215	39.4821	8.57144	16.5179	47.4464	13.1607	46.0536	28.7857
A07	59.7788	41.8365	55.3558	52.1154	41.0481	20.3077	47.4231	46.7596	60.75	70.9135	44.5865	29.4231	16.3846	30.0288	53.3654	45.8942	49.1058	29.7308	65.8173	43.9231	60.3462	13.4808	53.8654	89.7115	42.3462	51.8462	53.6154	41.5865	72.2115	53.5673	54.4231	12.5769
A08	81.75	83.5	136	53.5	74.125	98.375	87.375	84	105.375	93.125	72.625	85	68.625	80.375	95.625	116.875	94.375	75.375	83.75	79.25	79.125	84.25	94.875	95.5	73.125	94.125	90.625	51	99	86.5	81.25	56.125
A09	89.25	66.7679	100.804	98.2857	87.8393	104.571	87.1786	89.6607	81.9821	96.625	88.1786	91.3571	82.1071	82.2143	92.7143	111.143	100.893	71.9286	71.625	83.6786	80.6607	85.3393	82.9643	79.1607	83.6964	57.1429	85.625	93.5	92.375	94.0893	87.1071	88.5
A10	0	0	0	0	0	0	0	0	0	0	0	0	0	0	0	0	0	0	0	0	0	0	0	0	0	0	0	0	0	0	0	0
A11	54.7361	69.2083	36.625	36.4583	52.7778	37.2361	58.4028	40.2917	30.9722	59.625	50	52.4722	53.6945	73.0972	49.6389	75.8333	69.6389	79.1528	71.5695	72.625	66.0833	57.7361	44.0417	72.5555	45.4583	1.88892	44.3333	50.5139	18.6528	51.2083	82.3472	74.2639
A12	0	0	0	0	0	0	0	0	0	0	0	0	0	0	0	0	0	0	0	0	0	0	0	0	0	0	0	0	0	0	0	0
A13	0	0	0	0	0	0	0	0	0	0	0	0	0	0	0	0	0	0	0	0	0	0	0	0	0	0	0	0	0	0	0	0
A14	0	0	0	0	0	0	0	0	0	0	0	0	0	0	0	0	0	0	0	0	0	0	0	0	0	0	0	0	0	0	0	0
A15	0	0	0	0	0	0	0	0	0	0	0	0	0	0	0	0	0	0	0	0	0	0	0	0	0	0	0	0	0	0	0	0
A16	124.985	122.25	110.228	134.522	141.382	91.1985	95.5735	114.941	98.9191	84.5	124.331	106.507	131.044	112.919	118.015	128.051	147.375	88.0662	149.478	82.9485	93.7353	127.787	95.478	54.4044	131.574	140.338	111.949	99.9044	86.5735	87.2794	121.338	118.169
A17	206.375	198.25	181.042	192.042	195.667	214.792	200.625	206.167	215.042	176.167	195.542	213.917	200	233.208	197.833	185.917	188.292	222.958	201.833	186.708	207.208	206.25	187	168.792	205.5	206.875	187.458	200.125	201.875	191.5	192.875	204.75
A18	39.6	57.35	55.95	16.425	35.225	59.15	23.5	44.125	44.85	9.95001	31.875	27.8	4.04999	26.225	42.1	78.175	95.275	34.425	43.1	60.125	36.65	4.875	36.975	55.15	45.5	50.475	16.275	39.8	24.2	62.025	48.95	51.3
A19	0	0	0	0	0	0	0	0	0	0	0	0	0	0	0	0	0	0	0	0	0	0	0	0	0	0	0	0	0	0	0	0
A20	239.55	207.05	174.925	207.175	197.025	254.425	231.425	209.25	223.1	191.15	215.625	209.3	229.7	230.575	216.825	180.275	205.1	235.825	209.525	218.675	220.7	264.925	204.25	212.15	252.75	232.75	213.725	208.825	236.725	213.55	216.15	231.075
A21	0	0	0	0	0	0	0	0	0	0	0	0	0	0	0	0	0	0	0	0	0	0	0	0	0	0	0	0	0	0	0	0
A22	0	0	0	0	0	0	0	0	0	0	0	0	0	0	0	0	0	0	0	0	0	0	0	0	0	0	0	0	0	0	0	0
A23	0	0	0	0	0	0	0	0	0	0	0	0	0	0	0	0	0	0	0	0	0	0	0	0	0	0	0	0	0	0	0	0
A24	0	0	0	0	0	0	0	0	0	0	0	0	0	0	0	0	0	0	0	0	0	0	0	0	0	0	0	0	0	0	0	0
B01	0	0	0	0	0	0	0	0	0	0	0	0	0	0	0	0	0	0	0	0	0	0	0	0	0	0	0	0	0	0	0	0
B02	169.75	183.35	183.683	172.517	183.8	186.833	180.942	191.1	173.575	166.5	174.142	181.25	169.908	169.975	181.658	189.033	169.692	190.617	187.658	167.633	172.117	179.575	193.133	173.983	171.933	164	163.883	172.7	164.817	194.958	184.1	159.042
B03	39.9342	46.2895	54.8618	45.0526	43.1118	44.0658	46.1645	55.1974	56.6776	49.8421	52.1184	62.6316	24.5658	72.5329	55.6842	33.8816	58.9737	60.0461	63.1776	52	44.1645	45.9276	51.6316	30.8158	39.3421	66.0197	45.2105	75.9934	82.3618	59.3947	44.2961	43.3289
B04	0	0	0	0	0	0	0	0	0	0	0	0	0	0	0	0	0	0	0	0	0	0	0	0	0	0	0	0	0	0	0	0
B05	0	0	0	0	0	0	0	0	0	0	0	0	0	0	0	0	0	0	0	0	0	0	0	0	0	0	0	0	0	0	0	0
B06	0	0	0	0	0	0	0	0	0	0	0	0	0	0	0	0	0	0	0	0	0	0	0	0	0	0	0	0	0	0	0	0
B07	0	0	0	0	0	0	0	0	0	0	0	0	0	0	0	0	0	0	0	0	0	0	0	0	0	0	0	0	0	0	0	0
B08	67.3269	63.3846	63.2692	78.6154	73.4327	54.9615	57.3173	71.1827	71.3942	46.7885	57.1058	89.7019	65.3461	62.1058	100.798	71.6058	66.8558	59.9808	64.4039	63.2019	59.4615	57.9327	73.3365	66.6539	70.5481	66.8558	87.6346	61.1442	66.3173	74.7019	70.9519	59.2692
B09	0	0	0	0	0	0	0	0	0	0	0	0	0	0	0	0	0	0	0	0	0	0	0	0	0	0	0	0	0	0	0	0
B10	149.87	157.397	151.337	115.511	140.875	162.571	158.353	168.152	161.516	158.147	138.098	161.12	159.788	163.37	141.707	153.228	155.658	142.473	159.408	158.63	157.082	166.082	158.478	146.06	144.245	148.457	150.723	149.353	162.201	163.832	153.973	141.005
B11	59.0972	109.889	65.9583	66.9167	58.2361	93.2361	101.264	95.2083	56.6667	92.125	65.3055	106.083	64.8611	83.625	120.222	89.4305	70.8611	83.1111	55.1528	72.7222	98.6805	63.5278	111.889	46.9028	79.875	107.944	103.625	91.4305	62.9583	58.0833	78.4445	95
B12	0	0	0	0	0	0	0	0	0	0	0	0	0	0	0	0	0	0	0	0	0	0	0	0	0	0	0	0	0	0	0	0
B13	0	0	0	0	0	0	0	0	0	0	0	0	0	0	0	0	0	0	0	0	0	0	0	0	0	0	0	0	0	0	0	0
B14	119.167	164.167	156.625	154.417	159.333	189.667	162.958	184.375	156.583	154.875	156.5	146.25	148.667	149.167	150.708	152.75	159.708	175.875	143.792	157.333	144.5	109.708	131.167	165.208	154.833	155.125	151.958	181.75	144.25	177.583	151.708	152.042
B15	0	0	0	0	0	0	0	0	0	0	0	0	0	0	0	0	0	0	0	0	0	0	0	0	0	0	0	0	0	0	0	0
B16	0	0	0	0	0	0	0	0	0	0	0	0	0	0	0	0	0	0	0	0	0	0	0	0	0	0	0	0	0	0	0	0
B17	103.942	104.042	104.975	121.675	140.417	153.142	113.475	139.608	166.467	164.042	88.3917	131.475	54.5666	124.317	146.208	135.117	122.883	145.608	124.183	76.4833	93.9416	93.7333	115.967	116.725	89.1834	118.592	106.283	139.008	115.308	107.792	138.533	86.8666
B18	0	0	0	0	0	0	0	0	0	0	0	0	0	0	0	0	0	0	0	0	0	0	0	0	0	0	0	0	0	0	0	0
B19	144.51	156.923	86.9327	149.769	100.75	134.596	104.048	134.837	139.654	125.654	175.49	149.385	139.548	129.913	148.462	154.904	141.798	72.5865	110.952	124.529	137.01	111.577	136.144	97.2115	127.894	116.298	127.115	133.49	148.365	134.288	126.885	170.577
B20	97.5	86.6875	99.9375	92.25	84.5	88.8125	84.4375	72.0625	84.125	104.5	91.3125	99.25	38.375	77.6875	103.438	87.6875	100.375	108.75	82.9375	91.0625	97	68.6875	118.25	60.3125	83.625	93.6875	98.5625	108.438	80.25	97.9375	92.3125	111.25
B21	0	0	0	0	0	0	0	0	0	0	0	0	0	0	0	0	0	0	0	0	0	0	0	0	0	0	0	0	0	0	0	0
B22	0	0	0	0	0	0	0	0	0	0	0	0	0	0	0	0	0	0	0	0	0	0	0	0	0	0	0	0	0	0	0	0
B23	0	0	0	0	0	0	0	0	0	0	0	0	0	0	0	0	0	0	0	0	0	0	0	0	0	0	0	0	0	0	0	0
B24	0	0	0	0	0	0	0	0	0	0	0	0	0	0	0	0	0	0	0	0	0	0	0	0	0	0	0	0	0	0	0	0
C01	0	0	0	0	0	0	0	0	0	0	0	0	0	0	0	0	0	0	0	0	0	0	0	0	0	0	0	0	0	0	0	0
C02	172.221	183.566	163.147	169.956	178.346	139.074	158.64	158.853	180.162	149.132	162.838	187.662	157.184	155.956	144.316	157.162	124.765	151.89	173.662	155.537	152.934	152.89	174.279	168.426	171.25	165.912	181.537	158.882	177.132	167.515	193.669	189.199
C03	163.425	165.15	164.525	146.3	138.2	151.65	158.075	187.45	158.55	156.125	139.45	203.55	159.3	164.3	172.275	175.95	164.75	176.175	127.425	159.625	156.8	139.775	169	163.85	163.075	145.85	162.625	181.975	155.625	127.025	185.35	171.675
C04	0	0	0	0	0	0	0	0	0	0	0	0	0	0	0	0	0	0	0	0	0	0	0	0	0	0	0	0	0	0	0	0
C05	0	0	0	0	0	0	0	0	0	0	0	0	0	0	0	0	0	0	0	0	0	0	0	0	0	0	0	0	0	0	0	0
C06	79.225	123.45	105.75	173.175	156.7	152.75	78.125	170.225	130.85	145.2	102.7	113.275	108.025	142.15	143.325	126.025	158.825	134.425	161.225	135.25	133	156.5	134.5	153.175	117.325	154.9	125.425	144.075	99.6	132.825	202.125	153.775
C07	198.49	179.577	176.837	167.221	155.519	170.779	175.154	167.798	178.087	196.221	190.75	183.548	178.298	200.346	181.375	171.365	205.019	193.904	190.865	199.135	179.923	188.721	172.288	205.019	201.548	192.423	205.587	169.221	190.308	168.038	193.99	197.25
C08	100.143	107.661	117.679	101.304	121.429	127.571	88.1071	124.679	104.232	83.1429	111.571	115.625	99.0357	90.9821	83.6786	120.232	145.768	114.071	102.143	111.696	92.4821	113.929	113.196	92.4821	118.589	100.732	80.5357	111.143	106.393	99.375	139.446	106.857
C09	0	0	0	0	0	0	0	0	0	0	0	0	0	0	0	0	0	0	0	0	0	0	0	0	0	0	0	0	0	0	0	0
C10	85.8125	74.1875	85.6875	95	107	85.625	95.75	78.875	54.875	74	91.625	85.25	74.1875	95.25	95.75	102.062	118.5	92.875	104.25	84.6875	81.25	73.4375	86.3125	71.5625	87.5	83	72.8125	101.75	78.3125	99.5625	88.375	77.125
C11	0	0	0	0	0	0	0	0	0	0	0	0	0	0	0	0	0	0	0	0	0	0	0	0	0	0	0	0	0	0	0	0
C12	188.15	256.4	237.25	240.125	223.425	242.15	245.125	240.075	224.925	225.575	259.375	230.875	253.275	234.2	225.6	219.75	270.425	248	219.9	223.25	243.175	245.675	238.925	240.175	205.25	260.825	226.025	215.8	277.175	258.7	249.425	195.275
C13	98.6058	112.144	99.9711	125.125	85.25	107.673	92.5385	114.269	99.7019	114.712	116.692	73.0385	96.625	97.9039	96.25	64.7404	87.4615	76.2885	80.4039	117.837	88.5961	95.6154	91.5	103.76	64.7211	113.356	89.1154	88.1827	77.4615	84.9327	92.0673	108.779
C14	0	0	0	0	0	0	0	0	0	0	0	0	0	0	0	0	0	0	0	0	0	0	0	0	0	0	0	0	0	0	0	0
C15	92.1607	103.077	108.839	90.1786	84.2202	108.917	93.506	85.7024	105.607	97.3274	96.119	99.8393	98.0119	97.4107	97.1131	100.506	97.9048	119.589	98.9881	105.321	84.7321	129.018	82.6548	108.31	101.244	106.548	88.25	91.3869	110.696	96.8869	103.458	100.875
C16	0	0	0	0	0	0	0	0	0	0	0	0	0	0	0	0	0	0	0	0	0	0	0	0	0	0	0	0	0	0	0	0
C17	151.029	157.24	157.048	155.327	150.827	149.26	171.038	159.096	152.5	149.827	160.192	156.942	156.673	170.837	179.192	162.067	151.721	154.394	147.163	158.125	157.596	131.25	162.49	156.038	162.471	145.788	156.202	154.673	151.269	160.587	158.933	144.981
C18	177.833	163.167	153.875	157.708	166.792	153.833	162.625	169.75	144.708	171.167	167	162.917	159	153.708	167.208	153.833	154.792	158.792	175.75	131.042	131.208	169.542	159.792	156.458	148.917	156.5	162	204.292	175.25	152.792	163.875	145.958
C19	89.05	150.425	118.375	121.7	33.475	131.2	118.4	104.6	117.125	128.075	102.875	126.2	110.725	100.375	104.975	106.425	171.025	113.325	136.375	92.4	114.225	115.3	118.675	93.1	112.175	115.175	144.775	131.15	126.375	128.375	59.975	195.35
C20	0	0	0	0	0	0	0	0	0	0	0	0	0	0	0	0	0	0	0	0	0	0	0	0	0	0	0	0	0	0	0	0
C21	0	0	0	0	0	0	0	0	0	0	0	0	0	0	0	0	0	0	0	0	0	0	0	0	0	0	0	0	0	0	0	0
C22	0	0	0	0	0	0	0	0	0	0	0	0	0	0	0	0	0	0	0	0	0	0	0	0	0	0	0	0	0	0	0	0
C23	0	0	0	0	0	0	0	0	0	0	0	0	0	0	0	0	0	0	0	0	0	0	0	0	0	0	0	0	0	0	0	0
C24	0	0	0	0	0	0	0	0	0	0	0	0	0	0	0	0	0	0	0	0	0	0	0	0	0	0	0	0	0	0	0	0
D01	37.1827	20.1346	14.25	29.6731	33.7596	2.09613	18.9135	1.7981	30.9904	32.5481	52.3365	28.8269	20.2308	27.1731	4.96155	35	22	32.0769	8.86536	16.8558	20.5865	12.7211	47.5	6.44232	19.8269	16.125	1.39423	23.625	5.69232	5.625	15.4231	38.0961
D02	96.15	63.7	83.8	123.775	110.4	86.7	84.425	41.65	28.175	98.5	125.475	93.275	116.525	87.575	91.65	64.175	100.15	98.95	44.15	83.575	83.475	57.3	75.2	117.15	111.975	153.525	84.825	34	3.92499	154.525	118.725	97.525
D03	37.5833	11.0417	26.125	20.7917	15.625	6.25	8.375	10.5833	30.8333	29.8333	0.833313	12.8333	22.5417	4.375	28.8333	7.45831	2.58331	22.375	26.5417	22.5417	20.375	18.7917	10.5417	0.5	4.79169	27.7083	8.70831	40.125	3.91669	0.75	4.33331	1
D04	187.963	153.632	153.471	163.647	148.375	154.456	125.632	181.985	180.61	158.625	165.213	139.904	160.941	129.36	127.897	166.331	161.441	178.574	171.066	158.368	166.801	181.772	184.147	168.721	171.162	152.875	171.426	170.507	160.809	167.463	142.456	148.654
D05	8.82953	37.4886	39.75	5.44318	17.8636	14.5795	26.875	14.9318	9.48865	15.3864	38.7159	5.40912	39.7159	22.1932	13.9659	25.6023	32.8864	32.8523	67.0455	92.1477	27.75	35.8977	62.1477	33.4545	23.4545	9.06818	60	37.8864	48.3295	87.3409	55.8409	18.8295
D06	97.0417	119.583	99.25	119.083	99.9167	100.458	110.458	107.458	118.583	104.708	104.375	155.25	118.167	100.792	107.542	109.125	103.458	116.458	104.417	134.542	91.8333	99.2917	131.792	105.542	86.3333	102.75	92.3333	101.958	88.9583	91.2083	122.75	142
D07	0	0	0	0	0	0	0	0	0	0	0	0	0	0	0	0	0	0	0	0	0	0	0	0	0	0	0	0	0	0	0	0
D08	0	0	0	0	0	0	0	0	0	0	0	0	0	0	0	0	0	0	0	0	0	0	0	0	0	0	0	0	0	0	0	0
D09	150.375	141.51	127.452	128.058	148.125	137.481	141.077	88.6058	130.654	133.529	67.7211	129.442	159.385	146.913	127.24	121.885	97.6635	131.308	99.9423	141.183	110.298	138.817	79.0961	138.452	117.558	147.221	81.3173	133.875	142.548	105.375	132	91.6346
D10	0	0	0	0	0	0	0	0	0	0	0	0	0	0	0	0	0	0	0	0	0	0	0	0	0	0	0	0	0	0	0	0
D11	0	0	0	0	0	0	0	0	0	0	0	0	0	0	0	0	0	0	0	0	0	0	0	0	0	0	0	0	0	0	0	0
D12	0	0	0	0	0	0	0	0	0	0	0	0	0	0	0	0	0	0	0	0	0	0	0	0	0	0	0	0	0	0	0	0
D13	138.417	115.167	125.417	129.917	124.625	120.458	129	116.75	130.458	112.792	126.958	131.083	145.417	138.458	136.208	119.167	121.458	105.833	159.75	115.792	115.333	133.458	122.792	131.667	128	132.417	118.542	110.333	121.792	116.833	125.125	132.292
D14	0	0	0	0	0	0	0	0	0	0	0	0	0	0	0	0	0	0	0	0	0	0	0	0	0	0	0	0	0	0	0	0
D15	169.356	177.837	114.904	179.769	170.615	138.375	153.163	160.173	170.308	137.74	166.952	173.077	178.212	170.846	169.798	170.01	162.413	168.058	164.962	156.99	183.452	162.288	165.702	155.212	160.375	168.875	170.692	142.404	163.106	163.163	174.894	176.221
D16	0	0	0	0	0	0	0	0	0	0	0	0	0	0	0	0	0	0	0	0	0	0	0	0	0	0	0	0	0	0	0	0
D17	0	0	0	0	0	0	0	0	0	0	0	0	0	0	0	0	0	0	0	0	0	0	0	0	0	0	0	0	0	0	0	0
D18	131.089	88.5893	89.7143	104.589	92.9286	85.0536	111.089	79.6429	88	106	108.054	101.75	79.2857	109.286	76.0179	72.1607	92.6964	52.25	84.8929	80.3571	75.7857	81.9821	80.8036	82.3214	81.7857	98.0179	101.357	101	105.286	81.8393	81.5179	56.1786
D19	0.568176	67.375	66.125	32.3977	60.3523	56.5	63	20.0455	66	55.25	49.625	115.295	38.0682	17.3523	62.4886	14.5682	75.4886	87.0568	67.1364	37.2614	35.1136	28.3636	36.9545	38.6023	16.8182	57.2273	60.875	39.3523	29.2727	81.7727	39.9091	9.18182
D20	103.458	146.708	121.625	154.708	154.875	98.8333	146.917	92.7083	142.292	130.75	133.625	115.458	114.542	142.583	138.417	107.25	127.708	109.958	151.125	137.083	111.167	141.25	124.833	110.25	123.917	92.875	102.625	107.792	138.208	126.417	118.792	106.583
D21	0	0	0	0	0	0	0	0	0	0	0	0	0	0	0	0	0	0	0	0	0	0	0	0	0	0	0	0	0	0	0	0
D22	0	0	0	0	0	0	0	0	0	0	0	0	0	0	0	0	0	0	0	0	0	0	0	0	0	0	0	0	0	0	0	0
D23	0	0	0	0	0	0	0	0	0	0	0	0	0	0	0	0	0	0	0	0	0	0	0	0	0	0	0	0	0	0	0	0
D24	0	0	0	0	0	0	0	0	0	0	0	0	0	0	0	0	0	0	0	0	0	0	0	0	0	0	0	0	0	0	0	0
E01	0	0	0	0	0	0	0	0	0	0	0	0	0	0	0	0	0	0	0	0	0	0	0	0	0	0	0	0	0	0	0	0
E02	0	0	0	0	0	0	0	0	0	0	0	0	0	0	0	0	0	0	0	0	0	0	0	0	0	0	0	0	0	0	0	0
E03	0	0	0	0	0	0	0	0	0	0	0	0	0	0	0	0	0	0	0	0	0	0	0	0	0	0	0	0	0	0	0	0
E04	251.942	236.042	234.208	223.392	239.308	211.45	214.967	226.867	235.342	240.867	245.975	239.792	231.383	226.2	226.817	217.45	224.658	235.208	234.408	225.175	217.2	226.133	245.417	227.475	236.392	224.692	234.833	220.842	229.433	240.433	238.042	247.567
E05	120.481	107.76	120.702	73.8173	85.1058	111.115	108.923	148.144	136.519	94.7308	113.721	79.375	106.625	107.808	75.3942	95.3173	103.01	107.625	71.2115	126.923	113.048	100.933	122.663	123.596	118.529	133.231	136.644	98.1923	112.317	133.971	122.087	92.5577
E06	0	0	0	0	0	0	0	0	0	0	0	0	0	0	0	0	0	0	0	0	0	0	0	0	0	0	0	0	0	0	0	0
E07	180.306	171.875	178.194	168.139	153.75	163.194	180.403	158.736	161.181	166.306	174.903	176.472	163.931	164.472	165.917	191	172.417	165.319	187.306	144.236	169.069	178.764	171.194	155.806	157.153	157.25	182.861	188.403	168.431	171.847	151.361	133.764
E08	153.125	159.432	161.614	149.795	145.875	164.045	173.75	158.057	166.318	147.989	157.034	155.466	167.795	158.955	153.636	151.761	176.909	164.614	157.489	167.636	150	157.83	148.364	154.636	153.955	155.25	154.364	157.705	151.034	148.773	151.33	156.625
E09	220.534	217.989	195.011	192.17	210.42	201.114	186.523	200.409	181.83	193.773	201.375	179.92	210.739	212.489	184.466	198.545	215.841	184.852	181.898	185.375	180.023	184	200.602	208.898	178.102	200.239	190.443	194.818	193.511	203.284	199.409	197
E10	0	0	0	0	0	0	0	0	0	0	0	0	0	0	0	0	0	0	0	0	0	0	0	0	0	0	0	0	0	0	0	0
E11	0	0	0	0	0	0	0	0	0	0	0	0	0	0	0	0	0	0	0	0	0	0	0	0	0	0	0	0	0	0	0	0
E12	119.681	136.014	164.347	132.069	121.222	111.181	143.333	128.361	115.681	67.2778	121.319	123.736	90.4167	133.486	95.7917	133.958	149.903	105.056	114.917	122.736	151.056	119.861	104.472	114.917	101.917	124.153	85.1389	110.111	124.542	134.097	124.264	115.389
E13	0	0	0	0	0	0	0	0	0	0	0	0	0	0	0	0	0	0	0	0	0	0	0	0	0	0	0	0	0	0	0	0
E14	0	0	0	0	0	0	0	0	0	0	0	0	0	0	0	0	0	0	0	0	0	0	0	0	0	0	0	0	0	0	0	0
E15	123	157.333	141.583	133.458	165.542	159.167	139.667	167.292	146.583	155.958	134.375	142.417	143.125	163.083	138.292	143.583	152.5	153.833	140.375	160.708	143.75	147.083	148.542	166	168.583	144.917	154.917	171.625	167.792	153.792	147.708	127.5
E16	0	0	0	0	0	0	0	0	0	0	0	0	0	0	0	0	0	0	0	0	0	0	0	0	0	0	0	0	0	0	0	0
E17	167.333	173.167	159.25	162.75	150.208	124.458	166.667	157.458	146.958	166.875	157.75	150.417	169.833	149.875	154.25	145.292	157.083	161.917	163.958	162.667	161.417	162.167	187.458	158.958	157.375	121.625	162.792	158.125	169.375	179.958	154.417	177.458
E18	73.9659	68.9545	61.2045	92.2727	21.9432	62.3409	78.5568	63.0568	75.0114	70.0341	69.0341	85.9886	84.5682	76.625	29.5455	101.102	56.6477	57.6477	43.1023	66.0114	68.875	106.261	81.8523	49.0568	62.2273	61.5795	92.5227	64.3523	73.4886	55.7955	39.9659	77.8409
E19	0	0	0	0	0	0	0	0	0	0	0	0	0	0	0	0	0	0	0	0	0	0	0	0	0	0	0	0	0	0	0	0
E20	32.625	5.6875	12.5625	1.625	3.9375	4.3125	34.875	9.125	19.125	33.125	17.9375	1.8125	11.5	4.875	20.25	7.9375	0.1875	3.5625	7.4375	7.0625	4.3125	26.125	20.25	30.5	7.875	13.1875	1.5	16.375	27.3125	1.0625	9	30
E21	0	0	0	0	0	0	0	0	0	0	0	0	0	0	0	0	0	0	0	0	0	0	0	0	0	0	0	0	0	0	0	0
E22	0	0	0	0	0	0	0	0	0	0	0	0	0	0	0	0	0	0	0	0	0	0	0	0	0	0	0	0	0	0	0	0
E23	0	0	0	0	0	0	0	0	0	0	0	0	0	0	0	0	0	0	0	0	0	0	0	0	0	0	0	0	0	0	0	0
E24	0	0	0	0	0	0	0	0	0	0	0	0	0	0	0	0	0	0	0	0	0	0	0	0	0	0	0	0	0	0	0	0
F01	127.617	87.3834	134.883	122.433	94.2667	126.283	95.0917	107.833	126.067	110.742	93.0917	92.3333	98.5167	95.5833	126.333	101.917	101.008	124.783	115.942	114.3	109.558	77.3084	135.575	86.875	125.333	97.8666	102.4	108.667	96.5417	129.342	106.525	102.942
F02	0	0	0	0	0	0	0	0	0	0	0	0	0	0	0	0	0	0	0	0	0	0	0	0	0	0	0	0	0	0	0	0
F03	191.5	178.659	160.83	180.727	187.852	165.102	154.534	175.182	192.011	173.409	154.239	174.489	158.773	189.602	167.534	186.875	150.011	166.898	157.545	158.182	181.568	136.523	180.034	182.42	168.034	158.693	154.682	163.239	175.193	155.614	151.852	158.909
F04	0	0	0	0	0	0	0	0	0	0	0	0	0	0	0	0	0	0	0	0	0	0	0	0	0	0	0	0	0	0	0	0
F05	0	0	0	0	0	0	0	0	0	0	0	0	0	0	0	0	0	0	0	0	0	0	0	0	0	0	0	0	0	0	0	0
F06	0	0	0	0	0	0	0	0	0	0	0	0	0	0	0	0	0	0	0	0	0	0	0	0	0	0	0	0	0	0	0	0
F07	235.17	232.659	231.67	209.159	218.114	236.841	233.75	239.216	239.705	232.807	217.284	208.739	228.148	224.136	248.852	230.08	229.693	238.432	238.875	248.807	222.511	216.284	231.227	211.443	215.307	201.307	224.795	222.489	228.261	231.489	242.761	221.83
F08	92.7917	149.958	125.653	127.417	116.875	100.389	89.9167	141.611	120.667	116.875	121.917	105.958	122.306	121.361	119.458	113.403	112.917	116.375	113.778	116	111.111	121.708	91.2222	122.819	153.528	130.889	144.625	116.528	97.4583	106.806	91.625	98.7917
F09	79.625	35.5833	48.4583	58.4583	72.2083	41.9167	30.7917	52.375	45.0417	50.5833	58.375	60.8333	23	20	18.6667	27.0833	60.75	66.5833	59.3333	73.0417	43.625	50.125	76.5833	22.9583	39.4167	47.2917	56.625	33.75	48.375	72.0833	46.5417	51.2917
F10	116.5	132.58	120.864	73	115.784	114.511	91.0114	115.466	80.5455	119.443	93.9091	113.295	128.591	108.148	86.3977	109.614	140.602	113.534	57.0455	106.284	125.716	101.739	71.8295	89.6705	107.25	102.216	59.1136	13.7614	121.864	93.6932	63.1023	110.875
F11	0	0	0	0	0	0	0	0	0	0	0	0	0	0	0	0	0	0	0	0	0	0	0	0	0	0	0	0	0	0	0	0
F12	43.2308	72.8173	54.6923	53.0289	58.5673	52.9327	35.5385	44.7692	62.7981	54.125	38.4904	34.2308	59.8942	54.1442	45.7885	43.8558	60.2981	39.7019	33.2885	51.7211	46.375	49.7885	38.5	44.3558	42.5481	53.0385	49.5096	58.5865	44.7885	41.3558	43.2115	49.9231
F13	109.95	127.975	157.65	123.25	140.025	139.775	83.15	102.675	128.75	128.325	139.925	112.075	132.25	138.45	124.225	117.775	121.85	157.525	152.5	126.05	158.475	120.675	102.525	145.75	84.225	136.275	134.15	135.975	159.125	169.55	139.325	128.95
F14	49.1166	47.525	54.5	61.4416	61.625	92.3834	86.1334	56.4833	70.65	49.2833	46.4583	47.8834	53.4334	37.175	64.85	55.6334	57.7584	48.6334	63.175	78.7333	62.325	46.3084	47.1583	65.3	49.5584	37.0917	57.0584	62.7584	45.6	51.7667	49.4334	53.1166
F15	0	0	0	0	0	0	0	0	0	0	0	0	0	0	0	0	0	0	0	0	0	0	0	0	0	0	0	0	0	0	0	0
F16	115.6	99.925	105.65	130.05	107.175	111.525	100.9	99.875	117.075	89.475	101.85	107.775	113.075	116.675	61.575	97.35	121.325	121.675	86.05	115.4	151.1	111.75	105.3	92.875	37.45	138.35	128.65	112.875	41.275	96.5	97.175	133.8
F17	0	0	0	0	0	0	0	0	0	0	0	0	0	0	0	0	0	0	0	0	0	0	0	0	0	0	0	0	0	0	0	0
F18	0	0	0	0	0	0	0	0	0	0	0	0	0	0	0	0	0	0	0	0	0	0	0	0	0	0	0	0	0	0	0	0
F19	0	0	0	0	0	0	0	0	0	0	0	0	0	0	0	0	0	0	0	0	0	0	0	0	0	0	0	0	0	0	0	0
F20	42.025	35.45	18.275	5.02502	21.425	34.45	26.1	33.425	16.225	23.125	25.15	29.775	25.9	51.925	28.025	35.5	31.275	26.75	14.225	29.625	30.65	35.1	37.025	31.05	28.75	4.92499	41.65	27.875	7.77502	32.375	32.575	22.8
F21	0	0	0	0	0	0	0	0	0	0	0	0	0	0	0	0	0	0	0	0	0	0	0	0	0	0	0	0	0	0	0	0
F22	0	0	0	0	0	0	0	0	0	0	0	0	0	0	0	0	0	0	0	0	0	0	0	0	0	0	0	0	0	0	0	0
F23	0	0	0	0	0	0	0	0	0	0	0	0	0	0	0	0	0	0	0	0	0	0	0	0	0	0	0	0	0	0	0	0
F24	0	0	0	0	0	0	0	0	0	0	0	0	0	0	0	0	0	0	0	0	0	0	0	0	0	0	0	0	0	0	0	0
G01	205.375	198.625	190.75	180	183.375	192	200.875	199.375	188.875	204.375	214	206.125	188.875	180	204.125	189.75	200.5	188.875	203.375	190.375	206.375	190.25	189.75	202.5	196.5	191.625	207	185.875	195.875	202.75	196	208.25
G02	152.356	184.548	203.606	163.404	179.692	183.183	189.971	203.76	155.471	179.529	176.846	206.76	179.769	175.635	165.231	203.942	176.115	177.519	165.788	199.654	144.5	186.731	198.394	192.769	182.077	186.452	192.625	194.808	187.981	171.269	173.76	178.837
G03	198.696	146.25	115.839	115.982	187.679	134.107	128.232	97.8214	108.911	125.536	125.5	121.964	134.804	126.304	125.839	129.518	155.464	127.357	136.089	78.8214	107.679	122.75	127.946	116.107	134.321	131.018	107.679	112.054	164.446	123.071	122.286	137.446
G04	0	0	0	0	0	0	0	0	0	0	0	0	0	0	0	0	0	0	0	0	0	0	0	0	0	0	0	0	0	0	0	0
G05	125.25	118.903	122.639	142.375	126.069	132.514	125.056	131.611	121.944	141.014	61.6805	121.778	118.333	136.139	133.264	136.653	119.389	154.833	138.042	129.736	123.667	126.389	123.264	148.222	115.764	112.417	136.806	90	117.153	115.917	124.597	104.111
G06	91.275	44.775	28.85	60.5	57.675	62.75	51.825	64.875	41.1	52.8	67.625	72.8	9.95001	69.35	66.95	44.625	54.025	6.27502	36.525	59.275	13.7	73.2	20.15	54.4	49.3	70.65	55.6	27.325	45.475	27.75	52.425	56.2
G07	171.375	170.875	198.5	151.5	175.125	181.458	150.333	153.917	167.792	190.875	168.417	168.5	183.083	194.25	185.208	185.5	165.208	177.125	179.458	171.25	168.958	171.625	159.833	171.708	169.375	175.917	171.792	165.458	183.542	154.292	183.042	163.417
G08	5.19855	1.5	25.1691	33.5441	8.80145	8.43384	3.83087	6.01471	17.4338	32.4927	18.6544	17.3823	6.61768	1.33087	8.08087	19.5	15.5809	10.8235	19.4706	8.86029	4.77942	13.7353	19.7059	8.80145	10.2059	16.25	0.551453	38.0073	16.1691	17.4044	13.397	7.97058
G09	121.65	94.025	163.8	114.75	128.825	132.75	126.325	111.175	52.85	34.25	101.65	111.875	58.75	124.05	121.2	61.775	44.675	114.9	95.3	125.975	141.275	118.675	172.225	141.75	104.475	152.125	86.9	106.8	125.125	127.975	101.125	126.025
G10	0	0	0	0	0	0	0	0	0	0	0	0	0	0	0	0	0	0	0	0	0	0	0	0	0	0	0	0	0	0	0	0
G11	0	0	0	0	0	0	0	0	0	0	0	0	0	0	0	0	0	0	0	0	0	0	0	0	0	0	0	0	0	0	0	0
G12	33.4722	61.1111	79.2639	67.2222	47.5139	25.1945	42.875	66.9305	31.2639	61.4722	37.6667	52.4583	25.9305	63.9445	52.125	55.875	75.0278	75.8472	32.6528	71.3333	44.9305	51.5972	59.375	42.8195	34.7639	65.3055	31.6805	51.4861	44.2639	50.4445	82.1805	56.2917
G13	62.9643	1.5	37.4286	63.8214	17.3214	28.2143	34.0536	60.5	56.875	43.2321	36.6964	39.4821	25.9464	38.6429	49.8036	67.5179	30.2679	46.3929	43.6607	43.3036	36.7679	46.625	56.3214	6.55359	40.2679	48.6607	31.5714	47.1429	56.3393	37.2143	98.4643	45.1429
G14	0	0	0	0	0	0	0	0	0	0	0	0	0	0	0	0	0	0	0	0	0	0	0	0	0	0	0	0	0	0	0	0
G15	0	0	0	0	0	0	0	0	0	0	0	0	0	0	0	0	0	0	0	0	0	0	0	0	0	0	0	0	0	0	0	0
G16	0	0	0	0	0	0	0	0	0	0	0	0	0	0	0	0	0	0	0	0	0	0	0	0	0	0	0	0	0	0	0	0
G17	145.458	128.208	135.375	186.292	150.833	150.292	119.625	129.292	184.875	148	158.25	122.375	141.458	146.375	155.542	147.042	132.875	102.667	175.833	115	132	134.958	129.958	151.083	148.917	178.375	146.25	138.583	162	116.292	136.083	143.458
G18	0	0	0	0	0	0	0	0	0	0	0	0	0	0	0	0	0	0	0	0	0	0	0	0	0	0	0	0	0	0	0	0
G19	222.438	177	180.625	196.938	159.625	185.75	194.688	190.5	190.125	166.688	191.938	168.188	179.188	189.562	177.125	205.938	150.75	184.5	170.5	187.438	163.938	182.938	175.438	184.562	172.625	181.25	197.5	179.188	200.188	192.125	164.938	224.438
G20	75.9886	60.6591	84.2841	70.9886	65.4205	58.9545	104.398	88.2045	35.3182	68.5795	57.0114	89.0114	81.8636	61.0227	83.2955	78.25	83.1136	112.602	59	79.0114	80.6932	93.3295	103.375	56.0795	81.7955	84.2955	70.7159	65.0114	109.023	77.1136	102.352	80.2386
G21	0	0	0	0	0	0	0	0	0	0	0	0	0	0	0	0	0	0	0	0	0	0	0	0	0	0	0	0	0	0	0	0
G22	0	0	0	0	0	0	0	0	0	0	0	0	0	0	0	0	0	0	0	0	0	0	0	0	0	0	0	0	0	0	0	0
G23	0	0	0	0	0	0	0	0	0	0	0	0	0	0	0	0	0	0	0	0	0	0	0	0	0	0	0	0	0	0	0	0
G24	0	0	0	0	0	0	0	0	0	0	0	0	0	0	0	0	0	0	0	0	0	0	0	0	0	0	0	0	0	0	0	0
H01	0	0	0	0	0	0	0	0	0	0	0	0	0	0	0	0	0	0	0	0	0	0	0	0	0	0	0	0	0	0	0	0
H02	0	0	0	0	0	0	0	0	0	0	0	0	0	0	0	0	0	0	0	0	0	0	0	0	0	0	0	0	0	0	0	0
H03	41.4773	32.5	30.3864	21.7614	16.2727	28.4659	41.1932	53.6591	25.5227	15.1818	33.8295	13.5909	34.2273	41.0114	18.9432	23.3864	42.6136	23.7045	34.0682	32.2614	26.2386	30.3636	32.8523	30.6818	44.3409	11.6136	47.4091	34.6932	17.4659	9.51135	36.9773	32.6136
H04	0	0	0	0	0	0	0	0	0	0	0	0	0	0	0	0	0	0	0	0	0	0	0	0	0	0	0	0	0	0	0	0
H05	0	0	0	0	0	0	0	0	0	0	0	0	0	0	0	0	0	0	0	0	0	0	0	0	0	0	0	0	0	0	0	0
H06	63.9167	76.5	111.667	125	71.7083	58.7083	106.833	114.708	129.083	104.458	112.458	115.417	101.125	90.9583	123.583	136.292	113.25	101.375	91.875	74.5417	81.875	89.75	152.917	72.5833	132.083	114.375	102.625	43.8333	110.625	93.3333	127.875	64.9167
H07	0	0	0	0	0	0	0	0	0	0	0	0	0	0	0	0	0	0	0	0	0	0	0	0	0	0	0	0	0	0	0	0
H08	119	191.188	147.5	156.125	143.438	129.312	127.125	157.75	151.125	176.25	154.938	162.75	163.188	164.625	149.312	160.562	136.312	121	156.625	166.25	156.438	143.812	128.75	156.75	156.75	137.188	144.688	152.625	102.312	122.875	155.5	162
H09	130.75	162.65	134.25	132.45	152.975	158.625	144.15	152.35	160.05	123.375	144.05	157.7	128.95	159.6	136.85	134.525	162.625	113.575	122.8	123.825	154.025	129.325	155.475	107.55	148.175	140.375	136.85	161.5	144.3	167.575	154	161.075
H10	166.966	191.432	163.523	202.761	176.239	176.784	163.205	173.352	167.557	220.705	179.966	174.17	184.682	184.261	171.67	181.114	174.67	181.682	177.318	177.545	171.114	166.955	180.102	173.739	176.273	198.614	181.886	186.591	190.375	156.909	174.239	170.375
H11	49.5	57.5536	102.732	108.893	95.5	89.6071	89.0357	104.768	93.7679	96.0536	84.3214	129.446	76.8929	69.0179	95.3214	70.9286	131.643	67.6607	86.3036	96.4107	88.4643	104.589	104.464	56.5	105.554	87.8036	88.625	85.2679	76.8571	89.9464	87.1786	95.0179
H12	0	0	0	0	0	0	0	0	0	0	0	0	0	0	0	0	0	0	0	0	0	0	0	0	0	0	0	0	0	0	0	0
H13	0	0	0	0	0	0	0	0	0	0	0	0	0	0	0	0	0	0	0	0	0	0	0	0	0	0	0	0	0	0	0	0
H14	0	0	0	0	0	0	0	0	0	0	0	0	0	0	0	0	0	0	0	0	0	0	0	0	0	0	0	0	0	0	0	0
H15	0.53949	12.2829	5.09869	8.16449	27.2039	9.9408	0.842102	18.5132	16.8684	4.63159	5.04608	3.90131	15.2632	15.7961	4.14471	12.0789	1.33551	10.6382	2.9342	23.0461	5.05261	18.4079	3.6579	8.58551	19.8882	19.5461	6.00659	9.25659	5.84869	7.66449	15.9211	3.00659
H16	79.3882	91.5921	79.1118	81.375	57.9276	100.592	98.7171	99.5329	97.4276	113.349	83.2237	107.796	108.243	77.4013	87.5855	90.25	87.7895	81.9737	108.48	110.316	109.533	100.487	77.1447	106.112	83.9474	74.7632	89.2039	85.1382	110.526	85.2632	65.9276	84.7632
H17	105.312	121.812	125.938	105.5	105.938	114.688	112.625	97	107.75	107.562	107.438	99.875	124.125	117.5	101.688	102.062	129.938	117.75	111.062	105.312	117.062	115.5	100.438	100.75	113.75	106.25	109.188	130.25	132.938	110.5	102.438	102.812
H18	0	0	0	0	0	0	0	0	0	0	0	0	0	0	0	0	0	0	0	0	0	0	0	0	0	0	0	0	0	0	0	0
H19	92.375	89.35	89.5	107.45	76.175	109.025	85.175	86.95	87.775	47.825	135.6	125.025	88.6	97.9	92.6	100.1	107.15	116.425	94.95	90.95	119.8	83.125	100.725	103.725	141.125	116.525	93.6	95.825	122.1	95.625	110.2	91.8
H20	162.088	157.404	149.279	115.831	109.051	149.794	163.838	157.324	134.456	148.588	158.434	129.949	138.066	139.824	119.529	131.588	130.846	97.9706	139.346	148.419	131.728	114.081	130.816	125.471	141.581	129.684	139.64	135.941	120.051	131.412	142.243	110.39
H21	0	0	0	0	0	0	0	0	0	0	0	0	0	0	0	0	0	0	0	0	0	0	0	0	0	0	0	0	0	0	0	0
H22	0	0	0	0	0	0	0	0	0	0	0	0	0	0	0	0	0	0	0	0	0	0	0	0	0	0	0	0	0	0	0	0
H23	0	0	0	0	0	0	0	0	0	0	0	0	0	0	0	0	0	0	0	0	0	0	0	0	0	0	0	0	0	0	0	0
H24	0	0	0	0	0	0	0	0	0	0	0	0	0	0	0	0	0	0	0	0	0	0	0	0	0	0	0	0	0	0	0	0
I01	113.292	110.292	114.5	121.958	108.792	101.208	115.375	113.375	106.792	118.958	113.583	107.625	118.375	114.5	120.25	118.375	120.333	109.375	114.042	118.667	119	109	108.625	118.5	106.542	115.583	115.875	118.667	113.958	122.875	111.292	116.917
I02	88.3182	141.636	123.716	143.284	159.284	133.25	102.443	196.409	137.307	120.091	162.636	134.886	113.602	111.761	134.341	139.42	134.807	117.523	110.67	115.307	136.216	133.682	154.284	138.148	135.25	156.216	98.3295	138.58	125.273	125.989	162.807	135.432
I03	0	0	0	0	0	0	0	0	0	0	0	0	0	0	0	0	0	0	0	0	0	0	0	0	0	0	0	0	0	0	0	0
I04	117.221	128.294	119.11	113.309	122.426	120.897	136.066	125.897	138.265	127.228	120.669	139.36	121.949	136.551	122.044	129.309	124.36	156.316	119.912	118.074	118.699	118.529	129.978	95.1691	133.096	113.375	120.478	125.684	95.5294	116.404	134.669	146.662
I05	106.65	81.65	94.075	86.075	87.05	88.55	74.7	35.425	67.65	91.55	74.825	69.65	96.5	81.9	89.675	66.375	63.725	89.825	107.725	24.925	61.65	74.525	71.025	70.725	75.975	83.2	76.075	96.175	78.775	93.15	115.275	102.65
I06	0	0	0	0	0	0	0	0	0	0	0	0	0	0	0	0	0	0	0	0	0	0	0	0	0	0	0	0	0	0	0	0
I07	138.093	134.037	174.69	129.093	161.231	112.194	162.829	109.343	140.685	132.148	167.301	144.843	125.602	121.63	146.384	163.037	125.375	140.477	102.968	145.736	142.551	134.861	116.444	121.014	148.44	127.259	93.5741	137.782	141.532	150.505	150.894	134.273
I08	0	0	0	0	0	0	0	0	0	0	0	0	0	0	0	0	0	0	0	0	0	0	0	0	0	0	0	0	0	0	0	0
I09	0	0	0	0	0	0	0	0	0	0	0	0	0	0	0	0	0	0	0	0	0	0	0	0	0	0	0	0	0	0	0	0
I10	83.8917	72.2833	76.3833	58.8417	61.2333	47.3166	44.9416	59.5	72.2583	69.3417	51.2333	54.5833	52.8166	75.5667	58.3917	47.7333	69.1583	59	51.3666	70.0083	68.175	56.3417	68.4	47.3333	45.4667	56.225	43.3333	76.525	59.3583	68.0584	90.825	53.2167
I11	0	0	0	0	0	0	0	0	0	0	0	0	0	0	0	0	0	0	0	0	0	0	0	0	0	0	0	0	0	0	0	0
I12	93.0577	89.6731	41.8654	97	153.663	118.01	101	94.5673	138.673	52.375	122.019	127.952	131.01	97.0289	100.308	75.2404	113.827	93.6827	108.423	64.4327	83.3654	104.183	118.596	111.519	124.779	81.2211	148.625	104.971	117.837	67	72.8461	93.9327
I13	0	0	0	0	0	0	0	0	0	0	0	0	0	0	0	0	0	0	0	0	0	0	0	0	0	0	0	0	0	0	0	0
I14	30.5	3.91913	44.75	30.4191	17.0956	38.6323	38.7427	14.7059	17.7206	29.3603	20.0294	23.522	40	28.4706	48.3677	20.7206	18.8088	26.7647	26.3015	51.7206	26.5515	43.2647	36.522	51.3823	20.9412	35.9117	60.2353	9.78674	28.147	27.8456	32.0809	20.8603
I15	133.089	143.179	135.768	167.464	134	121.643	127.214	135.929	146.929	138.714	133.589	143.179	142.036	133.196	174.036	148.643	123.393	131.25	146.714	145.625	137.357	164.571	142.554	146.804	139.536	152.857	130.232	149.125	144.732	137.107	129.286	117.857
I16	65.6583	100.708	79.775	71.5917	63.8084	63.1334	84.5	68.9416	94.8084	72.75	84.5084	68.7833	68.0833	87.6667	69.3333	97.875	113.158	79.2	73.675	64	69.925	75.4083	73.8417	78.2833	86.95	64.9167	66.4916	85.125	66.925	70.8417	55.6667	70.1583
I17	81.3036	61.3929	80.8393	34.0893	96.3036	81.1607	67.125	92.2857	63.1071	74.9286	88.4821	75.5	79.4107	58.9821	91.7321	84.2321	89.9821	69.5536	84.625	79.0714	88.2321	84.3929	55.5536	66.625	90.1071	76.8929	64.8929	87.5893	39.2321	82.4286	71.5	102.018
I18	0	0	0	0	0	0	0	0	0	0	0	0	0	0	0	0	0	0	0	0	0	0	0	0	0	0	0	0	0	0	0	0
I19	37.5592	39.9539	31.0987	2.84869	30.4474	34.6974	44.0724	34.5329	23.7303	49.1118	18.4539	22.1842	22.75	42.3158	2.17108	41.7961	17.3553	39.0658	2.9342	18.3026	12.8816	26.9737	27.1842	32.1908	50.2237	39.8684	35.4539	18.7961	77.125	16.2697	36.8947	56.6908
I20	212.196	200.214	210.482	226.982	206.339	219.161	209.643	202.179	205.857	215.571	199.518	198.75	211.768	217.839	212.054	232.821	224.893	211.446	225.75	221.393	222.089	211.607	223.554	189.321	213.875	206.554	201.696	235.946	232.179	208.071	203.268	215.857
I21	0	0	0	0	0	0	0	0	0	0	0	0	0	0	0	0	0	0	0	0	0	0	0	0	0	0	0	0	0	0	0	0
I22	0	0	0	0	0	0	0	0	0	0	0	0	0	0	0	0	0	0	0	0	0	0	0	0	0	0	0	0	0	0	0	0
I23	0	0	0	0	0	0	0	0	0	0	0	0	0	0	0	0	0	0	0	0	0	0	0	0	0	0	0	0	0	0	0	0
I24	0	0	0	0	0	0	0	0	0	0	0	0	0	0	0	0	0	0	0	0	0	0	0	0	0	0	0	0	0	0	0	0
J01	0	0	0	0	0	0	0	0	0	0	0	0	0	0	0	0	0	0	0	0	0	0	0	0	0	0	0	0	0	0	0	0
J02	72.8666	104.192	93.1	68.5833	88.975	107.833	101.6	116.7	110.7	89.3666	111.475	116.092	96.0084	76.8	83.275	99.3	85.9416	114.825	90.9083	63.1583	110.958	74.6834	98	65.5584	107.183	74.3	65.75	72.2667	97.825	84.75	117.267	91.0917
J03	0	0	0	0	0	0	0	0	0	0	0	0	0	0	0	0	0	0	0	0	0	0	0	0	0	0	0	0	0	0	0	0
J04	115.225	137.933	154.6	104	143.242	141.058	160.067	133.85	123.208	160.1	119.183	127.758	127.35	94.6417	148.9	132.158	143.6	124.6	115.108	139.217	101.85	114.483	126.358	80.8333	64.2	134.2	125.917	125.267	102.65	132.717	113.65	131.633
J05	140.339	115.232	118.982	124.411	123.982	88.9464	146.5	123.321	130.946	133.25	121.857	118.125	117.821	142.929	141.714	99.6964	83.6786	165.232	136.429	106.214	101.196	117.5	128.607	95.9286	110.804	131.714	130.589	180.893	148.429	130.804	122.768	150.607
J06	65.575	78.225	89.05	56.075	72.55	67.55	42.3	55.9	60.575	65.35	86.475	77.025	57.9	40.8	55.975	70.675	70.5	69.275	81.425	90.375	50.975	108.2	76.925	58.725	91.5	46.7	65.875	71.775	68.1	67.075	61.75	113
J07	105.943	109.932	96.25	98.1023	81.5227	110.5	81.3068	68.0227	102.909	88.9432	87.625	112.136	124.341	39.8295	98.0682	102.523	88.2614	86.9205	63.0114	94.9091	113.057	65.4545	100.523	100.5	100.761	93.3636	97.7045	98.8409	133.034	102.057	95.3864	91.1364
J08	0	0	0	0	0	0	0	0	0	0	0	0	0	0	0	0	0	0	0	0	0	0	0	0	0	0	0	0	0	0	0	0
J09	0	0	0	0	0	0	0	0	0	0	0	0	0	0	0	0	0	0	0	0	0	0	0	0	0	0	0	0	0	0	0	0
J10	262.5	295.125	258.125	259	262.25	256.5	272.875	254.25	258.125	263.5	264.5	255.5	243.5	254.75	256	279.875	244.5	263.875	252.875	232.875	246	250.5	246.375	255	260.625	262	250.625	264.125	264.25	267.625	252.375	256.375
J11	49.4583	96.375	73.3333	78.75	59.375	86.8333	65.7917	82.9583	100.708	99.125	72.5417	58.9583	79.7083	81.2917	66	52.2083	51.25	61.2083	67.0417	64.4583	99.625	84.375	84.9583	80.5417	27.75	81.2917	55.3333	86.5417	70	71.2083	86.5	91.7083
J12	0	0	0	0	0	0	0	0	0	0	0	0	0	0	0	0	0	0	0	0	0	0	0	0	0	0	0	0	0	0	0	0
J13	93.5673	130.144	103.442	97.6731	86.2404	127.663	91.0673	110.673	157.019	121.317	98.6442	87.7789	121.567	83.9327	76.0385	62.3846	126.962	105.308	65.8942	71.2404	108.404	97.9423	118.663	104.183	102.24	116.712	105.558	117.529	106.808	138.606	96.4423	128.356
J14	0	0	0	0	0	0	0	0	0	0	0	0	0	0	0	0	0	0	0	0	0	0	0	0	0	0	0	0	0	0	0	0
J15	113.727	91.3977	93.125	119.989	91.3182	128.795	125.716	125.261	118.625	122.398	97.1364	90.2955	117.17	125.989	129.455	139.841	123.511	107.068	136.659	142.511	125.943	109.909	114.511	142.375	138.716	112.602	140.102	125.591	128.136	114.83	109.08	160.08
J16	91.425	95.225	87.1	102.7	99.525	94.05	102.25	100.6	98.1	93.85	92.125	99.075	99.075	96.45	86	96.425	95.725	98.1	111.8	107.025	107.5	107.475	89.675	86.65	95.5	94.675	104.1	94.225	95.25	98.575	88.8	80.5
J17	89.5526	130.125	104.434	139.836	101.901	111.671	116.539	94.2105	141.184	113.888	116.803	135.974	123.336	119.895	144.625	132.237	119.52	83.6382	101.934	130.105	127.401	127.73	125.461	118.75	101.526	113.533	120.947	113.507	137.928	139.855	128.257	115.691
J18	0	0	0	0	0	0	0	0	0	0	0	0	0	0	0	0	0	0	0	0	0	0	0	0	0	0	0	0	0	0	0	0
J19	157.542	194.025	142.783	184.017	203.183	163.633	216.758	184.067	178.792	210.842	178.692	181.933	186.333	212.608	152.083	192.325	174.308	167.233	193.2	179.517	162.975	149.658	157.383	187.775	170.992	157.542	177.233	169.992	138.725	174.008	189.167	214.375
J20	76.7554	67.4891	68.4511	73.1413	51.2174	50.0163	85	57.7065	76.3315	93.0326	70.5707	70.2391	77.4837	51.9402	73.7337	57.6957	67.2174	77.7446	118.951	57.6739	76.0924	59.788	98.163	50.6739	84.7174	111.647	92.5272	87.0326	99.4239	71.4565	94.1087	90.4239
J21	0	0	0	0	0	0	0	0	0	0	0	0	0	0	0	0	0	0	0	0	0	0	0	0	0	0	0	0	0	0	0	0
J22	0	0	0	0	0	0	0	0	0	0	0	0	0	0	0	0	0	0	0	0	0	0	0	0	0	0	0	0	0	0	0	0
J23	0	0	0	0	0	0	0	0	0	0	0	0	0	0	0	0	0	0	0	0	0	0	0	0	0	0	0	0	0	0	0	0
J24	0	0	0	0	0	0	0	0	0	0	0	0	0	0	0	0	0	0	0	0	0	0	0	0	0	0	0	0	0	0	0	0
K01	0	0	0	0	0	0	0	0	0	0	0	0	0	0	0	0	0	0	0	0	0	0	0	0	0	0	0	0	0	0	0	0
K02	0	0	0	0	0	0	0	0	0	0	0	0	0	0	0	0	0	0	0	0	0	0	0	0	0	0	0	0	0	0	0	0
K03	84.4167	80.5833	91.5417	88.7917	88.9583	82.5833	94.375	93.375	81.125	90.25	77.5833	69.4167	83.75	60.8333	93.1667	88.9167	90.875	64.7917	98.4167	118.208	137.708	114.833	122.708	118.667	95.0833	66.4583	124.333	66.5417	66.0417	93.5	111.875	77.5417
K04	122.1	109.725	112.8	116.75	133.25	126.125	120.325	90.7	119.575	114.7	136.775	118.825	122.75	104.45	106.875	123.95	118.75	124.225	129.875	106.3	99.225	121.9	119.025	116.15	126.65	100.15	123.375	76.2	113.325	119.5	122.475	120.475
K05	90.2	102.175	93.375	110.275	103.825	96.325	92.5	96.175	104.05	104.1	81.925	108.75	93.975	101.35	96.525	100.65	86.675	102.375	99.05	102.875	104.45	90.475	99.425	107.75	108.825	99.15	98.35	92.975	77.525	104.45	92.625	97.2
K06	0	0	0	0	0	0	0	0	0	0	0	0	0	0	0	0	0	0	0	0	0	0	0	0	0	0	0	0	0	0	0	0
K07	0	0	0	0	0	0	0	0	0	0	0	0	0	0	0	0	0	0	0	0	0	0	0	0	0	0	0	0	0	0	0	0
K08	77.625	53.2167	49.55	68.15	63.9916	61.9916	71.35	69.175	58.725	43.7083	48.4	84.6916	84.65	42.2833	27.6417	63.6417	59.7667	72.7167	42.3917	50.2584	71.25	67.8583	38.6334	82.2833	71.4167	76.9334	54.0584	47.9	65.1834	57.5666	101.433	72.3333
K09	117.761	102.216	131.034	111.318	107.932	107.023	142.045	165.966	150.534	132.636	129.398	124.068	140.58	133.432	139.295	113.716	135.739	105.08	150.602	139.67	112.261	134.511	133.966	159.455	136.398	182.614	105.807	152.114	155.091	157.909	124.42	116.636
K10	109.333	119.417	119.125	113.583	51.5833	119.458	115.708	135.625	120.958	113.5	130.417	129.375	119.333	126.083	120.042	111.833	108.208	124.708	113.833	113.042	137.5	137.375	132.875	104.458	104.083	114.458	116.208	106.958	121.625	119.208	120.792	111.958
K11	0	0	0	0	0	0	0	0	0	0	0	0	0	0	0	0	0	0	0	0	0	0	0	0	0	0	0	0	0	0	0	0
K12	126.462	136.353	169.576	133.168	124.962	110.076	119.283	118.049	143.277	127.429	124.848	135.5	134.478	152.391	123.772	123.533	118.734	100.321	107.38	130.576	120.679	141.821	123.125	109.527	112.37	130.967	130.636	140.522	123.891	133.457	130.424	143.451
K13	0	0	0	0	0	0	0	0	0	0	0	0	0	0	0	0	0	0	0	0	0	0	0	0	0	0	0	0	0	0	0	0
K14	163.25	154.292	159.708	159.792	164.333	155.042	167.042	161.125	161.875	160.375	168.417	167.25	161.958	157.292	172.667	161.583	167.333	155	167.833	170.958	161.708	157.167	155.542	164.25	162.792	167.5	168.542	174.917	158.917	167.958	164.708	158.333
K15	0	0	0	0	0	0	0	0	0	0	0	0	0	0	0	0	0	0	0	0	0	0	0	0	0	0	0	0	0	0	0	0
K16	0	0	0	0	0	0	0	0	0	0	0	0	0	0	0	0	0	0	0	0	0	0	0	0	0	0	0	0	0	0	0	0
K17	0	0	0	0	0	0	0	0	0	0	0	0	0	0	0	0	0	0	0	0	0	0	0	0	0	0	0	0	0	0	0	0
K18	0	0	0	0	0	0	0	0	0	0	0	0	0	0	0	0	0	0	0	0	0	0	0	0	0	0	0	0	0	0	0	0
K19	67.925	81.175	60.575	72.825	45.325	56.45	112.675	64.575	54.9	63.575	33.525	68.5	72.25	55.85	66.175	80.2	58.525	79.7	44.475	29.275	82.5	83.6	115.7	68.65	40.9	76.85	53.85	58.05	69.225	75.375	84.95	50.65
K20	0	0	0	0	0	0	0	0	0	0	0	0	0	0	0	0	0	0	0	0	0	0	0	0	0	0	0	0	0	0	0	0
K21	0	0	0	0	0	0	0	0	0	0	0	0	0	0	0	0	0	0	0	0	0	0	0	0	0	0	0	0	0	0	0	0
K22	0	0	0	0	0	0	0	0	0	0	0	0	0	0	0	0	0	0	0	0	0	0	0	0	0	0	0	0	0	0	0	0
K23	0	0	0	0	0	0	0	0	0	0	0	0	0	0	0	0	0	0	0	0	0	0	0	0	0	0	0	0	0	0	0	0
K24	0	0	0	0	0	0	0	0	0	0	0	0	0	0	0	0	0	0	0	0	0	0	0	0	0	0	0	0	0	0	0	0
L01	134.625	159.188	162.312	132.812	155.5	131.875	119.625	139.125	143.688	124.062	119.875	136.75	162.562	126.375	131.438	125.75	130.562	134.75	168.438	146.625	133.188	123.875	147.938	130.25	136.812	133.688	121.75	146.125	124.125	127.812	132.875	122.938
L02	0	0	0	0	0	0	0	0	0	0	0	0	0	0	0	0	0	0	0	0	0	0	0	0	0	0	0	0	0	0	0	0
L03	68.125	79.9861	98.4305	99.6805	76.5555	94.9445	84.9722	107.069	104.639	97	91.9167	75.5139	98.7361	99.0278	110.75	88.5	98.0139	85.3889	96.8195	114.875	108.292	104.25	69.0417	106.611	101.486	91.3889	113	91.7639	82.1111	89.5555	84.5	87.3611
L04	117.875	137.548	152.231	100.644	140.644	138.99	151.231	137.644	144.212	112.192	142.904	136.106	128.548	139	130.558	130.327	163.827	118.731	147.952	152.644	131.423	150.404	136.538	141.337	100.067	109.298	142.827	153.077	124.654	128.394	147.019	132.375
L05	101.083	113.45	100.883	115.767	120.35	96.3	122.892	122.375	79.4667	150.85	113.783	100.55	89.7167	124.167	105.808	91.1916	97.4083	107.617	100.95	125.85	106.158	123.642	138.775	90.1583	129.15	123.017	123.217	118.2	105.867	112.008	133.85	111.083
L06	0	0	0	0	0	0	0	0	0	0	0	0	0	0	0	0	0	0	0	0	0	0	0	0	0	0	0	0	0	0	0	0
L07	47.875	37.6923	2.93268	64.1058	28.5	23.1827	13.2692	2.93268	32.3846	33.7211	80.0385	25.0385	16.7115	42.2404	67.7789	51.5	31.9327	16.5577	0.77887	29.4808	18.1154	52.5481	16.8173	34.0769	31.0481	11.6058	17.25	26.2789	0.855774	3.78845	45.9904	48.25
L08	0	0	0	0	0	0	0	0	0	0	0	0	0	0	0	0	0	0	0	0	0	0	0	0	0	0	0	0	0	0	0	0
L09	0	0	0	0	0	0	0	0	0	0	0	0	0	0	0	0	0	0	0	0	0	0	0	0	0	0	0	0	0	0	0	0
L10	110.179	167.125	94.7143	103.643	126.804	112.304	135.946	134.446	148.589	65.1071	83.9821	118.5	114.732	79.9286	102.732	122.875	113.107	116.089	88.0357	123.179	85.9643	127.536	115.411	118.429	126.143	192.518	109.75	118.036	109.536	69.125	126.143	112.929
L11	131.458	99.5666	158.575	128.858	94.4916	135.85	86.3917	139.117	154.267	104.808	155.083	88.3417	139.725	147.45	137.575	122.758	141.217	93.375	159.392	132.933	137.083	125.158	124.55	133.95	131.167	136.675	141.233	75.4334	95.125	107.892	112.892	109.242
L12	1.90002	23.2	23.825	14.075	18.3	14.25	3.67499	30.025	16.725	13.325	44.325	49.15	20.925	2.84998	23.7	4.52502	20.75	20.45	29.175	42.175	17	19.5	17.6	29.35	9.42499	13.75	7.27502	10	29.725	11.5	4.82501	10.875
L13	0	0	0	0	0	0	0	0	0	0	0	0	0	0	0	0	0	0	0	0	0	0	0	0	0	0	0	0	0	0	0	0
L14	0	0	0	0	0	0	0	0	0	0	0	0	0	0	0	0	0	0	0	0	0	0	0	0	0	0	0	0	0	0	0	0
L15	115.375	103.731	121.26	103.385	102.615	103.721	113.885	111.337	105.721	106.942	112.452	110.298	111.817	109.827	118.058	104.538	110.067	109.952	126.404	110.413	105.442	96.1058	95.5289	112.356	105.731	106.538	100.26	94.3654	96.0577	105.26	107.923	126.538
L16	0	0	0	0	0	0	0	0	0	0	0	0	0	0	0	0	0	0	0	0	0	0	0	0	0	0	0	0	0	0	0	0
L17	3.25	9.73077	41.4327	12.1731	16.5961	51.7404	22.2211	26.6635	18.8077	50.3269	21.7981	7.1731	13.4423	26.9904	13.9615	11.7115	10.2308	40.1635	19.1346	1.11536	4.31732	25.6635	10.8461	3.375	4.94232	20.7692	1.7019	22.4327	28.7596	2.85577	25.8269	14.8942
L18	0	0	0	0	0	0	0	0	0	0	0	0	0	0	0	0	0	0	0	0	0	0	0	0	0	0	0	0	0	0	0	0
L19	223.188	236	229.875	228.375	207.438	219.188	241.438	222	208.562	235.5	230.125	226.188	232.812	224.438	225.812	188.688	228.562	216.312	226.5	221.875	216	213.062	228.188	227.812	213.188	217.5	221.875	222	222.062	204.312	240	236
L20	0	0	0	0	0	0	0	0	0	0	0	0	0	0	0	0	0	0	0	0	0	0	0	0	0	0	0	0	0	0	0	0
L21	0	0	0	0	0	0	0	0	0	0	0	0	0	0	0	0	0	0	0	0	0	0	0	0	0	0	0	0	0	0	0	0
L22	0	0	0	0	0	0	0	0	0	0	0	0	0	0	0	0	0	0	0	0	0	0	0	0	0	0	0	0	0	0	0	0
L23	0	0	0	0	0	0	0	0	0	0	0	0	0	0	0	0	0	0	0	0	0	0	0	0	0	0	0	0	0	0	0	0
L24	0	0	0	0	0	0	0	0	0	0	0	0	0	0	0	0	0	0	0	0	0	0	0	0	0	0	0	0	0	0	0	0
M01	35.5625	63.3125	41.9375	9.125	39.25	34.1875	33.875	37.0625	10.8125	6.375	29.5	36.75	19.125	36.125	42.25	21.75	18.1875	30.875	40.125	46.5	49.4375	37.5	9.8125	5.4375	27.1875	72.5625	0.125	62.0625	36.5625	17	51.375	31.6875
M02	0	0	0	0	0	0	0	0	0	0	0	0	0	0	0	0	0	0	0	0	0	0	0	0	0	0	0	0	0	0	0	0
M03	0	0	0	0	0	0	0	0	0	0	0	0	0	0	0	0	0	0	0	0	0	0	0	0	0	0	0	0	0	0	0	0
M04	93	72.375	80.5	66	101.625	104.75	73.875	80.375	76.125	58.25	66.625	80.875	91.875	63.875	47.375	91.25	72.625	58.875	91.375	121.375	72.25	56.875	100.125	74.875	73.5	83.75	90.75	72.5	72.375	97.75	79	89.125
M05	132.67	148.83	151.307	142.011	135.08	141.375	138.386	154.17	133.17	155.716	139.841	119.636	140.352	143.841	143.955	139.136	141.295	145.943	130.886	124.693	175.943	143.25	141.693	133.511	151.045	136.159	143.716	138.886	149.625	148.989	143.409	131.33
M06	0	0	0	0	0	0	0	0	0	0	0	0	0	0	0	0	0	0	0	0	0	0	0	0	0	0	0	0	0	0	0	0
M07	0	0	0	0	0	0	0	0	0	0	0	0	0	0	0	0	0	0	0	0	0	0	0	0	0	0	0	0	0	0	0	0
M08	0	0	0	0	0	0	0	0	0	0	0	0	0	0	0	0	0	0	0	0	0	0	0	0	0	0	0	0	0	0	0	0
M09	10.5227	32.0227	23.6136	41.0455	25.3636	0.602295	29.9091	34.3977	24.25	29.4545	28.9659	25.75	34.8295	15.3295	35.9091	20.4773	24.1364	51.75	12.4773	27.5455	20.8068	27.125	26.625	7.29547	23.2386	62.7955	12.0227	12.125	1.2727	29.2386	14.8409	6.75
M10	0	0	0	0	0	0	0	0	0	0	0	0	0	0	0	0	0	0	0	0	0	0	0	0	0	0	0	0	0	0	0	0
M11	205.036	215.161	232.464	167.643	236.679	208.857	236.071	211.768	213.357	204.304	216.036	172.857	209.089	182.804	217.732	196.054	214.25	174.446	191.089	199.911	184.625	220.089	204.875	195.857	193.107	200.161	211.714	183.679	192.821	221.518	202.732	196.518
M12	87.6667	114.833	87.7361	88.5695	118.361	102.722	93.2222	94.5417	88.4305	84.8611	90.7778	125.222	93.9028	105.403	107.014	103.208	98.5972	111.667	114.083	94.6945	104.778	111.958	105.431	95.6528	105.722	108.583	89.2778	82.75	91.2639	93.0833	88.3889	87.5417
M13	0	0	0	0	0	0	0	0	0	0	0	0	0	0	0	0	0	0	0	0	0	0	0	0	0	0	0	0	0	0	0	0
M14	0	0	0	0	0	0	0	0	0	0	0	0	0	0	0	0	0	0	0	0	0	0	0	0	0	0	0	0	0	0	0	0
M15	111	118.304	150.446	113.321	128.661	126.643	120.107	123.018	87.5893	68.9286	145.679	124.125	151.607	131.411	111.857	76.5357	152.679	134.25	120.089	118.786	120.429	119.589	84.7321	86.0179	122.286	129.232	132.143	119.607	123.375	92.9464	115.857	132.071
M16	0	0	0	0	0	0	0	0	0	0	0	0	0	0	0	0	0	0	0	0	0	0	0	0	0	0	0	0	0	0	0	0
M17	0	0	0	0	0	0	0	0	0	0	0	0	0	0	0	0	0	0	0	0	0	0	0	0	0	0	0	0	0	0	0	0
M18	82.125	96.625	84.3393	86.3929	88.5357	95	82.7143	74.9464	83.75	96.8214	78.9643	93.3929	91.2321	80.0893	74.6964	84.2857	90.2143	79.8929	75.9464	79.5893	75.9821	81.6429	78.1429	89.0714	76.2857	83.0357	74.9286	79.6071	85.6607	85.1786	68.6429	88.9821
M19	175.25	178.575	167.425	167.15	159.925	169.275	178.975	163.8	182.525	183.775	189.2	183.65	189.325	203.25	200.825	206.375	179.425	176.9	149.275	140.175	145.275	186.55	138.6	199.1	179.575	199.55	197.95	193.025	191.425	172.075	174.975	175.375
M20	0	0	0	0	0	0	0	0	0	0	0	0	0	0	0	0	0	0	0	0	0	0	0	0	0	0	0	0	0	0	0	0
M21	0	0	0	0	0	0	0	0	0	0	0	0	0	0	0	0	0	0	0	0	0	0	0	0	0	0	0	0	0	0	0	0
M22	0	0	0	0	0	0	0	0	0	0	0	0	0	0	0	0	0	0	0	0	0	0	0	0	0	0	0	0	0	0	0	0
M23	0	0	0	0	0	0	0	0	0	0	0	0	0	0	0	0	0	0	0	0	0	0	0	0	0	0	0	0	0	0	0	0
M24	0	0	0	0	0	0	0	0	0	0	0	0	0	0	0	0	0	0	0	0	0	0	0	0	0	0	0	0	0	0	0	0
N01	329.153	326.458	319.542	314.778	329.417	297.944	330.125	320.111	329.292	321.778	323.764	335.042	328.111	341.153	323.681	315.278	316.458	331.208	309.847	310.139	327.5	313.833	316.167	328.736	316.403	321.375	302.319	314	309.667	359.681	330.694	333
N02	0	0	0	0	0	0	0	0	0	0	0	0	0	0	0	0	0	0	0	0	0	0	0	0	0	0	0	0	0	0	0	0
N03	231.616	234.358	235.892	224.901	233.332	237.586	231.569	246.22	237.366	244.776	243.522	242.957	245.987	248.991	269.371	235.435	229.401	256.978	243.819	241.138	252.388	249.272	243.194	238.134	227.948	237.185	243.095	237.409	251.224	245.065	233.664	239.991
N04	0	0	0	0	0	0	0	0	0	0	0	0	0	0	0	0	0	0	0	0	0	0	0	0	0	0	0	0	0	0	0	0
N05	74.9583	58.7083	62.0417	63.5	95	59	72.625	105.583	66.4583	83.875	104.75	77.3333	75.75	57.0417	73.5	78.7083	93.2083	61.2917	76.9583	62.5833	78.3333	69	74.2083	57.9583	107.167	81.0833	98.125	72.875	56.2083	115.208	42.375	68.3333
N06	0	0	0	0	0	0	0	0	0	0	0	0	0	0	0	0	0	0	0	0	0	0	0	0	0	0	0	0	0	0	0	0
N07	49.2333	75.6334	92.5417	115.742	82.25	75.3583	88.7333	78.2833	70.1166	70.3166	76.7167	47.6	89.4	74.3084	60.6166	76.8084	68.4583	77.8333	67.7416	72.2667	75.7167	72.8084	83.425	89.6	63.3166	98.0917	64.8583	82.6667	53.7917	83.2333	71.5084	82.325
N08	0	0	0	0	0	0	0	0	0	0	0	0	0	0	0	0	0	0	0	0	0	0	0	0	0	0	0	0	0	0	0	0
N09	323.432	294.557	316.216	306.693	308.67	276.852	303.648	275.182	310.614	317.273	314.091	306.455	300.318	301.682	303.08	305.932	315.386	302.034	299.761	336.432	309.943	292.602	313.284	275.83	310.114	302.58	289.205	327.477	300.545	319.114	313.205	310.159
N10	0	0	0	0	0	0	0	0	0	0	0	0	0	0	0	0	0	0	0	0	0	0	0	0	0	0	0	0	0	0	0	0
N11	0	0	0	0	0	0	0	0	0	0	0	0	0	0	0	0	0	0	0	0	0	0	0	0	0	0	0	0	0	0	0	0
N12	169.958	197.475	200.192	192.933	185.717	184.558	185.783	196.242	200.142	192.767	161.567	181.35	209.975	208.125	180.208	202.9	161.842	195.617	202.4	206.15	187.125	204.192	196.367	174.933	209.7	200.942	192.783	215.167	181.533	189.65	190.858	194.392
N13	101.779	118.913	119.115	102.904	116.827	53.9423	94.5577	116.288	161.058	132.663	100.596	128.106	105.913	139.654	143.538	112.471	94.3365	171.279	117.75	113.144	110.885	128	134.606	109.827	84.4135	117.596	124.712	127.519	113.404	104.356	102.404	105.904
N14	0	0	0	0	0	0	0	0	0	0	0	0	0	0	0	0	0	0	0	0	0	0	0	0	0	0	0	0	0	0	0	0
N15	139.938	134	140.562	130.125	123.5	132.75	151.562	138.875	127	124.188	126.75	124.562	135.5	116.938	125.375	132.938	122.562	97.75	122.25	141.5	123.938	112.312	122.625	123.812	133.438	143.5	124.188	124.812	151.062	124.875	120.438	150.938
N16	0	0	0	0	0	0	0	0	0	0	0	0	0	0	0	0	0	0	0	0	0	0	0	0	0	0	0	0	0	0	0	0
N17	129.461	122.895	143.02	123.105	127.02	132.579	126.099	120.329	123.158	127.664	129.625	123.849	121.289	125.967	120.5	124.342	147.355	114.368	121.401	136.316	121.77	130.77	133.553	129.224	136.467	119.98	128.98	140.046	121.053	123.289	135.368	125.211
N18	174.431	149	143.806	158.361	146.5	141.736	144.972	133.042	141.028	154.292	156.722	146.194	144.778	152.639	174.792	146.694	143.222	148.458	138.75	165.514	144.861	166.542	142.75	167.486	132.944	157.778	140.069	141	154.736	154.514	169.139	154.167
N19	0	0	0	0	0	0	0	0	0	0	0	0	0	0	0	0	0	0	0	0	0	0	0	0	0	0	0	0	0	0	0	0
N20	0	0	0	0	0	0	0	0	0	0	0	0	0	0	0	0	0	0	0	0	0	0	0	0	0	0	0	0	0	0	0	0
N21	0	0	0	0	0	0	0	0	0	0	0	0	0	0	0	0	0	0	0	0	0	0	0	0	0	0	0	0	0	0	0	0
N22	0	0	0	0	0	0	0	0	0	0	0	0	0	0	0	0	0	0	0	0	0	0	0	0	0	0	0	0	0	0	0	0
N23	0	0	0	0	0	0	0	0	0	0	0	0	0	0	0	0	0	0	0	0	0	0	0	0	0	0	0	0	0	0	0	0
N24	0	0	0	0	0	0	0	0	0	0	0	0	0	0	0	0	0	0	0	0	0	0	0	0	0	0	0	0	0	0	0	0
O01	119.309	150.426	111.382	98.3309	137.985	121.5	119.316	122.265	129.441	124.39	119.904	118.926	130.015	122.022	109.985	122.779	111.471	125.846	120.551	124.662	115.926	89.8383	107.051	127.426	126.022	128.029	124.743	131.169	143.316	130.375	120.059	120.559
O02	0	0	0	0	0	0	0	0	0	0	0	0	0	0	0	0	0	0	0	0	0	0	0	0	0	0	0	0	0	0	0	0
O03	25.125	18.875	24.3125	34.8125	24.6875	23.875	20.125	30	23.25	27.3125	34.0625	22.5625	28	24.25	40.75	22.3125	14.125	12.625	25.5	26.25	22.625	20.9375	27.3125	32.25	19	34.4375	22.375	15.5	29	34.3125	23.0625	39
O04	107.617	151.025	104.333	91.125	123.917	129.708	129.758	111.067	124.758	122.667	118.683	75.2333	126.517	99.1	118.25	122.717	139.192	141.708	139.142	126.958	176.65	124.258	105.408	122.033	168.308	113.3	127.158	169.817	124.867	132.275	115.325	120.242
O05	0	0	0	0	0	0	0	0	0	0	0	0	0	0	0	0	0	0	0	0	0	0	0	0	0	0	0	0	0	0	0	0
O06	0	0	0	0	0	0	0	0	0	0	0	0	0	0	0	0	0	0	0	0	0	0	0	0	0	0	0	0	0	0	0	0
O07	0	0	0	0	0	0	0	0	0	0	0	0	0	0	0	0	0	0	0	0	0	0	0	0	0	0	0	0	0	0	0	0
O08	0	0	0	0	0	0	0	0	0	0	0	0	0	0	0	0	0	0	0	0	0	0	0	0	0	0	0	0	0	0	0	0
O09	170.768	125.804	132.339	159.946	149.143	113.268	128.571	132.482	148.304	152.768	155.571	107.554	146.768	138.375	144.696	128.768	117.429	160.964	75.5714	138.661	108.982	139.661	119.571	127.589	117.482	135.607	141.268	130.982	110.929	154.554	124.464	125.982
O10	111.99	122.192	120.538	110.721	79.625	119.798	121.683	69.7211	96.0192	124.481	90.2019	174.644	143.192	112.548	58.0096	163.913	105.962	117.692	113.923	90.0577	104.971	86.4808	126.856	97.3269	122.904	134	124.587	96.9615	94.6539	173.135	96.9808	110.365
O11	106.386	85.3182	100.227	109.716	109.864	104.432	122.045	96.4205	93.4886	94.6591	111.807	96.8636	91.4091	120.682	119.477	92.8409	101.818	100.511	111.83	121.989	107.045	107.864	115.466	131.318	101.307	94.7273	108.511	118.898	117.341	101.045	100.386	86.1818
O12	186.369	187.28	169.226	182.381	196.155	207.619	181.31	179.637	188.488	196.78	179.22	210.06	181.357	199.714	198.887	209.143	183.256	167.726	182.655	195.714	188.369	193.155	175.339	179.935	191.613	194.393	187.661	188.506	180.423	182.732	194.417	188
O13	128	120.368	113.235	121.081	129.522	145.118	125.419	139.206	132.824	119.485	135.066	121.713	134.684	132.772	138.728	111.904	117.824	124.287	114.147	136.287	132.037	120.941	111.147	123.324	135.588	124.574	120.471	114.456	121.566	107.353	124.412	119.449
O14	81.7361	101.972	103.861	72.5972	83.125	99.1389	74.5695	76.4722	126.306	97.2083	108.806	91.8195	79.8472	100.708	109.125	114.889	134.042	133.153	107.069	100.542	121.583	130.25	96.7778	120.361	93.9445	105.667	78.8055	113.306	122.333	110.806	109.167	81.2361
O15	211.446	193.714	218.446	183.036	203.446	179.429	185.839	187.125	211.321	195.018	187.75	207.732	193.393	179.857	195.661	207.946	209.143	197.5	193.911	236.071	199.375	185.196	206.518	155.411	190.464	185.25	201.036	201.482	188.554	211.696	154.196	213.696
O16	0	0	0	0	0	0	0	0	0	0	0	0	0	0	0	0	0	0	0	0	0	0	0	0	0	0	0	0	0	0	0	0
O17	192.898	201.33	186.409	179.784	156.625	168.17	211.67	199.875	196.898	180.125	193.08	173.511	170.648	171.227	190.432	194.568	204.068	181.295	194.341	210.148	202.875	211.523	196.159	178.773	175.216	157.375	184.545	189.114	183.989	188.318	205.193	187.636
O18	93.625	81.3929	76.8036	111.75	84.6429	78.875	73.5893	79.7679	85.625	68.6071	74.5536	71.25	77.5	66.3214	73.0179	85.0357	81.25	78.8214	104.571	88.625	81.3393	70.6607	108.875	84.8393	73.4643	92.0536	77.5714	84.875	75.625	78.375	87.4107	80.3036
O19	0	0	0	0	0	0	0	0	0	0	0	0	0	0	0	0	0	0	0	0	0	0	0	0	0	0	0	0	0	0	0	0
O20	0	0	0	0	0	0	0	0	0	0	0	0	0	0	0	0	0	0	0	0	0	0	0	0	0	0	0	0	0	0	0	0
O21	0	0	0	0	0	0	0	0	0	0	0	0	0	0	0	0	0	0	0	0	0	0	0	0	0	0	0	0	0	0	0	0
O22	0	0	0	0	0	0	0	0	0	0	0	0	0	0	0	0	0	0	0	0	0	0	0	0	0	0	0	0	0	0	0	0
O23	0	0	0	0	0	0	0	0	0	0	0	0	0	0	0	0	0	0	0	0	0	0	0	0	0	0	0	0	0	0	0	0
O24	0	0	0	0	0	0	0	0	0	0	0	0	0	0	0	0	0	0	0	0	0	0	0	0	0	0	0	0	0	0	0	0
P01	0	0	0	0	0	0	0	0	0	0	0	0	0	0	0	0	0	0	0	0	0	0	0	0	0	0	0	0	0	0	0	0
P02	118.039	137.217	148.73	148.941	126.954	136.961	154.836	124.072	149.849	153.796	149.625	118.862	157.52	158.112	115	163.053	161.322	131.947	120.125	133.243	124.855	137.717	156.52	138.033	127.632	144.092	165.993	143.059	142.02	117.842	135.789	113.914
P03	153.774	143.679	142.173	145.208	157.982	140.643	153.554	138.792	146.399	149.31	148.554	150.321	148.375	149.435	143.524	147.554	163.143	149.018	147.44	151.845	146.006	143.393	136.31	160.244	144.024	145.815	152.185	147.827	141.012	149.048	149.339	158.274
P04	0	0	0	0	0	0	0	0	0	0	0	0	0	0	0	0	0	0	0	0	0	0	0	0	0	0	0	0	0	0	0	0
P05	0	0	0	0	0	0	0	0	0	0	0	0	0	0	0	0	0	0	0	0	0	0	0	0	0	0	0	0	0	0	0	0
P06	0	0	0	0	0	0	0	0	0	0	0	0	0	0	0	0	0	0	0	0	0	0	0	0	0	0	0	0	0	0	0	0
P07	0	0	0	0	0	0	0	0	0	0	0	0	0	0	0	0	0	0	0	0	0	0	0	0	0	0	0	0	0	0	0	0
P08	0	0	0	0	0	0	0	0	0	0	0	0	0	0	0	0	0	0	0	0	0	0	0	0	0	0	0	0	0	0	0	0
P09	141.399	139.196	141.708	145.845	146.619	143.768	139.476	141.363	151.893	154.411	139.94	151.107	132.202	140.333	147.19	142.946	130.19	132.107	142.137	132.565	144.238	139.661	146.631	129.458	145.518	149.327	140.631	153.655	149.47	135.548	145.119	151.31
P10	162.118	182.704	186.513	194.809	176.678	181.599	174.138	184.164	178.783	178.757	190.809	197.605	178.888	178.783	183.493	165.697	172.671	177.118	165.224	171.316	175.053	180.934	153.928	173.112	173.691	175.329	163.934	193.52	191.066	163.954	184.382	169.586
P11	0	0	0	0	0	0	0	0	0	0	0	0	0	0	0	0	0	0	0	0	0	0	0	0	0	0	0	0	0	0	0	0
P12	0	0	0	0	0	0	0	0	0	0	0	0	0	0	0	0	0	0	0	0	0	0	0	0	0	0	0	0	0	0	0	0
P13	153.975	158.425	149	154.025	154.85	141.2	144.275	142.275	148.9	152.125	148.8	159.475	141.5	148.975	145.7	152.2	137.4	153.325	149.25	144.3	148.55	157.25	146.025	152.825	148.125	160.6	156.125	149.075	146.65	155.75	141.05	153.675
P14	0	0	0	0	0	0	0	0	0	0	0	0	0	0	0	0	0	0	0	0	0	0	0	0	0	0	0	0	0	0	0	0
P15	0	0	0	0	0	0	0	0	0	0	0	0	0	0	0	0	0	0	0	0	0	0	0	0	0	0	0	0	0	0	0	0
P16	239.942	248.283	214.725	232.317	219.408	220.892	240.842	251.075	235.683	237	236.55	234.3	225.742	228.183	217.65	229.433	237.283	213.917	222.017	239.325	233.292	249.892	227.667	236.742	214.725	215.358	215.75	205.7	235.133	227.367	221.142	226.875
P17	89	99.7778	71.9305	85.9167	74.7222	117.25	82.2083	111.625	99.6111	120.222	84.8055	97	78.4028	145	91.0695	89.8333	99.4167	82.6111	81.7917	76.8889	111.361	83.1667	105.764	106.722	98.9583	86.2361	50.3472	107.611	84.7222	73.7361	75.5278	127.083
P18	203.583	207.033	206.233	199.875	228.892	209.908	212.083	211.592	218.125	211.367	233.267	232.092	202.792	226.983	198.55	206.283	213.658	218.192	216.417	213.458	218.125	212.233	213.958	154.083	202.725	202.6	200.942	211.633	196.858	195.733	202.617	203.583
P19	0	0	0	0	0	0	0	0	0	0	0	0	0	0	0	0	0	0	0	0	0	0	0	0	0	0	0	0	0	0	0	0
P20	163.398	169.534	169.545	196.364	186.273	201.295	198.068	185.92	216.364	206.977	179.898	185.75	205.114	213.045	202.739	202.864	168.034	153.75	197.727	193.17	171.205	184.705	187.432	202.932	197.182	187.875	177.159	211.761	222.864	172.159	199.932	163.523
P21	0	0	0	0	0	0	0	0	0	0	0	0	0	0	0	0	0	0	0	0	0	0	0	0	0	0	0	0	0	0	0	0
P22	0	0	0	0	0	0	0	0	0	0	0	0	0	0	0	0	0	0	0	0	0	0	0	0	0	0	0	0	0	0	0	0
P23	0	0	0	0	0	0	0	0	0	0	0	0	0	0	0	0	0	0	0	0	0	0	0	0	0	0	0	0	0	0	0	0
P24	0	0	0	0	0	0	0	0	0	0	0	0	0	0	0	0	0	0	0	0	0	0	0	0	0	0	0	0	0	0	0	0
Last Cell

## Sheet: PCV-Normalized
PCV Normalized to the Notochord (abs(PCV-Notochord))
	1	2	3	4	5	6	7	8	9	10	11	12	13	14	15	16	17	18	19	20	21	22	23	24	25	26	27	28	29	30	31	32
A01	237.5	234.625	239	237.5	238.875	236.75	237.375	233.5	239.125	238	237.875	237.25	235.375	237.75	237.125	238.125	237.75	236.125	237.125	236.5	233.125	238.125	237.375	237	236.25	232.875	238.875	235.5	234.5	234.5	238.625	233.375
A02	0	0	0	0	0	0	0	0	0	0	0	0	0	0	0	0	0	0	0	0	0	0	0	0	0	0	0	0	0	0	0	0
A03	0	0	0	0	0	0	0	0	0	0	0	0	0	0	0	0	0	0	0	0	0	0	0	0	0	0	0	0	0	0	0	0
A04	0	0	0	0	0	0	0	0	0	0	0	0	0	0	0	0	0	0	0	0	0	0	0	0	0	0	0	0	0	0	0	0
A05	0	0	0	0	0	0	0	0	0	0	0	0	0	0	0	0	0	0	0	0	0	0	0	0	0	0	0	0	0	0	0	0
A06	521.375	522	519.625	525.375	524.375	520	524.75	520.875	515.625	526.25	521.125	514.875	525.125	517	521	520.625	515.375	523.5	521.625	520.375	519.25	523.375	521.875	523.75	518.375	519.625	519	518.375	522.375	521.875	522.625	522.5
A07	535.625	530.375	538.125	535.5	534.125	538	540.5	539.375	539.75	539.375	538.125	538.5	540	534.875	537.75	540.125	534.875	534.5	537.125	538	543.5	535.25	542.25	538.25	539.5	537	537	533.125	544.75	538.875	535.5	542.5
A08	574.375	568.25	574.375	566.5	575.75	573.875	572.5	570.875	581	571.375	574.375	576.375	566.125	575.375	572	579.25	572.75	576	578.5	565.875	573	577.25	568.375	570.5	572.25	573.5	571.375	570.25	577.875	572.75	566.875	578
A09	549.25	550.625	554.875	551.5	546.125	555.5	549.75	551.875	547.625	554.125	555.25	555	556.75	547.5	555.5	557	554.75	547.5	547.125	555.75	552.875	554.625	549.25	551.375	554.125	549.5	549.125	556.5	547.875	554.875	554.25	548.5
A10	0	0	0	0	0	0	0	0	0	0	0	0	0	0	0	0	0	0	0	0	0	0	0	0	0	0	0	0	0	0	0	0
A11	626.625	626.875	626.625	623.125	628	621.125	624.625	620.625	621.75	627.625	624	623.25	627.25	624.875	628.75	623.5	626.75	617.375	622.125	620.625	620.75	627.625	623.375	632	625.125	622	625	628.625	624.875	621.875	626.125	623.375
A12	0	0	0	0	0	0	0	0	0	0	0	0	0	0	0	0	0	0	0	0	0	0	0	0	0	0	0	0	0	0	0	0
A13	0	0	0	0	0	0	0	0	0	0	0	0	0	0	0	0	0	0	0	0	0	0	0	0	0	0	0	0	0	0	0	0
A14	0	0	0	0	0	0	0	0	0	0	0	0	0	0	0	0	0	0	0	0	0	0	0	0	0	0	0	0	0	0	0	0
A15	0	0	0	0	0	0	0	0	0	0	0	0	0	0	0	0	0	0	0	0	0	0	0	0	0	0	0	0	0	0	0	0
A16	632.75	645.25	643.875	644.875	648.5	642.375	635.75	639	634.625	641.5	635.625	636.625	641.75	638.625	647.25	638.875	643.375	638.125	637.125	637.125	644.5	644.375	645.125	640.875	638.75	641.75	642.125	644.375	642.75	637.75	642.75	643.875
A17	653.625	649.75	645.875	645.375	652	660.625	654.875	656.25	651.375	654.5	657.375	654.5	651	657.625	652.5	647.75	654.375	650.875	647.25	655.375	654.625	656.5	652.5	651.375	656.25	657.375	647.625	646.625	653.125	659.75	657.375	652
A18	612	608.25	612.75	600.875	610.875	606.75	611.5	610.875	612.25	611.25	616.125	609	612.75	613.375	611	609.125	615.625	618.375	611	611.875	609.25	618.625	610.625	613.75	611.5	610.625	612.625	622	608.5	611.375	614.25	610
A19	0	0	0	0	0	0	0	0	0	0	0	0	0	0	0	0	0	0	0	0	0	0	0	0	0	0	0	0	0	0	0	0
A20	658.25	656.75	653.125	651.875	656.125	655.625	656.625	651.75	655	659.75	656.625	655.5	658.5	653.875	656.125	655.375	650.5	659.625	654.625	654.375	659.5	654.625	658.25	659.25	661.25	659.25	658.625	651.625	659.125	653.75	654.75	652.875
A21	0	0	0	0	0	0	0	0	0	0	0	0	0	0	0	0	0	0	0	0	0	0	0	0	0	0	0	0	0	0	0	0
A22	0	0	0	0	0	0	0	0	0	0	0	0	0	0	0	0	0	0	0	0	0	0	0	0	0	0	0	0	0	0	0	0
A23	0	0	0	0	0	0	0	0	0	0	0	0	0	0	0	0	0	0	0	0	0	0	0	0	0	0	0	0	0	0	0	0
A24	0	0	0	0	0	0	0	0	0	0	0	0	0	0	0	0	0	0	0	0	0	0	0	0	0	0	0	0	0	0	0	0
B01	0	0	0	0	0	0	0	0	0	0	0	0	0	0	0	0	0	0	0	0	0	0	0	0	0	0	0	0	0	0	0	0
B02	658.75	659.75	656.75	668.25	666	667.5	662.875	670.5	664.375	666.5	660.875	664.25	658.375	660.375	662.125	666.5	658.625	663.75	661.125	656.5	663.25	659.375	667	669.25	659	665	662.75	656.5	667.75	666.625	659.5	660.375
B03	609.25	609.5	608.125	612	604.375	610.75	608.375	608.25	608.625	607	604.75	609	607.25	607.375	611	609.25	607.5	611.625	608.125	613	609.375	611.875	609	607.5	607.5	610.125	611	612.625	612.625	609.5	606.875	611.75
B04	0	0	0	0	0	0	0	0	0	0	0	0	0	0	0	0	0	0	0	0	0	0	0	0	0	0	0	0	0	0	0	0
B05	0	0	0	0	0	0	0	0	0	0	0	0	0	0	0	0	0	0	0	0	0	0	0	0	0	0	0	0	0	0	0	0
B06	0	0	0	0	0	0	0	0	0	0	0	0	0	0	0	0	0	0	0	0	0	0	0	0	0	0	0	0	0	0	0	0
B07	0	0	0	0	0	0	0	0	0	0	0	0	0	0	0	0	0	0	0	0	0	0	0	0	0	0	0	0	0	0	0	0
B08	631.25	638	630.5	630	633.125	629.5	634.625	626.875	633.625	635.25	631.875	631.625	637.5	631.875	630.875	633.375	638.625	628.75	630.25	629.125	629	630.625	632.875	636.5	630.625	624.625	626.25	631.375	631.625	629.625	633.875	633.5
B09	0	0	0	0	0	0	0	0	0	0	0	0	0	0	0	0	0	0	0	0	0	0	0	0	0	0	0	0	0	0	0	0
B10	644	645.875	641.25	639.25	648.875	650.875	643.875	643.5	646.125	641.625	650.75	643.25	644.875	643.5	642.75	643.75	647.875	648.125	647.625	650.5	647.125	646.125	646	641.625	645.375	648.5	644.375	650.875	645.375	643.875	649.625	645.875
B11	600.875	609	598.625	607.25	605.125	607.125	609.375	609.875	602	605.125	599.75	608.75	605.75	605.625	609	611.875	602.75	612	609.375	605.5	608.125	611.75	609	611.125	608.875	614.5	605.625	608.875	606.625	604.75	603	608
B12	0	0	0	0	0	0	0	0	0	0	0	0	0	0	0	0	0	0	0	0	0	0	0	0	0	0	0	0	0	0	0	0
B13	0	0	0	0	0	0	0	0	0	0	0	0	0	0	0	0	0	0	0	0	0	0	0	0	0	0	0	0	0	0	0	0
B14	631.5	638.5	634.375	636	639.75	638.25	639.625	640.625	635.75	638.625	634.25	643	630	629.75	635.625	637	635.125	635.375	635.125	637	632	640.875	640.5	638.125	633.75	638.125	634.125	639.75	639	633.5	641.375	636.625
B15	0	0	0	0	0	0	0	0	0	0	0	0	0	0	0	0	0	0	0	0	0	0	0	0	0	0	0	0	0	0	0	0
B16	0	0	0	0	0	0	0	0	0	0	0	0	0	0	0	0	0	0	0	0	0	0	0	0	0	0	0	0	0	0	0	0
B17	639.875	642.375	637.375	647.875	635.75	647.875	636.875	636.875	639	642.375	641.125	641.875	637.5	638.25	638.875	645.25	633.75	636.875	638.25	644.75	644.875	638	640.5	643.125	641.25	647.125	637.75	646.875	644.375	638.125	633	639
B18	0	0	0	0	0	0	0	0	0	0	0	0	0	0	0	0	0	0	0	0	0	0	0	0	0	0	0	0	0	0	0	0
B19	624.125	620	622.625	621	625.75	620.75	624.125	626.375	619.5	618.5	620.875	622	621.625	618.375	622	625.75	621.875	619.125	623.875	617.375	626.625	620.5	625.375	622.75	622.125	624.375	622.5	621.875	620.75	624.75	621.5	621.5
B20	644.25	651.875	644.25	642.625	648.25	644.375	645	642.5	645	647.125	645.375	645.5	646.625	647	646.625	646.125	649.25	652.125	649.75	644.875	645.75	643.625	651.5	646.625	642.875	645.375	647.875	642.375	644.625	644.875	653	648
B21	0	0	0	0	0	0	0	0	0	0	0	0	0	0	0	0	0	0	0	0	0	0	0	0	0	0	0	0	0	0	0	0
B22	0	0	0	0	0	0	0	0	0	0	0	0	0	0	0	0	0	0	0	0	0	0	0	0	0	0	0	0	0	0	0	0
B23	0	0	0	0	0	0	0	0	0	0	0	0	0	0	0	0	0	0	0	0	0	0	0	0	0	0	0	0	0	0	0	0
B24	0	0	0	0	0	0	0	0	0	0	0	0	0	0	0	0	0	0	0	0	0	0	0	0	0	0	0	0	0	0	0	0
C01	0	0	0	0	0	0	0	0	0	0	0	0	0	0	0	0	0	0	0	0	0	0	0	0	0	0	0	0	0	0	0	0
C02	638.75	642.625	638.5	644.25	641.875	640.25	641.875	639.5	651.75	644.25	640.25	647.25	645.125	643.25	641.375	642.75	641	644.125	645.25	641.125	640.875	648.125	642.75	647.25	646.25	657.5	650.125	644	636.25	649.75	643.375	645.375
C03	643.625	641.25	638.625	643	647	651.75	648.375	646.75	639.75	645.125	651.75	650.25	647.5	649.5	643.875	651.75	645.75	646.375	650.125	645.125	645.5	643.875	640.5	643.75	653.375	641.25	651.625	648.875	641.625	647.625	642.75	651.875
C04	0	0	0	0	0	0	0	0	0	0	0	0	0	0	0	0	0	0	0	0	0	0	0	0	0	0	0	0	0	0	0	0
C05	0	0	0	0	0	0	0	0	0	0	0	0	0	0	0	0	0	0	0	0	0	0	0	0	0	0	0	0	0	0	0	0
C06	641.125	647.75	636.75	640.375	649	646.25	640.625	642.125	645.25	645.5	642	637.875	639.125	646.75	639.625	647.625	641.625	639.125	649.125	643.75	643.5	643	644	641.375	648.125	641	639.125	641.875	643	642.125	649.125	654.375
C07	642.875	631.5	634.375	636.375	639.75	638.625	640	637.875	642.625	641.375	635.75	647.625	642.375	639.5	640.375	639.75	640.25	637.75	636.25	639.75	639	639.875	641.75	644.25	642.625	636.5	638.125	642.375	638	637.5	640.375	643.25
C08	566.5	570.375	564.75	570.875	572	568.5	570.75	566.25	568.875	574	565	568.125	570.75	567.125	565.75	570.375	568.125	573	562.5	571.125	570.125	568	573.125	569.625	572.375	565.875	569.25	570	570.75	569.875	570.875	566
C09	0	0	0	0	0	0	0	0	0	0	0	0	0	0	0	0	0	0	0	0	0	0	0	0	0	0	0	0	0	0	0	0
C10	608.75	615	608.5	620.375	621.25	614.5	614.375	615.375	614.625	617.875	619.125	612.375	612.25	617.875	620.25	616.75	617.25	617	616.5	616	616.5	611.375	614.75	616.75	618.125	612.25	611.75	622.125	611.625	622.25	619.625	615.125
C11	0	0	0	0	0	0	0	0	0	0	0	0	0	0	0	0	0	0	0	0	0	0	0	0	0	0	0	0	0	0	0	0
C12	628.25	633	632.25	625.625	624.625	624.75	626.125	633.875	627.625	629.375	629.375	628.875	632.875	632	626.5	626.25	633.125	627.5	631.5	624.75	631.375	634.375	628.125	626.875	629.25	634.125	627.125	635	631.875	635	632.625	635.375
C13	635.375	637.375	635.125	633.125	627.25	632.75	629	635.5	634.625	635.25	633	629.5	635.625	634.75	636.25	630.125	632	631.75	636.25	634.375	634.75	637	634.5	635.375	629.875	635.125	632.5	631.875	632	636.625	628.375	635.625
C14	0	0	0	0	0	0	0	0	0	0	0	0	0	0	0	0	0	0	0	0	0	0	0	0	0	0	0	0	0	0	0	0
C15	628.875	630.125	630.125	629.75	630.125	633.25	639.125	629.75	632.75	637.375	634.5	635.125	634.25	640.125	640.875	630.125	636	633.875	631.75	630.75	631.875	624.875	633.75	633.5	635.625	632.5	633.25	630.625	632.125	631.125	631.125	635.875
C16	0	0	0	0	0	0	0	0	0	0	0	0	0	0	0	0	0	0	0	0	0	0	0	0	0	0	0	0	0	0	0	0
C17	644.875	648.625	644.125	647.25	645.75	646.875	655.5	648.25	645.5	647.75	646.5	650.25	648.75	651.375	648.5	648.375	652.875	642.625	650.625	647.125	647.75	651.25	647.875	649.5	652.625	643.25	650.125	648.75	645.5	647.125	650.625	642.75
C18	641.25	646	642.375	636.375	650.625	640.25	643.125	643.75	647.125	642.75	648.75	642.75	644	643.125	641.125	645	646.875	639.625	645.25	641.875	643.375	644.625	643.875	649.875	645	642	649.75	646.875	647	642.125	647.375	643.625
C19	654.25	646.125	649.375	647	649.375	650.5	650.5	655	658.125	654.375	649.375	646.5	655.125	652.875	648.875	642.625	652.625	651.125	655.375	637	652.125	652	655.375	648.5	651.375	648.375	650.875	644.75	651.875	644.375	655.375	654.75
C20	0	0	0	0	0	0	0	0	0	0	0	0	0	0	0	0	0	0	0	0	0	0	0	0	0	0	0	0	0	0	0	0
C21	0	0	0	0	0	0	0	0	0	0	0	0	0	0	0	0	0	0	0	0	0	0	0	0	0	0	0	0	0	0	0	0
C22	0	0	0	0	0	0	0	0	0	0	0	0	0	0	0	0	0	0	0	0	0	0	0	0	0	0	0	0	0	0	0	0
C23	0	0	0	0	0	0	0	0	0	0	0	0	0	0	0	0	0	0	0	0	0	0	0	0	0	0	0	0	0	0	0	0
C24	0	0	0	0	0	0	0	0	0	0	0	0	0	0	0	0	0	0	0	0	0	0	0	0	0	0	0	0	0	0	0	0
D01	666.125	670.25	669.75	673.25	665.625	670.75	664.625	665.875	664.375	667.625	671.125	667.25	667	665.75	673.5	670	663	673	676.25	670.625	669.125	664.875	667.5	667.75	671.75	670.875	667.375	665.375	667	670.375	666.5	671.25
D02	648.25	647	655	646.875	646.5	655.5	647.625	644.25	647.375	653.5	648.375	647.375	647.625	650.375	653.75	650.875	647.75	642.75	652.75	653.375	648.375	652	646.5	651.75	652.375	651.625	649.125	645.5	648.625	648.625	655.125	649.625
D03	639.25	639.625	639.625	635.625	640.875	643.25	639.625	638.75	636.75	635.25	642.75	633.5	636.625	642.125	638.25	634.375	634	639.125	644.375	640.125	641.125	644.125	642.375	643.5	638.875	640.125	641.125	637.875	640	648.5	640.5	637
D04	637.375	634.75	633	636	636.375	637.75	634.75	639.75	636.375	634.625	635.625	634.375	635	634.125	622.25	637.625	633.5	635.75	631.125	631.25	640.625	637.125	626.5	629.25	638.75	634.875	635.25	640.625	632.75	630.875	636.75	633.125
D05	622.375	629.125	627.75	629.625	628.5	627.125	622.875	628.75	631.125	626.75	627.625	629.5	630.625	635.375	628.875	623.875	625.25	624.125	629.5	628.875	632.75	626.625	624.875	626	623	620.25	628	633.25	628.875	624.25	629.75	632.375
D06	644.125	640	639.25	635.75	636.75	633.125	637.875	642.375	639.75	638.125	636.625	640.5	637	638.875	637.125	629.375	638.625	644.875	636.25	638.125	636	632.125	631.625	644.625	635.25	636.25	641	638.625	633.375	636.875	644	643.5
D07	0	0	0	0	0	0	0	0	0	0	0	0	0	0	0	0	0	0	0	0	0	0	0	0	0	0	0	0	0	0	0	0
D08	0	0	0	0	0	0	0	0	0	0	0	0	0	0	0	0	0	0	0	0	0	0	0	0	0	0	0	0	0	0	0	0
D09	660.375	663.125	660.375	662.75	669.125	663.25	669	664.375	662.5	665.375	659.875	658.75	669	660.375	666.625	658.5	667.125	659	662.25	660.875	664.375	662.125	659.25	662.375	661.25	659.375	660.625	661.875	667.625	665.375	668	664.25
D10	0	0	0	0	0	0	0	0	0	0	0	0	0	0	0	0	0	0	0	0	0	0	0	0	0	0	0	0	0	0	0	0
D11	0	0	0	0	0	0	0	0	0	0	0	0	0	0	0	0	0	0	0	0	0	0	0	0	0	0	0	0	0	0	0	0
D12	0	0	0	0	0	0	0	0	0	0	0	0	0	0	0	0	0	0	0	0	0	0	0	0	0	0	0	0	0	0	0	0
D13	618.5	610.25	612.5	620.75	613.125	616.625	612.25	618.75	623.625	612.125	617.375	615.5	614.5	610.125	614.625	615.25	614.875	618	622.5	618.375	618.5	609.875	614.875	615.25	618	617.75	610.125	614.75	615.125	618	623.375	612.375
D14	0	0	0	0	0	0	0	0	0	0	0	0	0	0	0	0	0	0	0	0	0	0	0	0	0	0	0	0	0	0	0	0
D15	653.125	653.375	655.75	653	649	645.375	646.625	649.25	658	656.125	652.875	653	650.75	652	652.875	651.625	646.875	649.75	650.5	651.375	653.375	648.75	651.625	648.75	650.375	649.875	656	653.25	651.875	658.625	648.125	647.375
D16	0	0	0	0	0	0	0	0	0	0	0	0	0	0	0	0	0	0	0	0	0	0	0	0	0	0	0	0	0	0	0	0
D17	0	0	0	0	0	0	0	0	0	0	0	0	0	0	0	0	0	0	0	0	0	0	0	0	0	0	0	0	0	0	0	0
D18	651.375	652.375	654.5	655.875	657.5	660.625	654.375	657.5	654	656	662.125	654.25	652.5	653.5	653.875	654.375	655.125	662.75	657.25	652.5	648.5	656.125	653.875	654.25	661.5	653.875	655.5	668	659	650.125	654.375	655.75
D19	650.25	656.375	660.125	656.125	657.625	658.5	664	659.5	655	659.25	654.625	659.75	659.25	652.625	652.125	652.75	654.125	657.875	656.5	660.625	651.75	653	661.5	657.875	663	651.5	655.875	653.625	656	659.5	652	660
D20	646.625	652.875	651.625	651.125	649.375	643.75	648.5	649.125	648.125	650	646.375	651.875	644.375	650.25	652	642	645.875	647.875	642.375	649	644.25	647.25	646.5	654.25	655	646.375	649.625	650.125	650.375	645.75	643.125	649.75
D21	0	0	0	0	0	0	0	0	0	0	0	0	0	0	0	0	0	0	0	0	0	0	0	0	0	0	0	0	0	0	0	0
D22	0	0	0	0	0	0	0	0	0	0	0	0	0	0	0	0	0	0	0	0	0	0	0	0	0	0	0	0	0	0	0	0
D23	0	0	0	0	0	0	0	0	0	0	0	0	0	0	0	0	0	0	0	0	0	0	0	0	0	0	0	0	0	0	0	0
D24	0	0	0	0	0	0	0	0	0	0	0	0	0	0	0	0	0	0	0	0	0	0	0	0	0	0	0	0	0	0	0	0
E01	0	0	0	0	0	0	0	0	0	0	0	0	0	0	0	0	0	0	0	0	0	0	0	0	0	0	0	0	0	0	0	0
E02	0	0	0	0	0	0	0	0	0	0	0	0	0	0	0	0	0	0	0	0	0	0	0	0	0	0	0	0	0	0	0	0
E03	0	0	0	0	0	0	0	0	0	0	0	0	0	0	0	0	0	0	0	0	0	0	0	0	0	0	0	0	0	0	0	0
E04	626.875	630.375	619.875	625.125	631.375	620.25	621.5	627	619.875	623	628.375	627.125	622.25	626	617.75	614.25	624.125	624.875	626.875	619.375	620	624	627.75	622.875	624.125	621.625	626.5	624.375	619.5	627.5	623.375	622.5
E05	637.25	633.375	635.625	638.125	630.875	633.5	632	636.375	635.75	631.5	632.875	639.375	629.625	635.5	637.625	638.625	624.625	628.625	637.75	638	632.125	634.625	634.125	638.75	636.375	639	633.875	632.5	639.625	633.125	632.625	636.25
E06	0	0	0	0	0	0	0	0	0	0	0	0	0	0	0	0	0	0	0	0	0	0	0	0	0	0	0	0	0	0	0	0
E07	637.75	633.875	635.25	635.25	631.75	634.25	633.625	630.625	635.125	629.25	638.125	638.25	639.875	634.75	631.25	637	634.75	637.875	640.75	632.625	632.125	632.875	636.25	639.25	634.875	628.75	632.25	636.625	634.875	642.625	632.75	634.375
E08	626.125	633.25	631.25	637.25	628.875	635.5	637.75	630.875	632.5	630.625	630.125	635.375	634.25	632.5	629	630.125	632	632.25	635.125	632	636	634.375	637	634	630.5	634.25	635	634.25	631.125	633.5	628.875	629.625
E09	624.125	625.125	625.375	625.125	625.875	623.75	621.75	624	621.875	621	628.875	620.375	623.875	622.625	627.875	622.5	624.75	617.625	620.625	621.875	618.25	617	627.875	626.625	617.875	621.375	619.625	623.5	622.875	619.875	622	622
E10	0	0	0	0	0	0	0	0	0	0	0	0	0	0	0	0	0	0	0	0	0	0	0	0	0	0	0	0	0	0	0	0
E11	0	0	0	0	0	0	0	0	0	0	0	0	0	0	0	0	0	0	0	0	0	0	0	0	0	0	0	0	0	0	0	0
E12	585.125	586.125	586.125	579.625	585	587.625	586	590.25	586.125	586.5	578.875	594.625	581.75	584.375	590.125	584.625	586.125	586.5	587.25	587.625	592.5	583.75	588.25	590.25	592.25	589.375	588.25	588	586.875	586.875	585.375	584.5
E13	0	0	0	0	0	0	0	0	0	0	0	0	0	0	0	0	0	0	0	0	0	0	0	0	0	0	0	0	0	0	0	0
E14	0	0	0	0	0	0	0	0	0	0	0	0	0	0	0	0	0	0	0	0	0	0	0	0	0	0	0	0	0	0	0	0
E15	639.5	641.75	639.75	643.375	639.375	646.25	635.5	646.375	645.5	648.125	636.375	645	642.625	644.25	642.625	645.25	641	640.25	642.125	646.375	644.5	637.5	643.125	650.75	645	640.25	644	650.625	643.125	644.875	641.625	644
E16	0	0	0	0	0	0	0	0	0	0	0	0	0	0	0	0	0	0	0	0	0	0	0	0	0	0	0	0	0	0	0	0
E17	603.75	609.5	616	603.25	611.125	605.375	622.25	607.875	610.375	613.375	611.75	611.75	614.25	609.125	611.5	609.125	611.75	611	608.625	613	613.75	607.75	608.125	611.125	610.625	605.375	608.875	611.875	609.625	605.125	603.75	613.875
E18	613.875	615.5	617.75	618	610.125	615.25	619.375	619.875	614.375	619.125	616.125	617.625	613.75	618.625	620	613.375	615.375	616.375	615.375	619.375	615.875	620.625	612.125	612.875	620.5	616.125	613.25	613.625	615.125	622.25	615.875	617.75
E19	0	0	0	0	0	0	0	0	0	0	0	0	0	0	0	0	0	0	0	0	0	0	0	0	0	0	0	0	0	0	0	0
E20	605.125	611.125	610.625	602.5	612.75	603.875	604	603.625	609	613.25	605.25	602.25	610.5	605.875	612.625	610.25	600.5	605.375	609.125	605.375	605.75	606	602	611	610.5	606.625	608.625	614.375	606.375	614.125	607.5	607.75
E21	0	0	0	0	0	0	0	0	0	0	0	0	0	0	0	0	0	0	0	0	0	0	0	0	0	0	0	0	0	0	0	0
E22	0	0	0	0	0	0	0	0	0	0	0	0	0	0	0	0	0	0	0	0	0	0	0	0	0	0	0	0	0	0	0	0
E23	0	0	0	0	0	0	0	0	0	0	0	0	0	0	0	0	0	0	0	0	0	0	0	0	0	0	0	0	0	0	0	0
E24	0	0	0	0	0	0	0	0	0	0	0	0	0	0	0	0	0	0	0	0	0	0	0	0	0	0	0	0	0	0	0	0
F01	642.75	645.25	643.75	641.5	644	640.75	640.625	643.5	646	645.875	643.625	644	645.25	644.25	643	646.25	647.875	645.25	644.875	646.5	643.625	643.375	646.375	639.875	641	645	647	648	642.875	648.875	645.125	640.875
F02	0	0	0	0	0	0	0	0	0	0	0	0	0	0	0	0	0	0	0	0	0	0	0	0	0	0	0	0	0	0	0	0
F03	661.5	660.75	664.375	664	667.125	663.375	660.625	664	663.375	662.5	659.875	661.125	657.5	660.875	664.625	662.875	662.375	662.625	664	654	663.75	658.25	657.125	654.875	659.125	655.875	662.5	661.875	662.375	660.25	667.125	657
F04	0	0	0	0	0	0	0	0	0	0	0	0	0	0	0	0	0	0	0	0	0	0	0	0	0	0	0	0	0	0	0	0
F05	0	0	0	0	0	0	0	0	0	0	0	0	0	0	0	0	0	0	0	0	0	0	0	0	0	0	0	0	0	0	0	0
F06	0	0	0	0	0	0	0	0	0	0	0	0	0	0	0	0	0	0	0	0	0	0	0	0	0	0	0	0	0	0	0	0
F07	649.625	645.75	648.125	645.25	642.75	648.75	647.75	649.125	646.25	653.625	642.375	641.375	648.875	651.5	650.125	645.625	647.875	645.25	645.875	653.625	650.875	644.375	643.5	643.625	645.125	644.125	641.25	647.125	647.625	646.125	648.125	648.375
F08	607.625	611.125	611.875	612.75	610.375	611.5	606.75	610	607.5	610.375	606.25	611.625	610.25	611.75	610.125	615.125	614.75	604.375	606.5	609	607.5	617.375	607	612.875	614.25	606.5	608.125	607.75	604.125	617.25	613.625	613.625
F09	644.625	652	650.875	647.875	654.125	656.5	650.875	657.125	654.125	659	650.875	655.75	655.75	654	653.5	653	650	657.75	652.25	650.625	656.625	659.625	652.75	657.125	658.5	661.125	653.875	658.25	653.875	649.25	653.875	651.125
F10	643.5	646.125	638.5	646	639.875	641.875	637.375	639.375	641	639.625	637	644.75	642.5	652.875	639.125	638.25	640.875	639.625	638.5	647.375	640.625	640.375	647.375	640.125	641.25	634.125	637.75	636.125	641.5	642.875	640.375	637.875
F11	0	0	0	0	0	0	0	0	0	0	0	0	0	0	0	0	0	0	0	0	0	0	0	0	0	0	0	0	0	0	0	0
F12	632	633.125	631	634.875	635.875	636.625	632	635	632.875	637.125	635.875	629	632.125	636.375	631.25	632.625	631.375	633.625	631.75	636.875	634.375	635.25	630.5	637.125	634.625	639.5	639.125	643.125	630.25	633.125	634.75	629
F13	640.25	646.875	646.25	643.25	640.125	644.875	646.75	640.875	643.75	641.125	647.625	640.375	644.25	641.75	649.625	646.375	645.75	644.125	646.5	641.25	649.375	644.375	642.125	645.75	638.125	646.375	643.75	647.875	645.625	640.75	646.625	645.75
F14	624.25	624.125	626.5	625.375	627.625	628.25	624	628.75	623.25	625.75	623.125	627.75	626.5	623.375	628.25	626.5	630.625	627.5	633.375	629	623.125	630.375	623.625	625.5	627.625	629.625	625.125	630.625	628	633.5	628.5	628.25
F15	0	0	0	0	0	0	0	0	0	0	0	0	0	0	0	0	0	0	0	0	0	0	0	0	0	0	0	0	0	0	0	0
F16	643	638.625	642.25	645.25	647.875	644.625	644	639.875	643.375	638.875	642.25	643.375	640.375	638.375	635.375	642.25	641.625	640.375	634.75	643	643.5	640.75	641.5	642.375	643.75	640.75	641.75	644.375	639.875	641	640.375	639
F17	0	0	0	0	0	0	0	0	0	0	0	0	0	0	0	0	0	0	0	0	0	0	0	0	0	0	0	0	0	0	0	0
F18	0	0	0	0	0	0	0	0	0	0	0	0	0	0	0	0	0	0	0	0	0	0	0	0	0	0	0	0	0	0	0	0
F19	0	0	0	0	0	0	0	0	0	0	0	0	0	0	0	0	0	0	0	0	0	0	0	0	0	0	0	0	0	0	0	0
F20	596.625	602.25	594.875	594.625	596.125	601.75	594.5	594.125	593.625	602.125	597.25	600.375	593	599.625	594.625	590	599.375	599.25	600.625	602.625	596.25	594.5	601.125	601.25	604.25	594.875	599.75	600.375	597.875	600.375	597.375	598.5
F21	0	0	0	0	0	0	0	0	0	0	0	0	0	0	0	0	0	0	0	0	0	0	0	0	0	0	0	0	0	0	0	0
F22	0	0	0	0	0	0	0	0	0	0	0	0	0	0	0	0	0	0	0	0	0	0	0	0	0	0	0	0	0	0	0	0
F23	0	0	0	0	0	0	0	0	0	0	0	0	0	0	0	0	0	0	0	0	0	0	0	0	0	0	0	0	0	0	0	0
F24	0	0	0	0	0	0	0	0	0	0	0	0	0	0	0	0	0	0	0	0	0	0	0	0	0	0	0	0	0	0	0	0
G01	617.625	619.875	620.75	614	621.125	614.625	624.125	626.625	615.5	620.625	621.375	623	620.625	620.375	623.125	624.75	623.5	616.25	624.25	621.5	621.75	619.75	622.375	619.75	623.75	617.625	618.375	619	620.125	619	615.375	620.5
G02	652.125	652.625	660.375	655.25	665	658.875	657.125	652.375	657.625	656.375	658	657.375	655	659.25	649	657.25	652.5	656.75	660.25	658.5	655.5	657.5	653.625	654	661	656.375	656.625	650.5	660.75	657.5	655.375	658.375
G03	655.125	665.25	657.125	649.125	661.25	662.25	654.375	661.75	664.125	660.75	665	663.75	660.375	664.375	661.125	655.875	651.75	663.5	660.875	663.75	660.75	651.75	660.875	659.75	655.25	664.875	657.75	656.125	652.875	656	657	653.875
G04	0	0	0	0	0	0	0	0	0	0	0	0	0	0	0	0	0	0	0	0	0	0	0	0	0	0	0	0	0	0	0	0
G05	643.25	646.125	653.25	643.375	646.625	650.625	653	644	646	647.625	643.125	650	646.5	645.25	652.375	643.375	648	649.5	648.875	642.125	642.5	652	643.375	649.5	647.875	646.25	647.75	655.5	642.875	645.25	653.875	649
G06	622.875	634.375	627.75	631.5	627.875	627.75	625.125	629.875	627.5	629.5	628.625	634	627.25	625.25	633.25	629.625	634.625	629.375	631.125	623.375	627.5	631	627.75	630	630	624.75	636	626.125	626.875	624.25	630.625	629.5
G07	661.625	664.375	662.25	661.5	664.125	661.875	660.25	658.75	658.375	666.625	666	665.25	659.75	667.75	660.875	658.5	664.625	665.625	667.875	659.25	660.625	662.625	665.75	660.625	663.375	667.75	661.375	663.375	655.625	660.875	667.625	666
G08	615.375	616.5	612.125	611.75	609.375	612.625	607.875	612.25	608.625	605.625	597.875	608.5	611.5	610.625	614.375	612.5	610.125	610	615	612.625	615.25	604.5	609	613.375	612.5	608.75	606.375	609.875	610.125	611.875	615.75	612.5
G09	630.75	637.125	628.5	634.75	633.125	634.75	634.625	636.875	636.75	632.75	636.75	637.875	633.75	643.25	636	642.375	633.875	631	634	632.375	633.875	643.375	640.625	637.75	633.375	633.125	633.5	633	633.625	637.375	631.625	635.125
G10	0	0	0	0	0	0	0	0	0	0	0	0	0	0	0	0	0	0	0	0	0	0	0	0	0	0	0	0	0	0	0	0
G11	0	0	0	0	0	0	0	0	0	0	0	0	0	0	0	0	0	0	0	0	0	0	0	0	0	0	0	0	0	0	0	0
G12	625.75	627.5	635.375	639	633.625	637.25	632.375	638.375	630.375	634.25	634	634.625	633.875	634.5	622.125	635.375	633.75	634.625	632.375	630.5	633.375	631.375	639.875	633.375	628.875	633.75	635.625	631.375	632.875	634	632.625	633.625
G13	577.75	572	583.5	575.75	574.25	578	579.625	576	577.375	573.875	576.625	584.625	577.875	579.5	583.875	575.875	579.125	578.75	580.375	576.875	583.125	575.625	574.25	574.625	575.625	580.875	579	582.5	575.625	575.5	584.75	585
G14	0	0	0	0	0	0	0	0	0	0	0	0	0	0	0	0	0	0	0	0	0	0	0	0	0	0	0	0	0	0	0	0
G15	0	0	0	0	0	0	0	0	0	0	0	0	0	0	0	0	0	0	0	0	0	0	0	0	0	0	0	0	0	0	0	0
G16	0	0	0	0	0	0	0	0	0	0	0	0	0	0	0	0	0	0	0	0	0	0	0	0	0	0	0	0	0	0	0	0
G17	621.125	620.375	620.125	627.625	624.75	624.375	622.375	626.125	630.375	624	627	628.625	628.375	623.375	625.375	624.375	627.875	628.25	628	624	630.5	628.875	622.625	623.75	627	626.125	625.5	621.5	619.5	622.125	625.5	619.125
G18	0	0	0	0	0	0	0	0	0	0	0	0	0	0	0	0	0	0	0	0	0	0	0	0	0	0	0	0	0	0	0	0
G19	668.875	671.375	664	674.875	666.125	670.625	670.625	674.75	671.5	670.25	669	674.25	667.625	667	668	671.5	666.875	674.5	664.375	674.125	677.25	669.625	672.875	670.875	670	670.125	672	673.375	669.625	673.125	670.25	670.875
G20	661.625	660.75	656.375	660.625	665.875	665.5	665.125	662.75	657.5	660.125	656.375	664.375	659.5	661.75	665.75	667.25	660.75	662.875	660	658.375	654.875	661.875	665.375	657.625	661.25	666.75	660.625	664.375	663.75	665.75	666.625	665.875
G21	0	0	0	0	0	0	0	0	0	0	0	0	0	0	0	0	0	0	0	0	0	0	0	0	0	0	0	0	0	0	0	0
G22	0	0	0	0	0	0	0	0	0	0	0	0	0	0	0	0	0	0	0	0	0	0	0	0	0	0	0	0	0	0	0	0
G23	0	0	0	0	0	0	0	0	0	0	0	0	0	0	0	0	0	0	0	0	0	0	0	0	0	0	0	0	0	0	0	0
G24	0	0	0	0	0	0	0	0	0	0	0	0	0	0	0	0	0	0	0	0	0	0	0	0	0	0	0	0	0	0	0	0
H01	0	0	0	0	0	0	0	0	0	0	0	0	0	0	0	0	0	0	0	0	0	0	0	0	0	0	0	0	0	0	0	0
H02	0	0	0	0	0	0	0	0	0	0	0	0	0	0	0	0	0	0	0	0	0	0	0	0	0	0	0	0	0	0	0	0
H03	627.75	624.5	632.75	626.125	629	628.375	631.375	626.75	630.25	626	629.375	630.5	629.5	631.375	629.125	621.75	628.25	629.25	630.25	628.625	629.875	629	628.125	621.5	626.25	631.25	628.5	629.875	628.375	630.875	630.25	626.25
H04	0	0	0	0	0	0	0	0	0	0	0	0	0	0	0	0	0	0	0	0	0	0	0	0	0	0	0	0	0	0	0	0
H05	0	0	0	0	0	0	0	0	0	0	0	0	0	0	0	0	0	0	0	0	0	0	0	0	0	0	0	0	0	0	0	0
H06	640.25	638.75	639.75	637	642.125	635.375	636.5	639.625	625.75	634.125	636.125	638	633.375	634.875	640.25	639.375	641.5	633.625	639.375	635.875	637.625	635	638.75	633	632.5	637.625	638.875	641	639.875	629.75	640.875	641.25
H07	0	0	0	0	0	0	0	0	0	0	0	0	0	0	0	0	0	0	0	0	0	0	0	0	0	0	0	0	0	0	0	0
H08	607.125	599.875	605.125	607	609	611.625	603.25	611.5	610.375	608.25	607.125	613.75	606.125	611.25	605.375	599.125	613.625	602.125	611.75	615.75	608.125	606.125	611	607.25	607.25	604.75	602.125	608.75	606.625	604.75	607.375	608.875
H09	649	652	649	642.5	656.375	649.875	648	646.25	647.25	646.125	646.75	652.75	641.75	647.75	651	646.125	645.375	641.125	651.5	649.125	650.375	645.625	648.125	652	649.625	647.125	649.5	650	647	647.125	653	649.375
H10	573.875	573.25	575.25	572.125	570.875	578.875	578.75	575.625	572.375	576.25	575.875	574.625	574.5	576.625	576.125	575.75	576.125	575.5	577.5	567	576.75	569.5	572.375	572.375	572	571.25	578.25	571.5	578.375	575	582.875	574.375
H11	628	630.125	624.375	626.25	624.5	624.75	625.75	623.625	623.625	622.125	625.75	625.375	627.25	621.875	623.25	629	630.5	625.375	622.375	631.125	623.75	632.875	626.75	625	626.125	631.875	619.625	626.625	626.5	627.375	624.25	625.875
H12	0	0	0	0	0	0	0	0	0	0	0	0	0	0	0	0	0	0	0	0	0	0	0	0	0	0	0	0	0	0	0	0
H13	0	0	0	0	0	0	0	0	0	0	0	0	0	0	0	0	0	0	0	0	0	0	0	0	0	0	0	0	0	0	0	0
H14	0	0	0	0	0	0	0	0	0	0	0	0	0	0	0	0	0	0	0	0	0	0	0	0	0	0	0	0	0	0	0	0
H15	609.25	610.125	616.375	610.625	607.375	610.625	612	609.25	609.5	616	604.375	612.375	607	608.375	609.75	608.5	608.875	607.625	610.75	607.375	604	605.75	613.5	611.375	610.375	607.875	608.375	611.375	606.625	602.125	615.5	610.625
H16	663.125	667.75	659.375	659.375	660.875	665.75	662.875	663.375	668.375	670.875	663.75	664.375	664.875	662.875	665.375	661.25	658	661.5	673.375	667	663.375	658.75	665.25	664.375	665	665.5	662.625	661.875	670	669	660.875	668.5
H17	671	667.875	660	669.875	666	670.5	670	668.5	665	674.125	672	671.125	674.75	674	668.5	669.25	664.25	672.375	673.25	673.875	671.25	674.75	672.125	667.375	673.625	662.25	667.625	673.5	674.375	668.5	670.875	668.5
H18	0	0	0	0	0	0	0	0	0	0	0	0	0	0	0	0	0	0	0	0	0	0	0	0	0	0	0	0	0	0	0	0
H19	671.125	670.5	672	676.5	674.125	675.125	670.875	677.5	668.125	671.875	679.75	672.625	674.25	672.5	671.75	672	672.25	681.875	673	676.75	680.25	672.875	678.625	673.375	680.875	671.625	676.5	680.875	674	672.125	676.75	671.75
H20	684.5	681.875	687.75	685.125	680.875	688.5	676.25	683.5	684.75	684	686.375	683.125	689.125	682	679	683	678.375	678.5	679.875	689.125	692.375	680.375	677.875	682	682.875	682.625	679.875	684	681.875	682	677.125	682.625
H21	0	0	0	0	0	0	0	0	0	0	0	0	0	0	0	0	0	0	0	0	0	0	0	0	0	0	0	0	0	0	0	0
H22	0	0	0	0	0	0	0	0	0	0	0	0	0	0	0	0	0	0	0	0	0	0	0	0	0	0	0	0	0	0	0	0
H23	0	0	0	0	0	0	0	0	0	0	0	0	0	0	0	0	0	0	0	0	0	0	0	0	0	0	0	0	0	0	0	0
H24	0	0	0	0	0	0	0	0	0	0	0	0	0	0	0	0	0	0	0	0	0	0	0	0	0	0	0	0	0	0	0	0
I01	579.625	574.875	581	581.125	578.375	583.875	579.125	578.125	580.375	584.625	579.25	580.625	583.125	579.75	583.75	583.375	580	578.375	581.125	579.75	579.25	580.5	576.625	584.25	578.375	584.75	582.625	583	584.375	574.875	580.625	583.25
I02	651.5	660	658.625	656.375	660.375	662.25	659.625	661.5	663.125	655	665	664.25	658.875	657.125	661.25	663.875	658.625	658.25	654.125	666.125	663.125	661.5	662.375	659.875	657.25	655.125	657.875	653.125	657	663.625	647.625	660.25
I03	0	0	0	0	0	0	0	0	0	0	0	0	0	0	0	0	0	0	0	0	0	0	0	0	0	0	0	0	0	0	0	0
I04	661.75	658	659.875	663.25	667.25	662.25	667.125	662.25	664.5	668.875	661.375	665.125	660.125	658.375	663.75	665.25	666.125	671.375	665.5	664.25	671.875	662	666.625	660.875	662.625	666.375	668.125	666.625	663	665.875	664.375	669.25
I05	575.25	574.75	570.375	572.375	569.25	567.25	570	574.125	571.75	575.75	571.625	573.75	572.5	577	569.375	572.875	580.625	572.125	569.125	569.625	571.75	568.625	574.125	576.125	577.375	573	567.375	572.375	571.375	573.25	577.875	571.25
I06	0	0	0	0	0	0	0	0	0	0	0	0	0	0	0	0	0	0	0	0	0	0	0	0	0	0	0	0	0	0	0	0
I07	660.5	656	663.875	659.5	661.75	661.75	662.125	659.75	663.5	656	662.375	660.25	660.75	655	662.125	666	658.375	662.625	659.375	660.625	658.625	662.75	664	655.125	659.625	662	656.5	662.375	662.125	661.875	660.375	662.125
I08	0	0	0	0	0	0	0	0	0	0	0	0	0	0	0	0	0	0	0	0	0	0	0	0	0	0	0	0	0	0	0	0
I09	0	0	0	0	0	0	0	0	0	0	0	0	0	0	0	0	0	0	0	0	0	0	0	0	0	0	0	0	0	0	0	0
I10	577.625	576.75	575.25	574.375	577.5	573.25	578.875	574.5	576.125	575.875	573.5	574.25	573.75	578.5	579.125	579	576.625	582	578.5	574.875	579.375	575.875	581	579	576	580.625	573	580.125	578.625	583.125	574.625	574.75
I11	0	0	0	0	0	0	0	0	0	0	0	0	0	0	0	0	0	0	0	0	0	0	0	0	0	0	0	0	0	0	0	0
I12	650.75	645.75	645.25	644	653.125	644.625	650	646.875	653.75	644.375	653.25	649.875	661.625	644.875	650	643.625	646.75	652.375	648.5	652.125	649.75	643.875	653.75	645.75	653.625	643.375	649.625	654.125	652.375	640	645	651.625
I13	0	0	0	0	0	0	0	0	0	0	0	0	0	0	0	0	0	0	0	0	0	0	0	0	0	0	0	0	0	0	0	0
I14	632.5	627.625	641.75	626.125	638.625	634.75	635.625	634	635.25	634.125	636.5	642.875	627	634	642.25	630.25	634.75	640	636.125	635.25	633.375	637.5	635.875	634.5	637	634.5	636	634.375	633.5	637.375	633.625	636.625
I15	602.875	607.25	601.625	608.25	599	592.5	598	597.5	603	605	602.875	606.25	603.25	603.125	600.75	603	598.25	602.25	607.5	602.125	602	608.5	602.125	601.375	603.75	601.5	603.375	605.625	603.375	603.75	600.5	600.5
I16	619.125	626.375	619.375	624.125	618.875	619	622.5	616.875	629.875	622.75	630.375	624.25	619.75	625	619	625.875	628.625	624	624.875	622	626.125	621.875	627.375	627.75	624.75	626.25	622.625	633.125	625.125	626.375	620	623.625
I17	599.875	596.75	597.625	594.875	595.375	593.875	594.125	590.5	595.75	598.5	595.125	597	598.625	599.625	595.875	598.375	601.125	595.125	595.125	599.5	600.375	594.25	595.125	596.125	600.75	591.25	599.75	598.375	596.875	596.5	596.5	593.875
I18	0	0	0	0	0	0	0	0	0	0	0	0	0	0	0	0	0	0	0	0	0	0	0	0	0	0	0	0	0	0	0	0
I19	675.875	675.375	671.625	666.375	676.5	673.75	670.125	675.375	671.625	674.375	672.875	676.5	678.75	669	675.75	674.375	671.25	672.75	670.25	672.25	679.25	677.5	676.5	670.875	675.75	677.5	675.875	673.375	675.125	671.375	675	669.375
I20	686.625	680	684.125	680.125	684.125	682.875	679	684.75	682.5	688	680.875	679.25	679.125	684.625	681.625	685.75	693.25	686.875	683.25	682.75	683.875	679.75	681.625	681.25	679.875	685.125	685.625	684.375	687.25	679	684.125	686.5
I21	0	0	0	0	0	0	0	0	0	0	0	0	0	0	0	0	0	0	0	0	0	0	0	0	0	0	0	0	0	0	0	0
I22	0	0	0	0	0	0	0	0	0	0	0	0	0	0	0	0	0	0	0	0	0	0	0	0	0	0	0	0	0	0	0	0
I23	0	0	0	0	0	0	0	0	0	0	0	0	0	0	0	0	0	0	0	0	0	0	0	0	0	0	0	0	0	0	0	0
I24	0	0	0	0	0	0	0	0	0	0	0	0	0	0	0	0	0	0	0	0	0	0	0	0	0	0	0	0	0	0	0	0
J01	0	0	0	0	0	0	0	0	0	0	0	0	0	0	0	0	0	0	0	0	0	0	0	0	0	0	0	0	0	0	0	0
J02	633	637.125	636.5	630.25	635.375	637.5	642	639.5	640.5	638.5	635.875	637.625	633.875	636	636.875	636.5	635.875	639.625	632.375	639.625	637.625	638.75	639	638.625	639.25	636.5	641.75	631	635.625	636.75	635	635.625
J03	0	0	0	0	0	0	0	0	0	0	0	0	0	0	0	0	0	0	0	0	0	0	0	0	0	0	0	0	0	0	0	0
J04	679.625	673	680	681	687.375	683.125	675	677.25	672.875	673.5	679.25	681.625	675.75	681.375	677.5	682.625	679	677	679.375	682.75	681.25	678.75	677.625	678.5	681	682	676.25	682	682.25	672.25	672.25	672.5
J05	635.625	630.875	623.625	633.625	633.125	624.375	632	631.25	626.875	633.75	625	629.625	633.25	635.5	633	631.125	628.75	628.375	634	625.5	632.625	633.5	632.25	632	628.375	630.5	626.375	639.25	634.5	631.375	635.125	633.75
J06	618.375	627.125	619.25	618.375	623.25	626.25	617	622.5	627.375	620.75	628.875	623.625	620.5	621.5	626.375	625.875	627.5	628.875	629.125	621.375	619.875	629	631.625	621.625	626.5	625.5	628.375	626.875	630.5	625.375	624.25	629.5
J07	664.125	671.75	668.25	670.375	667.75	667.5	667.625	666.75	669.5	674.625	670.625	678	664.75	661.875	671.75	670.25	668.125	673.375	664.875	667.5	666.875	671.5	672.75	668.5	670.625	671	667.25	672.25	669.125	668.875	671.25	673
J08	0	0	0	0	0	0	0	0	0	0	0	0	0	0	0	0	0	0	0	0	0	0	0	0	0	0	0	0	0	0	0	0
J09	0	0	0	0	0	0	0	0	0	0	0	0	0	0	0	0	0	0	0	0	0	0	0	0	0	0	0	0	0	0	0	0
J10	648.25	655.625	654.375	649.375	650.25	642.375	654.875	649	651.5	657.125	656.875	648.875	648.5	643.75	655.625	654.625	650	650.75	650.375	650.625	647.125	651.375	646.75	648.75	653.5	651.375	656.5	648.625	646.625	654	652.25	645.125
J11	661.75	663.625	666.5	662	666.875	660.875	660.625	664.125	661.5	656.875	659.25	661	660.75	656.375	654.75	653.5	660	654.375	660.875	658.625	652.875	656.375	655.5	659.75	651.375	659.625	655.75	660.625	654.875	655.625	661.375	656.375
J12	0	0	0	0	0	0	0	0	0	0	0	0	0	0	0	0	0	0	0	0	0	0	0	0	0	0	0	0	0	0	0	0
J13	616.875	625.375	625.75	620.75	624.625	624.125	622.375	623.75	627.25	621.625	626.875	628.625	623.875	619.625	625.5	626	626.5	623	624.125	621.625	618.25	627.25	622.125	620.875	626.625	626.25	626.25	621.375	624.5	628.375	622.75	627.125
J14	0	0	0	0	0	0	0	0	0	0	0	0	0	0	0	0	0	0	0	0	0	0	0	0	0	0	0	0	0	0	0	0
J15	654	652.125	655.125	654.125	655	657.75	659.125	663.625	657.625	662.625	664	654.25	656.625	659.625	660	659.25	651.375	648.75	663.25	661.875	658.125	658.5	663.375	659.875	661.125	654.875	658.375	655.5	659.5	657.375	656.625	665.625
J16	671.625	673.125	669.25	678.5	669.375	671.5	675.75	669	674.5	667.5	675.625	677.625	673.875	675.25	669.5	675.125	675.875	677	674	673.625	678.25	677.625	669.875	671	677	668.125	669.25	674.125	672.25	670.875	671	677
J17	656.5	651.125	654.75	659.625	653.375	654.25	659.75	657	661.5	659.625	657.75	656.5	657.125	654	661.625	658.5	656.625	657.375	661.25	660	660.875	659.625	661.25	657.75	660	657.375	659	650.875	655.875	656.75	664.625	654.375
J18	0	0	0	0	0	0	0	0	0	0	0	0	0	0	0	0	0	0	0	0	0	0	0	0	0	0	0	0	0	0	0	0
J19	692.875	702.625	695.25	698.75	699.25	695.5	695.625	700	693.125	696.375	696.625	697	698	701.875	696.75	697.125	706.375	701.5	699	697.25	694.375	700.125	697.25	697.375	699.125	689.875	696.5	696.125	698.125	702.875	697.5	702.375
J20	663.625	661.75	659.625	656.75	665	664.625	668	665.75	664.375	665.25	660.875	665.5	668.875	666.375	668.125	661	663	670.875	670.125	661.5	668.875	660.875	667.25	662.5	665.5	671.125	668.875	662.25	665.25	663.5	666.5	670.25
J21	0	0	0	0	0	0	0	0	0	0	0	0	0	0	0	0	0	0	0	0	0	0	0	0	0	0	0	0	0	0	0	0
J22	0	0	0	0	0	0	0	0	0	0	0	0	0	0	0	0	0	0	0	0	0	0	0	0	0	0	0	0	0	0	0	0
J23	0	0	0	0	0	0	0	0	0	0	0	0	0	0	0	0	0	0	0	0	0	0	0	0	0	0	0	0	0	0	0	0
J24	0	0	0	0	0	0	0	0	0	0	0	0	0	0	0	0	0	0	0	0	0	0	0	0	0	0	0	0	0	0	0	0
K01	0	0	0	0	0	0	0	0	0	0	0	0	0	0	0	0	0	0	0	0	0	0	0	0	0	0	0	0	0	0	0	0
K02	0	0	0	0	0	0	0	0	0	0	0	0	0	0	0	0	0	0	0	0	0	0	0	0	0	0	0	0	0	0	0	0
K03	694.5	688.25	696.875	690.625	690.5	688.25	690.375	692.125	691	690.125	686.75	691.125	695.25	688.5	690	688.875	691	687.75	690.75	693.75	691.5	694.5	686.75	688.125	692.125	687.75	692.125	687.375	683	687.375	694.875	687.625
K04	652.75	663.875	660	665.75	660.5	666.125	665.625	661	662.875	660.5	666.625	663.375	664.25	660.75	666.875	664	656.25	663.875	659.375	661.75	665.625	667.5	665.875	662.25	664.75	658.25	666.625	660.5	662.375	668.5	660.875	659.125
K05	645.25	654.625	652.875	653.875	644.875	649.875	647	642.375	651.25	652.5	650.125	645.75	642.875	645.75	646.375	653	648.375	644.125	646.5	650.625	649	642.375	646.625	647.25	652.125	644.25	639.5	650.375	644.375	649.25	644.125	652.25
K06	0	0	0	0	0	0	0	0	0	0	0	0	0	0	0	0	0	0	0	0	0	0	0	0	0	0	0	0	0	0	0	0
K07	0	0	0	0	0	0	0	0	0	0	0	0	0	0	0	0	0	0	0	0	0	0	0	0	0	0	0	0	0	0	0	0
K08	668.625	655.75	653.75	662.75	653.125	656.125	654.75	662.375	660.125	651.375	659	655.625	656.25	654.75	655.375	657.375	662.5	662.25	663.125	660.125	659.25	657.125	655.5	661.75	655.75	664	659.125	659.5	662.25	657.5	659.5	659
K09	634.125	631.125	629.125	633.5	633.75	627.75	632.5	630.875	633.625	634	636.125	632.25	635.125	630.25	640.75	637.625	632.375	628.625	631.875	637.125	636.625	632.875	637.875	633	628.125	628.25	629.625	636.75	640	630	627.875	633
K10	647.25	650.5	652.875	647.25	647.75	650.125	646.875	648.625	655.875	648.75	643.5	651.625	648.5	653.25	649.125	651.75	651.125	652.875	653.25	653.125	653.75	650.875	649.875	647.875	647.5	650.375	653.375	643.125	655.875	648.375	653.625	649.875
K11	0	0	0	0	0	0	0	0	0	0	0	0	0	0	0	0	0	0	0	0	0	0	0	0	0	0	0	0	0	0	0	0
K12	661.375	669.875	674.75	668.125	661.875	668.25	665.5	663.875	664.625	665.125	659.5	664.5	667	666	661.25	666.75	667.125	662.625	666.25	667.75	672.375	661.125	662.125	663.875	661.5	670.75	662.375	670	666.5	668.5	668.25	666.625
K13	0	0	0	0	0	0	0	0	0	0	0	0	0	0	0	0	0	0	0	0	0	0	0	0	0	0	0	0	0	0	0	0
K14	654.75	646.125	653.625	651.125	658	651.125	656.875	655.875	657.875	656.625	657.25	656	652.875	653.375	661.75	657.75	661.75	651.75	662.25	662.125	652.625	649.25	648.625	654.5	655.875	656.75	659.125	659.75	657.5	662.875	653.625	654
K15	0	0	0	0	0	0	0	0	0	0	0	0	0	0	0	0	0	0	0	0	0	0	0	0	0	0	0	0	0	0	0	0
K16	0	0	0	0	0	0	0	0	0	0	0	0	0	0	0	0	0	0	0	0	0	0	0	0	0	0	0	0	0	0	0	0
K17	0	0	0	0	0	0	0	0	0	0	0	0	0	0	0	0	0	0	0	0	0	0	0	0	0	0	0	0	0	0	0	0
K18	0	0	0	0	0	0	0	0	0	0	0	0	0	0	0	0	0	0	0	0	0	0	0	0	0	0	0	0	0	0	0	0
K19	698.875	697.875	703.125	696.875	698.625	696.25	704.875	702.875	696.25	699.625	699.625	698.5	697.25	702.25	701.125	697.75	698.125	699	703.875	693.375	699	705.25	697	706.5	696	705	705	700	699.125	704.125	702.5	701.25
K20	0	0	0	0	0	0	0	0	0	0	0	0	0	0	0	0	0	0	0	0	0	0	0	0	0	0	0	0	0	0	0	0
K21	0	0	0	0	0	0	0	0	0	0	0	0	0	0	0	0	0	0	0	0	0	0	0	0	0	0	0	0	0	0	0	0
K22	0	0	0	0	0	0	0	0	0	0	0	0	0	0	0	0	0	0	0	0	0	0	0	0	0	0	0	0	0	0	0	0
K23	0	0	0	0	0	0	0	0	0	0	0	0	0	0	0	0	0	0	0	0	0	0	0	0	0	0	0	0	0	0	0	0
K24	0	0	0	0	0	0	0	0	0	0	0	0	0	0	0	0	0	0	0	0	0	0	0	0	0	0	0	0	0	0	0	0
L01	680.875	678.75	685.875	671.875	678	683.5	680.875	681.5	683.25	688.125	681.875	678.5	686.75	677.125	680.25	678.75	685.625	683	680.875	684.5	682.5	680	683.5	674.25	683.375	685.75	680.125	689.125	686.625	684.625	679.625	677.625
L02	0	0	0	0	0	0	0	0	0	0	0	0	0	0	0	0	0	0	0	0	0	0	0	0	0	0	0	0	0	0	0	0
L03	646.625	642.375	646.875	642.625	644	643.5	644.75	636.625	637.75	649	638.25	646.625	646.625	641.25	643.25	641	642.625	641	646.875	645.375	643.125	647.25	639.375	645.5	640.375	645	644.5	644.875	642.5	640	635	645.25
L04	593.875	596.625	596	598.875	597.875	599.375	599	604.875	596.75	600.5	600.75	599.875	596.625	601	592.25	598.25	601.75	602.5	603.875	593.875	600.5	596.25	600	592.875	599.375	602.375	600.75	602	599.5	604.625	605.25	594.375
L05	652.75	655.25	656.75	659.5	661.75	655.5	664.625	662.375	662	666.25	665.25	658.75	658.25	663.5	659.875	659.125	661.875	663.75	661.75	662.25	660.625	657.375	664.375	666.625	664.75	657.75	658.75	657	662	659.875	663.25	662.75
L06	0	0	0	0	0	0	0	0	0	0	0	0	0	0	0	0	0	0	0	0	0	0	0	0	0	0	0	0	0	0	0	0
L07	601.875	595	591.625	598.875	608.5	596.875	599.5	596.625	602	599.875	604.5	602.5	600.25	605.625	599.625	603.5	598.625	595.25	606.625	603.25	595.5	602.625	598.125	599	596.125	604.375	603.25	592.125	597.625	596.75	606.375	602.25
L08	0	0	0	0	0	0	0	0	0	0	0	0	0	0	0	0	0	0	0	0	0	0	0	0	0	0	0	0	0	0	0	0
L09	0	0	0	0	0	0	0	0	0	0	0	0	0	0	0	0	0	0	0	0	0	0	0	0	0	0	0	0	0	0	0	0
L10	653.25	654.625	654	653.5	650.375	651.375	651.375	652.375	662.875	652.25	650.625	653	653.375	653.5	651.875	656.875	656.25	653.375	656.25	659.25	648.25	656.25	655.625	654	653.5	655.875	659.75	655.75	650.25	656.625	647	656
L11	659.125	663.5	661.375	655.125	647.625	657.25	658.125	651.25	656	654.875	659.75	658.875	656.125	654.25	663.375	657.625	664.75	655.375	653.125	657	652.75	659.625	655.75	658.75	663.5	655.875	662.5	653.5	652.125	660.625	656.625	659.375
L12	602	607.5	606.125	608.375	608	604.25	603.875	611.125	607.625	608.625	604.625	616.25	611.125	597.75	608.5	606.875	609.25	606.25	606.875	610.875	604.5	599.5	614	609.25	603.625	604.75	606.875	610	602.625	608	606.625	605.625
L13	0	0	0	0	0	0	0	0	0	0	0	0	0	0	0	0	0	0	0	0	0	0	0	0	0	0	0	0	0	0	0	0
L14	0	0	0	0	0	0	0	0	0	0	0	0	0	0	0	0	0	0	0	0	0	0	0	0	0	0	0	0	0	0	0	0
L15	672.375	673.5	671.875	667	667	669.875	677.5	673.875	673.875	679.25	673.375	673.375	676.125	674.75	669.75	678	673.375	673.875	669.25	671.875	672.75	669.875	669.375	679.125	672.5	671	672.875	664.75	669.75	671.875	672	673
L16	0	0	0	0	0	0	0	0	0	0	0	0	0	0	0	0	0	0	0	0	0	0	0	0	0	0	0	0	0	0	0	0
L17	595.75	597.5	589.125	598.25	597.75	600.125	595.375	592.125	591.5	597.25	593.875	591.25	593.75	593.375	591.5	597.25	593	591.625	597.75	594.5	589.375	600.125	597	601.375	593.75	593	597.625	595.125	599.375	596.625	601.75	599.125
L18	0	0	0	0	0	0	0	0	0	0	0	0	0	0	0	0	0	0	0	0	0	0	0	0	0	0	0	0	0	0	0	0
L19	693.75	693.25	697.375	700.125	696.25	695.375	703.125	701	694.125	699.125	702	698.625	703.875	698	698.125	690.625	705.25	699.5	700.375	691.75	698.125	698.375	702.75	694.375	694.875	698.375	700.375	700.5	699.5	694.875	711.625	695.75
L20	0	0	0	0	0	0	0	0	0	0	0	0	0	0	0	0	0	0	0	0	0	0	0	0	0	0	0	0	0	0	0	0
L21	0	0	0	0	0	0	0	0	0	0	0	0	0	0	0	0	0	0	0	0	0	0	0	0	0	0	0	0	0	0	0	0
L22	0	0	0	0	0	0	0	0	0	0	0	0	0	0	0	0	0	0	0	0	0	0	0	0	0	0	0	0	0	0	0	0
L23	0	0	0	0	0	0	0	0	0	0	0	0	0	0	0	0	0	0	0	0	0	0	0	0	0	0	0	0	0	0	0	0
L24	0	0	0	0	0	0	0	0	0	0	0	0	0	0	0	0	0	0	0	0	0	0	0	0	0	0	0	0	0	0	0	0
M01	657.25	658.125	651.875	664	659.5	658	657.625	665.5	660.125	652.625	651.75	651.25	661.125	650.375	657	657.5	651.625	656.5	658.75	656.625	658.625	665.125	655.125	656.125	658.5	656.75	662.5	659.125	658.375	658.125	657.75	653.375
M02	0	0	0	0	0	0	0	0	0	0	0	0	0	0	0	0	0	0	0	0	0	0	0	0	0	0	0	0	0	0	0	0
M03	0	0	0	0	0	0	0	0	0	0	0	0	0	0	0	0	0	0	0	0	0	0	0	0	0	0	0	0	0	0	0	0
M04	636	623.125	625.375	633.125	630.875	635	634.625	633	625.75	629.75	630.875	629.25	626.25	629.875	629	629	634.75	629.25	630	631	634.625	627	627.25	631.125	629.25	626.25	631.25	630.125	628.625	636.375	632.25	632.125
M05	657.625	665.875	666.125	661.375	658.625	657.375	660.25	662.625	657.625	665.625	658.75	653	663.125	660.25	662.5	663	665.25	664.125	657.25	663.875	667.625	656.25	662.375	664.375	655.5	662.75	659.125	666.25	656.125	663.625	660	655.375
M06	0	0	0	0	0	0	0	0	0	0	0	0	0	0	0	0	0	0	0	0	0	0	0	0	0	0	0	0	0	0	0	0
M07	0	0	0	0	0	0	0	0	0	0	0	0	0	0	0	0	0	0	0	0	0	0	0	0	0	0	0	0	0	0	0	0
M08	0	0	0	0	0	0	0	0	0	0	0	0	0	0	0	0	0	0	0	0	0	0	0	0	0	0	0	0	0	0	0	0
M09	637.75	639.75	639.75	644.5	636.5	636.375	636.5	638.625	640.75	637	641.375	648.25	641.375	640.375	637.5	635.75	635.5	643.25	640.25	643	643.625	642.625	643.625	636.25	640.875	641.75	640.75	637.625	641	639.875	636.75	640.75
M10	0	0	0	0	0	0	0	0	0	0	0	0	0	0	0	0	0	0	0	0	0	0	0	0	0	0	0	0	0	0	0	0
M11	673.25	673.875	677.25	679.5	675.25	670	673	676.125	676	683.875	675.25	677.5	676.875	668.375	678.375	677.625	678.25	678.875	675.375	675.125	681.125	681.375	678.875	682.5	675.75	675.875	687	673.75	673.25	684.375	681.875	675.375
M12	670	670.5	670.625	666.125	667.75	666.5	671	662.875	666.375	663.75	674	678	666.625	664.125	664.625	668.375	675.375	676.5	675.25	671.25	676	674.625	677.875	668.875	668	671.75	665.5	672.75	669.875	668.25	670.5	669.875
M13	0	0	0	0	0	0	0	0	0	0	0	0	0	0	0	0	0	0	0	0	0	0	0	0	0	0	0	0	0	0	0	0
M14	0	0	0	0	0	0	0	0	0	0	0	0	0	0	0	0	0	0	0	0	0	0	0	0	0	0	0	0	0	0	0	0
M15	682	674.375	676.375	686.75	682.875	681	677.75	681.875	677.375	679.5	677.25	685.625	685.75	682.625	682	679.25	685.25	684.75	679.375	686	679.5	679.875	676.875	676.375	679	675.875	684	679.25	683.375	675.875	680.5	680
M16	0	0	0	0	0	0	0	0	0	0	0	0	0	0	0	0	0	0	0	0	0	0	0	0	0	0	0	0	0	0	0	0
M17	0	0	0	0	0	0	0	0	0	0	0	0	0	0	0	0	0	0	0	0	0	0	0	0	0	0	0	0	0	0	0	0
M18	688.125	693.125	688.625	681.75	686.25	686	688.5	685.875	689.25	692.25	688.25	688.75	691.375	689.375	685.625	689.5	689.5	688.75	685.375	686.375	687.625	691	686.5	689	685.5	686.25	682	689.75	691.875	689.25	679.5	693.125
M19	700.25	702.375	698.125	701.25	696.875	698.625	702.125	704.75	698.125	705.125	693.5	705	699.875	697	706.875	708.875	701.875	698.75	707.875	697.375	704.625	705.25	699.75	701.75	703.875	699.75	701.25	703.125	701.375	703.625	708.875	700.375
M20	0	0	0	0	0	0	0	0	0	0	0	0	0	0	0	0	0	0	0	0	0	0	0	0	0	0	0	0	0	0	0	0
M21	0	0	0	0	0	0	0	0	0	0	0	0	0	0	0	0	0	0	0	0	0	0	0	0	0	0	0	0	0	0	0	0
M22	0	0	0	0	0	0	0	0	0	0	0	0	0	0	0	0	0	0	0	0	0	0	0	0	0	0	0	0	0	0	0	0
M23	0	0	0	0	0	0	0	0	0	0	0	0	0	0	0	0	0	0	0	0	0	0	0	0	0	0	0	0	0	0	0	0
M24	0	0	0	0	0	0	0	0	0	0	0	0	0	0	0	0	0	0	0	0	0	0	0	0	0	0	0	0	0	0	0	0
N01	659.375	653.125	652.875	650	651.75	652.5	652.125	651	650.625	653	654.875	652.375	654	652.375	652.125	653.5	652.125	658.875	655.625	655.25	652.5	651.5	644.5	654.625	648.625	655.375	652.875	652	652	656.125	648.25	656
N02	0	0	0	0	0	0	0	0	0	0	0	0	0	0	0	0	0	0	0	0	0	0	0	0	0	0	0	0	0	0	0	0
N03	594.375	595.875	604.375	599.625	603.125	594	593.5	601.875	603.125	599.5	595.625	599.75	603.125	598.75	609.75	601.125	597.125	605.875	604.75	602	602.25	601.375	604.125	596.375	601.5	598.875	609.75	599.375	605.5	603.375	597.25	602.75
N04	0	0	0	0	0	0	0	0	0	0	0	0	0	0	0	0	0	0	0	0	0	0	0	0	0	0	0	0	0	0	0	0
N05	629.625	631.125	624.625	629.5	637.25	629	630.625	629.5	633.625	642.125	629.5	634.5	627.5	630.125	638.5	630.625	642.875	634.125	635.125	633.5	634.5	627	627.125	630.375	634.75	635	626.375	619.125	628.125	636.875	631.375	634
N06	0	0	0	0	0	0	0	0	0	0	0	0	0	0	0	0	0	0	0	0	0	0	0	0	0	0	0	0	0	0	0	0
N07	678.5	682.5	689.875	686.875	685.25	682.625	680	683.75	681.25	685.25	681.25	684	687	684.375	680.75	677.875	679.125	685.5	681.875	686	681.25	680.875	684.625	678	678.25	685.625	680.125	684	685.125	682.5	682.375	687.125
N08	0	0	0	0	0	0	0	0	0	0	0	0	0	0	0	0	0	0	0	0	0	0	0	0	0	0	0	0	0	0	0	0
N09	672.25	679.375	671.125	674.875	676.125	675.125	671.375	672	672.25	678	679	681	673.5	668.5	677.625	670.75	678.75	672.125	675.125	675.25	676.125	675.875	676.375	663.375	673.75	676.125	684.75	684.75	680	673.75	668.75	682.25
N10	0	0	0	0	0	0	0	0	0	0	0	0	0	0	0	0	0	0	0	0	0	0	0	0	0	0	0	0	0	0	0	0
N11	0	0	0	0	0	0	0	0	0	0	0	0	0	0	0	0	0	0	0	0	0	0	0	0	0	0	0	0	0	0	0	0
N12	678.625	682.875	683.125	682	678.25	681.625	685.25	682.375	686.875	681.5	683.5	684.75	687.375	680.125	682.875	686.5	679.375	681.75	681	682.75	679.125	687.125	680.5	681	683.5	675.875	681.25	678.5	678	677.25	682.125	685.125
N13	657.625	661.375	651.5	660.75	663.75	664.25	660.25	666.75	665.75	665.125	654.75	663.875	666.375	655.5	664	661.625	662.875	654.125	667.75	659.375	660.5	663	659.375	661.75	662.875	656.75	659.25	654.75	660.25	663.125	659.25	661.75
N14	0	0	0	0	0	0	0	0	0	0	0	0	0	0	0	0	0	0	0	0	0	0	0	0	0	0	0	0	0	0	0	0
N15	687.5	682	684.75	679.25	683.625	683.25	682.5	686.375	683.875	684	686.25	684	690.5	683.375	683.125	683.5	683.125	684.25	686.625	688.875	689.75	687.375	687.125	686.375	684.125	683.875	682.875	681.75	689.625	682.375	679.75	680.875
N16	0	0	0	0	0	0	0	0	0	0	0	0	0	0	0	0	0	0	0	0	0	0	0	0	0	0	0	0	0	0	0	0
N17	676.25	668	675.125	669	669.125	673	675.625	671.75	676	671.875	677.625	670.375	672.5	676.125	673.5	673.5	680.25	673	670.875	676	665.875	674.875	678.5	670.75	675.625	672.875	672.875	678.625	670	676.5	675	672
N18	660.375	660.5	659.75	655.75	652	655.625	647.25	659.875	657.75	660.625	656	653.25	654.5	656.75	658.125	655.25	654	656.625	657.75	659.625	654.25	655.375	652.75	653.375	653	664	654.625	654.5	653.125	660.625	659.75	654
N19	0	0	0	0	0	0	0	0	0	0	0	0	0	0	0	0	0	0	0	0	0	0	0	0	0	0	0	0	0	0	0	0
N20	0	0	0	0	0	0	0	0	0	0	0	0	0	0	0	0	0	0	0	0	0	0	0	0	0	0	0	0	0	0	0	0
N21	0	0	0	0	0	0	0	0	0	0	0	0	0	0	0	0	0	0	0	0	0	0	0	0	0	0	0	0	0	0	0	0
N22	0	0	0	0	0	0	0	0	0	0	0	0	0	0	0	0	0	0	0	0	0	0	0	0	0	0	0	0	0	0	0	0
N23	0	0	0	0	0	0	0	0	0	0	0	0	0	0	0	0	0	0	0	0	0	0	0	0	0	0	0	0	0	0	0	0
N24	0	0	0	0	0	0	0	0	0	0	0	0	0	0	0	0	0	0	0	0	0	0	0	0	0	0	0	0	0	0	0	0
O01	666.25	666.25	669.5	664.625	664.75	664.5	668.375	674.5	670.5	671.625	672.375	668.75	670.25	670.375	665.75	665.25	666	666.375	661.375	665.25	664.75	665.25	664.875	666.25	668.375	673.5	671.625	669.875	665.375	674.375	674	667.5
O02	0	0	0	0	0	0	0	0	0	0	0	0	0	0	0	0	0	0	0	0	0	0	0	0	0	0	0	0	0	0	0	0
O03	661	661.5	665.875	664.375	663.875	665.875	655.625	658.375	664.125	663.25	670	661.25	663.875	661.5	667	665.5	663.25	660.5	660.75	666.875	664.375	660	665.25	665.125	661.25	668	670.75	659.5	659.125	671.5	664.25	665.125
O04	650.75	655.625	650	653.125	655.25	657.375	659.625	655	653.625	656	655.75	656.5	655.25	660.5	656.25	657.25	648.125	662.375	654.875	656.625	653.25	653.125	658.875	657.5	660.375	660.5	655.625	658.75	656	661.875	657.125	663.375
O05	0	0	0	0	0	0	0	0	0	0	0	0	0	0	0	0	0	0	0	0	0	0	0	0	0	0	0	0	0	0	0	0
O06	0	0	0	0	0	0	0	0	0	0	0	0	0	0	0	0	0	0	0	0	0	0	0	0	0	0	0	0	0	0	0	0
O07	0	0	0	0	0	0	0	0	0	0	0	0	0	0	0	0	0	0	0	0	0	0	0	0	0	0	0	0	0	0	0	0
O08	0	0	0	0	0	0	0	0	0	0	0	0	0	0	0	0	0	0	0	0	0	0	0	0	0	0	0	0	0	0	0	0
O09	668.625	658.375	671.625	673.375	669.5	675.125	669.5	668.125	667.875	659.625	670	665.625	666.625	670.375	671.125	675.125	667	672.25	666	667.375	669.625	661.375	663	671.375	672.125	662.75	665.125	663.625	661.5	667.125	669.75	662.625
O10	668.375	667.5	674	671.875	667.625	674.875	671.375	669.875	675.25	672.25	676.125	674.875	678.5	670.625	676.625	675.375	673.5	676	676	666.75	669.125	669.25	669.625	676.25	671.75	678	674.125	676.5	675.5	670.75	671.75	666.75
O11	652.25	650.5	644	651.125	655.5	647.75	654.5	648.875	644.625	647.25	650.125	642	648	654.5	644.25	638.75	649.5	648.875	645.375	647.625	650.5	648	653.875	652	650.125	642.5	646.875	646.125	652.25	649	651.75	645
O12	687.75	683.375	678.75	680	680.25	688	687.5	683.875	687.25	687.875	688.125	690.25	687.5	691	686.125	689	685.875	693.25	691.75	690	691.75	691.25	688.625	693.125	696.375	692.25	694.375	694.125	685.375	685.875	684.75	681
O13	688	689.25	684	686.375	688.875	695	687.125	697.5	685	688.25	690.125	690.125	688.625	691.125	692.375	694.375	695	691.875	692.5	690.875	686.625	693	690.5	685.5	689	688.75	691	680.75	689.625	687	692	689.625
O14	681.125	685.25	680.75	681.375	684.125	678.25	679.125	680.25	678.75	684.875	689.75	682.375	677.125	681.875	673.625	685	681.375	689.375	691.125	682.375	683.25	680.75	674.5	690.75	682.5	680	681.75	677.75	682	685.25	681	680.625
O15	710.875	701.5	706.875	713.75	713.375	712.5	710.625	713.625	707.75	714.875	710.75	720.375	710.75	713.5	713.375	710.875	705	715	712.125	712.5	713.375	710.125	713.875	707.125	711.75	709.75	713.25	709.125	713.125	714.625	704.125	713.125
O16	0	0	0	0	0	0	0	0	0	0	0	0	0	0	0	0	0	0	0	0	0	0	0	0	0	0	0	0	0	0	0	0
O17	686.125	682.375	690.5	681.875	682.125	686.125	687.125	688.375	687.625	683.625	687.625	682.875	686.875	688	684.75	681.25	688.75	683.75	683.75	685.375	686.375	682.25	680.25	686.5	683.625	685.375	688	679.25	687.625	686	683.875	684.5
O18	707.125	708.25	707.375	710.25	713	708.875	717.375	708.125	709.625	703.75	708.625	704.75	709.5	708.25	707.875	706.25	709.25	710.25	711.5	710.125	712.125	708.875	709.375	710.625	704.25	709.625	708.5	712.375	711.625	711.375	703.125	709.375
O19	0	0	0	0	0	0	0	0	0	0	0	0	0	0	0	0	0	0	0	0	0	0	0	0	0	0	0	0	0	0	0	0
O20	0	0	0	0	0	0	0	0	0	0	0	0	0	0	0	0	0	0	0	0	0	0	0	0	0	0	0	0	0	0	0	0
O21	0	0	0	0	0	0	0	0	0	0	0	0	0	0	0	0	0	0	0	0	0	0	0	0	0	0	0	0	0	0	0	0
O22	0	0	0	0	0	0	0	0	0	0	0	0	0	0	0	0	0	0	0	0	0	0	0	0	0	0	0	0	0	0	0	0
O23	0	0	0	0	0	0	0	0	0	0	0	0	0	0	0	0	0	0	0	0	0	0	0	0	0	0	0	0	0	0	0	0
O24	0	0	0	0	0	0	0	0	0	0	0	0	0	0	0	0	0	0	0	0	0	0	0	0	0	0	0	0	0	0	0	0
P01	0	0	0	0	0	0	0	0	0	0	0	0	0	0	0	0	0	0	0	0	0	0	0	0	0	0	0	0	0	0	0	0
P02	681.25	678.375	672.625	679.625	678.375	685.75	674.625	675.125	681.375	686.375	681.625	675.125	678.625	682.375	678	680	680.375	685	674.125	675.875	678.75	680.875	682.625	687.875	678	682.25	687.625	677.375	677.125	681	676	677.125
P03	668.25	668.25	667.125	666.875	673.125	666.5	675.125	663.125	672.875	675.5	675.125	666.75	670.375	672.625	666	672.125	677	670.875	672.25	674.75	665.625	668.25	668.5	677.625	672.5	671.625	672.375	671.875	668.25	670	673.625	672.75
P04	0	0	0	0	0	0	0	0	0	0	0	0	0	0	0	0	0	0	0	0	0	0	0	0	0	0	0	0	0	0	0	0
P05	0	0	0	0	0	0	0	0	0	0	0	0	0	0	0	0	0	0	0	0	0	0	0	0	0	0	0	0	0	0	0	0
P06	0	0	0	0	0	0	0	0	0	0	0	0	0	0	0	0	0	0	0	0	0	0	0	0	0	0	0	0	0	0	0	0
P07	0	0	0	0	0	0	0	0	0	0	0	0	0	0	0	0	0	0	0	0	0	0	0	0	0	0	0	0	0	0	0	0
P08	0	0	0	0	0	0	0	0	0	0	0	0	0	0	0	0	0	0	0	0	0	0	0	0	0	0	0	0	0	0	0	0
P09	710.875	714.625	720.375	719.75	718	718.625	715	710.125	721.75	721.125	714.75	721.25	708.25	718	717	721.375	719	712.25	719.375	717.375	718	717.375	715.25	713.125	719.375	717.375	721.25	723.75	720.375	711.5	719.5	715.5
P10	686.75	691.125	685.25	690.125	683.625	681.125	689.875	691.375	691.625	699.125	683.125	691.5	688.625	685.625	686.125	687.75	686.25	697.75	682.75	691	694	687.25	686.875	685.375	685.375	693.75	686.25	690.625	686.75	695.375	687.75	689.375
P11	0	0	0	0	0	0	0	0	0	0	0	0	0	0	0	0	0	0	0	0	0	0	0	0	0	0	0	0	0	0	0	0
P12	0	0	0	0	0	0	0	0	0	0	0	0	0	0	0	0	0	0	0	0	0	0	0	0	0	0	0	0	0	0	0	0
P13	733.875	739.875	744.75	741.625	746.75	736	744.375	737.375	742.25	742.875	741	744.875	743.25	743.125	741.75	744.5	741.5	745.125	742.25	737.25	744.5	747.25	747.125	747.875	744.375	746.25	741.375	747.125	740	741.5	745.5	742.875
P14	0	0	0	0	0	0	0	0	0	0	0	0	0	0	0	0	0	0	0	0	0	0	0	0	0	0	0	0	0	0	0	0
P15	0	0	0	0	0	0	0	0	0	0	0	0	0	0	0	0	0	0	0	0	0	0	0	0	0	0	0	0	0	0	0	0
P16	733.875	738.75	737.125	730.25	741.875	736.625	738.375	748.875	734.75	743	736.75	743.5	734.875	732.25	740.25	730.5	732.75	732.25	736.75	731.125	740.625	736.625	737	742.875	736.125	734.625	738.75	737.5	741	734.5	736.875	730.875
P17	716	714	715.375	713.25	708.5	711.25	709.875	723.625	708.5	716	711.25	709	711.625	716	713.625	719.5	719.75	715.5	714.125	708	716.25	711.5	711.875	715.5	715.625	710.125	712.125	719.5	708.5	717.625	714.75	717.75
P18	736.25	739.5	736.5	736.875	743.625	740.375	744.75	736.125	742.125	734.5	741	742.625	736.125	742.25	736.75	736.75	739.125	742.125	742.75	738.125	743.125	740.5	746.625	740.75	733.125	736	737.875	729.5	725.125	744	738.75	736.25
P19	0	0	0	0	0	0	0	0	0	0	0	0	0	0	0	0	0	0	0	0	0	0	0	0	0	0	0	0	0	0	0	0
P20	734.625	730.625	734.5	733.5	738	736.75	736.75	734.875	738.5	742.75	734.625	731.25	737.25	741.5	738.875	730.5	732.125	738.75	739	738.125	729.25	739.25	738.75	732.75	735	732.375	731.75	739.125	739.5	731.25	739.75	734.75
P21	0	0	0	0	0	0	0	0	0	0	0	0	0	0	0	0	0	0	0	0	0	0	0	0	0	0	0	0	0	0	0	0
P22	0	0	0	0	0	0	0	0	0	0	0	0	0	0	0	0	0	0	0	0	0	0	0	0	0	0	0	0	0	0	0	0
P23	0	0	0	0	0	0	0	0	0	0	0	0	0	0	0	0	0	0	0	0	0	0	0	0	0	0	0	0	0	0	0	0
P24	0	0	0	0	0	0	0	0	0	0	0	0	0	0	0	0	0	0	0	0	0	0	0	0	0	0	0	0	0	0	0	0
Last Cell

## Sheet: Summary Sheet
DA Normalize				PCV Normalized
Row	Column	Max	FFT Value	Row	Column	Max	FFT Value			Row	Column	DA-Max	Treatment (µM)
A	6	9.81475	3.58423							D	1	8.86432	0
A	7	9.79508	5.73477							F	1	12.9784	0
A	8	8.63865	1.79211							G	1	5.25736	0
A	9	6.77798	1.79211							I	1	3.70495	0
A	11	13.0907	0.716846							L	1	8.35716	0
A	16	15.3901	3.94265							M	1	10.5267	0
A	17	8.56271	1.79211							N	1	7.39727	0
A	18	12.2311	1.43369							O	1	6.35638	0
A	20	12.5793	1.79211							B	2	5.1246	0
B	2	5.1246	3.22581							C	2	11.6458	0
B	3	8.17584	3.94265							D	2	26.9258	0
B	8	7.80486	3.22581							G	2	10.2885	0
B	10	6.10329	1.07527							I	2	15.77	0
B	11	13.1857	4.30108							J	2	10.6932	0
B	14	13.1283	1.07527							P	2	9.84674	0
B	17	16.4317	1.07527							B	3	8.17584	9.5e-05
B	19	15.4578	5.37634							C	3	10.3387	9.5e-05
B	20	8.35268	5.01792							D	3	6.90622	9.5e-05
C	2	11.6458	0.358423							F	3	8.47394	9.5e-05
C	3	10.3387	2.86738							G	3	14.9334	9.5e-05
C	6	17.1531	5.73477							H	3	6.47592	9.5e-05
C	7	8.62044	0.358423							K	3	12.7758	9.5e-05
C	8	12.1608	3.94265							L	3	8.05764	9.5e-05
C	10	8.52672	1.07527							N	3	6.05576	9.5e-05
C	12	12.9522	2.50896							O	3	4.1904	9.5e-05
C	13	8.83714	5.73477							P	3	3.54339	9.5e-05
C	15	6.73367	3.58423							D	4	8.92	9.5e-05
C	17	4.12688	3.58423							E	4	7.79714	9.5e-05
C	18	8.16753	2.15054							I	4	8.97705	9.5e-05
C	19	23.2038	5.37634							J	4	14.1111	9.5e-05
D	1	8.86432	5.01792							K	4	10.5495	9.5e-05
D	2	26.9258	1.79211							L	4	8.8409	9.5e-05
D	3	6.90622	1.79211							M	4	14.0502	9.5e-05
D	4	8.92	4.6595							O	4	12.0229	9.5e-05
D	5	15.4482	0.358423							D	5	15.4482	0.00019
D	6	9.7283	2.86738							E	5	10.4193	0.00019
D	9	15.4091	5.37634							G	5	10.4318	0.00019
D	13	6.67969	5.73477							I	5	11.6607	0.00019
D	15	7.69637	3.22581							J	5	13.7656	0.00019
D	18	9.26264	3.58423							K	5	5.85938	0.00019
D	19	12.845	1.43369							L	5	9.34002	0.00019
D	20	12.6515	4.6595							M	5	5.93962	0.00019
E	4	7.79714	1.07527							N	5	10.8944	0.00019
E	5	10.4193	0.716846							A	6	9.81475	0.00019
E	7	8.17474	2.15054							C	6	17.1531	0.00019
E	8	4.06488	2.15054							D	6	9.7283	0.00019
E	9	7.80127	3.58423							G	6	10.5491	0.00019
E	12	15.6179	2.50896							H	6	16.0469	0.00019
E	15	6.72061	1.07527							J	6	10.0768	0.00019
E	17	8.78747	1.07527							A	7	9.79508	0.00038
E	18	11.3051	3.58423							C	7	8.62044	0.00038
E	20	5.88132	2.50896							E	7	8.17474	0.00038
F	1	12.9784	4.6595							F	7	7.92623	0.00038
F	3	8.47394	2.86738							G	7	6.67385	0.00038
F	7	7.92623	1.07527							I	7	13.8838	0.00038
F	8	10.8427	1.43369							J	7	10.1229	0.00038
F	9	9.56163	3.22581							L	7	14.6839	0.00038
F	10	20.717	2.86738							N	7	8.28291	0.00038
F	12	5.61481	3.22581							A	8	8.63865	0.00038
F	13	12.6173	1.43369							B	8	7.80486	0.00038
F	14	8.32616	0.716846							C	8	12.1608	0.00038
F	16	18.0182	2.50896							E	8	4.06488	0.00038
F	20	6.20857	3.58423							F	8	10.8427	0.00038
G	1	5.25736	1.07527							G	8	8.05483	0.00038
G	2	10.2885	5.73477							H	8	10.6022	0.00038
G	3	14.9334	2.86738							K	8	10.7876	0.00038
G	5	10.4318	3.94265							A	9	6.77798	0.00076
G	6	10.5491	2.15054							D	9	15.4091	0.00076
G	7	6.67385	5.37634							E	9	7.80127	0.00076
G	8	8.05483	1.79211							F	9	9.56163	0.00076
G	9	20.1653	0.358423							G	9	20.1653	0.00076
G	12	10.2717	5.73477							H	9	9.62378	0.00076
G	13	10.0064	4.6595							K	9	13.5261	0.00076
G	17	13.5102	4.6595							M	9	8.64391	0.00076
G	19	8.61959	5.01792							N	9	9.27171	0.00076
G	20	10.7015	4.30108							O	9	11.672	0.00076
H	3	6.47592	1.79211							P	9	4.30645	0.00076
H	6	16.0469	5.73477							B	10	6.10329	0.00076
H	8	10.6022	1.07527							C	10	8.52672	0.00076
H	9	9.62378	3.94265							F	10	20.717	0.00076
H	10	7.76899	4.30108							H	10	7.76899	0.00076
H	11	11.6459	2.50896							I	10	6.42202	0.00076
H	15	4.71031	3.94265							J	10	6.93412	0.00076
H	16	7.50937	1.07527							K	10	9.04881	0.00076
H	17	6.07335	3.22581							L	10	12.7327	0.00076
H	19	10.2026	4.6595							O	10	15.9149	0.00076
H	20	10.021	2.50896							P	10	6.05217	0.00076
I	1	3.70495	3.58423							A	11	13.0907	0.0015
I	2	15.77	3.94265							B	11	13.1857	0.0015
I	4	8.97705	5.01792							H	11	11.6459	0.0015
I	5	11.6607	0.716846							J	11	9.95148	0.0015
I	7	13.8838	5.37634							L	11	17.6802	0.0015
I	10	6.42202	4.30108							M	11	13.1284	0.0015
I	12	18.5691	5.73477							O	11	7.24865	0.0015
I	14	8.0932	3.94265							C	12	12.9522	0.0015
I	15	7.70729	1.79211							E	12	15.6179	0.0015
I	16	7.86069	1.43369							F	12	5.61481	0.0015
I	17	10.5856	4.6595							G	12	10.2717	0.0015
I	19	11.1555	5.37634							I	12	18.5691	0.0015
I	20	7.66176	3.58423							K	12	8.60187	0.0015
J	2	10.6932	3.58423							L	12	6.95773	0.0015
J	4	14.1111	0.358423							M	12	6.875	0.0015
J	5	13.7656	2.50896							N	12	8.27916	0.0015
J	6	10.0768	4.6595							O	12	7.93857	0.0015
J	7	10.1229	3.94265							C	13	8.83714	0.003
J	10	6.93412	0.358423							D	13	6.67969	0.003
J	11	9.95148	1.07527							F	13	12.6173	0.003
J	13	12.9457	5.37634							G	13	10.0064	0.003
J	15	8.74468	0.358423							J	13	12.9457	0.003
J	16	4.62937	1.43369							N	13	14.3877	0.003
J	17	8.7569	1.43369							O	13	6.15225	0.003
J	19	11.7306	0.358423							P	13	4.70781	0.003
J	20	11.4402	5.73477							B	14	13.1283	0.003
K	3	12.7758	0.716846							F	14	8.32616	0.003
K	4	10.5495	1.79211							I	14	8.0932	0.003
K	5	5.85938	5.73477							K	14	3.05958	0.003
K	8	10.7876	1.79211							O	14	13.2162	0.003
K	9	13.5261	0.716846							C	15	6.73367	0.0061
K	10	9.04881	1.07527							D	15	7.69637	0.0061
K	12	8.60187	1.79211							E	15	6.72061	0.0061
K	14	3.05958	2.86738							H	15	4.71031	0.0061
K	19	12.8534	4.30108							I	15	7.70729	0.0061
L	1	8.35716	2.15054							J	15	8.74468	0.0061
L	3	8.05764	2.15054							L	15	4.95558	0.0061
L	4	8.8409	3.22581							M	15	11.4103	0.0061
L	5	9.34002	3.94265							N	15	8.45373	0.0061
L	7	14.6839	2.15054							O	15	11.3981	0.0061
L	10	12.7327	4.30108							A	16	15.3901	0.0061
L	11	17.6802	4.30108							F	16	18.0182	0.0061
L	12	6.95773	1.43369							H	16	7.50937	0.0061
L	15	4.95558	1.79211							I	16	7.86069	0.0061
L	17	8.78678	2.86738							J	16	4.62937	0.0061
L	19	6.56578	3.22581							P	16	7.84511	0.0061
M	1	10.5267	3.94265							A	17	8.56271	0.0122
M	4	14.0502	3.22581							B	17	16.4317	0.0122
M	5	5.93962	1.79211							C	17	4.12688	0.0122
M	9	8.64391	4.30108							E	17	8.78747	0.0122
M	11	13.1284	5.73477							G	17	13.5102	0.0122
M	12	6.875	3.22581							H	17	6.07335	0.0122
M	15	11.4103	1.79211							I	17	10.5856	0.0122
M	18	5.14956	5.73477							J	17	8.7569	0.0122
M	19	16.876	0.716846							L	17	8.78678	0.0122
N	1	7.39727	5.01792							N	17	5.43107	0.0122
N	3	6.05576	0.358423							O	17	11.2837	0.0122
N	5	10.8944	4.6595							P	17	14.4401	0.0122
N	7	8.28291	5.37634							P	17	14.4401	0.0122
N	9	9.27171	4.30108							A	18	12.2311	0.0122
N	12	8.27916	3.58423							C	18	8.16753	0.0122
N	13	14.3877	2.50896							D	18	9.26264	0.0122
N	15	8.45373	3.58423							E	18	11.3051	0.0122
N	17	5.43107	3.22581							M	18	5.14956	0.0122
N	18	7.10413	5.01792							N	18	7.10413	0.0122
O	1	6.35638	4.30108							O	18	6.48914	0.0122
O	3	4.1904	2.15054							P	18	9.9583	0.0122
O	4	12.0229	0.358423							P	18	9.9583	0.0122
O	9	11.672	5.37634							B	19	15.4578	0.0244
O	10	15.9149	5.01792							C	19	23.2038	0.0244
O	11	7.24865	2.50896							D	19	12.845	0.0244
O	12	7.93857	2.15054							G	19	8.61959	0.0244
O	13	6.15225	1.79211							H	19	10.2026	0.0244
O	14	13.2162	0.358423							I	19	11.1555	0.0244
O	15	11.3981	4.6595							J	19	11.7306	0.0244
O	17	11.2837	1.07527							K	19	12.8534	0.0244
O	18	6.48914	4.6595							L	19	6.56578	0.0244
P	2	9.84674	3.22581							M	19	16.876	0.0244
P	3	3.54339	4.6595							A	20	12.5793	0.0244
P	9	4.30645	3.58423							B	20	8.35268	0.0244
P	10	6.05217	1.43369							D	20	12.6515	0.0244
P	13	4.70781	5.73477							E	20	5.88132	0.0244
P	16	7.84511	1.07527							F	20	6.20857	0.0244
P	17	14.4401	5.73477							G	20	10.7015	0.0244
P	18	9.9583	0.358423							H	20	10.021	0.0244
P	20	11.4518	0.716846							I	20	7.66176	0.0244
P	17	14.4401	5.73477							J	20	11.4402	0.0244
P	18	9.9583	0.358423							P	20	11.4518	0.0244
P	20	11.4518	0.716846							P	20	11.4518	0.0244

## Sheet: David's Results
A06
Time	Data	FFT Freq	FFT Mag	FFT Complex			Max
0	21.875	0	51.9877	831.803561			9.81475
0.09	19.7857	0.358423	1.91499	-30.3710438206051-4.04974655620474i
0.18	11.7679	0.716846	2.76927	-44.1211616500117+4.06789261443288i
0.27	15.2321	1.07527	9.23775	29.2819159668008+144.87434679761i
0.36	2.80359	1.43369	2.61498	4.97613024358816+41.5426491735148i
0.45	14.9286	1.79211	4.37411	24.1264004510492+65.6956679857979i
0.54	60.8929	2.15054	7.36947	65.8321061234784-97.822674354318i
0.63	46.6607	2.50896	3.88634	-57.252678150815-24.2625190416748i
0.72	8.76785	2.86738	6.56916	-96.107147+42.553588i
0.81	37.3929	3.22581	2.6972	42.8789776033175-4.87441286284595i
0.9	23.875	3.58423	9.81475	66.9351875211533+142.056360381815i
0.99	46.0179	3.94265	4.50866	-67.2478113822221-26.1095954335279i
1.08	28.6964	4.30108	9.67899	-85.1547802435882-129.350170826485i
1.17	17	4.6595	3.76323	12.4643502360979-58.9074370714235i
1.26	2	5.01792	2.86199	23.49669200538+39.3039793505658i
1.35	27.4821	5.37634	6.05732	39.8342410963767-88.3525128270834i
1.44	22.6607	5.73477	0.565855	9.05368099999993
1.53	27	6.09319	6.05732	39.8342410963771+88.3525128270832i
1.62	42.1964	6.45161	2.86199	23.4966920053799-39.3039793505658i
1.71	35.3036	6.81004	3.76323	12.464350236098+58.9074370714235i
1.8	22.1786	7.16846	9.67899	-85.154780243588+129.350170826485i
1.89	15.6607	7.52688	4.50866	-67.2478113822219+26.1095954335282i
1.98	62.9107	7.8853	9.81475	66.9351875211531-142.056360381815i
2.07	10.9643	8.24373	2.6972	42.8789776033175+4.87441286284583i
2.16	7.73215	8.60215	6.56916	-96.107147-42.553588i
2.25	39.4821	8.96057	3.88634	-57.2526781508149+24.2625190416752i
2.34	8.57144	9.319	7.36947	65.8321061234787+97.8226743543178i
2.43	16.5179	9.67742	4.37411	24.126400451049-65.695667985798i
2.52	47.4464	10.0358	2.61498	4.97613024358808-41.5426491735148i
2.61	13.1607	10.3943	9.23775	29.2819159668004-144.87434679761i
2.7	46.0536	10.7527	2.76927	-44.1211616500116-4.06789261443268i
2.79	28.7857	11.1111	1.91499	-30.371043820605+4.0497465562047i
A07
Time	Data	FFT Freq	FFT Mag	FFT Complex			Max
0	59.7788	0	94.0078	1504.125031			9.79508
0.09	41.8365	0.358423	5.45953	32.8349760671177+80.9464382247354i
0.18	55.3558	0.716846	4.07318	-64.0917252058723-11.8110907625083i
0.27	52.1154	1.07527	3.46932	-29.1416249667923+47.244384093475i
0.36	41.0481	1.43369	6.6328	96.120990006989-44.9803682858888i
0.45	20.3077	1.79211	8.55527	-99.9362397064486-93.5418932267589i
0.54	47.4231	2.15054	8.60428	-133.630521991715-33.0984209577276i
0.63	46.7596	2.50896	7.76595	99.051673883064-75.0208409354719i
0.72	60.75	2.86738	3.55162	-26.480743+50.278808i
0.81	70.9135	3.22581	2.76804	-10.6495565602089-42.989136934105i
0.9	44.5865	3.58423	6.83838	103.528910406634-35.4007496834972i
0.99	29.4231	3.94265	5.68155	81.5995047473409+40.0649383712816i
1.08	16.3846	4.30108	3.59752	-52.140278006989-24.3841142858887i
1.17	30.0288	4.6595	6.62924	-13.1484514559459-105.249728055042i
1.26	53.3654	5.01792	7.69161	117.347144790953+37.0787165117222i
1.35	45.8942	5.37634	2.2397	24.7742379918728-25.8920895204555i
1.44	49.1058	5.73477	9.79508	156.721223
1.53	29.7308	6.09319	2.2397	24.7742379918728+25.8920895204553i
1.62	65.8173	6.45161	7.69161	117.347144790953-37.0787165117225i
1.71	43.9231	6.81004	6.62924	-13.1484514559456+105.249728055042i
1.8	60.3462	7.16846	3.59752	-52.140278006989+24.3841142858888i
1.89	13.4808	7.52688	5.68155	81.5995047473409-40.0649383712819i
1.98	53.8654	7.8853	6.83838	103.528910406634+35.4007496834969i
2.07	89.7115	8.24373	2.76804	-10.6495565602087+42.9891369341051i
2.16	42.3462	8.60215	3.55162	-26.480743-50.278808i
2.25	51.8462	8.96057	7.76595	99.0516738830643+75.0208409354716i
2.34	53.6154	9.319	8.60428	-133.630521991715+33.098420957728i
2.43	41.5865	9.67742	8.55527	-99.9362397064484+93.5418932267594i
2.52	72.2115	10.0358	6.6328	96.120990006989+44.9803682858886i
2.61	53.5673	10.3943	3.46932	-29.1416249667923-47.2443840934748i
2.7	54.4231	10.7527	4.07318	-64.0917252058722+11.8110907625086i
2.79	12.5769	11.1111	5.45953	32.8349760671174-80.9464382247354i
A08
Time	Data	FFT Freq	FFT Mag	FFT Complex			Max
0	81.75	0	170.906	2734.5			8.63865
0.09	83.5	0.358423	3.07006	-36.6938753787843-32.6561570561927i
0.18	136	0.716846	2.06578	-5.71544972310561-32.5545261593224i
0.27	53.5	1.07527	3.58897	-40.3752805462844-40.8324598815801i
0.36	74.125	1.43369	6.13299	90.5837075378688+37.7316783108779i
0.45	98.375	1.79211	8.63865	-57.9580579460585-125.479849764272i
0.54	87.375	2.15054	2.98145	-34.3182077741804-33.1338244076696i
0.63	84	2.50896	7.76887	-39.2830542344583-117.931384555946i
0.72	105.375	2.86738	6.24078	-66.625-74.375i
0.81	93.125	3.22581	8.22282	-28.1015032877217-128.528868582426i
0.9	72.625	3.58423	5.84139	-42.7334606021441+83.1206397641657i
0.99	85	3.94265	8.26806	-12.7644110180774+131.671757762425i
1.08	68.625	4.30108	5.53398	-23.0837075378686+85.481678310878i
1.17	80.375	4.6595	1.05894	-11.1735887800145-12.73646189278i
1.26	95.625	5.01792	4.86317	73.2671180994301+26.1999380125128i
1.35	116.875	5.37634	7.88524	125.349771191398-14.3092506205689i
1.44	94.375	5.73477	6.29688	100.75
1.53	75.375	6.09319	7.88524	125.349771191399+14.3092506205683i
1.62	83.75	6.45161	4.86317	73.2671180994301-26.1999380125129i
1.71	79.25	6.81004	1.05894	-11.1735887800144+12.7364618927799i
1.8	79.125	7.16846	5.53398	-23.0837075378688-85.4816783108779i
1.89	84.25	7.52688	8.26806	-12.7644110180776-131.671757762425i
1.98	94.875	7.8853	5.84139	-42.7334606021443-83.1206397641656i
2.07	95.5	8.24373	8.22282	-28.1015032877212+128.528868582426i
2.16	73.125	8.60215	6.24078	-66.625+74.375i
2.25	94.125	8.96057	7.76887	-39.2830542344578+117.931384555946i
2.34	90.625	9.319	2.98145	-34.3182077741803+33.1338244076696i
2.43	51	9.67742	8.63865	-57.9580579460582+125.479849764272i
2.52	99	10.0358	6.13299	90.5837075378687-37.731678310878i
2.61	86.5	10.3943	3.58897	-40.3752805462841+40.8324598815803i
2.7	81.25	10.7527	2.06578	-5.71544972310553+32.5545261593224i
2.79	56.125	11.1111	3.07006	-36.6938753787842+32.6561570561931i
A09
Time	Data	FFT Freq	FFT Mag	FFT Complex			Max
0	89.25	0	174.31	2788.964262			6.77798
0.09	66.7679	0.358423	5.45092	24.0772713828883-83.8253115143188i
0.18	100.804	0.716846	2.75884	38.5726013060489+21.4619705865164i
0.27	98.2857	1.07527	3.10913	-49.6401461135175-3.24525354726326i
0.36	87.8393	1.43369	4.28897	-38.1481993350153+57.0430177428142i
0.45	104.571	1.79211	6.77798	-92.8132947732148-56.0945672712947i
0.54	87.1786	2.15054	3.91575	39.8640445136825+48.3335877354533i
0.63	89.6607	2.50896	2.39549	4.34200363901563-38.0811062844222i
0.72	81.9821	2.86738	4.79072	2.60718000000001+76.607088i
0.81	96.625	3.22581	3.037	-47.7800538567552+8.84549460058052i
0.9	88.1786	3.58423	2.79662	-2.67856469385439+44.6657462587553i
0.99	91.3571	3.94265	1.88383	29.8824029273736+3.94145823122882i
1.08	82.1071	4.30108	5.05126	63.8267893350153+49.5786637428141i
1.17	82.2143	4.6595	3.58625	16.6536390046747+54.9101910337311i
1.26	92.7143	5.01792	1.43341	22.0989748741232-6.13445889018155i
1.35	111.143	5.37634	3.56061	22.135353789535-52.4936515508452i
1.44	100.893	5.73477	0.0647334	1.03573400000005
1.53	71.9286	6.09319	3.56061	22.1353537895352+52.4936515508451i
1.62	71.625	6.45161	1.43341	22.0989748741232+6.13445889018162i
1.71	83.6786	6.81004	3.58625	16.6536390046746-54.9101910337313i
1.8	80.6607	7.16846	5.05126	63.8267893350153-49.5786637428142i
1.89	85.3393	7.52688	1.88383	29.8824029273737-3.94145823122897i
1.98	82.9643	7.8853	2.79662	-2.67856469385452-44.6657462587552i
2.07	79.1607	8.24373	3.037	-47.7800538567551-8.8454946005805i
2.16	83.6964	8.60215	4.79072	2.60717999999993-76.607088i
2.25	57.1429	8.96057	2.39549	4.3420036390158+38.0811062844222i
2.34	85.625	9.319	3.91575	39.8640445136824-48.3335877354534i
2.43	93.5	9.67742	6.77798	-92.8132947732146+56.0945672712949i
2.52	92.375	10.0358	4.28897	-38.1481993350153-57.0430177428141i
2.61	94.0893	10.3943	3.10913	-49.6401461135175+3.24525354726345i
2.7	87.1071	10.7527	2.75884	38.5726013060488-21.4619705865165i
2.79	88.5	11.1111	5.45092	24.0772713828885+83.8253115143188i
A11
Time	Data	FFT Freq	FFT Mag	FFT Complex			Max
0	54.7361	0	108.321	1733.138855			13.0907
0.09	69.2083	0.358423	8.59883	-137.427588879078+6.50291532814227i
0.18	36.625	0.716846	13.0907	206.844409810831-32.9385967683318i
0.27	36.4583	1.07527	7.42202	84.1762460240066+83.7644973508764i
0.36	52.7778	1.43369	5.25485	38.922566490335+74.5256094953961i
0.45	37.2361	1.79211	4.8398	-0.49815558348935+77.4352039000694i
0.54	58.4028	2.15054	2.00877	32.0103987875454+2.8877531279343i
0.63	40.2917	2.50896	3.31975	49.2541752459598+19.8832369915301i
0.72	30.9722	2.86738	4.01329	-44.944519+45.8612059999999i
0.81	59.625	3.22581	9.37456	-149.955692379072+3.34316012568958i
0.9	50	3.58423	7.02146	2.49764355265379-112.315592033826i
0.99	52.4722	3.94265	8.44665	56.8424206978342-122.611128339589i
1.08	53.6945	4.30108	1.40328	-19.7281084903352+10.7199454953962i
1.17	73.0972	4.6595	3.96644	-63.3852252284359+3.14160321663458i
1.26	49.6389	5.01792	3.90066	-49.5746201510295+37.9134780699076i
1.35	75.8333	5.37634	2.64214	41.7711641022751-6.50239543228235i
1.44	69.6389	5.73477	4.69965	-75.1943969999998
1.53	79.1528	6.09319	2.64214	41.7711641022751+6.50239543228206i
1.62	71.5695	6.45161	3.90066	-49.5746201510296-37.9134780699074i
1.71	72.625	6.81004	3.96644	-63.3852252284358-3.14160321663447i
1.8	66.0833	7.16846	1.40328	-19.7281084903352-10.7199454953961i
1.89	57.7361	7.52688	8.44665	56.8424206978346+122.611128339589i
1.98	44.0417	7.8853	7.02146	2.49764355265388+112.315592033826i
2.07	72.5555	8.24373	9.37456	-149.955692379072-3.3431601256891i
2.16	45.4583	8.60215	4.01329	-44.944519-45.8612059999999i
2.25	1.88892	8.96057	3.31975	49.2541752459597-19.8832369915303i
2.34	44.3333	9.319	2.00877	32.0103987875453-2.88775312793423i
2.43	50.5139	9.67742	4.8398	-0.49815558348957-77.4352039000694i
2.52	18.6528	10.0358	5.25485	38.9225664903348-74.5256094953962i
2.61	51.2083	10.3943	7.42202	84.1762460240064-83.7644973508768i
2.7	82.3472	10.7527	13.0907	206.844409810831+32.9385967683314i
2.79	74.2639	11.1111	8.59883	-137.427588879078-6.50291532814199i
A16
Time	Data	FFT Freq	FFT Mag	FFT Complex			Max
0	124.985	0	223.485	3575.764828			15.3901
0.09	122.25	0.358423	3.78217	-13.931565427509-58.8891601865234i
0.18	110.228	0.716846	9.21417	147.236255294999+7.49169347073288i
0.27	134.522	1.07527	9.25847	-34.1795596955818-144.138457083646i
0.36	141.382	1.43369	6.22866	55.5300853677397-82.7541414550315i
0.45	91.1985	1.79211	4.96792	54.1629214867849+58.1765484908975i
0.54	95.5735	2.15054	8.30066	22.149408643215+130.950556304935i
0.63	114.941	2.50896	10.0586	-141.96798921738+75.8032684121324i
0.72	98.9191	2.86738	2.04849	29.1984569999998-14.8896790000001i
0.81	84.5	3.22581	11.0921	177.468035213977+1.30982745106729i
0.9	124.331	3.58423	4.54212	-39.8527365354441+60.7720943673117i
0.99	106.507	3.94265	15.3901	-98.6406144645314-225.622032009992i
1.08	131.044	4.30108	4.11829	44.7051446322603+48.4075425449684i
1.17	112.919	4.6595	2.61276	-19.8860340051674-36.7714357987953i
1.26	118.015	5.01792	2.41476	37.937656597231+7.31311553310935i
1.35	128.051	5.37634	6.38757	-102.142865890592-3.45211136184738i
1.44	147.375	5.73477	11.762	188.191286
1.53	88.0662	6.09319	6.38757	-102.142865890592+3.45211136184749i
1.62	149.478	6.45161	2.41476	37.937656597231-7.31311553310919i
1.71	82.9485	6.81004	2.61276	-19.8860340051674+36.7714357987952i
1.8	93.7353	7.16846	4.11829	44.7051446322603-48.4075425449684i
1.89	127.787	7.52688	15.3901	-98.6406144645308+225.622032009992i
1.98	95.478	7.8853	4.54212	-39.8527365354443-60.7720943673114i
2.07	54.4044	8.24373	11.0921	177.468035213977-1.3098274510678i
2.16	131.574	8.60215	2.04849	29.1984569999999+14.8896790000001i
2.25	140.338	8.96057	10.0586	-141.96798921738-75.8032684121319i
2.34	111.949	9.319	8.30066	22.1494086432145-130.950556304935i
2.43	99.9044	9.67742	4.96792	54.1629214867849-58.1765484908978i
2.52	86.5735	10.0358	6.22866	55.5300853677399+82.7541414550315i
2.61	87.2794	10.3943	9.25847	-34.1795596955815+144.138457083646i
2.7	121.338	10.7527	9.21417	147.236255294999-7.4916934707333i
2.79	118.169	11.1111	3.78217	-13.9315654275086+58.8891601865235i
A17
Time	Data	FFT Freq	FFT Mag	FFT Complex			Max
0	206.375	0	398.286	6372.58328			8.56271
0.09	198.25	0.358423	4.20505	-36.0624414731487-56.7997418454535i
0.18	181.042	0.716846	1.99089	13.8885531789971+28.6670222737571i
0.27	192.042	1.07527	1.84415	-20.5196619463869+21.2030116932292i
0.36	195.667	1.43369	2.76826	-38.096368726421+22.5935261120625i
0.45	214.792	1.79211	8.56271	127.889815674612+49.1334334019761i
0.54	200.625	2.15054	2.4425	21.8678777125809-32.3888753580985i
0.63	206.167	2.50896	3.74474	-19.1604490329675+56.7695490842749i
0.72	215.042	2.86738	7.42819	75.7499679999998-91.583376i
0.81	176.167	3.22581	7.49749	84.994806442887+84.653712644867i
0.9	195.542	3.58423	5.43726	-77.801607919546-38.9261589556567i
0.99	213.917	3.94265	3.96339	-48.1044409057135+41.3197799340595i
1.08	200	4.30108	3.69117	59.0129927264209-2.32316188793757i
1.17	233.208	4.6595	4.66343	40.4091857231475-62.7253900381445i
1.26	197.833	5.01792	4.1737	-61.4548229720319+26.1297386761988i
1.35	185.917	5.37634	2.03021	15.2199375175707-28.697078548318i
1.44	188.292	5.73477	2.76562	-44.2499679999996
1.53	222.958	6.09319	2.03021	15.2199375175709+28.6970785483181i
1.62	201.833	6.45161	4.1737	-61.454822972032-26.1297386761988i
1.71	186.708	6.81004	4.66343	40.4091857231476+62.7253900381445i
1.8	207.208	7.16846	3.69117	59.0129927264209+2.32316188793748i
1.89	206.25	7.52688	3.96339	-48.1044409057136-41.3197799340592i
1.98	187	7.8853	5.43726	-77.801607919546+38.9261589556568i
2.07	168.792	8.24373	7.49749	84.9948064428866-84.6537126448673i
2.16	205.5	8.60215	7.42819	75.7499679999999+91.583376i
2.25	206.875	8.96057	3.74474	-19.1604490329677-56.7695490842748i
2.34	187.458	9.319	2.4425	21.8678777125809+32.3888753580983i
2.43	200.125	9.67742	8.56271	127.889815674611-49.1334334019765i
2.52	201.875	10.0358	2.76826	-38.096368726421-22.5935261120625i
2.61	191.5	10.3943	1.84415	-20.519661946387-21.2030116932291i
2.7	192.875	10.7527	1.99089	13.888553178997-28.6670222737572i
2.79	204.75	11.1111	4.20505	-36.0624414731484+56.7997418454536i
A18
Time	Data	FFT Freq	FFT Mag	FFT Complex			Max
0	39.6	0	81.3406	1301.449892			12.2311
0.09	57.35	0.358423	3.84954	-3.22760992044007+61.5080018989664i
0.18	55.95	0.716846	11.0829	171.696769009865-44.3247799186667i
0.27	16.425	1.07527	7.37488	-117.648926237798+9.0711819341762i
0.36	35.225	1.43369	12.2311	184.868151223949+64.1992950645032i
0.45	59.15	1.79211	4.07695	-60.3046709713228+24.8689450868013i
0.54	23.5	2.15054	1.88188	-20.1820387222545+22.3451293252391i
0.63	44.125	2.50896	10.6127	-19.7175440623113-168.653876270889i
0.72	44.85	2.86738	4.58891	26.625+68.424988i
0.81	9.95001	3.22581	9.42803	-79.2994186885558-128.323379637758i
0.9	31.875	3.58423	2.29087	-5.99092933096776-36.1610479017789i
0.99	27.8	3.94265	9.97052	-146.327828507683+63.5408063209612i
1.08	4.04999	4.30108	5.35971	65.3318007760513+55.5493910645035i
1.17	26.225	4.6595	3.11114	48.6190036881818-10.6803796948164i
1.26	42.1	5.01792	4.92033	32.5762950433574+71.6690428543155i
1.35	78.175	5.37634	4.84757	-67.4933893000721+38.2148836689443i
1.44	95.275	5.73477	3.33125	-53.299988
1.53	34.425	6.09319	4.84757	-67.4933893000722-38.2148836689443i
1.62	43.1	6.45161	4.92033	32.5762950433572-71.6690428543155i
1.71	60.125	6.81004	3.11114	48.6190036881818+10.680379694816i
1.8	36.65	7.16846	5.35971	65.3318007760511-55.5493910645034i
1.89	4.875	7.52688	9.97052	-146.327828507683-63.540806320961i
1.98	36.975	7.8853	2.29087	-5.99092933096775+36.161047901779i
2.07	55.15	8.24373	9.42803	-79.2994186885554+128.323379637758i
2.16	45.5	8.60215	4.58891	26.625-68.424988i
2.25	50.475	8.96057	10.6127	-19.7175440623107+168.653876270889i
2.34	16.275	9.319	1.88188	-20.1820387222546-22.345129325239i
2.43	39.8	9.67742	4.07695	-60.3046709713229-24.8689450868011i
2.52	24.2	10.0358	12.2311	184.868151223949-64.1992950645034i
2.61	62.025	10.3943	7.37488	-117.648926237798-9.07118193417593i
2.7	48.95	10.7527	11.0829	171.696769009865+44.3247799186664i
2.79	51.3	11.1111	3.84954	-3.22760992044031-61.5080018989665i
A20
Time	Data	FFT Freq	FFT Mag	FFT Complex			Max
0	239.55	0	437.13	6994.074952			12.5793
0.09	207.05	0.358423	6.36989	-0.904187003464006+101.914160234214i
0.18	174.925	0.716846	5.18474	-82.4437892542691-9.20319933933254i
0.27	207.175	1.07527	2.77528	22.5146995439933+38.2733584556387i
0.36	197.025	1.43369	7.62626	-39.9644936610733+115.289962364561i
0.45	254.425	1.79211	12.5793	153.323670862314+130.387753297771i
0.54	231.425	2.15054	4.35271	68.2355999937924-13.9321016774264i
0.63	209.25	2.50896	1.46882	18.6569445898537+14.2905744394426i
0.72	223.1	2.86738	12.2638	122.200042-153.524994i
0.81	191.15	3.22581	10.12	72.5314321065438+144.765435629159i
0.9	215.625	3.58423	4.2275	-63.3190499395517+23.7880505934595i
0.99	209.3	3.94265	2.01419	12.8234166963766+29.5659067099794i
1.08	229.7	4.30108	7.05019	112.664445661073+5.58995036456074i
1.17	230.575	4.6595	1.93819	-3.7684795934087-30.7812588029862i
1.26	216.825	5.01792	10.8045	-47.2728087999719-166.283095068447i
1.35	180.275	5.37634	1.68498	0.422358797791798+26.9562987530968i
1.44	205.1	5.73477	1.24218	-19.8749399999997
1.53	235.825	6.09319	1.68498	0.422358797791627-26.9562987530967i
1.62	209.525	6.45161	10.8045	-47.2728087999715+166.283095068447i
1.71	218.675	6.81004	1.93819	-3.76847959340867+30.7812588029865i
1.8	220.7	7.16846	7.05019	112.664445661073-5.58995036456086i
1.89	264.925	7.52688	2.01419	12.8234166963764-29.5659067099792i
1.98	204.25	7.8853	4.2275	-63.3190499395517-23.7880505934594i
2.07	212.15	8.24373	10.12	72.5314321065433-144.765435629159i
2.16	252.75	8.60215	12.2638	122.200042+153.524994i
2.25	232.75	8.96057	1.46882	18.6569445898535-14.2905744394426i
2.34	213.725	9.319	4.35271	68.2355999937924+13.9321016774262i
2.43	208.825	9.67742	12.5793	153.323670862314-130.387753297771i
2.52	236.725	10.0358	7.62626	-39.9644936610734-115.289962364561i
2.61	213.55	10.3943	2.77528	22.5146995439932-38.2733584556389i
2.7	216.15	10.7527	5.18474	-82.443789254269+9.20319933933268i
2.79	231.075	11.1111	6.36989	-0.904187003464219-101.914160234214i
B02
Time	Data	FFT Freq	FFT Mag	FFT Complex			Max
0	169.75	0	354.241	5667.858367			5.1246
0.09	183.35	0.358423	2.37153	-14.8637366958011-34.9120119843853i
0.18	183.683	0.716846	4.33227	30.2097928410516-62.3868300802939i
0.27	172.517	1.07527	1.99965	-28.1080164318471+15.2834669970729i
0.36	183.8	1.43369	3.99615	-11.218901768889+62.9464875605084i
0.45	186.833	1.79211	3.94062	-62.8480838732054+5.04068902037019i
0.54	180.942	2.15054	4.30235	0.493142456295072-68.8357864817478i
0.63	191.1	2.50896	2.24432	-24.5443784719978-26.2114095048669i
0.72	173.575	2.86738	4.93445	-73.6083059999999-28.5500509999999i
0.81	166.5	3.22581	5.1246	53.9987401607179-61.7016011589902i
0.9	174.142	3.58423	4.43785	-47.9817376750021-52.3406671347796i
0.99	181.25	3.94265	1.8138	13.3340840872184-25.7760991980128i
1.08	169.908	4.30108	0.126236	-0.164400231110887+2.01307756050829i
1.17	169.975	4.6595	4.02552	59.2112198503226+25.3466671445033i
1.26	181.658	5.01792	2.46862	-6.98779762234463+38.8748932666742i
1.35	189.033	5.37634	1.05875	4.28672337459199-16.3886712726947i
1.44	169.692	5.73477	1.14219	-18.2750550000001
1.53	190.617	6.09319	1.05875	4.28672337459209+16.3886712726946i
1.62	187.658	6.45161	2.46862	-6.98779762234471-38.8748932666743i
1.71	167.633	6.81004	4.02552	59.2112198503225-25.3466671445035i
1.8	172.117	7.16846	0.126236	-0.164400231110897-2.01307756050828i
1.89	179.575	7.52688	1.8138	13.3340840872185+25.7760991980127i
1.98	193.133	7.8853	4.43785	-47.981737675002+52.3406671347796i
2.07	173.983	8.24373	5.1246	53.9987401607182+61.70160115899i
2.16	171.933	8.60215	4.93445	-73.6083059999998+28.5500509999999i
2.25	164	8.96057	2.24432	-24.5443784719976+26.2114095048671i
2.34	163.883	9.319	4.30235	0.493142456295214+68.8357864817478i
2.43	172.7	9.67742	3.94062	-62.8480838732053-5.04068902036997i
2.52	164.817	10.0358	3.99615	-11.2189017688891-62.9464875605084i
2.61	194.958	10.3943	1.99965	-28.1080164318471-15.2834669970727i
2.7	184.1	10.7527	4.33227	30.2097928410517+62.3868300802939i
2.79	159.042	11.1111	2.37153	-14.863736695801+34.9120119843854i
B03
Time	Data	FFT Freq	FFT Mag	FFT Complex			Max
0	39.9342	0	102.831	1645.295958			8.17584
0.09	46.2895	0.358423	1.79678	-8.48088085923774+27.4690328279365i
0.18	54.8618	0.716846	5.25057	2.2819403182136+83.9781588267904i
0.27	45.0526	1.07527	7.19289	-88.7474886632448+73.2716381199093i
0.36	43.1118	1.43369	5.33825	-50.3135410544311-69.0200564282369i
0.45	44.0658	1.79211	3.96235	-9.78292320868009-62.6383238833365i
0.54	46.1645	2.15054	4.20539	-20.64927117144-64.0394803412689i
0.63	55.1974	2.50896	1.66181	24.1241488679996+11.1801830643854i
0.72	56.6776	2.86738	3.19987	-24.013184-45.2171019999999i
0.81	49.8421	3.22581	5.68663	63.9235886716271+64.7474846350271i
0.9	52.1184	3.58423	0.3831	-5.95237587401293+1.46328486460486i
0.99	62.6316	3.94265	8.17584	-116.328558766043+59.8314979993769i
1.08	24.5658	4.30108	3.86494	51.760929054431-33.836100428237i
1.17	72.5329	4.6595	2.84971	-21.7934083372905-40.0498223628662i
1.26	55.6842	5.01792	4.9648	35.8724427272399+70.8757000326642i
1.35	33.8816	5.37634	1.04773	4.76960229486924-16.0708679669101i
1.44	58.9737	5.73477	2.54647	-40.7434700000001
1.53	60.0461	6.09319	1.04773	4.76960229486935+16.0708679669101i
1.62	63.1776	6.45161	4.9648	35.8724427272397-70.8757000326643i
1.71	52	6.81004	2.84971	-21.7934083372904+40.0498223628663i
1.8	44.1645	7.16846	3.86494	51.7609290544312+33.8361004282368i
1.89	45.9276	7.52688	8.17584	-116.328558766043-59.8314979993765i
1.98	51.6316	7.8853	0.3831	-5.95237587401287-1.46328486460486i
2.07	30.8158	8.24373	5.68663	63.9235886716268-64.7474846350273i
2.16	39.3421	8.60215	3.19987	-24.013184+45.2171019999999i
2.25	66.0197	8.96057	1.66181	24.1241488679996-11.1801830643855i
2.34	45.2105	9.319	4.20539	-20.6492711714398+64.039480341269i
2.43	75.9934	9.67742	3.96235	-9.78292320867989+62.6383238833364i
2.52	82.3618	10.0358	5.33825	-50.313541054431+69.020056428237i
2.61	59.3947	10.3943	7.19289	-88.747488663245-73.2716381199091i
2.7	44.2961	10.7527	5.25057	2.2819403182134-83.9781588267903i
2.79	43.3289	11.1111	1.79678	-8.48088085923779-27.4690328279366i
B08
Time	Data	FFT Freq	FFT Mag	FFT Complex			Max
0	67.3269	0	135.224	2163.586548			7.80486
0.09	63.3846	0.358423	0.952768	-10.2229357953255+11.3084103283101i
0.18	63.2692	0.716846	4.1433	17.4769506183269+63.9475261711601i
0.27	78.6154	1.07527	5.48491	-30.9892385523396-82.1049967498406i
0.36	73.4327	1.43369	1.64294	-14.3439710146916+22.028629214474i
0.45	54.9615	1.79211	1.01108	-2.96781780328591-15.9026483861044i
0.54	57.3173	2.15054	2.5061	-37.4460677023897+14.339222441175i
0.63	71.1827	2.50896	2.22017	-33.5358299239676+11.7138829642583i
0.72	71.3942	2.86738	5.13102	-34.1347059999999+74.66339i
0.81	46.7885	3.22581	7.80486	101.74964417406-72.3978645345823i
0.9	57.1058	3.58423	4.46268	-12.0550864588694-70.3778682116616i
0.99	89.7019	3.94265	4.07654	33.3004749248303+56.0833163667962i
1.08	65.3461	4.30108	3.33366	37.4786150146915-37.9520827855261i
1.17	62.1058	4.6595	2.87714	-39.7221674206966+23.265825262279i
1.26	100.798	5.01792	0.992318	0.985627542932379-15.8464684816764i
1.35	71.6058	5.37634	2.21643	-13.8430896032753-32.6494399113114i
1.44	66.8558	5.73477	4.21335	67.4135759999999
1.53	59.9808	6.09319	2.21643	-13.8430896032751+32.6494399113114i
1.62	64.4039	6.45161	0.992318	0.985627542932416+15.8464684816763i
1.71	63.2019	6.81004	2.87714	-39.7221674206967-23.2658252622788i
1.8	59.4615	7.16846	3.33366	37.4786150146916+37.952082785526i
1.89	57.9327	7.52688	4.07654	33.3004749248301-56.0833163667964i
1.98	73.3365	7.8853	4.46268	-12.0550864588692+70.3778682116616i
2.07	66.6539	8.24373	7.80486	101.74964417406+72.3978645345819i
2.16	70.5481	8.60215	5.13102	-34.134706-74.66339i
2.25	66.8558	8.96057	2.22017	-33.5358299239675-11.7138829642582i
2.34	87.6346	9.319	2.5061	-37.4460677023898-14.3392224411749i
2.43	61.1442	9.67742	1.01108	-2.96781780328581+15.9026483861045i
2.52	66.3173	10.0358	1.64294	-14.3439710146916-22.028629214474i
2.61	74.7019	10.3943	5.48491	-30.9892385523393+82.1049967498407i
2.7	70.9519	10.7527	4.1433	17.4769506183267-63.9475261711602i
2.79	59.2692	11.1111	0.952768	-10.2229357953255-11.30841032831i
B10
Time	Data	FFT Freq	FFT Mag	FFT Complex			Max
0	149.87	0	306.168	4898.695673			6.10329
0.09	157.397	0.358423	2.86971	-45.7690675878052-3.66314357704097i
0.18	151.337	0.716846	2.75081	-38.8253748001425+20.7301027430601i
0.27	115.511	1.07527	6.10329	12.6837995422229+96.825354724542i
0.36	140.875	1.43369	4.37593	-26.7234051697791+64.7143090662495i
0.45	162.571	1.79211	4.7529	64.5784881475557-40.1580049775038i
0.54	158.353	2.15054	5.22304	23.9050381611108-80.0765735013981i
0.63	168.152	2.50896	2.81552	-24.8414364270183-37.5799853963229i
0.72	161.516	2.86738	4.49167	19.1575629999997-69.2662659999998i
0.81	158.147	3.22581	5.50774	-23.561244243329-84.9156374797052i
0.9	138.098	3.58423	2.4077	-25.4637313529806+28.907450462684i
0.99	161.12	3.94265	2.3401	-36.761884167595-7.10200504584578i
1.08	159.788	4.30108	2.49667	9.40822116977913+38.8230150662497i
1.17	163.37	4.6595	1.6216	-24.6387507465495+8.13043915518475i
1.26	141.707	5.01792	3.23803	39.4493759920123+33.5836347071419i
1.35	153.228	5.37634	2.94471	32.0056554825184-34.5758871614386i
1.44	155.658	5.73477	0.754749	-12.0759909999997
1.53	142.473	6.09319	2.94471	32.0056554825186+34.5758871614384i
1.62	159.408	6.45161	3.23803	39.4493759920122-33.583634707142i
1.71	158.63	6.81004	1.6216	-24.6387507465496-8.13043915518474i
1.8	157.082	7.16846	2.49667	9.40822116977905-38.8230150662497i
1.89	166.082	7.52688	2.3401	-36.7618841675949+7.10200504584588i
1.98	158.478	7.8853	2.4077	-25.4637313529806-28.9074504626839i
2.07	146.06	8.24373	5.50774	-23.5612442433288+84.9156374797052i
2.16	144.245	8.60215	4.49167	19.1575629999998+69.2662659999998i
2.25	148.457	8.96057	2.81552	-24.8414364270182+37.579985396323i
2.34	150.723	9.319	5.22304	23.905038161111+80.076573501398i
2.43	149.353	9.67742	4.7529	64.5784881475557+40.1580049775037i
2.52	162.201	10.0358	4.37593	-26.7234051697792-64.7143090662495i
2.61	163.832	10.3943	6.10329	12.6837995422226-96.825354724542i
2.7	153.973	10.7527	2.75081	-38.8253748001425-20.7301027430599i
2.79	141.005	11.1111	2.86971	-45.7690675878051+3.66314357704109i
B11
Time	Data	FFT Freq	FFT Mag	FFT Complex			Max
0	59.0972	0	163.021	2608.333129			13.1857
0.09	109.889	0.358423	2.13802	-33.1882581957961-8.29172772919877i
0.18	65.9583	0.716846	4.38229	-45.9826183221425+52.9333513842322i
0.27	66.9167	1.07527	5.27594	-36.639604891979-76.0489816909643i
0.36	58.2361	1.43369	3.92243	41.1511058145963+47.384233173476i
0.45	93.2361	1.79211	10.8846	160.590307985083-67.3796513097889i
0.54	101.264	2.15054	8.99526	118.341883006648+81.9106360889688i
0.63	95.2083	2.50896	4.35005	-50.3399013029105-48.0642011775811i
0.72	56.6667	2.86738	9.5736	-150.62506-27.8471670000001i
0.81	92.125	3.22581	0.248858	2.95696213103458+2.66656075037638i
0.9	65.3055	3.58423	3.08211	-43.3952899134554-23.4243329156992i
0.99	106.083	3.94265	5.62864	-49.3521887805418+75.3316587923974i
1.08	64.8611	4.30108	13.1857	-77.6231518145964-196.171428826524i
1.17	83.625	4.6595	3.15738	-1.87788315112395+50.4832274669441i
1.26	120.222	5.01792	5.28566	-55.2974707710502+63.9872983795641i
1.35	89.4305	5.37634	11.3281	-86.260273793767-159.406570745518i
1.44	70.8611	5.73477	6.38368	-102.138917
1.53	83.1111	6.09319	11.3281	-86.2602737937665+159.406570745519i
1.62	55.1528	6.45161	5.28566	-55.2974707710505-63.9872983795639i
1.71	72.7222	6.81004	3.15738	-1.8778831511242-50.4832274669441i
1.8	98.6805	7.16846	13.1857	-77.6231518145961+196.171428826524i
1.89	63.5278	7.52688	5.62864	-49.3521887805421-75.3316587923972i
1.98	111.889	7.8853	3.08211	-43.3952899134555+23.4243329156994i
2.07	46.9028	8.24373	0.248858	2.95696213103452-2.66656075037659i
2.16	79.875	8.60215	9.5736	-150.62506+27.8471670000001i
2.25	107.944	8.96057	4.35005	-50.3399013029105+48.0642011775812i
2.34	103.625	9.319	8.99526	118.341883006648-81.9106360889691i
2.43	91.4305	9.67742	10.8846	160.590307985084+67.3796513097884i
2.52	62.9583	10.0358	3.92243	41.1511058145962-47.3842331734761i
2.61	58.0833	10.3943	5.27594	-36.6396048919788+76.0489816909644i
2.7	78.4445	10.7527	4.38229	-45.9826183221426-52.9333513842322i
2.79	95	11.1111	2.13802	-33.1882581957959+8.29172772919888i
B14
Time	Data	FFT Freq	FFT Mag	FFT Complex			Max
0	119.167	0	310.172	4962.750032			13.1283
0.09	164.167	0.358423	6.98328	66.9901233759499-89.4229175346965i
0.18	156.625	0.716846	2.71934	-41.7347679251419+12.2995452380626i
0.27	154.417	1.07527	13.1283	-207.115384365757+35.0075976381781i
0.36	159.333	1.43369	1.75642	20.7948072360695-18.9035268863629i
0.45	189.667	1.79211	4.16682	-21.2646146041575+63.1869515789641i
0.54	162.958	2.15054	4.99263	-48.6412150080053-63.3654425418201i
0.63	184.375	2.50896	3.69637	3.98269124625564-59.0076394098091i
0.72	156.583	2.86738	1.60583	-18.374969+17.9583750000002i
0.81	154.875	3.22581	7.34587	-116.751542132859-13.5391353503538i
0.9	156.5	3.58423	6.84952	-16.7956523825882-108.297700400359i
0.99	146.25	3.94265	3.01926	-34.7862103163103+33.5201715663694i
1.08	148.667	4.30108	2.13753	-33.7113692360694+5.76309711363711i
1.17	149.167	4.6595	5.55656	71.5367383970067+52.7880397769472i
1.26	150.708	5.01792	1.59408	-22.9949926842648+11.0340393795232i
1.35	152.75	5.37634	5.54173	-86.925057600128+17.4928086761231i
1.44	159.708	5.73477	11.1146	-177.833218
1.53	175.875	6.09319	5.54173	-86.9250576001281-17.4928086761228i
1.62	143.792	6.45161	1.59408	-22.9949926842648-11.0340393795234i
1.71	157.333	6.81004	5.55656	71.5367383970066-52.7880397769475i
1.8	144.5	7.16846	2.13753	-33.7113692360694-5.76309711363706i
1.89	109.708	7.52688	3.01926	-34.7862103163103-33.5201715663695i
1.98	131.167	7.8853	6.84952	-16.7956523825879+108.297700400359i
2.07	165.208	8.24373	7.34587	-116.751542132859+13.539135350354i
2.16	154.833	8.60215	1.60583	-18.374969-17.9583750000002i
2.25	155.125	8.96057	3.69637	3.98269124625584+59.007639409809i
2.34	151.958	9.319	4.99263	-48.641215008005+63.3654425418201i
2.43	181.75	9.67742	4.16682	-21.2646146041577-63.1869515789642i
2.52	144.25	10.0358	1.75642	20.7948072360695+18.9035268863629i
2.61	177.583	10.3943	13.1283	-207.115384365757-35.0075976381776i
2.7	151.708	10.7527	2.71934	-41.7347679251419-12.2995452380625i
2.79	152.042	11.1111	6.98328	66.9901233759501+89.4229175346962i
B17
Time	Data	FFT Freq	FFT Mag	FFT Complex			Max
0	103.942	0	236.434	3782.94992			16.4317
0.09	104.042	0.358423	11.8628	6.46113379111923-189.694454554344i
0.18	104.975	0.716846	3.80898	-60.8750349910152+2.890277091702i
0.27	121.675	1.07527	16.4317	-252.661358530328+72.6794097709274i
0.36	140.417	1.43369	8.52694	122.77173257466+59.5024302443299i
0.45	153.142	1.79211	11.1208	-153.958931698121-89.1994206416339i
0.54	113.475	2.15054	4.21184	-37.616591212014+55.913629799999i
0.63	139.608	2.50896	10.601	120.159918304652+119.712137546096i
0.72	166.467	2.86738	5.14178	-51.308322-64.3084100000001i
0.81	164.042	3.22581	4.2994	31.471451149561-61.1691481284252i
0.9	88.3917	3.58423	11.2005	-147.006336518558-102.492213379582i
0.99	131.475	3.94265	5.0602	13.4793294079331+79.8332693532528i
1.08	54.5666	4.30108	7.86242	33.7116674253399-121.19758175567i
1.17	124.317	4.6595	6.79341	14.1195973441773-107.77350452424i
1.26	146.208	5.01792	10.3533	130.197786721587+102.417657912121i
1.35	135.117	5.37634	7.69991	69.3954122310053-101.794744518919i
1.44	122.883	5.73477	8.34375	-133.500028
1.53	145.608	6.09319	7.69991	69.3954122310058+101.794744518919i
1.62	124.183	6.45161	10.3533	130.197786721587-102.417657912121i
1.71	76.4833	6.81004	6.79341	14.1195973441777+107.77350452424i
1.8	93.9416	7.16846	7.86242	33.71166742534+121.19758175567i
1.89	93.7333	7.52688	5.0602	13.4793294079331-79.8332693532528i
1.98	115.967	7.8853	11.2005	-147.006336518558+102.492213379582i
2.07	116.725	8.24373	4.2994	31.4714511495612+61.1691481284251i
2.16	89.1834	8.60215	5.14178	-51.3083219999999+64.3084100000001i
2.25	118.592	8.96057	10.601	120.159918304652-119.712137546096i
2.34	106.283	9.319	4.21184	-37.616591212014-55.913629799999i
2.43	139.008	9.67742	11.1208	-153.95893169812+89.1994206416342i
2.52	115.308	10.0358	8.52694	122.77173257466-59.50243024433i
2.61	107.792	10.3943	16.4317	-252.661358530328-72.6794097709267i
2.7	138.533	10.7527	3.80898	-60.8750349910152-2.89027709170187i
2.79	86.8666	11.1111	11.8628	6.46113379111967+189.694454554344i
B19
Time	Data	FFT Freq	FFT Mag	FFT Complex			Max
0	144.51	0	262.006	4192.096099			15.4578
0.09	156.923	0.358423	6.64426	42.5723307889734-97.4116583692901i
0.18	86.9327	0.716846	13.7171	48.010502025889+214.157519882201i
0.27	149.769	1.07527	8.50063	133.696555790497+24.9794867451711i
0.36	100.75	1.43369	2.6766	0.918282419392817+42.8157068371676i
0.45	134.596	1.79211	5.36695	16.6304927687338-84.2453446340448i
0.54	104.048	2.15054	10.2202	90.2124473326394+136.386883751282i
0.63	134.837	2.50896	6.48007	37.4829064730781-96.6684825628105i
0.72	139.654	2.86738	9.20374	63.499969+132.865418i
0.81	125.654	3.22581	5.00688	74.9715856995061-28.2291147302049i
0.9	175.49	3.58423	3.74965	45.6898727783576+38.8813958737251i
0.99	149.385	3.94265	5.45707	-86.1916057957521-13.9497788347574i
1.08	139.548	4.30108	3.55545	55.4470735806075+12.7194528371675i
1.17	129.913	4.6595	5.18189	24.3292694660998-79.2602251099625i
1.26	148.462	5.01792	8.59312	-108.874370136885-83.9633239953553i
1.35	154.904	5.37634	15.4578	-221.799151191136-109.430664191105i
1.44	141.798	5.73477	0.0613003	-0.980804999999691
1.53	72.5865	6.09319	15.4578	-221.799151191136+109.430664191105i
1.62	110.952	6.45161	8.59312	-108.874370136885+83.9633239953557i
1.71	124.529	6.81004	5.18189	24.3292694660998+79.2602251099624i
1.8	137.01	7.16846	3.55545	55.4470735806075-12.7194528371675i
1.89	111.577	7.52688	5.45707	-86.1916057957523+13.9497788347577i
1.98	136.144	7.8853	3.74965	45.6898727783573-38.881395873725i
2.07	97.2115	8.24373	5.00688	74.9715856995061+28.2291147302046i
2.16	127.894	8.60215	9.20374	63.4999689999999-132.865418i
2.25	116.298	8.96057	6.48007	37.4829064730782+96.6684825628105i
2.34	127.115	9.319	10.2202	90.212447332639-136.386883751282i
2.43	133.49	9.67742	5.36695	16.6304927687339+84.2453446340448i
2.52	148.365	10.0358	2.6766	0.918282419392764-42.8157068371675i
2.61	134.288	10.3943	8.50063	133.696555790497-24.9794867451714i
2.7	126.885	10.7527	13.7171	48.0105020258885-214.157519882202i
2.79	170.577	11.1111	6.64426	42.5723307889737+97.41165836929i
B20
Time	Data	FFT Freq	FFT Mag	FFT Complex			Max
0	97.5	0	180.375	2886			8.35268
0.09	86.6875	0.358423	4.52599	48.9228826452789+53.39114973076i
0.18	99.9375	0.716846	4.80562	76.8329904533072+2.95881971135904i
0.27	92.25	1.07527	4.05022	-29.0626064349213+57.9212249533778i
0.36	84.5	1.43369	5.54882	66.074524259714-59.2978962638581i
0.45	88.8125	1.79211	4.75049	-64.1292182183143-40.7999855737483i
0.54	84.4375	2.15054	8.19134	70.1745343687805+110.691548395496i
0.63	72.0625	2.50896	2.38703	34.4690635389556+16.4485154421751i
0.72	84.125	2.86738	6.59568	-105.4375-4.4375i
0.81	104.5	3.22581	2.46895	10.797932693142+37.998714359259i
0.9	91.3125	3.58423	1.12707	9.78606715679474-15.1468399521519i
0.99	99.25	3.94265	7.87319	-36.7409356713471+120.493977467032i
1.08	38.375	4.30108	8.01946	64.9254757402858-110.672896263858i
1.17	77.6875	4.6595	4.53781	35.3477135351638+63.4194630860836i
1.26	103.438	5.01792	8.35268	-36.293591978882+128.620431363711i
1.35	87.6875	5.37634	5.00686	-22.6048320879571-76.8543762602299i
1.44	100.375	5.73477	0.757812	-12.125
1.53	108.75	6.09319	5.00686	-22.6048320879569+76.8543762602301i
1.62	82.9375	6.45161	8.35268	-36.2935919788823-128.620431363711i
1.71	91.0625	6.81004	4.53781	35.3477135351635-63.4194630860836i
1.8	97	7.16846	8.01946	64.925475740286+110.672896263858i
1.89	68.6875	7.52688	7.87319	-36.7409356713475-120.493977467032i
1.98	118.25	7.8853	1.12707	9.7860671567946+15.146839952152i
2.07	60.3125	8.24373	2.46895	10.7979326931419-37.9987143592591i
2.16	83.625	8.60215	6.59568	-105.4375+4.4375i
2.25	93.6875	8.96057	2.38703	34.4690635389555-16.4485154421752i
2.34	98.5625	9.319	8.19134	70.1745343687802-110.691548395496i
2.43	108.438	9.67742	4.75049	-64.1292182183142+40.7999855737484i
2.52	80.25	10.0358	5.54882	66.0745242597142+59.2978962638582i
2.61	97.9375	10.3943	4.05022	-29.0626064349215-57.9212249533778i
2.7	92.3125	10.7527	4.80562	76.832990453307-2.95881971135929i
2.79	111.25	11.1111	4.52599	48.9228826452787-53.3911497307603i
C02
Time	Data	FFT Freq	FFT Mag	FFT Complex			Max
0	172.221	0	329.856	5277.691224			11.6458
0.09	183.566	0.358423	11.6458	178.412626571229+53.7462691530724i
0.18	163.147	0.716846	3.87744	-15.7065442076676+60.0179087436903i
0.27	169.956	1.07527	7.17603	113.099406813946+19.782521246255i
0.36	178.346	1.43369	2.1904	8.73044106899753-33.941516652395i
0.45	139.074	1.79211	4.19239	10.9444162824785+66.1793454316799i
0.54	158.64	2.15054	3.10429	-47.2055141038018-15.4473321178485i
0.63	158.853	2.50896	3.54516	-2.00912581036845+56.6868947387431i
0.72	180.162	2.86738	5.52345	-38.0955800000001+79.7426780000001i
0.81	149.132	3.22581	7.30678	86.9650918516935-78.1323845401524i
0.9	162.838	3.58423	4.01118	-58.1119199902653-27.2385880429396i
0.99	187.662	3.94265	0.569809	-4.255285750621-8.06295103690764i
1.08	157.184	4.30108	2.82226	-43.1275370689975-13.3826766523953i
1.17	155.956	4.6595	5.91869	-58.2632391153433-74.6545346153137i
1.26	144.316	5.01792	6.44967	-96.6819576982649+36.0795568185992i
1.35	157.162	5.37634	3.90128	54.7530851569858-29.9735775188043i
1.44	124.765	5.73477	3.40442	54.47064
1.53	151.89	6.09319	3.90128	54.7530851569859+29.9735775188043i
1.62	173.662	6.45161	6.44967	-96.6819576982651-36.0795568185991i
1.71	155.537	6.81004	5.91869	-58.2632391153431+74.654534615314i
1.8	152.934	7.16846	2.82226	-43.1275370689975+13.3826766523953i
1.89	152.89	7.52688	0.569809	-4.25528575062109+8.06295103690778i
1.98	174.279	7.8853	4.01118	-58.1119199902653+27.2385880429397i
2.07	168.426	8.24373	7.30678	86.9650918516936+78.1323845401524i
2.16	171.25	8.60215	5.52345	-38.0955800000002-79.7426780000001i
2.25	165.912	8.96057	3.54516	-2.00912581036871-56.6868947387429i
2.34	181.537	9.319	3.10429	-47.2055141038019+15.4473321178485i
2.43	158.882	9.67742	4.19239	10.9444162824782-66.1793454316798i
2.52	177.132	10.0358	2.1904	8.73044106899757+33.941516652395i
2.61	167.515	10.3943	7.17603	113.099406813946-19.7825212462553i
2.7	193.669	10.7527	3.87744	-15.7065442076678-60.0179087436905i
2.79	189.199	11.1111	11.6458	178.412626571229-53.7462691530729i
C03
Time	Data	FFT Freq	FFT Mag	FFT Complex			Max
0	163.425	0	322.18	5154.87497			10.3387
0.09	165.15	0.358423	2.75341	-25.9000611246482-35.6368845882923i
0.18	164.525	0.716846	6.76508	23.4521151554543+105.670067222311i
0.27	146.3	1.07527	2.17538	21.5700750501567-27.3165724858794i
0.36	138.2	1.43369	6.42389	87.9759557607777+53.1453595296495i
0.45	151.65	1.79211	3.91653	56.856589294858-26.3469328856646i
0.54	158.075	2.15054	6.2704	79.3927591809879-61.3366626438637i
0.63	187.45	2.50896	4.23298	-64.1265952001883+21.7905173824504i
0.72	158.55	2.86738	10.3387	-19.0000300000001+164.325012i
0.81	156.125	3.22581	4.53021	-72.1120734300996+7.32708039219525i
0.9	139.45	3.58423	7.73118	-95.1780357954888-79.0098487492333i
0.99	203.55	3.94265	4.45228	-43.7723047725994+56.2015317312985i
1.08	159.3	4.30108	8.02927	-8.22595576077776-128.20467647035i
1.17	164.3	4.6595	2.42026	23.0487048079295+31.1177472353723i
1.26	172.275	5.01792	1.2691	18.5331134590466+8.29692911694096i
1.35	175.95	5.37634	9.05636	93.835569374591-110.414658474259i
1.44	164.75	5.73477	4.87344	-77.9750059999997
1.53	176.175	6.09319	9.05636	93.8355693745914+110.414658474259i
1.62	127.425	6.45161	1.2691	18.5331134590465-8.29692911694107i
1.71	159.625	6.81004	2.42026	23.0487048079295-31.1177472353723i
1.8	156.8	7.16846	8.02927	-8.22595576077759+128.204676470351i
1.89	139.775	7.52688	4.45228	-43.7723047725995-56.2015317312983i
1.98	169	7.8853	7.73118	-95.1780357954887+79.0098487492336i
2.07	163.85	8.24373	4.53021	-72.1120734300996-7.32708039219512i
2.16	163.075	8.60215	10.3387	-19.0000300000002-164.325012i
2.25	145.85	8.96057	4.23298	-64.1265952001884-21.7905173824502i
2.34	162.625	9.319	6.2704	79.392759180988+61.3366626438635i
2.43	181.975	9.67742	3.91653	56.856589294858+26.3469328856644i
2.52	155.625	10.0358	6.42389	87.9759557607776-53.1453595296496i
2.61	127.025	10.3943	2.17538	21.5700750501568+27.3165724858793i
2.7	185.35	10.7527	6.76508	23.452115155454-105.670067222311i
2.79	171.675	11.1111	2.75341	-25.900061124648+35.6368845882924i
C06
Time	Data	FFT Freq	FFT Mag	FFT Complex			Max
0	79.225	0	271.744	4347.900054			17.1531
0.09	123.45	0.358423	5.33367	-18.124891895947+83.3918273642409i
0.18	105.75	0.716846	6.40455	38.4046907312023-95.0038944446961i
0.27	173.175	1.07527	6.62135	-91.0635030817586+54.1392460120494i
0.36	156.7	1.43369	6.75296	-3.19812620552168+108.000021806772i
0.45	152.75	1.79211	8.34355	-113.973825173422+69.5079845835725i
0.54	78.125	2.15054	15.901	-179.882505425804+179.917079651285i
0.63	170.225	2.50896	16.3761	-75.3550177376412+250.94744459045i
0.72	130.85	2.86738	4.66224	-69.6250299999999+26.775024i
0.81	145.2	3.22581	4.35687	-42.6321452733591-55.1541705255073i
0.9	102.7	3.58423	8.97798	-83.1526333504416-117.133672358008i
0.99	113.275	3.94265	10.3083	-131.55027601299-99.4859383980247i
1.08	108.025	4.30108	1.63372	-19.0019457944783-17.949990193228i
1.17	142.15	4.6595	5.12502	-25.0166622389507-78.0911418814488i
1.26	143.325	5.01792	12.1785	184.130448045043-63.7545984539894i
1.35	126.025	5.37634	9.95868	-139.083966585931-77.7465406636175i
1.44	158.825	5.73477	17.1531	-274.450042
1.53	134.425	6.09319	9.95868	-139.083966585931+77.7465406636176i
1.62	161.225	6.45161	12.1785	184.130448045043+63.7545984539888i
1.71	135.25	6.81004	5.12502	-25.0166622389505+78.0911418814485i
1.8	133	7.16846	1.63372	-19.0019457944783+17.949990193228i
1.89	156.5	7.52688	10.3083	-131.55027601299+99.485938398025i
1.98	134.5	7.8853	8.97798	-83.1526333504411+117.133672358009i
2.07	153.175	8.24373	4.35687	-42.632145273359+55.1541705255074i
2.16	117.325	8.60215	4.66224	-69.6250299999999-26.775024i
2.25	154.9	8.96057	16.3761	-75.355017737642-250.94744459045i
2.34	125.425	9.319	15.901	-179.882505425804-179.917079651284i
2.43	144.075	9.67742	8.34355	-113.973825173422-69.5079845835725i
2.52	99.6	10.0358	6.75296	-3.19812620552187-108.000021806772i
2.61	132.825	10.3943	6.62135	-91.0635030817588-54.1392460120495i
2.7	202.125	10.7527	6.40455	38.4046907312025+95.003894444696i
2.79	153.775	11.1111	5.33367	-18.1248918959474-83.3918273642413i
C07
Time	Data	FFT Freq	FFT Mag	FFT Complex			Max
0	198.49	0	370.288	5924.605712			8.62044
0.09	179.577	0.358423	8.62044	-77.8170968209219+113.878731049959i
0.18	176.837	0.716846	4.64699	14.0799664768844+73.0065728652516i
0.27	167.221	1.07527	4.01618	61.9169129986315+17.1902824875366i
0.36	155.519	1.43369	8.06405	119.081712224478-49.6685044518258i
0.45	170.779	1.79211	5.11211	48.1371714225763+66.1288582228936i
0.54	175.154	2.15054	1.19595	-3.79332812708819+18.755390028673i
0.63	167.798	2.50896	1.96455	30.5731070748169+7.30127744940662i
0.72	178.087	2.86738	1.84087	0.346099000000078-29.4519349999998i
0.81	196.221	3.22581	5.99253	-72.0956233237671+63.2082801472515i
0.9	190.75	3.58423	3.29976	52.5495651183473+5.09761490412214i
0.99	183.548	3.94265	2.01157	-9.87604672788187+30.6324417338555i
1.08	178.298	4.30108	3.18997	39.1106717755223+32.7931055481743i
1.17	200.346	4.6595	5.95487	-91.2372286846913-27.4528613439447i
1.26	181.375	5.01792	5.01581	32.6637965318565-73.3050102592992i
1.35	171.365	5.37634	4.00946	58.1680920612379-27.0531295946401i
1.44	205.019	5.73477	1.46695	23.4711299999999
1.53	193.904	6.09319	4.00946	58.1680920612379+27.0531295946399i
1.62	190.865	6.45161	5.01581	32.6637965318567+73.3050102592992i
1.71	199.135	6.81004	5.95487	-91.2372286846912+27.4528613439451i
1.8	179.923	7.16846	3.18997	39.1106717755222-32.7931055481742i
1.89	188.721	7.52688	2.01157	-9.87604672788205-30.6324417338554i
1.98	172.288	7.8853	3.29976	52.5495651183473-5.09761490412218i
2.07	205.019	8.24373	5.99253	-72.0956233237673-63.2082801472513i
2.16	201.548	8.60215	1.84087	0.346099000000111+29.4519349999998i
2.25	192.423	8.96057	1.96455	30.5731070748168-7.30127744940678i
2.34	205.587	9.319	1.19595	-3.79332812708823-18.7553900286729i
2.43	169.221	9.67742	5.11211	48.137171422576-66.1288582228938i
2.52	190.308	10.0358	8.06405	119.081712224478+49.6685044518258i
2.61	168.038	10.3943	4.01618	61.9169129986315-17.1902824875369i
2.7	193.99	10.7527	4.64699	14.0799664768843-73.0065728652517i
2.79	197.25	11.1111	8.62044	-77.8170968209222-113.878731049959i
C08
Time	Data	FFT Freq	FFT Mag	FFT Complex			Max
0	100.143	0	215.369	3445.910706			12.1608
0.09	107.661	0.358423	1.33852	18.1769173890829-11.3250968202657i
0.18	117.679	0.716846	6.04123	77.4242885869922-57.866815956469i
0.27	101.304	1.07527	3.48024	-44.8612457464166+32.9872215357822i
0.36	121.429	1.43369	3.01546	34.0006865318281+34.2309381299082i
0.45	127.571	1.79211	8.703	-116.28325465297+76.6041789626989i
0.54	88.1071	2.15054	4.16917	66.3187365714669-7.18456035771742i
0.63	124.679	2.50896	6.87143	-108.313375039572-18.8590764218624i
0.72	104.232	2.86738	4.34885	51.714263+46.5535569999999i
0.81	83.1429	3.22581	2.83294	-20.3912548084692-40.4813988124373i
0.9	111.571	3.58423	5.72314	-90.1942285635592-15.8151011382598i
0.99	115.625	3.94265	12.1608	-184.58666859489-61.5325273450879i
1.08	99.0357	4.30108	4.08996	64.7850794681719+9.23087812990826i
1.17	90.9821	4.6595	3.87512	60.5492008222806+13.3427631289014i
1.26	83.6786	5.01792	3.16648	38.8082634051001-32.5687727370116i
1.35	120.232	5.37634	2.65334	30.7096806309549-29.3123473099341i
1.44	145.768	5.73477	0.184151	2.94641200000001
1.53	114.071	6.09319	2.65334	30.7096806309551+29.3123473099338i
1.62	102.143	6.45161	3.16648	38.8082634051002+32.5687727370115i
1.71	111.696	6.81004	3.87512	60.5492008222807-13.3427631289018i
1.8	92.4821	7.16846	4.08996	64.7850794681719-9.23087812990827i
1.89	113.929	7.52688	12.1608	-184.58666859489+61.5325273450883i
1.98	113.196	7.8853	5.72314	-90.1942285635592+15.8151011382601i
2.07	92.4821	8.24373	2.83294	-20.3912548084689+40.4813988124373i
2.16	118.589	8.60215	4.34885	51.7142629999999-46.5535569999999i
2.25	100.732	8.96057	6.87143	-108.313375039572+18.8590764218627i
2.34	80.5357	9.319	4.16917	66.3187365714668+7.1845603577173i
2.43	111.143	9.67742	8.703	-116.283254652971-76.6041789626987i
2.52	106.393	10.0358	3.01546	34.000686531828-34.2309381299082i
2.61	99.375	10.3943	3.48024	-44.8612457464168-32.9872215357822i
2.7	139.446	10.7527	6.04123	77.4242885869923+57.8668159564689i
2.79	106.857	11.1111	1.33852	18.176917389083+11.3250968202655i
C10
Time	Data	FFT Freq	FFT Mag	FFT Complex			Max
0	85.8125	0	173.891	2782.25			8.52672
0.09	74.1875	0.358423	3.17261	-50.6196503050144-3.79645808400172i
0.18	85.6875	0.716846	8.01756	128.167765119931-5.38685617296986i
0.27	95	1.07527	8.52672	-131.401870951509-36.688278504733i
0.36	107	1.43369	2.61796	-41.3502659918504+6.68597583639756i
0.45	85.625	1.79211	5.83238	-71.9685686561264+59.4035546149369i
0.54	95.75	2.15054	2.30595	31.0279458564262+19.9628782735233i
0.63	78.875	2.50896	2.43124	7.20579230136849-38.2265503679105i
0.72	54.875	2.86738	2.36751	-33.125+18.375i
0.81	74	3.22581	2.94467	24.770402980396+40.0777331334902i
0.9	91.625	3.58423	3.55755	53.8677928306655-18.3914913583573i
0.99	85.25	3.94265	5.33802	-33.1270997004176-78.7222321399489i
1.08	74.1875	4.30108	3.49098	53.2252659918503-16.9390241636025i
1.17	95.25	4.6595	1.69493	21.24827895626+16.8506713130172i
1.26	95.75	5.01792	6.57156	34.6864961929778+99.2587741951497i
1.35	102.062	5.37634	1.75548	-27.6072846249578+5.17256199003525i
1.44	118.5	5.73477	2.10938	33.75
1.53	92.875	6.09319	1.75548	-27.6072846249578-5.17256199003527i
1.62	104.25	6.45161	6.57156	34.6864961929776-99.2587741951496i
1.71	84.6875	6.81004	1.69493	21.24827895626-16.8506713130175i
1.8	81.25	7.16846	3.49098	53.2252659918504+16.9390241636024i
1.89	73.4375	7.52688	5.33802	-33.1270997004173+78.7222321399489i
1.98	86.3125	7.8853	3.55755	53.8677928306654+18.3914913583573i
2.07	71.5625	8.24373	2.94467	24.770402980396-40.0777331334903i
2.16	87.5	8.60215	2.36751	-33.125-18.375i
2.25	83	8.96057	2.43124	7.20579230136869+38.2265503679104i
2.34	72.8125	9.319	2.30595	31.0279458564261-19.9628782735233i
2.43	101.75	9.67742	5.83238	-71.9685686561263-59.4035546149368i
2.52	78.3125	10.0358	2.61796	-41.3502659918503-6.68597583639746i
2.61	99.5625	10.3943	8.52672	-131.401870951509+36.6882785047333i
2.7	88.375	10.7527	8.01756	128.167765119931+5.38685617296969i
2.79	77.125	11.1111	3.17261	-50.6196503050143+3.79645808400181i
C12
Time	Data	FFT Freq	FFT Mag	FFT Complex			Max
0	188.15	0	472.767	7564.274904			12.9522
0.09	256.4	0.358423	2.28312	-36.5298894381691+1.85084810149156E-002i
0.18	237.25	0.716846	3.01089	-33.2546988039414+34.8552467877123i
0.27	240.125	1.07527	4.57386	-67.0926143923767+29.2258179764139i
0.36	223.425	1.43369	6.97677	-111.623377143655-1.0466137551264i
0.45	242.15	1.79211	9.49497	-149.963085870772-24.3024780706326i
0.54	245.125	2.15054	7.73816	16.5676294461147-122.69704238845i
0.63	240.075	2.50896	12.9522	-183.054144454047-97.1483611364495i
0.72	224.925	2.86738	10.4345	-15.825042-166.200042i
0.81	225.575	3.22581	1.97715	-30.9286172913583-6.64475142316266i
0.9	259.375	3.58423	5.97239	92.9471606060608-22.185294610354i
0.99	230.875	3.94265	6.73874	-102.136498927466+34.5434425651857i
1.08	253.275	4.30108	6.89844	-104.976598856345-34.0966017551264i
1.17	234.2	4.6595	7.25777	-21.6457324065191-114.089040412376i
1.26	225.6	5.01792	7.85667	37.3398847517655-120.033029434192i
1.35	219.75	5.37634	5.06324	-66.8493692192914+45.7612431696934i
1.44	270.425	5.73477	0.660931	10.5748919999996
1.53	248	6.09319	5.06324	-66.8493692192914-45.7612431696936i
1.62	219.9	6.45161	7.85667	37.3398847517658+120.033029434192i
1.71	223.25	6.81004	7.25777	-21.6457324065188+114.089040412376i
1.8	243.175	7.16846	6.89844	-104.976598856345+34.0966017551264i
1.89	245.675	7.52688	6.73874	-102.136498927466-34.5434425651857i
1.98	238.925	7.8853	5.97239	92.947160606061+22.1852946103538i
2.07	240.175	8.24373	1.97715	-30.9286172913582+6.64475142316248i
2.16	205.25	8.60215	10.4345	-15.8250419999998+166.200042i
2.25	260.825	8.96057	12.9522	-183.054144454047+97.1483611364498i
2.34	226.025	9.319	7.73816	16.567629446115+122.69704238845i
2.43	215.8	9.67742	9.49497	-149.963085870772+24.3024780706329i
2.52	277.175	10.0358	6.97677	-111.623377143655+1.04661375512642i
2.61	258.7	10.3943	4.57386	-67.0926143923768-29.2258179764138i
2.7	249.425	10.7527	3.01089	-33.2546988039414-34.855246787712i
2.79	195.275	11.1111	2.28312	-36.5298894381691-1.8508481015008E-002i
C13
Time	Data	FFT Freq	FFT Mag	FFT Complex			Max
0	98.6058	0	190.957	3055.31726			8.83714
0.09	112.144	0.358423	8.42052	89.8177366984633-100.421545393311i
0.18	99.9711	0.716846	5.55338	-47.5987996435776-75.0293213380331i
0.27	125.125	1.07527	5.84865	93.2401677776771+7.94835576369757i
0.36	85.25	1.43369	2.92162	15.1020478688839-44.2392710881989i
0.45	107.673	1.79211	4.53765	59.5334789614658-41.5556530426701i
0.54	92.5385	2.15054	4.75706	-52.2215395236698+55.3722148936757i
0.63	114.269	2.50896	2.87646	23.5533486644816+39.5397680062i
0.72	99.7019	2.86738	3.78184	-60.115418-6.894226i
0.81	114.712	3.22581	2.81737	-41.2135544095359+18.2609623068841i
0.9	116.692	3.58423	7.88667	125.426117693106+13.8345767529762i
0.99	73.0385	3.94265	4.49419	-66.2232999199692+28.0196941401285i
1.08	96.625	4.30108	1.21	-9.98669186888389-16.5854630881989i
1.17	97.9039	4.6595	1.74834	21.6932694763251-17.6612504678593i
1.26	96.25	5.01792	8.27517	60.9713734741406-117.528631478732i
1.35	64.7404	5.37634	6.92881	-91.2473392489073+62.9608874930178i
1.44	87.4615	5.73477	8.83714	-141.394288
1.53	76.2885	6.09319	6.92881	-91.2473392489075-62.9608874930174i
1.62	80.4039	6.45161	8.27517	60.971373474141+117.528631478732i
1.71	117.837	6.81004	1.74834	21.693269476325+17.6612504678594i
1.8	88.5961	7.16846	1.21	-9.98669186888386+16.5854630881989i
1.89	95.6154	7.52688	4.49419	-66.2232999199693-28.0196941401282i
1.98	91.5	7.8853	7.88667	125.426117693106-13.8345767529765i
2.07	103.76	8.24373	2.81737	-41.2135544095362-18.2609623068839i
2.16	64.7211	8.60215	3.78184	-60.115418+6.894226i
2.25	113.356	8.96057	2.87646	23.5533486644813-39.5397680062001i
2.34	89.1154	9.319	4.75706	-52.2215395236698-55.3722148936755i
2.43	88.1827	9.67742	4.53765	59.5334789614657+41.5556530426698i
2.52	77.4615	10.0358	2.92162	15.1020478688839+44.2392710881989i
2.61	84.9327	10.3943	5.84865	93.240167777677-7.94835576369783i
2.7	92.0673	10.7527	5.55338	-47.5987996435773+75.0293213380332i
2.79	108.779	11.1111	8.42052	89.8177366984634+100.421545393311i
C15
Time	Data	FFT Freq	FFT Mag	FFT Complex			Max
0	92.1607	0	199.025	3184.398774			6.73367
0.09	103.077	0.358423	2.99628	-28.3661700810326+38.6478431154494i
0.18	108.839	0.716846	1.71406	26.1686415670917-8.20565222521878i
0.27	90.1786	1.07527	1.39008	14.1678788327819+17.1449414103268i
0.36	84.2202	1.43369	1.3757	21.3604915869437-5.31219729070108i
0.45	108.917	1.79211	1.94499	-28.0985713960322+13.375814345552i
0.54	93.506	2.15054	1.97432	-4.25607221553911-31.3010918507479i
0.63	85.7024	2.50896	1.64603	-18.2986567574169-18.9412813771027i
0.72	105.607	2.86738	4.80391	5.64868399999996-76.6547559999999i
0.81	97.3274	3.22581	1.83936	-8.1843600403869+28.2688746849419i
0.9	96.119	3.58423	6.73367	-97.0122322575428+46.8641541717839i
0.99	99.8393	3.94265	2.10977	-7.49010423450471+32.9149296693235i
1.08	98.0119	4.30108	1.92675	17.1514724130561+25.616270709299i
1.17	97.4107	4.6595	2.51735	-35.9848510199203-18.0934220876007i
1.26	97.1131	5.01792	5.58869	7.95708290599004-89.0643302026867i
1.35	100.506	5.37634	5.84635	66.3022026965123+65.985304355795i
1.44	97.9048	5.73477	6.08669	-97.387054
1.53	119.589	6.09319	5.84635	66.3022026965121-65.9853043557952i
1.62	98.9881	6.45161	5.58869	7.95708290599025+89.0643302026867i
1.71	105.321	6.81004	2.51735	-35.9848510199202+18.0934220876008i
1.8	84.7321	7.16846	1.92675	17.1514724130561-25.616270709299i
1.89	129.018	7.52688	2.10977	-7.49010423450478-32.9149296693236i
1.98	82.6548	7.8853	6.73367	-97.0122322575429-46.8641541717837i
2.07	108.31	8.24373	1.83936	-8.18436004038694-28.2688746849419i
2.16	101.244	8.60215	4.80391	5.64868400000005+76.6547559999999i
2.25	106.548	8.96057	1.64603	-18.2986567574168+18.9412813771027i
2.34	88.25	9.319	1.97432	-4.25607221553914+31.3010918507478i
2.43	91.3869	9.67742	1.94499	-28.0985713960323-13.3758143455519i
2.52	110.696	10.0358	1.3757	21.3604915869437+5.31219729070107i
2.61	96.8869	10.3943	1.39008	14.1678788327819-17.1449414103269i
2.7	103.458	10.7527	1.71406	26.1686415670917+8.20565222521869i
2.79	100.875	11.1111	2.99628	-28.3661700810327-38.6478431154493i
C17
Time	Data	FFT Freq	FFT Mag	FFT Complex			Max
0	151.029	0	312.049	4992.778901			4.12688
0.09	157.24	0.358423	3.45433	-33.4034075071874-44.0329482195961i
0.18	157.048	0.716846	3.03292	9.92974794600556+47.4999769718938i
0.27	155.327	1.07527	3.39452	-24.4536815734046-48.4958020202335i
0.36	150.827	1.43369	3.27949	-3.99513070162222+52.3195108748244i
0.45	149.26	1.79211	1.76781	23.2375550122931-16.126175690743i
0.54	171.038	2.15054	3.74278	-52.555597215255-28.7064528314779i
0.63	159.096	2.50896	3.73616	17.0616633505574-57.2919505429878i
0.72	152.5	2.86738	4.03688	-58.1730650000002+28.0673220000001i
0.81	149.827	3.22581	1.42009	-19.9793591103763+10.8207740843614i
0.9	160.192	3.58423	4.12688	38.8423181290698-53.3970121873934i
0.99	156.942	3.94265	0.934088	8.95531039425848+11.9652595568552i
1.08	156.673	4.30108	3.13915	6.70667870162198-49.7766191251758i
1.17	170.837	4.6595	1.78558	23.9221554041514+15.6183796007888i
1.26	179.192	5.01792	3.21484	-45.1011128598203+24.7326376159783i
1.35	162.067	5.37634	1.2304	-0.878811970292411-19.6667652188229i
1.44	151.721	5.73477	3.74459	59.9134210000002
1.53	154.394	6.09319	1.2304	-0.878811970292354+19.6667652188229i
1.62	147.163	6.45161	3.21484	-45.1011128598204-24.7326376159783i
1.71	158.125	6.81004	1.78558	23.9221554041514-15.6183796007889i
1.8	157.596	7.16846	3.13915	6.70667870162206+49.7766191251757i
1.89	131.25	7.52688	0.934088	8.95531039425845-11.9652595568552i
1.98	162.49	7.8853	4.12688	38.8423181290699+53.3970121873933i
2.07	156.038	8.24373	1.42009	-19.9793591103763-10.8207740843614i
2.16	162.471	8.60215	4.03688	-58.1730650000002-28.0673220000001i
2.25	145.788	8.96057	3.73616	17.0616633505575+57.2919505429877i
2.34	156.202	9.319	3.74278	-52.5555972152549+28.706452831478i
2.43	154.673	9.67742	1.76781	23.2375550122932+16.1261756907429i
2.52	151.269	10.0358	3.27949	-3.9951307016223-52.3195108748244i
2.61	160.587	10.3943	3.39452	-24.4536815734044+48.4958020202336i
2.7	158.933	10.7527	3.03292	9.92974794600542-47.4999769718938i
2.79	144.981	11.1111	3.45433	-33.4034075071872+44.0329482195963i
C18
Time	Data	FFT Freq	FFT Mag	FFT Complex			Max
0	177.833	0	320.755	5132.083281			8.16753
0.09	163.167	0.358423	4.24591	67.5437725775387-7.27632822463355i
0.18	153.875	0.716846	5.82564	-20.5918934433474+90.9071967033961i
0.27	157.708	1.07527	3.35438	-53.5984269523099+2.77268154775903i
0.36	166.792	1.43369	2.64924	-13.218335639668-40.2740392417026i
0.45	153.833	1.79211	3.57251	-29.3005989289615-49.0790331513908i
0.54	162.625	2.15054	8.16753	108.212574865114-73.2625977052417i
0.63	169.75	2.50896	6.75186	91.5129140055001+57.4092486096519i
0.72	144.708	2.86738	3.35508	-53.625031+2.45837600000004i
0.81	171.167	3.22581	5.33847	76.1111114981128+38.7673599988556i
0.9	167	3.58423	2.81371	-43.3530060520538-12.1351999392144i
0.99	162.917	3.94265	7.89333	17.370731222759-125.093027920165i
1.08	159	4.30108	1.87805	1.21839763966798-30.0240392417026i
1.17	153.708	4.6595	0.701351	11.0882133510391-1.72511346779341i
1.26	167.208	5.01792	6.9971	111.732324630287+7.03447046942282i
1.35	153.833	5.37634	0.779027	3.60578722632171+11.9314869177922i
1.44	154.792	5.73477	0.572916	9.16665699999976
1.53	158.792	6.09319	0.779027	3.60578722632166-11.9314869177922i
1.62	175.75	6.45161	6.9971	111.732324630287-7.03447046942306i
1.71	131.042	6.81004	0.701351	11.0882133510391+1.72511346779331i
1.8	131.208	7.16846	1.87805	1.21839763966805+30.0240392417026i
1.89	169.542	7.52688	7.89333	17.3707312227593+125.093027920165i
1.98	159.792	7.8853	2.81371	-43.3530060520537+12.1351999392147i
2.07	156.458	8.24373	5.33847	76.1111114981127-38.7673599988557i
2.16	148.917	8.60215	3.35508	-53.625031-2.45837600000004i
2.25	156.5	8.96057	6.75186	91.5129140055-57.409248609652i
2.34	162	9.319	8.16753	108.212574865115+73.2625977052415i
2.43	204.292	9.67742	3.57251	-29.3005989289612+49.079033151391i
2.52	175.25	10.0358	2.64924	-13.2183356396679+40.2740392417026i
2.61	152.792	10.3943	3.35438	-53.5984269523099-2.77268154775875i
2.7	163.875	10.7527	5.82564	-20.5918934433475-90.9071967033959i
2.79	145.958	11.1111	4.24591	67.5437725775387+7.27632822463342i
C19
Time	Data	FFT Freq	FFT Mag	FFT Complex			Max
0	89.05	0	233.236	3731.774874			23.2038
0.09	150.425	0.358423	4.33097	12.2743444312101+68.1997693669744i
0.18	118.375	0.716846	7.33302	76.5439795608421+88.9211546031025i
0.27	121.7	1.07527	5.09329	-24.5722579650815+77.6997963052299i
0.36	33.475	1.43369	11.2106	146.842260749971-103.009091855374i
0.45	131.2	1.79211	5.36959	43.3435112908363-74.1785116698034i
0.54	118.4	2.15054	12.305	180.784106773195-77.9657622012907i
0.63	104.6	2.50896	4.74848	-74.2710560319844+16.0038758191107i
0.72	117.125	2.86738	2.01878	-30.2500600000001-11.324982i
0.81	128.075	3.22581	8.07691	-97.1938225463558+85.1698175592713i
0.9	102.875	3.58423	13.4135	-27.2748055123519+212.875448615813i
0.99	126.2	3.94265	9.65864	9.90288467086504+154.220543814285i
1.08	110.725	4.30108	7.24449	62.3078232500288+97.7409681446257i
1.17	100.375	4.6595	10.8114	-172.443624057893+13.6383610815348i
1.26	104.975	5.01792	6.82658	-106.953304821685+22.1622694202065i
1.35	106.425	5.37634	23.2038	-352.840027791596-115.494683600648i
1.44	171.025	5.73477	10.9109	-174.575162
1.53	113.325	6.09319	23.2038	-352.840027791595+115.494683600649i
1.62	136.375	6.45161	6.82658	-106.953304821685-22.162269420206i
1.71	92.4	6.81004	10.8114	-172.443624057894-13.6383610815343i
1.8	114.225	7.16846	7.24449	62.3078232500286-97.7409681446256i
1.89	115.3	7.52688	9.65864	9.90288467086432-154.220543814285i
1.98	118.675	7.8853	13.4135	-27.2748055123526-212.875448615813i
2.07	93.1	8.24373	8.07691	-97.1938225463563-85.1698175592714i
2.16	112.175	8.60215	2.01878	-30.2500600000001+11.324982i
2.25	115.175	8.96057	4.74848	-74.2710560319847-16.0038758191108i
2.34	144.775	9.319	12.305	180.784106773195+77.9657622012903i
2.43	131.15	9.67742	5.36959	43.3435112908363+74.178511669803i
2.52	126.375	10.0358	11.2106	146.842260749971+103.009091855374i
2.61	128.375	10.3943	5.09329	-24.5722579650818-77.6997963052301i
2.7	59.975	10.7527	7.33302	76.5439795608418-88.9211546031027i
2.79	195.35	11.1111	4.33097	12.2743444312098-68.1997693669749i
D01
Time	Data	FFT Freq	FFT Mag	FFT Complex			Max
0	37.1827	0	42.6707	682.730774			8.86432
0.09	20.1346	0.358423	4.92375	-30.4156977146777-72.671632217072i
0.18	14.25	0.716846	1.42734	21.9720553755646+6.22738717076023i
0.27	29.6731	1.07527	7.35386	117.262473567387-9.68438776189182i
0.36	33.7596	1.43369	4.25354	54.9213729203912-40.1914606271672i
0.45	2.09613	1.79211	5.11564	-80.347185628059+15.613925087094i
0.54	18.9135	2.15054	6.32743	77.5944269017817+65.0263298951911i
0.63	1.7981	2.50896	4.56455	40.6393273779498+60.6813671081684i
0.72	30.9904	2.86738	2.59298	26.625+31.817322i
0.81	32.5481	3.22581	2.58778	19.3839406227288+36.5868060592953i
0.9	52.3365	3.58423	3.51201	47.5277129850071+29.9779630753371i
0.99	28.8269	3.94265	3.38063	-46.4348941617277-27.7404819721049i
1.08	20.2308	4.30108	3.76666	4.53992707960886-60.0953926271671i
1.17	27.1731	4.6595	4.78669	74.1121281677347-19.3125087891846i
1.26	4.96155	5.01792	8.86432	-113.632523262353+84.8714043509064i
1.35	35	5.37634	2.36608	27.2613317686642+26.2677087659608i
1.44	22	5.73477	1.56851	25.09613
1.53	32.0769	6.09319	2.36608	27.2613317686642-26.2677087659608i
1.62	8.86536	6.45161	8.86432	-113.632523262353-84.871404350906i
1.71	16.8558	6.81004	4.78669	74.1121281677348+19.3125087891844i
1.8	20.5865	7.16846	3.76666	4.53992707960895+60.0953926271671i
1.89	12.7211	7.52688	3.38063	-46.4348941617276+27.7404819721051i
1.98	47.5	7.8853	3.51201	47.5277129850068-29.9779630753372i
2.07	6.44232	8.24373	2.58778	19.3839406227287-36.5868060592953i
2.16	19.8269	8.60215	2.59298	26.625-31.817322i
2.25	16.125	8.96057	4.56455	40.6393273779496-60.6813671081685i
2.34	1.39423	9.319	6.32743	77.5944269017815-65.0263298951913i
2.43	23.625	9.67742	5.11564	-80.3471856280591-15.6139250870938i
2.52	5.69232	10.0358	4.25354	54.9213729203913+40.1914606271672i
2.61	5.625	10.3943	7.35386	117.262473567387+9.68438776189147i
2.7	15.4231	10.7527	1.42734	21.9720553755646-6.22738717076034i
2.79	38.0961	11.1111	4.92375	-30.4156977146775+72.6716322170721i
D02
Time	Data	FFT Freq	FFT Mag	FFT Complex			Max
0	96.15	0	175.933	2814.925168			26.9258
0.09	63.7	0.358423	3.39572	51.6749679578082+16.7812451907323i
0.18	83.8	0.716846	4.74638	22.097666017829+72.6559190999875i
0.27	123.775	1.07527	16.8457	129.34136303723-236.469699034891i
0.36	110.4	1.43369	2.02376	32.342701473427+1.55653195805304i
0.45	86.7	1.79211	26.9258	-126.985427132536+411.672126809337i
0.54	84.425	2.15054	17.0792	-119.210163129969+245.893939919517i
0.63	41.65	2.50896	11.9095	-178.859908813718-65.7208017954682i
0.72	28.175	2.86738	9.78624	-57.474976-145.649904i
0.81	98.5	3.22581	3.12169	-49.5427450341605+6.34227813132727i
0.9	125.475	3.58423	18.1401	276.199445759834-89.1878272912173i
0.99	93.275	3.94265	8.42634	131.013310914759+31.8168506846525i
1.08	116.525	4.30108	3.94235	11.9072985265729-61.943468041947i
1.17	87.575	4.6595	9.16978	92.9562131520518+113.511509008517i
1.26	91.65	5.01792	3.45141	45.513387352307+31.2741038892542i
1.35	64.175	5.37634	10.5781	-81.5977740814338+148.280905285619i
1.44	100.15	5.73477	6.0547	-96.8751200000002
1.53	98.95	6.09319	10.5781	-81.5977740814345-148.280905285619i
1.62	44.15	6.45161	3.45141	45.513387352307-31.2741038892541i
1.71	83.575	6.81004	9.16978	92.9562131520517-113.511509008517i
1.8	83.475	7.16846	3.94235	11.907298526573+61.943468041947i
1.89	57.3	7.52688	8.42634	131.013310914758-31.816850684653i
1.98	75.2	7.8853	18.1401	276.199445759834+89.1878272912168i
2.07	117.15	8.24373	3.12169	-49.5427450341603-6.34227813132707i
2.16	111.975	8.60215	9.78624	-57.4749759999999+145.649904i
2.25	153.525	8.96057	11.9095	-178.859908813718+65.7208017954686i
2.34	84.825	9.319	17.0792	-119.21016312997-245.893939919516i
2.43	34	9.67742	26.9258	-126.985427132537-411.672126809336i
2.52	3.92499	10.0358	2.02376	32.342701473427-1.55653195805304i
2.61	154.525	10.3943	16.8457	129.341363037231+236.46969903489i
2.7	118.725	10.7527	4.74638	22.0976660178288-72.6559190999876i
2.79	97.525	11.1111	3.39572	51.6749679578082-16.7812451907325i
D03
Time	Data	FFT Freq	FFT Mag	FFT Complex			Max
0	37.5833	0	30.5937	489.499939			6.90622
0.09	11.0417	0.358423	1.29367	-14.5358246141227-14.7358308988975i
0.18	26.125	0.716846	2.03353	9.09306559722697-31.240085452593i
0.27	20.7917	1.07527	0.613748	4.08705357462507+8.92903173021925i
0.36	15.625	1.43369	6.71258	2.048934394375-107.381659573538i
0.45	6.25	1.79211	6.90622	71.2195186144101-84.4863287946839i
0.54	8.375	2.15054	1.43482	-18.9724804241517+12.9256664682287i
0.63	10.5833	2.50896	4.97295	43.2809158063711+66.7660511531988i
0.72	30.8333	2.86738	1.53349	23.958374-5.29168700000002i
0.81	29.8333	3.22581	2.23085	35.3329228240296-5.06146244397151i
0.9	0.833313	3.58423	3.96299	-53.0847707170047+34.6780036158068i
0.99	12.8333	3.94265	3.841	61.4557171064502+0.160444434707088i
1.08	22.5417	4.30108	5.65891	24.6175696056246-87.1316595735377i
1.17	4.375	4.6595	4.6899	69.3521947454566+28.6537273154637i
1.26	28.8333	5.01792	5.37815	81.1306895439293+28.6787556949848i
1.35	7.45831	5.37634	3.60546	9.80750194278+56.8475858597853i
1.44	2.58331	5.73477	0.973957	15.583313
1.53	22.375	6.09319	3.60546	9.80750194277985-56.8475858597852i
1.62	26.5417	6.45161	5.37815	81.1306895439293-28.6787556949849i
1.71	22.5417	6.81004	4.6899	69.3521947454565-28.6537273154638i
1.8	20.375	7.16846	5.65891	24.6175696056248+87.1316595735376i
1.89	18.7917	7.52688	3.841	61.4557171064503-0.160444434707152i
1.98	10.5417	7.8853	3.96299	-53.0847707170047-34.6780036158066i
2.07	0.5	8.24373	2.23085	35.3329228240295+5.0614624439715i
2.16	4.79169	8.60215	1.53349	23.9583740000001+5.29168700000002i
2.25	27.7083	8.96057	4.97295	43.280915806371-66.7660511531989i
2.34	8.70831	9.319	1.43482	-18.9724804241518-12.9256664682287i
2.43	40.125	9.67742	6.90622	71.2195186144104+84.4863287946838i
2.52	3.91669	10.0358	6.71258	2.04893439437522+107.381659573538i
2.61	0.75	10.3943	0.613748	4.08705357462514-8.92903173021911i
2.7	4.33331	10.7527	2.03353	9.09306559722702+31.240085452593i
2.79	1	11.1111	1.29367	-14.5358246141226+14.7358308988977i
D04
Time	Data	FFT Freq	FFT Mag	FFT Complex			Max
0	187.963	0	322.143	5154.286714			8.92
0.09	153.632	0.358423	7.83232	-11.8570619620797+124.754891876345i
0.18	153.471	0.716846	6.44854	-63.3154494723826-81.4652462349509i
0.27	163.647	1.07527	6.08527	35.5059720344852+90.6593948636084i
0.36	148.375	1.43369	7.21204	95.3054627265033-65.0562281225023i
0.45	154.456	1.79211	6.15772	-66.8493836011568-72.374279186218i
0.54	125.632	2.15054	4.97644	54.0084874836634-58.5057368708949i
0.63	181.985	2.50896	5.27148	-0.834200641520894+84.3394808984859i
0.72	180.61	2.86738	6.19519	96.7941290000001+21.3603209999999i
0.81	158.625	3.22581	5.64825	73.273235257898-52.897295164722i
0.9	165.213	3.58423	0.97783	14.1298041537494-6.71741455776305i
0.99	139.904	3.94265	3.99721	51.8233915450857-37.4783207734388i
1.08	160.941	4.30108	6.40955	33.1944772734969+97.0319658774979i
1.17	129.36	4.6595	8.92	138.100509143315+36.0175897363678i
1.26	127.897	5.01792	3.61045	-14.2935501650303-55.9709919218191i
1.35	166.331	5.37634	1.7087	-6.9859497760269-26.4315117268821i
1.44	161.441	5.73477	0.283548	4.53677199999947
1.53	178.574	6.09319	1.7087	-6.98594977602686+26.4315117268822i
1.62	171.066	6.45161	3.61045	-14.2935501650302+55.9709919218191i
1.71	158.368	6.81004	8.92	138.100509143315-36.0175897363682i
1.8	166.801	7.16846	6.40955	33.1944772734967-97.0319658774978i
1.89	181.772	7.52688	3.99721	51.8233915450859+37.4783207734388i
1.98	184.147	7.8853	0.97783	14.1298041537494+6.71741455776297i
2.07	168.721	8.24373	5.64825	73.2732352578982+52.8972951647219i
2.16	171.162	8.60215	6.19519	96.7941290000001-21.3603209999999i
2.25	152.875	8.96057	5.27148	-0.834200641521029-84.3394808984858i
2.34	171.426	9.319	4.97644	54.0084874836636+58.5057368708947i
2.43	170.507	9.67742	6.15772	-66.8493836011565+72.3742791862183i
2.52	160.809	10.0358	7.21204	95.3054627265034+65.0562281225023i
2.61	167.463	10.3943	6.08527	35.505972034485-90.6593948636083i
2.7	142.456	10.7527	6.44854	-63.3154494723823+81.4652462349511i
2.79	148.654	11.1111	7.83232	-11.8570619620801-124.754891876345i
D05
Time	Data	FFT Freq	FFT Mag	FFT Complex			Max
0	8.82953	0	66.3231	1061.170226			15.4482
0.09	37.4886	0.358423	15.4482	-35.5060167166164+244.607486173503i
0.18	39.75	0.716846	5.21536	83.0161458712544+8.45657670314203i
0.27	5.44318	1.07527	11.5201	0.631606017204263+184.320556291268i
0.36	17.8636	1.43369	8.95825	-139.10388077151-34.5566696462273i
0.45	14.5795	1.79211	2.73432	-40.1817248177501+17.3035212133713i
0.54	26.875	2.15054	8.197	-72.029873090629-109.601759927714i
0.63	14.9318	2.50896	3.7199	12.1282344160873-58.2695427375536i
0.72	9.48865	2.86738	9.84021	-156.022704-21.102232i
0.81	15.3864	3.22581	11.2235	-78.2748157526686-161.618997175504i
0.9	38.7159	3.58423	6.63956	105.324466538603+13.8634790330876i
0.99	5.40912	3.94265	5.08536	-43.1382714986705-68.9889362266673i
1.08	39.7159	4.30108	3.90495	21.1038827715097+58.8071003537727i
1.17	22.1932	4.6595	6.37818	-9.93915235698332+101.565722214998i
1.26	13.9659	5.01792	5.59922	-81.2199153192287-37.8052363360552i
1.35	25.6023	5.37634	2.06993	1.82554870939776+33.0685990993216i
1.44	32.8864	5.73477	5.25923	84.1476419999999
1.53	32.8523	6.09319	2.06993	1.82554870939754-33.0685990993217i
1.62	67.0455	6.45161	5.59922	-81.2199153192287+37.8052363360554i
1.71	92.1477	6.81004	6.37818	-9.93915235698363-101.565722214998i
1.8	27.75	7.16846	3.90495	21.1038827715096-58.8071003537729i
1.89	35.8977	7.52688	5.08536	-43.1382714986702+68.9889362266673i
1.98	62.1477	7.8853	6.63956	105.324466538603-13.8634790330879i
2.07	33.4545	8.24373	11.2235	-78.274815752668+161.618997175504i
2.16	23.4545	8.60215	9.84021	-156.022704+21.102232i
2.25	9.06818	8.96057	3.7199	12.1282344160875+58.2695427375536i
2.34	60	9.319	8.197	-72.0298730906288+109.601759927715i
2.43	37.8864	9.67742	2.73432	-40.1817248177501-17.3035212133711i
2.52	48.3295	10.0358	8.95825	-139.10388077151+34.5566696462274i
2.61	87.3409	10.3943	11.5201	0.631606017203648-184.320556291268i
2.7	55.8409	10.7527	5.21536	83.0161458712544-8.45657670314217i
2.79	18.8295	11.1111	15.4482	-35.5060167166172-244.607486173504i
D06
Time	Data	FFT Freq	FFT Mag	FFT Complex			Max
0	97.0417	0	217.964	3487.416503			9.7283
0.09	119.583	0.358423	5.69813	-39.3294967007693-82.2507227112538i
0.18	99.25	0.716846	3.08588	49.3412671948535+1.8008615993248i
0.27	119.083	1.07527	8.38101	129.163231072205+36.0369365301409i
0.36	99.9167	1.43369	0.651401	10.1066158531166+2.54618026733638i
0.45	100.458	1.79211	5.4323	8.20105314341002+86.5290121404524i
0.54	110.458	2.15054	2.47618	35.1176535947432-18.3412161904796i
0.63	107.458	2.50896	5.03474	-40.2232725748617+69.7948429783895i
0.72	118.583	2.86738	9.7283	-68.62503+139.708343i
0.81	104.708	3.22581	5.02082	4.50439567203971-80.2067442797593i
0.9	104.375	3.58423	3.36208	-36.8799678905254+39.1609752794669i
0.99	155.25	3.94265	5.6777	-60.5135856745914+67.753951025289i
1.08	118.167	4.30108	8.86365	2.97663614688319-141.787131732664i
1.17	100.792	4.6595	2.70141	-42.7666795307602-6.26113301262241i
1.26	107.542	5.01792	4.08015	-65.245456899071-2.19694693072865i
1.35	109.125	5.37634	0.662789	-10.3686534066719+2.22468160299732i
1.44	103.458	5.73477	8.3125	-132.999939
1.53	116.458	6.09319	0.662789	-10.3686534066718-2.2246816029973i
1.62	104.417	6.45161	4.08015	-65.245456899071+2.19694693072884i
1.71	134.542	6.81004	2.70141	-42.7666795307603+6.26113301262264i
1.8	91.8333	7.16846	8.86365	2.97663614688344+141.787131732664i
1.89	99.2917	7.52688	5.6777	-60.5135856745917-67.7539510252888i
1.98	131.792	7.8853	3.36208	-36.8799678905256-39.1609752794668i
2.07	105.542	8.24373	5.02082	4.50439567203983+80.2067442797592i
2.16	86.3333	8.60215	9.7283	-68.6250300000001-139.708343i
2.25	102.75	8.96057	5.03474	-40.2232725748619-69.7948429783894i
2.34	92.3333	9.319	2.47618	35.1176535947431+18.3412161904795i
2.43	101.958	9.67742	5.4323	8.20105314340956-86.5290121404524i
2.52	88.9583	10.0358	0.651401	10.1066158531166-2.54618026733633i
2.61	91.2083	10.3943	8.38101	129.163231072205-36.0369365301414i
2.7	122.75	10.7527	3.08588	49.3412671948535-1.80086159932496i
2.79	142	11.1111	5.69813	-39.3294967007691+82.2507227112538i
D09
Time	Data	FFT Freq	FFT Mag	FFT Complex			Max
0	150.375	0	247.984	3967.740387			15.4091
0.09	141.51	0.358423	5.20203	55.8419548107781-61.7196184944332i
0.18	127.452	0.716846	3.61482	56.0994451885121-14.0709194979833i
0.27	128.058	1.07527	8.14915	-8.56165619265634-130.105031848015i
0.36	148.125	1.43369	7.08193	-111.481915498878+20.2764521117446i
0.45	137.481	1.79211	6.82515	108.362415767057+13.5183557118697i
0.54	141.077	2.15054	6.1899	-74.7105366567893-65.015006456556i
0.63	88.6058	2.50896	4.88061	73.3107936922248-26.8987673167705i
0.72	130.654	2.86738	14.2782	200.759737-109.019226i
0.81	133.529	3.22581	3.77882	-55.6726680933666-23.5818039429865i
0.9	67.7211	3.58423	7.50648	-91.6969902422486+77.5664812064883i
0.99	129.442	3.94265	5.53389	82.3260179605957-32.5905632904594i
1.08	159.385	4.30108	11.6523	-16.7296945011218-185.684971888256i
1.17	146.913	4.6595	5.00529	-30.6503654847172-73.987216162523i
1.26	127.24	5.01792	7.41841	109.615697710526-45.5278838349391i
1.35	121.885	5.37634	15.4091	196.735891540084+148.593615567171i
1.44	97.6635	5.73477	8.92729	-142.836641
1.53	131.308	6.09319	15.4091	196.735891540083-148.593615567171i
1.62	99.9423	6.45161	7.41841	109.615697710526+45.5278838349388i
1.71	141.183	6.81004	5.00529	-30.6503654847168+73.9872161625232i
1.8	110.298	7.16846	11.6523	-16.7296945011215+185.684971888255i
1.89	138.817	7.52688	5.53389	82.3260179605959+32.5905632904592i
1.98	79.0961	7.8853	7.50648	-91.6969902422486-77.5664812064881i
2.07	138.452	8.24373	3.77882	-55.6726680933665+23.5818039429869i
2.16	117.558	8.60215	14.2782	200.759737+109.019226i
2.25	147.221	8.96057	4.88061	73.310793692225+26.8987673167704i
2.34	81.3173	9.319	6.1899	-74.7105366567893+65.0150064565562i
2.43	133.875	9.67742	6.82515	108.362415767057-13.5183557118699i
2.52	142.548	10.0358	7.08193	-111.481915498878-20.2764521117445i
2.61	105.375	10.3943	8.14915	-8.56165619265588+130.105031848015i
2.7	132	10.7527	3.61482	56.0994451885122+14.0709194979832i
2.79	91.6346	11.1111	5.20203	55.8419548107782+61.7196184944335i
D13
Time	Data	FFT Freq	FFT Mag	FFT Complex			Max
0	138.417	0	251.982	4031.708281			6.67969
0.09	115.167	0.358423	2.74667	-38.0226907518044-22.036174571358i
0.18	125.417	0.716846	1.4545	18.82526396523+13.6819127758063i
0.27	129.917	1.07527	5.27808	62.3758411140102-56.9291194261162i
0.36	124.625	1.43369	1.50939	-10.2233819334543+21.8795915988773i
0.45	120.458	1.79211	5.78707	59.597110016621+70.8637736063071i
0.54	129	2.15054	3.23417	-46.7143160983551-22.2596771355362i
0.63	116.75	2.50896	3.15235	25.4959606099143+43.5189846627921i
0.72	130.458	2.86738	1.35318	-18.2916559999999+11.583311i
0.81	112.792	3.22581	4.61067	73.7595441899544+1.27987116889102i
0.9	126.958	3.58423	4.84255	-20.0434793683656+74.8433971761191i
0.99	131.083	3.94265	2.21836	25.2698639186387-24.9246328870559i
1.08	145.417	4.30108	4.10065	32.5567579334544+56.9629035988773i
1.17	138.458	4.6595	4.9741	-38.868748091352-69.4485392331397i
1.26	136.208	5.01792	3.3518	53.5991555014907+1.7851150874618i
1.35	119.167	5.37634	3.21531	-33.9403850059823+38.6604506210804i
1.44	121.458	5.73477	6.67969	106.875031
1.53	105.833	6.09319	3.21531	-33.9403850059824-38.6604506210803i
1.62	159.75	6.45161	3.3518	53.5991555014907-1.78511508746188i
1.71	115.792	6.81004	4.9741	-38.8687480913519+69.4485392331399i
1.8	115.333	7.16846	4.10065	32.5567579334544-56.9629035988773i
1.89	133.458	7.52688	2.21836	25.2698639186387+24.9246328870559i
1.98	122.792	7.8853	4.84255	-20.0434793683657-74.8433971761191i
2.07	131.667	8.24373	4.61067	73.7595441899543-1.27987116889112i
2.16	128	8.60215	1.35318	-18.2916559999999-11.583311i
2.25	132.417	8.96057	3.15235	25.4959606099142-43.5189846627921i
2.34	118.542	9.319	3.23417	-46.7143160983551+22.2596771355363i
2.43	110.333	9.67742	5.78707	59.5971100166207-70.8637736063072i
2.52	121.792	10.0358	1.50939	-10.2233819334544-21.8795915988773i
2.61	116.833	10.3943	5.27808	62.3758411140105+56.929119426116i
2.7	125.125	10.7527	1.4545	18.82526396523-13.6819127758064i
2.79	132.292	11.1111	2.74667	-38.0226907518043+22.0361745713582i
D15
Time	Data	FFT Freq	FFT Mag	FFT Complex			Max
0	169.356	0	327.496	5239.942322			7.69637
0.09	177.837	0.358423	3.70595	-52.7713038096099+27.0392119389268i
0.18	114.904	0.716846	5.2541	64.1842814400308+54.2898816052069i
0.27	179.769	1.07527	3.84287	61.4570485385257-1.88509464334928i
0.36	170.615	1.43369	2.64622	-13.6912918029269+40.0648069501747i
0.45	138.375	1.79211	4.32576	49.2194661232287+48.659652791022i
0.54	153.163	2.15054	3.71621	4.87460048911963E-002+59.4594163703013i
0.63	160.173	2.50896	5.07405	-53.9669964411432+60.6509321455167i
0.72	170.308	2.86738	5.07943	76.7691950000001+26.673127i
0.81	137.74	3.22581	7.69637	118.147051469579-34.7159444838603i
0.9	166.952	3.58423	6.04054	47.3112098161725-84.2769592725782i
0.99	173.077	3.94265	2.05536	22.3368822742314-24.135859684063i
1.08	178.212	4.30108	4.60528	-52.1741881970731-52.0311990498253i
1.17	170.846	4.6595	6.94552	-26.2112874627936-107.992978747855i
1.26	169.798	5.01792	7.11775	-107.198045261094-38.4464940376724i
1.35	170.01	5.37634	4.15505	-62.672284692018-22.1786123198705i
1.44	162.413	5.73477	2.36659	37.8654799999995
1.53	168.058	6.09319	4.15505	-62.6722846920179+22.1786123198706i
1.62	164.962	6.45161	7.11775	-107.198045261094+38.4464940376726i
1.71	156.99	6.81004	6.94552	-26.2112874627934+107.992978747855i
1.8	183.452	7.16846	4.60528	-52.174188197073+52.0311990498253i
1.89	162.288	7.52688	2.05536	22.3368822742314+24.135859684063i
1.98	165.702	7.8853	6.04054	47.3112098161725+84.2769592725782i
2.07	155.212	8.24373	7.69637	118.147051469579+34.71594448386i
2.16	160.375	8.60215	5.07943	76.7691950000001-26.673127i
2.25	168.875	8.96057	5.07405	-53.9669964411434-60.6509321455165i
2.34	170.692	9.319	3.71621	4.87460048909867E-002-59.4594163703012i
2.43	142.404	9.67742	4.32576	49.2194661232285-48.6596527910221i
2.52	163.106	10.0358	2.64622	-13.6912918029269-40.0648069501747i
2.61	163.163	10.3943	3.84287	61.4570485385258+1.88509464334905i
2.7	174.894	10.7527	5.2541	64.1842814400306-54.2898816052071i
2.79	176.221	11.1111	3.70595	-52.7713038096099-27.0392119389267i
D18
Time	Data	FFT Freq	FFT Mag	FFT Complex			Max
0	131.089	0	178.833	2861.321533			9.26264
0.09	88.5893	0.358423	8.24319	103.965890046977-81.1563646578177i
0.18	89.7143	0.716846	6.58292	-81.9333812404631+66.1864243739038i
0.27	104.589	1.07527	3.13189	11.2417929720239-48.8329546065629i
0.36	92.9286	1.43369	6.33948	-37.9884364447064-94.0493433054824i
0.45	85.0536	1.79211	3.72831	31.7812447390257-50.4819491518205i
0.54	111.089	2.15054	3.7627	60.0515972598423-4.26921139247588i
0.63	79.6429	2.50896	5.06686	68.4798177320156-43.3913357250089i
0.72	88	2.86738	1.7741	13.4105860000001-25.017883i
0.81	106	3.22581	2.52926	32.1933004847865+24.5207145205653i
0.9	108.054	3.58423	9.26264	145.756324295842+26.813700702718i
0.99	101.75	3.94265	3.65599	19.6788241385166-55.0863080044563i
1.08	79.2857	4.30108	7.57128	118.559844444706-24.8708753054826i
1.17	109.286	4.6595	6.74629	-31.1568303665179-103.346199429049i
1.26	76.0179	5.01792	6.13402	92.1254556847786+33.8408684690974i
1.35	72.1607	5.37634	4.51377	70.9590242531718-13.4388483820943i
1.44	92.6964	5.73477	6.20536	99.2857669999999
1.53	52.25	6.09319	4.51377	70.9590242531718+13.4388483820941i
1.62	84.8929	6.45161	6.13402	92.1254556847785-33.8408684690975i
1.71	80.3571	6.81004	6.74629	-31.1568303665176+103.34619942905i
1.8	75.7857	7.16846	7.57128	118.559844444706+24.8708753054824i
1.89	81.9821	7.52688	3.65599	19.6788241385168+55.0863080044563i
1.98	80.8036	7.8853	9.26264	145.756324295842-26.8137007027182i
2.07	82.3214	8.24373	2.52926	32.1933004847863-24.5207145205653i
2.16	81.7857	8.60215	1.7741	13.4105860000001+25.017883i
2.25	98.0179	8.96057	5.06686	68.4798177320157+43.3913357250089i
2.34	101.357	9.319	3.7627	60.0515972598425+4.26921139247586i
2.43	101	9.67742	3.72831	31.7812447390258+50.4819491518205i
2.52	105.286	10.0358	6.33948	-37.9884364447061+94.0493433054826i
2.61	81.8393	10.3943	3.13189	11.2417929720241+48.8329546065631i
2.7	81.5179	10.7527	6.58292	-81.9333812404631-66.1864243739034i
2.79	56.1786	11.1111	8.24319	103.965890046977+81.1563646578177i
D19
Time	Data	FFT Freq	FFT Mag	FFT Complex			Max
0	0.568176	0	95.3374	1525.397826			12.845
0.09	67.375	0.358423	8.88215	-75.6775759576514-120.288931887782i
0.18	66.125	0.716846	1.37178	-9.48560456599463+19.7928613181275i
0.27	32.3977	1.07527	7.33067	-106.394967952357+49.3681720243742i
0.36	60.3523	1.43369	12.845	-45.643053173206-200.387543273984i
0.45	56.5	1.79211	10.6596	-138.514742278288+99.5102335857359i
0.54	63	2.15054	6.54215	43.4603724533601-95.2256329874789i
0.63	20.0455	2.50896	8.06969	-117.238101039631-54.0917321301236i
0.72	66	2.86738	11.9037	-124.431826-144.193176i
0.81	55.25	3.22581	9.80277	5.69686947324501-156.740860664113i
0.9	49.625	3.58423	9.61066	-92.6277514654137-122.741599778409i
0.99	115.295	3.94265	11.6131	52.3883596081158+178.271196533283i
1.08	38.0682	4.30108	7.71814	37.7794051732056-117.569427273984i
1.17	17.3523	4.6595	9.7587	-153.668861221273+27.6648643183611i
1.26	62.4886	5.01792	6.84005	31.6075715780482+104.777138527197i
1.35	14.5682	5.37634	6.01344	-65.9547486321607+70.0522609246682i
1.44	75.4886	5.73477	0.63707	10.1931139999999
1.53	87.0568	6.09319	6.01344	-65.9547486321608-70.0522609246682i
1.62	67.1364	6.45161	6.84005	31.607571578048-104.777138527197i
1.71	37.2614	6.81004	9.7587	-153.668861221273-27.6648643183608i
1.8	35.1136	7.16846	7.71814	37.7794051732059+117.569427273984i
1.89	28.3636	7.52688	11.6131	52.3883596081153-178.271196533283i
1.98	36.9545	7.8853	9.61066	-92.6277514654134+122.741599778409i
2.07	38.6023	8.24373	9.80277	5.69686947324549+156.740860664113i
2.16	16.8182	8.60215	11.9037	-124.431826+144.193176i
2.25	57.2273	8.96057	8.06969	-117.23810103963+54.0917321301238i
2.34	60.875	9.319	6.54215	43.4603724533603+95.2256329874788i
2.43	39.3523	9.67742	10.6596	-138.514742278288-99.5102335857357i
2.52	29.2727	10.0358	12.845	-45.6430531732055+200.387543273984i
2.61	81.7727	10.3943	7.33067	-106.394967952357-49.3681720243742i
2.7	39.9091	10.7527	1.37178	-9.48560456599477-19.7928613181273i
2.79	9.18182	11.1111	8.88215	-75.6775759576511+120.288931887782i
D20
Time	Data	FFT Freq	FFT Mag	FFT Complex			Max
0	103.458	0	248.458	3975.333314			12.6515
0.09	146.708	0.358423	6.17617	-27.4400393256296-94.9324696665762i
0.18	121.625	0.716846	6.94026	58.3546379390696-94.4750560912708i
0.27	154.708	1.07527	1.71158	27.17385037163+3.39674044346682i
0.36	154.875	1.43369	7.18787	-111.248800211699-29.1561449726981i
0.45	98.8333	1.79211	7.14273	-98.5614199644771-57.8481509497465i
0.54	146.917	2.15054	7.93467	-123.802303615356-28.1156721266115i
0.63	92.7083	2.50896	5.69678	91.1275324849514+1.95486832123909i
0.72	142.292	2.86738	3.84562	-21.7916870000001-57.541687i
0.81	130.75	3.22581	3.74259	53.2506978941069+27.3889351937448i
0.9	133.625	3.58423	1.78909	22.6649954562742+17.4846697675429i
0.99	115.458	3.94265	6.93529	-24.0983191049598-108.316291086388i
1.08	114.542	4.30108	6.07625	68.4153642116992-69.0728309726983i
1.17	142.583	4.6595	12.6515	-192.079216297913-63.8848245567009i
1.26	138.417	5.01792	6.09242	-97.3841977799884+4.29203380288413i
1.35	107.25	5.37634	4.06458	-23.3730860577088+60.6879243424024i
1.44	127.708	5.73477	8.30729	132.916684
1.53	109.958	6.09319	4.06458	-23.373086057709-60.6879243424024i
1.62	151.125	6.45161	6.09242	-97.3841977799885-4.29203380288392i
1.71	137.083	6.81004	12.6515	-192.079216297913+63.8848245567014i
1.8	111.167	7.16846	6.07625	68.4153642116994+69.0728309726981i
1.89	141.25	7.52688	6.93529	-24.0983191049597+108.316291086388i
1.98	124.833	7.8853	1.78909	22.6649954562741-17.4846697675431i
2.07	110.25	8.24373	3.74259	53.2506978941066-27.388935193745i
2.16	123.917	8.60215	3.84562	-21.791687+57.541687i
2.25	92.875	8.96057	5.69678	91.1275324849514-1.95486832123939i
2.34	102.625	9.319	7.93467	-123.802303615356+28.1156721266117i
2.43	107.792	9.67742	7.14273	-98.561419964477+57.8481509497467i
2.52	138.208	10.0358	7.18787	-111.248800211699+29.1561449726983i
2.61	126.417	10.3943	1.71158	27.17385037163-3.39674044346699i
2.7	118.792	10.7527	6.94026	58.3546379390697+94.4750560912705i
2.79	106.583	11.1111	6.17617	-27.4400393256294+94.9324696665763i
E04
Time	Data	FFT Freq	FFT Mag	FFT Complex			Max
0	251.942	0	463.119	7409.908386			7.79714
0.09	236.042	0.358423	3.41201	54.5538995966789+2.04501115348193i
0.18	234.208	0.716846	3.73792	21.0302149582483+55.9873467788538i
0.27	223.392	1.07527	7.79714	121.290498203128+29.1931718988992i
0.36	239.308	1.43369	4.57306	61.2372217363454-40.0460824833244i
0.45	211.45	1.79211	3.9505	-45.1476883177251+44.237320477823i
0.54	214.967	2.15054	0.235129	0.895903251797444-3.6538275418704i
0.63	226.867	2.50896	4.03074	34.8850630535643+54.2423298785553i
0.72	235.342	2.86738	0.961299	-9.00836200000004-12.466674i
0.81	240.867	3.22581	3.9759	59.651115926321-22.1026993551409i
0.9	245.975	3.58423	1.69595	19.750459189628-18.6074443370978i
0.99	239.792	3.94265	0.887214	-14.0832343394741+1.78112501988089i
1.08	231.383	4.30108	0.522316	0.779504263654655+8.32061951667573i
1.17	226.2	4.6595	3.73851	-9.94241991256365+58.9841304763539i
1.26	226.817	5.01792	2.0346	-22.2099053996735+23.8004539836265i
1.35	217.45	5.37634	1.25045	17.0596137900713-10.4527680448174i
1.44	224.658	5.73477	4.42135	70.741638
1.53	235.208	6.09319	1.25045	17.0596137900714+10.4527680448175i
1.62	234.408	6.45161	2.0346	-22.2099053996736-23.8004539836265i
1.71	225.175	6.81004	3.73851	-9.94241991256386-58.9841304763537i
1.8	217.2	7.16846	0.522316	0.779504263654623-8.32061951667568i
1.89	226.133	7.52688	0.887214	-14.0832343394742-1.78112501988074i
1.98	245.417	7.8853	1.69595	19.750459189628+18.6074443370978i
2.07	227.475	8.24373	3.9759	59.651115926321+22.1026993551408i
2.16	236.392	8.60215	0.961299	-9.00836200000003+12.466674i
2.25	224.692	8.96057	4.03074	34.8850630535641-54.2423298785553i
2.34	234.833	9.319	0.235129	0.895903251797433+3.65382754187041i
2.43	220.842	9.67742	3.9505	-45.1476883177253-44.2373204778228i
2.52	229.433	10.0358	4.57306	61.2372217363454+40.0460824833243i
2.61	240.433	10.3943	7.79714	121.290498203128-29.1931718988995i
2.7	238.042	10.7527	3.73792	21.0302149582481-55.9873467788539i
2.79	247.567	11.1111	3.41201	54.5538995966789-2.04501115348207i
E05
Time	Data	FFT Freq	FFT Mag	FFT Complex			Max
0	120.481	0	218.88	3502.076966			10.4193
0.09	107.76	0.358423	8.86332	97.5486724375386+102.933021452237i
0.18	120.702	0.716846	10.4193	-165.861435290816+16.781417884826i
0.27	73.8173	1.07527	5.7117	1.1311756232266+91.3801599174756i
0.36	85.1058	1.43369	7.68263	111.524549949469+51.692663162575i
0.45	111.115	1.79211	6.20345	87.9268795117888-46.0485057280965i
0.54	108.923	2.15054	5.54419	-51.8931740008036-71.9446185403219i
0.63	148.144	2.50896	7.53835	-113.905106115934-39.6644351585467i
0.72	136.519	2.86738	4.0022	24.2885759999999-59.25i
0.81	94.7308	3.22581	7.21192	-67.369465742947-93.6822807261877i
0.9	113.721	3.58423	8.50568	119.674141530165-64.7983417776206i
0.99	79.375	3.94265	6.58853	-78.1659113744545+70.7298599774614i
1.08	106.625	4.30108	4.93358	11.3600940505311+78.1156351625752i
1.17	107.808	4.6595	8.04089	121.924879765042+41.0639622022514i
1.26	75.3942	5.01792	4.09848	-28.1502442385456-59.2261133524728i
1.35	95.3173	5.37634	5.89134	90.6779158957398+25.7434604638142i
1.44	103.01	5.73477	1.99279	31.8847060000001
1.53	107.625	6.09319	5.89134	90.6779158957398-25.7434604638144i
1.62	71.2115	6.45161	4.09848	-28.1502442385454+59.2261133524726i
1.71	126.923	6.81004	8.04089	121.924879765042-41.0639622022517i
1.8	113.048	7.16846	4.93358	11.3600940505309-78.1156351625751i
1.89	100.933	7.52688	6.58853	-78.1659113744545-70.7298599774612i
1.98	122.663	7.8853	8.50568	119.674141530165+64.7983417776201i
2.07	123.596	8.24373	7.21192	-67.3694657429467+93.6822807261879i
2.16	118.529	8.60215	4.0022	24.288576+59.25i
2.25	133.231	8.96057	7.53835	-113.905106115934+39.664435158547i
2.34	136.644	9.319	5.54419	-51.8931740008032+71.944618540322i
2.43	98.1923	9.67742	6.20345	87.9268795117888+46.0485057280963i
2.52	112.317	10.0358	7.68263	111.524549949469-51.6926631625752i
2.61	133.971	10.3943	5.7117	1.1311756232262-91.3801599174754i
2.7	122.087	10.7527	10.4193	-165.861435290816-16.7814178848255i
2.79	92.5577	11.1111	8.86332	97.5486724375383-102.933021452237i
E07
Time	Data	FFT Freq	FFT Mag	FFT Complex			Max
0	180.306	0	335.872	5373.958282			8.17474
0.09	171.875	0.358423	2.63394	-41.9741644058323-3.76951065098087i
0.18	178.194	0.716846	1.66724	15.3876566892106+21.790360980118i
0.27	168.139	1.07527	3.47215	-50.6468815160553-22.8293068878051i
0.36	153.75	1.43369	4.54241	-23.3498415066366-68.8256426138596i
0.45	163.194	1.79211	7.1912	-24.1798845652376-112.48984990764i
0.54	180.403	2.15054	8.17474	116.03073818962-60.3689865927114i
0.63	158.736	2.50896	2.83032	-8.74854103824039-44.4320668823115i
0.72	161.181	2.86738	4.35181	-65.9028329999999-22.4722590000001i
0.81	166.306	3.22581	2.73056	39.8167192333656-17.9820140448323i
0.9	174.903	3.58423	1.28719	-9.65844257159037+18.1898257030471i
0.99	176.472	3.94265	7.79972	105.092177469241-67.3020016838206i
1.08	163.931	4.30108	4.25375	55.0997795066365+39.9521293861402i
1.17	164.472	4.6595	3.69659	31.8921810943031-49.8104352689537i
1.26	165.917	5.01792	4.00984	15.7955876927602+62.1826692758762i
1.35	191	5.37634	1.30918	11.8594817284547-17.2662664184695i
1.44	172.417	5.73477	3.92447	62.791596
1.53	165.319	6.09319	1.30918	11.8594817284548+17.2662664184694i
1.62	187.306	6.45161	4.00984	15.79558769276-62.1826692758762i
1.71	144.236	6.81004	3.69659	31.8921810943033+49.8104352689535i
1.8	169.069	7.16846	4.25375	55.0997795066364-39.9521293861403i
1.89	178.764	7.52688	7.79972	105.092177469242+67.3020016838203i
1.98	171.194	7.8853	1.28719	-9.65844257159044-18.189825703047i
2.07	155.806	8.24373	2.73056	39.8167192333658+17.9820140448321i
2.16	157.153	8.60215	4.35181	-65.9028329999999+22.4722590000001i
2.25	157.25	8.96057	2.83032	-8.7485410382401+44.4320668823115i
2.34	182.861	9.319	8.17474	116.03073818962+60.3689865927111i
2.43	188.403	9.67742	7.1912	-24.1798845652372+112.48984990764i
2.52	168.431	10.0358	4.54241	-23.3498415066365+68.8256426138597i
2.61	171.847	10.3943	3.47215	-50.6468815160551+22.8293068878055i
2.7	151.361	10.7527	1.66724	15.3876566892106-21.7903609801179i
2.79	133.764	11.1111	2.63394	-41.9741644058323+3.76951065098116i
E08
Time	Data	FFT Freq	FFT Mag	FFT Complex			Max
0	153.125	0	314.447	5031.159148			4.06488
0.09	159.432	0.358423	3.89087	-45.0112731708074-43.0062403010067i
0.18	161.614	0.716846	1.60876	14.5446769034657-21.2369978139176i
0.27	149.795	1.07527	2.62954	-38.3303453308827+17.3464226362505i
0.36	145.875	1.43369	1.78311	27.2295048293669-8.51486181725182i
0.45	164.045	1.79211	3.25342	49.1142884221046+17.2477117290206i
0.54	173.75	2.15054	4.06488	31.88678939995-56.6849099677898i
0.63	158.057	2.50896	2.34031	-36.8661437650372-6.55837376552172i
0.72	166.318	2.86738	0.567062	7.43176399999993-5.20461800000021i
0.81	147.989	3.22581	3.84114	-60.98540888158+7.60876790028566i
0.9	157.034	3.58423	1.52442	0.990584171126057+24.3705992630937i
0.99	155.466	3.94265	1.89187	-26.5627630483912+14.515109147184i
1.08	167.795	4.30108	2.75043	43.9750831706332-1.6739218172518i
1.17	158.955	4.6595	1.26887	-20.2820046806068+0.900355637481749i
1.26	153.636	5.01792	2.06736	-8.37663847454188-31.999604583034i
1.35	151.761	5.37634	3.59298	-11.3490535447993+56.3563729478684i
1.44	176.909	5.73477	0.876421	14.0227319999999
1.53	164.614	6.09319	3.59298	-11.3490535447995-56.3563729478684i
1.62	157.489	6.45161	2.06736	-8.37663847454183+31.999604583034i
1.71	167.636	6.81004	1.26887	-20.2820046806068-0.900355637481724i
1.8	150	7.16846	2.75043	43.9750831706332+1.67392181725177i
1.89	157.83	7.52688	1.89187	-26.5627630483912-14.5151091471839i
1.98	148.364	7.8853	1.52442	0.990584171125995-24.3705992630938i
2.07	154.636	8.24373	3.84114	-60.98540888158-7.60876790028555i
2.16	153.955	8.60215	0.567062	7.43176399999993+5.20461800000021i
2.25	155.25	8.96057	2.34031	-36.8661437650372+6.55837376552175i
2.34	154.364	9.319	4.06488	31.8867893999501+56.6849099677897i
2.43	157.705	9.67742	3.25342	49.1142884221046-17.2477117290208i
2.52	151.034	10.0358	1.78311	27.2295048293669+8.51486181725184i
2.61	148.773	10.3943	2.62954	-38.3303453308827-17.3464226362505i
2.7	151.33	10.7527	1.60876	14.5446769034658+21.2369978139176i
2.79	156.625	11.1111	3.89087	-45.0112731708073+43.0062403010068i
E09
Time	Data	FFT Freq	FFT Mag	FFT Complex			Max
0	220.534	0	392.85	6285.602264			7.80127
0.09	217.989	0.358423	5.31374	76.726506740825-36.6254776190595i
0.18	195.011	0.716846	5.11381	71.8531736217181+39.1380117621106i
0.27	192.17	1.07527	5.09047	25.6890192093876-77.2902646912715i
0.36	210.42	1.43369	3.46869	35.9324506638149+42.2966016252214i
0.45	201.114	1.79211	1.03809	-13.9869760139613+8.9576964828562i
0.54	186.523	2.15054	4.22307	56.4777802249056-37.0924838001988i
0.63	200.409	2.50896	2.33893	33.7582795126997+16.151002807736i
0.72	181.83	2.86738	4.08764	51.272735-40.602353i
0.81	193.773	3.22581	4.7669	-38.4454871927809-65.8719891217457i
0.9	201.375	3.58423	7.80127	122.089400890807-25.9672767604867i
0.99	179.92	3.94265	5.09915	-62.9411379235305-51.9110688966138i
1.08	210.739	4.30108	3.12173	-32.7051586638148+37.7511316252215i
1.17	212.489	4.6595	2.34728	32.7602510116486-18.3643710831316i
1.26	184.466	5.01792	3.47341	55.352353262569-4.96407319817725i
1.35	198.545	5.37634	2.17881	-16.0150473442883+30.9645494390691i
1.44	215.841	5.73477	1.50923	-24.1477339999997
1.53	184.852	6.09319	2.17881	-16.0150473442884-30.964549439069i
1.62	181.898	6.45161	3.47341	55.352353262569+4.96407319817726i
1.71	185.375	6.81004	2.34728	32.7602510116487+18.3643710831314i
1.8	180.023	7.16846	3.12173	-32.7051586638149-37.7511316252214i
1.89	184	7.52688	5.09915	-62.9411379235304+51.911068896614i
1.98	200.602	7.8853	7.80127	122.089400890807+25.9672767604866i
2.07	208.898	8.24373	4.7669	-38.4454871927808+65.8719891217459i
2.16	178.102	8.60215	4.08764	51.272735+40.602353i
2.25	200.239	8.96057	2.33893	33.7582795126996-16.151002807736i
2.34	190.443	9.319	4.22307	56.4777802249057+37.0924838001988i
2.43	194.818	9.67742	1.03809	-13.9869760139614-8.95769648285614i
2.52	193.511	10.0358	3.46869	35.9324506638148-42.2966016252215i
2.61	203.284	10.3943	5.09047	25.6890192093878+77.2902646912714i
2.7	199.409	10.7527	5.11381	71.853173621718-39.1380117621106i
2.79	197	11.1111	5.31374	76.726506740825+36.6254776190593i
E12
Time	Data	FFT Freq	FFT Mag	FFT Complex			Max
0	119.681	0	240.025	3840.402709			15.6179
0.09	136.014	0.358423	4.43884	67.5567376719051-21.9117309182651i
0.18	164.347	0.716846	12.7829	157.317278380132-130.699152562363i
0.27	132.069	1.07527	0.969569	-14.7508035051959-4.80312274363871i
0.36	121.222	1.43369	3.38978	-44.0042630984686+31.7051119682864i
0.45	111.181	1.79211	4.01394	-9.34611373455095-63.5393649444522i
0.54	143.333	2.15054	3.82039	-11.6773825759916-60.0004586796961i
0.63	128.361	2.50896	15.6179	-190.808740697186-161.355086979302i
0.72	115.681	2.86738	3.39423	20.8332519999999+50.1528329999999i
0.81	67.2778	3.22581	3.56716	-9.5635619544305+56.2676359856129i
0.9	121.319	3.58423	3.82668	51.9314992743549-32.4323201566849i
0.99	123.736	3.94265	7.338	-111.838933767072+35.7306693718924i
1.08	90.4167	4.30108	5.02845	43.8931190984686+67.4273399682863i
1.17	133.486	4.6595	8.845	2.90821108509772-141.490059769501i
1.26	95.7917	5.01792	7.91079	10.3730649215043+126.146821960648i
1.35	133.958	5.37634	4.61835	24.0653729014318+69.8651087044435i
1.44	149.903	5.73477	0.974823	15.5971630000001
1.53	105.056	6.09319	4.61835	24.0653729014317-69.8651087044438i
1.62	114.917	6.45161	7.91079	10.373064921504-126.146821960648i
1.71	122.736	6.81004	8.845	2.90821108509817+141.490059769501i
1.8	151.056	7.16846	5.02845	43.8931190984685-67.4273399682863i
1.89	119.861	7.52688	7.338	-111.838933767072-35.7306693718923i
1.98	104.472	7.8853	3.82668	51.9314992743549+32.4323201566848i
2.07	114.917	8.24373	3.56716	-9.56356195443063-56.267635985613i
2.16	101.917	8.60215	3.39423	20.8332519999999-50.1528329999999i
2.25	124.153	8.96057	15.6179	-190.808740697185+161.355086979303i
2.34	85.1389	9.319	3.82039	-11.6773825759915+60.0004586796962i
2.43	110.111	9.67742	4.01394	-9.34611373455093+63.5393649444522i
2.52	124.542	10.0358	3.38978	-44.0042630984686-31.7051119682863i
2.61	134.097	10.3943	0.969569	-14.7508035051959+4.80312274363875i
2.7	124.264	10.7527	12.7829	157.317278380133+130.699152562363i
2.79	115.389	11.1111	4.43884	67.5567376719051+21.9117309182649i
E15
Time	Data	FFT Freq	FFT Mag	FFT Complex			Max
0	123	0	300.255	4804.083344			6.72061
0.09	157.333	0.358423	3.92386	-4.05471064749257+62.6507398049153i
0.18	141.583	0.716846	6.13018	-97.9181508481238+5.68266958456131i
0.27	133.458	1.07527	6.72061	-107.478707770483-3.31176003086374i
0.36	165.542	1.43369	2.55603	-40.0892926102269+8.08481353618543i
0.45	159.167	1.79211	2.09708	-26.841060989296-20.1341585496291i
0.54	139.667	2.15054	5.53158	-44.2415167236113-76.6541762947526i
0.63	167.292	2.50896	3.32822	50.8121324571005-15.9328605279499i
0.72	146.583	2.86738	4.32532	65.416688-22.5833439999999i
0.81	155.958	3.22581	4.87889	-72.6719286605004-28.5042838346845i
0.9	134.375	3.58423	5.21836	-21.5979652085244-80.6520208019148i
0.99	142.417	3.94265	6.22146	-84.4357919730627-52.7208028190638i
1.08	143.125	4.30108	1.19483	-18.993955389773+2.16818953618546i
1.17	163.083	4.6595	3.34983	-30.6483890978796+43.969867716056i
1.26	138.292	5.01792	0.437959	5.09088078025912-4.81517492260106i
1.35	143.583	5.37634	3.78461	39.3184566816138-46.0524114854649i
1.44	152.5	5.73477	5.71355	-91.4167200000002
1.53	153.833	6.09319	3.78461	39.3184566816139+46.0524114854647i
1.62	140.375	6.45161	0.437959	5.09088078025916+4.81517492260081i
1.71	160.708	6.81004	3.34983	-30.6483890978796-43.9698677160561i
1.8	143.75	7.16846	1.19483	-18.993955389773-2.16818953618547i
1.89	147.083	7.52688	6.22146	-84.4357919730625+52.720802819064i
1.98	148.542	7.8853	5.21836	-21.5979652085241+80.6520208019147i
2.07	166	8.24373	4.87889	-72.6719286605003+28.5042838346847i
2.16	168.583	8.60215	4.32532	65.416688+22.5833439999999i
2.25	144.917	8.96057	3.32822	50.8121324571006+15.9328605279497i
2.34	154.917	9.319	5.53158	-44.2415167236111+76.6541762947527i
2.43	171.625	9.67742	2.09708	-26.8410609892959+20.1341585496291i
2.52	167.792	10.0358	2.55603	-40.089292610227-8.08481353618541i
2.61	153.792	10.3943	6.72061	-107.478707770483+3.31176003086401i
2.7	147.708	10.7527	6.13018	-97.9181508481237-5.68266958456103i
2.79	127.5	11.1111	3.92386	-4.05471064749275-62.6507398049153i
E17
Time	Data	FFT Freq	FFT Mag	FFT Complex			Max
0	167.333	0	318.706	5099.291688			8.78747
0.09	173.167	0.358423	4.26433	33.654750660234+59.3514745078171i
0.18	159.25	0.716846	3.85977	61.706560017286+2.47963691946445i
0.27	162.75	1.07527	8.78747	116.923538303372+78.08403246037i
0.36	150.208	1.43369	1.38542	-13.3623208228935+17.6864208000321i
0.45	124.458	1.79211	4.09895	-44.5034637498107-48.1726845627814i
0.54	166.667	2.15054	6.86975	15.08215767086-108.87636612317i
0.63	157.458	2.50896	2.78809	24.841789178508+37.052483321572i
0.72	146.958	2.86738	2.66726	-26.9582799999998+33.0833440000001i
0.81	166.875	3.22581	1.3517	-0.394434537504926+21.6235868408426i
0.9	157.75	3.58423	5.42472	85.601070600744+14.3493948208696i
0.99	150.417	3.94265	4.40815	55.8763999952991-43.0390859613136i
1.08	169.833	4.30108	2.30907	-30.8043031771064-20.3968911999678i
1.17	149.875	4.6595	6.81064	-54.2981882633774+94.4787539804847i
1.26	154.25	5.01792	5.21774	-82.0564122888898+15.3720218635038i
1.35	145.292	5.37634	3.59168	-50.1003915867197-28.1495470542656i
1.44	157.083	5.73477	4.5599	72.958376
1.53	161.917	6.09319	3.59168	-50.1003915867197+28.1495470542658i
1.62	163.958	6.45161	5.21774	-82.05641228889-15.3720218635036i
1.71	162.667	6.81004	6.81064	-54.2981882633778-94.4787539804844i
1.8	161.417	7.16846	2.30907	-30.8043031771064+20.3968911999678i
1.89	162.167	7.52688	4.40815	55.8763999952991+43.0390859613135i
1.98	187.458	7.8853	5.42472	85.6010706007439-14.3493948208698i
2.07	158.958	8.24373	1.3517	-0.394434537505036-21.6235868408425i
2.16	157.375	8.60215	2.66726	-26.9582799999998-33.0833440000001i
2.25	121.625	8.96057	2.78809	24.8417891785078-37.052483321572i
2.34	162.792	9.319	6.86975	15.0821576708602+108.87636612317i
2.43	158.125	9.67742	4.09895	-44.5034637498106+48.1726845627815i
2.52	169.375	10.0358	1.38542	-13.3623208228936-17.6864208000322i
2.61	179.958	10.3943	8.78747	116.923538303372-78.0840324603703i
2.7	154.417	10.7527	3.85977	61.7065600172859-2.47963691946448i
2.79	177.458	11.1111	4.26433	33.6547506602338-59.3514745078172i
E18
Time	Data	FFT Freq	FFT Mag	FFT Complex			Max
0	73.9659	0	135.714	2171.431763			11.3051
0.09	68.9545	0.358423	2.01468	-32.1710418335011-2.02790494543295i
0.18	61.2045	0.716846	4.48311	-65.0753247596015+30.1723484687795i
0.27	92.2727	1.07527	6.44369	100.814263624563-21.5848374941743i
0.36	21.9432	1.43369	1.86441	-23.7143362070311-18.0967585583264i
0.45	62.3409	1.79211	8.48434	45.93153103434-127.742807014531i
0.54	78.5568	2.15054	9.25508	147.877104700312-7.77297515894054i
0.63	63.0568	2.50896	7.93648	-123.078450174524+31.2498768722273i
0.72	75.0114	2.86738	2.84651	20.9431139999999+40.4432370000001i
0.81	70.0341	3.22581	0.9263	7.51624486421377+12.773492133886i
0.9	69.0341	3.58423	11.3051	48.3853526263772+174.28944727603i
0.99	85.9886	3.94265	5.49026	86.2269878300711-16.7780995205776i
1.08	84.5682	4.30108	5.11446	61.668806207031+53.7895954416735i
1.17	76.625	4.6595	3.94769	0.380805879451898-63.1619656626228i
1.26	29.5455	5.01792	10.4736	-157.687380567088-56.7198170962503i
1.35	101.102	5.37634	5.52338	52.9250667753852-70.7736613461766i
1.44	56.6477	5.73477	9.15057	-146.409059
1.53	57.6477	6.09319	5.52338	52.9250667753855+70.7736613461764i
1.62	43.1023	6.45161	10.4736	-157.687380567088+56.7198170962508i
1.71	66.0114	6.81004	3.94769	0.380805879452069+63.1619656626229i
1.8	68.875	7.16846	5.11446	61.668806207031-53.7895954416735i
1.89	106.261	7.52688	5.49026	86.2269878300713+16.7780995205775i
1.98	81.8523	7.8853	11.3051	48.3853526263767-174.28944727603i
2.07	49.0568	8.24373	0.9263	7.51624486421382-12.7734921338861i
2.16	62.2273	8.60215	2.84651	20.9431139999999-40.4432370000001i
2.25	61.5795	8.96057	7.93648	-123.078450174524-31.2498768722269i
2.34	92.5227	9.319	9.25508	147.877104700312+7.7729751589401i
2.43	64.3523	9.67742	8.48434	45.9315310343402+127.742807014531i
2.52	73.4886	10.0358	1.86441	-23.7143362070311+18.0967585583265i
2.61	55.7955	10.3943	6.44369	100.814263624563+21.5848374941741i
2.7	39.9659	10.7527	4.48311	-65.0753247596015-30.1723484687794i
2.79	77.8409	11.1111	2.01468	-32.171041833501+2.02790494543318i
E20
Time	Data	FFT Freq	FFT Mag	FFT Complex			Max
0	32.625	0	26.6914	427.0625			5.88132
0.09	5.6875	0.358423	2.56122	40.9451820150451+1.67884274878518i
0.18	12.5625	0.716846	3.87393	-60.8977089840099+11.5475979046264i
0.27	1.625	1.07527	5.13502	72.830579955636+38.0264982905608i
0.36	3.9375	1.43369	5.72178	62.1590863354101+67.2113636073762i
0.45	4.3125	1.79211	2.80129	8.9365690980178-43.9206994436326i
0.54	34.875	2.15054	2.60782	40.294061500021-10.8341455795563i
0.63	9.125	2.50896	5.88132	94.0541458190221+2.97095309217002i
0.72	19.125	2.86738	1.31566	-16.9375+12.5i
0.81	33.125	3.22581	4.593	5.35752776569935+73.2924335003051i
0.9	17.9375	3.58423	5.49803	7.12821929754804+87.6791254756825i
0.99	1.8125	3.94265	2.27044	35.4453177739665+7.95472905134532i
1.08	11.5	4.30108	2.69369	-36.65908633541-22.6636363926237i
1.17	4.875	4.6595	1.94618	-31.1263105658895-0.883237296290083i
1.26	20.25	5.01792	2.41846	36.7254281864409-12.1891310401349i
1.35	7.9375	5.37634	4.90709	33.056988138503+71.2151590750911i
1.44	0.1875	5.73477	2.14453	34.3125
1.53	3.5625	6.09319	4.90709	33.0569881385027-71.2151590750911i
1.62	7.4375	6.45161	2.41846	36.725428186441+12.1891310401349i
1.71	7.0625	6.81004	1.94618	-31.1263105658895+0.883237296290329i
1.8	4.3125	7.16846	2.69369	-36.65908633541+22.6636363926238i
1.89	26.125	7.52688	2.27044	35.4453177739664-7.95472905134533i
1.98	20.25	7.8853	5.49803	7.12821929754789-87.6791254756825i
2.07	30.5	8.24373	4.593	5.35752776569906-73.292433500305i
2.16	7.875	8.60215	1.31566	-16.9375-12.5i
2.25	13.1875	8.96057	5.88132	94.0541458190221-2.97095309217029i
2.34	1.5	9.319	2.60782	40.294061500021+10.8341455795562i
2.43	16.375	9.67742	2.80129	8.93656909801786+43.9206994436326i
2.52	27.3125	10.0358	5.72178	62.1590863354099-67.2113636073763i
2.61	1.0625	10.3943	5.13502	72.8305799556359-38.0264982905609i
2.7	9	10.7527	3.87393	-60.8977089840099-11.5475979046263i
2.79	30	11.1111	2.56122	40.9451820150451-1.67884274878521i
F01
Time	Data	FFT Freq	FFT Mag	FFT Complex			Max
0	127.617	0	217.209	3475.341644			12.9784
0.09	87.3834	0.358423	2.41905	38.6840904450266+1.2646514140197i
0.18	134.883	0.716846	4.84506	52.4047109020171-57.1248586280086i
0.27	122.433	1.07527	2.88319	-39.6737452348005+23.5385952757728i
0.36	94.2667	1.43369	3.05434	48.6794675318567-4.30537133231928i
0.45	126.283	1.79211	2.17547	-31.4862438527883-14.8384630933553i
0.54	95.0917	2.15054	7.01594	-110.927952394206-17.2096380204415i
0.63	107.833	2.50896	3.19162	43.1334021981758+27.3355914702532i
0.72	126.067	2.86738	2.07352	-30.9333780000001-11.991638i
0.81	110.742	3.22581	1.30366	11.1259864216803-17.6435053493129i
0.9	93.0917	3.58423	2.71584	-15.974512614784+40.4106526805983i
0.99	92.3333	3.94265	7.9025	52.180951213254+115.17039914935i
1.08	98.5167	4.30108	7.50136	113.603732468143-38.7220593323194i
1.17	95.5833	4.6595	12.9784	174.249639857386+112.948762913672i
1.26	126.333	5.01792	2.45291	-16.6020978930271+35.5620840730315i
1.35	101.917	5.37634	5.37766	-35.3478730479345-78.4464440103522i
1.44	101.008	5.73477	6.3849	102.158416
1.53	124.783	6.09319	5.37766	-35.3478730479343+78.4464440103525i
1.62	115.942	6.45161	2.45291	-16.6020978930272-35.5620840730314i
1.71	114.3	6.81004	12.9784	174.249639857386-112.948762913672i
1.8	109.558	7.16846	7.50136	113.603732468143+38.7220593323193i
1.89	77.3084	7.52688	7.9025	52.1809512132538-115.17039914935i
1.98	135.575	7.8853	2.71584	-15.974512614784-40.4106526805984i
2.07	86.875	8.24373	1.30366	11.1259864216804+17.6435053493128i
2.16	125.333	8.60215	2.07352	-30.9333780000001+11.991638i
2.25	97.8666	8.96057	3.19162	43.1334021981758-27.3355914702533i
2.34	102.4	9.319	7.01594	-110.927952394206+17.2096380204417i
2.43	108.667	9.67742	2.17547	-31.4862438527882+14.8384630933554i
2.52	96.5417	10.0358	3.05434	48.6794675318568+4.30537133231936i
2.61	129.342	10.3943	2.88319	-39.6737452348006-23.5385952757726i
2.7	106.525	10.7527	4.84506	52.4047109020172+57.1248586280084i
2.79	102.942	11.1111	2.41905	38.6840904450266-1.26465141401982i
F03
Time	Data	FFT Freq	FFT Mag	FFT Complex			Max
0	191.5	0	336.92	5390.715879			8.47394
0.09	178.659	0.358423	5.08664	16.4372066317326-79.7090842458566i
0.18	160.83	0.716846	1.48095	-3.93827016214013-23.3655522616734i
0.27	180.727	1.07527	5.02128	27.7987826590417-75.3777669545889i
0.36	187.852	1.43369	2.84841	38.877291751461+23.7824100298259i
0.45	165.102	1.79211	4.2487	-5.62414589228996-67.7461667591227i
0.54	154.534	2.15054	3.70478	-55.2226985297818-21.5442251148551i
0.63	175.182	2.50896	7.47272	117.723778193806+20.8932772919612i
0.72	192.011	2.86738	8.47394	123.693116+55.5227669999999i
0.81	173.409	3.22581	3.79438	39.4481456571363-46.1471468750645i
0.9	154.239	3.58423	3.95702	26.2540969538729-57.6122604154646i
0.99	174.489	3.94265	3.32608	19.6821862731878+49.4438117305563i
1.08	158.773	4.30108	3.23658	-42.536407751461-29.535765970174i
1.17	189.602	4.6595	6.38477	59.8796621103008-82.7667814076851i
1.26	167.534	5.01792	5.75783	-41.2294802619509+82.3845244377171i
1.35	186.875	5.37634	6.09858	56.5635603670841-79.5103813556579i
1.44	150.011	5.73477	1.1456	-18.3295269999999
1.53	166.898	6.09319	6.09858	56.5635603670844+79.5103813556578i
1.62	157.545	6.45161	5.75783	-41.2294802619511-82.3845244377171i
1.71	158.182	6.81004	6.38477	59.8796621103011+82.766781407685i
1.8	181.568	7.16846	3.23658	-42.536407751461+29.5357659701741i
1.89	136.523	7.52688	3.32608	19.6821862731877-49.4438117305562i
1.98	180.034	7.8853	3.95702	26.254096953873+57.6122604154644i
2.07	182.42	8.24373	3.79438	39.4481456571365+46.1471468750645i
2.16	168.034	8.60215	8.47394	123.693116-55.5227669999999i
2.25	158.693	8.96057	7.47272	117.723778193806-20.8932772919614i
2.34	154.682	9.319	3.70478	-55.2226985297817+21.5442251148552i
2.43	163.239	9.67742	4.2487	-5.62414589228974+67.7461667591229i
2.52	175.193	10.0358	2.84841	38.8772917514609-23.782410029826i
2.61	155.614	10.3943	5.02128	27.7987826590421+75.377766954589i
2.7	151.852	10.7527	1.48095	-3.93827016214012+23.3655522616734i
2.79	158.909	11.1111	5.08664	16.4372066317328+79.7090842458569i
F07
Time	Data	FFT Freq	FFT Mag	FFT Complex			Max
0	235.17	0	455.74	7291.840912			7.92623
0.09	232.659	0.358423	3.8282	-28.2688510008643-54.3376590564218i
0.18	231.67	0.716846	6.10832	95.3219684439813-21.5753881780713i
0.27	209.159	1.07527	7.92623	-42.7874939193834+119.383714403473i
0.36	218.114	1.43369	3.96062	29.7914595320801+55.9304688646601i
0.45	236.841	1.79211	4.33074	50.3429209512156-47.6125602840328i
0.54	233.75	2.15054	3.63751	-41.4949598914048-40.8097252892959i
0.63	239.216	2.50896	3.67234	58.2789030794467-7.48408873646579i
0.72	239.705	2.86738	3.55126	-52.3067619999999-22.1931480000001i
0.81	232.807	3.22581	4.38762	-36.4959238677781-59.9696961274688i
0.9	217.284	3.58423	1.12512	-16.7269425890715-6.65416013833417i
0.99	208.739	3.94265	0.650136	-4.6132830869949+9.32325285219826i
1.08	228.148	4.30108	2.23309	15.8903624679199-32.0013531353399i
1.17	224.136	4.6595	4.55783	31.0841495875896+65.968639198013i
1.26	248.852	5.01792	3.16305	2.30887003649477-50.5561790271095i
1.35	230.08	5.37634	1.71006	16.2776982567686-21.9922747891161i
1.44	229.693	5.73477	5.02556	80.4089679999997
1.53	238.432	6.09319	1.71006	16.2776982567687+21.9922747891161i
1.62	238.875	6.45161	3.16305	2.30887003649491+50.5561790271094i
1.71	248.807	6.81004	4.55783	31.0841495875893-65.9686391980132i
1.8	222.511	7.16846	2.23309	15.89036246792+32.0013531353399i
1.89	216.284	7.52688	0.650136	-4.61328308699485-9.3232528521982i
1.98	231.227	7.8853	1.12512	-16.7269425890715+6.65416013833421i
2.07	211.443	8.24373	4.38762	-36.4959238677779+59.9696961274689i
2.16	215.307	8.60215	3.55126	-52.3067619999999+22.1931480000001i
2.25	201.307	8.96057	3.67234	58.2789030794468+7.48408873646569i
2.34	224.795	9.319	3.63751	-41.4949598914048+40.809725289296i
2.43	222.489	9.67742	4.33074	50.3429209512158+47.6125602840327i
2.52	228.261	10.0358	3.96062	29.79145953208-55.9304688646601i
2.61	231.489	10.3943	7.92623	-42.7874939193837-119.383714403473i
2.7	242.761	10.7527	6.10832	95.3219684439814+21.5753881780711i
2.79	221.83	11.1111	3.8282	-28.2688510008641+54.3376590564219i
F08
Time	Data	FFT Freq	FFT Mag	FFT Complex			Max
0	92.7917	0	233.296	3732.736146			10.8427
0.09	149.958	0.358423	1.79674	-23.7465534801606+16.2030304602272i
0.18	125.653	0.716846	5.48045	-87.2541220531965-8.70386656746382i
0.27	127.417	1.07527	9.02578	-23.8067130019649-142.436646204868i
0.36	116.875	1.43369	10.8427	84.871541456752-151.305144945461i
0.45	100.389	1.79211	5.70471	58.048186175447-70.4386940256578i
0.54	89.9167	2.15054	6.80572	-108.317929754505-11.1621292222338i
0.63	141.611	2.50896	3.98343	-62.7341438536585-11.2502517340653i
0.72	120.667	2.86738	2.2917	29.4583130000001-21.833313i
0.81	116.875	3.22581	0.565402	8.60250511961556-2.7990552636051i
0.9	121.917	3.58423	7.06958	-32.6611493307569-108.295308527182i
0.99	105.958	3.94265	5.61581	-19.5490349898873-87.7006475423436i
1.08	122.306	4.30108	4.93259	-20.566003456752+76.1947310545385i
1.17	121.361	4.6595	4.46377	-41.2165540643735+58.3270777535028i
1.26	119.458	5.01792	5.38043	-45.7111348615421-72.9481298724119i
1.35	113.403	5.37634	3.75608	-56.5974439050179-20.2090155942555i
1.44	112.917	5.73477	5.06511	-81.0416879999998
1.53	116.375	6.09319	3.75608	-56.5974439050178+20.2090155942555i
1.62	113.778	6.45161	5.38043	-45.7111348615418+72.9481298724117i
1.71	116	6.81004	4.46377	-41.2165540643736-58.3270777535028i
1.8	111.111	7.16846	4.93259	-20.5660034567522-76.1947310545384i
1.89	121.708	7.52688	5.61581	-19.5490349898871+87.7006475423435i
1.98	91.2222	7.8853	7.06958	-32.6611493307566+108.295308527182i
2.07	122.819	8.24373	0.565402	8.60250511961556+2.79905526360496i
2.16	153.528	8.60215	2.2917	29.4583130000001+21.833313i
2.25	130.889	8.96057	3.98343	-62.7341438536585+11.2502517340654i
2.34	144.625	9.319	6.80572	-108.317929754505+11.162129222234i
2.43	116.528	9.67742	5.70471	58.0481861754473+70.4386940256576i
2.52	97.4583	10.0358	10.8427	84.8715414567522+151.305144945461i
2.61	106.806	10.3943	9.02578	-23.8067130019645+142.436646204868i
2.7	91.625	10.7527	5.48045	-87.2541220531964+8.70386656746393i
2.79	98.7917	11.1111	1.79674	-23.7465534801606-16.203030460227i
F09
Time	Data	FFT Freq	FFT Mag	FFT Complex			Max
0	79.625	0	98.2109	1571.374939			9.56163
0.09	35.5833	0.358423	5.01489	64.5505510720964+47.6593453890447i
0.18	48.4583	0.716846	6.99221	41.9216605383763-103.7239751124i
0.27	58.4583	1.07527	9.18432	38.2853597928825+141.874184413512i
0.36	72.2083	1.43369	7.04145	-2.29703811016631-112.639859466586i
0.45	41.9167	1.79211	7.57945	-95.4231163439823+74.8406190113971i
0.54	30.7917	2.15054	4.24275	59.4913317736875+32.6957778055364i
0.63	52.375	2.50896	3.78974	-17.609090629095+58.0226830708738i
0.72	45.0417	2.86738	1.07696	16.666687-4.375i
0.81	50.5833	3.22581	9.56163	136.642549806879-68.8008363741925i
0.9	58.375	3.58423	7.6473	122.168714868484-6.7824140992074i
0.99	60.8333	3.94265	3.87377	-43.9921688112158+43.6607166940737i
1.08	23	4.30108	4.90654	77.5471601101663-12.2233554665866i
1.17	20	4.6595	6.26181	24.0127692675714+97.2687616100648i
1.26	18.6667	5.01792	2.16445	8.47968194519524E-002+34.631084982856i
1.35	27.0833	5.37634	4.07353	44.5331458448649-47.5896945421455i
1.44	60.75	5.73477	2.71615	43.4584350000001
1.53	66.5833	6.09319	4.07353	44.5331458448652+47.5896945421456i
1.62	59.3333	6.45161	2.16445	8.47968194518884E-002-34.6310849828558i
1.71	73.0417	6.81004	6.26181	24.012769267571-97.2687616100648i
1.8	43.625	7.16846	4.90654	77.5471601101664+12.2233554665865i
1.89	50.125	7.52688	3.87377	-43.9921688112159-43.6607166940735i
1.98	76.5833	7.8853	7.6473	122.168714868484+6.78241409920721i
2.07	22.9583	8.24373	9.56163	136.642549806879+68.8008363741922i
2.16	39.4167	8.60215	1.07696	16.666687+4.375i
2.25	47.2917	8.96057	3.78974	-17.6090906290951-58.0226830708736i
2.34	56.625	9.319	4.24275	59.4913317736874-32.6957778055364i
2.43	33.75	9.67742	7.57945	-95.4231163439826-74.8406190113968i
2.52	48.375	10.0358	7.04145	-2.29703811016608+112.639859466586i
2.61	72.0833	10.3943	9.18432	38.2853597928819-141.874184413513i
2.7	46.5417	10.7527	6.99221	41.9216605383766+103.7239751124i
2.79	51.2917	11.1111	5.01489	64.5505510720962-47.659345389045i
F10
Time	Data	FFT Freq	FFT Mag	FFT Complex			Max
0	116.5	0	199.872	3197.954557			20.717
0.09	132.58	0.358423	12.2514	-70.726045808495-182.819057511773i
0.18	120.864	0.716846	9.57665	128.719829754863-83.1235252776366i
0.27	73	1.07527	8.66754	124.141876755378-61.8152383224011i
0.36	115.784	1.43369	4.91434	72.4201265371525+30.6252082329191i
0.45	114.511	1.79211	2.51268	6.04591581061094+39.7456567383305i
0.54	91.0114	2.15054	2.84633	41.4369098739504-18.8940377306431i
0.63	115.466	2.50896	14.4555	-117.404156684211-199.275505805601i
0.72	80.5455	2.86738	20.717	293.579497-153.897644i
0.81	119.443	3.22581	1.90356	-17.285888794036+25.0763293346323i
0.9	93.9091	3.58423	6.04465	80.8489158680779+53.0764910441666i
0.99	113.295	3.94265	8.93013	-90.556107725578+110.520970108926i
1.08	128.591	4.30108	11.2381	-166.533712537152+67.8072122329196i
1.17	108.148	4.6595	8.68167	-88.9219846829729+106.714417130985i
1.26	86.3977	5.01792	3.36216	26.2215165031085-46.9711085028266i
1.35	109.614	5.37634	6.04603	61.8882791293036-74.3491122887478i
1.44	140.602	5.73477	2.35653	-37.7044989999999
1.53	113.534	6.09319	6.04603	61.8882791293039+74.3491122887475i
1.62	57.0455	6.45161	3.36216	26.2215165031086+46.9711085028268i
1.71	106.284	6.81004	8.68167	-88.9219846829732-106.714417130985i
1.8	125.716	7.16846	11.2381	-166.533712537153-67.8072122329193i
1.89	101.739	7.52688	8.93013	-90.5561077255784-110.520970108925i
1.98	71.8295	7.8853	6.04465	80.8489158680777-53.0764910441667i
2.07	89.6705	8.24373	1.90356	-17.285888794036-25.0763293346326i
2.16	107.25	8.60215	20.717	293.579497+153.897644i
2.25	102.216	8.96057	14.4555	-117.404156684211+199.275505805601i
2.34	59.1136	9.319	2.84633	41.4369098739504+18.8940377306431i
2.43	13.7614	9.67742	2.51268	6.04591581061069-39.7456567383307i
2.52	121.864	10.0358	4.91434	72.4201265371524-30.6252082329193i
2.61	93.6932	10.3943	8.66754	124.141876755378+61.8152383224006i
2.7	63.1023	10.7527	9.57665	128.719829754863+83.1235252776365i
2.79	110.875	11.1111	12.2514	-70.7260458084943+182.819057511773i
F12
Time	Data	FFT Freq	FFT Mag	FFT Complex			Max
0	43.2308	0	97.2434	1555.894288			5.61481
0.09	72.8173	0.358423	3.49797	45.3808268560507-32.7557722337761i
0.18	54.6923	0.716846	1.32618	19.7992317925902-7.63105532993864i
0.27	53.0289	1.07527	3.15726	-7.0254231002536-50.0253318478335i
0.36	58.5673	1.43369	2.41874	4.05704178075707-38.486554470364i
0.45	52.9327	1.79211	4.9239	23.0666150758345-75.3299417187301i
0.54	35.5385	2.15054	1.36071	-12.9055170538447+17.5340211317372i
0.63	44.7692	2.50896	2.53835	-2.05676362028925+40.5615531433261i
0.72	62.7981	2.86738	5.4909	79.4808359999999-37.432616i
0.81	54.125	3.22581	5.61481	-77.1529480054163-46.0229110922473i
0.9	38.4904	3.58423	0.785805	-11.8607613719011-4.17128063390897i
0.99	34.2308	3.94265	3.48344	-52.6017895553183-18.4241181485082i
1.08	59.8942	4.30108	0.860794	-5.5569177807572-12.601910470364i
1.17	54.1442	4.6595	1.47943	-23.4682037568167+3.09116690271362i
1.26	45.7885	5.01792	1.77445	-2.30224136684438-28.2977810955849i
1.35	43.8558	5.37634	3.60803	-42.680889893791+38.8704387109758i
1.44	60.2981	5.73477	2.55348	-40.855712
1.53	39.7019	6.09319	3.60803	-42.6808898937911-38.8704387109757i
1.62	33.2885	6.45161	1.77445	-2.3022413668443+28.2977810955849i
1.71	51.7211	6.81004	1.47943	-23.4682037568167-3.09116690271365i
1.8	46.375	7.16846	0.860794	-5.55691778075717+12.601910470364i
1.89	49.7885	7.52688	3.48344	-52.6017895553182+18.4241181485083i
1.98	38.5	7.8853	0.785805	-11.8607613719011+4.17128063390901i
2.07	44.3558	8.24373	5.61481	-77.1529480054163+46.0229110922475i
2.16	42.5481	8.60215	5.4909	79.480836+37.432616i
2.25	53.0385	8.96057	2.53835	-2.05676362028944-40.5615531433262i
[truncated: 3,882 more rows]

## Sheet: David's Results2
A03
Time	Data	FFT Freq	FFT Mag	FFT Complex			Max
0	45.6945	0	328.449	5255.180634			29.863
0.09	182.278	0.358423	11.8437	111.777426239229-153.022110882299i
0.18	219.847	0.716846	7.56859	-100.318481959925+67.8292141060192i
0.27	150.444	1.07527	20.7422	53.8797799659856+327.472423692417i
0.36	137.722	1.43369	2.69902	-40.7317543186633-14.3459244490285i
0.45	188.639	1.79211	21.5619	-299.622217629244-171.009801995132i
0.54	118.653	2.15054	18.8133	-295.979264049931+54.818464212338i
0.63	215.681	2.50896	10.0579	-69.0236191273264-145.372171305863i
0.72	181.903	2.86738	10.8191	-106.972229-136.097137i
0.81	248.75	3.22581	15.191	-163.34880086311+179.980656140825i
0.9	201.806	3.58423	15.8814	-221.622646737041+124.303027338887i
0.99	162	3.94265	29.863	-473.016715070614-67.4931122365845i
1.08	86.2917	4.30108	8.11818	-45.7404136813366+121.570701550971i
1.17	206.236	4.6595	2.4308	-16.1363968816571-35.3873098025926i
1.26	116.639	5.01792	9.27851	-5.07936325310257+148.369197232568i
1.35	164.556	5.37634	16.7877	-48.0651206332626-264.267874689167i
1.44	158.639	5.73477	22.0599	-352.958344
1.53	130.625	6.09319	16.7877	-48.0651206332616+264.267874689167i
1.62	166.597	6.45161	9.27851	-5.07936325310283-148.369197232568i
1.71	160.764	6.81004	2.4308	-16.1363968816571+35.3873098025922i
1.8	167.486	7.16846	8.11818	-45.7404136813368-121.570701550971i
1.89	167.486	7.52688	29.863	-473.016715070614+67.4931122365858i
1.98	160.944	7.8853	15.8814	-221.622646737041-124.303027338887i
2.07	111.264	8.24373	15.191	-163.34880086311-179.980656140825i
2.16	178.181	8.60215	10.8191	-106.972229+136.097137i
2.25	155.319	8.96057	10.0579	-69.0236191273263+145.372171305863i
2.34	85.25	9.319	18.8133	-295.979264049931-54.8184642123378i
2.43	173.944	9.67742	21.5619	-299.622217629244+171.009801995133i
2.52	216.153	10.0358	2.69902	-40.7317543186633+14.3459244490285i
2.61	190.75	10.3943	20.7422	53.8797799659843-327.472423692417i
2.7	209.306	10.7527	7.56859	-100.318481959925-67.8292141060195i
2.79	195.333	11.1111	11.8437	111.77742623923+153.022110882298i
A06
Time	Data	FFT Freq	FFT Mag	FFT Complex			Max
0	48.5	0	142.539	2280.625			27.3346
0.09	33.25	0.358423	23.0994	159.82849091883-333.243849183661i
0.18	80.625	0.716846	6.30408	-91.7793066773163+41.8372088396258i
0.27	129.75	1.07527	6.01639	-62.5310668066297-73.1865794479655i
0.36	77.75	1.43369	11.1952	92.7851640818291+153.218145750508i
0.45	100.125	1.79211	6.06749	-86.2817547011044-44.4966495893044i
0.54	103.125	2.15054	18.1125	-96.1409431867464+273.388689974224i
0.63	88.875	2.50896	9.6396	-11.6553036625891+153.792524506204i
0.72	64.625	2.86738	8.09258	27.6249999999999-126.5i
0.81	181.5	3.22581	27.3346	-129.446153280078+417.757643505788i
0.9	54.625	3.58423	8.45943	-18.9622403797426+134.015953786034i
0.99	44.25	3.94265	5.86689	87.8770298006979+33.0037914629855i
1.08	64.125	4.30108	10.2835	1.21483591817094-164.531854249492i
1.17	84.75	4.6595	15.9769	-82.2860336999112+242.024539722979i
1.26	127.125	5.01792	4.11462	61.8824902438057+22.4644726514359i
1.35	32.375	5.37634	15.171	-177.505208569215-165.568052065421i
1.44	86.25	5.73477	4.86719	-77.875
1.53	67.5	6.09319	15.171	-177.505208569214+165.568052065422i
1.62	7.375	6.45161	4.11462	61.8824902438058-22.4644726514359i
1.71	8.375	6.81004	15.9769	-82.286033699912-242.024539722979i
1.8	66.625	7.16846	10.2835	1.21483591817115+164.531854249492i
1.89	64.5	7.52688	5.86689	87.8770298006975-33.0037914629857i
1.98	49.25	7.8853	8.45943	-18.9622403797429-134.015953786034i
2.07	21.125	8.24373	27.3346	-129.446153280079-417.757643505788i
2.16	106.375	8.60215	8.09258	27.6250000000001+126.5i
2.25	62.375	8.96057	9.6396	-11.6553036625898-153.792524506204i
2.34	46.375	9.319	18.1125	-96.140943186747-273.388689974224i
2.43	66.625	9.67742	6.06749	-86.2817547011044+44.4966495893041i
2.52	50.25	10.0358	11.1952	92.7851640818288-153.218145750508i
2.61	58.875	10.3943	6.01639	-62.5310668066297+73.1865794479655i
2.7	68.375	10.7527	6.30408	-91.7793066773164-41.837208839626i
2.79	135	11.1111	23.0994	159.828490918831+333.24384918366i
A08
Time	Data	FFT Freq	FFT Mag	FFT Complex			Max
0	178.556	0	368.499	5895.986268			19.2695
0.09	180.167	0.358423	4.16192	-41.8817931769877+51.771113021909i
0.18	172.194	0.716846	10.373	108.988662403345+125.166249066894i
0.27	174.806	1.07527	11.4034	35.2601695023279-179.01447169769i
0.36	201.194	1.43369	15.5592	-51.0668626686148+243.653823473309i
0.45	171.403	1.79211	3.68105	-58.4971025883358-6.8493085153993i
0.54	169.292	2.15054	5.12226	81.398359747936+9.54618151051255i
0.63	185.764	2.50896	4.45437	-41.4947227535414+57.9447643296731i
0.72	152.528	2.86738	3.52108	-41.1944880000001-38.4305099999999i
0.81	143.028	3.22581	13.8473	210.864575985312+67.9964569907558i
0.9	178.222	3.58423	2.08545	23.9262234356095-23.2573493184241i
0.99	206.861	3.94265	19.2695	-266.475475535478+155.071796739007i
1.08	176.417	4.30108	13.9179	-22.0165713313854-221.596054526691i
1.17	210.333	4.6595	5.80324	24.5782816391937+89.5397929549755i
1.26	250.153	5.01792	4.37925	64.964466413109+26.2516342379574i
1.35	176.403	5.37634	9.70404	-18.7985170724905+154.122469081251i
1.44	198.111	5.73477	12.4575	-199.319336
1.53	203.25	6.09319	9.70404	-18.7985170724909-154.122469081251i
1.62	125.264	6.45161	4.37925	64.9644664131089-26.2516342379574i
1.71	179.292	6.81004	5.80324	24.5782816391934-89.5397929549754i
1.8	150.569	7.16846	13.9179	-22.016571331385+221.596054526691i
1.89	205.264	7.52688	19.2695	-266.475475535479-155.071796739006i
1.98	232.347	7.8853	2.08545	23.9262234356096+23.2573493184242i
2.07	176.278	8.24373	13.8473	210.864575985312-67.9964569907565i
2.16	154.319	8.60215	3.52108	-41.1944880000001+38.4305099999999i
2.25	236.042	8.96057	4.45437	-41.4947227535416-57.9447643296732i
2.34	130.389	9.319	5.12226	81.3983597479359-9.54618151051258i
2.43	192.583	9.67742	3.68105	-58.4971025883357+6.84930851539924i
2.52	191.875	10.0358	15.5592	-51.0668626686151-243.653823473309i
2.61	193.556	10.3943	11.4034	35.2601695023283+179.014471697689i
2.7	186.903	10.7527	10.373	108.988662403345-125.166249066894i
2.79	212.625	11.1111	4.16192	-41.8817931769878-51.7711130219089i
A09
Time	Data	FFT Freq	FFT Mag	FFT Complex			Max
0	217.375	0	434.195	6947.125			22.2014
0.09	303.875	0.358423	3.15617	37.5438074294038+33.7726244481436i
0.18	147.625	0.716846	7.25214	-112.17629722548+29.6721285390114i
0.27	199.5	1.07527	5.81033	-92.6670166444324-7.44173882374292i
0.36	197.625	1.43369	16.4039	186.26587296526-184.908793104386i
0.45	244.75	1.79211	16.7399	267.77413713117+5.8581430728819i
0.54	212.75	2.15054	17.8774	276.456197162737+73.4166687582663i
0.63	243	2.50896	5.74536	-46.3557150863726-79.3819712517612i
0.72	216.625	2.86738	12.5971	201.375+8.5i
0.81	208.5	3.22581	13.8619	-219.921629144961-28.7307724714063i
0.9	235.625	3.58423	11.044	36.6862448333131-172.854452894224i
0.99	215	3.94265	22.2014	-285.114255832232-211.879714902246i
1.08	208.25	4.30108	9.23875	108.48412703474-100.408793104386i
1.17	220	4.6595	11.3502	-100.608827991863-151.187479122016i
1.26	170.25	5.01792	9.78023	-10.9661447705705-156.098993113479i
1.35	191.125	5.37634	13.3068	-187.650499860713-100.584059094645i
1.44	295.75	5.73477	6.83594	-109.375
1.53	185.5	6.09319	13.3068	-187.650499860713+100.584059094645i
1.62	188.375	6.45161	9.78023	-10.9661447705702+156.098993113479i
1.71	238.25	6.81004	11.3502	-100.608827991862+151.187479122016i
1.8	225.625	7.16846	9.23875	108.48412703474+100.408793104386i
1.89	205.5	7.52688	22.2014	-285.114255832232+211.879714902247i
1.98	179.25	7.8853	11.044	36.6862448333135+172.854452894224i
2.07	198.5	8.24373	13.8619	-219.921629144961+28.7307724714068i
2.16	249	8.60215	12.5971	201.375-8.5i
2.25	246.25	8.96057	5.74536	-46.3557150863729+79.3819712517612i
2.34	253.875	9.319	17.8774	276.456197162737-73.4166687582667i
2.43	268.125	9.67742	16.7399	267.77413713117-5.8581430728829i
2.52	199.875	10.0358	16.4039	186.26587296526+184.908793104386i
2.61	145.5	10.3943	5.81033	-92.6670166444326+7.44173882374314i
2.7	221	10.7527	7.25214	-112.17629722548-29.672128539011i
2.79	214.875	11.1111	3.15617	37.5438074294038-33.772624448144i
A12
Time	Data	FFT Freq	FFT Mag	FFT Complex			Max
0	58.7639	0	92.1207	1473.930694			22.075
0.09	51.8195	0.358423	8.57287	-96.9666641468529+97.0151310775384i
0.18	12.6389	0.716846	10.3202	87.4518574747173-140.063761031953i
0.27	43.2917	1.07527	11.0637	-18.0071688334866+176.101623153632i
0.36	99.3055	1.43369	15.9029	-163.900318295369-194.626549333324i
0.45	14.8611	1.79211	6.58754	72.9857559224708+76.0418630708671i
0.54	20.0695	2.15054	7.02895	-105.497758649859+38.9638324254497i
0.63	64.4445	2.50896	8.77359	66.6116174935193-123.56672227633i
0.72	11	2.86738	16.8123	264.902679+46.7499389999998i
0.81	49.1945	3.22581	4.16366	50.3980361797619-43.5669710554815i
0.9	50.2639	3.58423	20.3995	290.062075270596-149.651718987524i
0.99	30.0139	3.94265	5.76473	-91.5225892300482+11.4469509645786i
1.08	56.5278	4.30108	11.9212	-125.127267704631-143.959861333324i
1.17	33.125	4.6595	22.075	82.8545373586096+343.343828680465i
1.26	19.2917	5.01792	16.3315	-245.127138095455-90.5126884449263i
1.35	35.7361	5.37634	11.507	173.424307256026-61.8147520684916i
1.44	28.7917	5.73477	4.91058	-78.5693040000002
1.53	109.167	6.09319	11.507	173.424307256026+61.8147520684914i
1.62	5.25	6.45161	16.3315	-245.127138095455+90.5126884449269i
1.71	175.861	6.81004	22.075	82.8545373586087-343.343828680465i
1.8	86.9167	7.16846	11.9212	-125.127267704631+143.959861333324i
1.89	9.56946	7.52688	5.76473	-91.5225892300482-11.4469509645783i
1.98	45.6528	7.8853	20.3995	290.062075270596+149.651718987523i
2.07	9.40277	8.24373	4.16366	50.3980361797622+43.5669710554813i
2.16	69.8333	8.60215	16.8123	264.902679-46.7499389999998i
2.25	25.1945	8.96057	8.77359	66.6116174935197+123.56672227633i
2.34	52.7083	9.319	7.02895	-105.497758649859-38.9638324254493i
2.43	23.2917	9.67742	6.58754	72.9857559224709-76.0418630708673i
2.52	70.1528	10.0358	15.9029	-163.900318295369+194.626549333324i
2.61	71.8195	10.3943	11.0637	-18.0071688334872-176.101623153632i
2.7	10.5139	10.7527	10.3202	87.4518574747177+140.063761031953i
2.79	29.4583	11.1111	8.57287	-96.966664146853-97.0151310775381i
A13
Time	Data	FFT Freq	FFT Mag	FFT Complex			Max
0	206	0	396.492	6343.875			19.728
0.09	238	0.358423	11.746	42.8768552919993+182.97974912757i
0.18	188.875	0.716846	14.3448	-222.732119970872-55.3940063809787i
0.27	153.25	1.07527	9.11718	88.5640570511319+115.913247613099i
0.36	164.25	1.43369	2.11458	15.0842622740244-30.2846410715657i
0.45	187	1.79211	19.728	238.550876559877-206.705654599852i
0.54	214.25	2.15054	15.8093	-39.0557412125272-249.915264421544i
0.63	213.75	2.50896	13.3752	213.897197874384+6.74841456064062i
0.72	212	2.86738	10.6518	143.625-91.75i
0.81	246.125	3.22581	12.1601	-193.458746279069-20.6802247062806i
0.9	152.25	3.58423	8.34343	88.137739674741+100.262711480439i
0.99	147.75	3.94265	7.07645	34.1484325675589-107.950864956012i
1.08	222.875	4.30108	4.04194	28.1657377259756+58.2153589284343i
1.17	209.5	4.6595	13.0078	-171.856728567019+117.392387980828i
1.26	173.125	5.01792	8.23044	126.150121508657+37.7839695210034i
1.35	133.125	5.37634	13.8772	-173.721944498861+138.275460584538i
1.44	196.125	5.73477	11.7891	-188.625
1.53	149.875	6.09319	13.8772	-173.721944498861-138.275460584538i
1.62	215.25	6.45161	8.23044	126.150121508657-37.7839695210038i
1.71	235.125	6.81004	13.0078	-171.85672856702-117.392387980827i
1.8	200.875	7.16846	4.04194	28.1657377259755-58.2153589284343i
1.89	233.25	7.52688	7.07645	34.1484325675589+107.950864956012i
1.98	193.5	7.8853	8.34343	88.1377396747411-100.262711480439i
2.07	248.875	8.24373	12.1601	-193.45874627907+20.6802247062812i
2.16	202	8.60215	10.6518	143.625+91.75i
2.25	198.25	8.96057	13.3752	213.897197874383-6.74841456064136i
2.34	199.25	9.319	15.8093	-39.0557412125263+249.915264421544i
2.43	254.875	9.67742	19.728	238.550876559877+206.705654599851i
2.52	206.5	10.0358	2.11458	15.0842622740245+30.2846410715657i
2.61	217	10.3943	9.11718	88.5640570511315-115.913247613099i
2.7	130.5	10.7527	14.3448	-222.732119970871+55.3940063809795i
2.79	200.5	11.1111	11.746	42.8768552919986-182.97974912757i
A14
Time	Data	FFT Freq	FFT Mag	FFT Complex			Max
0	152.625	0	355.727	5691.625			26.0515
0.09	165.75	0.358423	10.6951	-71.2685431102172-155.574308430936i
0.18	180.25	0.716846	6.7778	-103.967706675096+30.8378856941093i
0.27	217.5	1.07527	23.7193	35.1590966637279-377.877420469261i
0.36	195.25	1.43369	26.0515	-409.659577619781+76.9529489816703i
0.45	224	1.79211	4.47516	70.5986917954695+11.9482529137813i
0.54	187.625	2.15054	10.9989	159.463531819401-74.4374588276256i
0.63	164.75	2.50896	4.03421	-64.5419990774839-0.83435237045402i
0.72	158.25	2.86738	5.67947	-20.625+88.5i
0.81	103.125	3.22581	8.6129	110.322721496556-82.5802297563143i
0.9	195.875	3.58423	7.61603	82.9974526715724+89.2211810906011i
0.99	244.125	3.94265	9.41872	-87.025923007156+123.031808149711i
1.08	217.625	4.30108	10.422	54.9095776197809+157.45294898167i
1.17	254.5	4.6595	9.73066	6.89198020845911-155.537985216865i
1.26	156.875	5.01792	13.0891	-202.993277815877-51.503474387664i
1.35	215.25	5.37634	9.19403	145.863975030643-19.0643058003314i
1.44	134.375	5.73477	13.7422	-219.875
1.53	145.25	6.09319	9.19403	145.863975030644+19.0643058003308i
1.62	133	6.45161	13.0891	-202.993277815877+51.5034743876644i
1.71	182.375	6.81004	9.73066	6.89198020845978+155.537985216866i
1.8	157.75	7.16846	10.422	54.9095776197808-157.45294898167i
1.89	203.375	7.52688	9.41872	-87.0259230071564-123.031808149711i
1.98	202.625	7.8853	7.61603	82.997452671572-89.2211810906013i
2.07	179.625	8.24373	8.6129	110.322721496556+82.580229756314i
2.16	144.875	8.60215	5.67947	-20.6250000000001-88.5i
2.25	179.125	8.96057	4.03421	-64.5419990774837+0.834352370454191i
2.34	200.125	9.319	10.9989	159.463531819402+74.4374588276251i
2.43	157.75	9.67742	4.47516	70.5986917954695-11.9482529137815i
2.52	196.875	10.0358	26.0515	-409.659577619781-76.95294898167i
2.61	158.5	10.3943	23.7193	35.1590966637292+377.877420469261i
2.7	121.875	10.7527	6.7778	-103.967706675096-30.8378856941091i
2.79	160.75	11.1111	10.6951	-71.2685431102166+155.574308430937i
A20
Time	Data	FFT Freq	FFT Mag	FFT Complex			Max
0	63	0	269.102	4305.625			34.2839
0.09	191.875	0.358423	23.0769	114.116126678577+351.153915148998i
0.18	71.5	0.716846	29.0058	-318.307648150397-337.731734271539i
0.27	64.75	1.07527	17.8491	-284.682625174721+22.6840354905799i
0.36	199	1.43369	34.2839	316.936304642311+447.716111717937i
0.45	197.5	1.79211	20.4402	-296.883927934789+137.174657588067i
0.54	135.875	2.15054	5.00751	-76.3163209604982-24.393590736769i
0.63	177.375	2.50896	7.40846	-73.4437218601901-93.0411709143202i
0.72	139.875	2.86738	22.2226	113.75-336.875i
0.81	150.25	3.22581	32.9897	-203.811057573611-486.899865647305i
0.9	71.875	3.58423	5.92617	-47.0143251088709-82.3422921845483i
0.99	12.125	3.94265	28.6841	-121.352573181441-442.611138644113i
1.08	107.375	4.30108	15.9375	-254.93630464231+5.71611171793722i
1.17	94.75	4.6595	14.7446	225.061695190569+70.7262331072567i
1.26	17.125	5.01792	19.4078	-306.361705780235-50.6804357193183i
1.35	235.625	5.37634	15.6221	233.996083855605-87.8767857351295i
1.44	113.875	5.73477	20.6953	-331.125
1.53	178.625	6.09319	15.6221	233.996083855605+87.8767857351281i
1.62	83.375	6.45161	19.4078	-306.361705780235+50.6804357193185i
1.71	134.875	6.81004	14.7446	225.06169519057-70.7262331072582i
1.8	99	7.16846	15.9375	-254.93630464231-5.71611171793651i
1.89	160.875	7.52688	28.6841	-121.352573181439+442.611138644112i
1.98	218.125	7.8853	5.92617	-47.0143251088709+82.3422921845479i
2.07	194.625	8.24373	32.9897	-203.811057573609+486.899865647305i
2.16	224	8.60215	22.2226	113.75+336.875i
2.25	164	8.96057	7.40846	-73.4437218601896+93.0411709143207i
2.34	131.125	9.319	5.00751	-76.3163209604979+24.3935907367688i
2.43	102.375	9.67742	20.4402	-296.883927934789-137.174657588066i
2.52	104.375	10.0358	34.2839	316.93630464231-447.716111717937i
2.61	189.75	10.3943	17.8491	-284.682625174721-22.6840354905789i
2.7	207.75	10.7527	29.0058	-318.307648150396+337.731734271539i
2.79	69	11.1111	23.0769	114.116126678576-351.153915148998i
A24
Time	Data	FFT Freq	FFT Mag	FFT Complex			Max
0	252.375	0	537.75	8604			37.9375
0.09	273	0.358423	31.2095	-77.390851435134-493.317735845329i
0.18	291.5	0.716846	22.6115	361.767500771507+3.48748200362127i
0.27	367.75	1.07527	17.0899	39.2801512639644-270.602936592569i
0.36	270	1.43369	14.2934	-191.644597488888+124.79252339471i
0.45	336.25	1.79211	24.3706	-376.213681325946+102.511739274328i
0.54	256.875	2.15054	8.93986	142.85033110606-7.32127429016509i
0.63	256.625	2.50896	8.42759	-115.414458629378-69.725978771644i
0.72	212.375	2.86738	1.46908	-20.5+11.5i
0.81	248.625	3.22581	9.13237	-45.2191245416919+138.944788586777i
0.9	336.625	3.58423	12.8862	156.337223053427+134.418318069749i
0.99	299.375	3.94265	16.4317	-253.908872617435-68.1968003908955i
1.08	297.5	4.30108	14.6183	230.144597488888-41.7074766052906i
1.17	331.125	4.6595	13.5746	212.955840699832-42.6938541552703i
1.26	265.375	5.01792	9.41098	9.54494506900724-150.272925636464i
1.35	323.125	5.37634	10.5773	-33.0890034142127+165.970653615613i
1.44	333.5	5.73477	37.9375	-607
1.53	289	6.09319	10.5773	-33.0890034142129-165.970653615613i
1.62	195.375	6.45161	9.41098	9.54494506900753+150.272925636464i
1.71	280.75	6.81004	13.5746	212.955840699833+42.6938541552694i
1.8	185.5	7.16846	14.6183	230.144597488888+41.7074766052902i
1.89	287.25	7.52688	16.4317	-253.908872617435+68.1968003908959i
1.98	258.875	7.8853	12.8862	156.337223053426-134.418318069749i
2.07	242.875	8.24373	9.13237	-45.2191245416922-138.944788586777i
2.16	205.875	8.60215	1.46908	-20.5-11.5i
2.25	248.625	8.96057	8.42759	-115.414458629377+69.7259787716441i
2.34	139.625	9.319	8.93986	142.850331106059+7.32127429016513i
2.43	266.25	9.67742	24.3706	-376.213681325947-102.511739274327i
2.52	231.875	10.0358	14.2934	-191.644597488888-124.792523394709i
2.61	283.125	10.3943	17.0899	39.2801512639652+270.602936592568i
2.7	265.25	10.7527	22.6115	361.767500771507-3.48748200362184i
2.79	271.75	11.1111	31.2095	-77.3908514351326+493.317735845329i
B03
Time	Data	FFT Freq	FFT Mag	FFT Complex			Max
0	220	0	451.539	7224.625			13.876
0.09	218.75	0.358423	10.3701	-151.185850273914+68.3585620291834i
0.18	237.125	0.716846	7.06844	10.7463213923147+112.583339746581i
0.27	182.875	1.07527	5.38668	-76.7124678413474-39.2858395849992i
0.36	181.25	1.43369	9.12982	127.20521279348+71.8147545195112i
0.45	213.875	1.79211	5.40387	59.8814713932695-62.3687560769847i
0.54	268	2.15054	5.49805	-61.8776101060064-62.5274190926546i
0.63	184	2.50896	13.876	125.806062344042-182.932312104493i
0.72	243.875	2.86738	6.53002	-65.375-81.5i
0.81	207.375	3.22581	12.7714	-154.587832972321+133.635088788995i
0.9	258.875	3.58423	7.69713	123.151996723646+0.704813954378775i
0.99	185.25	3.94265	7.76706	23.3169295300789+122.06596075113i
1.08	204.875	4.30108	12.2931	51.5447872065199+189.814754519511i
1.17	278.125	4.6595	10.7398	-98.2666329919949-140.965913170145i
1.26	248.625	5.01792	7.65109	-113.520708009954+45.8155727936153i
1.35	239.625	5.37634	8.18108	4.7483208121881+130.811172509409i
1.44	253.375	5.73477	12.8516	205.625
1.53	218.75	6.09319	8.18108	4.7483208121875-130.811172509409i
1.62	235.375	6.45161	7.65109	-113.520708009954-45.815572793615i
1.71	221.875	6.81004	10.7398	-98.2666329919944+140.965913170146i
1.8	236.375	7.16846	12.2931	51.5447872065196-189.814754519511i
1.89	202.875	7.52688	7.76706	23.3169295300785-122.06596075113i
1.98	204	7.8853	7.69713	123.151996723646-0.704813954379112i
2.07	268.375	8.24373	12.7714	-154.587832972322-133.635088788994i
2.16	239.875	8.60215	6.53002	-65.375+81.5i
2.25	220	8.96057	13.876	125.806062344042+182.932312104492i
2.34	243.25	9.319	5.49805	-61.8776101060063+62.5274190926548i
2.43	207.375	9.67742	5.40387	59.8814713932697+62.3687560769845i
2.52	245.25	10.0358	9.12982	127.20521279348-71.8147545195114i
2.61	235.75	10.3943	5.38668	-76.712467841347+39.2858395849994i
2.7	195	10.7527	7.06844	10.7463213923144-112.583339746582i
2.79	224.625	11.1111	10.3701	-151.185850273915-68.3585620291829i
B04
Time	Data	FFT Freq	FFT Mag	FFT Complex			Max
0	252.875	0	332.195	5315.125			22.7256
0.09	207.25	0.358423	8.17249	130.681328135628-4.53103354021457i
0.18	183.125	0.716846	17.9778	120.167383684694+261.341489075368i
0.27	129.125	1.07527	11.0237	124.504487403335-124.932757162219i
0.36	156.5	1.43369	14.9684	144.078656903985-191.308581272022i
0.45	162.75	1.79211	4.31293	32.6206541358431-60.8099136576769i
0.54	133.125	2.15054	9.91252	156.684250226932+24.5790153392496i
0.63	114.375	2.50896	16.8913	262.263289984932-65.2601224658672i
0.72	157.75	2.86738	10.3358	-104.25-128.375i
0.81	185.125	3.22581	9.97406	75.0179289656791-140.85335296319i
0.9	208.125	3.58423	1.11664	6.794411482633-16.5237984031359i
0.99	172.5	3.94265	7.18982	109.327703676273+35.7908222851827i
1.08	159	4.30108	11.4166	-167.578656903985+72.6914187279785i
1.17	178.375	4.6595	22.7256	207.817447054456-298.369340794026i
1.26	168.125	5.01792	14.3252	186.853954605741+132.738675332982i
1.35	206.375	5.37634	9.49693	101.767160643853+112.838416387796i
1.44	122.375	5.73477	0.210938	3.375
1.53	158.5	6.09319	9.49693	101.767160643853-112.838416387796i
1.62	193	6.45161	14.3252	186.853954605741-132.738675332982i
1.71	104.125	6.81004	22.7256	207.817447054457+298.369340794025i
1.8	154.875	7.16846	11.4166	-167.578656903986-72.6914187279783i
1.89	122.625	7.52688	7.18982	109.327703676273-35.7908222851829i
1.98	151.625	7.8853	1.11664	6.79441148263309+16.5237984031362i
2.07	199.375	8.24373	9.97406	75.0179289656796+140.85335296319i
2.16	99.875	8.60215	10.3358	-104.25+128.375i
2.25	221.25	8.96057	16.8913	262.263289984932+65.2601224658668i
2.34	172.625	9.319	9.91252	156.684250226932-24.5790153392497i
2.43	192	9.67742	4.31293	32.6206541358433+60.8099136576774i
2.52	174.25	10.0358	14.9684	144.078656903986+191.308581272021i
2.61	156.25	10.3943	11.0237	124.504487403336+124.932757162219i
2.7	172	10.7527	17.9778	120.167383684693-261.341489075368i
2.79	145.875	11.1111	8.17249	130.681328135628+4.53103354021487i
B08
Time	Data	FFT Freq	FFT Mag	FFT Complex			Max
0	81.625	0	161.398	2582.375			30.814
0.09	182.625	0.358423	15.5225	226.879052602387+101.038731892178i
0.18	118.375	0.716846	30.814	250.352792203969-424.730874605706i
0.27	121.5	1.07527	8.58038	-108.629627681423+83.946855610541i
0.36	76.125	1.43369	19.294	-132.908085182071-278.628278106444i
0.45	107.625	1.79211	14.1906	227.033954166319-2.69218723087083i
0.54	107.25	2.15054	25.9976	43.7120325231131-413.65853580976i
0.63	83.75	2.50896	6.00802	-33.5161544339921+90.0962369183991i
0.72	74.75	2.86738	7.95954	-83.2500000000001-96.375i
0.81	10.625	3.22581	13.0778	63.6944507101187-199.315527747218i
0.9	21.75	3.58423	11.3903	40.2827636568439+177.737630709918i
0.99	45.375	3.94265	9.77997	-154.33382119204-25.8247463296848i
1.08	93.875	4.30108	5.56954	75.1580851820706-47.8782781064444i
1.17	47.875	4.6595	10.5789	-168.771821791951+12.8724313665645i
1.26	25.375	5.01792	17.8239	-160.347588383927-235.834708086028i
1.35	13.25	5.37634	6.33104	-93.3560323794176-39.3148979186001i
1.44	86.75	5.73477	2.85156	45.625
1.53	104.875	6.09319	6.33104	-93.3560323794174+39.3148979186004i
1.62	154.625	6.45161	17.8239	-160.347588383927+235.834708086029i
1.71	156.5	6.81004	10.5789	-168.771821791951-12.8724313665642i
1.8	34.625	7.16846	5.56954	75.1580851820709+47.878278106444i
1.89	98.25	7.52688	9.77997	-154.33382119204+25.8247463296853i
1.98	107	7.8853	11.3903	40.2827636568433-177.737630709918i
2.07	26.75	8.24373	13.0778	63.6944507101189+199.315527747217i
2.16	50.125	8.60215	7.95954	-83.2499999999999+96.375i
2.25	64	8.96057	6.00802	-33.5161544339926-90.0962369183989i
2.34	112.25	9.319	25.9976	43.7120325231138+413.658535809759i
2.43	64.125	9.67742	14.1906	227.033954166319+2.6921872308701i
2.52	117.5	10.0358	19.294	-132.90808518207+278.628278106444i
2.61	66.5	10.3943	8.58038	-108.629627681423-83.9468556105408i
2.7	52	10.7527	30.814	250.35279220397+424.730874605706i
2.79	74.75	11.1111	15.5225	226.879052602387-101.038731892178i
B12
Time	Data	FFT Freq	FFT Mag	FFT Complex			Max
0	56.75	0	194.758	3116.125			33.7578
0.09	54.375	0.358423	26.5933	-279.637101947123-320.697637074512i
0.18	109.875	0.716846	21.7224	-347.544603285203-3.17934553295265i
0.27	75.75	1.07527	3.99149	-3.41954822330199+63.7721598513768i
0.36	78.5	1.43369	3.13283	41.1972221513642-28.554085374294i
0.45	48.875	1.79211	3.91875	49.1707286323396+38.9040451085068i
0.54	208	2.15054	9.65254	13.9351318085228-153.81059973779i
0.63	154.375	2.50896	18.1678	-189.921644927614-220.062142921304i
0.72	101	2.86738	17.0176	-146.125+229.75i
0.81	127.5	3.22581	3.16744	-29.7639500977768+41.018028429763i
0.9	159.375	3.58423	16.0715	148.985854604683+209.585260409569i
0.99	123.75	3.94265	10.7454	-43.597160492032-166.307379224955i
1.08	173.75	4.30108	10.9334	-67.6972221513643-161.304085374294i
1.17	44	4.6595	8.47628	-67.0080065834876+117.910284295151i
1.26	120.5	5.01792	8.95236	143.123616871997+5.7165146144054i
1.35	80.625	5.37634	11.5602	-141.823316361005+118.732083053792i
1.44	145	5.73477	33.7578	540.125
1.53	34.625	6.09319	11.5602	-141.823316361006-118.732083053792i
1.62	120.75	6.45161	8.95236	143.123616871997-5.71651461440578i
1.71	115.625	6.81004	8.47628	-67.0080065834881-117.910284295151i
1.8	90.75	7.16846	10.9334	-67.6972221513641+161.304085374294i
1.89	67.25	7.52688	10.7454	-43.5971604920315+166.307379224955i
1.98	120.75	7.8853	16.0715	148.985854604682-209.585260409569i
2.07	84.75	8.24373	3.16744	-29.7639500977768-41.0180284297634i
2.16	111.125	8.60215	17.0176	-146.125-229.75i
2.25	100.875	8.96057	18.1678	-189.921644927613+220.062142921304i
2.34	70.375	9.319	9.65254	13.9351318085235+153.81059973779i
2.43	78.625	9.67742	3.91875	49.1707286323397-38.9040451085072i
2.52	84.125	10.0358	3.13283	41.1972221513642+28.554085374294i
2.61	51.625	10.3943	3.99149	-3.41954822330215-63.7721598513768i
2.7	77.5	10.7527	21.7224	-347.544603285203+3.1793455329536i
2.79	45.375	11.1111	26.5933	-279.637101947121+320.697637074512i
B18
Time	Data	FFT Freq	FFT Mag	FFT Complex			Max
0	118.279	0	300.401	4806.41339			11.3697
0.09	151.827	0.358423	11.3697	-181.40314139368-13.6502871183876i
0.18	146.115	0.716846	5.68486	55.8192768523665-71.815978792139i
0.27	162.269	1.07527	6.27225	-98.6531999994023-18.4084958120077i
0.36	141.058	1.43369	0.958986	-6.49267004127177+13.9024031246295i
0.45	157.894	1.79211	6.86585	-74.3858962681808-80.8365854202074i
0.54	128.529	2.15054	8.11065	8.00070483740621-129.523501059703i
0.63	157.673	2.50896	8.1161	-76.6134701978378+104.849240916825i
0.72	180.731	2.86738	7.78453	121.057678+29.2979719999998i
0.81	129.096	3.22581	5.86923	-33.9215928217119-87.5670593070675i
0.9	120.413	3.58423	2.69063	-38.6329370337182+18.9948666614968i
0.99	150.077	3.94265	6.58593	-20.9182839953347+103.277808593353i
1.08	174.356	4.30108	1.18513	-14.2572059587283-12.5016528753703i
1.17	149.154	4.6595	3.07905	48.9562622276871-5.50451823373057i
1.26	149.231	5.01792	6.82201	-108.725372656055-9.64380307093872i
1.35	168.087	5.37634	8.7605	-107.675909551541-89.7384277775643i
1.44	186.356	5.73477	2.13762	34.2019660000001
1.53	181.231	6.09319	8.7605	-107.67590955154+89.7384277775644i
1.62	154.644	6.45161	6.82201	-108.725372656055+9.64380307093894i
1.71	145.452	6.81004	3.07905	48.9562622276871+5.50451823373025i
1.8	168.413	7.16846	1.18513	-14.2572059587283+12.5016528753703i
1.89	137.779	7.52688	6.58593	-20.9182839953349-103.277808593354i
1.98	182.769	7.8853	2.69063	-38.6329370337183-18.9948666614969i
2.07	140.49	8.24373	5.86923	-33.9215928217115+87.5670593070673i
2.16	144.788	8.60215	7.78453	121.057678-29.2979719999998i
2.25	128.173	8.96057	8.1161	-76.6134701978379-104.849240916826i
2.34	147.038	9.319	8.11065	8.00070483740641+129.523501059703i
2.43	144.433	9.67742	6.86585	-74.3858962681804+80.8365854202074i
2.52	156.702	10.0358	0.958986	-6.49267004127179-13.9024031246295i
2.61	143.25	10.3943	6.27225	-98.6531999994021+18.4084958120079i
2.7	120.885	10.7527	5.68486	55.8192768523666+71.8159787921389i
2.79	139.221	11.1111	11.3697	-181.40314139368+13.650287118388i
B21
Time	Data	FFT Freq	FFT Mag	FFT Complex			Max
0	201.15	0	290.473	4647.574952			18.0155
0.09	175.05	0.358423	10.9616	125.220780344677+122.800407062072i
0.18	137.825	0.716846	10.7604	39.5924861407023+167.552484916663i
0.27	101.825	1.07527	6.99015	107.550322066411+30.6865463024838i
0.36	115.25	1.43369	18.0155	265.814110716842-111.489879537813i
0.45	126.05	1.79211	13.3451	207.231943960455+51.4455878819247i
0.54	129.75	2.15054	4.73943	31.7961543765925+68.8427962252129i
0.63	145.225	2.50896	12.2912	146.790457988239-130.870994117473i
0.72	128.9	2.86738	4.39761	62.049988+33.1750480000001i
0.81	155.375	3.22581	4.76162	-60.1836346972844+46.714325241072i
0.9	179.3	3.58423	8.66078	132.669498083544+40.0140566750225i
0.99	114.85	3.94265	7.15643	-95.8842642512522-62.586810400535i
1.08	134.3	4.30108	10.6962	-12.1141587168419+170.710072462187i
1.17	155.85	4.6595	3.19114	-44.3650017470338+25.2721862776111i
1.26	118.45	5.01792	4.96957	-15.558138600838-77.9762066335274i
1.35	150.625	5.37634	5.51196	53.6393963357892+70.0037646782039i
1.44	146.15	5.73477	6.20469	-99.2750239999996
1.53	121.5	6.09319	5.51196	53.6393963357888-70.0037646782039i
1.62	137.3	6.45161	4.96957	-15.558138600838+77.9762066335276i
1.71	178.35	6.81004	3.19114	-44.3650017470339-25.2721862776108i
1.8	117.975	7.16846	10.6962	-12.1141587168423-170.710072462187i
1.89	127.725	7.52688	7.15643	-95.8842642512522+62.5868104005355i
1.98	99.65	7.8853	8.66078	132.669498083544-40.0140566750227i
2.07	167	8.24373	4.76162	-60.1836346972847-46.7143252410716i
2.16	171.275	8.60215	4.39761	62.049988-33.1750480000001i
2.25	171.8	8.96057	12.2912	146.790457988239+130.870994117473i
2.34	169.15	9.319	4.73943	31.7961543765923-68.8427962252128i
2.43	147.025	9.67742	13.3451	207.231943960455-51.4455878819251i
2.52	153.1	10.0358	18.0155	265.814110716842+111.489879537813i
2.61	136.775	10.3943	6.99015	107.550322066411-30.686546302484i
2.7	134.625	10.7527	10.7604	39.5924861407019-167.552484916663i
2.79	198.4	11.1111	10.9616	125.220780344676-122.800407062072i
B22
Time	Data	FFT Freq	FFT Mag	FFT Complex			Max
0	111.625	0	509.039	8144.625			41.5234
0.09	270.625	0.358423	30.5756	-475.035284058324+116.905291729072i
0.18	291.375	0.716846	7.67032	11.8548947621804-122.151189561685i
0.27	221.5	1.07527	24.8503	-163.813856525096+362.291131618556i
0.36	168.875	1.43369	41.5234	-517.185794773342-417.028372646398i
0.45	372	1.79211	5.49064	-55.6750282555346-67.9556355827262i
0.54	165.75	2.15054	21.2316	-304.375888269213-150.849395790811i
0.63	217.625	2.50896	14.3175	-20.6377702303384-228.149229550002i
0.72	245.5	2.86738	33.7151	14.3749999999997-539.25i
0.81	322.375	3.22581	23.1599	-368.129698268381+42.3506979829647i
0.9	228.125	3.58423	34.1388	-519.366039052289+169.163690352375i
0.99	265.75	3.94265	28.8729	-432.195017356769-163.158833632815i
1.08	269	4.30108	34.4205	529.685794773341-150.7783726464i
1.17	270.375	4.6595	11.5208	-159.24041269274+92.8507767911187i
1.26	289.125	5.01792	38.9087	530.88703255932-325.138103418499i
1.35	116.125	5.37634	25.3872	-340.272932612817-221.831937515308i
1.44	363.5	5.73477	2.14844	-34.375
1.53	235.25	6.09319	25.3872	-340.272932612816+221.831937515309i
1.62	378.125	6.45161	38.9087	530.887032559322+325.138103418498i
1.71	367.875	6.81004	11.5208	-159.24041269274-92.8507767911191i
1.8	272.875	7.16846	34.4205	529.685794773342+150.778372646398i
1.89	351.125	7.52688	28.8729	-432.195017356768+163.158833632816i
1.98	195.625	7.8853	34.1388	-519.366039052289-169.163690352374i
2.07	152.375	8.24373	23.1599	-368.129698268381-42.3506979829644i
2.16	299.875	8.60215	33.7151	14.3750000000003+539.25i
2.25	244.25	8.96057	14.3175	-20.637770230338+228.149229550002i
2.34	179.125	9.319	21.2316	-304.375888269212+150.849395790812i
2.43	317.875	9.67742	5.49064	-55.6750282555342+67.9556355827257i
2.52	303.5	10.0358	41.5234	-517.185794773341+417.0283726464i
2.61	248.375	10.3943	24.8503	-163.813856525097-362.291131618556i
2.7	293.125	10.7527	7.67032	11.8548947621808+122.151189561685i
2.79	116	11.1111	30.5756	-475.035284058324-116.905291729072i
B23
Time	Data	FFT Freq	FFT Mag	FFT Complex			Max
0	243.663	0	456.364	7301.817198			25.944
0.09	286.837	0.358423	4.15469	37.5210628675298-54.8734750168108i
0.18	248.106	0.716846	6.3395	-66.5827469543612-76.5192075969462i
0.27	247.74	1.07527	16.7603	-110.793006783798-244.207589697976i
0.36	217.846	1.43369	8.363	62.3671731051872-118.384690550405i
0.45	266.75	1.79211	11.4712	45.5898311993105-177.786922183437i
0.54	186.721	2.15054	13.2242	-45.5305833953574-206.630127088537i
0.63	269.942	2.50896	8.56575	-83.6335699644227-108.57576955304i
0.72	231.692	2.86738	25.6518	393.221223-117.596037i
0.81	241.673	3.22581	14.8545	-232.216471952497-50.6329778624721i
0.9	173.413	3.58423	9.12535	106.286410877317-100.104011390797i
0.99	224.548	3.94265	15.6757	-250.781806969963-3.8317037279828i
1.08	238.587	4.30108	17.6137	175.286696894812-220.673142550406i
1.17	267.779	4.6595	9.76424	124.332922687329+94.5962381264164i
1.26	197.49	5.01792	6.93144	22.4421514724009-108.608695899207i
1.35	199.413	5.37634	25.944	48.05794291651-412.312785957304i
1.44	296.404	5.73477	2.76743	44.2788080000005
1.53	228.183	6.09319	25.944	48.0579429165114+412.312785957303i
1.62	146.394	6.45161	6.93144	22.4421514724013+108.608695899206i
1.71	251.087	6.81004	9.76424	124.332922687329-94.5962381264172i
1.8	243.404	7.16846	17.6137	175.286696894813+220.673142550405i
1.89	174.99	7.52688	15.6757	-250.781806969962+3.83170372798344i
1.98	251.894	7.8853	9.12535	106.286410877317+100.104011390797i
2.07	190.827	8.24373	14.8545	-232.216471952497+50.6329778624724i
2.16	304.221	8.60215	25.6518	393.221223+117.596037i
2.25	219.875	8.96057	8.56575	-83.6335699644226+108.57576955304i
2.34	226.471	9.319	13.2242	-45.5305833953568+206.630127088537i
2.43	234.317	9.67742	11.4712	45.5898311993111+177.786922183437i
2.52	257.317	10.0358	8.363	62.3671731051875+118.384690550406i
2.61	187.096	10.3943	16.7603	-110.793006783798+244.207589697977i
2.7	209.423	10.7527	6.3395	-66.5827469543608+76.5192075969466i
2.79	137.712	11.1111	4.15469	37.5210628675302+54.8734750168109i
C04
Time	Data	FFT Freq	FFT Mag	FFT Complex			Max
0	192.125	0	328.422	5254.75			22.7893
0.09	213.75	0.358423	22.7893	361.686603395697-46.2255345608933i
0.18	201.125	0.716846	3.56888	-56.580041416111-7.70367389073608i
0.27	189.75	1.07527	11.4049	115.875842157374-140.965174366823i
0.36	181.75	1.43369	14.0667	103.436336368202-199.890764646288i
0.45	164.375	1.79211	5.10696	81.6569852659978-2.97988971692056i
0.54	156.125	2.15054	6.28446	-45.4370077640192+89.6997564397925i
0.63	162	2.50896	2.76057	44.0325106888447+3.47053832657609i
0.72	154.75	2.86738	8.75169	2.74999999999992-140i
0.81	187.875	3.22581	15.5658	70.7617999699562+238.789162479838i
0.9	194.5	3.58423	12.4291	-197.89209555715-19.6546897851677i
0.99	127.625	3.94265	7.15448	53.5617327586058-101.167674068743i
1.08	172.75	4.30108	13.9554	-222.186336368203-22.1407646462878i
1.17	128.375	4.6595	10.4211	129.394292529729-105.159055373056i
1.26	177.5	5.01792	9.80846	142.40914473728+65.9418798843033i
1.35	112.25	5.37634	15.8351	-252.969766766203+14.0869929379602i
1.44	116.625	5.73477	14.5156	232.25
1.53	139.5	6.09319	15.8351	-252.969766766204-14.0869929379591i
1.62	189.625	6.45161	9.80846	142.40914473728-65.9418798843037i
1.71	67	6.81004	10.4211	129.394292529729+105.159055373056i
1.8	199.25	7.16846	13.9554	-222.186336368203+22.140764646288i
1.89	142.375	7.52688	7.15448	53.5617327586059+101.167674068743i
1.98	132	7.8853	12.4291	-197.89209555715+19.6546897851682i
2.07	148.375	8.24373	15.5658	70.7617999699552-238.789162479838i
2.16	193.375	8.60215	8.75169	2.75000000000008+140i
2.25	218.5	8.96057	2.76057	44.0325106888443-3.47053832657613i
2.34	144.375	9.319	6.28446	-45.4370077640193-89.6997564397925i
2.43	190.125	9.67742	5.10696	81.6569852659977+2.97988971692048i
2.52	162.5	10.0358	14.0667	103.436336368203+199.890764646288i
2.61	130.875	10.3943	11.4049	115.875842157374+140.965174366823i
2.7	175.125	10.7527	3.56888	-56.5800414161111+7.7036738907361i
2.79	188.5	11.1111	22.7893	361.686603395697+46.2255345608923i
C07
Time	Data	FFT Freq	FFT Mag	FFT Complex			Max
0	131.5	0	199.672	3194.75			21.9937
0.09	70.75	0.358423	5.7454	19.0788318877324+89.9246950807781i
0.18	122.5	0.716846	2.13555	29.4061406500709-17.4006525384682i
0.27	80.75	1.07527	5.08196	-75.0685411747306+31.2451647970681i
0.36	80.875	1.43369	2.2553	-35.3574945521653-7.20799961555358i
0.45	93.875	1.79211	21.9937	349.900229121903-37.4536219411162i
0.54	118.375	2.15054	8.24215	-111.371505351695-70.6204690889451i
0.63	119.375	2.50896	4.38556	67.2615207902007+19.989263543709i
0.72	96.875	2.86738	7.91275	37.2500000000001+121i
0.81	92.125	3.22581	5.03532	-36.7287800229909+71.7059003103693i
0.9	28	3.58423	1.82277	-29.0934837526353-2.03237397232093i
0.99	106.875	3.94265	14.85	159.460461408277+176.143345898386i
1.08	96.875	4.30108	2.24317	20.8574945521652-29.2079996155536i
1.17	118.75	4.6595	13.2769	32.7193043051629+209.895650133414i
1.26	117.25	5.01792	7.245	-57.4411515457402+100.687442578156i
1.35	91.75	5.37634	12.1745	166.376973684446-101.305150655718i
1.44	46.125	5.73477	3.82812	-61.25
1.53	126.375	6.09319	12.1745	166.376973684446+101.305150655718i
1.62	92.375	6.45161	7.245	-57.4411515457405-100.687442578156i
1.71	146.625	6.81004	13.2769	32.7193043051623-209.895650133413i
1.8	127.625	7.16846	2.24317	20.8574945521653+29.2079996155536i
1.89	69.5	7.52688	14.85	159.460461408277-176.143345898386i
1.98	82.125	7.8853	1.82277	-29.0934837526353+2.03237397232084i
2.07	89.375	8.24373	5.03532	-36.7287800229911-71.705900310369i
2.16	122.875	8.60215	7.91275	37.2499999999999-121i
2.25	84	8.96057	4.38556	67.2615207902005-19.9892635437091i
2.34	134	9.319	8.24215	-111.371505351695+70.6204690889452i
2.43	119.375	9.67742	21.9937	349.900229121903+37.4536219411153i
2.52	99.25	10.0358	2.2553	-35.3574945521652+7.20799961555364i
2.61	98.125	10.3943	5.08196	-75.0685411747306-31.2451647970676i
2.7	70.125	10.7527	2.13555	29.4061406500709+17.4006525384681i
2.79	120.375	11.1111	5.7454	19.0788318877323-89.9246950807781i
C09
Time	Data	FFT Freq	FFT Mag	FFT Complex			Max
0	193.75	0	225.625	3610			34.4057
0.09	133.75	0.358423	12.8672	-12.8103284570247+205.476505892885i
0.18	114.5	0.716846	13.2468	-12.3614763100027+211.587884732804i
0.27	6.75	1.07527	7.58251	112.295123011857+45.9170835113513i
0.36	48.125	1.43369	34.4057	546.528372646399+65.9363363682023i
0.45	77.25	1.79211	16.5371	253.586293575713-75.5235655297005i
0.54	72.375	2.15054	3.73082	-27.5106243086614-52.9758589616377i
0.63	178.375	2.50896	19.814	198.849461296138-246.907341746726i
0.72	120	2.86738	6.52998	-9.99999999999994+104i
0.81	85.75	3.22581	12.5758	187.425106692192+73.2007915935802i
0.9	163.5	3.58423	8.47201	-133.218190587064-25.0458173011917i
0.99	64.25	3.94265	14.3828	-180.055797852635-143.308398634032i
1.08	80.625	4.30108	16.2848	-21.2783726463984+259.686336368203i
1.17	106.5	4.6595	15.5032	221.77310065972+111.11365407147i
1.26	133.25	5.01792	7.5986	-87.9097087942723-83.9820736067499i
1.35	170.375	5.37634	11.613	123.93704107404-138.433957102357i
1.44	80.625	5.73477	16.9688	271.5
1.53	100	6.09319	11.613	123.93704107404+138.433957102357i
1.62	135.25	6.45161	7.5986	-87.9097087942722+83.9820736067499i
1.71	108.875	6.81004	15.5032	221.77310065972-111.113654071471i
1.8	87.125	7.16846	16.2848	-21.2783726463991-259.686336368202i
1.89	87.125	7.52688	14.3828	-180.055797852635+143.308398634033i
1.98	118.25	7.8853	8.47201	-133.218190587063+25.0458173011919i
2.07	111.375	8.24373	12.5758	187.425106692192-73.2007915935806i
2.16	219.625	8.60215	6.52998	-10.0000000000001-104i
2.25	114.625	8.96057	19.814	198.849461296138+246.907341746726i
2.34	122.875	9.319	3.73082	-27.5106243086614+52.9758589616376i
2.43	105.5	9.67742	16.5371	253.586293575713+75.5235655297001i
2.52	135.5	10.0358	34.4057	546.528372646399-65.936336368203i
2.61	77.625	10.3943	7.58251	112.295123011857-45.917083511351i
2.7	115.375	10.7527	13.2468	-12.3614763100031-211.587884732804i
2.79	141.125	11.1111	12.8672	-12.810328457025-205.476505892885i
C11
Time	Data	FFT Freq	FFT Mag	FFT Complex			Max
0	133.875	0	174.156	2786.5			29.6153
0.09	129.375	0.358423	13.5483	200.959238753239+81.2772066633815i
0.18	127	0.716846	20.9166	302.781601061825-142.56282082038i
0.27	109.75	1.07527	28.7855	-11.3172120441727+460.428388347107i
0.36	17.25	1.43369	29.6153	193.066202090034-432.728891488805i
0.45	78.375	1.79211	7.48925	64.6225743688889-100.909237173221i
0.54	63.25	2.15054	4.9039	73.8477685363347+26.5114572083753i
0.63	125.375	2.50896	10.8592	-82.3105365104646-153.013688817358i
0.72	56.375	2.86738	4.2993	-49.875+47.375i
0.81	109.625	3.22581	7.85066	-48.7195450886492+115.777375472804i
0.9	138	3.58423	9.86	128.26440682561+91.850291973207i
0.99	19.75	3.94265	10.6775	60.896600712669-159.618661724165i
1.08	54.875	4.30108	16.954	23.1837979099662+270.271108511195i
1.17	10.5	4.6595	12.2442	140.734111825687+136.284368229506i
1.26	8.375	5.01792	12.1944	-43.3937764237702-190.223986055548i
1.35	100.5	5.37634	5.10611	-80.865232017196+11.6336753868881i
1.44	103.375	5.73477	15.3906	-246.25
1.53	123.25	6.09319	5.10611	-80.8652320171962-11.6336753868877i
1.62	132.5	6.45161	12.1944	-43.3937764237698+190.223986055548i
1.71	152	6.81004	12.2442	140.734111825686-136.284368229507i
1.8	94.125	7.16846	16.954	23.1837979099657-270.271108511195i
1.89	97.125	7.52688	10.6775	60.8966007126696+159.618661724165i
1.98	10.375	7.8853	9.86	128.26440682561-91.8502919732071i
2.07	35.625	8.24373	7.85066	-48.7195450886494-115.777375472803i
2.16	65.5	8.60215	4.2993	-49.875-47.375i
2.25	63.75	8.96057	10.8592	-82.3105365104643+153.013688817358i
2.34	108.25	9.319	4.9039	73.8477685363344-26.5114572083752i
2.43	108.125	9.67742	7.48925	64.622574368889+100.909237173221i
2.52	84.75	10.0358	29.6153	193.066202090034+432.728891488805i
2.61	122.5	10.3943	28.7855	-11.3172120441743-460.428388347106i
2.7	72.25	10.7527	20.9166	302.781601061825+142.56282082038i
2.79	130.75	11.1111	13.5483	200.959238753239-81.2772066633824i
C12
Time	Data	FFT Freq	FFT Mag	FFT Complex			Max
0	150.208	0	287.655	4602.486298			34.7822
0.09	135.792	0.358423	15.3218	183.795418653483+162.225630252735i
0.18	120.597	0.716846	28.9844	161.856712026913+434.587749239381i
0.27	123.681	1.07527	20.6651	-322.162202864324-74.4001458496471i
0.36	87.3333	1.43369	21.0624	332.201276855751+56.6562307052488i
0.45	215.861	1.79211	4.69686	10.5992370971133+74.3985201605174i
0.54	42.3889	2.15054	12.4697	198.759353076253+17.3536078482031i
0.63	153.694	2.50896	18.0969	103.609339646278+270.379269821925i
0.72	191.444	2.86738	22.3743	73.3055120000002+350.402648i
0.81	75.8889	3.22581	16.9252	-249.997661675717-104.092115951658i
0.9	106.764	3.58423	23.4829	-345.965255253716-146.553923976099i
0.99	161.75	3.94265	26.3864	-226.289886319797+356.414099556049i
1.08	118.153	4.30108	3.54902	56.4098671442493-6.51051729475105i
1.17	140.278	4.6595	10.49	153.882960522388-67.0100315536543i
1.26	145.375	5.01792	34.7822	-140.92864184945-538.375326584922i
1.35	211.875	5.37634	23.608	374.117970940576-52.0933886203861i
1.44	146.764	5.73477	32.638	-522.208282
1.53	241.556	6.09319	23.608	374.117970940577+52.0933886203852i
1.62	31.7361	6.45161	34.7822	-140.928641849449+538.375326584922i
1.71	168.986	6.81004	10.49	153.882960522389+67.010031553654i
1.8	27.1389	7.16846	3.54902	56.4098671442492+6.51051729475135i
1.89	94.9167	7.52688	26.3864	-226.289886319797-356.414099556048i
1.98	96.0139	7.8853	23.4829	-345.965255253716+146.5539239761i
2.07	198.069	8.24373	16.9252	-249.997661675717+104.092115951659i
2.16	137.097	8.60215	22.3743	73.3055119999998-350.402648i
2.25	139.639	8.96057	18.0969	103.609339646277-270.379269821925i
2.34	216.819	9.319	12.4697	198.759353076252-17.3536078482035i
2.43	216.153	9.67742	4.69686	10.5992370971131-74.3985201605176i
2.52	198.583	10.0358	21.0624	332.20127685575-56.656230705249i
2.61	62.0417	10.3943	20.6651	-322.162202864324+74.4001458496477i
2.7	223.722	10.7527	28.9844	161.856712026912-434.587749239381i
2.79	222.167	11.1111	15.3218	183.795418653482-162.225630252736i
C16
Time	Data	FFT Freq	FFT Mag	FFT Complex			Max
0	186.375	0	345.768	5532.291656			18.5129
0.09	160.917	0.358423	10.5354	146.244152529938+83.8282615976607i
0.18	149.375	0.716846	5.80899	77.5625412533847+51.2115635910008i
0.27	197.792	1.07527	8.99773	-101.589399970807-102.005643804632i
0.36	193.292	1.43369	3.27219	21.8172294712097+47.5926219751611i
0.45	195.583	1.79211	11.0646	4.83989479588317+176.966977968574i
0.54	151.333	2.15054	18.5129	143.10486742943+259.343896464326i
0.63	198.083	2.50896	6.79189	-80.8488766320035+72.6131683405413i
0.72	98.8333	2.86738	16.1046	-215.124969+141.833313i
0.81	151.042	3.22581	0.257127	-1.02888056799686+3.98329440964807i
0.9	189.042	3.58423	10.8127	-22.8062438465349-171.493847313701i
0.99	176.083	3.94265	16.6365	-92.6200035118013-249.551151902963i
1.08	142.625	4.30108	5.19201	71.43252652879-42.4073160248388i
1.17	158.667	4.6595	7.25922	109.885339456184-37.6223463339624i
1.26	181	5.01792	14.0204	218.80558316372-49.4594321870262i
1.35	183.958	5.37634	7.49561	-37.5487300993965-113.900184991025i
1.44	192.958	5.73477	3.28386	-52.5417179999999
1.53	146.958	6.09319	7.49561	-37.5487300993963+113.900184991025i
1.62	177.333	6.45161	14.0204	218.80558316372+49.4594321870258i
1.71	151	6.81004	7.25922	109.885339456185+37.6223463339619i
1.8	151.917	7.16846	5.19201	71.43252652879+42.4073160248388i
1.89	170.5	7.52688	16.6365	-92.6200035118006+249.551151902963i
1.98	166.75	7.8853	10.8127	-22.8062438465345+171.493847313702i
2.07	162.917	8.24373	0.257127	-1.02888056799683-3.9832944096479i
2.16	176.333	8.60215	16.1046	-215.124969-141.833313i
2.25	194.042	8.96057	6.79189	-80.8488766320039-72.613168340541i
2.34	200.5	9.319	18.5129	143.10486742943-259.343896464326i
2.43	216.542	9.67742	11.0646	4.83989479588281-176.966977968574i
2.52	120.042	10.0358	3.27219	21.8172294712097-47.5926219751611i
2.61	147.583	10.3943	8.99773	-101.589399970807+102.005643804632i
2.7	262.167	10.7527	5.80899	77.5625412533845-51.2115635910009i
2.79	180.75	11.1111	10.5354	146.244152529937-83.8282615976612i
C20
Time	Data	FFT Freq	FFT Mag	FFT Complex			Max
0	275.062	0	532.254	8516.0625			14.7649
0.09	288.25	0.358423	9.16532	39.4343174575622-141.243561449491i
0.18	236.188	0.716846	9.63266	150.477126104922-33.3223951453085i
0.27	256.25	1.07527	13.9109	-97.5762681324404+200.045002910708i
0.36	305.375	1.43369	7.02844	-112.290699429436+6.07865033333794i
0.45	271.062	1.79211	1.44031	19.0464206501509-12.9733354825807i
0.54	284.375	2.15054	11.1695	174.629723739034-37.980446813505i
0.63	297.75	2.50896	9.72783	122.884323570481+95.5243352301116i
0.72	231.312	2.86738	6.89272	-109.25-15.0625i
0.81	279.5	3.22581	4.7794	68.1572175109518-34.6744321095506i
0.9	281.812	3.58423	6.81481	17.5337501751319-107.617901627456i
0.99	242.562	3.94265	14.7649	77.3851466453948-223.204886675152i
1.08	278.25	4.30108	9.4025	-150.209300570564+8.32865033333798i
1.17	252.875	4.6595	11.8006	52.4347623664475+181.382300585379i
1.26	257.562	5.01792	10.4691	-130.140600019088-105.45984995926i
1.35	293.75	5.37634	8.97067	131.234079931452+58.1265200780898i
1.44	223.438	5.73477	13.8477	-221.5625
1.53	325.188	6.09319	8.97067	131.234079931452-58.1265200780899i
1.62	268.438	6.45161	10.4691	-130.140600019088+105.45984995926i
1.71	287.688	6.81004	11.8006	52.434762366447-181.382300585379i
1.8	231.875	7.16846	9.4025	-150.209300570564-8.32865033333794i
1.89	288.625	7.52688	14.7649	77.3851466453956+223.204886675152i
1.98	250.062	7.8853	6.81481	17.533750175132+107.617901627456i
2.07	234.625	8.24373	4.7794	68.1572175109519+34.6744321095506i
2.16	214.062	8.60215	6.89272	-109.25+15.0625i
2.25	207.188	8.96057	9.72783	122.884323570481-95.5243352301116i
2.34	278.25	9.319	11.1695	174.629723739034+37.9804468135048i
2.43	292.688	9.67742	1.44031	19.0464206501512+12.9733354825806i
2.52	259.625	10.0358	7.02844	-112.290699429436-6.07865033333798i
2.61	279.25	10.3943	13.9109	-97.5762681324411-200.045002910707i
2.7	271.562	10.7527	9.63266	150.477126104922+33.3223951453083i
2.79	271.562	11.1111	9.16532	39.4343174575626+141.243561449491i
C21
Time	Data	FFT Freq	FFT Mag	FFT Complex			Max
0	71.875	0	87.2891	1396.625			23.9698
0.09	7.25	0.358423	20.6364	-105.651727503083+312.822805885231i
0.18	11.5	0.716846	23.9698	193.615732901644+331.055706677399i
0.27	27	1.07527	4.77451	-65.1353762509434-39.9142535055712i
0.36	1.875	1.43369	8.84513	-24.3034540450585+139.419678887548i
0.45	4.75	1.79211	8.03804	10.4526590654643-128.183116173876i
0.54	20.5	2.15054	14.9092	199.68901320969+130.495442752122i
0.63	4.25	2.50896	8.9405	-89.4069942882473+111.665313802717i
0.72	13	2.86738	6.27713	-96.875-26.5i
0.81	1	3.22581	8.1274	108.703866556558+71.368305370609i
0.9	30.25	3.58423	8.13112	86.6623846880661-97.0314057306746i
0.99	61	3.94265	8.69736	26.1797547038535+136.67297659574i
1.08	12.375	4.30108	12.6911	190.303454045058-70.8303211124526i
1.17	71.5	4.6595	3.22489	-51.0785129703256+7.30549392240437i
1.26	105	5.01792	4.84623	77.5328692006008+1.02885819460315i
1.35	54.125	5.37634	6.27769	32.9363306867236+94.8894521114824i
1.44	88.5	5.73477	5.24219	-83.875
1.53	62.625	6.09319	6.27769	32.9363306867232-94.8894521114824i
1.62	5.75	6.45161	4.84623	77.5328692006007-1.02885819460303i
1.71	30.875	6.81004	3.22489	-51.0785129703257-7.30549392240414i
1.8	34.5	7.16846	12.6911	190.303454045059+70.8303211124524i
1.89	86.875	7.52688	8.69736	26.1797547038532-136.67297659574i
1.98	52	7.8853	8.13112	86.6623846880662+97.0314057306749i
2.07	33.5	8.24373	8.1274	108.703866556558-71.3683053706094i
2.16	8	8.60215	6.27713	-96.875+26.5i
2.25	70.75	8.96057	8.9405	-89.4069942882475-111.665313802717i
2.34	88.25	9.319	14.9092	199.689013209689-130.495442752122i
2.43	85.375	9.67742	8.03804	10.4526590654648+128.183116173876i
2.52	49.625	10.0358	8.84513	-24.3034540450587-139.419678887547i
2.61	78.625	10.3943	4.77451	-65.1353762509432+39.9142535055713i
2.7	63.375	10.7527	23.9698	193.615732901643-331.0557066774i
2.79	60.75	11.1111	20.6364	-105.651727503083-312.82280588523i
C22
Time	Data	FFT Freq	FFT Mag	FFT Complex			Max
0	171.214	0	338.201	5411.214234			14.3438
0.09	189.339	0.358423	9.03755	-143.912255128269+14.094617657706i
0.18	152.786	0.716846	11.1207	159.632606234835-78.5921328809045i
0.27	172.518	1.07527	7.95655	69.0708767354876+106.937942653851i
0.36	126.411	1.43369	2.68599	19.8806688250713+38.1010298394935i
0.45	155.286	1.79211	13.8887	218.591437412418-39.9896713665142i
0.54	178.821	2.15054	5.41282	-86.0041005666231+10.1857253670756i
0.63	186.696	2.50896	6.89637	-70.44841142871-84.9257029437745i
0.72	155.554	2.86738	2.9757	16.9285569999999-44.5000309999998i
0.81	171.25	3.22581	11.9213	137.330241982701+132.373149550645i
0.9	129.821	3.58423	5.68446	-56.1418450148819+71.5558791050771i
0.99	189.125	3.94265	4.66611	24.6382922470129+70.4751424906345i
1.08	147.411	4.30108	7.03303	-80.0234968250713-79.1132641605066i
1.17	193.893	4.6595	7.83921	-89.8685208967824-87.4967956866608i
1.26	186.893	5.01792	1.64579	-23.9866606533303-10.8648031429027i
1.35	184.518	5.37634	9.28287	52.8842270761418-138.791970045534i
1.44	146.429	5.73477	14.3438	-229.500059999999
1.53	195.839	6.09319	9.28287	52.8842270761422+138.791970045534i
1.62	190.268	6.45161	1.64579	-23.9866606533303+10.8648031429029i
1.71	195.732	6.81004	7.83921	-89.8685208967823+87.4967956866613i
1.8	207.875	7.16846	7.03303	-80.0234968250712+79.1132641605066i
1.89	192.375	7.52688	4.66611	24.6382922470127-70.4751424906344i
1.98	144.429	7.8853	5.68446	-56.1418450148822-71.555879105077i
2.07	140.554	8.24373	11.9213	137.330241982701-132.373149550646i
2.16	163.714	8.60215	2.9757	16.928557+44.5000309999998i
2.25	184.696	8.96057	6.89637	-70.4484114287099+84.9257029437748i
2.34	141.304	9.319	5.41282	-86.0041005666233-10.1857253670755i
2.43	126.179	9.67742	13.8887	218.591437412419+39.9896713665136i
2.52	185.286	10.0358	2.68599	19.8806688250712-38.1010298394935i
2.61	149.75	10.3943	7.95655	69.0708767354874-106.937942653851i
2.7	162.643	10.7527	11.1207	159.632606234836+78.592132880904i
2.79	192.607	11.1111	9.03755	-143.912255128269-14.0946176577056i
C23
Time	Data	FFT Freq	FFT Mag	FFT Complex			Max
0	225.545	0	288.546	4616.738648			34.7455
0.09	185.466	0.358423	19.1971	290.32953079005-100.259099934059i
0.18	137.489	0.716846	13.0463	187.972245227168+90.7687914894296i
0.27	171.25	1.07527	22.2527	266.322798041608+236.301898008365i
0.36	93.3523	1.43369	14.223	226.711806702134+19.7179767505828i
0.45	98.2727	1.79211	10.9965	60.8573727442513-165.083985640258i
0.54	161.705	2.15054	12.9759	205.73148013778-27.8935563885008i
0.63	141.716	2.50896	11.0752	-81.924191842644+157.128669015987i
0.72	230.841	2.86738	8.05623	-7.29550099999999+128.693085i
0.81	74.9091	3.22581	7.28309	12.8903401757491+115.81421828552i
0.9	217.33	3.58423	21.1623	228.867123638013-249.534620808032i
0.99	131.818	3.94265	17.0155	-32.9481339688209+270.246260616901i
1.08	107.477	4.30108	12.0083	192.015365297866+6.71803475058296i
1.17	142.989	4.6595	13.0326	33.6643027379519-205.786411192299i
1.26	125.25	5.01792	16.0905	-170.116501002961-193.235796930101i
1.35	107.261	5.37634	34.7455	34.9898693218567+554.82601387765i
1.44	152.523	5.73477	18.4638	-295.42035
1.53	183.375	6.09319	34.7455	34.9898693218552-554.82601387765i
1.62	50.3523	6.45161	16.0905	-170.116501002961+193.235796930102i
1.71	164.807	6.81004	13.0326	33.6643027379521+205.786411192299i
1.8	115.682	7.16846	12.0083	192.015365297866-6.71803475058292i
1.89	170.682	7.52688	17.0155	-32.9481339688215-270.246260616901i
1.98	103.057	7.8853	21.1623	228.867123638013+249.534620808032i
2.07	183.477	8.24373	7.28309	12.8903401757482-115.814218285519i
2.16	34.1136	8.60215	8.05623	-7.29550100000013-128.693085i
2.25	139.557	8.96057	11.0752	-81.9241918426445-157.128669015987i
2.34	133.568	9.319	12.9759	205.73148013778+27.8935563885007i
2.43	167.511	9.67742	10.9965	60.857372744251+165.083985640258i
2.52	117.148	10.0358	14.223	226.711806702134-19.7179767505829i
2.61	168.443	10.3943	22.2527	266.322798041608-236.301898008366i
2.7	155.227	10.7527	13.0463	187.972245227168-90.7687914894297i
2.79	224.545	11.1111	19.1971	290.32953079005+100.259099934058i
D01
Time	Data	FFT Freq	FFT Mag	FFT Complex			Max
0	176.554	0	373.846	5981.535768			11.4163
0.09	181.321	0.358423	2.75333	42.5557262963064-11.3886208916193i
0.18	201.804	0.716846	3.56944	-18.4099739785622+54.0624175079882i
0.27	188.821	1.07527	2.45715	2.56830605921638-39.2304420408934i
0.36	194.054	1.43369	6.6374	-106.181826725924-1.87503298492431i
0.45	194.196	1.79211	2.38724	-9.33829062014533-37.0367482141948i
0.54	178.875	2.15054	4.95663	-73.5400308191393+29.6872051077381i
0.63	167.089	2.50896	1.98527	-21.2740767214765-23.5877824210044i
0.72	208.893	2.86738	3.00402	39.142883-27.8928230000001i
0.81	171.143	3.22581	6.10107	-66.4178337253213-71.5386472042096i
0.9	195.161	3.58423	4.48617	56.8483377680447-43.822824143679i
0.99	182.268	3.94265	6.83392	17.5064703543925+107.932209879405i
1.08	197.5	4.30108	5.68966	65.0390047259235+63.6963790150753i
1.17	202.679	4.6595	4.57608	52.8611106176624+50.660306678685i
1.26	184.125	5.01792	5.89111	-92.3269209703431+18.9809722565714i
1.35	187.821	5.37634	11.4163	15.3955157393659+182.010776951154i
1.44	172.321	5.73477	8.79242	-140.678714
1.53	184.643	6.09319	11.4163	15.3955157393653-182.010776951154i
1.62	148.643	6.45161	5.89111	-92.3269209703432-18.9809722565712i
1.71	209.482	6.81004	4.57608	52.8611106176622-50.6603066786851i
1.8	185.839	7.16846	5.68966	65.0390047259234-63.6963790150755i
1.89	184.821	7.52688	6.83392	17.5064703543923-107.932209879405i
1.98	171.804	7.8853	4.48617	56.8483377680448+43.8228241436788i
2.07	198.232	8.24373	6.10107	-66.4178337253211+71.5386472042098i
2.16	171.839	8.60215	3.00402	39.142883+27.8928230000001i
2.25	193.946	8.96057	1.98527	-21.2740767214764+23.5877824210044i
2.34	191.107	9.319	4.95663	-73.5400308191393-29.687205107738i
2.43	197.071	9.67742	2.38724	-9.33829062014531+37.0367482141949i
2.52	172.786	10.0358	6.6374	-106.181826725924+1.87503298492445i
2.61	231.75	10.3943	2.45715	2.5683060592165+39.2304420408934i
2.7	169.125	10.7527	3.56944	-18.4099739785624-54.0624175079883i
2.79	185.821	11.1111	2.75333	42.5557262963063+11.3886208916192i
D04
Time	Data	FFT Freq	FFT Mag	FFT Complex			Max
0	86.5	0	284.781	4556.5			34.0733
0.09	182.5	0.358423	9.57795	-95.7285463402823-119.669274306052i
0.18	169.375	0.716846	5.84195	54.5737753463861-75.885215973814i
0.27	120.5	1.07527	7.33631	108.107500072971-45.7281656477079i
0.36	165.125	1.43369	34.0733	-531.100964621867+123.062968850777i
0.45	190.875	1.79211	12.6044	14.3939293331367-201.155312824557i
0.54	138.25	2.15054	13.8301	74.2408285288741-208.455047371003i
0.63	109.875	2.50896	4.55667	41.6884602760798+59.8118361558325i
0.72	164.25	2.86738	8.65	-83.0000000000001-110.75i
0.81	89.25	3.22581	15.6549	-169.92132231497-184.028379649303i
0.9	141	3.58423	18.764	-281.432477036092-104.549455779981i
0.99	152.375	3.94265	7.5333	-87.4407528601221-82.9593614622802i
1.08	203.875	4.30108	5.73987	61.1009646218667+68.5629688507768i
1.17	182.875	4.6595	6.35141	-45.3022712125793-90.9661971074488i
1.26	162.5	5.01792	8.76981	-74.3821268391687-118.979624382793i
1.35	121.625	5.37634	1.29225	-16.7969969542354+12.0565270667935i
1.44	117.875	5.73477	17.0938	273.5
1.53	107.125	6.09319	1.29225	-16.7969969542353-12.0565270667938i
1.62	158	6.45161	8.76981	-74.3821268391685+118.979624382792i
1.71	141.375	6.81004	6.35141	-45.302271212579+90.9661971074487i
1.8	166.75	7.16846	5.73987	61.1009646218669-68.5629688507773i
1.89	202.375	7.52688	7.5333	-87.4407528601218+82.9593614622803i
1.98	169.625	7.8853	18.764	-281.432477036092+104.549455779981i
2.07	122.125	8.24373	15.6549	-169.921322314969+184.028379649303i
2.16	96.875	8.60215	8.65	-82.9999999999999+110.75i
2.25	45.625	8.96057	4.55667	41.6884602760796-59.8118361558327i
2.34	142.5	9.319	13.8301	74.2408285288743+208.455047371003i
2.43	164.25	9.67742	12.6044	14.3939293331371+201.155312824557i
2.52	164.75	10.0358	34.0733	-531.100964621867-123.062968850777i
2.61	125.5	10.3943	7.33631	108.107500072971+45.7281656477077i
2.7	167.75	10.7527	5.84195	54.5737753463862+75.8852159738139i
2.79	83.25	11.1111	9.57795	-95.7285463402821+119.669274306053i
D07
Time	Data	FFT Freq	FFT Mag	FFT Complex			Max
0	8.07953	0	49.8025	796.840698			12.7255
0.09	24.7159	0.358423	4.85354	54.4022327016782+55.4162447269981i
0.18	78.0909	0.716846	5.25644	74.9045005595912-38.244558988621i
0.27	2.11365	1.07527	6.68264	-106.623770230558-7.98286647666324i
0.36	6.51135	1.43369	2.40616	34.8411166518313+16.3780729364884i
0.45	35.5909	1.79211	3.08427	15.8091875580139-46.7475109100238i
0.54	59.5455	2.15054	3.50528	41.3585208137492-37.8805362035936i
0.63	6.26135	2.50896	7.54397	-113.018787686604-42.380206998774i
0.72	10.875	2.86738	12.7255	-128.227234-158.15912i
0.81	24.75	3.22581	6.61276	-83.691855402166+64.7317734703577i
0.9	2.26135	3.58423	9.03327	-45.0111783402187+137.344841845799i
0.99	8.48865	3.94265	3.593	13.0671048997923+55.9832710110815i
1.08	3.30682	4.30108	4.71231	-6.36382265183118+75.1279509364883i
1.17	35.3295	4.6595	0.919592	1.47287217207658+14.6395656907803i
1.26	9.95453	5.01792	12.3861	-2.47913503312122+198.162707060772i
1.35	39.1932	5.37634	3.9907	15.7646559877671+61.8744674424683i
1.44	33.4318	5.73477	4.41904	-70.7045860000001
1.53	38.7614	6.09319	3.9907	15.7646559877669-61.8744674424683i
1.62	33.7727	6.45161	12.3861	-2.47913503312174-198.162707060772i
1.71	0.625	6.81004	0.919592	1.47287217207657-14.6395656907803i
1.8	26.9318	7.16846	4.71231	-6.36382265183134-75.1279509364883i
1.89	35.4091	7.52688	3.593	13.0671048997923-55.9832710110816i
1.98	24.1818	7.8853	9.03327	-45.0111783402191-137.344841845799i
2.07	7.71588	8.24373	6.61276	-83.6918554021661-64.7317734703576i
2.16	13.4432	8.60215	12.7255	-128.227234+158.15912i
2.25	50.8636	8.96057	7.54397	-113.018787686604+42.3802069987741i
2.34	23.3864	9.319	3.50528	41.3585208137492+37.8805362035935i
2.43	34.2159	9.67742	3.08427	15.809187558014+46.7475109100236i
2.52	14.8409	10.0358	2.40616	34.8411166518313-16.3780729364885i
2.61	50.5455	10.3943	6.68264	-106.623770230559+7.98286647666353i
2.7	14.4545	10.7527	5.25644	74.9045005595911+38.2445589886208i
2.79	39.1932	11.1111	4.85354	54.402232701678-55.4162447269983i
D09
Time	Data	FFT Freq	FFT Mag	FFT Complex			Max
0	76.375	0	156.664	2506.625			24.5859
0.09	49	0.358423	16.8459	-211.292703179792-167.343583340365i
0.18	56.875	0.716846	9.32162	-143.787975764685-39.6169834738511i
0.27	83.125	1.07527	6.19777	-92.4013581431861-35.9939863091312i
0.36	65.625	1.43369	13.5788	181.564601333352-119.316648507218i
0.45	105.75	1.79211	4.69349	52.4981067060508+53.6967453006729i
0.54	76.625	2.15054	7.42093	92.6623078415651+74.2405291554218i
0.63	94.375	2.50896	16.6287	97.8250301397806+247.422310083243i
0.72	91.125	2.86738	10.5001	-113.625-123.75i
0.81	131.625	3.22581	6.67914	-12.1243132258377+106.176239213454i
0.9	90.875	3.58423	3.76712	59.2716115286679-10.9461321696971i
0.99	93.375	3.94265	5.1191	-61.5276977957832+54.0635498821271i
1.08	40.375	4.30108	8.8373	123.935398666648-68.0666485072175i
1.17	135.125	4.6595	8.11619	129.817511212503-3.28120428790935i
1.26	67.625	5.01792	9.59165	15.3540563944523+152.69635520103i
1.35	73.875	5.37634	4.00116	47.2054242862654-43.2436767703856i
1.44	82.625	5.73477	24.5859	-393.375
1.53	139.875	6.09319	4.00116	47.2054242862657+43.2436767703856i
1.62	80.5	6.45161	9.59165	15.354056394452-152.69635520103i
1.71	72.625	6.81004	8.11619	129.817511212503+3.28120428790906i
1.8	48.75	7.16846	8.8373	123.935398666648+68.0666485072175i
1.89	70.75	7.52688	5.1191	-61.5276977957833-54.0635498821267i
1.98	97.5	7.8853	3.76712	59.2716115286679+10.946132169697i
2.07	64	8.24373	6.67914	-12.1243132258381-106.176239213454i
2.16	62	8.60215	10.5001	-113.625+123.75i
2.25	116.25	8.96057	16.6287	97.82503013978-247.422310083243i
2.34	77.125	9.319	7.42093	92.6623078415651-74.2405291554221i
2.43	105.375	9.67742	4.69349	52.4981067060509-53.6967453006733i
2.52	4.625	10.0358	13.5788	181.564601333352+119.316648507218i
2.61	38.5	10.3943	6.19777	-92.4013581431857+35.9939863091314i
2.7	38	10.7527	9.32162	-143.787975764685+39.6169834738514i
2.79	76.375	11.1111	16.8459	-211.292703179792+167.343583340365i
D12
Time	Data	FFT Freq	FFT Mag	FFT Complex			Max
0	252.5	0	507.445	8119.125			26.0229
0.09	302.5	0.358423	5.68731	64.6937652213152-63.9935064943681i
0.18	207.125	0.716846	15.8376	-205.473970834916+148.298400732416i
0.27	179.625	1.07527	12.2777	-186.488470183542-61.7391100284668i
0.36	324.5	1.43369	3.37665	-23.3915360203879-48.70004069933i
0.45	284.75	1.79211	16.3122	25.5110666737233-259.745308075502i
0.54	255	2.15054	23.2081	313.870682637742+198.421886140717i
0.63	233.375	2.50896	26.0229	329.706496305249-254.272346288655i
0.72	275.375	2.86738	16.4324	257.75-51.875i
0.81	272.5	3.22581	14.6588	-17.9996402500531-233.848391585073i
0.9	312.125	3.58423	9.45244	150.553811661148+14.3799492080562i
0.99	213.625	3.94265	9.52133	-152.285779751439-4.11196169583101i
1.08	250.75	4.30108	19.5336	-216.608463979612+225.29995930067i
1.17	245.875	4.6595	10.7769	-140.155214383222+100.441963565956i
1.26	236.375	5.01792	22.0245	-329.950523463973-123.743536200245i
1.35	329.25	5.37634	11.852	129.017776367968+138.978175423965i
1.44	246	5.73477	2.28906	-36.625
1.53	211.625	6.09319	11.852	129.017776367967-138.978175423966i
1.62	171.375	6.45161	22.0245	-329.950523463973+123.743536200246i
1.71	285.375	6.81004	10.7769	-140.155214383222-100.441963565956i
1.8	231.875	7.16846	19.5336	-216.608463979612-225.29995930067i
1.89	250.25	7.52688	9.52133	-152.285779751439+4.11196169583113i
1.98	231.75	7.8853	9.45244	150.553811661148-14.3799492080564i
2.07	254.625	8.24373	14.6588	-17.9996402500527+233.848391585073i
2.16	240.875	8.60215	16.4324	257.75+51.875i
2.25	248.75	8.96057	26.0229	329.70649630525+254.272346288654i
2.34	323.75	9.319	23.2081	313.870682637741-198.421886140718i
2.43	262.5	9.67742	16.3122	25.5110666737243+259.745308075502i
2.52	327.625	10.0358	3.37665	-23.391536020388+48.7000406993297i
2.61	248.625	10.3943	12.2777	-186.488470183542+61.7391100284677i
2.7	154.25	10.7527	15.8376	-205.473970834916-148.298400732416i
2.79	254.625	11.1111	5.68731	64.6937652213153+63.9935064943685i
D18
Time	Data	FFT Freq	FFT Mag	FFT Complex			Max
0	157.625	0	225.078	3601.25			28.9648
0.09	68.875	0.358423	10.4914	164.264442530984+34.5660144633971i
0.18	132.625	0.716846	9.46054	-70.9210467910955+133.726146892255i
0.27	158.125	1.07527	18.1254	131.031095538538-258.717716349264i
0.36	147	1.43369	7.75213	-51.1299423149111+113.005203820043i
0.45	67	1.79211	8.42284	-132.887620760648-22.4185440310194i
0.54	77.75	2.15054	4.62897	-38.4631304669285+63.2929974150172i
0.63	115.25	2.50896	27.1603	-394.003102903291+183.325397397692i
0.72	134.75	2.86738	14.784	208.75+111.25i
0.81	99.375	3.22581	21.4436	250.636375212889-234.303028494429i
0.9	31.25	3.58423	10.8379	-113.691721475885+130.934610028485i
0.99	191.5	3.94265	13.0403	208.102021914171+15.0349997670593i
1.08	155.25	4.30108	9.36366	-104.870057685089-106.994796179957i
1.17	91.5	4.6595	10.813	13.7638649274966-172.459825671759i
1.26	80.125	5.01792	9.41791	148.57589873391-25.1322404942772i
1.35	170.25	5.37634	28.9648	426.092923539858-182.258064549298i
1.44	74.25	5.73477	9.51562	152.25
1.53	87.625	6.09319	28.9648	426.092923539859+182.258064549297i
1.62	60.625	6.45161	9.41791	148.57589873391+25.1322404942769i
1.71	43.625	6.81004	10.813	13.7638649274976+172.459825671759i
1.8	104.875	7.16846	9.36366	-104.870057685089+106.994796179957i
1.89	146.375	7.52688	13.0403	208.102021914171-15.0349997670598i
1.98	129.875	7.8853	10.8379	-113.691721475885-130.934610028485i
2.07	113.625	8.24373	21.4436	250.63637521289+234.303028494429i
2.16	115.75	8.60215	14.784	208.75-111.25i
2.25	155.875	8.96057	27.1603	-394.003102903291-183.32539739769i
2.34	137.5	9.319	4.62897	-38.4631304669286-63.2929974150172i
2.43	55.125	9.67742	8.42284	-132.887620760648+22.4185440310201i
2.52	153.25	10.0358	7.75213	-51.1299423149113-113.005203820043i
2.61	90	10.3943	18.1254	131.031095538539+258.717716349264i
2.7	184.25	10.7527	9.46054	-70.9210467910958-133.726146892255i
2.79	70.375	11.1111	10.4914	164.264442530984-34.566014463397i
D19
Time	Data	FFT Freq	FFT Mag	FFT Complex			Max
0	125.25	0	367.859	5885.75			26.5818
0.09	229.5	0.358423	26.5818	-320.623745584254+279.441577433568i
0.18	126	0.716846	14.7642	-179.434058145536+153.644969407826i
0.27	108.75	1.07527	3.29931	16.852876255778+50.0265794880571i
0.36	153.625	1.43369	5.37813	17.402881362028-84.2719378937775i
0.45	168	1.79211	4.49032	-65.9754096882254-28.4422753661073i
0.54	137.625	2.15054	14.7643	176.326924642518-157.204017982619i
0.63	191.625	2.50896	6.50996	20.7443239285154-102.072715553606i
0.72	158	2.86738	5.67858	-47.625+77.375i
0.81	208.25	3.22581	22.2805	-118.06783162081-336.368843855542i
0.9	153.5	3.58423	16.6033	-123.371080519803-235.26877250213i
0.99	260.375	3.94265	4.56722	-47.8276715292436+55.2498487469239i
1.08	194.125	4.30108	21.0031	-184.652881362028-280.771937893777i
1.17	133	4.6595	7.3593	-116.546963349048+16.7808430692836i
1.26	210.875	5.01792	11.4955	181.47821402282-29.9197851116858i
1.35	178	5.37634	12.6762	-104.555578412712-173.792411400174i
1.44	217.25	5.73477	5.375	-86
1.53	196.25	6.09319	12.6762	-104.555578412712+173.792411400174i
1.62	190.25	6.45161	11.4955	181.47821402282+29.919785111685i
1.71	203.625	6.81004	7.3593	-116.546963349048-16.7808430692836i
1.8	210.625	7.16846	21.0031	-184.652881362028+280.771937893778i
1.89	164.25	7.52688	4.56722	-47.8276715292439-55.2498487469241i
1.98	236.75	7.8853	16.6033	-123.371080519802+235.268772502131i
2.07	243.625	8.24373	22.2805	-118.067831620809+336.368843855542i
2.16	170.75	8.60215	5.67858	-47.625-77.375i
2.25	193.375	8.96057	6.50996	20.7443239285157+102.072715553605i
2.34	218	9.319	14.7643	176.326924642518+157.204017982619i
2.43	221.875	9.67742	4.49032	-65.9754096882253+28.4422753661075i
2.52	196.5	10.0358	5.37813	17.4028813620281+84.2719378937775i
2.61	161.625	10.3943	3.29931	16.8528762557781-50.0265794880573i
2.7	200.75	10.7527	14.7642	-179.434058145536-153.644969407826i
2.79	123.75	11.1111	26.5818	-320.623745584255-279.441577433567i
E01
Time	Data	FFT Freq	FFT Mag	FFT Complex			Max
0	42.125	0	156.664	2506.625			39.8716
0.09	173.875	0.358423	15.1563	-98.3161125189718-221.677327545796i
0.18	96	0.716846	3.28616	47.9077886201213-21.6645347879735i
0.27	47.125	1.07527	8.41808	132.613448435652+23.5556717539693i
0.36	53.75	1.43369	6.17363	89.0668334192695+42.710601525575i
0.45	19	1.79211	14.1364	184.2987915459-131.120279517844i
0.54	154.125	2.15054	17.6048	-85.3201612774797-268.443907595836i
0.63	94	2.50896	12.8927	-204.6926253559-25.5649069454835i
0.72	138.75	2.86738	26.6113	-342-253.625i
0.81	2.25	3.22581	3.96781	-61.5183620296406+15.6789456461702i
0.9	155.625	3.58423	39.8716	153.045341383951-619.315534311715i
0.99	53.125	3.94265	11.8155	89.9891109216915+166.255420522797i
1.08	87.125	4.30108	3.5102	-56.0668334192694-3.28939847442489i
1.17	119.625	4.6595	5.4994	-81.8964271729302-32.1759695713947i
1.26	140.75	5.01792	25.1129	-393.132968726593-83.036161503852i
1.35	12.875	5.37634	20.9348	-97.477823825801+320.459183679852i
1.44	59.25	5.73477	18.0234	288.375
1.53	152.875	6.09319	20.9348	-97.4778238258019-320.459183679852i
1.62	42.75	6.45161	25.1129	-393.132968726593+83.0361615038522i
1.71	61.75	6.81004	5.4994	-81.8964271729304+32.1759695713951i
1.8	110.25	7.16846	3.5102	-56.0668334192695+3.28939847442504i
1.89	63	7.52688	11.8155	89.9891109216911-166.255420522798i
1.98	69.125	7.8853	39.8716	153.045341383952+619.315534311714i
2.07	97.25	8.24373	3.96781	-61.5183620296409-15.6789456461702i
2.16	32	8.60215	26.6113	-342+253.625i
2.25	30.375	8.96057	12.8927	-204.6926253559+25.5649069454838i
2.34	129	9.319	17.6048	-85.3201612774791+268.443907595836i
2.43	19.25	9.67742	14.1364	184.2987915459+131.120279517843i
2.52	4.5	10.0358	6.17363	89.0668334192694-42.7106015255751i
2.61	120.375	10.3943	8.41808	132.613448435652-23.5556717539696i
2.7	82.375	10.7527	3.28616	47.9077886201213+21.6645347879737i
2.79	42.375	11.1111	15.1563	-98.3161125189713+221.677327545796i
E07
Time	Data	FFT Freq	FFT Mag	FFT Complex			Max
0	40.25	0	79.0703	1265.125			18.1948
0.09	8.375	0.358423	7.94868	-39.2693138712944+120.964404853527i
0.18	9.375	0.716846	10.0948	47.1911731548426+154.469320559015i
0.27	27.5	1.07527	4.67659	-74.2052481366672+9.61440115943009i
0.36	44.625	1.43369	18.1948	-60.3121077423023+284.800743816065i
0.45	3.5	1.79211	6.54951	-68.6696977560981-79.1572763462453i
0.54	65.375	2.15054	4.50888	-50.7271667711718+51.2956225717943i
0.63	30.75	2.50896	9.94866	-17.0865332998815-158.258835990348i
0.72	20.625	2.86738	14.5852	223.5+67.125i
0.81	30.75	3.22581	12.7041	-63.5875728277007+193.06390588997i
0.9	24.375	3.58423	6.61421	105.633128186297+6.4099534265768i
0.99	20.125	3.94265	4.91071	24.9728412753666-74.4971428349935i
1.08	23.375	4.30108	10.37	-149.937892257697+71.0507438160651i
1.17	91.375	4.6595	17.3869	-70.0781261229572-269.219981419546i
1.26	25.5	5.01792	8.21197	31.4028654300324+127.583651413798i
1.35	97	5.37634	9.26086	146.923650739232-19.2073693563837i
1.44	60.375	5.73477	3.21094	51.375
1.53	9.75	6.09319	9.26086	146.923650739232+19.2073693563829i
1.62	14	6.45161	8.21197	31.4028654300321-127.583651413798i
1.71	6.375	6.81004	17.3869	-70.0781261229562+269.219981419546i
1.8	94.125	7.16846	10.37	-149.937892257697-71.0507438160649i
1.89	38.875	7.52688	4.91071	24.9728412753669+74.4971428349933i
1.98	7.25	7.8853	6.61421	105.633128186297-6.40995342657694i
2.07	78.375	8.24373	12.7041	-63.5875728277011-193.06390588997i
2.16	46.625	8.60215	14.5852	223.5-67.125i
2.25	39	8.96057	9.94866	-17.086533299881+158.258835990348i
2.34	7.5	9.319	4.50888	-50.7271667711719-51.2956225717941i
2.43	35.75	9.67742	6.54951	-68.6696977560978+79.1572763462456i
2.52	110.875	10.0358	18.1948	-60.3121077423029-284.800743816065i
2.61	48.25	10.3943	4.67659	-74.2052481366671-9.6144011594298i
2.7	64	10.7527	10.0948	47.1911731548422-154.469320559015i
2.79	41.125	11.1111	7.94868	-39.2693138712947-120.964404853527i
E10
Time	Data	FFT Freq	FFT Mag	FFT Complex			Max
0	59.75	0	114.008	1824.125			13.3267
0.09	32.625	0.358423	9.66159	-128.669826332096-85.6779593671292i
0.18	46.75	0.716846	8.10205	2.76913871415069-129.60329776655i
0.27	22.75	1.07527	12.9015	-204.634637561822+27.1225084307665i
0.36	94.875	1.43369	12.8377	185.765426548077+87.6442593906764i
0.45	63.25	1.79211	11.8896	73.1160282988093+175.621609082469i
0.54	79.75	2.15054	10.4311	-162.83495504386-36.6024282037743i
0.63	97.75	2.50896	9.15106	124.973027721794-76.2867359402456i
0.72	66.5	2.86738	2.29135	35.75-8.125i
0.81	41.25	3.22581	8.48621	125.872956468269+50.9122000190031i
0.9	58	3.58423	4.43002	-6.5684810543241-70.5753630830339i
0.99	32.625	3.94265	8.61144	-58.3725197674774-124.807121705578i
1.08	21.375	4.30108	13.3267	125.484573451924+172.394259390677i
1.17	86.625	4.6595	10.682	9.90732695266711+170.624801871906i
1.26	60.125	5.01792	12.4151	-96.8657026159669+173.423767354191i
1.35	79.75	5.37634	5.06404	52.8076442198565+61.4520008213068i
1.44	60.375	5.73477	4.32031	-69.125
1.53	83.375	6.09319	5.06404	52.8076442198563-61.4520008213068i
1.62	99.5	6.45161	12.4151	-96.8657026159673-173.423767354191i
1.71	78.875	6.81004	10.682	9.90732695266669-170.624801871906i
1.8	22.5	7.16846	13.3267	125.484573451923-172.394259390676i
1.89	40.75	7.52688	8.61144	-58.3725197674771+124.807121705578i
1.98	32	7.8853	4.43002	-6.56848105432395+70.5753630830336i
2.07	54.125	8.24373	8.48621	125.872956468269-50.9122000190034i
2.16	119.5	8.60215	2.29135	35.75+8.125i
2.25	46.125	8.96057	9.15106	124.973027721794+76.2867359402454i
2.34	27.375	9.319	10.4311	-162.83495504386+36.6024282037745i
2.43	43.75	9.67742	11.8896	73.1160282988092-175.621609082469i
2.52	11.75	10.0358	12.8377	185.765426548076-87.6442593906765i
[truncated: 4,457 more rows]

## Sheet: Unsuccessful wells
	1	2	3	4	5	6	7	8	9	10	11	12	13	14	15	16	17	18	19	20	21	22	23	24
[truncated: 16 more rows]
