# Supplementary material for: High-Content Screening in Zebrafish Embryos Identifies Butafenacil as a Potent Inducer of Anemia
Source: PLoS One. 2014 Aug 4;9(8):e104190. doi: 10.1371/journal.pone.0104190 (PMC4121296; doi:10.1371/journal.pone.0104190)
Supplement: Dataset S1 — Microsoft Excel spreadsheets containing raw data for all chemical screening assays. (ZIP) [file pone.0104190.s036.zip › Dataset S1/2- Thiram/Thiram_Heart_Rate.xlsx]

## Sheet: DESCRIPTION
ToxCast Screen - Heart Rate
Thiram
Data was collected using the Heart Rate Journal in MetaXpress
Imaged 74 hpf fli1 larvae using ImageXpress
Incubated larvae in 100 mg/l MS-222 for 30 min
Centrifuged plate for 2 min at 200 rpm
Imaging parameters:
*live stream acquisition
*32 frames; 0.09 sec interval
*FITC
*2X magnification; 1 site/well
Had the doors off of the imager and the fan on to stablize temperature
Test Initation Date: 8/8/2013
Imaging Date: 8/9/13
Start Imaging Temperature: 25°C
End Imaging Temperature: 25°C
Total Imaging Duration: 3:09
W.O. = Wrong Orientation
U.H. = Unhatched
Malf. = Malformed
N.A. = Not Analyzed (did not meet analysis criteria)

## Sheet: ALL DATA
Measurement	Average (Show Region Statistics)
	1	2	3	4	5	6	7	8	9	10	11	12	13	14	15	16	17	18	19	20	21	22	23	24	25	26	27	28	29	30	31	32		# Peaks	Heart Rate
A01	103.469	103.421	103.435	103.885	103.247	103.553	103.213	103.374	103.396	103.385	103.121	103.607	103.022	103.27	103.27	103.281	102.809	103.581	102.997	103.475	103.236	102.994	102.913	103.118	102.941	103.573	102.826	102.75	102.986	102.941	102.98	103.101		10	215.054
A02																																		0	0
A03																																		0	0
A04	117.525	115.992	115.275	116.416	118.256	115.357	115.955	117.978	116.537	115.534	116.317	118.228	115.694	116.051	118.331	116.857	115.694	116.579	118.107	115.469	115.798	118.169	116.393	115.567	117.126	117.688	115.407	116.32	118.051	116.039	115.907	117.846		8	172.043
A05	113.034	113.963	116.343	114.604	113.607	115.452	116.916	113.528	114.059	116.556	115.028	113.596	114.983	117.028	113.553	114.042	116.421	114.989	113.792	114.753	116.978	113.424	114	116.508	114.888	113.351	115.067	116.494	113.59	114.239	116.663	114.171		9	193.548
A06	126.851	123.087	119.413	120.893	126.382	122.402	119.539	121.323	125.365	121.669	119.694	122.612	124.719	121.896	119.893	123.407	124.239	121.416	120.553	125.705	124.382	120.669	121.565	126.635	123.185	119.478	121.871	126.424	122.657	120.584	123.051	126.138		7	150.538
A07	163.935	142.368	142.997	154.669	163.865	137.107	150.166	154.39	161.882	133.865	154.225	155.626	158.135	133.242	157.829	157.992	149.478	139.573	154.531	162.562	137.851	150.82	154.801	160.09	133.517	158.556	156.657	150.75	139.534	155.368	161.882	137.685		8	172.043
A08	149.489	155.41	186.188	174.882	144.376	175.062	187.57	155.89	156.362	188.997	172.91	143.784	176.317	185.812	153.07	159.581	187.458	167.82	145.124	185.722	181.239	148.067	168.551	187.938	157.23	155.264	184.888	171.228	144.205	180.104	182.233	149.489		9	193.548
A09	183.761	182.565	151.416	171.197	189.98	159.975	158.75	192.472	167.447	151.846	189.225	175.348	149.236	182.329	181.093	150.584	173.59	184.112	155.11	166.691	188.933	161.284	159.629	188.725	164.919	155.177	188.02	168.284	152.615	189.567	170.865	151.017		9	193.548
A10																																		0	0
A11	135.309	134.61	135.039	135.868	134.983	132.846	136.542	136.362	134.952	132.86	137.289	136.281	135.374	134.632	135.551	136.183	133.803	137.126	135.826	136.938	133.208	137.514	135.492	136.039	134.767	136.183	136.334	133.407	137.208	135.374	135.062	133.604		10	215.054
A12																																		0	0
A13																																		0	0
A14	284.008	288.792	376.48	323.228	273.944	330.618	364.348	279.624	293.935	378.539	301.688	276.986	354.368	340.118	272.253	320.545	376.742	281.862	290.348	379.652	296.149	279.39	365.067	325.407	272.478	337.539	349.629	274.601	312.778	373.744	281.216	291.458		9	193.548
A15																																		0	0
A16	164.048	176.643	182.972	165.742	172.357	184.966	169.826	167.163	185.41	172.846	163.958	185.096	176.66	161.427	182.112	178.404	161.216	180.961	178.629	161.775	178.843	179.758	162.629	176.694	181.86	164.525	173.935	182.315	165.053	172.632	182.256	166.435		10	215.054
A17	110.711	103.739	106.508	112.23	105.598	104.225	112.829	106.32	102.91	112.607	107.626	102.758	111.919	108.368	102.795	110.893	109.5	103.171	110.368	110.742	103.36	109.517	111.447	104.081	108.848	111.301	104.16	107.851	111.601	104.624	107.371	112.351		9	193.548
A18	135.407	130.739	156.935	149.604	127.82	146.174	160.135	130.947	135.778	158.966	141.382	128.205	152.388	154.416	127.986	141.596	160.705	134.343	132.421	156.694	145.452	127.705	149.896	155.601	128.343	141.233	159.059	132.301	134.346	158.135	140.969	128.385		9	193.548
A19																																		0	0
A20	114.025	110.935	125.713	137.065	115.433	111.309	123.702	137.337	116.716	111.25	122.39	138.576	117.601	111.379	120.784	138.242	118.315	111.604	120.421	138.458	119.053	111.699	120.497	138.629	118.447	111.817	121.014	139.393	118.593	111.775	121.43	139.042		7	150.538
A21																																		0	0
A22																																		0	0
A23																																		0	0
A24																																		0	0
B01	139.022	143.008	127.079	128.694	142.688	141.506	123.803	131.258	142.711	135.756	124.264	135.871	142.722	129.902	126.775	140.385	141.433	124.028	131.348	142.781	135.247	125.132	136.801	143.037	127.927	127.528	140.452	138.157	123.705	134.228	142.284	130.067		9	193.548
B02	159.618	157.329	149.649	168.228	158.61	155.719	148.879	170.121	158.969	155.778	151.553	166.744	157.508	152.666	162.857	160.014	157.587	148.666	168.337	158.629	155.927	152.037	167.5	157.671	152.919	163.278	157.772	156.253	147.834	169.275	157.242	153.744		8	172.043
B03	138.472	134.121	135.966	134.643	138.772	134.455	135.89	134.73	138.534	133.941	135.511	134.334	139.331	134.014	135.846	134.685	139.306	134.261	136.042	135.357	138.77	134.298	135.298	135.767	137.039	134.604	135.138	137.334	135.775	135.003	134.994	138.346		12	258.065
B04	135.486	120.913	127.02	134.154	121.626	121.225	133.008	127.885	120.944	123.978	136.413	122.441	121.163	131.385	129.75	121.143	122.927	136.129	122.522	121.051	131.07	129.798	120.764	122.831	136.07	122.739	121.261	131.576	129.112	120.871	123.851	135.486		8	172.043
B05																																		0	0
B06																																		0	0
B07																																		0	0
B08	112.525	155.045	162.843	114.736	113.904	168.826	148.348	113.407	125.41	174.764	130.817	113.067	142.188	169.376	118.492	113.02	160.407	156.34	114.079	119.244	172.281	138.947	113.258	135.039	173.983	123.868	113.076	152.315	163.191	115.188	115.955	171.787		8	172.043
B09	106.346	111.893	102.823	101.66	111.992	106.854	101.756	105.615	112.469	103.006	102.014	111.871	106.593	101.888	106.522	111.978	102.798	102.604	113.32	105.154	101.997	108.528	110.385	102.494	103.826	113.559	103.761	102.022	111.267	107.618	102.337	106.346		9	193.548
B10	156.846	172.107	145.966	145.607	173.618	153.882	142.278	164.713	165.803	142.506	154.899	172.463	145.579	147.183	173.772	151.199	141.764	166.82	161.107	141.969	157.997	169.233	143.393	151.514	172.329	147.331	145.129	172.427	151.694	143.034	166.994	158.396		10	215.054
B11	136.112	137.017	159.736	150.584	132.565	147.07	159.815	139.722	135.309	156.862	152.407	133.199	144.699	158.778	140.77	134.989	155.573	153.34	133.708	144.444	159.042	140.73	135.343	156.188	152.042	132.823	146.683	158.556	137.699	136.452	158.615	148.194		9	193.548
B12																																		0	0
B13	136.986	145.124	139.871	131.699	139.419	145.98	134.702	132.73	142.281	144.921	132.402	136.062	144.913	139.789	131.817	140.017	146.531	134.607	133.837	142.935	142.478	131.831	138.351	146.267	136.458	132.711	142.41	144.455	132.399	137.506	146.329	136.986		9	193.548
B14	178.337	157.25	230.169	192.447	153.258	217.247	210.494	151.846	200.683	223.43	155.242	185.711	229.126	160.079	174.191	236.281	167.205	165.82	237.469	174.365	160.129	233.652	184.025	155	223.851	193.185	153.478	219.621	201.124	152.961	213.893	208.992		10	215.054
B15	240.511	225.368	254.289	258.093	236.511	241.006	259.258	244.969	230.888	254.907	252.787	224.483	253.972	253.874	232.011	244.197	255.699	239.194	235.489	257.82	244.733	228.199	252.697	253.5	223.643	253.82	251.534	226.75	248.424	254.798	231.163	240.511		9	193.548
B16																																		0	0
B17	136.334	149.671	137.949	153.997	153.744	136.576	150.77	153.924	142.303	144.27	154.994	147.5	139.025	153.902	151.354	135.949	153.989	152.882	138.174	148.955	152.865	142.093	144.913	154.357	145.376	141.396	154.281	148.846	138.419	154.23	151.486	136.334		10	215.054
B18																																		0	0
B19	142.68	148.171	120.548	122.14	151.188	138.295	118.514	134.643	153.289	126.739	120.301	147.713	143.017	118.885	127.199	154.868	130.697	118.809	144.317	147.483	120.146	123.635	153.893	135.039	118.371	137.16	151.376	123.278	121.157	149.284	139.528	118.626		9	193.548
B20	150.469	126.624	111.699	127.517	150.079	123.955	112.112	129.39	151.143	122.551	112.815	133.848	149.43	116.758	113.882	137.143	147.851	114.59	115.146	140.486	144.104	113.228	118.034	144.725	135.826	112.073	122.213	147.854	130.096	111.935	126.079	149.163		7	150.538
B21																																		0	0
B22																																		0	0
B23																																		0	0
B24																																		0	0
C01	200.169	191.955	186.264	180.371	200.424	192.461	182.463	185.14	197.528	189.904	176.607	191.239	193.489	188.846	174.124	196.14	192.643	185.587	178.022	197.067	188.902	179.542	185.559	196.393	189.455	173.098	193.034	192.604	186.404	176.601	196.997	188.542		8	172.043
C02	193.121	203.048	172.118	182.006	192.789	201.07	172.056	183.441	193.744	198.118	171.27	183.733	196.924	194.59	171.955	183.843	199.744	184.761	174.292	186.478	201.888	178.228	177.219	191.739	203.126	171.663	181.848	192.787	197.034	171.612	183.157	194.761		8	172.043
C03	268.194	265.593	255.503	255.129	265.758	266.39	256.059	254.657	264.253	265.626	253.778	253.91	266.506	263.921	252.666	254.907	267.003	259.289	255.045	259.292	268.121	258.275	255.281	261.334	267.202	256.27	252.511	264.64	263.865	254.604	255.216	266.506		7	150.538
C04																																		0	0
C05	226.18	160.185	213.924	254.848	206.683	161.924	220.081	254.795	199.702	163.017	219.407	251.188	193.927	161.545	224.115	248.756	187.697	170.728	241.045	246.244	177.357	177.624	242.747	239.143	168.904	181.744	246.902	231.278	164.775	190.452	247.5	226.18		8	172.043
C06	143.775	143.258	140.399	117.303	126.09	145.017	135.84	116.486	130.86	145.739	129.921	117.205	137.846	145.758	122.348	120.18	140.941	142.61	118.907	124.691	144.961	137.663	117.051	130.346	145.461	131.284	117.177	138.758	144.882	121.702	121.404	143.775		7	150.538
C07																																		0	0
C08	103.677	102.913	102.683	103.646	102.663	103.219	103.11	102.638	103.188	103.388	101.952	103.958	102.803	102.725	103.556	102.812	102.685	103.472	102.539	103.635	103.115	102.275	103.514	102.542	102.396	103.166	101.933	103.416	102.781	102.287	103.171	102.492		11	236.559
C09																																		0	0
C10	153.733	156.037	138.163	141.275	155.677	147.132	136.191	151.975	154.003	134.638	146.199	155.691	140.472	139.64	154.5	147.447	135.362	150.199	153.326	134.301	145.775	154.697	138.121	140.719	154.626	144.256	136.34	152.989	150.466	134.208	147.815	153.733		9	193.548
C11	187.537	202.708	223.646	193.348	187.733	227.039	204.132	185.539	213.034	216.61	187.753	196.975	224.399	194.424	186.14	223.281	206.101	185.638	212.272	217.096	187.787	198.983	223.671	192.525	187.579	226.18	200.803	184.764	217.789	209.935	185.528	210.733		9	193.548
C12	131.767	136.41	136.669	141.994	131.371	136.826	144.433	131.601	136.343	137.955	140.371	132.82	135.27	144.517	130.685	136.315	140.553	136.691	134.393	135.261	142.944	130.483	136.104	144.084	132.256	135.688	137.219	139.295	133.618	135.138	142.626	131.303		9	193.548
C13	191.708	192.857	187.051	192.66	196.992	182.927	188.843	192.357	186.09	187.385	189.469	192.343	184.438	190.77	195.716	181.823	190.365	192.34	185.806	187.781	189.649	193.548	184.371	190.857	196.143	182.694	190.435	191.008	186.736	185.57	187.949	192.371		9	193.548
C14																																		0	0
C15																																		0	0
C16	117.531	111.275	129.11	122.357	111.028	123.497	127.289	112.902	117.893	130.497	115.792	112.896	131.067	119.657	111.281	127.826	123.59	111.809	122.463	127.674	113.455	117.028	130.514	116.124	113.211	131.39	119.59	111.64	129.062	122.919	111.772	125.531		9	193.548
C17	131.317	119.688	133.893	136.211	122.16	126.008	138.576	127.065	119.289	139.705	130.994	119.253	135.567	134.382	121.129	129.208	136.778	123.742	123.199	138.183	127.469	118.815	139.604	130.604	119.666	134.933	133.472	120.452	130.899	135.433	122.239	127.275		9	193.548
C18	114.556	120.326	119.174	107.961	118.287	121.202	110.32	114.601	120.528	119.101	108.652	119.006	122.242	111.23	114.978	121.143	119.444	108.919	118.829	121.438	109.348	115.815	120.829	117.803	109.469	118.978	121.688	108.812	117.056	121.267	116.037	111.157		9	193.548
C19	117.992	128.14	167.596	141.048	113.733	141.949	164.264	133.213	113.643	153.767	157.365	125.565	117.907	163.758	148.733	117.559	128.739	166.14	139.949	114.149	142.795	160.989	129.562	114.742	161.444	151.683	119.52	125.346	166.292	141.809	114.433	141.469		8	172.043
C20																																		0	0
C21																																		0	0
C22																																		0	0
C23																																		0	0
C24																																		0	0
D01	137.348	145.904	145.722	137.758	139.551	145.61	145.719	134.927	142.228	146.379	144.48	134.506	144.323	145.843	142.008	136.382	145.904	145.41	139.152	139.281	145.36	145.216	135.579	142.374	145.618	143.14	134.978	145.261	144.854	138.551	139.579	145.18		8	172.043
D02	127.935	129.75	124.107	126.081	128.803	127.772	123.84	127.146	130.084	126	125.236	128.298	129.834	123.857	126.334	129.028	126.949	124.674	127.744	130.205	124.652	126.272	129.135	128.368	124.447	127.618	129.829	125.177	126.042	128.433	128.36	124.157		9	193.548
D03	113.053	112.857	124.261	127.618	113.25	113.41	123.916	127.882	113.531	113.211	123.761	128.143	113.638	113.626	123.843	127.295	113.331	113.351	125.298	125.916	113.565	113.506	128.275	123.806	113.295	113.789	129.264	121.157	113.118	114.649	130.708	119.042		8	172.043
D04	129.258	134.812	123.73	116.419	128.537	134.84	123.385	117.124	128.674	134.879	122.025	118.711	129.017	135.317	121.163	121.163	128.511	133.685	118.761	125.764	129.346	131.494	117.115	127.846	132.272	127.815	116.351	129.031	133.983	123.419	119.624	129.258		8	172.043
D05	139.329	140.124	128.657	128.194	140.419	139.691	127.379	130.14	141.101	138.826	125.871	132.573	140.888	135.413	125.93	135.371	140.517	131.494	127.317	138.444	139.531	127.354	129.531	140.846	137.584	125.927	133.966	140.551	132.643	126.902	138.761	140.455		8	172.043
D06	152.559	133.154	137.045	152.635	154.07	134.357	135.817	151.525	149.326	132.621	137.295	155.101	151.382	129.663	141.559	154.646	149.48	129.503	141.966	151.941	147.671	127.955	144.402	152.452	148.146	127.188	147.183	153.579	146.174	126.857	150.042	157.374		7	150.538
D07	139.5	139.449	132.61	132.053	142.525	137.126	131.396	133.753	143.225	135.975	130.885	135.711	142.638	134.424	131.008	138.699	139.393	133.067	131.43	141.744	137.598	131.062	133.742	141.913	134.711	131.615	138.053	140.576	133.643	132.087	141.579	136.503		8	172.043
D08																																		0	0
D09	115.042	107.329	120.244	125.053	108.604	108.525	129.067	116.006	107.36	119.163	126.163	108.98	108.761	128.876	115.458	107.539	121.039	124.267	108.331	111.52	128.722	113.233	107.562	123.89	120.952	107.958	115.565	127.52	109.989	108.124	128.68	116.506		9	193.548
D10																																		0	0
D11																																		0	0
D12																																		0	0
D13	223.98	219.902	225.57	224.64	220.146	223.91	226.306	220.742	220.138	227.169	221.419	218.618	226.683	222.868	219.295	224.829	223.713	219.522	223.23	225.744	220.115	220.888	226.011	221.483	220.593	225.921	220.775	219.469	226.705	221.309	218.208	226.952		9	193.548
D14	184.011	187.787	200.121	210.562	182.975	196.368	206.489	196.112	190.129	199.646	206.059	181.986	195.719	206.253	189.14	192.671	203.896	200.789	185.761	198.528	207.941	184.222	199.388	212.171	189.346	193.73	204.281	196.166	188.039	202.32	206.666	184.011		9	193.548
D15	165.994	203.663	154.449	137.101	201.978	182.492	126.348	186.208	197.573	136.275	161.239	200.862	156.986	137.197	200.972	181.096	126.407	187.972	195.211	133.129	163.301	200.576	153.118	141.607	198.933	172.433	127.371	195.798	188.447	127.489	178.888	196.469		9	193.548
D16																																		0	0
D17																																		0	0
D18	121.093	120.781	106.669	113.008	124.944	112.199	106.865	122.607	120.921	106.315	114.374	125.031	111.756	108.228	123.067	119.048	106.18	117.253	123.961	109.694	110.972	124.458	114.396	106.537	121.722	120.904	106.559	115.522	124.466	110.576	109.98	124.921		8	172.043
D19	162.242	176.638	152.893	149.77	170.028	172.697	142.725	158.343	175.306	157.287	148.132	167.64	175.483	143.744	156.73	172.756	159.972	148.09	167.837	175.826	144.278	154.879	171.393	161.295	146.34	165.598	173.961	145.61	154.062	172.385	162.062	145.921		9	193.548
D20	160.25	164.851	154.801	152.733	152.924	164.719	154.039	153.096	155.031	165.076	154.121	152.781	158.492	162.287	151.902	152.904	160.435	159.197	152.728	151.301	163.421	156.143	153.14	154.719	163.511	153.902	152.045	156.955	161.295	152.194	151.486	160.25		8	172.043
D21																																		0	0
D22																																		0	0
D23																																		0	0
D24																																		0	0
E01	220.346	193.07	187.132	215.379	180.028	185.051	212.242	192.986	189.073	175.919	223.579	180.048	188.711	200.191	203	186.211	175.433	222.888	182.236	191.565	190.034	210.022	183.722	178.975	220.784	183.722	189.885	188.421	211.045	184.014	177.803	220.346		10	215.054
E02	127.107	125.902	120.306	121.463	139.118	126.882	120.208	121.16	138.587	127.551	120.542	120.888	137.846	128.733	120.469	120.587	137.587	129.008	120.483	121.935	138.986	124.874	120.171	123.303	139.365	123.455	119.949	124.778	139.107	122.32	120.138	127.107		7	150.538
E03																																		0	0
E04	117.084	118.935	131.84	128.393	116.82	120.514	132.14	128.222	116.784	120.834	132.59	127.169	116	123.371	132.287	125.317	114.98	124.666	132.778	123.157	114.551	127.079	131.947	120.694	116.781	128.817	130.163	118.492	119.666	131.534	127.522	116.301		8	172.043
E05																																		0	0
E06	142.146	146.531	136.747	135.674	146.654	143.194	135.177	140.348	146.683	138.183	135.174	145.317	143.753	135.169	140.584	146.472	137.424	135.725	145.722	142.728	134.823	140.596	146.694	137.348	135.876	146.376	141.447	134.438	142.492	145.722	136.36	139.045		9	193.548
E07	130.728	215.211	134.388	116.798	153.506	207.188	124.163	118	177.301	184.82	118.972	119.975	206.362	151.132	116.938	135.688	214.758	130.952	117.93	164.441	193.753	119.862	119.247	202.051	155.775	117.084	137.292	206.865	126.444	117.997	170.84	182.685		8	172.043
E08	134.194	132.826	132.719	133.07	130.494	132.938	134.539	132.851	131.947	131.854	133.076	131.713	132.784	132.994	132.66	129.508	134.337	133.904	132.671	131.065	132.91	133.896	132.612	132.688	132.388	133.716	130.947	134.497	134.228	133.02	132.202	134.194		9	193.548
E09	295.169	216.963	286.222	280.508	210.065	234.492	305.289	250.096	212.534	263.194	297.567	218.944	224.593	296.708	259.938	211.337	252.331	298.334	221.003	219.803	292.98	264.056	210.823	253.646	298.329	219.508	220.694	292.699	260.831	210.14	255.126	295.169		8	172.043
E10	190.716	187	179.865	191.888	189.225	179.079	188.604	191.194	185.154	184.239	194.562	186.354	183.624	195.379	187.399	182.975	191.86	186	179.52	190.346	190.75	180.989	191.736	189.77	179.522	189.388	187.688	179.385	190.604	191.197	181.292	190.716		9	193.548
E11	137.935	114.551	127.809	140.315	116.323	121.25	140.91	121.624	116.677	140.301	127.57	114.949	135.576	132.534	114.916	130.124	137.483	115.494	125.39	140.014	117.463	121.531	140.812	120.427	118.43	140.506	123.017	116.514	139.323	125.716	115.281	137.935		9	193.548
E12	367.528	336.879	324.784	356.152	349.868	320.079	347.556	357.562	320.551	334.275	364.053	329.25	324.52	356.449	342.84	316.64	351.654	350.444	316.017	341.742	357.781	319.444	332.848	360.458	326.371	323.154	355.264	336.947	316.289	349.93	344.298	315.048		9	193.548
E13	193.382	187.301	166.941	184.888	196.388	169.593	175.927	194.413	179.736	169.848	189.522	190.264	166.365	181.59	195.084	171.781	173.64	192.323	180.719	168.522	188.413	189.337	166.042	181.949	195.84	169.486	175.725	193.138	178.081	170.32	190.556	187.402		9	193.548
E14																																		0	0
E15	157.185	156.904	151.815	127.888	151.23	157.23	130.494	143.823	159.75	141.065	134.256	156.444	149.503	128.764	152.907	157.32	128.298	146.213	158.362	135.458	138.581	157.927	144.267	132.011	155.801	152.416	127.778	151.225	158.272	129.289	144.775	157.185		8	172.043
E16	189.913	194.472	174.795	182.003	200.604	182.772	175.098	193.157	195.253	174.298	179.705	199.882	183.963	174.177	192.104	194.77	173.654	180.933	199.407	180.34	175.09	193.343	193.303	173.433	185.233	198.851	177.129	177.098	198.281	186.708	173.382	189.913		9	193.548
E17	164.542	156.784	168.98	168.713	158.146	163.528	172.219	159.612	157.89	174.138	161.354	155.618	172.466	165.222	155.888	168.225	167.705	156.986	164.36	170.511	158.09	161.657	171.834	159.483	157.902	174.011	160.73	155.84	174.132	162.992	155.677	171.865		9	193.548
E18	129.34	139.194	143.388	125.174	132.846	141.315	143.222	123.455	136.022	142.022	138.539	124.59	138.36	142.997	130.781	128.514	139.643	143.671	123.66	134.478	139.691	137.393	125.135	137.407	141.699	128.197	131.07	140.166	140.101	123.955	135.562	140.514		8	172.043
E19	160.927	164.284	170.362	159.107	161.823	163.466	166.537	158.447	162.888	168.986	161.494	159.68	163	169.27	158.101	160.927	163.806	165.618	158.584	162.441	169.014	159.5	159.699	162.604	167.761	157.118	161.674	167.138	161.565	159.511	162.413	167.722		8	172.043
E20	241.851	214.587	220.34	247.654	232.846	212.433	226.452	249.483	224.826	213.492	234.705	246.062	218.537	215.68	242.003	240.497	213.048	218.197	244.815	231.225	212.242	229.079	247.764	221.68	212.834	238.132	242.441	214.166	216.784	245.216	232.893	210.91		8	172.043
E21																																		0	0
E22																																		0	0
E23																																		0	0
E24																																		0	0
F01	142.753	152.256	143.362	128.348	147.756	152.449	136.994	135.264	153.607	148.91	129.492	146.638	150.916	139.478	133.07	150.75	151.671	132.236	142.357	152.458	144.23	130.688	149.048	151.91	133.657	141.284	150.882	145.441	129.354	148.003	152.185	134.02		9	193.548
F02																																		0	0
F03	129.051	127.407	146.337	148.393	127.933	129.829	149.32	144.444	126.944	132.424	151.07	140.107	125.643	136.306	151.239	134.826	125.461	142.202	149.101	130.323	127.963	146.163	146.025	127.461	131.688	150.506	140.354	126.222	137.025	150.124	133.213	127.674		8	172.043
F04																																		0	0
F05																																		0	0
F06																																		0	0
F07	130.098	116.913	131.421	140.567	126.421	118.649	133.264	141.326	122.77	120.876	136.396	138.826	118.522	124.427	138.112	134.272	116.697	129.393	140.228	128.348	118.315	133.011	140.115	121.997	121.876	136.649	138.303	117.278	126.435	139.969	130.787	117.435		8	172.043
F08	129.065	131.927	126.787	131.081	128.048	131.885	124.924	131.011	130.621	129.666	127.202	129.733	131.657	126.576	130.823	128.267	131.885	125.118	130.435	130.961	128.289	129.008	132.413	133.129	125.129	130.601	129.483	129.492	126.615	129.43	131.037	125.938		12	258.065
F09																																		0	0
F10	138.829	146.559	139.893	137.643	143.716	142.927	137.346	139.677	146.112	139.098	137.034	144.452	141.312	138.003	141.185	145.584	138.666	137.118	144.629	140.208	137.492	141.815	144.008	137.385	138.787	148.433	139.475	136.733	143.626	141.104	137.461	140.084		9	193.548
F11																																		0	0
F12	149.941	194.632	154.056	122.211	177.292	189.031	131.736	138.93	189.84	165.537	123.228	174.837	194.812	134.177	134.893	188.503	168.683	123.601	165.289	192.174	134.671	134.747	188.837	165.688	122.683	168.559	190.101	132.753	139.343	189.365	160.576	123.275		9	193.548
F13	105.017	105.874	105.708	102.817	105.848	107.09	103.031	105.208	106.031	106.728	102.826	106.154	106.843	103.483	105.042	105.829	106.132	102.941	106.775	107.244	103.244	105.674	106.079	106.261	103.396	106.329	106.924	103.126	105.795	105.913	105.427	104.02		9	193.548
F14	220.416	224.713	224.494	228.188	226.107	221.003	224.834	228.042	222.183	223.07	226.904	224.615	221.919	226.508	227.11	220.461	222.983	227.272	220.91	221.449	226.317	221.874	220.36	225.41	225.315	219.924	223.11	226.247	219.685	222.34	225.902	220.416		10	215.054
F15	189.683	191.612	196.107	189.272	189.034	196.242	190.213	188.82	193.68	192.413	189.014	189.669	195.197	188.497	188.927	195.775	188.975	188.228	194.958	191	188.385	191.708	192.534	187.52	189.949	195.028	187.885	188.371	194.89	188.174	187.618	195.065		9	193.548
F16	123.478	137.551	132.556	117.781	135.334	135.528	122.705	127.272	137.281	129.632	120.242	136.938	134.517	120.306	131.506	136.472	125.534	125.191	137.067	131.624	118.899	136.753	134.93	121.725	130.624	136.963	127.247	124.399	137.711	132.402	119.789	137.508		9	193.548
F17																																		0	0
F18																																		0	0
F19																																		0	0
F20	138.657	141.02	154.312	154.011	139.244	142.154	156.048	152.382	138.242	144.601	156.256	150.23	138.27	146.312	157.48	146.992	138.461	149.371	156.713	144.222	139.326	152.399	155.264	140.09	141.722	155.888	152.52	138.421	144.354	156.469	148.618	138.657		8	172.043
F21																																		0	0
F22																																		0	0
F23																																		0	0
F24																																		0	0
G01	166.927	206.851	181.829	140.135	179.649	191.789	148	152.017	194.312	159.121	134.289	185.258	170.744	134.121	164.601	176.823	138.843	146.433	177.36	146.146	133.208	175.624	155.093	128.649	164.528	159.978	128.93	151.003	164.466	132.581	140.357	166.927		9	193.548
G02	143.983	137.107	133.778	140.697	144.548	136.334	133.576	142.112	144.643	136.272	133.138	145.593	143.317	135.758	133.298	146.551	140.725	135.126	134.483	146.413	139.652	134.362	136.452	145.758	138.154	133.795	139.329	145.837	136.461	133.124	142.551	143.983		7	150.538
G03	150.899	149.154	135.562	133.758	147.539	149.601	138.413	133.149	146.494	152.053	140.104	132.455	144.287	151.632	141.843	132.225	142.115	151.449	142.517	131.781	141.084	152.503	142.326	131.907	140.966	152.093	142.497	131.781	140.952	151.303	143.174	131.68		7	150.538
G04																																		0	0
G05	127.511	110.309	126.854	114.242	105.458	117.461	126.222	108.798	106.744	125.489	120.073	106.298	111.916	127.511	113.242	105.93	120.537	124.455	107.643	108.626	127.228	117.615	106.059	116.992	126.413	109.003	107.312	126.334	118.978	106.326	115.236	127.511		8	172.043
G06	119.433	133.233	143.635	134.079	119.593	134.118	144.744	133.823	120.157	134.247	144.744	131.694	119.823	137.183	144.632	130.112	120.497	139.402	144.16	127.621	121.41	141.129	144.478	124.691	123.396	142.076	143.73	122.733	126.132	143.534	140.626	121.312		8	172.043
G07	105.511	106.584	106.374	104.427	105.323	106.365	107.02	105.264	105.225	106.27	107.281	105.994	104.767	105.947	106.848	106.865	104.862	105.621	106.57	107.118	105.233	105.174	106.205	107.253	106.048	105.104	106.073	107.197	107.014	104.927	105.874	106.803		7	150.538
G08	160.048	141.09	111.039	128.385	161.393	121.11	111.272	155.73	141.983	111.419	127.697	160.972	122.14	111.36	155.228	141.149	111.27	130.438	158.761	118.028	112.781	159.045	135.424	110.736	135.289	156.351	115.149	115.935	161.916	129.104	110.789	144.506		8	172.043
G09	185.927	184.458	196.295	190.404	181.938	192.904	193.556	182.447	186.775	195.244	187.081	182.739	194.5	192.567	177.84	189.5	190.733	185.118	183.32	193.143	188.118	180.458	192.025	193.247	180.126	187.402	193.452	184.736	182.537	195.483	191.256	179.551		9	193.548
G10																																		0	0
G11																																		0	0
G12	131.629	131.385	155.826	140.736	124.997	150.935	149.34	126.57	141.244	154.497	132.587	131.298	156.025	140.143	125.537	151.803	147.07	125.789	145.371	151.975	129.183	137.306	155.357	134.413	129.702	154.719	142.281	125.447	151.323	147.86	125.941	145.037		9	193.548
G13	140.907	136.489	139.75	143.604	137.795	138.211	141.129	141.699	136.393	139.702	143.419	137.756	138.441	142.126	140.101	136.034	139.379	143.242	135.798	138.469	142.278	139.258	137.056	140.056	142.433	136	139.104	142.975	136.787	137.68	140.983	140.694		9	193.548
G14	141.618	127.067	122.23	139.346	135.219	122.685	130.89	139.761	124.997	124.25	142.475	131.528	122.607	136.275	135.972	122.854	129.278	140.646	126.163	123.404	141.121	131.562	122.202	135.326	137.416	123.711	128.803	140.581	126.806	123.197	141.433	132.789		9	193.548
G15																																		0	0
G16	131.34	137.407	137.053	135.612	134.287	136.767	138.548	130.621	136.933	136.39	135.803	133.306	136.098	138.143	131	135.871	136.579	135.096	134.247	136.503	138.149	131.149	136.275	137.663	133.09	134.761	136.427	137.59	131.506	136.758	138.84	131.247		9	193.548
G17	126.674	114.017	133.438	131.831	119.935	124.067	132.211	128.652	114.604	132.919	130.938	118.461	125.806	131.91	127.52	116.329	132.385	130.48	116.011	129.739	131.121	123.978	120.59	132.674	129.893	114.059	132.798	131.07	118.629	126.138	132.124	126.674		9	193.548
G18																																		0	0
G19	123.64	127.115	125.587	119.208	124.081	127.489	124.947	120.045	122.756	128.506	123.433	122.303	123.14	128.635	122.433	123.326	123.084	128.938	120.834	125.07	124.23	127.961	118.82	124.919	125.691	126.801	119.362	124.596	127.334	125.098	121.654	123.64		10	215.054
G20	187.073	179.663	173.065	189.778	191.202	176.531	177.039	191.548	192.919	173.124	178.565	192.39	190.18	170.048	180.806	193.756	186.831	169.478	184.171	194.447	181.826	171.272	188.056	191.809	176.89	175.118	191.615	192.787	172.076	180.565	193.722	187.073		8	172.043
G21																																		0	0
G22																																		0	0
G23																																		0	0
G24																																		0	0
H01																																		0	0
H02	156.379	143.045	144.545	164.539	153.593	143.129	146.126	165.371	150.334	142.463	151.817	163.587	146.632	142.93	157.031	161.126	144.643	144.228	160.506	157.997	143.253	143.865	163.522	152.874	143.034	147.601	165.573	148.801	142.862	153.719	160.893	144.966		8	172.043
H03	191.949	188.236	159.494	197.86	191.244	185.098	160.031	197.677	190.539	180.933	168.671	195.728	190.663	173.48	176.438	192.916	189.537	166.949	185.407	191.803	188.699	159.778	194.744	189.882	184.18	162.941	195.087	190.452	175.098	176.031	193.601	189.764		8	172.043
H04																																		0	0
H05																																		0	0
H06	270.846	271.919	258.93	262.205	272.68	266.84	259.666	262.444	275.986	259.402	259.511	264.522	273.301	256.643	259.39	267.772	268.449	257.256	260.022	272.292	261.275	258.211	261.697	272.531	256.107	258.966	266.413	267.202	256.287	259.711	271.992	259.076		9	193.548
H07	200.789	219.407	237.584	204.711	199.607	224.615	232.831	202.331	198.857	228.865	228.343	201	198.843	234.371	219.75	199.604	200.961	240.935	210.452	198.792	209.919	237.169	204.154	198.41	220.994	226.784	200.053	198.374	235.056	215.888	197.888	206.89		8	172.043
H08	127.239	140.736	146.07	124.91	127.963	141.857	145.77	123.775	129.096	142.396	144.722	122.124	130.528	143.694	143.02	121.43	132.407	145.483	139.264	121.146	134.5	145.539	135.18	122.48	137.062	145.725	130.36	125.699	139.379	145.584	125.317	128.933		8	172.043
H09	113.382	109.963	109.798	113.433	112.472	108.11	113.402	113.126	108.921	111.649	113.416	110.798	109.767	113.514	112.935	108.337	113.191	113.385	109.211	111.711	113.295	110.812	110.076	113.287	112.562	108.315	113.121	113.402	108.469	112.357	113.674	109.739		9	193.548
H10	160.333	146.771	135.403	160.381	158.235	139.243	143.787	163.176	151.712	134.816	158.181	157.995	142.211	139.373	162.296	152.333	134.568	155.627	159.56	141.357	138.024	163.573	152.213	134.456	155.613	159.243	140.805	139.312	163.672	152.104	134.219	156.688		8	172.043
H11	134.216	137.34	133.202	134.306	135.174	136.006	133.598	133.27	137.16	135.716	134.208	133.278	138.143	133.163	134.663	135.247	136.115	132.801	132.969	136.68	134.691	133.728	134	137.469	133.169	133.958	135.772	135.385	133.618	133.753	137.34	132.86		9	193.548
H12																																		0	0
H13																																		0	0
H14																																		0	0
H15	116.463	120.441	117.657	116.64	120.062	119.514	116.427	117.978	120.404	118.865	116.511	119.725	119.789	117.719	117.469	120.596	119.545	116.239	118.975	120.174	117.587	116.739	120.871	119.874	116.317	118.556	119.986	118.646	116.537	120.107	119.289	116.463		9	193.548
H16	147.697	147.767	146.07	146.671	148.705	148.846	143.84	151.739	148.565	142.545	149.963	147.775	145.716	147.728	149.093	148.354	143.933	149.41	148.596	142.93	150.183	148.758	143.699	149.5	148.096	147.084	146.739	148.874	148.011	143.315	148.601	147.697		10	215.054
H17	170.413	145.062	111.542	136.399	175.087	120.031	112.567	171.879	143.593	111.64	137.247	174.424	119.233	113.36	173.247	140.815	111.685	145.522	167.202	115.346	120.466	176.59	129.202	111.576	163.607	148.694	112.225	141.438	167.902	115.826	120.048	177.517		8	172.043
H18	163.854	213.674	185.817	162.966	216.761	213.938	167	180.346	218.306	203.803	157.242	202.492	213.222	182.143	165.039	216.624	209.994	159.955	187.32	215.517	192.669	160.865	212.713	211.334	165.688	181.219	214.874	197.053	158.121	210.424	210.534	163.854		9	193.548
H19	163.618	194.618	187.028	145.565	178.539	196.022	172.989	147.775	190.09	192.978	157.107	161.034	194.652	186.112	145.435	180.728	195.048	168.427	151.213	191.382	191.281	148.337	170.169	196.337	177.711	147.407	189.539	194.837	157.764	161.522	195.711	184.483		9	193.548
H20	172.612	184.225	166.497	172.899	174.542	179.112	172.146	165.486	181.169	167.986	174.197	166.039	183.643	168.334	170.747	174.433	175.076	172.601	164.846	181.736	167.573	173.949	171.674	179.702	172.798	164.534	181.404	166.677	174.017	167.792	181.098	172.612		12	258.065
H21																																		0	0
H22																																		0	0
H23																																		0	0
H24																																		0	0
I01	275.503	287.621	286.888	273.876	279.716	286.787	281.385	273.253	284.857	286.551	275.039	277.522	286.817	281.368	270.236	283.101	285.879	275.126	275.848	286.57	282.711	271.489	282.545	284.907	273.292	278.087	285.882	279.654	271.848	284.337	285.315	271.635		9	193.548
I02	142.829	152.275	148.107	143.191	146.317	151.64	148.809	141.551	150.295	152.323	147.169	140.118	152.306	149.739	146.472	141.154	152.972	148.565	143.654	146.39	150.416	146.874	141.135	151.767	149.343	147.539	140.034	153.253	148.93	143.553	145.604	151.41		8	172.043
I03																																		0	0
I04	113.539	147.337	146.854	135.317	134.154	146.466	143.728	124.393	143.916	142.382	128.382	134.382	142.787	136.306	124.312	142.301	142.124	122.736	137.601	140.492	129.556	128.756	141.14	136.289	121.34	139.413	137.789	119.343	125.129	129.612	115.197	113.539		9	193.548
I05	268.697	291.087	294.258	301.045	269.699	292.997	288.289	297.986	268.581	293.537	290.157	294.949	269.253	294.101	291.82	286.784	272.725	293.261	293.677	280.346	277.992	289.497	294.888	272.374	286.683	288.118	296.126	267.59	291.522	287.742	292.784	268.697		11	236.559
I06	113.685	126.48	129.157	130.154	112.525	128.548	129.539	127.553	116.037	128.843	129.963	120.919	121.539	129.039	130.848	116.399	125.767	129.329	130.303	113.112	128.674	130.222	127.244	116.413	128.801	131.098	119.798	123.57	129.789	130.871	113.388	129.545		8	172.043
I07	202.511	180.893	213.77	213.916	199.365	181.652	218.475	211.315	193.242	185.374	220.767	211.944	187.171	193.525	218.59	207.02	183.225	205.82	213.197	199.39	180.84	215.253	212.539	192.433	185.747	219.27	208.713	185.022	198.548	215.618	202.185	180.82		8	172.043
I08																																		0	0
I09																																		0	0
I10	163.213	162.037	158.781	150.955	159.624	163.427	152.531	153.677	163.646	155.506	151.826	161.638	160.376	151.545	158.376	162.899	152.157	153.534	162.43	156.169	151.202	161.576	158.677	150.478	158.801	161.618	151.593	156.225	162.969	154.067	153.815	163.213		8	172.043
I11	214.534	211.966	195.986	213.239	212.07	202.278	204.416	215.258	210.972	194.73	213.334	212.256	201.441	206.216	215.129	208.975	196.272	211.778	210.691	199.511	206.73	212.975	208.84	194.958	212.166	209.573	196.258	209.632	212.643	204.691	199.733	214.534		8	172.043
I12	167.065	144.649	169.789	161.986	147.36	164.907	160.657	155.581	157.638	163.975	158.407	146.289	170.037	162.346	144.435	168.371	161.994	149.475	164.904	164.868	157.556	159.896	161.893	156.093	150.528	165.857	159.764	143.947	168.444	159.508	144.548	167.065		9	193.548
I13																																		0	0
I14	129.764	130.879	129.067	128.511	130.213	130.567	128.73	128.48	130.663	129.191	127.59	130.761	130.419	130.907	129.539	130.371	129.124	127.708	130.958	130.197	127.812	129.896	130.399	129	128.846	130.944	129.236	127.562	130.885	129.75	128.166	129.764		10	215.054
I15	137.438	151.761	134.916	243.559	190.034	132.208	201.455	231.966	139.25	156.272	254.376	157.907	134.104	239.118	191.486	132.334	202.683	225.444	137.065	167.188	247.368	148.604	138.081	250.211	174.48	131.935	220.626	206.565	133.494	196.362	226.228	137.438		10	215.054
I16	163.638	160.801	144.677	164.848	158.879	149.18	157.138	158.64	156.739	148.685	164.096	161.213	144.747	164.031	160.284	148.416	159.621	158.205	153.907	152.27	160.14	157.919	146.065	163.323	160.073	144.562	164.553	159.817	146.334	161.219	157.677	150.287		9	193.548
I17	139.329	140.947	147.972	142.008	137.573	146.823	143.545	139.399	140.115	146.966	141.421	137.458	146.705	142.935	138.66	141.183	145.86	140.775	137.722	146.441	142.587	138.07	143.654	145.135	140.062	138.787	147.404	141.806	137.986	146.059	143.461	138.997		9	193.548
I18	220.084	216.539	176.121	195.317	224.764	190.011	177.253	223.138	208.489	173.149	205.73	222.66	180.435	186.899	223.416	194.104	174.539	222.219	211.75	173.306	203.966	222.413	180.034	187.626	223.829	193.677	175.051	219.09	209.638	172.91	208.643	220.084		8	172.043
I19	115.191	134.149	135.281	115.604	118.492	137.458	129.52	114.728	124.795	139.211	121.868	115.376	130.354	137.669	117.41	116.539	136.11	133.267	115.188	122.039	139.242	124.978	115.096	128.654	138.739	118.475	115.978	133.492	134.261	115.809	120.14	137.261		8	172.043
I20	141.778	136.034	143.059	133.303	131.006	138.958	143.154	130.101	133.958	142.969	139.77	129.233	137.059	145.618	134.065	131.326	140.301	143.27	128.851	134.503	142.191	134.301	131.09	138.022	142.306	129.23	134.587	143.315	134.587	130.584	137.553	141.778		8	172.043
I21																																		0	0
I22																																		0	0
I23																																		0	0
I24																																		0	0
J01																																		0	0
J02	152.427	147.559	122.654	128.587	157.983	141.68	121.916	132.331	160.711	134.393	122.301	138.438	158.503	128.671	123.983	150.511	150.716	123.59	128.258	161.208	141.492	122.275	134.831	158.846	129.739	123.646	144.761	153.781	124.576	126.91	154.424	141.542		8	172.043
J03																																		0	0
J04	179.205	172.483	183.93	184.913	176.899	177.306	185.736	181.343	174.539	182.747	184.084	175.323	175.91	184.657	179.166	172.421	180.126	182.91	174.284	175.343	184.084	178.152	173.017	182.792	182.213	173.528	177.885	184.461	177.228	174.037	184.357	181.146		9	193.548
J05	126.713	128.652	125.031	128.449	127.32	128.09	126.331	127.815	127.98	126.197	127.508	128.348	129.051	125.303	128.733	126.868	129.427	125.449	129.098	127.093	128.772	126.438	127.792	128.239	126.258	127.483	127.638	128.733	125.486	128.857	126.935	129.056		12	258.065
J06	134.551	134.475	135.478	137.997	135.587	133.68	137.919	135.059	135.404	134.43	140.5	134.354	135.014	133.272	139.702	134.556	134.003	137.34	136.517	134.994	134.57	139.935	134.289	135.16	133.489	139.059	135.301	133.64	138.744	134.393	135.216	133.34		12	258.065
J07	135.857	151.146	144.789	126.98	140.688	149.857	137.927	129.483	147.449	148.216	130.843	134.261	149.404	145.531	127.059	141.163	150.357	136.163	130.75	146.643	147.213	127.823	137.331	149.688	140.337	128.233	144.261	147.775	130.354	135.191	148.657	141.388		9	193.548
J08	127.817	134.742	134.022	121.228	125.876	134.132	136.138	122.669	124.494	132.787	135.913	123.174	123.528	132.371	136.781	124.449	123.025	131.562	136.654	125.362	122.579	131.41	136.548	125.022	122.882	131.534	136.654	124.337	123.157	131.545	136.084	123.843		8	172.043
J09																																		0	0
J10																																		0	0
J11	184.441	187.829	184.919	182.899	186.197	186.775	182.48	184.815	187.171	184.326	182.365	186.472	185.638	181.638	184.169	186.77	183.101	182.857	187.396	185.163	180.817	184.129	185.666	181.511	183.059	186.343	184.143	181.761	185.371	185.051	181.303	184.441		9	193.548
J12																																		0	0
J13	189.284	198.424	193.537	184.034	194.978	195.919	184.537	190.348	198.52	189.107	185.885	194.829	193.674	182.834	193.317	195.374	183.702	189.112	195.553	187.525	186.191	194.433	191.466	182.708	193.101	195.778	182.396	190.132	195.166	184.966	187.022	194.935		9	193.548
J14																																		0	0
J15	183.315	196.562	197.34	189.646	185.643	199.728	194.003	184.772	188.874	198.66	189.944	182.376	193.346	197.239	187.228	182.593	195.037	192.5	185.228	186.652	197.621	190.983	182.89	190.826	197.725	188	182.303	197.447	194.851	184.806	186.076	198.84		8	172.043
J16	202.921	184.399	201.812	198.23	182.225	198.576	202.775	182.258	193.955	203.784	185.169	188.48	203.919	190.031	184.003	202.938	195.312	182.466	200.045	198.331	182.062	197.365	200.553	181.699	194.489	202.41	183.135	190.374	202.983	186.152	187.517	202.921		9	193.548
J17	154.573	154.565	167.93	156.635	148.258	162.927	166.649	148.598	157.618	169.073	153.183	151.354	166.042	161.36	148.138	161.584	168.264	148.298	155.713	169.23	153.171	151.834	166.851	159.455	148.413	162.629	165.43	147.607	158.593	169.528	150.157	154.573		9	193.548
J18																																		0	0
J19	123.399	125.86	129.584	138.725	137.416	123.126	133.163	140.272	135.039	122.86	136.098	140.154	130.135	126.36	137.593	139.216	125.75	130.775	139.343	136.764	123.126	136.07	140.632	130.907	126.444	137.239	138.301	125.565	132.045	139.567	135.073	123.399		8	172.043
J20	107.82	105.337	107.157	107.542	104.598	106.503	107.534	106.393	105.003	107.233	107.778	105.236	105.893	107.48	107.287	104.888	107.039	107.831	106.514	105.846	107.452	107.511	104.978	106.952	107.626	106.272	105.48	107.551	107.587	104.941	106.82	107.82		8	172.043
J21																																		0	0
J22																																		0	0
J23																																		0	0
J24																																		0	0
K01	168.924	199.298	217.222	188.098	172.171	209.357	207.621	171.438	195.522	222.107	196.803	170.938	209.334	210.154	173.722	188.61	215.191	192.854	171.514	208.837	208.876	172.893	189.952	212.744	188.725	172.051	211.337	207.258	171.27	193.435	213.963	184.579		9	193.548
K02																																		0	0
K03	269.067	248.472	263.503	269.963	258.694	253.309	265.84	272.663	247.893	261.452	270.393	262.809	249.261	263.826	272.045	248.885	257.551	267.713	260.904	248.739	263.323	269.73	246.455	258.921	268.725	256.419	249.199	261.365	267.312	244.916	259.68	269.067		8	172.043
K04	146.402	151.764	148.27	145.874	151.699	151.034	146.171	148.904	151.941	149.534	145.031	150.654	151.713	147.924	146.475	151.874	150.615	145.239	148.913	151.188	148.149	145.205	151.503	151.199	146.385	147.952	151.75	149.236	144.77	150.772	150.615	146.402		9	193.548
K05	149.705	150.674	145.163	142.562	152.955	148.952	142.309	145.829	150.876	146.567	143.042	147.076	149.705	144.258	140.104	149.441	148.34	141.767	144.228	150.199	146.199	140.789	148.056	149.25	143.247	140.551	149.899	147.528	142.348	145.463	149.975	144.612		9	193.548
K06	143.975	136.598	145.006	146.034	142.303	136.301	146.565	146.371	142.098	137.382	146.478	145.163	139.941	139.514	148.048	144.43	137.478	143.978	147.101	143.059	136.952	145.02	145.671	140.927	138.233	147.975	144.115	137.82	143.303	147.317	143.211	137.081		8	172.043
K07	146.82	115.306	115.213	149.882	133.899	110.938	131.306	148.938	119.843	111.997	146.553	139.365	112.284	126.028	149.699	123.256	111.219	142.815	143.053	113.379	122.211	150.742	127.216	111.292	142.025	143.292	113.654	121.199	150.028	126.966	111.315	141.132		8	172.043
K08	262.699	256.598	216.388	213.638	272.787	245.157	214.857	222.961	275.419	233.194	211.919	238.463	269.938	222.177	210.669	251.688	261.014	217.118	211.34	266.385	246.685	214.098	218.062	272.775	233.663	211.32	234.542	268.278	221.247	210.753	252.632	257.02		7	150.538
K09	139.919	142.823	143.756	134.969	139.284	146.185	136.017	136.329	142.831	139.888	134.25	140.289	144.247	134.062	137.663	143.382	135.07	135.32	142.66	138.938	133.955	140.565	142.671	133.691	137.306	142.463	133.831	134.553	141.702	135.483	133.062	139.919		9	193.548
K10	151.301	184.146	179.466	139.747	170.829	186.626	143.944	156.638	196.331	148.056	145.194	199.407	153.514	140.076	196.941	162.862	138.677	187.511	171.935	138.202	177.101	181.697	140.812	165.961	186.888	143.41	155.876	194.301	148.076	148.983	197.93	151.301		10	215.054
K11	116.733	144.632	119.764	114.098	125.624	140.767	115.253	114.483	137.854	129.242	114.68	118.736	144.725	118.087	114.579	130.927	135.244	115.034	116.14	143.809	120.506	114.331	127.382	139.16	115.171	114.758	142.784	123.346	114.121	126	139.449	115.452		9	193.548
K12	149.312	173.188	159.635	135.559	157.761	173.236	139.907	142.039	175.514	152.441	135.59	164.312	168.458	137.02	148.16	175.48	145.404	137.031	171.671	160.716	135.525	155.463	174.022	141.006	141.388	174.483	152.275	135.463	163.303	167.433	137.449	149.312		9	193.548
K13																																		0	0
K14	180.083	150.609	163.034	189.298	151.845	155.876	185.402	158.13	153.192	176.109	172.896	151.591	166.06	185.79	151.806	160.658	190.58	154.207	156	181.984	163.479	152.925	172.44	174.819	150.699	164.764	183.453	151.031	162.049	185.917	152.541	158.966		9	193.548
K15																																		0	0
K16																																		0	0
K17																																		0	0
K18																																		0	0
K19	132.663	143.933	144.006	141.508	134.435	145.045	143.787	137.652	136.576	145.587	145.657	134.972	139.854	145.601	144.407	132.365	142.399	143.626	140.199	131.879	144.795	143.823	138.508	135.216	143.989	145.334	134.472	141.056	142.006	141.921	131.882	143.93		8	172.043
K20																																		0	0
K21																																		0	0
K22																																		0	0
K23																																		0	0
K24																																		0	0
L01	166.545	180.75	172.483	166.228	176.989	175.334	168.449	169.503	179.357	172.761	164.511	180.037	174.138	169.68	174.149	176.576	171.576	163.629	179.604	171.494	164.806	177.506	175.191	167.927	172.624	174.315	168.376	171.188	176.244	169.084	163.537	179.601		9	193.548
L02																																		0	0
L03	145.972	141.736	136.385	146.27	149.025	141.067	136.767	146.365	148.666	141.101	137.051	144.531	146.461	139.961	138.539	146.27	145.657	139.18	139.413	144.817	144.632	138.118	141.626	146.548	143.865	137.039	142.02	145.154	141.933	136.742	143.612	145.972		7	150.538
L04	199.295	212.879	227.669	196.478	199.663	233.076	207.573	199.048	206.621	234.683	197.135	195.309	217.315	220.41	196.472	199.916	234.725	201.399	198.118	210.306	225.994	197.888	198.705	234.739	201.163	195.056	206.98	225.649	193.244	194.801	234.579	199.295		9	193.548
L05	144.764	151.129	133.194	139.48	150.067	141.764	134.902	145.784	149.461	132.702	140.466	149.986	139.798	136.301	146.171	147.469	132.362	141.685	150.02	134.573	138.562	148.857	141.188	135.256	146.539	148.452	132.601	142.399	151.115	134.803	138.402	147.548		9	193.548
L06																																		0	0
L07	149.396	138.781	127.899	133.618	154.357	135.253	127.472	136.253	154.045	133.183	127.416	139.857	151.685	130.39	127.289	144.365	148.916	129.149	128.213	149.98	143.944	128.067	131.171	153.492	137.424	127.955	136.433	153.458	131.713	127.27	144.008	149.396		7	150.538
L08																																		0	0
L09																																		0	0
L10	115.64	113.904	114.118	113.663	114.037	114.559	114.163	113.865	114.14	114.713	113.944	114.121	114.472	114.051	113.331	114.385	114.643	113.663	114.593	114.396	114.129	113.61	114.461	114.677	113.899	114.52	114.267	114.135	113.194	114.157	115.469	115.64		8	172.043
L11	106.41	105.43	103.014	102.902	105.913	105.135	102.135	105.247	105.989	103.07	103.517	106.348	104.652	102.562	105.885	106.449	102.587	104.458	106.14	103.902	103.081	105.997	105.441	102.483	105.447	106.312	103.346	104.07	106.317	104.292	103.073	106.41		8	172.043
L12	170.452	143.545	173.247	148.525	137.789	169.309	157.382	137.132	160.857	164.438	139.483	150.472	170.303	143.222	141.27	172.365	148.725	137.354	168.938	155.317	137.045	163.649	160.615	138.034	158.815	164.517	139.452	150.921	167.494	141.728	144.837	170.452		9	193.548
L13																																		0	0
L14	253.767	196.435	191.615	189.59	220.84	240.646	193.725	194.758	190.062	192.775	259.919	196.983	195.084	190.455	188.728	249.188	211.994	195.539	192.374	188.626	221.581	234.615	192.935	192.298	187.947	198.89	249.402	191.514	192.868	187.177	186.896	253.767		7	150.538
L15	158.581	168.843	139.312	141.831	164.222	151.525	133.022	158.27	161.579	129.862	150.798	163.171	138.211	141.98	162.449	149.989	134.427	158.124	159.382	130.284	152.357	161.329	134.194	146.303	162.61	143.756	138.612	159.371	153.09	132.34	155.503	158.581		9	193.548
L16																																		0	0
L17	147.899	148.365	137.916	139.941	150.851	143.36	137.747	145.913	146.683	138.416	141.138	149.399	139.992	138.087	146.733	145.503	137.107	142.444	149.121	139.348	139.146	148.489	143.59	137.725	144.52	146.444	137.809	141.494	148.323	139.146	138.843	147.899		9	193.548
L18	130.711	130.298	130.652	129.775	130.452	131.096	130.289	129.725	129.837	130.871	130.267	130.478	130.433	130.916	129.93	130.407	130.66	130.82	129.691	130.208	131.183	130.132	130.312	130.191	130.649	130.337	130.522	130.205	130.188	130.272	130.104	130.711		11	236.559
L19	157.831	159.256	156.275	154.34	159.301	158.958	155.371	154.424	159.152	158.115	154.635	155.927	159.778	156.447	154.267	156.764	159.61	156.868	153.963	158.202	157.899	154.73	154.348	158.823	157.843	154.357	156.334	159.444	155.916	153.84	158.225	157.831		9	193.548
L20	359.573	366.961	369.975	260.486	307.924	362.042	361.264	233.691	332.624	358.994	343.042	230.379	352.876	359.826	308.351	260.73	355.556	357.483	261.778	303.354	354.115	349.924	227.028	346.435	356.893	317.618	251.52	355.25	357.787	270.865	304.601	359.573		8	172.043
L21																																		0	0
L22																																		0	0
L23																																		0	0
L24																																		0	0
M01	220.798	221.112	212.846	212.402	220.264	218.447	209.101	216.348	219.416	217.301	208.876	219.744	218.017	212.916	212.191	220.685	218.598	210.225	217.831	220.885	217.317	209.938	221.669	219.239	211.702	215.815	220.118	218.312	209.416	221.205	220.053	211.463		9	193.548
M02																																		0	0
M03																																		0	0
M04	234.43	241.952	301.829	243.121	231.413	280.514	274.006	236.508	233.287	305.584	246.275	231.576	268.194	282.011	234.669	227.702	303.565	247.963	231.508	258.728	284.39	236.427	227.419	300.272	249.174	231.253	255.326	288.185	237.761	227.02	298.404	252.185		9	193.548
M05	190.913	195.722	206.525	200.935	193.317	197.008	208.98	192.677	191.75	199.963	205.309	189.337	199.188	212.219	196.73	192.511	198.188	205.688	189.008	195.048	205.874	200.371	190.062	194.705	205.941	190.331	194.39	203.216	199.84	191.548	198.346	206.188		8	172.043
M06	197.421	190.581	190.396	199.329	187.997	191.478	193.143	196.118	187.612	189.163	197.652	189.244	190.775	191.211	197.463	187.438	190.264	196.539	189.357	190.829	192.256	196.612	187.334	188.86	196.197	188.539	191.039	190.846	194.975	186.441	191.067	197.421		9	193.548
M07	207.947	153.654	139.107	170.618	191.278	140.534	140.688	206.652	155.042	139.138	174.312	186.188	140.079	145.208	206.798	146.194	139.163	184.357	175.374	139.261	153.683	201.309	142.194	139.632	201.528	155.688	138.635	175.893	181.205	139.348	152.219	201		8	172.043
M08	251.256	246.23	269.222	284.486	240.43	255.385	277.787	282.393	238.065	258.079	276.174	260.107	240.295	265.258	283.522	245.725	245.837	268.031	285.986	236.671	254.194	272.798	274.287	237.86	258.107	274.514	252.652	242.135	266.121	285.399	240.09	252.831		8	172.043
M09	126.469	117.815	128.199	126.722	124.073	120.084	128.39	126.635	119.067	126.868	127.32	125.489	119.003	128.584	126.91	120.287	125.362	127.042	125.197	119.101	128.43	126.272	119.596	126.152	126.494	124.393	120.612	127.949	126.244	118.781	128.093	126.469		9	193.548
M10																																		0	0
M11	144.329	148.879	140.438	134.413	136.205	148.719	137.261	132.944	141.43	144.716	135.222	132.382	145.84	140.652	134.831	133.371	147.907	137.882	134.267	139.542	144.486	135.562	132.393	146.048	140.68	133.61	132.281	148.261	137.053	131.952	140.584	144.329		8	172.043
M12	185.421	211.896	194.581	177.688	206.671	198.433	178.169	201.61	202.098	177.671	197.163	205.691	179.376	195.093	206.935	177.938	189.789	211.312	180.475	188.975	213.801	179.503	186.874	211.593	179.079	185.68	212.236	179.191	184.902	210.61	179.157	185.421		10	215.054
M13																																		0	0
M14																																		0	0
M15	153.303	149.337	165.104	197.469	162.983	151.629	192.32	177.916	141.315	181.972	189.52	146.301	169.053	194.862	156.208	155.59	195.413	169.174	145.876	190.138	180.691	142.435	181.317	189.455	145.003	172.753	193.452	149.705	162.82	194.705	157.935	153.303		9	193.548
M16																																		0	0
M17																																		0	0
M18	199.287	170.284	118.548	197.199	187.163	133.374	162.379	195.607	162.017	123.876	201.761	182.244	126.444	175.708	193.096	152.413	134.284	202.542	177.787	119.787	189.539	188.913	140.809	151.966	200.017	168.219	120.792	201.711	184.958	127.89	174.463	191.913		8	172.043
M19	124.66	121.171	116.626	118.225	140.267	120.888	116.983	117.868	141.079	121.514	117.576	118.084	140.146	121.795	116.93	118.115	139.843	121.281	117.466	118.626	140.118	120.93	117.275	119.778	139.733	121.455	117.795	121.396	138.632	120.124	117.287	124.66		7	150.538
M20	230.789	240.848	229.798	225.966	230.683	237.385	227.862	226.688	234.803	234.053	226.239	226.008	237.348	228.081	225.531	229.803	236.537	225.615	224.463	233.744	233.281	225.646	225.621	236.758	227.298	224.084	229.576	236.657	225.416	225.093	234.89	230.789		9	193.548
M21																																		0	0
M22																																		0	0
M23																																		0	0
M24																																		0	0
N01	185.028	186.93	191.646	179.677	187	186.346	190.666	179.272	188.02	187.256	186.629	181.876	187.654	189.39	184.834	184.042	187.927	191.5	181.463	187.02	184.803	189.034	178.264	186.472	186.629	182.958	182.82	184.545	188.831	178.955	186.671	185.688		11	236.559
N02	194.132	202.067	217.86	189.219	193.792	203.671	215.921	188.169	193.806	205.506	211.801	187.413	194.756	210.567	207.528	188.949	195.326	214.753	196.267	190.256	197.739	214.615	188.174	190.579	201.188	213.475	186.25	191.969	207.416	205.618	186.506	194.624		8	172.043
N03	301.784	265.542	268.84	293.59	294.733	260.199	274.494	298.846	284.514	259.733	280.087	301.553	275.73	260.374	284.174	299.725	267.059	264.806	291.511	292.829	257.531	270.441	296.649	281.177	256.466	278.208	297.433	270.309	259.753	285.576	295.612	259.396		8	172.043
N04	186.264	198.059	202.511	189.733	189.694	199.711	199.885	181.879	198.795	200.281	193.247	187.955	197.916	199.843	182.098	196.222	199.438	191.534	185.587	196.435	199.654	180.972	196.935	199.896	187.795	188.379	197.545	195.073	184.275	196.874	198.472	183.876		9	193.548
N05	139.795	149.371	145.11	139.986	140.989	148.986	144.461	139.135	142.618	148.674	144.803	138.41	143.556	148.098	144.719	136.975	145.531	147.874	143.694	135.486	147.722	148.011	143.309	134.871	149.354	146.5	143.191	134.697	150.683	145.795	143.112	134.778		8	172.043
N06	253.747	303.632	289.652	262.393	265.728	294.846	283.34	256.104	281.396	286.101	275.598	252.042	297.978	286.638	264.82	261.59	294.441	282.587	254.216	282.098	284.348	268.483	249.565	294.795	282.829	255.795	270.424	285.913	276.994	252.289	295.385	282.528		9	193.548
N07	163.775	142.32	124.846	146.388	160.831	130.194	126.994	161.758	148.18	124.994	142.506	162.764	132.548	125.604	159.452	150.469	125.427	142.008	163.233	133.037	125.829	159.916	149.742	125.048	142.455	162.84	131.48	127.629	161.48	146.416	125.177	147.463		8	172.043
N08	211.528	195.596	238.154	218.084	205.413	209.733	232.787	218.402	197.798	224.287	223.334	215.626	189.784	236.242	219.913	210.444	196.638	234.419	215.177	200.362	217.354	224.59	215.062	191.424	233.837	220.16	212.57	196.579	237.531	217.301	198.478	220.764		8	172.043
N09	184.008	179.275	182.025	193.455	184.329	176.326	191.121	187.935	177.376	184.736	192.91	181.57	177.323	192.98	186.32	175.604	187.455	190.587	179.331	181.188	193.011	183.253	175.989	194.157	192.042	176.593	185.803	190.702	179.697	179.433	192.705	184.008		9	193.548
N10																																		0	0
N11	224.626	204.045	227.157	252.101	233.067	209.228	240.419	258.719	197.402	230.503	257.419	217.053	217.146	245.36	246.303	202.413	235.371	259.025	201.899	226.537	252.722	224.39	214.228	242.739	249.517	199.795	233.697	258.41	203.298	225.705	250.868	224.626		9	193.548
N12	148.02	134.854	151.98	155.278	133.539	147.719	156.506	137.478	142.337	155.171	142.435	137.91	153.674	148.553	135.008	151.211	154.166	133.483	147.952	155.374	135.225	144.593	155.803	138.994	140.447	153.82	143.09	137.91	154.124	148.388	134.823	150.989		9	193.548
N13	164.374	178.472	132.896	166.169	175.826	163.244	137.396	172.458	178.84	137.225	163.053	175.663	167.916	135.767	172.86	178.972	139.073	160.994	173.43	166.048	135.475	173.115	182.699	140.051	159.635	173.32	166.531	137.598	172.081	178.823	136.826	164.374		9	193.548
N14																																		0	0
N15	184.489	180.25	186.489	181.242	177.579	185.758	183.183	176.73	186.202	184.326	175.772	182.216	184.135	177.402	178.388	185.107	179.924	175.216	183.517	181.91	174.904	183.848	182.857	174.508	182.933	183.053	174.815	181.843	183.354	177.396	180.149	184.489		9	193.548
N16																																		0	0
N17	138.39	165.584	166.702	137.733	151.657	179.037	139.567	141.61	181.919	146.093	135.941	176.831	157.216	138.208	161.101	170.447	137.871	150.691	178.48	139.357	142.303	182.447	145.199	137.152	179.008	150.652	136.921	172.517	158.348	138.132	160.938	168.812		9	193.548
N18	198.949	179.053	173.132	204.404	177.326	173.435	187.146	194.938	179.789	172.39	205.048	178	172.379	185.949	190.787	177.104	169.989	203.694	174.986	171.683	193.817	183.067	174.073	172.416	201.885	174.961	168.376	196.902	176.989	172.809	176.781	194.458		8	172.043
N19	327.199	316.199	279.646	342.52	330.475	300.261	302.593	343.899	323.671	279.331	338.618	331.298	304.565	290.458	338.522	326.671	280.222	329.716	331.126	308.604	281.899	349.435	323.787	281.59	323.264	331.865	308.593	282.298	340.826	323.393	281.643	327.199		8	172.043
N20																																		0	0
N21																																		0	0
N22																																		0	0
N23																																		0	0
N24																																		0	0
O01																																		0	0
O02	206.104	178.272	245.438	258.666	201.256	175.829	259.882	249.994	195.539	174.607	275.75	238.275	190.244	187.725	278.57	222.478	183.222	219.449	266.461	207.522	177.528	247.587	250.798	195.624	175.337	278.045	229.014	185.062	206.228	269.098	210.742	177.91		8	172.043
O03	181.733	220.989	223.874	184.902	202.194	218.567	209.89	178.096	217.868	221.02	187.174	196.098	214.486	212.604	176.157	215.292	219.893	189.826	194.045	215.593	214.688	176.688	212.396	218.551	191.596	191.303	213.919	214.792	177.365	212.593	218.211	188.882		9	193.548
O04																																		0	0
O05	127.997	149.101	144.539	129.638	131.43	148.708	144.843	130.115	131.253	149.183	144.632	129.868	130.399	148.334	144.742	130.312	130.452	148.149	144.331	129.77	131.202	148.219	143.815	128.927	131.733	148.621	143.542	128.84	132.607	148.489	143.211	127.997		8	172.043
O06	121.441	126.16	123.216	119.649	122.427	126.874	121.427	120.303	124.806	124.935	120.228	121.522	126.483	122.798	119.938	123.699	126.362	120.978	121.053	125.357	124.25	120.076	122.795	126.722	121.489	120.413	125.07	124.522	119.84	122.275	125.666	121.034		9	193.548
O07																																		0	0
O08																																		0	0
O09	128.065	125.114	130.105	131.377	125.469	129.173	131.414	128.216	127.099	130.093	131.154	124.463	131.571	131.716	127.219	128.633	130.457	130.627	125.117	131.056	132.698	126.352	130.969	132.466	130.358	127.241	131.377	131.552	124.673	130.802	131.015	128.065		9	193.548
O10	113.994	122.674	126.542	113.492	114.157	126.843	121.202	109.191	123.469	126.284	112.211	116.07	128.104	119.48	110.604	125.449	124.688	109.713	120.506	126.77	114.525	114.07	127.455	120.211	109.837	124.301	124.75	109.798	120.07	127.626	114.334	113.994		9	193.548
O11	135.053	143.711	136.171	124.683	142.084	143.219	124.444	135.702	144.438	137.039	124.343	143.25	143.475	123.711	135.851	144.185	135.545	125.14	143.598	142.559	122.775	139.048	143.955	130.191	131.261	144.132	140.424	122.542	140.98	143.989	125.691	135.053		9	193.548
O12	252.171	247.081	219.573	236.697	255.86	230.138	224.461	249.882	244.624	221.275	236.61	251.919	223.955	227.489	250.646	242.969	220.163	239.916	252.621	221.16	233.93	251.865	235.978	222.596	250.837	245.581	223.997	239.795	253.565	225.129	233.205	252.171		8	172.043
O13	120.115	115.913	123.784	137.795	121.966	116.388	134.831	130.376	115.871	125.806	137.126	119.612	118.747	137.635	126.747	116.065	131.537	134.758	117.157	123.916	137.966	121.419	117.469	137.126	128.531	116.14	131.287	133.857	116.927	125.185	137.517	120.115		9	193.548
O14	102.669	113.548	100.851	108.556	117.567	102.486	104.393	118.163	105.82	101.455	116.157	111.118	101.065	111.829	115.601	101.82	107.449	117.933	103.379	103.683	117.924	107.604	101.716	115.89	111.64	101.216	112.404	114.629	101.601	109.219	117.191	102.669		10	215.054
O15	105.528	140.146	180.581	109.615	118.115	188.944	123.506	106.261	173.169	150.801	106.371	143.831	177.435	108.989	122.551	187.581	118.323	108.565	182.559	136.337	106.115	159.722	160.601	106.497	137.129	179.27	109.556	120.963	186.978	119.256	108.289	181.292		9	193.548
O16																																		0	0
O17	120.216	118.966	116.466	112.118	122.522	118.612	116.503	112.831	123.112	118.076	115.728	115.096	122.337	117.346	114.433	118.486	120.994	117.278	112.618	121.48	119.301	116.983	112.896	122.994	118.635	115.972	115.216	122.295	117.315	113.551	120.034	120.216		7	150.538
O18	110.129	136.997	182.784	122.503	110.188	174.469	157.419	110.64	134.124	183.275	124.303	110.629	176.888	153.463	110.478	143.404	178.264	117.61	114.154	183.876	141.75	110.149	157.163	168.831	112.416	124.177	186.449	131.5	110.303	172.413	152.253	110.455		9	193.548
O19																																		0	0
O20																																		0	0
O21																																		0	0
O22																																		0	0
O23																																		0	0
O24																																		0	0
P01	120.14	151.955	117.118	110.067	124.031	150.772	114.146	110.368	128.275	146.427	112.169	111.222	136.208	141.025	110.831	111.969	142.154	132.643	110.59	114.062	147.576	126.312	110.334	118.441	150.699	118.346	110.506	124.629	150.59	113.82	110.654	132.84		8	172.043
P02	115.447	115.711	111.362	113.118	116.919	113.834	111.615	115.837	115.969	111.663	113.469	117.506	113.812	111.888	115.711	115.674	111.815	113.626	116.916	113.958	111.997	116.545	115.955	111.539	113.775	116.812	113.57	112.463	116.43	115.183	111.309	115.008		9	193.548
P03	261.702	288.688	299.076	255.584	285.171	287.309	297.258	258.66	282.118	286.733	295.199	259.461	281.986	283.947	295.289	263.402	278.357	284.989	294.124	263.851	278.138	283.677	293.772	260.556	279.163	284.612	294.256	262.528	278.57	283.298	292.607	261.702		8	172.043
P04	133.857	111.82	124.556	141.41	128.624	112.657	128.888	144.73	120.087	115.073	133.817	143.326	114.34	119.719	136.742	137.843	112.789	124.812	142.604	125.107	113.539	131.778	143.711	115.315	118.899	136.236	138.402	113.101	124.076	141.444	127.624	114.014		8	172.043
P05																																		0	0
P06																																		0	0
P07																																		0	0
P08																																		0	0
P09	207.348	192.677	192.317	205.77	195.826	190.404	201.983	199.573	189.683	196.963	204.784	190.596	194.503	205.32	191.952	191.772	204.725	194.006	189.677	201.199	198.744	189.775	197.548	202.379	189.511	195.014	203.669	189.767	193.202	204.598	190.935	192.492		9	193.548
P10	346.539	367.23	373.43	451.081	392.121	336.511	447.365	418.947	342.208	416.874	428.528	363.933	372.272	439.646	388.357	346.115	445.317	402.36	330.469	435.531	415.89	345.68	407.042	429.14	364.593	381.011	437.365	378.955	360.076	442.022	392.781	346.539		9	193.548
P11	228.062	332.683	320.228	232.857	291.242	338.753	272.966	237.008	326.565	325.393	235.958	284.671	335.287	275.09	238.354	332.59	318.528	231.385	289.191	336.834	263.955	241.654	327.612	313.983	231.242	295.284	333.337	256.365	249.494	329.306	303.419	228.062		9	193.548
P12	165.503	171.787	167.385	155.61	167.632	171.795	166.351	156.048	169.576	170.837	162.343	158.817	170.874	170.758	159.02	162.346	171.963	168.379	156.247	166.902	171.289	165.831	156.604	169.938	170.933	161.244	160.834	171.169	170.185	157.59	164.14	171.615		8	172.043
P13	161.346	174.705	179.921	165.433	159.444	188.126	169.244	156.129	182.081	176.076	162.649	167.27	181.222	166.096	155.301	189.511	171.913	160.388	174.77	178.208	163.904	162.475	186.272	167.671	154.927	187.587	171.365	160.708	174.174	179.789	166.163	161.346		9	193.548
P14	225.354	225.098	229.233	223.419	223.427	228.385	226.458	222.053	226.503	228.292	223.396	224.725	228.478	224.09	222.913	226.458	225.635	222.846	225.963	228.61	222.11	224.924	229.076	223.225	223.188	227.753	224.862	222.27	225.795	226.933	222.896	225.354		9	193.548
P15																																		0	0
P16	290.907	265.933	314.86	301.124	262.874	311.166	309.008	261.404	308.677	313.14	262.767	299.216	316.042	264.638	291.045	320.11	270.587	284.463	317.185	274.337	277.469	317.225	281.107	270.938	319.11	285.629	267.761	315.39	276.317	263.624	313.916	290.907		10	215.054
P17	160.216	161.522	167.177	163.75	160.278	166.126	168.584	162.312	162.82	166.407	163.812	159.385	165.902	166.152	160.654	163.728	166.517	163.076	159.413	166.042	163.938	159.503	165.57	164.382	159.944	162.042	165.289	163.261	159.966	166.407	163.407	160.216		9	193.548
P18	149.419	147.893	138.865	155.615	156.713	137.379	148.89	158.933	144.289	140.815	157.441	152.073	137.506	152.949	158.438	138.86	147.079	157.632	146.051	141.169	157.185	151.213	138.466	153.017	157.393	137.947	147.284	157.188	144.298	141.846	157.36	149.419		9	193.548
P19																																		0	0
P20	120.747	124.497	126.843	122.149	121.098	125.031	127.292	122.096	121.107	125.163	127.073	121.893	120.935	125.522	126.472	121.469	121.281	125.573	126.216	121.587	121.801	126.567	125.461	121.222	121.463	126.935	125.64	121.211	122.157	127.228	124.902	120.747		8	172.043
P21																																		0	0
P22																																		0	0
P23																																		0	0
P24																																		0	0
A08
Region Name	Stage Label	Area	Perimeter	Thresholded Area	Average	Minimum	Maximum
1	A08	1910-02-23 05:11:30	1900-09-07 14:39:50	0	149.489	110	535
1	A08	1910-02-23 05:11:30	1900-09-07 14:39:50	0	155.41	108	520

## Sheet: HEART RATE
Column	Row	# Peaks	Heart Rate	Treatment (µM)
1	A	10	215.054	0
1	B	9	193.548	0
1	C	8	172.043	0
1	D	8	172.043	0
1	E	10	215.054	0
1	F	9	193.548	0
1	G	9	193.548	0
1	H	0		0
1	I	9	193.548	0
1	J	0		0
1	K	9	193.548	0
1	L	9	193.548	0
1	M	9	193.548	0
1	N	11	236.559	0
1	O	0		0
1	P	8	172.043	0
2	A	0		0
2	B	8	172.043	0
2	C	8	172.043	0
2	D	9	193.548	0
2	E	7	150.538	0
2	F	0		0
2	G	7	150.538	0
2	H	8	172.043	0
2	I	8	172.043	0
2	J	8	172.043	0
2	K	0		0
2	L	0		0
2	M	0		0
2	N	8	172.043	0
2	O	8	172.043	0
2	P	9	193.548	0
3	A	0		9.5e-05
3	B	12	258.065	9.5e-05
3	C	7	150.538	9.5e-05
3	D	8	172.043	9.5e-05
3	E	0		9.5e-05
3	F	8	172.043	9.5e-05
3	G	7	150.538	9.5e-05
3	H	8	172.043	9.5e-05
3	I	0		9.5e-05
3	J	0		9.5e-05
3	K	8	172.043	9.5e-05
3	L	7	150.538	9.5e-05
3	M	0		9.5e-05
3	N	8	172.043	9.5e-05
3	O	9	193.548	9.5e-05
3	P	8	172.043	9.5e-05
4	A	8	172.043	9.5e-05
4	B	8	172.043	9.5e-05
4	C	0		9.5e-05
4	D	8	172.043	9.5e-05
4	E	8	172.043	9.5e-05
4	F	0		9.5e-05
4	G	0		9.5e-05
4	H	0		9.5e-05
4	I	9	193.548	9.5e-05
4	J	9	193.548	9.5e-05
4	K	9	193.548	9.5e-05
4	L	9	193.548	9.5e-05
4	M	9	193.548	9.5e-05
4	N	9	193.548	9.5e-05
4	O	0		9.5e-05
4	P	8	172.043	9.5e-05
5	A	9	193.548	0.00019
5	B	0		0.00019
5	C	8	172.043	0.00019
5	D	8	172.043	0.00019
5	E	0		0.00019
5	F	0		0.00019
5	G	8	172.043	0.00019
5	H	0		0.00019
5	I	11	236.559	0.00019
5	J	12	258.065	0.00019
5	K	9	193.548	0.00019
5	L	9	193.548	0.00019
5	M	8	172.043	0.00019
5	N	8	172.043	0.00019
5	O	8	172.043	0.00019
5	P	0		0.00019
6	A	7	150.538	0.00019
6	B	0		0.00019
6	C	7	150.538	0.00019
6	D	7	150.538	0.00019
6	E	9	193.548	0.00019
6	F	0		0.00019
6	G	8	172.043	0.00019
6	H	9	193.548	0.00019
6	I	8	172.043	0.00019
6	J	12	258.065	0.00019
6	K	8	172.043	0.00019
6	L	0		0.00019
6	M	9	193.548	0.00019
6	N	9	193.548	0.00019
6	O	9	193.548	0.00019
6	P	0		0.00019
7	A	8	172.043	0.00038
7	B	0		0.00038
7	C	0		0.00038
7	D	8	172.043	0.00038
7	E	8	172.043	0.00038
7	F	8	172.043	0.00038
7	G	7	150.538	0.00038
7	H	8	172.043	0.00038
7	I	8	172.043	0.00038
7	J	9	193.548	0.00038
7	K	8	172.043	0.00038
7	L	7	150.538	0.00038
7	M	8	172.043	0.00038
7	N	8	172.043	0.00038
7	O	0		0.00038
7	P	0		0.00038
8	A	9	193.548	0.00038
8	B	8	172.043	0.00038
8	C	11	236.559	0.00038
8	D	0		0.00038
8	E	9	193.548	0.00038
8	F	12	258.065	0.00038
8	G	8	172.043	0.00038
8	H	8	172.043	0.00038
8	I	0		0.00038
8	J	8	172.043	0.00038
8	K	7	150.538	0.00038
8	L	0		0.00038
8	M	8	172.043	0.00038
8	N	8	172.043	0.00038
8	O	0		0.00038
8	P	0		0.00038
9	A	9	193.548	0.00076
9	B	9	193.548	0.00076
9	C	0		0.00076
9	D	9	193.548	0.00076
9	E	8	172.043	0.00076
9	F	0		0.00076
9	G	9	193.548	0.00076
9	H	9	193.548	0.00076
9	I	0		0.00076
9	J	0		0.00076
9	K	9	193.548	0.00076
9	L	0		0.00076
9	M	9	193.548	0.00076
9	N	9	193.548	0.00076
9	O	9	193.548	0.00076
9	P	9	193.548	0.00076
10	A	0		0.00076
10	B	10	215.054	0.00076
10	C	9	193.548	0.00076
10	D	0		0.00076
10	E	9	193.548	0.00076
10	F	9	193.548	0.00076
10	G	0		0.00076
10	H	8	172.043	0.00076
10	I	8	172.043	0.00076
10	J	0		0.00076
10	K	10	215.054	0.00076
10	L	8	172.043	0.00076
10	M	0		0.00076
10	N	0		0.00076
10	O	9	193.548	0.00076
10	P	9	193.548	0.00076
11	A	10	215.054	0.0015
11	B	9	193.548	0.0015
11	C	9	193.548	0.0015
11	D	0		0.0015
11	E	9	193.548	0.0015
11	F	0		0.0015
11	G	0		0.0015
11	H	9	193.548	0.0015
11	I	8	172.043	0.0015
11	J	9	193.548	0.0015
11	K	9	193.548	0.0015
11	L	8	172.043	0.0015
11	M	8	172.043	0.0015
11	N	9	193.548	0.0015
11	O	9	193.548	0.0015
11	P	9	193.548	0.0015
12	A	0		0.0015
12	B	0		0.0015
12	C	9	193.548	0.0015
12	D	0		0.0015
12	E	9	193.548	0.0015
12	F	9	193.548	0.0015
12	G	9	193.548	0.0015
12	H	0		0.0015
12	I	9	193.548	0.0015
12	J	0		0.0015
12	K	9	193.548	0.0015
12	L	9	193.548	0.0015
12	M	10	215.054	0.0015
12	N	9	193.548	0.0015
12	O	8	172.043	0.0015
12	P	8	172.043	0.0015
13	A	0		0.003
13	B	9	193.548	0.003
13	C	9	193.548	0.003
13	D	9	193.548	0.003
13	E	9	193.548	0.003
13	F	9	193.548	0.003
13	G	9	193.548	0.003
13	H	0		0.003
13	I	0		0.003
13	J	9	193.548	0.003
13	K	0		0.003
13	L	0		0.003
13	M	0		0.003
13	N	9	193.548	0.003
13	O	9	193.548	0.003
13	P	9	193.548	0.003
14	A	9	193.548	0.003
14	B	10	215.054	0.003
14	C	0		0.003
14	D	9	193.548	0.003
14	E	0		0.003
14	F	10	215.054	0.003
14	G	9	193.548	0.003
14	H	0		0.003
14	I	10	215.054	0.003
14	J	0		0.003
14	K	9	193.548	0.003
14	L	7	150.538	0.003
14	M	0		0.003
14	N	0		0.003
14	O	10	215.054	0.003
14	P	9	193.548	0.003
15	A	0		0.0061
15	B	9	193.548	0.0061
15	C	0		0.0061
15	D	9	193.548	0.0061
15	E	8	172.043	0.0061
15	F	9	193.548	0.0061
15	G	0		0.0061
15	H	9	193.548	0.0061
15	I	10	215.054	0.0061
15	J	8	172.043	0.0061
15	K	0		0.0061
15	L	9	193.548	0.0061
15	M	9	193.548	0.0061
15	N	9	193.548	0.0061
15	O	9	193.548	0.0061
15	P	0		0.0061
16	A	10	215.054	0.0061
16	B	0		0.0061
16	C	9	193.548	0.0061
16	D	0		0.0061
16	E	9	193.548	0.0061
16	F	9	193.548	0.0061
16	G	9	193.548	0.0061
16	H	10	215.054	0.0061
16	I	9	193.548	0.0061
16	J	9	193.548	0.0061
16	K	0		0.0061
16	L	0		0.0061
16	M	0		0.0061
16	N	0		0.0061
16	O	0		0.0061
16	P	10	215.054	0.0061
17	A	9	193.548	0.0122
17	B	10	215.054	0.0122
17	C	9	193.548	0.0122
17	D	0		0.0122
17	E	9	193.548	0.0122
17	F	0		0.0122
17	G	9	193.548	0.0122
17	H	8	172.043	0.0122
17	I	9	193.548	0.0122
17	J	9	193.548	0.0122
17	K	0		0.0122
17	L	9	193.548	0.0122
17	M	0		0.0122
17	N	9	193.548	0.0122
17	O	7	150.538	0.0122
17	P	9	193.548	0.0122
18	A	9	193.548	0.0122
18	B	0		0.0122
18	C	9	193.548	0.0122
18	D	8	172.043	0.0122
18	E	8	172.043	0.0122
18	F	0		0.0122
18	G	0		0.0122
18	H	9	193.548	0.0122
18	I	8	172.043	0.0122
18	J	0		0.0122
18	K	0		0.0122
18	L	11	236.559	0.0122
18	M	8	172.043	0.0122
18	N	8	172.043	0.0122
18	O	9	193.548	0.0122
18	P	9	193.548	0.0122
19	A	0		0.0244
19	B	9	193.548	0.0244
19	C	8	172.043	0.0244
19	D	9	193.548	0.0244
19	E	8	172.043	0.0244
19	F	0		0.0244
19	G	10	215.054	0.0244
19	H	9	193.548	0.0244
19	I	8	172.043	0.0244
19	J	8	172.043	0.0244
19	K	8	172.043	0.0244
19	L	9	193.548	0.0244
19	M	7	150.538	0.0244
19	N	8	172.043	0.0244
19	O	0		0.0244
19	P	0		0.0244
20	A	7	150.538	0.0244
20	B	7	150.538	0.0244
20	C	0		0.0244
20	D	8	172.043	0.0244
20	E	8	172.043	0.0244
20	F	8	172.043	0.0244
20	G	8	172.043	0.0244
20	H	12	258.065	0.0244
20	I	8	172.043	0.0244
20	J	8	172.043	0.0244
20	K	0		0.0244
20	L	8	172.043	0.0244
20	M	9	193.548	0.0244
20	N	0		0.0244
20	O	0		0.0244
20	P	8	172.043	0.0244
21	A	0		0.05
21	B	0		0.05
21	C	0		0.05
21	D	0		0.05
21	E	0		0.05
21	F	0		0.05
21	G	0		0.05
21	H	0		0.05
21	I	0		0.05
21	J	0		0.05
21	K	0		0.05
21	L	0		0.05
21	M	0		0.05
21	N	0		0.05
21	O	0		0.05
21	P	0		0.05
22	A	0		0.05
22	B	0		0.05
22	C	0		0.05
22	D	0		0.05
22	E	0		0.05
22	F	0		0.05
22	G	0		0.05
22	H	0		0.05
22	I	0		0.05
22	J	0		0.05
22	K	0		0.05
22	L	0		0.05
22	M	0		0.05
22	N	0		0.05
22	O	0		0.05
22	P	0		0.05
23	A	0		0.098
23	B	0		0.098
23	C	0		0.098
23	D	0		0.098
23	E	0		0.098
23	F	0		0.098
23	G	0		0.098
23	H	0		0.098
23	I	0		0.098
23	J	0		0.098
23	K	0		0.098
23	L	0		0.098
23	M	0		0.098
23	N	0		0.098
23	O	0		0.098
23	P	0		0.098
24	A	0		0.098
24	B	0		0.098
24	C	0		0.098
24	D	0		0.098
24	E	0		0.098
24	F	0		0.098
24	G	0		0.098
24	H	0		0.098
24	I	0		0.098
24	J	0		0.098
24	K	0		0.098
24	L	0		0.098
24	M	0		0.098
24	N	0		0.098
24	O	0		0.098
24	P	0		0.098

## Sheet: Unsuccessful wells
	1	2	3	4	5	6	7	8	9	10	11	12	13	14	15	16	17	18	19	20	21	22	23	24
A		U.H.	W.O.							W.O.		W.O.	U.H.		Malformed				W.O.		(N/A)	(N/A)	(N/A)	(N/A)
B					Dead	Dead	Dead					U.H.				W.O.		W.O.			(N/A)	(N/A)	(N/A)	(N/A)
C				W.O.			W.O.		W.O.					W.O.	W.O.					W.O.	(N/A)	(N/A)	(N/A)	(N/A)
D								W.O.		Dead	W.O.	W.O.				Dead	W.O.				(N/A)	(N/A)	(N/A)	(N/A)
E			W.O.		W.O.									W.O.							(N/A)	(N/A)	(N/A)	(N/A)
F		W.O.		U.H.	Malformed	W.O.			W.O.		W.O.						W.O.	Dead	W.O.		(N/A)	(N/A)	(N/A)	(N/A)
G				W.O.						Dead	W.O.				U.H.			Malformed			(N/A)	(N/A)	(N/A)	(N/A)
H	W.O.			U.H.	Malformed							W.O.	U.H.	W.O.							(N/A)	(N/A)	(N/A)	(N/A)
I			W.O.					Malformed	W.O.				W.O.								(N/A)	(N/A)	(N/A)	(N/A)
J	W.O.		W.O.						Dead	W.O.		W.O.		U.H.				U.H.			(N/A)	(N/A)	(N/A)	(N/A)
K		W.O.											W.O.		W.O.	U.H.	W.O.	W.O.		U.H.	(N/A)	(N/A)	(N/A)	(N/A)
L		U.H.				W.O.		W.O.	W.O.				W.O.	Malformed		W.O.					(N/A)	(N/A)	(N/A)	(N/A)
M		W.O.	Dead							W.O.			W.O.	W.O.		U.H.	Dead				(N/A)	(N/A)	(N/A)	(N/A)
N										Malformed				W.O.		W.O.				U.H.	(N/A)	(N/A)	(N/A)	(N/A)
O	W.O.			W.O.			W.O.	W.O.								W.O.			W.O.	Dead	(N/A)	(N/A)	(N/A)	(N/A)
P					W.O.	W.O.	W.O.	W.O.							W.O.				W.O.		(N/A)	(N/A)	(N/A)	(N/A)
