# Supplementary material for: High-Content Screening in Zebrafish Embryos Identifies Butafenacil as a Potent Inducer of Anemia
Source: PLoS One. 2014 Aug 4;9(8):e104190. doi: 10.1371/journal.pone.0104190 (PMC4121296; doi:10.1371/journal.pone.0104190)
Supplement: Dataset S1 — Microsoft Excel spreadsheets containing raw data for all chemical screening assays. (ZIP) [file pone.0104190.s036.zip › Dataset S1/2- Thiram/Thiram_ISV.xlsx]

## Sheet: Description
ToxCast Screen - ISV
Thiram
Data was collected using the Intersegmental Vessel Journal in MetaXpress
Imaged 74 hpf fli1 larvae using ImageXpress
Incubated larvae in 100 mg/l MS-222 for 30 min
Centrifuged plate for 2 min at 200 rpm
Imaging parameters:
*1 frame
*FITC
*2X magnification; 1 site/well
Had the doors off of the imager and the fan on to stablize temperature
Test Initation Date: 8/6/13
Imaging Date: 8/9/13
Start Imaging Temperature: 26°C
End Imaging Temperature: 26°C
Total Imaging Duration: 0:09
W.O. = Wrong Orientation
U.H. = Unhatched
N.A. = Not Analyzed (Did not meet analysis criteria)
Malf. = Malformed

## Sheet: ISV
Time point	1
Measurement	Thresholded Area (Show Region Statistics)
	1	2	3	4	5	6	7	8	9	10	11	12	13	14	15	16	17	18	19	20	21	22	23	24
A	119547					314666	291287	337242	372992		205782	238584				369909	219611	306803		333150
B		343490	331692					366931		328182	288601			306335			319758		316196	268909
C	247342	313801				312864	256704	183393	317446	317779		337867	306866		138583	391257	221600	169636	272199
D	321674	220788	163753	296556	294870	358694	233346		181570	340387			338710	297941	307647			265784	337388	324413
E					343928		346208	349301	257474	303096		338398			342407		315082	303783	330754	372867
F	358413		239334				336732	329172	348728	327381		269471	95148.4	302909		335420				290392
G		293151	291589		366296	284570	145748	323548	321632			336086	295161	325371		317498	318060		312458	311240
H	310459		282706			382614		263067	313489	316373	343928				186923	394402	361131	344573	322778	253903
I	320154	345250		325746	266576		318539			287507		271637		314759	346281	349082	265503		342616	293432
J		262046		306647	161285	270137	265524			276740	313760		335076		361589		361308		310292	174125
K			388133	227463	289892			332660	291027	334483		294213		301315					348999
L	284071		203470	303617	337096		360058			173385	207115				295932		343126		283269
M	377699			308261	271075				354664		279874	312687			350259			318581	223516
N	280978	317686	320914	269804	306002		304752	306751	287195			261984	309365		338252		344948	374814
O	335222	436764	352967	285810				313551	295411	152350	319852	324923	285185	204886	313687		324027	316936
P		128836	385717						358954	310500			350415				295911	300555

## Sheet: Normalized ISV
Row	Treatment (µM)	ISV Area	Body Length (µm)	Normalized ISV
A	0	119547	3001.01	39.8357
B	0
C	0	247342	2855.5	86.6196
D	0	321674	3079.13	104.469
E	0
F	0	358413	3059.21	117.159
G	0
H	0	310459	3162.45	98.1704
I	0	320154	2973.34	107.675
J	0
K	0
L	0	284071	3034.34	93.6185
M	0	377699	3135.62	120.454
N	0	280978	3005.72	93.481
O	0	335222	3055.19	109.722
P	0
A	0
B	0	343490	3158.72	108.743
C	0	313801	3085.66	101.697
D	0	220788	3050.36	72.3808
E	0
F	0
G	0	293151	3056.67	95.9054
H	0
I	0	345250	3125.18	110.474
J	0	262046	3194.58	82.0284
K	0
L	0
M	0
N	0	317686	2885.65	110.091
O	0	436764	2967.45	147.185
P	0	128836	2059.15	62.5676
A	9.5e-05
B	9.5e-05	331692	3011.48	110.142
C	9.5e-05
D	9.5e-05	163753	3090.46	52.9866
E	9.5e-05
F	9.5e-05	239334	2952.78	81.0538
G	9.5e-05	291589	3128.53	93.2031
H	9.5e-05	282706	3082.88	91.7019
I	9.5e-05
J	9.5e-05
K	9.5e-05	388133	3174.11	122.281
L	9.5e-05	203470	3161.02	64.3684
M	9.5e-05
N	9.5e-05	320914	2895.65	110.826
O	9.5e-05	352967	2931.23	120.416
P	9.5e-05	385717	3113.78	123.874
A	9.5e-05
B	9.5e-05
C	9.5e-05
D	9.5e-05	296556	3102.46	95.5874
E	9.5e-05
F	9.5e-05
G	9.5e-05
H	9.5e-05
I	9.5e-05	325746	3281.22	99.2757
J	9.5e-05	306647	3019.38	101.56
K	9.5e-05	227463	3043.27	74.7428
L	9.5e-05	303617	2989.05	101.576
M	9.5e-05	308261	3078.4	100.137
N	9.5e-05	269804	3071.27	87.8477
O	9.5e-05	285810	3078.57	92.8384
P	9.5e-05
A	0.00019
B	0.00019
C	0.00019
D	0.00019	294870	2935.91	100.436
E	0.00019	343928	3040.78	113.105
F	0.00019
G	0.00019	366296	3178.4	115.245
H	0.00019
I	0.00019	266576	2656.36	100.354
J	0.00019	161285	3112.76	51.8141
K	0.00019	289892	2945.5	98.4184
L	0.00019	337096	3156.74	106.786
M	0.00019	271075	2992.43	90.5867
N	0.00019	306002	3096.49	98.8221
O	0.00019
P	0.00019
A	0.00019	314666	2972.52	105.858
B	0.00019
C	0.00019	312864	3068.23	101.969
D	0.00019	358694	2953.16	121.461
E	0.00019
F	0.00019
G	0.00019	284570	2999.33	94.8779
H	0.00019	382614	2984.08	128.218
I	0.00019
J	0.00019	270137	3036.77	88.9554
K	0.00019
L	0.00019
M	0.00019
N	0.00019
O	0.00019
P	0.00019
A	0.00038	291287	3027.61	96.2102
B	0.00038
C	0.00038	256704	3117.01	82.3559
D	0.00038	233346	2979.27	78.3234
E	0.00038	346208	3028.06	114.333
F	0.00038	336732	3068.53	109.737
G	0.00038	145748	3078.14	47.3493
H	0.00038
I	0.00038	318539	3036.88	104.89
J	0.00038	265524	3055.38	86.9037
K	0.00038
L	0.00038	360058	3102.68	116.047
M	0.00038
N	0.00038	304752	2986.35	102.048
O	0.00038
P	0.00038
A	0.00038	337242	3053.39	110.448
B	0.00038	366931	2985.03	122.924
C	0.00038	183393	3186.45	57.5539
D	0.00038
E	0.00038	349301	3126.73	111.714
F	0.00038	329172	2989.85	110.096
G	0.00038	323548	3059.78	105.742
H	0.00038	263067	3054.95	86.1115
I	0.00038
J	0.00038
K	0.00038	332660	3001.43	110.834
L	0.00038
M	0.00038
N	0.00038	306751	3245.1	94.5275
O	0.00038	313551	3006.6	104.288
P	0.00038
A	0.00076	372992	3130.78	119.137
B	0.00076
C	0.00076	317446	2985.04	106.346
D	0.00076	181570	3105.99	58.4582
E	0.00076	257474	2805.5	91.7751
F	0.00076	348728	3153.38	110.589
G	0.00076	321632	2883.9	111.527
H	0.00076	313489	3106.38	100.918
I	0.00076
J	0.00076
K	0.00076	291027	3089.94	94.1854
L	0.00076
M	0.00076	354664	3195.1	111.002
N	0.00076	287195	2850.1	100.767
O	0.00076	295411	3105.01	95.1402
P	0.00076	358954	2981.3	120.402
A	0.00076
B	0.00076	328182	2852.04	115.069
C	0.00076	317779	3087.71	102.918
D	0.00076
E	0.00076	303096	2850.47	106.332
F	0.00076	327381	3094.74	105.786
G	0.00076
H	0.00076	316373	3101.7	102
I	0.00076	287507	3100.55	92.7278
J	0.00076	276740	3001.69	92.1947
K	0.00076	334483	2920.61	114.525
L	0.00076	173385	3034.73	57.1338
M	0.00076
N	0.00076
O	0.00076	152350	3051.95	49.919
P	0.00076	310500	2877.12	107.921
A	0.0015	205782	3071.24	67.0027
B	0.0015	288601	3209	89.9348
C	0.0015
D	0.0015
E	0.0015
F	0.0015
G	0.0015
H	0.0015	343928	3175.42	108.309
I	0.0015
J	0.0015	313760	2989.95	104.938
K	0.0015
L	0.0015	207115	3093.88	66.9434
M	0.0015	279874	3042.45	91.9896
N	0.0015
O	0.0015	319852	3058.91	104.564
P	0.0015
A	0.0015	238584	2847.92	83.775
B	0.0015
C	0.0015	337867	3108.37	108.696
D	0.0015
E	0.0015	338398	3161.97	107.021
F	0.0015	269471	2698.07	99.8755
G	0.0015	336086	3005.33	111.83
H	0.0015
I	0.0015	271637	3127.95	86.8417
J	0.0015
K	0.0015	294213	3062.84	96.0591
L	0.0015
M	0.0015	312687	2921.68	107.023
N	0.0015	261984	3195.22	81.9923
O	0.0015	324923	3017.63	107.675
P	0.0015
A	0.003
B	0.003
C	0.003	306866	3079.38	99.652
D	0.003	338710	3051.09	111.013
E	0.003
F	0.003
G	0.003	295161	3093.68	95.4079
H	0.003
I	0.003
J	0.003	335076	3137.08	106.812
K	0.003
L	0.003
M	0.003
N	0.003	309365	3028.99	102.135
O	0.003	285185	3171.31	89.9264
P	0.003	350415	3112.96	112.567
A	0.003
B	0.003	306335	3010.51	101.755
C	0.003
D	0.003	297941	3008.1	99.0464
E	0.003
F	0.003	302909	3058.52	99.0377
G	0.003	325371	3162.62	102.88
H	0.003
I	0.003	314759	3064.89	102.698
J	0.003
K	0.003	301315	2952.25	102.063
L	0.003
M	0.003
N	0.003
O	0.003	204886	3051.4	67.145
P	0.003
A	0.0061
B	0.0061
C	0.0061
D	0.0061	307647	2992.68	102.8
E	0.0061	342407	2954.28	115.902
F	0.0061
G	0.0061
H	0.0061	186923	3143.63	59.4607
I	0.0061	346281	2980.8	116.17
J	0.0061	361589	3095.49	116.812
K	0.0061
L	0.0061	295932	3050.13	97.0227
M	0.0061	350259	3005.29	116.547
N	0.0061	338252	3060.08	110.537
O	0.0061	313687	2951.52	106.28
P	0.0061
A	0.0061	369909	3040.55	121.659
B	0.0061
C	0.0061	391257	3054.19	128.105
D	0.0061
E	0.0061
F	0.0061	335420	3119.64	107.519
G	0.0061	317498	2961	107.227
H	0.0061	394402	3167.03	124.534
I	0.0061	349082	3115.73	112.039
J	0.0061
K	0.0061
L	0.0061
M	0.0061
N	0.0061
O	0.0061
P	0.0061
A	0.0122	219611	2940.99	74.6724
B	0.0122	319758	3150.49	101.494
C	0.0122	221600	2943.08	75.2954
D	0.0122
E	0.0122	315082	3008.26	104.739
F	0.0122
G	0.0122	318060	2956.19	107.591
H	0.0122	361131	3093.75	116.729
I	0.0122	265503	3159.96	84.021
J	0.0122	361308	3188.62	113.312
K	0.0122
L	0.0122	343126	3177.19	107.997
M	0.0122
N	0.0122	344948	3106.57	111.038
O	0.0122	324027	3095.49	104.677
P	0.0122	295911	3217.12	91.9799
A	0.0122	306803	3201	95.8461
B	0.0122
C	0.0122	169636	3055.68	55.5151
D	0.0122	265784	3107.21	85.5379
E	0.0122	303783	3073.69	98.8335
F	0.0122
G	0.0122
H	0.0122	344573	2931.09	117.558
I	0.0122
J	0.0122
K	0.0122
L	0.0122
M	0.0122	318581	2809.69	113.386
N	0.0122	374814	3072.01	122.009
O	0.0122	316936	3133.1	101.157
P	0.0122	300555	3047.61	98.62
A	0.0244
B	0.0244	316196	2838.12	111.411
C	0.0244	272199	3098.37	87.8523
D	0.0244	337388	3022.06	111.642
E	0.0244	330754	2862.26	115.557
F	0.0244
G	0.0244	312458	3057.76	102.185
H	0.0244	322778	3046.08	105.965
I	0.0244	342616	3151.91	108.701
J	0.0244	310292	3125.77	99.2691
K	0.0244	348999	3062.41	113.962
L	0.0244	283269	3246.28	87.2595
M	0.0244	223516	3127.84	71.4601
N	0.0244
O	0.0244
P	0.0244
A	0.0244	333150	3074.43	108.361
B	0.0244	268909	3112.21	86.4044
C	0.0244
D	0.0244	324413	3044.27	106.565
E	0.0244	372867	3250.05	114.726
F	0.0244	290392	3055.93	95.0257
G	0.0244	311240	3083.52	100.937
H	0.0244	253903	3081.99	82.3827
I	0.0244	293432	3172.46	92.4936
J	0.0244	174125	3104.24	56.0926
K	0.0244
L	0.0244
M	0.0244
N	0.0244
O	0.0244
P	0.0244
A	0.05
B	0.05
C	0.05
D	0.05
E	0.05
F	0.05
G	0.05
H	0.05
I	0.05
J	0.05
K	0.05
L	0.05
M	0.05
N	0.05
O	0.05
P	0.05
A	0.05
B	0.05
C	0.05
D	0.05
E	0.05
F	0.05
G	0.05
H	0.05
I	0.05
J	0.05
K	0.05
L	0.05
M	0.05
N	0.05
O	0.05
P	0.05
A	0.098
B	0.098
C	0.098
D	0.098
E	0.098
F	0.098
G	0.098
H	0.098
I	0.098
J	0.098
K	0.098
L	0.098
M	0.098
N	0.098
O	0.098
P	0.098
A	0.098
B	0.098
C	0.098
D	0.098
E	0.098
F	0.098
G	0.098
H	0.098
I	0.098
J	0.098
K	0.098
L	0.098
M	0.098
N	0.098
O	0.098
P	0.098

## Sheet: Unsuccessful wells
	1	2	3	4	5	6	7	8	9	10	11	12	13	14	15	16	17	18	19	20	21	22	23	24
A		U.H.	U.H.	W.O.	W.O.					W.O.			U.H	W.O	Malf.				W.O		U.H		U.H	Malf.
B	W.O			W.O.	Dead	Dead	Dead		W.O			U.H	W.O		W.O	W.O		W.O			U.H	U.H	U.H	U.H
C			W.O	W.O.	W.O.						W.O			W.O	W.O					W.O	Malf.	U.H	Malf.	Malf.
D								W.O			W.O	W.O				Dead	W.O				Malf.	Malf.	U.H	U.H
E	W.O	W.O	W.O	W.O.		W.O					W.O		W.O	W.O		W.O					Malf.	Malf.	U.H	U.H
F		W.O		U.H	Malf.	W.O					W.O		W.O		W.O		W.O	Dead	W.O		Malf.		Malf.	U.H
G	W.O			W.O.						Dead	W.O				Dead			Malf.				Malf.	Malf.	U.H
H		W.O		U.H	Malf.		W.O					W.O	U.H	W.O							Malf.	U.H	U.H	U.H
I			W.O			W.O		Malf.	W.O		W.O		W.O					W.O				Malf.	U.H
J	W.O		W.O					W.O	U.H			W.O		U.H		W.O		Dead				U.H	Malf.	Malf.
K	W.O	W.O				W.O	W.O				W.O		W.O		W.O	U.H	W.O	W.O		U.H		Malf.	U.H	Malf.
L		U.H.				W.O		W.O	W.O			W.O	W.O	Malf.		W.O		W.O		W.O	W.O	U.H	Malf.	Malf.
M		W.O	Dead			W.O	W.O	W.O		W.O.			W.O	W.O		U.H	Dead			W.O	Malf.	Malf.	U.H	U.H
N						W.O				Malf.	W.O			W.O		W.O			W.O	U.H	Malf.	W.O	Malf.	Malf.
O					W.O.	W.O	W.O									W.O			W.O	Malf.	Dead		Malf.	Malf.
P	W.O			W.O.	W.O.	W.O	W.O	W.O			W.O	W.O		W.O	W.O	W.O			W.O		Malf.		U.H	U.H
