# Supplementary material for: High-Content Screening in Zebrafish Embryos Identifies Butafenacil as a Potent Inducer of Anemia
Source: PLoS One. 2014 Aug 4;9(8):e104190. doi: 10.1371/journal.pone.0104190 (PMC4121296; doi:10.1371/journal.pone.0104190)
Supplement: Dataset S1 — Microsoft Excel spreadsheets containing raw data for all chemical screening assays. (ZIP) [file pone.0104190.s036.zip › Dataset S1/2- Thiram/Thiram_Pericardial_Area.xlsx]

## Sheet: Description
ToxCast Screen- Pericardial Area
Thiram
Data was collected using the Pericardial Area Journal in MetaXpress
Imaged 74 hpf fli1 larvae using ImageXpress
Incubated larvae in 100 mg/l MS-222 for 30 min
Centrifuged plate for 2 min at 200 rpm
Imaging parameters:
2X
Transmitted light
1 frame
Had the doors off of the imager and the fan on to stablize temperature
Test Initation Date: 8/6/13
Imaging Date: 8/9/13
Start Imaging Temperature: 25°C
End Imaging Temperature: 25°C
Total Imaging Duration: 0:12
W.O. = Wrong Orientation
N.A. = Not Analyzed (did not meet analysis criteria)

## Sheet: Area
Time point	1
Measurement	Area (Show Region Statistics)
	1	2	3	4	5	6	7	8	9	10	11	12	13	14	15	16	17	18	19	20	21	22	23	24
A	12069.3			11121.6		13735.4	11236.2	16453.4	12235.9		7279.06	7924.7			25596.5	10663.5	7997.59	15037.1		10996.7
B		14662.2	10163.6	9976.16				13662.5		13225.2	11225.8		12350.4	14349.8			12340		11777.7	13787.5
C	12902.4	14787.2	5664.96			13121	10715.5	12621.2	10361.5	13787.5	8039.24	13787.5	15745.3	7643.53	12517.1	17890.4	16932.4	12121.3	11933.9
D	9976.16	8934.81	11600.7	12246.3	12537.9	17203.2	8913.98		10840.5	11288.3			26669	11059.2	15703.6			10038.6	16703.3	15182.9
E	9247.21	6560.52		14870.5	12475.4	7279.06	15724.4	15630.7	13318.9	8455.79	12121.3	12787.8			13777.1	6331.43	13600.1	16515.9	13537.6	14412.3
F	9663.75		8705.71				12662.9	18806.8	14256.1	14578.9		13371	8205.86	8122.55		13391.8			8716.12	10840.5
G		17015.7	14880.9		9913.68	9976.16	8830.67	17182.3	11642.3			13870.8	9038.94	9767.89		13891.6	15307.9		16016	14370.7
H	6685.49		10080.3			14870.5	9049.36	15432.8	14797.6	13214.8	11559				12204.7	18390.3	14349.8	10361.5	14162.4	10257.3
I	22430.7			13891.6	14412.3	12412.9	15089.2	15162.1		12048.5	6331.43	8695.3		12819.1	25086.2	16890.7	7893.46	5331.73	14464.4	16661.6
J	6883.34	13277.2	8143.38	14079.1	10361.5	10205.3	10621.8	7643.53		8018.42	12537.9		11892.2			14245.7	11767.3		11684	13495.9
K	7643.53	6321.01	12423.3	13371	10934.2		7268.64	18577.7	7268.64	11871.4		13527.2		12090.1				8393.3	11236.2
L	10934.2		9299.28	12506.6	11559		10642.6		6810.45	7456.09	11413.2	18473.6			9788.72	8674.47	11642.3	6518.87	11642.3	6956.24
M	13329.3			9538.79	14308.2		11996.4	6498.04	12767		10434.4	10611.4			13870.8			13183.5	10788.4	5717.03
N	11288.3	9476.31	8851.5	10642.6	11059.2		13943.7	9236.8	9778.3	14599.8	6123.16	11933.9	14933		14068.7		14058.3	15266.2
O	10830.1	8539.09	16495	8789.02	6321.01	8226.69		13433.5	13318.9	8934.81	16474.2	12048.5	10538.5	16776.2	15453.7		12860.7	13121
P	7029.13	12350.4	18973.4						15203.8	12371.3		6321.01	18077.9			23992.8	9476.31	13016.9		13266.8

## Sheet: SPSS Input
Row	Treatment (µM)	Pericardial Area
A	0	12069.3
B	0
C	0	12902.4
D	0	9976.16
E	0	9247.21
F	0	9663.75
G	0
H	0	6685.49
I	0	22430.7
J	0	6883.34
K	0	7643.53
L	0	10934.2
M	0	13329.3
N	0	11288.3
O	0	10830.1
P	0	7029.13
A	0
B	0	14662.2
C	0	14787.2
D	0	8934.81
E	0	6560.52
F	0
G	0	17015.7
H	0
I	0
J	0	13277.2
K	0	6321.01
L	0
M	0
N	0	9476.31
O	0	8539.09
P	0	12350.4
A	9.5e-05
B	9.5e-05	10163.6
C	9.5e-05	5664.96
D	9.5e-05	11600.7
E	9.5e-05
F	9.5e-05	8705.71
G	9.5e-05	14880.9
H	9.5e-05	10080.3
I	9.5e-05
J	9.5e-05	8143.38
K	9.5e-05	12423.3
L	9.5e-05	9299.28
M	9.5e-05
N	9.5e-05	8851.5
O	9.5e-05	16495
P	9.5e-05	18973.4
A	9.5e-05	11121.6
B	9.5e-05	9976.16
C	9.5e-05
D	9.5e-05	12246.3
E	9.5e-05	14870.5
F	9.5e-05
G	9.5e-05
H	9.5e-05
I	9.5e-05	13891.6
J	9.5e-05	14079.1
K	9.5e-05	13371
L	9.5e-05	12506.6
M	9.5e-05	9538.79
N	9.5e-05	10642.6
O	9.5e-05	8789.02
P	9.5e-05
A	0.00019
B	0.00019
C	0.00019
D	0.00019	12537.9
E	0.00019	12475.4
F	0.00019
G	0.00019	9913.68
H	0.00019
I	0.00019	14412.3
J	0.00019	10361.5
K	0.00019	10934.2
L	0.00019	11559
M	0.00019	14308.2
N	0.00019	11059.2
O	0.00019	6321.01
P	0.00019
A	0.00019	13735.4
B	0.00019
C	0.00019	13121
D	0.00019	17203.2
E	0.00019	7279.06
F	0.00019
G	0.00019	9976.16
H	0.00019	14870.5
I	0.00019	12412.9
J	0.00019	10205.3
K	0.00019
L	0.00019
M	0.00019
N	0.00019
O	0.00019	8226.69
P	0.00019
A	0.00038	11236.2
B	0.00038
C	0.00038	10715.5
D	0.00038	8913.98
E	0.00038	15724.4
F	0.00038	12662.9
G	0.00038	8830.67
H	0.00038	9049.36
I	0.00038	15089.2
J	0.00038	10621.8
K	0.00038	7268.64
L	0.00038	10642.6
M	0.00038	11996.4
N	0.00038	13943.7
O	0.00038
P	0.00038
A	0.00038	16453.4
B	0.00038	13662.5
C	0.00038	12621.2
D	0.00038
E	0.00038	15630.7
F	0.00038	18806.8
G	0.00038	17182.3
H	0.00038	15432.8
I	0.00038
J	0.00038	7643.53
K	0.00038	18577.7
L	0.00038
M	0.00038	6498.04
N	0.00038	9236.8
O	0.00038	13433.5
P	0.00038
A	0.00076	12235.9
B	0.00076
C	0.00076	10361.5
D	0.00076	10840.5
E	0.00076	13318.9
F	0.00076	14256.1
G	0.00076	11642.3
H	0.00076	14797.6
I	0.00076
J	0.00076
K	0.00076	7268.64
L	0.00076	6810.45
M	0.00076	12767
N	0.00076	9778.3
O	0.00076	13318.9
P	0.00076	15203.8
A	0.00076
B	0.00076	13225.2
C	0.00076	13787.5
D	0.00076
E	0.00076	8455.79
F	0.00076	14578.9
G	0.00076
H	0.00076	13214.8
I	0.00076	12048.5
J	0.00076	8018.42
K	0.00076	11871.4
L	0.00076	7456.09
M	0.00076
N	0.00076
O	0.00076	8934.81
P	0.00076	12371.3
A	0.0015	7279.06
B	0.0015	11225.8
C	0.0015	8039.24
D	0.0015
E	0.0015	12121.3
F	0.0015
G	0.0015
H	0.0015	11559
I	0.0015	6331.43
J	0.0015	12537.9
K	0.0015
L	0.0015	11413.2
M	0.0015	10434.4
N	0.0015	6123.16
O	0.0015	16474.2
P	0.0015
A	0.0015	7924.7
B	0.0015
C	0.0015	13787.5
D	0.0015
E	0.0015	12787.8
F	0.0015	13371
G	0.0015	13870.8
H	0.0015
I	0.0015	8695.3
J	0.0015
K	0.0015	13527.2
L	0.0015	18473.6
M	0.0015	10611.4
N	0.0015	11933.9
O	0.0015	12048.5
P	0.0015	6321.01
A	0.003
B	0.003	12350.4
C	0.003	15745.3
D	0.003	26669
E	0.003
F	0.003	8205.86
G	0.003	9038.94
H	0.003
I	0.003
J	0.003	11892.2
K	0.003
L	0.003
M	0.003
N	0.003	14933
O	0.003	10538.5
P	0.003	18077.9
A	0.003
B	0.003	14349.8
C	0.003	7643.53
D	0.003	11059.2
E	0.003
F	0.003	8122.55
G	0.003	9767.89
H	0.003
I	0.003	12819.1
J	0.003
K	0.003	12090.1
L	0.003
M	0.003
N	0.003
O	0.003	16776.2
P	0.003
A	0.0061
B	0.0061
C	0.0061	12517.1
D	0.0061	15703.6
E	0.0061	13777.1
F	0.0061
G	0.0061
H	0.0061	12204.7
I	0.0061	25086.2
J	0.0061
K	0.0061
L	0.0061	9788.72
M	0.0061	13870.8
N	0.0061	14068.7
O	0.0061	15453.7
P	0.0061
A	0.0061	10663.5
B	0.0061
C	0.0061	17890.4
D	0.0061
E	0.0061	6331.43
F	0.0061	13391.8
G	0.0061	13891.6
H	0.0061	18390.3
I	0.0061	16890.7
J	0.0061	14245.7
K	0.0061
L	0.0061	8674.47
M	0.0061
N	0.0061
O	0.0061
P	0.0061	23992.8
A	0.0122	7997.59
B	0.0122	12340
C	0.0122	16932.4
D	0.0122
E	0.0122	13600.1
F	0.0122
G	0.0122	15307.9
H	0.0122	14349.8
I	0.0122	7893.46
J	0.0122	11767.3
K	0.0122
L	0.0122	11642.3
M	0.0122
N	0.0122	14058.3
O	0.0122	12860.7
P	0.0122	9476.31
A	0.0122	15037.1
B	0.0122
C	0.0122	12121.3
D	0.0122	10038.6
E	0.0122	16515.9
F	0.0122
G	0.0122
H	0.0122	10361.5
I	0.0122	5331.73
J	0.0122
K	0.0122	8393.3
L	0.0122	6518.87
M	0.0122	13183.5
N	0.0122	15266.2
O	0.0122	13121
P	0.0122	13016.9
A	0.0244
B	0.0244	11777.7
C	0.0244	11933.9
D	0.0244	16703.3
E	0.0244	13537.6
F	0.0244	8716.12
G	0.0244	16016
H	0.0244	14162.4
I	0.0244	14464.4
J	0.0244	11684
K	0.0244	11236.2
L	0.0244	11642.3
M	0.0244	10788.4
N	0.0244
O	0.0244
P	0.0244
A	0.0244	10996.7
B	0.0244	13787.5
C	0.0244
D	0.0244	15182.9
E	0.0244	14412.3
F	0.0244	10840.5
G	0.0244	14370.7
H	0.0244	10257.3
I	0.0244	16661.6
J	0.0244	13495.9
K	0.0244
L	0.0244	6956.24
M	0.0244	5717.03
N	0.0244
O	0.0244
P	0.0244	13266.8
A	0.05
B	0.05
C	0.05
D	0.05
E	0.05
F	0.05
G	0.05
H	0.05
I	0.05
J	0.05
K	0.05
L	0.05
M	0.05
N	0.05
O	0.05
P	0.05
A	0.05
B	0.05
C	0.05
D	0.05
E	0.05
F	0.05
G	0.05
H	0.05
I	0.05
J	0.05
K	0.05
L	0.05
M	0.05
N	0.05
O	0.05
P	0.05
A	0.098
B	0.098
C	0.098
D	0.098
E	0.098
F	0.098
G	0.098
H	0.098
I	0.098
J	0.098
K	0.098
L	0.098
M	0.098
N	0.098
O	0.098
P	0.098
A	0.098
B	0.098
C	0.098
D	0.098
E	0.098
F	0.098
G	0.098
H	0.098
I	0.098
J	0.098
K	0.098
L	0.098
M	0.098
N	0.098
O	0.098
P	0.098

## Sheet: Unsuccessful wells
	1	2	3	4	5	6	7	8	9	10	11	12	13	14	15	16	17	18	19	20	21	22	23	24
A		Dead	W.O		W.O					W.O			U.H	W.O	Malf.				W.O		N.A	N.A	N.A	N.A
B	W.O				Dead	Dead	Dead		W.O			U.H			W.O	W.O		W.O			N.A	N.A	N.A	N.A
C				W.O	W.O					Dead										W.O	N.A	N.A	N.A	N.A
D								W.O			W.O	W.O				Dead	W.O				N.A	N.A	N.A	N.A
E			W.O										W.O	W.O							N.A	N.A	N.A	N.A
F		W.O		U.H.	Malf.	W.O					W.O				W.O		W.O	U.H			N.A	N.A	N.A	N.A
G	W.O			W.O						Dead	W.O				U.H			Malf.			N.A	N.A	N.A	N.A
H		W.O		U.H.	Malf.							W.O	U.H	W.O							N.A	N.A	N.A	N.A
I		W.O	W.O					Malformed	W.O				W.O								N.A	N.A	N.A	N.A
J									Dead			W.O		U.H	W.O			U.H			N.A	N.A	N.A	N.A
K						W.O					W.O		W.O		W.O	Dead or U.H	W.O			U.H.	N.A	N.A	N.A	N.A
L		U.H.				W.O		W.O					W.O	Malf.							N.A	N.A	N.A	N.A
M		W.O	Dead			W.O				W.O			W.O	W.O		U.H	Dead				N.A	N.A	N.A	N.A
N						W.O				Malformed				W.O		W.O			W.O	U.H.	N.A	N.A	N.A	N.A
O							W.O									W.O			W.O	Dead	N.A	N.A	N.A	N.A
P				W.O	W.O	W.O	W.O	W.O			W.O			W.O	W.O				W.O		N.A	N.A	N.A	N.A
