# Supplementary material for: High-Content Screening in Zebrafish Embryos Identifies Butafenacil as a Potent Inducer of Anemia
Source: PLoS One. 2014 Aug 4;9(8):e104190. doi: 10.1371/journal.pone.0104190 (PMC4121296; doi:10.1371/journal.pone.0104190)
Supplement: Dataset S1 — Microsoft Excel spreadsheets containing raw data for all chemical screening assays. (ZIP) [file pone.0104190.s036.zip › Dataset S1/20- Tebufenpyrad/Tebufenpyrad_Body_Length.xlsx]

## Sheet: Description
ToxCast Screen -Body Length
Chemical	Tebufenpyrad
Data was collected using the Fish Measurement Journal in MetaXpress
Imaged 74 hpf fli1 larvae using ImageXpress
Incubated larvae in 100 mg/l MS-222 for 30 min
Centrifuged plate for 2 min at 200 rpm
Imaging parameters:
*1 frame
*FITC
*2X magnification; 1 site/well
Had the doors off of the imager and the fan on to stablize temperature
Test Initation Date: 10/11/13
Imaging Date: 10/14/13
Start Imaging Temperature: 27°C
End Imaging Temperature: 27°C
Total Imaging Duration: 0:10
W.O. = Wrong Orientation
U.H. = Unhatched

## Sheet: Length
Stage Label	Length
A01	3023.43
A02	2946.75
A03	3029.63
A04	3115.6
A05	2859.15
A06	2904.1
A07	3009.14
A08	3101
A09	2872.99
A10	2768.4
A11	3098.91
A12	2743.42
A13	1114.12
A14	1132.68
A15	3875.97
A16	1142.28
A17	97.2928
A18	54.764
A19	3429.46
A20	3423.37
A21	3916.22
A22	3885.97
A23	3903.23
A24	3924.82
B01	2723.57
B02	3088.48
B03	2925.44
B04	2934.45
B05	3200.73
B06	3067.21
B07	2891.24
B08	3055.28
B09	1635.48
B10	3053.48
B11	2723.45
B12	2850.02
B13	2887.78
B14	1202.22
B15	267.199
B16	787.348
B17	105.113
B18	24.5761
B19	3854.31
B20	3940.81
B21	3940.76
B22	3938.47
B23	3929.38
B24	3844.89
C01	1430.77
C02	2973.38
C03	2880.21
C04	2977.93
C05	2935.46
C06	2976.13
C07	2932.19
C08	2899.18
C09	3087.69
C10	3150.78
C11	2916.08
C12	2977.72
C13	1207.3
C14	1226.55
C15	847.467
C16	3333.93
C17	61.228
C18	57.1826
C19	142.135
C20	3903.23
C21	3968.22
C22	4045.8
C23	3988.67
C24	4050.33
D01	2705.47
D02	2814.47
D03	3026.99
D04	2983.02
D05	2964.73
D06	2981.34
D07	2903.32
D08	2890.91
D09	2955.57
D10	2910.07
D11	3028.57
D12	3002.47
D13	1124.46
D14	1204.45
D15	3904.3
D16	1177.97
D17	52.5318
D18	25.2037
D19	57.1826
D20	3101.46
D21	3981.88
D22	3954.71
D23	3970.48
D24	4054.82
E01	2689.5
E02	2931.77
E03	3045.76
E04	2927.32
E05	2919.12
E06	3071.58
E07	3044.76
E08	2908.64
E09	2764.56
E10	2948.57
E11	2985.02
E12	2184.74
E13	1227.45
E14	1267.31
E15	256.967
E16	3908.97
E17	86.8896
E18	20.6629
E19	3911.16
E20	522.933
E21	3963.55
E22	3961.31
E23	3986.42
E24	4022.89
F01	2859.67
F02	3090.25
F03	2987.18
F04	3008.1
F05	2976.35
F06	1107.24
F07	2855.17
F08	2789.88
F09	2888.66
F10	2035.51
F11	2722.23
F12	3036.52
F13	1222.83
F14	1216.39
F15	3897.82
F16	3943.1
F17	168.578
F18	36.079
F19	107.416
F20	3740.02
F21	3945.32
F22	3934.48
F23	3963.56
F24	4036.62
G01	1603.33
G02	2985.97
G03	2934.57
G04	2977.57
G05	2720.91
G06	3066.42
G07	2892.82
G08	2841.59
G09	2759.39
G10	3100.53
G11	2981.67
G12	2939.84
G13	1166.3
G14	1233.46
G15	3883.7
G16	3217.73
G17	42.4446
G18	66.5263
G19	3420.8
G20	3924.8
G21	4050.29
G22	3936.17
G23	3988.74
G24	4073.08
H01	3095.18
H02	3001.74
H03	2865.18
H04	1887.25
H05	2699.63
H06	2968.12
H07	3066.19
H08	2924.18
H09	2892.45
H10	2976.5
H11	3017.67
H12	2918.51
H13	2943.6
H14	1259.46
H15	534.836
H16	3221.94
H17	52.5318
H18	48.405
H19	3881.48
H20	3607.96
H21	3931.68
H22	3956.83
H23	3979.56
H24	4037.11
I01	2862.27
I02	2960.02
I03	2929.07
I04	3072.49
I05	1788.13
I06	3001.66
I07	2966.4
I08	2983.54
I09	3038.76
I10	2966.19
I11	2885.77
I12	3015.92
I13	1168.74
I14	1253.14
I15	930.255
I16	3906.67
I17	52.5318
I18	38.8582
I19	1380.51
I20	3888.31
I21	3931.65
I22	3868.73
I23	1883.84
I24	4043.42
J01	2979.66
J02	3069.99
J03	2472.23
J04	3035.91
J05	2894.22
J06	2991.33
J07	3025.75
J08	2952.99
J09	2794.09
J10	2947.78
J11	2868.25
J12	2574.06
J13	1134.74
J14	1195.32
J15	284.049
J16	3911.45
J17	34.3035
J18	3692.24
J19	3498.59
J20	4002.34
J21	3952.3
J22	4045.74
J23	3949.86
J24	4034.29
K01	2947.67
K02	2951.4
K03	3004.28
K04	2888.03
K05	2988.66
K06	2999.17
K07	3026.45
K08	1762.28
K09	2929.33
K10	1600.5
K11	3006.22
K12	2890.18
K13	1234.93
K14	1205.24
K15	876.414
K16	455.682
K17	29.7515
K18	263.924
K19	3920.51
K20	3904.22
K21	3968.11
K22	3965.84
K23	3990.98
K24	3972.75
L01	3049.72
L02	3002.92
L03	2941.29
L04	2912.7
L05	3897.44
L06	2895.74
L07	3079.61
L08	2843.06
L09	2918.62
L10	2651.35
L11	2987.34
L12	2941.97
L13	1175.39
L14	1188.27
L15	45.6367
L16	345.304
L17	193.728
L18	147.174
L19	3286.1
L20	4098.18
L21	3932.01
L22	3961.33
L23	3995.54
L24	4002.38
M01	3081.45
M02	2739.01
M03	3001.69
M04	2935.64
M05	2105.95
M06	2926.99
M07	1079.83
M08	2804.23
M09	3053.31
M10	3034.93
M11	2962.47
M12	2944.76
M13	2972.9
M14	2763.46
M15	642.983
M16	848.185
M17	3886.26
M18	77.7165
M19	4025.16
M20	3917.96
M21	3938.49
M22	3947.89
M23	3995.68
M24	3949.97
N01	3035.96
N02	2968.01
N03	3072.45
N04	3055.3
N05	3066.79
N06	2966.4
N07	2984.52
N08	2640.44
N09	3051.63
N10	3091.08
N11	2741.04
N12	2900.73
N13	2951.8
N14	1156.89
N15	3927.07
N16	105.509
N17	94.0824
N18	60.8869
N19	3876.92
N20	3972.7
N21	3952.35
N22	3945.32
N23	3986.36
N24	4034.29
O01	2927.58
O02	2994.59
O03	2888.57
O04	3041.3
O05	2874.87
O06	3022.47
O07	2900.6
O08	1056.03
O09	2879.64
O10	2971.53
O11	2888.96
O12	2668.63
O13	2892.09
O14	1142.92
O15	4002.5
O16	105.36
O17	42.0749
O18	3705.93
O19	3614.5
O20	3634.77
O21	3975
O22	3938.66
O23	4029.73
O24	3945.37
P01	2803.82
P02	3097.64
P03	3006.55
P04	2999.24
P05	2864.27
P06	3089.04
P07	2908.35
P08	3098.97
P09	3103.14
P10	3081.96
P11	2804.31
P12	3024.29
P13	1121.72
P14	2828.53
P15	3959.22
P16	1175.43
P17	148.442
P18	37.633
P19	9.681
P20	3954.43
P21	3943.27
P22	3960.09
P23	3936.22
P24	3959.22

## Sheet: Length by Treatment
Row	Treatment (µM)	Body Length (µm)	Average	SD
A	0	3023.43
B	0
C	0
D	0	2705.47
E	0
F	0	2859.67
G	0
H	0
I	0	2862.27
J	0
K	0
L	0
M	0
N	0	3035.96
O	0	2927.58
P	0
A	0
B	0	3088.48
C	0	2973.38
D	0
E	0
F	0	3090.25
G	0	2985.97
H	0
I	0	2960.02
J	0	3069.99
K	0	2951.4
L	0	3002.92
M	0
N	0	2968.01
O	0	2994.59
P	0		2968.71	97.856
A	0.05	3029.63
B	0.05	2925.44
C	0.05	2880.21
D	0.05	3026.99
E	0.05	3045.76
F	0.05
G	0.05	2934.57
H	0.05
I	0.05	2929.07
J	0.05
K	0.05	3004.28
L	0.05
M	0.05	3001.69
N	0.05	3072.45
O	0.05	2888.57
P	0.05
A	0.05	3115.6
B	0.05	2934.45
C	0.05
D	0.05	2983.02
E	0.05	2927.32
F	0.05
G	0.05	2977.57
H	0.05
I	0.05	3072.49
J	0.05	3035.91
K	0.05	2888.03
L	0.05	2912.7
M	0.05	2935.64
N	0.05	3055.3
O	0.05	3041.3
P	0.05	2999.24	2984.05	67.1946
A	0.098
B	0.098
C	0.098	2935.46
D	0.098	2964.73
E	0.098	2919.12
F	0.098	2976.35
G	0.098	2720.91
H	0.098	2699.63
I	0.098
J	0.098
K	0.098	2988.66
L	0.098
M	0.098
N	0.098
O	0.098
P	0.098	2864.27
A	0.098
B	0.098	3067.21
C	0.098	2976.13
D	0.098	2981.34
E	0.098	3071.58
F	0.098
G	0.098	3066.42
H	0.098
I	0.098	3001.66
J	0.098	2991.33
K	0.098	2999.17
L	0.098	2895.74
M	0.098	2926.99
N	0.098	2966.4
O	0.098
P	0.098	3089.04	2955.11	102.386
A	0.195
B	0.195	2891.24
C	0.195	2932.19
D	0.195	2903.32
E	0.195	3044.76
F	0.195	2855.17
G	0.195	2892.82
H	0.195	3066.19
I	0.195	2966.4
J	0.195	3025.75
K	0.195	3026.45
L	0.195	3079.61
M	0.195
N	0.195	2984.52
O	0.195
P	0.195
A	0.195	3101
B	0.195	3055.28
C	0.195	2899.18
D	0.195	2890.91
E	0.195	2908.64
F	0.195	2789.88
G	0.195	2841.59
H	0.195
I	0.195	2983.54
J	0.195	2952.99
K	0.195
L	0.195	2843.06
M	0.195
N	0.195
O	0.195
P	0.195	3098.97	2957.98	91.1779
A	0.39	2872.99
B	0.39
C	0.39	3087.69
D	0.39	2955.57
E	0.39
F	0.39	2888.66
G	0.39
H	0.39
I	0.39	3038.76
J	0.39	2794.09
K	0.39
L	0.39	2918.62
M	0.39	3053.31
N	0.39	3051.63
O	0.39	2879.64
P	0.39	3103.14
A	0.39
B	0.39	3053.48
C	0.39	3150.78
D	0.39	2910.07
E	0.39	2948.57
F	0.39
G	0.39	3100.53
H	0.39	2976.5
I	0.39	2966.19
J	0.39	2947.78
K	0.39
L	0.39
M	0.39	3034.93
N	0.39	3091.08
O	0.39	2971.53
P	0.39	3081.96	2994.67	92.0964
A	0.78	3098.91
B	0.78	2723.45
C	0.78	2916.08
D	0.78	3028.57
E	0.78	2985.02
F	0.78
G	0.78	2981.67
H	0.78	3017.67
I	0.78	2885.77
J	0.78	2868.25
K	0.78	3006.22
L	0.78	2987.34
M	0.78	2962.47
N	0.78	2741.04
O	0.78	2888.96
P	0.78
A	0.78
B	0.78
C	0.78	2977.72
D	0.78	3002.47
E	0.78
F	0.78	3036.52
G	0.78	2939.84
H	0.78	2918.51
I	0.78	3015.92
J	0.78
K	0.78
L	0.78	2941.97
M	0.78	2944.76
N	0.78
O	0.78
P	0.78	3024.29	2951.89	88.5535
A	1.56
B	1.56
C	1.56
D	1.56
E	1.56
F	1.56
G	1.56
H	1.56
I	1.56
J	1.56
K	1.56
L	1.56
M	1.56
N	1.56
O	1.56
P	1.56
A	1.56
B	1.56
C	1.56
D	1.56
E	1.56
F	1.56
G	1.56
H	1.56
I	1.56
J	1.56
K	1.56
L	1.56
M	1.56
N	1.56
O	1.56
P	1.56		#DIV/0!	#DIV/0!
A	3.125
B	3.125
C	3.125
D	3.125
E	3.125
F	3.125
G	3.125
H	3.125
I	3.125
J	3.125
K	3.125
L	3.125
M	3.125
N	3.125
O	3.125
P	3.125
A	3.125
B	3.125
C	3.125
D	3.125
E	3.125
F	3.125
G	3.125
H	3.125
I	3.125
J	3.125
K	3.125
L	3.125
M	3.125
N	3.125
O	3.125
P	3.125		#DIV/0!	#DIV/0!
A	6.25
B	6.25
C	6.25
D	6.25
E	6.25
F	6.25
G	6.25
H	6.25
I	6.25
J	6.25
K	6.25
L	6.25
M	6.25
N	6.25
O	6.25
P	6.25
A	6.25
B	6.25
C	6.25
D	6.25
E	6.25
F	6.25
G	6.25
H	6.25
I	6.25
J	6.25
K	6.25
L	6.25
M	6.25
N	6.25
O	6.25
P	6.25		#DIV/0!	#DIV/0!
A	12.5
B	12.5
C	12.5
D	12.5
E	12.5
F	12.5
G	12.5
H	12.5
I	12.5
J	12.5
K	12.5
L	12.5
M	12.5
N	12.5
O	12.5
P	12.5
A	12.5
B	12.5
C	12.5
D	12.5
E	12.5
F	12.5
G	12.5
H	12.5
I	12.5
J	12.5
K	12.5
L	12.5
M	12.5
N	12.5
O	12.5
P	12.5		#DIV/0!	#DIV/0!
A	25
B	25
C	25
D	25
E	25
F	25
G	25
H	25
I	25
J	25
K	25
L	25
M	25
N	25
O	25
P	25
A	25
B	25
C	25
D	25
E	25
F	25
G	25
H	25
I	25
J	25
K	25
L	25
M	25
N	25
O	25
P	25		#DIV/0!	#DIV/0!
A	50
B	50
C	50
D	50
E	50
F	50
G	50
H	50
I	50
J	50
K	50
L	50
M	50
N	50
O	50
P	50
A	50
B	50
C	50
D	50
E	50
F	50
G	50
H	50
I	50
J	50
K	50
L	50
M	50
N	50
O	50
P	50		#DIV/0!	#DIV/0!

## Sheet: Unsuccessful wells
	1	2	3	4	5	6	7	8	9	10	11	12	13	14	15	16	17	18	19	20	21	22	23	24
A		W.O			W.O	W.O	W.O			W.O		W.O	Malf.	U.H	U.H	Dead	U.H	Dead	Dead	Dead	Dead	Dead	Dead	Dead
B	W.O				W.O				W.O*			W.O	W.O		U.H	Dead	Dead	Dead	Dead	Dead	Dead	Dead	Dead	Dead
C	Malf.			W.O										U.H	U.H	Dead	U.H	Dead	Dead	Dead	Dead	Dead	Dead	Dead
D		W.O												U.H	U.H	Dead	Dead	Dead	Dead	Dead	Dead	Dead	Dead	Dead
E	W.O	W.O							W.O			W.O		U.H	U.H	Dead	Dead	Dead	Dead	Dead	Dead	Dead	Dead	Dead
F			W.O	W.O		U.H				Malf.	W.O			U.H	U.H	Dead	Dead	Dead	Dead	Dead	Dead	Dead	Dead	Dead
G	Malf.								W.O					U.H	U.H	Dead	Dead	Dead	Dead	Dead	Dead	Dead	Dead	Dead
H	W.O	W.O	W.O	Malf.		W.O		W.O	W.O						U.H	Dead	Dead	Dead	Dead	Dead	Dead	Dead	Dead	Dead
I					W.O*									U.H	U.H	Dead	Dead	Dead	Dead	Dead	Dead	Dead	Dead	Dead
J	W.O		Malf.		W.O							W.O		U.H	U.H	Dead	Dead	Dead	Dead	Dead	Dead	Dead	Dead	Dead
K	W.O							W.O*	W.O	W.O*		W.O		U.H	U.H	Dead	Dead	Dead	Dead	Dead	Dead	Dead	Dead	Dead
L	W.O		W.O		Dead					W.O				U.H	U.H	Dead	Dead	Dead	Dead	Dead	Dead	Dead	Dead	Dead
M	W.O	Malf.			Malf.		W.O	W.O								Dead	Dead	Dead	Dead	Dead	Dead	Dead	Dead	Dead
N					W.O			W.O				W.O			U.H	Dead	Dead	Dead	Dead	Dead	Dead	Dead	Dead	Dead
O					W.O	W.O	W.O	W.O				W.O			U.H	Dead	Dead	Dead	Dead	Dead	Dead	Dead	Dead	Dead
P	W.O	W.O	W.O				W.O				W.O			U.H	W.O	Dead	U.H	Dead	Dead	Dead	Dead	Dead	Dead	Dead
			* = or not enough expression to get a correct measurement
