# Supplementary material for: High-Content Screening in Zebrafish Embryos Identifies Butafenacil as a Potent Inducer of Anemia
Source: PLoS One. 2014 Aug 4;9(8):e104190. doi: 10.1371/journal.pone.0104190 (PMC4121296; doi:10.1371/journal.pone.0104190)
Supplement: Dataset S1 — Microsoft Excel spreadsheets containing raw data for all chemical screening assays. (ZIP) [file pone.0104190.s036.zip › Dataset S1/20- Tebufenpyrad/Tebufenpyrad_Circulation_FFTAnalysis.xlsm]

## Sheet: Description
ToxCast Screen - Circulation
Chemical	Tebufenpyrad
Data was collected using the Circulation Journal in MetaXpress
Imaged 74 hpf fli1 larvae using ImageXpress
Incubated larvae in 100 mg/l MS-222 for 30 min
Centrifuged plate for 2 min at 200 rpm
Imaging parameters:
*32 frames (0.09 sec interval)
*Transmitted light
*4X magnification; 1 site/well
Had the doors off of the imager and the fan on to stablize temperature
Test Initation Date: 10/11/13
Imaging Date: 10/14/13
Start Imaging Temperature: 27°C
End Imaging Temperature: 27°C
Total Imaging Duration: 1:58
W.O. = Wrong Orientation
N.F. = No fish in viewing screen
N.A. = Not Analyzed (did not meet analysis criteria)
O.F. = Out of Focus

## Sheet: Background
Measurement	Average (Show Region Statistics)
	1	2	3	4	5	6	7	8	9	10	11	12	13	14	15	16	17	18	19	20	21	22	23	24	25	26	27	28	29	30	31	32
A01	623.75	631.375	631.625	637	629.25	632.125	631.375	636.375	629.125	631.25	627.625	633.375	632.375	629.5	628.625	635.875	634.125	634.5	630.375	628.375	632.375	630	628.75	628.25	631.375	633.125	627.375	634	629.5	630.5	629	626.25
A02
A03	641.75	645.5	641.5	637	642.25	636.625	643.5	635.25	638	638.5	635.375	642.125	642.25	638.375	643.375	642.25	643.75	648.25	638.5	638.625	643.875	641.375	643.25	642.25	643.875	642.75	643.375	642.875	645.25	644.125	641.5	646.75
A04	580.25	579.5	583.875	577.375	578.75	577.25	576.875	577.625	580.375	574.25	579.5	581.5	584.375	576.875	577.125	584.25	579.125	584.25	579.375	580.125	584.875	582.625	577.5	582.375	578.25	574.25	584	579.75	578.5	582	577	579.625
A05
A06
A07
A08	641	640.75	641.125	633.75	638.125	643.875	647	638.875	636.625	639.625	636.25	639.75	637.875	643.25	633.5	640.75	639	642.875	640.75	649.125	642.375	641.625	635.875	641.5	647.875	637.25	637.25	635.25	640	638.5	640.625	641.625
A09	574.125	574.75	567	569.25	566.5	570.875	571.5	571.875	571.625	571.375	572	574	569.5	581.125	572.875	571.125	571.25	576.25	574.875	572.125	573.125	567.375	580.375	573.75	570.5	575.125	575.5	569	565.5	569.25	573.25	576.875
A10
A11	641.875	632.75	638.125	637.375	637.25	636.75	636.625	637.125	635.875	636.125	637.625	640.125	640.625	639	641.875	642.375	633.125	640.375	639.75	640.375	646	640.5	638.875	641.875	633.75	634.375	636.125	633	636.375	630.625	634.125	634.75
A12	629.75	627.625	627.875	626.5	631.625	629.25	633.375	632	631.75	629.75	629.625	632	630.125	635.75	627.875	631.125	629.375	632.25	628.75	634.625	626.875	632.75	632.625	627.375	631.75	631.125	628.25	631.25	634.5	631.875	627	639.5
A13
A14
A15
A16
A17
A18
A19
A20
A21
A22
A23
A24
B01
B02	638.125	636.25	639.375	638.25	641.125	637.375	643.375	638.5	642.75	636.875	637.25	636.5	635.375	634	637.5	635.5	643.875	634.375	640.625	644.5	636.875	641.625	637.75	642	637.75	640.125	638.375	640.125	642.625	647.5	642.25	643.375
B03	663.125	666.125	665.25	672.125	666.5	666.625	664	675.75	671	672.875	668.875	672.875	663.375	666.625	666.25	666.5	666.25	668.125	667.5	669.875	662.875	666.625	668	663	662.375	671.125	670.25	670.25	667.75	669	664.625	668.125
B04	566.75	565.5	569.5	575.375	572.5	565.375	573.375	565.875	571.125	564	566.875	576.625	565	570.375	564.5	574.125	574.875	571.5	577.875	564.375	569.625	576.875	571.75	564.5	577.5	572.375	569.5	566.75	581.625	568.625	562.75	572.625
B05
B06	630	623.25	635.5	628.375	633.25	631.375	627	633.875	630.125	631	632.875	635.75	633.625	632.875	634.5	634	631.25	627.125	638.25	631.125	629	633.5	636.375	620.625	634.375	632.125	631.75	638.875	627.5	635.875	630	629.875
B07	607.875	612	613.75	614.875	613.25	607.5	612.375	607.625	613.75	609.625	617.75	610	614.375	612.125	615.5	614.875	620.125	615.75	616.875	621.625	616	612.625	611.125	609.75	611.625	611.5	609.5	612.5	604.5	612.375	612.375	611
B08	636	629.75	633.875	636.25	635.5	635	629.125	635	637.5	628.125	632.625	635	631	638.75	633.125	633.625	639	633.625	631.125	630.625	632.625	635.75	633.125	634.375	629.25	640.875	634.875	628.125	638	636.5	637.5	637.125
B09	638.875	631.375	636	634.375	634.5	640.75	636	634	639	642.25	639.75	635.5	638.625	630.125	638.75	638.625	632.375	632.25	634.875	630.875	637.75	634.5	636.125	634.875	638.75	644.25	641.5	634.375	639.25	635.875	640.5	647.75
B10	612.125	623.875	623.5	627.125	625.75	627.375	624.5	628.375	627.5	622.125	625.625	631.25	620.625	633.5	627.875	618.625	626.375	618	626.125	624	624.5	626.25	624.5	623.25	620.25	625.625	630.75	628.25	627.375	623.25	633.25	631.75
B11	644.375	642	643.375	646.875	649.75	648.125	637.125	642.125	652	644.75	644.25	645.125	645.25	650	648.625	645	647.125	643	650.75	646.5	646.25	647.25	640.75	641	649.875	644.625	648.25	646.75	644.25	643.75	640.25	645.875
B12
B13
B14
B15
B16
B17
B18
B19
B20
B21
B22
B23
B24
C01
C02	649.5	652.25	649.875	651.75	651	654	652.125	649.25	654.875	644.25	651.875	648.75	647.625	647.75	649.75	653.125	653.625	649.25	654.75	651.25	658.875	654	652.375	636.25	645.875	670.5	653	653.25	678.625	655.875	647.125	637.5
C03	655.875	654.5	660	660	658.5	665	658.875	664.75	659.25	660.875	662.25	662.125	663.125	661.25	657.375	665.625	664.75	662.125	656.875	660.125	656.125	659.25	653.75	654.75	656.5	662.125	661.25	654.75	659.625	656.375	660.125	658.125
C04
C05	652.625	643	640.625	644.375	649.75	646.875	647.375	650.625	653.75	646.625	654.375	645.75	649.625	635.75	645.875	653.5	642.5	650.125	643	651.25	643.75	646.75	658.125	642.75	650	643.375	643.125	643.75	650.75	646.375	645.5	651
C06	653.625	658.125	656	658.25	660.5	655.625	653.75	653.125	656.75	655.5	646.625	661	661.625	654.375	657.125	655.125	649.5	659.5	656.875	662.75	657.125	654.625	656.5	657.75	653.625	654.25	650	658.875	663.875	658.125	657.875	651.125
C07	626.75	622.75	622.625	620.75	623.625	622.875	622.625	618.875	616.75	613.125	616.5	618.125	628.625	624.125	620	622.875	618.25	619.75	623	622.625	624.625	619.375	623.625	625.875	622.125	613.625	625.125	620.25	625.375	621.625	623.125	617.75
C08	647.5	642.875	647.5	639.5	641.875	643.625	642.875	646.125	648.625	644	646.875	647.75	643.375	640.125	647.375	639.25	637.75	642.25	646.125	648	641.75	642.5	645.375	641.125	642.5	640.625	641.625	639.5	637.25	644.25	643	645.875
C09	627.5	631	635.375	630.75	630.5	630.5	632.625	628.375	626.375	638.25	637.75	634	634.75	632.25	627.25	625.5	638.375	630.5	631.75	630.25	630.125	631.25	629.875	629.5	630.875	627.875	636.25	634.25	633.25	634.5	634	638
C10	628	630.875	627.625	624.375	627.375	637	624.125	628.875	623.625	629	629.375	625.75	626.25	620.5	632.625	626.625	637.5	626.125	624.125	629.375	632.75	634	632	635.625	634.5	626.5	627.25	634.5	629.375	625.375	626.625	626.375
C11	621.625	615.625	611.375	616.625	617.25	614.125	613.875	615	612	619	611.625	614.125	608.25	616.625	613.75	617.75	618.375	613	616.5	616.375	625	611.75	616.5	617.75	622.5	616.5	618.375	608.875	611.375	612.5	616.375	611
C12	615.75	613	612	611	620	614	622.125	619.125	615	615.5	616.25	611	623.125	620	623.375	616.375	618.5	615.125	613.125	611.5	612.125	619.875	614.875	616.25	616.875	614.5	615.375	623	620.125	615.5	611	615.875
C13
C14
C15
C16
C17
C18
C19
C20
C21
C22
C23
C24
D01	646.875	643.75	637.875	639.625	644.5	642	643.625	637.625	640.625	642.75	633.25	632	632.125	628.25	633.375	637.375	629.625	635.25	638.5	639.875	633.75	632.875	633.875	636.125	645.125	645.125	637.5	643.25	633.625	641.25	640.75	644.25
D02
D03	615.375	621.625	627.375	618.375	620.625	622	622.75	616.875	619.125	621.375	621.125	619.5	623	627.5	618.25	622	619.375	620	624.125	625.5	625	620.125	621.25	626.75	617.625	624.625	620.25	620.875	626.75	620.5	627.25	621.125
D04	631.25	638.125	630.875	638.75	638.75	640.375	638.5	644.625	640.125	640.125	646.125	639.75	637.625	641.875	640	646.125	638	640.375	642.5	636.625	646.375	642.125	646.125	640	640.5	644.875	637.625	645.5	637.25	640.875	640.125	639.875
D05	656.375	655.375	656.375	653.5	654.25	657.75	649.75	648.75	660.75	649.875	655	656	656.375	660.375	656.5	656.5	654	659.625	655.375	660.375	655.25	664	650.625	656.5	661	657	657.625	657.125	653.375	650.5	657	663.75
D06	623.875	626	621.5	623	625.25	630.125	620	623.875	625.75	627.875	624.375	620.5	622.375	631.375	626.5	630.125	625.25	631	627.125	622.25	630.25	632.25	628.125	625.5	624.75	625.875	623	624.5	625.375	625.5	625.375	618.375
D07	635.75	630.25	638.25	634.5	634.125	640.375	635.625	636.375	640.25	633.375	631.25	632.625	635	630.125	636.5	637.125	635	627.625	634.625	632.625	632	625.125	630.625	638.625	628.375	631.125	631.25	632.875	630.625	629.125	631.75	628.625
D08	613.25	610.75	611.625	610.375	613	611.5	614.375	614.375	611.875	613.125	610.875	611.875	606.75	604.5	617	614.75	620.125	614.875	612.875	623	616.5	618.625	613.5	614.25	613.625	614.125	618.25	617.625	611.75	612	606.625	612.25
D09	625.25	623.625	628.875	628.875	629.125	626.5	629.75	623.125	629.875	626.5	626.625	625.5	627.875	628.5	631.125	621.125	631.625	630.125	627.125	632.375	632.75	631.5	626.625	625.75	634.125	623.5	629.125	632.125	628.75	626.875	622.25	627.25
D10	631.625	634.75	629.25	626.625	638.5	627.5	627.5	632	630.75	631.75	630.125	621.375	630.375	634.125	638.375	629.875	636.375	631.875	633.625	630.25	628.75	629.875	631	636.375	633	633.25	631.75	634.875	632.125	634.875	631.75	640.375
D11	622.25	622.875	624.5	625.125	621.875	619	622.75	627.625	628.5	622.5	619.375	625.25	612.25	627.625	620.25	628.75	626.125	626.875	626.75	619	621.625	621.125	626.75	625.75	626.375	630.875	619.625	628.875	622.875	625.75	623	626.625
D12	614.375	617.625	616.875	624.625	623.5	616.625	617.375	624.125	626.125	619.625	615.625	625.375	620.25	628.75	622.375	623.375	619.375	618.125	626	623.875	622.125	622.375	615.875	620.375	622.5	621	621	622.625	622.125	626.5	619.875	625.875
D13
D14
D15
D16
D17
D18
D19
D20
D21
D22
D23
D24
E01
E02
E03	595.75	599.25	598.125	599.75	597	597.625	602.75	595.875	595.75	597.875	599.75	600.75	595.75	597.125	597	598	601.875	600.75	598.25	601.375	599.875	599.75	597.875	601.75	596.375	598.25	601.5	593.125	595	600.375	598.375	600.625
E04	650.5	657.5	651.5	659.375	662.625	659.375	662.375	659	658.125	661.25	659.75	659.875	658.625	660.125	656.625	653.625	661.125	654.125	657.875	656.75	656.75	661.75	663.875	663.25	652.375	660.5	662.75	656.25	664.125	655.5	658.625	656.625
E05	633	630.75	631.625	634.625	636.125	634.875	639.5	633	634.125	639.625	634.5	630.75	638.5	635.5	643	639.125	638.25	640	640.5	633	628.125	636.375	635.125	631.125	634.625	636.25	636	635.125	632.75	635.75	639.25	632.75
E06	651	653.625	647	651.5	653.375	660	654.125	651	650	651.875	658.375	657.75	656.125	654.875	650.875	653.625	656.875	656.875	653.5	652.875	650.375	651.5	649.375	649.125	651.375	656.875	655	652.75	658.375	651	652.5	654.75
E07	655.875	651.625	649.375	657.75	651	654	653.5	650.75	654.625	658.75	653.375	657	651	657.125	651.75	654.5	651.625	654.625	652.25	656.5	658.25	653.25	655.5	653	651.125	652.625	656.625	656.75	653.75	656.625	656	652.625
E08	617.5	625	613.625	620.25	625.125	612	617.625	611.375	620.25	620.75	616.75	618.875	614.375	612.375	620.5	618.625	616.625	622.125	621.5	624.375	616.375	623.125	623.5	620.875	619.5	615.5	618.625	620.25	622.5	619.875	617.375	620.75
E09
E10	627.375	622.5	623.25	627.875	634.25	630.875	637.375	629.125	631	627.625	632	631	627	629	630	628.5	624.625	627.5	624.125	625.375	626.5	628.75	631.625	629.125	629.375	624.375	627.5	629	627.125	627	627	629.75
E11	617.625	617.875	626.875	623.25	619.5	622.75	621.375	618.75	617.875	617.375	616.625	624.125	624.125	621.875	620.25	613.125	617.375	620.125	620.5	621.625	623.25	623.375	624.25	626.125	616.25	614.625	616.75	624.75	621.875	624.125	617.125	624.5
E12
E13
E14
E15
E16
E17
E18
E19
E20
E21
E22
E23
E24
F01
F02	617.25	623.125	625.625	622.375	618	618.875	624.375	614.875	624.125	622.75	615.875	617	620.375	613.75	613	619	614.875	622.625	623.125	613.75	623.375	615.875	619.25	622.25	622.5	618.75	619	616	621.25	619.5	619.375	623.625
F03	636.375	634.375	640.625	633.25	635	638.75	639.625	637.25	641.625	635.75	632	640.25	637.25	637.625	635.375	635.125	636.625	636.875	637.125	640.75	642.5	634.25	628.875	634.75	637.75	635.25	637.25	641.25	635.625	638.125	634.5	639.5
F04
F05	647.375	641.5	643.375	654.375	650.75	645.375	643.875	641.625	647.125	649.875	644.125	652.25	649.125	648.75	641.625	644.75	644	646.5	650.125	650.375	641.5	638.5	643.75	649.25	650.75	645.25	648.625	644.5	645	644	640.875	643.5
F06
F07
F08	670.25	669.625	668.25	661.25	666	667	671.125	666.25	664	668.625	664	670.125	671.375	666.125	671.625	675	663.125	667.125	668.125	670.375	669.125	664.25	663.125	667.875	673	664.125	670.375	666.25	678.25	669.375	671.5	675.625
F09	639.25	635.625	633.875	631	642.5	631	642.75	637.875	641.125	640.875	634.125	632	642.625	644.75	643.25	636.375	642.75	642	643.125	634.875	639.625	639.375	639.75	639.625	639.5	642.75	649.5	631.875	641.25	641	645.125	641.625
F10
F11
F12	631.625	628.625	634.25	634.125	637.5	626.625	639	633	632.875	636.625	633	629	629.75	632.25	632.625	631.125	630.625	626.25	638.25	628.625	636.25	633.75	636	633.375	634.375	634	632.375	633.25	634.75	631.375	634	630.375
F13
F14
F15
F16
F17
F18
F19
F20
F21
F22
F23
F24
G01
G02	629.75	631.375	628.125	627.625	626.875	628.625	626.25	627.125	628.125	626	630	629.625	632.5	628.625	625.5	628.75	624.25	630.875	629.625	632.875	627.375	625.375	628.75	631	628.625	628.375	625.875	629.25	629.25	628	630.375	626.875
G03	627	631.75	628.75	644.5	638.375	630.625	633.125	638.375	627.125	633.5	634.875	627.625	628.625	635.875	637.25	634.625	627.375	636.5	637.25	632.75	636	633.875	631.375	641.875	637.5	630.375	630.125	633.875	637.625	634	624.875	640
G04	630	622.25	618.875	621.625	627.5	627.875	623.125	624.625	629.375	621.75	629.5	622.625	626.5	620.75	621.375	621.75	622.375	623.875	620	619.375	623	623.125	629.125	621.125	622.125	627.125	622.375	618.75	627	618.375	622.125	622.25
G05
G06	654.375	663.5	663	663.625	661	664.25	660.5	659.375	662.125	665.125	658.375	662.875	667.75	658.75	661	664	662.25	666.125	667.125	665.5	662.625	663.375	668.5	667.5	663	662.625	661.625	664.375	663.25	661.75	665.5	661.75
G07
G08	657.25	653.375	652.125	658	654.25	649.625	657	650.875	650.75	659.375	654.625	653.875	650.75	658.375	651.75	655	660.875	650.625	651.25	653.625	654.375	656.625	656.5	659.125	653.75	653.75	655.125	654.75	655.875	651.875	661	646.25
G09	619.875	610.75	619.5	623	614.25	626	626.75	618.375	623.125	626.875	619.625	618.375	619.75	619.375	620.125	620.5	620.875	624.125	625.375	624.625	615.5	621.25	629	626.625	627.625	621.25	619.375	623	623	614.75	618.625	621.125
G10	637	646.375	638.5	643.875	637.625	631.25	640	632.5	646.75	638.875	640	634.875	641	636.625	639.875	638.25	636	638.875	640.625	632.375	640.5	641	636.5	634.75	638	638.625	640	635.25	635.5	639.125	637.625	637.625
G11	640.375	630.875	630.875	629	634.875	638.125	633	635.75	629.875	638.5	639.25	638.25	628.125	640.75	636.625	644.375	639.375	637.125	636.875	637.75	633.625	639.375	641	636.625	635.125	641.375	638.625	638.5	637.5	636.75	641.125	637.875
G12	637.125	637.875	635.375	633.375	639.125	638.25	634.5	636.75	629	639.25	638	628.375	642.375	637.5	632.875	638.5	633.375	633.875	641	639.125	637	639.375	637.625	636	634.5	640.5	640.625	639.5	631.375	632.25	639.375	625.875
G13
G14
G15
G16
G17
G18
G19
G20
G21
G22
G23
G24
H01
H02	606.5	604.875	602.75	604.375	611.25	606.625	599.125	605.375	603.25	613.875	601.625	606.375	605.375	605.5	605.5	608.625	606	604.375	605.25	606.125	602.875	609.625	611.25	609	603	603.375	600.625	604.75	605.875	604	609.25	611.625
H03
H04
H05	646.25	651.875	643.875	647	646	647.25	645.5	642.5	644.875	640.625	641.25	646.625	640.75	642.375	644.125	646	638.625	646.125	647.375	643.75	640.625	645.125	645.375	639.375	641.125	645.625	648.25	643.125	643.75	642.125	646.375	637
H06
H07	658.375	650.75	649.625	646.375	650.25	653.5	654	649.75	647.75	640.5	653.875	651.875	650.125	648.625	652.25	656.625	660.75	653.625	653.375	649.375	650.25	647.125	648.875	650	648.25	656.125	653.125	646.375	649.125	650.625	650.375	651
H08	652.625	648.125	645.875	645.125	644.75	649.875	646.25	642.875	649.375	645	649	654.25	648.5	653.125	648.125	649.625	646.875	647.75	651.875	659.5	651	649.125	650.625	651.375	656.125	655.125	658	646	652.375	648.75	649.25	646.25
H09
H10	638.375	633.75	644.75	640.875	639.5	639.75	634.875	637.25	636	635.375	636.25	641.25	634.25	639.375	639.375	641.875	643.875	642.125	639.375	641.25	640.75	644.75	640.625	638.125	644.375	645.25	646	643.25	640.625	638.75	638.875	644.25
H11	636.875	638.375	641.125	636.75	634.75	633.5	638.5	638.125	639.375	638	645.125	635.875	641	636.25	630.25	634	641.875	639.125	636	635.25	640	636.75	641.25	630.5	637.25	634.375	635.5	635.375	633.125	630.375	636.5	635.625
H12	628.625	629.875	626.125	631.25	626.375	628	631.25	627.125	628.25	625.5	629.75	632.875	628.25	626.625	629.25	626.5	630.5	631.5	631	630.875	620.875	630.75	625.5	632.75	630.125	631.625	632.625	631	625.625	629	630.625	633
H13
H14
H15
H16
H17
H18
H19
H20
H21
H22
H23
H24
I01	655.25	656.25	652.5	653.5	653	656.875	647	656.125	654.875	658.875	649.75	655.625	655.25	655.125	653.625	653.125	649.875	659.625	656.625	645.625	643.125	652.375	655.25	654.75	653.75	654.125	652.625	655.25	655.5	655	655.125	651.375
I02	632.75	633.75	630	634.625	634.875	640.625	634.875	638.625	639.5	642.75	644.625	639.625	644.875	643.125	643.125	638.875	642.625	641.875	644.5	636.75	644.5	639.75	646.125	640.75	637.75	636.75	647	642.75	635.25	641.375	638.625	646.75
I03	574.625	575.125	570	572.375	575.75	575.375	574.25	568.125	571.25	572.75	572.75	578.25	574.25	574.375	575.5	577.875	575.875	573.5	579.75	579.5	578.875	571.5	582.25	576.625	573.5	570.5	577.75	578.375	574	582.5	574.125	571.5
I04	664	655.625	661.125	658.25	657.25	658.25	654.25	656	659.125	661.25	662	663.5	653.875	661.25	654.25	651.375	669	658.5	655.5	656.125	661.75	661.875	659.5	657.375	655.625	664.125	660.625	656.25	661.625	657	667.125	664.625
I05	587.875	583.75	589.5	590.625	589.625	588.875	585.875	588.625	589	590.125	585.375	586.75	593.875	588.625	590	586	589	591.25	589.875	598.75	586.25	587.625	588.125	589.5	592.625	587.875	594.375	590.625	590	585.75	593.625	586.75
I06	658.125	662.5	656.875	656.25	658.875	658.25	663	659.375	658.75	659.125	667.625	659.5	662	662.875	658.375	657.25	650.75	654.875	657.125	656.375	659.5	662.25	658.5	660.5	658.375	664.875	653.875	652.125	657.5	658.875	656.75	659.875
I07	654.5	659.25	662.5	659.625	658.875	659.625	655.375	658.875	659	653.25	659	662	659.625	657.5	657.625	665.125	658.375	659	657	662.625	661.25	655.375	660.875	660.875	660.5	654.875	659.75	662.375	661.25	655.5	659.5	655.125
I08	655.75	656.75	663	656.25	660.25	658.625	657.125	661.5	660.75	660.25	666.375	654.125	656.875	657.375	655	662.875	653.75	654	658.875	661	654.125	661.125	651.125	660.875	665.875	650.625	657.5	659.125	660.125	656.25	656.75	655
I09	635.25	630.125	635.625	637.5	645.625	639.125	637.375	640.25	634	637.625	638.875	636.875	634.125	638	637.375	642.75	640.375	636	635.5	635.5	645.75	635	635.375	642.25	640.875	636.5	643.75	645.625	641.875	638.125	641	633.25
I10	641.25	641.125	648.5	645.5	640.125	639.25	641.25	634.375	643.375	643.375	639.5	647.25	645.5	649	645.375	644.25	642.25	646	642	644.375	646.875	645.125	641	641.625	649.875	644.75	636.75	641.125	645.75	646.875	642.625	642.625
I11	648.125	645.875	649.125	645.375	657.875	653.625	652.125	652	643.625	649	647	649.625	649	648.125	652.625	655.875	653.625	648.25	649.375	650.875	646.625	651.375	649.125	654.625	650.375	644	649.875	649.375	643.375	647.375	653.125	649.625
I12	640.25	649.625	638.5	643.75	645.75	643.875	641	641.125	643.75	639.625	643.5	643.25	642.875	645.25	645.125	641.875	644.125	642	644	644.5	643.25	640.25	640.25	642.75	642.5	645	643.25	645.75	642.875	641.125	640.25	642
I13
I14
I15
I16
I17
I18
I19
I20
I21
I22
I23
I24
J01	646.875	646	644.625	651.125	653.25	650.875	653.5	653	648.75	654.75	647.625	648.625	646.5	651	648.75	648.25	650.25	650.125	652.625	650.5	644.75	646.5	654	648.5	651.125	652.5	649.75	654.25	650	642.875	644.875	648.5
J02	642.5	642	650.25	643	640.75	646	645.125	643.375	652.375	647.125	650.5	643.875	645.625	647.25	648.375	652.375	649.375	644.5	648	650.125	645.375	646.875	644	649.375	655.25	647.75	650.375	644.875	647.75	650.625	648.875	645.75
J03	616	620.125	618.5	624.75	619	617.75	622	617.625	617	616.125	625.75	619.625	620.625	621	618.75	620.75	621.5	618.375	619.125	621.625	619.875	617	629.625	623	623.375	622.625	621	623	629.125	619.375	628	620.625
J04	577	571.75	574.25	575.375	573.5	573.25	573.875	573.5	579.875	574.875	579.625	579.5	577.125	572.125	577.375	569.125	576.25	574.5	575.875	571.875	574.375	578.375	581.375	576.25	575.125	581	576	579.25	576.125	576.625	567.875	577.375
J05
J06	603.875	609.75	608.5	608.5	604.625	605.75	601.625	607.25	596.875	599.375	612.875	601.375	605.25	607	609.5	600.75	614.5	605.875	612.875	607.375	620.125	614	615.875	613.75	611	613.375	605.25	604.25	608.5	610.75	611.625	615.125
J07	652	653.5	649.75	654.125	652.25	647.625	652.75	652.875	656.75	653.375	646.375	651.375	647.375	654.875	656.375	650.125	650.625	647.25	655.375	653.125	651.875	647	656.625	654.625	646.5	650.75	649.25	653.5	651.875	653.25	649.375	659.375
J08
J09	640.125	641.75	641.375	644.875	639.5	641.875	645.875	635.875	641.875	636.75	643.75	647.625	646.125	644.875	641.375	642.625	636.875	644.25	640.375	642.5	639.375	641.125	642	638.625	637.75	643.875	638.375	649.75	635.625	638.25	645.75	643.75
J10	637.375	645	645.125	638.5	636.25	639.625	634.75	643.375	638.875	638.875	642.75	642.25	639	641.125	639.625	644.5	637.5	639	641	649.75	647	644.125	640.125	637	642.5	642.75	643.5	638	643	643.25	642.25	639.5
J11
J12
J13
J14
J15
J16
J17
J18
J19
J20
J21
J22
J23
J24
K01	648	639.75	642.875	642.125	649	647.25	644.25	646.5	647.75	639.625	650.375	639.375	646.625	647.25	646.75	641.5	645.375	642.875	643.75	644.625	645.375	644	644.125	648	645.75	645.25	648.125	645.625	649.25	640.875	641.875	644.875
K02	637.5	629.25	629.875	634.875	631.125	638.125	634.125	626.375	630.625	631.875	632.875	638.625	635.25	633.125	632	627	628.375	634.125	631.625	632.75	635.75	631.625	633.125	637.25	631.75	636	630.75	631.375	628.875	633.875	627.875	634.625
K03	527.125	524.5	523.75	524.875	528.875	524.75	525.625	524.75	527.125	521.875	520.875	521.25	523.75	519.25	525.75	520.75	526.625	526.625	524	528.5	518.5	525.375	523.5	523.875	523.25	528.25	525.875	526.75	523.875	525	529	519.125
K04	618.125	630.5	633.125	624.625	617.25	622.25	618.25	620.875	624.375	627.875	626.5	622.875	625	624.75	624.25	628.125	623	628.625	628.25	628	621.5	623.75	625.625	621	628.25	623.5	630.625	626	623.375	628.625	629.875	622
K05	664	661.125	662	668.75	667.25	666.625	659.625	665.5	667.875	660	668.25	668.125	664	660.875	676	668.5	661.375	663.875	664.25	663.625	676.5	661.375	666.25	662.875	662.5	664	663.625	668.375	664.125	661.5	666.625	667.75
K06	618.75	618	615.25	622.375	622.875	627.375	622.625	630.875	621.375	621.75	626.625	620.5	621.125	617.375	626.125	622.5	620.75	622	620.125	623.25	623.625	626.125	620.875	624.875	619.375	623.125	616.625	618	619.875	620.125	618.5	618.625
K07	664	659.125	658	667.25	662.25	659.625	661.625	660.625	666	667.375	657.5	667.375	661.5	665.625	663.625	659.875	657.625	667.375	667.625	666	664.375	668.25	669	662.125	669.625	666.125	664.25	666	669.875	670.125	664.875	665.875
K08	628.25	628.5	623.75	627.875	619	624.25	621.875	620.25	631	623.875	629.75	622.125	625.625	626.375	617.375	621.625	622.625	628	620.625	623.75	622.5	624.375	617.25	623.25	623.625	622.625	622.125	627.75	628.125	632.625	633.125	628.625
K09
K10	531.75	533	534.5	543	530.75	535.625	535.875	535.875	539.5	532.625	536.75	533.25	535.625	532.375	525.875	534.125	530.125	532.625	535.375	536.375	540.875	531	542.875	534.125	535.75	531.625	534.25	531.625	534.375	534.25	534.75	543.75
K11	658.5	656.25	659.875	662.375	653.75	658	660.125	658	659.125	658.375	658.125	659.5	659.375	655.375	658.75	656.375	655.375	655.875	655.25	659	657.5	657.5	663.625	656.875	654.75	653.125	655.75	659.875	656.25	658.375	657	659.75
K12
K13
K14
K15
K16
K17
K18
K19
K20
K21
K22
K23
K24
L01
L02	656.375	654.375	654.625	650	653.75	656.625	656.625	649.375	654	648.375	656.25	656.875	658.375	655	661.125	653.5	656.5	655.625	660.375	659.375	652	654	654	654	654.5	653.5	650.75	656	658.75	645.875	654.875	658.625
L03
L04	643.625	640.75	640.25	637.125	641.5	646.25	645.875	640.75	635	639.625	645.875	640.375	634.625	641.125	641.125	641.5	641.875	650.125	642.375	636.375	643	642.375	640.5	641.125	629	641.375	646.625	642	642.5	641.25	640.875	645.875
L05
L06	672.25	669.125	674.75	670.625	669.125	670.75	672.5	668.75	671.125	668.5	668.25	665.875	660.875	670.75	674.75	664.375	663.75	670	672.25	663.75	672.625	673.375	663	670.5	669.25	674.125	671	674.75	670.25	669.375	672.875	673.875
L07	644.5	643.875	636	651.5	645.125	643.625	649.125	642.625	645.125	644.125	646.375	644.375	646.625	649.375	644.25	646.625	648.375	652.75	645.875	644	650.125	645.5	646.875	650	642.625	648.625	657	655.75	654.875	656.25	649.125	643.625
L08	622.5	633.5	630.5	635.75	627.875	626.5	625.75	633.25	633	629.25	630.5	630.5	634	629.625	632.625	628.75	622.5	627.25	634.25	637.5	635.875	623.625	631.125	628.5	637.625	635.5	634.625	630.25	626.125	630	624.75	629
L09	662.25	663.625	658.25	656.125	670.5	666.25	663.25	666.375	673.125	664.75	671.625	665.875	662.125	665.625	664.375	662	660	665.5	661.625	663.375	664.5	666.5	665.25	667.125	664.5	664.25	676.75	666.75	665.75	662.25	662.625	665.875
L10
L11	563.625	566	566.5	563.375	565.75	564.625	561.75	565	567.625	567.75	574.75	566.625	571	562.25	567.75	564.875	565.75	567.875	568	572.375	565.125	566.375	564.5	564.375	571	565.875	568.375	568.75	567.25	569.25	564.5	569
L12	670.625	671.25	671	665.875	663.375	665.125	668.625	665.5	667.5	666.5	664.875	665.375	673.375	665.75	668.875	663.125	670.375	655.75	672.625	667	661.25	664	669.125	671.125	666.25	668.5	667.875	665.75	668.5	661.75	670.125	665.625
L13
L14
L15
L16
L17
L18
L19
L20
L21
L22
L23
L24
M01
M02
M03	643.875	643.375	646.125	649.5	646.125	644.5	645.625	646	648.5	642	644.25	640.375	649.375	644	644.25	645.375	647.25	649.125	647.625	644.125	652.375	650.75	643.625	648.25	645.75	639.375	647.5	644.125	644.25	646.5	649.5	648.5
M04	587.875	594.25	584.5	584.875	590.125	587.5	588.875	593.25	592.25	586.375	593.5	589.625	592.25	589.375	596.375	589.25	590.875	584.5	594.25	592.25	591.375	588.75	592.625	597.625	591	597	588.25	597	589.125	590.25	586.875	595.125
M05
M06	621.875	616.375	615.875	615.75	617.875	619.25	620.25	616.375	614.75	623.75	619.75	620.875	621	618.75	613.625	626.5	619.25	617.125	614.375	616.625	617.125	625.375	624	620.875	607.5	620.875	624.875	610.5	622.75	614	616.5	619.625
M07
M08
M09	543.25	542.5	542.5	548	548	542.75	545.625	543	538.25	544.75	550.375	542.75	545.5	543.5	544	545.75	542.625	545.375	544.25	544.25	545.875	546.375	552.375	544	541.375	549.5	543.625	542.5	540.875	547.875	548	550.125
M10	646.375	645.125	648.875	642.125	644.375	644.625	644.25	647.5	647.75	642.875	643.625	648.375	647.875	651.5	645.375	645.25	648.25	644.125	642.75	644.125	641.875	644.625	641.125	651.25	651.125	643.875	646.5	639.375	645.5	647.75	646.625	646.75
M11	625.375	631.875	633.5	628.75	631	629.75	627.5	629.25	630.5	625.75	633.375	626.625	633.5	627.125	626.125	630.5	633.25	627.125	630.5	631	632.625	630	631.125	631.375	632.125	625.5	627	626.375	628.125	627.375	626	631.375
M12	645.25	635.875	638.625	645.625	637.625	642.5	636.125	635.5	639.75	630.75	639.875	636.5	638.25	640.375	641.875	638	639.5	642	643.125	638.75	639.625	639.375	640.875	639.125	635.75	639.875	643.875	636.125	641	642.25	636.375	646.625
M13
M14
M15
M16
M17
M18
M19
M20
M21
M22
M23
M24
N01	605.125	596.625	600.5	601	599.625	600.875	599.5	592.875	600.625	601.875	595.75	597.625	605	603.375	601.5	600.25	598.375	598.25	598.375	593.375	599.5	602	595.625	603.875	594.875	598.875	597	598.25	602.5	601.5	594.875	599.25
N02	640.875	645.75	643.75	640	646	643.5	644	644.875	645	645.875	646.25	643.875	644.125	648.625	646.625	646.125	646.625	648.625	644.75	639.875	648.375	643.625	644.125	646.125	642.875	641.375	643.25	644.75	639.75	640.75	640.5	642.125
N03	633.875	640	642.5	644.25	641.75	646.25	643.625	641.875	642.125	638.625	637.5	640.75	641.75	646.625	645.75	635.375	635.75	646.75	636.375	643.5	644.5	643.375	642.25	641.125	645.875	642.625	640.875	645.75	648.875	642	640.75	644.25
N04	577.125	580.875	583.75	581	580.875	583.875	581.875	585.375	582.625	579.25	584.625	583.5	578.875	580.25	586.5	579.75	579.5	583.625	577	579.875	583	588.625	579.625	582	584.5	583.25	587	580.375	585.375	586	583.125	588.75
N05
N06
N07	651.625	653.625	649.5	651.75	656.5	653	660.625	658.375	654.5	658.5	647.25	648.625	652.25	651.25	652.875	652.5	649.75	649.75	650.375	645.5	650	650.125	649.125	652.75	658.875	652.125	649.5	650	659.625	652.5	657.75	653
N08
N09	618.125	612.875	618	611.125	611.75	618.625	612.75	620.875	616.75	613.625	614.125	616.875	608	609.125	612.375	616	620.875	614.875	615.5	614.25	610.5	610.5	609.5	619.75	613.5	614.75	614.375	609.75	618.875	608.25	613.5	611.75
N10	664.375	664	666.5	663.75	656.25	668	662.375	664.5	665.75	660.25	662.375	665.5	664.125	659.25	669	662.875	659.5	656.625	660.375	655.5	668	655.375	665.375	666.125	665.625	667	662.625	662.625	668.75	667.25	667.125	662.75
N11	679.5	681.875	684.5	684.5	689.5	681.5	680.625	681.25	686.5	687.75	686.5	679.5	676	687.25	683.375	685.875	683.625	680.5	683.75	681	679.5	686.375	685.75	683.75	679.125	678.25	690.5	681.625	690.125	689	677	688
N12
N13
N14
N15
N16
N17
N18
N19
N20
N21
N22
N23
N24
O01	656.625	663	651.75	654.625	652.625	655.75	656.5	655.75	658.5	658.375	650.75	663.25	656.25	656.5	650.875	656.625	656.125	658	653.875	651	658.375	656.25	652	653.125	655.625	650.875	658.375	656.875	656.875	659.375	654.5	655
O02	657.625	660.875	657.375	655	655	662.5	659.625	651.75	653.75	660.125	657.875	653.125	656.25	657.875	656.375	658.625	654.25	658.5	655.25	657.25	657.25	654.125	651.5	658.625	652.125	650.375	656.25	660	652.375	652.875	656	652.125
O03	592.125	596.75	600.75	593.125	598.875	598.875	601.75	595.125	592.625	591.125	602.5	599.125	592.5	600.125	602	596.375	597.25	599.5	597.5	597.5	600.25	594.875	595	601.5	599.375	602.25	597.25	596.75	597.625	596.125	593.125	597.125
O04	658	661.5	657.875	652.25	645.75	649.625	654.625	656.25	650.125	650	652.25	652.375	650	652.625	655.5	647.125	650.5	655.25	651.5	650.5	650.25	648.875	656.5	653	651.5	652.125	660	657.375	652.625	646.875	657.75	651.625
O05	655.125	642.75	650.75	646.125	655.25	648.5	649.875	646.25	657.875	656.875	654.125	653.25	656	647.375	652.25	654.625	654.25	649.375	658.125	658.875	660.875	659	653.125	651.5	651.125	655.5	659.5	652.375	648	650.375	644.875	650.125
O06
O07	672.375	673.75	674.5	673.75	671.125	682	679.5	674.375	677.75	672.375	675.75	680	679.625	678.625	671.625	679.625	673	684.75	677.125	681.125	677.75	683.5	672.125	678.5	680.5	680.75	675.375	677.5	679.25	679.625	676.25	678.25
O08
O09	661.125	663.75	666.125	667.875	660.25	658.875	665.625	660.25	665.25	657	662.75	661	655.875	664.125	666.75	663.125	657.75	669	664.75	658.875	665.625	659.375	668.75	670.375	661.625	663.625	654.875	660.75	663	663.25	668.75	660.625
O10	654.625	640.5	649.75	648.75	651.875	645.375	644.375	643.75	640.375	645.75	657	646.125	644	648.125	644.375	651.5	647	651.875	641	647.5	648.25	646.5	647.375	638.375	648.125	643.25	649.5	643.875	641.75	649.125	645.75	650.125
O11
O12
O13
O14
O15
O16
O17
O18
O19
O20
O21
O22
O23
O24
P01
P02
P03	634.25	636.625	636.5	637.5	638.625	636.75	640.625	641.625	634.75	640.5	640.25	636.125	639.125	634.875	638	639.625	638.875	641.25	635	636.375	637	637.875	636.125	636.5	638	638.875	645.125	636	630.125	639.125	639.375	640.25
P04	604	595.625	595.25	600.125	596.25	600.125	604.75	602.5	605.75	601.5	599.5	595.375	594.375	598.125	602.625	601	601.75	599	601.25	596.25	598	601.75	598.25	601.125	603.25	605.125	595.125	599.625	597	604.625	596.875	597.625
P05	569.25	564.75	570.625	567.875	566	570.625	571	568.875	575.625	564.5	571.5	574.125	572.375	565.125	573.375	571.375	567.25	570.125	568	572.875	565.875	572.5	576.25	570.875	570.25	566.125	576.25	566.5	567.375	568.75	570.125	565.125
P06	678.75	672.375	674	679.75	674	675.75	670.625	678.25	672	669.375	672.75	673.375	670.875	672	674.875	670.75	675.875	671.625	679.5	676.25	675.625	673.75	671.75	670.375	674.5	674.875	674.875	670	669.75	677.25	675.625	672.875
P07
P08	624.375	627.875	628.5	627.5	621.875	621.125	625.25	626.375	628.625	624.75	622	619.625	622.75	628.125	624.375	629.5	622	625.5	624.5	635	631.625	621.875	627.75	624.625	624	625.625	621.125	624.875	625.25	632.375	625.625	618.875
P09	691.25	690.625	685	687.125	685.25	679.5	689.375	681.625	684.625	681.875	692.625	689.75	681.25	690.875	687.75	689	687.625	691	682.125	689.25	687	692.625	683.5	687.625	684.5	685.25	690.5	681.625	688.625	686.625	690.625	687.75
P10	708.375	700.75	704.5	701	698.125	706	697.5	704.5	700.5	705.5	696.625	690.125	704.5	699.875	699.875	689.125	701	697	703.125	703.125	697.75	701.75	705	702.875	699.875	701.125	701.875	703.125	702.125	703	694.5	704.75
P11
P12	677.5	677.25	680	681.75	681	678	679	684.25	677.625	677	674.75	683.75	679.625	682.125	683.125	682.375	678.5	682.125	680.125	678.25	680.375	684.375	679.5	679.875	677.75	680.625	682.875	685	681.875	671.375	682.625	672.375
P13
P14
P15
P16
P17
P18
P19
P20
P21
P22
P23
P24

## Sheet: DA
Measurement	Average (Show Region Statistics)
	1	2	3	4	5	6	7	8	9	10	11	12	13	14	15	16	17	18	19	20	21	22	23	24	25	26	27	28	29	30	31	32
A01	601.812	621.25	616.5	613.938	574.688	594.312	615.188	603.5	618.75	586.062	594	602.688	578.5	608.938	594.625	597.438	617.375	588.562	598.188	585.5	593.688	605.75	597.625	585.25	599.5	623.625	594.562	598.25	598.438	596.625	608.375	601.812
A02
A03	564.562	516.375	549	558.062	567.812	555.062	544.5	552.625	537.125	569.188	565.125	531.5	552.938	524.062	554.625	534.188	527.938	548.312	542.75	534.438	535.75	560.688	546.375	525.812	529.125	527.125	551.938	544.75	547.938	545.188	540	564.562
A04	547.636	549.818	556.091	537.182	549.909	550.364	550.727	534.818	552	553.091	552.455	545	548.909	554.455	548.273	545.364	551.636	548	546.182	534.818	555.091	535.818	532.545	551	537.455	528.364	553.727	550.364	540.364	556.273	545.364	547.636
A05
A06
A07
A08	557.444	619.778	620.778	611.111	600	622	565.111	585	581.778	577.222	584.778	637.778	605.889	611.333	616.667	607	584.556	622.222	624.889	616.889	621.889	589.111	620.778	612.111	606.444	606.222	603.333	617.556	577.111	653	570.444	557.444
A09	479.583	490.583	465.5	480.917	477.917	469.167	455.333	483.083	496.333	549.25	488.083	490.917	524.917	482.5	488.75	509.167	477.667	488.333	468.917	475	500.5	506.667	486.75	472.583	471.667	484.25	487.5	460.833	489.25	477.917	482.833	479.583
A10
A11	507.462	490.692	496.462	486.923	494.231	501	505.308	500.538	503.538	501.154	492.077	495.077	494.615	506.923	510.077	495.692	501.308	551.846	497.538	508.769	489.692	508.077	498.308	501.846	498.385	500.154	498.077	524.077	501.538	504	516	507.462
A12	576.917	556.5	586.083	582.917	573.25	567.333	577.5	591.167	576.917	591.083	588	582.833	567.333	579.333	621.75	581.417	556.417	539	586.5	606.583	588.917	562.167	604.167	569.667	583.25	585	588.333	580.25	586	562.083	554.5	576.917
A13
A14
A15
A16
A17
A18
A19
A20
A21
A22
A23
A24
B01
B02	498	481.2	503.3	490.3	497.5	497.5	501.7	464.7	484.8	513.7	517	475.4	509.2	488	482.3	511.6	494.1	494.9	503.5	503.8	476.3	509.2	502.1	486.7	478.1	498.1	487.2	495	495.1	525.5	508.4	498
B03	538.462	528.923	558.308	581.231	542.308	545.308	540.385	549	554.385	577.385	548.308	550.462	530.769	552.231	549.769	562.923	559.308	535.923	533.769	563.077	538.769	560.692	559.462	547.538	543.846	543.385	546	544.538	521.615	553.462	547.615	538.462
B04	540.769	514.385	520.385	529.385	532.462	527.615	531.692	524.154	500.538	554.538	537.154	524.077	512.538	529.923	519.615	537.154	532.615	523.308	538.308	527.769	534.385	565.154	528.231	530.462	524.308	550.538	525.846	530.846	525.615	537.692	518.385	540.769
B05
B06	471.083	461.667	473.917	471	445.583	459.5	456.333	477.667	470.333	472.667	482.333	464.083	465.583	480.5	468.833	468.167	450.667	462.583	468.667	482.167	474.25	459.333	496.583	470.667	459.917	438.417	456.75	480.083	481.917	464.167	469.083	476.667
B07	471.389	490.833	482.222	479.944	506.889	446.556	476.833	502.833	476.5	478.5	483.056	456.056	482.444	485.667	482.056	450.389	486.944	464.722	492.111	485.444	510.278	495.778	479	485.222	468.889	480.944	484.611	493.944	483.278	478.167	483.278	479.222
B08	514.636	512.091	537.909	536.455	527.727	527.182	537.636	553.727	587.727	541.273	524.364	506.182	533.182	520.091	523.818	520.273	518.182	530.636	522.636	521.909	540.909	529.273	530.545	525.091	517.091	532.364	544.091	508.818	528.364	535.182	571.909	514.636
B09	435.167	460.333	436.667	453.833	466.5	438.833	425.167	446	448.667	439.167	452.5	432.167	433.667	435	452.833	445.5	438	439.5	427.667	426.333	441.167	452.667	427.5	425.5	428	440.167	452.833	456.333	440.167	457.167	428.167	435.167
B10	520.571	530.5	518.786	535.429	543.5	548	524.5	543.286	528.571	555.143	547.5	526.714	541.714	534.714	535.214	551.571	531.643	537.071	539.643	533	507.714	542.857	555.929	546.214	553.929	554.786	551.857	537.786	514.357	543.286	541.429	520.571
B11	541.5	535.4	539	565.3	522.3	537	552.6	524.1	529.5	537.4	585.2	508.2	539	533.6	537.3	533.2	520.5	546.6	531.2	530.3	528.4	526.3	544.8	499.7	522.1	551.3	529.3	565.3	536.7	523	561.6	541.5
B12
B13
B14
B15
B16
B17
B18
B19
B20
B21
B22
B23
B24
C01
C02	436.091	444.909	427.455	422.818	423.818	418.545	426.273	450.455	419.182	430.727	428	415.727	416.364	428.909	433	447.273	428.636	442.091	434.636	436.818	433.636	404.818	398.182	434.545	414.909	423.727	425.727	442.455	396.818	431.909	439.727	436.091
C03	520.091	534.364	537.636	578.182	556.545	566.727	533.545	525.636	526.364	519	533.909	527.182	587.273	542.364	515.455	561.273	531.273	540.909	518.727	535.909	523.545	479.182	529.364	544	581.636	557.273	541.455	532.818	523.091	517.545	538.273	520.091
C04
C05	555.824	536	521.941	508.118	539.588	537.588	530.529	541.353	533.824	530.647	548.588	549.294	527.412	552.765	544.882	550.765	527.941	543.294	538.765	552.176	532.824	548.176	510.235	544	537.412	568.529	549.176	537.118	535.353	539.353	538.824	555.824
C06	463.222	502.111	502.111	461.889	497	482.778	390.111	490.111	484.667	521.111	483.778	486.444	447.778	549.222	491.556	425.444	439.333	503	511.111	474.444	475.667	496.111	493.889	462	478.889	481.556	508.556	475.889	488	434.444	480.556	463.222
C07	454.625	450.75	449.5	452.125	453.625	450.125	457.75	447.75	435.5	438.625	456	455.625	456.875	440.5	449.625	453.875	449	450.875	460.25	468.375	443.375	447.875	450.625	451.5	445.75	461.125	450.75	456.875	446.875	458.75	455.625	454.625
C08	424.875	458.375	508.25	438.75	446.875	456.75	408.75	439.625	449.125	432.875	425.125	468.125	458.375	434.625	456.375	468.125	427.625	455.625	457	440.75	438.75	454.75	422	464.125	434.75	447.625	450.75	431	485	440.125	462.375	424.875
C09	492.583	499.417	498.5	492.667	502.833	491.25	510.167	513.833	501.167	510.667	496.833	509.333	495.833	518.333	469.25	490	523.417	507.75	508.583	500.417	487.833	492.333	489.333	480.25	499	486.75	472.417	499.417	494	495.5	466	492.583
C10	495.571	497.071	494.286	507.929	493.714	511.571	511.214	505.714	504.143	509.571	496.929	507.786	503.571	510.643	496.857	493.786	506.643	507.5	509.429	503.143	498.5	488.571	495.857	509.643	504.071	503.429	509.714	500.143	505.929	492.071	493.143	495.571
C11	428.571	470.857	481.429	459.286	537.714	457.571	465.286	479.286	479.429	475.714	471.143	487.571	491	459.429	498.286	493.429	469.429	469.286	438.143	442.286	466.286	447.429	454	469.286	438.286	455.571	460.429	468.857	453.286	470.571	469.143	428.571
C12	350.833	375.167	392.833	374.833	345.667	328.667	353.333	384.833	403.333	361.833	369.833	351.833	330.5	364.333	366.5	385.833	363.5	366.5	343.5	338.5	359.5	357.167	367	315.5	367.5	353.833	365	362.833	356.333	380.5	394.667	350.833
C13
C14
C15
C16
C17
C18
C19
C20
C21
C22
C23
C24
D01	470.615	483.154	470.692	489.692	468.692	501.692	476.692	483.538	486.462	469	472.385	489.846	495.231	476.462	481.231	485.615	478.923	486.769	487	475.308	482.846	483.846	468.077	487	464.385	473.615	473.077	490.769	482.231	476.385	487.462	470.615
D02
D03	526.667	518.333	532.444	516.111	528.222	545.778	533.778	531.222	540.222	529.444	523.333	525.222	524.778	533.222	528.778	509.444	529.556	516.111	527.778	530.667	541.222	521.111	529.111	510.222	539.111	543.333	526.111	553.667	529.222	550.222	535.667	526.667
D04	483.833	470.917	482.25	500.083	509.583	496.333	490.583	485.667	481.417	499.583	502.417	474	490.583	479	490.417	488.917	481.25	470.667	478.167	508.333	527.583	480.083	498.667	499.333	492.333	489.417	506.833	495.083	497.333	508.083	477.333	483.833
D05	627.833	614.167	645.5	639.667	648.833	662.833	669.333	655.167	655.5	646.333	575	592.5	651	676.333	627.167	664.5	627.833	639.333	636.167	635.167	632.833	626.833	632.333	635.833	662.5	650.667	613.667	539.167	678.5	652.167	625.833	627.833
D06	496.455	499.636	529.364	496.182	491.091	497.818	504.273	507.727	504.545	507.545	500.091	516.818	493	487.909	465.909	500.273	496.182	490.727	499.273	490.364	468.182	495.455	496.636	472.636	500.364	490.727	537	496.182	503.636	490	509.091	496.455
D07	447.2	451.3	449.1	447.1	457.5	455.1	445.3	500.2	483.4	448.3	446.4	456.1	451.1	447	449.8	458.6	447.2	448.2	453.6	453.3	445.5	451.8	442.2	446.3	444.6	453	453.4	458.8	457.4	455.2	449.6	447.2
D08	505.5	505.875	504.75	494.188	490.188	496.688	487.188	499.562	501	497.438	474.062	501.625	506	505.312	499.25	500.438	491.75	501.688	489.062	493.812	499.625	502	485	489	489.375	495.312	499.188	497.5	493.75	495.125	503.438	505.5
D09	529.375	531.375	509.5	523.375	577	539.125	534	543.375	486.625	528.875	520	483.875	523.25	504.5	592.375	515	527.25	509.625	483.125	525.75	592.75	517.125	550.375	544.875	530.875	504.875	536	510.625	512.5	540	516.875	529.375
D10	494.667	515.889	517.667	521.556	527.889	539.889	502	511.778	514.556	507.444	509.889	504.556	499.889	508	534.444	504.111	522.778	517.333	534.444	500.222	531	499.222	516.778	516.111	542	512.667	508.556	528	510.778	506.556	558.889	494.667
D11	438.167	429.667	421.167	391.333	424.833	423	420	425.5	422.333	408	422.333	419.333	421.333	431.333	428.167	433.833	426	410.5	433.667	393.667	436.5	439.333	434.167	456.167	427.333	419.667	419.167	471.833	455.667	432.167	442	438.167
D12	486.857	454.714	427.571	426.714	472.429	415.857	410.857	459.571	436.429	460.429	440.143	439.857	471	496	456.429	390.571	393.429	463.143	414.143	524.143	475.714	501.571	469.143	447.857	479.429	396	406	478.286	472.143	409.857	472.143	486.857
D13
D14
D15
D16
D17
D18
D19
D20
D21
D22
D23
D24
E01
E02
E03	505.8	508.2	474.2	501.8	530.8	491.4	480.2	524.6	520.2	500	531.2	517.8	506	527.8	533.4	508.6	515.2	520	504.2	524.6	504.8	498.2	519.4	511.8	489.2	520.6	512.8	516.6	508.8	524.4	510.4	505.8
E04	649.462	673	652.385	663.615	644.154	679.923	643.308	661	663.846	668.692	671.462	641	643.308	672.385	639.538	641	664.846	650	644.077	654.077	648.231	672.385	648.769	667.385	650.692	634.538	660.385	631	674.692	669.308	651.077	649.462
E05	405.833	392.167	399.667	404.5	414.5	426.333	421	421.333	422.167	392	432.167	397.667	452.833	419.5	421.833	430.5	417.667	424.667	424.833	380.167	432.833	395.833	418.833	408.833	431.667	418.5	407.667	426.667	390.667	425.833	437.667	405.833
E06	599.133	591.733	598.4	591.933	592.467	575.267	593.8	578.2	594.8	584.533	592	591.267	580.8	591.867	594.267	556.467	592.733	579.8	586.067	588.867	586.867	575.533	583.2	597.8	574.267	582.8	579.267	573.733	582.267	591.333	594.2	574.333
E07	554.375	552.625	582.125	568.25	594.25	572.125	573.375	585.5	544.75	571.375	570.75	569.625	561.875	534.5	567.5	572.625	561.125	586.625	569.875	552	546.5	559.25	581	566.875	582.875	566.625	549.25	565.875	560.5	557.75	564.5	554.375
E08	553	547.143	525	510.357	558.214	562.357	577.286	527.429	545.5	559.071	557.786	542.643	539.643	561.929	539.571	568.643	531.5	543.214	528.643	533.214	535.357	519.286	524.786	549.143	553	556.571	514.214	553.357	551.214	560.929	531.929	553
E09
E10	549.2	523.4	542.7	547.3	491	534.2	554	556.8	504.5	553.5	533.3	556.3	540.1	543.3	570.1	523.9	553	533.9	526.1	533.8	555.9	572	538.2	539.3	552.8	543.6	506.3	550.7	513.5	516.6	581.4	549.2
E11	382.667	361.833	417.667	327	375	398.667	385	350	384.167	402.333	389.833	411.667	390.167	379.5	423	426.333	391.833	402.5	421	396	375.667	409.667	381.5	383	376.167	375.833	428.167	346.167	408.833	346.833	368.333	398.833
E12
E13
E14
E15
E16
E17
E18
E19
E20
E21
E22
E23
E24
F01
F02	556.727	529.909	572.545	550.091	606.273	553.909	555.636	559.545	550.455	552.182	577.091	603.364	552.909	574.909	586.364	562.636	603.182	575.455	566.636	657	577.727	568.909	559.455	590.455	555.636	554.545	583.091	557	572.364	532.545	544	568.273
F03	519.571	502	501.714	513.429	486.286	509.714	510.429	502.143	526.143	500.857	514.143	485.143	501.714	534.143	507.714	520.714	519.571	499.571	487.714	510.286	499.571	519	514.286	503.857	491	516.286	501.429	510	506.857	525	498.429	519.571
F04
F05	496.2	499.6	502.2	524.2	520	511.2	499.4	508.8	505	537.2	516.6	504.2	492	529.8	518.6	501.4	508.6	534	581	519	514.8	480.4	537.6	546	482.6	505.8	528.8	488	513.4	480.6	503	496.2
F06
F07
F08	532.444	540.111	513.444	538.889	446.444	479.111	485.667	548.222	452.222	525	493.333	473.111	498.444	509.111	461.556	514.889	502.444	513.667	464.111	476.444	505.111	487.667	474.111	497.556	520.222	494.222	471.889	514.111	517.556	463.333	512.333	532.444
F09	620.375	596.125	567.75	540.625	541.125	546.25	554.625	547.625	555.25	543.875	533.875	578.5	538.375	550.875	524	559.25	537.875	524.875	590.75	534	538.25	525.625	533.625	531	567.5	559.875	535.625	549.375	578.875	557.125	541.5	620.375
F10
F11
F12	505.2	463.8	401	388.2	462.6	454.4	531	419.6	522.2	508.2	433.8	459.2	523.2	519.4	423.2	428.4	473.8	522.2	466.6	381.4	388.6	486.6	460.4	524.8	527.4	486.4	481.4	513	480	475.6	453.6	505.2
F13
F14
F15
F16
F17
F18
F19
F20
F21
F22
F23
F24
G01
G02	437.263	430.526	436.947	439.737	426.211	430.737	436.579	429.842	436.789	423.579	429.421	435.105	425.842	446.263	433.263	451.474	435.474	440.842	431.526	428.158	437.789	433.526	432.789	442.368	412.316	428.421	446.368	429.474	431.316	440.579	442.158	437.263
G03	539.444	536.889	570.889	538.444	533.444	548.333	571	567.444	533.444	521.444	513.667	532.333	564.111	567.111	539.222	525.778	538.778	537.111	510.333	559.333	509	512.556	577.778	558.778	563	506.222	509.667	533.667	536.667	491	523.222	539.444
G04	568.909	581.273	584.727	599.636	591.273	559	578.182	582.364	594.909	556.545	581.818	612.636	573.455	570.182	610.636	541.727	570.273	570.364	582.273	566.909	591.182	574.182	572.636	565	552	585.818	575	562.727	561	580.182	603.545	568.909
G05
G06	556.462	568	564.154	548.615	592.308	614.308	561.615	538.308	563.923	559.846	561.385	557.385	530.154	545	578.231	527.231	555	561.385	539.231	565.615	551.692	549.308	570.308	556.077	564.923	571.692	553.231	543.538	563.385	562.308	553.385	556.462
G07
G08	507	511.077	501.538	526.923	493.615	507.308	507.231	495.231	493.538	498.846	509	503.154	506.846	499.538	507.846	510.231	506.154	519.769	505.231	508.923	511.308	489.154	497.308	498.385	503.385	467.846	482.308	512.154	500.385	489.615	506.769	507
G09	432.167	410.167	433.667	426	409.833	420.833	452	421.333	481.5	442.5	432.667	423.833	436.5	521.167	434.667	436.833	432.833	470.167	441.833	455.5	456.5	428.833	412.833	480.333	485.667	434	452.667	443.333	442.5	459.833	440.167	432.167
G10	472.182	461.636	461.273	459.091	467.091	460.091	474.273	469	446.636	467.364	476.727	456.727	472.818	467.727	456.182	451.636	458.182	468.455	460.364	478.364	452.909	474.818	468.727	474.182	462.727	468.091	469.545	471.182	463.636	471.273	467.182	472.182
G11	465.667	475.111	512.889	462.222	446.111	468.222	457.333	460.444	490	489.889	519.333	477.667	451.667	472.889	458.667	483	468.556	495.333	533.556	479.889	454.333	512	506.556	489.222	490.667	494.556	474.778	490.111	475	466.111	494.444	465.667
G12	516.714	486.571	475	507.143	468	458.857	456.571	499.429	474.143	472.857	469.286	466.714	485.857	487.571	474.429	444	473.571	507.571	505.857	477.571	473.714	493	481	522.857	473.714	504.286	524.286	487.857	464.429	435.857	507	516.714
G13
G14
G15
G16
G17
G18
G19
G20
G21
G22
G23
G24
H01
H02	387.875	373.625	366.375	385.5	373	372.5	380.125	392.125	363.875	381.75	373.5	386.75	388	389.625	375.625	374.625	382.5	380	399.25	374.375	371.875	384	374	389.5	367.25	380.375	368.875	387.25	378.625	389.75	362.625	366.75
H03
H04
H05	460	438	504.714	456	483.143	451.143	472.429	466.286	498.286	470.429	465.571	462	480.286	461	437	462.714	451.286	441.286	487.857	475.143	516.286	463.714	471.571	469.286	407.286	472	459.714	414	445.143	469.143	479.857	460
H06
H07	530.769	517.538	489.308	494	501.846	509.692	494.538	492.846	471.538	501.923	505	497.923	509.846	492.538	531	492.462	495.923	504.538	497.231	495.154	485.231	491.308	496.462	515.846	557.385	497.615	490.308	513.769	487.154	509.615	507.154	530.769
H08	400.25	390.375	402.875	367.25	376.25	410.5	380.25	383.25	361.5	378	367.625	377.625	389.875	382.875	375.75	404.125	384.5	390.25	381.375	386	389.375	377.625	390.625	360.625	391.875	383.125	372.5	365.875	382	395.625	378.875	400.25
H09
H10	511.4	514.6	584.2	503.8	487.4	505.4	473.2	489	534.6	489.8	488	532.4	513.4	484	482.8	509.4	515.4	506.2	485.2	520.6	490	506.4	522.4	500.6	509.8	523.8	512.4	559.8	486.8	497.8	483.4	511.4
H11	412.833	395.333	403.5	418.667	408.5	387.833	388.333	402.167	413.667	398.167	408.833	402.333	408.833	384	401.833	404	406.5	403.5	410	390.667	397	402.167	412.833	409.667	437.833	405.333	403.167	403.833	397.833	417.833	403.333	412.833
H12	463.833	461.667	475.667	472.667	465	457.667	473.833	468.667	461.167	462.333	478	471.333	465.667	461.833	485.667	466	459.5	464.167	473.167	473.167	463.5	463.5	472.333	469.333	460.667	464.167	477	471	457.667	464	482.333	463.833
H13
H14
H15
H16
H17
H18
H19
H20
H21
H22
H23
H24
I01	550	549.571	502.143	536.286	540.286	540.286	598.143	544.571	543	556.143	543.286	533.143	549.857	567.857	545.714	559.429	589	554.143	521.143	552.714	554.857	524.143	554	518.429	536.714	565	492.571	535	545.286	548.429	543	550
I02	490	502.909	472	501.545	490.636	486.364	496.545	499.364	503.636	473.727	484.636	482.545	436.182	482.818	494.545	466.909	496.364	465.636	488	485.818	473.455	474.091	486.273	476.364	513.636	479.091	486.364	487.909	492	468.091	468.636	490
I03	544.333	510	531.222	522	489.222	530.333	509.111	530.222	538.667	542.333	544.333	539.889	540.444	533	535.333	522.667	533.444	530.444	537.889	557.222	544	537.222	541.444	488.889	522.778	522.778	508.222	485.333	540.889	524.222	491.111	544.333
I04	496.818	531.818	515.727	533.545	502.364	522.727	503.273	506.182	529.909	551.818	524.455	504.727	527.636	516.909	518.545	568.727	558.818	544.818	559.636	525	541.545	541.455	504.545	517.909	501	565.545	528.091	547.909	551.727	523.636	512.182	496.818
I05	568.312	562.562	568.5	550.75	567.062	555.812	565.062	571.438	543.5	562.625	579.062	592.25	566.188	561.062	551.688	549.812	567.938	550.875	550.625	578.375	571.188	549.125	567.562	566.938	547.438	571.875	568.375	559.562	568.875	572.938	558.375	568.312
I06	410.833	433.5	434.833	479.667	471.333	418.833	438.333	418.5	449.333	451.333	449.5	456.667	442	439.833	423	458.833	469.5	390.167	444.667	442.5	454.5	458.667	442.833	478.5	398.167	443.167	471	443	449.833	465	442.167	410.833
I07	585.9	554.2	555	541.5	605.2	549.7	547.8	619.3	566.6	570.1	633.8	540.8	563.2	593.4	531.1	581.6	563.7	570.4	578.6	598.7	547.5	574.6	600.1	568.7	532	559.7	567.1	524.3	574.6	471.4	492.5	585.9
I08	449.4	432.3	437.6	443.2	401.4	450.8	432.4	424.4	500.5	445.7	430.3	458.2	447.5	426.8	446	437.2	462.8	452.5	443.6	448	428.7	441.9	445.6	456.5	433.5	439.5	393	445.8	439.3	444.9	443.2	449.4
I09	525	554.833	519.167	515.667	485.833	513.833	567	517	516	499	519.5	522.833	534.5	538	526	542.333	528.667	499.667	536	496.5	551.167	540.833	546	494	537.5	534.667	545.667	524.167	486.167	553	527.667	525
I10	670.778	669.111	677.111	664.556	666.778	671.111	674.667	663.667	669.333	672.889	670.667	660.333	666.889	675.111	665.556	666.889	676.111	677.111	672.444	672.444	675.333	674.111	672.889	676.444	672.667	669.333	670.778	678.778	668.111	667.667	673.333	670.778
I11	657.889	564.556	621.333	580.111	584.222	540.778	567.889	574.222	536.556	597.444	596.333	579	551.222	544.556	566	570.889	552.889	545.333	571.444	608.222	564.111	595.556	563	527	548.778	578.778	545.556	565	577	566.222	576.111	657.889
I12	508.833	504.667	540.5	507.583	505.167	544.083	513.75	529.5	501.833	533.583	459.167	502.417	522.583	493.5	514.583	517.333	473.583	505.25	501.583	532	558.417	515	527.75	559	515.333	522.75	498.083	530	518	507.5	492.833	508.833
I13
I14
I15
I16
I17
I18
I19
I20
I21
I22
I23
I24
J01	384.375	358.25	363.375	371.125	355.125	369.5	372.375	370	364.875	349.375	372	353	341.125	362.75	334.75	346	355.5	355.25	347.125	375.75	375.75	363.25	359.75	352.875	371.375	381.125	405.75	382.625	374.375	372.625	384.5	384.375
J02	451.615	510.462	449.077	471.154	447.538	427.231	481.462	449.308	448.538	466.769	425.769	434.385	479.385	479.615	476.769	448.846	462.385	482.846	458.615	443.538	492	456.692	451.231	447.077	444.385	448.385	455.385	461.308	456.615	477.462	467.077	451.615
J03	456.333	430.917	446.833	427.917	434.5	439.333	443.417	464.083	466.917	436.167	463.5	435.583	452.083	444.583	442.333	453.75	444.25	441.75	446.583	446	446.5	458.917	432.667	442	433.917	431.583	417.333	440.5	424.75	430.917	438.167	456.333
J04	454	477.857	468	488.143	459.429	472.286	468	465.286	476.857	459.714	463.571	478.143	483.714	468.857	467.857	456.429	463.857	478.429	481.714	448.429	473.286	465.857	472.571	479	477.143	472.429	459.571	467.857	446.143	464.286	469	454
J05
J06	453.3	447.7	446.1	437.8	449.6	454.6	442.8	454	448.3	444.4	445.3	451.7	459	439.8	453.4	442.4	456.1	455.9	427	448.6	447.3	443	442.2	453.5	445.3	435.5	448.6	446.4	457.8	448.6	445.8	453.3
J07	539.667	556.5	575.167	544.5	514.833	515	576.167	564.667	521.5	549.333	549.667	554.5	520.833	546.667	558.833	553.833	557	546.833	517.333	527	560.333	549.833	599.167	557.167	561.667	564.5	484.333	552.667	538.333	590.333	551.667	539.667
J08
J09	503	448.125	477.375	491.375	481.125	493.625	491.875	453.875	481.125	490.5	482	486.625	495.375	484.625	480.125	491	493.125	481.75	497.5	491.125	482.625	484.875	490.875	486.875	500.625	498.875	488.375	492.5	494.125	489.25	489.375	503
J10	540	490.167	495.167	537.667	533.167	526.167	444.167	528.5	513.333	493.833	478	510.833	515.5	513.667	487.833	477.5	546.5	507.333	507.667	515.167	520.167	502	488.5	493	506.833	500.833	491.833	517.333	495.167	516.833	510.5	540
J11
J12
J13
J14
J15
J16
J17
J18
J19
J20
J21
J22
J23
J24
K01	427.875	425	428.75	435.375	424.5	435.875	412.5	432.75	422.25	427.75	415.375	422	421	445.375	422.625	438.875	422.625	424.375	421.125	428	433.125	397	432.5	428.625	412.5	434.25	415.375	422.75	410.5	430.75	437.75	427.875
K02	458.867	457.267	451.933	458.267	467.067	460.467	499.6	456.667	455.533	454.6	450.4	456.4	464.667	457.133	459.133	472.533	459.533	452.6	497.333	454.667	459.867	440.467	458.067	457.8	466.933	451.533	459	475.867	465.2	458.533	460.533	458.867
K03	512.889	528.667	526.556	538.333	531	533.444	537.667	518.889	518.444	523.667	532.667	513.778	513.667	501.111	529.556	524.556	527.444	522.111	516.333	518.889	528.667	540.556	523.556	530.556	549.778	502.889	515.333	542.778	519.222	525	539	512.889
K04	441.955	446.136	441.955	453.773	437.909	440.864	436	460.909	438.364	437.682	453.5	441.773	453.227	444	441.773	436.909	422.273	438.773	446.682	453.545	427.364	420.364	428.364	428.682	423.909	422.636	432.273	429.409	431	435.818	420.545	441.955
K05	556.111	539.444	543.333	525.778	520.778	557.889	556	535.667	520.333	538.111	530.556	561.667	534.556	532.111	579	527.889	530.222	541.444	518.222	539.667	556.222	512	529.444	531.667	522.222	584.222	542.667	555.222	544.222	547.111	543.556	556.111
K06	573.385	581.231	565.077	579.615	587.923	586.923	572.923	586.308	570.692	582.923	557.615	573.923	572.769	589.231	592.385	577.769	591.846	568.538	573.308	572.231	581.308	576	572.154	585.385	574.154	581.538	578	581.077	563.846	580.923	577.077	573.385
K07	511.857	498	470.143	494.286	478.857	496.143	494.429	492	475.429	490.571	489.429	481.857	480.714	493.429	516	479.143	500.571	488.857	485.143	490.857	498.857	508	484.857	479.286	500.714	492.571	498.429	499	480.857	496.714	498.286	511.857
K08	518.167	518.833	498.25	517.5	509.167	516.333	528	518.917	497.167	531.333	529.917	524.833	501.833	501.083	511.083	489.833	515	512.083	503.167	493.167	527.25	489.25	519.917	538.417	514.5	512.333	504.75	514.75	511.917	512.417	513.083	518.167
K09
K10	571.857	580.857	545	509.857	590.857	569.714	583.429	564.429	549.571	539.714	522.571	528.857	563.714	618.286	557.143	556.143	534.429	555.857	557.714	570.286	535.429	573.714	642.429	535.714	564.571	566.429	665	567.143	556.286	479	555	571.857
K11	568.444	566.889	558.333	565.889	561	546.778	600.333	562.444	564.111	558.333	566.111	565.889	566.444	565.111	561.778	545.778	561.778	561.111	565.556	563.556	568.444	565.111	563	568.556	560.778	565.556	566.111	564.444	563.778	570.222	563.111	568.444
K12
K13
K14
K15
K16
K17
K18
K19
K20
K21
K22
K23
K24
L01
L02	507.571	474.714	470.286	463.429	444.286	489	480.286	479	504	489.714	474	489.286	460	430.143	470.429	471.429	450.143	478.429	444	468.143	483.714	465.429	510.857	475	481.429	486.857	469	458	462.571	473.857	475.571	507.571
L03
L04	638.375	643	634.75	632.375	668.625	675.625	632.375	670.75	625.5	625.625	639.875	629.125	639.125	640.25	676	607	655.375	641.25	606.75	642.25	655.25	609.625	639.875	643	619.5	639.75	645.25	633.25	642.5	637.5	622.375	638.375
L05
L06	513	516.429	527	534.714	521.286	534.857	493.714	518.429	504	491.857	519.571	534.429	515.429	526.571	529.857	505	511.429	525	534.286	523.429	527.429	534	522.143	518.143	520.857	528.714	529.286	530.714	534.143	515	535.286	513
L07	489.364	478.636	460.545	488.091	479.545	493.909	509.455	493.182	502.091	537.727	493.818	499.455	477.091	487	489.182	450.455	499.182	482.091	530.182	486.182	472.545	454.273	476.909	493.818	470.818	492.273	486.818	450.636	473.818	497.636	455.636	489.364
L08	599.636	635.818	606.455	621.545	621.909	618.545	604.091	624.091	605.455	594.364	580.727	608.727	595.273	638.273	630.727	574.364	590.364	619.818	603.364	588.091	627.455	630.818	600.636	571.909	610.182	608.091	583.364	599.455	589	618.727	579.455	599.636
L09	540.778	574.667	565.111	585.667	547.667	546.667	564.667	529.778	562	559.556	501.222	525.889	564.111	533.556	541.111	558.111	560.889	526	533.333	536.111	557.333	550.444	548.556	561	550.556	566	554.444	548.444	565.667	549.333	551.556	540.778
L10
L11	399	415.667	405.667	386.667	402.167	410.333	425.667	411.167	410.833	410	411.833	389	414.333	414.833	389.833	398.5	393.333	408.833	394.5	407.333	431.667	409.833	412	473.333	436.667	378	437.167	415.667	417.667	374.833	407.5	399
L12	496.429	479.714	435	435.429	439.571	473.286	470.143	458	457.286	453.571	444.714	457.857	445.286	466.857	458.143	496.143	443.286	463	494.857	471.286	481.714	452.143	464.143	440.286	469.286	462.714	439.429	513.571	454.714	472	499.571	472.286
L13
L14
L15
L16
L17
L18
L19
L20
L21
L22
L23
L24
M01
M02
M03	558.667	536.333	564.333	559.75	563.417	583.917	555.75	536.083	558.5	573.833	567.417	552.583	545.333	562.75	581.25	582.25	544.75	567.333	555.083	558.583	551.583	561	565.25	557.333	553.833	555.083	556.333	551.583	565.25	547.333	542.083	558.667
M04	538.667	554	542.333	542.5	537.833	546.167	507.167	559.667	549.333	539.333	568.5	556	540	518.167	529.5	530.167	544.5	566.833	576.167	534.833	547.333	578	528	559	559.167	543.667	527.667	550.667	548.5	539.833	546.667	538.667
M05
M06	487.222	462.556	493.778	506.556	530.111	506.111	492.333	458	519.444	507.222	500.556	506.778	492.778	490.667	513	536.444	505.556	493.333	490.556	518.333	480.667	539.889	486.778	530.889	481.889	509.778	511	494.333	488.444	486	509.889	487.222
M07
M08
M09	650.667	630.222	657.889	666.222	663.444	653.444	638	668.556	620.222	643.444	658.111	634.667	677.333	661.333	629.778	635	654.667	683	684.778	650.889	649.444	645.778	645.333	652.556	653.444	636.444	639.222	641.222	649.556	678.778	647.444	650.667
M10	599.5	486	537.5	530.833	502.5	562.167	447.167	525	525.667	584.5	542.833	523.5	520.833	505.167	536.667	577.333	540.5	520.5	551.167	523.333	480.667	505.5	554.333	486.667	583.833	486.667	494.667	515.333	559.667	530	539.333	599.5
M11	550.385	552.538	551.846	554.769	549.154	548.615	555.385	558.462	552.308	550.769	559.077	557.615	547.923	557.615	557.538	551.154	555.077	554.923	551.077	556.308	564.385	550.308	556.077	555.615	546.385	553.923	561.538	551.923	555.308	557.769	555.231	550.385
M12	485.333	445.333	449.5	442.667	470.333	454.833	435.333	468.333	457.333	461.5	422.833	476.5	465.833	465.667	474.5	466.333	472.833	468.833	494.667	469	469.833	448.167	472.833	457.5	471.167	478	453	479.5	477.167	480.333	476.833	485.333
M13
M14
M15
M16
M17
M18
M19
M20
M21
M22
M23
M24
N01	565.308	543.538	537.077	549.615	553.615	542.077	548.846	548	555.385	562.308	546.462	521.538	571.308	556.462	514.154	559.692	554.846	533.923	549.538	553.615	530.385	542.769	558.923	576.923	528.769	564.077	564.923	534.692	558.462	528.846	552.923	565.308
N02	564.9	551.3	542.1	568.6	613.2	580.7	584.2	551.9	568.1	574.7	593.9	568.7	574.9	557.5	572	565.3	555.7	561.3	567	559.3	596.2	568.9	571.5	551.1	564.7	554	559.5	571.9	552.2	568.9	564.9	564.9
N03	517.636	525	532.455	515.545	504.818	539.545	553.273	564.818	532.909	543.545	548.909	547.182	520.091	555.455	543.182	548.727	592.364	536.636	510	537.091	543.818	538.273	545.727	540.818	534	544	538.909	542.727	522.364	539.818	542.455	517.636
N04	574.824	569.824	560.294	560	561.529	568.588	567.882	584.765	562.118	552.941	576.824	564.294	552.059	564.059	562.882	559.471	576.176	569.882	555.941	568.588	569.294	571.882	564.765	567.412	584.176	569.353	582.353	573.176	572.471	567.471	579.647	574.824
N05
N06
N07	460.889	459.444	463.667	446.444	483.889	472.667	484.556	472.444	452.556	469.667	483.778	442.889	447.889	435.444	425.778	458.222	462.667	409.667	460.444	466	423	454.222	471.556	445.889	499.778	482.556	438.111	426.333	438.444	468.556	461.667	460.889
N08
N09	464.167	461	480.333	543.5	439.833	482.833	462.167	537.167	483.5	485.333	484.5	473.833	479.167	479.833	469.333	484.333	486.5	485.333	475.5	502	438.667	483.333	465.667	473.667	431.167	461.833	445.167	476.5	443	445.667	464.333	464.167
N10	462.125	439	447.625	461.25	455.75	461.75	466.375	440.625	475.25	460.75	458.125	453.125	484.875	458.5	486.125	463.25	474	459.625	436.75	462.625	463	458.75	454.5	514.75	439.125	456.625	475.25	425.5	453	476.25	440.25	462.125
N11	423.6	451	448.4	455	519.6	412.8	437	460	461.4	469.2	444.8	411.4	451.4	457.2	456.6	485	416.2	463.8	451	458.2	452.2	457	463.6	452.4	460.4	474.4	462.2	506.6	452.6	456.6	448	423.6
N12
N13
N14
N15
N16
N17
N18
N19
N20
N21
N22
N23
N24
O01	481.625	534.25	521.25	541.25	533.25	478.875	521.25	540.875	550	520.75	536.625	504.5	529.125	524.625	503.625	518.625	511	493.125	540	535.5	493.125	521.125	537.875	539.875	539.625	523.75	497.375	535.875	573.875	530	532.75	481.625
O02	572.077	566.077	559.308	554	565.077	560.308	564.846	559	571.923	583.385	556.154	535.692	540.385	553.231	578.538	528.308	563.231	562.692	567.077	560.077	527.769	561.769	547	574.462	558.692	542.538	564.077	559.923	548.154	563.769	551.385	572.077
O03	499.889	473.222	505	470.556	496.111	490.111	471.222	502	486.333	496.667	495.556	506.111	481	504.556	495.889	485.333	531.889	492.333	444.778	471.222	489.333	519.444	510.222	499.111	478.778	471	523.111	516.889	524.444	515.333	513.111	499.889
O04	523.357	524.143	511.143	534.286	525.143	516.571	528.286	509.929	532.357	530.786	521.929	522.643	538.857	523.429	515.286	519.929	524.643	537.786	510.643	520.5	532.143	527.5	534.857	519.286	509.571	531.786	522.143	519.643	519.286	528.286	515	523.357
O05	425.417	430.5	421.167	415.833	403.833	413.417	416.833	434.75	413.417	414.417	402	418.083	414.333	428	419.333	420	429.75	418.75	425.333	425.417	410.333	420.583	426.5	414.25	425.167	421.5	428.167	421.167	427.333	417.417	416.417	425.417
O06
O07	507.571	504.143	503	501.571	505.143	502.571	512.857	513.5	508.5	509.929	513.429	506.429	500.786	508.214	511.071	517.929	503.429	511.286	507.429	502	513.143	516.929	508.571	506.429	505.286	503.786	503.643	500.214	501.357	507.143	507	507.571
O08
O09	412.909	430	405.727	413.455	400.273	423.909	414.273	408.727	494.636	436.273	411.909	439.364	422.909	428.818	413.364	417.818	426.545	414.182	418.636	428.545	427.182	409.909	411.455	428.545	428.727	408.182	400.818	442.727	421.273	445.364	413.364	412.909
O10	559.545	562.182	560.455	572	587.818	569.909	540.455	564.818	548.364	568.182	530.091	584.909	576.455	559.273	587.364	558.182	538.273	532.182	591.182	572.636	582.818	562	547.727	575.727	593.818	546.636	547.727	568.636	542.727	534.091	586.091	559.545
O11
O12
O13
O14
O15
O16
O17
O18
O19
O20
O21
O22
O23
O24
P01
P02
P03	535.333	542.833	530	545.5	547.833	543.667	566.833	549.667	519.667	534.667	509.667	524.5	528.667	526.5	535	569.167	531	497.667	549.667	512.167	540	539.5	540.167	551.833	551	551.333	488.667	531.833	557.667	533.5	502.667	535.333
P04	521.818	547	531.636	565.545	548.727	529.545	536.636	553.727	551.273	565.818	551.364	538	555.545	545.636	536.364	553	523.727	527.455	552.455	539.727	543.545	557	535	545.545	526.273	575.091	546.273	527.909	543.909	540.273	522.182	521.818
P05	559.5	558.25	565.5	521.5	553.625	567.25	554.5	561	571.25	557	565.875	558.125	558.875	561.75	558.625	537	561.875	560.75	589.125	547.625	559.875	570.75	563.375	558.875	560.75	559.5	560.25	559.875	551.625	558	573.25	559.5
P06	515.4	486.6	507.6	515.4	584	530.1	534	506.8	533.9	521.8	529.6	509.2	535.6	527.1	528.6	489.1	526.8	525.3	512.1	521.3	505.8	504.3	515	507.9	524	500.9	519.6	535.7	518.9	548	440.8	515.4
P07
P08	583	572.857	529.143	570.571	546.286	552.429	555.143	522.143	609.286	570.143	559.143	558.286	561.143	588.143	540.143	568	535.714	577.857	562	576.857	576.143	580.857	507.714	557.571	572.857	588	526.286	569.143	594.857	556.714	564	583
P09	531.6	557.5	539.5	520	507.7	552.1	570.9	531.4	530.8	524.1	549.8	524.3	548.6	513	545.1	539.1	529.3	547.6	528.1	541.6	549.4	531.5	544.1	537.9	544.4	548.6	553.5	548.5	557.3	539.7	534.3	531.6
P10	544.636	528.545	546.273	542.636	518.182	548.818	530.727	544	560.273	548.273	519.545	534.636	550.727	525.545	541.818	550.818	537.455	564.273	552.182	540.545	570.636	543	549.364	568.273	543.545	550.909	551.364	518.091	526.909	530.182	532.091	544.636
P11
P12	543.286	486.286	400.571	389.571	500	465	373.143	487.571	468.714	414.857	443.143	451.571	559.714	443.429	491.857	418.857	461	512.857	445.286	448	470.571	501.143	480.143	472.571	463.857	453.714	464.714	544.857	428	484.429	504.571	543.286
P13
P14
P15
P16
P17
P18
P19
P20
P21
P22
P23
P24

## Sheet: PCV
PCV

## Sheet: DA-Normalized
DA Normalized to Background (Abs(DA-Background))
	1	2	3	4	5	6	7	8	9	10	11	12	13	14	15	16	17	18	19	20	21	22	23	24	25	26	27	28	29	30	31	32
A01	21.9375	10.125	15.125	23.0625	54.5625	37.8125	16.1875	32.875	10.375	45.1875	33.625	30.6875	53.875	20.5625	34	38.4375	16.75	45.9375	32.1875	42.875	38.6875	24.25	31.125	43	31.875	9.5	32.8125	35.75	31.0625	33.875	20.625	24.4375
A02	0	0	0	0	0	0	0	0	0	0	0	0	0	0	0	0	0	0	0	0	0	0	0	0	0	0	0	0	0	0	0	0
A03	77.1875	129.125	92.5	78.9375	74.4375	81.5625	99	82.625	100.875	69.3125	70.25	110.625	89.3125	114.312	88.75	108.062	115.812	99.9375	95.75	104.188	108.125	80.6875	96.875	116.438	114.75	115.625	91.4375	98.125	97.3125	98.9375	101.5	82.1875
A04	32.6136	29.6818	27.7841	40.1932	28.8409	26.8864	26.1477	42.8068	28.375	21.1591	27.0455	36.5	35.4659	22.4205	28.8523	38.8864	27.4886	36.25	33.1932	45.3068	29.7841	46.8068	44.9545	31.375	40.7955	45.8864	30.2727	29.3864	38.1364	25.7273	31.6364	31.9886
A05	0	0	0	0	0	0	0	0	0	0	0	0	0	0	0	0	0	0	0	0	0	0	0	0	0	0	0	0	0	0	0	0
A06	0	0	0	0	0	0	0	0	0	0	0	0	0	0	0	0	0	0	0	0	0	0	0	0	0	0	0	0	0	0	0	0
A07	0	0	0	0	0	0	0	0	0	0	0	0	0	0	0	0	0	0	0	0	0	0	0	0	0	0	0	0	0	0	0	0
A08	83.5555	20.9722	20.3472	22.6389	38.125	21.875	81.8889	53.875	54.8472	62.4028	51.4722	1.97223	31.9861	31.9167	16.8333	33.75	54.4445	20.6528	15.8611	32.2361	20.4861	52.5139	15.0972	29.3889	41.4305	31.0278	33.9167	17.6945	62.8889	14.5	70.1805	84.1805
A09	94.5417	84.1667	101.5	88.3333	88.5833	101.708	116.167	88.7917	75.2917	22.125	83.9167	83.0833	44.5833	98.625	84.125	61.9583	93.5833	87.9167	105.958	97.125	72.625	60.7083	93.625	101.167	98.8333	90.875	88	108.167	76.25	91.3333	90.4167	97.2917
A10	0	0	0	0	0	0	0	0	0	0	0	0	0	0	0	0	0	0	0	0	0	0	0	0	0	0	0	0	0	0	0	0
A11	134.413	142.058	141.663	150.452	143.019	135.75	131.317	136.587	132.337	134.971	145.548	145.048	146.01	132.077	131.798	146.683	131.817	88.5289	142.212	131.606	156.308	132.423	140.567	140.029	135.365	134.221	138.048	108.923	134.837	126.625	118.125	127.288
A12	52.8333	71.125	41.7917	43.5833	58.375	61.9167	55.875	40.8333	54.8333	38.6667	41.625	49.1667	62.7917	56.4167	6.125	49.7083	72.9583	93.25	42.25	28.0417	37.9583	70.5833	28.4583	57.7083	48.5	46.125	39.9167	51	48.5	69.7917	72.5	62.5833
A13	0	0	0	0	0	0	0	0	0	0	0	0	0	0	0	0	0	0	0	0	0	0	0	0	0	0	0	0	0	0	0	0
A14	0	0	0	0	0	0	0	0	0	0	0	0	0	0	0	0	0	0	0	0	0	0	0	0	0	0	0	0	0	0	0	0
A15	0	0	0	0	0	0	0	0	0	0	0	0	0	0	0	0	0	0	0	0	0	0	0	0	0	0	0	0	0	0	0	0
A16	0	0	0	0	0	0	0	0	0	0	0	0	0	0	0	0	0	0	0	0	0	0	0	0	0	0	0	0	0	0	0	0
A17	0	0	0	0	0	0	0	0	0	0	0	0	0	0	0	0	0	0	0	0	0	0	0	0	0	0	0	0	0	0	0	0
A18	0	0	0	0	0	0	0	0	0	0	0	0	0	0	0	0	0	0	0	0	0	0	0	0	0	0	0	0	0	0	0	0
A19	0	0	0	0	0	0	0	0	0	0	0	0	0	0	0	0	0	0	0	0	0	0	0	0	0	0	0	0	0	0	0	0
A20	0	0	0	0	0	0	0	0	0	0	0	0	0	0	0	0	0	0	0	0	0	0	0	0	0	0	0	0	0	0	0	0
A21	0	0	0	0	0	0	0	0	0	0	0	0	0	0	0	0	0	0	0	0	0	0	0	0	0	0	0	0	0	0	0	0
A22	0	0	0	0	0	0	0	0	0	0	0	0	0	0	0	0	0	0	0	0	0	0	0	0	0	0	0	0	0	0	0	0
A23	0	0	0	0	0	0	0	0	0	0	0	0	0	0	0	0	0	0	0	0	0	0	0	0	0	0	0	0	0	0	0	0
A24	0	0	0	0	0	0	0	0	0	0	0	0	0	0	0	0	0	0	0	0	0	0	0	0	0	0	0	0	0	0	0	0
B01	0	0	0	0	0	0	0	0	0	0	0	0	0	0	0	0	0	0	0	0	0	0	0	0	0	0	0	0	0	0	0	0
B02	140.125	155.05	136.075	147.95	143.625	139.875	141.675	173.8	157.95	123.175	120.25	161.1	126.175	146	155.2	123.9	149.775	139.475	137.125	140.7	160.575	132.425	135.65	155.3	159.65	142.025	151.175	145.125	147.525	122	133.85	145.375
B03	124.663	137.202	106.942	90.8942	124.192	121.317	123.615	126.75	116.615	95.4904	120.567	122.413	132.606	114.394	116.481	103.577	106.942	132.202	133.731	106.798	124.106	105.933	108.538	115.462	118.529	127.74	124.25	125.712	146.135	115.538	117.01	129.663
B04	25.9808	51.1154	49.1154	45.9904	40.0385	37.7596	41.6827	41.7211	70.5865	9.46155	29.7211	52.5481	52.4615	40.4519	44.8846	36.9711	42.2596	48.1923	39.5673	36.6058	35.2404	11.7211	43.5192	34.0385	53.1923	21.8365	43.6539	35.9039	56.0096	30.9327	44.3654	31.8558
B05	0	0	0	0	0	0	0	0	0	0	0	0	0	0	0	0	0	0	0	0	0	0	0	0	0	0	0	0	0	0	0	0
B06	158.917	161.583	161.583	157.375	187.667	171.875	170.667	156.208	159.792	158.333	150.542	171.667	168.042	152.375	165.667	165.833	180.583	164.542	169.583	148.958	154.75	174.167	139.792	149.958	174.458	193.708	175	158.792	145.583	171.708	160.917	153.208
B07	136.486	121.167	131.528	134.931	106.361	160.944	135.542	104.792	137.25	131.125	134.694	153.944	131.931	126.458	133.444	164.486	133.181	151.028	124.764	136.181	105.722	116.847	132.125	124.528	142.736	130.556	124.889	118.556	121.222	134.208	129.097	131.778
B08	121.364	117.659	95.9659	99.7955	107.773	107.818	91.4886	81.2727	49.7727	86.8523	108.261	128.818	97.8182	118.659	109.307	113.352	120.818	102.989	108.489	108.716	91.7159	106.477	102.58	109.284	112.159	108.511	90.7841	119.307	109.636	101.318	65.5909	122.489
B09	203.708	171.042	199.333	180.542	168	201.917	210.833	188	190.333	203.083	187.25	203.333	204.958	195.125	185.917	193.125	194.375	192.75	207.208	204.542	196.583	181.833	208.625	209.375	210.75	204.083	188.667	178.042	199.083	178.708	212.333	212.583
B10	91.5536	93.375	104.714	91.6964	82.25	79.375	100	85.0893	98.9286	66.9821	78.125	104.536	78.9107	98.7857	92.6607	67.0536	94.7321	80.9286	86.4821	91	116.786	83.3929	68.5714	77.0357	66.3214	70.8393	78.8929	90.4643	113.018	79.9643	91.8214	111.179
B11	102.875	106.6	104.375	81.575	127.45	111.125	84.525	118.025	122.5	107.35	59.05	136.925	106.25	116.4	111.325	111.8	126.625	96.4	119.55	116.2	117.85	120.95	95.95	141.3	127.775	93.325	118.95	81.45	107.55	120.75	78.65	104.375
B12	0	0	0	0	0	0	0	0	0	0	0	0	0	0	0	0	0	0	0	0	0	0	0	0	0	0	0	0	0	0	0	0
B13	0	0	0	0	0	0	0	0	0	0	0	0	0	0	0	0	0	0	0	0	0	0	0	0	0	0	0	0	0	0	0	0
B14	0	0	0	0	0	0	0	0	0	0	0	0	0	0	0	0	0	0	0	0	0	0	0	0	0	0	0	0	0	0	0	0
B15	0	0	0	0	0	0	0	0	0	0	0	0	0	0	0	0	0	0	0	0	0	0	0	0	0	0	0	0	0	0	0	0
B16	0	0	0	0	0	0	0	0	0	0	0	0	0	0	0	0	0	0	0	0	0	0	0	0	0	0	0	0	0	0	0	0
B17	0	0	0	0	0	0	0	0	0	0	0	0	0	0	0	0	0	0	0	0	0	0	0	0	0	0	0	0	0	0	0	0
B18	0	0	0	0	0	0	0	0	0	0	0	0	0	0	0	0	0	0	0	0	0	0	0	0	0	0	0	0	0	0	0	0
B19	0	0	0	0	0	0	0	0	0	0	0	0	0	0	0	0	0	0	0	0	0	0	0	0	0	0	0	0	0	0	0	0
B20	0	0	0	0	0	0	0	0	0	0	0	0	0	0	0	0	0	0	0	0	0	0	0	0	0	0	0	0	0	0	0	0
B21	0	0	0	0	0	0	0	0	0	0	0	0	0	0	0	0	0	0	0	0	0	0	0	0	0	0	0	0	0	0	0	0
B22	0	0	0	0	0	0	0	0	0	0	0	0	0	0	0	0	0	0	0	0	0	0	0	0	0	0	0	0	0	0	0	0
B23	0	0	0	0	0	0	0	0	0	0	0	0	0	0	0	0	0	0	0	0	0	0	0	0	0	0	0	0	0	0	0	0
B24	0	0	0	0	0	0	0	0	0	0	0	0	0	0	0	0	0	0	0	0	0	0	0	0	0	0	0	0	0	0	0	0
C01	0	0	0	0	0	0	0	0	0	0	0	0	0	0	0	0	0	0	0	0	0	0	0	0	0	0	0	0	0	0	0	0
C02	213.409	207.341	222.42	228.932	227.182	235.455	225.852	198.795	235.693	213.523	223.875	233.023	231.261	218.841	216.75	205.852	224.989	207.159	220.114	214.432	225.239	249.182	254.193	201.705	230.966	246.773	227.273	210.795	281.807	223.966	207.398	201.409
C03	135.784	120.136	122.364	81.8182	101.955	98.2727	125.33	139.114	132.886	141.875	128.341	134.943	75.8523	118.886	141.92	104.352	133.477	121.216	138.148	124.216	132.58	180.068	124.386	110.75	74.8636	104.852	119.795	121.932	136.534	138.83	121.852	138.034
C04	0	0	0	0	0	0	0	0	0	0	0	0	0	0	0	0	0	0	0	0	0	0	0	0	0	0	0	0	0	0	0	0
C05	96.8015	107	118.684	136.257	110.162	109.287	116.846	109.272	119.926	115.978	105.787	96.4559	122.213	82.9853	100.993	102.735	114.559	106.831	104.235	99.0735	110.926	98.5735	147.89	98.75	112.588	74.8456	93.9485	106.632	115.397	107.022	106.676	95.1765
C06	190.403	156.014	153.889	196.361	163.5	172.847	263.639	163.014	172.083	134.389	162.847	174.556	213.847	105.153	165.569	229.681	210.167	156.5	145.764	188.306	181.458	158.514	162.611	195.75	174.736	172.694	141.444	182.986	175.875	223.681	177.319	187.903
C07	172.125	172	173.125	168.625	170	172.75	164.875	171.125	181.25	174.5	160.5	162.5	171.75	183.625	170.375	169	169.25	168.875	162.75	154.25	181.25	171.5	173	174.375	176.375	152.5	174.375	163.375	178.5	162.875	167.5	163.125
C08	222.625	184.5	139.25	200.75	195	186.875	234.125	206.5	199.5	211.125	221.75	179.625	185	205.5	191	171.125	210.125	186.625	189.125	207.25	203	187.75	223.375	177	207.75	193	190.875	208.5	152.25	204.125	180.625	221
C09	134.917	131.583	136.875	138.083	127.667	139.25	122.458	114.542	125.208	127.583	140.917	124.667	138.917	113.917	158	135.5	114.958	122.75	123.167	129.833	142.292	138.917	140.542	149.25	131.875	141.125	163.833	134.833	139.25	139	168	145.417
C10	132.429	133.804	133.339	116.446	133.661	125.429	112.911	123.161	119.482	119.429	132.446	117.964	122.679	109.857	135.768	132.839	130.857	118.625	114.696	126.232	134.25	145.429	136.143	125.982	130.429	123.071	117.536	134.357	123.446	133.304	133.482	130.804
C11	193.054	144.768	129.946	157.339	79.5357	156.554	148.589	135.714	132.571	143.286	140.482	126.554	117.25	157.196	115.464	124.321	148.946	143.714	178.357	174.089	158.714	164.321	162.5	148.464	184.214	160.929	157.946	140.018	158.089	141.929	147.232	182.429
C12	264.917	237.833	219.167	236.167	274.333	285.333	268.792	234.292	211.667	253.667	246.417	259.167	292.625	255.667	256.875	230.542	255	248.625	269.625	273	252.625	262.708	247.875	300.75	249.375	260.667	250.375	260.167	263.792	235	216.333	265.042
C13	0	0	0	0	0	0	0	0	0	0	0	0	0	0	0	0	0	0	0	0	0	0	0	0	0	0	0	0	0	0	0	0
C14	0	0	0	0	0	0	0	0	0	0	0	0	0	0	0	0	0	0	0	0	0	0	0	0	0	0	0	0	0	0	0	0
C15	0	0	0	0	0	0	0	0	0	0	0	0	0	0	0	0	0	0	0	0	0	0	0	0	0	0	0	0	0	0	0	0
C16	0	0	0	0	0	0	0	0	0	0	0	0	0	0	0	0	0	0	0	0	0	0	0	0	0	0	0	0	0	0	0	0
C17	0	0	0	0	0	0	0	0	0	0	0	0	0	0	0	0	0	0	0	0	0	0	0	0	0	0	0	0	0	0	0	0
C18	0	0	0	0	0	0	0	0	0	0	0	0	0	0	0	0	0	0	0	0	0	0	0	0	0	0	0	0	0	0	0	0
C19	0	0	0	0	0	0	0	0	0	0	0	0	0	0	0	0	0	0	0	0	0	0	0	0	0	0	0	0	0	0	0	0
C20	0	0	0	0	0	0	0	0	0	0	0	0	0	0	0	0	0	0	0	0	0	0	0	0	0	0	0	0	0	0	0	0
C21	0	0	0	0	0	0	0	0	0	0	0	0	0	0	0	0	0	0	0	0	0	0	0	0	0	0	0	0	0	0	0	0
C22	0	0	0	0	0	0	0	0	0	0	0	0	0	0	0	0	0	0	0	0	0	0	0	0	0	0	0	0	0	0	0	0
C23	0	0	0	0	0	0	0	0	0	0	0	0	0	0	0	0	0	0	0	0	0	0	0	0	0	0	0	0	0	0	0	0
C24	0	0	0	0	0	0	0	0	0	0	0	0	0	0	0	0	0	0	0	0	0	0	0	0	0	0	0	0	0	0	0	0
D01	176.26	160.596	167.183	149.933	175.808	140.308	166.933	154.087	154.163	173.75	160.865	142.154	136.894	151.788	152.144	151.76	150.702	148.481	151.5	164.567	150.904	149.029	165.798	149.125	180.74	171.51	164.423	152.481	151.394	164.865	153.288	173.635
D02	0	0	0	0	0	0	0	0	0	0	0	0	0	0	0	0	0	0	0	0	0	0	0	0	0	0	0	0	0	0	0	0
D03	88.7083	103.292	94.9305	102.264	92.4028	76.2222	88.9722	85.6528	78.9028	91.9305	97.7917	94.2778	98.2222	94.2778	89.4722	112.556	89.8195	103.889	96.3472	94.8333	83.7778	99.0139	92.1389	116.528	78.5139	81.2917	94.1389	67.2083	97.5278	70.2778	91.5833	94.4583
D04	147.417	167.208	148.625	138.667	129.167	144.042	147.917	158.958	158.708	140.542	143.708	165.75	147.042	162.875	149.583	157.208	156.75	169.708	164.333	128.292	118.792	162.042	147.458	140.667	148.167	155.458	130.792	150.417	139.917	132.792	162.792	156.042
D05	28.5417	41.2083	10.875	13.8333	5.41669	5.08331	19.5833	6.41669	5.25	3.54169	80	63.5	5.375	15.9583	29.3333	8	26.1667	20.2917	19.2083	25.2083	22.4167	37.1667	18.2917	20.6667	1.5	6.33331	43.9583	117.958	25.125	1.66669	31.1667	35.9167
D06	127.42	126.364	92.1364	126.818	134.159	132.307	115.727	116.148	121.205	120.33	124.284	103.682	129.375	143.466	160.591	129.852	129.068	140.273	127.852	131.886	162.068	136.795	131.489	152.864	124.386	135.148	86	128.318	121.739	135.5	116.284	121.92
D07	188.55	178.95	189.15	187.4	176.625	185.275	190.325	136.175	156.85	185.075	184.85	176.525	183.9	183.125	186.7	178.525	187.8	179.425	181.025	179.325	186.5	173.325	188.425	192.325	183.775	178.125	177.85	174.075	173.225	173.925	182.15	181.425
D08	107.75	104.875	106.875	116.188	122.812	114.812	127.188	114.812	110.875	115.688	136.812	110.25	100.75	99.1875	117.75	114.312	128.375	113.188	123.812	129.188	116.875	116.625	128.5	125.25	124.25	118.812	119.062	120.125	118	116.875	103.188	106.75
D09	95.875	92.25	119.375	105.5	52.125	87.375	95.75	79.75	143.25	97.625	106.625	141.625	104.625	124	38.75	106.125	104.375	120.5	144	106.625	40	114.375	76.25	80.875	103.25	118.625	93.125	121.5	116.25	86.875	105.375	97.875
D10	136.958	118.861	111.583	105.069	110.611	87.6111	125.5	120.222	116.194	124.306	120.236	116.819	130.486	126.125	103.931	125.764	113.597	114.542	99.1805	130.028	97.75	130.653	114.222	120.264	91	120.583	123.194	106.875	121.347	128.319	72.8611	145.708
D11	184.083	193.208	203.333	233.792	197.042	196	202.75	202.125	206.167	214.5	197.042	205.917	190.917	196.292	192.083	194.917	200.125	216.375	193.083	225.333	185.125	181.792	192.583	169.583	199.042	211.208	200.458	157.042	167.208	193.583	181	188.458
D12	127.518	162.911	189.304	197.911	151.071	200.768	206.518	164.554	189.696	159.196	175.482	185.518	149.25	132.75	165.946	232.804	225.946	154.982	211.857	99.7321	146.411	120.804	146.732	172.518	143.071	225	215	144.339	149.982	216.643	147.732	139.018
D13	0	0	0	0	0	0	0	0	0	0	0	0	0	0	0	0	0	0	0	0	0	0	0	0	0	0	0	0	0	0	0	0
D14	0	0	0	0	0	0	0	0	0	0	0	0	0	0	0	0	0	0	0	0	0	0	0	0	0	0	0	0	0	0	0	0
D15	0	0	0	0	0	0	0	0	0	0	0	0	0	0	0	0	0	0	0	0	0	0	0	0	0	0	0	0	0	0	0	0
D16	0	0	0	0	0	0	0	0	0	0	0	0	0	0	0	0	0	0	0	0	0	0	0	0	0	0	0	0	0	0	0	0
D17	0	0	0	0	0	0	0	0	0	0	0	0	0	0	0	0	0	0	0	0	0	0	0	0	0	0	0	0	0	0	0	0
D18	0	0	0	0	0	0	0	0	0	0	0	0	0	0	0	0	0	0	0	0	0	0	0	0	0	0	0	0	0	0	0	0
D19	0	0	0	0	0	0	0	0	0	0	0	0	0	0	0	0	0	0	0	0	0	0	0	0	0	0	0	0	0	0	0	0
D20	0	0	0	0	0	0	0	0	0	0	0	0	0	0	0	0	0	0	0	0	0	0	0	0	0	0	0	0	0	0	0	0
D21	0	0	0	0	0	0	0	0	0	0	0	0	0	0	0	0	0	0	0	0	0	0	0	0	0	0	0	0	0	0	0	0
D22	0	0	0	0	0	0	0	0	0	0	0	0	0	0	0	0	0	0	0	0	0	0	0	0	0	0	0	0	0	0	0	0
D23	0	0	0	0	0	0	0	0	0	0	0	0	0	0	0	0	0	0	0	0	0	0	0	0	0	0	0	0	0	0	0	0
D24	0	0	0	0	0	0	0	0	0	0	0	0	0	0	0	0	0	0	0	0	0	0	0	0	0	0	0	0	0	0	0	0
E01	0	0	0	0	0	0	0	0	0	0	0	0	0	0	0	0	0	0	0	0	0	0	0	0	0	0	0	0	0	0	0	0
E02	0	0	0	0	0	0	0	0	0	0	0	0	0	0	0	0	0	0	0	0	0	0	0	0	0	0	0	0	0	0	0	0
E03	89.95	91.05	123.925	97.95	66.2	106.225	122.55	71.275	75.55	97.875	68.55	82.95	89.75	69.325	63.6	89.4	86.675	80.75	94.05	76.775	95.075	101.55	78.475	89.95	107.175	77.65	88.7	76.525	86.2	75.975	87.975	94.825
E04	1.03845	15.5	0.884644	4.24036	18.4711	20.5481	19.0673	2	5.72113	7.44232	11.7115	18.875	15.3173	12.2596	17.0865	12.625	3.72113	4.125	13.7981	2.6731	8.51923	10.6346	15.1058	4.13464	1.68268	25.9615	2.36536	25.25	10.5673	13.8077	7.5481	7.16345
E05	227.167	238.583	231.958	230.125	221.625	208.542	218.5	211.667	211.958	247.625	202.333	233.083	185.667	216	221.167	208.625	220.583	215.333	215.667	252.833	195.292	240.542	216.292	222.292	202.958	217.75	228.333	208.458	242.083	209.917	201.583	226.917
E06	51.8666	61.8917	48.6	59.5666	60.9083	84.7333	60.325	72.8	55.2	67.3417	66.375	66.4833	75.325	63.0084	56.6083	97.1583	64.1417	77.075	67.4334	64.0084	63.5084	75.9667	66.175	51.325	77.1083	74.075	75.7333	79.0167	76.1083	59.6667	58.3	80.4167
E07	101.5	99	67.25	89.5	56.75	81.875	80.125	65.25	109.875	87.375	82.625	87.375	89.125	122.625	84.25	81.875	90.5	68	82.375	104.5	111.75	94	74.5	86.125	68.25	86	107.375	90.875	93.25	98.875	91.5	98.25
E08	64.5	77.8571	88.625	109.893	66.9107	49.6429	40.3393	83.9464	74.75	61.6786	58.9643	76.2321	74.7321	50.4464	80.9286	49.9821	85.125	78.9107	92.8571	91.1607	81.0179	103.839	98.7143	71.7321	66.5	58.9286	104.411	66.8929	71.2857	58.9464	85.4464	67.75
E09	0	0	0	0	0	0	0	0	0	0	0	0	0	0	0	0	0	0	0	0	0	0	0	0	0	0	0	0	0	0	0	0
E10	78.175	99.1	80.55	80.575	143.25	96.675	83.375	72.325	126.5	74.125	98.7	74.7	86.9	85.7	59.9	104.6	71.625	93.6	98.025	91.575	70.6	56.75	93.425	89.825	76.575	80.775	121.2	78.3	113.625	110.4	45.6	80.55
E11	234.958	256.042	209.208	296.25	244.5	224.083	236.375	268.75	233.708	215.042	226.792	212.458	233.958	242.375	197.25	186.792	225.542	217.625	199.5	225.625	247.583	213.708	242.75	243.125	240.083	238.792	188.583	278.583	213.042	277.292	248.792	225.667
E12	0	0	0	0	0	0	0	0	0	0	0	0	0	0	0	0	0	0	0	0	0	0	0	0	0	0	0	0	0	0	0	0
E13	0	0	0	0	0	0	0	0	0	0	0	0	0	0	0	0	0	0	0	0	0	0	0	0	0	0	0	0	0	0	0	0
E14	0	0	0	0	0	0	0	0	0	0	0	0	0	0	0	0	0	0	0	0	0	0	0	0	0	0	0	0	0	0	0	0
E15	0	0	0	0	0	0	0	0	0	0	0	0	0	0	0	0	0	0	0	0	0	0	0	0	0	0	0	0	0	0	0	0
E16	0	0	0	0	0	0	0	0	0	0	0	0	0	0	0	0	0	0	0	0	0	0	0	0	0	0	0	0	0	0	0	0
E17	0	0	0	0	0	0	0	0	0	0	0	0	0	0	0	0	0	0	0	0	0	0	0	0	0	0	0	0	0	0	0	0
E18	0	0	0	0	0	0	0	0	0	0	0	0	0	0	0	0	0	0	0	0	0	0	0	0	0	0	0	0	0	0	0	0
E19	0	0	0	0	0	0	0	0	0	0	0	0	0	0	0	0	0	0	0	0	0	0	0	0	0	0	0	0	0	0	0	0
E20	0	0	0	0	0	0	0	0	0	0	0	0	0	0	0	0	0	0	0	0	0	0	0	0	0	0	0	0	0	0	0	0
E21	0	0	0	0	0	0	0	0	0	0	0	0	0	0	0	0	0	0	0	0	0	0	0	0	0	0	0	0	0	0	0	0
E22	0	0	0	0	0	0	0	0	0	0	0	0	0	0	0	0	0	0	0	0	0	0	0	0	0	0	0	0	0	0	0	0
E23	0	0	0	0	0	0	0	0	0	0	0	0	0	0	0	0	0	0	0	0	0	0	0	0	0	0	0	0	0	0	0	0
E24	0	0	0	0	0	0	0	0	0	0	0	0	0	0	0	0	0	0	0	0	0	0	0	0	0	0	0	0	0	0	0	0
F01	0	0	0	0	0	0	0	0	0	0	0	0	0	0	0	0	0	0	0	0	0	0	0	0	0	0	0	0	0	0	0	0
F02	60.5227	93.2159	53.0795	72.2841	11.7273	64.9659	68.7386	55.3295	73.6705	70.5682	38.7841	13.6364	67.4659	38.8409	26.6364	56.3636	11.6932	47.1705	56.4886	43.25	45.6477	46.9659	59.7955	31.7955	66.8636	64.2045	35.9091	59	48.8864	86.9545	75.375	55.3523
F03	116.804	132.375	138.911	119.821	148.714	129.036	129.196	135.107	115.482	134.893	117.857	155.107	135.536	103.482	127.661	114.411	117.054	137.304	149.411	130.464	142.929	115.25	114.589	130.893	146.75	118.964	135.821	131.25	128.768	113.125	136.071	119.929
F04	0	0	0	0	0	0	0	0	0	0	0	0	0	0	0	0	0	0	0	0	0	0	0	0	0	0	0	0	0	0	0	0
F05	151.175	141.9	141.175	130.175	130.75	134.175	144.475	132.825	142.125	112.675	127.525	148.05	157.125	118.95	123.025	143.35	135.4	112.5	69.125	131.375	126.7	158.1	106.15	103.25	168.15	139.45	119.825	156.5	131.6	163.4	137.875	147.3
F06	0	0	0	0	0	0	0	0	0	0	0	0	0	0	0	0	0	0	0	0	0	0	0	0	0	0	0	0	0	0	0	0
F07	0	0	0	0	0	0	0	0	0	0	0	0	0	0	0	0	0	0	0	0	0	0	0	0	0	0	0	0	0	0	0	0
F08	137.806	129.514	154.806	122.361	219.556	187.889	185.458	118.028	211.778	143.625	170.667	197.014	172.931	157.014	210.069	160.111	160.681	153.458	204.014	193.931	164.014	176.583	189.014	170.319	152.778	169.903	198.486	152.139	160.694	206.042	159.167	143.181
F09	18.875	39.5	66.125	90.375	101.375	84.75	88.125	90.25	85.875	97	100.25	53.5	104.25	93.875	119.25	77.125	104.875	117.125	52.375	100.875	101.375	113.75	106.125	108.625	72	82.875	113.875	82.5	62.375	83.875	103.625	21.25
F10	0	0	0	0	0	0	0	0	0	0	0	0	0	0	0	0	0	0	0	0	0	0	0	0	0	0	0	0	0	0	0	0
F11	0	0	0	0	0	0	0	0	0	0	0	0	0	0	0	0	0	0	0	0	0	0	0	0	0	0	0	0	0	0	0	0
F12	126.425	164.825	233.25	245.925	174.9	172.225	108	213.4	110.675	128.425	199.2	169.8	106.55	112.85	209.425	202.725	156.825	104.05	171.65	247.225	247.65	147.15	175.6	108.575	106.975	147.6	150.975	120.25	154.75	155.775	180.4	125.175
F13	0	0	0	0	0	0	0	0	0	0	0	0	0	0	0	0	0	0	0	0	0	0	0	0	0	0	0	0	0	0	0	0
F14	0	0	0	0	0	0	0	0	0	0	0	0	0	0	0	0	0	0	0	0	0	0	0	0	0	0	0	0	0	0	0	0
F15	0	0	0	0	0	0	0	0	0	0	0	0	0	0	0	0	0	0	0	0	0	0	0	0	0	0	0	0	0	0	0	0
F16	0	0	0	0	0	0	0	0	0	0	0	0	0	0	0	0	0	0	0	0	0	0	0	0	0	0	0	0	0	0	0	0
F17	0	0	0	0	0	0	0	0	0	0	0	0	0	0	0	0	0	0	0	0	0	0	0	0	0	0	0	0	0	0	0	0
F18	0	0	0	0	0	0	0	0	0	0	0	0	0	0	0	0	0	0	0	0	0	0	0	0	0	0	0	0	0	0	0	0
F19	0	0	0	0	0	0	0	0	0	0	0	0	0	0	0	0	0	0	0	0	0	0	0	0	0	0	0	0	0	0	0	0
F20	0	0	0	0	0	0	0	0	0	0	0	0	0	0	0	0	0	0	0	0	0	0	0	0	0	0	0	0	0	0	0	0
F21	0	0	0	0	0	0	0	0	0	0	0	0	0	0	0	0	0	0	0	0	0	0	0	0	0	0	0	0	0	0	0	0
F22	0	0	0	0	0	0	0	0	0	0	0	0	0	0	0	0	0	0	0	0	0	0	0	0	0	0	0	0	0	0	0	0
F23	0	0	0	0	0	0	0	0	0	0	0	0	0	0	0	0	0	0	0	0	0	0	0	0	0	0	0	0	0	0	0	0
F24	0	0	0	0	0	0	0	0	0	0	0	0	0	0	0	0	0	0	0	0	0	0	0	0	0	0	0	0	0	0	0	0
G01	0	0	0	0	0	0	0	0	0	0	0	0	0	0	0	0	0	0	0	0	0	0	0	0	0	0	0	0	0	0	0	0
G02	192.487	200.849	191.178	187.888	200.664	197.888	189.671	197.283	191.336	202.421	200.579	194.52	206.658	182.362	192.237	177.276	188.776	190.033	198.099	204.717	189.586	191.849	195.961	188.632	216.309	199.954	179.507	199.776	197.934	187.421	188.217	189.612
G03	87.5555	94.8611	57.8611	106.056	104.931	82.2917	62.125	70.9305	93.6805	112.056	121.208	95.2917	64.5139	68.7639	98.0278	108.847	88.5972	99.3889	126.917	73.4167	127	121.319	53.5972	83.0972	74.5	124.153	120.458	100.208	100.958	143	101.653	100.556
G04	61.0909	40.9773	34.1477	21.9886	36.2273	68.875	44.9432	42.2614	34.4659	65.2045	47.6818	9.98865	53.0455	50.5682	10.7386	80.0227	52.1023	53.5114	37.7273	52.4659	31.8182	48.9432	56.4886	56.125	70.125	41.3068	47.375	56.0227	66	38.1932	18.5795	53.3409
G05	0	0	0	0	0	0	0	0	0	0	0	0	0	0	0	0	0	0	0	0	0	0	0	0	0	0	0	0	0	0	0	0
G06	97.9135	95.5	98.8461	115.01	68.6923	49.9423	98.8846	121.067	98.2019	105.279	96.9904	105.49	137.596	113.75	82.7692	136.769	107.25	104.74	127.894	99.8846	110.933	114.067	98.1923	111.423	98.0769	90.9327	108.394	120.837	99.8654	99.4423	112.115	105.288
G07	0	0	0	0	0	0	0	0	0	0	0	0	0	0	0	0	0	0	0	0	0	0	0	0	0	0	0	0	0	0	0	0
G08	150.25	142.298	150.587	131.077	160.635	142.317	149.769	155.644	157.212	160.529	145.625	150.721	143.904	158.837	143.904	144.769	154.721	130.856	146.019	144.702	143.067	167.471	159.192	160.74	150.365	185.904	172.817	142.596	155.49	162.26	154.231	139.25
G09	187.708	200.583	185.833	197	204.417	205.167	174.75	197.042	141.625	184.375	186.958	194.542	183.25	98.2083	185.458	183.667	188.042	153.958	183.542	169.125	159	192.417	216.167	146.292	141.958	187.25	166.708	179.667	180.5	154.917	178.458	188.958
G10	164.818	184.739	177.227	184.784	170.534	171.159	165.727	163.5	200.114	171.511	163.273	178.148	168.182	168.898	183.693	186.614	177.818	170.42	180.261	154.011	187.591	166.182	167.773	160.568	175.273	170.534	170.455	164.068	171.864	167.852	170.443	165.443
G11	174.708	155.764	117.986	166.778	188.764	169.903	175.667	175.306	139.875	148.611	119.917	160.583	176.458	167.861	177.958	161.375	170.819	141.792	103.319	157.861	179.292	127.375	134.444	147.403	144.458	146.819	163.847	148.389	162.5	170.639	146.681	172.208
G12	120.411	151.304	160.375	126.232	171.125	179.393	177.929	137.321	154.857	166.393	168.714	161.661	156.518	149.929	158.446	194.5	159.804	126.304	135.143	161.554	163.286	146.375	156.625	113.143	160.786	136.214	116.339	151.643	166.946	196.393	132.375	109.161
G13	0	0	0	0	0	0	0	0	0	0	0	0	0	0	0	0	0	0	0	0	0	0	0	0	0	0	0	0	0	0	0	0
G14	0	0	0	0	0	0	0	0	0	0	0	0	0	0	0	0	0	0	0	0	0	0	0	0	0	0	0	0	0	0	0	0
G15	0	0	0	0	0	0	0	0	0	0	0	0	0	0	0	0	0	0	0	0	0	0	0	0	0	0	0	0	0	0	0	0
G16	0	0	0	0	0	0	0	0	0	0	0	0	0	0	0	0	0	0	0	0	0	0	0	0	0	0	0	0	0	0	0	0
G17	0	0	0	0	0	0	0	0	0	0	0	0	0	0	0	0	0	0	0	0	0	0	0	0	0	0	0	0	0	0	0	0
G18	0	0	0	0	0	0	0	0	0	0	0	0	0	0	0	0	0	0	0	0	0	0	0	0	0	0	0	0	0	0	0	0
G19	0	0	0	0	0	0	0	0	0	0	0	0	0	0	0	0	0	0	0	0	0	0	0	0	0	0	0	0	0	0	0	0
G20	0	0	0	0	0	0	0	0	0	0	0	0	0	0	0	0	0	0	0	0	0	0	0	0	0	0	0	0	0	0	0	0
G21	0	0	0	0	0	0	0	0	0	0	0	0	0	0	0	0	0	0	0	0	0	0	0	0	0	0	0	0	0	0	0	0
G22	0	0	0	0	0	0	0	0	0	0	0	0	0	0	0	0	0	0	0	0	0	0	0	0	0	0	0	0	0	0	0	0
G23	0	0	0	0	0	0	0	0	0	0	0	0	0	0	0	0	0	0	0	0	0	0	0	0	0	0	0	0	0	0	0	0
G24	0	0	0	0	0	0	0	0	0	0	0	0	0	0	0	0	0	0	0	0	0	0	0	0	0	0	0	0	0	0	0	0
H01	0	0	0	0	0	0	0	0	0	0	0	0	0	0	0	0	0	0	0	0	0	0	0	0	0	0	0	0	0	0	0	0
H02	218.625	231.25	236.375	218.875	238.25	234.125	219	213.25	239.375	232.125	228.125	219.625	217.375	215.875	229.875	234	223.5	224.375	206	231.75	231	225.625	237.25	219.5	235.75	223	231.75	217.5	227.25	214.25	246.625	244.875
H03	0	0	0	0	0	0	0	0	0	0	0	0	0	0	0	0	0	0	0	0	0	0	0	0	0	0	0	0	0	0	0	0
H04	0	0	0	0	0	0	0	0	0	0	0	0	0	0	0	0	0	0	0	0	0	0	0	0	0	0	0	0	0	0	0	0
H05	186.25	213.875	139.161	191	162.857	196.107	173.071	176.214	146.589	170.196	175.679	184.625	160.464	181.375	207.125	183.286	187.339	204.839	159.518	168.607	124.339	181.411	173.804	170.089	233.839	173.625	188.536	229.125	198.607	172.982	166.518	177
H06	0	0	0	0	0	0	0	0	0	0	0	0	0	0	0	0	0	0	0	0	0	0	0	0	0	0	0	0	0	0	0	0
H07	127.606	133.212	160.317	152.375	148.404	143.808	159.462	156.904	176.212	138.577	148.875	153.952	140.279	156.087	121.25	164.163	164.827	149.087	156.144	154.221	165.019	155.817	152.413	134.154	90.8654	158.51	162.817	132.606	161.971	141.01	143.221	120.231
H08	252.375	257.75	243	277.875	268.5	239.375	266	259.625	287.875	267	281.375	276.625	258.625	270.25	272.375	245.5	262.375	257.5	270.5	273.5	261.625	271.5	260	290.75	264.25	272	285.5	280.125	270.375	253.125	270.375	246
H09	0	0	0	0	0	0	0	0	0	0	0	0	0	0	0	0	0	0	0	0	0	0	0	0	0	0	0	0	0	0	0	0
H10	126.975	119.15	60.55	137.075	152.1	134.35	161.675	148.25	101.4	145.575	148.25	108.85	120.85	155.375	156.575	132.475	128.475	135.925	154.175	120.65	150.75	138.35	118.225	137.525	134.575	121.45	133.6	83.45	153.825	140.95	155.475	132.85
H11	224.042	243.042	237.625	218.083	226.25	245.667	250.167	235.958	225.708	239.833	236.292	233.542	232.167	252.25	228.417	230	235.375	235.625	226	244.583	243	234.583	228.417	220.833	199.417	229.042	232.333	231.542	235.292	212.542	233.167	222.792
H12	164.792	168.208	150.458	158.583	161.375	170.333	157.417	158.458	167.083	163.167	151.75	161.542	162.583	164.792	143.583	160.5	171	167.333	157.833	157.708	157.375	167.25	153.167	163.417	169.458	167.458	155.625	160	167.958	165	148.292	169.167
H13	0	0	0	0	0	0	0	0	0	0	0	0	0	0	0	0	0	0	0	0	0	0	0	0	0	0	0	0	0	0	0	0
H14	0	0	0	0	0	0	0	0	0	0	0	0	0	0	0	0	0	0	0	0	0	0	0	0	0	0	0	0	0	0	0	0
H15	0	0	0	0	0	0	0	0	0	0	0	0	0	0	0	0	0	0	0	0	0	0	0	0	0	0	0	0	0	0	0	0
H16	0	0	0	0	0	0	0	0	0	0	0	0	0	0	0	0	0	0	0	0	0	0	0	0	0	0	0	0	0	0	0	0
H17	0	0	0	0	0	0	0	0	0	0	0	0	0	0	0	0	0	0	0	0	0	0	0	0	0	0	0	0	0	0	0	0
H18	0	0	0	0	0	0	0	0	0	0	0	0	0	0	0	0	0	0	0	0	0	0	0	0	0	0	0	0	0	0	0	0
H19	0	0	0	0	0	0	0	0	0	0	0	0	0	0	0	0	0	0	0	0	0	0	0	0	0	0	0	0	0	0	0	0
H20	0	0	0	0	0	0	0	0	0	0	0	0	0	0	0	0	0	0	0	0	0	0	0	0	0	0	0	0	0	0	0	0
H21	0	0	0	0	0	0	0	0	0	0	0	0	0	0	0	0	0	0	0	0	0	0	0	0	0	0	0	0	0	0	0	0
H22	0	0	0	0	0	0	0	0	0	0	0	0	0	0	0	0	0	0	0	0	0	0	0	0	0	0	0	0	0	0	0	0
H23	0	0	0	0	0	0	0	0	0	0	0	0	0	0	0	0	0	0	0	0	0	0	0	0	0	0	0	0	0	0	0	0
H24	0	0	0	0	0	0	0	0	0	0	0	0	0	0	0	0	0	0	0	0	0	0	0	0	0	0	0	0	0	0	0	0
I01	105.25	106.679	150.357	117.214	112.714	116.589	48.8571	111.554	111.875	102.732	106.464	122.482	105.393	87.2679	107.911	93.6964	60.875	105.482	135.482	92.9107	88.2679	128.232	101.25	136.321	117.036	89.125	160.054	120.25	110.214	106.571	112.125	101.375
I02	142.75	130.841	158	133.08	144.239	154.261	138.33	139.261	135.864	169.023	159.989	157.08	208.693	160.307	148.58	171.966	146.261	176.239	156.5	150.932	171.045	165.659	159.852	164.386	124.114	157.659	160.636	154.841	143.25	173.284	169.989	156.75
I03	30.2917	65.125	38.7778	50.375	86.5278	45.0417	65.1389	37.9028	32.5833	30.4167	28.4167	38.3611	33.8055	41.375	40.1667	55.2083	42.4305	43.0555	41.8611	22.2778	34.875	34.2778	40.8055	87.7361	50.7222	47.7222	69.5278	93.0417	33.1111	58.2778	83.0139	27.1667
I04	167.182	123.807	145.398	124.705	154.886	135.523	150.977	149.818	129.216	109.432	137.545	158.773	126.239	144.341	135.705	82.6477	110.182	113.682	95.8636	131.125	120.205	120.42	154.955	139.466	154.625	98.5795	132.534	108.341	109.898	133.364	154.943	167.807
I05	19.5625	21.1875	21	39.875	22.5625	33.0625	20.8125	17.1875	45.5	27.5	6.3125	5.5	27.6875	27.5625	38.3125	36.1875	21.0625	40.375	39.25	20.375	15.0625	38.5	20.5625	22.5625	45.1875	16	26	31.0625	21.125	12.8125	35.25	18.4375
I06	247.292	229	222.042	176.583	187.542	239.417	224.667	240.875	209.417	207.792	218.125	202.833	220	223.042	235.375	198.417	181.25	264.708	212.458	213.875	205	203.583	215.667	182	260.208	221.708	182.875	209.125	207.667	193.875	214.583	249.042
I07	68.6	105.05	107.5	118.125	53.675	109.925	107.575	39.575	92.4	83.15	25.2	121.2	96.425	64.1	126.525	83.525	94.675	88.6	78.4	63.925	113.75	80.775	60.775	92.175	128.5	95.175	92.65	138.075	86.65	184.1	167	69.225
I08	206.35	224.45	225.4	213.05	258.85	207.825	224.725	237.1	160.25	214.55	236.075	195.925	209.375	230.575	209	225.675	190.95	201.5	215.275	213	225.425	219.225	205.525	204.375	232.375	211.125	264.5	213.325	220.825	211.35	213.55	205.6
I09	110.25	75.2917	116.458	121.833	159.792	125.292	70.375	123.25	118	138.625	119.375	114.042	99.625	100	111.375	100.417	111.708	136.333	99.5	139	94.5833	94.1667	89.375	148.25	103.375	101.833	98.0833	121.458	155.708	85.125	113.333	108.25
I10	29.5278	27.9861	28.6111	19.0555	26.6528	31.8611	33.4167	29.2917	25.9583	29.5139	31.1667	13.0833	21.3889	26.1111	20.1805	22.6389	33.8611	31.1111	30.4445	28.0695	28.4583	28.9861	31.8889	34.8195	22.7917	24.5833	34.0278	37.6528	22.3611	20.7917	30.7083	28.1528
I11	9.76392	81.3195	27.7917	65.2639	73.6528	112.847	84.2361	77.7778	107.069	51.5555	50.6667	70.625	97.7778	103.569	86.625	84.9861	100.736	102.917	77.9305	42.6528	82.5139	55.8195	86.125	127.625	101.597	65.2222	104.319	84.375	66.375	81.1528	77.0139	8.26392
I12	131.417	144.958	98	136.167	140.583	99.7917	127.25	111.625	141.917	106.042	184.333	140.833	120.292	151.75	130.542	124.542	170.542	136.75	142.417	112.5	84.8333	125.25	112.5	83.75	127.167	122.25	145.167	115.75	124.875	133.625	147.417	133.167
I13	0	0	0	0	0	0	0	0	0	0	0	0	0	0	0	0	0	0	0	0	0	0	0	0	0	0	0	0	0	0	0	0
I14	0	0	0	0	0	0	0	0	0	0	0	0	0	0	0	0	0	0	0	0	0	0	0	0	0	0	0	0	0	0	0	0
I15	0	0	0	0	0	0	0	0	0	0	0	0	0	0	0	0	0	0	0	0	0	0	0	0	0	0	0	0	0	0	0	0
I16	0	0	0	0	0	0	0	0	0	0	0	0	0	0	0	0	0	0	0	0	0	0	0	0	0	0	0	0	0	0	0	0
I17	0	0	0	0	0	0	0	0	0	0	0	0	0	0	0	0	0	0	0	0	0	0	0	0	0	0	0	0	0	0	0	0
I18	0	0	0	0	0	0	0	0	0	0	0	0	0	0	0	0	0	0	0	0	0	0	0	0	0	0	0	0	0	0	0	0
I19	0	0	0	0	0	0	0	0	0	0	0	0	0	0	0	0	0	0	0	0	0	0	0	0	0	0	0	0	0	0	0	0
I20	0	0	0	0	0	0	0	0	0	0	0	0	0	0	0	0	0	0	0	0	0	0	0	0	0	0	0	0	0	0	0	0
I21	0	0	0	0	0	0	0	0	0	0	0	0	0	0	0	0	0	0	0	0	0	0	0	0	0	0	0	0	0	0	0	0
I22	0	0	0	0	0	0	0	0	0	0	0	0	0	0	0	0	0	0	0	0	0	0	0	0	0	0	0	0	0	0	0	0
I23	0	0	0	0	0	0	0	0	0	0	0	0	0	0	0	0	0	0	0	0	0	0	0	0	0	0	0	0	0	0	0	0
I24	0	0	0	0	0	0	0	0	0	0	0	0	0	0	0	0	0	0	0	0	0	0	0	0	0	0	0	0	0	0	0	0
J01	262.5	287.75	281.25	280	298.125	281.375	281.125	283	283.875	305.375	275.625	295.625	305.375	288.25	314	302.25	294.75	294.875	305.5	274.75	269	283.25	294.25	295.625	279.75	271.375	244	271.625	275.625	270.25	260.375	264.125
J02	190.885	131.538	201.173	171.846	193.212	218.769	163.663	194.067	203.837	180.356	224.731	209.49	166.24	167.635	171.606	203.529	186.99	161.654	189.385	206.587	153.375	190.183	192.769	202.298	210.865	199.365	194.99	183.567	191.135	173.163	181.798	194.135
J03	159.667	189.208	171.667	196.833	184.5	178.417	178.583	153.542	150.083	179.958	162.25	184.042	168.542	176.417	176.417	167	177.25	176.625	172.542	175.625	173.375	158.083	196.958	181	189.458	191.042	203.667	182.5	204.375	188.458	189.833	164.292
J04	123	93.8929	106.25	87.2321	114.071	100.964	105.875	108.214	103.018	115.161	116.054	101.357	93.4107	103.268	109.518	112.696	112.393	96.0714	94.1607	123.446	101.089	112.518	108.804	97.25	97.9821	108.571	116.429	111.393	129.982	112.339	98.875	123.375
J05	0	0	0	0	0	0	0	0	0	0	0	0	0	0	0	0	0	0	0	0	0	0	0	0	0	0	0	0	0	0	0	0
J06	150.575	162.05	162.4	170.7	155.025	151.15	158.825	153.25	148.575	154.975	167.575	149.675	146.25	167.2	156.1	158.35	158.4	149.975	185.875	158.775	172.825	171	173.675	160.25	165.7	177.875	156.65	157.85	150.7	162.15	165.825	161.825
J07	112.333	97	74.5833	109.625	137.417	132.625	76.5833	88.2083	135.25	104.042	96.7083	96.875	126.542	108.208	97.5417	96.2917	93.625	100.417	138.042	126.125	91.5417	97.1667	57.4583	97.4583	84.8333	86.25	164.917	100.833	113.542	62.9167	97.7083	119.708
J08	0	0	0	0	0	0	0	0	0	0	0	0	0	0	0	0	0	0	0	0	0	0	0	0	0	0	0	0	0	0	0	0
J09	137.125	193.625	164	153.5	158.375	148.25	154	182	160.75	146.25	161.75	161	150.75	160.25	161.25	151.625	143.75	162.5	142.875	151.375	156.75	156.25	151.125	151.75	137.125	145	150	157.25	141.5	149	156.375	140.75
J10	97.375	154.833	149.958	100.833	103.083	113.458	190.583	114.875	125.542	145.042	164.75	131.417	123.5	127.458	151.792	167	91	131.667	133.333	134.583	126.833	142.125	151.625	144	135.667	141.917	151.667	120.667	147.833	126.417	131.75	99.5
J11	0	0	0	0	0	0	0	0	0	0	0	0	0	0	0	0	0	0	0	0	0	0	0	0	0	0	0	0	0	0	0	0
J12	0	0	0	0	0	0	0	0	0	0	0	0	0	0	0	0	0	0	0	0	0	0	0	0	0	0	0	0	0	0	0	0
J13	0	0	0	0	0	0	0	0	0	0	0	0	0	0	0	0	0	0	0	0	0	0	0	0	0	0	0	0	0	0	0	0
J14	0	0	0	0	0	0	0	0	0	0	0	0	0	0	0	0	0	0	0	0	0	0	0	0	0	0	0	0	0	0	0	0
J15	0	0	0	0	0	0	0	0	0	0	0	0	0	0	0	0	0	0	0	0	0	0	0	0	0	0	0	0	0	0	0	0
J16	0	0	0	0	0	0	0	0	0	0	0	0	0	0	0	0	0	0	0	0	0	0	0	0	0	0	0	0	0	0	0	0
J17	0	0	0	0	0	0	0	0	0	0	0	0	0	0	0	0	0	0	0	0	0	0	0	0	0	0	0	0	0	0	0	0
J18	0	0	0	0	0	0	0	0	0	0	0	0	0	0	0	0	0	0	0	0	0	0	0	0	0	0	0	0	0	0	0	0
J19	0	0	0	0	0	0	0	0	0	0	0	0	0	0	0	0	0	0	0	0	0	0	0	0	0	0	0	0	0	0	0	0
J20	0	0	0	0	0	0	0	0	0	0	0	0	0	0	0	0	0	0	0	0	0	0	0	0	0	0	0	0	0	0	0	0
J21	0	0	0	0	0	0	0	0	0	0	0	0	0	0	0	0	0	0	0	0	0	0	0	0	0	0	0	0	0	0	0	0
J22	0	0	0	0	0	0	0	0	0	0	0	0	0	0	0	0	0	0	0	0	0	0	0	0	0	0	0	0	0	0	0	0
J23	0	0	0	0	0	0	0	0	0	0	0	0	0	0	0	0	0	0	0	0	0	0	0	0	0	0	0	0	0	0	0	0
J24	0	0	0	0	0	0	0	0	0	0	0	0	0	0	0	0	0	0	0	0	0	0	0	0	0	0	0	0	0	0	0	0
K01	220.125	214.75	214.125	206.75	224.5	211.375	231.75	213.75	225.5	211.875	235	217.375	225.625	201.875	224.125	202.625	222.75	218.5	222.625	216.625	212.25	247	211.625	219.375	233.25	211	232.75	222.875	238.75	210.125	204.125	217
K02	178.633	171.983	177.942	176.608	164.058	177.658	134.525	169.708	175.092	177.275	182.475	182.225	170.583	175.992	172.867	154.467	168.842	181.525	134.292	178.083	175.883	191.158	175.058	179.45	164.817	184.467	171.75	155.508	163.675	175.342	167.342	175.758
K03	14.2361	4.16669	2.80554	13.4583	2.125	8.69446	12.0417	5.86108	8.68054	1.79169	11.7917	7.47223	10.0833	18.1389	3.80554	3.80554	0.819458	4.51392	7.66669	9.61108	10.1667	15.1805	0.055542	6.68054	26.5278	25.3611	10.5417	16.0278	4.65277	0	10	6.23608
K04	176.17	184.364	191.17	170.852	179.341	181.386	182.25	159.966	186.011	190.193	173	181.102	171.773	180.75	182.477	191.216	200.727	189.852	181.568	174.455	194.136	203.386	197.261	192.318	204.341	200.864	198.352	196.591	192.375	192.807	209.33	180.045
K05	107.889	121.681	118.667	142.972	146.472	108.736	103.625	129.833	147.542	121.889	137.694	106.458	129.444	128.764	97	140.611	131.153	122.431	146.028	123.958	120.278	149.375	136.806	131.208	140.278	79.7778	120.958	113.153	119.903	114.389	123.069	111.639
K06	45.3654	36.7692	50.1731	42.7596	34.9519	40.4519	49.7019	44.5673	50.6827	38.8269	69.0096	46.5769	48.3558	28.1442	33.7404	44.7308	28.9039	53.4615	46.8173	51.0192	42.3173	50.125	48.7211	39.4904	45.2211	41.5865	38.625	36.9231	56.0289	39.2019	41.4231	45.2404
K07	152.143	161.125	187.857	172.964	183.393	163.482	167.196	168.625	190.571	176.804	168.071	185.518	180.786	172.196	147.625	180.732	157.054	178.518	182.482	175.143	165.518	160.25	184.143	182.839	168.911	173.554	165.821	167	189.018	173.411	166.589	154.018
K08	110.083	109.667	125.5	110.375	109.833	107.917	93.875	101.333	133.833	92.5417	99.8333	97.2917	123.792	125.292	106.292	131.792	107.625	115.917	117.458	130.583	95.25	135.125	97.3333	84.8333	109.125	110.292	117.375	113	116.208	120.208	120.042	110.458
K09	0	0	0	0	0	0	0	0	0	0	0	0	0	0	0	0	0	0	0	0	0	0	0	0	0	0	0	0	0	0	0	0
K10	40.1071	47.8571	10.5	33.1429	60.1071	34.0893	47.5536	28.5536	10.0714	7.08929	14.1786	4.39288	28.0893	85.9107	31.2679	22.0179	4.30359	23.2321	22.3393	33.9107	5.44641	42.7143	99.5536	1.58929	28.8214	34.8036	130.75	35.5179	21.9107	55.25	20.25	28.1071
K11	90.0555	89.3611	101.542	96.4861	92.75	111.222	59.7917	95.5555	95.0139	100.042	92.0139	93.6111	92.9305	90.2639	96.9722	110.597	93.5972	94.7639	89.6945	95.4445	89.0555	92.3889	100.625	88.3195	93.9722	87.5695	89.6389	95.4305	92.4722	88.1528	93.8889	91.3055
K12	0	0	0	0	0	0	0	0	0	0	0	0	0	0	0	0	0	0	0	0	0	0	0	0	0	0	0	0	0	0	0	0
K13	0	0	0	0	0	0	0	0	0	0	0	0	0	0	0	0	0	0	0	0	0	0	0	0	0	0	0	0	0	0	0	0
K14	0	0	0	0	0	0	0	0	0	0	0	0	0	0	0	0	0	0	0	0	0	0	0	0	0	0	0	0	0	0	0	0
K15	0	0	0	0	0	0	0	0	0	0	0	0	0	0	0	0	0	0	0	0	0	0	0	0	0	0	0	0	0	0	0	0
K16	0	0	0	0	0	0	0	0	0	0	0	0	0	0	0	0	0	0	0	0	0	0	0	0	0	0	0	0	0	0	0	0
K17	0	0	0	0	0	0	0	0	0	0	0	0	0	0	0	0	0	0	0	0	0	0	0	0	0	0	0	0	0	0	0	0
K18	0	0	0	0	0	0	0	0	0	0	0	0	0	0	0	0	0	0	0	0	0	0	0	0	0	0	0	0	0	0	0	0
K19	0	0	0	0	0	0	0	0	0	0	0	0	0	0	0	0	0	0	0	0	0	0	0	0	0	0	0	0	0	0	0	0
K20	0	0	0	0	0	0	0	0	0	0	0	0	0	0	0	0	0	0	0	0	0	0	0	0	0	0	0	0	0	0	0	0
K21	0	0	0	0	0	0	0	0	0	0	0	0	0	0	0	0	0	0	0	0	0	0	0	0	0	0	0	0	0	0	0	0
K22	0	0	0	0	0	0	0	0	0	0	0	0	0	0	0	0	0	0	0	0	0	0	0	0	0	0	0	0	0	0	0	0
K23	0	0	0	0	0	0	0	0	0	0	0	0	0	0	0	0	0	0	0	0	0	0	0	0	0	0	0	0	0	0	0	0
K24	0	0	0	0	0	0	0	0	0	0	0	0	0	0	0	0	0	0	0	0	0	0	0	0	0	0	0	0	0	0	0	0
L01	0	0	0	0	0	0	0	0	0	0	0	0	0	0	0	0	0	0	0	0	0	0	0	0	0	0	0	0	0	0	0	0
L02	148.804	179.661	184.339	186.571	209.464	167.625	176.339	170.375	150	158.661	182.25	167.589	198.375	224.857	190.696	182.071	206.357	177.196	216.375	191.232	168.286	188.571	143.143	179	173.071	166.643	181.75	198	196.179	172.018	179.304	151.054
L03	0	0	0	0	0	0	0	0	0	0	0	0	0	0	0	0	0	0	0	0	0	0	0	0	0	0	0	0	0	0	0	0
L04	5.25	2.25	5.5	4.75	27.125	29.375	13.5	30	9.5	14	6	11.25	4.5	0.875	34.875	34.5	13.5	8.875	35.625	5.875	12.25	32.75	0.625	1.875	9.5	1.625	1.375	8.75	0	3.75	18.5	7.5
L05	0	0	0	0	0	0	0	0	0	0	0	0	0	0	0	0	0	0	0	0	0	0	0	0	0	0	0	0	0	0	0	0
L06	159.25	152.696	147.75	135.911	147.839	135.893	178.786	150.321	167.125	176.643	148.679	131.446	145.446	144.179	144.893	159.375	152.321	145	137.964	140.321	145.196	139.375	140.857	152.357	148.393	145.411	141.714	144.036	136.107	154.375	137.589	160.875
L07	155.136	165.239	175.455	163.409	165.58	149.716	139.67	149.443	143.034	106.398	152.557	144.92	169.534	162.375	155.068	196.17	149.193	170.659	115.693	157.818	177.58	191.227	169.966	156.182	171.807	156.352	170.182	205.114	181.057	158.614	193.489	154.261
L08	22.8636	2.31818	24.0455	14.2045	5.96588	7.95453	21.6591	9.15912	27.5455	34.8864	49.7727	21.7727	38.7273	8.6477	1.8977	54.3864	32.1364	7.43182	30.8864	49.4091	8.42047	7.19318	30.4886	56.5909	27.4432	27.4091	51.2614	30.7955	37.125	11.2727	45.2955	29.3636
L09	121.472	88.9583	93.1389	70.4583	122.833	119.583	98.5833	136.597	111.125	105.194	170.403	139.986	98.0139	132.069	123.264	103.889	99.1111	139.5	128.292	127.264	107.167	116.056	116.694	106.125	113.944	98.25	122.306	118.306	100.083	112.917	111.069	125.097
L10	0	0	0	0	0	0	0	0	0	0	0	0	0	0	0	0	0	0	0	0	0	0	0	0	0	0	0	0	0	0	0	0
L11	164.625	150.333	160.833	176.708	163.583	154.292	136.083	153.833	156.792	157.75	162.917	177.625	156.667	147.417	177.917	166.375	172.417	159.042	173.5	165.042	133.458	156.542	152.5	91.0417	134.333	187.875	131.208	153.083	149.583	194.417	157	170
L12	174.196	191.536	236	230.446	223.804	191.839	198.482	207.5	210.214	212.929	220.161	207.518	228.089	198.893	210.732	166.982	227.089	192.75	177.768	195.714	179.536	211.857	204.982	230.839	196.964	205.786	228.446	152.179	213.786	189.75	170.554	193.339
L13	0	0	0	0	0	0	0	0	0	0	0	0	0	0	0	0	0	0	0	0	0	0	0	0	0	0	0	0	0	0	0	0
L14	0	0	0	0	0	0	0	0	0	0	0	0	0	0	0	0	0	0	0	0	0	0	0	0	0	0	0	0	0	0	0	0
L15	0	0	0	0	0	0	0	0	0	0	0	0	0	0	0	0	0	0	0	0	0	0	0	0	0	0	0	0	0	0	0	0
L16	0	0	0	0	0	0	0	0	0	0	0	0	0	0	0	0	0	0	0	0	0	0	0	0	0	0	0	0	0	0	0	0
L17	0	0	0	0	0	0	0	0	0	0	0	0	0	0	0	0	0	0	0	0	0	0	0	0	0	0	0	0	0	0	0	0
L18	0	0	0	0	0	0	0	0	0	0	0	0	0	0	0	0	0	0	0	0	0	0	0	0	0	0	0	0	0	0	0	0
L19	0	0	0	0	0	0	0	0	0	0	0	0	0	0	0	0	0	0	0	0	0	0	0	0	0	0	0	0	0	0	0	0
L20	0	0	0	0	0	0	0	0	0	0	0	0	0	0	0	0	0	0	0	0	0	0	0	0	0	0	0	0	0	0	0	0
L21	0	0	0	0	0	0	0	0	0	0	0	0	0	0	0	0	0	0	0	0	0	0	0	0	0	0	0	0	0	0	0	0
L22	0	0	0	0	0	0	0	0	0	0	0	0	0	0	0	0	0	0	0	0	0	0	0	0	0	0	0	0	0	0	0	0
L23	0	0	0	0	0	0	0	0	0	0	0	0	0	0	0	0	0	0	0	0	0	0	0	0	0	0	0	0	0	0	0	0
L24	0	0	0	0	0	0	0	0	0	0	0	0	0	0	0	0	0	0	0	0	0	0	0	0	0	0	0	0	0	0	0	0
M01	0	0	0	0	0	0	0	0	0	0	0	0	0	0	0	0	0	0	0	0	0	0	0	0	0	0	0	0	0	0	0	0
M02	0	0	0	0	0	0	0	0	0	0	0	0	0	0	0	0	0	0	0	0	0	0	0	0	0	0	0	0	0	0	0	0
M03	85.2083	107.042	81.7917	89.75	82.7083	60.5833	89.875	109.917	90	68.1667	76.8333	87.7917	104.042	81.25	63	63.125	102.5	81.7917	92.5417	85.5417	100.792	89.75	78.375	90.9167	91.9167	84.2917	91.1667	92.5417	79	99.1667	107.417	89.8333
M04	49.2083	40.25	42.1667	42.375	52.2917	41.3333	81.7083	33.5833	42.9167	47.0417	25	33.625	52.25	71.2083	66.875	59.0833	46.375	17.6667	18.0833	57.4167	44.0417	10.75	64.625	38.625	31.8333	53.3333	60.5833	46.3333	40.625	50.4167	40.2083	56.4583
M05	0	0	0	0	0	0	0	0	0	0	0	0	0	0	0	0	0	0	0	0	0	0	0	0	0	0	0	0	0	0	0	0
M06	134.653	153.819	122.097	109.194	87.7639	113.139	127.917	158.375	95.3055	116.528	119.194	114.097	128.222	128.083	100.625	90.0555	113.694	123.792	123.819	98.2917	136.458	85.4861	137.222	89.9861	125.611	111.097	113.875	116.167	134.306	128	106.611	132.403
M07	0	0	0	0	0	0	0	0	0	0	0	0	0	0	0	0	0	0	0	0	0	0	0	0	0	0	0	0	0	0	0	0
M08	0	0	0	0	0	0	0	0	0	0	0	0	0	0	0	0	0	0	0	0	0	0	0	0	0	0	0	0	0	0	0	0
M09	107.417	87.7222	115.389	118.222	115.444	110.694	92.375	125.556	81.9722	98.6945	107.736	91.9167	131.833	117.833	85.7778	89.25	112.042	137.625	140.528	106.639	103.569	99.4028	92.9583	108.556	112.069	86.9445	95.5972	98.7222	108.681	130.903	99.4445	100.542
M10	46.875	159.125	111.375	111.292	141.875	82.4583	197.083	122.5	122.083	58.375	100.792	124.875	127.042	146.333	108.708	67.9167	107.75	123.625	91.5833	120.792	161.208	139.125	86.7917	164.583	67.2917	157.208	151.833	124.042	85.8333	117.75	107.292	47.25
M11	74.9904	79.3365	81.6539	73.9808	81.8461	81.1346	72.1154	70.7885	78.1923	74.9808	74.2981	69.0096	85.5769	69.5096	68.5865	79.3461	78.1731	72.2019	79.4231	74.6923	68.2404	79.6923	75.0481	75.7596	85.7404	71.5769	65.4615	74.4519	72.8173	69.6058	70.7692	80.9904
M12	159.917	190.542	189.125	202.958	167.292	187.667	200.792	167.167	182.417	169.25	217.042	160	172.417	174.708	167.375	171.667	166.667	173.167	148.458	169.75	169.792	191.208	168.042	181.625	164.583	161.875	190.875	156.625	163.833	161.917	159.542	161.292
M13	0	0	0	0	0	0	0	0	0	0	0	0	0	0	0	0	0	0	0	0	0	0	0	0	0	0	0	0	0	0	0	0
M14	0	0	0	0	0	0	0	0	0	0	0	0	0	0	0	0	0	0	0	0	0	0	0	0	0	0	0	0	0	0	0	0
M15	0	0	0	0	0	0	0	0	0	0	0	0	0	0	0	0	0	0	0	0	0	0	0	0	0	0	0	0	0	0	0	0
M16	0	0	0	0	0	0	0	0	0	0	0	0	0	0	0	0	0	0	0	0	0	0	0	0	0	0	0	0	0	0	0	0
M17	0	0	0	0	0	0	0	0	0	0	0	0	0	0	0	0	0	0	0	0	0	0	0	0	0	0	0	0	0	0	0	0
M18	0	0	0	0	0	0	0	0	0	0	0	0	0	0	0	0	0	0	0	0	0	0	0	0	0	0	0	0	0	0	0	0
M19	0	0	0	0	0	0	0	0	0	0	0	0	0	0	0	0	0	0	0	0	0	0	0	0	0	0	0	0	0	0	0	0
M20	0	0	0	0	0	0	0	0	0	0	0	0	0	0	0	0	0	0	0	0	0	0	0	0	0	0	0	0	0	0	0	0
M21	0	0	0	0	0	0	0	0	0	0	0	0	0	0	0	0	0	0	0	0	0	0	0	0	0	0	0	0	0	0	0	0
M22	0	0	0	0	0	0	0	0	0	0	0	0	0	0	0	0	0	0	0	0	0	0	0	0	0	0	0	0	0	0	0	0
M23	0	0	0	0	0	0	0	0	0	0	0	0	0	0	0	0	0	0	0	0	0	0	0	0	0	0	0	0	0	0	0	0
M24	0	0	0	0	0	0	0	0	0	0	0	0	0	0	0	0	0	0	0	0	0	0	0	0	0	0	0	0	0	0	0	0
N01	39.8173	53.0865	63.4231	51.3846	46.0096	58.7981	50.6539	44.875	45.2404	39.5673	49.2885	76.0865	33.6923	46.9135	87.3461	40.5577	43.5289	64.3269	48.8365	39.7596	69.1154	59.2308	36.7019	26.9519	66.1058	34.7981	32.0769	63.5577	44.0385	72.6539	41.9519	33.9423
N02	75.975	94.45	101.65	71.4	32.8	62.8	59.8	92.975	76.9	71.175	52.35	75.175	69.225	91.125	74.625	80.825	90.925	87.325	77.75	80.575	52.175	74.725	72.625	95.025	78.175	87.375	83.75	72.85	87.55	71.85	75.6	77.225
N03	116.239	115	110.045	128.705	136.932	106.705	90.3523	77.0568	109.216	95.0795	88.5909	93.5682	121.659	91.1705	102.568	86.6477	43.3864	110.114	126.375	106.409	100.682	105.102	96.5227	100.307	111.875	98.625	101.966	103.023	126.511	102.182	98.2955	126.614
N04	2.30145	11.0515	23.4559	21	19.3456	15.2867	13.9927	0.610291	20.5073	26.3088	7.80145	19.2059	26.8162	16.1912	23.6177	20.2794	3.32355	13.7427	21.0588	11.2867	13.7059	16.7427	14.8603	14.5883	0.323547	13.897	4.64703	7.19855	12.9044	18.5294	3.47797	13.9265
N05	0	0	0	0	0	0	0	0	0	0	0	0	0	0	0	0	0	0	0	0	0	0	0	0	0	0	0	0	0	0	0	0
N06	0	0	0	0	0	0	0	0	0	0	0	0	0	0	0	0	0	0	0	0	0	0	0	0	0	0	0	0	0	0	0	0
N07	190.736	194.181	185.833	205.306	172.611	180.333	176.069	185.931	201.944	188.833	163.472	205.736	204.361	215.806	227.097	194.278	187.083	240.083	189.931	179.5	227	195.903	177.569	206.861	159.097	169.569	211.389	223.667	221.181	183.944	196.083	192.111
N08	0	0	0	0	0	0	0	0	0	0	0	0	0	0	0	0	0	0	0	0	0	0	0	0	0	0	0	0	0	0	0	0
N09	153.958	151.875	137.667	67.625	171.917	135.792	150.583	83.7083	133.25	128.292	129.625	143.042	128.833	129.292	143.042	131.667	134.375	129.542	140	112.25	171.833	127.167	143.833	146.083	182.333	152.917	169.208	133.25	175.875	162.583	149.167	147.583
N10	202.25	225	218.875	202.5	200.5	206.25	196	223.875	190.5	199.5	204.25	212.375	179.25	200.75	182.875	199.625	185.5	197	223.625	192.875	205	196.625	210.875	151.375	226.5	210.375	187.375	237.125	215.75	191	226.875	200.625
N11	255.9	230.875	236.1	229.5	169.9	268.7	243.625	221.25	225.1	218.55	241.7	268.1	224.6	230.05	226.775	200.875	267.425	216.7	232.75	222.8	227.3	229.375	222.15	231.35	218.725	203.85	228.3	175.025	237.525	232.4	229	264.4
N12	0	0	0	0	0	0	0	0	0	0	0	0	0	0	0	0	0	0	0	0	0	0	0	0	0	0	0	0	0	0	0	0
N13	0	0	0	0	0	0	0	0	0	0	0	0	0	0	0	0	0	0	0	0	0	0	0	0	0	0	0	0	0	0	0	0
N14	0	0	0	0	0	0	0	0	0	0	0	0	0	0	0	0	0	0	0	0	0	0	0	0	0	0	0	0	0	0	0	0
N15	0	0	0	0	0	0	0	0	0	0	0	0	0	0	0	0	0	0	0	0	0	0	0	0	0	0	0	0	0	0	0	0
N16	0	0	0	0	0	0	0	0	0	0	0	0	0	0	0	0	0	0	0	0	0	0	0	0	0	0	0	0	0	0	0	0
N17	0	0	0	0	0	0	0	0	0	0	0	0	0	0	0	0	0	0	0	0	0	0	0	0	0	0	0	0	0	0	0	0
N18	0	0	0	0	0	0	0	0	0	0	0	0	0	0	0	0	0	0	0	0	0	0	0	0	0	0	0	0	0	0	0	0
N19	0	0	0	0	0	0	0	0	0	0	0	0	0	0	0	0	0	0	0	0	0	0	0	0	0	0	0	0	0	0	0	0
N20	0	0	0	0	0	0	0	0	0	0	0	0	0	0	0	0	0	0	0	0	0	0	0	0	0	0	0	0	0	0	0	0
N21	0	0	0	0	0	0	0	0	0	0	0	0	0	0	0	0	0	0	0	0	0	0	0	0	0	0	0	0	0	0	0	0
N22	0	0	0	0	0	0	0	0	0	0	0	0	0	0	0	0	0	0	0	0	0	0	0	0	0	0	0	0	0	0	0	0
N23	0	0	0	0	0	0	0	0	0	0	0	0	0	0	0	0	0	0	0	0	0	0	0	0	0	0	0	0	0	0	0	0
N24	0	0	0	0	0	0	0	0	0	0	0	0	0	0	0	0	0	0	0	0	0	0	0	0	0	0	0	0	0	0	0	0
O01	175	128.75	130.5	113.375	119.375	176.875	135.25	114.875	108.5	137.625	114.125	158.75	127.125	131.875	147.25	138	145.125	164.875	113.875	115.5	165.25	135.125	114.125	113.25	116	127.125	161	121	83	129.375	121.75	173.375
O02	85.5481	94.7981	98.0673	101	89.9231	102.192	94.7789	92.75	81.8269	76.7404	101.721	117.433	115.865	104.644	77.8365	130.317	91.0192	95.8077	88.1731	97.1731	129.481	92.3558	104.5	84.1635	93.4327	107.837	92.1731	100.077	104.221	89.1058	104.615	80.0481
O03	92.2361	123.528	95.75	122.569	102.764	108.764	130.528	93.125	106.292	94.4583	106.944	93.0139	111.5	95.5695	106.111	111.042	65.3611	107.167	152.722	126.278	110.917	75.4305	84.7778	102.389	120.597	131.25	74.1389	79.8611	73.1805	80.7917	80.0139	97.2361
O04	134.643	137.357	146.732	117.964	120.607	133.054	126.339	146.321	117.768	119.214	130.321	129.732	111.143	129.196	140.214	127.196	125.857	117.464	140.857	130	118.107	121.375	121.643	133.714	141.929	120.339	137.857	137.732	133.339	118.589	142.75	128.268
O05	229.708	212.25	229.583	230.292	251.417	235.083	233.042	211.5	244.458	242.458	252.125	235.167	241.667	219.375	232.917	234.625	224.5	230.625	232.792	233.458	250.542	238.417	226.625	237.25	225.958	234	231.333	231.208	220.667	232.958	228.458	224.708
O06	0	0	0	0	0	0	0	0	0	0	0	0	0	0	0	0	0	0	0	0	0	0	0	0	0	0	0	0	0	0	0	0
O07	164.804	169.607	171.5	172.179	165.982	179.429	166.643	160.875	169.25	162.446	162.321	173.571	178.839	170.411	160.554	161.696	169.571	173.464	169.696	179.125	164.607	166.571	163.554	172.071	175.214	176.964	171.732	177.286	177.893	172.482	169.25	170.679
O08	0	0	0	0	0	0	0	0	0	0	0	0	0	0	0	0	0	0	0	0	0	0	0	0	0	0	0	0	0	0	0	0
O09	248.216	233.75	260.398	254.42	259.977	234.966	251.352	251.523	170.614	220.727	250.841	221.636	232.966	235.307	253.386	245.307	231.205	254.818	246.114	230.33	238.443	249.466	257.295	241.83	232.898	255.443	254.057	218.023	241.727	217.886	255.386	247.716
O10	95.0795	78.3182	89.2955	76.75	64.0568	75.4659	103.92	78.9318	92.0114	77.5682	126.909	61.2159	67.5455	88.8523	57.0114	93.3182	108.727	119.693	49.8182	74.8636	65.4318	84.5	99.6477	62.6477	54.3068	96.6136	101.773	75.2386	99.0227	115.034	59.6591	90.5795
O11	0	0	0	0	0	0	0	0	0	0	0	0	0	0	0	0	0	0	0	0	0	0	0	0	0	0	0	0	0	0	0	0
O12	0	0	0	0	0	0	0	0	0	0	0	0	0	0	0	0	0	0	0	0	0	0	0	0	0	0	0	0	0	0	0	0
O13	0	0	0	0	0	0	0	0	0	0	0	0	0	0	0	0	0	0	0	0	0	0	0	0	0	0	0	0	0	0	0	0
O14	0	0	0	0	0	0	0	0	0	0	0	0	0	0	0	0	0	0	0	0	0	0	0	0	0	0	0	0	0	0	0	0
O15	0	0	0	0	0	0	0	0	0	0	0	0	0	0	0	0	0	0	0	0	0	0	0	0	0	0	0	0	0	0	0	0
O16	0	0	0	0	0	0	0	0	0	0	0	0	0	0	0	0	0	0	0	0	0	0	0	0	0	0	0	0	0	0	0	0
O17	0	0	0	0	0	0	0	0	0	0	0	0	0	0	0	0	0	0	0	0	0	0	0	0	0	0	0	0	0	0	0	0
O18	0	0	0	0	0	0	0	0	0	0	0	0	0	0	0	0	0	0	0	0	0	0	0	0	0	0	0	0	0	0	0	0
O19	0	0	0	0	0	0	0	0	0	0	0	0	0	0	0	0	0	0	0	0	0	0	0	0	0	0	0	0	0	0	0	0
O20	0	0	0	0	0	0	0	0	0	0	0	0	0	0	0	0	0	0	0	0	0	0	0	0	0	0	0	0	0	0	0	0
O21	0	0	0	0	0	0	0	0	0	0	0	0	0	0	0	0	0	0	0	0	0	0	0	0	0	0	0	0	0	0	0	0
O22	0	0	0	0	0	0	0	0	0	0	0	0	0	0	0	0	0	0	0	0	0	0	0	0	0	0	0	0	0	0	0	0
O23	0	0	0	0	0	0	0	0	0	0	0	0	0	0	0	0	0	0	0	0	0	0	0	0	0	0	0	0	0	0	0	0
O24	0	0	0	0	0	0	0	0	0	0	0	0	0	0	0	0	0	0	0	0	0	0	0	0	0	0	0	0	0	0	0	0
P01	0	0	0	0	0	0	0	0	0	0	0	0	0	0	0	0	0	0	0	0	0	0	0	0	0	0	0	0	0	0	0	0
P02	0	0	0	0	0	0	0	0	0	0	0	0	0	0	0	0	0	0	0	0	0	0	0	0	0	0	0	0	0	0	0	0
P03	98.9167	93.7917	106.5	92	90.7917	93.0833	73.7917	91.9583	115.083	105.833	130.583	111.625	110.458	108.375	103	70.4583	107.875	143.583	85.3333	124.208	97	98.375	95.9583	84.6667	87	87.5417	156.458	104.167	72.4583	105.625	136.708	104.917
P04	82.1818	48.625	63.6136	34.5795	47.5227	70.5795	68.1136	48.7727	54.4773	35.6818	48.1364	57.375	38.8295	52.4886	66.2614	48	78.0227	71.5455	48.7955	56.5227	54.4545	44.75	63.25	55.5795	76.9773	30.0341	48.8523	71.7159	53.0909	64.3523	74.6932	75.8068
P05	9.75	6.5	5.125	46.375	12.375	3.375	16.5	7.875	4.375	7.5	5.625	16	13.5	3.375	14.75	34.375	5.375	9.375	21.125	25.25	6	1.75	12.875	12	9.5	6.625	16	6.625	15.75	10.75	3.125	5.625
P06	163.35	185.775	166.4	164.35	90	145.65	136.625	171.45	138.1	147.575	143.15	164.175	135.275	144.9	146.275	181.65	149.075	146.325	167.4	154.95	169.825	169.45	156.75	162.475	150.5	173.975	155.275	134.3	150.85	129.25	234.825	157.475
P07	0	0	0	0	0	0	0	0	0	0	0	0	0	0	0	0	0	0	0	0	0	0	0	0	0	0	0	0	0	0	0	0
P08	41.375	55.0179	99.3571	56.9286	75.5893	68.6964	70.1071	104.232	19.3393	54.6071	62.8571	61.3393	61.6071	39.9821	84.2321	61.5	86.2857	47.6429	62.5	58.1429	55.4821	41.0179	120.036	67.0536	51.1429	37.625	94.8393	55.7321	30.3929	75.6607	61.625	35.875
P09	159.65	133.125	145.5	167.125	177.55	127.4	118.475	150.225	153.825	157.775	142.825	165.45	132.65	177.875	142.65	149.9	158.325	143.4	154.025	147.65	137.6	161.125	139.4	149.725	140.1	136.65	137	133.125	131.325	146.925	156.325	156.15
P10	163.739	172.205	158.227	158.364	179.943	157.182	166.773	160.5	140.227	157.227	177.08	155.489	153.773	174.33	158.057	138.307	163.545	132.727	150.943	162.58	127.114	158.75	155.636	134.602	156.33	150.216	150.511	185.034	175.216	172.818	162.409	160.114
P11	0	0	0	0	0	0	0	0	0	0	0	0	0	0	0	0	0	0	0	0	0	0	0	0	0	0	0	0	0	0	0	0
P12	134.214	190.964	279.429	292.179	181	213	305.857	196.679	208.911	262.143	231.607	232.179	119.911	238.696	191.268	263.518	217.5	169.268	234.839	230.25	209.804	183.232	199.357	207.304	213.893	226.911	218.161	140.143	253.875	186.946	178.054	129.089
P13	0	0	0	0	0	0	0	0	0	0	0	0	0	0	0	0	0	0	0	0	0	0	0	0	0	0	0	0	0	0	0	0
P14	0	0	0	0	0	0	0	0	0	0	0	0	0	0	0	0	0	0	0	0	0	0	0	0	0	0	0	0	0	0	0	0
P15	0	0	0	0	0	0	0	0	0	0	0	0	0	0	0	0	0	0	0	0	0	0	0	0	0	0	0	0	0	0	0	0
P16	0	0	0	0	0	0	0	0	0	0	0	0	0	0	0	0	0	0	0	0	0	0	0	0	0	0	0	0	0	0	0	0
P17	0	0	0	0	0	0	0	0	0	0	0	0	0	0	0	0	0	0	0	0	0	0	0	0	0	0	0	0	0	0	0	0
P18	0	0	0	0	0	0	0	0	0	0	0	0	0	0	0	0	0	0	0	0	0	0	0	0	0	0	0	0	0	0	0	0
P19	0	0	0	0	0	0	0	0	0	0	0	0	0	0	0	0	0	0	0	0	0	0	0	0	0	0	0	0	0	0	0	0
P20	0	0	0	0	0	0	0	0	0	0	0	0	0	0	0	0	0	0	0	0	0	0	0	0	0	0	0	0	0	0	0	0
P21	0	0	0	0	0	0	0	0	0	0	0	0	0	0	0	0	0	0	0	0	0	0	0	0	0	0	0	0	0	0	0	0
P22	0	0	0	0	0	0	0	0	0	0	0	0	0	0	0	0	0	0	0	0	0	0	0	0	0	0	0	0	0	0	0	0
P23	0	0	0	0	0	0	0	0	0	0	0	0	0	0	0	0	0	0	0	0	0	0	0	0	0	0	0	0	0	0	0	0
P24	0	0	0	0	0	0	0	0	0	0	0	0	0	0	0	0	0	0	0	0	0	0	0	0	0	0	0	0	0	0	0	0
Last Cell

## Sheet: PCV-Normalized
PCV Normalized to the Notochord (abs(PCV-Notochord))
	1	2	3	4	5	6	7	8	9	10	11	12	13	14	15	16	17	18	19	20	21	22	23	24	25	26	27	28	29	30	31	32
A01	623.75	631.375	631.625	637	629.25	632.125	631.375	636.375	629.125	631.25	627.625	633.375	632.375	629.5	628.625	635.875	634.125	634.5	630.375	628.375	632.375	630	628.75	628.25	631.375	633.125	627.375	634	629.5	630.5	629	626.25
A02	0	0	0	0	0	0	0	0	0	0	0	0	0	0	0	0	0	0	0	0	0	0	0	0	0	0	0	0	0	0	0	0
A03	641.75	645.5	641.5	637	642.25	636.625	643.5	635.25	638	638.5	635.375	642.125	642.25	638.375	643.375	642.25	643.75	648.25	638.5	638.625	643.875	641.375	643.25	642.25	643.875	642.75	643.375	642.875	645.25	644.125	641.5	646.75
A04	580.25	579.5	583.875	577.375	578.75	577.25	576.875	577.625	580.375	574.25	579.5	581.5	584.375	576.875	577.125	584.25	579.125	584.25	579.375	580.125	584.875	582.625	577.5	582.375	578.25	574.25	584	579.75	578.5	582	577	579.625
A05	0	0	0	0	0	0	0	0	0	0	0	0	0	0	0	0	0	0	0	0	0	0	0	0	0	0	0	0	0	0	0	0
A06	0	0	0	0	0	0	0	0	0	0	0	0	0	0	0	0	0	0	0	0	0	0	0	0	0	0	0	0	0	0	0	0
A07	0	0	0	0	0	0	0	0	0	0	0	0	0	0	0	0	0	0	0	0	0	0	0	0	0	0	0	0	0	0	0	0
A08	641	640.75	641.125	633.75	638.125	643.875	647	638.875	636.625	639.625	636.25	639.75	637.875	643.25	633.5	640.75	639	642.875	640.75	649.125	642.375	641.625	635.875	641.5	647.875	637.25	637.25	635.25	640	638.5	640.625	641.625
A09	574.125	574.75	567	569.25	566.5	570.875	571.5	571.875	571.625	571.375	572	574	569.5	581.125	572.875	571.125	571.25	576.25	574.875	572.125	573.125	567.375	580.375	573.75	570.5	575.125	575.5	569	565.5	569.25	573.25	576.875
A10	0	0	0	0	0	0	0	0	0	0	0	0	0	0	0	0	0	0	0	0	0	0	0	0	0	0	0	0	0	0	0	0
A11	641.875	632.75	638.125	637.375	637.25	636.75	636.625	637.125	635.875	636.125	637.625	640.125	640.625	639	641.875	642.375	633.125	640.375	639.75	640.375	646	640.5	638.875	641.875	633.75	634.375	636.125	633	636.375	630.625	634.125	634.75
A12	629.75	627.625	627.875	626.5	631.625	629.25	633.375	632	631.75	629.75	629.625	632	630.125	635.75	627.875	631.125	629.375	632.25	628.75	634.625	626.875	632.75	632.625	627.375	631.75	631.125	628.25	631.25	634.5	631.875	627	639.5
A13	0	0	0	0	0	0	0	0	0	0	0	0	0	0	0	0	0	0	0	0	0	0	0	0	0	0	0	0	0	0	0	0
A14	0	0	0	0	0	0	0	0	0	0	0	0	0	0	0	0	0	0	0	0	0	0	0	0	0	0	0	0	0	0	0	0
A15	0	0	0	0	0	0	0	0	0	0	0	0	0	0	0	0	0	0	0	0	0	0	0	0	0	0	0	0	0	0	0	0
A16	0	0	0	0	0	0	0	0	0	0	0	0	0	0	0	0	0	0	0	0	0	0	0	0	0	0	0	0	0	0	0	0
A17	0	0	0	0	0	0	0	0	0	0	0	0	0	0	0	0	0	0	0	0	0	0	0	0	0	0	0	0	0	0	0	0
A18	0	0	0	0	0	0	0	0	0	0	0	0	0	0	0	0	0	0	0	0	0	0	0	0	0	0	0	0	0	0	0	0
A19	0	0	0	0	0	0	0	0	0	0	0	0	0	0	0	0	0	0	0	0	0	0	0	0	0	0	0	0	0	0	0	0
A20	0	0	0	0	0	0	0	0	0	0	0	0	0	0	0	0	0	0	0	0	0	0	0	0	0	0	0	0	0	0	0	0
A21	0	0	0	0	0	0	0	0	0	0	0	0	0	0	0	0	0	0	0	0	0	0	0	0	0	0	0	0	0	0	0	0
A22	0	0	0	0	0	0	0	0	0	0	0	0	0	0	0	0	0	0	0	0	0	0	0	0	0	0	0	0	0	0	0	0
A23	0	0	0	0	0	0	0	0	0	0	0	0	0	0	0	0	0	0	0	0	0	0	0	0	0	0	0	0	0	0	0	0
A24	0	0	0	0	0	0	0	0	0	0	0	0	0	0	0	0	0	0	0	0	0	0	0	0	0	0	0	0	0	0	0	0
B01	0	0	0	0	0	0	0	0	0	0	0	0	0	0	0	0	0	0	0	0	0	0	0	0	0	0	0	0	0	0	0	0
B02	638.125	636.25	639.375	638.25	641.125	637.375	643.375	638.5	642.75	636.875	637.25	636.5	635.375	634	637.5	635.5	643.875	634.375	640.625	644.5	636.875	641.625	637.75	642	637.75	640.125	638.375	640.125	642.625	647.5	642.25	643.375
B03	663.125	666.125	665.25	672.125	666.5	666.625	664	675.75	671	672.875	668.875	672.875	663.375	666.625	666.25	666.5	666.25	668.125	667.5	669.875	662.875	666.625	668	663	662.375	671.125	670.25	670.25	667.75	669	664.625	668.125
B04	566.75	565.5	569.5	575.375	572.5	565.375	573.375	565.875	571.125	564	566.875	576.625	565	570.375	564.5	574.125	574.875	571.5	577.875	564.375	569.625	576.875	571.75	564.5	577.5	572.375	569.5	566.75	581.625	568.625	562.75	572.625
B05	0	0	0	0	0	0	0	0	0	0	0	0	0	0	0	0	0	0	0	0	0	0	0	0	0	0	0	0	0	0	0	0
B06	630	623.25	635.5	628.375	633.25	631.375	627	633.875	630.125	631	632.875	635.75	633.625	632.875	634.5	634	631.25	627.125	638.25	631.125	629	633.5	636.375	620.625	634.375	632.125	631.75	638.875	627.5	635.875	630	629.875
B07	607.875	612	613.75	614.875	613.25	607.5	612.375	607.625	613.75	609.625	617.75	610	614.375	612.125	615.5	614.875	620.125	615.75	616.875	621.625	616	612.625	611.125	609.75	611.625	611.5	609.5	612.5	604.5	612.375	612.375	611
B08	636	629.75	633.875	636.25	635.5	635	629.125	635	637.5	628.125	632.625	635	631	638.75	633.125	633.625	639	633.625	631.125	630.625	632.625	635.75	633.125	634.375	629.25	640.875	634.875	628.125	638	636.5	637.5	637.125
B09	638.875	631.375	636	634.375	634.5	640.75	636	634	639	642.25	639.75	635.5	638.625	630.125	638.75	638.625	632.375	632.25	634.875	630.875	637.75	634.5	636.125	634.875	638.75	644.25	641.5	634.375	639.25	635.875	640.5	647.75
B10	612.125	623.875	623.5	627.125	625.75	627.375	624.5	628.375	627.5	622.125	625.625	631.25	620.625	633.5	627.875	618.625	626.375	618	626.125	624	624.5	626.25	624.5	623.25	620.25	625.625	630.75	628.25	627.375	623.25	633.25	631.75
B11	644.375	642	643.375	646.875	649.75	648.125	637.125	642.125	652	644.75	644.25	645.125	645.25	650	648.625	645	647.125	643	650.75	646.5	646.25	647.25	640.75	641	649.875	644.625	648.25	646.75	644.25	643.75	640.25	645.875
B12	0	0	0	0	0	0	0	0	0	0	0	0	0	0	0	0	0	0	0	0	0	0	0	0	0	0	0	0	0	0	0	0
B13	0	0	0	0	0	0	0	0	0	0	0	0	0	0	0	0	0	0	0	0	0	0	0	0	0	0	0	0	0	0	0	0
B14	0	0	0	0	0	0	0	0	0	0	0	0	0	0	0	0	0	0	0	0	0	0	0	0	0	0	0	0	0	0	0	0
B15	0	0	0	0	0	0	0	0	0	0	0	0	0	0	0	0	0	0	0	0	0	0	0	0	0	0	0	0	0	0	0	0
B16	0	0	0	0	0	0	0	0	0	0	0	0	0	0	0	0	0	0	0	0	0	0	0	0	0	0	0	0	0	0	0	0
B17	0	0	0	0	0	0	0	0	0	0	0	0	0	0	0	0	0	0	0	0	0	0	0	0	0	0	0	0	0	0	0	0
B18	0	0	0	0	0	0	0	0	0	0	0	0	0	0	0	0	0	0	0	0	0	0	0	0	0	0	0	0	0	0	0	0
B19	0	0	0	0	0	0	0	0	0	0	0	0	0	0	0	0	0	0	0	0	0	0	0	0	0	0	0	0	0	0	0	0
B20	0	0	0	0	0	0	0	0	0	0	0	0	0	0	0	0	0	0	0	0	0	0	0	0	0	0	0	0	0	0	0	0
B21	0	0	0	0	0	0	0	0	0	0	0	0	0	0	0	0	0	0	0	0	0	0	0	0	0	0	0	0	0	0	0	0
B22	0	0	0	0	0	0	0	0	0	0	0	0	0	0	0	0	0	0	0	0	0	0	0	0	0	0	0	0	0	0	0	0
B23	0	0	0	0	0	0	0	0	0	0	0	0	0	0	0	0	0	0	0	0	0	0	0	0	0	0	0	0	0	0	0	0
B24	0	0	0	0	0	0	0	0	0	0	0	0	0	0	0	0	0	0	0	0	0	0	0	0	0	0	0	0	0	0	0	0
C01	0	0	0	0	0	0	0	0	0	0	0	0	0	0	0	0	0	0	0	0	0	0	0	0	0	0	0	0	0	0	0	0
C02	649.5	652.25	649.875	651.75	651	654	652.125	649.25	654.875	644.25	651.875	648.75	647.625	647.75	649.75	653.125	653.625	649.25	654.75	651.25	658.875	654	652.375	636.25	645.875	670.5	653	653.25	678.625	655.875	647.125	637.5
C03	655.875	654.5	660	660	658.5	665	658.875	664.75	659.25	660.875	662.25	662.125	663.125	661.25	657.375	665.625	664.75	662.125	656.875	660.125	656.125	659.25	653.75	654.75	656.5	662.125	661.25	654.75	659.625	656.375	660.125	658.125
C04	0	0	0	0	0	0	0	0	0	0	0	0	0	0	0	0	0	0	0	0	0	0	0	0	0	0	0	0	0	0	0	0
C05	652.625	643	640.625	644.375	649.75	646.875	647.375	650.625	653.75	646.625	654.375	645.75	649.625	635.75	645.875	653.5	642.5	650.125	643	651.25	643.75	646.75	658.125	642.75	650	643.375	643.125	643.75	650.75	646.375	645.5	651
C06	653.625	658.125	656	658.25	660.5	655.625	653.75	653.125	656.75	655.5	646.625	661	661.625	654.375	657.125	655.125	649.5	659.5	656.875	662.75	657.125	654.625	656.5	657.75	653.625	654.25	650	658.875	663.875	658.125	657.875	651.125
C07	626.75	622.75	622.625	620.75	623.625	622.875	622.625	618.875	616.75	613.125	616.5	618.125	628.625	624.125	620	622.875	618.25	619.75	623	622.625	624.625	619.375	623.625	625.875	622.125	613.625	625.125	620.25	625.375	621.625	623.125	617.75
C08	647.5	642.875	647.5	639.5	641.875	643.625	642.875	646.125	648.625	644	646.875	647.75	643.375	640.125	647.375	639.25	637.75	642.25	646.125	648	641.75	642.5	645.375	641.125	642.5	640.625	641.625	639.5	637.25	644.25	643	645.875
C09	627.5	631	635.375	630.75	630.5	630.5	632.625	628.375	626.375	638.25	637.75	634	634.75	632.25	627.25	625.5	638.375	630.5	631.75	630.25	630.125	631.25	629.875	629.5	630.875	627.875	636.25	634.25	633.25	634.5	634	638
C10	628	630.875	627.625	624.375	627.375	637	624.125	628.875	623.625	629	629.375	625.75	626.25	620.5	632.625	626.625	637.5	626.125	624.125	629.375	632.75	634	632	635.625	634.5	626.5	627.25	634.5	629.375	625.375	626.625	626.375
C11	621.625	615.625	611.375	616.625	617.25	614.125	613.875	615	612	619	611.625	614.125	608.25	616.625	613.75	617.75	618.375	613	616.5	616.375	625	611.75	616.5	617.75	622.5	616.5	618.375	608.875	611.375	612.5	616.375	611
C12	615.75	613	612	611	620	614	622.125	619.125	615	615.5	616.25	611	623.125	620	623.375	616.375	618.5	615.125	613.125	611.5	612.125	619.875	614.875	616.25	616.875	614.5	615.375	623	620.125	615.5	611	615.875
C13	0	0	0	0	0	0	0	0	0	0	0	0	0	0	0	0	0	0	0	0	0	0	0	0	0	0	0	0	0	0	0	0
C14	0	0	0	0	0	0	0	0	0	0	0	0	0	0	0	0	0	0	0	0	0	0	0	0	0	0	0	0	0	0	0	0
C15	0	0	0	0	0	0	0	0	0	0	0	0	0	0	0	0	0	0	0	0	0	0	0	0	0	0	0	0	0	0	0	0
C16	0	0	0	0	0	0	0	0	0	0	0	0	0	0	0	0	0	0	0	0	0	0	0	0	0	0	0	0	0	0	0	0
C17	0	0	0	0	0	0	0	0	0	0	0	0	0	0	0	0	0	0	0	0	0	0	0	0	0	0	0	0	0	0	0	0
C18	0	0	0	0	0	0	0	0	0	0	0	0	0	0	0	0	0	0	0	0	0	0	0	0	0	0	0	0	0	0	0	0
C19	0	0	0	0	0	0	0	0	0	0	0	0	0	0	0	0	0	0	0	0	0	0	0	0	0	0	0	0	0	0	0	0
C20	0	0	0	0	0	0	0	0	0	0	0	0	0	0	0	0	0	0	0	0	0	0	0	0	0	0	0	0	0	0	0	0
C21	0	0	0	0	0	0	0	0	0	0	0	0	0	0	0	0	0	0	0	0	0	0	0	0	0	0	0	0	0	0	0	0
C22	0	0	0	0	0	0	0	0	0	0	0	0	0	0	0	0	0	0	0	0	0	0	0	0	0	0	0	0	0	0	0	0
C23	0	0	0	0	0	0	0	0	0	0	0	0	0	0	0	0	0	0	0	0	0	0	0	0	0	0	0	0	0	0	0	0
C24	0	0	0	0	0	0	0	0	0	0	0	0	0	0	0	0	0	0	0	0	0	0	0	0	0	0	0	0	0	0	0	0
D01	646.875	643.75	637.875	639.625	644.5	642	643.625	637.625	640.625	642.75	633.25	632	632.125	628.25	633.375	637.375	629.625	635.25	638.5	639.875	633.75	632.875	633.875	636.125	645.125	645.125	637.5	643.25	633.625	641.25	640.75	644.25
D02	0	0	0	0	0	0	0	0	0	0	0	0	0	0	0	0	0	0	0	0	0	0	0	0	0	0	0	0	0	0	0	0
D03	615.375	621.625	627.375	618.375	620.625	622	622.75	616.875	619.125	621.375	621.125	619.5	623	627.5	618.25	622	619.375	620	624.125	625.5	625	620.125	621.25	626.75	617.625	624.625	620.25	620.875	626.75	620.5	627.25	621.125
D04	631.25	638.125	630.875	638.75	638.75	640.375	638.5	644.625	640.125	640.125	646.125	639.75	637.625	641.875	640	646.125	638	640.375	642.5	636.625	646.375	642.125	646.125	640	640.5	644.875	637.625	645.5	637.25	640.875	640.125	639.875
D05	656.375	655.375	656.375	653.5	654.25	657.75	649.75	648.75	660.75	649.875	655	656	656.375	660.375	656.5	656.5	654	659.625	655.375	660.375	655.25	664	650.625	656.5	661	657	657.625	657.125	653.375	650.5	657	663.75
D06	623.875	626	621.5	623	625.25	630.125	620	623.875	625.75	627.875	624.375	620.5	622.375	631.375	626.5	630.125	625.25	631	627.125	622.25	630.25	632.25	628.125	625.5	624.75	625.875	623	624.5	625.375	625.5	625.375	618.375
D07	635.75	630.25	638.25	634.5	634.125	640.375	635.625	636.375	640.25	633.375	631.25	632.625	635	630.125	636.5	637.125	635	627.625	634.625	632.625	632	625.125	630.625	638.625	628.375	631.125	631.25	632.875	630.625	629.125	631.75	628.625
D08	613.25	610.75	611.625	610.375	613	611.5	614.375	614.375	611.875	613.125	610.875	611.875	606.75	604.5	617	614.75	620.125	614.875	612.875	623	616.5	618.625	613.5	614.25	613.625	614.125	618.25	617.625	611.75	612	606.625	612.25
D09	625.25	623.625	628.875	628.875	629.125	626.5	629.75	623.125	629.875	626.5	626.625	625.5	627.875	628.5	631.125	621.125	631.625	630.125	627.125	632.375	632.75	631.5	626.625	625.75	634.125	623.5	629.125	632.125	628.75	626.875	622.25	627.25
D10	631.625	634.75	629.25	626.625	638.5	627.5	627.5	632	630.75	631.75	630.125	621.375	630.375	634.125	638.375	629.875	636.375	631.875	633.625	630.25	628.75	629.875	631	636.375	633	633.25	631.75	634.875	632.125	634.875	631.75	640.375
D11	622.25	622.875	624.5	625.125	621.875	619	622.75	627.625	628.5	622.5	619.375	625.25	612.25	627.625	620.25	628.75	626.125	626.875	626.75	619	621.625	621.125	626.75	625.75	626.375	630.875	619.625	628.875	622.875	625.75	623	626.625
D12	614.375	617.625	616.875	624.625	623.5	616.625	617.375	624.125	626.125	619.625	615.625	625.375	620.25	628.75	622.375	623.375	619.375	618.125	626	623.875	622.125	622.375	615.875	620.375	622.5	621	621	622.625	622.125	626.5	619.875	625.875
D13	0	0	0	0	0	0	0	0	0	0	0	0	0	0	0	0	0	0	0	0	0	0	0	0	0	0	0	0	0	0	0	0
D14	0	0	0	0	0	0	0	0	0	0	0	0	0	0	0	0	0	0	0	0	0	0	0	0	0	0	0	0	0	0	0	0
D15	0	0	0	0	0	0	0	0	0	0	0	0	0	0	0	0	0	0	0	0	0	0	0	0	0	0	0	0	0	0	0	0
D16	0	0	0	0	0	0	0	0	0	0	0	0	0	0	0	0	0	0	0	0	0	0	0	0	0	0	0	0	0	0	0	0
D17	0	0	0	0	0	0	0	0	0	0	0	0	0	0	0	0	0	0	0	0	0	0	0	0	0	0	0	0	0	0	0	0
D18	0	0	0	0	0	0	0	0	0	0	0	0	0	0	0	0	0	0	0	0	0	0	0	0	0	0	0	0	0	0	0	0
D19	0	0	0	0	0	0	0	0	0	0	0	0	0	0	0	0	0	0	0	0	0	0	0	0	0	0	0	0	0	0	0	0
D20	0	0	0	0	0	0	0	0	0	0	0	0	0	0	0	0	0	0	0	0	0	0	0	0	0	0	0	0	0	0	0	0
D21	0	0	0	0	0	0	0	0	0	0	0	0	0	0	0	0	0	0	0	0	0	0	0	0	0	0	0	0	0	0	0	0
D22	0	0	0	0	0	0	0	0	0	0	0	0	0	0	0	0	0	0	0	0	0	0	0	0	0	0	0	0	0	0	0	0
D23	0	0	0	0	0	0	0	0	0	0	0	0	0	0	0	0	0	0	0	0	0	0	0	0	0	0	0	0	0	0	0	0
D24	0	0	0	0	0	0	0	0	0	0	0	0	0	0	0	0	0	0	0	0	0	0	0	0	0	0	0	0	0	0	0	0
E01	0	0	0	0	0	0	0	0	0	0	0	0	0	0	0	0	0	0	0	0	0	0	0	0	0	0	0	0	0	0	0	0
E02	0	0	0	0	0	0	0	0	0	0	0	0	0	0	0	0	0	0	0	0	0	0	0	0	0	0	0	0	0	0	0	0
E03	595.75	599.25	598.125	599.75	597	597.625	602.75	595.875	595.75	597.875	599.75	600.75	595.75	597.125	597	598	601.875	600.75	598.25	601.375	599.875	599.75	597.875	601.75	596.375	598.25	601.5	593.125	595	600.375	598.375	600.625
E04	650.5	657.5	651.5	659.375	662.625	659.375	662.375	659	658.125	661.25	659.75	659.875	658.625	660.125	656.625	653.625	661.125	654.125	657.875	656.75	656.75	661.75	663.875	663.25	652.375	660.5	662.75	656.25	664.125	655.5	658.625	656.625
E05	633	630.75	631.625	634.625	636.125	634.875	639.5	633	634.125	639.625	634.5	630.75	638.5	635.5	643	639.125	638.25	640	640.5	633	628.125	636.375	635.125	631.125	634.625	636.25	636	635.125	632.75	635.75	639.25	632.75
E06	651	653.625	647	651.5	653.375	660	654.125	651	650	651.875	658.375	657.75	656.125	654.875	650.875	653.625	656.875	656.875	653.5	652.875	650.375	651.5	649.375	649.125	651.375	656.875	655	652.75	658.375	651	652.5	654.75
E07	655.875	651.625	649.375	657.75	651	654	653.5	650.75	654.625	658.75	653.375	657	651	657.125	651.75	654.5	651.625	654.625	652.25	656.5	658.25	653.25	655.5	653	651.125	652.625	656.625	656.75	653.75	656.625	656	652.625
E08	617.5	625	613.625	620.25	625.125	612	617.625	611.375	620.25	620.75	616.75	618.875	614.375	612.375	620.5	618.625	616.625	622.125	621.5	624.375	616.375	623.125	623.5	620.875	619.5	615.5	618.625	620.25	622.5	619.875	617.375	620.75
E09	0	0	0	0	0	0	0	0	0	0	0	0	0	0	0	0	0	0	0	0	0	0	0	0	0	0	0	0	0	0	0	0
E10	627.375	622.5	623.25	627.875	634.25	630.875	637.375	629.125	631	627.625	632	631	627	629	630	628.5	624.625	627.5	624.125	625.375	626.5	628.75	631.625	629.125	629.375	624.375	627.5	629	627.125	627	627	629.75
E11	617.625	617.875	626.875	623.25	619.5	622.75	621.375	618.75	617.875	617.375	616.625	624.125	624.125	621.875	620.25	613.125	617.375	620.125	620.5	621.625	623.25	623.375	624.25	626.125	616.25	614.625	616.75	624.75	621.875	624.125	617.125	624.5
E12	0	0	0	0	0	0	0	0	0	0	0	0	0	0	0	0	0	0	0	0	0	0	0	0	0	0	0	0	0	0	0	0
E13	0	0	0	0	0	0	0	0	0	0	0	0	0	0	0	0	0	0	0	0	0	0	0	0	0	0	0	0	0	0	0	0
E14	0	0	0	0	0	0	0	0	0	0	0	0	0	0	0	0	0	0	0	0	0	0	0	0	0	0	0	0	0	0	0	0
E15	0	0	0	0	0	0	0	0	0	0	0	0	0	0	0	0	0	0	0	0	0	0	0	0	0	0	0	0	0	0	0	0
E16	0	0	0	0	0	0	0	0	0	0	0	0	0	0	0	0	0	0	0	0	0	0	0	0	0	0	0	0	0	0	0	0
E17	0	0	0	0	0	0	0	0	0	0	0	0	0	0	0	0	0	0	0	0	0	0	0	0	0	0	0	0	0	0	0	0
E18	0	0	0	0	0	0	0	0	0	0	0	0	0	0	0	0	0	0	0	0	0	0	0	0	0	0	0	0	0	0	0	0
E19	0	0	0	0	0	0	0	0	0	0	0	0	0	0	0	0	0	0	0	0	0	0	0	0	0	0	0	0	0	0	0	0
E20	0	0	0	0	0	0	0	0	0	0	0	0	0	0	0	0	0	0	0	0	0	0	0	0	0	0	0	0	0	0	0	0
E21	0	0	0	0	0	0	0	0	0	0	0	0	0	0	0	0	0	0	0	0	0	0	0	0	0	0	0	0	0	0	0	0
E22	0	0	0	0	0	0	0	0	0	0	0	0	0	0	0	0	0	0	0	0	0	0	0	0	0	0	0	0	0	0	0	0
E23	0	0	0	0	0	0	0	0	0	0	0	0	0	0	0	0	0	0	0	0	0	0	0	0	0	0	0	0	0	0	0	0
E24	0	0	0	0	0	0	0	0	0	0	0	0	0	0	0	0	0	0	0	0	0	0	0	0	0	0	0	0	0	0	0	0
F01	0	0	0	0	0	0	0	0	0	0	0	0	0	0	0	0	0	0	0	0	0	0	0	0	0	0	0	0	0	0	0	0
F02	617.25	623.125	625.625	622.375	618	618.875	624.375	614.875	624.125	622.75	615.875	617	620.375	613.75	613	619	614.875	622.625	623.125	613.75	623.375	615.875	619.25	622.25	622.5	618.75	619	616	621.25	619.5	619.375	623.625
F03	636.375	634.375	640.625	633.25	635	638.75	639.625	637.25	641.625	635.75	632	640.25	637.25	637.625	635.375	635.125	636.625	636.875	637.125	640.75	642.5	634.25	628.875	634.75	637.75	635.25	637.25	641.25	635.625	638.125	634.5	639.5
F04	0	0	0	0	0	0	0	0	0	0	0	0	0	0	0	0	0	0	0	0	0	0	0	0	0	0	0	0	0	0	0	0
F05	647.375	641.5	643.375	654.375	650.75	645.375	643.875	641.625	647.125	649.875	644.125	652.25	649.125	648.75	641.625	644.75	644	646.5	650.125	650.375	641.5	638.5	643.75	649.25	650.75	645.25	648.625	644.5	645	644	640.875	643.5
F06	0	0	0	0	0	0	0	0	0	0	0	0	0	0	0	0	0	0	0	0	0	0	0	0	0	0	0	0	0	0	0	0
F07	0	0	0	0	0	0	0	0	0	0	0	0	0	0	0	0	0	0	0	0	0	0	0	0	0	0	0	0	0	0	0	0
F08	670.25	669.625	668.25	661.25	666	667	671.125	666.25	664	668.625	664	670.125	671.375	666.125	671.625	675	663.125	667.125	668.125	670.375	669.125	664.25	663.125	667.875	673	664.125	670.375	666.25	678.25	669.375	671.5	675.625
F09	639.25	635.625	633.875	631	642.5	631	642.75	637.875	641.125	640.875	634.125	632	642.625	644.75	643.25	636.375	642.75	642	643.125	634.875	639.625	639.375	639.75	639.625	639.5	642.75	649.5	631.875	641.25	641	645.125	641.625
F10	0	0	0	0	0	0	0	0	0	0	0	0	0	0	0	0	0	0	0	0	0	0	0	0	0	0	0	0	0	0	0	0
F11	0	0	0	0	0	0	0	0	0	0	0	0	0	0	0	0	0	0	0	0	0	0	0	0	0	0	0	0	0	0	0	0
F12	631.625	628.625	634.25	634.125	637.5	626.625	639	633	632.875	636.625	633	629	629.75	632.25	632.625	631.125	630.625	626.25	638.25	628.625	636.25	633.75	636	633.375	634.375	634	632.375	633.25	634.75	631.375	634	630.375
F13	0	0	0	0	0	0	0	0	0	0	0	0	0	0	0	0	0	0	0	0	0	0	0	0	0	0	0	0	0	0	0	0
F14	0	0	0	0	0	0	0	0	0	0	0	0	0	0	0	0	0	0	0	0	0	0	0	0	0	0	0	0	0	0	0	0
F15	0	0	0	0	0	0	0	0	0	0	0	0	0	0	0	0	0	0	0	0	0	0	0	0	0	0	0	0	0	0	0	0
F16	0	0	0	0	0	0	0	0	0	0	0	0	0	0	0	0	0	0	0	0	0	0	0	0	0	0	0	0	0	0	0	0
F17	0	0	0	0	0	0	0	0	0	0	0	0	0	0	0	0	0	0	0	0	0	0	0	0	0	0	0	0	0	0	0	0
F18	0	0	0	0	0	0	0	0	0	0	0	0	0	0	0	0	0	0	0	0	0	0	0	0	0	0	0	0	0	0	0	0
F19	0	0	0	0	0	0	0	0	0	0	0	0	0	0	0	0	0	0	0	0	0	0	0	0	0	0	0	0	0	0	0	0
F20	0	0	0	0	0	0	0	0	0	0	0	0	0	0	0	0	0	0	0	0	0	0	0	0	0	0	0	0	0	0	0	0
F21	0	0	0	0	0	0	0	0	0	0	0	0	0	0	0	0	0	0	0	0	0	0	0	0	0	0	0	0	0	0	0	0
F22	0	0	0	0	0	0	0	0	0	0	0	0	0	0	0	0	0	0	0	0	0	0	0	0	0	0	0	0	0	0	0	0
F23	0	0	0	0	0	0	0	0	0	0	0	0	0	0	0	0	0	0	0	0	0	0	0	0	0	0	0	0	0	0	0	0
F24	0	0	0	0	0	0	0	0	0	0	0	0	0	0	0	0	0	0	0	0	0	0	0	0	0	0	0	0	0	0	0	0
G01	0	0	0	0	0	0	0	0	0	0	0	0	0	0	0	0	0	0	0	0	0	0	0	0	0	0	0	0	0	0	0	0
G02	629.75	631.375	628.125	627.625	626.875	628.625	626.25	627.125	628.125	626	630	629.625	632.5	628.625	625.5	628.75	624.25	630.875	629.625	632.875	627.375	625.375	628.75	631	628.625	628.375	625.875	629.25	629.25	628	630.375	626.875
G03	627	631.75	628.75	644.5	638.375	630.625	633.125	638.375	627.125	633.5	634.875	627.625	628.625	635.875	637.25	634.625	627.375	636.5	637.25	632.75	636	633.875	631.375	641.875	637.5	630.375	630.125	633.875	637.625	634	624.875	640
G04	630	622.25	618.875	621.625	627.5	627.875	623.125	624.625	629.375	621.75	629.5	622.625	626.5	620.75	621.375	621.75	622.375	623.875	620	619.375	623	623.125	629.125	621.125	622.125	627.125	622.375	618.75	627	618.375	622.125	622.25
G05	0	0	0	0	0	0	0	0	0	0	0	0	0	0	0	0	0	0	0	0	0	0	0	0	0	0	0	0	0	0	0	0
G06	654.375	663.5	663	663.625	661	664.25	660.5	659.375	662.125	665.125	658.375	662.875	667.75	658.75	661	664	662.25	666.125	667.125	665.5	662.625	663.375	668.5	667.5	663	662.625	661.625	664.375	663.25	661.75	665.5	661.75
G07	0	0	0	0	0	0	0	0	0	0	0	0	0	0	0	0	0	0	0	0	0	0	0	0	0	0	0	0	0	0	0	0
G08	657.25	653.375	652.125	658	654.25	649.625	657	650.875	650.75	659.375	654.625	653.875	650.75	658.375	651.75	655	660.875	650.625	651.25	653.625	654.375	656.625	656.5	659.125	653.75	653.75	655.125	654.75	655.875	651.875	661	646.25
G09	619.875	610.75	619.5	623	614.25	626	626.75	618.375	623.125	626.875	619.625	618.375	619.75	619.375	620.125	620.5	620.875	624.125	625.375	624.625	615.5	621.25	629	626.625	627.625	621.25	619.375	623	623	614.75	618.625	621.125
G10	637	646.375	638.5	643.875	637.625	631.25	640	632.5	646.75	638.875	640	634.875	641	636.625	639.875	638.25	636	638.875	640.625	632.375	640.5	641	636.5	634.75	638	638.625	640	635.25	635.5	639.125	637.625	637.625
G11	640.375	630.875	630.875	629	634.875	638.125	633	635.75	629.875	638.5	639.25	638.25	628.125	640.75	636.625	644.375	639.375	637.125	636.875	637.75	633.625	639.375	641	636.625	635.125	641.375	638.625	638.5	637.5	636.75	641.125	637.875
G12	637.125	637.875	635.375	633.375	639.125	638.25	634.5	636.75	629	639.25	638	628.375	642.375	637.5	632.875	638.5	633.375	633.875	641	639.125	637	639.375	637.625	636	634.5	640.5	640.625	639.5	631.375	632.25	639.375	625.875
G13	0	0	0	0	0	0	0	0	0	0	0	0	0	0	0	0	0	0	0	0	0	0	0	0	0	0	0	0	0	0	0	0
G14	0	0	0	0	0	0	0	0	0	0	0	0	0	0	0	0	0	0	0	0	0	0	0	0	0	0	0	0	0	0	0	0
G15	0	0	0	0	0	0	0	0	0	0	0	0	0	0	0	0	0	0	0	0	0	0	0	0	0	0	0	0	0	0	0	0
G16	0	0	0	0	0	0	0	0	0	0	0	0	0	0	0	0	0	0	0	0	0	0	0	0	0	0	0	0	0	0	0	0
G17	0	0	0	0	0	0	0	0	0	0	0	0	0	0	0	0	0	0	0	0	0	0	0	0	0	0	0	0	0	0	0	0
G18	0	0	0	0	0	0	0	0	0	0	0	0	0	0	0	0	0	0	0	0	0	0	0	0	0	0	0	0	0	0	0	0
G19	0	0	0	0	0	0	0	0	0	0	0	0	0	0	0	0	0	0	0	0	0	0	0	0	0	0	0	0	0	0	0	0
G20	0	0	0	0	0	0	0	0	0	0	0	0	0	0	0	0	0	0	0	0	0	0	0	0	0	0	0	0	0	0	0	0
G21	0	0	0	0	0	0	0	0	0	0	0	0	0	0	0	0	0	0	0	0	0	0	0	0	0	0	0	0	0	0	0	0
G22	0	0	0	0	0	0	0	0	0	0	0	0	0	0	0	0	0	0	0	0	0	0	0	0	0	0	0	0	0	0	0	0
G23	0	0	0	0	0	0	0	0	0	0	0	0	0	0	0	0	0	0	0	0	0	0	0	0	0	0	0	0	0	0	0	0
G24	0	0	0	0	0	0	0	0	0	0	0	0	0	0	0	0	0	0	0	0	0	0	0	0	0	0	0	0	0	0	0	0
H01	0	0	0	0	0	0	0	0	0	0	0	0	0	0	0	0	0	0	0	0	0	0	0	0	0	0	0	0	0	0	0	0
H02	606.5	604.875	602.75	604.375	611.25	606.625	599.125	605.375	603.25	613.875	601.625	606.375	605.375	605.5	605.5	608.625	606	604.375	605.25	606.125	602.875	609.625	611.25	609	603	603.375	600.625	604.75	605.875	604	609.25	611.625
H03	0	0	0	0	0	0	0	0	0	0	0	0	0	0	0	0	0	0	0	0	0	0	0	0	0	0	0	0	0	0	0	0
H04	0	0	0	0	0	0	0	0	0	0	0	0	0	0	0	0	0	0	0	0	0	0	0	0	0	0	0	0	0	0	0	0
H05	646.25	651.875	643.875	647	646	647.25	645.5	642.5	644.875	640.625	641.25	646.625	640.75	642.375	644.125	646	638.625	646.125	647.375	643.75	640.625	645.125	645.375	639.375	641.125	645.625	648.25	643.125	643.75	642.125	646.375	637
H06	0	0	0	0	0	0	0	0	0	0	0	0	0	0	0	0	0	0	0	0	0	0	0	0	0	0	0	0	0	0	0	0
H07	658.375	650.75	649.625	646.375	650.25	653.5	654	649.75	647.75	640.5	653.875	651.875	650.125	648.625	652.25	656.625	660.75	653.625	653.375	649.375	650.25	647.125	648.875	650	648.25	656.125	653.125	646.375	649.125	650.625	650.375	651
H08	652.625	648.125	645.875	645.125	644.75	649.875	646.25	642.875	649.375	645	649	654.25	648.5	653.125	648.125	649.625	646.875	647.75	651.875	659.5	651	649.125	650.625	651.375	656.125	655.125	658	646	652.375	648.75	649.25	646.25
H09	0	0	0	0	0	0	0	0	0	0	0	0	0	0	0	0	0	0	0	0	0	0	0	0	0	0	0	0	0	0	0	0
H10	638.375	633.75	644.75	640.875	639.5	639.75	634.875	637.25	636	635.375	636.25	641.25	634.25	639.375	639.375	641.875	643.875	642.125	639.375	641.25	640.75	644.75	640.625	638.125	644.375	645.25	646	643.25	640.625	638.75	638.875	644.25
H11	636.875	638.375	641.125	636.75	634.75	633.5	638.5	638.125	639.375	638	645.125	635.875	641	636.25	630.25	634	641.875	639.125	636	635.25	640	636.75	641.25	630.5	637.25	634.375	635.5	635.375	633.125	630.375	636.5	635.625
H12	628.625	629.875	626.125	631.25	626.375	628	631.25	627.125	628.25	625.5	629.75	632.875	628.25	626.625	629.25	626.5	630.5	631.5	631	630.875	620.875	630.75	625.5	632.75	630.125	631.625	632.625	631	625.625	629	630.625	633
H13	0	0	0	0	0	0	0	0	0	0	0	0	0	0	0	0	0	0	0	0	0	0	0	0	0	0	0	0	0	0	0	0
H14	0	0	0	0	0	0	0	0	0	0	0	0	0	0	0	0	0	0	0	0	0	0	0	0	0	0	0	0	0	0	0	0
H15	0	0	0	0	0	0	0	0	0	0	0	0	0	0	0	0	0	0	0	0	0	0	0	0	0	0	0	0	0	0	0	0
H16	0	0	0	0	0	0	0	0	0	0	0	0	0	0	0	0	0	0	0	0	0	0	0	0	0	0	0	0	0	0	0	0
H17	0	0	0	0	0	0	0	0	0	0	0	0	0	0	0	0	0	0	0	0	0	0	0	0	0	0	0	0	0	0	0	0
H18	0	0	0	0	0	0	0	0	0	0	0	0	0	0	0	0	0	0	0	0	0	0	0	0	0	0	0	0	0	0	0	0
H19	0	0	0	0	0	0	0	0	0	0	0	0	0	0	0	0	0	0	0	0	0	0	0	0	0	0	0	0	0	0	0	0
H20	0	0	0	0	0	0	0	0	0	0	0	0	0	0	0	0	0	0	0	0	0	0	0	0	0	0	0	0	0	0	0	0
H21	0	0	0	0	0	0	0	0	0	0	0	0	0	0	0	0	0	0	0	0	0	0	0	0	0	0	0	0	0	0	0	0
H22	0	0	0	0	0	0	0	0	0	0	0	0	0	0	0	0	0	0	0	0	0	0	0	0	0	0	0	0	0	0	0	0
H23	0	0	0	0	0	0	0	0	0	0	0	0	0	0	0	0	0	0	0	0	0	0	0	0	0	0	0	0	0	0	0	0
H24	0	0	0	0	0	0	0	0	0	0	0	0	0	0	0	0	0	0	0	0	0	0	0	0	0	0	0	0	0	0	0	0
I01	655.25	656.25	652.5	653.5	653	656.875	647	656.125	654.875	658.875	649.75	655.625	655.25	655.125	653.625	653.125	649.875	659.625	656.625	645.625	643.125	652.375	655.25	654.75	653.75	654.125	652.625	655.25	655.5	655	655.125	651.375
I02	632.75	633.75	630	634.625	634.875	640.625	634.875	638.625	639.5	642.75	644.625	639.625	644.875	643.125	643.125	638.875	642.625	641.875	644.5	636.75	644.5	639.75	646.125	640.75	637.75	636.75	647	642.75	635.25	641.375	638.625	646.75
I03	574.625	575.125	570	572.375	575.75	575.375	574.25	568.125	571.25	572.75	572.75	578.25	574.25	574.375	575.5	577.875	575.875	573.5	579.75	579.5	578.875	571.5	582.25	576.625	573.5	570.5	577.75	578.375	574	582.5	574.125	571.5
I04	664	655.625	661.125	658.25	657.25	658.25	654.25	656	659.125	661.25	662	663.5	653.875	661.25	654.25	651.375	669	658.5	655.5	656.125	661.75	661.875	659.5	657.375	655.625	664.125	660.625	656.25	661.625	657	667.125	664.625
I05	587.875	583.75	589.5	590.625	589.625	588.875	585.875	588.625	589	590.125	585.375	586.75	593.875	588.625	590	586	589	591.25	589.875	598.75	586.25	587.625	588.125	589.5	592.625	587.875	594.375	590.625	590	585.75	593.625	586.75
I06	658.125	662.5	656.875	656.25	658.875	658.25	663	659.375	658.75	659.125	667.625	659.5	662	662.875	658.375	657.25	650.75	654.875	657.125	656.375	659.5	662.25	658.5	660.5	658.375	664.875	653.875	652.125	657.5	658.875	656.75	659.875
I07	654.5	659.25	662.5	659.625	658.875	659.625	655.375	658.875	659	653.25	659	662	659.625	657.5	657.625	665.125	658.375	659	657	662.625	661.25	655.375	660.875	660.875	660.5	654.875	659.75	662.375	661.25	655.5	659.5	655.125
I08	655.75	656.75	663	656.25	660.25	658.625	657.125	661.5	660.75	660.25	666.375	654.125	656.875	657.375	655	662.875	653.75	654	658.875	661	654.125	661.125	651.125	660.875	665.875	650.625	657.5	659.125	660.125	656.25	656.75	655
I09	635.25	630.125	635.625	637.5	645.625	639.125	637.375	640.25	634	637.625	638.875	636.875	634.125	638	637.375	642.75	640.375	636	635.5	635.5	645.75	635	635.375	642.25	640.875	636.5	643.75	645.625	641.875	638.125	641	633.25
I10	641.25	641.125	648.5	645.5	640.125	639.25	641.25	634.375	643.375	643.375	639.5	647.25	645.5	649	645.375	644.25	642.25	646	642	644.375	646.875	645.125	641	641.625	649.875	644.75	636.75	641.125	645.75	646.875	642.625	642.625
I11	648.125	645.875	649.125	645.375	657.875	653.625	652.125	652	643.625	649	647	649.625	649	648.125	652.625	655.875	653.625	648.25	649.375	650.875	646.625	651.375	649.125	654.625	650.375	644	649.875	649.375	643.375	647.375	653.125	649.625
I12	640.25	649.625	638.5	643.75	645.75	643.875	641	641.125	643.75	639.625	643.5	643.25	642.875	645.25	645.125	641.875	644.125	642	644	644.5	643.25	640.25	640.25	642.75	642.5	645	643.25	645.75	642.875	641.125	640.25	642
I13	0	0	0	0	0	0	0	0	0	0	0	0	0	0	0	0	0	0	0	0	0	0	0	0	0	0	0	0	0	0	0	0
I14	0	0	0	0	0	0	0	0	0	0	0	0	0	0	0	0	0	0	0	0	0	0	0	0	0	0	0	0	0	0	0	0
I15	0	0	0	0	0	0	0	0	0	0	0	0	0	0	0	0	0	0	0	0	0	0	0	0	0	0	0	0	0	0	0	0
I16	0	0	0	0	0	0	0	0	0	0	0	0	0	0	0	0	0	0	0	0	0	0	0	0	0	0	0	0	0	0	0	0
I17	0	0	0	0	0	0	0	0	0	0	0	0	0	0	0	0	0	0	0	0	0	0	0	0	0	0	0	0	0	0	0	0
I18	0	0	0	0	0	0	0	0	0	0	0	0	0	0	0	0	0	0	0	0	0	0	0	0	0	0	0	0	0	0	0	0
I19	0	0	0	0	0	0	0	0	0	0	0	0	0	0	0	0	0	0	0	0	0	0	0	0	0	0	0	0	0	0	0	0
I20	0	0	0	0	0	0	0	0	0	0	0	0	0	0	0	0	0	0	0	0	0	0	0	0	0	0	0	0	0	0	0	0
I21	0	0	0	0	0	0	0	0	0	0	0	0	0	0	0	0	0	0	0	0	0	0	0	0	0	0	0	0	0	0	0	0
I22	0	0	0	0	0	0	0	0	0	0	0	0	0	0	0	0	0	0	0	0	0	0	0	0	0	0	0	0	0	0	0	0
I23	0	0	0	0	0	0	0	0	0	0	0	0	0	0	0	0	0	0	0	0	0	0	0	0	0	0	0	0	0	0	0	0
I24	0	0	0	0	0	0	0	0	0	0	0	0	0	0	0	0	0	0	0	0	0	0	0	0	0	0	0	0	0	0	0	0
J01	646.875	646	644.625	651.125	653.25	650.875	653.5	653	648.75	654.75	647.625	648.625	646.5	651	648.75	648.25	650.25	650.125	652.625	650.5	644.75	646.5	654	648.5	651.125	652.5	649.75	654.25	650	642.875	644.875	648.5
J02	642.5	642	650.25	643	640.75	646	645.125	643.375	652.375	647.125	650.5	643.875	645.625	647.25	648.375	652.375	649.375	644.5	648	650.125	645.375	646.875	644	649.375	655.25	647.75	650.375	644.875	647.75	650.625	648.875	645.75
J03	616	620.125	618.5	624.75	619	617.75	622	617.625	617	616.125	625.75	619.625	620.625	621	618.75	620.75	621.5	618.375	619.125	621.625	619.875	617	629.625	623	623.375	622.625	621	623	629.125	619.375	628	620.625
J04	577	571.75	574.25	575.375	573.5	573.25	573.875	573.5	579.875	574.875	579.625	579.5	577.125	572.125	577.375	569.125	576.25	574.5	575.875	571.875	574.375	578.375	581.375	576.25	575.125	581	576	579.25	576.125	576.625	567.875	577.375
J05	0	0	0	0	0	0	0	0	0	0	0	0	0	0	0	0	0	0	0	0	0	0	0	0	0	0	0	0	0	0	0	0
J06	603.875	609.75	608.5	608.5	604.625	605.75	601.625	607.25	596.875	599.375	612.875	601.375	605.25	607	609.5	600.75	614.5	605.875	612.875	607.375	620.125	614	615.875	613.75	611	613.375	605.25	604.25	608.5	610.75	611.625	615.125
J07	652	653.5	649.75	654.125	652.25	647.625	652.75	652.875	656.75	653.375	646.375	651.375	647.375	654.875	656.375	650.125	650.625	647.25	655.375	653.125	651.875	647	656.625	654.625	646.5	650.75	649.25	653.5	651.875	653.25	649.375	659.375
J08	0	0	0	0	0	0	0	0	0	0	0	0	0	0	0	0	0	0	0	0	0	0	0	0	0	0	0	0	0	0	0	0
J09	640.125	641.75	641.375	644.875	639.5	641.875	645.875	635.875	641.875	636.75	643.75	647.625	646.125	644.875	641.375	642.625	636.875	644.25	640.375	642.5	639.375	641.125	642	638.625	637.75	643.875	638.375	649.75	635.625	638.25	645.75	643.75
J10	637.375	645	645.125	638.5	636.25	639.625	634.75	643.375	638.875	638.875	642.75	642.25	639	641.125	639.625	644.5	637.5	639	641	649.75	647	644.125	640.125	637	642.5	642.75	643.5	638	643	643.25	642.25	639.5
J11	0	0	0	0	0	0	0	0	0	0	0	0	0	0	0	0	0	0	0	0	0	0	0	0	0	0	0	0	0	0	0	0
J12	0	0	0	0	0	0	0	0	0	0	0	0	0	0	0	0	0	0	0	0	0	0	0	0	0	0	0	0	0	0	0	0
J13	0	0	0	0	0	0	0	0	0	0	0	0	0	0	0	0	0	0	0	0	0	0	0	0	0	0	0	0	0	0	0	0
J14	0	0	0	0	0	0	0	0	0	0	0	0	0	0	0	0	0	0	0	0	0	0	0	0	0	0	0	0	0	0	0	0
J15	0	0	0	0	0	0	0	0	0	0	0	0	0	0	0	0	0	0	0	0	0	0	0	0	0	0	0	0	0	0	0	0
J16	0	0	0	0	0	0	0	0	0	0	0	0	0	0	0	0	0	0	0	0	0	0	0	0	0	0	0	0	0	0	0	0
J17	0	0	0	0	0	0	0	0	0	0	0	0	0	0	0	0	0	0	0	0	0	0	0	0	0	0	0	0	0	0	0	0
J18	0	0	0	0	0	0	0	0	0	0	0	0	0	0	0	0	0	0	0	0	0	0	0	0	0	0	0	0	0	0	0	0
J19	0	0	0	0	0	0	0	0	0	0	0	0	0	0	0	0	0	0	0	0	0	0	0	0	0	0	0	0	0	0	0	0
J20	0	0	0	0	0	0	0	0	0	0	0	0	0	0	0	0	0	0	0	0	0	0	0	0	0	0	0	0	0	0	0	0
J21	0	0	0	0	0	0	0	0	0	0	0	0	0	0	0	0	0	0	0	0	0	0	0	0	0	0	0	0	0	0	0	0
J22	0	0	0	0	0	0	0	0	0	0	0	0	0	0	0	0	0	0	0	0	0	0	0	0	0	0	0	0	0	0	0	0
J23	0	0	0	0	0	0	0	0	0	0	0	0	0	0	0	0	0	0	0	0	0	0	0	0	0	0	0	0	0	0	0	0
J24	0	0	0	0	0	0	0	0	0	0	0	0	0	0	0	0	0	0	0	0	0	0	0	0	0	0	0	0	0	0	0	0
K01	648	639.75	642.875	642.125	649	647.25	644.25	646.5	647.75	639.625	650.375	639.375	646.625	647.25	646.75	641.5	645.375	642.875	643.75	644.625	645.375	644	644.125	648	645.75	645.25	648.125	645.625	649.25	640.875	641.875	644.875
K02	637.5	629.25	629.875	634.875	631.125	638.125	634.125	626.375	630.625	631.875	632.875	638.625	635.25	633.125	632	627	628.375	634.125	631.625	632.75	635.75	631.625	633.125	637.25	631.75	636	630.75	631.375	628.875	633.875	627.875	634.625
K03	527.125	524.5	523.75	524.875	528.875	524.75	525.625	524.75	527.125	521.875	520.875	521.25	523.75	519.25	525.75	520.75	526.625	526.625	524	528.5	518.5	525.375	523.5	523.875	523.25	528.25	525.875	526.75	523.875	525	529	519.125
K04	618.125	630.5	633.125	624.625	617.25	622.25	618.25	620.875	624.375	627.875	626.5	622.875	625	624.75	624.25	628.125	623	628.625	628.25	628	621.5	623.75	625.625	621	628.25	623.5	630.625	626	623.375	628.625	629.875	622
K05	664	661.125	662	668.75	667.25	666.625	659.625	665.5	667.875	660	668.25	668.125	664	660.875	676	668.5	661.375	663.875	664.25	663.625	676.5	661.375	666.25	662.875	662.5	664	663.625	668.375	664.125	661.5	666.625	667.75
K06	618.75	618	615.25	622.375	622.875	627.375	622.625	630.875	621.375	621.75	626.625	620.5	621.125	617.375	626.125	622.5	620.75	622	620.125	623.25	623.625	626.125	620.875	624.875	619.375	623.125	616.625	618	619.875	620.125	618.5	618.625
K07	664	659.125	658	667.25	662.25	659.625	661.625	660.625	666	667.375	657.5	667.375	661.5	665.625	663.625	659.875	657.625	667.375	667.625	666	664.375	668.25	669	662.125	669.625	666.125	664.25	666	669.875	670.125	664.875	665.875
K08	628.25	628.5	623.75	627.875	619	624.25	621.875	620.25	631	623.875	629.75	622.125	625.625	626.375	617.375	621.625	622.625	628	620.625	623.75	622.5	624.375	617.25	623.25	623.625	622.625	622.125	627.75	628.125	632.625	633.125	628.625
K09	0	0	0	0	0	0	0	0	0	0	0	0	0	0	0	0	0	0	0	0	0	0	0	0	0	0	0	0	0	0	0	0
K10	531.75	533	534.5	543	530.75	535.625	535.875	535.875	539.5	532.625	536.75	533.25	535.625	532.375	525.875	534.125	530.125	532.625	535.375	536.375	540.875	531	542.875	534.125	535.75	531.625	534.25	531.625	534.375	534.25	534.75	543.75
K11	658.5	656.25	659.875	662.375	653.75	658	660.125	658	659.125	658.375	658.125	659.5	659.375	655.375	658.75	656.375	655.375	655.875	655.25	659	657.5	657.5	663.625	656.875	654.75	653.125	655.75	659.875	656.25	658.375	657	659.75
K12	0	0	0	0	0	0	0	0	0	0	0	0	0	0	0	0	0	0	0	0	0	0	0	0	0	0	0	0	0	0	0	0
K13	0	0	0	0	0	0	0	0	0	0	0	0	0	0	0	0	0	0	0	0	0	0	0	0	0	0	0	0	0	0	0	0
K14	0	0	0	0	0	0	0	0	0	0	0	0	0	0	0	0	0	0	0	0	0	0	0	0	0	0	0	0	0	0	0	0
K15	0	0	0	0	0	0	0	0	0	0	0	0	0	0	0	0	0	0	0	0	0	0	0	0	0	0	0	0	0	0	0	0
K16	0	0	0	0	0	0	0	0	0	0	0	0	0	0	0	0	0	0	0	0	0	0	0	0	0	0	0	0	0	0	0	0
K17	0	0	0	0	0	0	0	0	0	0	0	0	0	0	0	0	0	0	0	0	0	0	0	0	0	0	0	0	0	0	0	0
K18	0	0	0	0	0	0	0	0	0	0	0	0	0	0	0	0	0	0	0	0	0	0	0	0	0	0	0	0	0	0	0	0
K19	0	0	0	0	0	0	0	0	0	0	0	0	0	0	0	0	0	0	0	0	0	0	0	0	0	0	0	0	0	0	0	0
K20	0	0	0	0	0	0	0	0	0	0	0	0	0	0	0	0	0	0	0	0	0	0	0	0	0	0	0	0	0	0	0	0
K21	0	0	0	0	0	0	0	0	0	0	0	0	0	0	0	0	0	0	0	0	0	0	0	0	0	0	0	0	0	0	0	0
K22	0	0	0	0	0	0	0	0	0	0	0	0	0	0	0	0	0	0	0	0	0	0	0	0	0	0	0	0	0	0	0	0
K23	0	0	0	0	0	0	0	0	0	0	0	0	0	0	0	0	0	0	0	0	0	0	0	0	0	0	0	0	0	0	0	0
K24	0	0	0	0	0	0	0	0	0	0	0	0	0	0	0	0	0	0	0	0	0	0	0	0	0	0	0	0	0	0	0	0
L01	0	0	0	0	0	0	0	0	0	0	0	0	0	0	0	0	0	0	0	0	0	0	0	0	0	0	0	0	0	0	0	0
L02	656.375	654.375	654.625	650	653.75	656.625	656.625	649.375	654	648.375	656.25	656.875	658.375	655	661.125	653.5	656.5	655.625	660.375	659.375	652	654	654	654	654.5	653.5	650.75	656	658.75	645.875	654.875	658.625
L03	0	0	0	0	0	0	0	0	0	0	0	0	0	0	0	0	0	0	0	0	0	0	0	0	0	0	0	0	0	0	0	0
L04	643.625	640.75	640.25	637.125	641.5	646.25	645.875	640.75	635	639.625	645.875	640.375	634.625	641.125	641.125	641.5	641.875	650.125	642.375	636.375	643	642.375	640.5	641.125	629	641.375	646.625	642	642.5	641.25	640.875	645.875
L05	0	0	0	0	0	0	0	0	0	0	0	0	0	0	0	0	0	0	0	0	0	0	0	0	0	0	0	0	0	0	0	0
L06	672.25	669.125	674.75	670.625	669.125	670.75	672.5	668.75	671.125	668.5	668.25	665.875	660.875	670.75	674.75	664.375	663.75	670	672.25	663.75	672.625	673.375	663	670.5	669.25	674.125	671	674.75	670.25	669.375	672.875	673.875
L07	644.5	643.875	636	651.5	645.125	643.625	649.125	642.625	645.125	644.125	646.375	644.375	646.625	649.375	644.25	646.625	648.375	652.75	645.875	644	650.125	645.5	646.875	650	642.625	648.625	657	655.75	654.875	656.25	649.125	643.625
L08	622.5	633.5	630.5	635.75	627.875	626.5	625.75	633.25	633	629.25	630.5	630.5	634	629.625	632.625	628.75	622.5	627.25	634.25	637.5	635.875	623.625	631.125	628.5	637.625	635.5	634.625	630.25	626.125	630	624.75	629
L09	662.25	663.625	658.25	656.125	670.5	666.25	663.25	666.375	673.125	664.75	671.625	665.875	662.125	665.625	664.375	662	660	665.5	661.625	663.375	664.5	666.5	665.25	667.125	664.5	664.25	676.75	666.75	665.75	662.25	662.625	665.875
L10	0	0	0	0	0	0	0	0	0	0	0	0	0	0	0	0	0	0	0	0	0	0	0	0	0	0	0	0	0	0	0	0
L11	563.625	566	566.5	563.375	565.75	564.625	561.75	565	567.625	567.75	574.75	566.625	571	562.25	567.75	564.875	565.75	567.875	568	572.375	565.125	566.375	564.5	564.375	571	565.875	568.375	568.75	567.25	569.25	564.5	569
L12	670.625	671.25	671	665.875	663.375	665.125	668.625	665.5	667.5	666.5	664.875	665.375	673.375	665.75	668.875	663.125	670.375	655.75	672.625	667	661.25	664	669.125	671.125	666.25	668.5	667.875	665.75	668.5	661.75	670.125	665.625
L13	0	0	0	0	0	0	0	0	0	0	0	0	0	0	0	0	0	0	0	0	0	0	0	0	0	0	0	0	0	0	0	0
L14	0	0	0	0	0	0	0	0	0	0	0	0	0	0	0	0	0	0	0	0	0	0	0	0	0	0	0	0	0	0	0	0
L15	0	0	0	0	0	0	0	0	0	0	0	0	0	0	0	0	0	0	0	0	0	0	0	0	0	0	0	0	0	0	0	0
L16	0	0	0	0	0	0	0	0	0	0	0	0	0	0	0	0	0	0	0	0	0	0	0	0	0	0	0	0	0	0	0	0
L17	0	0	0	0	0	0	0	0	0	0	0	0	0	0	0	0	0	0	0	0	0	0	0	0	0	0	0	0	0	0	0	0
L18	0	0	0	0	0	0	0	0	0	0	0	0	0	0	0	0	0	0	0	0	0	0	0	0	0	0	0	0	0	0	0	0
L19	0	0	0	0	0	0	0	0	0	0	0	0	0	0	0	0	0	0	0	0	0	0	0	0	0	0	0	0	0	0	0	0
L20	0	0	0	0	0	0	0	0	0	0	0	0	0	0	0	0	0	0	0	0	0	0	0	0	0	0	0	0	0	0	0	0
L21	0	0	0	0	0	0	0	0	0	0	0	0	0	0	0	0	0	0	0	0	0	0	0	0	0	0	0	0	0	0	0	0
L22	0	0	0	0	0	0	0	0	0	0	0	0	0	0	0	0	0	0	0	0	0	0	0	0	0	0	0	0	0	0	0	0
L23	0	0	0	0	0	0	0	0	0	0	0	0	0	0	0	0	0	0	0	0	0	0	0	0	0	0	0	0	0	0	0	0
L24	0	0	0	0	0	0	0	0	0	0	0	0	0	0	0	0	0	0	0	0	0	0	0	0	0	0	0	0	0	0	0	0
M01	0	0	0	0	0	0	0	0	0	0	0	0	0	0	0	0	0	0	0	0	0	0	0	0	0	0	0	0	0	0	0	0
M02	0	0	0	0	0	0	0	0	0	0	0	0	0	0	0	0	0	0	0	0	0	0	0	0	0	0	0	0	0	0	0	0
M03	643.875	643.375	646.125	649.5	646.125	644.5	645.625	646	648.5	642	644.25	640.375	649.375	644	644.25	645.375	647.25	649.125	647.625	644.125	652.375	650.75	643.625	648.25	645.75	639.375	647.5	644.125	644.25	646.5	649.5	648.5
M04	587.875	594.25	584.5	584.875	590.125	587.5	588.875	593.25	592.25	586.375	593.5	589.625	592.25	589.375	596.375	589.25	590.875	584.5	594.25	592.25	591.375	588.75	592.625	597.625	591	597	588.25	597	589.125	590.25	586.875	595.125
M05	0	0	0	0	0	0	0	0	0	0	0	0	0	0	0	0	0	0	0	0	0	0	0	0	0	0	0	0	0	0	0	0
M06	621.875	616.375	615.875	615.75	617.875	619.25	620.25	616.375	614.75	623.75	619.75	620.875	621	618.75	613.625	626.5	619.25	617.125	614.375	616.625	617.125	625.375	624	620.875	607.5	620.875	624.875	610.5	622.75	614	616.5	619.625
M07	0	0	0	0	0	0	0	0	0	0	0	0	0	0	0	0	0	0	0	0	0	0	0	0	0	0	0	0	0	0	0	0
M08	0	0	0	0	0	0	0	0	0	0	0	0	0	0	0	0	0	0	0	0	0	0	0	0	0	0	0	0	0	0	0	0
M09	543.25	542.5	542.5	548	548	542.75	545.625	543	538.25	544.75	550.375	542.75	545.5	543.5	544	545.75	542.625	545.375	544.25	544.25	545.875	546.375	552.375	544	541.375	549.5	543.625	542.5	540.875	547.875	548	550.125
M10	646.375	645.125	648.875	642.125	644.375	644.625	644.25	647.5	647.75	642.875	643.625	648.375	647.875	651.5	645.375	645.25	648.25	644.125	642.75	644.125	641.875	644.625	641.125	651.25	651.125	643.875	646.5	639.375	645.5	647.75	646.625	646.75
M11	625.375	631.875	633.5	628.75	631	629.75	627.5	629.25	630.5	625.75	633.375	626.625	633.5	627.125	626.125	630.5	633.25	627.125	630.5	631	632.625	630	631.125	631.375	632.125	625.5	627	626.375	628.125	627.375	626	631.375
M12	645.25	635.875	638.625	645.625	637.625	642.5	636.125	635.5	639.75	630.75	639.875	636.5	638.25	640.375	641.875	638	639.5	642	643.125	638.75	639.625	639.375	640.875	639.125	635.75	639.875	643.875	636.125	641	642.25	636.375	646.625
M13	0	0	0	0	0	0	0	0	0	0	0	0	0	0	0	0	0	0	0	0	0	0	0	0	0	0	0	0	0	0	0	0
M14	0	0	0	0	0	0	0	0	0	0	0	0	0	0	0	0	0	0	0	0	0	0	0	0	0	0	0	0	0	0	0	0
M15	0	0	0	0	0	0	0	0	0	0	0	0	0	0	0	0	0	0	0	0	0	0	0	0	0	0	0	0	0	0	0	0
M16	0	0	0	0	0	0	0	0	0	0	0	0	0	0	0	0	0	0	0	0	0	0	0	0	0	0	0	0	0	0	0	0
M17	0	0	0	0	0	0	0	0	0	0	0	0	0	0	0	0	0	0	0	0	0	0	0	0	0	0	0	0	0	0	0	0
M18	0	0	0	0	0	0	0	0	0	0	0	0	0	0	0	0	0	0	0	0	0	0	0	0	0	0	0	0	0	0	0	0
M19	0	0	0	0	0	0	0	0	0	0	0	0	0	0	0	0	0	0	0	0	0	0	0	0	0	0	0	0	0	0	0	0
M20	0	0	0	0	0	0	0	0	0	0	0	0	0	0	0	0	0	0	0	0	0	0	0	0	0	0	0	0	0	0	0	0
M21	0	0	0	0	0	0	0	0	0	0	0	0	0	0	0	0	0	0	0	0	0	0	0	0	0	0	0	0	0	0	0	0
M22	0	0	0	0	0	0	0	0	0	0	0	0	0	0	0	0	0	0	0	0	0	0	0	0	0	0	0	0	0	0	0	0
M23	0	0	0	0	0	0	0	0	0	0	0	0	0	0	0	0	0	0	0	0	0	0	0	0	0	0	0	0	0	0	0	0
M24	0	0	0	0	0	0	0	0	0	0	0	0	0	0	0	0	0	0	0	0	0	0	0	0	0	0	0	0	0	0	0	0
N01	605.125	596.625	600.5	601	599.625	600.875	599.5	592.875	600.625	601.875	595.75	597.625	605	603.375	601.5	600.25	598.375	598.25	598.375	593.375	599.5	602	595.625	603.875	594.875	598.875	597	598.25	602.5	601.5	594.875	599.25
N02	640.875	645.75	643.75	640	646	643.5	644	644.875	645	645.875	646.25	643.875	644.125	648.625	646.625	646.125	646.625	648.625	644.75	639.875	648.375	643.625	644.125	646.125	642.875	641.375	643.25	644.75	639.75	640.75	640.5	642.125
N03	633.875	640	642.5	644.25	641.75	646.25	643.625	641.875	642.125	638.625	637.5	640.75	641.75	646.625	645.75	635.375	635.75	646.75	636.375	643.5	644.5	643.375	642.25	641.125	645.875	642.625	640.875	645.75	648.875	642	640.75	644.25
N04	577.125	580.875	583.75	581	580.875	583.875	581.875	585.375	582.625	579.25	584.625	583.5	578.875	580.25	586.5	579.75	579.5	583.625	577	579.875	583	588.625	579.625	582	584.5	583.25	587	580.375	585.375	586	583.125	588.75
N05	0	0	0	0	0	0	0	0	0	0	0	0	0	0	0	0	0	0	0	0	0	0	0	0	0	0	0	0	0	0	0	0
N06	0	0	0	0	0	0	0	0	0	0	0	0	0	0	0	0	0	0	0	0	0	0	0	0	0	0	0	0	0	0	0	0
N07	651.625	653.625	649.5	651.75	656.5	653	660.625	658.375	654.5	658.5	647.25	648.625	652.25	651.25	652.875	652.5	649.75	649.75	650.375	645.5	650	650.125	649.125	652.75	658.875	652.125	649.5	650	659.625	652.5	657.75	653
N08	0	0	0	0	0	0	0	0	0	0	0	0	0	0	0	0	0	0	0	0	0	0	0	0	0	0	0	0	0	0	0	0
N09	618.125	612.875	618	611.125	611.75	618.625	612.75	620.875	616.75	613.625	614.125	616.875	608	609.125	612.375	616	620.875	614.875	615.5	614.25	610.5	610.5	609.5	619.75	613.5	614.75	614.375	609.75	618.875	608.25	613.5	611.75
N10	664.375	664	666.5	663.75	656.25	668	662.375	664.5	665.75	660.25	662.375	665.5	664.125	659.25	669	662.875	659.5	656.625	660.375	655.5	668	655.375	665.375	666.125	665.625	667	662.625	662.625	668.75	667.25	667.125	662.75
N11	679.5	681.875	684.5	684.5	689.5	681.5	680.625	681.25	686.5	687.75	686.5	679.5	676	687.25	683.375	685.875	683.625	680.5	683.75	681	679.5	686.375	685.75	683.75	679.125	678.25	690.5	681.625	690.125	689	677	688
N12	0	0	0	0	0	0	0	0	0	0	0	0	0	0	0	0	0	0	0	0	0	0	0	0	0	0	0	0	0	0	0	0
N13	0	0	0	0	0	0	0	0	0	0	0	0	0	0	0	0	0	0	0	0	0	0	0	0	0	0	0	0	0	0	0	0
N14	0	0	0	0	0	0	0	0	0	0	0	0	0	0	0	0	0	0	0	0	0	0	0	0	0	0	0	0	0	0	0	0
N15	0	0	0	0	0	0	0	0	0	0	0	0	0	0	0	0	0	0	0	0	0	0	0	0	0	0	0	0	0	0	0	0
N16	0	0	0	0	0	0	0	0	0	0	0	0	0	0	0	0	0	0	0	0	0	0	0	0	0	0	0	0	0	0	0	0
N17	0	0	0	0	0	0	0	0	0	0	0	0	0	0	0	0	0	0	0	0	0	0	0	0	0	0	0	0	0	0	0	0
N18	0	0	0	0	0	0	0	0	0	0	0	0	0	0	0	0	0	0	0	0	0	0	0	0	0	0	0	0	0	0	0	0
N19	0	0	0	0	0	0	0	0	0	0	0	0	0	0	0	0	0	0	0	0	0	0	0	0	0	0	0	0	0	0	0	0
N20	0	0	0	0	0	0	0	0	0	0	0	0	0	0	0	0	0	0	0	0	0	0	0	0	0	0	0	0	0	0	0	0
N21	0	0	0	0	0	0	0	0	0	0	0	0	0	0	0	0	0	0	0	0	0	0	0	0	0	0	0	0	0	0	0	0
N22	0	0	0	0	0	0	0	0	0	0	0	0	0	0	0	0	0	0	0	0	0	0	0	0	0	0	0	0	0	0	0	0
N23	0	0	0	0	0	0	0	0	0	0	0	0	0	0	0	0	0	0	0	0	0	0	0	0	0	0	0	0	0	0	0	0
N24	0	0	0	0	0	0	0	0	0	0	0	0	0	0	0	0	0	0	0	0	0	0	0	0	0	0	0	0	0	0	0	0
O01	656.625	663	651.75	654.625	652.625	655.75	656.5	655.75	658.5	658.375	650.75	663.25	656.25	656.5	650.875	656.625	656.125	658	653.875	651	658.375	656.25	652	653.125	655.625	650.875	658.375	656.875	656.875	659.375	654.5	655
O02	657.625	660.875	657.375	655	655	662.5	659.625	651.75	653.75	660.125	657.875	653.125	656.25	657.875	656.375	658.625	654.25	658.5	655.25	657.25	657.25	654.125	651.5	658.625	652.125	650.375	656.25	660	652.375	652.875	656	652.125
O03	592.125	596.75	600.75	593.125	598.875	598.875	601.75	595.125	592.625	591.125	602.5	599.125	592.5	600.125	602	596.375	597.25	599.5	597.5	597.5	600.25	594.875	595	601.5	599.375	602.25	597.25	596.75	597.625	596.125	593.125	597.125
O04	658	661.5	657.875	652.25	645.75	649.625	654.625	656.25	650.125	650	652.25	652.375	650	652.625	655.5	647.125	650.5	655.25	651.5	650.5	650.25	648.875	656.5	653	651.5	652.125	660	657.375	652.625	646.875	657.75	651.625
O05	655.125	642.75	650.75	646.125	655.25	648.5	649.875	646.25	657.875	656.875	654.125	653.25	656	647.375	652.25	654.625	654.25	649.375	658.125	658.875	660.875	659	653.125	651.5	651.125	655.5	659.5	652.375	648	650.375	644.875	650.125
O06	0	0	0	0	0	0	0	0	0	0	0	0	0	0	0	0	0	0	0	0	0	0	0	0	0	0	0	0	0	0	0	0
O07	672.375	673.75	674.5	673.75	671.125	682	679.5	674.375	677.75	672.375	675.75	680	679.625	678.625	671.625	679.625	673	684.75	677.125	681.125	677.75	683.5	672.125	678.5	680.5	680.75	675.375	677.5	679.25	679.625	676.25	678.25
O08	0	0	0	0	0	0	0	0	0	0	0	0	0	0	0	0	0	0	0	0	0	0	0	0	0	0	0	0	0	0	0	0
O09	661.125	663.75	666.125	667.875	660.25	658.875	665.625	660.25	665.25	657	662.75	661	655.875	664.125	666.75	663.125	657.75	669	664.75	658.875	665.625	659.375	668.75	670.375	661.625	663.625	654.875	660.75	663	663.25	668.75	660.625
O10	654.625	640.5	649.75	648.75	651.875	645.375	644.375	643.75	640.375	645.75	657	646.125	644	648.125	644.375	651.5	647	651.875	641	647.5	648.25	646.5	647.375	638.375	648.125	643.25	649.5	643.875	641.75	649.125	645.75	650.125
O11	0	0	0	0	0	0	0	0	0	0	0	0	0	0	0	0	0	0	0	0	0	0	0	0	0	0	0	0	0	0	0	0
O12	0	0	0	0	0	0	0	0	0	0	0	0	0	0	0	0	0	0	0	0	0	0	0	0	0	0	0	0	0	0	0	0
O13	0	0	0	0	0	0	0	0	0	0	0	0	0	0	0	0	0	0	0	0	0	0	0	0	0	0	0	0	0	0	0	0
O14	0	0	0	0	0	0	0	0	0	0	0	0	0	0	0	0	0	0	0	0	0	0	0	0	0	0	0	0	0	0	0	0
O15	0	0	0	0	0	0	0	0	0	0	0	0	0	0	0	0	0	0	0	0	0	0	0	0	0	0	0	0	0	0	0	0
O16	0	0	0	0	0	0	0	0	0	0	0	0	0	0	0	0	0	0	0	0	0	0	0	0	0	0	0	0	0	0	0	0
O17	0	0	0	0	0	0	0	0	0	0	0	0	0	0	0	0	0	0	0	0	0	0	0	0	0	0	0	0	0	0	0	0
O18	0	0	0	0	0	0	0	0	0	0	0	0	0	0	0	0	0	0	0	0	0	0	0	0	0	0	0	0	0	0	0	0
O19	0	0	0	0	0	0	0	0	0	0	0	0	0	0	0	0	0	0	0	0	0	0	0	0	0	0	0	0	0	0	0	0
O20	0	0	0	0	0	0	0	0	0	0	0	0	0	0	0	0	0	0	0	0	0	0	0	0	0	0	0	0	0	0	0	0
O21	0	0	0	0	0	0	0	0	0	0	0	0	0	0	0	0	0	0	0	0	0	0	0	0	0	0	0	0	0	0	0	0
O22	0	0	0	0	0	0	0	0	0	0	0	0	0	0	0	0	0	0	0	0	0	0	0	0	0	0	0	0	0	0	0	0
O23	0	0	0	0	0	0	0	0	0	0	0	0	0	0	0	0	0	0	0	0	0	0	0	0	0	0	0	0	0	0	0	0
O24	0	0	0	0	0	0	0	0	0	0	0	0	0	0	0	0	0	0	0	0	0	0	0	0	0	0	0	0	0	0	0	0
P01	0	0	0	0	0	0	0	0	0	0	0	0	0	0	0	0	0	0	0	0	0	0	0	0	0	0	0	0	0	0	0	0
P02	0	0	0	0	0	0	0	0	0	0	0	0	0	0	0	0	0	0	0	0	0	0	0	0	0	0	0	0	0	0	0	0
P03	634.25	636.625	636.5	637.5	638.625	636.75	640.625	641.625	634.75	640.5	640.25	636.125	639.125	634.875	638	639.625	638.875	641.25	635	636.375	637	637.875	636.125	636.5	638	638.875	645.125	636	630.125	639.125	639.375	640.25
P04	604	595.625	595.25	600.125	596.25	600.125	604.75	602.5	605.75	601.5	599.5	595.375	594.375	598.125	602.625	601	601.75	599	601.25	596.25	598	601.75	598.25	601.125	603.25	605.125	595.125	599.625	597	604.625	596.875	597.625
P05	569.25	564.75	570.625	567.875	566	570.625	571	568.875	575.625	564.5	571.5	574.125	572.375	565.125	573.375	571.375	567.25	570.125	568	572.875	565.875	572.5	576.25	570.875	570.25	566.125	576.25	566.5	567.375	568.75	570.125	565.125
P06	678.75	672.375	674	679.75	674	675.75	670.625	678.25	672	669.375	672.75	673.375	670.875	672	674.875	670.75	675.875	671.625	679.5	676.25	675.625	673.75	671.75	670.375	674.5	674.875	674.875	670	669.75	677.25	675.625	672.875
P07	0	0	0	0	0	0	0	0	0	0	0	0	0	0	0	0	0	0	0	0	0	0	0	0	0	0	0	0	0	0	0	0
P08	624.375	627.875	628.5	627.5	621.875	621.125	625.25	626.375	628.625	624.75	622	619.625	622.75	628.125	624.375	629.5	622	625.5	624.5	635	631.625	621.875	627.75	624.625	624	625.625	621.125	624.875	625.25	632.375	625.625	618.875
P09	691.25	690.625	685	687.125	685.25	679.5	689.375	681.625	684.625	681.875	692.625	689.75	681.25	690.875	687.75	689	687.625	691	682.125	689.25	687	692.625	683.5	687.625	684.5	685.25	690.5	681.625	688.625	686.625	690.625	687.75
P10	708.375	700.75	704.5	701	698.125	706	697.5	704.5	700.5	705.5	696.625	690.125	704.5	699.875	699.875	689.125	701	697	703.125	703.125	697.75	701.75	705	702.875	699.875	701.125	701.875	703.125	702.125	703	694.5	704.75
P11	0	0	0	0	0	0	0	0	0	0	0	0	0	0	0	0	0	0	0	0	0	0	0	0	0	0	0	0	0	0	0	0
P12	677.5	677.25	680	681.75	681	678	679	684.25	677.625	677	674.75	683.75	679.625	682.125	683.125	682.375	678.5	682.125	680.125	678.25	680.375	684.375	679.5	679.875	677.75	680.625	682.875	685	681.875	671.375	682.625	672.375
P13	0	0	0	0	0	0	0	0	0	0	0	0	0	0	0	0	0	0	0	0	0	0	0	0	0	0	0	0	0	0	0	0
P14	0	0	0	0	0	0	0	0	0	0	0	0	0	0	0	0	0	0	0	0	0	0	0	0	0	0	0	0	0	0	0	0
P15	0	0	0	0	0	0	0	0	0	0	0	0	0	0	0	0	0	0	0	0	0	0	0	0	0	0	0	0	0	0	0	0
P16	0	0	0	0	0	0	0	0	0	0	0	0	0	0	0	0	0	0	0	0	0	0	0	0	0	0	0	0	0	0	0	0
P17	0	0	0	0	0	0	0	0	0	0	0	0	0	0	0	0	0	0	0	0	0	0	0	0	0	0	0	0	0	0	0	0
P18	0	0	0	0	0	0	0	0	0	0	0	0	0	0	0	0	0	0	0	0	0	0	0	0	0	0	0	0	0	0	0	0
P19	0	0	0	0	0	0	0	0	0	0	0	0	0	0	0	0	0	0	0	0	0	0	0	0	0	0	0	0	0	0	0	0
P20	0	0	0	0	0	0	0	0	0	0	0	0	0	0	0	0	0	0	0	0	0	0	0	0	0	0	0	0	0	0	0	0
P21	0	0	0	0	0	0	0	0	0	0	0	0	0	0	0	0	0	0	0	0	0	0	0	0	0	0	0	0	0	0	0	0
P22	0	0	0	0	0	0	0	0	0	0	0	0	0	0	0	0	0	0	0	0	0	0	0	0	0	0	0	0	0	0	0	0
P23	0	0	0	0	0	0	0	0	0	0	0	0	0	0	0	0	0	0	0	0	0	0	0	0	0	0	0	0	0	0	0	0
P24	0	0	0	0	0	0	0	0	0	0	0	0	0	0	0	0	0	0	0	0	0	0	0	0	0	0	0	0	0	0	0	0
Last Cell

## Sheet: Summary Sheet
DA Normalize				PCV Normalized
Row	Column	Max	FFT Value	Row	Column	Max	FFT Value			Row	Column	DA-Max	Treatment (µM)
A	3	9.29974	0.358423							D	1	7.02249	0
A	4	4.69728	3.22581							I	1	12.9649	0
A	8	14.3456	1.43369							J	1	15.0027	0
A	9	9.31559	4.30108							K	1	8.5	0
A	11	7.90225	1.07527							N	1	10.833	0
A	12	10.345	2.86738							O	1	18.0535	0
B	2	8.31887	3.58423							B	2	8.31887	0
B	3	7.87293	1.79211							C	2	10.7024	0
B	4	9.07332	5.73477							F	2	12.6831	0
B	6	8.21513	1.07527							G	2	4.33343	0
B	7	7.04825	3.58423							H	2	6.87472	0
B	8	9.39353	2.15054							I	2	8.90153	0
B	9	8.65486	1.79211							J	2	13.2985	0
B	10	7.6448	3.94265							K	2	8.89429	0
B	11	12.4349	4.6595							L	2	12.4553	0
C	2	10.7024	5.73477							N	2	9.96063	0
C	3	18.1047	1.07527							O	2	9.41101	0
C	5	9.72174	1.79211							A	3	9.29974	0
C	6	18.9957	2.50896							B	3	7.87293	0.05
C	7	4.14671	5.37634							C	3	18.1047	0.05
C	8	12.9736	3.58423							D	3	6.52176	0.05
C	9	8.99954	0.358423							E	3	10.0485	0.05
C	10	4.36802	1.79211							F	3	8.49039	0.05
C	11	16.1549	0.358423							G	3	15.4204	0.05
C	12	13.4547	1.79211							I	3	11.6197	0.05
D	1	7.02249	0.358423							J	3	9.51187	0.05
D	3	6.52176	4.30108							K	3	4.53193	0.05
D	4	7.5469	1.43369							M	3	9.3816	0.05
D	5	17.4297	2.15054							N	3	10.234	0.05
D	6	10.1009	0.358423							O	3	12.7394	0.05
D	7	6.66717	1.07527							P	3	11.1578	0.05
D	8	5.84137	0.716846							A	4	4.69728	0.05
D	9	15.491	3.58423							B	4	9.07332	0.05
D	10	10.9506	3.58423							D	4	7.5469	0.05
D	11	9.30764	0.358423							E	4	3.95783	0.05
D	12	24.9601	1.07527							G	4	9.45279	0.05
E	3	10.0485	3.58423							I	4	13.0069	0.05
E	4	3.95783	1.43369							J	4	5.67243	0.05
E	5	12.6292	4.6595							K	4	10.5131	0.05
E	6	6.92605	5.73477							L	4	7.25046	0.05
E	7	9.42746	1.79211							M	4	10.186	0.05
E	8	11.5972	2.50896							N	4	4.39785	0.05
E	10	13.6673	5.01792							O	4	6.21717	0.05
E	11	15.4825	0.358423							P	4	7.95307	0.05
F	2	12.6831	0.358423							C	5	9.72174	0.05
F	3	8.49039	3.58423							D	5	17.4297	0.098
F	5	13.1591	2.50896							E	5	12.6292	0.098
F	8	18.0732	3.22581							F	5	13.1591	0.098
F	9	17.196	0.358423							H	5	13.0788	0.098
F	12	26.6296	0.716846							I	5	7.19626	0.098
G	2	4.33343	3.94265							K	5	10.062	0.098
G	3	15.4204	2.15054							O	5	6.51183	0.098
G	4	9.45279	3.58423							P	5	6.65589	0.098
G	6	11.7438	3.94265							B	6	8.21513	0.098
G	8	8.36053	0.716846							C	6	18.9957	0.098
G	9	15.8798	2.15054							D	6	10.1009	0.098
G	10	5.22755	3.58423							E	6	6.92605	0.098
G	11	12.8951	2.86738							G	6	11.7438	0.098
G	12	17.8168	2.50896							I	6	14.8811	0.098
H	2	6.87472	2.15054							J	6	5.83731	0.098
H	5	13.0788	1.07527							K	6	4.93571	0.098
H	7	9.67564	4.6595							L	6	8.89213	0.098
H	8	9.14132	0.716846							M	6	13.1473	0.098
H	10	12.8538	1.43369							P	6	13.0054	0.098
H	11	6.10648	0.358423							B	7	7.04825	0.098
H	12	7.03311	2.86738							C	7	4.14671	0.195
I	1	12.9649	3.58423							D	7	6.66717	0.195
I	2	8.90153	4.30108							E	7	9.42746	0.195
I	3	11.6197	1.07527							H	7	9.67564	0.195
I	4	13.0069	0.358423							I	7	18.6493	0.195
I	5	7.19626	3.58423							J	7	16.002	0.195
I	6	14.8811	1.79211							K	7	7.30959	0.195
I	7	18.6493	3.94265							L	7	13.7085	0.195
I	8	11.7651	4.30108							N	7	11.9597	0.195
I	9	12.1617	2.50896							O	7	3.35282	0.195
I	10	3.56592	3.22581							A	8	14.3456	0.195
I	11	18.4174	1.07527							B	8	9.39353	0.195
I	12	13.4639	0.716846							C	8	12.9736	0.195
J	1	15.0027	0.358423							D	8	5.84137	0.195
J	2	13.2985	4.30108							E	8	11.5972	0.195
J	3	9.51187	0.358423							F	8	18.0732	0.195
J	4	5.67243	2.15054							G	8	8.36053	0.195
J	6	5.83731	0.358423							H	8	9.14132	0.195
J	7	16.002	2.50896							I	8	11.7651	0.195
J	9	9.10472	3.58423							K	8	6.69341	0.195
J	10	17.7135	2.86738							L	8	10.4914	0.195
K	1	8.5	5.73477							P	8	15.4874	0.195
K	2	8.89429	1.07527							A	9	9.31559	0.195
K	3	4.53193	1.79211							B	9	8.65486	0.39
K	4	10.5131	0.358423							C	9	8.99954	0.39
K	5	10.062	3.94265							D	9	15.491	0.39
K	6	4.93571	1.07527							F	9	17.196	0.39
K	7	7.30959	2.15054							G	9	15.8798	0.39
K	8	6.69341	0.716846							I	9	12.1617	0.39
K	10	14.2758	2.86738							J	9	9.10472	0.39
K	11	5.11934	4.6595							L	9	9.96837	0.39
L	2	12.4553	1.43369							M	9	9.99802	0.39
L	4	7.25046	3.58423							N	9	20.8021	0.39
L	6	8.89213	1.43369							O	9	10.8118	0.39
L	7	13.7085	0.358423							P	9	8.03662	0.39
L	8	10.4914	2.86738							B	10	7.6448	0.39
L	9	9.96837	3.58423							C	10	4.36802	0.39
L	11	13.2583	3.22581							D	10	10.9506	0.39
L	12	11.9744	4.6595							E	10	13.6673	0.39
M	3	9.3816	2.50896							G	10	5.22755	0.39
M	4	10.186	3.58423							H	10	12.8538	0.39
M	6	13.1473	5.37634							I	10	3.56592	0.39
M	9	9.99802	2.15054							J	10	17.7135	0.39
M	10	21.2475	3.58423							K	10	14.2758	0.39
M	11	3.98667	3.58423							M	10	21.2475	0.39
M	12	11.0187	5.01792							N	10	11.9762	0.39
N	1	10.833	3.58423							O	10	13.4703	0.39
N	2	9.96063	2.15054							P	10	10.8527	0.39
N	3	10.234	0.358423							A	11	7.90225	0.39
N	4	4.39785	3.58423							B	11	12.4349	0.78
N	7	11.9597	3.94265							C	11	16.1549	0.78
N	9	20.8021	5.73477							D	11	9.30764	0.78
N	10	11.9762	3.94265							E	11	15.4825	0.78
N	11	13.2768	3.94265							G	11	12.8951	0.78
O	1	18.0535	2.15054							H	11	6.10648	0.78
O	2	9.41101	4.6595							I	11	18.4174	0.78
O	3	12.7394	1.79211							K	11	5.11934	0.78
O	4	6.21717	2.86738							L	11	13.2583	0.78
O	5	6.51183	2.15054							M	11	3.98667	0.78
O	7	3.35282	1.43369							N	11	13.2768	0.78
O	9	10.8118	2.86738							A	12	10.345	0.78
O	10	13.4703	3.58423							C	12	13.4547	0.78
P	3	11.1578	2.50896							D	12	24.9601	0.78
P	4	7.95307	4.30108							F	12	26.6296	0.78
P	5	6.65589	2.86738							G	12	17.8168	0.78
P	6	13.0054	4.6595							H	12	7.03311	0.78
P	8	15.4874	2.86738							I	12	13.4639	0.78
P	9	8.03662	2.50896							L	12	11.9744	0.78
P	10	10.8527	3.94265							M	12	11.0187	0.78
P	12	24.3588	2.50896							P	12	24.3588	0.78
P	12	24.3588	2.50896							P	12	24.3588	0.78

## Sheet: David's Results
A03
Time	Data	FFT Freq	FFT Mag	FFT Complex			Max
0	77.1875	0	192.785	3084.5625			9.29974
0.09	129.125	0.358423	9.29974	-73.6401190579675+129.29551216987i
0.18	92.5	0.716846	2.93474	34.5151363191624+31.8364654584084i
0.27	78.9375	1.07527	4.43476	-23.2268551578718-67.0469835229318i
0.36	74.4375	1.43369	4.07765	64.8491499488916+7.15192779752739i
0.45	81.5625	1.79211	2.97434	47.2514280095335+5.66144509859603i
0.54	99	2.15054	7.20221	-47.3599826631751-105.053490276733i
0.63	82.625	2.50896	7.99434	-73.1963413575557-104.895741276246i
0.72	100.875	2.86738	2.66059	41.75-8.3125i
0.81	69.3125	3.22581	6.26667	-75.7775956776402-65.6594904074936i
0.9	70.25	3.58423	3.64386	-27.5001137990117-51.4084912378493i
0.99	110.625	3.94265	3.54754	-52.3689191376725+21.8921337985823i
1.08	89.3125	4.30108	4.16963	14.0258500511084-65.2230722024726i
1.17	114.312	4.6595	7.82686	-53.5004319470717-113.226350585802i
1.26	88.75	5.01792	5.34312	-50.1550398569755+69.2314644972924i
1.35	108.062	5.37634	0.416552	-4.54116567375453-4.87829272423446i
1.44	115.812	5.73477	3.55078	-56.8125
1.53	99.9375	6.09319	0.416552	-4.54116567375456+4.87829272423416i
1.62	95.75	6.45161	5.34312	-50.1550398569757-69.2314644972924i
1.71	104.188	6.81004	7.82686	-53.5004319470713+113.226350585802i
1.8	108.125	7.16846	4.16963	14.0258500511085+65.2230722024726i
1.89	80.6875	7.52688	3.54754	-52.3689191376725-21.8921337985824i
1.98	96.875	7.8853	3.64386	-27.5001137990116+51.4084912378492i
2.07	116.438	8.24373	6.26667	-75.77759567764+65.6594904074937i
2.16	114.75	8.60215	2.66059	41.75+8.3125i
2.25	115.625	8.96057	7.99434	-73.1963413575554+104.895741276246i
2.34	91.4375	9.319	7.20221	-47.3599826631749+105.053490276733i
2.43	98.125	9.67742	2.97434	47.2514280095334-5.66144509859613i
2.52	97.3125	10.0358	4.07765	64.8491499488916-7.15192779752742i
2.61	98.9375	10.3943	4.43476	-23.2268551578715+67.0469835229318i
2.7	101.5	10.7527	2.93474	34.5151363191622-31.8364654584084i
2.79	82.1875	11.1111	9.29974	-73.6401190579678-129.29551216987i
A04
Time	Data	FFT Freq	FFT Mag	FFT Complex			Max
0	32.6136	0	66.4155	1062.647768			4.69728
0.09	29.6818	0.358423	4.44986	-24.7154220226528+66.770237308964i
0.18	27.7841	0.716846	2.67598	-20.3396991875769-37.6759140045259i
0.27	40.1932	1.07527	1.06687	12.8745727389361-11.2084538892975i
0.36	28.8409	1.43369	0.0652787	0.44446884637035+0.945167398395913i
0.45	26.8864	1.79211	0.682087	9.59646676062946+5.19712244194006i
0.54	26.1477	2.15054	0.613803	-0.362032271108568-9.8141675911559i
0.63	42.8068	2.50896	2.82466	-44.8319923778543+5.71315434107568i
0.72	28.375	2.86738	2.70092	11.613646+41.6249379999999i
0.81	21.1591	3.22581	4.69728	74.299137776053-11.3197151150979i
0.9	27.0455	3.58423	2.56869	-7.93922017841539+40.3249533915943i
0.99	36.5	3.94265	1.9567	-28.5673859061066-12.8080264888559i
1.08	35.4659	4.30108	1.65131	-6.35340684637018-25.645654601604i
1.17	22.4205	4.6595	1.50048	21.7109909101573+10.2471657949398i
1.26	28.8523	5.01792	3.00348	-7.63175636289918-47.4457290217756i
1.35	38.8864	5.37634	1.43762	20.6336321208378-10.1656315321763i
1.44	27.4886	5.73477	2.49219	-39.8750640000001
1.53	36.25	6.09319	1.43762	20.6336321208378+10.1656315321762i
1.62	33.1932	6.45161	3.00348	-7.63175636289906+47.4457290217756i
1.71	45.3068	6.81004	1.50048	21.7109909101573-10.2471657949398i
1.8	29.7841	7.16846	1.65131	-6.35340684637014+25.645654601604i
1.89	46.8068	7.52688	1.9567	-28.5673859061066+12.808026488856i
1.98	44.9545	7.8853	2.56869	-7.93922017841547-40.3249533915943i
2.07	31.375	8.24373	4.69728	74.2991377760531+11.3197151150977i
2.16	40.7955	8.60215	2.70092	11.613646-41.6249379999999i
2.25	45.8864	8.96057	2.82466	-44.8319923778543-5.71315434107551i
2.34	30.2727	9.319	0.613803	-0.362032271108549+9.81416759115588i
2.43	29.3864	9.67742	0.682087	9.5964667606295-5.19712244194006i
2.52	38.1364	10.0358	0.0652787	0.444468846370351-0.94516739839591i
2.61	25.7273	10.3943	1.06687	12.8745727389362+11.2084538892975i
2.7	31.6364	10.7527	2.67598	-20.3396991875768+37.675914004526i
2.79	31.9886	11.1111	4.44986	-24.7154220226529-66.7702373089639i
A08
Time	Data	FFT Freq	FFT Mag	FFT Complex			Max
0	83.5555	0	76.5599	1224.958374			14.3456
0.09	20.9722	0.358423	10.6462	153.390636004708-74.0739833685651i
0.18	20.3472	0.716846	2.55549	-13.1703470069304+38.7086364487056i
0.27	22.6389	1.07527	11.2376	37.3550604654233+175.878096539886i
0.36	38.125	1.43369	14.3456	180.424948728562+141.883575731772i
0.45	21.875	1.79211	4.17135	64.195232466979+18.2595976520016i
0.54	81.8889	2.15054	7.41319	70.3055916620731+95.5285608195088i
0.63	53.875	2.50896	2.4094	10.4250586951851+37.1140658883758i
0.72	54.8472	2.86738	5.28351	82.1666260000001+19.8749999999999i
0.81	62.4028	3.22581	9.38427	-28.1003473316792+147.49540411164i
0.9	51.4722	3.58423	9.28066	96.7936898721319+112.607464817139i
0.99	1.97223	3.94265	5.94832	-27.9086777145081-90.9891035468584i
1.08	31.9861	4.30108	1.58935	-18.8415747285615+17.0780337317724i
1.17	31.9167	4.6595	6.102	-94.4940759436884-24.5533724537297i
1.26	16.8333	5.01792	5.63775	12.9599814727259-89.2681235536635i
1.35	33.75	5.37634	8.07241	118.02578535758+52.4580830599444i
1.44	54.4445	5.73477	10.1102	161.763794
1.53	20.6528	6.09319	8.07241	118.02578535758-52.4580830599446i
1.62	15.8611	6.45161	5.63775	12.959981472726+89.2681235536637i
1.71	32.2361	6.81004	6.102	-94.4940759436883+24.5533724537301i
1.8	20.4861	7.16846	1.58935	-18.8415747285617-17.0780337317722i
1.89	52.5139	7.52688	5.94832	-27.9086777145078+90.9891035468587i
1.98	15.0972	7.8853	9.28066	96.7936898721317-112.60746481714i
2.07	29.3889	8.24373	9.38427	-28.1003473316798-147.49540411164i
2.16	41.4305	8.60215	5.28351	82.1666260000001-19.8749999999999i
2.25	31.0278	8.96057	2.4094	10.4250586951849-37.1140658883757i
2.34	33.9167	9.319	7.41319	70.3055916620729-95.5285608195088i
2.43	17.6945	9.67742	4.17135	64.1952324669788-18.2595976520019i
2.52	62.8889	10.0358	14.3456	180.424948728561-141.883575731772i
2.61	14.5	10.3943	11.2376	37.3550604654226-175.878096539886i
2.7	70.1805	10.7527	2.55549	-13.1703470069304-38.7086364487057i
2.79	84.1805	11.1111	10.6462	153.390636004708+74.0739833685645i
A09
Time	Data	FFT Freq	FFT Mag	FFT Complex			Max
0	94.5417	0	173.211	2771.374969			9.31559
0.09	84.1667	0.358423	9.23199	111.832800467556+96.4998488381991i
0.18	101.5	0.716846	6.61783	48.7447009517392-93.9981157987851i
0.27	88.3333	1.07527	8.16052	-123.349933674015-42.8122783869452i
0.36	88.5833	1.43369	2.22646	13.1804523602465+33.0952844196594i
0.45	101.708	1.79211	9.3134	84.2663817386691+122.900317525867i
0.54	116.167	2.15054	6.59334	4.55800799844803-105.395001489248i
0.63	88.7917	2.50896	3.21351	37.5030920836505-35.1729813541528i
0.72	75.2917	2.86738	9.28818	-119.416655+88.458312i
0.81	22.125	3.22581	3.78345	8.000085024533+60.0041658860214i
0.9	83.9167	3.58423	5.56622	23.0294828759702-86.0304982163634i
0.99	83.0833	3.94265	7.52251	-101.908293638594+64.0411029062319i
1.08	44.5833	4.30108	9.31559	147.236233639754+23.1786604196593i
1.17	98.625	4.6595	3.30698	10.1211640766615-51.9346444325979i
1.26	84.125	5.01792	5.57589	-20.3321918261576+86.8665114740997i
1.35	61.9583	5.37634	3.51943	-18.7988000784606+53.0803406523563i
1.44	93.5833	5.73477	2.78906	44.624969
1.53	87.9167	6.09319	3.51943	-18.7988000784608-53.0803406523561i
1.62	105.958	6.45161	5.57589	-20.3321918261578-86.8665114740997i
1.71	97.125	6.81004	3.30698	10.1211640766616+51.9346444325979i
1.8	72.625	7.16846	9.31559	147.236233639754-23.1786604196594i
1.89	60.7083	7.52688	7.52251	-101.908293638594-64.0411029062316i
1.98	93.625	7.8853	5.56622	23.0294828759704+86.0304982163632i
2.07	101.167	8.24373	3.78345	8.00008502453273-60.0041658860213i
2.16	98.8333	8.60215	9.28818	-119.416655-88.458312i
2.25	90.875	8.96057	3.21351	37.5030920836505+35.1729813541526i
2.34	88	9.319	6.59334	4.5580079984483+105.395001489248i
2.43	108.167	9.67742	9.3134	84.2663817386688-122.900317525868i
2.52	76.25	10.0358	2.22646	13.1804523602465-33.0952844196593i
2.61	91.3333	10.3943	8.16052	-123.349933674015+42.8122783869454i
2.7	90.4167	10.7527	6.61783	48.7447009517393+93.9981157987851i
2.79	97.2917	11.1111	9.23199	111.832800467555-96.4998488381995i
A11
Time	Data	FFT Freq	FFT Mag	FFT Complex			Max
0	134.413	0	269.791	4316.65387			7.90225
0.09	142.058	0.358423	3.58927	-8.67326093288347-56.7696524943976i
0.18	141.663	0.716846	4.56065	-47.7893988695998-55.1440085387674i
0.27	150.452	1.07527	7.90225	90.1915388739508-88.6089454380363i
0.36	143.019	1.43369	3.59006	-55.1064023550923-16.2097528212678i
0.45	135.75	1.79211	2.3066	5.80321146852964-36.4465584387341i
0.54	131.317	2.15054	3.36627	-19.1232775591939+50.351181338526i
0.63	136.587	2.50896	5.2434	-19.0931254562172-81.6928158024769i
0.72	132.337	2.86738	4.05613	24.8269349999999+59.9615169999997i
0.81	134.971	3.22581	4.4907	28.788750495723-65.831690807988i
0.9	145.548	3.58423	4.05301	46.8449366959831+44.842439947593i
0.99	145.048	3.94265	1.23031	13.9172986973554-13.9214549924984i
1.08	146.01	4.30108	5.24383	-37.3743096449077+75.1170891787323i
1.17	132.077	4.6595	4.19948	-30.3399108445959-59.9517039619357i
1.26	131.798	5.01792	1.21395	14.1830957328106+13.2702220702996i
1.35	146.683	5.37634	5.25183	-59.8254623018627-59.007101470044i
1.44	131.817	5.73477	5.63221	90.1153560000002
1.53	88.5289	6.09319	5.25183	-59.8254623018626+59.0071014700441i
1.62	142.212	6.45161	1.21395	14.1830957328106-13.2702220702996i
1.71	131.606	6.81004	4.19948	-30.3399108445958+59.9517039619358i
1.8	156.308	7.16846	5.24383	-37.3743096449078-75.1170891787323i
1.89	132.423	7.52688	1.23031	13.9172986973554+13.9214549924982i
1.98	140.567	7.8853	4.05301	46.8449366959831-44.8424399475931i
2.07	140.029	8.24373	4.4907	28.7887504957231+65.8316908079878i
2.16	135.365	8.60215	4.05613	24.8269349999998-59.9615169999997i
2.25	134.221	8.96057	5.2434	-19.093125456217+81.692815802477i
2.34	138.048	9.319	3.36627	-19.123277559194-50.351181338526i
2.43	108.923	9.67742	2.3066	5.80321146852968+36.4465584387342i
2.52	134.837	10.0358	3.59006	-55.1064023550923+16.2097528212678i
2.61	126.625	10.3943	7.90225	90.1915388739511+88.6089454380361i
2.7	118.125	10.7527	4.56065	-47.7893988695997+55.1440085387675i
2.79	127.288	11.1111	3.58927	-8.67326093288325+56.7696524943978i
A12
Time	Data	FFT Freq	FFT Mag	FFT Complex			Max
0	52.8333	0	103.487	1655.791626			10.345
0.09	71.125	0.358423	4.03509	64.2808179785927+6.01275439367323i
0.18	41.7917	0.716846	5.82486	93.0882989242131+4.51727798782076i
0.27	43.5833	1.07527	3.69271	-24.3810495503253+53.8183607401552i
0.36	58.375	1.43369	3.30779	42.3595027779757+31.7284859412947i
0.45	61.9167	1.79211	8.80208	-68.5926406311454+123.00022598139i
0.54	55.875	2.15054	8.07616	92.6258303815734-90.0993079363236i
0.63	40.8333	2.50896	7.55885	-100.846963973028+66.7590780325082i
0.72	54.8333	2.86738	10.345	108.208252-125.250122i
0.81	38.6667	3.22581	4.53886	-72.2154715036334+7.67137833223205i
0.9	41.625	3.58423	4.06167	-43.1719646246357-48.5742523675201i
0.99	49.1667	3.94265	3.84504	16.7330156045104-59.201371133835i
1.08	62.7917	4.30108	2.31151	0.640375222024243+36.9786079412949i
1.17	56.4167	4.6595	3.72452	-21.58344156211-55.5463818976344i
1.26	6.125	5.01792	3.4052	-52.708912681151-13.7911624433759i
1.35	49.7083	5.37634	5.24406	45.6057336371392+70.4284131708326i
1.44	72.9583	5.73477	7.82552	-125.208374
1.53	93.25	6.09319	5.24406	45.605733637139-70.4284131708328i
1.62	42.25	6.45161	3.4052	-52.7089126811511+13.791162443376i
1.71	28.0417	6.81004	3.72452	-21.5834415621097+55.5463818976344i
1.8	37.9583	7.16846	2.31151	0.640375222024151-36.9786079412949i
1.89	70.5833	7.52688	3.84504	16.7330156045106+59.2013711338349i
1.98	28.4583	7.8853	4.06167	-43.1719646246356+48.5742523675202i
2.07	57.7083	8.24373	4.53886	-72.2154715036334-7.67137833223174i
2.16	48.5	8.60215	10.345	108.208252+125.250122i
2.25	46.125	8.96057	7.55885	-100.846963973028-66.7590780325079i
2.34	39.9167	9.319	8.07616	92.6258303815735+90.0993079363235i
2.43	51	9.67742	8.80208	-68.5926406311458-123.00022598139i
2.52	48.5	10.0358	3.30779	42.3595027779756-31.7284859412948i
2.61	69.7917	10.3943	3.69271	-24.3810495503256-53.8183607401553i
2.7	72.5	10.7527	5.82486	93.0882989242131-4.51727798782087i
2.79	62.5833	11.1111	4.03509	64.2808179785926-6.01275439367362i
B02
Time	Data	FFT Freq	FFT Mag	FFT Complex			Max
0	140.125	0	286.855	4589.674958			8.31887
0.09	155.05	0.358423	0.918734	11.8678802054151+8.67385659672053i
0.18	136.075	0.716846	4.43971	-54.7035146552663-45.3160394903495i
0.27	147.95	1.07527	3.04646	-33.7863591339516-35.1340418243108i
0.36	143.625	1.43369	2.93724	45.8103780470133+10.4892905684787i
0.45	139.875	1.79211	6.33932	96.3524541877175-31.6873228895572i
0.54	141.675	2.15054	3.59849	-28.7079921217593-49.9082240905624i
0.63	173.8	2.50896	1.7283	-27.1706924291743+5.1414863892583i
0.72	157.95	2.86738	7.45462	74.3999939999999+93.225036i
0.81	123.175	3.22581	2.63613	27.2027357131094+32.2336267821104i
0.9	120.25	3.58423	8.31887	-45.7839998230916-124.979726006738i
0.99	161.1	3.94265	5.24818	-36.4560960062018+75.6442906243786i
1.08	126.175	4.30108	2.22643	13.3896339529867-33.0107094315213i
1.17	146	4.6595	5.15889	-77.1550374258844-29.3313100998427i
1.26	155.2	5.01792	1.15413	18.3954586001168+1.6125785934753i
1.35	123.9	5.37634	5.50093	-38.0548371110297-79.3627407998945i
1.44	149.775	5.73477	0.195314	3.1250299999997
1.53	139.475	6.09319	5.50093	-38.0548371110295+79.3627407998946i
1.62	137.125	6.45161	1.15413	18.3954586001169-1.61257859347556i
1.71	140.7	6.81004	5.15889	-77.1550374258844+29.331310099843i
1.8	160.575	7.16846	2.22643	13.3896339529867+33.0107094315213i
1.89	132.425	7.52688	5.24818	-36.4560960062021-75.6442906243784i
1.98	135.65	7.8853	8.31887	-45.7839998230913+124.979726006738i
2.07	155.3	8.24373	2.63613	27.2027357131092-32.2336267821106i
2.16	159.65	8.60215	7.45462	74.3999939999998-93.225036i
2.25	142.025	8.96057	1.7283	-27.1706924291744-5.14148638925828i
2.34	151.175	9.319	3.59849	-28.7079921217591+49.9082240905624i
2.43	145.125	9.67742	6.33932	96.3524541877175+31.6873228895568i
2.52	147.525	10.0358	2.93724	45.8103780470133-10.4892905684787i
2.61	122	10.3943	3.04646	-33.7863591339515+35.1340418243109i
2.7	133.85	10.7527	4.43971	-54.7035146552662+45.3160394903497i
2.79	145.375	11.1111	0.918734	11.8678802054151-8.67385659672058i
B03
Time	Data	FFT Freq	FFT Mag	FFT Complex			Max
0	124.663	0	238.501	3816.009582			7.87293
0.09	137.202	0.358423	3.69688	47.3575133424352+35.4400418568862i
0.18	106.942	0.716846	3.94864	10.5732074680489+62.2872431654529i
0.27	90.8942	1.07527	3.53276	-33.0725658153545+45.8386605061726i
0.36	124.192	1.43369	1.74281	-14.2654622264171-23.9596159939253i
0.45	121.317	1.79211	7.87293	107.066800286774+66.3653160574101i
0.54	123.615	2.15054	7.07071	56.7986323032183-97.8398314613101i
0.63	126.75	2.50896	2.20377	31.5273547565597-15.7895960020582i
0.72	116.615	2.86738	3.20786	42.65387-28.5479720000001i
0.81	95.4904	3.22581	3.61144	57.333432261634+7.1937573685791i
0.9	120.567	3.58423	4.67175	-59.9049676780827-44.7062600656527i
0.99	122.413	3.94265	2.6547	-36.118247438753+22.352009752309i
1.08	132.606	4.30108	6.71684	-106.311565773583+15.7327680060748i
1.17	114.394	4.6595	1.81667	-5.50168461862353-28.5412179633013i
1.26	116.481	5.01792	1.40834	-21.6206800931846-6.34847343888976i
1.35	103.577	5.37634	1.85619	-26.8235627746713+12.7487110631514i
1.44	106.942	5.73477	4.6148	73.836734
1.53	132.202	6.09319	1.85619	-26.8235627746714-12.7487110631512i
1.62	133.731	6.45161	1.40834	-21.6206800931846+6.34847343888972i
1.71	106.798	6.81004	1.81667	-5.50168461862353+28.5412179633014i
1.8	124.106	7.16846	6.71684	-106.311565773583-15.7327680060747i
1.89	105.933	7.52688	2.6547	-36.1182474387532-22.3520097523088i
1.98	108.538	7.8853	4.67175	-59.9049676780826+44.7062600656528i
2.07	115.462	8.24373	3.61144	57.3334322616339-7.19375736857917i
2.16	118.529	8.60215	3.20786	42.65387+28.5479720000001i
2.25	127.74	8.96057	2.20377	31.5273547565596+15.7895960020582i
2.34	124.25	9.319	7.07071	56.7986323032185+97.83983146131i
2.43	125.712	9.67742	7.87293	107.066800286774-66.3653160574104i
2.52	146.135	10.0358	1.74281	-14.2654622264171+23.9596159939252i
2.61	115.538	10.3943	3.53276	-33.0725658153547-45.8386605061726i
2.7	117.01	10.7527	3.94864	10.5732074680487-62.2872431654529i
2.79	129.663	11.1111	3.69688	47.3575133424351-35.4400418568864i
B04
Time	Data	FFT Freq	FFT Mag	FFT Complex			Max
0	25.9808	0	79.9615	1279.384582			9.07332
0.09	51.1154	0.358423	3.2124	9.46336095818127-50.5196304290991i
0.18	49.1154	0.716846	1.89773	20.7171415727299+22.1980628498767i
0.27	45.9904	1.07527	3.88797	-52.0546012738047-34.060274957918i
0.36	40.0385	1.43369	0.854656	-3.55438025272228-13.2044734915052i
0.45	37.7596	1.79211	0.232646	2.9639061708914+2.25191001502235i
0.54	41.6827	2.15054	8.46095	-60.6783246586756-121.014886766818i
0.63	41.7211	2.50896	2.34976	-35.5618138932031+12.1997554652372i
0.72	70.5865	2.86738	4.70134	39.259706+64.163452i
0.81	9.46155	3.22581	2.9452	-11.1335999997278-45.7891136633117i
0.9	29.7211	3.58423	5.42947	-77.7717774423531-38.7066651957663i
0.99	52.5481	3.94265	4.57797	-31.8843986896728+65.9438710636444i
1.08	52.4615	4.30108	2.68618	20.0929562527221-37.9929254915052i
1.17	40.4519	4.6595	2.32655	-7.74698204855347-36.4096840033633i
1.26	44.8846	5.01792	6.76114	-104.420847471701-28.2632515790712i
1.35	36.9711	5.37634	2.22834	-4.27683122411094-35.3960616517152i
1.44	42.2596	5.73477	9.07332	145.173158
1.53	48.1923	6.09319	2.22834	-4.27683122411075+35.3960616517152i
1.62	39.5673	6.45161	6.76114	-104.420847471701+28.2632515790712i
1.71	36.6058	6.81004	2.32655	-7.74698204855336+36.4096840033633i
1.8	35.2404	7.16846	2.68618	20.0929562527222+37.9929254915052i
1.89	11.7211	7.52688	4.57797	-31.8843986896729-65.9438710636444i
1.98	43.5192	7.8853	5.42947	-77.7717774423531+38.7066651957663i
2.07	34.0385	8.24373	2.9452	-11.1335999997277+45.7891136633116i
2.16	53.1923	8.60215	4.70134	39.2597059999999-64.163452i
2.25	21.8365	8.96057	2.34976	-35.5618138932031-12.1997554652372i
2.34	43.6539	9.319	8.46095	-60.6783246586754+121.014886766818i
2.43	35.9039	9.67742	0.232646	2.96390617089137-2.25191001502242i
2.52	56.0096	10.0358	0.854656	-3.55438025272224+13.2044734915052i
2.61	30.9327	10.3943	3.88797	-52.0546012738046+34.0602749579181i
2.7	44.3654	10.7527	1.89773	20.7171415727299-22.1980628498768i
2.79	31.8558	11.1111	3.2124	9.46336095818141+50.5196304290991i
B06
Time	Data	FFT Freq	FFT Mag	FFT Complex			Max
0	158.917	0	327.115	5233.833344			8.21513
0.09	161.583	0.358423	0.365212	2.6080586867588-5.22907139075475i
0.18	161.583	0.716846	0.63252	-9.05466125941513-4.52039198148984i
0.27	157.375	1.07527	8.21513	-111.683596526722-69.3094046085525i
0.36	187.667	1.43369	2.30178	15.204060280604-33.543667953369i
0.45	171.875	1.79211	5.19368	22.7153427861783+79.9340137068354i
0.54	170.667	2.15054	4.77089	27.4549661370877+71.225957794971i
0.63	156.208	2.50896	6.00721	-95.5602402077401-10.3148047701558i
0.72	159.792	2.86738	5.84475	36.0416879999997-86.2916560000001i
0.81	158.333	3.22581	4.33832	48.2258161992245-49.9244675509737i
0.9	150.542	3.58423	2.98309	-47.7141563735365-1.20655135511234i
0.99	171.667	3.94265	3.1019	31.1620647883806-38.6277059008362i
1.08	168.042	4.30108	1.31409	20.212627719396+5.78977204663107i
1.17	152.375	4.6595	4.03462	-58.441226897364+27.4196893069281i
1.26	165.667	5.01792	3.94878	50.313851495864+38.2137228684266i
1.35	165.833	5.37634	3.4086	-12.3597228287168+53.1185753515797i
1.44	180.583	5.73477	0.828119	13.2499039999998
1.53	164.542	6.09319	3.4086	-12.3597228287169-53.1185753515797i
1.62	169.583	6.45161	3.94878	50.313851495864-38.2137228684267i
1.71	148.958	6.81004	4.03462	-58.4412268973641-27.419689306928i
1.8	154.75	7.16846	1.31409	20.212627719396-5.78977204663109i
1.89	174.167	7.52688	3.1019	31.1620647883807+38.627705900836i
1.98	139.792	7.8853	2.98309	-47.7141563735365+1.20655135511251i
2.07	149.958	8.24373	4.33832	48.2258161992247+49.9244675509735i
2.16	174.458	8.60215	5.84475	36.0416879999998+86.2916560000001i
2.25	193.708	8.96057	6.00721	-95.56024020774+10.3148047701561i
2.34	175	9.319	4.77089	27.4549661370876-71.2259577949711i
2.43	158.792	9.67742	5.19368	22.7153427861782-79.9340137068355i
2.52	145.583	10.0358	2.30178	15.2040602806041+33.543667953369i
2.61	171.708	10.3943	8.21513	-111.683596526721+69.3094046085528i
2.7	160.917	10.7527	0.63252	-9.05466125941515+4.52039198148982i
2.79	153.208	11.1111	0.365212	2.60805868675885+5.22907139075473i
B07
Time	Data	FFT Freq	FFT Mag	FFT Complex			Max
0	136.486	0	262.656	4202.49997			7.04825
0.09	121.167	0.358423	5.34734	-59.1128130643198-61.8526265649771i
0.18	131.528	0.716846	4.20049	48.2062775725885+46.8299016090261i
0.27	134.931	1.07527	3.39486	-33.299366832967-42.9134387591726i
0.36	106.361	1.43369	4.28739	68.4281404126904+4.8267423397529i
0.45	160.944	1.79211	6.86176	-52.7230636941248+96.3000862188035i
0.54	135.542	2.15054	2.82657	42.3786686149041+15.7912374468582i
0.63	104.792	2.50896	4.53244	7.73584795605245-72.1053322019499i
0.72	137.25	2.86738	1.9595	-31.1944549999999-3.13894700000037i
0.81	131.125	3.22581	2.91871	-14.9405566902676-44.2448921769355i
0.9	134.694	3.58423	7.04825	-51.114635549875+100.522743714913i
0.99	153.944	3.94265	6.23156	59.9197214292057+79.6913010073407i
1.08	131.931	4.30108	6.44979	100.405173587309-23.8399456602472i
1.17	126.458	4.6595	4.25169	67.8056415553377-5.48303852914269i
1.26	133.444	5.01792	5.44526	-80.7481426376173-32.7163001229192i
1.35	164.486	5.37634	3.52196	51.0591733410827-23.8419210984702i
1.44	133.181	5.73477	5.03472	-80.5555119999999
1.53	151.028	6.09319	3.52196	51.0591733410828+23.84192109847i
1.62	124.764	6.45161	5.44526	-80.7481426376173+32.7163001229195i
1.71	136.181	6.81004	4.25169	67.8056415553379+5.48303852914253i
1.8	105.722	7.16846	6.44979	100.405173587309+23.8399456602471i
1.89	116.847	7.52688	6.23156	59.9197214292056-79.6913010073409i
1.98	132.125	7.8853	7.04825	-51.1146355498753-100.522743714913i
2.07	124.528	8.24373	2.91871	-14.9405566902673+44.2448921769355i
2.16	142.736	8.60215	1.9595	-31.1944549999999+3.13894700000037i
2.25	130.556	8.96057	4.53244	7.73584795605282+72.1053322019499i
2.34	124.889	9.319	2.82657	42.3786686149039-15.7912374468584i
2.43	118.556	9.67742	6.86176	-52.723063694125-96.3000862188033i
2.52	121.222	10.0358	4.28739	68.4281404126904-4.82674233975287i
2.61	134.208	10.3943	3.39486	-33.2993668329668+42.9134387591727i
2.7	129.097	10.7527	4.20049	48.2062775725884-46.8299016090264i
2.79	131.778	11.1111	5.34734	-59.1128130643196+61.8526265649773i
B08
Time	Data	FFT Freq	FFT Mag	FFT Complex			Max
0	121.364	0	207.303	3316.840941			9.39353
0.09	117.659	0.358423	5.55434	-46.8989517344115+75.4868211316186i
0.18	95.9659	0.716846	8.06946	122.730611145876+40.0868209234821i
0.27	99.7955	1.07527	9.26099	22.1673883589138-146.508357602203i
0.36	107.773	1.43369	3.55068	-37.124103046927-43.0033023812581i
0.45	107.818	1.79211	4.46631	8.07033372848023+71.0037323398925i
0.54	91.4886	2.15054	9.39353	148.335001328027-24.2025292653891i
0.63	81.2727	2.50896	8.55035	101.817715971667-91.372342025049i
0.72	49.7727	2.86738	3.1634	38.590881+32.7499379999999i
0.81	86.8523	3.22581	5.63756	64.4751042277809+63.0807977833279i
0.9	108.261	3.58423	2.57843	31.6265764024174+26.4900571747268i
0.99	128.818	3.94265	3.5363	-56.1443471196569-7.01387437231931i
1.08	97.8182	4.30108	2.55367	31.4651670469272+26.0649356187419i
1.17	118.659	4.6595	3.92587	-50.7538998984643+37.0083958326096i
1.26	109.307	5.01792	3.85591	18.3078071236798+58.9156353635978i
1.35	113.352	5.37634	2.44489	-38.3695755343095-7.61699091298087i
1.44	120.818	5.73477	9.36223	-149.795655
1.53	102.989	6.09319	2.44489	-38.3695755343096+7.61699091298102i
1.62	108.489	6.45161	3.85591	18.3078071236795-58.9156353635976i
1.71	108.716	6.81004	3.92587	-50.7538998984643-37.0083958326095i
1.8	91.7159	7.16846	2.55367	31.4651670469272-26.064935618742i
1.89	106.477	7.52688	3.5363	-56.1443471196571+7.01387437231941i
1.98	102.58	7.8853	2.57843	31.6265764024172-26.4900571747267i
2.07	109.284	8.24373	5.63756	64.4751042277807-63.0807977833281i
2.16	112.159	8.60215	3.1634	38.5908809999999-32.7499379999999i
2.25	108.511	8.96057	8.55035	101.817715971668+91.3723420250486i
2.34	90.7841	9.319	9.39353	148.335001328027+24.2025292653889i
2.43	119.307	9.67742	4.46631	8.07033372848014-71.0037323398925i
2.52	109.636	10.0358	3.55068	-37.1241030469269+43.0033023812581i
2.61	101.318	10.3943	9.26099	22.1673883589142+146.508357602203i
2.7	65.5909	10.7527	8.06946	122.730611145876-40.0868209234822i
2.79	122.489	11.1111	5.55434	-46.8989517344116-75.4868211316183i
B09
Time	Data	FFT Freq	FFT Mag	FFT Complex			Max
0	203.708	0	391.628	6266.041752			8.65486
0.09	171.042	0.358423	3.7452	-39.1954433819701+45.3267561602144i
0.18	199.333	0.716846	2.04139	-31.0915247779516+10.0067220819914i
0.27	180.542	1.07527	4.1998	59.8877400307423+30.4771852710701i
0.36	168	1.43369	5.23446	65.8970176867444+51.6902552900042i
0.45	201.917	1.79211	8.65486	50.3852703724712+128.986089723917i
0.54	210.833	2.15054	1.80616	-17.3327154284354-23.1237158954897i
0.63	188	2.50896	1.25091	4.11833328743432-19.5862272464787i
0.72	190.333	2.86738	3.26507	-32.3749679999998+40.9999679999998i
0.81	203.083	3.22581	4.79614	-71.2181296766191+28.5786597651591i
0.9	187.25	3.58423	8.06948	-1.98449245380058+129.096435427294i
0.99	203.333	3.94265	3.56861	9.51980804858838+56.2985166684208i
1.08	204.958	4.30108	1.2135	-4.8137056867444-18.8097447099957i
1.17	195.125	4.6595	1.81012	15.0034723916337-24.7726599120938i
1.26	185.917	5.01792	2.4162	38.4087326601876+4.39349740477548i
1.35	193.125	5.37634	4.36492	46.1657009277197-52.4038769558153i
1.44	194.375	5.73477	4.36719	69.8750640000007
1.53	192.75	6.09319	4.36492	46.1657009277198+52.4038769558152i
1.62	207.208	6.45161	2.4162	38.4087326601876-4.39349740477549i
1.71	204.542	6.81004	1.81012	15.0034723916338+24.7726599120939i
1.8	196.583	7.16846	1.2135	-4.81370568674441+18.8097447099958i
1.89	181.833	7.52688	3.56861	9.5198080485882-56.2985166684208i
1.98	208.625	7.8853	8.06948	-1.98449245380081-129.096435427294i
2.07	209.375	8.24373	4.79614	-71.2181296766191-28.5786597651589i
2.16	210.75	8.60215	3.26507	-32.3749679999999-40.9999679999998i
2.25	204.083	8.96057	1.25091	4.1183332874343+19.5862272464787i
2.34	188.667	9.319	1.80616	-17.3327154284353+23.1237158954897i
2.43	178.042	9.67742	8.65486	50.3852703724707-128.986089723917i
2.52	199.083	10.0358	5.23446	65.8970176867443-51.6902552900043i
2.61	178.708	10.3943	4.1998	59.8877400307422-30.4771852710704i
2.7	212.333	10.7527	2.04139	-31.0915247779516-10.0067220819913i
2.79	212.583	11.1111	3.7452	-39.1954433819702-45.3267561602144i
B10
Time	Data	FFT Freq	FFT Mag	FFT Complex			Max
0	91.5536	0	175.967	2815.464295			7.6448
0.09	93.375	0.358423	4.27291	57.5962611313416-36.8327823838094i
0.18	104.714	0.716846	6.65384	106.448084383281-1.68900791211589i
0.27	91.6964	1.07527	5.20606	35.7326632800341+75.2433572104197i
0.36	82.25	1.43369	5.41368	-86.6153207465273-0.779683970681692i
0.45	79.375	1.79211	5.92613	75.7947004290203-56.9704265121511i
0.54	100	2.15054	2.221	2.34382750514012-35.458700347576i
0.63	85.0893	2.50896	2.40992	-37.4878841408966-9.02419689840938i
0.72	98.9286	2.86738	4.77985	41.232179+64.410706i
0.81	66.9821	3.22581	6.10513	-26.2551715951544+94.0874133825016i
0.9	78.125	3.58423	2.44953	-31.1092895568197-23.8383327201584i
0.99	104.536	3.94265	7.6448	-35.3663374705665+117.092422436529i
1.08	78.9107	4.30108	0.813849	7.75814274652729-10.4581519706819i
1.17	98.7857	4.6595	7.22165	-87.6630751911473-75.2738980388792i
1.26	92.6607	5.01792	2.43125	6.4602016683992+38.3598277153019i
1.35	67.0536	5.37634	0.511786	-7.77938044263096+2.55614769912256i
1.44	94.7321	5.73477	4.50446	72.0713510000001
1.53	80.9286	6.09319	0.511786	-7.77938044263094-2.55614769912248i
1.62	86.4821	6.45161	2.43125	6.46020166839909-38.3598277153018i
1.71	91	6.81004	7.22165	-87.6630751911472+75.2738980388796i
1.8	116.786	7.16846	0.813849	7.75814274652736+10.4581519706818i
1.89	83.3929	7.52688	7.6448	-35.3663374705668-117.092422436529i
1.98	68.5714	7.8853	2.44953	-31.1092895568197+23.8383327201586i
2.07	77.0357	8.24373	6.10513	-26.2551715951549-94.0874133825015i
2.16	66.3214	8.60215	4.77985	41.2321789999999-64.410706i
2.25	70.8393	8.96057	2.40992	-37.4878841408967+9.02419689840942i
2.34	78.8929	9.319	2.221	2.3438275051401+35.4587003475761i
2.43	90.4643	9.67742	5.92613	75.7947004290203+56.9704265121509i
2.52	113.018	10.0358	5.41368	-86.6153207465273+0.779683970681788i
2.61	79.9643	10.3943	5.20606	35.7326632800339-75.2433572104199i
2.7	91.8214	10.7527	6.65384	106.44808438328+1.68900791211569i
2.79	111.179	11.1111	4.27291	57.5962611313417+36.8327823838091i
B11
Time	Data	FFT Freq	FFT Mag	FFT Complex			Max
0	102.875	0	217.238	3475.800108			12.4349
0.09	106.6	0.358423	7.36823	-107.706242548476+47.9353497047223i
0.18	104.375	0.716846	3.5531	-25.2421786502092-50.9383029721717i
0.27	81.575	1.07527	2.67491	-1.57230838398986-42.7696057980332i
0.36	127.45	1.43369	3.6957	16.2909350449552+56.8427379407626i
0.45	111.125	1.79211	1.36465	19.1208387064323+10.5421279877091i
0.54	84.525	2.15054	4.79089	-61.2462680979146-46.095203553825i
0.63	118.025	2.50896	1.21367	9.26403657802762-17.06638161817i
0.72	122.5	2.86738	10.472	166.49994+18.75i
0.81	107.35	3.22581	8.56342	9.96496578707438-136.651891421183i
0.9	59.05	3.58423	5.13865	-58.6865496260517-57.5824915149478i
0.99	136.925	3.94265	5.44928	44.1571728274056+75.1796239869386i
1.08	106.25	4.30108	7.6491	25.0591609550451+119.792569940762i
1.17	116.4	4.6595	12.4349	-187.535626691832+66.4440671010925i
1.26	111.325	5.01792	5.55336	62.0749003741751+63.5744090667053i
1.35	111.8	5.37634	4.58843	24.3071637253581-69.2741751983959i
1.44	126.625	5.73477	3.33125	-53.299988
1.53	96.4	6.09319	4.58843	24.3071637253583+69.2741751983958i
1.62	119.55	6.45161	5.55336	62.0749003741751-63.5744090667055i
1.71	116.2	6.81004	12.4349	-187.535626691833-66.4440671010919i
1.8	117.85	7.16846	7.6491	25.0591609550449-119.792569940762i
1.89	120.95	7.52688	5.44928	44.1571728274052-75.1796239869389i
1.98	95.95	7.8853	5.13865	-58.6865496260515+57.5824915149479i
2.07	141.3	8.24373	8.56342	9.96496578707477+136.651891421183i
2.16	127.775	8.60215	10.472	166.49994-18.75i
2.25	93.325	8.96057	1.21367	9.26403657802775+17.0663816181699i
2.34	118.95	9.319	4.79089	-61.2462680979145+46.0952035538251i
2.43	81.45	9.67742	1.36465	19.1208387064323-10.5421279877091i
2.52	107.55	10.0358	3.6957	16.2909350449551-56.8427379407627i
2.61	120.75	10.3943	2.67491	-1.57230838398965+42.7696057980331i
2.7	78.65	10.7527	3.5531	-25.2421786502091+50.9383029721718i
2.79	104.375	11.1111	7.36823	-107.706242548476-47.935349704722i
C02
Time	Data	FFT Freq	FFT Mag	FFT Complex			Max
0	213.409	0	447.85	7165.602327			10.7024
0.09	207.341	0.358423	4.82239	7.56306318796158+76.786756976039i
0.18	222.42	0.716846	7.90312	-126.122011930569+9.09991178888303i
0.27	228.932	1.07527	2.02094	-17.3109527323889-27.3109998872118i
0.36	227.182	1.43369	9.62803	-153.818150455956-8.41983259073071i
0.45	235.455	1.79211	5.14998	-72.4451998225381-39.2605802842228i
0.54	225.852	2.15054	3.18841	41.4827538958676-29.692870157598i
0.63	198.795	2.50896	2.03934	-29.7974032088711-13.296550654167i
0.72	235.693	2.86738	8.09932	72.6704709999999-107.295502i
0.81	213.523	3.22581	7.06496	112.977454552476-3.73897320331592i
0.9	223.875	3.58423	9.91356	-6.77263097044279+158.472295121611i
0.99	233.023	3.94265	6.70046	-65.6406863296922+84.7628106726804i
1.08	231.261	4.30108	2.76195	32.9545004559554-29.4425365907309i
1.17	218.841	4.6595	4.46811	-39.3817128598357-59.6647116047976i
1.26	216.75	5.01792	3.13899	-21.6335229948554-45.3257469319081i
1.35	205.852	5.37634	2.13575	11.3989652128881-32.2146562475988i
1.44	224.989	5.73477	10.7024	171.238615
1.53	207.159	6.09319	2.13575	11.3989652128882+32.2146562475988i
1.62	220.114	6.45161	3.13899	-21.6335229948553+45.3257469319081i
1.71	214.432	6.81004	4.46811	-39.3817128598356+59.6647116047977i
1.8	225.239	7.16846	2.76195	32.9545004559555+29.4425365907307i
1.89	249.182	7.52688	6.70046	-65.6406863296924-84.7628106726803i
1.98	254.193	7.8853	9.91356	-6.77263097044311-158.472295121611i
2.07	201.705	8.24373	7.06496	112.977454552476+3.73897320331553i
2.16	230.966	8.60215	8.09932	72.670471+107.295502i
2.25	246.773	8.96057	2.03934	-29.7974032088711+13.2965506541671i
2.34	227.273	9.319	3.18841	41.4827538958677+29.6928701575978i
2.43	210.795	9.67742	5.14998	-72.445199822538+39.260580284223i
2.52	281.807	10.0358	9.62803	-153.818150455955+8.41983259073091i
2.61	223.966	10.3943	2.02094	-17.3109527323888+27.3109998872118i
2.7	207.398	10.7527	7.90312	-126.122011930569-9.09991178888282i
2.79	201.409	11.1111	4.82239	7.56306318796138-76.7867569760391i
C03
Time	Data	FFT Freq	FFT Mag	FFT Complex			Max
0	135.784	0	245.335	3925.363648			18.1047
0.09	120.136	0.358423	3.85398	-53.5277397742888+30.6134713560875i
0.18	122.364	0.716846	2.58988	40.9787750617542+6.15305340229484i
0.27	81.8182	1.07527	18.1047	103.641263417163+270.500767698224i
0.36	101.955	1.43369	3.86686	16.913137391248+59.5131943991955i
0.45	98.2727	1.79211	11.6031	2.19024698050453-185.637316533333i
0.54	125.33	2.15054	6.52455	103.928810687817+9.8316207348795i
0.63	139.114	2.50896	1.13641	8.0917468585907+16.2827879030875i
0.72	132.886	2.86738	7.50051	-98.204466-68.9771739999999i
0.81	141.875	3.22581	7.6187	111.093457660406+50.176267498641i
0.9	128.341	3.58423	2.57067	-18.2863115196898-36.8422104282586i
0.99	134.943	3.94265	4.1151	-26.6903519809357+60.1892128572641i
1.08	75.8523	4.30108	4.12469	43.2687466087522+49.8313063991954i
1.17	118.886	4.6595	9.81818	-154.927398702053+25.9817754127948i
1.26	141.92	5.01792	8.04598	119.424381770118+48.0697982391561i
1.35	104.352	5.37634	2.98904	28.5833675406145+38.3430772756146i
1.44	133.477	5.73477	2.0767	-33.2271719999999
1.53	121.216	6.09319	2.98904	28.5833675406144-38.3430772756146i
1.62	138.148	6.45161	8.04598	119.424381770118-48.0697982391562i
1.71	124.216	6.81004	9.81818	-154.927398702054-25.9817754127943i
1.8	132.58	7.16846	4.12469	43.2687466087521-49.8313063991954i
1.89	180.068	7.52688	4.1151	-26.6903519809359-60.1892128572639i
1.98	124.386	7.8853	2.57067	-18.2863115196896+36.8422104282588i
2.07	110.75	8.24373	7.6187	111.093457660406-50.1762674986413i
2.16	74.8636	8.60215	7.50051	-98.2044659999999+68.9771739999999i
2.25	104.852	8.96057	1.13641	8.09174685859064-16.2827879030875i
2.34	119.795	9.319	6.52455	103.928810687817-9.83162073487962i
2.43	121.932	9.67742	11.6031	2.19024698050489+185.637316533333i
2.52	136.534	10.0358	3.86686	16.9131373912479-59.5131943991955i
2.61	138.83	10.3943	18.1047	103.641263417162-270.500767698224i
2.7	121.852	10.7527	2.58988	40.9787750617542-6.15305340229477i
2.79	138.034	11.1111	3.85398	-53.5277397742889-30.6134713560875i
C05
Time	Data	FFT Freq	FFT Mag	FFT Complex			Max
0	96.8015	0	215.282	3444.507236			9.72174
0.09	107	0.358423	3.98736	28.3607654012636-57.1473761582359i
0.18	118.684	0.716846	6.43577	-27.6908165052399-99.1791518744853i
0.27	136.257	1.07527	1.17663	13.3556366812986+13.2682370075129i
0.36	110.162	1.43369	2.47788	-32.9950809300308+21.9804148080009i
0.45	109.287	1.79211	9.72174	-145.245190876817-55.6681747350623i
0.54	116.846	2.15054	5.30471	-5.55490491835966-84.6933175293968i
0.63	109.272	2.50896	2.58492	-13.3700887570861+39.1380850741755i
0.72	119.926	2.86738	2.65628	7.51465000000021+41.830842i
0.81	115.978	3.22581	2.46298	-37.2447138057038-12.8761091035275i
0.9	105.787	3.58423	3.92756	11.162906215452+61.841510851044i
0.99	96.4559	3.94265	1.99021	25.8066625410111-18.6551473131407i
1.08	122.213	4.30108	4.84949	3.34810893003093-77.5195851919992i
1.17	82.9853	4.6595	4.25695	56.4954681825907+38.0447439443887i
1.26	100.993	5.01792	4.08002	-62.5348607918524-18.7327034940441i
1.35	102.735	5.37634	5.88326	-70.2176193665576-62.6925228209844i
1.44	114.559	5.73477	9.42234	150.757416
1.53	106.831	6.09319	5.88326	-70.2176193665574+62.6925228209845i
1.62	104.235	6.45161	4.08002	-62.5348607918524+18.7327034940442i
1.71	99.0735	6.81004	4.25695	56.4954681825905-38.044743944389i
1.8	110.926	7.16846	4.84949	3.34810893003107+77.5195851919992i
1.89	98.5735	7.52688	1.99021	25.8066625410112+18.6551473131406i
1.98	147.89	7.8853	3.92756	11.1629062154518-61.8415108510441i
2.07	98.75	8.24373	2.46298	-37.2447138057037+12.8761091035275i
2.16	112.588	8.60215	2.65628	7.51465000000016-41.830842i
2.25	74.8456	8.96057	2.58492	-13.3700887570862-39.1380850741755i
2.34	93.9485	9.319	5.30471	-5.55490491835947+84.6933175293968i
2.43	106.632	9.67742	9.72174	-145.245190876816+55.6681747350627i
2.52	115.397	10.0358	2.47788	-32.9950809300308-21.9804148080009i
2.61	107.022	10.3943	1.17663	13.3556366812985-13.268237007513i
2.7	106.676	10.7527	6.43577	-27.6908165052396+99.1791518744853i
2.79	95.1765	11.1111	3.98736	28.3607654012638+57.1473761582357i
C06
Time	Data	FFT Freq	FFT Mag	FFT Complex			Max
0	190.403	0	353.344	5653.50003			18.9957
0.09	156.014	0.358423	4.20305	67.0524038413031-5.13492725764559i
0.18	153.889	0.716846	3.93049	60.2967146955628-17.8656550331152i
0.27	196.361	1.07527	8.9935	-131.43011601388+58.5850164083688i
0.36	163.5	1.43369	13.637	8.14161658877132+218.04082816831i
0.45	172.847	1.79211	7.03965	-52.8167322484118+99.4832080829152i
0.54	263.639	2.15054	7.77273	117.837903924083-39.7562997702372i
0.63	163.014	2.50896	18.9957	-173.252165903275-249.716128390637i
0.72	172.083	2.86738	16.4039	108.986086+238.763826i
0.81	134.389	3.22581	4.08869	-43.0399262407217-49.2668069096918i
0.9	162.847	3.58423	12.3389	114.112826978963+161.101426460563i
0.99	174.556	3.94265	14.1841	224.302884404461-34.5286474429575i
1.08	213.847	4.30108	7.10428	17.2750094112285-112.348089831689i
1.17	105.153	4.6595	2.49603	39.0839736336275-8.20793991195267i
1.26	165.569	5.01792	4.83424	-77.2475735986087+3.93653119768479i
1.35	229.681	5.37634	16.0538	-88.0114014731036+241.311125428851i
1.44	210.167	5.73477	3.55035	56.8056339999998
1.53	156.5	6.09319	16.0538	-88.0114014731045-241.311125428851i
1.62	145.764	6.45161	4.83424	-77.2475735986089-3.93653119768433i
1.71	188.306	6.81004	2.49603	39.0839736336275+8.20793991195242i
1.8	181.458	7.16846	7.10428	17.2750094112287+112.348089831689i
1.89	158.514	7.52688	14.1841	224.302884404462+34.5286474429566i
1.98	162.611	7.8853	12.3389	114.112826978962-161.101426460563i
2.07	195.75	8.24373	4.08869	-43.0399262407214+49.2668069096918i
2.16	174.736	8.60215	16.4039	108.986086-238.763826i
2.25	172.694	8.96057	18.9957	-173.252165903274+249.716128390637i
2.34	141.444	9.319	7.77273	117.837903924083+39.756299770237i
2.43	182.986	9.67742	7.03965	-52.8167322484121-99.4832080829149i
2.52	175.875	10.0358	13.637	8.14161658877097-218.04082816831i
2.61	223.681	10.3943	8.9935	-131.43011601388-58.5850164083684i
2.7	177.319	10.7527	3.93049	60.2967146955629+17.8656550331151i
2.79	187.903	11.1111	4.20305	67.0524038413031+5.13492725764529i
C07
Time	Data	FFT Freq	FFT Mag	FFT Complex			Max
0	172.125	0	339.5	5432			4.14671
0.09	172	0.358423	1.06969	-2.92067647068375-16.864026147364i
0.18	173.125	0.716846	1.06295	-15.3679660268316-7.28486276745097i
0.27	168.625	1.07527	1.91542	14.5159379780466-26.9908359678719i
0.36	170	1.43369	2.60183	1.74264068711931+41.5927759264038i
0.45	172.75	1.79211	3.94242	-7.35619067004718-62.6482828396701i
0.54	164.875	2.15054	1.95807	-16.0728554156206-26.8919120620358i
0.63	171.125	2.50896	2.32121	20.1004563610068+31.2297794839709i
0.72	181.25	2.86738	3.93108	54-32.25i
0.81	174.5	3.22581	2.64335	-38.9734698515534+16.4260351338649i
0.9	160.5	3.58423	2.04761	-17.8413581467526-27.4776984996627i
0.99	162.5	3.94265	1.75196	24.3545148391295+13.8784399186586i
1.08	171.75	4.30108	2.01902	-6.74264068711924+31.5927759264038i
1.17	183.625	4.6595	1.38193	-7.28634008577121-20.8758014549745i
1.26	170.375	5.01792	1.01171	-15.7178204107953-3.87064920507792i
1.35	169	5.37634	4.14671	20.5657678998725-63.0794587429015i
1.44	169.25	5.73477	3.875	62
1.53	168.875	6.09319	4.14671	20.5657678998727+63.0794587429014i
1.62	162.75	6.45161	1.01171	-15.7178204107953+3.87064920507788i
1.71	154.25	6.81004	1.38193	-7.28634008577112+20.8758014549746i
1.8	181.25	7.16846	2.01902	-6.74264068711931-31.5927759264038i
1.89	171.5	7.52688	1.75196	24.3545148391295-13.8784399186587i
1.98	173	7.8853	2.04761	-17.8413581467525+27.4776984996627i
2.07	174.375	8.24373	2.64335	-38.9734698515535-16.4260351338648i
2.16	176.375	8.60215	3.93108	54+32.25i
2.25	152.5	8.96057	2.32121	20.1004563610067-31.2297794839709i
2.34	174.375	9.319	1.95807	-16.0728554156205+26.8919120620358i
2.43	163.375	9.67742	3.94242	-7.35619067004703+62.6482828396701i
2.52	178.5	10.0358	2.60183	1.74264068711923-41.5927759264038i
2.61	162.875	10.3943	1.91542	14.5159379780467+26.9908359678719i
2.7	167.5	10.7527	1.06295	-15.3679660268316+7.28486276745101i
2.79	163.125	11.1111	1.06969	-2.9206764706837+16.864026147364i
C08
Time	Data	FFT Freq	FFT Mag	FFT Complex			Max
0	222.625	0	392.289	6276.625			12.9736
0.09	184.5	0.358423	2.92867	-21.6200543636503-41.5730666208673i
0.18	139.25	0.716846	6.34324	-96.3163514032898-31.996172717998i
0.27	200.75	1.07527	7.17994	44.30841114658+105.990400617i
0.36	195	1.43369	7.24475	83.8903499549969+79.9932720163547i
0.45	186.875	1.79211	7.2549	94.9508611078134+66.77219554127i
0.54	234.125	2.15054	7.87357	85.7707431389055+92.2693501068321i
0.63	206.5	2.50896	5.83903	72.8660396179849+58.4693467082744i
0.72	199.5	2.86738	0.829929	5.12500000000001+12.25i
0.81	211.125	3.22581	5.57579	21.2352495356168+86.648540964263i
0.9	221.75	3.58423	12.9736	205.822339159817-26.9325528543117i
0.99	179.625	3.94265	5.60242	-3.39445602469571-89.5744689402493i
1.08	185	4.30108	9.89064	125.609650045003-96.2567279836453i
1.17	205.5	4.6595	3.76856	29.3935891037099+52.6473074729488i
1.26	191	5.01792	8.17966	-93.2767308954329+91.8019243208584i
1.35	171.125	5.37634	8.73428	-137.739640123358+23.6096989725898i
1.44	210.125	5.73477	0.882812	14.125
1.53	186.625	6.09319	8.73428	-137.739640123358-23.6096989725892i
1.62	189.125	6.45161	8.17966	-93.2767308954332-91.8019243208581i
1.71	207.25	6.81004	3.76856	29.3935891037095-52.6473074729488i
1.8	203	7.16846	9.89064	125.609650045003+96.2567279836453i
1.89	187.75	7.52688	5.60242	-3.39445602469559+89.5744689402495i
1.98	223.375	7.8853	12.9736	205.822339159817+26.9325528543113i
2.07	177	8.24373	5.57579	21.2352495356164-86.6485409642629i
2.16	207.75	8.60215	0.829929	5.12499999999999-12.25i
2.25	193	8.96057	5.83903	72.8660396179846-58.4693467082745i
2.34	190.875	9.319	7.87357	85.7707431389054-92.2693501068322i
2.43	208.5	9.67742	7.2549	94.9508611078132-66.7721955412703i
2.52	152.25	10.0358	7.24475	83.8903499549968-79.9932720163547i
2.61	204.125	10.3943	7.17994	44.3084111465797-105.990400617i
2.7	180.625	10.7527	6.34324	-96.3163514032897+31.9961727179982i
2.79	221	11.1111	2.92867	-21.6200543636502+41.5730666208672i
C09
Time	Data	FFT Freq	FFT Mag	FFT Complex			Max
0	134.917	0	270.945	4335.124999			8.99954
0.09	131.583	0.358423	8.99954	81.4153789561909+118.766158911629i
0.18	136.875	0.716846	4.08411	1.82460131982607+65.3202253587095i
0.27	138.083	1.07527	3.62396	45.2197393662778-36.2938646298499i
0.36	127.667	1.43369	3.40794	-34.6259172740244+42.121699290901i
0.45	139.25	1.79211	0.78023	-12.3701217601229-1.67996939521271i
0.54	122.458	2.15054	6.87473	-3.53823764000281+109.938804923632i
0.63	114.542	2.50896	0.152715	0.728659663312238+2.33225600270166i
0.72	125.208	2.86738	6.27101	-98.7083749999999+18i
0.81	127.583	3.22581	2.8758	-28.5300407851387-36.1000170871606i
0.9	140.917	3.58423	2.81224	-36.7468203534603-25.9671079419152i
0.99	124.667	3.94265	4.83064	63.2835949075319+44.3731792563888i
1.08	138.917	4.30108	3.00756	-47.7073927259756-6.29498870909903i
1.17	113.917	4.6595	1.55187	24.123066974255-5.88267788913257i
1.26	158	5.01792	6.49164	9.62695667363691-103.419063506837i
1.35	135.5	5.37634	1.13668	-14.2035333223057+11.3586759108822i
1.44	114.958	5.73477	5.16405	82.6248749999995
1.53	122.75	6.09319	1.13668	-14.2035333223059-11.3586759108821i
1.62	123.167	6.45161	6.49164	9.62695667363716+103.419063506837i
1.71	129.833	6.81004	1.55187	24.123066974255+5.88267788913259i
1.8	142.292	7.16846	3.00756	-47.7073927259756+6.29498870909906i
1.89	138.917	7.52688	4.83064	63.2835949075318-44.373179256389i
1.98	140.542	7.8853	2.81224	-36.7468203534602+25.9671079419153i
2.07	149.25	8.24373	2.8758	-28.5300407851386+36.1000170871608i
2.16	131.875	8.60215	6.27101	-98.7083749999999-18i
2.25	141.125	8.96057	0.152715	0.728659663312174-2.33225600270167i
2.34	163.833	9.319	6.87473	-3.5382376400031-109.938804923632i
2.43	134.833	9.67742	0.78023	-12.370121760123+1.67996939521288i
2.52	139.25	10.0358	3.40794	-34.6259172740245-42.121699290901i
2.61	139	10.3943	3.62396	45.2197393662778+36.2938646298498i
2.7	168	10.7527	4.08411	1.82460131982592-65.3202253587096i
2.79	145.417	11.1111	8.99954	81.4153789561904-118.766158911629i
C10
Time	Data	FFT Freq	FFT Mag	FFT Complex			Max
0	132.429	0	253.768	4060.285673			4.36802
0.09	133.804	0.358423	4.24428	24.6180565752318+63.2891481140499i
0.18	133.339	0.716846	2.52937	34.5596457570137-21.0582434052336i
0.27	116.446	1.07527	3.42744	54.2884194729196-7.75184924778611i
0.36	133.661	1.43369	2.8996	-1.76107191467336+46.3601937156335i
0.45	125.429	1.79211	4.36802	-46.1710821503935-52.4652774060919i
0.54	112.911	2.15054	4.10955	44.3156656224912+48.5753262096254i
0.63	123.161	2.50896	2.40942	-7.64802637305693-37.7844740711104i
0.72	119.482	2.86738	0.685765	10.9106730000002-1.16064400000005i
0.81	119.429	3.22581	1.04199	10.0126467472434-13.3302503262009i
0.9	132.446	3.58423	3.1707	-43.3751041479934-26.3108088126082i
0.99	117.964	3.94265	2.72603	-33.9367356290099-27.3988948623857i
1.08	122.679	4.30108	0.361839	8.24799146734299E-002+5.78884371563358i
1.17	109.857	4.6595	4.08763	31.5999135062755+57.2614982276115i
1.26	135.768	5.01792	1.25228	17.9997927684886-8.80155442746733i
1.35	132.839	5.37634	2.80711	-20.1919041492097+40.1190487906507i
1.44	130.857	5.73477	1.67634	26.821445
1.53	118.625	6.09319	2.80711	-20.1919041492099-40.1190487906506i
1.62	114.696	6.45161	1.25228	17.9997927684886+8.80155442746732i
1.71	126.232	6.81004	4.08763	31.5999135062753-57.2614982276116i
1.8	134.25	7.16846	0.361839	8.24799146734116E-002-5.78884371563355i
1.89	145.429	7.52688	2.72603	-33.9367356290098+27.3988948623857i
1.98	136.143	7.8853	3.1707	-43.3751041479934+26.3108088126084i
2.07	125.982	8.24373	1.04199	10.0126467472435+13.3302503262009i
2.16	130.429	8.60215	0.685765	10.9106730000002+1.16064400000005i
2.25	123.071	8.96057	2.40942	-7.64802637305685+37.7844740711104i
2.34	117.536	9.319	4.10955	44.315665622491-48.5753262096255i
2.43	134.357	9.67742	4.36802	-46.1710821503934+52.4652774060921i
2.52	123.446	10.0358	2.8996	-1.76107191467344-46.3601937156335i
2.61	133.304	10.3943	3.42744	54.2884194729196+7.75184924778601i
2.7	133.482	10.7527	2.52937	34.5596457570137+21.0582434052335i
2.79	130.804	11.1111	4.24428	24.6180565752315-63.2891481140499i
C11
Time	Data	FFT Freq	FFT Mag	FFT Complex			Max
0	193.054	0	297.157	4754.517941			16.1549
0.09	144.768	0.358423	16.1549	38.50237661841+255.594827111111i
0.18	129.946	0.716846	4.53212	20.7931160681896-69.4687722309474i
0.27	157.339	1.07527	9.54658	108.696462721488+107.31359711792i
0.36	79.5357	1.43369	7.64489	120.889646396712-18.6401327380268i
0.45	156.554	1.79211	10.4343	150.319274389091+72.6346300241442i
0.54	148.589	2.15054	1.13119	15.2419454039627-9.75990975361754i
0.63	135.714	2.50896	3.90198	60.2806457523858-16.2470133566877i
0.72	132.571	2.86738	1.57025	-8.14288299999977-23.767824i
0.81	143.286	3.22581	8.59008	1.74581808036465+137.430153027117i
0.9	140.482	3.58423	10.7521	89.6590527021307+146.821866209344i
0.99	126.554	3.94265	1.17539	11.4189709010413+14.9425712571762i
1.08	117.25	4.30108	10.9979	169.503237603288+47.2527532619733i
1.17	157.196	4.6595	5.28191	14.4336550815988-83.268886552435i
1.26	115.464	5.01792	4.13055	-24.8370581742829-61.2441722679854i
1.35	124.321	5.37634	8.7862	-32.5402755443788-136.761247408472i
1.44	148.946	5.73477	3.04575	-48.7320549999999
1.53	143.714	6.09319	8.7862	-32.5402755443786+136.761247408472i
1.62	178.357	6.45161	4.13055	-24.8370581742828+61.2441722679856i
1.71	174.089	6.81004	5.28191	14.433655081599+83.2688865524352i
1.8	158.714	7.16846	10.9979	169.503237603288-47.2527532619733i
1.89	164.321	7.52688	1.17539	11.4189709010411-14.9425712571759i
1.98	162.5	7.8853	10.7521	89.6590527021303-146.821866209344i
2.07	148.464	8.24373	8.59008	1.74581808036423-137.430153027117i
2.16	184.214	8.60215	1.57025	-8.14288299999974+23.767824i
2.25	160.929	8.96057	3.90198	60.2806457523855+16.2470133566876i
2.34	157.946	9.319	1.13119	15.2419454039627+9.75990975361752i
2.43	140.018	9.67742	10.4343	150.319274389091-72.6346300241444i
2.52	158.089	10.0358	7.64489	120.889646396712+18.6401327380268i
2.61	141.929	10.3943	9.54658	108.696462721488-107.313597117921i
2.7	147.232	10.7527	4.53212	20.7931160681898+69.4687722309474i
2.79	182.429	11.1111	16.1549	38.5023766184094-255.594827111111i
C12
Time	Data	FFT Freq	FFT Mag	FFT Complex			Max
0	264.917	0	508.651	8138.41656			13.4547
0.09	237.833	0.358423	6.96985	-92.7063755062774+61.9815150463318i
0.18	219.167	0.716846	4.92338	-65.5664751681818-43.6621193001807i
0.27	236.167	1.07527	5.13122	-2.05820900903137-82.073687719267i
0.36	274.333	1.43369	8.23883	-127.725233294913+32.6054371149561i
0.45	285.333	1.79211	13.4547	97.4984939799701+191.931555438942i
0.54	268.792	2.15054	8.75466	131.894561549407-47.1669055043492i
0.63	234.292	2.50896	12.1363	193.962202309547-9.20839739226252i
0.72	211.667	2.86738	5.6885	88.8749999999998+19.6249360000002i
0.81	253.667	3.22581	2.47899	-35.0975877845642+18.4765202953221i
0.9	246.417	3.58423	5.32841	58.6284811778194+61.8953442249076i
0.99	259.167	3.94265	3.12176	48.0224810848215+13.7351465705552i
1.08	292.625	4.30108	5.04771	-77.1081427050867+24.0220611149561i
1.17	255.667	4.6595	5.63181	-83.6435987919434+33.5167606820061i
1.26	256.875	5.01792	7.64676	110.543432440955-52.4331175709243i
1.35	230.542	5.37634	5.88454	-46.6441582825216+81.7865380035751i
1.44	255	5.73477	3.67708	-58.8333120000007
1.53	248.625	6.09319	5.88454	-46.644158282522-81.7865380035748i
1.62	269.625	6.45161	7.64676	110.543432440956+52.4331175709241i
1.71	273	6.81004	5.63181	-83.6435987919435-33.5167606820056i
1.8	252.625	7.16846	5.04771	-77.1081427050867-24.0220611149561i
1.89	262.708	7.52688	3.12176	48.0224810848211-13.7351465705553i
1.98	247.875	7.8853	5.32841	58.6284811778193-61.8953442249076i
2.07	300.75	8.24373	2.47899	-35.0975877845644-18.4765202953219i
2.16	249.375	8.60215	5.6885	88.8749999999998-19.6249360000002i
2.25	260.667	8.96057	12.1363	193.962202309547+9.20839739226189i
2.34	250.375	9.319	8.75466	131.894561549407+47.166905504349i
2.43	260.167	9.67742	13.4547	97.4984939799696-191.931555438942i
2.52	263.792	10.0358	8.23883	-127.725233294913-32.6054371149561i
2.61	235	10.3943	5.13122	-2.05820900903104+82.0736877192669i
2.7	216.333	10.7527	4.92338	-65.5664751681815+43.6621193001811i
2.79	265.042	11.1111	6.96985	-92.7063755062775-61.9815150463316i
D01
Time	Data	FFT Freq	FFT Mag	FFT Complex			Max
0	176.26	0	316.067	5057.067198			7.02249
0.09	160.596	0.358423	7.02249	104.227169945955+41.9694009426309i
0.18	167.183	0.716846	2.24132	-26.7941978919118-23.8345792949905i
0.27	149.933	1.07527	1.62361	25.2783742992409-5.98705664227994i
0.36	175.808	1.43369	6.14872	94.819528188422-26.2254392270718i
0.45	140.308	1.79211	1.33108	18.5783494078022+10.4123246644001i
0.54	166.933	2.15054	5.11123	-32.9173637214903+74.8622314681879i
0.63	154.087	2.50896	3.0373	42.2415954632226-24.0269825689179i
0.72	154.163	2.86738	1.44956	-5.26919500000009-22.5865170000002i
0.81	173.75	3.22581	2.28671	29.9158156068071+21.0636463229172i
0.9	160.865	3.58423	4.40462	64.9800506518043+27.2794200369586i
0.99	142.154	3.94265	2.48149	-27.3969684577899-28.7367054136629i
1.08	136.894	4.30108	0.915658	-1.08869218842178-14.6100212270716i
1.17	151.788	4.6595	5.88546	-25.6799302959847+90.5981537087493i
1.26	152.144	5.01792	5.6392	-37.037653038402+82.2748692737804i
1.35	151.76	5.37634	2.41631	37.2970180307475+10.1787902635585i
1.44	150.702	5.73477	3.80829	60.9326160000005
1.53	148.481	6.09319	2.41631	37.2970180307474-10.1787902635584i
1.62	151.5	6.45161	5.6392	-37.0376530384022-82.2748692737802i
1.71	164.567	6.81004	5.88546	-25.6799302959849-90.5981537087491i
1.8	150.904	7.16846	0.915658	-1.0886921884218+14.6100212270717i
1.89	149.029	7.52688	2.48149	-27.3969684577899+28.736705413663i
1.98	165.798	7.8853	4.40462	64.9800506518042-27.2794200369588i
2.07	149.125	8.24373	2.28671	29.915815606807-21.0636463229172i
2.16	180.74	8.60215	1.44956	-5.26919500000007+22.5865170000002i
2.25	171.51	8.96057	3.0373	42.2415954632226+24.0269825689179i
2.34	164.423	9.319	5.11123	-32.9173637214905-74.8622314681879i
2.43	152.481	9.67742	1.33108	18.5783494078021-10.4123246644001i
2.52	151.394	10.0358	6.14872	94.819528188422+26.2254392270717i
2.61	164.865	10.3943	1.62361	25.2783742992407+5.98705664227992i
2.7	153.288	10.7527	2.24132	-26.7941978919117+23.8345792949905i
2.79	173.635	11.1111	7.02249	104.227169945955-41.9694009426312i
D03
Time	Data	FFT Freq	FFT Mag	FFT Complex			Max
0	88.7083	0	183.826	2941.22229			6.52176
0.09	103.292	0.358423	4.14049	-65.3840780094361-10.6632820073089i
0.18	94.9305	0.716846	4.63736	65.9894958416363-33.9219141368716i
0.27	102.264	1.07527	5.32438	59.5028012965394-60.9651884469486i
0.36	92.4028	1.43369	1.98475	28.5177727208521-13.9706623216482i
0.45	76.2222	1.79211	3.24076	-51.6649763837438+4.4018986116865i
0.54	88.9722	2.15054	1.95992	13.4241416327092-28.3401160504016i
0.63	85.6528	2.50896	0.964289	11.2812563810872+10.5250140130791i
0.72	78.9028	2.86738	3.7865	-37.5000609999997+47.5831909999999i
0.81	91.9305	3.22581	0.342978	1.64824250942688-5.23427279688097i
0.9	97.7917	3.58423	1.96365	29.7999047523508+9.95419059795556i
0.99	94.2778	3.94265	1.82377	25.0950225375653-14.8905987175292i
1.08	98.2222	4.30108	6.52176	-100.489940720852+28.112711678352i
1.17	94.2778	4.6595	5.09755	-59.8083875571005-55.4536979810315i
1.26	89.4722	5.01792	4.8716	-24.7692062266963-73.905439488514i
1.35	112.556	5.37634	4.40355	70.4409592256607+1.49225897786365i
1.44	89.8195	5.73477	2.17014	-34.722168
1.53	103.889	6.09319	4.40355	70.4409592256607-1.49225897786395i
1.62	96.3472	6.45161	4.8716	-24.7692062266962+73.9054394885141i
1.71	94.8333	6.81004	5.09755	-59.8083875571003+55.4536979810317i
1.8	83.7778	7.16846	6.52176	-100.489940720852-28.1127116783518i
1.89	99.0139	7.52688	1.82377	25.0950225375653+14.8905987175291i
1.98	92.1389	7.8853	1.96365	29.7999047523508-9.95419059795561i
2.07	116.528	8.24373	0.342978	1.64824250942694+5.23427279688099i
2.16	78.5139	8.60215	3.7865	-37.5000609999998-47.5831909999999i
2.25	81.2917	8.96057	0.964289	11.2812563810872-10.5250140130791i
2.34	94.1389	9.319	1.95992	13.4241416327092+28.3401160504017i
2.43	67.2083	9.67742	3.24076	-51.6649763837438-4.40189861168634i
2.52	97.5278	10.0358	1.98475	28.5177727208521+13.9706623216481i
2.61	70.2778	10.3943	5.32438	59.5028012965397+60.9651884469484i
2.7	91.5833	10.7527	4.63736	65.9894958416363+33.9219141368715i
2.79	94.4583	11.1111	4.14049	-65.3840780094361+10.6632820073091i
D04
Time	Data	FFT Freq	FFT Mag	FFT Complex			Max
0	147.417	0	298.24	4771.833279			7.5469
0.09	167.208	0.358423	4.13938	-46.1361150552185-47.5172405543282i
0.18	148.625	0.716846	5.05009	64.0790766728243+49.2213981804528i
0.27	138.667	1.07527	0.940452	13.9613341262662-5.61251230239683i
0.36	129.167	1.43369	7.5469	119.199649427059+19.2899063083743i
0.45	144.042	1.79211	1.72795	16.2165568063426+22.391666848786i
0.54	147.917	2.15054	6.26191	34.0352023810349-94.2324778173933i
0.63	158.958	2.50896	4.82027	-50.0098414501212+58.7125920896921i
0.72	158.708	2.86738	3.91346	-49.2500330000003-38.6666879999998i
0.81	140.542	3.22581	3.27663	50.0939886568097+15.462449742259i
0.9	143.708	3.58423	7.42024	-117.881832612588+14.1141412934742i
0.99	165.75	3.94265	4.71467	-60.5860305793294-44.941445722028i
1.08	147.042	4.30108	2.45724	33.0503525729408-21.2934056916256i
1.17	162.875	4.6595	4.22285	-16.1175368274638-65.6149898713936i
1.26	149.583	5.01792	0.566922	8.93417755872834+1.56814129132025i
1.35	157.208	5.37634	1.12083	17.9108923227141+0.896756100056233i
1.44	156.75	5.73477	5.59375	-89.499969
1.53	169.708	6.09319	1.12083	17.9108923227142-0.896756100056376i
1.62	164.333	6.45161	0.566922	8.93417755872829-1.5681412913203i
1.71	128.292	6.81004	4.22285	-16.1175368274636+65.6149898713937i
1.8	118.792	7.16846	2.45724	33.0503525729408+21.2934056916256i
1.89	162.042	7.52688	4.71467	-60.5860305793293+44.9414457220282i
1.98	147.458	7.8853	7.42024	-117.881832612588-14.1141412934739i
2.07	140.667	8.24373	3.27663	50.0939886568097-15.4624497422592i
2.16	148.167	8.60215	3.91346	-49.2500330000002+38.6666879999998i
2.25	155.458	8.96057	4.82027	-50.0098414501214-58.7125920896919i
2.34	130.792	9.319	6.26191	34.035202381035+94.2324778173932i
2.43	150.417	9.67742	1.72795	16.2165568063426-22.3916668487861i
2.52	139.917	10.0358	7.5469	119.199649427059-19.2899063083744i
2.61	132.792	10.3943	0.940452	13.9613341262663+5.61251230239671i
2.7	162.792	10.7527	5.05009	64.0790766728242-49.2213981804529i
2.79	156.042	11.1111	4.13938	-46.1361150552183+47.5172405543283i
D05
Time	Data	FFT Freq	FFT Mag	FFT Complex			Max
0	28.5417	0	49.6849	794.958374			17.4297
0.09	41.2083	0.358423	5.18486	21.7655176401924+80.0515255650163i
0.18	10.875	0.716846	11.2864	-3.09983607780505+180.555692528577i
0.27	13.8333	1.07527	5.18283	60.0795543475242+57.1581016948586i
0.36	5.41669	1.43369	12.1282	-94.4556495367163-169.510731504007i
0.45	5.08331	1.79211	4.8939	17.9546335351494-76.2161999382439i
0.54	19.5833	2.15054	17.4297	278.863990047762+2.49105940215915i
0.63	6.41669	2.50896	4.82883	77.2517834294207+1.20893629545554i
0.72	5.25	2.86738	13.0008	-132.624878+160.25i
0.81	3.54169	3.22581	6.93844	-30.0058296867983+106.883006881859i
0.9	80	3.58423	11.0718	-82.1845257286789-156.931568614306i
0.99	63.5	3.94265	6.22974	-76.3286231211457-64.1031203073302i
1.08	5.375	4.30108	7.2689	100.705649536716-58.177479504007i
1.17	15.9583	4.6595	3.10459	1.62606454200436E-002-49.6735155086502i
1.26	29.3333	5.01792	0.663201	-1.74613224127763+10.4665605121112i
1.35	8	5.37634	6.85875	-51.7332967897622+96.7808993169972i
1.44	26.1667	5.73477	3.15885	-50.541626
1.53	20.2917	6.09319	6.85875	-51.7332967897626-96.7808993169971i
1.62	19.2083	6.45161	0.663201	-1.74613224127779-10.4665605121112i
1.71	25.2083	6.81004	3.10459	1.62606454201111E-002+49.6735155086502i
1.8	22.4167	7.16846	7.2689	100.705649536716+58.1774795040067i
1.89	37.1667	7.52688	6.22974	-76.3286231211456+64.1031203073304i
1.98	18.2917	7.8853	11.0718	-82.1845257286786+156.931568614306i
2.07	20.6667	8.24373	6.93844	-30.0058296867987-106.883006881859i
2.16	1.5	8.60215	13.0008	-132.624878-160.25i
2.25	6.33331	8.96057	4.82883	77.2517834294205-1.20893629545586i
2.34	43.9583	9.319	17.4297	278.863990047762-2.49105940215969i
2.43	117.958	9.67742	4.8939	17.9546335351496+76.2161999382439i
2.52	25.125	10.0358	12.1282	-94.4556495367159+169.510731504007i
2.61	1.66669	10.3943	5.18283	60.079554347524-57.1581016948587i
2.7	31.1667	10.7527	11.2864	-3.0998360778055-180.555692528577i
2.79	35.9167	11.1111	5.18486	21.7655176401921-80.0515255650165i
D06
Time	Data	FFT Freq	FFT Mag	FFT Complex			Max
0	127.42	0	255.341	4085.454528			10.1009
0.09	126.364	0.358423	10.1009	-146.733078795954+67.7375292231138i
0.18	92.1364	0.716846	4.64248	47.1092125597871-57.4299130620245i
0.27	126.818	1.07527	1.97756	19.5827142028956-24.8530015979155i
0.36	134.159	1.43369	8.74986	-42.3445241011985+133.4402683892i
0.45	132.307	1.79211	0.699579	-9.44863243819769-6.00103764184254i
0.54	115.727	2.15054	4.13113	-53.0477239360798+39.4322334429644i
0.63	116.148	2.50896	7.02411	109.041121875108-27.2136915338263i
0.72	121.205	2.86738	6.98231	95.0568239999999-58.6932380000001i
0.81	120.33	3.22581	3.87602	26.6219100784442+56.0116057301287i
0.9	124.284	3.58423	5.08177	19.174571496406-79.0150099402234i
0.99	103.682	3.94265	1.45275	17.8057480113497+14.9411564030307i
1.08	129.375	4.30108	4.53216	-48.1782398988015-54.1961436107997i
1.17	143.466	4.6595	5.12022	66.0069197094174-48.5235851198338i
1.26	160.591	5.01792	1.91862	30.3547598798864+4.5773115547877i
1.35	129.852	5.37634	7.84901	-96.0585826430631+80.8956969202772i
1.44	129.068	5.73477	4.8679	-77.8864159999998
1.53	140.273	6.09319	7.84901	-96.0585826430635-80.8956969202769i
1.62	127.852	6.45161	1.91862	30.3547598798864-4.57731155478779i
1.71	131.886	6.81004	5.12022	66.0069197094175+48.5235851198337i
1.8	162.068	7.16846	4.53216	-48.1782398988014+54.1961436107998i
1.89	136.795	7.52688	1.45275	17.8057480113496-14.9411564030308i
1.98	131.489	7.8853	5.08177	19.1745714964062+79.0150099402233i
2.07	152.864	8.24373	3.87602	26.621910078444-56.0116057301287i
2.16	124.386	8.60215	6.98231	95.0568239999999+58.6932380000001i
2.25	135.148	8.96057	7.02411	109.041121875108+27.2136915338258i
2.34	86	9.319	4.13113	-53.0477239360798-39.4322334429642i
2.43	128.318	9.67742	0.699579	-9.44863243819754+6.00103764184262i
2.52	121.739	10.0358	8.74986	-42.3445241011987-133.4402683892i
2.61	135.5	10.3943	1.97756	19.5827142028959+24.8530015979155i
2.7	116.284	10.7527	4.64248	47.1092125597872+57.4299130620245i
2.79	121.92	11.1111	10.1009	-146.733078795955-67.7375292231134i
D07
Time	Data	FFT Freq	FFT Mag	FFT Complex			Max
0	188.55	0	360.044	5760.699982			6.66717
0.09	178.95	0.358423	2.77783	-18.0191549174644+40.6287082774579i
0.18	189.15	0.716846	4.21574	64.1860983028469-20.7337072639384i
0.27	187.4	1.07527	6.66717	49.3357384747033-94.5805983932496i
0.36	176.625	1.43369	1.3665	-19.5031331135127-9.88234392641737i
0.45	185.275	1.79211	4.47541	-38.9605376876946+60.0797026837971i
0.54	190.325	2.15054	3.01206	34.1631300219966+33.9917019440117i
0.63	136.175	2.50896	4.26529	55.7524662940182-39.3572645440409i
0.72	156.85	2.86738	3.34224	-43.2500300000002-31.4500120000002i
0.81	185.075	3.22581	5.916	-86.016890786696+39.5074963886008i
0.9	184.85	3.58423	3.86591	40.7163153226024+46.5636201638373i
0.99	176.525	3.94265	3.83329	57.3629097736947+21.7069687483821i
1.08	183.9	4.30108	2.58815	12.9530851135126-39.3323559264174i
1.17	183.125	4.6595	1.49519	-6.61396708829493-22.9906725699928i
1.26	186.7	5.01792	1.01848	3.83436035255416+15.8382109558873i
1.35	178.525	5.37634	0.977023	-6.8405640622664+14.0562249687707i
1.44	187.8	5.73477	4.66875	74.6999820000001
1.53	179.425	6.09319	0.977023	-6.84056406226658-14.0562249687707i
1.62	181.025	6.45161	1.01848	3.8343603525541-15.8382109558872i
1.71	179.325	6.81004	1.49519	-6.61396708829474+22.9906725699929i
1.8	186.5	7.16846	2.58815	12.9530851135127+39.3323559264174i
1.89	173.325	7.52688	3.83329	57.3629097736946-21.7069687483823i
1.98	188.425	7.8853	3.86591	40.7163153226022-46.5636201638373i
2.07	192.325	8.24373	5.916	-86.016890786696-39.5074963886005i
2.16	183.775	8.60215	3.34224	-43.2500300000001+31.4500120000002i
2.25	178.125	8.96057	4.26529	55.7524662940183+39.3572645440406i
2.34	177.85	9.319	3.01206	34.1631300219965-33.9917019440117i
2.43	174.075	9.67742	4.47541	-38.9605376876947-60.0797026837969i
2.52	173.225	10.0358	1.3665	-19.5031331135127+9.88234392641741i
2.61	173.925	10.3943	6.66717	49.3357384747036+94.5805983932494i
2.7	182.15	10.7527	4.21574	64.1860983028469+20.7337072639383i
2.79	181.425	11.1111	2.77783	-18.0191549174646-40.6287082774578i
D08
Time	Data	FFT Freq	FFT Mag	FFT Complex			Max
0	107.75	0	233.113	3729.8125			5.84137
0.09	104.875	0.358423	4.26814	-49.2458352095575+47.3118295249416i
0.18	106.875	0.716846	5.84137	-74.2656999178744-56.7426756905622i
0.27	116.188	1.07527	3.45117	-49.4231529938157+24.6265557602374i
0.36	122.812	1.43369	1.53837	6.05079140490362-23.8586647546101i
0.45	114.812	1.79211	3.9202	-60.5022782275428+16.5428571337551i
0.54	127.188	2.15054	2.38742	30.1673233876225+23.432359360933i
0.63	114.812	2.50896	4.34333	40.3425684751805-56.5843622871192i
0.72	110.875	2.86738	3.11085	-33.5+36.8125i
0.81	115.688	3.22581	1.75928	23.9937249094757+14.7187219648009i
0.9	136.812	3.58423	3.55066	56.5971020071148-4.91922344887426i
0.99	110.25	3.94265	1.69183	-24.6536496879755-11.1779975603302i
1.08	100.75	4.30108	1.24847	19.5742085950963-3.98366475461017i
1.17	99.1875	4.6595	1.42698	-13.5050730457182+18.4091192174607i
1.26	117.75	5.01792	0.537774	-8.49872547686309-1.34425850036951i
1.35	114.312	5.37634	2.87855	-32.0063042200464+33.1183319281703i
1.44	128.375	5.73477	3.49609	55.9375
1.53	113.188	6.09319	2.87855	-32.0063042200465-33.1183319281703i
1.62	123.812	6.45161	0.537774	-8.49872547686306+1.34425850036953i
1.71	129.188	6.81004	1.42698	-13.5050730457183-18.4091192174608i
1.8	116.875	7.16846	1.24847	19.5742085950964+3.98366475461015i
1.89	116.625	7.52688	1.69183	-24.6536496879755+11.1779975603302i
1.98	128.5	7.8853	3.55066	56.5971020071148+4.91922344887412i
2.07	125.25	8.24373	1.75928	23.9937249094757-14.718721964801i
2.16	124.25	8.60215	3.11085	-33.5-36.8125i
2.25	118.812	8.96057	4.34333	40.3425684751807+56.584362287119i
2.34	119.062	9.319	2.38742	30.1673233876226-23.4323593609331i
2.43	120.125	9.67742	3.9202	-60.5022782275428-16.542857133755i
2.52	118	10.0358	1.53837	6.05079140490367+23.8586647546102i
2.61	116.875	10.3943	3.45117	-49.4231529938157-24.6265557602373i
2.7	103.188	10.7527	5.84137	-74.2656999178742+56.7426756905624i
2.79	106.75	11.1111	4.26814	-49.2458352095576-47.3118295249415i
D09
Time	Data	FFT Freq	FFT Mag	FFT Complex			Max
0	95.875	0	201.281	3220.5			15.491
0.09	92.25	0.358423	2.96246	-40.5133754734234-24.6042087950329i
0.18	119.375	0.716846	8.59602	-0.156104943981379+137.536272305786i
0.27	105.5	1.07527	5.95995	-2.4732471631027+95.3271225766524i
0.36	52.125	1.43369	15.3829	67.1051858731677-236.802561210691i
0.45	87.375	1.79211	4.5819	-11.2546624277353+72.4413472565529i
0.54	95.75	2.15054	10.8777	-17.5821101379511-173.152258763054i
0.63	79.75	2.50896	7.60055	-77.3516031748445+93.8371756493946i
0.72	143.25	2.86738	1.22365	-19.5-1.75i
0.81	97.625	3.22581	0.780763	11.7410933618765+4.26639160732393i
0.9	106.625	3.58423	15.491	-125.476024716887+213.748282194085i
0.99	141.625	3.94265	4.60221	-60.3917636071578-42.1308807440392i
1.08	104.625	4.30108	13.0249	200.394814126832+57.1974387893084i
1.17	124	4.6595	11.2423	-27.0554710147264-177.830891861567i
1.26	38.75	5.01792	2.67738	-41.7857602011802+9.43681326292383i
1.35	106.125	5.37634	9.19319	139.299029499114+47.2392207252692i
1.44	104.375	5.73477	8.90625	-142.5
1.53	120.5	6.09319	9.19319	139.299029499114-47.2392207252698i
1.62	144	6.45161	2.67738	-41.7857602011804-9.43681326292375i
1.71	106.625	6.81004	11.2423	-27.0554710147258+177.830891861567i
1.8	40	7.16846	13.0249	200.394814126832-57.1974387893085i
1.89	114.375	7.52688	4.60221	-60.3917636071576+42.1308807440395i
1.98	76.25	7.8853	15.491	-125.476024716887-213.748282194085i
2.07	80.875	8.24373	0.780763	11.7410933618765-4.26639160732382i
2.16	103.25	8.60215	1.22365	-19.5+1.75i
2.25	118.625	8.96057	7.60055	-77.3516031748447-93.8371756493943i
2.34	93.125	9.319	10.8777	-17.5821101379509+173.152258763053i
2.43	121.5	9.67742	4.5819	-11.2546624277356-72.4413472565529i
2.52	116.25	10.0358	15.3829	67.1051858731682+236.802561210692i
2.61	86.875	10.3943	5.95995	-2.47324716310289-95.3271225766525i
2.7	105.375	10.7527	8.59602	-0.156104943981692-137.536272305786i
2.79	97.875	11.1111	2.96246	-40.5133754734233+24.604208795033i
D10
Time	Data	FFT Freq	FFT Mag	FFT Complex			Max
0	136.958	0	231.9	3710.402742			10.9506
0.09	118.861	0.358423	1.59801	-11.1063880329944-23.0299485944707i
0.18	111.583	0.716846	3.89878	11.9886208274347+61.2175885664801i
0.27	105.069	1.07527	5.06362	79.1080548681994+17.4878000322102i
0.36	110.611	1.43369	2.45661	39.0981263947097-4.03404657286437i
0.45	87.6111	1.79211	5.57734	63.365073925828-62.8345928910389i
0.54	125.5	2.15054	5.14527	74.4596505470566-35.1149573882947i
0.63	120.222	2.50896	1.99525	14.806739212838+28.2825351057033i
0.72	116.194	2.86738	3.19993	47.2361760000002+19.750122i
0.81	124.306	3.22581	3.80919	60.7751638606677-4.57453472473301i
0.9	120.236	3.58423	10.9506	147.457607337678+94.629159228805i
0.99	116.819	3.94265	2.23022	18.6849455790184+30.4004578499388i
1.08	130.486	4.30108	5.23749	-43.9869203947096+71.3270994271357i
1.17	126.125	4.6595	6.65274	-78.2415801599216+72.1703306647902i
1.26	103.931	5.01792	3.9266	-60.4614187121691+17.0726651835799i
1.35	125.764	5.37634	7.13537	39.4969107463654+107.116125466696i
1.44	113.597	5.73477	8.31858	-133.097258
1.53	114.542	6.09319	7.13537	39.4969107463651-107.116125466696i
1.62	99.1805	6.45161	3.9266	-60.4614187121693-17.0726651835796i
1.71	130.028	6.81004	6.65274	-78.2415801599219-72.1703306647899i
1.8	97.75	7.16846	5.23749	-43.9869203947098-71.3270994271356i
1.89	130.653	7.52688	2.23022	18.6849455790182-30.4004578499388i
1.98	114.222	7.8853	10.9506	147.457607337677-94.6291592288052i
2.07	120.264	8.24373	3.80919	60.7751638606676+4.57453472473287i
2.16	91	8.60215	3.19993	47.2361760000002-19.750122i
2.25	120.583	8.96057	1.99525	14.8067392128379-28.2825351057033i
2.34	123.194	9.319	5.14527	74.4596505470567+35.1149573882946i
2.43	106.875	9.67742	5.57734	63.3650739258281+62.8345928910387i
2.52	121.347	10.0358	2.45661	39.0981263947097+4.03404657286427i
2.61	128.319	10.3943	5.06362	79.1080548681993-17.4878000322104i
2.7	72.8611	10.7527	3.89878	11.9886208274346-61.2175885664801i
2.79	145.708	11.1111	1.59801	-11.1063880329944+23.0299485944708i
D11
Time	Data	FFT Freq	FFT Mag	FFT Complex			Max
0	184.083	0	392.01	6272.166688			9.30764
0.09	193.208	0.358423	9.30764	-57.7795571882802-137.256607260936i
0.18	203.333	0.716846	6.62853	-0.192590113845142-106.056238857576i
0.27	233.792	1.07527	2.15778	-28.5758899271509-19.3740371515855i
0.36	197.042	1.43369	8.15475	49.5669869930756-120.694250417239i
0.45	196	1.79211	3.41376	0.623675706250234+54.6165912653396i
0.54	202.75	2.15054	7.84652	-106.216948200335+66.9279922195892i
0.63	202.125	2.50896	6.03447	-95.2941410214341+15.5310925006732i
0.72	206.167	2.86738	2.59928	-32.6250640000001-25.7916880000002i
0.81	214.5	3.22581	2.67494	37.6784867038467-20.300071231932i
0.9	197.042	3.58423	6.79792	97.2152984858177+48.7788974597089i
0.99	205.917	3.94265	3.35147	9.70549302562967+52.7379562786881i
1.08	190.917	4.30108	5.31335	48.6830130069243-69.694250417239i
1.17	196.292	4.6595	3.28346	-12.5680631286527+51.0099536711779i
1.26	192.083	5.01792	4.99298	-74.8056321716378-28.0387096174558i
1.35	194.917	5.37634	2.95819	17.8767478297911-43.8251451841255i
1.44	200.125	5.73477	5.50521	-88.0833119999998
1.53	216.375	6.09319	2.95819	17.8767478297914+43.8251451841255i
1.62	193.083	6.45161	4.99298	-74.8056321716377+28.038709617456i
1.71	225.333	6.81004	3.28346	-12.5680631286528-51.0099536711779i
1.8	185.125	7.16846	5.31335	48.6830130069244+69.6942504172389i
1.89	181.792	7.52688	3.35147	9.70549302562955-52.7379562786882i
1.98	192.583	7.8853	6.79792	97.2152984858175-48.7788974597092i
2.07	169.583	8.24373	2.67494	37.6784867038468+20.3000712319317i
2.16	199.042	8.60215	2.59928	-32.6250640000001+25.7916880000002i
2.25	211.208	8.96057	6.03447	-95.2941410214341-15.5310925006729i
2.34	200.458	9.319	7.84652	-106.216948200335-66.927992219589i
2.43	157.042	9.67742	3.41376	0.623675706250115-54.6165912653397i
2.52	167.208	10.0358	8.15475	49.5669869930758+120.694250417239i
2.61	193.583	10.3943	2.15778	-28.5758899271509+19.3740371515855i
2.7	181	10.7527	6.62853	-0.192590113844894+106.056238857576i
2.79	188.458	11.1111	9.30764	-57.7795571882797+137.256607260936i
D12
Time	Data	FFT Freq	FFT Mag	FFT Complex			Max
0	127.518	0	340.685	5450.964266			24.9601
0.09	162.911	0.358423	7.67236	5.73349544031703-122.623786210106i
0.18	189.304	0.716846	4.22838	-30.5667195002341+60.3552548830542i
0.27	197.911	1.07527	24.9601	-386.669888513196-99.8779589290721i
0.36	151.071	1.43369	11.947	169.080042074054-89.1695458954285i
0.45	200.768	1.79211	10.6475	-165.510567291098+40.3571112068624i
0.54	206.518	2.15054	2.92631	33.110201310706+33.1045567320465i
0.63	164.554	2.50896	17.1348	-237.334566677013-137.238002096811i
0.72	189.696	2.86738	11.2132	-175.624967-36.6607669999998i
0.81	159.196	3.22581	12.9632	47.4296505703135-201.914908676229i
0.9	175.482	3.58423	7.39711	49.1432852575463+107.668742400674i
0.99	185.518	3.94265	12.7784	175.718139902224+104.520934432352i
1.08	149.25	4.30108	10.0355	9.95572592594563+160.258980104572i
1.17	132.75	4.6595	13.3494	-32.5054166557132-211.102408014003i
1.26	165.946	5.01792	8.22784	31.0988769319823+127.919444551682i
1.35	232.804	5.37634	12.1602	-194.289558775836+10.3110349000566i
1.44	225.946	5.73477	2.00447	32.0715639999999
1.53	154.982	6.09319	12.1602	-194.289558775836-10.3110349000566i
1.62	211.857	6.45161	8.22784	31.0988769319819-127.919444551682i
1.71	99.7321	6.81004	13.3494	-32.5054166557127+211.102408014003i
1.8	146.411	7.16846	10.0355	9.95572592594529-160.258980104571i
1.89	120.804	7.52688	12.7784	175.718139902224-104.520934432353i
1.98	146.732	7.8853	7.39711	49.1432852575461-107.668742400674i
2.07	172.518	8.24373	12.9632	47.4296505703143+201.914908676228i
2.16	143.071	8.60215	11.2132	-175.624967+36.6607669999998i
2.25	225	8.96057	17.1348	-237.334566677012+137.238002096811i
2.34	215	9.319	2.92631	33.1102013107059-33.1045567320466i
2.43	144.339	9.67742	10.6475	-165.510567291098-40.3571112068619i
2.52	149.982	10.0358	11.947	169.080042074055+89.1695458954284i
2.61	216.643	10.3943	24.9601	-386.669888513196+99.8779589290731i
2.7	147.732	10.7527	4.22838	-30.5667195002343-60.3552548830542i
2.79	139.018	11.1111	7.67236	5.73349544031737+122.623786210106i
E03
Time	Data	FFT Freq	FFT Mag	FFT Complex			Max
0	89.95	0	175.278	2804.450042			10.0485
0.09	91.05	0.358423	5.32649	85.0426634076587+5.55368005655566i
0.18	123.925	0.716846	7.80138	1.60813833880144-124.811797100402i
0.27	97.95	1.07527	2.0737	18.6018370233942-27.4741792455164i
0.36	66.2	1.43369	1.75577	26.0140272965259-10.6042571462357i
0.45	106.225	1.79211	1.55798	13.5390631452308+20.9304133733883i
0.54	122.55	2.15054	3.31851	36.9338136526156-38.1456897924246i
0.63	71.275	2.50896	6.29203	-70.0447078302464-72.3096698514536i
0.72	75.55	2.86738	2.34447	-31.2499099999999-20.7498799999998i
0.81	97.875	3.22581	8.7791	-118.657801109888+75.172413838774i
0.9	68.55	3.58423	10.0485	-65.0790150830907+147.015206045062i
0.99	82.95	3.94265	7.30874	116.018059741937-14.6533848183655i
1.08	89.75	4.30108	2.447	18.2358527034739+34.6458028537644i
1.17	69.325	4.6595	2.75711	-43.3471483317923-8.1879283125927i
1.26	63.6	5.01792	0.168717	2.13715909167379+1.64914673708376i
1.35	89.4	5.37634	3.22399	25.0482259537061-45.0941871285395i
1.44	86.675	5.73477	2.77186	44.3498259999999
1.53	80.75	6.09319	3.22399	25.0482259537061+45.0941871285394i
1.62	94.05	6.45161	0.168717	2.13715909167381-1.64914673708365i
1.71	76.775	6.81004	2.75711	-43.3471483317922+8.1879283125929i
1.8	95.075	7.16846	2.447	18.2358527034739-34.6458028537644i
1.89	101.55	7.52688	7.30874	116.018059741937+14.6533848183652i
1.98	78.475	7.8853	10.0485	-65.0790150830911-147.015206045061i
2.07	89.95	8.24373	8.7791	-118.657801109888-75.1724138387736i
2.16	107.175	8.60215	2.34447	-31.2499099999999+20.7498799999998i
2.25	77.65	8.96057	6.29203	-70.0447078302463+72.3096698514538i
2.34	88.7	9.319	3.31851	36.9338136526156+38.1456897924243i
2.43	76.525	9.67742	1.55798	13.5390631452307-20.9304133733883i
2.52	86.2	10.0358	1.75577	26.0140272965259+10.6042571462356i
2.61	75.975	10.3943	2.0737	18.6018370233942+27.4741792455164i
2.7	87.975	10.7527	7.80138	1.60813833880175+124.811797100402i
2.79	94.825	11.1111	5.32649	85.0426634076587-5.55368005655593i
E04
Time	Data	FFT Freq	FFT Mag	FFT Complex			Max
0	1.03845	0	21.2404	339.846254			3.95783
0.09	15.5	0.358423	0.717367	-1.17189360200314-11.4178926379925i
0.18	0.884644	0.716846	2.5423	-25.2739101999108+31.8721821207185i
0.27	4.24036	1.07527	2.49193	-30.7473569675219-25.3827434672783i
0.36	18.4711	1.43369	3.95783	-61.4556820274046+15.2736909483761i
0.45	20.5481	1.79211	1.31799	14.2871345062756+15.5104172182671i
0.54	19.0673	2.15054	2.70612	42.7292457526182+6.99444969702721i
0.63	2	2.50896	1.7585	20.695580872665-19.0612053787802i
0.72	5.72113	2.86738	2.51372	-22.5289939999999-33.3173839999999i
0.81	7.44232	3.22581	2.335	26.9026035532826-25.9233573567884i
0.9	11.7115	3.58423	2.51405	-35.3850710579472+19.1292153672458i
0.99	18.875	3.94265	1.50091	-19.7746750844548-13.6258008961357i
1.08	15.3173	4.30108	3.06681	-19.9675379725954-44.8225010516239i
1.17	12.2596	4.6595	1.93916	10.7909791717753-29.0895055226667i
1.26	17.0865	5.01792	3.06155	7.35283150523994+48.4297957909371i
1.35	12.625	5.37634	3.62195	-42.4437964500187+39.4570274430139i
1.44	3.72113	5.73477	2.16467	-34.6347059999999
1.53	4.125	6.09319	3.62195	-42.4437964500188-39.4570274430138i
1.62	13.7981	6.45161	3.06155	7.35283150523981-48.4297957909371i
1.71	2.6731	6.81004	1.93916	10.7909791717753+29.0895055226666i
1.8	8.51923	7.16846	3.06681	-19.9675379725953+44.8225010516238i
1.89	10.6346	7.52688	1.50091	-19.7746750844548+13.6258008961357i
1.98	15.1058	7.8853	2.51405	-35.3850710579472-19.1292153672457i
2.07	4.13464	8.24373	2.335	26.9026035532826+25.9233573567883i
2.16	1.68268	8.60215	2.51372	-22.5289939999999+33.3173839999999i
2.25	25.9615	8.96057	1.7585	20.695580872665+19.0612053787801i
2.34	2.36536	9.319	2.70612	42.7292457526181-6.99444969702734i
2.43	25.25	9.67742	1.31799	14.2871345062756-15.5104172182671i
2.52	10.5673	10.0358	3.95783	-61.4556820274046-15.2736909483761i
2.61	13.8077	10.3943	2.49193	-30.7473569675218+25.3827434672784i
2.7	7.5481	10.7527	2.5423	-25.2739101999109-31.8721821207184i
2.79	7.16345	11.1111	0.717367	-1.17189360200312+11.4178926379926i
E05
Time	Data	FFT Freq	FFT Mag	FFT Complex			Max
0	227.167	0	439.466	7031.458344			12.6292
0.09	238.583	0.358423	3.29946	50.2939312146266+16.0449943693126i
0.18	231.958	0.716846	4.55369	34.1706046196204-64.3491044437786i
0.27	230.125	1.07527	2.70878	38.9446068235437+19.018713851521i
0.36	221.625	1.43369	5.72223	10.4280893423217-90.95992578251i
0.45	208.542	1.79211	5.81798	-18.0127726227049-91.3283415401652i
0.54	218.5	2.15054	0.641682	8.71692308457207+5.42446453112565i
0.63	211.667	2.50896	4.72232	74.0826358266816-14.8537146038915i
0.72	211.958	2.86738	1.78134	-28.5-0.291655999999875i
0.81	247.625	3.22581	2.57314	40.6026019926614-6.81315329125961i
0.9	202.333	3.58423	5.28031	49.9964993187049+68.1033005851113i
0.99	233.083	3.94265	3.88252	-31.205297642477+53.7136331633139i
1.08	185.667	4.30108	3.47997	25.5719746576782-49.45986178251i
1.17	216	4.6595	12.6292	-197.445723640777+42.9721423823299i
1.26	221.167	5.01792	3.69949	38.4492209771024-45.0036443897929i
1.35	208.625	5.37634	6.16427	95.4065140484456-25.0029904907263i
1.44	220.583	5.73477	9.07031	-145.124968
1.53	215.333	6.09319	6.16427	95.4065140484457+25.0029904907261i
1.62	215.667	6.45161	3.69949	38.4492209771025+45.003644389793i
1.71	252.833	6.81004	12.6292	-197.445723640777-42.9721423823293i
1.8	195.292	7.16846	3.47997	25.5719746576783+49.45986178251i
1.89	240.542	7.52688	3.88252	-31.2052976424773-53.7136331633138i
1.98	216.292	7.8853	5.28031	49.9964993187048-68.1033005851114i
2.07	222.292	8.24373	2.57314	40.6026019926613+6.81315329125947i
2.16	202.958	8.60215	1.78134	-28.5+0.291655999999875i
2.25	217.75	8.96057	4.72232	74.0826358266816+14.8537146038913i
2.34	228.333	9.319	0.641682	8.71692308457205-5.42446453112562i
2.43	208.458	9.67742	5.81798	-18.0127726227047+91.3283415401653i
2.52	242.083	10.0358	5.72223	10.4280893423219+90.9599257825101i
2.61	209.917	10.3943	2.70878	38.9446068235436-19.0187138515212i
2.7	201.583	10.7527	4.55369	34.1706046196206+64.3491044437786i
2.79	226.917	11.1111	3.29946	50.2939312146265-16.0449943693126i
E06
Time	Data	FFT Freq	FFT Mag	FFT Complex			Max
0	51.8666	0	134.891	2158.250121			6.92605
0.09	61.8917	0.358423	3.74498	-48.500328711664+35.1865841596653i
0.18	48.6	0.716846	2.97658	-18.7584139561477+43.7755027769708i
0.27	59.5666	1.07527	5.16644	-82.3801787573024+6.83197996724663i
0.36	60.9083	1.43369	0.669412	-6.57947791395798+8.45147138638013i
0.45	84.7333	1.79211	1.59845	16.3177762157381+19.6932400691798i
0.54	60.325	2.15054	5.91244	85.2377088499985+41.030684834285i
0.63	72.8	2.50896	0.682885	-10.925382248358+0.130116151715061i
0.72	55.2	2.86738	1.59982	24.616698+7.01660099999992i
0.81	67.3417	3.22581	0.856778	12.7947043034763+4.92109033632363i
0.9	66.375	3.58423	6.16554	-64.5690666591496+74.5814786346787i
0.99	66.4833	3.94265	3.08164	-18.6962948367072-45.6239756689221i
1.08	75.325	4.30108	4.00593	-48.4872940860421+41.9181473863802i
1.17	63.0084	4.6595	2.82823	40.7970348769234+19.5784713755088i
1.26	56.6083	5.01792	4.61349	-67.1104202347011-30.7403514226356i
1.35	97.1583	5.37634	3.60805	-7.60753084210662-57.2253345093617i
1.44	64.1417	5.73477	6.92605	-110.816773
1.53	77.075	6.09319	3.60805	-7.60753084210647+57.2253345093617i
1.62	67.4334	6.45161	4.61349	-67.1104202347012+30.7403514226358i
1.71	64.0084	6.81004	2.82823	40.7970348769234-19.578471375509i
1.8	63.5084	7.16846	4.00593	-48.4872940860422-41.9181473863801i
1.89	75.9667	7.52688	3.08164	-18.6962948367071+45.6239756689222i
1.98	66.175	7.8853	6.16554	-64.5690666591499-74.5814786346785i
2.07	51.325	8.24373	0.856778	12.7947043034764-4.9210903363237i
2.16	77.1083	8.60215	1.59982	24.616698-7.01660099999992i
2.25	74.075	8.96057	0.682885	-10.925382248358-0.130116151715025i
2.34	75.7333	9.319	5.91244	85.2377088499983-41.0306848342852i
2.43	79.0167	9.67742	1.59845	16.3177762157382-19.6932400691798i
2.52	76.1083	10.0358	0.669412	-6.57947791395802-8.45147138638018i
2.61	59.6667	10.3943	5.16644	-82.3801787573024-6.83197996724639i
2.7	58.3	10.7527	2.97658	-18.7584139561478-43.7755027769708i
2.79	80.4167	11.1111	3.74498	-48.500328711664-35.1865841596652i
E07
Time	Data	FFT Freq	FFT Mag	FFT Complex			Max
0	101.5	0	177.031	2832.5			9.42746
0.09	99	0.358423	3.32076	-15.5128972955759+50.8170164577847i
0.18	67.25	0.716846	6.74792	44.4221946635065+98.4047236385711i
0.27	89.5	1.07527	6.69593	83.6689182520823+66.9132153137747i
0.36	56.75	1.43369	3.12	-49.869687860985+2.24048519428143i
0.45	81.875	1.79211	9.42746	122.193246826579-88.4381384016811i
0.54	80.125	2.15054	3.41758	-20.6537589708702+50.6306680805246i
0.63	65.25	2.50896	1.79881	16.0992821854574+23.8569474141594i
0.72	109.875	2.86738	3.8309	51-34i
0.81	87.375	3.22581	4.99385	-74.7443130503149-28.2411514274257i
0.9	82.625	3.58423	4.75713	75.6273700465524-8.59346600542084i
0.99	87.375	3.94265	3.86533	33.907813818963+51.7212706817128i
1.08	89.125	4.30108	5.67319	88.369687860985+20.7404851942813i
1.17	122.625	4.6595	8.55432	-51.873748926162-126.65812935345i
1.26	84.25	5.01792	2.92695	-43.8958057391884-16.3194104473741i
1.35	81.875	5.37634	1.61355	-25.7383018110289-2.01183613441899i
1.44	90.5	5.73477	3.15625	-50.5
1.53	68	6.09319	1.61355	-25.7383018110289+2.01183613441899i
1.62	82.375	6.45161	2.92695	-43.8958057391885+16.3194104473743i
1.71	104.5	6.81004	8.55432	-51.8737489261617+126.65812935345i
1.8	111.75	7.16846	5.67319	88.369687860985-20.7404851942814i
1.89	94	7.52688	3.86533	33.9078138189629-51.7212706817128i
1.98	74.5	7.8853	4.75713	75.6273700465524+8.59346600542073i
2.07	86.125	8.24373	4.99385	-74.7443130503149+28.241151427426i
2.16	68.25	8.60215	3.8309	51+34i
2.25	86	8.96057	1.79881	16.0992821854572-23.8569474141595i
2.34	107.375	9.319	3.41758	-20.6537589708704-50.6306680805245i
2.43	90.875	9.67742	9.42746	122.193246826579+88.4381384016808i
2.52	93.25	10.0358	3.12	-49.869687860985-2.24048519428132i
2.61	98.875	10.3943	6.69593	83.6689182520822-66.9132153137748i
2.7	91.5	10.7527	6.74792	44.4221946635062-98.4047236385713i
2.79	98.25	11.1111	3.32076	-15.5128972955761-50.8170164577847i
E08
Time	Data	FFT Freq	FFT Mag	FFT Complex			Max
0	64.5	0	149.559	2392.946321			11.5972
0.09	77.8571	0.358423	7.71378	-32.1371452363902+119.163065226537i
0.18	88.625	0.716846	7.87459	44.1440223458959-118.007080768295i
0.27	109.893	1.07527	4.35753	69.4824981151191+5.75612244343057i
0.36	66.9107	1.43369	6.78388	-42.858834138408-99.7220506212449i
0.45	49.6429	1.79211	5.99276	-42.2153725972541-86.0908307285101i
0.54	40.3393	2.15054	2.67078	-37.216961299359-20.9991702824679i
0.63	83.9464	2.50896	11.5972	-102.332633295149+154.786877547414i
0.72	74.75	2.86738	6.33287	-65.464293+77.3392040000001i
0.81	61.6786	3.22581	4.01269	45.6253099365158-45.1703911355543i
0.9	58.9643	3.58423	2.4514	-10.2786805311006-37.8516832391745i
0.99	76.2321	3.94265	0.558699	1.68231000013389+8.77945862263147i
1.08	74.7321	4.30108	2.6394	36.7160101384078-20.8649926212449i
1.17	50.4464	4.6595	4.51712	-61.8003910821796+37.4732120696005i
1.26	80.9286	5.01792	8.27791	36.8516194845633-127.216529725002i
1.35	49.9821	5.37634	5.57305	-43.3045758407955-77.9474031814028i
1.44	85.125	5.73477	4.82924	77.2679129999999
1.53	78.9107	6.09319	5.57305	-43.3045758407952+77.9474031814029i
1.62	92.8571	6.45161	8.27791	36.8516194845637+127.216529725002i
1.71	91.1607	6.81004	4.51712	-61.8003910821797-37.4732120696004i
1.8	81.0179	7.16846	2.6394	36.7160101384079+20.8649926212448i
1.89	103.839	7.52688	0.558699	1.68231000013382-8.77945862263145i
1.98	98.7143	7.8853	2.4514	-10.2786805311004+37.8516832391745i
2.07	71.7321	8.24373	4.01269	45.6253099365159+45.170391135554i
2.16	66.5	8.60215	6.33287	-65.464293-77.3392040000001i
2.25	58.9286	8.96057	11.5972	-102.33263329515-154.786877547414i
2.34	104.411	9.319	2.67078	-37.216961299359+20.999170282468i
2.43	66.8929	9.67742	5.99276	-42.2153725972539+86.0908307285101i
2.52	71.2857	10.0358	6.78388	-42.8588341384078+99.722050621245i
2.61	58.9464	10.3943	4.35753	69.482498115119-5.75612244343086i
2.7	85.4464	10.7527	7.87459	44.1440223458962+118.007080768295i
2.79	67.75	11.1111	7.71378	-32.1371452363905-119.163065226537i
E10
Time	Data	FFT Freq	FFT Mag	FFT Complex			Max
0	78.175	0	176.1	2817.600036			13.6673
0.09	99.1	0.358423	5.02035	67.4888255181989-43.5598261376625i
0.18	80.55	0.716846	3.51229	-53.0817408473683-18.4498828268692i
0.27	80.575	1.07527	8.88372	-142.138069265527-0.641676388995725i
0.36	143.25	1.43369	6.86327	-47.1988247474718-99.1514437576526i
0.45	96.675	1.79211	4.03026	-64.3293562676142+4.46477147733878i
0.54	83.375	2.15054	1.9657	-7.48893921211756-30.5465997209079i
0.63	72.325	2.50896	8.76781	137.011600511257+30.1279841258981i
0.72	126.5	2.86738	5.62041	86.474976-24.674988i
0.81	74.125	3.22581	12.9958	65.8097211021296-197.244383612829i
0.9	98.7	3.58423	3.87551	60.2146936743873-14.8054861298998i
0.99	74.7	3.94265	3.78175	-15.7839215429541+58.4129911473303i
1.08	86.9	4.30108	9.57856	-75.8011752525281+133.198652242348i
1.17	85.7	4.6595	2.28487	-32.6236464455572-16.4977572505334i
1.26	59.9	5.01792	13.6673	-212.744109614901+50.5910387641389i
1.35	104.6	5.37634	4.33364	36.9647503900666+58.6634095920811i
1.44	71.625	5.73477	4.90313	78.450012
1.53	93.6	6.09319	4.33364	36.9647503900665-58.6634095920811i
1.62	98.025	6.45161	13.6673	-212.744109614902-50.5910387641385i
1.71	91.575	6.81004	2.28487	-32.6236464455571+16.4977572505334i
1.8	70.6	7.16846	9.57856	-75.8011752525283-133.198652242348i
1.89	56.75	7.52688	3.78175	-15.7839215429543-58.4129911473304i
1.98	93.425	7.8853	3.87551	60.2146936743872+14.8054861298995i
2.07	89.825	8.24373	12.9958	65.80972110213+197.244383612829i
2.16	76.575	8.60215	5.62041	86.474976+24.674988i
2.25	80.775	8.96057	8.76781	137.011600511257-30.1279841258984i
2.34	121.2	9.319	1.9657	-7.48893921211749+30.5465997209078i
2.43	78.3	9.67742	4.03026	-64.3293562676141-4.46477147733856i
2.52	113.625	10.0358	6.86327	-47.1988247474717+99.1514437576525i
2.61	110.4	10.3943	8.88372	-142.138069265527+0.641676388996133i
2.7	45.6	10.7527	3.51229	-53.0817408473683+18.4498828268692i
2.79	80.55	11.1111	5.02035	67.4888255181989+43.5598261376624i
E11
Time	Data	FFT Freq	FFT Mag	FFT Complex			Max
0	234.958	0	465.302	7444.833344			15.4825
0.09	256.042	0.358423	15.4825	247.667334902483+5.13007550772203i
0.18	209.208	0.716846	5.93856	-71.7930137562047-62.2414334928141i
0.27	296.25	1.07527	2.10032	32.2303964438172+9.51365843560964i
0.36	244.5	1.43369	6.6755	-88.613332692934+59.6291769529387i
0.45	224.083	1.79211	2.7181	-42.8362339029507+7.51037351626677i
0.54	236.375	2.15054	9.88521	-119.768293725398-103.301535149083i
0.63	268.75	2.50896	5.81064	-75.4560201176062+54.3126233229765i
0.72	233.708	2.86738	8.41814	124.125032+52.291688i
0.81	215.042	3.22581	4.44673	-18.704427642087+68.644926346684i
0.9	226.792	3.58423	13.505	149.399906829728-156.109384706505i
0.99	212.458	3.94265	8.52118	-33.6471587067143-132.121827098333i
1.08	233.958	4.30108	10.1863	79.0300206929339-142.537447047061i
1.17	242.375	4.6595	9.95614	149.802089669424-54.1782282844609i
1.26	197.25	5.01792	4.13783	-11.0053513481259+65.2840929497643i
1.35	186.792	5.37634	11.8133	-183.722476646366+44.40269242596i
1.44	225.542	5.73477	12.474	-199.58328
1.53	217.625	6.09319	11.8133	-183.722476646366-44.4026924259594i
1.62	199.5	6.45161	4.13783	-11.005351348126-65.2840929497645i
1.71	225.625	6.81004	9.95614	149.802089669425+54.1782282844604i
1.8	247.583	7.16846	10.1863	79.0300206929342+142.537447047061i
1.89	213.708	7.52688	8.52118	-33.6471587067138+132.121827098333i
1.98	242.75	7.8853	13.505	149.399906829728+156.109384706505i
2.07	243.125	8.24373	4.44673	-18.7044276420873-68.6449263466838i
2.16	240.083	8.60215	8.41814	124.125032-52.291688i
2.25	238.792	8.96057	5.81064	-75.4560201176066-54.3126233229763i
2.34	188.583	9.319	9.88521	-119.768293725397+103.301535149084i
2.43	278.583	9.67742	2.7181	-42.8362339029509-7.51037351626665i
2.52	213.042	10.0358	6.6755	-88.613332692934-59.6291769529385i
2.61	277.292	10.3943	2.10032	32.2303964438169-9.51365843560965i
2.7	248.792	10.7527	5.93856	-71.7930137562045+62.2414334928145i
2.79	225.667	11.1111	15.4825	247.667334902483-5.13007550772293i
F02
Time	Data	FFT Freq	FFT Mag	FFT Complex			Max
0	60.5227	0	106.324	1701.181761			12.6831
0.09	93.2159	0.358423	12.6831	202.775183570303+7.92684397518813i
0.18	53.0795	0.716846	0.837262	-12.7853045336255-3.9992291176904i
0.27	72.2841	1.07527	6.55936	48.4013538190466+93.122339457856i
0.36	11.7273	1.43369	4.87456	73.0362664115428+27.3608789793525i
0.45	64.9659	1.79211	4.16432	50.2044921144283-43.8057661150777i
0.54	68.7386	2.15054	8.54405	-115.106028005246-73.7483557757157i
0.63	55.3295	2.50896	2.95736	-30.7255810273528-35.9847503667642i
0.72	73.6705	2.86738	8.06396	-28.3296520000002-125.874815i
0.81	70.5682	3.22581	3.58382	-34.2639142786983-45.9781445483031i
0.9	38.7841	3.58423	8.45069	-33.3422023266402+131.035576505439i
0.99	13.6364	3.94265	9.39996	98.2194979506446-113.898580543279i
1.08	67.4659	4.30108	4.08746	5.0092635884573-65.2072350206473i
1.17	38.8409	4.6595	9.65605	146.985020802573-47.5883377366759i
1.26	26.6364	5.01792	7.33851	-112.039413134488-35.1242328365349i
1.35	56.3636	5.37634	5.79804	-90.9598209509446-18.2298209726807i
1.44	11.6932	5.73477	6.16335	-98.6135249999999
1.53	47.1705	6.09319	5.79804	-90.9598209509446+18.2298209726811i
1.62	56.4886	6.45161	7.33851	-112.039413134488+35.1242328365351i
1.71	43.25	6.81004	9.65605	146.985020802574+47.5883377366755i
1.8	45.6477	7.16846	4.08746	5.00926358845738+65.2072350206474i
1.89	46.9659	7.52688	9.39996	98.2194979506451+113.898580543279i
1.98	59.7955	7.8853	8.45069	-33.3422023266406-131.03557650544i
2.07	31.7955	8.24373	3.58382	-34.2639142786982+45.9781445483034i
2.16	66.8636	8.60215	8.06396	-28.3296520000001+125.874815i
2.25	64.2045	8.96057	2.95736	-30.7255810273528+35.9847503667645i
2.34	35.9091	9.319	8.54405	-115.106028005246+73.7483557757158i
2.43	59	9.67742	4.16432	50.2044921144283+43.8057661150778i
2.52	48.8864	10.0358	4.87456	73.0362664115427-27.3608789793526i
2.61	86.9545	10.3943	6.55936	48.4013538190461-93.1223394578559i
2.7	75.375	10.7527	0.837262	-12.7853045336254+3.99922911769025i
2.79	55.3523	11.1111	12.6831	202.775183570302-7.92684397518871i
F03
Time	Data	FFT Freq	FFT Mag	FFT Complex			Max
0	116.804	0	257.685	4122.964236			8.49039
0.09	132.375	0.358423	0.32649	1.45567236542118-5.01692726716536i
0.18	138.911	0.716846	3.50663	-28.8041797510003-48.1478801111694i
0.27	119.821	1.07527	1.08821	-13.3760682042229+11.1460212238796i
0.36	148.714	1.43369	7.01824	-41.2324006806237-104.447784991161i
0.45	129.036	1.79211	6.06192	20.9394062198613+94.7033582972242i
0.54	129.196	2.15054	2.0803	-14.1394650177893-30.1322210165104i
0.63	135.107	2.50896	2.27988	-7.69317305164624-35.6575579720418i
0.72	115.482	2.86738	3.28837	2.51785100000009+52.5536189999999i
0.81	134.893	3.22581	1.19644	-15.2644198040193-11.552152748995i
0.9	117.857	3.58423	8.49039	-119.81129190519-64.0269008356943i
0.99	155.107	3.94265	2.83956	41.7328048955376-17.9588753584479i
1.08	135.536	4.30108	5.38316	-78.4818313193765-35.483610991161i
1.17	103.482	4.6595	4.73779	-47.5182965487014+59.0622312087229i
1.26	127.661	5.01792	3.52012	49.2551806739791+27.3146120696464i
1.35	114.411	5.37634	4.54192	17.7240741277698-70.476142403603i
1.44	117.054	5.73477	5.00893	80.1428860000001
1.53	137.304	6.09319	4.54192	17.72407412777+70.476142403603i
1.62	149.411	6.45161	3.52012	49.2551806739791-27.3146120696467i
1.71	130.464	6.81004	4.73779	-47.5182965487015-59.0622312087227i
1.8	142.929	7.16846	5.38316	-78.4818313193764+35.483610991161i
1.89	115.25	7.52688	2.83956	41.7328048955376+17.9588753584478i
1.98	114.589	7.8853	8.49039	-119.81129190519+64.0269008356944i
2.07	130.893	8.24373	1.19644	-15.2644198040193+11.552152748995i
2.16	146.75	8.60215	3.28837	2.51785100000003-52.5536189999999i
2.25	118.964	8.96057	2.27988	-7.69317305164617+35.6575579720419i
2.34	135.821	9.319	2.0803	-14.1394650177892+30.1322210165103i
2.43	131.25	9.67742	6.06192	20.939406219861-94.7033582972243i
2.52	128.768	10.0358	7.01824	-41.2324006806235+104.447784991161i
2.61	113.125	10.3943	1.08821	-13.376068204223-11.1460212238796i
2.7	136.071	10.7527	3.50663	-28.8041797510002+48.1478801111695i
2.79	119.929	11.1111	0.32649	1.45567236542127+5.01692726716531i
F05
Time	Data	FFT Freq	FFT Mag	FFT Complex			Max
0	151.175	0	267.886	4286.175018			13.1591
0.09	141.9	0.358423	10.2701	163.660712499479-14.729351008706i
0.18	141.175	0.716846	7.23596	-10.3638210655993+115.310487662996i
0.27	130.175	1.07527	3.62683	39.0846276192759-42.8928701732732i
0.36	130.75	1.43369	4.89931	-25.3212963374614+74.1866977454278i
0.45	134.175	1.79211	3.56695	45.9423827187245-33.8588145722898i
0.54	144.475	2.15054	4.74895	65.8846673671945+37.8505234642475i
0.63	132.825	2.50896	13.1591	-177.071337785183-113.908075771966i
0.72	142.125	2.86738	10.8901	173.849886+11.6749880000002i
0.81	112.675	3.22581	1.61186	-5.75849488095842+25.1386228783643i
0.9	127.525	3.58423	5.15709	-75.4190468671223+33.4727352279712i
0.99	148.05	3.94265	3.59922	6.0551053866247-57.2683503146422i
1.08	157.125	4.30108	8.19015	126.671272337461-33.5633622545724i
1.17	118.95	4.6595	7.8618	32.758434602676+121.448336239869i
1.26	123.025	5.01792	4.76437	-74.9018474344726-14.1671565732798i
1.35	143.35	5.37634	6.62974	21.5285218393621+103.868137797119i
1.44	135.4	5.73477	3.86093	-61.774934
1.53	112.5	6.09319	6.62974	21.5285218393618-103.868137797119i
1.62	69.125	6.45161	4.76437	-74.9018474344727+14.16715657328i
1.71	131.375	6.81004	7.8618	32.7584346026757-121.448336239869i
1.8	126.7	7.16846	8.19015	126.671272337461+33.5633622545723i
1.89	158.1	7.52688	3.59922	6.0551053866249+57.2683503146421i
1.98	106.15	7.8853	5.15709	-75.4190468671225-33.472735227971i
2.07	103.25	8.24373	1.61186	-5.75849488095847-25.1386228783644i
2.16	168.15	8.60215	10.8901	173.849886-11.6749880000002i
2.25	139.45	8.96057	13.1591	-177.071337785183+113.908075771967i
2.34	119.825	9.319	4.74895	65.8846673671944-37.8505234642477i
2.43	156.5	9.67742	3.56695	45.9423827187245+33.8588145722897i
2.52	131.6	10.0358	4.89931	-25.3212963374615-74.1866977454277i
2.61	163.4	10.3943	3.62683	39.0846276192757+42.8928701732732i
2.7	137.875	10.7527	7.23596	-10.3638210655996-115.310487662996i
2.79	147.3	11.1111	10.2701	163.660712499479+14.7293510087056i
F08
Time	Data	FFT Freq	FFT Mag	FFT Complex			Max
0	137.806	0	339.564	5433.027677			18.0732
0.09	129.514	0.358423	9.9558	-158.016049891921+20.1281374095741i
0.18	154.806	0.716846	6.5387	-104.619093729542+0.122870890010383i
0.27	122.361	1.07527	6.60924	-96.4361127533893+43.3900452347478i
0.36	219.556	1.43369	12.9235	-198.991846141304+56.1983802401994i
0.45	187.889	1.79211	6.60531	-21.5480581385675+103.464989115926i
0.54	185.458	2.15054	5.53514	-29.3657203898275+83.5519122699634i
0.63	118.028	2.50896	5.82626	93.1031660115211-4.66981430801022i
0.72	211.778	2.86738	7.08312	-91.4445189999999-66.9444880000001i
0.81	143.625	3.22581	18.0732	88.8005822086946-275.198596476433i
0.9	170.667	3.58423	5.25733	-80.7546993741812-23.5455559529783i
0.99	197.014	3.94265	9.80901	36.0103333599195+152.757068644652i
1.08	172.931	4.30108	5.87479	90.6862441413031+24.726028240199i
1.17	157.014	4.6595	8.78756	-132.012819793839+48.3865258618962i
1.26	210.069	5.01792	6.57483	-49.5383185064493+92.8031106670684i
1.35	160.111	5.37634	11.0904	7.09895899758089+177.303756339572i
1.44	160.681	5.73477	16.9253	270.805573
1.53	153.458	6.09319	11.0904	7.09895899758044-177.303756339572i
1.62	204.014	6.45161	6.57483	-49.5383185064495-92.8031106670684i
1.71	193.931	6.81004	8.78756	-132.012819793839-48.3865258618958i
1.8	164.014	7.16846	5.87479	90.6862441413032-24.7260282401992i
1.89	176.583	7.52688	9.80901	36.010333359919-152.757068644653i
1.98	189.014	7.8853	5.25733	-80.7546993741811+23.5455559529784i
2.07	170.319	8.24373	18.0732	88.8005822086954+275.198596476433i
2.16	152.778	8.60215	7.08312	-91.4445189999999+66.9444880000001i
2.25	169.903	8.96057	5.82626	93.1031660115215+4.6698143080099i
2.34	198.486	9.319	5.53514	-29.3657203898276-83.5519122699635i
2.43	152.139	9.67742	6.60531	-21.5480581385677-103.464989115926i
2.52	160.694	10.0358	12.9235	-198.991846141304-56.1983802401992i
2.61	206.042	10.3943	6.60924	-96.4361127533892-43.3900452347477i
2.7	159.167	10.7527	6.5387	-104.619093729542-0.122870890010347i
2.79	143.181	11.1111	9.9558	-158.016049891921-20.1281374095736i
F09
Time	Data	FFT Freq	FFT Mag	FFT Complex			Max
0	18.875	0	171.125	2738			17.196
0.09	39.5	0.358423	17.196	-273.3370080538+31.4058425033803i
0.18	66.125	0.716846	11.8027	-182.628668071175-48.0441220586324i
0.27	90.375	1.07527	9.13565	-142.011271086683-34.6208832452241i
0.36	101.375	1.43369	10.2966	-137.070697987762+91.3942911165689i
0.45	84.75	1.79211	9.56197	-140.799635316549-59.8485918983439i
0.54	88.125	2.15054	6.56333	-65.9797642873206+81.6972645356786i
0.63	90.25	2.50896	9.26305	-94.983428921277+113.771745541319i
0.72	85.875	2.86738	8.27733	-98.75-88.25i
0.81	97	3.22581	8.10918	-129.423735722985-9.1511761629442i
0.9	100.25	3.58423	11.8911	92.4820729663177-166.268770589179i
0.99	53.5	3.94265	1.5581	21.3709452028175-12.8361351905875i
1.08	104.25	4.30108	5.41246	-38.4293020122384-77.6057088834312i
1.17	93.875	4.6595	5.21503	35.8803470491611+75.3319593112791i
1.26	119.25	5.01792	9.5485	19.6263593921771-151.51015718349i
1.35	77.125	5.37634	5.60411	35.3037868493151+82.4233066478634i
1.44	104.875	5.73477	3.96875	63.5
1.53	117.125	6.09319	5.60411	35.303786849315-82.4233066478637i
1.62	52.375	6.45161	9.5485	19.6263593921776+151.510157183489i
1.71	100.875	6.81004	5.21503	35.8803470491611-75.3319593112794i
1.8	101.375	7.16846	5.41246	-38.4293020122382+77.6057088834311i
1.89	113.75	7.52688	1.5581	21.3709452028179+12.8361351905872i
1.98	106.125	7.8853	11.8911	92.4820729663183+166.268770589178i
2.07	108.625	8.24373	8.10918	-129.423735722984+9.15117616294432i
2.16	72	8.60215	8.27733	-98.75+88.25i
2.25	82.875	8.96057	9.26305	-94.9834289212771-113.771745541319i
2.34	113.875	9.319	6.56333	-65.9797642873205-81.6972645356783i
2.43	82.5	9.67742	9.56197	-140.799635316549+59.8485918983441i
2.52	62.375	10.0358	10.2966	-137.070697987762-91.3942911165688i
2.61	83.875	10.3943	9.13565	-142.011271086683+34.6208832452243i
2.7	103.625	10.7527	11.8027	-182.628668071175+48.0441220586328i
2.79	21.25	11.1111	17.196	-273.3370080538-31.4058425033797i
F12
Time	Data	FFT Freq	FFT Mag	FFT Complex			Max
0	126.425	0	323.702	5179.224886			26.6296
0.09	164.825	0.358423	5.61261	-33.2375260520549-83.4243656530838i
0.18	233.25	0.716846	26.6296	236.578892256665-354.357274366675i
0.27	245.925	1.07527	2.80266	39.4791692271294+21.2662271319555i
0.36	174.9	1.43369	21.2716	-307.701296172352-145.448737575197i
0.45	172.225	1.79211	17.1515	-84.3323099942484-261.144321242271i
0.54	108	2.15054	22.5404	-189.430580596582+306.889910571343i
0.63	213.4	2.50896	22.383	-201.896384211625-295.793970008877i
0.72	110.675	2.86738	24.1673	-243.75006+300.175018i
0.81	128.425	3.22581	10.4394	134.835262801484-98.5838064379288i
0.9	199.2	3.58423	8.0218	93.0130476148842-88.4420878908722i
0.99	169.8	3.94265	12.8952	-180.697362702392+99.5869983691356i
1.08	106.55	4.30108	3.80469	-58.1987278276483+17.8513104248029i
1.17	112.85	4.6595	10.9497	173.388259440904+25.0992040641843i
1.26	209.425	5.01792	10.0588	122.238784725033-104.689272828889i
1.35	202.725	5.37634	14.4996	-90.7393005091989-213.512448761312i
1.44	156.825	5.73477	2.95469	47.2749939999994
1.53	104.05	6.09319	14.4996	-90.7393005091981+213.512448761312i
1.62	171.65	6.45161	10.0588	122.238784725034+104.689272828889i
1.71	247.225	6.81004	10.9497	173.388259440904-25.0992040641851i
1.8	247.65	7.16846	3.80469	-58.1987278276482-17.8513104248032i
1.89	147.15	7.52688	12.8952	-180.697362702392-99.5869983691353i
1.98	175.6	7.8853	8.0218	93.0130476148844+88.442087890872i
2.07	108.575	8.24373	10.4394	134.835262801484+98.5838064379278i
2.16	106.975	8.60215	24.1673	-243.75006-300.175018i
2.25	147.6	8.96057	22.383	-201.896384211624+295.793970008877i
2.34	150.975	9.319	22.5404	-189.430580596583-306.889910571342i
2.43	120.25	9.67742	17.1515	-84.3323099942477+261.144321242271i
2.52	154.75	10.0358	21.2716	-307.701296172352+145.448737575197i
2.61	155.775	10.3943	2.80266	39.4791692271293-21.2662271319553i
2.7	180.4	10.7527	26.6296	236.578892256665+354.357274366674i
2.79	125.175	11.1111	5.61261	-33.2375260520544+83.4243656530842i
G02
Time	Data	FFT Freq	FFT Mag	FFT Complex			Max
0	192.487	0	388.23	6211.677705			4.33343
0.09	200.849	0.358423	0.327699	5.19954889459593-0.675037745559949i
0.18	191.178	0.716846	3.87569	-60.0235173519917-15.5735990332698i
0.27	187.888	1.07527	1.88613	30.1684019286179+0.765177211952508i
0.36	200.664	1.43369	3.22599	-6.19004654714203-51.2432861262479i
0.45	197.888	1.79211	3.06938	12.704465312953+47.4384266592621i
0.54	189.671	2.15054	2.01148	-20.9015835798205-24.4726354990771i
0.63	197.283	2.50896	3.4848	40.3372817596194-38.4930598745354i
0.72	191.336	2.86738	3.12752	48.3025809999999-13.072388i
0.81	202.421	3.22581	0.899036	11.5723960027871+8.54375669408277i
0.9	200.579	3.58423	2.80264	-37.5370558206579+24.5316098048533i
0.99	194.52	3.94265	4.33343	-50.7985511340179-47.1892528309678i
1.08	206.658	4.30108	2.81562	-5.67836145285834-44.6906121262477i
1.17	182.362	4.6595	4.00618	16.1062684459937+62.0423946433471i
1.26	192.237	5.01792	1.70059	12.9357887524699-23.9377617293396i
1.35	177.276	5.37634	2.23072	-35.6054832105488+2.47737174468249i
1.44	188.776	5.73477	1.66982	26.7171330000001
1.53	190.033	6.09319	2.23072	-35.6054832105488-2.47737174468234i
1.62	198.099	6.45161	1.70059	12.93578875247+23.9377617293395i
1.71	204.717	6.81004	4.00618	16.1062684459935-62.0423946433472i
1.8	189.586	7.16846	2.81562	-5.67836145285825+44.6906121262476i
1.89	191.849	7.52688	4.33343	-50.7985511340178+47.1892528309679i
1.98	195.961	7.8853	2.80264	-37.5370558206579-24.5316098048533i
2.07	188.632	8.24373	0.899036	11.572396002787-8.54375669408279i
2.16	216.309	8.60215	3.12752	48.3025809999999+13.072388i
2.25	199.954	8.96057	3.4848	40.3372817596194+38.4930598745353i
2.34	179.507	9.319	2.01148	-20.9015835798204+24.4726354990771i
2.43	199.776	9.67742	3.06938	12.7044653129529-47.4384266592622i
2.52	197.934	10.0358	3.22599	-6.19004654714192+51.2432861262479i
2.61	187.421	10.3943	1.88613	30.1684019286179-0.765177211952597i
2.7	188.217	10.7527	3.87569	-60.0235173519916+15.5735990332699i
2.79	189.612	11.1111	0.327699	5.19954889459596+0.675037745559918i
G03
Time	Data	FFT Freq	FFT Mag	FFT Complex			Max
0	87.5555	0	191.739	3067.819397			15.4204
0.09	94.8611	0.358423	7.77957	8.97478073868947+124.149151247851i
0.18	57.8611	0.716846	6.22794	36.4949529577593+92.7234725854764i
0.27	106.056	1.07527	10.2309	-41.446260843193+158.359897775104i
0.36	104.931	1.43369	8.71031	-50.5651933724874-129.868300915578i
0.45	82.2917	1.79211	6.16918	-97.6373725476888-14.4915779187946i
0.54	62.125	2.15054	15.4204	1.24117067643084+246.723107347548i
0.63	70.9305	2.50896	1.99631	-23.5752958265946-21.5506867542884i
0.72	93.6805	2.86738	6.71442	-0.111084000000292-107.430603i
0.81	112.056	3.22581	9.84668	156.76821613006-15.6449567570693i
0.9	121.208	3.58423	5.53609	-23.5786196248787-85.3815815411348i
0.99	95.2917	3.94265	8.99618	139.674660756196-34.7764671306699i
1.08	64.5139	4.30108	6.72914	-55.5737226275127+92.2149510844218i
1.17	68.7639	4.6595	7.10131	-45.4162427494858-104.149334092237i
1.26	98.0278	5.01792	1.99032	17.7314119906888+26.4520356967937i
1.35	108.847	5.37634	7.09066	-105.675981657983+41.2748745896044i
1.44	88.5972	5.73477	6.29081	-100.652893
1.53	99.3889	6.09319	7.09066	-105.675981657984-41.2748745896041i
1.62	126.917	6.45161	1.99032	17.7314119906888-26.4520356967936i
1.71	73.4167	6.81004	7.10131	-45.4162427494857+104.149334092237i
1.8	127	7.16846	6.72914	-55.5737226275129-92.2149510844218i
1.89	121.319	7.52688	8.99618	139.674660756196+34.7764671306694i
1.98	53.5972	7.8853	5.53609	-23.5786196248786+85.381581541135i
2.07	83.0972	8.24373	9.84668	156.76821613006+15.6449567570689i
2.16	74.5	8.60215	6.71442	-0.111084000000173+107.430603i
2.25	124.153	8.96057	1.99631	-23.5752958265943+21.5506867542886i
2.34	120.458	9.319	15.4204	1.24117067643025-246.723107347548i
2.43	100.208	9.67742	6.16918	-97.6373725476888+14.491577918795i
2.52	100.958	10.0358	8.71031	-50.5651933724872+129.868300915578i
2.61	143	10.3943	10.2309	-41.4462608431934-158.359897775104i
2.7	101.653	10.7527	6.22794	36.494952957759-92.7234725854767i
2.79	100.556	11.1111	7.77957	8.97478073868907-124.149151247851i
G04
Time	Data	FFT Freq	FFT Mag	FFT Complex			Max
0	61.0909	0	92.647	1482.35217			9.45279
0.09	40.9773	0.358423	4.96094	-24.143101325482+75.6141458515327i
0.18	34.1477	0.716846	2.84149	-45.4630617330145-0.259408733506714i
0.27	21.9886	1.07527	3.66716	-58.6745896513936-3.6670769892428E-002i
0.36	36.2273	1.43369	6.05278	91.2953707556194+32.3110735106462i
0.45	68.875	1.79211	0.912037	-14.1566337668086-3.54027972042935i
0.54	44.9432	2.15054	6.7175	103.815213801419-27.8271143979298i
0.63	42.2614	2.50896	8.48467	129.90648684081-39.4162612955294i
0.72	34.4659	2.86738	7.05474	107.193176-35.3637100000001i
0.81	65.2045	3.22581	5.4615	-86.1758954046387+14.4798487012921i
0.9	47.6818	3.58423	9.45279	48.1575237195134+143.37293332031i
0.99	9.98865	3.94265	4.83128	-17.5837379523758-75.2740756490281i
1.08	53.0455	4.30108	6.804	-29.9091407556194+104.674723510646i
1.17	50.5682	4.6595	5.64207	77.2574923828325+46.6959398654315i
1.26	10.7386	5.01792	4.9574	-72.1004957879174-33.0593610152668i
1.35	80.0227	5.37634	4.70973	65.4786668770553-37.2962895877237i
1.44	52.1023	5.73477	4.82741	-77.2385259999999
1.53	53.5114	6.09319	4.70973	65.4786668770553+37.2962895877235i
1.62	37.7273	6.45161	4.9574	-72.1004957879174+33.0593610152671i
1.71	52.4659	6.81004	5.64207	77.2574923828325-46.6959398654318i
1.8	31.8182	7.16846	6.804	-29.9091407556196-104.674723510646i
1.89	48.9432	7.52688	4.83128	-17.5837379523755+75.2740756490281i
1.98	56.4886	7.8853	9.45279	48.157523719513-143.37293332031i
2.07	56.125	8.24373	5.4615	-86.1758954046387-14.4798487012917i
2.16	70.125	8.60215	7.05474	107.193176+35.3637100000001i
2.25	41.3068	8.96057	8.48467	129.90648684081+39.416261295529i
2.34	47.375	9.319	6.7175	103.815213801419+27.8271143979295i
2.43	56.0227	9.67742	0.912037	-14.1566337668084+3.54027972042942i
2.52	66	10.0358	6.05278	91.2953707556193-32.3110735106464i
2.61	38.1932	10.3943	3.66716	-58.6745896513936+3.66707698927051E-002i
2.7	18.5795	10.7527	2.84149	-45.4630617330145+0.259408733506792i
2.79	53.3409	11.1111	4.96094	-24.1431013254823-75.6141458515326i
G06
Time	Data	FFT Freq	FFT Mag	FFT Complex			Max
0	97.9135	0	208.252	3332.03839			11.7438
0.09	95.5	0.358423	8.7762	-128.256784823399+57.1640610793081i
0.18	98.8461	0.716846	6.93336	49.4426592655092+99.3061270988514i
0.27	115.01	1.07527	4.42441	52.5861842285989+47.3919667119319i
0.36	68.6923	1.43369	2.31865	21.5332155115737-30.2094718828676i
0.45	49.9423	1.79211	4.51379	21.4220715809623-68.9704575577819i
0.54	98.8846	2.15054	6.17071	-34.3394386834455-92.567154523395i
0.63	121.067	2.50896	8.78642	-115.133891780987+80.6703565741561i
0.72	98.2019	2.86738	8.889	-5.55773999999989+142.115418i
0.81	105.279	3.22581	2.16248	-26.444180434714+22.3125030097996i
0.9	96.9904	3.58423	3.85643	25.0076006444004+56.4079418891094i
0.99	105.49	3.94265	11.7438	95.1238321354297-162.043142060058i
1.08	137.596	4.30108	4.55087	-52.8216675115737+50.1173081171326i
1.17	113.75	4.6595	3.8841	19.7142333436125-58.9357418404117i
1.26	82.7692	5.01792	1.09635	-4.57224522646406+16.9352795113558i
1.35	136.769	5.37634	0.928103	6.29615175049607-13.4488165351158i
1.44	107.25	5.73477	2.9255	-46.807926
1.53	104.74	6.09319	0.928103	6.2961517504961+13.4488165351155i
1.62	127.894	6.45161	1.09635	-4.57224522646418-16.9352795113557i
1.71	99.8846	6.81004	3.8841	19.7142333436127+58.9357418404115i
1.8	110.933	7.16846	4.55087	-52.8216675115738-50.1173081171325i
1.89	114.067	7.52688	11.7438	95.1238321354303+162.043142060058i
1.98	98.1923	7.8853	3.85643	25.0076006444003-56.4079418891094i
2.07	111.423	8.24373	2.16248	-26.444180434714-22.3125030097995i
2.16	98.0769	8.60215	8.889	-5.55774000000005-142.115418i
2.25	90.9327	8.96057	8.78642	-115.133891780987-80.6703565741557i
2.34	108.394	9.319	6.17071	-34.3394386834453+92.5671545233951i
2.43	120.837	9.67742	4.51379	21.4220715809625+68.9704575577819i
2.52	99.8654	10.0358	2.31865	21.5332155115737+30.2094718828676i
2.61	99.4423	10.3943	4.42441	52.5861842285989-47.391966711932i
2.7	112.115	10.7527	6.93336	49.442659265509-99.3061270988514i
2.79	105.288	11.1111	8.7762	-128.256784823399-57.1640610793077i
G08
Time	Data	FFT Freq	FFT Mag	FFT Complex			Max
0	150.25	0	303.61	4857.759644			8.36053
0.09	142.298	0.358423	4.85325	19.4982897671569+75.1641482298259i
0.18	150.587	0.716846	8.36053	-125.689296436479+45.7845123509638i
0.27	131.077	1.07527	1.38167	-7.51461714601449-20.7902693268329i
0.36	160.635	1.43369	2.024	23.6008461209084+22.1749405537219i
0.45	142.317	1.79211	1.48454	9.29627018701613-21.8578639777187i
0.54	149.769	2.15054	2.585	-14.1810141184583+38.8528458788729i
0.63	155.644	2.50896	3.08179	-45.1528859814763+19.813018906699i
0.72	157.212	2.86738	5.07698	-6.50000000000005-80.971192i
0.81	160.529	3.22581	5.17459	36.3193433096901-74.4020384299289i
0.9	145.625	3.58423	3.56746	55.1626067714013+14.6674838577938i
0.99	150.721	3.94265	2.37764	-38.0346690586985+0.758260702286432i
1.08	143.904	4.30108	2.39796	-4.69697612090819+38.0788105537221i
1.17	158.837	4.6595	4.04195	-64.0911370003865-8.64269291949177i
1.26	143.904	5.01792	5.23882	74.2846077835364+38.8299863298844i
1.35	144.769	5.37634	3.72064	53.9101179227128+25.2498306205339i
1.44	154.721	5.73477	1.11359	17.8173839999999
1.53	130.856	6.09319	3.72064	53.9101179227128-25.2498306205341i
1.62	146.019	6.45161	5.23882	74.2846077835364-38.8299863298846i
1.71	144.702	6.81004	4.04195	-64.0911370003865+8.6426929194919i
1.8	143.067	7.16846	2.39796	-4.69697612090828-38.078810553722i
1.89	167.471	7.52688	2.37764	-38.0346690586985-0.758260702286389i
1.98	159.192	7.8853	3.56746	55.1626067714014-14.6674838577939i
2.07	160.74	8.24373	5.17459	36.3193433096903+74.4020384299288i
2.16	150.365	8.60215	5.07698	-6.49999999999995+80.971192i
2.25	185.904	8.96057	3.08179	-45.1528859814763-19.8130189066989i
2.34	172.817	9.319	2.585	-14.1810141184582-38.8528458788729i
2.43	142.596	9.67742	1.48454	9.29627018701615+21.8578639777187i
2.52	155.49	10.0358	2.024	23.6008461209083-22.174940553722i
2.61	162.26	10.3943	1.38167	-7.51461714601446+20.7902693268329i
2.7	154.231	10.7527	8.36053	-125.689296436479-45.7845123509635i
2.79	139.25	11.1111	4.85325	19.4982897671566-75.1641482298259i
G09
Time	Data	FFT Freq	FFT Mag	FFT Complex			Max
0	187.708	0	356.096	5697.541625			15.8798
0.09	200.583	0.358423	9.65933	132.416583700218-79.6951852888695i
0.18	185.833	0.716846	8.93785	37.0861540691248-138.113126111375i
0.27	197	1.07527	1.63796	23.6250463273573-11.3438438569371i
0.36	204.417	1.43369	3.13198	-31.7118885041876-38.8012230786566i
0.45	205.167	1.79211	6.01217	-95.6157024146542-10.5382341185949i
0.54	174.75	2.15054	15.8798	245.753118669607+64.5007198713725i
0.63	197.042	2.50896	2.46116	-33.439737329734-20.7955407676733i
0.72	141.625	2.86738	7.56648	-91.3750319999999+79.416655i
0.81	184.375	3.22581	11.9673	149.01031824611-120.246121324636i
0.9	186.958	3.58423	8.34618	-45.4509936127557+125.566036673i
0.99	194.542	3.94265	5.5365	-75.7322218016704-45.9538024170506i
1.08	183.25	4.30108	9.11926	-103.954735495812-102.384535078657i
1.17	98.2083	4.6595	5.8987	25.7101027363528+90.8098401833259i
1.26	185.458	5.01792	9.55609	131.278344874023-78.3811853097475i
1.35	183.667	5.37634	8.50228	-128.640885463979-44.2432655071131i
1.44	188.042	5.73477	1.95053	31.208439
1.53	153.958	6.09319	8.50228	-128.640885463979+44.2432655071135i
1.62	183.542	6.45161	9.55609	131.278344874024+78.3811853097475i
1.71	169.125	6.81004	5.8987	25.7101027363524-90.8098401833261i
1.8	159	7.16846	9.11926	-103.954735495812+102.384535078657i
1.89	192.417	7.52688	5.5365	-75.7322218016703+45.9538024170508i
1.98	216.167	7.8853	8.34618	-45.450993612756-125.566036673i
2.07	146.292	8.24373	11.9673	149.010318246111+120.246121324636i
2.16	141.958	8.60215	7.56648	-91.375032-79.416655i
2.25	187.25	8.96057	2.46116	-33.4397373297339+20.7955407676736i
2.34	166.708	9.319	15.8798	245.753118669607-64.5007198713729i
2.43	179.667	9.67742	6.01217	-95.6157024146542+10.5382341185952i
2.52	180.5	10.0358	3.13198	-31.7118885041875+38.8012230786566i
2.61	154.917	10.3943	1.63796	23.6250463273571+11.3438438569371i
2.7	178.458	10.7527	8.93785	37.0861540691252+138.113126111375i
2.79	188.958	11.1111	9.65933	132.416583700218+79.6951852888692i
G10
Time	Data	FFT Freq	FFT Mag	FFT Complex			Max
0	164.818	0	345.217	5523.477263			5.22755
0.09	184.739	0.358423	3.41049	-22.2154279806775-49.8409170840348i
0.18	177.227	0.716846	2.31702	35.0823437052001-11.9826287754407i
0.27	184.784	1.07527	1.92444	-18.1749150253554-24.8548499149171i
0.36	170.534	1.43369	2.51443	32.7408852697706-23.3785293671267i
0.45	171.159	1.79211	4.75828	-25.679015345982-71.6710546993517i
0.54	165.727	2.15054	3.31475	-44.7087257575468+28.5297242179014i
0.63	163.5	2.50896	2.30449	-36.7162920436941-3.38375632423295i
0.72	200.114	2.86738	2.49595	37.3409419999998-14.159089i
0.81	171.511	3.22581	2.34637	17.959064437101-32.9676006810199i
0.9	163.273	3.58423	5.22755	-83.5791289510724-3.20995882608958i
0.99	178.148	3.94265	3.27849	40.5481644212406+33.2784511551206i
1.08	168.182	4.30108	1.10319	6.96364273022932-16.2194093671266i
1.17	168.898	4.6595	4.91752	-10.864018427996-77.9267397657809i
1.26	183.693	5.01792	2.9621	-37.7946129965809+28.5958041805683i
1.35	186.614	5.37634	3.89622	-48.857560034637-38.7188691461579i
1.44	177.818	5.73477	4.16335	66.6136770000003
1.53	170.42	6.09319	3.89622	-48.8575600346368+38.7188691461579i
1.62	180.261	6.45161	2.9621	-37.7946129965809-28.5958041805683i
1.71	154.011	6.81004	4.91752	-10.8640184279958+77.9267397657809i
1.8	187.591	7.16846	1.10319	6.96364273022935+16.2194093671266i
1.89	166.182	7.52688	3.27849	40.5481644212406-33.2784511551208i
1.98	167.773	7.8853	5.22755	-83.5791289510725+3.20995882608971i
2.07	160.568	8.24373	2.34637	17.9590644371011+32.9676006810197i
2.16	175.273	8.60215	2.49595	37.3409419999998+14.159089i
2.25	170.534	8.96057	2.30449	-36.716292043694+3.38375632423302i
2.34	170.455	9.319	3.31475	-44.7087257575469-28.5297242179013i
2.43	164.068	9.67742	4.75828	-25.6790153459818+71.6710546993517i
2.52	171.864	10.0358	2.51443	32.7408852697707+23.3785293671267i
2.61	167.852	10.3943	1.92444	-18.1749150253553+24.8548499149172i
2.7	170.443	10.7527	2.31702	35.0823437052001+11.9826287754405i
2.79	165.443	11.1111	3.41049	-22.2154279806774+49.8409170840349i
G11
Time	Data	FFT Freq	FFT Mag	FFT Complex			Max
0	174.708	0	312.21	4995.361146			12.8951
0.09	155.764	0.358423	8.06329	73.9553525407114-105.711238537624i
0.18	117.986	0.716846	5.02585	61.0832714561201+52.299002948687i
0.27	166.778	1.07527	7.44771	-103.880059906614-58.3853791286501i
0.36	188.764	1.43369	12.3928	-91.3734447937224+175.976377892095i
0.45	169.903	1.79211	7.6579	122.028594336732+11.0335986862261i
0.54	175.667	2.15054	5.91414	47.5029185358485+81.8389329988887i
0.63	175.306	2.50896	1.98057	-18.5690104899566-25.678636355441i
0.72	139.875	2.86738	12.8951	197.055573+61.1388869999998i
0.81	148.611	3.22581	1.5173	-14.4771767877074-19.487806833232i
0.9	119.917	3.58423	10.3868	142.670104865259-85.2303127891466i
0.99	160.583	3.94265	5.21595	62.1488932797454+55.6981866556209i
1.08	176.458	4.30108	6.52922	-62.9320332062777-83.3847061079048i
1.17	167.861	4.6595	5.49649	-52.0532343591316+70.8842530622905i
1.26	177.958	5.01792	0.417349	-6.47846285722701+1.61854516065189i
1.35	161.375	5.37634	4.00582	-38.0422706137783-51.582116793869i
1.44	170.819	5.73477	2.62326	-41.9721679999993
1.53	141.792	6.09319	4.00582	-38.0422706137781+51.5821167938692i
1.62	103.319	6.45161	0.417349	-6.47846285722704-1.61854516065175i
1.71	157.861	6.81004	5.49649	-52.0532343591319-70.8842530622903i
1.8	179.292	7.16846	6.52922	-62.9320332062776+83.3847061079048i
1.89	127.375	7.52688	5.21595	62.1488932797451-55.6981866556211i
1.98	134.444	7.8853	10.3868	142.670104865259+85.2303127891464i
2.07	147.403	8.24373	1.5173	-14.4771767877075+19.487806833232i
2.16	144.458	8.60215	12.8951	197.055573-61.1388869999998i
2.25	146.819	8.96057	1.98057	-18.5690104899565+25.6786363554411i
2.34	163.847	9.319	5.91414	47.5029185358483-81.8389329988887i
2.43	148.389	9.67742	7.6579	122.028594336732-11.0335986862265i
2.52	162.5	10.0358	12.3928	-91.3734447937227-175.976377892095i
2.61	170.639	10.3943	7.44771	-103.880059906614+58.3853791286504i
2.7	146.681	10.7527	5.02585	61.08327145612-52.2990029486871i
2.79	172.208	11.1111	8.06329	73.9553525407117+105.711238537624i
G12
Time	Data	FFT Freq	FFT Mag	FFT Complex			Max
0	120.411	0	304.2	4867.196381			17.8168
0.09	151.304	0.358423	10.2813	-77.4487901164662-145.127645859248i
0.18	160.375	0.716846	2.61483	-34.8022352136353+23.2198664026198i
0.27	126.232	1.07527	6.3028	-95.4939091968721+32.4130080996719i
0.36	171.125	1.43369	11.0967	-160.192047856146+76.5602676010958i
0.45	179.393	1.79211	9.27239	-125.648513468971-78.8837014283463i
0.54	177.929	2.15054	1.71609	3.47202150349878+27.2370809636839i
0.63	137.321	2.50896	17.8168	-6.76332869914468-284.988906526395i
0.72	154.857	2.86738	6.76324	47.7856769999998-97.089232i
0.81	166.393	3.22581	6.02175	-20.8558203157476-94.0636819157829i
0.9	168.714	3.58423	5.40058	-27.2813534282913+81.9895160054236i
0.99	161.661	3.94265	3.77419	-35.742048461564-48.6734586137201i
1.08	156.518	4.30108	2.40239	36.1562798561457-13.0468503989043i
1.17	149.929	4.6595	5.76666	47.6436873385167+79.0138547023282i
1.26	158.446	5.01792	9.21341	-83.1027888615718+121.75794544436i
1.35	194.5	5.37634	0.923954	-0.834093079752769+14.7597105393936i
1.44	159.804	5.73477	3.26005	52.1607370000002
1.53	126.304	6.09319	0.923954	-0.834093079752783-14.7597105393938i
1.62	135.143	6.45161	9.21341	-83.1027888615722-121.757945444359i
1.71	161.554	6.81004	5.76666	47.6436873385165-79.0138547023287i
1.8	163.286	7.16846	2.40239	36.1562798561458+13.0468503989041i
1.89	146.375	7.52688	3.77419	-35.7420484615638+48.6734586137199i
1.98	156.625	7.8853	5.40058	-27.2813534282915-81.9895160054236i
2.07	113.143	8.24373	6.02175	-20.8558203157471+94.0636819157826i
2.16	160.786	8.60215	6.76324	47.7856769999999+97.089232i
2.25	136.214	8.96057	17.8168	-6.76332869914364+284.988906526395i
[truncated: 2,590 more rows]

## Sheet: David's Results2
A03
Time	Data	FFT Freq	FFT Mag	FFT Complex			Max
0	45.6945	0	328.449	5255.180634			29.863
0.09	182.278	0.358423	11.8437	111.777426239229-153.022110882299i
0.18	219.847	0.716846	7.56859	-100.318481959925+67.8292141060192i
0.27	150.444	1.07527	20.7422	53.8797799659856+327.472423692417i
0.36	137.722	1.43369	2.69902	-40.7317543186633-14.3459244490285i
0.45	188.639	1.79211	21.5619	-299.622217629244-171.009801995132i
0.54	118.653	2.15054	18.8133	-295.979264049931+54.818464212338i
0.63	215.681	2.50896	10.0579	-69.0236191273264-145.372171305863i
0.72	181.903	2.86738	10.8191	-106.972229-136.097137i
0.81	248.75	3.22581	15.191	-163.34880086311+179.980656140825i
0.9	201.806	3.58423	15.8814	-221.622646737041+124.303027338887i
0.99	162	3.94265	29.863	-473.016715070614-67.4931122365845i
1.08	86.2917	4.30108	8.11818	-45.7404136813366+121.570701550971i
1.17	206.236	4.6595	2.4308	-16.1363968816571-35.3873098025926i
1.26	116.639	5.01792	9.27851	-5.07936325310257+148.369197232568i
1.35	164.556	5.37634	16.7877	-48.0651206332626-264.267874689167i
1.44	158.639	5.73477	22.0599	-352.958344
1.53	130.625	6.09319	16.7877	-48.0651206332616+264.267874689167i
1.62	166.597	6.45161	9.27851	-5.07936325310283-148.369197232568i
1.71	160.764	6.81004	2.4308	-16.1363968816571+35.3873098025922i
1.8	167.486	7.16846	8.11818	-45.7404136813368-121.570701550971i
1.89	167.486	7.52688	29.863	-473.016715070614+67.4931122365858i
1.98	160.944	7.8853	15.8814	-221.622646737041-124.303027338887i
2.07	111.264	8.24373	15.191	-163.34880086311-179.980656140825i
2.16	178.181	8.60215	10.8191	-106.972229+136.097137i
2.25	155.319	8.96057	10.0579	-69.0236191273263+145.372171305863i
2.34	85.25	9.319	18.8133	-295.979264049931-54.8184642123378i
2.43	173.944	9.67742	21.5619	-299.622217629244+171.009801995133i
2.52	216.153	10.0358	2.69902	-40.7317543186633+14.3459244490285i
2.61	190.75	10.3943	20.7422	53.8797799659843-327.472423692417i
2.7	209.306	10.7527	7.56859	-100.318481959925-67.8292141060195i
2.79	195.333	11.1111	11.8437	111.77742623923+153.022110882298i
A06
Time	Data	FFT Freq	FFT Mag	FFT Complex			Max
0	48.5	0	142.539	2280.625			27.3346
0.09	33.25	0.358423	23.0994	159.82849091883-333.243849183661i
0.18	80.625	0.716846	6.30408	-91.7793066773163+41.8372088396258i
0.27	129.75	1.07527	6.01639	-62.5310668066297-73.1865794479655i
0.36	77.75	1.43369	11.1952	92.7851640818291+153.218145750508i
0.45	100.125	1.79211	6.06749	-86.2817547011044-44.4966495893044i
0.54	103.125	2.15054	18.1125	-96.1409431867464+273.388689974224i
0.63	88.875	2.50896	9.6396	-11.6553036625891+153.792524506204i
0.72	64.625	2.86738	8.09258	27.6249999999999-126.5i
0.81	181.5	3.22581	27.3346	-129.446153280078+417.757643505788i
0.9	54.625	3.58423	8.45943	-18.9622403797426+134.015953786034i
0.99	44.25	3.94265	5.86689	87.8770298006979+33.0037914629855i
1.08	64.125	4.30108	10.2835	1.21483591817094-164.531854249492i
1.17	84.75	4.6595	15.9769	-82.2860336999112+242.024539722979i
1.26	127.125	5.01792	4.11462	61.8824902438057+22.4644726514359i
1.35	32.375	5.37634	15.171	-177.505208569215-165.568052065421i
1.44	86.25	5.73477	4.86719	-77.875
1.53	67.5	6.09319	15.171	-177.505208569214+165.568052065422i
1.62	7.375	6.45161	4.11462	61.8824902438058-22.4644726514359i
1.71	8.375	6.81004	15.9769	-82.286033699912-242.024539722979i
1.8	66.625	7.16846	10.2835	1.21483591817115+164.531854249492i
1.89	64.5	7.52688	5.86689	87.8770298006975-33.0037914629857i
1.98	49.25	7.8853	8.45943	-18.9622403797429-134.015953786034i
2.07	21.125	8.24373	27.3346	-129.446153280079-417.757643505788i
2.16	106.375	8.60215	8.09258	27.6250000000001+126.5i
2.25	62.375	8.96057	9.6396	-11.6553036625898-153.792524506204i
2.34	46.375	9.319	18.1125	-96.140943186747-273.388689974224i
2.43	66.625	9.67742	6.06749	-86.2817547011044+44.4966495893041i
2.52	50.25	10.0358	11.1952	92.7851640818288-153.218145750508i
2.61	58.875	10.3943	6.01639	-62.5310668066297+73.1865794479655i
2.7	68.375	10.7527	6.30408	-91.7793066773164-41.837208839626i
2.79	135	11.1111	23.0994	159.828490918831+333.24384918366i
A08
Time	Data	FFT Freq	FFT Mag	FFT Complex			Max
0	178.556	0	368.499	5895.986268			19.2695
0.09	180.167	0.358423	4.16192	-41.8817931769877+51.771113021909i
0.18	172.194	0.716846	10.373	108.988662403345+125.166249066894i
0.27	174.806	1.07527	11.4034	35.2601695023279-179.01447169769i
0.36	201.194	1.43369	15.5592	-51.0668626686148+243.653823473309i
0.45	171.403	1.79211	3.68105	-58.4971025883358-6.8493085153993i
0.54	169.292	2.15054	5.12226	81.398359747936+9.54618151051255i
0.63	185.764	2.50896	4.45437	-41.4947227535414+57.9447643296731i
0.72	152.528	2.86738	3.52108	-41.1944880000001-38.4305099999999i
0.81	143.028	3.22581	13.8473	210.864575985312+67.9964569907558i
0.9	178.222	3.58423	2.08545	23.9262234356095-23.2573493184241i
0.99	206.861	3.94265	19.2695	-266.475475535478+155.071796739007i
1.08	176.417	4.30108	13.9179	-22.0165713313854-221.596054526691i
1.17	210.333	4.6595	5.80324	24.5782816391937+89.5397929549755i
1.26	250.153	5.01792	4.37925	64.964466413109+26.2516342379574i
1.35	176.403	5.37634	9.70404	-18.7985170724905+154.122469081251i
1.44	198.111	5.73477	12.4575	-199.319336
1.53	203.25	6.09319	9.70404	-18.7985170724909-154.122469081251i
1.62	125.264	6.45161	4.37925	64.9644664131089-26.2516342379574i
1.71	179.292	6.81004	5.80324	24.5782816391934-89.5397929549754i
1.8	150.569	7.16846	13.9179	-22.016571331385+221.596054526691i
1.89	205.264	7.52688	19.2695	-266.475475535479-155.071796739006i
1.98	232.347	7.8853	2.08545	23.9262234356096+23.2573493184242i
2.07	176.278	8.24373	13.8473	210.864575985312-67.9964569907565i
2.16	154.319	8.60215	3.52108	-41.1944880000001+38.4305099999999i
2.25	236.042	8.96057	4.45437	-41.4947227535416-57.9447643296732i
2.34	130.389	9.319	5.12226	81.3983597479359-9.54618151051258i
2.43	192.583	9.67742	3.68105	-58.4971025883357+6.84930851539924i
2.52	191.875	10.0358	15.5592	-51.0668626686151-243.653823473309i
2.61	193.556	10.3943	11.4034	35.2601695023283+179.014471697689i
2.7	186.903	10.7527	10.373	108.988662403345-125.166249066894i
2.79	212.625	11.1111	4.16192	-41.8817931769878-51.7711130219089i
A09
Time	Data	FFT Freq	FFT Mag	FFT Complex			Max
0	217.375	0	434.195	6947.125			22.2014
0.09	303.875	0.358423	3.15617	37.5438074294038+33.7726244481436i
0.18	147.625	0.716846	7.25214	-112.17629722548+29.6721285390114i
0.27	199.5	1.07527	5.81033	-92.6670166444324-7.44173882374292i
0.36	197.625	1.43369	16.4039	186.26587296526-184.908793104386i
0.45	244.75	1.79211	16.7399	267.77413713117+5.8581430728819i
0.54	212.75	2.15054	17.8774	276.456197162737+73.4166687582663i
0.63	243	2.50896	5.74536	-46.3557150863726-79.3819712517612i
0.72	216.625	2.86738	12.5971	201.375+8.5i
0.81	208.5	3.22581	13.8619	-219.921629144961-28.7307724714063i
0.9	235.625	3.58423	11.044	36.6862448333131-172.854452894224i
0.99	215	3.94265	22.2014	-285.114255832232-211.879714902246i
1.08	208.25	4.30108	9.23875	108.48412703474-100.408793104386i
1.17	220	4.6595	11.3502	-100.608827991863-151.187479122016i
1.26	170.25	5.01792	9.78023	-10.9661447705705-156.098993113479i
1.35	191.125	5.37634	13.3068	-187.650499860713-100.584059094645i
1.44	295.75	5.73477	6.83594	-109.375
1.53	185.5	6.09319	13.3068	-187.650499860713+100.584059094645i
1.62	188.375	6.45161	9.78023	-10.9661447705702+156.098993113479i
1.71	238.25	6.81004	11.3502	-100.608827991862+151.187479122016i
1.8	225.625	7.16846	9.23875	108.48412703474+100.408793104386i
1.89	205.5	7.52688	22.2014	-285.114255832232+211.879714902247i
1.98	179.25	7.8853	11.044	36.6862448333135+172.854452894224i
2.07	198.5	8.24373	13.8619	-219.921629144961+28.7307724714068i
2.16	249	8.60215	12.5971	201.375-8.5i
2.25	246.25	8.96057	5.74536	-46.3557150863729+79.3819712517612i
2.34	253.875	9.319	17.8774	276.456197162737-73.4166687582667i
2.43	268.125	9.67742	16.7399	267.77413713117-5.8581430728829i
2.52	199.875	10.0358	16.4039	186.26587296526+184.908793104386i
2.61	145.5	10.3943	5.81033	-92.6670166444326+7.44173882374314i
2.7	221	10.7527	7.25214	-112.17629722548-29.672128539011i
2.79	214.875	11.1111	3.15617	37.5438074294038-33.772624448144i
A12
Time	Data	FFT Freq	FFT Mag	FFT Complex			Max
0	58.7639	0	92.1207	1473.930694			22.075
0.09	51.8195	0.358423	8.57287	-96.9666641468529+97.0151310775384i
0.18	12.6389	0.716846	10.3202	87.4518574747173-140.063761031953i
0.27	43.2917	1.07527	11.0637	-18.0071688334866+176.101623153632i
0.36	99.3055	1.43369	15.9029	-163.900318295369-194.626549333324i
0.45	14.8611	1.79211	6.58754	72.9857559224708+76.0418630708671i
0.54	20.0695	2.15054	7.02895	-105.497758649859+38.9638324254497i
0.63	64.4445	2.50896	8.77359	66.6116174935193-123.56672227633i
0.72	11	2.86738	16.8123	264.902679+46.7499389999998i
0.81	49.1945	3.22581	4.16366	50.3980361797619-43.5669710554815i
0.9	50.2639	3.58423	20.3995	290.062075270596-149.651718987524i
0.99	30.0139	3.94265	5.76473	-91.5225892300482+11.4469509645786i
1.08	56.5278	4.30108	11.9212	-125.127267704631-143.959861333324i
1.17	33.125	4.6595	22.075	82.8545373586096+343.343828680465i
1.26	19.2917	5.01792	16.3315	-245.127138095455-90.5126884449263i
1.35	35.7361	5.37634	11.507	173.424307256026-61.8147520684916i
1.44	28.7917	5.73477	4.91058	-78.5693040000002
1.53	109.167	6.09319	11.507	173.424307256026+61.8147520684914i
1.62	5.25	6.45161	16.3315	-245.127138095455+90.5126884449269i
1.71	175.861	6.81004	22.075	82.8545373586087-343.343828680465i
1.8	86.9167	7.16846	11.9212	-125.127267704631+143.959861333324i
1.89	9.56946	7.52688	5.76473	-91.5225892300482-11.4469509645783i
1.98	45.6528	7.8853	20.3995	290.062075270596+149.651718987523i
2.07	9.40277	8.24373	4.16366	50.3980361797622+43.5669710554813i
2.16	69.8333	8.60215	16.8123	264.902679-46.7499389999998i
2.25	25.1945	8.96057	8.77359	66.6116174935197+123.56672227633i
2.34	52.7083	9.319	7.02895	-105.497758649859-38.9638324254493i
2.43	23.2917	9.67742	6.58754	72.9857559224709-76.0418630708673i
2.52	70.1528	10.0358	15.9029	-163.900318295369+194.626549333324i
2.61	71.8195	10.3943	11.0637	-18.0071688334872-176.101623153632i
2.7	10.5139	10.7527	10.3202	87.4518574747177+140.063761031953i
2.79	29.4583	11.1111	8.57287	-96.966664146853-97.0151310775381i
A13
Time	Data	FFT Freq	FFT Mag	FFT Complex			Max
0	206	0	396.492	6343.875			19.728
0.09	238	0.358423	11.746	42.8768552919993+182.97974912757i
0.18	188.875	0.716846	14.3448	-222.732119970872-55.3940063809787i
0.27	153.25	1.07527	9.11718	88.5640570511319+115.913247613099i
0.36	164.25	1.43369	2.11458	15.0842622740244-30.2846410715657i
0.45	187	1.79211	19.728	238.550876559877-206.705654599852i
0.54	214.25	2.15054	15.8093	-39.0557412125272-249.915264421544i
0.63	213.75	2.50896	13.3752	213.897197874384+6.74841456064062i
0.72	212	2.86738	10.6518	143.625-91.75i
0.81	246.125	3.22581	12.1601	-193.458746279069-20.6802247062806i
0.9	152.25	3.58423	8.34343	88.137739674741+100.262711480439i
0.99	147.75	3.94265	7.07645	34.1484325675589-107.950864956012i
1.08	222.875	4.30108	4.04194	28.1657377259756+58.2153589284343i
1.17	209.5	4.6595	13.0078	-171.856728567019+117.392387980828i
1.26	173.125	5.01792	8.23044	126.150121508657+37.7839695210034i
1.35	133.125	5.37634	13.8772	-173.721944498861+138.275460584538i
1.44	196.125	5.73477	11.7891	-188.625
1.53	149.875	6.09319	13.8772	-173.721944498861-138.275460584538i
1.62	215.25	6.45161	8.23044	126.150121508657-37.7839695210038i
1.71	235.125	6.81004	13.0078	-171.85672856702-117.392387980827i
1.8	200.875	7.16846	4.04194	28.1657377259755-58.2153589284343i
1.89	233.25	7.52688	7.07645	34.1484325675589+107.950864956012i
1.98	193.5	7.8853	8.34343	88.1377396747411-100.262711480439i
2.07	248.875	8.24373	12.1601	-193.45874627907+20.6802247062812i
2.16	202	8.60215	10.6518	143.625+91.75i
2.25	198.25	8.96057	13.3752	213.897197874383-6.74841456064136i
2.34	199.25	9.319	15.8093	-39.0557412125263+249.915264421544i
2.43	254.875	9.67742	19.728	238.550876559877+206.705654599851i
2.52	206.5	10.0358	2.11458	15.0842622740245+30.2846410715657i
2.61	217	10.3943	9.11718	88.5640570511315-115.913247613099i
2.7	130.5	10.7527	14.3448	-222.732119970871+55.3940063809795i
2.79	200.5	11.1111	11.746	42.8768552919986-182.97974912757i
A14
Time	Data	FFT Freq	FFT Mag	FFT Complex			Max
0	152.625	0	355.727	5691.625			26.0515
0.09	165.75	0.358423	10.6951	-71.2685431102172-155.574308430936i
0.18	180.25	0.716846	6.7778	-103.967706675096+30.8378856941093i
0.27	217.5	1.07527	23.7193	35.1590966637279-377.877420469261i
0.36	195.25	1.43369	26.0515	-409.659577619781+76.9529489816703i
0.45	224	1.79211	4.47516	70.5986917954695+11.9482529137813i
0.54	187.625	2.15054	10.9989	159.463531819401-74.4374588276256i
0.63	164.75	2.50896	4.03421	-64.5419990774839-0.83435237045402i
0.72	158.25	2.86738	5.67947	-20.625+88.5i
0.81	103.125	3.22581	8.6129	110.322721496556-82.5802297563143i
0.9	195.875	3.58423	7.61603	82.9974526715724+89.2211810906011i
0.99	244.125	3.94265	9.41872	-87.025923007156+123.031808149711i
1.08	217.625	4.30108	10.422	54.9095776197809+157.45294898167i
1.17	254.5	4.6595	9.73066	6.89198020845911-155.537985216865i
1.26	156.875	5.01792	13.0891	-202.993277815877-51.503474387664i
1.35	215.25	5.37634	9.19403	145.863975030643-19.0643058003314i
1.44	134.375	5.73477	13.7422	-219.875
1.53	145.25	6.09319	9.19403	145.863975030644+19.0643058003308i
1.62	133	6.45161	13.0891	-202.993277815877+51.5034743876644i
1.71	182.375	6.81004	9.73066	6.89198020845978+155.537985216866i
1.8	157.75	7.16846	10.422	54.9095776197808-157.45294898167i
1.89	203.375	7.52688	9.41872	-87.0259230071564-123.031808149711i
1.98	202.625	7.8853	7.61603	82.997452671572-89.2211810906013i
2.07	179.625	8.24373	8.6129	110.322721496556+82.580229756314i
2.16	144.875	8.60215	5.67947	-20.6250000000001-88.5i
2.25	179.125	8.96057	4.03421	-64.5419990774837+0.834352370454191i
2.34	200.125	9.319	10.9989	159.463531819402+74.4374588276251i
2.43	157.75	9.67742	4.47516	70.5986917954695-11.9482529137815i
2.52	196.875	10.0358	26.0515	-409.659577619781-76.95294898167i
2.61	158.5	10.3943	23.7193	35.1590966637292+377.877420469261i
2.7	121.875	10.7527	6.7778	-103.967706675096-30.8378856941091i
2.79	160.75	11.1111	10.6951	-71.2685431102166+155.574308430937i
A20
Time	Data	FFT Freq	FFT Mag	FFT Complex			Max
0	63	0	269.102	4305.625			34.2839
0.09	191.875	0.358423	23.0769	114.116126678577+351.153915148998i
0.18	71.5	0.716846	29.0058	-318.307648150397-337.731734271539i
0.27	64.75	1.07527	17.8491	-284.682625174721+22.6840354905799i
0.36	199	1.43369	34.2839	316.936304642311+447.716111717937i
0.45	197.5	1.79211	20.4402	-296.883927934789+137.174657588067i
0.54	135.875	2.15054	5.00751	-76.3163209604982-24.393590736769i
0.63	177.375	2.50896	7.40846	-73.4437218601901-93.0411709143202i
0.72	139.875	2.86738	22.2226	113.75-336.875i
0.81	150.25	3.22581	32.9897	-203.811057573611-486.899865647305i
0.9	71.875	3.58423	5.92617	-47.0143251088709-82.3422921845483i
0.99	12.125	3.94265	28.6841	-121.352573181441-442.611138644113i
1.08	107.375	4.30108	15.9375	-254.93630464231+5.71611171793722i
1.17	94.75	4.6595	14.7446	225.061695190569+70.7262331072567i
1.26	17.125	5.01792	19.4078	-306.361705780235-50.6804357193183i
1.35	235.625	5.37634	15.6221	233.996083855605-87.8767857351295i
1.44	113.875	5.73477	20.6953	-331.125
1.53	178.625	6.09319	15.6221	233.996083855605+87.8767857351281i
1.62	83.375	6.45161	19.4078	-306.361705780235+50.6804357193185i
1.71	134.875	6.81004	14.7446	225.06169519057-70.7262331072582i
1.8	99	7.16846	15.9375	-254.93630464231-5.71611171793651i
1.89	160.875	7.52688	28.6841	-121.352573181439+442.611138644112i
1.98	218.125	7.8853	5.92617	-47.0143251088709+82.3422921845479i
2.07	194.625	8.24373	32.9897	-203.811057573609+486.899865647305i
2.16	224	8.60215	22.2226	113.75+336.875i
2.25	164	8.96057	7.40846	-73.4437218601896+93.0411709143207i
2.34	131.125	9.319	5.00751	-76.3163209604979+24.3935907367688i
2.43	102.375	9.67742	20.4402	-296.883927934789-137.174657588066i
2.52	104.375	10.0358	34.2839	316.93630464231-447.716111717937i
2.61	189.75	10.3943	17.8491	-284.682625174721-22.6840354905789i
2.7	207.75	10.7527	29.0058	-318.307648150396+337.731734271539i
2.79	69	11.1111	23.0769	114.116126678576-351.153915148998i
A24
Time	Data	FFT Freq	FFT Mag	FFT Complex			Max
0	252.375	0	537.75	8604			37.9375
0.09	273	0.358423	31.2095	-77.390851435134-493.317735845329i
0.18	291.5	0.716846	22.6115	361.767500771507+3.48748200362127i
0.27	367.75	1.07527	17.0899	39.2801512639644-270.602936592569i
0.36	270	1.43369	14.2934	-191.644597488888+124.79252339471i
0.45	336.25	1.79211	24.3706	-376.213681325946+102.511739274328i
0.54	256.875	2.15054	8.93986	142.85033110606-7.32127429016509i
0.63	256.625	2.50896	8.42759	-115.414458629378-69.725978771644i
0.72	212.375	2.86738	1.46908	-20.5+11.5i
0.81	248.625	3.22581	9.13237	-45.2191245416919+138.944788586777i
0.9	336.625	3.58423	12.8862	156.337223053427+134.418318069749i
0.99	299.375	3.94265	16.4317	-253.908872617435-68.1968003908955i
1.08	297.5	4.30108	14.6183	230.144597488888-41.7074766052906i
1.17	331.125	4.6595	13.5746	212.955840699832-42.6938541552703i
1.26	265.375	5.01792	9.41098	9.54494506900724-150.272925636464i
1.35	323.125	5.37634	10.5773	-33.0890034142127+165.970653615613i
1.44	333.5	5.73477	37.9375	-607
1.53	289	6.09319	10.5773	-33.0890034142129-165.970653615613i
1.62	195.375	6.45161	9.41098	9.54494506900753+150.272925636464i
1.71	280.75	6.81004	13.5746	212.955840699833+42.6938541552694i
1.8	185.5	7.16846	14.6183	230.144597488888+41.7074766052902i
1.89	287.25	7.52688	16.4317	-253.908872617435+68.1968003908959i
1.98	258.875	7.8853	12.8862	156.337223053426-134.418318069749i
2.07	242.875	8.24373	9.13237	-45.2191245416922-138.944788586777i
2.16	205.875	8.60215	1.46908	-20.5-11.5i
2.25	248.625	8.96057	8.42759	-115.414458629377+69.7259787716441i
2.34	139.625	9.319	8.93986	142.850331106059+7.32127429016513i
2.43	266.25	9.67742	24.3706	-376.213681325947-102.511739274327i
2.52	231.875	10.0358	14.2934	-191.644597488888-124.792523394709i
2.61	283.125	10.3943	17.0899	39.2801512639652+270.602936592568i
2.7	265.25	10.7527	22.6115	361.767500771507-3.48748200362184i
2.79	271.75	11.1111	31.2095	-77.3908514351326+493.317735845329i
B03
Time	Data	FFT Freq	FFT Mag	FFT Complex			Max
0	220	0	451.539	7224.625			13.876
0.09	218.75	0.358423	10.3701	-151.185850273914+68.3585620291834i
0.18	237.125	0.716846	7.06844	10.7463213923147+112.583339746581i
0.27	182.875	1.07527	5.38668	-76.7124678413474-39.2858395849992i
0.36	181.25	1.43369	9.12982	127.20521279348+71.8147545195112i
0.45	213.875	1.79211	5.40387	59.8814713932695-62.3687560769847i
0.54	268	2.15054	5.49805	-61.8776101060064-62.5274190926546i
0.63	184	2.50896	13.876	125.806062344042-182.932312104493i
0.72	243.875	2.86738	6.53002	-65.375-81.5i
0.81	207.375	3.22581	12.7714	-154.587832972321+133.635088788995i
0.9	258.875	3.58423	7.69713	123.151996723646+0.704813954378775i
0.99	185.25	3.94265	7.76706	23.3169295300789+122.06596075113i
1.08	204.875	4.30108	12.2931	51.5447872065199+189.814754519511i
1.17	278.125	4.6595	10.7398	-98.2666329919949-140.965913170145i
1.26	248.625	5.01792	7.65109	-113.520708009954+45.8155727936153i
1.35	239.625	5.37634	8.18108	4.7483208121881+130.811172509409i
1.44	253.375	5.73477	12.8516	205.625
1.53	218.75	6.09319	8.18108	4.7483208121875-130.811172509409i
1.62	235.375	6.45161	7.65109	-113.520708009954-45.815572793615i
1.71	221.875	6.81004	10.7398	-98.2666329919944+140.965913170146i
1.8	236.375	7.16846	12.2931	51.5447872065196-189.814754519511i
1.89	202.875	7.52688	7.76706	23.3169295300785-122.06596075113i
1.98	204	7.8853	7.69713	123.151996723646-0.704813954379112i
2.07	268.375	8.24373	12.7714	-154.587832972322-133.635088788994i
2.16	239.875	8.60215	6.53002	-65.375+81.5i
2.25	220	8.96057	13.876	125.806062344042+182.932312104492i
2.34	243.25	9.319	5.49805	-61.8776101060063+62.5274190926548i
2.43	207.375	9.67742	5.40387	59.8814713932697+62.3687560769845i
2.52	245.25	10.0358	9.12982	127.20521279348-71.8147545195114i
2.61	235.75	10.3943	5.38668	-76.712467841347+39.2858395849994i
2.7	195	10.7527	7.06844	10.7463213923144-112.583339746582i
2.79	224.625	11.1111	10.3701	-151.185850273915-68.3585620291829i
B04
Time	Data	FFT Freq	FFT Mag	FFT Complex			Max
0	252.875	0	332.195	5315.125			22.7256
0.09	207.25	0.358423	8.17249	130.681328135628-4.53103354021457i
0.18	183.125	0.716846	17.9778	120.167383684694+261.341489075368i
0.27	129.125	1.07527	11.0237	124.504487403335-124.932757162219i
0.36	156.5	1.43369	14.9684	144.078656903985-191.308581272022i
0.45	162.75	1.79211	4.31293	32.6206541358431-60.8099136576769i
0.54	133.125	2.15054	9.91252	156.684250226932+24.5790153392496i
0.63	114.375	2.50896	16.8913	262.263289984932-65.2601224658672i
0.72	157.75	2.86738	10.3358	-104.25-128.375i
0.81	185.125	3.22581	9.97406	75.0179289656791-140.85335296319i
0.9	208.125	3.58423	1.11664	6.794411482633-16.5237984031359i
0.99	172.5	3.94265	7.18982	109.327703676273+35.7908222851827i
1.08	159	4.30108	11.4166	-167.578656903985+72.6914187279785i
1.17	178.375	4.6595	22.7256	207.817447054456-298.369340794026i
1.26	168.125	5.01792	14.3252	186.853954605741+132.738675332982i
1.35	206.375	5.37634	9.49693	101.767160643853+112.838416387796i
1.44	122.375	5.73477	0.210938	3.375
1.53	158.5	6.09319	9.49693	101.767160643853-112.838416387796i
1.62	193	6.45161	14.3252	186.853954605741-132.738675332982i
1.71	104.125	6.81004	22.7256	207.817447054457+298.369340794025i
1.8	154.875	7.16846	11.4166	-167.578656903986-72.6914187279783i
1.89	122.625	7.52688	7.18982	109.327703676273-35.7908222851829i
1.98	151.625	7.8853	1.11664	6.79441148263309+16.5237984031362i
2.07	199.375	8.24373	9.97406	75.0179289656796+140.85335296319i
2.16	99.875	8.60215	10.3358	-104.25+128.375i
2.25	221.25	8.96057	16.8913	262.263289984932+65.2601224658668i
2.34	172.625	9.319	9.91252	156.684250226932-24.5790153392497i
2.43	192	9.67742	4.31293	32.6206541358433+60.8099136576774i
2.52	174.25	10.0358	14.9684	144.078656903986+191.308581272021i
2.61	156.25	10.3943	11.0237	124.504487403336+124.932757162219i
2.7	172	10.7527	17.9778	120.167383684693-261.341489075368i
2.79	145.875	11.1111	8.17249	130.681328135628+4.53103354021487i
B08
Time	Data	FFT Freq	FFT Mag	FFT Complex			Max
0	81.625	0	161.398	2582.375			30.814
0.09	182.625	0.358423	15.5225	226.879052602387+101.038731892178i
0.18	118.375	0.716846	30.814	250.352792203969-424.730874605706i
0.27	121.5	1.07527	8.58038	-108.629627681423+83.946855610541i
0.36	76.125	1.43369	19.294	-132.908085182071-278.628278106444i
0.45	107.625	1.79211	14.1906	227.033954166319-2.69218723087083i
0.54	107.25	2.15054	25.9976	43.7120325231131-413.65853580976i
0.63	83.75	2.50896	6.00802	-33.5161544339921+90.0962369183991i
0.72	74.75	2.86738	7.95954	-83.2500000000001-96.375i
0.81	10.625	3.22581	13.0778	63.6944507101187-199.315527747218i
0.9	21.75	3.58423	11.3903	40.2827636568439+177.737630709918i
0.99	45.375	3.94265	9.77997	-154.33382119204-25.8247463296848i
1.08	93.875	4.30108	5.56954	75.1580851820706-47.8782781064444i
1.17	47.875	4.6595	10.5789	-168.771821791951+12.8724313665645i
1.26	25.375	5.01792	17.8239	-160.347588383927-235.834708086028i
1.35	13.25	5.37634	6.33104	-93.3560323794176-39.3148979186001i
1.44	86.75	5.73477	2.85156	45.625
1.53	104.875	6.09319	6.33104	-93.3560323794174+39.3148979186004i
1.62	154.625	6.45161	17.8239	-160.347588383927+235.834708086029i
1.71	156.5	6.81004	10.5789	-168.771821791951-12.8724313665642i
1.8	34.625	7.16846	5.56954	75.1580851820709+47.878278106444i
1.89	98.25	7.52688	9.77997	-154.33382119204+25.8247463296853i
1.98	107	7.8853	11.3903	40.2827636568433-177.737630709918i
2.07	26.75	8.24373	13.0778	63.6944507101189+199.315527747217i
2.16	50.125	8.60215	7.95954	-83.2499999999999+96.375i
2.25	64	8.96057	6.00802	-33.5161544339926-90.0962369183989i
2.34	112.25	9.319	25.9976	43.7120325231138+413.658535809759i
2.43	64.125	9.67742	14.1906	227.033954166319+2.6921872308701i
2.52	117.5	10.0358	19.294	-132.90808518207+278.628278106444i
2.61	66.5	10.3943	8.58038	-108.629627681423-83.9468556105408i
2.7	52	10.7527	30.814	250.35279220397+424.730874605706i
2.79	74.75	11.1111	15.5225	226.879052602387-101.038731892178i
B12
Time	Data	FFT Freq	FFT Mag	FFT Complex			Max
0	56.75	0	194.758	3116.125			33.7578
0.09	54.375	0.358423	26.5933	-279.637101947123-320.697637074512i
0.18	109.875	0.716846	21.7224	-347.544603285203-3.17934553295265i
0.27	75.75	1.07527	3.99149	-3.41954822330199+63.7721598513768i
0.36	78.5	1.43369	3.13283	41.1972221513642-28.554085374294i
0.45	48.875	1.79211	3.91875	49.1707286323396+38.9040451085068i
0.54	208	2.15054	9.65254	13.9351318085228-153.81059973779i
0.63	154.375	2.50896	18.1678	-189.921644927614-220.062142921304i
0.72	101	2.86738	17.0176	-146.125+229.75i
0.81	127.5	3.22581	3.16744	-29.7639500977768+41.018028429763i
0.9	159.375	3.58423	16.0715	148.985854604683+209.585260409569i
0.99	123.75	3.94265	10.7454	-43.597160492032-166.307379224955i
1.08	173.75	4.30108	10.9334	-67.6972221513643-161.304085374294i
1.17	44	4.6595	8.47628	-67.0080065834876+117.910284295151i
1.26	120.5	5.01792	8.95236	143.123616871997+5.7165146144054i
1.35	80.625	5.37634	11.5602	-141.823316361005+118.732083053792i
1.44	145	5.73477	33.7578	540.125
1.53	34.625	6.09319	11.5602	-141.823316361006-118.732083053792i
1.62	120.75	6.45161	8.95236	143.123616871997-5.71651461440578i
1.71	115.625	6.81004	8.47628	-67.0080065834881-117.910284295151i
1.8	90.75	7.16846	10.9334	-67.6972221513641+161.304085374294i
1.89	67.25	7.52688	10.7454	-43.5971604920315+166.307379224955i
1.98	120.75	7.8853	16.0715	148.985854604682-209.585260409569i
2.07	84.75	8.24373	3.16744	-29.7639500977768-41.0180284297634i
2.16	111.125	8.60215	17.0176	-146.125-229.75i
2.25	100.875	8.96057	18.1678	-189.921644927613+220.062142921304i
2.34	70.375	9.319	9.65254	13.9351318085235+153.81059973779i
2.43	78.625	9.67742	3.91875	49.1707286323397-38.9040451085072i
2.52	84.125	10.0358	3.13283	41.1972221513642+28.554085374294i
2.61	51.625	10.3943	3.99149	-3.41954822330215-63.7721598513768i
2.7	77.5	10.7527	21.7224	-347.544603285203+3.1793455329536i
2.79	45.375	11.1111	26.5933	-279.637101947121+320.697637074512i
B18
Time	Data	FFT Freq	FFT Mag	FFT Complex			Max
0	118.279	0	300.401	4806.41339			11.3697
0.09	151.827	0.358423	11.3697	-181.40314139368-13.6502871183876i
0.18	146.115	0.716846	5.68486	55.8192768523665-71.815978792139i
0.27	162.269	1.07527	6.27225	-98.6531999994023-18.4084958120077i
0.36	141.058	1.43369	0.958986	-6.49267004127177+13.9024031246295i
0.45	157.894	1.79211	6.86585	-74.3858962681808-80.8365854202074i
0.54	128.529	2.15054	8.11065	8.00070483740621-129.523501059703i
0.63	157.673	2.50896	8.1161	-76.6134701978378+104.849240916825i
0.72	180.731	2.86738	7.78453	121.057678+29.2979719999998i
0.81	129.096	3.22581	5.86923	-33.9215928217119-87.5670593070675i
0.9	120.413	3.58423	2.69063	-38.6329370337182+18.9948666614968i
0.99	150.077	3.94265	6.58593	-20.9182839953347+103.277808593353i
1.08	174.356	4.30108	1.18513	-14.2572059587283-12.5016528753703i
1.17	149.154	4.6595	3.07905	48.9562622276871-5.50451823373057i
1.26	149.231	5.01792	6.82201	-108.725372656055-9.64380307093872i
1.35	168.087	5.37634	8.7605	-107.675909551541-89.7384277775643i
1.44	186.356	5.73477	2.13762	34.2019660000001
1.53	181.231	6.09319	8.7605	-107.67590955154+89.7384277775644i
1.62	154.644	6.45161	6.82201	-108.725372656055+9.64380307093894i
1.71	145.452	6.81004	3.07905	48.9562622276871+5.50451823373025i
1.8	168.413	7.16846	1.18513	-14.2572059587283+12.5016528753703i
1.89	137.779	7.52688	6.58593	-20.9182839953349-103.277808593354i
1.98	182.769	7.8853	2.69063	-38.6329370337183-18.9948666614969i
2.07	140.49	8.24373	5.86923	-33.9215928217115+87.5670593070673i
2.16	144.788	8.60215	7.78453	121.057678-29.2979719999998i
2.25	128.173	8.96057	8.1161	-76.6134701978379-104.849240916826i
2.34	147.038	9.319	8.11065	8.00070483740641+129.523501059703i
2.43	144.433	9.67742	6.86585	-74.3858962681804+80.8365854202074i
2.52	156.702	10.0358	0.958986	-6.49267004127179-13.9024031246295i
2.61	143.25	10.3943	6.27225	-98.6531999994021+18.4084958120079i
2.7	120.885	10.7527	5.68486	55.8192768523666+71.8159787921389i
2.79	139.221	11.1111	11.3697	-181.40314139368+13.650287118388i
B21
Time	Data	FFT Freq	FFT Mag	FFT Complex			Max
0	201.15	0	290.473	4647.574952			18.0155
0.09	175.05	0.358423	10.9616	125.220780344677+122.800407062072i
0.18	137.825	0.716846	10.7604	39.5924861407023+167.552484916663i
0.27	101.825	1.07527	6.99015	107.550322066411+30.6865463024838i
0.36	115.25	1.43369	18.0155	265.814110716842-111.489879537813i
0.45	126.05	1.79211	13.3451	207.231943960455+51.4455878819247i
0.54	129.75	2.15054	4.73943	31.7961543765925+68.8427962252129i
0.63	145.225	2.50896	12.2912	146.790457988239-130.870994117473i
0.72	128.9	2.86738	4.39761	62.049988+33.1750480000001i
0.81	155.375	3.22581	4.76162	-60.1836346972844+46.714325241072i
0.9	179.3	3.58423	8.66078	132.669498083544+40.0140566750225i
0.99	114.85	3.94265	7.15643	-95.8842642512522-62.586810400535i
1.08	134.3	4.30108	10.6962	-12.1141587168419+170.710072462187i
1.17	155.85	4.6595	3.19114	-44.3650017470338+25.2721862776111i
1.26	118.45	5.01792	4.96957	-15.558138600838-77.9762066335274i
1.35	150.625	5.37634	5.51196	53.6393963357892+70.0037646782039i
1.44	146.15	5.73477	6.20469	-99.2750239999996
1.53	121.5	6.09319	5.51196	53.6393963357888-70.0037646782039i
1.62	137.3	6.45161	4.96957	-15.558138600838+77.9762066335276i
1.71	178.35	6.81004	3.19114	-44.3650017470339-25.2721862776108i
1.8	117.975	7.16846	10.6962	-12.1141587168423-170.710072462187i
1.89	127.725	7.52688	7.15643	-95.8842642512522+62.5868104005355i
1.98	99.65	7.8853	8.66078	132.669498083544-40.0140566750227i
2.07	167	8.24373	4.76162	-60.1836346972847-46.7143252410716i
2.16	171.275	8.60215	4.39761	62.049988-33.1750480000001i
2.25	171.8	8.96057	12.2912	146.790457988239+130.870994117473i
2.34	169.15	9.319	4.73943	31.7961543765923-68.8427962252128i
2.43	147.025	9.67742	13.3451	207.231943960455-51.4455878819251i
2.52	153.1	10.0358	18.0155	265.814110716842+111.489879537813i
2.61	136.775	10.3943	6.99015	107.550322066411-30.686546302484i
2.7	134.625	10.7527	10.7604	39.5924861407019-167.552484916663i
2.79	198.4	11.1111	10.9616	125.220780344676-122.800407062072i
B22
Time	Data	FFT Freq	FFT Mag	FFT Complex			Max
0	111.625	0	509.039	8144.625			41.5234
0.09	270.625	0.358423	30.5756	-475.035284058324+116.905291729072i
0.18	291.375	0.716846	7.67032	11.8548947621804-122.151189561685i
0.27	221.5	1.07527	24.8503	-163.813856525096+362.291131618556i
0.36	168.875	1.43369	41.5234	-517.185794773342-417.028372646398i
0.45	372	1.79211	5.49064	-55.6750282555346-67.9556355827262i
0.54	165.75	2.15054	21.2316	-304.375888269213-150.849395790811i
0.63	217.625	2.50896	14.3175	-20.6377702303384-228.149229550002i
0.72	245.5	2.86738	33.7151	14.3749999999997-539.25i
0.81	322.375	3.22581	23.1599	-368.129698268381+42.3506979829647i
0.9	228.125	3.58423	34.1388	-519.366039052289+169.163690352375i
0.99	265.75	3.94265	28.8729	-432.195017356769-163.158833632815i
1.08	269	4.30108	34.4205	529.685794773341-150.7783726464i
1.17	270.375	4.6595	11.5208	-159.24041269274+92.8507767911187i
1.26	289.125	5.01792	38.9087	530.88703255932-325.138103418499i
1.35	116.125	5.37634	25.3872	-340.272932612817-221.831937515308i
1.44	363.5	5.73477	2.14844	-34.375
1.53	235.25	6.09319	25.3872	-340.272932612816+221.831937515309i
1.62	378.125	6.45161	38.9087	530.887032559322+325.138103418498i
1.71	367.875	6.81004	11.5208	-159.24041269274-92.8507767911191i
1.8	272.875	7.16846	34.4205	529.685794773342+150.778372646398i
1.89	351.125	7.52688	28.8729	-432.195017356768+163.158833632816i
1.98	195.625	7.8853	34.1388	-519.366039052289-169.163690352374i
2.07	152.375	8.24373	23.1599	-368.129698268381-42.3506979829644i
2.16	299.875	8.60215	33.7151	14.3750000000003+539.25i
2.25	244.25	8.96057	14.3175	-20.637770230338+228.149229550002i
2.34	179.125	9.319	21.2316	-304.375888269212+150.849395790812i
2.43	317.875	9.67742	5.49064	-55.6750282555342+67.9556355827257i
2.52	303.5	10.0358	41.5234	-517.185794773341+417.0283726464i
2.61	248.375	10.3943	24.8503	-163.813856525097-362.291131618556i
2.7	293.125	10.7527	7.67032	11.8548947621808+122.151189561685i
2.79	116	11.1111	30.5756	-475.035284058324-116.905291729072i
B23
Time	Data	FFT Freq	FFT Mag	FFT Complex			Max
0	243.663	0	456.364	7301.817198			25.944
0.09	286.837	0.358423	4.15469	37.5210628675298-54.8734750168108i
0.18	248.106	0.716846	6.3395	-66.5827469543612-76.5192075969462i
0.27	247.74	1.07527	16.7603	-110.793006783798-244.207589697976i
0.36	217.846	1.43369	8.363	62.3671731051872-118.384690550405i
0.45	266.75	1.79211	11.4712	45.5898311993105-177.786922183437i
0.54	186.721	2.15054	13.2242	-45.5305833953574-206.630127088537i
0.63	269.942	2.50896	8.56575	-83.6335699644227-108.57576955304i
0.72	231.692	2.86738	25.6518	393.221223-117.596037i
0.81	241.673	3.22581	14.8545	-232.216471952497-50.6329778624721i
0.9	173.413	3.58423	9.12535	106.286410877317-100.104011390797i
0.99	224.548	3.94265	15.6757	-250.781806969963-3.8317037279828i
1.08	238.587	4.30108	17.6137	175.286696894812-220.673142550406i
1.17	267.779	4.6595	9.76424	124.332922687329+94.5962381264164i
1.26	197.49	5.01792	6.93144	22.4421514724009-108.608695899207i
1.35	199.413	5.37634	25.944	48.05794291651-412.312785957304i
1.44	296.404	5.73477	2.76743	44.2788080000005
1.53	228.183	6.09319	25.944	48.0579429165114+412.312785957303i
1.62	146.394	6.45161	6.93144	22.4421514724013+108.608695899206i
1.71	251.087	6.81004	9.76424	124.332922687329-94.5962381264172i
1.8	243.404	7.16846	17.6137	175.286696894813+220.673142550405i
1.89	174.99	7.52688	15.6757	-250.781806969962+3.83170372798344i
1.98	251.894	7.8853	9.12535	106.286410877317+100.104011390797i
2.07	190.827	8.24373	14.8545	-232.216471952497+50.6329778624724i
2.16	304.221	8.60215	25.6518	393.221223+117.596037i
2.25	219.875	8.96057	8.56575	-83.6335699644226+108.57576955304i
2.34	226.471	9.319	13.2242	-45.5305833953568+206.630127088537i
2.43	234.317	9.67742	11.4712	45.5898311993111+177.786922183437i
2.52	257.317	10.0358	8.363	62.3671731051875+118.384690550406i
2.61	187.096	10.3943	16.7603	-110.793006783798+244.207589697977i
2.7	209.423	10.7527	6.3395	-66.5827469543608+76.5192075969466i
2.79	137.712	11.1111	4.15469	37.5210628675302+54.8734750168109i
C04
Time	Data	FFT Freq	FFT Mag	FFT Complex			Max
0	192.125	0	328.422	5254.75			22.7893
0.09	213.75	0.358423	22.7893	361.686603395697-46.2255345608933i
0.18	201.125	0.716846	3.56888	-56.580041416111-7.70367389073608i
0.27	189.75	1.07527	11.4049	115.875842157374-140.965174366823i
0.36	181.75	1.43369	14.0667	103.436336368202-199.890764646288i
0.45	164.375	1.79211	5.10696	81.6569852659978-2.97988971692056i
0.54	156.125	2.15054	6.28446	-45.4370077640192+89.6997564397925i
0.63	162	2.50896	2.76057	44.0325106888447+3.47053832657609i
0.72	154.75	2.86738	8.75169	2.74999999999992-140i
0.81	187.875	3.22581	15.5658	70.7617999699562+238.789162479838i
0.9	194.5	3.58423	12.4291	-197.89209555715-19.6546897851677i
0.99	127.625	3.94265	7.15448	53.5617327586058-101.167674068743i
1.08	172.75	4.30108	13.9554	-222.186336368203-22.1407646462878i
1.17	128.375	4.6595	10.4211	129.394292529729-105.159055373056i
1.26	177.5	5.01792	9.80846	142.40914473728+65.9418798843033i
1.35	112.25	5.37634	15.8351	-252.969766766203+14.0869929379602i
1.44	116.625	5.73477	14.5156	232.25
1.53	139.5	6.09319	15.8351	-252.969766766204-14.0869929379591i
1.62	189.625	6.45161	9.80846	142.40914473728-65.9418798843037i
1.71	67	6.81004	10.4211	129.394292529729+105.159055373056i
1.8	199.25	7.16846	13.9554	-222.186336368203+22.140764646288i
1.89	142.375	7.52688	7.15448	53.5617327586059+101.167674068743i
1.98	132	7.8853	12.4291	-197.89209555715+19.6546897851682i
2.07	148.375	8.24373	15.5658	70.7617999699552-238.789162479838i
2.16	193.375	8.60215	8.75169	2.75000000000008+140i
2.25	218.5	8.96057	2.76057	44.0325106888443-3.47053832657613i
2.34	144.375	9.319	6.28446	-45.4370077640193-89.6997564397925i
2.43	190.125	9.67742	5.10696	81.6569852659977+2.97988971692048i
2.52	162.5	10.0358	14.0667	103.436336368203+199.890764646288i
2.61	130.875	10.3943	11.4049	115.875842157374+140.965174366823i
2.7	175.125	10.7527	3.56888	-56.5800414161111+7.7036738907361i
2.79	188.5	11.1111	22.7893	361.686603395697+46.2255345608923i
C07
Time	Data	FFT Freq	FFT Mag	FFT Complex			Max
0	131.5	0	199.672	3194.75			21.9937
0.09	70.75	0.358423	5.7454	19.0788318877324+89.9246950807781i
0.18	122.5	0.716846	2.13555	29.4061406500709-17.4006525384682i
0.27	80.75	1.07527	5.08196	-75.0685411747306+31.2451647970681i
0.36	80.875	1.43369	2.2553	-35.3574945521653-7.20799961555358i
0.45	93.875	1.79211	21.9937	349.900229121903-37.4536219411162i
0.54	118.375	2.15054	8.24215	-111.371505351695-70.6204690889451i
0.63	119.375	2.50896	4.38556	67.2615207902007+19.989263543709i
0.72	96.875	2.86738	7.91275	37.2500000000001+121i
0.81	92.125	3.22581	5.03532	-36.7287800229909+71.7059003103693i
0.9	28	3.58423	1.82277	-29.0934837526353-2.03237397232093i
0.99	106.875	3.94265	14.85	159.460461408277+176.143345898386i
1.08	96.875	4.30108	2.24317	20.8574945521652-29.2079996155536i
1.17	118.75	4.6595	13.2769	32.7193043051629+209.895650133414i
1.26	117.25	5.01792	7.245	-57.4411515457402+100.687442578156i
1.35	91.75	5.37634	12.1745	166.376973684446-101.305150655718i
1.44	46.125	5.73477	3.82812	-61.25
1.53	126.375	6.09319	12.1745	166.376973684446+101.305150655718i
1.62	92.375	6.45161	7.245	-57.4411515457405-100.687442578156i
1.71	146.625	6.81004	13.2769	32.7193043051623-209.895650133413i
1.8	127.625	7.16846	2.24317	20.8574945521653+29.2079996155536i
1.89	69.5	7.52688	14.85	159.460461408277-176.143345898386i
1.98	82.125	7.8853	1.82277	-29.0934837526353+2.03237397232084i
2.07	89.375	8.24373	5.03532	-36.7287800229911-71.705900310369i
2.16	122.875	8.60215	7.91275	37.2499999999999-121i
2.25	84	8.96057	4.38556	67.2615207902005-19.9892635437091i
2.34	134	9.319	8.24215	-111.371505351695+70.6204690889452i
2.43	119.375	9.67742	21.9937	349.900229121903+37.4536219411153i
2.52	99.25	10.0358	2.2553	-35.3574945521652+7.20799961555364i
2.61	98.125	10.3943	5.08196	-75.0685411747306-31.2451647970676i
2.7	70.125	10.7527	2.13555	29.4061406500709+17.4006525384681i
2.79	120.375	11.1111	5.7454	19.0788318877323-89.9246950807781i
C09
Time	Data	FFT Freq	FFT Mag	FFT Complex			Max
0	193.75	0	225.625	3610			34.4057
0.09	133.75	0.358423	12.8672	-12.8103284570247+205.476505892885i
0.18	114.5	0.716846	13.2468	-12.3614763100027+211.587884732804i
0.27	6.75	1.07527	7.58251	112.295123011857+45.9170835113513i
0.36	48.125	1.43369	34.4057	546.528372646399+65.9363363682023i
0.45	77.25	1.79211	16.5371	253.586293575713-75.5235655297005i
0.54	72.375	2.15054	3.73082	-27.5106243086614-52.9758589616377i
0.63	178.375	2.50896	19.814	198.849461296138-246.907341746726i
0.72	120	2.86738	6.52998	-9.99999999999994+104i
0.81	85.75	3.22581	12.5758	187.425106692192+73.2007915935802i
0.9	163.5	3.58423	8.47201	-133.218190587064-25.0458173011917i
0.99	64.25	3.94265	14.3828	-180.055797852635-143.308398634032i
1.08	80.625	4.30108	16.2848	-21.2783726463984+259.686336368203i
1.17	106.5	4.6595	15.5032	221.77310065972+111.11365407147i
1.26	133.25	5.01792	7.5986	-87.9097087942723-83.9820736067499i
1.35	170.375	5.37634	11.613	123.93704107404-138.433957102357i
1.44	80.625	5.73477	16.9688	271.5
1.53	100	6.09319	11.613	123.93704107404+138.433957102357i
1.62	135.25	6.45161	7.5986	-87.9097087942722+83.9820736067499i
1.71	108.875	6.81004	15.5032	221.77310065972-111.113654071471i
1.8	87.125	7.16846	16.2848	-21.2783726463991-259.686336368202i
1.89	87.125	7.52688	14.3828	-180.055797852635+143.308398634033i
1.98	118.25	7.8853	8.47201	-133.218190587063+25.0458173011919i
2.07	111.375	8.24373	12.5758	187.425106692192-73.2007915935806i
2.16	219.625	8.60215	6.52998	-10.0000000000001-104i
2.25	114.625	8.96057	19.814	198.849461296138+246.907341746726i
2.34	122.875	9.319	3.73082	-27.5106243086614+52.9758589616376i
2.43	105.5	9.67742	16.5371	253.586293575713+75.5235655297001i
2.52	135.5	10.0358	34.4057	546.528372646399-65.936336368203i
2.61	77.625	10.3943	7.58251	112.295123011857-45.917083511351i
2.7	115.375	10.7527	13.2468	-12.3614763100031-211.587884732804i
2.79	141.125	11.1111	12.8672	-12.810328457025-205.476505892885i
C11
Time	Data	FFT Freq	FFT Mag	FFT Complex			Max
0	133.875	0	174.156	2786.5			29.6153
0.09	129.375	0.358423	13.5483	200.959238753239+81.2772066633815i
0.18	127	0.716846	20.9166	302.781601061825-142.56282082038i
0.27	109.75	1.07527	28.7855	-11.3172120441727+460.428388347107i
0.36	17.25	1.43369	29.6153	193.066202090034-432.728891488805i
0.45	78.375	1.79211	7.48925	64.6225743688889-100.909237173221i
0.54	63.25	2.15054	4.9039	73.8477685363347+26.5114572083753i
0.63	125.375	2.50896	10.8592	-82.3105365104646-153.013688817358i
0.72	56.375	2.86738	4.2993	-49.875+47.375i
0.81	109.625	3.22581	7.85066	-48.7195450886492+115.777375472804i
0.9	138	3.58423	9.86	128.26440682561+91.850291973207i
0.99	19.75	3.94265	10.6775	60.896600712669-159.618661724165i
1.08	54.875	4.30108	16.954	23.1837979099662+270.271108511195i
1.17	10.5	4.6595	12.2442	140.734111825687+136.284368229506i
1.26	8.375	5.01792	12.1944	-43.3937764237702-190.223986055548i
1.35	100.5	5.37634	5.10611	-80.865232017196+11.6336753868881i
1.44	103.375	5.73477	15.3906	-246.25
1.53	123.25	6.09319	5.10611	-80.8652320171962-11.6336753868877i
1.62	132.5	6.45161	12.1944	-43.3937764237698+190.223986055548i
1.71	152	6.81004	12.2442	140.734111825686-136.284368229507i
1.8	94.125	7.16846	16.954	23.1837979099657-270.271108511195i
1.89	97.125	7.52688	10.6775	60.8966007126696+159.618661724165i
1.98	10.375	7.8853	9.86	128.26440682561-91.8502919732071i
2.07	35.625	8.24373	7.85066	-48.7195450886494-115.777375472803i
2.16	65.5	8.60215	4.2993	-49.875-47.375i
2.25	63.75	8.96057	10.8592	-82.3105365104643+153.013688817358i
2.34	108.25	9.319	4.9039	73.8477685363344-26.5114572083752i
2.43	108.125	9.67742	7.48925	64.622574368889+100.909237173221i
2.52	84.75	10.0358	29.6153	193.066202090034+432.728891488805i
2.61	122.5	10.3943	28.7855	-11.3172120441743-460.428388347106i
2.7	72.25	10.7527	20.9166	302.781601061825+142.56282082038i
2.79	130.75	11.1111	13.5483	200.959238753239-81.2772066633824i
C12
Time	Data	FFT Freq	FFT Mag	FFT Complex			Max
0	150.208	0	287.655	4602.486298			34.7822
0.09	135.792	0.358423	15.3218	183.795418653483+162.225630252735i
0.18	120.597	0.716846	28.9844	161.856712026913+434.587749239381i
0.27	123.681	1.07527	20.6651	-322.162202864324-74.4001458496471i
0.36	87.3333	1.43369	21.0624	332.201276855751+56.6562307052488i
0.45	215.861	1.79211	4.69686	10.5992370971133+74.3985201605174i
0.54	42.3889	2.15054	12.4697	198.759353076253+17.3536078482031i
0.63	153.694	2.50896	18.0969	103.609339646278+270.379269821925i
0.72	191.444	2.86738	22.3743	73.3055120000002+350.402648i
0.81	75.8889	3.22581	16.9252	-249.997661675717-104.092115951658i
0.9	106.764	3.58423	23.4829	-345.965255253716-146.553923976099i
0.99	161.75	3.94265	26.3864	-226.289886319797+356.414099556049i
1.08	118.153	4.30108	3.54902	56.4098671442493-6.51051729475105i
1.17	140.278	4.6595	10.49	153.882960522388-67.0100315536543i
1.26	145.375	5.01792	34.7822	-140.92864184945-538.375326584922i
1.35	211.875	5.37634	23.608	374.117970940576-52.0933886203861i
1.44	146.764	5.73477	32.638	-522.208282
1.53	241.556	6.09319	23.608	374.117970940577+52.0933886203852i
1.62	31.7361	6.45161	34.7822	-140.928641849449+538.375326584922i
1.71	168.986	6.81004	10.49	153.882960522389+67.010031553654i
1.8	27.1389	7.16846	3.54902	56.4098671442492+6.51051729475135i
1.89	94.9167	7.52688	26.3864	-226.289886319797-356.414099556048i
1.98	96.0139	7.8853	23.4829	-345.965255253716+146.5539239761i
2.07	198.069	8.24373	16.9252	-249.997661675717+104.092115951659i
2.16	137.097	8.60215	22.3743	73.3055119999998-350.402648i
2.25	139.639	8.96057	18.0969	103.609339646277-270.379269821925i
2.34	216.819	9.319	12.4697	198.759353076252-17.3536078482035i
2.43	216.153	9.67742	4.69686	10.5992370971131-74.3985201605176i
2.52	198.583	10.0358	21.0624	332.20127685575-56.656230705249i
2.61	62.0417	10.3943	20.6651	-322.162202864324+74.4001458496477i
2.7	223.722	10.7527	28.9844	161.856712026912-434.587749239381i
2.79	222.167	11.1111	15.3218	183.795418653482-162.225630252736i
C16
Time	Data	FFT Freq	FFT Mag	FFT Complex			Max
0	186.375	0	345.768	5532.291656			18.5129
0.09	160.917	0.358423	10.5354	146.244152529938+83.8282615976607i
0.18	149.375	0.716846	5.80899	77.5625412533847+51.2115635910008i
0.27	197.792	1.07527	8.99773	-101.589399970807-102.005643804632i
0.36	193.292	1.43369	3.27219	21.8172294712097+47.5926219751611i
0.45	195.583	1.79211	11.0646	4.83989479588317+176.966977968574i
0.54	151.333	2.15054	18.5129	143.10486742943+259.343896464326i
0.63	198.083	2.50896	6.79189	-80.8488766320035+72.6131683405413i
0.72	98.8333	2.86738	16.1046	-215.124969+141.833313i
0.81	151.042	3.22581	0.257127	-1.02888056799686+3.98329440964807i
0.9	189.042	3.58423	10.8127	-22.8062438465349-171.493847313701i
0.99	176.083	3.94265	16.6365	-92.6200035118013-249.551151902963i
1.08	142.625	4.30108	5.19201	71.43252652879-42.4073160248388i
1.17	158.667	4.6595	7.25922	109.885339456184-37.6223463339624i
1.26	181	5.01792	14.0204	218.80558316372-49.4594321870262i
1.35	183.958	5.37634	7.49561	-37.5487300993965-113.900184991025i
1.44	192.958	5.73477	3.28386	-52.5417179999999
1.53	146.958	6.09319	7.49561	-37.5487300993963+113.900184991025i
1.62	177.333	6.45161	14.0204	218.80558316372+49.4594321870258i
1.71	151	6.81004	7.25922	109.885339456185+37.6223463339619i
1.8	151.917	7.16846	5.19201	71.43252652879+42.4073160248388i
1.89	170.5	7.52688	16.6365	-92.6200035118006+249.551151902963i
1.98	166.75	7.8853	10.8127	-22.8062438465345+171.493847313702i
2.07	162.917	8.24373	0.257127	-1.02888056799683-3.9832944096479i
2.16	176.333	8.60215	16.1046	-215.124969-141.833313i
2.25	194.042	8.96057	6.79189	-80.8488766320039-72.613168340541i
2.34	200.5	9.319	18.5129	143.10486742943-259.343896464326i
2.43	216.542	9.67742	11.0646	4.83989479588281-176.966977968574i
2.52	120.042	10.0358	3.27219	21.8172294712097-47.5926219751611i
2.61	147.583	10.3943	8.99773	-101.589399970807+102.005643804632i
2.7	262.167	10.7527	5.80899	77.5625412533845-51.2115635910009i
2.79	180.75	11.1111	10.5354	146.244152529937-83.8282615976612i
C20
Time	Data	FFT Freq	FFT Mag	FFT Complex			Max
0	275.062	0	532.254	8516.0625			14.7649
0.09	288.25	0.358423	9.16532	39.4343174575622-141.243561449491i
0.18	236.188	0.716846	9.63266	150.477126104922-33.3223951453085i
0.27	256.25	1.07527	13.9109	-97.5762681324404+200.045002910708i
0.36	305.375	1.43369	7.02844	-112.290699429436+6.07865033333794i
0.45	271.062	1.79211	1.44031	19.0464206501509-12.9733354825807i
0.54	284.375	2.15054	11.1695	174.629723739034-37.980446813505i
0.63	297.75	2.50896	9.72783	122.884323570481+95.5243352301116i
0.72	231.312	2.86738	6.89272	-109.25-15.0625i
0.81	279.5	3.22581	4.7794	68.1572175109518-34.6744321095506i
0.9	281.812	3.58423	6.81481	17.5337501751319-107.617901627456i
0.99	242.562	3.94265	14.7649	77.3851466453948-223.204886675152i
1.08	278.25	4.30108	9.4025	-150.209300570564+8.32865033333798i
1.17	252.875	4.6595	11.8006	52.4347623664475+181.382300585379i
1.26	257.562	5.01792	10.4691	-130.140600019088-105.45984995926i
1.35	293.75	5.37634	8.97067	131.234079931452+58.1265200780898i
1.44	223.438	5.73477	13.8477	-221.5625
1.53	325.188	6.09319	8.97067	131.234079931452-58.1265200780899i
1.62	268.438	6.45161	10.4691	-130.140600019088+105.45984995926i
1.71	287.688	6.81004	11.8006	52.434762366447-181.382300585379i
1.8	231.875	7.16846	9.4025	-150.209300570564-8.32865033333794i
1.89	288.625	7.52688	14.7649	77.3851466453956+223.204886675152i
1.98	250.062	7.8853	6.81481	17.533750175132+107.617901627456i
2.07	234.625	8.24373	4.7794	68.1572175109519+34.6744321095506i
2.16	214.062	8.60215	6.89272	-109.25+15.0625i
2.25	207.188	8.96057	9.72783	122.884323570481-95.5243352301116i
2.34	278.25	9.319	11.1695	174.629723739034+37.9804468135048i
2.43	292.688	9.67742	1.44031	19.0464206501512+12.9733354825806i
2.52	259.625	10.0358	7.02844	-112.290699429436-6.07865033333798i
2.61	279.25	10.3943	13.9109	-97.5762681324411-200.045002910707i
2.7	271.562	10.7527	9.63266	150.477126104922+33.3223951453083i
2.79	271.562	11.1111	9.16532	39.4343174575626+141.243561449491i
C21
Time	Data	FFT Freq	FFT Mag	FFT Complex			Max
0	71.875	0	87.2891	1396.625			23.9698
0.09	7.25	0.358423	20.6364	-105.651727503083+312.822805885231i
0.18	11.5	0.716846	23.9698	193.615732901644+331.055706677399i
0.27	27	1.07527	4.77451	-65.1353762509434-39.9142535055712i
0.36	1.875	1.43369	8.84513	-24.3034540450585+139.419678887548i
0.45	4.75	1.79211	8.03804	10.4526590654643-128.183116173876i
0.54	20.5	2.15054	14.9092	199.68901320969+130.495442752122i
0.63	4.25	2.50896	8.9405	-89.4069942882473+111.665313802717i
0.72	13	2.86738	6.27713	-96.875-26.5i
0.81	1	3.22581	8.1274	108.703866556558+71.368305370609i
0.9	30.25	3.58423	8.13112	86.6623846880661-97.0314057306746i
0.99	61	3.94265	8.69736	26.1797547038535+136.67297659574i
1.08	12.375	4.30108	12.6911	190.303454045058-70.8303211124526i
1.17	71.5	4.6595	3.22489	-51.0785129703256+7.30549392240437i
1.26	105	5.01792	4.84623	77.5328692006008+1.02885819460315i
1.35	54.125	5.37634	6.27769	32.9363306867236+94.8894521114824i
1.44	88.5	5.73477	5.24219	-83.875
1.53	62.625	6.09319	6.27769	32.9363306867232-94.8894521114824i
1.62	5.75	6.45161	4.84623	77.5328692006007-1.02885819460303i
1.71	30.875	6.81004	3.22489	-51.0785129703257-7.30549392240414i
1.8	34.5	7.16846	12.6911	190.303454045059+70.8303211124524i
1.89	86.875	7.52688	8.69736	26.1797547038532-136.67297659574i
1.98	52	7.8853	8.13112	86.6623846880662+97.0314057306749i
2.07	33.5	8.24373	8.1274	108.703866556558-71.3683053706094i
2.16	8	8.60215	6.27713	-96.875+26.5i
2.25	70.75	8.96057	8.9405	-89.4069942882475-111.665313802717i
2.34	88.25	9.319	14.9092	199.689013209689-130.495442752122i
2.43	85.375	9.67742	8.03804	10.4526590654648+128.183116173876i
2.52	49.625	10.0358	8.84513	-24.3034540450587-139.419678887547i
2.61	78.625	10.3943	4.77451	-65.1353762509432+39.9142535055713i
2.7	63.375	10.7527	23.9698	193.615732901643-331.0557066774i
2.79	60.75	11.1111	20.6364	-105.651727503083-312.82280588523i
C22
Time	Data	FFT Freq	FFT Mag	FFT Complex			Max
0	171.214	0	338.201	5411.214234			14.3438
0.09	189.339	0.358423	9.03755	-143.912255128269+14.094617657706i
0.18	152.786	0.716846	11.1207	159.632606234835-78.5921328809045i
0.27	172.518	1.07527	7.95655	69.0708767354876+106.937942653851i
0.36	126.411	1.43369	2.68599	19.8806688250713+38.1010298394935i
0.45	155.286	1.79211	13.8887	218.591437412418-39.9896713665142i
0.54	178.821	2.15054	5.41282	-86.0041005666231+10.1857253670756i
0.63	186.696	2.50896	6.89637	-70.44841142871-84.9257029437745i
0.72	155.554	2.86738	2.9757	16.9285569999999-44.5000309999998i
0.81	171.25	3.22581	11.9213	137.330241982701+132.373149550645i
0.9	129.821	3.58423	5.68446	-56.1418450148819+71.5558791050771i
0.99	189.125	3.94265	4.66611	24.6382922470129+70.4751424906345i
1.08	147.411	4.30108	7.03303	-80.0234968250713-79.1132641605066i
1.17	193.893	4.6595	7.83921	-89.8685208967824-87.4967956866608i
1.26	186.893	5.01792	1.64579	-23.9866606533303-10.8648031429027i
1.35	184.518	5.37634	9.28287	52.8842270761418-138.791970045534i
1.44	146.429	5.73477	14.3438	-229.500059999999
1.53	195.839	6.09319	9.28287	52.8842270761422+138.791970045534i
1.62	190.268	6.45161	1.64579	-23.9866606533303+10.8648031429029i
1.71	195.732	6.81004	7.83921	-89.8685208967823+87.4967956866613i
1.8	207.875	7.16846	7.03303	-80.0234968250712+79.1132641605066i
1.89	192.375	7.52688	4.66611	24.6382922470127-70.4751424906344i
1.98	144.429	7.8853	5.68446	-56.1418450148822-71.555879105077i
2.07	140.554	8.24373	11.9213	137.330241982701-132.373149550646i
2.16	163.714	8.60215	2.9757	16.928557+44.5000309999998i
2.25	184.696	8.96057	6.89637	-70.4484114287099+84.9257029437748i
2.34	141.304	9.319	5.41282	-86.0041005666233-10.1857253670755i
2.43	126.179	9.67742	13.8887	218.591437412419+39.9896713665136i
2.52	185.286	10.0358	2.68599	19.8806688250712-38.1010298394935i
2.61	149.75	10.3943	7.95655	69.0708767354874-106.937942653851i
2.7	162.643	10.7527	11.1207	159.632606234836+78.592132880904i
2.79	192.607	11.1111	9.03755	-143.912255128269-14.0946176577056i
C23
Time	Data	FFT Freq	FFT Mag	FFT Complex			Max
0	225.545	0	288.546	4616.738648			34.7455
0.09	185.466	0.358423	19.1971	290.32953079005-100.259099934059i
0.18	137.489	0.716846	13.0463	187.972245227168+90.7687914894296i
0.27	171.25	1.07527	22.2527	266.322798041608+236.301898008365i
0.36	93.3523	1.43369	14.223	226.711806702134+19.7179767505828i
0.45	98.2727	1.79211	10.9965	60.8573727442513-165.083985640258i
0.54	161.705	2.15054	12.9759	205.73148013778-27.8935563885008i
0.63	141.716	2.50896	11.0752	-81.924191842644+157.128669015987i
0.72	230.841	2.86738	8.05623	-7.29550099999999+128.693085i
0.81	74.9091	3.22581	7.28309	12.8903401757491+115.81421828552i
0.9	217.33	3.58423	21.1623	228.867123638013-249.534620808032i
0.99	131.818	3.94265	17.0155	-32.9481339688209+270.246260616901i
1.08	107.477	4.30108	12.0083	192.015365297866+6.71803475058296i
1.17	142.989	4.6595	13.0326	33.6643027379519-205.786411192299i
1.26	125.25	5.01792	16.0905	-170.116501002961-193.235796930101i
1.35	107.261	5.37634	34.7455	34.9898693218567+554.82601387765i
1.44	152.523	5.73477	18.4638	-295.42035
1.53	183.375	6.09319	34.7455	34.9898693218552-554.82601387765i
1.62	50.3523	6.45161	16.0905	-170.116501002961+193.235796930102i
1.71	164.807	6.81004	13.0326	33.6643027379521+205.786411192299i
1.8	115.682	7.16846	12.0083	192.015365297866-6.71803475058292i
1.89	170.682	7.52688	17.0155	-32.9481339688215-270.246260616901i
1.98	103.057	7.8853	21.1623	228.867123638013+249.534620808032i
2.07	183.477	8.24373	7.28309	12.8903401757482-115.814218285519i
2.16	34.1136	8.60215	8.05623	-7.29550100000013-128.693085i
2.25	139.557	8.96057	11.0752	-81.9241918426445-157.128669015987i
2.34	133.568	9.319	12.9759	205.73148013778+27.8935563885007i
2.43	167.511	9.67742	10.9965	60.857372744251+165.083985640258i
2.52	117.148	10.0358	14.223	226.711806702134-19.7179767505829i
2.61	168.443	10.3943	22.2527	266.322798041608-236.301898008366i
2.7	155.227	10.7527	13.0463	187.972245227168-90.7687914894297i
2.79	224.545	11.1111	19.1971	290.32953079005+100.259099934058i
D01
Time	Data	FFT Freq	FFT Mag	FFT Complex			Max
0	176.554	0	373.846	5981.535768			11.4163
0.09	181.321	0.358423	2.75333	42.5557262963064-11.3886208916193i
0.18	201.804	0.716846	3.56944	-18.4099739785622+54.0624175079882i
0.27	188.821	1.07527	2.45715	2.56830605921638-39.2304420408934i
0.36	194.054	1.43369	6.6374	-106.181826725924-1.87503298492431i
0.45	194.196	1.79211	2.38724	-9.33829062014533-37.0367482141948i
0.54	178.875	2.15054	4.95663	-73.5400308191393+29.6872051077381i
0.63	167.089	2.50896	1.98527	-21.2740767214765-23.5877824210044i
0.72	208.893	2.86738	3.00402	39.142883-27.8928230000001i
0.81	171.143	3.22581	6.10107	-66.4178337253213-71.5386472042096i
0.9	195.161	3.58423	4.48617	56.8483377680447-43.822824143679i
0.99	182.268	3.94265	6.83392	17.5064703543925+107.932209879405i
1.08	197.5	4.30108	5.68966	65.0390047259235+63.6963790150753i
1.17	202.679	4.6595	4.57608	52.8611106176624+50.660306678685i
1.26	184.125	5.01792	5.89111	-92.3269209703431+18.9809722565714i
1.35	187.821	5.37634	11.4163	15.3955157393659+182.010776951154i
1.44	172.321	5.73477	8.79242	-140.678714
1.53	184.643	6.09319	11.4163	15.3955157393653-182.010776951154i
1.62	148.643	6.45161	5.89111	-92.3269209703432-18.9809722565712i
1.71	209.482	6.81004	4.57608	52.8611106176622-50.6603066786851i
1.8	185.839	7.16846	5.68966	65.0390047259234-63.6963790150755i
1.89	184.821	7.52688	6.83392	17.5064703543923-107.932209879405i
1.98	171.804	7.8853	4.48617	56.8483377680448+43.8228241436788i
2.07	198.232	8.24373	6.10107	-66.4178337253211+71.5386472042098i
2.16	171.839	8.60215	3.00402	39.142883+27.8928230000001i
2.25	193.946	8.96057	1.98527	-21.2740767214764+23.5877824210044i
2.34	191.107	9.319	4.95663	-73.5400308191393-29.687205107738i
2.43	197.071	9.67742	2.38724	-9.33829062014531+37.0367482141949i
2.52	172.786	10.0358	6.6374	-106.181826725924+1.87503298492445i
2.61	231.75	10.3943	2.45715	2.5683060592165+39.2304420408934i
2.7	169.125	10.7527	3.56944	-18.4099739785624-54.0624175079883i
2.79	185.821	11.1111	2.75333	42.5557262963063+11.3886208916192i
D04
Time	Data	FFT Freq	FFT Mag	FFT Complex			Max
0	86.5	0	284.781	4556.5			34.0733
0.09	182.5	0.358423	9.57795	-95.7285463402823-119.669274306052i
0.18	169.375	0.716846	5.84195	54.5737753463861-75.885215973814i
0.27	120.5	1.07527	7.33631	108.107500072971-45.7281656477079i
0.36	165.125	1.43369	34.0733	-531.100964621867+123.062968850777i
0.45	190.875	1.79211	12.6044	14.3939293331367-201.155312824557i
0.54	138.25	2.15054	13.8301	74.2408285288741-208.455047371003i
0.63	109.875	2.50896	4.55667	41.6884602760798+59.8118361558325i
0.72	164.25	2.86738	8.65	-83.0000000000001-110.75i
0.81	89.25	3.22581	15.6549	-169.92132231497-184.028379649303i
0.9	141	3.58423	18.764	-281.432477036092-104.549455779981i
0.99	152.375	3.94265	7.5333	-87.4407528601221-82.9593614622802i
1.08	203.875	4.30108	5.73987	61.1009646218667+68.5629688507768i
1.17	182.875	4.6595	6.35141	-45.3022712125793-90.9661971074488i
1.26	162.5	5.01792	8.76981	-74.3821268391687-118.979624382793i
1.35	121.625	5.37634	1.29225	-16.7969969542354+12.0565270667935i
1.44	117.875	5.73477	17.0938	273.5
1.53	107.125	6.09319	1.29225	-16.7969969542353-12.0565270667938i
1.62	158	6.45161	8.76981	-74.3821268391685+118.979624382792i
1.71	141.375	6.81004	6.35141	-45.302271212579+90.9661971074487i
1.8	166.75	7.16846	5.73987	61.1009646218669-68.5629688507773i
1.89	202.375	7.52688	7.5333	-87.4407528601218+82.9593614622803i
1.98	169.625	7.8853	18.764	-281.432477036092+104.549455779981i
2.07	122.125	8.24373	15.6549	-169.921322314969+184.028379649303i
2.16	96.875	8.60215	8.65	-82.9999999999999+110.75i
2.25	45.625	8.96057	4.55667	41.6884602760796-59.8118361558327i
2.34	142.5	9.319	13.8301	74.2408285288743+208.455047371003i
2.43	164.25	9.67742	12.6044	14.3939293331371+201.155312824557i
2.52	164.75	10.0358	34.0733	-531.100964621867-123.062968850777i
2.61	125.5	10.3943	7.33631	108.107500072971+45.7281656477077i
2.7	167.75	10.7527	5.84195	54.5737753463862+75.8852159738139i
2.79	83.25	11.1111	9.57795	-95.7285463402821+119.669274306053i
D07
Time	Data	FFT Freq	FFT Mag	FFT Complex			Max
0	8.07953	0	49.8025	796.840698			12.7255
0.09	24.7159	0.358423	4.85354	54.4022327016782+55.4162447269981i
0.18	78.0909	0.716846	5.25644	74.9045005595912-38.244558988621i
0.27	2.11365	1.07527	6.68264	-106.623770230558-7.98286647666324i
0.36	6.51135	1.43369	2.40616	34.8411166518313+16.3780729364884i
0.45	35.5909	1.79211	3.08427	15.8091875580139-46.7475109100238i
0.54	59.5455	2.15054	3.50528	41.3585208137492-37.8805362035936i
0.63	6.26135	2.50896	7.54397	-113.018787686604-42.380206998774i
0.72	10.875	2.86738	12.7255	-128.227234-158.15912i
0.81	24.75	3.22581	6.61276	-83.691855402166+64.7317734703577i
0.9	2.26135	3.58423	9.03327	-45.0111783402187+137.344841845799i
0.99	8.48865	3.94265	3.593	13.0671048997923+55.9832710110815i
1.08	3.30682	4.30108	4.71231	-6.36382265183118+75.1279509364883i
1.17	35.3295	4.6595	0.919592	1.47287217207658+14.6395656907803i
1.26	9.95453	5.01792	12.3861	-2.47913503312122+198.162707060772i
1.35	39.1932	5.37634	3.9907	15.7646559877671+61.8744674424683i
1.44	33.4318	5.73477	4.41904	-70.7045860000001
1.53	38.7614	6.09319	3.9907	15.7646559877669-61.8744674424683i
1.62	33.7727	6.45161	12.3861	-2.47913503312174-198.162707060772i
1.71	0.625	6.81004	0.919592	1.47287217207657-14.6395656907803i
1.8	26.9318	7.16846	4.71231	-6.36382265183134-75.1279509364883i
1.89	35.4091	7.52688	3.593	13.0671048997923-55.9832710110816i
1.98	24.1818	7.8853	9.03327	-45.0111783402191-137.344841845799i
2.07	7.71588	8.24373	6.61276	-83.6918554021661-64.7317734703576i
2.16	13.4432	8.60215	12.7255	-128.227234+158.15912i
2.25	50.8636	8.96057	7.54397	-113.018787686604+42.3802069987741i
2.34	23.3864	9.319	3.50528	41.3585208137492+37.8805362035935i
2.43	34.2159	9.67742	3.08427	15.809187558014+46.7475109100236i
2.52	14.8409	10.0358	2.40616	34.8411166518313-16.3780729364885i
2.61	50.5455	10.3943	6.68264	-106.623770230559+7.98286647666353i
2.7	14.4545	10.7527	5.25644	74.9045005595911+38.2445589886208i
2.79	39.1932	11.1111	4.85354	54.402232701678-55.4162447269983i
D09
Time	Data	FFT Freq	FFT Mag	FFT Complex			Max
0	76.375	0	156.664	2506.625			24.5859
0.09	49	0.358423	16.8459	-211.292703179792-167.343583340365i
0.18	56.875	0.716846	9.32162	-143.787975764685-39.6169834738511i
0.27	83.125	1.07527	6.19777	-92.4013581431861-35.9939863091312i
0.36	65.625	1.43369	13.5788	181.564601333352-119.316648507218i
0.45	105.75	1.79211	4.69349	52.4981067060508+53.6967453006729i
0.54	76.625	2.15054	7.42093	92.6623078415651+74.2405291554218i
0.63	94.375	2.50896	16.6287	97.8250301397806+247.422310083243i
0.72	91.125	2.86738	10.5001	-113.625-123.75i
0.81	131.625	3.22581	6.67914	-12.1243132258377+106.176239213454i
0.9	90.875	3.58423	3.76712	59.2716115286679-10.9461321696971i
0.99	93.375	3.94265	5.1191	-61.5276977957832+54.0635498821271i
1.08	40.375	4.30108	8.8373	123.935398666648-68.0666485072175i
1.17	135.125	4.6595	8.11619	129.817511212503-3.28120428790935i
1.26	67.625	5.01792	9.59165	15.3540563944523+152.69635520103i
1.35	73.875	5.37634	4.00116	47.2054242862654-43.2436767703856i
1.44	82.625	5.73477	24.5859	-393.375
1.53	139.875	6.09319	4.00116	47.2054242862657+43.2436767703856i
1.62	80.5	6.45161	9.59165	15.354056394452-152.69635520103i
1.71	72.625	6.81004	8.11619	129.817511212503+3.28120428790906i
1.8	48.75	7.16846	8.8373	123.935398666648+68.0666485072175i
1.89	70.75	7.52688	5.1191	-61.5276977957833-54.0635498821267i
1.98	97.5	7.8853	3.76712	59.2716115286679+10.946132169697i
2.07	64	8.24373	6.67914	-12.1243132258381-106.176239213454i
2.16	62	8.60215	10.5001	-113.625+123.75i
2.25	116.25	8.96057	16.6287	97.82503013978-247.422310083243i
2.34	77.125	9.319	7.42093	92.6623078415651-74.2405291554221i
2.43	105.375	9.67742	4.69349	52.4981067060509-53.6967453006733i
2.52	4.625	10.0358	13.5788	181.564601333352+119.316648507218i
2.61	38.5	10.3943	6.19777	-92.4013581431857+35.9939863091314i
2.7	38	10.7527	9.32162	-143.787975764685+39.6169834738514i
2.79	76.375	11.1111	16.8459	-211.292703179792+167.343583340365i
D12
Time	Data	FFT Freq	FFT Mag	FFT Complex			Max
0	252.5	0	507.445	8119.125			26.0229
0.09	302.5	0.358423	5.68731	64.6937652213152-63.9935064943681i
0.18	207.125	0.716846	15.8376	-205.473970834916+148.298400732416i
0.27	179.625	1.07527	12.2777	-186.488470183542-61.7391100284668i
0.36	324.5	1.43369	3.37665	-23.3915360203879-48.70004069933i
0.45	284.75	1.79211	16.3122	25.5110666737233-259.745308075502i
0.54	255	2.15054	23.2081	313.870682637742+198.421886140717i
0.63	233.375	2.50896	26.0229	329.706496305249-254.272346288655i
0.72	275.375	2.86738	16.4324	257.75-51.875i
0.81	272.5	3.22581	14.6588	-17.9996402500531-233.848391585073i
0.9	312.125	3.58423	9.45244	150.553811661148+14.3799492080562i
0.99	213.625	3.94265	9.52133	-152.285779751439-4.11196169583101i
1.08	250.75	4.30108	19.5336	-216.608463979612+225.29995930067i
1.17	245.875	4.6595	10.7769	-140.155214383222+100.441963565956i
1.26	236.375	5.01792	22.0245	-329.950523463973-123.743536200245i
1.35	329.25	5.37634	11.852	129.017776367968+138.978175423965i
1.44	246	5.73477	2.28906	-36.625
1.53	211.625	6.09319	11.852	129.017776367967-138.978175423966i
1.62	171.375	6.45161	22.0245	-329.950523463973+123.743536200246i
1.71	285.375	6.81004	10.7769	-140.155214383222-100.441963565956i
1.8	231.875	7.16846	19.5336	-216.608463979612-225.29995930067i
1.89	250.25	7.52688	9.52133	-152.285779751439+4.11196169583113i
1.98	231.75	7.8853	9.45244	150.553811661148-14.3799492080564i
2.07	254.625	8.24373	14.6588	-17.9996402500527+233.848391585073i
2.16	240.875	8.60215	16.4324	257.75+51.875i
2.25	248.75	8.96057	26.0229	329.70649630525+254.272346288654i
2.34	323.75	9.319	23.2081	313.870682637741-198.421886140718i
2.43	262.5	9.67742	16.3122	25.5110666737243+259.745308075502i
2.52	327.625	10.0358	3.37665	-23.391536020388+48.7000406993297i
2.61	248.625	10.3943	12.2777	-186.488470183542+61.7391100284677i
2.7	154.25	10.7527	15.8376	-205.473970834916-148.298400732416i
2.79	254.625	11.1111	5.68731	64.6937652213153+63.9935064943685i
D18
Time	Data	FFT Freq	FFT Mag	FFT Complex			Max
0	157.625	0	225.078	3601.25			28.9648
0.09	68.875	0.358423	10.4914	164.264442530984+34.5660144633971i
0.18	132.625	0.716846	9.46054	-70.9210467910955+133.726146892255i
0.27	158.125	1.07527	18.1254	131.031095538538-258.717716349264i
0.36	147	1.43369	7.75213	-51.1299423149111+113.005203820043i
0.45	67	1.79211	8.42284	-132.887620760648-22.4185440310194i
0.54	77.75	2.15054	4.62897	-38.4631304669285+63.2929974150172i
0.63	115.25	2.50896	27.1603	-394.003102903291+183.325397397692i
0.72	134.75	2.86738	14.784	208.75+111.25i
0.81	99.375	3.22581	21.4436	250.636375212889-234.303028494429i
0.9	31.25	3.58423	10.8379	-113.691721475885+130.934610028485i
0.99	191.5	3.94265	13.0403	208.102021914171+15.0349997670593i
1.08	155.25	4.30108	9.36366	-104.870057685089-106.994796179957i
1.17	91.5	4.6595	10.813	13.7638649274966-172.459825671759i
1.26	80.125	5.01792	9.41791	148.57589873391-25.1322404942772i
1.35	170.25	5.37634	28.9648	426.092923539858-182.258064549298i
1.44	74.25	5.73477	9.51562	152.25
1.53	87.625	6.09319	28.9648	426.092923539859+182.258064549297i
1.62	60.625	6.45161	9.41791	148.57589873391+25.1322404942769i
1.71	43.625	6.81004	10.813	13.7638649274976+172.459825671759i
1.8	104.875	7.16846	9.36366	-104.870057685089+106.994796179957i
1.89	146.375	7.52688	13.0403	208.102021914171-15.0349997670598i
1.98	129.875	7.8853	10.8379	-113.691721475885-130.934610028485i
2.07	113.625	8.24373	21.4436	250.63637521289+234.303028494429i
2.16	115.75	8.60215	14.784	208.75-111.25i
2.25	155.875	8.96057	27.1603	-394.003102903291-183.32539739769i
2.34	137.5	9.319	4.62897	-38.4631304669286-63.2929974150172i
2.43	55.125	9.67742	8.42284	-132.887620760648+22.4185440310201i
2.52	153.25	10.0358	7.75213	-51.1299423149113-113.005203820043i
2.61	90	10.3943	18.1254	131.031095538539+258.717716349264i
2.7	184.25	10.7527	9.46054	-70.9210467910958-133.726146892255i
2.79	70.375	11.1111	10.4914	164.264442530984-34.566014463397i
D19
Time	Data	FFT Freq	FFT Mag	FFT Complex			Max
0	125.25	0	367.859	5885.75			26.5818
0.09	229.5	0.358423	26.5818	-320.623745584254+279.441577433568i
0.18	126	0.716846	14.7642	-179.434058145536+153.644969407826i
0.27	108.75	1.07527	3.29931	16.852876255778+50.0265794880571i
0.36	153.625	1.43369	5.37813	17.402881362028-84.2719378937775i
0.45	168	1.79211	4.49032	-65.9754096882254-28.4422753661073i
0.54	137.625	2.15054	14.7643	176.326924642518-157.204017982619i
0.63	191.625	2.50896	6.50996	20.7443239285154-102.072715553606i
0.72	158	2.86738	5.67858	-47.625+77.375i
0.81	208.25	3.22581	22.2805	-118.06783162081-336.368843855542i
0.9	153.5	3.58423	16.6033	-123.371080519803-235.26877250213i
0.99	260.375	3.94265	4.56722	-47.8276715292436+55.2498487469239i
1.08	194.125	4.30108	21.0031	-184.652881362028-280.771937893777i
1.17	133	4.6595	7.3593	-116.546963349048+16.7808430692836i
1.26	210.875	5.01792	11.4955	181.47821402282-29.9197851116858i
1.35	178	5.37634	12.6762	-104.555578412712-173.792411400174i
1.44	217.25	5.73477	5.375	-86
1.53	196.25	6.09319	12.6762	-104.555578412712+173.792411400174i
1.62	190.25	6.45161	11.4955	181.47821402282+29.919785111685i
1.71	203.625	6.81004	7.3593	-116.546963349048-16.7808430692836i
1.8	210.625	7.16846	21.0031	-184.652881362028+280.771937893778i
1.89	164.25	7.52688	4.56722	-47.8276715292439-55.2498487469241i
1.98	236.75	7.8853	16.6033	-123.371080519802+235.268772502131i
2.07	243.625	8.24373	22.2805	-118.067831620809+336.368843855542i
2.16	170.75	8.60215	5.67858	-47.625-77.375i
2.25	193.375	8.96057	6.50996	20.7443239285157+102.072715553605i
2.34	218	9.319	14.7643	176.326924642518+157.204017982619i
2.43	221.875	9.67742	4.49032	-65.9754096882253+28.4422753661075i
2.52	196.5	10.0358	5.37813	17.4028813620281+84.2719378937775i
2.61	161.625	10.3943	3.29931	16.8528762557781-50.0265794880573i
2.7	200.75	10.7527	14.7642	-179.434058145536-153.644969407826i
2.79	123.75	11.1111	26.5818	-320.623745584255-279.441577433567i
E01
Time	Data	FFT Freq	FFT Mag	FFT Complex			Max
0	42.125	0	156.664	2506.625			39.8716
0.09	173.875	0.358423	15.1563	-98.3161125189718-221.677327545796i
0.18	96	0.716846	3.28616	47.9077886201213-21.6645347879735i
0.27	47.125	1.07527	8.41808	132.613448435652+23.5556717539693i
0.36	53.75	1.43369	6.17363	89.0668334192695+42.710601525575i
0.45	19	1.79211	14.1364	184.2987915459-131.120279517844i
0.54	154.125	2.15054	17.6048	-85.3201612774797-268.443907595836i
0.63	94	2.50896	12.8927	-204.6926253559-25.5649069454835i
0.72	138.75	2.86738	26.6113	-342-253.625i
0.81	2.25	3.22581	3.96781	-61.5183620296406+15.6789456461702i
0.9	155.625	3.58423	39.8716	153.045341383951-619.315534311715i
0.99	53.125	3.94265	11.8155	89.9891109216915+166.255420522797i
1.08	87.125	4.30108	3.5102	-56.0668334192694-3.28939847442489i
1.17	119.625	4.6595	5.4994	-81.8964271729302-32.1759695713947i
1.26	140.75	5.01792	25.1129	-393.132968726593-83.036161503852i
1.35	12.875	5.37634	20.9348	-97.477823825801+320.459183679852i
1.44	59.25	5.73477	18.0234	288.375
1.53	152.875	6.09319	20.9348	-97.4778238258019-320.459183679852i
1.62	42.75	6.45161	25.1129	-393.132968726593+83.0361615038522i
1.71	61.75	6.81004	5.4994	-81.8964271729304+32.1759695713951i
1.8	110.25	7.16846	3.5102	-56.0668334192695+3.28939847442504i
1.89	63	7.52688	11.8155	89.9891109216911-166.255420522798i
1.98	69.125	7.8853	39.8716	153.045341383952+619.315534311714i
2.07	97.25	8.24373	3.96781	-61.5183620296409-15.6789456461702i
2.16	32	8.60215	26.6113	-342+253.625i
2.25	30.375	8.96057	12.8927	-204.6926253559+25.5649069454838i
2.34	129	9.319	17.6048	-85.3201612774791+268.443907595836i
2.43	19.25	9.67742	14.1364	184.2987915459+131.120279517843i
2.52	4.5	10.0358	6.17363	89.0668334192694-42.7106015255751i
2.61	120.375	10.3943	8.41808	132.613448435652-23.5556717539696i
2.7	82.375	10.7527	3.28616	47.9077886201213+21.6645347879737i
2.79	42.375	11.1111	15.1563	-98.3161125189713+221.677327545796i
E07
Time	Data	FFT Freq	FFT Mag	FFT Complex			Max
0	40.25	0	79.0703	1265.125			18.1948
0.09	8.375	0.358423	7.94868	-39.2693138712944+120.964404853527i
0.18	9.375	0.716846	10.0948	47.1911731548426+154.469320559015i
0.27	27.5	1.07527	4.67659	-74.2052481366672+9.61440115943009i
0.36	44.625	1.43369	18.1948	-60.3121077423023+284.800743816065i
0.45	3.5	1.79211	6.54951	-68.6696977560981-79.1572763462453i
0.54	65.375	2.15054	4.50888	-50.7271667711718+51.2956225717943i
0.63	30.75	2.50896	9.94866	-17.0865332998815-158.258835990348i
0.72	20.625	2.86738	14.5852	223.5+67.125i
0.81	30.75	3.22581	12.7041	-63.5875728277007+193.06390588997i
0.9	24.375	3.58423	6.61421	105.633128186297+6.4099534265768i
0.99	20.125	3.94265	4.91071	24.9728412753666-74.4971428349935i
1.08	23.375	4.30108	10.37	-149.937892257697+71.0507438160651i
1.17	91.375	4.6595	17.3869	-70.0781261229572-269.219981419546i
1.26	25.5	5.01792	8.21197	31.4028654300324+127.583651413798i
1.35	97	5.37634	9.26086	146.923650739232-19.2073693563837i
1.44	60.375	5.73477	3.21094	51.375
1.53	9.75	6.09319	9.26086	146.923650739232+19.2073693563829i
1.62	14	6.45161	8.21197	31.4028654300321-127.583651413798i
1.71	6.375	6.81004	17.3869	-70.0781261229562+269.219981419546i
1.8	94.125	7.16846	10.37	-149.937892257697-71.0507438160649i
1.89	38.875	7.52688	4.91071	24.9728412753669+74.4971428349933i
1.98	7.25	7.8853	6.61421	105.633128186297-6.40995342657694i
2.07	78.375	8.24373	12.7041	-63.5875728277011-193.06390588997i
2.16	46.625	8.60215	14.5852	223.5-67.125i
2.25	39	8.96057	9.94866	-17.086533299881+158.258835990348i
2.34	7.5	9.319	4.50888	-50.7271667711719-51.2956225717941i
2.43	35.75	9.67742	6.54951	-68.6696977560978+79.1572763462456i
2.52	110.875	10.0358	18.1948	-60.3121077423029-284.800743816065i
2.61	48.25	10.3943	4.67659	-74.2052481366671-9.6144011594298i
2.7	64	10.7527	10.0948	47.1911731548422-154.469320559015i
2.79	41.125	11.1111	7.94868	-39.2693138712947-120.964404853527i
E10
Time	Data	FFT Freq	FFT Mag	FFT Complex			Max
0	59.75	0	114.008	1824.125			13.3267
0.09	32.625	0.358423	9.66159	-128.669826332096-85.6779593671292i
0.18	46.75	0.716846	8.10205	2.76913871415069-129.60329776655i
0.27	22.75	1.07527	12.9015	-204.634637561822+27.1225084307665i
0.36	94.875	1.43369	12.8377	185.765426548077+87.6442593906764i
0.45	63.25	1.79211	11.8896	73.1160282988093+175.621609082469i
0.54	79.75	2.15054	10.4311	-162.83495504386-36.6024282037743i
0.63	97.75	2.50896	9.15106	124.973027721794-76.2867359402456i
0.72	66.5	2.86738	2.29135	35.75-8.125i
0.81	41.25	3.22581	8.48621	125.872956468269+50.9122000190031i
0.9	58	3.58423	4.43002	-6.5684810543241-70.5753630830339i
0.99	32.625	3.94265	8.61144	-58.3725197674774-124.807121705578i
1.08	21.375	4.30108	13.3267	125.484573451924+172.394259390677i
1.17	86.625	4.6595	10.682	9.90732695266711+170.624801871906i
1.26	60.125	5.01792	12.4151	-96.8657026159669+173.423767354191i
1.35	79.75	5.37634	5.06404	52.8076442198565+61.4520008213068i
1.44	60.375	5.73477	4.32031	-69.125
1.53	83.375	6.09319	5.06404	52.8076442198563-61.4520008213068i
1.62	99.5	6.45161	12.4151	-96.8657026159673-173.423767354191i
1.71	78.875	6.81004	10.682	9.90732695266669-170.624801871906i
1.8	22.5	7.16846	13.3267	125.484573451923-172.394259390676i
1.89	40.75	7.52688	8.61144	-58.3725197674771+124.807121705578i
1.98	32	7.8853	4.43002	-6.56848105432395+70.5753630830336i
2.07	54.125	8.24373	8.48621	125.872956468269-50.9122000190034i
2.16	119.5	8.60215	2.29135	35.75+8.125i
2.25	46.125	8.96057	9.15106	124.973027721794+76.2867359402454i
2.34	27.375	9.319	10.4311	-162.83495504386+36.6024282037745i
2.43	43.75	9.67742	11.8896	73.1160282988092-175.621609082469i
2.52	11.75	10.0358	12.8377	185.765426548076-87.6442593906765i
2.61	83.375	10.3943	12.9015	-204.634637561822-27.1225084307659i
2.7	17.375	10.7527	8.10205	2.76913871415089+129.60329776655i
2.79	59.625	11.1111	9.66159	-128.669826332096+85.6779593671296i
E12
Time	Data	FFT Freq	FFT Mag	FFT Complex			Max
0	31.4167	0	59.638	954.208435			14.7028
0.09	51.7917	0.358423	12.8855	-42.920753613099-201.651356608794i
0.18	24.9583	0.716846	9.47352	147.43938732628+35.1713413246797i
0.27	65.1667	1.07527	8.80994	1.83632015691883-140.947045385144i
0.36	50.2083	1.43369	3.72568	-5.55521043968508-59.3514699304924i
0.45	22.7083	1.79211	3.87383	4.69526921152393-61.8031091236319i
0.54	27.5417	2.15054	7.00277	-8.16309425991933+111.746523600827i
0.63	3.70831	2.50896	7.45525	37.2461632748626+113.319930912904i
0.72	26.7917	2.86738	7.62527	56.8333129999999-107.958374i
0.81	67.875	3.22581	4.09426	-41.295805795691+50.8525373215923i
0.9	17.9167	3.58423	8.09132	119.511465849752+49.7713929218849i
0.99	39.4583	3.94265	3.04148	-36.3002665409159-32.4106629092026i
1.08	20.625	4.30108	2.1393	32.8053324396851-9.7682179304926i
1.17	98.1667	4.6595	14.7028	-198.683742349636-125.956490928778i
1.26	32.4583	5.01792	5.06474	9.04573708388756+80.529462645738i
1.35	36.2083	5.37634	5.67905	1.42281565603583-90.8536499581687i
1.44	65.6667	5.73477	6.54427	-104.708313
1.53	16.2917	6.09319	5.67905	1.42281565603623+90.8536499581684i
1.62	29.75	6.45161	5.06474	9.04573708388735-80.5294626457377i
1.71	12.75	6.81004	14.7028	-198.683742349636+125.956490928778i
1.8	20	7.16846	2.1393	32.8053324396852+9.76821793049253i
1.89	27.25	7.52688	3.04148	-36.3002665409159+32.4106629092026i
1.98	6.79169	7.8853	8.09132	119.511465849752-49.771392921885i
2.07	5.41669	8.24373	4.09426	-41.2958057956914-50.8525373215923i
2.16	3.33331	8.60215	7.62527	56.833313+107.958374i
2.25	28.8333	8.96057	7.45525	37.2461632748622-113.319930912905i
2.34	31.75	9.319	7.00277	-8.16309425991965-111.746523600827i
2.43	7	9.67742	3.87383	4.69526921152404+61.8031091236316i
2.52	22.75	10.0358	3.72568	-5.55521043968495+59.3514699304925i
2.61	5.79169	10.3943	8.80994	1.83632015691936+140.947045385144i
2.7	12.7917	10.7527	9.47352	147.43938732628-35.17134132468i
2.79	41.0417	11.1111	12.8855	-42.9207536130984+201.651356608794i
E17
Time	Data	FFT Freq	FFT Mag	FFT Complex			Max
0	95.75	0	157.32	2517.125			27.4297
0.09	4.875	0.358423	8.49237	-130.677104104441-37.2329789427028i
0.18	49.625	0.716846	15.6351	9.29717119746669-249.988018479138i
0.27	34.125	1.07527	18.2793	-233.733300630189+175.802099112326i
0.36	162.25	1.43369	5.43543	-81.5984261636302+30.0819218691347i
0.45	100.75	1.79211	24.7795	306.653477251495+251.303835321236i
0.54	142.25	2.15054	15.7262	-45.2195988617393+247.522280107659i
0.63	48.375	2.50896	15.9941	243.454454233339+78.8509096703695i
0.72	106.125	2.86738	9.09875	123+77.875i
0.81	62.5	3.22581	5.09878	-67.2607515298322+46.1666081902982i
0.9	69.75	3.58423	9.80467	-1.88826551452916+156.863423551488i
0.99	25.125	3.94265	9.00528	-123.169289097198-74.7640712996368i
1.08	80.5	4.30108	1.26927	15.0984261636302+13.5819218691346i
1.17	90.625	4.6595	5.05782	-77.4877379291358+23.3350039271597i
1.26	69.125	5.01792	6.07962	-84.6893068211979+47.8531249646916i
1.35	75.125	5.37634	15.5406	202.220251805963+144.683531012932i
1.44	80.75	5.73477	27.4297	438.875
1.53	74.625	6.09319	15.5406	202.220251805963-144.683531012933i
1.62	133.5	6.45161	6.07962	-84.6893068211979-47.8531249646912i
1.71	162.375	6.81004	5.05782	-77.4877379291358-23.3350039271594i
1.8	94.75	7.16846	1.26927	15.0984261636302-13.5819218691347i
1.89	65	7.52688	9.00528	-123.169289097198+74.7640712996374i
1.98	50	7.8853	9.80467	-1.88826551452973-156.863423551488i
2.07	40.75	8.24373	5.09878	-67.2607515298325-46.1666081902977i
2.16	101	8.60215	9.09875	123-77.875i
2.25	73.5	8.96057	15.9941	243.454454233339-78.85090967037i
2.34	81.75	9.319	15.7262	-45.21959886174-247.522280107659i
2.43	67	9.67742	24.7795	306.653477251494-251.303835321237i
2.52	79.375	10.0358	5.43543	-81.5984261636302-30.0819218691346i
2.61	8.75	10.3943	18.2793	-233.73330063019-175.802099112325i
2.7	81.5	10.7527	15.6351	9.29717119746727+249.988018479138i
2.79	105.625	11.1111	8.49237	-130.677104104441+37.232978942703i
E19
Time	Data	FFT Freq	FFT Mag	FFT Complex			Max
0	143.136	0	430.83	6893.272738			24.1349
0.09	262.239	0.358423	4.20787	-67.2504126362602+3.18773867908002i
0.18	200.307	0.716846	7.91115	-24.2455286933358-124.234709462575i
0.27	197.466	1.07527	9.17419	-8.27728857698872-146.553526997385i
0.36	280.852	1.43369	5.01772	70.0344001833007+39.2509517324972i
0.45	213.886	1.79211	8.12871	-62.2339673440478+114.203195043578i
0.54	197.125	2.15054	9.72424	-68.8757307759045+139.512330995208i
0.63	221.261	2.50896	5.12576	-57.2316973778562+58.7412547174397i
0.72	185.023	2.86738	10.0162	56.8408819999999-149.840972i
0.81	245.511	3.22581	11.3346	-145.754770731565-107.910626730776i
0.9	215.261	3.58423	4.26702	68.2600025665827-1.29563922392332i
0.99	159.136	3.94265	16.7601	-244.930822721931-109.177054613437i
1.08	260.33	4.30108	24.1349	-382.738924183301-51.2718122675024i
1.17	200.591	4.6595	14.1521	-185.769391173238+129.469020809788i
1.26	222.341	5.01792	11.1239	-49.6842750973427-170.906451681706i
1.35	203.068	5.37634	8.7385	-131.915417438113-46.3340493049483i
1.44	256.057	5.73477	9.66478	154.636442
1.53	213.273	6.09319	8.7385	-131.915417438113+46.3340493049485i
1.62	198.716	6.45161	11.1239	-49.6842750973422+170.906451681707i
1.71	223.761	6.81004	14.1521	-185.769391173239-129.469020809788i
1.8	217.602	7.16846	24.1349	-382.738924183301+51.2718122675028i
1.89	208.568	7.52688	16.7601	-244.930822721931+109.177054613437i
1.98	237.489	7.8853	4.26702	68.2600025665827+1.29563922392315i
2.07	221.909	8.24373	11.3346	-145.754770731565+107.910626730776i
2.16	232.807	8.60215	10.0162	56.8408820000001+149.840972i
2.25	240.932	8.96057	5.12576	-57.2316973778566-58.7412547174397i
2.34	229.864	9.319	9.72424	-68.8757307759048-139.512330995208i
2.43	146.591	9.67742	8.12871	-62.2339673440481-114.203195043578i
2.52	214.591	10.0358	5.01772	70.0344001833005-39.2509517324976i
2.61	174.58	10.3943	9.17419	-8.2772885769885+146.553526997385i
2.7	232.455	10.7527	7.91115	-24.2455286933355+124.234709462575i
2.79	236.545	11.1111	4.20787	-67.2504126362603-3.18773867908008i
E24
Time	Data	FFT Freq	FFT Mag	FFT Complex			Max
0	183.875	0	302.109	4833.75			24.7629
0.09	171.875	0.358423	12.5218	-188.278395700755+68.4912544130349i
0.18	179.375	0.716846	18.9403	283.256282621459-107.712919781636i
0.27	129.125	1.07527	24.7629	386.676137070747+86.3766361697087i
0.36	128.375	1.43369	7.47606	-6.55237629863962+119.437414114622i
0.45	97.75	1.79211	14.877	88.0052466045587-221.166273419278i
0.54	91.375	2.15054	13.8733	-167.453346926192-145.710253561366i
0.63	150.625	2.50896	6.82595	9.83458700487783+108.771539897421i
0.72	197.875	2.86738	14.7225	226.875+63.375i
0.81	117.125	3.22581	6.9506	-25.1245943845652-108.334294858554i
0.9	126.25	3.58423	13.0914	81.9393679486382+192.770500189252i
0.99	127	3.94265	20.7486	-326.301337352223-61.1311891129508i
1.08	174.75	4.30108	18.3213	215.30237629864+198.937414114621i
1.17	223.375	4.6595	10.7677	-163.227503059266+55.1220922223719i
1.26	120.625	5.01792	15.2404	-216.742303643905-111.732166031017i
1.35	157.375	5.37634	16.7892	148.415859816625-223.904208596606i
1.44	192.625	5.73477	22.3125	357
1.53	103.125	6.09319	16.7892	148.415859816626+223.904208596605i
1.62	169.625	6.45161	15.2404	-216.742303643905+111.732166031017i
1.71	230.375	6.81004	10.7677	-163.227503059266-55.1220922223714i
1.8	155.5	7.16846	18.3213	215.30237629864-198.937414114622i
1.89	196.75	7.52688	20.7486	-326.301337352223+61.1311891129519i
1.98	210.875	7.8853	13.0914	81.9393679486376-192.770500189253i
2.07	104.875	8.24373	6.9506	-25.1245943845651+108.334294858554i
2.16	183.375	8.60215	14.7225	226.875-63.375i
2.25	56.125	8.96057	6.82595	9.83458700487722-108.771539897421i
2.34	136.75	9.319	13.8733	-167.453346926192+145.710253561366i
2.43	71.875	9.67742	14.877	88.005246604559+221.166273419278i
2.52	194.75	10.0358	7.47606	-6.55237629863976-119.437414114621i
2.61	121.375	10.3943	24.7629	386.676137070747-86.3766361697099i
2.7	149.375	10.7527	18.9403	283.256282621459+107.712919781635i
2.79	179.625	11.1111	12.5218	-188.278395700755-68.4912544130342i
F06
Time	Data	FFT Freq	FFT Mag	FFT Complex			Max
0	142.375	0	257.57	4121.125			17.6055
0.09	147.75	0.358423	3.51261	42.9532796333013-36.2443155050151i
0.18	121	0.716846	16.4593	70.8213698828264+253.646485026128i
0.27	157.125	1.07527	11.9282	-101.146516389681-161.844105155888i
0.36	101.75	1.43369	2.7843	21.491824445832-39.0217847076181i
0.45	69.5	1.79211	17.0796	249.874016723625-110.641888503136i
0.54	170.625	2.15054	15.2329	-177.645820954254-166.867426478804i
0.63	107.125	2.50896	1.04105	9.8892388186438-13.403461550626i
0.72	160	2.86738	17.3762	228.5+158.375i
0.81	116.25	3.22581	6.76917	-88.1708083843895+62.898701269254i
0.9	75.125	3.58423	6.89639	53.4625777804433+96.5254487931341i
0.99	116	3.94265	16.9992	271.056001417481+22.4853739745289i
1.08	207.125	4.30108	8.33958	-53.9918244458321-122.021784707618i
1.17	145.375	4.6595	10.1712	-148.186261653187+67.2676990478072i
1.26	159.875	5.01792	17.6055	-238.138126709016-150.460639701933i
1.35	146.25	5.37634	8.91811	58.7310498342056+130.042389040896i
1.44	105.5	5.73477	2.24219	35.875
1.53	136.5	6.09319	8.91811	58.7310498342051-130.042389040896i
1.62	83.625	6.45161	17.6055	-238.138126709016+150.460639701933i
1.71	151.75	6.81004	10.1712	-148.186261653187-67.2676990478066i
1.8	107.25	7.16846	8.33958	-53.9918244458319+122.021784707618i
1.89	88.375	7.52688	16.9992	271.056001417481-22.4853739745296i
1.98	62.375	7.8853	6.89639	53.4625777804431-96.5254487931344i
2.07	139	8.24373	6.76917	-88.1708083843898-62.8987012692538i
2.16	160.75	8.60215	17.3762	228.5-158.375i
2.25	112.375	8.96057	1.04105	9.88923881864386+13.4034615506259i
2.34	162	9.319	15.2329	-177.645820954253+166.867426478804i
2.43	140.5	9.67742	17.0796	249.874016723625+110.641888503135i
2.52	168.75	10.0358	2.7843	21.491824445832+39.0217847076181i
2.61	126	10.3943	11.9282	-101.14651638968+161.844105155889i
2.7	90.375	10.7527	16.4593	70.8213698828258-253.646485026129i
2.79	142.75	11.1111	3.51261	42.9532796333014+36.2443155050153i
F09
Time	Data	FFT Freq	FFT Mag	FFT Complex			Max
0	59.625	0	114.992	1839.875			26.4505
0.09	60.625	0.358423	13.9524	104.483806299168-197.277933966514i
0.18	13.25	0.716846	15.0594	-126.521896959295-205.058998522505i
0.27	86	1.07527	5.13022	-81.9768709710746-4.18251684617087i
0.36	136.25	1.43369	7.16162	-56.6468930265903-99.60452281804i
0.45	108	1.79211	19.6989	-92.9994656868759+301.149754912646i
0.54	107.875	2.15054	6.3687	96.4529122335433+32.8677570130825i
0.63	4.125	2.50896	26.4505	363.19380368622+217.243603450764i
0.72	73.375	2.86738	17.5366	-150-237.125i
0.81	79.875	3.22581	7.33696	105.533926552813+51.4133711169717i
0.9	99.875	3.58423	8.96358	112.115936633699-89.4344978252901i
0.99	54.75	3.94265	6.79543	53.9451319107696+94.4004636656499i
1.08	8.5	4.30108	3.44614	-39.8531069734098-38.1045228180401i
1.17	90.125	4.6595	12.8496	-59.6704181242334-196.743424551098i
1.26	29.75	5.01792	14.767	-186.046951907948+145.638746639123i
1.35	5.625	5.37634	5.07842	22.4900863332146+78.0802172417616i
1.44	7.75	5.73477	3.80469	-60.875
1.53	114	6.09319	5.07842	22.4900863332144-78.0802172417613i
1.62	98.5	6.45161	14.767	-186.046951907948-145.638746639123i
1.71	25.625	6.81004	12.8496	-59.6704181242328+196.743424551099i
1.8	27.375	7.16846	3.44614	-39.8531069734097+38.10452281804i
1.89	29.25	7.52688	6.79543	53.9451319107691-94.4004636656498i
1.98	80.625	7.8853	8.96358	112.115936633699+89.4344978252897i
2.07	74.625	8.24373	7.33696	105.533926552812-51.4133711169715i
2.16	20	8.60215	17.5366	-150+237.125i
2.25	63.75	8.96057	26.4505	363.19380368622-217.243603450765i
2.34	63.625	9.319	6.3687	96.4529122335434-32.8677570130828i
2.43	39.25	9.67742	19.6989	-92.9994656868768-301.149754912646i
2.52	36.875	10.0358	7.16162	-56.6468930265901+99.6045228180401i
2.61	48.125	10.3943	5.13022	-81.9768709710744+4.18251684617078i
2.7	26.25	10.7527	15.0594	-126.521896959295+205.058998522505i
2.79	66.625	11.1111	13.9524	104.483806299168+197.277933966514i
F11
Time	Data	FFT Freq	FFT Mag	FFT Complex			Max
0	170.875	0	345.477	5527.625			13.6058
0.09	209.625	0.358423	4.75538	-40.605607926859+64.3450244201126i
0.18	177.375	0.716846	4.64633	25.7814448574864+69.727586975401i
0.27	128	1.07527	11.6028	169.547724500411+75.6165065598587i
0.36	180.875	1.43369	9.57693	138.638086143187-65.2625631329236i
0.45	130	1.79211	8.23882	-105.918800413289-78.4731271603715i
0.54	128.5	2.15054	1.19182	14.3924057228708+12.5097041869593i
0.63	181.75	2.50896	4.25481	18.0668808476161-65.6357554085641i
0.72	178.25	2.86738	3.37653	1.62500000000003+54i
0.81	192.125	3.22581	8.09266	26.1394851067786-126.81669709679i
0.9	189.5	3.58423	10.1243	-137.656384700425-85.3890511014447i
0.99	194	3.94265	13.6058	-113.193726310516-185.950595155145i
1.08	154.75	4.30108	4.44385	21.6119138568133+67.7374368670765i
1.17	151.5	4.6595	11.4461	-149.770767576289+105.393872561025i
1.26	166.25	5.01792	1.33626	2.98253412006747-21.1711683130031i
1.35	192.125	5.37634	5.84446	82.7348117721467-43.5810832721745i
1.44	185	5.73477	1.97656	31.625
1.53	153.25	6.09319	5.84446	82.7348117721468+43.5810832721741i
1.62	183.25	6.45161	1.33626	2.98253412006751+21.171168313003i
1.71	186.125	6.81004	11.4461	-149.77076757629-105.393872561025i
1.8	147.625	7.16846	4.44385	21.6119138568131-67.7374368670764i
1.89	204	7.52688	13.6058	-113.193726310515+185.950595155145i
1.98	172	7.8853	10.1243	-137.656384700425+85.389051101445i
2.07	175.25	8.24373	8.09266	26.139485106779+126.81669709679i
2.16	201.25	8.60215	3.37653	1.62499999999997-54i
2.25	138.75	8.96057	4.25481	18.0668808476163+65.6357554085641i
2.34	177.625	9.319	1.19182	14.3924057228707-12.5097041869593i
2.43	171.25	9.67742	8.23882	-105.918800413288+78.4731271603719i
2.52	172	10.0358	9.57693	138.638086143187+65.2625631329235i
2.61	167.75	10.3943	11.6028	169.547724500411-75.6165065598592i
2.7	194.5	10.7527	4.64633	25.7814448574862-69.7275869754011i
2.79	172.5	11.1111	4.75538	-40.6056079268592-64.3450244201124i
F15
Time	Data	FFT Freq	FFT Mag	FFT Complex			Max
0	211.125	0	425.062	6801			8.00155
0.09	236.375	0.358423	0.667644	-10.2489451192693-3.01174661695851i
0.18	209.625	0.716846	4.2024	22.881470132755-63.2252695513872i
0.27	210.625	1.07527	1.02704	15.91917792114-4.07558789908194i
0.36	199.75	1.43369	8.00155	118.147416036854+49.3104752597279i
0.45	200.625	1.79211	3.95703	61.2479468873364-16.0364909468215i
0.54	235.5	2.15054	0.512769	-6.07857269282665+5.51013715600784i
0.63	222.5	2.50896	6.02332	-93.0026967993562-25.2644393287836i
0.72	212.75	2.86738	6.61324	-43.1250000000001-96.625i
0.81	203.75	3.22581	4.32453	-11.3657219376633+68.2525686158962i
0.9	221	3.58423	6.66279	89.0782028687228-58.5630861486957i
0.99	191.625	3.94265	3.26294	-51.4165036493377-9.05128017325963i
1.08	195.625	4.30108	1.17548	-18.1474160368535-4.93952474027197i
1.17	227.875	4.6595	6.23845	-53.7219235558234-84.1251713832453i
1.26	213.375	5.01792	1.52567	-24.3811003086513+1.20150714390943i
1.35	201.375	5.37634	3.0271	-48.4113337470264+1.47046706999632i
1.44	235	5.73477	3.76562	60.25
1.53	215.125	6.09319	3.0271	-48.4113337470264-1.47046706999632i
1.62	210.375	6.45161	1.52567	-24.3811003086513-1.20150714390937i
1.71	200.5	6.81004	6.23845	-53.7219235558232+84.1251713832454i
1.8	227.25	7.16846	1.17548	-18.1474160368535+4.93952474027212i
1.89	216	7.52688	3.26294	-51.4165036493377+9.05128017325977i
1.98	213	7.8853	6.66279	89.0782028687229+58.5630861486955i
2.07	210.875	8.24373	4.32453	-11.3657219376636-68.2525686158963i
2.16	213	8.60215	6.61324	-43.1249999999999+96.625i
2.25	227.75	8.96057	6.02332	-93.0026967993562+25.2644393287838i
2.34	213.875	9.319	0.512769	-6.0785726928266-5.51013715600774i
2.43	183.75	9.67742	3.95703	61.2479468873363+16.0364909468213i
2.52	199.25	10.0358	8.00155	118.147416036853-49.310475259728i
2.61	206	10.3943	1.02704	15.91917792114+4.07558789908185i
2.7	220.125	10.7527	4.2024	22.8814701327552+63.2252695513873i
2.79	215.625	11.1111	0.667644	-10.2489451192692+3.01174661695846i
F16
Time	Data	FFT Freq	FFT Mag	FFT Complex			Max
0	9.125	0	97.0547	1552.875			28.3512
0.09	72.25	0.358423	6.66771	-72.6397930858407+78.133277635233i
0.18	39.125	0.716846	5.62871	39.2309724479036-81.0655081134683i
0.27	33.125	1.07527	28.3512	-453.454402598038-12.2235166581136i
0.36	73.25	1.43369	15.5356	116.434997116652-219.612666646316i
0.45	74.5	1.79211	1.7447	-3.72026823846097+27.6662394815514i
0.54	50.25	2.15054	10.5592	147.885308918448+81.6877672591718i
0.63	62.875	2.50896	12.9857	-165.749996513201-125.284153361815i
0.72	16.25	2.86738	12.2958	184-69.625i
0.81	56.75	3.22581	10.7629	-171.258983242464+18.0340690140911i
0.9	21.625	3.58423	7.65958	-90.2336584889986-82.928872274608i
0.99	25.375	3.94265	8.78308	-65.397323326092-124.385143064471i
1.08	38.25	4.30108	11.2581	-156.684997116652-88.8626666463155i
1.17	5.125	4.6595	1.82808	13.1351796513121+26.1339573520336i
1.26	20.75	5.01792	2.28829	13.1173771226467-34.1821476472484i
1.35	83.25	5.37634	11.0102	-2.91441264721639-176.13964343269i
1.44	124.375	5.73477	4.72656	75.625
1.53	100.25	6.09319	11.0102	-2.9144126472159+176.13964343269i
1.62	45.125	6.45161	2.28829	13.1173771226468+34.1821476472484i
1.71	40.625	6.81004	1.82808	13.1351796513122-26.1339573520342i
1.8	83	7.16846	11.2581	-156.684997116652+88.8626666463157i
1.89	14.625	7.52688	8.78308	-65.3973233260914+124.385143064471i
1.98	2.25	7.8853	7.65958	-90.2336584889986+82.9288722746083i
2.07	8.875	8.24373	10.7629	-171.258983242463-18.034069014091i
2.16	89.75	8.60215	12.2958	184+69.625i
2.25	75.625	8.96057	12.9857	-165.749996513201+125.284153361815i
2.34	84.375	9.319	10.5592	147.885308918448-81.6877672591721i
2.43	74.375	9.67742	1.7447	-3.72026823846063-27.6662394815517i
2.52	65.125	10.0358	15.5356	116.434997116652+219.612666646316i
2.61	5	10.3943	28.3512	-453.454402598038+12.2235166581148i
2.7	51.625	10.7527	5.62871	39.2309724479038+81.0655081134683i
2.79	6	11.1111	6.66771	-72.6397930858407-78.1332776352331i
F20
Time	Data	FFT Freq	FFT Mag	FFT Complex			Max
0	197	0	404.68	6474.875			9.14566
0.09	222.75	0.358423	4.52751	-57.8075108095946-43.6562619611986i
0.18	205.625	0.716846	3.4828	55.7211051738058+0.635056965076942i
0.27	173.875	1.07527	3.03865	45.3650813045933+17.4859869154119i
0.36	209.625	1.43369	5.46701	-18.9610479427585+85.3923971288626i
0.45	185.875	1.79211	5.90055	92.8291696228665-17.1983087626678i
0.54	216.625	2.15054	8.7147	-54.8462913706885-128.19536545198i
0.63	199.625	2.50896	7.08284	-78.1084514370491+82.1080824480551i
0.72	228.75	2.86738	7.98736	41.1249999999999-121i
0.81	194.125	3.22581	8.01464	-48.9987636046271-118.503794329796i
0.9	161.875	3.58423	3.01821	2.41899166512836-48.2307461717535i
0.99	216.25	3.94265	0.370781	-4.99708321633851+3.19745549332768i
1.08	215.875	4.30108	2.37831	37.9610479427586+2.64239712886256i
1.17	245.125	4.6595	9.14566	-139.678877747892-43.6172028080659i
1.26	192.875	5.01792	7.3863	11.7061945317543+117.599676245304i
1.35	189.25	5.37634	5.88968	55.3964358880413+76.2329072814771i
1.44	214	5.73477	3.07031	-49.125
1.53	204.375	6.09319	5.88968	55.3964358880412-76.2329072814775i
1.62	208.5	6.45161	7.3863	11.706194531754-117.599676245304i
1.71	202.625	6.81004	9.14566	-139.678877747892+43.6172028080663i
1.8	199.375	7.16846	2.37831	37.9610479427586-2.64239712886258i
1.89	219	7.52688	0.370781	-4.99708321633848-3.19745549332773i
1.98	197	7.8853	3.01821	2.41899166512852+48.2307461717534i
2.07	208.125	8.24373	8.01464	-48.9987636046269+118.503794329796i
2.16	178.5	8.60215	7.98736	41.1250000000001+121i
2.25	198.875	8.96057	7.08284	-78.1084514370493-82.1080824480549i
2.34	196.25	9.319	8.7147	-54.8462913706882+128.19536545198i
2.43	187	9.67742	5.90055	92.8291696228664+17.1983087626675i
2.52	183.875	10.0358	5.46701	-18.9610479427586-85.3923971288626i
2.61	221.375	10.3943	3.03865	45.3650813045933-17.4859869154122i
2.7	207.125	10.7527	3.4828	55.7211051738057-0.635056965076942i
2.79	193.75	11.1111	4.52751	-57.8075108095945+43.6562619611987i
F21
Time	Data	FFT Freq	FFT Mag	FFT Complex			Max
0	17.125	0	157.055	2512.875			33.0374
0.09	27.25	0.358423	13.6545	-150.529108419802+158.338304112617i
0.18	42.375	0.716846	9.14752	-6.1127810207289+146.232654612416i
0.27	9.625	1.07527	33.0374	-122.533423266525+514.199887775544i
0.36	107.125	1.43369	13.3615	-111.780113447946-182.233387386532i
0.45	83.375	1.79211	10.6941	-170.738938814865+11.201141624563i
0.54	14.125	2.15054	22.597	65.7505162399203+355.523864810549i
0.63	42.75	2.50896	10.0769	76.6098050637468+141.866766157954i
0.72	111	2.86738	7.48935	77.3749999999999-91.5i
0.81	139.125	3.22581	6.66041	-87.521317076869+60.7984140388753i
0.9	99.75	3.58423	24.861	-393.06542394559+61.0341192644754i
0.99	92.25	3.94265	23.8982	-286.93811092761-252.734614388341i
1.08	13.625	4.30108	12.4828	177.780113447946+91.0166126134675i
1.17	76.625	4.6595	7.17573	-105.984007187477-44.1486025033182i
1.26	33.625	5.01792	17.977	144.4276887264+248.742909066342i
1.35	79.375	5.37634	2.61959	-28.3648993705973+30.8572177275797i
1.44	126.625	5.73477	7.60156	-121.625
1.53	68.875	6.09319	2.61959	-28.3648993705974-30.85721772758i
1.62	155.75	6.45161	17.977	144.4276887264-248.742909066342i
1.71	91.375	6.81004	7.17573	-105.984007187477+44.148602503318i
1.8	93.375	7.16846	12.4828	177.780113447946-91.0166126134678i
1.89	144.75	7.52688	23.8982	-286.938110927609+252.734614388341i
1.98	33.375	7.8853	24.861	-393.065423945591-61.0341192644743i
2.07	5.25	8.24373	6.66041	-87.5213170768693-60.7984140388751i
2.16	80	8.60215	7.48935	77.3750000000001+91.5i
2.25	81.875	8.96057	10.0769	76.6098050637464-141.866766157954i
2.34	50	9.319	22.597	65.7505162399193-355.523864810549i
2.43	180.5	9.67742	10.6941	-170.738938814865-11.2011416245629i
2.52	87.625	10.0358	13.3615	-111.780113447945+182.233387386533i
2.61	82.5	10.3943	33.0374	-122.533423266527-514.199887775544i
2.7	130.125	10.7527	9.14752	-6.1127810207295-146.232654612416i
2.79	111.75	11.1111	13.6545	-150.529108419802-158.338304112617i
F22
Time	Data	FFT Freq	FFT Mag	FFT Complex			Max
0	362.554	0	729.355	11669.678525			22.1362
0.09	433.679	0.358423	7.68318	120.69887860509-23.3195482888291i
0.18	317	0.716846	16.7319	98.6172950516725+248.884632797506i
0.27	328.893	1.07527	5.91833	-20.6029446277489+92.4248325574117i
0.36	375.304	1.43369	3.44382	55.0946148345308-0.847019772953871i
0.45	378.375	1.79211	8.49658	77.4857382797895-111.700943443144i
0.54	302.821	2.15054	8.70936	0.645943773980193+139.348243448779i
0.63	374.643	2.50896	8.17531	50.5109505567007-120.659023277357i
0.72	398.286	2.86738	16.3724	259.071409-38.7857060000001i
0.81	363.839	3.22581	18.9972	-25.8004931485863-302.858696685168i
0.9	369.518	3.58423	10.3632	101.776159588127-130.899855856576i
0.99	351.75	3.94265	11.481	-76.5532532709166+166.985351731604i
1.08	378.071	4.30108	18.9248	-254.416086834531+164.188686227046i
1.17	361.036	4.6595	8.94087	-102.162022770439-100.136600783933i
1.26	363.018	5.01792	10.3424	-39.6823464137794-160.649358507848i
1.35	400.179	5.37634	10.7934	-101.57685362389+139.661521787268i
1.44	372.304	5.73477	22.1362	-354.178647000001
1.53	341.518	6.09319	10.7934	-101.57685362389-139.661521787268i
1.62	314.536	6.45161	10.3424	-39.6823464137791+160.649358507848i
1.71	384.464	6.81004	8.94087	-102.162022770439+100.136600783933i
1.8	371.804	7.16846	18.9248	-254.416086834531-164.188686227046i
1.89	336.964	7.52688	11.481	-76.5532532709171-166.985351731604i
1.98	295.143	7.8853	10.3632	101.776159588127+130.899855856576i
2.07	397.464	8.24373	18.9972	-25.8004931485858+302.858696685168i
2.16	296.232	8.60215	16.3724	259.071409+38.7857060000001i
2.25	399.482	8.96057	8.17531	50.5109505567011+120.659023277357i
2.34	389.875	9.319	8.70936	0.645943773979795-139.348243448778i
2.43	344.589	9.67742	8.49658	77.4857382797895+111.700943443144i
2.52	403.857	10.0358	3.44382	55.0946148345306+0.84701977295353i
2.61	410.464	10.3943	5.91833	-20.6029446277491-92.4248325574115i
2.7	347.429	10.7527	16.7319	98.6172950516719-248.884632797507i
2.79	404.589	11.1111	7.68318	120.69887860509+23.3195482888288i
G01
Time	Data	FFT Freq	FFT Mag	FFT Complex			Max
0	19.375	0	80.9375	1295			14.9337
0.09	32.125	0.358423	1.95923	4.95639655764832-30.953307636974i
0.18	99.125	0.716846	8.31024	-132.96386950371-0.108120464589945i
0.27	7	1.07527	8.96067	137.153698980232-41.7617936310606i
0.36	77	1.43369	6.92493	-81.1504960899509-75.4387084989848i
0.45	18.875	1.79211	10.0733	-119.9071272838-107.698584901057i
0.54	7.625	2.15054	9.26734	-139.50836253504-50.2353771098612i
0.63	64.5	2.50896	7.52289	109.795170904868-49.3259011369816i
0.72	11.125	2.86738	3.51371	54.25-14.75i
0.81	111.125	3.22581	10.537	-99.7941025191506+135.883487756202i
0.9	39.125	3.58423	10.0035	-157.738002675707-27.1456495106624i
0.99	44.5	3.94265	8.49811	-62.3910015309917-120.810290613142i
1.08	46.125	4.30108	11.1617	-170.599503910049+52.8112915010153i
1.17	49.125	4.6595	14.9337	-53.414751040806+232.89174229288i
1.26	40.125	5.01792	11.9066	188.210234714457+29.4816071346084i
1.35	27	5.37634	14.2943	226.601715931999-30.9786771077661i
1.44	1.5	5.73477	5.125	-82
1.53	37	6.09319	14.2943	226.601715931999+30.9786771077656i
1.62	21.75	6.45161	11.9066	188.210234714457-29.4816071346091i
1.71	46.75	6.81004	14.9337	-53.4147510408064-232.89174229288i
1.8	37.875	7.16846	11.1617	-170.599503910049-52.8112915010152i
1.89	69.5	7.52688	8.49811	-62.3910015309914+120.810290613142i
1.98	18.875	7.8853	10.0035	-157.738002675707+27.1456495106626i
2.07	69.375	8.24373	10.537	-99.7941025191509-135.883487756202i
2.16	70.25	8.60215	3.51371	54.25+14.75i
2.25	15.375	8.96057	7.52289	109.795170904868+49.3259011369813i
2.34	10.125	9.319	9.26734	-139.50836253504+50.2353771098614i
2.43	58.375	9.67742	10.0733	-119.907127283799+107.698584901057i
2.52	67.125	10.0358	6.92493	-81.1504960899508+75.4387084989847i
2.61	18.5	10.3943	8.96067	137.153698980232+41.7617936310603i
2.7	39.375	10.7527	8.31024	-132.96386950371+0.108120464590257i
2.79	19.375	11.1111	1.95923	4.95639655764843+30.9533076369742i
G06
Time	Data	FFT Freq	FFT Mag	FFT Complex			Max
0	99.3068	0	220.941	3535.056795			24.5823
0.09	59.8409	0.358423	2.5399	-34.7745871028052-21.0286090300402i
0.18	122.818	0.716846	2.74727	38.1664304875418+21.8055100923067i
0.27	97.1023	1.07527	9.13428	-112.591366768396+93.1803110149651i
0.36	179.92	1.43369	4.99555	-33.6555463673812-72.4976582592137i
0.45	60.4773	1.79211	11.6224	-178.659857330738+51.5880939707317i
0.54	136.761	2.15054	9.82173	20.0131266722141+155.868167661754i
0.63	61.625	2.50896	7.82602	-91.3232856979395+85.6691442874722i
0.72	141.67	2.86738	11.2221	175.670503+37.1364120000001i
0.81	111.42	3.22581	12.4956	-190.231694958905+61.5103067843986i
0.9	136.17	3.58423	7.88496	109.777938359561-62.1689443487167i
0.99	94.9205	3.94265	8.43418	18.1198793833621-133.72481108165i
1.08	100.034	4.30108	9.84139	84.1100163673811+133.115925740786i
1.17	136.261	4.6595	3.32855	-50.9910704603757+15.3689664552694i
1.26	39.3068	5.01792	20.3323	-170.230079519316+277.222866081836i
1.35	144.648	5.37634	24.5823	226.451982935798+321.586817959571i
1.44	151.057	5.73477	1.44105	23.056795
1.53	133.898	6.09319	24.5823	226.451982935797-321.586817959572i
1.62	83.4659	6.45161	20.3323	-170.230079519317-277.222866081836i
1.71	122.375	6.81004	3.32855	-50.9910704603754-15.3689664552695i
1.8	117.295	7.16846	9.84139	84.110016367381-133.115925740786i
1.89	119.761	7.52688	8.43418	18.1198793833627+133.724811081649i
1.98	64.4091	7.8853	7.88496	109.777938359561+62.1689443487164i
2.07	112.568	8.24373	12.4956	-190.231694958905-61.5103067843979i
2.16	109.261	8.60215	11.2221	175.670503-37.1364120000001i
2.25	93.0227	8.96057	7.82602	-91.3232856979395-85.6691442874721i
2.34	109.795	9.319	9.82173	20.0131266722138-155.868167661754i
2.43	143.989	9.67742	11.6224	-178.659857330738-51.5880939707313i
2.52	78.8182	10.0358	4.99555	-33.6555463673811+72.4976582592138i
2.61	144.75	10.3943	9.13428	-112.591366768396-93.180311014965i
2.7	108.966	10.7527	2.74727	38.1664304875415-21.8055100923069i
2.79	119.341	11.1111	2.5399	-34.7745871028054+21.0286090300401i
G09
Time	Data	FFT Freq	FFT Mag	FFT Complex			Max
0	20.875	0	95.9219	1534.75			20.1089
0.09	12.875	0.358423	9.14912	-5.30555630297039+146.289802732427i
0.18	41.875	0.716846	7.20602	67.9184973873612+93.1682456061137i
0.27	69.625	1.07527	10.8231	-70.8298273726359+158.021742013145i
0.36	33.25	1.43369	12.553	-68.62875624952+188.759329893667i
0.45	13.25	1.79211	17.5927	-235.188762674994-154.656962843709i
0.54	49.25	2.15054	20.1089	-316.397200465606+58.4057120294376i
0.63	12.875	2.50896	7.5786	119.627275489289+19.817080787876i
0.72	69.125	2.86738	10.3117	-151.375+65.625i
0.81	84.5	3.22581	14.0899	-200.304618163751-103.444464023068i
0.9	11.375	3.58423	13.7911	188.772678608682-114.256129402154i
0.99	16.375	3.94265	14.3842	167.500402374524+157.833500343814i
1.08	4.625	4.30108	10.7485	29.1287562495199-169.490670106333i
1.17	59.125	4.6595	5.59605	-86.4785473617447-23.201304607247i
1.26	94.375	5.01792	3.24887	33.2060244695628-39.9935958254772i
1.35	53.875	5.37634	9.06431	128.979634012283+66.3147481135671i
1.44	43.625	5.73477	4.25	-68
1.53	52.5	6.09319	9.06431	128.979634012283-66.3147481135675i
1.62	17.125	6.45161	3.24887	33.206024469563+39.993595825477i
1.71	96.875	6.81004	5.59605	-86.4785473617446+23.2013046072471i
1.8	49.375	7.16846	10.7485	29.1287562495202+169.490670106333i
1.89	20.25	7.52688	14.3842	167.500402374524-157.833500343815i
1.98	58.875	7.8853	13.7911	188.772678608682+114.256129402154i
2.07	112.625	8.24373	14.0899	-200.304618163751+103.444464023069i
2.16	2	8.60215	10.3117	-151.375-65.625i
2.25	13.375	8.96057	7.5786	119.62727548929-19.8170807878766i
2.34	61.25	9.319	20.1089	-316.397200465606-58.4057120294368i
2.43	47.75	9.67742	17.5927	-235.188762674994+154.656962843709i
2.52	68.125	10.0358	12.553	-68.6287562495202-188.759329893667i
2.61	112	10.3943	10.8231	-70.8298273726362-158.021742013144i
2.7	108.25	10.7527	7.20602	67.918497387361-93.1682456061139i
2.79	23.5	11.1111	9.14912	-5.30555630297116-146.289802732428i
G11
Time	Data	FFT Freq	FFT Mag	FFT Complex			Max
0	9.32501	0	74.1578	1186.525264			19.5222
0.09	86.775	0.358423	4.4954	68.1576923731504+22.9768668354808i
0.18	90.75	0.716846	6.40869	55.7091068290919-86.0857235510943i
0.27	46.525	1.07527	10.8655	165.033506146481+54.6537053762276i
0.36	30.025	1.43369	13.7201	-182.781142347649-121.577506544015i
0.45	24.85	1.79211	15.0916	-127.509425479168-205.05350315316i
0.54	2.25	2.15054	10.9793	-95.3482557071482-147.541188139494i
0.63	33.875	2.50896	19.5222	-210.642135390431-230.642467307775i
0.72	59.775	2.86738	16.8947	270.275144+4.65002400000003i
0.81	24.9	3.22581	7.50522	-103.480189775067-60.9254182702845i
0.9	14.5	3.58423	6.93568	-70.748310701955-85.4938660290439i
0.99	77.025	3.94265	9.68348	4.8766574368774+154.858960021134i
1.08	38.825	4.30108	7.2312	-48.218857652351+105.172493455985i
1.17	22.325	4.6595	10.5541	-140.518797028439-93.6490156746458i
1.26	0.174988	5.01792	3.93911	39.187507580011+49.3617425593558i
1.35	22.125	5.37634	4.68308	-55.5174042834043-50.3210763521964i
1.44	59.275	5.73477	1.56719	-25.0750720000001
1.53	7.32501	6.09319	4.68308	-55.5174042834041+50.3210763521963i
1.62	16.925	6.45161	3.93911	39.187507580011-49.3617425593561i
1.71	39.85	6.81004	10.5541	-140.518797028439+93.6490156746461i
1.8	114.4	7.16846	7.2312	-48.2188576523511-105.172493455985i
1.89	50.2	7.52688	9.68348	4.87665743687702-154.858960021135i
1.98	2.59998	7.8853	6.93568	-70.7483107019548+85.4938660290439i
2.07	57.025	8.24373	7.50522	-103.480189775067+60.9254182702845i
2.16	26.625	8.60215	16.8947	270.275144-4.65002400000003i
2.25	10.4	8.96057	19.5222	-210.64213539043+230.642467307776i
2.34	12.125	9.319	10.9793	-95.3482557071478+147.541188139494i
2.43	15.9	9.67742	15.0916	-127.509425479168+205.053503153161i
2.52	87.25	10.0358	13.7201	-182.781142347649+121.577506544015i
2.61	73.8	10.3943	10.8655	165.033506146481-54.6537053762281i
2.7	15.9	10.7527	6.40869	55.709106829092+86.0857235510943i
2.79	12.9	11.1111	4.4954	68.1576923731502-22.976866835481i
G14
Time	Data	FFT Freq	FFT Mag	FFT Complex			Max
0	203.833	0	284.996	4559.930603			28.0153
0.09	169.819	0.358423	11.2949	-30.7952451792073-178.074919016618i
0.18	105.986	0.716846	16.2935	137.384164447154-221.557572911303i
0.27	138.25	1.07527	9.54304	129.653324155703+80.6464441197816i
0.36	114.389	1.43369	6.61376	105.682386523478-5.39721950007063i
0.45	217.333	1.79211	28.0153	292.833395887252+339.370877978644i
0.54	174.264	2.15054	19.5677	284.043627199348-131.682855268356i
0.63	132.611	2.50896	6.76056	-12.0355110994994+107.497277788442i
0.72	164.417	2.86738	19.2438	236.652831-196.97223i
0.81	85.5139	3.22581	15.0982	7.44781847624075+241.457072633718i
0.9	173.875	3.58423	7.21233	-112.261830962874+26.7170460576298i
0.99	119.083	3.94265	9.84326	43.1920832250944+151.45368357115i
1.08	216.708	4.30108	4.7655	-71.0157605234778-27.7584235000703i
1.17	125.708	4.6595	18.4027	281.365879085612-86.7753843101167i
1.26	114.347	5.01792	19.6375	-253.276916683629-185.935383585317i
1.35	88.625	5.37634	12.7586	-201.550656551194-32.3975901937454i
1.44	140.069	5.73477	18.0061	288.097227
1.53	236.028	6.09319	12.7586	-201.550656551194+32.3975901937463i
1.62	156.361	6.45161	19.6375	-253.276916683628+185.935383585318i
1.71	106.389	6.81004	18.4027	281.365879085612+86.7753843101165i
[truncated: 3,888 more rows]

## Sheet: Unsuccessful wells
	1	2	3	4	5	6	7	8	9	10	11	12	13	14	15	16	17	18	19	20	21	22	23	24
[truncated: 16 more rows]
