# Supplementary material for: High-Content Screening in Zebrafish Embryos Identifies Butafenacil as a Potent Inducer of Anemia
Source: PLoS One. 2014 Aug 4;9(8):e104190. doi: 10.1371/journal.pone.0104190 (PMC4121296; doi:10.1371/journal.pone.0104190)
Supplement: Dataset S1 — Microsoft Excel spreadsheets containing raw data for all chemical screening assays. (ZIP) [file pone.0104190.s036.zip › Dataset S1/20- Tebufenpyrad/Tebufenpyrad_Heart_Rate.xlsx]

## Sheet: DESCRIPTION
ToxCast Screen - Heart Rate
Chemical	Tebufenpyrad
Data was collected using the Heart Rate Journal in MetaXpress
Imaged 74 hpf fli1 larvae using ImageXpress
Incubated larvae in 100 mg/l MS-222 for 30 min
Centrifuged plate for 2 min at 200 rpm
Imaging parameters:
*live stream acquisition
*32 frames; 0.09 sec interval
*FITC
*2X magnification; 1 site/well
Had the doors off of the imager and the fan on to stablize temperature
Test Initation Date: 10/11/2013
Imaging Date: 10/14/13
Start Imaging Temperature: 25°C
End Imaging Temperature: 27°C
Total Imaging Duration: 2:17
W.O. = Wrong Orientation
U.H. = Unhatched
Malf. = Malformed
N.A. = Not Analyzed (did not meet analysis criteria)

## Sheet: ALL DATA
Measurement	Average (Show Region Statistics)
	1	2	3	4	5	6	7	8	9	10	11	12	13	14	15	16	17	18	19	20	21	22	23	24	25	26	27	28	29	30	31	32		# Peaks	Heart Rate
A01	164.699	156.379	164.11	172.893	203.958	156.169	161.542	172.385	202.669	164.101	161.829	172.66	194.935	175.792	158.379	170.553	185.522	183	156.829	169.798	180.261	190.343	155.084	167.888	176.787	199.374	155.708	168.531	173.654	203.711	155.604	164.699		7	150.538
A02	148.295	148.969	150.014	190.444	186.025	150.545	147.963	169.851	200.888	157.683	148.441	154.522	200.989	172.354	149.357	149.374	186.427	186.961	151.219	147.722	173.025	197.553	154.584	148.081	163.222	201.508	159.882	148.447	155.053	202.213	165.952	148.295		7	150.538
A03	109.559	109.972	109.028	105.076	109.565	109.843	109.545	105.548	108.854	110.132	110.034	106.037	108.494	110.239	110.087	106.646	108.146	110.104	110.107	107.331	107.461	109.913	109.854	107.559	107.306	110.017	110.09	107.716	107.014	110.315	110.104	108.177		8	172.043
A04	154.674	170.834	178.281	145.059	143.747	174.73	176.121	141.458	147.508	176.778	171.354	139.829	152.935	179.958	165.787	139.497	156.494	181.211	160.23	139.354	160.688	178.261	150.812	140.992	169.604	177.862	143.107	145.522	174.854	170.323	138.792	154.674		8	172.043
A05	216.587	214.028	217.404	211.258	198.885	207.093	217.447	210.747	202.329	201.32	219.323	212.098	204.567	197.753	218.711	214.478	205.761	196.921	217.624	213.548	206.98	195.666	217.11	213.82	205.862	194.567	216.079	214.86	207.949	194.076	214.969	216.587		7	150.538
A06	178.857	175.27	171.393	173.416	177.899	175.331	170.573	174.86	178.598	176.132	169.944	175.385	177.52	174.635	169.638	174.483	176.292	174.545	169.424	176.306	176.18	173.427	169.183	177.649	174.528	172.534	169.787	178.742	174.728	171.056	171.312	177.761		7	150.538
A07																																		0	0
A08	114.197	113.801	117.059	118.115	114.553	114.073	117.039	117.978	114.343	114.039	117.447	117.949	114.376	113.919	117.775	117.674	114.23	114.16	118.048	117.508	114.629	114.43	118.402	116.888	114.194	114.657	118.705	116.461	114.185	114.598	118.517	115.573		8	172.043
A09	101.646	100.848	104.183	109.315	101.781	101.247	106.427	107.924	101.548	101.362	108.149	106.829	101.702	101.722	109.534	104.935	101.458	101.871	110.008	103.803	101.475	103.079	111.031	102.638	101.52	105.138	109.654	101.93	101.449	107.699	106.68	101.646		8	172.043
A10																																		0	0
A11	130.927	139.014	137.733	134.846	131.843	139.596	138.022	135.598	131.736	140.166	138.36	134.66	131.525	140.938	138.295	135.371	129.64	139.028	136.537	134.691	129.388	139.407	136.093	134.756	130.449	138.728	135.722	134.753	132.143	138.455	135.357	135.329		8	172.043
A12	193.003	193.343	193.941	190.152	189.812	193.039	192.348	189.944	190.006	193.966	192.68	189.154	190.885	193.75	190.298	187.989	190.211	192.528	189.399	189.188	192.525	191.41	188.258	190.183	194.772	190.228	187.93	191.118	194.441	188.736	188.593	193.003		8	172.043
A13																																		0	0
A14																																		0	0
A15																																		0	0
A16																																		0	0
A17																																		0	0
A18																																		0	0
A19																																		0	0
A20																																		0	0
A21																																		0	0
A22																																		0	0
A23																																		0	0
A24																																		0	0
B01																																		0	0
B02	222.219	271.133	307.859	222.812	219.727	252.844	315.664	235.312	216.094	234.438	315.797	244.391	215.219	230.578	316.484	252.609	213.773	225.164	295.945	275.75	214.742	221.82	283.906	285.719	215.664	219.945	275.312	293.391	217.422	218.734	268.719	295.664		7	150.538
B03	149.736	147.143	156.003	151.801	149.494	146.41	155.073	152.202	148.497	146.924	154.048	153.261	150.222	147.82	153.236	152.747	148.444	147.107	152.963	152.792	148.75	147.798	152.11	153.194	149.809	147.483	151.368	153.371	150.228	147.975	151.75	153.652		7	150.538
B04	107.449	103.059	100.829	100.834	107.107	105.354	101.076	100.893	105.006	107.042	101.607	101.115	103.006	108.11	102.944	101.317	101.483	108.09	104.424	101.455	101.247	107.716	104.935	101.407	101.303	107.124	105.876	101.25	101.337	106.034	106.514	101.573		7	150.538
B05	194.396	266.666	264.927	214.618	195.396	267.177	265.871	219.537	191.91	267.051	265.843	223.736	185.517	267.646	265.736	221.716	191.48	266.076	263.742	207.059	205.253	264.101	264.371	200.716	214.674	262.86	265.011	186.014	228.073	262.871	266.983	179.75		8	172.043
B06	111.854	112.736	113.772	113.744	112.017	113.368	113.944	113.301	111.992	113.463	113.994	113.006	112.402	113.809	113.848	112.694	112.888	114.037	114.149	112.699	113.694	114.104	113.857	112.239	113.806	113.874	113.017	112.525	113.84	114.213	112.553	113.129		8	172.043
B07	173.244	193.447	188.289	172.562	172.458	194.143	186.89	171.52	175.452	193.508	185.281	169.73	178.393	191.177	183.506	168.834	181.958	191.933	181.713	168.121	185.222	190.941	178.531	168.506	188.421	189.264	175.362	169.851	191.621	187.725	171.899	173.244		8	172.043
B08	112.487	106.025	104.321	106.5	112.456	107.406	104.56	107.025	111.928	108.421	104.396	106.657	110.94	110.459	104.575	106.39	110.686	111.126	104.538	106.447	110.009	111.116	104.619	106.258	109.726	111.61	104.871	106.308	109.292	111.053	104.409	106.33		7	150.538
B09	113.11	115.565	113.295	107.59	113.256	116.39	113.267	107.649	113.688	116.43	112.916	108.435	113.958	116.326	111.871	108.772	114.382	116.16	110.983	109.104	114.73	115.787	109.449	110.202	115.545	115.247	108.688	111.506	116.02	114.949	108.41	112.629		8	172.043
B10	107.916	109.685	110.919	106.798	103.247	109.646	110.07	111.003	102.396	108.014	110.146	111.289	105.469	105.157	109.972	110.708	109.32	102.567	109.233	110.244	111.239	103.666	106.817	109.896	111.022	107.904	103.188	109.871	110.309	111.219	102.663	108.006		7	150.538
B11	117.11	112.483	106.039	114.132	114.323	116.208	115.23	105.587	113.699	114.775	115.919	119.197	106.334	110.669	114.952	114.733	118.205	106.424	110.758	115.157	114.801	118.489	106.969	110.326	115.008	114.952	119.157	108.16	108.767	115.199	114.354	118.059		9	193.548
B12	139.896	144.938	149.388	143.576	140.236	147.11	148.955	140.037	142.904	149.183	145.244	140.256	145.899	149.312	141.163	142.034	148.688	146.444	139.91	145.548	149.197	141.463	140.826	148.393	146.542	139.478	144.289	149.368	141.612	141.287	148.382	146.508		9	193.548
B13																																		0	0
B14																																		0	0
B15																																		0	0
B16																																		0	0
B17																																		0	0
B18																																		0	0
B19																																		0	0
B20																																		0	0
B21																																		0	0
B22																																		0	0
B23																																		0	0
B24																																		0	0
C01																																		0	0
C02	187.851	227.475	248.542	202.865	177.669	176.16	201.927	249.753	229.298	184.09	176.73	176.736	207.275	250.921	221.478	181.489	176.371	184.576	222.264	249.272	204.924	177.076	176.719	193.101	237.994	237.357	187.598	176.399	179.225	213.371	251.037	212.933		6	129.032
C03	139.775	129.051	132.14	140.051	139.944	129.374	132.416	139.865	140.253	129.006	131.955	139.657	140.815	129.208	131.916	139.986	141.197	129.579	131.812	139.508	140.994	129.067	132.121	139.202	140.25	129.14	132.41	140.056	139.708	129.427	133.525	139.846		7	150.538
C04	168.506	166.963	138.025	133.885	154.93	172.829	149.972	134.11	142.455	171.289	162.39	135.713	135.489	159.093	172.815	145.455	133.643	143.042	171.896	161.14	135.289	135.003	162.817	170.598	141.666	133.166	147.862	172.413	154.444	133.941	137.666	167.809		6	129.032
C05	169.871	162.034	143.677	140.837	172.787	162.969	153.983	136.747	163.598	164.851	154.871	135.02	157.346	167.902	162.537	141.284	144.587	171.197	161.671	150.885	137.374	167.567	162.851	150.604	136.028	163.862	164.68	156.39	136.233	158.697	166.205	160.093		7	150.538
C06	106.315	109.75	130.101	114.548	106.812	107.685	126.823	121.5	107.065	107.197	118.89	127.919	108.497	106.775	113.118	130.635	111.775	106.871	108.421	128.947	117.421	106.82	107.823	123.486	123.236	107.691	107.298	117.643	128.924	109.11	107.163	114.014		7	150.538
C07	114.312	113.792	127.124	124.868	125.854	123.441	109.163	124.654	126.298	124.211	127.694	113.216	116.039	127.239	124.492	126.573	123.27	109.587	124.941	126.323	125.051	127.893	112.343	117.067	126.68	124.503	126.978	116.581	113.27	127.169	125.115	125.949		11	236.559
C08	136.006	133.18	109.772	122.525	136.045	128.761	109.927	125.194	134.747	124.222	110.874	129.716	134.882	120.402	113.208	132.624	135.129	115.146	117.183	135.261	134.225	111.02	121.584	136.461	129.688	110.242	127.455	135.851	124.295	111.944	131.303	135.39		7	150.538
C09	118.438	117.77	116.351	117.93	119.427	118.961	117.421	116.812	119.41	118.553	118.624	116.652	117.969	119.424	118.761	117.593	116.75	119.303	118.728	118.789	116.494	117.781	119.576	118.955	117.958	116.857	119.545	118.646	118.514	116.643	117.851	119.348		8	172.043
C10	258.16	254.654	251.126	240.955	259.025	255.402	252.708	254.258	239.579	253.41	259.256	251.86	255.045	241.997	248.851	259.77	251.104	253.18	244.152	245.666	258.961	251.607	253.702	244.756	243.795	259.23	252.059	252.919	247.576	241.801	259.84	253.888		11	236.559
C11	110.253	106.508	113.896	119.983	112.07	106.949	113.008	119.556	114.767	106.871	111.438	118.896	116.121	106.73	110.93	117.879	117.626	107.228	109.817	117.368	118.626	107.32	109.357	117.402	118.14	107.59	109.143	117.98	118.792	107.399	109.27	117.256		7	150.538
C12	123.744	118.006	108.059	108.146	122.761	121.545	115.18	105.39	115.278	123.787	118.354	108.225	108.329	122.228	120.831	114.93	105.708	115.879	124.702	118.57	107.77	109.343	123.017	120.691	113.379	106.143	117.514	123.098	117.949	106.216	111.323	124.118		6	129.032
C13																																		0	0
C14																																		0	0
C15																																		0	0
C16																																		0	0
C17																																		0	0
C18																																		0	0
C19																																		0	0
C20																																		0	0
C21																																		0	0
C22																																		0	0
C23																																		0	0
C24																																		0	0
D01	281.798	271.19	263.583	270.301	279.233	271.454	262.607	267.693	279.258	271.27	264.632	267.19	277.264	270.847	262.871	265.448	276.19	272.245	263.031	265.313	276.503	271.055	262.528	266.117	276.301	270.442	261.853	266.779	277.301	270.16	260.853	270.54		7	150.538
D02	156.264	161.607	162.492	160.188	157.41	161.935	162.806	160.076	157.736	161.379	162.461	159.992	157.461	161.424	162.048	158.972	157.579	161.635	162.427	159.076	158.045	161.32	161.388	158.118	158.882	161.545	161.736	157.233	159.267	161.674	161.213	156.264		8	172.043
D03	107.82	108.132	107.834	106.399	103.483	107.09	109.351	107.919	104.222	106.688	108.784	107.143	104.573	105.562	109.225	107.326	105.093	104.935	109.57	107.792	105.697	103.775	108.893	107.624	106.343	103.565	109.975	108.143	106.374	103.225	109.674	107.82		8	172.043
D04	149.138	137.346	136.098	142.784	150.388	139.815	135.222	139.433	150.256	141.744	136.32	138	150.413	143.065	136.216	136.629	150.205	144.143	136.323	136.334	150.284	144.02	136.208	137.081	150.685	143.486	136.351	137.09	150.489	143.823	135.949	136.278		7	150.538
D05	118.854	124.413	127.27	132.07	115.458	121.803	125.025	127.649	129.028	115.607	124.809	125.944	130.09	120.789	118.913	123.972	127.36	130.121	114.624	123.902	125.621	130.138	122.244	118.272	124.185	126.933	131.09	114.643	123.368	125.48	130.823	120.393		7	150.538
D06	103.699	110.697	123.208	106.034	103.511	108.649	122.978	106.854	103.784	108.239	122.944	106.916	103.719	109.039	122.949	105.983	103.556	109.511	122.034	106.006	104.084	110.607	122.191	106.006	104.351	112.169	119.798	104.913	104.132	113.792	118.067	104.64		8	172.043
D07	131.545	125.301	119.938	137.194	134.427	131.52	121.604	125.003	136.736	133.303	130.433	116.624	133.938	135.846	132.003	128.916	118.385	137.093	134.787	131.742	122.421	124.154	136.89	132.84	132.955	117.421	131.635	136.239	131.986	125.73	120.598	137.36		7	150.538
D08	119.789	106.337	105.253	118.713	116.593	106.039	106.368	122.053	112.306	105.663	109.331	122.831	109.663	105.604	113.315	120.846	107.354	105.612	118.542	116.916	106.25	106.989	122.649	111.354	105.75	112.823	120.888	107.177	105.815	120.511	114.413	105.694		8	172.043
D09	106.202	105.298	106.317	105.778	103.188	105.157	106.073	106.677	103.045	105.118	105.854	106.553	104.121	104.654	105.927	106.907	105.121	104.379	105.767	106.138	105.452	103.702	105.663	106.084	106.042	103.424	105.584	106.157	106.598	103.039	105.492	106.202		7	150.538
D10	150.958	142.829	136.475	128.593	150.503	144.022	139.399	126.801	148.427	145.753	140.43	127.506	146.691	146.806	140.736	130.301	140.969	147.879	141.994	132.801	138.104	148.11	142.143	133.43	137.107	149.261	142.61	133.601	135.927	148.402	142	133.118		7	150.538
D11	166.817	132.073	157.101	168.657	176.135	127.073	123.826	153.697	167.07	176.292	150.028	117.067	143.694	161.629	171.494	169.862	119.008	131.292	157.289	168.815	177.694	130.02	122.989	152.287	164.761	174.399	149.101	117.135	145.497	162.427	171.396	166.817		6	129.032
D12	127.351	128.23	116.601	114.118	124.441	128.348	120.846	113.374	119.983	127.815	126.017	114.725	115.346	125.087	128.34	120.006	113.371	120.371	128.188	125.289	114.261	115.624	126.208	127.812	118.011	114.146	123.143	128.177	121.728	113.331	120.258	128.272		7	150.538
D13																																		0	0
D14																																		0	0
D15																																		0	0
D16																																		0	0
D17																																		0	0
D18																																		0	0
D19																																		0	0
D20																																		0	0
D21																																		0	0
D22																																		0	0
D23																																		0	0
D24																																		0	0
E01	143.707	142.122	140.202	141.729	143.324	143.016	140.798	140.702	143.814	142.441	141.335	141.176	144.58	142.856	141.867	140.479	143.798	141.697	141.303	140.718	143.09	141.75	140.878	140.33	144	141.973	141.707	140.968	143.346	142.319	140.33	141.362		7	150.538
E02																																		0	0
E03	113.101	125.289	116.32	116.579	122.18	125.18	118.744	114.705	121.511	123.185	121.154	113.916	121.91	123.862	122.034	113.303	121.458	123.334	123.539	113.129	121.208	122.879	124.354	113.022	121.506	123.079	124.233	113.096	121.36	122.764	124.857	113.101		8	172.043
E04	115.25	109.253	113.143	114.124	113.879	110.486	112.702	114.368	114.444	111.346	112.011	114.416	113.972	111.938	110.93	115.236	114.362	112.68	110.584	114.871	114.138	113.039	109.941	114.899	114.469	113.388	109.61	115.129	114.739	113.705	109.388	115.25		7	150.538
E05	100.823	106.008	102.107	100.497	100.657	103.705	105.744	101.014	100.747	101.643	106.317	102.632	100.98	100.876	103.938	105.362	100.938	100.89	101.86	106.346	102.601	100.851	101.025	104.146	105.289	101.211	100.927	101.817	106.534	102.573	100.902	101.098		7	150.538
E06	122.685	121.177	119.593	118.253	123.236	120.716	119.096	118.952	123.489	121.051	118.691	120.244	123.039	120.82	118.216	121.292	122.362	120.368	118.067	122.935	121.534	119.871	118.75	123.525	121.303	119.169	119.388	123.584	120.902	118.75	120.795	122.685		7	150.538
E07	117.112	108.958	108.475	113.68	118.396	110.051	108.559	112.624	119.379	110.59	108.579	111.646	119.913	111.188	108.649	110.876	120.126	111.489	108.697	110.115	118.952	112.458	108.483	110.242	119.921	112.685	108.722	109.93	119.23	112.848	108.764	109.699		7	150.538
E08	104.143	101.048	100.77	100.728	104.629	101.758	101.051	101.098	103.399	103.483	101.323	101.146	102.309	104.542	101.407	101.281	101.365	105.132	101.795	101.433	101.065	104.537	102.492	101.326	101.129	103.559	103.506	101.34	101.449	102.643	104.306	101.534		7	150.538
E09																																		0	0
E10	124.14	113.862	108.924	123.337	123.548	122.778	108.152	115.593	124.511	123.907	116.32	108.275	122.135	123.399	123.86	110.048	113.25	124.424	123.722	118.152	108.022	121.169	124.25	123.632	109.404	114.68	124.871	123.677	117.961	107.725	121.32	123.548		6	129.032
E11	129.806	114.177	119.59	128.562	130.034	129.913	114.728	119.626	128.166	130.031	129.098	113.593	121.548	128.362	130.303	130.61	116.413	118.02	127.539	129.213	129.938	116.121	118.781	128.357	129.938	130.096	115.618	119.646	128.379	130.031	129.674	113.612		6	129.032
E12	577.197	588.75	627.638	598.803	581.697	575.303	639.644	598.782	587.585	563.319	611.548	608.654	592.537	566.351	578.867	631.824	601.372	576.633	564.867	632.489	594.596	583.697	562.58	619.128	602.628	591.399	567.149	598.383	612.553	594.452	567.42	577.197		7	150.538
E13																																		0	0
E14																																		0	0
E15																																		0	0
E16																																		0	0
E17																																		0	0
E18																																		0	0
E19																																		0	0
E20																																		0	0
E21																																		0	0
E22																																		0	0
E23																																		0	0
E24																																		0	0
F01																																		0	0
F02	142.402	126	130.421	142.969	129.166	126.385	130.556	142.888	128.638	126.34	130.68	142.758	128.374	126.222	131.312	142.851	128.455	126.492	130.851	142.772	128.346	126.483	132.225	142.34	128.124	126.236	131.267	142.228	128.303	126.315	132.295	142.402		7	150.538
F03	128.899	150.106	140.038	132.832	131.784	140.519	148.048	132.389	131.303	133.13	153.803	132.981	131.731	129.596	152.014	136.822	131.942	130.173	147.466	141.87	132.75	131.087	142.418	145.159	133.736	130.88	136.981	149.572	132.236	130.649	131.697	152.957		7	150.538
F04	360.846	457.372	435.083	329.045	349.583	425.026	448.436	335.853	355.577	384.878	452.981	359.212	346.737	362.859	447.878	389.455	339.917	347.186	441.955	408.673	331.936	337.987	429.673	423.756	324.66	340.404	422.147	437.417	320.006	343.372	399.846	436.442		7	150.538
F05	123.764	122.508	122.312	124.219	129.23	123.067	122.823	124.267	129.638	122.447	121.966	124.284	129.492	122.64	122.677	123.011	127.921	124.904	122.508	122.812	126.677	126.292	122.118	122.803	125.219	128.82	122.98	122.59	125.163	129.334	123.728	123.764		7	150.538
F06																																		0	0
F07	138.211	121.034	117.247	123.362	138.093	121.365	117.278	123.921	138.264	120.711	117.638	125.202	137.753	120.171	117.652	127.11	136.581	119.126	117.402	129.02	134.466	118.531	117.758	131.787	131.402	118.289	117.907	135.449	127.711	117.927	120.067	137.489		7	150.538
F08	123.275	123.025	121.989	115.438	121.404	123.879	123.705	120.312	115.199	122.596	122.834	123.413	117.921	116.399	123.823	123.275	123.84	116.615	118.354	124.025	123.093	121.503	115.5	121.475	123.317	123.537	118.994	115.963	123.739	123.379	124.199	117.466		8	172.043
F09	117.382	123.893	149.761	128.699	117.697	125.511	150.171	127.486	117.795	127.256	150.298	127.399	117.514	128.899	148.904	124.913	117.719	130.435	147.772	124.034	117.685	132.419	147.275	122.809	117.89	138.008	142.587	120.104	118.534	142.458	138.955	119.317		8	172.043
F10																																		0	0
F11																																		0	0
F12	104.112	103.663	104.315	102.944	104.744	104.115	104.433	103.211	104.742	104.556	104.441	104.25	104.008	104.525	104.402	104.073	104.031	105.132	104.846	104.871	103.506	104.921	104.374	105.073	103.581	104.562	104.466	105.025	104.399	104.11	104.91	104.632		12	258.065
F13																																		0	0
F14																																		0	0
F15																																		0	0
F16																																		0	0
F17																																		0	0
F18																																		0	0
F19																																		0	0
F20																																		0	0
F21																																		0	0
F22																																		0	0
F23																																		0	0
F24																																		0	0
G01																																		0	0
G02	137.862	146.017	143.674	140.154	142.43	144.365	143.497	137.781	145.32	143.975	143.399	138.663	145.789	143.747	140.163	142.5	145.649	143.174	138.017	145.435	143.694	142.315	138.761	144.862	143.183	139.528	143.121	143.963	143.051	137.772	145.579	143.677		9	193.548
G03	141.081	142.666	155.107	147.23	141.346	140.525	150.865	148.329	141.404	138.927	148.306	151.882	143.685	140.539	142.947	154.289	145.618	140.657	141.07	153.039	148.626	141.289	139.983	150.101	149.792	142.708	139.472	146.604	151.205	143.671	140.278	145.028		7	150.538
G04	117.963	107.042	109.815	118.213	118.129	107.542	109.531	117.334	116.478	106.975	111.135	118.907	118.138	106.826	111.795	118.374	118.376	107.702	111.115	118.329	116.851	106.846	111.843	117.374	116.483	107.208	111.699	117.854	117.567	108.011	110.691	117.963		7	150.538
G05	114.239	125.316	177.234	147.114	115.87	116.598	162.144	164.513	122.71	115.056	144.032	170.936	131.508	115.513	123.441	175.444	149.971	116.84	116.816	161.569	163.801	122.394	115.258	143.37	171.681	129.981	114.609	132.779	175.351	137.545	115.524	124.032		7	150.538
G06	168.899	135.48	126.598	125.39	165.871	141.253	126.433	125.416	160.868	145.747	126.525	125.657	153.851	151.868	126.598	126.264	150.329	153.829	126.567	126.295	145.789	158.983	126.812	126.514	144.379	159.626	126.989	126.43	141.919	162.025	126.685	126.18		7	150.538
G07	183.711	179.587	177.278	176.006	182.868	179.413	176.438	174.067	179	179.817	177.154	174.205	176.191	179.683	178.202	175.553	173.879	181.91	179.379	174.854	173.346	183.222	179.52	175.404	173.003	182.719	178.848	174.865	173.096	182.281	178.444	175.579		7	150.538
G08	109.579	111.272	111.927	112.5	110.809	109.256	111.385	112.354	112.871	111.806	110.354	110.228	111.938	112.772	112.809	110.343	109.66	111.579	112.272	111.93	110.051	109.579	111.882	112.357	112.309	110.528	109.287	111.674	112.228	112.506	110.584	109.579		6	129.032
G09	130.952	131	131.994	140.233	133.885	130.747	131.199	132.444	141.239	131.68	130.388	131.744	137.402	136.267	130.823	131.438	132.185	141.25	132.183	130.441	131.25	135.823	137.792	130.716	130.961	131.761	140.989	132.374	130.202	131.61	136.711	136.612		7	150.538
G10	125.379	125.154	123.629	125.784	116.39	120.315	125.576	124.888	124.992	114.539	123.497	124.194	125.216	122.126	115.205	124.801	123.702	125.615	117.677	119.129	124.416	124.244	124.604	114.365	124.41	124.124	125.177	118.295	118.553	124.551	124.551	125.379		10	215.054
G11	134.91	140.059	145.506	142.944	142.565	135.888	138.438	142.492	145.646	142.626	138.508	135.413	141.039	146.194	142.888	141.399	134.871	139.053	144.216	143.556	142.756	135.84	137.174	141.753	145.874	142.312	138.551	134.548	140.202	145.357	142.365	141.834		6	129.032
G12	104.815	106.615	108.084	108.419	106.008	106.003	108.124	108.64	107.551	105.511	107.208	108.36	108.315	105.312	106.781	108.351	108.649	106.244	106.11	107.815	108.747	106.674	105.806	107.801	108.719	107.66	105.815	107.329	108.478	107.902	105.247	107.289		7	150.538
G13																																		0	0
G14																																		0	0
G15																																		0	0
G16																																		0	0
G17																																		0	0
G18																																		0	0
G19																																		0	0
G20																																		0	0
G21																																		0	0
G22																																		0	0
G23																																		0	0
G24																																		0	0
H01																																		0	0
H02																																		0	0
H03	269.192	260.885	266.986	280.091	289.846	267.332	262.87	274.865	288.923	273.928	259.577	273.37	285.01	277.923	258.558	270.298	283.635	280.981	257.913	269.438	282.861	281.12	258.245	269.37	281.514	278.779	258.303	268.341	282.231	281.303	258.606	269.192		7	150.538
H04																																		0	0
H05	112.312	115.792	137.39	130.75	114.017	114.163	130.213	134.882	120.674	112.829	118.233	139.565	128.337	112.719	115.194	133.205	133.795	116.834	113.261	125.851	135.618	122.534	112.742	117.781	139.09	128.601	113.188	115.281	132.89	134.11	117.483	113.438		7	150.538
H06	244.135	210.803	201.725	203.879	242.028	210.702	202.334	202.101	243.618	212.202	201.208	200.371	238.48	212.256	200.306	199.57	238.037	215.014	201.427	199.025	234.514	215.222	201.388	199.183	234.739	215.129	201.087	199.511	239.618	211.758	200.065	200.921		7	150.538
H07	190.787	185.949	186.149	189.472	190.323	187.93	185.388	188.742	189.43	189.264	185.112	186.503	188.331	189.32	186.48	185.98	188.978	190.801	187.298	185.135	188.388	190.039	187.761	184.357	186.91	188.778	189.466	185.264	186.565	188.211	189.761	185.725		7	150.538
H08	168.86	166.551	182.916	196.461	175.888	166.772	188.913	192.663	171.938	168.494	195.337	186.646	168.037	173.815	195.584	179.466	167.163	185.593	194.188	173.978	167.899	194.25	185.831	168.191	174.463	196.163	179.152	166.607	185.764	190.91	171.23	168.86		8	172.043
H09																																		0	0
H10	112.775	112.343	131.112	136.758	113.795	112.261	126.039	140.02	115.837	112.197	123.096	141.489	117.157	112.315	120.52	142.91	118.955	112.346	117.851	142.553	120.829	112.315	116.949	142.492	121.989	112.638	116.933	142.815	122.522	112.301	116.382	142.697		7	150.538
H11	141.281	138.98	139.997	147.045	154.82	144.803	138.643	140.846	148.728	154.357	142.646	138.312	141.522	149.952	153.14	141.112	138.559	142.758	151.801	150.011	140.031	139.638	144.531	153.955	145.64	138.73	139.871	147.382	154.483	143.542	138.722	141.281		6	129.032
H12	147.904	153.893	122.492	136.747	149.537	145.376	154.562	124.52	135.711	149.82	145.57	153.452	123.25	136.213	148.452	145.197	153.567	121.303	140.329	148.767	146.489	153.747	121.073	140.037	148.483	146.228	149.034	120.834	143.817	148.242	147.537	147.904		12	258.065
H13																																		0	0
H14																																		0	0
H15																																		0	0
H16																																		0	0
H17																																		0	0
H18																																		0	0
H19																																		0	0
H20																																		0	0
H21																																		0	0
H22																																		0	0
H23																																		0	0
H24																																		0	0
I01	117.275	123.343	119.433	114.197	115.506	122.77	121.876	114.851	115.07	121.433	123.053	116.343	114.719	118.576	123.654	118.492	114.317	116.115	123.699	120.492	114.511	115.537	122.472	122.393	114.862	115.048	121.441	122.435	115.598	114.823	120.537	122.876		7	150.538
I02	123.764	110.222	121.5	127.059	126.775	114.267	116.424	126.258	126.789	115.365	115.281	126.143	127.483	118.006	113.295	125.573	127.683	121.868	111.607	124.39	127.337	122.522	110.893	123.534	126.744	124.621	110.84	121.93	126.803	124.73	110.705	121.927		7	150.538
I03	113.691	112.11	112.483	116.177	114.621	113.907	112.101	115.733	115.876	114.23	112.098	114.101	116.787	114.525	113.017	112.756	116.461	114.702	113.888	112.124	115.809	115.02	114.051	112.298	115.497	116.242	114.14	112.522	114.042	116.503	114.382	112.635		7	150.538
I04	139.593	136.225	138.955	156.337	144.562	136.315	136.728	153.348	149.716	136.902	136.542	146.23	154.812	138.475	136.941	141.048	156.975	142.851	136.028	137.219	155.048	147.607	136.051	136.494	149.978	152.253	136.624	136.466	144.169	155.913	138.419	136.365		7	150.538
I05	109.629	109.348	122.312	112.736	109.728	109.823	122.862	112.551	109.643	110.421	122.975	111.677	109.087	112.014	122.607	111.25	109.486	113.854	121.213	110.576	108.815	116.896	118.368	110.042	109.152	120.525	114.846	110.115	109.753	122.427	112.469	109.742		8	172.043
I06	105.183	102.216	103.618	107.385	109.598	103.017	103.222	106.708	110.329	104.065	103.163	106.393	110.919	104.615	102.961	106.081	109.927	105.416	102.626	106.081	110.048	106.32	102.511	105.461	109.478	107.556	102.494	105.115	108.843	107.916	102.722	105.183		7	150.538
I07	106.902	114.008	113.52	109.278	106.978	113.938	113.669	109.803	107.017	112.933	113.798	110.508	107.118	112.638	113.857	111.449	107.404	112.225	114.062	111.969	107.303	111.135	114.365	112.447	107.545	111.09	114.559	112.393	107.618	110.303	114.857	112.801		8	172.043
I08	180.525	162.34	150.287	157.059	181.211	161.323	150.441	159.348	179.669	159.14	149.747	160.596	176.879	156.472	149.615	162.11	175.388	155.508	149.983	164.666	177.289	155.107	150.09	163.941	177.011	154.843	150.233	164.208	177.298	155.461	150.183	166.441		7	150.538
I09	121.281	110.944	111.02	125.354	123.624	111.413	111.132	122.354	127.497	111.267	111.07	121.014	128.267	111.876	111.416	120.683	127.629	111.469	111.402	119.486	129.831	111.798	111.368	118.728	129.118	111.829	111.228	119.612	128.489	111.969	111.348	120.933		7	150.538
I10	132.775	123.317	131.48	133.565	132.222	126.014	125.888	133.284	132.191	131.733	124.478	128.604	133.699	131.331	129.649	123.876	131.657	133.713	131.831	126.868	125.194	132.933	132.298	131.747	124.183	128.916	133.562	131.326	128.781	124.5	132.716	132.775		6	129.032
I11	109.011	106.75	105.084	106.862	109.228	108.34	105.806	106.256	109.11	109.365	106.399	105.433	108.371	109.756	107.632	105.379	107.185	109.289	108.674	105.767	105.98	108.792	109.567	106.247	105.365	107.831	109.879	107.736	105.511	106.666	109.385	108.674		7	150.538
I12	107.882	109.124	109.337	110.326	109.284	107.955	109.73	109.747	110.202	108.107	109.73	109.579	110.59	108.525	109.039	109.612	110.449	109.216	108.444	110.236	110.149	109.896	107.803	110.41	109.944	110.455	108.149	109.919	109.851	110.607	108.93	109.239		10	215.054
I13																																		0	0
I14																																		0	0
I15																																		0	0
I16																																		0	0
I17																																		0	0
I18																																		0	0
I19																																		0	0
I20																																		0	0
I21																																		0	0
I22																																		0	0
I23																																		0	0
I24																																		0	0
J01	156.461	144.944	145.803	176.598	155.823	145.281	146.416	178.567	151.346	144.5	149.337	177.809	148.267	144.542	153.868	175.278	147.115	145.124	159.407	170.646	145.421	145.27	170.118	156.688	144.767	145.784	178.39	150.553	144.728	150.632	178.025	147.084		8	172.043
J02	145.36	126.303	118.129	128.711	144.382	130.112	117.624	125.789	144.742	133.685	117.607	123.07	141.874	135.61	118.152	121.427	141.646	139.972	119.713	120.112	138.803	140.553	120.834	119.795	138.292	141.876	121.222	119.421	137.076	142.643	121.626	119.798		7	150.538
J03	120.826	111.854	108.764	110.986	115.674	120.461	110.77	109.228	111.191	118.309	121.27	110.017	109.73	115.115	120.393	110.183	109.576	111.789	118.548	119.124	109.784	109.831	112.466	119.388	116.728	109.548	110.337	114.705	121.157	111.604	109.514	111.115		6	129.032
J04	143.753	156.885	150.087	142.66	148.197	157.944	151.402	143.534	146.449	158.169	151.23	143.798	146.003	158.553	152.188	144.323	145.517	157.663	151.618	144.441	145.329	157.407	151.556	143.941	145.744	158.638	152.169	143.888	146.992	158.107	150.826	143.753		8	172.043
J05																																		0	0
J06	148.242	137.346	143.48	139.753	147.573	137.806	142.601	141.048	145.354	137.014	141.919	143.081	143.638	138.941	139.337	147.994	140.57	139.969	137.719	148.621	137.621	143.056	135.343	151.053	135.834	144.216	133.511	151.66	135.598	143.393	134.455	149.986		12	258.065
J07	126.36	105.292	126.008	132.913	133.699	106.556	117.817	132.896	134.492	110.843	113.747	133.927	133.784	115.379	110.264	132.461	133.801	120.725	106.997	130.59	133.435	126.781	105.882	126.228	133.32	131.329	105.694	121.688	132.694	134.154	107.258	117.396		7	150.538
J08	132	107.045	106.986	110.287	131.433	111.61	107.368	107.919	121.919	125.022	107.64	107.435	109.986	132.174	113.93	107.61	108.14	119.978	128.09	107.674	107.643	109.601	131.596	115.022	107.823	107.933	120.525	126.129	107.694	107.801	110.329	132		6	129.032
J09	145.722	126.629	134.202	158.379	156.011	128.379	129.955	151.938	157.989	130.542	127.781	148.031	161.466	133.815	126.624	145.354	161.284	137.635	125.876	142.225	162.579	142.107	126.163	138.497	160.385	145.669	126.472	135.736	157.32	150.084	127.528	132.756		7	150.538
J10	114.728	112.267	114.997	115.312	113.494	113.09	116.115	116.197	113.228	114.098	117.104	117.118	112.798	113.36	116.039	115.904	112.711	114.197	116.933	116.14	112.357	114.362	116.194	115.876	111.947	114.736	116.348	115.25	111.871	115.23	116.806	114.728		8	172.043
J11	115.18	115.831	119.581	119.452	112.362	115.261	119.851	120.261	112.478	115.801	119.542	119.86	112.284	116.197	121.256	119.958	112.171	116.382	120.34	118.076	111.781	118.073	121.256	117.688	111.969	118.315	120.862	116.879	112.388	118.716	120.556	115.18		8	172.043
J12																																		0	0
J13																																		0	0
J14																																		0	0
J15																																		0	0
J16																																		0	0
J17																																		0	0
J18																																		0	0
J19																																		0	0
J20																																		0	0
J21																																		0	0
J22																																		0	0
J23																																		0	0
J24																																		0	0
K01	175.66	176.854	200.565	194.522	172.267	181.003	198.994	188.25	171.124	189.517	199.393	182.719	171.669	196.846	196.41	177.301	176.188	199.924	191.399	170.683	184.947	199.419	186.27	170.562	193.185	197.77	180.093	173.301	197.638	194.042	172.635	180.702		8	172.043
K02	157.68	136.579	123.427	124.076	164.941	129.053	123.666	131.699	159.57	124.758	123.719	142.331	151.621	124.048	123.447	152.154	141.031	123.419	123.677	163.466	128.994	123.354	128.258	162.978	125.174	123.522	141.284	151.067	123.716	123.612	157.758	136.565		8	172.043
K03	106.994	115.697	119.329	113.767	107.711	114.646	120.59	114.045	107.612	114.722	120.317	113.972	107.803	114.86	119.556	113.691	107.972	115.264	120.497	113.539	107.719	115.11	121.32	114.197	107.452	116.115	119.177	113.053	107.261	117.396	118.357	111.938		8	172.043
K04	139.169	151.357	154.256	143.899	139.067	149.837	153.174	143.427	139.371	150.368	154.635	143.421	139.056	150.292	154.163	142.306	139.34	150.402	152.969	142.486	139.947	151.028	152.334	141.542	139.469	151.989	151.635	141.115	141.244	152.093	148.919	138.972		8	172.043
K05	119.183	129.739	130.632	121.163	118.447	122.441	131.233	129.815	119.61	118.461	125.57	130.528	126.059	118.865	119.435	129.787	131.219	120.77	118.52	122.843	131.326	129.649	119.329	119.121	126.927	131.146	123.424	118.632	120.542	131.022	129.826	119.632		7	150.538
K06	200.894	214.685	201.472	191.394	192.19	212.106	204.792	192.486	190.431	209.639	207.986	192.319	189.259	203.56	211.389	194.329	189.574	195.75	212.514	197.546	189.597	192.574	212.694	198.644	190.407	193.657	212.778	199.56	190.079	190.523	212.125	200.894		8	172.043
K07	142.767	136.587	116.708	118.742	142.966	139.242	118.199	117.593	141.404	139.278	119.492	116.719	138.997	141.621	121.781	116.404	135.379	141.955	125.149	115.486	132.531	143.146	126.716	115.376	132.166	142.18	125.952	115.562	132.896	141.879	125.798	115.421		7	150.538
K08	103.135	102.096	102.806	102.927	103.138	102.371	102.902	103.213	103.267	102.475	103.112	103.492	103.601	102.565	103.098	103.329	103.506	102.624	103.287	103.528	103.419	102.963	103.228	103.337	103.393	103.317	103.219	103.315	103.438	102.997	102.992	103.135		7	150.538
K09	178.57	179.567	172.916	165.301	177.736	179.354	171.694	166.553	178.346	180.093	170.247	166.961	179.157	179.84	168.323	170.138	178.795	178.601	166.208	171.792	178.447	176.39	164.183	174.868	179.624	172.185	165.837	178.295	178.683	168.07	168.77	178.57		8	172.043
K10	101.393	101.806	100.68	101.146	101.188	102.14	101.278	101.508	101.348	102.267	101.267	101.713	101.511	102.202	101.298	101.503	101.562	102.281	101.632	101.596	101.629	102.16	101.413	101.705	101.935	101.742	101.635	101.756	102.267	101.23	101.919	101.393		11	236.559
K11	111.84	110.73	111.551	104.677	111.101	111.91	110.674	113.421	106.087	107.806	112.452	110.913	112.511	108.343	106.051	112.829	111.258	111.907	110.022	105.143	112.39	111.36	111.236	111.846	104.708	111.317	111.449	110.843	113.143	105.236	109.312	111.84		11	236.559
K12																																		0	0
K13																																		0	0
K14																																		0	0
K15																																		0	0
K16																																		0	0
K17																																		0	0
K18																																		0	0
K19																																		0	0
K20																																		0	0
K21																																		0	0
K22																																		0	0
K23																																		0	0
K24																																		0	0
L01																																		0	0
L02	120.879	114.992	118.228	120.944	119.885	115.129	118.646	121.051	119.739	115.444	118.598	120.927	120.062	115.66	117.711	121.037	120.275	116.084	117.424	121.281	120.284	116.466	117.126	120.649	120.205	116.272	116.522	120.604	120.329	116.365	117.008	120.879		7	150.538
L03	177.228	183.098	172.118	157.969	159.138	172.216	181.348	160.846	157.115	163.289	183.834	167.744	157.666	159.907	179.772	174.093	157.787	158.037	171.146	182.407	159.913	157.357	164.452	184.169	164.767	156.548	159.287	179.649	170.388	157.18	158.211	177.228		7	150.538
L04	120.368	136.396	123.289	115.537	117.545	131.61	130.542	116.919	116.677	120.287	137.087	124.596	115.716	117.728	131.514	130.851	116.817	116.697	120.121	136.433	124.326	115.888	117.913	132.132	129.551	116.362	116.787	122.904	135.129	122.124	115.969	118.23		7	150.538
L05																																		0	0
L06	233.868	288.514	253.157	237.826	240.483	281.809	259.809	235.542	240.421	271.98	269.764	233.455	238.435	264.764	276.848	232.789	238.848	258.149	278.896	232.542	235.93	254.489	281.494	230.716	237.008	251.135	284.565	233.02	239.197	248.25	286.618	233.868		8	172.043
L07	128.188	130.348	137.949	135.893	124.601	131.059	137.028	136.404	123.952	131.666	138.169	137.525	123.062	132.657	136.753	134.778	121.492	134.952	136.837	134.093	120.708	135.904	137.638	132.601	121.795	138.225	137.475	130.719	124.739	138.18	137.295	128.188		8	172.043
L08	127.326	125.112	122.508	112.719	119.784	127.081	124.565	119.854	112.076	126.34	128.435	126.031	117.329	113.907	127.104	125.34	122.944	112.941	119.565	126.475	124.576	118.135	112.89	126.413	124.593	123.478	113.256	117.545	127.497	124.581	120.154	112.197		6	129.032
L09	128.907	113.143	136.601	143.079	131.576	112.753	133.879	143.697	133.407	115.239	127.303	145.809	134.829	119.138	121.149	145.955	137.469	121.435	118.121	145.053	137.871	122.309	116.921	143.612	138.514	124.697	115.261	142.247	139.407	126.208	114.553	140.287		7	150.538
L10																																		0	0
L11	115.969	114.503	117.666	117.654	107.281	114.601	116.124	118.742	107.848	114.719	114.705	119.489	109.772	113.75	115.23	120.073	112.781	111.242	115.253	119.674	114.489	109.43	114.534	118.604	116.882	107.938	114.882	117.354	118.326	107.48	113.876	115.969		8	172.043
L12	118.635	109.598	105.587	117.612	119.051	117.576	104.82	111.006	118.801	118.921	111.542	104.933	116.699	119.138	117.323	105.303	110.756	118.278	118.489	112.242	104.742	116.581	118.166	118.171	106.758	108.744	118.225	118.997	113.907	104.685	115.758	118.635		6	129.032
L13																																		0	0
L14																																		0	0
L15																																		0	0
L16																																		0	0
L17																																		0	0
L18																																		0	0
L19																																		0	0
L20																																		0	0
L21																																		0	0
L22																																		0	0
L23																																		0	0
L24																																		0	0
M01	165.475	154.213	166.298	165.579	146.61	151.846	165.93	167.567	148.087	151.596	165.772	167.191	148.272	151.264	164.91	167.5	148.346	151.649	165.093	166.691	148.596	150.615	164.084	165.876	146.711	152.447	164.225	165.348	146.267	152.837	165.669	165.475		8	172.043
M02																																		0	0
M03	124.992	112.733	111.907	119.537	128.601	113.986	112.185	117.09	129.008	114.826	112.149	115.899	129.82	115.444	112.354	114.545	130.185	116.952	112.065	114.287	129.452	116.284	112.067	114.545	130.163	116.795	112.385	114.618	130.334	116.511	112.267	114.357		7	150.538
M04	146.747	143.61	126.051	113.565	146.638	144.525	144.612	113.07	125.213	148.447	143.087	135.753	109.567	138.93	146.896	143.938	119.093	119	147.812	145.598	144.087	110.747	132.076	148.435	144.862	133.961	110.989	143.011	145.27	144.211	118.756	120.202		7	150.538
M05																																		0	0
M06	125.803	142.475	142.216	132.854	114.152	139.475	142.298	138.997	116.893	129.59	141.525	141.674	130.449	115.427	138.854	139.275	137.868	117.674	129.817	141.031	139.539	123.205	122.346	140.702	141.772	134.396	114.306	139.354	142.671	140.025	118.16	127.52		7	150.538
M07																																		0	0
M08	151.663	156.261	152.121	144.25	151.157	155.89	150.654	144.258	151.654	155.705	150.298	144.64	152.006	155.663	148.913	144.963	153.584	154.893	146.733	145.542	154.365	154.337	145.02	147.166	154.711	152.775	144.317	149.084	154.896	150.452	143.654	151.663		8	172.043
M09	129.806	123.27	124.272	139.874	127.542	123.379	124.194	140.831	125.978	123.902	125.857	140.826	124.711	123.416	128.32	139.64	124.264	123.725	131.607	135.753	123.798	124.32	137.225	130.048	123.517	124.264	140.424	125.86	123.506	126.39	140.348	124.354		8	172.043
M10	104.809	105.284	103.792	100.096	105.079	105.469	104.846	100.022	104.697	105.399	105.037	100.303	104.194	105.621	105.584	100.997	103.25	105.64	105.624	101.275	103.261	105.261	105.638	101.893	102.865	105.315	105.947	102.104	102.374	105.112	105.677	102.657		8	172.043
M11	184.413	173.904	211.916	184.795	164.73	204.34	194.267	163.539	211.478	192.385	157.146	200.93	199.261	158.801	210.194	197.865	153.947	199.643	202.545	154.461	209.287	200.399	152.354	199.087	203.52	155.087	208.065	199.584	151.562	198.944	203.916	154.258		10	215.054
M12	177.573	126.264	115.688	146.244	192.149	146.264	116.463	121.222	192.197	170.051	121.256	116.59	162.868	187.556	136.104	115.854	130.334	197.312	158.149	117.935	118.081	180.112	175.317	124.376	116.385	160.719	186.16	134.764	115.851	135.09	196.846	153.874		7	150.538
M13																																		0	0
M14																																		0	0
M15																																		0	0
M16																																		0	0
M17																																		0	0
M18																																		0	0
M19																																		0	0
M20																																		0	0
M21																																		0	0
M22																																		0	0
M23																																		0	0
M24																																		0	0
N01	125.919	125.879	130.407	122.674	116.463	127.559	131.166	118.143	119.789	127.949	130.972	114.972	122.41	128.691	129.357	112.41	124.781	131.216	124.57	115.449	126.975	130.61	119.267	119.301	127.831	131.098	114.742	122.899	129.427	128.07	113.115	125.919		8	172.043
N02	141.652	116.778	140.699	146.41	136.677	119.287	143.795	147.067	131.935	122.809	144.691	148.638	125.343	127.82	146.228	146.36	121.435	133.132	147.483	142.958	117.351	139.463	146.739	134.539	121.253	144.416	147.702	128.287	126.396	146.16	146.208	120.497		8	172.043
N03	122.295	115.846	109.86	117.916	121.621	115.685	109.427	117.177	120.809	115.573	109.654	118.404	122.056	117.09	109.949	117.607	121.014	116.236	109.683	117.32	120.028	113.486	110.551	117.455	120.301	113.163	111.91	119.475	120.994	111.348	114.346	120.89		7	150.538
N04	145.989	200.553	158.506	143.831	142.537	191.371	166.149	143.865	143.368	180.36	173.419	143.753	142.935	170.888	183.837	146.042	143.166	159.169	192.82	150.511	143.876	150.202	196.278	152.517	143.539	144.208	197.115	158.542	143.857	142.545	193.764	163.112		8	172.043
N05																																		0	0
N06	143.61	142.57	130.843	129.722	144.919	143.41	130.767	129.41	145.107	142.079	130.565	129.919	145.919	141.098	130.525	130.163	147.593	139.587	130.169	130.553	149.618	138.438	129.989	131.037	149.736	136.719	129.992	132.365	150.112	135.654	129.702	134.607		7	150.538
N07	112.562	115.899	123.447	122.284	114.455	113.893	120.213	124.23	119.306	112.772	117.514	124.826	122.433	113.177	114.84	122.23	123.694	117.506	113.346	118.854	124.702	120.39	112.784	116.362	124.053	122.402	113.43	114.683	122.211	123.93	116.654	113.972		7	150.538
N08																																		0	0
N09	131.966	147.537	157.287	149.326	135.772	134.969	157.728	153.843	142.722	132.152	145.975	157.073	149.553	136.107	134.955	157.854	152.893	141.281	132.287	147.992	155.652	147.947	134.399	136.104	158.028	152.107	139.244	131.82	151.952	155.857	146.124	133.635		7	150.538
N10	135.848	126.492	131.042	142.382	132.688	126.112	136.846	139.66	129.003	127.935	140.626	136.309	126.551	130.39	141.34	132.952	126.281	134.691	140.205	129.652	127.16	139.368	137.663	127.031	130.365	141.312	132.565	126.045	135.317	139.961	128.854	127.579		8	172.043
N11	137.247	165.39	113.899	154.16	185.921	140.725	120.348	168.764	187.017	122.306	131.882	178.014	175.837	113.492	146.463	183.463	155.36	116.404	162.197	187.559	133.854	124.624	172.728	183.975	116.022	138.719	181.382	162.368	114.671	158.154	186.478	137.247		9	193.548
N12	118.817	122.329	117.671	119.298	122.514	121.421	117.354	120.719	122.699	119.728	118.236	122.188	122.756	118.272	119.079	122.461	121.921	117.61	120.424	122.691	120.138	117.629	121.607	122.343	118.084	119.261	122.626	121.511	117.256	120.862	122.713	118.817		9	193.548
N13																																		0	0
N14																																		0	0
N15																																		0	0
N16																																		0	0
N17																																		0	0
N18																																		0	0
N19																																		0	0
N20																																		0	0
N21																																		0	0
N22																																		0	0
N23																																		0	0
N24																																		0	0
O01	123.219	123.034	127.579	140.017	143.86	126.404	124.89	138.702	142.789	133.228	121.851	136.584	143.963	138.739	121.205	132.228	142.309	140.86	121.919	130.382	142.076	142.278	123.272	127.674	140.368	143.517	125.5	125.933	140.362	143.89	130.528	123.219		7	150.538
O02	116.632	115.938	127.77	122.278	115.61	119.548	128.385	117.764	115.244	125.48	127.281	116.933	117.565	128.362	120.652	117.638	122.736	128.435	116.671	115.632	129.02	123.096	115.728	120.32	130.081	117.57	115.11	124.444	123.938	115.753	117.413	127.472		8	172.043
O03	139.309	146.531	146.803	135.205	138.725	148.242	146.697	134.753	139.202	149.295	144.419	136.104	139.34	151.612	142.062	136.646	139.492	153.624	138.812	137.548	139.846	154.435	135.596	138.18	141.753	152.23	135.545	140.177	146.646	147.107	134.888	139.309		8	172.043
O04	144.57	112.893	122.899	143.253	115.621	113.264	119.357	145.205	117.449	112.874	118.553	144.506	117.685	113.317	117.567	144.646	118.767	113.256	117.171	146.292	118.882	113.23	116.84	145.624	119.211	113.317	116.084	145.093	119.643	113.129	119.169	144.57		7	150.538
O05	161.138	163.098	161.385	167.32	154.871	165.978	160.27	168.438	154.329	166.581	160.185	164.997	153.699	167.298	159.705	163.89	158.404	165.73	159.966	162.534	160.963	165.598	164.211	162.039	157.758	164.455	160.416	161.157	162.132	164.778	162.25	161.138		13	279.57
O06																																		0	0
O07	232.34	244.093	235.306	232.278	235.736	246.157	231.576	231.323	241.596	242.958	231.556	231.228	245.43	231.362	229.89	238.452	239.722	230.028	231.388	243.713	231.475	229.478	237.191	239.646	230.303	230.753	243.079	230.098	229.003	239.365	238.48	230.008		9	193.548
O08																																		0	0
O09	105.351	116.371	113.562	112.992	103.278	107.475	115.663	113.542	113.317	104.284	107.205	116.346	113.534	113.152	103.803	107.393	116.096	113.559	113.461	103.483	108.506	115.138	113.334	113.236	104.427	107.871	115.663	113.551	113.438	103.475	108.497	115.101		6	129.032
O10	176.284	224.941	202.16	166.857	164.938	229.944	194.612	168.051	170.199	232.247	186.348	164.438	175.77	232.593	177.112	165.213	188.874	226.242	171.14	165.034	203.385	215.374	169.272	163.081	221.334	200.674	166.674	165.64	230.463	187.309	165.556	176.284		8	172.043
O11	137.028	134.065	120.376	122.989	136.006	133.399	114.93	128.874	134.949	130.539	113.41	135.261	134.261	122.691	119.497	134.228	133.466	116.306	127.18	134.534	130.225	113.284	134.003	132.52	123.635	119.011	135.424	132.36	115.699	128.694	134.073	127.598		8	172.043
O12																																		0	0
O13																																		0	0
O14																																		0	0
O15																																		0	0
O16																																		0	0
O17																																		0	0
O18																																		0	0
O19																																		0	0
O20																																		0	0
O21																																		0	0
O22																																		0	0
O23																																		0	0
O24																																		0	0
P01																																		0	0
P02																																		0	0
P03	146.34	139.969	123.736	124.888	145.149	138.101	122.904	125.584	145.702	137.517	122.798	126.787	147.646	136.096	123.185	129.393	147.556	132.68	123.034	133.197	147.781	128.913	123.202	137.551	143.548	125.986	123.16	142.098	141.017	123.843	126.045	146.34		7	150.538
P04	107.798	103.295	103.388	106.034	108.764	104.222	103.584	105.803	108.952	104.503	103.548	105.16	108.924	105.124	103.801	104.685	109.076	106.084	103.621	104.843	108.753	106.242	103.772	104.413	108.635	106.86	103.907	104.253	108.416	106.921	103.784	104.337		7	150.538
P05	148.037	111.228	158.107	165.461	145.539	111.643	159	164.096	141.871	112.542	164.135	163.823	135.986	115.382	166.93	161.52	129.337	120.907	168.115	160.626	122.02	129.879	168.486	159.64	114.851	138.978	167.053	156.098	112.104	145.955	164.84	145.284		8	172.043
P06	104.174	103.284	104.385	104.632	103.806	103.677	104.978	104.888	103.607	104.129	104.913	105.07	103.744	104.466	104.831	104.885	103.559	104.626	104.829	104.334	103.806	104.98	104.952	103.874	103.997	104.963	106.503	104.607	104.531	104.652	104.775	103.525		8	172.043
P07																																		0	0
P08	173.584	181.685	161.584	151.486	165.371	179	154.256	151.938	173.854	172.407	151.893	154.438	178.831	163.817	151.199	161.23	178.882	155.57	151.466	168.978	174.138	152.388	152.801	177.697	166.958	151	159.75	178.61	156.663	151.034	170.506	173.584		8	172.043
P09	103.663	110.118	113.348	108.475	104.27	111.011	113.933	107.674	104.469	111.121	114.006	107.067	105.146	111.699	113.89	105.952	105.806	112.537	113.528	104.663	107.081	113.23	112.41	104.239	108.368	113.399	110.41	104.065	110.438	113.492	108.065	105.306		8	172.043
P10	137.958	144.337	137.067	130.045	139.525	146.138	133.39	131.303	141.607	145.073	131.635	132.334	142.258	143.969	129.657	133.927	143.368	142.632	129.351	135.803	146.132	138.34	130.188	139.857	146.983	135.191	131.225	140.986	146.073	130.455	133.171	142.419		8	172.043
P11	132.992	134.556	129.904	128.632	134.837	135.177	125.975	133.438	136.64	129.966	129.303	134.494	134.41	126.129	133.329	135.256	127.699	130.253	135.587	133.638	126.851	133.157	136.64	126.725	131.478	136.199	132.149	127.823	134.497	136.138	126.163	132.992		9	193.548
P12	118.376	111.593	111.677	134.079	134.817	128.166	132.146	127.081	111.34	110.994	127.829	124.478	111.306	114.32	135.447	117.882	111.309	125.61	136.427	114.868	111.43	121.489	130.197	123.812	131.784	125.643	111.236	111.287	129.874	120.792	111.39	118.376		8	172.043
P13																																		0	0
P14																																		0	0
P15																																		0	0
P16																																		0	0
P17																																		0	0
P18																																		0	0
P19																																		0	0
P20																																		0	0
P21																																		0	0
P22																																		0	0
P23																																		0	0
P24																																		0	0

## Sheet: HEART RATE
Column	Row	# Peaks	Heart Rate	Treatment (µM)
1	A	7	150.538	0
1	B	0		0
1	C	0		0
1	D	7	150.538	0
1	E	7	150.538	0
1	F	0		0
1	G	0		0
1	H	0		0
1	I	7	150.538	0
1	J	8	172.043	0
1	K	8	172.043	0
1	L	0		0
1	M	8	172.043	0
1	N	8	172.043	0
1	O	7	150.538	0
1	P	0		0
2	A	7	150.538	0
2	B	7	150.538	0
2	C	6	129.032	0
2	D	8	172.043	0
2	E	0		0
2	F	7	150.538	0
2	G	9	193.548	0
2	H	0		0
2	I	7	150.538	0
2	J	7	150.538	0
2	K	8	172.043	0
2	L	7	150.538	0
2	M	0		0
2	N	8	172.043	0
2	O	8	172.043	0
2	P	0		0
3	A	8	172.043	0.05
3	B	7	150.538	0.05
3	C	7	150.538	0.05
3	D	8	172.043	0.05
3	E	8	172.043	0.05
3	F	7	150.538	0.05
3	G	7	150.538	0.05
3	H	7	150.538	0.05
3	I	7	150.538	0.05
3	J	6	129.032	0.05
3	K	8	172.043	0.05
3	L	7	150.538	0.05
3	M	7	150.538	0.05
3	N	7	150.538	0.05
3	O	8	172.043	0.05
3	P	7	150.538	0.05
4	A	8	172.043	0.05
4	B	7	150.538	0.05
4	C	6	129.032	0.05
4	D	7	150.538	0.05
4	E	7	150.538	0.05
4	F	7	150.538	0.05
4	G	7	150.538	0.05
4	H	0		0.05
4	I	7	150.538	0.05
4	J	8	172.043	0.05
4	K	8	172.043	0.05
4	L	7	150.538	0.05
4	M	7	150.538	0.05
4	N	8	172.043	0.05
4	O	7	150.538	0.05
4	P	7	150.538	0.05
5	A	7	150.538	0.098
5	B	8	172.043	0.098
5	C	7	150.538	0.098
5	D	7	150.538	0.098
5	E	7	150.538	0.098
5	F	7	150.538	0.098
5	G	7	150.538	0.098
5	H	7	150.538	0.098
5	I	8	172.043	0.098
5	J	0		0.098
5	K	7	150.538	0.098
5	L	0		0.098
5	M	0		0.098
5	N	0		0.098
5	O	13	279.57	0.098
5	P	8	172.043	0.098
6	A	7	150.538	0.098
6	B	8	172.043	0.098
6	C	7	150.538	0.098
6	D	8	172.043	0.098
6	E	7	150.538	0.098
6	F	0		0.098
6	G	7	150.538	0.098
6	H	7	150.538	0.098
6	I	7	150.538	0.098
6	J	12	258.065	0.098
6	K	8	172.043	0.098
6	L	8	172.043	0.098
6	M	7	150.538	0.098
6	N	7	150.538	0.098
6	O	0		0.098
6	P	8	172.043	0.098
7	A	0		0.195
7	B	8	172.043	0.195
7	C	11	236.559	0.195
7	D	7	150.538	0.195
7	E	7	150.538	0.195
7	F	7	150.538	0.195
7	G	7	150.538	0.195
7	H	7	150.538	0.195
7	I	8	172.043	0.195
7	J	7	150.538	0.195
7	K	7	150.538	0.195
7	L	8	172.043	0.195
7	M	0		0.195
7	N	7	150.538	0.195
7	O	9	193.548	0.195
7	P	0		0.195
8	A	8	172.043	0.195
8	B	7	150.538	0.195
8	C	7	150.538	0.195
8	D	8	172.043	0.195
8	E	7	150.538	0.195
8	F	8	172.043	0.195
8	G	6	129.032	0.195
8	H	8	172.043	0.195
8	I	7	150.538	0.195
8	J	6	129.032	0.195
8	K	7	150.538	0.195
8	L	6	129.032	0.195
8	M	8	172.043	0.195
8	N	0		0.195
8	O	0		0.195
8	P	8	172.043	0.195
9	A	8	172.043	0.39
9	B	8	172.043	0.39
9	C	8	172.043	0.39
9	D	7	150.538	0.39
9	E	0		0.39
9	F	8	172.043	0.39
9	G	7	150.538	0.39
9	H	0		0.39
9	I	7	150.538	0.39
9	J	7	150.538	0.39
9	K	8	172.043	0.39
9	L	7	150.538	0.39
9	M	8	172.043	0.39
9	N	7	150.538	0.39
9	O	6	129.032	0.39
9	P	8	172.043	0.39
10	A	0		0.39
10	B	7	150.538	0.39
10	C	11	236.559	0.39
10	D	7	150.538	0.39
10	E	6	129.032	0.39
10	F	0		0.39
10	G	10	215.054	0.39
10	H	7	150.538	0.39
10	I	6	129.032	0.39
10	J	8	172.043	0.39
10	K	11	236.559	0.39
10	L	0		0.39
10	M	8	172.043	0.39
10	N	8	172.043	0.39
10	O	8	172.043	0.39
10	P	8	172.043	0.39
11	A	8	172.043	0.78
11	B	9	193.548	0.78
11	C	7	150.538	0.78
11	D	6	129.032	0.78
11	E	6	129.032	0.78
11	F	0		0.78
11	G	6	129.032	0.78
11	H	6	129.032	0.78
11	I	7	150.538	0.78
11	J	8	172.043	0.78
11	K	11	236.559	0.78
11	L	8	172.043	0.78
11	M	10	215.054	0.78
11	N	9	193.548	0.78
11	O	8	172.043	0.78
11	P	9	193.548	0.78
12	A	8	172.043	0.78
12	B	9	193.548	0.78
12	C	6	129.032	0.78
12	D	7	150.538	0.78
12	E	7	150.538	0.78
12	F	12	258.065	0.78
12	G	7	150.538	0.78
12	H	12	258.065	0.78
12	I	10	215.054	0.78
12	J	0		0.78
12	K	0		0.78
12	L	6	129.032	0.78
12	M	7	150.538	0.78
12	N	9	193.548	0.78
12	O	0		0.78
12	P	8	172.043	0.78
13	A	0		1.56
13	B	0		1.56
13	C	0		1.56
13	D	0		1.56
13	E	0		1.56
13	F	0		1.56
13	G	0		1.56
13	H	0		1.56
13	I	0		1.56
13	J	0		1.56
13	K	0		1.56
13	L	0		1.56
13	M	0		1.56
13	N	0		1.56
13	O	0		1.56
13	P	0		1.56
14	A	0		1.56
14	B	0		1.56
14	C	0		1.56
14	D	0		1.56
14	E	0		1.56
14	F	0		1.56
14	G	0		1.56
14	H	0		1.56
14	I	0		1.56
14	J	0		1.56
14	K	0		1.56
14	L	0		1.56
14	M	0		1.56
14	N	0		1.56
14	O	0		1.56
14	P	0		1.56
15	A	0		3.125
15	B	0		3.125
15	C	0		3.125
15	D	0		3.125
15	E	0		3.125
15	F	0		3.125
15	G	0		3.125
15	H	0		3.125
15	I	0		3.125
15	J	0		3.125
15	K	0		3.125
15	L	0		3.125
15	M	0		3.125
15	N	0		3.125
15	O	0		3.125
15	P	0		3.125
16	A	0		3.125
16	B	0		3.125
16	C	0		3.125
16	D	0		3.125
16	E	0		3.125
16	F	0		3.125
16	G	0		3.125
16	H	0		3.125
16	I	0		3.125
16	J	0		3.125
16	K	0		3.125
16	L	0		3.125
16	M	0		3.125
16	N	0		3.125
16	O	0		3.125
16	P	0		3.125
17	A	0		6.25
17	B	0		6.25
17	C	0		6.25
17	D	0		6.25
17	E	0		6.25
17	F	0		6.25
17	G	0		6.25
17	H	0		6.25
17	I	0		6.25
17	J	0		6.25
17	K	0		6.25
17	L	0		6.25
17	M	0		6.25
17	N	0		6.25
17	O	0		6.25
17	P	0		6.25
18	A	0		6.25
18	B	0		6.25
18	C	0		6.25
18	D	0		6.25
18	E	0		6.25
18	F	0		6.25
18	G	0		6.25
18	H	0		6.25
18	I	0		6.25
18	J	0		6.25
18	K	0		6.25
18	L	0		6.25
18	M	0		6.25
18	N	0		6.25
18	O	0		6.25
18	P	0		6.25
19	A	0		12.5
19	B	0		12.5
19	C	0		12.5
19	D	0		12.5
19	E	0		12.5
19	F	0		12.5
19	G	0		12.5
19	H	0		12.5
19	I	0		12.5
19	J	0		12.5
19	K	0		12.5
19	L	0		12.5
19	M	0		12.5
19	N	0		12.5
19	O	0		12.5
19	P	0		12.5
20	A	0		12.5
20	B	0		12.5
20	C	0		12.5
20	D	0		12.5
20	E	0		12.5
20	F	0		12.5
20	G	0		12.5
20	H	0		12.5
20	I	0		12.5
20	J	0		12.5
20	K	0		12.5
20	L	0		12.5
20	M	0		12.5
20	N	0		12.5
20	O	0		12.5
20	P	0		12.5
21	A	0		25
21	B	0		25
21	C	0		25
21	D	0		25
21	E	0		25
21	F	0		25
21	G	0		25
21	H	0		25
21	I	0		25
21	J	0		25
21	K	0		25
21	L	0		25
21	M	0		25
21	N	0		25
21	O	0		25
21	P	0		25
22	A	0		25
22	B	0		25
22	C	0		25
22	D	0		25
22	E	0		25
22	F	0		25
22	G	0		25
22	H	0		25
22	I	0		25
22	J	0		25
22	K	0		25
22	L	0		25
22	M	0		25
22	N	0		25
22	O	0		25
22	P	0		25
23	A	0		50
23	B	0		50
23	C	0		50
23	D	0		50
23	E	0		50
23	F	0		50
23	G	0		50
23	H	0		50
23	I	0		50
23	J	0		50
23	K	0		50
23	L	0		50
23	M	0		50
23	N	0		50
23	O	0		50
23	P	0		50
24	A	0		50
24	B	0		50
24	C	0		50
24	D	0		50
24	E	0		50
24	F	0		50
24	G	0		50
24	H	0		50
24	I	0		50
24	J	0		50
24	K	0		50
24	L	0		50
24	M	0		50
24	N	0		50
24	O	0		50
24	P	0		50

## Sheet: Unsuccessful wells
	1	2	3	4	5	6	7	8	9	10	11	12	13	14	15	16	17	18	19	20	21	22	23	24
A							W.O			W.O			N.A	N.A	N.A	N.A	N.A	N.A	N.A	N.A	N.A	N.A	N.A	N.A
B	W.O												N.A	N.A	N.A	N.A	N.A	N.A	N.A	N.A	N.A	N.A	N.A	N.A
C	Malf.												N.A	N.A	N.A	N.A	N.A	N.A	N.A	N.A	N.A	N.A	N.A	N.A
D													N.A	N.A	N.A	N.A	N.A	N.A	N.A	N.A	N.A	N.A	N.A	N.A
E		W.O							W.O				N.A	N.A	N.A	N.A	N.A	N.A	N.A	N.A	N.A	N.A	N.A	N.A
F	W.O					U.H				Malf.	W.O		N.A	N.A	N.A	N.A	N.A	N.A	N.A	N.A	N.A	N.A	N.A	N.A
G	Malf.												N.A	N.A	N.A	N.A	N.A	N.A	N.A	N.A	N.A	N.A	N.A	N.A
H	W.O	W.O		Malf.					W.O				N.A	N.A	N.A	N.A	N.A	N.A	N.A	N.A	N.A	N.A	N.A	N.A
I													N.A	N.A	N.A	N.A	N.A	N.A	N.A	N.A	N.A	N.A	N.A	N.A
J					W.O							W.O	N.A	N.A	N.A	N.A	N.A	N.A	N.A	N.A	N.A	N.A	N.A	N.A
K												W.O	N.A	N.A	N.A	N.A	N.A	N.A	N.A	N.A	N.A	N.A	N.A	N.A
L	W.O				Dead					W.O			N.A	N.A	N.A	N.A	N.A	N.A	N.A	N.A	N.A	N.A	N.A	N.A
M		W.O			Malf.		W.O						N.A	N.A	N.A	N.A	N.A	N.A	N.A	N.A	N.A	N.A	N.A	N.A
N					W.O			W.O					N.A	N.A	N.A	N.A	N.A	N.A	N.A	N.A	N.A	N.A	N.A	N.A
O						W.O		W.O				W.O	N.A	N.A	N.A	N.A	N.A	N.A	N.A	N.A	N.A	N.A	N.A	N.A
P	W.O	W.O					W.O						N.A	N.A	N.A	N.A	N.A	N.A	N.A	N.A	N.A	N.A	N.A	N.A
