# Supplementary material for: High-Content Screening in Zebrafish Embryos Identifies Butafenacil as a Potent Inducer of Anemia
Source: PLoS One. 2014 Aug 4;9(8):e104190. doi: 10.1371/journal.pone.0104190 (PMC4121296; doi:10.1371/journal.pone.0104190)
Supplement: Dataset S1 — Microsoft Excel spreadsheets containing raw data for all chemical screening assays. (ZIP) [file pone.0104190.s036.zip › Dataset S1/20- Tebufenpyrad/Tebufenpyrad_ISV.xlsx]

## Sheet: Description
ToxCast Screen - ISV
Chemical	Tebufenpyrad
Data was collected using the Intersegmental Vessel Journal in MetaXpress
Imaged 74 hpf fli1 larvae using ImageXpress
Incubated larvae in 100 mg/l MS-222 for 30 min
Centrifuged plate for 2 min at 200 rpm
Imaging parameters:
*1 frame
*FITC
*2X magnification; 1 site/well
Had the doors off of the imager and the fan on to stablize temperature
Test Initation Date: 10/11/13
Imaging Date: 10/14/13
Start Imaging Temperature: 27°C
End Imaging Temperature: 27°C
Total Imaging Duration: 0:10
W.O. = Wrong Orientation
U.H. = Unhatched
N.A. = Not Analyzed (Did not meet analysis criteria)
Malf. = Malformed

## Sheet: ISV
Time point	1
Measurement	Thresholded Area (Show Region Statistics)
	1	2	3	4	5	6	7	8	9	10	11	12	13	14	15	16	17	18	19	20	21	22	23	24
A	280676		158942	338887				145456	139937		291506
B		314905	275802	108738		125598	269815	231357		222641	210187
C		261952	282123		274230	206084	222318	233961	176488	273459	170740	248019
D	285070		179613	226119	302294	239470	252070	196139	121182	232732	268586	258443
E			200263	99980.3	83985.1	265181	225786	104823		280645	317623
F	273095	254663			191484		247165	274896	273678			116007
G		251466	262994	111571	264087	242760	179123	217257		286226	191047	61752.2
H					225651		291818			235637	227629	256621
I	188714	202022	162545	265576		172125	178353	275073	349072	207625	207864	255725
J		243250		254788		304835	234388	230358	237939	263139	206615
K		289944	207677	304471	251237	240323	232409				235648
L		184507		205438		227359	320049	226640	265316		161149	240459
M			253559	270731		278000			265056	134314	302263	246655
N	186433	287632	256506	324038		212561	268638		201137	262879	244208
O	284216	284279	242469	291766					157192	223641	293682
P				140989	242458	119589		305908	153433	305075		210468

## Sheet: Normalized ISV
Row	Treatment (µM)	ISV Area	Body Length (µm)	Normalized ISV
A	0	280676	3023.43	92.8337
B	0
C	0
D	0	285070	2705.47	105.368
E	0
F	0	273095	2859.67	95.4988
G	0
H	0
I	0	188714	2862.27	65.9316
J	0
K	0
L	0
M	0
N	0	186433	3035.96	61.4083
O	0	284216	2927.58	97.0824
P	0
A	0
B	0	314905	3088.48	101.961
C	0	261952	2973.38	88.0991
D	0
E	0
F	0	254663	3090.25	82.4084
G	0	251466	2985.97	84.2158
H	0
I	0	202022	2960.02	68.2505
J	0	243250	3069.99	79.2345
K	0	289944	2951.4	98.2394
L	0	184507	3002.92	61.4424
M	0
N	0	287632	2968.01	96.9109
O	0	284279	2994.59	94.9309
P	0
A	0.05	158942	3029.63	52.4624
B	0.05	275802	2925.44	94.2773
C	0.05	282123	2880.21	97.9525
D	0.05	179613	3026.99	59.3371
E	0.05	200263	3045.76	65.7513
F	0.05
G	0.05	262994	2934.57	89.6193
H	0.05
I	0.05	162545	2929.07	55.4936
J	0.05
K	0.05	207677	3004.28	69.1271
L	0.05
M	0.05	253559	3001.69	84.4722
N	0.05	256506	3072.45	83.4859
O	0.05	242469	2888.57	83.9407
P	0.05
A	0.05	338887	3115.6	108.771
B	0.05	108738	2934.45	37.0557
C	0.05
D	0.05	226119	2983.02	75.8021
E	0.05	99980.3	2927.32	34.1542
F	0.05
G	0.05	111571	2977.57	37.4703
H	0.05
I	0.05	265576	3072.49	86.4369
J	0.05	254788	3035.91	83.9246
K	0.05	304471	2888.03	105.425
L	0.05	205438	2912.7	70.5319
M	0.05	270731	2935.64	92.2223
N	0.05	324038	3055.3	106.058
O	0.05	291766	3041.3	95.9347
P	0.05	140989	2999.24	47.0081
A	0.098
B	0.098
C	0.098	274230	2935.46	93.4196
D	0.098	302294	2964.73	101.964
E	0.098	83985.1	2919.12	28.7707
F	0.098	191484	2976.35	64.3351
G	0.098	264087	2720.91	97.0582
H	0.098	225651	2699.63	83.5859
I	0.098
J	0.098
K	0.098	251237	2988.66	84.0635
L	0.098
M	0.098
N	0.098
O	0.098
P	0.098	242458	2864.27	84.6492
A	0.098
B	0.098	125598	3067.21	40.9484
C	0.098	206084	2976.13	69.2456
D	0.098	239470	2981.34	80.3227
E	0.098	265181	3071.58	86.3337
F	0.098
G	0.098	242760	3066.42	79.1673
H	0.098
I	0.098	172125	3001.66	57.3433
J	0.098	304835	2991.33	101.906
K	0.098	240323	2999.17	80.1298
L	0.098	227359	2895.74	78.5148
M	0.098	278000	2926.99	94.9778
N	0.098	212561	2966.4	71.6562
O	0.098
P	0.098	119589	3089.04	38.7139
A	0.195
B	0.195	269815	2891.24	93.3213
C	0.195	222318	2932.19	75.8199
D	0.195	252070	2903.32	86.8213
E	0.195	225786	3044.76	74.1557
F	0.195	247165	2855.17	86.5677
G	0.195	179123	2892.82	61.9199
H	0.195	291818	3066.19	95.173
I	0.195	178353	2966.4	60.1242
J	0.195	234388	3025.75	77.4643
K	0.195	232409	3026.45	76.7925
L	0.195	320049	3079.61	103.925
M	0.195
N	0.195	268638	2984.52	90.0104
O	0.195
P	0.195
A	0.195	145456	3101	46.9062
B	0.195	231357	3055.28	75.7238
C	0.195	233961	2899.18	80.699
D	0.195	196139	2890.91	67.8468
E	0.195	104823	2908.64	36.0383
F	0.195	274896	2789.88	98.5335
G	0.195	217257	2841.59	76.4562
H	0.195
I	0.195	275073	2983.54	92.1971
J	0.195	230358	2952.99	78.0084
K	0.195
L	0.195	226640	2843.06	79.717
M	0.195
N	0.195
O	0.195
P	0.195	305908	3098.97	98.7127
A	0.39	139937	2872.99	48.7078
B	0.39
C	0.39	176488	3087.69	57.1587
D	0.39	121182	2955.57	41.0012
E	0.39
F	0.39	273678	2888.66	94.7423
G	0.39
H	0.39
I	0.39	349072	3038.76	114.873
J	0.39	237939	2794.09	85.158
K	0.39
L	0.39	265316	2918.62	90.9044
M	0.39	265056	3053.31	86.8092
N	0.39	201137	3051.63	65.9114
O	0.39	157192	2879.64	54.5874
P	0.39	153433	3103.14	49.4445
A	0.39
B	0.39	222641	3053.48	72.914
C	0.39	273459	3150.78	86.7909
D	0.39	232732	2910.07	79.9747
E	0.39	280645	2948.57	95.18
F	0.39
G	0.39	286226	3100.53	92.3151
H	0.39	235637	2976.5	79.166
I	0.39	207625	2966.19	69.9972
J	0.39	263139	2947.78	89.2671
K	0.39
L	0.39
M	0.39	134314	3034.93	44.256
N	0.39	262879	3091.08	85.0444
O	0.39	223641	2971.53	75.2611
P	0.39	305075	3081.96	98.9872
A	0.78	291506	3098.91	94.0672
B	0.78	210187	2723.45	77.1766
C	0.78	170740	2916.08	58.5512
D	0.78	268586	3028.57	88.684
E	0.78	317623	2985.02	106.406
F	0.78
G	0.78	191047	2981.67	64.0738
H	0.78	227629	3017.67	75.4321
I	0.78	207864	2885.77	72.0308
J	0.78	206615	2868.25	72.0351
K	0.78	235648	3006.22	78.3866
L	0.78	161149	2987.34	53.9441
M	0.78	302263	2962.47	102.031
N	0.78	244208	2741.04	89.0932
O	0.78	293682	2888.96	101.657
P	0.78
A	0.78
B	0.78
C	0.78	248019	2977.72	83.2915
D	0.78	258443	3002.47	86.0767
E	0.78
F	0.78	116007	3036.52	38.2039
G	0.78	61752.2	2939.84	21.0053
H	0.78	256621	2918.51	87.9287
I	0.78	255725	3015.92	84.7917
J	0.78
K	0.78
L	0.78	240459	2941.97	81.7339
M	0.78	246655	2944.76	83.7606
N	0.78
O	0.78
P	0.78	210468	3024.29	69.5924
A	1.56
B	1.56
C	1.56
D	1.56
E	1.56
F	1.56
G	1.56
H	1.56
I	1.56
J	1.56
K	1.56
L	1.56
M	1.56
N	1.56
O	1.56
P	1.56
A	1.56
B	1.56
C	1.56
D	1.56
E	1.56
F	1.56
G	1.56
H	1.56
I	1.56
J	1.56
K	1.56
L	1.56
M	1.56
N	1.56
O	1.56
P	1.56
A	3.125
B	3.125
C	3.125
D	3.125
E	3.125
F	3.125
G	3.125
H	3.125
I	3.125
J	3.125
K	3.125
L	3.125
M	3.125
N	3.125
O	3.125
P	3.125
A	3.125
B	3.125
C	3.125
D	3.125
E	3.125
F	3.125
G	3.125
H	3.125
I	3.125
J	3.125
K	3.125
L	3.125
M	3.125
N	3.125
O	3.125
P	3.125
A	6.25
B	6.25
C	6.25
D	6.25
E	6.25
F	6.25
G	6.25
H	6.25
I	6.25
J	6.25
K	6.25
L	6.25
M	6.25
N	6.25
O	6.25
P	6.25
A	6.25
B	6.25
C	6.25
D	6.25
E	6.25
F	6.25
G	6.25
H	6.25
I	6.25
J	6.25
K	6.25
L	6.25
M	6.25
N	6.25
O	6.25
P	6.25
A	12.5
B	12.5
C	12.5
D	12.5
E	12.5
F	12.5
G	12.5
H	12.5
I	12.5
J	12.5
K	12.5
L	12.5
M	12.5
N	12.5
O	12.5
P	12.5
A	12.5
B	12.5
C	12.5
D	12.5
E	12.5
F	12.5
G	12.5
H	12.5
I	12.5
J	12.5
K	12.5
L	12.5
M	12.5
N	12.5
O	12.5
P	12.5
A	25
B	25
C	25
D	25
E	25
F	25
G	25
H	25
I	25
J	25
K	25
L	25
M	25
N	25
O	25
P	25
A	25
B	25
C	25
D	25
E	25
F	25
G	25
H	25
I	25
J	25
K	25
L	25
M	25
N	25
O	25
P	25
A	50
B	50
C	50
D	50
E	50
F	50
G	50
H	50
I	50
J	50
K	50
L	50
M	50
N	50
O	50
P	50
A	50
B	50
C	50
D	50
E	50
F	50
G	50
H	50
I	50
J	50
K	50
L	50
M	50
N	50
O	50
P	50

## Sheet: Unsuccessful wells
	1	2	3	4	5	6	7	8	9	10	11	12	13	14	15	16	17	18	19	20	21	22	23	24
A		W.O			W.O	W.O	W.O			W.O		W.O	Malf.	U.H	U.H	Dead	U.H	Dead	Dead	Dead	Dead	Dead	Dead	Dead
B	W.O				W.O				W.O*			W.O	W.O		U.H	Dead	Dead	Dead	Dead	Dead	Dead	Dead	Dead	Dead
C	Malf.			W.O										U.H	U.H	Dead	U.H	Dead	Dead	Dead	Dead	Dead	Dead	Dead
D		W.O												U.H	U.H	Dead	Dead	Dead	Dead	Dead	Dead	Dead	Dead	Dead
E	W.O	W.O							W.O			W.O		U.H	U.H	Dead	Dead	Dead	Dead	Dead	Dead	Dead	Dead	Dead
F			W.O	W.O		U.H				Malf.	W.O			U.H	U.H	Dead	Dead	Dead	Dead	Dead	Dead	Dead	Dead	Dead
G	Malf.								W.O					U.H	U.H	Dead	Dead	Dead	Dead	Dead	Dead	Dead	Dead	Dead
H	W.O	W.O	W.O	Malf.		W.O		W.O	W.O						U.H	Dead	Dead	Dead	Dead	Dead	Dead	Dead	Dead	Dead
I					W.O*									U.H	U.H	Dead	Dead	Dead	Dead	Dead	Dead	Dead	Dead	Dead
J	W.O		Malf.		W.O							W.O		U.H	U.H	Dead	Dead	Dead	Dead	Dead	Dead	Dead	Dead	Dead
K	W.O							W.O*	W.O	W.O*		W.O		U.H	U.H	Dead	Dead	Dead	Dead	Dead	Dead	Dead	Dead	Dead
L	W.O		W.O		Dead					W.O				U.H	U.H	Dead	Dead	Dead	Dead	Dead	Dead	Dead	Dead	Dead
M	W.O	Malf.			Malf.		W.O	W.O								Dead	Dead	Dead	Dead	Dead	Dead	Dead	Dead	Dead
N					W.O			W.O				W.O			U.H	Dead	Dead	Dead	Dead	Dead	Dead	Dead	Dead	Dead
O					W.O	W.O	W.O	W.O				W.O			U.H	Dead	Dead	Dead	Dead	Dead	Dead	Dead	Dead	Dead
P	W.O	W.O	W.O				W.O				W.O			U.H	W.O	Dead	U.H	Dead	Dead	Dead	Dead	Dead	Dead	Dead
			* = or not enough expression to get a correct measurement
