# Supplementary material for: High-Content Screening in Zebrafish Embryos Identifies Butafenacil as a Potent Inducer of Anemia
Source: PLoS One. 2014 Aug 4;9(8):e104190. doi: 10.1371/journal.pone.0104190 (PMC4121296; doi:10.1371/journal.pone.0104190)
Supplement: Dataset S1 — Microsoft Excel spreadsheets containing raw data for all chemical screening assays. (ZIP) [file pone.0104190.s036.zip › Dataset S1/20- Tebufenpyrad/Tebufenpyrad_Pericardial_Area.xlsx]

## Sheet: Description
ToxCast Screen- Pericardial Area
Chemical	Tebufenpyrad
Data was collected using the Pericardial Area Journal in MetaXpress
Imaged 74 hpf fli1 larvae using ImageXpress
Incubated larvae in 100 mg/l MS-222 for 30 min
Centrifuged plate for 2 min at 200 rpm
Imaging parameters:
2X
Transmitted light
1 frame
Had the doors off of the imager and the fan on to stablize temperature
Test Initation Date: 10/11/13
Imaging Date: 10/14/13
Start Imaging Temperature: 27°C
End Imaging Temperature: 27°C
Total Imaging Duration: 0:08
W.O. = Wrong Orientation
N.A. = Not Analyzed (did not meet analysis criteria)

## Sheet: Area
Time point	1
Measurement	Area (Show Region Statistics)
	1	2	3	4	5	6	7	8	9	10	11	12	13	14	15	16	17	18	19	20	21	22	23	24
A	11579.8	9611.69	11027.9	15401.6	7456.09	19233.8		13121	14391.5		16682.5	9455.48
B		10767.6	8934.81	17265.6	9767.89	13256.4	15995.2	14578.9	10621.8	22711.9	16474.2	13662.5
C		28762.2	12975.3	13454.3	17203.2	8934.81	18098.7	10476	14204.1	12048.5	20327.2	16797
D	9236.8	8143.38	12933.6	14079.1	15745.3	10840.5	10434.4	10767.6	15891	17015.7	23045.1	9705.41
E	9122.25		14766.4	7799.73	12308.8	18265.3	12652.4	10715.5		15151.7	15037.1
F	8455.79	16932.4	11892.2		11236.2		15453.7	13016.9	10538.5			13620.9
G		11663.2	14933	12808.6	14131.2	12819.1	8934.81	17140.7	10434.4	21805.9	16797	14412.3
H		10351	10621.8		14495.6	8518.27	11788.1	8143.38		11527.8	12579.5	19160.9
I	11142.5	17307.3	14224.9	17078.2	17911.3	11600.7	16109.7	8539.09	13766.7	18442.4	13756.3	12288
J	7924.7	13298.1	17578	16776.2	9455.48	12225.5	14933	12808.6	15891	14464.4	12746.2
K	8934.81	9455.48	13527.2	14599.8	15162.1	15661.9	16349.2	9122.25	10934.2	12902.4	17078.2
L		15828.6		12433.8		15703.6	13870.8	16078.5	14464.4		21503.9	15828.6
M	11684	12246.3	11756.9	18140.4		14724.7	9236.8		14839.3	14860.1	40217.1	21056.2
N	13662.5	11288.3	16036.8	11225.8		10996.7	14724.7		18442.4	10174	16161.8	8716.12
O	13454.3	14412.3	11600.7	10351	16255.5		10788.4		18234.1	12485.8	11288.3
P			11027.9	13079.4	15620.3	16307.6		15995.2	12662.9	19827.4		14974.7

## Sheet: SPSS Input
Row	Treatment (µM)	Pericardial Area
A	0	11579.8
B	0
C	0
D	0	9236.8
E	0	9122.25
F	0	8455.79
G	0
H	0
I	0	11142.5
J	0	7924.7
K	0	8934.81
L	0
M	0	11684
N	0	13662.5
O	0	13454.3
P	0
A	0	9611.69
B	0	10767.6
C	0	28762.2
D	0	8143.38
E	0
F	0	16932.4
G	0	11663.2
H	0	10351
I	0	17307.3
J	0	13298.1
K	0	9455.48
L	0	15828.6
M	0
N	0	11288.3
O	0	14412.3
P	0
A	0.05	11027.9
B	0.05	8934.81
C	0.05	12975.3
D	0.05	12933.6
E	0.05	14766.4
F	0.05	11892.2
G	0.05	14933
H	0.05	10621.8
I	0.05	14224.9
J	0.05	17578
K	0.05	13527.2
L	0.05
M	0.05	11756.9
N	0.05	16036.8
O	0.05	11600.7
P	0.05	11027.9
A	0.05	15401.6
B	0.05	17265.6
C	0.05	13454.3
D	0.05	14079.1
E	0.05	7799.73
F	0.05
G	0.05	12808.6
H	0.05
I	0.05	17078.2
J	0.05	16776.2
K	0.05	14599.8
L	0.05	12433.8
M	0.05	18140.4
N	0.05	11225.8
O	0.05	10351
P	0.05	13079.4
A	0.098	7456.09
B	0.098	9767.89
C	0.098	17203.2
D	0.098	15745.3
E	0.098	12308.8
F	0.098	11236.2
G	0.098	14131.2
H	0.098	14495.6
I	0.098	17911.3
J	0.098	9455.48
K	0.098	15162.1
L	0.098
M	0.098
N	0.098
O	0.098	16255.5
P	0.098	15620.3
A	0.098	19233.8
B	0.098	13256.4
C	0.098	8934.81
D	0.098	10840.5
E	0.098	18265.3
F	0.098
G	0.098	12819.1
H	0.098	8518.27
I	0.098	11600.7
J	0.098	12225.5
K	0.098	15661.9
L	0.098	15703.6
M	0.098	14724.7
N	0.098	10996.7
O	0.098
P	0.098	16307.6
A	0.195
B	0.195	15995.2
C	0.195	18098.7
D	0.195	10434.4
E	0.195	12652.4
F	0.195	15453.7
G	0.195	8934.81
H	0.195	11788.1
I	0.195	16109.7
J	0.195	14933
K	0.195	16349.2
L	0.195	13870.8
M	0.195	9236.8
N	0.195	14724.7
O	0.195	10788.4
P	0.195
A	0.195	13121
B	0.195	14578.9
C	0.195	10476
D	0.195	10767.6
E	0.195	10715.5
F	0.195	13016.9
G	0.195	17140.7
H	0.195	8143.38
I	0.195	8539.09
J	0.195	12808.6
K	0.195	9122.25
L	0.195	16078.5
M	0.195
N	0.195
O	0.195
P	0.195	15995.2
A	0.39	14391.5
B	0.39	10621.8
C	0.39	14204.1
D	0.39	15891
E	0.39
F	0.39	10538.5
G	0.39	10434.4
H	0.39
I	0.39	13766.7
J	0.39	15891
K	0.39	10934.2
L	0.39	14464.4
M	0.39	14839.3
N	0.39	18442.4
O	0.39	18234.1
P	0.39	12662.9
A	0.39
B	0.39	22711.9
C	0.39	12048.5
D	0.39	17015.7
E	0.39	15151.7
F	0.39
G	0.39	21805.9
H	0.39	11527.8
I	0.39	18442.4
J	0.39	14464.4
K	0.39	12902.4
L	0.39
M	0.39	14860.1
N	0.39	10174
O	0.39	12485.8
P	0.39	19827.4
A	0.78	16682.5
B	0.78	16474.2
C	0.78	20327.2
D	0.78	23045.1
E	0.78	15037.1
F	0.78
G	0.78	16797
H	0.78	12579.5
I	0.78	13756.3
J	0.78	12746.2
K	0.78	17078.2
L	0.78	21503.9
M	0.78	40217.1
N	0.78	16161.8
O	0.78	11288.3
P	0.78
A	0.78	9455.48
B	0.78	13662.5
C	0.78	16797
D	0.78	9705.41
E	0.78
F	0.78	13620.9
G	0.78	14412.3
H	0.78	19160.9
I	0.78	12288
J	0.78
K	0.78
L	0.78	15828.6
M	0.78	21056.2
N	0.78	8716.12
O	0.78
P	0.78	14974.7
A	1.56
B	1.56
C	1.56
D	1.56
E	1.56
F	1.56
G	1.56
H	1.56
I	1.56
J	1.56
K	1.56
L	1.56
M	1.56
N	1.56
O	1.56
P	1.56
A	1.56
B	1.56
C	1.56
D	1.56
E	1.56
F	1.56
G	1.56
H	1.56
I	1.56
J	1.56
K	1.56
L	1.56
M	1.56
N	1.56
O	1.56
P	1.56
A	3.125
B	3.125
C	3.125
D	3.125
E	3.125
F	3.125
G	3.125
H	3.125
I	3.125
J	3.125
K	3.125
L	3.125
M	3.125
N	3.125
O	3.125
P	3.125
A	3.125
B	3.125
C	3.125
D	3.125
E	3.125
F	3.125
G	3.125
H	3.125
I	3.125
J	3.125
K	3.125
L	3.125
M	3.125
N	3.125
O	3.125
P	3.125
A	6.25
B	6.25
C	6.25
D	6.25
E	6.25
F	6.25
G	6.25
H	6.25
I	6.25
J	6.25
K	6.25
L	6.25
M	6.25
N	6.25
O	6.25
P	6.25
A	6.25
B	6.25
C	6.25
D	6.25
E	6.25
F	6.25
G	6.25
H	6.25
I	6.25
J	6.25
K	6.25
L	6.25
M	6.25
N	6.25
O	6.25
P	6.25
A	12.5
B	12.5
C	12.5
D	12.5
E	12.5
F	12.5
G	12.5
H	12.5
I	12.5
J	12.5
K	12.5
L	12.5
M	12.5
N	12.5
O	12.5
P	12.5
A	12.5
B	12.5
C	12.5
D	12.5
E	12.5
F	12.5
G	12.5
H	12.5
I	12.5
J	12.5
K	12.5
L	12.5
M	12.5
N	12.5
O	12.5
P	12.5
A	25
B	25
C	25
D	25
E	25
F	25
G	25
H	25
I	25
J	25
K	25
L	25
M	25
N	25
O	25
P	25
A	25
B	25
C	25
D	25
E	25
F	25
G	25
H	25
I	25
J	25
K	25
L	25
M	25
N	25
O	25
P	25
A	50
B	50
C	50
D	50
E	50
F	50
G	50
H	50
I	50
J	50
K	50
L	50
M	50
N	50
O	50
P	50
A	50
B	50
C	50
D	50
E	50
F	50
G	50
H	50
I	50
J	50
K	50
L	50
M	50
N	50
O	50
P	50

## Sheet: Unsuccessful wells
	1	2	3	4	5	6	7	8	9	10	11	12	13	14	15	16	17	18	19	20	21	22	23	24
A							W.O			W.O			N.A	N.A	N.A	N.A	N.A	N.A	N.A	N.A	N.A	N.A	N.A	N.A
B	W.O												N.A	N.A	N.A	N.A	N.A	N.A	N.A	N.A	N.A	N.A	N.A	N.A
C	Malf.												N.A	N.A	N.A	N.A	N.A	N.A	N.A	N.A	N.A	N.A	N.A	N.A
D													N.A	N.A	N.A	N.A	N.A	N.A	N.A	N.A	N.A	N.A	N.A	N.A
E		W.O							W.O			W.O	N.A	N.A	N.A	N.A	N.A	N.A	N.A	N.A	N.A	N.A	N.A	N.A
F				W.O		U.H				Malf.	W.O		N.A	N.A	N.A	N.A	N.A	N.A	N.A	N.A	N.A	N.A	N.A	N.A
G	Malf.												N.A	N.A	N.A	N.A	N.A	N.A	N.A	N.A	N.A	N.A	N.A	N.A
H	W.O			Malf.					W.O				N.A	N.A	N.A	N.A	N.A	N.A	N.A	N.A	N.A	N.A	N.A	N.A
I													N.A	N.A	N.A	N.A	N.A	N.A	N.A	N.A	N.A	N.A	N.A	N.A
J												W.O	N.A	N.A	N.A	N.A	N.A	N.A	N.A	N.A	N.A	N.A	N.A	N.A
K												W.O	N.A	N.A	N.A	N.A	N.A	N.A	N.A	N.A	N.A	N.A	N.A	N.A
L	W.O		W.O		Dead					W.O			N.A	N.A	N.A	N.A	N.A	N.A	N.A	N.A	N.A	N.A	N.A	N.A
M					Malf.			W.O					N.A	N.A	N.A	N.A	N.A	N.A	N.A	N.A	N.A	N.A	N.A	N.A
N					W.O			W.O					N.A	N.A	N.A	N.A	N.A	N.A	N.A	N.A	N.A	N.A	N.A	N.A
O						W.O		W.O				W.O	N.A	N.A	N.A	N.A	N.A	N.A	N.A	N.A	N.A	N.A	N.A	N.A
P	W.O	W.O					W.O				W.O		N.A	N.A	N.A	N.A	N.A	N.A	N.A	N.A	N.A	N.A	N.A	N.A
