# Supplementary material for: High-Content Screening in Zebrafish Embryos Identifies Butafenacil as a Potent Inducer of Anemia
Source: PLoS One. 2014 Aug 4;9(8):e104190. doi: 10.1371/journal.pone.0104190 (PMC4121296; doi:10.1371/journal.pone.0104190)
Supplement: Dataset S1 — Microsoft Excel spreadsheets containing raw data for all chemical screening assays. (ZIP) [file pone.0104190.s036.zip › Dataset S1/21- Fenpropathrin/Fenpropathrin_Body_Length.xlsx]

## Sheet: Description
ToxCast Screen -Body Length
Chemical	Fenpropathrin
Data was collected using the Fish Measurement Journal in MetaXpress
Imaged 74 hpf fli1 larvae using ImageXpress
Incubated larvae in 100 mg/l MS-222 for 30 min
Centrifuged plate for 2 min at 200 rpm
Imaging parameters:
*1 frame
*FITC
*2X magnification; 1 site/well
Had the doors off of the imager and the fan on to stablize temperature
Test Initation Date: 10/14/13
Imaging Date: 10/17/13
Start Imaging Temperature: 27°C
End Imaging Temperature: 27°C
Total Imaging Duration: 0:10
W.O. = Wrong Orientation
U.H. = Unhatched

## Sheet: Length
Stage Label	Length
A01	2896.78
A02	2967.16
A03	2881.46
A04	3051.69
A05	2917.05
A06	2918.27
A07	3196.39
A08	3025.41
A09	2890.54
A10	1207.3
A11	3136.05
A12	2690.37
A13	3076.84
A14	2675.55
A15	2659.73
A16	1736.6
A17	2626.39
A18	983.812
A19	2695.27
A20	2526.99
A21	3436.64
A22	3069.85
A23	2415.87
A24	2447.23
B01	3015.55
B02	2873.3
B03	2924.69
B04	2940.38
B05	2969.86
B06	2757.45
B07	1714.4
B08	2680.78
B09	3029.63
B10	3009.37
B11	3053.76
B12	3083.58
B13	2718.47
B14	1636.6
B15	2711.46
B16	2730.55
B17	2583.23
B18	2451.6
B19	2740.48
B20	1594.21
B21	2791.02
B22	2563.35
B23	2651.96
B24	2432.32
C01	2814.01
C02	1724.73
C03	2878.37
C04	2829.02
C05	2810.17
C06	2905.25
C07	3055.33
C08	2851.3
C09	3139.44
C10	3213.99
C11	3011.48
C12	2951.68
C13	2822.43
C14	2747
C15	2508.12
C16	2504.44
C17	2686.88
C18	1165.6
C19	2704.72
C20	2973.13
C21	2504.17
C22	2463.05
C23	2633.88
C24	2583.29
D01	2795.66
D02	3061.19
D03	2952.34
D04	2925.66
D05	2412.68
D06	1749.74
D07	3026.51
D08	1803.48
D09	2811.88
D10	3043.62
D11	1405.23
D12	2920.62
D13	2662.31
D14	2570.27
D15	2718.89
D16	2584.41
D17	2921.1
D18	2732.27
D19	2505.38
D20	2647.56
D21	2813.71
D22	2800.18
D23	3011.55
D24	2470.33
E01	3030.06
E02	2128.95
E03	1214.74
E04	2259.31
E05	2876.24
E06	2763.21
E07	1605.38
E08	3013.38
E09	2851.46
E10	2892.23
E11	2587.36
E12	2402.91
E13	2742.65
E14	2485.31
E15	2014.65
E16	2621.65
E17	2650.99
E18	2689.52
E19	2454.97
E20	2637.84
E21	2275.04
E22	1199.86
E23	909.081
E24	1400.09
F01	3057.6
F02	2790.24
F03	2908.11
F04	2936.78
F05	3012.36
F06	2848.87
F07	3091.41
F08	2180.28
F09	2593.95
F10	3015.96
F11	2671.25
F12	1649.65
F13	2667.46
F14	2581.96
F15	2500.88
F16	2524.1
F17	2816.58
F18	2592.35
F19	2844.35
F20	3306.72
F21	3547.09
F22	2604.41
F23	2580.78
F24	2506.02
G01	2725.51
G02	3060.44
G03	3058.99
G04	2844.04
G05	3001.34
G06	3138.48
G07	2923.54
G08	2924.52
G09	3113.18
G10	3047.92
G11	2805.25
G12	2769.44
G13	3048.86
G14	2511.35
G15	1258.03
G16	1217.16
G17	2726.59
G18	2610.53
G19	2014.42
G20	2456
G21	2642.49
G22	2533.25
G23	2087.66
G24	2573.17
H01	2846.86
H02	1874.58
H03	3033.53
H04	3035.17
H05	2982.55
H06	2933.97
H07	2858.77
H08	3023.59
H09	2764.11
H10	3111.91
H11	2743.63
H12	2846.68
H13	2686.68
H14	2632.25
H15	2892.77
H16	1414.57
H17	1898.93
H18	2674.58
H19	2844.63
H20	2434.85
H21	2435.02
H22	2029.02
H23	2639.1
H24	2536.22
I01	2903.89
I02	2879.59
I03	3008.18
I04	2940.05
I05	2993.86
I06	2659.21
I07	2818.72
I08	2939.87
I09	2933.53
I10	3127.82
I11	2850.02
I12	2220.57
I13	2453.41
I14	2582.15
I15	2287.87
I16	2889.23
I17	2361.72
I18	1529.89
I19	1624.06
I20	1887.62
I21	1633.46
I22	1945.06
I23	1186.63
I24	1977.32
J01	3189.06
J02	2976.25
J03	3104.17
J04	2803.92
J05	3103.84
J06	2845.69
J07	2838.08
J08	2973.41
J09	2872.2
J10	2773.8
J11	2593.22
J12	2602.1
J13	3098.22
J14	2567.94
J15	2963.25
J16	2902.72
J17	2605.55
J18	2484.82
J19	2243.44
J20	1905
J21	2991.31
J22	2247.16
J23	2662.69
J24	2194.25
K01	2995.95
K02	3052.54
K03	2773.41
K04	3010.53
K05	2888.86
K06	2953.71
K07	3119.25
K08	2848.96
K09	2647.08
K10	2667.99
K11	2662.98
K12	2708.47
K13	2687.24
K14	2617.89
K15	2655.18
K16	2997.33
K17	937.631
K18	1213.97
K19	1188.56
K20	2512.47
K21	2637.7
K22	1297.11
K23	2458.19
K24	1147.22
L01	2852.36
L02	3025.9
L03	2880.15
L04	1485.82
L05	1979.54
L06	2861.2
L07	2851
L08	2627.68
L09	2747.71
L10	3046.1
L11	2764.45
L12	2523.64
L13	2742.31
L14	1299.31
L15	2410.66
L16	2636.08
L17	2527.24
L18	1228.45
L19	2365.27
L20	2269.8
L21	2372.49
L22	2708.33
L23	1240.8
L24	3532.86
M01	2856.19
M02	3039.9
M03	2886.56
M04	2773.66
M05	2957.26
M06	3001.78
M07	2985.91
M08	3109.36
M09	1443.97
M10	2946.55
M11	3008.58
M12	1180.54
M13	2874.99
M14	2847.97
M15	2715.52
M16	2591.56
M17	2603.25
M18	1872.61
M19	2507.63
M20	3494.11
M21	1261.96
M22	2181.99
M23	2683.34
M24	2593.6
N01	2929.38
N02	2737.7
N03	3142.58
N04	3097.47
N05	3197.49
N06	3214.25
N07	3047.29
N08	1365.16
N09	2997.24
N10	3054.2
N11	2711.99
N12	2532.05
N13	2448.75
N14	2965.59
N15	2569.78
N16	2705.73
N17	2588.9
N18	2964.84
N19	2709.55
N20	2736.12
N21	2390.28
N22	2353.47
N23	2876.27
N24	2592.92
O01	1494.99
O02	3097.04
O03	2827.83
O04	3193.93
O05	3129.34
O06	3000.65
O07	3158.34
O08	3058.82
O09	2946.14
O10	3235.76
O11	2606.24
O12	2813.83
O13	2760.59
O14	2599.31
O15	2863.51
O16	2941.84
O17	2850.87
O18	2477.87
O19	2591.14
O20	2478.81
O21	2629.44
O22	2389.06
O23	2645.86
O24	2673.83
P01	3176.73
P02	2923.68
P03	3145.21
P04	3206.68
P05	3080.75
P06	3028.1
P07	3152.01
P08	2795.3
P09	2928.65
P10	3308.92
P11	2908.99
P12	2987.98
P13	2915.05
P14	1210.22
P15	2894.8
P16	2836.24
P17	1406.92
P18	2770.08
P19	4082.22
P20	2702.7
P21	2567.52
P22	2570.51
P23	2702.97
P24	2147.33

## Sheet: Length by Treatment
Row	Treatment (µM)	Body Length (µm)	Average	SD
A	0	2896.78
B	0	3015.55
C	0	2814.01
D	0	2795.66
E	0	3030.06
F	0
G	0	2725.51
H	0	2846.86
I	0	2903.89
J	0	3189.06
K	0	2995.95
L	0	2852.36
M	0	2856.19
N	0	2929.38
O	0
P	0
A	0
B	0	2873.3
C	0
D	0	3061.19
E	0
F	0	2790.24
G	0	3060.44
H	0
I	0	2879.59
J	0	2976.25
K	0	3052.54
L	0	3025.9
M	0	3039.9
N	0	2737.7
O	0
P	0	2923.68	2928	117.427
A	0.05	2881.46
B	0.05
C	0.05	2878.37
D	0.05	2952.34
E	0.05
F	0.05	2908.11
G	0.05
H	0.05	3033.53
I	0.05
J	0.05	3104.17
K	0.05	2773.41
L	0.05	2880.15
M	0.05	2886.56
N	0.05	3142.58
O	0.05	2827.83
P	0.05	3145.21
A	0.05	3051.69
B	0.05	2940.38
C	0.05	2829.02
D	0.05
E	0.05
F	0.05
G	0.05	2844.04
H	0.05	3035.17
I	0.05	2940.05
J	0.05	2803.92
K	0.05	3010.53
L	0.05
M	0.05
N	0.05	3097.47
O	0.05	3193.93
P	0.05	3206.68	2972.46	130.859
A	0.098	2917.05
B	0.098	2969.86
C	0.098
D	0.098
E	0.098	2876.24
F	0.098	3012.36
G	0.098	3001.34
H	0.098	2982.55
I	0.098
J	0.098	3103.84
K	0.098	2888.86
L	0.098
M	0.098	2957.26
N	0.098	3197.49
O	0.098
P	0.098	3080.75
A	0.098	2918.27
B	0.098	2757.45
C	0.098
D	0.098
E	0.098	2763.21
F	0.098	2848.87
G	0.098
H	0.098	2933.97
I	0.098	2659.21
J	0.098	2845.69
K	0.098	2953.71
L	0.098	2861.2
M	0.098	3001.78
N	0.098	3214.25
O	0.098	3000.65
P	0.098	3028.1	2948.92	129.926
A	0.195	3196.39
B	0.195
C	0.195	3055.33
D	0.195	3026.51
E	0.195
F	0.195	3091.41
G	0.195	2923.54
H	0.195
I	0.195	2818.72
J	0.195	2838.08
K	0.195	3119.25
L	0.195	2851
M	0.195	2985.91
N	0.195
O	0.195	3158.34
P	0.195	3152.01
A	0.195	3025.41
B	0.195	2680.78
C	0.195	2851.3
D	0.195
E	0.195	3013.38
F	0.195
G	0.195	2924.52
H	0.195	3023.59
I	0.195	2939.87
J	0.195	2973.41
K	0.195	2848.96
L	0.195	2627.68
M	0.195	3109.36
N	0.195
O	0.195	3058.82
P	0.195		2970.57	146.241
A	0.39	2890.54
B	0.39	3029.63
C	0.39	3139.44
D	0.39	2811.88
E	0.39
F	0.39	2593.95
G	0.39	3113.18
H	0.39	2764.11
I	0.39	2933.53
J	0.39	2872.2
K	0.39	2647.08
L	0.39	2747.71
M	0.39
N	0.39	2997.24
O	0.39	2946.14
P	0.39
A	0.39
B	0.39	3009.37
C	0.39
D	0.39	3043.62
E	0.39	2892.23
F	0.39	3015.96
G	0.39	3047.92
H	0.39	3111.91
I	0.39
J	0.39	2773.8
K	0.39	2667.99
L	0.39
M	0.39	2946.55
N	0.39	3054.2
O	0.39	3235.76
P	0.39	3308.92	2943.8	180.37
A	0.78	3136.05
B	0.78	3053.76
C	0.78	3011.48
D	0.78
E	0.78	2587.36
F	0.78	2671.25
G	0.78	2805.25
H	0.78	2743.63
I	0.78	2850.02
J	0.78	2593.22
K	0.78	2662.98
L	0.78	2764.45
M	0.78	3008.58
N	0.78	2711.99
O	0.78	2606.24
P	0.78	2908.99
A	0.78
B	0.78	3083.58
C	0.78	2951.68
D	0.78
E	0.78	2402.91
F	0.78
G	0.78	2769.44
H	0.78
I	0.78
J	0.78	2602.1
K	0.78	2708.47
L	0.78	2523.64
M	0.78
N	0.78	2532.05
O	0.78	2813.83
P	0.78	2987.98	2779.64	197.477
A	1.56	3076.84
B	1.56	2718.47
C	1.56	2822.43
D	1.56	2662.31
E	1.56	2742.65
F	1.56	2667.46
G	1.56	3048.86
H	1.56	2686.68
I	1.56	2453.41
J	1.56	3098.22
K	1.56	2687.24
L	1.56	2742.31
M	1.56	2874.99
N	1.56	2448.75
O	1.56	2760.59
P	1.56	2915.05
A	1.56	2675.55
B	1.56
C	1.56	2747
D	1.56	2570.27
E	1.56	2485.31
F	1.56	2581.96
G	1.56	2511.35
H	1.56	2632.25
I	1.56	2582.15
J	1.56	2567.94
K	1.56	2617.89
L	1.56
M	1.56	2847.97
N	1.56	2965.59
O	1.56	2599.31
P	1.56		2716.92	179.355
A	3.125	2659.73
B	3.125	2711.46
C	3.125	2508.12
D	3.125	2718.89
E	3.125
F	3.125	2500.88
G	3.125
H	3.125	2892.77
I	3.125
J	3.125	2963.25
K	3.125	2655.18
L	3.125	2410.66
M	3.125	2715.52
N	3.125	2569.78
O	3.125	2863.51
P	3.125	2894.8
A	3.125
B	3.125	2730.55
C	3.125	2504.44
D	3.125	2584.41
E	3.125	2621.65
F	3.125	2524.1
G	3.125
H	3.125
I	3.125	2889.23
J	3.125	2902.72
K	3.125	2997.33
L	3.125	2636.08
M	3.125	2591.56
N	3.125	2705.73
O	3.125	2941.84
P	3.125	2836.24	2712.71	166.889
A	6.25	2626.39
B	6.25	2583.23
C	6.25	2686.88
D	6.25
E	6.25	2650.99
F	6.25	2816.58
G	6.25	2726.59
H	6.25
I	6.25	2361.72
J	6.25	2605.55
K	6.25
L	6.25	2527.24
M	6.25	2603.25
N	6.25	2588.9
O	6.25	2850.87
P	6.25
A	6.25
B	6.25	2451.6
C	6.25
D	6.25	2732.27
E	6.25	2689.52
F	6.25	2592.35
G	6.25	2610.53
H	6.25	2674.58
I	6.25
J	6.25	2484.82
K	6.25
L	6.25
M	6.25
N	6.25	2964.84
O	6.25	2477.87
P	6.25	2770.08	2639.85	139.349		*2637 is a 10% decrease in length, so we're not analyzing this concentration
A	12.5	2695.27
B	12.5	2740.48
C	12.5	2704.72
D	12.5	2505.38
E	12.5	2454.97
F	12.5
G	12.5
H	12.5	2844.63
I	12.5
J	12.5
K	12.5
L	12.5	2365.27
M	12.5	2507.63
N	12.5	2709.55
O	12.5	2591.14
P	12.5
A	12.5	2526.99
B	12.5
C	12.5	2973.13
D	12.5	2647.56
E	12.5	2637.84
F	12.5
G	12.5	2456
H	12.5	2434.85
I	12.5
J	12.5
K	12.5	2512.47
L	12.5	2269.8
M	12.5
N	12.5
O	12.5	2478.81
P	12.5	2702.7	2587.96	168.68
A	25
B	25
C	25
D	25
E	25
F	25
G	25
H	25
I	25
J	25
K	25
L	25
M	25
N	25
O	25
P	25
A	25
B	25
C	25
D	25
E	25
F	25
G	25
H	25
I	25
J	25
K	25
L	25
M	25
N	25
O	25
P	25		#DIV/0!	#DIV/0!
A	50
B	50
C	50
D	50
E	50
F	50
G	50
H	50
I	50
J	50
K	50
L	50
M	50
N	50
O	50
P	50
A	50
B	50
C	50
D	50
E	50
F	50
G	50
H	50
I	50
J	50
K	50
L	50
M	50
N	50
O	50
P	50		#DIV/0!	#DIV/0!

## Sheet: Unsuccessful wells
	1	2	3	4	5	6	7	8	9	10	11	12	13	14	15	16	17	18	19	20	21	22	23	24
A		W.O								W.O		W.O				W.O		W.O*			Dead	Dead
B			W.O				W.O*							W.O*						W.O*	Dead			Malf.
C		W.O*			W.O	W.O				W.O								U.H						Dead
D				W.O	W.O	W.O*		W.O			W.O*	W.O*					Dead					Dead	Dead
E		Dead	U.H	W.O			W.O		W.O						W.O						Dead or Malf.	U.H	U.H	U.H
F	W.O			W.O				W.O				W.O*							Dead	Dead	Dead			W.O
G			W.O			W.O									W.O*	W.O*			Malf.				Malf.	Malf.
H		W.O*					W.O					W.O				W.O	W.O*					Malf.	W.O	Malf.
I			W.O		W.O					W.O		W.O*			W.O			W.O*	W.O*	W.O*	W.O*	Malf.	U.H	Dead
J																			Malf.	Dead	Dead	W.O		Malf.
K																	W.O*	W.O*	Malf.			U.H	Malf.	U.H
L				Malf.	W.O*					Dead				W.O*				U.H					U.H	Dead
M				W.O					W.O*			W.O*						Malf.		Dead	U.H	W.O	Malf.	W.O
N							W.O	W.O*												Dead		W.O	Dead
O	W.O*	W.O			W.O
P	W.O							W.O	W.O					W.O*			W.O*		Dead					Malf.
				* = or not enough expression to get a correct measurement
