# Supplementary material for: High-Content Screening in Zebrafish Embryos Identifies Butafenacil as a Potent Inducer of Anemia
Source: PLoS One. 2014 Aug 4;9(8):e104190. doi: 10.1371/journal.pone.0104190 (PMC4121296; doi:10.1371/journal.pone.0104190)
Supplement: Dataset S1 — Microsoft Excel spreadsheets containing raw data for all chemical screening assays. (ZIP) [file pone.0104190.s036.zip › Dataset S1/21- Fenpropathrin/Fenpropathrin_Circulation_FFTAnalysis.xlsm]

## Sheet: Description
ToxCast Screen - Circulation
Fenpropathrin
Data was collected using the Circulation Journal in MetaXpress
Imaged 74 hpf fli1 larvae using ImageXpress
Incubated larvae in 100 mg/l MS-222 for 30 min
Centrifuged plate for 2 min at 200 rpm
Imaging parameters:
*32 frames (0.09 sec interval)
*Transmitted light
*4X magnification; 1 site/well
Had the doors off of the imager and the fan on to stablize temperature
Test Initation Date: 10/14/13
Imaging Date: 10/17/13
Start Imaging Temperature: 27°C
End Imaging Temperature: 27°C
Total Imaging Duration: 1:59
W.O. = Wrong Orientation
N.F. = No fish in viewing screen
N.A. = Not Analyzed (did not meet analysis criteria)
O.F. = Out of Focus

## Sheet: Background
Measurement	Average (Show Region Statistics)
	1	2	3	4	5	6	7	8	9	10	11	12	13	14	15	16	17	18	19	20	21	22	23	24	25	26	27	28	29	30	31	32
A01	567.75	571.125	566.375	569.25	569.875	562	562.5	565.5	567.25	561.5	556.75	566.875	569.75	562.125	562.875	562.75	565.625	568.75	565.375	571.125	563.625	561.625	564.625	559.5	561.5	562.375	566.125	568.75	559.75	566.75	565.25	564.875
A02
A03	574.5	579.625	577.25	576	578.875	575.625	577.125	576.5	573	576.75	577.625	575.25	577.375	572.75	578.5	579.5	576.375	577.125	576.75	577	575.25	575.875	577.375	580.875	581.5	573.875	576.125	575.5	576	574.125	578.625	574.125
A04	543.125	548.125	546.25	546.375	546.125	541.875	548.125	540.875	548	543.625	541.25	543.75	547.5	543.875	546.5	543.75	539.625	546.125	542.375	548.5	544.25	542.625	546	540.25	549.5	543.25	542.875	543.75	546.25	541.375	544.875	540.625
A05	543.625	546.875	543.75	544.625	547	548	543.625	545.375	549	539.75	543.5	545.25	546.625	546.375	542.375	547.125	539.5	544.375	549.5	548.375	545.375	547.625	543.875	548.75	538	544.625	546	548.125	542	543.75	547.875	543.125
A06	533.25	537	534.875	535.875	531.25	534	538.625	538.125	535	533.25	535.25	533	532	532.125	534.75	536.5	533.625	539.875	534.375	530.375	538.375	535.5	533	536.5	533.25	538	537.75	534.125	537.375	533.125	535.375	532.625
A07	485.625	481.625	480.125	482.5	483.5	484.625	488.375	481.375	483.5	485.875	478.5	491.625	484.125	487.375	486	484	485.5	486.125	489.875	486.875	484	479.375	485.5	482.375	487.25	487.625	483.5	482.875	482	483.75	487.375	484.5
A08	543	550.25	548	553.25	548.5	548.875	556.25	550	550.125	546.75	549	547.125	555.375	544.375	547.875	553.375	550.625	545.5	547.75	551.875	547.375	548.75	547.375	546.5	553.375	551.375	550	547.375	555.125	548.375	547.25	552.875
A09	554.5	560	549.75	556.5	556.75	557.5	560.75	559	559.125	555.5	558.125	553.25	557.125	559.625	555.125	562.375	552.375	563	553.75	550.875	557.375	554.875	553.75	557.75	554.875	557.5	556.5	561.125	556.25	553.125	554.125	556.875
A10
A11	538.375	538.5	545.125	548.25	541.75	544.5	543.875	546	543.5	542.25	547.375	539.875	544.875	538.375	542.625	545.875	539.75	541	543.625	541.875	540.375	541.25	546.625	543.125	545.25	542	537.625	543	542.25	542.625	544.625	541.125
A12
A13	506.75	507.75	504.125	508.25	511.375	504.625	506.75	511.125	511.25	513.375	508.5	507.125	512.625	509.5	509.5	506.25	505.625	507.125	510	510.625	509.125	512.125	505.875	511.75	516.875	509.25	512.25	505.625	509.75	504.375	507.25	506.75
A14	535.375	537.125	543.875	541.625	544.125	538	543.5	536.625	540.875	538.875	544.625	542.125	541.5	544	542	547	538.625	543.625	544.875	541.375	540.875	543	544.375	542.625	539.5	545.375	536.5	540.75	537.125	541	550.875	544.5
A15	579.5	574.25	577.25	580.625	575.625	574.875	572.5	578.25	574.75	573	571.625	572.75	578.25	579.25	574.125	577.25	575.625	576.125	577.25	575.875	582.125	579.875	573	574.375	575.5	571.625	572.25	578.25	576.75	580.25	567.25	571.125
A16
A17
A18
A19
A20
A21
A22
A23
A24
B01	575.25	573.625	571.625	569.125	571.25	571.125	576	570.625	571.25	573.75	570.25	570.125	571.375	573.625	574	571.625	573.875	573.75	575	578.875	568.375	576.25	578.375	576.375	564.75	574	573.75	574.25	571.25	571	567.375	569.375
B02
B03
B04	550.125	553.375	560	558.5	559.375	553.125	559.5	563.625	563.375	563.25	555.75	559.125	558.625	552.5	561.25	556.875	547.875	560.5	558.125	557.5	553.75	560.125	550.5	559.25	551.125	562.125	559.75	557	558	557.625	551.25	555.5
B05
B06	604	601.375	599.625	600.125	601.375	601.625	599.25	605.625	601.25	597.375	599.625	601.875	605	600.875	604.875	599.5	598.375	604.875	606.625	600.375	604.75	602	603.25	605.875	600.25	603	602.5	599.125	604.875	602.5	602.125	604.375
B07	560.25	559.625	556.75	559.875	563.5	557.25	552.5	552.75	553.75	553	560.125	557.875	554	558	556.125	556	566	561.125	557.125	555.875	559	559.75	553.5	559.625	559.875	572.75	567.375	569	563.5	565	563.75	563.125
B08	552.5	555.875	558.375	557.625	558.75	552.625	554.875	552	554.25	555.875	555.875	554.25	558.875	552.875	556.625	553.125	561	552.625	558	553.375	557.625	556.25	555.5	560.375	554.25	553.5	554.875	556.375	553	557.75	559.125	553.375
B09
B10	505.5	514	511.375	510.75	510.25	511.625	515.25	514.5	506.625	510.125	515.625	507.875	513.75	510.375	510.125	511.375	510	509.875	515.5	512.625	511.375	514.125	512.125	509.125	510.5	513.125	510.5	515.875	512.625	510.375	514.875	512.5
B11	503.625	508.5	500.5	501.5	501.125	501.375	499.75	501	503	499	505.75	499.75	500.25	503.125	503.5	501.5	506	499.75	502.625	503.25	495.375	501.625	503.5	501.875	495.25	501.375	497.125	502.625	502.75	502.5	502.5	501.25
B12	535.375	535	531.25	532.625	533.875	528.25	531.625	529	526.375	530.375	533.875	525.625	521.375	530.5	536.125	535.625	530.75	528.5	530.25	534.375	533.5	529.5	531	528.875	530.625	534.625	533.625	532.125	527.625	533.375	530.5	535.125
B13	538.25	535.625	534.375	535.875	537.25	535	541.125	535.375	534	527.5	533.625	535.625	536.875	531.25	541.625	535.5	537.125	532.375	530.75	536.5	538	536.75	533.75	531.75	536	535.625	537.25	532.125	536.125	533.125	538.75	538.375
B14	542	535.25	543.375	534.875	542.625	540.875	542.25	542.25	542.875	546	542	536.75	547	539.625	543.75	540.375	543.75	541.625	541.125	539.25	538.25	537	540.125	535.75	539.625	545	539.125	543.125	539.5	545.75	544.125	540.25
B15	539.625	537.875	538.25	539.75	540.625	541	539.75	545	541.5	540.25	541.875	537.25	542.75	540.625	539.875	533.75	538.375	541.25	534.5	536.75	543.75	542.875	540.625	544.5	540.375	538.625	539.875	539.125	538.5	535.125	543.625	537.125
B16	534.875	536.25	538.625	536.5	537	537.875	541.25	539.875	542	540.625	546.375	545.375	541	543.75	542.5	544.625	538	537.375	539.125	541.5	541.625	536.625	540.75	543.125	547	541.625	544.5	547.375	541.375	537.375	545.625	536.875
B17
B18
B19
B20
B21
B22
B23
B24
C01	643.75	648.125	646.5	642.25	648.75	642.375	640.75	646.5	638	645.75	648	647.25	648.25	643.875	649.125	650.375	638.375	642.125	640.375	643.375	643.625	640.75	636.875	643.75	640	641.25	640.25	641.625	641.125	643	637	638.375
C02	535.625	533.875	535.25	535.75	540.625	536.125	536.5	536	536.875	536.25	531.875	541.5	533	537.125	535.125	535.125	538.875	535.375	542.625	534.125	537.75	541	526.875	533.875	540.875	532.125	538.75	531.75	529.5	535.5	536.25	533.5
C03	642.25	629.125	643.375	632.625	641.25	633.25	636.375	644.25	640.125	637.25	645.125	642.875	640.625	643.25	641.375	637.375	637.75	642.25	639.375	641.625	640.5	631.375	636.875	636.875	631.375	639.25	640	644.125	644	636.25	644.5	643.25
C04	557.5	549.375	548.75	548.75	551.25	549	546.125	549	549.5	547.625	546.125	554.125	548.75	549.25	552.75	542.625	549	549.5	554.875	549.75	550.125	554.5	549.125	550.5	550.625	543.375	545.125	550.625	549.25	555.5	553.375	553.375
C05
C06
C07	554.875	562.625	562.125	562.125	561.25	558.5	568.875	563.5	559.375	557.5	561.5	560.125	558	557	551.25	565.75	559.75	558.625	556.125	563.625	555.375	560.25	559	556.375	559.875	558.25	559.625	559.625	558.625	565	560	561.125
C08
C09	539.625	532.75	539.5	535.875	536.75	545.25	540	536	548.625	538.5	541.375	539.875	542.875	545.875	543.25	544	533.75	537	543.375	541.625	538.125	533.875	535.75	546.875	539.875	540.625	539	538	538.875	541.875	537.75	540.875
C10
C11	561	568.75	569	562.125	567.5	566	570.125	569.375	568	563.375	564.875	564.875	567.875	571.125	573.375	565.125	564.25	567.75	564.5	566.375	565.75	569.25	561.75	564.375	565.125	567	565.5	575.125	569.25	564.125	570.125	566.625
C12	534	528.75	530.875	532.5	530.125	532.875	528.375	526.375	524	529.625	524.875	532.5	525.625	527.75	528.75	527	536.875	545	547	538.5	544	537.375	544.5	546.375	535.5	540.75	542	544.125	541.875	537.625	540.75	547.5
C13	535.875	535.125	536.25	532.625	535.25	537.375	536.75	536.875	534.25	536.875	535.375	537.875	543.375	541	539.625	535.125	538.875	536.75	535.125	536.875	541.375	538.25	533.125	544.875	534.625	540	542.75	537.875	536.75	541.875	535.375	538.5
C14
C15	634.125	634.625	634.25	628.25	639.5	632.5	638.875	631.625	631.625	630.25	642	640	639.625	633	634	629.375	634.5	640	636.125	639.625	633.875	630.75	638.25	634.5	637.625	643.375	641.625	640.5	636.75	629.375	634.875	639
C16	542.125	543.125	541.75	539.5	546.625	545	543.875	544.5	544.625	538.75	537	545.125	536.375	542.375	540	540.625	540.75	539.625	541.625	542.625	543	543.125	541.875	539.125	545	542.375	544.375	542.75	545.5	546.875	544.25	547.5
C17
C18
C19
C20
C21
C22
C23
C24
D01
D02
D03
D04
D05
D06	550.25	553.25	553.625	545.625	554.375	552.5	557.875	553.375	556.5	552.25	551	548	557.625	552.125	551.625	550.25	557	554.375	546.75	548.75	549.25	550.75	548	554.125	555.375	549.875	557.375	546.625	548.375	551.375	548	545.5
D07	560	554.875	551.125	557.25	559.5	554.5	556.625	557.5	551.5	558.75	553.625	558.25	552.5	557.375	554.25	557.625	559.25	552.75	555.625	557.375	556.25	562.75	548.25	560.875	558.5	559.375	547.75	554.125	556.625	558.125	555.75	553.375
D08	543.875	548.375	545.875	538.625	543.75	544.875	548.5	547.5	547	548.125	550.125	545.5	547.25	548.875	546.375	545.75	549.75	550.625	541.875	547.5	546.375	547	548.875	544.25	546.125	548	552	547	548.125	547.75	546.375	548.5
D09
D10	501.375	500.875	506.75	501.25	497.625	499.375	500	505	499.125	507.5	500.25	503.5	499.5	502.75	502	502.25	503.25	499.875	501.5	499.25	500.875	499.375	504.625	505	502.25	501.125	505.375	498.25	502	501.625	496.875	504.375
D11	543.625	538.75	543	542.625	540.625	539.125	544.5	543.375	541.75	546.75	554.25	543.25	543.875	541	540.625	545.75	538.5	546.5	543.625	540.375	542.125	540.875	547.625	549.5	542.625	542.875	543.25	542.75	542	547.375	543.25	551
D12	509.875	512.5	511.375	515.375	516	514.125	510.25	509	510.75	511.375	514.625	512.25	513.5	512.75	511.625	515.125	511.375	510.625	510.75	512.875	508.25	511.25	512.625	519	512.375	511.875	511.875	507.875	517	507.125	511.5	510.625
D13	543	538.75	540.375	538.5	541	540.5	543	542.375	545.25	535.875	534.125	544.125	536.875	540.875	543.625	542.5	541.375	539.5	544.75	540.375	544.75	549	542.125	542	541.5	538.375	540.25	543.625	539.875	536.125	539.875	541
D14	539.5	543.125	538.5	538.875	545.125	534.375	538.625	543.625	532.875	541.125	544.25	547.5	538.875	541.75	535	537.125	542.125	545.625	540.625	535.75	539.125	539.5	543.125	542.375	542.375	544.625	543.375	537.5	540.625	539.75	540	536.375
D15	576.5	582.75	579.5	576.875	581.375	585.75	581.125	580.5	585	588.125	577.5	581.875	580	582.875	584.125	577.375	584.125	580	581.375	588.125	578	582.125	582.375	585.625	584.5	583.125	585.625	580.75	577.375	581.375	581.125	581.5
D16
D17
D18
D19
D20
D21
D22
D23
D24
E01	552.75	552.25	554.125	554	557.375	556.125	551.625	557	551.375	548	549.125	551.625	551.375	556.125	557.25	555.125	546.875	557	553.5	557.625	560.125	548	555.125	554	552.625	559.125	547.625	560.125	555.125	551.25	554.375	550.5
E02
E03
E04
E05	514.25	510.25	508.25	512.375	517.625	511.75	513.375	516	512.5	516.75	512.625	512.375	515.125	515.25	510.875	517.5	510.375	509	517.5	512.375	514.25	518.875	516.875	520.625	515.25	517.25	518.125	508.125	512.5	514.375	516	509.625
E06	617	618.75	615.25	617.5	612.375	615.125	621.5	623.375	620.75	620.375	617.125	618.75	621.125	622.5	615.875	620.5	617.875	619.125	609.625	618.375	616.625	615.25	618	611.375	614.75	616.75	619.25	617.25	618.125	610.125	620.125	615.75
E07
E08	517.125	520	520.375	514.375	519.25	518.125	517.125	520.125	519.75	515	514.875	520	520	515.625	519.125	519	522.875	518.125	519	511.875	512.375	517.25	524	517.25	512.125	522.75	519.25	517.25	517.875	521	518.625	522.5
E09
E10	523.875	529.125	535	530.5	527.25	539.25	528.75	530.125	533	532	528.375	533.875	530.5	533.875	529.875	530.875	533.625	530.5	529.75	528.5	534.125	533.125	527.125	532.25	532.875	530.375	536.5	534	531	540.75	535.125	535.875
E11	556.875	563.625	557.625	558.375	558	561.25	560.625	558.125	554.25	555.875	567.375	563.25	560	561.75	564.375	562.625	560.125	567.375	564.75	561.125	563.375	559.5	562.625	571.25	569.625	563.75	562.125	565.625	557.5	562.375	560	557
E12	618.75	618.125	623.375	620.625	617.375	617.125	612.625	617.5	614.125	617.625	618	610.375	614	621.375	620.25	616	611.5	617.625	624.75	612.5	618.625	617.375	617.875	617.5	618.375	623.125	614	618	613.625	616.375	620.875	614.875
E13	488.625	489.125	493.75	483.75	488.75	491.75	483.75	488.75	486.125	489.875	491.25	492.75	493.875	485.375	489	495.125	489.875	490.625	485.5	486.125	489.25	490.625	495.125	493.5	492.5	487	486.75	484.625	488.5	491	492.375	489.875
E14	620.75	624.875	623.5	625.875	625.125	618.5	623.125	629.25	619.375	623.25	626.125	626.5	629.75	622.125	628.125	624.25	624	623.875	634.75	625	626.875	620.75	625.625	622.75	620.25	626.375	624.5	624.5	619.375	628	624.25	620.5
E15
E16	600.125	599.5	599.5	599.75	604.875	607.625	603.125	603.375	606.75	606.625	606.5	606.75	602.25	605.125	606.25	598.25	607.25	604.25	604.375	607.375	605.5	600.25	602.5	606.5	605.75	599.875	603.25	607.875	605.375	609.375	606.25	610.25
E17
E18
E19
E20
E21
E22
E23
E24
F01
F02	616.25	617	622.25	620.875	619.75	623.5	621.375	623.375	621.5	621.25	616	629	624.125	623.625	618.125	621.5	612.875	615.75	616.875	618.875	616.25	615.125	615.125	616.625	622.875	617.875	618.75	612	616	616.375	615.375	620.125
F03
F04
F05	559.125	558.125	558.375	560.125	559.375	560.125	559.25	557	553.125	562	555.875	555.375	552.875	552.5	557.875	562.5	554.125	556.125	555.125	557.375	558.5	567	556	561.5	560.625	562.625	560.5	559.375	564.875	552.5	558.125	563.125
F06	599.75	596.25	605.125	599.875	593.875	595.125	600.625	599.5	601.125	595.25	595.75	600.125	600.25	598	596.375	604.125	600.25	599.125	599.875	601.75	595.875	603.25	600.75	600.75	599.5	601.625	602.625	603.375	603.875	598.875	598.75	596.5
F07	558.875	557.75	551.5	553.25	556.5	559.5	551	555.75	556.5	553.75	561	564.25	553.75	547.25	553.5	556.625	552.875	558.25	562.25	553.625	560.125	556	551.5	555.625	562.375	564.625	555.25	556.375	550.25	558.625	553.125	553.625
F08
F09	563	562.125	562.375	565.25	559	561.125	567	555.875	562.125	568.125	555.25	567.75	565.625	567.875	563.25	563.125	559.125	561.375	560.375	561.375	563.25	564.125	561.25	562	560.125	566.375	563.5	562.75	553.625	561.875	561.375	567.75
F10	621.875	626.75	619.5	626.625	623	619	619.25	620.5	620.25	616.75	620.5	623.5	622.25	617.625	620.5	624.375	617.875	622.25	626.625	620.25	617.625	622.75	624.875	625	622.25	623.375	626.25	619.5	617.75	619.625	623.375	618.875
F11	547.75	538.25	541.125	538.25	543.625	540.5	540.625	537	539.5	540.625	542	540.875	541.25	534.75	542	541.25	543.875	536.375	537.75	538	543.25	539	542.25	539.375	543.125	540.375	539.375	539.875	543.5	542.125	537.125	539.625
F12	537.75	541.875	545.875	543.125	545.125	538.625	538.75	544.125	541	542	541.625	541.375	542.125	542.625	540.25	549.625	542.375	542.5	539.375	541.625	540.125	541	535.625	540.25	545.75	545.25	540.375	541.75	539.375	542.25	541.75	546
F13	538.375	539.5	547.25	542.75	542.125	544	546.125	545.75	547.25	545.5	540.875	541.375	543	538.25	543.375	539.75	543.75	541	540	550.5	541.125	540.75	540.625	545.125	539.75	540.5	537.25	544	542.875	542.75	541.25	538.25
F14	565.125	567.25	563.625	563.25	566.125	566	566	558.375	559.5	569.5	563.5	560.125	557.875	559.75	558.375	559.625	565.375	567.625	566.625	560.375	566.25	563.875	570.5	563.75	561.5	563.25	565.375	570.125	561.5	565.375	561.25	568.875
F15	540.125	544.125	551.75	539.5	549.375	544.875	543.375	547.75	541.25	543	549.5	544.375	545.875	539.125	544.875	545.5	541.875	543.75	546.875	543.625	541.625	542	541.5	543.5	546.25	547.5	547.25	541.75	536.25	544.875	544.875	543.875
F16
F17
F18
F19
F20
F21
F22
F23
F24
G01
G02	513.125	518.625	514.125	512	512.625	514.25	516.375	516.5	511.125	515.125	512	519.75	517.375	511.875	512.25	514.375	516.375	511.5	512.25	514.625	514.25	512.125	508.75	516	511.25	508.125	518.375	510.625	521.5	513.125	512.25	518.75
G03
G04
G05	549.125	554.125	555	553	554.5	550	549.625	547.625	553.5	553.875	551.625	547.5	553.875	556.5	550	549.25	554.875	551.125	553.5	546.625	558	550.875	554.125	553.375	550.125	553	557.625	560.375	552.25	552.375	546.375	560.625
G06
G07	555.875	553.5	550.375	554.875	550.625	556.5	553.875	549.375	555.25	554.25	554.25	554.5	555.375	548.75	548.5	553.5	549.625	551.375	553.25	559	552.375	555.25	554.25	553.375	554.375	544.75	552	554	554.375	550.375	550.75	558.875
G08	527.625	530.375	525.25	533.5	528	534.125	530	533.25	524.75	524.875	529.875	529.875	522.625	524.75	533.25	524.875	528	531.125	528.5	533.25	531.25	527.375	522.5	532.375	531.625	533.375	532.875	525.625	526.875	525.75	527.375	529.5
G09
G10	558.5	552.375	553.375	556.625	559.625	557.25	553.875	550.5	555.25	555.75	549.875	556.125	558.375	561.875	556.875	558	551	555.875	556.375	556.625	548	552.25	555.375	558.875	555.5	554.125	554.375	553.25	558.875	556.125	554.625	561.5
G11	560.875	557.5	564.875	561.875	550.5	558.875	557.5	560.875	560.75	557.625	557.75	561.375	558.75	554.25	559.375	559.875	563.5	554.125	559.875	557	556.375	556.75	564.375	558	560.375	560.875	562.625	560	559.5	560.125	565	556.75
G12	629	627.375	630.625	629.875	634	630.75	626.875	631.375	631	621.25	640.75	632.375	627.125	632.75	632.125	636	635.125	632.875	624.75	626.375	629.875	627.5	632.875	632	631.25	625.75	622.25	625.5	630.5	633.625	634.375	635.25
G13
G14	551.625	551	548.5	550.5	549.875	554.375	545.5	548.5	553.25	548.875	549.125	551.5	551.25	547.75	551	552.5	550.75	556.125	548.625	550	558	553.75	550.125	549.25	546	546.375	546.625	553.625	554.25	553.125	549.25	552.75
G15	550	545	546	545.875	547.125	546.75	553.5	553	552.625	551.375	549.375	546.75	552.5	550.75	551.25	549.875	546.625	552.375	552.625	548.5	541.625	551.5	555.5	552.75	558.375	552	546	553.875	545.25	548.5	548.75	549.625
G16	634	638	628.625	630.75	626	623.375	630.875	628.75	634.875	630.625	626.875	634	631.5	634.875	636.625	631.375	628.375	626.5	630	626.375	624.375	627	628.875	622	626.5	627.5	635.5	628.125	623.5	627.125	626.125	628
G17
G18
G19
G20
G21
G22
G23
G24
H01
H02	568.75	567.5	566.875	565.875	569	565.625	566.125	568.875	561.375	573	560.5	570.125	563.375	568	565.625	568.5	567	565.875	572	560.625	564.5	560.5	560.25	566.875	565	564.25	568.125	561.75	569.25	569.875	565.375	561.25
H03	549.75	547.25	547.625	548	552	554.125	554.125	547.125	551.75	546.375	550.125	544.5	550.25	550.25	546.625	548.75	546.25	541.625	547.75	549.25	544.75	552.125	555.125	551.375	551.75	551	550.125	550.875	551.875	548.625	551.375	549
H04	551.875	552.75	554.375	553.625	552.875	551.75	554.5	556.625	551.875	553	558	558.625	552	553	559.125	548	547.625	548.75	558.125	545.625	548.375	549.75	551.5	556	552.125	554.5	552.75	550.25	551.25	554	550.375	553.625
H05
H06	560.375	566.5	566.75	564.5	562.5	564.5	562.375	559.75	565.125	563.125	571	565.25	564.25	563.625	563.5	565	574	566.75	568.25	565.375	565.375	563	563.625	568.25	563.5	563.25	567.25	563.75	560	565.625	568.75	562.25
H07	559.875	550.875	545.5	550.125	552.375	551.875	552.875	557.75	556.25	552.5	551.125	550	548.875	553.75	552.75	554	560.375	552.625	552.375	557	561.625	555.75	553.875	552.875	553.625	554.125	552.125	558.75	547.125	559.25	554.5	557.75
H08	556.625	554.375	552.125	554.375	552.625	556.75	554.125	550.625	556.25	555.375	557.125	555.75	553.5	555	557.875	555.5	558.25	550.625	550.875	557.25	560.75	553.875	560	556.375	552.875	559.625	561.5	555	558.75	556.625	556.125	557.375
H09	554.875	558.875	554	559	551.75	557.25	557	553.25	556.25	550.875	550.5	551	552.875	557	544.5	559.875	550.5	553	554.625	555.25	552.125	553.875	548.875	548.875	550.25	549.75	552.5	555.875	552.75	554.75	544.25	554.375
H10	509.625	514.875	514.875	513.125	516.875	513.375	518	516	513.625	515.5	514.625	514.875	515.25	514.625	511.75	506.875	514	515	517.125	516.875	515.375	512.75	512.875	514.75	514.25	509	509	518	512.75	515.75	510	517.75
H11	547.625	551	555.375	549.25	550.875	545	548.5	550.625	547.125	549.875	547.125	548.375	549.125	545.875	551.375	551.875	545.75	548.625	548.75	548	552	546.625	552.875	552.875	552.625	553.375	543	547.625	547.375	547.875	551.5	555.625
H12	655.75	660.5	656	659.625	656.875	659.625	660.625	657.125	654.25	668.875	656.5	661.75	660.25	663.625	662.5	659.125	661.375	661	660.125	657.625	660.625	651.5	659	658.125	657.625	656.5	657.375	666.25	659.125	657.625	662.375	654.5
H13	617.625	620.875	626.125	622	628.25	621	623.375	631.375	629.125	629.75	621.75	625.875	623.25	623.875	621.5	622	628.75	622.25	626	627.75	633.875	623.75	627.75	620.75	625.5	620.25	628.125	625.875	631.25	627.25	620.625	629.5
H14	607.625	612	608.625	613.5	612	612.5	610.25	607.5	606.25	612.75	609	611.125	605.5	612.875	605.375	613.5	606.125	604.25	611.75	610.375	614	614.5	613.375	602.625	613.5	606.5	613.75	607.625	606	615.25	609	614.125
H15	570	573	566.375	570.75	569.625	564.125	567.125	569.125	574.625	571.875	569.25	570.625	569	564.25	574.75	572.375	567.625	572	568.125	569	573.75	577.5	571.125	574.625	572.5	567.125	574.375	568.5	575.5	569.125	572.625	573.25
H16
H17
H18
H19
H20
H21
H22
H23
H24
I01
I02	470.375	473.875	477.5	471.25	473	471	468.625	468	474.625	474.25	467.5	470.125	469.75	474	472.625	469.75	471.875	470.75	470.5	471.125	468.375	465.125	472.75	469.75	474.125	471.375	467.125	468.5	477.375	473.625	473.75	468.875
I03
I04
I05
I06	528.875	532.375	527.5	523.875	534.625	526.5	528.25	524.125	525.375	524.5	526.75	527.25	526.5	527	531.75	525.625	526.375	528.625	527.25	531.75	527.125	526.375	531.5	523.625	523	532.125	524.625	528.625	526.125	524	525.125	534.25
I07
I08	539.625	539.375	541.75	541.375	542.25	542.125	535.375	533.25	538.875	543.875	541.625	544.875	546.5	543.625	542.875	542.75	527.625	544.375	543.75	539.875	540.875	538.75	546.5	547	546.125	541.125	547.75	543.75	548.75	542.5	545.375	543.25
I09	578.25	585.375	585.375	580.25	577.375	580	585.875	585.375	586.75	578.5	578.75	587.875	589.375	579.625	582.875	580.875	581.5	585.875	585.125	583.875	586.25	578.875	571.375	580.25	583.375	584.875	577.5	578.625	578	583.75	586.875	578.625
I10
I11	625.75	620.625	621.25	621.75	622.125	623.375	627.875	622.875	623.75	622.5	627.875	623.875	617.625	622.75	628.125	618	632.125	625.5	625.75	625.75	619.5	624.625	625	621.375	625.625	623.875	625.375	623.25	625.625	624.875	622.25	619.5
I12	595.125	601.125	594.75	597.125	601.625	604.625	602.625	595.875	594.75	599.25	595.75	598.75	597.125	595.375	597.75	591.875	602.75	603.875	597	596	600.75	593.375	601.875	597.875	598.25	600.5	599.375	602.75	595.5	596.25	596.5	597.25
I13
I14	526.375	527.5	528.375	527.875	524.75	526.375	526.875	523.25	525.625	526.375	531	527.625	520.625	530.625	530.25	531.125	527.25	531	525.625	522.875	527.25	531.375	530	530.625	530.875	527	530.625	530.5	528.375	527.625	527.75	526.875
I15
I16
I17
I18
I19
I20
I21
I22
I23
I24
J01	546	548.5	545	545.625	547.75	548.5	550.75	550	552.5	544.75	545.375	544.625	547.75	551.375	553.125	548.5	545.25	545	546.75	551	547.75	550.25	545.875	549.625	544.125	553.625	552	543.875	551.875	545.375	546	541.75
J02
J03	631.125	635.125	627.25	629.75	630.875	632.5	629.75	630.375	633.5	631.5	631.375	627.125	634.625	629.5	634.5	629.625	625.25	630.125	634.25	629.5	629.25	632.25	625	632.625	628	633.125	633.125	629.875	634	631.25	626.75	638.25
J04	636.625	628.625	632.75	629.75	630.125	635.75	629.375	629	625.625	629.25	627.625	630	627.125	628.375	631.125	632.375	632.125	634.125	627.75	633.5	637.625	635.25	633	625.25	630.125	631.25	631.125	628.5	634.875	631.875	629	627.875
J05	559.875	558.625	561	561.75	561.5	563.875	558	564.125	564.25	562.625	561.75	561.375	561.625	563.375	559.375	565.625	562.75	562.375	565.125	561.375	561.375	565.25	563.25	565.75	561.125	563.375	569.25	568.25	562.375	562.75	566.75	557.875
J06	607.125	612.625	610.25	617.125	616.75	606.5	611.375	611.375	608	609.75	608.125	611.75	610.375	612.75	612.875	608.25	613.625	609.625	614.75	607.625	612	612.625	613.875	615.875	616.875	606	613.875	617.25	615.75	610.5	613.625	613.125
J07
J08	567.375	567.5	562.75	571	564.875	565.125	567.5	567.75	561.5	565.625	572.125	568.375	563.5	572	565	574.5	566.875	568	571.125	563.125	568.875	568.125	572.75	568.25	569.375	567.125	570.5	568.25	574.25	566.125	569.5	565.375
J09
J10	602.875	603.125	608.625	603.25	602.375	598.625	605.125	607.625	600.75	602.5	603.375	598.875	602.75	604.5	607.375	608.5	608.75	608.75	596.375	602.875	600.75	609.625	609.375	605.125	607.375	611.125	605.375	606.75	603.375	606.875	608.875	607.5
J11	557.25	556.125	552.75	552.75	552.875	557.5	551.25	554.75	548.375	556	553.25	550.625	562.25	556.375	557.5	556.625	552.25	558.875	554.125	550.5	554	551.875	558.25	552.125	554	555.75	555.5	558.875	553.625	548.875	557.125	550.625
J12	546.875	541.375	547	544.375	547	544.125	537.625	538.125	543.625	541.625	546.625	541.25	544.75	542.375	541	540	541.125	541.75	541.375	539.625	550.5	544.375	545.75	545.125	541.25	546.75	543.375	540.375	549	542.625	545.375	542.625
J13	575	580.625	576.75	580.375	575.625	583.75	580.375	577.75	582.875	584.75	579.375	584.125	579.125	579.75	577.125	575.875	576.75	581.375	580.625	583.125	576.125	579.75	582.5	569.625	579.875	574.875	574.875	579.375	582.125	584.875	578.375	586.75
J14	655.75	644.375	649	649.625	645.75	651.75	656	645.875	646.25	649.25	648.375	642.25	649	651.375	650.875	652.375	648.5	650.5	643.5	650.625	647.625	653.75	650.625	642.125	653.875	645.5	655.125	647.375	652.375	644.125	656	646.75
J15	624.75	622.375	626.25	623.625	616.375	622.75	624.25	624.5	622.875	624	624	620.5	626.25	624.75	626.375	619.375	625.5	629.625	620.375	625.75	625.5	621.125	627.5	623.875	627.5	616.5	625.25	619.375	618.125	621.25	618.75	622.875
J16	563.375	559.875	564.125	566.125	572.125	569.25	566.5	568.25	561.125	566.625	567	567	559.25	566.75	562.25	560.875	559	567.375	566.375	564.125	567.25	566	562.5	569	562	566.75	570.75	572.125	568.125	568.625	571.125	565.75
J17
J18
J19
J20
J21
J22
J23
J24
K01	508	512.375	510.5	516.25	509.125	509.125	510.125	505.125	511.75	509.125	508.875	514.375	507	507.375	512.5	512	498.5	513.625	507.375	514.125	512.375	509.875	509.875	515.375	512	509.125	507.75	508.625	507	514.875	512.625	504.5
K02
K03
K04	651.875	644	645.625	643.875	646.125	645.625	643.125	646.375	643.125	641.75	643.875	640.625	636.5	642.375	640.625	649.5	644.125	643.75	652.125	642.25	645.125	637	646.75	641.25	644.125	643.5	649	643.25	647.5	642.875	642	644.375
K05	539.875	534	528.875	525.125	534.625	530.625	530.5	537.375	540.75	537.125	535.5	532	535.25	537	541.875	538.625	533.625	531.875	535.75	530.875	533.25	534.125	533.125	534.25	532.5	532	532	531.5	531.5	531.75	534.375	531.875
K06
K07	568.875	566	561.25	563.375	565.375	563	562.375	562.5	561.5	565	561.75	566.5	562.125	561.875	562.125	567.875	570.625	565.125	558.25	565.875	566.125	567.125	561.875	562.375	570.375	566.125	565.75	559.75	567.25	561.5	565.625	561.875
K08	556.625	554.125	557.25	561	562.25	551.25	554.5	554.5	552	559.375	555.5	556	557.625	557.5	552.25	557.75	554.875	557.375	553.875	552.375	558.25	558	555.125	556.875	564.125	552.5	556.875	559.625	558	560.5	557.25	560.375
K09	572.5	565.875	564.25	562	566.625	566.875	564.375	564.75	570.25	565.125	568.5	568.25	567	564.875	565.875	567.625	562.75	569.25	574.75	569	566.875	570.5	569.375	570.75	570.875	574.25	569.75	565.125	569	571.125	566.125	576.5
K10	609	612.375	610.25	606.875	612.5	609.125	608.75	608.75	609.125	607.375	612.375	615.5	611	612.375	611.625	617	607.5	604.375	604.5	613.625	614.625	613	608.125	618	616.375	608.25	613.25	610.5	609.125	617.125	618.5	608.5
K11	628.125	633.625	633.375	627.25	631.25	638.625	633.375	634.75	628.5	639.25	637.5	634.625	639.25	634.75	639.625	640.625	634	634.125	641	634.625	639.125	638.875	634.5	634	638.75	638.375	635.625	635.375	637.125	636.875	638.75	632.375
K12	564	564.625	557.125	558.375	561.125	564.75	566.625	559.75	567.625	563.125	565.125	560.5	561	567.875	564.625	562.625	573	566.125	560	569.375	570.5	557.625	563.5	569.375	561.375	563.75	554	559.25	566.625	571	556.875	564
K13	635.625	638.125	637.125	632	631	637.125	633.75	634.875	633	639.625	631.5	633.125	628.875	629.375	632.25	635.625	628.875	631.5	633.375	633	639.625	633.875	632.5	633.875	630	634	632	634.25	633.5	633.125	630.75	634.75
K14	553.75	547.75	559.75	564.875	549.25	556.25	556.125	562.25	551.75	553.625	549	554.375	548.625	556.5	549.75	552.625	553.625	553.375	553.5	556.5	559.375	552.125	548.5	560	556.625	551.125	554.5	554.75	554.125	558.5	551.25	551.25
K15	584.625	591.25	592	583.375	589.375	590	586.375	579.375	584	590.375	584.125	583.125	585	592	585.25	589.25	583.5	583.75	589	583.375	588.75	586.25	587.375	585.5	588.125	590.5	582.125	586	594.875	589.5	583.875	589
K16	670.625	667.375	671.625	663.375	663.875	665.125	664.625	660.5	664.375	664.75	662.25	666.375	667.625	663.125	664.875	664	666.625	663.375	670.25	668.125	665.875	662	671	668.375	670.625	665.25	665.375	664	659.25	671.875	666	663.125
K17
K18
K19
K20
K21
K22
K23
K24
L01	609	605.375	615.75	613.125	606.5	614.25	606.125	607.75	601.125	604	609.75	609.125	607	606.625	610.875	606.25	608.5	617	605.75	610	604.125	609.25	612.375	605.5	602	610.75	606.125	602.25	606.625	610	603.875	610.75
L02	547.25	545.375	550.25	546	547.625	548.25	547.375	544.625	549.375	544.375	550	551.25	544.25	548	548.25	550.25	548.75	542	546	547.375	547.625	547.875	551.25	543	547.125	548.625	550.875	553.25	550.25	553.625	550.625	545.25
L03
L04
L05	670.625	668.75	673.375	671	663.125	663.625	666.75	666.75	664.75	667.625	667.125	666.75	667.75	673.375	670	662.875	672.375	672	662.5	669.375	667.125	666.25	672.375	668	666.875	667.625	672.25	661.375	671.625	662.125	665.875	667.5
L06	477.5	474.75	472.25	477.375	473.75	475.125	473.375	472.125	480.875	478.25	475.875	475.25	471.25	470.75	470.875	476.125	477.875	474.75	477.625	471.875	466.75	473.375	473.5	476	469.125	478.375	474.375	474.875	471	473.625	471.375	475
L07	637.75	639.125	641.625	637	639.75	636.875	644.875	637.625	643.125	641.125	644.375	642.5	644	638.625	643.375	641.375	642.375	636	643.75	644.625	645.625	641.25	641.25	640	643.625	647.875	640.875	641.125	644.625	646	645.625	640.375
L08	439.25	437.75	433.875	436.375	438.625	442.5	432.375	432.5	435.875	437.75	440.25	439.5	440.5	436	440.5	442.375	438.125	440.625	437.375	436	434.875	438	436.75	433.875	437.375	433.5	440.625	439.125	433.25	437.875	437.125	435.5
L09	548.75	550.375	548.375	549.625	550.125	552.875	553.625	552.75	553	547.5	544.5	548.5	550.625	551.75	549.375	550.5	552.375	549.125	554.875	550.375	553.75	552.625	549.375	552.625	549.5	558	552.875	557.375	550.875	549.5	552.5	553.75
L10
L11	551.875	559.125	558.5	553.125	558	554.875	553	552.25	553.875	554.625	559.875	551	558.75	560.125	556.125	553.875	553	551.25	559.625	552	557.375	562	555.625	550	553.5	556.75	556.875	556.125	556.25	552.375	555.5	560.5
L12	556.125	561	556.25	561.75	557.375	559.625	559.75	558.5	560.875	555.625	554.75	560.125	559.75	556.5	551.625	554.875	557.875	551.75	560.625	561.75	554.25	554.75	560.625	555.125	559.875	561.25	555.25	557.25	557.875	564.125	552.625	550.5
L13	555.75	551.5	553.75	555.75	558	550.5	555.25	553.75	548.625	556.75	552.625	551	558.75	551	553.625	553.625	560	555.75	548	553.375	550.75	555.5	555.875	556.375	550.5	558.875	553	559.5	549.125	550.625	555.5	555
L14	555.375	553.875	553.75	557	552.25	545.75	550.125	556.875	554	558.5	559.25	559.125	553.25	551.875	559.125	557.25	556.375	547.125	550	553.75	556.375	556.625	557.75	560.125	555.875	554.625	558.125	547.125	556.25	554.75	557.875	555.625
L15	666.875	674.375	670.625	660.75	669.5	664.875	675.625	665.125	673.125	666	668.375	668.25	662.75	667.125	668.375	670.25	666	663.375	666.875	670.25	668.375	663.875	666.125	669.375	670.125	665.25	668	668.25	667.375	667	672.375	664.375
L16	516.5	520.5	522.375	519	526.375	518	519.875	518	519.125	526.125	519	515.75	517.375	522	519.75	524.375	517.375	516.625	519.5	519.375	523	521.25	515.625	521.75	513.25	519.5	520.25	519.375	517.75	520.5	527.375	522.375
L17
L18
L19
L20
L21
L22
L23
L24
M01	621.5	613.875	617.25	616.25	621.875	619.375	621	613.875	611.25	621.25	622.375	615.125	620.125	619.25	622.5	619	618.5	612.5	612.125	611.875	613.625	612.375	612.625	616.875	620.25	616	618.5	619.25	621.25	623.625	617.875	624.25
M02	634.75	628	630.875	638.5	636.625	631.625	634.25	638.375	634.375	638.875	633.375	636.25	637.125	635.125	625.375	635.875	634.75	629.125	638.375	637.375	637.125	640.125	632.75	629.75	636.25	635	637.25	631.125	644.5	642.25	637.75	641.125
M03	628.5	634.375	630.75	630.625	627.625	635	624.375	635.375	632.75	636.125	629.375	629	629.625	633.875	630.375	629.5	634	625.75	631.625	632.375	627.625	632.375	627.375	632.125	635	632.875	628.625	636	632.625	626.75	632.375	632.375
M04
M05	556.625	553.5	555.25	551.5	551.375	551.875	555.875	557.875	554.125	551.75	553	552.625	551.75	549.5	557.375	551.5	559	558.375	558.875	558.375	556.875	561	556.5	559.375	557.5	562	557	549.75	557	553.25	557.375	556
M06	552.875	548.625	556	552.625	557.875	554.625	545.625	555	550.375	554.875	555.125	554.375	556.375	551.875	549.75	556.375	552.5	558.625	557.25	556.625	556.875	555.25	549.625	554.625	553.5	555.5	552.625	554.875	555.125	555.75	553.375	558.25
M07	482.125	480.75	482.625	483.125	479.125	484.375	483.625	483.375	477.875	479.5	485.125	483.375	484.75	481.5	482.375	486.25	483	479.875	480.75	484.25	485.75	481.125	484.125	486.25	485.5	483.375	484.375	487.125	483.75	485.5	478.875	486
M08	554.25	552.25	551.625	556.25	554.375	550.75	554.375	549	556.5	548.25	550.125	552.625	557.125	553.375	553.625	555.625	552.75	551	555.625	555	551	548.25	551	548.625	554	550.375	549	548.25	555.875	552.125	554.5	554.375
M09	546.625	549.5	547.5	546	544.75	546.375	548.375	543.25	549.125	543.625	549.875	547.75	553.875	547.125	542.875	548.375	549.75	547.125	543.875	553.75	557.125	549.375	549.375	551.875	553.375	545	546.625	551.25	548.25	546.625	551.75	547.25
M10	556.25	548.375	553.625	552.75	556.75	556.875	559	550.5	555	560.75	551.125	556.625	555.875	554.5	561.375	555.5	561	554.375	559.25	553.625	557.875	557.125	556	554.875	555.75	560.375	557.875	558.25	558	556.625	552.75	557.875
M11	548.75	549.5	555.125	546.25	549.5	549.25	553.5	549.25	550	550.375	555.375	548	550.75	554.875	553.5	553.125	544.25	553.375	549.375	545.625	552.25	545.625	545.5	550.625	549	550.25	546.375	555	551	552.5	551.375	551.5
M12	486.125	484.5	486.125	483	489.375	482	480.25	483.75	486.25	485.125	487.75	485.625	483.375	481	480	474.375	484.125	480.875	483.25	486.5	485.75	484.25	481.875	488.75	486.5	486.75	486.875	479.375	485.25	484.75	488	483.75
M13	552	562	549.75	552.125	549	553.125	550.625	554	545.875	548.75	552.875	552.625	548.125	555.75	554	549.875	553.5	555.75	549	560.5	548.125	551.25	551.875	550.25	550.875	557.75	553	551.5	551	554.75	554.75	553
M14
M15	563.25	575	561	564.875	560.375	559.375	566	567	558.375	566.375	562.625	563.125	572.75	569	565.125	564.375	567.75	560.5	564.625	566	562.125	560.625	567.375	562.625	566.75	568.75	564.375	561.75	561.25	565.5	566.75	564.625
M16	678.125	672.5	675.5	679.625	680.375	678.125	679.25	680.125	678.375	673.5	677.25	682.25	679.25	677.75	675.75	682.25	677.25	678.125	675.625	678.875	679.25	682.75	679	677.25	682.125	678.625	677.5	675.5	675.375	675.25	683.375	677.25
M17
M18
M19
M20
M21
M22
M23
M24
N01	412.625	405.5	406.75	404.5	405.5	407.625	405.625	409.125	406.5	408.375	406.5	411.375	401.75	409.625	402.75	404.625	411.125	408.875	408.125	404.25	407.25	407	409.875	408.25	399.125	406.625	408.25	406.5	408.375	405.75	405.25	406.125
N02
N03
N04	618.125	606.875	613.875	610.375	615.75	613.875	616.25	608.625	614.875	606.5	610.75	611.25	610.25	605.5	609.25	609.75	617.75	618.125	611.125	611.75	617.875	612.375	610.875	611.125	612.5	611.25	611.625	610.5	612.25	610.375	613	616.625
N05
N06	612.875	605.375	612.625	612.125	611.375	623.125	611.125	603.75	614.75	609.125	607.625	604.25	612.625	607	615	613.125	610.375	611.375	609.25	606.875	607.625	613.125	608.875	610.375	617	611.75	607.375	609.25	612.75	607.625	612.375	609.5
N07
N08	666.25	665	664.75	668.875	667.125	669.625	670.125	672.25	670.125	671.25	667.75	674.875	663.5	672	664.625	666.625	669.875	665.75	670.5	669.875	673	669.875	674	679.25	669.75	671.5	673.625	672.375	676	672.25	670.875	671
N09	545.75	546.625	547.25	541.625	539.875	546.75	543.5	545	546.625	544.25	546.125	543.625	547.125	545.125	546.625	539	541.875	549.125	540.875	545.375	539.875	547.375	536.375	546.125	544.375	542.375	546.375	540	548	543.75	544.5	548.625
N10	661	652	658.125	653.5	658.5	661.875	665	665.5	661.75	660.875	657.625	659.875	663.5	660.75	664.625	658.625	667.375	656.375	656.875	659.625	660	661	663.125	665.5	661.5	657.375	656.875	664.125	660.25	666.75	654.125	665.25
N11
N12	555.75	556	552.25	556.25	555.25	554.375	556.625	554.125	557	558	557.125	555	557	556.125	558.5	555.625	555.875	555.625	559.125	558.25	562	555.75	559.75	559.125	561.125	549.625	551.125	560.125	558	560.25	554.375	559.125
N13	552.75	550.25	550	560.25	553.5	553.875	556.75	550.625	559.125	555.5	553	554	553.375	554.75	555.875	554.125	547.5	557	555.875	558.125	556.25	555.625	555.75	552.25	553.5	555	550.375	553.125	553.5	553.375	551.5	553.75
N14	556	553.125	561.75	560	558.25	554.375	560.375	564	558.375	557.875	556.625	562.5	554.625	560.625	558.75	559.75	562.125	560	559.75	559.875	559.375	567	559.75	558.25	562.875	561.75	556	558.5	559.5	565	557.625	564.25
N15	564.625	565.125	566.5	559.5	553.375	558.875	560.75	561.125	560.625	562.875	561.375	564.875	561.875	558.875	560.125	563.75	566.625	564.375	565.125	562.25	557.25	564.5	566.75	562.625	562.625	561.375	561.5	558.25	565.75	560.75	563.375	559.375
N16
N17
N18
N19
N20
N21
N22
N23
N24
O01
O02
O03
O04
O05
O06	585	588.5	585.5	585.75	586	590.375	577.75	578.375	584.5	585.75	578.25	583.375	583	585.625	588.5	589.75	579.375	585	581.75	586.5	587.375	584.625	586.375	583.625	584.625	586.5	591.125	583.25	587	583.625	588.875	585.625
O07
O08	549	554.75	552.375	552	555	552.125	551.75	551.5	551.25	549.75	553	551.125	556.5	554.375	556.75	548.75	552.875	554.375	557.375	554.5	554.75	549.125	555.125	553.625	549.5	555.875	556.875	559	553.5	555.375	551	554.875
O09	678.625	671.875	679.625	671.625	673	675.875	676.25	674	677	675.25	674.375	673.5	670	675.125	676.25	679.625	680.625	678.25	675.875	675	677.875	672.25	672.625	676.75	674.875	678.25	676.625	676.25	676.75	674.875	674.125	668.75
O10	567.125	569	566	571.5	561.5	570	563	572.375	570	564	570.25	572.875	574.125	564.375	566.375	563.375	568.5	572.5	563	570.375	565.375	567.875	566.5	570.75	566.625	572.375	568.5	572.125	571.75	572.25	569.125	571
O11
O12	577.5	574.375	575.875	579.25	585.125	575.25	577.25	572.375	579.25	576.75	578	580.125	574.5	580.375	569.25	579.125	573.75	576.375	573	579.625	577.375	580	574.25	576.375	581.125	586.375	576.875	576.875	572	571	576.125	574
O13	561	555.125	551.625	563.375	559.375	554.875	555	555.875	565.125	559.75	559.125	553.75	561.25	562.375	555.25	559.25	558	559.125	552.75	556.5	556.75	557.25	563.125	560.75	559.875	553.5	555.375	557.125	562.125	558.75	555.875	558.875
O14	550.125	551.625	552.875	552.375	553.625	550.375	556.25	548.25	548.625	550.625	550.625	550.5	549.5	556.25	549.5	547.125	554	554.125	550	552	549	553.625	551.375	553.5	561.875	552.625	551.875	553.5	555.375	555.375	550.625	554.5
O15	551	552.875	557.75	551.125	550.125	551.125	547.75	550.875	549.625	552.25	547.75	560.75	553.125	552.625	555.75	558.375	552.375	553.625	547.625	544.875	555	557.25	555.25	553.75	547.875	553.625	550.75	557.125	558.75	551.25	554.75	555.75
O16	535.25	544.5	537.875	540.75	541.25	539.625	540	537.375	540.875	542.5	539.5	537.75	543	543.75	542.125	534.75	540.5	535.25	544.25	541.375	537.875	541.125	540.875	538.875	544.25	538.625	547.625	539.625	541.125	538.625	542.875	541.625
O17
O18
O19
O20
O21
O22
O23
O24
P01
P02	546.375	543.75	541	547.625	546.125	550.875	551.625	550.875	543.375	543.75	545	553.625	547.125	546.125	544.125	543.5	553.5	544.625	546.375	548.75	549.375	543.375	542.5	547.5	543.125	544.125	542	547.375	544.125	542.375	542.5	548
P03
P04	544.375	548.125	543.125	542	540.125	548.875	544.75	548.625	550.5	543.875	547.375	544.375	549.625	551.125	549.875	548.625	547.5	553.75	546.875	547.25	553.375	544.25	547	548.625	550.375	547.875	552.125	549.5	544	553.375	543.5	545.875
P05	531.75	528.75	532.375	529.625	529.5	535.5	528.25	540.875	537	533.625	533.25	534.25	531	533.875	533.5	531.25	529.75	525.875	529.25	535.875	533.875	530.375	534.5	527.25	532.5	533.25	537.5	532.125	532.25	536.375	534.5	533.5
P06	540.375	541.625	539	538.125	536	541.25	539.125	538.75	536.75	535.625	536	543.25	540.875	540.125	537.25	541.25	538.5	535.375	535.5	540.125	531.125	536.125	535.75	536.625	534.875	530.25	537.625	543.5	544.375	538	540.875	543.375
P07	557.25	552.75	551.875	550.375	555.5	554	550.25	554.125	552.75	554.625	552	548.625	555.875	555.625	555.625	554.625	555.375	554.75	553.25	551.625	557.125	557.875	557.625	554.625	553.375	550.625	552.75	555.25	554.125	558.375	553	552.75
P08
P09
P10	487.75	482.75	486.625	486.125	487.75	485.875	487.375	491.5	481.875	485.5	487.375	483.125	481.375	485	486.75	483.25	482.125	480.75	487.875	483	481.75	485.5	482.125	479.75	485.75	479.75	483.5	485.125	482	485.125	486.75	490.125
P11	588	597.75	596.125	592.25	592.375	595.75	593.875	591.625	596.125	596.5	594.75	596.625	593.25	593.625	594.875	591.125	594.5	595.125	596.125	590.375	594.625	596.125	595.5	596.875	593.625	589.375	596.125	590.75	593.5	596.5	594	588.5
P12	562.875	558.5	557.5	555.125	562.625	559.375	555.125	556.625	554.125	554	559.625	558.375	557.5	561.25	564.25	556.875	559.75	558.5	559.25	561.5	562.375	557.75	556	551.5	558.125	554.875	555.125	556.75	556.75	560.875	555.625	556.25
P13	703.375	705.375	707.375	704.75	697.25	697	699.125	699.625	701.5	712.125	703.625	710	705.5	702.875	700.5	704.5	707.375	707.125	706.875	703	707.125	706.375	698.125	712.25	703.625	706.25	706.5	694.375	704.375	704	702.375	702.75
P14	561.25	561.875	565	569	568.625	565.125	562.625	568.875	568.25	564	565.375	567.25	565.25	561.125	558.125	564.75	571.625	569.5	568.125	570	566.375	572	569.625	572.125	567.875	565.125	564.875	569.5	571.5	572	566.25	572.25
P15	582.125	576.625	581.125	584.125	574.5	586.75	583.75	577	578.875	580.5	584.625	583	579	577.625	576.875	577	577.25	583	581.625	578.625	573.125	577.25	585.375	583.125	581.5	586.25	575.875	586.125	583.25	578.375	583.875	585.5
P16
P17
P18
P19
P20
P21
P22
P23
P24

## Sheet: DA
Measurement	Average (Show Region Statistics)
	1	2	3	4	5	6	7	8	9	10	11	12	13	14	15	16	17	18	19	20	21	22	23	24	25	26	27	28	29	30	31	32
A01	476.125	511.375	432.375	473.25	447.75	476.25	498.125	441.125	465.25	449.875	472.25	481	454.75	486.375	437.375	450.25	472.875	491.75	456.875	457.875	485.375	463.125	478.25	456.875	472.875	445.625	475.75	485.75	492.875	478.125	446.25	498.875
A02
A03	364.556	308.444	350.444	378.111	407.556	331	360.889	389.444	333.111	319.778	362	346	364.111	413.778	340	315.667	327.556	348.111	367.111	327.556	402.111	329.556	384	378	359.556	368.222	382.333	355.444	351.778	409.667	364.556	364.556
A04	507.25	517.125	587.5	578.875	465.125	490.625	473.5	471.625	453.25	526.625	481.5	588.375	574.875	482.25	589.75	483	510.375	511.5	487.625	553	512.25	494.5	466.875	507.125	497	482.875	514.75	539.25	505.25	575.5	505.25	452.375
A05	456.8	481.8	479.3	450.2	486.5	463.3	438.5	464	474.4	508.2	470.7	452.5	446.5	470.6	416.1	493.8	486.9	460.2	463.6	480	467.9	512.9	453.8	446.5	461.5	464.4	431.8	484.3	487	509	492.1	436.6
A06	426.909	457.364	455.182	404.455	441.727	458.909	485.182	485.455	463.636	409.091	465.364	461.909	498	468.818	426.545	519.636	476.727	445.636	499.818	459.273	458.364	506.182	477.727	515.727	433.636	461.545	454.364	419.727	457.455	453.364	492.364	452.909
A07	448.2	434	429.3	459.1	444.6	460.2	406.4	473.4	471.2	419.4	460.5	430.4	412.8	456	474.1	455.7	468	474.5	483.3	441.5	454.6	463.9	455.8	459.3	472.1	502.7	445.3	438.6	462.4	419.7	444.8	464.7
A08	493.5	513.125	540.875	518.875	530.5	521.75	506	510.125	492.75	497.375	520.75	494.75	528.75	519.75	510.625	504.375	491.375	500.625	512.625	500.25	513.625	533.25	519	456.125	516.75	524.5	517	518.25	490.25	526.5	519.25	531.875
A09	481.125	473.25	457	442	464	443.875	434.75	464.125	456.75	454.375	475.75	460.75	430.25	434.625	459.625	444.375	488.625	467.75	461.75	508	467.125	459	453.375	457.875	463	499.625	438.5	461.125	451.25	397.875	454.875	470.625
A10
A11	456.455	458.909	435.455	489.545	480.545	462.455	453.182	444.182	456.273	485.091	518.091	461.091	396.091	480	460.818	486.727	406.455	476.727	477.455	464.727	464.182	429.727	475.818	423.182	437.636	488.091	467.727	475.636	437.091	472.364	480.545	456.455
A12
A13	463.25	458.167	469.667	465.417	493.167	467.75	466.917	462.417	467.333	470	475.25	477.25	472.25	409.667	487	473.833	461.75	463.167	482.667	479.75	434.167	469.333
A14	407	431	416.625	420.25	444.5	417.75	408.125	432.875	424.5	352	480.25	419	413	455.125	409.75	402.25	415.5	386.375	418.75	394.125	359.375	441.875	400.5	414.75	405.75	395.625	379	319.5	439.375	365.875	453.125	407
A15	460.125		450.25	444.625	440.25	470.125	472.125	435.625	483.875		427.375	472.125	469.375	448.5	448.75		488.875	509.875	444.375		448.875	450.25	497.875		481.375	525	489.75		499.625	593.75	488.625	502.875
A16			605.375	617.875	612.75		611.875	609.375	616.75	612.625		603.625	604.5	610.25	608.375		620.375	610.25	600.75	610.125		606	612.25	610	610.5		608.25	610.5	608.375	611.375	618.875	619
A17
A18
A19
A20
A21
A22
A23
A24
B01	465.375	443.875	500.5	471.625	547.75	438.375	481.125	576.875	459.625	419.25	500.75	464.25	433.375	450.75	512.25	441.375	449.125	391.25	452	481.75	539.875	457	451.75	485.25	467	470.75	441.5	431.625	452.25	458.375	522.125	465.375
B02
B03
B04	422.625	398.5	410.375	366.625	479.125	414.375	409.625	377	412.5	462.625	502.5	401.25	410.75	445	410.375	434.25	508	411.625	464.125	486.5	407.625	378.625	404.25	445.375	381.75	438.125	384.625	406.25	466.875	410.125	411.875	402.875
B05
B06	441.091	447.455	437.455	459.182	448.364	405.091	456.455	436.909	454.455	407.182	426.727	416.909	473.455	433.091	446.636	426.818	438.364	438.909	432.545	440.909	437.545	442.909	434.455	454.909	447.818	437.545	410.182	447.545	444.182	418.273	431.273	442.727
B07	467.9	459	487.2	455.4	431.5	455.2	465.1	428.4	475.2	468.6	484.7	484.1	469.6	459.7	472.6	477.9	445.6	456	467.9	492.7	493.5	465.8	480.5	471.4	473.2	475.9	456.4	490	499	497.2	476.8	462.1
B08	515.385	552.923	556.231	545.385	551.692	548.769	556.615	539.538	559.385	544.923	542.538	523.077	528.692	531	546.231	562.462	553.692	564.615	547.154	545.308	546.231	544	537.385	553.308	557.615	547.692	542.692	525.077	554.769	537.769	565.615	550.462
B09
B10	406.538	396.077	389.538	386.538	391.615	394	390.538	415.615	388.077	412.923	400.615	395.846	412.077	386.231	429.154	410.846	416.077	413.077	406.462	394.231	370.923	412.462	373.615	408.462	395.385	360.538	401.769	409.462	424.538	442.154	411.615	390.231
B11	559.833	539.667	534.25	576.833	549.667	516.75	520.833	555.75	574.5	561.167	561.083	556.833	577.917	544.583	546.75	506.5	547.083	552.833	542.75	578.167	524	530.667	533.417	552.167	567.167	575.667	568.167	554.5	600	577.5	563.083	559.833
B12	494.833	432.917	448.083	384.5	441.25	487.417	481.083	434.167	487	478.083	454.25	464.75	468.75	485.833	407.083	457.333	461.417	362	490.583	456.333	448	471.5	461.333	419.917	527.25	479.75	426.417	476.25	477.667	463.583	456.833	478.75
B13	538.1	514.4	480.6	469.6	528.8	509.2	480.2	488.8	510	500.8	532.6	495.6	569.7	545	492.5	489.3	533.7	532.5	491.8	482.8	506.2	495.3	540.8	549	537	504.9	541.7	526	519.2	523.5	530.3	501.6
B14	450.75	435.125	440.75	447.625	403	455.125	455.125	458	439.5	407.25	479.5	435.375	481.25	409.375	454.25	526.375	429.625	447.25	426.5	442.375	424.875	453.25	468.5	439.125	418.875	416.75	451.875	411.875	433.625	461.5	409.25	446.75
B15	479.25	459.875	463.375	475.875	443.625	456.875	479.5	461.625	442	480.625	465.125	486	461.625	446.25	461.375	473.25	480.625	500.375	447.25	473.375	482.625	485.75	483.875	477.625	488.75	492.5	473.25	518.75	463.125	482.125	489.125	462.625
B16	412.545	427.273	402	436.727	421.091	411	423	419.364	415.091	411.091	454	413.364	402.636	415.636	402.545	409.818	420.273	404.091	409.364	414	445	411.727	405.364	433.455	414.909	421.636	411	383	399.364	427	403.727	412.545
B17
B18
B19
B20
B21
B22
B23
B24
C01	386.444	384.556	408.778	386.667	410.889	412.778	365.333	413.889	391.333	369.778	355.444	394	410.111	395.333	405.889	384.222	388.333	406.444	432	382.444	392.111	373	399.889	354.667	344.556	403.556	385	372.111	392.889	396.222	393.556	386.444
C02	449.25	408.75	406	444.375	416.25	404.375	415.625	394.625	402.625	372.375	405	394.625	414.125	382.125	392.875	424.5	351.125	404.625	356.25	419.125	416.125	391.125	427.375	411.375	409.5	430.375	388	423.5	368.125	404.375	408.875	449.25
C03	422.375	419	436.25	394.625	417.5	447.25	470.875	467.5	416.875	417.875	456.5	425.5	400.625	446.25	414.125	463.375	443.125	472	427.125	414.125	456.875	502.875	464.375	449	459.125	420	375.375	453.25	509.625	438.25	406.5	422.375
C04	466.182	487.636	536.364	457.455	458.727	421	460.455	490.182	442.273	462.636	483.364	559.364	469.182	442.364	506.818	525.636	461.091	437.545	473.636	499	421.545	451.455	491.182	471.909	524.636	480.455	486.091	415.455	479.091	510.091	513.545	466.182
C05
C06
C07	384.625	400.75	395.25	413.25	352.125	438.375	403	431.375	360.25	413	378.5	436.875	375	404.5	447.25	408.75	420.25	366.375	427.625	416.875	411.5	389.625	404.125	373	395.125	363	433.125	406	391.125	422.375	398.5	384.625
C08
C09	413.6	419.9	426.6	432.7	411.2	429.2	421.8	422.5	422.6	426.8	412.5	408.9	393.4	388.1	412.4	402	406	422.5	409.5	427.8	421	412.4	425.8	412.9	411.8	407.7	425.7	415.9	418.8	412.2	431.1	412.2
C10
C11	535.455	495.818	543.273	544.727	528.091	532.273	538.727	494.545	543.636	512	542.364	509.545	518.273	506.636	483.364	485.636	498.182	521.545	512.636	523.273	474.636	512.818	501.909	535	525.091	464.182	546.091	461.182	494.091	507.182	507.545	475.182
C12	502.385	500.231	512.308	494.077	516.077	495.308	497.462	460.077	520.615	510.231	514.231	482.692	493.923	487.769	513.692	519.077	509.923	512.154	483.923	490.308	482.462	488.385	487	513.692	525.462	501.462	503.385	510	511.923	517.077	516.385	502.385
C13	386.125	416.875	411	393.875	367	437.375	375.875	378.875	379.75	395.75	402.5	336.875	386.5	388.5	396	382.5	390.25	388.375	417.375	390.875	349.25	397.125	390.625	395.625	401	397.125	367.375	382.625	383.625	399.375	417.875	356
C14
C15	424.75	419.583	439.25	425.667	439	437.25	406.5	451	458.75	417.167	421.75	454.417	398.75	430.167	431.667	473.167	427.75	418.25	438.333	424	484.083	431.75	450.667	424	434.833	420.417	478.417	452.75	440.75	439	411.25	424.75
C16	464.8	471.1	512.1	481.2	488.1	487	456.4	512.8	521.3	478.5	477.5	468.6	451.2	445.4	484.3	474.6	481.5	471	429.1	455.7	486.5	460.2	506.9	501.5	482.2	467.6	499.9	527.7	457.6	513.3	518.5	492.9
C17
C18
C19
C20
C21
C22
C23
C24
D01
D02
D03
D04
D05
D06	475.875	512.625	505	517.375	491.625	514.375	503.5	502.875	524.25	487.125	491.125	541	521	507.625	545.375	461	499.625	517.5	506.875	492.125	494	518	513.125	487.5	552.375	524.125	533	458.625	513.375	513.625	507.875	475.875
D07	536.1	544	528.6	530.3	527.7	495.9	501.1	480.9	512.9	496.1	500.8	502	525.8	501.1	514.9	536.6	529.7	535.6	513.2	526.9	507.2	514	530.5	535.5	550.9	519.6	521.8	517.2	521.4	534.2	503.6	536.6
D08	428.333	452.667	445.444	450.444	436.222	422.889	419.889	451.222	444.444	468.556	455.667	489.444	437.889	429.444	440.222	455.667	476.778	450.889	422.111	463.444	422.222	460.889	448.667	455.111	457.556	440.556	400	438.444	443.778	413.778	468	422.556
D09
D10	475.385	477.538	473	485.308	489.462	488.308	488.462	465.077	487.308	477.538	471.846	479.692	481.231	472	467.846	464.769	474.462	466.692	492.615	482.769	483.308	472.385	464.538	464.615	466.615	474.769	466.692	490.769	466.308	476	446.615	475.385
D11	566.867	584.267	558.133	578.067	572.333	563.067	569.6	581.6	574.6	579.267	574	563.933	581.133	572.267	589.4	562.067	564.667	566.333	573.333	555	562.867	578.133	585.267	579	555.6	568.6	554.867	561.2	576.6	579.533	568.8	583.533
D12	452.8	461.9	455.2	467.1	440.4	449.6	458.5	460.5	450.8	464.5	449.4	455.7	465.1	468.2	465.3	472	435.5	463.1	459.1	460.1	455.1	447.8	440.9	463	480.2	443.4	468.2	413.2	469.6	449.1	492.9	452.8
D13	375.25	408	393.5	399.125	368.125	385.75	367.875	365.25	401.125	393	406.375	391.5	397.25	380.875	376.875	388.375	387.125	376.875	393.375	390.75	369.25	395.25	392.875	344.125	384.25	371.25	386.75	403.125	377.75	388.75	351.5	375.25
D14	451.875	458	470.375	450.625	476.875	458.375	440.5	488.875	461.375	490	458.625	421.875	468.75	449.75	463.75	443	418.625	439.25	440.5	452.875	474.375	449.625	439.5	451.25	454	431.25	453	487.125	487.75	405.75	465.5	451.875
D15	414.7	401.3	385.2	376.2	352.2	383.7	403.8	402.2	400.3	390.1	403.3	399.8	407	422.9	457.3	392.2	424.9	474.5	448.2	448	376.3	373.9	367.7	414.9	407.7	447.3	430.3	368.1	417.1	399.1	440.7	426.4
D16
D17
D18
D19
D20
D21
D22
D23
D24
E01	501.5	581	472.375	544.125	451.75	486.625	514	527.875	507.875	509.5	512.375	506.875	476.25	546.25	522.75	438.5	500.75	527.625	557.625	503.125	472.25	493.5	515.875	562.375	519.75	497.125	577.125	485	469	460.25	502.125	501.5
E02
E03
E04
E05	480.25	474.25	429.5	482.375	467.375	473.375	463.125	455.125	402.375	466.875	487.875	451.75	449.25	471.25	462.125	472.25	479.25	483.5	495.625	482.75	463.625	510	470	487.875	425.625	521.375	475.125	496.625	491.5	477.375	455.5	566.75
E06	448	477.375	471.375	511.375	478.25	470.25	430.625	451.875	464	462.125	462.875	469.125	468.75	448.5	446.75	471.625	449.625	474.125	502.125	487	455.625	453.375	503.75	458	454.375	474.625	461.375	459.5	449.875	469.625	468	448
E07
E08	510.222	511.667	500	496.222	522.444	494.667	495.889	495.667	493.111	496.444	485.556	484.889	500.889	493	504.222	499.778	501.889	507.222	488	500.444	500.222	501.111	499.333	498.667	506.778	509.222	500.111	498.333	488.222	481	498.889	510.222
E09
E10	448.8	463.5	456.8	490.9	444.8	459.3	523.9	479.8	459.4	467.2	466.8	458.6	454.3	445.3	489.4	471.1	450.3	445.3	461.8	448.9	420.5	468.8	471.4	465.4	465.4	471.4	454	491.1	473.8	468.7	510.8	454.4
E11	431.583	420.5	407.917	416.917	427.5	446.5	437.75	424.667	425.75	433.667	424.75	421.5	392.333	434.917	421.333	424.5	410.167	406.083	435.333	447.583	452.75	435.5	417.417	444.083	446.75	437.417	437.25	422.083	408.417	411.167	409.083	431.583
E12	510.375	549.5	519.75	522.75	537.5	525.625	523.375	547.625	550.25	536.875	537.75	545.125	519.5	521.25	508.125	539	525.375	477.75	544.25	523	515.25	520.625	521.875	557.375	516.875	542.25	542.25	508.75	539.125	522.125	538.75	519.375
E13	417.333	397.333	393.333	413.667	386.778	386.778	386.889	407.444	397.222	397.111	410.556	399.333	396.778	404.444	408.222	390.889	380.111	392.778	414.667	389.444	375.222	401.444	398.556	408	408.111	412.111	396	403.333	391.111	385.778	406.889	417.333
E14	430.333	380.333	437	408	415.889	397.444	452.333	405.667	433.889	409.889	426	421.111	414.667	403.333	393.667	428.556	448.333	393.889	432.333	446.556	414	421.667	410.444	403.667	454.778	450.444	373.333	387.889	395.444	462.111	436.556	430.333
E15
E16	529.25	454.75	501.375	521.25	551.25	534.75	531.75	517.875	492.125	588	530.75	536.875	526	548	544.25	483.875	486.625	556.375	567.75	476.125	541	535.5	511.375	522.625	537.625	554.5	525.625	542.625	538.125	537.875	525	508.5
E17
E18
E19
E20
E21
E22
E23
E24
F01
F02	482.5	479.333	493.167	446.667	465.333	500	540.5	488.333	462.667	464.667	486.833	494	511.333	400.167	472.333	527	524.333	425.833	471.5	496.833	518.667	448.833	457.833	508	486.833	446.333	527.667	493.5	481.167	441.5	475.5	497.167
F03
F04
F05	439.625	411	424	420.5	476	446.25	431.375	415.625	435.375	436.875	433.125	449.25	438.5	486.75	424.625	444.875	398.25	430	438.625	454.375	413.875	422	450.125	468.125	454.5	463.625	449	431.375	420.125	465.375	416.625	439.625
F06	414.2	388.5	458.2	369.5	428	392.1	394.9	427.6	398.8	406.3	434.9	407.7	390.7	392.9	406.3	447.3	397.1	420.8	386.3	429.2	439.5	459.4	426	456.3	432.7	420.4	432.2	385.1	437.2	403.5	452	417.6
F07	389.4	457.2	406.9	379.7	418.4	377.5	391.8	394.4	339.3	413.5	350.1	429.6	363.4	375.7	354.5	378.5	384.4	389.7	340.5	386.6	403.4	378.8	367.2	381.1	365.4	387.8	395.2	385.6	401.2	382.5	353.3	369.2
F08
F09	512.778	501.222	495.889	492.556	478	512.333	480.778	527.111	503.556	481.222	509.556	501.889	502.333	492.222	500.222	512.778	506.889	514.889	495.667	507.889	491.778	508.444	499.222	488.778	497.111	473.889	495.111	507.889	516	501.778	512.889	487.778
F10	477.875	485.125	499.75	545.5	485.375	483	479.625	522.75	475.625	519.625	486	456.625	527.375	507.5	499.25	518.75	479.125	535	492.5	531.25	484	492.5	507	505.125	502.875	508.75	496.5	478.75	496.5	518.25	463.75	500.75
F11	491.5	485.5	486.25	457.875	505.75	477.875	477.875	488.375	493	541.5	507.625	475	469.625	484.5	502.25	521.625	519.625	504.375	503.5	459.625	502.5	501.75	526	450.625	493.75	516.5	482.125	489.875	462.125	397.5	480.125	491.5
F12	545.692	525.154	531.615	540.923	526.308	528.923	544.846	520.308	524	538.231	525.615	540.692	524.385	573.769	532.692	529.308	527	527.231	520.308	506.308	534.615	531.154	495.154	556.923	521.154	529.462	575.538	525.923	521	511.846	530.077	545.692
F13	463.5	458.4	437.4	469.5	476.2	415.8	445.7	482.3	424	514.6	448.8	464.2	496.4	464.9	480.3	486.3	476.2	462	446.3	477.8	454.9	469.8	473	476.9	475.6	428.9	452.3	469.7	500.3	470.4	503.9	463.5
F14	567.375	552.125	551.25	531.125	555.375	543.75	525.875	515.625	526.625	517.875	508.5	537.75	511	529.625	537.25	525.25	518	532.25	532.75	528.375	539.75	504.5	511.375	534.375	522.125	532.625	466.375	516.5	522.375	529.875	549.125	543.25
F15	426	429	414.5	443.75	465	468.875	448.375	449.625	443.875	441.25	439	423.875	443.375	426.25	458.125	452.625	431.625	436.25	454.375	445.5	423.75	439.625	431	466.375	432.625	454.875	458.5	428.5	450.375	423	450.375	428
F16
F17
F18
F19
F20
F21
F22
F23
F24
G01
G02	407.583	446.333	425.75	396.333	414.833	412.583	426.75	425.917	425.167	395	428.917	416.417	396.167	459.167	407.417	407.75	430.417	417.333	405.833	430.167	418.083	382.333	434.417	409.667	420.167	462.667	425	427.25	438.5	436.917	417.083	407.583
G03
G04
G05	534.636	518.545	545.182	532.909	578.727	494	537.818	553.909	545.091	539.818	516.455	511.091	538	531.455	539.545	542	533.545	554.818	511.818	546.273	512.364	546.364	542	531.727	594.364	564.364	551.455	533.273	547.818	541.636	565	571.818
G06
G07	562.545	544.909	554.091	595.273	585.091	555.364	558.182	568.727	595.909	599	583.091	571.091	563.909	546.909	564.182	547.364	585.818	577.364	578.545	600.727	605.909	556	599.636	592.364	573.545	560.182	538.727	584.091	571.091	567.818	575.364	561.818
G08	485.636	531.364	498.909	510.909	505.636	482.091	479.727	490.636	495.182	505.455	462.636	519.545	494.455	462	520.273	488.091	525.182	528.636	483.909	492.455	494	507.364	487.636	473.727	490.909	489.091	517.636	500.091	510.818	514.273	495.364	485.636
G09
G10	500	510.25	541.625	511.375	542.625	515.125	479.375	511.375	534.125	535.625	521.875	525.75	503.625	540.625	502.25	522.5	545.75	532.25	494.125	559.375	544	486.75	578.625	507.5	511.625	571.375	523.125	528.5	484.875	528.875	504.125	500
G11	514.1	489.8	510.4	508.3	482.4	515.4	492.4	482.9	507.4	520.1	518.1	484.3	511.4	492.5	494.2	509.8	491.8	524.6	519	514.8	506	500.5	509.6	544.5	531.4	508.1	520.2	495.4	522.9	505.3	513.7	509
G12	540.444	491.778	483	490.889	506.667	479.111	499	491.222	446.778	495.444	496.667	496.889	489.778	497.444	509.333	532.333	492.111	499.111	482.556	510	479.778	531.667	503.889	506.667	528.778	478.556	497.111	537.889	488.556	512.222	505.444	540.444
G13
G14	505	523	520.083	503.917	500.25	494.75	505.333	519	498.667	530	501.5	523.167	519.083	510.667	520.917	505	502.333	509.417	510.583	489	513.417	485.333	526.333	511.417	503.167	521.583	513.917	516.667	497.083	519.5	506.917	481.083
G15	572.333	592.333	568.333	568.111	574.333	559.444	535.222	563.889	574.778	564.778	577.333	544.444	599.778	541.222	551.111	562.889	473.889	571.111	593.667	615.667	584.444	569.889	558	618.778	540.667	573.111	580.778	570	550.889	581.333	610.222	533.889
G16	581.375	535.25	553.375	541.875	569.5	533.25	529.5	567	543.875	589.5	550.75	572.875	564	552	543.25	530.875	577	554.375	528	554.25	554.5	530.125	586.125	564.75	570.625	534.25	542.5	585.125	558.625	546.375	552.375	564.75
G17
G18
G19
G20
G21
G22
G23
G24
H01
H02	498.222	467.556	484.333	460.222	465.333	460.111	474.889	509.778	488.667	490.444	457.556	469.111	472.222	495.667	485.778	476.444	497.333	466.778	499	516.444	461.889	472.556	461.222	499.667	495.333	451.333	494.889	471.222	501	501.111	487	448
H03	515.2	561.1	493.3	538.5	553.4	616.1	518.6	561.2	526.7	558.6	516.8	521.1	552.4	501.1	576.3	571.3	537.2	495.3	557.8	545	444.2	480.5	525.7	582.1	522.4	548.8	512.8	599.5	538.9	527.7	530.6	553.1
H04	476.333	497.333	512	479.222	492.667	501.222	513.111	468.444	474.778	492.667	470.667	488.222	490.222	452.333	526.667	480.111	495.889	506.333	486.667	469.778	500.333	482.889	504.222	517	469	509.111	495.667	488.222	480.222	474.222	507	485.556
H05
H06	403.222	432.889	408.667	439	427.111	394.778	459.111	456.667	436.889	429.889	440.333	414.778	439	442	465.889	420.222	438.444	407.889	464	447.889	459.778	451.667	432.222	379.889	409.222	467.222	432.111	455.222	459.778	469.667	437.333	434.667
H07	355.222	329.444	368.111	357.333	344.889	369.444	319.444	367	352.556	373.111	375.444	348.222	349	369.111	344.222	356.111	343.556	354.556	350.778	328.333	396.667	361.111	346.778	365.111	365.333	347.556	347.222	375.222	349.556	353.222	366.889	355.222
H08	431.636	468.818	507.818	443.727	441.364	474.909	511.364	465.727	475.364	455.182	468.364	476.455	478.727	421.545	476.182	491.909	522.455	479.455	490.364	517.182	494.273	473.636	480.818	464.727	478.364	478.273	483.636	474.636	466.364	438.636	531.364	492.273
H09	531.778	516.444	482.889	478.333	527.778	542.778	512.889	483.444	495.556	536.333	517.778	529.889	532.444	523.333	549.778	513	500.667	505.667	514.556	549	541.778	486.444	530.667	516.889	537.111	511.111	547.333	528.667	511.444	536.889	525.778	541.778
H10	518.769	532.077	538.846	528.846	537.923	549.231	566.385	549.538	543.846	536.615	518.385	530.308	555.231	532.923	536.538	546.231	536.846	536.615	524.923	551.462	525.385	529.769	549.692	540	544.385	563.077	552.077	547.923	534.308	529.538	535.923	521.154
H11	532.375	537	528.125	534	512	517	531.875	532	501.625	527.5	516.5	537.125	493	535.625	529	515.125	520.5	511.625	525.5	506.25	538.125	500.75	521.125	532.625	546.5	481.5	533.25	537.25	593.25	496.75	518.5	532.375
H12	343.364	436.364	375.909	394.545	376.636	389.455	371.909	356.909	403.636	420.545	374.091	333	382.636	341.636	412.182	381.455	423.818	416	329.727	376.909	384.818	382.182	414.909	391.545	392.545	368.455	405.364	384.727	391.545	382.091	473.273	405.091
H13	387	350.7	361.1	352.5	385.2	363.4	353	335.5	356.1	347.1	367.1	354.1	336.2	384.5	352.6	336.8	347.7	351.5	357.7	335.8	363.7	369.7	350.4	389.5	363.5	343.4	353.4	353.6	369.4	339.2	356.2	362
H14	549.615	556.538	559.231	526.538	561.923	554.538	552.769	541.846	538.231	558.846	546	551.538	543.692	553.923	522.923	546	537.538	552.692	552.846	548.615	535.769	556.769	548.769	552.385	548.769	545.462	558.308	558.769	539.692	562.385	550.231	540.308
H15	495.375	498.75	501.625	479.125	476.25	496.625	511.125	457.875	516.75	504.375	494.125	508.75	506.75	475.75	471.125	469.5	503.25	499.375	522.625	443	501.5	478.875	494.5	493.5	470.875	487.75	482	516.875	513.375	528.875	509.125	466.375
H16
H17
H18
H19
H20
H21
H22
H23
H24
I01
I02	373.818	384.727	350.364	364.636	320.455	335	343.545	348.636	343.364	346.727	369.455	341.364	333.727	373.818	348.727	362.909	373.273	341.636	344.455	331.727	354.091	352	361.909	345.545	357.273	350.455	346.091	350.909	331.455	354.727	364.182	345
I03
I04
I05
I06	503.667	521.444	496.556	488.667	573.889	545.444	541.333	548.889	516.778	516	600	540.889	522.778	472.556	510.556	492.778	567.778	542	514.667	518.222	532.333	489.333	527.111	569.889	469.889	504.333	539.778	525	525.889	491.222	583.556	503.667
I07
I08	500.364	470.545	472.545	479.364	472.273	461.818	486.727	464.545	448.182	453.364	472.364	450.182	474.364	471.364	481.364	440.545	475.273	477.182	453.364	458.091	476.364	447.636	486.455	474.909	470.273	498.818	461	470.455	459.636	475.818	466.909	500.364
I09	480.875	491.875	498.375	490.375	505.25	497.25	497.875	494.625	497.125	518.125	504.25	493.875	516.375	520.75	444.75	501.375	512.5	507.5	490.875	470.875	489.375	520.75	522.75	522.75	518.125	503.625	512.125	495.875	506	478	523.25	498.375
I10
I11	447.727	427.545	452.909	466.273	459.909	445.182	456.727	472.091	455.727	429.818	458.455	425.818	454.545	453.545	468.545	457.636	473.545	472.455	445.273	429.727	450.545	446.727	470.364	456.273	459.273	464.545	447.455	436.727	467.182	447.091	451.545	447.727
I12	442.231	431.615	459.846	441.692	468.538	448.154	451.154	421.154	432.538	463.923	469.385	513.077	450.231	445.154	462.462	461.692	449.308	446.308	441.692	433.692	450.615	450.846	458.154	464.077	452.308	453.385	466.538	456.538	435.385	440.385	444.308	442.231
I13
I14	516.889	548.111	533.889	526.889	507.778	513	498.778	533.111	533.222	509.444	481.556	514.667	491.778	510.222	514.111	533.333	533	500.889	523.667	493.667	515.667	499.333	513.778	545	486	513.667	508.333	506.333	514.889	498.778	536.778	521.889
I15
I16
I17
I18
I19
I20
I21
I22
I23
I24
J01	482.2	468.4	446.7	514.8	475.4	494.4	436.4	472.4	471.3	458.3	456.7	513.5	521.5	485.5	445.4	449.4	483.8	449.2	426.1	488.3	466.1	459.8	502.3	541	506.4	488.7	491.3	475.6	476.9	482.9	466.6	482.2
J02
J03	424.857	499	526	628.857	516.571	492.714	474.286	475.286	491.286	516.143	502.286	558.143	464.714	495.286	499	488.143	449.571	519.571	462.714	446.571	516.571	474.143	510.571	506.429	515.857	488.143	493.571	537.714	513.571	594.714	517.714	424.857
J04	390.9	411.1	370.6	373.7	398.7	388.6	416.2	333	379.5	416.1	379.8	428.2	370.7	383.6	334.5	391.5	339.1	398.5	409.1	403.7	400.3	369.6	405.1	328.9	394.3	382.1	402.8	377.1	395.8	394.1	382.9	390.9
J05	505.25	516.625	497	512.375	470.875	441	484.5	499	482	513	497.375	531.5	514.25	469.875	510	500.375	500.875	500	514.25	517.625	500.625	472.625	521.75	539	487	502.25	494.5	503.625	491.5	456.875	491.625	505.25
J06	387.375	389.75	391.75	362.375	392.625	384.375	379.25	405.75	382.125	385	386.5	369	367.875	387	373.875	420.375	376.75	380	354.5	399.125	390.125	397.875	351.75	381.375	377.5	374	378.375	399	370	377.625	369.125	408.875
J07
J08	471.5	464.25	468	461.375	471.625	464.25	478	513.875	470.875	477.875	480.25	452	477.25	464.625	477.5	465.375	445.5	462.25	462.875	404.375	458.875	479	470.75	465	471.5	464.5	459.125	471	489	467.625	462.25	471.5
J09
J10	425.857	454.286	461	424.857	454.429	408.286	436.429	447.143	434.714	438.429	426.714	445.714	404.429	447.571	421.143	442.714	449.286	412.429	430.429	437.857	439.286	390.714	422.571	456.857	438.571	443.429	430.143	426.429	442.857	435.857	430.857	441.429
J11	481.889	478.222	450.667	462.222	440.222	459.556	441.444	435.667	438.889	453.556	461.778	489	473.667	472	462	452.222	455.667	458.889	466.222	467.444	468.778	451.889	440.111	443.333	470.778	441.556	460.778	447.778	493.556	459.444	444	483.111
J12	450	478.5	464.3	439.6	484	494.2	451.1	462.2	474.2	471.1	480.2	468.5	466.7	451.4	449.1	473.2	522.7	428.2	436.1	466.2	432.6	448.7	450.6	454	442.1	449.4	512.4	444.6	454.3	507	494.4	481.4
J13	500.25	513.625	481.375	513.75	485.25	493.25	499.375	488.125	496.875	471.625	461.25	513.625	520.625	468.625	525.375	491.625	491.25	457.75	493.125	462.5	548.25	504.875	473.125	505.875	511.75	479	565	503.375	493	472.5	476.5	500.25
J14	482.375	478.25	492.75	507.875	461.75	463.625	497.25	468.375	486.25	481.875	497.875	483.875	488.125	501.5	460.125	522.75	480.375	484.375	500.75	478.125	483.625	495.75	460.5	493.5	485.375	484.875	510.25	491.25	501.25	511.125	497.75	521.625
J15	367.5	354.833	364	329.5	343.667	386.167	317.667	356.333	348.167	330.833	360.167	372.833	383.167	374	375.667	373.5	355.5	383.333	344.833	353.667	355.5	378.167	396	372.167	406.667	376.5	386.167	398.833	381.667	335.167	380.667	361.667
J16	366.875	363.75	360.625	345	392.875	369.625	359.25	355.75	374.875	351.625	355.5	360.125	367.875	364.125	358.75	369	365.375	362.375	340.375	361.5	362	376	352.625	324.875	364.875	334	389.375	370.375	355.375	355.125	317.75	366.875
J17
J18
J19
J20
J21
J22
J23
J24
K01	477.222	512.222	525.111	518.556	517.556	543.667	517	463.444	543.222	518.778	487.556	497.889	510.222	485.333	528.333	492.667	521.778	508.333	513.222	519	513.222	521.333	529.444	520.222	517.667	502.667	472.889	507.667	491.778	584.222	524.889	477.222
K02
K03
K04	496.571	482.286	472.857	508.143	493.857	470.857	541.143	502.571	470.429	472	497	495.429	475.571	490	506.143	476.429	502.857	500.286	463.286	489.286	501.429	446	493.429	500.714	493.571	499.571	492.143	525.143	491.714	539.857	486.857	518.143
K05	409.75	446.5	416.875	432.375	417.75	432.5	443.625	375.75	402.625	432	363.5	411.25	431.75	419.875	414	453.625	451.5	430.5	405.25	400.625	414.375	430.25	437.375	398	424.25	456.875	398	416.875	458.375	399.875	429.625	409.75
K06
K07	485.625	512	507.625	551.5	538.125	506.25	472.5	505.5	496.125	518	519.625	531.375	499.25	523	500.125	494	484.25	504.875	483.25	517	508.75	487.625	507.125	496.625	525.125	532.125	523.25	513.125	536.5	568.375	527.875	491.875
K08	603.222	539.778	568.667	505.333	583.444	487.778	592.667	472.556	590.111	555.333	595.556	568.333	572.444	539.444	590.444	494.556	635.556	560.333	580.889	508.111	527.889	543	494.333	527.556	596.778	560.889	493	567.778	559.111	520.778	574.778	576
K09	476.5	463.25	483.625	480.875	479.875	446.75	484.875	464.5	439.125	463.75	475.625	457.75	493	477.375	445	480.5	477.375	482.75	506.125	512.75	490.625	499.625	508.25	470.625	456.25	462.75	493.125	480.75	470.5	492.875	465.5	476.5
K10	420	438.444	427.667	444.111	462	425.222	460.778	440.667	445.444	441.889	447.667	449.444	432.333	447.222	416.556	472.111	449	431.444	410.778	425.333	420.667	409.778	424.444	444.444	434.778	406.667	428.333	444.778	452.444	415.556	440.333	420
K11	496.5	479.75	521.375	516.875	501.5	521.25	428	518.375	471.625	511.875	547.625	495.125	482.25	473.625	513.875	498.5	570.75	514.125	528	466.125	474.125	507.875	473.875	501.25	503.375	490.25	572.875	513.75	509.5	458.625	518.75	511.625
K12	495.857	456.857	454.571	535	465.714	437.857	468.571	435.571	469	480	450.143	455.429	437.857	419.286	401.571	460.429	474.143	464	413	433.857	444.571	470.571	487.143	451.857	446.143	443.714	444.429	516.143	430.286	465.429	443.286	495.857
K13	411.7	453.8	443.6	443.3	426.1	447.2	439.1	396.6	414.8	460.5	437.7	410.7	471	434.6	453.4	416.1	459	434.4	421.8	472.1	430.2	442.2	418.4	417.8	420.5	402.6	442.2	419.1	434.8	416.8	392.9	411.7
K14	374.375	451.75	415.25	412.875	403.25	464	406.375	425.5	413.125	463.875	396.75	396.625	374.5	391.75	410.625	366.375	430.25	402.875	441	412.875	403.125	414.625	445	436.875	396.625	425.25	371.125	390.625	386.125	395.625	427.25	374.375
K15	470.364	499.364	455.273	437.727	458.545	457.364	485.636	429.727	476.182	419.182	476.455	458.182	448	420.364	420.091	456.545	434.091	422.455	454.636	450.455	417.273	420.636	458.091	444.545	461.273	442.727	432	433.364	474.909	478.636	530.545	494
K16	459	496.143	491.929	523.071	502.071	497	445.786	510.143	483.786	515.143	491.357	486.214	516.143	506.429	508.214	486.429	505.857	470	493.286	442.857	517.857	481.571	514	506.071	476.929	435.929	459.929	505.071	478	468.071	479.143	459
K17
K18
K19
K20
K21
K22
K23
K24
L01	382.182	443.091	415.364	427.545	439.091	419.455	407.727	460.091	409.455	379.182	446.364	402.909	440.909	403.909	417.364	397.545	389.455	389.727	396.364	399.182	395.091	443.273	414.818	409.818	378.727	397.182	362.636	434.545	393.364	386.455	413.455	382.182
L02	425.5	465.25	458.125	489	472.125	475.25	475.5	433.625	485	462.375	489.5	477.625	463	482.5	474.375	452.5	479.5	500.75	495	467.75	477.875	476.5	481.5	482.75	509.125	444.375	479	509.625	475.875	477.125	487.875	489.375
L03
L04
L05	499.333	484.556	487	466.333	487.333	488.778	505.556	512.222	475.111	505	454.333	492.556	501.111	475.222	492.111	468.111	526.333	488.778	464.778	474	488.667	495.667	476.111	491.444	489.444	478	472.667	474.333	489.889	489.778	479.111	489.111
L06	467.467	481	507.6	459.933	484.667	464.2	479.733	499.267	506.067	482.533	486.133	504.667	484.467	530.6	497.533	500.067	507.667	484.333	509.133	475.2	462.6	488.467	485.4	486.067	482.267	490.4	487.133	506.6	489.4	514.4	508.867	487.333
L07	541.222	502.667	484	485.111	554.889	488.778	512.444	432.667	464.333	427.444	546.889	485.667	478	491.444	490.778	485.444	522.556	470.889	472.556	495	463.444	464.444	500.111	496.444	484.111	478	488.333	489.889	489.889	501.889	474.111	541.222
L08	333.545	334.818	350.545	364.636	352.091	353.727	353.273	329.909	351	324.273	331	343.364	338.727	365.182	341.909	354.364	358.273	357.182	341.909	355.273	350.091	350	354.727	341.818	332.364	350.636	360.636	346.909	351.182	351.727	350	346.818
L09	520	487.375	474	484.125	497.5	469.875	439.5	485.75	474.375	472.375	451.375	517.375	512.5	509.5	498.125	487	477.375	496.25	453.625	492.625	472.25	497.5	456	494.125	509	458	476.125	449.125	517.5	484.375	497.875	520
L10
L11	499.25	497.875	514.25	547.375	495.125	495	521.25	506.25	505	455.125	529.125	510.375	512.375	475.625	531.875	500.375	491.375	521.5	511.125	512.375	523.875	509.625	511.625	455.75	460.875	487.875	494.875	510.125	521.625	501.5	500.375	426.375
L12	447.5	470.9	483.9	492.4	470.1	470.7	480.7	477.4	470.1	474.1	467	474.9	468.7	477.5	466.6	472.7	446.5	494.6	468.7	478.2	444.9	470.1	460.1	461.1	455.3	471.5	457.8	476.8	457.7	490.1	461.5	447.5
L13	404.875	379	405.25	405.875	363.875	402.375	367.125	384.875	407.375	390.5	404.625	401.125	391.375	410.25	420.375	407.75	411	447.25	433.875	395.375	417.625	345.25	405.5	398.25	409.875	389.125	402.5	413.625	393	401	372.875	402.375
L14	511.429	485.286	506.571	489.857	487.571	502	529.714	522.143	490	499.571	507.286	503.143	498.857	487.714	502.429	499.857	491.286	486.571	438.286	479.857	479.429	521.429	511.143	498	469.429	514.143	484.714	471.143	476	503.143	482.571	469.286
L15	556.727	524.636	535.364	492.545	512.636	533.636	530.273	507.091	506.909	525.545	508.455	546.636	509.455	554.364	467.909	539.182	535.273	509.273	542.545	510.818	513.636	560.727	542.182	534.727	546.545	549.545	526.182	499.364	537.818	521.091	529.545	556.727
L16	522.5	488	479	516.5	515.625	494	513.875	510.125	465.625	500.625	501.25	511	514.25	505.25	505.625	521.875	515	501.625	492.625	508	508.625	521.25	515.75	508.5	517.25	501.625	529.25	499.25	499.375	501.5	506.75	522.5
L17
L18
L19
L20
L21
L22
L23
L24
M01	415.2	450.4	423.3	430.9	453.7	419	440.5	404.4	422.7	447.4	408.9	446	419.6	401.1	412.1	437.5	446.1	443.9	410.5	417.6	422.7	386.9	423.9	427.4	387.8	427	438.3	422	429.2	431.6	429.9	424.6
M02	490.375	539.625	510.125	510	517.625	513.625	515.875	525.5	534.5	535.25	497.875	541.625	526.25	514.125	509	496.875	516.75	527.375	570.875	512.125	496	518.25	525	526.25	511.875	541.75	526.625	517	499.625	507.75	517.625	496
M03	378.25	381.75	399.875	387.25	390.875	415.25	366.5	419.875	395.75	357.25	415.75	406.5	425	343.125	390.5	377.125	388	388.625	385.875	396.125	409.25	374.375	390	356	414.625	374.625	399.625	392.5	406.5	373	399.375	393.375
M04
M05	588.545	579.636	586.273	571.273	589.818	556.909	597.091	531.182	562.364	606.545	599.818	566.818	520.727	442.545	578	595.727	599.545	552.909	543.364	558.182	538.182	574.273	580.636	593.182	576.364	579.273	564.727	588.636	565.909	621.091	575	588.545
M06
M07	548.125	541.375	551.875	553.25	567.625	585.75	556.125	549	540	563.875	573.25	553.125	580.125	547.75	579.375	546.375	558.875	563.5	570.5	557	567.625	576.5	555.25	560	558.875	561.125	546.125	554.5	562.125	554.25	542.875	566
M08	509	476.25	554.333	551.833	534.167	558.5	544.167	566.5	503.083	525.75	497.667	454.833	524.583	592.667	530.083	521.917	533.917	470.167	563.083	497.25	534.917	514.5	557.75	539.583	536.917	554.417	519.75	522.833	591.75	511.167	546.75	529.25
M09	448.7	470.3	436.5	447.7	439.6	428.3	452.5	459.3	462.1	448.6	422.5	433.5	437.5	426.8	436	462.7	447	412.5	488.2	449.4	459	418.2	450.7	466	463.2	465.6	468.7	476.9	469.8	455.3	470.3	448.7
M10	547.833	533.5	529.333	547.5	544.667	514.5	551.833	555.333	562.5	511	514.667	543	487.167	561	555.667	541.167	523.167	536	533.333	504.833	520.167	521.333	531.833	548.5	547.333	548.833	501.167	518.167	534.5	558.333	542.833	512.833
M11	535.714	519.286	530.857	507.857	529.857	505.857	498.571	530.286	522.714	527.429	517.857	527.286	532.857	528.429	514.571	537.143	510.143	535.571	515.429	538.286	526.571	508.143	547.143	514.571	515.714	516.429	507	522.286	526.571	526	528.286	535.714
M12	515.875	494.875	515.375	525.625	521.75	521.125	526.25	533.75	515.625	508.625	504.125	483.125	496	526.125	538.375	488	514.25	530.5	508.5	503.5	528.875	509.875	517.875	511.5	520.875	522.625	517.625	509.5	509.875	547.625	512.75	535
M13	443.375	445.5	454.875	482.125	483	457.625	456.5	472.875	466	492.625	478.375	446.875	469.75	443.625	458.5	472.25	476.625	433.875	449.625	443.75	434.75	408.125	490.375	474.875	464.375	474.75	461.75	486	446.125	476	509.125	440.375
M14
M15	542.8	534.6	532.5	541.5	536.6	529.5	512.1	564.5	566.2	534.1	559	559.1	519.1	525.8	504.3	521.8	520.7	554.9	516.8	543.9	556.9	549.7	505.8	532.2	533.4	585.4	543.4	547	527.7	535.6	498.4	501.4
M16	468.636	459.455	408.364	453	392.364	461.909	389.364	409.273	412.909	403.182	424.455	410.818	432.818	411.455	517.091	397.909	465.273	411.727	415.818	449.727	438.636	414.091	418.545	429.818	431.909	438.273	417.455	397.455	469.818	394.364	468.545	468.636
M17
M18
M19
M20
M21
M22
M23
M24
N01	458.5	453.9	441.8	440.1	464.9	427.3	447.4	443.2	470.8	462.9	443	427.8	438.6	474.7	447.5	442	454.6	452.7	455	467.2	437.9	466.3	468	442.4	458.1	446.4	457.9	472.5	469.3	457.2	462.2	458.5
N02
N03
N04	579.75	533.625	537.75	474.75	514.375	537.75	547.5	539	552.875	516.25	550.625	523.75	487.25	506	562.5	524.25	538.875	558	508.125	561	534.875	524.5	525.375	524.25	463.75	534.75	520.5	591.625	536.625	517.875	494.25	529.75
N05
N06	460.625	528.375	468.875	515.75	535.25	477.75	519	428.75	481.25	474.5	516.375	428.375	523.875	472.5	491.25	498.25	535.375	418.625	492.375	489.875	557.25	512.25	502.75	485	538.875	481.75	538.75	466.5	531.5	563.25	491.75	556.875
N07
N08	505.625	542.75	519.375	537.125	463.875	526.875	542.625	514	527.875	562	505.5	531.125	525	573	536.875	535.75	545.875	534	487.5	489.625	541.125	506.375	553.125	513.375	541.5	514	557.125	515.5	550.625	531.75	518.5	541.375
N09	467.25	484.5	490.5	477.75	482.625	483.5	491.125	531.25	492.5	502.125	492.25	483.375	456.5	483.625	482.375	492	486.125	481.875	477	483.625	495.625	480.875	489.375	472.375	487.625	485.125	488.875	484.875	512.625	482.375	484.625	493.625
N10	500.429	510.357	516	515.5	483.357	520.929	519.714	497.5	517.857	514.571	517.357	525.143	507.929	515.357	496.5	513.714	509.857	536.714	512.929	512.071	512.214	523.786	501.714	522.5	539.714	505.929	500.143	540.143	516.143	496.286	514.286	515.214
N11
N12	503.455	458	464.727	458.182	472.273	456.636	483	463.364	456.273	483.727	433.727	519.273	462.636	510.818	539.636	448.091	472.273	440.727	459.364	477.273	480.273	524.364	486.182	521.182	475.545	429.545	500.091	455.455	457.455	514.909	495.545	420.909
N13	481.583	490.333	473.583	478.417	480.417	456.667	490.083	473.833	484.25	475.25	477.667	478.917	484.417	479.333	475.417	473	477.833	487.75	488.667	455.75	457.417	491.667	491.667	436.667	488.75	502.583	501.417	491.5	483.833	524	505.167	498.583
N14	412.778	341.889	431.444	358.667	401.556	445.444	413.889	356.111	394.333	340.889	393.778	441.556	477.778	411.667	372.667	392.778	429.111	398	407.111	447.111	407.444	430.556	421.444	435.333	453.889	502	413.444	455.778	420.444	371	440.778	404.111
N15	470.111	558.556	502.444	498.111	445.778	486.444	506	439.778	541.667	474.889	431.778	523.556	468.444	458.667	439.667	524.889	480.778	433.222	547.889	512.778	421.889	498.556	483	466.111	508.444	499.556	543.222	463.889	483.333	445.667	480.667	491.778
N16
N17
N18
N19
N20
N21
N22
N23
N24
O01
O02
O03
O04
O05
O06	541.1	484	491.7	513.1	460.1	505.7	480.3	491.4	526.2	473.2	422.2	486.9	475.9	522.7	530.5	506.9	520.9	427.6	492.8	525.9	437.9	533.2	555.7	517.2	491.7	456.7	431.5	372.9	435	480.5	453.8	541.1
O07
O08	473.917	496.583	483.5	481	526.333	474.917	475.083	498.083	463	486.167	519.167	461.167	465.667	457.083	487.667	479.667	479.083	490.917	471.167	486.167	457.667	463.75	479	492.833	489.583	461.25	449.5	469.75	478.25	463.083	488.333	481.417
O09	429.167	428.833	417.667	441.333	417.167	423.333	414.083	416.667	436.083	425.5	432.083	425.583	409.583	436.833	435.75	443.583	426.417	440.083	440.667	423.75	447.25	427.167	429.417	443.083	435.667	439.667	421.667	422.167	404.667	429.417	424.917	410.583
O10	486.167	470.333	465.75	473.333	475.083	462.583	482.5	472.833	455.417	475.583	469.417	452.833	449.75	513.833	475.667	483.583	469.083	503.5	474.667	489.167	457	470.917	479.417	486.333	482.083	510.417	513.667	458.917	479.583	476.75	454.917	485.75
O11
O12	482.545	500.182	525.273	532.636	545.727	510.636	503.818	491	490.545	506.636	493.455	502.091	495.818	538.636	535.091	490.364	528	490.727	518.091	550.455	500.636	480.727	526.182	484.455	574.182	518.909	551.818	522.182	498.636	539.273	506.727	482.545
O13	437.364	454	453.545	453.273	438.455	451.909	429	393.727	453.455	444.818	429.909	413.455	449.636	438.364	442.636	444.909	428.818	409.091	440.909	423.091	458.909	434.182	427.818	441	439.545	429.818	458.273	455	467.545	427.455	411.909	437.364
O14	481.818	510	504.909	495.455	505.364	499	474.909	520.545	496.455	503.727	517.636	559.364	466	515.273	499.273	549.273	493.364	465	531.727	519.545	498.182	509.545	497.818	492.818	515.364	512.273	498.636	530.455	493.727	513.182	527.636	528
O15	476.125	500.875	522.625	450.75	476.875	454.875	479.875	482.125	483.375	486.375	461.5	450.625	506.875	480.375	481.875	538.75	482.5	528.625	478.375	487.375	488.375	507.875	488.125	495.5	447.75	510.75	487.625	500.25	465.5	477.25	491.875	454.625
O16	503	501.4	463.6	519.6	522.5	510.1	531.6	504.9	488.2	483.7	485.3	509.1	539.1	526.5	537.5	538.9	581.6	496.7	521.4	504.4	550	536.6	520.6	471.3	534.4	541.6	511.5	468.8	526.3	534.2	574	488.4
O17
O18
O19
O20
O21
O22
O23
O24
P01
P02	451.273	418	431.818	462.364	458.818	464.364	400.091	451.273	458.455	389.273	412.545	403.364	451.364	470.182	404.545	444.545	401.545	494.818	426.091	448.545	439.273	421.364	414.182	417.091	426.818	435.636	468.273	413.545	390.182	425.545	434.909	415.273
P03
P04	444	446.444	418.222	462.444	395.778	452	451.333	421.222	394.667	435.889	437.444	444.667	449.667	455.889	518.444	480.111	428.222	458.333	434.333	443	440.333	469.111	398.222	449.222	477.333	557.333	457.889	462.667	486.556	421.444	460	411.667
P05	534.75	513.125	549.25	535.75	533.5	515.25	551.625	559.875	542.125	502	517.125	528.875	537.125	526.625	533.5	523.875	541.875	485.5	537.375	513.75	534.375	539.25	541.625	558.625	540.125	504.375	491.375	506.5	536.5	559	539.75	529.125
P06	482.077	497.692	458.385	499.692	485	489.538	459.462	479.231	493.231	525.077	470.077	481.462	431.846	471.538	467.769	450	489.615	501.077	504.615	445.615	538.462	497.385	492.846	511.615	438.231	452.154	478.154	515.154	523.385	491.077	455.385	399.769
P07	540.769	521.692	548.923	506.769	545.769	488.538	554.692	537.154	586.846	548.538	510.154	541.538	543	512.769	509.615	536.923	535.692	517.538	523.308	542.077	529.692	538.923	546.846	538.385	546	525.231	531.462	556.923	503.692	542.231	519.231	563.308
P08
P09
P10	468.778	468	487.444	472.889	481.222	469.889	460.667	458.333	486.556	465	469.222	492.222	451.444	471	445.667	450.667	477.111	480.889	477.111	468.222	446.222	468.444	464.667	463	463.444	455.222	453.889	460.667	449.333	458.222	461.667	468.778
P11	459.375	485.75	442.125	480.5	467.375	427.25	443.75	454.625	458.125	466.875	497	438	419.875	412.375	441.875	435.125	429.875	440.75	408.125	440.375	453.125	437.75	432.75	449.25	452	428.375	438.25	449.125	441.625	446.5	434.625	432.125
P12	509.125	530.625	538.75	501.125	538.125	496.75	497	518.625	518.125	517.875	490.125	490.5	504.375	491.375	524	495.625	505.75	513.75	534.125	487.75	507.125	485.375	507.5	510.25	487.5	517.625	490.625	502.875	501.375	505.25	524.875	517.5
P13	498.25	518.583	477.5	502.667	472.583	494.25	480.333	491.75	485.75	487.25	460.417	512.917	493.333	478.833	515.917	511.75	501.583	493.917	489.75	513.083	528.583	482.083	490.75	501.583	488.917	481.583	488.333	504.5	483.167	476.5	501.5	483.167
P14	622.889	654.111	624	613.222	599.222	597.889	599.889	688.667	648.222	641.667	643.333	606.222	632.778	597.111	610.333	625.889	628.333	669.778	619.889	592.333	638.444	597.444	668.444	631	592.556	604.667	615.889	635.556	666.778	613	629.889	631.889
P15	482.875	494.625	478.625	505.75	523.625	432.125	449	439.375	475.75	459.25	461.5	472.375	487.375	499.875	552.125	429.875	526	454.625	469.75	464.25	514.75	493.5	453	489.25	514.875	501.125	475.75	453.625	454.625	515.625	464.5	478.875
P16
P17
P18
P19
P20
P21
P22
P23
P24

## Sheet: PCV
PCV

## Sheet: DA-Normalized
DA Normalized to Background (Abs(DA-Background))
	1	2	3	4	5	6	7	8	9	10	11	12	13	14	15	16	17	18	19	20	21	22	23	24	25	26	27	28	29	30	31	32
A01	91.625	59.75	134	96	122.125	85.75	64.375	124.375	102	111.625	84.5	85.875	115	75.75	125.5	112.5	92.75	77	108.5	113.25	78.25	98.5	86.375	102.625	88.625	116.75	90.375	83	66.875	88.625	119	66
A02	0	0	0	0	0	0	0	0	0	0	0	0	0	0	0	0	0	0	0	0	0	0	0	0	0	0	0	0	0	0	0	0
A03	209.944	271.181	226.806	197.889	171.319	244.625	216.236	187.056	239.889	256.972	215.625	229.25	213.264	158.972	238.5	263.833	248.819	229.014	209.639	249.444	173.139	246.319	193.375	202.875	221.944	205.653	193.792	220.056	224.222	164.458	214.069	209.569
A04	35.875	31	41.25	32.5	81	51.25	74.625	69.25	94.75	17	59.75	44.625	27.375	61.625	43.25	60.75	29.25	34.625	54.75	4.5	32	48.125	79.125	33.125	52.5	60.375	28.125	4.5	41	34.125	39.625	88.25
A05	86.825	65.075	64.45	94.425	60.5	84.7	105.125	81.375	74.6	31.55	72.8	92.75	100.125	75.775	126.275	53.325	52.6	84.175	85.9	68.375	77.475	34.725	90.075	102.25	76.5	80.225	114.2	63.825	55	34.75	55.775	106.525
A06	106.341	79.6364	79.6932	131.42	89.5227	75.0909	53.4432	52.6704	71.3636	124.159	69.8864	71.0909	34	63.3068	108.205	16.8636	56.8977	94.2386	34.5568	71.1023	80.0114	29.3182	55.2727	20.7727	99.6136	76.4546	83.3864	114.398	79.9204	79.7614	43.0114	79.7159
A07	37.425	47.625	50.825	23.4	38.9	24.425	81.975	7.97501	12.3	66.475	18	61.225	71.325	31.375	11.9	28.3	17.5	11.625	6.57501	45.375	29.4	15.475	29.7	23.075	15.15	15.075	38.2	44.275	19.6	64.05	42.575	19.8
A08	49.5	37.125	7.125	34.375	18	27.125	50.25	39.875	57.375	49.375	28.25	52.375	26.625	24.625	37.25	49	59.25	44.875	35.125	51.625	33.75	15.5	28.375	90.375	36.625	26.875	33	29.125	64.875	21.875	28	21
A09	73.375	86.75	92.75	114.5	92.75	113.625	126	94.875	102.375	101.125	82.375	92.5	126.875	125	95.5	118	63.75	95.25	92	42.875	90.25	95.875	100.375	99.875	91.875	57.875	118	100	105	155.25	99.25	86.25
A10	0	0	0	0	0	0	0	0	0	0	0	0	0	0	0	0	0	0	0	0	0	0	0	0	0	0	0	0	0	0	0	0
A11	81.9204	79.5909	109.67	58.7046	61.2046	82.0454	90.6932	101.818	87.2273	57.1591	29.2841	78.7841	148.784	58.375	81.8068	59.1477	133.295	64.2727	66.1704	77.1477	76.1932	111.523	70.8068	119.943	107.614	53.9091	69.8977	67.3636	105.159	70.2614	64.0796	84.6704
A12	0	0	0	0	0	0	0	0	0	0	0	0	0	0	0	0	0	0	0	0	0	0	0	0	0	0	0	0	0	0	0	0
A13	43.5	49.5833	34.4583	42.8333	18.2083	36.875	39.8333	48.7083	43.9167	43.375	33.25	29.875	40.375	99.8333	22.5	32.4167	43.875	43.9583	27.3333	30.875	74.9583	42.7917	505.875	511.75	516.875	509.25	512.25	505.625	509.75	504.375	507.25	506.75
A14	128.375	106.125	127.25	121.375	99.625	120.25	135.375	103.75	116.375	186.875	64.375	123.125	128.5	88.875	132.25	144.75	123.125	157.25	126.125	147.25	181.5	101.125	143.875	127.875	133.75	149.75	157.5	221.25	97.75	175.125	97.75	137.5
A15	119.375	574.25	127	136	135.375	104.75	100.375	142.625	90.875	573	144.25	100.625	108.875	130.75	125.375	577.25	86.75	66.25	132.875	575.875	133.25	129.625	75.125	574.375	94.125	46.625	82.5	578.25	77.125	13.5	78.625	68.25
A16	0	0	605.375	617.875	612.75	0	611.875	609.375	616.75	612.625	0	603.625	604.5	610.25	608.375	0	620.375	610.25	600.75	610.125	0	606	612.25	610	610.5	0	608.25	610.5	608.375	611.375	618.875	619
A17	0	0	0	0	0	0	0	0	0	0	0	0	0	0	0	0	0	0	0	0	0	0	0	0	0	0	0	0	0	0	0	0
A18	0	0	0	0	0	0	0	0	0	0	0	0	0	0	0	0	0	0	0	0	0	0	0	0	0	0	0	0	0	0	0	0
A19	0	0	0	0	0	0	0	0	0	0	0	0	0	0	0	0	0	0	0	0	0	0	0	0	0	0	0	0	0	0	0	0
A20	0	0	0	0	0	0	0	0	0	0	0	0	0	0	0	0	0	0	0	0	0	0	0	0	0	0	0	0	0	0	0	0
A21	0	0	0	0	0	0	0	0	0	0	0	0	0	0	0	0	0	0	0	0	0	0	0	0	0	0	0	0	0	0	0	0
A22	0	0	0	0	0	0	0	0	0	0	0	0	0	0	0	0	0	0	0	0	0	0	0	0	0	0	0	0	0	0	0	0
A23	0	0	0	0	0	0	0	0	0	0	0	0	0	0	0	0	0	0	0	0	0	0	0	0	0	0	0	0	0	0	0	0
A24	0	0	0	0	0	0	0	0	0	0	0	0	0	0	0	0	0	0	0	0	0	0	0	0	0	0	0	0	0	0	0	0
B01	109.875	129.75	71.125	97.5	23.5	132.75	94.875	6.25	111.625	154.5	69.5	105.875	138	122.875	61.75	130.25	124.75	182.5	123	97.125	28.5	119.25	126.625	91.125	97.75	103.25	132.25	142.625	119	112.625	45.25	104
B02	0	0	0	0	0	0	0	0	0	0	0	0	0	0	0	0	0	0	0	0	0	0	0	0	0	0	0	0	0	0	0	0
B03	0	0	0	0	0	0	0	0	0	0	0	0	0	0	0	0	0	0	0	0	0	0	0	0	0	0	0	0	0	0	0	0
B04	127.5	154.875	149.625	191.875	80.25	138.75	149.875	186.625	150.875	100.625	53.25	157.875	147.875	107.5	150.875	122.625	39.875	148.875	94	71	146.125	181.5	146.25	113.875	169.375	124	175.125	150.75	91.125	147.5	139.375	152.625
B05	0	0	0	0	0	0	0	0	0	0	0	0	0	0	0	0	0	0	0	0	0	0	0	0	0	0	0	0	0	0	0	0
B06	162.909	153.92	162.17	140.943	153.011	196.534	142.795	168.716	146.795	190.193	172.898	184.966	131.545	167.784	158.239	172.682	160.011	165.966	174.08	159.466	167.205	159.091	168.795	150.966	152.432	165.455	192.318	151.58	160.693	184.227	170.852	161.648
B07	92.35	100.625	69.55	104.475	132	102.05	87.4	124.35	78.55	84.4	75.425	73.775	84.4	98.3	83.525	78.1	120.4	105.125	89.225	63.175	65.5	93.95	73	88.225	86.675	96.85	110.975	79	64.5	67.8	86.95	101.025
B08	37.1154	2.9519	2.14423	12.2404	7.05768	3.85577	1.74036	12.4615	5.13464	10.9519	13.3365	31.1731	30.1827	21.875	10.3942	9.33655	7.30768	11.9904	10.8461	8.06732	11.3942	12.25	18.1154	7.06732	3.36536	5.80768	12.1827	31.2981	1.76923	19.9808	6.49036	2.91345
B09	0	0	0	0	0	0	0	0	0	0	0	0	0	0	0	0	0	0	0	0	0	0	0	0	0	0	0	0	0	0	0	0
B10	98.9615	117.923	121.837	124.212	118.635	117.625	124.712	98.8846	118.548	97.2019	115.01	112.029	101.673	124.144	80.9712	100.529	93.9231	96.7981	109.038	118.394	140.452	101.663	138.51	100.663	115.115	152.587	108.731	106.413	88.0865	68.2212	103.26	122.269
B11	56.2083	31.1667	33.75	75.3333	48.5417	15.375	21.0833	54.75	71.5	62.1667	55.3333	57.0833	77.6667	41.4583	43.25	5	41.0833	53.0833	40.125	74.9167	28.625	29.0417	29.9167	50.2917	71.9167	74.2917	71.0417	51.875	97.25	75	60.5833	58.5833
B12	40.5417	102.083	83.1667	148.125	92.625	40.8333	50.5417	94.8333	39.375	52.2917	79.625	60.875	52.625	44.6667	129.042	78.2917	69.3333	166.5	39.6667	78.0417	85.5	58	69.6667	108.958	3.375	54.875	107.208	55.875	49.9583	69.7917	73.6667	56.375
B13	0.150024	21.225	53.775	66.275	8.45001	25.8	60.925	46.575	24	26.7	1.02502	40.025	32.825	13.75	49.125	46.2	3.42499	0.125	38.95	53.7	31.8	41.45	7.04999	17.25	1	30.725	4.45001	6.125	16.925	9.625	8.45001	36.775
B14	91.25	100.125	102.625	87.25	139.625	85.75	87.125	84.25	103.375	138.75	62.5	101.375	65.75	130.25	89.5	14	114.125	94.375	114.625	96.875	113.375	83.75	71.625	96.625	120.75	128.25	87.25	131.25	105.875	84.25	134.875	93.5
B15	60.375	78	74.875	63.875	97	84.125	60.25	83.375	99.5	59.625	76.75	51.25	81.125	94.375	78.5	60.5	57.75	40.875	87.25	63.375	61.125	57.125	56.75	66.875	51.625	46.125	66.625	20.375	75.375	53	54.5	74.5
B16	122.33	108.977	136.625	99.7727	115.909	126.875	118.25	120.511	126.909	129.534	92.375	132.011	138.364	128.114	139.955	134.807	117.727	133.284	129.761	127.5	96.625	124.898	135.386	109.67	132.091	119.989	133.5	164.375	142.011	110.375	141.898	124.33
B17	0	0	0	0	0	0	0	0	0	0	0	0	0	0	0	0	0	0	0	0	0	0	0	0	0	0	0	0	0	0	0	0
B18	0	0	0	0	0	0	0	0	0	0	0	0	0	0	0	0	0	0	0	0	0	0	0	0	0	0	0	0	0	0	0	0
B19	0	0	0	0	0	0	0	0	0	0	0	0	0	0	0	0	0	0	0	0	0	0	0	0	0	0	0	0	0	0	0	0
B20	0	0	0	0	0	0	0	0	0	0	0	0	0	0	0	0	0	0	0	0	0	0	0	0	0	0	0	0	0	0	0	0
B21	0	0	0	0	0	0	0	0	0	0	0	0	0	0	0	0	0	0	0	0	0	0	0	0	0	0	0	0	0	0	0	0
B22	0	0	0	0	0	0	0	0	0	0	0	0	0	0	0	0	0	0	0	0	0	0	0	0	0	0	0	0	0	0	0	0
B23	0	0	0	0	0	0	0	0	0	0	0	0	0	0	0	0	0	0	0	0	0	0	0	0	0	0	0	0	0	0	0	0
B24	0	0	0	0	0	0	0	0	0	0	0	0	0	0	0	0	0	0	0	0	0	0	0	0	0	0	0	0	0	0	0	0
C01	257.306	263.569	237.722	255.583	237.861	229.597	275.417	232.611	246.667	275.972	292.556	253.25	238.139	248.542	243.236	266.153	250.042	235.681	208.375	260.931	251.514	267.75	236.986	289.083	295.444	237.694	255.25	269.514	248.236	246.778	243.444	251.931
C02	86.375	125.125	129.25	91.375	124.375	131.75	120.875	141.375	134.25	163.875	126.875	146.875	118.875	155	142.25	110.625	187.75	130.75	186.375	115	121.625	149.875	99.5	122.5	131.375	101.75	150.75	108.25	161.375	131.125	127.375	84.25
C03	219.875	210.125	207.125	238	223.75	186	165.5	176.75	223.25	219.375	188.625	217.375	240	197	227.25	174	194.625	170.25	212.25	227.5	183.625	128.5	172.5	187.875	172.25	219.25	264.625	190.875	134.375	198	238	220.875
C04	91.3182	61.7386	12.3864	91.2954	92.5227	128	85.6704	58.8182	107.227	84.9886	62.7614	5.23865	79.5682	106.886	45.9318	16.9886	87.9091	111.955	81.2386	50.75	128.58	103.045	57.9432	78.5909	25.9886	62.9204	59.0341	135.17	70.1591	45.4091	39.8295	87.1932
C05	0	0	0	0	0	0	0	0	0	0	0	0	0	0	0	0	0	0	0	0	0	0	0	0	0	0	0	0	0	0	0	0
C06	0	0	0	0	0	0	0	0	0	0	0	0	0	0	0	0	0	0	0	0	0	0	0	0	0	0	0	0	0	0	0	0
C07	170.25	161.875	166.875	148.875	209.125	120.125	165.875	132.125	199.125	144.5	183	123.25	183	152.5	104	157	139.5	192.25	128.5	146.75	143.875	170.625	154.875	183.375	164.75	195.25	126.5	153.625	167.5	142.625	161.5	176.5
C08	0	0	0	0	0	0	0	0	0	0	0	0	0	0	0	0	0	0	0	0	0	0	0	0	0	0	0	0	0	0	0	0
C09	126.025	112.85	112.9	103.175	125.55	116.05	118.2	113.5	126.025	111.7	128.875	130.975	149.475	157.775	130.85	142	127.75	114.5	133.875	113.825	117.125	121.475	109.95	133.975	128.075	132.925	113.3	122.1	120.075	129.675	106.65	128.675
C10	0	0	0	0	0	0	0	0	0	0	0	0	0	0	0	0	0	0	0	0	0	0	0	0	0	0	0	0	0	0	0	0
C11	25.5455	72.9318	25.7273	17.3977	39.4091	33.7273	31.3977	74.8296	24.3636	51.375	22.5114	55.3296	49.6023	64.4886	90.0114	79.4886	66.0682	46.2045	51.8636	43.1023	91.1136	56.4318	59.8409	29.375	40.0341	102.818	19.4091	113.943	75.1591	56.9432	62.5796	91.4432
C12	31.6154	28.5192	18.5673	38.4231	14.0481	37.5673	30.9135	66.2981	3.38464	19.3942	10.6442	49.8077	31.7019	39.9808	15.0577	7.9231	26.9519	32.8461	63.0769	48.1923	61.5385	48.9904	57.5	32.6827	10.0385	39.2885	38.6154	34.125	29.9519	20.5481	24.3654	45.1154
C13	149.75	118.25	125.25	138.75	168.25	100	160.875	158	154.5	141.125	132.875	201	156.875	152.5	143.625	152.625	148.625	148.375	117.75	146	192.125	141.125	142.5	149.25	133.625	142.875	175.375	155.25	153.125	142.5	117.5	182.5
C14	0	0	0	0	0	0	0	0	0	0	0	0	0	0	0	0	0	0	0	0	0	0	0	0	0	0	0	0	0	0	0	0
C15	209.375	215.042	195	202.583	200.5	195.25	232.375	180.625	172.875	213.083	220.25	185.583	240.875	202.833	202.333	156.208	206.75	221.75	197.792	215.625	149.792	199	187.583	210.5	202.792	222.958	163.208	187.75	196	190.375	223.625	214.25
C16	77.325	72.025	29.65	58.3	58.525	58	87.475	31.7	23.325	60.25	59.5	76.525	85.175	96.975	55.7	66.025	59.25	68.625	112.525	86.925	56.5	82.925	34.975	37.625	62.8	74.775	44.475	15.05	87.9	33.575	25.75	54.6
C17	0	0	0	0	0	0	0	0	0	0	0	0	0	0	0	0	0	0	0	0	0	0	0	0	0	0	0	0	0	0	0	0
C18	0	0	0	0	0	0	0	0	0	0	0	0	0	0	0	0	0	0	0	0	0	0	0	0	0	0	0	0	0	0	0	0
C19	0	0	0	0	0	0	0	0	0	0	0	0	0	0	0	0	0	0	0	0	0	0	0	0	0	0	0	0	0	0	0	0
C20	0	0	0	0	0	0	0	0	0	0	0	0	0	0	0	0	0	0	0	0	0	0	0	0	0	0	0	0	0	0	0	0
C21	0	0	0	0	0	0	0	0	0	0	0	0	0	0	0	0	0	0	0	0	0	0	0	0	0	0	0	0	0	0	0	0
C22	0	0	0	0	0	0	0	0	0	0	0	0	0	0	0	0	0	0	0	0	0	0	0	0	0	0	0	0	0	0	0	0
C23	0	0	0	0	0	0	0	0	0	0	0	0	0	0	0	0	0	0	0	0	0	0	0	0	0	0	0	0	0	0	0	0
C24	0	0	0	0	0	0	0	0	0	0	0	0	0	0	0	0	0	0	0	0	0	0	0	0	0	0	0	0	0	0	0	0
D01	0	0	0	0	0	0	0	0	0	0	0	0	0	0	0	0	0	0	0	0	0	0	0	0	0	0	0	0	0	0	0	0
D02	0	0	0	0	0	0	0	0	0	0	0	0	0	0	0	0	0	0	0	0	0	0	0	0	0	0	0	0	0	0	0	0
D03	0	0	0	0	0	0	0	0	0	0	0	0	0	0	0	0	0	0	0	0	0	0	0	0	0	0	0	0	0	0	0	0
D04	0	0	0	0	0	0	0	0	0	0	0	0	0	0	0	0	0	0	0	0	0	0	0	0	0	0	0	0	0	0	0	0
D05	0	0	0	0	0	0	0	0	0	0	0	0	0	0	0	0	0	0	0	0	0	0	0	0	0	0	0	0	0	0	0	0
D06	74.375	40.625	48.625	28.25	62.75	38.125	54.375	50.5	32.25	65.125	59.875	7	36.625	44.5	6.25	89.25	57.375	36.875	39.875	56.625	55.25	32.75	34.875	66.625	3	25.75	24.375	88	35	37.75	40.125	69.625
D07	23.9	10.875	22.525	26.95	31.8	58.6	55.525	76.6	38.6	62.65	52.825	56.25	26.7	56.275	39.35	21.025	29.55	17.15	42.425	30.475	49.05	48.75	17.75	25.375	7.59998	39.775	25.95	36.925	35.225	23.925	52.15	16.775
D08	115.542	95.7083	100.431	88.1805	107.528	121.986	128.611	96.2778	102.556	79.5695	94.4583	56.0555	109.361	119.431	106.153	90.0833	72.9722	99.7361	119.764	84.0555	124.153	86.1111	100.208	89.1389	88.5695	107.444	152	108.556	104.347	133.972	78.375	125.944
D09	0	0	0	0	0	0	0	0	0	0	0	0	0	0	0	0	0	0	0	0	0	0	0	0	0	0	0	0	0	0	0	0
D10	25.9904	23.3365	33.75	15.9423	8.16345	11.0673	11.5385	39.9231	11.8173	29.9615	28.4038	23.8077	18.2692	30.75	34.1538	37.4808	28.7885	33.1827	8.88461	16.4808	17.5673	26.9904	40.0865	40.3846	35.6346	26.3558	38.6827	7.48077	35.6923	25.625	50.2596	28.9904
D11	23.2416	45.5167	15.1334	35.4416	31.7083	23.9416	25.1	38.225	32.85	32.5167	19.75	20.6834	37.2584	31.2667	48.775	16.3166	26.1667	19.8333	29.7083	14.625	20.7416	37.2584	37.6417	29.5	12.975	25.725	11.6166	18.45	34.6	32.1583	25.55	32.5333
D12	57.075	50.6	56.175	48.275	75.6	64.525	51.75	48.5	59.95	46.875	65.225	56.55	48.4	44.55	46.325	43.125	75.875	47.525	51.65	52.775	53.15	63.45	71.725	56	32.175	68.475	43.675	94.675	47.4	58.025	18.6	57.825
D13	167.75	130.75	146.875	139.375	172.875	154.75	175.125	177.125	144.125	142.875	127.75	152.625	139.625	160	166.75	154.125	154.25	162.625	151.375	149.625	175.5	153.75	149.25	197.875	157.25	167.125	153.5	140.5	162.125	147.375	188.375	165.75
D14	87.625	85.125	68.125	88.25	68.25	76	98.125	54.75	71.5	51.125	85.625	125.625	70.125	92	71.25	94.125	123.5	106.375	100.125	82.875	64.75	89.875	103.625	91.125	88.375	113.375	90.375	50.375	52.875	134	74.5	84.5
D15	161.8	181.45	194.3	200.675	229.175	202.05	177.325	178.3	184.7	198.025	174.2	182.075	173	159.975	126.825	185.175	159.225	105.5	133.175	140.125	201.7	208.225	214.675	170.725	176.8	135.825	155.325	212.65	160.275	182.275	140.425	155.1
D16	0	0	0	0	0	0	0	0	0	0	0	0	0	0	0	0	0	0	0	0	0	0	0	0	0	0	0	0	0	0	0	0
D17	0	0	0	0	0	0	0	0	0	0	0	0	0	0	0	0	0	0	0	0	0	0	0	0	0	0	0	0	0	0	0	0
D18	0	0	0	0	0	0	0	0	0	0	0	0	0	0	0	0	0	0	0	0	0	0	0	0	0	0	0	0	0	0	0	0
D19	0	0	0	0	0	0	0	0	0	0	0	0	0	0	0	0	0	0	0	0	0	0	0	0	0	0	0	0	0	0	0	0
D20	0	0	0	0	0	0	0	0	0	0	0	0	0	0	0	0	0	0	0	0	0	0	0	0	0	0	0	0	0	0	0	0
D21	0	0	0	0	0	0	0	0	0	0	0	0	0	0	0	0	0	0	0	0	0	0	0	0	0	0	0	0	0	0	0	0
D22	0	0	0	0	0	0	0	0	0	0	0	0	0	0	0	0	0	0	0	0	0	0	0	0	0	0	0	0	0	0	0	0
D23	0	0	0	0	0	0	0	0	0	0	0	0	0	0	0	0	0	0	0	0	0	0	0	0	0	0	0	0	0	0	0	0
D24	0	0	0	0	0	0	0	0	0	0	0	0	0	0	0	0	0	0	0	0	0	0	0	0	0	0	0	0	0	0	0	0
E01	51.25	28.75	81.75	9.875	105.625	69.5	37.625	29.125	43.5	38.5	36.75	44.75	75.125	9.875	34.5	116.625	46.125	29.375	4.125	54.5	87.875	54.5	39.25	8.375	32.875	62	29.5	75.125	86.125	91	52.25	49
E02	0	0	0	0	0	0	0	0	0	0	0	0	0	0	0	0	0	0	0	0	0	0	0	0	0	0	0	0	0	0	0	0
E03	0	0	0	0	0	0	0	0	0	0	0	0	0	0	0	0	0	0	0	0	0	0	0	0	0	0	0	0	0	0	0	0
E04	0	0	0	0	0	0	0	0	0	0	0	0	0	0	0	0	0	0	0	0	0	0	0	0	0	0	0	0	0	0	0	0
E05	34	36	78.75	30	50.25	38.375	50.25	60.875	110.125	49.875	24.75	60.625	65.875	44	48.75	45.25	31.125	25.5	21.875	29.625	50.625	8.875	46.875	32.75	89.625	4.125	43	11.5	21	37	60.5	57.125
E06	169	141.375	143.875	106.125	134.125	144.875	190.875	171.5	156.75	158.25	154.25	149.625	152.375	174	169.125	148.875	168.25	145	107.5	131.375	161	161.875	114.25	153.375	160.375	142.125	157.875	157.75	168.25	140.5	152.125	167.75
E07	0	0	0	0	0	0	0	0	0	0	0	0	0	0	0	0	0	0	0	0	0	0	0	0	0	0	0	0	0	0	0	0
E08	6.90277	8.33334	20.375	18.1528	3.19446	23.4583	21.2361	24.4583	26.6389	18.5555	29.3195	35.1111	19.1111	22.625	14.9028	19.2222	20.9861	10.9028	31	11.4305	12.1528	16.1389	24.6667	18.5833	5.34723	13.5278	19.1389	18.9167	29.6528	40	19.7361	12.2778
E09	0	0	0	0	0	0	0	0	0	0	0	0	0	0	0	0	0	0	0	0	0	0	0	0	0	0	0	0	0	0	0	0
E10	75.075	65.625	78.2	39.6	82.45	79.95	4.84998	50.325	73.6	64.8	61.575	75.275	76.2	88.575	40.475	59.775	83.325	85.2	67.95	79.6	113.625	64.325	55.725	66.85	67.475	58.975	82.5	42.9	57.2	72.05	24.325	81.475
E11	125.292	143.125	149.708	141.458	130.5	114.75	122.875	133.458	128.5	122.208	142.625	141.75	167.667	126.833	143.042	138.125	149.958	161.292	129.417	113.542	110.625	124	145.208	127.167	122.875	126.333	124.875	143.542	149.083	151.208	150.917	125.417
E12	108.375	68.625	103.625	97.875	79.875	91.5	89.25	69.875	63.875	80.75	80.25	65.25	94.5	100.125	112.125	77	86.125	139.875	80.5	89.5	103.375	96.75	96	60.125	101.5	80.875	71.75	109.25	74.5	94.25	82.125	95.5
E13	71.2917	91.7917	100.417	70.0833	101.972	104.972	96.8611	81.3055	88.9028	92.7639	80.6945	93.4167	97.0972	80.9305	80.7778	104.236	109.764	97.8472	70.8333	96.6805	114.028	89.1805	96.5695	85.5	84.3889	74.8889	90.75	81.2917	97.3889	105.222	85.4861	72.5417
E14	190.417	244.542	186.5	217.875	209.236	221.056	170.792	223.583	185.486	213.361	200.125	205.389	215.083	218.792	234.458	195.694	175.667	229.986	202.417	178.444	212.875	199.083	215.181	219.083	165.472	175.931	251.167	236.611	223.931	165.889	187.694	190.167
E15	0	0	0	0	0	0	0	0	0	0	0	0	0	0	0	0	0	0	0	0	0	0	0	0	0	0	0	0	0	0	0	0
E16	70.875	144.75	98.125	78.5	53.625	72.875	71.375	85.5	114.625	18.625	75.75	69.875	76.25	57.125	62	114.375	120.625	47.875	36.625	131.25	64.5	64.75	91.125	83.875	68.125	45.375	77.625	65.25	67.25	71.5	81.25	101.75
E17	0	0	0	0	0	0	0	0	0	0	0	0	0	0	0	0	0	0	0	0	0	0	0	0	0	0	0	0	0	0	0	0
E18	0	0	0	0	0	0	0	0	0	0	0	0	0	0	0	0	0	0	0	0	0	0	0	0	0	0	0	0	0	0	0	0
E19	0	0	0	0	0	0	0	0	0	0	0	0	0	0	0	0	0	0	0	0	0	0	0	0	0	0	0	0	0	0	0	0
E20	0	0	0	0	0	0	0	0	0	0	0	0	0	0	0	0	0	0	0	0	0	0	0	0	0	0	0	0	0	0	0	0
E21	0	0	0	0	0	0	0	0	0	0	0	0	0	0	0	0	0	0	0	0	0	0	0	0	0	0	0	0	0	0	0	0
E22	0	0	0	0	0	0	0	0	0	0	0	0	0	0	0	0	0	0	0	0	0	0	0	0	0	0	0	0	0	0	0	0
E23	0	0	0	0	0	0	0	0	0	0	0	0	0	0	0	0	0	0	0	0	0	0	0	0	0	0	0	0	0	0	0	0
E24	0	0	0	0	0	0	0	0	0	0	0	0	0	0	0	0	0	0	0	0	0	0	0	0	0	0	0	0	0	0	0	0
F01	0	0	0	0	0	0	0	0	0	0	0	0	0	0	0	0	0	0	0	0	0	0	0	0	0	0	0	0	0	0	0	0
F02	133.75	137.667	129.083	174.208	154.417	123.5	80.875	135.042	158.833	156.583	129.167	135	112.792	223.458	145.792	94.5	88.5417	189.917	145.375	122.042	97.5833	166.292	157.292	108.625	136.042	171.542	91.0833	118.5	134.833	174.875	139.875	122.958
F03	0	0	0	0	0	0	0	0	0	0	0	0	0	0	0	0	0	0	0	0	0	0	0	0	0	0	0	0	0	0	0	0
F04	0	0	0	0	0	0	0	0	0	0	0	0	0	0	0	0	0	0	0	0	0	0	0	0	0	0	0	0	0	0	0	0
F05	119.5	147.125	134.375	139.625	83.375	113.875	127.875	141.375	117.75	125.125	122.75	106.125	114.375	65.75	133.25	117.625	155.875	126.125	116.5	103	144.625	145	105.875	93.375	106.125	99	111.5	128	144.75	87.125	141.5	123.5
F06	185.55	207.75	146.925	230.375	165.875	203.025	205.725	171.9	202.325	188.95	160.85	192.425	209.55	205.1	190.075	156.825	203.15	178.325	213.575	172.55	156.375	143.85	174.75	144.45	166.8	181.225	170.425	218.275	166.675	195.375	146.75	178.9
F07	169.475	100.55	144.6	173.55	138.1	182	159.2	161.35	217.2	140.25	210.9	134.65	190.35	171.55	199	178.125	168.475	168.55	221.75	167.025	156.725	177.2	184.3	174.525	196.975	176.825	160.05	170.775	149.05	176.125	199.825	184.425
F08	0	0	0	0	0	0	0	0	0	0	0	0	0	0	0	0	0	0	0	0	0	0	0	0	0	0	0	0	0	0	0	0
F09	50.2222	60.9028	66.4861	72.6945	81	48.7917	86.2222	28.7639	58.5695	86.9028	45.6945	65.8611	63.2917	75.6528	63.0278	50.3472	52.2361	46.4861	64.7083	53.4861	71.4722	55.6805	62.0278	73.2222	63.0139	92.4861	68.3889	54.8611	37.625	60.0972	48.4861	79.9722
F10	144	141.625	119.75	81.125	137.625	136	139.625	97.75	144.625	97.125	134.5	166.875	94.875	110.125	121.25	105.625	138.75	87.25	134.125	89	133.625	130.25	117.875	119.875	119.375	114.625	129.75	140.75	121.25	101.375	159.625	118.125
F11	56.25	52.75	54.875	80.375	37.875	62.625	62.75	48.625	46.5	0.875	34.375	65.875	71.625	50.25	39.75	19.625	24.25	32	34.25	78.375	40.75	37.25	16.25	88.75	49.375	23.875	57.25	50	81.375	144.625	57	48.125
F12	7.94232	16.7211	14.2596	2.2019	18.8173	9.7019	6.09613	23.8173	17	3.76923	16.0096	0.682678	17.7404	31.1442	7.55768	20.3173	15.375	15.2692	19.0673	35.3173	5.50964	9.84613	40.4712	16.6731	24.5961	15.7885	35.1635	15.8269	18.375	30.4038	11.6731	0.307678
F13	74.875	81.1	109.85	73.25	65.925	128.2	100.425	63.45	123.25	30.9	92.075	77.175	46.6	73.35	63.075	53.45	67.55	79	93.7	72.7	86.225	70.95	67.625	68.225	64.15	111.6	84.95	74.3	42.575	72.35	37.35	74.75
F14	2.25	15.125	12.375	32.125	10.75	22.25	40.125	42.75	32.875	51.625	55	22.375	46.875	30.125	21.125	34.375	47.375	35.375	33.875	32	26.5	59.375	59.125	29.375	39.375	30.625	99	53.625	39.125	35.5	12.125	25.625
F15	114.125	115.125	137.25	95.75	84.375	76	95	98.125	97.375	101.75	110.5	120.5	102.5	112.875	86.75	92.875	110.25	107.5	92.5	98.125	117.875	102.375	110.5	77.125	113.625	92.625	88.75	113.25	85.875	121.875	94.5	115.875
F16	0	0	0	0	0	0	0	0	0	0	0	0	0	0	0	0	0	0	0	0	0	0	0	0	0	0	0	0	0	0	0	0
F17	0	0	0	0	0	0	0	0	0	0	0	0	0	0	0	0	0	0	0	0	0	0	0	0	0	0	0	0	0	0	0	0
F18	0	0	0	0	0	0	0	0	0	0	0	0	0	0	0	0	0	0	0	0	0	0	0	0	0	0	0	0	0	0	0	0
F19	0	0	0	0	0	0	0	0	0	0	0	0	0	0	0	0	0	0	0	0	0	0	0	0	0	0	0	0	0	0	0	0
F20	0	0	0	0	0	0	0	0	0	0	0	0	0	0	0	0	0	0	0	0	0	0	0	0	0	0	0	0	0	0	0	0
F21	0	0	0	0	0	0	0	0	0	0	0	0	0	0	0	0	0	0	0	0	0	0	0	0	0	0	0	0	0	0	0	0
F22	0	0	0	0	0	0	0	0	0	0	0	0	0	0	0	0	0	0	0	0	0	0	0	0	0	0	0	0	0	0	0	0
F23	0	0	0	0	0	0	0	0	0	0	0	0	0	0	0	0	0	0	0	0	0	0	0	0	0	0	0	0	0	0	0	0
F24	0	0	0	0	0	0	0	0	0	0	0	0	0	0	0	0	0	0	0	0	0	0	0	0	0	0	0	0	0	0	0	0
G01	0	0	0	0	0	0	0	0	0	0	0	0	0	0	0	0	0	0	0	0	0	0	0	0	0	0	0	0	0	0	0	0
G02	105.542	72.2917	88.375	115.667	97.7917	101.667	89.625	90.5833	85.9583	120.125	83.0833	103.333	121.208	52.7083	104.833	106.625	85.9583	94.1667	106.417	84.4583	96.1667	129.792	74.3333	106.333	91.0833	45.4583	93.375	83.375	83	76.2083	95.1667	111.167
G03	0	0	0	0	0	0	0	0	0	0	0	0	0	0	0	0	0	0	0	0	0	0	0	0	0	0	0	0	0	0	0	0
G04	0	0	0	0	0	0	0	0	0	0	0	0	0	0	0	0	0	0	0	0	0	0	0	0	0	0	0	0	0	0	0	0
G05	14.4886	35.5795	9.81818	20.0909	24.2273	56	11.8068	6.28412	8.40912	14.0568	35.1705	36.4091	15.875	25.0455	10.4545	7.25	21.3295	3.69318	41.6818	0.352295	45.6364	4.51135	12.125	21.6477	44.2386	11.3636	6.17047	27.1023	4.43182	10.7386	18.625	11.1932
G06	0	0	0	0	0	0	0	0	0	0	0	0	0	0	0	0	0	0	0	0	0	0	0	0	0	0	0	0	0	0	0	0
G07	6.67047	8.59088	3.71588	40.3977	34.4659	1.13635	4.30682	19.3523	40.6591	44.75	28.8409	16.5909	8.53412	1.84088	15.6818	6.13635	36.1932	25.9886	25.2955	41.7273	53.5341	0.75	45.3864	38.9886	19.1705	15.4318	13.2727	30.0909	16.7159	17.4432	24.6136	2.94318
G08	41.9886	0.988647	26.3409	22.5909	22.3636	52.0341	50.2727	42.6136	29.5682	19.4204	67.2386	10.3295	28.1704	62.75	12.9773	36.7841	2.81818	2.48865	44.5909	40.7954	37.25	20.0114	34.8636	58.6477	40.7159	44.2841	15.2386	25.5341	16.0568	11.4773	32.0114	43.8636
G09	0	0	0	0	0	0	0	0	0	0	0	0	0	0	0	0	0	0	0	0	0	0	0	0	0	0	0	0	0	0	0	0
G10	58.5	42.125	11.75	45.25	17	42.125	74.5	39.125	21.125	20.125	28	30.375	54.75	21.25	54.625	35.5	5.25	23.625	62.25	2.75	4	65.5	23.25	51.375	43.875	17.25	31.25	24.75	74	27.25	50.5	61.5
G11	46.775	67.7	54.475	53.575	68.1	43.475	65.1	77.975	53.35	37.525	39.65	77.075	47.35	61.75	65.175	50.075	71.7	29.525	40.875	42.2	50.375	56.25	54.775	13.5	28.975	52.775	42.425	64.6	36.6	54.825	51.3	47.75
G12	88.5555	135.597	147.625	138.986	127.333	151.639	127.875	140.153	184.222	125.806	144.083	135.486	137.347	135.306	122.792	103.667	143.014	133.764	142.194	116.375	150.097	95.8333	128.986	125.333	102.472	147.194	125.139	87.6111	141.944	121.403	128.931	94.8055
G13	0	0	0	0	0	0	0	0	0	0	0	0	0	0	0	0	0	0	0	0	0	0	0	0	0	0	0	0	0	0	0	0
G14	46.625	28	28.4167	46.5833	49.625	59.625	40.1667	29.5	54.5833	18.875	47.625	28.3333	32.1667	37.0833	30.0833	47.5	48.4167	46.7083	38.0417	61	44.5833	68.4167	23.7917	37.8333	42.8333	24.7917	32.7083	36.9583	57.1667	33.625	42.3333	71.6667
G15	22.3333	47.3333	22.3333	22.2361	27.2083	12.6945	18.2778	10.8889	22.1528	13.4028	27.9583	2.30554	47.2778	9.52777	0.138916	13.0139	72.7361	18.7361	41.0417	67.1667	42.8195	18.3889	2.5	66.0278	17.7083	21.1111	34.7778	16.125	5.63892	32.8333	61.4722	15.7361
G16	52.625	102.75	75.25	88.875	56.5	90.125	101.375	61.75	91	41.125	76.125	61.125	67.5	82.875	93.375	100.5	51.375	72.125	102	72.125	69.875	96.875	42.75	57.25	55.875	93.25	93	43	64.875	80.75	73.75	63.25
G17	0	0	0	0	0	0	0	0	0	0	0	0	0	0	0	0	0	0	0	0	0	0	0	0	0	0	0	0	0	0	0	0
G18	0	0	0	0	0	0	0	0	0	0	0	0	0	0	0	0	0	0	0	0	0	0	0	0	0	0	0	0	0	0	0	0
G19	0	0	0	0	0	0	0	0	0	0	0	0	0	0	0	0	0	0	0	0	0	0	0	0	0	0	0	0	0	0	0	0
G20	0	0	0	0	0	0	0	0	0	0	0	0	0	0	0	0	0	0	0	0	0	0	0	0	0	0	0	0	0	0	0	0
G21	0	0	0	0	0	0	0	0	0	0	0	0	0	0	0	0	0	0	0	0	0	0	0	0	0	0	0	0	0	0	0	0
G22	0	0	0	0	0	0	0	0	0	0	0	0	0	0	0	0	0	0	0	0	0	0	0	0	0	0	0	0	0	0	0	0
G23	0	0	0	0	0	0	0	0	0	0	0	0	0	0	0	0	0	0	0	0	0	0	0	0	0	0	0	0	0	0	0	0
G24	0	0	0	0	0	0	0	0	0	0	0	0	0	0	0	0	0	0	0	0	0	0	0	0	0	0	0	0	0	0	0	0
H01	0	0	0	0	0	0	0	0	0	0	0	0	0	0	0	0	0	0	0	0	0	0	0	0	0	0	0	0	0	0	0	0
H02	70.5278	99.9445	82.5417	105.653	103.667	105.514	91.2361	59.0972	72.7083	82.5555	102.944	101.014	91.1528	72.3333	79.8472	92.0555	69.6667	99.0972	73	44.1805	102.611	87.9445	99.0278	67.2083	69.6667	112.917	73.2361	90.5278	68.25	68.7639	78.375	113.25
H03	34.55	13.85	54.325	9.5	1.40002	61.975	35.525	14.075	25.05	12.225	33.325	23.4	2.15002	49.15	29.675	22.55	9.04999	46.325	10.05	4.25	100.55	71.625	29.425	30.725	29.35	2.20001	37.325	48.625	12.975	20.925	20.775	4.09998
H04	75.5417	55.4167	42.375	74.4028	60.2083	50.5278	41.3889	88.1805	77.0972	60.3333	87.3333	70.4028	61.7778	100.667	32.4583	67.8889	51.7361	42.4167	71.4583	75.8472	48.0417	66.8611	47.2778	39	83.125	45.3889	57.0833	62.0278	71.0278	79.7778	43.375	68.0695
H05	0	0	0	0	0	0	0	0	0	0	0	0	0	0	0	0	0	0	0	0	0	0	0	0	0	0	0	0	0	0	0	0
H06	157.153	133.611	158.083	125.5	135.389	169.722	103.264	103.083	128.236	133.236	130.667	150.472	125.25	121.625	97.6111	144.778	135.556	158.861	104.25	117.486	105.597	111.333	131.403	188.361	154.278	96.0278	135.139	108.528	100.222	95.9583	131.417	127.583
H07	204.653	221.431	177.389	192.792	207.486	182.431	233.431	190.75	203.694	179.389	175.681	201.778	199.875	184.639	208.528	197.889	216.819	198.069	201.597	228.667	164.958	194.639	207.097	187.764	188.292	206.569	204.903	183.528	197.569	206.028	187.611	202.528
H08	124.989	85.5568	44.3068	110.648	111.261	81.8409	42.7614	84.8977	80.8864	100.193	88.7614	79.2954	74.7727	133.455	81.6932	63.5909	35.7955	71.1704	60.5114	40.0682	66.4773	80.2386	79.1818	91.6477	74.5114	81.3523	77.8636	80.3636	92.3864	117.989	24.7614	65.1023
H09	23.0972	42.4305	71.1111	80.6667	23.9722	14.4722	44.1111	69.8055	60.6945	14.5417	32.7222	21.1111	20.4305	33.6667	5.27777	46.875	49.8333	47.3333	40.0695	6.25	10.3472	67.4305	18.2083	31.9861	13.1389	38.6389	5.16669	27.2083	41.3055	17.8611	18.4722	12.5972
H10	9.14423	17.2019	23.9711	15.7211	21.0481	35.8558	48.3846	33.5385	30.2211	21.1154	3.75964	15.4327	39.9808	18.2981	24.7885	39.3558	22.8461	21.6154	7.7981	34.5865	10.0096	17.0192	36.8173	25.25	30.1346	54.0769	43.0769	29.9231	21.5577	13.7885	25.9231	3.40387
H11	15.25	14	27.25	15.25	38.875	28	16.625	18.625	45.5	22.375	30.625	11.25	56.125	10.25	22.375	36.75	25.25	37	23.25	41.75	13.875	45.875	31.75	20.25	6.125	71.875	9.75	10.375	45.875	51.125	33	23.25
H12	312.386	224.136	280.091	265.08	280.239	270.17	288.716	300.216	250.614	248.33	282.409	328.75	277.614	321.989	250.318	277.67	237.557	245	330.398	280.716	275.807	269.318	244.091	266.58	265.08	288.045	252.011	281.523	267.58	275.534	189.102	249.409
H13	230.625	270.175	265.025	269.5	243.05	257.6	270.375	295.875	273.025	282.65	254.65	271.775	287.05	239.375	268.9	285.2	281.05	270.75	268.3	291.95	270.175	254.05	277.35	231.25	262	276.85	274.725	272.275	261.85	288.05	264.425	267.5
H14	58.0096	55.4615	49.3942	86.9615	50.0769	57.9615	57.4808	65.6539	68.0192	53.9039	63	59.5865	61.8077	58.9519	82.4519	67.5	68.5865	51.5577	58.9039	61.7596	78.2308	57.7308	64.6058	50.2404	64.7308	61.0385	55.4423	48.8558	66.3077	52.8654	58.7692	73.8173
H15	74.625	74.25	64.75	91.625	93.375	67.5	56	111.25	57.875	67.5	75.125	61.875	62.25	88.5	103.625	102.875	64.375	72.625	45.5	126	72.25	98.625	76.625	81.125	101.625	79.375	92.375	51.625	62.125	40.25	63.5	106.875
H16	0	0	0	0	0	0	0	0	0	0	0	0	0	0	0	0	0	0	0	0	0	0	0	0	0	0	0	0	0	0	0	0
H17	0	0	0	0	0	0	0	0	0	0	0	0	0	0	0	0	0	0	0	0	0	0	0	0	0	0	0	0	0	0	0	0
H18	0	0	0	0	0	0	0	0	0	0	0	0	0	0	0	0	0	0	0	0	0	0	0	0	0	0	0	0	0	0	0	0
H19	0	0	0	0	0	0	0	0	0	0	0	0	0	0	0	0	0	0	0	0	0	0	0	0	0	0	0	0	0	0	0	0
H20	0	0	0	0	0	0	0	0	0	0	0	0	0	0	0	0	0	0	0	0	0	0	0	0	0	0	0	0	0	0	0	0
H21	0	0	0	0	0	0	0	0	0	0	0	0	0	0	0	0	0	0	0	0	0	0	0	0	0	0	0	0	0	0	0	0
H22	0	0	0	0	0	0	0	0	0	0	0	0	0	0	0	0	0	0	0	0	0	0	0	0	0	0	0	0	0	0	0	0
H23	0	0	0	0	0	0	0	0	0	0	0	0	0	0	0	0	0	0	0	0	0	0	0	0	0	0	0	0	0	0	0	0
H24	0	0	0	0	0	0	0	0	0	0	0	0	0	0	0	0	0	0	0	0	0	0	0	0	0	0	0	0	0	0	0	0
I01	0	0	0	0	0	0	0	0	0	0	0	0	0	0	0	0	0	0	0	0	0	0	0	0	0	0	0	0	0	0	0	0
I02	96.5568	89.1477	127.136	106.614	152.545	136	125.08	119.364	131.261	127.523	98.0454	128.761	136.023	100.182	123.898	106.841	98.6023	129.114	126.045	139.398	114.284	113.125	110.841	124.205	116.852	120.92	121.034	117.591	145.92	118.898	109.568	123.875
I03	0	0	0	0	0	0	0	0	0	0	0	0	0	0	0	0	0	0	0	0	0	0	0	0	0	0	0	0	0	0	0	0
I04	0	0	0	0	0	0	0	0	0	0	0	0	0	0	0	0	0	0	0	0	0	0	0	0	0	0	0	0	0	0	0	0
I05	0	0	0	0	0	0	0	0	0	0	0	0	0	0	0	0	0	0	0	0	0	0	0	0	0	0	0	0	0	0	0	0
I06	25.2083	10.9305	30.9445	35.2083	39.2639	18.9445	13.0833	24.7639	8.59723	8.5	73.25	13.6389	3.72223	54.4445	21.1945	32.8472	41.4028	13.375	12.5833	13.5278	5.20831	37.0417	4.38892	46.2639	53.1111	27.7917	15.1528	3.625	0.236084	32.7778	58.4305	30.5833
I07	0	0	0	0	0	0	0	0	0	0	0	0	0	0	0	0	0	0	0	0	0	0	0	0	0	0	0	0	0	0	0	0
I08	39.2614	68.8296	69.2046	62.0114	69.9773	80.3068	48.6477	68.7046	90.6932	90.5114	69.2614	94.6932	72.1364	72.2614	61.5114	102.205	52.3523	67.1932	90.3864	81.7841	64.5114	91.1136	60.0454	72.0909	75.8523	42.3068	86.75	73.2954	89.1136	66.6818	78.4659	42.8864
I09	97.375	93.5	87	89.875	72.125	82.75	88	90.75	89.625	60.375	74.5	94	73	58.875	138.125	79.5	69	78.375	94.25	113	96.875	58.125	48.625	57.5	65.25	81.25	65.375	82.75	72	105.75	63.625	80.25
I10	0	0	0	0	0	0	0	0	0	0	0	0	0	0	0	0	0	0	0	0	0	0	0	0	0	0	0	0	0	0	0	0
I11	178.023	193.08	168.341	155.477	162.216	178.193	171.148	150.784	168.023	192.682	169.42	198.057	163.08	169.205	159.58	160.364	158.58	153.045	180.477	196.023	168.955	177.898	154.636	165.102	166.352	159.33	177.92	186.523	158.443	177.784	170.705	171.773
I12	152.894	169.51	134.904	155.433	133.087	156.471	151.471	174.721	162.212	135.327	126.365	85.6731	146.894	150.221	135.288	130.183	153.442	157.567	155.308	162.308	150.135	142.529	143.721	133.798	145.942	147.115	132.837	146.212	160.115	155.865	152.192	155.019
I13	0	0	0	0	0	0	0	0	0	0	0	0	0	0	0	0	0	0	0	0	0	0	0	0	0	0	0	0	0	0	0	0
I14	9.48608	20.6111	5.51392	0.986084	16.9722	13.375	28.0972	9.86108	7.59723	16.9305	49.4445	12.9583	28.8472	20.4028	16.1389	2.20831	5.75	30.1111	1.95831	29.2083	11.5833	32.0417	16.2222	14.375	44.875	13.3333	22.2917	24.1667	13.4861	28.8472	9.02777	4.98608
I15	0	0	0	0	0	0	0	0	0	0	0	0	0	0	0	0	0	0	0	0	0	0	0	0	0	0	0	0	0	0	0	0
I16	0	0	0	0	0	0	0	0	0	0	0	0	0	0	0	0	0	0	0	0	0	0	0	0	0	0	0	0	0	0	0	0
I17	0	0	0	0	0	0	0	0	0	0	0	0	0	0	0	0	0	0	0	0	0	0	0	0	0	0	0	0	0	0	0	0
I18	0	0	0	0	0	0	0	0	0	0	0	0	0	0	0	0	0	0	0	0	0	0	0	0	0	0	0	0	0	0	0	0
I19	0	0	0	0	0	0	0	0	0	0	0	0	0	0	0	0	0	0	0	0	0	0	0	0	0	0	0	0	0	0	0	0
I20	0	0	0	0	0	0	0	0	0	0	0	0	0	0	0	0	0	0	0	0	0	0	0	0	0	0	0	0	0	0	0	0
I21	0	0	0	0	0	0	0	0	0	0	0	0	0	0	0	0	0	0	0	0	0	0	0	0	0	0	0	0	0	0	0	0
I22	0	0	0	0	0	0	0	0	0	0	0	0	0	0	0	0	0	0	0	0	0	0	0	0	0	0	0	0	0	0	0	0
I23	0	0	0	0	0	0	0	0	0	0	0	0	0	0	0	0	0	0	0	0	0	0	0	0	0	0	0	0	0	0	0	0
I24	0	0	0	0	0	0	0	0	0	0	0	0	0	0	0	0	0	0	0	0	0	0	0	0	0	0	0	0	0	0	0	0
J01	63.8	80.1	98.3	30.825	72.35	54.1	114.35	77.6	81.2	86.45	88.675	31.125	26.25	65.875	107.725	99.1	61.45	95.8	120.65	62.7	81.65	90.45	43.575	8.625	37.725	64.925	60.7	68.275	74.975	62.475	79.4	59.55
J02	0	0	0	0	0	0	0	0	0	0	0	0	0	0	0	0	0	0	0	0	0	0	0	0	0	0	0	0	0	0	0	0
J03	206.268	136.125	101.25	0.892883	114.304	139.786	155.464	155.089	142.214	115.357	129.089	68.9821	169.911	134.214	135.5	141.482	175.679	110.554	171.536	182.929	112.679	158.107	114.429	126.196	112.143	144.982	139.554	92.1607	120.429	36.5357	109.036	213.393
J04	245.725	217.525	262.15	256.05	231.425	247.15	213.175	296	246.125	213.15	247.825	201.8	256.425	244.775	296.625	240.875	293.025	235.625	218.65	229.8	237.325	265.65	227.9	296.35	235.825	249.15	228.325	251.4	239.075	237.775	246.1	236.975
J05	54.625	42	64	49.375	90.625	122.875	73.5	65.125	82.25	49.625	64.375	29.875	47.375	93.5	49.375	65.25	61.875	62.375	50.875	43.75	60.75	92.625	41.5	26.75	74.125	61.125	74.75	64.625	70.875	105.875	75.125	52.625
J06	219.75	222.875	218.5	254.75	224.125	222.125	232.125	205.625	225.875	224.75	221.625	242.75	242.5	225.75	239	187.875	236.875	229.625	260.25	208.5	221.875	214.75	262.125	234.5	239.375	232	235.5	218.25	245.75	232.875	244.5	204.25
J07	0	0	0	0	0	0	0	0	0	0	0	0	0	0	0	0	0	0	0	0	0	0	0	0	0	0	0	0	0	0	0	0
J08	95.875	103.25	94.75	109.625	93.25	100.875	89.5	53.875	90.625	87.75	91.875	116.375	86.25	107.375	87.5	109.125	121.375	105.75	108.25	158.75	110	89.125	102	103.25	97.875	102.625	111.375	97.25	85.25	98.5	107.25	93.875
J09	0	0	0	0	0	0	0	0	0	0	0	0	0	0	0	0	0	0	0	0	0	0	0	0	0	0	0	0	0	0	0	0
J10	177.018	148.839	147.625	178.393	147.946	190.339	168.696	160.482	166.036	164.071	176.661	153.161	198.321	156.929	186.232	165.786	159.464	196.321	165.946	165.018	161.464	218.911	186.804	148.268	168.804	167.696	175.232	180.321	160.518	171.018	178.018	166.071
J11	75.3611	77.9028	102.083	90.5278	112.653	97.9445	109.806	119.083	109.486	102.444	91.4722	61.625	88.5833	84.375	95.5	104.403	96.5833	99.9861	87.9028	83.0555	85.2222	99.9861	118.139	108.792	83.2222	114.194	94.7222	111.097	60.0695	89.4305	113.125	67.5139
J12	96.875	62.875	82.7	104.775	63	49.925	86.525	75.925	69.425	70.525	66.425	72.75	78.05	90.975	91.9	66.8	18.425	113.55	105.275	73.425	117.9	95.675	95.15	91.125	99.15	97.35	30.975	95.775	94.7	35.625	50.975	61.225
J13	74.75	67	95.375	66.625	90.375	90.5	81	89.625	86	113.125	118.125	70.5	58.5	111.125	51.75	84.25	85.5	123.625	87.5	120.625	27.875	74.875	109.375	63.75	68.125	95.875	9.875	76	89.125	112.375	101.875	86.5
J14	173.375	166.125	156.25	141.75	184	188.125	158.75	177.5	160	167.375	150.5	158.375	160.875	149.875	190.75	129.625	168.125	166.125	142.75	172.5	164	158	190.125	148.625	168.5	160.625	144.875	156.125	151.125	133	158.25	125.125
J15	257.25	267.542	262.25	294.125	272.708	236.583	306.583	268.167	274.708	293.167	263.833	247.667	243.083	250.75	250.708	245.875	270	246.292	275.542	272.083	270	242.958	231.5	251.708	220.833	240	239.083	220.542	236.458	286.083	238.083	261.208
J16	196.5	196.125	203.5	221.125	179.25	199.625	207.25	212.5	186.25	215	211.5	206.875	191.375	202.625	203.5	191.875	193.625	205	226	202.625	205.25	190	209.875	244.125	197.125	232.75	181.375	201.75	212.75	213.5	253.375	198.875
J17	0	0	0	0	0	0	0	0	0	0	0	0	0	0	0	0	0	0	0	0	0	0	0	0	0	0	0	0	0	0	0	0
J18	0	0	0	0	0	0	0	0	0	0	0	0	0	0	0	0	0	0	0	0	0	0	0	0	0	0	0	0	0	0	0	0
J19	0	0	0	0	0	0	0	0	0	0	0	0	0	0	0	0	0	0	0	0	0	0	0	0	0	0	0	0	0	0	0	0
J20	0	0	0	0	0	0	0	0	0	0	0	0	0	0	0	0	0	0	0	0	0	0	0	0	0	0	0	0	0	0	0	0
J21	0	0	0	0	0	0	0	0	0	0	0	0	0	0	0	0	0	0	0	0	0	0	0	0	0	0	0	0	0	0	0	0
J22	0	0	0	0	0	0	0	0	0	0	0	0	0	0	0	0	0	0	0	0	0	0	0	0	0	0	0	0	0	0	0	0
J23	0	0	0	0	0	0	0	0	0	0	0	0	0	0	0	0	0	0	0	0	0	0	0	0	0	0	0	0	0	0	0	0
J24	0	0	0	0	0	0	0	0	0	0	0	0	0	0	0	0	0	0	0	0	0	0	0	0	0	0	0	0	0	0	0	0
K01	30.7778	0.152771	14.6111	2.30554	8.43054	34.5417	6.875	41.6805	31.4722	9.65277	21.3195	16.4861	3.22223	22.0417	15.8333	19.3333	23.2778	5.29166	5.84723	4.875	0.847229	11.4583	19.5695	4.84723	5.66669	6.45834	34.8611	0.958344	15.2222	69.3472	12.2639	27.2778
K02	0	0	0	0	0	0	0	0	0	0	0	0	0	0	0	0	0	0	0	0	0	0	0	0	0	0	0	0	0	0	0	0
K03	0	0	0	0	0	0	0	0	0	0	0	0	0	0	0	0	0	0	0	0	0	0	0	0	0	0	0	0	0	0	0	0
K04	155.304	161.714	172.768	135.732	152.268	174.768	101.982	143.804	172.696	169.75	146.875	145.196	160.929	152.375	134.482	173.071	141.268	143.464	188.839	152.964	143.696	191	153.321	140.536	150.554	143.929	156.857	118.107	155.786	103.018	155.143	126.232
K05	130.125	87.5	112	92.75	116.875	98.125	86.875	161.625	138.125	105.125	172	120.75	103.5	117.125	127.875	85	82.125	101.375	130.5	130.25	118.875	103.875	95.75	136.25	108.25	75.125	134	114.625	73.125	131.875	104.75	122.125
K06	0	0	0	0	0	0	0	0	0	0	0	0	0	0	0	0	0	0	0	0	0	0	0	0	0	0	0	0	0	0	0	0
K07	83.25	54	53.625	11.875	27.25	56.75	89.875	57	65.375	47	42.125	35.125	62.875	38.875	62	73.875	86.375	60.25	75	48.875	57.375	79.5	54.75	65.75	45.25	34	42.5	46.625	30.75	6.875	37.75	70
K08	46.5972	14.3472	11.4167	55.6667	21.1945	63.4722	38.1667	81.9445	38.1111	4.04169	40.0555	12.3333	14.8195	18.0555	38.1945	63.1945	80.6805	2.95831	27.0139	44.2639	30.3611	15	60.7917	29.3195	32.6528	8.38892	63.875	8.15277	1.11108	39.7222	17.5278	15.625
K09	96	102.625	80.625	81.125	86.75	120.125	79.5	100.25	131.125	101.375	92.875	110.5	74	87.5	120.875	87.125	85.375	86.5	68.625	56.25	76.25	70.875	61.125	100.125	114.625	111.5	76.625	84.375	98.5	78.25	100.625	100
K10	189	173.931	182.583	162.764	150.5	183.903	147.972	168.083	163.681	165.486	164.708	166.056	178.667	165.153	195.069	144.889	158.5	172.931	193.722	188.292	193.958	203.222	183.681	173.556	181.597	201.583	184.917	165.722	156.681	201.569	178.167	188.5
K11	131.625	153.875	112	110.375	129.75	117.375	205.375	116.375	156.875	127.375	89.875	139.5	157	161.125	125.75	142.125	63.25	120	113	168.5	165	131	160.625	132.75	135.375	148.125	62.75	121.625	127.625	178.25	120	120.75
K12	68.1429	107.768	102.554	23.375	95.4107	126.893	98.0536	124.179	98.625	83.125	114.982	105.071	123.143	148.589	163.054	102.196	98.8571	102.125	147	135.518	125.929	87.0536	76.3571	117.518	115.232	120.036	109.571	43.1071	136.339	105.571	113.589	68.1429
K13	223.925	184.325	193.525	188.7	204.9	189.925	194.65	238.275	218.2	179.125	193.8	222.425	157.875	194.775	178.85	219.525	169.875	197.1	211.575	160.9	209.425	191.675	214.1	216.075	209.5	231.4	189.8	215.15	198.7	216.325	237.85	223.05
K14	179.375	96	144.5	152	146	92.25	149.75	136.75	138.625	89.75	152.25	157.75	174.125	164.75	139.125	186.25	123.375	150.5	112.5	143.625	156.25	137.5	103.5	123.125	160	125.875	183.375	164.125	168	162.875	124	176.875
K15	114.261	91.8864	136.727	145.648	130.83	132.636	100.739	149.648	107.818	171.193	107.67	124.943	137	171.636	165.159	132.705	149.409	161.295	134.364	132.92	171.477	165.614	129.284	140.955	126.852	147.773	150.125	152.636	119.966	110.864	53.3295	95
K16	211.625	171.232	179.696	140.304	161.804	168.125	218.839	150.357	180.589	149.607	170.893	180.161	151.482	156.696	156.661	177.571	160.768	193.375	176.964	225.268	148.018	180.429	157	162.304	193.696	229.321	205.446	158.929	181.25	203.804	186.857	204.125
K17	0	0	0	0	0	0	0	0	0	0	0	0	0	0	0	0	0	0	0	0	0	0	0	0	0	0	0	0	0	0	0	0
K18	0	0	0	0	0	0	0	0	0	0	0	0	0	0	0	0	0	0	0	0	0	0	0	0	0	0	0	0	0	0	0	0
K19	0	0	0	0	0	0	0	0	0	0	0	0	0	0	0	0	0	0	0	0	0	0	0	0	0	0	0	0	0	0	0	0
K20	0	0	0	0	0	0	0	0	0	0	0	0	0	0	0	0	0	0	0	0	0	0	0	0	0	0	0	0	0	0	0	0
K21	0	0	0	0	0	0	0	0	0	0	0	0	0	0	0	0	0	0	0	0	0	0	0	0	0	0	0	0	0	0	0	0
K22	0	0	0	0	0	0	0	0	0	0	0	0	0	0	0	0	0	0	0	0	0	0	0	0	0	0	0	0	0	0	0	0
K23	0	0	0	0	0	0	0	0	0	0	0	0	0	0	0	0	0	0	0	0	0	0	0	0	0	0	0	0	0	0	0	0
K24	0	0	0	0	0	0	0	0	0	0	0	0	0	0	0	0	0	0	0	0	0	0	0	0	0	0	0	0	0	0	0	0
L01	226.818	162.284	200.386	185.58	167.409	194.795	198.398	147.659	191.67	224.818	163.386	206.216	166.091	202.716	193.511	208.705	219.045	227.273	209.386	210.818	209.034	165.977	197.557	195.682	223.273	213.568	243.489	167.705	213.261	223.545	190.42	228.568
L02	121.75	80.125	92.125	57	75.5	73	71.875	111	64.375	82	60.5	73.625	81.25	65.5	73.875	97.75	69.25	41.25	51	79.625	69.75	71.375	69.75	60.25	38	104.25	71.875	43.625	74.375	76.5	62.75	55.875
L03	0	0	0	0	0	0	0	0	0	0	0	0	0	0	0	0	0	0	0	0	0	0	0	0	0	0	0	0	0	0	0	0
L04	0	0	0	0	0	0	0	0	0	0	0	0	0	0	0	0	0	0	0	0	0	0	0	0	0	0	0	0	0	0	0	0
L05	171.292	184.194	186.375	204.667	175.792	174.847	161.194	154.528	189.639	162.625	212.792	174.194	166.639	198.153	177.889	194.764	146.042	183.222	197.722	195.375	178.458	170.583	196.264	176.556	177.431	189.625	199.583	187.042	181.736	172.347	186.764	178.389
L06	10.0333	6.25	35.35	17.4417	10.9167	10.925	6.35834	27.1417	25.1917	4.28332	10.2583	29.4167	13.2167	59.85	26.6583	23.9417	29.7917	9.58334	31.5083	3.32501	4.14999	15.0917	11.9	10.0667	13.1417	12.025	12.7583	31.725	18.4	40.775	37.4917	12.3333
L07	96.5278	136.458	157.625	151.889	84.8611	148.097	132.431	204.958	178.792	213.681	97.4861	156.833	166	147.181	152.597	155.931	119.819	165.111	171.194	149.625	182.181	176.806	141.139	143.556	159.514	169.875	152.542	151.236	154.736	144.111	171.514	99.1528
L08	105.705	102.932	83.3296	71.7386	86.5341	88.7727	79.1023	102.591	84.875	113.477	109.25	96.1364	101.773	70.8182	98.5909	88.0114	79.8523	83.4432	95.4659	80.7273	84.7841	88	82.0227	92.0568	105.011	82.8636	79.9886	92.2159	82.0682	86.1477	87.125	88.6818
L09	28.75	63	74.375	65.5	52.625	83	114.125	67	78.625	75.125	93.125	31.125	38.125	42.25	51.25	63.5	75	52.875	101.25	57.75	81.5	55.125	93.375	58.5	40.5	100	76.75	108.25	33.375	65.125	54.625	33.75
L10	0	0	0	0	0	0	0	0	0	0	0	0	0	0	0	0	0	0	0	0	0	0	0	0	0	0	0	0	0	0	0	0
L11	52.625	61.25	44.25	5.75	62.875	59.875	31.75	46	48.875	99.5	30.75	40.625	46.375	84.5	24.25	53.5	61.625	29.75	48.5	39.625	33.5	52.375	44	94.25	92.625	68.875	62	46	34.625	50.875	55.125	134.125
L12	108.625	90.1	72.35	69.35	87.275	88.925	79.05	81.1	90.775	81.525	87.75	85.225	91.05	79	85.025	82.175	111.375	57.15	91.925	83.55	109.35	84.65	100.525	94.025	104.575	89.75	97.45	80.45	100.175	74.025	91.125	103
L13	150.875	172.5	148.5	149.875	194.125	148.125	188.125	168.875	141.25	166.25	148	149.875	167.375	140.75	133.25	145.875	149	108.5	114.125	158	133.125	210.25	150.375	158.125	140.625	169.75	150.5	145.875	156.125	149.625	182.625	152.625
L14	43.9464	68.5893	47.1786	67.1429	64.6786	43.75	20.4107	34.7321	64	58.9286	51.9643	55.9821	54.3929	64.1607	56.6964	57.3929	65.0893	60.5536	111.714	73.8929	76.9464	35.1964	46.6071	62.125	86.4464	40.4821	73.4107	75.9821	80.25	51.6071	75.3036	86.3393
L15	110.148	149.739	135.261	168.205	156.864	131.239	145.352	158.034	166.216	140.455	159.92	121.614	153.295	112.761	200.466	131.068	130.727	154.102	124.33	159.432	154.739	103.148	123.943	134.648	123.58	115.705	141.818	168.886	129.557	145.909	142.83	107.648
L16	6	32.5	43.375	2.5	10.75	24	6	7.875	53.5	25.5	17.75	4.75	3.125	16.75	14.125	2.5	2.375	15	26.875	11.375	14.375	0	0.125	13.25	4	17.875	9	20.125	18.375	19	20.625	0.125
L17	0	0	0	0	0	0	0	0	0	0	0	0	0	0	0	0	0	0	0	0	0	0	0	0	0	0	0	0	0	0	0	0
L18	0	0	0	0	0	0	0	0	0	0	0	0	0	0	0	0	0	0	0	0	0	0	0	0	0	0	0	0	0	0	0	0
L19	0	0	0	0	0	0	0	0	0	0	0	0	0	0	0	0	0	0	0	0	0	0	0	0	0	0	0	0	0	0	0	0
L20	0	0	0	0	0	0	0	0	0	0	0	0	0	0	0	0	0	0	0	0	0	0	0	0	0	0	0	0	0	0	0	0
L21	0	0	0	0	0	0	0	0	0	0	0	0	0	0	0	0	0	0	0	0	0	0	0	0	0	0	0	0	0	0	0	0
L22	0	0	0	0	0	0	0	0	0	0	0	0	0	0	0	0	0	0	0	0	0	0	0	0	0	0	0	0	0	0	0	0
L23	0	0	0	0	0	0	0	0	0	0	0	0	0	0	0	0	0	0	0	0	0	0	0	0	0	0	0	0	0	0	0	0
L24	0	0	0	0	0	0	0	0	0	0	0	0	0	0	0	0	0	0	0	0	0	0	0	0	0	0	0	0	0	0	0	0
M01	206.3	163.475	193.95	185.35	168.175	200.375	180.5	209.475	188.55	173.85	213.475	169.125	200.525	218.15	210.4	181.5	172.4	168.6	201.625	194.275	190.925	225.475	188.725	189.475	232.45	189	180.2	197.25	192.05	192.025	187.975	199.65
M02	144.375	88.375	120.75	128.5	119	118	118.375	112.875	99.875	103.625	135.5	94.625	110.875	121	116.375	139	118	101.75	67.5	125.25	141.125	121.875	107.75	103.5	124.375	93.25	110.625	114.125	144.875	134.5	120.125	145.125
M03	250.25	252.625	230.875	243.375	236.75	219.75	257.875	215.5	237	278.875	213.625	222.5	204.625	290.75	239.875	252.375	246	237.125	245.75	236.25	218.375	258	237.375	276.125	220.375	258.25	229	243.5	226.125	253.75	233	239
M04	0	0	0	0	0	0	0	0	0	0	0	0	0	0	0	0	0	0	0	0	0	0	0	0	0	0	0	0	0	0	0	0
M05	31.9205	26.1364	31.0227	19.7727	38.4432	5.03412	41.2159	26.6932	8.23865	54.7955	46.8182	14.1932	31.0227	106.955	20.625	44.2273	40.5455	5.46588	15.5114	0.193176	18.6932	13.2727	24.1364	33.8068	18.8636	17.2727	7.7273	38.8864	8.90912	67.8409	17.625	32.5455
M06	552.875	548.625	556	552.625	557.875	554.625	545.625	555	550.375	554.875	555.125	554.375	556.375	551.875	549.75	556.375	552.5	558.625	557.25	556.625	556.875	555.25	549.625	554.625	553.5	555.5	552.625	554.875	555.125	555.75	553.375	558.25
M07	66	60.625	69.25	70.125	88.5	101.375	72.5	65.625	62.125	84.375	88.125	69.75	95.375	66.25	97	60.125	75.875	83.625	89.75	72.75	81.875	95.375	71.125	73.75	73.375	77.75	61.75	67.375	78.375	68.75	64	80
M08	45.25	76	2.70831	4.41669	20.2083	7.75	10.2083	17.5	53.4167	22.5	52.4583	97.7917	32.5417	39.2917	23.5417	33.7083	18.8333	80.8333	7.45831	57.75	16.0833	33.75	6.75	9.04169	17.0833	4.04169	29.25	25.4167	35.875	40.9583	7.75	25.125
M09	97.925	79.2	111	98.3	105.15	118.075	95.875	83.95	87.025	95.025	127.375	114.25	116.375	120.325	106.875	85.675	102.75	134.625	55.675	104.35	98.125	131.175	98.675	85.875	90.175	79.4	77.925	74.35	78.45	91.325	81.45	98.55
M10	8.41669	14.875	24.2917	5.25	12.0833	42.375	7.16669	4.83331	7.5	49.75	36.4583	13.625	68.7083	6.5	5.70831	14.3333	37.8333	18.375	25.9167	48.7917	37.7083	35.7917	24.1667	6.375	8.41669	11.5417	56.7083	40.0833	23.5	1.70831	9.91669	45.0417
M11	13.0357	30.2143	24.2679	38.3929	19.6429	43.3929	54.9286	18.9643	27.2857	22.9464	37.5179	20.7143	17.8929	26.4464	38.9286	15.9821	34.1071	17.8036	33.9464	7.33929	25.6786	37.4821	1.64288	36.0536	33.2857	33.8214	39.375	32.7143	24.4286	26.5	23.0893	15.7857
M12	29.75	10.375	29.25	42.625	32.375	39.125	46	50	29.375	23.5	16.375	2.5	12.625	45.125	58.375	13.625	30.125	49.625	25.25	17	43.125	25.625	36	22.75	34.375	35.875	30.75	30.125	24.625	62.875	24.75	51.25
M13	108.625	116.5	94.875	70	66	95.5	94.125	81.125	79.875	56.125	74.5	105.75	78.375	112.125	95.5	77.625	76.875	121.875	99.375	116.75	113.375	143.125	61.5	75.375	86.5	83	91.25	65.5	104.875	78.75	45.625	112.625
M14	0	0	0	0	0	0	0	0	0	0	0	0	0	0	0	0	0	0	0	0	0	0	0	0	0	0	0	0	0	0	0	0
M15	20.45	40.4	28.5	23.375	23.775	29.875	53.9	2.5	7.82501	32.275	3.625	4.02502	53.65	43.2	60.825	42.575	47.05	5.59998	47.825	22.1	5.22498	10.925	61.575	30.425	33.35	16.65	20.975	14.75	33.55	29.9	68.35	63.225
M16	209.489	213.045	267.136	226.625	288.011	216.216	289.886	270.852	265.466	270.318	252.795	271.432	246.432	266.295	158.659	284.341	211.977	266.398	259.807	229.148	240.614	268.659	260.455	247.432	250.216	240.352	260.045	278.045	205.557	280.886	214.83	208.614
M17	0	0	0	0	0	0	0	0	0	0	0	0	0	0	0	0	0	0	0	0	0	0	0	0	0	0	0	0	0	0	0	0
M18	0	0	0	0	0	0	0	0	0	0	0	0	0	0	0	0	0	0	0	0	0	0	0	0	0	0	0	0	0	0	0	0
M19	0	0	0	0	0	0	0	0	0	0	0	0	0	0	0	0	0	0	0	0	0	0	0	0	0	0	0	0	0	0	0	0
M20	0	0	0	0	0	0	0	0	0	0	0	0	0	0	0	0	0	0	0	0	0	0	0	0	0	0	0	0	0	0	0	0
M21	0	0	0	0	0	0	0	0	0	0	0	0	0	0	0	0	0	0	0	0	0	0	0	0	0	0	0	0	0	0	0	0
M22	0	0	0	0	0	0	0	0	0	0	0	0	0	0	0	0	0	0	0	0	0	0	0	0	0	0	0	0	0	0	0	0
M23	0	0	0	0	0	0	0	0	0	0	0	0	0	0	0	0	0	0	0	0	0	0	0	0	0	0	0	0	0	0	0	0
M24	0	0	0	0	0	0	0	0	0	0	0	0	0	0	0	0	0	0	0	0	0	0	0	0	0	0	0	0	0	0	0	0
N01	45.875	48.4	35.05	35.6	59.4	19.675	41.775	34.075	64.3	54.525	36.5	16.425	36.85	65.075	44.75	37.375	43.475	43.825	46.875	62.95	30.65	59.3	58.125	34.15	58.975	39.775	49.65	66	60.925	51.45	56.95	52.375
N02	0	0	0	0	0	0	0	0	0	0	0	0	0	0	0	0	0	0	0	0	0	0	0	0	0	0	0	0	0	0	0	0
N03	0	0	0	0	0	0	0	0	0	0	0	0	0	0	0	0	0	0	0	0	0	0	0	0	0	0	0	0	0	0	0	0
N04	38.375	73.25	76.125	135.625	101.375	76.125	68.75	69.625	62	90.25	60.125	87.5	123	99.5	46.75	85.5	78.875	60.125	103	50.75	83	87.875	85.5	86.875	148.75	76.5	91.125	18.875	75.625	92.5	118.75	86.875
N05	0	0	0	0	0	0	0	0	0	0	0	0	0	0	0	0	0	0	0	0	0	0	0	0	0	0	0	0	0	0	0	0
N06	152.25	77	143.75	96.375	76.125	145.375	92.125	175	133.5	134.625	91.25	175.875	88.75	134.5	123.75	114.875	75	192.75	116.875	117	50.375	100.875	106.125	125.375	78.125	130	68.625	142.75	81.25	44.375	120.625	52.625
N07	0	0	0	0	0	0	0	0	0	0	0	0	0	0	0	0	0	0	0	0	0	0	0	0	0	0	0	0	0	0	0	0
N08	160.625	122.25	145.375	131.75	203.25	142.75	127.5	158.25	142.25	109.25	162.25	143.75	138.5	99	127.75	130.875	124	131.75	183	180.25	131.875	163.5	120.875	165.875	128.25	157.5	116.5	156.875	125.375	140.5	152.375	129.625
N09	78.5	62.125	56.75	63.875	57.25	63.25	52.375	13.75	54.125	42.125	53.875	60.25	90.625	61.5	64.25	47	55.75	67.25	63.875	61.75	44.25	66.5	47	73.75	56.75	57.25	57.5	55.125	35.375	61.375	59.875	55
N10	160.571	141.643	142.125	138	175.143	140.946	145.286	168	143.893	146.304	140.268	134.732	155.571	145.393	168.125	144.911	157.518	119.661	143.946	147.554	147.786	137.214	161.411	143	121.786	151.446	156.732	123.982	144.107	170.464	139.839	150.036
N11	0	0	0	0	0	0	0	0	0	0	0	0	0	0	0	0	0	0	0	0	0	0	0	0	0	0	0	0	0	0	0	0
N12	52.2954	98	87.5227	98.0682	82.9773	97.7386	73.625	90.7614	100.727	74.2727	123.398	35.7273	94.3636	45.3068	18.8636	107.534	83.6023	114.898	99.7614	80.9773	81.7273	31.3864	73.5682	37.9432	85.5796	120.08	51.0341	104.67	100.545	45.3409	58.8296	138.216
N13	71.1667	59.9167	76.4167	81.8333	73.0833	97.2083	66.6667	76.7917	74.875	80.25	75.3333	75.0833	68.9583	75.4167	80.4583	81.125	69.6667	69.25	67.2083	102.375	98.8333	63.9583	64.0833	115.583	64.75	52.4167	48.9583	61.625	69.6667	29.375	46.3333	55.1667
N14	143.222	211.236	130.306	201.333	156.694	108.931	146.486	207.889	164.042	216.986	162.847	120.944	76.8472	148.958	186.083	166.972	133.014	162	152.639	112.764	151.931	136.444	138.306	122.917	108.986	59.75	142.556	102.722	139.056	194	116.847	160.139
N15	94.5139	6.56946	64.0555	61.3889	107.597	72.4305	54.75	121.347	18.9583	87.9861	129.597	41.3195	93.4305	100.208	120.458	38.8611	85.8472	131.153	17.2361	49.4722	135.361	65.9445	83.75	96.5139	54.1805	61.8195	18.2778	94.3611	82.4167	115.083	82.7083	67.5972
N16	0	0	0	0	0	0	0	0	0	0	0	0	0	0	0	0	0	0	0	0	0	0	0	0	0	0	0	0	0	0	0	0
N17	0	0	0	0	0	0	0	0	0	0	0	0	0	0	0	0	0	0	0	0	0	0	0	0	0	0	0	0	0	0	0	0
N18	0	0	0	0	0	0	0	0	0	0	0	0	0	0	0	0	0	0	0	0	0	0	0	0	0	0	0	0	0	0	0	0
N19	0	0	0	0	0	0	0	0	0	0	0	0	0	0	0	0	0	0	0	0	0	0	0	0	0	0	0	0	0	0	0	0
N20	0	0	0	0	0	0	0	0	0	0	0	0	0	0	0	0	0	0	0	0	0	0	0	0	0	0	0	0	0	0	0	0
N21	0	0	0	0	0	0	0	0	0	0	0	0	0	0	0	0	0	0	0	0	0	0	0	0	0	0	0	0	0	0	0	0
N22	0	0	0	0	0	0	0	0	0	0	0	0	0	0	0	0	0	0	0	0	0	0	0	0	0	0	0	0	0	0	0	0
N23	0	0	0	0	0	0	0	0	0	0	0	0	0	0	0	0	0	0	0	0	0	0	0	0	0	0	0	0	0	0	0	0
N24	0	0	0	0	0	0	0	0	0	0	0	0	0	0	0	0	0	0	0	0	0	0	0	0	0	0	0	0	0	0	0	0
O01	0	0	0	0	0	0	0	0	0	0	0	0	0	0	0	0	0	0	0	0	0	0	0	0	0	0	0	0	0	0	0	0
O02	0	0	0	0	0	0	0	0	0	0	0	0	0	0	0	0	0	0	0	0	0	0	0	0	0	0	0	0	0	0	0	0
O03	0	0	0	0	0	0	0	0	0	0	0	0	0	0	0	0	0	0	0	0	0	0	0	0	0	0	0	0	0	0	0	0
O04	0	0	0	0	0	0	0	0	0	0	0	0	0	0	0	0	0	0	0	0	0	0	0	0	0	0	0	0	0	0	0	0
O05	0	0	0	0	0	0	0	0	0	0	0	0	0	0	0	0	0	0	0	0	0	0	0	0	0	0	0	0	0	0	0	0
O06	43.9	104.5	93.8	72.65	125.9	84.675	97.45	86.975	58.3	112.55	156.05	96.475	107.1	62.925	58	82.85	58.475	157.4	88.95	60.6	149.475	51.425	30.675	66.425	92.925	129.8	159.625	210.35	152	103.125	135.075	44.525
O07	0	0	0	0	0	0	0	0	0	0	0	0	0	0	0	0	0	0	0	0	0	0	0	0	0	0	0	0	0	0	0	0
O08	75.0833	58.1667	68.875	71	28.6667	77.2083	76.6667	53.4167	88.25	63.5833	33.8333	89.9583	90.8333	97.2917	69.0833	69.0833	73.7917	63.4583	86.2083	68.3333	97.0833	85.375	76.125	60.7917	59.9167	94.625	107.375	89.25	75.25	92.2917	62.6667	73.4583
O09	249.458	243.042	261.958	230.292	255.833	252.542	262.167	257.333	240.917	249.75	242.292	247.917	260.417	238.292	240.5	236.042	254.208	238.167	235.208	251.25	230.625	245.083	243.208	233.667	239.208	238.583	254.958	254.083	272.083	245.458	249.208	258.167
O10	80.9583	98.6667	100.25	98.1667	86.4167	107.417	80.5	99.5417	114.583	88.4167	100.833	120.042	124.375	50.5417	90.7083	79.7917	99.4167	69	88.3333	81.2083	108.375	96.9583	87.0833	84.4167	84.5417	61.9583	54.8333	113.208	92.1667	95.5	114.208	85.25
O11	0	0	0	0	0	0	0	0	0	0	0	0	0	0	0	0	0	0	0	0	0	0	0	0	0	0	0	0	0	0	0	0
O12	94.9546	74.1932	50.6023	46.6136	39.3977	64.6136	73.4318	81.375	88.7046	70.1136	84.5454	78.0341	78.6818	41.7386	34.1591	88.7614	45.75	85.6477	54.9091	29.1705	76.7386	99.2727	48.0682	91.9204	6.94318	67.4659	25.0568	54.6932	73.3636	31.7273	69.3977	91.4546
O13	123.636	101.125	98.0796	110.102	120.92	102.966	126	162.148	111.67	114.932	129.216	140.295	111.614	124.011	112.614	114.341	129.182	150.034	111.841	133.409	97.8409	123.068	135.307	119.75	120.33	123.682	97.1023	102.125	94.5796	131.295	143.966	121.511
O14	68.3068	41.625	47.9659	56.9204	48.2614	51.375	81.3409	27.7045	52.1704	46.8977	32.9886	8.86365	83.5	40.9773	50.2273	2.1477	60.6364	89.125	18.2727	32.4545	50.8182	44.0796	53.5568	60.6818	46.5114	40.3523	53.2386	23.0455	61.6477	42.1932	22.9886	26.5
O15	74.875	52	35.125	100.375	73.25	96.25	67.875	68.75	66.25	65.875	86.25	110.125	46.25	72.25	73.875	19.625	69.875	25	69.25	57.5	66.625	49.375	67.125	58.25	100.125	42.875	63.125	56.875	93.25	74	62.875	101.125
O16	32.25	43.1	74.275	21.15	18.75	29.525	8.40002	32.475	52.675	58.8	54.2	28.65	3.90002	17.25	4.625	4.15002	41.1	38.55	22.85	36.975	12.125	4.52502	20.275	67.575	9.84998	2.97498	36.125	70.825	14.825	4.42499	31.125	53.225
O17	0	0	0	0	0	0	0	0	0	0	0	0	0	0	0	0	0	0	0	0	0	0	0	0	0	0	0	0	0	0	0	0
O18	0	0	0	0	0	0	0	0	0	0	0	0	0	0	0	0	0	0	0	0	0	0	0	0	0	0	0	0	0	0	0	0
O19	0	0	0	0	0	0	0	0	0	0	0	0	0	0	0	0	0	0	0	0	0	0	0	0	0	0	0	0	0	0	0	0
O20	0	0	0	0	0	0	0	0	0	0	0	0	0	0	0	0	0	0	0	0	0	0	0	0	0	0	0	0	0	0	0	0
O21	0	0	0	0	0	0	0	0	0	0	0	0	0	0	0	0	0	0	0	0	0	0	0	0	0	0	0	0	0	0	0	0
O22	0	0	0	0	0	0	0	0	0	0	0	0	0	0	0	0	0	0	0	0	0	0	0	0	0	0	0	0	0	0	0	0
O23	0	0	0	0	0	0	0	0	0	0	0	0	0	0	0	0	0	0	0	0	0	0	0	0	0	0	0	0	0	0	0	0
O24	0	0	0	0	0	0	0	0	0	0	0	0	0	0	0	0	0	0	0	0	0	0	0	0	0	0	0	0	0	0	0	0
P01	0	0	0	0	0	0	0	0	0	0	0	0	0	0	0	0	0	0	0	0	0	0	0	0	0	0	0	0	0	0	0	0
P02	95.1023	125.75	109.182	85.2614	87.3068	86.5114	151.534	99.6023	84.9204	154.477	132.455	150.261	95.7614	75.9432	139.58	98.9546	151.955	49.8068	120.284	100.205	110.102	122.011	128.318	130.409	116.307	108.489	73.7273	133.83	153.943	116.83	107.591	132.727
P03	0	0	0	0	0	0	0	0	0	0	0	0	0	0	0	0	0	0	0	0	0	0	0	0	0	0	0	0	0	0	0	0
P04	100.375	101.681	124.903	79.5555	144.347	96.875	93.4167	127.403	155.833	107.986	109.931	99.7083	99.9583	95.2361	31.4305	68.5139	119.278	95.4167	112.542	104.25	113.042	75.1389	148.778	99.4028	73.0417	9.45831	94.2361	86.8333	57.4445	131.931	83.5	134.208
P05	3	15.625	16.875	6.125	4	20.25	23.375	19	5.125	31.625	16.125	5.375	6.125	7.25	0	7.375	12.125	40.375	8.125	22.125	0.5	8.875	7.125	31.375	7.625	28.875	46.125	25.625	4.25	22.625	5.25	4.375
P06	58.2981	43.9327	80.6154	38.4327	51	51.7115	79.6635	59.5192	43.5192	10.5481	65.9231	61.7885	109.029	68.5865	69.4808	91.25	48.8846	34.2981	30.8846	94.5096	7.33655	38.7404	42.9038	25.0096	96.6442	78.0962	59.4712	28.3461	20.9904	46.9231	85.4904	143.606
P07	16.4808	31.0577	2.9519	43.6058	9.73077	65.4615	4.44232	16.9711	34.0961	6.08655	41.8462	7.08655	12.875	42.8558	46.0096	17.7019	19.6827	37.2115	29.9423	9.5481	27.4327	18.9519	10.7789	16.2404	7.375	25.3942	21.2885	1.6731	50.4327	16.1442	33.7692	10.5577
P08	0	0	0	0	0	0	0	0	0	0	0	0	0	0	0	0	0	0	0	0	0	0	0	0	0	0	0	0	0	0	0	0
P09	0	0	0	0	0	0	0	0	0	0	0	0	0	0	0	0	0	0	0	0	0	0	0	0	0	0	0	0	0	0	0	0
P10	18.9722	14.75	0.819458	13.2361	6.52777	15.9861	26.7083	33.1667	4.68054	20.5	18.1528	9.09723	29.9305	14	41.0833	32.5833	5.01389	0.138885	10.7639	14.7778	35.5278	17.0555	17.4583	16.75	22.3055	24.5278	29.6111	24.4583	32.6667	26.9028	25.0833	21.3472
P11	128.625	112	154	111.75	125	168.5	150.125	137	138	129.625	97.75	158.625	173.375	181.25	153	156	164.625	154.375	188	150	141.5	158.375	162.75	147.625	141.625	161	157.875	141.625	151.875	150	159.375	156.375
P12	53.75	27.875	18.75	54	24.5	62.625	58.125	38	36	36.125	69.5	67.875	53.125	69.875	40.25	61.25	54	44.75	25.125	73.75	55.25	72.375	48.5	41.25	70.625	37.25	64.5	53.875	55.375	55.625	30.75	38.75
P13	205.125	186.792	229.875	202.083	224.667	202.75	218.792	207.875	215.75	224.875	243.208	197.083	212.167	224.042	184.583	192.75	205.792	213.208	217.125	189.917	178.542	224.292	207.375	210.667	214.708	224.667	218.167	189.875	221.208	227.5	200.875	219.583
P14	61.6389	92.2361	59	44.2222	30.5972	32.7639	37.2639	119.792	79.9722	77.6667	77.9583	38.9722	67.5278	35.9861	52.2083	61.1389	56.7083	100.278	51.7639	22.3333	72.0695	25.4445	98.8195	58.875	24.6805	39.5417	51.0139	66.0555	95.2778	41	63.6389	59.6389
P15	99.25	82	102.5	78.375	50.875	154.625	134.75	137.625	103.125	121.25	123.125	110.625	91.625	77.75	24.75	147.125	51.25	128.375	111.875	114.375	58.375	83.75	132.375	93.875	66.625	85.125	100.125	132.5	128.625	62.75	119.375	106.625
P16	0	0	0	0	0	0	0	0	0	0	0	0	0	0	0	0	0	0	0	0	0	0	0	0	0	0	0	0	0	0	0	0
P17	0	0	0	0	0	0	0	0	0	0	0	0	0	0	0	0	0	0	0	0	0	0	0	0	0	0	0	0	0	0	0	0
P18	0	0	0	0	0	0	0	0	0	0	0	0	0	0	0	0	0	0	0	0	0	0	0	0	0	0	0	0	0	0	0	0
P19	0	0	0	0	0	0	0	0	0	0	0	0	0	0	0	0	0	0	0	0	0	0	0	0	0	0	0	0	0	0	0	0
P20	0	0	0	0	0	0	0	0	0	0	0	0	0	0	0	0	0	0	0	0	0	0	0	0	0	0	0	0	0	0	0	0
P21	0	0	0	0	0	0	0	0	0	0	0	0	0	0	0	0	0	0	0	0	0	0	0	0	0	0	0	0	0	0	0	0
P22	0	0	0	0	0	0	0	0	0	0	0	0	0	0	0	0	0	0	0	0	0	0	0	0	0	0	0	0	0	0	0	0
P23	0	0	0	0	0	0	0	0	0	0	0	0	0	0	0	0	0	0	0	0	0	0	0	0	0	0	0	0	0	0	0	0
P24	0	0	0	0	0	0	0	0	0	0	0	0	0	0	0	0	0	0	0	0	0	0	0	0	0	0	0	0	0	0	0	0
Last Cell

## Sheet: PCV-Normalized
PCV Normalized to the Notochord (abs(PCV-Notochord))
	1	2	3	4	5	6	7	8	9	10	11	12	13	14	15	16	17	18	19	20	21	22	23	24	25	26	27	28	29	30	31	32
A01	567.75	571.125	566.375	569.25	569.875	562	562.5	565.5	567.25	561.5	556.75	566.875	569.75	562.125	562.875	562.75	565.625	568.75	565.375	571.125	563.625	561.625	564.625	559.5	561.5	562.375	566.125	568.75	559.75	566.75	565.25	564.875
A02	0	0	0	0	0	0	0	0	0	0	0	0	0	0	0	0	0	0	0	0	0	0	0	0	0	0	0	0	0	0	0	0
A03	574.5	579.625	577.25	576	578.875	575.625	577.125	576.5	573	576.75	577.625	575.25	577.375	572.75	578.5	579.5	576.375	577.125	576.75	577	575.25	575.875	577.375	580.875	581.5	573.875	576.125	575.5	576	574.125	578.625	574.125
A04	543.125	548.125	546.25	546.375	546.125	541.875	548.125	540.875	548	543.625	541.25	543.75	547.5	543.875	546.5	543.75	539.625	546.125	542.375	548.5	544.25	542.625	546	540.25	549.5	543.25	542.875	543.75	546.25	541.375	544.875	540.625
A05	543.625	546.875	543.75	544.625	547	548	543.625	545.375	549	539.75	543.5	545.25	546.625	546.375	542.375	547.125	539.5	544.375	549.5	548.375	545.375	547.625	543.875	548.75	538	544.625	546	548.125	542	543.75	547.875	543.125
A06	533.25	537	534.875	535.875	531.25	534	538.625	538.125	535	533.25	535.25	533	532	532.125	534.75	536.5	533.625	539.875	534.375	530.375	538.375	535.5	533	536.5	533.25	538	537.75	534.125	537.375	533.125	535.375	532.625
A07	485.625	481.625	480.125	482.5	483.5	484.625	488.375	481.375	483.5	485.875	478.5	491.625	484.125	487.375	486	484	485.5	486.125	489.875	486.875	484	479.375	485.5	482.375	487.25	487.625	483.5	482.875	482	483.75	487.375	484.5
A08	543	550.25	548	553.25	548.5	548.875	556.25	550	550.125	546.75	549	547.125	555.375	544.375	547.875	553.375	550.625	545.5	547.75	551.875	547.375	548.75	547.375	546.5	553.375	551.375	550	547.375	555.125	548.375	547.25	552.875
A09	554.5	560	549.75	556.5	556.75	557.5	560.75	559	559.125	555.5	558.125	553.25	557.125	559.625	555.125	562.375	552.375	563	553.75	550.875	557.375	554.875	553.75	557.75	554.875	557.5	556.5	561.125	556.25	553.125	554.125	556.875
A10	0	0	0	0	0	0	0	0	0	0	0	0	0	0	0	0	0	0	0	0	0	0	0	0	0	0	0	0	0	0	0	0
A11	538.375	538.5	545.125	548.25	541.75	544.5	543.875	546	543.5	542.25	547.375	539.875	544.875	538.375	542.625	545.875	539.75	541	543.625	541.875	540.375	541.25	546.625	543.125	545.25	542	537.625	543	542.25	542.625	544.625	541.125
A12	0	0	0	0	0	0	0	0	0	0	0	0	0	0	0	0	0	0	0	0	0	0	0	0	0	0	0	0	0	0	0	0
A13	506.75	507.75	504.125	508.25	511.375	504.625	506.75	511.125	511.25	513.375	508.5	507.125	512.625	509.5	509.5	506.25	505.625	507.125	510	510.625	509.125	512.125	505.875	511.75	516.875	509.25	512.25	505.625	509.75	504.375	507.25	506.75
A14	535.375	537.125	543.875	541.625	544.125	538	543.5	536.625	540.875	538.875	544.625	542.125	541.5	544	542	547	538.625	543.625	544.875	541.375	540.875	543	544.375	542.625	539.5	545.375	536.5	540.75	537.125	541	550.875	544.5
A15	579.5	574.25	577.25	580.625	575.625	574.875	572.5	578.25	574.75	573	571.625	572.75	578.25	579.25	574.125	577.25	575.625	576.125	577.25	575.875	582.125	579.875	573	574.375	575.5	571.625	572.25	578.25	576.75	580.25	567.25	571.125
A16	0	0	0	0	0	0	0	0	0	0	0	0	0	0	0	0	0	0	0	0	0	0	0	0	0	0	0	0	0	0	0	0
A17	0	0	0	0	0	0	0	0	0	0	0	0	0	0	0	0	0	0	0	0	0	0	0	0	0	0	0	0	0	0	0	0
A18	0	0	0	0	0	0	0	0	0	0	0	0	0	0	0	0	0	0	0	0	0	0	0	0	0	0	0	0	0	0	0	0
A19	0	0	0	0	0	0	0	0	0	0	0	0	0	0	0	0	0	0	0	0	0	0	0	0	0	0	0	0	0	0	0	0
A20	0	0	0	0	0	0	0	0	0	0	0	0	0	0	0	0	0	0	0	0	0	0	0	0	0	0	0	0	0	0	0	0
A21	0	0	0	0	0	0	0	0	0	0	0	0	0	0	0	0	0	0	0	0	0	0	0	0	0	0	0	0	0	0	0	0
A22	0	0	0	0	0	0	0	0	0	0	0	0	0	0	0	0	0	0	0	0	0	0	0	0	0	0	0	0	0	0	0	0
A23	0	0	0	0	0	0	0	0	0	0	0	0	0	0	0	0	0	0	0	0	0	0	0	0	0	0	0	0	0	0	0	0
A24	0	0	0	0	0	0	0	0	0	0	0	0	0	0	0	0	0	0	0	0	0	0	0	0	0	0	0	0	0	0	0	0
B01	575.25	573.625	571.625	569.125	571.25	571.125	576	570.625	571.25	573.75	570.25	570.125	571.375	573.625	574	571.625	573.875	573.75	575	578.875	568.375	576.25	578.375	576.375	564.75	574	573.75	574.25	571.25	571	567.375	569.375
B02	0	0	0	0	0	0	0	0	0	0	0	0	0	0	0	0	0	0	0	0	0	0	0	0	0	0	0	0	0	0	0	0
B03	0	0	0	0	0	0	0	0	0	0	0	0	0	0	0	0	0	0	0	0	0	0	0	0	0	0	0	0	0	0	0	0
B04	550.125	553.375	560	558.5	559.375	553.125	559.5	563.625	563.375	563.25	555.75	559.125	558.625	552.5	561.25	556.875	547.875	560.5	558.125	557.5	553.75	560.125	550.5	559.25	551.125	562.125	559.75	557	558	557.625	551.25	555.5
B05	0	0	0	0	0	0	0	0	0	0	0	0	0	0	0	0	0	0	0	0	0	0	0	0	0	0	0	0	0	0	0	0
B06	604	601.375	599.625	600.125	601.375	601.625	599.25	605.625	601.25	597.375	599.625	601.875	605	600.875	604.875	599.5	598.375	604.875	606.625	600.375	604.75	602	603.25	605.875	600.25	603	602.5	599.125	604.875	602.5	602.125	604.375
B07	560.25	559.625	556.75	559.875	563.5	557.25	552.5	552.75	553.75	553	560.125	557.875	554	558	556.125	556	566	561.125	557.125	555.875	559	559.75	553.5	559.625	559.875	572.75	567.375	569	563.5	565	563.75	563.125
B08	552.5	555.875	558.375	557.625	558.75	552.625	554.875	552	554.25	555.875	555.875	554.25	558.875	552.875	556.625	553.125	561	552.625	558	553.375	557.625	556.25	555.5	560.375	554.25	553.5	554.875	556.375	553	557.75	559.125	553.375
B09	0	0	0	0	0	0	0	0	0	0	0	0	0	0	0	0	0	0	0	0	0	0	0	0	0	0	0	0	0	0	0	0
B10	505.5	514	511.375	510.75	510.25	511.625	515.25	514.5	506.625	510.125	515.625	507.875	513.75	510.375	510.125	511.375	510	509.875	515.5	512.625	511.375	514.125	512.125	509.125	510.5	513.125	510.5	515.875	512.625	510.375	514.875	512.5
B11	503.625	508.5	500.5	501.5	501.125	501.375	499.75	501	503	499	505.75	499.75	500.25	503.125	503.5	501.5	506	499.75	502.625	503.25	495.375	501.625	503.5	501.875	495.25	501.375	497.125	502.625	502.75	502.5	502.5	501.25
B12	535.375	535	531.25	532.625	533.875	528.25	531.625	529	526.375	530.375	533.875	525.625	521.375	530.5	536.125	535.625	530.75	528.5	530.25	534.375	533.5	529.5	531	528.875	530.625	534.625	533.625	532.125	527.625	533.375	530.5	535.125
B13	538.25	535.625	534.375	535.875	537.25	535	541.125	535.375	534	527.5	533.625	535.625	536.875	531.25	541.625	535.5	537.125	532.375	530.75	536.5	538	536.75	533.75	531.75	536	535.625	537.25	532.125	536.125	533.125	538.75	538.375
B14	542	535.25	543.375	534.875	542.625	540.875	542.25	542.25	542.875	546	542	536.75	547	539.625	543.75	540.375	543.75	541.625	541.125	539.25	538.25	537	540.125	535.75	539.625	545	539.125	543.125	539.5	545.75	544.125	540.25
B15	539.625	537.875	538.25	539.75	540.625	541	539.75	545	541.5	540.25	541.875	537.25	542.75	540.625	539.875	533.75	538.375	541.25	534.5	536.75	543.75	542.875	540.625	544.5	540.375	538.625	539.875	539.125	538.5	535.125	543.625	537.125
B16	534.875	536.25	538.625	536.5	537	537.875	541.25	539.875	542	540.625	546.375	545.375	541	543.75	542.5	544.625	538	537.375	539.125	541.5	541.625	536.625	540.75	543.125	547	541.625	544.5	547.375	541.375	537.375	545.625	536.875
B17	0	0	0	0	0	0	0	0	0	0	0	0	0	0	0	0	0	0	0	0	0	0	0	0	0	0	0	0	0	0	0	0
B18	0	0	0	0	0	0	0	0	0	0	0	0	0	0	0	0	0	0	0	0	0	0	0	0	0	0	0	0	0	0	0	0
B19	0	0	0	0	0	0	0	0	0	0	0	0	0	0	0	0	0	0	0	0	0	0	0	0	0	0	0	0	0	0	0	0
B20	0	0	0	0	0	0	0	0	0	0	0	0	0	0	0	0	0	0	0	0	0	0	0	0	0	0	0	0	0	0	0	0
B21	0	0	0	0	0	0	0	0	0	0	0	0	0	0	0	0	0	0	0	0	0	0	0	0	0	0	0	0	0	0	0	0
B22	0	0	0	0	0	0	0	0	0	0	0	0	0	0	0	0	0	0	0	0	0	0	0	0	0	0	0	0	0	0	0	0
B23	0	0	0	0	0	0	0	0	0	0	0	0	0	0	0	0	0	0	0	0	0	0	0	0	0	0	0	0	0	0	0	0
B24	0	0	0	0	0	0	0	0	0	0	0	0	0	0	0	0	0	0	0	0	0	0	0	0	0	0	0	0	0	0	0	0
C01	643.75	648.125	646.5	642.25	648.75	642.375	640.75	646.5	638	645.75	648	647.25	648.25	643.875	649.125	650.375	638.375	642.125	640.375	643.375	643.625	640.75	636.875	643.75	640	641.25	640.25	641.625	641.125	643	637	638.375
C02	535.625	533.875	535.25	535.75	540.625	536.125	536.5	536	536.875	536.25	531.875	541.5	533	537.125	535.125	535.125	538.875	535.375	542.625	534.125	537.75	541	526.875	533.875	540.875	532.125	538.75	531.75	529.5	535.5	536.25	533.5
C03	642.25	629.125	643.375	632.625	641.25	633.25	636.375	644.25	640.125	637.25	645.125	642.875	640.625	643.25	641.375	637.375	637.75	642.25	639.375	641.625	640.5	631.375	636.875	636.875	631.375	639.25	640	644.125	644	636.25	644.5	643.25
C04	557.5	549.375	548.75	548.75	551.25	549	546.125	549	549.5	547.625	546.125	554.125	548.75	549.25	552.75	542.625	549	549.5	554.875	549.75	550.125	554.5	549.125	550.5	550.625	543.375	545.125	550.625	549.25	555.5	553.375	553.375
C05	0	0	0	0	0	0	0	0	0	0	0	0	0	0	0	0	0	0	0	0	0	0	0	0	0	0	0	0	0	0	0	0
C06	0	0	0	0	0	0	0	0	0	0	0	0	0	0	0	0	0	0	0	0	0	0	0	0	0	0	0	0	0	0	0	0
C07	554.875	562.625	562.125	562.125	561.25	558.5	568.875	563.5	559.375	557.5	561.5	560.125	558	557	551.25	565.75	559.75	558.625	556.125	563.625	555.375	560.25	559	556.375	559.875	558.25	559.625	559.625	558.625	565	560	561.125
C08	0	0	0	0	0	0	0	0	0	0	0	0	0	0	0	0	0	0	0	0	0	0	0	0	0	0	0	0	0	0	0	0
C09	539.625	532.75	539.5	535.875	536.75	545.25	540	536	548.625	538.5	541.375	539.875	542.875	545.875	543.25	544	533.75	537	543.375	541.625	538.125	533.875	535.75	546.875	539.875	540.625	539	538	538.875	541.875	537.75	540.875
C10	0	0	0	0	0	0	0	0	0	0	0	0	0	0	0	0	0	0	0	0	0	0	0	0	0	0	0	0	0	0	0	0
C11	561	568.75	569	562.125	567.5	566	570.125	569.375	568	563.375	564.875	564.875	567.875	571.125	573.375	565.125	564.25	567.75	564.5	566.375	565.75	569.25	561.75	564.375	565.125	567	565.5	575.125	569.25	564.125	570.125	566.625
C12	534	528.75	530.875	532.5	530.125	532.875	528.375	526.375	524	529.625	524.875	532.5	525.625	527.75	528.75	527	536.875	545	547	538.5	544	537.375	544.5	546.375	535.5	540.75	542	544.125	541.875	537.625	540.75	547.5
C13	535.875	535.125	536.25	532.625	535.25	537.375	536.75	536.875	534.25	536.875	535.375	537.875	543.375	541	539.625	535.125	538.875	536.75	535.125	536.875	541.375	538.25	533.125	544.875	534.625	540	542.75	537.875	536.75	541.875	535.375	538.5
C14	0	0	0	0	0	0	0	0	0	0	0	0	0	0	0	0	0	0	0	0	0	0	0	0	0	0	0	0	0	0	0	0
C15	634.125	634.625	634.25	628.25	639.5	632.5	638.875	631.625	631.625	630.25	642	640	639.625	633	634	629.375	634.5	640	636.125	639.625	633.875	630.75	638.25	634.5	637.625	643.375	641.625	640.5	636.75	629.375	634.875	639
C16	542.125	543.125	541.75	539.5	546.625	545	543.875	544.5	544.625	538.75	537	545.125	536.375	542.375	540	540.625	540.75	539.625	541.625	542.625	543	543.125	541.875	539.125	545	542.375	544.375	542.75	545.5	546.875	544.25	547.5
C17	0	0	0	0	0	0	0	0	0	0	0	0	0	0	0	0	0	0	0	0	0	0	0	0	0	0	0	0	0	0	0	0
C18	0	0	0	0	0	0	0	0	0	0	0	0	0	0	0	0	0	0	0	0	0	0	0	0	0	0	0	0	0	0	0	0
C19	0	0	0	0	0	0	0	0	0	0	0	0	0	0	0	0	0	0	0	0	0	0	0	0	0	0	0	0	0	0	0	0
C20	0	0	0	0	0	0	0	0	0	0	0	0	0	0	0	0	0	0	0	0	0	0	0	0	0	0	0	0	0	0	0	0
C21	0	0	0	0	0	0	0	0	0	0	0	0	0	0	0	0	0	0	0	0	0	0	0	0	0	0	0	0	0	0	0	0
C22	0	0	0	0	0	0	0	0	0	0	0	0	0	0	0	0	0	0	0	0	0	0	0	0	0	0	0	0	0	0	0	0
C23	0	0	0	0	0	0	0	0	0	0	0	0	0	0	0	0	0	0	0	0	0	0	0	0	0	0	0	0	0	0	0	0
C24	0	0	0	0	0	0	0	0	0	0	0	0	0	0	0	0	0	0	0	0	0	0	0	0	0	0	0	0	0	0	0	0
D01	0	0	0	0	0	0	0	0	0	0	0	0	0	0	0	0	0	0	0	0	0	0	0	0	0	0	0	0	0	0	0	0
D02	0	0	0	0	0	0	0	0	0	0	0	0	0	0	0	0	0	0	0	0	0	0	0	0	0	0	0	0	0	0	0	0
D03	0	0	0	0	0	0	0	0	0	0	0	0	0	0	0	0	0	0	0	0	0	0	0	0	0	0	0	0	0	0	0	0
D04	0	0	0	0	0	0	0	0	0	0	0	0	0	0	0	0	0	0	0	0	0	0	0	0	0	0	0	0	0	0	0	0
D05	0	0	0	0	0	0	0	0	0	0	0	0	0	0	0	0	0	0	0	0	0	0	0	0	0	0	0	0	0	0	0	0
D06	550.25	553.25	553.625	545.625	554.375	552.5	557.875	553.375	556.5	552.25	551	548	557.625	552.125	551.625	550.25	557	554.375	546.75	548.75	549.25	550.75	548	554.125	555.375	549.875	557.375	546.625	548.375	551.375	548	545.5
D07	560	554.875	551.125	557.25	559.5	554.5	556.625	557.5	551.5	558.75	553.625	558.25	552.5	557.375	554.25	557.625	559.25	552.75	555.625	557.375	556.25	562.75	548.25	560.875	558.5	559.375	547.75	554.125	556.625	558.125	555.75	553.375
D08	543.875	548.375	545.875	538.625	543.75	544.875	548.5	547.5	547	548.125	550.125	545.5	547.25	548.875	546.375	545.75	549.75	550.625	541.875	547.5	546.375	547	548.875	544.25	546.125	548	552	547	548.125	547.75	546.375	548.5
D09	0	0	0	0	0	0	0	0	0	0	0	0	0	0	0	0	0	0	0	0	0	0	0	0	0	0	0	0	0	0	0	0
D10	501.375	500.875	506.75	501.25	497.625	499.375	500	505	499.125	507.5	500.25	503.5	499.5	502.75	502	502.25	503.25	499.875	501.5	499.25	500.875	499.375	504.625	505	502.25	501.125	505.375	498.25	502	501.625	496.875	504.375
D11	543.625	538.75	543	542.625	540.625	539.125	544.5	543.375	541.75	546.75	554.25	543.25	543.875	541	540.625	545.75	538.5	546.5	543.625	540.375	542.125	540.875	547.625	549.5	542.625	542.875	543.25	542.75	542	547.375	543.25	551
D12	509.875	512.5	511.375	515.375	516	514.125	510.25	509	510.75	511.375	514.625	512.25	513.5	512.75	511.625	515.125	511.375	510.625	510.75	512.875	508.25	511.25	512.625	519	512.375	511.875	511.875	507.875	517	507.125	511.5	510.625
D13	543	538.75	540.375	538.5	541	540.5	543	542.375	545.25	535.875	534.125	544.125	536.875	540.875	543.625	542.5	541.375	539.5	544.75	540.375	544.75	549	542.125	542	541.5	538.375	540.25	543.625	539.875	536.125	539.875	541
D14	539.5	543.125	538.5	538.875	545.125	534.375	538.625	543.625	532.875	541.125	544.25	547.5	538.875	541.75	535	537.125	542.125	545.625	540.625	535.75	539.125	539.5	543.125	542.375	542.375	544.625	543.375	537.5	540.625	539.75	540	536.375
D15	576.5	582.75	579.5	576.875	581.375	585.75	581.125	580.5	585	588.125	577.5	581.875	580	582.875	584.125	577.375	584.125	580	581.375	588.125	578	582.125	582.375	585.625	584.5	583.125	585.625	580.75	577.375	581.375	581.125	581.5
D16	0	0	0	0	0	0	0	0	0	0	0	0	0	0	0	0	0	0	0	0	0	0	0	0	0	0	0	0	0	0	0	0
D17	0	0	0	0	0	0	0	0	0	0	0	0	0	0	0	0	0	0	0	0	0	0	0	0	0	0	0	0	0	0	0	0
D18	0	0	0	0	0	0	0	0	0	0	0	0	0	0	0	0	0	0	0	0	0	0	0	0	0	0	0	0	0	0	0	0
D19	0	0	0	0	0	0	0	0	0	0	0	0	0	0	0	0	0	0	0	0	0	0	0	0	0	0	0	0	0	0	0	0
D20	0	0	0	0	0	0	0	0	0	0	0	0	0	0	0	0	0	0	0	0	0	0	0	0	0	0	0	0	0	0	0	0
D21	0	0	0	0	0	0	0	0	0	0	0	0	0	0	0	0	0	0	0	0	0	0	0	0	0	0	0	0	0	0	0	0
D22	0	0	0	0	0	0	0	0	0	0	0	0	0	0	0	0	0	0	0	0	0	0	0	0	0	0	0	0	0	0	0	0
D23	0	0	0	0	0	0	0	0	0	0	0	0	0	0	0	0	0	0	0	0	0	0	0	0	0	0	0	0	0	0	0	0
D24	0	0	0	0	0	0	0	0	0	0	0	0	0	0	0	0	0	0	0	0	0	0	0	0	0	0	0	0	0	0	0	0
E01	552.75	552.25	554.125	554	557.375	556.125	551.625	557	551.375	548	549.125	551.625	551.375	556.125	557.25	555.125	546.875	557	553.5	557.625	560.125	548	555.125	554	552.625	559.125	547.625	560.125	555.125	551.25	554.375	550.5
E02	0	0	0	0	0	0	0	0	0	0	0	0	0	0	0	0	0	0	0	0	0	0	0	0	0	0	0	0	0	0	0	0
E03	0	0	0	0	0	0	0	0	0	0	0	0	0	0	0	0	0	0	0	0	0	0	0	0	0	0	0	0	0	0	0	0
E04	0	0	0	0	0	0	0	0	0	0	0	0	0	0	0	0	0	0	0	0	0	0	0	0	0	0	0	0	0	0	0	0
E05	514.25	510.25	508.25	512.375	517.625	511.75	513.375	516	512.5	516.75	512.625	512.375	515.125	515.25	510.875	517.5	510.375	509	517.5	512.375	514.25	518.875	516.875	520.625	515.25	517.25	518.125	508.125	512.5	514.375	516	509.625
E06	617	618.75	615.25	617.5	612.375	615.125	621.5	623.375	620.75	620.375	617.125	618.75	621.125	622.5	615.875	620.5	617.875	619.125	609.625	618.375	616.625	615.25	618	611.375	614.75	616.75	619.25	617.25	618.125	610.125	620.125	615.75
E07	0	0	0	0	0	0	0	0	0	0	0	0	0	0	0	0	0	0	0	0	0	0	0	0	0	0	0	0	0	0	0	0
E08	517.125	520	520.375	514.375	519.25	518.125	517.125	520.125	519.75	515	514.875	520	520	515.625	519.125	519	522.875	518.125	519	511.875	512.375	517.25	524	517.25	512.125	522.75	519.25	517.25	517.875	521	518.625	522.5
E09	0	0	0	0	0	0	0	0	0	0	0	0	0	0	0	0	0	0	0	0	0	0	0	0	0	0	0	0	0	0	0	0
E10	523.875	529.125	535	530.5	527.25	539.25	528.75	530.125	533	532	528.375	533.875	530.5	533.875	529.875	530.875	533.625	530.5	529.75	528.5	534.125	533.125	527.125	532.25	532.875	530.375	536.5	534	531	540.75	535.125	535.875
E11	556.875	563.625	557.625	558.375	558	561.25	560.625	558.125	554.25	555.875	567.375	563.25	560	561.75	564.375	562.625	560.125	567.375	564.75	561.125	563.375	559.5	562.625	571.25	569.625	563.75	562.125	565.625	557.5	562.375	560	557
E12	618.75	618.125	623.375	620.625	617.375	617.125	612.625	617.5	614.125	617.625	618	610.375	614	621.375	620.25	616	611.5	617.625	624.75	612.5	618.625	617.375	617.875	617.5	618.375	623.125	614	618	613.625	616.375	620.875	614.875
E13	488.625	489.125	493.75	483.75	488.75	491.75	483.75	488.75	486.125	489.875	491.25	492.75	493.875	485.375	489	495.125	489.875	490.625	485.5	486.125	489.25	490.625	495.125	493.5	492.5	487	486.75	484.625	488.5	491	492.375	489.875
E14	620.75	624.875	623.5	625.875	625.125	618.5	623.125	629.25	619.375	623.25	626.125	626.5	629.75	622.125	628.125	624.25	624	623.875	634.75	625	626.875	620.75	625.625	622.75	620.25	626.375	624.5	624.5	619.375	628	624.25	620.5
E15	0	0	0	0	0	0	0	0	0	0	0	0	0	0	0	0	0	0	0	0	0	0	0	0	0	0	0	0	0	0	0	0
E16	600.125	599.5	599.5	599.75	604.875	607.625	603.125	603.375	606.75	606.625	606.5	606.75	602.25	605.125	606.25	598.25	607.25	604.25	604.375	607.375	605.5	600.25	602.5	606.5	605.75	599.875	603.25	607.875	605.375	609.375	606.25	610.25
E17	0	0	0	0	0	0	0	0	0	0	0	0	0	0	0	0	0	0	0	0	0	0	0	0	0	0	0	0	0	0	0	0
E18	0	0	0	0	0	0	0	0	0	0	0	0	0	0	0	0	0	0	0	0	0	0	0	0	0	0	0	0	0	0	0	0
E19	0	0	0	0	0	0	0	0	0	0	0	0	0	0	0	0	0	0	0	0	0	0	0	0	0	0	0	0	0	0	0	0
E20	0	0	0	0	0	0	0	0	0	0	0	0	0	0	0	0	0	0	0	0	0	0	0	0	0	0	0	0	0	0	0	0
E21	0	0	0	0	0	0	0	0	0	0	0	0	0	0	0	0	0	0	0	0	0	0	0	0	0	0	0	0	0	0	0	0
E22	0	0	0	0	0	0	0	0	0	0	0	0	0	0	0	0	0	0	0	0	0	0	0	0	0	0	0	0	0	0	0	0
E23	0	0	0	0	0	0	0	0	0	0	0	0	0	0	0	0	0	0	0	0	0	0	0	0	0	0	0	0	0	0	0	0
E24	0	0	0	0	0	0	0	0	0	0	0	0	0	0	0	0	0	0	0	0	0	0	0	0	0	0	0	0	0	0	0	0
F01	0	0	0	0	0	0	0	0	0	0	0	0	0	0	0	0	0	0	0	0	0	0	0	0	0	0	0	0	0	0	0	0
F02	616.25	617	622.25	620.875	619.75	623.5	621.375	623.375	621.5	621.25	616	629	624.125	623.625	618.125	621.5	612.875	615.75	616.875	618.875	616.25	615.125	615.125	616.625	622.875	617.875	618.75	612	616	616.375	615.375	620.125
F03	0	0	0	0	0	0	0	0	0	0	0	0	0	0	0	0	0	0	0	0	0	0	0	0	0	0	0	0	0	0	0	0
F04	0	0	0	0	0	0	0	0	0	0	0	0	0	0	0	0	0	0	0	0	0	0	0	0	0	0	0	0	0	0	0	0
F05	559.125	558.125	558.375	560.125	559.375	560.125	559.25	557	553.125	562	555.875	555.375	552.875	552.5	557.875	562.5	554.125	556.125	555.125	557.375	558.5	567	556	561.5	560.625	562.625	560.5	559.375	564.875	552.5	558.125	563.125
F06	599.75	596.25	605.125	599.875	593.875	595.125	600.625	599.5	601.125	595.25	595.75	600.125	600.25	598	596.375	604.125	600.25	599.125	599.875	601.75	595.875	603.25	600.75	600.75	599.5	601.625	602.625	603.375	603.875	598.875	598.75	596.5
F07	558.875	557.75	551.5	553.25	556.5	559.5	551	555.75	556.5	553.75	561	564.25	553.75	547.25	553.5	556.625	552.875	558.25	562.25	553.625	560.125	556	551.5	555.625	562.375	564.625	555.25	556.375	550.25	558.625	553.125	553.625
F08	0	0	0	0	0	0	0	0	0	0	0	0	0	0	0	0	0	0	0	0	0	0	0	0	0	0	0	0	0	0	0	0
F09	563	562.125	562.375	565.25	559	561.125	567	555.875	562.125	568.125	555.25	567.75	565.625	567.875	563.25	563.125	559.125	561.375	560.375	561.375	563.25	564.125	561.25	562	560.125	566.375	563.5	562.75	553.625	561.875	561.375	567.75
F10	621.875	626.75	619.5	626.625	623	619	619.25	620.5	620.25	616.75	620.5	623.5	622.25	617.625	620.5	624.375	617.875	622.25	626.625	620.25	617.625	622.75	624.875	625	622.25	623.375	626.25	619.5	617.75	619.625	623.375	618.875
F11	547.75	538.25	541.125	538.25	543.625	540.5	540.625	537	539.5	540.625	542	540.875	541.25	534.75	542	541.25	543.875	536.375	537.75	538	543.25	539	542.25	539.375	543.125	540.375	539.375	539.875	543.5	542.125	537.125	539.625
F12	537.75	541.875	545.875	543.125	545.125	538.625	538.75	544.125	541	542	541.625	541.375	542.125	542.625	540.25	549.625	542.375	542.5	539.375	541.625	540.125	541	535.625	540.25	545.75	545.25	540.375	541.75	539.375	542.25	541.75	546
F13	538.375	539.5	547.25	542.75	542.125	544	546.125	545.75	547.25	545.5	540.875	541.375	543	538.25	543.375	539.75	543.75	541	540	550.5	541.125	540.75	540.625	545.125	539.75	540.5	537.25	544	542.875	542.75	541.25	538.25
F14	565.125	567.25	563.625	563.25	566.125	566	566	558.375	559.5	569.5	563.5	560.125	557.875	559.75	558.375	559.625	565.375	567.625	566.625	560.375	566.25	563.875	570.5	563.75	561.5	563.25	565.375	570.125	561.5	565.375	561.25	568.875
F15	540.125	544.125	551.75	539.5	549.375	544.875	543.375	547.75	541.25	543	549.5	544.375	545.875	539.125	544.875	545.5	541.875	543.75	546.875	543.625	541.625	542	541.5	543.5	546.25	547.5	547.25	541.75	536.25	544.875	544.875	543.875
F16	0	0	0	0	0	0	0	0	0	0	0	0	0	0	0	0	0	0	0	0	0	0	0	0	0	0	0	0	0	0	0	0
F17	0	0	0	0	0	0	0	0	0	0	0	0	0	0	0	0	0	0	0	0	0	0	0	0	0	0	0	0	0	0	0	0
F18	0	0	0	0	0	0	0	0	0	0	0	0	0	0	0	0	0	0	0	0	0	0	0	0	0	0	0	0	0	0	0	0
F19	0	0	0	0	0	0	0	0	0	0	0	0	0	0	0	0	0	0	0	0	0	0	0	0	0	0	0	0	0	0	0	0
F20	0	0	0	0	0	0	0	0	0	0	0	0	0	0	0	0	0	0	0	0	0	0	0	0	0	0	0	0	0	0	0	0
F21	0	0	0	0	0	0	0	0	0	0	0	0	0	0	0	0	0	0	0	0	0	0	0	0	0	0	0	0	0	0	0	0
F22	0	0	0	0	0	0	0	0	0	0	0	0	0	0	0	0	0	0	0	0	0	0	0	0	0	0	0	0	0	0	0	0
F23	0	0	0	0	0	0	0	0	0	0	0	0	0	0	0	0	0	0	0	0	0	0	0	0	0	0	0	0	0	0	0	0
F24	0	0	0	0	0	0	0	0	0	0	0	0	0	0	0	0	0	0	0	0	0	0	0	0	0	0	0	0	0	0	0	0
G01	0	0	0	0	0	0	0	0	0	0	0	0	0	0	0	0	0	0	0	0	0	0	0	0	0	0	0	0	0	0	0	0
G02	513.125	518.625	514.125	512	512.625	514.25	516.375	516.5	511.125	515.125	512	519.75	517.375	511.875	512.25	514.375	516.375	511.5	512.25	514.625	514.25	512.125	508.75	516	511.25	508.125	518.375	510.625	521.5	513.125	512.25	518.75
G03	0	0	0	0	0	0	0	0	0	0	0	0	0	0	0	0	0	0	0	0	0	0	0	0	0	0	0	0	0	0	0	0
G04	0	0	0	0	0	0	0	0	0	0	0	0	0	0	0	0	0	0	0	0	0	0	0	0	0	0	0	0	0	0	0	0
G05	549.125	554.125	555	553	554.5	550	549.625	547.625	553.5	553.875	551.625	547.5	553.875	556.5	550	549.25	554.875	551.125	553.5	546.625	558	550.875	554.125	553.375	550.125	553	557.625	560.375	552.25	552.375	546.375	560.625
G06	0	0	0	0	0	0	0	0	0	0	0	0	0	0	0	0	0	0	0	0	0	0	0	0	0	0	0	0	0	0	0	0
G07	555.875	553.5	550.375	554.875	550.625	556.5	553.875	549.375	555.25	554.25	554.25	554.5	555.375	548.75	548.5	553.5	549.625	551.375	553.25	559	552.375	555.25	554.25	553.375	554.375	544.75	552	554	554.375	550.375	550.75	558.875
G08	527.625	530.375	525.25	533.5	528	534.125	530	533.25	524.75	524.875	529.875	529.875	522.625	524.75	533.25	524.875	528	531.125	528.5	533.25	531.25	527.375	522.5	532.375	531.625	533.375	532.875	525.625	526.875	525.75	527.375	529.5
G09	0	0	0	0	0	0	0	0	0	0	0	0	0	0	0	0	0	0	0	0	0	0	0	0	0	0	0	0	0	0	0	0
G10	558.5	552.375	553.375	556.625	559.625	557.25	553.875	550.5	555.25	555.75	549.875	556.125	558.375	561.875	556.875	558	551	555.875	556.375	556.625	548	552.25	555.375	558.875	555.5	554.125	554.375	553.25	558.875	556.125	554.625	561.5
G11	560.875	557.5	564.875	561.875	550.5	558.875	557.5	560.875	560.75	557.625	557.75	561.375	558.75	554.25	559.375	559.875	563.5	554.125	559.875	557	556.375	556.75	564.375	558	560.375	560.875	562.625	560	559.5	560.125	565	556.75
G12	629	627.375	630.625	629.875	634	630.75	626.875	631.375	631	621.25	640.75	632.375	627.125	632.75	632.125	636	635.125	632.875	624.75	626.375	629.875	627.5	632.875	632	631.25	625.75	622.25	625.5	630.5	633.625	634.375	635.25
G13	0	0	0	0	0	0	0	0	0	0	0	0	0	0	0	0	0	0	0	0	0	0	0	0	0	0	0	0	0	0	0	0
G14	551.625	551	548.5	550.5	549.875	554.375	545.5	548.5	553.25	548.875	549.125	551.5	551.25	547.75	551	552.5	550.75	556.125	548.625	550	558	553.75	550.125	549.25	546	546.375	546.625	553.625	554.25	553.125	549.25	552.75
G15	550	545	546	545.875	547.125	546.75	553.5	553	552.625	551.375	549.375	546.75	552.5	550.75	551.25	549.875	546.625	552.375	552.625	548.5	541.625	551.5	555.5	552.75	558.375	552	546	553.875	545.25	548.5	548.75	549.625
G16	634	638	628.625	630.75	626	623.375	630.875	628.75	634.875	630.625	626.875	634	631.5	634.875	636.625	631.375	628.375	626.5	630	626.375	624.375	627	628.875	622	626.5	627.5	635.5	628.125	623.5	627.125	626.125	628
G17	0	0	0	0	0	0	0	0	0	0	0	0	0	0	0	0	0	0	0	0	0	0	0	0	0	0	0	0	0	0	0	0
G18	0	0	0	0	0	0	0	0	0	0	0	0	0	0	0	0	0	0	0	0	0	0	0	0	0	0	0	0	0	0	0	0
G19	0	0	0	0	0	0	0	0	0	0	0	0	0	0	0	0	0	0	0	0	0	0	0	0	0	0	0	0	0	0	0	0
G20	0	0	0	0	0	0	0	0	0	0	0	0	0	0	0	0	0	0	0	0	0	0	0	0	0	0	0	0	0	0	0	0
G21	0	0	0	0	0	0	0	0	0	0	0	0	0	0	0	0	0	0	0	0	0	0	0	0	0	0	0	0	0	0	0	0
G22	0	0	0	0	0	0	0	0	0	0	0	0	0	0	0	0	0	0	0	0	0	0	0	0	0	0	0	0	0	0	0	0
G23	0	0	0	0	0	0	0	0	0	0	0	0	0	0	0	0	0	0	0	0	0	0	0	0	0	0	0	0	0	0	0	0
G24	0	0	0	0	0	0	0	0	0	0	0	0	0	0	0	0	0	0	0	0	0	0	0	0	0	0	0	0	0	0	0	0
H01	0	0	0	0	0	0	0	0	0	0	0	0	0	0	0	0	0	0	0	0	0	0	0	0	0	0	0	0	0	0	0	0
H02	568.75	567.5	566.875	565.875	569	565.625	566.125	568.875	561.375	573	560.5	570.125	563.375	568	565.625	568.5	567	565.875	572	560.625	564.5	560.5	560.25	566.875	565	564.25	568.125	561.75	569.25	569.875	565.375	561.25
H03	549.75	547.25	547.625	548	552	554.125	554.125	547.125	551.75	546.375	550.125	544.5	550.25	550.25	546.625	548.75	546.25	541.625	547.75	549.25	544.75	552.125	555.125	551.375	551.75	551	550.125	550.875	551.875	548.625	551.375	549
H04	551.875	552.75	554.375	553.625	552.875	551.75	554.5	556.625	551.875	553	558	558.625	552	553	559.125	548	547.625	548.75	558.125	545.625	548.375	549.75	551.5	556	552.125	554.5	552.75	550.25	551.25	554	550.375	553.625
H05	0	0	0	0	0	0	0	0	0	0	0	0	0	0	0	0	0	0	0	0	0	0	0	0	0	0	0	0	0	0	0	0
H06	560.375	566.5	566.75	564.5	562.5	564.5	562.375	559.75	565.125	563.125	571	565.25	564.25	563.625	563.5	565	574	566.75	568.25	565.375	565.375	563	563.625	568.25	563.5	563.25	567.25	563.75	560	565.625	568.75	562.25
H07	559.875	550.875	545.5	550.125	552.375	551.875	552.875	557.75	556.25	552.5	551.125	550	548.875	553.75	552.75	554	560.375	552.625	552.375	557	561.625	555.75	553.875	552.875	553.625	554.125	552.125	558.75	547.125	559.25	554.5	557.75
H08	556.625	554.375	552.125	554.375	552.625	556.75	554.125	550.625	556.25	555.375	557.125	555.75	553.5	555	557.875	555.5	558.25	550.625	550.875	557.25	560.75	553.875	560	556.375	552.875	559.625	561.5	555	558.75	556.625	556.125	557.375
H09	554.875	558.875	554	559	551.75	557.25	557	553.25	556.25	550.875	550.5	551	552.875	557	544.5	559.875	550.5	553	554.625	555.25	552.125	553.875	548.875	548.875	550.25	549.75	552.5	555.875	552.75	554.75	544.25	554.375
H10	509.625	514.875	514.875	513.125	516.875	513.375	518	516	513.625	515.5	514.625	514.875	515.25	514.625	511.75	506.875	514	515	517.125	516.875	515.375	512.75	512.875	514.75	514.25	509	509	518	512.75	515.75	510	517.75
H11	547.625	551	555.375	549.25	550.875	545	548.5	550.625	547.125	549.875	547.125	548.375	549.125	545.875	551.375	551.875	545.75	548.625	548.75	548	552	546.625	552.875	552.875	552.625	553.375	543	547.625	547.375	547.875	551.5	555.625
H12	655.75	660.5	656	659.625	656.875	659.625	660.625	657.125	654.25	668.875	656.5	661.75	660.25	663.625	662.5	659.125	661.375	661	660.125	657.625	660.625	651.5	659	658.125	657.625	656.5	657.375	666.25	659.125	657.625	662.375	654.5
H13	617.625	620.875	626.125	622	628.25	621	623.375	631.375	629.125	629.75	621.75	625.875	623.25	623.875	621.5	622	628.75	622.25	626	627.75	633.875	623.75	627.75	620.75	625.5	620.25	628.125	625.875	631.25	627.25	620.625	629.5
H14	607.625	612	608.625	613.5	612	612.5	610.25	607.5	606.25	612.75	609	611.125	605.5	612.875	605.375	613.5	606.125	604.25	611.75	610.375	614	614.5	613.375	602.625	613.5	606.5	613.75	607.625	606	615.25	609	614.125
H15	570	573	566.375	570.75	569.625	564.125	567.125	569.125	574.625	571.875	569.25	570.625	569	564.25	574.75	572.375	567.625	572	568.125	569	573.75	577.5	571.125	574.625	572.5	567.125	574.375	568.5	575.5	569.125	572.625	573.25
H16	0	0	0	0	0	0	0	0	0	0	0	0	0	0	0	0	0	0	0	0	0	0	0	0	0	0	0	0	0	0	0	0
H17	0	0	0	0	0	0	0	0	0	0	0	0	0	0	0	0	0	0	0	0	0	0	0	0	0	0	0	0	0	0	0	0
H18	0	0	0	0	0	0	0	0	0	0	0	0	0	0	0	0	0	0	0	0	0	0	0	0	0	0	0	0	0	0	0	0
H19	0	0	0	0	0	0	0	0	0	0	0	0	0	0	0	0	0	0	0	0	0	0	0	0	0	0	0	0	0	0	0	0
H20	0	0	0	0	0	0	0	0	0	0	0	0	0	0	0	0	0	0	0	0	0	0	0	0	0	0	0	0	0	0	0	0
H21	0	0	0	0	0	0	0	0	0	0	0	0	0	0	0	0	0	0	0	0	0	0	0	0	0	0	0	0	0	0	0	0
H22	0	0	0	0	0	0	0	0	0	0	0	0	0	0	0	0	0	0	0	0	0	0	0	0	0	0	0	0	0	0	0	0
H23	0	0	0	0	0	0	0	0	0	0	0	0	0	0	0	0	0	0	0	0	0	0	0	0	0	0	0	0	0	0	0	0
H24	0	0	0	0	0	0	0	0	0	0	0	0	0	0	0	0	0	0	0	0	0	0	0	0	0	0	0	0	0	0	0	0
I01	0	0	0	0	0	0	0	0	0	0	0	0	0	0	0	0	0	0	0	0	0	0	0	0	0	0	0	0	0	0	0	0
I02	470.375	473.875	477.5	471.25	473	471	468.625	468	474.625	474.25	467.5	470.125	469.75	474	472.625	469.75	471.875	470.75	470.5	471.125	468.375	465.125	472.75	469.75	474.125	471.375	467.125	468.5	477.375	473.625	473.75	468.875
I03	0	0	0	0	0	0	0	0	0	0	0	0	0	0	0	0	0	0	0	0	0	0	0	0	0	0	0	0	0	0	0	0
I04	0	0	0	0	0	0	0	0	0	0	0	0	0	0	0	0	0	0	0	0	0	0	0	0	0	0	0	0	0	0	0	0
I05	0	0	0	0	0	0	0	0	0	0	0	0	0	0	0	0	0	0	0	0	0	0	0	0	0	0	0	0	0	0	0	0
I06	528.875	532.375	527.5	523.875	534.625	526.5	528.25	524.125	525.375	524.5	526.75	527.25	526.5	527	531.75	525.625	526.375	528.625	527.25	531.75	527.125	526.375	531.5	523.625	523	532.125	524.625	528.625	526.125	524	525.125	534.25
I07	0	0	0	0	0	0	0	0	0	0	0	0	0	0	0	0	0	0	0	0	0	0	0	0	0	0	0	0	0	0	0	0
I08	539.625	539.375	541.75	541.375	542.25	542.125	535.375	533.25	538.875	543.875	541.625	544.875	546.5	543.625	542.875	542.75	527.625	544.375	543.75	539.875	540.875	538.75	546.5	547	546.125	541.125	547.75	543.75	548.75	542.5	545.375	543.25
I09	578.25	585.375	585.375	580.25	577.375	580	585.875	585.375	586.75	578.5	578.75	587.875	589.375	579.625	582.875	580.875	581.5	585.875	585.125	583.875	586.25	578.875	571.375	580.25	583.375	584.875	577.5	578.625	578	583.75	586.875	578.625
I10	0	0	0	0	0	0	0	0	0	0	0	0	0	0	0	0	0	0	0	0	0	0	0	0	0	0	0	0	0	0	0	0
I11	625.75	620.625	621.25	621.75	622.125	623.375	627.875	622.875	623.75	622.5	627.875	623.875	617.625	622.75	628.125	618	632.125	625.5	625.75	625.75	619.5	624.625	625	621.375	625.625	623.875	625.375	623.25	625.625	624.875	622.25	619.5
I12	595.125	601.125	594.75	597.125	601.625	604.625	602.625	595.875	594.75	599.25	595.75	598.75	597.125	595.375	597.75	591.875	602.75	603.875	597	596	600.75	593.375	601.875	597.875	598.25	600.5	599.375	602.75	595.5	596.25	596.5	597.25
I13	0	0	0	0	0	0	0	0	0	0	0	0	0	0	0	0	0	0	0	0	0	0	0	0	0	0	0	0	0	0	0	0
I14	526.375	527.5	528.375	527.875	524.75	526.375	526.875	523.25	525.625	526.375	531	527.625	520.625	530.625	530.25	531.125	527.25	531	525.625	522.875	527.25	531.375	530	530.625	530.875	527	530.625	530.5	528.375	527.625	527.75	526.875
I15	0	0	0	0	0	0	0	0	0	0	0	0	0	0	0	0	0	0	0	0	0	0	0	0	0	0	0	0	0	0	0	0
I16	0	0	0	0	0	0	0	0	0	0	0	0	0	0	0	0	0	0	0	0	0	0	0	0	0	0	0	0	0	0	0	0
I17	0	0	0	0	0	0	0	0	0	0	0	0	0	0	0	0	0	0	0	0	0	0	0	0	0	0	0	0	0	0	0	0
I18	0	0	0	0	0	0	0	0	0	0	0	0	0	0	0	0	0	0	0	0	0	0	0	0	0	0	0	0	0	0	0	0
I19	0	0	0	0	0	0	0	0	0	0	0	0	0	0	0	0	0	0	0	0	0	0	0	0	0	0	0	0	0	0	0	0
I20	0	0	0	0	0	0	0	0	0	0	0	0	0	0	0	0	0	0	0	0	0	0	0	0	0	0	0	0	0	0	0	0
I21	0	0	0	0	0	0	0	0	0	0	0	0	0	0	0	0	0	0	0	0	0	0	0	0	0	0	0	0	0	0	0	0
I22	0	0	0	0	0	0	0	0	0	0	0	0	0	0	0	0	0	0	0	0	0	0	0	0	0	0	0	0	0	0	0	0
I23	0	0	0	0	0	0	0	0	0	0	0	0	0	0	0	0	0	0	0	0	0	0	0	0	0	0	0	0	0	0	0	0
I24	0	0	0	0	0	0	0	0	0	0	0	0	0	0	0	0	0	0	0	0	0	0	0	0	0	0	0	0	0	0	0	0
J01	546	548.5	545	545.625	547.75	548.5	550.75	550	552.5	544.75	545.375	544.625	547.75	551.375	553.125	548.5	545.25	545	546.75	551	547.75	550.25	545.875	549.625	544.125	553.625	552	543.875	551.875	545.375	546	541.75
J02	0	0	0	0	0	0	0	0	0	0	0	0	0	0	0	0	0	0	0	0	0	0	0	0	0	0	0	0	0	0	0	0
J03	631.125	635.125	627.25	629.75	630.875	632.5	629.75	630.375	633.5	631.5	631.375	627.125	634.625	629.5	634.5	629.625	625.25	630.125	634.25	629.5	629.25	632.25	625	632.625	628	633.125	633.125	629.875	634	631.25	626.75	638.25
J04	636.625	628.625	632.75	629.75	630.125	635.75	629.375	629	625.625	629.25	627.625	630	627.125	628.375	631.125	632.375	632.125	634.125	627.75	633.5	637.625	635.25	633	625.25	630.125	631.25	631.125	628.5	634.875	631.875	629	627.875
J05	559.875	558.625	561	561.75	561.5	563.875	558	564.125	564.25	562.625	561.75	561.375	561.625	563.375	559.375	565.625	562.75	562.375	565.125	561.375	561.375	565.25	563.25	565.75	561.125	563.375	569.25	568.25	562.375	562.75	566.75	557.875
J06	607.125	612.625	610.25	617.125	616.75	606.5	611.375	611.375	608	609.75	608.125	611.75	610.375	612.75	612.875	608.25	613.625	609.625	614.75	607.625	612	612.625	613.875	615.875	616.875	606	613.875	617.25	615.75	610.5	613.625	613.125
J07	0	0	0	0	0	0	0	0	0	0	0	0	0	0	0	0	0	0	0	0	0	0	0	0	0	0	0	0	0	0	0	0
J08	567.375	567.5	562.75	571	564.875	565.125	567.5	567.75	561.5	565.625	572.125	568.375	563.5	572	565	574.5	566.875	568	571.125	563.125	568.875	568.125	572.75	568.25	569.375	567.125	570.5	568.25	574.25	566.125	569.5	565.375
J09	0	0	0	0	0	0	0	0	0	0	0	0	0	0	0	0	0	0	0	0	0	0	0	0	0	0	0	0	0	0	0	0
J10	602.875	603.125	608.625	603.25	602.375	598.625	605.125	607.625	600.75	602.5	603.375	598.875	602.75	604.5	607.375	608.5	608.75	608.75	596.375	602.875	600.75	609.625	609.375	605.125	607.375	611.125	605.375	606.75	603.375	606.875	608.875	607.5
J11	557.25	556.125	552.75	552.75	552.875	557.5	551.25	554.75	548.375	556	553.25	550.625	562.25	556.375	557.5	556.625	552.25	558.875	554.125	550.5	554	551.875	558.25	552.125	554	555.75	555.5	558.875	553.625	548.875	557.125	550.625
J12	546.875	541.375	547	544.375	547	544.125	537.625	538.125	543.625	541.625	546.625	541.25	544.75	542.375	541	540	541.125	541.75	541.375	539.625	550.5	544.375	545.75	545.125	541.25	546.75	543.375	540.375	549	542.625	545.375	542.625
J13	575	580.625	576.75	580.375	575.625	583.75	580.375	577.75	582.875	584.75	579.375	584.125	579.125	579.75	577.125	575.875	576.75	581.375	580.625	583.125	576.125	579.75	582.5	569.625	579.875	574.875	574.875	579.375	582.125	584.875	578.375	586.75
J14	655.75	644.375	649	649.625	645.75	651.75	656	645.875	646.25	649.25	648.375	642.25	649	651.375	650.875	652.375	648.5	650.5	643.5	650.625	647.625	653.75	650.625	642.125	653.875	645.5	655.125	647.375	652.375	644.125	656	646.75
J15	624.75	622.375	626.25	623.625	616.375	622.75	624.25	624.5	622.875	624	624	620.5	626.25	624.75	626.375	619.375	625.5	629.625	620.375	625.75	625.5	621.125	627.5	623.875	627.5	616.5	625.25	619.375	618.125	621.25	618.75	622.875
J16	563.375	559.875	564.125	566.125	572.125	569.25	566.5	568.25	561.125	566.625	567	567	559.25	566.75	562.25	560.875	559	567.375	566.375	564.125	567.25	566	562.5	569	562	566.75	570.75	572.125	568.125	568.625	571.125	565.75
J17	0	0	0	0	0	0	0	0	0	0	0	0	0	0	0	0	0	0	0	0	0	0	0	0	0	0	0	0	0	0	0	0
J18	0	0	0	0	0	0	0	0	0	0	0	0	0	0	0	0	0	0	0	0	0	0	0	0	0	0	0	0	0	0	0	0
J19	0	0	0	0	0	0	0	0	0	0	0	0	0	0	0	0	0	0	0	0	0	0	0	0	0	0	0	0	0	0	0	0
J20	0	0	0	0	0	0	0	0	0	0	0	0	0	0	0	0	0	0	0	0	0	0	0	0	0	0	0	0	0	0	0	0
J21	0	0	0	0	0	0	0	0	0	0	0	0	0	0	0	0	0	0	0	0	0	0	0	0	0	0	0	0	0	0	0	0
J22	0	0	0	0	0	0	0	0	0	0	0	0	0	0	0	0	0	0	0	0	0	0	0	0	0	0	0	0	0	0	0	0
J23	0	0	0	0	0	0	0	0	0	0	0	0	0	0	0	0	0	0	0	0	0	0	0	0	0	0	0	0	0	0	0	0
J24	0	0	0	0	0	0	0	0	0	0	0	0	0	0	0	0	0	0	0	0	0	0	0	0	0	0	0	0	0	0	0	0
K01	508	512.375	510.5	516.25	509.125	509.125	510.125	505.125	511.75	509.125	508.875	514.375	507	507.375	512.5	512	498.5	513.625	507.375	514.125	512.375	509.875	509.875	515.375	512	509.125	507.75	508.625	507	514.875	512.625	504.5
K02	0	0	0	0	0	0	0	0	0	0	0	0	0	0	0	0	0	0	0	0	0	0	0	0	0	0	0	0	0	0	0	0
K03	0	0	0	0	0	0	0	0	0	0	0	0	0	0	0	0	0	0	0	0	0	0	0	0	0	0	0	0	0	0	0	0
K04	651.875	644	645.625	643.875	646.125	645.625	643.125	646.375	643.125	641.75	643.875	640.625	636.5	642.375	640.625	649.5	644.125	643.75	652.125	642.25	645.125	637	646.75	641.25	644.125	643.5	649	643.25	647.5	642.875	642	644.375
K05	539.875	534	528.875	525.125	534.625	530.625	530.5	537.375	540.75	537.125	535.5	532	535.25	537	541.875	538.625	533.625	531.875	535.75	530.875	533.25	534.125	533.125	534.25	532.5	532	532	531.5	531.5	531.75	534.375	531.875
K06	0	0	0	0	0	0	0	0	0	0	0	0	0	0	0	0	0	0	0	0	0	0	0	0	0	0	0	0	0	0	0	0
K07	568.875	566	561.25	563.375	565.375	563	562.375	562.5	561.5	565	561.75	566.5	562.125	561.875	562.125	567.875	570.625	565.125	558.25	565.875	566.125	567.125	561.875	562.375	570.375	566.125	565.75	559.75	567.25	561.5	565.625	561.875
K08	556.625	554.125	557.25	561	562.25	551.25	554.5	554.5	552	559.375	555.5	556	557.625	557.5	552.25	557.75	554.875	557.375	553.875	552.375	558.25	558	555.125	556.875	564.125	552.5	556.875	559.625	558	560.5	557.25	560.375
K09	572.5	565.875	564.25	562	566.625	566.875	564.375	564.75	570.25	565.125	568.5	568.25	567	564.875	565.875	567.625	562.75	569.25	574.75	569	566.875	570.5	569.375	570.75	570.875	574.25	569.75	565.125	569	571.125	566.125	576.5
K10	609	612.375	610.25	606.875	612.5	609.125	608.75	608.75	609.125	607.375	612.375	615.5	611	612.375	611.625	617	607.5	604.375	604.5	613.625	614.625	613	608.125	618	616.375	608.25	613.25	610.5	609.125	617.125	618.5	608.5
K11	628.125	633.625	633.375	627.25	631.25	638.625	633.375	634.75	628.5	639.25	637.5	634.625	639.25	634.75	639.625	640.625	634	634.125	641	634.625	639.125	638.875	634.5	634	638.75	638.375	635.625	635.375	637.125	636.875	638.75	632.375
K12	564	564.625	557.125	558.375	561.125	564.75	566.625	559.75	567.625	563.125	565.125	560.5	561	567.875	564.625	562.625	573	566.125	560	569.375	570.5	557.625	563.5	569.375	561.375	563.75	554	559.25	566.625	571	556.875	564
K13	635.625	638.125	637.125	632	631	637.125	633.75	634.875	633	639.625	631.5	633.125	628.875	629.375	632.25	635.625	628.875	631.5	633.375	633	639.625	633.875	632.5	633.875	630	634	632	634.25	633.5	633.125	630.75	634.75
K14	553.75	547.75	559.75	564.875	549.25	556.25	556.125	562.25	551.75	553.625	549	554.375	548.625	556.5	549.75	552.625	553.625	553.375	553.5	556.5	559.375	552.125	548.5	560	556.625	551.125	554.5	554.75	554.125	558.5	551.25	551.25
K15	584.625	591.25	592	583.375	589.375	590	586.375	579.375	584	590.375	584.125	583.125	585	592	585.25	589.25	583.5	583.75	589	583.375	588.75	586.25	587.375	585.5	588.125	590.5	582.125	586	594.875	589.5	583.875	589
K16	670.625	667.375	671.625	663.375	663.875	665.125	664.625	660.5	664.375	664.75	662.25	666.375	667.625	663.125	664.875	664	666.625	663.375	670.25	668.125	665.875	662	671	668.375	670.625	665.25	665.375	664	659.25	671.875	666	663.125
K17	0	0	0	0	0	0	0	0	0	0	0	0	0	0	0	0	0	0	0	0	0	0	0	0	0	0	0	0	0	0	0	0
K18	0	0	0	0	0	0	0	0	0	0	0	0	0	0	0	0	0	0	0	0	0	0	0	0	0	0	0	0	0	0	0	0
K19	0	0	0	0	0	0	0	0	0	0	0	0	0	0	0	0	0	0	0	0	0	0	0	0	0	0	0	0	0	0	0	0
K20	0	0	0	0	0	0	0	0	0	0	0	0	0	0	0	0	0	0	0	0	0	0	0	0	0	0	0	0	0	0	0	0
K21	0	0	0	0	0	0	0	0	0	0	0	0	0	0	0	0	0	0	0	0	0	0	0	0	0	0	0	0	0	0	0	0
K22	0	0	0	0	0	0	0	0	0	0	0	0	0	0	0	0	0	0	0	0	0	0	0	0	0	0	0	0	0	0	0	0
K23	0	0	0	0	0	0	0	0	0	0	0	0	0	0	0	0	0	0	0	0	0	0	0	0	0	0	0	0	0	0	0	0
K24	0	0	0	0	0	0	0	0	0	0	0	0	0	0	0	0	0	0	0	0	0	0	0	0	0	0	0	0	0	0	0	0
L01	609	605.375	615.75	613.125	606.5	614.25	606.125	607.75	601.125	604	609.75	609.125	607	606.625	610.875	606.25	608.5	617	605.75	610	604.125	609.25	612.375	605.5	602	610.75	606.125	602.25	606.625	610	603.875	610.75
L02	547.25	545.375	550.25	546	547.625	548.25	547.375	544.625	549.375	544.375	550	551.25	544.25	548	548.25	550.25	548.75	542	546	547.375	547.625	547.875	551.25	543	547.125	548.625	550.875	553.25	550.25	553.625	550.625	545.25
L03	0	0	0	0	0	0	0	0	0	0	0	0	0	0	0	0	0	0	0	0	0	0	0	0	0	0	0	0	0	0	0	0
L04	0	0	0	0	0	0	0	0	0	0	0	0	0	0	0	0	0	0	0	0	0	0	0	0	0	0	0	0	0	0	0	0
L05	670.625	668.75	673.375	671	663.125	663.625	666.75	666.75	664.75	667.625	667.125	666.75	667.75	673.375	670	662.875	672.375	672	662.5	669.375	667.125	666.25	672.375	668	666.875	667.625	672.25	661.375	671.625	662.125	665.875	667.5
L06	477.5	474.75	472.25	477.375	473.75	475.125	473.375	472.125	480.875	478.25	475.875	475.25	471.25	470.75	470.875	476.125	477.875	474.75	477.625	471.875	466.75	473.375	473.5	476	469.125	478.375	474.375	474.875	471	473.625	471.375	475
L07	637.75	639.125	641.625	637	639.75	636.875	644.875	637.625	643.125	641.125	644.375	642.5	644	638.625	643.375	641.375	642.375	636	643.75	644.625	645.625	641.25	641.25	640	643.625	647.875	640.875	641.125	644.625	646	645.625	640.375
L08	439.25	437.75	433.875	436.375	438.625	442.5	432.375	432.5	435.875	437.75	440.25	439.5	440.5	436	440.5	442.375	438.125	440.625	437.375	436	434.875	438	436.75	433.875	437.375	433.5	440.625	439.125	433.25	437.875	437.125	435.5
L09	548.75	550.375	548.375	549.625	550.125	552.875	553.625	552.75	553	547.5	544.5	548.5	550.625	551.75	549.375	550.5	552.375	549.125	554.875	550.375	553.75	552.625	549.375	552.625	549.5	558	552.875	557.375	550.875	549.5	552.5	553.75
L10	0	0	0	0	0	0	0	0	0	0	0	0	0	0	0	0	0	0	0	0	0	0	0	0	0	0	0	0	0	0	0	0
L11	551.875	559.125	558.5	553.125	558	554.875	553	552.25	553.875	554.625	559.875	551	558.75	560.125	556.125	553.875	553	551.25	559.625	552	557.375	562	555.625	550	553.5	556.75	556.875	556.125	556.25	552.375	555.5	560.5
L12	556.125	561	556.25	561.75	557.375	559.625	559.75	558.5	560.875	555.625	554.75	560.125	559.75	556.5	551.625	554.875	557.875	551.75	560.625	561.75	554.25	554.75	560.625	555.125	559.875	561.25	555.25	557.25	557.875	564.125	552.625	550.5
L13	555.75	551.5	553.75	555.75	558	550.5	555.25	553.75	548.625	556.75	552.625	551	558.75	551	553.625	553.625	560	555.75	548	553.375	550.75	555.5	555.875	556.375	550.5	558.875	553	559.5	549.125	550.625	555.5	555
L14	555.375	553.875	553.75	557	552.25	545.75	550.125	556.875	554	558.5	559.25	559.125	553.25	551.875	559.125	557.25	556.375	547.125	550	553.75	556.375	556.625	557.75	560.125	555.875	554.625	558.125	547.125	556.25	554.75	557.875	555.625
L15	666.875	674.375	670.625	660.75	669.5	664.875	675.625	665.125	673.125	666	668.375	668.25	662.75	667.125	668.375	670.25	666	663.375	666.875	670.25	668.375	663.875	666.125	669.375	670.125	665.25	668	668.25	667.375	667	672.375	664.375
L16	516.5	520.5	522.375	519	526.375	518	519.875	518	519.125	526.125	519	515.75	517.375	522	519.75	524.375	517.375	516.625	519.5	519.375	523	521.25	515.625	521.75	513.25	519.5	520.25	519.375	517.75	520.5	527.375	522.375
L17	0	0	0	0	0	0	0	0	0	0	0	0	0	0	0	0	0	0	0	0	0	0	0	0	0	0	0	0	0	0	0	0
L18	0	0	0	0	0	0	0	0	0	0	0	0	0	0	0	0	0	0	0	0	0	0	0	0	0	0	0	0	0	0	0	0
L19	0	0	0	0	0	0	0	0	0	0	0	0	0	0	0	0	0	0	0	0	0	0	0	0	0	0	0	0	0	0	0	0
L20	0	0	0	0	0	0	0	0	0	0	0	0	0	0	0	0	0	0	0	0	0	0	0	0	0	0	0	0	0	0	0	0
L21	0	0	0	0	0	0	0	0	0	0	0	0	0	0	0	0	0	0	0	0	0	0	0	0	0	0	0	0	0	0	0	0
L22	0	0	0	0	0	0	0	0	0	0	0	0	0	0	0	0	0	0	0	0	0	0	0	0	0	0	0	0	0	0	0	0
L23	0	0	0	0	0	0	0	0	0	0	0	0	0	0	0	0	0	0	0	0	0	0	0	0	0	0	0	0	0	0	0	0
L24	0	0	0	0	0	0	0	0	0	0	0	0	0	0	0	0	0	0	0	0	0	0	0	0	0	0	0	0	0	0	0	0
M01	621.5	613.875	617.25	616.25	621.875	619.375	621	613.875	611.25	621.25	622.375	615.125	620.125	619.25	622.5	619	618.5	612.5	612.125	611.875	613.625	612.375	612.625	616.875	620.25	616	618.5	619.25	621.25	623.625	617.875	624.25
M02	634.75	628	630.875	638.5	636.625	631.625	634.25	638.375	634.375	638.875	633.375	636.25	637.125	635.125	625.375	635.875	634.75	629.125	638.375	637.375	637.125	640.125	632.75	629.75	636.25	635	637.25	631.125	644.5	642.25	637.75	641.125
M03	628.5	634.375	630.75	630.625	627.625	635	624.375	635.375	632.75	636.125	629.375	629	629.625	633.875	630.375	629.5	634	625.75	631.625	632.375	627.625	632.375	627.375	632.125	635	632.875	628.625	636	632.625	626.75	632.375	632.375
M04	0	0	0	0	0	0	0	0	0	0	0	0	0	0	0	0	0	0	0	0	0	0	0	0	0	0	0	0	0	0	0	0
M05	556.625	553.5	555.25	551.5	551.375	551.875	555.875	557.875	554.125	551.75	553	552.625	551.75	549.5	557.375	551.5	559	558.375	558.875	558.375	556.875	561	556.5	559.375	557.5	562	557	549.75	557	553.25	557.375	556
M06	552.875	548.625	556	552.625	557.875	554.625	545.625	555	550.375	554.875	555.125	554.375	556.375	551.875	549.75	556.375	552.5	558.625	557.25	556.625	556.875	555.25	549.625	554.625	553.5	555.5	552.625	554.875	555.125	555.75	553.375	558.25
M07	482.125	480.75	482.625	483.125	479.125	484.375	483.625	483.375	477.875	479.5	485.125	483.375	484.75	481.5	482.375	486.25	483	479.875	480.75	484.25	485.75	481.125	484.125	486.25	485.5	483.375	484.375	487.125	483.75	485.5	478.875	486
M08	554.25	552.25	551.625	556.25	554.375	550.75	554.375	549	556.5	548.25	550.125	552.625	557.125	553.375	553.625	555.625	552.75	551	555.625	555	551	548.25	551	548.625	554	550.375	549	548.25	555.875	552.125	554.5	554.375
M09	546.625	549.5	547.5	546	544.75	546.375	548.375	543.25	549.125	543.625	549.875	547.75	553.875	547.125	542.875	548.375	549.75	547.125	543.875	553.75	557.125	549.375	549.375	551.875	553.375	545	546.625	551.25	548.25	546.625	551.75	547.25
M10	556.25	548.375	553.625	552.75	556.75	556.875	559	550.5	555	560.75	551.125	556.625	555.875	554.5	561.375	555.5	561	554.375	559.25	553.625	557.875	557.125	556	554.875	555.75	560.375	557.875	558.25	558	556.625	552.75	557.875
M11	548.75	549.5	555.125	546.25	549.5	549.25	553.5	549.25	550	550.375	555.375	548	550.75	554.875	553.5	553.125	544.25	553.375	549.375	545.625	552.25	545.625	545.5	550.625	549	550.25	546.375	555	551	552.5	551.375	551.5
M12	486.125	484.5	486.125	483	489.375	482	480.25	483.75	486.25	485.125	487.75	485.625	483.375	481	480	474.375	484.125	480.875	483.25	486.5	485.75	484.25	481.875	488.75	486.5	486.75	486.875	479.375	485.25	484.75	488	483.75
M13	552	562	549.75	552.125	549	553.125	550.625	554	545.875	548.75	552.875	552.625	548.125	555.75	554	549.875	553.5	555.75	549	560.5	548.125	551.25	551.875	550.25	550.875	557.75	553	551.5	551	554.75	554.75	553
M14	0	0	0	0	0	0	0	0	0	0	0	0	0	0	0	0	0	0	0	0	0	0	0	0	0	0	0	0	0	0	0	0
M15	563.25	575	561	564.875	560.375	559.375	566	567	558.375	566.375	562.625	563.125	572.75	569	565.125	564.375	567.75	560.5	564.625	566	562.125	560.625	567.375	562.625	566.75	568.75	564.375	561.75	561.25	565.5	566.75	564.625
M16	678.125	672.5	675.5	679.625	680.375	678.125	679.25	680.125	678.375	673.5	677.25	682.25	679.25	677.75	675.75	682.25	677.25	678.125	675.625	678.875	679.25	682.75	679	677.25	682.125	678.625	677.5	675.5	675.375	675.25	683.375	677.25
M17	0	0	0	0	0	0	0	0	0	0	0	0	0	0	0	0	0	0	0	0	0	0	0	0	0	0	0	0	0	0	0	0
M18	0	0	0	0	0	0	0	0	0	0	0	0	0	0	0	0	0	0	0	0	0	0	0	0	0	0	0	0	0	0	0	0
M19	0	0	0	0	0	0	0	0	0	0	0	0	0	0	0	0	0	0	0	0	0	0	0	0	0	0	0	0	0	0	0	0
M20	0	0	0	0	0	0	0	0	0	0	0	0	0	0	0	0	0	0	0	0	0	0	0	0	0	0	0	0	0	0	0	0
M21	0	0	0	0	0	0	0	0	0	0	0	0	0	0	0	0	0	0	0	0	0	0	0	0	0	0	0	0	0	0	0	0
M22	0	0	0	0	0	0	0	0	0	0	0	0	0	0	0	0	0	0	0	0	0	0	0	0	0	0	0	0	0	0	0	0
M23	0	0	0	0	0	0	0	0	0	0	0	0	0	0	0	0	0	0	0	0	0	0	0	0	0	0	0	0	0	0	0	0
M24	0	0	0	0	0	0	0	0	0	0	0	0	0	0	0	0	0	0	0	0	0	0	0	0	0	0	0	0	0	0	0	0
N01	412.625	405.5	406.75	404.5	405.5	407.625	405.625	409.125	406.5	408.375	406.5	411.375	401.75	409.625	402.75	404.625	411.125	408.875	408.125	404.25	407.25	407	409.875	408.25	399.125	406.625	408.25	406.5	408.375	405.75	405.25	406.125
N02	0	0	0	0	0	0	0	0	0	0	0	0	0	0	0	0	0	0	0	0	0	0	0	0	0	0	0	0	0	0	0	0
N03	0	0	0	0	0	0	0	0	0	0	0	0	0	0	0	0	0	0	0	0	0	0	0	0	0	0	0	0	0	0	0	0
N04	618.125	606.875	613.875	610.375	615.75	613.875	616.25	608.625	614.875	606.5	610.75	611.25	610.25	605.5	609.25	609.75	617.75	618.125	611.125	611.75	617.875	612.375	610.875	611.125	612.5	611.25	611.625	610.5	612.25	610.375	613	616.625
N05	0	0	0	0	0	0	0	0	0	0	0	0	0	0	0	0	0	0	0	0	0	0	0	0	0	0	0	0	0	0	0	0
N06	612.875	605.375	612.625	612.125	611.375	623.125	611.125	603.75	614.75	609.125	607.625	604.25	612.625	607	615	613.125	610.375	611.375	609.25	606.875	607.625	613.125	608.875	610.375	617	611.75	607.375	609.25	612.75	607.625	612.375	609.5
N07	0	0	0	0	0	0	0	0	0	0	0	0	0	0	0	0	0	0	0	0	0	0	0	0	0	0	0	0	0	0	0	0
N08	666.25	665	664.75	668.875	667.125	669.625	670.125	672.25	670.125	671.25	667.75	674.875	663.5	672	664.625	666.625	669.875	665.75	670.5	669.875	673	669.875	674	679.25	669.75	671.5	673.625	672.375	676	672.25	670.875	671
N09	545.75	546.625	547.25	541.625	539.875	546.75	543.5	545	546.625	544.25	546.125	543.625	547.125	545.125	546.625	539	541.875	549.125	540.875	545.375	539.875	547.375	536.375	546.125	544.375	542.375	546.375	540	548	543.75	544.5	548.625
N10	661	652	658.125	653.5	658.5	661.875	665	665.5	661.75	660.875	657.625	659.875	663.5	660.75	664.625	658.625	667.375	656.375	656.875	659.625	660	661	663.125	665.5	661.5	657.375	656.875	664.125	660.25	666.75	654.125	665.25
N11	0	0	0	0	0	0	0	0	0	0	0	0	0	0	0	0	0	0	0	0	0	0	0	0	0	0	0	0	0	0	0	0
N12	555.75	556	552.25	556.25	555.25	554.375	556.625	554.125	557	558	557.125	555	557	556.125	558.5	555.625	555.875	555.625	559.125	558.25	562	555.75	559.75	559.125	561.125	549.625	551.125	560.125	558	560.25	554.375	559.125
N13	552.75	550.25	550	560.25	553.5	553.875	556.75	550.625	559.125	555.5	553	554	553.375	554.75	555.875	554.125	547.5	557	555.875	558.125	556.25	555.625	555.75	552.25	553.5	555	550.375	553.125	553.5	553.375	551.5	553.75
N14	556	553.125	561.75	560	558.25	554.375	560.375	564	558.375	557.875	556.625	562.5	554.625	560.625	558.75	559.75	562.125	560	559.75	559.875	559.375	567	559.75	558.25	562.875	561.75	556	558.5	559.5	565	557.625	564.25
N15	564.625	565.125	566.5	559.5	553.375	558.875	560.75	561.125	560.625	562.875	561.375	564.875	561.875	558.875	560.125	563.75	566.625	564.375	565.125	562.25	557.25	564.5	566.75	562.625	562.625	561.375	561.5	558.25	565.75	560.75	563.375	559.375
N16	0	0	0	0	0	0	0	0	0	0	0	0	0	0	0	0	0	0	0	0	0	0	0	0	0	0	0	0	0	0	0	0
N17	0	0	0	0	0	0	0	0	0	0	0	0	0	0	0	0	0	0	0	0	0	0	0	0	0	0	0	0	0	0	0	0
N18	0	0	0	0	0	0	0	0	0	0	0	0	0	0	0	0	0	0	0	0	0	0	0	0	0	0	0	0	0	0	0	0
N19	0	0	0	0	0	0	0	0	0	0	0	0	0	0	0	0	0	0	0	0	0	0	0	0	0	0	0	0	0	0	0	0
N20	0	0	0	0	0	0	0	0	0	0	0	0	0	0	0	0	0	0	0	0	0	0	0	0	0	0	0	0	0	0	0	0
N21	0	0	0	0	0	0	0	0	0	0	0	0	0	0	0	0	0	0	0	0	0	0	0	0	0	0	0	0	0	0	0	0
N22	0	0	0	0	0	0	0	0	0	0	0	0	0	0	0	0	0	0	0	0	0	0	0	0	0	0	0	0	0	0	0	0
N23	0	0	0	0	0	0	0	0	0	0	0	0	0	0	0	0	0	0	0	0	0	0	0	0	0	0	0	0	0	0	0	0
N24	0	0	0	0	0	0	0	0	0	0	0	0	0	0	0	0	0	0	0	0	0	0	0	0	0	0	0	0	0	0	0	0
O01	0	0	0	0	0	0	0	0	0	0	0	0	0	0	0	0	0	0	0	0	0	0	0	0	0	0	0	0	0	0	0	0
O02	0	0	0	0	0	0	0	0	0	0	0	0	0	0	0	0	0	0	0	0	0	0	0	0	0	0	0	0	0	0	0	0
O03	0	0	0	0	0	0	0	0	0	0	0	0	0	0	0	0	0	0	0	0	0	0	0	0	0	0	0	0	0	0	0	0
O04	0	0	0	0	0	0	0	0	0	0	0	0	0	0	0	0	0	0	0	0	0	0	0	0	0	0	0	0	0	0	0	0
O05	0	0	0	0	0	0	0	0	0	0	0	0	0	0	0	0	0	0	0	0	0	0	0	0	0	0	0	0	0	0	0	0
O06	585	588.5	585.5	585.75	586	590.375	577.75	578.375	584.5	585.75	578.25	583.375	583	585.625	588.5	589.75	579.375	585	581.75	586.5	587.375	584.625	586.375	583.625	584.625	586.5	591.125	583.25	587	583.625	588.875	585.625
O07	0	0	0	0	0	0	0	0	0	0	0	0	0	0	0	0	0	0	0	0	0	0	0	0	0	0	0	0	0	0	0	0
O08	549	554.75	552.375	552	555	552.125	551.75	551.5	551.25	549.75	553	551.125	556.5	554.375	556.75	548.75	552.875	554.375	557.375	554.5	554.75	549.125	555.125	553.625	549.5	555.875	556.875	559	553.5	555.375	551	554.875
O09	678.625	671.875	679.625	671.625	673	675.875	676.25	674	677	675.25	674.375	673.5	670	675.125	676.25	679.625	680.625	678.25	675.875	675	677.875	672.25	672.625	676.75	674.875	678.25	676.625	676.25	676.75	674.875	674.125	668.75
O10	567.125	569	566	571.5	561.5	570	563	572.375	570	564	570.25	572.875	574.125	564.375	566.375	563.375	568.5	572.5	563	570.375	565.375	567.875	566.5	570.75	566.625	572.375	568.5	572.125	571.75	572.25	569.125	571
O11	0	0	0	0	0	0	0	0	0	0	0	0	0	0	0	0	0	0	0	0	0	0	0	0	0	0	0	0	0	0	0	0
O12	577.5	574.375	575.875	579.25	585.125	575.25	577.25	572.375	579.25	576.75	578	580.125	574.5	580.375	569.25	579.125	573.75	576.375	573	579.625	577.375	580	574.25	576.375	581.125	586.375	576.875	576.875	572	571	576.125	574
O13	561	555.125	551.625	563.375	559.375	554.875	555	555.875	565.125	559.75	559.125	553.75	561.25	562.375	555.25	559.25	558	559.125	552.75	556.5	556.75	557.25	563.125	560.75	559.875	553.5	555.375	557.125	562.125	558.75	555.875	558.875
O14	550.125	551.625	552.875	552.375	553.625	550.375	556.25	548.25	548.625	550.625	550.625	550.5	549.5	556.25	549.5	547.125	554	554.125	550	552	549	553.625	551.375	553.5	561.875	552.625	551.875	553.5	555.375	555.375	550.625	554.5
O15	551	552.875	557.75	551.125	550.125	551.125	547.75	550.875	549.625	552.25	547.75	560.75	553.125	552.625	555.75	558.375	552.375	553.625	547.625	544.875	555	557.25	555.25	553.75	547.875	553.625	550.75	557.125	558.75	551.25	554.75	555.75
O16	535.25	544.5	537.875	540.75	541.25	539.625	540	537.375	540.875	542.5	539.5	537.75	543	543.75	542.125	534.75	540.5	535.25	544.25	541.375	537.875	541.125	540.875	538.875	544.25	538.625	547.625	539.625	541.125	538.625	542.875	541.625
O17	0	0	0	0	0	0	0	0	0	0	0	0	0	0	0	0	0	0	0	0	0	0	0	0	0	0	0	0	0	0	0	0
O18	0	0	0	0	0	0	0	0	0	0	0	0	0	0	0	0	0	0	0	0	0	0	0	0	0	0	0	0	0	0	0	0
O19	0	0	0	0	0	0	0	0	0	0	0	0	0	0	0	0	0	0	0	0	0	0	0	0	0	0	0	0	0	0	0	0
O20	0	0	0	0	0	0	0	0	0	0	0	0	0	0	0	0	0	0	0	0	0	0	0	0	0	0	0	0	0	0	0	0
O21	0	0	0	0	0	0	0	0	0	0	0	0	0	0	0	0	0	0	0	0	0	0	0	0	0	0	0	0	0	0	0	0
O22	0	0	0	0	0	0	0	0	0	0	0	0	0	0	0	0	0	0	0	0	0	0	0	0	0	0	0	0	0	0	0	0
O23	0	0	0	0	0	0	0	0	0	0	0	0	0	0	0	0	0	0	0	0	0	0	0	0	0	0	0	0	0	0	0	0
O24	0	0	0	0	0	0	0	0	0	0	0	0	0	0	0	0	0	0	0	0	0	0	0	0	0	0	0	0	0	0	0	0
P01	0	0	0	0	0	0	0	0	0	0	0	0	0	0	0	0	0	0	0	0	0	0	0	0	0	0	0	0	0	0	0	0
P02	546.375	543.75	541	547.625	546.125	550.875	551.625	550.875	543.375	543.75	545	553.625	547.125	546.125	544.125	543.5	553.5	544.625	546.375	548.75	549.375	543.375	542.5	547.5	543.125	544.125	542	547.375	544.125	542.375	542.5	548
P03	0	0	0	0	0	0	0	0	0	0	0	0	0	0	0	0	0	0	0	0	0	0	0	0	0	0	0	0	0	0	0	0
P04	544.375	548.125	543.125	542	540.125	548.875	544.75	548.625	550.5	543.875	547.375	544.375	549.625	551.125	549.875	548.625	547.5	553.75	546.875	547.25	553.375	544.25	547	548.625	550.375	547.875	552.125	549.5	544	553.375	543.5	545.875
P05	531.75	528.75	532.375	529.625	529.5	535.5	528.25	540.875	537	533.625	533.25	534.25	531	533.875	533.5	531.25	529.75	525.875	529.25	535.875	533.875	530.375	534.5	527.25	532.5	533.25	537.5	532.125	532.25	536.375	534.5	533.5
P06	540.375	541.625	539	538.125	536	541.25	539.125	538.75	536.75	535.625	536	543.25	540.875	540.125	537.25	541.25	538.5	535.375	535.5	540.125	531.125	536.125	535.75	536.625	534.875	530.25	537.625	543.5	544.375	538	540.875	543.375
P07	557.25	552.75	551.875	550.375	555.5	554	550.25	554.125	552.75	554.625	552	548.625	555.875	555.625	555.625	554.625	555.375	554.75	553.25	551.625	557.125	557.875	557.625	554.625	553.375	550.625	552.75	555.25	554.125	558.375	553	552.75
P08	0	0	0	0	0	0	0	0	0	0	0	0	0	0	0	0	0	0	0	0	0	0	0	0	0	0	0	0	0	0	0	0
P09	0	0	0	0	0	0	0	0	0	0	0	0	0	0	0	0	0	0	0	0	0	0	0	0	0	0	0	0	0	0	0	0
P10	487.75	482.75	486.625	486.125	487.75	485.875	487.375	491.5	481.875	485.5	487.375	483.125	481.375	485	486.75	483.25	482.125	480.75	487.875	483	481.75	485.5	482.125	479.75	485.75	479.75	483.5	485.125	482	485.125	486.75	490.125
P11	588	597.75	596.125	592.25	592.375	595.75	593.875	591.625	596.125	596.5	594.75	596.625	593.25	593.625	594.875	591.125	594.5	595.125	596.125	590.375	594.625	596.125	595.5	596.875	593.625	589.375	596.125	590.75	593.5	596.5	594	588.5
P12	562.875	558.5	557.5	555.125	562.625	559.375	555.125	556.625	554.125	554	559.625	558.375	557.5	561.25	564.25	556.875	559.75	558.5	559.25	561.5	562.375	557.75	556	551.5	558.125	554.875	555.125	556.75	556.75	560.875	555.625	556.25
P13	703.375	705.375	707.375	704.75	697.25	697	699.125	699.625	701.5	712.125	703.625	710	705.5	702.875	700.5	704.5	707.375	707.125	706.875	703	707.125	706.375	698.125	712.25	703.625	706.25	706.5	694.375	704.375	704	702.375	702.75
P14	561.25	561.875	565	569	568.625	565.125	562.625	568.875	568.25	564	565.375	567.25	565.25	561.125	558.125	564.75	571.625	569.5	568.125	570	566.375	572	569.625	572.125	567.875	565.125	564.875	569.5	571.5	572	566.25	572.25
P15	582.125	576.625	581.125	584.125	574.5	586.75	583.75	577	578.875	580.5	584.625	583	579	577.625	576.875	577	577.25	583	581.625	578.625	573.125	577.25	585.375	583.125	581.5	586.25	575.875	586.125	583.25	578.375	583.875	585.5
P16	0	0	0	0	0	0	0	0	0	0	0	0	0	0	0	0	0	0	0	0	0	0	0	0	0	0	0	0	0	0	0	0
P17	0	0	0	0	0	0	0	0	0	0	0	0	0	0	0	0	0	0	0	0	0	0	0	0	0	0	0	0	0	0	0	0
P18	0	0	0	0	0	0	0	0	0	0	0	0	0	0	0	0	0	0	0	0	0	0	0	0	0	0	0	0	0	0	0	0
P19	0	0	0	0	0	0	0	0	0	0	0	0	0	0	0	0	0	0	0	0	0	0	0	0	0	0	0	0	0	0	0	0
P20	0	0	0	0	0	0	0	0	0	0	0	0	0	0	0	0	0	0	0	0	0	0	0	0	0	0	0	0	0	0	0	0
P21	0	0	0	0	0	0	0	0	0	0	0	0	0	0	0	0	0	0	0	0	0	0	0	0	0	0	0	0	0	0	0	0
P22	0	0	0	0	0	0	0	0	0	0	0	0	0	0	0	0	0	0	0	0	0	0	0	0	0	0	0	0	0	0	0	0
P23	0	0	0	0	0	0	0	0	0	0	0	0	0	0	0	0	0	0	0	0	0	0	0	0	0	0	0	0	0	0	0	0
P24	0	0	0	0	0	0	0	0	0	0	0	0	0	0	0	0	0	0	0	0	0	0	0	0	0	0	0	0	0	0	0	0
Last Cell

## Sheet: Summary Sheet
DA Normalize				PCV Normalized
Row	Column	Max	FFT Value	Row	Column	Max	FFT Value			Row	Column	DA-Max	Treatment (µM)
A	3	19.8062	3.58423							B	1	22.1797	0
A	4	14.65	1.43369							C	1	10.8969	0
A	5	16.2962	1.79211							E	1	14.1352	0
A	6	16.4308	4.30108							J	1	16.7881	0
A	7	12.1177	3.22581							K	1	11.2911	0
A	8	9.72614	2.86738							L	1	16.932	0
A	9	14.9867	3.94265							M	1	11.9371	0
A	11	16.5521	2.15054							N	1	8.2398	0
A	13	248.047	0.358423							C	2	16.6034	0
A	14	18.9026	3.94265							F	2	20.8102	0
A	15	167.508	5.73477							G	2	14.7599	0
B	1	22.1797	5.73477							H	2	11.9012	0
B	4	22.1499	2.50896							I	2	7.51465	0
B	6	10.7615	5.37634							L	2	11.2063	0
B	7	10.9486	2.50896							M	2	9.6018	0
B	8	5.09765	0.716846							P	2	15.8707	0
B	10	11.6564	0.716846							A	3	19.8062	0.05
B	11	13.9552	0.716846							C	3	18.0463	0.05
B	12	23.7931	3.58423							H	3	12.5362	0.05
B	13	11.219	3.58423							J	3	33.2599	0.05
B	14	16.9104	5.01792							M	3	15.6797	0.05
B	15	12.48	0.358423							A	4	14.65	0.05
B	16	10.9953	3.58423							B	4	22.1499	0.05
C	1	10.8969	2.50896							C	4	24.1045	0.05
C	2	16.6034	4.6595							H	4	12.1194	0.05
C	3	18.0463	3.22581							J	4	19.5367	0.05
C	4	24.1045	2.50896							K	4	12.8406	0.05
C	7	22.3421	5.37634							N	4	16.9771	0.05
C	9	7.92587	0.716846							P	4	18.4793	0.05
C	11	13.8484	4.30108							A	5	16.2962	0.098
C	12	9.00091	1.79211							E	5	15.9922	0.098
C	13	15.1268	2.86738							F	5	11.7261	0.098
C	15	14.3478	1.79211							G	5	9.67009	0.098
C	16	13.7699	1.79211							J	5	14.8581	0.098
D	6	9.6983	3.22581							K	5	16.0542	0.098
D	7	11.3015	0.358423							L	5	9.25867	0.098
D	8	12.5825	1.79211							M	5	14.2267	0.098
D	10	7.41631	1.43369							P	5	8.19531	0.098
D	11	5.70613	5.37634							A	6	16.4308	0.098
D	12	9.88315	5.37634							B	6	10.7615	0.098
D	13	12.1039	1.43369							D	6	9.6983	0.098
D	14	12.8902	1.79211							E	6	11.8668	0.098
D	15	18.2748	0.716846							F	6	16.8413	0.098
E	1	14.1352	1.43369							H	6	13.3297	0.098
E	5	15.9922	5.73477							I	6	10.4858	0.098
E	6	11.8668	3.22581							J	6	13.0312	0.098
E	8	4.71188	0.716846							L	6	9.11707	0.098
E	10	14.3238	2.86738							M	6	2.12426	0.098
E	11	10.5558	0.716846							N	6	22.5547	0.098
E	12	12.806	4.6595							O	6	31.2562	0.098
E	13	7.88651	3.22581							P	6	20.9011	0.098
E	14	14.0323	2.50896							A	7	12.1177	0.195
E	16	16.6663	3.22581							B	7	10.9486	0.195
F	2	20.8102	2.86738							C	7	22.3421	0.195
F	5	11.7261	5.01792							D	7	11.3015	0.195
F	6	16.8413	5.37634							F	7	14.2813	0.195
F	7	14.2813	5.73477							G	7	8.44829	0.195
F	9	9.50186	5.01792							H	7	9.5887	0.195
F	10	15.8203	5.73477							K	7	14.2044	0.195
F	11	15.8882	2.15054							L	7	15.8999	0.195
F	12	5.9162	3.22581							M	7	5.60493	0.195
F	13	13.6872	3.94265							P	7	11.232	0.195
F	14	13.3178	0.716846							A	8	9.72614	0.195
F	15	9.41139	5.01792							B	8	5.09765	0.195
G	2	14.7599	3.94265							D	8	12.5825	0.195
G	5	9.67009	5.37634							E	8	4.71188	0.195
G	7	8.44829	1.79211							G	8	10.6769	0.195
G	8	10.6769	4.6595							H	8	14.8971	0.195
G	10	10.6372	3.94265							I	8	9.70165	0.195
G	11	8.15896	0.358423							J	8	9.91125	0.195
G	12	12.5757	3.94265							K	8	12.7405	0.195
G	14	7.64361	5.01792							L	8	5.73216	0.195
G	15	15.4116	3.22581							M	8	12.2787	0.195
G	16	11.6001	2.86738							N	8	15.0874	0.195
H	2	11.9012	2.15054							O	8	10.6274	0.195
H	3	12.5362	3.22581							A	9	14.9867	0.39
H	4	12.1194	4.30108							C	9	7.92587	0.39
H	6	13.3297	1.79211							F	9	9.50186	0.39
H	7	9.5887	4.6595							H	9	12.1687	0.39
H	8	14.8971	2.50896							I	9	9.6478	0.39
H	9	12.1687	2.50896							K	9	11.3402	0.39
H	10	9.42161	1.07527							L	9	14.7487	0.39
H	11	10.7797	5.37634							M	9	11.5348	0.39
H	12	17.6682	5.01792							N	9	8.08803	0.39
H	13	10.0319	2.50896							O	9	6.36686	0.39
H	14	6.27261	5.37634							B	10	11.6564	0.39
H	15	11.6297	2.15054							D	10	7.41631	0.39
I	2	7.51465	1.43369							E	10	14.3238	0.39
I	6	10.4858	4.30108							F	10	15.8203	0.39
I	8	9.70165	3.58423							G	10	10.6372	0.39
I	9	9.6478	2.50896							H	10	9.42161	0.39
I	11	7.28749	1.07527							J	10	10.3306	0.39
I	12	9.42697	1.07527							K	10	11.3649	0.39
I	14	6.88916	5.01792							M	10	11.5138	0.39
J	1	16.7881	2.86738							N	10	8.98849	0.39
J	3	33.2599	1.79211							O	10	10.7482	0.39
J	4	19.5367	5.01792							P	10	6.05337	0.39
J	5	14.8581	2.86738							A	11	16.5521	0.78
J	6	13.0312	5.73477							B	11	13.9552	0.78
J	8	9.91125	0.358423							C	11	13.8484	0.78
J	10	10.3306	5.01792							D	11	5.70613	0.78
J	11	9.97864	0.716846							E	11	10.5558	0.78
J	12	18.8316	3.22581							F	11	15.8882	0.78
J	13	16.2136	3.94265							G	11	8.15896	0.78
J	14	10.0579	4.30108							H	11	10.7797	0.78
J	15	14.6747	0.358423							I	11	7.28749	0.78
J	16	9.46291	4.6595							J	11	9.97864	0.78
K	1	11.2911	4.30108							K	11	17.9218	0.78
K	4	12.8406	3.58423							L	11	15.395	0.78
K	5	16.0542	3.58423							M	11	6.5637	0.78
K	7	14.2044	1.43369							P	11	12.726	0.78
K	8	12.7405	3.58423							B	12	23.7931	0.78
K	9	11.3402	3.58423							C	12	9.00091	0.78
K	10	11.3649	0.358423							D	12	9.88315	0.78
K	11	17.9218	5.01792							E	12	12.806	0.78
K	12	17.7616	0.358423							F	12	5.9162	0.78
K	13	11.7791	5.01792							G	12	12.5757	0.78
K	14	16.6952	0.716846							H	12	17.6682	0.78
K	15	20.3295	0.358423							I	12	9.42697	0.78
K	16	15.4755	1.79211							J	12	18.8316	0.78
L	1	16.932	3.94265							K	12	17.7616	0.78
L	2	11.2063	3.22581							L	12	11.525	0.78
L	5	9.25867	4.6595							M	12	8.3393	0.78
L	6	9.11707	0.716846							N	12	16.6654	0.78
L	7	15.8999	2.15054							O	12	14.5581	0.78
L	8	5.73216	1.07527							P	12	9.99402	0.78
L	9	14.7487	2.86738							A	13	248.047	1.56
L	11	15.395	1.43369							B	13	11.219	1.56
L	12	11.525	5.73477							C	13	15.1268	1.56
L	13	12.1598	3.94265							D	13	12.1039	1.56
L	14	9.19994	0.358423							E	13	7.88651	1.56
L	15	12.5155	3.58423							F	13	13.6872	1.56
L	16	7.02566	2.15054							H	13	10.0319	1.56
M	1	11.9371	4.30108							J	13	16.2136	1.56
M	2	9.6018	1.43369							K	13	11.7791	1.56
M	3	15.6797	5.73477							L	13	12.1598	1.56
M	5	14.2267	5.01792							M	13	13.859	1.56
M	6	2.12426	4.30108							N	13	10.7632	1.56
M	7	5.60493	5.01792							O	13	8.9061	1.56
M	8	12.2787	5.73477							P	13	9.65102	1.56
M	9	11.5348	0.358423							A	14	18.9026	1.56
M	10	11.5138	3.22581							B	14	16.9104	1.56
M	11	6.5637	4.6595							D	14	12.8902	1.56
M	12	8.3393	1.43369							E	14	14.0323	1.56
M	13	13.859	1.79211							F	14	13.3178	1.56
M	15	13.2618	1.43369							G	14	7.64361	1.56
M	16	24.1445	5.01792							H	14	6.27261	1.56
N	1	8.2398	2.50896							I	14	6.88916	1.56
N	4	16.9771	1.79211							J	14	10.0579	1.56
N	6	22.5547	5.73477							K	14	16.6952	1.56
N	8	15.0874	5.37634							L	14	9.19994	1.56
N	9	8.08803	1.07527							N	14	23.625	1.56
N	10	8.98849	3.22581							O	14	12.343	1.56
N	12	16.6654	1.43369							P	14	16.2655	1.56
N	13	10.7632	0.716846							A	15	167.508	3.125
N	14	23.625	1.79211							B	15	12.48	3.125
N	15	23.4784	4.6595							C	15	14.3478	3.125
O	6	31.2562	1.43369							D	15	18.2748	3.125
O	8	10.6274	1.79211							F	15	9.41139	3.125
O	9	6.36686	4.6595							G	15	15.4116	3.125
O	10	10.7482	3.58423							H	15	11.6297	3.125
O	12	14.5581	1.07527							J	15	14.6747	3.125
O	13	8.9061	1.79211							K	15	20.3295	3.125
O	14	12.343	5.73477							L	15	12.5155	3.125
O	15	14.3217	5.37634							M	15	13.2618	3.125
O	16	14.8215	1.43369							N	15	23.4784	3.125
P	2	15.8707	2.50896							O	15	14.3217	3.125
P	4	18.4793	1.07527							P	15	16.9314	3.125
P	5	8.19531	5.73477							B	16	10.9953	3.125
P	6	20.9011	1.79211							C	16	13.7699	3.125
P	7	11.232	4.6595							E	16	16.6663	3.125
P	10	6.05337	1.43369							G	16	11.6001	3.125
P	11	12.726	0.358423							J	16	9.46291	3.125
P	12	9.99402	4.30108							K	16	15.4755	3.125
P	13	9.65102	4.30108							L	16	7.02566	3.125
P	14	16.2655	4.30108							M	16	24.1445	3.125
P	15	16.9314	2.15054							O	16	14.8215	3.125

## Sheet: David's Results
A03
Time	Data	FFT Freq	FFT Mag	FFT Complex			Max
0	209.944	0	434.234	6947.750059			19.8062
0.09	271.181	0.358423	8.96307	-108.04830242147-94.2959345929621i
0.18	226.806	0.716846	6.15146	93.3866496349944-31.0819352957082i
0.27	197.889	1.07527	2.25893	-2.15719638960086+36.078406271127i
0.36	171.319	1.43369	15.4387	220.068267148554-112.197122932928i
0.45	244.625	1.79211	8.96188	-61.0927897859337-129.724285901869i
0.54	216.236	2.15054	9.51569	150.348289495215+23.9955929803479i
0.63	187.056	2.50896	12.1969	53.934658932599-187.548833977615i
0.72	239.889	2.86738	1.12994	-5.49993999999971-17.222229i
0.81	256.972	3.22581	8.73516	-106.124991077697-90.9454813788005i
0.9	215.625	3.58423	19.8062	-255.462455091804+187.521904001587i
0.99	229.25	3.94265	2.48885	-22.1229805106408-33.1109912806152i
1.08	213.264	4.30108	9.73348	57.2373368514452-144.836102932928i
1.17	158.972	4.6595	6.19509	-95.975794047429+24.7729988021856i
1.26	238.5	5.01792	14.9792	-0.550192038405129-239.666708274469i
1.35	263.833	5.37634	3.0461	30.5873953001708+37.9441319156569i
1.44	248.819	5.73477	7.91146	-126.583315
1.53	229.014	6.09319	3.0461	30.5873953001707-37.9441319156573i
1.62	209.639	6.45161	14.9792	-0.550192038404631+239.666708274469i
1.71	249.444	6.81004	6.19509	-95.975794047429-24.7729988021855i
1.8	173.139	7.16846	9.73348	57.2373368514454+144.836102932928i
1.89	246.319	7.52688	2.48885	-22.1229805106406+33.110991280615i
1.98	193.375	7.8853	19.8062	-255.462455091805-187.521904001587i
2.07	202.875	8.24373	8.73516	-106.124991077696+90.9454813788006i
2.16	221.944	8.60215	1.12994	-5.49993999999969+17.222229i
2.25	205.653	8.96057	12.1969	53.9346589325996+187.548833977615i
2.34	193.792	9.319	9.51569	150.348289495214-23.9955929803483i
2.43	220.056	9.67742	8.96188	-61.0927897859333+129.724285901869i
2.52	224.222	10.0358	15.4387	220.068267148555+112.197122932928i
2.61	164.458	10.3943	2.25893	-2.15719638960085-36.0784062711269i
2.7	214.069	10.7527	6.15146	93.3866496349945+31.0819352957079i
2.79	209.569	11.1111	8.96307	-108.048302421469+94.2959345929626i
A04
Time	Data	FFT Freq	FFT Mag	FFT Complex			Max
0	35.875	0	93.1172	1489.875			14.65
0.09	31	0.358423	9.23067	40.0472515376981-142.157464918235i
0.18	41.25	0.716846	7.65516	-100.302915882875-70.2943143230792i
0.27	32.5	1.07527	0.93149	1.03914584348687-14.8675745740573i
0.36	81	1.43369	14.65	110.991454621728+206.457336560426i
0.45	51.25	1.79211	4.01057	7.17808243207151+63.7663272487795i
0.54	74.625	2.15054	2.54095	-9.85686213975885+39.4422228215057i
0.63	69.25	2.50896	6.25532	-23.8033709653734+97.2133568823379i
0.72	94.75	2.86738	1.67233	-26.75-0.625i
0.81	17	3.22581	11.5615	184.910247285878+5.24801896291619i
0.9	59.75	3.58423	5.64011	-65.6512368213293+61.9150942489803i
0.99	44.625	3.94265	9.27899	-136.136595441122+59.2313255069276i
1.08	27.375	4.30108	7.01353	-48.991454621728+100.957336560426i
1.17	61.625	4.6595	5.70121	-22.7108815216659-88.346966778013i
1.26	43.25	5.01792	12.5609	-152.688985156037+130.678557104395i
1.35	60.75	5.37634	2.18878	2.47612082902745+34.93280670024i
1.44	29.25	5.73477	8.66406	138.625
1.53	34.625	6.09319	2.18878	2.47612082902755-34.9328067002399i
1.62	54.75	6.45161	12.5609	-152.688985156037-130.678557104395i
1.71	4.5	6.81004	5.70121	-22.7108815216658+88.3469667780132i
1.8	32	7.16846	7.01353	-48.9914546217283-100.957336560426i
1.89	48.125	7.52688	9.27899	-136.136595441123-59.2313255069271i
1.98	79.125	7.8853	5.64011	-65.6512368213296-61.9150942489804i
2.07	33.125	8.24373	11.5615	184.910247285878-5.24801896291667i
2.16	52.5	8.60215	1.67233	-26.75+0.625i
2.25	60.375	8.96057	6.25532	-23.8033709653736-97.2133568823377i
2.34	28.125	9.319	2.54095	-9.85686213975892-39.442222821506i
2.43	4.5	9.67742	4.01057	7.17808243207124-63.7663272487797i
2.52	41	10.0358	14.65	110.991454621728-206.457336560426i
2.61	34.125	10.3943	0.93149	1.03914584348691+14.8675745740572i
2.7	39.625	10.7527	7.65516	-100.302915882875+70.2943143230792i
2.79	88.25	11.1111	9.23067	40.0472515376985+142.157464918235i
A05
Time	Data	FFT Freq	FFT Mag	FFT Complex			Max
0	86.825	0	153.253	2452.050018			16.2962
0.09	65.075	0.358423	3.00216	-34.9227353401745-32.9806077035493i
0.18	64.45	0.716846	2.21522	-35.2554428189315-3.64602830052851i
0.27	94.425	1.07527	11.0376	-14.0202462574825-176.044883673574i
0.36	60.5	1.43369	3.15647	36.4396473798899+34.9679199585831i
0.45	84.7	1.79211	16.2962	226.330831338189+129.45845580841i
0.54	105.125	2.15054	3.75613	31.2531044259143-51.3325517876169i
0.63	81.375	2.50896	6.87165	58.8707682053926+92.8571910754187i
0.72	74.6	2.86738	13.5057	-130.974976+171.87503i
0.81	31.55	3.22581	4.16279	48.4530171566985+45.6998163888454i
0.9	72.8	3.58423	3.29367	15.8247804361099-50.2665400769777i
0.99	92.75	3.94265	13.9217	104.623342199432+196.648424350757i
1.08	100.125	4.30108	3.82202	-41.5896113798898-44.8320680414168i
1.17	75.775	4.6595	1.37971	-4.38856186283672-21.6347325401847i
1.26	126.275	5.01792	5.75932	-58.5223940430929-71.1799925898893i
1.35	53.325	5.37634	6.96515	-111.146367439218-8.11775179907997i
1.44	52.6	5.73477	9.025	144.400054
1.53	84.175	6.09319	6.96515	-111.146367439218+8.11775179908054i
1.62	85.9	6.45161	5.75932	-58.5223940430927+71.1799925898893i
1.71	68.375	6.81004	1.37971	-4.3885618628368+21.6347325401851i
1.8	77.475	7.16846	3.82202	-41.5896113798898+44.8320680414169i
1.89	34.725	7.52688	13.9217	104.623342199431-196.648424350757i
1.98	90.075	7.8853	3.29367	15.82478043611+50.2665400769777i
2.07	102.25	8.24373	4.16279	48.4530171566982-45.6998163888454i
2.16	76.5	8.60215	13.5057	-130.974976-171.87503i
2.25	80.225	8.96057	6.87165	58.8707682053923-92.857191075419i
2.34	114.2	9.319	3.75613	31.2531044259145+51.3325517876169i
2.43	63.825	9.67742	16.2962	226.330831338188-129.45845580841i
2.52	55	10.0358	3.15647	36.4396473798898-34.9679199585832i
2.61	34.75	10.3943	11.0376	-14.0202462574819+176.044883673574i
2.7	55.775	10.7527	2.21522	-35.2554428189315+3.64602830052862i
2.79	106.525	11.1111	3.00216	-34.9227353401743+32.9806077035494i
A06
Time	Data	FFT Freq	FFT Mag	FFT Complex			Max
0	106.341	0	145.32	2325.124972			16.4308
0.09	79.6364	0.358423	15.0408	232.138594783174-63.4452983888374i
0.18	79.6932	0.716846	2.6885	12.7049861741532+41.0968938381936i
0.27	131.42	1.07527	4.75549	-61.65591384361-44.5860813555661i
0.36	89.5227	1.43369	15.7443	-13.5692297224124-251.542742722562i
0.45	75.0909	1.79211	5.78567	-15.5511366132401-91.2550607059737i
0.54	53.4432	2.15054	10.2302	-63.0297371294441+151.061911879285i
0.63	52.6704	2.50896	10.3221	159.033916844451+44.5435069429022i
0.72	71.3636	2.86738	6.91076	90.215942-63.931854i
0.81	124.159	3.22581	13.3589	46.3729381649403+208.65094500045i
0.9	69.8864	3.58423	5.41674	42.6348087942856-75.4559005872697i
0.99	71.0909	3.94265	8.74171	72.9600640904948+119.330301120182i
1.08	34	4.30108	16.4308	115.092053722412-236.360978722563i
1.17	63.3068	4.6595	11.3587	45.2348157905989+176.018913236932i
1.26	108.205	5.01792	2.73343	-23.2646418389945+37.0336733716393i
1.35	16.8636	5.37634	8.87968	-82.9878712168086-115.318227564946i
1.44	56.8977	5.73477	2.17969	-34.8749679999999
1.53	94.2386	6.09319	8.87968	-82.9878712168084+115.318227564947i
1.62	34.5568	6.45161	2.73343	-23.2646418389946-37.0336733716392i
1.71	71.1023	6.81004	11.3587	45.2348157905983-176.018913236932i
1.8	80.0114	7.16846	16.4308	115.092053722413+236.360978722562i
1.89	29.3182	7.52688	8.74171	72.9600640904944-119.330301120182i
1.98	55.2727	7.8853	5.41674	42.6348087942857+75.4559005872697i
2.07	20.7727	8.24373	13.3589	46.3729381649395-208.65094500045i
2.16	99.6136	8.60215	6.91076	90.2159420000001+63.931854i
2.25	76.4546	8.96057	10.3221	159.033916844451-44.5435069429026i
2.34	83.3864	9.319	10.2302	-63.0297371294445-151.061911879285i
2.43	114.398	9.67742	5.78567	-15.5511366132399+91.2550607059737i
2.52	79.9204	10.0358	15.7443	-13.5692297224119+251.542742722562i
2.61	79.7614	10.3943	4.75549	-61.6559138436101+44.5860813555664i
2.7	43.0114	10.7527	2.6885	12.704986174153-41.0968938381938i
2.79	79.7159	11.1111	15.0408	232.138594783174+63.4452983888367i
A07
Time	Data	FFT Freq	FFT Mag	FFT Complex			Max
0	37.425	0	65.6813	1050.900024			12.1177
0.09	47.625	0.358423	9.55771	105.474294732694-110.728112309959i
0.18	50.825	0.716846	5.13751	-9.77895278864039+81.616447761473i
0.27	23.4	1.07527	4.84001	77.0666480414272+7.59682635923604i
0.36	38.9	1.43369	8.84176	-140.24213347753-18.5849796432108i
0.45	24.425	1.79211	2.73115	35.9985265969209+24.7719663677259i
0.54	81.975	2.15054	4.93204	47.6949506408661-62.8679921963265i
0.63	7.97501	2.50896	6.44438	-48.898443071539-90.7779728158798i
0.72	12.3	2.86738	2.77455	-38.1500840000001-22.700012i
0.81	66.475	3.22581	12.1177	-164.880106404947-102.00651449441i
0.9	18	3.58423	6.75901	86.4510208520272+64.9721737873879i
0.99	61.225	3.94265	9.7076	140.137848767117-66.9791118354473i
1.08	71.325	4.30108	7.77594	-13.4579385224704-123.684955643211i
1.17	31.375	4.6595	7.12809	-54.0727190924949+100.416239839212i
1.26	11.9	5.01792	7.48956	-14.4669947042526+118.956493745187i
1.35	28.3	5.37634	4.95586	68.573854430821+39.8137896946591i
1.44	17.5	5.73477	0.512497	-8.19995199999994
1.53	11.625	6.09319	4.95586	68.5738544308209-39.8137896946593i
1.62	6.57501	6.45161	7.48956	-14.466994704253-118.956493745187i
1.71	45.375	6.81004	7.12809	-54.0727190924951-100.416239839211i
1.8	29.4	7.16846	7.77594	-13.4579385224701+123.684955643211i
1.89	15.475	7.52688	9.7076	140.137848767118+66.9791118354468i
1.98	29.7	7.8853	6.75901	86.4510208520271-64.972173787388i
2.07	23.075	8.24373	12.1177	-164.880106404947+102.00651449441i
2.16	15.15	8.60215	2.77455	-38.1500840000001+22.700012i
2.25	15.075	8.96057	6.44438	-48.8984430715388+90.7779728158801i
2.34	38.2	9.319	4.93204	47.6949506408663+62.8679921963264i
2.43	44.275	9.67742	2.73115	35.9985265969207-24.7719663677258i
2.52	19.6	10.0358	8.84176	-140.24213347753+18.584979643211i
2.61	64.05	10.3943	4.84001	77.066648041427-7.59682635923615i
2.7	42.575	10.7527	5.13751	-9.77895278864058-81.6164477614729i
2.79	19.8	11.1111	9.55771	105.474294732694+110.728112309959i
A08
Time	Data	FFT Freq	FFT Mag	FFT Complex			Max
0	49.5	0	75.5312	1208.5			9.72614
0.09	37.125	0.358423	5.69803	-90.4582271091242+11.3573180268601i
0.18	7.125	0.716846	3.63202	-55.289042816722+17.8929444002589i
0.27	34.375	1.07527	4.22739	-38.3781292897849+55.6961264203286i
0.36	18	1.43369	8.27189	131.53650333338+14.6539908343393i
0.45	27.125	1.79211	3.12641	-50.0177890818942+0.69483202848415i
0.54	50.25	2.15054	6.05829	9.0488438922349-96.5093963563424i
0.63	39.875	2.50896	7.94636	96.4538856507561-82.8351410210467i
0.72	57.375	2.86738	9.72614	98.6250000000001+120.375i
0.81	49.375	3.22581	2.94099	-35.682948098712-30.6753633780786i
0.9	28.25	3.58423	4.42404	66.2363201895938-24.9643476446911i
0.99	52.375	3.94265	6.51072	76.4044847459249+70.8099743689534i
1.08	26.625	4.30108	4.20465	-12.5365033333796-66.0960091656606i
1.17	24.625	4.6595	8.90495	-90.6481766810352-109.923795975496i
1.26	37.25	5.01792	4.98442	39.0038787348929-69.5620068880899i
1.35	49	5.37634	3.4176	54.3268998638691-6.21796906646665i
1.44	59.25	5.73477	1.35938	-21.75
1.53	44.875	6.09319	3.4176	54.3268998638691+6.21796906646632i
1.62	35.125	6.45161	4.98442	39.0038787348931+69.5620068880898i
1.71	51.625	6.81004	8.90495	-90.6481766810348+109.923795975496i
1.8	33.75	7.16846	4.20465	-12.5365033333795+66.0960091656607i
1.89	15.5	7.52688	6.51072	76.4044847459247-70.8099743689538i
1.98	28.375	7.8853	4.42404	66.236320189594+24.964347644691i
2.07	90.375	8.24373	2.94099	-35.6829480987119+30.6753633780787i
2.16	36.625	8.60215	9.72614	98.6249999999999-120.375i
2.25	26.875	8.96057	7.94636	96.4538856507565+82.8351410210464i
2.34	33	9.319	6.05829	9.0488438922352+96.5093963563424i
2.43	29.125	9.67742	3.12641	-50.0177890818942-0.694832028483901i
2.52	64.875	10.0358	8.27189	131.53650333338-14.6539908343394i
2.61	21.875	10.3943	4.22739	-38.3781292897848-55.6961264203285i
2.7	28	10.7527	3.63202	-55.2890428167219-17.8929444002587i
2.79	21	11.1111	5.69803	-90.4582271091243-11.3573180268598i
A09
Time	Data	FFT Freq	FFT Mag	FFT Complex			Max
0	73.375	0	195.758	3132.125			14.9867
0.09	86.75	0.358423	7.30128	73.3660238067317-90.9090510487997i
0.18	92.75	0.716846	8.64948	-46.8766133264411+130.210810668719i
0.27	114.5	1.07527	5.53884	-82.8403950727404-31.4838855420213i
0.36	92.75	1.43369	14.6104	-153.94551307571+175.918754327288i
0.45	113.625	1.79211	5.36526	-79.280840676646-32.920510783013i
0.54	126	2.15054	7.59368	-44.1902013827849-113.177690589541i
0.63	94.875	2.50896	3.65733	-27.8056174740779+51.488980781939i
0.72	102.375	2.86738	6.34414	-60-81.875i
0.81	101.125	3.22581	2.70694	-35.538406554226-24.7561660453215i
0.9	82.375	3.58423	0.493402	-3.23820779508645+7.19972640842844i
0.99	92.5	3.94265	14.9867	235.662320288971-44.2815749136236i
1.08	126.875	4.30108	6.54597	-13.0544869242901+103.918754327288i
1.17	125	4.6595	1.58523	19.7596910023722-15.9020385069433i
1.26	95.5	5.01792	9.06638	-134.194977495687+55.0882276666887i
1.35	118	5.37634	3.87933	-26.3227753203855-56.2112867103717i
1.44	63.75	5.73477	1.69531	-27.125
1.53	95.25	6.09319	3.87933	-26.3227753203853+56.2112867103717i
1.62	92	6.45161	9.06638	-134.194977495688-55.0882276666885i
1.71	42.875	6.81004	1.58523	19.7596910023722+15.9020385069432i
1.8	90.25	7.16846	6.54597	-13.0544869242902-103.918754327288i
1.89	95.875	7.52688	14.9867	235.662320288972+44.2815749136229i
1.98	100.375	7.8853	0.493402	-3.23820779508649-7.19972640842859i
2.07	99.875	8.24373	2.70694	-35.5384065542258+24.7561660453216i
2.16	91.875	8.60215	6.34414	-60+81.875i
2.25	57.875	8.96057	3.65733	-27.8056174740779-51.4889807819389i
2.34	118	9.319	7.59368	-44.1902013827847+113.177690589541i
2.43	100	9.67742	5.36526	-79.2808406766458+32.9205107830133i
2.52	105	10.0358	14.6104	-153.94551307571-175.918754327288i
2.61	155.25	10.3943	5.53884	-82.8403950727402+31.4838855420217i
2.7	99.25	10.7527	8.64948	-46.8766133264414-130.210810668719i
2.79	86.25	11.1111	7.30128	73.3660238067319+90.9090510487995i
A11
Time	Data	FFT Freq	FFT Mag	FFT Complex			Max
0	81.9204	0	163.033	2608.522737			16.5521
0.09	79.5909	0.358423	3.65374	-38.1451332306373+44.3001337048451i
0.18	109.67	0.716846	2.63344	-6.9586719652402-41.5564537278653i
0.27	58.7046	1.07527	5.28471	31.2635372632783-78.5632653684495i
0.36	61.2046	1.43369	8.89277	30.2465259097054+139.032263112443i
0.45	82.0454	1.79211	2.73544	39.4723692263555-18.9072701226962i
0.54	90.6932	2.15054	16.5521	29.4329991776701-263.192783750567i
0.63	101.818	2.50896	8.86043	-141.214826672902-12.4983150875136i
0.72	87.2273	2.86738	14.3775	218.988584+70.443205i
0.81	57.1591	3.22581	8.65014	-138.353821744718-3.66118225124522i
0.9	29.2841	3.58423	7.83261	-75.0143039202966+100.391322830257i
0.99	78.7841	3.94265	2.72577	32.7335716456496+28.8191984191643i
1.08	148.784	4.30108	4.66572	7.18523809029479+74.3049711124432i
1.17	58.375	4.6595	12.1591	-143.185133932999+131.704657605232i
1.26	81.8068	5.01792	12.3027	134.039860707866-144.154111147041i
1.35	59.1477	5.37634	4.69178	-53.5705625540271+52.5876569729343i
1.44	133.295	5.73477	9.94318	159.090911
1.53	64.2727	6.09319	4.69178	-53.5705625540273-52.5876569729342i
1.62	66.1704	6.45161	12.3027	134.039860707866+144.154111147041i
1.71	77.1477	6.81004	12.1591	-143.185133932999-131.704657605232i
1.8	76.1932	7.16846	4.66572	7.18523809029461-74.3049711124431i
1.89	111.523	7.52688	2.72577	32.7335716456494-28.8191984191646i
1.98	70.8068	7.8853	7.83261	-75.0143039202966-100.391322830257i
2.07	119.943	8.24373	8.65014	-138.353821744718+3.66118225124539i
2.16	107.614	8.60215	14.3775	218.988584-70.443205i
2.25	53.9091	8.96057	8.86043	-141.214826672902+12.4983150875137i
2.34	69.8977	9.319	16.5521	29.4329991776707+263.192783750567i
2.43	67.3636	9.67742	2.73544	39.4723692263554+18.9072701226959i
2.52	105.159	10.0358	8.89277	30.2465259097051-139.032263112443i
2.61	70.2614	10.3943	5.28471	31.2635372632785+78.5632653684492i
2.7	64.0796	10.7527	2.63344	-6.95867196523994+41.5564537278656i
2.79	84.6704	11.1111	3.65374	-38.1451332306374-44.3001337048452i
A13
Time	Data	FFT Freq	FFT Mag	FFT Complex			Max
0	43.5	0	375.818	6013.083408			248.047
0.09	49.5833	0.358423	248.047	1829.4084751265+3521.97575152375i
0.18	34.4583	0.716846	140.279	-1246.52956959373+1866.49627636061i
0.27	42.8333	1.07527	16.6277	-260.448561626158-54.2727428449577i
0.36	18.2083	1.43369	56.386	324.988107942133+841.607402186728i
0.45	36.875	1.79211	53.885	-516.236122544925+690.520792406613i
0.54	39.8333	2.15054	23.4533	-361.903999261203-99.1958463469896i
0.63	48.7083	2.50896	27.3949	82.1162190990183+430.557075619367i
0.72	43.9167	2.86738	34.0377	-391.291688+378.791656i
0.81	43.375	3.22581	26.1377	-418.11072515217+8.75923865821687i
0.9	33.25	3.58423	12.2298	121.706048842014+153.222429107829i
0.99	29.875	3.94265	33.3895	-420.574677624747+329.424860770888i
1.08	40.375	4.30108	20.5727	-315.238171942132-94.7259098132712i
1.17	99.8333	4.6595	1.93452	28.6796194474366-11.6415194877713i
1.26	22.5	5.01792	31.2705	-406.939103987074+291.08130381543i
1.35	32.4167	5.37634	26.9361	-327.834226724944-279.761682444491i
1.44	43.875	5.73477	4.04167	-64.6666559999994
1.53	43.9583	6.09319	26.9361	-327.834226724946+279.761682444493i
1.62	27.3333	6.45161	31.2705	-406.939103987076-291.08130381543i
1.71	30.875	6.81004	1.93452	28.6796194474372+11.641519487772i
1.8	74.9583	7.16846	20.5727	-315.238171942132+94.725909813272i
1.89	42.7917	7.52688	33.3895	-420.574677624749-329.424860770886i
1.98	505.875	7.8853	12.2298	121.706048842015-153.22242910783i
2.07	511.75	8.24373	26.1377	-418.11072515217-8.7592386582138i
2.16	516.875	8.60215	34.0377	-391.291688-378.791656i
2.25	509.25	8.96057	27.3949	82.1162190990147-430.557075619368i
2.34	512.25	9.319	23.4533	-361.903999261202+99.1958463469895i
2.43	505.625	9.67742	53.885	-516.236122544928-690.52079240661i
2.52	509.75	10.0358	56.386	324.988107942131-841.607402186729i
2.61	504.375	10.3943	16.6277	-260.44856162616+54.2727428449572i
2.7	507.25	10.7527	140.279	-1246.52956959374-1866.49627636061i
2.79	506.75	11.1111	248.047	1829.40847512649-3521.97575152375i
A14
Time	Data	FFT Freq	FFT Mag	FFT Complex			Max
0	128.375	0	262.859	4205.75			18.9026
0.09	106.125	0.358423	16.1844	-26.6998304675151+257.570785384055i
0.18	127.25	0.716846	3.95761	-44.7553084862227+44.7952772644353i
0.27	121.375	1.07527	11.4013	-147.35147792753+107.5398559665i
0.36	99.625	1.43369	7.32874	5.21015510839143-117.144074478624i
0.45	120.25	1.79211	8.1068	56.143769071083-116.928464933257i
0.54	135.375	2.15054	4.74558	35.8714422232375+66.9215532028043i
0.63	103.75	2.50896	2.70532	36.6939528034549+22.9599725183179i
0.72	116.375	2.86738	3.01202	24.5+41.5i
0.81	186.875	3.22581	11.9388	-188.569967398388-30.5006795322637i
0.9	64.375	3.58423	4.48865	-8.0191514911149+71.3692983644319i
0.99	123.125	3.94265	18.9026	295.542763379092+64.2300277627011i
1.08	128.5	4.30108	11.6185	-16.7101551083917-185.144074478625i
1.17	88.875	4.6595	15.7998	135.216550401896+213.595011909809i
1.26	132.25	5.01792	16.8547	22.4030177541007+268.743022426063i
1.35	144.75	5.37634	7.46217	-118.975759862091-9.99320341917547i
1.44	123.125	5.73477	13.6719	-218.75
1.53	157.25	6.09319	7.46217	-118.975759862092+9.99320341917597i
1.62	126.125	6.45161	16.8547	22.4030177541001-268.743022426063i
1.71	147.25	6.81004	15.7998	135.216550401895-213.595011909809i
1.8	181.5	7.16846	11.6185	-16.7101551083914+185.144074478624i
1.89	101.125	7.52688	18.9026	295.542763379092-64.2300277627019i
1.98	143.875	7.8853	4.48865	-8.01915149111511-71.3692983644318i
2.07	127.875	8.24373	11.9388	-188.569967398388+30.5006795322642i
2.16	133.75	8.60215	3.01202	24.5-41.5i
2.25	149.75	8.96057	2.70532	36.6939528034549-22.9599725183181i
2.34	157.5	9.319	4.74558	35.8714422232374-66.9215532028045i
2.43	221.25	9.67742	8.1068	56.1437690710835+116.928464933257i
2.52	97.75	10.0358	7.32874	5.21015510839165+117.144074478625i
2.61	175.125	10.3943	11.4013	-147.351477927531-107.539855966499i
2.7	97.75	10.7527	3.95761	-44.7553084862229-44.7952772644353i
2.79	137.5	11.1111	16.1844	-26.6998304675159-257.570785384055i
A15
Time	Data	FFT Freq	FFT Mag	FFT Complex			Max
0	119.375	0	381.492	6103.875			167.508
0.09	574.25	0.358423	30.5372	-450.509928888921+189.117715122322i
0.18	127	0.716846	14.6895	-3.93173701661885-234.998418368165i
0.27	136	1.07527	17.6814	263.269345551376-103.55173650194i
0.36	135.375	1.43369	57.7761	539.838861047421-750.415394184462i
0.45	104.75	1.79211	81.9424	-122.470098798743-1305.34589233628i
0.54	100.375	2.15054	2.66016	10.9528141406036+41.1291569312339i
0.63	142.625	2.50896	124.653	1699.75380679243-1043.39351243978i
0.72	90.875	2.86738	69.6679	-20.3749999999994+1114.5i
0.81	573	3.22581	111.861	-1551.22567221827-892.760587612355i
0.9	144.25	3.58423	8.13574	-55.8537249218457-117.580105342791i
0.99	100.625	3.94265	85.3687	202.450400967144-1350.8121422104i
1.08	108.875	4.30108	53.4785	-666.838861047422-536.165394184461i
1.17	130.75	4.6595	8.44247	-128.957494149176-40.2050175252809i
1.26	125.375	5.01792	9.22226	133.33264779786-63.2076806421899i
1.35	577.25	5.37634	34.2409	348.689640744155+422.563608800517i
1.44	86.75	5.73477	167.508	-2680.125
1.53	66.25	6.09319	34.2409	348.689640744153-422.56360880052i
1.62	132.875	6.45161	9.22226	133.332647797861+63.2076806421894i
1.71	575.875	6.81004	8.44247	-128.957494149175+40.2050175252792i
1.8	133.25	7.16846	53.4785	-666.838861047422+536.165394184462i
1.89	129.625	7.52688	85.3687	202.450400967148+1350.8121422104i
1.98	75.125	7.8853	8.13574	-55.8537249218454+117.580105342791i
2.07	574.375	8.24373	111.861	-1551.22567221827+892.76058761236i
2.16	94.125	8.60215	69.6679	-20.3750000000006-1114.5i
2.25	46.625	8.96057	124.653	1699.75380679243+1043.39351243978i
2.34	82.5	9.319	2.66016	10.9528141406036-41.1291569312338i
2.43	578.25	9.67742	81.9424	-122.470098798739+1305.34589233628i
2.52	77.125	10.0358	57.7761	539.838861047422+750.415394184461i
2.61	13.5	10.3943	17.6814	263.269345551378+103.551736501941i
2.7	78.625	10.7527	14.6895	-3.93173701661827+234.998418368165i
2.79	68.25	11.1111	30.5372	-450.509928888922-189.117715122318i
B01
Time	Data	FFT Freq	FFT Mag	FFT Complex			Max
0	109.875	0	206.852	3309.625			22.1797
0.09	129.75	0.358423	13.1994	-167.484704829172+128.647080652807i
0.18	71.125	0.716846	13.4183	88.7706833292473+195.481508029371i
0.27	97.5	1.07527	5.75202	-90.1277272597968-18.6263889885888i
0.36	23.5	1.43369	14.651	114.49390334559-204.55371555019i
0.45	132.75	1.79211	5.06986	-80.6834981136503+8.3820504112026i
0.54	94.875	2.15054	20.7562	249.859479621758-218.770254033341i
0.63	6.25	2.50896	15.5185	184.826378808552+165.800807580156i
0.72	111.625	2.86738	17.7622	28.6249999999998-282.75i
0.81	154.5	3.22581	10.5047	-145.903351041223-83.4362667775295i
0.9	69.5	3.58423	21.4631	-26.6486483169433+342.373820445284i
0.99	105.875	3.94265	12.2423	194.48711400223+23.2957523298073i
1.08	138	4.30108	10.6534	155.50609665441-69.8037155501903i
1.17	122.875	4.6595	1.55452	-15.293637634875-19.6147073235371i
1.26	61.75	5.01792	13.7684	-210.981514634061-63.3744174920036i
1.35	130.25	5.37634	1.59496	1.1794260679348-25.4920139584331i
1.44	124.75	5.73477	22.1797	-354.875
1.53	182.5	6.09319	1.59496	1.1794260679347+25.4920139584331i
1.62	123	6.45161	13.7684	-210.981514634061+63.3744174920044i
1.71	97.125	6.81004	1.55452	-15.2936376348749+19.6147073235371i
1.8	28.5	7.16846	10.6534	155.50609665441+69.8037155501902i
1.89	119.25	7.52688	12.2423	194.48711400223-23.2957523298079i
1.98	126.625	7.8853	21.4631	-26.6486483169443-342.373820445284i
2.07	91.125	8.24373	10.5047	-145.903351041222+83.4362667775301i
2.16	97.75	8.60215	17.7622	28.6250000000002+282.75i
2.25	103.25	8.96057	15.5185	184.826378808551-165.800807580157i
2.34	132.25	9.319	20.7562	249.859479621758+218.77025403334i
2.43	142.625	9.67742	5.06986	-80.6834981136501-8.38205041120236i
2.52	119	10.0358	14.651	114.49390334559+204.55371555019i
2.61	112.625	10.3943	5.75202	-90.1277272597964+18.626388988589i
2.7	45.25	10.7527	13.4183	88.770683329247-195.481508029372i
2.79	104	11.1111	13.1994	-167.484704829172-128.647080652807i
B04
Time	Data	FFT Freq	FFT Mag	FFT Complex			Max
0	127.5	0	266.391	4262.25			22.1499
0.09	154.875	0.358423	15.917	249.823921896515+49.4587355515756i
0.18	149.625	0.716846	9.46614	-138.949725104856-60.2708648896421i
0.27	191.875	1.07527	9.61323	69.3332218655924-137.298799249543i
0.36	80.25	1.43369	9.42078	-7.89042654807649+150.525834188162i
0.45	138.75	1.79211	16.0434	205.806526995921-153.414493842821i
0.54	149.875	2.15054	7.629	-36.3364280462019-116.530230027312i
0.63	186.625	2.50896	22.1499	-305.978565813677+178.817505769142i
0.72	150.875	2.86738	7.12802	-105.375+43.625i
0.81	100.625	3.22581	9.0037	130.224717459918+61.5999458818896i
0.9	53.25	3.58423	18.079	-282.671824101046-61.4049685221803i
0.99	157.875	3.94265	21.4367	340.983360844194+37.0256639078177i
1.08	147.875	4.30108	5.88423	52.3904265480765-78.2241658118378i
1.17	107.5	4.6595	8.11626	81.2127664662948+101.331960987787i
1.26	150.875	5.01792	10.2071	-153.542022747897-55.6456033845106i
1.35	122.625	5.37634	11.3599	-70.4059497147574-167.568221848984i
1.44	39.875	5.73477	14.9688	-239.5
1.53	148.875	6.09319	11.3599	-70.4059497147569+167.568221848985i
1.62	94	6.45161	10.2071	-153.542022747897+55.6456033845105i
1.71	71	6.81004	8.11626	81.2127664662944-101.331960987787i
1.8	146.125	7.16846	5.88423	52.3904265480767+78.2241658118378i
1.89	181.5	7.52688	21.4367	340.983360844194-37.0256639078183i
1.98	146.25	7.8853	18.079	-282.671824101046+61.4049685221806i
2.07	113.875	8.24373	9.0037	130.224717459918-61.59994588189i
2.16	169.375	8.60215	7.12802	-105.375-43.625i
2.25	124	8.96057	22.1499	-305.978565813678-178.817505769141i
2.34	175.125	9.319	7.629	-36.3364280462018+116.530230027312i
2.43	150.75	9.67742	16.0434	205.806526995921+153.41449384282i
2.52	91.125	10.0358	9.42078	-7.89042654807671-150.525834188162i
2.61	147.5	10.3943	9.61323	69.3332218655925+137.298799249543i
2.7	139.375	10.7527	9.46614	-138.949725104855+60.2708648896422i
2.79	152.625	11.1111	15.917	249.823921896515-49.4587355515762i
B06
Time	Data	FFT Freq	FFT Mag	FFT Complex			Max
0	162.909	0	328.18	5250.886323			10.7615
0.09	153.92	0.358423	0.851538	-11.8695766660325+6.68903531578479i
0.18	162.17	0.716846	3.59336	-19.1325713173791+54.2169104818393i
0.27	140.943	1.07527	5.56099	-20.2088476052214+86.6504777309291i
0.36	153.011	1.43369	1.62754	-0.945554942828579-26.023393811147i
0.45	196.534	1.79211	2.81694	-29.8271246736914+33.7897066611497i
0.54	142.795	2.15054	7.03534	60.4451771581594+94.9597174877601i
0.63	168.716	2.50896	3.08513	22.219401030272-44.0784007035132i
0.72	146.795	2.86738	8.85378	-107.54547-92.2044969999997i
0.81	190.193	3.22581	4.66799	8.45899949538439-74.2072066841739i
0.9	172.898	3.58423	1.68084	3.15638208502379-26.707636462868i
0.99	184.966	3.94265	4.58019	1.77705511829439+73.2614810914306i
1.08	131.545	4.30108	6.10526	20.3319089428286+95.544844188853i
1.17	167.784	4.6595	1.96483	17.5520616992154+26.0810910247857i
1.26	158.239	5.01792	4.19591	50.3037160741961+44.4587365312113i
1.35	172.682	5.37634	10.7615	35.0799116017789-168.5719958013i
1.44	160.011	5.73477	6.08665	-97.3864430000003
1.53	165.966	6.09319	10.7615	35.0799116017795+168.5719958013i
1.62	174.08	6.45161	4.19591	50.303716074196-44.4587365312113i
1.71	159.466	6.81004	1.96483	17.5520616992153-26.0810910247858i
1.8	167.205	7.16846	6.10526	20.3319089428285-95.544844188853i
1.89	159.091	7.52688	4.58019	1.77705511829419-73.2614810914306i
1.98	168.795	7.8853	1.68084	3.15638208502383+26.7076364628681i
2.07	150.966	8.24373	4.66799	8.45899949538472+74.2072066841738i
2.16	152.432	8.60215	8.85378	-107.54547+92.2044969999997i
2.25	165.455	8.96057	3.08513	22.2194010302722+44.0784007035132i
2.34	192.318	9.319	7.03534	60.4451771581592-94.9597174877602i
2.43	151.58	9.67742	2.81694	-29.8271246736915-33.7897066611495i
2.52	160.693	10.0358	1.62754	-0.94555494282854+26.023393811147i
2.61	184.227	10.3943	5.56099	-20.2088476052217-86.650477730929i
2.7	170.852	10.7527	3.59336	-19.1325713173792-54.2169104818393i
2.79	161.648	11.1111	0.851538	-11.8695766660324-6.68903531578479i
B07
Time	Data	FFT Freq	FFT Mag	FFT Complex			Max
0	92.35	0	178.853	2861.649934			10.9486
0.09	100.625	0.358423	6.24458	52.9335137705288-84.7390792281851i
0.18	69.55	0.716846	5.50313	21.0967478172391-85.4853096030456i
0.27	104.475	1.07527	10.4823	-140.210506060729-92.0308745129535i
0.36	132	1.43369	6.33021	99.5810106217418+18.4920889775261i
0.45	102.05	1.79211	5.48625	33.9973288840162+80.9290734987094i
0.54	87.4	2.15054	5.02514	70.3910303617647+38.8537700089801i
0.63	124.35	2.50896	10.9486	-38.1687782119394+170.968167957071i
0.72	78.55	2.86738	3.80299	48.324982-36.974976i
0.81	84.4	3.22581	2.53862	39.7671634327494+8.26997395339792i
0.9	75.425	3.58423	7.63333	49.4784486873203-111.662110263048i
0.99	73.775	3.94265	6.1508	-51.266866353032-84.0047431685441i
1.08	84.4	4.30108	3.72118	-36.4310466217417+47.0920649775262i
1.17	98.3	4.6595	5.54913	-86.5246294539908+19.9113954273006i
1.26	83.525	5.01792	4.02375	49.1338691336757-41.6011658750741i
1.35	78.1	5.37634	3.1153	-34.9271300076033-35.5611866243503i
1.44	120.4	5.73477	3.8	-60.8000179999999
1.53	105.125	6.09319	3.1153	-34.9271300076031+35.5611866243504i
1.62	89.225	6.45161	4.02375	49.1338691336758+41.601165875074i
1.71	63.175	6.81004	5.54913	-86.5246294539908-19.9113954273005i
1.8	65.5	7.16846	3.72118	-36.4310466217418-47.0920649775261i
1.89	93.95	7.52688	6.1508	-51.2668663530319+84.0047431685442i
1.98	73	7.8853	7.63333	49.4784486873205+111.662110263048i
2.07	88.225	8.24373	2.53862	39.7671634327492-8.26997395339802i
2.16	86.675	8.60215	3.80299	48.324982+36.974976i
2.25	96.85	8.96057	10.9486	-38.1687782119399-170.968167957071i
2.34	110.975	9.319	5.02514	70.3910303617647-38.8537700089801i
2.43	79	9.67742	5.48625	33.997328884016-80.9290734987098i
2.52	64.5	10.0358	6.33021	99.5810106217417-18.4920889775263i
2.61	67.8	10.3943	10.4823	-140.210506060729+92.0308745129538i
2.7	86.95	10.7527	5.50313	21.0967478172394+85.4853096030457i
2.79	101.025	11.1111	6.24458	52.933513770529+84.7390792281848i
B08
Time	Data	FFT Freq	FFT Mag	FFT Complex			Max
0	37.1154	0	23.9249	382.797848			5.09765
0.09	2.9519	0.358423	1.92896	-29.5193561325876-9.00865096822142i
0.18	2.14423	0.716846	5.09765	10.2779134043233+80.9122043976699i
0.27	12.2404	1.07527	3.74832	59.0070303181546-10.7209671680125i
0.36	7.05768	1.43369	3.47238	-52.111636025079-19.2633176559488i
0.45	3.85577	1.79211	1.83572	29.3645059961895+0.644128862058786i
0.54	1.74036	2.15054	4.35581	58.566336773567-37.7768462877047i
0.63	12.4615	2.50896	3.18381	13.6009129171673+49.0916720327467i
0.72	5.13464	2.86738	2.34525	28.076966+24.8943499999999i
0.81	10.9519	3.22581	2.60509	36.4073983694026-20.2940253208442i
0.9	13.3365	3.58423	2.67309	35.2000414432159-24.2935318213404i
0.99	31.1731	3.94265	3.76593	53.8252574533043-27.0830415867325i
1.08	30.1827	4.30108	3.70462	57.1500880250789-15.724741655949i
1.17	21.875	4.6595	4.57695	69.6649065677893+22.5744787367065i
1.26	10.3942	5.01792	3.5376	39.647844378894+40.3955188640341i
1.35	9.33655	5.37634	0.431627	6.11076851057993-3.21742796830237i
1.44	7.30768	5.73477	1.60278	-25.6444119999999
1.53	11.9904	6.09319	0.431627	6.11076851057996+3.21742796830243i
1.62	10.8461	6.45161	3.5376	39.6478443788938-40.3955188640341i
1.71	8.06732	6.81004	4.57695	69.6649065677892-22.5744787367066i
1.8	11.3942	7.16846	3.70462	57.150088025079+15.7247416559489i
1.89	12.25	7.52688	3.76593	53.8252574533044+27.0830415867324i
1.98	18.1154	7.8853	2.67309	35.200041443216+24.2935318213404i
2.07	7.06732	8.24373	2.60509	36.4073983694027+20.2940253208442i
2.16	3.36536	8.60215	2.34525	28.076966-24.8943499999999i
2.25	5.80768	8.96057	3.18381	13.6009129171672-49.0916720327466i
2.34	12.1827	9.319	4.35581	58.5663367735671+37.7768462877046i
2.43	31.2981	9.67742	1.83572	29.3645059961896-0.644128862058786i
2.52	1.76923	10.0358	3.47238	-52.1116360250789+19.2633176559489i
2.61	19.9808	10.3943	3.74832	59.0070303181546+10.7209671680124i
2.7	6.49036	10.7527	5.09765	10.2779134043231-80.9122043976698i
2.79	2.91345	11.1111	1.92896	-29.5193561325875+9.00865096822159i
B10
Time	Data	FFT Freq	FFT Mag	FFT Complex			Max
0	98.9615	0	221.064	3537.019195			11.6564
0.09	117.923	0.358423	1.70088	21.3231580840128+16.909482415491i
0.18	121.837	0.716846	11.6564	-103.562400939622-155.10723780106i
0.27	124.212	1.07527	7.37735	67.535736414171-96.8080980662371i
0.36	118.635	1.43369	4.5592	-12.2898204632774-71.9045289038046i
0.45	117.625	1.79211	7.72734	117.644812584872+38.0251026212504i
0.54	124.712	2.15054	5.1407	8.05808218338474+81.855547833568i
0.63	98.8846	2.50896	4.01401	-52.5018108076532+36.9905600696676i
0.72	118.548	2.86738	1.72724	-26.673096+7.23074300000007i
0.81	97.2019	3.22581	2.64455	-36.9551025256009+20.6079981095691i
0.9	115.01	3.58423	4.13124	12.0036499422314+65.0008208929509i
0.99	112.029	3.94265	8.08953	-121.450619911551+44.7496497810253i
1.08	101.673	4.30108	4.12637	-32.3063715367227-57.5776249038046i
1.17	124.144	4.6595	8.69451	56.5611814602552-127.094495026959i
1.26	80.9712	5.01792	8.2529	-79.6146871859941+105.345775258323i
1.35	100.529	5.37634	0.930847	-11.8494912985055-9.02259966510395i
1.44	93.9231	5.73477	1.11899	17.9039009999999
1.53	96.7981	6.09319	0.930847	-11.8494912985055+9.02259966510392i
1.62	109.038	6.45161	8.2529	-79.6146871859944-105.345775258322i
1.71	118.394	6.81004	8.69451	56.5611814602556+127.094495026959i
1.8	140.452	7.16846	4.12637	-32.3063715367226+57.5776249038046i
1.89	101.663	7.52688	8.08953	-121.450619911551-44.7496497810249i
1.98	138.51	7.8853	4.13124	12.0036499422311-65.0008208929511i
2.07	100.663	8.24373	2.64455	-36.9551025256011-20.6079981095689i
2.16	115.115	8.60215	1.72724	-26.673096-7.23074300000007i
2.25	152.587	8.96057	4.01401	-52.5018108076535-36.9905600696675i
2.34	108.731	9.319	5.1407	8.05808218338463-81.8555478335682i
2.43	106.413	9.67742	7.72734	117.644812584871-38.0251026212507i
2.52	88.0865	10.0358	4.5592	-12.2898204632773+71.9045289038046i
2.61	68.2212	10.3943	7.37735	67.5357364141712+96.8080980662368i
2.7	103.26	10.7527	11.6564	-103.562400939622+155.10723780106i
2.79	122.269	11.1111	1.70088	21.3231580840127-16.909482415491i
B11
Time	Data	FFT Freq	FFT Mag	FFT Complex			Max
0	56.2083	0	103.581	1657.291687			13.9552
0.09	31.1667	0.358423	8.37836	107.853209104245+79.6122132274197i
0.18	33.75	0.716846	13.9552	-89.0553832513878+204.75498607314i
0.27	75.3333	1.07527	5.17304	14.040252033353+81.5691073384335i
0.36	48.5417	1.43369	9.70929	-33.1185513879728-151.777346381314i
0.45	15.375	1.79211	5.00213	-16.2541647620539+78.366140980486i
0.54	21.0833	2.15054	11.7869	-186.911789738069-25.1038873198955i
0.63	54.75	2.50896	5.15826	-14.3464137574722+81.2757128736407i
0.72	71.5	2.86738	9.07922	137.708374+46.2499389999999i
0.81	62.1667	3.22581	4.81955	74.947630093085+18.1448303141465i
0.9	55.3333	3.58423	6.03737	94.1902919729535+21.432312865814i
0.99	57.0833	3.94265	3.26757	-5.04105704319487+52.0374954079592i
1.08	77.6667	4.30108	3.86373	10.3684293879724-60.9439723813145i
1.17	41.4583	4.6595	4.5414	-43.9679016555782+57.8501338301921i
1.26	43.25	5.01792	8.73346	-2.72336298349709-139.70881374115i
1.35	5	5.37634	1.01262	3.76844598761694+15.7575067322111i
1.44	41.0833	5.73477	2.40364	38.458313
1.53	53.0833	6.09319	1.01262	3.76844598761688-15.7575067322109i
1.62	40.125	6.45161	8.73346	-2.72336298349679+139.70881374115i
1.71	74.9167	6.81004	4.5414	-43.9679016555785-57.8501338301919i
1.8	28.625	7.16846	3.86373	10.3684293879726+60.9439723813144i
1.89	29.0417	7.52688	3.26757	-5.0410570431951-52.0374954079591i
1.98	29.9167	7.8853	6.03737	94.1902919729537-21.4323128658143i
2.07	50.2917	8.24373	4.81955	74.9476300930849-18.1448303141466i
2.16	71.9167	8.60215	9.07922	137.708374-46.2499389999999i
2.25	74.2917	8.96057	5.15826	-14.3464137574725-81.2757128736406i
2.34	71.0417	9.319	11.7869	-186.911789738069+25.1038873198959i
2.43	51.875	9.67742	5.00213	-16.2541647620542-78.366140980486i
2.52	97.25	10.0358	9.70929	-33.1185513879725+151.777346381315i
2.61	75	10.3943	5.17304	14.0402520333526-81.5691073384336i
2.7	60.5833	10.7527	13.9552	-89.0553832513882-204.75498607314i
2.79	58.5833	11.1111	8.37836	107.853209104245-79.6122132274202i
B12
Time	Data	FFT Freq	FFT Mag	FFT Complex			Max
0	40.5417	0	146.021	2336.33328			23.7931
0.09	102.083	0.358423	3.76531	-53.4517604285015-27.7913640767657i
0.18	83.1667	0.716846	16.1856	213.324182685332-146.82720750459i
0.27	148.125	1.07527	9.66655	-106.507891448241-112.148475129879i
0.36	92.625	1.43369	6.62797	-16.3604499451085-104.777931350582i
0.45	40.8333	1.79211	13.0587	-174.849553544059-114.383049654908i
0.54	50.5417	2.15054	1.64001	-26.1613622533679+2.03257066445408i
0.63	94.8333	2.50896	10.0948	-94.7536914445863+130.803471970899i
0.72	39.375	2.86738	13.7253	-199.249936+92.333344i
0.81	52.2917	3.22581	4.26314	58.9437686641648+34.3258619696106i
0.9	79.625	3.58423	23.7931	134.248456604299-356.233073478039i
0.99	60.875	3.94265	13.2173	135.678840313284+162.215653989925i
1.08	52.625	4.30108	17.0867	-239.806238054892-131.277867350582i
1.17	44.6667	4.6595	3.21036	17.9017515779655+48.1452139415388i
1.26	129.042	5.01792	13.1069	-52.9112770362638-202.926227647082i
1.35	78.2917	5.37634	3.07839	-13.2949676900275+47.42601134853i
1.44	69.3333	5.73477	12.7813	-204.500032
1.53	166.5	6.09319	3.07839	-13.2949676900276-47.4260113485298i
1.62	39.6667	6.45161	13.1069	-52.9112770362632+202.926227647082i
1.71	78.0417	6.81004	3.21036	17.9017515779654-48.1452139415388i
1.8	85.5	7.16846	17.0867	-239.806238054892+131.277867350582i
1.89	58	7.52688	13.2173	135.678840313284-162.215653989925i
1.98	69.6667	7.8853	23.7931	134.2484566043+356.233073478038i
2.07	108.958	8.24373	4.26314	58.9437686641648-34.325861969611i
2.16	3.375	8.60215	13.7253	-199.249936-92.333344i
2.25	54.875	8.96057	10.0948	-94.7536914445864-130.803471970899i
2.34	107.208	9.319	1.64001	-26.161362253368-2.03257066445363i
2.43	55.875	9.67742	13.0587	-174.849553544058+114.383049654909i
2.52	49.9583	10.0358	6.62797	-16.3604499451084+104.777931350582i
2.61	69.7917	10.3943	9.66655	-106.50789144824+112.148475129879i
2.7	73.6667	10.7527	16.1856	213.324182685332+146.82720750459i
2.79	56.375	11.1111	3.76531	-53.4517604285014+27.7913640767658i
B13
Time	Data	FFT Freq	FFT Mag	FFT Complex			Max
0	0.150024	0	51.5406	824.650054			11.219
0.09	21.225	0.358423	9.07597	-35.5291619613239-140.802065467727i
0.18	53.775	0.716846	9.37102	28.7408403343913-147.155856247986i
0.27	66.275	1.07527	1.22277	-0.223157201520536-19.5630619287342i
0.36	8.45001	1.43369	5.396	-83.4690334182092+22.0643397811933i
0.45	25.8	1.79211	8.37533	103.571061073517-85.0320589063055i
0.54	60.925	2.15054	6.95625	-109.913286923678+17.5141945103526i
0.63	46.575	2.50896	7.95574	-105.399786180407-71.3728527636867i
0.72	24	2.86738	11.121	-105.175018+143.525024i
0.81	26.7	3.22581	3.46048	47.2510466100138+28.8602754287581i
0.9	1.02502	3.58423	11.219	-41.6190098299753+174.61205553799i
0.99	40.025	3.94265	4.96234	71.0482035477881+35.4415694170638i
1.08	32.825	4.30108	3.19664	-39.3809425817908-32.6355522188066i
1.17	13.75	4.6595	4.84006	-76.4801987734964-12.1610799202217i
1.26	49.125	5.01792	2.90677	37.0915044192623-28.0579952203484i
1.35	46.2	5.37634	2.68688	-30.4377191145711+30.3594164098607i
1.44	3.42499	5.73477	8.75	-139.99997
1.53	0.125	6.09319	2.68688	-30.4377191145711-30.3594164098607i
1.62	38.95	6.45161	2.90677	37.0915044192624+28.0579952203484i
1.71	53.7	6.81004	4.84006	-76.4801987734965+12.161079920222i
1.8	31.8	7.16846	3.19664	-39.3809425817907+32.6355522188066i
1.89	41.45	7.52688	4.96234	71.048203547788-35.4415694170641i
1.98	7.04999	7.8853	11.219	-41.6190098299757-174.61205553799i
2.07	17.25	8.24373	3.46048	47.2510466100137-28.8602754287584i
2.16	1	8.60215	11.121	-105.175018-143.525024i
2.25	30.725	8.96057	7.95574	-105.399786180407+71.372852763687i
2.34	4.45001	9.319	6.95625	-109.913286923678-17.5141945103525i
2.43	6.125	9.67742	8.37533	103.571061073517+85.0320589063052i
2.52	16.925	10.0358	5.396	-83.4690334182092-22.0643397811932i
2.61	9.625	10.3943	1.22277	-0.223157201520408+19.5630619287343i
2.7	8.45001	10.7527	9.37102	28.7408403343917+147.155856247986i
2.79	36.775	11.1111	9.07597	-35.5291619613234+140.802065467728i
B14
Time	Data	FFT Freq	FFT Mag	FFT Complex			Max
0	91.25	0	197.18	3154.875			16.9104
0.09	100.125	0.358423	8.95495	120.904258182943+76.8836860629306i
0.18	102.625	0.716846	3.80118	-60.7267285729026+3.34706307176111i
0.27	87.25	1.07527	3.73582	-31.0424823512418+51.0802503310817i
0.36	139.625	1.43369	8.32086	-31.0990574928657-129.45060857678i
0.45	85.75	1.79211	5.97179	43.7220592473316+84.9584377791423i
0.54	87.125	2.15054	10.6929	-165.473957577927+43.4598792681921i
0.63	84.25	2.50896	8.87507	74.2953263959563+121.014588487597i
0.72	103.375	2.86738	10.9189	104-140.375i
0.81	138.75	3.22581	10.3005	-118.65187629396+114.382106450172i
0.9	62.5	3.58423	8.20628	-60.2932229129914-116.638470302358i
0.99	101.375	3.94265	8.60157	-134.512301193057-29.1048818998466i
1.08	65.75	4.30108	10.4238	40.8490574928654-161.700608576781i
1.17	130.25	4.6595	10.0482	-157.404126108061-32.7274957037607i
1.26	89.5	5.01792	16.9104	211.493909063821+168.74871350121i
1.35	14	5.37634	2.70228	19.689142120089-38.4932223303488i
1.44	114.125	5.73477	3.35156	53.625
1.53	94.375	6.09319	2.70228	19.689142120089+38.4932223303488i
1.62	114.625	6.45161	16.9104	211.493909063821-168.748713501211i
1.71	96.875	6.81004	10.0482	-157.404126108061+32.7274957037611i
1.8	113.375	7.16846	10.4238	40.8490574928657+161.70060857678i
1.89	83.75	7.52688	8.60157	-134.512301193057+29.1048818998471i
1.98	71.625	7.8853	8.20628	-60.2932229129909+116.638470302359i
2.07	96.625	8.24373	10.3005	-118.65187629396-114.382106450171i
2.16	120.75	8.60215	10.9189	104+140.375i
2.25	128.25	8.96057	8.87507	74.2953263959557-121.014588487598i
2.34	87.25	9.319	10.6929	-165.473957577927-43.4598792681918i
2.43	131.25	9.67742	5.97179	43.7220592473312-84.9584377791426i
2.52	105.875	10.0358	8.32086	-31.0990574928654+129.450608576781i
2.61	84.25	10.3943	3.73582	-31.0424823512421-51.0802503310819i
2.7	134.875	10.7527	3.80118	-60.7267285729027-3.34706307176091i
2.79	93.5	11.1111	8.95495	120.904258182943-76.8836860629312i
B15
Time	Data	FFT Freq	FFT Mag	FFT Complex			Max
0	60.375	0	133.547	2136.75			12.48
0.09	78	0.358423	12.48	2.37395941957387-199.665702727026i
0.18	74.875	0.716846	3.84999	13.2394185881903-60.1602229009311i
0.27	63.875	1.07527	2.36455	26.1410333712429-27.3490668394301i
0.36	97	1.43369	3.67488	-29.553485770951+50.831182220927i
0.45	84.125	1.79211	3.77592	59.3543765048525-11.2690189387522i
0.54	60.25	2.15054	7.23026	-115.43472407258-7.59179548119869i
0.63	83.375	2.50896	6.13112	86.5866129166303+46.1079790654982i
0.72	99.5	2.86738	2.54138	28.375-29.125i
0.81	59.625	3.22581	5.10293	33.5493621188928-74.4355534048608i
0.9	76.75	3.58423	0.434924	0.290802780115214-6.95270818467286i
0.99	51.25	3.94265	5.56322	-81.1087441725561+36.6664171264067i
1.08	81.125	4.30108	10.8135	-61.1965142290488+161.831182220927i
1.17	94.375	4.6595	5.95683	-79.0930328365182-53.1803517067111i
1.26	78.5	5.01792	3.81044	-30.0954972957254-53.0211356044051i
1.35	60.5	5.37634	1.81024	-26.8035673221183-10.975956129825i
1.44	57.75	5.73477	8.875	142
1.53	40.875	6.09319	1.81024	-26.8035673221181+10.9759561298251i
1.62	87.25	6.45161	3.81044	-30.0954972957252+53.0211356044051i
1.71	63.375	6.81004	5.95683	-79.0930328365182+53.1803517067113i
1.8	61.125	7.16846	10.8135	-61.1965142290491-161.831182220927i
1.89	57.125	7.52688	5.56322	-81.1087441725563-36.6664171264064i
1.98	56.75	7.8853	0.434924	0.290802780115264+6.95270818467275i
2.07	66.875	8.24373	5.10293	33.5493621188927+74.4355534048607i
2.16	51.625	8.60215	2.54138	28.375+29.125i
2.25	46.125	8.96057	6.13112	86.5866129166302-46.1079790654984i
2.34	66.625	9.319	7.23026	-115.43472407258+7.59179548119891i
2.43	20.375	9.67742	3.77592	59.3543765048524+11.269018938752i
2.52	75.375	10.0358	3.67488	-29.5534857709511-50.8311822209271i
2.61	53	10.3943	2.36455	26.141033371243+27.3490668394299i
2.7	54.5	10.7527	3.84999	13.2394185881905+60.1602229009311i
2.79	74.5	11.1111	12.48	2.37395941957443+199.665702727026i
B16
Time	Data	FFT Freq	FFT Mag	FFT Complex			Max
0	122.33	0	250.921	4014.738648			10.9953
0.09	108.977	0.358423	3.83217	-14.4536998407032+59.5868320209093i
0.18	136.625	0.716846	7.86893	18.16403141397+124.585754204788i
0.27	99.7727	1.07527	5.30636	-84.8580653087141-2.7212896981111i
0.36	115.909	1.43369	1.54395	-17.0582424231906+17.8678889285297i
0.45	126.875	1.79211	3.47064	40.2234782904652-38.2841878088406i
0.54	118.25	2.15054	4.16354	16.8864712832571-64.4409206171367i
0.63	120.511	2.50896	6.0826	49.2573325423572+83.9358034227656i
0.72	126.909	2.86738	2.95624	-35.7840899999999+30.931796i
0.81	129.534	3.22581	3.30154	-42.2552928815785-31.700710517412i
0.9	92.375	3.58423	10.9953	-151.967897977474+88.6292403740148i
0.99	132.011	3.94265	1.93713	-25.8645536960451-17.0778671724671i
1.08	138.364	4.30108	4.66276	29.3537124231906-68.5867010714704i
1.17	128.114	4.6595	5.42718	24.0474125456023+83.4386939199552i
1.26	139.955	5.01792	2.60144	41.1446872802469+6.29226719593935i
1.35	134.807	5.37634	6.02403	90.7217483486166-32.5506109375754i
1.44	117.727	5.73477	1.54332	24.693176
1.53	133.284	6.09319	6.02403	90.7217483486167+32.5506109375752i
1.62	129.761	6.45161	2.60144	41.1446872802468-6.29226719593943i
1.71	127.5	6.81004	5.42718	24.0474125456021-83.4386939199553i
1.8	96.625	7.16846	4.66276	29.3537124231907+68.5867010714704i
1.89	124.898	7.52688	1.93713	-25.864553696045+17.0778671724673i
1.98	135.386	7.8853	10.9953	-151.967897977474-88.6292403740145i
2.07	109.67	8.24373	3.30154	-42.2552928815784+31.7007105174122i
2.16	132.091	8.60215	2.95624	-35.7840899999999-30.931796i
2.25	119.989	8.96057	6.0826	49.257332542357-83.9358034227657i
2.34	133.5	9.319	4.16354	16.8864712832571+64.4409206171365i
2.43	164.375	9.67742	3.47064	40.2234782904654+38.2841878088404i
2.52	142.011	10.0358	1.54395	-17.0582424231906-17.8678889285296i
2.61	110.375	10.3943	5.30636	-84.8580653087141+2.72128969811138i
2.7	141.898	10.7527	7.86893	18.1640314139696-124.585754204788i
2.79	124.33	11.1111	3.83217	-14.4536998407034-59.5868320209093i
C01
Time	Data	FFT Freq	FFT Mag	FFT Complex			Max
0	257.306	0	506.427	8102.833313			10.8969
0.09	263.569	0.358423	2.64727	9.33186058624032+41.3155598454395i
0.18	237.722	0.716846	9.76079	-144.694217681514+58.7662001014932i
0.27	255.583	1.07527	7.49467	106.908411818593-54.3151061182007i
0.36	237.861	1.43369	5.55102	88.3808003370378-8.78480714163788i
0.45	229.597	1.79211	5.09785	-68.9778373121567-43.5316838949851i
0.54	275.417	2.15054	5.37063	56.0918003657239+65.0975505200506i
0.63	232.611	2.50896	10.8969	58.3598392031356-164.292269363088i
0.72	246.667	2.86738	5.01421	32.2221969999999+73.4721999999999i
0.81	275.972	3.22581	10.374	-104.332973135078+129.094878475376i
0.9	292.556	3.58423	4.55844	54.59432455061-48.363043864991i
0.99	253.25	3.94265	8.16882	67.9917738251609-111.62396343012i
1.08	238.139	4.30108	3.87893	59.0358236629622-19.1459531416378i
1.17	248.542	4.6595	4.18991	-66.8102185524774+5.5286781339432i
1.26	243.236	5.01792	7.08702	-105.04757123482-42.6943942835484i
1.35	266.153	5.37634	5.70771	55.640231566582+72.4163554711805i
1.44	250.042	5.73477	4.15278	-66.4444589999994
1.53	235.681	6.09319	5.70771	55.6402315665816-72.4163554711807i
1.62	208.375	6.45161	7.08702	-105.04757123482+42.6943942835486i
1.71	260.931	6.81004	4.18991	-66.8102185524773-5.52867813394297i
1.8	251.514	7.16846	3.87893	59.0358236629622+19.1459531416378i
1.89	267.75	7.52688	8.16882	67.9917738251612+111.623963430119i
1.98	236.986	7.8853	4.55844	54.59432455061+48.3630438649908i
2.07	289.083	8.24373	10.374	-104.332973135078-129.094878475375i
2.16	295.444	8.60215	5.01421	32.2221969999998-73.4721999999999i
2.25	237.694	8.96057	10.8969	58.359839203136+164.292269363088i
2.34	255.25	9.319	5.37063	56.0918003657239-65.0975505200508i
2.43	269.514	9.67742	5.09785	-68.9778373121566+43.5316838949854i
2.52	248.236	10.0358	5.55102	88.3808003370378+8.78480714163786i
2.61	246.778	10.3943	7.49467	106.908411818593+54.3151061182005i
2.7	243.444	10.7527	9.76079	-144.694217681514-58.766200101493i
2.79	251.931	11.1111	2.64727	9.33186058624018-41.3155598454394i
C02
Time	Data	FFT Freq	FFT Mag	FFT Complex			Max
0	86.375	0	259.922	4158.75			16.6034
0.09	125.125	0.358423	14.7746	-229.427521885935-56.9651831040848i
0.18	129.25	0.716846	4.46492	-19.4941884088927+68.7275430269432i
0.27	91.375	1.07527	11.5685	-140.382597882048+120.636104559772i
0.36	124.375	1.43369	4.71955	-21.1482322781409-72.4908550183852i
0.45	131.75	1.79211	5.58841	-82.2362090162433-35.1021505465796i
0.54	120.875	2.15054	6.87117	-42.4497176436528-101.412803786386i
0.63	141.375	2.50896	1.4369	-4.79575848183125-22.4847215623489i
0.72	134.25	2.86738	10.6174	-17.2500000000001-169i
0.81	163.875	3.22581	2.29192	-35.5552757682017-8.97588015542488i
0.9	126.875	3.58423	5.02806	-63.9404156734-48.8227063630834i
0.99	146.875	3.94265	4.20488	-45.789442728295-49.2915647776273i
1.08	118.875	4.30108	8.89977	48.1482322781409+134.009144981615i
1.17	155	4.6595	16.6034	-265.078077768179-17.4832878799362i
1.26	142.25	5.01792	10.0407	159.884321725945-15.6823595497546i
1.35	110.625	5.37634	9.03709	-7.73511646926718-144.386319905822i
1.44	187.75	5.73477	8.73438	139.75
1.53	130.75	6.09319	9.03709	-7.7351164692667+144.386319905822i
1.62	186.375	6.45161	10.0407	159.884321725945+15.6823595497541i
1.71	115	6.81004	16.6034	-265.078077768179+17.4832878799366i
1.8	121.625	7.16846	8.89977	48.1482322781407-134.009144981615i
1.89	149.875	7.52688	4.20488	-45.7894427282949+49.2915647776272i
1.98	99.5	7.8853	5.02806	-63.9404156733997+48.8227063630835i
2.07	122.5	8.24373	2.29192	-35.5552757682016+8.97588015542465i
2.16	131.375	8.60215	10.6174	-17.2499999999999+169i
2.25	101.75	8.96057	1.4369	-4.79575848183105+22.4847215623488i
2.34	150.75	9.319	6.87117	-42.4497176436525+101.412803786386i
2.43	108.25	9.67742	5.58841	-82.2362090162431+35.1021505465795i
2.52	161.375	10.0358	4.71955	-21.1482322781408+72.4908550183852i
2.61	131.125	10.3943	11.5685	-140.382597882048-120.636104559772i
2.7	127.375	10.7527	4.46492	-19.4941884088929-68.7275430269429i
2.79	84.25	11.1111	14.7746	-229.427521885935+56.9651831040852i
C03
Time	Data	FFT Freq	FFT Mag	FFT Complex			Max
0	219.875	0	401.836	6429.375			18.0463
0.09	210.125	0.358423	11.2637	120.209419753234-134.270806979258i
0.18	207.125	0.716846	11.0198	111.872111591269+136.28026301388i
0.27	238	1.07527	7.16072	55.7026723245243-100.119171983001i
0.36	223.75	1.43369	14.3092	24.8912427893637-227.59014229049i
0.45	186	1.79211	13.1177	166.771041437854+127.428841394305i
0.54	165.5	2.15054	17.9559	-185.005637402946+219.798528943443i
0.63	176.75	2.50896	12.6774	-5.32305323019663+202.768479209045i
0.72	223.25	2.86738	8.39679	-84.1249999999999+104.75i
0.81	219.375	3.22581	18.0463	-100.011893512375-270.867348881299i
0.9	188.625	3.58423	7.33101	90.9534460163583-74.066631293922i
0.99	217.375	3.94265	7.18517	99.5501337700345+57.4994892937979i
1.08	240	4.30108	5.89348	31.6087572106359-88.8401422904901i
1.17	197	4.6595	3.27022	-35.7618708615369+38.194729348249i
1.26	227.25	5.01792	3.97232	58.1800797953187-25.5848972234846i
1.35	174	5.37634	6.2179	-99.1364496815375+8.33661836215545i
1.44	194.625	5.73477	6.61719	105.875
1.53	170.25	6.09319	6.2179	-99.1364496815374-8.33661836215499i
1.62	212.25	6.45161	3.97232	58.1800797953188+25.5848972234846i
1.71	227.5	6.81004	3.27022	-35.7618708615372-38.1947293482488i
1.8	183.625	7.16846	5.89348	31.6087572106361+88.84014229049i
1.89	128.5	7.52688	7.18517	99.5501337700342-57.4994892937982i
1.98	172.5	7.8853	7.33101	90.9534460163585+74.0666312939219i
2.07	187.875	8.24373	18.0463	-100.011893512375+270.867348881299i
2.16	172.25	8.60215	8.39679	-84.1250000000001-104.75i
2.25	219.25	8.96057	12.6774	-5.32305323019732-202.768479209045i
2.34	264.625	9.319	17.9559	-185.005637402946-219.798528943443i
2.43	190.875	9.67742	13.1177	166.771041437853-127.428841394305i
2.52	134.375	10.0358	14.3092	24.8912427893642+227.59014229049i
2.61	198	10.3943	7.16072	55.7026723245245+100.119171983001i
2.7	238	10.7527	11.0198	111.872111591269-136.280263013881i
2.79	220.875	11.1111	11.2637	120.209419753234+134.270806979258i
C04
Time	Data	FFT Freq	FFT Mag	FFT Complex			Max
0	91.3182	0	147.316	2357.056761			24.1045
0.09	61.7386	0.358423	1.1167	-8.71692412637674-15.5965325870345i
0.18	12.3864	0.716846	12.2512	-51.2025713284328-189.213234146257i
0.27	91.2954	1.07527	12.5897	-123.259795538421+159.320278653248i
0.36	92.5227	1.43369	8.37805	-130.937099627299+28.7153618440657i
0.45	128	1.79211	7.85667	113.47739228641-54.0839707198735i
0.54	85.6704	2.15054	11.0779	175.233942140552+26.6299292211882i
0.63	58.8182	2.50896	24.1045	216.673402263273+319.054438093225i
0.72	107.227	2.86738	18.7078	238.477323-180.897736i
0.81	84.9886	3.22581	15.9938	-154.024517688853+204.356415283823i
0.9	62.7614	3.58423	5.21984	38.4432399424674-74.143696136254i
0.99	5.23865	3.94265	3.72885	59.3532680160485+6.05771703358224i
1.08	79.5682	4.30108	0.886704	14.164331627299+0.806303844065649i
1.17	106.886	4.6595	12.7012	92.6625031596584-180.863678080345i
1.26	45.9318	5.01792	1.37703	21.5708012454127-4.48673550369929i
1.35	16.9886	5.37634	12.9232	-168.892624371738+119.288736116514i
1.44	87.9091	5.73477	6.30753	-100.920471
1.53	111.955	6.09319	12.9232	-168.892624371739-119.288736116514i
1.62	81.2386	6.45161	1.37703	21.5708012454127+4.48673550369929i
1.71	50.75	6.81004	12.7012	92.6625031596588+180.863678080345i
1.8	128.58	7.16846	0.886704	14.164331627299-0.806303844065773i
1.89	103.045	7.52688	3.72885	59.3532680160486-6.0577170335821i
1.98	57.9432	7.8853	5.21984	38.4432399424674+74.1436961362539i
2.07	78.5909	8.24373	15.9938	-154.024517688854-204.356415283822i
2.16	25.9886	8.60215	18.7078	238.477323+180.897736i
2.25	62.9204	8.96057	24.1045	216.673402263272-319.054438093226i
2.34	59.0341	9.319	11.0779	175.233942140552-26.6299292211886i
2.43	135.17	9.67742	7.85667	113.477392286411+54.083970719873i
2.52	70.1591	10.0358	8.37805	-130.937099627299-28.7153618440656i
2.61	45.4091	10.3943	12.5897	-123.259795538422-159.320278653248i
2.7	39.8295	10.7527	12.2512	-51.2025713284323+189.213234146257i
2.79	87.1932	11.1111	1.1167	-8.7169241263769+15.5965325870341i
C07
Time	Data	FFT Freq	FFT Mag	FFT Complex			Max
0	170.25	0	316.844	5069.5			22.3421
0.09	161.875	0.358423	6.95542	108.705090850681+23.8315701290737i
0.18	166.875	0.716846	4.85731	-64.4203787063212-43.473307213823i
0.27	148.875	1.07527	5.78782	86.7835372896954-32.3158734916833i
0.36	209.125	1.43369	6.78645	100.586201128918-40.8988636073763i
0.45	120.125	1.79211	7.45416	-85.9375230689861+82.6998175895198i
0.54	165.875	2.15054	1.41366	-14.044805121687-17.7296287306953i
0.63	132.125	2.50896	7.61841	-19.2951628962877+120.357655737841i
0.72	199.125	2.86738	12.1817	186-58.25i
0.81	144.5	3.22581	3.01928	8.82257961053335+47.4960061772727i
0.9	183	3.58423	2.22778	3.90587101132053+35.4299040218983i
0.99	123.25	3.94265	5.90769	-80.3721872736084-49.7485830599514i
1.08	183	4.30108	10.0236	-160.336201128918-3.64886360737608i
1.17	152.5	4.6595	6.01992	61.8119235967759-73.8687838178996i
1.26	104	5.01792	8.95621	-141.940687183312+19.6862255387706i
1.35	157	5.37634	22.3421	165.481741891197+316.86541089176i
1.44	139.5	5.73477	4.1875	67
1.53	192.25	6.09319	22.3421	165.481741891196-316.86541089176i
1.62	128.5	6.45161	8.95621	-141.940687183312-19.6862255387704i
1.71	146.75	6.81004	6.01992	61.8119235967763+73.8687838178996i
1.8	143.875	7.16846	10.0236	-160.336201128918+3.64886360737632i
1.89	170.625	7.52688	5.90769	-80.3721872736082+49.7485830599517i
1.98	154.875	7.8853	2.22778	3.90587101132035-35.4299040218984i
2.07	183.375	8.24373	3.01928	8.82257961053316-47.4960061772725i
2.16	164.75	8.60215	12.1817	186+58.25i
2.25	195.25	8.96057	7.61841	-19.295162896288-120.357655737841i
2.34	126.5	9.319	1.41366	-14.044805121687+17.7296287306951i
2.43	153.625	9.67742	7.45416	-85.9375230689865-82.6998175895195i
2.52	167.5	10.0358	6.78645	100.586201128918+40.8988636073761i
2.61	142.625	10.3943	5.78782	86.7835372896954+32.315873491683i
2.7	161.5	10.7527	4.85731	-64.420378706321+43.4733072138231i
2.79	176.5	11.1111	6.95542	108.705090850681-23.831570129074i
C09
Time	Data	FFT Freq	FFT Mag	FFT Complex			Max
0	126.025	0	247.492	3959.875			7.92587
0.09	112.85	0.358423	7.36567	-115.801100546537-21.8840808289758i
0.18	112.9	0.716846	7.92587	20.3132463670594+125.176508533978i
0.27	103.175	1.07527	5.14899	11.3033402488631-81.6047028633481i
0.36	125.55	1.43369	3.05022	-7.83249841206235+48.1708259673048i
0.45	116.05	1.79211	4.39991	51.1464388761995+48.3734545854008i
0.54	118.2	2.15054	1.75832	-20.7174534772408-19.0330672806796i
0.63	113.5	2.50896	2.15084	33.9641547620356-5.54284029837146i
0.72	126.025	2.86738	4.12991	65.5-8.72497599999997i
0.81	111.7	3.22581	1.4729	22.0015657725162-8.44421221106183i
0.9	128.875	3.58423	1.7501	0.339175737980302+27.9995207244552i
0.99	130.975	3.94265	1.36529	-3.8927083537521-21.4950246208641i
1.08	149.475	4.30108	5.92342	-0.867513587937534+94.7707419673047i
1.17	157.775	4.6595	2.30014	-6.13081885919663-36.2879049877765i
1.26	130.85	5.01792	4.04505	-1.23501662779865+64.7089765391126i
1.35	142	5.37634	4.6422	-6.39091990012864+73.9996803401698i
1.44	127.75	5.73477	0.654686	-10.474976
1.53	114.5	6.09319	4.6422	-6.39091990012888-73.9996803401698i
1.62	133.875	6.45161	4.04505	-1.23501662779888-64.7089765391126i
1.71	113.825	6.81004	2.30014	-6.1308188591965+36.2879049877766i
1.8	117.125	7.16846	5.92342	-0.867513587937705-94.7707419673047i
1.89	121.475	7.52688	1.36529	-3.8927083537521+21.4950246208641i
1.98	109.95	7.8853	1.7501	0.339175737980248-27.9995207244552i
2.07	133.975	8.24373	1.4729	22.0015657725162+8.4442122110618i
2.16	128.075	8.60215	4.12991	65.5+8.72497599999997i
2.25	132.925	8.96057	2.15084	33.9641547620357+5.54284029837132i
2.34	113.3	9.319	1.75832	-20.7174534772408+19.0330672806796i
2.43	122.1	9.67742	4.39991	51.1464388761994-48.373454585401i
2.52	120.075	10.0358	3.05022	-7.83249841206245-48.1708259673048i
2.61	129.675	10.3943	5.14899	11.3033402488635+81.604702863348i
2.7	106.65	10.7527	7.92587	20.3132463670591-125.176508533978i
2.79	128.675	11.1111	7.36567	-115.801100546537+21.8840808289763i
C11
Time	Data	FFT Freq	FFT Mag	FFT Complex			Max
0	25.5455	0	110.279	1764.466093			13.8484
0.09	72.9318	0.358423	11.7506	-71.4283980713882+173.912495129768i
0.18	25.7273	0.716846	12.7737	95.4230304149944+180.734608097711i
0.27	17.3977	1.07527	5.01054	-63.7919948057477+48.5550469310668i
0.36	39.4091	1.43369	7.19817	-23.5400200583715+112.739283884477i
0.45	33.7273	1.79211	10.9245	110.996668493224-135.02491580874i
0.54	31.3977	2.15054	4.8148	42.3308714153176+64.3643410417985i
0.63	74.8296	2.50896	3.07894	-36.6088774867397-32.9642608802458i
0.72	24.3636	2.86738	3.24711	47.9546190000001+19.988646i
0.81	51.375	3.22581	4.66032	41.7098486670557+61.8081669295528i
0.9	22.5114	3.58423	7.88727	-125.110019537255+16.5219898203063i
0.99	55.3296	3.94265	10.9958	-172.352687645342-35.3130460507453i
1.08	49.6023	4.30108	13.8484	-175.005451941628-135.896946115523i
1.17	64.4886	4.6595	2.36139	37.0141568825418-7.5792113210615i
1.26	90.0114	5.01792	11.4521	96.2196417069437+155.937788876219i
1.35	79.4886	5.37634	10.6364	-169.720356033603-12.5249810705556i
1.44	66.0682	5.73477	13.4496	-215.193083
1.53	46.2045	6.09319	10.6364	-169.720356033603+12.524981070556i
1.62	51.8636	6.45161	11.4521	96.2196417069433-155.937788876219i
1.71	43.1023	6.81004	2.36139	37.0141568825416+7.57921132106117i
1.8	91.1136	7.16846	13.8484	-175.005451941628+135.896946115523i
1.89	56.4318	7.52688	10.9958	-172.352687645342+35.3130460507458i
1.98	59.8409	7.8853	7.88727	-125.110019537255-16.5219898203058i
2.07	29.375	8.24373	4.66032	41.7098486670555-61.8081669295531i
2.16	40.0341	8.60215	3.24711	47.9546190000001-19.988646i
2.25	102.818	8.96057	3.07894	-36.6088774867398+32.9642608802457i
2.34	19.4091	9.319	4.8148	42.3308714153173-64.3643410417986i
2.43	113.943	9.67742	10.9245	110.996668493224+135.02491580874i
2.52	75.1591	10.0358	7.19817	-23.5400200583718-112.739283884477i
2.61	56.9432	10.3943	5.01054	-63.7919948057478-48.5550469310665i
2.7	62.5796	10.7527	12.7737	95.4230304149938-180.734608097711i
2.79	91.4432	11.1111	11.7506	-71.4283980713886-173.912495129768i
C12
Time	Data	FFT Freq	FFT Mag	FFT Complex			Max
0	31.6154	0	66.1046	1057.673096			9.00091
0.09	28.5192	0.358423	7.02203	-58.8137865237245+95.7288927849166i
0.18	18.5673	0.716846	7.35206	-15.4986489578867-116.607505875971i
0.27	38.4231	1.07527	5.98693	54.6113797880993+78.6986771204683i
0.36	14.0481	1.43369	6.09473	-97.4710062273314+2.94988681850388i
0.45	37.5673	1.79211	9.00091	140.335462324856+32.3442605781623i
0.54	30.9135	2.15054	6.20131	61.9005677501598-77.544331410351i
0.63	66.2981	2.50896	5.97099	-50.5458564879519+81.0692201783105i
0.72	3.38464	2.86738	4.64522	-49.50952+55.432678i
0.81	19.3942	3.22581	3.55269	54.2213388085836+17.0639953287287i
0.9	10.6442	3.58423	3.29788	51.8719950543425+9.67202890900036i
0.99	49.8077	3.94265	2.57223	-31.8713532078925+26.03855176512i
1.08	31.7019	4.30108	2.14097	-33.0289937726687+9.08465481850371i
1.17	39.9808	4.6595	1.92491	-5.1489223625034-30.3650632985213i
1.26	15.0577	5.01792	5.40094	82.302990153384+26.3395664433806i
1.35	7.9231	5.37634	8.77885	-65.4806463394659-124.264827670612i
1.44	26.9519	5.73477	7.60817	-121.730712
1.53	32.8461	6.09319	8.77885	-65.4806463394655+124.264827670612i
1.62	63.0769	6.45161	5.40094	82.302990153384-26.3395664433807i
1.71	48.1923	6.81004	1.92491	-5.14892236250346+30.3650632985214i
1.8	61.5385	7.16846	2.14097	-33.0289937726686-9.08465481850377i
1.89	48.9904	7.52688	2.57223	-31.8713532078926-26.0385517651197i
1.98	57.5	7.8853	3.29788	51.8719950543426-9.67202890900045i
2.07	32.6827	8.24373	3.55269	54.2213388085834-17.0639953287288i
2.16	10.0385	8.60215	4.64522	-49.5095200000001-55.432678i
2.25	39.2885	8.96057	5.97099	-50.5458564879523-81.0692201783103i
2.34	38.6154	9.319	6.20131	61.90056775016+77.544331410351i
2.43	34.125	9.67742	9.00091	140.335462324856-32.3442605781628i
2.52	29.9519	10.0358	6.09473	-97.4710062273313-2.94988681850382i
2.61	20.5481	10.3943	5.98693	54.6113797880991-78.6986771204685i
2.7	24.3654	10.7527	7.35206	-15.4986489578863+116.607505875971i
2.79	45.1154	11.1111	7.02203	-58.8137865237247-95.7288927849166i
C13
Time	Data	FFT Freq	FFT Mag	FFT Complex			Max
0	149.75	0	296.422	4742.75			15.1268
0.09	118.25	0.358423	4.57246	-73.1249899228046+2.24294454037985i
0.18	125.25	0.716846	7.32958	-62.80803938162+99.0362776704135i
0.27	138.75	1.07527	3.1297	39.8198538008814+30.3628858917398i
0.36	168.25	1.43369	4.54738	-72.6496798486635+3.96922349692656i
0.45	100	1.79211	6.00069	92.5890830324292-25.4043924145431i
0.54	160.875	2.15054	7.65778	106.565531777899+60.465069480653i
0.63	158	2.50896	7.72589	-97.4947765564138+75.9951175216026i
0.72	154.5	2.86738	15.1268	141.125+196.625i
0.81	141.125	3.22581	4.0871	48.499931591453+43.8644388472436i
0.9	132.875	3.58423	6.14048	65.962426177209-72.811842453928i
0.99	201	3.94265	9.1474	75.4658575669766+125.402029701215i
1.08	156.875	4.30108	6.1083	-95.1003201513365-22.5307765030734i
1.17	152.5	4.6595	8.23134	-125.239495079173+40.7472121219813i
1.26	143.625	5.01792	11.3016	-68.7199185734873+167.259365735832i
1.35	152.625	5.37634	3.03734	48.484535566652-3.30983001949605i
1.44	148.625	5.73477	0.15625	2.5
1.53	148.375	6.09319	3.03734	48.4845355666521+3.30983001949603i
1.62	117.75	6.45161	11.3016	-68.7199185734878-167.259365735832i
1.71	146	6.81004	8.23134	-125.239495079173-40.7472121219808i
1.8	192.125	7.16846	6.1083	-95.1003201513364+22.5307765030734i
1.89	141.125	7.52688	9.1474	75.4658575669761-125.402029701215i
1.98	142.5	7.8853	6.14048	65.962426177209+72.811842453928i
2.07	149.25	8.24373	4.0871	48.4999315914528-43.8644388472438i
2.16	133.625	8.60215	15.1268	141.125-196.625i
2.25	142.875	8.96057	7.72589	-97.494776556414-75.9951175216023i
2.34	175.375	9.319	7.65778	106.565531777899-60.4650694806532i
2.43	155.25	9.67742	6.00069	92.5890830324292+25.4043924145428i
2.52	153.125	10.0358	4.54738	-72.6496798486636-3.96922349692658i
2.61	142.5	10.3943	3.1297	39.8198538008814-30.3628858917401i
2.7	117.5	10.7527	7.32958	-62.8080393816203-99.0362776704134i
2.79	182.5	11.1111	4.57246	-73.1249899228045-2.2429445403797i
C15
Time	Data	FFT Freq	FFT Mag	FFT Complex			Max
0	209.375	0	400.909	6414.54172			14.3478
0.09	215.042	0.358423	4.92397	43.5167128592591-65.6744991958599i
0.18	195	0.716846	3.74849	49.6743070285956+33.6090906192354i
0.27	202.583	1.07527	5.21548	77.2185880602872-31.6356446669639i
0.36	200.5	1.43369	2.83714	43.8104932482822-11.8863016393208i
0.45	195.25	1.79211	14.3478	16.6940325515061+228.95669067906i
0.54	232.375	2.15054	5.81338	-18.5024607815601-91.1551885672933i
0.63	180.625	2.50896	2.40867	36.8267742908848+11.3586648812233i
0.72	172.875	2.86738	7.22184	-43.2083760000001-107.166656i
0.81	213.083	3.22581	7.26172	-48.1349787020697+105.747571830964i
0.9	220.25	3.58423	7.27903	77.734570995062+86.7255144707276i
0.99	185.583	3.94265	6.56152	-56.4879622943284-88.4918835370095i
1.08	240.875	4.30108	9.69492	-34.5604932482823-151.219677639321i
1.17	202.833	4.6595	3.7297	-43.4238467150401+40.9329279605124i
1.26	202.333	5.01792	9.05367	52.9269587579023-134.843582342744i
1.35	156.208	5.37634	11.2171	-5.20932005049805+179.398306597427i
1.44	206.75	5.73477	0.768233	-12.2917200000002
1.53	221.75	6.09319	11.2171	-5.20932005049863-179.398306597426i
1.62	197.792	6.45161	9.05367	52.9269587579026+134.843582342744i
1.71	215.625	6.81004	3.7297	-43.4238467150401-40.9329279605121i
1.8	149.792	7.16846	9.69492	-34.5604932482821+151.219677639321i
1.89	199	7.52688	6.56152	-56.4879622943284+88.4918835370097i
1.98	187.583	7.8853	7.27903	77.7345709950619-86.7255144707277i
2.07	210.5	8.24373	7.26172	-48.1349787020701-105.747571830963i
2.16	202.792	8.60215	7.22184	-43.208376+107.166656i
2.25	222.958	8.96057	2.40867	36.8267742908846-11.3586648812234i
2.34	163.208	9.319	5.81338	-18.50246078156+91.1551885672934i
2.43	187.75	9.67742	14.3478	16.6940325515054-228.956690679061i
2.52	196	10.0358	2.83714	43.8104932482822+11.8863016393208i
2.61	190.375	10.3943	5.21548	77.2185880602872+31.6356446669634i
2.7	223.625	10.7527	3.74849	49.6743070285957-33.6090906192354i
2.79	214.25	11.1111	4.92397	43.5167128592592+65.6744991958596i
C16
Time	Data	FFT Freq	FFT Mag	FFT Complex			Max
0	77.325	0	120.922	1934.75			13.7699
0.09	72.025	0.358423	12.6358	-199.172127424576-34.7068460703158i
0.18	29.65	0.716846	7.75736	117.622587519611-39.6251701835537i
0.27	58.3	1.07527	2.60463	28.1601944647561-30.7202251703278i
0.36	58.525	1.43369	7.72317	-95.5580427617621-78.3477502678849i
0.45	58	1.79211	13.7699	168.608049942594+141.815308801818i
0.54	87.475	2.15054	3.65198	34.2332433546878-47.3533740137861i
0.63	31.7	2.50896	7.64629	80.6164167986762-92.0228834760155i
0.72	23.325	2.86738	8.42863	60.7499399999999-120.400024i
0.81	60.25	3.22581	9.95811	142.04237702614+72.1799455968669i
0.9	59.5	3.58423	12.1288	70.6265616493944+180.752333096726i
0.99	76.525	3.94265	5.4487	16.4217444209883-85.6186405931008i
1.08	85.175	4.30108	2.23593	-35.2418852382379+6.15224973211501i
1.17	96.975	4.6595	11.5698	-154.324969670883-102.234203493695i
1.26	55.7	5.01792	3.0228	-20.6823445236932-43.7194150730415i
1.35	66.025	5.37634	4.32924	62.2484104423039-30.3838539258816i
1.44	59.25	5.73477	0.81562	-13.0499279999999
1.53	68.625	6.09319	4.32924	62.248410442304+30.3838539258813i
1.62	112.525	6.45161	3.0228	-20.6823445236931+43.7194150730418i
1.71	86.925	6.81004	11.5698	-154.324969670883+102.234203493695i
1.8	56.5	7.16846	2.23593	-35.2418852382378-6.1522497321151i
1.89	82.925	7.52688	5.4487	16.4217444209883+85.6186405931008i
1.98	34.975	7.8853	12.1288	70.6265616493939-180.752333096726i
2.07	37.625	8.24373	9.95811	142.04237702614-72.1799455968672i
2.16	62.8	8.60215	8.42863	60.74994+120.400024i
2.25	74.775	8.96057	7.64629	80.6164167986765+92.0228834760154i
2.34	44.475	9.319	3.65198	34.2332433546877+47.353374013786i
2.43	15.05	9.67742	13.7699	168.608049942594-141.815308801819i
2.52	87.9	10.0358	7.72317	-95.558042761762+78.347750267885i
2.61	33.575	10.3943	2.60463	28.1601944647564+30.7202251703277i
2.7	25.75	10.7527	7.75736	117.622587519611+39.6251701835534i
2.79	54.6	11.1111	12.6358	-199.172127424575+34.7068460703165i
D06
Time	Data	FFT Freq	FFT Mag	FFT Complex			Max
0	74.375	0	90.1484	1442.375			9.6983
0.09	40.625	0.358423	3.45309	46.796212041568-29.3702007553484i
0.18	48.625	0.716846	6.46322	95.8814366021337-38.7385729052978i
0.27	28.25	1.07527	6.91078	-16.2885117114558+109.366114236489i
0.36	62.75	1.43369	3.72542	56.1290177546518+20.062260928462i
0.45	38.125	1.79211	5.23503	-21.9134375578845-80.84325730942i
0.54	54.375	2.15054	9.04307	133.515792401051+55.7537583704191i
0.63	50.5	2.50896	8.16038	130.565938581838+0.148358891893505i
0.72	32.25	2.86738	8.92344	48.2500000000001+134.375i
0.81	65.125	3.22581	9.6983	-154.7722942138+11.1405662351352i
0.9	59.875	3.58423	7.36857	114.10820644561+29.6485724972513i
0.99	7	3.94265	7.78901	-14.5829747705429-123.768080134926i
1.08	36.625	4.30108	8.65405	-101.379017754652+94.3122609284621i
1.17	44.5	4.6595	6.69173	104.167914681999-24.7493110757085i
1.26	6.25	5.01792	7.99505	42.4945645512057+120.656241221534i
1.35	89.25	5.37634	8.68964	62.0271529482786+124.431404101202i
1.44	57.375	5.73477	7.02344	-112.375
1.53	36.875	6.09319	8.68964	62.0271529482782-124.431404101202i
1.62	39.875	6.45161	7.99505	42.4945645512054-120.656241221534i
1.71	56.625	6.81004	6.69173	104.167914681999+24.7493110757081i
1.8	55.25	7.16846	8.65405	-101.379017754652-94.312260928462i
1.89	32.75	7.52688	7.78901	-14.5829747705423+123.768080134927i
1.98	34.875	7.8853	7.36857	114.10820644561-29.6485724972513i
2.07	66.625	8.24373	9.6983	-154.7722942138-11.1405662351346i
2.16	3	8.60215	8.92344	48.2499999999999-134.375i
2.25	25.75	8.96057	8.16038	130.565938581838-0.148358891893853i
2.34	24.375	9.319	9.04307	133.515792401051-55.7537583704193i
2.43	88	9.67742	5.23503	-21.9134375578843+80.84325730942i
2.52	35	10.0358	3.72542	56.1290177546516-20.0622609284621i
2.61	37.75	10.3943	6.91078	-16.2885117114561-109.366114236489i
2.7	40.125	10.7527	6.46322	95.8814366021337+38.7385729052978i
2.79	69.625	11.1111	3.45309	46.7962120415679+29.3702007553483i
D07
Time	Data	FFT Freq	FFT Mag	FFT Complex			Max
0	23.9	0	72.4562	1159.299988			11.3015
0.09	10.875	0.358423	11.3015	-54.0926934475828-172.542992415204i
0.18	22.525	0.716846	8.91197	-141.736054570324+15.5960695307725i
0.27	26.95	1.07527	8.40742	-20.4776128095235+132.950958333676i
0.36	31.8	1.43369	6.61456	-91.155134774001+53.7713112699702i
0.45	58.6	1.79211	4.07895	64.3688451324084-10.7673796685419i
0.54	55.525	2.15054	3.0391	9.22052211550456+47.7433849974012i
0.63	76.6	2.50896	1.81864	-27.2369908990427-10.2400398541556i
0.72	38.6	2.86738	4.47609	-66.0750720000001-27.625i
0.81	62.65	3.22581	3.70227	8.37449400496204+58.6413935714041i
0.9	52.825	3.58423	2.21529	-0.942890878257887-35.4321187060937i
0.99	56.25	3.94265	2.73798	-37.7550827570497-22.2187273892433i
1.08	26.7	4.30108	0.791269	4.90513477400101+11.6714552699703i
1.17	56.275	4.6595	4.71951	-4.05787707904789-75.4029967039822i
1.26	39.35	5.01792	10.1663	162.458663333077+8.12051782727707i
1.35	21.025	5.37634	3.65628	25.677205854876-52.5641663066002i
1.44	29.55	5.73477	3.59063	-57.4501320000002
1.53	17.15	6.09319	3.65628	25.6772058548763+52.5641663066001i
1.62	42.425	6.45161	10.1663	162.458663333077-8.12051782727753i
1.71	30.475	6.81004	4.71951	-4.05787707904775+75.4029967039821i
1.8	49.05	7.16846	0.791269	4.90513477400102-11.6714552699704i
1.89	48.75	7.52688	2.73798	-37.7550827570495+22.2187273892435i
1.98	17.75	7.8853	2.21529	-0.942890878257607+35.4321187060937i
2.07	25.375	8.24373	3.70227	8.37449400496183-58.6413935714042i
2.16	7.59998	8.60215	4.47609	-66.0750720000001+27.625i
2.25	39.775	8.96057	1.81864	-27.2369908990426+10.2400398541558i
2.34	25.95	9.319	3.0391	9.22052211550466-47.7433849974012i
2.43	36.925	9.67742	4.07895	64.3688451324084+10.7673796685416i
2.52	35.225	10.0358	6.61456	-91.155134774001-53.7713112699701i
2.61	23.925	10.3943	8.40742	-20.4776128095238-132.950958333676i
2.7	52.15	10.7527	8.91197	-141.736054570324-15.5960695307721i
2.79	16.775	11.1111	11.3015	-54.0926934475822+172.542992415204i
D08
Time	Data	FFT Freq	FFT Mag	FFT Complex			Max
0	115.542	0	205.455	3287.277774			12.5825
0.09	95.7083	0.358423	8.51072	119.304785191856+65.6434845387201i
0.18	100.431	0.716846	0.821813	3.82399674237273+12.5806727680417i
0.27	88.1805	1.07527	7.79698	-122.863314393728+21.62331707626i
0.36	107.528	1.43369	5.62491	-75.9636889353369+48.2625105458848i
0.45	121.986	1.79211	12.5825	201.033105245305-10.7355811990878i
0.54	128.611	2.15054	1.09152	13.3183958234204+11.2971252434266i
0.63	96.2778	2.50896	6.10849	72.8836541126192+65.117275838428i
0.72	102.556	2.86738	7.44443	-54.97223-105.66675i
0.81	79.5695	3.22581	0.42771	2.92416515432583+6.18714921088774i
0.9	94.4583	3.58423	5.07778	81.2400676690187+0.847847490983128i
0.99	56.0555	3.94265	8.17931	109.569634504087+71.5623871340862i
1.08	109.361	4.30108	10.2831	-55.5363130646628+154.873592545885i
1.17	119.431	4.6595	2.89293	43.7422947560269+15.1357596233132i
1.26	106.153	5.01792	8.22588	-108.826920234812+74.0201870155982i
1.35	90.0833	5.37634	5.69118	-86.0389085704911+29.8165041250598i
1.44	72.9722	5.73477	7.67361	122.77777
1.53	99.7361	6.09319	5.69118	-86.0389085704913-29.8165041250593i
1.62	119.764	6.45161	8.22588	-108.826920234812-74.0201870155979i
1.71	84.0555	6.81004	2.89293	43.7422947560266-15.1357596233132i
1.8	124.153	7.16846	10.2831	-55.5363130646631-154.873592545885i
1.89	86.1111	7.52688	8.17931	109.569634504087-71.5623871340864i
1.98	100.208	7.8853	5.07778	81.2400676690186-0.847847490983336i
2.07	89.1389	8.24373	0.42771	2.92416515432566-6.1871492108876i
2.16	88.5695	8.60215	7.44443	-54.9722299999999+105.66675i
2.25	107.444	8.96057	6.10849	72.8836541126189-65.1172758384282i
2.34	152	9.319	1.09152	13.3183958234203-11.2971252434267i
2.43	108.556	9.67742	12.5825	201.033105245305+10.7355811990873i
2.52	104.347	10.0358	5.62491	-75.963688935337-48.2625105458848i
2.61	133.972	10.3943	7.79698	-122.863314393728-21.6233170762595i
2.7	78.375	10.7527	0.821813	3.82399674237268-12.5806727680418i
2.79	125.944	11.1111	8.51072	119.304785191856-65.6434845387205i
D10
Time	Data	FFT Freq	FFT Mag	FFT Complex			Max
0	25.9904	0	52.8401	845.442322			7.41631
0.09	23.3365	0.358423	4.37651	-7.6703329770537+69.6028247263789i
0.18	33.75	0.716846	4.97614	8.06892699001753+79.2082426295324i
0.27	15.9423	1.07527	3.28541	43.8376689648838-29.0086783593544i
0.36	8.16345	1.43369	7.41631	94.2893761176618+72.0412874041307i
0.45	11.0673	1.79211	3.66099	-55.3321953686762-19.2217815390009i
0.54	11.5385	2.15054	1.43433	-21.7569107385367-7.30105427662222i
0.63	39.9231	2.50896	3.21647	-51.245222342925-4.73525358836877i
0.72	11.8173	2.86738	3.99486	-63.836486+3.22113000000002i
0.81	29.9615	3.22581	1.03083	-4.73215967934948+15.7998839909205i
0.9	28.4038	3.58423	2.51307	24.6210594935624-31.7895940468865i
0.99	23.8077	3.94265	1.97885	-26.7199870721613+16.9851994503929i
1.08	18.2692	4.30108	3.30629	-49.2124721176617+19.4066434041309i
1.17	30.75	4.6595	1.68383	4.34045713808365+26.5893483209959i
1.26	34.1538	5.01792	3.81468	18.3745402549568-58.2033931407318i
1.35	37.4808	5.37634	6.90565	75.1372513371979-81.0093200033756i
1.44	28.7885	5.73477	0.62019	9.92303400000003
1.53	33.1827	6.09319	6.90565	75.1372513371982+81.0093200033754i
1.62	8.88461	6.45161	3.81468	18.3745402549569+58.2033931407317i
1.71	16.4808	6.81004	1.68383	4.34045713808368-26.5893483209959i
1.8	17.5673	7.16846	3.30629	-49.2124721176618-19.4066434041308i
1.89	26.9904	7.52688	1.97885	-26.7199870721613-16.9851994503929i
1.98	40.0865	7.8853	2.51307	24.6210594935626+31.7895940468865i
2.07	40.3846	8.24373	1.03083	-4.73215967934941-15.7998839909205i
2.16	35.6346	8.60215	3.99486	-63.836486-3.22113000000002i
2.25	26.3558	8.96057	3.21647	-51.245222342925+4.73525358836891i
2.34	38.6827	9.319	1.43433	-21.7569107385367+7.30105427662233i
2.43	7.48077	9.67742	3.66099	-55.3321953686761+19.2217815390011i
2.52	35.6923	10.0358	7.41631	94.2893761176616-72.0412874041309i
2.61	25.625	10.3943	3.28541	43.8376689648839+29.0086783593543i
2.7	50.2596	10.7527	4.97614	8.06892699001736-79.2082426295324i
2.79	28.9904	11.1111	4.37651	-7.67033297705385-69.6028247263789i
D11
Time	Data	FFT Freq	FFT Mag	FFT Complex			Max
0	23.2416	0	55.4255	886.808108			5.70613
0.09	45.5167	0.358423	3.05742	10.9979160603321-47.6664688939105i
0.18	15.1334	0.716846	0.966689	15.4668142327015+8.19543682089297E-002i
0.27	35.4416	1.07527	2.60251	40.6166276373151-9.17564746190169i
0.36	31.7083	1.43369	5.1011	-10.4487205396084+80.9460565425445i
0.45	23.9416	1.79211	3.29772	-12.8747017540017-51.1686874729157i
0.54	25.1	2.15054	3.22579	-30.7951567967396-41.4189428803831i
0.63	38.225	2.50896	3.37584	27.0726935007677+46.7388800595291i
0.72	32.85	2.86738	2.68136	6.2666019999999-42.441652i
0.81	32.5167	3.22581	4.12232	64.4961695514057-13.8049000390477i
0.9	19.75	3.58423	0.157814	2.52395952323392+7.30480038698502E-002i
0.99	20.6834	3.94265	1.12549	-13.996742902418-11.3301746713488i
1.08	37.2584	4.30108	3.92192	-47.7013034603916-40.7706194574554i
1.17	31.2667	4.6595	3.12605	-48.9447689487259-10.2996425516131i
1.26	48.775	5.01792	2.82065	27.1378750408043-36.0596027475383i
1.35	16.3166	5.37634	5.70613	-90.7675851446755+9.82724311623458i
1.44	26.1667	5.73477	1.32344	-21.1750480000001
1.53	19.8333	6.09319	5.70613	-90.7675851446755-9.82724311623429i
1.62	29.7083	6.45161	2.82065	27.1378750408044+36.0596027475382i
1.71	14.625	6.81004	3.12605	-48.944768948726+10.2996425516132i
1.8	20.7416	7.16846	3.92192	-47.7013034603915+40.7706194574555i
1.89	37.2584	7.52688	1.12549	-13.9967429024181+11.3301746713489i
1.98	37.6417	7.8853	0.157814	2.52395952323397-7.30480038698715E-002i
2.07	29.5	8.24373	4.12232	64.4961695514056+13.8049000390475i
2.16	12.975	8.60215	2.68136	6.26660199999994+42.441652i
2.25	25.725	8.96057	3.37584	27.0726935007676-46.7388800595292i
2.34	11.6166	9.319	3.22579	-30.7951567967395+41.4189428803832i
2.43	18.45	9.67742	3.29772	-12.8747017540016+51.1686874729157i
2.52	34.6	10.0358	5.1011	-10.4487205396086-80.9460565425446i
2.61	32.1583	10.3943	2.60251	40.6166276373151+9.17564746190155i
2.7	25.55	10.7527	0.966689	15.4668142327015-8.19543682089154E-002i
2.79	32.5333	11.1111	3.05742	10.9979160603322+47.6664688939105i
D12
Time	Data	FFT Freq	FFT Mag	FFT Complex			Max
0	57.075	0	109.781	1756.49997			9.88315
0.09	50.6	0.358423	0.993223	8.4675504898746+13.4477763639545i
0.18	56.175	0.716846	4.19859	-49.4511265660856-45.4686722939357i
0.27	48.275	1.07527	2.45439	-37.7334308575217-10.8785679351044i
0.36	75.6	1.43369	4.16035	-44.6590526487728-49.3613575270962i
0.45	64.525	1.79211	3.99954	-43.0093123963333-47.3841766481909i
0.54	51.75	2.15054	9.05808	144.858214573059-4.53783230145227i
0.63	48.5	2.50896	4.12322	50.9384203745535+41.9227396672327i
0.72	59.95	2.86738	2.91007	44.5+13.699982i
0.81	46.875	3.22581	1.57993	16.4464114172703-19.1973092529113i
0.9	65.225	3.58423	1.48351	21.1142930834372+10.844034254816i
0.99	56.55	3.94265	5.64353	-83.8972805622698+33.387314194223i
1.08	48.4	4.30108	2.89291	45.7091006487728+7.28854647290355i
1.17	44.55	4.6595	2.38707	28.7702760491936+25.1194769237328i
1.26	46.325	5.01792	6.99716	46.7786669095899+101.713242262332i
1.35	43.125	5.37634	9.88315	-90.3825385147666+129.754473460234i
1.44	75.875	5.73477	2.9375	-46.99997
1.53	47.525	6.09319	9.88315	-90.382538514767-129.754473460234i
1.62	51.65	6.45161	6.99716	46.7786669095897-101.713242262332i
1.71	52.775	6.81004	2.38707	28.7702760491934-25.119476923733i
1.8	53.15	7.16846	2.89291	45.7091006487728-7.28854647290365i
1.89	63.45	7.52688	5.64353	-83.8972805622699-33.3873141942228i
1.98	71.725	7.8853	1.48351	21.1142930834371-10.844034254816i
2.07	56	8.24373	1.57993	16.4464114172702+19.1973092529113i
2.16	32.175	8.60215	2.91007	44.5-13.699982i
2.25	68.475	8.96057	4.12322	50.9384203745534-41.922739667233i
2.34	43.675	9.319	9.05808	144.858214573059+4.53783230145196i
2.43	94.675	9.67742	3.99954	-43.0093123963331+47.3841766481909i
2.52	47.4	10.0358	4.16035	-44.6590526487727+49.3613575270963i
2.61	58.025	10.3943	2.45439	-37.7334308575217+10.8785679351045i
2.7	18.6	10.7527	4.19859	-49.4511265660855+45.4686722939359i
2.79	57.825	11.1111	0.993223	8.46755048987443-13.4477763639545i
D13
Time	Data	FFT Freq	FFT Mag	FFT Complex			Max
0	167.75	0	314.297	5028.75			12.1039
0.09	130.75	0.358423	5.20629	18.7525444413135+81.1624262672405i
0.18	146.875	0.716846	3.1753	-13.9080956759439-48.863955307207i
0.27	139.375	1.07527	2.89701	-45.1034024668159+10.6864931585338i
0.36	172.875	1.43369	12.1039	44.1374548139516+188.565124343615i
0.45	154.75	1.79211	6.68176	52.5130096917669+93.1221862501378i
0.54	175.125	2.15054	2.54887	-35.7465175281686+19.6303059425353i
0.63	177.125	2.50896	0.883674	-11.9484797728012+7.5590380793131i
0.72	144.125	2.86738	3.72141	14.5+57.75i
0.81	142.875	3.22581	3.10913	-4.09896405524056+49.576914375989i
0.9	127.75	3.58423	5.84659	9.46781992485314-93.0651305400948i
0.99	152.625	3.94265	3.82297	28.663149929354+54.0359255729559i
1.08	139.625	4.30108	6.14405	-97.6374548139513-11.4348756563848i
1.17	160	4.6595	3.78709	-38.2877462586355-46.9639990278961i
1.26	166.75	5.01792	7.82476	122.686793279259+24.9406082101626i
1.35	154.125	5.37634	6.71941	107.509888491059-0.383928945331789i
1.44	154.25	5.73477	2.26562	36.25
1.53	162.625	6.09319	6.71941	107.509888491059+0.383928945331512i
1.62	151.375	6.45161	7.82476	122.686793279259-24.940608210163i
1.71	149.625	6.81004	3.78709	-38.2877462586352+46.9639990278963i
1.8	175.5	7.16846	6.14405	-97.6374548139514+11.434875656385i
1.89	153.75	7.52688	3.82297	28.6631499293539-54.0359255729559i
1.98	149.25	7.8853	5.84659	9.46781992485348+93.0651305400949i
2.07	197.875	8.24373	3.10913	-4.09896405524065-49.5769143759888i
2.16	157.25	8.60215	3.72141	14.5-57.75i
2.25	167.125	8.96057	0.883674	-11.9484797728013-7.55903807931304i
2.34	153.5	9.319	2.54887	-35.7465175281686-19.6303059425351i
2.43	140.5	9.67742	6.68176	52.5130096917666-93.122186250138i
2.52	162.125	10.0358	12.1039	44.1374548139512-188.565124343615i
2.61	147.375	10.3943	2.89701	-45.1034024668159-10.6864931585338i
2.7	188.375	10.7527	3.1753	-13.9080956759438+48.8639553072072i
2.79	165.75	11.1111	5.20629	18.7525444413133-81.1624262672406i
D14
Time	Data	FFT Freq	FFT Mag	FFT Complex			Max
0	87.625	0	171.141	2738.25			12.8902
0.09	85.125	0.358423	8.91793	-107.80437496061+93.4760760919696i
0.18	68.125	0.716846	5.28039	82.5170044050782+18.134697157082i
0.27	88.25	1.07527	3.40788	1.66155926140264-54.5008115437975i
0.36	68.25	1.43369	4.66923	73.634253300587+12.6191648507218i
0.45	76	1.79211	12.8902	-75.3341250625142+191.991542152066i
0.54	98.125	2.15054	5.05912	68.1490482132079-43.6800179840419i
0.63	54.75	2.50896	9.94887	-150.575270915791-51.6330298175807i
0.72	71.5	2.86738	6.25207	-64.75-76.25i
0.81	51.125	3.22581	9.15635	113.076932701108-93.146673635043i
0.9	85.625	3.58423	7.7869	124.507066388077+4.55578640045989i
0.99	125.625	3.94265	5.24139	43.6480396073704+71.6081140542626i
1.08	70.125	4.30108	9.78034	156.365746699413+6.1191648507217i
1.17	92	4.6595	5.56706	-74.5846008409985-48.6943768031169i
1.26	71.25	5.01792	7.96451	-70.1731190063628+106.370501541584i
1.35	94.125	5.37634	3.55627	-37.0881597899668+43.152295112991i
1.44	123.5	5.73477	6.29688	-100.75
1.53	106.375	6.09319	3.55627	-37.088159789967-43.1522951129911i
1.62	100.125	6.45161	7.96451	-70.1731190063631-106.370501541584i
1.71	82.875	6.81004	5.56706	-74.5846008409983+48.6943768031171i
1.8	64.75	7.16846	9.78034	156.365746699413-6.11916485072178i
1.89	89.875	7.52688	5.24139	43.6480396073701-71.6081140542629i
1.98	103.625	7.8853	7.7869	124.507066388077-4.5557864004601i
2.07	91.125	8.24373	9.15635	113.076932701108+93.1466736350426i
2.16	88.375	8.60215	6.25207	-64.75+76.25i
2.25	113.375	8.96057	9.94887	-150.575270915791+51.6330298175811i
2.34	90.375	9.319	5.05912	68.149048213208+43.6800179840419i
2.43	50.375	9.67742	12.8902	-75.3341250625147-191.991542152066i
2.52	52.875	10.0358	4.66923	73.634253300587-12.6191648507217i
2.61	134	10.3943	3.40788	1.66155926140282+54.5008115437972i
2.7	74.5	10.7527	5.28039	82.5170044050781-18.1346971570821i
2.79	84.5	11.1111	8.91793	-107.80437496061-93.4760760919694i
D15
Time	Data	FFT Freq	FFT Mag	FFT Complex			Max
0	161.8	0	347.567	5561.074982			18.2748
0.09	181.45	0.358423	13.2857	177.305171333841-117.256852007258i
0.18	194.3	0.716846	18.2748	-228.21831940568-182.789282697136i
0.27	200.675	1.07527	9.00799	101.083656388845-102.737156058336i
0.36	229.175	1.43369	13.5453	-207.454638984224+62.7076085782464i
0.45	202.05	1.79211	17.0607	-184.82600322448-200.879325844383i
0.54	177.325	2.15054	9.35549	140.556957156869+51.4798637235096i
0.63	178.3	2.50896	0.232434	2.26829516833943-2.94709778231317i
0.72	184.7	2.86738	8.76403	130.424988+51.4999700000001i
0.81	198.025	3.22581	6.39384	-71.2997417366879-73.3617312988354i
0.9	174.2	3.58423	3.22818	-42.1846215657093+29.8037879444376i
0.99	182.075	3.94265	8.76288	8.03412992304857-139.975709227436i
1.08	173	4.30108	4.56814	44.2046389842241+58.2076085782462i
1.17	159.975	4.6595	3.74119	44.2889296753929+40.2690840617185i
1.26	126.825	5.01792	11.7923	-32.0540401854797+185.934665523791i
1.35	185.175	5.37634	4.40156	-56.2545815283004-42.3686700206712i
1.44	159.225	5.73477	2.20156	-35.2250060000006
1.53	105.5	6.09319	4.40156	-56.2545815283002+42.3686700206713i
1.62	133.175	6.45161	11.7923	-32.0540401854801-185.934665523791i
1.71	140.125	6.81004	3.74119	44.2889296753928-40.2690840617189i
1.8	201.7	7.16846	4.56814	44.2046389842241-58.2076085782464i
1.89	208.225	7.52688	8.76288	8.03412992304899+139.975709227436i
1.98	214.675	7.8853	3.22818	-42.1846215657095-29.8037879444376i
2.07	170.725	8.24373	6.39384	-71.2997417366877+73.3617312988355i
2.16	176.8	8.60215	8.76403	130.424988-51.4999700000001i
2.25	135.825	8.96057	0.232434	2.26829516833939+2.94709778231318i
2.34	155.325	9.319	9.35549	140.556957156869-51.4798637235102i
2.43	212.65	9.67742	17.0607	-184.826003224479+200.879325844383i
2.52	160.275	10.0358	13.5453	-207.454638984224-62.7076085782462i
2.61	182.275	10.3943	9.00799	101.083656388845+102.737156058336i
2.7	140.425	10.7527	18.2748	-228.218319405679+182.789282697137i
2.79	155.1	11.1111	13.2857	177.305171333841+117.256852007258i
E01
Time	Data	FFT Freq	FFT Mag	FFT Complex			Max
0	51.25	0	100.945	1615.125			14.1352
0.09	28.75	0.358423	6.95058	107.424806444138+28.7649463811499i
0.18	81.75	0.716846	6.67827	90.9938350881409+56.0138339667318i
0.27	9.875	1.07527	6.92187	-103.462169448906+39.5108521904902i
0.36	105.625	1.43369	14.1352	-214.499183758713+71.6924647485048i
0.45	69.5	1.79211	8.50144	-87.9737606044079-103.744333505188i
0.54	37.625	2.15054	12.5338	105.595482524004+170.487793053786i
0.63	29.125	2.50896	12.5507	-98.5294179743422-174.976545697156i
0.72	43.5	2.86738	13.2991	212.75+3.875i
0.81	38.5	3.22581	9.43024	-19.9993320094796-149.552501476703i
0.9	36.75	3.58423	9.96823	-105.314782614009+119.776375286924i
0.99	44.75	3.94265	2.18067	-31.8306057395352+14.2891103529122i
1.08	75.125	4.30108	9.70813	-147.500816241287+48.6924647485048i
1.17	9.875	4.6595	13.1669	162.449255956396+134.136179140627i
1.26	34.5	5.01792	8.40621	-7.27453499813422+134.30241619987i
1.35	116.625	5.37634	10.1081	112.921223376137+115.78087369364i
1.44	46.125	5.73477	4.58594	73.375
1.53	29.375	6.09319	10.1081	112.921223376136-115.78087369364i
1.62	4.125	6.45161	8.40621	-7.27453499813461-134.302416199869i
1.71	54.5	6.81004	13.1669	162.449255956396-134.136179140628i
1.8	87.875	7.16846	9.70813	-147.500816241287-48.6924647485049i
1.89	54.5	7.52688	2.18067	-31.8306057395349-14.2891103529123i
1.98	39.25	7.8853	9.96823	-105.31478261401-119.776375286923i
2.07	8.375	8.24373	9.43024	-19.9993320094789+149.552501476703i
2.16	32.875	8.60215	13.2991	212.75-3.875i
2.25	62	8.96057	12.5507	-98.5294179743415+174.976545697156i
2.34	29.5	9.319	12.5338	105.595482524003-170.487793053786i
2.43	75.125	9.67742	8.50144	-87.9737606044075+103.744333505189i
2.52	86.125	10.0358	14.1352	-214.499183758713-71.6924647485048i
2.61	91	10.3943	6.92187	-103.462169448907-39.5108521904897i
2.7	52.25	10.7527	6.67827	90.9938350881406-56.0138339667322i
2.79	49	11.1111	6.95058	107.424806444137-28.76494638115i
E05
Time	Data	FFT Freq	FFT Mag	FFT Complex			Max
0	34	0	87.4297	1398.875			15.9922
0.09	36	0.358423	12.634	44.6502320137647-197.151025734994i
0.18	78.75	0.716846	5.06096	-79.6601295055387+14.5353169594825i
0.27	30	1.07527	5.7511	90.0907799476992-18.7322730560434i
0.36	50.25	1.43369	9.15109	113.540999231107+92.4472221513641i
0.45	38.375	1.79211	1.81507	29.0341131532798-0.640256898773274i
0.54	50.25	2.15054	11.2925	-179.858639443327-17.2167250408671i
0.63	60.875	2.50896	5.97344	-91.7837958176381+26.6516260424933i
0.72	110.125	2.86738	7.15905	77.875+84i
0.81	49.875	3.22581	8.14685	-109.812892166709-70.2291138043711i
0.9	24.75	3.58423	9.61574	-153.030970863463-15.8717936216254i
0.99	60.625	3.94265	4.84275	28.1435392331075+72.192199497629i
1.08	65.875	4.30108	2.74412	40.7090007688929+16.4472221513642i
1.17	44	4.6595	6.14211	-7.78210493932106+97.9651903915646i
1.26	48.75	5.01792	9.06363	-125.950260187672+71.8802483787242i
1.35	45.25	5.37634	5.94957	40.4601285758166-86.166758530653i
1.44	31.125	5.73477	15.9922	255.875
1.53	25.5	6.09319	5.94957	40.460128575817+86.166758530653i
1.62	21.875	6.45161	9.06363	-125.950260187672-71.8802483787242i
1.71	29.625	6.81004	6.14211	-7.78210493932131-97.9651903915645i
1.8	50.625	7.16846	2.74412	40.7090007688928-16.4472221513641i
1.89	8.875	7.52688	4.84275	28.1435392331073-72.1921994976291i
1.98	46.875	7.8853	9.61574	-153.030970863463+15.8717936216255i
2.07	32.75	8.24373	8.14685	-109.812892166709+70.2291138043712i
2.16	89.625	8.60215	7.15905	77.875-84i
2.25	4.125	8.96057	5.97344	-91.7837958176382-26.651626042493i
2.34	43	9.319	11.2925	-179.858639443327+17.2167250408672i
2.43	11.5	9.67742	1.81507	29.0341131532796+0.640256898773139i
2.52	21	10.0358	9.15109	113.540999231107-92.4472221513642i
2.61	37	10.3943	5.7511	90.0907799476991+18.7322730560432i
2.7	60.5	10.7527	5.06096	-79.6601295055389-14.5353169594826i
2.79	57.125	11.1111	12.634	44.6502320137652+197.151025734994i
E06
Time	Data	FFT Freq	FFT Mag	FFT Complex			Max
0	169	0	303.398	4854.375			11.8668
0.09	141.375	0.358423	4.18652	3.14996742601058-66.9102632018437i
0.18	143.875	0.716846	10.2233	-55.7601679445069+153.775412251004i
0.27	106.125	1.07527	3.15653	-26.4638694853043+43.0159656522184i
0.36	134.125	1.43369	11.0087	82.5540087812144+155.594376683086i
0.45	144.875	1.79211	9.98398	141.28010946896-74.5519339117418i
0.54	190.875	2.15054	6.29125	100.56094969759+4.46533967831554i
0.63	171.5	2.50896	4.86883	-29.3646707521007-72.1549102272969i
0.72	156.75	2.86738	5.19454	80.25-21.625i
0.81	158.25	3.22581	11.8668	-81.9127012134125+171.290587715774i
0.9	154.25	3.58423	3.33286	2.7983305233092-53.252327929116i
0.99	149.625	3.94265	1.45706	9.22992168105851+21.408054849985i
1.08	152.375	4.30108	1.8945	-5.30400878121417+29.8443766830861i
1.17	174	4.6595	5.9779	-89.9334632925058+32.5606948310454i
1.26	169.125	5.01792	2.08957	32.9008877236077-5.94225535642801i
1.35	148.875	5.37634	5.62264	80.0147061672947+41.1199751583275i
1.44	168.25	5.73477	4.10156	65.625
1.53	145	6.09319	5.62264	80.0147061672946-41.1199751583277i
1.62	107.5	6.45161	2.08957	32.9008877236077+5.94225535642792i
1.71	131.375	6.81004	5.9779	-89.9334632925059-32.5606948310451i
1.8	161	7.16846	1.8945	-5.30400878121429-29.844376683086i
1.89	161.875	7.52688	1.45706	9.2299216810585-21.4080548499849i
1.98	114.25	7.8853	3.33286	2.79833052330935+53.2523279291161i
2.07	153.375	8.24373	11.8668	-81.9127012134131-171.290587715774i
2.16	160.375	8.60215	5.19454	80.25+21.625i
2.25	142.125	8.96057	4.86883	-29.3646707521006+72.1549102272969i
2.34	157.875	9.319	6.29125	100.56094969759-4.4653396783157i
2.43	157.75	9.67742	9.98398	141.28010946896+74.5519339117413i
2.52	168.25	10.0358	11.0087	82.5540087812141-155.594376683086i
2.61	140.5	10.3943	3.15653	-26.4638694853044-43.0159656522183i
2.7	152.125	10.7527	10.2233	-55.7601679445073-153.775412251004i
2.79	167.75	11.1111	4.18652	3.14996742601085+66.9102632018437i
E08
Time	Data	FFT Freq	FFT Mag	FFT Complex			Max
0	6.90277	0	38.5035	616.055544			4.71188
0.09	8.33334	0.358423	2.3372	-17.5836560422055-33.0032092905957i
0.18	20.375	0.716846	4.71188	-33.0741447628084+67.747717374475i
0.27	18.1528	1.07527	4.06856	-9.22214601724394+64.4404182973612i
0.36	3.19446	1.43369	2.98526	-46.6428621813555+10.2889983556232i
0.45	23.4583	1.79211	3.47359	-55.5084156621735-2.7700464410229i
0.54	21.2361	2.15054	3.79524	-6.21922095985598-60.4045159763534i
0.63	24.4583	2.50896	1.93078	-25.858223726624-16.9024977574547i
0.72	26.6389	2.86738	3.53607	-56.388885+4.61111499999998i
0.81	18.5555	3.22581	2.35581	21.0498013942699-31.2675605958082i
0.9	29.3195	3.58423	1.76553	9.82952800567621+26.4831128418478i
0.99	35.1111	3.94265	2.12158	4.385224833445+33.6608400997261i
1.08	19.1111	4.30108	3.87576	38.1706321813556+48.8723703556234i
1.17	22.625	4.6595	2.46577	-0.466409443004714-39.4495604131992i
1.26	14.9028	5.01792	1.54445	13.0749257169878+20.9687181926763i
1.35	19.2222	5.37634	2.13718	-29.4629273364634-17.3558893802586i
1.44	20.9861	5.73477	0.458332	-7.33331400000003
1.53	10.9028	6.09319	2.13718	-29.4629273364634+17.3558893802587i
1.62	31	6.45161	1.54445	13.0749257169877-20.9687181926764i
1.71	11.4305	6.81004	2.46577	-0.466409443004658+39.4495604131992i
1.8	12.1528	7.16846	3.87576	38.1706321813555-48.8723703556234i
1.89	16.1389	7.52688	2.12158	4.38522483344494-33.6608400997261i
1.98	24.6667	7.8853	1.76553	9.82952800567621-26.4831128418478i
2.07	18.5833	8.24373	2.35581	21.04980139427+31.267560595808i
2.16	5.34723	8.60215	3.53607	-56.388885-4.61111499999998i
2.25	13.5278	8.96057	1.93078	-25.8582237266239+16.9024977574548i
2.34	19.1389	9.319	3.79524	-6.21922095985582+60.4045159763533i
2.43	18.9167	9.67742	3.47359	-55.5084156621735+2.77004644102306i
2.52	29.6528	10.0358	2.98526	-46.6428621813555-10.2889983556232i
2.61	40	10.3943	4.06856	-9.22214601724409-64.4404182973613i
2.7	19.7361	10.7527	4.71188	-33.0741447628085-67.7477173744749i
2.79	12.2778	11.1111	2.3372	-17.5836560422054+33.0032092905956i
E10
Time	Data	FFT Freq	FFT Mag	FFT Complex			Max
0	75.075	0	132.491	2119.850156			14.3238
0.09	65.625	0.358423	8.0897	-119.222079319118+50.3939718105179i
0.18	78.2	0.716846	5.60473	75.6622843995838-48.1347789482581i
0.27	39.6	1.07527	5.92202	94.2809679888825-9.43905953732936i
0.36	82.45	1.43369	8.35206	-36.5407377259757-128.540077330227i
0.45	79.95	1.79211	2.78077	36.5850828992984+25.3198624269259i
0.54	4.84998	2.15054	3.62163	16.3824889396809+55.5821044490393i
0.63	50.325	2.50896	2.98487	12.9947934713252+45.9560769925005i
0.72	73.6	2.86738	14.3238	213.350036-83.700012i
0.81	64.8	3.22581	5.66873	-66.6284048516764-61.5393433477781i
0.9	61.575	3.58423	4.58796	9.35792173511758-72.8084646511883i
0.99	75.275	3.94265	10.1194	-32.9517360713908+158.522078472528i
1.08	76.2	4.30108	12.6577	-23.4592622740243+201.159994669773i
1.17	88.575	4.6595	4.10963	11.0019822262249+64.8270902056133i
1.26	40.475	5.01792	5.05147	-32.1026470743821+74.1746039515144i
1.35	59.775	5.37634	4.19182	-2.0606063435455-67.0375148324203i
1.44	83.325	5.73477	1.92187	-30.7499399999999
1.53	85.2	6.09319	4.19182	-2.0606063435453+67.0375148324203i
1.62	67.95	6.45161	5.05147	-32.1026470743822-74.1746039515142i
1.71	79.6	6.81004	4.10963	11.0019822262247-64.8270902056132i
1.8	113.625	7.16846	12.6577	-23.4592622740246-201.159994669773i
1.89	64.325	7.52688	10.1194	-32.9517360713913-158.522078472528i
1.98	55.725	7.8853	4.58796	9.35792173511764+72.8084646511884i
2.07	66.85	8.24373	5.66873	-66.6284048516762+61.5393433477782i
2.16	67.475	8.60215	14.3238	213.350036+83.700012i
2.25	58.975	8.96057	2.98487	12.994793471325-45.9560769925007i
2.34	82.5	9.319	3.62163	16.3824889396808-55.5821044490393i
2.43	42.9	9.67742	2.78077	36.5850828992982-25.319862426926i
2.52	57.2	10.0358	8.35206	-36.5407377259755+128.540077330227i
2.61	72.05	10.3943	5.92202	94.2809679888826+9.43905953732897i
2.7	24.325	10.7527	5.60473	75.6622843995838+48.1347789482579i
2.79	81.475	11.1111	8.0897	-119.222079319118-50.3939718105176i
E11
Time	Data	FFT Freq	FFT Mag	FFT Complex			Max
0	125.292	0	270.461	4327.375			10.5558
0.09	143.125	0.358423	1.70348	-1.98416665898494-27.1833831244025i
0.18	149.708	0.716846	10.5558	108.152022900934+129.721607721362i
0.27	141.458	1.07527	2.0965	-12.1143376841684-31.2801312590717i
0.36	130.5	1.43369	1.719	-17.078409136192-21.5591285570742i
0.45	114.75	1.79211	8.41408	-134.625195324532+0.157869966728491i
0.54	122.875	2.15054	8.84847	11.5421534428125-141.104244446016i
0.63	133.458	2.50896	6.12619	-85.9297611697117+47.1572834079757i
0.72	128.5	2.86738	1.5462	-24.1666559999999-5.29171999999994i
0.81	122.208	3.22581	1.52492	17.0563180991849-17.4465768676243i
0.9	142.625	3.58423	1.2235	-16.8251167769697-10.0067424549989i
0.99	141.75	3.94265	1.28242	-12.1571152802342-16.5294090128307i
1.08	167.667	4.30108	4.33377	-45.4215908638081-52.3924405570742i
1.17	126.833	4.6595	4.27039	56.5764509130251+38.3091225941211i
1.26	143.042	5.01792	2.64546	-7.36905956677642-41.6808902876205i
1.35	138.125	5.37634	2.89322	-24.1556968945791+39.4892894327495i
1.44	149.958	5.73477	3.68489	58.9583120000002
1.53	161.292	6.09319	2.89322	-24.1556968945792-39.4892894327494i
1.62	129.417	6.45161	2.64546	-7.36905956677642+41.6808902876205i
1.71	113.542	6.81004	4.27039	56.576450913025-38.3091225941213i
1.8	110.625	7.16846	4.33377	-45.421590863808+52.3924405570742i
1.89	124	7.52688	1.28242	-12.1571152802341+16.5294090128306i
1.98	145.208	7.8853	1.2235	-16.8251167769696+10.006742454999i
2.07	127.167	8.24373	1.52492	17.056318099185+17.4465768676242i
2.16	122.875	8.60215	1.5462	-24.1666559999999+5.29171999999994i
2.25	126.333	8.96057	6.12619	-85.9297611697117-47.1572834079755i
2.34	124.875	9.319	8.84847	11.5421534428127+141.104244446016i
2.43	143.542	9.67742	8.41408	-134.625195324532-0.157869966728176i
2.52	149.083	10.0358	1.719	-17.0784091361919+21.5591285570742i
2.61	151.208	10.3943	2.0965	-12.1143376841683+31.2801312590716i
2.7	150.917	10.7527	10.5558	108.152022900933-129.721607721362i
2.79	125.417	11.1111	1.70348	-1.98416665898491+27.1833831244024i
E12
Time	Data	FFT Freq	FFT Mag	FFT Complex			Max
0	108.375	0	177.805	2844.875			12.806
0.09	68.625	0.358423	4.7231	-46.8996251622927+59.2553278703002i
0.18	103.625	0.716846	9.56092	148.04748480943-38.5122711759875i
0.27	97.875	1.07527	2.38002	-23.3720742657914-30.0641988784007i
0.36	79.875	1.43369	2.77456	-43.1982998977831+10.2293696318806i
0.45	91.5	1.79211	1.62716	25.5631501151481+4.93204417057467i
0.54	89.25	2.15054	1.06684	16.6938542736188-3.56070410121141i
0.63	69.875	2.50896	4.28895	14.53270191181+67.0667789566787i
0.72	63.875	2.86738	5.52777	-3.50000000000005-88.375i
0.81	80.75	3.22581	11.9559	-7.17580361587389+191.160219477565i
0.9	80.25	3.58423	1.03849	-16.6033870262122+0.642984528666423i
0.99	65.25	3.94265	4.09844	57.5387113015072+31.454599954927i
1.08	94.5	4.30108	6.01808	58.448299897783-76.5206303681195i
1.17	100.125	4.6595	12.806	152.306792775595+137.05886196934i
1.26	112.125	5.01792	2.43338	-31.6379520568362+22.6914174538906i
1.35	77	5.37634	1.47504	5.50614693989779+22.9492734545749i
1.44	86.125	5.73477	0.664062	10.625
1.53	139.875	6.09319	1.47504	5.50614693989762-22.9492734545746i
1.62	80.5	6.45161	2.43338	-31.6379520568362-22.6914174538904i
1.71	89.5	6.81004	12.806	152.306792775595-137.05886196934i
1.8	103.375	7.16846	6.01808	58.4482998977832+76.5206303681194i
1.89	96.75	7.52688	4.09844	57.5387113015072-31.4545999549269i
1.98	96	7.8853	1.03849	-16.6033870262123-0.642984528666333i
2.07	60.125	8.24373	11.9559	-7.17580361587432-191.160219477565i
2.16	101.5	8.60215	5.52777	-3.49999999999995+88.375i
2.25	80.875	8.96057	4.28895	14.5327019118098-67.0667789566788i
2.34	71.75	9.319	1.06684	16.6938542736186+3.56070410121143i
2.43	109.25	9.67742	1.62716	25.5631501151483-4.93204417057481i
2.52	74.5	10.0358	2.77456	-43.1982998977831-10.2293696318805i
2.61	94.25	10.3943	2.38002	-23.3720742657914+30.0641988784008i
2.7	82.125	10.7527	9.56092	148.04748480943+38.5122711759871i
2.79	95.5	11.1111	4.7231	-46.8996251622928-59.2553278703002i
E13
Time	Data	FFT Freq	FFT Mag	FFT Complex			Max
0	71.2917	0	180.617	2889.874936			7.88651
0.09	91.7917	0.358423	3.32748	-52.3595653953247-9.64078315698153i
0.18	100.417	0.716846	2.92244	11.8406260752552-45.2349908412791i
0.27	70.0833	1.07527	3.52366	-48.8639424934694+28.1222695734867i
0.36	101.972	1.43369	4.93641	-70.9194088267963+34.7660602915255i
0.45	104.972	1.79211	4.80305	-70.063520042491-31.5728761266916i
0.54	96.8611	2.15054	3.42232	54.0717937841935-8.63647616187022i
0.63	81.3055	2.50896	6.64405	-63.821267551006-85.0150284931561i
0.72	88.9028	2.86738	5.10053	62.4443940000001-52.541686i
0.81	92.7639	3.22581	7.88651	-101.04195906241-75.5840563744146i
0.9	80.6945	3.58423	0.845037	0.150478556863415-13.5197561026371i
0.99	93.4167	3.94265	3.02649	2.62914268061846+48.3523724063963i
1.08	97.0972	4.30108	2.58534	-41.3584251732037+0.76605829152561i
1.17	80.9305	4.6595	3.45236	-4.31730188983626+55.0688243687633i
1.26	80.7778	5.01792	3.13561	-35.007358416312+35.9372732179538i
1.35	104.236	5.37634	2.1608	30.0605817539186-17.0774167760521i
1.44	109.764	5.73477	2.78559	44.56952
1.53	97.8472	6.09319	2.1608	30.0605817539187+17.0774167760519i
1.62	70.8333	6.45161	3.13561	-35.0073584163121-35.9372732179537i
1.71	96.6805	6.81004	3.45236	-4.31730188983635-55.0688243687634i
1.8	114.028	7.16846	2.58534	-41.3584251732037-0.766058291525628i
1.89	89.1805	7.52688	3.02649	2.62914268061846-48.3523724063966i
1.98	96.5695	7.8853	0.845037	0.150478556863369+13.5197561026371i
2.07	85.5	8.24373	7.88651	-101.04195906241+75.5840563744147i
2.16	84.3889	8.60215	5.10053	62.4443940000001+52.541686i
2.25	74.8889	8.96057	6.64405	-63.8212675510056+85.0150284931562i
2.34	90.75	9.319	3.42232	54.0717937841935+8.63647616187009i
2.43	81.2917	9.67742	4.80305	-70.0635200424909+31.5728761266918i
2.52	97.3889	10.0358	4.93641	-70.9194088267964-34.7660602915255i
2.61	105.222	10.3943	3.52366	-48.8639424934695-28.1222695734866i
2.7	85.4861	10.7527	2.92244	11.8406260752553+45.2349908412791i
2.79	72.5417	11.1111	3.32748	-52.3595653953246+9.64078315698165i
E14
Time	Data	FFT Freq	FFT Mag	FFT Complex			Max
0	190.417	0	410.124	6561.986084			14.0323
0.09	244.542	0.358423	1.78072	-16.1492023697367-23.4727657136977i
0.18	186.5	0.716846	2.65466	-8.18138081188556+41.6791847951632i
0.27	217.875	1.07527	6.869	-42.8084701600183-101.224204671045i
0.36	209.236	1.43369	8.49185	-109.287790559533-80.7263591537589i
0.45	221.056	1.79211	10.4025	42.4261838317917-160.941390381496i
0.54	170.792	2.15054	9.07006	119.489656661925-82.3547088284902i
0.63	223.583	2.50896	14.0323	159.569564035892+157.940680904745i
0.72	185.486	2.86738	4.38685	-70.166655-1.79159500000014i
0.81	213.361	3.22581	1.30751	-11.9771671898499-17.1523045255453i
0.9	200.125	3.58423	12.1901	-52.1952505805535-187.927838653162i
0.99	205.389	3.94265	3.0073	39.9744752716625+26.7819931313978i
1.08	215.083	4.30108	11.2277	-178.878899440467-16.5597351537589i
1.17	218.792	4.6595	1.82804	4.6764772931955-28.8723409971828i
1.26	234.458	5.01792	8.21952	1.3868467305138-131.505029029509i
1.35	195.694	5.37634	10.2685	-57.7118607129368-153.82618298302i
1.44	175.667	5.73477	6.81163	-108.986146
1.53	229.986	6.09319	10.2685	-57.7118607129364+153.826182983021i
1.62	202.417	6.45161	8.21952	1.38684673051408+131.505029029509i
1.71	178.444	6.81004	1.82804	4.6764772931955+28.8723409971828i
1.8	212.875	7.16846	11.2277	-178.878899440467+16.559735153759i
1.89	199.083	7.52688	3.0073	39.9744752716624-26.7819931313978i
1.98	215.181	7.8853	12.1901	-52.1952505805531+187.927838653162i
2.07	219.083	8.24373	1.30751	-11.97716718985+17.1523045255454i
2.16	165.472	8.60215	4.38685	-70.166655+1.79159500000014i
2.25	175.931	8.96057	14.0323	159.569564035891-157.940680904745i
2.34	251.167	9.319	9.07006	119.489656661925+82.3547088284901i
2.43	236.611	9.67742	10.4025	42.4261838317923+160.941390381496i
2.52	223.931	10.0358	8.49185	-109.287790559533+80.7263591537589i
2.61	165.889	10.3943	6.869	-42.8084701600179+101.224204671045i
2.7	187.694	10.7527	2.65466	-8.18138081188562-41.679184795163i
2.79	190.167	11.1111	1.78072	-16.1492023697366+23.4727657136979i
E16
Time	Data	FFT Freq	FFT Mag	FFT Complex			Max
0	70.875	0	155.188	2483			16.6663
0.09	144.75	0.358423	3.94988	62.162755825316-11.3924006681952i
0.18	98.125	0.716846	11.7918	169.107303925685-83.6585736693898i
0.27	78.5	1.07527	4.51885	70.0606331837188-17.8614184421589i
0.36	53.625	1.43369	9.0416	134.545310216783+53.157115754624i
0.45	72.875	1.79211	9.30259	25.607907112479-146.622034940259i
0.54	71.375	2.15054	5.07354	42.015181967415-69.4576764310726i
0.63	85.5	2.50896	10.8299	-118.72982453924-126.20885608321i
0.72	114.625	2.86738	13.2317	42.0000000000001+207.5i
0.81	18.625	3.22581	16.6663	-144.403281806447-224.178245400024i
0.9	75.75	3.58423	2.13003	29.0481567074661-17.8237929545894i
0.99	69.875	3.94265	12.296	-191.832480174554+43.6484944361845i
1.08	76.25	4.30108	5.77846	90.7046897832171+17.9071157546241i
1.17	57.125	4.6595	3.14401	-46.6210710173129-18.8941899246146i
1.26	62	5.01792	15.2996	-205.170642600567-133.524690192906i
1.35	114.375	5.37634	5.60104	-54.2446385839604+71.334909156092i
1.44	120.625	5.73477	1.46875	-23.5
1.53	47.875	6.09319	5.60104	-54.2446385839605-71.3349091560922i
1.62	36.625	6.45161	15.2996	-205.170642600566+133.524690192907i
1.71	131.25	6.81004	3.14401	-46.621071017313+18.8941899246144i
1.8	64.5	7.16846	5.77846	90.704689783217-17.907115754624i
1.89	64.75	7.52688	12.296	-191.832480174554-43.6484944361842i
1.98	91.125	7.8853	2.13003	29.0481567074659+17.8237929545893i
2.07	83.875	8.24373	16.6663	-144.403281806446+224.178245400024i
2.16	68.125	8.60215	13.2317	41.9999999999999-207.5i
2.25	45.375	8.96057	10.8299	-118.72982453924+126.20885608321i
2.34	77.625	9.319	5.07354	42.0151819674149+69.4576764310725i
2.43	65.25	9.67742	9.30259	25.6079071124791+146.622034940259i
2.52	67.25	10.0358	9.0416	134.545310216783-53.1571157546241i
2.61	71.5	10.3943	4.51885	70.0606331837187+17.8614184421587i
2.7	81.25	10.7527	11.7918	169.107303925686+83.6585736693894i
2.79	101.75	11.1111	3.94988	62.1627558253159+11.3924006681951i
F02
Time	Data	FFT Freq	FFT Mag	FFT Complex			Max
0	133.75	0	274.378	4390.041593			20.8102
0.09	137.667	0.358423	2.41118	-8.57756290944665-37.613163320875i
0.18	129.083	0.716846	3.31207	32.5184136234358+41.8428957297819i
0.27	174.208	1.07527	6.96493	101.405264316452-46.2124832465255i
0.36	154.417	1.43369	4.30447	-68.0476803910663-10.6202795742491i
0.45	123.5	1.79211	6.40349	-101.74783534945+12.0242487971634i
0.54	80.875	2.15054	18.6628	-294.514070464014-49.2588260204381i
0.63	135.042	2.50896	17.2054	68.8049489078869+266.549226402592i
0.72	158.833	2.86738	20.8102	-1.74996900000015-332.958312i
0.81	156.583	3.22581	17.3657	261.827930728+92.9916122345126i
0.9	129.167	3.58423	3.0521	5.51008113208516-48.5216891139538i
0.99	135	3.94265	7.21602	-113.952582194284+18.5733417246794i
1.08	112.792	4.30108	7.75079	103.131116391066-68.8702775742493i
1.17	223.458	4.6595	4.93732	72.0361280816855-32.4244816021983i
1.26	145.792	5.01792	4.3099	-33.8476762915069+60.0799086362665i
1.35	94.5	5.37634	5.29195	81.8702124191564-21.5983647721424i
1.44	88.5417	5.73477	19.9609	-319.375031
1.53	189.917	6.09319	5.29195	81.8702124191567+21.5983647721425i
1.62	145.375	6.45161	4.3099	-33.847676291507-60.0799086362666i
1.71	122.042	6.81004	4.93732	72.0361280816856+32.4244816021983i
1.8	97.5833	7.16846	7.75079	103.131116391067+68.8702775742491i
1.89	166.292	7.52688	7.21602	-113.952582194284-18.5733417246788i
1.98	157.292	7.8853	3.0521	5.51008113208539+48.5216891139536i
2.07	108.625	8.24373	17.3657	261.827930728-92.9916122345131i
2.16	136.042	8.60215	20.8102	-1.74996899999978+332.958312i
2.25	171.542	8.96057	17.2054	68.8049489078862-266.549226402592i
2.34	91.0833	9.319	18.6628	-294.514070464014+49.2588260204387i
2.43	118.5	9.67742	6.40349	-101.74783534945-12.0242487971632i
2.52	134.833	10.0358	4.30447	-68.0476803910663+10.6202795742493i
2.61	174.875	10.3943	6.96493	101.405264316452+46.2124832465251i
2.7	139.875	10.7527	3.31207	32.5184136234356-41.8428957297821i
2.79	122.958	11.1111	2.41118	-8.57756290944649+37.6131633208751i
F05
Time	Data	FFT Freq	FFT Mag	FFT Complex			Max
0	119.5	0	240.109	3841.75			11.7261
0.09	147.125	0.358423	3.0414	43.7556958787033-21.2946702981944i
0.18	134.375	0.716846	8.08274	106.210707664655-73.7831954147279i
0.27	139.625	1.07527	8.06395	-6.52750628470189+128.858039230146i
0.36	83.375	1.43369	5.08506	72.0522997055599-37.7897365726364i
0.45	113.875	1.79211	11.6059	-40.1797617874237-181.29614388127i
0.54	127.875	2.15054	7.65278	122.070156650238-9.56786921763267i
0.63	141.375	2.50896	9.36016	-142.582914587489-45.8141546277321i
0.72	117.75	2.86738	2.75625	-7.24999999999998+43.5i
0.81	125.125	3.22581	8.3017	-30.3313285203439+129.317808009731i
0.9	122.75	3.58423	6.38748	-100.564213181988+18.2106751995234i
0.99	106.125	3.94265	2.35992	10.9618061336095-36.1325934802719i
1.08	114.375	4.30108	6.06991	-47.80229970556-84.5397365726363i
1.17	65.75	4.6595	2.42353	-22.4268505849452-31.6330456737254i
1.26	133.25	5.01792	11.7261	78.2833488670944-170.504650997572i
1.35	117.625	5.37634	7.44951	-103.669140247409-58.8173429656004i
1.44	155.875	5.73477	7.39062	118.25
1.53	126.125	6.09319	7.44951	-103.669140247408+58.8173429656006i
1.62	116.5	6.45161	11.7261	78.2833488670948+170.504650997572i
1.71	103	6.81004	2.42353	-22.4268505849453+31.6330456737253i
1.8	144.625	7.16846	6.06991	-47.8022997055599+84.5397365726364i
1.89	145	7.52688	2.35992	10.9618061336097+36.1325934802718i
1.98	105.875	7.8853	6.38748	-100.564213181988-18.210675199523i
2.07	93.375	8.24373	8.3017	-30.3313285203443-129.317808009731i
2.16	106.125	8.60215	2.75625	-7.25000000000002-43.5i
2.25	99	8.96057	9.36016	-142.582914587489+45.8141546277324i
2.34	111.5	9.319	7.65278	122.070156650238+9.56786921763252i
2.43	128	9.67742	11.6059	-40.1797617874233+181.296143881271i
2.52	144.75	10.0358	5.08506	72.0522997055599+37.7897365726363i
2.61	87.125	10.3943	8.06395	-6.52750628470235-128.858039230146i
2.7	141.5	10.7527	8.08274	106.210707664655+73.7831954147277i
2.79	123.5	11.1111	3.0414	43.7556958787034+21.294670298194i
F06
Time	Data	FFT Freq	FFT Mag	FFT Complex			Max
0	185.55	0	364.667	5834.674988			16.8413
0.09	207.75	0.358423	11.5705	14.3040424269588-184.575204791767i
0.18	146.925	0.716846	5.30254	59.5012930130553+60.4775028524798i
0.27	230.375	1.07527	8.49056	-134.462303049856-19.3607135711935i
0.36	165.875	1.43369	6.66914	-48.589797479079-95.0013141253248i
0.45	203.025	1.79211	6.44225	99.9729550974054+25.1014436166649i
0.54	205.725	2.15054	7.8616	0.937353950028243-125.782091421623i
0.63	171.9	2.50896	7.93891	79.5601283048439+99.0197344504458i
0.72	202.325	2.86738	3.78453	47.224946-37.9000539999999i
0.81	188.95	3.22581	1.65375	10.2122345657318-24.409851845378i
0.9	160.85	3.58423	6.46486	58.6126237166408+85.2286739363161i
0.99	192.425	3.94265	5.02226	71.1242669622619-37.3958153514167i
1.08	209.55	4.30108	13.8796	167.289809479079-146.051362125325i
1.17	205.1	4.6595	4.80406	-12.6361877214076-75.8191978806939i
1.26	190.075	5.01792	4.30785	-40.7513426797243+55.5883642104193i
1.35	156.825	5.37634	16.8413	-268.875184585939-17.7658244290088i
1.44	203.15	5.73477	6.49532	-103.925048
1.53	178.325	6.09319	16.8413	-268.875184585939+17.7658244290096i
1.62	213.575	6.45161	4.30785	-40.7513426797245-55.5883642104191i
1.71	172.55	6.81004	4.80406	-12.6361877214076+75.8191978806938i
1.8	156.375	7.16846	13.8796	167.289809479079+146.051362125325i
1.89	143.85	7.52688	5.02226	71.1242669622618+37.3958153514165i
1.98	174.75	7.8853	6.46486	58.6126237166406-85.2286739363162i
2.07	144.45	8.24373	1.65375	10.2122345657317+24.409851845378i
2.16	166.8	8.60215	3.78453	47.2249460000001+37.9000539999999i
2.25	181.225	8.96057	7.93891	79.5601283048436-99.0197344504461i
2.34	170.425	9.319	7.8616	0.93735395002847+125.782091421623i
2.43	218.275	9.67742	6.44225	99.9729550974054-25.1014436166653i
2.52	166.675	10.0358	6.66914	-48.5897974790787+95.0013141253251i
2.61	195.375	10.3943	8.49056	-134.462303049856+19.3607135711939i
2.7	146.75	10.7527	5.30254	59.5012930130552-60.4775028524799i
2.79	178.9	11.1111	11.5705	14.3040424269593+184.575204791767i
F07
Time	Data	FFT Freq	FFT Mag	FFT Complex			Max
0	169.475	0	343.966	5503.449982			14.2813
0.09	100.55	0.358423	10.9282	-164.936597627542+58.0428721785536i
0.18	144.6	0.716846	5.53444	-50.9947828480539+72.3935809779828i
0.27	173.55	1.07527	5.80663	-22.2724570510836+90.1969104334716i
0.36	138.1	1.43369	9.07627	69.6223127571292+127.442906706125i
0.45	182	1.79211	8.55473	-15.3118757576742+136.016542960885i
0.54	159.2	2.15054	10.3354	-142.070824648906+84.6277687463413i
0.63	161.35	2.50896	8.41068	51.0800785745393+124.499668285497i
0.72	217.2	2.86738	6.65547	-93.2749639999999+51.3749700000001i
0.81	140.25	3.22581	4.78402	65.3329252222472+39.8827037904092i
0.9	210.9	3.58423	7.56984	-82.1152212141574+89.0310019916962i
0.99	134.65	3.94265	1.74713	20.1379933838523-19.3880069312671i
1.08	190.35	4.30108	12.7163	166.177735242871+117.392858706124i
1.17	171.55	4.6595	12.987	190.939885787009-81.9730274933722i
1.26	199	5.01792	6.61028	-29.7191952888826-101.503113776662i
1.35	178.125	5.37634	10.4049	-116.969952531348+118.460567648774i
1.44	168.475	5.73477	14.2813	228.50009
1.53	168.55	6.09319	10.4049	-116.969952531348-118.460567648774i
1.62	221.75	6.45161	6.61028	-29.7191952888824+101.503113776662i
1.71	167.025	6.81004	12.987	190.939885787009+81.9730274933717i
1.8	156.725	7.16846	12.7163	166.177735242871-117.392858706124i
1.89	177.2	7.52688	1.74713	20.1379933838525+19.3880069312672i
1.98	184.3	7.8853	7.56984	-82.1152212141575-89.0310019916962i
2.07	174.525	8.24373	4.78402	65.3329252222472-39.8827037904092i
2.16	196.975	8.60215	6.65547	-93.274964-51.3749700000001i
2.25	176.825	8.96057	8.41068	51.0800785745391-124.499668285497i
2.34	160.05	9.319	10.3354	-142.070824648906-84.6277687463412i
2.43	170.775	9.67742	8.55473	-15.3118757576745-136.016542960885i
2.52	149.05	10.0358	9.07627	69.6223127571291-127.442906706125i
2.61	176.125	10.3943	5.80663	-22.2724570510836-90.1969104334716i
2.7	199.825	10.7527	5.53444	-50.9947828480541-72.393580977983i
2.79	184.425	11.1111	10.9282	-164.936597627542-58.0428721785533i
F09
Time	Data	FFT Freq	FFT Mag	FFT Complex			Max
0	50.2222	0	124.293	1988.680605			9.50186
0.09	60.9028	0.358423	1.34196	21.4354634838227+1.24221831120796i
0.18	66.4861	0.716846	4.08151	-59.2864749017497-27.3813868684859i
0.27	72.6945	1.07527	7.35089	36.2434082301312-111.890603654876i
0.36	81	1.43369	1.84606	-6.74925886952466-28.7554443431479i
0.45	48.7917	1.79211	4.2297	42.674588334336+52.524426912016i
0.54	86.2222	2.15054	6.95896	-55.8982812660771+96.2950652198489i
0.63	28.7639	2.50896	2.85913	10.2395977073963+44.5852876001318i
0.72	58.5695	2.86738	3.44964	-27.611085-47.791564i
0.81	86.9028	3.22581	3.30682	-49.3937571649332+18.9637738984029i
0.9	45.6945	3.58423	5.17988	45.4022654398425+69.3354460226926i
0.99	65.8611	3.94265	4.75312	72.5299103923944+22.869489360953i
1.08	63.2917	4.30108	4.85363	-51.9451371304755-57.7275503431478i
1.17	75.6528	4.6595	7.27525	-113.855790859702-24.2229612392389i
1.26	63.0278	5.01792	9.50186	-6.71750527201555+151.881285934358i
1.35	50.3472	5.37634	4.23354	-35.9845081234449+57.3878685761786i
1.44	52.2361	5.73477	1.48351	-23.736147
1.53	46.4861	6.09319	4.23354	-35.9845081234451-57.3878685761784i
1.62	64.7083	6.45161	9.50186	-6.71750527201589-151.881285934358i
1.71	53.4861	6.81004	7.27525	-113.855790859702+24.2229612392393i
1.8	71.4722	7.16846	4.85363	-51.9451371304754+57.7275503431478i
1.89	55.6805	7.52688	4.75312	72.5299103923942-22.8694893609533i
1.98	62.0278	7.8853	5.17988	45.4022654398423-69.3354460226927i
2.07	73.2222	8.24373	3.30682	-49.3937571649334-18.9637738984027i
2.16	63.0139	8.60215	3.44964	-27.611085+47.791564i
2.25	92.4861	8.96057	2.85913	10.2395977073961-44.5852876001319i
2.34	68.3889	9.319	6.95896	-55.8982812660772-96.2950652198489i
2.43	54.8611	9.67742	4.2297	42.6745883343358-52.5244269120161i
2.52	37.625	10.0358	1.84606	-6.74925886952461+28.7554443431479i
2.61	60.0972	10.3943	7.35089	36.2434082301315+111.890603654876i
2.7	48.4861	10.7527	4.08151	-59.2864749017497+27.3813868684859i
2.79	79.9722	11.1111	1.34196	21.4354634838226-1.24221831120802i
F10
Time	Data	FFT Freq	FFT Mag	FFT Complex			Max
0	144	0	245.508	3928.125			15.8203
0.09	141.625	0.358423	5.96744	94.951892694356-10.0197506697248i
0.18	119.75	0.716846	2.97293	-24.148302585876+40.981367424339i
0.27	81.125	1.07527	4.32283	58.6510011877113+36.6590924968931i
0.36	137.625	1.43369	1.37872	7.40265158278875+20.7803300858899i
0.45	136	1.79211	3.18308	35.9319835493002+36.0927493179178i
0.54	139.625	2.15054	12.4726	196.070841772358+37.1601249792104i
0.63	97.75	2.50896	3.82286	7.92760032804397-60.649873676849i
0.72	144.625	2.86738	1.39922	-22.375+0.75i
0.81	97.125	3.22581	4.49338	-11.8283176319161-70.9143321101698i
0.9	134.5	3.58423	13.3917	-176.955618083208-120.819582750881i
0.99	166.875	3.94265	3.45923	-55.3456211545233+0.484265180725362i
1.08	94.875	4.30108	7.0675	111.347348417211-19.7196699141102i
1.17	110.125	4.6595	12.102	-104.150837496654-163.235448556495i
1.26	121.25	5.01792	8.17721	80.0330788967264+103.501659694247i
1.35	105.625	5.37634	1.47294	15.8622985236816+17.4297339807583i
1.44	138.75	5.73477	15.8203	253.125
1.53	87.25	6.09319	1.47294	15.8622985236816-17.4297339807585i
1.62	134.125	6.45161	8.17721	80.0330788967262-103.501659694247i
1.71	89	6.81004	12.102	-104.150837496653+163.235448556496i
1.8	133.625	7.16846	7.0675	111.347348417211+19.7196699141101i
1.89	130.25	7.52688	3.45923	-55.3456211545234-0.484265180725217i
1.98	117.875	7.8853	13.3917	-176.955618083208+120.819582750882i
2.07	119.875	8.24373	4.49338	-11.8283176319161+70.9143321101699i
2.16	119.375	8.60215	1.39922	-22.375-0.75i
2.25	114.625	8.96057	3.82286	7.92760032804406+60.6498736768491i
[truncated: 4,018 more rows]

## Sheet: David's Results2
A03
Time	Data	FFT Freq	FFT Mag	FFT Complex			Max
0	45.6945	0	328.449	5255.180634			29.863
0.09	182.278	0.358423	11.8437	111.777426239229-153.022110882299i
0.18	219.847	0.716846	7.56859	-100.318481959925+67.8292141060192i
0.27	150.444	1.07527	20.7422	53.8797799659856+327.472423692417i
0.36	137.722	1.43369	2.69902	-40.7317543186633-14.3459244490285i
0.45	188.639	1.79211	21.5619	-299.622217629244-171.009801995132i
0.54	118.653	2.15054	18.8133	-295.979264049931+54.818464212338i
0.63	215.681	2.50896	10.0579	-69.0236191273264-145.372171305863i
0.72	181.903	2.86738	10.8191	-106.972229-136.097137i
0.81	248.75	3.22581	15.191	-163.34880086311+179.980656140825i
0.9	201.806	3.58423	15.8814	-221.622646737041+124.303027338887i
0.99	162	3.94265	29.863	-473.016715070614-67.4931122365845i
1.08	86.2917	4.30108	8.11818	-45.7404136813366+121.570701550971i
1.17	206.236	4.6595	2.4308	-16.1363968816571-35.3873098025926i
1.26	116.639	5.01792	9.27851	-5.07936325310257+148.369197232568i
1.35	164.556	5.37634	16.7877	-48.0651206332626-264.267874689167i
1.44	158.639	5.73477	22.0599	-352.958344
1.53	130.625	6.09319	16.7877	-48.0651206332616+264.267874689167i
1.62	166.597	6.45161	9.27851	-5.07936325310283-148.369197232568i
1.71	160.764	6.81004	2.4308	-16.1363968816571+35.3873098025922i
1.8	167.486	7.16846	8.11818	-45.7404136813368-121.570701550971i
1.89	167.486	7.52688	29.863	-473.016715070614+67.4931122365858i
1.98	160.944	7.8853	15.8814	-221.622646737041-124.303027338887i
2.07	111.264	8.24373	15.191	-163.34880086311-179.980656140825i
2.16	178.181	8.60215	10.8191	-106.972229+136.097137i
2.25	155.319	8.96057	10.0579	-69.0236191273263+145.372171305863i
2.34	85.25	9.319	18.8133	-295.979264049931-54.8184642123378i
2.43	173.944	9.67742	21.5619	-299.622217629244+171.009801995133i
2.52	216.153	10.0358	2.69902	-40.7317543186633+14.3459244490285i
2.61	190.75	10.3943	20.7422	53.8797799659843-327.472423692417i
2.7	209.306	10.7527	7.56859	-100.318481959925-67.8292141060195i
2.79	195.333	11.1111	11.8437	111.77742623923+153.022110882298i
A06
Time	Data	FFT Freq	FFT Mag	FFT Complex			Max
0	48.5	0	142.539	2280.625			27.3346
0.09	33.25	0.358423	23.0994	159.82849091883-333.243849183661i
0.18	80.625	0.716846	6.30408	-91.7793066773163+41.8372088396258i
0.27	129.75	1.07527	6.01639	-62.5310668066297-73.1865794479655i
0.36	77.75	1.43369	11.1952	92.7851640818291+153.218145750508i
0.45	100.125	1.79211	6.06749	-86.2817547011044-44.4966495893044i
0.54	103.125	2.15054	18.1125	-96.1409431867464+273.388689974224i
0.63	88.875	2.50896	9.6396	-11.6553036625891+153.792524506204i
0.72	64.625	2.86738	8.09258	27.6249999999999-126.5i
0.81	181.5	3.22581	27.3346	-129.446153280078+417.757643505788i
0.9	54.625	3.58423	8.45943	-18.9622403797426+134.015953786034i
0.99	44.25	3.94265	5.86689	87.8770298006979+33.0037914629855i
1.08	64.125	4.30108	10.2835	1.21483591817094-164.531854249492i
1.17	84.75	4.6595	15.9769	-82.2860336999112+242.024539722979i
1.26	127.125	5.01792	4.11462	61.8824902438057+22.4644726514359i
1.35	32.375	5.37634	15.171	-177.505208569215-165.568052065421i
1.44	86.25	5.73477	4.86719	-77.875
1.53	67.5	6.09319	15.171	-177.505208569214+165.568052065422i
1.62	7.375	6.45161	4.11462	61.8824902438058-22.4644726514359i
1.71	8.375	6.81004	15.9769	-82.286033699912-242.024539722979i
1.8	66.625	7.16846	10.2835	1.21483591817115+164.531854249492i
1.89	64.5	7.52688	5.86689	87.8770298006975-33.0037914629857i
1.98	49.25	7.8853	8.45943	-18.9622403797429-134.015953786034i
2.07	21.125	8.24373	27.3346	-129.446153280079-417.757643505788i
2.16	106.375	8.60215	8.09258	27.6250000000001+126.5i
2.25	62.375	8.96057	9.6396	-11.6553036625898-153.792524506204i
2.34	46.375	9.319	18.1125	-96.140943186747-273.388689974224i
2.43	66.625	9.67742	6.06749	-86.2817547011044+44.4966495893041i
2.52	50.25	10.0358	11.1952	92.7851640818288-153.218145750508i
2.61	58.875	10.3943	6.01639	-62.5310668066297+73.1865794479655i
2.7	68.375	10.7527	6.30408	-91.7793066773164-41.837208839626i
2.79	135	11.1111	23.0994	159.828490918831+333.24384918366i
A08
Time	Data	FFT Freq	FFT Mag	FFT Complex			Max
0	178.556	0	368.499	5895.986268			19.2695
0.09	180.167	0.358423	4.16192	-41.8817931769877+51.771113021909i
0.18	172.194	0.716846	10.373	108.988662403345+125.166249066894i
0.27	174.806	1.07527	11.4034	35.2601695023279-179.01447169769i
0.36	201.194	1.43369	15.5592	-51.0668626686148+243.653823473309i
0.45	171.403	1.79211	3.68105	-58.4971025883358-6.8493085153993i
0.54	169.292	2.15054	5.12226	81.398359747936+9.54618151051255i
0.63	185.764	2.50896	4.45437	-41.4947227535414+57.9447643296731i
0.72	152.528	2.86738	3.52108	-41.1944880000001-38.4305099999999i
0.81	143.028	3.22581	13.8473	210.864575985312+67.9964569907558i
0.9	178.222	3.58423	2.08545	23.9262234356095-23.2573493184241i
0.99	206.861	3.94265	19.2695	-266.475475535478+155.071796739007i
1.08	176.417	4.30108	13.9179	-22.0165713313854-221.596054526691i
1.17	210.333	4.6595	5.80324	24.5782816391937+89.5397929549755i
1.26	250.153	5.01792	4.37925	64.964466413109+26.2516342379574i
1.35	176.403	5.37634	9.70404	-18.7985170724905+154.122469081251i
1.44	198.111	5.73477	12.4575	-199.319336
1.53	203.25	6.09319	9.70404	-18.7985170724909-154.122469081251i
1.62	125.264	6.45161	4.37925	64.9644664131089-26.2516342379574i
1.71	179.292	6.81004	5.80324	24.5782816391934-89.5397929549754i
1.8	150.569	7.16846	13.9179	-22.016571331385+221.596054526691i
1.89	205.264	7.52688	19.2695	-266.475475535479-155.071796739006i
1.98	232.347	7.8853	2.08545	23.9262234356096+23.2573493184242i
2.07	176.278	8.24373	13.8473	210.864575985312-67.9964569907565i
2.16	154.319	8.60215	3.52108	-41.1944880000001+38.4305099999999i
2.25	236.042	8.96057	4.45437	-41.4947227535416-57.9447643296732i
2.34	130.389	9.319	5.12226	81.3983597479359-9.54618151051258i
2.43	192.583	9.67742	3.68105	-58.4971025883357+6.84930851539924i
2.52	191.875	10.0358	15.5592	-51.0668626686151-243.653823473309i
2.61	193.556	10.3943	11.4034	35.2601695023283+179.014471697689i
2.7	186.903	10.7527	10.373	108.988662403345-125.166249066894i
2.79	212.625	11.1111	4.16192	-41.8817931769878-51.7711130219089i
A09
Time	Data	FFT Freq	FFT Mag	FFT Complex			Max
0	217.375	0	434.195	6947.125			22.2014
0.09	303.875	0.358423	3.15617	37.5438074294038+33.7726244481436i
0.18	147.625	0.716846	7.25214	-112.17629722548+29.6721285390114i
0.27	199.5	1.07527	5.81033	-92.6670166444324-7.44173882374292i
0.36	197.625	1.43369	16.4039	186.26587296526-184.908793104386i
0.45	244.75	1.79211	16.7399	267.77413713117+5.8581430728819i
0.54	212.75	2.15054	17.8774	276.456197162737+73.4166687582663i
0.63	243	2.50896	5.74536	-46.3557150863726-79.3819712517612i
0.72	216.625	2.86738	12.5971	201.375+8.5i
0.81	208.5	3.22581	13.8619	-219.921629144961-28.7307724714063i
0.9	235.625	3.58423	11.044	36.6862448333131-172.854452894224i
0.99	215	3.94265	22.2014	-285.114255832232-211.879714902246i
1.08	208.25	4.30108	9.23875	108.48412703474-100.408793104386i
1.17	220	4.6595	11.3502	-100.608827991863-151.187479122016i
1.26	170.25	5.01792	9.78023	-10.9661447705705-156.098993113479i
1.35	191.125	5.37634	13.3068	-187.650499860713-100.584059094645i
1.44	295.75	5.73477	6.83594	-109.375
1.53	185.5	6.09319	13.3068	-187.650499860713+100.584059094645i
1.62	188.375	6.45161	9.78023	-10.9661447705702+156.098993113479i
1.71	238.25	6.81004	11.3502	-100.608827991862+151.187479122016i
1.8	225.625	7.16846	9.23875	108.48412703474+100.408793104386i
1.89	205.5	7.52688	22.2014	-285.114255832232+211.879714902247i
1.98	179.25	7.8853	11.044	36.6862448333135+172.854452894224i
2.07	198.5	8.24373	13.8619	-219.921629144961+28.7307724714068i
2.16	249	8.60215	12.5971	201.375-8.5i
2.25	246.25	8.96057	5.74536	-46.3557150863729+79.3819712517612i
2.34	253.875	9.319	17.8774	276.456197162737-73.4166687582667i
2.43	268.125	9.67742	16.7399	267.77413713117-5.8581430728829i
2.52	199.875	10.0358	16.4039	186.26587296526+184.908793104386i
2.61	145.5	10.3943	5.81033	-92.6670166444326+7.44173882374314i
2.7	221	10.7527	7.25214	-112.17629722548-29.672128539011i
2.79	214.875	11.1111	3.15617	37.5438074294038-33.772624448144i
A12
Time	Data	FFT Freq	FFT Mag	FFT Complex			Max
0	58.7639	0	92.1207	1473.930694			22.075
0.09	51.8195	0.358423	8.57287	-96.9666641468529+97.0151310775384i
0.18	12.6389	0.716846	10.3202	87.4518574747173-140.063761031953i
0.27	43.2917	1.07527	11.0637	-18.0071688334866+176.101623153632i
0.36	99.3055	1.43369	15.9029	-163.900318295369-194.626549333324i
0.45	14.8611	1.79211	6.58754	72.9857559224708+76.0418630708671i
0.54	20.0695	2.15054	7.02895	-105.497758649859+38.9638324254497i
0.63	64.4445	2.50896	8.77359	66.6116174935193-123.56672227633i
0.72	11	2.86738	16.8123	264.902679+46.7499389999998i
0.81	49.1945	3.22581	4.16366	50.3980361797619-43.5669710554815i
0.9	50.2639	3.58423	20.3995	290.062075270596-149.651718987524i
0.99	30.0139	3.94265	5.76473	-91.5225892300482+11.4469509645786i
1.08	56.5278	4.30108	11.9212	-125.127267704631-143.959861333324i
1.17	33.125	4.6595	22.075	82.8545373586096+343.343828680465i
1.26	19.2917	5.01792	16.3315	-245.127138095455-90.5126884449263i
1.35	35.7361	5.37634	11.507	173.424307256026-61.8147520684916i
1.44	28.7917	5.73477	4.91058	-78.5693040000002
1.53	109.167	6.09319	11.507	173.424307256026+61.8147520684914i
1.62	5.25	6.45161	16.3315	-245.127138095455+90.5126884449269i
1.71	175.861	6.81004	22.075	82.8545373586087-343.343828680465i
1.8	86.9167	7.16846	11.9212	-125.127267704631+143.959861333324i
1.89	9.56946	7.52688	5.76473	-91.5225892300482-11.4469509645783i
1.98	45.6528	7.8853	20.3995	290.062075270596+149.651718987523i
2.07	9.40277	8.24373	4.16366	50.3980361797622+43.5669710554813i
2.16	69.8333	8.60215	16.8123	264.902679-46.7499389999998i
2.25	25.1945	8.96057	8.77359	66.6116174935197+123.56672227633i
2.34	52.7083	9.319	7.02895	-105.497758649859-38.9638324254493i
2.43	23.2917	9.67742	6.58754	72.9857559224709-76.0418630708673i
2.52	70.1528	10.0358	15.9029	-163.900318295369+194.626549333324i
2.61	71.8195	10.3943	11.0637	-18.0071688334872-176.101623153632i
2.7	10.5139	10.7527	10.3202	87.4518574747177+140.063761031953i
2.79	29.4583	11.1111	8.57287	-96.966664146853-97.0151310775381i
A13
Time	Data	FFT Freq	FFT Mag	FFT Complex			Max
0	206	0	396.492	6343.875			19.728
0.09	238	0.358423	11.746	42.8768552919993+182.97974912757i
0.18	188.875	0.716846	14.3448	-222.732119970872-55.3940063809787i
0.27	153.25	1.07527	9.11718	88.5640570511319+115.913247613099i
0.36	164.25	1.43369	2.11458	15.0842622740244-30.2846410715657i
0.45	187	1.79211	19.728	238.550876559877-206.705654599852i
0.54	214.25	2.15054	15.8093	-39.0557412125272-249.915264421544i
0.63	213.75	2.50896	13.3752	213.897197874384+6.74841456064062i
0.72	212	2.86738	10.6518	143.625-91.75i
0.81	246.125	3.22581	12.1601	-193.458746279069-20.6802247062806i
0.9	152.25	3.58423	8.34343	88.137739674741+100.262711480439i
0.99	147.75	3.94265	7.07645	34.1484325675589-107.950864956012i
1.08	222.875	4.30108	4.04194	28.1657377259756+58.2153589284343i
1.17	209.5	4.6595	13.0078	-171.856728567019+117.392387980828i
1.26	173.125	5.01792	8.23044	126.150121508657+37.7839695210034i
1.35	133.125	5.37634	13.8772	-173.721944498861+138.275460584538i
1.44	196.125	5.73477	11.7891	-188.625
1.53	149.875	6.09319	13.8772	-173.721944498861-138.275460584538i
1.62	215.25	6.45161	8.23044	126.150121508657-37.7839695210038i
1.71	235.125	6.81004	13.0078	-171.85672856702-117.392387980827i
1.8	200.875	7.16846	4.04194	28.1657377259755-58.2153589284343i
1.89	233.25	7.52688	7.07645	34.1484325675589+107.950864956012i
1.98	193.5	7.8853	8.34343	88.1377396747411-100.262711480439i
2.07	248.875	8.24373	12.1601	-193.45874627907+20.6802247062812i
2.16	202	8.60215	10.6518	143.625+91.75i
2.25	198.25	8.96057	13.3752	213.897197874383-6.74841456064136i
2.34	199.25	9.319	15.8093	-39.0557412125263+249.915264421544i
2.43	254.875	9.67742	19.728	238.550876559877+206.705654599851i
2.52	206.5	10.0358	2.11458	15.0842622740245+30.2846410715657i
2.61	217	10.3943	9.11718	88.5640570511315-115.913247613099i
2.7	130.5	10.7527	14.3448	-222.732119970871+55.3940063809795i
2.79	200.5	11.1111	11.746	42.8768552919986-182.97974912757i
A14
Time	Data	FFT Freq	FFT Mag	FFT Complex			Max
0	152.625	0	355.727	5691.625			26.0515
0.09	165.75	0.358423	10.6951	-71.2685431102172-155.574308430936i
0.18	180.25	0.716846	6.7778	-103.967706675096+30.8378856941093i
0.27	217.5	1.07527	23.7193	35.1590966637279-377.877420469261i
0.36	195.25	1.43369	26.0515	-409.659577619781+76.9529489816703i
0.45	224	1.79211	4.47516	70.5986917954695+11.9482529137813i
0.54	187.625	2.15054	10.9989	159.463531819401-74.4374588276256i
0.63	164.75	2.50896	4.03421	-64.5419990774839-0.83435237045402i
0.72	158.25	2.86738	5.67947	-20.625+88.5i
0.81	103.125	3.22581	8.6129	110.322721496556-82.5802297563143i
0.9	195.875	3.58423	7.61603	82.9974526715724+89.2211810906011i
0.99	244.125	3.94265	9.41872	-87.025923007156+123.031808149711i
1.08	217.625	4.30108	10.422	54.9095776197809+157.45294898167i
1.17	254.5	4.6595	9.73066	6.89198020845911-155.537985216865i
1.26	156.875	5.01792	13.0891	-202.993277815877-51.503474387664i
1.35	215.25	5.37634	9.19403	145.863975030643-19.0643058003314i
1.44	134.375	5.73477	13.7422	-219.875
1.53	145.25	6.09319	9.19403	145.863975030644+19.0643058003308i
1.62	133	6.45161	13.0891	-202.993277815877+51.5034743876644i
1.71	182.375	6.81004	9.73066	6.89198020845978+155.537985216866i
1.8	157.75	7.16846	10.422	54.9095776197808-157.45294898167i
1.89	203.375	7.52688	9.41872	-87.0259230071564-123.031808149711i
1.98	202.625	7.8853	7.61603	82.997452671572-89.2211810906013i
2.07	179.625	8.24373	8.6129	110.322721496556+82.580229756314i
2.16	144.875	8.60215	5.67947	-20.6250000000001-88.5i
2.25	179.125	8.96057	4.03421	-64.5419990774837+0.834352370454191i
2.34	200.125	9.319	10.9989	159.463531819402+74.4374588276251i
2.43	157.75	9.67742	4.47516	70.5986917954695-11.9482529137815i
2.52	196.875	10.0358	26.0515	-409.659577619781-76.95294898167i
2.61	158.5	10.3943	23.7193	35.1590966637292+377.877420469261i
2.7	121.875	10.7527	6.7778	-103.967706675096-30.8378856941091i
2.79	160.75	11.1111	10.6951	-71.2685431102166+155.574308430937i
A20
Time	Data	FFT Freq	FFT Mag	FFT Complex			Max
0	63	0	269.102	4305.625			34.2839
0.09	191.875	0.358423	23.0769	114.116126678577+351.153915148998i
0.18	71.5	0.716846	29.0058	-318.307648150397-337.731734271539i
0.27	64.75	1.07527	17.8491	-284.682625174721+22.6840354905799i
0.36	199	1.43369	34.2839	316.936304642311+447.716111717937i
0.45	197.5	1.79211	20.4402	-296.883927934789+137.174657588067i
0.54	135.875	2.15054	5.00751	-76.3163209604982-24.393590736769i
0.63	177.375	2.50896	7.40846	-73.4437218601901-93.0411709143202i
0.72	139.875	2.86738	22.2226	113.75-336.875i
0.81	150.25	3.22581	32.9897	-203.811057573611-486.899865647305i
0.9	71.875	3.58423	5.92617	-47.0143251088709-82.3422921845483i
0.99	12.125	3.94265	28.6841	-121.352573181441-442.611138644113i
1.08	107.375	4.30108	15.9375	-254.93630464231+5.71611171793722i
1.17	94.75	4.6595	14.7446	225.061695190569+70.7262331072567i
1.26	17.125	5.01792	19.4078	-306.361705780235-50.6804357193183i
1.35	235.625	5.37634	15.6221	233.996083855605-87.8767857351295i
1.44	113.875	5.73477	20.6953	-331.125
1.53	178.625	6.09319	15.6221	233.996083855605+87.8767857351281i
1.62	83.375	6.45161	19.4078	-306.361705780235+50.6804357193185i
1.71	134.875	6.81004	14.7446	225.06169519057-70.7262331072582i
1.8	99	7.16846	15.9375	-254.93630464231-5.71611171793651i
1.89	160.875	7.52688	28.6841	-121.352573181439+442.611138644112i
1.98	218.125	7.8853	5.92617	-47.0143251088709+82.3422921845479i
2.07	194.625	8.24373	32.9897	-203.811057573609+486.899865647305i
2.16	224	8.60215	22.2226	113.75+336.875i
2.25	164	8.96057	7.40846	-73.4437218601896+93.0411709143207i
2.34	131.125	9.319	5.00751	-76.3163209604979+24.3935907367688i
2.43	102.375	9.67742	20.4402	-296.883927934789-137.174657588066i
2.52	104.375	10.0358	34.2839	316.93630464231-447.716111717937i
2.61	189.75	10.3943	17.8491	-284.682625174721-22.6840354905789i
2.7	207.75	10.7527	29.0058	-318.307648150396+337.731734271539i
2.79	69	11.1111	23.0769	114.116126678576-351.153915148998i
A24
Time	Data	FFT Freq	FFT Mag	FFT Complex			Max
0	252.375	0	537.75	8604			37.9375
0.09	273	0.358423	31.2095	-77.390851435134-493.317735845329i
0.18	291.5	0.716846	22.6115	361.767500771507+3.48748200362127i
0.27	367.75	1.07527	17.0899	39.2801512639644-270.602936592569i
0.36	270	1.43369	14.2934	-191.644597488888+124.79252339471i
0.45	336.25	1.79211	24.3706	-376.213681325946+102.511739274328i
0.54	256.875	2.15054	8.93986	142.85033110606-7.32127429016509i
0.63	256.625	2.50896	8.42759	-115.414458629378-69.725978771644i
0.72	212.375	2.86738	1.46908	-20.5+11.5i
0.81	248.625	3.22581	9.13237	-45.2191245416919+138.944788586777i
0.9	336.625	3.58423	12.8862	156.337223053427+134.418318069749i
0.99	299.375	3.94265	16.4317	-253.908872617435-68.1968003908955i
1.08	297.5	4.30108	14.6183	230.144597488888-41.7074766052906i
1.17	331.125	4.6595	13.5746	212.955840699832-42.6938541552703i
1.26	265.375	5.01792	9.41098	9.54494506900724-150.272925636464i
1.35	323.125	5.37634	10.5773	-33.0890034142127+165.970653615613i
1.44	333.5	5.73477	37.9375	-607
1.53	289	6.09319	10.5773	-33.0890034142129-165.970653615613i
1.62	195.375	6.45161	9.41098	9.54494506900753+150.272925636464i
1.71	280.75	6.81004	13.5746	212.955840699833+42.6938541552694i
1.8	185.5	7.16846	14.6183	230.144597488888+41.7074766052902i
1.89	287.25	7.52688	16.4317	-253.908872617435+68.1968003908959i
1.98	258.875	7.8853	12.8862	156.337223053426-134.418318069749i
2.07	242.875	8.24373	9.13237	-45.2191245416922-138.944788586777i
2.16	205.875	8.60215	1.46908	-20.5-11.5i
2.25	248.625	8.96057	8.42759	-115.414458629377+69.7259787716441i
2.34	139.625	9.319	8.93986	142.850331106059+7.32127429016513i
2.43	266.25	9.67742	24.3706	-376.213681325947-102.511739274327i
2.52	231.875	10.0358	14.2934	-191.644597488888-124.792523394709i
2.61	283.125	10.3943	17.0899	39.2801512639652+270.602936592568i
2.7	265.25	10.7527	22.6115	361.767500771507-3.48748200362184i
2.79	271.75	11.1111	31.2095	-77.3908514351326+493.317735845329i
B03
Time	Data	FFT Freq	FFT Mag	FFT Complex			Max
0	220	0	451.539	7224.625			13.876
0.09	218.75	0.358423	10.3701	-151.185850273914+68.3585620291834i
0.18	237.125	0.716846	7.06844	10.7463213923147+112.583339746581i
0.27	182.875	1.07527	5.38668	-76.7124678413474-39.2858395849992i
0.36	181.25	1.43369	9.12982	127.20521279348+71.8147545195112i
0.45	213.875	1.79211	5.40387	59.8814713932695-62.3687560769847i
0.54	268	2.15054	5.49805	-61.8776101060064-62.5274190926546i
0.63	184	2.50896	13.876	125.806062344042-182.932312104493i
0.72	243.875	2.86738	6.53002	-65.375-81.5i
0.81	207.375	3.22581	12.7714	-154.587832972321+133.635088788995i
0.9	258.875	3.58423	7.69713	123.151996723646+0.704813954378775i
0.99	185.25	3.94265	7.76706	23.3169295300789+122.06596075113i
1.08	204.875	4.30108	12.2931	51.5447872065199+189.814754519511i
1.17	278.125	4.6595	10.7398	-98.2666329919949-140.965913170145i
1.26	248.625	5.01792	7.65109	-113.520708009954+45.8155727936153i
1.35	239.625	5.37634	8.18108	4.7483208121881+130.811172509409i
1.44	253.375	5.73477	12.8516	205.625
1.53	218.75	6.09319	8.18108	4.7483208121875-130.811172509409i
1.62	235.375	6.45161	7.65109	-113.520708009954-45.815572793615i
1.71	221.875	6.81004	10.7398	-98.2666329919944+140.965913170146i
1.8	236.375	7.16846	12.2931	51.5447872065196-189.814754519511i
1.89	202.875	7.52688	7.76706	23.3169295300785-122.06596075113i
1.98	204	7.8853	7.69713	123.151996723646-0.704813954379112i
2.07	268.375	8.24373	12.7714	-154.587832972322-133.635088788994i
2.16	239.875	8.60215	6.53002	-65.375+81.5i
2.25	220	8.96057	13.876	125.806062344042+182.932312104492i
2.34	243.25	9.319	5.49805	-61.8776101060063+62.5274190926548i
2.43	207.375	9.67742	5.40387	59.8814713932697+62.3687560769845i
2.52	245.25	10.0358	9.12982	127.20521279348-71.8147545195114i
2.61	235.75	10.3943	5.38668	-76.712467841347+39.2858395849994i
2.7	195	10.7527	7.06844	10.7463213923144-112.583339746582i
2.79	224.625	11.1111	10.3701	-151.185850273915-68.3585620291829i
B04
Time	Data	FFT Freq	FFT Mag	FFT Complex			Max
0	252.875	0	332.195	5315.125			22.7256
0.09	207.25	0.358423	8.17249	130.681328135628-4.53103354021457i
0.18	183.125	0.716846	17.9778	120.167383684694+261.341489075368i
0.27	129.125	1.07527	11.0237	124.504487403335-124.932757162219i
0.36	156.5	1.43369	14.9684	144.078656903985-191.308581272022i
0.45	162.75	1.79211	4.31293	32.6206541358431-60.8099136576769i
0.54	133.125	2.15054	9.91252	156.684250226932+24.5790153392496i
0.63	114.375	2.50896	16.8913	262.263289984932-65.2601224658672i
0.72	157.75	2.86738	10.3358	-104.25-128.375i
0.81	185.125	3.22581	9.97406	75.0179289656791-140.85335296319i
0.9	208.125	3.58423	1.11664	6.794411482633-16.5237984031359i
0.99	172.5	3.94265	7.18982	109.327703676273+35.7908222851827i
1.08	159	4.30108	11.4166	-167.578656903985+72.6914187279785i
1.17	178.375	4.6595	22.7256	207.817447054456-298.369340794026i
1.26	168.125	5.01792	14.3252	186.853954605741+132.738675332982i
1.35	206.375	5.37634	9.49693	101.767160643853+112.838416387796i
1.44	122.375	5.73477	0.210938	3.375
1.53	158.5	6.09319	9.49693	101.767160643853-112.838416387796i
1.62	193	6.45161	14.3252	186.853954605741-132.738675332982i
1.71	104.125	6.81004	22.7256	207.817447054457+298.369340794025i
1.8	154.875	7.16846	11.4166	-167.578656903986-72.6914187279783i
1.89	122.625	7.52688	7.18982	109.327703676273-35.7908222851829i
1.98	151.625	7.8853	1.11664	6.79441148263309+16.5237984031362i
2.07	199.375	8.24373	9.97406	75.0179289656796+140.85335296319i
2.16	99.875	8.60215	10.3358	-104.25+128.375i
2.25	221.25	8.96057	16.8913	262.263289984932+65.2601224658668i
2.34	172.625	9.319	9.91252	156.684250226932-24.5790153392497i
2.43	192	9.67742	4.31293	32.6206541358433+60.8099136576774i
2.52	174.25	10.0358	14.9684	144.078656903986+191.308581272021i
2.61	156.25	10.3943	11.0237	124.504487403336+124.932757162219i
2.7	172	10.7527	17.9778	120.167383684693-261.341489075368i
2.79	145.875	11.1111	8.17249	130.681328135628+4.53103354021487i
B08
Time	Data	FFT Freq	FFT Mag	FFT Complex			Max
0	81.625	0	161.398	2582.375			30.814
0.09	182.625	0.358423	15.5225	226.879052602387+101.038731892178i
0.18	118.375	0.716846	30.814	250.352792203969-424.730874605706i
0.27	121.5	1.07527	8.58038	-108.629627681423+83.946855610541i
0.36	76.125	1.43369	19.294	-132.908085182071-278.628278106444i
0.45	107.625	1.79211	14.1906	227.033954166319-2.69218723087083i
0.54	107.25	2.15054	25.9976	43.7120325231131-413.65853580976i
0.63	83.75	2.50896	6.00802	-33.5161544339921+90.0962369183991i
0.72	74.75	2.86738	7.95954	-83.2500000000001-96.375i
0.81	10.625	3.22581	13.0778	63.6944507101187-199.315527747218i
0.9	21.75	3.58423	11.3903	40.2827636568439+177.737630709918i
0.99	45.375	3.94265	9.77997	-154.33382119204-25.8247463296848i
1.08	93.875	4.30108	5.56954	75.1580851820706-47.8782781064444i
1.17	47.875	4.6595	10.5789	-168.771821791951+12.8724313665645i
1.26	25.375	5.01792	17.8239	-160.347588383927-235.834708086028i
1.35	13.25	5.37634	6.33104	-93.3560323794176-39.3148979186001i
1.44	86.75	5.73477	2.85156	45.625
1.53	104.875	6.09319	6.33104	-93.3560323794174+39.3148979186004i
1.62	154.625	6.45161	17.8239	-160.347588383927+235.834708086029i
1.71	156.5	6.81004	10.5789	-168.771821791951-12.8724313665642i
1.8	34.625	7.16846	5.56954	75.1580851820709+47.878278106444i
1.89	98.25	7.52688	9.77997	-154.33382119204+25.8247463296853i
1.98	107	7.8853	11.3903	40.2827636568433-177.737630709918i
2.07	26.75	8.24373	13.0778	63.6944507101189+199.315527747217i
2.16	50.125	8.60215	7.95954	-83.2499999999999+96.375i
2.25	64	8.96057	6.00802	-33.5161544339926-90.0962369183989i
2.34	112.25	9.319	25.9976	43.7120325231138+413.658535809759i
2.43	64.125	9.67742	14.1906	227.033954166319+2.6921872308701i
2.52	117.5	10.0358	19.294	-132.90808518207+278.628278106444i
2.61	66.5	10.3943	8.58038	-108.629627681423-83.9468556105408i
2.7	52	10.7527	30.814	250.35279220397+424.730874605706i
2.79	74.75	11.1111	15.5225	226.879052602387-101.038731892178i
B12
Time	Data	FFT Freq	FFT Mag	FFT Complex			Max
0	56.75	0	194.758	3116.125			33.7578
0.09	54.375	0.358423	26.5933	-279.637101947123-320.697637074512i
0.18	109.875	0.716846	21.7224	-347.544603285203-3.17934553295265i
0.27	75.75	1.07527	3.99149	-3.41954822330199+63.7721598513768i
0.36	78.5	1.43369	3.13283	41.1972221513642-28.554085374294i
0.45	48.875	1.79211	3.91875	49.1707286323396+38.9040451085068i
0.54	208	2.15054	9.65254	13.9351318085228-153.81059973779i
0.63	154.375	2.50896	18.1678	-189.921644927614-220.062142921304i
0.72	101	2.86738	17.0176	-146.125+229.75i
0.81	127.5	3.22581	3.16744	-29.7639500977768+41.018028429763i
0.9	159.375	3.58423	16.0715	148.985854604683+209.585260409569i
0.99	123.75	3.94265	10.7454	-43.597160492032-166.307379224955i
1.08	173.75	4.30108	10.9334	-67.6972221513643-161.304085374294i
1.17	44	4.6595	8.47628	-67.0080065834876+117.910284295151i
1.26	120.5	5.01792	8.95236	143.123616871997+5.7165146144054i
1.35	80.625	5.37634	11.5602	-141.823316361005+118.732083053792i
1.44	145	5.73477	33.7578	540.125
1.53	34.625	6.09319	11.5602	-141.823316361006-118.732083053792i
1.62	120.75	6.45161	8.95236	143.123616871997-5.71651461440578i
1.71	115.625	6.81004	8.47628	-67.0080065834881-117.910284295151i
1.8	90.75	7.16846	10.9334	-67.6972221513641+161.304085374294i
1.89	67.25	7.52688	10.7454	-43.5971604920315+166.307379224955i
1.98	120.75	7.8853	16.0715	148.985854604682-209.585260409569i
2.07	84.75	8.24373	3.16744	-29.7639500977768-41.0180284297634i
2.16	111.125	8.60215	17.0176	-146.125-229.75i
2.25	100.875	8.96057	18.1678	-189.921644927613+220.062142921304i
2.34	70.375	9.319	9.65254	13.9351318085235+153.81059973779i
2.43	78.625	9.67742	3.91875	49.1707286323397-38.9040451085072i
2.52	84.125	10.0358	3.13283	41.1972221513642+28.554085374294i
2.61	51.625	10.3943	3.99149	-3.41954822330215-63.7721598513768i
2.7	77.5	10.7527	21.7224	-347.544603285203+3.1793455329536i
2.79	45.375	11.1111	26.5933	-279.637101947121+320.697637074512i
B18
Time	Data	FFT Freq	FFT Mag	FFT Complex			Max
0	118.279	0	300.401	4806.41339			11.3697
0.09	151.827	0.358423	11.3697	-181.40314139368-13.6502871183876i
0.18	146.115	0.716846	5.68486	55.8192768523665-71.815978792139i
0.27	162.269	1.07527	6.27225	-98.6531999994023-18.4084958120077i
0.36	141.058	1.43369	0.958986	-6.49267004127177+13.9024031246295i
0.45	157.894	1.79211	6.86585	-74.3858962681808-80.8365854202074i
0.54	128.529	2.15054	8.11065	8.00070483740621-129.523501059703i
0.63	157.673	2.50896	8.1161	-76.6134701978378+104.849240916825i
0.72	180.731	2.86738	7.78453	121.057678+29.2979719999998i
0.81	129.096	3.22581	5.86923	-33.9215928217119-87.5670593070675i
0.9	120.413	3.58423	2.69063	-38.6329370337182+18.9948666614968i
0.99	150.077	3.94265	6.58593	-20.9182839953347+103.277808593353i
1.08	174.356	4.30108	1.18513	-14.2572059587283-12.5016528753703i
1.17	149.154	4.6595	3.07905	48.9562622276871-5.50451823373057i
1.26	149.231	5.01792	6.82201	-108.725372656055-9.64380307093872i
1.35	168.087	5.37634	8.7605	-107.675909551541-89.7384277775643i
1.44	186.356	5.73477	2.13762	34.2019660000001
1.53	181.231	6.09319	8.7605	-107.67590955154+89.7384277775644i
1.62	154.644	6.45161	6.82201	-108.725372656055+9.64380307093894i
1.71	145.452	6.81004	3.07905	48.9562622276871+5.50451823373025i
1.8	168.413	7.16846	1.18513	-14.2572059587283+12.5016528753703i
1.89	137.779	7.52688	6.58593	-20.9182839953349-103.277808593354i
1.98	182.769	7.8853	2.69063	-38.6329370337183-18.9948666614969i
2.07	140.49	8.24373	5.86923	-33.9215928217115+87.5670593070673i
2.16	144.788	8.60215	7.78453	121.057678-29.2979719999998i
2.25	128.173	8.96057	8.1161	-76.6134701978379-104.849240916826i
2.34	147.038	9.319	8.11065	8.00070483740641+129.523501059703i
2.43	144.433	9.67742	6.86585	-74.3858962681804+80.8365854202074i
2.52	156.702	10.0358	0.958986	-6.49267004127179-13.9024031246295i
2.61	143.25	10.3943	6.27225	-98.6531999994021+18.4084958120079i
2.7	120.885	10.7527	5.68486	55.8192768523666+71.8159787921389i
2.79	139.221	11.1111	11.3697	-181.40314139368+13.650287118388i
B21
Time	Data	FFT Freq	FFT Mag	FFT Complex			Max
0	201.15	0	290.473	4647.574952			18.0155
0.09	175.05	0.358423	10.9616	125.220780344677+122.800407062072i
0.18	137.825	0.716846	10.7604	39.5924861407023+167.552484916663i
0.27	101.825	1.07527	6.99015	107.550322066411+30.6865463024838i
0.36	115.25	1.43369	18.0155	265.814110716842-111.489879537813i
0.45	126.05	1.79211	13.3451	207.231943960455+51.4455878819247i
0.54	129.75	2.15054	4.73943	31.7961543765925+68.8427962252129i
0.63	145.225	2.50896	12.2912	146.790457988239-130.870994117473i
0.72	128.9	2.86738	4.39761	62.049988+33.1750480000001i
0.81	155.375	3.22581	4.76162	-60.1836346972844+46.714325241072i
0.9	179.3	3.58423	8.66078	132.669498083544+40.0140566750225i
0.99	114.85	3.94265	7.15643	-95.8842642512522-62.586810400535i
1.08	134.3	4.30108	10.6962	-12.1141587168419+170.710072462187i
1.17	155.85	4.6595	3.19114	-44.3650017470338+25.2721862776111i
1.26	118.45	5.01792	4.96957	-15.558138600838-77.9762066335274i
1.35	150.625	5.37634	5.51196	53.6393963357892+70.0037646782039i
1.44	146.15	5.73477	6.20469	-99.2750239999996
1.53	121.5	6.09319	5.51196	53.6393963357888-70.0037646782039i
1.62	137.3	6.45161	4.96957	-15.558138600838+77.9762066335276i
1.71	178.35	6.81004	3.19114	-44.3650017470339-25.2721862776108i
1.8	117.975	7.16846	10.6962	-12.1141587168423-170.710072462187i
1.89	127.725	7.52688	7.15643	-95.8842642512522+62.5868104005355i
1.98	99.65	7.8853	8.66078	132.669498083544-40.0140566750227i
2.07	167	8.24373	4.76162	-60.1836346972847-46.7143252410716i
2.16	171.275	8.60215	4.39761	62.049988-33.1750480000001i
2.25	171.8	8.96057	12.2912	146.790457988239+130.870994117473i
2.34	169.15	9.319	4.73943	31.7961543765923-68.8427962252128i
2.43	147.025	9.67742	13.3451	207.231943960455-51.4455878819251i
2.52	153.1	10.0358	18.0155	265.814110716842+111.489879537813i
2.61	136.775	10.3943	6.99015	107.550322066411-30.686546302484i
2.7	134.625	10.7527	10.7604	39.5924861407019-167.552484916663i
2.79	198.4	11.1111	10.9616	125.220780344676-122.800407062072i
B22
Time	Data	FFT Freq	FFT Mag	FFT Complex			Max
0	111.625	0	509.039	8144.625			41.5234
0.09	270.625	0.358423	30.5756	-475.035284058324+116.905291729072i
0.18	291.375	0.716846	7.67032	11.8548947621804-122.151189561685i
0.27	221.5	1.07527	24.8503	-163.813856525096+362.291131618556i
0.36	168.875	1.43369	41.5234	-517.185794773342-417.028372646398i
0.45	372	1.79211	5.49064	-55.6750282555346-67.9556355827262i
0.54	165.75	2.15054	21.2316	-304.375888269213-150.849395790811i
0.63	217.625	2.50896	14.3175	-20.6377702303384-228.149229550002i
0.72	245.5	2.86738	33.7151	14.3749999999997-539.25i
0.81	322.375	3.22581	23.1599	-368.129698268381+42.3506979829647i
0.9	228.125	3.58423	34.1388	-519.366039052289+169.163690352375i
0.99	265.75	3.94265	28.8729	-432.195017356769-163.158833632815i
1.08	269	4.30108	34.4205	529.685794773341-150.7783726464i
1.17	270.375	4.6595	11.5208	-159.24041269274+92.8507767911187i
1.26	289.125	5.01792	38.9087	530.88703255932-325.138103418499i
1.35	116.125	5.37634	25.3872	-340.272932612817-221.831937515308i
1.44	363.5	5.73477	2.14844	-34.375
1.53	235.25	6.09319	25.3872	-340.272932612816+221.831937515309i
1.62	378.125	6.45161	38.9087	530.887032559322+325.138103418498i
1.71	367.875	6.81004	11.5208	-159.24041269274-92.8507767911191i
1.8	272.875	7.16846	34.4205	529.685794773342+150.778372646398i
1.89	351.125	7.52688	28.8729	-432.195017356768+163.158833632816i
1.98	195.625	7.8853	34.1388	-519.366039052289-169.163690352374i
2.07	152.375	8.24373	23.1599	-368.129698268381-42.3506979829644i
2.16	299.875	8.60215	33.7151	14.3750000000003+539.25i
2.25	244.25	8.96057	14.3175	-20.637770230338+228.149229550002i
2.34	179.125	9.319	21.2316	-304.375888269212+150.849395790812i
2.43	317.875	9.67742	5.49064	-55.6750282555342+67.9556355827257i
2.52	303.5	10.0358	41.5234	-517.185794773341+417.0283726464i
2.61	248.375	10.3943	24.8503	-163.813856525097-362.291131618556i
2.7	293.125	10.7527	7.67032	11.8548947621808+122.151189561685i
2.79	116	11.1111	30.5756	-475.035284058324-116.905291729072i
B23
Time	Data	FFT Freq	FFT Mag	FFT Complex			Max
0	243.663	0	456.364	7301.817198			25.944
0.09	286.837	0.358423	4.15469	37.5210628675298-54.8734750168108i
0.18	248.106	0.716846	6.3395	-66.5827469543612-76.5192075969462i
0.27	247.74	1.07527	16.7603	-110.793006783798-244.207589697976i
0.36	217.846	1.43369	8.363	62.3671731051872-118.384690550405i
0.45	266.75	1.79211	11.4712	45.5898311993105-177.786922183437i
0.54	186.721	2.15054	13.2242	-45.5305833953574-206.630127088537i
0.63	269.942	2.50896	8.56575	-83.6335699644227-108.57576955304i
0.72	231.692	2.86738	25.6518	393.221223-117.596037i
0.81	241.673	3.22581	14.8545	-232.216471952497-50.6329778624721i
0.9	173.413	3.58423	9.12535	106.286410877317-100.104011390797i
0.99	224.548	3.94265	15.6757	-250.781806969963-3.8317037279828i
1.08	238.587	4.30108	17.6137	175.286696894812-220.673142550406i
1.17	267.779	4.6595	9.76424	124.332922687329+94.5962381264164i
1.26	197.49	5.01792	6.93144	22.4421514724009-108.608695899207i
1.35	199.413	5.37634	25.944	48.05794291651-412.312785957304i
1.44	296.404	5.73477	2.76743	44.2788080000005
1.53	228.183	6.09319	25.944	48.0579429165114+412.312785957303i
1.62	146.394	6.45161	6.93144	22.4421514724013+108.608695899206i
1.71	251.087	6.81004	9.76424	124.332922687329-94.5962381264172i
1.8	243.404	7.16846	17.6137	175.286696894813+220.673142550405i
1.89	174.99	7.52688	15.6757	-250.781806969962+3.83170372798344i
1.98	251.894	7.8853	9.12535	106.286410877317+100.104011390797i
2.07	190.827	8.24373	14.8545	-232.216471952497+50.6329778624724i
2.16	304.221	8.60215	25.6518	393.221223+117.596037i
2.25	219.875	8.96057	8.56575	-83.6335699644226+108.57576955304i
2.34	226.471	9.319	13.2242	-45.5305833953568+206.630127088537i
2.43	234.317	9.67742	11.4712	45.5898311993111+177.786922183437i
2.52	257.317	10.0358	8.363	62.3671731051875+118.384690550406i
2.61	187.096	10.3943	16.7603	-110.793006783798+244.207589697977i
2.7	209.423	10.7527	6.3395	-66.5827469543608+76.5192075969466i
2.79	137.712	11.1111	4.15469	37.5210628675302+54.8734750168109i
C04
Time	Data	FFT Freq	FFT Mag	FFT Complex			Max
0	192.125	0	328.422	5254.75			22.7893
0.09	213.75	0.358423	22.7893	361.686603395697-46.2255345608933i
0.18	201.125	0.716846	3.56888	-56.580041416111-7.70367389073608i
0.27	189.75	1.07527	11.4049	115.875842157374-140.965174366823i
0.36	181.75	1.43369	14.0667	103.436336368202-199.890764646288i
0.45	164.375	1.79211	5.10696	81.6569852659978-2.97988971692056i
0.54	156.125	2.15054	6.28446	-45.4370077640192+89.6997564397925i
0.63	162	2.50896	2.76057	44.0325106888447+3.47053832657609i
0.72	154.75	2.86738	8.75169	2.74999999999992-140i
0.81	187.875	3.22581	15.5658	70.7617999699562+238.789162479838i
0.9	194.5	3.58423	12.4291	-197.89209555715-19.6546897851677i
0.99	127.625	3.94265	7.15448	53.5617327586058-101.167674068743i
1.08	172.75	4.30108	13.9554	-222.186336368203-22.1407646462878i
1.17	128.375	4.6595	10.4211	129.394292529729-105.159055373056i
1.26	177.5	5.01792	9.80846	142.40914473728+65.9418798843033i
1.35	112.25	5.37634	15.8351	-252.969766766203+14.0869929379602i
1.44	116.625	5.73477	14.5156	232.25
1.53	139.5	6.09319	15.8351	-252.969766766204-14.0869929379591i
1.62	189.625	6.45161	9.80846	142.40914473728-65.9418798843037i
1.71	67	6.81004	10.4211	129.394292529729+105.159055373056i
1.8	199.25	7.16846	13.9554	-222.186336368203+22.140764646288i
1.89	142.375	7.52688	7.15448	53.5617327586059+101.167674068743i
1.98	132	7.8853	12.4291	-197.89209555715+19.6546897851682i
2.07	148.375	8.24373	15.5658	70.7617999699552-238.789162479838i
2.16	193.375	8.60215	8.75169	2.75000000000008+140i
2.25	218.5	8.96057	2.76057	44.0325106888443-3.47053832657613i
2.34	144.375	9.319	6.28446	-45.4370077640193-89.6997564397925i
2.43	190.125	9.67742	5.10696	81.6569852659977+2.97988971692048i
2.52	162.5	10.0358	14.0667	103.436336368203+199.890764646288i
2.61	130.875	10.3943	11.4049	115.875842157374+140.965174366823i
2.7	175.125	10.7527	3.56888	-56.5800414161111+7.7036738907361i
2.79	188.5	11.1111	22.7893	361.686603395697+46.2255345608923i
C07
Time	Data	FFT Freq	FFT Mag	FFT Complex			Max
0	131.5	0	199.672	3194.75			21.9937
0.09	70.75	0.358423	5.7454	19.0788318877324+89.9246950807781i
0.18	122.5	0.716846	2.13555	29.4061406500709-17.4006525384682i
0.27	80.75	1.07527	5.08196	-75.0685411747306+31.2451647970681i
0.36	80.875	1.43369	2.2553	-35.3574945521653-7.20799961555358i
0.45	93.875	1.79211	21.9937	349.900229121903-37.4536219411162i
0.54	118.375	2.15054	8.24215	-111.371505351695-70.6204690889451i
0.63	119.375	2.50896	4.38556	67.2615207902007+19.989263543709i
0.72	96.875	2.86738	7.91275	37.2500000000001+121i
0.81	92.125	3.22581	5.03532	-36.7287800229909+71.7059003103693i
0.9	28	3.58423	1.82277	-29.0934837526353-2.03237397232093i
0.99	106.875	3.94265	14.85	159.460461408277+176.143345898386i
1.08	96.875	4.30108	2.24317	20.8574945521652-29.2079996155536i
1.17	118.75	4.6595	13.2769	32.7193043051629+209.895650133414i
1.26	117.25	5.01792	7.245	-57.4411515457402+100.687442578156i
1.35	91.75	5.37634	12.1745	166.376973684446-101.305150655718i
1.44	46.125	5.73477	3.82812	-61.25
1.53	126.375	6.09319	12.1745	166.376973684446+101.305150655718i
1.62	92.375	6.45161	7.245	-57.4411515457405-100.687442578156i
1.71	146.625	6.81004	13.2769	32.7193043051623-209.895650133413i
1.8	127.625	7.16846	2.24317	20.8574945521653+29.2079996155536i
1.89	69.5	7.52688	14.85	159.460461408277-176.143345898386i
1.98	82.125	7.8853	1.82277	-29.0934837526353+2.03237397232084i
2.07	89.375	8.24373	5.03532	-36.7287800229911-71.705900310369i
2.16	122.875	8.60215	7.91275	37.2499999999999-121i
2.25	84	8.96057	4.38556	67.2615207902005-19.9892635437091i
2.34	134	9.319	8.24215	-111.371505351695+70.6204690889452i
2.43	119.375	9.67742	21.9937	349.900229121903+37.4536219411153i
2.52	99.25	10.0358	2.2553	-35.3574945521652+7.20799961555364i
2.61	98.125	10.3943	5.08196	-75.0685411747306-31.2451647970676i
2.7	70.125	10.7527	2.13555	29.4061406500709+17.4006525384681i
2.79	120.375	11.1111	5.7454	19.0788318877323-89.9246950807781i
C09
Time	Data	FFT Freq	FFT Mag	FFT Complex			Max
0	193.75	0	225.625	3610			34.4057
0.09	133.75	0.358423	12.8672	-12.8103284570247+205.476505892885i
0.18	114.5	0.716846	13.2468	-12.3614763100027+211.587884732804i
0.27	6.75	1.07527	7.58251	112.295123011857+45.9170835113513i
0.36	48.125	1.43369	34.4057	546.528372646399+65.9363363682023i
0.45	77.25	1.79211	16.5371	253.586293575713-75.5235655297005i
0.54	72.375	2.15054	3.73082	-27.5106243086614-52.9758589616377i
0.63	178.375	2.50896	19.814	198.849461296138-246.907341746726i
0.72	120	2.86738	6.52998	-9.99999999999994+104i
0.81	85.75	3.22581	12.5758	187.425106692192+73.2007915935802i
0.9	163.5	3.58423	8.47201	-133.218190587064-25.0458173011917i
0.99	64.25	3.94265	14.3828	-180.055797852635-143.308398634032i
1.08	80.625	4.30108	16.2848	-21.2783726463984+259.686336368203i
1.17	106.5	4.6595	15.5032	221.77310065972+111.11365407147i
1.26	133.25	5.01792	7.5986	-87.9097087942723-83.9820736067499i
1.35	170.375	5.37634	11.613	123.93704107404-138.433957102357i
1.44	80.625	5.73477	16.9688	271.5
1.53	100	6.09319	11.613	123.93704107404+138.433957102357i
1.62	135.25	6.45161	7.5986	-87.9097087942722+83.9820736067499i
1.71	108.875	6.81004	15.5032	221.77310065972-111.113654071471i
1.8	87.125	7.16846	16.2848	-21.2783726463991-259.686336368202i
1.89	87.125	7.52688	14.3828	-180.055797852635+143.308398634033i
1.98	118.25	7.8853	8.47201	-133.218190587063+25.0458173011919i
2.07	111.375	8.24373	12.5758	187.425106692192-73.2007915935806i
2.16	219.625	8.60215	6.52998	-10.0000000000001-104i
2.25	114.625	8.96057	19.814	198.849461296138+246.907341746726i
2.34	122.875	9.319	3.73082	-27.5106243086614+52.9758589616376i
2.43	105.5	9.67742	16.5371	253.586293575713+75.5235655297001i
2.52	135.5	10.0358	34.4057	546.528372646399-65.936336368203i
2.61	77.625	10.3943	7.58251	112.295123011857-45.917083511351i
2.7	115.375	10.7527	13.2468	-12.3614763100031-211.587884732804i
2.79	141.125	11.1111	12.8672	-12.810328457025-205.476505892885i
C11
Time	Data	FFT Freq	FFT Mag	FFT Complex			Max
0	133.875	0	174.156	2786.5			29.6153
0.09	129.375	0.358423	13.5483	200.959238753239+81.2772066633815i
0.18	127	0.716846	20.9166	302.781601061825-142.56282082038i
0.27	109.75	1.07527	28.7855	-11.3172120441727+460.428388347107i
0.36	17.25	1.43369	29.6153	193.066202090034-432.728891488805i
0.45	78.375	1.79211	7.48925	64.6225743688889-100.909237173221i
0.54	63.25	2.15054	4.9039	73.8477685363347+26.5114572083753i
0.63	125.375	2.50896	10.8592	-82.3105365104646-153.013688817358i
0.72	56.375	2.86738	4.2993	-49.875+47.375i
0.81	109.625	3.22581	7.85066	-48.7195450886492+115.777375472804i
0.9	138	3.58423	9.86	128.26440682561+91.850291973207i
0.99	19.75	3.94265	10.6775	60.896600712669-159.618661724165i
1.08	54.875	4.30108	16.954	23.1837979099662+270.271108511195i
1.17	10.5	4.6595	12.2442	140.734111825687+136.284368229506i
1.26	8.375	5.01792	12.1944	-43.3937764237702-190.223986055548i
1.35	100.5	5.37634	5.10611	-80.865232017196+11.6336753868881i
1.44	103.375	5.73477	15.3906	-246.25
1.53	123.25	6.09319	5.10611	-80.8652320171962-11.6336753868877i
1.62	132.5	6.45161	12.1944	-43.3937764237698+190.223986055548i
1.71	152	6.81004	12.2442	140.734111825686-136.284368229507i
1.8	94.125	7.16846	16.954	23.1837979099657-270.271108511195i
1.89	97.125	7.52688	10.6775	60.8966007126696+159.618661724165i
1.98	10.375	7.8853	9.86	128.26440682561-91.8502919732071i
2.07	35.625	8.24373	7.85066	-48.7195450886494-115.777375472803i
2.16	65.5	8.60215	4.2993	-49.875-47.375i
2.25	63.75	8.96057	10.8592	-82.3105365104643+153.013688817358i
2.34	108.25	9.319	4.9039	73.8477685363344-26.5114572083752i
2.43	108.125	9.67742	7.48925	64.622574368889+100.909237173221i
2.52	84.75	10.0358	29.6153	193.066202090034+432.728891488805i
2.61	122.5	10.3943	28.7855	-11.3172120441743-460.428388347106i
2.7	72.25	10.7527	20.9166	302.781601061825+142.56282082038i
2.79	130.75	11.1111	13.5483	200.959238753239-81.2772066633824i
C12
Time	Data	FFT Freq	FFT Mag	FFT Complex			Max
0	150.208	0	287.655	4602.486298			34.7822
0.09	135.792	0.358423	15.3218	183.795418653483+162.225630252735i
0.18	120.597	0.716846	28.9844	161.856712026913+434.587749239381i
0.27	123.681	1.07527	20.6651	-322.162202864324-74.4001458496471i
0.36	87.3333	1.43369	21.0624	332.201276855751+56.6562307052488i
0.45	215.861	1.79211	4.69686	10.5992370971133+74.3985201605174i
0.54	42.3889	2.15054	12.4697	198.759353076253+17.3536078482031i
0.63	153.694	2.50896	18.0969	103.609339646278+270.379269821925i
0.72	191.444	2.86738	22.3743	73.3055120000002+350.402648i
0.81	75.8889	3.22581	16.9252	-249.997661675717-104.092115951658i
0.9	106.764	3.58423	23.4829	-345.965255253716-146.553923976099i
0.99	161.75	3.94265	26.3864	-226.289886319797+356.414099556049i
1.08	118.153	4.30108	3.54902	56.4098671442493-6.51051729475105i
1.17	140.278	4.6595	10.49	153.882960522388-67.0100315536543i
1.26	145.375	5.01792	34.7822	-140.92864184945-538.375326584922i
1.35	211.875	5.37634	23.608	374.117970940576-52.0933886203861i
1.44	146.764	5.73477	32.638	-522.208282
1.53	241.556	6.09319	23.608	374.117970940577+52.0933886203852i
1.62	31.7361	6.45161	34.7822	-140.928641849449+538.375326584922i
1.71	168.986	6.81004	10.49	153.882960522389+67.010031553654i
1.8	27.1389	7.16846	3.54902	56.4098671442492+6.51051729475135i
1.89	94.9167	7.52688	26.3864	-226.289886319797-356.414099556048i
1.98	96.0139	7.8853	23.4829	-345.965255253716+146.5539239761i
2.07	198.069	8.24373	16.9252	-249.997661675717+104.092115951659i
2.16	137.097	8.60215	22.3743	73.3055119999998-350.402648i
2.25	139.639	8.96057	18.0969	103.609339646277-270.379269821925i
2.34	216.819	9.319	12.4697	198.759353076252-17.3536078482035i
2.43	216.153	9.67742	4.69686	10.5992370971131-74.3985201605176i
2.52	198.583	10.0358	21.0624	332.20127685575-56.656230705249i
2.61	62.0417	10.3943	20.6651	-322.162202864324+74.4001458496477i
2.7	223.722	10.7527	28.9844	161.856712026912-434.587749239381i
2.79	222.167	11.1111	15.3218	183.795418653482-162.225630252736i
C16
Time	Data	FFT Freq	FFT Mag	FFT Complex			Max
0	186.375	0	345.768	5532.291656			18.5129
0.09	160.917	0.358423	10.5354	146.244152529938+83.8282615976607i
0.18	149.375	0.716846	5.80899	77.5625412533847+51.2115635910008i
0.27	197.792	1.07527	8.99773	-101.589399970807-102.005643804632i
0.36	193.292	1.43369	3.27219	21.8172294712097+47.5926219751611i
0.45	195.583	1.79211	11.0646	4.83989479588317+176.966977968574i
0.54	151.333	2.15054	18.5129	143.10486742943+259.343896464326i
0.63	198.083	2.50896	6.79189	-80.8488766320035+72.6131683405413i
0.72	98.8333	2.86738	16.1046	-215.124969+141.833313i
0.81	151.042	3.22581	0.257127	-1.02888056799686+3.98329440964807i
0.9	189.042	3.58423	10.8127	-22.8062438465349-171.493847313701i
0.99	176.083	3.94265	16.6365	-92.6200035118013-249.551151902963i
1.08	142.625	4.30108	5.19201	71.43252652879-42.4073160248388i
1.17	158.667	4.6595	7.25922	109.885339456184-37.6223463339624i
1.26	181	5.01792	14.0204	218.80558316372-49.4594321870262i
1.35	183.958	5.37634	7.49561	-37.5487300993965-113.900184991025i
1.44	192.958	5.73477	3.28386	-52.5417179999999
1.53	146.958	6.09319	7.49561	-37.5487300993963+113.900184991025i
1.62	177.333	6.45161	14.0204	218.80558316372+49.4594321870258i
1.71	151	6.81004	7.25922	109.885339456185+37.6223463339619i
1.8	151.917	7.16846	5.19201	71.43252652879+42.4073160248388i
1.89	170.5	7.52688	16.6365	-92.6200035118006+249.551151902963i
1.98	166.75	7.8853	10.8127	-22.8062438465345+171.493847313702i
2.07	162.917	8.24373	0.257127	-1.02888056799683-3.9832944096479i
2.16	176.333	8.60215	16.1046	-215.124969-141.833313i
2.25	194.042	8.96057	6.79189	-80.8488766320039-72.613168340541i
2.34	200.5	9.319	18.5129	143.10486742943-259.343896464326i
2.43	216.542	9.67742	11.0646	4.83989479588281-176.966977968574i
2.52	120.042	10.0358	3.27219	21.8172294712097-47.5926219751611i
2.61	147.583	10.3943	8.99773	-101.589399970807+102.005643804632i
2.7	262.167	10.7527	5.80899	77.5625412533845-51.2115635910009i
2.79	180.75	11.1111	10.5354	146.244152529937-83.8282615976612i
C20
Time	Data	FFT Freq	FFT Mag	FFT Complex			Max
0	275.062	0	532.254	8516.0625			14.7649
0.09	288.25	0.358423	9.16532	39.4343174575622-141.243561449491i
0.18	236.188	0.716846	9.63266	150.477126104922-33.3223951453085i
0.27	256.25	1.07527	13.9109	-97.5762681324404+200.045002910708i
0.36	305.375	1.43369	7.02844	-112.290699429436+6.07865033333794i
0.45	271.062	1.79211	1.44031	19.0464206501509-12.9733354825807i
0.54	284.375	2.15054	11.1695	174.629723739034-37.980446813505i
0.63	297.75	2.50896	9.72783	122.884323570481+95.5243352301116i
0.72	231.312	2.86738	6.89272	-109.25-15.0625i
0.81	279.5	3.22581	4.7794	68.1572175109518-34.6744321095506i
0.9	281.812	3.58423	6.81481	17.5337501751319-107.617901627456i
0.99	242.562	3.94265	14.7649	77.3851466453948-223.204886675152i
1.08	278.25	4.30108	9.4025	-150.209300570564+8.32865033333798i
1.17	252.875	4.6595	11.8006	52.4347623664475+181.382300585379i
1.26	257.562	5.01792	10.4691	-130.140600019088-105.45984995926i
1.35	293.75	5.37634	8.97067	131.234079931452+58.1265200780898i
1.44	223.438	5.73477	13.8477	-221.5625
1.53	325.188	6.09319	8.97067	131.234079931452-58.1265200780899i
1.62	268.438	6.45161	10.4691	-130.140600019088+105.45984995926i
1.71	287.688	6.81004	11.8006	52.434762366447-181.382300585379i
1.8	231.875	7.16846	9.4025	-150.209300570564-8.32865033333794i
1.89	288.625	7.52688	14.7649	77.3851466453956+223.204886675152i
1.98	250.062	7.8853	6.81481	17.533750175132+107.617901627456i
2.07	234.625	8.24373	4.7794	68.1572175109519+34.6744321095506i
2.16	214.062	8.60215	6.89272	-109.25+15.0625i
2.25	207.188	8.96057	9.72783	122.884323570481-95.5243352301116i
2.34	278.25	9.319	11.1695	174.629723739034+37.9804468135048i
2.43	292.688	9.67742	1.44031	19.0464206501512+12.9733354825806i
2.52	259.625	10.0358	7.02844	-112.290699429436-6.07865033333798i
2.61	279.25	10.3943	13.9109	-97.5762681324411-200.045002910707i
2.7	271.562	10.7527	9.63266	150.477126104922+33.3223951453083i
2.79	271.562	11.1111	9.16532	39.4343174575626+141.243561449491i
C21
Time	Data	FFT Freq	FFT Mag	FFT Complex			Max
0	71.875	0	87.2891	1396.625			23.9698
0.09	7.25	0.358423	20.6364	-105.651727503083+312.822805885231i
0.18	11.5	0.716846	23.9698	193.615732901644+331.055706677399i
0.27	27	1.07527	4.77451	-65.1353762509434-39.9142535055712i
0.36	1.875	1.43369	8.84513	-24.3034540450585+139.419678887548i
0.45	4.75	1.79211	8.03804	10.4526590654643-128.183116173876i
0.54	20.5	2.15054	14.9092	199.68901320969+130.495442752122i
0.63	4.25	2.50896	8.9405	-89.4069942882473+111.665313802717i
0.72	13	2.86738	6.27713	-96.875-26.5i
0.81	1	3.22581	8.1274	108.703866556558+71.368305370609i
0.9	30.25	3.58423	8.13112	86.6623846880661-97.0314057306746i
0.99	61	3.94265	8.69736	26.1797547038535+136.67297659574i
1.08	12.375	4.30108	12.6911	190.303454045058-70.8303211124526i
1.17	71.5	4.6595	3.22489	-51.0785129703256+7.30549392240437i
1.26	105	5.01792	4.84623	77.5328692006008+1.02885819460315i
1.35	54.125	5.37634	6.27769	32.9363306867236+94.8894521114824i
1.44	88.5	5.73477	5.24219	-83.875
1.53	62.625	6.09319	6.27769	32.9363306867232-94.8894521114824i
1.62	5.75	6.45161	4.84623	77.5328692006007-1.02885819460303i
1.71	30.875	6.81004	3.22489	-51.0785129703257-7.30549392240414i
1.8	34.5	7.16846	12.6911	190.303454045059+70.8303211124524i
1.89	86.875	7.52688	8.69736	26.1797547038532-136.67297659574i
1.98	52	7.8853	8.13112	86.6623846880662+97.0314057306749i
2.07	33.5	8.24373	8.1274	108.703866556558-71.3683053706094i
2.16	8	8.60215	6.27713	-96.875+26.5i
2.25	70.75	8.96057	8.9405	-89.4069942882475-111.665313802717i
2.34	88.25	9.319	14.9092	199.689013209689-130.495442752122i
2.43	85.375	9.67742	8.03804	10.4526590654648+128.183116173876i
2.52	49.625	10.0358	8.84513	-24.3034540450587-139.419678887547i
2.61	78.625	10.3943	4.77451	-65.1353762509432+39.9142535055713i
2.7	63.375	10.7527	23.9698	193.615732901643-331.0557066774i
2.79	60.75	11.1111	20.6364	-105.651727503083-312.82280588523i
C22
Time	Data	FFT Freq	FFT Mag	FFT Complex			Max
0	171.214	0	338.201	5411.214234			14.3438
0.09	189.339	0.358423	9.03755	-143.912255128269+14.094617657706i
0.18	152.786	0.716846	11.1207	159.632606234835-78.5921328809045i
0.27	172.518	1.07527	7.95655	69.0708767354876+106.937942653851i
0.36	126.411	1.43369	2.68599	19.8806688250713+38.1010298394935i
0.45	155.286	1.79211	13.8887	218.591437412418-39.9896713665142i
0.54	178.821	2.15054	5.41282	-86.0041005666231+10.1857253670756i
0.63	186.696	2.50896	6.89637	-70.44841142871-84.9257029437745i
0.72	155.554	2.86738	2.9757	16.9285569999999-44.5000309999998i
0.81	171.25	3.22581	11.9213	137.330241982701+132.373149550645i
0.9	129.821	3.58423	5.68446	-56.1418450148819+71.5558791050771i
0.99	189.125	3.94265	4.66611	24.6382922470129+70.4751424906345i
1.08	147.411	4.30108	7.03303	-80.0234968250713-79.1132641605066i
1.17	193.893	4.6595	7.83921	-89.8685208967824-87.4967956866608i
1.26	186.893	5.01792	1.64579	-23.9866606533303-10.8648031429027i
1.35	184.518	5.37634	9.28287	52.8842270761418-138.791970045534i
1.44	146.429	5.73477	14.3438	-229.500059999999
1.53	195.839	6.09319	9.28287	52.8842270761422+138.791970045534i
1.62	190.268	6.45161	1.64579	-23.9866606533303+10.8648031429029i
1.71	195.732	6.81004	7.83921	-89.8685208967823+87.4967956866613i
1.8	207.875	7.16846	7.03303	-80.0234968250712+79.1132641605066i
1.89	192.375	7.52688	4.66611	24.6382922470127-70.4751424906344i
1.98	144.429	7.8853	5.68446	-56.1418450148822-71.555879105077i
2.07	140.554	8.24373	11.9213	137.330241982701-132.373149550646i
2.16	163.714	8.60215	2.9757	16.928557+44.5000309999998i
2.25	184.696	8.96057	6.89637	-70.4484114287099+84.9257029437748i
2.34	141.304	9.319	5.41282	-86.0041005666233-10.1857253670755i
2.43	126.179	9.67742	13.8887	218.591437412419+39.9896713665136i
2.52	185.286	10.0358	2.68599	19.8806688250712-38.1010298394935i
2.61	149.75	10.3943	7.95655	69.0708767354874-106.937942653851i
2.7	162.643	10.7527	11.1207	159.632606234836+78.592132880904i
2.79	192.607	11.1111	9.03755	-143.912255128269-14.0946176577056i
C23
Time	Data	FFT Freq	FFT Mag	FFT Complex			Max
0	225.545	0	288.546	4616.738648			34.7455
0.09	185.466	0.358423	19.1971	290.32953079005-100.259099934059i
0.18	137.489	0.716846	13.0463	187.972245227168+90.7687914894296i
0.27	171.25	1.07527	22.2527	266.322798041608+236.301898008365i
0.36	93.3523	1.43369	14.223	226.711806702134+19.7179767505828i
0.45	98.2727	1.79211	10.9965	60.8573727442513-165.083985640258i
0.54	161.705	2.15054	12.9759	205.73148013778-27.8935563885008i
0.63	141.716	2.50896	11.0752	-81.924191842644+157.128669015987i
0.72	230.841	2.86738	8.05623	-7.29550099999999+128.693085i
0.81	74.9091	3.22581	7.28309	12.8903401757491+115.81421828552i
0.9	217.33	3.58423	21.1623	228.867123638013-249.534620808032i
0.99	131.818	3.94265	17.0155	-32.9481339688209+270.246260616901i
1.08	107.477	4.30108	12.0083	192.015365297866+6.71803475058296i
1.17	142.989	4.6595	13.0326	33.6643027379519-205.786411192299i
1.26	125.25	5.01792	16.0905	-170.116501002961-193.235796930101i
1.35	107.261	5.37634	34.7455	34.9898693218567+554.82601387765i
1.44	152.523	5.73477	18.4638	-295.42035
1.53	183.375	6.09319	34.7455	34.9898693218552-554.82601387765i
1.62	50.3523	6.45161	16.0905	-170.116501002961+193.235796930102i
1.71	164.807	6.81004	13.0326	33.6643027379521+205.786411192299i
1.8	115.682	7.16846	12.0083	192.015365297866-6.71803475058292i
1.89	170.682	7.52688	17.0155	-32.9481339688215-270.246260616901i
1.98	103.057	7.8853	21.1623	228.867123638013+249.534620808032i
2.07	183.477	8.24373	7.28309	12.8903401757482-115.814218285519i
2.16	34.1136	8.60215	8.05623	-7.29550100000013-128.693085i
2.25	139.557	8.96057	11.0752	-81.9241918426445-157.128669015987i
2.34	133.568	9.319	12.9759	205.73148013778+27.8935563885007i
2.43	167.511	9.67742	10.9965	60.857372744251+165.083985640258i
2.52	117.148	10.0358	14.223	226.711806702134-19.7179767505829i
2.61	168.443	10.3943	22.2527	266.322798041608-236.301898008366i
2.7	155.227	10.7527	13.0463	187.972245227168-90.7687914894297i
2.79	224.545	11.1111	19.1971	290.32953079005+100.259099934058i
D01
Time	Data	FFT Freq	FFT Mag	FFT Complex			Max
0	176.554	0	373.846	5981.535768			11.4163
0.09	181.321	0.358423	2.75333	42.5557262963064-11.3886208916193i
0.18	201.804	0.716846	3.56944	-18.4099739785622+54.0624175079882i
0.27	188.821	1.07527	2.45715	2.56830605921638-39.2304420408934i
0.36	194.054	1.43369	6.6374	-106.181826725924-1.87503298492431i
0.45	194.196	1.79211	2.38724	-9.33829062014533-37.0367482141948i
0.54	178.875	2.15054	4.95663	-73.5400308191393+29.6872051077381i
0.63	167.089	2.50896	1.98527	-21.2740767214765-23.5877824210044i
0.72	208.893	2.86738	3.00402	39.142883-27.8928230000001i
0.81	171.143	3.22581	6.10107	-66.4178337253213-71.5386472042096i
0.9	195.161	3.58423	4.48617	56.8483377680447-43.822824143679i
0.99	182.268	3.94265	6.83392	17.5064703543925+107.932209879405i
1.08	197.5	4.30108	5.68966	65.0390047259235+63.6963790150753i
1.17	202.679	4.6595	4.57608	52.8611106176624+50.660306678685i
1.26	184.125	5.01792	5.89111	-92.3269209703431+18.9809722565714i
1.35	187.821	5.37634	11.4163	15.3955157393659+182.010776951154i
1.44	172.321	5.73477	8.79242	-140.678714
1.53	184.643	6.09319	11.4163	15.3955157393653-182.010776951154i
1.62	148.643	6.45161	5.89111	-92.3269209703432-18.9809722565712i
1.71	209.482	6.81004	4.57608	52.8611106176622-50.6603066786851i
1.8	185.839	7.16846	5.68966	65.0390047259234-63.6963790150755i
1.89	184.821	7.52688	6.83392	17.5064703543923-107.932209879405i
1.98	171.804	7.8853	4.48617	56.8483377680448+43.8228241436788i
2.07	198.232	8.24373	6.10107	-66.4178337253211+71.5386472042098i
2.16	171.839	8.60215	3.00402	39.142883+27.8928230000001i
2.25	193.946	8.96057	1.98527	-21.2740767214764+23.5877824210044i
2.34	191.107	9.319	4.95663	-73.5400308191393-29.687205107738i
2.43	197.071	9.67742	2.38724	-9.33829062014531+37.0367482141949i
2.52	172.786	10.0358	6.6374	-106.181826725924+1.87503298492445i
2.61	231.75	10.3943	2.45715	2.5683060592165+39.2304420408934i
2.7	169.125	10.7527	3.56944	-18.4099739785624-54.0624175079883i
2.79	185.821	11.1111	2.75333	42.5557262963063+11.3886208916192i
D04
Time	Data	FFT Freq	FFT Mag	FFT Complex			Max
0	86.5	0	284.781	4556.5			34.0733
0.09	182.5	0.358423	9.57795	-95.7285463402823-119.669274306052i
0.18	169.375	0.716846	5.84195	54.5737753463861-75.885215973814i
0.27	120.5	1.07527	7.33631	108.107500072971-45.7281656477079i
0.36	165.125	1.43369	34.0733	-531.100964621867+123.062968850777i
0.45	190.875	1.79211	12.6044	14.3939293331367-201.155312824557i
0.54	138.25	2.15054	13.8301	74.2408285288741-208.455047371003i
0.63	109.875	2.50896	4.55667	41.6884602760798+59.8118361558325i
0.72	164.25	2.86738	8.65	-83.0000000000001-110.75i
0.81	89.25	3.22581	15.6549	-169.92132231497-184.028379649303i
0.9	141	3.58423	18.764	-281.432477036092-104.549455779981i
0.99	152.375	3.94265	7.5333	-87.4407528601221-82.9593614622802i
1.08	203.875	4.30108	5.73987	61.1009646218667+68.5629688507768i
1.17	182.875	4.6595	6.35141	-45.3022712125793-90.9661971074488i
1.26	162.5	5.01792	8.76981	-74.3821268391687-118.979624382793i
1.35	121.625	5.37634	1.29225	-16.7969969542354+12.0565270667935i
1.44	117.875	5.73477	17.0938	273.5
1.53	107.125	6.09319	1.29225	-16.7969969542353-12.0565270667938i
1.62	158	6.45161	8.76981	-74.3821268391685+118.979624382792i
1.71	141.375	6.81004	6.35141	-45.302271212579+90.9661971074487i
1.8	166.75	7.16846	5.73987	61.1009646218669-68.5629688507773i
1.89	202.375	7.52688	7.5333	-87.4407528601218+82.9593614622803i
1.98	169.625	7.8853	18.764	-281.432477036092+104.549455779981i
2.07	122.125	8.24373	15.6549	-169.921322314969+184.028379649303i
2.16	96.875	8.60215	8.65	-82.9999999999999+110.75i
2.25	45.625	8.96057	4.55667	41.6884602760796-59.8118361558327i
2.34	142.5	9.319	13.8301	74.2408285288743+208.455047371003i
2.43	164.25	9.67742	12.6044	14.3939293331371+201.155312824557i
2.52	164.75	10.0358	34.0733	-531.100964621867-123.062968850777i
2.61	125.5	10.3943	7.33631	108.107500072971+45.7281656477077i
2.7	167.75	10.7527	5.84195	54.5737753463862+75.8852159738139i
2.79	83.25	11.1111	9.57795	-95.7285463402821+119.669274306053i
D07
Time	Data	FFT Freq	FFT Mag	FFT Complex			Max
0	8.07953	0	49.8025	796.840698			12.7255
0.09	24.7159	0.358423	4.85354	54.4022327016782+55.4162447269981i
0.18	78.0909	0.716846	5.25644	74.9045005595912-38.244558988621i
0.27	2.11365	1.07527	6.68264	-106.623770230558-7.98286647666324i
0.36	6.51135	1.43369	2.40616	34.8411166518313+16.3780729364884i
0.45	35.5909	1.79211	3.08427	15.8091875580139-46.7475109100238i
0.54	59.5455	2.15054	3.50528	41.3585208137492-37.8805362035936i
0.63	6.26135	2.50896	7.54397	-113.018787686604-42.380206998774i
0.72	10.875	2.86738	12.7255	-128.227234-158.15912i
0.81	24.75	3.22581	6.61276	-83.691855402166+64.7317734703577i
0.9	2.26135	3.58423	9.03327	-45.0111783402187+137.344841845799i
0.99	8.48865	3.94265	3.593	13.0671048997923+55.9832710110815i
1.08	3.30682	4.30108	4.71231	-6.36382265183118+75.1279509364883i
1.17	35.3295	4.6595	0.919592	1.47287217207658+14.6395656907803i
1.26	9.95453	5.01792	12.3861	-2.47913503312122+198.162707060772i
1.35	39.1932	5.37634	3.9907	15.7646559877671+61.8744674424683i
1.44	33.4318	5.73477	4.41904	-70.7045860000001
1.53	38.7614	6.09319	3.9907	15.7646559877669-61.8744674424683i
1.62	33.7727	6.45161	12.3861	-2.47913503312174-198.162707060772i
1.71	0.625	6.81004	0.919592	1.47287217207657-14.6395656907803i
1.8	26.9318	7.16846	4.71231	-6.36382265183134-75.1279509364883i
1.89	35.4091	7.52688	3.593	13.0671048997923-55.9832710110816i
1.98	24.1818	7.8853	9.03327	-45.0111783402191-137.344841845799i
2.07	7.71588	8.24373	6.61276	-83.6918554021661-64.7317734703576i
2.16	13.4432	8.60215	12.7255	-128.227234+158.15912i
2.25	50.8636	8.96057	7.54397	-113.018787686604+42.3802069987741i
2.34	23.3864	9.319	3.50528	41.3585208137492+37.8805362035935i
2.43	34.2159	9.67742	3.08427	15.809187558014+46.7475109100236i
2.52	14.8409	10.0358	2.40616	34.8411166518313-16.3780729364885i
2.61	50.5455	10.3943	6.68264	-106.623770230559+7.98286647666353i
2.7	14.4545	10.7527	5.25644	74.9045005595911+38.2445589886208i
2.79	39.1932	11.1111	4.85354	54.402232701678-55.4162447269983i
D09
Time	Data	FFT Freq	FFT Mag	FFT Complex			Max
0	76.375	0	156.664	2506.625			24.5859
0.09	49	0.358423	16.8459	-211.292703179792-167.343583340365i
0.18	56.875	0.716846	9.32162	-143.787975764685-39.6169834738511i
0.27	83.125	1.07527	6.19777	-92.4013581431861-35.9939863091312i
0.36	65.625	1.43369	13.5788	181.564601333352-119.316648507218i
0.45	105.75	1.79211	4.69349	52.4981067060508+53.6967453006729i
0.54	76.625	2.15054	7.42093	92.6623078415651+74.2405291554218i
0.63	94.375	2.50896	16.6287	97.8250301397806+247.422310083243i
0.72	91.125	2.86738	10.5001	-113.625-123.75i
0.81	131.625	3.22581	6.67914	-12.1243132258377+106.176239213454i
0.9	90.875	3.58423	3.76712	59.2716115286679-10.9461321696971i
0.99	93.375	3.94265	5.1191	-61.5276977957832+54.0635498821271i
1.08	40.375	4.30108	8.8373	123.935398666648-68.0666485072175i
1.17	135.125	4.6595	8.11619	129.817511212503-3.28120428790935i
1.26	67.625	5.01792	9.59165	15.3540563944523+152.69635520103i
1.35	73.875	5.37634	4.00116	47.2054242862654-43.2436767703856i
1.44	82.625	5.73477	24.5859	-393.375
1.53	139.875	6.09319	4.00116	47.2054242862657+43.2436767703856i
1.62	80.5	6.45161	9.59165	15.354056394452-152.69635520103i
1.71	72.625	6.81004	8.11619	129.817511212503+3.28120428790906i
1.8	48.75	7.16846	8.8373	123.935398666648+68.0666485072175i
1.89	70.75	7.52688	5.1191	-61.5276977957833-54.0635498821267i
1.98	97.5	7.8853	3.76712	59.2716115286679+10.946132169697i
2.07	64	8.24373	6.67914	-12.1243132258381-106.176239213454i
2.16	62	8.60215	10.5001	-113.625+123.75i
2.25	116.25	8.96057	16.6287	97.82503013978-247.422310083243i
2.34	77.125	9.319	7.42093	92.6623078415651-74.2405291554221i
2.43	105.375	9.67742	4.69349	52.4981067060509-53.6967453006733i
2.52	4.625	10.0358	13.5788	181.564601333352+119.316648507218i
2.61	38.5	10.3943	6.19777	-92.4013581431857+35.9939863091314i
2.7	38	10.7527	9.32162	-143.787975764685+39.6169834738514i
2.79	76.375	11.1111	16.8459	-211.292703179792+167.343583340365i
D12
Time	Data	FFT Freq	FFT Mag	FFT Complex			Max
0	252.5	0	507.445	8119.125			26.0229
0.09	302.5	0.358423	5.68731	64.6937652213152-63.9935064943681i
0.18	207.125	0.716846	15.8376	-205.473970834916+148.298400732416i
0.27	179.625	1.07527	12.2777	-186.488470183542-61.7391100284668i
0.36	324.5	1.43369	3.37665	-23.3915360203879-48.70004069933i
0.45	284.75	1.79211	16.3122	25.5110666737233-259.745308075502i
0.54	255	2.15054	23.2081	313.870682637742+198.421886140717i
0.63	233.375	2.50896	26.0229	329.706496305249-254.272346288655i
0.72	275.375	2.86738	16.4324	257.75-51.875i
0.81	272.5	3.22581	14.6588	-17.9996402500531-233.848391585073i
0.9	312.125	3.58423	9.45244	150.553811661148+14.3799492080562i
0.99	213.625	3.94265	9.52133	-152.285779751439-4.11196169583101i
1.08	250.75	4.30108	19.5336	-216.608463979612+225.29995930067i
1.17	245.875	4.6595	10.7769	-140.155214383222+100.441963565956i
1.26	236.375	5.01792	22.0245	-329.950523463973-123.743536200245i
1.35	329.25	5.37634	11.852	129.017776367968+138.978175423965i
1.44	246	5.73477	2.28906	-36.625
1.53	211.625	6.09319	11.852	129.017776367967-138.978175423966i
1.62	171.375	6.45161	22.0245	-329.950523463973+123.743536200246i
1.71	285.375	6.81004	10.7769	-140.155214383222-100.441963565956i
1.8	231.875	7.16846	19.5336	-216.608463979612-225.29995930067i
1.89	250.25	7.52688	9.52133	-152.285779751439+4.11196169583113i
1.98	231.75	7.8853	9.45244	150.553811661148-14.3799492080564i
2.07	254.625	8.24373	14.6588	-17.9996402500527+233.848391585073i
2.16	240.875	8.60215	16.4324	257.75+51.875i
2.25	248.75	8.96057	26.0229	329.70649630525+254.272346288654i
2.34	323.75	9.319	23.2081	313.870682637741-198.421886140718i
2.43	262.5	9.67742	16.3122	25.5110666737243+259.745308075502i
2.52	327.625	10.0358	3.37665	-23.391536020388+48.7000406993297i
2.61	248.625	10.3943	12.2777	-186.488470183542+61.7391100284677i
2.7	154.25	10.7527	15.8376	-205.473970834916-148.298400732416i
2.79	254.625	11.1111	5.68731	64.6937652213153+63.9935064943685i
D18
Time	Data	FFT Freq	FFT Mag	FFT Complex			Max
0	157.625	0	225.078	3601.25			28.9648
0.09	68.875	0.358423	10.4914	164.264442530984+34.5660144633971i
0.18	132.625	0.716846	9.46054	-70.9210467910955+133.726146892255i
0.27	158.125	1.07527	18.1254	131.031095538538-258.717716349264i
0.36	147	1.43369	7.75213	-51.1299423149111+113.005203820043i
0.45	67	1.79211	8.42284	-132.887620760648-22.4185440310194i
0.54	77.75	2.15054	4.62897	-38.4631304669285+63.2929974150172i
0.63	115.25	2.50896	27.1603	-394.003102903291+183.325397397692i
0.72	134.75	2.86738	14.784	208.75+111.25i
0.81	99.375	3.22581	21.4436	250.636375212889-234.303028494429i
0.9	31.25	3.58423	10.8379	-113.691721475885+130.934610028485i
0.99	191.5	3.94265	13.0403	208.102021914171+15.0349997670593i
1.08	155.25	4.30108	9.36366	-104.870057685089-106.994796179957i
1.17	91.5	4.6595	10.813	13.7638649274966-172.459825671759i
1.26	80.125	5.01792	9.41791	148.57589873391-25.1322404942772i
1.35	170.25	5.37634	28.9648	426.092923539858-182.258064549298i
1.44	74.25	5.73477	9.51562	152.25
1.53	87.625	6.09319	28.9648	426.092923539859+182.258064549297i
1.62	60.625	6.45161	9.41791	148.57589873391+25.1322404942769i
1.71	43.625	6.81004	10.813	13.7638649274976+172.459825671759i
1.8	104.875	7.16846	9.36366	-104.870057685089+106.994796179957i
1.89	146.375	7.52688	13.0403	208.102021914171-15.0349997670598i
1.98	129.875	7.8853	10.8379	-113.691721475885-130.934610028485i
2.07	113.625	8.24373	21.4436	250.63637521289+234.303028494429i
2.16	115.75	8.60215	14.784	208.75-111.25i
2.25	155.875	8.96057	27.1603	-394.003102903291-183.32539739769i
2.34	137.5	9.319	4.62897	-38.4631304669286-63.2929974150172i
2.43	55.125	9.67742	8.42284	-132.887620760648+22.4185440310201i
2.52	153.25	10.0358	7.75213	-51.1299423149113-113.005203820043i
2.61	90	10.3943	18.1254	131.031095538539+258.717716349264i
2.7	184.25	10.7527	9.46054	-70.9210467910958-133.726146892255i
2.79	70.375	11.1111	10.4914	164.264442530984-34.566014463397i
D19
Time	Data	FFT Freq	FFT Mag	FFT Complex			Max
0	125.25	0	367.859	5885.75			26.5818
0.09	229.5	0.358423	26.5818	-320.623745584254+279.441577433568i
0.18	126	0.716846	14.7642	-179.434058145536+153.644969407826i
0.27	108.75	1.07527	3.29931	16.852876255778+50.0265794880571i
0.36	153.625	1.43369	5.37813	17.402881362028-84.2719378937775i
0.45	168	1.79211	4.49032	-65.9754096882254-28.4422753661073i
0.54	137.625	2.15054	14.7643	176.326924642518-157.204017982619i
0.63	191.625	2.50896	6.50996	20.7443239285154-102.072715553606i
0.72	158	2.86738	5.67858	-47.625+77.375i
0.81	208.25	3.22581	22.2805	-118.06783162081-336.368843855542i
0.9	153.5	3.58423	16.6033	-123.371080519803-235.26877250213i
0.99	260.375	3.94265	4.56722	-47.8276715292436+55.2498487469239i
1.08	194.125	4.30108	21.0031	-184.652881362028-280.771937893777i
1.17	133	4.6595	7.3593	-116.546963349048+16.7808430692836i
1.26	210.875	5.01792	11.4955	181.47821402282-29.9197851116858i
1.35	178	5.37634	12.6762	-104.555578412712-173.792411400174i
1.44	217.25	5.73477	5.375	-86
1.53	196.25	6.09319	12.6762	-104.555578412712+173.792411400174i
1.62	190.25	6.45161	11.4955	181.47821402282+29.919785111685i
1.71	203.625	6.81004	7.3593	-116.546963349048-16.7808430692836i
1.8	210.625	7.16846	21.0031	-184.652881362028+280.771937893778i
1.89	164.25	7.52688	4.56722	-47.8276715292439-55.2498487469241i
1.98	236.75	7.8853	16.6033	-123.371080519802+235.268772502131i
2.07	243.625	8.24373	22.2805	-118.067831620809+336.368843855542i
2.16	170.75	8.60215	5.67858	-47.625-77.375i
2.25	193.375	8.96057	6.50996	20.7443239285157+102.072715553605i
2.34	218	9.319	14.7643	176.326924642518+157.204017982619i
2.43	221.875	9.67742	4.49032	-65.9754096882253+28.4422753661075i
2.52	196.5	10.0358	5.37813	17.4028813620281+84.2719378937775i
2.61	161.625	10.3943	3.29931	16.8528762557781-50.0265794880573i
2.7	200.75	10.7527	14.7642	-179.434058145536-153.644969407826i
2.79	123.75	11.1111	26.5818	-320.623745584255-279.441577433567i
E01
Time	Data	FFT Freq	FFT Mag	FFT Complex			Max
0	42.125	0	156.664	2506.625			39.8716
0.09	173.875	0.358423	15.1563	-98.3161125189718-221.677327545796i
0.18	96	0.716846	3.28616	47.9077886201213-21.6645347879735i
0.27	47.125	1.07527	8.41808	132.613448435652+23.5556717539693i
0.36	53.75	1.43369	6.17363	89.0668334192695+42.710601525575i
0.45	19	1.79211	14.1364	184.2987915459-131.120279517844i
0.54	154.125	2.15054	17.6048	-85.3201612774797-268.443907595836i
0.63	94	2.50896	12.8927	-204.6926253559-25.5649069454835i
0.72	138.75	2.86738	26.6113	-342-253.625i
0.81	2.25	3.22581	3.96781	-61.5183620296406+15.6789456461702i
0.9	155.625	3.58423	39.8716	153.045341383951-619.315534311715i
0.99	53.125	3.94265	11.8155	89.9891109216915+166.255420522797i
1.08	87.125	4.30108	3.5102	-56.0668334192694-3.28939847442489i
1.17	119.625	4.6595	5.4994	-81.8964271729302-32.1759695713947i
1.26	140.75	5.01792	25.1129	-393.132968726593-83.036161503852i
1.35	12.875	5.37634	20.9348	-97.477823825801+320.459183679852i
1.44	59.25	5.73477	18.0234	288.375
1.53	152.875	6.09319	20.9348	-97.4778238258019-320.459183679852i
1.62	42.75	6.45161	25.1129	-393.132968726593+83.0361615038522i
1.71	61.75	6.81004	5.4994	-81.8964271729304+32.1759695713951i
1.8	110.25	7.16846	3.5102	-56.0668334192695+3.28939847442504i
1.89	63	7.52688	11.8155	89.9891109216911-166.255420522798i
1.98	69.125	7.8853	39.8716	153.045341383952+619.315534311714i
2.07	97.25	8.24373	3.96781	-61.5183620296409-15.6789456461702i
2.16	32	8.60215	26.6113	-342+253.625i
2.25	30.375	8.96057	12.8927	-204.6926253559+25.5649069454838i
2.34	129	9.319	17.6048	-85.3201612774791+268.443907595836i
2.43	19.25	9.67742	14.1364	184.2987915459+131.120279517843i
2.52	4.5	10.0358	6.17363	89.0668334192694-42.7106015255751i
2.61	120.375	10.3943	8.41808	132.613448435652-23.5556717539696i
2.7	82.375	10.7527	3.28616	47.9077886201213+21.6645347879737i
2.79	42.375	11.1111	15.1563	-98.3161125189713+221.677327545796i
E07
Time	Data	FFT Freq	FFT Mag	FFT Complex			Max
0	40.25	0	79.0703	1265.125			18.1948
0.09	8.375	0.358423	7.94868	-39.2693138712944+120.964404853527i
0.18	9.375	0.716846	10.0948	47.1911731548426+154.469320559015i
0.27	27.5	1.07527	4.67659	-74.2052481366672+9.61440115943009i
0.36	44.625	1.43369	18.1948	-60.3121077423023+284.800743816065i
0.45	3.5	1.79211	6.54951	-68.6696977560981-79.1572763462453i
0.54	65.375	2.15054	4.50888	-50.7271667711718+51.2956225717943i
0.63	30.75	2.50896	9.94866	-17.0865332998815-158.258835990348i
0.72	20.625	2.86738	14.5852	223.5+67.125i
0.81	30.75	3.22581	12.7041	-63.5875728277007+193.06390588997i
0.9	24.375	3.58423	6.61421	105.633128186297+6.4099534265768i
0.99	20.125	3.94265	4.91071	24.9728412753666-74.4971428349935i
1.08	23.375	4.30108	10.37	-149.937892257697+71.0507438160651i
1.17	91.375	4.6595	17.3869	-70.0781261229572-269.219981419546i
1.26	25.5	5.01792	8.21197	31.4028654300324+127.583651413798i
1.35	97	5.37634	9.26086	146.923650739232-19.2073693563837i
1.44	60.375	5.73477	3.21094	51.375
1.53	9.75	6.09319	9.26086	146.923650739232+19.2073693563829i
1.62	14	6.45161	8.21197	31.4028654300321-127.583651413798i
1.71	6.375	6.81004	17.3869	-70.0781261229562+269.219981419546i
1.8	94.125	7.16846	10.37	-149.937892257697-71.0507438160649i
1.89	38.875	7.52688	4.91071	24.9728412753669+74.4971428349933i
1.98	7.25	7.8853	6.61421	105.633128186297-6.40995342657694i
2.07	78.375	8.24373	12.7041	-63.5875728277011-193.06390588997i
2.16	46.625	8.60215	14.5852	223.5-67.125i
2.25	39	8.96057	9.94866	-17.086533299881+158.258835990348i
2.34	7.5	9.319	4.50888	-50.7271667711719-51.2956225717941i
2.43	35.75	9.67742	6.54951	-68.6696977560978+79.1572763462456i
2.52	110.875	10.0358	18.1948	-60.3121077423029-284.800743816065i
2.61	48.25	10.3943	4.67659	-74.2052481366671-9.6144011594298i
2.7	64	10.7527	10.0948	47.1911731548422-154.469320559015i
2.79	41.125	11.1111	7.94868	-39.2693138712947-120.964404853527i
E10
Time	Data	FFT Freq	FFT Mag	FFT Complex			Max
0	59.75	0	114.008	1824.125			13.3267
0.09	32.625	0.358423	9.66159	-128.669826332096-85.6779593671292i
0.18	46.75	0.716846	8.10205	2.76913871415069-129.60329776655i
0.27	22.75	1.07527	12.9015	-204.634637561822+27.1225084307665i
0.36	94.875	1.43369	12.8377	185.765426548077+87.6442593906764i
0.45	63.25	1.79211	11.8896	73.1160282988093+175.621609082469i
0.54	79.75	2.15054	10.4311	-162.83495504386-36.6024282037743i
0.63	97.75	2.50896	9.15106	124.973027721794-76.2867359402456i
0.72	66.5	2.86738	2.29135	35.75-8.125i
0.81	41.25	3.22581	8.48621	125.872956468269+50.9122000190031i
0.9	58	3.58423	4.43002	-6.5684810543241-70.5753630830339i
0.99	32.625	3.94265	8.61144	-58.3725197674774-124.807121705578i
1.08	21.375	4.30108	13.3267	125.484573451924+172.394259390677i
1.17	86.625	4.6595	10.682	9.90732695266711+170.624801871906i
1.26	60.125	5.01792	12.4151	-96.8657026159669+173.423767354191i
1.35	79.75	5.37634	5.06404	52.8076442198565+61.4520008213068i
1.44	60.375	5.73477	4.32031	-69.125
1.53	83.375	6.09319	5.06404	52.8076442198563-61.4520008213068i
1.62	99.5	6.45161	12.4151	-96.8657026159673-173.423767354191i
1.71	78.875	6.81004	10.682	9.90732695266669-170.624801871906i
1.8	22.5	7.16846	13.3267	125.484573451923-172.394259390676i
1.89	40.75	7.52688	8.61144	-58.3725197674771+124.807121705578i
1.98	32	7.8853	4.43002	-6.56848105432395+70.5753630830336i
2.07	54.125	8.24373	8.48621	125.872956468269-50.9122000190034i
2.16	119.5	8.60215	2.29135	35.75+8.125i
2.25	46.125	8.96057	9.15106	124.973027721794+76.2867359402454i
2.34	27.375	9.319	10.4311	-162.83495504386+36.6024282037745i
2.43	43.75	9.67742	11.8896	73.1160282988092-175.621609082469i
2.52	11.75	10.0358	12.8377	185.765426548076-87.6442593906765i
2.61	83.375	10.3943	12.9015	-204.634637561822-27.1225084307659i
2.7	17.375	10.7527	8.10205	2.76913871415089+129.60329776655i
2.79	59.625	11.1111	9.66159	-128.669826332096+85.6779593671296i
E12
Time	Data	FFT Freq	FFT Mag	FFT Complex			Max
0	31.4167	0	59.638	954.208435			14.7028
0.09	51.7917	0.358423	12.8855	-42.920753613099-201.651356608794i
0.18	24.9583	0.716846	9.47352	147.43938732628+35.1713413246797i
0.27	65.1667	1.07527	8.80994	1.83632015691883-140.947045385144i
0.36	50.2083	1.43369	3.72568	-5.55521043968508-59.3514699304924i
0.45	22.7083	1.79211	3.87383	4.69526921152393-61.8031091236319i
0.54	27.5417	2.15054	7.00277	-8.16309425991933+111.746523600827i
0.63	3.70831	2.50896	7.45525	37.2461632748626+113.319930912904i
0.72	26.7917	2.86738	7.62527	56.8333129999999-107.958374i
0.81	67.875	3.22581	4.09426	-41.295805795691+50.8525373215923i
0.9	17.9167	3.58423	8.09132	119.511465849752+49.7713929218849i
0.99	39.4583	3.94265	3.04148	-36.3002665409159-32.4106629092026i
1.08	20.625	4.30108	2.1393	32.8053324396851-9.7682179304926i
1.17	98.1667	4.6595	14.7028	-198.683742349636-125.956490928778i
1.26	32.4583	5.01792	5.06474	9.04573708388756+80.529462645738i
1.35	36.2083	5.37634	5.67905	1.42281565603583-90.8536499581687i
1.44	65.6667	5.73477	6.54427	-104.708313
1.53	16.2917	6.09319	5.67905	1.42281565603623+90.8536499581684i
1.62	29.75	6.45161	5.06474	9.04573708388735-80.5294626457377i
1.71	12.75	6.81004	14.7028	-198.683742349636+125.956490928778i
1.8	20	7.16846	2.1393	32.8053324396852+9.76821793049253i
1.89	27.25	7.52688	3.04148	-36.3002665409159+32.4106629092026i
1.98	6.79169	7.8853	8.09132	119.511465849752-49.771392921885i
2.07	5.41669	8.24373	4.09426	-41.2958057956914-50.8525373215923i
2.16	3.33331	8.60215	7.62527	56.833313+107.958374i
2.25	28.8333	8.96057	7.45525	37.2461632748622-113.319930912905i
2.34	31.75	9.319	7.00277	-8.16309425991965-111.746523600827i
2.43	7	9.67742	3.87383	4.69526921152404+61.8031091236316i
2.52	22.75	10.0358	3.72568	-5.55521043968495+59.3514699304925i
2.61	5.79169	10.3943	8.80994	1.83632015691936+140.947045385144i
2.7	12.7917	10.7527	9.47352	147.43938732628-35.17134132468i
2.79	41.0417	11.1111	12.8855	-42.9207536130984+201.651356608794i
E17
Time	Data	FFT Freq	FFT Mag	FFT Complex			Max
0	95.75	0	157.32	2517.125			27.4297
0.09	4.875	0.358423	8.49237	-130.677104104441-37.2329789427028i
0.18	49.625	0.716846	15.6351	9.29717119746669-249.988018479138i
0.27	34.125	1.07527	18.2793	-233.733300630189+175.802099112326i
0.36	162.25	1.43369	5.43543	-81.5984261636302+30.0819218691347i
[truncated: 4,413 more rows]

## Sheet: Unsuccessful wells
	1	2	3	4	5	6	7	8	9	10	11	12	13	14	15	16	17	18	19	20	21	22	23	24
[truncated: 16 more rows]
