# Supplementary material for: High-Content Screening in Zebrafish Embryos Identifies Butafenacil as a Potent Inducer of Anemia
Source: PLoS One. 2014 Aug 4;9(8):e104190. doi: 10.1371/journal.pone.0104190 (PMC4121296; doi:10.1371/journal.pone.0104190)
Supplement: Dataset S1 — Microsoft Excel spreadsheets containing raw data for all chemical screening assays. (ZIP) [file pone.0104190.s036.zip › Dataset S1/21- Fenpropathrin/Fenpropathrin_Heart_Rate.xlsx]

## Sheet: DESCRIPTION
ToxCast Screen - Heart Rate
Fenpropathrin
Data was collected using the Heart Rate Journal in MetaXpress
Imaged 74 hpf fli1 larvae using ImageXpress
Incubated larvae in 100 mg/l MS-222 for 30 min
Centrifuged plate for 2 min at 200 rpm
Imaging parameters:
*live stream acquisition
*32 frames; 0.09 sec interval
*FITC
*2X magnification; 1 site/well
Had the doors off of the imager and the fan on to stablize temperature
Test Initation Date: 10/14/2013
Imaging Date: 10/17/13
Start Imaging Temperature: 26°C
End Imaging Temperature: 27°C
Total Imaging Duration: 2:19
W.O. = Wrong Orientation
U.H. = Unhatched
Malf. = Malformed
N.A. = Not Analyzed (did not meet analysis criteria)

## Sheet: ALL DATA
Measurement	Average (Show Region Statistics)
	1	2	3	4	5	6	7	8	9	10	11	12	13	14	15	16	17	18	19	20	21	22	23	24	25	26	27	28	29	30	31	32		# Peaks	Heart Rate
A01	134.051	138.261	135.14	132.18	137.742	137.612	130.986	137.708	138.292	131.27	136.244	138.132	131.98	134.705	137.789	134.492	132.772	138.065	137.093	131.25	137.331	137.868	130.643	136.935	138.067	131.343	136.022	138.152	132.657	134.466	137.919	134.051		10	215.054
A02																																		0	0
A03	144.346	145.638	136.598	126.292	139.298	140.618	131.972	129.008	145.629	135.834	124.795	144.548	138.539	128.025	135.846	141.612	132.573	127.649	144.997	135.576	124.938	144.017	137.233	127.048	138.452	140.823	130.416	130.994	142.992	133.382	125.935	144.346		9	193.548
A04																																		0	0
A05																																		0	0
A06	114.157	122.449	115.702	106.466	117.433	120.635	107.787	111.846	123.126	110.261	108.82	123.053	113.424	107.093	120.573	117.121	107	116.846	120.177	107.567	113.11	122.657	108.868	110.562	123.115	110.677	108.949	122.744	112.256	108.079	121.966	114.157		10	215.054
A07	153.831	183.331	167.202	167.438	193.028	179.433	153.466	188.699	185.579	173.368	158.281	192.933	181.916	157.323	181.854	186.531	174.41	154.404	194.492	182.343	160.857	176.52	188.556	177.483	153.138	192.503	182.562	161.747	175.073	189.455	176.744	153.831		9	193.548
A08	284.211	293.629	279.652	270.992	291.916	281.75	257.037	291.022	287.407	265.163	289.02	286.334	271.087	276.098	289.615	282.556	265.104	292.393	285.185	259.034	289.424	286.64	264.317	283.152	286.927	270.624	273.823	286.983	275.871	261.067	288.199	284.211		10	215.054
A09	122.042	119.921	123.478	118.101	115.961	122.166	122.871	115.5	118.475	123.91	119.966	114.972	121.157	123.452	116.916	117.157	123.753	121.199	114.885	119.61	123.455	118.112	115.933	122.697	121.958	114.809	119.169	123.236	117.744	115.36	122.067	122.042		9	193.548
A10																																		0	0
A11	123.556	126.385	129.744	125.702	122.699	131.118	127.713	124.315	125.989	129.98	125.244	122.36	131.098	127.315	124.003	126.292	130.312	125.902	122.758	131.626	127.124	123.772	127.154	129.697	125.008	122.559	131.652	126.68	123.767	128.758	128.677	124.421		9	193.548
A12	114.008	115.16	117.719	114.281	114.719	117.699	114.66	114.593	117.497	115.281	114.469	116.93	116.59	114.593	116.469	116.831	114.242	115.904	117.489	114.346	115.663	117.933	114.565	115.354	117.975	114.576	114.812	117.64	114.781	114.77	117.688	115.275		10	215.054
A13	124.427	124.419	127.722	126.916	125.657	125.68	128.32	125.803	124.031	129.357	126.354	124.899	127.354	127.435	125.185	125.152	128.18	125.303	124.247	128.983	126.275	124.553	127.402	127.177	124.508	126.14	127.761	125.528	124.831	129.006	126.031	124.427		9	193.548
A14	144.728	144.567	235.64	150.882	142.323	182.284	206.848	145.711	139.393	228.07	163.312	143.525	161.913	223.169	147.087	139.761	214.051	174.64	143.879	149.23	231.958	148.275	140.789	202.629	186.343	143.584	145.104	233.654	149.657	140.079	202.848	182.017		9	193.548
A15	140.545	188.978	208.287	150.48	143.062	202.626	205.522	149.899	141.941	209.733	196.553	148.781	141.278	217.317	192.256	149.489	145.612	227.132	178.896	148.744	155.862	228.497	161.272	148.256	165.756	226.275	156.649	143.199	187.045	204.862	149.174	140.545		8	172.043
A16																																		0	0
A17																																		0	0
A18																																		0	0
A19																																		0	0
A20																																		0	0
A21																																		0	0
A22																																		0	0
A23																																		0	0
A24																																		0	0
B01	245.107	247.944	236.978	233.264	248.927	235.975	233.705	249.691	237.772	232.817	250.447	235.556	232.581	249.472	235.073	232.379	248.503	235.051	231.542	248.199	234.163	232.247	247.14	234.48	232.581	246.489	233.938	234.933	245.756	232.753	235.829	245.107		10	215.054
B02	113.902	116.272	112.879	108.469	115.725	114.303	108.666	112.75	115.702	112.739	109.079	116.337	114.41	108.438	113.947	115.553	111.065	109.809	115.84	114.719	108.458	114.632	115.039	109.66	111.803	115.303	112.267	109.006	115.677	113.955	108.39	113.902		9	193.548
B03																																		0	0
B04																																		0	0
B05																																		0	0
B06	132.657	133.854	131.961	135.143	137.382	130.846	133.761	138.295	132.258	131.941	136.601	136.525	131.792	134.421	137.885	130.86	133.287	137.742	133.416	132.149	136.267	135.685	131.584	134.337	137.461	130.817	133.669	137.503	131.031	132.683	137.382	132.657		10	215.054
B07	118.449	115.837	118.362	120.795	117.475	116.657	122.008	118.138	116.846	119.368	120.601	117.986	115.952	122.604	118.699	117.112	120.258	119.497	117.885	116.736	121.489	118.449	116.039	121.267	118.857	117.006	118.025	121.298	117.764	116.517	121.978	118.242		9	193.548
B08	140.892	144.667	142.241	137.213	145.775	143.207	136.049	147.062	143.506	136.92	144.824	144.065	140.756	141.299	144.83	141.935	137.432	144.877	143.117	136.262	146.049	143.531	135.753	146.201	143.275	136.574	145.025	143.608	137.843	142.651	143.667	140.892		10	215.054
B09	190.253	198.744	171.556	171.146	206.927	182.447	166.208	191.087	198.053	169.761	172.972	206.079	179.907	166.517	196.309	193.747	170.553	179.006	206.643	177.497	168.317	199.413	189.371	169.643	183.952	201.927	173.955	170.331	204.705	183.419	166.343	192.34		9	193.548
B10	170.857	172.435	171.91	171.379	170.461	172.045	172.41	170.118	173.879	173.629	171.809	173.674	172.062	168.719	171.213	170.607	169.933	170.236	170.003	170.719	168.646	172.548	173.374	171.045	172.301	171.966	171.244	172.514	170.427	170.618	171.362	170.857		11	236.559
B11	433.61	413.062	381.475	453.112	417.202	400.272	405.736	442.076	413.677	382.09	441.292	418.503	391.126	422.258	422.702	405.851	390.419	443.688	410.427	381.944	436.635	418.803	401.584	393.643	442.997	407.076	375.354	444.837	415.596	396.067	402.152	433.61		8	172.043
B12	212.472	198.149	214.138	211.764	200.728	212.435	213.284	208.657	205.419	212.346	212.556	199.118	211.669	212.14	197.402	211.736	209.006	201.862	206.371	209.893	207.329	201.531	210.177	209.789	198.323	210.525	210.843	197.542	211.792	211.896	198.764	212.472		9	193.548
B13	170.433	171.767	169.329	172.365	171.528	169.983	167.831	171.59	170.16	168.573	171.376	169.919	170.463	167.899	173.969	171.23	168.272	171.056	170.115	170.14	168.236	170.969	170.604	167.756	170.416	169.944	168.862	170.118	169.907	172.149	168.112	170.433		12	258.065
B14	117.042	104.728	120.815	107.275	103.07	119.419	110.837	103.115	114.862	114.697	104.194	110.404	118.601	105.112	107.107	120.303	105.846	104.376	120.427	108.351	103.41	118.986	110.871	103.402	116.685	112.256	103.264	114.831	113.904	104.115	111.222	117.042		9	193.548
B15	127.149	138.596	129.475	125.312	127.525	139.337	130.084	125.789	137.84	131.961	126.612	126.272	139.084	127.916	124.742	134.517	132.346	126.309	125.916	138.534	127.767	125.037	134.671	132.146	127.404	127.096	138.983	128.306	125.904	134.152	132.848	127.149		9	193.548
B16	162.728	162.848	150.025	148.022	172.101	163.11	146.691	153.508	169.722	161.994	140.065	162.792	165.801	158.874	137.764	169.376	164.624	153.904	140.079	169.25	162.435	145.711	153.216	167.154	160.91	138.719	164.497	164.52	156.573	138.728	170.52	162.728		9	193.548
B17																																		0	0
B18																																		0	0
B19																																		0	0
B20																																		0	0
B21																																		0	0
B22																																		0	0
B23																																		0	0
B24																																		0	0
C01	154.087	155.963	155.551	139.104	137.562	161.079	145.784	127.374	162.747	151.118	135.461	148.098	159.034	143.663	133.514	163.039	147.963	128.031	160.101	153.952	134.59	147.77	157.059	142.798	134.702	161.093	146.073	127.708	163.067	150.756	130.093	154.087		9	193.548
C02	133.817	120.758	129.933	133.138	121.396	121.91	137.963	124.309	121.354	128.413	134.056	121.216	121.89	136.615	125.247	121.362	128.399	133.419	121.708	122.216	137.343	124.806	121.39	128.789	134.216	121.593	121.885	137.565	124.351	121.107	128.27	133.817		8	172.043
C03	108.556	110.674	106.006	107.733	110.899	109.121	106.317	109.497	111.607	106.52	107.843	110.938	109.565	106.256	109.5	111.756	106.581	107.933	111.084	109.663	106.652	109.919	111.579	106.607	108.329	111.421	109.169	106.671	110.188	111.77	106.374	108.556		9	193.548
C04	128.045	116.489	125.351	128.157	117.261	121.638	127.677	124.826	116.152	125.75	128.008	117.205	121.576	127.475	124.463	116.441	125.837	128.222	117.267	122.247	128.225	123.851	117.253	126.129	127.638	116.618	123.185	128.225	122.781	118.056	126.399	128.045		8	172.043
C05	169.39	170.826	170.823	171.244	172.233	171.025	170.562	171.567	171.708	170.736	169.211	172.483	170.649	170.52	169.587	171.758	170.534	169.615	170.258	171.621	170.284	168.553	172.056	170.59	169.671	169.764	171.348	170.242	169.511	170.747	170.596	169.39		9	193.548
C06	125.511	128.573	123.733	123.986	127.048	127.812	123.728	123.753	128.329	125.056	123.379	125.713	128.497	124.435	124.205	127.733	126.758	124.022	125.166	128.871	124.32	123.882	126.961	126.506	123.632	124.739	128.694	124.348	123.539	126.857	126.143	123.362		9	193.548
C07	158.795	152.843	171.666	182.551	156.517	154.191	187.357	168.025	154.772	157.093	190.388	160.157	153.039	167.07	184.346	156.514	152.076	182.171	170.146	154.758	155.868	189.475	159.101	152.489	168.795	181.848	156.14	151.666	182.652	168.601	155.199	158.795		8	172.043
C08	117.115	116.868	116.458	119.441	117.343	116.68	119.236	117.817	117.124	117.542	119.124	117.486	116.871	119.713	117.537	117.163	119.556	118.343	117.177	118.132	119.183	117.323	116.638	119.233	117.573	116.461	119.567	117.607	117.081	118.267	118.629	117.115		9	193.548
C09	112.944	113.194	112.138	112.837	114.014	112.91	111.989	113.067	114.323	112.666	112.57	113.494	114.076	112.404	113.202	113.826	113.511	112.539	113.171	114.402	112.635	112.902	113.287	114.413	112.278	112.826	113.972	113.576	112.261	112.989	114.093	112.944		9	193.548
C10																																		0	0
C11	252.18	276.258	296.104	252.871	247.351	278.492	292.862	248.593	248.871	287.522	284.315	247.492	250.952	296.051	268.374	244.135	255.893	302.683	261.112	244.904	265.073	294.933	251.744	246.098	279.006	291.053	250.236	250.309	289.32	278.357	244.444	252.18		8	172.043
C12	306.52	466.138	414.539	314.371	382.671	469.992	334.744	329.829	491.093	358.702	302.862	479.84	390.52	306.756	412.919	439.048	322.458	353.868	474.657	340.848	319.124	486.239	358.048	302.278	476.846	388.104	307.188	430.744	418.705	317.829	375.399	460.295		9	193.548
C13	287.646	275.216	273.817	268.197	285.834	271.101	268.478	277.107	279.07	272.778	265.48	283.25	271.624	271.461	268.815	283.379	270.006	264.669	279.792	274.017	273.143	266.531	282.733	268.935	266.685	274.407	276.947	271.379	264.857	283.469	271.787	269.385		8	172.043
C14	141.062	151.43	146.278	131.306	142.281	154.551	137.829	134.188	146.966	153.553	129.225	138.292	151.292	144.775	131.955	143.295	154.256	135.171	134.781	148.691	150.767	130.292	140.27	152.694	137.66	133.115	145.149	152.702	129.876	137.963	151.365	141.062		9	193.548
C15	143.581	115.037	122.463	144.596	135.772	117.022	120.997	143.983	136.219	116.944	120.789	143.256	136.747	118.205	120.365	143.301	136.961	118.713	119.635	142.643	136.82	118.135	119.48	142.711	137.699	119.882	118.374	141.91	136.399	118.287	120.615	143.581		7	150.538
C16	148.587	148.643	145.174	146.233	148.562	146.441	146.107	147.669	147.466	146.039	147.202	148.862	145.789	146.441	147.317	147.654	145.75	146.666	149.652	145.427	146.486	148.287	146.126	145.91	147.865	146.865	145.857	146.385	148.758	145.685	146.711	148.587		9	193.548
C17																																		0	0
C18																																		0	0
C19																																		0	0
C20																																		0	0
C21																																		0	0
C22																																		0	0
C23																																		0	0
C24																																		0	0
D01	267.941	325.851	315.365	270.966	279.121	349.399	276.256	269.205	349.197	288.025	269.534	309.292	319.534	267.812	272.396	351.834	274.837	265.039	344.949	288.449	265.854	312.834	314.309	267.618	280.73	341.91	270.848	266.978	350.817	277.57	266.756	339.233		9	193.548
D02	249.966	255.666	333.323	253.927	224.674	320.219	288.944	241.315	243.829	339.843	255.433	228.947	313.826	296.43	242.851	243.652	335.053	253.896	227.567	312.244	290.551	242.334	248.992	330.815	251.924	226.045	317.581	284.466	239.034	254.879	327.531	249.966		9	193.548
D03	147.188	158.107	155.534	150.053	157.671	158.154	148.758	156.351	158.362	158.506	147.067	157.652	159.112	150.539	155.702	157.91	158.514	147.5	157.857	158.649	150.065	155.817	158.354	159.126	147.037	157.444	158.581	150.542	155.037	157.607	158.096	147.188		9	193.548
D04																																		0	0
D05																																		0	0
D06	123.272	121.489	119.104	120.938	123.107	120.132	119.469	124.941	120.876	119.475	123.638	121.531	119.542	122.121	122.851	119.697	120.402	123.949	120.511	119.98	124.562	121.166	119.927	123.5	122.039	120.039	122.267	123.228	120.309	120.522	123.817	120.261		9	193.548
D07	145.924	147.48	146.798	149.531	147.767	147.699	149.289	149.879	148.152	147.132	150.702	147.666	146.758	150.376	148.028	147.413	150.121	148.671	146.919	148.758	148.784	146.601	148.07	148.938	146.461	147.697	149.992	146.938	145.913	151.014	147.006	145.924		10	215.054
D08	107.837	104.326	107.208	106.222	104.346	107.073	106.458	105.219	106.183	106.666	106.067	105.483	107.317	106.025	104.486	107.646	106.677	104.846	107.607	106.77	105.376	106.84	106.958	105.798	105.98	107.32	106.146	105.25	107.677	106.483	104.868	107.837		9	193.548
D09	371.096	381.115	393.028	405.177	374.14	375.079	415.961	383.222	378.455	398.11	400.742	375.989	380.289	420.416	377.239	374.177	404.857	387.711	372.188	389.348	406.084	370.183	377.177	420.888	380.986	379.449	400.674	393.739	373.876	389.129	405.624	371.096		9	193.548
D10	168.343	167.683	162.829	140.876	163.059	168.921	145.638	154.301	169.003	155.065	144.958	166.685	164.073	141.309	160.626	169.365	147.354	152.396	167.236	156.767	145.537	165.688	161.837	141.904	162.725	167.435	143.447	159.326	168.346	146.247	155	168.343		8	172.043
D11	143.315	144.615	140.736	141.972	149.888	143.396	140.419	144.427	148.402	142.997	139.969	147.152	146.413	141.444	140.52	149.292	144.188	140.913	141.039	149.792	143.275	140.677	145.166	147.649	141.876	139.725	148.183	146.146	140.657	141.309	149.674	143.315		9	193.548
D12																																		0	0
D13	210.963	210.787	211.64	206.584	213.68	212.076	209.382	208.478	210.303	210.034	206.247	209.846	210.222	210.739	203.978	211.461	208.938	208.006	205.587	209.494	210.084	205.654	211.065	210.761	210.34	203.82	212.118	210.947	209.607	207.573	209.801	210.963		8	172.043
D14	203.598	228.649	221.205	201.045	232.438	222.86	208.483	216.303	229.087	222.472	198.579	229.646	220.725	204.017	218.124	226.157	221.239	198.427	229.522	222.492	207.309	219.865	226.868	216.258	199.539	229.407	220.216	204.41	218.197	224.494	215.346	203.598		9	193.548
D15	205.421	199.522	242.031	210.171	202.062	201.171	244.694	203.697	200.581	213.593	232.848	200.781	199.84	230.924	217.27	200.261	198.75	242.045	205.357	198.14	205.287	242.197	202.654	200.407	223.23	226.579	201.674	199.61	241.492	207.562	199.902	205.421		8	172.043
D16																																		0	0
D17																																		0	0
D18																																		0	0
D19																																		0	0
D20																																		0	0
D21																																		0	0
D22																																		0	0
D23																																		0	0
D24																																		0	0
E01	187.407	178.86	190.337	187.011	171.365	192.826	193.997	174.017	186.806	192.525	179.593	179.969	190.963	185.006	174.053	190.882	190.626	171.135	187.438	190.5	175.371	184.18	190.301	181.242	177.11	191.522	185.233	172.463	190.225	187.753	168.876	187.407		9	193.548
E02																																		0	0
E03																																		0	0
E04	210.893	236.584	249.295	215.84	213.213	239.301	242.166	211.449	219.267	242.317	233.666	208.904	227.084	244.972	222.371	208.739	232.955	244.346	215.567	213.208	241.758	236.837	207.267	219.615	243.197	228.478	207.478	228.073	244.618	217.326	208.93	233.857		8	172.043
E05	129.565	130.362	119.208	130.834	130.441	128.247	120.171	130.076	129.598	124.427	124.323	129.944	129.27	119.413	128.416	132.02	128.334	120.525	129.39	129.885	123.073	127.317	129.618	129.666	119.621	129.876	129.228	127.202	121.551	129.772	128.986	119.955		9	193.548
E06	105.051	105.958	104.539	104.949	109.77	105.037	104.736	107.135	107.986	104.612	104.862	109.789	105.539	104.854	105.868	109.346	105.174	104.829	109.354	106.081	105.067	105.812	109.295	104.975	105.11	109.368	105.952	104.843	105.744	108.525	104.997	105.051		9	193.548
E07																																		0	0
E08	150.607	151.216	156.758	156.382	153.157	150.295	158.986	155.037	152.371	150.784	159.615	153.584	151.163	151.868	158.68	154.508	152.272	156.006	156.202	152.986	150.371	160.444	154.736	152.84	151.267	158.739	153.694	151.744	155.048	156.149	153.236	150.607		8	172.043
E09																																		0	0
E10	133.542	129.907	127.143	130.455	130.329	128.497	125.972	133.258	129.772	127.798	130.208	130.694	129.34	126.295	133.329	129.798	127.138	130.483	130.166	128.177	128.983	131.199	129.413	126.652	131.949	129.846	127.39	129.455	130.194	129.02	125.517	133.374		8	172.043
E11	115.862	116.823	116.348	115.683	115.031	117.129	116.413	116.323	114.75	117.118	116.461	116.152	115.101	117.351	116.306	115.77	114.635	117.149	116.385	115.862	114.989	117.003	116.39	115.674	115.374	117.309	116.548	115.643	115.197	117.351	116.503	115.862		8	172.043
E12	115.073	111.16	109.826	114.846	112.517	110.798	110.329	116.157	111.079	109.958	114.927	113.306	110.028	110.542	115.694	111.115	109.492	114.528	113.281	110.649	110.669	115.562	111.225	110.107	114.576	112.441	110.216	111.185	115.287	110.848	109.795	115.039		8	172.043
E13	134.065	133.994	133.994	134.301	133.649	134.331	134.531	134.129	133.834	134.169	134.084	133.365	134.042	133.657	133.52	134.388	133.885	133.916	133.803	134.222	134.315	133.601	134.073	133.899	133.41	133.935	133.862	133.604	133.494	133.902	133.736	134.065		10	215.054
E14	153.284	162.913	169.48	167.444	151.056	165.185	171.368	161.685	155.171	168.256	169.216	155.053	160.14	169.463	168.601	151.118	164.699	170.261	164.744	153.02	167.604	168.539	156.713	159.261	169.719	167.826	151.32	164.924	169.02	164.52	151.781	164.935		8	172.043
E15	140.963	147.761	155.82	143.197	137.82	148.497	155.674	142.789	137.635	149.101	155.051	142.812	137.455	149.64	154.185	143.07	137.458	149.157	154.598	142.278	137.331	149.317	153.761	142.562	138.242	150.157	153.534	142.388	136.685	152.91	151.73	140.963		8	172.043
E16	135.893	141.096	131.27	142.907	156.713	139.301	129.705	152.051	150.699	135.719	129.253	158.441	146.787	134.264	135.326	159.624	141.615	131.272	147.683	153.958	136.596	129.537	158.371	145.615	133.744	137.736	156.938	140.478	130.705	150.14	150.469	135.893		9	193.548
E17																																		0	0
E18																																		0	0
E19																																		0	0
E20																																		0	0
E21																																		0	0
E22																																		0	0
E23																																		0	0
E24																																		0	0
F01	173.857	176.643	182.413	183.545	172.888	182.275	183.831	177.674	178.357	183.228	183.514	173.247	182.388	184.652	176.267	180.292	183.379	179.772	174.685	182.435	183.795	173.654	181.781	183.315	176.447	178.635	182.902	180.685	176.028	182.152	183.25	173.857		9	193.548
F02	210.975	160.253	163.385	181.306	213.393	159.685	163.449	169.371	224.876	159.497	161.846	172.753	221.14	159.677	162.629	170.09	222.904	159.118	161.626	169.545	223	159.916	163.753	174.817	217.632	159.197	161.32	181.118	210.458	159.174	162.037	180.958		7	150.538
F03	128.924	147.882	133.84	129.022	130.146	148.14	131.492	129.022	132.368	147.551	130.75	128.725	135.73	144.087	129.553	128.284	144.096	135.548	128.879	129.657	147.489	131.885	128.851	132.694	144.885	129.812	128.371	140.48	140.154	129.031	128.787	147.272		8	172.043
F04	227.531	223.497	234.537	227.949	225.815	230.348	226.559	228.778	220.587	233.424	226.829	227.621	227.236	233.059	227.722	223.006	231.219	224.534	226.242	221.559	231.77	226.553	225.629	230.112	226.048	227.874	220.486	230.862	224.475	222.904	227.621	227.247		13	279.57
F05	153.194	158.899	152.733	153.511	140.483	165.831	151.93	152.57	145.312	161.744	152.59	146.455	160.197	153.104	153.081	141.941	166.438	152.247	152.458	148.59	160.699	153.837	143.916	164.073	152.306	153.295	143.323	164.295	152.301	146.761	158.683	153.194		13	279.57
F06	141.138	125.008	125.663	144.188	128.753	124.385	134.354	138.966	126.216	124.244	142.587	130.503	124.607	130.503	140.68	126.843	124.132	139.868	132.163	124.963	127.576	142.607	127.492	124.25	139.393	132.508	124.927	129.407	140.722	126.935	124.354	141.138		8	172.043
F07	148.393	137.556	146.871	149.368	121.208	142.84	150.433	137.166	128.823	146.065	153.275	122.334	139.118	148.093	145.556	124.154	144.663	151.098	128.236	135.017	146.433	149.199	120.284	140.711	148.076	130.197	132.017	144.051	150.225	119.548	141.823	148.393		8	172.043
F08																																		0	0
F09	108.865	113.244	106.663	105.433	109.272	110.334	105.657	106.034	113.449	106.135	105.463	111.042	108.888	105.882	107.199	113.034	105.826	105.823	112.992	107.331	105.795	109.115	110.874	105.888	106.112	113.826	106.275	105.865	111.815	108.076	105.789	108.865		9	193.548
F10	137.618	134.407	136.862	141.143	135.385	135.194	142.756	136.514	134.135	139.02	138.562	134.483	136.042	141.458	135.191	133.893	140.893	136.772	133.902	138.185	139.267	134.404	135.871	141.126	134.921	134.424	142.41	136.348	134.528	138.916	138.551	134.284		9	193.548
F11	283.214	250.99	394.575	310.005	254.658	305.221	375.68	276.403	246.813	386.267	314.699	256.677	299.184	375.663	274.896	248.306	386.735	308.15	252.165	319.677	365.172	272.9	255.927	395.379	296.835	249.697	340.308	348.456	265.782	271.434	391.206	283.214		9	193.548
F12	113.551	114.441	116.93	115.812	113.424	116.98	116.525	113.629	115.461	117.272	115.351	114.343	116.941	116.728	113.368	115.697	116.871	114.784	115.208	116.624	116.129	113.107	115.924	117.048	114.424	115.115	116.663	115.421	113.888	116.404	116.722	113.551		9	193.548
F13	204.823	208.584	207.065	208.02	208.07	207.413	205.89	208.812	210.34	208.154	207.601	208.888	209.183	206.506	207.691	208.455	206.952	206.669	209.32	208.924	207.478	206.228	207.705	207.947	206.087	208.028	207.424	206.368	206.275	208.244	208.135	204.823		9	193.548
F14	247.938	262.806	255.834	240.062	271.115	259.539	255.379	240.688	270.211	255.882	243.129	264.126	257.539	253.882	235.955	273.455	255.152	246.775	256.222	258.823	253.601	235.261	271.983	255.567	249.862	250.278	260.638	251.59	233.868	269.174	254.508	247.938		9	193.548
F15	117.365	117.008	115.961	120.559	117.927	117.346	116.272	120.528	117.135	117.267	115.562	120.449	117.525	117.272	115.427	120.256	117.039	117.61	115.065	120.244	117.185	117.551	114.952	120.933	116.992	117.278	116.295	119.191	116.992	116.534	118.272	117.365		12	258.065
F16	220.548	219.764	221.817	223.171	221.463	219.624	221.261	222.716	222.472	221.553	220.921	221.829	223.452	221.907	217.739	220.177	222.413	221.806	219.837	220.362	221.879	221.559	221.643	219.014	221.798	223.593	222.365	220.244	222.208	222.098	221.295	220.548		8	172.043
F17																																		0	0
F18																																		0	0
F19																																		0	0
F20																																		0	0
F21																																		0	0
F22																																		0	0
F23																																		0	0
F24																																		0	0
G01	161.86	163.643	154.551	151.601	158.921	157.303	152.652	153.025	162.39	154.556	150.969	162.056	155.885	151.407	156.371	158.784	153.326	151.138	161.688	154.416	150.534	160.89	155.854	151.362	155.865	158.486	152.486	151.899	160.874	152.722	149.944	161.86		9	193.548
G02	156.242	157.368	164.081	144.452	154.851	160.761	153.315	148.618	157.851	161.719	142.433	156.323	162.593	145.323	153.216	160.295	154.045	148.242	157.997	161.947	143.048	156.222	162.152	145.528	153.764	160.463	152.41	148.674	157.862	161.121	143.348	156.242		9	193.548
G03																																		0	0
G04	171.433	209.132	185.59	168.522	180.888	212.89	169.525	171.803	208.281	181.486	167.511	182.688	209.424	169.43	172.222	211.478	178.449	167.514	189.624	200.289	167.753	172.079	215.132	172.41	169.166	198.921	188.039	167.239	176.671	212.739	168.756	171.433		9	193.548
G05	117.553	132.388	122.34	117.882	129.826	132.511	116.548	123.907	131.539	128.006	115.598	128.539	132.879	119.213	120.975	130.632	130.669	115.225	126.798	132.351	123.138	118.011	129.697	132.396	116.298	124.149	131.801	126.008	116.626	128.508	132.691	117.553		9	193.548
G06	355.101	368.938	330.907	355.39	387.882	338.711	336.826	392.803	352.104	327.407	370.579	370.683	328.264	343.747	390.309	339.716	326.025	380.626	351.924	328.593	374.309	363.416	329.174	349.154	378.152	330.542	330.812	384.208	340.708	326.888	381.89	355.101		10	215.054
G07	146.553	145.028	165.247	159.011	147.466	143.705	163.199	160.669	148.169	143.261	161.135	164.09	149.466	143.289	159.36	163.851	149.334	143.222	158.764	164.497	149.657	143.798	161.129	161.685	148.48	143.461	161.104	162.18	148.219	144.435	164.362	159.492		8	172.043
G08	123.272	116.337	125.728	124.452	113.992	122.784	124.865	122.941	112.233	127.416	125.008	117.638	118.994	125.393	124.006	112.407	124.233	123.736	119.177	115.834	125.607	124.188	113.537	124.104	124.331	119.958	115.402	125.528	123.792	112.772	123.669	123.272		9	193.548
G09	236.368	293.216	263.916	235.938	282.89	266.775	237.27	268.253	278.006	244.562	250.66	288.258	250.146	236.596	290.079	255.879	235.801	288.545	263.857	235.958	274.598	269.084	237.728	263.416	279.416	241.301	251.309	284.031	248.371	241.528	287.775	252.904		10	215.054
G10	227.053	224.823	224.601	211.817	215.124	223.517	215.93	203.643	228.368	220.146	204.742	221.385	221.562	212.775	215.893	224.435	218.087	209.132	227.61	219.57	202.239	225.461	221.503	209.017	219.753	225.52	211.924	213.194	223.051	215.121	203.86	227.053		8	172.043
G11	215.68	227.155	241.988	215.587	212.367	238.672	231.391	210.782	222.716	242.143	216.976	210.881	235.449	230.784	210.255	221.903	243.199	217.371	212.034	236.26	232.109	211.49	223.313	245.138	219.26	212.267	235.755	231.383	212.068	222.495	240.231	215.68		9	193.548
G12	159.191	159.73	158.27	154.298	160.171	158.553	154.542	158.514	159.407	157.767	154.758	159.66	158.75	153.972	158.947	158.669	155.787	155.93	159.146	158.556	153.596	159.812	158.716	154.11	160.143	158.514	155.309	156.202	159.382	157.506	153.784	159.191		9	193.548
G13	173.152	207.126	183.778	171.396	215.801	188.545	180.82	187.503	209.795	184.233	171.031	214.399	187.559	180.581	186.725	208.41	183.444	172.416	214.256	188.199	180.725	185.913	208.972	182.581	170.775	215.612	186.275	178.753	192.483	206.652	183.916	173.152		9	193.548
G14	157.548	149.124	142.087	160.992	166.48	131.194	157.037	164.761	156.006	137.48	160.295	167.239	134.171	154.213	164.986	162.101	133.138	158.666	166.323	140.424	148.638	163.244	163.621	132.006	159.89	165.772	144.017	145.91	162.402	163.626	132.654	157.548		8	172.043
G15	105.59	109.576	103.376	102.747	105.635	109.5	103.545	102.986	105.073	110.441	104.517	103.239	104.817	110.472	104.722	103.228	104.624	110.205	105.371	103.382	104.121	110.618	105.649	103.337	104.365	110.711	105.646	106.494	106.143	110.579	106.152	103.053		9	193.548
G16	124.885	121.77	121.584	127.736	127.986	121.416	121.986	127.739	127.067	121.289	123.34	128.907	125.683	120.713	125.685	129.143	123.211	120.458	126.68	128.449	123.205	121.638	127.59	127.365	121.997	122.483	128.006	126.36	120.725	123.469	128.081	124.885		8	172.043
G17																																		0	0
G18																																		0	0
G19																																		0	0
G20																																		0	0
G21																																		0	0
G22																																		0	0
G23																																		0	0
G24																																		0	0
H01	243.666	242.07	241.517	259.941	245.261	240.261	252.166	255.104	240.972	245.553	259.081	241.135	239.93	255.846	246.225	238.969	245.992	254.205	241.567	242.955	260.084	242.742	240.899	255.222	249.694	240.5	247.851	257.362	239.919	242.551	260.306	243.666		9	193.548
H02	174.183	174.989	175.452	173.087	176.121	175.848	174.107	173.795	175.404	175.91	173.149	175.028	175.051	174.596	173.264	175.708	174.978	173.458	173.337	175.511	173.927	172.77	175.306	174.435	174.129	172.596	174.93	174.416	171.919	174.315	174.84	174.183		9	193.548
H03	111.309	109.177	110.508	111.118	111.346	109.837	110.75	112.042	109.767	110.506	111.028	111.756	109.736	110.983	111.503	109.989	110.534	111.222	111.444	109.657	111.081	111.66	110.045	110.649	111.14	111.598	109.874	111	112.303	110.053	110.713	111.309		8	172.043
H04	108.062	108.343	108.23	107.91	108.685	108.385	107.86	108.857	108.638	108.138	108.528	109.037	108.458	108.225	109.039	108.77	108.045	108.848	108.781	108.146	108.756	108.907	108.576	108.565	108.961	108.522	108.228	108.809	108.652	108.188	108.927	108.947		9	193.548
H05	165.261	189.039	173.761	161.671	163.463	189.076	172.534	160.615	165.008	187.944	170.739	161.907	166.843	189.646	167.587	159.216	168.413	189.854	165.289	158.455	176.638	185.154	164.301	159.921	184.112	178.531	161.612	161.666	186.413	172.317	160.795	165.261		8	172.043
H06	292.733	294.848	324.865	417.944	303.348	294.396	415.756	327.624	288.017	374.051	368.146	293.846	317.646	409.534	303.27	298.065	408.685	318.612	288.475	393.784	349.618	295.489	349.421	384.261	299.183	316.744	406.966	302.553	299.809	414.961	313.472	292.733		9	193.548
H07	202.48	181.317	158.593	154.121	203.916	172.104	154.43	168.921	201.93	165.062	147.211	186.191	191.817	159.924	145.848	202.421	179.851	156.865	159.638	201.537	167.32	149.736	180.36	194.16	160.994	145.736	201.458	177.5	156.753	163.419	200.267	164.787		8	172.043
H08	134.94	133.225	149.692	139.01	133.746	138.78	146.63	135.772	132.106	144.909	141.803	135.308	132.868	149.736	139.516	136.365	138.681	145.617	135.249	132.534	146.762	139.526	139.529	137.912	148.588	136.795	132.394	143.946	141.803	135.228	133.275	148.319		9	193.548
H09	128.64	130.028	128.385	123.688	130.545	130.579	129.053	122.708	131.77	129.407	128.486	123.742	131.315	128.907	125.75	127.41	130.236	128.806	123.455	131.969	129.079	128.683	123.244	131.371	129.346	126.112	127.638	129.927	128.121	122.93	131.143	128.64		9	193.548
H10	156.669	152.809	157.652	159	153.702	156.275	159.256	154.191	154.711	160.618	154.747	152.961	160.228	155.003	153.452	158.652	157.256	152.885	158.135	158.722	153.225	157.045	159.933	154.031	155.444	160.076	153.537	153.584	159.798	154.756	153.02	160.025		9	193.548
H11	230.627	236.797	236.964	231.356	226.763	240.463	232.243	229.706	231.786	237.717	230.956	226.82	237.249	234.901	230.954	229.017	240.61	231.426	228.736	232.893	234.597	231.084	227.275	236.887	232.954	229.987	231.447	233.881	231.273	228.099	237.927	230.627		9	193.548
H12	268.767	251.267	303.615	287.73	259.52	260.371	308.337	280.848	255.565	278.59	301.66	272.261	248.966	294.846	292.478	262.73	252.242	303.169	280.208	254.93	271.91	301.677	269.713	247.199	293.202	290.817	262.671	250.27	305.421	281.75	255.239	267.98		8	172.043
H13	131.388	180.056	141.34	129.612	149.051	175.671	131.551	130.885	175.419	146.671	130.239	146.646	172.07	130.893	130.677	176.138	143.163	130.34	150.337	170.621	130.138	131.919	178.584	140.115	130.244	153.051	164.834	129.846	133.775	178.725	135.961	131.388		9	193.548
H14	146.532	153.143	163.257	150.182	147.621	160.245	157.376	147.4	154.614	161.689	148.748	149.063	160.721	154.041	146.252	156.296	159.65	147.689	152	162.818	151.733	147.932	159.959	156.192	146.299	154.964	162.022	148.529	149.93	161.464	152.558	146.532		9	193.548
H15	244.284	249.421	232.5	219.362	179.017	248.388	230.683	210.143	197.129	243.904	227.365	184.787	227.239	235.093	226.733	174.022	244.865	231.435	212.157	189.893	242.75	228.705	182.573	231.039	232.747	224.025	177.081	244.317	227.907	211.149	190.354	244.284		8	172.043
H16	104.65	104.155	105.153	105.239	105.227	104.524	105.352	105.513	105.1	104.442	105.434	106.008	105	104.82	105.513	105.81	104.857	105.264	105.489	105.875	104.83	105.207	105.679	105.986	104.652	105.501	105.724	106.159	104.706	105.667	105.757	106.006		7	150.538
H17																																		0	0
H18																																		0	0
H19																																		0	0
H20																																		0	0
H21																																		0	0
H22																																		0	0
H23																																		0	0
H24																																		0	0
I01	222.301	269.537	224.553	208.357	257.826	253.135	219.831	203.39	282.006	235.997	213.784	224.559	272.466	222.992	205.553	261.539	245.171	216.601	207.716	281.424	231.893	209.904	241.728	256.893	220.39	203.767	275.36	235.86	211.874	226.222	269.531	222.301		9	193.548
I02	134.694	143.34	152.989	137.75	135.087	153.708	142.753	135.624	142.014	152.135	137.202	134.927	153.565	143.404	135.407	143.213	151.514	136.579	136.143	154.497	140.076	135.289	147.388	147.924	136.149	138.75	154.517	138.874	135.022	151.236	143.034	134.694		9	193.548
I03																																		0	0
I04	196.944	182.534	141.871	178.129	187.933	179.742	132.312	192.975	183.61	174.222	135.539	197.795	181.598	153.834	162.264	190.632	182.18	137.138	185.663	184.77	176.57	133.885	198	181.098	156.163	157.952	191.022	180.494	136.163	186.503	184.034	172.067		8	172.043
I05																																		0	0
I06	120.876	118.758	121.882	116.618	114.902	119.469	121.902	115.671	115.944	120.84	120.452	115.065	117.674	122.244	118.424	114.666	119.399	121.826	116.295	116.211	120.621	120.326	115.239	117.551	121.475	118.5	115.07	118.801	122.098	117.014	115.331	120.876		8	172.043
I07	156.382	154.138	147.146	146.16	159.014	149.447	142.84	157.59	151.837	145.893	149.371	156.812	147.598	144.199	158.23	150.713	144.284	156.683	153.537	145.955	148.003	158.5	147.657	143.671	158.803	149.854	144.326	158.868	152.402	145.567	148.632	156.382		8	172.043
I08	124.848	134.994	156.522	133.542	125.958	153.916	148.441	124.949	136.924	157.795	134.098	126.646	154.91	145.14	123.683	141.933	156.067	131.042	129.396	158.438	140.298	124.472	148.837	152.028	127.301	132.539	158.463	135.969	125.458	151.997	149.107	124.848		9	193.548
I09	326.497	313.551	272.601	290.843	325.404	293.492	257.393	330.638	306.93	262.264	308.32	317.983	283.871	269.096	328.699	296.039	253.413	325.371	306.846	267.764	294.657	323.857	285.829	265.042	327.492	297.126	254.823	325.388	305.975	262.067	302.941	315.761		8	172.043
I10	171.997	175.921	171.896	165.902	174.014	175.514	169.11	167.489	174.441	175.346	167.242	170.646	175.222	171.989	165.261	173.022	174.309	167.629	167.59	173.907	172.295	164.938	171.278	175.528	169.978	165.733	173.354	173.278	166.183	169.317	174.331	170.798		9	193.548
I11	184.388	161.253	167.466	142.489	133.18	178.371	158.183	140.798	134.43	185.657	147.643	138.744	147.935	181.211	143.132	134.941	165.492	164.584	141.551	133.065	182.896	145.924	138.43	150.261	175.615	142.601	132.671	175.885	154.862	140.972	136.722	184.388		8	172.043
I12	125.284	124.944	120.247	117.548	124.952	121.921	118.522	121.129	124.688	119.57	117.989	125.393	121.112	118.079	122.699	123.298	119.371	119.652	125.146	120.157	117.663	125.272	121.528	118.438	122.646	123.725	119.478	119.733	124.772	119.719	117.73	125.284		8	172.043
I13	102.435	102.705	101.775	100.848	102.402	102.626	102.126	100.615	103.096	102.382	101.576	101.64	103.256	102.371	100.992	102.809	102.486	101.933	100.888	103.323	102.261	101.455	102.104	103.101	102.236	100.772	103.104	102.728	101.739	102.138	103.36	102.435		9	193.548
I14	111.542	110.478		120.169		110.581	113.048		111.511		112.183		111.654		111.899	121.354	111.93		112.228		111.944	110.913		120.525	111.75		113.82		111.685	110.638		117.006		11	236.559
I15	196.376	199.441	197.143	195.143	182.27	197.862	198.374	193.803	181.604	193.478	198.275	195.242	185.022	191.444	198.118	194.312	185.138	189.626	198.643	196.716	186.713	186.382	197.228	195.374	186.843	186.893	198.652	195.525	187.017	185.478	196.879	196.376		8	172.043
I16	118.553	122.559	120.596	120.612	123.907	122.562	122.39	119.368	124.607	122.492	122.733	118.702	124.132	122.301	123.427	118.798	124.983	123.323	123.362	118.68	125.247	123.067	123.534	118.371	123.598	122.548	122.826	118.424	123.565	122.506	122.75	118.553		14	301.075
I17																																		0	0
I18																																		0	0
I19																																		0	0
I20																																		0	0
I21																																		0	0
I22																																		0	0
I23																																		0	0
I24																																		0	0
J01	340.025	340.053	386.098	330.941	303.817	391.11	358.216	320.169	329.258	393.11	336.435	303.904	382.497	357.618	318.817	310.346	395.062	338.185	302.711	369.379	362.107	320.489	304.118	394.157	338.539	305.902	351.59	368.801	322.11	303.486	391.48	340.025		9	193.548
J02	146.969	147.508	143.792	145.076	147.188	145.736	141.823	147.534	147.062	144.559	145.553	146.244	144.674	143.36	148.115	146.303	142.848	146.427	146.778	143.921	145.039	146.596	144.862	142.553	147.264	146.447	143.188	145.694	146.874	144.022	145.034	146.969		9	193.548
J03	112.857	112.27	119.612	115.669	113.615	112.638	120.716	115.124	113.011	113.671	120.16	114.329	113.11	115.444	118.846	114.079	112.632	117.896	117.067	113.758	112.57	119.278	115.461	113.407	113.593	120.764	114.624	113.02	115.331	118.935	114.025	112.857		8	172.043
J04	190.629	252.947	191.567	198.138	283.447	209.163	188.775	233.169	266	192.893	195.132	275.534	219.831	187.607	224.219	271.191	193.138	194.573	272.896	221.242	187.559	220.472	272.843	193.506	191.315	269.09	221.764	188.093	215.775	279.514	195.713	190.629		9	193.548
J05	136.301	137.525	135.185	128.404	138.374	136.772	131.365	134.612	136.5	133.84	130.632	137.784	135.73	128.924	138.601	135.978	130.705	135.174	136.171	132.705	132.197	136.758	134.334	129.306	137.851	135.854	129.385	137.244	135.379	130.854	135.556	136.301		9	193.548
J06	117.862	119.924	119.494	109.944	120.739	119.978	115.742	113.947	120.556	119.913	111.576	118.239	120.14	118.772	110.576	120.506	120.551	115.27	115.003	120.787	119.66	111.006	119.101	120.07	117.803	112.084	120.205	120.382	112.382	118.216	119.781	118.177		9	193.548
J07	140.525	144.281	133.374	136.652	146.716	142.823	134.295	138.191	148.801	140.329	134.188	139.048	148.809	135.851	136.039	143.716	145.087	134.081	136.969	147.59	140.455	134.511	139.48	148.756	135.933	135.565	143.183	146.376	134.236	136.419	147.461	140.525		9	193.548
J08	152.407	151.528	159.834	152.461	152.618	156.89	158.691	152.101	152.27	161.545	150.66	151.52	158.719	154.921	152.764	155.042	159.815	152.952	152.006	162.253	152.669	153.096	158.287	155.129	153.36	154.317	158.702	152.09	151.559	161.514	151.857	152.407		9	193.548
J09	271.772	209.138	269.716	234.615	208.146	220.157	275.02	218.174	209.677	249.904	252.801	209.761	210.244	274.511	230.764	207.447	227.056	271.32	216.497	209.129	258.758	242.778	207.761	214.989	275.896	219.466	208.553	251.795	243.228	207.851	215.593	271.772		8	172.043
J10	141.334	139.393	132.742	142.593	142.463	133.028	139.166	142.556	137.59	134.567	142.118	141.483	131.702	141.458	142.14	135.624	136.006	141.775	139.626	133.073	142.508	142.174	132.694	140.393	142.576	135.963	135.907	143.02	140.07	132.188	141.244	141.334		8	172.043
J11	149.256	150.669	142.994	157.725	152.191	151.048	139.761	163.581	148.843	151.978	140.199	163.882	148.36	146.666	147.169	154.096	150.093	139.711	159.851	147.596	150.191	138.379	160.492	148.41	145.612	149.385	154.531	150.393	139.713	160.607	146.944	149.256		11	236.559
J12																																		0	0
J13	135.899	140.056	136.669	129.525	125.362	141.843	136.657	124.598	135.051	138.034	133.697	121.677	141.691	136.784	127.312	129.772	140.076	135.298	121.242	138.331	136.969	130.228	125.261	141.593	135.944	123.284	135.239	138.02	131.975	122.927	141.657	135.899		9	193.548
J14	135.787	135.315	132.618	125.921	134.098	134.626	131.469	127.357	135.744	134.486	130.154	128.764	136.228	133.876	128.517	130.702	135.907	133.837	126.635	133.256	135.228	132.834	126.211	134.329	133.722	130.503	128.112	135.601	134.716	128.669	131.331	135.787		7	150.538
J15	144.62	154.481	144.802	152.827	157.704	153.278	143.926	157.793	155.633	149.346	147.133	158.883	154.571	144.963	154.219	156.722	152.006	145.259	158.46	154.525	147.932	148.593	158.843	153.611	144.481	155.318	155.846	149.438	145.926	158.272	153.617	144.62		9	193.548
J16	154.846	184.357	261.407	183.256	153.949	208.534	245.966	165.747	155.469	231.138	232.037	159.388	160.242	249.374	211.739	155.5	172.497	256.216	186.907	153.857	193.166	250.059	170.379	154.399	220.758	226.244	157.264	161.348	248.933	200.017	153.062	182.913		8	172.043
J17																																		0	0
J18																																		0	0
J19																																		0	0
J20																																		0	0
J21																																		0	0
J22																																		0	0
J23																																		0	0
J24																																		0	0
K01	148.764	145.969	170.421	158.09	144.98	167.402	161.654	146.997	162.469	163.857	148.14	158.933	166.494	148.23	155.612	169.284	150.09	154.542	170.537	149.607	152.39	169.034	149.379	151.66	170.837	148.949	151.938	168.952	149.017	151.427	168.36	148.764		10	215.054
K02	123.191	122.413	123.43	125.924	124.402	122.638	122.447	124.744	122.138	122.933	124.635	124.284	123.042	123.073	125.803	122.699	122.742	124.919	124.997	122.236	123.84	124.817	122.772	122.129	123.722	124.772	121.076	122.848	125.354	123.941	122.576	123.191		8	172.043
K03	164.865	142.728	135.812	135.742	175.138	140.469	135.413	138.402	173.289	139.351	135.407	147.317	165.469	138.306	135.402	151.073	162.596	137.011	133.944	163.772	151.11	137.258	134.916	171.986	143.57	135.517	134.525	172.573	139.36	136.312	146.736	164.865		7	150.538
K04	121.781	128.093	127.169	114.806	126.876	128.826	116.146	122.848	127.576	123.921	116.756	127.368	129.478	114.975	124.253	128.278	121.781	119.27	128.244	128.963	113.598	125.82	128.112	117.862	122.697	128.225	125.27	116.93	127.542	129.969	113.823	126.07		9	193.548
K05	126.149	134.169	133.994	132.916	125.683	136.239	134.876	125.548	134.031	133.82	132.326	125.742	134.972	133.958	124.298	135.135	134.014	131.393	127.503	135.219	133.792	122.86	136.166	133.82	128.728	130.292	133.688	133.104	124.331	135.551	133.39	126.149		9	193.548
K06	106.944	112.469	109	106.885	112.989	109.514	108.685	107.949	113.025	109.27	106.958	113.449	109.427	108.705	108.801	112.781	109.233	107.149	113.107	109.781	108.764	109.506	111.983	109.306	107.028	113.326	109.638	108.621	110.166	110.792	108.947	106.944		9	193.548
K07	232.708	301.899	258.708	212.076	251.694	302.188	228.59	210.295	285.694	284	213.486	230.067	304.171	244.963	211.545	262.483	297.528	220.11	214.48	298.225	267.382	212.722	245.677	304.183	228.208	208.27	285.556	281.567	212.216	235.483	299.548	232.708		9	193.548
K08																																		0	0
K09	146.135	150.065	150.458	147.042	148.382	149.947	150.295	146.876	147.646	149.691	150.424	146.258	147.598	149.503	150.893	146.716	147.284	149.539	150.351	146.455	147.781	149.118	149.823	145.736	147.337	149.104	150.034	145.978	146.646	148.506	149.657	146.135		8	172.043
K10	203.744	198.801	205.138	202.584	186.407	204.461	204.261	201.02	189.944	205.553	204.115	195.239	196.275	204.455	202.244	186.104	204.638	204.365	199.188	190.376	204.458	203.907	191.795	201.236	204.615	200.826	188.944	205.32	202.57	192.506	198.435	203.744		8	172.043
K11	168.239	169.555	169.975	166.893	167.667	169.965	169.361	166.415	168.673	169.706	169.139	166.493	169.764	169.982	169.364	167.1	171.46	172.94	170.604	167.82	170.136	170.755	168.301	168.553	171.032	170.845	167.25	168.463	168.873	168.655	166.261	168.239		8	172.043
K12	127.463	129.952	125.388	130.298	129.969	130.525	123.593	133.135	130.671	127.913	127.902	130.646	130.506	122.913	132.23	130.685	129.452	126.579	130.404	131.093	123.5	132.629	130.494	128.556	126.713	129.374	129.5	122.938	131.685	128.823	127.177	127.463		10	215.054
K13	147.528	145.944	139.843	139.329	146.449	148.101	138.624	139.747	142.829	148.183	139.492	140.68	141.584	148.034	141.666	141.66	140.36	147.876	143.803	140.921	139.433	146.685	143.407	140.643	138.963	146.958	144.958	140.407	139.607	147.011	145.59	141.008		7	150.538
K14	190.247	213.154	213.404	197.087	192.284	213.452	211.742	197.18	191.461	219.022	205.587	195.983	190.896	223.576	202.542	195.062	191.91	223.902	199.326	197.927	197.177	221.34	197.416	191.772	208.326	209.955	194.677	189.846	217.531	207.034	194.236	190.247		8	172.043
K15	112.228	116.267	111.449	123.93	142.084	113.969	111.194	135.177	131.551	112.371	112.545	144.41	119.674	111.756	123.138	140.312	113.52	111.287	135.312	130.43	112.587	114.382	144.329	117.486	111.626	125.298	140.008	113.497	111.112	139.402	124.115	112.228		9	193.548
K16	121.483	134.826	135.006	121.174	130.469	134.452	135.635	119.548	132.77	135.093	134.632	118.705	134.733	135.208	133.862	118.354	134.848	134.562	133.194	118.455	134.992	134.674	133.247	118.444	135.073	135	134.124	118.801	135.233	134.843	131.048	121.483		8	172.043
K17																																		0	0
K18																																		0	0
K19																																		0	0
K20																																		0	0
K21																																		0	0
K22																																		0	0
K23																																		0	0
K24																																		0	0
L01	274.067	259.854	279.551	263.152	257.848	269.989	269.267	257.143	264.07	277.787	257.362	252.427	280.722	259.427	254.708	270.638	262.059	255.699	269.079	269.32	256.857	258.671	272.348	258.112	255.455	278.868	255.118	254.275	277.014	259.458	256.919	274.067		9	193.548
L02	137.955	155.787	137.469	155.601	163.093	138.393	147.992	167.368	143.208	140.306	168.239	149.876	137.163	162.728	157.247	137.711	154.697	164.017	138.837	147.899	166.725	143.163	141.003	167.562	148.635	137.34	163.183	155.475	137.264	156.596	161.287	137.955		10	215.054
L03	281.365	275.817	286.986	285.424	276.632	276.843	287.025	284.022	275.795	275.272	285.685	282.955	276.478	278.593	285.107	282.02	272.607	280.48	284.365	280.239	271.185	282.879	282.261	276.896	272.053	283.025	282.376	275	274.904	284.16	281.166	275.287		8	172.043
L04	111.393	111.458	110.716	115.348	113.444	111.48	111.514	115.739	112.562	111.11	112.301	115.346	112.211	111.337	113.374	114.433	111.483	110.989	115.281	112.874	111.213	111.992	115.264	112.413	111.315	114.051	114.132	111.879	111.213	115.154	112.784	111.393		9	193.548
L05	107.129	108.236	107.919	106.621	108.789	107.994	106.879	107.157	109.037	108.312	106.385	108.944	108.52	107.219	107.087	108.652	108.194	106.882	109.053	108.596	107.202	107.427	108.848	108.275	106.317	109.076	108.472	106.969	107.815	108.483	107.868	107.129		9	193.548
L06	112.941	112.961	111.112	119.228	118.461	111.199	114.191	118.64	118.5	109.236	116.537	118.708	116.98	108.952	118.382	118.424	115.475	110.011	119.028	118.093	113.185	112.272	119.346	117.958	109.629	115.66	118.11	116.402	109.216	118.065	117.89	112.941		9	193.548
L07	138.722	131.441	118.933	127.272	141.924	120.23	120.037	142.654	126.846	119.152	132.545	136.573	118.567	123.441	143.16	122.309	119.736	140.275	128.312	119.011	131.596	137.48	119.045	122.826	142.933	122.778	119.455	139.267	130.059	119.233	130.424	138.722		8	172.043
L08	111.801	111.323	110.399	111.242	112.48	110.725	110.837	112.573	111.98	110.756	112.169	112.657	111.256	110.868	112.556	112.43	110.587	112.396	112.275	111.205	111.067	112.419	112.396	110.933	112.096	112.868	111.034	110.969	112.86	112.388	110.699	111.801		8	172.043
L09	118.545	117.851	113.326	112.084	118.697	117.292	109.674	117.183	118.455	112.503	113.404	118.404	116.258	109.621	118.275	118.003	110.775	115.629	118.525	113.843	112.169	118.899	116.66	109.728	118.242	117.539	110.449	115.688	118.216	113.003	113.098	118.545		8	172.043
L10																																		0	0
L11	141.045	215.284	187.376	144.351	145.441	234.284	166.534	142.213	181.851	211.185	148.312	141.309	215.798	184.191	143.643	147.846	230.525	159.899	142.199	191.492	200.778	145.921	142.885	227.222	166.947	141.629	172.646	217.236	148.935	142.02	221.404	169.438		9	193.548
L12	101.185		100.772	100.899	100.537		101.062	100.795	101.152	101.084		101.059	101.157	100.969		101.275	101.202	101.045		101.264	101.039	101.607	101.36	100.907	101.469	101.222		101.354	101.331	101.16	101.185	101.43		9	193.548
L13	190.323	153.52	143.346	164.323	184.292	149.629	143.042	182.955	164.225	145.32	149.829	190.615	155.997	143.638	158.52	188.469	151.121	142.486	169.933	178.834	147.86	143.042	182.14	171.222	146.115	147.868	189.084	156.233	143.792	158.983	186.104	149.812		8	172.043
L14	99.5	98.6095	98.0028	97.9579	99.1938	98.8764	98.1685	98.3455	99.2528	99	98.1405	99.0197	99.2444	98.9607	97.9719	99.5	99.1882	98.809	98.1292	99.4944	99.2669	98.5309	98.3287	99.4944	99.1236	98.3567	98.8287	99.4045	99.2809	98.309	99.0534	99.5		7	150.538
L15	145.357	145.904	139.972	171.652	166.781	143.511	143.739	172.011	157.039	140.562	151.205	172.888	154.36	136.969	160.317	169.508	148.624	137.219	167.067	165.433	143.93	143.056	171.952	156.278	138.508	156.567	170.89	149.638	136.556	166.357	166.514	145.357		9	193.548
L16	132.649	133.171	135.337	135.635	132.708	133.244	135.565	135.112	132.902	133.219	134.963	134.272	131.955	133.096	135.303	133.688	133.09	133.287	134.933	132.719	133.267	133.68	134.688	132.671	132.879	134.652	134.171	131.652	132.348	134.86	133.514	132.649		8	172.043
L17																																		0	0
L18																																		0	0
L19																																		0	0
L20																																		0	0
L21																																		0	0
L22																																		0	0
L23																																		0	0
L24																																		0	0
M01	233.699	212.624	204.904	256.781	218.497	206.907	228.86	238.789	208.621	200.579	256.008	215.18	204.118	230.295	236.258	207.584	199.848	254.522	212.59	201.975	237.511	227.713	204.562	207.635	250.253	208.947	198.944	248.039	221.486	204.219	228.784	233.699		8	172.043
M02	130.691	124.702	144.059	162.084	126.463	124.857	171.385	133.483	124.747	142.073	164.096	126.188	125.152	171.545	134.629	125.455	145.885	155.511	125.876	127.107	172.708	130.154	124.497	151.11	151.907	125.604	127.107	172.652	129.792	124.809	154.64	147.635		9	193.548
M03	178.744	242.093	210.031	191	185.202	246.163	205.23	182.868	184.671	247.955	198.545	181.216	185.77	246.963	196.52	179.525	197.258	240.767	193.916	178.837	208.764	232.699	187.354	175.851	222.034	222.056	194.205	184.421	239.888	204.16	182.483	182.933		8	172.043
M04																																		0	0
M05	179.357	220.455	186.837	155.638	180.006	218.216	167.497	157.548	202.298	202.798	156.817	163.669	220.871	180.419	155.435	184.789	215.865	163.076	158.882	205.916	197.149	155.222	170.604	221.048	172.525	156.506	198.039	204.073	156.927	162.674	218.197	179.357		9	193.548
M06	123.508	123.865	125.671	123.938	122.649	126.258	124.32	122.761	125.191	125.213	123.565	123.242	125.677	124.093	122.537	125.961	124.559	122.89	125.084	125.211	123.466	123.239	125.61	123.949	122.632	125.596	124.326	122.593	125.048	125.048	123.239	123.508		8	172.043
M07	149.424	156.407	152.272	147.02	148.138	153.888	149.337	141.64	156.303	153.14	148.25	144.854	155.781	149.753	142.784	153.166	153.542	148.77	142.32	155.978	151.803	143.978	150.458	152.202	148.629	142.14	155.874	150.593	143.972	150.534	152.893	149.424		9	193.548
M08	339.522	348.694	301.006	283.188	349.174	320.809	279.739	327.205	343.07	291.208	292.733	348.638	306.854	277.031	341.292	325.697	281.64	318.261	341	289.222	298.5	349.955	301.809	282.638	346.157	316.444	278.104	333.508	333.104	283.329	316.452	339.522		9	193.548
M09	127.245	142.413	132.839	125.524	140.545	138.321	129.317	128.289	144.088	134.927	126.813	137.019	140.509	131.878	126.702	143.109	135.809	127.13	135.023	141.593	131.281	126.094	143.895	136.262	127.413	134.86	142.637	131.96	126.512	142.818	136.48	127.245		9	193.548
M10	125.893	126.295	129.402	136.598	127.011	124.497	138.258	129.357	124.27	134.365	133.469	126.882	127.486	137.494	127.795	124.211	138.267	130.292	124.913	133.876	133.525	126.829	127.287	136.621	127.388	124.503	138.124	129.567	123.997	135.295	131.57	125.893		9	193.548
M11	115.421	114.188	113.756	112.438	113.458	114.581	112.649	113.317	114.514	113.037	112.817	114.834	113.567	112.831	114.022	113.963	112.354	114.435	115.295	112.744	113.326	114.848	113.32	112.542	114.506	114.404	112.632	114.486	115.098	113.699	114.138	115.421		8	172.043
M12	130.402	130.396	130.329	130.503	130.528	131.053	131.076	130.86	130.348	130.649	130.851	130.567	130.654	130.489	130.978	130.725	130.458	130.671	130.225	130.562	130.239	130.34	130.635	130.593	130.402	129.983	129.938	130.904	130.458	130.517	130.528	130.402		9	193.548
M13	262.663	259.84	256.795	271.98	266.517	257.992	258.065	274.728	267.888	253.772	261.494	271.772	266.497	252.388	264.902	270.921	262.722	254.306	269.907	265.57	255.399	254.211	270.607	266.236	254.61	260.761	271.261	266.64	252.483	266.551	269.59	262.663		8	172.043
M14	105.663	104.958	106.081	106.379	105.739	105.222	106.716	106.18	104.775	106.975	106.379	105.132	106.542	106.685	105.913	105.607	107.011	106.18	105.096	106.711	106.379	104.787	106.624	106.626	105.233	106.334	106.626	105.812	105.949	106.784	106.163	105.663		9	193.548
M15	154.132	160.121	133.671	148.722	160.43	153.138	130.469	158.604	160.458	134.792	147.581	159.826	153.82	129.685	158.219	159.483	133.716	149.022	160.32	150.191	132.865	159.649	158.885	131.772	150.57	160.143	148.48	134.851	159.138	157.649	129.09	154.132		9	193.548
M16	137.096	135.93	146.969	150.478	139.955	138.596	149.508	149.039	139.416	138.638	151.789	146.185	139.447	140.848	152.244	143.407	137.966	143.062	152.163	140.258	137.087	147.14	149.885	139.528	137.795	150.73	144.053	138.517	140.775	152.124	141.048	137.096		8	172.043
M17																																		0	0
M18																																		0	0
M19																																		0	0
M20																																		0	0
M21																																		0	0
M22																																		0	0
M23																																		0	0
M24																																		0	0
N01	227.68	249.121	247.404	234.691	237.458	251	240.57	228.989	245.75	246.365	234.037	233.449	248.354	238.581	228.303	244.669	243.77	231.486	234.618	246.848	235.921	227.975	247.84	240.969	228.278	240.789	246.424	233.393	231.517	247.584	236.784	227.68		9	193.548
N02	173.022	257.343	223.14	187.264	186.823	259.716	204.312	181.843	217.517	243.565	190.309	172.789	247.438	224.253	187.197	187.494	255.556	200.351	179.104	221.469	238.854	188.242	171.787	253.124	216.34	183.025	201.531	248.379	193.604	174.528	237.902	228.174		9	193.548
N03	115.733	114.576	118.921	122.921	115.868	116.907	121.612	119.598	115.228	119.396	122.312	114.772	117.447	121.57	117.18	115.817	120.076	120.236	114.949	118.826	122.225	115.711	116.947	121.511	118.104	115.882	120.253	121.222	115.124	118.421	122.683	115.733		9	193.548
N04	106.517	105.764	105.691	104.317	106.43	106.753	108.354	105.596	105.857	106.073	104.618	106.331	105.876	105.042	105.831	105.862	106.938	105.41	106.309	107.834	104.789	106.365	105.958	105.292	105.795	106.079	105.787	104.896	106.334	106.09	104.621	106.517		8	172.043
N05																																		0	0
N06	203.871	253.811	197.54	192.225	236.997	225.606	188.538	187.861	256.828	205.952	190.119	228.49	234.699	188.967	189.636	246.429	219.093	188.689	209.068	247.727	192.654	189.669	235.949	224.697	187.374	193.689	253.535	198.093	190.422	232.843	225.624	187.04		9	193.548
N07	123.39	123.84	124.011	121.823	123.233	124.228	123.531	122.775	124.351	124.573	122.292	123.427	124.143	122.952	123.199	124.197	123.739	122.435	123.848	124.287	122.365	123.545	124.539	123.376	122.874	124.337	124.492	122.876	123.921	124.705	122.503	123.39		9	193.548
N08	127.601	132.674	122.044	123.56	132.881	126.601	121.425	129.049	130.526	121.601	125.07	132.648	123.521	122.539	131.417	128.238	121.29	127.155	131.363	121.702	124.461	131.982	124.13	121.614	129.801	128.495	120.94	126.487	132.003	122.518	123.541	133.293		9	193.548
N09	146.059	139.963	145.393	138.952	135.663	147.669	140.374	135.744	144.143	142.244	136.601	140.626	144.23	138.034	136.216	147.685	140.798	135.166	145.756	141.545	136.34	143.379	142.865	137.567	139.798	145.194	138.593	135.803	146.663	141.669	136.784	146.059		9	193.548
N10	127.115	128.037	126.632	129.149	129.081	126.896	128.287	128.952	127.042	128.16	129.177	127.896	126.576	128.975	128.331	126.407	128.492	129.09	127.337	128.11	129.185	128.61	126.955	129.379	128.685	126.947	128.565	129.295	127.121	127.933	128.542	127.115		10	215.054
N11	162.461	162.565	162.761	155.247	149.483	162.219	162.921	147.963	157.494	163.904	161.169	144.494	161.843	162.233	153.98	149.876	162.261	161.826	145.677	156.531	161.34	159.017	145.492	160.581	161.528	149.817	153.14	162.736	161.098	143.831	161.258	162.461		8	172.043
N12	210.374	231.489	265.138	218.86	209.317	254.978	252.739	203.896	227.129	265.632	223.559	208.989	255.848	248.795	204.433	230.489	263.848	219.441	208.719	257.051	242.772	201.764	231.357	262.138	212.904	211.073	255.475	242.171	204.581	235.346	261.997	210.374		9	193.548
N13	166.233	241.551	254.264	184.334	162.927	245.876	252.118	183.419	164.638	251.834	259.615	187.174	167.573	253.537	245.135	177.978	175.525	258.222	233.441	170.053	195.037	262.534	221.871	165.213	211.096	259.764	204.77	163.008	228.742	250.492	185.031	166.233		8	172.043
N14	207.031	175.742	174.615	210.152	182.638	161.242	205.927	192.337	177.011	172.815	211.185	182.183	162.542	204.09	194.388	174.834	175.166	205.801	181.904	160.975	207.834	192.053	174.079	176.562	206.84	184.124	160.031	208.784	188.91	172.202	180.303	207.031		8	172.043
N15	275.121	223.649	310.371	278.138	251.222	238.028	316.702	264.025	234.565	287.126	287.32	253.222	225.357	319.354	264.295	236.407	277.18	289.685	252.902	227.48	318.803	263.517	239.806	288.185	282.022	248.562	237.789	308.699	258.649	221.671	307.761	275.121		9	193.548
N16	168.927	171.284	175.042	149.037	163.955	174.548	164.801	150.778	171.559	172.699	144.475	170.284	174.247	150.489	162.348	173.452	162.632	151.427	171.112	170.194	145.416	168.587	172.115	144.767	167.402	173.031	154.034	158.149	171.775	167.896	146.107	168.927		9	193.548
N17																																		0	0
N18																																		0	0
N19																																		0	0
N20																																		0	0
N21																																		0	0
N22																																		0	0
N23																																		0	0
N24																																		0	0
O01	123.584	125.82	121.772	124.247	131.438	124.666	121.368	128.062	129.525	123.093	121.267	131.629	126.584	122.056	122.463	132.421	124.781	121.166	126.587	129.93	124.171	121.331	130.466	126.607	122.624	122.669	131.93	124.685	121.051	126.728	130.003	123.584		9	193.548
O02																																		0	0
O03																																		0	0
O04																																		0	0
O05	362.337	325.89	368.649	370.253	328.073	352.635	375.017	330.14	342.972	380.081	334.233	331.537	382.688	342.126	326.315	381.795	348.503	324.517	377.708	351.149	320.593	375.112	360.801	322.565	374.553	361.503	324.916	367.997	362.579	322.697	360.626	365.666		9	193.548
O06	165.674	166.138	165.43	160.317	152.888	168.935	164.399	158.626	153.225	170.236	163.624	156.014	161.157	165.98	161.146	152.862	168.494	165.163	158.789	156.236	167.778	162.216	153.534	166.233	164.278	159.222	152.986	170.728	162.511	154.537	162.096	165.674		8	172.043
O07	118.053	121.433	124.27	123.177	118.531	123.961	125.348	118.43	122.461	125.003	122.66	119.545	124.506	126.051	117.539	122.851	125.084	120.385	121.669	124.666	123.298	118.371	124.433	125.553	117.949	123.118	125.528	121.503	120.306	124.517	125.025	118.053		9	193.548
O08	116.888	110.444	110.497	117.143	111.191	110.497	116.424	112.076	110.598	115.233	113.59	110.275	113.312	115.427	110.506	112.292	116.23	110.444	111.43	117.421	110.75	111.216	117.551	110.955	110.927	117.576	111.031	110.781	117.216	111.452	110.576	116.888		9	193.548
O09	145.267	137.084	147.916	144.407	137.199	147.789	145.32	137.056	145.801	146.503	139.261	143.556	147.598	140.576	141.747	147.261	141.421	139.379	147.66	141.815	138.154	147.843	143.051	136.921	147.472	143.593	136.643	147.346	144.775	137.393	146.399	145.267		10	215.054
O10	132.444	154.438	132.699	155.593	164.18	136.539	143.407	171.753	138.837	133.011	176.567	142.798	129.062	173.275	149.593	130.034	167.174	153.798	131.817	160.514	160.146	135.947	148.351	167.371	137.565	141.256	173.045	138.882	135.834	174.989	140.553	132.444		10	215.054
O11	109.343	109.087	108.129	110.5	108.933	109.424	108.57	110.39	108.907	108.801	109.433	109.792	109.492	108.514	110.171	108.854	109.579	108.393	110.525	109.059	109.312	108.966	109.871	109.112	108.697	110.211	109.025	109.362	108.522	110.143	108.91	109.129		12	258.065
O12	236.336	260.053	236.203	231.381	264.813	239.971	230.68	243.92	255.741	233.963	229.573	263.301	237.899	230.525	245.448	252.941	232.112	231.469	261.624	235.309	230.269	252.429	247.347	230.917	234.709	260.203	234.339	228.251	255.712	243.877	229.784	236.336		9	193.548
O13	182.295	143.812	149.081	180.77	155.758	137.77	173.857	169.003	147.744	143.874	181.545	156.393	137.542	171.138	167.455	147.576	143.657	183.854	155.275	138.947	171.253	169.404	146.719	143.034	180.135	155.275	137.205	172.315	166.236	145.52	144.716	182.295		8	172.043
O14	136.492	155.014	141.846	118.747	134.368	162.23	122.708	120.039	162.154	135.531	119.081	142.222	154.815	119.978	124.913	163.972	127.539	119.191	151.275	146.233	118.93	135.208	158.034	120.691	123.379	164.194	127.843	118.938	154.022	140.66	119	136.492		9	193.548
O15	137.008	133.16	123.124	139.553	134.607	131.124	125.874	139.07	133.548	124.497	137.039	134.261	131.171	125.525	138.537	133.163	125.096	136.902	135.197	132.23	124.548	138.674	133.326	126.365	135.258	134.525	131.666	124.284	137.865	132.531	124.264	137.008		8	172.043
O16																																		0	0
O17																																		0	0
O18																																		0	0
O19																																		0	0
O20																																		0	0
O21																																		0	0
O22																																		0	0
O23																																		0	0
O24																																		0	0
P01	182.904	177.301	186.466	190.736	174.596	181.896	195.48	174.393	178.674	190.652	182.045	175.295	184.545	189.093	173.427	180.888	192.817	174.419	178.329	190.051	179.904	175.404	184.975	186.183	174.385	181.565	191.728	172.758	179.244	193.275	175.295	177.39		9	193.548
P02	183.289	185.483	184.303	183.581	185.334	184.121	183.36	184.166	185.823	183.525	182.772	184.213	183.382	183.531	182.972	184.888	181.935	182.306	183.829	183.303	182.295	183.034	183.874	182.006	182.348	183.823	183.388	182.511	182.927	184.177	182.733	183.289		10	215.054
P03	117.022	111.272	114.787	117.143	116.042	111.289	115.955	117.135	112.34	113.711	116.823	116.711	111.236	115.916	117.758	114.374	112.846	116.963	117.135	111.447	115.657	117.522	114.966	112.303	116.961	117.022	111.343	114.969	116.798	114.904	112.416	117.022		8	172.043
P04	185.84	183.404	169.834	156.674	185.756	182.705	167.331	159.775	188.188	184.025	163.067	163.385	187.129	182.593	157.427	172.065	187.346	182.868	149.497	181.258	184.972	177.48	149.188	185.427	182.643	168.211	158.904	185.576	181.885	160.458	165.618	185.84		7	150.538
P05	115.171	115.27	114.385	115.197	117.056	114.57	114.75	117.208	115.281	114.573	116.862	116.171	114.657	115.272	116.986	114.685	114.935	117.357	115.101	114.64	116.629	115.916	114.635	115.334	116.671	114.604	114.919	117.213	114.921	114.393	116.84	115.171		10	215.054
P06	121.287	122.517	122.986	120.975	122.452	122.919	120.508	123.284	123.522	120.315	123.503	123.025	120.455	124.011	123.034	120.657	123.666	122.778	121.416	122.716	122.593	121.992	122.202	122.649	122.497	122.185	122.947	122.705	121.787	122.944	123.337	121.287		10	215.054
P07	153.514	184.236	162.087	160.593	189.531	166.261	155.705	188.511	172.065	152.947	184.295	175.545	154.475	177.711	179.093	157.98	166.989	183.256	159.34	160.399	187.11	165.205	155.761	188.157	166.25	151.671	188.02	169.657	150.598	181.997	174.77	153.514		10	215.054
P08	113.41	112.992	112.736	115.663	114.003	112.528	114.969	115.545	112.601	114.101	115.719	112.433	113.343	115.84	112.486	112.666	115.343	113.59	112.868	114.638	113.969	112.362	113.941	115.008	112.36	113.997	115.475	112.056	113.449	115.744	112.671	113.41		9	193.548
P09																																		0	0
P10	118.371	137.621	116.77	117.157	139.823	119.48	114.834	138.879	122.073	114.315	135.59	125.949	115.18	132.115	130.067	115.14	128.213	133.18	115.371	124.416	135.854	115.952	122.626	136.472	116.23	121.25	137.862	117.362	119.211	138.413	118.312	118.371		10	215.054
P11	261.913	265.829	283.531	287.253	266.084	269.716	299.792	274.112	267.157	296.89	276.671	264.59	285.475	283.587	263.169	270.663	296.475	271.444	264.963	294.331	278.534	263.354	282.674	285.857	267.452	271.747	293.152	268.539	266.124	294.753	273.39	261.913		9	193.548
P12	253.504	283.248	233.949	243.928	282.451	240.229	237.661	276.632	245.608	235.245	267.448	253.533	233.44	264.221	258.605	229.845	266.123	264.32	229.125	257.907	268.659	230.28	251.909	272.621	229.389	249.971	275.056	231.344	246.104	277.197	233.293	240.776		10	215.054
P13	141.722	143.272	132.298	132.674	141.531	137.615	130.581	138.112	141.677	131.138	134.537	142.579	133.772	132.41	140.556	138.171	129.803	137.09	141.317	131.41	134.43	142.73	133.16	132.952	141.435	136.93	130.23	137.944	139.739	130.635	135.478	141.722		9	193.548
P14	134.087	135.368	130.444	128.854	135.261	133.806	128.053	135.14	134.82	127.93	133.598	134.129	130.205	130.444	135.143	132.312	128.11	135.132	134.303	127.152	134.197	134.503	128.826	132.545	134.758	130.624	129.317	135.329	132.371	128.135	134.657	134.087		10	215.054
P15	227.728	225.323	221.146	208.992	228.093	224.598	222.494	209.817	229.317	223.469	221.16	210.492	227.801	224.711	222.402	214.365	226.972	222.879	215.896	219.171	224.879	221.77	209.618	225.854	222.702	221.298	210.567	227.399	224.433	223.157	212.239	227.728		7	150.538
P16																																		0	0
P17																																		0	0
P18																																		0	0
P19																																		0	0
P20																																		0	0
P21																																		0	0
P22																																		0	0
P23																																		0	0
P24																																		0	0

## Sheet: HEART RATE
Column	Row	# Peaks	Heart Rate	Treatment (µM)
1	A	10	215.054	0
1	B	10	215.054	0
1	C	9	193.548	0
1	D	9	193.548	0
1	E	9	193.548	0
1	F	9	193.548	0
1	G	9	193.548	0
1	H	9	193.548	0
1	I	9	193.548	0
1	J	9	193.548	0
1	K	10	215.054	0
1	L	9	193.548	0
1	M	8	172.043	0
1	N	9	193.548	0
1	O	9	193.548	0
1	P	9	193.548	0
2	A	0		0
2	B	9	193.548	0
2	C	8	172.043	0
2	D	9	193.548	0
2	E	0		0
2	F	7	150.538	0
2	G	9	193.548	0
2	H	9	193.548	0
2	I	9	193.548	0
2	J	9	193.548	0
2	K	8	172.043	0
2	L	10	215.054	0
2	M	9	193.548	0
2	N	9	193.548	0
2	O	0		0
2	P	10	215.054	0
3	A	9	193.548	0.05
3	B	0		0.05
3	C	9	193.548	0.05
3	D	9	193.548	0.05
3	E	0		0.05
3	F	8	172.043	0.05
3	G	0		0.05
3	H	8	172.043	0.05
3	I	0		0.05
3	J	8	172.043	0.05
3	K	7	150.538	0.05
3	L	8	172.043	0.05
3	M	8	172.043	0.05
3	N	9	193.548	0.05
3	O	0		0.05
3	P	8	172.043	0.05
4	A	0		0.05
4	B	0		0.05
4	C	8	172.043	0.05
4	D	0		0.05
4	E	8	172.043	0.05
4	F	13	279.57	0.05
4	G	9	193.548	0.05
4	H	9	193.548	0.05
4	I	8	172.043	0.05
4	J	9	193.548	0.05
4	K	9	193.548	0.05
4	L	9		0.05
4	M	0		0.05
4	N	8	172.043	0.05
4	O	0		0.05
4	P	7	150.538	0.05
5	A	0		0.098
5	B	0		0.098
5	C	9	193.548	0.098
5	D	0		0.098
5	E	9	193.548	0.098
5	F	13	279.57	0.098
5	G	9	193.548	0.098
5	H	8	172.043	0.098
5	I	0		0.098
5	J	9	193.548	0.098
5	K	9	193.548	0.098
5	L	9	193.548	0.098
5	M	9	193.548	0.098
5	N	0		0.098
5	O	9	193.548	0.098
5	P	10	215.054	0.098
6	A	10	215.054	0.098
6	B	10	215.054	0.098
6	C	9	193.548	0.098
6	D	9	193.548	0.098
6	E	9	193.548	0.098
6	F	8	172.043	0.098
6	G	10	215.054	0.098
6	H	9	193.548	0.098
6	I	8	172.043	0.098
6	J	9	193.548	0.098
6	K	9	193.548	0.098
6	L	9	193.548	0.098
6	M	8	172.043	0.098
6	N	9	193.548	0.098
6	O	8	172.043	0.098
6	P	10	215.054	0.098
7	A	9	193.548	0.195
7	B	9	193.548	0.195
7	C	8	172.043	0.195
7	D	10	215.054	0.195
7	E	0		0.195
7	F	8	172.043	0.195
7	G	8	172.043	0.195
7	H	8	172.043	0.195
7	I	8	172.043	0.195
7	J	9	193.548	0.195
7	K	9	193.548	0.195
7	L	8	172.043	0.195
7	M	9	193.548	0.195
7	N	9	193.548	0.195
7	O	9	193.548	0.195
7	P	10	215.054	0.195
8	A	10	215.054	0.195
8	B	10	215.054	0.195
8	C	9	193.548	0.195
8	D	9	193.548	0.195
8	E	8	172.043	0.195
8	F	0		0.195
8	G	9	193.548	0.195
8	H	9	193.548	0.195
8	I	9	193.548	0.195
8	J	9	193.548	0.195
8	K	0		0.195
8	L	8	172.043	0.195
8	M	9	193.548	0.195
8	N	9	193.548	0.195
8	O	9	193.548	0.195
8	P	9	193.548	0.195
9	A	9	193.548	0.39
9	B	9	193.548	0.39
9	C	9	193.548	0.39
9	D	9	193.548	0.39
9	E	0		0.39
9	F	9	193.548	0.39
9	G	10	215.054	0.39
9	H	9	193.548	0.39
9	I	8	172.043	0.39
9	J	8	172.043	0.39
9	K	8	172.043	0.39
9	L	8	172.043	0.39
9	M	9	193.548	0.39
9	N	9	193.548	0.39
9	O	10	215.054	0.39
9	P	0		0.39
10	A	0		0.39
10	B	11	236.559	0.39
10	C	0		0.39
10	D	8	172.043	0.39
10	E	8	172.043	0.39
10	F	9	193.548	0.39
10	G	8	172.043	0.39
10	H	9	193.548	0.39
10	I	9	193.548	0.39
10	J	8	172.043	0.39
10	K	8	172.043	0.39
10	L	0		0.39
10	M	9	193.548	0.39
10	N	10	215.054	0.39
10	O	10	215.054	0.39
10	P	10	215.054	0.39
11	A	9	193.548	0.78
11	B	8	172.043	0.78
11	C	8	172.043	0.78
11	D	9	193.548	0.78
11	E	8	172.043	0.78
11	F	9	193.548	0.78
11	G	9	193.548	0.78
11	H	9	193.548	0.78
11	I	8	172.043	0.78
11	J	11	236.559	0.78
11	K	8	172.043	0.78
11	L	9	193.548	0.78
11	M	8	172.043	0.78
11	N	8	172.043	0.78
11	O	12	258.065	0.78
11	P	9	193.548	0.78
12	A	10	215.054	0.78
12	B	9	193.548	0.78
12	C	9	193.548	0.78
12	D	0		0.78
12	E	8	172.043	0.78
12	F	9	193.548	0.78
12	G	9	193.548	0.78
12	H	8	172.043	0.78
12	I	8	172.043	0.78
12	J	0		0.78
12	K	10	215.054	0.78
12	L	9	193.548	0.78
12	M	9	193.548	0.78
12	N	9	193.548	0.78
12	O	9	193.548	0.78
12	P	10	215.054	0.78
13	A	9	193.548	1.56
13	B	12	258.065	1.56
13	C	8	172.043	1.56
13	D	8	172.043	1.56
13	E	10	215.054	1.56
13	F	9	193.548	1.56
13	G	9	193.548	1.56
13	H	9	193.548	1.56
13	I	9	193.548	1.56
13	J	9	193.548	1.56
13	K	7	150.538	1.56
13	L	8	172.043	1.56
13	M	8	172.043	1.56
13	N	8	172.043	1.56
13	O	8	172.043	1.56
13	P	9	193.548	1.56
14	A	9	193.548	1.56
14	B	9	193.548	1.56
14	C	9	193.548	1.56
14	D	9	193.548	1.56
14	E	8	172.043	1.56
14	F	9	193.548	1.56
14	G	8	172.043	1.56
14	H	9	193.548	1.56
14	I	11	236.559	1.56
14	J	7	150.538	1.56
14	K	8	172.043	1.56
14	L	7	150.538	1.56
14	M	9	193.548	1.56
14	N	8	172.043	1.56
14	O	9	193.548	1.56
14	P	10	215.054	1.56
15	A	8	172.043	3.125
15	B	9	193.548	3.125
15	C	7	150.538	3.125
15	D	8	172.043	3.125
15	E	8	172.043	3.125
15	F	12	258.065	3.125
15	G	9	193.548	3.125
15	H	8	172.043	3.125
15	I	8	172.043	3.125
15	J	9	193.548	3.125
15	K	9	193.548	3.125
15	L	9	193.548	3.125
15	M	9	193.548	3.125
15	N	9	193.548	3.125
15	O	8	172.043	3.125
15	P	7	150.538	3.125
16	A	0		3.125
16	B	9	193.548	3.125
16	C	9	193.548	3.125
16	D	0		3.125
16	E	9	193.548	3.125
16	F	8	172.043	3.125
16	G	8	172.043	3.125
16	H	7	150.538	3.125
16	I	14	301.075	3.125
16	J	8	172.043	3.125
16	K	8	172.043	3.125
16	L	8	172.043	3.125
16	M	8	172.043	3.125
16	N	9	193.548	3.125
16	O	0		3.125
16	P	0		3.125
17	A	0		6.25
17	B	0		6.25
17	C	0		6.25
17	D	0		6.25
17	E	0		6.25
17	F	0		6.25
17	G	0		6.25
17	H	0		6.25
17	I	0		6.25
17	J	0		6.25
17	K	0		6.25
17	L	0		6.25
17	M	0		6.25
17	N	0		6.25
17	O	0		6.25
17	P	0		6.25
18	A	0		6.25
18	B	0		6.25
18	C	0		6.25
18	D	0		6.25
18	E	0		6.25
18	F	0		6.25
18	G	0		6.25
18	H	0		6.25
18	I	0		6.25
18	J	0		6.25
18	K	0		6.25
18	L	0		6.25
18	M	0		6.25
18	N	0		6.25
18	O	0		6.25
18	P	0		6.25
19	A	0		12.5
19	B	0		12.5
19	C	0		12.5
19	D	0		12.5
19	E	0		12.5
19	F	0		12.5
19	G	0		12.5
19	H	0		12.5
19	I	0		12.5
19	J	0		12.5
19	K	0		12.5
19	L	0		12.5
19	M	0		12.5
19	N	0		12.5
19	O	0		12.5
19	P	0		12.5
20	A	0		12.5
20	B	0		12.5
20	C	0		12.5
20	D	0		12.5
20	E	0		12.5
20	F	0		12.5
20	G	0		12.5
20	H	0		12.5
20	I	0		12.5
20	J	0		12.5
20	K	0		12.5
20	L	0		12.5
20	M	0		12.5
20	N	0		12.5
20	O	0		12.5
20	P	0		12.5
21	A	0		25
21	B	0		25
21	C	0		25
21	D	0		25
21	E	0		25
21	F	0		25
21	G	0		25
21	H	0		25
21	I	0		25
21	J	0		25
21	K	0		25
21	L	0		25
21	M	0		25
21	N	0		25
21	O	0		25
21	P	0		25
22	A	0		25
22	B	0		25
22	C	0		25
22	D	0		25
22	E	0		25
22	F	0		25
22	G	0		25
22	H	0		25
22	I	0		25
22	J	0		25
22	K	0		25
22	L	0		25
22	M	0		25
22	N	0		25
22	O	0		25
22	P	0		25
23	A	0		50
23	B	0		50
23	C	0		50
23	D	0		50
23	E	0		50
23	F	0		50
23	G	0		50
23	H	0		50
23	I	0		50
23	J	0		50
23	K	0		50
23	L	0		50
23	M	0		50
23	N	0		50
23	O	0		50
23	P	0		50
24	A	0		50
24	B	0		50
24	C	0		50
24	D	0		50
24	E	0		50
24	F	0		50
24	G	0		50
24	H	0		50
24	I	0		50
24	J	0		50
24	K	0		50
24	L	0		50
24	M	0		50
24	N	0		50
24	O	0		50
24	P	0		50

## Sheet: Unsuccessful wells
	1	2	3	4	5	6	7	8	9	10	11	12	13	14	15	16	17	18	19	20	21	22	23	24
A		W.O		W.O	W.O					W.O						W.O
B			W.O	W.O	W.O
C										W.O
D				W.O	W.O							W.O				W.O
E		Dead	U.H.				W.O		W.O
F								W.O
G			W.O
H
I			W.O		W.O
J												W.O
K								W.O
L				Malf.						Dead
M				W.O
N					W.O
O		W.O		W.O												W.O
P									W.O							W.O
