# Supplementary material for: High-Content Screening in Zebrafish Embryos Identifies Butafenacil as a Potent Inducer of Anemia
Source: PLoS One. 2014 Aug 4;9(8):e104190. doi: 10.1371/journal.pone.0104190 (PMC4121296; doi:10.1371/journal.pone.0104190)
Supplement: Dataset S1 — Microsoft Excel spreadsheets containing raw data for all chemical screening assays. (ZIP) [file pone.0104190.s036.zip › Dataset S1/21- Fenpropathrin/Fenpropathrin_ISV.xlsx]

## Sheet: Description
ToxCast Screen - ISV
Chemical	Fenpropathrin
Data was collected using the Intersegmental Vessel Journal in MetaXpress
Imaged 74 hpf fli1 larvae using ImageXpress
Incubated larvae in 100 mg/l MS-222 for 30 min
Centrifuged plate for 2 min at 200 rpm
Imaging parameters:
*1 frame
*FITC
*2X magnification; 1 site/well
Had the doors off of the imager and the fan on to stablize temperature
Test Initation Date: 10/14/13
Imaging Date: 10/17/13
Start Imaging Temperature: 27°C
End Imaging Temperature: 27°C
Total Imaging Duration: 0:10
W.O. = Wrong Orientation
U.H. = Unhatched
N.A. = Not Analyzed (Did not meet analysis criteria)
Malf. = Malformed

## Sheet: ISV
Time point	1
Measurement	Thresholded Area (Show Region Statistics)
	1	2	3	4	5	6	7	8	9	10	11	12	13	14	15	16	17	18	19	20	21	22	23	24
A	251747		240292	257089	86244.8	181331	308251	266149	116205		349676		395620	257381	254225
B	269742	261171		289788	297587	77528.7		148903	193369	302596	321591	315145	190672		152777	336898
C	258276		272251	252945			210957	222048	309709		259089	289704	211561	296609	145592	104271
D	222829	261671	212769				134012		333441	206563			213852	231191	194535	121484
E	264983				188193	223849		240417		214925	106364	65959.3	267503	256371		128628
F		205490	353206		334764	191692	333618		139625	280270	283352		211801	277583	216237	212530
G	106364	296442		230826	332827		222277	274615	316530	243604	222173	93742.6	268221	228504
H	240344		221329	183101	185392	353602		212676	135626	221058	322278		290871	209093	340356
I	292735	280395		311156		78830.4	155922	166377	298358		320133		98522.4	233107		199877
J	259130	129878	292880	238751	276438	281499	180998	158608	339908	340512	284831	160139	293078	248883	231420	260203
K	284248	179123	179467	265389	157859	242448	292120	151704	181247	297806	231295	306991	276885	269388	228379	338856
L	229025	141437	279780			200856	235762	235929	321195		238303	224391	286601		260640	238491
M	208000	324132	199055		306241	301451	224214	326641		248727	268617		254548	279062	272345	134751
N	175041	234815	203345	124931	287580	352040			185590	184840	233596	145831	215144	294536	293016	300295
O			212311	271689		324746	332525	81371.3	84266.3	319383	159015	250372	165898	316967	286268	98678.6
P		106572	313978	271168	318362	187287	114466			358246	295692	245239	110883		207417	253903

## Sheet: Normalized ISV
Row	Treatment (µM)	ISV Area	Body Length (µm)	Normalized ISV
A	0	251747	2896.78	86.9059
B	0	269742	3015.55	89.4501
C	0	258276	2814.01	91.7823
D	0	222829	2795.66	79.7054
E	0	264983	3030.06	87.4514
F	0
G	0	106364	2725.51	39.0252
H	0	240344	2846.86	84.4243
I	0	292735	2903.89	100.808
J	0	259130	3189.06	81.256
K	0	284248	2995.95	94.8773
L	0	229025	2852.36	80.2929
M	0	208000	2856.19	72.8243
N	0	175041	2929.38	59.7536
O	0
P	0
A	0
B	0	261171	2873.3	90.8959
C	0
D	0	261671	3061.19	85.4803
E	0
F	0	205490	2790.24	73.6462
G	0	296442	3060.44	96.8626
H	0
I	0	280395	2879.59	97.373
J	0	129878	2976.25	43.638
K	0	179123	3052.54	58.68
L	0	141437	3025.9	46.7419
M	0	324132	3039.9	106.626
N	0	234815	2737.7	85.7708
O	0
P	0	106572	2923.68	36.4514
A	0.05	240292	2881.46	83.3926
B	0.05
C	0.05	272251	2878.37	94.5853
D	0.05	212769	2952.34	72.068
E	0.05
F	0.05	353206	2908.11	121.456
G	0.05
H	0.05	221329	3033.53	72.9609
I	0.05
J	0.05	292880	3104.17	94.3505
K	0.05	179467	2773.41	64.7099
L	0.05	279780	2880.15	97.1409
M	0.05	199055	2886.56	68.959
N	0.05	203345	3142.58	64.7064
O	0.05	212311	2827.83	75.0792
P	0.05	313978	3145.21	99.8273
A	0.05	257089	3051.69	84.2448
B	0.05	289788	2940.38	98.5545
C	0.05	252945	2829.02	89.4107
D	0.05
E	0.05
F	0.05
G	0.05	230826	2844.04	81.1614
H	0.05	183101	3035.17	60.3264
I	0.05	311156	2940.05	105.834
J	0.05	238751	2803.92	85.149
K	0.05	265389	3010.53	88.1536
L	0.05
M	0.05
N	0.05	124931	3097.47	40.3333
O	0.05	271689	3193.93	85.0641
P	0.05	271168	3206.68	84.5636
A	0.098	86244.8	2917.05	29.5657
B	0.098	297587	2969.86	100.203
C	0.098
D	0.098
E	0.098	188193	2876.24	65.4302
F	0.098	334764	3012.36	111.13
G	0.098	332827	3001.34	110.893
H	0.098	185392	2982.55	62.1588
I	0.098
J	0.098	276438	3103.84	89.0632
K	0.098	157859	2888.86	54.6439
L	0.098
M	0.098	306241	2957.26	103.556
N	0.098	287580	3197.49	89.9392
O	0.098
P	0.098	318362	3080.75	103.339
A	0.098	181331	2918.27	62.1364
B	0.098	77528.7	2757.45	28.1161
C	0.098
D	0.098
E	0.098	223849	2763.21	81.0105
F	0.098	191692	2848.87	67.2871
G	0.098
H	0.098	353602	2933.97	120.52
I	0.098	78830.4	2659.21	29.6443
J	0.098	281499	2845.69	98.9211
K	0.098	242448	2953.71	82.0825
L	0.098	200856	2861.2	70.2
M	0.098	301451	3001.78	100.424
N	0.098	352040	3214.25	109.525
O	0.098	324746	3000.65	108.225
P	0.098	187287	3028.1	61.8498
A	0.195	308251	3196.39	96.4371
B	0.195
C	0.195	210957	3055.33	69.0456
D	0.195	134012	3026.51	44.2793
E	0.195
F	0.195	333618	3091.41	107.918
G	0.195	222277	2923.54	76.03
H	0.195
I	0.195	155922	2818.72	55.3164
J	0.195	180998	2838.08	63.7746
K	0.195	292120	3119.25	93.6507
L	0.195	235762	2851	82.6945
M	0.195	224214	2985.91	75.0905
N	0.195
O	0.195	332525	3158.34	105.285
P	0.195	114466	3152.01	36.3151
A	0.195	266149	3025.41	87.9713
B	0.195	148903	2680.78	55.5446
C	0.195	222048	2851.3	77.8758
D	0.195
E	0.195	240417	3013.38	79.7833
F	0.195
G	0.195	274615	2924.52	93.9008
H	0.195	212676	3023.59	70.3387
I	0.195	166377	2939.87	56.5934
J	0.195	158608	2973.41	53.3424
K	0.195	151704	2848.96	53.2489
L	0.195	235929	2627.68	89.7861
M	0.195	326641	3109.36	105.051
N	0.195
O	0.195	81371.3	3058.82	26.6022
P	0.195
A	0.39	116205	2890.54	40.2016
B	0.39	193369	3029.63	63.8259
C	0.39	309709	3139.44	98.6508
D	0.39	333441	2811.88	118.583
E	0.39
F	0.39	139625	2593.95	53.827
G	0.39	316530	3113.18	101.674
H	0.39	135626	2764.11	49.0667
I	0.39	298358	2933.53	101.706
J	0.39	339908	2872.2	118.344
K	0.39	181247	2647.08	68.4708
L	0.39	321195	2747.71	116.896
M	0.39
N	0.39	185590	2997.24	61.9202
O	0.39	84266.3	2946.14	28.6023
P	0.39
A	0.39
B	0.39	302596	3009.37	100.552
C	0.39
D	0.39	206563	3043.62	67.8674
E	0.39	214925	2892.23	74.311
F	0.39	280270	3015.96	92.9288
G	0.39	243604	3047.92	79.9245
H	0.39	221058	3111.91	71.0362
I	0.39
J	0.39	340512	2773.8	122.76
K	0.39	297806	2667.99	111.622
L	0.39
M	0.39	248727	2946.55	84.4129
N	0.39	184840	3054.2	60.52
O	0.39	319383	3235.76	98.7043
P	0.39	358246	3308.92	108.267
A	0.78	349676	3136.05	111.502
B	0.78	321591	3053.76	105.31
C	0.78	259089	3011.48	86.0335
D	0.78
E	0.78	106364	2587.36	41.1089
F	0.78	283352	2671.25	106.075
G	0.78	222173	2805.25	79.199
H	0.78	322278	2743.63	117.464
I	0.78	320133	2850.02	112.327
J	0.78	284831	2593.22	109.837
K	0.78	231295	2662.98	86.8557
L	0.78	238303	2764.45	86.2029
M	0.78	268617	3008.58	89.2837
N	0.78	233596	2711.99	86.1348
O	0.78	159015	2606.24	61.0131
P	0.78	295692	2908.99	101.648
A	0.78
B	0.78	315145	3083.58	102.201
C	0.78	289704	2951.68	98.149
D	0.78
E	0.78	65959.3	2402.91	27.4498
F	0.78
G	0.78	93742.6	2769.44	33.849
H	0.78
I	0.78
J	0.78	160139	2602.1	61.5423
K	0.78	306991	2708.47	113.345
L	0.78	224391	2523.64	88.9155
M	0.78
N	0.78	145831	2532.05	57.5941
O	0.78	250372	2813.83	88.9791
P	0.78	245239	2987.98	82.075
A	1.56	395620	3076.84	128.58
B	1.56	190672	2718.47	70.1394
C	1.56	211561	2822.43	74.9571
D	1.56	213852	2662.31	80.3259
E	1.56	267503	2742.65	97.5345
F	1.56	211801	2667.46	79.4016
G	1.56	268221	3048.86	87.9743
H	1.56	290871	2686.68	108.264
I	1.56	98522.4	2453.41	40.1573
J	1.56	293078	3098.22	94.5956
K	1.56	276885	2687.24	103.037
L	1.56	286601	2742.31	104.511
M	1.56	254548	2874.99	88.5389
N	1.56	215144	2448.75	87.8586
O	1.56	165898	2760.59	60.095
P	1.56	110883	2915.05	38.0381
A	1.56	257381	2675.55	96.1974
B	1.56
C	1.56	296609	2747	107.976
D	1.56	231191	2570.27	89.9482
E	1.56	256371	2485.31	103.154
F	1.56	277583	2581.96	107.509
G	1.56	228504	2511.35	90.9887
H	1.56	209093	2632.25	79.435
I	1.56	233107	2582.15	90.2762
J	1.56	248883	2567.94	96.9195
K	1.56	269388	2617.89	102.903
L	1.56
M	1.56	279062	2847.97	97.9863
N	1.56	294536	2965.59	99.3179
O	1.56	316967	2599.31	121.943
P	1.56
A	3.125	254225	2659.73	95.5831
B	3.125	152777	2711.46	56.345
C	3.125	145592	2508.12	58.0481
D	3.125	194535	2718.89	71.5494
E	3.125
F	3.125	216237	2500.88	86.4642
G	3.125
H	3.125	340356	2892.77	117.657
I	3.125
J	3.125	231420	2963.25	78.0965
K	3.125	228379	2655.18	86.0128
L	3.125	260640	2410.66	108.12
M	3.125	272345	2715.52	100.292
N	3.125	293016	2569.78	114.024
O	3.125	286268	2863.51	99.9708
P	3.125	207417	2894.8	71.6514
A	3.125
B	3.125	336898	2730.55	123.381
C	3.125	104271	2504.44	41.6343
D	3.125	121484	2584.41	47.0066
E	3.125	128628	2621.65	49.0638
F	3.125	212530	2524.1	84.2001
G	3.125
H	3.125
I	3.125	199877	2889.23	69.1801
J	3.125	260203	2902.72	89.641
K	3.125	338856	2997.33	113.053
L	3.125	238491	2636.08	90.4716
M	3.125	134751	2591.56	51.9961
N	3.125	300295	2705.73	110.985
O	3.125	98678.6	2941.84	33.5432
P	3.125	253903	2836.24	89.5207
A	6.25
B	6.25
C	6.25
D	6.25
E	6.25
F	6.25
G	6.25
H	6.25
I	6.25
J	6.25
K	6.25
L	6.25
M	6.25
N	6.25
O	6.25
P	6.25
A	6.25
B	6.25
C	6.25
D	6.25
E	6.25
F	6.25
G	6.25
H	6.25
I	6.25
J	6.25
K	6.25
L	6.25
M	6.25
N	6.25
O	6.25
P	6.25
A	12.5
B	12.5
C	12.5
D	12.5
E	12.5
F	12.5
G	12.5
H	12.5
I	12.5
J	12.5
K	12.5
L	12.5
M	12.5
N	12.5
O	12.5
P	12.5
A	12.5
B	12.5
C	12.5
D	12.5
E	12.5
F	12.5
G	12.5
H	12.5
I	12.5
J	12.5
K	12.5
L	12.5
M	12.5
N	12.5
O	12.5
P	12.5
A	25
B	25
C	25
D	25
E	25
F	25
G	25
H	25
I	25
J	25
K	25
L	25
M	25
N	25
O	25
P	25
A	25
B	25
C	25
D	25
E	25
F	25
G	25
H	25
I	25
J	25
K	25
L	25
M	25
N	25
O	25
P	25
A	50
B	50
C	50
D	50
E	50
F	50
G	50
H	50
I	50
J	50
K	50
L	50
M	50
N	50
O	50
P	50
A	50
B	50
C	50
D	50
E	50
F	50
G	50
H	50
I	50
J	50
K	50
L	50
M	50
N	50
O	50
P	50

## Sheet: Unsuccessful wells
	1	2	3	4	5	6	7	8	9	10	11	12	13	14	15	16	17	18	19	20	21	22	23	24
A		W.O								W.O		W.O				W.O		W.O*			Dead	Dead
B			W.O				W.O*							W.O*						W.O*	Dead			Malf.
C		W.O*			W.O	W.O				W.O								U.H						Dead
D				W.O	W.O	W.O*		W.O			W.O*	W.O*					Dead					Dead	Dead
E		Dead	U.H	W.O			W.O		W.O						W.O						Dead or Malf.	U.H	U.H	U.H
F	W.O			W.O				W.O				W.O*							Dead	Dead	Dead			W.O
G			W.O			W.O									W.O*	W.O*			Malf.				Malf.	Malf.
H		W.O*					W.O					W.O				W.O	W.O*					Malf.	W.O	Malf.
I			W.O		W.O					W.O		W.O*			W.O			W.O*	W.O*	W.O*	W.O*	Malf.	U.H	Dead
J																			Malf.	Dead	Dead	W.O		Malf.
K																	W.O*	W.O*	Malf.			U.H	Malf.	U.H
L				Malf.	W.O*					Dead				W.O*				U.H					U.H	Dead
M				W.O					W.O*			W.O*						Malf.		Dead	U.H	W.O	Malf.	W.O
N							W.O	W.O*												Dead		W.O	Dead
O	W.O*	W.O			W.O
P	W.O							W.O	W.O					W.O*			W.O*		Dead					Malf.
				* = or not enough expression to get a correct measurement
