# Supplementary material for: High-Content Screening in Zebrafish Embryos Identifies Butafenacil as a Potent Inducer of Anemia
Source: PLoS One. 2014 Aug 4;9(8):e104190. doi: 10.1371/journal.pone.0104190 (PMC4121296; doi:10.1371/journal.pone.0104190)
Supplement: Dataset S1 — Microsoft Excel spreadsheets containing raw data for all chemical screening assays. (ZIP) [file pone.0104190.s036.zip › Dataset S1/21- Fenpropathrin/Fenpropathrin_Pericardial_Area.xlsx]

## Sheet: Description
ToxCast Screen- Pericardial Area
Fenpropathrin
Data was collected using the Pericardial Area Journal in MetaXpress
Imaged 74 hpf fli1 larvae using ImageXpress
Incubated larvae in 100 mg/l MS-222 for 30 min
Centrifuged plate for 2 min at 200 rpm
Imaging parameters:
2X
Transmitted light
1 frame
Had the doors off of the imager and the fan on to stablize temperature
Test Initation Date: 10/14/13
Imaging Date:10/17/13
Start Imaging Temperature: 26°C
End Imaging Temperature: 26°C
Total Imaging Duration: 0:09
W.O. = Wrong Orientation
N.A. = Not Analyzed (did not meet analysis criteria)

## Sheet: Area
Time point	1
Measurement	Area (Show Region Statistics)
	1	2	3	4	5	6	7	8	9	10	11	12	13	14	15	16	17	18	19	20	21	22	23	24
A	14766.4	12371.3	16255.5	12350.4	11329.9	13506.3	13246	16682.5	7914.28		20827.1		14495.6	15182.9	13558.4
B	11225.8	15849.4		15203.8	10840.5	11309.1	12235.9	14599.8	14839.3	13537.6	14245.7	11329.9	15828.6	17682.2	12069.3	15932.7
C	17900.9	12121.3	14974.7	16776.2			12673.3	12308.8	12975.3		16328.4	13464.7	9955.33	14433.2	14099.9	12756.6
D	23097.2	12496.2	12662.9		11007.1	18504.8	29345.3	14933	25023.7	12860.7	12079.7	10986.3	10215.7	16859.5	18681.9	5165.11
E	8455.79				8716.12			8622.4		13850	13943.7	11007.1	12433.8	12902.4	10996.7	10122
F		10257.3	18765.2		14464.4	11923.5	13766.7		14766.4	13735.4	11767.3	11975.6	15516.2	11475.7	15609.9
G	11517.4	16411.7		12517.1	12787.8		12933.6	12662.9	19431.6	13371	7622.7	12537.9	13943.7	19660.7	10705.1	13246
H	12860.7	11684	23617.9	9049.36	16109.7		12517.1	13079.4	11569.4	15453.7	17661.3	9767.89	14724.7	8143.38	13735.4	10663.5
I	13464.7	16328.4		15724.4		8716.12	12902.4	11892.2	15526.6		14974.7	13308.5	10330.2	10642.6		14152
J	12746.2	13527.2	14412.3	16276.3	8716.12	12996.1		12662.9	13183.5	14599.8	10413.5	11892.2	11371.6	10767.6	8237.1	13214.8
K	10080.3	14131.2	21795.5	12954.4	9236.8	19369.2	13464.7	17432.2	12412.9	12121.3	8143.38	15932.7	11048.8	11663.2	11892.2
L	13246	14131.2	9767.89		10955	18765.2	15443.3	15474.5	17869.6		12662.9	17661.3	12996.1	13371	13058.6
M	11892.2	15245.4	11309.1	3707.22	14162.4	8226.69	12412.9	19317.1	15162.1	11756.9	12371.3	13058.6	16130.6	17182.3	18661	18098.7
N	13870.8	11100.8	14860.1	10934.2	16661.6	20493.8		12829.5	11684	16797	14839.3	14245.7	16182.6	15661.9	14943.4	19181.7
O	13527.2		12475.4	17911.3	11371.6	18182	17203.2	15828.6	13558.4	15245.4	11663.2	12121.3	14787.2	11017.5	13527.2	17890.4
P		12371.3	17557.2	18911	16495	12662.9	15162.1			14099.9	16088.9	13756.3	10413.5	11663.2	14214.5	12350.4

## Sheet: SPSS Input
Row	Treatment (µM)	Pericardial Area
A	0	14766.4
B	0	11225.8
C	0	17900.9
D	0	23097.2
E	0	8455.79
F	0
G	0	11517.4
H	0	12860.7
I	0	13464.7
J	0	12746.2
K	0	10080.3
L	0	13246
M	0	11892.2
N	0	13870.8
O	0	13527.2
P	0
A	0	12371.3
B	0	15849.4
C	0	12121.3
D	0	12496.2
E	0
F	0	10257.3
G	0	16411.7
H	0	11684
I	0	16328.4
J	0	13527.2
K	0	14131.2
L	0	14131.2
M	0	15245.4
N	0	11100.8
O	0
P	0	12371.3
A	0.05	16255.5
B	0.05
C	0.05	14974.7
D	0.05	12662.9
E	0.05
F	0.05	18765.2
G	0.05
H	0.05	23617.9
I	0.05
J	0.05	14412.3
K	0.05	21795.5
L	0.05	9767.89
M	0.05	11309.1
N	0.05	14860.1
O	0.05	12475.4
P	0.05	17557.2
A	0.05	12350.4
B	0.05	15203.8
C	0.05	16776.2
D	0.05
E	0.05
F	0.05
G	0.05	12517.1
H	0.05	9049.36
I	0.05	15724.4
J	0.05	16276.3
K	0.05	12954.4
L	0.05
M	0.05	3707.22
N	0.05	10934.2
O	0.05	17911.3
P	0.05	18911
A	0.098	11329.9
B	0.098	10840.5
C	0.098
D	0.098	11007.1
E	0.098	8716.12
F	0.098	14464.4
G	0.098	12787.8
H	0.098	16109.7
I	0.098
J	0.098	8716.12
K	0.098	9236.8
L	0.098	10955
M	0.098	14162.4
N	0.098	16661.6
O	0.098	11371.6
P	0.098	16495
A	0.098	13506.3
B	0.098	11309.1
C	0.098
D	0.098	18504.8
E	0.098
F	0.098	11923.5
G	0.098
H	0.098
I	0.098	8716.12
J	0.098	12996.1
K	0.098	19369.2
L	0.098	18765.2
M	0.098	8226.69
N	0.098	20493.8
O	0.098	18182
P	0.098	12662.9
A	0.195	13246
B	0.195	12235.9
C	0.195	12673.3
D	0.195	29345.3
E	0.195
F	0.195	13766.7
G	0.195	12933.6
H	0.195	12517.1
I	0.195	12902.4
J	0.195
K	0.195	13464.7
L	0.195	15443.3
M	0.195	12412.9
N	0.195
O	0.195	17203.2
P	0.195	15162.1
A	0.195	16682.5
B	0.195	14599.8
C	0.195	12308.8
D	0.195	14933
E	0.195	8622.4
F	0.195
G	0.195	12662.9
H	0.195	13079.4
I	0.195	11892.2
J	0.195	12662.9
K	0.195	17432.2
L	0.195	15474.5
M	0.195	19317.1
N	0.195	12829.5
O	0.195	15828.6
P	0.195
A	0.39	7914.28
B	0.39	14839.3
C	0.39	12975.3
D	0.39	25023.7
E	0.39
F	0.39	14766.4
G	0.39	19431.6
H	0.39	11569.4
I	0.39	15526.6
J	0.39	13183.5
K	0.39	12412.9
L	0.39	17869.6
M	0.39	15162.1
N	0.39	11684
O	0.39	13558.4
P	0.39
A	0.39
B	0.39	13537.6
C	0.39
D	0.39	12860.7
E	0.39	13850
F	0.39	13735.4
G	0.39	13371
H	0.39	15453.7
I	0.39
J	0.39	14599.8
K	0.39	12121.3
L	0.39
M	0.39	11756.9
N	0.39	16797
O	0.39	15245.4
P	0.39	14099.9
A	0.78	20827.1
B	0.78	14245.7
C	0.78	16328.4
D	0.78	12079.7
E	0.78	13943.7
F	0.78	11767.3
G	0.78	7622.7
H	0.78	17661.3
I	0.78	14974.7
J	0.78	10413.5
K	0.78	8143.38
L	0.78	12662.9
M	0.78	12371.3
N	0.78	14839.3
O	0.78	11663.2
P	0.78	16088.9
A	0.78
B	0.78	11329.9
C	0.78	13464.7
D	0.78	10986.3
E	0.78	11007.1
F	0.78	11975.6
G	0.78	12537.9
H	0.78	9767.89
I	0.78	13308.5
J	0.78	11892.2
K	0.78	15932.7
L	0.78	17661.3
M	0.78	13058.6
N	0.78	14245.7
O	0.78	12121.3
P	0.78	13756.3
A	1.56	14495.6
B	1.56	15828.6
C	1.56	9955.33
D	1.56	10215.7
E	1.56	12433.8
F	1.56	15516.2
G	1.56	13943.7
H	1.56	14724.7
I	1.56	10330.2
J	1.56	11371.6
K	1.56	11048.8
L	1.56	12996.1
M	1.56	16130.6
N	1.56	16182.6
O	1.56	14787.2
P	1.56	10413.5
A	1.56	15182.9
B	1.56	17682.2
C	1.56	14433.2
D	1.56	16859.5
E	1.56	12902.4
F	1.56	11475.7
G	1.56	19660.7
H	1.56	8143.38
I	1.56	10642.6
J	1.56	10767.6
K	1.56	11663.2
L	1.56	13371
M	1.56	17182.3
N	1.56	15661.9
O	1.56	11017.5
P	1.56	11663.2
A	3.125	13558.4
B	3.125	12069.3
C	3.125	14099.9
D	3.125	18681.9
E	3.125	10996.7
F	3.125	15609.9
G	3.125	10705.1
H	3.125	13735.4
I	3.125
J	3.125	8237.1
K	3.125	11892.2
L	3.125	13058.6
M	3.125	18661
N	3.125	14943.4
O	3.125	13527.2
P	3.125	14214.5
A	3.125
B	3.125	15932.7
C	3.125	12756.6
D	3.125	5165.11
E	3.125	10122
F	3.125
G	3.125	13246
H	3.125	10663.5
I	3.125	14152
J	3.125	13214.8
K	3.125
L	3.125
M	3.125	18098.7
N	3.125	19181.7
O	3.125	17890.4
P	3.125	12350.4
A	6.25
B	6.25
C	6.25
D	6.25
E	6.25
F	6.25
G	6.25
H	6.25
I	6.25
J	6.25
K	6.25
L	6.25
M	6.25
N	6.25
O	6.25
P	6.25
A	6.25
B	6.25
C	6.25
D	6.25
E	6.25
F	6.25
G	6.25
H	6.25
I	6.25
J	6.25
K	6.25
L	6.25
M	6.25
N	6.25
O	6.25
P	6.25
A	12.5
B	12.5
C	12.5
D	12.5
E	12.5
F	12.5
G	12.5
H	12.5
I	12.5
J	12.5
K	12.5
L	12.5
M	12.5
N	12.5
O	12.5
P	12.5
A	12.5
B	12.5
C	12.5
D	12.5
E	12.5
F	12.5
G	12.5
H	12.5
I	12.5
J	12.5
K	12.5
L	12.5
M	12.5
N	12.5
O	12.5
P	12.5
A	25
B	25
C	25
D	25
E	25
F	25
G	25
H	25
I	25
J	25
K	25
L	25
M	25
N	25
O	25
P	25
A	25
B	25
C	25
D	25
E	25
F	25
G	25
H	25
I	25
J	25
K	25
L	25
M	25
N	25
O	25
P	25
A	50
B	50
C	50
D	50
E	50
F	50
G	50
H	50
I	50
J	50
K	50
L	50
M	50
N	50
O	50
P	50
A	50
B	50
C	50
D	50
E	50
F	50
G	50
H	50
I	50
J	50
K	50
L	50
M	50
N	50
O	50
P	50

## Sheet: Unsuccessful wells
	1	2	3	4	5	6	7	8	9	10	11	12	13	14	15	16	17	18	19	20	21	22	23	24
A										W.O.		W.O.				W.O.
B			W.O.
C					W.O.	W.O.				W.O.
D				W.O.
E		Dead	U.H.	W.O.		W.O.	W.O.		W.O.
F	W.O.			W.O.				W.O.								W.O.
G			W.O.			W.O.
H						W.O.
I			W.O.		W.O.					W.O.					W.O.
J							W.O.
K																W.O.
L				W.O.						Dead						W.O.
M				W.O.
N							W.O.
O		W.O.
P	W.O.							W.O.	W.O.
