# Supplementary material for: High-Content Screening in Zebrafish Embryos Identifies Butafenacil as a Potent Inducer of Anemia
Source: PLoS One. 2014 Aug 4;9(8):e104190. doi: 10.1371/journal.pone.0104190 (PMC4121296; doi:10.1371/journal.pone.0104190)
Supplement: Dataset S1 — Microsoft Excel spreadsheets containing raw data for all chemical screening assays. (ZIP) [file pone.0104190.s036.zip › Dataset S1/22- Cyfluthrin/Cyfluthrin_Body_Length.xlsx]

## Sheet: Description
ToxCast Screen -Body Length
Chemical	Cyfluthrin
Data was collected using the Fish Measurement Journal in MetaXpress
Imaged 74 hpf fli1 larvae using ImageXpress
Incubated larvae in 100 mg/l MS-222 for 30 min
Centrifuged plate for 2 min at 200 rpm
Imaging parameters:
*1 frame
*FITC
*2X magnification; 1 site/well
Had the doors off of the imager and the fan on to stablize temperature
Test Initation Date: 10/15/13
Imaging Date: 10/18/13
Start Imaging Temperature: 27°C
End Imaging Temperature: 27°C
Total Imaging Duration: 0:10
W.O. = Wrong Orientation
U.H. = Unhatched

## Sheet: Length
Stage Label	Length
A01	3098.57
A02	3035.21
A03	1537.41
A04	3114.26
A05	2985.42
A06	941.737
A07	3104.56
A08	2977.31
A09	3218.24
A10	3044.32
A11	3111.37
A12	1565.34
A13	3111.24
A14	3028.09
A15	2630.98
A16	2725.89
A17	2527.88
A18	2664.89
A19	1546.93
A20	2138.31
A21	2725.5
A22	1270.21
A23	2726.16
A24	2713.47
B01	1876.7
B02	3058.33
B03	2883.59
B04	2870.88
B05	3109.69
B06	1258.65
B07	1919.52
B08	3146.67
B09	875.487
B10	3083.2
B11	1303.78
B12	3087.09
B13	3169.59
B14	2958.51
B15	2025.96
B16	2917.15
B17	2453.51
B18	2597.25
B19	2664.1
B20	2671.12
B21	2738.58
B22	2592.17
B23	2444.5
B24	2607.93
C01	1247.11
C02	2814.15
C03	1056.49
C04	3098.25
C05	3023.37
C06	966.647
C07	2828.82
C08	3063.25
C09	3150.5
C10	3083.95
C11	3102.52
C12	3023.81
C13	3132.01
C14	2759.66
C15	2585.41
C16	2882.86
C17	1486.75
C18	2635.99
C19	2641.5
C20	2512.63
C21	2391.52
C22	2544.06
C23	1025.05
C24	2589.5
D01	2975.93
D02	3097.76
D03	3042.19
D04	2044.37
D05	2872.62
D06	3123.09
D07	1407.5
D08	2945.71
D09	3156.36
D10	1905.64
D11	3059.4
D12	2993.23
D13	2696.92
D14	2989.14
D15	2996.05
D16	2688.36
D17	2460.29
D18	2655.57
D19	2578.42
D20	2577.78
D21	3546.63
D22	2201.56
D23	1994.2
D24	1224.16
E01	2853.65
E02	3010.7
E03	2715.75
E04	3114.51
E05	2294.02
E06	3162.16
E07	3154.13
E08	3238.55
E09	3121.56
E10	1850.54
E11	3199.62
E12	3134.97
E13	2970.96
E14	2637.84
E15	2797.02
E16	2702.15
E17	1561.01
E18	2586.42
E19	2368.53
E20	2673.02
E21	1059.88
E22	2507.91
E23	2674.41
E24	2695.43
F01	1700.04
F02	1786.35
F03	2902.09
F04	3072.31
F05	2869.06
F06	3053.95
F07	3142.11
F08	1274.09
F09	1986.54
F10	2489.77
F11	3147.9
F12	1672.92
F13	2752.54
F14	1610.14
F15	2610.02
F16	2904.76
F17	2540.29
F18	2853.82
F19	2684.26
F20	1166.32
F21	838.356
F22	1993.07
F23	2991.68
F24	2716.03
G01	2960.94
G02	1671.59
G03	2822.06
G04	3090.69
G05	2996.78
G06	3096.09
G07	3087.08
G08	1210.96
G09	3098.46
G10	893.966
G11	2916.22
G12	2980.64
G13	2878.4
G14	3032.6
G15	2747.69
G16	2987.45
G17	2675.75
G18	2492.08
G19	2663.6
G20	2694.78
G21	2528.89
G22	2808.27
G23	2475.53
G24	2762.96
H01	1605.33
H02	2884.3
H03	3069.53
H04	3072.32
H05	1758.87
H06	1157.63
H07	1875.98
H08	1937.76
H09	2749.81
H10	1825.11
H11	2904.88
H12	2879.17
H13	2769.83
H14	1255.73
H15	2556.86
H16	2782.84
H17	2483.5
H18	2602.21
H19	1762.13
H20	2537.69
H21	2323.66
H22	2887.99
H23	2484.16
H24	2524.3
I01	2934.07
I02	2991.68
I03	2996.12
I04	3070.38
I05	2967.59
I06	2978.79
I07	3011.07
I08	2936
I09	3035.66
I10	3122.75
I11	1805.77
I12	2829.06
I13	2844.9
I14	3056.95
I15	2927.1
I16	2932.99
I17	2681.11
I18	2638.36
I19	2678.97
I20	1193.94
I21	1277.93
I22	1747.71
I23	2740.21
I24	2823.65
J01	3075.5
J02	3059.22
J03	3025.11
J04	3104.82
J05	3113.75
J06	3093.5
J07	2927.32
J08	2791.4
J09	2797.11
J10	2982.37
J11	3046.1
J12	3053.58
J13	2818.6
J14	1215.45
J15	2813.46
J16	2665.74
J17	1331.25
J18	2689.72
J19	1379.67
J20	2741.62
J21	2731.54
J22	1662.23
J23	2565.28
J24	1195.92
K01	3068.4
K02	2958.46
K03	2839.85
K04	2983.15
K05	3079.07
K06	3009.3
K07	1273.82
K08	3037.88
K09	1296.15
K10	3103.52
K11	2841.01
K12	3016.17
K13	2770.44
K14	2891.95
K15	2593.71
K16	2770.02
K17	2524.1
K18	2523.64
K19	1032.37
K20	2286.07
K21	987.024
K22	1471.13
K23	2691.04
K24	2574.08
L01	3005.9
L02	2856.55
L03	2883.83
L04	3070.1
L05	3016.37
L06	3232.88
L07	2757.36
L08	3042.48
L09	3075.39
L10	2939.63
L11	735.09
L12	2817.24
L13	2958.07
L14	2953.89
L15	2515.01
L16	2878.82
L17	2638.17
L18	2619.63
L19	2648.35
L20	2586.64
L21	1307
L22	2520.97
L23	2481.92
L24	2734.62
M01	2901.65
M02	3031.33
M03	1538.5
M04	1775.98
M05	3101.71
M06	3157.34
M07	2934.92
M08	2949.27
M09	1558.67
M10	1618.41
M11	3041.2
M12	3050.48
M13	1547.25
M14	2662.67
M15	2706.22
M16	2740.1
M17	2561.36
M18	2050.77
M19	897.837
M20	2639.04
M21	2628.69
M22	2440.75
M23	1254.06
M24	2754.35
N01	2985.6
N02	3092.55
N03	2860.88
N04	2919.64
N05	1400.55
N06	2896.7
N07	3169.76
N08	3051.51
N09	3087.31
N10	3199.86
N11	1253.62
N12	1293.8
N13	2770.76
N14	2934.47
N15	2567.59
N16	2800.74
N17	2527.54
N18	2514.28
N19	2484.19
N20	1472.96
N21	1388.23
N22	2683.27
N23	2693.6
N24	3952.2
O01	2962.7
O02	3157.75
O03	3103.19
O04	3089.24
O05	3173.09
O06	3133.9
O07	2964.12
O08	1104.84
O09	2899.68
O10	2940.31
O11	1781.94
O12	3117
O13	4066.29
O14	2863.43
O15	2922.72
O16	96.2707
O17	2514.44
O18	1502.55
O19	2766.67
O20	2766.63
O21	2659.68
O22	2603.24
O23	1868.98
O24	1774.56
P01	3076.31
P02	3155.1
P03	1825.05
P04	2872.03
P05	3074.58
P06	1258.82
P07	3141.94
P08	3124.85
P09	3190.17
P10	3144.01
P11	3178.24
P12	2754.22
P13	2718
P14	2971.67
P15	2694.52
P16	2721.08
P17	1091.23
P18	2752.95
P19	1998.77
P20	2525.69
P21	1710.61
P22	2793.91
P23	2782.05
P24	2589.34

## Sheet: Length by Treatment
Row	Treatment (µM)	Body Length (µm)	Average	SD
A	0
B	0
C	0
D	0	2975.93
E	0
F	0
G	0	2960.94
H	0
I	0	2934.07
J	0	3075.5
K	0	3068.4
L	0
M	0	2901.65
N	0	2985.6
O	0
P	0
A	0	3035.21
B	0	3058.33
C	0
D	0	3097.76
E	0	3010.7
F	0
G	0
H	0	2884.3
I	0	2991.68
J	0	3059.22
K	0	2958.46
L	0	2856.55
M	0
N	0	3092.55
O	0	3157.75
P	0	3155.1	3013.67	86.3611
A	0.05
B	0.05
C	0.05
D	0.05	3042.19
E	0.05	2715.75
F	0.05
G	0.05
H	0.05	3069.53
I	0.05	2996.12
J	0.05	3025.11
K	0.05	2839.85
L	0.05	2883.83
M	0.05
N	0.05	2860.88
O	0.05	3103.19
P	0.05
A	0.05	3114.26
B	0.05	2870.88
C	0.05	3098.25
D	0.05
E	0.05	3114.51
F	0.05	3072.31
G	0.05	3090.69
H	0.05	3072.32
I	0.05	3070.38
J	0.05	3104.82
K	0.05	2983.15
L	0.05	3070.1
M	0.05
N	0.05	2919.64
O	0.05	3089.24
P	0.05		3009.41	111.695
A	0.098	2985.42
B	0.098
C	0.098
D	0.098	2872.62
E	0.098
F	0.098	2869.06
G	0.098	2996.78
H	0.098
I	0.098	2967.59
J	0.098	3113.75
K	0.098	3079.07
L	0.098	3016.37
M	0.098	3101.71
N	0.098
O	0.098	3173.09
P	0.098	3074.58
A	0.098
B	0.098
C	0.098
D	0.098	3123.09
E	0.098
F	0.098	3053.95
G	0.098	3096.09
H	0.098
I	0.098
J	0.098	3093.5
K	0.098	3009.3
L	0.098
M	0.098
N	0.098	2896.7
O	0.098	3133.9
P	0.098		3036.48	90.9898
A	0.195	3104.56
B	0.195
C	0.195	2828.82
D	0.195
E	0.195	3154.13
F	0.195	3142.11
G	0.195	3087.08
H	0.195
I	0.195	3011.07
J	0.195
K	0.195
L	0.195	2757.36
M	0.195	2934.92
N	0.195	3169.76
O	0.195	2964.12
P	0.195	3141.94
A	0.195	2977.31
B	0.195	3146.67
C	0.195	3063.25
D	0.195	2945.71
E	0.195	3238.55
F	0.195
G	0.195
H	0.195
I	0.195	2936
J	0.195	2791.4
K	0.195
L	0.195	3042.48
M	0.195	2949.27
N	0.195	3051.51
O	0.195
P	0.195	3124.85	3025.58	128.537
A	0.39	3218.24
B	0.39
C	0.39	3150.5
D	0.39	3156.36
E	0.39	3121.56
F	0.39
G	0.39	3098.46
H	0.39	2749.81
I	0.39	3035.66
J	0.39	2797.11
K	0.39
L	0.39	3075.39
M	0.39
N	0.39	3087.31
O	0.39
P	0.39	3190.17
A	0.39	3044.32
B	0.39	3083.2
C	0.39	3083.95
D	0.39
E	0.39
F	0.39
G	0.39
H	0.39
I	0.39	3122.75
J	0.39	2982.37
K	0.39	3103.52
L	0.39
M	0.39
N	0.39	3199.86
O	0.39	2940.31
P	0.39	3144.01	3069.24	122.278
A	0.78	3111.37
B	0.78
C	0.78	3102.52
D	0.78	3059.4
E	0.78	3199.62
F	0.78	3147.9
G	0.78
H	0.78
I	0.78
J	0.78	3046.1
K	0.78	2841.01
L	0.78
M	0.78	3041.2
N	0.78
O	0.78
P	0.78	3178.24
A	0.78
B	0.78
C	0.78
D	0.78
E	0.78	3134.97
F	0.78
G	0.78	2980.64
H	0.78	2879.17
I	0.78	2829.06
J	0.78	3053.58
K	0.78	3016.17
L	0.78	2817.24
M	0.78	3050.48
N	0.78
O	0.78	3117
P	0.78	2754.22	3018.94	132.877
A	1.56	3111.24
B	1.56	3169.59
C	1.56	3132.01
D	1.56	2696.92
E	1.56	2970.96
F	1.56
G	1.56	2878.4
H	1.56	2769.83
I	1.56	2844.9
J	1.56
K	1.56	2770.44
L	1.56	2958.07
M	1.56
N	1.56	2770.76
O	1.56
P	1.56	2718
A	1.56	3028.09
B	1.56	2958.51
C	1.56	2759.66
D	1.56	2989.14
E	1.56	2637.84
F	1.56
G	1.56	3032.6
H	1.56
I	1.56	3056.95
J	1.56
K	1.56	2891.95
L	1.56
M	1.56	2662.67
N	1.56	2934.47
O	1.56	2863.43
P	1.56	2971.67	2899.09	151.842
A	3.125	2630.98
B	3.125
C	3.125
D	3.125	2996.05
E	3.125	2797.02
F	3.125	2610.02
G	3.125	2747.69
H	3.125	2556.86
I	3.125	2927.1
J	3.125	2813.46
K	3.125	2593.71
L	3.125
M	3.125
N	3.125
O	3.125	2922.72
P	3.125
A	3.125	2725.89
B	3.125	2917.15
C	3.125	2882.86
D	3.125	2688.36
E	3.125	2702.15
F	3.125	2904.76
G	3.125	2987.45
H	3.125	2782.84
I	3.125	2932.99
J	3.125
K	3.125	2770.02
L	3.125	2878.82
M	3.125	2740.1
N	3.125
O	3.125
P	3.125	2721.08	2792.61	129.121
A	6.25	2527.88
B	6.25
C	6.25
D	6.25
E	6.25
F	6.25	2540.29
G	6.25	2675.75
H	6.25
I	6.25	2681.11
J	6.25
K	6.25	2524.1
L	6.25	2638.17
M	6.25	2561.36
N	6.25
O	6.25	2514.44
P	6.25
A	6.25
B	6.25
C	6.25	2635.99
D	6.25	2655.57
E	6.25	2586.42
F	6.25	2853.82
G	6.25
H	6.25	2602.21
I	6.25	2638.36
J	6.25	2689.72
K	6.25	2523.64
L	6.25	2619.63
M	6.25
N	6.25	2514.28
O	6.25
P	6.25	2752.95	2617.67	90.2651
A	12.5
B	12.5
C	12.5
D	12.5
E	12.5
F	12.5
G	12.5
H	12.5
I	12.5
J	12.5
K	12.5
L	12.5
M	12.5
N	12.5
O	12.5
P	12.5
A	12.5
B	12.5
C	12.5
D	12.5
E	12.5
F	12.5
G	12.5
H	12.5
I	12.5
J	12.5
K	12.5
L	12.5
M	12.5
N	12.5
O	12.5
P	12.5		#DIV/0!	#DIV/0!
A	25
B	25
C	25
D	25
E	25
F	25
G	25
H	25
I	25
J	25
K	25
L	25
M	25
N	25
O	25
P	25
A	25
B	25
C	25
D	25
E	25
F	25
G	25
H	25
I	25
J	25
K	25
L	25
M	25
N	25
O	25
P	25		#DIV/0!	#DIV/0!
A	50
B	50
C	50
D	50
E	50
F	50
G	50
H	50
I	50
J	50
K	50
L	50
M	50
N	50
O	50
P	50
A	50
B	50
C	50
D	50
E	50
F	50
G	50
H	50
I	50
J	50
K	50
L	50
M	50
N	50
O	50
P	50		#DIV/0!	#DIV/0!

## Sheet: Unsuccessful wells
	1	2	3	4	5	6	7	8	9	10	11	12	13	14	15	16	17	18	19	20	21	22	23	24
A	W.O		W.O*			W.O*						W.O*						Malf.	Malf.	Malf.	Malf.	U.H	W.O
B	W.O*		W.O		W.O	W.O*	W.O		W.O		W.O	W.O			W.O*		Malf.	Malf.					Malf.
C	W.O*	W.O	U.H		W.O	W.O						W.O			W.O		Malf.			Malf.	W.O	Malf.	W.O*
D				W.O			W.O			W.O*		W.O					W.O			Malf.	Dead	Malf.	W.O	U.H
E	W.O				W.O*	W.O				W.O*							W.O*		Malf.		W.O*	Malf.
F	W.O*	W.O	W.O					W.O	W.O*	W.O		W.O	W.O	W.O*						U.H	W.O*	Malf.	Malf.
G		W.O*	W.O					W.O		W.O	W.O							Malf.			Malf.			Malf.
H	W.O				W.O*	W.O*	W.O	W.O*		W.O*	W.O			W.O*			W.O		W.O*		W.O	Dead	Malf.	Malf.
I						W.O					W.O*									Malf.	U.H	W.O*
J							W.O						W.O	W.O*		Malf.	W.O*		W.O*			W.O*		U.H
K							U.H	W.O	W.O										W.O*	Malf.	W.O*	W.O*		Malf.
L	W.O					W.O				W.O	W.O			W.O	Malf.						U.H			Malf.
M		W.O	W.O	W.O		W.O			W.O	W.O*			W.O*		Malf.			W.O	W.O*		W.O	Malf.	U.H
N					W.O*						W.O*	W.O			Malf.	Malf.	Malf.			Malf.	U.H		W.O	Dead
O	W.O							W.O*	W.O		W.O*		Dead			N.E		W.O*					W.O	Malf.
P	W.O		W.O	W.O		W.O									W.O		W.O*		Malf.	W.O	W.O*
					* = or not enough expression to get a correct measurement
