# Supplementary material for: High-Content Screening in Zebrafish Embryos Identifies Butafenacil as a Potent Inducer of Anemia
Source: PLoS One. 2014 Aug 4;9(8):e104190. doi: 10.1371/journal.pone.0104190 (PMC4121296; doi:10.1371/journal.pone.0104190)
Supplement: Dataset S1 — Microsoft Excel spreadsheets containing raw data for all chemical screening assays. (ZIP) [file pone.0104190.s036.zip › Dataset S1/22- Cyfluthrin/Cyfluthrin_Circulation_FFTAnalysis.xlsm]

## Sheet: Description
ToxCast Screen - Circulation
Chemical
Data was collected using the Circulation Journal in MetaXpress
Imaged 74 hpf fli1 larvae using ImageXpress
Incubated larvae in 100 mg/l MS-222 for 30 min
Centrifuged plate for 2 min at 200 rpm
Imaging parameters:
*32 frames (0.09 sec interval)
*Transmitted light
*4X magnification; 1 site/well
Had the doors off of the imager and the fan on to stablize temperature
Test Initation Date: 8/12/13
Imaging Date: 8/15/13
Start Imaging Temperature: 26°C
End Imaging Temperature: 27°C
Total Imaging Duration: 2:17
W.O. = Wrong Orientation
N.F. = No fish in viewing screen
N.A. = Not Analyzed (did not meet analysis criteria)
O.F. = Out of Focus

## Sheet: Background
Measurement	Average (Show Region Statistics)
	1	2	3	4	5	6	7	8	9	10	11	12	13	14	15	16	17	18	19	20	21	22	23	24	25	26	27	28	29	30	31	32
A01
A02
A03	647.875	644.25	647.75	650.25	650.25	645.5	646.25	646.625	655.375	647.125	646	658.125	650.25	646	650.625	649.5	645.75	655.375	653.25	653.5	647.375	652	651.125	654.5	654.5	646.25	648.625	647.625	646.5	647	651.125	650.5
A04	553.375	557	560.625	561.25	559.625	553.375	563.125	554.375	558.75	555	555.125	556.25	557.375	562.125	559.75	552.25	555.875	558.125	559.875	558	557.375	559.375	559.75	557.125	561.625	560.625	557.75	556.625	560.875	559.375	561.25	555.125
A05	547	546.125	549	547.75	551	552	550.25	549.625	548	545.25	549.5	546.875	551.5	549.875	551	547.375	553.75	550.25	546.25	542.375	543.5	545.125	548	549.375	550.375	549.625	549.125	548	544.875	540.75	549.75	550.75
A06	573	568.75	569.75	567.375	564	568.375	567	568.125	570	569.75	568.125	567.125	570.625	574.125	573.875	571.5	573.375	566.625	567.75	571.5	563.625	577.375	570	560.75	565.5	570.25	569.375	564.75	569.125	572.5	574	565.625
A07	544.5	545.375	542.875	541.125	538	548.125	541.75	548	540.75	546.625	545.125	549.125	546.5	544.25	551.25	547.75	545.625	546.5	551.125	546.375	545.75	548.5	543.5	543.375	546.125	545.125	543.375	546.25	550.5	544	552.5	543.25
A08	539.875	538.625	537.375	541.125	545.625	542.625	547	542.75	538.75	544.75	543	545.5	541	541.875	543.625	534.875	540.625	539.5	541.375	541.125	540.875	540.375	546.5	536.5	540.625	541.625	543	541.5	544.875	536.625	543	545.125
A09	607.5	607.375	610	607.75	612.625	600.25	605.25	608.75	603.875	610.875	603.5	602.5	604.875	612.375	608.75	599.875	607	602.375	614.125	602.125	606.75	608.125	607	602.125	603.875	608.625	611.375	608.625	603	606.375	610	606.875
A10	596.75	592.125	589.75	592.125	588.25	594.375	587.875	594.75	585.25	594.5	594.125	588.25	587	598	589.125	589.125	600.375	591.375	594.125	593.875	592.75	598.75	587.25	595.75	590.5	593.125	590.875	587.75	594.875	595.375	596.75	588.25
A11
A12	520.625	517.75	521	517.125	517.875	521.75	520.125	516.5	525.375	518.625	517.875	518.25	519.75	524.125	522.625	522.875	522.625	524.25	518.875	520.625	524.75	527.25	518	523.125	526.875	521.125	519.5	521.375	519.375	518.5	526.5	525
A13	539	541.625	539.25	536.5	539.25	541.625	538.5	538	542.875	540.75	546.25	541.125	537.625	539.375	539.125	542.375	538.875	540.5	544.25	536.75	541.5	542.5	538.5	535.375	540.625	545.25	541.5	545.125	544.75	535.75	539	538
A14	471.875	476.5	475.875	477.125	478.625	475.625	481.875	480	478.375	475.5	476.875	473.625	477.625	481.625	482	475.5	474.375	477.375	473.875	475.25	476.25	478.625	481.5	479.125	476.25	472.25	472.625	477.5	477.875	477.625	477.5	483.5
A15
A16	536	540.375	536.75	529.875	536.5	537.125	538.5	543.25	539.75	532.875	538.375	532.625	539.125	533.375	538.75	539.625	531.75	537.375	537.25	536.875	536.25	533.625	535.125	541.875	533.875	541.75	538.375	539.625	537	535.75	541.75	539
A17
A18
A19
A20
A21
A22
A23
A24
B01
B02	621.5	614.375	615	613.875	613.875	616.5	621.125	619.5	614.5	616.25	618.75	621	611.625	617	619	617.125	620.75	615.375	611.625	619.25	623.75	620.75	614.5	623.5	617.625	616.25	610.625	613.375	618	620.875	617.5	617.5
B03	572	573.5	569.125	572.75	573.25	572	571	567.875	572.375	569.375	575.75	572.625	574.25	574.5	572.375	568.5	570.625	572.125	572	563.25	572.875	571.625	576.125	570.875	573.875	567.625	572.125	572.25	569.5	569.25	567.625	568.625
B04	607.75	614.375	611.625	608.875	611	608.75	614.75	610.25	613.5	610.125	612.5	610.5	616	607.625	610.25	609.125	616.125	616.5	612.375	611.25	608.25	618.125	619.25	607.375	616.5	612.25	612.875	610.375	615.125	611.875	619.125	619
B05
B06	531.375	528.875	530.125	528.625	528.5	527.25	528.5	528	519.875	523.75	531.5	532.75	528.125	524.125	528	530.625	524.875	528.375	532.25	534.5	527.625	524.375	530.25	531.5	529.875	528.375	530	535.875	533.625	529.75	534.625	525.5
B07
B08	535.875	542.375	533.375	540.5	544	544.25	539.25	544.875	538.75	539.75	535.75	538.375	544	542	544.75	548.75	536.25	539.25	545.625	544.375	541	541.5	542.375	543.25	541.75	547.375	541.75	540.75	550.75	546.5	549.125	545.75
B09
B10	537.375	537.25	537.375	533.875	539	539.25	533.5	534	536.625	536	542.25	534.75	532.75	543.75	543.25	540.375	542.375	536.25	541.25	544.5	541.125	538.5	535.875	535.375	538.375	539.375	544.875	541.5	541.25	544.125	538.5	540.125
B11
B12
B13	548.25	544.5	541.75	547.5	547.375	544.625	552.75	548.875	543.25	551.5	545	543.875	547	542.5	550.25	547.375	548.125	544.125	550.875	549.75	552.125	548.625	549.875	544.625	548.5	544.25	543.5	547.875	549.875	548.5	540.375	548.875
B14	601.5	599.375	597.875	594.25	604	605.125	598	594.875	603.875	593.75	598.875	599.625	602.25	603	596.875	591.875	603	606.75	602.75	604.375	601.5	599	603	604.625	607.75	606.75	601.5	601.125	605.375	599.75	604.375	599.25
B15	529.875	527.875	529.25	525.875	525.375	524.125	530.5	534	526.375	529.375	524.25	531.625	528.125	531.375	531.75	523.5	530.875	528.5	528.375	532.25	528.875	530.25	525.25	529.25	526.875	526.5	526.875	524.75	525.75	529.75	528.5	532.625
B16	535.875	533.75	540	540.125	530.625	533.25	536.5	535.25	535.25	531.125	540	539.625	537.75	538.375	540.125	538.625	534.75	535.25	541.125	535.375	531	533.75	537.25	541	537.75	532.875	541.875	536.375	538.5	537.5	538.375	540.625
B17
B18
B19
B20
B21
B22
B23
B24
C01
C02
C03
C04
C05
C06
C07	499	499.375	507.75	502.875	502.125	499.625	498.75	497.5	503.75	501.625	500.75	504	504.75	504.25	500.5	496.5	504.875	503.75	505.5	503.375	503.875	506.375	503.75	506.125	505.25	503.875	499.875	510.375	506.5	501.375	501.375	506.625
C08	554	557.875	556.125	554.25	555.375	559.125	562.375	566.375	557.75	558.75	549.375	560.625	561.5	556.25	559	556.625	563.25	557.375	563	561.75	557	557.5	563.875	559.125	557.125	555.875	564	559.375	558.5	563.875	564.375	557.25
C09	564.5	566.75	565.875	563.5	563	560.875	564.375	567	564.625	562.125	561.125	562.375	559.75	561.5	563.5	559.75	559.625	553.375	563.25	557.875	562.25	563.75	561.875	566.125	562.375	565.625	565.375	560.375	559.5	562.75	560.25	563.375
C10	528.25	534.875	531.625	534	531.375	534.875	537.5	527.25	529.875	532	535.625	527.5	529	535.25	532.25	531.875	529	530	528.75	529.125	536.125	534.875	528.125	537.25	532	532.625	534.75	529.375	532.75	531.25	528.875	532.25
C11	540.875	539.75	539.875	547.875	543	544.875	543.75	541	544.125	540.375	544.5	538.625	536.625	548.875	543.5	538.875	546.125	536	539.125	542.75	544.25	546.75	536	540.375	543.5	540	540	540.75	545.25	542.625	542.75	542.875
C12
C13	512.5	514.5	513.75	514.375	511.875	510.75	512.5	515.25	511	510.625	515.375	514.375	510.875	507.5	514.125	516.875	504.25	510	511.125	512.625	511.375	521.125	515.375	518.75	509.875	515.875	515.375	518	517.875	510.875	513.875	511.75
C14	549.25	551.75	548.375	550.75	550.875	546.625	546.5	546.125	546	546.875	547.75	547.125	547.875	550.125	551.25	549	552.25	549.25	548.375	551.875	549.625	552.625	548.875	551.25	552.375	551.875	553.625	554.25	546	549.875	545.25	549.125
C15
C16	540.5	535.875	536.5	534.5	541.625	533.625	536.25	541.125	543.375	538.625	539.5	538.375	540.5	542.375	535.625	545	540.5	533.5	543.375	540.125	534.25	542.5	537.5	539.125	536.875	537	542.5	540	532.125	537.875	537.125	546.125
C17
C18
C19
C20
C21
C22
C23
C24
D01
D02	549.125	549.25	545.25	554.375	551.75	544.25	546.125	555.25	550.75	546.875	549.5	546.375	550.375	553.25	549.625	547.125	545.75	549.5	555.25	552.75	552.25	548.75	546.75	551.125	548.375	556.25	552.5	550.875	549.125	549.125	552.875	546.5
D03	532.25	534.625	527	537.625	529.5	531.25	533.875	539.875	529.875	527.625	531.75	535	530.75	530.625	532.875	531.625	531.5	530.5	534.125	525.5	531.375	537.5	527.5	530.875	533.875	534.875	529.5	536.75	531.75	536.25	527.5	528.375
D04	536.875	531.375	533.875	543.5	535.625	536.25	531.875	535.125	534.625	538.25	537.375	533.125	537.625	534.25	534.5	534.5	535.625	538.375	536.75	535.75	532.25	543	533	537.125	539.125	538.875	541.75	534	529.25	537	534.875	534
D05
D06
D07
D08	546.125	549.75	553.125	544.5	550.125	556	550.125	558.5	555.125	554.875	550	555.75	555.875	553.625	556	557.125	559.125	552	551.75	554.125	553.75	554	556.125	554.875	555.375	554.625	554.875	553.5	551.75	560.375	549.25	550
D09	616.875	610.5	613.625	616.875	613	610.875	611.875	615.5	616.875	609.5	613.5	617.625	606.75	615.25	613.75	617.125	616.125	615.5	608.375	608.875	610.625	618.375	607.5	611.5	611.75	612.375	612.375	618.875	609.875	619.5	615	617
D10
D11	529.375	531.875	529.75	532.75	536.25	541.375	538	535.875	536.75	527.875	538.5	533.875	542.75	534.125	537.375	534.125	537.125	535.625	538.875	533.875	534.25	535.75	535.375	536.375	534.25	539.375	531.25	538.625	538.625	535.75	532.5	531.875
D12
D13	502.5	508.875	505.875	502.75	510.5	510.5	509.125	504.5	506.625	512.375	511.5	506.125	509	506.5	510.375	508.375	509.25	509	507.25	509.375	509.125	508	506.375	512.25	516.625	505.75	515.625	511.625	514.5	509.5	507.25	512.375
D14	536.75	544.5	542.625	547.125	545	544.25	547.75	550.375	542.75	549.625	540.25	552.125	546.625	548.125	548.875	549.125	543.25	547.25	552.25	549.875	545.5	552.375	545.125	554.125	549.375	547.25	549.625	545.625	548.5	546.125	545.375	551.75
D15	537	539.875	535.875	535.75	536.25	533.625	538.125	535.875	537.5	535.375	537.25	539.375	534.375	534	537.75	542.375	537.625	533.5	538	538	536.75	531.125	539	537.625	538.5	540.625	538.5	537.75	536.25	539.5	539.5	540.5
D16	543.875	540.875	542.875	541	542.25	547	544.125	554.5	550.375	541.875	545.625	545.875	546.875	543.875	545.375	546.625	540.375	549	543.75	544.875	549.25	551.75	547	544	547.75	544.125	549.625	549.125	546.375	548.75	540.625	544.25
D17
D18
D19
D20
D21
D22
D23
D24
E01
E02	575	579	576.5	582.375	579.625	578.375	575.375	577.625	574.5	583.625	575.375	578.25	581	582.5	576.875	576.5	580.375	583.125	584.75	577.25	577.5	578.375	575.875	582	577.625	582.625	584	581.375	574.25	584.75	581.125	579.5
E03	606.5	604.875	601.75	597.75	604.25	601.125	596.625	599	607.5	612.375	600.125	604.75	607.125	613.875	603	605.75	608.875	601	599.25	605.625	609.75	604.75	605.5	611.25	601	599.25	604.875	605.125	601.125	608.25	604.625	599
E04	549.875	551.5	549	548.875	554.125	551.375	556.875	552.75	545.875	553.375	547.375	551.625	551.125	556.875	552.25	560.625	555.5	551.125	551.25	555.5	552.5	555.375	551.25	552.125	552.75	555.25	551.375	548	551.625	543.25	537.75	552.125
E05	573.625	570.375	569	569	570.25	571.875	573.125	571.125	574.25	570.5	569.875	568.625	575.625	567	563.5	573.125	572.5	570.375	573	579.625	572.375	568.625	573.5	576.375	573.375	570.875	574.625	576.625	571.75	563.75	570.5	569.875
E06
E07	521.5	519.25	519.5	529.375	521.375	520.375	522.5	520.625	521.625	520	521	516	520.25	522.625	520.5	521.125	518.5	521.625	526	520	520.875	519.125	521.75	521.875	519.5	524.625	519.375	518.125	515	525.5	516	518.625
E08
E09	542.75	547.25	545.375	549.25	548.625	545.25	547.875	553.125	554.125	546.875	553	553	546.5	550.5	547.125	546.75	550.125	550.375	541.5	546.625	553.375	549.5	547.5	549.375	554.875	549.625	549	553.5	545.75	546.125	550.875	544
E10	624.875	629	620.625	623.875	624.375	627.625	629.25	624.375	626	615.625	621.75	622.375	623.875	625.5	626.375	629.375	624.375	626	626.875	625.75	624.625	625.25	632.25	627.375	630.625	632.375	625.375	630	632.25	621.75	622.875	628.375
E11	546	545.875	545.125	545.25	544.75	549.5	545	541.375	547	546.125	546.5	547.5	550.75	544.25	540.75	540.125	539.875	540.75	547	544.875	545.75	545.75	545.5	549.625	546.125	545.875	548.125	551.75	543	550.25	549.375	544.875
E12	533.75	536.125	535.875	537.25	533.25	533	531.25	531.625	534.5	539.375	535.5	533.25	533.5	541.75	537.875	538.25	536	534.625	540.5	532.75	541	533.5	532.125	534	536.125	530.875	528	534.25	534.375	534.625	532.125	532.75
E13	543.875	543.5	541.375	543.75	540.625	543.5	546	547.125	551.375	540.625	547	543	544.625	540.75	546.125	545.625	541.875	540.75	541.25	550	549.25	545.375	542.625	542.75	546.375	539.125	545.875	548.75	546.875	543.625	546.125	547.375
E14	638	634.625	638.625	633.875	638.75	642.5	651.5	649.5	647.625	648.5	643.75	639.75	642.125	646.125	641	642.875	642.25	640.625	641.5	639.125	640.5	647	642.625	643.5	641.875	642	635.75	643	640.5	641.5	641.125	633.5
E15	531	524.875	526.375	530.125	524.5	527	523.75	529.625	524.125	527.875	525.75	526.75	522.625	531.25	526.375	531.25	529	525.875	527.125	529.625	536.25	533	523.75	522.375	535.125	526.75	526.875	525.625	524.625	530.375	528.25	527.125
E16	539.5	532.5	536.25	534	534.25	537.375	533.625	535.125	531.25	540	529	534.75	531.75	538.125	531.75	535.875	534.125	528.625	532.125	526	534.25	529.375	532	537.125	538.5	531.75	536.375	534.375	539.5	533.25	533	536.625
E17
E18
E19
E20
E21
E22
E23
E24
F01	584.25	578.5	576.625	581	581.25	581.25	581.875	584.75	586	581.5	575.125	583	577.25	581	575.625	584.375	570.75	583.875	579.75	577.5	586.75	581.875	580.625	579.375	583.75	583	578.625	583.625	577	579.625	576.125	583.625
F02
F03
F04
F05	504	507.125	508.5	507	508.75	508.375	511.25	506.5	505.75	504.5	508.75	508.375	509	506.625	504.625	512.5	508.625	504.25	508.75	509.25	505.375	506.875	509.25	509.625	506.875	513.875	512.5	510.625	510.125	505	506	499.25
F06	624.875	628.625	626.5	627.25	626.75	624.25	622	626.75	627.875	626.375	626.5	625.875	625.5	624	623.875	630.5	623.875	625.5	625.125	627.125	621.375	628	621.5	632	625.5	629.125	618	622.75	627.625	623.875	628.125	626.125
F07	563	557.625	561.625	560.75	560.75	560	558.75	559.875	562.625	558.25	559.125	557.75	557.375	567.375	563.5	564.375	560.5	559	561.25	561.625	564.5	563.625	561.5	567.125	560.125	556.125	567.875	567.5	558.375	560.375	562	567.75
F08
F09	498.25	494.25	498.625	495.375	502.875	495	500.625	496.125	494.5	503.625	500.375	500.375	494.625	497.75	503	503.125	499.25	502.875	500	504.25	496.5	499.125	499.625	500	500	498.625	496.625	499.125	494.25	504.125	496.875	496.875
F10
F11	492.125	495.25	489.125	494	494.875	488.25	491.625	493.125	493.5	493.625	497.5	495	492.125	499.625	494.875	498.125	487.75	493.5	496.375	504.125	494.375	493.125	489.375	495.75	494.875	493.375	492.75	496.625	495.625	495.125	491.25	496
F12
F13
F14	557.125	558.5	556.5	557.375	556.125	558	556.25	556.5	559.625	557	558.875	563.75	555.5	555.125	557.625	554.5	556.375	553.875	560.125	558.875	553.75	555.625	560.25	558.125	554.375	554.75	557.375	559.75	552.5	553.625	553.375	559.875
F15	536.125	536.125	535.375	536.125	533.625	538	541.25	537.125	540.375	538.875	534.625	541	538	537.875	539.625	540.625	537.5	534	536.5	536.875	532.875	533.875	534.5	540.5	538.75	536.75	537.125	535	538	538	533.5	539.25
F16	556.125	548.625	548	554.375	550.75	554.75	551.125	551.625	550.5	548.5	551.25	553.375	557.625	554	555.75	550.625	554.25	546.125	547.5	560.75	551.125	549.375	551.625	551.625	555.5	554.5	552.125	544.75	553.25	548	555.5	553.125
F17
F18
F19
F20
F21
F22
F23
F24
G01	581.5	576.75	582.875	582.125	578.75	583.125	581.25	577.25	581.125	579	580.5	578.125	582.5	581	574.75	579	587.25	578.125	588.125	581.875	580.875	581.375	582.375	578.75	575.375	585	585.625	578.5	580.875	578.5	582.875	585.375
G02	557.125	562.875	556	554.875	553.125	558.125	555.75	551.625	553.75	558.625	557.5	551.125	563.625	554.25	560.875	560.375	560.625	556.125	557.25	559.125	557.875	562.125	560.875	550.5	555.75	556.375	559.875	553.5	560.375	557.125	551.75	561.25
G03
G04	561.5	551.875	552.25	559.375	555.25	551.125	563.75	557.625	556.375	558.875	549.75	558	557.625	557.5	553.625	550.875	557.875	557	561.875	557.75	554.875	555.625	558.625	552.375	560.125	559.375	562.625	553.75	556.625	557.375	556.625	553.875
G05
G06	546.75	543.75	545.625	548.5	544	549.875	547.875	541.375	539.5	543.375	552.5	544.875	540.5	548.75	550.125	547	547	547.625	550	546.375	555.125	546.125	547.5	546.875	551	550.75	546.125	551.5	546.5	543.5	544.375	545.625
G07	563.875	563.125	557.75	559	558.625	561.625	559.875	555.875	557.625	555.25	560.75	567.25	556.25	557.625	554.5	560.875	556.5	557.125	562	555.25	564.25	558	553.875	559.375	559.875	557.25	560.875	560.75	557.25	559.375	565.375	557.25
G08
G09	650	647.375	646	650	649.125	648.75	648.625	644.25	643.625	640.375	644	646.25	647.625	650	642.25	642.25	650.25	651.875	649.5	645.625	649	652.5	652.5	643.25	652.25	651	649.375	649.5	644	645.875	653	648.875
G10
G11
G12	595	593.125	595.375	595.375	594.5	594.25	595.5	595.5	601.625	590.75	597.5	599.125	596.625	594.625	596.75	590.375	594.625	599.875	601	596	596.25	602.5	597.875	597.875	598	591.875	598	592.5	596.375	596.625	601.375	592.875
G13	499.5	500.625	504	507	507.125	506.5	503.25	506.75	505.25	504.5	507.25	504.5	503.125	503.625	508.5	504.375	504.5	505.75	500	508.625	507.25	506.125	504.5	506.5	503.625	506.625	508.375	507	504	504.25	512.25	508.75
G14	592.25	596.625	596.125	595	598.75	592.375	593.5	592.625	597.375	596.125	593.5	596.25	592.5	586.875	599.75	602.625	597.5	587.75	594.875	597.75	599.625	593.75	588.5	592	594.5	595.875	591.75	590.25	595	593.75	595.375	599.125
G15	508	502.125	504.75	509.875	499.625	503.5	497.75	503.5	503.375	509.75	508.25	502.375	504.375	503.625	503.875	505.625	511	500.5	502.5	502.875	512	507.5	511.875	507.625	510.875	504	508.75	503.875	503.875	510.875	507.25	508.5
G16	549.5	549.25	545.125	550.625	541.125	547.875	550.75	548.125	552.25	551	550	539.625	545.375	548.875	547.375	540.125	547.75	550.375	549.75	546	549.5	549.5	550.125	550.625	549.75	543.875	549.625	548.75	549.625	551.375	553.5	550.125
G17
G18
G19
G20
G21
G22
G23
G24
H01
H02	614	610	611.375	612.5	616.75	607.125	609.625	611.125	614.625	610.875	605.375	614	608.125	611.375	608.25	606.5	611.125	605.75	613.375	609	615.25	614.25	615.625	614.875	610.5	612.5	605.625	616.75	614.5	608.375	606.125	606.25
H03	631.125	633.25	625	629.125	625.25	628.25	628.5	624.5	633.25	633.75	626.875	631.5	636.375	633.125	640.875	631.625	631.375	624.75	631.125	633.625	626.75	636.125	630.125	627.25	632.5	634.25	624.75	633	633	634.625	633.625	633.125
H04	561.375	565.875	556.875	560.125	560.5	562	557.625	559.625	558.5	561.125	561.125	560.75	556.75	559.875	558.875	563.375	562.5	558.25	565.75	561	564.875	562.5	561.625	558.625	567.125	563.375	567.125	562.625	561	562.875	561.25	563.875
H05	545.5	550.375	550.75	550.125	553.5	556.125	557.375	560.75	554.125	557.125	555.625	554.25	558.5	554.625	554.5	553.25	559	551.625	557	558.75	552.625	553.625	556.125	556.25	559	551.875	558.75	552.875	550.125	555.75	561.625	555.125
H06
H07	721	717	716.25	716.375	712.25	710.375	717.375	721.25	720.375	718.375	711.375	711.5	715.75	719.25	721.625	714.125	722.75	723.375	718.125	715.25	715.375	724	715.625	719.75	721.5	724.125	722.125	724.75	720.125	715.125	717.875	718.375
H08	526.875	524.375	527.75	529.375	527.25	525.5	524.625	523.75	527.625	526.375	528.625	528.125	522.875	527.375	527.75	522.75	523.75	533.625	525.625	528.375	530.375	522.125	529.375	532.25	534.125	524.125	529.75	531.75	526	530	533.875	527.25
H09	634	635.625	631.5	634.5	640	635.5	635.25	637.875	636.75	638.5	636.125	630.75	632.5	632	631.375	630.375	630.625	634.375	632.5	625.75	639	633.125	636.625	636.375	634	634.5	630.375	636.25	626.375	627.75	635.75	636.25
H10	550.125	558.625	553.75	560.5	552.875	559.125	555.75	556.625	558.75	554.625	555.625	556.625	559.375	553.5	554.5	555.5	556.875	560.75	559	552.25	559.25	555	555.625	551.5	560.25	560.5	558.25	557.25	557.125	553.625	559.5	558.5
H11
H12	536	534.625	542.125	537.75	538.625	539.25	535.75	537.75	532.25	533.25	536.5	532.5	534.875	534.625	531.25	533.25	531.25	533.875	532	534.75	536.625	534.25	538.75	531	532.375	527.5	533.625	535.5	537.75	539.875	537	539
H13	539	537.375	540.125	545.625	534.375	539.125	537	541.5	541.875	537.25	542.25	544.75	542.875	544	543.625	544.25	543.875	541.125	540	535.625	537.75	539.875	543.75	538.75	540.75	543.875	538	538	542.125	539.125	543.25	543.875
H14
H15	535	536.875	537.625	531.25	532.5	536.75	534.375	529.875	532	537.375	539	536.875	538.25	535	540.375	531.875	534.75	535.75	539.125	537.25	535.75	538.25	536.375	538.75	538.125	538.625	536.125	533.25	531	537.75	534.125	541.375
H16
H17
H18
H19
H20
H21
H22
H23
H24
I01	556.5	559	560.125	555.875	554.375	555.75	553.5	551.5	556.5	561.25	557.75	558.125	558.25	552.375	556.75	563.125	559	565.5	558	554.375	554.375	560.625	555.875	559.375	556.75	558.75	558.75	561.875	560.25	561.375	561.75	554.375
I02
I03
I04	660.875	660	661.375	657.125	656.25	650.875	660.5	664.75	656.625	667.75	660.125	662.625	662.5	659	664.25	657.625	660.25	668.125	662.5	660.25	665.5	660.625	669	662.375	653.5	654.5	661.625	657.875	659	655.75	657.875	654.625
I05	669.5	665.875	672.25	662	671.875	676.375	663.625	670.875	663.625	669.5	667.5	666.375	671	669.125	670	670.875	670.125	671.375	664.75	669.375	669.25	671.5	669.75	667.75	663.75	669	667.25	671.25	666.875	672.5	676.25	669.625
I06
I07	558.125	557.875	557.25	553	555.125	553	556	553.375	553.5	559.75	547.125	551.375	558.375	554.125	553.875	554.875	556.125	558.125	551.375	554.25	555.5	552.875	555.625	550.375	558.625	559.375	552.75	555.125	551.75	555.5	555.25	560
I08
I09	631.625	631.25	628.75	629.125	627.125	629.5	624.625	628.75	639.25	635.75	629.5	634.875	638.875	630.875	631.75	629.75	628.125	630.625	629.375	632.375	627.75	633.625	635	629.375	639.375	628.375	636.625	636.625	625.75	637	623.125	633.25
I10	651.25	650.75	649	653.125	652.5	650.875	651.875	647.75	654.25	648.5	655.75	650.625	646.75	649.875	647.375	645.625	649.625	653.125	642	649.75	657	647.5	646.375	654.125	646.875	653.875	646.125	647	647.875	645.5	649.375	643.5
I11	545.75	541.625	544.5	546.75	544	550.5	543.125	552.125	550.125	552.5	546.875	544.5	551.25	550.375	553	552.625	548	549.75	543.25	550.125	542.625	546.125	551.875	547	544.5	544.25	544.25	554.25	541.5	551.125	537.125	548.25
I12	621.125	620.125	612	616.875	623.25	614	617.625	617.5	613.75	615.25	617.75	621.5	617.625	625.25	619.875	617.25	624.125	621	618.25	624.625	616.25	610.5	619.125	618	619.25	623.75	622	626.375	623.25	626	622.875	621
I13	495.875	495.625	501.5	499.875	497.75	499.875	495.625	491.375	491.125	503.875	494.875	498.375	498.875	500	502.125	495	497.375	499	501.375	494.375	500.5	499.125	500.25	500.625	499	492.625	497.375	492.5	502.875	495	500.75	494.125
I14	557.5	551.125	554.375	557.875	555	549.75	554.875	551.125	558.125	550.875	551.125	558.875	556.625	555.5	555.5	546.625	558.25	557	549.5	547.875	554.5	552.875	556.25	553	557.875	554.5	554.125	551.375	553.125	551.375	556.375	554.5
I15	514.625	513.25	509.25	519.25	513.75	518.375	510.5	505.25	508.875	509.375	512.625	512.625	517.875	510.125	513.25	514	513.375	510.625	518.5	505.375	512.625	507.75	515.75	510.75	510	512.375	515.75	511.75	514.125	510.75	513	518.125
I16	548.375	555	546.125	556.5	549.625	546.5	547	551.875	549.125	553.625	548.125	544.75	545.875	552.375	547	550.375	544.5	549.125	548.375	546	549.625	548.75	551.125	549.625	542	544.125	548.25	552	550.875	548.875	545.875	548.5
I17
I18
I19
I20
I21
I22
I23
I24
J01	554.625	552	557.125	554.625	556.875	553.75	555	554.875	553.125	548.75	554.625	556.5	553.25	556.625	555.5	552.75	555.375	554.875	552.125	554.125	559.375	553.625	556.75	559.125	557.75	554.75	551.25	563.5	557.875	559.875	552.375	560.25
J02
J03	552.375	550.625	553.5	552.625	550.5	545.25	552.5	550.5	550.5	550.375	546.5	552.75	554.5	551.5	546.375	547.625	547.375	544.75	550.5	552	550.5	550.75	545.625	551.5	555.125	545.375	551.125	552	546.5	551.75	544.875	551.25
J04	661.5	660.625	665.75	660.75	664.125	663	666.625	663.375	660.75	659.375	660.5	666.375	664.75	664.5	666	660.125	663.125	664.625	660.625	665.375	673.875	665.5	662.625	672.75	665.625	672.25	667.25	664.375	661.625	662.5	665.375	664.375
J05	562.875	559.375	562	563.625	563.25	555.875	564.125	564.5	563.75	562.75	554.375	564	561.625	563	558.875	563.875	558.625	568.875	560.375	563.625	566.75	567.75	561.5	562.875	564.875	558	562.625	559	560	557	560.875	558
J06	560.375	573.125	564.125	562.375	562.75	566.625	557.5	558.625	560.625	563.75	562	557	563.125	557.25	561.25	563.5	559.375	565.625	559.125	565.875	566.75	559.375	561	561.375	558.875	564.375	557.25	563.625	558.375	563.625	560.375	560.875
J07
J08	586.75	585.125	591.25	587.25	590.625	590.375	589.75	591.125	588	590	588.625	595.125	593.25	584.875	584.25	588.125	586.375	593.125	591.25	591.25	592.5	591.125	584.625	592.5	591.875	591.875	590.375	593.375	591.875	595	591.5	593.125
J09	571.25	570.375	573.25	570.25	567.625	568.875	575.75	565.875	570.75	570.625	572.5	574	576.75	573.125	570.125	570.25	566.5	569.375	570.5	574.25	569	564.625	563.625	571.25	565.75	568.5	568.25	565.625	566.625	570.5	567.25	571
J10	654.875	646.75	648.875	656.5	649.75	650.125	654.75	650.25	646.25	652.75	651	651.375	653.5	660.875	654.75	648.375	653.125	646.875	648.75	649.125	652.25	650.375	648.625	651.25	652.875	646.875	650.375	654	652	652.125	654	650.75
J11	511	514.875	511.875	519.75	515	512.125	512.625	510.875	510.75	514.5	519.25	517	512	515.375	515.875	518.375	524.75	519.875	515.25	517.5	521	513.375	519.5	519.25	508.5	516.625	517.125	524.25	517.25	521.875	517.125	518.75
J12	534	537.75	533.875	539.25	528.625	529.875	531.625	536.625	538.5	533.375	540.375	536.875	535.625	535.125	536	535	532.625	539.375	539.875	533.75	536.25	529.5	530.5	537.75	538.375	534.625	533.375	532.75	522.125	531.375	533.75	528
J13
J14	575.75	583.125	584.875	584.75	583.75	584.875	584.875	579.25	582.25	575.625	584.25	587	581.75	582.25	583.625	581.875	589	577.25	582.25	585	581.625	579.75	580.625	583.375	582.25	583.875	580.875	589.25	582.125	575.625	581.125	587.125
J15	544	543.5	540.625	544.625	541.75	543.5	543.5	540.625	542.25	545.125	541.25	542.625	546.375	544.5	542.375	542.875	541.25	540	543	546.25	548.5	547	544.5	544.375	544.5	544.125	549.875	540.875	543.75	545.25	541.625	551.125
J16
J17
J18
J19
J20
J21
J22
J23
J24
K01	560.125	562.75	561.375	568.875	561.375	568	567.375	560.25	562.5	568.75	560	564.25	566.375	565.75	562.25	566.5	557.25	560	565.875	567.125	562.125	567.25	568.125	566	563.625	569.125	570.375	563.875	561.5	566.875	572.125	566.5
K02	644.375	646.625	646.5	651.875	652.75	652.875	655.25	653.5	651.375	651.875	651.75	652.25	646	649.375	645.25	645.625	648	643.75	647.625	654.625	651.75	645.25	649.75	656.875	656.875	652.375	650.75	655.5	658	643.875	647.625	649.75
K03
K04	609	601.125	608.375	606	594.625	606	608	597	601.875	609.5	603.875	601.375	605.375	606.125	609.25	603	603.125	605.625	605.625	604.875	602.5	606.375	607	614	606.375	605.375	598.75	604.625	606.625	603.125	603.875	603.25
K05	552.375	557.375	556.5	560.5	556	550.625	553.125	556.75	554.875	551.25	556.125	559.125	560.5	554.375	558.125	557.75	555.75	559.75	555.5	552.25	554.625	559.375	557.625	554.625	551.75	554.75	556.375	550.5	555.5	558.5	553.125	556.125
K06	549.25	547.125	550.875	552.375	556.375	552.75	550.125	552.75	552.875	557.125	547.375	559.375	557.75	550	547.625	549.375	554	558.375	549.625	555.5	555.375	553.375	552.75	553.75	550.5	553	550	549	553.125	552.75	549	558
K07
K08
K09
K10	567	567.5	562.375	561.75	561.375	563	563.625	556.25	568.625	566.875	564.5	566.125	565.25	559.875	566.5	564.375	563	564.375	564.25	562.125	566.375	563.875	570.75	561.875	564	566.625	566.75	567.375	567.25	564.125	568.5	564
K11	565.5	568.5	568.75	564.75	563.625	568.875	564.25	560.25	562.5	565.125	565	562	568.75	565.125	571.125	562.375	563.25	563	564.625	570.5	568.375	569	567.375	567.125	564.625	572.375	564.25	568.875	570.75	562.5	571.25	563.75
K12	504	505.5	508.25	512.25	511	509.375	517.25	510.375	506	511.875	512.75	511.875	509.625	513.625	515.125	506.75	514.25	515.5	512.125	512.75	508.375	510.625	516.125	516.375	509.125	511.375	513.125	516.5	510.875	510.125	506.125	511.875
K13	551.125	547.75	556	551.375	555.75	546.5	544.875	549.375	547.125	551.125	545.875	546.5	551	549.375	545	546.5	555.25	553.375	548.75	552.375	548.625	551.625	549.875	548.875	551.625	555.875	550.75	551.75	548	549.875	551.375	546.25
K14	569.75	574.375	567.375	573.25	571.625	577.25	569	571.25	570.25	575.625	566.75	570.75	566.25	569.625	573.375	569.625	568.625	570.375	569.25	577.25	566.75	562.5	566.875	571.125	573.5	569.75	571.875	578	569.75	567.875	573.75	573.125
K15	542.875	540.75	543.375	550.5	542.875	547.625	541.125	544.25	545.5	546.25	551	549.125	545	545	548.75	553.125	549.75	546.625	547.125	544.75	549.375	547.375	551.375	543.375	554.125	551	550.875	545.625	547.25	549.625	546.375	547.5
K16
K17
K18
K19
K20
K21
K22
K23
K24
L01	576.875	567.5	574.5	578.5	575.5	580.75	578.875	573.75	575.25	577.625	572	571.75	575.125	577.875	579.375	575.125	578.375	574.25	575.25	576.75	574.75	577.5	572.75	581.375	577.5	574.625	583.875	577.875	577.875	571.75	573.75	573.625
L02
L03
L04	555.625	553.5	550.25	553.125	553.125	556.5	554.875	546.125	551.25	555.75	552.125	555.125	558.25	550	551.5	554.375	552.625	557.875	554.5	552.625	550.625	551.875	553.75	550.875	549.75	556.25	553.625	555.875	548.875	555.125	554.875	550.125
L05	519	518.5	521.25	518.75	519.5	517.125	522.5	522.375	513.375	524.25	515.875	518.625	524.5	518.875	518.75	524.375	520.25	519	522.25	518.125	517.75	522.25	518.375	520.625	516.75	521.875	520.375	523	520.375	519.25	525.25	522.5
L06	588.875	599.5	594.125	601	597.25	600.75	599	601.25	601.875	599	595.25	599	598.625	598	599.75	606.75	598.25	603.25	593.625	600.5	605.125	601	600.25	600	594.875	600.25	598.625	597.625	603.125	600	597	595.625
L07
L08	670.625	667.5	672.25	668.25	680.875	669.375	663.375	665.25	665.25	667.125	666.5	666.75	668.75	670.5	667.875	668	671.625	669.625	667.75	668.625	668.5	672.625	664.75	670.625	669.75	667.375	669.25	667	669.625	670.25	669.5	669.125
L09	641.75	644.375	650.125	655.25	650.875	649.375	647.375	646.625	647.625	642	650.5	647.5	652.75	654	652.625	652.625	645.125	647.25	647.75	646.875	649	649.25	652	641.5	652.25	647.375	648.5	650	645.125	645.75	650.125	651.625
L10
L11
L12	581.875	580.625	575.5	578.5	575.125	584.625	576.625	578.875	582	587.25	579.5	582.25	589	575	578.5	573.875	577.75	575.625	573.5	581.25	576.5	574.75	576.5	578.875	575.375	575	573.25	576.875	575.5	580.875	580.875	580.5
L13	611.75	616.125	610.875	614.75	619.375	610	616.25	616	618	615.375	609.75	610	618.5	614.375	616.5	616.5	616.5	617.75	613.75	616.875	620.625	617.75	611.125	622	610.25	610.875	612.875	614.375	606.375	614.75	616	614.875
L14
L15
L16	560.875	560.625	562.25	559.25	557.25	560.875	562.25	565.75	565.5	563.125	559.375	557.625	557.75	560.25	565.375	567	564.75	565.75	560.5	561.25	570.5	560.125	561.75	561.625	563.125	558.125	568.125	562.625	560	562	563.125	564.625
L17
L18
L19
L20
L21
L22
L23
L24
M01
M02
M03
M04	582.5	577.5	583.25	583.375	583.875	585.125	585.875	579.375	586.625	580	579.25	585.875	584.625	586.125	581	577	580.5	580.625	582.625	578.25	580.75	590.25	579.25	577.75	577.875	581.25	586.375	578.5	577.125	581.875	581.75	575.875
M05
M06
M07	465.25	472.625	471.75	470.375	468.625	476.75	471.75	472.375	470.625	466.625	477	468.5	475.375	475.125	465.125	466	474.875	470.25	467.875	471.625	466.25	474.25	471.625	473.625	469.5	473	473	473.625	471.5	473.25	474.75	466.875
M08	657.375	669	662.5	660.5	665.125	658.5	652.875	661.75	660.5	658.125	663.625	660.875	659	662.25	661	656.5	668.125	665.5	663.25	660.875	660.625	659.375	658.875	665.125	659.625	657.25	664	661.5	658	656.75	661.625	661.75
M09
M10	567.125	574.25	570.875	568.75	570.5	572.5	565.875	570.125	570.625	570.875	565.75	572.25	570.625	576.375	574.375	569.375	573.25	579.25	574.5	568.375	569.625	568.875	561.25	571.25	571.5	565.125	567.875	572.5	572.5	571.5	569.875	570.375
M11	637.375	645	639.375	641	640.875	644.375	641	638.625	646	648.125	643	650	641.875	645.875	648.25	649.5	647.25	640.25	651.75	645.5	640.875	651	644.875	645.375	640.75	644.875	645.125	642.875	656.375	648.125	644.25	640.125
M12	548.875	554	549.625	549.75	555.75	545.25	551	553.5	554.5	551	554.625	554.5	553.125	550.75	555.75	550.5	550.875	554.25	553.125	552.125	551.875	554.5	549.375	551.75	547.75	549.625	552.5	555	549	547.25	549.75	548.875
M13	541.625	547	538.875	538	542.125	550	545.625	548	547.25	541.125	548.875	547.125	546.875	546.75	549.875	543.75	549.625	543.5	546.25	546.625	542.625	544.375	547.875	547.25	548.125	547.5	550.375	546.25	552	537.25	544	546.5
M14
M15
M16	591.625	592.375	595.75	592.625	589.75	591.75	587.375	595.5	589.625	586.25	586.625	590.5	590.5	593.75	593.75	592	586.875	593.25	594.5	595.375	595.75	595.25	590	592.25	591.375	590.875	589.625	588.25	588.625	592.625	592.875	591
M17
M18
M19
M20
M21
M22
M23
M24
N01	663.75	665.5	667.5	663.875	669.5	669	667.75	667.375	668.625	660.5	668	663.25	669.25	665.875	669	669.375	666.375	672.375	665.5	666.625	660.5	662.375	670.125	670.75	666.25	661.25	663.25	668	671.125	671.75	666.25	667.625
N02
N03	623.375	627.125	628.25	623.125	624.625	620.125	625.875	629.125	625.875	624.625	626	625	628.125	629.625	626.625	621.125	633.5	628.5	629.625	628.125	624.75	624.625	633.375	624.875	624.625	625.875	618.375	621.25	631.375	625.625	627.875	630.625
N04	483	488.75	481.5	484.875	479.875	481.75	482.25	482.625	487.125	488.25	487.875	488.75	479.625	482.25	486.875	479.125	484.625	479.625	485.5	491	488	487.25	483.75	479.5	487	484.5	482.125	480	482.75	484	488.625	480.875
N05	550.625	551	548.5	554.625	551.5	547.375	556.875	550.625	552.75	558.125	548.875	550.75	545.875	556.625	553.25	555	552.875	556.5	549.75	554.625	550.875	546	548.875	549.375	550.375	549.5	544.5	554.875	549.125	550.875	550.25	556.125
N06
N07
N08	528	524.625	526.875	528.125	525.5	524.5	525.125	526.875	527.375	530.125	525	521.75	527.25	529.625	530.375	530	538	531.375	529.25	528	528.75	529.125	528.875	521.625	528.375	529	531.375	526.625	531.375	525.5	528.25	524.375
N09	555.5	563.125	568.625	557.125	556.25	559.75	557	557.125	559.75	559.75	564.625	560.25	555	560.5	553.625	557.875	559.375	552.125	558.75	560.125	559.375	563	552.875	562.125	558.75	562.375	556.5	550.75	556.25	555.375	553.25	559.25
N10	543.25	543.625	540.625	540.25	547.25	544.125	543.25	542.875	537.125	535.25	541	540.875	542.875	543	527.25	542.375	541.375	545.25	545.125	541.625	541.5	538	540	541.75	542	543.75	539.625	544	543.375	540.25	543.125	540.875
N11	548.375	564.125	553.125	559.875	556.25	558.125	554	561.125	556.5	555.75	557.125	555.875	556.375	558.125	563.125	557.75	554.875	554.5	565.5	555.375	564.5	561.5	557.875	558	563.5	559.75	559.625	558.25	559.875	555.25	558.875	553.625
N12
N13	625.375	627	626.25	627.125	622.75	622.75	624.125	626	631.375	629.125	629.125	626	628.375	629.375	627.125	627.875	630.25	629.25	628.125	631.125	620.875	631.25	620.625	631.125	630	627.75	620.375	623.875	628.25	631.875	631	626.375
N14	560.875	557	558.25	562.625	559.625	556.375	560.5	559.25	557.125	558.5	554.5	566.125	555.5	559.25	558.75	558.5	565.75	558.875	560.25	565.125	563.125	565.25	562.5	554.875	560.625	565.75	560.25	558.625	558.5	566.375	555.75	560.875
N15
N16
N17
N18
N19
N20
N21
N22
N23
N24
O01	561.625	569.875	559	564.875	563.75	568	570	565.75	567.5	566.125	562.25	567.125	561.375	566.25	570.875	568.75	567.5	568.25	568	568.875	567.875	565.875	561.375	565.125	564.375	563	566.125	559.5	571.25	569.375	567.375	562.625
O02
O03
O04	554	555.5	555.75	553.375	557.125	554	554.75	551.75	556.25	553.5	554	558.75	551.375	557.875	554	556.125	558.75	555	554.125	549	550.875	555.75	552.5	557.5	559.875	556.625	552.375	549.125	550.375	554.25	551	550
O05	544.875	544.625	543.25	546.875	546.25	548.125	535.75	544	546.875	546.75	546.5	546.5	548.25	553.75	551.5	546.125	545.5	547.875	545.125	552.75	549.25	546.125	547.875	551.125	545.875	546.5	548.625	546.5	550	546.625	550.125	550.5
O06	550.25	542.375	547.25	543.625	547	549.25	545.375	546.5	549.25	546.875	548.125	551.125	544	547.125	548	542.625	541.75	547.625	552.5	546	544.75	545.375	548.125	552.625	550.5	547.25	549.5	546.875	543.625	548.5	543.125	547.25
O07	552.625	553.375	556.875	551.75	551.875	555.375	552.875	554.625	553.125	551.5	559	552.375	549.5	551.375	555.75	551.125	548.875	557.375	556.125	549.75	562.25	544.875	552.875	559	554.5	556.375	557.5	553.625	555.25	553	546	553.375
O08	611.5	613.375	615.25	616.25	610.25	610.25	606.75	609.25	610.125	616.625	612.875	607.5	610.5	610	610.125	611.375	609.875	608.75	608.5	614.75	612.25	614.875	613.25	609	619	613.75	602.5	608.375	608.375	612.25	613.125	604.625
O09
O10	672.25	666.625	665.125	664.375	656.75	663.75	657	666.5	665.375	658.375	667.875	668.5	667.125	665.125	658.375	661.875	662.875	664.875	665.125	664	673.875	669	664.375	668.5	663.75	669.5	672	665.125	666.375	666.625	664.625	657.75
O11	549	545.75	551.375	551.875	545	549.25	552.625	551.5	552	542.75	550.125	553	548.375	551.625	555.25	548.25	552.25	552.5	550.25	552.125	552.375	546.875	548.5	542.125	551	553.375	551.125	543.375	547.625	550	548.375	545.125
O12	547.875	550.25	552.375	548	549.875	547	548.625	545.75	551.5	548.5	551.625	545.625	555.625	552.125	558.5	546.375	547.5	551.875	553.625	551.875	551.5	552.5	552.625	555.5	553.75	552.625	546.375	555.125	551.625	553.5	552.375	548.875
O13
O14	555.625	555.625	553.375	556	560.625	559.875	555.125	558.375	554.625	556.5	556.375	558.625	551.75	559.75	553.5	560.375	557.375	553.75	556.375	559.75	555.875	552	549.25	555.75	552	564.625	558	553.875	558.625	552.75	554.875	551
O15	559.25	554	552	561.5	556.25	563.375	562.5	555.125	557.75	558.5	556.5	561.75	556.125	558.625	564	565.625	561.125	563.125	557.25	557.25	560.375	563.75	559.875	557.25	559	562	557.875	560.5	560.625	560.75	560.625	563.875
O16	556.5	554.75	554.875	555.875	550.25	554.75	552.125	552.625	552.125	553.125	552.75	559.125	556	558.25	564.5	555.5	552.125	557	549.375	551.5	559.375	555.375	556.125	556	555.75	555.25	556.375	556.125	555.625	558.875	555.125	554.75
O17
O18
O19
O20
O21
O22
O23
O24
P01
P02	634.625	633.125	630.125	635.375	636.375	627.875	634.625	632.25	629.375	636.625	636.125	639.125	636.5	636.25	637.875	633.875	632.625	638.875	636.125	639	632	640.375	635.875	641.75	638.875	638.875	642.75	638.75	634.625	637.5	635	627.875
P03
P04
P05	558.5	560	558	558.25	558.25	558.125	558	555.875	561.375	557.125	559.375	562	554.125	564.375	559.25	559	559.125	564.75	562	562.125	558.375	563.125	556.875	556	562.375	556.125	561.875	563	558.625	557.875	561.25	559.375
P06
P07	554.875	548.5	551.375	555	549.75	552	553.375	555.625	556	550.125	552.125	552.5	553.75	550.625	549.875	550.25	554.5	551.75	557.875	552.25	556.5	547.25	555.625	556.625	548.625	553.25	548.75	553.625	550.5	556.25	551	554
P08
P09	574.25	577.125	580	579.625	579.375	583.5	577.75	581.625	580.25	576.125	573.5	575.25	580.75	580.625	578.625	577.875	575.625	576.5	581.125	577.625	580.625	585	576.5	571.625	576.125	576.375	577.375	580.5	576.375	584.375	575.625	579.625
P10	426.875	429.25	428.125	423.5	430.625	429.625	425.75	424.25	424.25	426.75	424.5	420.875	429.375	424.125	431.375	424.625	422.125	427	430.5	429.375	424.5	427.875	426.375	422.25	431.875	424.375	427.5	426.75	429.125	426.125	427.125	426.375
P11	712.625	713.75	712.625	710.875	711.5	709.25	710.375	710.625	709.875	714.125	714.375	712.125	710.75	711.125	714.125	710.5	709.5	701	711.625	709.5	711.75	710.5	708.25	708.5	714.375	707.5	709.75	708	710.875	720.125	708.5	710.875
P12	646.125	646	645.25	644.125	647.625	641.875	636.5	640.75	637.75	647	645.875	635.375	644.875	641.875	632.375	641.5	649.875	648.375	647.375	645.875	648.75	643.75	644.875	647.25	638.125	643.75	642.5	640.125	646.75	646.25	639.5	644.375
P13	531.625	525.875	526.125	526.75	527.125	526.125	524	526.375	530.375	527.5	524.5	528	531.5	530.25	528	529.5	527.625	525.25	528.25	528.25	529.375	530.625	529.625	524.625	532.125	537.625	528.375	530.25	524.875	530.125	532.375	526.125
P14	460.25	458.375	457.125	456.5	457.25	466.5	459.125	460.875	457	461.25	463.5	461.875	459.75	469.375	459.125	458.625	460.75	461.75	463.875	462.125	463.75	462.5	461.375	459.375	457.625	459.75	460.25	459.25	459.375	459.125	463.625	456.875
P15
P16
P17
P18
P19
P20
P21
P22
P23
P24

## Sheet: DA
Measurement	Average (Show Region Statistics)
	1	2	3	4	5	6	7	8	9	10	11	12	13	14	15	16	17	18	19	20	21	22	23	24	25	26	27	28	29	30	31	32
A01
A02
A03	427	394.143	432.714	415.143	378.429	371.571	415.571	401.714	430.714	401	390.143	384.714	386.571	360.714	363.143	393.429	396.857	381.286	379.714	416.429	405.429	399.286	410.571	352.857	391.143	361.714	404.143	401.571	398.714	415.429	396.286	427
A04	525.333	485.667	464	485.222	495.111	487.778	540	490.889	519	498.556	511.556	509.333	476.222	483.667	485.222	500.556	507.111	475.222	512.333	466.778	507.222	495.778	452.444	490.889	472.556	506.333	488.222	492.111	476	460.778	520.444	525.333
A05	524.182	498	486.455	538.727	495.727	521.545	482.455	477.455	544.182	494.273	499.818	538.636	541.091	526	510.545	524.273	511.545	486.182	533.091	486.273	538.182	481.182	558	469.273	537.909	450.182	463.545	506.091	528.636	524.818	508.909	507.727
A06	546.667	492	544.083	462.583	501.75	499.167	475.75	493.833	529.25	486.417	507.25	500.25	499.833	506.25	474.083	527.833	496.25	521.417	511.833	511.25	529	508.083	483.167	512.75	499.667	495.583	466.5	513.167	513.083	478.333	522.417	498.083
A07	555.833	569.833	510.5	642.833	603	561	581.333	531.833	537.333	577.833	491.333	546.167	421.833	484.833	515.5	435.667	497.167	533.5	531.667	478	545.833	539	475.167	524.167	567.167	475.333	502.667	477	625.333	539.333	481.5	455.833
A08	435.5	470.6	439.9	414.9	427.9	411	437.5	449.1	466.4	438	442	402.9	432.7	376	426.5	426.8	424.7	440.4	428	441.1	437.5	436.4	444.9	454	432.3	443.7	457.1	450.2	458	433.4	446.1	401.2
A09	458.5	483.714	471.143	495.571	494.286	491.643	462.357	472.857	493.857	484.714	485.357	480.786	506	483.643	461.929	456.071	487.643	474	470	485.714	479.643	456.214	485.429	479.714	467.429	481.143	509.357	494	486.5	474.143	481.571	473.571
A10	524.875	482.25	526.25	529	542.125	519	506.625	514	520.25	515.375	541.875	533.625	536.5	579.375	527.5	512.625	548.875	518.375	535.25	544.75	534.25	515.5	553.875	536.625	524	524.125	526	534.875	598.625	518.375	532.625	451.125
A11
A12	484	483.083	466	503.167	500.25	541.5	480.083	508.333	502.833	500.667	508.333	486.75	499.083	502	490.083	470.417	482.833	494.5	510.917	478.833	497.167	485.5	511.833	488.833	524	505.583	512	468.5	477.083	473.25	521.167	505.167
A13	587	533	526.7	543.3	547.1	543.4	542.9	552.4	541.3	554.4	544.3	573	549	552.9	541.9	550.9	572.2	544.3	544.1	549.9	533.3	533	579.8	547	551.8	497.4	551.5	540.1	576.3	557.2	541.5	579.6
A14	531.385	535.077	548.462	544.077	542.385	535.923	513.462	526.923	535.769	514.308	517.769	496.769	559.846	521.231	506.231	539.846	532.846	544.769	518.462	521.692	507.385	544.846	522.538	563.308	534.385	545.385	541.769	532.615	526.923	540.538	500.615	519.538
A15
A16	489.875	458.125	471.125	425	468.125	447.875	456	455.625	471.875	450.875	420.25	456.25	485.75	457	459.75	438.375	465.75	468.875	466.375	498.5	451.625	475.625	508.625	484.375	476.5	471.875	422	467	468.75	442	467.625	489.875
A17
A18
A19
A20
A21
A22
A23
A24
B01
B02	361	402.333	414	409.583	439	404.667	410	406.083	405	382.917	402.667	421.5	391.417	409.083	418.75	409	400.25	412.417	383.833	406.417	399.417	413.333	409.417	402.5	401.917	410.167	425.417	403.417	397.917	414.833	401.583	415.083
B03	335.5	362.375	378.625	340.625	392.625	389.875	374.125	395.875	379.375	364.375	379.5	335.875	369.875	396.625	371.875	351.625	347.875	382.875	405.875	356.875	401.75	374.5	369.5	383.125	377.25	416.75	345.125	330.625	377.75	376.25	327.625	335.5
B04	374.462	354.462	361.615	369.385	362.308	356.615	370.692	367.538	347.769	362.154	380.462	369.615	367.231	363.692	375.846	366.462	373.231	379.231	364.538	366.615	357.846	372.231	370.077	345.538	367.846	369.231	378.615	377.769	362.308	355.231	368.077	374.462
B05
B06	496.2	458.2	494.2	486.1	444.9	476	458.2	467.6	456.8	417.1	448.7	452.6	411.5	443.1	455.4	525.8	466.6	537	458.5	452.6	436.1	462.9	485.1	514.8	462.4	456.4	437.1	489	459.6	420.9	435.3	479.5
B07
B08	502.222	501	492.333	486.333	516.889	537.556	507.778	522.778	534.333	475.889	535.778	487.111	481.444	506.333	418.556	508.778	462.333	516.111	456.778	483.111	457.778	472.889	499	488.222	489.333	497.111	539.333	526	488.889	484.222	436.111	498.222
B09
B10	481.571	489.214	496.643	488.571	480.571	502.571	512.071	483.714	497.571	467.357	496.571	500.357	464.643	493.929	494.857	497.143	484.5	495.5	478.429	469	479.929	485.214	494.357	481.071	502.786	467.571	500.786	475.929	493.357	494.929	529.286	461.357
B11
B12
B13	508.25	515.917	508.583	509	488.833	520.833	504.167	516.583	512.25	529.167	524	518.083	569.5	522.917	518.583	525.333	511.583	525.917	521.667	509.417	502.917	517.333	509.333	545	518.5	509.667	529.167	529.083	523	516.833	518	517.5
B14	421.75	454.5	444.375	460.375	438.75	446.25	457.125	460.75	489.625	446.875	444	448.5	452.375	470.25	420.125	450.625	455	447.375	447.875	452.5	444	452.625	474.375	464	447.75	447.625	457.625	457.25	459.75	444.875	448.875	477.625
B15	474.625	459.75	458.5	519	477	514.625	525	460.375	514.625	497.375	482.5	473.125	469	467.75	481.625	517.875	496.375	480	437.75	467.75	475.75	481.875	436.375	471.625	508.875	479.5	474.375	504.375	516.75	464.875	475	448
B16	418.111	398.222	383.444	432	419.667	456.778	360.889	414.444	443.667	441.778	422.667	421.778	444.222	428.889	438.444	420.778	435.333	410.889	415.444	410.667	443.778	344.222	433.111	442.222	440.111	451.889	415.556	412.889	413.778	400.444	417.889	428.111
B17
B18
B19
B20
B21
B22
B23
B24
C01
C02
C03
C04
C05
C06
C07	503.75	483.417	499.25	498.25	498.083	516.5	498.5	498.167	513.417	503.833	502.917	479.25	495.833	497	463.333	484.167	500.5	465.25	489	463.667	541.583	482.5	485.667	453.167	496.083	498.667	462.333	492.25	488.25	495	500.583	503.75
C08	415.455	475.273	449.273	449.545	468.182	452.636	435.273	396.182	445.455	406.364	465.727	448.455	471.182	469.455	444	479	448.545	423	428.273	457.182	446.545	432.182	480.636	466.818	464.818	488.182	453.273	456.909	484.182	420.364	450	426
C09	498.833	505.833	505.25	496.417	509	520.917	511.083	500.583	471.083	500.167	514.25	527.333	491.667	511.5	491.25	495.667	485.917	467.167	481	484.417	510.333	508.333	480.75	487.75	532.5	488	487.833	479.333	523.083	463.417	518.333	505.167
C10	468.25	464	451.75	463.75	442.75	451.875	463.5	449.875	454.375	466.75	450.875	464.375	464.5	480.625	452.125	457.375	457.875	454.25	462.875	461	448.875	460.25	459.625	466.5	455.375	463.75	459	452.875	461.875	454.75	466.375	459.75
C11	438.909	442.727	463.455	442.182	442.545	436.091	460	443.273	416.364	431.455	428.455	426.727	419.818	440.818	431	464.455	430.545	392.818	450.636	441.727	447.364	414.364	427.909	446.091	383	441.545	434.455	467.727	446.727	455.455	442.727	428.182
C12
C13	452.625	390	466.25	466.5	453.625	430.375	462.375	407.5	413.5	463.75	446.25	450.875	438.25	467	417.625	395	418.125	456	433.875	481.625	489.375	450.125	456.75	446.5	447.25	436.125	450.5	430.875	461.5	446.125	389.375	421.75
C14	475	544.625	498.125	483.5	425.625	537.875	579.75	530.5	536	530.25	584.5	518	475.125	531	538.375	489.75	580.375	548.125	486.5	517.375	507.75	542.25	508	535.5	491.625	579	543.25	507.375	461.375	513.625	517.75	425.75
C15
C16	447.444	456.444	458.667	430.444	439.444	471.222	423.889	444.778	429.556	436.333	422.667	452.111	423.778	454.222	447.444	424.556	448.333	456.778	469.889	467.111	451.778	491.111	439.778	432	424.333	435.111	442.556	449.333	431.333	444.444	474.333	465.889
C17
C18
C19
C20
C21
C22
C23
C24
D01
D02	437.3	448.6	363.9	434.4	451.1	417.9	452.1	424	416.8	455.2	422.5	500	407.8	449.1	439.7	437.2	456.8	420.1	434.3	445.3	442.3	424.8	495.1	436.8	430.2	452.3	440.7	450.9	442.8	446.5	418.1	433.2
D03	549	539.273	513.636	544	542.727	526.545	534.909	508.909	498.091	550.091	543.818	563.727	544.455	555.545	513	534	496.636	525.636	532.182	528.727	513.455	538.818	559.273	534.636	527.909	534.091	524.909	530.818	482.545	554.182	534.636	549
D04	473.5	511.25	495.625	500.5	444.875	489.25	505.625	488.875	508.875	501.75	364.125	522.625	522.125	510.875	487.875	483.125	528.5	509.375	498.625	468.5	492.625	527.875	460.375	496.5	469	479.875	504.625	480.875	509.5	481.125	409.875	491
D05
D06
D07
D08	465.154	461.385	463	460.308	441.308	447.154	466.462	474.846	467.846	475.846	460.308	457.308	456.462	459.462	442.077	513.538	450.077	452	482.231	476.385	462.154	472.769	461.077	446.308	468.538	450	449.154	440.538	461.846	454.692	462.692	465.154
D09	544.308	575.769	555.462	517.615	579.615	518.846	522.615	567.538	543.154	535.769	529.923	544.231	542.923	556.846	579.231	491.462	522	588.538	561.923	561.923	595.462	570.846	546.154	507.154	534.308	551.462	570.385	565.077	569.154	424	583.154	544.308
D10
D11	425.583	447.25	425.833	441.5	430.75	453.917	427.917	418.917	438.333	435.75	463.667	418.833	439.583	441.333	464.5	444.25	434.333	456.75	419.167	472.083	443.917	444	400.417	447.333	438.333	428.083	406.25	441.333	414.583	413.167	440.167	425.583
D12
D13	497.25	474.5	497.625	461.25	495.25	412.25	474.375	492.5	492.125	460.875	470.75	507.125	479.5	510.5	508.75	487.625	483.5	497.625	478.125	496.375	487.875	479.375	473.375	467.875	490.375	494.625	477.25	487.5	490.625	447.125	469.625	511
D14	514.125	502.875	520.25	508.75	508.688	503.312	505.875	506.125	510.25	506.375	495.375	517.5	510.125	517.438	503.688	501.688	496.875	507.625	519.062	515.5	468.812	506.625	504.562	507.25	513.75	520.688	523.812	501	515.562	496.438	502.438	514.125
D15	551	559.4	552.8	519.2	560.6	570.9	571.8	559.9	590.1	606.1	529.7	552.1	533.1	583.7	562.5	590.1	546.2	526.5	576.6	569.3	579.6	576.8	525.4	587.5	572.2	556.3	573.7	577.9	480.7	539.6	513.7	551
D16	392.182	398.455	386.182	409.182	396	387.909	379.091	385.727	411.909	412.182	406.364	398	360.273	399.636	398.727	441.182	396.727	421.364	421.909	396.273	388.364	409.273	392.818	403.909	449.727	396.545	412.818	410.636	382.545	400.909	384.545	408.273
D17
D18
D19
D20
D21
D22
D23
D24
E01
E02	497.4	546	546.1	523.5	504.7	539.1	537.5	503	524.3	560.7	511.1	548.2	533.6	519.5	538.7	519.4	502.6	545.3	528.3	485.5	525.5	500.5	547.1	537	554.9	484.4	531.5	502.5	487	530.9	519.5	520.1
E03	522.091	510.727	509.455	473.364	506.091	519.091	461.364	520.091	478.636	494.727	519.182	512.727	522.364	519.273	482.455	490.545	486.818	482.818	477.273	487.364	550.364	514.545	479.182	532.455	515.182	491.182	490.909	514	486.636	533.545	485.091	512.455
E04	493.462	532.308	485.462	550.308	558.154	508	471.154	579.923	505.385	526.077	514.692	537.231	471.308	533	554	495.154	516.769	494.077	543.231	524.385	557.615	477.077	628.615	512.615	489.231	529.308	496.385	514.231	483.923	544.308	515.692	516.692
E05	500.375	530	530.25	549.25	546.125	514.875	551.375	465.375	518.375	563.625	543.25	548.625	544.625	567.5	515.125	533.75	521.5	524.75	477.75	519	479.5	528	584.25	538.875	521.125	490	544.25	529.625	539.25	508.125	532.625	482.625
E06
E07	568.2	523.9	544.6	599.1	519.2	491.7	496.5	500.7	535.8	521.7	515.6	555.8	518.1	503.2	538.6	522.4	542.2	552	522.8	549.6	543.6	562.4	508.6	531.1	529.8	464.4	590.4	505.9	499.6	519.7	541.2	568.2
E08
E09	448.083	481.5	458.833	464.583	468.417	453.667	476.167	438.5	446.75	468.083	444.25	474.083	459.917	466.25	454.167	443.667	483.75	470.083	462.167	462.667	464.583	471.333	478.417	477.333	474	456.667	470.25	481	475	463.667	437.167	439.917
E10	429.692	519.538	479.692	498.154	518	533.692	522.077	485.692	501.308	557.923	503.231	571.308	492.769	475.846	488.154	465.769	496.385	483.308	448.923	525.231	500.077	553.923	480	499.231	457.692	502.308	485.385	461.846	516.769	527.231	583	465.538
E11	480.833	479.583	485	480.167	482.75	462.833	477	479.25	487	472.833	479.083	479.5	469.833	482.917	493.583	478.667	472.833	487.833	485.75	481.083	482.917	481.083	465.417	485.417	475.833	482.417	481.25	483.583	482.667	496.083	468	483.583
E12	503.818	512.545	496.455	509.636	507.091	508.636	518.182	510.182	500	498.273	505.182	509.364	507.091	508.909	494.909	489.818	504.909	518.818	503.364	497.727	498	509.727	496.545	496.818	491.273	506.727	498.182	503.273	509.636	507.455	495.727	501.727
E13	586.083	559.25	569.417	567.833	582.667	568.75	565.333	566.333	611.583	588.417	589.333	574.833	562.417	579.167	610.25	573.583	550	595.583	575	575.167	565.167	566.917	586.583	572.083	576.75	581.417	570.917	580.5	583	604.75	591.917	574.583
E14	480.364	489	518.182	494.909	490.545	534.182	481.455	486.455	521	501.091	467.727	444.091	487.727	501.364	521.455	494.636	463.909	494.273	465	491.273	516.909	495.273	483.455	451.636	473.909	468.727	461.273	456.727	466.818	531	502	480.364
E15	479.875	465.25	449.5	523.5	436.625	491.5	469.375	448.75	472.875	474.375	512.75	452.75	436.75	464.875	464.625	486.5	444.875	490.5	402.625	445	444.875	461.75	438.25	454.375	457.25	447.375	477.75	457	463.125	424.125	472.875	473.875
E16	456.625	480.625	425	470.75	457.5	487	446.25	483.5	477	445.625	498.625	421.75	479.375	470.5	475.125	458.875	458.375	464.25	449.25	457.75	512.875	529.875	474.25	448.125	452.125	450.375	463.25	486.25	442.625	485.875	426.5	456.625
E17
E18
E19
E20
E21
E22
E23
E24
F01	480.308	534.923	531.231	505.615	480.077	491.846	520.538	462.154	493.923	498.308	504.308	477.231	529.923	510.923	525.923	505	509.077	435.385	498.923	497.692	498.462	490.615	496.846	557.154	496.692	490	492.077	518.385	493.154	486.077	482.923	495.538
F02
F03
F04
F05	458.25	394.25	462	450	529.5	456.833	470	451.5	456.667	453.667	469.167	458.083	452.833	416.5	465.75	441.667	487.167	459.583	457.583	473.75	447.25	455.25	471.083	451.5	455.5	472.917	463.667	459.917	466.75	459.75	448.583	461.75
F06	604.75	620.5	545.125	571.375	627.75	601.875	516.875	559.625	566.875	607	571.625	503.75	597.25	616.625	546.375	494.5	589.25	636.125	603.625	608.75	568.875	610.5	621.5	589	611	610.875	683.75	619.375	580.875	661.625	665.375	604.75
F07	511.417	531.917	526.5	511.833	511.083	524.333	513.75	545.583	538.167	519.583	482.083	540.083	504.583	509	525.917	527	531.25	507.917	529.333	509.167	520.5	528.417	525.167	499	552.333	528.417	536.75	532.25	518.75	526.5	517.333	511.417
F08
F09	528.929	472.143	497.071	501.857	464.357	494.214	499.929	518.429	483	489.786	484.143	458.143	502.571	533.143	497.929	475	546	494.286	467.857	531.5	462.571	504.357	465	484.429	471.857	448.857	463.929	475.071	473	509.714	484.429	528.929
F10
F11	510.273	520.818	509.818	548.818	514.182	501.727	485.636	514.545	523.364	510.364	514.818	508.545	494.636	515.182	511.727	503.273	497.545	512.455	503.727	515	518.818	519.182	509.091	501.091	524	497.636	499.364	507.636	506.182	483.818	524	510.273
F12
F13
F14	601	584.889	585.556	607.444	589.889	581.667	617.556	663.778	587.333	569.333	545.778	595.444	593.111	604.222	566.667	592.111	556.111	557.778	595.222	614.778	527.889	577.778	572.556	585.889	584.778	601.111	588.778	613.778	606.222	582	604.222	564.111
F15	568	573.533	542.8	559.4	580.533	596.533	572.667	599.2	575.467	609.533	579.667	607.6	597.2	583.667	584.533	586.8	561.133	571.933	585.667	598.933	604.933	626.667	581.6	575.8	650.133	556.533	552.6	552.4	566.6	566.6	602.333	568
F16	488.818	584	508.818	487.182	577.818	528.091	508.818	509.182	554.818	510.909	547.455	571.455	528.091	544.364	534.727	517.909	512.727	530.455	504.545	504.636	528.909	535.818	525.727	480.364	520.364	497.364	454.727	540.727	486.545	488.455	493.727	538.636
F17
F18
F19
F20
F21
F22
F23
F24
G01	494	539.2	510.1	541.9	516.6	525.2	483.2	498.1	480.9	461.2	520.9	494	505.5	536.4	540.5	495.7	485	501.9	492.7	522.5	524.1	458.8	543.9	521.9	538.7	499.1	516.2	528.1	499.5	513.1	493.7	530.3
G02	518.727	574.273	552.364	550.818	537.455	514.455	536	559.364	533.909	504.364	578.091	558.545	496	560.455	536.091	530.091	560.636	534.364	534.909	599.364	532.364	546.273	524.364	534.636	528.455	546.273	517.091	546.909	530.364	536.727	485	544.364
G03
G04	573.214	550.214	543.857	558	522.643	543.714	557.714	568.429	554.429	563.714	564.857	552.929	547.286	552.929	549.429	529.357	547.643	552.071	589.5	546.143	548.214	509.714	547.857	548.214	551	546	570.714	475.714	567.714	540.714	547.286	549.857
G05
G06	494.462	450.769	433.385	478.154	504.462	465.923	544.769	521.538	443.385	467	498.077	539.769	495.154	475.154	556.231	467.154	486.077	400.154	485.462	517.692	522.538	499.385	517	463.385	491.462	515	426.923	502.615	498.462	471.385	519.692	494.462
G07	465.167	478.083	526.583	484.583	491.583	471.75	480.25	494.917	436.333	501	483.417	484.917	489.917	464.667	481	487.5	487.833	450	469.667	466.667	470	474.167	485.75	477.5	474.833	499	459.333	448.167	485.833	501.583	506	479.583
G08
G09	464.75	436.562	433.438	417.938	447.75	431.562	432.312	444	453.375	427.375	448.062	436.562	425.812	440.625	451.188	445	440.688	431.875	418.562	439.688	464.062	461.312	437.812	416.875	430.5	443.75	458.25	450	440.5	445.438	440.125	432.562
G10
G11
G12	507.263	518.684	497.263	513.368	510.632	499.158	511.632	531.895	502.895	511.053	508.053	507.789	504.526	511	507.368	506.842	497.632	496.895	502.368	507.316	513.737	505.789	510.737	507.737	516	506.737	514.316	489.895	514	503.632	514.105	494.789
G13	494.267	513	484.333	508.733	493.4	541.333	515.133	493.467	549	496.267	492	518	471.4	507.8	525.733	490.933	487.067	498.067	458.267	507.133	511.4	513.133	506.933	517.333	549	505.667	486.733	532.267	507	499	441.733	483.4
G14	492	482.929	481.143	508.786	510	482	488.143	484.214	496.929	478.357	470.5	488.643	480.143	494.714	479.5	483.571	501	499.214	493.357	518.429	482.571	517.714	488.714	501.5	489.214	500.071	511.786	490.643	504.143	492.929	483.214	476.5
G15	475.714	470.571	484.714	480.286	458.429	496.714	452.429	460.571	475.286	453.143	472.429	498.857	529.429	473.857	488.429	489.143	457.143	464.571	520	499	451	455.857	478.571	465.286	523	467.571	475.143	467	479.143	489.857	489.286	533.143
G16	521.875	519.875	507.5	534.75	529.375	568.5	504.125	542.75	542.625	552.5	542.25	505.75	464.5	546.625	574	540.875	542.125	552.5	523.625	505.75	530.375	517	544.625	509.875	602.25	547.75	534.375	444.25	507.875	474.75	556.25	552.25
G17
G18
G19
G20
G21
G22
G23
G24
H01
H02	375.4	363	347.9	378.8	374.4	341.2	373	386	446.7	395.3	361.7	359	395.2	384.6	395.2	367.3	380.1	381.4	378.7	395.9	379.5	376.1	371.3	398.7	348.5	389.9	407.3	361.7	378.6	395.6	365.3	372.6
H03	525.455	530.818	537.545	545.182	602	531.909	532.182	489.091	513.182	532.727	553.636	529.273	573.909	579	534.455	509.909	535.091	540.273	512	561.818	487.091	511.727	499.182	517.727	501.727	531.545	530.455	493.636	499.545	562.182	531.818	512.636
H04	525.923	503.462	555.692	516.615	536.154	519	505	543.692	493.769	547	524.846	460.923	516.692	544.846	517.077	514.385	525.846	533.769	524.769	535	507.692	537.692	518.923	497.385	525.462	538.231	517.615	528.846	528.692	557.077	548.231	540.692
H05	427	439.125	462.5	495	422.875	465.375	455.5	435.625	406.875	372.625	427.125	444.25	505	433.25	439.5	453.875	429.75	438.75	476.75	438.5	433.125	435.5	439.5	455.875	409	431.75	411.875	432.75	436.5	447.375	457	427
H06
H07	588.333	622.25	685.167	626.833	644.167	681.833	598.167	595.917	667.333	649.333	661.167	713.167	727.583	690.583	708.667	701.75	691.5	720.917	694.583	742.167	700.333	727.583	736.083	701.25	720.417	709.25	709.583	732.333	668.667	707.667	680	632.167
H08	462.462	477	462.692	428.154	408.462	449.231	477.923	410.308	449.769	456.077	449.923	458.077	461.231	517.231	455.308	444.769	405.308	532.154	444.615	495.923	495.923	426.462	439	482.077	471.154	446.538	454.231	460.923	477	415	461.923	454.923
H09	526.5	574.125	525.75	548.125	422.5	535.75	549.75	512.625	536	548	517.75	497.75	528.375	472.25	522.625	554.875	481.375	528.625	526.625	528.375	544.25	484.125	537.5	501.625	555.375	577.75	511.125	535.875	506.5	530.5	483.75	526.5
H10	520.625	512.375	482.375	467.25	459.5	518	480.5	485.25	492.875	471.125	541.375	490.125	488.75	493.5	537.75	484	483.625	506.25	486.75	489.125	487.875	497.625	516.5	496.75	489.375	484.875	491.375	452.5	439.5	426.875	468.5	536.625
H11
H12	469.818	500.182	475	468.182	487.364	515.455	476.636	488.364	501.182	438	483.909	489.364	449.636	481.727	465.091	458.273	479.273	469.636	504.091	499.455	491	492.727	482.364	454.182	487.455	488.545	492.182	474.818	469.455	488.091	511.636	469.818
H13	515.727	428.273	399.364	413.455	438.273	456.545	444.455	434.727	455.727	468.273	502.727	566.545	494.364	518.818	482.455	542.727	500.636	518.909	477.545	504.636	503.818	475.636	515.091	510.091	499.909	522.727	514.273	475.182	507.636	497.182	526.364	515.727
H14
H15	402.143	488.571	385.429	439.143	429.286	478.286	464.286	459.429	444.143	482.143	405.286	479.857	433.429	468.429	411.571	453.143	412.143	456.571	455.714	467.571	446.571	434.286	462.714	433.286	501.429	480.714	397.143	450.571	415.429	394.429	417.429	402.143
H16
H17
H18
H19
H20
H21
H22
H23
H24
I01	505.5	498.167	494	487	468.667	476.667	469.667	494.167	476.167	487	452.333	490.5	487.333	503.333	469.167	493.833	483.833	485.833	473.833	496.333	481	494.667	479.833	477.167	475.667	469.667	485.333	449.333	462	475.5	488.667	505.5
I02
I03
I04	478.8	490.5	438.8	458.8	420.6	509.1	457.2	494.1	472.7	470.6	491.9	466.6	449.2	466.3	441.7	470.4	393.9	434.8	476	440.4	448	476.6	375.1	473.7	394.7	458.4	492	474	433.7	421.7	504.7	478.8
I05	547.636	482.091	529.636	542.818	518.636	517.182	564.727	525.182	539.182	517.091	498	540.364	505.909	553	544.545	505	499	515.545	512.545	479.182	516.182	491.455	517.364	537.091	471.909	485.182	536.273	557.727	531.091	516.818	538.091	521.182
I06
I07	482.875	521.875	541	507.875	514.75	544.25	519.375	517.875	528.125	574.875	525.125	501	482.625	511.25	538.5	536.875	510	442.875	525.125	533.625	421.625	523.125	470.625	449.75	496.25	492.625	552.875	519.375	514.875	547.25	492.5	512.625
I08
I09	588.636	579.727	563.909	596.818	615.545	577.909	572.727	560.909	582.182	587.818	568.545	550.636	577.545	618.273	589.182	565	595.091	624	549.818	582.545	620.545	582.182	598.273	561.182	595.091	588.909	590	532.545	591.273	591.545	601.364	588.636
I10	450.727	422.455	512.364	526.909	553.636	517.455	468.273	526.455	508.545	473.091	516.818	492	489.091	514.091	501.364	501.455	485.273	539.636	530.091	515.273	483.182	544.455	517.091	497.273	502.455	468.636	504.364	478.182	449.727	493.364	497.818	450.727
I11	560.071	586.786	547.429	564.786	567.429	559.929	585.071	583.857	552.5	583.357	559.929	557.929	578.286	602	575.286	569.286	547.357	579.429	581.5	582.857	579.857	564.5	567.571	556.286	569.571	569.214	574.357	549.429	548.071	565.714	583.214	562.5
I12	549.462	512.154	545.462	542.923	549.462	555.538	560	568.692	564.231	561.077	557.538	552.308	530	548.923	544.077	557.692	547.538	555	546.385	559.308	540.538	543.923	542.923	548.154	529.154	560.923	551.769	522.615	554.846	557.538	537.692	549.462
I13	471.556	435.222	439	481	451	468.667	472.556	440.778	475.111	470.889	479.889	482.111	448.889	480.444	470.556	478.778	478.667	489	514.444	477	509.778	470.111	461.889	489.778	539.333	508	465.667	488.222	549.444	471.778	438.778	466.333
I14	441	394.375	431.5	446	409.25	408.5	374.375	407.25	421.875	442.125	416.625	422.625	458.75	400.125	424.25	421.375	428.25	397.375	418.625	425.125	439.75	428.375	420	420.125	427.875	401.25	439.75	367.875	395	412.875	419.875	454.125
I15	469	465	466.182	459	468.091	465.909	527.545	467	489.273	473.636	461.182	450.727	482.727	461.364	475.364	470.545	476.636	472.455	442.091	437.455	460.909	484.636	450.909	462.273	450.818	445.182	467	465.636	478.636	471.091	469.273	472.636
I16	530.3	517.8	514.8	527.6	544.4	519.8	527.6	517.3	590	484.2	568.2	489.5	540.3	547.4	556.8	527	529.1	518.3	450.6	541.9	502.6	487.7	516.9	527.4	516.6	545	554	574.5	509.8	536.3	580.7	530.3
I17
I18
I19
I20
I21
I22
I23
I24
J01	472.5	467.625	458.875	516.375	484.375	467	464	498.75	448.5	462.125	468.625	463.75	422.875	498.5	457.375	478.75	454.875	494.75	444.75	491.125	429.25	459.625	471.75	452.125	430.125	455.25	464.5	451.375	478	475.625	482.5	472.5
J02
J03	496.444	595.556	520	447.333	542.111	501.889	509	497.222	522	450.778	552.222	494.556	524.111	465.889	488.222	426.111	470	511.222	501.333	465.667	492.444	504.889	460.444	513.444	499.556	516.111	499.889	473	470.556	485.889	495.333	491.444
J04	503	478.25	492.25	472.75	521.25	453.125	478.5	448.5	471.625	471.375	478.75	490.125	444.75	396.375	489.375	478.375	484.5	468.5	521.375	466	483.25	484.25	494	475.5	494.25	501.125	472.625	483.75	448	485	513.375	503
J05	486.818	523.545	528.818	547.727	548.545	553.273	526.727	500.091	505.273	540.273	532.909	480.818	531.364	514.182	573.818	531.364	502.455	568.455	539.727	542.455	534.455	503.545	451.273	513.455	536	524	517.364	510.364	501.182	523.818	529	486.818
J06	447.8	420.3	355.8	435.6	416.5	506.1	451.6	435.5	470.9	443.8	397.3	426.4	398.5	455.4	473.1	397.9	395.7	398.3	416.7	405.3	446.1	419.8	437.7	443	436.7	460.4	382	389.2	401.3	392.8	447.6	411.6
J07
J08	376.333	340.556	383.222	371.667	397.778	378.556	370.556	386.222	405.556	365.222	382.222	374	361.778	364	379.556	375.667	376.222	387.667	396.111	387.556	368.556	373.556	372.333	415.222	349.333	354.222	353.333	377.444	367.889	361.444	413	376.333
J09	438.929	451.214	439.857	391.643	423.786	432.071	432.071	438.571	451	445.357	439	429.571	389.214	434.5	452.143	453.643	449.714	439.929	427.5	428.714	415	427	432.714	439.071	429.714	439.071	415.643	434	438.286	414.214	446.857	450.929
J10	401.357	407.143	374.571	405.786	422.071	428.857	408.357	412.857	416.143	436.786	410.071	411.643	440	419.786	411.286	381.286	409.929	424.214	394.429	407.286	413.214	358.143	407.143	422.286	408.571	413.786	415.286	414.786	411	420.357	415.714	401.357
J11	483.929	489.5	525.714	487.429	517.143	487.143	500.571	504	522.071	496.286	488.5	461.857	500.786	505.071	517.357	494.571	486.071	486.643	491.571	501	482.5	485.5	483.857	496.286	494.143	508.857	457.643	493.857	487.286	497.5	494.429	493.143
J12	487.875	461.875	484	491.375	543.875	475.375	497	486.75	482.875	486.25	512.375	478.75	508	483.5	463.75	464.5	502.125	495.375	478.5	501.5	494.625	529.25	493.25	493.875	444.5	488.25	500.75	467.5	473.75	510.25	467.5	487.875
J13
J14	494.9	517.5	499.9	463.4	526.3	489.6	563.3	563.2	499.6	477.9	482.3	494.8	548.4	518.2	479.8	524.2	468.7	492.9	480.3	498.9	482.4	459	518.5	498.6	456	470.2	512.2	496.3	555.3	512.1	511.1	494.9
J15	402.462	405.385	365.615	398.308	380.385	421.077	395.462	402.308	433.462	395.923	380	372.308	379.308	393.077	361.231	413.923	393.615	412	398.462	402.846	412.385	461.769	395.231	380.769	390.846	395.308	422.385	428.692	398.154	384	392.769	400.385
J16
J17
J18
J19
J20
J21
J22
J23
J24
K01	508.364	484.545	498.818	478.091	449.545	437.727	473.455	507.545	486.727	488.727	476	475.455	502.909	461.636	532.182	472.091	498.727	499	487.909	476.091	492.182	478.091	475.364	484	475.182	466.636	479.727	498.182	490.273	465.273	504.727	508.364
K02	473.3	384	401.4	419.5	399.6	416.3	388.7	391.3	411.1	363.1	398.5	410.9	422.8	463.6	418.2	401.8	384.6	427.4	415.4	360.1	385.4	414.1	426.9	405.5	439.7	427.4	407.8	411.3	447	387.7	410.6	473.3
K03
K04	486.333	477.833	457.5	488.833	476.5	404.417	434.333	462.667	493.167	449.417	460.083	517.417	488.25	487.583	450.083	473.5	460.25	475.667	456.167	475.417	460	502.583	480.167	488.5	539.333	463.583	476.833	502.917	489.167	470.417	477.583	486.333
K05	397.889	390.556	398.556	433.667	433.778	410.778	369.222	421.111	405.222	385.222	357.111	422.556	439.778	393.778	397.111	345.444	423.333	391.333	395.222	398.556	416.778	446	406.667	436.889	428.222	400.556	422.778	382.556	396.111	436.111	383.444	397.889
K06	435.125	431.875	427.5	427.375	442.125	446.25	434.875	440.5	473.5	442.5	384.25	426.25	432.375	419.625	445.375	414.875	428.75	395.5	425.75	433.5	439.375	432.25	423.125	445.375	437.75	458	407.125	435	436.25	443	402.875	435.125
K07
K08
K09
K10	551.538	558.538	571	563.692	524.154	546.615	548.538	511.923	550.769	580	558.308	488	521.923	536.692	530.615	581.692	533.462	545.846	555.923	548.231	562.231	518.308	529	562.077	553.154	518.692	525.385	518.769	550.846	545.462	531.538	526.462
K11	484.5	508.917	495.917	504.75	510.333	497.667	508.667	487.333	493.667	502.833	515.417	481.5	506.833	499.667	505.833	502.25	518.583	492.167	514.333	470.25	507.083	522	523.917	509.917	507.333	515.917	499.25	503.167	476	511.083	505.917	484.5
K12	555.462	585.846	553.923	560.077	591.692	555.385	556.692	557	561.769	544.538	595.154	553.769	532.385	547.308	556.462	553.923	533.692	552.769	548.462	573.538	549.077	566.077	524.923	557.077	580.462	528.154	548.462	515	584.462	576	556.077	555.462
K13	473.833	445.333	462.333	478.333	471.5	492.583	458.833	456.083	458.917	507.333	477.583	464.5	471.25	480.667	501.25	474.333	450	473.833	492.917	478.083	479.75	447	488.583	472.25	467.167	469.833	460.25	482.167	449.167	470.25	493.417	456.75
K14	450.385	448.385	444.769	426.538	435.538	464.462	423.308	445.615	452.154	432.308	400.385	449.231	433.615	429.846	414.308	463	455.846	453.231	442.769	412.846	464.538	454.769	430.077	502.231	452.538	459.385	460.538	456.385	447.615	429.923	478.538	450.385
K15	435.5	473	454.375	517.625	481.875	512.25	490.125	520.375	542.625	545.125	518.625	512.875	575.25	557.125	473.25	523.5	517	540	512.75	488	455.625	516.125	493.375	517.625	532.75	545.125	495.125	538	486.75	498.75	532.875	435.5
K16
K17
K18
K19
K20
K21
K22
K23
K24
L01	561.75	571.625	540.875	594.25	576.25	626.625	593.375	569.75	611	573.75	577.625	591.25	577.25	566.375	627.5	568.5	591	550.75	574.375	593.625	497.75	569.375	583.25	583.875	549.75	559.125	567.625	577	570.5	585.625	570.25	561.75
L02
L03
L04	466.5	491.625	532	518.5	474.25	490.625	512.125	503.5	448.5	513.25	500.875	452	496.125	501.375	491	510	525.75	506.75	505.875	481	517.25	522.125	509.25	502.75	460.125	495.625	513.625	503.75	532.375	500.5	518.875	531.5
L05	375.875	381.25	342.375	384.625	381	386.25	404	385.5	391	372.125	365.875	364.25	389.75	364.875	379.375	369.25	376.75	371.875	372.125	369.25	382.875	361.875	343.75	368.25	377.75	352.625	376.25	373.875	409.625	385.75	388	380.125
L06	365.2	441	403.6	419.3	358.4	373.4	447.6	429	402	415.1	403	404.2	433.4	410.6	403.3	401.7	396.4	410.3	416	446	381.7	408.4	373.8	427.6	441	379.1	403.2	435.5	401.8	418.2	431.5	425.9
L07
L08	542.286	567.571	510.571	528	543.571	507.286	545.571	510.286	540.857	523.714	544.857	550	558.714	597.286	520.571	541.286	566.286	511.286	536.429	607.714	545.714	549.857	604.571	554.286	558.143	519.429	565.714	539.714	562.429	545.286	546.714	499.714
L09	485	500.091	498.364	500.091	463.909	537.182	450.545	494.818	500.273	461.727	497.273	513.364	503.364	483.182	511.364	526.545	494.182	491.182	438.636	492.091	442.909	523.091	500.455	505.636	537.636	492.364	471.636	475.636	483.091	478	453.091	485
L10
L11
L12	572.5	543	510	569.75	536.375	582.25	561.75	500.375	565	465.875	575.375	512.375	502.25	553.625	552.375	527.125	534.5	584.75	527.25	485.5	466.5	493.375	556.625	551.375	539.75	514	528.125	611.25	505.625	542.125	549.875	551.75
L13	484.818	480.455	519.455	454.091	437.091	455.818	410.273	419.727	455.273	449.273	449.364	470.545	372.364	445.364	474.636	447.545	411.273	506.273	457.455	446	418.364	443.545	430.727	402.818	475.636	443.909	425.455	423.818	470.364	455.818	455.909	477.727
L14
L15
L16	496	570	472.125	485.25	481.75	436.625	467.375	532.375	515.5	504.25	554.25	443.125	487.375	477.875	441.625	508.625	485.5	480	476.625	503.875	437.25	442.125	459.125	438.75	427.875	503	505.25	537.375	481.25	467.375	456.875	496
L17
L18
L19
L20
L21
L22
L23
L24
M01
M02
M03
M04	468.364	417.545	444.182	486.364	465.636	496.182	491.455	461.091	434.636	431.727	476.455	418.273	500.455	458.091	446.182	398.273	477.273	444.636	483.636	439.273	444.364	501.636	460	462.091	442	522.364	453.364	427.727	450.455	457.818	435.364	503.182
M05
M06
M07	454.429	462	487.714	499.857	452.714	476.357	481.071	486.714	450.857	465.929	511.571	472.214	455	471.714	465.071	469.929	464.214	462	455.571	437.5	456.5	469.429	456.071	434	454.643	473.857	432.857	451.214	452.143	405.643	475.357	454.429
M08	587.75	514	551.75	530.625	506.125	571	594.875	483.75	568.125	621.375	482.5	538	529.375	496.125	544.25	554.625	556.375	520.625	545.75	616.75	534	548.375	511.125	539.125	553.125	545.125	545.125	546.875	564	549.875	566.5	587.75
M09
M10	440.429	474.643	490.286	486.929	485.786	497.143	513.429	482.214	506.071	485.571	470.5	494	485.786	520.857	466.714	492	474.357	500.429	460.357	466.786	479	480.786	479.786	486.857	474.357	482.286	511.714	441	474.643	493.714	527.929	472.714
M11	476.2	466.6	488	474.1	508.1	482.2	514.7	491.8	482.5	496.2	488.5	488.1	453.8	482.5	485.4	473.2	493.1	499.2	503.6	486.9	505.1	488.2	487.3	491.5	485.6	485.8	509	489.1	474.5	493.7	488.4	490
M12	524	546.923	534.462	532.154	541.231	506.846	523.077	534.308	534.462	532.846	521.923	526.692	516.385	541.538	497.077	523.154	528.231	485.462	522.846	510.462	528.154	515.077	510.077	514.154	490.077	528.462	542.923	503.615	531.538	577.231	510.308	524
M13	483.455	482	478.909	473	450.818	529.455	440.727	551.273	491.091	505.455	515	487.364	498	542.182	501.455	477.545	523.455	466.818	505.091	542.182	478.273	477.455	527.455	504.818	516.818	510.545	553.545	523.273	474.273	514.091	508.273	488.455
M14
M15
M16	424.4	419.1	416.5	365.6	409.6	413	431.5	398.5	419.7	391.8	436.6	375.1	436.9	420.9	432.1	395	429.4	399.2	389	401	431.6	409.1	415.5	423.7	410	384.9	369.9	418.8	437.6	353.8	383.6	334.5
M17
M18
M19
M20
M21
M22
M23
M24
N01	504.8	452.2	473.5	509.2	503	487	524.1	473.7	474.3	487.4	489.2	484.1	464.4	500.6	496.5	475.3	496.2	488	463.9	474.2	521.5	490.4	503.1	436.6	494.1	466	502.9	478.8	470.5	474.5	488.2	521.6
N02
N03	369	395.5	402.75	397	400.75	405.875	410.125	397.875	395.75	395.75	379.875	404.75	387.25	383	408.375	375.875	376.125	415.75	383	401.25	415.625	393	440	361.625	373.875	397.375	396.625	390.5	344.875	384.125	365.25	373.625
N04	450	427.9	461	478	439.9	439.9	450.8	456	420.2	452.6	447.4	457.5	461	433	464.5	420.6	452.6	434	466.1	444.6	412.4	448.6	479.6	428.1	454.7	413.3	472.6	442.9	474.5	454.6	427.4	441.5
N05	505.364	548.364	532.364	544.182	484.545	517.091	544.909	510.364	508.364	503.091	513.545	517.364	488.636	515	511.455	492.182	518	550.636	490.909	520.636	490.364	518.455	531.636	523.364	510.727	524.182	536.818	511.818	523	491	512.091	505.364
N06
N07
N08	624.154	614.308	596.077	622.231	615.231	625.077	581.615	612.462	579.308	596.923	607.846	579.538	615.308	616.615	585.308	643.692	610.154	626.846	671.308	620.769	606.769	660.231	619.769	581.615	626	616.692	606.923	571.692	590.385	620.846	599.615	630.154
N09	458.889	472.556	462.889	472.778	420.444	470.778	478.889	458.667	468.444	474.222	476.667	423.222	480.889	437.778	462.444	480.222	433.222	474.556	496.556	484.111	429.778	501.333	466.333	480	503.111	474.667	469.444	475	461.333	474.556	512.889	458.889
N10	476.6	485.3	459.6	479.6	502.2	517.2	493	475.1	476.4	470.4	498.3	480	495.9	519.8	483.5	477.9	479.3	492.4	485.9	455.4	485.1	473.5	437.8	498.5	472.7	470.9	492.8	494.9	524.2	494.9	503.1	480.4
N11	517.692	491.692	462.538	490.462	509.769	504.615	498.769	474.615	511.769	474.692	527.923	481.385	499.308	506.846	490.308	493.077	489.615	499.231	522.077	541.846	495	494.231	471.154	498.923	484.308	543.923	498.923	490.077	493.846	504.538	530.077	517.692
N12
N13	423.727	450.091	450.909	455.182	472.909	437	452.091	476.636	426.455	412.636	405.182	450.091	407.636	436.636	419.727	454.091	424.455	442.455	451.273	403.091	442.636	397.818	457.455	425.455	442	456.818	429.182	452.545	403.727	424.364	448.545	423.727
N14	563.9	586.6	598.8	617.9	586.9	568.1	562.4	577.4	541.4	602	576.4	566.7	543.9	592.4	591	585.3	605.1	582.7	543.3	611.5	574	583.6	629.3	573.5	601.8	582	591.2	585.4	573.5	549.5	593.7	613.2
N15
N16
N17
N18
N19
N20
N21
N22
N23
N24
O01	446.091	457.364	432.182	448.364	428	465.909	417.273	449.091	450.545	376.636	456.818	453.364	442.091	420.182	438.182	474.273	440.364	451.909	427.364	452.364	420.273	441.455	433.545	453.818	448.727	444.818	446.545	459.273	430.545	436.091	425.364	443.909
O02
O03
O04	533	474.214	480.429	476.143	411.071	417.857	456.286	364.214	392.857	465.143	429	542	425.571	478.857	427.714	437.071	432.5	441.714	422.5	432.643	420	427.714	441.429	425.643	466.429	431.071	449.357	440.571	410.286	438.5	398.929	533
O05	455	448.909	462.091	463.909	439.818	424.182	475.818	480.545	426.182	450.273	462.273	415.364	452.818	420.182	462.364	445.182	431.182	442.182	458.545	483.818	468.545	437.909	442.909	397.091	459.545	441.909	432.909	435.273	421.545	422.455	457.273	435.091
O06	430.4	456.4	448.5	447.1	457.1	492	454.4	444.1	482.3	490.9	437.5	465	451.3	433.2	465.5	476.5	483.6	425	469.8	418.1	439	467.3	435.7	485.7	432.5	475.6	443.5	427.6	450.7	444.7	474.2	456.9
O07	465.556	499.333	510.333	504.889	493.778	521.667	512.556	492.111	562.111	489	493.444	457.333	512.556	490	529.667	472	467.889	462.556	482.333	425.667	462.222	531	544.222	457.333	510.778	527	522.333	499.111	515.333	528.889	522	530.778
O08	430.5	532	478	477.625	526.75	521.625	521.625	472.875	471.75	516.625	491	514.125	503.25	509	582.75	507.625	466.625	460.75	529.5	494.375	567.625	514	456.75	470.125	500.25	446.625	514.875	503.25	463.125	497.125	481.75	430.5
O09
O10	501.667	481.556	467.444	488.889	471.889	475.333	481.889	524	429.889	484.222	489	495.111	503.444	510	458.222	489.667	516.111	512.556	484.889	459.778	488.111	466	508.556	468.111	429.333	506.556	418.667	463.556	511.667	454	508.111	504.556
O11	498.455	505.091	490.091	496.909	499.727	484	489.455	491	475.091	504.182	490.818	500.909	482.818	498.273	488.818	510.364	483.636	496.364	495.545	495.455	507.455	491.818	491.727	510	494.182	494	493.909	478.727	506.909	518.909	475.091	495.818
O12	498.091	454.091	502.273	500	508.091	495.273	507.727	522.545	451.636	493.727	493.636	496.455	529.636	499.455	475.545	541.636	490.727	467.455	490	519	525.273	507.636	517.182	493.364	530.545	483.182	518.364	484.091	518.818	462.455	493	498.091
O13
O14	514.917	561.417	541.583	499.333	567.917	565.75	518.833	568.667	553	497.75	554.167	442.25	547.583	555.583	548.5	531.667	516	472	500.667	564	553.583	506.25	559.333	496.083	535	555.167	520.5	523.333	526.833	536.75	528.333	514.917
O15	453.6	410.9	430.1	396.7	430.5	441.4	410.3	453.3	418.9	448.1	420.2	421.4	429.7	446.5	433.1	438.7	452.8	415.2	478.3	421.1	420.5	455.4	487.1	446.9	409.3	478.7	447.2	468.1	366.6	446.3	428.9	405.5
O16	297.75	307	304.375	309	304	307	301.625	298.875	314.875	299.75	304.125	302.5	302.125	308.375	304.25	310.125	305.125	304.25	308.375	304	305.375	305.25	311.25	307.375	302.75	302.875	305.5	304.75	302.25	305	299.375	297.75
O17
O18
O19
O20
O21
O22
O23
O24
P01
P02	500.182	499.182	478.455	468.455	483.909	505.818	519.545	481.636	476.545	478.182	496.182	486.545	462.182	501	503.455	505.909	507.455	513.091	491.455	499.818	508.545	486.545	509.273	490.545	469.909	520.455	505.273	455.364	499.455	493.182	483.818	500.545
P03
P04
P05	357.583	407.417	427.5	381.25	321.5	349.167	383.5	363.583	379.083	391.583	377.833	372.583	371	373.5	420.167	345.417	410	398	365.583	361.417	343.833	386.083	367	362.167	409.917	389.75	388.167	358.417	400.75	376	384.167	357.583
P06
P07	605	518.417	580.917	546.25	511.833	505	454.25	494.25	441.417	506.417	511.667	528.75	532.75	515.75	524.083	482.833	513	568	501.167	469.75	569.917	498.083	546.583	492.917	475.083	467.25	538.667	500.167	589.75	501.75	507.25	544.667
P08
P09	567.071	596.214	593	566	547.071	536.786	565.429	583.071	591.357	562.143	594.286	548.357	563.643	606.929	579.286	597.929	584.714	556.429	572.857	558.929	559.571	571.571	576.286	546.429	550.429	560.643	564	555.786	546.643	527.214	593.714	601.929
P10	465.467	466	455.733	462.467	471.333	468.933	476.867	469.867	460.467	443.733	459.333	468.533	453.467	462.267	466.733	457.133	456	451.733	451.733	450.8	456.467	469.2	444.867	476.6	450.333	463.867	453.667	456.133	441.533	447.333	469.267	465.467
P11	342.778	376.333	372.333	334.222	364.556	333.444	371.444	399.444	362.667	344.333	347	379.333	364.444	411.556	374.889	367.889	361.889	358.111	334	381.444	359.556	362.444	333.444	378.778	366.111	371.778	376.111	396.667	359.222	368.111	384.889	383.778
P12	301	302.3	305.5	281.9	312.9	309.9	299.9	305.5	296.7	298.6	312.2	312	308	303.8	316.7	308.4	306.3	291.7	313.7	295.4	302	334.4	303.6	302.9	302	315.3	306.2	317.1	305	323.1	270.2	301
P13	377.25	421	369.375	392.625	458.25	397.5	401.375	410.875	407.875	389.375	393.375	392.875	368.5	375.5	387	421.875	421.625	380.875	370.875	382	354.125	398.125	398.625	395	378.375	390.375	368.25	410	394	412.625	394	381.75
P14	475.222	494.222	466.222	484	508	475.889	527	495.556	481	489.111	505.778	504.222	491.111	483.556	495	468.667	524.667	507.667	464.778	505.444	493.889	514.778	492.111	504.444	526.111	471.444	486.111	496.333	517.889	495.778	520.333	491.778
P15
P16
P17
P18
P19
P20
P21
P22
P23
P24

## Sheet: PCV
PCV

## Sheet: DA-Normalized
DA Normalized to Background (Abs(DA-Background))
	1	2	3	4	5	6	7	8	9	10	11	12	13	14	15	16	17	18	19	20	21	22	23	24	25	26	27	28	29	30	31	32
A01	0	0	0	0	0	0	0	0	0	0	0	0	0	0	0	0	0	0	0	0	0	0	0	0	0	0	0	0	0	0	0	0
A02	0	0	0	0	0	0	0	0	0	0	0	0	0	0	0	0	0	0	0	0	0	0	0	0	0	0	0	0	0	0	0	0
A03	220.875	250.107	215.036	235.107	271.821	273.929	230.679	244.911	224.661	246.125	255.857	273.411	263.679	285.286	287.482	256.071	248.893	274.089	273.536	237.071	241.946	252.714	240.554	301.643	263.357	284.536	244.482	246.054	247.786	231.571	254.839	223.5
A04	28.0417	71.3333	96.625	76.0278	64.5139	65.5972	23.125	63.4861	39.75	56.4445	43.5695	46.9167	81.1528	78.4583	74.5278	51.6945	48.7639	82.9028	47.5417	91.2222	50.1528	63.5972	107.306	66.2361	89.0695	54.2917	69.5278	64.5139	84.875	98.5972	40.8055	29.7917
A05	22.8182	48.125	62.5454	9.0227	55.2727	30.4545	67.7954	72.1704	3.81818	50.9773	49.6818	8.23865	10.4091	23.875	40.4546	23.1023	42.2046	64.0682	13.1591	56.1023	5.31818	63.9432	10	80.1023	12.4659	99.4432	85.5796	41.9091	16.2386	15.9318	40.8409	43.0227
A06	26.3333	76.75	25.6667	104.792	62.25	69.2083	91.25	74.2917	40.75	83.3333	60.875	66.875	70.7917	67.875	99.7917	43.6667	77.125	45.2083	55.9167	60.25	34.625	69.2917	86.8333	48	65.8333	74.6667	102.875	51.5833	56.0417	94.1667	51.5833	67.5417
A07	11.3333	24.4583	32.375	101.708	65	12.875	39.5833	16.1667	3.41669	31.2083	53.7917	2.95831	124.667	59.4167	35.75	112.083	48.4583	13	19.4583	68.375	0.083313	9.5	68.3333	19.2083	21.0417	69.7917	40.7083	69.25	74.8333	4.66669	71	87.4167
A08	104.375	68.025	97.475	126.225	117.725	131.625	109.5	93.65	72.35	106.75	101	142.6	108.3	165.875	117.125	108.075	115.925	99.1	113.375	100.025	103.375	103.975	101.6	82.5	108.325	97.925	85.9	91.3	86.875	103.225	96.9	143.925
A09	149	123.661	138.857	112.179	118.339	108.607	142.893	135.893	110.018	126.161	118.143	121.714	98.875	128.732	146.821	143.804	119.357	128.375	144.125	116.411	127.107	151.911	121.571	122.411	136.446	127.482	102.018	114.625	116.5	132.232	128.429	133.304
A10	71.875	109.875	63.5	63.125	46.125	75.375	81.25	80.75	65	79.125	52.25	54.625	50.5	18.625	61.625	76.5	51.5	73	58.875	49.125	58.5	83.25	33.375	59.125	66.5	69	64.875	52.875	3.75	77	64.125	137.125
A11	0	0	0	0	0	0	0	0	0	0	0	0	0	0	0	0	0	0	0	0	0	0	0	0	0	0	0	0	0	0	0	0
A12	36.625	34.6667	55	13.9583	17.625	19.75	40.0417	8.16666	22.5417	17.9583	9.54166	31.5	20.6667	22.125	32.5417	52.4583	39.7917	29.75	7.95834	41.7917	27.5833	41.75	6.16666	34.2917	2.875	15.5417	7.5	52.875	42.2917	45.25	5.33331	19.8333
A13	48	8.625	12.55	6.79999	7.84998	1.77502	4.40002	14.4	1.57501	13.65	1.95001	31.875	11.375	13.525	2.77502	8.52502	33.325	3.79999	0.150024	13.15	8.20001	9.5	41.3	11.625	11.175	47.85	10	5.02502	31.55	21.45	2.5	41.6
A14	59.5096	58.5769	72.5865	66.9519	63.7596	60.2981	31.5865	46.9231	57.3942	38.8077	40.8942	23.1442	82.2211	39.6058	24.2308	64.3461	58.4711	67.3942	44.5865	46.4423	31.1346	66.2211	41.0385	84.1827	58.1346	73.1346	69.1442	55.1154	49.0481	62.9135	23.1154	36.0385
A15	0	0	0	0	0	0	0	0	0	0	0	0	0	0	0	0	0	0	0	0	0	0	0	0	0	0	0	0	0	0	0	0
A16	46.125	82.25	65.625	104.875	68.375	89.25	82.5	87.625	67.875	82	118.125	76.375	53.375	76.375	79	101.25	66	68.5	70.875	38.375	84.625	58	26.5	57.5	57.375	69.875	116.375	72.625	68.25	93.75	74.125	49.125
A17	0	0	0	0	0	0	0	0	0	0	0	0	0	0	0	0	0	0	0	0	0	0	0	0	0	0	0	0	0	0	0	0
A18	0	0	0	0	0	0	0	0	0	0	0	0	0	0	0	0	0	0	0	0	0	0	0	0	0	0	0	0	0	0	0	0
A19	0	0	0	0	0	0	0	0	0	0	0	0	0	0	0	0	0	0	0	0	0	0	0	0	0	0	0	0	0	0	0	0
A20	0	0	0	0	0	0	0	0	0	0	0	0	0	0	0	0	0	0	0	0	0	0	0	0	0	0	0	0	0	0	0	0
A21	0	0	0	0	0	0	0	0	0	0	0	0	0	0	0	0	0	0	0	0	0	0	0	0	0	0	0	0	0	0	0	0
A22	0	0	0	0	0	0	0	0	0	0	0	0	0	0	0	0	0	0	0	0	0	0	0	0	0	0	0	0	0	0	0	0
A23	0	0	0	0	0	0	0	0	0	0	0	0	0	0	0	0	0	0	0	0	0	0	0	0	0	0	0	0	0	0	0	0
A24	0	0	0	0	0	0	0	0	0	0	0	0	0	0	0	0	0	0	0	0	0	0	0	0	0	0	0	0	0	0	0	0
B01	0	0	0	0	0	0	0	0	0	0	0	0	0	0	0	0	0	0	0	0	0	0	0	0	0	0	0	0	0	0	0	0
B02	260.5	212.042	201	204.292	174.875	211.833	211.125	213.417	209.5	233.333	216.083	199.5	220.208	207.917	200.25	208.125	220.5	202.958	227.792	212.833	224.333	207.417	205.083	221	215.708	206.083	185.208	209.958	220.083	206.042	215.917	202.417
B03	236.5	211.125	190.5	232.125	180.625	182.125	196.875	172	193	205	196.25	236.75	204.375	177.875	200.5	216.875	222.75	189.25	166.125	206.375	171.125	197.125	206.625	187.75	196.625	150.875	227	241.625	191.75	193	240	233.125
B04	233.288	259.913	250.01	239.49	248.692	252.135	244.058	242.712	265.731	247.971	232.038	240.885	248.769	243.933	234.404	242.663	242.894	237.269	247.837	244.635	250.404	245.894	249.173	261.837	248.654	243.019	234.26	232.606	252.817	256.644	251.048	244.538
B05	0	0	0	0	0	0	0	0	0	0	0	0	0	0	0	0	0	0	0	0	0	0	0	0	0	0	0	0	0	0	0	0
B06	35.175	70.675	35.925	42.525	83.6	51.25	70.3	60.4	63.075	106.65	82.8	80.15	116.625	81.025	72.6	4.82501	58.275	8.625	73.75	81.9	91.525	61.475	45.15	16.7	67.475	71.975	92.9	46.875	74.025	108.85	99.325	46
B07	0	0	0	0	0	0	0	0	0	0	0	0	0	0	0	0	0	0	0	0	0	0	0	0	0	0	0	0	0	0	0	0
B08	33.6528	41.375	41.0417	54.1667	27.1111	6.69446	31.4722	22.0972	4.41669	63.8611	0.027771	51.2639	62.5555	35.6667	126.194	39.9722	73.9167	23.1389	88.8472	61.2639	83.2222	68.6111	43.375	55.0278	52.4167	50.2639	2.41669	14.75	61.8611	62.2778	113.014	47.5278
B09	0	0	0	0	0	0	0	0	0	0	0	0	0	0	0	0	0	0	0	0	0	0	0	0	0	0	0	0	0	0	0	0
B10	55.8036	48.0357	40.7321	45.3036	58.4286	36.6786	21.4286	50.2857	39.0536	68.6429	45.6786	34.3929	68.1071	49.8214	48.3929	43.2321	57.875	40.75	62.8214	75.5	61.1964	53.2857	41.5179	54.3036	35.5893	71.8036	44.0893	65.5714	47.8929	49.1964	9.21429	78.7679
B11	0	0	0	0	0	0	0	0	0	0	0	0	0	0	0	0	0	0	0	0	0	0	0	0	0	0	0	0	0	0	0	0
B12	0	0	0	0	0	0	0	0	0	0	0	0	0	0	0	0	0	0	0	0	0	0	0	0	0	0	0	0	0	0	0	0
B13	40	28.5833	33.1667	38.5	58.5417	23.7917	48.5833	32.2917	31	22.3333	21	25.7917	22.5	19.5833	31.6667	22.0417	36.5417	18.2083	29.2083	40.3333	49.2083	31.2917	40.5417	0.375	30	34.5833	14.3333	18.7917	26.875	31.6667	22.375	31.375
B14	179.75	144.875	153.5	133.875	165.25	158.875	140.875	134.125	114.25	146.875	154.875	151.125	149.875	132.75	176.75	141.25	148	159.375	154.875	151.875	157.5	146.375	128.625	140.625	160	159.125	143.875	143.875	145.625	154.875	155.5	121.625
B15	55.25	68.125	70.75	6.875	48.375	9.5	5.5	73.625	11.75	32	41.75	58.5	59.125	63.625	50.125	5.625	34.5	48.5	90.625	64.5	53.125	48.375	88.875	57.625	18	47	52.5	20.375	9	64.875	53.5	84.625
B16	117.764	135.528	156.556	108.125	110.958	76.4722	175.611	120.806	91.5833	89.3472	117.333	117.847	93.5278	109.486	101.681	117.847	99.4167	124.361	125.681	124.708	87.2222	189.528	104.139	98.7778	97.6389	80.9861	126.319	123.486	124.722	137.056	120.486	112.514
B17	0	0	0	0	0	0	0	0	0	0	0	0	0	0	0	0	0	0	0	0	0	0	0	0	0	0	0	0	0	0	0	0
B18	0	0	0	0	0	0	0	0	0	0	0	0	0	0	0	0	0	0	0	0	0	0	0	0	0	0	0	0	0	0	0	0
B19	0	0	0	0	0	0	0	0	0	0	0	0	0	0	0	0	0	0	0	0	0	0	0	0	0	0	0	0	0	0	0	0
B20	0	0	0	0	0	0	0	0	0	0	0	0	0	0	0	0	0	0	0	0	0	0	0	0	0	0	0	0	0	0	0	0
B21	0	0	0	0	0	0	0	0	0	0	0	0	0	0	0	0	0	0	0	0	0	0	0	0	0	0	0	0	0	0	0	0
B22	0	0	0	0	0	0	0	0	0	0	0	0	0	0	0	0	0	0	0	0	0	0	0	0	0	0	0	0	0	0	0	0
B23	0	0	0	0	0	0	0	0	0	0	0	0	0	0	0	0	0	0	0	0	0	0	0	0	0	0	0	0	0	0	0	0
B24	0	0	0	0	0	0	0	0	0	0	0	0	0	0	0	0	0	0	0	0	0	0	0	0	0	0	0	0	0	0	0	0
C01	0	0	0	0	0	0	0	0	0	0	0	0	0	0	0	0	0	0	0	0	0	0	0	0	0	0	0	0	0	0	0	0
C02	0	0	0	0	0	0	0	0	0	0	0	0	0	0	0	0	0	0	0	0	0	0	0	0	0	0	0	0	0	0	0	0
C03	0	0	0	0	0	0	0	0	0	0	0	0	0	0	0	0	0	0	0	0	0	0	0	0	0	0	0	0	0	0	0	0
C04	0	0	0	0	0	0	0	0	0	0	0	0	0	0	0	0	0	0	0	0	0	0	0	0	0	0	0	0	0	0	0	0
C05	0	0	0	0	0	0	0	0	0	0	0	0	0	0	0	0	0	0	0	0	0	0	0	0	0	0	0	0	0	0	0	0
C06	0	0	0	0	0	0	0	0	0	0	0	0	0	0	0	0	0	0	0	0	0	0	0	0	0	0	0	0	0	0	0	0
C07	4.75	15.9583	8.5	4.625	4.04166	16.875	0.25	0.666656	9.66669	2.20834	2.16666	24.75	8.91666	7.25	37.1667	12.3333	4.375	38.5	16.5	39.7083	37.7083	23.875	18.0833	52.9583	9.16666	5.20834	37.5417	18.125	18.25	6.375	0.791656	2.875
C08	138.545	82.6023	106.852	104.705	87.1932	106.489	127.102	170.193	112.295	152.386	83.6477	112.17	90.3182	86.7954	115	77.625	114.705	134.375	134.727	104.568	110.455	125.318	83.2386	92.3068	92.3068	67.6932	110.727	102.466	74.3182	143.511	114.375	131.25
C09	65.6667	60.9167	60.625	67.0833	54	39.9583	53.2917	66.4167	93.5417	61.9583	46.875	35.0417	68.0833	50	72.25	64.0833	73.7083	86.2083	82.25	73.4583	51.9167	55.4167	81.125	78.375	29.875	77.625	77.5417	81.0417	36.4167	99.3333	41.9167	58.2083
C10	60	70.875	79.875	70.25	88.625	83	74	77.375	75.5	65.25	84.75	63.125	64.5	54.625	80.125	74.5	71.125	75.75	65.875	68.125	87.25	74.625	68.5	70.75	76.625	68.875	75.75	76.5	70.875	76.5	62.5	72.5
C11	101.966	97.0227	76.4204	105.693	100.455	108.784	83.75	97.7273	127.761	108.92	116.045	111.898	116.807	108.057	112.5	74.4204	115.58	143.182	88.4886	101.023	96.8864	132.386	108.091	94.2841	160.5	98.4546	105.545	73.0227	98.5227	87.1704	100.023	114.693
C12	0	0	0	0	0	0	0	0	0	0	0	0	0	0	0	0	0	0	0	0	0	0	0	0	0	0	0	0	0	0	0	0
C13	59.875	124.5	47.5	47.875	58.25	80.375	50.125	107.75	97.5	46.875	69.125	63.5	72.625	40.5	96.5	121.875	86.125	54	77.25	31	22	71	58.625	72.25	62.625	79.75	64.875	87.125	56.375	64.75	124.5	90
C14	74.25	7.125	50.25	67.25	125.25	8.75	33.25	15.625	10	16.625	36.75	29.125	72.75	19.125	12.875	59.25	28.125	1.125	61.875	34.5	41.875	10.375	40.875	15.75	60.75	27.125	10.375	46.875	84.625	36.25	27.5	123.375
C15	0	0	0	0	0	0	0	0	0	0	0	0	0	0	0	0	0	0	0	0	0	0	0	0	0	0	0	0	0	0	0	0
C16	93.0555	79.4305	77.8333	104.056	102.181	62.4028	112.361	96.3472	113.819	102.292	116.833	86.2639	116.722	88.1528	88.1805	120.444	92.1667	76.7222	73.4861	73.0139	82.4722	51.3889	97.7222	107.125	112.542	101.889	99.9445	90.6667	100.792	93.4305	62.7917	80.2361
C17	0	0	0	0	0	0	0	0	0	0	0	0	0	0	0	0	0	0	0	0	0	0	0	0	0	0	0	0	0	0	0	0
C18	0	0	0	0	0	0	0	0	0	0	0	0	0	0	0	0	0	0	0	0	0	0	0	0	0	0	0	0	0	0	0	0
C19	0	0	0	0	0	0	0	0	0	0	0	0	0	0	0	0	0	0	0	0	0	0	0	0	0	0	0	0	0	0	0	0
C20	0	0	0	0	0	0	0	0	0	0	0	0	0	0	0	0	0	0	0	0	0	0	0	0	0	0	0	0	0	0	0	0
C21	0	0	0	0	0	0	0	0	0	0	0	0	0	0	0	0	0	0	0	0	0	0	0	0	0	0	0	0	0	0	0	0
C22	0	0	0	0	0	0	0	0	0	0	0	0	0	0	0	0	0	0	0	0	0	0	0	0	0	0	0	0	0	0	0	0
C23	0	0	0	0	0	0	0	0	0	0	0	0	0	0	0	0	0	0	0	0	0	0	0	0	0	0	0	0	0	0	0	0
C24	0	0	0	0	0	0	0	0	0	0	0	0	0	0	0	0	0	0	0	0	0	0	0	0	0	0	0	0	0	0	0	0
D01	0	0	0	0	0	0	0	0	0	0	0	0	0	0	0	0	0	0	0	0	0	0	0	0	0	0	0	0	0	0	0	0
D02	111.825	100.65	181.35	119.975	100.65	126.35	94.025	131.25	133.95	91.675	127	46.375	142.575	104.15	109.925	109.925	88.95	129.4	120.95	107.45	109.95	123.95	51.65	114.325	118.175	103.95	111.8	99.975	106.325	102.625	134.775	113.3
D03	16.75	4.6477	13.3636	6.375	13.2273	4.70453	1.03412	30.9659	31.7841	22.4659	12.0682	28.7273	13.7045	24.9205	19.875	2.375	34.8636	4.86365	1.94318	3.2273	17.9205	1.31818	31.7727	3.76135	5.96588	0.784119	4.59088	5.93182	49.2046	17.9318	7.13635	20.625
D04	63.375	20.125	38.25	43	90.75	47	26.25	46.25	25.75	36.5	173.25	10.5	15.5	23.375	46.625	51.375	7.125	29	38.125	67.25	39.625	15.125	72.625	40.625	70.125	59	37.125	53.125	19.75	55.875	125	43
D05	0	0	0	0	0	0	0	0	0	0	0	0	0	0	0	0	0	0	0	0	0	0	0	0	0	0	0	0	0	0	0	0
D06	0	0	0	0	0	0	0	0	0	0	0	0	0	0	0	0	0	0	0	0	0	0	0	0	0	0	0	0	0	0	0	0
D07	0	0	0	0	0	0	0	0	0	0	0	0	0	0	0	0	0	0	0	0	0	0	0	0	0	0	0	0	0	0	0	0
D08	80.9712	88.3654	90.125	84.1923	108.817	108.846	83.6635	83.6538	87.2788	79.0288	89.6923	98.4423	99.4135	94.1635	113.923	43.5865	109.048	100	69.5192	77.7404	91.5962	81.2308	95.0481	108.567	86.8365	104.625	105.721	112.962	89.9038	105.683	86.5577	84.8462
D09	72.5673	34.7308	58.1635	99.2596	33.3846	92.0289	89.2596	47.9615	73.7211	73.7308	83.5769	73.3942	63.8269	58.4039	34.5192	125.663	94.125	26.9615	46.4519	46.9519	15.1635	47.5289	61.3461	104.346	77.4423	60.9135	41.9904	53.7981	40.7211	195.5	31.8461	72.6923
D10	0	0	0	0	0	0	0	0	0	0	0	0	0	0	0	0	0	0	0	0	0	0	0	0	0	0	0	0	0	0	0	0
D11	103.792	84.625	103.917	91.25	105.5	87.4583	110.083	116.958	98.4167	92.125	74.8333	115.042	103.167	92.7917	72.875	89.875	102.792	78.875	119.708	61.7917	90.3333	91.75	134.958	89.0417	95.9167	111.292	125	97.2917	124.042	122.583	92.3333	106.292
D12	0	0	0	0	0	0	0	0	0	0	0	0	0	0	0	0	0	0	0	0	0	0	0	0	0	0	0	0	0	0	0	0
D13	5.25	34.375	8.25	41.5	15.25	98.25	34.75	12	14.5	51.5	40.75	1	29.5	4	1.625	20.75	25.75	11.375	29.125	13	21.25	28.625	33	44.375	26.25	11.125	38.375	24.125	23.875	62.375	37.625	1.375
D14	22.625	41.625	22.375	38.375	36.3125	40.9375	41.875	44.25	32.5	43.25	44.875	34.625	36.5	30.6875	45.1875	47.4375	46.375	39.625	33.1875	34.375	76.6875	45.75	40.5625	46.875	35.625	26.5625	25.8125	44.625	32.9375	49.6875	42.9375	37.625
D15	14	19.525	16.925	16.55	24.35	37.275	33.675	24.025	52.6	70.725	7.54999	12.725	1.27502	49.7	24.75	47.725	8.57501	7	38.6	31.3	42.85	45.675	13.6	49.875	33.7	15.675	35.2	40.15	55.55	0.099976	25.8	10.5
D16	151.693	142.42	156.693	131.818	146.25	159.091	165.034	168.773	138.466	129.693	139.261	147.875	186.602	144.239	146.648	105.443	143.648	127.636	121.841	148.602	160.886	142.477	154.182	140.091	98.0227	147.58	136.807	138.489	163.83	147.841	156.08	135.977
D17	0	0	0	0	0	0	0	0	0	0	0	0	0	0	0	0	0	0	0	0	0	0	0	0	0	0	0	0	0	0	0	0
D18	0	0	0	0	0	0	0	0	0	0	0	0	0	0	0	0	0	0	0	0	0	0	0	0	0	0	0	0	0	0	0	0
D19	0	0	0	0	0	0	0	0	0	0	0	0	0	0	0	0	0	0	0	0	0	0	0	0	0	0	0	0	0	0	0	0
D20	0	0	0	0	0	0	0	0	0	0	0	0	0	0	0	0	0	0	0	0	0	0	0	0	0	0	0	0	0	0	0	0
D21	0	0	0	0	0	0	0	0	0	0	0	0	0	0	0	0	0	0	0	0	0	0	0	0	0	0	0	0	0	0	0	0
D22	0	0	0	0	0	0	0	0	0	0	0	0	0	0	0	0	0	0	0	0	0	0	0	0	0	0	0	0	0	0	0	0
D23	0	0	0	0	0	0	0	0	0	0	0	0	0	0	0	0	0	0	0	0	0	0	0	0	0	0	0	0	0	0	0	0
D24	0	0	0	0	0	0	0	0	0	0	0	0	0	0	0	0	0	0	0	0	0	0	0	0	0	0	0	0	0	0	0	0
E01	0	0	0	0	0	0	0	0	0	0	0	0	0	0	0	0	0	0	0	0	0	0	0	0	0	0	0	0	0	0	0	0
E02	77.6	33	30.4	58.875	74.925	39.275	37.875	74.625	50.2	22.925	64.275	30.05	47.4	63	38.175	57.1	77.775	37.825	56.45	91.75	52	77.875	28.775	45	22.725	98.225	52.5	78.875	87.25	53.85	61.625	59.4
E03	84.4091	94.1477	92.2954	124.386	98.1591	82.0341	135.261	78.9091	128.864	117.648	80.9432	92.0227	84.7614	94.6023	120.545	115.205	122.057	118.182	121.977	118.261	59.3864	90.2045	126.318	78.7955	85.8182	108.068	113.966	91.125	114.489	74.7045	119.534	86.5455
E04	56.4135	19.1923	63.5385	1.43268	4.02887	43.375	85.7212	27.1731	40.4904	27.2981	32.6827	14.3942	79.8173	23.875	1.75	65.4712	38.7308	57.0481	8.01923	31.1154	5.11536	78.2981	77.3654	39.5096	63.5192	25.9423	54.9904	33.7692	67.7019	1.05768	22.0577	35.4327
E05	73.25	40.375	38.75	19.75	24.125	57	21.75	105.75	55.875	6.875	26.625	20	31	0.5	48.375	39.375	51	45.625	95.25	60.625	92.875	40.625	10.75	37.5	52.25	80.875	30.375	47	32.5	55.625	37.875	87.25
E06	0	0	0	0	0	0	0	0	0	0	0	0	0	0	0	0	0	0	0	0	0	0	0	0	0	0	0	0	0	0	0	0
E07	46.7	4.65002	25.1	69.725	2.17499	28.675	26	19.925	14.175	1.70001	5.40002	39.8	2.15002	19.425	18.1	1.27502	23.7	30.375	3.20001	29.6	22.725	43.275	13.15	9.22498	10.3	60.225	71.025	12.225	15.4	5.79999	25.2	49.575
E08	0	0	0	0	0	0	0	0	0	0	0	0	0	0	0	0	0	0	0	0	0	0	0	0	0	0	0	0	0	0	0	0
E09	94.6667	65.75	86.5417	84.6667	80.2083	91.5833	71.7083	114.625	107.375	78.7917	108.75	78.9167	86.5833	84.25	92.9583	103.083	66.375	80.2917	79.3333	83.9583	88.7917	78.1667	69.0833	72.0417	80.875	92.9583	78.75	72.5	70.75	82.4583	113.708	104.083
E10	195.183	109.462	140.933	125.721	106.375	93.9327	107.173	138.683	124.692	57.7019	118.519	51.0673	131.106	149.654	138.221	163.606	127.99	142.692	177.952	100.519	124.548	71.3269	152.25	128.144	172.933	130.067	139.99	168.154	115.481	94.5192	39.875	162.837
E11	65.1667	66.2917	60.125	65.0833	62	86.6667	68	62.125	60	73.2917	67.4167	68	80.9167	61.3333	47.1667	61.4583	67.0417	52.9167	61.25	63.7917	62.8333	64.6667	80.0833	64.2083	70.2917	63.4583	66.875	68.1667	60.3333	54.1667	81.375	61.2917
E12	29.9318	23.5795	39.4204	27.6136	26.1591	24.3636	13.0682	21.4432	34.5	41.1023	30.3182	23.8864	26.4091	32.8409	42.9659	48.4318	31.0909	15.8068	37.1364	35.0227	43	23.7727	35.5796	37.1818	44.8523	24.1477	29.8182	30.9773	24.7386	27.1704	36.3977	31.0227
E13	42.2083	15.75	28.0417	24.0833	42.0417	25.25	19.3333	19.2083	60.2083	47.7917	42.3333	31.8333	17.7917	38.4167	64.125	27.9583	8.125	54.8333	33.75	25.1667	15.9167	21.5417	43.9583	29.3333	30.375	42.2917	25.0417	31.75	36.125	61.125	45.7917	27.2083
E14	157.636	145.625	120.443	138.966	148.205	108.318	170.045	163.045	126.625	147.409	176.023	195.659	154.398	144.761	119.545	148.239	178.341	146.352	176.5	147.852	123.591	151.727	159.17	191.864	167.966	173.273	174.477	186.273	173.682	110.5	139.125	153.136
E15	51.125	59.625	76.875	6.625	87.875	35.5	54.375	80.875	51.25	53.5	13	74	85.875	66.375	61.75	44.75	84.125	35.375	124.5	84.625	91.375	71.25	85.5	68	77.875	79.375	49.125	68.625	61.5	106.25	55.375	53.25
E16	82.875	51.875	111.25	63.25	76.75	50.375	87.375	51.625	54.25	94.375	30.375	113	52.375	67.625	56.625	77	75.75	64.375	82.875	68.25	21.375	0.5	57.75	89	86.375	81.375	73.125	48.125	96.875	47.375	106.5	80
E17	0	0	0	0	0	0	0	0	0	0	0	0	0	0	0	0	0	0	0	0	0	0	0	0	0	0	0	0	0	0	0	0
E18	0	0	0	0	0	0	0	0	0	0	0	0	0	0	0	0	0	0	0	0	0	0	0	0	0	0	0	0	0	0	0	0
E19	0	0	0	0	0	0	0	0	0	0	0	0	0	0	0	0	0	0	0	0	0	0	0	0	0	0	0	0	0	0	0	0
E20	0	0	0	0	0	0	0	0	0	0	0	0	0	0	0	0	0	0	0	0	0	0	0	0	0	0	0	0	0	0	0	0
E21	0	0	0	0	0	0	0	0	0	0	0	0	0	0	0	0	0	0	0	0	0	0	0	0	0	0	0	0	0	0	0	0
E22	0	0	0	0	0	0	0	0	0	0	0	0	0	0	0	0	0	0	0	0	0	0	0	0	0	0	0	0	0	0	0	0
E23	0	0	0	0	0	0	0	0	0	0	0	0	0	0	0	0	0	0	0	0	0	0	0	0	0	0	0	0	0	0	0	0
E24	0	0	0	0	0	0	0	0	0	0	0	0	0	0	0	0	0	0	0	0	0	0	0	0	0	0	0	0	0	0	0	0
F01	103.942	43.5769	45.3942	75.3846	101.173	89.4038	61.3365	122.596	92.0769	83.1923	70.8173	105.769	47.3269	70.0769	49.7019	79.375	61.6731	148.49	80.8269	79.8077	88.2885	91.2596	83.7788	22.2211	87.0577	93	86.5481	65.2404	83.8462	93.5481	93.2019	88.0865
F02	0	0	0	0	0	0	0	0	0	0	0	0	0	0	0	0	0	0	0	0	0	0	0	0	0	0	0	0	0	0	0	0
F03	0	0	0	0	0	0	0	0	0	0	0	0	0	0	0	0	0	0	0	0	0	0	0	0	0	0	0	0	0	0	0	0
F04	0	0	0	0	0	0	0	0	0	0	0	0	0	0	0	0	0	0	0	0	0	0	0	0	0	0	0	0	0	0	0	0
F05	45.75	112.875	46.5	57	20.75	51.5417	41.25	55	49.0833	50.8333	39.5833	50.2917	56.1667	90.125	38.875	70.8333	21.4583	44.6667	51.1667	35.5	58.125	51.625	38.1667	58.125	51.375	40.9583	48.8333	50.7083	43.375	45.25	57.4167	37.5
F06	20.125	8.125	81.375	55.875	1	22.375	105.125	67.125	61	19.375	54.875	122.125	28.25	7.375	77.5	136	34.625	10.625	21.5	18.375	52.5	17.5	0	43	14.5	18.25	65.75	3.375	46.75	37.75	37.25	21.375
F07	51.5833	25.7083	35.125	48.9167	49.6667	35.6667	45	14.2917	24.4583	38.6667	77.0417	17.6667	52.7917	58.375	37.5833	37.375	29.25	51.0833	31.9167	52.4583	44	35.2083	36.3333	68.125	7.79169	27.7083	31.125	35.25	39.625	33.875	44.6667	56.3333
F08	0	0	0	0	0	0	0	0	0	0	0	0	0	0	0	0	0	0	0	0	0	0	0	0	0	0	0	0	0	0	0	0
F09	30.6786	22.1071	1.55356	6.48215	38.5179	0.785706	0.696442	22.3036	11.5	13.8393	16.2321	42.2321	7.94644	35.3929	5.07144	28.125	46.75	8.58929	32.1429	27.25	33.9286	5.23215	34.625	15.5714	28.1429	49.7679	32.6964	24.0536	21.25	5.58929	12.4464	32.0536
F10	0	0	0	0	0	0	0	0	0	0	0	0	0	0	0	0	0	0	0	0	0	0	0	0	0	0	0	0	0	0	0	0
F11	18.1477	25.5682	20.6932	54.8182	19.3068	13.4773	5.98865	21.4205	29.8636	16.7386	17.3182	13.5454	2.51135	15.5568	16.8523	5.14774	9.79544	18.9545	7.35226	10.875	24.4432	26.0568	19.7159	5.34091	29.125	4.26135	6.61365	11.0114	10.5568	11.3068	32.75	14.2727
F12	0	0	0	0	0	0	0	0	0	0	0	0	0	0	0	0	0	0	0	0	0	0	0	0	0	0	0	0	0	0	0	0
F13	0	0	0	0	0	0	0	0	0	0	0	0	0	0	0	0	0	0	0	0	0	0	0	0	0	0	0	0	0	0	0	0
F14	43.875	26.3889	29.0555	50.0695	33.7639	23.6667	61.3055	107.278	27.7083	12.3333	13.0972	31.6945	37.6111	49.0972	9.04169	37.6111	0.263916	3.90277	35.0972	55.9028	25.8611	22.1528	12.3055	27.7639	30.4028	46.3611	31.4028	54.0278	53.7222	28.375	50.8472	4.23608
F15	31.875	37.4083	7.42499	23.275	46.9083	58.5333	31.4167	62.075	35.0917	70.6583	45.0417	66.6	59.2	45.7917	44.9083	46.175	23.6334	37.9334	49.1667	62.0584	72.0584	92.7917	47.1	35.3	111.383	19.7833	15.475	17.4	28.6	28.6	68.8333	28.75
F16	67.3068	35.375	39.1818	67.1932	27.0682	26.6591	42.3068	42.4432	4.31818	37.5909	3.79547	18.0795	29.5341	9.63635	21.0227	32.7159	41.5227	15.6705	42.9546	56.1136	22.2159	13.5568	25.8977	71.2614	35.1364	57.1364	97.3977	4.0227	66.7046	59.5454	61.7727	14.4886
F17	0	0	0	0	0	0	0	0	0	0	0	0	0	0	0	0	0	0	0	0	0	0	0	0	0	0	0	0	0	0	0	0
F18	0	0	0	0	0	0	0	0	0	0	0	0	0	0	0	0	0	0	0	0	0	0	0	0	0	0	0	0	0	0	0	0
F19	0	0	0	0	0	0	0	0	0	0	0	0	0	0	0	0	0	0	0	0	0	0	0	0	0	0	0	0	0	0	0	0
F20	0	0	0	0	0	0	0	0	0	0	0	0	0	0	0	0	0	0	0	0	0	0	0	0	0	0	0	0	0	0	0	0
F21	0	0	0	0	0	0	0	0	0	0	0	0	0	0	0	0	0	0	0	0	0	0	0	0	0	0	0	0	0	0	0	0
F22	0	0	0	0	0	0	0	0	0	0	0	0	0	0	0	0	0	0	0	0	0	0	0	0	0	0	0	0	0	0	0	0
F23	0	0	0	0	0	0	0	0	0	0	0	0	0	0	0	0	0	0	0	0	0	0	0	0	0	0	0	0	0	0	0	0
F24	0	0	0	0	0	0	0	0	0	0	0	0	0	0	0	0	0	0	0	0	0	0	0	0	0	0	0	0	0	0	0	0
G01	87.5	37.55	72.775	40.225	62.15	57.925	98.05	79.15	100.225	117.8	59.6	84.125	77	44.6	34.25	83.3	102.25	76.225	95.425	59.375	56.775	122.575	38.475	56.85	36.675	85.9	69.425	50.4	81.375	65.4	89.175	55.075
G02	38.3977	11.3977	3.63635	4.05682	15.6705	43.6705	19.75	7.73865	19.8409	54.2614	20.5909	7.42047	67.625	6.20453	24.7841	30.2841	0.011353	21.7614	22.3409	40.2386	25.5114	15.8523	36.5114	15.8636	27.2955	10.1023	42.7841	6.59088	30.0114	20.3977	66.75	16.8864
G03	0	0	0	0	0	0	0	0	0	0	0	0	0	0	0	0	0	0	0	0	0	0	0	0	0	0	0	0	0	0	0	0
G04	11.7143	1.66071	8.39288	1.375	32.6071	7.41071	6.03571	10.8036	1.94641	4.83929	15.1071	5.07141	10.3393	4.57141	4.19641	21.5179	10.2321	4.92859	27.625	11.6071	6.66071	45.9107	10.7679	4.16071	9.125	13.375	8.08929	78.0357	11.0893	16.6607	9.33929	4.01788
G05	0	0	0	0	0	0	0	0	0	0	0	0	0	0	0	0	0	0	0	0	0	0	0	0	0	0	0	0	0	0	0	0
G06	52.2885	92.9808	112.24	70.3462	39.5385	83.9519	3.10577	19.8365	96.1154	76.375	54.4231	5.10577	45.3462	73.5962	6.10577	79.8462	60.9231	147.471	64.5385	28.6827	32.5865	46.7404	30.5	83.4904	59.5385	35.75	119.202	48.8846	48.0385	72.1154	24.6827	51.1635
G07	98.7083	85.0417	31.1667	74.4167	67.0417	89.875	79.625	60.9583	121.292	54.25	77.3333	82.3333	66.3333	92.9583	73.5	73.375	68.6667	107.125	92.3333	88.5833	94.25	83.8333	68.125	81.875	85.0417	58.25	101.542	112.583	71.4167	57.7917	59.375	77.6667
G08	0	0	0	0	0	0	0	0	0	0	0	0	0	0	0	0	0	0	0	0	0	0	0	0	0	0	0	0	0	0	0	0
G09	185.25	210.812	212.562	232.062	201.375	217.188	216.312	200.25	190.25	213	195.938	209.688	221.812	209.375	191.062	197.25	209.562	220	230.938	205.938	184.938	191.188	214.688	226.375	221.75	207.25	191.125	199.5	203.5	200.438	212.875	216.312
G10	0	0	0	0	0	0	0	0	0	0	0	0	0	0	0	0	0	0	0	0	0	0	0	0	0	0	0	0	0	0	0	0
G11	0	0	0	0	0	0	0	0	0	0	0	0	0	0	0	0	0	0	0	0	0	0	0	0	0	0	0	0	0	0	0	0
G12	87.7368	74.4408	98.1118	82.0066	83.8684	95.0921	83.8684	63.6053	98.7303	79.6974	89.4474	91.3355	92.0987	83.625	89.3816	83.5329	96.9934	102.98	98.6316	88.6842	82.5132	96.7105	87.1382	90.1382	82	85.1382	83.6842	102.605	82.375	92.9934	87.2697	98.0855
G13	5.23334	12.375	19.6667	1.73334	13.725	34.8333	11.8834	13.2833	43.75	8.23334	15.25	13.5	31.725	4.17499	17.2333	13.4417	17.4333	7.68332	41.7333	1.49167	4.14999	7.00836	2.43332	10.8333	45.375	0.958344	21.6417	25.2667	3	5.25	70.5167	25.35
G14	100.25	113.696	114.982	86.2143	88.75	110.375	105.357	108.411	100.446	117.768	123	107.607	112.357	92.1607	120.25	119.054	96.5	88.5357	101.518	79.3214	117.054	76.0357	99.7857	90.5	105.286	95.8036	79.9643	99.6071	90.8571	100.821	112.161	122.625
G15	32.2857	31.5536	20.0357	29.5893	41.1964	6.78571	45.3214	42.9286	28.0893	56.6071	35.8214	3.51785	25.0536	29.7679	15.4464	16.4821	53.8571	35.9286	17.5	3.875	61	51.6429	33.3036	42.3393	12.125	36.4286	33.6071	36.875	24.7321	21.0179	17.9643	24.6429
G16	27.625	29.375	37.625	15.875	11.75	20.625	46.625	5.375	9.625	1.5	7.75	33.875	80.875	2.25	26.625	0.75	5.625	2.125	26.125	40.25	19.125	32.5	5.5	40.75	52.5	3.875	15.25	104.5	41.75	76.625	2.75	2.125
G17	0	0	0	0	0	0	0	0	0	0	0	0	0	0	0	0	0	0	0	0	0	0	0	0	0	0	0	0	0	0	0	0
G18	0	0	0	0	0	0	0	0	0	0	0	0	0	0	0	0	0	0	0	0	0	0	0	0	0	0	0	0	0	0	0	0
G19	0	0	0	0	0	0	0	0	0	0	0	0	0	0	0	0	0	0	0	0	0	0	0	0	0	0	0	0	0	0	0	0
G20	0	0	0	0	0	0	0	0	0	0	0	0	0	0	0	0	0	0	0	0	0	0	0	0	0	0	0	0	0	0	0	0
G21	0	0	0	0	0	0	0	0	0	0	0	0	0	0	0	0	0	0	0	0	0	0	0	0	0	0	0	0	0	0	0	0
G22	0	0	0	0	0	0	0	0	0	0	0	0	0	0	0	0	0	0	0	0	0	0	0	0	0	0	0	0	0	0	0	0
G23	0	0	0	0	0	0	0	0	0	0	0	0	0	0	0	0	0	0	0	0	0	0	0	0	0	0	0	0	0	0	0	0
G24	0	0	0	0	0	0	0	0	0	0	0	0	0	0	0	0	0	0	0	0	0	0	0	0	0	0	0	0	0	0	0	0
H01	0	0	0	0	0	0	0	0	0	0	0	0	0	0	0	0	0	0	0	0	0	0	0	0	0	0	0	0	0	0	0	0
H02	238.6	247	263.475	233.7	242.35	265.925	236.625	225.125	167.925	215.575	243.675	255	212.925	226.775	213.05	239.2	231.025	224.35	234.675	213.1	235.75	238.15	244.325	216.175	262	222.6	198.325	255.05	235.9	212.775	240.825	233.65
H03	105.67	102.432	87.4545	83.9432	23.25	96.3409	96.3182	135.409	120.068	101.023	73.2386	102.227	62.4659	54.125	106.42	121.716	96.2841	84.4773	119.125	71.8068	139.659	124.398	130.943	109.523	130.773	102.705	94.2955	139.364	133.455	72.4432	101.807	120.489
H04	35.4519	62.4135	1.18268	43.5096	24.3461	43	52.625	15.9327	64.7308	14.125	36.2789	99.8269	40.0577	15.0289	41.7981	48.9904	36.6539	24.4808	40.9808	26	57.1827	24.8077	42.7019	61.2404	41.6635	25.1442	49.5096	33.7789	32.3077	5.7981	13.0192	23.1827
H05	118.5	111.25	88.25	55.125	130.625	90.75	101.875	125.125	147.25	184.5	128.5	110	53.5	121.375	115	99.375	129.25	112.875	80.25	120.25	119.5	118.125	116.625	100.375	150	120.125	146.875	120.125	113.625	108.375	104.625	128.125
H06	0	0	0	0	0	0	0	0	0	0	0	0	0	0	0	0	0	0	0	0	0	0	0	0	0	0	0	0	0	0	0	0
H07	132.667	94.75	31.0833	89.5417	68.0833	28.5417	119.208	125.333	53.0417	69.0417	50.2083	1.66669	11.8333	28.6667	12.9583	12.375	31.25	2.45831	23.5417	26.9167	15.0417	3.58331	20.4583	18.5	1.08331	14.875	12.5417	7.58331	51.4583	7.45831	37.875	86.2083
H08	64.4135	47.375	65.0577	101.221	118.788	76.2692	46.7019	113.442	77.8558	70.2981	78.7019	70.0481	61.6442	10.1442	72.4423	77.9808	118.442	1.47113	81.0096	32.4519	34.4519	95.6635	90.375	50.1731	62.9712	77.5865	75.5192	70.8269	49	115	71.9519	72.3269
H09	107.5	61.5	105.75	86.375	217.5	99.75	85.5	125.25	100.75	90.5	118.375	133	104.125	159.75	108.75	75.5	149.25	105.75	105.875	97.375	94.75	149	99.125	134.75	78.625	56.75	119.25	100.375	119.875	97.25	152	109.75
H10	29.5	46.25	71.375	93.25	93.375	41.125	75.25	71.375	65.875	83.5	14.25	66.5	70.625	60	16.75	71.5	73.25	54.5	72.25	63.125	71.375	57.375	39.125	54.75	70.875	75.625	66.875	104.75	117.625	126.75	91	21.875
H11	0	0	0	0	0	0	0	0	0	0	0	0	0	0	0	0	0	0	0	0	0	0	0	0	0	0	0	0	0	0	0	0
H12	66.1818	34.4432	67.125	69.5682	51.2614	23.7955	59.1136	49.3864	31.0682	95.25	52.5909	43.1364	85.2386	52.8977	66.1591	74.9773	51.9773	64.2386	27.9091	35.2954	45.625	41.5227	56.3864	76.8182	44.9204	38.9546	41.4432	60.6818	68.2954	51.7841	25.3636	69.1818
H13	23.2727	109.102	140.761	132.17	96.1023	82.5796	92.5454	106.773	86.1477	68.9773	39.5227	21.7955	48.5114	25.1818	61.1704	1.5227	43.2386	22.2159	62.4546	30.9886	33.9318	64.2386	28.6591	28.6591	40.8409	21.1477	23.7273	62.8182	34.4886	41.9432	16.8864	28.1477
H14	0	0	0	0	0	0	0	0	0	0	0	0	0	0	0	0	0	0	0	0	0	0	0	0	0	0	0	0	0	0	0	0
H15	132.857	48.3036	152.196	92.1071	103.214	58.4643	70.0893	70.4464	87.8571	55.2321	133.714	57.0179	104.821	66.5714	128.804	78.7321	122.607	79.1786	83.4107	69.6786	89.1786	103.964	73.6607	105.464	36.6964	57.9107	138.982	82.6786	115.571	143.321	116.696	139.232
H16	0	0	0	0	0	0	0	0	0	0	0	0	0	0	0	0	0	0	0	0	0	0	0	0	0	0	0	0	0	0	0	0
H17	0	0	0	0	0	0	0	0	0	0	0	0	0	0	0	0	0	0	0	0	0	0	0	0	0	0	0	0	0	0	0	0
H18	0	0	0	0	0	0	0	0	0	0	0	0	0	0	0	0	0	0	0	0	0	0	0	0	0	0	0	0	0	0	0	0
H19	0	0	0	0	0	0	0	0	0	0	0	0	0	0	0	0	0	0	0	0	0	0	0	0	0	0	0	0	0	0	0	0
H20	0	0	0	0	0	0	0	0	0	0	0	0	0	0	0	0	0	0	0	0	0	0	0	0	0	0	0	0	0	0	0	0
H21	0	0	0	0	0	0	0	0	0	0	0	0	0	0	0	0	0	0	0	0	0	0	0	0	0	0	0	0	0	0	0	0
H22	0	0	0	0	0	0	0	0	0	0	0	0	0	0	0	0	0	0	0	0	0	0	0	0	0	0	0	0	0	0	0	0
H23	0	0	0	0	0	0	0	0	0	0	0	0	0	0	0	0	0	0	0	0	0	0	0	0	0	0	0	0	0	0	0	0
H24	0	0	0	0	0	0	0	0	0	0	0	0	0	0	0	0	0	0	0	0	0	0	0	0	0	0	0	0	0	0	0	0
I01	51	60.8333	66.125	68.875	85.7083	79.0833	83.8333	57.3333	80.3333	74.25	105.417	67.625	70.9167	49.0417	87.5833	69.2917	75.1667	79.6667	84.1667	58.0417	73.375	65.9583	76.0417	82.2083	81.0833	89.0833	73.4167	112.542	98.25	85.875	73.0833	48.875
I02	0	0	0	0	0	0	0	0	0	0	0	0	0	0	0	0	0	0	0	0	0	0	0	0	0	0	0	0	0	0	0	0
I03	0	0	0	0	0	0	0	0	0	0	0	0	0	0	0	0	0	0	0	0	0	0	0	0	0	0	0	0	0	0	0	0
I04	182.075	169.5	222.575	198.325	235.65	141.775	203.3	170.65	183.925	197.15	168.225	196.025	213.3	192.7	222.55	187.225	266.35	233.325	186.5	219.85	217.5	184.025	293.9	188.675	258.8	196.1	169.625	183.875	225.3	234.05	153.175	175.825
I05	121.864	183.784	142.614	119.182	153.239	159.193	98.8977	145.693	124.443	152.409	169.5	126.011	165.091	116.125	125.455	165.875	171.125	155.83	152.205	190.193	153.068	180.045	152.386	130.659	191.841	183.818	130.977	113.523	135.784	155.682	138.159	148.443
I06	0	0	0	0	0	0	0	0	0	0	0	0	0	0	0	0	0	0	0	0	0	0	0	0	0	0	0	0	0	0	0	0
I07	75.25	36	16.25	45.125	40.375	8.75	36.625	35.5	25.375	15.125	22	50.375	75.75	42.875	15.375	18	46.125	115.25	26.25	20.625	133.875	29.75	85	100.625	62.375	66.75	0.125	35.75	36.875	8.25	62.75	47.375
I08	0	0	0	0	0	0	0	0	0	0	0	0	0	0	0	0	0	0	0	0	0	0	0	0	0	0	0	0	0	0	0	0
I09	42.9886	51.5227	64.8409	32.3068	11.5795	51.5909	51.8977	67.8409	57.0682	47.9318	60.9545	84.2386	61.3295	12.6023	42.5682	64.75	33.0341	6.625	79.5568	49.8295	7.20453	51.4432	36.7273	68.1932	44.2841	39.4659	46.625	104.08	34.4773	45.4545	21.7614	44.6136
I10	200.523	228.295	136.636	126.216	98.8636	133.42	183.602	121.295	145.705	175.409	138.932	158.625	157.659	135.784	146.011	144.17	164.352	113.489	111.909	134.477	173.818	103.045	129.284	156.852	144.42	185.239	141.761	168.818	198.148	152.136	151.557	192.773
I11	14.3214	45.1607	2.92859	18.0357	23.4286	9.42859	41.9464	31.7321	2.375	30.8571	13.0536	13.4286	27.0357	51.625	22.2857	16.6607	0.642883	29.6786	38.25	32.7321	37.2321	18.375	15.6964	9.28571	25.0714	24.9643	30.1071	4.82141	6.57141	14.5893	46.0893	14.25
I12	71.6635	107.971	66.5385	73.9519	73.7885	58.4615	57.625	48.8077	49.5192	54.1731	60.2115	69.1923	87.625	76.3269	75.7981	59.5577	76.5865	66	71.8654	65.3173	75.7115	66.5769	76.2019	69.8461	90.0961	62.8269	70.2308	103.76	68.4039	68.4615	85.1827	71.5385
I13	24.3195	60.4028	62.5	18.875	46.75	31.2083	23.0695	50.5972	16.0139	32.9861	14.9861	16.2639	49.9861	19.5555	31.5695	16.2222	18.7083	10	13.0695	17.375	9.27777	29.0139	38.3611	10.8472	40.3333	15.375	31.7083	4.27777	46.5695	23.2222	61.9722	27.7917
I14	116.5	156.75	122.875	111.875	145.75	141.25	180.5	143.875	136.25	108.75	134.5	136.25	97.875	155.375	131.25	125.25	130	159.625	130.875	122.75	114.75	124.5	136.25	132.875	130	153.25	114.375	183.5	158.125	138.5	136.5	100.375
I15	45.625	48.25	43.0682	60.25	45.6591	52.4659	17.0455	38.25	19.6023	35.7386	51.4432	61.8977	35.1477	48.7614	37.8864	43.4546	36.7386	38.1704	76.4091	67.9204	51.7159	23.1136	64.8409	48.4773	59.1818	67.1932	48.75	46.1136	35.4886	39.6591	43.7273	45.4886
I16	18.075	37.2	31.325	28.9	5.22498	26.7	19.4	34.575	40.875	69.425	20.075	55.25	5.57501	4.97498	9.79999	23.375	15.4	30.825	97.775	4.09998	47.025	61.05	34.225	22.225	25.4	0.875	5.75	22.5	41.075	12.575	34.825	18.2
I17	0	0	0	0	0	0	0	0	0	0	0	0	0	0	0	0	0	0	0	0	0	0	0	0	0	0	0	0	0	0	0	0
I18	0	0	0	0	0	0	0	0	0	0	0	0	0	0	0	0	0	0	0	0	0	0	0	0	0	0	0	0	0	0	0	0
I19	0	0	0	0	0	0	0	0	0	0	0	0	0	0	0	0	0	0	0	0	0	0	0	0	0	0	0	0	0	0	0	0
I20	0	0	0	0	0	0	0	0	0	0	0	0	0	0	0	0	0	0	0	0	0	0	0	0	0	0	0	0	0	0	0	0
I21	0	0	0	0	0	0	0	0	0	0	0	0	0	0	0	0	0	0	0	0	0	0	0	0	0	0	0	0	0	0	0	0
I22	0	0	0	0	0	0	0	0	0	0	0	0	0	0	0	0	0	0	0	0	0	0	0	0	0	0	0	0	0	0	0	0
I23	0	0	0	0	0	0	0	0	0	0	0	0	0	0	0	0	0	0	0	0	0	0	0	0	0	0	0	0	0	0	0	0
I24	0	0	0	0	0	0	0	0	0	0	0	0	0	0	0	0	0	0	0	0	0	0	0	0	0	0	0	0	0	0	0	0
J01	82.125	84.375	98.25	38.25	72.5	86.75	91	56.125	104.625	86.625	86	92.75	130.375	58.125	98.125	74	100.5	60.125	107.375	63	130.125	94	85	107	127.625	99.5	86.75	112.125	79.875	84.25	69.875	87.75
J02	0	0	0	0	0	0	0	0	0	0	0	0	0	0	0	0	0	0	0	0	0	0	0	0	0	0	0	0	0	0	0	0
J03	55.9305	44.9305	33.5	105.292	8.38892	43.3611	43.5	53.2778	28.5	99.5972	5.72223	58.1945	30.3889	85.6111	58.1528	121.514	77.375	33.5278	49.1667	86.3333	58.0555	45.8611	85.1805	38.0555	55.5695	29.2639	51.2361	79	75.9445	65.8611	49.5417	59.8055
J04	158.5	182.375	173.5	188	142.875	209.875	188.125	214.875	189.125	188	181.75	176.25	220	268.125	176.625	181.75	178.625	196.125	139.25	199.375	190.625	181.25	168.625	197.25	171.375	171.125	194.625	180.625	213.625	177.5	152	161.375
J05	76.0568	35.8295	33.1818	15.8977	14.7045	2.6023	37.3977	64.4091	58.4773	22.4773	21.4659	83.1818	30.2614	48.8182	14.9432	32.5114	56.1704	0.420471	20.6477	21.1705	32.2955	64.2046	110.227	49.4205	28.875	34	45.2614	48.6364	58.8182	33.1818	31.875	71.1818
J06	112.575	152.825	208.325	126.775	146.25	60.525	105.9	123.125	89.725	119.95	164.7	130.6	164.625	101.85	88.15	165.6	163.675	167.325	142.425	160.575	120.65	139.575	123.3	118.375	122.175	103.975	175.25	174.425	157.075	170.825	112.775	149.275
J07	0	0	0	0	0	0	0	0	0	0	0	0	0	0	0	0	0	0	0	0	0	0	0	0	0	0	0	0	0	0	0	0
J08	210.417	244.569	208.028	215.583	192.847	211.819	219.194	204.903	182.444	224.778	206.403	221.125	231.472	220.875	204.694	212.458	210.153	205.458	195.139	203.694	223.944	217.569	212.292	177.278	242.542	237.653	237.042	215.931	223.986	233.556	178.5	216.792
J09	132.321	119.161	133.393	178.607	143.839	136.804	143.679	127.304	119.75	125.268	133.5	144.429	187.536	138.625	117.982	116.607	116.786	129.446	143	145.536	154	137.625	130.911	132.179	136.036	129.429	152.607	131.625	128.339	156.286	120.393	120.071
J10	253.518	239.607	274.304	250.714	227.679	221.268	246.393	237.393	230.107	215.964	240.929	239.732	213.5	241.089	243.464	267.089	243.196	222.661	254.321	241.839	239.036	292.232	241.482	228.964	244.304	233.089	235.089	239.214	241	231.768	238.286	249.393
J11	27.0714	25.375	13.8393	32.3214	2.14288	24.9821	12.0536	6.875	11.3214	18.2143	30.75	55.1429	11.2143	10.3036	1.48212	23.8036	38.6786	33.2321	23.6786	16.5	38.5	27.875	35.6429	22.9643	14.3571	7.76785	59.4821	30.3929	29.9643	24.375	22.6964	25.6071
J12	46.125	75.875	49.875	47.875	15.25	54.5	34.625	49.875	55.625	47.125	28	58.125	27.625	51.625	72.25	70.5	30.5	44	61.375	32.25	41.625	0.25	37.25	43.875	93.875	46.375	32.625	65.25	48.375	21.125	66.25	40.125
J13	0	0	0	0	0	0	0	0	0	0	0	0	0	0	0	0	0	0	0	0	0	0	0	0	0	0	0	0	0	0	0	0
J14	80.85	65.625	84.975	121.35	57.45	95.275	21.575	16.05	82.65	97.725	101.95	92.2	33.35	64.05	103.825	57.675	120.3	84.35	101.95	86.1	99.225	120.75	62.125	84.775	126.25	113.675	68.675	92.95	26.825	63.525	70.025	92.225
J15	141.538	138.115	175.01	146.317	161.365	122.423	148.038	138.317	108.788	149.202	161.25	170.317	167.067	151.423	181.144	128.952	147.635	128	144.538	143.404	136.115	85.2308	149.269	163.606	153.654	148.817	127.49	112.183	145.596	161.25	148.856	150.74
J16	0	0	0	0	0	0	0	0	0	0	0	0	0	0	0	0	0	0	0	0	0	0	0	0	0	0	0	0	0	0	0	0
J17	0	0	0	0	0	0	0	0	0	0	0	0	0	0	0	0	0	0	0	0	0	0	0	0	0	0	0	0	0	0	0	0
J18	0	0	0	0	0	0	0	0	0	0	0	0	0	0	0	0	0	0	0	0	0	0	0	0	0	0	0	0	0	0	0	0
J19	0	0	0	0	0	0	0	0	0	0	0	0	0	0	0	0	0	0	0	0	0	0	0	0	0	0	0	0	0	0	0	0
J20	0	0	0	0	0	0	0	0	0	0	0	0	0	0	0	0	0	0	0	0	0	0	0	0	0	0	0	0	0	0	0	0
J21	0	0	0	0	0	0	0	0	0	0	0	0	0	0	0	0	0	0	0	0	0	0	0	0	0	0	0	0	0	0	0	0
J22	0	0	0	0	0	0	0	0	0	0	0	0	0	0	0	0	0	0	0	0	0	0	0	0	0	0	0	0	0	0	0	0
J23	0	0	0	0	0	0	0	0	0	0	0	0	0	0	0	0	0	0	0	0	0	0	0	0	0	0	0	0	0	0	0	0
J24	0	0	0	0	0	0	0	0	0	0	0	0	0	0	0	0	0	0	0	0	0	0	0	0	0	0	0	0	0	0	0	0
K01	51.7614	78.2046	62.5568	90.7841	111.83	130.273	93.9204	52.7046	75.7727	80.0227	84	88.7954	63.4659	104.114	30.0682	94.4091	58.5227	61	77.9659	91.0341	69.9432	89.1591	92.7614	82	88.4432	102.489	90.6477	65.6932	71.2273	101.602	67.3977	58.1364
K02	171.075	262.625	245.1	232.375	253.15	236.575	266.55	262.2	240.275	288.775	253.25	241.35	223.2	185.775	227.05	243.825	263.4	216.35	232.225	294.525	266.35	231.15	222.85	251.375	217.175	224.975	242.95	244.2	211	256.175	237.025	176.45
K03	0	0	0	0	0	0	0	0	0	0	0	0	0	0	0	0	0	0	0	0	0	0	0	0	0	0	0	0	0	0	0	0
K04	122.667	123.292	150.875	117.167	118.125	201.583	173.667	134.333	108.708	160.083	143.792	83.9583	117.125	118.542	159.167	129.5	142.875	129.958	149.458	129.458	142.5	103.792	126.833	125.5	67.0417	141.792	121.917	101.708	117.458	132.708	126.292	116.917
K05	154.486	166.819	157.944	126.833	122.222	139.847	183.903	135.639	149.653	166.028	199.014	136.569	120.722	160.597	161.014	212.306	132.417	168.417	160.278	153.694	137.847	113.375	150.958	117.736	123.528	154.194	133.597	167.944	159.389	122.389	169.681	158.236
K06	114.125	115.25	123.375	125	114.25	106.5	115.25	112.25	79.375	114.625	163.125	133.125	125.375	130.375	102.25	134.5	125.25	162.875	123.875	122	116	121.125	129.625	108.375	112.75	95	142.875	114	116.875	109.75	146.125	122.875
K07	0	0	0	0	0	0	0	0	0	0	0	0	0	0	0	0	0	0	0	0	0	0	0	0	0	0	0	0	0	0	0	0
K08	0	0	0	0	0	0	0	0	0	0	0	0	0	0	0	0	0	0	0	0	0	0	0	0	0	0	0	0	0	0	0	0
K09	0	0	0	0	0	0	0	0	0	0	0	0	0	0	0	0	0	0	0	0	0	0	0	0	0	0	0	0	0	0	0	0
K10	15.4615	8.96155	8.625	1.94232	37.2211	16.3846	15.0865	44.3269	17.8558	13.125	6.19232	78.125	43.3269	23.1827	35.8846	17.3173	29.5385	18.5289	8.3269	13.8942	4.14423	45.5673	41.75	0.201904	10.8461	47.9327	41.3654	48.6058	16.4039	18.6635	36.9615	37.5385
K11	81	59.5833	72.8333	60	53.2917	71.2083	55.5833	72.9167	68.8333	62.2917	49.5833	80.5	61.9167	65.4583	65.2917	60.125	44.6667	70.8333	50.2917	100.25	61.2917	47	43.4583	57.2083	57.2917	56.4583	65	65.7083	94.75	51.4167	65.3333	79.25
K12	51.4615	80.3461	45.6731	47.8269	80.6923	46.0096	39.4423	46.625	55.7692	32.6635	82.4039	41.8942	22.7596	33.6827	41.3365	47.1731	19.4423	37.2692	36.3365	60.7885	40.7019	55.4519	8.7981	40.7019	71.3365	16.7789	35.3365	1.5	73.5865	65.875	49.9519	43.5865
K13	77.2917	102.417	93.6667	73.0417	84.25	53.9167	86.0417	93.2917	88.2083	43.7917	68.2917	82	79.75	68.7083	43.75	72.1667	105.25	79.5417	55.8333	74.2917	68.875	104.625	61.2917	76.625	84.4583	86.0417	90.5	69.5833	98.8333	79.625	57.9583	89.5
K14	119.365	125.99	122.606	146.712	136.087	112.788	145.692	125.635	118.096	143.317	166.365	121.519	132.635	139.779	159.067	106.625	112.779	117.144	126.481	164.404	102.212	107.731	136.798	68.8942	120.962	110.365	111.337	121.615	122.135	137.952	95.2115	122.74
K15	107.375	67.75	89	32.875	61	35.375	51	23.875	2.875	1.125	32.375	36.25	30.25	12.125	75.5	29.625	32.75	6.625	34.375	56.75	93.75	31.25	58	25.75	21.375	5.875	55.75	7.625	60.5	50.875	13.5	112
K16	0	0	0	0	0	0	0	0	0	0	0	0	0	0	0	0	0	0	0	0	0	0	0	0	0	0	0	0	0	0	0	0
K17	0	0	0	0	0	0	0	0	0	0	0	0	0	0	0	0	0	0	0	0	0	0	0	0	0	0	0	0	0	0	0	0
K18	0	0	0	0	0	0	0	0	0	0	0	0	0	0	0	0	0	0	0	0	0	0	0	0	0	0	0	0	0	0	0	0
K19	0	0	0	0	0	0	0	0	0	0	0	0	0	0	0	0	0	0	0	0	0	0	0	0	0	0	0	0	0	0	0	0
K20	0	0	0	0	0	0	0	0	0	0	0	0	0	0	0	0	0	0	0	0	0	0	0	0	0	0	0	0	0	0	0	0
K21	0	0	0	0	0	0	0	0	0	0	0	0	0	0	0	0	0	0	0	0	0	0	0	0	0	0	0	0	0	0	0	0
K22	0	0	0	0	0	0	0	0	0	0	0	0	0	0	0	0	0	0	0	0	0	0	0	0	0	0	0	0	0	0	0	0
K23	0	0	0	0	0	0	0	0	0	0	0	0	0	0	0	0	0	0	0	0	0	0	0	0	0	0	0	0	0	0	0	0
K24	0	0	0	0	0	0	0	0	0	0	0	0	0	0	0	0	0	0	0	0	0	0	0	0	0	0	0	0	0	0	0	0
L01	15.125	4.125	33.625	15.75	0.75	45.875	14.5	4	35.75	3.875	5.625	19.5	2.125	11.5	48.125	6.625	12.625	23.5	0.875	16.875	77	8.125	10.5	2.5	27.75	15.5	16.25	0.875	7.375	13.875	3.5	11.875
L02	0	0	0	0	0	0	0	0	0	0	0	0	0	0	0	0	0	0	0	0	0	0	0	0	0	0	0	0	0	0	0	0
L03	0	0	0	0	0	0	0	0	0	0	0	0	0	0	0	0	0	0	0	0	0	0	0	0	0	0	0	0	0	0	0	0
L04	89.125	61.875	18.25	34.625	78.875	65.875	42.75	42.625	102.75	42.5	51.25	103.125	62.125	48.625	60.5	44.375	26.875	51.125	48.625	71.625	33.375	29.75	44.5	48.125	89.625	60.625	40	52.125	16.5	54.625	36	18.625
L05	143.125	137.25	178.875	134.125	138.5	130.875	118.5	136.875	122.375	152.125	150	154.375	134.75	154	139.375	155.125	143.5	147.125	150.125	148.875	134.875	160.375	174.625	152.375	139	169.25	144.125	149.125	110.75	133.5	137.25	142.375
L06	223.675	158.5	190.525	181.7	238.85	227.35	151.4	172.25	199.875	183.9	192.25	194.8	165.225	187.4	196.45	205.05	201.85	192.95	177.625	154.5	223.425	192.6	226.45	172.4	153.875	221.15	195.425	162.125	201.325	181.8	165.5	169.725
L07	0	0	0	0	0	0	0	0	0	0	0	0	0	0	0	0	0	0	0	0	0	0	0	0	0	0	0	0	0	0	0	0
L08	128.339	99.9286	161.679	140.25	137.304	162.089	117.804	154.964	124.393	143.411	121.643	116.75	110.036	73.2143	147.304	126.714	105.339	158.339	131.321	60.9107	122.786	122.768	60.1786	116.339	111.607	147.946	103.536	127.286	107.196	124.964	122.786	169.411
L09	156.75	144.284	151.761	155.159	186.966	112.193	196.83	151.807	147.352	180.273	153.227	134.136	149.386	170.818	141.261	126.08	150.943	156.068	209.114	154.784	206.091	126.159	151.545	135.864	114.614	155.011	176.864	174.364	162.034	167.75	197.034	166.625
L10	0	0	0	0	0	0	0	0	0	0	0	0	0	0	0	0	0	0	0	0	0	0	0	0	0	0	0	0	0	0	0	0
L11	0	0	0	0	0	0	0	0	0	0	0	0	0	0	0	0	0	0	0	0	0	0	0	0	0	0	0	0	0	0	0	0
L12	9.375	37.625	65.5	8.75	38.75	2.375	14.875	78.5	17	121.375	4.125	69.875	86.75	21.375	26.125	46.75	43.25	9.125	46.25	95.75	110	81.375	19.875	27.5	35.625	61	45.125	34.375	69.875	38.75	31	28.75
L13	126.932	135.67	91.4205	160.659	182.284	154.182	205.977	196.273	162.727	166.102	160.386	139.455	246.136	169.011	141.864	168.955	205.227	111.477	156.295	170.875	202.261	174.205	180.398	219.182	134.614	166.966	187.42	190.557	136.011	158.932	160.091	137.148
L14	0	0	0	0	0	0	0	0	0	0	0	0	0	0	0	0	0	0	0	0	0	0	0	0	0	0	0	0	0	0	0	0
L15	0	0	0	0	0	0	0	0	0	0	0	0	0	0	0	0	0	0	0	0	0	0	0	0	0	0	0	0	0	0	0	0
L16	64.875	9.375	90.125	74	75.5	124.25	94.875	33.375	50	58.875	5.125	114.5	70.375	82.375	123.75	58.375	79.25	85.75	83.875	57.375	133.25	118	102.625	122.875	135.25	55.125	62.875	25.25	78.75	94.625	106.25	68.625
L17	0	0	0	0	0	0	0	0	0	0	0	0	0	0	0	0	0	0	0	0	0	0	0	0	0	0	0	0	0	0	0	0
L18	0	0	0	0	0	0	0	0	0	0	0	0	0	0	0	0	0	0	0	0	0	0	0	0	0	0	0	0	0	0	0	0
L19	0	0	0	0	0	0	0	0	0	0	0	0	0	0	0	0	0	0	0	0	0	0	0	0	0	0	0	0	0	0	0	0
L20	0	0	0	0	0	0	0	0	0	0	0	0	0	0	0	0	0	0	0	0	0	0	0	0	0	0	0	0	0	0	0	0
L21	0	0	0	0	0	0	0	0	0	0	0	0	0	0	0	0	0	0	0	0	0	0	0	0	0	0	0	0	0	0	0	0
L22	0	0	0	0	0	0	0	0	0	0	0	0	0	0	0	0	0	0	0	0	0	0	0	0	0	0	0	0	0	0	0	0
L23	0	0	0	0	0	0	0	0	0	0	0	0	0	0	0	0	0	0	0	0	0	0	0	0	0	0	0	0	0	0	0	0
L24	0	0	0	0	0	0	0	0	0	0	0	0	0	0	0	0	0	0	0	0	0	0	0	0	0	0	0	0	0	0	0	0
M01	0	0	0	0	0	0	0	0	0	0	0	0	0	0	0	0	0	0	0	0	0	0	0	0	0	0	0	0	0	0	0	0
M02	0	0	0	0	0	0	0	0	0	0	0	0	0	0	0	0	0	0	0	0	0	0	0	0	0	0	0	0	0	0	0	0
M03	0	0	0	0	0	0	0	0	0	0	0	0	0	0	0	0	0	0	0	0	0	0	0	0	0	0	0	0	0	0	0	0
M04	114.136	159.955	139.068	97.0114	118.239	88.9432	94.4204	118.284	151.989	148.273	102.795	167.602	84.1704	128.034	134.818	178.727	103.227	135.989	98.9886	138.977	136.386	88.6136	119.25	115.659	135.875	58.8864	133.011	150.773	126.67	124.057	146.386	72.6932
M05	0	0	0	0	0	0	0	0	0	0	0	0	0	0	0	0	0	0	0	0	0	0	0	0	0	0	0	0	0	0	0	0
M06	0	0	0	0	0	0	0	0	0	0	0	0	0	0	0	0	0	0	0	0	0	0	0	0	0	0	0	0	0	0	0	0
M07	10.8214	10.625	15.9643	29.4821	15.9107	0.392853	9.32144	14.3393	19.7679	0.696442	34.5714	3.71429	20.375	3.41071	0.053558	3.92856	10.6607	8.25	12.3036	34.125	9.75	4.82144	15.5536	39.625	14.8571	0.857147	40.1429	22.4107	19.3571	67.6071	0.607147	12.4464
M08	69.625	155	110.75	129.875	159	87.5	58	178	92.375	36.75	181.125	122.875	129.625	166.125	116.75	101.875	111.75	144.875	117.5	44.125	126.625	111	147.75	126	106.5	112.125	118.875	114.625	94	106.875	95.125	74
M09	0	0	0	0	0	0	0	0	0	0	0	0	0	0	0	0	0	0	0	0	0	0	0	0	0	0	0	0	0	0	0	0
M10	126.696	99.6071	80.5893	81.8214	84.7143	75.3571	52.4464	87.9107	64.5536	85.3036	95.25	78.25	84.8393	55.5179	107.661	77.375	98.8929	78.8214	114.143	101.589	90.625	88.0893	81.4643	84.3929	97.1429	82.8393	56.1607	131.5	97.8571	77.7857	41.9464	97.6607
M11	161.175	178.4	151.375	166.9	132.775	162.175	126.3	146.825	163.5	151.925	154.5	161.9	188.075	163.375	162.85	176.3	154.15	141.05	148.15	158.6	135.775	162.8	157.575	153.875	155.15	159.075	136.125	153.775	181.875	154.425	155.85	150.125
M12	24.875	7.0769	15.1635	17.5961	14.5192	38.4038	27.9231	19.1923	20.0385	18.1539	32.7019	27.8077	36.7404	9.21155	58.6731	27.3461	22.6442	68.7885	30.2789	41.6635	23.7211	39.4231	39.2981	37.5961	57.6731	21.1635	9.5769	51.3846	17.4615	29.9808	39.4423	24.875
M13	58.1704	65	59.9659	65	91.3068	20.5455	104.898	3.2727	56.1591	35.6704	33.875	59.7614	48.875	4.56818	48.4204	66.2046	26.1705	76.6818	41.1591	4.44318	64.3523	66.9204	20.4205	42.4318	31.3068	36.9546	3.17047	22.9773	77.7273	23.1591	35.7273	58.0454
M14	0	0	0	0	0	0	0	0	0	0	0	0	0	0	0	0	0	0	0	0	0	0	0	0	0	0	0	0	0	0	0	0
M15	0	0	0	0	0	0	0	0	0	0	0	0	0	0	0	0	0	0	0	0	0	0	0	0	0	0	0	0	0	0	0	0
M16	167.225	173.275	179.25	227.025	180.15	178.75	155.875	197	169.925	194.45	150.025	215.4	153.6	172.85	161.65	197	157.475	194.05	205.5	194.375	164.15	186.15	174.5	168.55	181.375	205.975	219.725	169.45	151.025	238.825	209.275	256.5
M17	0	0	0	0	0	0	0	0	0	0	0	0	0	0	0	0	0	0	0	0	0	0	0	0	0	0	0	0	0	0	0	0
M18	0	0	0	0	0	0	0	0	0	0	0	0	0	0	0	0	0	0	0	0	0	0	0	0	0	0	0	0	0	0	0	0
M19	0	0	0	0	0	0	0	0	0	0	0	0	0	0	0	0	0	0	0	0	0	0	0	0	0	0	0	0	0	0	0	0
M20	0	0	0	0	0	0	0	0	0	0	0	0	0	0	0	0	0	0	0	0	0	0	0	0	0	0	0	0	0	0	0	0
M21	0	0	0	0	0	0	0	0	0	0	0	0	0	0	0	0	0	0	0	0	0	0	0	0	0	0	0	0	0	0	0	0
M22	0	0	0	0	0	0	0	0	0	0	0	0	0	0	0	0	0	0	0	0	0	0	0	0	0	0	0	0	0	0	0	0
M23	0	0	0	0	0	0	0	0	0	0	0	0	0	0	0	0	0	0	0	0	0	0	0	0	0	0	0	0	0	0	0	0
M24	0	0	0	0	0	0	0	0	0	0	0	0	0	0	0	0	0	0	0	0	0	0	0	0	0	0	0	0	0	0	0	0
N01	158.95	213.3	194	154.675	166.5	182	143.65	193.675	194.325	173.1	178.8	179.15	204.85	165.275	172.5	194.075	170.175	184.375	201.6	192.425	139	171.975	167.025	234.15	172.15	195.25	160.35	189.2	200.625	197.25	178.05	146.025
N02	0	0	0	0	0	0	0	0	0	0	0	0	0	0	0	0	0	0	0	0	0	0	0	0	0	0	0	0	0	0	0	0
N03	254.375	231.625	225.5	226.125	223.875	214.25	215.75	231.25	230.125	228.875	246.125	220.25	240.875	246.625	218.25	245.25	257.375	212.75	246.625	226.875	209.125	231.625	193.375	263.25	250.75	228.5	221.75	230.75	286.5	241.5	262.625	257
N04	33	60.85	20.5	6.875	39.975	41.85	31.45	26.625	66.925	35.65	40.475	31.25	18.625	49.25	22.375	58.525	32.025	45.625	19.4	46.4	75.6	38.65	4.14999	51.4	32.3	71.2	9.52499	37.1	8.25	29.4	61.225	39.375
N05	45.2614	2.63635	16.1364	10.4432	66.9546	30.2841	11.9659	40.2614	44.3864	55.0341	35.3295	33.3864	57.2386	41.625	41.7954	62.8182	34.875	5.86365	58.8409	33.9886	60.5114	27.5455	17.2386	26.0114	39.6477	25.3182	7.68182	43.0568	26.125	59.875	38.1591	50.7614
N06	0	0	0	0	0	0	0	0	0	0	0	0	0	0	0	0	0	0	0	0	0	0	0	0	0	0	0	0	0	0	0	0
N07	0	0	0	0	0	0	0	0	0	0	0	0	0	0	0	0	0	0	0	0	0	0	0	0	0	0	0	0	0	0	0	0
N08	96.1539	89.6827	69.2019	94.1058	89.7308	100.577	56.4904	85.5865	51.9327	66.7981	82.8461	57.7885	88.0577	86.9904	54.9327	113.692	72.1539	95.4711	142.058	92.7692	78.0192	131.106	90.8942	59.9904	97.625	87.6923	75.5481	45.0673	59.0096	95.3461	71.3654	105.779
N09	96.6111	90.5695	105.736	84.3472	135.806	88.9722	78.1111	98.4583	91.3055	85.5278	87.9583	137.028	74.1111	122.722	91.1805	77.6528	126.153	77.5695	62.1945	76.0139	129.597	61.6667	86.5417	82.125	55.6389	87.7083	87.0555	75.75	94.9167	80.8195	40.3611	100.361
N10	66.65	58.325	81.025	60.65	45.05	26.925	50.25	67.775	60.725	64.85	42.7	60.875	46.975	23.2	43.75	64.475	62.075	52.85	59.225	86.225	56.4	64.5	102.2	43.25	69.3	72.85	46.825	49.1	19.175	45.35	40.025	60.475
N11	30.6827	72.4327	90.5865	69.4135	46.4808	53.5096	55.2308	86.5096	44.7308	81.0577	29.2019	74.4904	57.0673	51.2788	72.8173	64.6731	65.2596	55.2692	43.4231	13.5289	69.5	67.2692	86.7212	59.0769	79.1923	15.8269	60.7019	68.1731	66.0288	50.7115	28.7981	35.9327
N12	0	0	0	0	0	0	0	0	0	0	0	0	0	0	0	0	0	0	0	0	0	0	0	0	0	0	0	0	0	0	0	0
N13	201.648	176.909	175.341	171.943	149.841	185.75	172.034	149.364	204.92	216.489	223.943	175.909	220.739	192.739	207.398	173.784	205.795	186.795	176.852	228.034	178.239	233.432	163.17	205.67	188	170.932	191.193	171.33	224.523	207.511	182.455	202.648
N14	3.02502	29.6	40.55	55.275	27.275	11.725	1.90002	18.15	15.725	43.5	21.9	0.575012	11.6	33.15	32.25	26.8	39.35	23.825	16.95	46.375	10.875	18.35	66.8	18.625	41.175	16.25	30.95	26.775	15	16.875	37.95	52.325
N15	0	0	0	0	0	0	0	0	0	0	0	0	0	0	0	0	0	0	0	0	0	0	0	0	0	0	0	0	0	0	0	0
N16	0	0	0	0	0	0	0	0	0	0	0	0	0	0	0	0	0	0	0	0	0	0	0	0	0	0	0	0	0	0	0	0
N17	0	0	0	0	0	0	0	0	0	0	0	0	0	0	0	0	0	0	0	0	0	0	0	0	0	0	0	0	0	0	0	0
N18	0	0	0	0	0	0	0	0	0	0	0	0	0	0	0	0	0	0	0	0	0	0	0	0	0	0	0	0	0	0	0	0
N19	0	0	0	0	0	0	0	0	0	0	0	0	0	0	0	0	0	0	0	0	0	0	0	0	0	0	0	0	0	0	0	0
N20	0	0	0	0	0	0	0	0	0	0	0	0	0	0	0	0	0	0	0	0	0	0	0	0	0	0	0	0	0	0	0	0
N21	0	0	0	0	0	0	0	0	0	0	0	0	0	0	0	0	0	0	0	0	0	0	0	0	0	0	0	0	0	0	0	0
N22	0	0	0	0	0	0	0	0	0	0	0	0	0	0	0	0	0	0	0	0	0	0	0	0	0	0	0	0	0	0	0	0
N23	0	0	0	0	0	0	0	0	0	0	0	0	0	0	0	0	0	0	0	0	0	0	0	0	0	0	0	0	0	0	0	0
N24	0	0	0	0	0	0	0	0	0	0	0	0	0	0	0	0	0	0	0	0	0	0	0	0	0	0	0	0	0	0	0	0
O01	115.534	112.511	126.818	116.511	135.75	102.091	152.727	116.659	116.955	189.489	105.432	113.761	119.284	146.068	132.693	94.4773	127.136	116.341	140.636	116.511	147.602	124.42	127.83	111.307	115.648	118.182	119.58	100.227	140.705	133.284	142.011	118.716
O02	0	0	0	0	0	0	0	0	0	0	0	0	0	0	0	0	0	0	0	0	0	0	0	0	0	0	0	0	0	0	0	0
O03	0	0	0	0	0	0	0	0	0	0	0	0	0	0	0	0	0	0	0	0	0	0	0	0	0	0	0	0	0	0	0	0
O04	21	81.2857	75.3214	77.2321	146.054	136.143	98.4643	187.536	163.393	88.3571	125	16.75	125.804	79.0179	126.286	119.054	126.25	113.286	131.625	116.357	130.875	128.036	111.071	131.857	93.4464	125.554	103.018	108.554	140.089	115.75	152.071	17
O05	89.875	95.7159	81.1591	82.9659	106.432	123.943	59.9318	63.4546	120.693	96.4773	84.2273	131.136	95.4318	133.568	89.1364	100.943	114.318	105.693	86.5796	68.9318	80.7046	108.216	104.966	154.034	86.3296	104.591	115.716	111.227	128.455	124.17	92.8523	115.409
O06	119.85	85.975	98.75	96.525	89.9	57.25	90.975	102.4	66.95	55.975	110.625	86.125	92.7	113.925	82.5	66.125	58.15	122.625	82.7	127.9	105.75	78.075	112.425	66.925	118	71.65	106	119.275	92.925	103.8	68.925	90.35
O07	87.0695	54.0417	46.5417	46.8611	58.0972	33.7083	40.3195	62.5139	8.98608	62.5	65.5555	95.0417	36.9445	61.375	26.0833	79.125	80.9861	94.8195	73.7917	124.083	100.028	13.875	8.65277	101.667	43.7222	29.375	35.1667	54.5139	39.9167	24.1111	24	22.5972
O08	181	81.375	137.25	138.625	83.5	88.625	85.125	136.375	138.375	100	121.875	93.375	107.25	101	27.375	103.75	143.25	148	79	120.375	44.625	100.875	156.5	138.875	118.75	167.125	87.625	105.125	145.25	115.125	131.375	174.125
O09	0	0	0	0	0	0	0	0	0	0	0	0	0	0	0	0	0	0	0	0	0	0	0	0	0	0	0	0	0	0	0	0
O10	170.583	185.069	197.681	175.486	184.861	188.417	175.111	142.5	235.486	174.153	178.875	173.389	163.681	155.125	200.153	172.208	146.764	152.319	180.236	204.222	185.764	203	155.819	200.389	234.417	162.944	253.333	201.569	154.708	212.625	156.514	153.194
O11	50.5454	40.6591	61.2841	54.9659	45.2727	65.25	63.1704	60.5	76.9091	38.5682	59.3068	52.0909	65.5568	53.3523	66.4318	37.8864	68.6136	56.1364	54.7046	56.6704	44.9204	55.0568	56.7727	32.125	56.8182	59.375	57.2159	64.6477	40.7159	31.0909	73.2841	49.3068
O12	49.7841	96.1591	50.1023	48	41.7841	51.7273	40.8977	23.2045	99.8636	54.7727	57.9886	49.1704	25.9886	52.6704	82.9546	4.73865	56.7727	84.4204	63.625	32.875	26.2273	44.8636	35.4432	62.1364	23.2045	69.4432	28.0114	71.0341	32.8068	91.0454	59.375	50.7841
O13	0	0	0	0	0	0	0	0	0	0	0	0	0	0	0	0	0	0	0	0	0	0	0	0	0	0	0	0	0	0	0	0
O14	40.7083	5.79169	11.7917	56.6667	7.29169	5.875	36.2917	10.2917	1.625	58.75	2.20831	116.375	4.16669	4.16669	5	28.7083	41.375	81.75	55.7083	4.25	2.29169	45.75	10.0833	59.6667	17	9.45831	37.5	30.5417	31.7917	16	26.5417	36.0833
O15	105.65	143.1	121.9	164.8	125.75	121.975	152.2	101.825	138.85	110.4	136.3	140.35	126.425	112.125	130.9	126.925	108.325	147.925	78.95	136.15	139.875	108.35	72.775	110.35	149.7	83.3	110.675	92.4	194.025	114.45	131.725	158.375
O16	258.75	247.75	250.5	246.875	246.25	247.75	250.5	253.75	237.25	253.375	248.625	256.625	253.875	249.875	260.25	245.375	247	252.75	241	247.5	254	250.125	244.875	248.625	253	252.375	250.875	251.375	253.375	253.875	255.75	257
O17	0	0	0	0	0	0	0	0	0	0	0	0	0	0	0	0	0	0	0	0	0	0	0	0	0	0	0	0	0	0	0	0
O18	0	0	0	0	0	0	0	0	0	0	0	0	0	0	0	0	0	0	0	0	0	0	0	0	0	0	0	0	0	0	0	0
O19	0	0	0	0	0	0	0	0	0	0	0	0	0	0	0	0	0	0	0	0	0	0	0	0	0	0	0	0	0	0	0	0
O20	0	0	0	0	0	0	0	0	0	0	0	0	0	0	0	0	0	0	0	0	0	0	0	0	0	0	0	0	0	0	0	0
O21	0	0	0	0	0	0	0	0	0	0	0	0	0	0	0	0	0	0	0	0	0	0	0	0	0	0	0	0	0	0	0	0
O22	0	0	0	0	0	0	0	0	0	0	0	0	0	0	0	0	0	0	0	0	0	0	0	0	0	0	0	0	0	0	0	0
O23	0	0	0	0	0	0	0	0	0	0	0	0	0	0	0	0	0	0	0	0	0	0	0	0	0	0	0	0	0	0	0	0
O24	0	0	0	0	0	0	0	0	0	0	0	0	0	0	0	0	0	0	0	0	0	0	0	0	0	0	0	0	0	0	0	0
P01	0	0	0	0	0	0	0	0	0	0	0	0	0	0	0	0	0	0	0	0	0	0	0	0	0	0	0	0	0	0	0	0
P02	134.443	133.943	151.67	166.92	152.466	122.057	115.08	150.614	152.83	158.443	139.943	152.58	174.318	135.25	134.42	127.966	125.17	125.784	144.67	139.182	123.455	153.83	126.602	151.205	168.966	118.42	137.477	183.386	135.17	144.318	151.182	127.33
P03	0	0	0	0	0	0	0	0	0	0	0	0	0	0	0	0	0	0	0	0	0	0	0	0	0	0	0	0	0	0	0	0
P04	0	0	0	0	0	0	0	0	0	0	0	0	0	0	0	0	0	0	0	0	0	0	0	0	0	0	0	0	0	0	0	0
P05	200.917	152.583	130.5	177	236.75	208.958	174.5	192.292	182.292	165.542	181.542	189.417	183.125	190.875	139.083	213.583	149.125	166.75	196.417	200.708	214.542	177.042	189.875	193.833	152.458	166.375	173.708	204.583	157.875	181.875	177.083	201.792
P06	0	0	0	0	0	0	0	0	0	0	0	0	0	0	0	0	0	0	0	0	0	0	0	0	0	0	0	0	0	0	0	0
P07	50.125	30.0833	29.5417	8.75	37.9167	47	99.125	61.375	114.583	43.7083	40.4583	23.75	21	34.875	25.7917	67.4167	41.5	16.25	56.7083	82.5	13.4167	49.1667	9.04169	63.7083	73.5417	86	10.0833	53.4583	39.25	54.5	43.75	9.33331
P08	0	0	0	0	0	0	0	0	0	0	0	0	0	0	0	0	0	0	0	0	0	0	0	0	0	0	0	0	0	0	0	0
P09	7.17859	19.0893	13	13.625	32.3036	46.7143	12.3214	1.44641	11.1071	13.9821	20.7857	26.8929	17.1071	26.3036	0.660706	20.0536	9.08929	20.0714	8.26788	18.6964	21.0536	13.4286	0.214294	25.1964	25.6964	15.7321	13.375	24.7143	29.7321	57.1607	18.0893	22.3036
P10	38.5917	36.75	27.6083	38.9667	40.7083	39.3083	51.1167	45.6167	36.2167	16.9833	34.8333	47.6583	24.0917	38.1417	35.3583	32.5083	33.875	24.7333	21.2333	21.425	31.9667	41.325	18.4917	54.35	18.4583	39.4917	26.1667	29.3833	12.4083	21.2083	42.1417	39.0917
P11	369.847	337.417	340.292	376.653	346.944	375.806	338.931	311.181	347.208	369.792	367.375	332.792	346.306	299.569	339.236	342.611	347.611	342.889	377.625	328.056	352.194	348.056	374.806	329.722	348.264	335.722	333.639	311.333	351.653	352.014	323.611	327.097
P12	345.125	343.7	339.75	362.225	334.725	331.975	336.6	335.25	341.05	348.4	333.675	323.375	336.875	338.075	315.675	333.1	343.575	356.675	333.675	350.475	346.75	309.35	341.275	344.35	336.125	328.45	336.3	323.025	341.75	323.15	369.3	343.375
P13	154.375	104.875	156.75	134.125	68.875	128.625	122.625	115.5	122.5	138.125	131.125	135.125	163	154.75	141	107.625	106	144.375	157.375	146.25	175.25	132.5	131	129.625	153.75	147.25	160.125	120.25	130.875	117.5	138.375	144.375
P14	14.9722	35.8472	9.09723	27.5	50.75	9.38889	67.875	34.6805	24	27.8611	42.2778	42.3472	31.3611	14.1805	35.875	10.0417	63.9167	45.9167	0.902771	43.3195	30.1389	52.2778	30.7361	45.0695	68.4861	11.6945	25.8611	37.0833	58.5139	36.6528	56.7083	34.9028
P15	0	0	0	0	0	0	0	0	0	0	0	0	0	0	0	0	0	0	0	0	0	0	0	0	0	0	0	0	0	0	0	0
P16	0	0	0	0	0	0	0	0	0	0	0	0	0	0	0	0	0	0	0	0	0	0	0	0	0	0	0	0	0	0	0	0
P17	0	0	0	0	0	0	0	0	0	0	0	0	0	0	0	0	0	0	0	0	0	0	0	0	0	0	0	0	0	0	0	0
P18	0	0	0	0	0	0	0	0	0	0	0	0	0	0	0	0	0	0	0	0	0	0	0	0	0	0	0	0	0	0	0	0
P19	0	0	0	0	0	0	0	0	0	0	0	0	0	0	0	0	0	0	0	0	0	0	0	0	0	0	0	0	0	0	0	0
P20	0	0	0	0	0	0	0	0	0	0	0	0	0	0	0	0	0	0	0	0	0	0	0	0	0	0	0	0	0	0	0	0
P21	0	0	0	0	0	0	0	0	0	0	0	0	0	0	0	0	0	0	0	0	0	0	0	0	0	0	0	0	0	0	0	0
P22	0	0	0	0	0	0	0	0	0	0	0	0	0	0	0	0	0	0	0	0	0	0	0	0	0	0	0	0	0	0	0	0
P23	0	0	0	0	0	0	0	0	0	0	0	0	0	0	0	0	0	0	0	0	0	0	0	0	0	0	0	0	0	0	0	0
P24	0	0	0	0	0	0	0	0	0	0	0	0	0	0	0	0	0	0	0	0	0	0	0	0	0	0	0	0	0	0	0	0
Last Cell

## Sheet: PCV-Normalized
PCV Normalized to the Notochord (abs(PCV-Notochord))
	1	2	3	4	5	6	7	8	9	10	11	12	13	14	15	16	17	18	19	20	21	22	23	24	25	26	27	28	29	30	31	32
A01	0	0	0	0	0	0	0	0	0	0	0	0	0	0	0	0	0	0	0	0	0	0	0	0	0	0	0	0	0	0	0	0
A02	0	0	0	0	0	0	0	0	0	0	0	0	0	0	0	0	0	0	0	0	0	0	0	0	0	0	0	0	0	0	0	0
A03	647.875	644.25	647.75	650.25	650.25	645.5	646.25	646.625	655.375	647.125	646	658.125	650.25	646	650.625	649.5	645.75	655.375	653.25	653.5	647.375	652	651.125	654.5	654.5	646.25	648.625	647.625	646.5	647	651.125	650.5
A04	553.375	557	560.625	561.25	559.625	553.375	563.125	554.375	558.75	555	555.125	556.25	557.375	562.125	559.75	552.25	555.875	558.125	559.875	558	557.375	559.375	559.75	557.125	561.625	560.625	557.75	556.625	560.875	559.375	561.25	555.125
A05	547	546.125	549	547.75	551	552	550.25	549.625	548	545.25	549.5	546.875	551.5	549.875	551	547.375	553.75	550.25	546.25	542.375	543.5	545.125	548	549.375	550.375	549.625	549.125	548	544.875	540.75	549.75	550.75
A06	573	568.75	569.75	567.375	564	568.375	567	568.125	570	569.75	568.125	567.125	570.625	574.125	573.875	571.5	573.375	566.625	567.75	571.5	563.625	577.375	570	560.75	565.5	570.25	569.375	564.75	569.125	572.5	574	565.625
A07	544.5	545.375	542.875	541.125	538	548.125	541.75	548	540.75	546.625	545.125	549.125	546.5	544.25	551.25	547.75	545.625	546.5	551.125	546.375	545.75	548.5	543.5	543.375	546.125	545.125	543.375	546.25	550.5	544	552.5	543.25
A08	539.875	538.625	537.375	541.125	545.625	542.625	547	542.75	538.75	544.75	543	545.5	541	541.875	543.625	534.875	540.625	539.5	541.375	541.125	540.875	540.375	546.5	536.5	540.625	541.625	543	541.5	544.875	536.625	543	545.125
A09	607.5	607.375	610	607.75	612.625	600.25	605.25	608.75	603.875	610.875	603.5	602.5	604.875	612.375	608.75	599.875	607	602.375	614.125	602.125	606.75	608.125	607	602.125	603.875	608.625	611.375	608.625	603	606.375	610	606.875
A10	596.75	592.125	589.75	592.125	588.25	594.375	587.875	594.75	585.25	594.5	594.125	588.25	587	598	589.125	589.125	600.375	591.375	594.125	593.875	592.75	598.75	587.25	595.75	590.5	593.125	590.875	587.75	594.875	595.375	596.75	588.25
A11	0	0	0	0	0	0	0	0	0	0	0	0	0	0	0	0	0	0	0	0	0	0	0	0	0	0	0	0	0	0	0	0
A12	520.625	517.75	521	517.125	517.875	521.75	520.125	516.5	525.375	518.625	517.875	518.25	519.75	524.125	522.625	522.875	522.625	524.25	518.875	520.625	524.75	527.25	518	523.125	526.875	521.125	519.5	521.375	519.375	518.5	526.5	525
A13	539	541.625	539.25	536.5	539.25	541.625	538.5	538	542.875	540.75	546.25	541.125	537.625	539.375	539.125	542.375	538.875	540.5	544.25	536.75	541.5	542.5	538.5	535.375	540.625	545.25	541.5	545.125	544.75	535.75	539	538
A14	471.875	476.5	475.875	477.125	478.625	475.625	481.875	480	478.375	475.5	476.875	473.625	477.625	481.625	482	475.5	474.375	477.375	473.875	475.25	476.25	478.625	481.5	479.125	476.25	472.25	472.625	477.5	477.875	477.625	477.5	483.5
A15	0	0	0	0	0	0	0	0	0	0	0	0	0	0	0	0	0	0	0	0	0	0	0	0	0	0	0	0	0	0	0	0
A16	536	540.375	536.75	529.875	536.5	537.125	538.5	543.25	539.75	532.875	538.375	532.625	539.125	533.375	538.75	539.625	531.75	537.375	537.25	536.875	536.25	533.625	535.125	541.875	533.875	541.75	538.375	539.625	537	535.75	541.75	539
A17	0	0	0	0	0	0	0	0	0	0	0	0	0	0	0	0	0	0	0	0	0	0	0	0	0	0	0	0	0	0	0	0
A18	0	0	0	0	0	0	0	0	0	0	0	0	0	0	0	0	0	0	0	0	0	0	0	0	0	0	0	0	0	0	0	0
A19	0	0	0	0	0	0	0	0	0	0	0	0	0	0	0	0	0	0	0	0	0	0	0	0	0	0	0	0	0	0	0	0
A20	0	0	0	0	0	0	0	0	0	0	0	0	0	0	0	0	0	0	0	0	0	0	0	0	0	0	0	0	0	0	0	0
A21	0	0	0	0	0	0	0	0	0	0	0	0	0	0	0	0	0	0	0	0	0	0	0	0	0	0	0	0	0	0	0	0
A22	0	0	0	0	0	0	0	0	0	0	0	0	0	0	0	0	0	0	0	0	0	0	0	0	0	0	0	0	0	0	0	0
A23	0	0	0	0	0	0	0	0	0	0	0	0	0	0	0	0	0	0	0	0	0	0	0	0	0	0	0	0	0	0	0	0
A24	0	0	0	0	0	0	0	0	0	0	0	0	0	0	0	0	0	0	0	0	0	0	0	0	0	0	0	0	0	0	0	0
B01	0	0	0	0	0	0	0	0	0	0	0	0	0	0	0	0	0	0	0	0	0	0	0	0	0	0	0	0	0	0	0	0
B02	621.5	614.375	615	613.875	613.875	616.5	621.125	619.5	614.5	616.25	618.75	621	611.625	617	619	617.125	620.75	615.375	611.625	619.25	623.75	620.75	614.5	623.5	617.625	616.25	610.625	613.375	618	620.875	617.5	617.5
B03	572	573.5	569.125	572.75	573.25	572	571	567.875	572.375	569.375	575.75	572.625	574.25	574.5	572.375	568.5	570.625	572.125	572	563.25	572.875	571.625	576.125	570.875	573.875	567.625	572.125	572.25	569.5	569.25	567.625	568.625
B04	607.75	614.375	611.625	608.875	611	608.75	614.75	610.25	613.5	610.125	612.5	610.5	616	607.625	610.25	609.125	616.125	616.5	612.375	611.25	608.25	618.125	619.25	607.375	616.5	612.25	612.875	610.375	615.125	611.875	619.125	619
B05	0	0	0	0	0	0	0	0	0	0	0	0	0	0	0	0	0	0	0	0	0	0	0	0	0	0	0	0	0	0	0	0
B06	531.375	528.875	530.125	528.625	528.5	527.25	528.5	528	519.875	523.75	531.5	532.75	528.125	524.125	528	530.625	524.875	528.375	532.25	534.5	527.625	524.375	530.25	531.5	529.875	528.375	530	535.875	533.625	529.75	534.625	525.5
B07	0	0	0	0	0	0	0	0	0	0	0	0	0	0	0	0	0	0	0	0	0	0	0	0	0	0	0	0	0	0	0	0
B08	535.875	542.375	533.375	540.5	544	544.25	539.25	544.875	538.75	539.75	535.75	538.375	544	542	544.75	548.75	536.25	539.25	545.625	544.375	541	541.5	542.375	543.25	541.75	547.375	541.75	540.75	550.75	546.5	549.125	545.75
B09	0	0	0	0	0	0	0	0	0	0	0	0	0	0	0	0	0	0	0	0	0	0	0	0	0	0	0	0	0	0	0	0
B10	537.375	537.25	537.375	533.875	539	539.25	533.5	534	536.625	536	542.25	534.75	532.75	543.75	543.25	540.375	542.375	536.25	541.25	544.5	541.125	538.5	535.875	535.375	538.375	539.375	544.875	541.5	541.25	544.125	538.5	540.125
B11	0	0	0	0	0	0	0	0	0	0	0	0	0	0	0	0	0	0	0	0	0	0	0	0	0	0	0	0	0	0	0	0
B12	0	0	0	0	0	0	0	0	0	0	0	0	0	0	0	0	0	0	0	0	0	0	0	0	0	0	0	0	0	0	0	0
B13	548.25	544.5	541.75	547.5	547.375	544.625	552.75	548.875	543.25	551.5	545	543.875	547	542.5	550.25	547.375	548.125	544.125	550.875	549.75	552.125	548.625	549.875	544.625	548.5	544.25	543.5	547.875	549.875	548.5	540.375	548.875
B14	601.5	599.375	597.875	594.25	604	605.125	598	594.875	603.875	593.75	598.875	599.625	602.25	603	596.875	591.875	603	606.75	602.75	604.375	601.5	599	603	604.625	607.75	606.75	601.5	601.125	605.375	599.75	604.375	599.25
B15	529.875	527.875	529.25	525.875	525.375	524.125	530.5	534	526.375	529.375	524.25	531.625	528.125	531.375	531.75	523.5	530.875	528.5	528.375	532.25	528.875	530.25	525.25	529.25	526.875	526.5	526.875	524.75	525.75	529.75	528.5	532.625
B16	535.875	533.75	540	540.125	530.625	533.25	536.5	535.25	535.25	531.125	540	539.625	537.75	538.375	540.125	538.625	534.75	535.25	541.125	535.375	531	533.75	537.25	541	537.75	532.875	541.875	536.375	538.5	537.5	538.375	540.625
B17	0	0	0	0	0	0	0	0	0	0	0	0	0	0	0	0	0	0	0	0	0	0	0	0	0	0	0	0	0	0	0	0
B18	0	0	0	0	0	0	0	0	0	0	0	0	0	0	0	0	0	0	0	0	0	0	0	0	0	0	0	0	0	0	0	0
B19	0	0	0	0	0	0	0	0	0	0	0	0	0	0	0	0	0	0	0	0	0	0	0	0	0	0	0	0	0	0	0	0
B20	0	0	0	0	0	0	0	0	0	0	0	0	0	0	0	0	0	0	0	0	0	0	0	0	0	0	0	0	0	0	0	0
B21	0	0	0	0	0	0	0	0	0	0	0	0	0	0	0	0	0	0	0	0	0	0	0	0	0	0	0	0	0	0	0	0
B22	0	0	0	0	0	0	0	0	0	0	0	0	0	0	0	0	0	0	0	0	0	0	0	0	0	0	0	0	0	0	0	0
B23	0	0	0	0	0	0	0	0	0	0	0	0	0	0	0	0	0	0	0	0	0	0	0	0	0	0	0	0	0	0	0	0
B24	0	0	0	0	0	0	0	0	0	0	0	0	0	0	0	0	0	0	0	0	0	0	0	0	0	0	0	0	0	0	0	0
C01	0	0	0	0	0	0	0	0	0	0	0	0	0	0	0	0	0	0	0	0	0	0	0	0	0	0	0	0	0	0	0	0
C02	0	0	0	0	0	0	0	0	0	0	0	0	0	0	0	0	0	0	0	0	0	0	0	0	0	0	0	0	0	0	0	0
C03	0	0	0	0	0	0	0	0	0	0	0	0	0	0	0	0	0	0	0	0	0	0	0	0	0	0	0	0	0	0	0	0
C04	0	0	0	0	0	0	0	0	0	0	0	0	0	0	0	0	0	0	0	0	0	0	0	0	0	0	0	0	0	0	0	0
C05	0	0	0	0	0	0	0	0	0	0	0	0	0	0	0	0	0	0	0	0	0	0	0	0	0	0	0	0	0	0	0	0
C06	0	0	0	0	0	0	0	0	0	0	0	0	0	0	0	0	0	0	0	0	0	0	0	0	0	0	0	0	0	0	0	0
C07	499	499.375	507.75	502.875	502.125	499.625	498.75	497.5	503.75	501.625	500.75	504	504.75	504.25	500.5	496.5	504.875	503.75	505.5	503.375	503.875	506.375	503.75	506.125	505.25	503.875	499.875	510.375	506.5	501.375	501.375	506.625
C08	554	557.875	556.125	554.25	555.375	559.125	562.375	566.375	557.75	558.75	549.375	560.625	561.5	556.25	559	556.625	563.25	557.375	563	561.75	557	557.5	563.875	559.125	557.125	555.875	564	559.375	558.5	563.875	564.375	557.25
C09	564.5	566.75	565.875	563.5	563	560.875	564.375	567	564.625	562.125	561.125	562.375	559.75	561.5	563.5	559.75	559.625	553.375	563.25	557.875	562.25	563.75	561.875	566.125	562.375	565.625	565.375	560.375	559.5	562.75	560.25	563.375
C10	528.25	534.875	531.625	534	531.375	534.875	537.5	527.25	529.875	532	535.625	527.5	529	535.25	532.25	531.875	529	530	528.75	529.125	536.125	534.875	528.125	537.25	532	532.625	534.75	529.375	532.75	531.25	528.875	532.25
C11	540.875	539.75	539.875	547.875	543	544.875	543.75	541	544.125	540.375	544.5	538.625	536.625	548.875	543.5	538.875	546.125	536	539.125	542.75	544.25	546.75	536	540.375	543.5	540	540	540.75	545.25	542.625	542.75	542.875
C12	0	0	0	0	0	0	0	0	0	0	0	0	0	0	0	0	0	0	0	0	0	0	0	0	0	0	0	0	0	0	0	0
C13	512.5	514.5	513.75	514.375	511.875	510.75	512.5	515.25	511	510.625	515.375	514.375	510.875	507.5	514.125	516.875	504.25	510	511.125	512.625	511.375	521.125	515.375	518.75	509.875	515.875	515.375	518	517.875	510.875	513.875	511.75
C14	549.25	551.75	548.375	550.75	550.875	546.625	546.5	546.125	546	546.875	547.75	547.125	547.875	550.125	551.25	549	552.25	549.25	548.375	551.875	549.625	552.625	548.875	551.25	552.375	551.875	553.625	554.25	546	549.875	545.25	549.125
C15	0	0	0	0	0	0	0	0	0	0	0	0	0	0	0	0	0	0	0	0	0	0	0	0	0	0	0	0	0	0	0	0
C16	540.5	535.875	536.5	534.5	541.625	533.625	536.25	541.125	543.375	538.625	539.5	538.375	540.5	542.375	535.625	545	540.5	533.5	543.375	540.125	534.25	542.5	537.5	539.125	536.875	537	542.5	540	532.125	537.875	537.125	546.125
C17	0	0	0	0	0	0	0	0	0	0	0	0	0	0	0	0	0	0	0	0	0	0	0	0	0	0	0	0	0	0	0	0
C18	0	0	0	0	0	0	0	0	0	0	0	0	0	0	0	0	0	0	0	0	0	0	0	0	0	0	0	0	0	0	0	0
C19	0	0	0	0	0	0	0	0	0	0	0	0	0	0	0	0	0	0	0	0	0	0	0	0	0	0	0	0	0	0	0	0
C20	0	0	0	0	0	0	0	0	0	0	0	0	0	0	0	0	0	0	0	0	0	0	0	0	0	0	0	0	0	0	0	0
C21	0	0	0	0	0	0	0	0	0	0	0	0	0	0	0	0	0	0	0	0	0	0	0	0	0	0	0	0	0	0	0	0
C22	0	0	0	0	0	0	0	0	0	0	0	0	0	0	0	0	0	0	0	0	0	0	0	0	0	0	0	0	0	0	0	0
C23	0	0	0	0	0	0	0	0	0	0	0	0	0	0	0	0	0	0	0	0	0	0	0	0	0	0	0	0	0	0	0	0
C24	0	0	0	0	0	0	0	0	0	0	0	0	0	0	0	0	0	0	0	0	0	0	0	0	0	0	0	0	0	0	0	0
D01	0	0	0	0	0	0	0	0	0	0	0	0	0	0	0	0	0	0	0	0	0	0	0	0	0	0	0	0	0	0	0	0
D02	549.125	549.25	545.25	554.375	551.75	544.25	546.125	555.25	550.75	546.875	549.5	546.375	550.375	553.25	549.625	547.125	545.75	549.5	555.25	552.75	552.25	548.75	546.75	551.125	548.375	556.25	552.5	550.875	549.125	549.125	552.875	546.5
D03	532.25	534.625	527	537.625	529.5	531.25	533.875	539.875	529.875	527.625	531.75	535	530.75	530.625	532.875	531.625	531.5	530.5	534.125	525.5	531.375	537.5	527.5	530.875	533.875	534.875	529.5	536.75	531.75	536.25	527.5	528.375
D04	536.875	531.375	533.875	543.5	535.625	536.25	531.875	535.125	534.625	538.25	537.375	533.125	537.625	534.25	534.5	534.5	535.625	538.375	536.75	535.75	532.25	543	533	537.125	539.125	538.875	541.75	534	529.25	537	534.875	534
D05	0	0	0	0	0	0	0	0	0	0	0	0	0	0	0	0	0	0	0	0	0	0	0	0	0	0	0	0	0	0	0	0
D06	0	0	0	0	0	0	0	0	0	0	0	0	0	0	0	0	0	0	0	0	0	0	0	0	0	0	0	0	0	0	0	0
D07	0	0	0	0	0	0	0	0	0	0	0	0	0	0	0	0	0	0	0	0	0	0	0	0	0	0	0	0	0	0	0	0
D08	546.125	549.75	553.125	544.5	550.125	556	550.125	558.5	555.125	554.875	550	555.75	555.875	553.625	556	557.125	559.125	552	551.75	554.125	553.75	554	556.125	554.875	555.375	554.625	554.875	553.5	551.75	560.375	549.25	550
D09	616.875	610.5	613.625	616.875	613	610.875	611.875	615.5	616.875	609.5	613.5	617.625	606.75	615.25	613.75	617.125	616.125	615.5	608.375	608.875	610.625	618.375	607.5	611.5	611.75	612.375	612.375	618.875	609.875	619.5	615	617
D10	0	0	0	0	0	0	0	0	0	0	0	0	0	0	0	0	0	0	0	0	0	0	0	0	0	0	0	0	0	0	0	0
D11	529.375	531.875	529.75	532.75	536.25	541.375	538	535.875	536.75	527.875	538.5	533.875	542.75	534.125	537.375	534.125	537.125	535.625	538.875	533.875	534.25	535.75	535.375	536.375	534.25	539.375	531.25	538.625	538.625	535.75	532.5	531.875
D12	0	0	0	0	0	0	0	0	0	0	0	0	0	0	0	0	0	0	0	0	0	0	0	0	0	0	0	0	0	0	0	0
D13	502.5	508.875	505.875	502.75	510.5	510.5	509.125	504.5	506.625	512.375	511.5	506.125	509	506.5	510.375	508.375	509.25	509	507.25	509.375	509.125	508	506.375	512.25	516.625	505.75	515.625	511.625	514.5	509.5	507.25	512.375
D14	536.75	544.5	542.625	547.125	545	544.25	547.75	550.375	542.75	549.625	540.25	552.125	546.625	548.125	548.875	549.125	543.25	547.25	552.25	549.875	545.5	552.375	545.125	554.125	549.375	547.25	549.625	545.625	548.5	546.125	545.375	551.75
D15	537	539.875	535.875	535.75	536.25	533.625	538.125	535.875	537.5	535.375	537.25	539.375	534.375	534	537.75	542.375	537.625	533.5	538	538	536.75	531.125	539	537.625	538.5	540.625	538.5	537.75	536.25	539.5	539.5	540.5
D16	543.875	540.875	542.875	541	542.25	547	544.125	554.5	550.375	541.875	545.625	545.875	546.875	543.875	545.375	546.625	540.375	549	543.75	544.875	549.25	551.75	547	544	547.75	544.125	549.625	549.125	546.375	548.75	540.625	544.25
D17	0	0	0	0	0	0	0	0	0	0	0	0	0	0	0	0	0	0	0	0	0	0	0	0	0	0	0	0	0	0	0	0
D18	0	0	0	0	0	0	0	0	0	0	0	0	0	0	0	0	0	0	0	0	0	0	0	0	0	0	0	0	0	0	0	0
D19	0	0	0	0	0	0	0	0	0	0	0	0	0	0	0	0	0	0	0	0	0	0	0	0	0	0	0	0	0	0	0	0
D20	0	0	0	0	0	0	0	0	0	0	0	0	0	0	0	0	0	0	0	0	0	0	0	0	0	0	0	0	0	0	0	0
D21	0	0	0	0	0	0	0	0	0	0	0	0	0	0	0	0	0	0	0	0	0	0	0	0	0	0	0	0	0	0	0	0
D22	0	0	0	0	0	0	0	0	0	0	0	0	0	0	0	0	0	0	0	0	0	0	0	0	0	0	0	0	0	0	0	0
D23	0	0	0	0	0	0	0	0	0	0	0	0	0	0	0	0	0	0	0	0	0	0	0	0	0	0	0	0	0	0	0	0
D24	0	0	0	0	0	0	0	0	0	0	0	0	0	0	0	0	0	0	0	0	0	0	0	0	0	0	0	0	0	0	0	0
E01	0	0	0	0	0	0	0	0	0	0	0	0	0	0	0	0	0	0	0	0	0	0	0	0	0	0	0	0	0	0	0	0
E02	575	579	576.5	582.375	579.625	578.375	575.375	577.625	574.5	583.625	575.375	578.25	581	582.5	576.875	576.5	580.375	583.125	584.75	577.25	577.5	578.375	575.875	582	577.625	582.625	584	581.375	574.25	584.75	581.125	579.5
E03	606.5	604.875	601.75	597.75	604.25	601.125	596.625	599	607.5	612.375	600.125	604.75	607.125	613.875	603	605.75	608.875	601	599.25	605.625	609.75	604.75	605.5	611.25	601	599.25	604.875	605.125	601.125	608.25	604.625	599
E04	549.875	551.5	549	548.875	554.125	551.375	556.875	552.75	545.875	553.375	547.375	551.625	551.125	556.875	552.25	560.625	555.5	551.125	551.25	555.5	552.5	555.375	551.25	552.125	552.75	555.25	551.375	548	551.625	543.25	537.75	552.125
E05	573.625	570.375	569	569	570.25	571.875	573.125	571.125	574.25	570.5	569.875	568.625	575.625	567	563.5	573.125	572.5	570.375	573	579.625	572.375	568.625	573.5	576.375	573.375	570.875	574.625	576.625	571.75	563.75	570.5	569.875
E06	0	0	0	0	0	0	0	0	0	0	0	0	0	0	0	0	0	0	0	0	0	0	0	0	0	0	0	0	0	0	0	0
E07	521.5	519.25	519.5	529.375	521.375	520.375	522.5	520.625	521.625	520	521	516	520.25	522.625	520.5	521.125	518.5	521.625	526	520	520.875	519.125	521.75	521.875	519.5	524.625	519.375	518.125	515	525.5	516	518.625
E08	0	0	0	0	0	0	0	0	0	0	0	0	0	0	0	0	0	0	0	0	0	0	0	0	0	0	0	0	0	0	0	0
E09	542.75	547.25	545.375	549.25	548.625	545.25	547.875	553.125	554.125	546.875	553	553	546.5	550.5	547.125	546.75	550.125	550.375	541.5	546.625	553.375	549.5	547.5	549.375	554.875	549.625	549	553.5	545.75	546.125	550.875	544
E10	624.875	629	620.625	623.875	624.375	627.625	629.25	624.375	626	615.625	621.75	622.375	623.875	625.5	626.375	629.375	624.375	626	626.875	625.75	624.625	625.25	632.25	627.375	630.625	632.375	625.375	630	632.25	621.75	622.875	628.375
E11	546	545.875	545.125	545.25	544.75	549.5	545	541.375	547	546.125	546.5	547.5	550.75	544.25	540.75	540.125	539.875	540.75	547	544.875	545.75	545.75	545.5	549.625	546.125	545.875	548.125	551.75	543	550.25	549.375	544.875
E12	533.75	536.125	535.875	537.25	533.25	533	531.25	531.625	534.5	539.375	535.5	533.25	533.5	541.75	537.875	538.25	536	534.625	540.5	532.75	541	533.5	532.125	534	536.125	530.875	528	534.25	534.375	534.625	532.125	532.75
E13	543.875	543.5	541.375	543.75	540.625	543.5	546	547.125	551.375	540.625	547	543	544.625	540.75	546.125	545.625	541.875	540.75	541.25	550	549.25	545.375	542.625	542.75	546.375	539.125	545.875	548.75	546.875	543.625	546.125	547.375
E14	638	634.625	638.625	633.875	638.75	642.5	651.5	649.5	647.625	648.5	643.75	639.75	642.125	646.125	641	642.875	642.25	640.625	641.5	639.125	640.5	647	642.625	643.5	641.875	642	635.75	643	640.5	641.5	641.125	633.5
E15	531	524.875	526.375	530.125	524.5	527	523.75	529.625	524.125	527.875	525.75	526.75	522.625	531.25	526.375	531.25	529	525.875	527.125	529.625	536.25	533	523.75	522.375	535.125	526.75	526.875	525.625	524.625	530.375	528.25	527.125
E16	539.5	532.5	536.25	534	534.25	537.375	533.625	535.125	531.25	540	529	534.75	531.75	538.125	531.75	535.875	534.125	528.625	532.125	526	534.25	529.375	532	537.125	538.5	531.75	536.375	534.375	539.5	533.25	533	536.625
E17	0	0	0	0	0	0	0	0	0	0	0	0	0	0	0	0	0	0	0	0	0	0	0	0	0	0	0	0	0	0	0	0
E18	0	0	0	0	0	0	0	0	0	0	0	0	0	0	0	0	0	0	0	0	0	0	0	0	0	0	0	0	0	0	0	0
E19	0	0	0	0	0	0	0	0	0	0	0	0	0	0	0	0	0	0	0	0	0	0	0	0	0	0	0	0	0	0	0	0
E20	0	0	0	0	0	0	0	0	0	0	0	0	0	0	0	0	0	0	0	0	0	0	0	0	0	0	0	0	0	0	0	0
E21	0	0	0	0	0	0	0	0	0	0	0	0	0	0	0	0	0	0	0	0	0	0	0	0	0	0	0	0	0	0	0	0
E22	0	0	0	0	0	0	0	0	0	0	0	0	0	0	0	0	0	0	0	0	0	0	0	0	0	0	0	0	0	0	0	0
E23	0	0	0	0	0	0	0	0	0	0	0	0	0	0	0	0	0	0	0	0	0	0	0	0	0	0	0	0	0	0	0	0
E24	0	0	0	0	0	0	0	0	0	0	0	0	0	0	0	0	0	0	0	0	0	0	0	0	0	0	0	0	0	0	0	0
F01	584.25	578.5	576.625	581	581.25	581.25	581.875	584.75	586	581.5	575.125	583	577.25	581	575.625	584.375	570.75	583.875	579.75	577.5	586.75	581.875	580.625	579.375	583.75	583	578.625	583.625	577	579.625	576.125	583.625
F02	0	0	0	0	0	0	0	0	0	0	0	0	0	0	0	0	0	0	0	0	0	0	0	0	0	0	0	0	0	0	0	0
F03	0	0	0	0	0	0	0	0	0	0	0	0	0	0	0	0	0	0	0	0	0	0	0	0	0	0	0	0	0	0	0	0
F04	0	0	0	0	0	0	0	0	0	0	0	0	0	0	0	0	0	0	0	0	0	0	0	0	0	0	0	0	0	0	0	0
F05	504	507.125	508.5	507	508.75	508.375	511.25	506.5	505.75	504.5	508.75	508.375	509	506.625	504.625	512.5	508.625	504.25	508.75	509.25	505.375	506.875	509.25	509.625	506.875	513.875	512.5	510.625	510.125	505	506	499.25
F06	624.875	628.625	626.5	627.25	626.75	624.25	622	626.75	627.875	626.375	626.5	625.875	625.5	624	623.875	630.5	623.875	625.5	625.125	627.125	621.375	628	621.5	632	625.5	629.125	618	622.75	627.625	623.875	628.125	626.125
F07	563	557.625	561.625	560.75	560.75	560	558.75	559.875	562.625	558.25	559.125	557.75	557.375	567.375	563.5	564.375	560.5	559	561.25	561.625	564.5	563.625	561.5	567.125	560.125	556.125	567.875	567.5	558.375	560.375	562	567.75
F08	0	0	0	0	0	0	0	0	0	0	0	0	0	0	0	0	0	0	0	0	0	0	0	0	0	0	0	0	0	0	0	0
F09	498.25	494.25	498.625	495.375	502.875	495	500.625	496.125	494.5	503.625	500.375	500.375	494.625	497.75	503	503.125	499.25	502.875	500	504.25	496.5	499.125	499.625	500	500	498.625	496.625	499.125	494.25	504.125	496.875	496.875
F10	0	0	0	0	0	0	0	0	0	0	0	0	0	0	0	0	0	0	0	0	0	0	0	0	0	0	0	0	0	0	0	0
F11	492.125	495.25	489.125	494	494.875	488.25	491.625	493.125	493.5	493.625	497.5	495	492.125	499.625	494.875	498.125	487.75	493.5	496.375	504.125	494.375	493.125	489.375	495.75	494.875	493.375	492.75	496.625	495.625	495.125	491.25	496
F12	0	0	0	0	0	0	0	0	0	0	0	0	0	0	0	0	0	0	0	0	0	0	0	0	0	0	0	0	0	0	0	0
F13	0	0	0	0	0	0	0	0	0	0	0	0	0	0	0	0	0	0	0	0	0	0	0	0	0	0	0	0	0	0	0	0
F14	557.125	558.5	556.5	557.375	556.125	558	556.25	556.5	559.625	557	558.875	563.75	555.5	555.125	557.625	554.5	556.375	553.875	560.125	558.875	553.75	555.625	560.25	558.125	554.375	554.75	557.375	559.75	552.5	553.625	553.375	559.875
F15	536.125	536.125	535.375	536.125	533.625	538	541.25	537.125	540.375	538.875	534.625	541	538	537.875	539.625	540.625	537.5	534	536.5	536.875	532.875	533.875	534.5	540.5	538.75	536.75	537.125	535	538	538	533.5	539.25
F16	556.125	548.625	548	554.375	550.75	554.75	551.125	551.625	550.5	548.5	551.25	553.375	557.625	554	555.75	550.625	554.25	546.125	547.5	560.75	551.125	549.375	551.625	551.625	555.5	554.5	552.125	544.75	553.25	548	555.5	553.125
F17	0	0	0	0	0	0	0	0	0	0	0	0	0	0	0	0	0	0	0	0	0	0	0	0	0	0	0	0	0	0	0	0
F18	0	0	0	0	0	0	0	0	0	0	0	0	0	0	0	0	0	0	0	0	0	0	0	0	0	0	0	0	0	0	0	0
F19	0	0	0	0	0	0	0	0	0	0	0	0	0	0	0	0	0	0	0	0	0	0	0	0	0	0	0	0	0	0	0	0
F20	0	0	0	0	0	0	0	0	0	0	0	0	0	0	0	0	0	0	0	0	0	0	0	0	0	0	0	0	0	0	0	0
F21	0	0	0	0	0	0	0	0	0	0	0	0	0	0	0	0	0	0	0	0	0	0	0	0	0	0	0	0	0	0	0	0
F22	0	0	0	0	0	0	0	0	0	0	0	0	0	0	0	0	0	0	0	0	0	0	0	0	0	0	0	0	0	0	0	0
F23	0	0	0	0	0	0	0	0	0	0	0	0	0	0	0	0	0	0	0	0	0	0	0	0	0	0	0	0	0	0	0	0
F24	0	0	0	0	0	0	0	0	0	0	0	0	0	0	0	0	0	0	0	0	0	0	0	0	0	0	0	0	0	0	0	0
G01	581.5	576.75	582.875	582.125	578.75	583.125	581.25	577.25	581.125	579	580.5	578.125	582.5	581	574.75	579	587.25	578.125	588.125	581.875	580.875	581.375	582.375	578.75	575.375	585	585.625	578.5	580.875	578.5	582.875	585.375
G02	557.125	562.875	556	554.875	553.125	558.125	555.75	551.625	553.75	558.625	557.5	551.125	563.625	554.25	560.875	560.375	560.625	556.125	557.25	559.125	557.875	562.125	560.875	550.5	555.75	556.375	559.875	553.5	560.375	557.125	551.75	561.25
G03	0	0	0	0	0	0	0	0	0	0	0	0	0	0	0	0	0	0	0	0	0	0	0	0	0	0	0	0	0	0	0	0
G04	561.5	551.875	552.25	559.375	555.25	551.125	563.75	557.625	556.375	558.875	549.75	558	557.625	557.5	553.625	550.875	557.875	557	561.875	557.75	554.875	555.625	558.625	552.375	560.125	559.375	562.625	553.75	556.625	557.375	556.625	553.875
G05	0	0	0	0	0	0	0	0	0	0	0	0	0	0	0	0	0	0	0	0	0	0	0	0	0	0	0	0	0	0	0	0
G06	546.75	543.75	545.625	548.5	544	549.875	547.875	541.375	539.5	543.375	552.5	544.875	540.5	548.75	550.125	547	547	547.625	550	546.375	555.125	546.125	547.5	546.875	551	550.75	546.125	551.5	546.5	543.5	544.375	545.625
G07	563.875	563.125	557.75	559	558.625	561.625	559.875	555.875	557.625	555.25	560.75	567.25	556.25	557.625	554.5	560.875	556.5	557.125	562	555.25	564.25	558	553.875	559.375	559.875	557.25	560.875	560.75	557.25	559.375	565.375	557.25
G08	0	0	0	0	0	0	0	0	0	0	0	0	0	0	0	0	0	0	0	0	0	0	0	0	0	0	0	0	0	0	0	0
G09	650	647.375	646	650	649.125	648.75	648.625	644.25	643.625	640.375	644	646.25	647.625	650	642.25	642.25	650.25	651.875	649.5	645.625	649	652.5	652.5	643.25	652.25	651	649.375	649.5	644	645.875	653	648.875
G10	0	0	0	0	0	0	0	0	0	0	0	0	0	0	0	0	0	0	0	0	0	0	0	0	0	0	0	0	0	0	0	0
G11	0	0	0	0	0	0	0	0	0	0	0	0	0	0	0	0	0	0	0	0	0	0	0	0	0	0	0	0	0	0	0	0
G12	595	593.125	595.375	595.375	594.5	594.25	595.5	595.5	601.625	590.75	597.5	599.125	596.625	594.625	596.75	590.375	594.625	599.875	601	596	596.25	602.5	597.875	597.875	598	591.875	598	592.5	596.375	596.625	601.375	592.875
G13	499.5	500.625	504	507	507.125	506.5	503.25	506.75	505.25	504.5	507.25	504.5	503.125	503.625	508.5	504.375	504.5	505.75	500	508.625	507.25	506.125	504.5	506.5	503.625	506.625	508.375	507	504	504.25	512.25	508.75
G14	592.25	596.625	596.125	595	598.75	592.375	593.5	592.625	597.375	596.125	593.5	596.25	592.5	586.875	599.75	602.625	597.5	587.75	594.875	597.75	599.625	593.75	588.5	592	594.5	595.875	591.75	590.25	595	593.75	595.375	599.125
G15	508	502.125	504.75	509.875	499.625	503.5	497.75	503.5	503.375	509.75	508.25	502.375	504.375	503.625	503.875	505.625	511	500.5	502.5	502.875	512	507.5	511.875	507.625	510.875	504	508.75	503.875	503.875	510.875	507.25	508.5
G16	549.5	549.25	545.125	550.625	541.125	547.875	550.75	548.125	552.25	551	550	539.625	545.375	548.875	547.375	540.125	547.75	550.375	549.75	546	549.5	549.5	550.125	550.625	549.75	543.875	549.625	548.75	549.625	551.375	553.5	550.125
G17	0	0	0	0	0	0	0	0	0	0	0	0	0	0	0	0	0	0	0	0	0	0	0	0	0	0	0	0	0	0	0	0
G18	0	0	0	0	0	0	0	0	0	0	0	0	0	0	0	0	0	0	0	0	0	0	0	0	0	0	0	0	0	0	0	0
G19	0	0	0	0	0	0	0	0	0	0	0	0	0	0	0	0	0	0	0	0	0	0	0	0	0	0	0	0	0	0	0	0
G20	0	0	0	0	0	0	0	0	0	0	0	0	0	0	0	0	0	0	0	0	0	0	0	0	0	0	0	0	0	0	0	0
G21	0	0	0	0	0	0	0	0	0	0	0	0	0	0	0	0	0	0	0	0	0	0	0	0	0	0	0	0	0	0	0	0
G22	0	0	0	0	0	0	0	0	0	0	0	0	0	0	0	0	0	0	0	0	0	0	0	0	0	0	0	0	0	0	0	0
G23	0	0	0	0	0	0	0	0	0	0	0	0	0	0	0	0	0	0	0	0	0	0	0	0	0	0	0	0	0	0	0	0
G24	0	0	0	0	0	0	0	0	0	0	0	0	0	0	0	0	0	0	0	0	0	0	0	0	0	0	0	0	0	0	0	0
H01	0	0	0	0	0	0	0	0	0	0	0	0	0	0	0	0	0	0	0	0	0	0	0	0	0	0	0	0	0	0	0	0
H02	614	610	611.375	612.5	616.75	607.125	609.625	611.125	614.625	610.875	605.375	614	608.125	611.375	608.25	606.5	611.125	605.75	613.375	609	615.25	614.25	615.625	614.875	610.5	612.5	605.625	616.75	614.5	608.375	606.125	606.25
H03	631.125	633.25	625	629.125	625.25	628.25	628.5	624.5	633.25	633.75	626.875	631.5	636.375	633.125	640.875	631.625	631.375	624.75	631.125	633.625	626.75	636.125	630.125	627.25	632.5	634.25	624.75	633	633	634.625	633.625	633.125
H04	561.375	565.875	556.875	560.125	560.5	562	557.625	559.625	558.5	561.125	561.125	560.75	556.75	559.875	558.875	563.375	562.5	558.25	565.75	561	564.875	562.5	561.625	558.625	567.125	563.375	567.125	562.625	561	562.875	561.25	563.875
H05	545.5	550.375	550.75	550.125	553.5	556.125	557.375	560.75	554.125	557.125	555.625	554.25	558.5	554.625	554.5	553.25	559	551.625	557	558.75	552.625	553.625	556.125	556.25	559	551.875	558.75	552.875	550.125	555.75	561.625	555.125
H06	0	0	0	0	0	0	0	0	0	0	0	0	0	0	0	0	0	0	0	0	0	0	0	0	0	0	0	0	0	0	0	0
H07	721	717	716.25	716.375	712.25	710.375	717.375	721.25	720.375	718.375	711.375	711.5	715.75	719.25	721.625	714.125	722.75	723.375	718.125	715.25	715.375	724	715.625	719.75	721.5	724.125	722.125	724.75	720.125	715.125	717.875	718.375
H08	526.875	524.375	527.75	529.375	527.25	525.5	524.625	523.75	527.625	526.375	528.625	528.125	522.875	527.375	527.75	522.75	523.75	533.625	525.625	528.375	530.375	522.125	529.375	532.25	534.125	524.125	529.75	531.75	526	530	533.875	527.25
H09	634	635.625	631.5	634.5	640	635.5	635.25	637.875	636.75	638.5	636.125	630.75	632.5	632	631.375	630.375	630.625	634.375	632.5	625.75	639	633.125	636.625	636.375	634	634.5	630.375	636.25	626.375	627.75	635.75	636.25
H10	550.125	558.625	553.75	560.5	552.875	559.125	555.75	556.625	558.75	554.625	555.625	556.625	559.375	553.5	554.5	555.5	556.875	560.75	559	552.25	559.25	555	555.625	551.5	560.25	560.5	558.25	557.25	557.125	553.625	559.5	558.5
H11	0	0	0	0	0	0	0	0	0	0	0	0	0	0	0	0	0	0	0	0	0	0	0	0	0	0	0	0	0	0	0	0
H12	536	534.625	542.125	537.75	538.625	539.25	535.75	537.75	532.25	533.25	536.5	532.5	534.875	534.625	531.25	533.25	531.25	533.875	532	534.75	536.625	534.25	538.75	531	532.375	527.5	533.625	535.5	537.75	539.875	537	539
H13	539	537.375	540.125	545.625	534.375	539.125	537	541.5	541.875	537.25	542.25	544.75	542.875	544	543.625	544.25	543.875	541.125	540	535.625	537.75	539.875	543.75	538.75	540.75	543.875	538	538	542.125	539.125	543.25	543.875
H14	0	0	0	0	0	0	0	0	0	0	0	0	0	0	0	0	0	0	0	0	0	0	0	0	0	0	0	0	0	0	0	0
H15	535	536.875	537.625	531.25	532.5	536.75	534.375	529.875	532	537.375	539	536.875	538.25	535	540.375	531.875	534.75	535.75	539.125	537.25	535.75	538.25	536.375	538.75	538.125	538.625	536.125	533.25	531	537.75	534.125	541.375
H16	0	0	0	0	0	0	0	0	0	0	0	0	0	0	0	0	0	0	0	0	0	0	0	0	0	0	0	0	0	0	0	0
H17	0	0	0	0	0	0	0	0	0	0	0	0	0	0	0	0	0	0	0	0	0	0	0	0	0	0	0	0	0	0	0	0
H18	0	0	0	0	0	0	0	0	0	0	0	0	0	0	0	0	0	0	0	0	0	0	0	0	0	0	0	0	0	0	0	0
H19	0	0	0	0	0	0	0	0	0	0	0	0	0	0	0	0	0	0	0	0	0	0	0	0	0	0	0	0	0	0	0	0
H20	0	0	0	0	0	0	0	0	0	0	0	0	0	0	0	0	0	0	0	0	0	0	0	0	0	0	0	0	0	0	0	0
H21	0	0	0	0	0	0	0	0	0	0	0	0	0	0	0	0	0	0	0	0	0	0	0	0	0	0	0	0	0	0	0	0
H22	0	0	0	0	0	0	0	0	0	0	0	0	0	0	0	0	0	0	0	0	0	0	0	0	0	0	0	0	0	0	0	0
H23	0	0	0	0	0	0	0	0	0	0	0	0	0	0	0	0	0	0	0	0	0	0	0	0	0	0	0	0	0	0	0	0
H24	0	0	0	0	0	0	0	0	0	0	0	0	0	0	0	0	0	0	0	0	0	0	0	0	0	0	0	0	0	0	0	0
I01	556.5	559	560.125	555.875	554.375	555.75	553.5	551.5	556.5	561.25	557.75	558.125	558.25	552.375	556.75	563.125	559	565.5	558	554.375	554.375	560.625	555.875	559.375	556.75	558.75	558.75	561.875	560.25	561.375	561.75	554.375
I02	0	0	0	0	0	0	0	0	0	0	0	0	0	0	0	0	0	0	0	0	0	0	0	0	0	0	0	0	0	0	0	0
I03	0	0	0	0	0	0	0	0	0	0	0	0	0	0	0	0	0	0	0	0	0	0	0	0	0	0	0	0	0	0	0	0
I04	660.875	660	661.375	657.125	656.25	650.875	660.5	664.75	656.625	667.75	660.125	662.625	662.5	659	664.25	657.625	660.25	668.125	662.5	660.25	665.5	660.625	669	662.375	653.5	654.5	661.625	657.875	659	655.75	657.875	654.625
I05	669.5	665.875	672.25	662	671.875	676.375	663.625	670.875	663.625	669.5	667.5	666.375	671	669.125	670	670.875	670.125	671.375	664.75	669.375	669.25	671.5	669.75	667.75	663.75	669	667.25	671.25	666.875	672.5	676.25	669.625
I06	0	0	0	0	0	0	0	0	0	0	0	0	0	0	0	0	0	0	0	0	0	0	0	0	0	0	0	0	0	0	0	0
I07	558.125	557.875	557.25	553	555.125	553	556	553.375	553.5	559.75	547.125	551.375	558.375	554.125	553.875	554.875	556.125	558.125	551.375	554.25	555.5	552.875	555.625	550.375	558.625	559.375	552.75	555.125	551.75	555.5	555.25	560
I08	0	0	0	0	0	0	0	0	0	0	0	0	0	0	0	0	0	0	0	0	0	0	0	0	0	0	0	0	0	0	0	0
I09	631.625	631.25	628.75	629.125	627.125	629.5	624.625	628.75	639.25	635.75	629.5	634.875	638.875	630.875	631.75	629.75	628.125	630.625	629.375	632.375	627.75	633.625	635	629.375	639.375	628.375	636.625	636.625	625.75	637	623.125	633.25
I10	651.25	650.75	649	653.125	652.5	650.875	651.875	647.75	654.25	648.5	655.75	650.625	646.75	649.875	647.375	645.625	649.625	653.125	642	649.75	657	647.5	646.375	654.125	646.875	653.875	646.125	647	647.875	645.5	649.375	643.5
I11	545.75	541.625	544.5	546.75	544	550.5	543.125	552.125	550.125	552.5	546.875	544.5	551.25	550.375	553	552.625	548	549.75	543.25	550.125	542.625	546.125	551.875	547	544.5	544.25	544.25	554.25	541.5	551.125	537.125	548.25
I12	621.125	620.125	612	616.875	623.25	614	617.625	617.5	613.75	615.25	617.75	621.5	617.625	625.25	619.875	617.25	624.125	621	618.25	624.625	616.25	610.5	619.125	618	619.25	623.75	622	626.375	623.25	626	622.875	621
I13	495.875	495.625	501.5	499.875	497.75	499.875	495.625	491.375	491.125	503.875	494.875	498.375	498.875	500	502.125	495	497.375	499	501.375	494.375	500.5	499.125	500.25	500.625	499	492.625	497.375	492.5	502.875	495	500.75	494.125
I14	557.5	551.125	554.375	557.875	555	549.75	554.875	551.125	558.125	550.875	551.125	558.875	556.625	555.5	555.5	546.625	558.25	557	549.5	547.875	554.5	552.875	556.25	553	557.875	554.5	554.125	551.375	553.125	551.375	556.375	554.5
I15	514.625	513.25	509.25	519.25	513.75	518.375	510.5	505.25	508.875	509.375	512.625	512.625	517.875	510.125	513.25	514	513.375	510.625	518.5	505.375	512.625	507.75	515.75	510.75	510	512.375	515.75	511.75	514.125	510.75	513	518.125
I16	548.375	555	546.125	556.5	549.625	546.5	547	551.875	549.125	553.625	548.125	544.75	545.875	552.375	547	550.375	544.5	549.125	548.375	546	549.625	548.75	551.125	549.625	542	544.125	548.25	552	550.875	548.875	545.875	548.5
I17	0	0	0	0	0	0	0	0	0	0	0	0	0	0	0	0	0	0	0	0	0	0	0	0	0	0	0	0	0	0	0	0
I18	0	0	0	0	0	0	0	0	0	0	0	0	0	0	0	0	0	0	0	0	0	0	0	0	0	0	0	0	0	0	0	0
I19	0	0	0	0	0	0	0	0	0	0	0	0	0	0	0	0	0	0	0	0	0	0	0	0	0	0	0	0	0	0	0	0
I20	0	0	0	0	0	0	0	0	0	0	0	0	0	0	0	0	0	0	0	0	0	0	0	0	0	0	0	0	0	0	0	0
I21	0	0	0	0	0	0	0	0	0	0	0	0	0	0	0	0	0	0	0	0	0	0	0	0	0	0	0	0	0	0	0	0
I22	0	0	0	0	0	0	0	0	0	0	0	0	0	0	0	0	0	0	0	0	0	0	0	0	0	0	0	0	0	0	0	0
I23	0	0	0	0	0	0	0	0	0	0	0	0	0	0	0	0	0	0	0	0	0	0	0	0	0	0	0	0	0	0	0	0
I24	0	0	0	0	0	0	0	0	0	0	0	0	0	0	0	0	0	0	0	0	0	0	0	0	0	0	0	0	0	0	0	0
J01	554.625	552	557.125	554.625	556.875	553.75	555	554.875	553.125	548.75	554.625	556.5	553.25	556.625	555.5	552.75	555.375	554.875	552.125	554.125	559.375	553.625	556.75	559.125	557.75	554.75	551.25	563.5	557.875	559.875	552.375	560.25
J02	0	0	0	0	0	0	0	0	0	0	0	0	0	0	0	0	0	0	0	0	0	0	0	0	0	0	0	0	0	0	0	0
J03	552.375	550.625	553.5	552.625	550.5	545.25	552.5	550.5	550.5	550.375	546.5	552.75	554.5	551.5	546.375	547.625	547.375	544.75	550.5	552	550.5	550.75	545.625	551.5	555.125	545.375	551.125	552	546.5	551.75	544.875	551.25
J04	661.5	660.625	665.75	660.75	664.125	663	666.625	663.375	660.75	659.375	660.5	666.375	664.75	664.5	666	660.125	663.125	664.625	660.625	665.375	673.875	665.5	662.625	672.75	665.625	672.25	667.25	664.375	661.625	662.5	665.375	664.375
J05	562.875	559.375	562	563.625	563.25	555.875	564.125	564.5	563.75	562.75	554.375	564	561.625	563	558.875	563.875	558.625	568.875	560.375	563.625	566.75	567.75	561.5	562.875	564.875	558	562.625	559	560	557	560.875	558
J06	560.375	573.125	564.125	562.375	562.75	566.625	557.5	558.625	560.625	563.75	562	557	563.125	557.25	561.25	563.5	559.375	565.625	559.125	565.875	566.75	559.375	561	561.375	558.875	564.375	557.25	563.625	558.375	563.625	560.375	560.875
J07	0	0	0	0	0	0	0	0	0	0	0	0	0	0	0	0	0	0	0	0	0	0	0	0	0	0	0	0	0	0	0	0
J08	586.75	585.125	591.25	587.25	590.625	590.375	589.75	591.125	588	590	588.625	595.125	593.25	584.875	584.25	588.125	586.375	593.125	591.25	591.25	592.5	591.125	584.625	592.5	591.875	591.875	590.375	593.375	591.875	595	591.5	593.125
J09	571.25	570.375	573.25	570.25	567.625	568.875	575.75	565.875	570.75	570.625	572.5	574	576.75	573.125	570.125	570.25	566.5	569.375	570.5	574.25	569	564.625	563.625	571.25	565.75	568.5	568.25	565.625	566.625	570.5	567.25	571
J10	654.875	646.75	648.875	656.5	649.75	650.125	654.75	650.25	646.25	652.75	651	651.375	653.5	660.875	654.75	648.375	653.125	646.875	648.75	649.125	652.25	650.375	648.625	651.25	652.875	646.875	650.375	654	652	652.125	654	650.75
J11	511	514.875	511.875	519.75	515	512.125	512.625	510.875	510.75	514.5	519.25	517	512	515.375	515.875	518.375	524.75	519.875	515.25	517.5	521	513.375	519.5	519.25	508.5	516.625	517.125	524.25	517.25	521.875	517.125	518.75
J12	534	537.75	533.875	539.25	528.625	529.875	531.625	536.625	538.5	533.375	540.375	536.875	535.625	535.125	536	535	532.625	539.375	539.875	533.75	536.25	529.5	530.5	537.75	538.375	534.625	533.375	532.75	522.125	531.375	533.75	528
J13	0	0	0	0	0	0	0	0	0	0	0	0	0	0	0	0	0	0	0	0	0	0	0	0	0	0	0	0	0	0	0	0
J14	575.75	583.125	584.875	584.75	583.75	584.875	584.875	579.25	582.25	575.625	584.25	587	581.75	582.25	583.625	581.875	589	577.25	582.25	585	581.625	579.75	580.625	583.375	582.25	583.875	580.875	589.25	582.125	575.625	581.125	587.125
J15	544	543.5	540.625	544.625	541.75	543.5	543.5	540.625	542.25	545.125	541.25	542.625	546.375	544.5	542.375	542.875	541.25	540	543	546.25	548.5	547	544.5	544.375	544.5	544.125	549.875	540.875	543.75	545.25	541.625	551.125
J16	0	0	0	0	0	0	0	0	0	0	0	0	0	0	0	0	0	0	0	0	0	0	0	0	0	0	0	0	0	0	0	0
J17	0	0	0	0	0	0	0	0	0	0	0	0	0	0	0	0	0	0	0	0	0	0	0	0	0	0	0	0	0	0	0	0
J18	0	0	0	0	0	0	0	0	0	0	0	0	0	0	0	0	0	0	0	0	0	0	0	0	0	0	0	0	0	0	0	0
J19	0	0	0	0	0	0	0	0	0	0	0	0	0	0	0	0	0	0	0	0	0	0	0	0	0	0	0	0	0	0	0	0
J20	0	0	0	0	0	0	0	0	0	0	0	0	0	0	0	0	0	0	0	0	0	0	0	0	0	0	0	0	0	0	0	0
J21	0	0	0	0	0	0	0	0	0	0	0	0	0	0	0	0	0	0	0	0	0	0	0	0	0	0	0	0	0	0	0	0
J22	0	0	0	0	0	0	0	0	0	0	0	0	0	0	0	0	0	0	0	0	0	0	0	0	0	0	0	0	0	0	0	0
J23	0	0	0	0	0	0	0	0	0	0	0	0	0	0	0	0	0	0	0	0	0	0	0	0	0	0	0	0	0	0	0	0
J24	0	0	0	0	0	0	0	0	0	0	0	0	0	0	0	0	0	0	0	0	0	0	0	0	0	0	0	0	0	0	0	0
K01	560.125	562.75	561.375	568.875	561.375	568	567.375	560.25	562.5	568.75	560	564.25	566.375	565.75	562.25	566.5	557.25	560	565.875	567.125	562.125	567.25	568.125	566	563.625	569.125	570.375	563.875	561.5	566.875	572.125	566.5
K02	644.375	646.625	646.5	651.875	652.75	652.875	655.25	653.5	651.375	651.875	651.75	652.25	646	649.375	645.25	645.625	648	643.75	647.625	654.625	651.75	645.25	649.75	656.875	656.875	652.375	650.75	655.5	658	643.875	647.625	649.75
K03	0	0	0	0	0	0	0	0	0	0	0	0	0	0	0	0	0	0	0	0	0	0	0	0	0	0	0	0	0	0	0	0
K04	609	601.125	608.375	606	594.625	606	608	597	601.875	609.5	603.875	601.375	605.375	606.125	609.25	603	603.125	605.625	605.625	604.875	602.5	606.375	607	614	606.375	605.375	598.75	604.625	606.625	603.125	603.875	603.25
K05	552.375	557.375	556.5	560.5	556	550.625	553.125	556.75	554.875	551.25	556.125	559.125	560.5	554.375	558.125	557.75	555.75	559.75	555.5	552.25	554.625	559.375	557.625	554.625	551.75	554.75	556.375	550.5	555.5	558.5	553.125	556.125
K06	549.25	547.125	550.875	552.375	556.375	552.75	550.125	552.75	552.875	557.125	547.375	559.375	557.75	550	547.625	549.375	554	558.375	549.625	555.5	555.375	553.375	552.75	553.75	550.5	553	550	549	553.125	552.75	549	558
K07	0	0	0	0	0	0	0	0	0	0	0	0	0	0	0	0	0	0	0	0	0	0	0	0	0	0	0	0	0	0	0	0
K08	0	0	0	0	0	0	0	0	0	0	0	0	0	0	0	0	0	0	0	0	0	0	0	0	0	0	0	0	0	0	0	0
K09	0	0	0	0	0	0	0	0	0	0	0	0	0	0	0	0	0	0	0	0	0	0	0	0	0	0	0	0	0	0	0	0
K10	567	567.5	562.375	561.75	561.375	563	563.625	556.25	568.625	566.875	564.5	566.125	565.25	559.875	566.5	564.375	563	564.375	564.25	562.125	566.375	563.875	570.75	561.875	564	566.625	566.75	567.375	567.25	564.125	568.5	564
K11	565.5	568.5	568.75	564.75	563.625	568.875	564.25	560.25	562.5	565.125	565	562	568.75	565.125	571.125	562.375	563.25	563	564.625	570.5	568.375	569	567.375	567.125	564.625	572.375	564.25	568.875	570.75	562.5	571.25	563.75
K12	504	505.5	508.25	512.25	511	509.375	517.25	510.375	506	511.875	512.75	511.875	509.625	513.625	515.125	506.75	514.25	515.5	512.125	512.75	508.375	510.625	516.125	516.375	509.125	511.375	513.125	516.5	510.875	510.125	506.125	511.875
K13	551.125	547.75	556	551.375	555.75	546.5	544.875	549.375	547.125	551.125	545.875	546.5	551	549.375	545	546.5	555.25	553.375	548.75	552.375	548.625	551.625	549.875	548.875	551.625	555.875	550.75	551.75	548	549.875	551.375	546.25
K14	569.75	574.375	567.375	573.25	571.625	577.25	569	571.25	570.25	575.625	566.75	570.75	566.25	569.625	573.375	569.625	568.625	570.375	569.25	577.25	566.75	562.5	566.875	571.125	573.5	569.75	571.875	578	569.75	567.875	573.75	573.125
K15	542.875	540.75	543.375	550.5	542.875	547.625	541.125	544.25	545.5	546.25	551	549.125	545	545	548.75	553.125	549.75	546.625	547.125	544.75	549.375	547.375	551.375	543.375	554.125	551	550.875	545.625	547.25	549.625	546.375	547.5
K16	0	0	0	0	0	0	0	0	0	0	0	0	0	0	0	0	0	0	0	0	0	0	0	0	0	0	0	0	0	0	0	0
K17	0	0	0	0	0	0	0	0	0	0	0	0	0	0	0	0	0	0	0	0	0	0	0	0	0	0	0	0	0	0	0	0
K18	0	0	0	0	0	0	0	0	0	0	0	0	0	0	0	0	0	0	0	0	0	0	0	0	0	0	0	0	0	0	0	0
K19	0	0	0	0	0	0	0	0	0	0	0	0	0	0	0	0	0	0	0	0	0	0	0	0	0	0	0	0	0	0	0	0
K20	0	0	0	0	0	0	0	0	0	0	0	0	0	0	0	0	0	0	0	0	0	0	0	0	0	0	0	0	0	0	0	0
K21	0	0	0	0	0	0	0	0	0	0	0	0	0	0	0	0	0	0	0	0	0	0	0	0	0	0	0	0	0	0	0	0
K22	0	0	0	0	0	0	0	0	0	0	0	0	0	0	0	0	0	0	0	0	0	0	0	0	0	0	0	0	0	0	0	0
K23	0	0	0	0	0	0	0	0	0	0	0	0	0	0	0	0	0	0	0	0	0	0	0	0	0	0	0	0	0	0	0	0
K24	0	0	0	0	0	0	0	0	0	0	0	0	0	0	0	0	0	0	0	0	0	0	0	0	0	0	0	0	0	0	0	0
L01	576.875	567.5	574.5	578.5	575.5	580.75	578.875	573.75	575.25	577.625	572	571.75	575.125	577.875	579.375	575.125	578.375	574.25	575.25	576.75	574.75	577.5	572.75	581.375	577.5	574.625	583.875	577.875	577.875	571.75	573.75	573.625
L02	0	0	0	0	0	0	0	0	0	0	0	0	0	0	0	0	0	0	0	0	0	0	0	0	0	0	0	0	0	0	0	0
L03	0	0	0	0	0	0	0	0	0	0	0	0	0	0	0	0	0	0	0	0	0	0	0	0	0	0	0	0	0	0	0	0
L04	555.625	553.5	550.25	553.125	553.125	556.5	554.875	546.125	551.25	555.75	552.125	555.125	558.25	550	551.5	554.375	552.625	557.875	554.5	552.625	550.625	551.875	553.75	550.875	549.75	556.25	553.625	555.875	548.875	555.125	554.875	550.125
L05	519	518.5	521.25	518.75	519.5	517.125	522.5	522.375	513.375	524.25	515.875	518.625	524.5	518.875	518.75	524.375	520.25	519	522.25	518.125	517.75	522.25	518.375	520.625	516.75	521.875	520.375	523	520.375	519.25	525.25	522.5
L06	588.875	599.5	594.125	601	597.25	600.75	599	601.25	601.875	599	595.25	599	598.625	598	599.75	606.75	598.25	603.25	593.625	600.5	605.125	601	600.25	600	594.875	600.25	598.625	597.625	603.125	600	597	595.625
L07	0	0	0	0	0	0	0	0	0	0	0	0	0	0	0	0	0	0	0	0	0	0	0	0	0	0	0	0	0	0	0	0
L08	670.625	667.5	672.25	668.25	680.875	669.375	663.375	665.25	665.25	667.125	666.5	666.75	668.75	670.5	667.875	668	671.625	669.625	667.75	668.625	668.5	672.625	664.75	670.625	669.75	667.375	669.25	667	669.625	670.25	669.5	669.125
L09	641.75	644.375	650.125	655.25	650.875	649.375	647.375	646.625	647.625	642	650.5	647.5	652.75	654	652.625	652.625	645.125	647.25	647.75	646.875	649	649.25	652	641.5	652.25	647.375	648.5	650	645.125	645.75	650.125	651.625
L10	0	0	0	0	0	0	0	0	0	0	0	0	0	0	0	0	0	0	0	0	0	0	0	0	0	0	0	0	0	0	0	0
L11	0	0	0	0	0	0	0	0	0	0	0	0	0	0	0	0	0	0	0	0	0	0	0	0	0	0	0	0	0	0	0	0
L12	581.875	580.625	575.5	578.5	575.125	584.625	576.625	578.875	582	587.25	579.5	582.25	589	575	578.5	573.875	577.75	575.625	573.5	581.25	576.5	574.75	576.5	578.875	575.375	575	573.25	576.875	575.5	580.875	580.875	580.5
L13	611.75	616.125	610.875	614.75	619.375	610	616.25	616	618	615.375	609.75	610	618.5	614.375	616.5	616.5	616.5	617.75	613.75	616.875	620.625	617.75	611.125	622	610.25	610.875	612.875	614.375	606.375	614.75	616	614.875
L14	0	0	0	0	0	0	0	0	0	0	0	0	0	0	0	0	0	0	0	0	0	0	0	0	0	0	0	0	0	0	0	0
L15	0	0	0	0	0	0	0	0	0	0	0	0	0	0	0	0	0	0	0	0	0	0	0	0	0	0	0	0	0	0	0	0
L16	560.875	560.625	562.25	559.25	557.25	560.875	562.25	565.75	565.5	563.125	559.375	557.625	557.75	560.25	565.375	567	564.75	565.75	560.5	561.25	570.5	560.125	561.75	561.625	563.125	558.125	568.125	562.625	560	562	563.125	564.625
L17	0	0	0	0	0	0	0	0	0	0	0	0	0	0	0	0	0	0	0	0	0	0	0	0	0	0	0	0	0	0	0	0
L18	0	0	0	0	0	0	0	0	0	0	0	0	0	0	0	0	0	0	0	0	0	0	0	0	0	0	0	0	0	0	0	0
L19	0	0	0	0	0	0	0	0	0	0	0	0	0	0	0	0	0	0	0	0	0	0	0	0	0	0	0	0	0	0	0	0
L20	0	0	0	0	0	0	0	0	0	0	0	0	0	0	0	0	0	0	0	0	0	0	0	0	0	0	0	0	0	0	0	0
L21	0	0	0	0	0	0	0	0	0	0	0	0	0	0	0	0	0	0	0	0	0	0	0	0	0	0	0	0	0	0	0	0
L22	0	0	0	0	0	0	0	0	0	0	0	0	0	0	0	0	0	0	0	0	0	0	0	0	0	0	0	0	0	0	0	0
L23	0	0	0	0	0	0	0	0	0	0	0	0	0	0	0	0	0	0	0	0	0	0	0	0	0	0	0	0	0	0	0	0
L24	0	0	0	0	0	0	0	0	0	0	0	0	0	0	0	0	0	0	0	0	0	0	0	0	0	0	0	0	0	0	0	0
M01	0	0	0	0	0	0	0	0	0	0	0	0	0	0	0	0	0	0	0	0	0	0	0	0	0	0	0	0	0	0	0	0
M02	0	0	0	0	0	0	0	0	0	0	0	0	0	0	0	0	0	0	0	0	0	0	0	0	0	0	0	0	0	0	0	0
M03	0	0	0	0	0	0	0	0	0	0	0	0	0	0	0	0	0	0	0	0	0	0	0	0	0	0	0	0	0	0	0	0
M04	582.5	577.5	583.25	583.375	583.875	585.125	585.875	579.375	586.625	580	579.25	585.875	584.625	586.125	581	577	580.5	580.625	582.625	578.25	580.75	590.25	579.25	577.75	577.875	581.25	586.375	578.5	577.125	581.875	581.75	575.875
M05	0	0	0	0	0	0	0	0	0	0	0	0	0	0	0	0	0	0	0	0	0	0	0	0	0	0	0	0	0	0	0	0
M06	0	0	0	0	0	0	0	0	0	0	0	0	0	0	0	0	0	0	0	0	0	0	0	0	0	0	0	0	0	0	0	0
M07	465.25	472.625	471.75	470.375	468.625	476.75	471.75	472.375	470.625	466.625	477	468.5	475.375	475.125	465.125	466	474.875	470.25	467.875	471.625	466.25	474.25	471.625	473.625	469.5	473	473	473.625	471.5	473.25	474.75	466.875
M08	657.375	669	662.5	660.5	665.125	658.5	652.875	661.75	660.5	658.125	663.625	660.875	659	662.25	661	656.5	668.125	665.5	663.25	660.875	660.625	659.375	658.875	665.125	659.625	657.25	664	661.5	658	656.75	661.625	661.75
M09	0	0	0	0	0	0	0	0	0	0	0	0	0	0	0	0	0	0	0	0	0	0	0	0	0	0	0	0	0	0	0	0
M10	567.125	574.25	570.875	568.75	570.5	572.5	565.875	570.125	570.625	570.875	565.75	572.25	570.625	576.375	574.375	569.375	573.25	579.25	574.5	568.375	569.625	568.875	561.25	571.25	571.5	565.125	567.875	572.5	572.5	571.5	569.875	570.375
M11	637.375	645	639.375	641	640.875	644.375	641	638.625	646	648.125	643	650	641.875	645.875	648.25	649.5	647.25	640.25	651.75	645.5	640.875	651	644.875	645.375	640.75	644.875	645.125	642.875	656.375	648.125	644.25	640.125
M12	548.875	554	549.625	549.75	555.75	545.25	551	553.5	554.5	551	554.625	554.5	553.125	550.75	555.75	550.5	550.875	554.25	553.125	552.125	551.875	554.5	549.375	551.75	547.75	549.625	552.5	555	549	547.25	549.75	548.875
M13	541.625	547	538.875	538	542.125	550	545.625	548	547.25	541.125	548.875	547.125	546.875	546.75	549.875	543.75	549.625	543.5	546.25	546.625	542.625	544.375	547.875	547.25	548.125	547.5	550.375	546.25	552	537.25	544	546.5
M14	0	0	0	0	0	0	0	0	0	0	0	0	0	0	0	0	0	0	0	0	0	0	0	0	0	0	0	0	0	0	0	0
M15	0	0	0	0	0	0	0	0	0	0	0	0	0	0	0	0	0	0	0	0	0	0	0	0	0	0	0	0	0	0	0	0
M16	591.625	592.375	595.75	592.625	589.75	591.75	587.375	595.5	589.625	586.25	586.625	590.5	590.5	593.75	593.75	592	586.875	593.25	594.5	595.375	595.75	595.25	590	592.25	591.375	590.875	589.625	588.25	588.625	592.625	592.875	591
M17	0	0	0	0	0	0	0	0	0	0	0	0	0	0	0	0	0	0	0	0	0	0	0	0	0	0	0	0	0	0	0	0
M18	0	0	0	0	0	0	0	0	0	0	0	0	0	0	0	0	0	0	0	0	0	0	0	0	0	0	0	0	0	0	0	0
M19	0	0	0	0	0	0	0	0	0	0	0	0	0	0	0	0	0	0	0	0	0	0	0	0	0	0	0	0	0	0	0	0
M20	0	0	0	0	0	0	0	0	0	0	0	0	0	0	0	0	0	0	0	0	0	0	0	0	0	0	0	0	0	0	0	0
M21	0	0	0	0	0	0	0	0	0	0	0	0	0	0	0	0	0	0	0	0	0	0	0	0	0	0	0	0	0	0	0	0
M22	0	0	0	0	0	0	0	0	0	0	0	0	0	0	0	0	0	0	0	0	0	0	0	0	0	0	0	0	0	0	0	0
M23	0	0	0	0	0	0	0	0	0	0	0	0	0	0	0	0	0	0	0	0	0	0	0	0	0	0	0	0	0	0	0	0
M24	0	0	0	0	0	0	0	0	0	0	0	0	0	0	0	0	0	0	0	0	0	0	0	0	0	0	0	0	0	0	0	0
N01	663.75	665.5	667.5	663.875	669.5	669	667.75	667.375	668.625	660.5	668	663.25	669.25	665.875	669	669.375	666.375	672.375	665.5	666.625	660.5	662.375	670.125	670.75	666.25	661.25	663.25	668	671.125	671.75	666.25	667.625
N02	0	0	0	0	0	0	0	0	0	0	0	0	0	0	0	0	0	0	0	0	0	0	0	0	0	0	0	0	0	0	0	0
N03	623.375	627.125	628.25	623.125	624.625	620.125	625.875	629.125	625.875	624.625	626	625	628.125	629.625	626.625	621.125	633.5	628.5	629.625	628.125	624.75	624.625	633.375	624.875	624.625	625.875	618.375	621.25	631.375	625.625	627.875	630.625
N04	483	488.75	481.5	484.875	479.875	481.75	482.25	482.625	487.125	488.25	487.875	488.75	479.625	482.25	486.875	479.125	484.625	479.625	485.5	491	488	487.25	483.75	479.5	487	484.5	482.125	480	482.75	484	488.625	480.875
N05	550.625	551	548.5	554.625	551.5	547.375	556.875	550.625	552.75	558.125	548.875	550.75	545.875	556.625	553.25	555	552.875	556.5	549.75	554.625	550.875	546	548.875	549.375	550.375	549.5	544.5	554.875	549.125	550.875	550.25	556.125
N06	0	0	0	0	0	0	0	0	0	0	0	0	0	0	0	0	0	0	0	0	0	0	0	0	0	0	0	0	0	0	0	0
N07	0	0	0	0	0	0	0	0	0	0	0	0	0	0	0	0	0	0	0	0	0	0	0	0	0	0	0	0	0	0	0	0
N08	528	524.625	526.875	528.125	525.5	524.5	525.125	526.875	527.375	530.125	525	521.75	527.25	529.625	530.375	530	538	531.375	529.25	528	528.75	529.125	528.875	521.625	528.375	529	531.375	526.625	531.375	525.5	528.25	524.375
N09	555.5	563.125	568.625	557.125	556.25	559.75	557	557.125	559.75	559.75	564.625	560.25	555	560.5	553.625	557.875	559.375	552.125	558.75	560.125	559.375	563	552.875	562.125	558.75	562.375	556.5	550.75	556.25	555.375	553.25	559.25
N10	543.25	543.625	540.625	540.25	547.25	544.125	543.25	542.875	537.125	535.25	541	540.875	542.875	543	527.25	542.375	541.375	545.25	545.125	541.625	541.5	538	540	541.75	542	543.75	539.625	544	543.375	540.25	543.125	540.875
N11	548.375	564.125	553.125	559.875	556.25	558.125	554	561.125	556.5	555.75	557.125	555.875	556.375	558.125	563.125	557.75	554.875	554.5	565.5	555.375	564.5	561.5	557.875	558	563.5	559.75	559.625	558.25	559.875	555.25	558.875	553.625
N12	0	0	0	0	0	0	0	0	0	0	0	0	0	0	0	0	0	0	0	0	0	0	0	0	0	0	0	0	0	0	0	0
N13	625.375	627	626.25	627.125	622.75	622.75	624.125	626	631.375	629.125	629.125	626	628.375	629.375	627.125	627.875	630.25	629.25	628.125	631.125	620.875	631.25	620.625	631.125	630	627.75	620.375	623.875	628.25	631.875	631	626.375
N14	560.875	557	558.25	562.625	559.625	556.375	560.5	559.25	557.125	558.5	554.5	566.125	555.5	559.25	558.75	558.5	565.75	558.875	560.25	565.125	563.125	565.25	562.5	554.875	560.625	565.75	560.25	558.625	558.5	566.375	555.75	560.875
N15	0	0	0	0	0	0	0	0	0	0	0	0	0	0	0	0	0	0	0	0	0	0	0	0	0	0	0	0	0	0	0	0
N16	0	0	0	0	0	0	0	0	0	0	0	0	0	0	0	0	0	0	0	0	0	0	0	0	0	0	0	0	0	0	0	0
N17	0	0	0	0	0	0	0	0	0	0	0	0	0	0	0	0	0	0	0	0	0	0	0	0	0	0	0	0	0	0	0	0
N18	0	0	0	0	0	0	0	0	0	0	0	0	0	0	0	0	0	0	0	0	0	0	0	0	0	0	0	0	0	0	0	0
N19	0	0	0	0	0	0	0	0	0	0	0	0	0	0	0	0	0	0	0	0	0	0	0	0	0	0	0	0	0	0	0	0
N20	0	0	0	0	0	0	0	0	0	0	0	0	0	0	0	0	0	0	0	0	0	0	0	0	0	0	0	0	0	0	0	0
N21	0	0	0	0	0	0	0	0	0	0	0	0	0	0	0	0	0	0	0	0	0	0	0	0	0	0	0	0	0	0	0	0
N22	0	0	0	0	0	0	0	0	0	0	0	0	0	0	0	0	0	0	0	0	0	0	0	0	0	0	0	0	0	0	0	0
N23	0	0	0	0	0	0	0	0	0	0	0	0	0	0	0	0	0	0	0	0	0	0	0	0	0	0	0	0	0	0	0	0
N24	0	0	0	0	0	0	0	0	0	0	0	0	0	0	0	0	0	0	0	0	0	0	0	0	0	0	0	0	0	0	0	0
O01	561.625	569.875	559	564.875	563.75	568	570	565.75	567.5	566.125	562.25	567.125	561.375	566.25	570.875	568.75	567.5	568.25	568	568.875	567.875	565.875	561.375	565.125	564.375	563	566.125	559.5	571.25	569.375	567.375	562.625
O02	0	0	0	0	0	0	0	0	0	0	0	0	0	0	0	0	0	0	0	0	0	0	0	0	0	0	0	0	0	0	0	0
O03	0	0	0	0	0	0	0	0	0	0	0	0	0	0	0	0	0	0	0	0	0	0	0	0	0	0	0	0	0	0	0	0
O04	554	555.5	555.75	553.375	557.125	554	554.75	551.75	556.25	553.5	554	558.75	551.375	557.875	554	556.125	558.75	555	554.125	549	550.875	555.75	552.5	557.5	559.875	556.625	552.375	549.125	550.375	554.25	551	550
O05	544.875	544.625	543.25	546.875	546.25	548.125	535.75	544	546.875	546.75	546.5	546.5	548.25	553.75	551.5	546.125	545.5	547.875	545.125	552.75	549.25	546.125	547.875	551.125	545.875	546.5	548.625	546.5	550	546.625	550.125	550.5
O06	550.25	542.375	547.25	543.625	547	549.25	545.375	546.5	549.25	546.875	548.125	551.125	544	547.125	548	542.625	541.75	547.625	552.5	546	544.75	545.375	548.125	552.625	550.5	547.25	549.5	546.875	543.625	548.5	543.125	547.25
O07	552.625	553.375	556.875	551.75	551.875	555.375	552.875	554.625	553.125	551.5	559	552.375	549.5	551.375	555.75	551.125	548.875	557.375	556.125	549.75	562.25	544.875	552.875	559	554.5	556.375	557.5	553.625	555.25	553	546	553.375
O08	611.5	613.375	615.25	616.25	610.25	610.25	606.75	609.25	610.125	616.625	612.875	607.5	610.5	610	610.125	611.375	609.875	608.75	608.5	614.75	612.25	614.875	613.25	609	619	613.75	602.5	608.375	608.375	612.25	613.125	604.625
O09	0	0	0	0	0	0	0	0	0	0	0	0	0	0	0	0	0	0	0	0	0	0	0	0	0	0	0	0	0	0	0	0
O10	672.25	666.625	665.125	664.375	656.75	663.75	657	666.5	665.375	658.375	667.875	668.5	667.125	665.125	658.375	661.875	662.875	664.875	665.125	664	673.875	669	664.375	668.5	663.75	669.5	672	665.125	666.375	666.625	664.625	657.75
O11	549	545.75	551.375	551.875	545	549.25	552.625	551.5	552	542.75	550.125	553	548.375	551.625	555.25	548.25	552.25	552.5	550.25	552.125	552.375	546.875	548.5	542.125	551	553.375	551.125	543.375	547.625	550	548.375	545.125
O12	547.875	550.25	552.375	548	549.875	547	548.625	545.75	551.5	548.5	551.625	545.625	555.625	552.125	558.5	546.375	547.5	551.875	553.625	551.875	551.5	552.5	552.625	555.5	553.75	552.625	546.375	555.125	551.625	553.5	552.375	548.875
O13	0	0	0	0	0	0	0	0	0	0	0	0	0	0	0	0	0	0	0	0	0	0	0	0	0	0	0	0	0	0	0	0
O14	555.625	555.625	553.375	556	560.625	559.875	555.125	558.375	554.625	556.5	556.375	558.625	551.75	559.75	553.5	560.375	557.375	553.75	556.375	559.75	555.875	552	549.25	555.75	552	564.625	558	553.875	558.625	552.75	554.875	551
O15	559.25	554	552	561.5	556.25	563.375	562.5	555.125	557.75	558.5	556.5	561.75	556.125	558.625	564	565.625	561.125	563.125	557.25	557.25	560.375	563.75	559.875	557.25	559	562	557.875	560.5	560.625	560.75	560.625	563.875
O16	556.5	554.75	554.875	555.875	550.25	554.75	552.125	552.625	552.125	553.125	552.75	559.125	556	558.25	564.5	555.5	552.125	557	549.375	551.5	559.375	555.375	556.125	556	555.75	555.25	556.375	556.125	555.625	558.875	555.125	554.75
O17	0	0	0	0	0	0	0	0	0	0	0	0	0	0	0	0	0	0	0	0	0	0	0	0	0	0	0	0	0	0	0	0
O18	0	0	0	0	0	0	0	0	0	0	0	0	0	0	0	0	0	0	0	0	0	0	0	0	0	0	0	0	0	0	0	0
O19	0	0	0	0	0	0	0	0	0	0	0	0	0	0	0	0	0	0	0	0	0	0	0	0	0	0	0	0	0	0	0	0
O20	0	0	0	0	0	0	0	0	0	0	0	0	0	0	0	0	0	0	0	0	0	0	0	0	0	0	0	0	0	0	0	0
O21	0	0	0	0	0	0	0	0	0	0	0	0	0	0	0	0	0	0	0	0	0	0	0	0	0	0	0	0	0	0	0	0
O22	0	0	0	0	0	0	0	0	0	0	0	0	0	0	0	0	0	0	0	0	0	0	0	0	0	0	0	0	0	0	0	0
O23	0	0	0	0	0	0	0	0	0	0	0	0	0	0	0	0	0	0	0	0	0	0	0	0	0	0	0	0	0	0	0	0
O24	0	0	0	0	0	0	0	0	0	0	0	0	0	0	0	0	0	0	0	0	0	0	0	0	0	0	0	0	0	0	0	0
P01	0	0	0	0	0	0	0	0	0	0	0	0	0	0	0	0	0	0	0	0	0	0	0	0	0	0	0	0	0	0	0	0
P02	634.625	633.125	630.125	635.375	636.375	627.875	634.625	632.25	629.375	636.625	636.125	639.125	636.5	636.25	637.875	633.875	632.625	638.875	636.125	639	632	640.375	635.875	641.75	638.875	638.875	642.75	638.75	634.625	637.5	635	627.875
P03	0	0	0	0	0	0	0	0	0	0	0	0	0	0	0	0	0	0	0	0	0	0	0	0	0	0	0	0	0	0	0	0
P04	0	0	0	0	0	0	0	0	0	0	0	0	0	0	0	0	0	0	0	0	0	0	0	0	0	0	0	0	0	0	0	0
P05	558.5	560	558	558.25	558.25	558.125	558	555.875	561.375	557.125	559.375	562	554.125	564.375	559.25	559	559.125	564.75	562	562.125	558.375	563.125	556.875	556	562.375	556.125	561.875	563	558.625	557.875	561.25	559.375
P06	0	0	0	0	0	0	0	0	0	0	0	0	0	0	0	0	0	0	0	0	0	0	0	0	0	0	0	0	0	0	0	0
P07	554.875	548.5	551.375	555	549.75	552	553.375	555.625	556	550.125	552.125	552.5	553.75	550.625	549.875	550.25	554.5	551.75	557.875	552.25	556.5	547.25	555.625	556.625	548.625	553.25	548.75	553.625	550.5	556.25	551	554
P08	0	0	0	0	0	0	0	0	0	0	0	0	0	0	0	0	0	0	0	0	0	0	0	0	0	0	0	0	0	0	0	0
P09	574.25	577.125	580	579.625	579.375	583.5	577.75	581.625	580.25	576.125	573.5	575.25	580.75	580.625	578.625	577.875	575.625	576.5	581.125	577.625	580.625	585	576.5	571.625	576.125	576.375	577.375	580.5	576.375	584.375	575.625	579.625
P10	426.875	429.25	428.125	423.5	430.625	429.625	425.75	424.25	424.25	426.75	424.5	420.875	429.375	424.125	431.375	424.625	422.125	427	430.5	429.375	424.5	427.875	426.375	422.25	431.875	424.375	427.5	426.75	429.125	426.125	427.125	426.375
P11	712.625	713.75	712.625	710.875	711.5	709.25	710.375	710.625	709.875	714.125	714.375	712.125	710.75	711.125	714.125	710.5	709.5	701	711.625	709.5	711.75	710.5	708.25	708.5	714.375	707.5	709.75	708	710.875	720.125	708.5	710.875
P12	646.125	646	645.25	644.125	647.625	641.875	636.5	640.75	637.75	647	645.875	635.375	644.875	641.875	632.375	641.5	649.875	648.375	647.375	645.875	648.75	643.75	644.875	647.25	638.125	643.75	642.5	640.125	646.75	646.25	639.5	644.375
P13	531.625	525.875	526.125	526.75	527.125	526.125	524	526.375	530.375	527.5	524.5	528	531.5	530.25	528	529.5	527.625	525.25	528.25	528.25	529.375	530.625	529.625	524.625	532.125	537.625	528.375	530.25	524.875	530.125	532.375	526.125
P14	460.25	458.375	457.125	456.5	457.25	466.5	459.125	460.875	457	461.25	463.5	461.875	459.75	469.375	459.125	458.625	460.75	461.75	463.875	462.125	463.75	462.5	461.375	459.375	457.625	459.75	460.25	459.25	459.375	459.125	463.625	456.875
P15	0	0	0	0	0	0	0	0	0	0	0	0	0	0	0	0	0	0	0	0	0	0	0	0	0	0	0	0	0	0	0	0
P16	0	0	0	0	0	0	0	0	0	0	0	0	0	0	0	0	0	0	0	0	0	0	0	0	0	0	0	0	0	0	0	0
P17	0	0	0	0	0	0	0	0	0	0	0	0	0	0	0	0	0	0	0	0	0	0	0	0	0	0	0	0	0	0	0	0
P18	0	0	0	0	0	0	0	0	0	0	0	0	0	0	0	0	0	0	0	0	0	0	0	0	0	0	0	0	0	0	0	0
P19	0	0	0	0	0	0	0	0	0	0	0	0	0	0	0	0	0	0	0	0	0	0	0	0	0	0	0	0	0	0	0	0
P20	0	0	0	0	0	0	0	0	0	0	0	0	0	0	0	0	0	0	0	0	0	0	0	0	0	0	0	0	0	0	0	0
P21	0	0	0	0	0	0	0	0	0	0	0	0	0	0	0	0	0	0	0	0	0	0	0	0	0	0	0	0	0	0	0	0
P22	0	0	0	0	0	0	0	0	0	0	0	0	0	0	0	0	0	0	0	0	0	0	0	0	0	0	0	0	0	0	0	0
P23	0	0	0	0	0	0	0	0	0	0	0	0	0	0	0	0	0	0	0	0	0	0	0	0	0	0	0	0	0	0	0	0
P24	0	0	0	0	0	0	0	0	0	0	0	0	0	0	0	0	0	0	0	0	0	0	0	0	0	0	0	0	0	0	0	0
Last Cell

## Sheet: Summary Sheet
DA Normalize				PCV Normalized
Row	Column	Max	FFT Value	Row	Column	Max	FFT Value			Row	Column	DA-Max	Treatment (µM)
A	3	13.8985	0.358423							F	1	15.8489	0
A	4	14.4364	2.15054							G	1	15.6971	0
A	5	15.1811	5.37634							I	1	8.7199	0
A	6	13.7629	5.37634							J	1	16.5859	0
A	7	23.2251	3.58423							K	1	11.7826	0
A	8	10.9095	1.79211							L	1	14.4443	0
A	9	9.31501	3.22581							N	1	16.1712	0
A	10	16.5547	5.73477							O	1	9.80875	0
A	12	9.81399	5.37634							B	2	8.89643	0
A	13	9.74507	3.58423							D	2	15.35	0
A	14	10.2513	1.07527							E	2	11.6534	0
A	16	9.88424	1.07527							G	2	10.0131	0
B	2	8.89643	1.07527							H	2	10.3014	0
B	3	14.1027	0.716846							K	2	16.5522	0
B	4	5.41348	2.15054							P	2	10.9282	0
B	6	16.6372	1.43369							A	3	13.8985	0.05
B	8	16.8152	5.01792							B	3	14.1027	0.05
B	10	8.15653	5.37634							D	3	8.25645	0.05
B	13	8.09468	0.716846							E	3	13.2522	0.05
B	14	8.08877	5.01792							H	3	14.9708	0.05
B	15	17.1498	1.07527							J	3	17.7083	0.05
B	16	14.1048	5.37634							N	3	13.1705	0.05
C	7	12.1217	0.358423							A	4	14.4364	0.05
C	8	19.2338	1.07527							B	4	5.41348	0.05
C	9	11.2102	5.37634							D	4	20.0459	0.05
C	10	4.22152	3.58423							E	4	18.2512	0.05
C	11	11.7452	5.01792							G	4	10.4159	0.05
C	13	18.0568	1.43369							H	4	12.4126	0.05
C	14	21.6937	2.86738							I	4	20.8547	0.05
C	16	11.9047	0.716846							J	4	14.6641	0.05
D	2	15.35	4.30108							K	4	17.28	0.05
D	3	8.25645	3.94265							L	4	14.6196	0.05
D	4	20.0459	4.6595							M	4	17.7202	0.05
D	8	8.6398	3.58423							N	4	10.5984	0.05
D	9	20.2719	4.30108							O	4	26.58	0.05
D	11	9.01479	5.01792							A	5	15.1811	0.098
D	13	10.8052	3.22581							E	5	15.6309	0.098
D	14	5.29627	5.37634							F	5	12.1849	0.098
D	15	9.87492	2.50896							H	5	14.3872	0.098
D	16	11.9851	1.43369							I	5	13.6571	0.098
E	2	11.6534	3.94265							J	5	14.496	0.098
E	3	13.2522	4.30108							K	5	13.551	0.098
E	4	18.2512	2.15054							L	5	9.57076	0.098
E	5	15.6309	1.79211							N	5	10.2157	0.098
E	7	12.2662	2.50896							O	5	11.4794	0.098
E	9	9.01055	2.15054							P	5	12.456	0.098
E	10	17.207	1.43369							A	6	13.7629	0.098
E	11	5.65819	3.22581							B	6	16.6372	0.098
E	12	6.25092	2.15054							F	6	25.3954	0.098
E	13	7.28498	2.15054							G	6	22.171	0.098
E	14	14.2402	2.15054							J	6	21.5508	0.098
E	15	18.7079	5.01792							K	6	8.96666	0.098
E	16	16.0556	5.37634							L	6	15.1419	0.098
F	1	15.8489	1.07527							O	6	13.083	0.098
F	5	12.1849	5.73477							A	7	23.2251	0.195
F	6	25.3954	2.50896							C	7	12.1217	0.195
F	7	8.71968	5.37634							E	7	12.2662	0.195
F	9	8.16693	5.01792							F	7	8.71968	0.195
F	11	5.1284	4.30108							G	7	10.6286	0.195
F	14	12.4196	1.79211							H	7	37.6006	0.195
F	15	11.531	3.94265							I	7	18.3853	0.195
F	16	16.0262	0.358423							M	7	9.60081	0.195
G	1	15.6971	1.07527							O	7	16.5236	0.195
G	2	10.0131	3.22581							P	7	17.156	0.195
G	4	10.4159	3.94265							A	8	10.9095	0.195
G	6	22.171	1.43369							B	8	16.8152	0.195
G	7	10.6286	2.50896							C	8	19.2338	0.195
G	9	10.6744	1.79211							D	8	8.6398	0.195
G	12	5.47164	5.37634							H	8	17.1789	0.195
G	13	13.0527	3.58423							J	8	8.77444	0.195
G	14	7.61675	0.358423							L	8	15.4989	0.195
G	15	8.0297	3.58423							M	8	26.8017	0.195
G	16	15.1318	2.15054							N	8	14.6709	0.195
H	2	10.3014	2.15054							O	8	20.8346	0.195
H	3	14.9708	3.58423							A	9	9.31501	0.39
H	4	12.4126	4.6595							C	9	11.2102	0.39
H	5	14.3872	0.716846							D	9	20.2719	0.39
H	7	37.6006	0.358423							E	9	9.01055	0.39
H	8	17.1789	3.22581							F	9	8.16693	0.39
H	9	16.9545	3.58423							G	9	10.6744	0.39
H	10	16.7576	1.07527							H	9	16.9545	0.39
H	12	9.35274	3.58423							I	9	14.8604	0.39
H	13	30.8845	0.358423							J	9	15.0929	0.39
H	15	23.8784	5.73477							L	9	15.2327	0.39
I	1	8.7199	0.716846							N	9	15.1775	0.39
I	4	20.8547	5.73477							P	9	7.83929	0.39
I	5	13.6571	3.94265							A	10	16.5547	0.39
I	7	18.3853	4.30108							B	10	8.15653	0.39
I	9	14.8604	2.86738							C	10	4.22152	0.39
I	10	15.7495	0.358423							E	10	17.207	0.39
I	11	9.92617	1.79211							H	10	16.7576	0.39
I	12	7.46175	0.358423							I	10	15.7495	0.39
I	13	11.0795	0.358423							J	10	8.55428	0.39
I	14	13.3723	1.07527							K	10	11.5253	0.39
I	15	7.56963	1.43369							M	10	12.5479	0.39
I	16	14.1948	1.07527							N	10	10.0473	0.39
J	1	16.5859	5.73477							O	10	15.6581	0.39
J	3	17.7083	5.73477							P	10	5.84369	0.39
J	4	14.6641	5.73477							C	11	11.7452	0.78
J	5	14.496	2.15054							D	11	9.01479	0.78
J	6	21.5508	1.43369							E	11	5.65819	0.78
J	8	8.77444	2.86738							F	11	5.1284	0.78
J	9	15.0929	1.43369							I	11	9.92617	0.78
J	10	8.55428	0.716846							J	11	10.2917	0.78
J	11	10.2917	2.15054							K	11	7.7468	0.78
J	12	12.3237	3.58423							M	11	8.05773	0.78
J	14	18.3999	2.15054							N	11	14.8764	0.78
J	15	10.6468	1.07527							O	11	8.36506	0.78
K	1	11.7826	0.716846							P	11	11.5521	0.78
K	2	16.5522	3.22581							A	12	9.81399	0.78
K	4	17.28	2.86738							E	12	6.25092	0.78
K	5	13.551	2.86738							G	12	5.47164	0.78
K	6	8.96666	2.86738							H	12	9.35274	0.78
K	10	11.5253	2.50896							I	12	7.46175	0.78
K	11	7.7468	5.37634							J	12	12.3237	0.78
K	12	12.3939	2.50896							K	12	12.3939	0.78
K	13	11.106	2.50896							L	12	15.0852	0.78
K	14	12.2988	0.358423							M	12	9.55615	0.78
K	15	20.1078	0.716846							O	12	15.727	0.78
L	1	14.4443	3.94265							P	12	6.71185	0.78
L	4	14.6196	3.22581							A	13	9.74507	1.56
L	5	9.57076	1.07527							B	13	8.09468	1.56
L	6	15.1419	2.15054							C	13	18.0568	1.56
L	8	15.4989	0.358423							D	13	10.8052	1.56
L	9	15.2327	1.07527							E	13	7.28498	1.56
L	12	15.0852	4.30108							G	13	13.0527	1.56
L	13	17.2284	0.716846							H	13	30.8845	1.56
L	16	23.8654	1.43369							I	13	11.0795	1.56
M	4	17.7202	5.37634							K	13	11.106	1.56
M	7	9.60081	3.58423							L	13	17.2284	1.56
M	8	26.8017	3.58423							M	13	14.5079	1.56
M	10	12.5479	2.50896							N	13	15.5807	1.56
M	11	8.05773	5.01792							P	13	13.1571	1.56
M	12	9.55615	0.358423							A	14	10.2513	1.56
M	13	14.5079	4.30108							B	14	8.08877	1.56
M	16	24.3063	5.73477							C	14	21.6937	1.56
N	1	16.1712	2.15054							D	14	5.29627	1.56
N	3	13.1705	0.716846							E	14	14.2402	1.56
N	4	10.5984	4.6595							F	14	12.4196	1.56
N	5	10.2157	5.01792							G	14	7.61675	1.56
N	8	14.6709	0.716846							I	14	13.3723	1.56
N	9	15.1775	3.94265							J	14	18.3999	1.56
N	10	10.0473	0.716846							K	14	12.2988	1.56
N	11	14.8764	1.79211							N	14	7.57561	1.56
N	13	15.5807	5.01792							O	14	15.8946	1.56
N	14	7.57561	3.94265							P	14	11.3032	1.56
O	1	9.80875	2.86738							B	15	17.1498	3.125
O	4	26.58	1.07527							D	15	9.87492	3.125
O	5	11.4794	5.73477							E	15	18.7079	3.125
O	6	13.083	4.6595							F	15	11.531	3.125
O	7	16.5236	0.358423							G	15	8.0297	3.125
O	8	20.8346	1.43369							H	15	23.8784	3.125
O	10	15.6581	4.30108							I	15	7.56963	3.125
O	11	8.36506	5.73477							J	15	10.6468	3.125
O	12	15.727	5.37634							K	15	20.1078	3.125
O	14	15.8946	3.94265							O	15	20.256	3.125
O	15	20.256	5.01792							A	16	9.88424	3.125
O	16	3.13123	0.716846							B	16	14.1048	3.125
P	2	10.9282	3.94265							C	16	11.9047	3.125
P	5	12.456	2.86738							D	16	11.9851	3.125
P	7	17.156	5.37634							E	16	16.0556	3.125
P	9	7.83929	5.73477							F	16	16.0262	3.125
P	10	5.84369	4.6595							G	16	15.1318	3.125
P	11	11.5521	5.73477							I	16	14.1948	3.125
P	12	6.71185	3.22581							L	16	23.8654	3.125
P	13	13.1571	1.79211							M	16	24.3063	3.125
P	14	11.3032	4.6595							O	16	3.13123	3.125

## Sheet: David's Results
A03
Time	Data	FFT Freq	FFT Mag	FFT Complex			Max
0	220.875	0	506.35	8101.607118			13.8985
0.09	250.107	0.358423	13.8985	-219.21711752304+37.345590946632i
0.18	215.036	0.716846	5.91241	-65.9992856572628+67.7715492938219i
0.27	235.107	1.07527	12.765	-73.1076896854704-190.708053464833i
0.36	271.821	1.43369	3.3703	-35.0331656606893+40.9946960220456i
0.45	273.929	1.79211	11.2179	-15.9012230909555+178.781120589749i
0.54	230.679	2.15054	2.29933	-35.5762292233345-9.36930949034109i
0.63	244.911	2.50896	6.70792	106.968128404822-8.76640798027286i
0.72	224.661	2.86738	5.1814	-19.4464089999999-80.5892930000004i
0.81	246.125	3.22581	2.7169	41.4439876461724-13.1176079320806i
0.9	255.857	3.58423	9.76189	-84.8169600068083-131.154335370096i
0.99	273.411	3.94265	1.99183	-29.4153867303082-12.2631064913018i
1.08	263.679	4.30108	6.26271	-99.8597183393107-8.29100597795448i
1.17	285.286	4.6595	6.43815	-33.1945991586821-97.5154825077146i
1.26	287.482	5.01792	7.62008	113.392474887405-44.7989965859335i
1.35	256.071	5.37634	0.490635	-1.71892386253882+7.65966103299278i
1.44	248.893	5.73477	8.16518	-130.642884
1.53	274.089	6.09319	0.490635	-1.71892386253889-7.65966103299301i
1.62	273.536	6.45161	7.62008	113.392474887406+44.798996585933i
1.71	237.071	6.81004	6.43815	-33.1945991586816+97.5154825077147i
1.8	241.946	7.16846	6.26271	-99.8597183393107+8.29100597795456i
1.89	252.714	7.52688	1.99183	-29.4153867303083+12.2631064913017i
1.98	240.554	7.8853	9.76189	-84.8169600068078+131.154335370096i
2.07	301.643	8.24373	2.7169	41.4439876461725+13.1176079320806i
2.16	263.357	8.60215	5.1814	-19.4464089999999+80.5892930000004i
2.25	284.536	8.96057	6.70792	106.968128404822+8.76640798027242i
2.34	244.482	9.319	2.29933	-35.5762292233344+9.36930949034117i
2.43	246.054	9.67742	11.2179	-15.9012230909558-178.781120589749i
2.52	247.786	10.0358	3.3703	-35.0331656606894-40.9946960220456i
2.61	231.571	10.3943	12.765	-73.1076896854696+190.708053464833i
2.7	254.839	10.7527	5.91241	-65.999285657263-67.7715492938217i
2.79	223.5	11.1111	13.8985	-219.217117523039-37.3455909466313i
A04
Time	Data	FFT Freq	FFT Mag	FFT Complex			Max
0	28.0417	0	128.154	2050.458404			14.4364
0.09	71.3333	0.358423	9.20044	-34.8109853063443+143.031918262471i
0.18	96.625	0.716846	1.52204	-5.418547707387-23.74209383912i
0.27	76.0278	1.07527	9.08114	-19.1328426414605-144.0331054017i
0.36	64.5139	1.43369	9.68153	-151.96723682662-30.0222734132687i
0.45	65.5972	1.79211	8.79856	-116.876689748145-78.4727902246528i
0.54	23.125	2.15054	14.4364	-160.908738555276-165.71345829285i
0.63	63.4861	2.50896	0.767428	11.9795658769219-2.69444953316274i
0.72	39.75	2.86738	5.18949	-16.708314-81.333344i
0.81	56.4445	3.22581	3.77336	-11.6724702955178-59.2346386633239i
0.9	43.5695	3.58423	2.14811	34.2928236821468+2.29832659238375i
0.99	46.9167	3.94265	5.17857	-69.478931296007+45.1439593207487i
1.08	81.1528	4.30108	0.453518	1.82844282662018-7.02215141326874i
1.17	78.4583	4.6595	13.6838	71.4522538383231+206.952787054757i
1.26	74.5278	5.01792	6.09865	-76.0210814194842-61.1747689538861i
1.35	51.6945	5.37634	5.04638	2.76251557222949-80.6947919566345i
1.44	48.7639	5.73477	4.48525	-71.763948
1.53	82.9028	6.09319	5.04638	2.76251557222964+80.6947919566345i
1.62	47.5417	6.45161	6.09865	-76.0210814194841+61.1747689538861i
1.71	91.2222	6.81004	13.6838	71.4522538383225-206.952787054757i
1.8	50.1528	7.16846	0.453518	1.82844282662025+7.02215141326857i
1.89	63.5972	7.52688	5.17857	-69.4789312960071-45.1439593207487i
1.98	107.306	7.8853	2.14811	34.2928236821469-2.29832659238404i
2.07	66.2361	8.24373	3.77336	-11.6724702955174+59.2346386633238i
2.16	89.0695	8.60215	5.18949	-16.7083139999999+81.333344i
2.25	54.2917	8.96057	0.767428	11.9795658769219+2.69444953316253i
2.34	69.5278	9.319	14.4364	-160.908738555275+165.71345829285i
2.43	64.5139	9.67742	8.79856	-116.876689748144+78.4727902246531i
2.52	84.875	10.0358	9.68153	-151.96723682662+30.0222734132689i
2.61	98.5972	10.3943	9.08114	-19.1328426414602+144.0331054017i
2.7	40.8055	10.7527	1.52204	-5.41854770738691+23.74209383912i
2.79	29.7917	11.1111	9.20044	-34.8109853063446-143.031918262471i
A05
Time	Data	FFT Freq	FFT Mag	FFT Complex			Max
0	22.8182	0	79.3182	1269.09091			15.1811
0.09	48.125	0.358423	6.48675	68.057624439379+78.358740157756i
0.18	62.5454	0.716846	8.79719	-120.96640643989-71.9661221864502i
0.27	9.0227	1.07527	9.04688	-135.002175515793-52.2207618297824i
0.36	55.2727	1.43369	10.7824	157.787459620953-69.7535577463937i
0.45	30.4545	1.79211	6.17318	98.5958077625043+5.87753029228333i
0.54	67.7954	2.15054	6.15362	77.3788259592625+60.8809533994034i
0.63	72.1704	2.50896	4.44676	-70.0390200287318+12.5138179853197i
0.72	3.81818	2.86738	13.1984	-201.511385-63.147705i
0.81	50.9773	3.22581	4.38528	-53.5206959404592+45.3716467008779i
0.9	49.6818	3.58423	8.64359	99.3748069644785-96.1811953137632i
0.99	8.23865	3.94265	5.07695	-81.2311285059473-3.97400826913739E-002i
1.08	10.4091	4.30108	10.814	-169.651231620953+33.9965042536066i
1.17	23.875	4.6595	9.70337	-117.689263369192+101.257225184336i
1.26	40.4546	5.01792	10.4702	139.167485516148-93.2556868996173i
1.35	23.1023	5.37634	15.1811	135.737787158241+201.430186262408i
1.44	42.2046	5.73477	11.9929	-191.88626
1.53	64.0682	6.09319	15.1811	135.73778715824-201.430186262408i
1.62	13.1591	6.45161	10.4702	139.167485516149+93.255686899617i
1.71	56.1023	6.81004	9.70337	-117.689263369192-101.257225184336i
1.8	5.31818	7.16846	10.814	-169.651231620953-33.9965042536063i
1.89	63.9432	7.52688	5.07695	-81.2311285059473+3.97400826915018E-002i
1.98	10	7.8853	8.64359	99.3748069644789+96.1811953137631i
2.07	80.1023	8.24373	4.38528	-53.5206959404594-45.3716467008777i
2.16	12.4659	8.60215	13.1984	-201.511385+63.147705i
2.25	99.4432	8.96057	4.44676	-70.0390200287318-12.5138179853197i
2.34	85.5796	9.319	6.15362	77.3788259592626-60.8809533994034i
2.43	41.9091	9.67742	6.17318	98.5958077625043-5.87753029228376i
2.52	16.2386	10.0358	10.7824	157.787459620953+69.7535577463934i
2.61	15.9318	10.3943	9.04688	-135.002175515793+52.2207618297827i
2.7	40.8409	10.7527	8.79719	-120.96640643989+71.9661221864507i
2.79	43.0227	11.1111	6.48675	68.0576244393786-78.3587401577562i
A06
Time	Data	FFT Freq	FFT Mag	FFT Complex			Max
0	26.3333	0	131.628	2106.041593			13.7629
0.09	76.75	0.358423	2.34255	11.7333472191443-35.5969639730638i
0.18	25.6667	0.716846	7.03557	-96.8134520867783+57.4366834898961i
0.27	104.792	1.07527	7.8589	-95.2577663492694-82.079806906718i
0.36	62.25	1.43369	5.60829	-63.5766252609126+63.3242735686648i
0.45	69.2083	1.79211	1.06297	-14.016927629164+9.6323682719146i
0.54	91.25	2.15054	2.63108	-8.95976561457695+41.1327870471598i
0.63	74.2917	2.50896	3.73917	-45.5763019256709+38.7560244220146i
0.72	40.75	2.86738	9.66732	-141.041656-63.500001i
0.81	83.3333	3.22581	4.77889	71.6472581322352-26.7047636087547i
0.9	60.875	3.58423	9.89416	156.682250472782+22.619618496848i
0.99	66.875	3.94265	3.47235	40.0416993324866-38.5137810781033i
1.08	70.7917	4.30108	6.93805	36.2432532609124-104.925666431335i
1.17	67.875	4.6595	12.0403	-170.349840266401+89.9619314731431i
1.26	99.7917	5.01792	6.42478	-63.4091567714266-80.9098570604155i
1.35	43.6667	5.37634	13.7629	-204.554964513361-81.5366162739537i
1.44	77.125	5.73477	5.55989	-88.9582810000001
1.53	45.2083	6.09319	13.7629	-204.55496451336+81.5366162739543i
1.62	55.9167	6.45161	6.42478	-63.4091567714265+80.9098570604156i
1.71	60.25	6.81004	12.0403	-170.349840266402-89.9619314731428i
1.8	34.625	7.16846	6.93805	36.2432532609126+104.925666431335i
1.89	69.2917	7.52688	3.47235	40.0416993324864+38.513781078103i
1.98	86.8333	7.8853	9.89416	156.682250472782-22.6196184968484i
2.07	48	8.24373	4.77889	71.6472581322351+26.7047636087543i
2.16	65.8333	8.60215	9.66732	-141.041656+63.500001i
2.25	74.6667	8.96057	3.73917	-45.5763019256711-38.7560244220145i
2.34	102.875	9.319	2.63108	-8.95976561457695-41.1327870471597i
2.43	51.5833	9.67742	1.06297	-14.016927629164-9.63236827191476i
2.52	56.0417	10.0358	5.60829	-63.5766252609126-63.3242735686646i
2.61	94.1667	10.3943	7.8589	-95.2577663492693+82.0798069067182i
2.7	51.5833	10.7527	7.03557	-96.8134520867783-57.4366834898959i
2.79	67.5417	11.1111	2.34255	11.7333472191445+35.5969639730636i
A07
Time	Data	FFT Freq	FFT Mag	FFT Complex			Max
0	11.3333	0	88.2448	1411.916534			23.2251
0.09	24.4583	0.358423	1.07721	16.9084969126476-3.34039179783304i
0.18	32.375	0.716846	15.6005	150.681553848893+198.994641173725i
0.27	101.708	1.07527	14.3426	-85.5871646088443-212.923849149439i
0.36	65	1.43369	9.44486	-148.808088049938+26.3194879736888i
0.45	12.875	1.79211	3.46395	-48.062013267526+27.6002181273186i
0.54	39.5833	2.15054	8.0648	-24.1384765720411+126.758909431366i
0.63	16.1667	2.50896	9.55327	-22.5622143674653+151.177987205803i
0.72	3.41669	2.86738	15.784	-12.1666569999998+252.250001i
0.81	31.2083	3.22581	5.62762	-87.3393559450583-21.8945613041755i
0.9	53.7917	3.58423	23.2251	156.794752141007+336.902316166475i
0.99	2.95831	3.94265	16.0352	-161.682243345292-199.206624527498i
1.08	124.667	4.30108	14.9296	-211.858413950062-110.347200026311i
1.17	59.4167	4.6595	7.0839	104.169157920183-44.668594386817i
1.26	35.75	5.01792	11.9708	-142.004697417858-128.528576091164i
1.35	112.083	5.37634	4.91903	-12.8449112986459+77.6491571096271i
1.44	48.4583	5.73477	0.484377	7.75003200000003
1.53	13	6.09319	4.91903	-12.844911298646-77.6491571096273i
1.62	19.4583	6.45161	11.9708	-142.004697417858+128.528576091165i
1.71	68.375	6.81004	7.0839	104.169157920184+44.6685943868164i
1.8	0.083313	7.16846	14.9296	-211.858413950062+110.347200026311i
1.89	9.5	7.52688	16.0352	-161.682243345291+199.206624527499i
1.98	68.3333	7.8853	23.2251	156.794752141006-336.902316166475i
2.07	19.2083	8.24373	5.62762	-87.3393559450583+21.8945613041759i
2.16	21.0417	8.60215	15.784	-12.1666570000001-252.250001i
2.25	69.7917	8.96057	9.55327	-22.5622143674658-151.177987205803i
2.34	40.7083	9.319	8.0648	-24.1384765720417-126.758909431366i
2.43	69.25	9.67742	3.46395	-48.0620132675259-27.6002181273186i
2.52	74.8333	10.0358	9.44486	-148.808088049938-26.3194879736889i
2.61	4.66669	10.3943	14.3426	-85.5871646088438+212.923849149439i
2.7	71	10.7527	15.6005	150.681553848893-198.994641173726i
2.79	87.4167	11.1111	1.07721	16.9084969126475+3.34039179783303i
A08
Time	Data	FFT Freq	FFT Mag	FFT Complex			Max
0	104.375	0	212.808	3404.924988			10.9095
0.09	68.025	0.358423	10.1114	-90.9927350200299-133.767803346303i
0.18	97.475	0.716846	6.97274	103.905436492141+40.6219811086528i
0.27	126.225	1.07527	6.68563	19.2654652959968-105.220837614818i
0.36	117.725	1.43369	10.2972	-131.901913188224+98.7220911922855i
0.45	131.625	1.79211	10.9095	36.3469697855302+170.725484197347i
0.54	109.5	2.15054	6.29533	11.3959661448024+100.07859345277i
0.63	93.65	2.50896	4.28737	18.8152075168749+65.9671721219035i
0.72	72.35	2.86738	0.817008	-5.62499999999999+11.799988i
0.81	106.75	3.22581	8.41733	20.3402278195802+133.132381783167i
0.9	101	3.58423	5.21753	29.8469843664208+77.9624315427898i
0.99	142.6	3.94265	3.25925	-35.0964197404779+38.5701327292687i
1.08	108.3	4.30108	6.90211	101.301937188224+43.9720911922853i
1.17	165.875	4.6595	2.95857	-46.7048963451579+7.71079833433608i
1.26	117.125	5.01792	7.68332	13.3514929966366+122.205891198673i
1.35	108.075	5.37634	6.89104	-14.3737233123161-109.315654267807i
1.44	115.925	5.73477	7.79219	-124.674988
1.53	99.1	6.09319	6.89104	-14.3737233123158+109.315654267807i
1.62	113.375	6.45161	7.68332	13.3514929966363-122.205891198673i
1.71	100.025	6.81004	2.95857	-46.7048963451579-7.71079833433578i
1.8	103.375	7.16846	6.90211	101.301937188225-43.9720911922855i
1.89	103.975	7.52688	3.25925	-35.0964197404782-38.5701327292686i
1.98	101.6	7.8853	5.21753	29.8469843664206-77.9624315427897i
2.07	82.5	8.24373	8.41733	20.3402278195797-133.132381783167i
2.16	108.325	8.60215	0.817008	-5.62500000000001-11.799988i
2.25	97.925	8.96057	4.28737	18.8152075168746-65.9671721219036i
2.34	85.9	9.319	6.29533	11.3959661448021-100.07859345277i
2.43	91.3	9.67742	10.9095	36.3469697855298-170.725484197348i
2.52	86.875	10.0358	10.2972	-131.901913188225-98.7220911922853i
2.61	103.225	10.3943	6.68563	19.2654652959971+105.220837614817i
2.7	96.9	10.7527	6.97274	103.90543649214-40.6219811086531i
2.79	143.925	11.1111	10.1114	-90.9927350200293+133.767803346303i
A09
Time	Data	FFT Freq	FFT Mag	FFT Complex			Max
0	149	0	252.875	4045.99997			9.31501
0.09	123.661	0.358423	2.27494	-24.6047352897604+26.8234851840078i
0.18	138.857	0.716846	6.32001	87.0334128049568-51.4828727302028i
0.27	112.179	1.07527	2.58906	38.2172219621539+15.9836709551865i
0.36	118.339	1.43369	8.41067	92.6635596412054+97.5846491249619i
0.45	108.607	1.79211	2.99116	31.9783808818312-35.6065185446469i
0.54	142.893	2.15054	1.19257	-16.8268424862563+8.99699722455244i
0.63	135.893	2.50896	4.6494	-3.20377708838755-74.3214366202428i
0.72	110.018	2.86738	4.52301	-67.2142650000001-26.8214729999997i
0.81	126.161	3.22581	9.31501	114.757560981665+95.0982812458439i
0.9	118.143	3.58423	3.05839	-43.4836776745202+22.4437588038183i
0.99	121.714	3.94265	4.371	42.4922873325649-55.546913055843i
1.08	98.875	4.30108	1.80343	15.3364423587946+24.4417651249621i
1.17	128.732	4.6595	2.07499	-19.1682729992144+27.1073711193516i
1.26	146.821	5.01792	6.39444	60.8485153558198+82.2496528490631i
1.35	143.804	5.37634	3.67853	56.6741582191471+15.8785857254557i
1.44	119.357	5.73477	0.562494	-8.999908
1.53	128.375	6.09319	3.67853	56.674158219147-15.8785857254558i
1.62	144.125	6.45161	6.39444	60.8485153558197-82.2496528490631i
1.71	116.411	6.81004	2.07499	-19.1682729992144-27.1073711193515i
1.8	127.107	7.16846	1.80343	15.3364423587945-24.441765124962i
1.89	151.911	7.52688	4.371	42.492287332565+55.5469130558429i
1.98	121.571	7.8853	3.05839	-43.4836776745202-22.4437588038182i
2.07	122.411	8.24373	9.31501	114.757560981665-95.0982812458441i
2.16	136.446	8.60215	4.52301	-67.2142650000001+26.8214729999997i
2.25	127.482	8.96057	4.6494	-3.20377708838732+74.3214366202429i
2.34	102.018	9.319	1.19257	-16.8268424862564-8.99699722455239i
2.43	114.625	9.67742	2.99116	31.9783808818314+35.6065185446469i
2.52	116.5	10.0358	8.41067	92.6635596412052-97.5846491249621i
2.61	132.232	10.3943	2.58906	38.2172219621538-15.9836709551865i
2.7	128.429	10.7527	6.32001	87.0334128049568+51.4828727302027i
2.79	133.304	11.1111	2.27494	-24.6047352897604-26.8234851840076i
A10
Time	Data	FFT Freq	FFT Mag	FFT Complex			Max
0	71.875	0	128.258	2052.125			16.5547
0.09	109.875	0.358423	10.5928	161.00265412966-52.947108457408i
0.18	63.5	0.716846	7.76653	81.4034928841378-93.8889321259303i
0.27	63.125	1.07527	6.59887	79.0142219640598+70.0307796460588i
0.36	46.125	1.43369	15.5178	244.845977439768+41.1800865276331i
0.45	75.375	1.79211	7.1409	106.218699941288+42.0910141783794i
0.54	81.25	2.15054	8.68046	75.6332616384652+116.487356650146i
0.63	80.75	2.50896	5.79938	-91.6376927261557-14.5789884466024i
0.72	65	2.86738	4.20031	-66.125-12i
0.81	79.125	3.22581	0.784543	-10.6976628036151+6.56733197641953i
0.9	52.25	3.58423	7.20504	-115.041008722324+7.4288519712042i
0.99	54.625	3.94265	8.04216	124.482861456685-32.5752709967617i
1.08	50.5	4.30108	4.12094	-52.8459774397681+39.4300865276334i
1.17	18.625	4.6595	7.24555	-60.9850296114133+98.5916768840683i
1.26	61.625	5.01792	4.65686	-74.4957458002784-1.44743680487196i
1.35	76.5	5.37634	9.75927	-144.398052350507+59.4263943787652i
1.44	51.5	5.73477	16.5547	-264.875
1.53	73	6.09319	9.75927	-144.398052350507-59.4263943787645i
1.62	58.875	6.45161	4.65686	-74.4957458002784+1.44743680487221i
1.71	49.125	6.81004	7.24555	-60.9850296114138-98.591676884068i
1.8	58.5	7.16846	4.12094	-52.8459774397683-39.4300865276331i
1.89	83.25	7.52688	8.04216	124.482861456685+32.5752709967614i
1.98	33.375	7.8853	7.20504	-115.041008722325-7.4288519712039i
2.07	59.125	8.24373	0.784543	-10.6976628036153-6.56733197641951i
2.16	66.5	8.60215	4.20031	-66.125+12i
2.25	69	8.96057	5.79938	-91.6376927261559+14.5789884466028i
2.34	64.875	9.319	8.68046	75.6332616384648-116.487356650146i
2.43	52.875	9.67742	7.1409	106.218699941287-42.0910141783796i
2.52	3.75	10.0358	15.5178	244.845977439768-41.1800865276334i
2.61	77	10.3943	6.59887	79.0142219640594-70.030779646059i
2.7	64.125	10.7527	7.76653	81.4034928841379+93.88893212593i
2.79	137.125	11.1111	10.5928	161.00265412966+52.9471084574073i
A12
Time	Data	FFT Freq	FFT Mag	FFT Complex			Max
0	36.625	0	53.4844	855.749905			9.81399
0.09	34.6667	0.358423	1.3388	-1.4175919316903+21.3738982703713i
0.18	55	0.716846	7.84156	124.995101187074+10.8486937633464i
0.27	13.9583	1.07527	2.45057	-38.8867191361589+5.01754502941562i
0.36	17.625	1.43369	2.92877	-46.1670335493145+8.0313014040972i
0.45	19.75	1.79211	9.34201	-24.2254986269928-147.495999660061i
0.54	40.0417	2.15054	6.14362	68.6908520175073-70.3139314362548i
0.63	8.16666	2.50896	7.74895	-0.739002514750489-123.981043434328i
0.72	22.5417	2.86738	3.364	45.916687+28.083344i
0.81	17.9583	3.22581	3.14452	-50.1065369188457+4.54505364571335i
0.9	9.54166	3.58423	2.89794	-19.8417282358543+41.9071341631061i
0.99	31.5	3.94265	4.03275	45.0336328422109+46.2095961056887i
1.08	20.6667	4.30108	2.09379	33.5003455493145-0.135260595902768i
1.17	22.125	4.6595	2.58077	-27.5863253645421+30.7253299353752i
1.26	32.5417	5.01792	3.76074	30.1557750312737+52.0698873627075i
1.35	52.4583	5.37634	9.81399	72.5947936507694+139.235432490623i
1.44	39.7917	5.73477	6.72396	-107.583407
1.53	29.75	6.09319	9.81399	72.594793650769-139.235432490623i
1.62	7.95834	6.45161	3.76074	30.1557750312735-52.0698873627074i
1.71	41.7917	6.81004	2.58077	-27.5863253645422-30.7253299353752i
1.8	27.5833	7.16846	2.09379	33.5003455493145+0.135260595902686i
1.89	41.75	7.52688	4.03275	45.0336328422108-46.209596105689i
1.98	6.16666	7.8853	2.89794	-19.8417282358545-41.9071341631059i
2.07	34.2917	8.24373	3.14452	-50.1065369188457-4.5450536457133i
2.16	2.875	8.60215	3.364	45.916687-28.083344i
2.25	15.5417	8.96057	7.74895	-0.73900251475003+123.981043434328i
2.34	7.5	9.319	6.14362	68.6908520175073+70.3139314362547i
2.43	52.875	9.67742	9.34201	-24.2254986269924+147.495999660061i
2.52	42.2917	10.0358	2.92877	-46.1670335493145-8.03130140409712i
2.61	45.25	10.3943	2.45057	-38.8867191361589-5.01754502941534i
2.7	5.33331	10.7527	7.84156	124.995101187073-10.8486937633466i
2.79	19.8333	11.1111	1.3388	-1.41759193169045-21.3738982703712i
A13
Time	Data	FFT Freq	FFT Mag	FFT Complex			Max
0	48	0	30.1156	481.850186			9.74507
0.09	8.625	0.358423	6.55827	55.3408252911488+89.1525405915352i
0.18	12.55	0.716846	4.15069	20.0297198096509+63.3184789912351i
0.27	6.79999	1.07527	5.01553	76.5243477738122-24.1627971378652i
0.36	7.84998	1.43369	4.45613	68.3163388624719+20.4030139207661i
0.45	1.77502	1.79211	1.96392	12.8724714841448+28.6650038562722i
0.54	4.40002	2.15054	5.05824	80.835734233419-3.94130251877306i
0.63	14.4	2.50896	2.00911	-29.9618738946142+11.6463638440434i
0.72	1.57501	2.86738	4.905	77.4249279999999+12.824982i
0.81	13.65	3.22581	5.50398	87.0254137672161-13.4825823014003i
0.9	1.95001	3.58423	9.74507	112.423195883171+108.038923941376i
0.99	31.875	3.94265	7.59688	-74.1470434684652+96.3153469731701i
1.08	11.375	4.30108	2.01887	1.8837331375282-32.2470100792338i
1.17	13.525	4.6595	1.68565	-12.6232557730826+23.833915361366i
1.26	2.77502	5.01792	5.70055	61.0113980737596+67.7987054513846i
1.35	8.52502	5.37634	2.03227	2.36901881984044-32.4298441715747i
1.44	33.325	5.73477	1.53126	-24.5000900000001
1.53	3.79999	6.09319	2.03227	2.36901881984054+32.4298441715748i
1.62	0.150024	6.45161	5.70055	61.0113980737593-67.7987054513845i
1.71	13.15	6.81004	1.68565	-12.6232557730827-23.8339153613658i
1.8	8.20001	7.16846	2.01887	1.88373313752822+32.2470100792339i
1.89	9.5	7.52688	7.59688	-74.1470434684656-96.3153469731698i
1.98	41.3	7.8853	9.74507	112.423195883171-108.038923941376i
2.07	11.625	8.24373	5.50398	87.0254137672161+13.4825823014i
2.16	11.175	8.60215	4.905	77.4249279999999-12.824982i
2.25	47.85	8.96057	2.00911	-29.9618738946143-11.6463638440433i
2.34	10	9.319	5.05824	80.835734233419+3.94130251877296i
2.43	5.02502	9.67742	1.96392	12.8724714841446-28.6650038562722i
2.52	31.55	10.0358	4.45613	68.3163388624719-20.4030139207662i
2.61	21.45	10.3943	5.01553	76.5243477738122+24.1627971378649i
2.7	2.5	10.7527	4.15069	20.0297198096508-63.3184789912351i
2.79	41.6	11.1111	6.55827	55.3408252911486-89.1525405915354i
A14
Time	Data	FFT Freq	FFT Mag	FFT Complex			Max
0	59.5096	0	106.059	1696.951904			10.2513
0.09	58.5769	0.358423	5.64538	46.603369366022+77.3752386814249i
0.18	72.5865	0.716846	3.88465	-21.5386874660066-58.3031954834539i
0.27	66.9519	1.07527	10.2513	-68.9878172313744-148.806865019263i
0.36	63.7596	1.43369	5.93934	41.7904269128939-85.3472664531672i
0.45	60.2981	1.79211	3.30831	-52.4526273871136-7.1147686176547i
0.54	31.5865	2.15054	4.87631	-1.39318117320469-78.0085231734473i
0.63	46.9231	2.50896	4.19977	-38.4326728919207+55.1205219122567i
0.72	57.3942	2.86738	7.54497	112.490418-43.80774i
0.81	38.8077	3.22581	5.45564	-24.3290195616913-83.8312404096648i
0.9	40.8942	3.58423	3.22832	31.9567558205468+40.5810020889024i
0.99	23.1442	3.94265	4.50078	69.4624089898049-18.9941121988328i
1.08	82.2211	4.30108	8.24663	-27.0981049128939+129.133507546833i
1.17	39.6058	4.6595	4.01787	57.682078178325+28.380495201372i
1.26	24.2308	5.01792	5.32607	0.782728818664289-85.2135462211043i
1.35	64.3461	5.37634	7.68789	18.7623925379477+121.566836161316i
1.44	58.4711	5.73477	5.20251	-83.2402320000001
1.53	67.3942	6.09319	7.68789	18.7623925379474-121.566836161316i
1.62	44.5865	6.45161	5.32607	0.782728818664495+85.2135462211043i
1.71	46.4423	6.81004	4.01787	57.682078178325-28.3804952013722i
1.8	31.1346	7.16846	8.24663	-27.0981049128941-129.133507546833i
1.89	66.2211	7.52688	4.50078	69.4624089898051+18.9941121988324i
1.98	41.0385	7.8853	3.22832	31.9567558205467-40.5810020889025i
2.07	84.1827	8.24373	5.45564	-24.329019561691+83.8312404096649i
2.16	58.1346	8.60215	7.54497	112.490418+43.80774i
2.25	73.1346	8.96057	4.19977	-38.4326728919207-55.1205219122567i
2.34	69.1442	9.319	4.87631	-1.39318117320451+78.0085231734473i
2.43	55.1154	9.67742	3.30831	-52.4526273871135+7.1147686176549i
2.52	49.0481	10.0358	5.93934	41.790426912894+85.3472664531672i
2.61	62.9135	10.3943	10.2513	-68.987817231374+148.806865019263i
2.7	23.1154	10.7527	3.88465	-21.5386874660064+58.303195483454i
2.79	36.0385	11.1111	5.64538	46.6033693660216-77.3752386814249i
A16
Time	Data	FFT Freq	FFT Mag	FFT Complex			Max
0	46.125	0	147.055	2352.875			9.88424
0.09	82.25	0.358423	9.87015	41.4507099157291-152.385415338485i
0.18	65.625	0.716846	6.63643	-40.855920985564+98.0082097756011i
0.27	104.875	1.07527	9.88424	-158.140569103957-1.52271454254966i
0.36	68.375	1.43369	6.64495	-45.3817279836454-96.1470779386421i
0.45	89.25	1.79211	4.98427	-48.1595299934936-63.5645058310931i
0.54	82.5	2.15054	7.95381	10.7275100006756+126.807970044447i
0.63	87.625	2.50896	8.03282	-81.1273328740874-99.6849129725259i
0.72	67.875	2.86738	7.83405	-121.125-32.25i
0.81	82	3.22581	2.13005	16.6201973475653+29.7535575871162i
0.9	118.125	3.58423	8.90257	39.2132456721749-136.937132507829i
0.99	76.375	3.94265	7.87907	118.344342424624-43.4399547897822i
1.08	53.375	4.30108	7.81504	-29.1182720163546+121.602922061358i
1.17	76.375	4.6595	7.00717	12.3448439693521-111.432957758964i
1.26	79	5.01792	4.59777	-61.5848346872865-40.236892776675i
1.35	101.25	5.37634	5.72771	-60.3326616857338-68.9817390365674i
1.44	66	5.73477	3.91406	-62.625
1.53	68.5	6.09319	5.72771	-60.3326616857335+68.9817390365673i
1.62	70.875	6.45161	4.59777	-61.5848346872865+40.236892776675i
1.71	38.375	6.81004	7.00717	12.3448439693524+111.432957758964i
1.8	84.625	7.16846	7.81504	-29.1182720163548-121.602922061358i
1.89	58	7.52688	7.87907	118.344342424624+43.4399547897818i
1.98	26.5	7.8853	8.90257	39.2132456721752+136.937132507829i
2.07	57.5	8.24373	2.13005	16.6201973475653-29.7535575871164i
2.16	57.375	8.60215	7.83405	-121.125+32.25i
2.25	69.875	8.96057	8.03282	-81.1273328740869+99.6849129725262i
2.34	116.375	9.319	7.95381	10.7275100006754-126.807970044447i
2.43	72.625	9.67742	4.98427	-48.1595299934933+63.5645058310933i
2.52	68.25	10.0358	6.64495	-45.3817279836452+96.1470779386422i
2.61	93.75	10.3943	9.88424	-158.140569103957+1.52271454255027i
2.7	74.125	10.7527	6.63643	-40.8559209855642-98.0082097756011i
2.79	49.125	11.1111	9.87015	41.4507099157297+152.385415338485i
B02
Time	Data	FFT Freq	FFT Mag	FFT Complex			Max
0	260.5	0	422.958	6767.333376			8.89643
0.09	212.042	0.358423	1.3205	-18.7247517945656+9.78662688830528i
0.18	201	0.716846	2.06269	31.5007507600952+9.84379850356342i
0.27	204.292	1.07527	8.89643	103.347918799216+97.8810372952415i
0.36	174.875	1.43369	5.91865	94.6979629644398+0.288133989331705i
0.45	211.833	1.79211	2.65776	42.4057274871007-3.17182211133674i
0.54	211.125	2.15054	3.58077	15.7011067681677-55.0988377068125i
0.63	213.417	2.50896	6.61244	77.6985438677224-71.8079848801063i
0.72	209.5	2.86738	5.29934	83.2500319999999-16.0833440000001i
0.81	233.333	3.22581	3.37909	-28.257043183911+46.0934879190554i
0.9	216.083	3.58423	5.45331	57.0503332563944+66.0176337386017i
0.99	199.5	3.94265	5.48704	70.3443799448092-52.5281420919187i
1.08	220.208	4.30108	2.43476	38.7186610355601-4.29517801066822i
1.17	207.917	4.6595	6.69067	84.1448488740957-66.1776750093751i
1.26	200.25	5.01792	7.7193	118.914433215343-33.3731060510224i
1.35	208.125	5.37634	2.39271	-10.9596239944672-36.6810446365679i
1.44	220.5	5.73477	3.0625	49.0000640000003
1.53	202.958	6.09319	2.39271	-10.9596239944672+36.6810446365679i
1.62	227.792	6.45161	7.7193	118.914433215343+33.3731060510223i
1.71	212.833	6.81004	6.69067	84.1448488740959+66.1776750093749i
1.8	224.333	7.16846	2.43476	38.7186610355601+4.29517801066827i
1.89	207.417	7.52688	5.48704	70.3443799448094+52.5281420919187i
1.98	205.083	7.8853	5.45331	57.0503332563943-66.0176337386017i
2.07	221	8.24373	3.37909	-28.2570431839111-46.0934879190552i
2.16	215.708	8.60215	5.29934	83.2500319999999+16.0833440000001i
2.25	206.083	8.96057	6.61244	77.6985438677226+71.8079848801062i
2.34	185.208	9.319	3.58077	15.7011067681679+55.0988377068126i
2.43	209.958	9.67742	2.65776	42.4057274871007+3.17182211133682i
2.52	220.083	10.0358	5.91865	94.6979629644398-0.288133989331758i
2.61	206.042	10.3943	8.89643	103.347918799215-97.8810372952416i
2.7	215.917	10.7527	2.06269	31.5007507600953-9.84379850356333i
2.79	202.417	11.1111	1.3205	-18.7247517945656-9.78662688830519i
B03
Time	Data	FFT Freq	FFT Mag	FFT Complex			Max
0	236.5	0	403.352	6453.625			14.1027
0.09	211.125	0.358423	8.1717	130.711122885657+3.07297706934177i
0.18	190.5	0.716846	14.1027	154.705253001629+164.258912505264i
0.27	232.125	1.07527	5.84311	93.4785258037438+1.44440174185574i
0.36	180.625	1.43369	2.10066	29.5822151001587-15.9548429693764i
0.45	182.125	1.79211	4.6444	-68.0654372410384-29.8182299285651i
0.54	196.875	2.15054	12.2407	186.716818347517+59.1119006933469i
0.63	172	2.50896	4.86284	-10.666239014232+77.0709424320615i
0.72	193	2.86738	13.8696	-27.1249999999999+220.25i
0.81	205	3.22581	6.60982	-100.351492805834-33.3789485979014i
0.9	196.25	3.58423	0.357726	-5.57074156221384+1.3140202924352i
0.99	236.75	3.94265	6.94485	89.8999865042881-65.3077028329642i
1.08	204.375	4.30108	14.0483	172.417784899841-144.204842969377i
1.17	177.875	4.6595	4.19333	-51.4742403021616+43.0338789724665i
1.26	200.5	5.01792	5.70626	-57.3513297869317-71.0389678956473i
1.35	216.875	5.37634	4.05855	26.467774169578-59.2979638256116i
1.44	222.75	5.73477	0.773438	-12.375
1.53	189.25	6.09319	4.05855	26.4677741695782+59.2979638256116i
1.62	166.125	6.45161	5.70626	-57.3513297869318+71.0389678956477i
1.71	206.375	6.81004	4.19333	-51.4742403021617-43.0338789724664i
1.8	171.125	7.16846	14.0483	172.417784899841+144.204842969376i
1.89	197.125	7.52688	6.94485	89.8999865042883+65.307702832964i
1.98	206.625	7.8853	0.357726	-5.57074156221404-1.31402029243491i
2.07	187.75	8.24373	6.60982	-100.351492805834+33.3789485979018i
2.16	196.625	8.60215	13.8696	-27.1250000000001-220.25i
2.25	150.875	8.96057	4.86284	-10.6662390142323-77.0709424320613i
2.34	227	9.319	12.2407	186.716818347517-59.1119006933471i
2.43	241.625	9.67742	4.6444	-68.0654372410385+29.8182299285653i
2.52	191.75	10.0358	2.10066	29.5822151001588+15.9548429693766i
2.61	193	10.3943	5.84311	93.4785258037437-1.44440174185598i
2.7	240	10.7527	14.1027	154.705253001629-164.258912505265i
2.79	233.125	11.1111	8.1717	130.711122885657-3.07297706934217i
B04
Time	Data	FFT Freq	FFT Mag	FFT Complex			Max
0	233.288	0	491.889	7870.221068			5.41348
0.09	259.913	0.358423	2.09836	32.8341885104047+7.00838635818939i
0.18	250.01	0.716846	3.09828	-26.6546005682875-41.7967390747599i
0.27	239.49	1.07527	2.51153	32.9033889710318+23.0685137430307i
0.36	248.692	1.43369	2.90807	6.64438096574271+46.0522546852143i
0.45	252.135	1.79211	2.21386	-35.349654521602-2.25867774232269i
0.54	244.058	2.15054	5.41348	-71.456957315293-48.9508641472223i
0.63	242.712	2.50896	1.30001	-1.73222341667067-20.7279285292355i
0.72	265.731	2.86738	3.82455	48.423127-37.413421i
0.81	247.971	3.22581	5.33162	-46.7295782169504-71.3683959071639i
0.9	232.038	3.58423	2.51763	-38.5617183016385+11.6465946963427i
0.99	240.885	3.94265	1.25882	-6.91627853286352+18.9164468978489i
1.08	248.769	4.30108	1.98672	-26.8752169657426+16.9754126852142i
1.17	243.933	4.6595	3.3662	-35.6693953392785-40.3547472540383i
1.26	234.404	5.01792	1.14982	-16.1344638147808+8.83917176880514i
1.35	242.663	5.37634	1.13935	-16.1866394540714+8.38501334302013i
1.44	242.894	5.73477	0.129208	-2.06732199999988
1.53	237.269	6.09319	1.13935	-16.1866394540714-8.38501334302017i
1.62	247.837	6.45161	1.14982	-16.1344638147808-8.83917176880521i
1.71	244.635	6.81004	3.3662	-35.6693953392784+40.3547472540383i
1.8	250.404	7.16846	1.98672	-26.8752169657426-16.9754126852141i
1.89	245.894	7.52688	1.25882	-6.91627853286359-18.916446897849i
1.98	249.173	7.8853	2.51763	-38.5617183016385-11.6465946963428i
2.07	261.837	8.24373	5.33162	-46.7295782169503+71.368395907164i
2.16	248.654	8.60215	3.82455	48.423127+37.413421i
2.25	243.019	8.96057	1.30001	-1.73222341667062+20.7279285292355i
2.34	234.26	9.319	5.41348	-71.4569573152929+48.9508641472224i
2.43	232.606	9.67742	2.21386	-35.3496545216021+2.25867774232283i
2.52	252.817	10.0358	2.90807	6.64438096574261-46.0522546852144i
2.61	256.644	10.3943	2.51153	32.9033889710317-23.0685137430308i
2.7	251.048	10.7527	3.09828	-26.6546005682874+41.79673907476i
2.79	244.538	11.1111	2.09836	32.8341885104046-7.00838635818952i
B06
Time	Data	FFT Freq	FFT Mag	FFT Complex			Max
0	35.175	0	131.402	2102.424958			16.6372
0.09	70.675	0.358423	4.58578	13.6394075955258-72.0936654561474i
0.18	35.925	0.716846	15.1532	-131.363105597925+203.780020248902i
0.27	42.525	1.07527	11.3967	101.543881291256+151.457717489735i
0.36	83.6	1.43369	16.6372	-260.710341867655-53.7553015127929i
0.45	51.25	1.79211	8.50091	117.135463236694+69.1321883057128i
0.54	70.3	2.15054	11.4175	-147.287445401471+108.066020657221i
0.63	60.4	2.50896	5.70397	-80.526580587134-42.9475567864447i
0.72	63.075	2.86738	11.3718	17.0250239999999-181.149994i
0.81	106.65	3.22581	7.09304	-43.5956084399191-104.781142657032i
0.9	82.8	3.58423	5.81716	86.5930535251644-34.1251951598905i
0.99	80.15	3.94265	7.55521	-18.2532596503225-119.497323462075i
1.08	116.625	4.30108	3.88171	-22.8396461323449-57.7553615127933i
1.17	81.025	4.6595	10.5769	-149.919845370388+78.5039431842092i
1.26	72.6	5.01792	2.72877	43.6573534742319-0.511171568208965i
1.35	4.82501	5.37634	8.48665	-124.823506075711-53.4514658644717i
1.44	58.275	5.73477	13.9141	222.62497
1.53	8.625	6.09319	8.48665	-124.823506075711+53.451465864472i
1.62	73.75	6.45161	2.72877	43.6573534742319+0.511171568208738i
1.71	81.9	6.81004	10.5769	-149.919845370388-78.5039431842089i
1.8	91.525	7.16846	3.88171	-22.8396461323447+57.755361512793i
1.89	61.475	7.52688	7.55521	-18.2532596503224+119.497323462075i
1.98	45.15	7.8853	5.81716	86.5930535251647+34.1251951598903i
2.07	16.7	8.24373	7.09304	-43.595608439919+104.781142657032i
2.16	67.475	8.60215	11.3718	17.0250240000001+181.149994i
2.25	71.975	8.96057	5.70397	-80.526580587134+42.9475567864451i
2.34	92.9	9.319	11.4175	-147.287445401471-108.066020657221i
2.43	46.875	9.67742	8.50091	117.135463236693-69.1321883057132i
2.52	74.025	10.0358	16.6372	-260.710341867655+53.7553015127932i
2.61	108.85	10.3943	11.3967	101.543881291255-151.457717489735i
2.7	99.325	10.7527	15.1532	-131.363105597926-203.780020248902i
2.79	46	11.1111	4.58578	13.6394075955261+72.0936654561472i
B08
Time	Data	FFT Freq	FFT Mag	FFT Complex			Max
0	33.6528	0	96.4687	1543.499997			16.8152
0.09	41.375	0.358423	14.7217	-162.657083724907+170.366860008893i
0.18	41.0417	0.716846	15.7094	248.398795773033+38.4036010424618i
0.27	54.1667	1.07527	8.11469	125.381643237143+33.7133350173292i
0.36	27.1111	1.43369	11.4758	-78.4297911334206+166.01855977289i
0.45	6.69446	1.79211	3.23754	-48.2466952280363+18.856542252364i
0.54	31.4722	2.15054	15.5991	-237.187203020256+77.6880321402974i
0.63	22.0972	2.50896	6.79032	-62.4647316862021-88.8927953406076i
0.72	4.41669	2.86738	2.97458	-47.2361750000001-5.81949000000003i
0.81	63.8611	3.22581	2.44158	21.5710448305784+32.5697949371998i
0.9	0.027771	3.58423	5.71331	-74.015982637562+53.6466407070144i
0.99	51.2639	3.94265	5.80844	77.1515991052345-51.8125955253426i
1.08	62.5555	4.30108	12.9382	-62.2646088665795-197.42589822711i
1.17	35.6667	4.6595	9.66756	-154.671666432819-1.69807511598723i
1.26	126.194	5.01792	16.8152	265.748725884785-41.9711663908208i
1.35	39.9722	5.37634	8.19785	-118.175190100992-56.9125740689102i
1.44	73.9167	5.73477	9.22396	147.583313
1.53	23.1389	6.09319	8.19785	-118.175190100992+56.9125740689103i
1.62	88.8472	6.45161	16.8152	265.748725884786+41.9711663908203i
1.71	61.2639	6.81004	9.66756	-154.671666432819+1.69807511598766i
1.8	83.2222	7.16846	12.9382	-62.2646088665792+197.42589822711i
1.89	68.6111	7.52688	5.80844	77.1515991052344+51.8125955253423i
1.98	43.375	7.8853	5.71331	-74.0159826375618-53.6466407070141i
2.07	55.0278	8.24373	2.44158	21.5710448305784-32.5697949372i
2.16	52.4167	8.60215	2.97458	-47.2361750000001+5.81949000000003i
2.25	50.2639	8.96057	6.79032	-62.464731686202+88.8927953406076i
2.34	2.41669	9.319	15.5991	-237.187203020257-77.6880321402967i
2.43	14.75	9.67742	3.23754	-48.2466952280364-18.8565422523639i
2.52	61.8611	10.0358	11.4758	-78.4297911334209-166.01855977289i
2.61	62.2778	10.3943	8.11469	125.381643237143-33.7133350173297i
2.7	113.014	10.7527	15.7094	248.398795773032-38.4036010424624i
2.79	47.5278	11.1111	14.7217	-162.657083724907-170.366860008892i
B10
Time	Data	FFT Freq	FFT Mag	FFT Complex			Max
0	55.8036	0	100.212	1603.392822			8.15653
0.09	48.0357	0.358423	5.41253	-58.9226697924956+63.4645801057231i
0.18	40.7321	0.716846	1.55355	24.8049081365808-1.6044580425119i
0.27	45.3036	1.07527	2.61699	38.5639859521728+16.3116013777309i
0.36	58.4286	1.43369	6.13892	-14.7262047833777-97.1125188282744i
0.45	36.6786	1.79211	4.92177	73.7468301690496-27.6170901034528i
0.54	21.4286	2.15054	3.68285	-7.66114888187131+58.4254211192209i
0.63	50.2857	2.50896	6.31539	85.011740234823+54.6200267654926i
0.72	39.0536	2.86738	7.1165	110.07138+29.142852i
0.81	68.6429	3.22581	0.522872	8.14392757500965+1.91456283407991i
0.9	45.6786	3.58423	6.72081	73.7874880516737+78.2223007544402i
0.99	34.3929	3.94265	2.40963	-38.5523176521963+0.374617727898093i
1.08	68.1071	4.30108	5.83824	-79.8809752166222+48.4231851717257i
1.17	49.8214	4.6595	5.09947	-17.0408508280808+79.7921524825249i
1.26	48.3929	5.01792	4.55922	65.2115766936169+32.6924215927075i
1.35	43.2321	5.37634	8.15653	-107.522181658282+73.9620714477537i
1.44	57.875	5.73477	7.98437	-127.749942
1.53	40.75	6.09319	8.15653	-107.522181658282-73.9620714477533i
1.62	62.8214	6.45161	4.55922	65.2115766936169-32.6924215927075i
1.71	75.5	6.81004	5.09947	-17.0408508280812-79.7921524825248i
1.8	61.1964	7.16846	5.83824	-79.8809752166223-48.4231851717256i
1.89	53.2857	7.52688	2.40963	-38.5523176521965-0.374617727897942i
1.98	41.5179	7.8853	6.72081	73.7874880516736-78.2223007544403i
2.07	54.3036	8.24373	0.522872	8.14392757500949-1.91456283407992i
2.16	35.5893	8.60215	7.1165	110.07138-29.142852i
2.25	71.8036	8.96057	6.31539	85.0117402348228-54.6200267654929i
2.34	44.0893	9.319	3.68285	-7.66114888187141-58.4254211192208i
2.43	65.5714	9.67742	4.92177	73.7468301690497+27.6170901034525i
2.52	47.8929	10.0358	6.13892	-14.7262047833776+97.1125188282743i
2.61	49.1964	10.3943	2.61699	38.5639859521728-16.311601377731i
2.7	9.21429	10.7527	1.55355	24.8049081365808+1.60445804251186i
2.79	78.7679	11.1111	5.41253	-58.9226697924958-63.464580105723i
B13
Time	Data	FFT Freq	FFT Mag	FFT Complex			Max
0	40	0	59.6927	955.083374			8.09468
0.09	28.5833	0.358423	3.16971	37.1633497349649-34.5099303203243i
0.18	33.1667	0.716846	8.09468	31.3114645541327-125.673046074632i
0.27	38.5	1.07527	1.32022	-5.47535957205919+20.4015177461286i
0.36	58.5417	1.43369	3.26318	-47.838224354102+20.9159639405619i
0.45	23.7917	1.79211	2.16732	31.8671690162091-13.67443944105i
0.54	48.5833	2.15054	3.60082	-2.80730469069564+57.544687143508i
0.63	32.2917	2.50896	2.85455	-39.6713250694233-22.6317175677435i
0.72	31	2.86738	3.36215	53.791687-0.541564999999878i
0.81	22.3333	3.22581	4.68699	74.776848335578+5.67483751206136i
0.9	21	3.58423	3.34812	45.2632370840482+28.652660865316i
0.99	25.7917	3.94265	2.38173	-37.7143264258783-5.46099133263181i
1.08	22.5	4.30108	4.40849	8.67153635410187-70.0008460594384i
1.17	19.5833	4.6595	2.56053	-13.6170685135551+38.6391900083011i
1.26	31.6667	5.01792	4.98643	-11.6007729474853+78.9349276471762i
1.35	22.0417	5.37634	1.43389	-19.662535505836+11.8208489132354i
1.44	36.5417	5.73477	7.24999	115.999876
1.53	18.2083	6.09319	1.43389	-19.662535505836-11.8208489132353i
1.62	29.2083	6.45161	4.98643	-11.6007729474854-78.934927647176i
1.71	40.3333	6.81004	2.56053	-13.6170685135553-38.6391900083011i
1.8	49.2083	7.16846	4.40849	8.67153635410202+70.0008460594383i
1.89	31.2917	7.52688	2.38173	-37.7143264258783+5.46099133263193i
1.98	40.5417	7.8853	3.34812	45.2632370840481-28.652660865316i
2.07	0.375	8.24373	4.68699	74.776848335578-5.67483751206162i
2.16	30	8.60215	3.36215	53.791687+0.541564999999878i
2.25	34.5833	8.96057	2.85455	-39.6713250694233+22.6317175677437i
2.34	14.3333	9.319	3.60082	-2.80730469069575-57.544687143508i
2.43	18.7917	9.67742	2.16732	31.8671690162092+13.6744394410499i
2.52	26.875	10.0358	3.26318	-47.838224354102-20.9159639405618i
2.61	31.6667	10.3943	1.32022	-5.47535957205933-20.4015177461285i
2.7	22.375	10.7527	8.09468	31.311464554133+125.673046074632i
2.79	31.375	11.1111	3.16971	37.163349734965+34.5099303203242i
B14
Time	Data	FFT Freq	FFT Mag	FFT Complex			Max
0	179.75	0	296.914	4750.625			8.08877
0.09	144.875	0.358423	2.10773	-12.2005188665252+31.4393031407821i
0.18	153.5	0.716846	5.11342	81.8043774130983-1.29711308694325i
0.27	133.875	1.07527	3.1257	-18.0602354671728-46.6363744389491i
0.36	165.25	1.43369	3.70085	-34.4579996155536-48.1549602617861i
0.45	158.875	1.79211	5.07082	21.8887893166134+78.124734032993i
0.54	140.875	2.15054	3.9146	21.9383473818902+58.6657412299163i
0.63	134.125	2.50896	7.96059	44.4258095190277-119.370449370551i
0.72	114.25	2.86738	5.34437	11.375-84.75i
0.81	146.875	3.22581	4.13927	64.8727782145008+13.3310525792592i
0.9	154.875	3.58423	4.56505	-17.2920539586429-70.9643542711544i
0.99	151.125	3.94265	3.5896	56.2875873608793-11.4163969031372i
1.08	149.875	4.30108	2.34101	1.95799961555354-37.4049602617862i
1.17	132.75	4.6595	6.1777	56.9843638530685+80.7636201218749i
1.26	176.75	5.01792	8.08877	127.549329163654-21.9272085880141i
1.35	141.25	5.37634	2.66019	39.8014260696081+15.0819305875463i
1.44	148	5.73477	6.72656	107.625
1.53	159.375	6.09319	2.66019	39.801426069608-15.0819305875463i
1.62	154.875	6.45161	8.08877	127.549329163654+21.9272085880138i
1.71	151.875	6.81004	6.1777	56.9843638530683-80.763620121875i
1.8	157.5	7.16846	2.34101	1.95799961555363+37.4049602617861i
1.89	146.375	7.52688	3.5896	56.2875873608793+11.4163969031371i
1.98	128.625	7.8853	4.56505	-17.2920539586427+70.9643542711546i
2.07	140.625	8.24373	4.13927	64.8727782145009-13.3310525792594i
2.16	160	8.60215	5.34437	11.375+84.75i
2.25	159.125	8.96057	7.96059	44.4258095190281+119.370449370551i
2.34	143.875	9.319	3.9146	21.93834738189-58.6657412299162i
2.43	143.875	9.67742	5.07082	21.8887893166134-78.124734032993i
2.52	145.625	10.0358	3.70085	-34.4579996155535+48.1549602617862i
2.61	154.875	10.3943	3.1257	-18.0602354671727+46.6363744389492i
2.7	155.5	10.7527	5.11342	81.8043774130983+1.29711308694318i
2.79	121.625	11.1111	2.10773	-12.2005188665252-31.4393031407819i
B15
Time	Data	FFT Freq	FFT Mag	FFT Complex			Max
0	55.25	0	93.5312	1496.5			17.1498
0.09	68.125	0.358423	7.72754	-47.9641402533594+113.958082871334i
0.18	70.75	0.716846	8.677	135.044078658943-32.2092013534324i
0.27	6.875	1.07527	17.1498	271.634655816659+38.833654186277i
0.36	48.375	1.43369	0.96057	6.79709588551708-13.7843795664341i
0.45	9.5	1.79211	9.11189	119.608497803431+83.3583830017039i
0.54	5.5	2.15054	7.65304	-53.6167324871299-110.085976358394i
0.63	73.625	2.50896	8.30835	-18.8825370001358+131.585641592863i
0.72	11.75	2.86738	10.3012	-164.5-10.25i
0.81	32	3.22581	8.2062	68.8503608888145-111.799400400043i
0.9	41.75	3.58423	7.21515	65.6061716608844-94.9883664360512i
0.99	58.5	3.94265	7.95006	-122.068477397424+35.7682004899785i
1.08	59.125	4.30108	9.21835	-107.047095885517+101.465620433566i
1.17	63.625	4.6595	9.24137	-30.9647377522185+144.58335245991i
1.26	50.125	5.01792	9.30999	92.966482167302+116.38840856891i
1.35	5.625	5.37634	4.91657	-74.213622105766-26.0870783362129i
1.44	34.5	5.73477	0.6875	-11
1.53	48.5	6.09319	4.91657	-74.2136221057659+26.0870783362134i
1.62	90.625	6.45161	9.30999	92.9664821673018-116.388408568911i
1.71	64.5	6.81004	9.24137	-30.9647377522191-144.58335245991i
1.8	53.125	7.16846	9.21835	-107.047095885517-101.465620433566i
1.89	48.375	7.52688	7.95006	-122.068477397424-35.768200489978i
1.98	88.875	7.8853	7.21515	65.6061716608847+94.9883664360511i
2.07	57.625	8.24373	8.2062	68.8503608888146+111.799400400042i
2.16	18	8.60215	10.3012	-164.5+10.25i
2.25	47	8.96057	8.30835	-18.8825370001365-131.585641592863i
2.34	52.5	9.319	7.65304	-53.6167324871296+110.085976358394i
2.43	20.375	9.67742	9.11189	119.608497803431-83.3583830017043i
2.52	9	10.0358	0.96057	6.79709588551703+13.784379566434i
2.61	64.875	10.3943	17.1498	271.634655816659-38.8336541862779i
2.7	53.5	10.7527	8.677	135.044078658943+32.2092013534323i
2.79	84.625	11.1111	7.72754	-47.9641402533597-113.958082871334i
B16
Time	Data	FFT Freq	FFT Mag	FFT Complex			Max
0	117.764	0	232.345	3717.513888			14.1048
0.09	135.528	0.358423	6.2337	91.7225060944673+39.17778641758i
0.18	156.556	0.716846	8.1719	96.519967387596-88.2017707891102i
0.27	108.125	1.07527	6.10637	24.6503937511519+94.5410563336074i
0.36	110.958	1.43369	5.44136	-85.3641530638615+17.1086710463206i
0.45	76.4722	1.79211	7.88171	17.7006193808391-124.858977199746i
0.54	175.611	2.15054	11.8085	105.619432916592-156.657065876425i
0.63	120.806	2.50896	8.65298	-127.183189452559-54.7007754309378i
0.72	91.5833	2.86738	12.8637	-204.9722-18.6527719999999i
0.81	89.3472	3.22581	7.99444	88.1833291731566+92.6548231716241i
0.9	117.333	3.58423	1.87591	-22.832664964476+19.4819334462226i
0.99	117.847	3.94265	10.0364	51.9540473813308-151.945778919523i
1.08	93.5278	4.30108	5.76124	65.3085470638615+65.0531290463204i
1.17	109.486	4.6595	11.868	-176.283267164373+70.581038966969i
1.26	101.681	5.01792	4.24418	-67.4734873397121+7.65952053353762i
1.35	117.847	5.37634	14.1048	176.033392835986+141.215841373281i
1.44	99.4167	5.73477	1.01476	-16.236116
1.53	124.361	6.09319	14.1048	176.033392835986-141.215841373281i
1.62	125.681	6.45161	4.24418	-67.4734873397122-7.6595205335374i
1.71	124.708	6.81004	11.868	-176.283267164373-70.5810389669685i
1.8	87.2222	7.16846	5.76124	65.3085470638614-65.0531290463205i
1.89	189.528	7.52688	10.0364	51.9540473813313+151.945778919523i
1.98	104.139	7.8853	1.87591	-22.8326649644762-19.4819334462226i
2.07	98.7778	8.24373	7.99444	88.1833291731564-92.6548231716243i
2.16	97.6389	8.60215	12.8637	-204.9722+18.6527719999999i
2.25	80.9861	8.96057	8.65298	-127.183189452559+54.7007754309383i
2.34	126.319	9.319	11.8085	105.619432916592+156.657065876425i
2.43	123.486	9.67742	7.88171	17.7006193808394+124.858977199746i
2.52	124.722	10.0358	5.44136	-85.3641530638615-17.1086710463205i
2.61	137.056	10.3943	6.10637	24.6503937511515-94.5410563336073i
2.7	120.486	10.7527	8.1719	96.5199673875962+88.2017707891101i
2.79	112.514	11.1111	6.2337	91.7225060944672-39.1777864175802i
C07
Time	Data	FFT Freq	FFT Mag	FFT Complex			Max
0	4.75	0	30.6354	490.166656			12.1217
0.09	15.9583	0.358423	12.1217	-129.584878785931+144.303658907262i
0.18	8.5	0.716846	3.12963	-8.0854852491427-49.4170645442396i
0.27	4.625	1.07527	1.34257	5.54958772510879-20.7518707047408i
0.36	4.04166	1.43369	3.46873	-48.6480456179866-26.7130665906189i
0.45	16.875	1.79211	2.40516	24.6157255846701-29.5799420365909i
0.54	0.25	2.15054	2.01672	13.8285989521953-29.1542050409951i
0.63	0.666656	2.50896	4.40542	68.2032863162751-17.7959167850903i
0.72	9.66669	2.86738	2.90836	-24.125+39.791656i
0.81	2.20834	3.22581	3.00048	-33.2972813228634-34.5837093629542i
0.9	2.16666	3.58423	7.13658	-40.1984865489185-106.875421257748i
0.99	24.75	3.94265	9.19379	76.9226841893089+125.385371454446i
1.08	8.91666	4.30108	2.16903	-33.2685183820133-9.87975459061897i
1.17	7.25	4.6595	2.39113	-36.7629949749487+10.590949593783i
1.26	37.1667	5.01792	4.30901	-4.37799915413447-68.8050287609926i
1.35	12.3333	5.37634	1.77938	27.3538712683802+7.89362113688489i
1.44	4.375	5.73477	3.40105	-54.4167840000001
1.53	38.5	6.09319	1.77938	27.3538712683801-7.89362113688499i
1.62	16.5	6.45161	4.30901	-4.37799915413426+68.8050287609924i
1.71	39.7083	6.81004	2.39113	-36.7629949749487-10.5909495937828i
1.8	37.7083	7.16846	2.16903	-33.2685183820132+9.87975459061894i
1.89	23.875	7.52688	9.19379	76.9226841893085-125.385371454446i
1.98	18.0833	7.8853	7.13658	-40.1984865489183+106.875421257748i
2.07	52.9583	8.24373	3.00048	-33.2972813228632+34.5837093629542i
2.16	9.16666	8.60215	2.90836	-24.125-39.791656i
2.25	5.20834	8.96057	4.40542	68.2032863162753+17.79591678509i
2.34	37.5417	9.319	2.01672	13.8285989521954+29.1542050409952i
2.43	18.125	9.67742	2.40516	24.6157255846703+29.5799420365909i
2.52	18.25	10.0358	3.46873	-48.6480456179866+26.7130665906189i
2.61	6.375	10.3943	1.34257	5.54958772510903+20.7518707047408i
2.7	0.791656	10.7527	3.12963	-8.08548524914258+49.4170645442396i
2.79	2.875	11.1111	12.1217	-129.584878785931-144.303658907262i
C08
Time	Data	FFT Freq	FFT Mag	FFT Complex			Max
0	138.545	0	218.141	3490.261289			19.2338
0.09	82.6023	0.358423	7.70118	28.8041014123087-119.804864966056i
0.18	106.852	0.716846	4.9825	40.4497471957722-68.6956142890381i
0.27	104.705	1.07527	19.2338	-2.6303031828211+307.73025130763i
0.36	87.1932	1.43369	7.7668	111.413796085006+55.0427014158018i
0.45	106.489	1.79211	3.89827	62.0950515594912+5.87464061567112i
0.54	127.102	2.15054	2.34958	-13.5574417543201-35.0635777386615i
0.63	170.193	2.50896	7.23408	-53.0125600898926+102.891351129788i
0.72	112.295	2.86738	3.47937	-55.534087-3.88632199999995i
0.81	152.386	3.22581	5.87658	43.5339446641631+83.3399689839713i
0.9	83.6477	3.58423	3.97566	17.1773612400829-61.2473268468577i
0.99	112.17	3.94265	12.1337	194.009487676404-7.07639916129093i
1.08	90.3182	4.30108	5.80067	79.722559914994+47.5199354158018i
1.17	86.7954	4.6595	12.4941	-47.0627474208244+194.286450890297i
1.26	115	5.01792	9.69012	150.521273318465+37.1661686027656i
1.35	77.625	5.37634	5.4544	-35.0099186188284-79.9400717522425i
1.44	114.705	5.73477	6.16548	-98.6477070000001
1.53	134.375	6.09319	5.4544	-35.0099186188282+79.9400717522429i
1.62	134.727	6.45161	9.69012	150.521273318465-37.1661686027659i
1.71	104.568	6.81004	12.4941	-47.0627474208253-194.286450890297i
1.8	110.455	7.16846	5.80067	79.7225599149939-47.5199354158017i
1.89	125.318	7.52688	12.1337	194.009487676404+7.07639916129063i
1.98	83.2386	7.8853	3.97566	17.1773612400831+61.2473268468577i
2.07	92.3068	8.24373	5.87658	43.5339446641628-83.3399689839714i
2.16	92.3068	8.60215	3.47937	-55.534087+3.88632199999995i
2.25	67.6932	8.96057	7.23408	-53.0125600898929-102.891351129787i
2.34	110.727	9.319	2.34958	-13.5574417543199+35.0635777386616i
2.43	102.466	9.67742	3.89827	62.0950515594911-5.87464061567137i
2.52	74.3182	10.0358	7.7668	111.413796085006-55.0427014158018i
2.61	143.511	10.3943	19.2338	-2.63030318282213-307.73025130763i
2.7	114.375	10.7527	4.9825	40.4497471957724+68.6956142890383i
2.79	131.25	11.1111	7.70118	28.8041014123091+119.804864966055i
C09
Time	Data	FFT Freq	FFT Mag	FFT Complex			Max
0	65.6667	0	127.763	2044.208374			11.2102
0.09	60.9167	0.358423	5.79821	-53.0370067383049+76.1157327649789i
0.18	60.625	0.716846	2.0948	30.8805750798509-13.0294934712638i
0.27	67.0833	1.07527	6.19929	-75.9342674271781+63.815219997346i
0.36	54	1.43369	6.15128	89.4686197722166-41.0116756880738i
0.45	39.9583	1.79211	5.58896	-15.0283734311125-88.1514496319649i
0.54	53.2917	2.15054	5.56891	-60.9466866063732-64.9982998828643i
0.63	66.4167	2.50896	8.75412	9.76939085138409+139.724781285134i
0.72	93.5417	2.86738	2.70984	-42.666656-7.70828199999994i
0.81	61.9583	3.22581	8.70276	26.1480314108754-136.767090945092i
0.9	46.875	3.58423	6.01819	95.3971149800597-13.0897286616816i
0.99	35.0417	3.94265	6.27995	85.7845689451571+52.3169790972488i
1.08	68.0833	4.30108	0.981157	15.2813182277833-3.59504968807381i
1.17	50	4.6595	4.52646	56.68556484219+45.0764430151707i
1.26	72.25	5.01792	2.78567	-1.4976274535375+44.5455777499189i
1.35	64.0833	5.37634	11.2102	-98.7214124530109+149.749902823363i
1.44	73.7083	5.73477	4.12761	-66.0416899999999
1.53	86.2083	6.09319	11.2102	-98.7214124530113-149.749902823363i
1.62	82.25	6.45161	2.78567	-1.4976274535376-44.5455777499188i
1.71	73.4583	6.81004	4.52646	56.6855648421896-45.076443015171i
1.8	51.9167	7.16846	0.981157	15.2813182277833+3.59504968807387i
1.89	55.4167	7.52688	6.27995	85.784568945157-52.3169790972491i
1.98	81.125	7.8853	6.01819	95.3971149800598+13.0897286616814i
2.07	78.375	8.24373	8.70276	26.1480314108758+136.767090945092i
2.16	29.875	8.60215	2.70984	-42.666656+7.70828199999994i
2.25	77.625	8.96057	8.75412	9.76939085138391-139.724781285135i
2.34	77.5417	9.319	5.56891	-60.946686606373+64.9982998828645i
2.43	81.0417	9.67742	5.58896	-15.0283734311122+88.1514496319649i
2.52	36.4167	10.0358	6.15128	89.4686197722166+41.0116756880738i
2.61	99.3333	10.3943	6.19929	-75.9342674271781-63.8152199973458i
2.7	41.9167	10.7527	2.0948	30.880575079851+13.0294934712638i
2.79	58.2083	11.1111	5.79821	-53.0370067383053-76.1157327649789i
C10
Time	Data	FFT Freq	FFT Mag	FFT Complex			Max
0	60	0	145.531	2328.5			4.22152
0.09	70.875	0.358423	1.17454	16.9623224968951-8.08969386579036i
0.18	79.875	0.716846	4.15249	-31.4517722406687-58.5238065917344i
0.27	70.25	1.07527	3.26754	-52.1839226829179+3.17938761444061i
0.36	88.625	1.43369	1.36299	-21.5476506216728-3.35894212268801i
0.45	83	1.79211	2.64369	-33.0440425273973-26.406442458195i
0.54	74	2.15054	3.23957	19.3321177451944+48.0931114069021i
0.63	77.375	2.50896	2.56915	-7.59998374005721-40.397795706562i
0.72	75.5	2.86738	0.299128	3.125+3.625i
0.81	65.25	3.22581	1.29477	5.68704948571106+19.9205056452227i
0.9	84.75	3.58423	4.22152	-40.6492443954879-53.9433153333976i
0.99	63.125	3.94265	1.62748	-3.85881442392634+25.7521862464217i
1.08	64.5	4.30108	3.24728	-34.4523493783272+38.891057877312i
1.17	54.625	4.6595	3.18804	22.6664694174586+45.6958806953263i
1.26	80.125	5.01792	1.95402	-31.2311011090379+1.43976666796577i
1.35	74.5	5.37634	3.15238	-37.6290780257659+33.5864718622635i
1.44	71.125	5.73477	2.70312	43.25
1.53	75.75	6.09319	3.15238	-37.6290780257661-33.5864718622634i
1.62	65.875	6.45161	1.95402	-31.2311011090379-1.43976666796577i
1.71	68.125	6.81004	3.18804	22.6664694174585-45.6958806953264i
1.8	87.25	7.16846	3.24728	-34.4523493783273-38.891057877312i
1.89	74.625	7.52688	1.62748	-3.8588144239264-25.7521862464218i
1.98	68.5	7.8853	4.22152	-40.6492443954878+53.9433153333977i
2.07	70.75	8.24373	1.29477	5.68704948571102-19.9205056452228i
2.16	76.625	8.60215	0.299128	3.125-3.625i
2.25	68.875	8.96057	2.56915	-7.59998374005707+40.3977957065619i
2.34	75.75	9.319	3.23957	19.3321177451943-48.0931114069022i
2.43	76.5	9.67742	2.64369	-33.0440425273972+26.406442458195i
2.52	70.875	10.0358	1.36299	-21.5476506216728+3.35894212268798i
2.61	76.5	10.3943	3.26754	-52.183922682918-3.17938761444044i
2.7	62.5	10.7527	4.15249	-31.4517722406685+58.5238065917345i
2.79	72.5	11.1111	1.17454	16.9623224968951+8.08969386579027i
C11
Time	Data	FFT Freq	FFT Mag	FFT Complex			Max
0	101.966	0	210.38	3366.079533			11.7452
0.09	97.0227	0.358423	7.22094	-115.366326959531+6.24032498896739i
0.18	76.4204	0.716846	4.86505	-77.7592429176286-3.56157785783601i
0.27	105.693	1.07527	5.37404	83.0353519111328-22.3265717912306i
0.36	100.455	1.43369	5.85278	93.6104239632719+2.52422038399607i
0.45	108.784	1.79211	7.54994	-31.3974085171309+116.647304863838i
0.54	83.75	2.15054	1.9864	-11.4960465156505+29.6304203769735i
0.63	97.7273	2.50896	6.17883	-25.2087057185829+95.5932809901721i
0.72	127.761	2.86738	10.5797	127.613678-111.215913i
0.81	108.92	3.22581	7.24158	49.1902060914209+104.905173269181i
0.9	116.045	3.58423	5.64695	-79.0240716653249-43.8009614328776i
0.99	111.898	3.94265	2.35874	-20.6098071406119+31.6154163701402i
1.08	116.807	4.30108	6.15196	92.662280036728-33.203135616004i
1.17	108.057	4.6595	6.00049	-43.8599244400257+85.4037488026003i
1.26	112.5	5.01792	11.7452	-114.584166901396-148.947551667687i
1.35	74.4204	5.37634	3.36249	-4.69256122667145-53.5947496444953i
1.44	115.58	5.73477	3.28764	52.6022949999999
1.53	143.182	6.09319	3.36249	-4.69256122667127+53.5947496444954i
1.62	88.4886	6.45161	11.7452	-114.584166901396+148.947551667687i
1.71	101.023	6.81004	6.00049	-43.8599244400259-85.4037488026i
1.8	96.8864	7.16846	6.15196	92.6622800367281+33.203135616004i
1.89	132.386	7.52688	2.35874	-20.6098071406121-31.61541637014i
1.98	108.091	7.8853	5.64695	-79.0240716653249+43.8009614328777i
2.07	94.2841	8.24373	7.24158	49.1902060914206-104.905173269181i
2.16	160.5	8.60215	10.5797	127.613678+111.215913i
2.25	98.4546	8.96057	6.17883	-25.2087057185832-95.5932809901721i
2.34	105.545	9.319	1.9864	-11.4960465156506-29.6304203769736i
2.43	73.0227	9.67742	7.54994	-31.3974085171312-116.647304863838i
2.52	98.5227	10.0358	5.85278	93.6104239632719-2.52422038399606i
2.61	87.1704	10.3943	5.37404	83.0353519111329+22.3265717912301i
2.7	100.023	10.7527	4.86505	-77.7592429176286+3.56157785783603i
2.79	114.693	11.1111	7.22094	-115.36632695953-6.24032498896723i
C13
Time	Data	FFT Freq	FFT Mag	FFT Complex			Max
0	59.875	0	142.938	2287			18.0568
0.09	124.5	0.358423	6.25431	85.1462703981979-52.5728104136657i
0.18	47.5	0.716846	11.001	90.9730997199998+150.684218287465i
0.27	47.875	1.07527	4.73095	-75.5429722446003+4.79896606129765i
0.36	58.25	1.43369	18.0568	245.986142482713+151.521784707618i
0.45	80.375	1.79211	2.85593	-7.08808269509295-45.1417281147577i
0.54	50.125	2.15054	3.42002	53.9950388931299+8.87962030958432i
0.63	107.75	2.50896	3.78419	-60.5470199183645-8.64313116394726E-002i
0.72	97.5	2.86738	5.89704	-73.125+59.625i
0.81	46.875	3.22581	12.6401	49.3232970549255-196.135555800741i
0.9	69.125	3.58423	14.82	-227.909035817559-65.4473275187464i
0.99	63.5	3.94265	11.2911	-95.9157246181293-153.093216969295i
1.08	72.625	4.30108	3.31856	-52.2361424827131+9.52178470761834i
1.17	40.5	4.6595	5.97991	16.9782370628983-94.1600987440656i
1.26	96.5	5.01792	7.59708	26.440897204429-118.642729540866i
1.35	121.875	5.37634	8.03327	-122.354005039835+39.3704891464082i
1.44	86.125	5.73477	4.95312	-79.25
1.53	54	6.09319	8.03327	-122.354005039835-39.3704891464081i
1.62	77.25	6.45161	7.59708	26.4408972044292+118.642729540866i
1.71	31	6.81004	5.97991	16.9782370628985+94.1600987440652i
1.8	22	7.16846	3.31856	-52.2361424827133-9.52178470761797i
1.89	71	7.52688	11.2911	-95.9157246181288+153.093216969296i
1.98	58.625	7.8853	14.82	-227.909035817558+65.447327518747i
2.07	72.25	8.24373	12.6401	49.3232970549259+196.135555800741i
2.16	62.625	8.60215	5.89704	-73.125-59.625i
2.25	79.75	8.96057	3.78419	-60.5470199183644+8.6431311639771E-002i
2.34	64.875	9.319	3.42002	53.9950388931297-8.87962030958445i
2.43	87.125	9.67742	2.85593	-7.08808269509283+45.1417281147577i
2.52	56.375	10.0358	18.0568	245.986142482713-151.521784707618i
2.61	64.75	10.3943	4.73095	-75.5429722446003-4.79896606129734i
2.7	124.5	10.7527	11.001	90.9730997199994-150.684218287466i
2.79	90	11.1111	6.25431	85.146270398198+52.5728104136654i
C14
Time	Data	FFT Freq	FFT Mag	FFT Complex			Max
0	74.25	0	80.6016	1289.625			21.6937
0.09	7.125	0.358423	14.097	224.467069605364+22.103971429061i
0.18	50.25	0.716846	11.5246	184.387515606897+1.59007144337728i
0.27	67.25	1.07527	4.34341	38.3305064325416-57.9677226232597i
0.36	125.25	1.43369	8.85554	-141.652281758685-3.20747660529035i
0.45	8.75	1.79211	10.807	-51.97184990996+164.916390791709i
0.54	33.25	2.15054	6.78091	-3.45701063151999+108.439532014478i
0.63	15.625	2.50896	8.34404	112.919962684621+71.2220294288335i
0.72	10	2.86738	21.6937	223.875+265.25i
0.81	16.625	3.22581	9.98385	134.513075337175+86.1603619891633i
0.9	36.75	3.58423	14.3562	22.5128368073614+228.593121298821i
0.99	29.125	3.94265	7.18144	-55.6019007110351-100.554183088501i
1.08	72.75	4.30108	11.4221	-161.097718241315+86.2925233947097i
1.17	19.125	4.6595	5.20504	-15.6644394436207+81.7942429158834i
1.26	12.875	5.01792	11.1381	-76.9433417827371+160.743660727721i
1.35	59.25	5.37634	2.53074	-17.9924239950848+36.2748434087438i
1.44	28.125	5.73477	15.8203	253.125
1.53	1.125	6.09319	2.53074	-17.9924239950849-36.2748434087434i
1.62	61.875	6.45161	11.1381	-76.9433417827375-160.74366072772i
1.71	34.5	6.81004	5.20504	-15.6644394436209-81.7942429158831i
1.8	41.875	7.16846	11.4221	-161.097718241315-86.2925233947096i
1.89	10.375	7.52688	7.18144	-55.6019007110351+100.554183088501i
1.98	40.875	7.8853	14.3562	22.5128368073606-228.593121298821i
2.07	15.75	8.24373	9.98385	134.513075337174-86.1603619891634i
2.16	60.75	8.60215	21.6937	223.875-265.25i
2.25	27.125	8.96057	8.34404	112.919962684621-71.2220294288336i
2.34	10.375	9.319	6.78091	-3.45701063152049-108.439532014478i
2.43	46.875	9.67742	10.807	-51.9718499099605-164.916390791709i
2.52	84.625	10.0358	8.85554	-141.652281758685+3.20747660529031i
2.61	36.25	10.3943	4.34341	38.3305064325414+57.9677226232595i
2.7	27.5	10.7527	11.5246	184.387515606897-1.59007144337789i
2.79	123.375	11.1111	14.097	224.467069605364-22.1039714290617i
C16
Time	Data	FFT Freq	FFT Mag	FFT Complex			Max
0	93.0555	0	184.798	2956.763822			11.9047
0.09	79.4305	0.358423	5.41654	-16.9379989213757-84.9932481035796i
0.18	77.8333	0.716846	11.9047	-150.177980578551+117.163381857179i
0.27	104.056	1.07527	7.0411	-54.9305023906136-98.3584464966556i
0.36	102.181	1.43369	5.78034	90.8125498470649-17.5107948128186i
0.45	62.4028	1.79211	3.86608	-58.5529161202384-19.9467907517207i
0.54	112.361	2.15054	2.33764	-35.2623762817386-12.4698427201153i
0.63	96.3472	2.50896	2.82147	20.1514523607119-40.3962188224399i
0.72	113.819	2.86738	8.3037	84.5971650000002+102.444489i
0.81	102.292	3.22581	1.88785	27.5708386928957-12.3380551317376i
0.9	116.833	3.58423	8.53319	129.152405083425+44.2760931994307i
0.99	86.2639	3.94265	4.77937	66.9352861276359-36.9773186385537i
1.08	116.722	4.30108	4.5038	-71.979237847065-3.42735681281841i
1.17	88.1528	4.6595	2.75415	39.4186140969772-19.6981905253513i
1.26	88.1805	5.01792	7.26861	-108.267712223135+42.4648617767248i
1.35	120.444	5.37634	3.23104	-16.5436858459936+48.9781154452599i
1.44	92.1667	5.73477	8.06511	129.04172
1.53	76.7222	6.09319	3.23104	-16.5436858459938-48.9781154452599i
1.62	73.4861	6.45161	7.26861	-108.267712223135-42.4648617767246i
1.71	73.0139	6.81004	2.75415	39.4186140969773+19.6981905253511i
1.8	82.4722	7.16846	4.5038	-71.9792378470651+3.42735681281857i
1.89	51.3889	7.52688	4.77937	66.935286127636+36.9773186385534i
1.98	97.7222	7.8853	8.53319	129.152405083425-44.2760931994311i
2.07	107.125	8.24373	1.88785	27.5708386928958+12.3380551317375i
2.16	112.542	8.60215	8.3037	84.5971650000001-102.444489i
2.25	101.889	8.96057	2.82147	20.1514523607122+40.3962188224398i
2.34	99.9445	9.319	2.33764	-35.2623762817384+12.4698427201153i
2.43	90.6667	9.67742	3.86608	-58.5529161202382+19.9467907517209i
2.52	100.792	10.0358	5.78034	90.8125498470649+17.5107948128184i
2.61	93.4305	10.3943	7.0411	-54.9305023906132+98.3584464966559i
2.7	62.7917	10.7527	11.9047	-150.177980578551-117.163381857178i
2.79	80.2361	11.1111	5.41654	-16.9379989213755+84.9932481035798i
D02
Time	Data	FFT Freq	FFT Mag	FFT Complex			Max
0	111.825	0	223.075	3569.200042			15.35
0.09	100.65	0.358423	7.50647	100.893733256087-65.1561462547186i
0.18	181.35	0.716846	7.21579	89.0981298848705-73.422323121692i
0.27	119.975	1.07527	2.00125	-31.7900941172971+3.83020879946722i
0.36	100.65	1.43369	4.52209	38.3896205265871-61.3290696737722i
0.45	126.35	1.79211	4.27226	57.8841271537501-36.3590671556503i
0.54	94.025	2.15054	12.3226	-196.343303865147-17.9509882363351i
0.63	131.25	2.50896	6.26341	-91.6322075925066+40.5770032055251i
0.72	133.95	2.86738	2.77959	-19.0749219999999-40.174988i
0.81	91.675	3.22581	9.2748	-105.355541287247+104.507458353953i
0.9	127	3.58423	8.52882	-136.201741300666+8.4091618720488i
0.99	46.375	3.94265	2.6818	37.2486312688201-21.3002430385597i
1.08	142.575	4.30108	15.35	-51.5896325265869+240.121002326228i
1.17	104.15	4.6595	10.014	156.992242138604+32.0149970167788i
1.26	109.925	5.01792	12.7403	38.0470112809419-200.262245013308i
1.35	109.925	5.37634	9.38008	58.7591091797897+138.100464993931i
1.44	88.95	5.73477	7.40938	118.550018
1.53	129.4	6.09319	9.38008	58.7591091797893-138.100464993931i
1.62	120.95	6.45161	12.7403	38.0470112809425+200.262245013308i
1.71	107.45	6.81004	10.014	156.992242138604-32.0149970167792i
1.8	109.95	7.16846	15.35	-51.5896325265874-240.121002326228i
1.89	123.95	7.52688	2.6818	37.2486312688204+21.3002430385597i
1.98	51.65	7.8853	8.52882	-136.201741300666-8.40916187204862i
2.07	114.325	8.24373	9.2748	-105.355541287247-104.507458353953i
2.16	118.175	8.60215	2.77959	-19.0749219999999+40.174988i
2.25	103.95	8.96057	6.26341	-91.6322075925068-40.5770032055249i
2.34	111.8	9.319	12.3226	-196.343303865147+17.9509882363355i
2.43	99.975	9.67742	4.27226	57.8841271537502+36.3590671556501i
2.52	106.325	10.0358	4.52209	38.3896205265871+61.3290696737721i
2.61	102.625	10.3943	2.00125	-31.7900941172972-3.83020879946699i
2.7	134.775	10.7527	7.21579	89.0981298848707+73.4223231216917i
2.79	113.3	11.1111	7.50647	100.893733256087+65.1561462547184i
D03
Time	Data	FFT Freq	FFT Mag	FFT Complex			Max
0	16.75	0	28.6768	458.829558			8.25645
0.09	4.6477	0.358423	3.5859	-7.38410385624328-56.8972859962548i
0.18	13.3636	0.716846	5.44782	-10.2127059715229+86.5647931722418i
0.27	6.375	1.07527	4.03823	26.617021235148+58.8744829502984i
0.36	13.2273	1.43369	3.07551	-6.56551321390549+48.7681613270007i
0.45	4.70453	1.79211	5.93746	-60.1079765454914-73.5655925414166i
0.54	1.03412	2.15054	3.54709	-1.70413186817463-56.7277947536648i
0.63	30.9659	2.50896	1.96135	3.60992211059015+31.1732537508054i
0.72	31.7841	2.86738	5.86683	91.6364130000001+20.3523270000001i
0.81	22.4659	3.22581	2.33482	35.4150953074246+11.8879438801896i
0.9	12.0682	3.58423	2.60292	39.5398692190166+13.0785352725731i
0.99	28.7273	3.94265	8.25645	-89.2916405086477+97.3562491487357i
1.08	13.7045	4.30108	0.468007	-2.8209627860946-6.93643267299936i
1.17	24.9205	4.6595	2.43639	-36.8069336627045+12.8399425595392i
1.26	19.875	5.01792	2.52689	27.8316806206812+29.3258351984798i
1.35	2.375	5.37634	5.51492	-16.960560080076-86.5933219477818i
1.44	34.8636	5.73477	5.72372	91.5794959999999
1.53	4.86365	6.09319	5.51492	-16.9605600800756+86.5933219477818i
1.62	1.94318	6.45161	2.52689	27.8316806206811-29.3258351984799i
1.71	3.2273	6.81004	2.43639	-36.8069336627046-12.8399425595391i
1.8	17.9205	7.16846	0.468007	-2.8209627860946+6.93643267299937i
1.89	1.31818	7.52688	8.25645	-89.291640508648-97.3562491487354i
1.98	31.7727	7.8853	2.60292	39.5398692190166-13.0785352725732i
2.07	3.76135	8.24373	2.33482	35.4150953074245-11.8879438801899i
2.16	5.96588	8.60215	5.86683	91.636413-20.3523270000001i
2.25	0.784119	8.96057	1.96135	3.60992211059004-31.1732537508054i
2.34	4.59088	9.319	3.54709	-1.70413186817447+56.7277947536648i
2.43	5.93182	9.67742	5.93746	-60.1079765454913+73.5655925414166i
2.52	49.2046	10.0358	3.07551	-6.56551321390557-48.7681613270007i
2.61	17.9318	10.3943	4.03823	26.6170212351479-58.8744829502986i
2.7	7.13635	10.7527	5.44782	-10.2127059715231-86.5647931722417i
2.79	20.625	11.1111	3.5859	-7.38410385624309+56.8972859962548i
D04
Time	Data	FFT Freq	FFT Mag	FFT Complex			Max
0	63.375	0	95.6484	1530.375			20.0459
0.09	20.125	0.358423	8.48636	134.908830784916+15.3713659954881i
0.18	38.25	0.716846	5.73062	-80.2050383607778+44.4319507199049i
0.27	43	1.07527	8.31256	111.096363953196+73.1223021391165i
0.36	90.75	1.43369	0.980376	8.26300955010706-13.3331845276055i
0.45	47	1.79211	15.792	-161.310455378878+194.478958340332i
0.54	26.25	2.15054	19.2184	-55.838848283111+302.382498079135i
0.63	46.25	2.50896	10.0591	119.132358740707-108.21785612923i
0.72	25.75	2.86738	14.7261	-225.25+69.125i
0.81	36.5	3.22581	4.33218	66.3100834846891+20.1873020551711i
0.9	173.25	3.58423	12.6403	91.7094289784633-180.256155941503i
0.99	10.5	3.94265	16.647	-201.798948885471-173.841125343456i
1.08	15.5	4.30108	1.27031	-6.76300955010705+19.1668154723945i
1.17	23.375	4.6595	20.0459	320.388888278333+14.884739927805i
1.26	46.625	5.01792	5.07674	-57.1655423345744-57.7067033007324i
1.35	51.375	5.37634	7.26923	61.2728790225082+98.8590456523665i
1.44	7.125	5.73477	15.5078	248.125
1.53	29	6.09319	7.26923	61.2728790225079-98.8590456523665i
1.62	38.125	6.45161	5.07674	-57.1655423345742+57.7067033007325i
1.71	67.25	6.81004	20.0459	320.388888278333-14.8847399278059i
1.8	39.625	7.16846	1.27031	-6.76300955010708-19.1668154723945i
1.89	15.125	7.52688	16.647	-201.79894888547+173.841125343457i
1.98	72.625	7.8853	12.6403	91.7094289784637+180.256155941503i
2.07	40.625	8.24373	4.33218	66.3100834846892-20.1873020551709i
2.16	70.125	8.60215	14.7261	-225.25-69.125i
2.25	59	8.96057	10.0591	119.132358740707+108.21785612923i
2.34	37.125	9.319	19.2184	-55.8388482831116-302.382498079134i
2.43	53.125	9.67742	15.792	-161.310455378879-194.478958340332i
2.52	19.75	10.0358	0.980376	8.26300955010707+13.3331845276055i
2.61	55.875	10.3943	8.31256	111.096363953195-73.1223021391167i
2.7	125	10.7527	5.73062	-80.2050383607779-44.431950719905i
2.79	43	11.1111	8.48636	134.908830784916-15.3713659954885i
D08
Time	Data	FFT Freq	FFT Mag	FFT Complex			Max
0	80.9712	0	184.003	2944.048096			8.6398
0.09	88.3654	0.358423	3.52955	40.448342966904+39.4095991795648i
0.18	90.125	0.716846	5.39201	-63.7689049271781+58.1067967985606i
0.27	84.1923	1.07527	6.46071	-60.9852852577569-83.4652547571577i
0.36	108.817	1.43369	4.71936	-75.5083877513497-0.457823819005284i
0.45	108.846	1.79211	3.31592	-19.0316954313575+49.5236705023363i
0.54	83.6635	2.15054	3.28224	39.8754372485578-34.1740072371461i
0.63	83.6538	2.50896	3.63131	12.0031821235814+56.8475610986426i
0.72	87.2788	2.86738	4.4204	19.6154180000001-67.9518420000002i
0.81	79.0288	3.22581	3.03123	-48.3156148510141+4.22203863058812i
0.9	89.6923	3.58423	8.6398	11.7312744652856-137.73809425412i
0.99	98.4423	3.94265	7.93375	-34.2728938370204+122.225724784885i
1.08	99.4135	4.30108	3.40357	24.3160657513497-48.7269258190055i
1.17	94.1635	4.6595	4.13233	-19.8292930108472+63.073681772451i
1.26	113.923	5.01792	4.73657	75.7775492133344-1.07252221841354i
1.35	43.5865	5.37634	7.1457	-94.6319747024887+64.1592869585707i
1.44	109.048	5.73477	2.01141	32.1826160000001
1.53	100	6.09319	7.1457	-94.6319747024889-64.1592869585703i
1.62	69.5192	6.45161	4.73657	75.7775492133344+1.07252221841324i
1.71	77.7404	6.81004	4.13233	-19.8292930108474-63.0736817724509i
1.8	91.5962	7.16846	3.40357	24.3160657513498+48.7269258190054i
1.89	81.2308	7.52688	7.93375	-34.2728938370209-122.225724784885i
1.98	95.0481	7.8853	8.6398	11.731274465286+137.73809425412i
2.07	108.567	8.24373	3.03123	-48.3156148510142-4.22203863058803i
2.16	86.8365	8.60215	4.4204	19.6154180000001+67.9518420000002i
2.25	104.625	8.96057	3.63131	12.0031821235812-56.8475610986428i
2.34	105.721	9.319	3.28224	39.8754372485581+34.1740072371461i
2.43	112.962	9.67742	3.31592	-19.0316954313577-49.5236705023364i
2.52	89.9038	10.0358	4.71936	-75.5083877513497+0.457823819005402i
2.61	105.683	10.3943	6.46071	-60.9852852577567+83.4652547571577i
2.7	86.5577	10.7527	5.39201	-63.7689049271782-58.1067967985603i
2.79	84.8462	11.1111	3.52955	40.4483429669038-39.409599179565i
D09
Time	Data	FFT Freq	FFT Mag	FFT Complex			Max
0	72.5673	0	133.248	2131.971161			20.2719
0.09	34.7308	0.358423	7.22481	91.5918195147618-70.523612296908i
0.18	58.1635	0.716846	9.28106	-32.6725282203656+144.858092670908i
0.27	99.2596	1.07527	4.08348	-62.5263404013161-18.9526678768354i
0.36	33.3846	1.43369	12.3573	80.0019721821298+180.807778346167i
0.45	92.0289	1.79211	19.6183	-297.753021172001+99.3574789077568i
0.54	89.2596	2.15054	3.21468	-43.5981019918404-27.2900665114996i
0.63	47.9615	2.50896	14.0547	-53.596152122546-218.394739387493i
0.72	73.7211	2.86738	2.60763	23.798158+34.269195i
0.81	73.7308	3.22581	8.12474	-2.66304044122073-129.968611737755i
0.9	83.5769	3.58423	17.7071	223.420250421758+174.21328432974i
0.99	73.3942	3.94265	14.3416	229.363303093809+6.85625089545343i
1.08	63.8269	4.30108	20.2719	249.51731581787+207.230750346167i
1.17	58.4039	4.6595	3.87062	58.5010307013558+20.3211837287255i
1.26	34.5192	5.01792	9.31296	-85.0341402095518+122.361691512148i
1.35	125.663	5.37634	11.3029	-135.379023172843+119.908058970695i
1.44	94.125	5.73477	18.485	-295.759861
1.53	26.9615	6.09319	11.3029	-135.379023172843-119.908058970694i
1.62	46.4519	6.45161	9.31296	-85.0341402095522-122.361691512147i
1.71	46.9519	6.81004	3.87062	58.5010307013557-20.3211837287258i
1.8	15.1635	7.16846	20.2719	249.51731581787-207.230750346167i
1.89	47.5289	7.52688	14.3416	229.363303093808-6.85625089545452i
1.98	61.3461	7.8853	17.7071	223.420250421758-174.21328432974i
2.07	104.346	8.24373	8.12474	-2.66304044122007+129.968611737755i
2.16	77.4423	8.60215	2.60763	23.7981579999999-34.269195i
2.25	60.9135	8.96057	14.0547	-53.596152122545+218.394739387494i
2.34	41.9904	9.319	3.21468	-43.5981019918402+27.2900665114996i
2.43	53.7981	9.67742	19.6183	-297.753021172001-99.3574789077556i
2.52	40.7211	10.0358	12.3573	80.0019721821295-180.807778346167i
2.61	195.5	10.3943	4.08348	-62.5263404013161+18.9526678768356i
2.7	31.8461	10.7527	9.28106	-32.6725282203658-144.858092670908i
2.79	72.6923	11.1111	7.22481	91.5918195147618+70.5236122969077i
D11
Time	Data	FFT Freq	FFT Mag	FFT Complex			Max
0	103.792	0	199.169	3186.70828			9.01479
0.09	84.625	0.358423	7.91172	107.496693361243+66.8495127536969i
0.18	103.917	0.716846	6.28013	-82.19001872982+57.8053935574905i
0.27	91.25	1.07527	3.06154	-44.1167537700195+21.2888018463549i
0.36	105.5	1.43369	2.24782	-15.6726826216728+32.3706427738722i
0.45	87.4583	1.79211	1.24089	-13.4701935395149+14.585696738803i
0.54	110.083	2.15054	7.85473	54.2036710431009-113.385866457443i
0.63	116.958	2.50896	7.31353	-79.6796187404298+85.6971695870216i
0.72	98.4167	2.86738	0.716888	-9.7500960000001+6.04162399999996i
0.81	92.125	3.22581	8.20983	106.517725147142-76.8681195112717i
0.9	74.8333	3.58423	6.74723	49.5512441847806+95.9119499434694i
0.99	115.042	3.94265	1.35407	8.42614445059786+19.9593450488389i
1.08	103.167	4.30108	4.08533	-28.5773813783272+58.7872667738722i
1.17	92.7917	4.6595	3.04895	-48.7803945922344+0.516815149408659i
1.26	72.875	5.01792	9.01479	27.4351035019387+141.603337958402i
1.35	89.875	5.37634	6.60904	-28.3936023167843-101.861411351578i
1.44	102.792	5.73477	8.03906	128.625032
1.53	78.875	6.09319	6.60904	-28.3936023167839+101.861411351578i
1.62	119.708	6.45161	9.01479	27.4351035019383-141.603337958402i
1.71	61.7917	6.81004	3.04895	-48.7803945922345-0.516815149408533i
1.8	90.3333	7.16846	4.08533	-28.5773813783273-58.7872667738722i
1.89	91.75	7.52688	1.35407	8.42614445059777-19.9593450488389i
1.98	134.958	7.8853	6.74723	49.5512441847804-95.9119499434696i
2.07	89.0417	8.24373	8.20983	106.517725147142+76.8681195112714i
2.16	95.9167	8.60215	0.716888	-9.7500960000001-6.04162399999996i
2.25	111.292	8.96057	7.31353	-79.67961874043-85.6971695870213i
2.34	125	9.319	7.85473	54.2036710431012+113.385866457442i
2.43	97.2917	9.67742	1.24089	-13.470193539515-14.5856967388029i
2.52	124.042	10.0358	2.24782	-15.6726826216728-32.3706427738723i
2.61	122.583	10.3943	3.06154	-44.1167537700197-21.2888018463549i
2.7	92.3333	10.7527	6.28013	-82.1900187298201-57.8053935574902i
2.79	106.292	11.1111	7.91172	107.496693361243-66.8495127536973i
D13
Time	Data	FFT Freq	FFT Mag	FFT Complex			Max
0	5.25	0	52.8047	844.875			10.8052
0.09	34.375	0.358423	6.15517	98.1399718488515-8.20962871216672i
0.18	8.25	0.716846	8.40456	-118.568614310358-63.4386327710735i
0.27	41.5	1.07527	5.2552	-70.3988667321427+45.9781111655418i
0.36	15.25	1.43369	5.83062	-78.9361831820431+49.7201929243734i
0.45	98.25	1.79211	10.2295	-144.231961359397+77.3658047506456i
0.54	34.75	2.15054	3.14352	49.1153113481035+10.8354314571505i
0.63	12	2.50896	6.43399	58.4583569988278-84.7352720826975i
0.72	14.5	2.86738	9.76697	-61.8750000000001-143.5i
0.81	51.5	3.22581	10.8052	-143.367591229425-96.6131762851182i
0.9	40.75	3.58423	2.50983	30.7331914086064+25.8471017557071i
0.99	1	3.94265	7.48344	106.941170777301-53.8523003036359i
1.08	29.5	4.30108	5.05616	42.6861831820431+68.7201929243733i
1.17	4	4.6595	4.40836	58.570122639413-39.3006540605193i
1.26	1.625	5.01792	7.24546	-0.279888446352217-115.926962472517i
1.35	20.75	5.37634	9.06932	-128.111202943429-68.1481930863672i
1.44	25.75	5.73477	4.66406	-74.625
1.53	11.375	6.09319	9.06932	-128.111202943429+68.1481930863674i
1.62	29.125	6.45161	7.24546	-0.279888446351919+115.926962472517i
1.71	13	6.81004	4.40836	58.5701226394132+39.3006540605189i
1.8	21.25	7.16846	5.05616	42.6861831820431-68.7201929243734i
1.89	28.625	7.52688	7.48344	106.941170777301+53.8523003036354i
1.98	33	7.8853	2.50983	30.7331914086064-25.8471017557072i
2.07	44.375	8.24373	10.8052	-143.367591229425+96.6131762851186i
2.16	26.25	8.60215	9.76697	-61.8749999999999+143.5i
2.25	11.125	8.96057	6.43399	58.4583569988281+84.7352720826974i
2.34	38.375	9.319	3.14352	49.1153113481036-10.8354314571506i
2.43	24.125	9.67742	10.2295	-144.231961359397-77.365804750645i
2.52	23.875	10.0358	5.83062	-78.9361831820431-49.7201929243733i
2.61	62.375	10.3943	5.2552	-70.3988667321429-45.9781111655415i
2.7	37.625	10.7527	8.40456	-118.568614310358+63.4386327710738i
2.79	1.375	11.1111	6.15517	98.1399718488515+8.20962871216631i
D14
Time	Data	FFT Freq	FFT Mag	FFT Complex			Max
0	22.625	0	78.918	1262.6875			5.29627
0.09	41.625	0.358423	4.10406	-63.1035566966319+18.1609494901779i
0.18	22.375	0.716846	2.23948	-5.73559923737762-35.3695727705982i
0.27	38.375	1.07527	3.92414	13.3772562958051+61.3446844603692i
0.36	36.3125	1.43369	5.17341	-39.5230632290351+72.7293537689344i
0.45	40.9375	1.79211	3.66879	-46.0257349052966-36.433443283756i
0.54	41.875	2.15054	2.94951	21.4424502067113+42.039514920929i
0.63	44.25	2.50896	3.98663	-27.00529103907-57.7874155470678i
0.72	32.5	2.86738	1.55475	22.75+10.0625i
0.81	43.25	3.22581	3.43273	-44.9101027218799+31.6179583883745i
0.9	44.875	3.58423	4.67428	-6.34580971181523-74.518804845961i
0.99	34.625	3.94265	2.73809	37.8626245684517-22.0384933820298i
1.08	36.5	4.30108	3.34482	-51.1019367709649-15.8956462310656i
1.17	30.6875	4.6595	1.80181	24.0598708345756-15.8818391676236i
1.26	45.1875	5.01792	1.44242	-5.86104125751849+22.3221074625118i
1.35	47.4375	5.37634	5.29627	-84.2550663359539-9.05515010409876i
1.44	46.375	5.73477	1.87109	-29.9375
1.53	39.625	6.09319	5.29627	-84.255066335954+9.05515010409888i
1.62	33.1875	6.45161	1.44242	-5.86104125751852-22.3221074625118i
1.71	34.375	6.81004	1.80181	24.0598708345756+15.8818391676234i
1.8	76.6875	7.16846	3.34482	-51.1019367709648+15.8956462310656i
1.89	45.75	7.52688	2.73809	37.8626245684518+22.0384933820297i
1.98	40.5625	7.8853	4.67428	-6.3458097118151+74.518804845961i
2.07	46.875	8.24373	3.43273	-44.9101027218799-31.6179583883745i
2.16	35.625	8.60215	1.55475	22.75-10.0625i
2.25	26.5625	8.96057	3.98663	-27.0052910390699+57.7874155470678i
2.34	25.8125	9.319	2.94951	21.4424502067112-42.0395149209291i
2.43	44.625	9.67742	3.66879	-46.0257349052965+36.4334432837562i
2.52	32.9375	10.0358	5.17341	-39.5230632290352-72.7293537689344i
2.61	49.6875	10.3943	3.92414	13.3772562958049-61.3446844603692i
2.7	42.9375	10.7527	2.23948	-5.73559923737757+35.3695727705982i
2.79	37.625	11.1111	4.10406	-63.103556696632-18.1609494901779i
D15
Time	Data	FFT Freq	FFT Mag	FFT Complex			Max
0	14	0	56.7203	907.524844			9.87492
0.09	19.525	0.358423	3.54873	-53.01320564031+20.335657646041i
0.18	16.925	0.716846	8.70396	-136.783966641253-26.1619574660189i
0.27	16.55	1.07527	4.92954	-53.5538621456187+57.9039575169838i
0.36	24.35	1.43369	2.27771	-6.96519452248426+35.771558322125i
0.45	37.275	1.79211	9.5528	17.9500561757687-151.787145802613i
0.54	33.675	2.15054	5.51106	-68.716614575908+55.255815098412i
0.63	24.025	2.50896	9.87492	157.609658412654-11.0822079532715i
0.72	52.6	2.86738	2.43568	36.8000480000001-12.825012i
0.81	70.725	3.22581	6.07856	-94.5833735868092+22.6474644138993i
0.9	7.54999	3.58423	5.90597	-81.4314481296173+47.9408790881428i
0.99	12.725	3.94265	4.13402	46.2765400246105-47.2604939342863i
1.08	1.27502	4.30108	2.71664	-23.3347334775156+36.6715823221251i
1.17	49.7	4.6595	9.33149	-90.1596606191794-119.007928794717i
1.26	24.75	5.01792	2.06385	32.0321253467781+8.02286652371133i
1.35	47.725	5.37634	8.51077	112.873751378883-76.1734961668165i
1.44	8.57501	5.73477	3.09532	-49.5250840000001
1.53	7	6.09319	8.51077	112.873751378884+76.173496166816i
1.62	38.6	6.45161	2.06385	32.0321253467781-8.02286652371152i
1.71	31.3	6.81004	9.33149	-90.159660619179+119.007928794717i
1.8	42.85	7.16846	2.71664	-23.3347334775157-36.671582322125i
1.89	45.675	7.52688	4.13402	46.2765400246107+47.2604939342862i
1.98	13.6	7.8853	5.90597	-81.4314481296173-47.9408790881427i
2.07	49.875	8.24373	6.07856	-94.5833735868092-22.647464413899i
2.16	33.7	8.60215	2.43568	36.8000480000001+12.825012i
2.25	15.675	8.96057	9.87492	157.609658412654+11.0822079532711i
2.34	35.2	9.319	5.51106	-68.7166145759081-55.2558150984121i
2.43	40.15	9.67742	9.5528	17.9500561757692+151.787145802613i
2.52	55.55	10.0358	2.27771	-6.96519452248434-35.7715583221251i
2.61	0.099976	10.3943	4.92954	-53.5538621456186-57.9039575169835i
2.7	25.8	10.7527	8.70396	-136.783966641253+26.161957466019i
2.79	10.5	11.1111	3.54873	-53.01320564031-20.3356576460407i
D16
Time	Data	FFT Freq	FFT Mag	FFT Complex			Max
0	151.693	0	288.999	4623.988647			11.9851
0.09	142.42	0.358423	7.02362	72.307468222408-86.0257979047129i
0.18	156.693	0.716846	1.63682	-25.9448495549698+3.56908572612036i
0.27	131.818	1.07527	4.41694	50.9779276713426+48.9453690873385i
0.36	146.25	1.43369	11.9851	-170.157794737467+88.4255983725243i
0.45	159.091	1.79211	6.55331	103.545339559635-16.5074230903589i
0.54	165.034	2.15054	7.72647	54.4541414493248-110.984314895441i
0.63	168.773	2.50896	5.41571	-86.0331640027102+10.3325849512365i
0.72	138.466	2.86738	1.69653	12.8522639999999-23.9090890000002i
0.81	129.693	3.22581	3.40549	-39.0340244747747-38.0165957750477i
0.9	139.261	3.58423	5.19478	83.0814875570454+2.41237567053933i
0.99	147.875	3.94265	6.50718	-52.926644233154+89.6586614195978i
1.08	186.602	4.30108	5.84717	-81.3194372625333-46.2562856274759i
1.17	144.239	4.6595	2.49366	36.3939313605804+16.351828290578i
1.26	146.648	5.01792	8.4989	123.818276548599-56.2161037078994i
1.35	105.443	5.37634	3.40994	-20.8673141033265+50.4108040622861i
1.44	143.648	5.73477	6.74361	107.897769
1.53	127.636	6.09319	3.40994	-20.8673141033266-50.4108040622859i
1.62	121.841	6.45161	8.4989	123.818276548599+56.2161037078992i
1.71	148.602	6.81004	2.49366	36.3939313605802-16.351828290578i
1.8	160.886	7.16846	5.84717	-81.3194372625332+46.2562856274758i
1.89	142.477	7.52688	6.50718	-52.9266442331542-89.6586614195976i
1.98	154.182	7.8853	5.19478	83.0814875570456-2.41237567053942i
2.07	140.091	8.24373	3.40549	-39.0340244747747+38.0165957750478i
2.16	98.0227	8.60215	1.69653	12.8522639999999+23.9090890000002i
2.25	147.58	8.96057	5.41571	-86.0331640027103-10.3325849512362i
2.34	136.807	9.319	7.72647	54.4541414493252+110.984314895441i
2.43	138.489	9.67742	6.55331	103.545339559634+16.5074230903586i
2.52	163.83	10.0358	11.9851	-170.157794737467-88.4255983725242i
2.61	147.841	10.3943	4.41694	50.9779276713424-48.9453690873386i
2.7	156.08	10.7527	1.63682	-25.9448495549697-3.56908572612003i
2.79	135.977	11.1111	7.02362	72.3074682224082+86.0257979047126i
E02
Time	Data	FFT Freq	FFT Mag	FFT Complex			Max
0	77.6	0	111.35	1781.600036			11.6534
0.09	33	0.358423	7.49374	29.5194682971312+116.209137072542i
0.18	30.4	0.716846	3.75951	51.1921715523818+31.5853963900969i
0.27	58.875	1.07527	9.05372	-105.30970096709+99.469309851731i
0.36	74.925	1.43369	5.19394	-79.5551501007375-24.0228276272895i
0.45	39.275	1.79211	5.64369	83.0114823404167-35.5389446497713i
0.54	37.875	2.15054	6.18206	21.4665864301165+96.5554934940534i
0.63	74.625	2.50896	3.02529	-23.9124857308087+42.0856589495502i
0.72	50.2	2.86738	8.66254	119.799958+69.699982i
0.81	22.925	3.22581	7.48561	119.19121455969+11.7573897675822i
0.9	64.275	3.58423	8.79578	138.872590345949+22.8041553560284i
0.99	30.05	3.94265	11.6534	-175.091517085805-64.0944091360228i
1.08	47.4	4.30108	3.24877	13.0051021007374+50.3272083727104i
1.17	63	4.6595	5.55877	19.1353727799125-86.8573937797252i
1.26	38.175	5.01792	8.68866	118.268699671553-73.0660857479282i
1.35	57.1	5.37634	9.80019	52.056261806554+147.90991674537i
1.44	77.775	5.73477	3.85625	-61.6999519999999
1.53	37.825	6.09319	9.80019	52.0562618065537-147.90991674537i
1.62	56.45	6.45161	8.68866	118.268699671553+73.0660857479281i
1.71	91.75	6.81004	5.55877	19.1353727799127+86.857393779725i
1.8	52	7.16846	3.24877	13.0051021007374-50.3272083727105i
1.89	77.875	7.52688	11.6534	-175.091517085804+64.0944091360234i
1.98	28.775	7.8853	8.79578	138.872590345949-22.8041553560285i
2.07	45	8.24373	7.48561	119.191214559689-11.7573897675824i
2.16	22.725	8.60215	8.66254	119.799958-69.699982i
2.25	98.225	8.96057	3.02529	-23.9124857308089-42.0856589495501i
2.34	52.5	9.319	6.18206	21.4665864301163-96.5554934940532i
2.43	78.875	9.67742	5.64369	83.0114823404168+35.538944649771i
2.52	87.25	10.0358	5.19394	-79.5551501007375+24.0228276272896i
2.61	53.85	10.3943	9.05372	-105.309700967091-99.4693098517307i
2.7	61.625	10.7527	3.75951	51.1921715523818-31.5853963900969i
2.79	59.4	11.1111	7.49374	29.5194682971309-116.209137072542i
E03
Time	Data	FFT Freq	FFT Mag	FFT Complex			Max
0	84.4091	0	203.352	3253.625033			13.2522
0.09	94.1477	0.358423	4.97801	-71.525017836322-35.0429275201098i
0.18	92.2954	0.716846	2.89383	40.2464771191467-22.8916716898985i
0.27	124.386	1.07527	10.4589	-163.574746660221+35.3087745448115i
0.36	98.1591	1.43369	5.53914	85.6781061991225-22.6685625698812i
0.45	82.0341	1.79211	4.5859	-60.9736755534442-40.8167227931281i
0.54	135.261	2.15054	2.97874	-47.2346849862406+6.35218253955219i
0.63	78.9091	2.50896	6.74995	22.2022427162466+105.692445965858i
0.72	128.864	2.86738	8.31363	-132.897644+5.659087i
0.81	117.648	3.22581	4.01656	23.9702922484876-59.6273325322241i
0.9	80.9432	3.58423	9.46115	33.8242267992643+147.551181908572i
0.99	92.0227	3.94265	0.648035	-10.160968429876-2.06439039801607i
1.08	84.7614	4.30108	13.2522	43.0265438008774-207.623092569881i
1.17	94.6023	4.6595	8.21584	-109.62876942596-72.5364063803855i
1.26	120.545	5.01792	4.80777	-59.69953893217-48.5109083208785i
1.35	115.205	5.37634	4.28489	68.5090029410885-2.59645133850104i
1.44	122.057	5.73477	7.74644	123.943083
1.53	118.182	6.09319	4.28489	68.5090029410887+2.59645133850067i
1.62	121.977	6.45161	4.80777	-59.69953893217+48.5109083208788i
1.71	118.261	6.81004	8.21584	-109.62876942596+72.5364063803856i
1.8	59.3864	7.16846	13.2522	43.0265438008777+207.623092569881i
1.89	90.2045	7.52688	0.648035	-10.1609684298759+2.064390398016i
1.98	126.318	7.8853	9.46115	33.8242267992639-147.551181908572i
2.07	78.7955	8.24373	4.01656	23.9702922484878+59.627332532224i
2.16	85.8182	8.60215	8.31363	-132.897644-5.659087i
2.25	108.068	8.96057	6.74995	22.2022427162465-105.692445965858i
2.34	113.966	9.319	2.97874	-47.2346849862407-6.35218253955213i
2.43	91.125	9.67742	4.5859	-60.973675553444+40.8167227931281i
2.52	114.489	10.0358	5.53914	85.6781061991226+22.6685625698812i
2.61	74.7045	10.3943	10.4589	-163.574746660221-35.3087745448111i
2.7	119.534	10.7527	2.89383	40.2464771191468+22.8916716898983i
2.79	86.5455	11.1111	4.97801	-71.525017836322+35.04292752011i
E04
Time	Data	FFT Freq	FFT Mag	FFT Complex			Max
0	56.4135	0	76.6454	1226.326873			18.2512
0.09	19.1923	0.358423	5.13409	-31.4142062517067+75.9014625758285i
0.18	63.5385	0.716846	6.91167	-108.877029511741-19.3702389948415i
0.27	1.43268	1.07527	3.52043	4.35273478244587-56.1585165476784i
0.36	4.02887	1.43369	8.54017	91.8111635893128+101.202579163711i
0.45	43.375	1.79211	3.3123	25.6826946030234-46.3579144120506i
0.54	85.7212	2.15054	18.2512	226.715707266-184.052589177464i
0.63	27.1731	2.50896	3.67201	-57.018384213167+14.1676387221326i
0.72	40.4904	2.86738	1.83939	9.69238399999993-27.788483i
0.81	27.2981	3.22581	6.3039	-89.8652144425467+45.798090354594i
0.9	32.6827	3.58423	16.751	-24.6858593423302+266.876897029624i
0.99	14.3942	3.94265	2.62887	26.9763154245738-32.2720317523468i
1.08	79.8173	4.30108	2.89884	-6.83045158931258+45.8756751637112i
1.17	23.875	4.6595	5.99692	51.0595028806111+81.2371648565656i
1.26	1.75	5.01792	11.077	-128.614366411929-121.940876787754i
1.35	65.4712	5.37634	13.5474	211.687981216766+46.6110009528296i
1.44	38.7308	5.73477	11.0974	177.557647
1.53	57.0481	6.09319	13.5474	211.687981216766-46.6110009528302i
1.62	8.01923	6.45161	11.077	-128.614366411929+121.940876787754i
1.71	31.1154	6.81004	5.99692	51.0595028806111-81.2371648565657i
1.8	5.11536	7.16846	2.89884	-6.83045158931272-45.8756751637111i
1.89	78.2981	7.52688	2.62887	26.9763154245741+32.2720317523468i
1.98	77.3654	7.8853	16.751	-24.685859342331-266.876897029624i
2.07	39.5096	8.24373	6.3039	-89.8652144425466-45.7980903545936i
2.16	63.5192	8.60215	1.83939	9.69238399999996+27.788483i
2.25	25.9423	8.96057	3.67201	-57.018384213167-14.1676387221325i
2.34	54.9904	9.319	18.2512	226.715707266001+184.052589177464i
2.43	33.7692	9.67742	3.3123	25.6826946030236+46.3579144120505i
2.52	67.7019	10.0358	8.54017	91.8111635893126-101.202579163711i
2.61	1.05768	10.3943	3.52043	4.35273478244602+56.1585165476785i
2.7	22.0577	10.7527	6.91167	-108.877029511741+19.3702389948418i
2.79	35.4327	11.1111	5.13409	-31.4142062517069-75.9014625758282i
E05
Time	Data	FFT Freq	FFT Mag	FFT Complex			Max
0	73.25	0	91.7109	1467.375			15.6309
0.09	40.375	0.358423	8.57704	23.9455926308521+135.127358376464i
0.18	38.75	0.716846	9.37385	80.839953694978-126.330538065575i
0.27	19.75	1.07527	14.1977	-58.3741540870692+219.534104707079i
0.36	24.125	1.43369	9.53987	152.637716319083+0.228445071621024i
0.45	57	1.79211	15.6309	245.513530111999+47.6478413045103i
0.54	21.75	2.15054	4.53118	-57.3769078579696+44.3168126423418i
0.63	105.75	2.50896	5.78647	-72.1004455322527-58.0796404856497i
0.72	55.875	2.86738	8.54442	103.125+89.75i
0.81	6.875	3.22581	8.41001	134.005279564404+12.2082397148853i
0.9	26.625	3.58423	6.23961	-95.2815154223126-29.8027220324838i
0.99	20	3.94265	4.33332	-27.3736418964032+63.7005173008884i
1.08	31	4.30108	9.54765	-48.8877163190828+144.728445071621i
1.17	0.5	4.6595	7.5954	119.445990010655+22.389775190037i
1.26	48.375	5.01792	8.56189	136.318469585304+13.5499272595995i
1.35	39.375	5.37634	11.7664	-187.062150802185+21.21823306358i
1.44	51	5.73477	1.38281	-22.125
1.53	45.625	6.09319	11.7664	-187.062150802185-21.2182330635793i
1.62	95.25	6.45161	8.56189	136.318469585304-13.5499272595997i
1.71	60.625	6.81004	7.5954	119.445990010655-22.3897751900373i
1.8	92.875	7.16846	9.54765	-48.8877163190832-144.728445071621i
1.89	40.625	7.52688	4.33332	-27.3736418964033-63.7005173008881i
1.98	10.75	7.8853	6.23961	-95.2815154223124+29.802722032484i
2.07	37.5	8.24373	8.41001	134.005279564404-12.2082397148857i
2.16	52.25	8.60215	8.54442	103.125-89.75i
2.25	80.875	8.96057	5.78647	-72.1004455322526+58.07964048565i
2.34	30.375	9.319	4.53118	-57.3769078579697-44.3168126423417i
2.43	47	9.67742	15.6309	245.513530111999-47.6478413045109i
2.52	32.5	10.0358	9.53987	152.637716319083-0.22844507162128i
2.61	55.625	10.3943	14.1977	-58.3741540870699-219.534104707079i
2.7	37.875	10.7527	9.37385	80.8399536949782+126.330538065575i
2.79	87.25	11.1111	8.57704	23.9455926308518-135.127358376464i
E07
Time	Data	FFT Freq	FFT Mag	FFT Complex			Max
0	46.7	0	46.8734	749.974976			12.2662
0.09	4.65002	0.358423	8.58933	108.910827197981+83.8166481449019i
0.18	25.1	0.716846	2.49938	10.2458922461211-38.6552282607535i
0.27	69.725	1.07527	3.89205	-16.7359130050531-59.9817348613113i
0.36	2.17499	1.43369	4.53692	1.81392650410529-72.5680238118932i
0.45	28.675	1.79211	8.04323	125.447270353477+28.7145298397196i
0.54	26	2.15054	9.10534	74.4990327041452+125.196404858418i
0.63	19.925	2.50896	12.2662	-152.266040924722+123.824271856998i
0.72	14.175	2.86738	3.88844	-49.850036+37.2249159999999i
0.81	1.70001	3.22581	6.71837	74.2950742759975+77.6865317898191i
0.9	5.40002	3.58423	5.47154	79.5411980393073+36.5684225178318i
0.99	39.8	3.94265	10.0753	53.6837787447169+152.003821668576i
1.08	2.15002	4.30108	6.6736	103.036109495895-28.0179158118932i
1.17	19.425	4.6595	4.3116	-49.7475671708049-47.7931610549366i
1.26	18.1	5.01792	6.23688	19.4140690104267-97.8834266013396i
1.35	1.27502	5.37634	3.66187	40.4125705284081-42.4218099447585i
1.44	23.7	5.73477	6.31094	-100.974976
1.53	30.375	6.09319	3.66187	40.4125705284082+42.4218099447586i
1.62	3.20001	6.45161	6.23688	19.414069010427+97.8834266013397i
1.71	29.6	6.81004	4.3116	-49.7475671708048+47.7931610549371i
1.8	22.725	7.16846	6.6736	103.036109495895+28.0179158118931i
1.89	43.275	7.52688	10.0753	53.6837787447164-152.003821668576i
1.98	13.15	7.8853	5.47154	79.5411980393071-36.5684225178318i
2.07	9.22498	8.24373	6.71837	74.2950742759973-77.6865317898192i
2.16	10.3	8.60215	3.88844	-49.8500360000001-37.2249159999999i
2.25	60.225	8.96057	12.2662	-152.266040924722-123.824271856998i
2.34	71.025	9.319	9.10534	74.4990327041449-125.196404858418i
2.43	12.225	9.67742	8.04323	125.447270353477-28.71452983972i
2.52	15.4	10.0358	4.53692	1.81392650410546+72.5680238118933i
2.61	5.79999	10.3943	3.89205	-16.735913005053+59.9817348613112i
2.7	25.2	10.7527	2.49938	10.2458922461212+38.6552282607535i
2.79	49.575	11.1111	8.58933	108.910827197981-83.8166481449022i
E09
Time	Data	FFT Freq	FFT Mag	FFT Complex			Max
0	94.6667	0	171.536	2744.583376			9.01055
0.09	65.75	0.358423	6.43445	27.158793161807-99.3042787953659i
0.18	86.5417	0.716846	3.08769	4.6906350008572+49.1798067521659i
0.27	84.6667	1.07527	4.94481	32.1049416487881+72.3102306779348i
0.36	80.2083	1.43369	5.36624	61.9375733129085+59.4613206470956i
0.45	91.5833	1.79211	3.45587	51.6572065013308+19.7219809383096i
0.54	71.7083	2.15054	9.01055	-73.5792668671661+123.978811676202i
0.63	114.625	2.50896	3.6986	-56.2069347968877+18.513830570339i
0.72	107.375	2.86738	4.04593	-25.208376+59.625i
0.81	78.7917	3.22581	2.98955	47.5515742151486+5.17951719694693i
0.9	108.75	3.58423	3.07365	-43.4163712678432-23.098187031444i
0.99	78.9167	3.94265	2.17721	-32.5242984419136+12.4770166367413i
1.08	86.5833	4.30108	4.56703	-16.0209493129083+71.2945686470956i
1.17	84.25	4.6595	8.28581	130.989506417791-20.4285464595559i
1.26	92.9583	5.01792	3.20925	3.47162713415218-51.2305679554798i
1.35	103.083	5.37634	1.81981	25.6024592939351+13.8675949953203i
1.44	66.375	5.73477	0.520836	8.33337600000004
1.53	80.2917	6.09319	1.81981	25.6024592939352-13.8675949953203i
1.62	79.3333	6.45161	3.20925	3.47162713415234+51.2305679554798i
1.71	83.9583	6.81004	8.28581	130.989506417791+20.4285464595556i
1.8	88.7917	7.16846	4.56703	-16.0209493129085-71.2945686470955i
1.89	78.1667	7.52688	2.17721	-32.5242984419135-12.477016636741i
1.98	69.0833	7.8853	3.07365	-43.4163712678431+23.0981870314441i
2.07	72.0417	8.24373	2.98955	47.5515742151486-5.17951719694702i
2.16	80.875	8.60215	4.04593	-25.2083760000001-59.625i
2.25	92.9583	8.96057	3.6986	-56.2069347968877-18.5138305703387i
2.34	78.75	9.319	9.01055	-73.5792668671664-123.978811676202i
2.43	72.5	9.67742	3.45587	51.6572065013307-19.7219809383097i
2.52	70.75	10.0358	5.36624	61.9375733129083-59.4613206470957i
2.61	82.4583	10.3943	4.94481	32.1049416487879-72.3102306779348i
2.7	113.708	10.7527	3.08769	4.69063500085706-49.1798067521661i
2.79	104.083	11.1111	6.43445	27.1587931618073+99.3042787953658i
E10
Time	Data	FFT Freq	FFT Mag	FFT Complex			Max
0	195.183	0	250.082	4001.307678			17.207
0.09	109.462	0.358423	12.3041	-55.2536061562382+188.95289920026i
0.18	140.933	0.716846	9.96441	158.178953027001-19.938387373754i
0.27	125.721	1.07527	16.5675	-144.399564225063-222.297314132875i
0.36	106.375	1.43369	17.207	269.36426667456-56.919160824085i
0.45	93.9327	1.79211	15.1427	227.737176673261-82.6851037668733i
0.54	107.173	2.15054	9.2513	8.42461863877516-147.780813469174i
0.63	138.683	2.50896	15.9982	222.223949500093+127.035547597224i
0.72	124.692	2.86738	12.9327	83.394195+189.375031i
0.81	57.7019	3.22581	12.5622	132.552682304546+151.09255755266i
0.9	118.519	3.58423	6.92426	72.3020219961844+83.9429508223367i
0.99	51.0673	3.94265	1.14601	14.4315671844128-11.3112810273853i
1.08	131.106	4.30108	13.9684	17.21263732544+222.830777175915i
1.17	149.654	4.6595	16.8038	266.595348177323+34.8309164449951i
1.26	138.221	5.01792	12.6446	-136.71333366196+149.131444917757i
1.35	163.606	5.37634	7.93751	-126.349225458335+12.841468994079i
1.44	127.99	5.73477	14.0709	225.134644
1.53	142.692	6.09319	7.93751	-126.349225458335-12.8414689940783i
1.62	177.952	6.45161	12.6446	-136.713333661961-149.131444917757i
1.71	100.519	6.81004	16.8038	266.595348177323-34.8309164449957i
1.8	124.548	7.16846	13.9684	17.2126373254395-222.830777175915i
1.89	71.3269	7.52688	1.14601	14.4315671844128+11.3112810273856i
1.98	152.25	7.8853	6.92426	72.302021996184-83.9429508223369i
2.07	128.144	8.24373	12.5622	132.552682304545-151.092557552661i
2.16	172.933	8.60215	12.9327	83.3941949999998-189.375031i
2.25	130.067	8.96057	15.9982	222.223949500093-127.035547597225i
2.34	139.99	9.319	9.2513	8.42461863877533+147.780813469174i
2.43	168.154	9.67742	15.1427	227.737176673262+82.6851037668727i
2.52	115.481	10.0358	17.207	269.36426667456+56.9191608240847i
2.61	94.5192	10.3943	16.5675	-144.399564225062+222.297314132876i
2.7	39.875	10.7527	9.96441	158.178953027001+19.9383873737537i
2.79	162.837	11.1111	12.3041	-55.2536061562386-188.952899200259i
E11
Time	Data	FFT Freq	FFT Mag	FFT Complex			Max
0	65.1667	0	131.112	2097.791592			5.65819
0.09	66.2917	0.358423	1.84906	26.7747273661671-12.5849564351232i
0.18	60.125	0.716846	3.61296	-57.0550546118064-9.29537386310316i
0.27	65.0833	1.07527	2.24538	34.6015645517579-9.66487240125039i
0.36	62	1.43369	1.77916	-22.5573928768944+17.3638996139131i
0.45	86.6667	1.79211	3.54955	-3.53914283524783+56.682454379341i
0.54	68	2.15054	3.54321	56.6262466693075+2.71698616003742i
0.63	62.125	2.50896	0.80759	-6.79313811580796+10.9916770639786i
0.72	60	2.86738	0.589167	-3.70834400000002-8.66662399999995i
0.81	73.2917	3.22581	5.65819	-78.7118793701128-44.7249128834312i
0.9	67.4167	3.58423	2.8403	-6.88990437233607+44.9195082655933i
0.99	68	3.94265	3.23337	-18.5719852568531-48.2854113380005i
1.08	80.9167	4.30108	1.81111	15.3906408768943-24.552788386087i
1.17	61.3333	4.6595	2.76492	40.5850142921012-17.6047689145229i
1.26	47.1667	5.01792	2.25151	14.9853363148349-32.7594757575474i
1.35	61.4583	5.37634	3.40096	-9.34516063200464-53.6068251784639i
1.44	67.0417	5.73477	1.4974	23.9583440000001
1.53	52.9167	6.09319	3.40096	-9.3451606320045+53.6068251784638i
1.62	61.25	6.45161	2.25151	14.985336314835+32.7594757575474i
1.71	63.7917	6.81004	2.76492	40.5850142921013+17.6047689145227i
1.8	62.8333	7.16846	1.81111	15.3906408768943+24.5527883860869i
1.89	64.6667	7.52688	3.23337	-18.5719852568529+48.2854113380006i
1.98	80.0833	7.8853	2.8403	-6.88990437233615-44.9195082655933i
2.07	64.2083	8.24373	5.65819	-78.7118793701127+44.7249128834314i
2.16	70.2917	8.60215	0.589167	-3.70834400000001+8.66662399999995i
2.25	63.4583	8.96057	0.80759	-6.79313811580806-10.9916770639786i
2.34	66.875	9.319	3.54321	56.6262466693075-2.71698616003757i
2.43	68.1667	9.67742	3.54955	-3.53914283524805-56.682454379341i
2.52	60.3333	10.0358	1.77916	-22.5573928768944-17.363899613913i
2.61	54.1667	10.3943	2.24538	34.6015645517578+9.66487240125028i
2.7	81.375	10.7527	3.61296	-57.0550546118063+9.2953738631033i
2.79	61.2917	11.1111	1.84906	26.7747273661671+12.5849564351231i
E12
Time	Data	FFT Freq	FFT Mag	FFT Complex			Max
0	29.9318	0	62.1094	993.750001			6.25092
0.09	23.5795	0.358423	3.90892	-49.4494573638535+38.2928939574474i
0.18	39.4204	0.716846	1.4094	17.8688813674185+13.7557305210351i
0.27	27.6136	1.07527	2.82045	36.7191849027355-26.2329275025413i
0.36	26.1591	1.43369	2.07531	32.1372006991923+8.35310616047867i
0.45	24.3636	1.79211	3.22484	-25.9000619054798-44.6260152162777i
0.54	13.0682	2.15054	6.25092	-71.738567103486+69.6888302319867i
0.63	21.4432	2.50896	3.12014	42.3543014983494-26.4262824612519i
0.72	34.5	2.86738	2.68651	-4.02270599999995+42.795471i
0.81	41.1023	3.22581	3.05173	-45.3233714716555-18.163971553954i
0.9	30.3182	3.58423	2.14537	-31.5813614183467+13.4492752632754i
0.99	23.8864	3.94265	0.936628	10.5202998397874-10.6726231334318i
1.08	26.4091	4.30108	1.68325	7.99915330080777+25.7166321604786i
1.17	32.8409	4.6595	1.69411	26.3822381039085+6.22094890872908i
1.26	42.9659	5.01792	1.99716	12.1329351544145+29.5615875523238i
1.35	48.4318	5.37634	2.37742	-4.57583760379218-37.7624228068304i
1.44	31.0909	5.73477	3.56392	57.022703
1.53	15.8068	6.09319	2.37742	-4.57583760379212+37.7624228068304i
1.62	37.1364	6.45161	1.99716	12.1329351544144-29.5615875523238i
1.71	35.0227	6.81004	1.69411	26.3822381039085-6.22094890872919i
1.8	43	7.16846	1.68325	7.99915330080771-25.7166321604785i
1.89	23.7727	7.52688	0.936628	10.5202998397874+10.6726231334318i
1.98	35.5796	7.8853	2.14537	-31.5813614183467-13.4492752632753i
2.07	37.1818	8.24373	3.05173	-45.3233714716554+18.1639715539541i
2.16	44.8523	8.60215	2.68651	-4.022706-42.795471i
2.25	24.1477	8.96057	3.12014	42.3543014983495+26.4262824612517i
2.34	29.8182	9.319	6.25092	-71.7385671034861-69.6888302319866i
2.43	30.9773	9.67742	3.22484	-25.9000619054796+44.6260152162778i
2.52	24.7386	10.0358	2.07531	32.1372006991922-8.3531061604787i
2.61	27.1704	10.3943	2.82045	36.7191849027357+26.2329275025412i
2.7	36.3977	10.7527	1.4094	17.8688813674184-13.7557305210353i
2.79	31.0227	11.1111	3.90892	-49.4494573638536-38.2928939574472i
E13
Time	Data	FFT Freq	FFT Mag	FFT Complex			Max
0	42.2083	0	67.4193	1078.708313			7.28498
0.09	15.75	0.358423	0.777125	5.14593150137465-11.3191703160586i
0.18	28.0417	0.716846	6.57422	-8.42267737392944+104.849736158099i
0.27	24.0833	1.07527	3.11872	-4.1448106856862E-002+49.8995460015053i
0.36	42.0417	1.43369	2.66971	32.7243553073282+27.4540506689897i
0.45	25.25	1.79211	5.16253	-82.503177599516+4.00869795732012i
0.54	19.3333	2.15054	7.28498	-109.690361684132+39.4233189603709i
0.63	19.2083	2.50896	7.17642	102.326033194442+52.0925206177326i
0.72	60.2083	2.86738	6.44728	-49.583313-90.4584960000002i
0.81	47.7917	3.22581	6.7246	105.218871011456-22.4807664299158i
0.9	42.3333	3.58423	3.21017	-28.8514349609672-42.4938456198762i
0.99	31.8333	3.94265	5.407	28.7450926426627+81.5968941903376i
1.08	17.7917	4.30108	4.10743	25.3587746926715-60.6292013310102i
1.17	38.4167	4.6595	4.44459	64.3856866540541+30.1927090928552i
1.26	64.125	5.01792	2.59639	-14.0355259809714+39.0993195778522i
1.35	27.9583	5.37634	4.64239	49.3895147023836+55.4790134946251i
1.44	8.125	5.73477	1.97657	31.6250610000001
1.53	54.8333	6.09319	4.64239	49.3895147023835-55.479013494625i
1.62	33.75	6.45161	2.59639	-14.0355259809715-39.0993195778523i
1.71	25.1667	6.81004	4.44459	64.385686654054-30.1927090928553i
1.8	15.9167	7.16846	4.10743	25.3587746926716+60.6292013310102i
1.89	21.5417	7.52688	5.407	28.7450926426625-81.5968941903376i
1.98	43.9583	7.8853	3.21017	-28.851434960967+42.4938456198762i
2.07	29.3333	8.24373	6.7246	105.218871011456+22.4807664299156i
2.16	30.375	8.60215	6.44728	-49.5833129999999+90.4584960000002i
2.25	42.2917	8.96057	7.17642	102.326033194442-52.0925206177328i
2.34	25.0417	9.319	7.28498	-109.690361684132-39.4233189603707i
2.43	31.75	9.67742	5.16253	-82.5031775995159-4.00869795731981i
2.52	36.125	10.0358	2.66971	32.7243553073282-27.4540506689897i
2.61	61.125	10.3943	3.11872	-4.14481068569117E-002-49.8995460015052i
2.7	45.7917	10.7527	6.57422	-8.42267737392974-104.849736158099i
2.79	27.2083	11.1111	0.777125	5.14593150137462+11.3191703160587i
E14
Time	Data	FFT Freq	FFT Mag	FFT Complex			Max
0	157.636	0	307.423	4918.772675			14.2402
0.09	145.625	0.358423	9.2717	-81.4881994334767+123.961892692683i
0.18	120.443	0.716846	12.4626	-160.574990712805+118.223158519107i
0.27	138.966	1.07527	2.0219	-9.01583308220624-31.0686689235347i
0.36	148.205	1.43369	10.2805	90.7169140496984-137.210021867448i
0.45	108.318	1.79211	7.28189	2.7127521991917+116.47867474674i
0.54	170.045	2.15054	14.2402	189.961989549938-125.803984239105i
0.63	163.045	2.50896	1.77395	24.2513958342264+14.7469854271739i
0.72	126.625	2.86738	12.3205	-4.88635199999988+197.068207i
0.81	147.409	3.22581	4.93413	56.6810431098345+54.9521123419099i
0.9	176.023	3.58423	4.32279	68.3177803078745+10.7897459018499i
0.99	195.659	3.94265	8.58246	-61.0454533919025-123.004302327254i
1.08	154.398	4.30108	2.15399	-29.3305600496985-18.0963758674479i
1.17	144.761	4.6595	10.3865	-139.631333795244-90.1136410777526i
1.26	119.545	5.01792	4.62807	67.8406328549921+29.6804086600621i
1.35	148.239	5.37634	2.7586	41.8991565595772+13.8777285271946i
1.44	178.341	5.73477	0.798296	12.7727370000002
1.53	146.352	6.09319	2.7586	41.8991565595771-13.877728527195i
1.62	176.5	6.45161	4.62807	67.840632854992-29.6804086600623i
1.71	147.852	6.81004	10.3865	-139.631333795244+90.113641077753i
1.8	123.591	7.16846	2.15399	-29.3305600496985+18.096375867448i
1.89	151.727	7.52688	8.58246	-61.0454533919023+123.004302327255i
1.98	159.17	7.8853	4.32279	68.3177803078745-10.78974590185i
2.07	191.864	8.24373	4.93413	56.6810431098343-54.9521123419099i
2.16	167.966	8.60215	12.3205	-4.8863520000001-197.068207i
2.25	173.273	8.96057	1.77395	24.2513958342264-14.746985427174i
2.34	174.477	9.319	14.2402	189.961989549939+125.803984239105i
2.43	186.273	9.67742	7.28189	2.71275219919145-116.47867474674i
2.52	173.682	10.0358	10.2805	90.7169140496986+137.210021867448i
2.61	110.5	10.3943	2.0219	-9.01583308220614+31.0686689235345i
2.7	139.125	10.7527	12.4626	-160.574990712805-118.223158519107i
2.79	153.136	11.1111	9.2717	-81.488199433477-123.961892692683i
E15
Time	Data	FFT Freq	FFT Mag	FFT Complex			Max
0	51.125	0	131.219	2099.5			18.7079
0.09	59.625	0.358423	13.9095	-115.553816009994+190.202002853538i
0.18	76.875	0.716846	2.79575	12.0575412671498-43.0763079860184i
0.27	6.625	1.07527	4.65446	14.9011949721503+72.9653131610479i
0.36	87.875	1.43369	6.10296	-89.4736110756821+39.1083873865323i
0.45	35.5	1.79211	6.28486	91.7786264664218+41.0921093977001i
0.54	54.375	2.15054	11.6518	-123.612347852048-139.556364919674i
0.63	80.875	2.50896	3.71341	-49.3638181734578-33.0651328710394i
0.72	51.25	2.86738	4.70725	70.5-26.5i
0.81	53.5	3.22581	10.62	39.8947703098757-165.170021278466i
0.9	13	3.58423	2.42084	-28.8935321644175+25.7962321847671i
0.99	74	3.94265	5.93194	-67.7888173947292-66.4287384959147i
1.08	85.875	4.30108	3.92415	-35.0263889243179+52.1083873865323i
1.17	66.375	4.6595	10.006	-92.0485979415425+130.98788149651i
1.26	61.75	5.01792	18.7079	164.948338749316+249.776289118423i
1.35	44.75	5.37634	5.40479	-85.819542228724+10.6405306751886i
1.44	84.125	5.73477	7.71875	123.5
1.53	35.375	6.09319	5.40479	-85.8195422287242-10.6405306751885i
1.62	124.5	6.45161	18.7079	164.948338749316-249.776289118423i
1.71	84.625	6.81004	10.006	-92.048597941543-130.98788149651i
1.8	91.375	7.16846	3.92415	-35.0263889243179-52.1083873865323i
1.89	71.25	7.52688	5.93194	-67.7888173947292+66.4287384959148i
1.98	85.5	7.8853	2.42084	-28.8935321644174-25.7962321847672i
2.07	68	8.24373	10.62	39.8947703098762+165.170021278466i
2.16	77.875	8.60215	4.70725	70.5+26.5i
2.25	79.375	8.96057	3.71341	-49.3638181734577+33.0651328710396i
2.34	49.125	9.319	11.6518	-123.612347852048+139.556364919674i
2.43	68.625	9.67742	6.28486	91.7786264664218-41.0921093977003i
2.52	61.5	10.0358	6.10296	-89.4736110756821-39.1083873865323i
2.61	106.25	10.3943	4.65446	14.9011949721501-72.965313161048i
2.7	55.375	10.7527	2.79575	12.0575412671499+43.0763079860186i
2.79	53.25	11.1111	13.9095	-115.553816009994-190.202002853538i
E16
Time	Data	FFT Freq	FFT Mag	FFT Complex			Max
0	82.875	0	137.539	2200.625			16.0556
0.09	51.875	0.358423	8.32536	129.264280266112-32.164216449531i
0.18	111.25	0.716846	8.37807	68.1697476834352+115.421181619961i
0.27	63.25	1.07527	5.98032	-60.6923933454986-73.9734195117734i
0.36	76.75	1.43369	10.1812	144.594376683086-75.0233088712206i
0.45	50.375	1.79211	12.3496	-51.9012126215574+190.655263080672i
0.54	87.375	2.15054	7.94213	-107.186540998773-68.2558422386062i
0.63	51.625	2.50896	3.2599	26.8668075749411-44.7065284988148i
0.72	54.25	2.86738	9.06438	-59.2499999999999+132.375i
0.81	94.375	3.22581	5.01039	-71.3528017057915-36.5433263097423i
0.9	30.375	3.58423	8.56868	-10.4324072140048+136.70141772874i
0.99	113	3.94265	5.08462	-1.25176175458287+81.3443107914624i
1.08	52.375	4.30108	6.5362	-40.8443766830861-96.2733088712205i
1.17	67.625	4.6595	8.88676	-140.143791362387-24.0252268193676i
1.26	56.625	5.01792	10.4914	121.449200529343+115.878441587307i
1.35	77	5.37634	16.0556	226.210872948764-121.741869278844i
1.44	75.75	5.73477	6.52344	104.375
1.53	64.375	6.09319	16.0556	226.210872948765+121.741869278843i
1.62	82.875	6.45161	10.4914	121.449200529342-115.878441587307i
1.71	68.25	6.81004	8.88676	-140.143791362386+24.0252268193681i
1.8	21.375	7.16846	6.5362	-40.844376683086+96.2733088712206i
1.89	0.5	7.52688	5.08462	-1.25176175458315-81.3443107914625i
1.98	57.75	7.8853	8.56868	-10.4324072140049-136.70141772874i
2.07	89	8.24373	5.01039	-71.3528017057913+36.5433263097426i
2.16	86.375	8.60215	9.06438	-59.2500000000001-132.375i
2.25	81.375	8.96057	3.2599	26.8668075749412+44.7065284988148i
2.34	73.125	9.319	7.94213	-107.186540998773+68.2558422386064i
2.43	48.125	9.67742	12.3496	-51.901212621558-190.655263080671i
2.52	96.875	10.0358	10.1812	144.594376683086+75.0233088712205i
2.61	47.375	10.3943	5.98032	-60.6923933454985+73.9734195117735i
2.7	106.5	10.7527	8.37807	68.1697476834349-115.421181619961i
2.79	80	11.1111	8.32536	129.264280266112+32.1642164495307i
F01
Time	Data	FFT Freq	FFT Mag	FFT Complex			Max
0	103.942	0	161.751	2588.019133			15.8489
0.09	43.5769	0.358423	0.396055	1.5202830089554-6.15180582324707i
0.18	45.3942	0.716846	2.43764	-14.0915439816946-36.3676704756064i
0.27	75.3846	1.07527	15.8489	-86.7257392876056+238.29178524786i
0.36	101.173	1.43369	2.4002	31.2205167399236-22.3625642521054i
0.45	89.4038	1.79211	7.77881	9.26330047564461+124.115807065404i
0.54	61.3365	2.15054	6.35773	55.1622860880036+85.4682695275114i
0.63	122.596	2.50896	10.6746	-100.339494003757+138.212352124937i
0.72	92.0769	2.86738	7.4688	93.778808-74.0673529999999i
0.81	83.1923	3.22581	15.4304	244.975960085765+30.6511988603191i
0.9	70.8173	3.58423	5.00573	-35.0285501137517-72.0256200958622i
0.99	105.769	3.94265	3.2888	-13.1681940666047+50.9464446398123i
1.08	47.3269	4.30108	2.22252	17.0103192600763-31.2279202521054i
1.17	70.0769	4.6595	8.9504	119.972414903132+78.1965266489484i
1.26	49.7019	5.01792	4.48878	-60.1190959925572+39.29224790102i
1.35	79.375	5.37634	14.2812	162.655524884471-160.484799261184i
1.44	61.6731	5.73477	7.1274	-114.038421
1.53	148.49	6.09319	14.2812	162.655524884472+160.484799261184i
1.62	80.8269	6.45161	4.48878	-60.1190959925573-39.2922479010199i
1.71	79.8077	6.81004	8.9504	119.972414903131-78.1965266489485i
1.8	88.2885	7.16846	2.22252	17.0103192600764+31.2279202521054i
1.89	91.2596	7.52688	3.2888	-13.1681940666047-50.946444639812i
1.98	83.7788	7.8853	5.00573	-35.0285501137516+72.0256200958623i
2.07	22.2211	8.24373	15.4304	244.975960085765-30.6511988603197i
2.16	87.0577	8.60215	7.4688	93.7788080000001+74.0673529999999i
2.25	93	8.96057	10.6746	-100.339494003757-138.212352124937i
2.34	86.5481	9.319	6.35773	55.1622860880034-85.4682695275115i
2.43	65.2404	9.67742	7.77881	9.2633004756444-124.115807065404i
2.52	83.8462	10.0358	2.4002	31.2205167399236+22.3625642521054i
2.61	93.5481	10.3943	15.8489	-86.7257392876063-238.291785247859i
2.7	93.2019	10.7527	2.43764	-14.0915439816946+36.3676704756064i
2.79	88.0865	11.1111	0.396055	1.52028300895559+6.15180582324689i
F05
Time	Data	FFT Freq	FFT Mag	FFT Complex			Max
0	45.75	0	100.669	1610.708344			12.1849
0.09	112.875	0.358423	2.14019	18.7753745650374-28.6369250515607i
0.18	46.5	0.716846	3.90647	50.614069281931+36.6728628610655i
0.27	57	1.07527	7.78734	94.1332603290197-81.6299903599047i
0.36	20.75	1.43369	1.04647	16.6504423983958+1.76362686789667i
0.45	51.5417	1.79211	8.61942	97.4069251463612-97.6280570659398i
0.54	41.25	2.15054	6.77509	-50.2990597350763-96.0253155775612i
0.63	55	2.50896	3.00488	4.09748165372474-47.9031563413935i
0.72	49.0833	2.86738	4.66184	-15.708312-72.916656i
0.81	50.8333	3.22581	4.51085	-61.5377248039374-37.7111133641059i
0.9	39.5833	3.58423	5.27067	-53.1472243270869-65.4754272454902i
0.99	50.2917	3.94265	6.93981	34.2923350776547-105.608885285939i
1.08	56.1667	4.30108	2.76863	-38.1503783983957+22.5136908678968i
1.17	90.125	4.6595	9.40991	13.2268340351749-149.976391566471i
1.26	38.875	5.01792	5.10261	-80.1677852197679-15.4438728068633i
1.35	70.8333	5.37634	6.08329	-6.06123800303621-97.1437030608398i
1.44	21.4583	5.73477	12.1849	-194.958344
1.53	44.6667	6.09319	6.08329	-6.06123800303594+97.1437030608396i
1.62	51.1667	6.45161	5.10261	-80.1677852197679+15.4438728068634i
1.71	35.5	6.81004	9.40991	13.2268340351754+149.97639156647i
1.8	58.125	7.16846	2.76863	-38.1503783983957-22.5136908678967i
1.89	51.625	7.52688	6.93981	34.292335077655+105.608885285939i
1.98	38.1667	7.8853	5.27067	-53.1472243270867+65.4754272454902i
2.07	58.125	8.24373	4.51085	-61.5377248039373+37.7111133641061i
2.16	51.375	8.60215	4.66184	-15.7083119999999+72.916656i
2.25	40.9583	8.96057	3.00488	4.09748165372477+47.9031563413936i
2.34	48.8333	9.319	6.77509	-50.2990597350762+96.0253155775613i
2.43	50.7083	9.67742	8.61942	97.4069251463614+97.6280570659397i
2.52	43.375	10.0358	1.04647	16.6504423983958-1.76362686789673i
2.61	45.25	10.3943	7.78734	94.13326032902+81.6299903599047i
2.7	57.4167	10.7527	3.90647	50.6140692819309-36.6728628610656i
2.79	37.5	11.1111	2.14019	18.7753745650375+28.6369250515609i
F06
Time	Data	FFT Freq	FFT Mag	FFT Complex			Max
0	20.125	0	81.9219	1310.75			25.3954
0.09	8.125	0.358423	18.1807	-92.5290687102012-275.782549339092i
0.18	81.375	0.716846	7.48154	-17.883598750927+118.361183687011i
0.27	55.875	1.07527	6.7297	-102.544165133302-32.8428908580247i
0.36	1	1.43369	4.43196	29.4155528139237+64.5224160368535i
0.45	22.375	1.79211	8.89193	-26.2396865961179-139.830116293025i
0.54	105.125	2.15054	3.34489	38.3523434860194+37.3269682936629i
0.63	67.125	2.50896	25.3954	-278.157884841613-296.191967291499i
0.72	61	2.86738	23.4088	-184.625+325.875i
0.81	19.375	3.22581	5.43103	77.4440093235304-39.4133687158962i
0.9	54.875	3.58423	5.00194	-68.3618582917378+41.6128720236996i
0.99	122.125	3.94265	18.3708	243.228460976719+165.035882457657i
1.08	28.25	4.30108	4.76924	-25.9155528139236+71.7724160368536i
1.17	7.375	4.6595	8.56829	-79.1065141306752-111.966790839576i
1.26	77.5	5.01792	3.17184	-35.1068864433542+36.6470874170476i
1.35	136	5.37634	9.07813	141.904849111657-30.9938494957223i
1.44	34.625	5.73477	5.84375	93.5
1.53	10.625	6.09319	9.07813	141.904849111658+30.9938494957215i
1.62	21.5	6.45161	3.17184	-35.1068864433544-36.6470874170475i
1.71	18.375	6.81004	8.56829	-79.1065141306748+111.966790839576i
1.8	52.5	7.16846	4.76924	-25.9155528139237-71.7724160368535i
1.89	17.5	7.52688	18.3708	243.228460976719-165.035882457658i
1.98	0	7.8853	5.00194	-68.361858291738-41.6128720236994i
2.07	43	8.24373	5.43103	77.4440093235309+39.4133687158956i
2.16	14.5	8.60215	23.4088	-184.625-325.875i
2.25	18.25	8.96057	25.3954	-278.157884841611+296.1919672915i
2.34	65.75	9.319	3.34489	38.3523434860192-37.3269682936631i
2.43	3.375	9.67742	8.89193	-26.2396865961176+139.830116293025i
2.52	46.75	10.0358	4.43196	29.4155528139236-64.5224160368536i
2.61	37.75	10.3943	6.7297	-102.544165133301+32.8428908580253i
2.7	37.25	10.7527	7.48154	-17.8835987509273-118.361183687011i
2.79	21.375	11.1111	18.1807	-92.5290687102002+275.782549339092i
F07
Time	Data	FFT Freq	FFT Mag	FFT Complex			Max
0	51.5833	0	79.6667	1274.666687			8.71968
0.09	25.7083	0.358423	2.02987	-19.942634315365-25.6341268133457i
0.18	35.125	0.716846	4.18994	66.9317140401329+3.7910694999347i
0.27	48.9167	1.07527	5.27671	84.4262802013859-0.415905509279984i
0.36	49.6667	1.43369	4.61762	-71.6741420781684+17.9261552749256i
0.45	35.6667	1.79211	4.45878	-37.1309030003855+60.9160092599828i
0.54	45	2.15054	2.93784	20.8047364062858+42.1506698195176i
0.63	14.2917	2.50896	7.65524	114.651851159785+43.0956187362595i
0.72	24.4583	2.86738	2.89946	-39.625+24.1250610000001i
0.81	38.6667	3.22581	6.73699	-71.0984308413819+81.0190650207343i
0.9	77.0417	3.58423	8.41807	133.225049317836-19.8052102803067i
0.99	17.6667	3.94265	1.52495	15.6983086146497+18.6784748165111i
1.08	52.7917	4.30108	5.31059	-74.3257939218315+41.1762152749258i
1.17	58.375	4.6595	4.59408	47.5528936199463-56.0512934431434i
1.26	37.5833	5.01792	3.71628	-26.6281237642549-53.1648105998893i
1.35	37.375	5.37634	8.71968	44.5093865613658+132.224473980736i
1.44	29.25	5.73477	0.0781211	1.24993699999993
1.53	51.0833	6.09319	8.71968	44.5093865613654-132.224473980736i
1.62	31.9167	6.45161	3.71628	-26.6281237642548+53.1648105998895i
1.71	52.4583	6.81004	4.59408	47.5528936199465+56.0512934431434i
1.8	44	7.16846	5.31059	-74.3257939218316-41.1762152749257i
1.89	35.2083	7.52688	1.52495	15.6983086146497-18.6784748165111i
1.98	36.3333	7.8853	8.41807	133.225049317836+19.8052102803066i
2.07	68.125	8.24373	6.73699	-71.0984308413822-81.0190650207339i
2.16	7.79169	8.60215	2.89946	-39.625-24.1250610000001i
2.25	27.7083	8.96057	7.65524	114.651851159785-43.0956187362599i
2.34	31.125	9.319	2.93784	20.8047364062857-42.1506698195175i
2.43	35.25	9.67742	4.45878	-37.1309030003857-60.9160092599827i
2.52	39.625	10.0358	4.61762	-71.6741420781684-17.9261552749257i
2.61	33.875	10.3943	5.27671	84.426280201386+0.415905509279689i
2.7	44.6667	10.7527	4.18994	66.9317140401329-3.79106949993479i
2.79	56.3333	11.1111	2.02987	-19.942634315365+25.6341268133458i
F09
Time	Data	FFT Freq	FFT Mag	FFT Complex			Max
0	30.6786	0	43.3471	693.553711			8.16693
0.09	22.1071	0.358423	7.00598	-60.7342555121837+94.2167884496797i
0.18	1.55356	0.716846	2.42739	5.54877632490248+38.4397640863369i
0.27	6.48215	1.07527	2.24141	1.38904364436383-35.8355784185804i
0.36	38.5179	1.43369	5.01221	47.4883338690275-64.6232624030748i
0.45	0.785706	1.79211	4.46045	54.3748883230845+46.2238434823235i
0.54	0.696442	2.15054	5.39305	54.85909177777+66.6050823474861i
0.63	22.3036	2.50896	1.46795	-4.44215480313031+23.0632855738001i
0.72	11.5	2.86738	6.29768	83.2499690000001+56.767854i
0.81	13.8393	3.22581	4.74482	53.86464042677-53.4976438844555i
0.9	16.2321	3.58423	4.33527	67.4319661164071-16.2583751824989i
0.99	42.2321	3.94265	7.90514	-126.324323796349-6.31788392501242i
1.08	7.94644	4.30108	1.08634	-16.6311558690275-5.05191440307475i
1.17	35.3929	4.6595	4.01337	-44.3338829353952-46.4535516672887i
1.26	5.07144	5.01792	8.16693	23.3031097809207+128.576182556352i
1.35	28.125	5.37634	4.60008	-2.36524334715981-73.5632108499481i
1.44	46.75	5.73477	0.925221	14.803531
1.53	8.58929	6.09319	4.60008	-2.36524334715957+73.563210849948i
1.62	32.1429	6.45161	8.16693	23.3031097809203-128.576182556352i
1.71	27.25	6.81004	4.01337	-44.3338829353951+46.4535516672888i
1.8	33.9286	7.16846	1.08634	-16.6311558690276+5.05191440307478i
1.89	5.23215	7.52688	7.90514	-126.324323796349+6.31788392501277i
1.98	34.625	7.8853	4.33527	67.4319661164071+16.2583751824989i
2.07	15.5714	8.24373	4.74482	53.8646404267701+53.4976438844554i
2.16	28.1429	8.60215	6.29768	83.249969-56.767854i
2.25	49.7679	8.96057	1.46795	-4.44215480313045-23.0632855738i
2.34	32.6964	9.319	5.39305	54.8590917777699-66.6050823474862i
2.43	24.0536	9.67742	4.46045	54.3748883230844-46.2238434823237i
2.52	21.25	10.0358	5.01221	47.4883338690276+64.6232624030748i
2.61	5.58929	10.3943	2.24141	1.38904364436393+35.8355784185803i
2.7	12.4464	10.7527	2.42739	5.54877632490233-38.4397640863369i
2.79	32.0536	11.1111	7.00598	-60.7342555121839-94.2167884496795i
F11
Time	Data	FFT Freq	FFT Mag	FFT Complex			Max
0	18.1477	0	33.7116	539.386353			5.1284
0.09	25.5682	0.358423	4.78609	68.8186754994643-33.5869821840521i
0.18	20.6932	0.716846	4.97289	14.6049984021793-78.2143762769648i
0.27	54.8182	1.07527	3.6811	58.2208023390293-8.90294499958208i
0.36	19.3068	1.43369	0.462654	-1.66595630445703-7.21256259676004i
0.45	13.4773	1.79211	4.4515	-57.6058549099142-41.8858541248551i
0.54	5.98865	2.15054	4.99437	-70.9590624539085+36.7480019903211i
0.63	21.4205	2.50896	4.04133	-42.3354697459953+48.8751789631718i
0.72	29.8636	2.86738	1.06705	16.465915+4.51138400000002i
0.81	16.7386	3.22581	4.0487	27.8274839728622+58.4976016128562i
0.9	17.3182	3.58423	3.80763	-30.7458690184913-52.5945695784618i
0.99	13.5454	3.94265	1.52031	2.6739681785835-24.1775400098937i
1.08	2.51135	4.30108	5.1284	61.893250304457-53.8716825967602i
1.17	15.5568	4.6595	2.39408	21.8920333035869-31.4330446114239i
1.26	16.8523	5.01792	3.63617	-37.0819469297798-44.8296558457475i
1.35	5.14774	5.37634	3.72847	-12.6732786376165-58.2937972611705i
1.44	9.79544	5.73477	0.167614	2.68182100000001
1.53	18.9545	6.09319	3.72847	-12.6732786376163+58.2937972611706i
1.62	7.35226	6.45161	3.63617	-37.0819469297796+44.8296558457475i
1.71	10.875	6.81004	2.39408	21.8920333035869+31.4330446114239i
1.8	24.4432	7.16846	5.1284	61.8932503044571+53.8716825967601i
1.89	26.0568	7.52688	1.52031	2.6739681785836+24.1775400098938i
1.98	19.7159	7.8853	3.80763	-30.7458690184912+52.5945695784618i
2.07	5.34091	8.24373	4.0487	27.8274839728621-58.4976016128563i
2.16	29.125	8.60215	1.06705	16.465915-4.51138400000002i
2.25	4.26135	8.96057	4.04133	-42.3354697459955-48.8751789631716i
[truncated: 3,678 more rows]

## Sheet: David's Results2
A03
Time	Data	FFT Freq	FFT Mag	FFT Complex			Max
0	45.6945	0	328.449	5255.180634			29.863
0.09	182.278	0.358423	11.8437	111.777426239229-153.022110882299i
0.18	219.847	0.716846	7.56859	-100.318481959925+67.8292141060192i
0.27	150.444	1.07527	20.7422	53.8797799659856+327.472423692417i
0.36	137.722	1.43369	2.69902	-40.7317543186633-14.3459244490285i
0.45	188.639	1.79211	21.5619	-299.622217629244-171.009801995132i
0.54	118.653	2.15054	18.8133	-295.979264049931+54.818464212338i
0.63	215.681	2.50896	10.0579	-69.0236191273264-145.372171305863i
0.72	181.903	2.86738	10.8191	-106.972229-136.097137i
0.81	248.75	3.22581	15.191	-163.34880086311+179.980656140825i
0.9	201.806	3.58423	15.8814	-221.622646737041+124.303027338887i
0.99	162	3.94265	29.863	-473.016715070614-67.4931122365845i
1.08	86.2917	4.30108	8.11818	-45.7404136813366+121.570701550971i
1.17	206.236	4.6595	2.4308	-16.1363968816571-35.3873098025926i
1.26	116.639	5.01792	9.27851	-5.07936325310257+148.369197232568i
1.35	164.556	5.37634	16.7877	-48.0651206332626-264.267874689167i
1.44	158.639	5.73477	22.0599	-352.958344
1.53	130.625	6.09319	16.7877	-48.0651206332616+264.267874689167i
1.62	166.597	6.45161	9.27851	-5.07936325310283-148.369197232568i
1.71	160.764	6.81004	2.4308	-16.1363968816571+35.3873098025922i
1.8	167.486	7.16846	8.11818	-45.7404136813368-121.570701550971i
1.89	167.486	7.52688	29.863	-473.016715070614+67.4931122365858i
1.98	160.944	7.8853	15.8814	-221.622646737041-124.303027338887i
2.07	111.264	8.24373	15.191	-163.34880086311-179.980656140825i
2.16	178.181	8.60215	10.8191	-106.972229+136.097137i
2.25	155.319	8.96057	10.0579	-69.0236191273263+145.372171305863i
2.34	85.25	9.319	18.8133	-295.979264049931-54.8184642123378i
2.43	173.944	9.67742	21.5619	-299.622217629244+171.009801995133i
2.52	216.153	10.0358	2.69902	-40.7317543186633+14.3459244490285i
2.61	190.75	10.3943	20.7422	53.8797799659843-327.472423692417i
2.7	209.306	10.7527	7.56859	-100.318481959925-67.8292141060195i
2.79	195.333	11.1111	11.8437	111.77742623923+153.022110882298i
A06
Time	Data	FFT Freq	FFT Mag	FFT Complex			Max
0	48.5	0	142.539	2280.625			27.3346
0.09	33.25	0.358423	23.0994	159.82849091883-333.243849183661i
0.18	80.625	0.716846	6.30408	-91.7793066773163+41.8372088396258i
0.27	129.75	1.07527	6.01639	-62.5310668066297-73.1865794479655i
0.36	77.75	1.43369	11.1952	92.7851640818291+153.218145750508i
0.45	100.125	1.79211	6.06749	-86.2817547011044-44.4966495893044i
0.54	103.125	2.15054	18.1125	-96.1409431867464+273.388689974224i
0.63	88.875	2.50896	9.6396	-11.6553036625891+153.792524506204i
0.72	64.625	2.86738	8.09258	27.6249999999999-126.5i
0.81	181.5	3.22581	27.3346	-129.446153280078+417.757643505788i
0.9	54.625	3.58423	8.45943	-18.9622403797426+134.015953786034i
0.99	44.25	3.94265	5.86689	87.8770298006979+33.0037914629855i
1.08	64.125	4.30108	10.2835	1.21483591817094-164.531854249492i
1.17	84.75	4.6595	15.9769	-82.2860336999112+242.024539722979i
1.26	127.125	5.01792	4.11462	61.8824902438057+22.4644726514359i
1.35	32.375	5.37634	15.171	-177.505208569215-165.568052065421i
1.44	86.25	5.73477	4.86719	-77.875
1.53	67.5	6.09319	15.171	-177.505208569214+165.568052065422i
1.62	7.375	6.45161	4.11462	61.8824902438058-22.4644726514359i
1.71	8.375	6.81004	15.9769	-82.286033699912-242.024539722979i
1.8	66.625	7.16846	10.2835	1.21483591817115+164.531854249492i
1.89	64.5	7.52688	5.86689	87.8770298006975-33.0037914629857i
1.98	49.25	7.8853	8.45943	-18.9622403797429-134.015953786034i
2.07	21.125	8.24373	27.3346	-129.446153280079-417.757643505788i
2.16	106.375	8.60215	8.09258	27.6250000000001+126.5i
2.25	62.375	8.96057	9.6396	-11.6553036625898-153.792524506204i
2.34	46.375	9.319	18.1125	-96.140943186747-273.388689974224i
2.43	66.625	9.67742	6.06749	-86.2817547011044+44.4966495893041i
2.52	50.25	10.0358	11.1952	92.7851640818288-153.218145750508i
2.61	58.875	10.3943	6.01639	-62.5310668066297+73.1865794479655i
2.7	68.375	10.7527	6.30408	-91.7793066773164-41.837208839626i
2.79	135	11.1111	23.0994	159.828490918831+333.24384918366i
A08
Time	Data	FFT Freq	FFT Mag	FFT Complex			Max
0	178.556	0	368.499	5895.986268			19.2695
0.09	180.167	0.358423	4.16192	-41.8817931769877+51.771113021909i
0.18	172.194	0.716846	10.373	108.988662403345+125.166249066894i
0.27	174.806	1.07527	11.4034	35.2601695023279-179.01447169769i
0.36	201.194	1.43369	15.5592	-51.0668626686148+243.653823473309i
0.45	171.403	1.79211	3.68105	-58.4971025883358-6.8493085153993i
0.54	169.292	2.15054	5.12226	81.398359747936+9.54618151051255i
0.63	185.764	2.50896	4.45437	-41.4947227535414+57.9447643296731i
0.72	152.528	2.86738	3.52108	-41.1944880000001-38.4305099999999i
0.81	143.028	3.22581	13.8473	210.864575985312+67.9964569907558i
0.9	178.222	3.58423	2.08545	23.9262234356095-23.2573493184241i
0.99	206.861	3.94265	19.2695	-266.475475535478+155.071796739007i
1.08	176.417	4.30108	13.9179	-22.0165713313854-221.596054526691i
1.17	210.333	4.6595	5.80324	24.5782816391937+89.5397929549755i
1.26	250.153	5.01792	4.37925	64.964466413109+26.2516342379574i
1.35	176.403	5.37634	9.70404	-18.7985170724905+154.122469081251i
1.44	198.111	5.73477	12.4575	-199.319336
1.53	203.25	6.09319	9.70404	-18.7985170724909-154.122469081251i
1.62	125.264	6.45161	4.37925	64.9644664131089-26.2516342379574i
1.71	179.292	6.81004	5.80324	24.5782816391934-89.5397929549754i
1.8	150.569	7.16846	13.9179	-22.016571331385+221.596054526691i
1.89	205.264	7.52688	19.2695	-266.475475535479-155.071796739006i
1.98	232.347	7.8853	2.08545	23.9262234356096+23.2573493184242i
2.07	176.278	8.24373	13.8473	210.864575985312-67.9964569907565i
2.16	154.319	8.60215	3.52108	-41.1944880000001+38.4305099999999i
2.25	236.042	8.96057	4.45437	-41.4947227535416-57.9447643296732i
2.34	130.389	9.319	5.12226	81.3983597479359-9.54618151051258i
2.43	192.583	9.67742	3.68105	-58.4971025883357+6.84930851539924i
2.52	191.875	10.0358	15.5592	-51.0668626686151-243.653823473309i
2.61	193.556	10.3943	11.4034	35.2601695023283+179.014471697689i
2.7	186.903	10.7527	10.373	108.988662403345-125.166249066894i
2.79	212.625	11.1111	4.16192	-41.8817931769878-51.7711130219089i
A09
Time	Data	FFT Freq	FFT Mag	FFT Complex			Max
0	217.375	0	434.195	6947.125			22.2014
0.09	303.875	0.358423	3.15617	37.5438074294038+33.7726244481436i
0.18	147.625	0.716846	7.25214	-112.17629722548+29.6721285390114i
0.27	199.5	1.07527	5.81033	-92.6670166444324-7.44173882374292i
0.36	197.625	1.43369	16.4039	186.26587296526-184.908793104386i
0.45	244.75	1.79211	16.7399	267.77413713117+5.8581430728819i
0.54	212.75	2.15054	17.8774	276.456197162737+73.4166687582663i
0.63	243	2.50896	5.74536	-46.3557150863726-79.3819712517612i
0.72	216.625	2.86738	12.5971	201.375+8.5i
0.81	208.5	3.22581	13.8619	-219.921629144961-28.7307724714063i
0.9	235.625	3.58423	11.044	36.6862448333131-172.854452894224i
0.99	215	3.94265	22.2014	-285.114255832232-211.879714902246i
1.08	208.25	4.30108	9.23875	108.48412703474-100.408793104386i
1.17	220	4.6595	11.3502	-100.608827991863-151.187479122016i
1.26	170.25	5.01792	9.78023	-10.9661447705705-156.098993113479i
1.35	191.125	5.37634	13.3068	-187.650499860713-100.584059094645i
1.44	295.75	5.73477	6.83594	-109.375
1.53	185.5	6.09319	13.3068	-187.650499860713+100.584059094645i
1.62	188.375	6.45161	9.78023	-10.9661447705702+156.098993113479i
1.71	238.25	6.81004	11.3502	-100.608827991862+151.187479122016i
1.8	225.625	7.16846	9.23875	108.48412703474+100.408793104386i
1.89	205.5	7.52688	22.2014	-285.114255832232+211.879714902247i
1.98	179.25	7.8853	11.044	36.6862448333135+172.854452894224i
2.07	198.5	8.24373	13.8619	-219.921629144961+28.7307724714068i
2.16	249	8.60215	12.5971	201.375-8.5i
2.25	246.25	8.96057	5.74536	-46.3557150863729+79.3819712517612i
2.34	253.875	9.319	17.8774	276.456197162737-73.4166687582667i
2.43	268.125	9.67742	16.7399	267.77413713117-5.8581430728829i
2.52	199.875	10.0358	16.4039	186.26587296526+184.908793104386i
2.61	145.5	10.3943	5.81033	-92.6670166444326+7.44173882374314i
2.7	221	10.7527	7.25214	-112.17629722548-29.672128539011i
2.79	214.875	11.1111	3.15617	37.5438074294038-33.772624448144i
A12
Time	Data	FFT Freq	FFT Mag	FFT Complex			Max
0	58.7639	0	92.1207	1473.930694			22.075
0.09	51.8195	0.358423	8.57287	-96.9666641468529+97.0151310775384i
0.18	12.6389	0.716846	10.3202	87.4518574747173-140.063761031953i
0.27	43.2917	1.07527	11.0637	-18.0071688334866+176.101623153632i
0.36	99.3055	1.43369	15.9029	-163.900318295369-194.626549333324i
0.45	14.8611	1.79211	6.58754	72.9857559224708+76.0418630708671i
0.54	20.0695	2.15054	7.02895	-105.497758649859+38.9638324254497i
0.63	64.4445	2.50896	8.77359	66.6116174935193-123.56672227633i
0.72	11	2.86738	16.8123	264.902679+46.7499389999998i
0.81	49.1945	3.22581	4.16366	50.3980361797619-43.5669710554815i
0.9	50.2639	3.58423	20.3995	290.062075270596-149.651718987524i
0.99	30.0139	3.94265	5.76473	-91.5225892300482+11.4469509645786i
1.08	56.5278	4.30108	11.9212	-125.127267704631-143.959861333324i
1.17	33.125	4.6595	22.075	82.8545373586096+343.343828680465i
1.26	19.2917	5.01792	16.3315	-245.127138095455-90.5126884449263i
1.35	35.7361	5.37634	11.507	173.424307256026-61.8147520684916i
1.44	28.7917	5.73477	4.91058	-78.5693040000002
1.53	109.167	6.09319	11.507	173.424307256026+61.8147520684914i
1.62	5.25	6.45161	16.3315	-245.127138095455+90.5126884449269i
1.71	175.861	6.81004	22.075	82.8545373586087-343.343828680465i
1.8	86.9167	7.16846	11.9212	-125.127267704631+143.959861333324i
1.89	9.56946	7.52688	5.76473	-91.5225892300482-11.4469509645783i
1.98	45.6528	7.8853	20.3995	290.062075270596+149.651718987523i
2.07	9.40277	8.24373	4.16366	50.3980361797622+43.5669710554813i
2.16	69.8333	8.60215	16.8123	264.902679-46.7499389999998i
2.25	25.1945	8.96057	8.77359	66.6116174935197+123.56672227633i
2.34	52.7083	9.319	7.02895	-105.497758649859-38.9638324254493i
2.43	23.2917	9.67742	6.58754	72.9857559224709-76.0418630708673i
2.52	70.1528	10.0358	15.9029	-163.900318295369+194.626549333324i
2.61	71.8195	10.3943	11.0637	-18.0071688334872-176.101623153632i
2.7	10.5139	10.7527	10.3202	87.4518574747177+140.063761031953i
2.79	29.4583	11.1111	8.57287	-96.966664146853-97.0151310775381i
A13
Time	Data	FFT Freq	FFT Mag	FFT Complex			Max
0	206	0	396.492	6343.875			19.728
0.09	238	0.358423	11.746	42.8768552919993+182.97974912757i
0.18	188.875	0.716846	14.3448	-222.732119970872-55.3940063809787i
0.27	153.25	1.07527	9.11718	88.5640570511319+115.913247613099i
0.36	164.25	1.43369	2.11458	15.0842622740244-30.2846410715657i
0.45	187	1.79211	19.728	238.550876559877-206.705654599852i
0.54	214.25	2.15054	15.8093	-39.0557412125272-249.915264421544i
0.63	213.75	2.50896	13.3752	213.897197874384+6.74841456064062i
0.72	212	2.86738	10.6518	143.625-91.75i
0.81	246.125	3.22581	12.1601	-193.458746279069-20.6802247062806i
0.9	152.25	3.58423	8.34343	88.137739674741+100.262711480439i
0.99	147.75	3.94265	7.07645	34.1484325675589-107.950864956012i
1.08	222.875	4.30108	4.04194	28.1657377259756+58.2153589284343i
1.17	209.5	4.6595	13.0078	-171.856728567019+117.392387980828i
1.26	173.125	5.01792	8.23044	126.150121508657+37.7839695210034i
1.35	133.125	5.37634	13.8772	-173.721944498861+138.275460584538i
1.44	196.125	5.73477	11.7891	-188.625
1.53	149.875	6.09319	13.8772	-173.721944498861-138.275460584538i
1.62	215.25	6.45161	8.23044	126.150121508657-37.7839695210038i
1.71	235.125	6.81004	13.0078	-171.85672856702-117.392387980827i
1.8	200.875	7.16846	4.04194	28.1657377259755-58.2153589284343i
1.89	233.25	7.52688	7.07645	34.1484325675589+107.950864956012i
1.98	193.5	7.8853	8.34343	88.1377396747411-100.262711480439i
2.07	248.875	8.24373	12.1601	-193.45874627907+20.6802247062812i
2.16	202	8.60215	10.6518	143.625+91.75i
2.25	198.25	8.96057	13.3752	213.897197874383-6.74841456064136i
2.34	199.25	9.319	15.8093	-39.0557412125263+249.915264421544i
2.43	254.875	9.67742	19.728	238.550876559877+206.705654599851i
2.52	206.5	10.0358	2.11458	15.0842622740245+30.2846410715657i
2.61	217	10.3943	9.11718	88.5640570511315-115.913247613099i
2.7	130.5	10.7527	14.3448	-222.732119970871+55.3940063809795i
2.79	200.5	11.1111	11.746	42.8768552919986-182.97974912757i
A14
Time	Data	FFT Freq	FFT Mag	FFT Complex			Max
0	152.625	0	355.727	5691.625			26.0515
0.09	165.75	0.358423	10.6951	-71.2685431102172-155.574308430936i
0.18	180.25	0.716846	6.7778	-103.967706675096+30.8378856941093i
0.27	217.5	1.07527	23.7193	35.1590966637279-377.877420469261i
0.36	195.25	1.43369	26.0515	-409.659577619781+76.9529489816703i
0.45	224	1.79211	4.47516	70.5986917954695+11.9482529137813i
0.54	187.625	2.15054	10.9989	159.463531819401-74.4374588276256i
0.63	164.75	2.50896	4.03421	-64.5419990774839-0.83435237045402i
0.72	158.25	2.86738	5.67947	-20.625+88.5i
0.81	103.125	3.22581	8.6129	110.322721496556-82.5802297563143i
0.9	195.875	3.58423	7.61603	82.9974526715724+89.2211810906011i
0.99	244.125	3.94265	9.41872	-87.025923007156+123.031808149711i
1.08	217.625	4.30108	10.422	54.9095776197809+157.45294898167i
1.17	254.5	4.6595	9.73066	6.89198020845911-155.537985216865i
1.26	156.875	5.01792	13.0891	-202.993277815877-51.503474387664i
1.35	215.25	5.37634	9.19403	145.863975030643-19.0643058003314i
1.44	134.375	5.73477	13.7422	-219.875
1.53	145.25	6.09319	9.19403	145.863975030644+19.0643058003308i
1.62	133	6.45161	13.0891	-202.993277815877+51.5034743876644i
1.71	182.375	6.81004	9.73066	6.89198020845978+155.537985216866i
1.8	157.75	7.16846	10.422	54.9095776197808-157.45294898167i
1.89	203.375	7.52688	9.41872	-87.0259230071564-123.031808149711i
1.98	202.625	7.8853	7.61603	82.997452671572-89.2211810906013i
2.07	179.625	8.24373	8.6129	110.322721496556+82.580229756314i
2.16	144.875	8.60215	5.67947	-20.6250000000001-88.5i
2.25	179.125	8.96057	4.03421	-64.5419990774837+0.834352370454191i
2.34	200.125	9.319	10.9989	159.463531819402+74.4374588276251i
2.43	157.75	9.67742	4.47516	70.5986917954695-11.9482529137815i
2.52	196.875	10.0358	26.0515	-409.659577619781-76.95294898167i
2.61	158.5	10.3943	23.7193	35.1590966637292+377.877420469261i
2.7	121.875	10.7527	6.7778	-103.967706675096-30.8378856941091i
2.79	160.75	11.1111	10.6951	-71.2685431102166+155.574308430937i
A20
Time	Data	FFT Freq	FFT Mag	FFT Complex			Max
0	63	0	269.102	4305.625			34.2839
0.09	191.875	0.358423	23.0769	114.116126678577+351.153915148998i
0.18	71.5	0.716846	29.0058	-318.307648150397-337.731734271539i
0.27	64.75	1.07527	17.8491	-284.682625174721+22.6840354905799i
0.36	199	1.43369	34.2839	316.936304642311+447.716111717937i
0.45	197.5	1.79211	20.4402	-296.883927934789+137.174657588067i
0.54	135.875	2.15054	5.00751	-76.3163209604982-24.393590736769i
0.63	177.375	2.50896	7.40846	-73.4437218601901-93.0411709143202i
0.72	139.875	2.86738	22.2226	113.75-336.875i
0.81	150.25	3.22581	32.9897	-203.811057573611-486.899865647305i
0.9	71.875	3.58423	5.92617	-47.0143251088709-82.3422921845483i
0.99	12.125	3.94265	28.6841	-121.352573181441-442.611138644113i
1.08	107.375	4.30108	15.9375	-254.93630464231+5.71611171793722i
1.17	94.75	4.6595	14.7446	225.061695190569+70.7262331072567i
1.26	17.125	5.01792	19.4078	-306.361705780235-50.6804357193183i
1.35	235.625	5.37634	15.6221	233.996083855605-87.8767857351295i
1.44	113.875	5.73477	20.6953	-331.125
1.53	178.625	6.09319	15.6221	233.996083855605+87.8767857351281i
1.62	83.375	6.45161	19.4078	-306.361705780235+50.6804357193185i
1.71	134.875	6.81004	14.7446	225.06169519057-70.7262331072582i
1.8	99	7.16846	15.9375	-254.93630464231-5.71611171793651i
1.89	160.875	7.52688	28.6841	-121.352573181439+442.611138644112i
1.98	218.125	7.8853	5.92617	-47.0143251088709+82.3422921845479i
2.07	194.625	8.24373	32.9897	-203.811057573609+486.899865647305i
2.16	224	8.60215	22.2226	113.75+336.875i
2.25	164	8.96057	7.40846	-73.4437218601896+93.0411709143207i
2.34	131.125	9.319	5.00751	-76.3163209604979+24.3935907367688i
2.43	102.375	9.67742	20.4402	-296.883927934789-137.174657588066i
2.52	104.375	10.0358	34.2839	316.93630464231-447.716111717937i
2.61	189.75	10.3943	17.8491	-284.682625174721-22.6840354905789i
2.7	207.75	10.7527	29.0058	-318.307648150396+337.731734271539i
2.79	69	11.1111	23.0769	114.116126678576-351.153915148998i
A24
Time	Data	FFT Freq	FFT Mag	FFT Complex			Max
0	252.375	0	537.75	8604			37.9375
0.09	273	0.358423	31.2095	-77.390851435134-493.317735845329i
0.18	291.5	0.716846	22.6115	361.767500771507+3.48748200362127i
0.27	367.75	1.07527	17.0899	39.2801512639644-270.602936592569i
0.36	270	1.43369	14.2934	-191.644597488888+124.79252339471i
0.45	336.25	1.79211	24.3706	-376.213681325946+102.511739274328i
0.54	256.875	2.15054	8.93986	142.85033110606-7.32127429016509i
0.63	256.625	2.50896	8.42759	-115.414458629378-69.725978771644i
0.72	212.375	2.86738	1.46908	-20.5+11.5i
0.81	248.625	3.22581	9.13237	-45.2191245416919+138.944788586777i
0.9	336.625	3.58423	12.8862	156.337223053427+134.418318069749i
0.99	299.375	3.94265	16.4317	-253.908872617435-68.1968003908955i
1.08	297.5	4.30108	14.6183	230.144597488888-41.7074766052906i
1.17	331.125	4.6595	13.5746	212.955840699832-42.6938541552703i
1.26	265.375	5.01792	9.41098	9.54494506900724-150.272925636464i
1.35	323.125	5.37634	10.5773	-33.0890034142127+165.970653615613i
1.44	333.5	5.73477	37.9375	-607
1.53	289	6.09319	10.5773	-33.0890034142129-165.970653615613i
1.62	195.375	6.45161	9.41098	9.54494506900753+150.272925636464i
1.71	280.75	6.81004	13.5746	212.955840699833+42.6938541552694i
1.8	185.5	7.16846	14.6183	230.144597488888+41.7074766052902i
1.89	287.25	7.52688	16.4317	-253.908872617435+68.1968003908959i
1.98	258.875	7.8853	12.8862	156.337223053426-134.418318069749i
2.07	242.875	8.24373	9.13237	-45.2191245416922-138.944788586777i
2.16	205.875	8.60215	1.46908	-20.5-11.5i
2.25	248.625	8.96057	8.42759	-115.414458629377+69.7259787716441i
2.34	139.625	9.319	8.93986	142.850331106059+7.32127429016513i
2.43	266.25	9.67742	24.3706	-376.213681325947-102.511739274327i
2.52	231.875	10.0358	14.2934	-191.644597488888-124.792523394709i
2.61	283.125	10.3943	17.0899	39.2801512639652+270.602936592568i
2.7	265.25	10.7527	22.6115	361.767500771507-3.48748200362184i
2.79	271.75	11.1111	31.2095	-77.3908514351326+493.317735845329i
B03
Time	Data	FFT Freq	FFT Mag	FFT Complex			Max
0	220	0	451.539	7224.625			13.876
0.09	218.75	0.358423	10.3701	-151.185850273914+68.3585620291834i
0.18	237.125	0.716846	7.06844	10.7463213923147+112.583339746581i
0.27	182.875	1.07527	5.38668	-76.7124678413474-39.2858395849992i
0.36	181.25	1.43369	9.12982	127.20521279348+71.8147545195112i
0.45	213.875	1.79211	5.40387	59.8814713932695-62.3687560769847i
0.54	268	2.15054	5.49805	-61.8776101060064-62.5274190926546i
0.63	184	2.50896	13.876	125.806062344042-182.932312104493i
0.72	243.875	2.86738	6.53002	-65.375-81.5i
0.81	207.375	3.22581	12.7714	-154.587832972321+133.635088788995i
0.9	258.875	3.58423	7.69713	123.151996723646+0.704813954378775i
0.99	185.25	3.94265	7.76706	23.3169295300789+122.06596075113i
1.08	204.875	4.30108	12.2931	51.5447872065199+189.814754519511i
1.17	278.125	4.6595	10.7398	-98.2666329919949-140.965913170145i
1.26	248.625	5.01792	7.65109	-113.520708009954+45.8155727936153i
1.35	239.625	5.37634	8.18108	4.7483208121881+130.811172509409i
1.44	253.375	5.73477	12.8516	205.625
1.53	218.75	6.09319	8.18108	4.7483208121875-130.811172509409i
1.62	235.375	6.45161	7.65109	-113.520708009954-45.815572793615i
1.71	221.875	6.81004	10.7398	-98.2666329919944+140.965913170146i
1.8	236.375	7.16846	12.2931	51.5447872065196-189.814754519511i
1.89	202.875	7.52688	7.76706	23.3169295300785-122.06596075113i
1.98	204	7.8853	7.69713	123.151996723646-0.704813954379112i
2.07	268.375	8.24373	12.7714	-154.587832972322-133.635088788994i
2.16	239.875	8.60215	6.53002	-65.375+81.5i
2.25	220	8.96057	13.876	125.806062344042+182.932312104492i
2.34	243.25	9.319	5.49805	-61.8776101060063+62.5274190926548i
2.43	207.375	9.67742	5.40387	59.8814713932697+62.3687560769845i
2.52	245.25	10.0358	9.12982	127.20521279348-71.8147545195114i
2.61	235.75	10.3943	5.38668	-76.712467841347+39.2858395849994i
2.7	195	10.7527	7.06844	10.7463213923144-112.583339746582i
2.79	224.625	11.1111	10.3701	-151.185850273915-68.3585620291829i
B04
Time	Data	FFT Freq	FFT Mag	FFT Complex			Max
0	252.875	0	332.195	5315.125			22.7256
0.09	207.25	0.358423	8.17249	130.681328135628-4.53103354021457i
0.18	183.125	0.716846	17.9778	120.167383684694+261.341489075368i
0.27	129.125	1.07527	11.0237	124.504487403335-124.932757162219i
0.36	156.5	1.43369	14.9684	144.078656903985-191.308581272022i
0.45	162.75	1.79211	4.31293	32.6206541358431-60.8099136576769i
0.54	133.125	2.15054	9.91252	156.684250226932+24.5790153392496i
0.63	114.375	2.50896	16.8913	262.263289984932-65.2601224658672i
0.72	157.75	2.86738	10.3358	-104.25-128.375i
0.81	185.125	3.22581	9.97406	75.0179289656791-140.85335296319i
0.9	208.125	3.58423	1.11664	6.794411482633-16.5237984031359i
0.99	172.5	3.94265	7.18982	109.327703676273+35.7908222851827i
1.08	159	4.30108	11.4166	-167.578656903985+72.6914187279785i
1.17	178.375	4.6595	22.7256	207.817447054456-298.369340794026i
1.26	168.125	5.01792	14.3252	186.853954605741+132.738675332982i
1.35	206.375	5.37634	9.49693	101.767160643853+112.838416387796i
1.44	122.375	5.73477	0.210938	3.375
1.53	158.5	6.09319	9.49693	101.767160643853-112.838416387796i
1.62	193	6.45161	14.3252	186.853954605741-132.738675332982i
1.71	104.125	6.81004	22.7256	207.817447054457+298.369340794025i
1.8	154.875	7.16846	11.4166	-167.578656903986-72.6914187279783i
1.89	122.625	7.52688	7.18982	109.327703676273-35.7908222851829i
1.98	151.625	7.8853	1.11664	6.79441148263309+16.5237984031362i
2.07	199.375	8.24373	9.97406	75.0179289656796+140.85335296319i
2.16	99.875	8.60215	10.3358	-104.25+128.375i
2.25	221.25	8.96057	16.8913	262.263289984932+65.2601224658668i
2.34	172.625	9.319	9.91252	156.684250226932-24.5790153392497i
2.43	192	9.67742	4.31293	32.6206541358433+60.8099136576774i
2.52	174.25	10.0358	14.9684	144.078656903986+191.308581272021i
2.61	156.25	10.3943	11.0237	124.504487403336+124.932757162219i
2.7	172	10.7527	17.9778	120.167383684693-261.341489075368i
2.79	145.875	11.1111	8.17249	130.681328135628+4.53103354021487i
B08
Time	Data	FFT Freq	FFT Mag	FFT Complex			Max
0	81.625	0	161.398	2582.375			30.814
0.09	182.625	0.358423	15.5225	226.879052602387+101.038731892178i
0.18	118.375	0.716846	30.814	250.352792203969-424.730874605706i
0.27	121.5	1.07527	8.58038	-108.629627681423+83.946855610541i
0.36	76.125	1.43369	19.294	-132.908085182071-278.628278106444i
0.45	107.625	1.79211	14.1906	227.033954166319-2.69218723087083i
0.54	107.25	2.15054	25.9976	43.7120325231131-413.65853580976i
0.63	83.75	2.50896	6.00802	-33.5161544339921+90.0962369183991i
0.72	74.75	2.86738	7.95954	-83.2500000000001-96.375i
0.81	10.625	3.22581	13.0778	63.6944507101187-199.315527747218i
0.9	21.75	3.58423	11.3903	40.2827636568439+177.737630709918i
0.99	45.375	3.94265	9.77997	-154.33382119204-25.8247463296848i
1.08	93.875	4.30108	5.56954	75.1580851820706-47.8782781064444i
1.17	47.875	4.6595	10.5789	-168.771821791951+12.8724313665645i
1.26	25.375	5.01792	17.8239	-160.347588383927-235.834708086028i
1.35	13.25	5.37634	6.33104	-93.3560323794176-39.3148979186001i
1.44	86.75	5.73477	2.85156	45.625
1.53	104.875	6.09319	6.33104	-93.3560323794174+39.3148979186004i
1.62	154.625	6.45161	17.8239	-160.347588383927+235.834708086029i
1.71	156.5	6.81004	10.5789	-168.771821791951-12.8724313665642i
1.8	34.625	7.16846	5.56954	75.1580851820709+47.878278106444i
1.89	98.25	7.52688	9.77997	-154.33382119204+25.8247463296853i
1.98	107	7.8853	11.3903	40.2827636568433-177.737630709918i
2.07	26.75	8.24373	13.0778	63.6944507101189+199.315527747217i
2.16	50.125	8.60215	7.95954	-83.2499999999999+96.375i
2.25	64	8.96057	6.00802	-33.5161544339926-90.0962369183989i
2.34	112.25	9.319	25.9976	43.7120325231138+413.658535809759i
2.43	64.125	9.67742	14.1906	227.033954166319+2.6921872308701i
2.52	117.5	10.0358	19.294	-132.90808518207+278.628278106444i
2.61	66.5	10.3943	8.58038	-108.629627681423-83.9468556105408i
2.7	52	10.7527	30.814	250.35279220397+424.730874605706i
2.79	74.75	11.1111	15.5225	226.879052602387-101.038731892178i
B12
Time	Data	FFT Freq	FFT Mag	FFT Complex			Max
0	56.75	0	194.758	3116.125			33.7578
0.09	54.375	0.358423	26.5933	-279.637101947123-320.697637074512i
0.18	109.875	0.716846	21.7224	-347.544603285203-3.17934553295265i
0.27	75.75	1.07527	3.99149	-3.41954822330199+63.7721598513768i
0.36	78.5	1.43369	3.13283	41.1972221513642-28.554085374294i
0.45	48.875	1.79211	3.91875	49.1707286323396+38.9040451085068i
0.54	208	2.15054	9.65254	13.9351318085228-153.81059973779i
0.63	154.375	2.50896	18.1678	-189.921644927614-220.062142921304i
0.72	101	2.86738	17.0176	-146.125+229.75i
0.81	127.5	3.22581	3.16744	-29.7639500977768+41.018028429763i
0.9	159.375	3.58423	16.0715	148.985854604683+209.585260409569i
0.99	123.75	3.94265	10.7454	-43.597160492032-166.307379224955i
1.08	173.75	4.30108	10.9334	-67.6972221513643-161.304085374294i
1.17	44	4.6595	8.47628	-67.0080065834876+117.910284295151i
1.26	120.5	5.01792	8.95236	143.123616871997+5.7165146144054i
1.35	80.625	5.37634	11.5602	-141.823316361005+118.732083053792i
1.44	145	5.73477	33.7578	540.125
1.53	34.625	6.09319	11.5602	-141.823316361006-118.732083053792i
1.62	120.75	6.45161	8.95236	143.123616871997-5.71651461440578i
1.71	115.625	6.81004	8.47628	-67.0080065834881-117.910284295151i
1.8	90.75	7.16846	10.9334	-67.6972221513641+161.304085374294i
1.89	67.25	7.52688	10.7454	-43.5971604920315+166.307379224955i
1.98	120.75	7.8853	16.0715	148.985854604682-209.585260409569i
2.07	84.75	8.24373	3.16744	-29.7639500977768-41.0180284297634i
2.16	111.125	8.60215	17.0176	-146.125-229.75i
2.25	100.875	8.96057	18.1678	-189.921644927613+220.062142921304i
2.34	70.375	9.319	9.65254	13.9351318085235+153.81059973779i
2.43	78.625	9.67742	3.91875	49.1707286323397-38.9040451085072i
2.52	84.125	10.0358	3.13283	41.1972221513642+28.554085374294i
2.61	51.625	10.3943	3.99149	-3.41954822330215-63.7721598513768i
2.7	77.5	10.7527	21.7224	-347.544603285203+3.1793455329536i
2.79	45.375	11.1111	26.5933	-279.637101947121+320.697637074512i
B18
Time	Data	FFT Freq	FFT Mag	FFT Complex			Max
0	118.279	0	300.401	4806.41339			11.3697
0.09	151.827	0.358423	11.3697	-181.40314139368-13.6502871183876i
0.18	146.115	0.716846	5.68486	55.8192768523665-71.815978792139i
0.27	162.269	1.07527	6.27225	-98.6531999994023-18.4084958120077i
0.36	141.058	1.43369	0.958986	-6.49267004127177+13.9024031246295i
0.45	157.894	1.79211	6.86585	-74.3858962681808-80.8365854202074i
0.54	128.529	2.15054	8.11065	8.00070483740621-129.523501059703i
0.63	157.673	2.50896	8.1161	-76.6134701978378+104.849240916825i
0.72	180.731	2.86738	7.78453	121.057678+29.2979719999998i
0.81	129.096	3.22581	5.86923	-33.9215928217119-87.5670593070675i
0.9	120.413	3.58423	2.69063	-38.6329370337182+18.9948666614968i
0.99	150.077	3.94265	6.58593	-20.9182839953347+103.277808593353i
1.08	174.356	4.30108	1.18513	-14.2572059587283-12.5016528753703i
1.17	149.154	4.6595	3.07905	48.9562622276871-5.50451823373057i
1.26	149.231	5.01792	6.82201	-108.725372656055-9.64380307093872i
1.35	168.087	5.37634	8.7605	-107.675909551541-89.7384277775643i
1.44	186.356	5.73477	2.13762	34.2019660000001
1.53	181.231	6.09319	8.7605	-107.67590955154+89.7384277775644i
1.62	154.644	6.45161	6.82201	-108.725372656055+9.64380307093894i
1.71	145.452	6.81004	3.07905	48.9562622276871+5.50451823373025i
1.8	168.413	7.16846	1.18513	-14.2572059587283+12.5016528753703i
1.89	137.779	7.52688	6.58593	-20.9182839953349-103.277808593354i
1.98	182.769	7.8853	2.69063	-38.6329370337183-18.9948666614969i
2.07	140.49	8.24373	5.86923	-33.9215928217115+87.5670593070673i
2.16	144.788	8.60215	7.78453	121.057678-29.2979719999998i
2.25	128.173	8.96057	8.1161	-76.6134701978379-104.849240916826i
2.34	147.038	9.319	8.11065	8.00070483740641+129.523501059703i
2.43	144.433	9.67742	6.86585	-74.3858962681804+80.8365854202074i
2.52	156.702	10.0358	0.958986	-6.49267004127179-13.9024031246295i
2.61	143.25	10.3943	6.27225	-98.6531999994021+18.4084958120079i
2.7	120.885	10.7527	5.68486	55.8192768523666+71.8159787921389i
2.79	139.221	11.1111	11.3697	-181.40314139368+13.650287118388i
B21
Time	Data	FFT Freq	FFT Mag	FFT Complex			Max
0	201.15	0	290.473	4647.574952			18.0155
0.09	175.05	0.358423	10.9616	125.220780344677+122.800407062072i
0.18	137.825	0.716846	10.7604	39.5924861407023+167.552484916663i
0.27	101.825	1.07527	6.99015	107.550322066411+30.6865463024838i
0.36	115.25	1.43369	18.0155	265.814110716842-111.489879537813i
0.45	126.05	1.79211	13.3451	207.231943960455+51.4455878819247i
0.54	129.75	2.15054	4.73943	31.7961543765925+68.8427962252129i
0.63	145.225	2.50896	12.2912	146.790457988239-130.870994117473i
0.72	128.9	2.86738	4.39761	62.049988+33.1750480000001i
0.81	155.375	3.22581	4.76162	-60.1836346972844+46.714325241072i
0.9	179.3	3.58423	8.66078	132.669498083544+40.0140566750225i
0.99	114.85	3.94265	7.15643	-95.8842642512522-62.586810400535i
1.08	134.3	4.30108	10.6962	-12.1141587168419+170.710072462187i
1.17	155.85	4.6595	3.19114	-44.3650017470338+25.2721862776111i
1.26	118.45	5.01792	4.96957	-15.558138600838-77.9762066335274i
1.35	150.625	5.37634	5.51196	53.6393963357892+70.0037646782039i
1.44	146.15	5.73477	6.20469	-99.2750239999996
1.53	121.5	6.09319	5.51196	53.6393963357888-70.0037646782039i
1.62	137.3	6.45161	4.96957	-15.558138600838+77.9762066335276i
1.71	178.35	6.81004	3.19114	-44.3650017470339-25.2721862776108i
1.8	117.975	7.16846	10.6962	-12.1141587168423-170.710072462187i
1.89	127.725	7.52688	7.15643	-95.8842642512522+62.5868104005355i
1.98	99.65	7.8853	8.66078	132.669498083544-40.0140566750227i
2.07	167	8.24373	4.76162	-60.1836346972847-46.7143252410716i
2.16	171.275	8.60215	4.39761	62.049988-33.1750480000001i
2.25	171.8	8.96057	12.2912	146.790457988239+130.870994117473i
2.34	169.15	9.319	4.73943	31.7961543765923-68.8427962252128i
2.43	147.025	9.67742	13.3451	207.231943960455-51.4455878819251i
2.52	153.1	10.0358	18.0155	265.814110716842+111.489879537813i
2.61	136.775	10.3943	6.99015	107.550322066411-30.686546302484i
2.7	134.625	10.7527	10.7604	39.5924861407019-167.552484916663i
2.79	198.4	11.1111	10.9616	125.220780344676-122.800407062072i
B22
Time	Data	FFT Freq	FFT Mag	FFT Complex			Max
0	111.625	0	509.039	8144.625			41.5234
0.09	270.625	0.358423	30.5756	-475.035284058324+116.905291729072i
0.18	291.375	0.716846	7.67032	11.8548947621804-122.151189561685i
0.27	221.5	1.07527	24.8503	-163.813856525096+362.291131618556i
0.36	168.875	1.43369	41.5234	-517.185794773342-417.028372646398i
0.45	372	1.79211	5.49064	-55.6750282555346-67.9556355827262i
0.54	165.75	2.15054	21.2316	-304.375888269213-150.849395790811i
0.63	217.625	2.50896	14.3175	-20.6377702303384-228.149229550002i
0.72	245.5	2.86738	33.7151	14.3749999999997-539.25i
0.81	322.375	3.22581	23.1599	-368.129698268381+42.3506979829647i
0.9	228.125	3.58423	34.1388	-519.366039052289+169.163690352375i
0.99	265.75	3.94265	28.8729	-432.195017356769-163.158833632815i
1.08	269	4.30108	34.4205	529.685794773341-150.7783726464i
1.17	270.375	4.6595	11.5208	-159.24041269274+92.8507767911187i
1.26	289.125	5.01792	38.9087	530.88703255932-325.138103418499i
1.35	116.125	5.37634	25.3872	-340.272932612817-221.831937515308i
1.44	363.5	5.73477	2.14844	-34.375
1.53	235.25	6.09319	25.3872	-340.272932612816+221.831937515309i
1.62	378.125	6.45161	38.9087	530.887032559322+325.138103418498i
1.71	367.875	6.81004	11.5208	-159.24041269274-92.8507767911191i
1.8	272.875	7.16846	34.4205	529.685794773342+150.778372646398i
1.89	351.125	7.52688	28.8729	-432.195017356768+163.158833632816i
1.98	195.625	7.8853	34.1388	-519.366039052289-169.163690352374i
2.07	152.375	8.24373	23.1599	-368.129698268381-42.3506979829644i
2.16	299.875	8.60215	33.7151	14.3750000000003+539.25i
2.25	244.25	8.96057	14.3175	-20.637770230338+228.149229550002i
2.34	179.125	9.319	21.2316	-304.375888269212+150.849395790812i
2.43	317.875	9.67742	5.49064	-55.6750282555342+67.9556355827257i
2.52	303.5	10.0358	41.5234	-517.185794773341+417.0283726464i
2.61	248.375	10.3943	24.8503	-163.813856525097-362.291131618556i
2.7	293.125	10.7527	7.67032	11.8548947621808+122.151189561685i
2.79	116	11.1111	30.5756	-475.035284058324-116.905291729072i
B23
Time	Data	FFT Freq	FFT Mag	FFT Complex			Max
0	243.663	0	456.364	7301.817198			25.944
0.09	286.837	0.358423	4.15469	37.5210628675298-54.8734750168108i
0.18	248.106	0.716846	6.3395	-66.5827469543612-76.5192075969462i
0.27	247.74	1.07527	16.7603	-110.793006783798-244.207589697976i
0.36	217.846	1.43369	8.363	62.3671731051872-118.384690550405i
0.45	266.75	1.79211	11.4712	45.5898311993105-177.786922183437i
0.54	186.721	2.15054	13.2242	-45.5305833953574-206.630127088537i
0.63	269.942	2.50896	8.56575	-83.6335699644227-108.57576955304i
0.72	231.692	2.86738	25.6518	393.221223-117.596037i
0.81	241.673	3.22581	14.8545	-232.216471952497-50.6329778624721i
0.9	173.413	3.58423	9.12535	106.286410877317-100.104011390797i
0.99	224.548	3.94265	15.6757	-250.781806969963-3.8317037279828i
1.08	238.587	4.30108	17.6137	175.286696894812-220.673142550406i
1.17	267.779	4.6595	9.76424	124.332922687329+94.5962381264164i
1.26	197.49	5.01792	6.93144	22.4421514724009-108.608695899207i
1.35	199.413	5.37634	25.944	48.05794291651-412.312785957304i
1.44	296.404	5.73477	2.76743	44.2788080000005
1.53	228.183	6.09319	25.944	48.0579429165114+412.312785957303i
1.62	146.394	6.45161	6.93144	22.4421514724013+108.608695899206i
1.71	251.087	6.81004	9.76424	124.332922687329-94.5962381264172i
1.8	243.404	7.16846	17.6137	175.286696894813+220.673142550405i
1.89	174.99	7.52688	15.6757	-250.781806969962+3.83170372798344i
1.98	251.894	7.8853	9.12535	106.286410877317+100.104011390797i
2.07	190.827	8.24373	14.8545	-232.216471952497+50.6329778624724i
2.16	304.221	8.60215	25.6518	393.221223+117.596037i
2.25	219.875	8.96057	8.56575	-83.6335699644226+108.57576955304i
2.34	226.471	9.319	13.2242	-45.5305833953568+206.630127088537i
2.43	234.317	9.67742	11.4712	45.5898311993111+177.786922183437i
2.52	257.317	10.0358	8.363	62.3671731051875+118.384690550406i
2.61	187.096	10.3943	16.7603	-110.793006783798+244.207589697977i
2.7	209.423	10.7527	6.3395	-66.5827469543608+76.5192075969466i
2.79	137.712	11.1111	4.15469	37.5210628675302+54.8734750168109i
C04
Time	Data	FFT Freq	FFT Mag	FFT Complex			Max
0	192.125	0	328.422	5254.75			22.7893
0.09	213.75	0.358423	22.7893	361.686603395697-46.2255345608933i
0.18	201.125	0.716846	3.56888	-56.580041416111-7.70367389073608i
0.27	189.75	1.07527	11.4049	115.875842157374-140.965174366823i
0.36	181.75	1.43369	14.0667	103.436336368202-199.890764646288i
0.45	164.375	1.79211	5.10696	81.6569852659978-2.97988971692056i
0.54	156.125	2.15054	6.28446	-45.4370077640192+89.6997564397925i
0.63	162	2.50896	2.76057	44.0325106888447+3.47053832657609i
0.72	154.75	2.86738	8.75169	2.74999999999992-140i
0.81	187.875	3.22581	15.5658	70.7617999699562+238.789162479838i
0.9	194.5	3.58423	12.4291	-197.89209555715-19.6546897851677i
0.99	127.625	3.94265	7.15448	53.5617327586058-101.167674068743i
1.08	172.75	4.30108	13.9554	-222.186336368203-22.1407646462878i
1.17	128.375	4.6595	10.4211	129.394292529729-105.159055373056i
1.26	177.5	5.01792	9.80846	142.40914473728+65.9418798843033i
1.35	112.25	5.37634	15.8351	-252.969766766203+14.0869929379602i
1.44	116.625	5.73477	14.5156	232.25
1.53	139.5	6.09319	15.8351	-252.969766766204-14.0869929379591i
1.62	189.625	6.45161	9.80846	142.40914473728-65.9418798843037i
1.71	67	6.81004	10.4211	129.394292529729+105.159055373056i
1.8	199.25	7.16846	13.9554	-222.186336368203+22.140764646288i
1.89	142.375	7.52688	7.15448	53.5617327586059+101.167674068743i
1.98	132	7.8853	12.4291	-197.89209555715+19.6546897851682i
2.07	148.375	8.24373	15.5658	70.7617999699552-238.789162479838i
2.16	193.375	8.60215	8.75169	2.75000000000008+140i
2.25	218.5	8.96057	2.76057	44.0325106888443-3.47053832657613i
2.34	144.375	9.319	6.28446	-45.4370077640193-89.6997564397925i
2.43	190.125	9.67742	5.10696	81.6569852659977+2.97988971692048i
2.52	162.5	10.0358	14.0667	103.436336368203+199.890764646288i
2.61	130.875	10.3943	11.4049	115.875842157374+140.965174366823i
2.7	175.125	10.7527	3.56888	-56.5800414161111+7.7036738907361i
2.79	188.5	11.1111	22.7893	361.686603395697+46.2255345608923i
C07
Time	Data	FFT Freq	FFT Mag	FFT Complex			Max
0	131.5	0	199.672	3194.75			21.9937
0.09	70.75	0.358423	5.7454	19.0788318877324+89.9246950807781i
0.18	122.5	0.716846	2.13555	29.4061406500709-17.4006525384682i
0.27	80.75	1.07527	5.08196	-75.0685411747306+31.2451647970681i
0.36	80.875	1.43369	2.2553	-35.3574945521653-7.20799961555358i
0.45	93.875	1.79211	21.9937	349.900229121903-37.4536219411162i
0.54	118.375	2.15054	8.24215	-111.371505351695-70.6204690889451i
0.63	119.375	2.50896	4.38556	67.2615207902007+19.989263543709i
0.72	96.875	2.86738	7.91275	37.2500000000001+121i
0.81	92.125	3.22581	5.03532	-36.7287800229909+71.7059003103693i
0.9	28	3.58423	1.82277	-29.0934837526353-2.03237397232093i
0.99	106.875	3.94265	14.85	159.460461408277+176.143345898386i
1.08	96.875	4.30108	2.24317	20.8574945521652-29.2079996155536i
1.17	118.75	4.6595	13.2769	32.7193043051629+209.895650133414i
1.26	117.25	5.01792	7.245	-57.4411515457402+100.687442578156i
1.35	91.75	5.37634	12.1745	166.376973684446-101.305150655718i
1.44	46.125	5.73477	3.82812	-61.25
1.53	126.375	6.09319	12.1745	166.376973684446+101.305150655718i
1.62	92.375	6.45161	7.245	-57.4411515457405-100.687442578156i
1.71	146.625	6.81004	13.2769	32.7193043051623-209.895650133413i
1.8	127.625	7.16846	2.24317	20.8574945521653+29.2079996155536i
1.89	69.5	7.52688	14.85	159.460461408277-176.143345898386i
1.98	82.125	7.8853	1.82277	-29.0934837526353+2.03237397232084i
2.07	89.375	8.24373	5.03532	-36.7287800229911-71.705900310369i
2.16	122.875	8.60215	7.91275	37.2499999999999-121i
2.25	84	8.96057	4.38556	67.2615207902005-19.9892635437091i
2.34	134	9.319	8.24215	-111.371505351695+70.6204690889452i
2.43	119.375	9.67742	21.9937	349.900229121903+37.4536219411153i
2.52	99.25	10.0358	2.2553	-35.3574945521652+7.20799961555364i
2.61	98.125	10.3943	5.08196	-75.0685411747306-31.2451647970676i
2.7	70.125	10.7527	2.13555	29.4061406500709+17.4006525384681i
2.79	120.375	11.1111	5.7454	19.0788318877323-89.9246950807781i
C09
Time	Data	FFT Freq	FFT Mag	FFT Complex			Max
0	193.75	0	225.625	3610			34.4057
0.09	133.75	0.358423	12.8672	-12.8103284570247+205.476505892885i
0.18	114.5	0.716846	13.2468	-12.3614763100027+211.587884732804i
0.27	6.75	1.07527	7.58251	112.295123011857+45.9170835113513i
0.36	48.125	1.43369	34.4057	546.528372646399+65.9363363682023i
0.45	77.25	1.79211	16.5371	253.586293575713-75.5235655297005i
0.54	72.375	2.15054	3.73082	-27.5106243086614-52.9758589616377i
0.63	178.375	2.50896	19.814	198.849461296138-246.907341746726i
0.72	120	2.86738	6.52998	-9.99999999999994+104i
0.81	85.75	3.22581	12.5758	187.425106692192+73.2007915935802i
0.9	163.5	3.58423	8.47201	-133.218190587064-25.0458173011917i
0.99	64.25	3.94265	14.3828	-180.055797852635-143.308398634032i
1.08	80.625	4.30108	16.2848	-21.2783726463984+259.686336368203i
1.17	106.5	4.6595	15.5032	221.77310065972+111.11365407147i
1.26	133.25	5.01792	7.5986	-87.9097087942723-83.9820736067499i
1.35	170.375	5.37634	11.613	123.93704107404-138.433957102357i
1.44	80.625	5.73477	16.9688	271.5
1.53	100	6.09319	11.613	123.93704107404+138.433957102357i
1.62	135.25	6.45161	7.5986	-87.9097087942722+83.9820736067499i
1.71	108.875	6.81004	15.5032	221.77310065972-111.113654071471i
1.8	87.125	7.16846	16.2848	-21.2783726463991-259.686336368202i
1.89	87.125	7.52688	14.3828	-180.055797852635+143.308398634033i
1.98	118.25	7.8853	8.47201	-133.218190587063+25.0458173011919i
2.07	111.375	8.24373	12.5758	187.425106692192-73.2007915935806i
2.16	219.625	8.60215	6.52998	-10.0000000000001-104i
2.25	114.625	8.96057	19.814	198.849461296138+246.907341746726i
2.34	122.875	9.319	3.73082	-27.5106243086614+52.9758589616376i
2.43	105.5	9.67742	16.5371	253.586293575713+75.5235655297001i
2.52	135.5	10.0358	34.4057	546.528372646399-65.936336368203i
2.61	77.625	10.3943	7.58251	112.295123011857-45.917083511351i
2.7	115.375	10.7527	13.2468	-12.3614763100031-211.587884732804i
2.79	141.125	11.1111	12.8672	-12.810328457025-205.476505892885i
C11
Time	Data	FFT Freq	FFT Mag	FFT Complex			Max
0	133.875	0	174.156	2786.5			29.6153
0.09	129.375	0.358423	13.5483	200.959238753239+81.2772066633815i
0.18	127	0.716846	20.9166	302.781601061825-142.56282082038i
0.27	109.75	1.07527	28.7855	-11.3172120441727+460.428388347107i
0.36	17.25	1.43369	29.6153	193.066202090034-432.728891488805i
0.45	78.375	1.79211	7.48925	64.6225743688889-100.909237173221i
0.54	63.25	2.15054	4.9039	73.8477685363347+26.5114572083753i
0.63	125.375	2.50896	10.8592	-82.3105365104646-153.013688817358i
0.72	56.375	2.86738	4.2993	-49.875+47.375i
0.81	109.625	3.22581	7.85066	-48.7195450886492+115.777375472804i
0.9	138	3.58423	9.86	128.26440682561+91.850291973207i
0.99	19.75	3.94265	10.6775	60.896600712669-159.618661724165i
1.08	54.875	4.30108	16.954	23.1837979099662+270.271108511195i
1.17	10.5	4.6595	12.2442	140.734111825687+136.284368229506i
1.26	8.375	5.01792	12.1944	-43.3937764237702-190.223986055548i
1.35	100.5	5.37634	5.10611	-80.865232017196+11.6336753868881i
1.44	103.375	5.73477	15.3906	-246.25
1.53	123.25	6.09319	5.10611	-80.8652320171962-11.6336753868877i
1.62	132.5	6.45161	12.1944	-43.3937764237698+190.223986055548i
1.71	152	6.81004	12.2442	140.734111825686-136.284368229507i
1.8	94.125	7.16846	16.954	23.1837979099657-270.271108511195i
1.89	97.125	7.52688	10.6775	60.8966007126696+159.618661724165i
1.98	10.375	7.8853	9.86	128.26440682561-91.8502919732071i
2.07	35.625	8.24373	7.85066	-48.7195450886494-115.777375472803i
2.16	65.5	8.60215	4.2993	-49.875-47.375i
2.25	63.75	8.96057	10.8592	-82.3105365104643+153.013688817358i
2.34	108.25	9.319	4.9039	73.8477685363344-26.5114572083752i
2.43	108.125	9.67742	7.48925	64.622574368889+100.909237173221i
2.52	84.75	10.0358	29.6153	193.066202090034+432.728891488805i
2.61	122.5	10.3943	28.7855	-11.3172120441743-460.428388347106i
2.7	72.25	10.7527	20.9166	302.781601061825+142.56282082038i
2.79	130.75	11.1111	13.5483	200.959238753239-81.2772066633824i
C12
Time	Data	FFT Freq	FFT Mag	FFT Complex			Max
0	150.208	0	287.655	4602.486298			34.7822
0.09	135.792	0.358423	15.3218	183.795418653483+162.225630252735i
0.18	120.597	0.716846	28.9844	161.856712026913+434.587749239381i
0.27	123.681	1.07527	20.6651	-322.162202864324-74.4001458496471i
0.36	87.3333	1.43369	21.0624	332.201276855751+56.6562307052488i
0.45	215.861	1.79211	4.69686	10.5992370971133+74.3985201605174i
0.54	42.3889	2.15054	12.4697	198.759353076253+17.3536078482031i
0.63	153.694	2.50896	18.0969	103.609339646278+270.379269821925i
0.72	191.444	2.86738	22.3743	73.3055120000002+350.402648i
0.81	75.8889	3.22581	16.9252	-249.997661675717-104.092115951658i
0.9	106.764	3.58423	23.4829	-345.965255253716-146.553923976099i
0.99	161.75	3.94265	26.3864	-226.289886319797+356.414099556049i
1.08	118.153	4.30108	3.54902	56.4098671442493-6.51051729475105i
1.17	140.278	4.6595	10.49	153.882960522388-67.0100315536543i
1.26	145.375	5.01792	34.7822	-140.92864184945-538.375326584922i
1.35	211.875	5.37634	23.608	374.117970940576-52.0933886203861i
1.44	146.764	5.73477	32.638	-522.208282
1.53	241.556	6.09319	23.608	374.117970940577+52.0933886203852i
1.62	31.7361	6.45161	34.7822	-140.928641849449+538.375326584922i
1.71	168.986	6.81004	10.49	153.882960522389+67.010031553654i
1.8	27.1389	7.16846	3.54902	56.4098671442492+6.51051729475135i
1.89	94.9167	7.52688	26.3864	-226.289886319797-356.414099556048i
1.98	96.0139	7.8853	23.4829	-345.965255253716+146.5539239761i
2.07	198.069	8.24373	16.9252	-249.997661675717+104.092115951659i
2.16	137.097	8.60215	22.3743	73.3055119999998-350.402648i
2.25	139.639	8.96057	18.0969	103.609339646277-270.379269821925i
2.34	216.819	9.319	12.4697	198.759353076252-17.3536078482035i
2.43	216.153	9.67742	4.69686	10.5992370971131-74.3985201605176i
2.52	198.583	10.0358	21.0624	332.20127685575-56.656230705249i
2.61	62.0417	10.3943	20.6651	-322.162202864324+74.4001458496477i
2.7	223.722	10.7527	28.9844	161.856712026912-434.587749239381i
2.79	222.167	11.1111	15.3218	183.795418653482-162.225630252736i
C16
Time	Data	FFT Freq	FFT Mag	FFT Complex			Max
0	186.375	0	345.768	5532.291656			18.5129
0.09	160.917	0.358423	10.5354	146.244152529938+83.8282615976607i
0.18	149.375	0.716846	5.80899	77.5625412533847+51.2115635910008i
0.27	197.792	1.07527	8.99773	-101.589399970807-102.005643804632i
0.36	193.292	1.43369	3.27219	21.8172294712097+47.5926219751611i
0.45	195.583	1.79211	11.0646	4.83989479588317+176.966977968574i
0.54	151.333	2.15054	18.5129	143.10486742943+259.343896464326i
0.63	198.083	2.50896	6.79189	-80.8488766320035+72.6131683405413i
0.72	98.8333	2.86738	16.1046	-215.124969+141.833313i
0.81	151.042	3.22581	0.257127	-1.02888056799686+3.98329440964807i
0.9	189.042	3.58423	10.8127	-22.8062438465349-171.493847313701i
0.99	176.083	3.94265	16.6365	-92.6200035118013-249.551151902963i
1.08	142.625	4.30108	5.19201	71.43252652879-42.4073160248388i
1.17	158.667	4.6595	7.25922	109.885339456184-37.6223463339624i
1.26	181	5.01792	14.0204	218.80558316372-49.4594321870262i
1.35	183.958	5.37634	7.49561	-37.5487300993965-113.900184991025i
1.44	192.958	5.73477	3.28386	-52.5417179999999
1.53	146.958	6.09319	7.49561	-37.5487300993963+113.900184991025i
1.62	177.333	6.45161	14.0204	218.80558316372+49.4594321870258i
1.71	151	6.81004	7.25922	109.885339456185+37.6223463339619i
1.8	151.917	7.16846	5.19201	71.43252652879+42.4073160248388i
1.89	170.5	7.52688	16.6365	-92.6200035118006+249.551151902963i
1.98	166.75	7.8853	10.8127	-22.8062438465345+171.493847313702i
2.07	162.917	8.24373	0.257127	-1.02888056799683-3.9832944096479i
2.16	176.333	8.60215	16.1046	-215.124969-141.833313i
2.25	194.042	8.96057	6.79189	-80.8488766320039-72.613168340541i
2.34	200.5	9.319	18.5129	143.10486742943-259.343896464326i
2.43	216.542	9.67742	11.0646	4.83989479588281-176.966977968574i
2.52	120.042	10.0358	3.27219	21.8172294712097-47.5926219751611i
2.61	147.583	10.3943	8.99773	-101.589399970807+102.005643804632i
2.7	262.167	10.7527	5.80899	77.5625412533845-51.2115635910009i
2.79	180.75	11.1111	10.5354	146.244152529937-83.8282615976612i
C20
Time	Data	FFT Freq	FFT Mag	FFT Complex			Max
0	275.062	0	532.254	8516.0625			14.7649
0.09	288.25	0.358423	9.16532	39.4343174575622-141.243561449491i
0.18	236.188	0.716846	9.63266	150.477126104922-33.3223951453085i
0.27	256.25	1.07527	13.9109	-97.5762681324404+200.045002910708i
0.36	305.375	1.43369	7.02844	-112.290699429436+6.07865033333794i
0.45	271.062	1.79211	1.44031	19.0464206501509-12.9733354825807i
0.54	284.375	2.15054	11.1695	174.629723739034-37.980446813505i
0.63	297.75	2.50896	9.72783	122.884323570481+95.5243352301116i
0.72	231.312	2.86738	6.89272	-109.25-15.0625i
0.81	279.5	3.22581	4.7794	68.1572175109518-34.6744321095506i
0.9	281.812	3.58423	6.81481	17.5337501751319-107.617901627456i
0.99	242.562	3.94265	14.7649	77.3851466453948-223.204886675152i
1.08	278.25	4.30108	9.4025	-150.209300570564+8.32865033333798i
1.17	252.875	4.6595	11.8006	52.4347623664475+181.382300585379i
1.26	257.562	5.01792	10.4691	-130.140600019088-105.45984995926i
1.35	293.75	5.37634	8.97067	131.234079931452+58.1265200780898i
1.44	223.438	5.73477	13.8477	-221.5625
1.53	325.188	6.09319	8.97067	131.234079931452-58.1265200780899i
1.62	268.438	6.45161	10.4691	-130.140600019088+105.45984995926i
1.71	287.688	6.81004	11.8006	52.434762366447-181.382300585379i
1.8	231.875	7.16846	9.4025	-150.209300570564-8.32865033333794i
1.89	288.625	7.52688	14.7649	77.3851466453956+223.204886675152i
1.98	250.062	7.8853	6.81481	17.533750175132+107.617901627456i
2.07	234.625	8.24373	4.7794	68.1572175109519+34.6744321095506i
2.16	214.062	8.60215	6.89272	-109.25+15.0625i
2.25	207.188	8.96057	9.72783	122.884323570481-95.5243352301116i
2.34	278.25	9.319	11.1695	174.629723739034+37.9804468135048i
2.43	292.688	9.67742	1.44031	19.0464206501512+12.9733354825806i
2.52	259.625	10.0358	7.02844	-112.290699429436-6.07865033333798i
2.61	279.25	10.3943	13.9109	-97.5762681324411-200.045002910707i
2.7	271.562	10.7527	9.63266	150.477126104922+33.3223951453083i
2.79	271.562	11.1111	9.16532	39.4343174575626+141.243561449491i
C21
Time	Data	FFT Freq	FFT Mag	FFT Complex			Max
0	71.875	0	87.2891	1396.625			23.9698
0.09	7.25	0.358423	20.6364	-105.651727503083+312.822805885231i
0.18	11.5	0.716846	23.9698	193.615732901644+331.055706677399i
0.27	27	1.07527	4.77451	-65.1353762509434-39.9142535055712i
0.36	1.875	1.43369	8.84513	-24.3034540450585+139.419678887548i
0.45	4.75	1.79211	8.03804	10.4526590654643-128.183116173876i
0.54	20.5	2.15054	14.9092	199.68901320969+130.495442752122i
0.63	4.25	2.50896	8.9405	-89.4069942882473+111.665313802717i
0.72	13	2.86738	6.27713	-96.875-26.5i
0.81	1	3.22581	8.1274	108.703866556558+71.368305370609i
0.9	30.25	3.58423	8.13112	86.6623846880661-97.0314057306746i
0.99	61	3.94265	8.69736	26.1797547038535+136.67297659574i
1.08	12.375	4.30108	12.6911	190.303454045058-70.8303211124526i
1.17	71.5	4.6595	3.22489	-51.0785129703256+7.30549392240437i
1.26	105	5.01792	4.84623	77.5328692006008+1.02885819460315i
1.35	54.125	5.37634	6.27769	32.9363306867236+94.8894521114824i
1.44	88.5	5.73477	5.24219	-83.875
1.53	62.625	6.09319	6.27769	32.9363306867232-94.8894521114824i
1.62	5.75	6.45161	4.84623	77.5328692006007-1.02885819460303i
1.71	30.875	6.81004	3.22489	-51.0785129703257-7.30549392240414i
1.8	34.5	7.16846	12.6911	190.303454045059+70.8303211124524i
1.89	86.875	7.52688	8.69736	26.1797547038532-136.67297659574i
1.98	52	7.8853	8.13112	86.6623846880662+97.0314057306749i
2.07	33.5	8.24373	8.1274	108.703866556558-71.3683053706094i
2.16	8	8.60215	6.27713	-96.875+26.5i
2.25	70.75	8.96057	8.9405	-89.4069942882475-111.665313802717i
2.34	88.25	9.319	14.9092	199.689013209689-130.495442752122i
2.43	85.375	9.67742	8.03804	10.4526590654648+128.183116173876i
2.52	49.625	10.0358	8.84513	-24.3034540450587-139.419678887547i
2.61	78.625	10.3943	4.77451	-65.1353762509432+39.9142535055713i
2.7	63.375	10.7527	23.9698	193.615732901643-331.0557066774i
2.79	60.75	11.1111	20.6364	-105.651727503083-312.82280588523i
C22
Time	Data	FFT Freq	FFT Mag	FFT Complex			Max
0	171.214	0	338.201	5411.214234			14.3438
0.09	189.339	0.358423	9.03755	-143.912255128269+14.094617657706i
0.18	152.786	0.716846	11.1207	159.632606234835-78.5921328809045i
0.27	172.518	1.07527	7.95655	69.0708767354876+106.937942653851i
0.36	126.411	1.43369	2.68599	19.8806688250713+38.1010298394935i
0.45	155.286	1.79211	13.8887	218.591437412418-39.9896713665142i
0.54	178.821	2.15054	5.41282	-86.0041005666231+10.1857253670756i
0.63	186.696	2.50896	6.89637	-70.44841142871-84.9257029437745i
0.72	155.554	2.86738	2.9757	16.9285569999999-44.5000309999998i
0.81	171.25	3.22581	11.9213	137.330241982701+132.373149550645i
0.9	129.821	3.58423	5.68446	-56.1418450148819+71.5558791050771i
0.99	189.125	3.94265	4.66611	24.6382922470129+70.4751424906345i
1.08	147.411	4.30108	7.03303	-80.0234968250713-79.1132641605066i
1.17	193.893	4.6595	7.83921	-89.8685208967824-87.4967956866608i
1.26	186.893	5.01792	1.64579	-23.9866606533303-10.8648031429027i
1.35	184.518	5.37634	9.28287	52.8842270761418-138.791970045534i
1.44	146.429	5.73477	14.3438	-229.500059999999
1.53	195.839	6.09319	9.28287	52.8842270761422+138.791970045534i
1.62	190.268	6.45161	1.64579	-23.9866606533303+10.8648031429029i
1.71	195.732	6.81004	7.83921	-89.8685208967823+87.4967956866613i
1.8	207.875	7.16846	7.03303	-80.0234968250712+79.1132641605066i
1.89	192.375	7.52688	4.66611	24.6382922470127-70.4751424906344i
1.98	144.429	7.8853	5.68446	-56.1418450148822-71.555879105077i
2.07	140.554	8.24373	11.9213	137.330241982701-132.373149550646i
2.16	163.714	8.60215	2.9757	16.928557+44.5000309999998i
2.25	184.696	8.96057	6.89637	-70.4484114287099+84.9257029437748i
2.34	141.304	9.319	5.41282	-86.0041005666233-10.1857253670755i
2.43	126.179	9.67742	13.8887	218.591437412419+39.9896713665136i
2.52	185.286	10.0358	2.68599	19.8806688250712-38.1010298394935i
2.61	149.75	10.3943	7.95655	69.0708767354874-106.937942653851i
2.7	162.643	10.7527	11.1207	159.632606234836+78.592132880904i
2.79	192.607	11.1111	9.03755	-143.912255128269-14.0946176577056i
C23
Time	Data	FFT Freq	FFT Mag	FFT Complex			Max
0	225.545	0	288.546	4616.738648			34.7455
0.09	185.466	0.358423	19.1971	290.32953079005-100.259099934059i
0.18	137.489	0.716846	13.0463	187.972245227168+90.7687914894296i
0.27	171.25	1.07527	22.2527	266.322798041608+236.301898008365i
0.36	93.3523	1.43369	14.223	226.711806702134+19.7179767505828i
0.45	98.2727	1.79211	10.9965	60.8573727442513-165.083985640258i
0.54	161.705	2.15054	12.9759	205.73148013778-27.8935563885008i
0.63	141.716	2.50896	11.0752	-81.924191842644+157.128669015987i
0.72	230.841	2.86738	8.05623	-7.29550099999999+128.693085i
0.81	74.9091	3.22581	7.28309	12.8903401757491+115.81421828552i
0.9	217.33	3.58423	21.1623	228.867123638013-249.534620808032i
0.99	131.818	3.94265	17.0155	-32.9481339688209+270.246260616901i
1.08	107.477	4.30108	12.0083	192.015365297866+6.71803475058296i
1.17	142.989	4.6595	13.0326	33.6643027379519-205.786411192299i
1.26	125.25	5.01792	16.0905	-170.116501002961-193.235796930101i
1.35	107.261	5.37634	34.7455	34.9898693218567+554.82601387765i
1.44	152.523	5.73477	18.4638	-295.42035
1.53	183.375	6.09319	34.7455	34.9898693218552-554.82601387765i
1.62	50.3523	6.45161	16.0905	-170.116501002961+193.235796930102i
1.71	164.807	6.81004	13.0326	33.6643027379521+205.786411192299i
1.8	115.682	7.16846	12.0083	192.015365297866-6.71803475058292i
1.89	170.682	7.52688	17.0155	-32.9481339688215-270.246260616901i
1.98	103.057	7.8853	21.1623	228.867123638013+249.534620808032i
2.07	183.477	8.24373	7.28309	12.8903401757482-115.814218285519i
2.16	34.1136	8.60215	8.05623	-7.29550100000013-128.693085i
2.25	139.557	8.96057	11.0752	-81.9241918426445-157.128669015987i
2.34	133.568	9.319	12.9759	205.73148013778+27.8935563885007i
2.43	167.511	9.67742	10.9965	60.857372744251+165.083985640258i
2.52	117.148	10.0358	14.223	226.711806702134-19.7179767505829i
2.61	168.443	10.3943	22.2527	266.322798041608-236.301898008366i
2.7	155.227	10.7527	13.0463	187.972245227168-90.7687914894297i
2.79	224.545	11.1111	19.1971	290.32953079005+100.259099934058i
D01
Time	Data	FFT Freq	FFT Mag	FFT Complex			Max
0	176.554	0	373.846	5981.535768			11.4163
0.09	181.321	0.358423	2.75333	42.5557262963064-11.3886208916193i
0.18	201.804	0.716846	3.56944	-18.4099739785622+54.0624175079882i
0.27	188.821	1.07527	2.45715	2.56830605921638-39.2304420408934i
0.36	194.054	1.43369	6.6374	-106.181826725924-1.87503298492431i
0.45	194.196	1.79211	2.38724	-9.33829062014533-37.0367482141948i
0.54	178.875	2.15054	4.95663	-73.5400308191393+29.6872051077381i
0.63	167.089	2.50896	1.98527	-21.2740767214765-23.5877824210044i
0.72	208.893	2.86738	3.00402	39.142883-27.8928230000001i
0.81	171.143	3.22581	6.10107	-66.4178337253213-71.5386472042096i
0.9	195.161	3.58423	4.48617	56.8483377680447-43.822824143679i
0.99	182.268	3.94265	6.83392	17.5064703543925+107.932209879405i
1.08	197.5	4.30108	5.68966	65.0390047259235+63.6963790150753i
1.17	202.679	4.6595	4.57608	52.8611106176624+50.660306678685i
1.26	184.125	5.01792	5.89111	-92.3269209703431+18.9809722565714i
1.35	187.821	5.37634	11.4163	15.3955157393659+182.010776951154i
1.44	172.321	5.73477	8.79242	-140.678714
1.53	184.643	6.09319	11.4163	15.3955157393653-182.010776951154i
1.62	148.643	6.45161	5.89111	-92.3269209703432-18.9809722565712i
1.71	209.482	6.81004	4.57608	52.8611106176622-50.6603066786851i
1.8	185.839	7.16846	5.68966	65.0390047259234-63.6963790150755i
1.89	184.821	7.52688	6.83392	17.5064703543923-107.932209879405i
1.98	171.804	7.8853	4.48617	56.8483377680448+43.8228241436788i
2.07	198.232	8.24373	6.10107	-66.4178337253211+71.5386472042098i
2.16	171.839	8.60215	3.00402	39.142883+27.8928230000001i
2.25	193.946	8.96057	1.98527	-21.2740767214764+23.5877824210044i
2.34	191.107	9.319	4.95663	-73.5400308191393-29.687205107738i
2.43	197.071	9.67742	2.38724	-9.33829062014531+37.0367482141949i
2.52	172.786	10.0358	6.6374	-106.181826725924+1.87503298492445i
2.61	231.75	10.3943	2.45715	2.5683060592165+39.2304420408934i
2.7	169.125	10.7527	3.56944	-18.4099739785624-54.0624175079883i
2.79	185.821	11.1111	2.75333	42.5557262963063+11.3886208916192i
D04
Time	Data	FFT Freq	FFT Mag	FFT Complex			Max
0	86.5	0	284.781	4556.5			34.0733
0.09	182.5	0.358423	9.57795	-95.7285463402823-119.669274306052i
0.18	169.375	0.716846	5.84195	54.5737753463861-75.885215973814i
0.27	120.5	1.07527	7.33631	108.107500072971-45.7281656477079i
0.36	165.125	1.43369	34.0733	-531.100964621867+123.062968850777i
0.45	190.875	1.79211	12.6044	14.3939293331367-201.155312824557i
0.54	138.25	2.15054	13.8301	74.2408285288741-208.455047371003i
0.63	109.875	2.50896	4.55667	41.6884602760798+59.8118361558325i
0.72	164.25	2.86738	8.65	-83.0000000000001-110.75i
0.81	89.25	3.22581	15.6549	-169.92132231497-184.028379649303i
0.9	141	3.58423	18.764	-281.432477036092-104.549455779981i
0.99	152.375	3.94265	7.5333	-87.4407528601221-82.9593614622802i
1.08	203.875	4.30108	5.73987	61.1009646218667+68.5629688507768i
1.17	182.875	4.6595	6.35141	-45.3022712125793-90.9661971074488i
1.26	162.5	5.01792	8.76981	-74.3821268391687-118.979624382793i
1.35	121.625	5.37634	1.29225	-16.7969969542354+12.0565270667935i
1.44	117.875	5.73477	17.0938	273.5
1.53	107.125	6.09319	1.29225	-16.7969969542353-12.0565270667938i
1.62	158	6.45161	8.76981	-74.3821268391685+118.979624382792i
1.71	141.375	6.81004	6.35141	-45.302271212579+90.9661971074487i
1.8	166.75	7.16846	5.73987	61.1009646218669-68.5629688507773i
1.89	202.375	7.52688	7.5333	-87.4407528601218+82.9593614622803i
1.98	169.625	7.8853	18.764	-281.432477036092+104.549455779981i
2.07	122.125	8.24373	15.6549	-169.921322314969+184.028379649303i
2.16	96.875	8.60215	8.65	-82.9999999999999+110.75i
2.25	45.625	8.96057	4.55667	41.6884602760796-59.8118361558327i
2.34	142.5	9.319	13.8301	74.2408285288743+208.455047371003i
2.43	164.25	9.67742	12.6044	14.3939293331371+201.155312824557i
2.52	164.75	10.0358	34.0733	-531.100964621867-123.062968850777i
2.61	125.5	10.3943	7.33631	108.107500072971+45.7281656477077i
2.7	167.75	10.7527	5.84195	54.5737753463862+75.8852159738139i
2.79	83.25	11.1111	9.57795	-95.7285463402821+119.669274306053i
D07
Time	Data	FFT Freq	FFT Mag	FFT Complex			Max
0	8.07953	0	49.8025	796.840698			12.7255
0.09	24.7159	0.358423	4.85354	54.4022327016782+55.4162447269981i
0.18	78.0909	0.716846	5.25644	74.9045005595912-38.244558988621i
0.27	2.11365	1.07527	6.68264	-106.623770230558-7.98286647666324i
0.36	6.51135	1.43369	2.40616	34.8411166518313+16.3780729364884i
0.45	35.5909	1.79211	3.08427	15.8091875580139-46.7475109100238i
0.54	59.5455	2.15054	3.50528	41.3585208137492-37.8805362035936i
0.63	6.26135	2.50896	7.54397	-113.018787686604-42.380206998774i
0.72	10.875	2.86738	12.7255	-128.227234-158.15912i
0.81	24.75	3.22581	6.61276	-83.691855402166+64.7317734703577i
0.9	2.26135	3.58423	9.03327	-45.0111783402187+137.344841845799i
0.99	8.48865	3.94265	3.593	13.0671048997923+55.9832710110815i
1.08	3.30682	4.30108	4.71231	-6.36382265183118+75.1279509364883i
1.17	35.3295	4.6595	0.919592	1.47287217207658+14.6395656907803i
1.26	9.95453	5.01792	12.3861	-2.47913503312122+198.162707060772i
1.35	39.1932	5.37634	3.9907	15.7646559877671+61.8744674424683i
1.44	33.4318	5.73477	4.41904	-70.7045860000001
1.53	38.7614	6.09319	3.9907	15.7646559877669-61.8744674424683i
1.62	33.7727	6.45161	12.3861	-2.47913503312174-198.162707060772i
1.71	0.625	6.81004	0.919592	1.47287217207657-14.6395656907803i
1.8	26.9318	7.16846	4.71231	-6.36382265183134-75.1279509364883i
1.89	35.4091	7.52688	3.593	13.0671048997923-55.9832710110816i
1.98	24.1818	7.8853	9.03327	-45.0111783402191-137.344841845799i
2.07	7.71588	8.24373	6.61276	-83.6918554021661-64.7317734703576i
2.16	13.4432	8.60215	12.7255	-128.227234+158.15912i
2.25	50.8636	8.96057	7.54397	-113.018787686604+42.3802069987741i
2.34	23.3864	9.319	3.50528	41.3585208137492+37.8805362035935i
2.43	34.2159	9.67742	3.08427	15.809187558014+46.7475109100236i
2.52	14.8409	10.0358	2.40616	34.8411166518313-16.3780729364885i
2.61	50.5455	10.3943	6.68264	-106.623770230559+7.98286647666353i
2.7	14.4545	10.7527	5.25644	74.9045005595911+38.2445589886208i
2.79	39.1932	11.1111	4.85354	54.402232701678-55.4162447269983i
D09
Time	Data	FFT Freq	FFT Mag	FFT Complex			Max
0	76.375	0	156.664	2506.625			24.5859
0.09	49	0.358423	16.8459	-211.292703179792-167.343583340365i
0.18	56.875	0.716846	9.32162	-143.787975764685-39.6169834738511i
0.27	83.125	1.07527	6.19777	-92.4013581431861-35.9939863091312i
0.36	65.625	1.43369	13.5788	181.564601333352-119.316648507218i
0.45	105.75	1.79211	4.69349	52.4981067060508+53.6967453006729i
0.54	76.625	2.15054	7.42093	92.6623078415651+74.2405291554218i
0.63	94.375	2.50896	16.6287	97.8250301397806+247.422310083243i
0.72	91.125	2.86738	10.5001	-113.625-123.75i
0.81	131.625	3.22581	6.67914	-12.1243132258377+106.176239213454i
0.9	90.875	3.58423	3.76712	59.2716115286679-10.9461321696971i
0.99	93.375	3.94265	5.1191	-61.5276977957832+54.0635498821271i
1.08	40.375	4.30108	8.8373	123.935398666648-68.0666485072175i
1.17	135.125	4.6595	8.11619	129.817511212503-3.28120428790935i
1.26	67.625	5.01792	9.59165	15.3540563944523+152.69635520103i
1.35	73.875	5.37634	4.00116	47.2054242862654-43.2436767703856i
1.44	82.625	5.73477	24.5859	-393.375
1.53	139.875	6.09319	4.00116	47.2054242862657+43.2436767703856i
1.62	80.5	6.45161	9.59165	15.354056394452-152.69635520103i
1.71	72.625	6.81004	8.11619	129.817511212503+3.28120428790906i
1.8	48.75	7.16846	8.8373	123.935398666648+68.0666485072175i
1.89	70.75	7.52688	5.1191	-61.5276977957833-54.0635498821267i
1.98	97.5	7.8853	3.76712	59.2716115286679+10.946132169697i
2.07	64	8.24373	6.67914	-12.1243132258381-106.176239213454i
2.16	62	8.60215	10.5001	-113.625+123.75i
2.25	116.25	8.96057	16.6287	97.82503013978-247.422310083243i
2.34	77.125	9.319	7.42093	92.6623078415651-74.2405291554221i
2.43	105.375	9.67742	4.69349	52.4981067060509-53.6967453006733i
2.52	4.625	10.0358	13.5788	181.564601333352+119.316648507218i
2.61	38.5	10.3943	6.19777	-92.4013581431857+35.9939863091314i
2.7	38	10.7527	9.32162	-143.787975764685+39.6169834738514i
2.79	76.375	11.1111	16.8459	-211.292703179792+167.343583340365i
D12
Time	Data	FFT Freq	FFT Mag	FFT Complex			Max
0	252.5	0	507.445	8119.125			26.0229
0.09	302.5	0.358423	5.68731	64.6937652213152-63.9935064943681i
0.18	207.125	0.716846	15.8376	-205.473970834916+148.298400732416i
0.27	179.625	1.07527	12.2777	-186.488470183542-61.7391100284668i
0.36	324.5	1.43369	3.37665	-23.3915360203879-48.70004069933i
0.45	284.75	1.79211	16.3122	25.5110666737233-259.745308075502i
0.54	255	2.15054	23.2081	313.870682637742+198.421886140717i
0.63	233.375	2.50896	26.0229	329.706496305249-254.272346288655i
0.72	275.375	2.86738	16.4324	257.75-51.875i
0.81	272.5	3.22581	14.6588	-17.9996402500531-233.848391585073i
0.9	312.125	3.58423	9.45244	150.553811661148+14.3799492080562i
0.99	213.625	3.94265	9.52133	-152.285779751439-4.11196169583101i
1.08	250.75	4.30108	19.5336	-216.608463979612+225.29995930067i
1.17	245.875	4.6595	10.7769	-140.155214383222+100.441963565956i
1.26	236.375	5.01792	22.0245	-329.950523463973-123.743536200245i
1.35	329.25	5.37634	11.852	129.017776367968+138.978175423965i
1.44	246	5.73477	2.28906	-36.625
1.53	211.625	6.09319	11.852	129.017776367967-138.978175423966i
1.62	171.375	6.45161	22.0245	-329.950523463973+123.743536200246i
1.71	285.375	6.81004	10.7769	-140.155214383222-100.441963565956i
1.8	231.875	7.16846	19.5336	-216.608463979612-225.29995930067i
1.89	250.25	7.52688	9.52133	-152.285779751439+4.11196169583113i
1.98	231.75	7.8853	9.45244	150.553811661148-14.3799492080564i
2.07	254.625	8.24373	14.6588	-17.9996402500527+233.848391585073i
2.16	240.875	8.60215	16.4324	257.75+51.875i
2.25	248.75	8.96057	26.0229	329.70649630525+254.272346288654i
2.34	323.75	9.319	23.2081	313.870682637741-198.421886140718i
2.43	262.5	9.67742	16.3122	25.5110666737243+259.745308075502i
2.52	327.625	10.0358	3.37665	-23.391536020388+48.7000406993297i
2.61	248.625	10.3943	12.2777	-186.488470183542+61.7391100284677i
2.7	154.25	10.7527	15.8376	-205.473970834916-148.298400732416i
2.79	254.625	11.1111	5.68731	64.6937652213153+63.9935064943685i
D18
Time	Data	FFT Freq	FFT Mag	FFT Complex			Max
0	157.625	0	225.078	3601.25			28.9648
0.09	68.875	0.358423	10.4914	164.264442530984+34.5660144633971i
0.18	132.625	0.716846	9.46054	-70.9210467910955+133.726146892255i
0.27	158.125	1.07527	18.1254	131.031095538538-258.717716349264i
0.36	147	1.43369	7.75213	-51.1299423149111+113.005203820043i
0.45	67	1.79211	8.42284	-132.887620760648-22.4185440310194i
0.54	77.75	2.15054	4.62897	-38.4631304669285+63.2929974150172i
0.63	115.25	2.50896	27.1603	-394.003102903291+183.325397397692i
0.72	134.75	2.86738	14.784	208.75+111.25i
0.81	99.375	3.22581	21.4436	250.636375212889-234.303028494429i
0.9	31.25	3.58423	10.8379	-113.691721475885+130.934610028485i
0.99	191.5	3.94265	13.0403	208.102021914171+15.0349997670593i
1.08	155.25	4.30108	9.36366	-104.870057685089-106.994796179957i
1.17	91.5	4.6595	10.813	13.7638649274966-172.459825671759i
1.26	80.125	5.01792	9.41791	148.57589873391-25.1322404942772i
1.35	170.25	5.37634	28.9648	426.092923539858-182.258064549298i
1.44	74.25	5.73477	9.51562	152.25
1.53	87.625	6.09319	28.9648	426.092923539859+182.258064549297i
1.62	60.625	6.45161	9.41791	148.57589873391+25.1322404942769i
1.71	43.625	6.81004	10.813	13.7638649274976+172.459825671759i
1.8	104.875	7.16846	9.36366	-104.870057685089+106.994796179957i
1.89	146.375	7.52688	13.0403	208.102021914171-15.0349997670598i
1.98	129.875	7.8853	10.8379	-113.691721475885-130.934610028485i
2.07	113.625	8.24373	21.4436	250.63637521289+234.303028494429i
2.16	115.75	8.60215	14.784	208.75-111.25i
2.25	155.875	8.96057	27.1603	-394.003102903291-183.32539739769i
2.34	137.5	9.319	4.62897	-38.4631304669286-63.2929974150172i
2.43	55.125	9.67742	8.42284	-132.887620760648+22.4185440310201i
2.52	153.25	10.0358	7.75213	-51.1299423149113-113.005203820043i
2.61	90	10.3943	18.1254	131.031095538539+258.717716349264i
2.7	184.25	10.7527	9.46054	-70.9210467910958-133.726146892255i
2.79	70.375	11.1111	10.4914	164.264442530984-34.566014463397i
D19
Time	Data	FFT Freq	FFT Mag	FFT Complex			Max
0	125.25	0	367.859	5885.75			26.5818
0.09	229.5	0.358423	26.5818	-320.623745584254+279.441577433568i
0.18	126	0.716846	14.7642	-179.434058145536+153.644969407826i
0.27	108.75	1.07527	3.29931	16.852876255778+50.0265794880571i
0.36	153.625	1.43369	5.37813	17.402881362028-84.2719378937775i
0.45	168	1.79211	4.49032	-65.9754096882254-28.4422753661073i
0.54	137.625	2.15054	14.7643	176.326924642518-157.204017982619i
0.63	191.625	2.50896	6.50996	20.7443239285154-102.072715553606i
0.72	158	2.86738	5.67858	-47.625+77.375i
0.81	208.25	3.22581	22.2805	-118.06783162081-336.368843855542i
0.9	153.5	3.58423	16.6033	-123.371080519803-235.26877250213i
0.99	260.375	3.94265	4.56722	-47.8276715292436+55.2498487469239i
1.08	194.125	4.30108	21.0031	-184.652881362028-280.771937893777i
1.17	133	4.6595	7.3593	-116.546963349048+16.7808430692836i
1.26	210.875	5.01792	11.4955	181.47821402282-29.9197851116858i
1.35	178	5.37634	12.6762	-104.555578412712-173.792411400174i
1.44	217.25	5.73477	5.375	-86
1.53	196.25	6.09319	12.6762	-104.555578412712+173.792411400174i
1.62	190.25	6.45161	11.4955	181.47821402282+29.919785111685i
1.71	203.625	6.81004	7.3593	-116.546963349048-16.7808430692836i
1.8	210.625	7.16846	21.0031	-184.652881362028+280.771937893778i
1.89	164.25	7.52688	4.56722	-47.8276715292439-55.2498487469241i
1.98	236.75	7.8853	16.6033	-123.371080519802+235.268772502131i
2.07	243.625	8.24373	22.2805	-118.067831620809+336.368843855542i
2.16	170.75	8.60215	5.67858	-47.625-77.375i
2.25	193.375	8.96057	6.50996	20.7443239285157+102.072715553605i
2.34	218	9.319	14.7643	176.326924642518+157.204017982619i
2.43	221.875	9.67742	4.49032	-65.9754096882253+28.4422753661075i
2.52	196.5	10.0358	5.37813	17.4028813620281+84.2719378937775i
2.61	161.625	10.3943	3.29931	16.8528762557781-50.0265794880573i
2.7	200.75	10.7527	14.7642	-179.434058145536-153.644969407826i
2.79	123.75	11.1111	26.5818	-320.623745584255-279.441577433567i
E01
Time	Data	FFT Freq	FFT Mag	FFT Complex			Max
0	42.125	0	156.664	2506.625			39.8716
0.09	173.875	0.358423	15.1563	-98.3161125189718-221.677327545796i
0.18	96	0.716846	3.28616	47.9077886201213-21.6645347879735i
0.27	47.125	1.07527	8.41808	132.613448435652+23.5556717539693i
0.36	53.75	1.43369	6.17363	89.0668334192695+42.710601525575i
0.45	19	1.79211	14.1364	184.2987915459-131.120279517844i
0.54	154.125	2.15054	17.6048	-85.3201612774797-268.443907595836i
0.63	94	2.50896	12.8927	-204.6926253559-25.5649069454835i
0.72	138.75	2.86738	26.6113	-342-253.625i
0.81	2.25	3.22581	3.96781	-61.5183620296406+15.6789456461702i
0.9	155.625	3.58423	39.8716	153.045341383951-619.315534311715i
0.99	53.125	3.94265	11.8155	89.9891109216915+166.255420522797i
1.08	87.125	4.30108	3.5102	-56.0668334192694-3.28939847442489i
1.17	119.625	4.6595	5.4994	-81.8964271729302-32.1759695713947i
1.26	140.75	5.01792	25.1129	-393.132968726593-83.036161503852i
1.35	12.875	5.37634	20.9348	-97.477823825801+320.459183679852i
1.44	59.25	5.73477	18.0234	288.375
1.53	152.875	6.09319	20.9348	-97.4778238258019-320.459183679852i
1.62	42.75	6.45161	25.1129	-393.132968726593+83.0361615038522i
1.71	61.75	6.81004	5.4994	-81.8964271729304+32.1759695713951i
1.8	110.25	7.16846	3.5102	-56.0668334192695+3.28939847442504i
1.89	63	7.52688	11.8155	89.9891109216911-166.255420522798i
1.98	69.125	7.8853	39.8716	153.045341383952+619.315534311714i
2.07	97.25	8.24373	3.96781	-61.5183620296409-15.6789456461702i
2.16	32	8.60215	26.6113	-342+253.625i
2.25	30.375	8.96057	12.8927	-204.6926253559+25.5649069454838i
2.34	129	9.319	17.6048	-85.3201612774791+268.443907595836i
2.43	19.25	9.67742	14.1364	184.2987915459+131.120279517843i
2.52	4.5	10.0358	6.17363	89.0668334192694-42.7106015255751i
2.61	120.375	10.3943	8.41808	132.613448435652-23.5556717539696i
2.7	82.375	10.7527	3.28616	47.9077886201213+21.6645347879737i
2.79	42.375	11.1111	15.1563	-98.3161125189713+221.677327545796i
E07
Time	Data	FFT Freq	FFT Mag	FFT Complex			Max
0	40.25	0	79.0703	1265.125			18.1948
0.09	8.375	0.358423	7.94868	-39.2693138712944+120.964404853527i
0.18	9.375	0.716846	10.0948	47.1911731548426+154.469320559015i
0.27	27.5	1.07527	4.67659	-74.2052481366672+9.61440115943009i
0.36	44.625	1.43369	18.1948	-60.3121077423023+284.800743816065i
0.45	3.5	1.79211	6.54951	-68.6696977560981-79.1572763462453i
0.54	65.375	2.15054	4.50888	-50.7271667711718+51.2956225717943i
0.63	30.75	2.50896	9.94866	-17.0865332998815-158.258835990348i
0.72	20.625	2.86738	14.5852	223.5+67.125i
0.81	30.75	3.22581	12.7041	-63.5875728277007+193.06390588997i
0.9	24.375	3.58423	6.61421	105.633128186297+6.4099534265768i
0.99	20.125	3.94265	4.91071	24.9728412753666-74.4971428349935i
1.08	23.375	4.30108	10.37	-149.937892257697+71.0507438160651i
1.17	91.375	4.6595	17.3869	-70.0781261229572-269.219981419546i
1.26	25.5	5.01792	8.21197	31.4028654300324+127.583651413798i
1.35	97	5.37634	9.26086	146.923650739232-19.2073693563837i
1.44	60.375	5.73477	3.21094	51.375
1.53	9.75	6.09319	9.26086	146.923650739232+19.2073693563829i
1.62	14	6.45161	8.21197	31.4028654300321-127.583651413798i
1.71	6.375	6.81004	17.3869	-70.0781261229562+269.219981419546i
1.8	94.125	7.16846	10.37	-149.937892257697-71.0507438160649i
1.89	38.875	7.52688	4.91071	24.9728412753669+74.4971428349933i
1.98	7.25	7.8853	6.61421	105.633128186297-6.40995342657694i
2.07	78.375	8.24373	12.7041	-63.5875728277011-193.06390588997i
2.16	46.625	8.60215	14.5852	223.5-67.125i
2.25	39	8.96057	9.94866	-17.086533299881+158.258835990348i
2.34	7.5	9.319	4.50888	-50.7271667711719-51.2956225717941i
2.43	35.75	9.67742	6.54951	-68.6696977560978+79.1572763462456i
2.52	110.875	10.0358	18.1948	-60.3121077423029-284.800743816065i
2.61	48.25	10.3943	4.67659	-74.2052481366671-9.6144011594298i
2.7	64	10.7527	10.0948	47.1911731548422-154.469320559015i
2.79	41.125	11.1111	7.94868	-39.2693138712947-120.964404853527i
E10
Time	Data	FFT Freq	FFT Mag	FFT Complex			Max
0	59.75	0	114.008	1824.125			13.3267
0.09	32.625	0.358423	9.66159	-128.669826332096-85.6779593671292i
0.18	46.75	0.716846	8.10205	2.76913871415069-129.60329776655i
0.27	22.75	1.07527	12.9015	-204.634637561822+27.1225084307665i
0.36	94.875	1.43369	12.8377	185.765426548077+87.6442593906764i
0.45	63.25	1.79211	11.8896	73.1160282988093+175.621609082469i
0.54	79.75	2.15054	10.4311	-162.83495504386-36.6024282037743i
0.63	97.75	2.50896	9.15106	124.973027721794-76.2867359402456i
0.72	66.5	2.86738	2.29135	35.75-8.125i
0.81	41.25	3.22581	8.48621	125.872956468269+50.9122000190031i
0.9	58	3.58423	4.43002	-6.5684810543241-70.5753630830339i
0.99	32.625	3.94265	8.61144	-58.3725197674774-124.807121705578i
1.08	21.375	4.30108	13.3267	125.484573451924+172.394259390677i
1.17	86.625	4.6595	10.682	9.90732695266711+170.624801871906i
1.26	60.125	5.01792	12.4151	-96.8657026159669+173.423767354191i
1.35	79.75	5.37634	5.06404	52.8076442198565+61.4520008213068i
1.44	60.375	5.73477	4.32031	-69.125
1.53	83.375	6.09319	5.06404	52.8076442198563-61.4520008213068i
1.62	99.5	6.45161	12.4151	-96.8657026159673-173.423767354191i
1.71	78.875	6.81004	10.682	9.90732695266669-170.624801871906i
1.8	22.5	7.16846	13.3267	125.484573451923-172.394259390676i
1.89	40.75	7.52688	8.61144	-58.3725197674771+124.807121705578i
1.98	32	7.8853	4.43002	-6.56848105432395+70.5753630830336i
2.07	54.125	8.24373	8.48621	125.872956468269-50.9122000190034i
2.16	119.5	8.60215	2.29135	35.75+8.125i
2.25	46.125	8.96057	9.15106	124.973027721794+76.2867359402454i
2.34	27.375	9.319	10.4311	-162.83495504386+36.6024282037745i
2.43	43.75	9.67742	11.8896	73.1160282988092-175.621609082469i
2.52	11.75	10.0358	12.8377	185.765426548076-87.6442593906765i
2.61	83.375	10.3943	12.9015	-204.634637561822-27.1225084307659i
2.7	17.375	10.7527	8.10205	2.76913871415089+129.60329776655i
2.79	59.625	11.1111	9.66159	-128.669826332096+85.6779593671296i
E12
Time	Data	FFT Freq	FFT Mag	FFT Complex			Max
0	31.4167	0	59.638	954.208435			14.7028
0.09	51.7917	0.358423	12.8855	-42.920753613099-201.651356608794i
0.18	24.9583	0.716846	9.47352	147.43938732628+35.1713413246797i
0.27	65.1667	1.07527	8.80994	1.83632015691883-140.947045385144i
0.36	50.2083	1.43369	3.72568	-5.55521043968508-59.3514699304924i
0.45	22.7083	1.79211	3.87383	4.69526921152393-61.8031091236319i
0.54	27.5417	2.15054	7.00277	-8.16309425991933+111.746523600827i
0.63	3.70831	2.50896	7.45525	37.2461632748626+113.319930912904i
0.72	26.7917	2.86738	7.62527	56.8333129999999-107.958374i
0.81	67.875	3.22581	4.09426	-41.295805795691+50.8525373215923i
0.9	17.9167	3.58423	8.09132	119.511465849752+49.7713929218849i
0.99	39.4583	3.94265	3.04148	-36.3002665409159-32.4106629092026i
1.08	20.625	4.30108	2.1393	32.8053324396851-9.7682179304926i
1.17	98.1667	4.6595	14.7028	-198.683742349636-125.956490928778i
1.26	32.4583	5.01792	5.06474	9.04573708388756+80.529462645738i
1.35	36.2083	5.37634	5.67905	1.42281565603583-90.8536499581687i
1.44	65.6667	5.73477	6.54427	-104.708313
1.53	16.2917	6.09319	5.67905	1.42281565603623+90.8536499581684i
1.62	29.75	6.45161	5.06474	9.04573708388735-80.5294626457377i
1.71	12.75	6.81004	14.7028	-198.683742349636+125.956490928778i
1.8	20	7.16846	2.1393	32.8053324396852+9.76821793049253i
1.89	27.25	7.52688	3.04148	-36.3002665409159+32.4106629092026i
1.98	6.79169	7.8853	8.09132	119.511465849752-49.771392921885i
2.07	5.41669	8.24373	4.09426	-41.2958057956914-50.8525373215923i
2.16	3.33331	8.60215	7.62527	56.833313+107.958374i
2.25	28.8333	8.96057	7.45525	37.2461632748622-113.319930912905i
2.34	31.75	9.319	7.00277	-8.16309425991965-111.746523600827i
2.43	7	9.67742	3.87383	4.69526921152404+61.8031091236316i
2.52	22.75	10.0358	3.72568	-5.55521043968495+59.3514699304925i
2.61	5.79169	10.3943	8.80994	1.83632015691936+140.947045385144i
2.7	12.7917	10.7527	9.47352	147.43938732628-35.17134132468i
2.79	41.0417	11.1111	12.8855	-42.9207536130984+201.651356608794i
E17
Time	Data	FFT Freq	FFT Mag	FFT Complex			Max
0	95.75	0	157.32	2517.125			27.4297
0.09	4.875	0.358423	8.49237	-130.677104104441-37.2329789427028i
0.18	49.625	0.716846	15.6351	9.29717119746669-249.988018479138i
0.27	34.125	1.07527	18.2793	-233.733300630189+175.802099112326i
0.36	162.25	1.43369	5.43543	-81.5984261636302+30.0819218691347i
0.45	100.75	1.79211	24.7795	306.653477251495+251.303835321236i
0.54	142.25	2.15054	15.7262	-45.2195988617393+247.522280107659i
0.63	48.375	2.50896	15.9941	243.454454233339+78.8509096703695i
0.72	106.125	2.86738	9.09875	123+77.875i
0.81	62.5	3.22581	5.09878	-67.2607515298322+46.1666081902982i
0.9	69.75	3.58423	9.80467	-1.88826551452916+156.863423551488i
0.99	25.125	3.94265	9.00528	-123.169289097198-74.7640712996368i
1.08	80.5	4.30108	1.26927	15.0984261636302+13.5819218691346i
1.17	90.625	4.6595	5.05782	-77.4877379291358+23.3350039271597i
1.26	69.125	5.01792	6.07962	-84.6893068211979+47.8531249646916i
1.35	75.125	5.37634	15.5406	202.220251805963+144.683531012932i
1.44	80.75	5.73477	27.4297	438.875
1.53	74.625	6.09319	15.5406	202.220251805963-144.683531012933i
1.62	133.5	6.45161	6.07962	-84.6893068211979-47.8531249646912i
1.71	162.375	6.81004	5.05782	-77.4877379291358-23.3350039271594i
1.8	94.75	7.16846	1.26927	15.0984261636302-13.5819218691347i
1.89	65	7.52688	9.00528	-123.169289097198+74.7640712996374i
1.98	50	7.8853	9.80467	-1.88826551452973-156.863423551488i
2.07	40.75	8.24373	5.09878	-67.2607515298325-46.1666081902977i
2.16	101	8.60215	9.09875	123-77.875i
2.25	73.5	8.96057	15.9941	243.454454233339-78.85090967037i
2.34	81.75	9.319	15.7262	-45.21959886174-247.522280107659i
2.43	67	9.67742	24.7795	306.653477251494-251.303835321237i
2.52	79.375	10.0358	5.43543	-81.5984261636302-30.0819218691346i
2.61	8.75	10.3943	18.2793	-233.73330063019-175.802099112325i
2.7	81.5	10.7527	15.6351	9.29717119746727+249.988018479138i
2.79	105.625	11.1111	8.49237	-130.677104104441+37.232978942703i
E19
Time	Data	FFT Freq	FFT Mag	FFT Complex			Max
0	143.136	0	430.83	6893.272738			24.1349
0.09	262.239	0.358423	4.20787	-67.2504126362602+3.18773867908002i
0.18	200.307	0.716846	7.91115	-24.2455286933358-124.234709462575i
0.27	197.466	1.07527	9.17419	-8.27728857698872-146.553526997385i
0.36	280.852	1.43369	5.01772	70.0344001833007+39.2509517324972i
0.45	213.886	1.79211	8.12871	-62.2339673440478+114.203195043578i
0.54	197.125	2.15054	9.72424	-68.8757307759045+139.512330995208i
0.63	221.261	2.50896	5.12576	-57.2316973778562+58.7412547174397i
0.72	185.023	2.86738	10.0162	56.8408819999999-149.840972i
0.81	245.511	3.22581	11.3346	-145.754770731565-107.910626730776i
0.9	215.261	3.58423	4.26702	68.2600025665827-1.29563922392332i
0.99	159.136	3.94265	16.7601	-244.930822721931-109.177054613437i
1.08	260.33	4.30108	24.1349	-382.738924183301-51.2718122675024i
1.17	200.591	4.6595	14.1521	-185.769391173238+129.469020809788i
1.26	222.341	5.01792	11.1239	-49.6842750973427-170.906451681706i
1.35	203.068	5.37634	8.7385	-131.915417438113-46.3340493049483i
1.44	256.057	5.73477	9.66478	154.636442
1.53	213.273	6.09319	8.7385	-131.915417438113+46.3340493049485i
1.62	198.716	6.45161	11.1239	-49.6842750973422+170.906451681707i
1.71	223.761	6.81004	14.1521	-185.769391173239-129.469020809788i
1.8	217.602	7.16846	24.1349	-382.738924183301+51.2718122675028i
1.89	208.568	7.52688	16.7601	-244.930822721931+109.177054613437i
1.98	237.489	7.8853	4.26702	68.2600025665827+1.29563922392315i
2.07	221.909	8.24373	11.3346	-145.754770731565+107.910626730776i
2.16	232.807	8.60215	10.0162	56.8408820000001+149.840972i
2.25	240.932	8.96057	5.12576	-57.2316973778566-58.7412547174397i
2.34	229.864	9.319	9.72424	-68.8757307759048-139.512330995208i
2.43	146.591	9.67742	8.12871	-62.2339673440481-114.203195043578i
2.52	214.591	10.0358	5.01772	70.0344001833005-39.2509517324976i
2.61	174.58	10.3943	9.17419	-8.2772885769885+146.553526997385i
2.7	232.455	10.7527	7.91115	-24.2455286933355+124.234709462575i
2.79	236.545	11.1111	4.20787	-67.2504126362603-3.18773867908008i
E24
Time	Data	FFT Freq	FFT Mag	FFT Complex			Max
0	183.875	0	302.109	4833.75			24.7629
0.09	171.875	0.358423	12.5218	-188.278395700755+68.4912544130349i
0.18	179.375	0.716846	18.9403	283.256282621459-107.712919781636i
0.27	129.125	1.07527	24.7629	386.676137070747+86.3766361697087i
0.36	128.375	1.43369	7.47606	-6.55237629863962+119.437414114622i
0.45	97.75	1.79211	14.877	88.0052466045587-221.166273419278i
0.54	91.375	2.15054	13.8733	-167.453346926192-145.710253561366i
0.63	150.625	2.50896	6.82595	9.83458700487783+108.771539897421i
0.72	197.875	2.86738	14.7225	226.875+63.375i
0.81	117.125	3.22581	6.9506	-25.1245943845652-108.334294858554i
0.9	126.25	3.58423	13.0914	81.9393679486382+192.770500189252i
0.99	127	3.94265	20.7486	-326.301337352223-61.1311891129508i
1.08	174.75	4.30108	18.3213	215.30237629864+198.937414114621i
1.17	223.375	4.6595	10.7677	-163.227503059266+55.1220922223719i
1.26	120.625	5.01792	15.2404	-216.742303643905-111.732166031017i
1.35	157.375	5.37634	16.7892	148.415859816625-223.904208596606i
1.44	192.625	5.73477	22.3125	357
1.53	103.125	6.09319	16.7892	148.415859816626+223.904208596605i
1.62	169.625	6.45161	15.2404	-216.742303643905+111.732166031017i
1.71	230.375	6.81004	10.7677	-163.227503059266-55.1220922223714i
1.8	155.5	7.16846	18.3213	215.30237629864-198.937414114622i
1.89	196.75	7.52688	20.7486	-326.301337352223+61.1311891129519i
1.98	210.875	7.8853	13.0914	81.9393679486376-192.770500189253i
2.07	104.875	8.24373	6.9506	-25.1245943845651+108.334294858554i
2.16	183.375	8.60215	14.7225	226.875-63.375i
2.25	56.125	8.96057	6.82595	9.83458700487722-108.771539897421i
2.34	136.75	9.319	13.8733	-167.453346926192+145.710253561366i
2.43	71.875	9.67742	14.877	88.005246604559+221.166273419278i
2.52	194.75	10.0358	7.47606	-6.55237629863976-119.437414114621i
2.61	121.375	10.3943	24.7629	386.676137070747-86.3766361697099i
2.7	149.375	10.7527	18.9403	283.256282621459+107.712919781635i
2.79	179.625	11.1111	12.5218	-188.278395700755-68.4912544130342i
F06
Time	Data	FFT Freq	FFT Mag	FFT Complex			Max
0	142.375	0	257.57	4121.125			17.6055
0.09	147.75	0.358423	3.51261	42.9532796333013-36.2443155050151i
0.18	121	0.716846	16.4593	70.8213698828264+253.646485026128i
0.27	157.125	1.07527	11.9282	-101.146516389681-161.844105155888i
0.36	101.75	1.43369	2.7843	21.491824445832-39.0217847076181i
0.45	69.5	1.79211	17.0796	249.874016723625-110.641888503136i
0.54	170.625	2.15054	15.2329	-177.645820954254-166.867426478804i
0.63	107.125	2.50896	1.04105	9.8892388186438-13.403461550626i
0.72	160	2.86738	17.3762	228.5+158.375i
0.81	116.25	3.22581	6.76917	-88.1708083843895+62.898701269254i
0.9	75.125	3.58423	6.89639	53.4625777804433+96.5254487931341i
0.99	116	3.94265	16.9992	271.056001417481+22.4853739745289i
1.08	207.125	4.30108	8.33958	-53.9918244458321-122.021784707618i
1.17	145.375	4.6595	10.1712	-148.186261653187+67.2676990478072i
1.26	159.875	5.01792	17.6055	-238.138126709016-150.460639701933i
1.35	146.25	5.37634	8.91811	58.7310498342056+130.042389040896i
1.44	105.5	5.73477	2.24219	35.875
1.53	136.5	6.09319	8.91811	58.7310498342051-130.042389040896i
1.62	83.625	6.45161	17.6055	-238.138126709016+150.460639701933i
1.71	151.75	6.81004	10.1712	-148.186261653187-67.2676990478066i
1.8	107.25	7.16846	8.33958	-53.9918244458319+122.021784707618i
1.89	88.375	7.52688	16.9992	271.056001417481-22.4853739745296i
1.98	62.375	7.8853	6.89639	53.4625777804431-96.5254487931344i
2.07	139	8.24373	6.76917	-88.1708083843898-62.8987012692538i
2.16	160.75	8.60215	17.3762	228.5-158.375i
2.25	112.375	8.96057	1.04105	9.88923881864386+13.4034615506259i
2.34	162	9.319	15.2329	-177.645820954253+166.867426478804i
2.43	140.5	9.67742	17.0796	249.874016723625+110.641888503135i
2.52	168.75	10.0358	2.7843	21.491824445832+39.0217847076181i
2.61	126	10.3943	11.9282	-101.14651638968+161.844105155889i
[truncated: 4,286 more rows]

## Sheet: Unsuccessful wells
	1	2	3	4	5	6	7	8	9	10	11	12	13	14	15	16	17	18	19	20	21	22	23	24
[truncated: 16 more rows]
