# Supplementary material for: High-Content Screening in Zebrafish Embryos Identifies Butafenacil as a Potent Inducer of Anemia
Source: PLoS One. 2014 Aug 4;9(8):e104190. doi: 10.1371/journal.pone.0104190 (PMC4121296; doi:10.1371/journal.pone.0104190)
Supplement: Dataset S1 — Microsoft Excel spreadsheets containing raw data for all chemical screening assays. (ZIP) [file pone.0104190.s036.zip › Dataset S1/22- Cyfluthrin/Cyfluthrin_Heart_Rate.xlsx]

## Sheet: DESCRIPTION
ToxCast Screen - Heart Rate
Cyfluthrin
Data was collected using the Heart Rate Journal in MetaXpress
Imaged 74 hpf fli1 larvae using ImageXpress
Incubated larvae in 100 mg/l MS-222 for 30 min
Centrifuged plate for 2 min at 200 rpm
Imaging parameters:
*live stream acquisition
*32 frames; 0.09 sec interval
*FITC
*2X magnification; 1 site/well
Had the doors off of the imager and the fan on to stablize temperature
Test Initation Date: 10/15/2013
Imaging Date: 10/18/13
Start Imaging Temperature: 26°C
End Imaging Temperature: 27°C
Total Imaging Duration: 2:16
W.O. = Wrong Orientation
U.H. = Unhatched
Malf. = Malformed
N.A. = Not Analyzed (did not meet analysis criteria)

## Sheet: ALL DATA
Measurement	Average (Show Region Statistics)
	1	2	3	4	5	6	7	8	9	10	11	12	13	14	15	16	17	18	19	20	21	22	23	24	25	26	27	28	29	30	31	32		# Peaks	Heart Rate
A01	210.607	213.014	200.854	191.545	195.851	212.199	193.025	187.199	215.174	197.986	190.435	205.157	205.011	196.076	192.837	214.329	194.93	186.211	213.244	198.36	192.404	204.065	203.809	191.537	196.624	209.736	196.213	188.876	215.949	195.683	187.287	210.607		9	193.548
A02																																		0	0
A03	114.694	113.545	107.843	108.289	115.798	109.514	107.626	113.244	112.902	107.722	109.716	115.601	108.666	108.003	115.944	110.722	107.742	113.076	113.506	108.194	110.031	115.253	108.32	107.921	115.728	110.135	107.913	113.593	112.621	107.952	111.081	114.694		8	172.043
A04	135.053	142.233	136.132	133.272	136.556	141.764	134.374	132.781	140.719	138.742	133.531	134.171	141.961	135.463	132.596	138.834	141.031	133.222	132.719	141.444	137.185	133.298	135.52	142.02	134.194	132.11	139.551	139.07	133.149	133.323	141.124	135.053		9	193.548
A05	179.444	177.244	185.371	181.416	178.677	180.382	185.888	180.767	178.129	187.017	181.463	178.896	182.638	185.244	180.475	178.52	187.975	181.115	178.228	185.978	182.087	178.376	180.242	185.32	179.699	177.548	187.169	180.781	178.801	185.652	182.885	179.444		9	193.548
A06	104.941	106.014	103.039	103.351	107.963	104.115	102.82	105.817	106.416	103.466	103.652	107.972	104.59	102.871	105.975	106.817	103.539	103.666	108.191	104.315	103.146	106.407	106.357	103.677	104.601	107.817	104.093	103.343	107.478	105.32	103.208	104.941		9	193.548
A07	147.657	147.539	146.868	147.208	147.388	147.323	146.736	147.514	147.815	147.177	147.593	146.978	147.135	147.39	148.728	147.343	147.031	147.486	147.292	146.239	147.315	146.612	145.963	146.663	146.91	146.874	147.289	147.48	146.997	146.958	147.199	147.657		8	172.043
A08	136.593	135.61	146.989	144.135	135.626	139.669	150.713	136.149	136.657	152.475	138.048	135.604	146.11	144.376	135.621	140.601	150.053	135.857	136.778	152.244	137.087	135.68	148.317	141.68	135.671	142.834	147.228	134.966	139.16	150.803	135.739	136.593		9	193.548
A09	133.542	131.823	119.511	121.084	134.298	122.194	118.475	131.798	127.854	119.483	124.548	133.787	120.758	120.239	134.275	124.025	118.702	130.461	128.82	119.354	123.222	133.933	120.646	120.014	134.07	123.753	118.598	130.171	128.534	119.287	123.801	133.542		8	172.043
A10	127.492	126.634	126.572	125.871	127.164	126.816	126.57	126.18	127.115	126.275	126.193	127.57	126.643	126.202	127.02	127.51	127.495	126.668	127.266	126.572	126.029	127.142	126.463	126.255	126.503	126.321	126.047	126.195	126.645	125.913	126.638	127.492		8	172.043
A11	134.14	132.18	137.489	134.795	131.952	133.177	137.098	131.77	131.525	138.902	132.938	132.36	137.228	134.267	132.753	134.927	136.346	132.421	131.719	138.351	132.236	131.118	138.534	133.121	131.649	137.573	134.213	131.952	135.955	134.817	132.034	134.14		9	193.548
A12	127.315	123.941	126.478	127.118	123.573	126.43	127.343	123.77	126.132	127.121	123.713	125.618	127.048	124.739	124.787	128.236	125.93	125.261	127.579	126.14	124.183	127.191	126.761	124.143	127.34	126.691	124.065	127.065	126.657	123.846	126.281	127.315		9	193.548
A13	126.16	117.154	126.492	117.812	117.626	123.003	122.048	117.236	119.011	125.848	117.228	117.433	126.236	117.317	117.368	125.346	119.531	117.399	122.553	120.98	116.941	120.539	123.548	117.183	118.921	124.935	116.77	118.146	125.848	116.986	117.666	126.16		9	193.548
A14	181.329	182.902	184.747	190.079	184.051	185.433	190.404	183.834	185.604	190.52	182.868	183.924	189.601	183.607	184.25	189.264	182.281	184.713	188.537	181.775	185.935	187.907	179.817	186.25	187.598	179.806	186.612	186.938	180.935	187.888	185.694	181.329		10	215.054
A15	233.553	241.264	235.405	238.071	241.073	237.512	232.067	247.386	240.203	237.298	237.314	245.157	237.262	231.107	241.476	237.497	234.415	236.618	241.799	238.161	234.486	238.535	239.717	233.652	237.467	247.868	234.361	233.367	238.296	237.746	236.237	233.553		9	193.548
A16	154.896	155.846	155.065	157.438	157.149	155.449	155.896	156.289	155.267	154.006	157.264	156.691	154.756	155.581	155.219	154.028	154.778	156.733	155.16	154.149	156.803	155.567	153.84	152.438	154.343	153.798	152.671	154.969	154.202	153.553	154.039	154.896		9	193.548
A17																																		0	0
A18																																		0	0
A19																																		0	0
A20																																		0	0
A21																																		0	0
A22																																		0	0
A23																																		0	0
A24																																		0	0
B01	147.051	146.969	144.646	140.73	144.646	147.478	141.267	140.949	147.051	142.772	140.652	146.581	144.927	140.612	143.719	146.865	142.579	142.612	147.413	143.045	140.77	146.27	143.983	140.64	145.343	144.638	140.348	143.537	146.795	141.199	141.051	147.051		8	172.043
B02	119.424	118.84	118.798	130.722	121.326	118.663	126.16	125.407	119.008	121.163	130.098	119.907	119.211	129.902	122.379	119.006	125.98	125.632	119.171	121.34	129.104	119.517	118.91	129.719	122.34	119.39	126.534	124.806	118.888	122.778	127.978	119.424		9	193.548
B03	180.045	183.587	178.312	175.494	183.896	179.553	175.315	182.272	181.508	175.702	179.208	183.548	178.216	177.478	183.017	179.899	176.466	183.427	182.716	176.331	181.722	180.419	175.407	176.921	182.573	178.351	174.149	181.202	178.739	174.096	180.258	180.045		10	215.054
B04	102.744	104.348	101.402	105.683	104.674	103.34	103.317	105.211	104.646	101.975	105.197	104.854	104.433	102.166	105.25	104.781	102.792	104.028	104.893	104.584	101.691	105.556	104.795	103.61	103.242	105.115	104.882	101.893	105.312	104.66	104.242	102.744		9	193.548
B05																																		0	0
B06	115.843	116.006	114.972	116.775	117.051	116.129	115.073	118.028	116.511	114.972	116.654	117.593	115.478	114.205	117.666	116.129	115.312	116.789	118.037	116.081	114.829	117.812	116.823	115.07	115.671	117.907	116.073	114.902	117.947	116.739	115.702	115.843		9	193.548
B07																																		0	0
B08	123.492	121.944	115.626	124.351	122.542	119.163	120.34	123.607	122.295	115.795	124.419	122.27	118.374	121.781	123.284	121.994	116.511	124.902	122.404	116.854	123.275	122.73	121.584	117.955	123.809	122.607	115.846	124.076	122.691	118.699	120.919	123.494		8	172.043
B09	134.472	133.32	135.315	135.728	132.831	134.329	136.402	132.823	133.598	133.326	134.43	132.787	134.031	134.744	132.885	134.16	135.278	132.705	134.278	135.688	134.25	133.576	134.404	135.118	132.843	134.817	134.882	132.801	133.919	134.61	133.233	133.649		10	215.054
B10	115.691	114.885	114.424	112.02	113.258	116.14	112.593	112.219	116.236	113.834	112.388	114.506	114.857	112.792	113.272	116.419	112.834	112.402	116.244	113.612	112.444	115.272	114.817	112.275	113.669	115.888	112.885	112.888	116.649	113.079	112.037	115.691		8	172.043
B11																																		0	0
B12	124.239	123.652	124.177	123.719	123.48	124.306	123.986	124.183	124.671	123.949	123.559	123.815	124.362	123.632	124.208	124.478	123.694	124.34	124.792	123.938	124.303	124.472	123.876	124.166	124.812	123.888	123.944	124.624	123.736	124.059	124.705	124.239		10	215.054
B13	111.736	112.567	112.093	112.646	112.809	111.947	112.916	112.683	111.854	112.654	112.688	112.188	112.848	112.433	112.208	112.885	112.354	112.674	113.112	112.32	112.66	112.874	111.868	112.742	112.834	112.124	112.716	112.756	111.806	112.615	112.775	111.736		11	236.559
B14																																		0	0
B15	132.18	132.767	132.011	131.73	132.728	133.149	131.666	131.944	132.848	131.758	132.126	132.444	132.553	131.587	131.728	132.829	131.697	131.59	132.225	131.846	131.565	132.331	133.219	132.152	132.64	132.654	131.91	131.579	132.584	132.671	131.337	132.18		9	193.548
B16	175.913	176.978	168.146	161.862	173.907	171.801	169.632	165.121	176.23	169.393	163.531	175.829	168.969	164.458	169.295	172.461	166.857	164.326	174.84	168.596	160.992	177.211	169	163.652	171.949	172.079	167.823	164.177	176.615	168.862	162.149	175.913		9	193.548
B17																																		0	0
B18																																		0	0
B19																																		0	0
B20																																		0	0
B21																																		0	0
B22																																		0	0
B23																																		0	0
B24																																		0	0
C01																																		0	0
C02	290.438	275.86	268.022	281.511	281.983	268.916	273.483	285.73	271.542	268.781	284.944	275.677	266.065	278.885	281.107	268.228	271.722	285.539	271.792	269.045	284.199	276.618	267.062	278.66	280.52	267.037	272.281	284.649	270.163	268.447	284.812	274.739		9	193.548
C03																																		0	0
C04	134.059	134.764	140.27	131.789	129.567	137.208	139.733	130.921	130.463	139.096	137.938	130.146	131.028	139.758	136.315	129.435	133.096	139.413	133.98	129.076	134.154	139.334	131.919	130.028	138.202	138.407	130.503	131.711	138.831	135.576	129.247	134.059		8	172.043
C05	131.581	134.632	131.427	135.812	137.874	135.27	131.228	137.778	135.267	134.059	132.132	138.64	134.924	131.492	136.396	136.64	135.315	131.329	138.469	136.129	132.542	134.458	137.466	135.317	131.028	138.067	135.958	134.104	133.705	137.963	135.716	131.581		9	193.548
C06	113.056	114.096	112.888	112.91	113.966	114.458	112.857	113.126	114.25	113.758	112.73	113.565	114.27	112.784	112.677	114.152	113.798	112.663	113.11	114.371	113.382	112.815	114.121	114.118	112.48	113.219	113.938	113.062	112.421	113.635	114.48	112.289		9	193.548
C07	138.795	139.348	137.463	138.812	139.823	137.902	137.848	138.989	138.357	137.669	138.913	138.587	137.492	138.171	139.612	138.801	137.722	138.75	138.719	137.778	138.671	138.876	138.222	137.458	138.75	138.455	136.506	138.537	139.028	138.126	137.736	138.795		9	193.548
C08	118.402	117.868	119	119.157	118.438	118.767	119.197	118.927	118.272	119.5	118.767	118.053	118.772	119.185	118.514	118.399	118.98	118.871	118.233	118.846	118.986	118.728	118.528	119.166	118.657	118.365	119.051	118.736	118.354	118.919	119.129	118.402		9	193.548
C09	145.208	140.753	140	146.348	145.711	141.14	140.48	146.758	139.978	138.163	145.02	141.834	139.416	140.084	146.506	140.463	138.593	146.081	141.542	141.121	143.326	144.744	140.185	138.947	147.539	140.093	139.705	145.225	144.86	141.452	140.393	145.208		8	172.043
C10	153.208	155.674	136.761	131.893	158.222	141.548	131.733	148.362	149.77	134.219	136.368	156.98	138.045	131.399	157.081	141.503	131.927	148.427	148.975	133.784	138.851	155.323	136.073	131.916	157.868	140.244	131.626	151.346	146.289	133.18	142.674	153.208		9	193.548
C11	171.447	172.775	165.404	175.163	175.101	171.885	168.635	175.657	171.77	164.017	178.051	172.469	166.152	174.02	173.688	169.559	167.539	175.084	170.565	163.73	177.045	172.006	164.823	174.413	173.584	168.955	170.618	173.781	169.82	165.368	175.899	171.447		10	215.054
C12	515.424	527.933	564.264	584.357	526.663	541.11	581.419	540.118	521.045	580.961	556.449	514.272	560.32	580.101	519.831	539.315	579.815	528.031	522.194	579.593	546.989	509.556	564.104	566.466	518.407	545.32	573.272	522.115	527.441	576.733	533.447	515.424		9	193.548
C13	131.132	130.525	132.508	129.938	132.379	132.303	130.708	131.104	131.52	132.683	130.272	131.463	132.197	130.896	131.427	131.157	132.632	130.624	131.508	132.795	129.907	131.792	131.02	132.787	131.399	132.287	132.365	130.006	131.365	131.449	132.295	131.132		11	236.559
C14	127.48	127.466	127.767	126.455	128.289	127.301	126.362	127.489	126.846	127.124	126.07	128.244	126.955	125.893	127.449	127.902	126.697	128.174	127.351	127.056	126.435	127.963	126.638	126.048	128.185	128.003	127.309	127.494	129.093	127.334	126.25	127.416		10	215.054
C15	103.025	103.705	103.011	102.416	103.935	103.298	102.767	102.924	103.801	103.18	102.694	104.222	103.469	102.607	103.317	103.831	103.188	102.801	104.067	103.542	103.225	103.494	103.944	103.278	102.761	103.989	103.466	103.115	103.545	103.893	103.239	103.025		9	193.548
C16	109.542	111.188	107.185	110.5	111.065	109.73	108.045	111.129	111.626	108.084	110.573	111.621	110.669	107.879	111.267	111.854	108.508	110.18	111.722	111.438	107.615	111.343	112.169	109.649	109.775	111.463	111.191	107.775	111.222	111.848	108.75	109.542		9	193.548
C17																																		0	0
C18																																		0	0
C19																																		0	0
C20																																		0	0
C21																																		0	0
C22																																		0	0
C23																																		0	0
C24																																		0	0
D01																																		0	0
D02	156.152	166.968	156.424	156.002	159.027	162.209	154.955	155.237	166.631	157.287	155.855	158.292	164.691	155.743	155.269	165.776	157.726	155.905	158	164.569	154.781	153.491	166.312	156.825	155.783	159.541	162.434	155.105	154.426	166.229	156.047	156.152		9	193.548
D03	116.154	123.475	117.573	115.419	123.034	125.98	119	117.171	122.458	125.362	117.949	116.081	120.565	127.795	119.042	117	121.677	126.862	119.663	116.371	120.711	127.596	119.042	116.772	120.081	127.652	119.011	115.938	119.489	127.921	118.705	116.154		8	172.043
D04	108.767	108.506	108.065	107.551	108.91	109.031	107.348	108.927	109.16	108.59	107.646	109.323	109.244	107.837	108.61	109	109.07	107.32	109.177	109.399	107.862	108.256	109.034	109.202	107.278	109.275	109.309	108.062	108.694	109.053	109.233	107.407		8	172.043
D05	142.531	144.157	142.941	144.312	145.017	143.708	142.73	144.75	144.334	144.166	142.756	144.629	144.598	142.753	144.683	144.525	143.978	142.483	145.14	144.556	143.23	143.848	144.952	143.969	142.59	144.969	144.472	143.157	142.846	144.694	144.017	142.531		9	193.548
D06	120.115	125.483	145.531	124.742	119.581	140.629	135.413	119.346	125.919	145.469	124.66	119.809	140.77	134.787	121.846	126.135	145.163	124.862	119.553	140.124	133.761	119.969	127.354	144.626	124.39	120.674	141.787	133.573	119.744	127.669	143.837	123.149		9	193.548
D07	139.778	135.57	144.73	137.722	134.593	138.744	143.216	136.272	134.143	144.612	138.941	135.287	137.478	144.365	136.837	133.736	142.86	139.528	134.84	136.691	143.68	136.601	133.663	143.626	139.677	135.197	137.514	144.427	136.236	134.031	143.699	139.778		9	193.548
D08	144.303	149.98	132.823	166.632	155.626	132.208	160.374	160.376	142.371	143.669	163.126	151.846	131.014	166.472	156.927	132.388	159.247	159.121	142.219	144.612	161.75	149.657	133.115	165.18	153.862	129.874	163.208	157.469	136.694	154.997	160.031	144.303		10	215.054
D09	161.149	150.963	148.551	162.798	151.607	148.618	158.357	153.357	151.166	155.927	155.208	151.014	151.211	161.093	150.958	147.719	163.011	151.542	148.081	160.584	152.43	149.413	157.267	155.433	151.801	154.683	155.935	150.924	151.169	158.736	150.963	149.963		9	193.548
D10	106.646	111.149	119.152	107.93	106	121.039	110.677	106.846	114.624	116.025	107.556	108.424	120.983	108.685	106.208	120.281	111.121	107.146	113.284	116.904	107.961	106.966	121.778	109.281	106.447	117.82	113.604	107.43	110.542	119.056	108.421	106.646		9	193.548
D11	125.857	116.624	115.374	123.77	120.629	115.385	118.593	125.846	116.101	115.935	125.699	117.798	115.798	122.492	122.062	115.312	117.947	126.739	116.567	115.837	125.775	118.337	115.166	124.228	121.272	116.719	121.053	122.435	116.081	118.812	124.84	115.654		9	193.548
D12																																		0	0
D13	133.014	133.239	132.037	136.587	133.587	132.635	134.295	135.921	133.826	131.281	136.52	133.261	130.874	136.171	134.242	132.438	134.132	134.309	133.357	131.486	134.98	132.924	130.846	137.166	133.888	131.961	134.472	134.098	132.146	132.683	135.287	133.014		10	215.054
D14	121.683	122.635	118.86	120.396	123.253	120.803	118.854	123.983	122.185	117.042	124.213	122.725	115.806	124.022	123.185	115.93	123.713	122.798	116.449	123.626	122.994	117.593	122.197	123.087	118.312	121.567	122.612	119.632	120.514	123.152	120.081	119.143		10	215.054
D15																																		0	0
D16	190.256	183.961	176.66	190.135	191.806	176.441	179.517	196.191	178.567	176.778	194.143	185.07	175.202	186.272	191.756	173.851	177.868	196.09	182.683	175.604	189	188.07	176.497	181.087	193.528	174.652	178.452	196.183	183.904	176.865	187.197	190.256		8	172.043
D17																																		0	0
D18																																		0	0
D19																																		0	0
D20																																		0	0
D21																																		0	0
D22																																		0	0
D23																																		0	0
D24																																		0	0
E01	174.23	164.191	156.663	171.778	173.846	161.138	157.677	173.093	169.256	157.435	162.404	177.702	166.809	157.135	169.919	173.559	160.315	158.632	172.764	168.295	156.775	163.067	173.801	164.298	156.772	171.183	169.848	157.972	160.236	174.157	165.093	156.407		8	172.043
E02	137.208	134.298	140.747	127.272	113.753	144.947	138.278	114.671	130.539	142.424	132.626	109.334	144.185	139.079	120.919	122.607	144.843	136.169	108.713	141.261	139.539	123.669	118.857	144.371	137.039	110.253	137.941	139.902	126.008	115.621	144.39	137.208		9	193.548
E03	118.126	123.034	114.084	112.309	118.407	118.612	112.343	112.795	123.683	113.553	112.758	120.062	117.379	112.534	114.419	121.997	112.41	112.84	122.466	114.677	112.666	119.256	117.966	112.407	113.758	122.98	112.882	112.834	121.149	115.185	112.472	118.126		9	193.548
E04	119.081	111.938	114.517	118.433	116.666	111.517	117.854	118.896	112.725	114.098	118.935	117.118	111.292	117.598	119.233	112.789	113.744	119.022	117.837	111.143	116.969	119.368	113.404	114.36	119.244	117.065	111.174	117.194	119.222	112.525	114.334	119.081		8	172.043
E05	127.413	121.022	126.202	114.503	111.073	126.511	122.924	112.677	113.809	130.216	119.798	111.489	119.065	127.669	115.59	111.817	126.284	124.233	112.666	113.34	128.958	118.874	111.82	121.876	126.008	114.037	111.848	128.081	121.191	111.801	118.458	127.413		8	172.043
E06	149.346	149.935	152.418	147.621	148.217	151.484	150.336	147.575	150.435	150.65	146.914	148.516	150.984	149.519	147.079	150.533	150.907	147.294	149.897	151.766	146.79	148.78	151.28	149.035	147.741	150.89	151.224	147.722	150.138	151.624	148.04	149.346		9	193.548
E07	146.43	151.065	140.185	145.733	151.758	147.772	137.994	150.576	151.292	143.91	139.744	150.975	150.691	139.368	143.635	150.654	148.031	137.303	145.553	151.458	144.705	138.885	150.183	152.067	143.11	143.801	151.303	149.758	138.107	144.472	151.289	146.43		9	193.548
E08	111.385	111.096	110.573	111.011	111.132	111.096	110.478	111.199	111.382	110.694	111.306	111.346	111.053	111.343	111.388	111.34	110.983	111.478	111.371	110.784	111.537	111.598	110.848	110.86	111.16	111.331	110.919	111.694	111.34	110.747	111.365	111.385		8	172.043
E09	198.334	196.862	200	196.955	197.101	194.604	202.36	197.315	193.694	197.393	199.795	194.73	194.478	200.177	197.014	195.121	199.087	198.924	197.854	195.039	200.323	195.219	194.306	196.051	200.548	196.497	194.581	199.781	196.565	194.438	196.171	199.944		9	193.548
E10	116.191	116.087	115.32	114.531	115.711	116.247	114.458	115.753	116.326	114.736	115.643	116.5	115.104	115.197	116.486	115.851	114.815	116.404	116.331	114.421	115.775	116.899	114.683	115.66	116.907	115.48	115.23	116.663	115.874	114.809	116.006	116.191		8	172.043
E11	134.944	145.022	133.202	134.357	145.463	136.008	130.871	146.039	139.112	129.789	144.034	141.132	131.112	138.919	143.374	132.775	134.522	145.118	135.537	130.722	146.281	139.399	130.539	142.98	141.424	133.919	141.525	145.079	132.742	135.039	144.744	134.944		10	215.054
E12	136.713	136.792	145.376	144.938	136.048	141.865	147.73	138.548	137.781	146.096	143.539	136.317	143.483	146.427	137.256	139.629	147.483	139.497	138.118	146.022	143.949	136.522	143.489	146.935	137.463	139.388	147.683	139.199	137.028	145.037	144.413	136.713		9	193.548
E13	112.978	119.86	115.028	116.716	120.101	120.441	114.11	119.469	120.736	120.882	112.424	121.421	120.329	114.138	118.084	120.323	119.789	112.596	120.188	119.475	114.972	117.337	120.228	120.312	112.348	120.385	119.413	116.772	116.017	120.537	120.489	112.978		9	193.548
E14	127.652	128.354	125.073	124.896	126.236	127.135	125.739	123.89	129.18	125.812	124.236	128.402	125.652	125.385	127.135	127.253	125.829	124.607	128.326	126.27	123.688	129.11	125.722	124.244	127.778	126.16	125.292	126.559	126.941	125.354	125.374	127.652		9	193.548
E15	154.475	150.188	147.261	147.551	157.025	148.683	146.598	148.096	157.301	149.18	147.525	149.225	157	148.806	146.992	149.694	157.396	148.379	146.753	150.517	156.478	148.75	147.669	151.402	154.534	149.045	147.34	152.961	152.646	147.874	147.978	154.475		7	150.538
E16	111.758	111.197	109.081	113.365	111.654	110.101	111.983	113.132	110.736	110.351	113.489	111.809	109.43	113.295	111.758	109.711	112.371	112.138	110.778	111.183	112.713	111.419	109.75	113.573	111.475	109.545	112.924	111.584	110.219	111.711	112.685	111.758		9	193.548
E17																																		0	0
E18																																		0	0
E19																																		0	0
E20																																		0	0
E21																																		0	0
E22																																		0	0
E23																																		0	0
E24																																		0	0
F01																																		0	0
F02																																		0	0
F03																																		0	0
F04	129.559	131.86	144.59	136.067	128.427	143.14	137.427	131.441	134.958	143.154	134.643	128.076	145.503	135.955	129.607	140.253	140.087	133.837	129.607	145.604	134.958	128.497	142.89	137.166	130.86	135.983	141.52	133.935	127.643	145.461	135.848	129.559		9	193.548
F05	192.61	195.559	195.354	200.32	200.115	194.298	194.413	202.39	196.087	194.306	195.275	201.736	194.399	194.236	199.604	198.848	193.722	193.183	201.23	194.132	193.278	195.52	198.955	193.317	193.612	200.154	195.756	193.093	194.73	200.531	193.904	192.61		9	193.548
F06	128.958	129.5	129.823	130.107	129.295	129.053	129.368	129.444	129.733	129.14	128.941	128.994	129.683	130.205	130.171	129.671	129.848	129.787	129.053	129.497	130.081	129.045	129.497	130.992	130.334	129.34	129.767	129.399	129.663	129.685	129.736	128.958		8	172.043
F07	113.152	112.528	120.07	117.77	113.053	113.958	120.357	116.261	113.185	116.795	120.056	115.076	113.447	117.458	119.539	114.629	112.744	119.301	118.581	113.539	114.25	120.244	116.053	113.118	116.087	120.346	115.478	113.244	117.149	120.062	114.565	113.152		8	172.043
F08	100.691	100.739	100.073	99.7022	100.166	100.837	99.927	99.8876	101.121	100.185	99.8202	100.767	100.708	99.9691	100.197	101.239	99.9831	100.11	101.107	100.309	99.8961	100.643	100.747	100.149	100.261	101.376	100.388	100.045	101.413	100.607	100.081	100.691		9	193.548
F09	108.107	105.534	106.107	108.787	106.146	105.534	108.07	107.767	105.772	106.301	108.927	106.25	105.767	108.037	107.84	105.817	106.711	109.017	105.989	105.913	108.604	107.115	105.739	107.07	108.685	106.034	106.216	109.017	106.691	105.865	107.86	108.107		8	172.043
F10																																		0	0
F11	117.868	117.725	117.632	116.764	117.927	118.034	117.194	117.211	118.051	118.093	116.93	117.829	118.371	118.185	116.789	118.267	118.258	117.607	117.112	118.138	117.789	116.904	117.994	117.795	117.152	116.933	117.879	117.885	117.348	117.346	117.93	117.868		8	172.043
F12																																		0	0
F13	103.056	102.211	102.5	102.18	102.497	102.315	102.177	102.522	102.733	102.43	102.711	102.876	102.722	102.618	102.587	102.848	102.66	103.025	102.871	102.77	102.846	102.927	102.587	102.66	103.039	102.744	102.618	102.927	103.067	102.876	102.904	103.056		9	193.548
F14	102.938	102.787	101.997	101.216	104.362	103.354	101.306	103.413	103.801	103.261	100.728	104.86	103.435	102.292	101.944	104.691	103.803	101.365	103.952	103.846	103.39	100.902	105.132	103.817	102.213	103.11	104.02	103.683	100.767	104.904	103.374	102.938		8	172.043
F15	194.514	191.916	197.042	198.531	190.767	195.309	199.228	193.733	191.404	197.907	197.916	189.86	196.292	198.413	192.025	192.899	197.646	196.264	190.438	196.368	197.854	189.048	194.84	198.194	193.517	192.733	197.531	196.826	189.823	196.376	198.458	190.416		9	193.548
F16	111.16	123.076	136.733	114.834	111.857	134.719	125.576	109.902	122.489	136.581	114.632	111.674	136.02	126.419	110.303	122.64	136.736	114.264	113.056	135.5	123.576	109.82	126.112	134.553	112.444	115.803	138.306	119.666	109.829	131.174	130.778	111.16		9	193.548
F17																																		0	0
F18																																		0	0
F19																																		0	0
F20																																		0	0
F21																																		0	0
F22																																		0	0
F23																																		0	0
F24																																		0	0
G01	113.081	112.098	112.233	113.511	112.469	112.244	112.604	113.36	113.084	113.309	114.084	112.829	112.829	113.357	112.803	112.826	113.368	113.596	112.809	113.323	114.494	112.966	112.801	113.579	112.902	112.447	113.09	113.441	112.34	113.407	114.289	113.081		9	193.548
G02	143.618	143.081	145.312	145.334	142.674	144.23	146.494	143.433	143.317	144.848	144.5	142.607	144.654	146.242	142.652	144.371	146.003	143.132	143.247	145.455	144.584	142.829	144.697	145.868	142.787	144.275	146.146	142.789	143.323	146.287	144.185	142.924		9	193.548
G03	267.868	270.388	270.497	270.382	268.708	271.129	271.455	268.615	268.846	270.264	270.719	267.247	268.983	270.323	268.382	266.508	269.368	269.963	266.039	268.548	269.132	269.809	267.18	268.376	269.756	265.846	267.542	268.191	269.787	265.907	269.801	269.61		9	193.548
G04	142.348	145.334	139.135	138.413	143.896	140.25	139.081	139.486	144.545	139.008	138.34	144.348	139.556	138.663	140.966	143.326	139.43	138.228	145.272	139.809	138.258	142.831	141.188	139.525	138.77	144.68	139.045	137.744	144.166	139.876	138.626	142.348		9	193.548
G05	196.565	184.98	182.107	219.792	191.983	188.177	190.624	220.104	185.528	180.022	190.02	216.626	183.947	184.511	199.511	210.126	183.587	182.374	204.253	203.219	181.124	179.888	214.267	192.744	181.545	183.329	219.57	186.022	180.899	187.829	217.39	181.427		8	172.043
G06	117.93	114.374	122.944	133.135	118.463	114.548	123.632	133.652	118.424	115.126	124.551	132.857	117.584	115.272	125.138	132.596	117.205	114.958	125.879	131.846	116.598	115.635	127.52	129.77	115.57	116.098	130.028	127.879	115.149	117.562	132.303	124.846		8	172.043
G07	120.413	121.688	120.947	123.115	122.758	121.756	119.983	125.185	122.407	121.5	121.601	123.857	122.121	120.545	123.879	122.722	121.702	119.756	124.902	122.253	121.517	122.907	123.416	121.924	120.174	124.756	122.081	121.719	121.933	123.64	122.177	120.413		9	193.548
G08																																		0	0
G09	119.388	114.702	119.076	116.531	114.829	118.379	117.874	115.402	116.801	118.376	115.91	115.986	119.202	116.539	115.486	118.902	117.382	115.497	118.346	117.357	115.469	117.343	118.607	115.812	116.177	119	116.567	115.5	119.303	117.185	115.388	119.388		9	193.548
G10																																		0	0
G11	645.764	617.573	637.275	646.879	626.452	615.955	642.708	636.093	616.138	623.396	640.008	621.949	611.604	639.528	637.348	614.017	626.458	638.725	618.323	609.059	637.455	627.688	607.508	632.837	637.169	611.517	617.202	640.056	627.031	609.152	634.02	633.761		9	193.548
G12	172.025	160.593	144.82	165.472	176.399	147.862	151.716	176.135	162.781	144.683	163.868	176.593	147.742	154.382	178.326	159.331	144.919	166.57	173.494	146.935	154.871	176.399	154.351	145.542	170.447	168.803	145.171	157.188	178.006	151.542	148.185	172.025		8	172.043
G13	147.716	172.978	148.228	125.267	142.871	168.798	139.98	121.079	160.284	158.98	131.669	126.963	171.593	146.888	124.694	147.713	164.272	138.104	121.438	167.169	154.25	128.129	134.022	170.713	142.649	122.022	157.657	157.837	133.261	126.59	171.292	147.716		9	193.548
G14	159.271	171.729	157.174	156.296	176.747	158.887	154.792	174.977	160.991	155.74	168.28	167.072	156.639	160.106	172.675	157.72	155.172	175.887	158.289	155	173.255	160.465	155.788	169.596	164.156	157.072	163.54	168.946	158.093	159.67	176.354	159.271		10	215.054
G15	203.949	214.497	211.166	209.298	215.68	213.188	202.772	215.323	212.306	209.722	207.228	214.211	210.843	204.983	214.098	212.076	210.862	206.753	214.256	212.949	204.952	212.629	211.992	210.885	205.096	214.691	210.64	204.857	212.081	212.371	211.427	203.949		9	193.548
G16	121.767	117.208	119.685	121.483	117.413	118.402	120.657	121.34	116.503	118.899	121.649	118.096	118.59	120.416	121.876	116.907	118.924	121.343	118.612	117.874	119.958	122.107	117.045	119.295	121.77	118.584	118.149	120.61	121.975	116.947	119.697	121.767		8	172.043
G17																																		0	0
G18																																		0	0
G19																																		0	0
G20																																		0	0
G21																																		0	0
G22																																		0	0
G23																																		0	0
G24																																		0	0
H01	173.275	172.365	173.787	173.843	172.329	173.022	172.511	172.77	172.354	173.503	173.64	172.632	172.593	174.014	173.073	171.368	172.329	172.604	171.59	171.972	173.202	172.301	171.02	171.963	173.23	171.629	172.36	173.011	172.716	171.388	172.84	172.694		10	215.054
H02	203.657	183.694	213.756	174.722	163.978	194.388	210.43	170.219	164.301	204.376	196.166	169.056	170.025	209.371	184.492	167.278	183.438	211.028	172.514	162.466	199.472	199.472	168.486	169.222	210.941	182.947	164.079	182.992	208.902	169.826	162.424	203.657		7	150.538
H03	107.166	111.042	107.702	107.107	107.404	111.312	107.781	107.219	107.761	111.402	107.983	107.272	107.902	111.775	107.851	107.062	108.067	111.534	107.733	107.303	108.48	111.758	107.772	107.242	108.677	111.545	107.581	107.154	109.081	110.643	107.503	107.402		8	172.043
H04	169.205	176.702	174.831	165.301	174.242	175.166	174.093	161.688	178.272	175.334	166.848	171.483	176.39	175.983	161.601	178.107	175.008	168.124	170.43	176.056	174.879	160.478	177.719	176.41	169.57	171.177	175.579	176.056	162.32	178.624	175.862	169.205		9	193.548
H05	113.242	116.978	112.708	113.596	120.615	114.587	113.034	116.312	120.323	113.101	112.674	118.865	117.798	112.719	113.969	120.899	114.963	112.621	115.803	120.124	113.494	112.652	120.997	117.77	112.82	114.225	120.792	113.916	112.817	117.396	118.913	113.242		9	193.548
H06	105.733	103.716	102.921	106.933	104.674	103.77	104.331	106.992	104.219	103.149	106.57	105.098	103.809	104.048	107.185	104.399	103.346	106.317	105.632	103.868	103.64	107.579	104.545	103.385	105.758	106.081	104.197	103.404	107.441	104.719	103.59	105.733		8	172.043
H07	132.989	140.014	136.801	134.107	138.185	138.565	133.803	134.362	139.817	136.466	133.798	136.551	138.126	134.197	133.789	139.326	135.669	133.281	136.152	137.334	134.419	134.101	137.846	135.152	133.02	135.455	136.61	134.351	133.562	137.798	134.882	132.989		9	193.548
H08	145.604	148.323	145.904	148.213	148.435	147.576	146.222	148.301	149.053	146.846	146.556	148.486	148.169	145.452	147.865	148.079	146.829	146.02	148.753	148.213	145.975	148.183	149.292	147.458	146.14	148.16	148.823	146.601	147.626	149.121	147.888	145.604		9	193.548
H09	126.197	131.5	140.188	123.008	125.216	144.669	124.239	121.963	146.18	125.624	120.438	145.135	129.736	120.907	140.458	132.862	121.183	136.188	136.107	122.188	131.407	140.806	123.365	128.514	142.671	123.691	124.542	145.093	124.441	122.402	146.466	126.197		10	215.054
H10	102.548	102.416	101.882	106.298	104.07	101.772	105.289	105.101	102.154	103.537	106.048	103.146	102.424	106.421	104.093	101.978	105.413	105.143	102.284	104.087	106.09	102.907	102.758	106.396	103.753	102.062	106.289	104.567	102.166	105.09	105.542	102.548		9	193.548
H11	381.419	383.525	373.157	376.39	387.938	377.166	370.402	381.865	382.699	370.885	378.39	383.163	371.573	372.466	382.862	376.823	369.994	376.466	378.506	367.348	374.683	381.028	368.236	371.323	378.039	369.43	366.478	380.463	375.419	365.677	376.761	378.882		9	193.548
H12	143.792	145.492	132.017	128.725	140.188	138.949	131.329	133.326	143.607	131.61	128.284	144.89	134.191	130.806	136.826	140.941	132.287	129.143	145.531	132.562	128.256	143.174	136.525	131.104	133.404	143.062	132.034	129.654	146.284	131.817	128.076	143.792		9	193.548
H13	138.197	145.261	145.351	138.503	141.421	147.014	141.758	137.826	145.416	144.829	138.834	141.11	145.806	142.331	138.444	144.927	146.343	138.885	140.169	146.511	142.598	137.421	144.256	145.565	138.806	139.337	146.396	141.989	137.612	144.441	145.295	138.197		9	193.548
H14	204.685	205.447	207.921	208.534	206.402	205.053	208.104	207.267	205.34	206.264	208.309	206.787	206.081	206.809	207.972	206.848	205.478	207.177	207.27	206.02	205.365	207.399	206.5	207.284	206.933	207.449	206.166	204.202	205.997	206.596	205.258	204.685		9	193.548
H15	120.084	119.528	117.68	116.978	121.997	118.208	116.626	120.933	119.27	117.947	117.289	121.671	118.104	117.045	121.053	119.531	117.949	117.559	121.444	118.16	117.126	121.534	119.166	117.64	117.949	121.034	117.579	115.865	122.371	118.736	117.36	120.084		8	172.043
H16	248.576	261.626	246.076	260.876	264.014	254.699	254.882	263.051	256.798	249.635	257.795	262.73	245.882	260.767	258.247	248.062	262.202	264.528	248.306	262.183	261.896	247.522	258.32	260.955	251.556	261.885	261.778	254.624	252.994	257.497	259.503	248.576		10	215.054
H17																																		0	0
H18																																		0	0
H19																																		0	0
H20																																		0	0
H21																																		0	0
H22																																		0	0
H23																																		0	0
H24																																		0	0
I01	156.407	164.101	158.882	162.978	165.343	162.899	157.84	167.944	163.958	161.781	159.008	166.553	162.961	158.846	163.565	164.059	161.433	157.258	167.494	163.284	161.289	163.006	165.028	162.056	157.357	168.522	164.792	160.284	162.997	164.284	161.98	156.407		9	193.548
I02	144.275	145.062	142.301	141.983	149.306	142.228	141.742	147.315	144.98	142.093	141.534	149.438	142.438	141.267	147.09	143.705	142.174	142.556	147.871	141.73	140.963	148.298	144.267	141.683	142.037	148.02	141.978	140.904	147.789	143.14	141.601	144.275		9	193.548
I03	203.317	203.902	201.188	198.882	204.211	204.065	201.492	199.337	205.289	205.478	201.326	199.486	204.657	203.244	200.677	200.632	207.697	202.118	199.857	200.775	203.222	201.548	197.671	201.326	202.211	199.357	198.531	202.427	202.837	198.247	198.149	204.188		8	172.043
I04	125.469	128.739	126.517	123.067	127.486	128.331	124.525	124.534	129.157	127.68	123.5	126.618	129.09	125.975	123.843	128.772	128.376	124.16	125.66	129.357	126.983	123.419	128.081	128.691	124.865	124.699	128.963	127.329	123.671	127.379	128.736	125.469		9	193.548
I05	146.635	141.812	147.772	147.812	146.669	143.531	146.006	148.736	142.812	146.163	147.351	148.289	142.357	145.146	148.413	142.907	145.163	145.517	147.452	141.343	145.52	148.093	143.062	145.593	146.039	147.972	140.938	146.177	148.497	144.017	144.711	146.635		8	172.043
I06	172.862	180.958	170.343	175.506	184.36	177.89	169.169	180.545	182.413	171.882	173.806	183.604	179.511	168.309	178.101	183.073	172.104	172.239	183.076	178.913	168.508	178.652	182.531	172.028	171.494	182.34	178.205	168.213	178.531	181.764	171.365	172.862		9	193.548
I07	119.216	112.921	109.736	112.711	118.447	109.919	110.278	118.522	112.654	110.132	113.514	118.146	110.09	110.329	119.084	112.031	110.228	114.652	116.756	110.225	111.051	120.149	110.91	110.475	117.171	114.205	110.152	113.006	118.756	109.966	110.699	119.216		8	172.043
I08	136.146	127.551	138.654	132.719	126.902	132.407	136.539	130.545	126.247	137.275	132.978	127.469	130.011	137.862	131.334	126.242	135.961	134.469	128.775	127.789	137.885	131.545	126.244	132.68	135.621	129.728	126.626	137.978	132.27	127.059	131.947	136.146		8	172.043
I09	195.287	189.317	195.489	178.261	186.388	190.91	188.028	178.733	186.185	193.82	182.275	182.787	187.652	195.677	179.242	186.301	191.301	186.618	179.98	185.739	192.348	178.59	182.225	185.924	193.73	177.219	183.947	189.64	183.154	181.966	185.284	195.287		8	172.043
I10	119.98	119.399	118.534	119.003	119.764	119.051	118.716	119.848	119.815	118.472	119.222	120.174	119.154	118.806	119.938	119.404	119.084	119.329	119.86	118.809	118.949	120.006	118.739	118.497	119.789	119.638	118.904	119.413	119.635	118.829	119.261	119.98		8	172.043
I11	115.778	110.312	105.904	112.503	113.829	106.68	108.225	116.357	109.531	106.972	115.539	112.91	106.624	111.312	115.767	107.528	107.677	116.823	109.39	106.292	115.295	112.096	106.607	111.284	115.722	107.618	107.14	116.868	109.685	106.312	115.073	112.303		9	193.548
I12	114.267	110.649	111.73	114.385	110.975	111.66	114.433	111.433	111.298	114.478	111.553	111.539	114.497	112.073	111.197	113.972	112.483	111.152	114.132	112.152	111.57	114.579	112.177	111.208	114.39	112.056	112.098	114.669	111.506	111.947	114.64	111.315		10	215.054
I13	107.579	104.722	105.584	107.497	107.826	103.708	106.972	107.671	106.379	104.736	107.73	107.601	104.247	106.91	107.826	106.711	104.593	107.553	107.927	104.61	106.315	107.803	107.177	104.424	107.548	107.938	104.685	106.278	107.66	106.713	104.548	107.579		8	172.043
I14	150.551	149.022	151.542	151.994	150.079	148.876	150.093	150.469	150.213	149.896	150.317	149.306	151.337	151.278	149.146	150.725	150.354	149.461	150.61	150.756	149.834	149.607	150.584	150.346	148.666	150.699	149.683	148.326	149.736	150.534	148.708	150.124		9	193.548
I15	124.301	124.028	128.542	124.871	123.944	126.876	127.764	125.272	124.885	128.039	124.64	123.888	127.621	126.632	124.202	124.817	127.888	124.275	123.18	127.722	126.306	123.435	125.236	128.275	125.233	124.11	127.896	125.478	125.399	126.351	126.809	124.301		9	193.548
I16	152.197	145.817	153.031	147.008	145.287	151.438	148.317	144.551	150.435	150.831	144.525	147.871	152.059	144.899	145.89	152.191	145.843	145.048	151.885	147.486	144.413	151.643	147.84	144.138	149.736	150.23	144.478	147.267	152.587	145.275	146.598	152.197		9	193.548
I17																																		0	0
I18																																		0	0
I19																																		0	0
I20																																		0	0
I21																																		0	0
I22																																		0	0
I23																																		0	0
I24																																		0	0
J01	131.73	137.556	140.216	133.236	131.691	142.034	136.315	131.624	136.935	140.382	133.492	131.865	141.93	135.75	131.329	137.579	139.177	132.579	132.719	141.045	135.385	131.399	139.329	137.171	130.963	134.152	140.124	133.559	130.857	140.559	135.73	131.329		9	193.548
J02	126.772	121.121	125.174	132.66	123.848	121.216	130.492	129.014	121.885	122.902	133.16	125.601	121.287	127.649	130.933	122.607	122.008	132.598	126.778	121.612	125.742	131.868	123.256	121.646	131.697	127.806	121.452	124.694	132.469	124.059	121.444	130.851		8	172.043
J03	112.919	112.169	111.562	113.902	112.683	112.404	112.427	113.287	112.913	111.812	113.421	112.722	112.84	112.003	113.657	112.576	112.506	112.989	113.191	112.764	111.871	114.124	112.885	112.458	113.034	113.402	112.837	111.944	114.079	112.739	112.677	112.919		9	193.548
J04	126.337	119.337	118.461	126.972	122.683	117.657	123.174	125.455	119.86	118.472	126.789	122.638	117.697	123.185	125.761	119.77	118.674	126.584	122.11	117.624	123.871	125.34	119.357	119.795	126.829	121.756	117.702	125.702	123.913	118.452	120.963	126.337		8	172.043
J05	167.371	171.596	164.449	155.806	171.289	164.469	159.256	161.205	169.694	164.267	156.416	171.528	164.506	158.177	162.43	170.298	164.41	156.115	171.081	164.64	156.121	167.657	165.775	159.963	157.753	169.989	161.787	154.579	171.896	164.621	156.166	167.371		9	193.548
J06	131.638	135.537	133.947	128.374	131.781	136.121	132.975	128.469	135.191	135.292	129.447	129.556	135.739	134.211	128.073	132.963	135.809	131.626	128.708	135.079	134.371	128.463	131.775	137.101	133.213	129.006	136.93	135.146	128.567	131.045	136.267	131.638		9	193.548
J07	194.112	186.657	189.528	198.07	189.559	187.542	192.166	195.812	186.629	188.458	196.584	190.045	184.93	191.86	197.747	188.528	189.34	193.683	193.211	186.146	190.287	196.256	186.809	186.43	193.177	191.056	184.921	189.961	195.562	185.933	187.09	194.112		8	172.043
J08	111.385	110.452	105.624	108.02	111.171	108.278	105.784	110.846	110.624	105.174	108.989	111.264	107.893	106.511	111.346	110.517	105.382	109.848	110.972	107.385	107.382	111.508	109.402	105.581	111.171	111.244	106.132	108.955	111.57	108.331	106.581	111.385		8	172.043
J09	117.104	117.236	113.803	112.944	117.18	115.326	112.323	116.61	117.904	113.258	114.449	118.688	114.871	112.84	116.525	115.713	112.629	115.216	117.565	113.368	113.904	117.514	114.865	112.972	116.787	116.138	112.699	115.41	116.846	113.326	113.871	117.104		9	193.548
J10	133.494	136.618	132.621	131.75	137.848	133.933	130.899	137.492	134.292	131.343	135.452	135.66	132.643	133.809	137.132	133.081	131.702	138.247	135.413	131.424	137.716	134.438	131.5	136.028	135.441	131.795	133.924	136.758	132.565	133.419	138.169	133.494		10	215.054
J11	150.739	158.486	142.424	142.559	163.006	145.924	142.879	160.247	150.506	141.862	153.205	154.747	142.624	146.753	161.185	143.494	143.312	161.486	144.972	141.382	159.062	147.952	141.244	153.472	154.202	142.43	147.163	159.913	143.798	143.697	162.421	144.671		10	215.054
J12	120.716	116.14	120.781	118.927	116.289	119.371	119.699	116.25	117.744	121.194	116.638	116.674	121.969	117.18	115.933	122.371	117.851	115.927	121.402	117.902	115.893	120.626	118.596	116.202	120.205	118.874	117.062	119.455	119.747	116.247	118.081	120.716		9	193.548
J13																																		0	0
J14																																		0	0
J15																																		0	0
J16	100.022	99.1517	99.4382	99.5787	99.4579	99.5674	99.4635	99.8427	99.9073	99.6938	99.8174	99.7697	99.8371	99.6152	99.9775	99.9579	99.9157	99.7612	100.022	99.9213	99.8764	99.8483	100.028	99.8933	100.006	99.868	99.9101	99.809	99.9298	100.003	99.8736	100.022		11	236.559
J17																																		0	0
J18																																		0	0
J19																																		0	0
J20																																		0	0
J21																																		0	0
J22																																		0	0
J23																																		0	0
J24																																		0	0
K01	144.803	145.913	155.14	146.598	147.025	147.514	155.157	146.874	146.295	150.169	153.272	147.767	146.275	152.118	150.958	147.121	145.413	154.739	149.143	146.43	145.185	155.329	147.503	147.638	146.247	155.907	147.576	146.736	149.455	152.671	146.051	144.803		9	193.548
K02	114.77	114.806	114.014	113.326	113.101	115.716	113.944	113.202	114.449	115.157	113.963	112.643	115.374	114.486	113.435	113.042	115.522	113.742	113.101	114.228	114.697	113.82	112.893	115.902	114.463	113.831	113.124	115.441	113.784	113.067	115.171	114.77		9	193.548
K03	103.961	103.632	103.812	103.584	103.826	103.831	103.966	103.77	104.028	103.739	103.958	103.829	104.213	103.719	103.902	104.093	104.174	103.958	103.949	104.042	104.121	104.199	104.059	104.211	104.065	103.924	104.126	104.152	103.963	103.795	104.093	103.961		10	215.054
K04	122.969	121.478	120.823	124.396	123.261	122.112	121.528	124.506	123.239	122.831	122.073	125.666	123.43	122.008	122.419	124.938	122.531	121.812	123.295	123.975	122.812	122.073	124.598	123.916	122.362	121.393	123.626	123.458	122.11	121.669	124.702	122.969		8	172.043
K05	99.6376	102.478	102.334	99.6742	100.913	103.236	101.865	99.2247	102.447	103.014	100.744	100.503	103.056	102.598	99.323	101.963	103.042	101.045	100.253	102.75	102.73	99.5646	101.787	103.371	101.548	100.084	102.829	102.966	100.003	101.697	103.244	101.663		9	193.548
K06	117.624	117.567	117.854	116.657	117.309	118.978	117.48	116.792	117.132	118.59	117.211	117.146	118.896	118.011	117.216	117.261	118.933	116.927	117.596	118.719	118.36	117.177	117.556	118.806	117.053	117.174	118.466	117.896	117.292	117.042	119.399	117.624		9	193.548
K07																																		0	0
K08	162.126	158.486	163.893	161.652	157.539	164.16	162.781	161.551	157.983	161.601	159.846	155.475	163.242	161.935	159.393	160.183	162.312	163.16	156.534	163.185	161.699	156.933	162.157	160.205	158.795	159.331	163.084	164.362	155.961	163.11	161.567	157.236		9	193.548
K09	197.486	196.851	200.163	195.301	195.865	199.761	196.171	194.643	197.587	196.93	194.947	195.098	199.809	195.219	193.733	199.037	196.382	196.264	199.23	196.966	194.829	195.669	197.966	195.303	195.671	200.084	195.334	194.961	200.357	198.295	195.185	196.64		9	193.548
K10	199.028	196.107	200.236	168.848	179.508	214.149	170.051	169.211	215.478	178.573	167.624	206.374	192.337	168.719	191.649	203.846	171.185	181.834	210.994	173.646	176.365	217.89	178.955	168.868	213.837	181.385	170.674	205.663	189.301	168.64	195.615	199.028		9	193.548
K11	163.899	167.879	166.551	166.961	167.61	166.371	164.233	167.115	165.82	164.404	167.098	166.171	164.098	165.626	166.228	164.803	167.236	167.146	165.264	164.916	166.278	165.86	164.899	166.107	166.573	164.39	166.758	166.171	164.278	168.177	166.067	163.899		10	215.054
K12	185.138	186.798	182.966	186.138	187.89	181.478	186.14	188.219	182.902	186.812	188.756	183.101	186.124	186.525	182.36	184.351	186.716	184.649	182.938	185.396	184.301	183.23	186.07	185.051	183.101	185.497	186.354	182.747	186.025	187.177	181.236	185.138		10	215.054
K13	108.677	102.253	101.5	111.382	104.775	102.331	105.399	110.826	102.52	102.056	112.593	103.463	102.239	108.174	108.691	102.638	102.933	112.643	102.955	102.14	109.919	107.525	102.556	104.615	111.5	102.736	102.09	112.958	104.317	102.559	107.674	108.677		8	172.043
K14	140.885	137.084	149.778	154.952	141.927	137.758	152.537	153.882	139.298	139.694	155.969	149.854	137.048	145.475	156.208	144.34	136.806	150.809	155.042	140.244	138.376	154.287	148.542	136.663	145.073	155.003	143.219	136.261	152.065	152.289	138.062	140.885		8	172.043
K15	138.545	151.716	196.604	152.194	138.466	188.295	168.657	143.188	164.862	192.289	144.129	142.831	193.576	157.16	138.132	171.792	182.239	140.924	147.07	196.34	152.933	145.472	186.626	162.421	138.236	165.275	184.992	141.208	148.27	194.138	151.362	138.545		9	193.548
K16	113.236	111.534	110.315	110.315	113.199	110.753	110.087	112.812	111.767	110.421	110.907	113.031	110.562	109.893	113.48	111.489	110.228	111.834	112.702	110.587	110.399	113.598	110.879	109.646	112.228	112.079	110.399	110.902	113.025	110.73	110.154	113.236		8	172.043
K17																																		0	0
K18																																		0	0
K19																																		0	0
K20																																		0	0
K21																																		0	0
K22																																		0	0
K23																																		0	0
K24																																		0	0
L01	129.008	137.197	126.347	126.63	141.632	130.865	125.585	132.865	139.793	127.948	126.808	140.782	132.446	126.326	131.554	140.316	127.979	125.964	140.881	132.311	126.199	132.541	139.632	128.238	127.054	141.083	130.487	125.668	135.811	136.158	127.163	129.008		9	193.548
L02	107.84	107.371	109.907	109.632	108.301	108.975	110.199	108.896	107.933	110.607	109.59	108.112	109.486	110.076	108.615	108.719	110.331	109.284	107.893	110.511	109.64	108.096	110.039	110.138	108.725	108.924	110.475	109.185	108.104	110.584	109.666	107.84		9	193.548
L03	152.39	146.663	167.947	166.553	148.556	149.455	170.975	162.764	147.315	154.298	170.615	157.638	146.152	158.719	169.149	153.115	146.244	164.326	167.514	149.281	148.228	168.685	162.511	146.66	153.699	169.705	157.115	146.034	160.511	168.697	151.039	146.096		8	172.043
L04	160.393	171.36	166.452	161.059	148.567	169.767	163.834	157.669	151.963	167.121	164.402	154.309	158.975	166.893	163.07	150.289	164.253	166.18	160.323	147.882	168.685	165.831	158.691	149.149	169.787	163.705	157.43	154.624	168.48	163.284	152.152	160.393		8	172.043
L05	179.188	181.683	177.368	171.098	183.801	181.163	175.202	174.27	184.031	179.851	171.396	178.247	182.815	179.365	169.927	182.716	181.289	177.59	172.056	184.629	179.989	171.267	176.604	182.463	179.576	170.292	182.607	181.396	174.933	172.171	183.048	179.188		9	193.548
L06	213.494	214.52	224.371	209.775	211.539	218.747	212.584	210.969	212.91	217.961	210.997	211.438	221.337	210.812	210.368	213.848	215.556	209.75	211.065	216.615	209.315	211.761	221	210.492	210.208	215.242	213.101	209.301	212.309	217.638	210.247	211.952		9	193.548
L07	144.427	148.228	148.879	152.86	145.427	147.447	150.933	153.039	144.542	145.904	151.02	152.587	145.736	145.194	150.096	149.904	146.567	146.562	153.326	150.86	147.986	146.121	155.632	148.927	147.199	145.624	153.404	145.354	146.77	148.312	153.346	144.427		8	172.043
L08	167.256	168.329	138.705	140.233	172.666	149.567	131.419	169.199	159.346	133.702	153.301	168.528	139.986	137.419	172.205	152.348	131.174	165.742	161.643	134.216	151.82	168.64	140.618	135.525	172.494	152.062	133.329	164.778	159.775	133.997	152.028	167.256		9	193.548
L09	147.233	147.615	147.385	147.888	147.084	147.646	148.205	147.635	147.573	147.789	147.393	147.593	147.506	148.191	149.688	150.287	148.708	147.992	147.663	147.907	147.365	147.166	148.022	147.393	146.562	147.354	147.638	147.357	147.685	147.213	147.267	147.233		11	236.559
L10																																		0	0
L11																																		0	0
L12	113.632	113.354	109.576	101.992	108.871	114.354	103.166	105.59	117.208	104.947	102.596	115.031	108.952	102.5	111.343	113.025	102.747	107.36	115.216	103.579	104.904	115.435	105.719	102.989	114.64	107.876	102.427	112.581	111.107	102.52	109.039	113.632		8	172.043
L13	101.567	100.758	100.888	101.045	101.112	101.261	101.211	101.264	101.256	101.281	101.357	101.492	101.177	101.517	101.604	101.407	101.219	101.666	101.705	101.565	101.424	101.531	101.68	101.452	101.697	101.573	101.267	101.514	101.657	101.624	101.652	101.567		9	193.548
L14																																		0	0
L15	151.264	145.174	154.489	145.98	145.073	148.685	152.649	144.5	144.522	153.065	148.02	144.272	144.919	154.612	145.444	143.772	151.124	148.23	145.562	145.573	154.331	145.708	144.146	149.61	149.685	144.638	144.306	153.587	145.183	142.904	148.542	151.264		8	172.043
L16	242.674	247.567	280.607	258.879	242.57	273.419	272.871	242.441	256.669	278.972	247.261	242.846	277.011	258.907	239.84	268.753	272.854	240.011	252.107	274.725	248.407	243.483	276.598	258.57	239.91	261.065	274.584	242.652	252.497	275.694	247.393	242.674		9	193.548
L17																																		0	0
L18																																		0	0
L19																																		0	0
L20																																		0	0
L21																																		0	0
L22																																		0	0
L23																																		0	0
L24																																		0	0
M01	172.809	172.756	156.388	153.795	172.649	163.449	150.975	164.933	170.562	154.129	156.559	172.183	159.958	150.11	169.638	167.194	151.938	160.725	171.399	155.994	152.242	171.351	162.489	150.441	167.972	168.497	152.36	160.185	171.643	155.581	152.871	172.809		8	172.043
M02	240.396	220.275	242.815	235.545	230.671	216.615	247.522	232.379	227.778	225.048	243.157	237.09	218.028	239.43	233.073	239.472	219.961	244.854	232.073	223.121	230.733	238.831	235.899	219.213	245.174	230.736	226.697	224.907	241.694	238.379	226.037	241.978		9	193.548
M03	126.399	121.978	124.222	126.669	125.545	122.36	125.868	126.826	122.927	124.135	126.565	125.86	122.382	124.767	126.315	123.896	123.73	126.042	125.607	122.382	125.671	126.697	123.34	123.494	125.902	124.893	122.098	125.663	126.612	122.548	123.846	125.86		8	172.043
M04	123.626	122.528	124.376	129.208	124.553	123.056	125.702	129.034	124.388	122.615	126.969	127.699	123.933	123.758	128.41	126.522	123.744	123.458	128.924	125.534	123.233	124.098	129.124	124.862	122.874	125.843	128.5	124.163	122.865	127.834	126.756	123.626		8	172.043
M05	176.348	183.742	175.615	144.191	141.329	188.126	171.461	142.118	148.705	188.368	162.764	139.82	158.798	185.949	156.694	136.213	172.702	179.09	150.399	137.888	182.823	172.253	143.511	146.708	188.551	163.323	138.149	162.129	185.037	154.494	135.789	176.348		8	172.043
M06	227.851	227.607	263.86	258.657	233.764	245.882	268.402	239.809	228.969	271.388	248.202	228.435	260.803	258.031	231.941	243.792	266.346	237.435	229.961	271.059	244.969	226.483	263.447	256.065	230.365	248.32	263.548	235.916	235.438	270.129	241.154	227.851		9	193.548
M07																																		0	0
M08	119.331	117.823	124.837	121.371	115.823	122.402	125.048	117.919	118.5	125.303	121.671	116.183	123.202	124.534	117.253	118.868	124.958	120.522	116.309	123.062	123.963	116.781	119.334	124.992	120.312	116.371	124.053	124.278	116.719	120.149	125.272	119.331		9	193.548
M09																																		0	0
M10	121.205	121.893	123.59	129.118	122.584	122.076	129.837	123.683	121.935	128.093	126.461	122.326	124.289	128.478	122.326	121.913	129.138	123.169	121.725	128.593	124.32	121.913	126.216	126.253	122.042	124.154	128.23	122.36	122.643	128.84	122.772	121.205		9	193.548
M11	117.416	114.287	117.323	116.862	114.152	116.337	117.438	114.978	115.854	117.396	114.952	114.534	118.508	115.654	114.36	118.34	116.124	113.705	118.874	116.278	113.969	118.25	116.834	113.514	117.787	116.941	113.848	117.343	117.354	114.183	117.118	117.416		9	193.548
M12	136.879	128.736	164.329	132.112	125.663	158.615	144.756	125.846	142.969	158.399	127.303	128.711	166.107	133.739	125.511	159.295	144.09	125.801	144.455	156.368	129.261	133.177	163.587	130.132	125.882	161.61	139.778	125.39	151.652	149.258	125.77	136.879		9	193.548
M13	103.039	101.444	102.789	105.419	102.157	101.764	105.11	104.11	101.885	102.848	105.961	102.475	102.062	105.191	104.261	102.191	102.809	106.169	102.927	102.171	104.874	104.376	102.16	102.916	106.402	102.744	102.138	105.169	104.669	102.247	102.778	106.309		8	172.043
M14	168.882	168.455	166.68	168.927	167.565	166.287	162.809	165.882	165.831	166.764	165.691	166.685	167.654	165.983	166.758	166.86	165.657	163.635	162.837	166.744	165.885	166.256	167.006	167.486	166.287	166.89	167.36	166.75	166.492	167.744	164.792	165.258		9	193.548
M15	168.888	169.407	168.66	168.736	167.817	170.213	168.868	168.132	167.728	168.368	167.079	166.68	168.525	169.07	166.747	167.34	168.938	167.534	166.455	167.18	167.775	167.298	166.997	168.264	167.208	167.132	167.098	167.874	167.506	166.301	169.787	170.045		9	193.548
M16	337.531	339.228	334.935	337.483	336.697	334.292	338.888	332.579	333.871	334.253	328.253	331.761	334.022	328.958	335.152	336.185	331.843	334.039	330.486	337.306	334.795	332.382	333.949	331.208	328.326	333.73	331.826	327.961	330.022	331.042	334.857	337.531		10	215.054
M17																																		0	0
M18																																		0	0
M19																																		0	0
M20																																		0	0
M21																																		0	0
M22																																		0	0
M23																																		0	0
M24																																		0	0
N01	127.376	127.548	126.166	127.194	127.334	126.14	127	127.624	127.938	125.784	127.514	127.424	126.986	126.792	127.674	127.503	125.876	127.056	127.539	126.854	127.121	127.61	127.576	126.556	127.183	127.514	126.517	126.823	127.747	127.455	126.287	127.376		9	193.548
N02	229.312	161.652	186.368	300.315	172.11	160.213	272.795	220.654	160.826	189.837	296.039	170.475	160.225	279.638	213.525	160.736	201.312	283.919	167.708	160.775	299.989	190.829	161.365	229.152	256.528	163.02	168.034	301.994	178.216	159.421	249.213	235.702		9	193.548
N03	121.615	122.899	134.618	128.579	120.924	123.77	139.258	122.343	122.067	134.705	129.337	121.129	123.758	139.343	121.902	121.879	133.553	130.508	122.848	124.596	136.764	121.469	121.624	137.171	125.149	121.671	127.008	135.438	121.261	122.876	138.146	124.197		9	193.548
N04	121.275	117.868	121.801	120.708	116.253	122.242	121.466	116.065	121.699	122.59	118.382	119.444	122.674	120.652	117.112	121.843	121.253	116.399	121.713	122.371	117.32	120.098	122.093	119.59	117.778	121.846	121.037	116.52	122.079	121.666	116.236	121.275		9	193.548
N05	110.604	110.126	109.854	110.045	110.225	110.376	109.958	110.256	110.506	110.09	110.053	110.553	110.826	110.472	110.306	110.624	110.236	110.149	110.817	110.43	110.382	110.346	110.222	110.385	110.542	110.309	110.163	110.351	110.66	110.331	110.584	110.604		7	150.538
N06																																		0	0
N07	191.16	188.933	180.966	179.632	194.053	182.899	177.126	190.368	190.129	181.298	181.208	194.017	183.185	177.579	190.938	188.486	180.694	180.933	193.326	182.663	176.896	192.966	188.034	179.163	185.91	193.463	183.615	177.051	194.534	185.542	177.949	188.809		8	172.043
N08	109.112	107.815	109.011	108.73	108.034	109.003	108.938	108.949	107.843	109.435	109.281	108.301	108.803	109.272	109.028	108.124	109.494	109.331	108.57	108.924	109.315	108.89	108.107	109.565	109.66	108.497	108.874	109.713	108.904	108.309	109.419	109.112		10	215.054
N09	125.598	122.986	125.376	129.579	123.969	124.295	129.447	124.787	123.646	128.247	126.733	123.803	126.834	128.843	124.174	125.708	130.135	124.306	124.756	130.312	125.548	123.969	129.096	127.216	124.152	127.553	127.921	123.862	126.812	129.744	123.98	125.598		9	193.548
N10	116.801	111.761	111.492	115.961	113.492	111.205	115.744	115.329	111.132	114.764	115.924	110.865	113.93	116.365	111.118	113.348	117.267	110.843	112.882	117.815	111.584	112.565	117.511	111.764	112.494	117.404	111.795	112.135	117.118	112.857	111.643	116.801		9	193.548
N11	116.261	117.303	114.478	114.374	117.267	114.688	114.317	117.379	115.242	114.152	116.112	115.57	114.329	116.315	116.09	113.944	115.972	116.098	114.199	116.126	116.59	114.185	115.927	116.902	114.059	115.837	116.798	113.972	116.053	117.34	114.315	116.261		10	215.054
N12																																		0	0
N13	133.427	134.185	131.531	131.775	134.86	133.916	129.885	134.112	135.028	131.629	132.076	134.899	133.624	130.534	135.011	134.632	130.955	132.713	134.77	133.163	130.556	134.317	134.053	129.874	133.126	134.143	132.247	131.152	134.593	134.489	129.919	133.427		9	193.548
N14	152.115	140.211	169.053	133.669	126.857	163.632	150.921	129.157	134.649	173.208	136.171	128.702	156.034	155.402	130.663	128.374	172.921	142.854	128.854	143.562	167.233	133.256	127.157	166.615	146.975	127.41	137.185	169.194	133.635	127.011	161.365	152.115		9	193.548
N15	141.868	142.649	142.77	145.129	146.23	143.598	142.295	146.424	143.278	142.73	143.93	145.716	143.031	142.244	146.772	143.938	143.539	142.952	145.638	142.16	141.753	145.885	143.989	143.413	142.626	146.784	142.708	141.59	145.18	142.177	141.75	141.868		8	172.043
N16	122.343	121.671	116.82	129.778	122.896	120.379	120.871	127.506	122.713	117.806	128.508	126.424	121.975	118.329	130.632	123.601	118.93	124.663	126.949	121.697	117.531	129.385	125.722	121.862	123.626	126.508	122.528	117.596	129.787	124.219	121.101	122.343		8	172.043
N17																																		0	0
N18																																		0	0
N19																																		0	0
N20																																		0	0
N21																																		0	0
N22																																		0	0
N23																																		0	0
N24																																		0	0
O01	104.093	104.25	117.871	106.441	103.719	111.913	113.458	104.149	105.287	118.272	105.604	103.899	114.638	110.334	104.272	108.25	115.702	104.455	104.371	117.449	107.728	104.059	112.466	111.691	104.253	107.449	116.747	104.829	104.084	117.154	106.66	104.093		9	193.548
O02	134.52	137.154	133.787	130.565	134.382	136.728	130.955	131.104	138.559	131.497	129.935	137.421	132.551	129.753	135.607	134.056	129.882	133.416	135.73	129.904	131.947	137.719	131.39	130.11	137.882	132.216	129.916	136.447	133.365	130.758	134.935	134.52		10	215.054
O03	116.438	117.84	113.118	115.478	116.812	117.402	113.216	116.787	118.017	114.764	114.947	116.803	118.129	112.823	116.278	117.997	116.711	114.059	116.801	118.315	113.149	116.039	117.331	116.337	113.862	117.121	118.522	113.478	116.011	117.716	116.949	113.851		9	193.548
O04	210.5	211.629	204.042	212.135	216.615	212.944	203.972	211.256	216.632	212.107	204.857	210.722	214.916	214.011	204.787	210.43	216.758	213.871	203.36	210.562	215.989	213.253	203.57	209.919	215.062	211.576	203.556	210.143	214.205	210.975	202.525	210.5		8	172.043
O05	117.284	114.683	115.402	117.823	114.483	114.438	116.91	117.14	114.851	115.736	118.334	115.492	115.522	116.239	115.567	114.323	115.177	118.747	115.699	115.994	117.831	116.531	115.48	116.837	117.806	115.02	115.213	117.772	115.228	114.612	116.579	117.284		8	172.043
O06	148.219	139.449	149.508	135.806	137.236	149.522	137.972	136.461	146.983	143.18	137.399	142.472	147.927	137.784	139.433	149.823	136.393	137.899	150.031	139.27	138.025	147.851	139.84	136.503	145.48	143.18	136.927	143.486	145.624	136.868	140.688	148.219		9	193.548
O07	132.115	131.497	131	119.669	129.433	131.902	124.051	125.081	132.795	129.174	121.278	131.565	131.787	120.713	129.143	132.52	124.104	124.708	132.287	128.267	121.517	131.857	131.32	120.124	130.573	132.438	122.747	127.197	132.767	126.376	123.497	132.115		8	172.043
O08	102.944	101.767	101.048	102.059	102.135	101.315	102.067	102.559	101.475	101.952	102.379	101.781	101.646	102.562	101.747	101.913	102.64	101.831	101.753	102.663	101.86	101.671	102.846	102.197	101.798	103.014	102.264	101.525	102.961	102.472	101.969	102.944		9	193.548
O09																																		0	0
O10	176.211	179.657	186.101	180.565	178.699	185.444	180.101	178.323	185.846	179.598	178.708	183.955	180.258	177.75	184.638	180.66	177.006	183.07	181.022	177.09	182.169	180.823	176.194	182.424	181.534	177.284	182.435	182.239	176.792	182.39	182.017	176.211		10	215.054
O11	117.129	118.986	119.596	116.742	118.548	120.065	117.264	117.809	120.253	117.683	117.66	120.166	118.629	117.183	120.374	118.562	117.343	120.093	119.441	116.907	119.671	119.84	116.947	119.472	119.831	117.452	119.18	120.213	117.374	118.829	119.857	117.129		10	215.054
O12		129.916	130.747	130.272	130.826	129.461	129.685	130.483	129.419	129.643	131.494	130.551	129.492	130.902	129.736	129.829	130.829	129.334	130.202	130.638	130.396	130.399	131.621	129.124	130.722	132.053	130.298	129.407	129.834	129.702	131.14	130.789		11	236.559
O13																																		0	0
O14	137.968	138.604	140.553	140.904	139.024	138.165	142.207	140.168	138.324	141.388	140.588	139.306	139.891	141.327	139.577	138.277	141.995	140.04	138.261	141.785	140.184	139.008	140.016	140.88	139.221	138.614	141.234	139.678	137.928	141.231	139.364	137.968		9	193.548
O15	106.267	104.438	105.492	104.983	104.494	105.716	105.228	104.483	105.86	105.722	105.146	105.455	106.017	105.497	105.303	106.118	105.351	104.781	106.317	105.837	104.997	106.048	105.708	105.309	105.419	105.764	105.098	105.225	105.972	105.18	105.242	106.267		9	193.548
O16																																		0	0
O17																																		0	0
O18																																		0	0
O19																																		0	0
O20																																		0	0
O21																																		0	0
O22																																		0	0
O23																																		0	0
O24																																		0	0
P01	565.464	548.553	476.329	541.261	566.433	492.846	503.831	564.997	538.958	469.421	544.865	564.214	480.711	507.02	562.683	524.781	475.801	543.351	558.548	474.685	526.871	568.632	502.25	494.149	555.048	540.393	472.272	534.924	556.972	480.938	513.379	558.663		8	172.043
P02	206.247	218.489	210.899	211.326	217.421	212.646	208.081	217.025	215.834	206.309	213.75	216.362	207.365	214.23	217.433	207.848	211.643	218.239	210.183	209.573	215.419	212.385	207.264	215.205	216.337	205.941	215.463	215.368	205.298	214.022	216.407	206.247		10	215.054
P03	262.907	258.284	263.34	265.351	262.902	260.177	271.258	263.281	260.663	264.475	267.556	260.197	261.253	268.393	263.652	261.216	267.59	266.435	259.478	258.475	266.846	261.725	260.86	265.815	264.702	259.913	262.795	268.871	260.079	259.039	264.573	262.132		9	193.548
P04																																		0	0
P05	124.407	134.522	127.41	123.402	122.469	134.823	125.489	121.149	131.264	129.654	123.812	120.992	135.365	125.59	122.053	127.792	130.992	124.438	120.222	135.236	126.744	122.784	126.084	132.065	124.228	120.848	135.067	125.789	122.23	126.761	132.056	124.407		9	193.548
P06	132.354	133.449	130.326	133.716	135.045	133.104	132.522	133.065	135.295	129.986	133.719	139.062	131.913	132.854	133.868	131.351	132.056	133.742	135.135	129.963	133.699	133.772	130.146	132.997	131.882	130.067	133.183	133.489	132.958	131.239	132.051	131.458		10	215.054
P07	121.084	129.961	137.264	122.565	128.059	138.77	124.75	126.663	137.517	125.924	124.034	136.761	128.688	124.025	136.152	129.298	123.334	136.037	130.944	122.806	136.61	131.287	121.449	133.57	133.469	121.66	133.351	134.466	121.171	132.601	135.132	121.084		10	215.054
P08	118.489	118.534	119.669	117.986	118.598	119.343	118.301	118.466	118.511	118.601	118.315	119.051	118.935	118.694	119.461	118.607	118.688	119.666	119.385	118.503	118.77	118.986	118.421	119.157	119.242	118.657	119.315	119.059	118.587	119.219	118.778	118.489		10	215.054
P09	133.438	130.149	145.781	140.213	130.688	145.469	139.882	130.91	145.298	139.986	130.93	145.702	139.567	130.801	145.758	139.461	130.573	146.228	138.416	129.851	146.452	137.624	129.638	146.615	138.317	129.334	147.407	137.09	131.149	145.944	135.469	133.438		10	215.054
P10	134.528	135.688	131.093	131.073	134.742	132.615	130.228	132.64	135.008	130.831	131.014	135.694	131.503	130.857	133.32	134.174	130.888	131.545	134.846	130.986	131.003	135.11	132.331	130.129	132.309	133.989	129.851	130.997	134.73	130.935	130.073	134.528		9	193.548
P11	125.888	128.157	125.258	128.522	128.272	125.104	128.756	127.52	125.351	129.213	127.615	125.986	129.404	127.744	126.23	129.843	127.702	125.972	129.719	127.303	125.978	129.666	126.89	125.848	129.978	126.831	126.407	130.138	126.301	126.5	129.871	125.888		11	236.559
P12	99.6039	99.0618	99.3315	98.9017	99.1376	99.2697	99.2107	99.0056	99.6236	99.6573	98.8202	99.382	99.5646	99.236	99.2079	99.6994	99.5702	99.1292	99.6685	99.9213	98.9972	99.5169	99.6573	99.3905	99.4635	99.5309	99.4101	99.3876	99.6124	99.7978	99.1601	99.6039		9	193.548
P13	112.846	112.326	111.379	113.837	112.744	111.75	113.84	113.079	111.219	113.913	112.382	111.694	113.087	112.264	111.834	112.795	113.671	112.596	111.683	114.185	112.25	111.514	113.699	112.096	111.382	113.826	112.183	111.823	113.315	112.402	111.761	112.846		9	193.548
P14	185.461	187.27	185.076	186.376	186.986	187.348	183.584	188.045	187.545	182.885	187.048	186.683	186.219	185.458	185.624	186.846	182.857	187.264	187.399	184.253	187.874	186.281	185.219	184.604	186.025	186.497	182.079	187.511	185.983	182.927	186.16	185.461		10	215.054
P15																																		0	0
P16	276.593	278.71	291.803	286.015	280.482	286.932	286.79	278.768	284.005	289.235	277.114	276.856	288.705	283.765	274.308	284.475	284.035	273.308	279.323	285.404	279.737	276.273	282.487	277.674	274.306	283.788	280.359	273.088	281.101	280.874	272.043	276.593		9	193.548
P17																																		0	0
P18																																		0	0
P19																																		0	0
P20																																		0	0
P21																																		0	0
P22																																		0	0
P23																																		0	0
P24																																		0	0

## Sheet: HEART RATE
Column	Row	# Peaks	Heart Rate	Treatment (µM)
1	A	9	193.548	0
1	B	8	172.043	0
1	C	0		0
1	D	0		0
1	E	8	172.043	0
1	F	0		0
1	G	9	193.548	0
1	H	10	215.054	0
1	I	9	193.548	0
1	J	9	193.548	0
1	K	9	193.548	0
1	L	9	193.548	0
1	M	8	172.043	0
1	N	9	193.548	0
1	O	9	193.548	0
1	P	8	172.043	0
2	A	0		0
2	B	9	193.548	0
2	C	9	193.548	0
2	D	9	193.548	0
2	E	9	193.548	0
2	F	0		0
2	G	9	193.548	0
2	H	7	150.538	0
2	I	9	193.548	0
2	J	8	172.043	0
2	K	9	193.548	0
2	L	9	193.548	0
2	M	9	193.548	0
2	N	9	193.548	0
2	O	10	215.054	0
2	P	10	215.054	0
3	A	8	172.043	0.05
3	B	10	215.054	0.05
3	C	0		0.05
3	D	8	172.043	0.05
3	E	9	193.548	0.05
3	F	0		0.05
3	G	9	193.548	0.05
3	H	8	172.043	0.05
3	I	8	172.043	0.05
3	J	9	193.548	0.05
3	K	10	215.054	0.05
3	L	8	172.043	0.05
3	M	8	172.043	0.05
3	N	9	193.548	0.05
3	O	9	193.548	0.05
3	P	9	193.548	0.05
4	A	9	193.548	0.05
4	B	9	193.548	0.05
4	C	8	172.043	0.05
4	D	8	172.043	0.05
4	E	8	172.043	0.05
4	F	9	193.548	0.05
4	G	9	193.548	0.05
4	H	9	193.548	0.05
4	I	9	193.548	0.05
4	J	8	172.043	0.05
4	K	8	172.043	0.05
4	L	8	172.043	0.05
4	M	8	172.043	0.05
4	N	9	193.548	0.05
4	O	8	172.043	0.05
4	P	0		0.05
5	A	9	193.548	0.098
5	B	0		0.098
5	C	9	193.548	0.098
5	D	9	193.548	0.098
5	E	8	172.043	0.098
5	F	9	193.548	0.098
5	G	8	172.043	0.098
5	H	9	193.548	0.098
5	I	8	172.043	0.098
5	J	9	193.548	0.098
5	K	9	193.548	0.098
5	L	9	193.548	0.098
5	M	8	172.043	0.098
5	N	7	150.538	0.098
5	O	8	172.043	0.098
5	P	9	193.548	0.098
6	A	9	193.548	0.098
6	B	9	193.548	0.098
6	C	9	193.548	0.098
6	D	9	193.548	0.098
6	E	9	193.548	0.098
6	F	8	172.043	0.098
6	G	8	172.043	0.098
6	H	8	172.043	0.098
6	I	9	193.548	0.098
6	J	9	193.548	0.098
6	K	9	193.548	0.098
6	L	9	193.548	0.098
6	M	9	193.548	0.098
6	N	0		0.098
6	O	9	193.548	0.098
6	P	10	215.054	0.098
7	A	8	172.043	0.195
7	B	0		0.195
7	C	9	193.548	0.195
7	D	9	193.548	0.195
7	E	9	193.548	0.195
7	F	8	172.043	0.195
7	G	9	193.548	0.195
7	H	9	193.548	0.195
7	I	8	172.043	0.195
7	J	8	172.043	0.195
7	K	0		0.195
7	L	8	172.043	0.195
7	M	0		0.195
7	N	8	172.043	0.195
7	O	8	172.043	0.195
7	P	10	215.054	0.195
8	A	9	193.548	0.195
8	B	8	172.043	0.195
8	C	9	193.548	0.195
8	D	10	215.054	0.195
8	E	8	172.043	0.195
8	F	9	193.548	0.195
8	G	0		0.195
8	H	9	193.548	0.195
8	I	8	172.043	0.195
8	J	8	172.043	0.195
8	K	9	193.548	0.195
8	L	9	193.548	0.195
8	M	9	193.548	0.195
8	N	10	215.054	0.195
8	O	9	193.548	0.195
8	P	10	215.054	0.195
9	A	8	172.043	0.39
9	B	10	215.054	0.39
9	C	8	172.043	0.39
9	D	9	193.548	0.39
9	E	9	193.548	0.39
9	F	8	172.043	0.39
9	G	9	193.548	0.39
9	H	10	215.054	0.39
9	I	8	172.043	0.39
9	J	9	193.548	0.39
9	K	9	193.548	0.39
9	L	11	236.559	0.39
9	M	0		0.39
9	N	9	193.548	0.39
9	O	0		0.39
9	P	10	215.054	0.39
10	A	8	172.043	0.39
10	B	8	172.043	0.39
10	C	9	193.548	0.39
10	D	9	193.548	0.39
10	E	8	172.043	0.39
10	F	0		0.39
10	G	0		0.39
10	H	9	193.548	0.39
10	I	8	172.043	0.39
10	J	10	215.054	0.39
10	K	9	193.548	0.39
10	L	0		0.39
10	M	9	193.548	0.39
10	N	9	193.548	0.39
10	O	10	215.054	0.39
10	P	9	193.548	0.39
11	A	9	193.548	0.78
11	B	0		0.78
11	C	10	215.054	0.78
11	D	9	193.548	0.78
11	E	10	215.054	0.78
11	F	8	172.043	0.78
11	G	9	193.548	0.78
11	H	9	193.548	0.78
11	I	9	193.548	0.78
11	J	10	215.054	0.78
11	K	10	215.054	0.78
11	L	0		0.78
11	M	9	193.548	0.78
11	N	10	215.054	0.78
11	O	10	215.054	0.78
11	P	11	236.559	0.78
12	A	9	193.548	0.78
12	B	10	215.054	0.78
12	C	9	193.548	0.78
12	D	0		0.78
12	E	9	193.548	0.78
12	F	0		0.78
12	G	8	172.043	0.78
12	H	9	193.548	0.78
12	I	10	215.054	0.78
12	J	9	193.548	0.78
12	K	10	215.054	0.78
12	L	8	172.043	0.78
12	M	9	193.548	0.78
12	N	0		0.78
12	O	11	236.559	0.78
12	P	9	193.548	0.78
13	A	9	193.548	1.56
13	B	11	236.559	1.56
13	C	11	236.559	1.56
13	D	10	215.054	1.56
13	E	9	193.548	1.56
13	F	9	193.548	1.56
13	G	9	193.548	1.56
13	H	9	193.548	1.56
13	I	8	172.043	1.56
13	J	0		1.56
13	K	8	172.043	1.56
13	L	9	193.548	1.56
13	M	8	172.043	1.56
13	N	9	193.548	1.56
13	O	0		1.56
13	P	9	193.548	1.56
14	A	10	215.054	1.56
14	B	0		1.56
14	C	10	215.054	1.56
14	D	10	215.054	1.56
14	E	9	193.548	1.56
14	F	8	172.043	1.56
14	G	10	215.054	1.56
14	H	9	193.548	1.56
14	I	9	193.548	1.56
14	J	0		1.56
14	K	8	172.043	1.56
14	L	0		1.56
14	M	9	193.548	1.56
14	N	9	193.548	1.56
14	O	9	193.548	1.56
14	P	10	215.054	1.56
15	A	9	193.548	3.125
15	B	9	193.548	3.125
15	C	9	193.548	3.125
15	D	0		3.125
15	E	7	150.538	3.125
15	F	9	193.548	3.125
15	G	9	193.548	3.125
15	H	8	172.043	3.125
15	I	9	193.548	3.125
15	J	0		3.125
15	K	9	193.548	3.125
15	L	8		3.125
15	M	9		3.125
15	N	8		3.125
15	O	9	193.548	3.125
15	P	0		3.125
16	A	9	193.548	3.125
16	B	9	193.548	3.125
16	C	9	193.548	3.125
16	D	8	172.043	3.125
16	E	9	193.548	3.125
16	F	9	193.548	3.125
16	G	8	172.043	3.125
16	H	10	215.054	3.125
16	I	9	193.548	3.125
16	J	11		3.125
16	K	8	172.043	3.125
16	L	9	193.548	3.125
16	M	10	215.054	3.125
16	N	8		3.125
16	O	0		3.125
16	P	9	193.548	3.125
17	A	0		6.25
17	B	0		6.25
17	C	0		6.25
17	D	0		6.25
17	E	0		6.25
17	F	0		6.25
17	G	0		6.25
17	H	0		6.25
17	I	0		6.25
17	J	0		6.25
17	K	0		6.25
17	L	0		6.25
17	M	0		6.25
17	N	0		6.25
17	O	0		6.25
17	P	0		6.25
18	A	0		6.25
18	B	0		6.25
18	C	0		6.25
18	D	0		6.25
18	E	0		6.25
18	F	0		6.25
18	G	0		6.25
18	H	0		6.25
18	I	0		6.25
18	J	0		6.25
18	K	0		6.25
18	L	0		6.25
18	M	0		6.25
18	N	0		6.25
18	O	0		6.25
18	P	0		6.25
19	A	0		12.5
19	B	0		12.5
19	C	0		12.5
19	D	0		12.5
19	E	0		12.5
19	F	0		12.5
19	G	0		12.5
19	H	0		12.5
19	I	0		12.5
19	J	0		12.5
19	K	0		12.5
19	L	0		12.5
19	M	0		12.5
19	N	0		12.5
19	O	0		12.5
19	P	0		12.5
20	A	0		12.5
20	B	0		12.5
20	C	0		12.5
20	D	0		12.5
20	E	0		12.5
20	F	0		12.5
20	G	0		12.5
20	H	0		12.5
20	I	0		12.5
20	J	0		12.5
20	K	0		12.5
20	L	0		12.5
20	M	0		12.5
20	N	0		12.5
20	O	0		12.5
20	P	0		12.5
21	A	0		25
21	B	0		25
21	C	0		25
21	D	0		25
21	E	0		25
21	F	0		25
21	G	0		25
21	H	0		25
21	I	0		25
21	J	0		25
21	K	0		25
21	L	0		25
21	M	0		25
21	N	0		25
21	O	0		25
21	P	0		25
22	A	0		25
22	B	0		25
22	C	0		25
22	D	0		25
22	E	0		25
22	F	0		25
22	G	0		25
22	H	0		25
22	I	0		25
22	J	0		25
22	K	0		25
22	L	0		25
22	M	0		25
22	N	0		25
22	O	0		25
22	P	0		25
23	A	0		50
23	B	0		50
23	C	0		50
23	D	0		50
23	E	0		50
23	F	0		50
23	G	0		50
23	H	0		50
23	I	0		50
23	J	0		50
23	K	0		50
23	L	0		50
23	M	0		50
23	N	0		50
23	O	0		50
23	P	0		50
24	A	0		50
24	B	0		50
24	C	0		50
24	D	0		50
24	E	0		50
24	F	0		50
24	G	0		50
24	H	0		50
24	I	0		50
24	J	0		50
24	K	0		50
24	L	0		50
24	M	0		50
24	N	0		50
24	O	0		50
24	P	0		50

## Sheet: Unsuccessful wells
	1	2	3	4	5	6	7	8	9	10	11	12	13	14	15	16	17	18	19	20	21	22	23	24
A		W.O.															(N/A)	(N/A)	(N/A)	(N/A)	(N/A)	(N/A)	(N/A)	(N/A)
B					W.O.		W.O.				W.O.			W.O.			(N/A)	(N/A)	(N/A)	(N/A)	(N/A)	(N/A)	(N/A)	(N/A)
C	W.O.		U.H.														(N/A)	(N/A)	(N/A)	(N/A)	(N/A)	(N/A)	(N/A)	(N/A)
D	W.O.											W.O.			W.O.		(N/A)	(N/A)	(N/A)	(N/A)	(N/A)	(N/A)	(N/A)	(N/A)
E																	(N/A)	(N/A)	(N/A)	(N/A)	(N/A)	(N/A)	(N/A)	(N/A)
F	W.O.	W.O.	W.O.							W.O.		W.O.					(N/A)	(N/A)	(N/A)	(N/A)	(N/A)	(N/A)	(N/A)	(N/A)
G								W.O.		W.O.							(N/A)	(N/A)	(N/A)	(N/A)	(N/A)	(N/A)	(N/A)	(N/A)
H																	(N/A)	(N/A)	(N/A)	(N/A)	(N/A)	(N/A)	(N/A)	(N/A)
I																	(N/A)	(N/A)	(N/A)	(N/A)	(N/A)	(N/A)	(N/A)	(N/A)
J													W.O.				(N/A)	(N/A)	(N/A)	(N/A)	(N/A)	(N/A)	(N/A)	(N/A)
K							U.H.										(N/A)	(N/A)	(N/A)	(N/A)	(N/A)	(N/A)	(N/A)	(N/A)
L										W.O.	Dead			W.O.			(N/A)	(N/A)	(N/A)	(N/A)	(N/A)	(N/A)	(N/A)	(N/A)
M							W.O.		W.O.								(N/A)	(N/A)	(N/A)	(N/A)	(N/A)	(N/A)	(N/A)	(N/A)
N						W.O.						W.O.					(N/A)	(N/A)	(N/A)	(N/A)	(N/A)	(N/A)	(N/A)	(N/A)
O									W.O.				Dead			N.E.	(N/A)	(N/A)	(N/A)	(N/A)	(N/A)	(N/A)	(N/A)	(N/A)
P				W.O.											W.O.		(N/A)	(N/A)	(N/A)	(N/A)	(N/A)	(N/A)	(N/A)	(N/A)
