# Supplementary material for: High-Content Screening in Zebrafish Embryos Identifies Butafenacil as a Potent Inducer of Anemia
Source: PLoS One. 2014 Aug 4;9(8):e104190. doi: 10.1371/journal.pone.0104190 (PMC4121296; doi:10.1371/journal.pone.0104190)
Supplement: Dataset S1 — Microsoft Excel spreadsheets containing raw data for all chemical screening assays. (ZIP) [file pone.0104190.s036.zip › Dataset S1/22- Cyfluthrin/Cyfluthrin_ISV.xlsx]

## Sheet: Description
ToxCast Screen - ISV
Chemical	Cyfluthrin
Data was collected using the Intersegmental Vessel Journal in MetaXpress
Imaged 74 hpf fli1 larvae using ImageXpress
Incubated larvae in 100 mg/l MS-222 for 30 min
Centrifuged plate for 2 min at 200 rpm
Imaging parameters:
*1 frame
*FITC
*2X magnification; 1 site/well
Had the doors off of the imager and the fan on to stablize temperature
Test Initation Date: 10/15/13
Imaging Date: 10/18/13
Start Imaging Temperature: 27°C
End Imaging Temperature: 27°C
Total Imaging Duration: 0:10
W.O. = Wrong Orientation
U.H. = Unhatched
N.A. = Not Analyzed (Did not meet analysis criteria)
Malf. = Malformed

## Sheet: ISV
Time point	1
Measurement	Thresholded Area (Show Region Statistics)
	1	2	3	4	5	6	7	8	9	10	11	12	13	14	15	16	17	18	19	20	21	22	23	24
A		263035		181529	217028		265639	167168	326600	132470	96221		299701	128940	212696	278770
B		123504		156984				339575		251310			289028	179477		302794
C				115444			91326.6	119224	294765	172229	299910		220277	240032		292412
D	285664	213134	138281		189412	228546		318227	328224		200814		292933	279759	247144	242510
E		212957	158077	289819			234127	356174	173718		307105	156588	354758	200773	218361	283946
F				284560	284060	161712	221485				222308				333129	302013
G	229379			203251	165450	250643	305720		93659.3			264202	297275	399380	256225	219174
H		227182	315801	292933					250883			207011	146206		253413	322601
I	262869	284643	197618	335514	252070		259151	158004	308730	396620		265774	139062	161056	188308	202106
J	156536	394058	204855	305137	252663	95898.2		128024	304960	121099	207989	119547			263046
K	275292	241125	172063	300899	127607	141197				335795	266701	334066	177655	196003	274074	165950
L		228785	95335.9	306012	196305		278666	189828	266170			154672	292100			304179
M	91951.5				180685		252799	114091			204730	165815		291891		291121
N	129784	268502	258776	279832		270408	346427	376980	336315	180425			141478	222558
O		309573	359860	373617	290058	305158	387175			283883		174395		187829	199023
P		318977			320029		169418	287236	219184	328995	369024	115236	112633	212030		253455

## Sheet: Normalized ISV
Row	Treatment (µM)	ISV Area	Body Length (µm)	Normalized ISV
A	0
B	0
C	0
D	0	285664	2975.93	95.9913
E	0
F	0
G	0	229379	2960.94	77.4683
H	0
I	0	262869	2934.07	89.5919
J	0	156536	3075.5	50.8978
K	0	275292	3068.4	89.7186
L	0
M	0	91951.5	2901.65	31.6894
N	0	129784	2985.6	43.4699
O	0
P	0
A	0	263035	3035.21	86.6612
B	0	123504	3058.33	40.383
C	0
D	0	213134	3097.76	68.8025
E	0	212957	3010.7	70.7333
F	0
G	0
H	0	227182	2884.3	78.765
I	0	284643	2991.68	95.145
J	0	394058	3059.22	128.81
K	0	241125	2958.46	81.5036
L	0	228785	2856.55	80.0914
M	0
N	0	268502	3092.55	86.8222
O	0	309573	3157.75	98.0361
P	0	318977	3155.1	101.099
A	0.05
B	0.05
C	0.05
D	0.05	138281	3042.19	45.4545
E	0.05	158077	2715.75	58.2076
F	0.05
G	0.05
H	0.05	315801	3069.53	102.883
I	0.05	197618	2996.12	65.9579
J	0.05	204855	3025.11	67.7183
K	0.05	172063	2839.85	60.5887
L	0.05	95335.9	2883.83	33.0587
M	0.05
N	0.05	258776	2860.88	90.4533
O	0.05	359860	3103.19	115.964
P	0.05
A	0.05	181529	3114.26	58.2896
B	0.05	156984	2870.88	54.6815
C	0.05	115444	3098.25	37.2611
D	0.05
E	0.05	289819	3114.51	93.0544
F	0.05	284560	3072.31	92.6209
G	0.05	203251	3090.69	65.7624
H	0.05	292933	3072.32	95.3456
I	0.05	335514	3070.38	109.274
J	0.05	305137	3104.82	98.2786
K	0.05	300899	2983.15	100.866
L	0.05	306012	3070.1	99.6748
M	0.05
N	0.05	279832	2919.64	95.8449
O	0.05	373617	3089.24	120.941
P	0.05
A	0.098	217028	2985.42	72.696
B	0.098
C	0.098
D	0.098	189412	2872.62	65.9369
E	0.098
F	0.098	284060	2869.06	99.008
G	0.098	165450	2996.78	55.2093
H	0.098
I	0.098	252070	2967.59	84.9411
J	0.098	252663	3113.75	81.1443
K	0.098	127607	3079.07	41.4435
L	0.098	196305	3016.37	65.0801
M	0.098	180685	3101.71	58.2533
N	0.098
O	0.098	290058	3173.09	91.4119
P	0.098	320029	3074.58	104.089
A	0.098
B	0.098
C	0.098
D	0.098	228546	3123.09	73.1793
E	0.098
F	0.098	161712	3053.95	52.9516
G	0.098	250643	3096.09	80.9549
H	0.098
I	0.098
J	0.098	95898.2	3093.5	30.9999
K	0.098	141197	3009.3	46.9203
L	0.098
M	0.098
N	0.098	270408	2896.7	93.3505
O	0.098	305158	3133.9	97.3734
P	0.098
A	0.195	265639	3104.56	85.5641
B	0.195
C	0.195	91326.6	2828.82	32.2844
D	0.195
E	0.195	234127	3154.13	74.2289
F	0.195	221485	3142.11	70.4895
G	0.195	305720	3087.08	99.0323
H	0.195
I	0.195	259151	3011.07	86.0662
J	0.195
K	0.195
L	0.195	278666	2757.36	101.063
M	0.195	252799	2934.92	86.1348
N	0.195	346427	3169.76	109.291
O	0.195	387175	2964.12	130.62
P	0.195	169418	3141.94	53.9214
A	0.195	167168	2977.31	56.1474
B	0.195	339575	3146.67	107.916
C	0.195	119224	3063.25	38.921
D	0.195	318227	2945.71	108.031
E	0.195	356174	3238.55	109.979
F	0.195
G	0.195
H	0.195
I	0.195	158004	2936	53.8162
J	0.195	128024	2791.4	45.8637
K	0.195
L	0.195	189828	3042.48	62.3925
M	0.195	114091	2949.27	38.6843
N	0.195	376980	3051.51	123.539
O	0.195
P	0.195	287236	3124.85	91.9202
A	0.39	326600	3218.24	101.484
B	0.39
C	0.39	294765	3150.5	93.5613
D	0.39	328224	3156.36	103.988
E	0.39	173718	3121.56	55.6511
F	0.39
G	0.39	93659.3	3098.46	30.2277
H	0.39	250883	2749.81	91.2363
I	0.39	308730	3035.66	101.701
J	0.39	304960	2797.11	109.027
K	0.39
L	0.39	266170	3075.39	86.5483
M	0.39
N	0.39	336315	3087.31	108.935
O	0.39
P	0.39	219184	3190.17	68.706
A	0.39	132470	3044.32	43.514
B	0.39	251310	3083.2	81.5093
C	0.39	172229	3083.95	55.8469
D	0.39
E	0.39
F	0.39
G	0.39
H	0.39
I	0.39	396620	3122.75	127.01
J	0.39	121099	2982.37	40.6049
K	0.39	335795	3103.52	108.198
L	0.39
M	0.39
N	0.39	180425	3199.86	56.3852
O	0.39	283883	2940.31	96.5487
P	0.39	328995	3144.01	104.642
A	0.78	96221	3111.37	30.9256
B	0.78
C	0.78	299910	3102.52	96.6664
D	0.78	200814	3059.4	65.6385
E	0.78	307105	3199.62	95.9817
F	0.78	222308	3147.9	70.621
G	0.78
H	0.78
I	0.78
J	0.78	207989	3046.1	68.2805
K	0.78	266701	2841.01	93.8755
L	0.78
M	0.78	204730	3041.2	67.3188
N	0.78
O	0.78
P	0.78	369024	3178.24	116.11
A	0.78
B	0.78
C	0.78
D	0.78
E	0.78	156588	3134.97	49.9489
F	0.78
G	0.78	264202	2980.64	88.6393
H	0.78	207011	2879.17	71.8994
I	0.78	265774	2829.06	93.9441
J	0.78	119547	3053.58	39.1498
K	0.78	334066	3016.17	110.758
L	0.78	154672	2817.24	54.9021
M	0.78	165815	3050.48	54.357
N	0.78
O	0.78	174395	3117	55.9498
P	0.78	115236	2754.22	41.8398
A	1.56	299701	3111.24	96.3287
B	1.56	289028	3169.59	91.1875
C	1.56	220277	3132.01	70.331
D	1.56	292933	2696.92	108.618
E	1.56	354758	2970.96	119.408
F	1.56
G	1.56	297275	2878.4	103.278
H	1.56	146206	2769.83	52.7852
I	1.56	139062	2844.9	48.8813
J	1.56
K	1.56	177655	2770.44	64.1252
L	1.56	292100	2958.07	98.7467
M	1.56
N	1.56	141478	2770.76	51.0611
O	1.56
P	1.56	112633	2718	41.4395
A	1.56	128940	3028.09	42.5814
B	1.56	179477	2958.51	60.6647
C	1.56	240032	2759.66	86.9788
D	1.56	279759	2989.14	93.5919
E	1.56	200773	2637.84	76.1126
F	1.56
G	1.56	399380	3032.6	131.696
H	1.56
I	1.56	161056	3056.95	52.6851
J	1.56
K	1.56	196003	2891.95	67.7756
L	1.56
M	1.56	291891	2662.67	109.624
N	1.56	222558	2934.47	75.8426
O	1.56	187829	2863.43	65.5957
P	1.56	212030	2971.67	71.3503
A	3.125	212696	2630.98	80.843
B	3.125
C	3.125
D	3.125	247144	2996.05	82.4901
E	3.125	218361	2797.02	78.0693
F	3.125	333129	2610.02	127.635
G	3.125	256225	2747.69	93.251
H	3.125	253413	2556.86	99.111
I	3.125	188308	2927.1	64.3325
J	3.125	263046	2813.46	93.4956
K	3.125	274074	2593.71	105.668
L	3.125
M	3.125
N	3.125
O	3.125	199023	2922.72	68.0953
P	3.125
A	3.125	278770	2725.89	102.268
B	3.125	302794	2917.15	103.798
C	3.125	292412	2882.86	101.431
D	3.125	242510	2688.36	90.2076
E	3.125	283946	2702.15	105.081
F	3.125	302013	2904.76	103.972
G	3.125	219174	2987.45	73.3649
H	3.125	322601	2782.84	115.925
I	3.125	202106	2932.99	68.9078
J	3.125
K	3.125	165950	2770.02	59.9093
L	3.125	304179	2878.82	105.661
M	3.125	291121	2740.1	106.244
N	3.125
O	3.125
P	3.125	253455	2721.08	93.1449
A	6.25
B	6.25
C	6.25
D	6.25
E	6.25
F	6.25
G	6.25
H	6.25
I	6.25
J	6.25
K	6.25
L	6.25
M	6.25
N	6.25
O	6.25
P	6.25
A	6.25
B	6.25
C	6.25
D	6.25
E	6.25
F	6.25
G	6.25
H	6.25
I	6.25
J	6.25
K	6.25
L	6.25
M	6.25
N	6.25
O	6.25
P	6.25
A	12.5
B	12.5
C	12.5
D	12.5
E	12.5
F	12.5
G	12.5
H	12.5
I	12.5
J	12.5
K	12.5
L	12.5
M	12.5
N	12.5
O	12.5
P	12.5
A	12.5
B	12.5
C	12.5
D	12.5
E	12.5
F	12.5
G	12.5
H	12.5
I	12.5
J	12.5
K	12.5
L	12.5
M	12.5
N	12.5
O	12.5
P	12.5
A	25
B	25
C	25
D	25
E	25
F	25
G	25
H	25
I	25
J	25
K	25
L	25
M	25
N	25
O	25
P	25
A	25
B	25
C	25
D	25
E	25
F	25
G	25
H	25
I	25
J	25
K	25
L	25
M	25
N	25
O	25
P	25
A	50
B	50
C	50
D	50
E	50
F	50
G	50
H	50
I	50
J	50
K	50
L	50
M	50
N	50
O	50
P	50
A	50
B	50
C	50
D	50
E	50
F	50
G	50
H	50
I	50
J	50
K	50
L	50
M	50
N	50
O	50
P	50

## Sheet: Unsuccessful wells
	1	2	3	4	5	6	7	8	9	10	11	12	13	14	15	16	17	18	19	20	21	22	23	24
A	W.O		W.O*			W.O*						W.O*						Malf.	Malf.	Malf.	Malf.	U.H	W.O
B	W.O*		W.O		W.O	W.O*	W.O		W.O		W.O	W.O			W.O*		Malf.	Malf.					Malf.
C	W.O*	W.O	U.H		W.O	W.O						W.O			W.O		Malf.			Malf.	W.O	Malf.	W.O*
D				W.O			W.O			W.O*		W.O					W.O			Malf.	Dead	Malf.	W.O	U.H
E	W.O				W.O*	W.O				W.O*							W.O*		Malf.		W.O*	Malf.
F	W.O*	W.O	W.O					W.O	W.O*	W.O		W.O	W.O	W.O*						U.H	W.O*	Malf.	Malf.
G		W.O*	W.O					W.O		W.O	W.O							Malf.			Malf.			Malf.
H	W.O				W.O*	W.O*	W.O	W.O*		W.O*	W.O			W.O*			W.O		W.O*		W.O	Dead	Malf.	Malf.
I						W.O					W.O*									Malf.	U.H	W.O*
J							W.O						W.O	W.O*		Malf.	W.O*		W.O*			W.O*		U.H
K							U.H	W.O	W.O										W.O*	Malf.	W.O*	W.O*		Malf.
L	W.O					W.O				W.O	W.O			W.O	Malf.						U.H			Malf.
M		W.O	W.O	W.O		W.O			W.O	W.O*			W.O*		Malf.			W.O	W.O*		W.O	Malf.	U.H
N					W.O*						W.O*	W.O			Malf.	Malf.	Malf.			Malf.	U.H		W.O	Dead
O	W.O							W.O*	W.O		W.O*		Dead			N.E		W.O*					W.O	Malf.
P	W.O		W.O	W.O		W.O									W.O		W.O*		Malf.	W.O	W.O*
					* = or not enough expression to get a correct measurement
