# Supplementary material for: High-Content Screening in Zebrafish Embryos Identifies Butafenacil as a Potent Inducer of Anemia
Source: PLoS One. 2014 Aug 4;9(8):e104190. doi: 10.1371/journal.pone.0104190 (PMC4121296; doi:10.1371/journal.pone.0104190)
Supplement: Dataset S1 — Microsoft Excel spreadsheets containing raw data for all chemical screening assays. (ZIP) [file pone.0104190.s036.zip › Dataset S1/22- Cyfluthrin/Cyfluthrin_Pericardial_Area.xlsx]

## Sheet: Description
ToxCast Screen- Pericardial Area
Cyfluthrin
Data was collected using the Pericardial Area Journal in MetaXpress
Imaged 74 hpf fli1 larvae using ImageXpress
Incubated larvae in 100 mg/l MS-222 for 30 min
Centrifuged plate for 2 min at 200 rpm
Imaging parameters:
2X
Transmitted light
1 frame
Had the doors off of the imager and the fan on to stablize temperature
Test Initation Date: 7/26/13
Imaging Date:7/29/13
Start Imaging Temperature: 27°C
End Imaging Temperature: 27°C
Total Imaging Duration: 0:09
W.O. = Wrong Orientation
N.A. = Not Analyzed (did not meet analysis criteria)

## Sheet: Area
Time point	1
Measurement	Area (Show Region Statistics)
	1	2	3	4	5	6	7	8	9	10	11	12	13	14	15	16	17	18	19	20	21	22	23	24
A	12350.4	13464.7	12288	12475.4	17244.8	18057.1	19181.7	10351	11663.2	13870.8	10548.9	9517.97	11871.4	11923.5	14797.6	20306.4
B	12163	16182.6	9778.3	15828.6		11423.6		15828.6		13225.2		14578.9	9445.07	21712.2	21764.3	22993.1
C	6820.86			12975.3	11579.8		15599.5	10840.5	13433.5	20493.8	9788.72		14370.7	14766.4	18098.7	14880.9
D	10080.3	26439.9	21681	17973.8	8455.79	19764.9		17671.8	15703.6	21222.8	9778.3		17994.6	19431.6	14995.5	20900
E		16088.9	15557.8	12392.1	11288.3		10996.7	8747.36	15162.1	11121.6	13870.8	16245.1	18952.6	16036.8	19660.7	13256.4
F	11871.4				14766.4	14599.8	16495	15266.2	14974.7		18442.4			22347.4	12923.2	18890.1
G	16474.2	17078.2		15162.1	14099.9	16276.3	13787.5		11361.2			15547.4	18317.4	18515.3	26023.4	11996.4
H	8768.19	8153.79	13912.5	11371.6	12819.1	16349.2	11225.8	7726.84	22597.4	12891.9		18140.4	13766.7	16495	14578.9	12683.7
I	12787.8		16495	22482.8	15870.2		15245.4	16682.5	7726.84	10080.3	12996.1	12183.8	18098.7	17203.2	19296.3	20296
J	22920.2	17494.7	16036.8	8705.71	8393.3	20202.2		8955.63	20025.2	15828.6	14735.1	15182.9		19889.8	14703.9	14391.5
K	13464.7	12121.3	16495	14828.9	10434.4	12975.3				14308.2	12642	15526.6	15089.2	19348.3	15151.7	17203.2
L	10621.8	22347.4	18182	11007.1	8934.81	12642	10413.5	11007.1	9247.21			11767.3	18848.5		20368.9	10621.8
M	12787.8			31344.7	18484			13558.4		9455.48	20108.5	16036.8	23951.1	11871.4	12871.1	13485.5
N	19390	11871.4	23180.5	18140.4	12996.1	11236.2	17828	7945.52	8487.03	8716.12	19775.3		15068.4	14079.1	15089.2	9976.16
O	25721.4	13266.8	22691.1	10663.5	10319.8	11569.4	14599.8	10080.3		8518.27	19494.1	15162.1		19181.7	9788.72	35697.6
P	8768.19	11954.7			22285	14828.9	8664.06	13058.6	10934.2	11080	17994.6	17484.3	13620.9	18015.4		16682.5

## Sheet: SPSS Input
Row	Treatment (µM)	Pericardial Area
A	0	12350.4
B	0	12163
C	0	6820.86
D	0	10080.3
E	0
F	0	11871.4
G	0	16474.2
H	0	8768.19
I	0	12787.8
J	0	22920.2
K	0	13464.7
L	0	10621.8
M	0	12787.8
N	0	19390
O	0	25721.4
P	0	8768.19
A	0	13464.7
B	0	16182.6
C	0
D	0	26439.9
E	0	16088.9
F	0
G	0	17078.2
H	0	8153.79
I	0
J	0	17494.7
K	0	12121.3
L	0	22347.4
M	0
N	0	11871.4
O	0	13266.8
P	0	11954.7
A	0.05	12288
B	0.05	9778.3
C	0.05
D	0.05	21681
E	0.05	15557.8
F	0.05
G	0.05
H	0.05	13912.5
I	0.05	16495
J	0.05	16036.8
K	0.05	16495
L	0.05	18182
M	0.05
N	0.05	23180.5
O	0.05	22691.1
P	0.05
A	0.05	12475.4
B	0.05	15828.6
C	0.05	12975.3
D	0.05	17973.8
E	0.05	12392.1
F	0.05
G	0.05	15162.1
H	0.05	11371.6
I	0.05	22482.8
J	0.05	8705.71
K	0.05	14828.9
L	0.05	11007.1
M	0.05	31344.7
N	0.05	18140.4
O	0.05	10663.5
P	0.05
A	0.098	17244.8
B	0.098
C	0.098	11579.8
D	0.098	8455.79
E	0.098	11288.3
F	0.098	14766.4
G	0.098	14099.9
H	0.098	12819.1
I	0.098	15870.2
J	0.098	8393.3
K	0.098	10434.4
L	0.098	8934.81
M	0.098	18484
N	0.098	12996.1
O	0.098	10319.8
P	0.098	22285
A	0.098	18057.1
B	0.098	11423.6
C	0.098
D	0.098	19764.9
E	0.098
F	0.098	14599.8
G	0.098	16276.3
H	0.098	16349.2
I	0.098
J	0.098	20202.2
K	0.098	12975.3
L	0.098	12642
M	0.098
N	0.098	11236.2
O	0.098	11569.4
P	0.098	14828.9
A	0.195	19181.7
B	0.195
C	0.195	15599.5
D	0.195
E	0.195	10996.7
F	0.195	16495
G	0.195	13787.5
H	0.195	11225.8
I	0.195	15245.4
J	0.195
K	0.195
L	0.195	10413.5
M	0.195
N	0.195	17828
O	0.195	14599.8
P	0.195	8664.06
A	0.195	10351
B	0.195	15828.6
C	0.195	10840.5
D	0.195	17671.8
E	0.195	8747.36
F	0.195	15266.2
G	0.195
H	0.195	7726.84
I	0.195	16682.5
J	0.195	8955.63
K	0.195
L	0.195	11007.1
M	0.195	13558.4
N	0.195	7945.52
O	0.195	10080.3
P	0.195	13058.6
A	0.39	11663.2
B	0.39
C	0.39	13433.5
D	0.39	15703.6
E	0.39	15162.1
F	0.39	14974.7
G	0.39	11361.2
H	0.39	22597.4
I	0.39	7726.84
J	0.39	20025.2
K	0.39
L	0.39	9247.21
M	0.39
N	0.39	8487.03
O	0.39
P	0.39	10934.2
A	0.39	13870.8
B	0.39	13225.2
C	0.39	20493.8
D	0.39	21222.8
E	0.39	11121.6
F	0.39
G	0.39
H	0.39	12891.9
I	0.39	10080.3
J	0.39	15828.6
K	0.39	14308.2
L	0.39
M	0.39	9455.48
N	0.39	8716.12
O	0.39	8518.27
P	0.39	11080
A	0.78	10548.9
B	0.78
C	0.78	9788.72
D	0.78	9778.3
E	0.78	13870.8
F	0.78	18442.4
G	0.78
H	0.78
I	0.78	12996.1
J	0.78	14735.1
K	0.78	12642
L	0.78
M	0.78	20108.5
N	0.78	19775.3
O	0.78	19494.1
P	0.78	17994.6
A	0.78	9517.97
B	0.78	14578.9
C	0.78
D	0.78
E	0.78	16245.1
F	0.78
G	0.78	15547.4
H	0.78	18140.4
I	0.78	12183.8
J	0.78	15182.9
K	0.78	15526.6
L	0.78	11767.3
M	0.78	16036.8
N	0.78
O	0.78	15162.1
P	0.78	17484.3
A	1.56	11871.4
B	1.56	9445.07
C	1.56	14370.7
D	1.56	17994.6
E	1.56	18952.6
F	1.56
G	1.56	18317.4
H	1.56	13766.7
I	1.56	18098.7
J	1.56
K	1.56	15089.2
L	1.56	18848.5
M	1.56	23951.1
N	1.56	15068.4
O	1.56
P	1.56	13620.9
A	1.56	11923.5
B	1.56	21712.2
C	1.56	14766.4
D	1.56	19431.6
E	1.56	16036.8
F	1.56	22347.4
G	1.56	18515.3
H	1.56	16495
I	1.56	17203.2
J	1.56	19889.8
K	1.56	19348.3
L	1.56
M	1.56	11871.4
N	1.56	14079.1
O	1.56	19181.7
P	1.56	18015.4
A	3.125	14797.6
B	3.125	21764.3
C	3.125	18098.7
D	3.125	14995.5
E	3.125	19660.7
F	3.125	12923.2
G	3.125	26023.4
H	3.125	14578.9
I	3.125	19296.3
J	3.125	14703.9
K	3.125	15151.7
L	3.125	20368.9
M	3.125	12871.1
N	3.125	15089.2
O	3.125	9788.72
P	3.125
A	3.125	20306.4
B	3.125	22993.1
C	3.125	14880.9
D	3.125	20900
E	3.125	13256.4
F	3.125	18890.1
G	3.125	11996.4
H	3.125	12683.7
I	3.125	20296
J	3.125	14391.5
K	3.125	17203.2
L	3.125	10621.8
M	3.125	13485.5
N	3.125	9976.16
O	3.125	35697.6
P	3.125	16682.5
A	6.25
B	6.25
C	6.25
D	6.25
E	6.25
F	6.25
G	6.25
H	6.25
I	6.25
J	6.25
K	6.25
L	6.25
M	6.25
N	6.25
O	6.25
P	6.25
A	6.25
B	6.25
C	6.25
D	6.25
E	6.25
F	6.25
G	6.25
H	6.25
I	6.25
J	6.25
K	6.25
L	6.25
M	6.25
N	6.25
O	6.25
P	6.25
A	12.5
B	12.5
C	12.5
D	12.5
E	12.5
F	12.5
G	12.5
H	12.5
I	12.5
J	12.5
K	12.5
L	12.5
M	12.5
N	12.5
O	12.5
P	12.5
A	12.5
B	12.5
C	12.5
D	12.5
E	12.5
F	12.5
G	12.5
H	12.5
I	12.5
J	12.5
K	12.5
L	12.5
M	12.5
N	12.5
O	12.5
P	12.5
A	25
B	25
C	25
D	25
E	25
F	25
G	25
H	25
I	25
J	25
K	25
L	25
M	25
N	25
O	25
P	25
A	25
B	25
C	25
D	25
E	25
F	25
G	25
H	25
I	25
J	25
K	25
L	25
M	25
N	25
O	25
P	25
A	50
B	50
C	50
D	50
E	50
F	50
G	50
H	50
I	50
J	50
K	50
L	50
M	50
N	50
O	50
P	50
A	50
B	50
C	50
D	50
E	50
F	50
G	50
H	50
I	50
J	50
K	50
L	50
M	50
N	50
O	50
P	50

## Sheet: Unsuccessful wells
	1	2	3	4	5	6	7	8	9	10	11	12	13	14	15	16	17	18	19	20	21	22	23	24
A
B					W.O.		W.O.		W.O.		W.O.
C		W.O.	U.H.			W.O.						W.O.
D							W.O.					W.O.
E
F		W.O.	W.O.							W.O.		W.O.	W.O.
G			W.O.					W.O.		W.O.	W.O.
H											W.O.
I		W.O.				W.O.
J													W.O.
K							U.H.	W.O.	W.O.
L										W.O.	Dead			W.O.
M		W.O.	W.O.			W.O.	W.O.		W.O.
N												W.O.
O									W.O.				Dead
P			W.O.	W.O.											W.O.
