# Supplementary material for: High-Content Screening in Zebrafish Embryos Identifies Butafenacil as a Potent Inducer of Anemia
Source: PLoS One. 2014 Aug 4;9(8):e104190. doi: 10.1371/journal.pone.0104190 (PMC4121296; doi:10.1371/journal.pone.0104190)
Supplement: Dataset S1 — Microsoft Excel spreadsheets containing raw data for all chemical screening assays. (ZIP) [file pone.0104190.s036.zip › Dataset S1/23- Indoxacarb/Indoxacarb_Body_Length.xlsx]

## Sheet: Description
ToxCast Screen -Body Length
Chemical	Indoxacarb
Data was collected using the Fish Measurement Journal in MetaXpress
Imaged 74 hpf fli1 larvae using ImageXpress
Incubated larvae in 100 mg/l MS-222 for 30 min
Centrifuged plate for 2 min at 200 rpm
Imaging parameters:
*1 frame
*FITC
*2X magnification; 1 site/well
Had the doors off of the imager and the fan on to stablize temperature
Test Initation Date: 10/4/13
Imaging Date: 10/7/13
Start Imaging Temperature: 27°C
End Imaging Temperature: 27°C
Total Imaging Duration: 0:09
W.O. = Wrong Orientation
U.H. = Unhatched

## Sheet: Length
Stage Label	Length
A01	3043.4
A02	2898.49
A03	3011.34
A04	980.567
A05	3230.16
A06	1639.89
A07	3028.44
A08	1583.48
A09	2984.46
A10	2906.3
A11	3236.65
A12	3015.06
A13	2944.93
A14	3008.66
A15	3190.85
A16	3180.21
A17	3082.88
A18	3090.9
A19	2004.62
A20	3136.12
A21	1144.02
A22	2661.12
A23	1165.7
A24	1161.83
B01	3986.42
B02	2986.06
B03	1270.75
B04	2542.88
B05	2937.15
B06	3101.95
B07	2680.04
B08	3127.57
B09	3028.1
B10	2886.61
B11	3071.68
B12	3034.39
B13	3016.21
B14	2977.33
B15	1497.36
B16	2956.69
B17	3017.74
B18	3049.52
B19	2885.88
B20	1136.68
B21	2915.91
B22	1123.66
B23	1116.1
B24	1139.42
C01	2981.4
C02	2957.36
C03	3117.37
C04	2872.74
C05	3073.63
C06	2954.44
C07	3068.4
C08	3039.34
C09	2895.49
C10	2866.41
C11	1926.52
C12	2972.57
C13	2968.91
C14	3030.39
C15	3017.94
C16	2935.46
C17	2941.5
C18	3125.09
C19	1220.17
C20	2939.09
C21	1118.85
C22	1204.85
C23	1189.99
C24	1156.01
D01	3169.05
D02	3072.21
D03	2825.54
D04	2970
D05	2794.34
D06	3126.36
D07	3008.8
D08	2953.24
D09	2689.42
D10	2862.03
D11	2819.74
D12	2880.22
D13	1309.49
D14	2750.41
D15	2773.01
D16	2978.35
D17	2950.52
D18	2879.95
D19	1085.66
D20	2905.71
D21	1114.74
D22	2523.27
D23	1166.63
D24	1183.48
E01	2962.39
E02	3056.93
E03	2813.44
E04	3017.91
E05	1559.14
E06	2843.43
E07	2848
E08	2837.71
E09	2945.32
E10	3004.83
E11	3092.55
E12	3014.35
E13	3072.75
E14	3938.71
E15	2968.5
E16	3020.67
E17	3060.46
E18	2986.02
E19	3006.82
E20	2876.16
E21	1144.33
E22	1177.26
E23	1940.94
E24	1105.71
F01	2607.42
F02	3095.88
F03	3084.06
F04	3098.99
F05	2861.75
F06	2660.15
F07	2950.69
F08	3865.52
F09	1135.8
F10	4086.8
F11	2927.54
F12	2929.62
F13	2130.62
F14	2833.97
F15	3083.33
F16	2895.31
F17	2978.66
F18	1470.87
F19	2929.32
F20	2644.16
F21	1110.88
F22	2849.7
F23	1194.62
F24	1197.91
G01	3087.4
G02	1599.1
G03	2960.36
G04	1887.74
G05	3104.82
G06	2846.86
G07	3015.4
G08	1343.83
G09	2887.3
G10	2879.07
G11	2861.79
G12	3023.63
G13	2963.57
G14	1578.81
G15	2828.19
G16	2961.99
G17	1691.74
G18	2770.06
G19	2894.22
G20	2759.21
G21	1140.71
G22	2581.35
G23	1275.99
G24	1061.06
H01	3190.29
H02	2896.66
H03	3046.61
H04	4079.94
H05	3030.45
H06	2941.04
H07	2106.47
H08	2937.42
H09	1224.57
H10	3002.82
H11	3041.07
H12	3027.24
H13	2840.91
H14	2992.98
H15	3037.7
H16	2858.23
H17	2976.5
H18	3132.96
H19	2934.63
H20	2933.37
H21	1189.12
H22	1149.23
H23	1115.74
H24	1147.11
I01	3065.24
I02	3021.43
I03	3217.71
I04	2941.31
I05	3069.01
I06	1769.91
I07	3002.32
I08	1045.19
I09	3094.03
I10	2459.99
I11	1840.19
I12	1950.16
I13	2896.21
I14	2875.01
I15	2917.14
I16	2974.3
I17	2883.09
I18	3025.92
I19	3030.66
I20	2939.41
I21	1112.73
I22	1164.44
I23	1155.97
I24	1173.34
J01	1691.54
J02	3019.69
J03	2850.05
J04	1859.23
J05	2953.79
J06	2986.15
J07	3004.05
J08	1530.15
J09	3047.47
J10	3040.86
J11	1333.94
J12	2994.8
J13	3048.8
J14	1577.15
J15	1913.29
J16	3022.42
J17	2922.43
J18	2933.91
J19	2877.55
J20	2861.55
J21	1167.41
J22	1111.84
J23	1210.56
J24	1131.7
K01	2035.56
K02	2928.83
K03	2933.39
K04	2953.75
K05	2837.34
K06	2929.51
K07	3101.49
K08	2914.95
K09	3023.45
K10	3109.09
K11	2260.38
K12	3030.12
K13	2901.18
K14	1139.79
K15	2913.92
K16	2874.55
K17	2853.89
K18	1455.12
K19	2987.35
K20	2853.96
K21	1194.34
K22	1194.34
K23	1243.9
K24	1188.17
L01	2992.77
L02	3004.58
L03	3002.42
L04	2992.53
L05	3979.56
L06	3069.42
L07	3041.83
L08	2886.8
L09	3087.6
L10	2957.27
L11	2939.23
L12	2996.28
L13	2985.65
L14	2880.08
L15	3027.38
L16	3064.45
L17	3085.61
L18	3102.62
L19	2733.84
L20	3027.39
L21	1080.31
L22	2407.48
L23	1157.76
L24	966.943
M01	2743.47
M02	2821.4
M03	3001.13
M04	3143.52
M05	2960.7
M06	3019.65
M07	3076.12
M08	2843.18
M09	2831.36
M10	3044.09
M11	2900.95
M12	2785.19
M13	2982.39
M14	2849.56
M15	2904.1
M16	1853.57
M17	1542.12
M18	2936.93
M19	2735.84
M20	2797.75
M21	1129.4
M22	1079.93
M23	1133.75
M24	1161.83
N01	2844.85
N02	3141.41
N03	2909.15
N04	2951.73
N05	2867.84
N06	2966.15
N07	3090.74
N08	3052.76
N09	2940.19
N10	4001.37
N11	2963.84
N12	3013.9
N13	2882.4
N14	3003.22
N15	1503.87
N16	3096.98
N17	2908.32
N18	1296.86
N19	2965.69
N20	2896.68
N21	2987.51
N22	1200.83
N23	1038.52
N24	2881.96
O01	3188.08
O02	3036.79
O03	2908.05
O04	2812.17
O05	3153.2
O06	1251.33
O07	3090.49
O08	2903.01
O09	2990.38
O10	2853.01
O11	4079.98
O12	2860.09
O13	3034.96
O14	2938.25
O15	2969.08
O16	3041.62
O17	3095.89
O18	1876.11
O19	2939.27
O20	2947.33
O21	1090.96
O22	1201.49
O23	1171.66
O24	1164.43
P01	2968.27
P02	3052.25
P03	2831.52
P04	2943.17
P05	2999.61
P06	2967.52
P07	2987.99
P08	2947.95
P09	2960.57
P10	2962.1
P11	2997.33
P12	3072.62
P13	2951.63
P14	2966.5
P15	3014.7
P16	3031.91
P17	3054.87
P18	2940.16
P19	2884.6
P20	1054.39
P21	2936.97
P22	2481.7
P23	1081.24
P24	1090.96

## Sheet: Length by Treatment
Row	Treatment (µM)	Body Length (µm)	Average	SD
A	0	3043.4
B	0
C	0	2981.4
D	0
E	0	2962.39
F	0
G	0	3087.4
H	0
I	0	3065.24
J	0
K	0	2035.56
L	0	2992.77
M	0
N	0	2844.85
O	0	3188.08
P	0	2968.27
A	0	2898.49
B	0	2986.06
C	0	2957.36
D	0	3072.21
E	0	3056.93
F	0
G	0
H	0	2896.66
I	0	3021.43
J	0	3019.69
K	0	2928.83
L	0	3004.58
M	0	2821.4
N	0
O	0	3036.79
P	0	3052.25	2953.13	216.273
A	0.05	3011.34
B	0.05
C	0.05
D	0.05	2825.54
E	0.05	2813.44
F	0.05	3084.06
G	0.05	2960.36
H	0.05	3046.61
I	0.05	3217.71
J	0.05
K	0.05	2933.39
L	0.05	3002.42
M	0.05	3001.13
N	0.05	2909.15
O	0.05	2908.05
P	0.05	2831.52
A	0.05
B	0.05
C	0.05
D	0.05
E	0.05	3017.91
F	0.05	3098.99
G	0.05
H	0.05
I	0.05	2941.31
J	0.05
K	0.05
L	0.05	2992.53
M	0.05	3143.52
N	0.05	2951.73
O	0.05
P	0.05	2943.17	2981.69	104.173
A	0.098	3230.16
B	0.098	2937.15
C	0.098	3073.63
D	0.098
E	0.098
F	0.098	2861.75
G	0.098	3104.82
H	0.098	3030.45
I	0.098	3069.01
J	0.098	2953.79
K	0.098	2837.34
L	0.098
M	0.098
N	0.098	2867.84
O	0.098	3153.2
P	0.098	2999.61
A	0.098
B	0.098	3101.95
C	0.098	2954.44
D	0.098	3126.36
E	0.098
F	0.098
G	0.098
H	0.098
I	0.098
J	0.098	2986.15
K	0.098	2929.51
L	0.098	3069.42
M	0.098	3019.65
N	0.098	2966.15
O	0.098
P	0.098	2967.52	3011.42	101.47
A	0.195	3028.44
B	0.195	2680.04
C	0.195	3068.4
D	0.195	3008.8
E	0.195	2848
F	0.195	2950.69
G	0.195	3015.4
H	0.195
I	0.195
J	0.195	3004.05
K	0.195	3101.49
L	0.195
M	0.195	3076.12
N	0.195
O	0.195	3090.49
P	0.195	2987.99
A	0.195
B	0.195	3127.57
C	0.195	3039.34
D	0.195	2953.24
E	0.195	2837.71
F	0.195
G	0.195
H	0.195	2937.42
I	0.195
J	0.195
K	0.195	2914.95
L	0.195	2886.8
M	0.195	2843.18
N	0.195	3052.76
O	0.195
P	0.195	2947.95	2972.77	107.4
A	0.39	2984.46
B	0.39
C	0.39	2895.49
D	0.39
E	0.39
F	0.39
G	0.39
H	0.39
I	0.39	3094.03
J	0.39	3047.47
K	0.39	3023.45
L	0.39	3087.6
M	0.39	2831.36
N	0.39	2940.19
O	0.39
P	0.39
A	0.39
B	0.39
C	0.39
D	0.39	2862.03
E	0.39	3004.83
F	0.39
G	0.39	2879.07
H	0.39	3002.82
I	0.39	2459.99
J	0.39	3040.86
K	0.39	3109.09
L	0.39
M	0.39	3044.09
N	0.39
O	0.39	2853.01
P	0.39	2962.1	2951.22	150.201
A	0.78
B	0.78	3071.68
C	0.78
D	0.78	2819.74
E	0.78
F	0.78
G	0.78	2861.79
H	0.78	3041.07
I	0.78
J	0.78
K	0.78
L	0.78	2939.23
M	0.78
N	0.78	2963.84
O	0.78
P	0.78	2997.33
A	0.78	3015.06
B	0.78
C	0.78	2972.57
D	0.78
E	0.78	3014.35
F	0.78	2929.62
G	0.78	3023.63
H	0.78	3027.24
I	0.78
J	0.78	2994.8
K	0.78	3030.12
L	0.78	2996.28
M	0.78
N	0.78	3013.9
O	0.78
P	0.78	3072.62	2988.05	66.2927
A	1.56	2944.93
B	1.56	3016.21
C	1.56
D	1.56
E	1.56	3072.75
F	1.56
G	1.56
H	1.56	2840.91
I	1.56
J	1.56	3048.8
K	1.56
L	1.56	2985.65
M	1.56	2982.39
N	1.56
O	1.56
P	1.56	2951.63
A	1.56	3008.66
B	1.56
C	1.56
D	1.56	2750.41
E	1.56
F	1.56
G	1.56
H	1.56	2992.98
I	1.56
J	1.56
K	1.56
L	1.56
M	1.56	2849.56
N	1.56	3003.22
O	1.56
P	1.56	2966.5	2958.18	88.0754
A	3.125
B	3.125
C	3.125	3017.94
D	3.125
E	3.125	2968.5
F	3.125	3083.33
G	3.125
H	3.125	3037.7
I	3.125
J	3.125
K	3.125
L	3.125	3027.38
M	3.125
N	3.125
O	3.125	2969.08
P	3.125	3014.7
A	3.125
B	3.125	2956.69
C	3.125
D	3.125	2978.35
E	3.125	3020.67
F	3.125	2895.31
G	3.125
H	3.125
I	3.125	2974.3
J	3.125
K	3.125
L	3.125	3064.45
M	3.125
N	3.125	3096.98
O	3.125	3041.62
P	3.125	3031.91	3011.18	51.8341
A	6.25	3082.88
B	6.25	3017.74
C	6.25
D	6.25	2950.52
E	6.25	3060.46
F	6.25	2978.66
G	6.25
H	6.25	2976.5
I	6.25	2883.09
J	6.25	2922.43
K	6.25
L	6.25	3085.61
M	6.25
N	6.25
O	6.25	3095.89
P	6.25
A	6.25	3090.9
B	6.25	3049.52
C	6.25	3125.09
D	6.25
E	6.25
F	6.25
G	6.25
H	6.25	3132.96
I	6.25	3025.92
J	6.25	2933.91
K	6.25
L	6.25
M	6.25
N	6.25
O	6.25
P	6.25	2940.16	3020.72	77.4063
A	12.5
B	12.5	2885.88
C	12.5
D	12.5
E	12.5
F	12.5	2929.32
G	12.5	2894.22
H	12.5
I	12.5	3030.66
J	12.5	2877.55
K	12.5	2987.35
L	12.5	2733.84
M	12.5	2735.84
N	12.5	2965.69
O	12.5
P	12.5	2884.6
A	12.5
B	12.5
C	12.5	2939.09
D	12.5	2905.71
E	12.5	2876.16
F	12.5
G	12.5
H	12.5	2933.37
I	12.5	2939.41
J	12.5	2861.55
K	12.5	2853.96
L	12.5
M	12.5
N	12.5	2896.68
O	12.5	2947.33
P	12.5		2898.85	73.0409
A	25
B	25
C	25
D	25
E	25
F	25
G	25
H	25
I	25
J	25
K	25
L	25
M	25
N	25
O	25
P	25
A	25
B	25
C	25
D	25
E	25
F	25
G	25
H	25
I	25
J	25
K	25
L	25
M	25
N	25
O	25
P	25		#DIV/0!	#DIV/0!
A	50
B	50
C	50
D	50
E	50
F	50
G	50
H	50
I	50
J	50
K	50
L	50
M	50
N	50
O	50
P	50
A	50
B	50
C	50
D	50
E	50
F	50
G	50
H	50
I	50
J	50
K	50
L	50
M	50
N	50
O	50
P	50		#DIV/0!	#DIV/0!

## Sheet: Unsuccessful wells
	1	2	3	4	5	6	7	8	9	10	11	12	13	14	15	16	17	18	19	20	21	22	23	24
A				W.O		W.O		W.O*		W.O	W.O				W.O	W.O			W.O*	W.O	U.H	W.O	U.H	U.H
B	Dead		Malf.	Malf.					W.O	W.O		W.O		W.O	W.O*					U.H		U.H	U.H	U.H
C			W.O	W.O						W.O	W.O		W.O	W.O		W.O	W.O		U.H		U.H	U.H	U.H	U.H
D	W.O			W.O	W.O				W.O			W.O	W.O		W.O			W.O	U.H		U.H	W.O	U.H	U.H
E					W.O*	W.O			W.O		W.O			Dead				W.O	W.O		U.H	U.H	Malf.	U.H
F	W.O	W.O				W.O		Dead	W.O	Dead	W.O		Malf.	W.O				W.O		W.O	U.H		U.H	U.H
G		W.O*		W.O*		W.O		W.O	W.O				W.O	W.O	W.O	W.O	W.O	W.O		W.O	U.H		U.H	U.H
H	W.O			Dead		W.O	Malf.		Dead							W.O			W.O		U.H	U.H	U.H	U.H
I						W.O*	W.O	W.O*			W.O*	W.O*	W.O	W.O	W.O	W.O					U.H	U.H	U.H	U.H
J	W.O*		W.O	W.O				W.O*			W.O			W.O	W.O*	W.O					U.H	U.H	U.H	U.H
K				W.O							W.O		W.O	W.O	W.O	W.O	W.O	W.O			U.H	U.H	U.H	U.H
L					Dead		W.O			W.O				W.O				W.O		W.O	U.H	W.O	U.H	U.H
M	W.O				W.O						W.O	W.O			W.O	W.O*	W.O*	W.O		W.O	U.H	U.H	U.H	U.H
N		W.O					W.O			Dead			W.O		W.O		W.O	W.O				U.H	U.H	U.H
O				W.O		W.O		W.O	W.O		Dead	W.O	W.O	W.O				W.O	W.O		U.H	U.H	U.H	W.O
P									W.O								W.O			U.H	W.O		U.H	U.H
			* = or not enough expression to get correct measurement
