# Supplementary material for: High-Content Screening in Zebrafish Embryos Identifies Butafenacil as a Potent Inducer of Anemia
Source: PLoS One. 2014 Aug 4;9(8):e104190. doi: 10.1371/journal.pone.0104190 (PMC4121296; doi:10.1371/journal.pone.0104190)
Supplement: Dataset S1 — Microsoft Excel spreadsheets containing raw data for all chemical screening assays. (ZIP) [file pone.0104190.s036.zip › Dataset S1/23- Indoxacarb/Indoxacarb_Circulation_FFTAnalysis.xlsm]

## Sheet: Description
ToxCast Screen - Circulation
Chemical	Indoxacarb
Data was collected using the Circulation Journal in MetaXpress
Imaged 74 hpf fli1 larvae using ImageXpress
Incubated larvae in 100 mg/l MS-222 for 30 min
Centrifuged plate for 2 min at 200 rpm
Imaging parameters:
*32 frames (0.09 sec interval)
*Transmitted light
*4X magnification; 1 site/well
Had the doors off of the imager and the fan on to stablize temperature
Test Initation Date: 10/4/13
Imaging Date: 10/7/13
Start Imaging Temperature: 27°C
End Imaging Temperature: 27°C
Total Imaging Duration: 1:56
W.O. = Wrong Orientation
N.F. = No fish in viewing screen
N.A. = Not Analyzed (did not meet analysis criteria)
O.F. = Out of Focus

## Sheet: Background
Measurement	Average (Show Region Statistics)
	1	2	3	4	5	6	7	8	9	10	11	12	13	14	15	16	17	18	19	20	21	22	23	24	25	26	27	28	29	30	31	32
A01	663.5	660.375	660.875	659.75	661.125	660.75	662.625	660	663.125	665	655.75	656.875	659.875	660.125	657	662.875	667.25	662.875	660	654.25	660.5	657.5	659.125	659.125	657.875	660.125	661.125	658	662.75	654.25	659.75	663.125
A02	602.5	600.25	598	599.75	601	597.875	600.625	601.25	601.375	598.625	599.25	602.25	600.5	593.5	597	601.125	594.75	604.375	601	599.875	597.75	596.25	600.375	598.75	592	603.25	601.375	594.125	595	604.75	601.25	601
A03	561	570.375	564.75	565.125	557.375	562.75	563.125	561	559.5	561.125	560.625	565.5	567.375	564.5	564.25	561.75	566.25	560.875	562.75	558.875	564.875	569.375	567.625	571.5	565.375	563	566	566.125	563.5	562.375	560.875	557.625
A04
A05	613.125	613.125	618.125	616.625	610.625	612.375	615.375	614.75	611.75	617.875	615.875	617.375	617.375	617.125	611.625	619.5	615.125	620.25	612	621.375	611.5	618.125	616	609.625	619.125	621.875	615.125	613.75	613.25	620.625	616.375	614.625
A06
A07	565	572.125	561.625	566.75	567.5	569.75	565.5	567.25	565.875	566.25	569.5	569.5	570.25	567.875	571	567.25	565.5	565.125	563.5	573.75	562	567.375	571	566.875	570.75	566.125	564.625	568.375	568.125	567.25	566.75	566.375
A08	619.5	618.25	624.875	621.875	618.5	621.625	617.875	623.75	626.5	623	631.375	639	627.875	629.625	626.375	630.625	629.625	632.375	630	627	626.375	626.625	625.25	628.5	622.25	624.375	634.125	631.125	629.375	626.75	626.875	626.375
A09	621.125	633.375	625.375	626.375	627	623.125	624	634.75	627.75	624.625	625.75	632.375	632.625	625.375	626	629.25	630.625	628.625	627.875	631.875	637.25	639.125	636.25	639.375	642.75	637.875	637.125	642	641	643	637.125	639
A10	627.625	628.625	633.125	627.25	633.125	627.625	631.25	630.75	630	635	626.5	633.5	628.25	628	629.875	624.625	625.125	627.625	626.375	632.75	627.25	626.75	623	627.375	631	627.25	627.125	625.375	628.25	627.25	624	630.625
A11
A12	601.375	600.625	601.125	605.25	595.875	602	608.25	607	601.5	604.625	601.625	608.375	600.75	610	604.25	603	609.875	600.625	604.25	606.75	603.625	603	604.5	599.625	606.875	608.375	598.5	607.375	604	604.125	599.75	601
A13	559.125	560.5	563.125	561.5	568.875	561	557.25	562.125	559.625	557.375	558.75	561.875	561.25	559.125	558.75	567.25	565.25	559.125	560.625	558.75	554	570	559.375	563.875	561.25	564.875	563.375	563	556.125	560	558.875	559.125
A14	644	643.125	648.5	648	645.75	648.5	644	647.875	643.25	646.5	645.5	646.25	647.125	647.625	643	649.5	642.5	648.625	650	642.375	643.875	647.5	639.25	643.375	644.75	643.75	644.625	643.375	645.375	642.625	651	643.125
A15	652.75	649	649.25	656.75	654.75	653.375	650.875	647.375	650.375	647.875	653.375	651.625	651.875	659.75	653	657.75	655.25	646	648.625	645.25	652.75	654.5	650.875	655.625	650.375	648.375	647.875	653.25	656.75	648.125	644.625	645.875
A16
A17	638.75	636.25	644.375	637.25	638.125	638.625	638.125	638.75	636.125	641.5	633.5	646.125	636.625	635.625	638.25	637.5	639.125	641.625	640.25	637	642.375	641.375	638.375	636.5	633.375	641.5	633.25	636.25	639.75	639.875	639	638
A18	634.125	632.625	636.75	640.625	632.875	635.75	634.5	638.75	634.125	638.5	634	637.5	641.25	642.125	636.875	639	640.75	641.25	638.75	637.625	638.375	637.625	644.75	641.375	634.625	634.25	639.875	640.75	641.25	634.125	642.875	641.875
A19	645.375	644.5	650.75	644.5	652.5	650.5	649.125	646.5	645.25	649.375	638.125	644.125	648.5	649.125	648.25	645.75	644	651.375	645.75	649.5	646.125	651.25	646.375	645.5	654	649.5	648.375	643.375	646.75	653.5	646.25	647.25
A20
A21
A22
A23
A24
B01
B02	552.75	554.375	553.75	553.625	552.375	549.625	552.375	554.375	552	548.75	555.5	554.625	556.75	555.5	550.125	554.375	555.375	551.375	548.5	553.125	558	559.75	555.75	558.25	555.875	555.375	553.75	552.625	558.375	555	553.625	555
B03
B04
B05	648	650.25	653.5	650.625	646.125	647.125	647.75	650.5	649.75	651.125	647.875	645.75	657.25	649.375	651.25	649.375	644.625	646.125	645.5	647.875	645.875	655.25	649	647.625	645.5	654.875	655.375	654.5	646.625	659.875	653.875	647.875
B06	540.75	536.625	534	536.5	539	541.625	538.75	544.5	543	540	534.75	539.125	539.125	542.625	537.875	543.5	542.875	544.375	539.625	545.75	540.875	537.875	537.75	543.25	543.25	537.75	540.125	534.75	538.75	537.5	542.75	536.625
B07	654	652.125	656	656.5	655.625	648.75	648.5	653.75	655.375	647.875	656.875	655	650.625	653.25	655.625	653	655.75	657.125	648.125	649.5	655.875	656.25	656.875	651	661.75	649.5	655	653.625	656.5	657.375	649.875	654
B08	632.375	627.625	633.875	637.625	637.125	628.75	631	633.875	630.5	628.375	630.875	633	641.5	637	629.75	636.625	623	635.625	633.625	639.125	637.5	627.75	633.125	626.875	630.25	630.375	633.5	631.875	635.75	630.25	630.75	627.625
B09	628.75	624.5	618.25	623.875	623	626.375	619.5	621.75	625.75	628.25	623.875	623.625	623.125	620.5	626	617.25	617.375	621.25	624.875	621.625	620	625.25	621.875	627.75	624.25	626.875	622.625	625.125	619	623.125	626.75	625.875
B10	591.5	586.25	593.25	595.875	583.5	593	591	590.125	585.875	588.625	587.375	593.75	594.625	586	592.125	590.875	590.5	591.375	586.875	583.625	588	585.875	593.875	590.25	586	589.5	591.5	593.875	594	588.625	590	591.875
B11	618.875	620.625	617.375	616.875	621.75	618.875	612.125	620.375	618.25	620.5	614.875	616.375	617	624.125	615.875	620.625	616.375	614	623.125	625.625	623.625	619.625	618.375	617.625	613.75	621.625	617.375	613.75	617.625	612.25	616.875	615.125
B12
B13	554.125	553.75	560.125	559.875	555.125	558.625	553.75	557.125	554.625	561.75	556.5	559.875	554.375	557.75	560.625	554.875	557.75	555.375	556.5	558.125	557.625	555.625	552.5	559.5	558.625	559.5	556.375	552.25	556.125	549.25	558.625	554.125
B14
B15	559.75	563	562.75	569.75	556.25	564.5	569.875	560	565.875	561	568.875	571.375	562.125	562.375	560.875	563.625	562.75	565.625	568.875	560.875	564.875	560.875	557.375	559.25	567.875	566.75	560.625	570.5	562.25	564.875	568.125	559.75
B16	629.25	622.375	627.875	627	629.75	627.375	632	629.75	627.875	630.125	630.25	626	627.375	630.75	627	631	621.625	632.375	633.25	623.875	631.25	624.75	628.25	630.75	632.875	623.25	629.125	632.875	621.875	626.875	624.375	629.625
B17	581.25	578.5	585.375	585.625	584.625	583.75	589.125	586.5	590.625	585.875	590.5	589	591.125	591.125	582.25	587.25	584.375	583.625	585.125	589.125	581	587.625	584.5	582.125	585.75	591.375	585.125	584.625	592.875	588.5	587.5	582.875
B18	625.625	627.375	632.375	627.125	624.875	631.625	632.25	628.875	625.625	635.625	633.875	628.25	635.625	633.375	633.125	634.5	634.375	628.5	640.625	635.75	629.625	634.75	636.625	627.875	632.625	633.625	632.75	628.625	632.5	628.75	639	633
B19	639.875	629.125	628.875	641.125	631.625	631.875	637.25	637.875	636.875	638.375	633.5	635.125	635.625	633.375	628.75	635.375	637	636.625	632	633	629.625	629.125	637	639.5	629.5	633.125	638.25	629.25	632.125	634.875	631.625	637.375
B20
B21
B22
B23
B24
C01	653.5	658	661.5	660.5	662.5	662.375	653.75	657.5	657.875	655.625	651.75	653.375	655.125	660.5	661.625	657.5	657.625	658.5	660.5	654.125	655.25	659.375	660.25	656.5	661	659.375	655	662.375	658.625	657.125	653.875	651.375
C02	628	627.5	633.25	633.75	637	633.25	632.75	629.875	633.75	631.625	633.875	631.875	628.375	635	634.625	633.5	637.125	637.125	636.125	634.125	634.5	633.875	640.625	640.625	632.625	629.5	635.375	630	631.25	630.625	634.5	635.125
C03
C04
C05	640.5	638.125	638.625	640	638	638.125	634.375	638.875	642.125	635	642	637.875	632	640.75	634.625	634.5	642.625	644	642.625	633.25	634.625	637.25	637.375	638.875	640	644.125	640.625	640.625	637.75	642.125	641.375	638.375
C06	537.125	534.125	537.375	540.375	535.625	537.375	542.875	536.25	535.25	537.5	541.375	541.25	536.5	534.5	541.75	544.625	541	540.625	538.25	545.625	541.125	542.875	541.375	538.875	539.875	542.25	541.375	536	536	539.375	541.375	542.75
C07	647.625	640.75	641.5	644.25	644.375	638.375	646.5	644.375	647.5	644.375	645.25	640.25	641.5	644.5	646	640.75	642	645.375	646	642.375	640.5	646	645.75	651.375	642	645.125	648.625	645	644.875	646.375	643.25	633.875
C08	609.875	613.125	613.75	619.125	612.25	611.5	615.375	615.25	610.5	619	612.5	608	611.25	612.75	611.25	612.375	616.25	611.625	612.5	610.25	606.875	615.25	617.25	615	616.625	615.25	611.75	612	618.625	609.625	612.125	611
C09	629	622.375	628.25	620.375	628	625.75	619.375	624.75	623.5	626.875	625.5	625.5	625.25	623.25	627.5	633.125	623.125	627.125	629.875	625.375	624.875	623.5	617.5	623.125	619.75	622	624.25	628.75	619.75	630.5	624.625	627.375
C10
C11
C12	627.25	632	634.5	627	631.25	631.125	629.25	628.25	631.125	626.5	632.375	631.5	627.625	629.375	629.625	629.625	622.875	632.25	635.875	637.25	618.625	631.5	627	627.125	627	626	628.875	634.375	631.5	632.125	624	629.375
C13
C14
C15	631.25	634.625	634	626.125	633.625	627.375	635.125	634.75	628.25	634.5	632.25	627.75	626.125	636.125	632.875	637.25	626.75	635	637.5	632.75	626.75	632.375	631.625	640.25	626.5	632.25	630.375	632.75	631.5	627.25	633.5	633.375
C16	616.5	615.5	617.375	616.625	616.875	612.875	619.75	624.625	619.125	610.875	613.875	621.875	616.125	623	621.625	619.625	618.75	614.625	621	620.5	617.75	615.25	619.125	616.125	616.375	617.75	623	620.5	619.375	611.75	621.375	616.5
C17
C18	625.375	629.25	619.375	626.375	625.125	624.75	622.75	626.375	621.625	618.125	626.625	627.875	623.375	628.625	626.25	628.25	621.25	632.375	626.625	618.125	623.25	626.875	620.75	617.5	625.625	622.875	614.125	617.875	630.25	622	625.875	621.875
C19
C20	581.375	576.875	582.75	583	581	580.25	581	574.5	582.75	580.875	582	575.875	586.875	577	576.75	576	576.625	582.25	582.5	581.625	582	581	578.75	582.5	583.25	578.125	575	580.5	583.375	583.875	582.375	587.125
C21
C22
C23
C24
D01
D02	600.5	610.875	602.625	603.25	611.5	609.875	603.125	604	604.625	610.375	603.875	603.875	604.25	609.25	607.75	608	604.5	608.875	609.375	610.75	605.75	608	608.125	611	611.25	608.75	613	603.375	605.875	610.875	603.125	609.75
D03	638.25	636.125	638	637.625	634.375	644.5	635.25	634.875	634.5	636.75	634.125	636.625	633.75	635.5	636.5	632.375	634.375	637.25	630.625	636.25	640.375	642.5	630	638.125	628.75	638.375	636.5	633.375	638.875	636.25	631.375	632
D04
D05
D06	607.125	609.75	612	605.625	608.375	602.125	604.375	612.375	605.125	608	610.125	611.75	606.75	605.5	603.125	614.125	605.875	609.875	605.125	606.25	608.125	602.375	602.5	606.25	604	605.25	609.125	611.25	606.75	604.875	604.875	604.25
D07	627.875	629.25	623.375	628.875	630	628.25	624.375	626.5	621.75	633.5	630	629	625	637	627.5	624	633.75	631	629.25	627.125	628.875	627.125	628.875	631.125	627.625	629.5	623.375	629.625	636.5	626.25	629	624.625
D08	588.625	595.125	595.875	593.25	593.25	592	595.625	597.75	593.375	596	592.75	589.625	596	598.125	592.125	597.875	594.75	592.875	594.25	597.375	589.25	595.875	593.875	592.875	593.125	599.375	592.375	591.25	589.875	590	596.875	589.375
D09
D10	587.5	594.375	588	587.75	588.875	595.125	588	591.25	588.125	592.875	591	595.875	592.375	590.875	596	590.125	594.625	588.875	591.5	590.75	591	591.375	587.875	593.75	591.875	592.875	589.75	589.625	592.375	594.125	588.625	588.125
D11	615.25	616.75	616.375	623.75	618.125	616.375	620.75	615.75	623.375	617.875	623.125	619.875	614.875	615.125	620.125	621.25	617.625	618.125	621.375	622.75	617.875	620.125	618	615.5	619.875	619.875	614.875	616.625	620.5	622	622.875	621.5
D12
D13	638	635.5	632.125	632.375	635.75	635.75	632.75	637.125	637	635.125	629.375	633.5	633.25	638.125	637	635.875	639.25	631.5	634.25	637.75	639	632.875	639.125	633	639.375	640.25	637	639.875	643.625	632.875	642.75	639.5
D14	635.625	629.5	629.625	636.625	636.5	634.5	635.25	640.25	639.625	641.25	636	635.375	635.375	639	634.625	631.125	630.75	634.5	629.5	632.75	637.5	633.5	628.625	635	631.375	629.875	630.5	645.5	638.875	634.875	637.875	633.5
D15
D16	636.75	633.875	641	640.375	636.75	637.375	637.75	639.375	638.625	634.875	635.875	631.25	628.375	636.375	636.125	637.625	631.25	637.5	638.625	631.125	635.625	638.5	638.875	639.125	635.625	637.625	632.75	637.25	634	638.5	638.25	630.625
D17	634.25	641.625	626.75	630.875	632.625	628.875	629.75	632	634.375	636.25	636.25	635.875	635.25	634.625	631.5	634.875	629.75	632	633.375	630.875	628.375	630	626.375	625.75	622.625	628.125	625.875	622.125	631.875	628.75	629.625	627.875
D18
D19
D20
D21
D22
D23
D24
E01	672	666.5	670.375	665.25	664.25	668.875	661.75	670.125	671.125	669.125	667.625	665.375	670.25	665.5	670.75	661.875	671.5	666.5	668.625	663	667.5	669.875	666.75	673.125	664.75	668.875	672.625	671.375	662.25	666.625	669.375	666
E02	633.125	630.5	631.625	630.5	629.625	633.375	637.625	626	631.5	634	630.625	629.125	632.5	635.75	632.625	635	631.75	638.875	632.75	634.125	634.875	633	635.875	633.25	636.875	635.875	627.875	631.75	629.125	631.75	624.5	624.375
E03	662.125	660.375	660.5	656.5	661.375	659.125	658.375	660.75	659.625	659.75	657.875	656.25	662.75	660.875	659	662.625	657.375	657.375	659.375	667.375	656.125	670.5	661.375	654.5	659.375	659.25	659.625	663.625	661.25	659.25	655.875	661.125
E04	646.75	645.25	643.375	638.625	638.25	646.75	643.25	641.25	643.25	639.5	644.5	641.375	646.875	646.125	642.125	644.875	646.625	648.375	646.875	638.875	641.75	647.375	643.25	646.75	644.5	636.5	642	645.625	646.125	648.25	646.25	636.875
E05	592.125	594.125	602	602.5	599.25	601.875	591.25	590.375	593	597.125	595.375	594	593.625	603.75	596	600.625	600	598.5	599.375	597.75	599.375	593.5	597.75	596.5	606.75	600.625	598	597	604.875	600.125	593.75	599.375
E06	629	627.875	628.625	630.125	638.375	629.375	627.875	631.75	630.5	623.5	632.25	625.75	620.5	631.375	632.375	625	627.125	631	629.75	640.375	627	630.5	632.25	628.625	628.75	636.375	634.625	630.625	630.5	631.875	633.5	629.875
E07	640.875	646.375	643.875	641.75	637.75	645.5	640	643.75	640.5	641	643	648.25	642.625	645.125	642	642.25	641.625	640.875	647.375	644.5	642.25	641.75	638.125	637.125	643.375	647.875	647.375	641.375	645.375	643.875	638.875	650.625
E08	633.375	639.625	634.75	636.125	631.125	639.875	639.625	638	627.875	636.625	629.875	639.375	636.375	635.75	636.375	634.5	645.75	634.125	633.25	636.625	629.75	635.75	638.625	639.75	633.75	640.25	642	641.75	632.875	643.25	641.75	639.375
E09
E10	623	627.125	624.25	627	627.75	621.25	625.75	626.125	619.75	630.75	624.75	621.875	628.75	624.75	620.25	628.5	625.25	623.625	625.5	618.125	624.75	619.25	623.625	618.625	627.5	624.25	627.875	618.875	623.125	622.875	627.625	626.75
E11
E12	585.375	579.875	583.875	592.625	590	583.375	583.875	580.5	592.25	592.75	587.125	590.5	582.75	582.875	588.625	586.625	582.625	588.125	584.125	585.375	585.25	583.5	585.75	587.5	588.75	582.75	589.875	586.75	582.5	588.375	577.375	583.875
E13	610.375	612	611.875	607.375	608.125	614.5	605.625	613.875	614.125	606.5	605.125	613.75	616.5	609.5	607.625	607.5	610.25	612	612.875	605.375	612.125	610.25	613.25	609.875	612.375	611.75	614.5	603.5	612.5	619.625	606.75	610.375
E14
E15	614.75	620.125	624.375	627.125	619.375	623.375	626.5	617.5	622.125	621.25	618.5	620.5	624	624.75	619.25	619.875	628.625	623.25	622	625	622.5	621.375	626.625	626.25	622.125	625.5	623.375	621.875	621.375	622.75	622.125	618.625
E16	639.625	639.5	634.875	639	638.5	642.75	636.125	642.625	632.875	636.875	641.25	640.5	638.875	641.375	642.75	634.375	637.375	644.875	639.75	649.125	634.375	641.875	637.25	641.875	639.5	641.75	642.25	634.75	638.5	641.125	638.125	636.875
E17	642	642	637.75	635.375	637.375	644.375	644.125	639	641.625	632.75	633.5	644.25	632.375	639.25	638.5	637.5	641	640.625	640.75	639.25	641.5	638	637.875	636	642.5	642.375	640.75	638.25	632.75	644.75	637.875	637.375
E18
E19	615.625	613.75	615	617.375	619.875	621.375	616.375	616.375	611.875	616.25	615.5	612.125	613.375	617.375	613.375	610.375	613.125	615.25	612.75	619	619.375	619	614.375	617.125	616.875	616.75	613.625	621.125	610.5	625.75	611.5	611.75
E20	591.625	593.75	593	590.5	590	597.75	595.25	595.25	594.125	590.25	592.125	595	598.875	594.25	591.25	591.375	594.75	593.375	593.875	591.25	596.125	587.875	594.375	591.25	590.5	597.875	592.75	594.875	595.25	596.25	599.125	596.125
E21
E22
E23
E24
F01
F02
F03	623.875	619.875	622	623.5	631.375	620.75	624.75	623.25	622	619.625	612.75	621.75	611.625	619.25	623	620	624.125	621.5	619.125	619.75	619.125	616.875	622.5	620.125	619.625	617.75	618.875	617.625	625.5	626.75	616.75	622.75
F04	627.875	620.125	622.75	618	631.5	629.25	625.125	625.625	626.25	628.125	625.25	625.125	623.5	632	625.875	621.625	627.125	628.75	629.25	622.375	626.375	627.25	622.375	619.625	627.75	631	629.25	626.875	619.625	626.125	626.875	624.125
F05	607.875	611.125	610.875	610.875	610.5	607.25	608.25	613.375	612.25	614.5	606.875	616.125	614.125	611.625	615.625	606.625	616.375	610.625	608.25	607.625	609.25	610.625	614.5	618	608.25	615.125	611.125	615.75	613.375	615	610.5	613.5
F06
F07	642.375	633.375	635.375	633.625	635	631	633.75	632	639.25	634.75	641.875	635.375	635.75	637.375	639.375	639.875	634.25	635.625	635	626	638.375	636.25	632.375	631	638.125	635.625	640.125	632.75	635.125	639.75	636.25	636.25
F08
F09
F10
F11
F12	630.625	624.875	628.25	626.75	633.25	626.375	631.625	625.625	629.5	626.125	631	631.375	629.375	630.125	632	629.5	626.875	630.875	633.75	625.375	630.875	628.625	634.75	624.875	632.75	630.875	628.625	631.875	630.5	627.625	628.375	625.5
F13
F14
F15	559.625	558.375	554.375	554	557.25	564.625	558	555.75	554.875	557.125	555.875	562.25	557	560.75	556	557.75	560.875	560.625	559.75	561.75	550.75	561.25	554	562.125	555.875	557.75	561	559.25	553.125	560	560.25	555
F16
F17	584.375	583.5	585.5	588.625	583	581.375	584.625	582.125	584.75	576.75	584.375	585	581.625	582.875	582.625	586.25	584.75	584.625	584.875	586.375	583.875	582.875	585.625	585.875	583.25	592.75	585.375	578.375	582.625	581	580.875	582.75
F18
F19	626.625	631	622.5	622	628.125	622.125	628.75	625.875	626.75	630.125	620.75	618.75	620.375	622	622.75	626	633	632.25	630.375	632.25	626	629	625.5	625	626.75	623.875	623.5	627.75	628.375	625.5	631.375	624.875
F20
F21
F22
F23
F24
G01	628.375	632	625.75	627	628.375	626.25	627.5	633.25	629	635.625	632.375	630.125	631.625	632.5	625.125	633.125	629.375	632.125	630.125	634.875	631	631.375	631	632.375	633.625	629.875	633.75	634.375	637	635.625	634.25	632
G02	650.125	652.25	646.5	643	653	647.875	651.5	649.375	650.25	646	652	648.125	651.25	651.75	648.375	645.125	651.375	653.875	647.625	654.25	652.5	646.25	653.25	649.375	653.375	648.125	653.875	644.25	645	648.75	655.375	644.5
G03	644.5	650.125	645.125	643.5	650.75	646.375	651.875	650.75	649.75	648.875	645.875	646.5	648.875	653.25	646.5	656.625	643.375	651.75	655.5	652.5	655.75	651.625	647.625	653.875	644.5	650.625	645.125	646.625	651	647.125	648.625	646.5
G04	654	658.75	645.125	659	656.125	657	658.875	652.125	650	656.75	655.625	653	650.5	649.75	660.125	657.375	661	652.875	659.625	652.5	659	656	659.625	653	649.625	650.625	649.125	654.5	657.625	658.375	654.125	650.25
G05	668.25	666.875	673.375	671	677.5	676.375	676.625	669.5	669.625	672.875	671.625	674.5	670.625	677.25	664.75	676.25	672.75	670	668.5	668.5	672.125	671.875	676.75	671.125	670.5	671.25	673	673.875	673.75	676.625	674	671.125
G06
G07	649.375	655.375	649.625	654.5	645.5	640.625	645.625	648.375	647.125	648.25	649.125	652	649.75	650.125	651.375	654.125	642.625	647.5	647.5	650.875	645.625	647.125	651.25	652.5	650.5	650.5	650.125	649.875	648.625	649	645	646
G08
G09
G10	591.625	585.875	601.125	596	594.625	591	591.125	596.875	587.25	598.875	596.375	588.125	591.625	595.75	595.875	591.875	589	592.375	588.25	600.375	595.625	595	597	585.25	597.875	593.625	599.75	591.875	592.375	593.875	591.875	593.75
G11	643.125	641.625	649.375	643	649.5	638.875	646.875	641.375	646.625	645.5	646.375	647.875	643	639	644.75	650.125	650	645.875	640.375	643.625	640.25	647.75	647.875	649.875	644.625	647.75	649.125	644.625	646.875	654.625	650.25	648.125
G12	631.625	633.75	634.875	633.875	633	629.25	630.625	634.375	633.625	630	623.25	628.875	639.375	633.5	629.875	632.5	628.875	637.625	629.875	633.125	634.5	632.25	636.5	634.375	638.375	632	635.75	633	633.25	631.25	633.625	635.375
G13
G14
G15
G16
G17
G18
G19
G20	642.5	646.375	647.875	645.5	645.25	642.125	647.625	646.125	652.375	644.25	648.5	648.875	634.125	652.5	639	652.125	642.25	649.875	646	650	644	646	645.375	648	642.25	643.625	645.125	641.5	651.625	642.5	640.5	650.625
G21
G22
G23
G24
H01
H02	637.5	635.375	635.625	633.5	633.875	640.125	640.625	634.5	633.875	632.625	636.5	633.75	634.875	634.5	637.25	632.75	639.125	628.375	642.375	637.75	633.75	634	635.625	633.5	634.625	636.625	635.875	636.25	636.375	634.25	626.75	642
H03	652.125	655.625	659.625	656.75	654.875	659.875	663	658	653.125	661.875	653.75	660.375	660.375	654	653.625	657.75	657.875	655.375	658	659.375	653.75	655.375	656	656.25	655.125	662.5	652	653.5	657.375	659.125	655.375	653.875
H04
H05	666.75	670	666.875	662.75	664.25	669.375	673.5	663.75	670.125	673.25	666.75	668.25	667	664.25	662.625	664.25	673.75	664.25	673.125	675.25	666	666.875	670.875	666.125	663.375	663.75	665	671.625	676.5	667.5	667.625	671.625
H06	606.625	610.75	609.875	600.375	603.875	605.375	606.75	604.5	614.625	609.25	602.375	603.375	606.75	613	606.375	606.75	612.125	600.875	611.125	612.75	611.125	600.375	610.125	599.5	604.875	607	607.5	604.75	609.375	609.625	609.375	602
H07
H08	646.5	649.875	649.25	656.25	654.625	647.375	654.75	649.625	652.625	654.5	658.75	658.75	655	652.375	655.625	652.5	654	654.25	656.25	654.25	658.625	661.25	654.375	653.625	657.25	649.75	649.5	655.5	658	659.625	654.125	656.25
H09
H10	639.5	641.625	637.375	640.25	642	635.125	633.625	638.625	642.875	646.875	640.125	639.125	628.75	645.875	644.875	643.625	646.5	640.5	643.75	642.25	638.25	644	643.375	643.625	643.125	635.5	642	642.5	639.625	640	634.625	637.75
H11	647.125	646.75	644.75	648.75	649	653	656	653.375	648.25	650.25	650	646.375	649.375	651.75	649.75	652	650.375	652.375	648.5	650.125	653.875	643.875	645.5	657.375	656.5	653.875	655	646.5	654.75	658.75	663.5	658.5
H12	643.25	642.875	646.125	644.5	640.875	644.875	641.75	648.875	648.625	641.125	642.25	647.25	641.875	636.5	640.125	647.375	651.625	646.875	644.125	648.625	644	647.375	649.5	643	642.875	645.375	644.625	648.125	643.125	650	640.75	640
H13
H14	645.625	645.625	647.875	648.875	645.875	649.125	646.25	642.125	647.75	641.25	657.125	645.25	656.25	648.625	650.5	647.125	653.75	652	652.125	655.5	655.75	648.125	644.375	648.375	647.125	653.75	645.75	647.5	655.125	649.25	647.875	654.75
H15	639.125	642.75	636.25	636.625	638.375	639.75	639.625	633.875	640.5	635.875	640.5	634.875	642.375	644.375	641.125	637	642	634.625	643.125	638.375	641.125	639	636.125	637	636.25	639.875	640.5	641.25	636.75	643.625	634.875	638.5
H16
H17	639.375	637.5	640	645.625	636.625	642.25	641.875	641.25	643.125	646.5	644.5	646.875	639	642	646.25	646.125	646.875	643.375	639.5	648	642.875	638	641.25	641.625	642.75	642.375	638.125	638.625	640.125	639.125	640.75	645.375
H18	651.625	654.625	652.75	654.5	657.375	651.25	650.125	654.625	650.875	654.875	649.5	653.5	655	654.125	651.875	660.5	656.625	660.125	655.125	657.125	656	655	664.5	657.875	652.25	657.25	647.875	654.75	647.875	653.75	652.25	651
H19
H20	662.375	661	658.875	658.375	659.25	652.875	655.25	654.375	657.625	660.75	656.5	654.5	661.75	658.875	662.375	657.875	661.625	662	662.25	656.125	657.125	653.375	660.5	656.625	658.125	661	654.875	657.75	661.375	656.5	661.75	659.375
H21
H22
H23
H24
I01	564.25	555.375	560.75	563.875	565	563.375	564.25	564.125	563.375	563.375	565.375	559.25	562.5	561.5	562.25	560.25	565.25	562.625	565.25	569.25	563.25	563.75	565	567.875	564.625	561.625	561.625	563.625	556	559.375	562.25	562.875
I02	641.625	631.5	638.5	637.25	643.25	639.375	639.625	640.875	642.375	638.25	642.25	637	635.5	642.875	641.5	641.875	635	638.375	636.125	637.375	629.625	637.5	633.875	637.875	637.125	637.625	641	636.25	629	637.875	639.125	638
I03	539.375	536.125	543	537.625	540.5	545.625	535.375	538.625	544	538.75	546.25	537.25	542.875	540.5	536.625	542	540.625	540.625	537.25	540	538.25	537.25	541.25	541.5	542.5	542.375	542.625	541.125	534.875	543.125	540	541.375
I04	649	651.625	640	643.25	649	650.5	651.375	648.125	644.75	646	648.75	644.625	649	646.625	642.125	649.75	645.875	644	644.5	651.125	648.75	645.625	647	650.25	647.25	653.875	643.375	653.125	650.75	650.125	650.25	646
I05	662.375	656.875	654	665.375	660.125	659.25	658.625	659.75	666.125	660.25	663.25	656	659	662.125	657.625	663.125	658.75	658.25	659.125	663.375	663.75	662.375	664	661.25	658.125	653.625	665.875	658.875	664.125	657.25	662.875	661.5
I06	647.75	654	652	651.25	660.25	654.25	655.75	653.25	652.375	655.125	653.75	657.875	654.625	650.625	658.625	662.75	658.625	656	654.375	648.25	653.375	661.375	652.25	662.5	656.375	658.25	653	651.875	643.875	655.125	659.375	652.875
I07	653.5	649.75	648.5	656.125	648.125	653.125	650.25	654.625	652.75	650.625	650.5	651.25	653.25	656	650.5	654.25	645.125	655.75	655.375	655	653.375	656.125	654.75	658.125	655.125	656.625	659.125	659.125	654.25	647.5	653.25	656.375
I08	658.75	652	656.5	653.5	663.125	658.125	657.875	659.125	651.5	663.75	660	655.875	663.5	655.625	663	659.125	664	662.75	661.125	657.75	653.75	659.375	662.375	657.5	658.75	658.375	663.125	659.125	655.5	661.375	655.625	656.625
I09	620.25	615	615.375	617.5	613.875	615.625	615.625	616.75	621	617.875	619.125	614.25	620.75	617.375	618.875	614.125	618.25	617.75	613.25	616.75	614.875	619.75	614.375	611.625	613.5	614.875	611.25	613.875	619.25	627	619.125	621
I10
I11	670.25	672.25	666.75	669.625	668.375	672.875	675	668	673.625	670.5	671.25	665.5	666.625	668.125	674.125	669.25	672.125	665.625	673.625	674	670.125	668.875	668.625	675.125	671.75	668.5	664.5	670.625	673.375	674.625	670.625	670
I12	628.25	633.375	632.875	632	632.5	626.125	634.875	633.375	631.5	638.75	641.5	630.875	637.5	627.875	628.5	629	637.75	629.75	637.75	634.875	630.75	635.5	634	628.375	639.625	631.875	632.625	632.125	634.125	633.375	635.75	629.875
I13
I14
I15
I16	652.625	650.5	654.875	651	653.5	646.625	654.375	659.125	652.875	648.375	662.75	653.25	655.125	655.25	651.125	648.625	645.125	652.75	648.375	649.875	647.875	655.625	655.875	649.125	652.375	655.75	646.25	652.25	654.5	647.125	655.625	651
I17	654.75	645.5	647.875	652.875	655	649.875	652	651.75	648.125	657	654	654.75	652.25	648.125	659.125	648.125	657.25	651.375	654.875	651.5	655.375	656.75	655.5	650.25	658.25	660.25	653.375	650.625	659.75	651.25	654.875	647.5
I18	603.75	600.375	599.125	600.625	604.625	598.125	602.75	597.75	603.75	599.375	607.5	603.375	604.875	600.25	600.875	606.375	603.75	600	606.625	603.875	602.875	601	609.125	597.75	605.375	601.125	601.625	606.125	598	604.75	603.5	597.75
I19	578.625	567.625	580.875	570.375	575.5	570.25	572.25	572.875	571.25	574.5	569.625	577.75	576.25	569.125	573.625	574.875	575.375	574	577.25	570	571.75	574.125	571.625	570.875	571.625	579.25	575.25	572	573.75	575	575.375	568.125
I20	653.25	653.875	660.375	661.75	661.25	659	656	659	655.375	658.75	651.25	656.5	651.75	651.5	658	653.875	660.5	649.5	656.125	661.375	653.75	651.375	657.25	658.75	664.5	658.25	655.875	656.625	665.375	656.75	657.125	653.875
I21
I22
I23
I24
J01	648.25	641.625	646.25	647	636.25	644.25	642.25	646	647.375	648.25	648.125	646.125	641.5	642.75	649.125	643.25	644.5	642.25	648.625	642	641	647.125	646	644.125	648.5	641.5	645.75	642.375	647.25	645.75	643.125	642.375
J02	651.125	655.75	657.125	661.75	658	665.75	661.75	653.5	659.625	652.75	651.375	663.875	660.25	659.375	657.25	664.375	653.375	661.25	654.125	656.875	658.875	656.375	658.125	654.625	660	663.75	657.125	653.5	663.625	661.5	656.875	658.375
J03	640	635.5	640.25	643.75	636.5	635	639	639.625	643.875	643.5	642.75	639.75	638.625	640.125	636.625	638.375	635.375	630.5	644.125	638.75	638.375	639.375	635.375	639.25	638.875	644.375	638.25	637.125	638.125	642.125	647.375	642
J04
J05	573.375	573.5	579.125	576	578.75	575.375	580	577.5	574.25	582	574.625	579	579.875	578.125	581.25	578.75	576.875	574.375	574.75	576.375	578.25	578	576.125	574.125	575.625	579.125	576.875	574.125	581.25	574.25	575.875	576.125
J06	669	670.375	668.375	665.375	670.5	675.625	668.375	669	670.5	674.375	671.75	668.75	666.125	675.5	670.375	665.25	673.125	667.125	670.125	663.25	671.5	670.125	671.25	664	673.875	664.25	674	675.5	667.25	668.875	672.25	671.5
J07	643.125	652.625	656.375	655.5	650.375	654.625	653.25	658.75	654.125	652.25	651.625	646.5	658.125	656	664.5	659.75	654.25	658.5	656.875	656.5	658.125	653.625	655.25	661.5	657.75	656.5	654.25	657.875	648.375	660	655.75	659.375
J08	644.625	646.125	649.25	652.75	650.25	649.125	648.75	656.75	644.875	647.625	649.875	647.75	651.875	650.125	647.625	647.875	653.75	645.75	648.25	650.125	657.875	649.25	650	650.75	643.5	653	651.5	653.5	651.625	648	644.375	646.125
J09	659.625	650.75	670.625	660.125	656.5	657.5	658.875	664.875	658.25	655.25	663.5	657.125	655.5	659.5	661	661	669.25	667	654.25	658	664.25	665.25	656.625	660.625	658.125	654.375	656	659.125	663.75	665.25	658.375	660.125
J10	654.75	653.875	653.125	655.875	650.25	652.625	651.5	658.25	657.625	658	652	653.375	653.375	649.875	653.5	649.375	652.375	658.75	662.75	653.125	652.625	649.375	655.875	650	657.375	650	655	651.25	650.875	656.625	649.75	655
J11
J12	566.625	561.5	562.75	561	564.375	566.5	562.75	565.125	561	562	563.75	563	562.125	572.375	570	558.875	566.25	569.625	564	564.625	567	565.5	556	566	565.75	564	567	570.125	565.25	562.125	568.125	569.5
J13	631.25	623.5	629.5	630.5	626	624	629.125	624.75	627.875	628.375	623.5	630.875	630.375	631.625	625.5	629.875	631.125	622.625	631.625	628.75	627.375	626.25	628.625	631.625	626.875	625.625	634.75	625.625	629.375	622.125	628.125	626.25
J14
J15	590.75	581.375	587.125	587.875	587.75	586.375	587.875	585.25	585.75	591	589.75	582.5	579.75	594	587.625	590.125	587.125	593.625	588	586.625	584.25	583.125	588.75	591.375	590.625	589.75	586.5	591.25	588.25	588.5	587.125	592.625
J16	663.25	663.875	662.25	665.75	659.875	657.625	656.625	662.75	661	664.625	663.5	664.25	667.5	659.5	660.875	663.5	662.125	659.875	665.25	658.125	657.5	662.75	665.875	667.75	661.875	660.625	663.25	664.875	661.625	657.75	662.5	658.875
J17	665.25	664	661.25	659.625	665	663.875	664.5	657.75	659.875	660.875	662.5	663.875	663.25	661.125	665.25	663.75	660.875	664.5	662.25	662.875	661.375	661	660.5	662	657.5	660.625	662	663	666.25	662.375	662	663.125
J18	654	652.125	655.5	654.75	652.875	653.5	651.125	654.125	659.875	651.875	655.25	653.25	653.625	655.875	651	650.875	655.75	657.125	640.125	650.375	655.375	656.375	659.75	655.125	654.375	654.75	650.75	652	657.125	658.125	657.5	656
J19	663.125	665.625	668.25	674.25	659.25	664	666.75	667.75	671.75	665.75	661	663.125	662.625	675	671.875	665.5	668.375	658	664.75	667.5	666.125	667.125	667	665.125	665	673	669.875	666	663.75	668.25	673.125	667.625
J20	625.375	619.875	623	624.875	626.5	620.625	620.75	624.25	625.25	619.875	624.75	630.375	620.875	624.125	621	620.875	620.25	626.25	619.625	622.5	623.375	621.125	624.875	619.125	627.75	626.625	624.875	625.875	626.625	629.625	623.625	622.375
J21
J22
J23
J24
K01	663.625	660.75	659.875	663.125	660.75	652.25	661.375	662.625	663.5	663.625	662.375	661.75	659	661.875	665.5	667.375	663.875	660.5	657.375	671.875	661.75	660	656.625	659.25	663.75	664.375	660.875	661.125	657.125	665.625	661.5	657
K02	649.625	650.875	654	652	653.875	649.5	650.5	655.375	658.125	648	648.125	657.625	651.75	654.25	656.5	653.375	655.75	648.5	651.875	653.75	653.625	656.25	654	649.875	651.5	650.625	650.375	653.875	655.5	651.75	656.375	654.125
K03	663.625	663.25	666.75	657.375	661.25	665.375	662.25	665.375	670.75	667.375	663.5	668.125	662.375	665.75	667.375	655.25	668.75	672.5	665.25	668.25	662.375	664.5	663	664.625	668	656.125	661	666	660.75	665.625	672.25	666.25
K04
K05	616.25	621.75	622.875	616.75	621.75	617.625	618	621.5	617.125	620.5	617.5	625	628.125	629.125	621.75	622.25	623.375	626.875	620.375	624.875	620.625	628.625	621.875	628	619.25	627.875	621.75	627.75	621.625	624.875	625.875	622.5
K06	652.375	647.75	652	645.875	651.75	647.5	654.625	649.625	655.625	655.125	652.25	649.375	640.625	646.875	646.875	651.125	651.5	647.875	649.5	654.5	650.625	644.25	650	645.5	648.25	651.25	648.25	646.75	651.5	647.5	650.25	644.875
K07	647.375	648.125	651.25	653.875	651.75	649.125	651.75	650.75	651.5	648	649.625	648.75	647.75	651.625	649	652.375	648.625	651.875	646.625	650.125	646	648.125	650.875	648.875	650.625	644.25	648.625	649.375	649.875	648.375	652.5	653.75
K08
K09	634.625	636.375	623.375	633.75	631.5	638.25	631.5	622.375	631.125	633.5	631.375	632.75	631.5	628.5	629.375	636.875	635	634.25	627.5	636	631	631.625	637.875	628.75	633.75	629.875	635.5	638	634	631.375	623.625	628.125
K10	646.75	641.75	650.5	654.625	650	658	646.75	647.625	655.625	648.75	651.75	650	657.375	649.875	650.625	654.75	646.75	655	655.375	654	651.5	652.125	653.75	658.375	653.875	654.75	655.375	657	657.375	655.25	648.125	659.75
K11
K12	650.25	646.375	650.875	653.75	650.75	650.25	650	644.875	646.375	648.625	648.5	649	652.625	649.375	650	647.875	651.375	656.25	662.75	655.25	657.75	648	651.125	649.375	652.25	649.625	649	650.625	646.25	654.75	650	651.25
K13
K14
K15	625.875	622.5	628.25	627.625	623.75	630.25	632.625	631.625	628.375	632.25	632.875	623.25	629.875	625.5	628.375	632.5	629.625	628.25	627.5	623.375	624.75	625.25	632	628.125	622.75	632.625	626.375	624.25	632.125	625.75	632.75	630.5
K16
K17
K18
K19	662.75	662.25	667.375	664.875	664	671	666.375	665.875	668.75	668.625	661.875	662.625	660.25	667.625	663.5	657.875	664.5	666	668.5	667.375	665.375	664.375	667	673.75	666.125	660.625	660.25	669.375	659.25	666.625	670.5	666.5
K20	698	700.75	705.875	699.875	698.25	699	696.5	701.875	702.125	702.375	704.375	709	701.25	698.75	699.5	697	699.875	697.75	704.375	708.5	704.375	702.875	705.375	703.25	699.625	701.375	703.375	703.375	707.625	707.125	708.625	705.25
K21
K22
K23
K24
L01	653.875	646.25	655.875	649.75	656.125	650.875	648.625	662.375	649	647.25	658.875	655.625	654	658	657.625	673.625	661.75	613.5	641.875	634.75	631.25	624	634	657.875	655.75	669.125	653.125	655	651.75	658.125	659.375	654.125
L02	637.625	627.5	633.125	627.25	629.625	630.375	629.75	637	624.75	626.625	631.5	630.75	634.25	631.125	624	638	631.625	636.5	630.5	629.5	632	632.75	628.375	627.125	630.875	638.75	633.75	636.625	624.125	635.625	629.5	631
L03	664.75	661.5	654	657.125	663.375	663.625	662	667.25	657.25	660.125	657.5	661.25	665.25	661.25	665	657.5	657.625	667.375	659.5	660.75	658.25	658.625	662.125	659.375	661	661.625	663.5	662.625	658.875	659.5	658.75	657.125
L04	672.125	666.875	673.375	670.25	673.625	671.25	669.25	669.375	668.125	677.25	672.875	670.625	673	673.375	671.75	696	681.25	673.5	679.375	665.75	676.5	698.25	677.625	672.625	669.5	670.75	674	668.625	673.375	673.75	668.875	670.125
L05
L06	657.625	658	656.375	660	658.875	662.875	657	659.25	652	660.375	655.375	661.25	655.375	660.375	659.25	657.25	660	662.125	662.75	660.125	664.625	663	657.875	668.75	657.125	659.625	657.625	662.375	657.875	663.5	655.875	657.625
L07	673.75	684.5	679.5	681.125	681	678	681.125	683.125	675.25	677.125	677.25	678.125	680.625	683.125	679.375	685	679.125	680.375	682.5	681.625	678.75	680.5	676	683.5	670.75	682.25	671	671.875	681.375	676.625	683.75	679
L08	652.375	657.75	658.625	654.5	654.5	649.125	651.875	659.625	655.5	652	654.875	652.75	651.5	654.75	660	656.625	657.75	658.375	657.625	651.125	660	656.375	648.625	648.25	657.75	658.75	657.25	657.25	657.25	655	659.25	659.75
L09	633.875	628.625	630.375	628	628.75	634.25	635	628.625	630	628.125	635.25	636.375	632	629	634.875	633.375	632.5	629.25	634.75	631.5	638.875	631.375	621.25	630.875	632.625	630.875	629.625	633.875	634.875	627.75	629	629.75
L10
L11	624.75	629.75	627.875	627.125	624.625	629	624.625	631.875	627.25	631.625	632	625.25	628.375	622.375	632.25	632.125	625.75	627.125	622.875	630.125	625.75	632	625.75	628.125	634.75	630	627.875	632.5	632	629.125	629.25	628.25
L12	642.75	658.25	646	649.125	645	647.5	648.5	647.5	641.5	647.625	650.375	646	654.5	652.75	646.5	649.375	647.5	648.75	646.75	647.125	650.125	643.375	646	654.75	651.75	647.125	655.125	649.75	650.125	655.875	647.375	656.125
L13	624.25	628.625	623.5	630.25	627.375	621.875	631.625	631.125	630.875	634.125	620.75	620.125	630.75	624.875	626	630.125	625.25	625.75	623.625	622.5	625.375	626.25	626.25	625.375	627.25	633	625	626.25	628.75	628.5	626.875	626.25
L14
L15	581.25	576.375	577.5	577.375	573.125	568.375	568	577.5	576.5	579.5	579.375	574	583.375	575.625	579.875	573.375	579.125	571	574.875	575.5	574.25	575.5	582.5	573.25	580.375	577	573.375	579	574.875	577.875	572.375	576.25
L16	624.75	618.875	623.125	623.625	620.5	620.375	621.625	622.25	625.5	623.125	625.125	623.125	626	618.375	618.75	619	620.375	622.75	626.375	620.375	624.125	631	619	624	620.625	618.375	627.25	619.625	625.875	622	621.375	620.125
L17	677	678	673.5	672.875	679	675.125	674.375	683.5	667.25	684.125	675.25	672	678.75	674.875	681.125	676.625	683.25	677.75	670	677	676.875	677.25	676.625	678.375	671	680.25	674.5	674.875	679.375	678.5	676	675.5
L18
L19	669.875	666.625	670.5	670.375	671.75	674.875	668.75	671.25	673.375	674	672.625	670.5	667.375	674.375	679.5	673.375	678	667.125	672.125	669.25	675.75	671.375	674.75	670.625	676.25	678.625	670	674.125	669.875	670.5	672.125	671.375
L20
L21
L22
L23
L24
M01
M02	459.875	452	457.75	463.875	456.875	454.875	455.5	454	456.5	455.5	458.625	457.75	451.875	453.5	456.125	455.875	455.125	456.125	460.625	461.5	455.625	457.75	455.25	459.625	458.75	452	457.875	450.625	455.625	462.25	457.75	454.125
M03	661.25	664.25	660.875	666.5	669.5	663.75	662.875	667.875	660.75	661.5	663.5	668	666.125	665.625	664.875	659.875	658.625	667.625	656.125	665.375	662	666.375	658.5	662.25	664.875	666	657.625	671.375	670.375	667.875	669.25	662.625
M04	644.5	649.625	645.875	649.375	645	644.875	648.625	647.25	648.25	640.5	645.875	650.125	647.375	644.125	649.625	647.25	642.875	644.5	649.375	647.25	645.375	652.125	647.25	643.25	644.875	645.625	647.5	649.5	649.125	644.625	645.25	647.875
M05
M06	652	648.5	646.625	646.125	644.25	652.375	649.625	646.625	650.125	648.25	645.75	652.5	652.75	645.125	649.875	654.375	652.125	650.875	653.25	651.875	653.5	649	652	646.125	652.125	648.125	645.75	651.5	651.25	649.25	645.375	649.125
M07	663.875	667.125	669	667	665.5	671	672.125	665	675.5	672.625	669	672.5	668.25	662.125	666.625	663.875	672.75	665.625	664.125	668.375	667.5	669.25	667	666.25	671.25	668.875	673.375	673.75	666.875	666.375	668.5	673
M08	658	652.375	651.625	653.5	653.375	659.5	649	657.125	655.625	660.5	655.625	656.125	654	654.875	656.125	659.125	656	660.5	655.25	661.25	657.875	648.25	657.25	653.125	654.125	653.5	657.75	659.375	656.25	652.125	653	662
M09	655.875	655.125	644.5	650	652.375	649.625	656.25	652.625	650.25	651.125	660.875	658.125	657.625	656.125	648.625	657	652.625	653.25	658.125	658.875	650.875	654	659.75	653.625	656	650.375	651.125	654.625	654.375	651.875	649.75	646.375
M10	625.5	622.75	614	617	620.75	620.25	625	621.875	618.25	616.5	621.75	622	623	624.875	625.5	618.875	620.5	620.5	618.625	620	617	622.875	623.875	623.25	619.25	622.75	618.5	619.5	622.125	617	619.125	620.875
M11
M12
M13	668.125	669	660.125	664.375	661.25	663.625	657.5	663	663.75	670.25	667.375	661.875	665.375	662.125	671.125	666.75	661.5	667.875	662.25	664.25	662.875	667.125	661.375	667.125	662.75	664.5	664.375	666.875	664.625	660.625	660.375	667.375
M14
M15
M16
M17	641.625	636.375	637.625	636.375	638.125	642.75	642.75	637.5	642.625	641.25	637.25	642.25	633.875	640.25	638.125	639.5	645.75	644.75	638.625	643.875	638.375	644.625	632.625	641	645.625	645.375	632.5	639.5	644.75	643.125	643	635.875
M18
M19	667.625	666.625	667.75	674.5	670.5	666.375	665.625	671	663.375	668.375	670.375	665.5	660.125	670.5	671	663.5	664.875	667.25	674.375	666.75	669.25	671.75	667.75	671.625	664.75	671.375	671.25	674.125	662	671.125	669.75	670
M20
M21
M22
M23
M24
N01	651.25	655.875	650.5	651.25	649.125	653.125	658.5	654.875	657.75	652.75	651.875	654.25	651.125	654	651	648	663.875	653.625	660.125	657.125	647.375	654.375	648.75	648.875	649	646.375	653	652.125	651.75	658.875	655.75	649.25
N02
N03	561.625	563	568	565.875	565.25	566.25	564.75	564.125	558.375	565.5	570.75	574	566.5	567.25	562.875	560.375	559.75	562.875	564.25	565.25	559.875	558.875	566	570.5	564.125	560.25	565.25	567.375	567.875	566.75	563.125	563
N04	672.875	670.375	677.5	673.125	671.5	676.125	677.125	671	675.125	672.75	668.5	674.375	676	679.625	679.375	674.5	677.875	673.375	675.625	672.625	672.75	671.375	677.125	670.75	673.625	675.375	674.5	676	677.25	676.125	677	675.5
N05	678.5	677.5	678.875	671.25	682.125	672.75	677.5	677.375	679.75	679.125	669.25	675.875	688.125	677.25	679.125	676.125	674.25	677.25	685	680	673	676	685	680.5	676.375	676.125	674.625	682.875	674.625	678.625	672.125	674.75
N06	674.5	675.375	678.375	677.5	672.25	672.25	674.875	670.25	677.25	677.375	673.625	671.625	676.5	677	675.125	683.5	673.875	673	676.375	682.375	674.5	677.625	679.625	674.875	673.875	674.125	673.875	674.375	678.5	672.75	678	677.75
N07	646.5	642.375	639.625	648.125	648.125	644.5	650.125	641.375	646.375	646.25	644.125	646.25	648	643.375	643.125	653.375	645.25	642.875	650.375	642.125	640.5	642.25	645.75	651.125	649.625	647.125	644.75	646.125	643.625	642	645.25	643.5
N08	578.375	579.875	586.375	576.375	581.75	583.5	584	580	571.25	580.75	580	580.75	584	576.125	579.375	581.75	583.875	574.875	588.875	577.625	581.625	586.625	587.25	580.375	582.75	584.25	581.75	580.625	588	580.625	577.875	580
N09	574.75	573.875	572.125	576	575	576.375	575.125	575.125	573.625	575.25	573.5	583.25	578.625	576.625	577.75	575.375	577.375	576	578.75	580.625	570.875	575.625	570.625	579.125	580.125	574.25	575.75	578	581.125	577.5	577.75	579.5
N10
N11	653.75	658.375	656.625	651.25	656.75	652.125	656.125	654.375	655.625	661.625	659.125	654.875	663.25	655.375	655.125	655.625	658.75	657.75	659.375	658.25	657.125	654.5	655.25	658.875	659	661.25	658.25	656.75	654.5	659.25	662	658.25
N12	657	659	666.625	661.125	654.125	659.125	657.5	657.25	659.5	656.75	652	653.625	654.875	661.25	665.375	655.875	660.875	660.125	663.5	660.125	660	649.875	657	656	661.125	653.375	654.875	657.125	655.5	656.25	663.5	661.5
N13
N14	658.125	657.75	662.5	660.625	658	656.125	671.5	661.625	661.5	663.75	656.25	658.125	663	658	662.875	659	669	661.125	661.125	668.25	661	663.375	660	664.75	659.875	655.5	665.625	657.75	660	661.5	659.5	663.5
N15	650.625	649.5	650.625	648.125	647	653	648	646	650.125	653.875	647.375	649.25	660	652	656.25	654.25	638.75	647.75	650.25	653.625	649.875	654.125	654.75	650.875	649.125	648.625	645.75	652.5	650.125	651.5	651.75	649.875
N16	612.125	613.25	615.5	612.125	614.125	617	616.75	615.875	612.875	620.25	615.75	616.25	619.25	617.5	617.5	619.75	612.25	619.75	614.5	617	617.875	614.375	614.375	613.625	613.125	619.25	615.625	614	621	620.5	619.5	616
N17
N18
N19	694.5	693	693.125	688.625	691.5	692	692.625	693.875	687.375	692.125	690	692	702.125	692.875	698.875	695.125	686.5	687.375	694.125	698.25	695	691.125	695.5	693.25	695	687.625	693.875	692.875	688.5	693.375	696	688.625
N20	699.625	700.625	695.5	693.5	699.125	693.25	698.5	693.5	697.75	696.375	702.625	701.5	694.125	696.875	694.5	697	693.375	690.5	694.875	694.125	706	693.5	693.75	693	699.125	696.5	704.125	699.125	703.625	697.375	694.5	700.375
N21
N22
N23
N24
O01	661.5	652.75	663.375	657.75	665.625	661.75	663.75	661.25	665	659	667.875	660.5	662.625	660.875	658.625	657.25	658	670	667.375	661.875	664.5	661.25	662.125	666.25	667	663.25	659.75	665	665	656	660.375	665.875
O02	661.125	662.375	663.375	663	658.125	664.75	654.375	659.25	660.75	666.125	667.125	659.75	663.75	666.875	663.125	660.75	668.375	663.75	660.875	663.25	667.75	659.5	665.375	660.5	666.375	659.875	663.5	665.625	665.75	668.75	666.375	658
O03	639.125	645.375	640.375	641	640.375	641.625	643.75	644	637.125	640.875	648.75	643.875	641.875	647.25	643.25	637.75	634.75	638.625	638.75	645	639.125	642	641.125	641.875	638.625	645.875	646.625	640.5	643.125	644.25	643.375	649.875
O04
O05	665.875	667.5	669.125	670.125	665.5	664	676.75	667.25	667.625	665.5	671.75	674.125	663.5	671	668.875	675.5	670.375	668.5	663.375	674.75	665.75	667.125	660.875	666.875	666.625	664.25	662.25	663	668	671	667.75	672.625
O06
O07	683.25	685.375	688.375	676.125	682.625	684.25	682.375	686.875	686.5	686.5	685.5	685	689.75	681.125	677.75	685.5	676.625	684.125	682.875	683.375	684.5	681.875	686	683.5	689.625	690.5	686	683.75	682	682.625	691.125	691.625
O08	587.5	587.625	581.125	578.625	581.375	584.375	587.125	587.75	587	585.625	581.375	587.875	586.375	588.5	585.5	581.875	579.125	585.875	583.75	587.125	584.75	586.75	586.375	580	584.875	583.5	583.375	588.375	578.375	580.875	579.875	582.125
O09	581.125	594.25	589.5	583.5	587.875	584.125	591.25	586.875	584.75	594.5	586	586.375	592	585	590.625	584.25	588.375	586.125	588.125	590.75	595.5	585	586	587.75	591.375	589.5	593.375	592.875	595	586.625	588.5	586.625
O10
O11
O12
O13	665	666.875	672.125	675	674.25	667.375	668.875	674.625	672.125	669.875	670.625	674.375	674.375	667.375	674.5	669.25	668.25	669.875	671.125	677.875	672.625	673.5	668.375	673.5	670.25	675.375	663.625	668.5	672.5	669.625	668.875	668.25
O14
O15	667.875	673	667.5	668.125	667	665.125	671.625	661.625	670.875	666.625	666.5	671.375	671	678.125	668	672.25	667.875	671.75	665.5	672.625	667.125	671.375	665.75	663.875	670.25	670.625	665.625	663.625	672.625	673.125	670.5	669.25
O16	604.125	609.625	601	606.25	612.375	608	609.25	611.625	605.75	605.625	613.5	605	610	611.375	613.125	602.75	613.375	610	607.625	615.625	613.25	608.5	609	610.875	610.25	614.875	611.375	607.375	616.875	609.75	612.875	612.625
O17	560.5	562.25	556.5	556.5	564.875	565.125	558	560.125	567.75	562	566.375	565.125	562.875	557.875	561.125	565.25	565.5	561.875	561.375	563.25	563.875	563.125	558.75	565	565.75	562.75	569.125	558.75	568.125	561.25	564.375	564.375
O18
O19
O20	697.5	702.375	695.375	694.75	699	695.625	703.25	694.25	695.125	699.875	699.25	706.875	697.75	702.875	705.75	700.125	703.75	694.125	703.25	699.25	697.875	700.875	705.5	698.875	702	695.625	698.25	694.125	698.25	702.875	696.75	695.375
O21
O22
O23
O24
P01	694.875	699.25	703.125	697.25	697.375	703	696	697.125	698.875	700.5	695.5	701.25	697.5	696.375	702.75	696.625	695.25	706.875	695.375	702	699	698.5	706.25	703.125	703.375	695.75	702.625	702.375	694.375	703.625	697.375	701.25
P02	661.375	661.875	661.875	660.25	661.25	664.75	666.625	661	664.875	664.875	668.125	664.25	665.25	671.25	663	661.375	664	663.75	659.5	667.375	654.875	657.25	657.375	665.125	661.625	659.625	662.25	656.875	662.125	656.375	661.875	655.875
P03	653.875	651.125	657.25	646.75	652.5	653	655.75	653.125	653.625	654.75	657.75	652.875	659.5	662.375	648.625	652.75	648.75	658.625	642	655.75	659.5	652.5	654.875	653.125	650.25	652	656	653.75	654.25	650.5	661.5	651.25
P04	651	655.375	652	651	655.625	652.5	650.125	655.5	654.75	643.875	654.75	649.375	648	649.625	648.125	654.5	652.875	651	656.375	652	654.875	653.75	649.375	646.125	651.625	651	657.5	657.25	649.625	649	652.75	650.125
P05	673.125	679.375	676.375	675	677.625	676.75	673.875	673.125	677.125	685.375	680.375	673.25	678.875	680	680.5	684.25	678.625	676.875	677.75	672.75	675.5	677.625	672.5	678	673.5	669.875	675.875	681.25	674.25	678	675	676.125
P06	670.25	664.625	665.5	659.75	669.25	663.5	672.625	666.625	663.875	665.375	669.125	671.375	666	667.25	664.75	665.875	664.75	665.125	665	670.125	670.5	666.75	666.875	658.375	669.875	666.375	668	672.125	664.25	665.75	674.875	666.875
P07	624.875	630.75	626.875	621.125	622.75	624.625	623.25	628.125	622.125	627.125	627.875	628.25	624.625	618.625	626.25	628.375	628.5	622.875	630.875	627.625	626.25	625.75	625.5	622.625	625.625	630.125	621.75	622.875	628.75	631.25	623.625	628.375
P08	670.75	675.25	677.25	672.125	670.375	675.625	675.125	677.625	675.375	671.125	673.25	675	682.875	672.375	676.375	677.75	674.75	676	675.375	676.625	676.75	669.875	675.25	677.5	674.75	681	676.5	680.875	668.875	669.875	675.125	679.125
P09	655.625	655.375	649.25	647.375	647.375	644.125	648.5	647.5	649.25	656.75	649.625	652.125	648.875	658.625	646.125	646	652.25	653.375	646.625	650.5	649.75	647.875	653.125	650	646.75	647.25	653	651	646.625	650.25	644.125	646.25
P10	686.375	689.375	688	686	680.375	688.625	688.375	685.625	685.5	685.375	691.75	692.25	688.125	687.125	685.875	683.375	688.375	693	687.375	687.25	684.625	684.25	693.25	685.875	687.625	685.625	689.25	688.25	688	690.875	689.875	680
P11	697.75	686.375	689.375	687.875	692.5	697	694	690.875	687.625	687.125	693.75	692	691.5	687.625	694.875	687.75	691.625	693.875	693.5	691.125	687.75	678.125	688.625	682	692.75	689.375	689.5	690.25	684.75	690.375	689.75	693.625
P12	681	683.375	683.125	685.75	684.625	683.75	683.5	679	681.875	680.625	680.25	671.875	675.25	680.625	681	683.875	679.625	676.25	680.625	677.75	680.875	683.5	682.375	678.75	686.25	688.625	682.125	684.125	679.375	684.25	687.125	680.625
P13	703.375	706.75	702.25	704.375	699.375	697.625	705.375	702.875	706.875	715.5	710.625	711	705.5	705.5	710.25	707.125	704	710.75	706.75	705.25	702.75	695	702.5	710.875	704.625	703.875	706.125	707.125	706.625	706.5	704	713.125
P14	680.75	695.625	688.25	694.875	687.25	693.5	689	688.375	689.375	681.25	683.75	691.25	684.75	686.375	689.875	686.625	691.125	692.375	691.125	690.25	692.375	687.75	690.625	698.375	688.75	687	689.75	689.5	689.25	685.375	682.125	690.625
P15	615.125	613	617.125	620.875	614.875	613.125	623.875	613.875	619.875	622.5	614	621.5	619.125	612.5	622.5	619.5	619.125	618.375	619	615.375	614.875	618.75	619.375	607.125	618.625	614.5	616.125	613.375	620.875	618.875	616.125	609
P16	682.25	684.625	683.875	676.625	681.625	684.5	678.125	677.875	682	680.625	682.25	679.25	685	682.25	682.125	682.5	682.5	677.125	685.625	687.125	680.625	676.5	686.125	677.25	684	682.375	680	681.375	688	678.875	683.75	679.25
P17
P18	714.75	710.625	715.5	712.625	717	715.875	717.125	721.625	719.75	716.375	711.875	713.375	717.375	721.5	718.375	714.5	717	723.25	715.375	727.375	722.5	711.875	727.125	719	713.75	718.375	722.25	716.375	712.25	717	716.875	726.875
P19	598.75	602.5	608	595.5	607.25	595.875	601.25	604.75	599.625	604.75	604.5	604.75	603.625	600.375	602.875	610.5	603.75	611.125	602.125	605	597.875	607.75	601.375	603.625	600.125	603.5	605.625	603.25	607.5	602	606	601.75
P20
P21
P22
P23
P24

## Sheet: DA
Measurement	Average (Show Region Statistics)
	1	2	3	4	5	6	7	8	9	10	11	12	13	14	15	16	17	18	19	20	21	22	23	24	25	26	27	28	29	30	31	32
A01	583.533	607.467	588.267	595.467	578.933	595.8	588.8	615.667	583.933	596.533	579.8	579.933	589.867	589.8	588.067	607.267	587.067	611.2	622	592.6	589.067	615	595.533	620.6	589.2	597.4	586.267	590.733	582.467	596.867	583.267	583.533
A02	341.615	330.462	326.231	336.538	333.462	352	338.846	341.077	337.231	348.923	343	346.385	345.385	331.846	341.692	343.846	341.385	331.154	352.154	337.769	344.923	351.538	327.154	346.154	345.462	332	342.538	341.231	334	337.231	342.231	341.615
A03	516.286	544.571	519	506.286	546.143	528.143	574.714	539.143	512.286	471.286	533.429	578.429	551.429	528.714	614.286	538.571	537	545.429	549.143	519.429	530.143	545.286	541.286	526.286	548.429	542.571	557	530.143	517.429	619.143	555.143	516.286
A04
A05	493.263	489.316	504.263	481.947	497.526	499.789	495.526	496.842	477.526	475.895	499.474	466.158	477.421	478.316	493.684	525.789	492.474	511.211	500.105	490.158	487.895	498.526	486.895	507.526	496.368	490	502.684	497.842	494.158	526.263	482.263	493.263
A06
A07	556.4	518.8	541.867	543.933	546.6	507.733	540.933	503.133	550	558.867	570.467	503.4	546.867	534.533	547.867	546.667	557.667	501.267	555.333	545.733	557.733	545.667	535.533	537	542.2	529.8	522.667	557.533	552.933	531.067	540.4	556.4
A08	532.263	529.526	535.158	517.474	539.737	500.684	512.632	501.421	521.263	523.211	527.632	557.579	521.368	524.737	518.421	501.947	528.211	512.632	529.211	533.421	530.053	527.263	478.211	518.105	527.526	498.105	499.947	508.368	533.684	533.526	508.579	532.263
A09	519.6	515.2	527.533	519.8	516	517.4	516.733	521	522.533	515.667	524.6	511.867	521	523.067	510.667	518.4	525.733	523.8	522.8	529.533	521.467	527.867	511.333	519.933	524.067	521.067	515.333	521.667	516.867	520.8	521.467	519.6
A10	298.091	308.818	304.364	308.909	285.909	306.727	273.909	307.636	307.364	271.818	297.545	313.091	304.364	296.182	315.091	328.182	343.364	317.909	325.182	307.727	314.909	320.182	322.091	316.182	329.273	306.636	309.818	292.545	315.818	306.364	290.909	298.091
A11
A12	507.4	469.2	470.867	505.4	473.733	510.533	482.733	482.867	496.2	511	487.667	489.867	505.6	473.133	455.467	490.467	476.667	532.133	492.733	482.933	526.933	484.867	494.6	476.867	470.533	496.133	537.467	480	507.133	480.867	485.8	507.4
A13	474.154	438.077	484.154	447.846	479.154	467.385	512.154	476.769	489.462	470.538	488.154	478.615	494.231	457.923	496.231	442.462	479.538	447.538	488.308	466.846	497.615	488.154	478.154	530.615	486.308	505.923	482.385	481.154	508.308	452.615	492.692	474.154
A14	413.5	433.4	412.1	413.2	400.5	430.7	412.5	419.3	462.4	408.5	410	401	414.5	410.2	402.6	425.7	408.1	426.3	427.2	424.4	403.9	380	417.5	411.8	455.1	419.1	432.4	404.3	419.5	417.3	395.9	413.5
A15	552	559.778	552.667	538.667	539.889	544.889	586.778	544.889	546.667	538.556	529.222	538.556	549.444	543.556	554.444	557.667	508.556	545.111	553.778	539	545.889	538.667	563.111	552.444	520.111	552.111	553.778	550	563.444	559.222	565.889	552
A16
A17	498.462	494.077	492.154	499.231	497	477.385	504.692	506.846	500.077	504.846	500.692	471.538	498.923	501.308	491.385	478.231	491.923	527.615	546.154	501.692	491.077	466.846	489.923	497.692	538.154	497.385	500.077	483.154	493.462	512.077	468.769	498.462
A18	473.286	463.5	459.786	448.5	469	465.786	466.571	453.571	464.429	457.571	443.143	456.786	463.143	457	463.714	450.357	468	455.429	458.5	456	454.5	469.357	462.571	459.643	461.857	465.929	454.143	471.714	481.643	451	462.429	473.286
A19	544.882	563.176	554.176	542.765	547.235	547.824	582.765	541.882	557.412	553.647	574.294	523.706	538.882	553.059	558.941	532.176	558	552.294	564.824	534.941	527.706	540.765	556.118	541.471	561.647	530.765	563.471	543.706	543.941	567.118	539.765	544.882
A20
A21
A22
A23
A24
B01
B02	579.091	506.182	569.727	576.091	547.455	572.636	607.364	607	588.909	606.909	554.182	589.273	589.818	597.909	586.727	572.636	576.182	575.091	602	561.818	581.273	545	564.818	584.727	581.182	588.364	572.727	551	584.455	574.455	619.455	579.091
B03
B04
B05	600.1	586.1	640.7	625.7	614.7	586.1	623.8	553.5	607.9	604.4	621.2	603.2	625	614.1	597.6	603.6	608.3	591	582.2	626.3	630.4	626.9	595.3	625.2	578.2	622.9	613	626.7	637.8	607	585.1	600.1
B06	510.444	511.556	510.778	499	470.222	477.667	483.556	514.111	503	499.222	501.333	479	478.333	494.444	508	498.667	494.556	484.889	491.111	489	512.111	486.111	507.111	507.778	487.111	494.444	499.333	504.778	502.667	485.889	509	510.444
B07	351.8	343.2	347.5	345.7	345.5	349.4	351.2	356.8	342.6	347.5	350.1	348.4	351.2	346.9	358.3	354.6	352.9	350.4	350.1	348.4	352.1	351.3	340.4	352.8	349.6	349.9	346.5	348.9	351.9	344.9	347.8	351.8
B08	522.4	513.8	478	520.5	482.6	454.3	494.2	513	498.8	515.1	525.4	497.8	504.4	493.6	519.1	512.3	501.7	479.4	491.6	512.6	506.7	526.5	550.4	517.1	514.9	533.7	496.4	516.8	472.2	492.9	494.3	522.4
B09	480.375	495.125	483.875	479.375	478.25	490.75	468.5	495.5	499.875	483.625	488.375	500.25	485.375	482.75	500	481	482	489.25	504	504.75	508.875	494.75	519.75	471.25	498.125	511	501.375	486.875	459.5	483	485.875	480.375
B10	413.7	403.5	415.9	417.7	412.4	407.9	413.9	409.1	400.6	413.4	416	412.7	420.3	401.6	416.8	408.9	408.2	414	418.7	409.5	415.3	406.4	401.4	411.3	416.7	395.8	412.9	416.2	415	403.2	423.7	413.7
B11	475	479.091	451.909	476.182	482.182	469.909	479.818	469.455	481.364	486.182	480.364	490.636	470.545	481	476.545	485.909	488.909	472.818	546.273	478.909	472.182	488.727	490.455	495.727	509.182	480.182	486	486.182	473.636	488.182	460.091	475
B12
B13	512	491	506.714	499.571	492.429	501.429	507.714	498.286	503.429	500.857	504.143	510.286	502.429	491.143	493.143	501.857	498.429	496.857	499	504.143	498.571	495.714	496.714	499	497.857	494.571	482	503.857	510.429	499.571	504.429	512
B14
B15	618.133	608.4	597.6	603.2	604.733	615.8	612.867	622.333	599.667	602.733	602.4	609.467	648.8	612.333	611.533	596.667	610.133	592.133	634.267	613.467	623.333	624.533	627.2	613.533	630.933	620.2	622.733	603.8	624.6	608.467	614.267	618.133
B16	513.625	523.562	531	495.875	518.625	529.125	482	523.812	532.125	516.562	502.25	539.375	523.5	527.375	526.125	502.25	522.062	510.688	508.312	518.312	517.438	494.125	506.688	518.25	553.438	506.875	541.625	518.688	521.938	520.625	506.062	513.625
B17	440.769	439.769	427	454.923	439.923	454.462	450.615	442.769	437.692	436	449.923	444.769	472.077	423.615	456.231	465.846	449.154	447.538	468.538	445.462	447.077	460.846	454.692	451.077	447.231	459.846	494.154	448.077	460.154	446.692	455.615	440.769
B18	449.6	436	415.1	449	487.8	451.4	451	451.5	433	456.3	498.9	445.4	457	458.6	406.7	458.3	456.7	441.4	453.1	455.2	472.4	448.7	437.8	472.1	461	454.6	485.1	459.6	450.7	470.2	467.9	449.6
B19	450.5	505	516.875	451.25	482	436.625	448.125	428.875	467	484.125	414.625	462.875	483.625	509.25	399.25	478.5	484.375	495.5	464.125	496.25	495.625	394.75	467.375	452.625	453.375	465.25	469.5	476.875	436	464.75	491.875	450.5
B20
B21
B22
B23
B24
C01	476.636	472	474.636	433.636	480.636	443.545	469.909	460.364	497.818	454.091	473.455	479.545	466.273	469.909	485.727	480.455	444.636	444.909	445.455	463.364	454.182	464.727	415.182	459.727	481.182	423.909	461.636	503.636	465.273	467.273	463.727	476.636
C02	403.182	401.364	393.273	401	423.636	410.182	381.182	406.818	390.455	419.364	426.364	419.273	380.182	427.455	388.818	411.455	412.182	431	422.364	418	390.545	386.636	405.364	431.273	411.818	405.727	427.909	407.273	402	408.182	432	403.182
C03
C04
C05	524.75	496.333	517.083	510	536.167	521.417	514.833	509.167	516.083	498.833	518.333	522.417	516	488.917	521.5	494	506.833	515.083	520.75	515.417	523.083	508.417	518.417	522.583	525.667	520.083	514.75	517.167	520.25	518.667	546.333	524.75
C06	531.2	557.133	534.267	529.733	541.067	513.267	523.133	509.6	525.667	528.867	514.667	517.4	513.067	520.933	509.4	517.933	531.533	547.4	534.6	502.2	530.267	522.533	504.867	529	522.4	529.133	476.4	520.867	520.267	497.8	531.6	531.2
C07	453.533	465.733	497.133	463.8	464.6	457.733	482	470.533	473.733	499.133	490.133	490.933	458.667	482.4	480.667	480.333	467.733	475.4	462.067	472.067	464.667	455.267	490.933	467.867	457.267	493.467	468.733	462	477.067	479.733	510.533	453.533
C08	534.7	514.7	587	535.5	537	492.5	541.3	547.4	491.9	530.7	537.6	534	536.7	544.8	597	537.1	541.7	530.7	500.9	516.1	511	545.2	538.4	516.1	559.4	540.7	530.8	557.1	537.1	554.8	586.8	534.7
C09	565.533	572	581.8	562.333	571.933	576.933	555.067	557.133	576	557.2	573.733	555.667	553.933	556.2	567.733	552.8	563	571.6	562.6	572.4	566.4	555.067	554	574.333	549.533	541.6	569.667	563.333	567.4	566.2	570.467	565.533
C10
C11
C12	415.556	415	411.111	410	415	411.667	414.889	413.556	400.889	412.778	411.667	405.556	415.111	398	413.889	406	404.556	415.111	409.889	418.444	413.333	418.778	413.222	413.889	415.111	408.778	409.889	418.778	407	422	427.444	415.556
C13
C14
C15	529.882	520.588	522.941	520.353	537.706	513.118	517.824	534.824	529.235	521.706	532	507.941	519.353	529.765	524.176	519.118	540	533.353	525	523.471	524.235	524.588	528.588	527.765	538.529	535.235	530.824	532.235	534.353	525.353	531.412	529.882
C16	447.2	437.7	463.6	448	456.1	446.6	462.2	449	451.9	448	453.7	454.2	459	429.5	449	448.5	453.2	442.7	464.5	439.4	468.4	463	438.7	447.1	464.7	458.6	448.3	442.5	443.4	456	446.1	447.2
C17
C18	436.812	428.5	446.625	430.5	461.625	428.562	440.438	445.625	449.812	424.312	435.375	457	417.438	453.062	430.625	420.625	434.875	435.125	428.188	439	434.312	449.5	427.438	451.5	433.562	426.562	437.062	434.625	474.125	431.25	436.75	436.812
C19
C20	500.286	500.929	518.214	520.929	503.5	501.571	521.214	506.071	507.286	511.071	487.357	493.5	479.429	509.714	492.5	488.143	473.214	499	493.214	501.5	504.5	484	507.5	505.357	493.929	486.929	479.643	484.786	487.929	497.143	497	500.286
C21
C22
C23
C24
D01
D02	469.182	484.545	470.909	541.818	488.727	487.818	490.455	480.455	482	457.636	499.364	480	494.091	472.636	465.182	492.273	502.909	471.455	470.909	475.727	461.455	485.909	448.727	472.909	496.727	512.909	486.909	469.727	545.636	486.364	478.909	469.182
D03	517.933	505.333	495.733	503.8	488.467	520.6	466	477.667	500.733	520.467	488.6	503.8	469.867	468.133	495.933	480.533	487.4	473.6	497.667	508.467	487.867	484.733	502.533	493.733	493.733	499.4	492.867	499.8	483	472.867	490.467	517.933
D04
D05
D06	516.917	532.083	529.417	540.917	525.75	534.083	534.167	532.583	538.583	511.917	513.25	534.5	536.75	544.083	526.5	541.25	533.333	528.583	508.167	564.333	541.333	504.167	500.333	515.667	557.25	549.583	528.5	520.583	515.917	540.333	565.667	516.917
D07	588.556	587.944	578.111	597.222	578.056	590.611	573.667	583.722	583.556	581.778	585.167	578.5	581	592.111	574.278	592.278	573.722	592.056	595.667	591.278	588.778	603.778	583.333	580.722	583.333	605.389	583.389	598.889	562.722	568.556	576.056	588.556
D08	502.333	508.583	446.5	502.833	513.75	493.083	542.5	505.917	459.167	509.417	502.5	502.667	502.917	502.917	470.5	466.083	512	477.083	505.833	510.583	551.083	513.75	507.583	520	502.667	513.667	519.833	517.75	490.833	469.25	507.167	502.333
D09
D10	555.857	560.857	557.429	557.429	567.429	567.143	553.857	559.429	561.143	560.429	562.143	556.429	559.714	557.857	562.429	557.571	559	560.571	552.429	561.857	558.714	551.429	566	559.286	554.714	557.857	584.143	554.429	562	552	555.143	555.857
D11	403.455	400.091	397.773	388.636	397.318	395.273	418.045	396.818	398.909	406.773	395.045	400.364	407.091	398.545	392.682	397.409	402.545	386	396.818	398.091	401.364	402.636	395.636	395.182	386.5	405.045	392.682	395.682	404.818	391.682	397.045	403.455
D12
D13	335.571	350	358.286	342.143	345.429	333.857	329.143	326.857	325.714	334.429	338.857	333.857	352.286	344.714	347.286	345	351.143	338.429	339.143	346	329.857	339.571	343.857	338.143	329.857	340.714	339.429	340.143	323.143	323.714	344.286	335.571
D14	577.786	580.857	574.286	571.429	584.571	580.214	584	587.286	584.786	594.857	595.429	569.071	604.214	595.429	573.429	569.429	586.714	581	573.929	577.786	593.786	575.857	580.143	599.071	597	598.214	598.071	579.214	581.071	587.214	578.429	577.786
D15
D16	482.067	537.267	512.133	526	497.6	517.333	501.8	500	512.733	534.933	499.533	515.867	525.6	527.4	502.267	508.867	537.133	498.8	489.067	539.6	496.333	515.867	462.267	515.6	500.333	537.333	503.333	505.867	528.533	513.6	495.2	482.067
D17	595.4	594.533	592.733	602.4	617.867	596.067	598.067	602.067	618.667	600	620.533	624.733	610.467	603.133	622.333	607.667	610.2	610.467	614.333	600.8	614.533	608.533	630.867	585.133	611.733	606.333	617.2	611.133	606	614.933	606.667	595.4
D18
D19
D20
D21
D22
D23
D24
E01	485.467	533.667	545	497.4	504.067	501.2	538.667	522.133	500.6	494.6	511.533	495.133	488.733	484.133	502.067	481.533	488.733	483.267	565.867	523.6	511.733	479.533	512.133	462.267	516.467	519.467	505.467	501.067	511.4	545.133	532.467	485.467
E02	466	490	493.273	492.182	490.364	518.545	444.182	491.545	476.636	491.545	491.182	460.091	489.727	492.273	488.909	489.273	485.273	505.182	487.909	494.182	474.727	486.364	485.636	514	487.091	486.273	503.364	496.727	484.091	465.727	489.545	466
E03	568.778	566.222	556.778	561.556	563.222	517.778	559.556	561.333	561	555.111	550	544.111	557.556	543.111	566.889	560.556	568.778	560.111	557.556	562.333	543	563	544.889	570.889	543.222	561.444	568.222	561.778	549.333	570.333	563.778	568.778
E04	445.182	439.545	449	445.818	439.273	439.909	447.273	458.455	465.091	451.818	451.364	449.545	447.636	456.909	460.545	439	446.545	444.727	446	444.455	455.909	457.727	447.727	445.727	457.545	455.182	469.182	450.455	445.727	454.455	450.636	445.182
E05	510.857	517.857	490.429	510.286	516.571	469.5	518.429	512.429	541.357	510.286	494.357	551.071	519.214	524.786	517.714	517.786	536.286	516.5	507.786	506.5	517.429	516.929	521.571	516.357	499.429	525.429	524.286	489.929	555	510.071	538.786	510.857
E06	314.385	312	315.462	315.308	306.077	319.077	309.231	307.846	316.308	306.769	317	311.615	324	321.462	311.769	322.077	313.692	314.692	318	315.692	308.923	316.462	314.692	318.385	322.077	329	319.692	311.538	309.462	315.923	308	314.385
E07	431.625	445.5	410.5	416.25	443.5	428.625	402.125	442.25	438.375	430.875	420.25	449.75	440.875	421.375	426.75	445.625	414.125	448.125	445.5	459.125	412	439.5	421.75	414.625	427.5	453.875	453.625	408.375	438.5	437	421.75	431.625
E08	297.333	290.333	298.167	304.833	319.5	326.833	308.167	316.5	301.333	299	297	304.833	312.333	308.333	300.333	312.667	298.167	279.833	307.167	301.667	328.167	304.833	313.5	310.167	350.5	299.167	290.833	301	317.5	292	334	297.333
E09
E10	505.2	509.4	515.5	519.3	519.6	517.5	533.8	532.7	513.4	504.1	522.4	508.7	499.5	519.1	517.4	543.7	515	524.2	497.1	501.3	516.7	545.6	506.1	512.2	508.7	517.6	520.9	530.3	512.7	510.8	530.6	505.2
E11
E12	502.857	520.071	502.214	488.786	507.929	520.214	519.214	504.214	526.643	529.5	495.143	506.786	472.429	519.143	505.571	505.429	509.714	536.857	544.357	503.5	503.786	504.214	503.286	520.071	490.071	516.714	501.929	518.929	493.5	525.286	500.786	502.857
E13	481.8	529.5	496.1	523.8	497.4	468.6	503	526.4	531.6	530.3	514.6	527.3	509.7	511.7	519.6	508.9	506.9	500.7	528.5	513.4	482.4	492.9	513.9	483.4	535	510.9	489.4	496.3	527.9	511.3	494.6	481.8
E14
E15	491.077	496.231	508.308	502.077	509.154	510.923	522	524.077	521.923	536.231	520.231	518.769	496.308	529.154	540.846	507.923	560	512.692	501	535.538	512.769	490.538	522.462	545.077	509.231	554.077	511.308	517	514.923	533.231	520.846	491.077
E16	438.182	474.636	477.182	462.273	464.182	463.636	444.909	463.091	480.818	475.818	474.364	449.091	470.182	477.364	446.091	463.909	457.818	482.818	470.364	462.091	438.909	454	473.545	454.909	503.818	408.455	480.727	455.182	443.364	469.273	443	438.182
E17	471.846	532.615	483.231	479.769	503.077	509	471.692	512.923	491.154	476.923	498	491.462	461.385	491.462	470.923	448.538	471.231	486.769	464.769	483.308	454.692	483.385	461	464.538	502.615	491.385	473.462	476.077	484.077	463.462	497.308	471.846
E18
E19	419	436.444	433.778	438	434.667	438.667	428.667	424.667	437.556	437.778	430.222	407.889	436	429.222	431.222	419	444	430.333	428.444	406.222	424.111	428.556	446.111	430.556	399.111	463.889	423.667	430.667	409.333	438.556	413.222	419
E20	437.4	434.333	440.667	423.867	427	437.133	417.733	437.867	424.2	419.267	439.067	426.933	441	444.333	434.8	429.733	426.133	429.133	433.933	427.667	429.067	432.267	432.6	436.933	433.333	423.4	444.267	433.533	430.267	432.733	434.2	437.4
E21
E22
E23
E24
F01
F02
F03	404.778	456.333	474.167	482.667	471.833	510.111	476.667	482.333	496.556	467.5	454.167	475.167	515.444	477.389	495.167	469.944	475	477.889	458.944	448.611	459.333	452.556	472.889	474.944	457.333	448.056	461.278	439.722	481.833	468.167	471.222	404.778
F04	413	431.636	441.455	437.909	442.727	420.909	437.545	444.273	412.727	448.273	434	440.545	447.545	443.909	463.545	454.636	430.364	463.545	455.545	432.182	437.364	448.182	437.545	436.182	418.364	445.364	441.636	428.727	421.455	444.273	429.727	413
F05	423.833	424.583	426.167	403.333	424.167	433.333	428.083	432.75	427.667	420.083	422.583	433.583	416.75	415	427.417	465.25	425.417	436	415.333	416.917	427.333	414	418	431.417	449.417	424.667	431.25	453.5	424.083	431	429.583	423.833
F06
F07	515.545	526.091	524.545	511.636	506.727	516.364	497.455	515.818	517.545	512.182	520.273	511.818	496.636	506.818	528.545	515.273	531.455	516.182	510.727	531.455	526.364	527.727	520.364	532.455	519.182	518.091	522.636	515.182	529.545	514.455	509.364	515.545
F08
F09
F10
F11
F12	452.2	429.8	447	430.7	413.9	443	426.5	436.9	460.8	460.5	432.1	455.9	450.5	431.1	439.6	444.2	430.8	471.3	445.8	449	436.1	447.6	438.1	453.7	438.3	438.2	454.1	449.9	429.1	439.7	442.4	452.2
F13
F14
F15	561.083	510.667	552	547.5	562.667	557.917	551.833	553.917	551.667	552.833	566.833	537.917	549.417	560.167	533.5	564.833	549.833	558.917	562.167	545.25	546.083	561.667	557.75	540.583	557.25	539.667	555.417	567.333	560.75	556.083	569.917	561.083
F16
F17	367.5	368.75	357.5	370.75	350.5	372.875	372	386	370.25	369	366.375	392.375	376.875	365.75	357	367.625	373	379.875	380.5	364	366.625	361	366.875	363.75	382.875	376.375	356.75	339.25	372.75	367.625	356.625	367.5
F18
F19	554.111	567.111	546	570.667	538.778	549.667	588.111	522.222	532.111	602	522.444	547	553.889	502.778	602.889	550.333	534.333	499	552.667	569.444	583	590.111	535	549	521.444	604.667	568.556	528.667	593.333	545.333	586.444	554.111
F20
F21
F22
F23
F24
G01	540.476	536.095	535.524	532.143	541.381	529.952	522.952	536.476	537.381	527.952	523.524	525.095	529.81	564.524	547	525.714	546.143	536.429	520.381	547.286	534.476	511.238	488.476	539.19	538.19	517.81	520.524	518.524	516.905	521.762	541.524	540.476
G02	460	455.182	441.182	447.455	431.818	443.636	452.909	395.364	443.273	457.818	433.818	427.273	440.455	378.545	458.545	440.091	449.091	449.818	438	429.636	442.182	417.182	437.818	433.091	448	478	446.091	450.636	440	434.818	450.273	460
G03	483	467.818	460.909	470.636	469.636	451.364	477.909	482.818	461.364	464.818	476.182	474.182	487.091	478.636	454.182	482.545	483.364	467.818	452.091	484.545	475.727	483.909	473.182	466.455	444.818	468.909	491.818	467.091	483.818	458	495	483
G04	427.636	423.727	433.273	425.318	426.636	427.409	424.545	425.864	428.318	430.636	421.864	424.091	430.182	434.091	421.636	423.273	427.455	429.364	417.773	424.227	424.727	424.318	425.727	435.909	431.045	435.545	426.818	422.5	426.818	423.5	433.909	427.636
G05	509.947	504	504.632	491	508.421	504.421	498.684	496.053	514.895	517	503.895	509.105	483.947	487.158	510.737	500.474	507.158	516.053	501.632	492.263	507.632	514.684	515.737	498.579	503.316	494.632	510.211	511.737	500.105	512.632	518.053	509.947
G06
G07	559.5	522.188	497.625	541.375	555.938	481.375	532.188	541.688	513.25	529.5	545.75	573.75	512.625	533.188	499.938	554.5	545.688	544.875	501.125	545.062	550.188	566.625	546.938	528.438	527.438	526.75	538.812	557.438	533.812	538.812	531.438	559.5
G08
G09
G10	544.556	528.5	529.444	514.444	543	534.167	511.5	542.611	535.556	519.222	545.722	537.111	536.833	537.167	527.611	542.5	552.278	560.444	515.222	533.556	542.722	516	532.944	540.056	529.278	530.944	518.222	541.222	542.778	522.611	536	544.556
G11	502	495.286	498.571	504.143	500.643	505.857	504.357	502.643	499.857	499.357	497.429	495.214	498.571	495.643	499	506.857	498	501.357	498.286	494.857	484.643	499	501.214	498.286	487.286	498.714	496.571	499.571	499.571	495.357	500.643	502
G12	481.571	463.786	434	468.571	455.5	482.857	449.143	468.571	474.929	449.143	460	455.357	474.357	455.786	468.143	444.5	456.857	450.857	469.429	466.786	450.429	450.786	468.571	460.929	449.786	445.714	463.071	431.786	447.857	460.929	468.214	481.571
G13
G14
G15
G16
G17
G18
G19
G20	323.286	350.571	333.429	343.857	316.143	332.857	331.143	322.429	351	328	339.857	337	337	327.286	340.571	344	318.286	305.571	354.714	337.857	332.714	336.857	331.143	334.714	322.857	327.714	318.429	338.286	334.286	321.571	308.571	323.286
G21
G22
G23
G24
H01
H02	299.278	297.111	295.278	296.944	303	304.333	301.056	295.667	292.778	304.389	290.611	287.611	299.944	296.778	300.444	318.056	298.611	317.389	322.389	307.056	299.056	302.389	306.944	291.056	302.444	303.111	309.722	314.833	306.833	297.611	306.167	299.278
H03	476.889	489.667	439.889	491	475.778	487.556	486.222	444.778	502	485	512.444	459.222	484.667	475.556	487.222	476.111	477.444	494.111	461.333	481.444	463.111	488.889	469.556	473.667	494.222	480.556	462.556	470	487.222	443.778	483.778	476.889
H04
H05	550.846	467.385	481	482.615	493.769	452.462	498.077	498.923	504.615	483.692	485.154	485.308	439.615	490.692	464.077	487.692	477.385	502.231	452.615	483.769	487.846	476.308	470.308	477	482.923	489.154	477.538	457.615	478.154	488.538	470.308	550.846
H06	488.25	471.625	469.5	477	471	453.125	498.25	489.5	459.25	468	474.375	464.375	464.75	469	472.625	467.625	468.25	480.25	483.75	482.875	477.75	465	458.625	494.75	474.375	498.375	478.75	494.25	482.375	498.75	488.875	488.25
H07
H08	529.333	507.4	529.067	509.133	527.333	519.933	568.933	535.6	532.8	538.867	535.2	533.133	508.6	517.6	532.533	543.533	524.267	538.6	527.2	490.067	536.2	531.333	529.667	549.267	523.8	527.133	532.933	528.267	521.133	549.2	535.4	529.333
H09
H10	549	560.7	564.1	542.5	543.8	549.5	528.5	553.1	524.6	554.7	542.9	550.6	549.2	559	513.6	571.6	550.3	560.1	550.8	553.7	555.6	559.3	537.6	519.6	490.4	547.6	557.8	498	557.7	545.1	545.3	549
H11	541.857	540.095	555.095	552.762	510.619	535.524	540.524	531.762	533.857	539.619	535.762	532.571	551.714	531	535.571	550.429	563.286	530	547.667	545.524	536.238	545.238	560.476	520.095	538.286	539.238	547.714	546.571	528.714	547.143	541.095	541.857
H12	504.909	510.273	519.455	513.273	505.455	511.545	514.545	514.909	495.273	511.636	514.636	504.455	499.273	503.545	501.182	511.636	512.636	503.182	507.818	508.182	519.273	510.182	508	511.182	505.909	504.364	511	513.273	512.545	508.273	519.273	504.909
H13
H14	471.833	454	452.5	455.583	467.833	454.417	453	467.417	455.25	467.333	480.167	453.5	466.333	480.417	451.583	458.75	476.5	459.5	451.083	485.667	456.5	430	472	448.917	467.667	465.917	461.333	466	446.083	454.083	440.917	471.833
H15	525.667	537.111	532.667	507.222	526.778	543.889	495	540.556	537.667	539.444	496.222	531.222	525.111	505.111	522	525.889	586.556	508.889	539.778	524.778	607.556	536.667	542.889	525	542	551.889	529.667	497.778	538.889	535.222	579.222	525.667
H16
H17	578.857	592.214	580.714	579.786	594.929	585.143	596.5	602.071	575.071	585.357	585.643	611	592.714	589.214	592.929	588.571	587.357	585.357	593.214	598.857	604.286	585.571	580.857	596.5	568.643	581.857	587.929	589.643	571.571	588.5	589.071	578.857
H18	645.556	627.278	619.167	640.444	624.167	621.444	632.167	627.611	641.833	636.722	613.222	628.056	633.944	631.722	617.167	630.944	649.833	634	630.833	623.278	632.111	639.056	648.333	623.611	636.111	641	636.889	637.944	633.5	640.056	633.278	645.556
H19
H20	557.667	528	540.667	537.889	516.778	530.333	543.556	535.111	533.667	548.222	553.889	544.444	551	545.556	544.556	524.889	564.778	554.667	535	551.556	554.778	530.111	519	542.333	554.889	532.556	559.556	525.556	523	551.444	533.444	557.667
H21
H22
H23
H24
I01	456.25	467.375	476.938	456.75	449.188	421.812	448.438	446	455.75	456.812	469	468.25	462	473	466.438	461.938	456.188	455.125	446.812	428.438	461.062	457.312	489.688	468.625	464.938	452.562	450.75	453.875	444.562	450.688	469.75	456.25
I02	515.917	518.25	512.833	534.833	507.667	517.167	520.167	511.917	520.667	524.5	534.75	531.25	534.833	536.333	520.583	519.417	525.417	524.417	502.333	538.167	516	530.333	519.5	524.833	539	521.333	543.917	518.5	520.333	525.167	545.75	515.917
I03	583.333	570	560.556	575.944	578.667	555.333	573.889	573.167	566.778	555.944	537.444	559.111	578.667	568.5	555.278	626.944	579.667	542.722	514.778	559.222	556.389	555.389	585	532.833	556.333	555.389	560.611	559.167	540.444	558.833	532.222	583.333
I04	466.125	472.438	458.25	447.688	448.375	461.562	461.812	441.125	475.125	470.188	473.562	460.312	453.25	444.312	469.312	471.875	462.938	443.062	446.438	408	453.438	467.875	423.938	460.812	462	444.875	469.875	473.812	444.812	480.188	470.312	466.125
I05	499	489.556	490.611	498.222	452.778	480.278	490.278	500.722	454.833	487.167	497.889	520.056	491.667	515.111	495.556	502.556	500.278	466.167	484	489.722	478.167	509.056	507.556	469.5	488.667	500.944	485.778	498.833	478.833	493.444	493.111	499
I06	520.133	514.467	516.4	509.733	534.267	542.333	538.267	545.933	545.467	555.467	526.067	554.933	502	536.8	520.467	568.933	514.733	519.4	556.267	513.8	521.6	530.4	542.667	542.133	517	529.8	483.8	548.933	532.333	517.8	530.333	520.133
I07	495.111	484	506.444	507.444	505.222	501.222	492.222	494.778	499.556	502	505.889	496.222	510.222	483.444	480.333	495.778	507.444	509.667	489.667	487.111	499.889	486.778	507.333	506.444	488.111	475.444	503	495.333	501.111	477.222	498.333	495.111
I08	555	557.214	540.286	543.214	530.071	550.929	551.929	545.714	538.357	548.857	543.143	551.5	539.929	553	540.429	551.071	544.643	543	537.214	548.929	531.643	551.571	548.214	533.143	542.571	533.929	541.357	549.429	550.286	536	550.5	555
I09	503.167	506.75	520.333	512.917	532.167	501.5	499.917	526.917	494.667	510.917	519.917	542.333	531.333	518.333	519.083	515.833	526.833	520.917	536.917	523.667	537.167	490.667	521.833	512.083	509.083	529.667	527.25	563.083	523.083	520.583	531.583	503.167
I10
I11	624.5	586.917	605.667	604.583	604.083	605.417	593.25	643	610.5	590.917	597.417	616.5	600.583	642.75	586.083	618	573.917	592.667	583.25	590.25	650.917	603.917	620.75	598	602.5	606.25	602.917	602.667	628.333	618.25	597.25	624.5
I12	374.625	334.375	376.5	373.875	374.438	372.625	376.875	384.625	373.875	373.875	385.5	382.188	371.125	380.875	374.375	381.688	384.688	375.25	383.375	363.812	379.312	376.812	380.688	373.5	387.188	397.562	376.562	377.438	376	375.812	380.75	374.625
I13
I14
I15
I16	570	553.941	566.941	561.059	554.824	561.471	555.176	563.118	565.412	566.765	555.647	566.588	548	571.824	564.882	574.529	568.588	567.941	556.706	562.706	562.765	542.941	551.353	566.706	563.706	549.294	551	545.118	564.882	570.706	546.118	570
I17	609.769	602.846	603.462	592.962	597.962	611.038	593.615	598.231	580.731	595.923	599.192	596.385	605.615	602.231	614.385	604.231	606.154	605.154	583.923	603.923	589.731	610.846	614.615	607.654	612.5	593.577	603.538	590.115	610.115	598.423	594.692	609.769
I18	473.154	505.154	512.231	524.846	509.462	482.769	506.231	504	459.538	484.308	509.846	510.077	516.615	481.385	514.692	450.846	470.462	485.385	434.077	482.231	499.462	463.692	507.462	519	483.231	495.769	505.231	525.231	522.615	501.769	548	473.154
I19	556.444	542.778	516.111	549.222	558.556	546.778	518.667	530.667	540.444	597	554.444	550.444	529	568.444	528.444	520.889	532.556	549.889	550.222	526.333	544.222	554	573.556	539.444	550.111	574.889	475.667	561.556	557.667	553.111	546.556	556.444
I20	602.7	567.5	586.9	551	574.4	559	568.9	560.4	576.6	589.2	589.7	572.3	580.9	558.5	595	573.3	579.3	593.2	571	578.2	598.4	586.6	582.4	594.6	537.4	507.7	581.9	581.4	546.3	597.4	582	602.7
I21
I22
I23
I24
J01	569.556	590.667	521.889	536.667	531.222	551.889	563.333	523.889	533.444	498.667	597.111	540	543.444	546.778	531.333	538.444	549.778	552.444	514.667	593.556	544.556	535.667	511.222	540.778	550.333	545.444	557.778	502.556	523.444	530.778	540.778	569.556
J02	495.154	498.308	493.846	488.923	480.385	501.385	488.538	471.385	508.923	492.538	537.154	500.462	484.692	482.077	525.769	494.308	487.538	488.462	480.769	486.462	513.846	491.462	483	490.538	507.692	487.923	490.462	490.846	486.615	487.538	461.154	495.154
J03	399.778	388.111	385.444	390.333	396.333	400	384.889	382.333	384.889	411.111	400	386.222	393.444	392.444	380.444	373.889	383.333	392.889	397.333	387	393.111	390.444	386.889	387.333	386.444	395	398	389.222	402.222	391.444	388.889	399.778
J04
J05	580.8	578.4	586.15	580.95	576	585.35	581	582.85	579.45	583.5	572	554.25	574.95	587.45	593.75	568.2	571.7	594.6	561.55	567.7	578.15	565.65	575.45	570.3	574.15	578.35	570.9	538.7	580.3	589.25	590.3	580.8
J06	420	477.625	434.75	418.375	468.375	472.625	434.75	454.875	469.125	448.75	443.75	464	454.875	436.5	477.75	459.25	422.625	474.875	465.5	491.5	459	404	458.25	468	465.25	449.125	438.5	470	444.25	450	469.875	420
J07	513.286	508.905	520.333	521.333	500.048	516.905	505.762	497.143	516.857	527.286	503.429	515.095	510.476	511.238	517	520	492.333	519	519.19	510.762	520.19	513	517.286	506.905	516.714	514.429	512	518.905	504.286	518.19	515.048	513.286
J08	562	556.214	529.643	555.214	548.643	543.214	546.214	560.214	598.714	551.929	562.857	554.929	551.643	567.429	562	558.071	553	558.857	556.143	554.214	551.5	558.071	543.857	530.286	550.786	554.571	575.5	562.929	554.857	565.357	552.357	562
J09	562.417	557.5	560.667	576.417	560.667	596.333	570.917	566.167	590.167	581.833	568.833	550.583	597.833	573.333	584.833	593.25	560.583	564.333	582.917	571.833	574.25	599.417	579	562.25	577.583	582.083	575.5	603.417	558.25	566.667	559.417	562.417
J10	616.733	626.8	605	638.333	636.4	629.667	624.6	610.933	624.4	626.933	637.733	636	626.267	646.8	625.933	630.533	657.467	631.2	618.867	665.333	634.133	622.933	633	613.067	646.067	636.067	628.8	623.6	636.933	627.867	645.333	616.733
J11
J12	537.154	500.154	518.154	504.846	517.231	476.769	526.231	502	498.923	464	512.769	519.692	509.077	509.077	514.154	502.231	519.308	514.385	548.692	538.308	504.231	521.308	444.692	511.615	517.462	474.462	522.462	495.538	482.846	491.231	498.385	537.154
J13	531.923	537.538	530.769	542.385	546.308	552.385	574.846	552.077	520.462	550.615	576.077	541.923	547.769	519.462	555.692	495.077	546.077	547.692	552.154	556.692	558.462	560.615	565.385	548	519.846	525.769	536.154	548.692	556.846	549.077	556.154	531.923
J14
J15	481.462	496.154	498.308	481	501.615	528.308	487.154	506.769	446.154	486.077	502.154	467.538	486.923	490.385	472.692	485.308	477.077	514.615	503.769	487.231	481.154	496.077	481.154	471.462	487.385	498	528	481.923	491.077	473	510.615	481.462
J16	350.9	343.1	366.4	349.9	354.1	337.1	373.6	343.1	337.4	358.6	344.2	347.8	349	353.6	358.3	349	348.2	361.7	361.2	342.5	351	344.7	349.3	341.4	353.4	348.9	357.4	337.4	355.1	339.8	344.5	350.9
J17	580.722	524.944	550.556	533.556	548.389	544.5	524.111	544.333	533.444	544.667	533.944	558.333	540.389	545.056	552.444	555.667	553.722	555.056	587.222	525.556	541.556	535.444	533.611	553.278	548.833	557.611	526.167	551.222	529.444	530.333	581.056	580.722
J18	443.667	470.417	434.75	451.417	464.75	425.167	444.667	518.75	467.083	435.5	443.667	465.5	438.75	451.5	420.833	470.25	446.833	401.5	524.667	452.25	474.083	467	447.167	435.333	457.5	452.417	431.25	495.75	435.417	447.75	451.25	443.667
J19	466.9	443.3	462.7	452.1	435.2	456.9	422.6	431.9	483	459.1	439.5	463.4	440.4	454.6	459.1	446.6	482.9	451.8	459.4	471.2	449.2	469.6	479.7	452.8	459.5	449.8	418	468.5	439.8	443	464.7	466.9
J20	577.077	581.769	567.538	520.615	560	541.308	597.538	539.308	558.846	542.769	585.385	554.077	553.692	599.308	587.077	559.923	550.615	558.462	534.615	561.385	531.615	514.154	550.231	552.923	574.077	587.385	561.154	562.769	517.692	544.615	562.538	577.077
J21
J22
J23
J24
K01	419.444	427	485.889	462.667	423.222	413.667	396.778	442.333	406.778	454	428	429.889	439.778	427	447.333	460.778	446.778	443	413.667	454.778	455.111	429.333	403.222	437.556	446.667	440.778	490.889	458.222	432.889	440.111	437.889	419.444
K02	547.545	490.091	515.818	535	572.455	540.818	532.364	521.636	543.727	532.727	503	535.818	523.545	554	534.909	511.091	564.182	540.727	515.364	511.091	520	505.818	499.091	538.182	517.818	485.182	523.545	506.364	588.727	543.273	580.545	547.545
K03	566.083	560.167	563.5	582.667	538.167	586.583	560	587.833	570.25	550.667	563.833	527.083	566.917	569.75	536.167	583.583	569.917	576.5	571.833	587.167	576.5	589.5	579.333	536.25	567.75	591.25	564.833	567.25	575.333	565.417	583.25	566.083
K04
K05	347.8	347.8	340.8	355	388.4	330.6	411.2	357.8	359.8	324.2	277.2	385	381.8	341.8	383.8	346.4	361.4	357.8	353.8	348	344.6	352.6	312.6	305.4	343.6	359	324.2	323.6	356	300	481.4	347.8
K06	523.333	539	516.583	554.25	557.333	515.917	516.667	533.667	506.333	536.5	498.417	519.917	497.25	512.833	517	529	512.75	520.167	519.583	525.583	523.417	527.583	532	523.917	536.083	483.25	520.417	520.667	507.75	502.667	512.833	523.333
K07	572.923	554.308	531.231	578.846	541	550.692	580.846	552.615	572.923	572.769	551.769	561	564.154	561.385	569.846	536.769	567.385	533.615	551.231	563.231	561.385	544.154	553.923	545.692	530.231	570.077	535.154	563.615	545.462	557.692	553	572.923
K08
K09	484.706	498.118	496	493.412	476.765	494.588	495.529	486	501.235	488.412	459.471	493.412	503	498.647	496.765	491.412	499.882	491.412	498.059	504.471	497.235	500.824	506.294	500.353	494.294	492.941	493.529	487.941	504.412	506.647	494	484.706
K10	516.5	498.75	518.75	531	524	518.75	518.375	524.625	513.875	528.5	527.75	517.125	501.25	525.375	509.875	527.625	511.5	501	509.875	513	521.875	536.625	500.25	517	518.375	523.5	523.75	509.75	508.5	512.25	508.5	516.5
K11
K12	485.6	485.867	477.2	483.533	478.6	473.333	487.067	497.733	505.667	487.067	492	483.067	484.2	490.467	458.467	482	487.267	490.267	479.6	494.667	458.667	488.267	471.667	451.867	486.867	479.267	489.467	482.867	482.333	477.8	486.733	485.6
K13
K14
K15	394.778	389.889	393.556	401.889	397.778	397.889	402.333	396.667	396.444	393.667	392.667	390.222	390.889	388.444	393.889	402	401.222	391.111	409.667	395.889	388.111	380.111	386.333	400.111	383	376	399.333	406.444	399.778	398.667	385.556	394.778
K16
K17
K18
K19	410.455	401.455	429.364	438	418.727	420.727	448.364	395.909	419.182	424.182	448.727	424.727	412.909	423.273	426.273	413.273	411.818	435	430.909	423.455	439.455	402.364	431.091	404.091	466.636	420.364	419.818	452	429.727	438	469.909	410.455
K20	450	519.25	538.875	655.75	505.75	576.5	521.5	538.75	546.375	499	485.375	588.75	514.5	525	433	559.75	512.25	581	456	599	521	541.375	627.625	429.625	555	569.25	507.625	458	546.125	520.625	506.625	450
K21
K22
K23
K24
L01	516.5	554.375	554.125	499	501.25	529.25	530.75	543	538.625	538.25	530.875	578.5	578.875	560.375	518.125	543.125	563.25	608.375	575.25	610.125	610.875	571.375	539	504.75	539.75	526.5	523.625	562.75	545.75	519.625	486	516.5
L02	492.3	494.7	526.3	485.3	533.1	520.4	515.7	497	531.1	560.6	540.6	514.8	509.9	495.7	547	527	550.5	511.6	512.1	496.8	524.1	538.9	491.1	523.6	527.3	519.5	522.8	540.2	502.1	519.7	537.8	492.3
L03	558.231	556.692	562.462	557.154	555.154	551.615	569.077	601.615	556.923	547.154	577.923	570.692	558.846	592.308	567.769	563	572.462	584	543.769	564.615	530.692	559	576.846	601.538	555.846	570.231	565.231	556.077	546.846	574.538	566.462	558.231
L04	590.812	576.812	574.75	587.75	583.688	584.812	576.812	579.688	572	590.375	591.625	585.062	569.125	584.062	570.5	571.5	588.938	570.062	607.938	581.688	588.062	582.375	586.625	574.562	592.75	588.875	584.812	587.688	549.75	570	585.812	590.812
L05
L06	520.5	515.786	516.286	520.5	519.5	512.143	516.786	534.643	527.786	531.143	517.214	502.286	498.571	528.143	517.429	500.714	497.214	515.714	533	526.929	526.571	531.357	516.071	532.357	505.357	519.357	514.5	520.071	529.143	522.857	522.643	520.5
L07	567.286	539.571	577.714	565.857	547.571	540.857	548.143	548.286	561.429	533.571	537.143	552.571	580	587	569.571	557.857	592.143	562.286	541.143	570.429	537.429	569.571	544.857	564.143	547.429	542.714	531.571	555.286	573.857	549	574.286	567.286
L08	463.5	494.3	472.6	500.1	483.1	494.7	483.9	477.1	490	496.3	460.9	477.7	514.2	484.7	482.2	454.5	501.8	486.4	516.9	439.1	487.1	479.9	539.4	492.8	497.5	502	492.4	480.4	484.1	487.4	475.3	463.5
L09	409.333	390.556	422.889	411.444	415.778	407.333	398.889	410	423.667	401.556	420.667	415.667	421.556	414.111	424.111	411.556	399.889	437.556	409.556	383.444	413.556	431	417.111	425.222	410.333	399.556	421.333	423	403	425.778	430.667	409.333
L10
L11	569.769	568.615	549.846	576.231	582.462	630.308	581.308	580.154	593.462	581.154	591.385	595.615	573.231	576.769	600.154	584.923	576.154	629.077	586.154	581.769	596.692	570.692	564.462	588.231	577.154	562.385	602.462	585.846	585	581.769	564.077	569.769
L12	455.333	463.25	469.333	438.583	465.167	453.5	444.917	467.333	470.333	450.5	462.083	452.167	454.5	457.667	452.583	487.583	453.167	468	475.917	441.75	451.667	477.583	440.667	462.167	453.5	450.583	434.25	457.5	426.75	444.333	456.167	455.333
L13	476.071	510.571	489.214	498.929	440.286	477.286	470.429	488.786	486.857	502.143	468.5	475	475.929	496.214	450.786	491.929	464.214	490.714	478.429	480.643	490.571	470.357	473.643	530.286	502.071	484.071	480.071	504	488.429	480.143	504.071	476.071
L14
L15	390.7	395.6	412	391.8	377.5	382.6	390.4	392.4	370.6	377.7	390.9	393.7	391.6	386.9	385.9	382.3	385.5	391.8	393.7	386.6	402.6	369.6	376.4	389.4	377.8	386.6	404.8	397.7	372.4	396.2	388.2	390.7
L16	588.957	592.043	591.478	580.304	582.348	562.87	576.348	573.826	582.826	573.043	585.913	595.522	574.435	591.522	582.739	573.783	605.957	580.783	565.391	581.217	576.391	587.739	597.478	581.261	587.435	581	577.87	595.609	577.826	579.783	579.913	588.957
L17	431.429	540.714	472.143	453.714	499.571	482.571	456.571	435.286	450.857	468.143	424.857	441.286	461.714	470.857	496.714	437	485.857	466.571	490	484.286	481.143	501.286	467.571	467.286	460.571	474.571	467.857	439.714	429.571	478.143	486.143	431.429
L18
L19	430	403.2	435.4	444.5	449	457.1	437.3	423	380.2	444.3	431.8	454.3	427.7	439.4	427.4	441.1	462.4	402	443	420.2	418.2	447.6	446.7	479.1	448.7	454.2	394.3	455.5	451.5	528.5	456.1	430
L20
L21
L22
L23
L24
M01
M02	424.167	440.583	429.333	420.75	395.667	425.083	424.75	432.583	417.667	423.333	422.833	421.25	427.5	428.75	433.083	429.167	435.083	410.917	422.083	427	430.417	420.667	424.333	413.833	416.333	430.75	422.5	420.5	419.417	428.167	402.917	424.167
M03	505.6	507.1	535.7	519.2	525.3	538.1	520.4	498.4	508.6	514.1	528.8	502.5	532.5	548.5	477.2	521.7	525.8	503.1	544.3	513.7	504.8	508.6	538	530.3	501	530.8	537.2	491.5	528.5	512.3	527.4	505.6
M04	643.571	644.714	651.857	638.429	638.571	633.857	649.857	641	617.143	644.143	630.286	635.286	632.143	647.143	615	657.714	640.571	623.143	614.429	630.857	640.429	654.714	640.429	630.571	632.286	624	632.286	636.286	642.857	623.714	639.286	643.571
M05
M06	542.267	513.4	528.8	539.133	556.533	507.733	522.533	500.933	555.8	533.6	522.2	529.2	534.533	527.667	499.733	516.933	517.533	495.733	535.933	541.667	598.4	532.533	544.467	531.8	525.8	532.6	509.2	538.8	544.933	550.067	533.8	542.267
M07	531.083	564	565.5	555.583	561.417	574.083	559.833	544.167	568.083	545.917	591.167	572.5	531.833	564.583	574	549.25	566.667	559.25	595.667	572.917	574.083	551.75	556.333	570.417	603	560.167	556.083	552	637.583	580.333	577.583	531.083
M08	518.643	517.714	479.071	492.5	512.143	510.571	492.286	492.929	511.857	522.714	503.286	518.214	494.857	510.5	498.357	450.857	465.143	493.286	493.071	515.357	501.5	515.714	506.071	519.071	481.571	494.714	513.071	486	500	506.286	557.857	518.643
M09	541.7	534.5	517.8	567.7	534	539.7	523.4	547.8	568	525.2	546.1	535.1	519.8	541.3	515.4	529.4	545.4	572	533.7	555.7	513	529.1	544.2	541.4	538.5	569.6	549.5	491.4	543.4	551.3	572.8	541.7
M10	487	583.312	531.125	561	589.438	519.812	541	535	567.125	548.688	501.125	530.875	525.562	539.375	549.562	560.875	535.562	562.875	473	530.625	539.75	513.562	518.062	510.562	531.875	553.438	538.562	541.375	556.875	553.375	539.125	487
M11
M12
M13	516.778	511.222	524.778	531	505.778	508.444	536.667	566.889	585.667	534.444	507.333	504.333	507.556	494.667	502	523.889	509.778	562.889	535.222	520.889	486.556	523	514.778	523.111	521.111	529.667	532.667	521.778	520.556	529	506.333	516.778
M14
M15
M16
M17	518.2	510.4	539.2	488.5	511.8	522	468	511.2	519.7	492.7	530.8	513.8	557.2	484.4	507.5	541.5	526.7	499.1	510.7	540.5	495.5	531.2	519.3	489.7	521.7	518.1	523.3	465.8	511.3	523.1	558.8	518.2
M18
M19	492.3	490.8	491	479.9	476.7	468.2	470.9	472.2	480.1	487.1	462.9	478.3	466.7	511.4	485.6	492.9	472	470.1	481.1	487.1	485.8	482.4	484.7	502.6	486.9	478.6	471.2	471.3	473.7	484.8	487.4	492.3
M20
M21
M22
M23
M24
N01	333.2	346.4	328.2	349.2	329.2	324.2	327.2	356.6	359.8	355.6	333	354.2	345	318	339.4	309.6	310.2	324	374.4	309.8	343.6	336.8	316.2	325.6	347.4	346	333.6	332	347.6	375.2	303.2	333.2
N02
N03	472.444	485.889	470.333	493.778	487.667	488	474.444	496.889	524.444	516.778	505.778	517.444	541.667	497.333	497.444	491.222	474.889	495.333	515.778	507.333	486.889	478.222	489.778	477.889	466	480.556	494	481.333	496.222	505.667	475	472.444
N04	483.95	503.8	508.4	503	487.05	507.3	506.9	514.85	502.65	504.25	508.65	481.95	504.7	514.7	527.65	492.65	511.2	509.85	506.15	500	506.45	501.75	537.4	498.45	488.45	477.8	508.45	517.5	491.45	495.35	491.15	483.95
N05	623.667	630.778	624.778	627.222	636.111	635.667	628	632.667	596.333	628.556	628.778	628.889	630.556	637.444	630.778	631.444	623.778	633.667	635.667	626.889	632	634.111	630.222	633.556	612.111	626.444	621.778	637.222	626.667	623.889	625.333	623.667
N06	512	519.895	511.842	529.053	520.263	515.158	521.316	521.263	530	530.053	516.053	514.263	511.842	522.053	517.632	521.526	521.947	502.632	518.737	523.737	523.737	529.789	526.579	522.421	516.263	521.316	511	518.737	511.211	514.947	514.895	512
N07	419.556	373.222	374.222	382.111	384.889	400.111	405.556	389	417.222	377.889	390.778	396.778	377.333	397	397	372.333	409.444	402.889	389.667	404.333	403.667	379.333	407	391.889	387	391.333	405.111	380.444	411.111	386.111	414.333	419.556
N08	434.353	423.882	434.588	444.706	426.706	437.412	435.647	442.353	442.647	441.765	438.118	441.118	431.235	421.118	417.471	428.882	442.824	437.647	428.059	442.765	426.176	438.235	428.706	458.765	417.588	445.882	422.941	450.941	437.059	417.176	440.941	434.353
N09	587.286	597.857	581.571	581.714	594.143	589.571	589.714	595.143	608.714	568.571	576.714	605	594.286	609.143	592.429	591.143	584.429	554.143	595	590.571	602.286	595.857	586.429	595.571	584	603.571	574.143	582.571	590.429	584.286	599.714	587.286
N10
N11	518.75	514	515.125	519.625	507.375	524.5	528.875	520.875	516.125	525.25	514.875	518.125	527.125	522.5	518.25	501.625	518.375	511.375	514.875	519.875	524.625	508.375	518.375	502.75	522	511.375	516.75	517.375	526.5	521	538.25	518.75
N12	525.333	523.167	519.667	519.25	527.583	521.833	493.75	507.417	518.333	538	519.667	526.25	504.833	485	520	516.417	524.333	515.333	513.167	515.667	513.667	511	495.917	503.833	517.417	523.333	521.167	514.833	528.083	517.833	516.25	525.333
N13
N14	536.538	536.923	542.923	554.154	555.308	558.154	546	520	525.308	535.154	517.615	517.846	531.462	536.538	533.615	533.692	523.154	552.154	546.692	519	536.846	534.462	537.846	548.846	528.462	541.538	544.077	543.769	526.615	520.231	538.154	536.538
N15	428.833	420.333	409	408.667	408.5	406.333	411.5	396	400.167	416.333	375	418	401.667	387.5	402.5	372.833	399.667	390	409.833	424.167	382.167	396.167	412.667	400.5	381.5	388	342.167	418.5	426	401.5	406.833	428.833
N16	390.2	414.7	358.4	412.4	389.1	431.3	405.2	397.3	403.3	411.7	423.8	402.5	413.7	455.7	414.8	411.5	418.6	409.9	425.8	390.9	423.2	422.7	411.9	411.2	413.2	454.2	418.9	408.4	452.1	418.5	423.7	390.2
N17
N18
N19	603.917	593.917	588.833	588.417	591.75	581.333	600.167	598.5	581.417	625.333	594.083	610.75	604.25	589.417	604.667	585.75	607	597	581	572.667	596.417	573.167	583.917	580.333	579	580.833	577.583	596.083	578.833	592.25	601.417	603.917
N20	596.778	573.222	580.778	592.111	591.778	581.667	590.778	628.222	584.778	597.556	601.222	629.111	581.778	595.667	600.556	552.778	601.556	602.556	596	583.222	606.111	580.556	584.667	594.889	606	597	586.667	594.222	595.222	556.111	582.333	596.778
N21
N22
N23
N24
O01	463.778	463.778	459	451.889	404.333	427.333	463.667	407.222	435.333	455.778	471.667	452.778	469	461.444	456.556	438.111	446.556	461	471.556	497.333	378.778	471.556	485.222	477.444	452.889	443.222	475.222	448.444	462.444	470.778	469.333	463.778
O02	513.1	498	473.85	497.25	483.45	487.6	508.4	515.25	513.5	512.6	493.2	488.25	519.1	490.05	513.8	478.8	445.2	502.65	484.05	474.4	505.1	491	479.8	509.45	499.85	519.25	497.25	510.9	502	499.6	489.9	513.1
O03	510.727	495.273	511.455	516.364	478.727	516.727	507.364	538.091	512.909	522.818	492.091	523.636	490.909	585.636	514.091	521.455	528.364	514.727	508.636	520.636	521.364	529	523.091	523.636	582.909	508.364	511.455	510.091	524.909	519.182	502.455	510.727
O04
O05	522.889	524.556	517.889	513.889	549.111	556.111	545.556	502.111	553.444	534.556	517.667	540.556	520.111	534.556	543.111	528.556	516.667	505.778	542.111	542.444	542.556	535	516.556	539.778	536.111	502.222	521.889	520.222	536.444	528.333	534.333	526.444
O06
O07	484.364	552.545	521.091	527.636	496.545	510.545	562.727	500.364	511.273	478.636	521.818	519.091	498.455	538.273	502.091	531	536.364	535.636	543.545	524.364	509.455	471.727	534.091	519.727	541.727	532.636	500.636	524.727	521.455	473.818	517.364	484.364
O08	496.222	488.222	467.833	496.444	487.167	504.444	486.167	492.056	510.167	491.889	505.444	491.889	495.889	495.389	519.444	499.278	505.111	485.833	495.444	501.722	488.722	509.056	496.722	472.944	494.722	490.222	512.722	512.556	489.333	500.667	455.444	496.222
O09	528.5	533.375	528.75	510.5	522.375	529.25	526.5	526.875	536.625	527.375	512.5	519.25	494.375	486.125	502.25	516.75	526.625	512.625	490.875	518.625	515.5	556.625	512.25	499.5	505.5	553.25	503.875	525.375	514.125	513.875	530.25	528.5
O10
O11
O12
O13	557.25	582.875	513.125	540.875	524	583.875	539.375	538.25	521.75	515.25	566.375	523	545.125	532.625	574.25	532	542	533	540.375	553.75	563	571.125	570.375	530.5	539	563.375	556.25	552.5	551.125	527.875	577.625	557.25
O14
O15	531.5	584.3	527.8	543.4	600.7	568.1	551.4	532	534.6	527.9	564.9	542.5	528.4	552.1	488.2	531.1	531.7	525.2	537.6	511.9	511.6	560.5	515.3	499.3	530	527.1	510.9	539.8	538.8	573	503.7	531.5
O16	623.765	656.588	623.235	634.235	654.176	620	612.235	610.588	634.529	627.706	662.529	631.706	648.176	631.176	621.412	613.176	643.353	619.765	621.529	629.412	641.176	618.294	611.412	616.235	622.824	623.941	640.824	639	630.412	634.647	578.941	623.765
O17	546.364	544.455	547.818	552.909	552.636	537	527.364	540.091	540.818	556.091	546.818	540.455	538.273	557.727	542.182	527.273	546.364	540.818	536.364	554.364	534.273	548.091	545.636	547	533.455	526.909	527.455	551.091	536.455	535.273	538.636	546.364
O18
O19
O20	536.9	572.5	505.9	506.2	661.2	542.9	541	559.8	609.5	529.7	555.6	531.3	527.7	532.5	539.6	575.4	553.9	468.9	592.8	568	508.1	521.9	557.5	556.4	549.2	558.4	598.4	552.9	519.3	552.7	538.2	536.9
O21
O22
O23
O24
P01	561.182	549.727	552.182	563.636	554.727	552.182	590.091	564	538.182	559.636	521.364	570.727	576.636	556.727	543.818	536.273	571	556.818	578.273	580.636	510.818	547.182	556.182	532.364	594.455	569.818	560.273	565.182	567.818	548.636	568.182	561.182
P02	543.929	539.643	550.857	551.786	548.714	546.143	537.643	541.143	561.571	556.5	564.714	556.786	538	555.286	548.214	546.286	533.5	551.143	564.357	541.786	546.643	532.5	550.286	532.429	544.786	552.071	520.643	546.5	551.571	538.714	558	543.929
P03	291.636	292.364	290.545	291.909	285.909	287	288.273	289.364	290	292.909	294.091	289.182	290.727	293.091	285.273	289.909	291.818	288.545	293.182	289.909	291.909	291.273	288.273	289.455	291.455	296.091	292.091	289.273	294.727	287.636	292.091	291.636
P04	418.545	421	385.545	421.091	408.636	392.636	376.818	396.727	393.364	419.182	410.364	426.455	410.909	396.364	432.545	393.727	384.909	418	424.273	387.727	418.818	451	401.545	409.909	429.545	414.909	399.091	408.636	396.364	386.636	416	418.545
P05	529.857	524.214	523.714	518.714	515.286	541.929	532.429	585.643	510.643	547.286	527.214	538.429	538.786	522.071	539	510.643	532.214	515.857	514.571	521.857	529.571	525.929	537.429	506.714	545.214	548.571	542.071	507.143	521.571	514.786	554.714	529.857
P06	504.857	538.857	547.214	536.214	534.929	584.071	525	540.071	521.857	518.143	502.214	549.357	508.429	496.5	553.357	525.571	541.071	551.357	526.5	539.071	516.643	519	551.286	534.714	485.643	542.571	546.786	523.071	538.643	542.643	522.643	504.857
P07	606.222	590.222	603.222	605.778	593.111	560.444	593.111	575.556	619.889	610.667	587.556	544.222	606.333	605.333	612.889	602.333	598.444	626.889	592.556	600.333	643.444	595.333	601.667	584.778	602.111	601.222	607.556	599.333	591.111	596.111	579.778	606.222
P08	601.889	612	590.333	601	607.889	598.667	611.222	612.778	596.667	607	608.556	608.667	607.111	599.667	579.444	602.444	613.333	603.111	626.333	619.556	601.222	607	597.222	607.222	610.222	601.222	612.778	610	595.111	607.111	605.778	601.889
P09	398.278	406.722	412.722	399.5	393.667	405.444	403.167	399.833	394.056	407.556	404.333	396.389	395.778	416.667	390.778	396.722	404.556	409.667	405.722	399.833	399.389	392.722	411.5	398.889	396.833	401.389	412.889	393.667	394.833	405.667	399.944	398.278
P10	505.4	525.5	500.4	540.4	549.3	506.5	522.6	513	539.3	548.3	523	501.7	542.6	545.9	617.8	510.8	526.6	609.5	537.2	556.2	487	537	545.9	517.5	544.3	521.3	546.1	537.6	554.5	509.9	542.8	505.4
P11	470.1	464.5	468.2	471	474.3	469.9	453.4	471	469.6	493.6	510.1	470.8	472.2	505.1	476.6	458.5	476.3	470.5	445.7	466.2	460.7	476.6	475.1	476.5	467.4	474.3	470.5	461.2	472.3	459.5	457.7	470.1
P12	460.917	488.083	490.833	525.917	486.417	478.25	507.583	493.833	490.5	487.167	499.917	479.333	509.667	501.75	485.833	501.667	495.333	504.167	493.917	500.75	485.833	492.75	487	489.417	475.25	474.25	488.25	481.917	483.417	475.917	473.75	460.917
P13	495.182	497.455	506.636	473.364	500.636	485	530.818	455.455	498.182	479.909	491.455	508.636	511.273	491	526.273	465.091	499.818	477.818	475.636	490.909	436.273	467.091	467.273	470.273	480.455	489.455	516.818	506.545	510.455	479.364	457.727	495.182
P14	529.778	513.444	533.889	487.778	536.111	525	516.556	535.333	522.111	529.778	520.333	528.889	533.889	529.111	490	562.667	530.222	524.222	545.556	538.111	520.333	532.444	525.222	500.333	535.667	535	521.889	517.556	524.444	500.556	517.889	529.778
P15	616.143	607.786	598	617.786	587.429	604.286	617.857	586.643	609.786	595.714	609.571	603	606.857	607.714	610.071	609.929	593.714	589.643	596.5	614.857	612	587.286	594.929	623.429	565.286	619.429	584.286	608.071	604.071	599.786	610.143	616.143
P16	525.182	546.364	563.636	564.909	550	545.091	552.091	549.818	539	521.182	528.909	546	559.273	541.091	559.636	560.273	524	526.364	523.273	526.909	548.636	530.636	543.818	555.182	544.455	545.455	514.273	532.545	530.455	532.182	552.636	525.182
P17
P18	495.857	509.214	497.071	519.143	526.571	522.286	477.071	518.714	522.071	517.714	510	524.357	512.643	537.143	531.5	518.143	543.143	509.643	537.857	544.357	525.571	520.5	507.5	533.429	508.357	489.071	508.071	514.214	509.714	510.571	528.571	495.857
P19	766	647.714	684.143	776.857	719.429	697.714	700.143	663	655.286	669.143	741.714	678.571	679.571	708.143	717.857	667.286	699.714	706.286	641.429	674.286	694.143	596.429	662.286	711.714	651.857	620.429	709.857	708.571	674.429	723.143	695	766
P20
P21
P22
P23
P24
???
Region Name	Stage Label	Area	Perimeter	Thresholded Area	Average	Minimum	Maximum
1	A01	20.6853	16.08	0	663.5	653	681
1	A01	20.6853	16.08	0	660.375	640	684
1	A01	20.6853	16.08	0	660.875	643	674
1	A01	20.6853	16.08	0	659.75	648	675
1	A01	20.6853	16.08	0	661.125	650	673
1	A01	20.6853	16.08	0	660.75	647	675
1	A01	20.6853	16.08	0	662.625	649	678
1	A01	20.6853	16.08	0	660	642	685
1	A01	20.6853	16.08	0	663.125	652	674
1	A01	20.6853	16.08	0	665	655	677
1	A01	20.6853	16.08	0	655.75	647	667
1	A01	20.6853	16.08	0	656.875	626	678
1	A01	20.6853	16.08	0	659.875	633	683
1	A01	20.6853	16.08	0	660.125	643	678
1	A01	20.6853	16.08	0	657	644	671
1	A01	20.6853	16.08	0	662.875	652	676
1	A01	20.6853	16.08	0	667.25	656	681
1	A01	20.6853	16.08	0	662.875	650	674
1	A01	20.6853	16.08	0	660	650	675
1	A01	20.6853	16.08	0	654.25	645	660
1	A01	20.6853	16.08	0	660.5	650	672
1	A01	20.6853	16.08	0	657.5	640	675
1	A01	20.6853	16.08	0	659.125	649	679
1	A01	20.6853	16.08	0	659.125	640	674
1	A01	20.6853	16.08	0	657.875	643	671
1	A01	20.6853	16.08	0	660.125	638	679
1	A01	20.6853	16.08	0	661.125	644	676
1	A01	20.6853	16.08	0	658	642	665
1	A01	20.6853	16.08	0	662.75	653	681
1	A01	20.6853	16.08	0	654.25	638	667
1	A01	20.6853	16.08	0	659.75	651	667
1	A01	20.6853	16.08	0	663.125	650	674
???
Region Name	Stage Label	Area	Perimeter	Thresholded Area	Average	Minimum	Maximum
1	A02	20.6853	16.08	0	602.5	590	615
1	A02	20.6853	16.08	0	600.25	579	615
1	A02	20.6853	16.08	0	598	583	617
1	A02	20.6853	16.08	0	599.75	577	612
1	A02	20.6853	16.08	0	601	587	615
1	A02	20.6853	16.08	0	597.875	589	609
1	A02	20.6853	16.08	0	600.625	578	617
1	A02	20.6853	16.08	0	601.25	588	613
1	A02	20.6853	16.08	0	601.375	589	624
1	A02	20.6853	16.08	0	598.625	593	605
1	A02	20.6853	16.08	0	599.25	586	614
1	A02	20.6853	16.08	0	602.25	586	616
1	A02	20.6853	16.08	0	600.5	585	618
1	A02	20.6853	16.08	0	593.5	580	608
1	A02	20.6853	16.08	0	597	584	610
1	A02	20.6853	16.08	0	601.125	580	619
1	A02	20.6853	16.08	0	594.75	582	616
1	A02	20.6853	16.08	0	604.375	590	619
1	A02	20.6853	16.08	0	601	584	612
1	A02	20.6853	16.08	0	599.875	586	621
1	A02	20.6853	16.08	0	597.75	585	621
1	A02	20.6853	16.08	0	596.25	577	604
1	A02	20.6853	16.08	0	600.375	592	612
1	A02	20.6853	16.08	0	598.75	586	621
1	A02	20.6853	16.08	0	592	573	610
1	A02	20.6853	16.08	0	603.25	592	614
1	A02	20.6853	16.08	0	601.375	579	621
1	A02	20.6853	16.08	0	594.125	569	611
1	A02	20.6853	16.08	0	595	573	605
1	A02	20.6853	16.08	0	604.75	579	616
1	A02	20.6853	16.08	0	601.25	577	614
1	A02	20.6853	16.08	0	601	585	618
???
Region Name	Stage Label	Area	Perimeter	Thresholded Area	Average	Minimum	Maximum
1	A03	20.6853	16.08	0	561	550	568
1	A03	20.6853	16.08	0	570.375	562	582
1	A03	20.6853	16.08	0	564.75	553	578
1	A03	20.6853	16.08	0	565.125	555	577
1	A03	20.6853	16.08	0	557.375	552	561
1	A03	20.6853	16.08	0	562.75	551	574
1	A03	20.6853	16.08	0	563.125	549	582
1	A03	20.6853	16.08	0	561	548	578
1	A03	20.6853	16.08	0	559.5	547	574
1	A03	20.6853	16.08	0	561.125	544	582
1	A03	20.6853	16.08	0	560.625	547	581
1	A03	20.6853	16.08	0	565.5	552	581
1	A03	20.6853	16.08	0	567.375	555	584
1	A03	20.6853	16.08	0	564.5	541	583
1	A03	20.6853	16.08	0	564.25	552	584
1	A03	20.6853	16.08	0	561.75	547	577
1	A03	20.6853	16.08	0	566.25	552	585
1	A03	20.6853	16.08	0	560.875	548	573
1	A03	20.6853	16.08	0	562.75	551	573
1	A03	20.6853	16.08	0	558.875	548	569
1	A03	20.6853	16.08	0	564.875	545	588
1	A03	20.6853	16.08	0	569.375	547	592
1	A03	20.6853	16.08	0	567.625	554	582
1	A03	20.6853	16.08	0	571.5	560	581
1	A03	20.6853	16.08	0	565.375	556	580
1	A03	20.6853	16.08	0	563	551	582
1	A03	20.6853	16.08	0	566	559	575
1	A03	20.6853	16.08	0	566.125	559	577
1	A03	20.6853	16.08	0	563.5	557	573
1	A03	20.6853	16.08	0	562.375	545	580
1	A03	20.6853	16.08	0	560.875	554	577
1	A03	20.6853	16.08	0	557.625	545	567
???
Region Name	Stage Label	Area	Perimeter	Thresholded Area	Average	Minimum	Maximum
1	A05	20.6853	16.08	0	613.125	594	635
1	A05	20.6853	16.08	0	613.125	603	625
1	A05	20.6853	16.08	0	618.125	597	632
1	A05	20.6853	16.08	0	616.625	592	640
1	A05	20.6853	16.08	0	610.625	586	628
1	A05	20.6853	16.08	0	612.375	597	631
1	A05	20.6853	16.08	0	615.375	606	641
1	A05	20.6853	16.08	0	614.75	605	640
1	A05	20.6853	16.08	0	611.75	588	621
1	A05	20.6853	16.08	0	617.875	601	632
1	A05	20.6853	16.08	0	615.875	601	629
1	A05	20.6853	16.08	0	617.375	604	626
1	A05	20.6853	16.08	0	617.375	597	631
1	A05	20.6853	16.08	0	617.125	604	633
1	A05	20.6853	16.08	0	611.625	599	624
1	A05	20.6853	16.08	0	619.5	594	637
1	A05	20.6853	16.08	0	615.125	599	635
1	A05	20.6853	16.08	0	620.25	594	643
1	A05	20.6853	16.08	0	612	599	628
1	A05	20.6853	16.08	0	621.375	606	632
1	A05	20.6853	16.08	0	611.5	595	619
1	A05	20.6853	16.08	0	618.125	600	633
1	A05	20.6853	16.08	0	616	609	630
1	A05	20.6853	16.08	0	609.625	597	624
1	A05	20.6853	16.08	0	619.125	610	627
1	A05	20.6853	16.08	0	621.875	600	641
1	A05	20.6853	16.08	0	615.125	596	630
1	A05	20.6853	16.08	0	613.75	598	626
1	A05	20.6853	16.08	0	613.25	603	625
1	A05	20.6853	16.08	0	620.625	612	633
1	A05	20.6853	16.08	0	616.375	595	634
1	A05	20.6853	16.08	0	614.625	604	629
???
Region Name	Stage Label	Area	Perimeter	Thresholded Area	Average	Minimum	Maximum
1	A07	20.6853	16.08	0	565	550	579
1	A07	20.6853	16.08	0	572.125	558	581
1	A07	20.6853	16.08	0	561.625	549	574
1	A07	20.6853	16.08	0	566.75	551	586
1	A07	20.6853	16.08	0	567.5	550	581
1	A07	20.6853	16.08	0	569.75	560	576
1	A07	20.6853	16.08	0	565.5	551	578
1	A07	20.6853	16.08	0	567.25	555	577
1	A07	20.6853	16.08	0	565.875	555	578
1	A07	20.6853	16.08	0	566.25	561	573
1	A07	20.6853	16.08	0	569.5	557	584
1	A07	20.6853	16.08	0	569.5	559	578
1	A07	20.6853	16.08	0	570.25	559	584
1	A07	20.6853	16.08	0	567.875	559	575
1	A07	20.6853	16.08	0	571	564	582
1	A07	20.6853	16.08	0	567.25	552	588
1	A07	20.6853	16.08	0	565.5	557	579
1	A07	20.6853	16.08	0	565.125	553	578
1	A07	20.6853	16.08	0	563.5	539	580
1	A07	20.6853	16.08	0	573.75	563	589
1	A07	20.6853	16.08	0	562	542	580
1	A07	20.6853	16.08	0	567.375	560	579
1	A07	20.6853	16.08	0	571	557	585
1	A07	20.6853	16.08	0	566.875	554	583
1	A07	20.6853	16.08	0	570.75	549	588
1	A07	20.6853	16.08	0	566.125	551	583
1	A07	20.6853	16.08	0	564.625	551	578
1	A07	20.6853	16.08	0	568.375	561	581
1	A07	20.6853	16.08	0	568.125	563	575
1	A07	20.6853	16.08	0	567.25	562	572
1	A07	20.6853	16.08	0	566.75	555	577
1	A07	20.6853	16.08	0	566.375	556	573
???
Region Name	Stage Label	Area	Perimeter	Thresholded Area	Average	Minimum	Maximum
1	A08	20.6853	16.08	0	619.5	571	640
1	A08	20.6853	16.08	0	618.25	573	635
1	A08	20.6853	16.08	0	624.875	584	651
1	A08	20.6853	16.08	0	621.875	603	653
1	A08	20.6853	16.08	0	618.5	599	664
1	A08	20.6853	16.08	0	621.625	584	644
1	A08	20.6853	16.08	0	617.875	588	638
1	A08	20.6853	16.08	0	623.75	596	640
1	A08	20.6853	16.08	0	626.5	590	642
1	A08	20.6853	16.08	0	623	603	642
1	A08	20.6853	16.08	0	631.375	608	652
1	A08	20.6853	16.08	0	639	617	654
1	A08	20.6853	16.08	0	627.875	598	649
1	A08	20.6853	16.08	0	629.625	606	654
1	A08	20.6853	16.08	0	626.375	597	651
1	A08	20.6853	16.08	0	630.625	601	646
1	A08	20.6853	16.08	0	629.625	598	639
1	A08	20.6853	16.08	0	632.375	598	654
1	A08	20.6853	16.08	0	630	619	638
1	A08	20.6853	16.08	0	627	603	646
1	A08	20.6853	16.08	0	626.375	609	644
1	A08	20.6853	16.08	0	626.625	583	648
1	A08	20.6853	16.08	0	625.25	602	648
1	A08	20.6853	16.08	0	628.5	606	644
1	A08	20.6853	16.08	0	622.25	587	648
1	A08	20.6853	16.08	0	624.375	594	638
1	A08	20.6853	16.08	0	634.125	591	664
1	A08	20.6853	16.08	0	631.125	605	655
1	A08	20.6853	16.08	0	629.375	598	654
1	A08	20.6853	16.08	0	626.75	611	639
1	A08	20.6853	16.08	0	626.875	592	648
1	A08	20.6853	16.08	0	626.375	602	644
???
Region Name	Stage Label	Area	Perimeter	Thresholded Area	Average	Minimum	Maximum
1	A09	20.6853	16.08	0	621.125	582	644
1	A09	20.6853	16.08	0	633.375	611	657
1	A09	20.6853	16.08	0	625.375	597	641
1	A09	20.6853	16.08	0	626.375	588	642
1	A09	20.6853	16.08	0	627	578	647
1	A09	20.6853	16.08	0	623.125	584	640
1	A09	20.6853	16.08	0	624	603	653
1	A09	20.6853	16.08	0	634.75	604	665
1	A09	20.6853	16.08	0	627.75	604	646
1	A09	20.6853	16.08	0	624.625	608	640
1	A09	20.6853	16.08	0	625.75	588	648
1	A09	20.6853	16.08	0	632.375	602	653
1	A09	20.6853	16.08	0	632.625	607	657
1	A09	20.6853	16.08	0	625.375	611	658
1	A09	20.6853	16.08	0	626	595	658
1	A09	20.6853	16.08	0	629.25	579	662
1	A09	20.6853	16.08	0	630.625	613	650
1	A09	20.6853	16.08	0	628.625	616	653
1	A09	20.6853	16.08	0	627.875	612	658
1	A09	20.6853	16.08	0	631.875	611	653
1	A09	20.6853	16.08	0	637.25	624	659
1	A09	20.6853	16.08	0	639.125	626	652
1	A09	20.6853	16.08	0	636.25	620	648
1	A09	20.6853	16.08	0	639.375	617	662
1	A09	20.6853	16.08	0	642.75	624	663
1	A09	20.6853	16.08	0	637.875	621	647
1	A09	20.6853	16.08	0	637.125	612	653
1	A09	20.6853	16.08	0	642	621	658
1	A09	20.6853	16.08	0	641	631	650
1	A09	20.6853	16.08	0	643	634	656
1	A09	20.6853	16.08	0	637.125	617	655
1	A09	20.6853	16.08	0	639	626	660
???
Region Name	Stage Label	Area	Perimeter	Thresholded Area	Average	Minimum	Maximum
1	A10	20.6853	16.08	0	627.625	617	636
1	A10	20.6853	16.08	0	628.625	611	642
1	A10	20.6853	16.08	0	633.125	620	642
1	A10	20.6853	16.08	0	627.25	601	639
1	A10	20.6853	16.08	0	633.125	618	659
1	A10	20.6853	16.08	0	627.625	609	644
1	A10	20.6853	16.08	0	631.25	608	650
1	A10	20.6853	16.08	0	630.75	620	639
1	A10	20.6853	16.08	0	630	604	658
1	A10	20.6853	16.08	0	635	626	646
1	A10	20.6853	16.08	0	626.5	614	637
1	A10	20.6853	16.08	0	633.5	621	649
1	A10	20.6853	16.08	0	628.25	615	649
1	A10	20.6853	16.08	0	628	601	645
1	A10	20.6853	16.08	0	629.875	600	648
1	A10	20.6853	16.08	0	624.625	610	637
1	A10	20.6853	16.08	0	625.125	608	638
1	A10	20.6853	16.08	0	627.625	604	645
1	A10	20.6853	16.08	0	626.375	615	636
1	A10	20.6853	16.08	0	632.75	606	650
1	A10	20.6853	16.08	0	627.25	608	649
1	A10	20.6853	16.08	0	626.75	613	641
1	A10	20.6853	16.08	0	623	605	638
1	A10	20.6853	16.08	0	627.375	616	640
1	A10	20.6853	16.08	0	631	619	639
1	A10	20.6853	16.08	0	627.25	620	638
1	A10	20.6853	16.08	0	627.125	617	635
1	A10	20.6853	16.08	0	625.375	614	635
1	A10	20.6853	16.08	0	628.25	607	644
1	A10	20.6853	16.08	0	627.25	616	640
1	A10	20.6853	16.08	0	624	607	635
1	A10	20.6853	16.08	0	630.625	613	639
???
Region Name	Stage Label	Area	Perimeter	Thresholded Area	Average	Minimum	Maximum
1	A12	20.6853	16.08	0	601.375	588	613
1	A12	20.6853	16.08	0	600.625	587	616
1	A12	20.6853	16.08	0	601.125	583	612
1	A12	20.6853	16.08	0	605.25	591	613
1	A12	20.6853	16.08	0	595.875	583	617
1	A12	20.6853	16.08	0	602	579	629
1	A12	20.6853	16.08	0	608.25	597	624
1	A12	20.6853	16.08	0	607	594	620
1	A12	20.6853	16.08	0	601.5	580	612
1	A12	20.6853	16.08	0	604.625	585	615
1	A12	20.6853	16.08	0	601.625	583	620
1	A12	20.6853	16.08	0	608.375	593	621
1	A12	20.6853	16.08	0	600.75	590	621
1	A12	20.6853	16.08	0	610	585	632
1	A12	20.6853	16.08	0	604.25	590	627
1	A12	20.6853	16.08	0	603	570	621
1	A12	20.6853	16.08	0	609.875	596	627
1	A12	20.6853	16.08	0	600.625	584	611
1	A12	20.6853	16.08	0	604.25	588	634
1	A12	20.6853	16.08	0	606.75	601	616
1	A12	20.6853	16.08	0	603.625	594	618
1	A12	20.6853	16.08	0	603	590	619
1	A12	20.6853	16.08	0	604.5	588	618
1	A12	20.6853	16.08	0	599.625	583	613
1	A12	20.6853	16.08	0	606.875	588	618
1	A12	20.6853	16.08	0	608.375	588	625
1	A12	20.6853	16.08	0	598.5	584	612
1	A12	20.6853	16.08	0	607.375	594	618
1	A12	20.6853	16.08	0	604	588	617
1	A12	20.6853	16.08	0	604.125	587	620
1	A12	20.6853	16.08	0	599.75	583	617
1	A12	20.6853	16.08	0	601	574	620
???
Region Name	Stage Label	Area	Perimeter	Thresholded Area	Average	Minimum	Maximum
1	A13	20.6853	16.08	0	559.125	537	576
1	A13	20.6853	16.08	0	560.5	541	568
1	A13	20.6853	16.08	0	563.125	535	582
1	A13	20.6853	16.08	0	561.5	549	570
1	A13	20.6853	16.08	0	568.875	558	584
1	A13	20.6853	16.08	0	561	537	578
1	A13	20.6853	16.08	0	557.25	536	579
1	A13	20.6853	16.08	0	562.125	550	578
1	A13	20.6853	16.08	0	559.625	544	578
1	A13	20.6853	16.08	0	557.375	545	569
1	A13	20.6853	16.08	0	558.75	540	569
1	A13	20.6853	16.08	0	561.875	550	579
1	A13	20.6853	16.08	0	561.25	546	571
1	A13	20.6853	16.08	0	559.125	542	579
1	A13	20.6853	16.08	0	558.75	548	571
1	A13	20.6853	16.08	0	567.25	551	582
1	A13	20.6853	16.08	0	565.25	549	578
1	A13	20.6853	16.08	0	559.125	549	579
1	A13	20.6853	16.08	0	560.625	548	583
1	A13	20.6853	16.08	0	558.75	539	577
1	A13	20.6853	16.08	0	554	549	573
1	A13	20.6853	16.08	0	570	556	589
1	A13	20.6853	16.08	0	559.375	540	575
1	A13	20.6853	16.08	0	563.875	551	580
1	A13	20.6853	16.08	0	561.25	550	572
1	A13	20.6853	16.08	0	564.875	555	587
1	A13	20.6853	16.08	0	563.375	539	577
1	A13	20.6853	16.08	0	563	551	569
1	A13	20.6853	16.08	0	556.125	540	568
1	A13	20.6853	16.08	0	560	533	577
1	A13	20.6853	16.08	0	558.875	544	573
1	A13	20.6853	16.08	0	559.125	537	576
???
Region Name	Stage Label	Area	Perimeter	Thresholded Area	Average	Minimum	Maximum
1	A14	20.6853	16.08	0	644	625	667
1	A14	20.6853	16.08	0	643.125	609	667
1	A14	20.6853	16.08	0	648.5	631	660
1	A14	20.6853	16.08	0	648	629	666
1	A14	20.6853	16.08	0	645.75	620	669
1	A14	20.6853	16.08	0	648.5	633	670
1	A14	20.6853	16.08	0	644	628	661
1	A14	20.6853	16.08	0	647.875	635	661
1	A14	20.6853	16.08	0	643.25	615	661
1	A14	20.6853	16.08	0	646.5	637	661
1	A14	20.6853	16.08	0	645.5	626	655
1	A14	20.6853	16.08	0	646.25	627	660
1	A14	20.6853	16.08	0	647.125	631	678
1	A14	20.6853	16.08	0	647.625	625	661
1	A14	20.6853	16.08	0	643	625	653
1	A14	20.6853	16.08	0	649.5	632	677
1	A14	20.6853	16.08	0	642.5	620	662
1	A14	20.6853	16.08	0	648.625	629	679
1	A14	20.6853	16.08	0	650	639	664
1	A14	20.6853	16.08	0	642.375	627	663
1	A14	20.6853	16.08	0	643.875	627	658
1	A14	20.6853	16.08	0	647.5	636	667
1	A14	20.6853	16.08	0	639.25	620	653
1	A14	20.6853	16.08	0	643.375	616	663
1	A14	20.6853	16.08	0	644.75	626	657
1	A14	20.6853	16.08	0	643.75	631	654
1	A14	20.6853	16.08	0	644.625	626	663
1	A14	20.6853	16.08	0	643.375	623	666
1	A14	20.6853	16.08	0	645.375	620	682
1	A14	20.6853	16.08	0	642.625	622	665
1	A14	20.6853	16.08	0	651	629	677
1	A14	20.6853	16.08	0	643.125	622	656
???
Region Name	Stage Label	Area	Perimeter	Thresholded Area	Average	Minimum	Maximum
1	A15	20.6853	16.08	0	652.75	638	669
1	A15	20.6853	16.08	0	649	637	661
1	A15	20.6853	16.08	0	649.25	627	664
1	A15	20.6853	16.08	0	656.75	649	667
1	A15	20.6853	16.08	0	654.75	647	659
1	A15	20.6853	16.08	0	653.375	633	678
1	A15	20.6853	16.08	0	650.875	643	662
1	A15	20.6853	16.08	0	647.375	636	655
1	A15	20.6853	16.08	0	650.375	644	661
1	A15	20.6853	16.08	0	647.875	639	666
1	A15	20.6853	16.08	0	653.375	644	667
1	A15	20.6853	16.08	0	651.625	637	681
1	A15	20.6853	16.08	0	651.875	643	666
1	A15	20.6853	16.08	0	659.75	645	674
1	A15	20.6853	16.08	0	653	641	664
1	A15	20.6853	16.08	0	657.75	641	678
1	A15	20.6853	16.08	0	655.25	644	672
1	A15	20.6853	16.08	0	646	636	651
1	A15	20.6853	16.08	0	648.625	634	660
1	A15	20.6853	16.08	0	645.25	634	653
1	A15	20.6853	16.08	0	652.75	640	668
1	A15	20.6853	16.08	0	654.5	635	672
1	A15	20.6853	16.08	0	650.875	636	681
1	A15	20.6853	16.08	0	655.625	648	664
1	A15	20.6853	16.08	0	650.375	639	661
1	A15	20.6853	16.08	0	648.375	634	668
1	A15	20.6853	16.08	0	647.875	628	660
1	A15	20.6853	16.08	0	653.25	635	666
1	A15	20.6853	16.08	0	656.75	639	687
1	A15	20.6853	16.08	0	648.125	636	667
1	A15	20.6853	16.08	0	644.625	627	669
1	A15	20.6853	16.08	0	645.875	626	660
???
Region Name	Stage Label	Area	Perimeter	Thresholded Area	Average	Minimum	Maximum
1	A17	20.6853	16.08	0	638.75	625	657
1	A17	20.6853	16.08	0	636.25	611	661
1	A17	20.6853	16.08	0	644.375	625	662
1	A17	20.6853	16.08	0	637.25	626	655
1	A17	20.6853	16.08	0	638.125	630	647
1	A17	20.6853	16.08	0	638.625	622	649
1	A17	20.6853	16.08	0	638.125	614	662
1	A17	20.6853	16.08	0	638.75	615	661
1	A17	20.6853	16.08	0	636.125	623	651
1	A17	20.6853	16.08	0	641.5	626	658
1	A17	20.6853	16.08	0	633.5	612	651
1	A17	20.6853	16.08	0	646.125	628	666
1	A17	20.6853	16.08	0	636.625	613	650
1	A17	20.6853	16.08	0	635.625	618	654
1	A17	20.6853	16.08	0	638.25	616	651
1	A17	20.6853	16.08	0	637.5	612	654
1	A17	20.6853	16.08	0	639.125	613	656
1	A17	20.6853	16.08	0	641.625	624	662
1	A17	20.6853	16.08	0	640.25	624	661
1	A17	20.6853	16.08	0	637	630	645
1	A17	20.6853	16.08	0	642.375	608	656
1	A17	20.6853	16.08	0	641.375	615	661
1	A17	20.6853	16.08	0	638.375	623	647
1	A17	20.6853	16.08	0	636.5	622	655
1	A17	20.6853	16.08	0	633.375	614	646
1	A17	20.6853	16.08	0	641.5	636	646
1	A17	20.6853	16.08	0	633.25	620	647
1	A17	20.6853	16.08	0	636.25	626	650
1	A17	20.6853	16.08	0	639.75	627	647
1	A17	20.6853	16.08	0	639.875	626	652
1	A17	20.6853	16.08	0	639	615	655
1	A17	20.6853	16.08	0	638	612	660
???
Region Name	Stage Label	Area	Perimeter	Thresholded Area	Average	Minimum	Maximum
1	A18	20.6853	16.08	0	634.125	622	642
1	A18	20.6853	16.08	0	632.625	624	644
1	A18	20.6853	16.08	0	636.75	619	651
1	A18	20.6853	16.08	0	640.625	623	663
1	A18	20.6853	16.08	0	632.875	620	647
1	A18	20.6853	16.08	0	635.75	623	662
1	A18	20.6853	16.08	0	634.5	628	647
1	A18	20.6853	16.08	0	638.75	622	651
1	A18	20.6853	16.08	0	634.125	619	645
1	A18	20.6853	16.08	0	638.5	606	655
1	A18	20.6853	16.08	0	634	618	659
1	A18	20.6853	16.08	0	637.5	617	654
1	A18	20.6853	16.08	0	641.25	624	650
1	A18	20.6853	16.08	0	642.125	626	658
1	A18	20.6853	16.08	0	636.875	616	657
1	A18	20.6853	16.08	0	639	627	660
1	A18	20.6853	16.08	0	640.75	623	651
1	A18	20.6853	16.08	0	641.25	618	656
1	A18	20.6853	16.08	0	638.75	606	656
1	A18	20.6853	16.08	0	637.625	628	648
1	A18	20.6853	16.08	0	638.375	621	651
1	A18	20.6853	16.08	0	637.625	615	655
1	A18	20.6853	16.08	0	644.75	632	660
1	A18	20.6853	16.08	0	641.375	636	651
1	A18	20.6853	16.08	0	634.625	598	664
1	A18	20.6853	16.08	0	634.25	619	658
1	A18	20.6853	16.08	0	639.875	614	668
1	A18	20.6853	16.08	0	640.75	623	653
1	A18	20.6853	16.08	0	641.25	617	659
1	A18	20.6853	16.08	0	634.125	611	649
1	A18	20.6853	16.08	0	642.875	624	657
1	A18	20.6853	16.08	0	641.875	632	653
???
Region Name	Stage Label	Area	Perimeter	Thresholded Area	Average	Minimum	Maximum
1	A19	20.6853	16.08	0	645.375	626	662
1	A19	20.6853	16.08	0	644.5	631	652
1	A19	20.6853	16.08	0	650.75	621	667
1	A19	20.6853	16.08	0	644.5	619	658
1	A19	20.6853	16.08	0	652.5	642	670
1	A19	20.6853	16.08	0	650.5	632	663
1	A19	20.6853	16.08	0	649.125	636	670
1	A19	20.6853	16.08	0	646.5	628	657
1	A19	20.6853	16.08	0	645.25	626	659
1	A19	20.6853	16.08	0	649.375	640	666
1	A19	20.6853	16.08	0	638.125	617	653
1	A19	20.6853	16.08	0	644.125	632	660
1	A19	20.6853	16.08	0	648.5	636	658
1	A19	20.6853	16.08	0	649.125	628	670
1	A19	20.6853	16.08	0	648.25	636	660
1	A19	20.6853	16.08	0	645.75	638	657
1	A19	20.6853	16.08	0	644	632	662
1	A19	20.6853	16.08	0	651.375	638	658
1	A19	20.6853	16.08	0	645.75	632	678
1	A19	20.6853	16.08	0	649.5	641	662
1	A19	20.6853	16.08	0	646.125	640	656
1	A19	20.6853	16.08	0	651.25	635	663
1	A19	20.6853	16.08	0	646.375	637	667
1	A19	20.6853	16.08	0	645.5	626	659
1	A19	20.6853	16.08	0	654	638	670
1	A19	20.6853	16.08	0	649.5	625	666
1	A19	20.6853	16.08	0	648.375	635	662
1	A19	20.6853	16.08	0	643.375	633	657
1	A19	20.6853	16.08	0	646.75	639	658
1	A19	20.6853	16.08	0	653.5	638	674
1	A19	20.6853	16.08	0	646.25	633	677
1	A19	20.6853	16.08	0	647.25	628	670
???
Region Name	Stage Label	Area	Perimeter	Thresholded Area	Average	Minimum	Maximum
1	B02	20.6853	16.08	0	552.75	535	564
1	B02	20.6853	16.08	0	554.375	540	571
1	B02	20.6853	16.08	0	553.75	541	575
1	B02	20.6853	16.08	0	553.625	541	570
1	B02	20.6853	16.08	0	552.375	537	572
1	B02	20.6853	16.08	0	549.625	541	564
1	B02	20.6853	16.08	0	552.375	538	567
1	B02	20.6853	16.08	0	554.375	537	566
1	B02	20.6853	16.08	0	552	540	563
1	B02	20.6853	16.08	0	548.75	533	566
1	B02	20.6853	16.08	0	555.5	544	572
1	B02	20.6853	16.08	0	554.625	538	564
1	B02	20.6853	16.08	0	556.75	542	578
1	B02	20.6853	16.08	0	555.5	547	565
1	B02	20.6853	16.08	0	550.125	532	571
1	B02	20.6853	16.08	0	554.375	533	568
1	B02	20.6853	16.08	0	555.375	537	569
1	B02	20.6853	16.08	0	551.375	542	558
1	B02	20.6853	16.08	0	548.5	540	563
1	B02	20.6853	16.08	0	553.125	543	560
1	B02	20.6853	16.08	0	558	545	567
1	B02	20.6853	16.08	0	559.75	538	573
1	B02	20.6853	16.08	0	555.75	547	569
1	B02	20.6853	16.08	0	558.25	552	567
1	B02	20.6853	16.08	0	555.875	540	581
1	B02	20.6853	16.08	0	555.375	545	571
1	B02	20.6853	16.08	0	553.75	540	567
1	B02	20.6853	16.08	0	552.625	536	567
1	B02	20.6853	16.08	0	558.375	544	572
1	B02	20.6853	16.08	0	555	535	573
1	B02	20.6853	16.08	0	553.625	548	565
1	B02	20.6853	16.08	0	555	545	571
???
Region Name	Stage Label	Area	Perimeter	Thresholded Area	Average	Minimum	Maximum
1	B04	20.6853	16.08	0	620	599	648
1	B04	20.6853	16.08	0	622.5	608	635
1	B04	20.6853	16.08	0	621.25	605	646
1	B04	20.6853	16.08	0	625.5	617	635
1	B04	20.6853	16.08	0	619.75	609	629
1	B04	20.6853	16.08	0	625.125	616	631
1	B04	20.6853	16.08	0	624	612	638
1	B04	20.6853	16.08	0	623.625	599	642
1	B04	20.6853	16.08	0	620.25	608	625
1	B04	20.6853	16.08	0	621.625	607	634
1	B04	20.6853	16.08	0	619.5	612	630
1	B04	20.6853	16.08	0	624.375	614	636
1	B04	20.6853	16.08	0	623.375	594	641
1	B04	20.6853	16.08	0	624.625	614	637
1	B04	20.6853	16.08	0	625.75	614	638
1	B04	20.6853	16.08	0	619.875	606	633
1	B04	20.6853	16.08	0	628.125	616	637
1	B04	20.6853	16.08	0	620.75	612	638
1	B04	20.6853	16.08	0	621	597	635
1	B04	20.6853	16.08	0	625	609	641
1	B04	20.6853	16.08	0	632.5	616	647
1	B04	20.6853	16.08	0	630.75	601	647
1	B04	20.6853	16.08	0	618.625	611	629
1	B04	20.6853	16.08	0	627.75	596	648
1	B04	20.6853	16.08	0	624.75	611	648
1	B04	20.6853	16.08	0	620.5	609	642
1	B04	20.6853	16.08	0	625.25	616	631
1	B04	20.6853	16.08	0	621.375	606	635
1	B04	20.6853	16.08	0	627.75	606	648
1	B04	20.6853	16.08	0	629.25	611	639
1	B04	20.6853	16.08	0	619.75	605	636
1	B04	20.6853	16.08	0	621.875	609	642
???
Region Name	Stage Label	Area	Perimeter	Thresholded Area	Average	Minimum	Maximum
1	B05	20.6853	16.08	0	648	635	660
1	B05	20.6853	16.08	0	650.25	636	661
1	B05	20.6853	16.08	0	653.5	631	676
1	B05	20.6853	16.08	0	650.625	635	666
1	B05	20.6853	16.08	0	646.125	637	652
1	B05	20.6853	16.08	0	647.125	631	676
1	B05	20.6853	16.08	0	647.75	632	666
1	B05	20.6853	16.08	0	650.5	641	672
1	B05	20.6853	16.08	0	649.75	629	658
1	B05	20.6853	16.08	0	651.125	630	662
1	B05	20.6853	16.08	0	647.875	634	658
1	B05	20.6853	16.08	0	645.75	637	661
1	B05	20.6853	16.08	0	657.25	623	674
1	B05	20.6853	16.08	0	649.375	642	657
1	B05	20.6853	16.08	0	651.25	635	659
1	B05	20.6853	16.08	0	649.375	626	670
1	B05	20.6853	16.08	0	644.625	622	663
1	B05	20.6853	16.08	0	646.125	629	657
1	B05	20.6853	16.08	0	645.5	638	650
1	B05	20.6853	16.08	0	647.875	637	661
1	B05	20.6853	16.08	0	645.875	630	662
1	B05	20.6853	16.08	0	655.25	647	662
1	B05	20.6853	16.08	0	649	629	664
1	B05	20.6853	16.08	0	647.625	635	668
1	B05	20.6853	16.08	0	645.5	613	663
1	B05	20.6853	16.08	0	654.875	642	663
1	B05	20.6853	16.08	0	655.375	647	668
1	B05	20.6853	16.08	0	654.5	635	671
1	B05	20.6853	16.08	0	646.625	638	662
1	B05	20.6853	16.08	0	659.875	644	671
1	B05	20.6853	16.08	0	653.875	634	678
1	B05	20.6853	16.08	0	647.875	640	669
???
Region Name	Stage Label	Area	Perimeter	Thresholded Area	Average	Minimum	Maximum
1	B06	20.6853	16.08	0	540.75	527	557
1	B06	20.6853	16.08	0	536.625	523	545
1	B06	20.6853	16.08	0	534	527	545
1	B06	20.6853	16.08	0	536.5	528	547
1	B06	20.6853	16.08	0	539	529	555
1	B06	20.6853	16.08	0	541.625	530	548
1	B06	20.6853	16.08	0	538.75	533	547
1	B06	20.6853	16.08	0	544.5	534	557
1	B06	20.6853	16.08	0	543	527	551
1	B06	20.6853	16.08	0	540	532	548
1	B06	20.6853	16.08	0	534.75	528	548
1	B06	20.6853	16.08	0	539.125	529	553
1	B06	20.6853	16.08	0	539.125	524	552
1	B06	20.6853	16.08	0	542.625	521	553
1	B06	20.6853	16.08	0	537.875	521	549
1	B06	20.6853	16.08	0	543.5	539	547
1	B06	20.6853	16.08	0	542.875	532	553
1	B06	20.6853	16.08	0	544.375	534	561
1	B06	20.6853	16.08	0	539.625	528	565
1	B06	20.6853	16.08	0	545.75	537	564
1	B06	20.6853	16.08	0	540.875	526	554
1	B06	20.6853	16.08	0	537.875	528	546
1	B06	20.6853	16.08	0	537.75	522	545
1	B06	20.6853	16.08	0	543.25	527	555
1	B06	20.6853	16.08	0	543.25	534	551
1	B06	20.6853	16.08	0	537.75	523	556
1	B06	20.6853	16.08	0	540.125	526	551
1	B06	20.6853	16.08	0	534.75	520	552
1	B06	20.6853	16.08	0	538.75	519	552
1	B06	20.6853	16.08	0	537.5	526	545
1	B06	20.6853	16.08	0	542.75	524	561
1	B06	20.6853	16.08	0	536.625	519	564
???
Region Name	Stage Label	Area	Perimeter	Thresholded Area	Average	Minimum	Maximum
1	B07	20.6853	16.08	0	654	636	670
1	B07	20.6853	16.08	0	652.125	639	663
1	B07	20.6853	16.08	0	656	642	674
1	B07	20.6853	16.08	0	656.5	649	670
1	B07	20.6853	16.08	0	655.625	648	669
1	B07	20.6853	16.08	0	648.75	637	666
1	B07	20.6853	16.08	0	648.5	636	661
1	B07	20.6853	16.08	0	653.75	644	667
1	B07	20.6853	16.08	0	655.375	634	668
1	B07	20.6853	16.08	0	647.875	636	665
1	B07	20.6853	16.08	0	656.875	649	670
1	B07	20.6853	16.08	0	655	642	667
1	B07	20.6853	16.08	0	650.625	636	664
1	B07	20.6853	16.08	0	653.25	635	666
1	B07	20.6853	16.08	0	655.625	631	669
1	B07	20.6853	16.08	0	653	639	663
1	B07	20.6853	16.08	0	655.75	648	672
1	B07	20.6853	16.08	0	657.125	640	687
1	B07	20.6853	16.08	0	648.125	640	659
1	B07	20.6853	16.08	0	649.5	635	665
1	B07	20.6853	16.08	0	655.875	641	670
1	B07	20.6853	16.08	0	656.25	639	664
1	B07	20.6853	16.08	0	656.875	646	670
1	B07	20.6853	16.08	0	651	635	669
1	B07	20.6853	16.08	0	661.75	646	688
1	B07	20.6853	16.08	0	649.5	639	668
1	B07	20.6853	16.08	0	655	637	664
1	B07	20.6853	16.08	0	653.625	641	670
1	B07	20.6853	16.08	0	656.5	649	662
1	B07	20.6853	16.08	0	657.375	641	673
1	B07	20.6853	16.08	0	649.875	640	663
1	B07	20.6853	16.08	0	654	642	679
???
Region Name	Stage Label	Area	Perimeter	Thresholded Area	Average	Minimum	Maximum
1	B08	20.6853	16.08	0	632.375	614	651
1	B08	20.6853	16.08	0	627.625	605	652
1	B08	20.6853	16.08	0	633.875	625	646
1	B08	20.6853	16.08	0	637.625	626	649
1	B08	20.6853	16.08	0	637.125	621	649
1	B08	20.6853	16.08	0	628.75	601	642
1	B08	20.6853	16.08	0	631	623	641
1	B08	20.6853	16.08	0	633.875	623	657
1	B08	20.6853	16.08	0	630.5	621	641
1	B08	20.6853	16.08	0	628.375	609	645
1	B08	20.6853	16.08	0	630.875	620	654
1	B08	20.6853	16.08	0	633	617	660
1	B08	20.6853	16.08	0	641.5	624	650
1	B08	20.6853	16.08	0	637	627	651
1	B08	20.6853	16.08	0	629.75	618	644
1	B08	20.6853	16.08	0	636.625	618	658
1	B08	20.6853	16.08	0	623	607	640
1	B08	20.6853	16.08	0	635.625	616	644
1	B08	20.6853	16.08	0	633.625	621	645
1	B08	20.6853	16.08	0	639.125	616	647
1	B08	20.6853	16.08	0	637.5	625	649
1	B08	20.6853	16.08	0	627.75	621	638
1	B08	20.6853	16.08	0	633.125	623	642
1	B08	20.6853	16.08	0	626.875	614	637
1	B08	20.6853	16.08	0	630.25	620	645
1	B08	20.6853	16.08	0	630.375	620	643
1	B08	20.6853	16.08	0	633.5	619	644
1	B08	20.6853	16.08	0	631.875	614	642
1	B08	20.6853	16.08	0	635.75	619	647
1	B08	20.6853	16.08	0	630.25	616	644
1	B08	20.6853	16.08	0	630.75	616	651
1	B08	20.6853	16.08	0	627.625	622	638
???
Region Name	Stage Label	Area	Perimeter	Thresholded Area	Average	Minimum	Maximum
1	B09	20.6853	16.08	0	628.75	615	650
1	B09	20.6853	16.08	0	624.5	610	650
1	B09	20.6853	16.08	0	618.25	596	631
1	B09	20.6853	16.08	0	623.875	611	636
1	B09	20.6853	16.08	0	623	614	642
1	B09	20.6853	16.08	0	626.375	612	638
1	B09	20.6853	16.08	0	619.5	597	644
1	B09	20.6853	16.08	0	621.75	602	637
1	B09	20.6853	16.08	0	625.75	611	647
1	B09	20.6853	16.08	0	628.25	618	638
1	B09	20.6853	16.08	0	623.875	611	636
1	B09	20.6853	16.08	0	623.625	609	631
1	B09	20.6853	16.08	0	623.125	612	635
1	B09	20.6853	16.08	0	620.5	606	631
1	B09	20.6853	16.08	0	626	607	642
1	B09	20.6853	16.08	0	617.25	595	628
1	B09	20.6853	16.08	0	617.375	609	627
1	B09	20.6853	16.08	0	621.25	607	630
1	B09	20.6853	16.08	0	624.875	615	631
1	B09	20.6853	16.08	0	621.625	613	628
1	B09	20.6853	16.08	0	620	601	632
1	B09	20.6853	16.08	0	625.25	616	636
1	B09	20.6853	16.08	0	621.875	607	632
1	B09	20.6853	16.08	0	627.75	612	638
1	B09	20.6853	16.08	0	624.25	613	639
1	B09	20.6853	16.08	0	626.875	617	634
1	B09	20.6853	16.08	0	622.625	618	628
1	B09	20.6853	16.08	0	625.125	609	644
1	B09	20.6853	16.08	0	619	607	631
1	B09	20.6853	16.08	0	623.125	607	630
1	B09	20.6853	16.08	0	626.75	606	637
1	B09	20.6853	16.08	0	625.875	605	647
???
Region Name	Stage Label	Area	Perimeter	Thresholded Area	Average	Minimum	Maximum
1	B10	20.6853	16.08	0	591.5	579	609
1	B10	20.6853	16.08	0	586.25	564	604
1	B10	20.6853	16.08	0	593.25	574	613
1	B10	20.6853	16.08	0	595.875	576	610
1	B10	20.6853	16.08	0	583.5	564	605
1	B10	20.6853	16.08	0	593	566	613
1	B10	20.6853	16.08	0	591	580	617
1	B10	20.6853	16.08	0	590.125	580	602
1	B10	20.6853	16.08	0	585.875	565	605
1	B10	20.6853	16.08	0	588.625	573	598
1	B10	20.6853	16.08	0	587.375	575	600
1	B10	20.6853	16.08	0	593.75	562	613
1	B10	20.6853	16.08	0	594.625	569	619
1	B10	20.6853	16.08	0	586	577	608
1	B10	20.6853	16.08	0	592.125	578	606
1	B10	20.6853	16.08	0	590.875	575	607
1	B10	20.6853	16.08	0	590.5	573	618
1	B10	20.6853	16.08	0	591.375	567	619
1	B10	20.6853	16.08	0	586.875	570	605
1	B10	20.6853	16.08	0	583.625	556	604
1	B10	20.6853	16.08	0	588	568	602
1	B10	20.6853	16.08	0	585.875	571	597
1	B10	20.6853	16.08	0	593.875	575	616
1	B10	20.6853	16.08	0	590.25	571	616
1	B10	20.6853	16.08	0	586	564	611
1	B10	20.6853	16.08	0	589.5	566	609
1	B10	20.6853	16.08	0	591.5	581	609
1	B10	20.6853	16.08	0	593.875	581	603
1	B10	20.6853	16.08	0	594	577	614
1	B10	20.6853	16.08	0	588.625	577	603
1	B10	20.6853	16.08	0	590	571	616
1	B10	20.6853	16.08	0	591.875	577	624
???
Region Name	Stage Label	Area	Perimeter	Thresholded Area	Average	Minimum	Maximum
1	B11	20.6853	16.08	0	618.875	606	627
1	B11	20.6853	16.08	0	620.625	604	642
1	B11	20.6853	16.08	0	617.375	602	632
1	B11	20.6853	16.08	0	616.875	602	628
1	B11	20.6853	16.08	0	621.75	612	637
1	B11	20.6853	16.08	0	618.875	603	632
1	B11	20.6853	16.08	0	612.125	600	624
1	B11	20.6853	16.08	0	620.375	613	628
1	B11	20.6853	16.08	0	618.25	605	628
1	B11	20.6853	16.08	0	620.5	600	646
1	B11	20.6853	16.08	0	614.875	599	631
1	B11	20.6853	16.08	0	616.375	592	633
1	B11	20.6853	16.08	0	617	609	629
1	B11	20.6853	16.08	0	624.125	613	633
1	B11	20.6853	16.08	0	615.875	599	629
1	B11	20.6853	16.08	0	620.625	605	638
1	B11	20.6853	16.08	0	616.375	609	627
1	B11	20.6853	16.08	0	614	607	620
1	B11	20.6853	16.08	0	623.125	597	637
1	B11	20.6853	16.08	0	625.625	605	647
1	B11	20.6853	16.08	0	623.625	604	635
1	B11	20.6853	16.08	0	619.625	607	633
1	B11	20.6853	16.08	0	618.375	605	639
1	B11	20.6853	16.08	0	617.625	601	628
1	B11	20.6853	16.08	0	613.75	606	629
1	B11	20.6853	16.08	0	621.625	616	627
1	B11	20.6853	16.08	0	617.375	608	627
1	B11	20.6853	16.08	0	613.75	601	625
1	B11	20.6853	16.08	0	617.625	605	631
1	B11	20.6853	16.08	0	612.25	605	629
1	B11	20.6853	16.08	0	616.875	604	626
1	B11	20.6853	16.08	0	615.125	608	624
???
Region Name	Stage Label	Area	Perimeter	Thresholded Area	Average	Minimum	Maximum
1	B13	20.6853	16.08	0	554.125	517	576
1	B13	20.6853	16.08	0	553.75	531	577
1	B13	20.6853	16.08	0	560.125	541	577
1	B13	20.6853	16.08	0	559.875	532	584
1	B13	20.6853	16.08	0	555.125	535	592
1	B13	20.6853	16.08	0	558.625	543	580
1	B13	20.6853	16.08	0	553.75	539	569
1	B13	20.6853	16.08	0	557.125	531	581
1	B13	20.6853	16.08	0	554.625	537	581
1	B13	20.6853	16.08	0	561.75	542	575
1	B13	20.6853	16.08	0	556.5	544	564
1	B13	20.6853	16.08	0	559.875	540	587
1	B13	20.6853	16.08	0	554.375	536	577
1	B13	20.6853	16.08	0	557.75	538	572
1	B13	20.6853	16.08	0	560.625	535	578
1	B13	20.6853	16.08	0	554.875	543	569
1	B13	20.6853	16.08	0	557.75	544	571
1	B13	20.6853	16.08	0	555.375	532	571
1	B13	20.6853	16.08	0	556.5	536	571
1	B13	20.6853	16.08	0	558.125	528	568
1	B13	20.6853	16.08	0	557.625	540	579
1	B13	20.6853	16.08	0	555.625	531	573
1	B13	20.6853	16.08	0	552.5	531	570
1	B13	20.6853	16.08	0	559.5	547	581
1	B13	20.6853	16.08	0	558.625	531	577
1	B13	20.6853	16.08	0	559.5	536	582
1	B13	20.6853	16.08	0	556.375	540	575
1	B13	20.6853	16.08	0	552.25	525	573
1	B13	20.6853	16.08	0	556.125	545	571
1	B13	20.6853	16.08	0	549.25	529	565
1	B13	20.6853	16.08	0	558.625	535	575
1	B13	20.6853	16.08	0	554.125	517	576
???
Region Name	Stage Label	Area	Perimeter	Thresholded Area	Average	Minimum	Maximum
1	B15	20.6853	16.08	0	559.75	540	584
1	B15	20.6853	16.08	0	563	539	579
1	B15	20.6853	16.08	0	562.75	554	579
1	B15	20.6853	16.08	0	569.75	548	584
1	B15	20.6853	16.08	0	556.25	544	566
1	B15	20.6853	16.08	0	564.5	555	578
1	B15	20.6853	16.08	0	569.875	556	582
1	B15	20.6853	16.08	0	560	551	564
1	B15	20.6853	16.08	0	565.875	551	579
1	B15	20.6853	16.08	0	561	546	579
1	B15	20.6853	16.08	0	568.875	552	585
1	B15	20.6853	16.08	0	571.375	557	584
1	B15	20.6853	16.08	0	562.125	544	570
1	B15	20.6853	16.08	0	562.375	558	568
1	B15	20.6853	16.08	0	560.875	548	571
1	B15	20.6853	16.08	0	563.625	548	576
1	B15	20.6853	16.08	0	562.75	548	579
1	B15	20.6853	16.08	0	565.625	557	575
1	B15	20.6853	16.08	0	568.875	562	578
1	B15	20.6853	16.08	0	560.875	549	578
1	B15	20.6853	16.08	0	564.875	548	581
1	B15	20.6853	16.08	0	560.875	550	569
1	B15	20.6853	16.08	0	557.375	541	572
1	B15	20.6853	16.08	0	559.25	546	580
1	B15	20.6853	16.08	0	567.875	557	595
1	B15	20.6853	16.08	0	566.75	555	581
1	B15	20.6853	16.08	0	560.625	547	575
1	B15	20.6853	16.08	0	570.5	562	586
1	B15	20.6853	16.08	0	562.25	547	581
1	B15	20.6853	16.08	0	564.875	546	579
1	B15	20.6853	16.08	0	568.125	561	577
1	B15	20.6853	16.08	0	559.75	540	584
???
Region Name	Stage Label	Area	Perimeter	Thresholded Area	Average	Minimum	Maximum
1	B16	20.6853	16.08	0	629.25	609	652
1	B16	20.6853	16.08	0	622.375	595	646
1	B16	20.6853	16.08	0	627.875	618	638
1	B16	20.6853	16.08	0	627	611	640
1	B16	20.6853	16.08	0	629.75	613	657
1	B16	20.6853	16.08	0	627.375	607	650
1	B16	20.6853	16.08	0	632	617	650
1	B16	20.6853	16.08	0	629.75	617	646
1	B16	20.6853	16.08	0	627.875	619	640
1	B16	20.6853	16.08	0	630.125	620	649
1	B16	20.6853	16.08	0	630.25	614	647
1	B16	20.6853	16.08	0	626	618	652
1	B16	20.6853	16.08	0	627.375	603	653
1	B16	20.6853	16.08	0	630.75	613	651
1	B16	20.6853	16.08	0	627	616	643
1	B16	20.6853	16.08	0	631	607	653
1	B16	20.6853	16.08	0	621.625	606	637
1	B16	20.6853	16.08	0	632.375	617	649
1	B16	20.6853	16.08	0	633.25	610	667
1	B16	20.6853	16.08	0	623.875	600	650
1	B16	20.6853	16.08	0	631.25	619	643
1	B16	20.6853	16.08	0	624.75	605	645
1	B16	20.6853	16.08	0	628.25	615	635
1	B16	20.6853	16.08	0	630.75	608	644
1	B16	20.6853	16.08	0	632.875	616	658
1	B16	20.6853	16.08	0	623.25	615	633
1	B16	20.6853	16.08	0	629.125	613	644
1	B16	20.6853	16.08	0	632.875	623	645
1	B16	20.6853	16.08	0	621.875	603	637
1	B16	20.6853	16.08	0	626.875	612	643
1	B16	20.6853	16.08	0	624.375	612	651
1	B16	20.6853	16.08	0	629.625	614	641
???
Region Name	Stage Label	Area	Perimeter	Thresholded Area	Average	Minimum	Maximum
1	B17	20.6853	16.08	0	581.25	570	597
1	B17	20.6853	16.08	0	578.5	565	594
1	B17	20.6853	16.08	0	585.375	575	595
1	B17	20.6853	16.08	0	585.625	572	597
1	B17	20.6853	16.08	0	584.625	568	600
1	B17	20.6853	16.08	0	583.75	575	601
1	B17	20.6853	16.08	0	589.125	573	605
1	B17	20.6853	16.08	0	586.5	568	602
1	B17	20.6853	16.08	0	590.625	582	604
1	B17	20.6853	16.08	0	585.875	575	602
1	B17	20.6853	16.08	0	590.5	568	613
1	B17	20.6853	16.08	0	589	575	604
1	B17	20.6853	16.08	0	591.125	577	603
1	B17	20.6853	16.08	0	591.125	581	600
1	B17	20.6853	16.08	0	582.25	565	604
1	B17	20.6853	16.08	0	587.25	574	598
1	B17	20.6853	16.08	0	584.375	573	590
1	B17	20.6853	16.08	0	583.625	561	605
1	B17	20.6853	16.08	0	585.125	564	599
1	B17	20.6853	16.08	0	589.125	573	599
1	B17	20.6853	16.08	0	581	574	588
1	B17	20.6853	16.08	0	587.625	576	598
1	B17	20.6853	16.08	0	584.5	565	599
1	B17	20.6853	16.08	0	582.125	573	590
1	B17	20.6853	16.08	0	585.75	569	598
1	B17	20.6853	16.08	0	591.375	564	609
1	B17	20.6853	16.08	0	585.125	574	597
1	B17	20.6853	16.08	0	584.625	563	610
1	B17	20.6853	16.08	0	592.875	580	607
1	B17	20.6853	16.08	0	588.5	577	609
1	B17	20.6853	16.08	0	587.5	577	602
1	B17	20.6853	16.08	0	582.875	571	595
???
Region Name	Stage Label	Area	Perimeter	Thresholded Area	Average	Minimum	Maximum
1	B18	20.6853	16.08	0	625.625	606	650
1	B18	20.6853	16.08	0	627.375	612	640
1	B18	20.6853	16.08	0	632.375	626	643
1	B18	20.6853	16.08	0	627.125	617	637
1	B18	20.6853	16.08	0	624.875	601	644
1	B18	20.6853	16.08	0	631.625	614	642
1	B18	20.6853	16.08	0	632.25	609	650
1	B18	20.6853	16.08	0	628.875	613	649
1	B18	20.6853	16.08	0	625.625	609	635
1	B18	20.6853	16.08	0	635.625	626	655
1	B18	20.6853	16.08	0	633.875	616	649
1	B18	20.6853	16.08	0	628.25	620	638
1	B18	20.6853	16.08	0	635.625	623	658
1	B18	20.6853	16.08	0	633.375	616	648
1	B18	20.6853	16.08	0	633.125	622	659
1	B18	20.6853	16.08	0	634.5	619	653
1	B18	20.6853	16.08	0	634.375	622	647
1	B18	20.6853	16.08	0	628.5	619	646
1	B18	20.6853	16.08	0	640.625	624	650
1	B18	20.6853	16.08	0	635.75	627	644
1	B18	20.6853	16.08	0	629.625	615	646
1	B18	20.6853	16.08	0	634.75	623	649
1	B18	20.6853	16.08	0	636.625	624	653
1	B18	20.6853	16.08	0	627.875	612	650
1	B18	20.6853	16.08	0	632.625	613	654
1	B18	20.6853	16.08	0	633.625	615	652
1	B18	20.6853	16.08	0	632.75	620	643
1	B18	20.6853	16.08	0	628.625	616	639
1	B18	20.6853	16.08	0	632.5	616	647
1	B18	20.6853	16.08	0	628.75	602	651
1	B18	20.6853	16.08	0	639	625	653
1	B18	20.6853	16.08	0	633	619	643
???
Region Name	Stage Label	Area	Perimeter	Thresholded Area	Average	Minimum	Maximum
1	B19	20.6853	16.08	0	639.875	619	655
1	B19	20.6853	16.08	0	629.125	609	651
1	B19	20.6853	16.08	0	628.875	614	639
1	B19	20.6853	16.08	0	641.125	634	660
1	B19	20.6853	16.08	0	631.625	621	649
1	B19	20.6853	16.08	0	631.875	618	650
1	B19	20.6853	16.08	0	637.25	627	645
1	B19	20.6853	16.08	0	637.875	620	658
1	B19	20.6853	16.08	0	636.875	607	656
1	B19	20.6853	16.08	0	638.375	615	666
1	B19	20.6853	16.08	0	633.5	595	641
1	B19	20.6853	16.08	0	635.125	614	655
1	B19	20.6853	16.08	0	635.625	614	651
1	B19	20.6853	16.08	0	633.375	610	657
1	B19	20.6853	16.08	0	628.75	604	643
1	B19	20.6853	16.08	0	635.375	607	657
1	B19	20.6853	16.08	0	637	623	645
1	B19	20.6853	16.08	0	636.625	624	650
1	B19	20.6853	16.08	0	632	612	647
1	B19	20.6853	16.08	0	633	615	643
1	B19	20.6853	16.08	0	629.625	598	653
1	B19	20.6853	16.08	0	629.125	615	653
1	B19	20.6853	16.08	0	637	620	654
1	B19	20.6853	16.08	0	639.5	616	649
1	B19	20.6853	16.08	0	629.5	616	656
1	B19	20.6853	16.08	0	633.125	609	656
1	B19	20.6853	16.08	0	638.25	630	655
1	B19	20.6853	16.08	0	629.25	608	649
1	B19	20.6853	16.08	0	632.125	613	647
1	B19	20.6853	16.08	0	634.875	622	652
1	B19	20.6853	16.08	0	631.625	609	643
1	B19	20.6853	16.08	0	637.375	613	671
???
Region Name	Stage Label	Area	Perimeter	Thresholded Area	Average	Minimum	Maximum
1	C01	20.6853	16.08	0	653.5	644	666
1	C01	20.6853	16.08	0	658	642	671
1	C01	20.6853	16.08	0	661.5	646	680
1	C01	20.6853	16.08	0	660.5	644	675
1	C01	20.6853	16.08	0	662.5	639	679
1	C01	20.6853	16.08	0	662.375	637	680
1	C01	20.6853	16.08	0	653.75	640	679
1	C01	20.6853	16.08	0	657.5	629	679
1	C01	20.6853	16.08	0	657.875	638	673
1	C01	20.6853	16.08	0	655.625	642	665
1	C01	20.6853	16.08	0	651.75	635	664
1	C01	20.6853	16.08	0	653.375	632	674
1	C01	20.6853	16.08	0	655.125	633	669
1	C01	20.6853	16.08	0	660.5	640	678
1	C01	20.6853	16.08	0	661.625	647	685
1	C01	20.6853	16.08	0	657.5	636	679
1	C01	20.6853	16.08	0	657.625	644	676
1	C01	20.6853	16.08	0	658.5	625	668
1	C01	20.6853	16.08	0	660.5	641	676
1	C01	20.6853	16.08	0	654.125	634	692
1	C01	20.6853	16.08	0	655.25	631	676
1	C01	20.6853	16.08	0	659.375	643	679
1	C01	20.6853	16.08	0	660.25	639	687
1	C01	20.6853	16.08	0	656.5	640	679
1	C01	20.6853	16.08	0	661	635	676
1	C01	20.6853	16.08	0	659.375	645	671
1	C01	20.6853	16.08	0	655	645	667
1	C01	20.6853	16.08	0	662.375	648	673
1	C01	20.6853	16.08	0	658.625	641	670
1	C01	20.6853	16.08	0	657.125	641	682
1	C01	20.6853	16.08	0	653.875	631	671
1	C01	20.6853	16.08	0	651.375	634	667
???
Region Name	Stage Label	Area	Perimeter	Thresholded Area	Average	Minimum	Maximum
1	C02	20.6853	16.08	0	628	601	646
1	C02	20.6853	16.08	0	627.5	615	639
1	C02	20.6853	16.08	0	633.25	620	650
1	C02	20.6853	16.08	0	633.75	607	659
1	C02	20.6853	16.08	0	637	618	653
1	C02	20.6853	16.08	0	633.25	625	644
1	C02	20.6853	16.08	0	632.75	614	650
1	C02	20.6853	16.08	0	629.875	621	643
1	C02	20.6853	16.08	0	633.75	608	650
1	C02	20.6853	16.08	0	631.625	612	659
1	C02	20.6853	16.08	0	633.875	619	655
1	C02	20.6853	16.08	0	631.875	609	654
1	C02	20.6853	16.08	0	628.375	606	639
1	C02	20.6853	16.08	0	635	615	659
1	C02	20.6853	16.08	0	634.625	621	654
1	C02	20.6853	16.08	0	633.5	617	668
1	C02	20.6853	16.08	0	637.125	607	662
1	C02	20.6853	16.08	0	637.125	619	655
1	C02	20.6853	16.08	0	636.125	618	656
1	C02	20.6853	16.08	0	634.125	618	646
1	C02	20.6853	16.08	0	634.5	621	646
1	C02	20.6853	16.08	0	633.875	620	648
1	C02	20.6853	16.08	0	640.625	615	659
1	C02	20.6853	16.08	0	640.625	620	660
1	C02	20.6853	16.08	0	632.625	617	646
1	C02	20.6853	16.08	0	629.5	606	647
1	C02	20.6853	16.08	0	635.375	623	650
1	C02	20.6853	16.08	0	630	613	646
1	C02	20.6853	16.08	0	631.25	599	651
1	C02	20.6853	16.08	0	630.625	593	660
1	C02	20.6853	16.08	0	634.5	626	655
1	C02	20.6853	16.08	0	635.125	627	645
???
Region Name	Stage Label	Area	Perimeter	Thresholded Area	Average	Minimum	Maximum
1	C05	20.6853	16.08	0	640.5	635	650
1	C05	20.6853	16.08	0	638.125	627	643
1	C05	20.6853	16.08	0	638.625	627	662
1	C05	20.6853	16.08	0	640	633	646
1	C05	20.6853	16.08	0	638	626	653
1	C05	20.6853	16.08	0	638.125	621	651
1	C05	20.6853	16.08	0	634.375	619	653
1	C05	20.6853	16.08	0	638.875	622	660
1	C05	20.6853	16.08	0	642.125	622	654
1	C05	20.6853	16.08	0	635	627	645
1	C05	20.6853	16.08	0	642	633	653
1	C05	20.6853	16.08	0	637.875	626	647
1	C05	20.6853	16.08	0	632	619	648
1	C05	20.6853	16.08	0	640.75	628	655
1	C05	20.6853	16.08	0	634.625	606	653
1	C05	20.6853	16.08	0	634.5	622	650
1	C05	20.6853	16.08	0	642.625	634	655
1	C05	20.6853	16.08	0	644	631	668
1	C05	20.6853	16.08	0	642.625	626	658
1	C05	20.6853	16.08	0	633.25	626	643
1	C05	20.6853	16.08	0	634.625	622	643
1	C05	20.6853	16.08	0	637.25	624	651
1	C05	20.6853	16.08	0	637.375	626	645
1	C05	20.6853	16.08	0	638.875	619	648
1	C05	20.6853	16.08	0	640	629	647
1	C05	20.6853	16.08	0	644.125	633	659
1	C05	20.6853	16.08	0	640.625	630	652
1	C05	20.6853	16.08	0	640.625	625	657
1	C05	20.6853	16.08	0	637.75	624	652
1	C05	20.6853	16.08	0	642.125	633	652
1	C05	20.6853	16.08	0	641.375	631	654
1	C05	20.6853	16.08	0	638.375	626	648
???
Region Name	Stage Label	Area	Perimeter	Thresholded Area	Average	Minimum	Maximum
1	C06	20.6853	16.08	0	537.125	519	554
1	C06	20.6853	16.08	0	534.125	517	552
1	C06	20.6853	16.08	0	537.375	524	544
1	C06	20.6853	16.08	0	540.375	528	555
1	C06	20.6853	16.08	0	535.625	529	547
1	C06	20.6853	16.08	0	537.375	523	554
1	C06	20.6853	16.08	0	542.875	533	563
1	C06	20.6853	16.08	0	536.25	519	555
1	C06	20.6853	16.08	0	535.25	523	547
1	C06	20.6853	16.08	0	537.5	531	547
1	C06	20.6853	16.08	0	541.375	527	557
1	C06	20.6853	16.08	0	541.25	520	558
1	C06	20.6853	16.08	0	536.5	525	551
1	C06	20.6853	16.08	0	534.5	508	554
1	C06	20.6853	16.08	0	541.75	531	558
1	C06	20.6853	16.08	0	544.625	530	558
1	C06	20.6853	16.08	0	541	527	559
1	C06	20.6853	16.08	0	540.625	527	554
1	C06	20.6853	16.08	0	538.25	514	554
1	C06	20.6853	16.08	0	545.625	537	556
1	C06	20.6853	16.08	0	541.125	528	559
1	C06	20.6853	16.08	0	542.875	535	558
1	C06	20.6853	16.08	0	541.375	519	558
1	C06	20.6853	16.08	0	538.875	521	556
1	C06	20.6853	16.08	0	539.875	522	556
1	C06	20.6853	16.08	0	542.25	534	555
1	C06	20.6853	16.08	0	541.375	524	562
1	C06	20.6853	16.08	0	536	528	543
1	C06	20.6853	16.08	0	536	527	554
1	C06	20.6853	16.08	0	539.375	525	548
1	C06	20.6853	16.08	0	541.375	530	553
1	C06	20.6853	16.08	0	542.75	528	560
???
Region Name	Stage Label	Area	Perimeter	Thresholded Area	Average	Minimum	Maximum
1	C07	20.6853	16.08	0	647.625	629	665
1	C07	20.6853	16.08	0	640.75	622	660
1	C07	20.6853	16.08	0	641.5	628	665
1	C07	20.6853	16.08	0	644.25	633	663
1	C07	20.6853	16.08	0	644.375	634	665
1	C07	20.6853	16.08	0	638.375	628	654
1	C07	20.6853	16.08	0	646.5	633	669
1	C07	20.6853	16.08	0	644.375	629	662
1	C07	20.6853	16.08	0	647.5	636	661
1	C07	20.6853	16.08	0	644.375	626	660
1	C07	20.6853	16.08	0	645.25	630	665
1	C07	20.6853	16.08	0	640.25	622	656
1	C07	20.6853	16.08	0	641.5	629	650
1	C07	20.6853	16.08	0	644.5	631	665
1	C07	20.6853	16.08	0	646	632	661
1	C07	20.6853	16.08	0	640.75	623	662
1	C07	20.6853	16.08	0	642	618	668
1	C07	20.6853	16.08	0	645.375	633	657
1	C07	20.6853	16.08	0	646	637	656
1	C07	20.6853	16.08	0	642.375	627	669
1	C07	20.6853	16.08	0	640.5	627	650
1	C07	20.6853	16.08	0	646	633	658
1	C07	20.6853	16.08	0	645.75	629	658
1	C07	20.6853	16.08	0	651.375	631	664
1	C07	20.6853	16.08	0	642	631	658
1	C07	20.6853	16.08	0	645.125	628	661
1	C07	20.6853	16.08	0	648.625	627	671
1	C07	20.6853	16.08	0	645	635	661
1	C07	20.6853	16.08	0	644.875	631	659
1	C07	20.6853	16.08	0	646.375	631	661
1	C07	20.6853	16.08	0	643.25	630	654
1	C07	20.6853	16.08	0	633.875	620	656
???
Region Name	Stage Label	Area	Perimeter	Thresholded Area	Average	Minimum	Maximum
1	C08	20.6853	16.08	0	609.875	601	618
1	C08	20.6853	16.08	0	613.125	601	628
1	C08	20.6853	16.08	0	613.75	606	621
1	C08	20.6853	16.08	0	619.125	607	631
1	C08	20.6853	16.08	0	612.25	596	640
1	C08	20.6853	16.08	0	611.5	586	636
1	C08	20.6853	16.08	0	615.375	588	631
1	C08	20.6853	16.08	0	615.25	598	632
1	C08	20.6853	16.08	0	610.5	591	626
1	C08	20.6853	16.08	0	619	605	645
1	C08	20.6853	16.08	0	612.5	604	624
1	C08	20.6853	16.08	0	608	595	632
1	C08	20.6853	16.08	0	611.25	585	631
1	C08	20.6853	16.08	0	612.75	596	628
1	C08	20.6853	16.08	0	611.25	592	624
1	C08	20.6853	16.08	0	612.375	597	624
1	C08	20.6853	16.08	0	616.25	601	632
1	C08	20.6853	16.08	0	611.625	601	620
1	C08	20.6853	16.08	0	612.5	601	628
1	C08	20.6853	16.08	0	610.25	604	627
1	C08	20.6853	16.08	0	606.875	587	625
1	C08	20.6853	16.08	0	615.25	597	628
1	C08	20.6853	16.08	0	617.25	600	647
1	C08	20.6853	16.08	0	615	594	631
1	C08	20.6853	16.08	0	616.625	599	635
1	C08	20.6853	16.08	0	615.25	604	642
1	C08	20.6853	16.08	0	611.75	602	622
1	C08	20.6853	16.08	0	612	588	637
1	C08	20.6853	16.08	0	618.625	613	636
1	C08	20.6853	16.08	0	609.625	602	615
1	C08	20.6853	16.08	0	612.125	582	634
1	C08	20.6853	16.08	0	611	589	627
???
Region Name	Stage Label	Area	Perimeter	Thresholded Area	Average	Minimum	Maximum
1	C09	20.6853	16.08	0	629	620	636
1	C09	20.6853	16.08	0	622.375	596	646
1	C09	20.6853	16.08	0	628.25	601	641
1	C09	20.6853	16.08	0	620.375	608	635
1	C09	20.6853	16.08	0	628	613	641
1	C09	20.6853	16.08	0	625.75	611	639
1	C09	20.6853	16.08	0	619.375	605	633
1	C09	20.6853	16.08	0	624.75	613	635
1	C09	20.6853	16.08	0	623.5	602	635
1	C09	20.6853	16.08	0	626.875	613	641
1	C09	20.6853	16.08	0	625.5	611	637
1	C09	20.6853	16.08	0	625.5	617	635
1	C09	20.6853	16.08	0	625.25	604	640
1	C09	20.6853	16.08	0	623.25	604	645
1	C09	20.6853	16.08	0	627.5	609	645
1	C09	20.6853	16.08	0	633.125	610	656
1	C09	20.6853	16.08	0	623.125	599	638
1	C09	20.6853	16.08	0	627.125	598	639
1	C09	20.6853	16.08	0	629.875	603	644
1	C09	20.6853	16.08	0	625.375	613	643
1	C09	20.6853	16.08	0	624.875	615	636
1	C09	20.6853	16.08	0	623.5	612	632
1	C09	20.6853	16.08	0	617.5	609	626
1	C09	20.6853	16.08	0	623.125	605	637
1	C09	20.6853	16.08	0	619.75	612	630
1	C09	20.6853	16.08	0	622	605	633
1	C09	20.6853	16.08	0	624.25	612	632
1	C09	20.6853	16.08	0	628.75	619	643
1	C09	20.6853	16.08	0	619.75	607	630
1	C09	20.6853	16.08	0	630.5	606	659
1	C09	20.6853	16.08	0	624.625	614	636
1	C09	20.6853	16.08	0	627.375	614	647
???
Region Name	Stage Label	Area	Perimeter	Thresholded Area	Average	Minimum	Maximum
1	C12	20.6853	16.08	0	627.25	619	646
1	C12	20.6853	16.08	0	632	625	650
1	C12	20.6853	16.08	0	634.5	619	644
1	C12	20.6853	16.08	0	627	613	653
1	C12	20.6853	16.08	0	631.25	617	648
1	C12	20.6853	16.08	0	631.125	618	650
1	C12	20.6853	16.08	0	629.25	605	640
1	C12	20.6853	16.08	0	628.25	605	642
1	C12	20.6853	16.08	0	631.125	611	648
1	C12	20.6853	16.08	0	626.5	616	640
1	C12	20.6853	16.08	0	632.375	623	640
1	C12	20.6853	16.08	0	631.5	617	643
1	C12	20.6853	16.08	0	627.625	602	639
1	C12	20.6853	16.08	0	629.375	608	644
1	C12	20.6853	16.08	0	629.625	618	656
1	C12	20.6853	16.08	0	629.625	614	643
1	C12	20.6853	16.08	0	622.875	618	629
1	C12	20.6853	16.08	0	632.25	622	652
1	C12	20.6853	16.08	0	635.875	628	644
1	C12	20.6853	16.08	0	637.25	624	656
1	C12	20.6853	16.08	0	618.625	600	631
1	C12	20.6853	16.08	0	631.5	619	647
1	C12	20.6853	16.08	0	627	612	638
1	C12	20.6853	16.08	0	627.125	620	637
1	C12	20.6853	16.08	0	627	604	641
1	C12	20.6853	16.08	0	626	612	645
1	C12	20.6853	16.08	0	628.875	609	646
1	C12	20.6853	16.08	0	634.375	605	653
1	C12	20.6853	16.08	0	631.5	610	653
1	C12	20.6853	16.08	0	632.125	616	655
1	C12	20.6853	16.08	0	624	611	648
1	C12	20.6853	16.08	0	629.375	609	640
???
Region Name	Stage Label	Area	Perimeter	Thresholded Area	Average	Minimum	Maximum
1	C15	20.6853	16.08	0	631.25	620	639
1	C15	20.6853	16.08	0	634.625	622	655
1	C15	20.6853	16.08	0	634	619	644
1	C15	20.6853	16.08	0	626.125	610	640
1	C15	20.6853	16.08	0	633.625	612	660
1	C15	20.6853	16.08	0	627.375	602	648
1	C15	20.6853	16.08	0	635.125	619	656
1	C15	20.6853	16.08	0	634.75	628	647
1	C15	20.6853	16.08	0	628.25	612	643
1	C15	20.6853	16.08	0	634.5	621	645
1	C15	20.6853	16.08	0	632.25	624	652
1	C15	20.6853	16.08	0	627.75	619	636
1	C15	20.6853	16.08	0	626.125	614	636
1	C15	20.6853	16.08	0	636.125	616	652
1	C15	20.6853	16.08	0	632.875	618	649
1	C15	20.6853	16.08	0	637.25	619	654
1	C15	20.6853	16.08	0	626.75	609	649
1	C15	20.6853	16.08	0	635	628	644
1	C15	20.6853	16.08	0	637.5	628	646
1	C15	20.6853	16.08	0	632.75	625	641
1	C15	20.6853	16.08	0	626.75	605	642
1	C15	20.6853	16.08	0	632.375	609	644
1	C15	20.6853	16.08	0	631.625	612	640
1	C15	20.6853	16.08	0	640.25	630	654
1	C15	20.6853	16.08	0	626.5	613	641
1	C15	20.6853	16.08	0	632.25	621	641
1	C15	20.6853	16.08	0	630.375	617	638
1	C15	20.6853	16.08	0	632.75	615	649
1	C15	20.6853	16.08	0	631.5	613	638
1	C15	20.6853	16.08	0	627.25	618	636
1	C15	20.6853	16.08	0	633.5	612	648
1	C15	20.6853	16.08	0	633.375	625	638
???
Region Name	Stage Label	Area	Perimeter	Thresholded Area	Average	Minimum	Maximum
1	C16	20.6853	16.08	0	616.5	610	635
1	C16	20.6853	16.08	0	615.5	604	622
1	C16	20.6853	16.08	0	617.375	608	629
1	C16	20.6853	16.08	0	616.625	606	631
1	C16	20.6853	16.08	0	616.875	607	631
1	C16	20.6853	16.08	0	612.875	597	630
1	C16	20.6853	16.08	0	619.75	603	631
1	C16	20.6853	16.08	0	624.625	608	643
1	C16	20.6853	16.08	0	619.125	610	637
1	C16	20.6853	16.08	0	610.875	593	628
1	C16	20.6853	16.08	0	613.875	597	632
1	C16	20.6853	16.08	0	621.875	602	641
1	C16	20.6853	16.08	0	616.125	598	623
1	C16	20.6853	16.08	0	623	608	648
1	C16	20.6853	16.08	0	621.625	607	646
1	C16	20.6853	16.08	0	619.625	602	632
1	C16	20.6853	16.08	0	618.75	606	634
1	C16	20.6853	16.08	0	614.625	606	626
1	C16	20.6853	16.08	0	621	609	634
1	C16	20.6853	16.08	0	620.5	614	628
1	C16	20.6853	16.08	0	617.75	600	634
1	C16	20.6853	16.08	0	615.25	586	630
1	C16	20.6853	16.08	0	619.125	596	643
1	C16	20.6853	16.08	0	616.125	607	625
1	C16	20.6853	16.08	0	616.375	601	627
1	C16	20.6853	16.08	0	617.75	599	635
1	C16	20.6853	16.08	0	623	608	652
1	C16	20.6853	16.08	0	620.5	598	637
1	C16	20.6853	16.08	0	619.375	588	634
1	C16	20.6853	16.08	0	611.75	600	626
1	C16	20.6853	16.08	0	621.375	607	635
1	C16	20.6853	16.08	0	616.5	604	627
???
Region Name	Stage Label	Area	Perimeter	Thresholded Area	Average	Minimum	Maximum
1	C18	20.6853	16.08	0	625.375	601	642
1	C18	20.6853	16.08	0	629.25	613	643
1	C18	20.6853	16.08	0	619.375	613	628
1	C18	20.6853	16.08	0	626.375	605	637
1	C18	20.6853	16.08	0	625.125	615	638
1	C18	20.6853	16.08	0	624.75	588	648
1	C18	20.6853	16.08	0	622.75	614	633
1	C18	20.6853	16.08	0	626.375	612	641
1	C18	20.6853	16.08	0	621.625	604	634
1	C18	20.6853	16.08	0	618.125	606	632
1	C18	20.6853	16.08	0	626.625	614	641
1	C18	20.6853	16.08	0	627.875	611	653
1	C18	20.6853	16.08	0	623.375	607	641
1	C18	20.6853	16.08	0	628.625	614	651
1	C18	20.6853	16.08	0	626.25	616	639
1	C18	20.6853	16.08	0	628.25	603	640
1	C18	20.6853	16.08	0	621.25	608	635
1	C18	20.6853	16.08	0	632.375	620	641
1	C18	20.6853	16.08	0	626.625	608	641
1	C18	20.6853	16.08	0	618.125	609	628
1	C18	20.6853	16.08	0	623.25	608	648
1	C18	20.6853	16.08	0	626.875	610	648
1	C18	20.6853	16.08	0	620.75	597	632
1	C18	20.6853	16.08	0	617.5	584	633
1	C18	20.6853	16.08	0	625.625	608	645
1	C18	20.6853	16.08	0	622.875	609	645
1	C18	20.6853	16.08	0	614.125	581	635
1	C18	20.6853	16.08	0	617.875	596	632
1	C18	20.6853	16.08	0	630.25	607	659
1	C18	20.6853	16.08	0	622	591	642
1	C18	20.6853	16.08	0	625.875	603	646
1	C18	20.6853	16.08	0	621.875	600	650
???
Region Name	Stage Label	Area	Perimeter	Thresholded Area	Average	Minimum	Maximum
1	C20	20.6853	16.08	0	581.375	572	588
1	C20	20.6853	16.08	0	576.875	564	586
1	C20	20.6853	16.08	0	582.75	574	593
1	C20	20.6853	16.08	0	583	563	605
1	C20	20.6853	16.08	0	581	570	591
1	C20	20.6853	16.08	0	580.25	558	605
1	C20	20.6853	16.08	0	581	575	584
1	C20	20.6853	16.08	0	574.5	562	582
1	C20	20.6853	16.08	0	582.75	572	596
1	C20	20.6853	16.08	0	580.875	569	590
1	C20	20.6853	16.08	0	582	564	605
1	C20	20.6853	16.08	0	575.875	562	590
1	C20	20.6853	16.08	0	586.875	578	597
1	C20	20.6853	16.08	0	577	568	590
1	C20	20.6853	16.08	0	576.75	559	587
1	C20	20.6853	16.08	0	576	560	587
1	C20	20.6853	16.08	0	576.625	568	590
1	C20	20.6853	16.08	0	582.25	565	598
1	C20	20.6853	16.08	0	582.5	569	601
1	C20	20.6853	16.08	0	581.625	572	592
1	C20	20.6853	16.08	0	582	571	597
1	C20	20.6853	16.08	0	581	571	592
1	C20	20.6853	16.08	0	578.75	563	593
1	C20	20.6853	16.08	0	582.5	562	597
1	C20	20.6853	16.08	0	583.25	575	595
1	C20	20.6853	16.08	0	578.125	570	591
1	C20	20.6853	16.08	0	575	565	582
1	C20	20.6853	16.08	0	580.5	574	591
1	C20	20.6853	16.08	0	583.375	559	597
1	C20	20.6853	16.08	0	583.875	570	595
1	C20	20.6853	16.08	0	582.375	567	608
1	C20	20.6853	16.08	0	587.125	578	603
???
Region Name	Stage Label	Area	Perimeter	Thresholded Area	Average	Minimum	Maximum
1	D02	20.6853	16.08	0	600.5	589	612
1	D02	20.6853	16.08	0	610.875	592	629
1	D02	20.6853	16.08	0	602.625	580	620
1	D02	20.6853	16.08	0	603.25	581	615
1	D02	20.6853	16.08	0	611.5	601	625
1	D02	20.6853	16.08	0	609.875	600	615
1	D02	20.6853	16.08	0	603.125	596	615
1	D02	20.6853	16.08	0	604	592	618
1	D02	20.6853	16.08	0	604.625	599	614
1	D02	20.6853	16.08	0	610.375	585	631
1	D02	20.6853	16.08	0	603.875	584	616
1	D02	20.6853	16.08	0	603.875	589	612
1	D02	20.6853	16.08	0	604.25	589	616
1	D02	20.6853	16.08	0	609.25	597	623
1	D02	20.6853	16.08	0	607.75	595	617
1	D02	20.6853	16.08	0	608	589	633
1	D02	20.6853	16.08	0	604.5	587	624
1	D02	20.6853	16.08	0	608.875	603	618
1	D02	20.6853	16.08	0	609.375	596	620
1	D02	20.6853	16.08	0	610.75	603	621
1	D02	20.6853	16.08	0	605.75	590	613
1	D02	20.6853	16.08	0	608	596	621
1	D02	20.6853	16.08	0	608.125	594	622
1	D02	20.6853	16.08	0	611	591	627
1	D02	20.6853	16.08	0	611.25	601	616
1	D02	20.6853	16.08	0	608.75	592	627
1	D02	20.6853	16.08	0	613	601	621
1	D02	20.6853	16.08	0	603.375	584	616
1	D02	20.6853	16.08	0	605.875	595	617
1	D02	20.6853	16.08	0	610.875	594	622
1	D02	20.6853	16.08	0	603.125	592	613
1	D02	20.6853	16.08	0	609.75	593	628
???
Region Name	Stage Label	Area	Perimeter	Thresholded Area	Average	Minimum	Maximum
1	D03	20.6853	16.08	0	638.25	621	662
1	D03	20.6853	16.08	0	636.125	622	647
1	D03	20.6853	16.08	0	638	628	644
1	D03	20.6853	16.08	0	637.625	618	661
1	D03	20.6853	16.08	0	634.375	623	660
1	D03	20.6853	16.08	0	644.5	627	656
1	D03	20.6853	16.08	0	635.25	624	653
1	D03	20.6853	16.08	0	634.875	621	648
1	D03	20.6853	16.08	0	634.5	620	660
1	D03	20.6853	16.08	0	636.75	617	656
1	D03	20.6853	16.08	0	634.125	619	645
1	D03	20.6853	16.08	0	636.625	621	653
1	D03	20.6853	16.08	0	633.75	615	652
1	D03	20.6853	16.08	0	635.5	618	657
1	D03	20.6853	16.08	0	636.5	625	649
1	D03	20.6853	16.08	0	632.375	623	642
1	D03	20.6853	16.08	0	634.375	621	658
1	D03	20.6853	16.08	0	637.25	627	647
1	D03	20.6853	16.08	0	630.625	615	645
1	D03	20.6853	16.08	0	636.25	622	649
1	D03	20.6853	16.08	0	640.375	626	671
1	D03	20.6853	16.08	0	642.5	621	669
1	D03	20.6853	16.08	0	630	617	653
1	D03	20.6853	16.08	0	638.125	600	659
1	D03	20.6853	16.08	0	628.75	612	642
1	D03	20.6853	16.08	0	638.375	628	660
1	D03	20.6853	16.08	0	636.5	626	653
1	D03	20.6853	16.08	0	633.375	610	651
1	D03	20.6853	16.08	0	638.875	624	656
1	D03	20.6853	16.08	0	636.25	623	656
1	D03	20.6853	16.08	0	631.375	605	654
1	D03	20.6853	16.08	0	632	619	643
???
Region Name	Stage Label	Area	Perimeter	Thresholded Area	Average	Minimum	Maximum
1	D06	20.6853	16.08	0	607.125	598	616
1	D06	20.6853	16.08	0	609.75	599	631
1	D06	20.6853	16.08	0	612	590	624
1	D06	20.6853	16.08	0	605.625	583	617
1	D06	20.6853	16.08	0	608.375	591	616
1	D06	20.6853	16.08	0	602.125	588	619
1	D06	20.6853	16.08	0	604.375	593	624
1	D06	20.6853	16.08	0	612.375	599	627
1	D06	20.6853	16.08	0	605.125	596	617
1	D06	20.6853	16.08	0	608	595	623
1	D06	20.6853	16.08	0	610.125	591	621
1	D06	20.6853	16.08	0	611.75	589	626
1	D06	20.6853	16.08	0	606.75	592	616
1	D06	20.6853	16.08	0	605.5	571	625
1	D06	20.6853	16.08	0	603.125	585	620
1	D06	20.6853	16.08	0	614.125	595	629
1	D06	20.6853	16.08	0	605.875	589	620
1	D06	20.6853	16.08	0	609.875	595	623
1	D06	20.6853	16.08	0	605.125	590	613
1	D06	20.6853	16.08	0	606.25	595	623
1	D06	20.6853	16.08	0	608.125	598	627
1	D06	20.6853	16.08	0	602.375	588	619
1	D06	20.6853	16.08	0	602.5	590	621
1	D06	20.6853	16.08	0	606.25	594	615
1	D06	20.6853	16.08	0	604	588	616
1	D06	20.6853	16.08	0	605.25	595	622
1	D06	20.6853	16.08	0	609.125	590	627
1	D06	20.6853	16.08	0	611.25	595	632
1	D06	20.6853	16.08	0	606.75	596	623
1	D06	20.6853	16.08	0	604.875	578	625
1	D06	20.6853	16.08	0	604.875	597	614
1	D06	20.6853	16.08	0	604.25	587	627
???
Region Name	Stage Label	Area	Perimeter	Thresholded Area	Average	Minimum	Maximum
1	D07	20.6853	16.08	0	627.875	616	640
1	D07	20.6853	16.08	0	629.25	610	650
1	D07	20.6853	16.08	0	623.375	611	644
1	D07	20.6853	16.08	0	628.875	609	647
1	D07	20.6853	16.08	0	630	619	641
1	D07	20.6853	16.08	0	628.25	615	644
1	D07	20.6853	16.08	0	624.375	614	634
1	D07	20.6853	16.08	0	626.5	616	640
1	D07	20.6853	16.08	0	621.75	604	637
1	D07	20.6853	16.08	0	633.5	617	648
1	D07	20.6853	16.08	0	630	616	645
1	D07	20.6853	16.08	0	629	617	645
1	D07	20.6853	16.08	0	625	608	649
1	D07	20.6853	16.08	0	637	623	648
1	D07	20.6853	16.08	0	627.5	619	638
1	D07	20.6853	16.08	0	624	596	647
1	D07	20.6853	16.08	0	633.75	612	649
1	D07	20.6853	16.08	0	631	616	647
1	D07	20.6853	16.08	0	629.25	617	638
1	D07	20.6853	16.08	0	627.125	612	635
1	D07	20.6853	16.08	0	628.875	614	645
1	D07	20.6853	16.08	0	627.125	606	649
1	D07	20.6853	16.08	0	628.875	619	634
1	D07	20.6853	16.08	0	631.125	623	642
1	D07	20.6853	16.08	0	627.625	619	641
1	D07	20.6853	16.08	0	629.5	619	647
1	D07	20.6853	16.08	0	623.375	616	632
1	D07	20.6853	16.08	0	629.625	621	645
1	D07	20.6853	16.08	0	636.5	617	655
1	D07	20.6853	16.08	0	626.25	618	637
1	D07	20.6853	16.08	0	629	611	650
1	D07	20.6853	16.08	0	624.625	613	638
???
Region Name	Stage Label	Area	Perimeter	Thresholded Area	Average	Minimum	Maximum
1	D08	20.6853	16.08	0	588.625	565	606
1	D08	20.6853	16.08	0	595.125	572	612
1	D08	20.6853	16.08	0	595.875	588	608
1	D08	20.6853	16.08	0	593.25	581	609
1	D08	20.6853	16.08	0	593.25	573	606
1	D08	20.6853	16.08	0	592	583	602
1	D08	20.6853	16.08	0	595.625	580	626
1	D08	20.6853	16.08	0	597.75	584	609
1	D08	20.6853	16.08	0	593.375	581	608
1	D08	20.6853	16.08	0	596	589	602
1	D08	20.6853	16.08	0	592.75	581	604
1	D08	20.6853	16.08	0	589.625	578	605
1	D08	20.6853	16.08	0	596	586	611
1	D08	20.6853	16.08	0	598.125	587	620
1	D08	20.6853	16.08	0	592.125	574	605
1	D08	20.6853	16.08	0	597.875	573	614
1	D08	20.6853	16.08	0	594.75	579	605
1	D08	20.6853	16.08	0	592.875	578	613
1	D08	20.6853	16.08	0	594.25	569	609
1	D08	20.6853	16.08	0	597.375	577	611
1	D08	20.6853	16.08	0	589.25	573	603
1	D08	20.6853	16.08	0	595.875	582	610
1	D08	20.6853	16.08	0	593.875	579	608
1	D08	20.6853	16.08	0	592.875	567	620
1	D08	20.6853	16.08	0	593.125	585	602
1	D08	20.6853	16.08	0	599.375	577	613
1	D08	20.6853	16.08	0	592.375	583	608
1	D08	20.6853	16.08	0	591.25	585	598
1	D08	20.6853	16.08	0	589.875	568	617
1	D08	20.6853	16.08	0	590	578	616
1	D08	20.6853	16.08	0	596.875	573	617
1	D08	20.6853	16.08	0	589.375	579	608
???
Region Name	Stage Label	Area	Perimeter	Thresholded Area	Average	Minimum	Maximum
1	D10	20.6853	16.08	0	587.5	579	602
1	D10	20.6853	16.08	0	594.375	585	614
1	D10	20.6853	16.08	0	588	580	611
1	D10	20.6853	16.08	0	587.75	572	600
1	D10	20.6853	16.08	0	588.875	567	601
1	D10	20.6853	16.08	0	595.125	575	621
1	D10	20.6853	16.08	0	588	571	597
1	D10	20.6853	16.08	0	591.25	583	602
1	D10	20.6853	16.08	0	588.125	576	603
1	D10	20.6853	16.08	0	592.875	579	603
1	D10	20.6853	16.08	0	591	574	618
1	D10	20.6853	16.08	0	595.875	581	611
1	D10	20.6853	16.08	0	592.375	578	600
1	D10	20.6853	16.08	0	590.875	574	606
[truncated: 5,730 more rows]

## Sheet: PCV
PCV

## Sheet: DA-Normalized
DA Normalized to Background (Abs(DA-Background))
	1	2	3	4	5	6	7	8	9	10	11	12	13	14	15	16	17	18	19	20	21	22	23	24	25	26	27	28	29	30	31	32
A01	79.9667	52.9083	72.6083	64.2833	82.1916	64.95	73.825	44.3333	79.1916	68.4667	75.95	76.9416	70.0084	70.325	68.9334	55.6083	80.1834	51.675	38	61.65	71.4334	42.5	63.5917	38.525	68.675	62.725	74.8583	67.2667	80.2833	57.3834	76.4833	79.5917
A02	260.885	269.788	271.769	263.212	267.538	245.875	261.779	260.173	264.144	249.702	256.25	255.865	255.115	261.654	255.308	257.279	253.365	273.221	248.846	262.106	252.827	244.712	273.221	252.596	246.538	271.25	258.837	252.894	261	267.519	259.019	259.385
A03	44.7143	25.8036	45.75	58.8393	11.2321	34.6071	11.5893	21.8571	47.2143	89.8393	27.1964	12.9286	15.9464	35.7857	50.0357	23.1786	29.25	15.4464	13.6071	39.4464	34.7321	24.0893	26.3393	45.2143	16.9464	20.4286	9	35.9821	46.0714	56.7679	5.73212	41.3393
A04	0	0	0	0	0	0	0	0	0	0	0	0	0	0	0	0	0	0	0	0	0	0	0	0	0	0	0	0	0	0	0	0
A05	119.862	123.809	113.862	134.678	113.099	112.586	119.849	117.908	134.224	141.98	116.401	151.217	139.954	138.809	117.941	93.7105	122.651	109.039	111.895	131.217	123.605	119.599	129.105	102.099	122.757	131.875	112.441	115.908	119.092	94.3618	134.112	121.362
A06	0	0	0	0	0	0	0	0	0	0	0	0	0	0	0	0	0	0	0	0	0	0	0	0	0	0	0	0	0	0	0	0
A07	8.59998	53.325	19.7584	22.8166	20.9	62.0167	24.5666	64.1167	15.875	7.38336	0.966675	66.1	23.3834	33.3417	23.1334	20.5833	7.83331	63.8583	8.16669	28.0167	4.26666	21.7083	35.4667	29.875	28.55	36.325	41.9583	10.8417	15.1916	36.1834	26.35	9.97498
A08	87.2368	88.7237	89.7171	104.401	78.7632	120.941	105.243	122.329	105.237	99.7895	103.743	81.4211	106.507	104.888	107.954	128.678	101.414	119.743	100.789	93.5789	96.3224	99.3618	147.039	110.395	94.7237	126.27	134.178	122.757	95.6908	93.2237	118.296	94.1118
A09	101.525	118.175	97.8417	106.575	111	105.725	107.267	113.75	105.217	108.958	101.15	120.508	111.625	102.308	115.333	110.85	104.892	104.825	105.075	102.342	115.783	111.258	124.917	119.442	118.683	116.808	121.792	120.333	124.133	122.2	115.658	119.4
A10	329.534	319.807	328.761	318.341	347.216	320.898	357.341	323.114	322.636	363.182	328.955	320.409	323.886	331.818	314.784	296.443	281.761	309.716	301.193	325.023	312.341	306.568	300.909	311.193	301.727	320.614	317.307	332.83	312.432	320.886	333.091	332.534
A11	0	0	0	0	0	0	0	0	0	0	0	0	0	0	0	0	0	0	0	0	0	0	0	0	0	0	0	0	0	0	0	0
A12	93.975	131.425	130.258	99.85	122.142	91.4667	125.517	124.133	105.3	93.625	113.958	118.508	95.15	136.867	148.783	112.533	133.208	68.4916	111.517	123.817	76.6916	118.133	109.9	122.758	136.342	112.242	61.0333	127.375	96.8667	123.258	113.95	93.6
A13	84.9712	122.423	78.9712	113.654	89.7212	93.6154	45.0961	85.3558	70.1635	86.8365	70.5962	83.2596	67.0192	101.202	62.5192	124.788	85.7115	111.587	72.3173	91.9038	56.3846	81.8462	81.2212	33.2596	74.9423	58.9519	80.9904	81.8462	47.8173	107.385	66.1827	84.9712
A14	230.5	209.725	236.4	234.8	245.25	217.8	231.5	228.575	180.85	238	235.5	245.25	232.625	237.425	240.4	223.8	234.4	222.325	222.8	217.975	239.975	267.5	221.75	231.575	189.65	224.65	212.225	239.075	225.875	225.325	255.1	229.625
A15	100.75	89.2222	96.5833	118.083	114.861	108.486	64.0972	102.486	103.708	109.319	124.153	113.069	102.431	116.194	98.5555	100.083	146.694	100.889	94.8472	106.25	106.861	115.833	87.7639	103.181	130.264	96.2639	94.0972	103.25	93.3055	88.9028	78.7361	93.875
A16	0	0	0	0	0	0	0	0	0	0	0	0	0	0	0	0	0	0	0	0	0	0	0	0	0	0	0	0	0	0	0	0
A17	140.288	142.173	152.221	138.019	141.125	161.24	133.433	131.904	136.048	136.654	132.808	174.587	137.702	134.317	146.865	159.269	147.202	114.01	94.0961	135.308	151.298	174.529	148.452	138.808	95.2211	144.115	133.173	153.096	146.288	127.798	170.231	139.538
A18	160.839	169.125	176.964	192.125	163.875	169.964	167.929	185.179	169.696	180.929	190.857	180.714	178.107	185.125	173.161	188.643	172.75	185.821	180.25	181.625	183.875	168.268	182.179	181.732	172.768	168.321	185.732	169.036	159.607	183.125	180.446	168.589
A19	100.493	81.3235	96.5735	101.735	105.265	102.676	66.3603	104.618	87.8383	95.728	63.8309	120.419	109.618	96.0662	89.3088	113.574	86	99.0809	80.9265	114.559	118.419	110.485	90.2573	104.029	92.353	118.735	84.9044	99.6691	102.809	86.3823	106.485	102.368
A20	0	0	0	0	0	0	0	0	0	0	0	0	0	0	0	0	0	0	0	0	0	0	0	0	0	0	0	0	0	0	0	0
A21	0	0	0	0	0	0	0	0	0	0	0	0	0	0	0	0	0	0	0	0	0	0	0	0	0	0	0	0	0	0	0	0
A22	0	0	0	0	0	0	0	0	0	0	0	0	0	0	0	0	0	0	0	0	0	0	0	0	0	0	0	0	0	0	0	0
A23	0	0	0	0	0	0	0	0	0	0	0	0	0	0	0	0	0	0	0	0	0	0	0	0	0	0	0	0	0	0	0	0
A24	0	0	0	0	0	0	0	0	0	0	0	0	0	0	0	0	0	0	0	0	0	0	0	0	0	0	0	0	0	0	0	0
B01	0	0	0	0	0	0	0	0	0	0	0	0	0	0	0	0	0	0	0	0	0	0	0	0	0	0	0	0	0	0	0	0
B02	26.3409	48.1932	15.9773	22.4659	4.92047	23.0114	54.9886	52.625	36.9091	58.1591	1.31818	34.6477	33.0682	42.4091	36.6023	18.2614	20.8068	23.7159	53.5	8.69318	23.2727	14.75	9.06818	26.4773	25.3068	32.9886	18.9773	1.625	26.0795	19.4545	65.8295	24.0909
B03	0	0	0	0	0	0	0	0	0	0	0	0	0	0	0	0	0	0	0	0	0	0	0	0	0	0	0	0	0	0	0	0
B04	0	0	0	0	0	0	0	0	0	0	0	0	0	0	0	0	0	0	0	0	0	0	0	0	0	0	0	0	0	0	0	0
B05	47.9	64.15	12.8	24.925	31.425	61.025	23.95	97	41.85	46.725	26.675	42.55	32.25	35.275	53.65	45.775	36.325	55.125	63.3	21.575	15.475	28.35	53.7	22.425	67.3	31.975	42.375	27.8	8.82501	52.875	68.775	47.775
B06	30.3055	25.0695	23.2222	37.5	68.7778	63.9583	55.1945	30.3889	40	40.7778	33.4167	60.125	60.7917	48.1805	29.875	44.8333	48.3195	59.4861	48.5139	56.75	28.7639	51.7639	30.6389	35.4722	56.1389	43.3055	40.7917	29.9722	36.0833	51.6111	33.75	26.1805
B07	302.2	308.925	308.5	310.8	310.125	299.35	297.3	296.95	312.775	300.375	306.775	306.6	299.425	306.35	297.325	298.4	302.85	306.725	298.025	301.1	303.775	304.95	316.475	298.2	312.15	299.6	308.5	304.725	304.6	312.475	302.075	302.2
B08	109.975	113.825	155.875	117.125	154.525	174.45	136.8	120.875	131.7	113.275	105.475	135.2	137.1	143.4	110.65	124.325	121.3	156.225	142.025	126.525	130.8	101.25	82.725	109.775	115.35	96.675	137.1	115.075	163.55	137.35	136.45	105.225
B09	148.375	129.375	134.375	144.5	144.75	135.625	151	126.25	125.875	144.625	135.5	123.375	137.75	137.75	126	136.25	135.375	132	120.875	116.875	111.125	130.5	102.125	156.5	126.125	115.875	121.25	138.25	159.5	140.125	140.875	145.5
B10	177.8	182.75	177.35	178.175	171.1	185.1	177.1	181.025	185.275	175.225	171.375	181.05	174.325	184.4	175.325	181.975	182.3	177.375	168.175	174.125	172.7	179.475	192.475	178.95	169.3	193.7	178.6	177.675	179	185.425	166.3	178.175
B11	143.875	141.534	165.466	140.693	139.568	148.966	132.307	150.92	136.886	134.318	134.511	125.739	146.455	143.125	139.33	134.716	127.466	141.182	76.8523	146.716	151.443	130.898	127.92	121.898	104.568	141.443	131.375	127.568	143.989	124.068	156.784	140.125
B12	0	0	0	0	0	0	0	0	0	0	0	0	0	0	0	0	0	0	0	0	0	0	0	0	0	0	0	0	0	0	0	0
B13	42.125	62.75	53.4107	60.3036	62.6964	57.1964	46.0357	58.8393	51.1964	60.8929	52.3571	49.5893	51.9464	66.6071	67.4821	53.0179	59.3214	58.5179	57.5	53.9821	59.0536	59.9107	55.7857	60.5	60.7679	64.9286	74.375	48.3929	45.6964	49.6786	54.1964	42.125
B14	0	0	0	0	0	0	0	0	0	0	0	0	0	0	0	0	0	0	0	0	0	0	0	0	0	0	0	0	0	0	0	0
B15	58.3834	45.4	34.85	33.45	48.4833	51.3	42.9916	62.3333	33.7917	41.7333	33.525	38.0917	86.675	49.9583	50.6583	33.0417	47.3834	26.5084	65.3917	52.5917	58.4583	63.6583	69.825	54.2833	63.0584	53.45	62.1083	33.3	62.35	43.5917	46.1417	58.3834
B16	115.625	98.8125	96.875	131.125	111.125	98.25	150	105.938	95.75	113.562	128	86.625	103.875	103.375	100.875	128.75	99.5625	121.688	124.938	105.562	113.812	130.625	121.562	112.5	79.4375	116.375	87.5	114.188	99.9375	106.25	118.312	116
B17	140.481	138.731	158.375	130.702	144.702	129.288	138.51	143.731	152.933	149.875	140.577	144.231	119.048	167.51	126.019	121.404	135.221	136.087	116.587	143.663	133.923	126.779	129.808	131.048	138.519	131.529	90.9712	136.548	132.721	141.808	131.885	142.106
B18	176.025	191.375	217.275	178.125	137.075	180.225	181.25	177.375	192.625	179.325	134.975	182.85	178.625	174.775	226.425	176.2	177.675	187.1	187.525	180.55	157.225	186.05	198.825	155.775	171.625	179.025	147.65	169.025	181.8	158.55	171.1	183.4
B19	189.375	124.125	112	189.875	149.625	195.25	189.125	209	169.875	154.25	218.875	172.25	152	124.125	229.5	156.875	152.625	141.125	167.875	136.75	134	234.375	169.625	186.875	176.125	167.875	168.75	152.375	196.125	170.125	139.75	186.875
B20	0	0	0	0	0	0	0	0	0	0	0	0	0	0	0	0	0	0	0	0	0	0	0	0	0	0	0	0	0	0	0	0
B21	0	0	0	0	0	0	0	0	0	0	0	0	0	0	0	0	0	0	0	0	0	0	0	0	0	0	0	0	0	0	0	0
B22	0	0	0	0	0	0	0	0	0	0	0	0	0	0	0	0	0	0	0	0	0	0	0	0	0	0	0	0	0	0	0	0
B23	0	0	0	0	0	0	0	0	0	0	0	0	0	0	0	0	0	0	0	0	0	0	0	0	0	0	0	0	0	0	0	0
B24	0	0	0	0	0	0	0	0	0	0	0	0	0	0	0	0	0	0	0	0	0	0	0	0	0	0	0	0	0	0	0	0
C01	176.864	186	186.864	226.864	181.864	218.83	183.841	197.136	160.057	201.534	178.295	173.83	188.852	190.591	175.898	177.045	212.989	213.591	215.045	190.761	201.068	194.648	245.068	196.773	179.818	235.466	193.364	158.739	193.352	189.852	190.148	174.739
C02	224.818	226.136	239.977	232.75	213.364	223.068	251.568	223.057	243.295	212.261	207.511	212.602	248.193	207.545	245.807	222.045	224.943	206.125	213.761	216.125	243.955	247.239	235.261	209.352	220.807	223.773	207.466	222.727	229.25	222.443	202.5	231.943
C03	0	0	0	0	0	0	0	0	0	0	0	0	0	0	0	0	0	0	0	0	0	0	0	0	0	0	0	0	0	0	0	0
C04	0	0	0	0	0	0	0	0	0	0	0	0	0	0	0	0	0	0	0	0	0	0	0	0	0	0	0	0	0	0	0	0
C05	115.75	141.792	121.542	130	101.833	116.708	119.542	129.708	126.042	136.167	123.667	115.458	116	151.833	113.125	140.5	135.792	128.917	121.875	117.833	111.542	128.833	118.958	116.292	114.333	124.042	125.875	123.458	117.5	123.458	95.0417	113.625
C06	5.92499	23.0084	3.10834	10.6417	5.44165	24.1083	19.7416	26.65	9.58331	8.63336	26.7083	23.85	23.4334	13.5666	32.35	26.6916	9.46668	6.77502	3.65002	43.425	10.8583	20.3417	36.5083	9.875	17.475	13.1166	64.975	15.1334	15.7333	41.575	9.77502	11.55
C07	194.092	175.017	144.367	180.45	179.775	180.642	164.5	173.842	173.767	145.242	155.117	149.317	182.833	162.1	165.333	160.417	174.267	169.975	183.933	170.308	175.833	190.733	154.817	183.508	184.733	151.658	179.892	183	167.808	166.642	132.717	180.342
C08	75.175	98.425	26.75	83.625	75.25	119	74.075	67.85	118.6	88.3	74.9	74	74.55	67.95	14.25	75.275	74.55	80.925	111.6	94.15	95.875	70.05	78.85	98.9	57.225	74.55	80.95	54.9	81.525	54.825	25.325	76.3
C09	63.4667	50.375	46.45	58.0417	56.0666	48.8166	64.3084	67.6166	47.5	69.675	51.7667	69.8333	71.3166	67.05	59.7667	80.325	60.125	55.525	67.275	52.975	58.475	68.4334	63.5	48.7917	70.2167	80.4	54.5833	65.4167	52.35	64.3	54.1583	61.8417
C10	0	0	0	0	0	0	0	0	0	0	0	0	0	0	0	0	0	0	0	0	0	0	0	0	0	0	0	0	0	0	0	0
C11	0	0	0	0	0	0	0	0	0	0	0	0	0	0	0	0	0	0	0	0	0	0	0	0	0	0	0	0	0	0	0	0
C12	211.694	217	223.389	217	216.25	219.458	214.361	214.694	230.236	213.722	220.708	225.944	212.514	231.375	215.736	223.625	218.319	217.139	225.986	218.806	205.292	212.722	213.778	213.236	211.889	217.222	218.986	215.597	224.5	210.125	196.556	213.819
C13	0	0	0	0	0	0	0	0	0	0	0	0	0	0	0	0	0	0	0	0	0	0	0	0	0	0	0	0	0	0	0	0
C14	0	0	0	0	0	0	0	0	0	0	0	0	0	0	0	0	0	0	0	0	0	0	0	0	0	0	0	0	0	0	0	0
C15	101.368	114.037	111.059	105.772	95.9191	114.257	117.301	99.9265	99.0147	112.794	100.25	119.809	106.772	106.36	108.699	118.132	86.75	101.647	112.5	109.279	102.515	107.787	103.037	112.485	87.9706	97.0147	99.5515	100.515	97.147	101.897	102.088	103.493
C16	169.3	177.8	153.775	168.625	160.775	166.275	157.55	175.625	167.225	162.875	160.175	167.675	157.125	193.5	172.625	171.125	165.55	171.925	156.5	181.1	149.35	152.25	180.425	169.025	151.675	159.15	174.7	178	175.975	155.75	175.275	169.3
C17	0	0	0	0	0	0	0	0	0	0	0	0	0	0	0	0	0	0	0	0	0	0	0	0	0	0	0	0	0	0	0	0
C18	188.562	200.75	172.75	195.875	163.5	196.188	182.312	180.75	171.812	193.812	191.25	170.875	205.938	175.562	195.625	207.625	186.375	197.25	198.438	179.125	188.938	177.375	193.312	166	192.062	196.312	177.062	183.25	156.125	190.75	189.125	185.062
C19	0	0	0	0	0	0	0	0	0	0	0	0	0	0	0	0	0	0	0	0	0	0	0	0	0	0	0	0	0	0	0	0
C20	81.0893	75.9464	64.5357	62.0714	77.5	78.6786	59.7857	68.4286	75.4643	69.8036	94.6429	82.375	107.446	67.2857	84.25	87.8571	103.411	83.25	89.2857	80.125	77.5	97	71.25	77.1429	89.3214	91.1964	95.3571	95.7143	95.4464	86.7321	85.375	86.8393
C21	0	0	0	0	0	0	0	0	0	0	0	0	0	0	0	0	0	0	0	0	0	0	0	0	0	0	0	0	0	0	0	0
C22	0	0	0	0	0	0	0	0	0	0	0	0	0	0	0	0	0	0	0	0	0	0	0	0	0	0	0	0	0	0	0	0
C23	0	0	0	0	0	0	0	0	0	0	0	0	0	0	0	0	0	0	0	0	0	0	0	0	0	0	0	0	0	0	0	0
C24	0	0	0	0	0	0	0	0	0	0	0	0	0	0	0	0	0	0	0	0	0	0	0	0	0	0	0	0	0	0	0	0
D01	0	0	0	0	0	0	0	0	0	0	0	0	0	0	0	0	0	0	0	0	0	0	0	0	0	0	0	0	0	0	0	0
D02	131.318	126.33	131.716	61.4318	122.773	122.057	112.67	123.545	122.625	152.739	104.511	123.875	110.159	136.614	142.568	115.727	101.591	137.42	138.466	135.023	144.295	122.091	159.398	138.091	114.523	95.8409	126.091	133.648	60.2386	124.511	124.216	140.568
D03	120.317	130.792	142.267	133.825	145.908	123.9	169.25	157.208	133.767	116.283	145.525	132.825	163.883	167.367	140.567	151.842	146.975	163.65	132.958	127.783	152.508	157.767	127.467	144.392	135.017	138.975	143.633	133.575	155.875	163.383	140.908	114.067
D04	0	0	0	0	0	0	0	0	0	0	0	0	0	0	0	0	0	0	0	0	0	0	0	0	0	0	0	0	0	0	0	0
D05	0	0	0	0	0	0	0	0	0	0	0	0	0	0	0	0	0	0	0	0	0	0	0	0	0	0	0	0	0	0	0	0
D06	90.2083	77.6667	82.5833	64.7083	82.625	68.0417	70.2083	79.7917	66.5417	96.0833	96.875	77.25	70	61.4167	76.625	72.875	72.5417	81.2917	96.9583	41.9167	66.7917	98.2083	102.167	90.5833	46.75	55.6667	80.625	90.6667	90.8333	64.5417	39.2083	87.3333
D07	39.3195	41.3055	45.2639	31.6528	51.9445	37.6389	50.7083	42.7778	38.1945	51.7222	44.8333	50.5	44	44.8889	53.2222	31.7222	60.0278	38.9445	33.5833	35.8472	40.0972	23.3472	45.5417	50.4028	44.2917	24.1111	39.9861	30.7361	73.7778	57.6945	52.9445	36.0695
D08	86.2917	86.5417	149.375	90.4167	79.5	98.9167	53.125	91.8333	134.208	86.5833	90.25	86.9583	93.0833	95.2083	121.625	131.792	82.75	115.792	88.4167	86.7917	38.1667	82.125	86.2917	72.875	90.4583	85.7083	72.5417	73.5	99.0417	120.75	89.7083	87.0417
D09	0	0	0	0	0	0	0	0	0	0	0	0	0	0	0	0	0	0	0	0	0	0	0	0	0	0	0	0	0	0	0	0
D10	31.6429	33.5179	30.5714	30.3214	21.4464	27.9821	34.1429	31.8214	26.9821	32.4464	28.8571	39.4464	32.6607	33.0179	33.5714	32.5536	35.625	28.3036	39.0714	28.8929	32.2857	39.9464	21.875	34.4643	37.1607	35.0179	5.60712	35.1964	30.375	42.125	33.4821	32.2679
D11	211.795	216.659	218.602	235.114	220.807	221.102	202.705	218.932	224.466	211.102	228.08	219.511	207.784	216.58	227.443	223.841	215.08	232.125	224.557	224.659	216.511	217.489	222.364	220.318	233.375	214.83	222.193	220.943	215.682	230.318	225.83	218.045
D12	0	0	0	0	0	0	0	0	0	0	0	0	0	0	0	0	0	0	0	0	0	0	0	0	0	0	0	0	0	0	0	0
D13	302.429	285.5	273.839	290.232	290.321	301.893	303.607	310.268	311.286	300.696	290.518	299.643	280.964	293.411	289.714	290.875	288.107	293.071	295.107	291.75	309.143	293.304	295.268	294.857	309.518	299.536	297.571	299.732	320.482	309.161	298.464	303.929
D14	57.8393	48.6429	55.3393	65.1964	51.9286	54.2857	51.25	52.9643	54.8393	46.3929	40.5714	66.3036	31.1607	43.5714	61.1964	61.6964	44.0357	53.5	55.5714	54.9643	43.7143	57.6429	48.4821	35.9286	34.375	31.6607	32.4286	66.2857	57.8036	47.6607	59.4464	55.7143
D15	0	0	0	0	0	0	0	0	0	0	0	0	0	0	0	0	0	0	0	0	0	0	0	0	0	0	0	0	0	0	0	0
D16	154.683	96.6083	128.867	114.375	139.15	120.042	135.95	139.375	125.892	99.9416	136.342	115.383	102.775	108.975	133.858	128.758	94.1166	138.7	149.558	91.525	139.292	122.633	176.608	123.525	135.292	100.292	129.417	131.383	105.467	124.9	143.05	148.558
D17	38.85	47.0917	34.0167	28.475	14.7584	32.8084	31.6834	29.9334	15.7083	36.25	15.7167	11.1417	24.7833	31.4916	9.16669	27.2083	19.55	21.5333	19.0417	30.075	13.8417	21.4667	4.49164	40.6166	10.8917	21.7917	8.67499	10.9916	25.875	13.8166	22.9583	32.475
D18	0	0	0	0	0	0	0	0	0	0	0	0	0	0	0	0	0	0	0	0	0	0	0	0	0	0	0	0	0	0	0	0
D19	0	0	0	0	0	0	0	0	0	0	0	0	0	0	0	0	0	0	0	0	0	0	0	0	0	0	0	0	0	0	0	0
D20	0	0	0	0	0	0	0	0	0	0	0	0	0	0	0	0	0	0	0	0	0	0	0	0	0	0	0	0	0	0	0	0
D21	0	0	0	0	0	0	0	0	0	0	0	0	0	0	0	0	0	0	0	0	0	0	0	0	0	0	0	0	0	0	0	0
D22	0	0	0	0	0	0	0	0	0	0	0	0	0	0	0	0	0	0	0	0	0	0	0	0	0	0	0	0	0	0	0	0
D23	0	0	0	0	0	0	0	0	0	0	0	0	0	0	0	0	0	0	0	0	0	0	0	0	0	0	0	0	0	0	0	0
D24	0	0	0	0	0	0	0	0	0	0	0	0	0	0	0	0	0	0	0	0	0	0	0	0	0	0	0	0	0	0	0	0
E01	186.533	132.833	125.375	167.85	160.183	167.675	123.083	147.992	170.525	174.525	156.092	170.242	181.517	181.367	168.683	180.342	182.767	183.233	102.758	139.4	155.767	190.342	154.617	210.858	148.283	149.408	167.158	170.308	150.85	121.492	136.908	180.533
E02	167.125	140.5	138.352	138.318	139.261	114.83	193.443	134.455	154.864	142.455	139.443	169.034	142.773	143.477	143.716	145.727	146.477	133.693	144.841	139.943	160.148	146.636	150.239	119.25	149.784	149.602	124.511	135.023	145.034	166.023	134.955	158.375
E03	93.3472	94.1528	103.722	94.9445	98.1528	141.347	98.8195	99.4167	98.625	104.639	107.875	112.139	105.194	117.764	92.1111	102.069	88.5972	97.2639	101.819	105.042	113.125	107.5	116.486	83.6111	116.153	97.8055	91.4028	101.847	111.917	88.9167	92.0972	92.3472
E04	201.568	205.705	194.375	192.807	198.977	206.841	195.977	182.795	178.159	187.682	193.136	191.83	199.239	189.216	181.58	205.875	200.08	203.648	200.875	194.42	185.841	189.648	195.523	201.023	186.955	181.318	172.818	195.17	200.398	193.795	195.614	191.693
E05	81.2679	76.2679	111.571	92.2143	82.6786	132.375	72.8214	77.9464	51.6429	86.8393	101.018	42.9286	74.4107	78.9643	78.2857	82.8393	63.7143	82	91.5893	91.25	81.9464	76.5714	76.1786	80.1429	107.321	75.1964	73.7143	107.071	49.875	90.0536	54.9643	88.5179
E06	314.615	315.875	313.163	314.817	332.298	310.298	318.644	323.904	314.192	316.731	315.25	314.135	296.5	309.913	320.606	302.923	313.433	316.308	311.75	324.683	318.077	314.038	317.558	310.24	306.673	307.375	314.933	319.087	321.038	315.952	325.5	315.49
E07	209.25	200.875	233.375	225.5	194.25	216.875	237.875	201.5	202.125	210.125	222.75	198.5	201.75	223.75	215.25	196.625	227.5	192.75	201.875	185.375	230.25	202.25	216.375	222.5	215.875	194	193.75	233	206.875	206.875	217.125	219
E08	336.042	349.292	336.583	331.292	311.625	313.042	331.458	321.5	326.542	337.625	332.875	334.542	324.042	327.417	336.042	321.833	347.583	354.292	326.083	334.958	301.583	330.917	325.125	329.583	283.25	341.083	351.167	340.75	315.375	351.25	307.75	342.042
E09	0	0	0	0	0	0	0	0	0	0	0	0	0	0	0	0	0	0	0	0	0	0	0	0	0	0	0	0	0	0	0	0
E10	117.8	117.725	108.75	107.7	108.15	103.75	91.95	93.425	106.35	126.65	102.35	113.175	129.25	105.65	102.85	84.8	110.25	99.425	128.4	116.825	108.05	73.65	117.525	106.425	118.8	106.65	106.975	88.575	110.425	112.075	97.025	121.55
E11	0	0	0	0	0	0	0	0	0	0	0	0	0	0	0	0	0	0	0	0	0	0	0	0	0	0	0	0	0	0	0	0
E12	82.5179	59.8036	81.6607	103.839	82.0714	63.1607	64.6607	76.2857	65.6071	63.25	91.9821	83.7143	110.321	63.7321	83.0536	81.1964	72.9107	51.2679	39.7679	81.875	81.4643	79.2857	82.4643	67.4286	98.6786	66.0357	87.9464	67.8214	89	63.0893	76.5893	81.0179
E13	128.575	82.5	115.775	83.575	110.725	145.9	102.625	87.475	82.525	76.2	90.525	86.45	106.8	97.8	88.025	98.6	103.35	111.3	84.375	91.975	129.725	117.35	99.35	126.475	77.375	100.85	125.1	107.2	84.6	108.325	112.15	128.575
E14	0	0	0	0	0	0	0	0	0	0	0	0	0	0	0	0	0	0	0	0	0	0	0	0	0	0	0	0	0	0	0	0
E15	123.673	123.894	116.067	125.048	110.221	112.452	104.5	93.4231	100.202	85.0192	98.2692	101.731	127.692	95.5961	78.4039	111.952	68.625	110.558	121	89.4615	109.731	130.837	104.163	81.1731	112.894	71.4231	112.067	104.875	106.452	89.5192	101.279	127.548
E16	201.443	164.864	157.693	176.727	174.318	179.114	191.216	179.534	152.057	161.057	166.886	191.409	168.693	164.011	196.659	170.466	179.557	162.057	169.386	187.034	195.466	187.875	163.705	186.966	135.682	233.295	161.523	179.568	195.136	171.852	195.125	198.693
E17	170.154	109.385	154.519	155.606	134.298	135.375	172.433	126.077	150.471	155.827	135.5	152.788	170.99	147.788	167.577	188.962	169.769	153.856	175.981	155.942	186.808	154.615	176.875	171.462	139.885	150.99	167.288	162.173	148.673	181.288	140.567	165.529
E18	0	0	0	0	0	0	0	0	0	0	0	0	0	0	0	0	0	0	0	0	0	0	0	0	0	0	0	0	0	0	0	0
E19	196.625	177.306	181.222	179.375	185.208	182.708	187.708	191.708	174.319	178.472	185.278	204.236	177.375	188.153	182.153	191.375	169.125	184.917	184.306	212.778	195.264	190.444	168.264	186.569	217.764	152.861	189.958	190.458	201.167	187.194	198.278	192.75
E20	154.225	159.417	152.333	166.633	163	160.617	177.517	157.383	169.925	170.983	153.058	168.067	157.875	149.917	156.45	161.642	168.617	164.242	159.942	163.583	167.058	155.608	161.775	154.317	157.167	174.475	148.483	161.342	164.983	163.517	164.925	158.725
E21	0	0	0	0	0	0	0	0	0	0	0	0	0	0	0	0	0	0	0	0	0	0	0	0	0	0	0	0	0	0	0	0
E22	0	0	0	0	0	0	0	0	0	0	0	0	0	0	0	0	0	0	0	0	0	0	0	0	0	0	0	0	0	0	0	0
E23	0	0	0	0	0	0	0	0	0	0	0	0	0	0	0	0	0	0	0	0	0	0	0	0	0	0	0	0	0	0	0	0
E24	0	0	0	0	0	0	0	0	0	0	0	0	0	0	0	0	0	0	0	0	0	0	0	0	0	0	0	0	0	0	0	0
F01	0	0	0	0	0	0	0	0	0	0	0	0	0	0	0	0	0	0	0	0	0	0	0	0	0	0	0	0	0	0	0	0
F02	0	0	0	0	0	0	0	0	0	0	0	0	0	0	0	0	0	0	0	0	0	0	0	0	0	0	0	0	0	0	0	0
F03	219.097	163.542	147.833	140.833	159.542	110.639	148.083	140.917	125.444	152.125	158.583	146.583	96.1805	141.861	127.833	150.056	149.125	143.611	160.181	171.139	159.792	164.319	149.611	145.181	162.292	169.694	157.597	177.903	143.667	158.583	145.528	217.972
F04	214.875	188.489	181.295	180.091	188.773	208.341	187.58	181.352	213.523	179.852	191.25	184.58	175.955	188.091	162.33	166.989	196.761	165.205	173.705	190.193	189.011	179.068	184.83	183.443	209.386	185.636	187.614	198.148	198.17	181.852	197.148	211.125
F05	184.042	186.542	184.708	207.542	186.333	173.917	180.167	180.625	184.583	194.417	184.292	182.542	197.375	196.625	188.208	141.375	190.958	174.625	192.917	190.708	181.917	196.625	196.5	186.583	158.833	190.458	179.875	162.25	189.292	184	180.917	189.667
F06	0	0	0	0	0	0	0	0	0	0	0	0	0	0	0	0	0	0	0	0	0	0	0	0	0	0	0	0	0	0	0	0
F07	126.83	107.284	110.83	121.989	128.273	114.636	136.295	116.182	121.705	122.568	121.602	123.557	139.114	130.557	110.83	124.602	102.795	119.443	124.273	94.5455	112.011	108.523	112.011	98.5455	118.943	117.534	117.489	117.568	105.58	125.295	126.886	120.705
F08	0	0	0	0	0	0	0	0	0	0	0	0	0	0	0	0	0	0	0	0	0	0	0	0	0	0	0	0	0	0	0	0
F09	0	0	0	0	0	0	0	0	0	0	0	0	0	0	0	0	0	0	0	0	0	0	0	0	0	0	0	0	0	0	0	0
F10	0	0	0	0	0	0	0	0	0	0	0	0	0	0	0	0	0	0	0	0	0	0	0	0	0	0	0	0	0	0	0	0
F11	0	0	0	0	0	0	0	0	0	0	0	0	0	0	0	0	0	0	0	0	0	0	0	0	0	0	0	0	0	0	0	0
F12	178.425	195.075	181.25	196.05	219.35	183.375	205.125	188.725	168.7	165.625	198.9	175.475	178.875	199.025	192.4	185.3	196.075	159.575	187.95	176.375	194.775	181.025	196.65	171.175	194.45	192.675	174.525	181.975	201.4	187.925	185.975	173.3
F13	0	0	0	0	0	0	0	0	0	0	0	0	0	0	0	0	0	0	0	0	0	0	0	0	0	0	0	0	0	0	0	0
F14	0	0	0	0	0	0	0	0	0	0	0	0	0	0	0	0	0	0	0	0	0	0	0	0	0	0	0	0	0	0	0	0
F15	1.45831	47.7083	2.375	6.5	5.41669	6.70831	6.16669	1.83331	3.20831	4.29169	10.9583	24.3333	7.58331	0.583313	22.5	7.08331	11.0417	1.70831	2.41669	16.5	4.66669	0.416687	3.75	21.5417	1.375	18.0833	5.58331	8.08331	7.625	3.91669	9.66669	6.08331
F16	0	0	0	0	0	0	0	0	0	0	0	0	0	0	0	0	0	0	0	0	0	0	0	0	0	0	0	0	0	0	0	0
F17	216.875	214.75	228	217.875	232.5	208.5	212.625	196.125	214.5	207.75	218	192.625	204.75	217.125	225.625	218.625	211.75	204.75	204.375	222.375	217.25	221.875	218.75	222.125	200.375	216.375	228.625	239.125	209.875	213.375	224.25	215.25
F18	0	0	0	0	0	0	0	0	0	0	0	0	0	0	0	0	0	0	0	0	0	0	0	0	0	0	0	0	0	0	0	0
F19	72.5139	63.8889	76.5	51.3333	89.3472	72.4583	40.6389	103.653	94.6389	28.125	98.3055	71.75	66.4861	119.222	19.8611	75.6667	98.6667	133.25	77.7083	62.8055	43	38.8889	90.5	76	105.306	19.2083	54.9445	99.0833	35.0417	80.1667	44.9305	70.7639
F20	0	0	0	0	0	0	0	0	0	0	0	0	0	0	0	0	0	0	0	0	0	0	0	0	0	0	0	0	0	0	0	0
F21	0	0	0	0	0	0	0	0	0	0	0	0	0	0	0	0	0	0	0	0	0	0	0	0	0	0	0	0	0	0	0	0
F22	0	0	0	0	0	0	0	0	0	0	0	0	0	0	0	0	0	0	0	0	0	0	0	0	0	0	0	0	0	0	0	0
F23	0	0	0	0	0	0	0	0	0	0	0	0	0	0	0	0	0	0	0	0	0	0	0	0	0	0	0	0	0	0	0	0
F24	0	0	0	0	0	0	0	0	0	0	0	0	0	0	0	0	0	0	0	0	0	0	0	0	0	0	0	0	0	0	0	0
G01	87.8988	95.9048	90.2262	94.8571	86.994	96.2976	104.548	96.7738	91.619	107.673	108.851	105.03	101.815	67.9762	78.125	107.411	83.2321	95.6964	109.744	87.5893	96.5238	120.137	142.524	93.1845	95.4345	112.065	113.226	115.851	120.095	113.863	92.7262	91.5238
G02	190.125	197.068	205.318	195.545	221.182	204.239	198.591	254.011	206.977	188.182	218.182	220.852	210.795	273.205	189.83	205.034	202.284	204.057	209.625	224.614	210.318	229.068	215.432	216.284	205.375	170.125	207.784	193.614	205	213.932	205.102	184.5
G03	161.5	182.307	184.216	172.864	181.114	195.011	173.966	167.932	188.386	184.057	169.693	172.318	161.784	174.614	192.318	174.08	160.011	183.932	203.409	167.955	180.023	167.716	174.443	187.42	199.682	181.716	153.307	179.534	167.182	189.125	153.625	163.5
G04	226.364	235.023	211.852	233.682	229.489	229.591	234.33	226.261	221.682	226.114	233.761	228.909	220.318	215.659	238.489	234.102	233.545	223.511	241.852	228.273	234.273	231.682	233.898	217.091	218.58	215.08	222.307	232	230.807	234.875	220.216	222.614
G05	158.303	162.875	168.743	180	169.079	171.954	177.941	173.447	154.73	155.875	167.73	165.395	186.678	190.092	154.013	175.776	165.592	153.947	166.868	176.237	164.493	157.191	161.013	172.546	167.184	176.618	162.789	162.138	173.645	163.993	155.947	161.178
G06	0	0	0	0	0	0	0	0	0	0	0	0	0	0	0	0	0	0	0	0	0	0	0	0	0	0	0	0	0	0	0	0
G07	89.875	133.188	152	113.125	89.5625	159.25	113.438	106.688	133.875	118.75	103.375	78.25	137.125	116.938	151.438	99.625	96.9375	102.625	146.375	105.812	95.4375	80.5	104.312	124.062	123.062	123.75	111.312	92.4375	114.812	110.188	113.562	86.5
G08	0	0	0	0	0	0	0	0	0	0	0	0	0	0	0	0	0	0	0	0	0	0	0	0	0	0	0	0	0	0	0	0
G09	0	0	0	0	0	0	0	0	0	0	0	0	0	0	0	0	0	0	0	0	0	0	0	0	0	0	0	0	0	0	0	0
G10	47.0695	57.375	71.6805	81.5555	51.625	56.8333	79.625	54.2639	51.6945	79.6528	50.6528	51.0139	54.7917	58.5833	68.2639	49.375	36.7222	31.9305	73.0278	66.8195	52.9028	79	64.0555	45.1945	68.5972	62.6805	81.5278	50.6528	49.5972	71.2639	55.875	49.1945
G11	141.125	146.339	150.804	138.857	148.857	133.018	142.518	138.732	146.768	146.143	148.946	152.661	144.429	143.357	145.75	143.268	152	144.518	142.089	148.768	155.607	148.75	146.661	151.589	157.339	149.036	152.554	145.054	147.304	159.268	149.607	146.125
G12	150.054	169.964	200.875	165.304	177.5	146.393	181.482	165.804	158.696	180.857	163.25	173.518	165.018	177.714	161.732	188	172.018	186.768	160.446	166.339	184.071	181.464	167.929	173.446	188.589	186.286	172.679	201.214	185.393	170.321	165.411	153.804
G13	0	0	0	0	0	0	0	0	0	0	0	0	0	0	0	0	0	0	0	0	0	0	0	0	0	0	0	0	0	0	0	0
G14	0	0	0	0	0	0	0	0	0	0	0	0	0	0	0	0	0	0	0	0	0	0	0	0	0	0	0	0	0	0	0	0
G15	0	0	0	0	0	0	0	0	0	0	0	0	0	0	0	0	0	0	0	0	0	0	0	0	0	0	0	0	0	0	0	0
G16	0	0	0	0	0	0	0	0	0	0	0	0	0	0	0	0	0	0	0	0	0	0	0	0	0	0	0	0	0	0	0	0
G17	0	0	0	0	0	0	0	0	0	0	0	0	0	0	0	0	0	0	0	0	0	0	0	0	0	0	0	0	0	0	0	0
G18	0	0	0	0	0	0	0	0	0	0	0	0	0	0	0	0	0	0	0	0	0	0	0	0	0	0	0	0	0	0	0	0
G19	0	0	0	0	0	0	0	0	0	0	0	0	0	0	0	0	0	0	0	0	0	0	0	0	0	0	0	0	0	0	0	0
G20	319.214	295.804	314.446	301.643	329.107	309.268	316.482	323.696	301.375	316.25	308.643	311.875	297.125	325.214	298.429	308.125	323.964	344.304	291.286	312.143	311.286	309.143	314.232	313.286	319.393	315.911	326.696	303.214	317.339	320.929	331.929	327.339
G21	0	0	0	0	0	0	0	0	0	0	0	0	0	0	0	0	0	0	0	0	0	0	0	0	0	0	0	0	0	0	0	0
G22	0	0	0	0	0	0	0	0	0	0	0	0	0	0	0	0	0	0	0	0	0	0	0	0	0	0	0	0	0	0	0	0
G23	0	0	0	0	0	0	0	0	0	0	0	0	0	0	0	0	0	0	0	0	0	0	0	0	0	0	0	0	0	0	0	0
G24	0	0	0	0	0	0	0	0	0	0	0	0	0	0	0	0	0	0	0	0	0	0	0	0	0	0	0	0	0	0	0	0
H01	0	0	0	0	0	0	0	0	0	0	0	0	0	0	0	0	0	0	0	0	0	0	0	0	0	0	0	0	0	0	0	0
H02	338.222	338.264	340.347	336.556	330.875	335.792	339.569	338.833	341.097	328.236	345.889	346.139	334.931	337.722	336.806	314.694	340.514	310.986	319.986	330.694	334.694	331.611	328.681	342.444	332.181	333.514	326.153	321.417	329.542	336.639	320.583	342.722
H03	175.236	165.958	219.736	165.75	179.097	172.319	176.778	213.222	151.125	176.875	141.306	201.153	175.708	178.444	166.403	181.639	180.431	161.264	196.667	177.931	190.639	166.486	186.444	182.583	160.903	181.944	189.444	183.5	170.153	215.347	171.597	176.986
H04	0	0	0	0	0	0	0	0	0	0	0	0	0	0	0	0	0	0	0	0	0	0	0	0	0	0	0	0	0	0	0	0
H05	115.904	202.615	185.875	180.135	170.481	216.913	175.423	164.827	165.51	189.558	181.596	182.942	227.385	173.558	198.548	176.558	196.365	162.019	220.51	191.481	178.154	190.567	200.567	189.125	180.452	174.596	187.462	214.01	198.346	178.962	197.317	120.779
H06	118.375	139.125	140.375	123.375	132.875	152.25	108.5	115	155.375	141.25	128	139	142	144	133.75	139.125	143.875	120.625	127.375	129.875	133.375	135.375	151.5	104.75	130.5	108.625	128.75	110.5	127	110.875	120.5	113.75
H07	0	0	0	0	0	0	0	0	0	0	0	0	0	0	0	0	0	0	0	0	0	0	0	0	0	0	0	0	0	0	0	0
H08	117.167	142.475	120.183	147.117	127.292	127.442	85.8166	114.025	119.825	115.633	123.55	125.617	146.4	134.775	123.092	108.967	129.733	115.65	129.05	164.183	122.425	129.917	124.708	104.358	133.45	122.617	116.567	127.233	136.867	110.425	118.725	126.917
H09	0	0	0	0	0	0	0	0	0	0	0	0	0	0	0	0	0	0	0	0	0	0	0	0	0	0	0	0	0	0	0	0
H10	90.5	80.925	73.275	97.75	98.2	85.625	105.125	85.525	118.275	92.175	97.225	88.525	79.55	86.875	131.275	72.025	96.2	80.4	92.95	88.55	82.65	84.7	105.775	124.025	152.725	87.9	84.2	144.5	81.925	94.9	89.325	88.75
H11	105.268	106.655	89.6548	95.9881	138.381	117.476	115.476	121.613	114.393	110.631	114.238	113.804	97.6607	120.75	114.179	101.571	87.0893	122.375	100.833	104.601	117.637	98.6369	85.0238	137.28	118.214	114.637	107.286	99.9286	126.036	111.607	122.405	116.643
H12	138.341	132.602	126.67	131.227	135.42	133.33	127.205	133.966	153.352	129.489	127.614	142.795	142.602	132.955	138.943	135.739	138.989	143.693	136.307	140.443	124.727	137.193	141.5	131.818	136.966	141.011	133.625	134.852	130.58	141.727	121.477	135.091
H13	0	0	0	0	0	0	0	0	0	0	0	0	0	0	0	0	0	0	0	0	0	0	0	0	0	0	0	0	0	0	0	0
H14	173.792	191.625	195.375	193.292	178.042	194.708	193.25	174.708	192.5	173.917	176.958	191.75	189.917	168.208	198.917	188.375	177.25	192.5	201.042	169.833	199.25	218.125	172.375	199.458	179.458	187.833	184.417	181.5	209.042	195.167	206.958	182.917
H15	113.458	105.639	103.583	129.403	111.597	95.8611	144.625	93.3195	102.833	96.4305	144.278	103.653	117.264	139.264	119.125	111.111	55.4445	125.736	103.347	113.597	33.5695	102.333	93.2361	112	94.25	87.9861	110.833	143.472	97.8611	108.403	55.6528	112.833
H16	0	0	0	0	0	0	0	0	0	0	0	0	0	0	0	0	0	0	0	0	0	0	0	0	0	0	0	0	0	0	0	0
H17	60.5179	45.2857	59.2857	65.8393	41.6964	57.1071	45.375	39.1786	68.0536	61.1429	58.8571	35.875	46.2857	52.7857	53.3214	57.5536	59.5179	58.0179	46.2857	49.1429	38.5893	52.4286	60.3929	45.125	74.1071	60.5179	50.1964	48.9821	68.5536	50.625	51.6786	66.5179
H18	6.06946	27.3472	33.5833	14.0555	33.2083	29.8055	17.9583	27.0139	9.04169	18.1528	36.2778	25.4445	21.0555	22.4028	34.7083	29.5555	6.79169	26.125	24.2917	33.8472	23.8889	15.9445	16.1667	34.2639	16.1389	16.25	10.9861	16.8055	14.375	13.6945	18.9722	5.44446
H19	0	0	0	0	0	0	0	0	0	0	0	0	0	0	0	0	0	0	0	0	0	0	0	0	0	0	0	0	0	0	0	0
H20	104.708	133	118.208	120.486	142.472	122.542	111.694	119.264	123.958	112.528	102.611	110.056	110.75	113.319	117.819	132.986	96.8472	107.333	127.25	104.569	102.347	123.264	141.5	114.292	103.236	128.444	95.3195	132.194	138.375	105.056	128.306	101.708
H21	0	0	0	0	0	0	0	0	0	0	0	0	0	0	0	0	0	0	0	0	0	0	0	0	0	0	0	0	0	0	0	0
H22	0	0	0	0	0	0	0	0	0	0	0	0	0	0	0	0	0	0	0	0	0	0	0	0	0	0	0	0	0	0	0	0
H23	0	0	0	0	0	0	0	0	0	0	0	0	0	0	0	0	0	0	0	0	0	0	0	0	0	0	0	0	0	0	0	0
H24	0	0	0	0	0	0	0	0	0	0	0	0	0	0	0	0	0	0	0	0	0	0	0	0	0	0	0	0	0	0	0	0
I01	108	88	83.8125	107.125	115.812	141.562	115.812	118.125	107.625	106.562	96.375	91	100.5	88.5	95.8125	98.3125	109.062	107.5	118.438	140.812	102.188	106.438	75.3125	99.25	99.6875	109.062	110.875	109.75	111.438	108.688	92.5	106.625
I02	125.708	113.25	125.667	102.417	135.583	122.208	119.458	128.958	121.708	113.75	107.5	105.75	100.667	106.542	120.917	122.458	109.583	113.958	133.792	99.2083	113.625	107.167	114.375	113.042	98.125	116.292	97.0833	117.75	108.667	112.708	93.375	122.083
I03	43.9583	33.875	17.5555	38.3195	38.1667	9.70831	38.5139	34.5417	22.7778	17.1945	8.80554	21.8611	35.7917	28	18.6528	84.9445	39.0417	2.09723	22.4722	19.2222	18.1389	18.1389	43.75	8.66669	13.8333	13.0139	17.9861	18.0417	5.56946	15.7083	7.77777	41.9583
I04	182.875	179.188	181.75	195.562	200.625	188.938	189.562	207	169.625	175.812	175.188	184.312	195.75	202.312	172.812	177.875	182.938	200.938	198.062	243.125	195.312	177.75	223.062	189.438	185.25	209	173.5	179.312	205.938	169.938	179.938	179.875
I05	163.375	167.319	163.389	167.153	207.347	178.972	168.347	159.028	211.292	173.083	165.361	135.944	167.333	147.014	162.069	160.569	158.472	192.083	175.125	173.653	185.583	153.319	156.444	191.75	169.458	152.681	180.097	160.042	185.292	163.806	169.764	162.5
I06	127.617	139.533	135.6	141.517	125.983	111.917	117.483	107.317	106.908	99.6583	127.683	102.942	152.625	113.825	138.158	93.8166	143.892	136.6	98.1083	134.45	131.775	130.975	109.583	120.367	139.375	128.45	169.2	102.942	111.542	137.325	129.042	132.742
I07	158.389	165.75	142.056	148.681	142.903	151.903	158.028	159.847	153.194	148.625	144.611	155.028	143.028	172.556	170.167	158.472	137.681	146.083	165.708	167.889	153.486	169.347	147.417	151.681	167.014	181.181	156.125	163.792	153.139	170.278	154.917	161.264
I08	103.75	94.7857	116.214	110.286	133.054	107.196	105.946	113.411	113.143	114.893	116.857	104.375	123.571	102.625	122.571	108.054	119.357	119.75	123.911	108.821	122.107	107.804	114.161	124.357	116.179	124.446	121.768	109.696	105.214	125.375	105.125	101.625
I09	117.083	108.25	95.0417	104.583	81.7083	114.125	115.708	89.8333	126.333	106.958	99.2083	71.9167	89.4167	99.0417	99.7917	98.2917	91.4167	96.8333	76.3333	93.0833	77.7083	129.083	92.5417	99.5417	104.417	85.2083	84	50.7917	96.1667	106.417	87.5417	117.833
I10	0	0	0	0	0	0	0	0	0	0	0	0	0	0	0	0	0	0	0	0	0	0	0	0	0	0	0	0	0	0	0	0
I11	45.75	85.3333	61.0833	65.0417	64.2917	67.4583	81.75	25	63.125	79.5833	73.8333	49	66.0417	25.375	88.0417	51.25	98.2083	72.9583	90.375	83.75	19.2083	64.9583	47.875	77.125	69.25	62.25	61.5833	67.9583	45.0417	56.375	73.375	45.5
I12	253.625	299	256.375	258.125	258.062	253.5	258	248.75	257.625	264.875	256	248.688	266.375	247	254.125	247.312	253.062	254.5	254.375	271.062	251.438	258.688	253.312	254.875	252.438	234.312	256.062	254.688	258.125	257.562	255	255.25
I13	0	0	0	0	0	0	0	0	0	0	0	0	0	0	0	0	0	0	0	0	0	0	0	0	0	0	0	0	0	0	0	0
I14	0	0	0	0	0	0	0	0	0	0	0	0	0	0	0	0	0	0	0	0	0	0	0	0	0	0	0	0	0	0	0	0
I15	0	0	0	0	0	0	0	0	0	0	0	0	0	0	0	0	0	0	0	0	0	0	0	0	0	0	0	0	0	0	0	0
I16	82.625	96.5588	87.9338	89.9412	98.6765	85.1544	99.1985	96.0073	87.4633	81.6103	107.103	86.6617	107.125	83.4265	86.2427	74.0956	76.5367	84.8088	91.6691	87.1691	85.1103	112.684	104.522	82.4191	88.6691	106.456	95.25	107.132	89.6177	76.4191	109.507	81
I17	44.9808	42.6539	44.4135	59.9135	57.0385	38.8365	58.3846	53.5192	67.3942	61.0769	54.8077	58.3654	46.6346	45.8942	44.7404	43.8942	51.0961	46.2211	70.9519	47.5769	65.6442	45.9039	40.8846	42.5961	45.75	66.6731	49.8365	60.5096	49.6346	52.8269	60.1827	37.7308
I18	130.596	95.2212	86.8942	75.7789	95.1635	115.356	96.5192	93.75	144.212	115.067	97.6538	93.2981	88.2596	118.865	86.1827	155.529	133.288	114.615	172.548	121.644	103.413	137.308	101.663	78.75	122.144	105.356	96.3942	80.8942	75.3846	102.981	55.5	124.596
I19	22.1805	24.8472	64.7639	21.1528	16.9445	23.4722	53.5833	42.2083	30.8055	22.5	15.1805	27.3055	47.25	0.680542	45.1805	53.9861	42.8195	24.1111	27.0278	43.6667	27.5278	20.125	1.93054	31.4305	21.5139	4.36108	99.5833	10.4445	16.0833	21.8889	28.8195	11.6805
I20	50.55	86.375	73.475	110.75	86.85	100	87.1	98.6	78.775	69.55	61.55	84.2	70.85	93	63	80.575	81.2	56.3	85.125	83.175	55.35	64.775	74.85	64.15	127.1	150.55	73.975	75.225	119.075	59.35	75.125	51.175
I21	0	0	0	0	0	0	0	0	0	0	0	0	0	0	0	0	0	0	0	0	0	0	0	0	0	0	0	0	0	0	0	0
I22	0	0	0	0	0	0	0	0	0	0	0	0	0	0	0	0	0	0	0	0	0	0	0	0	0	0	0	0	0	0	0	0
I23	0	0	0	0	0	0	0	0	0	0	0	0	0	0	0	0	0	0	0	0	0	0	0	0	0	0	0	0	0	0	0	0
I24	0	0	0	0	0	0	0	0	0	0	0	0	0	0	0	0	0	0	0	0	0	0	0	0	0	0	0	0	0	0	0	0
J01	78.6945	50.9583	124.361	110.333	105.028	92.3611	78.9167	122.111	113.931	149.583	51.0139	106.125	98.0555	95.9722	117.792	104.806	94.7222	89.8055	133.958	48.4445	96.4445	111.458	134.778	103.347	98.1667	96.0555	87.9722	139.819	123.806	114.972	102.347	72.8195
J02	155.971	157.442	163.279	172.827	177.615	164.365	173.212	182.115	150.702	160.212	114.221	163.413	175.558	177.298	131.481	170.067	165.837	172.788	173.356	170.413	145.029	164.913	175.125	164.087	152.308	175.827	166.663	162.654	177.01	173.962	195.721	163.221
J03	240.222	247.389	254.806	253.417	240.167	235	254.111	257.292	258.986	232.389	242.75	253.528	245.181	247.681	256.181	264.486	252.042	237.611	246.792	251.75	245.264	248.931	248.486	251.917	252.431	249.375	240.25	247.903	235.903	250.681	258.486	242.222
J04	0	0	0	0	0	0	0	0	0	0	0	0	0	0	0	0	0	0	0	0	0	0	0	0	0	0	0	0	0	0	0	0
J05	7.42499	4.90002	7.02502	4.95001	2.75	9.97498	1	5.34998	5.20001	1.5	2.625	24.75	4.92499	9.32501	12.5	10.55	5.17499	20.225	13.2	8.67499	0.099976	12.35	0.674988	3.82501	1.47498	0.775024	5.97498	35.425	0.950012	15	14.425	4.67499
J06	249	192.75	233.625	247	202.125	203	233.625	214.125	201.375	225.625	228	204.75	211.25	239	192.625	206	250.5	192.25	204.625	171.75	212.5	266.125	213	196	208.625	215.125	235.5	205.5	223	218.875	202.375	251.5
J07	129.839	143.72	136.042	134.167	150.327	137.72	147.488	161.607	137.268	124.964	148.196	131.405	147.649	144.762	147.5	139.75	161.917	139.5	137.685	145.738	137.935	140.625	137.964	154.595	141.036	142.071	142.25	138.97	144.089	141.81	140.702	146.089
J08	82.625	89.9107	119.607	97.5357	101.607	105.911	102.536	96.5357	46.1607	95.6964	87.0179	92.8214	100.232	82.6964	85.625	89.8036	100.75	86.8929	92.1071	95.9107	106.375	91.1786	106.143	120.464	92.7143	98.4286	76	90.5714	96.7679	82.6429	92.0179	84.125
J09	97.2083	93.25	109.958	83.7083	95.8333	61.1667	87.9583	98.7083	68.0833	73.4167	94.6667	106.542	57.6667	86.1667	76.1667	67.75	108.667	102.667	71.3333	86.1667	90	65.8333	77.625	98.375	80.5417	72.2917	80.5	55.7083	105.5	98.5833	98.9583	97.7083
J10	38.0167	27.075	48.125	17.5417	13.85	22.9583	26.9	47.3166	33.225	31.0666	14.2667	17.375	27.1083	3.07501	27.5666	18.8417	5.09168	27.55	43.8834	12.2083	18.4916	26.4416	22.875	36.9334	11.3084	13.9334	26.2	27.65	13.9416	28.7584	4.41669	38.2667
J11	0	0	0	0	0	0	0	0	0	0	0	0	0	0	0	0	0	0	0	0	0	0	0	0	0	0	0	0	0	0	0	0
J12	29.4711	61.3462	44.5961	56.1538	47.1442	89.7308	36.5192	63.125	62.0769	98	50.9808	43.3077	53.0481	63.2981	55.8461	56.6442	46.9423	55.2404	15.3077	26.3173	62.7692	44.1923	111.308	54.3846	48.2885	89.5385	44.5385	74.5865	82.4038	70.8942	69.7404	32.3461
J13	99.3269	85.9615	98.7308	88.1154	79.6923	71.6154	54.2789	72.6731	107.413	77.7596	47.4231	88.9519	82.6058	112.163	69.8077	134.798	85.0481	74.9327	79.4711	72.0577	68.9135	65.6346	63.2404	83.625	107.029	99.8558	98.5961	76.9327	72.5289	73.0481	71.9711	94.3269
J14	0	0	0	0	0	0	0	0	0	0	0	0	0	0	0	0	0	0	0	0	0	0	0	0	0	0	0	0	0	0	0	0
J15	109.288	85.2212	88.8173	106.875	86.1346	58.0673	100.721	78.4808	139.596	104.923	87.5962	114.962	92.8269	103.615	114.933	104.817	110.048	79.0096	84.2308	99.3942	103.096	87.0481	107.596	119.913	103.24	91.75	58.5	109.327	97.1731	115.5	76.5096	111.163
J16	312.35	320.775	295.85	315.85	305.775	320.525	283.025	319.65	323.6	306.025	319.3	316.45	318.5	305.9	302.575	314.5	313.925	298.175	304.05	315.625	306.5	318.05	316.575	326.35	308.475	311.725	305.85	327.475	306.525	317.95	318	307.975
J17	84.5278	139.056	110.694	126.069	116.611	119.375	140.389	113.417	126.431	116.208	128.556	105.542	122.861	116.069	112.806	108.083	107.153	109.444	75.0278	137.319	119.819	125.556	126.889	108.722	108.667	103.014	135.833	111.778	136.806	132.042	80.9445	82.4028
J18	210.333	181.708	220.75	203.333	188.125	228.333	206.458	135.375	192.792	216.375	211.583	187.75	214.875	204.375	230.167	180.625	208.917	255.625	115.458	198.125	181.292	189.375	212.583	219.792	196.875	202.333	219.5	156.25	221.708	210.375	206.25	212.333
J19	196.225	222.325	205.55	222.15	224.05	207.1	244.15	235.85	188.75	206.65	221.5	199.725	222.225	220.4	212.775	218.9	185.475	206.2	205.35	196.3	216.925	197.525	187.3	212.325	205.5	223.2	251.875	197.5	223.95	225.25	208.425	200.725
J20	48.2981	38.1058	55.4615	104.26	66.5	79.3173	23.2115	84.9423	66.4039	77.1058	39.3654	76.2981	67.1827	24.8173	33.9231	60.9519	69.6346	67.7885	85.0096	61.1154	91.7596	106.971	74.6442	66.2019	53.6731	39.2404	63.7211	63.1058	108.933	85.0096	61.0865	45.2981
J21	0	0	0	0	0	0	0	0	0	0	0	0	0	0	0	0	0	0	0	0	0	0	0	0	0	0	0	0	0	0	0	0
J22	0	0	0	0	0	0	0	0	0	0	0	0	0	0	0	0	0	0	0	0	0	0	0	0	0	0	0	0	0	0	0	0
J23	0	0	0	0	0	0	0	0	0	0	0	0	0	0	0	0	0	0	0	0	0	0	0	0	0	0	0	0	0	0	0	0
J24	0	0	0	0	0	0	0	0	0	0	0	0	0	0	0	0	0	0	0	0	0	0	0	0	0	0	0	0	0	0	0	0
K01	244.181	233.75	173.986	200.458	237.528	238.583	264.597	220.292	256.722	209.625	234.375	231.861	219.222	234.875	218.167	206.597	217.097	217.5	243.708	217.097	206.639	230.667	253.403	221.694	217.083	223.597	169.986	202.903	224.236	225.514	223.611	237.556
K02	102.08	160.784	138.182	117	81.4205	108.682	118.136	133.739	114.398	115.273	145.125	121.807	128.205	100.25	121.591	142.284	91.5682	107.773	136.511	142.659	133.625	150.432	154.909	111.693	133.682	165.443	126.83	147.511	66.7727	108.477	75.8295	106.58
K03	97.5417	103.083	103.25	74.7083	123.083	78.7917	102.25	77.5417	100.5	116.708	99.6667	141.042	95.4583	96	131.208	71.6667	98.8333	96	93.4167	81.0833	85.875	75	83.6667	128.375	100.25	64.875	96.1667	98.75	85.4167	100.208	89	100.167
K04	0	0	0	0	0	0	0	0	0	0	0	0	0	0	0	0	0	0	0	0	0	0	0	0	0	0	0	0	0	0	0	0
K05	268.45	273.95	282.075	261.75	233.35	287.025	206.8	263.7	257.325	296.3	340.3	240	246.325	287.325	237.95	275.85	261.975	269.075	266.575	276.875	276.025	276.025	309.275	322.6	275.65	268.875	297.55	304.15	265.625	324.875	144.475	274.7
K06	129.042	108.75	135.417	91.625	94.4167	131.583	137.958	115.958	149.292	118.625	153.833	129.458	143.375	134.042	129.875	122.125	138.75	127.708	129.917	128.917	127.208	116.667	118	121.583	112.167	168	127.833	126.083	143.75	144.833	137.417	121.542
K07	74.4519	93.8173	120.019	75.0289	110.75	98.4327	70.9039	98.1346	78.5769	75.2308	97.8558	87.75	83.5961	90.2404	79.1539	115.606	81.2404	118.26	95.3942	86.8942	84.6154	103.971	96.9519	103.183	120.394	74.1731	113.471	85.7596	104.413	90.6827	99.5	80.8269
K08	0	0	0	0	0	0	0	0	0	0	0	0	0	0	0	0	0	0	0	0	0	0	0	0	0	0	0	0	0	0	0	0
K09	149.919	138.257	127.375	140.338	154.735	143.662	135.971	136.375	129.89	145.088	171.904	139.338	128.5	129.853	132.61	145.463	135.118	142.838	129.441	131.529	133.765	130.801	131.581	128.397	139.456	136.934	141.971	150.059	129.588	124.728	129.625	143.419
K10	130.25	143	131.75	123.625	126	139.25	128.375	123	141.75	120.25	124	132.875	156.125	124.5	140.75	127.125	135.25	154	145.5	141	129.625	115.5	153.5	141.375	135.5	131.25	131.625	147.25	148.875	143	139.625	143.25
K11	0	0	0	0	0	0	0	0	0	0	0	0	0	0	0	0	0	0	0	0	0	0	0	0	0	0	0	0	0	0	0	0
K12	164.65	160.508	173.675	170.217	172.15	176.917	162.933	147.142	140.708	161.558	156.5	165.933	168.425	158.908	191.533	165.875	164.108	165.983	183.15	160.583	199.083	159.733	179.458	197.508	165.383	170.358	159.533	167.758	163.917	176.95	163.267	165.65
K13	0	0	0	0	0	0	0	0	0	0	0	0	0	0	0	0	0	0	0	0	0	0	0	0	0	0	0	0	0	0	0	0
K14	0	0	0	0	0	0	0	0	0	0	0	0	0	0	0	0	0	0	0	0	0	0	0	0	0	0	0	0	0	0	0	0
K15	231.097	232.611	234.694	225.736	225.972	232.361	230.292	234.958	231.931	238.583	240.208	233.028	238.986	237.056	234.486	230.5	228.403	237.139	217.833	227.486	236.639	245.139	245.667	228.014	239.75	256.625	227.042	217.806	232.347	227.083	247.194	235.722
K16	0	0	0	0	0	0	0	0	0	0	0	0	0	0	0	0	0	0	0	0	0	0	0	0	0	0	0	0	0	0	0	0
K17	0	0	0	0	0	0	0	0	0	0	0	0	0	0	0	0	0	0	0	0	0	0	0	0	0	0	0	0	0	0	0	0
K18	0	0	0	0	0	0	0	0	0	0	0	0	0	0	0	0	0	0	0	0	0	0	0	0	0	0	0	0	0	0	0	0
K19	252.295	260.795	238.011	226.875	245.273	250.273	218.011	269.966	249.568	244.443	213.148	237.898	247.341	244.352	237.227	244.602	252.682	231	237.591	243.92	225.92	262.011	235.909	269.659	199.489	240.261	240.432	217.375	229.523	228.625	200.591	256.045
K20	248	181.5	167	44.125	192.5	122.5	175	163.125	155.75	203.375	219	120.25	186.75	173.75	266.5	137.25	187.625	116.75	248.375	109.5	183.375	161.5	77.75	273.625	144.625	132.125	195.75	245.375	161.5	186.5	202	255.25
K21	0	0	0	0	0	0	0	0	0	0	0	0	0	0	0	0	0	0	0	0	0	0	0	0	0	0	0	0	0	0	0	0
K22	0	0	0	0	0	0	0	0	0	0	0	0	0	0	0	0	0	0	0	0	0	0	0	0	0	0	0	0	0	0	0	0
K23	0	0	0	0	0	0	0	0	0	0	0	0	0	0	0	0	0	0	0	0	0	0	0	0	0	0	0	0	0	0	0	0
K24	0	0	0	0	0	0	0	0	0	0	0	0	0	0	0	0	0	0	0	0	0	0	0	0	0	0	0	0	0	0	0	0
L01	137.375	91.875	101.75	150.75	154.875	121.625	117.875	119.375	110.375	109	128	77.125	75.125	97.625	139.5	130.5	98.5	5.125	66.625	24.625	20.375	52.625	95	153.125	116	142.625	129.5	92.25	106	138.5	173.375	137.625
L02	145.325	132.8	106.825	141.95	96.525	109.975	114.05	140	93.65	66.025	90.9	115.95	124.35	135.425	77	111	81.125	124.9	118.4	132.7	107.9	93.85	137.275	103.525	103.575	119.25	110.95	96.425	122.025	115.925	91.7	138.7
L03	106.519	104.808	91.5385	99.9711	108.221	112.01	92.9231	65.6346	100.327	112.971	79.5769	90.5577	106.404	68.9423	97.2308	94.5	85.1635	83.375	115.731	96.1346	127.558	99.625	85.2789	57.8365	105.154	91.3942	98.2692	106.548	112.029	84.9615	92.2885	98.8942
L04	81.3125	90.0625	98.625	82.5	89.9375	86.4375	92.4375	89.6875	96.125	86.875	81.25	85.5625	103.875	89.3125	101.25	124.5	92.3125	103.438	71.4375	84.0625	88.4375	115.875	91	98.0625	76.75	81.875	89.1875	80.9375	123.625	103.75	83.0625	79.3125
L05	0	0	0	0	0	0	0	0	0	0	0	0	0	0	0	0	0	0	0	0	0	0	0	0	0	0	0	0	0	0	0	0
L06	137.125	142.214	140.089	139.5	139.375	150.732	140.214	124.607	124.214	129.232	138.161	158.964	156.804	132.232	141.821	156.536	162.786	146.411	129.75	133.196	138.054	131.643	141.804	136.393	151.768	140.268	143.125	142.304	128.732	140.643	133.232	137.125
L07	106.464	144.929	101.786	115.268	133.429	137.143	132.982	134.839	113.821	143.554	140.107	125.554	100.625	96.125	109.804	127.143	86.9821	118.089	141.357	111.196	141.321	110.929	131.143	119.357	123.321	139.536	139.429	116.589	107.518	127.625	109.464	111.714
L08	188.875	163.45	186.025	154.4	171.4	154.425	167.975	182.525	165.5	155.7	193.975	175.05	137.3	170.05	177.8	202.125	155.95	171.975	140.725	212.025	172.9	176.475	109.225	155.45	160.25	156.75	164.85	176.85	173.15	167.6	183.95	196.25
L09	224.542	238.069	207.486	216.556	212.972	226.917	236.111	218.625	206.333	226.569	214.583	220.708	210.444	214.889	210.764	221.819	232.611	191.694	225.194	248.056	225.319	200.375	204.139	205.653	222.292	231.319	208.292	210.875	231.875	201.972	198.333	220.417
L10	0	0	0	0	0	0	0	0	0	0	0	0	0	0	0	0	0	0	0	0	0	0	0	0	0	0	0	0	0	0	0	0
L11	54.9808	61.1346	78.0289	50.8942	42.1635	1.30768	43.3173	51.7211	33.7885	50.4711	40.6154	29.6346	55.1442	45.6058	32.0961	47.2019	49.5961	1.9519	36.7211	48.3558	29.0577	61.3077	61.2885	39.8942	57.5961	67.6154	25.4135	46.6539	47	47.3558	65.1731	58.4808
L12	187.417	195	176.667	210.542	179.833	194	203.583	180.167	171.167	197.125	188.292	193.833	200	195.083	193.917	161.792	194.333	180.75	170.833	205.375	198.458	165.792	205.333	192.583	198.25	196.542	220.875	192.25	223.375	211.542	191.208	200.792
L13	148.179	118.054	134.286	131.321	187.089	144.589	161.196	142.339	144.018	131.982	152.25	145.125	154.821	128.661	175.214	138.196	161.036	135.036	145.196	141.857	134.804	155.893	152.607	95.0893	125.179	148.929	144.929	122.25	140.321	148.357	122.804	150.179
L14	0	0	0	0	0	0	0	0	0	0	0	0	0	0	0	0	0	0	0	0	0	0	0	0	0	0	0	0	0	0	0	0
L15	190.55	180.775	165.5	185.575	195.625	185.775	177.6	185.1	205.9	201.8	188.475	180.3	191.775	188.725	193.975	191.075	193.625	179.2	181.175	188.9	171.65	205.9	206.1	183.85	202.575	190.4	168.575	181.3	202.475	181.675	184.175	185.55
L16	35.7935	26.8315	31.6467	43.3207	38.1522	57.5054	45.2772	48.4239	42.6739	50.0815	39.212	27.6033	51.5652	26.8533	36.0109	45.2174	14.4185	41.9674	60.9837	39.1576	47.7337	43.2609	21.5217	42.7391	33.1902	37.375	49.3804	24.0163	48.0489	42.2174	41.462	31.1685
L17	245.571	137.286	201.357	219.161	179.429	192.554	217.804	248.214	216.393	215.982	250.393	230.714	217.036	204.018	184.411	239.625	197.393	211.179	180	192.714	195.732	175.964	209.054	211.089	210.429	205.679	206.643	235.161	249.804	200.357	189.857	244.071
L18	0	0	0	0	0	0	0	0	0	0	0	0	0	0	0	0	0	0	0	0	0	0	0	0	0	0	0	0	0	0	0	0
L19	239.875	263.425	235.1	225.875	222.75	217.775	231.45	248.25	293.175	229.7	240.825	216.2	239.675	234.975	252.1	232.275	215.6	265.125	229.125	249.05	257.55	223.775	228.05	191.525	227.55	224.425	275.7	218.625	218.375	142	216.025	241.375
L20	0	0	0	0	0	0	0	0	0	0	0	0	0	0	0	0	0	0	0	0	0	0	0	0	0	0	0	0	0	0	0	0
L21	0	0	0	0	0	0	0	0	0	0	0	0	0	0	0	0	0	0	0	0	0	0	0	0	0	0	0	0	0	0	0	0
L22	0	0	0	0	0	0	0	0	0	0	0	0	0	0	0	0	0	0	0	0	0	0	0	0	0	0	0	0	0	0	0	0
L23	0	0	0	0	0	0	0	0	0	0	0	0	0	0	0	0	0	0	0	0	0	0	0	0	0	0	0	0	0	0	0	0
L24	0	0	0	0	0	0	0	0	0	0	0	0	0	0	0	0	0	0	0	0	0	0	0	0	0	0	0	0	0	0	0	0
M01	0	0	0	0	0	0	0	0	0	0	0	0	0	0	0	0	0	0	0	0	0	0	0	0	0	0	0	0	0	0	0	0
M02	35.7083	11.4167	28.4167	43.125	61.2083	29.7917	30.75	21.4167	38.8333	32.1667	35.7917	36.5	24.375	24.75	23.0417	26.7083	20.0417	45.2083	38.5417	34.5	25.2083	37.0833	30.9167	45.7917	42.4167	21.25	35.375	30.125	36.2083	34.0833	54.8333	29.9583
M03	155.65	157.15	125.175	147.3	144.2	125.65	142.475	169.475	152.15	147.4	134.7	165.5	133.625	117.125	187.675	138.175	132.825	164.525	111.825	151.675	157.2	157.775	120.5	131.95	163.875	135.2	120.425	179.875	141.875	155.575	141.85	157.025
M04	0.928589	4.91071	5.98212	10.9464	6.42859	11.0179	1.23212	6.25	31.1071	3.64288	15.5893	14.8393	15.2321	3.01788	34.625	10.4643	2.30359	21.3571	34.9464	16.3929	4.94641	2.58929	6.82141	12.6786	12.5893	21.625	15.2143	13.2143	6.26788	20.9107	5.96429	4.30359
M05	0	0	0	0	0	0	0	0	0	0	0	0	0	0	0	0	0	0	0	0	0	0	0	0	0	0	0	0	0	0	0	0
M06	109.733	135.1	117.825	106.992	87.7167	144.642	127.092	145.692	94.325	114.65	123.55	123.3	118.217	117.458	150.142	137.442	134.592	155.142	117.317	110.208	55.1	116.467	107.533	114.325	126.325	115.525	136.55	112.7	106.317	99.1834	111.575	106.858
M07	132.792	103.125	103.5	111.417	104.083	96.9167	112.292	120.833	107.417	126.708	77.8333	100	136.417	97.5417	92.625	114.625	106.083	106.375	68.4583	95.4583	93.4167	117.5	110.667	95.8333	68.25	108.708	117.292	121.75	29.2917	86.0417	90.9167	141.917
M08	139.357	134.661	172.554	161	141.232	148.929	156.714	164.196	143.768	137.786	152.339	137.911	159.143	144.375	157.768	208.268	190.857	167.214	162.179	145.893	156.375	132.536	151.179	134.054	172.554	158.786	144.679	173.375	156.25	145.839	95.1429	143.357
M09	114.175	120.625	126.7	82.3	118.375	109.925	132.85	104.825	82.25	125.925	114.775	123.025	137.825	114.825	133.225	127.6	107.225	81.25	124.425	103.175	137.875	124.9	115.55	112.225	117.5	80.775	101.625	163.225	110.975	100.575	76.95	104.675
M10	138.5	39.4375	82.875	56	31.3125	100.438	84	86.875	51.125	67.8125	120.625	91.125	97.4375	85.5	75.9375	58	84.9375	57.625	145.625	89.375	77.25	109.312	105.812	112.688	87.375	69.3125	79.9375	78.125	65.25	63.625	80	133.875
M11	0	0	0	0	0	0	0	0	0	0	0	0	0	0	0	0	0	0	0	0	0	0	0	0	0	0	0	0	0	0	0	0
M12	0	0	0	0	0	0	0	0	0	0	0	0	0	0	0	0	0	0	0	0	0	0	0	0	0	0	0	0	0	0	0	0
M13	151.347	157.778	135.347	133.375	155.472	155.181	120.833	96.1111	78.0833	135.806	160.042	157.542	157.819	167.458	169.125	142.861	151.722	104.986	127.028	143.361	176.319	144.125	146.597	144.014	141.639	134.833	131.708	145.097	144.069	131.625	154.042	150.597
M14	0	0	0	0	0	0	0	0	0	0	0	0	0	0	0	0	0	0	0	0	0	0	0	0	0	0	0	0	0	0	0	0
M15	0	0	0	0	0	0	0	0	0	0	0	0	0	0	0	0	0	0	0	0	0	0	0	0	0	0	0	0	0	0	0	0
M16	0	0	0	0	0	0	0	0	0	0	0	0	0	0	0	0	0	0	0	0	0	0	0	0	0	0	0	0	0	0	0	0
M17	123.425	125.975	98.425	147.875	126.325	120.75	174.75	126.3	122.925	148.55	106.45	128.45	76.675	155.85	130.625	98	119.05	145.65	127.925	103.375	142.875	113.425	113.325	151.3	123.925	127.275	109.2	173.7	133.45	120.025	84.2	117.675
M18	0	0	0	0	0	0	0	0	0	0	0	0	0	0	0	0	0	0	0	0	0	0	0	0	0	0	0	0	0	0	0	0
M19	175.325	175.825	176.75	194.6	193.8	198.175	194.725	198.8	183.275	181.275	207.475	187.2	193.425	159.1	185.4	170.6	192.875	197.15	193.275	179.65	183.45	189.35	183.05	169.025	177.85	192.775	200.05	202.825	188.3	186.325	182.35	177.7
M20	0	0	0	0	0	0	0	0	0	0	0	0	0	0	0	0	0	0	0	0	0	0	0	0	0	0	0	0	0	0	0	0
M21	0	0	0	0	0	0	0	0	0	0	0	0	0	0	0	0	0	0	0	0	0	0	0	0	0	0	0	0	0	0	0	0
M22	0	0	0	0	0	0	0	0	0	0	0	0	0	0	0	0	0	0	0	0	0	0	0	0	0	0	0	0	0	0	0	0
M23	0	0	0	0	0	0	0	0	0	0	0	0	0	0	0	0	0	0	0	0	0	0	0	0	0	0	0	0	0	0	0	0
M24	0	0	0	0	0	0	0	0	0	0	0	0	0	0	0	0	0	0	0	0	0	0	0	0	0	0	0	0	0	0	0	0
N01	318.05	309.475	322.3	302.05	319.925	328.925	331.3	298.275	297.95	297.15	318.875	300.05	306.125	336	311.6	338.4	353.675	329.625	285.725	347.325	303.775	317.575	332.55	323.275	301.6	300.375	319.4	320.125	304.15	283.675	352.55	316.05
N02	0	0	0	0	0	0	0	0	0	0	0	0	0	0	0	0	0	0	0	0	0	0	0	0	0	0	0	0	0	0	0	0
N03	89.1805	77.1111	97.6667	72.0972	77.5833	78.25	90.3055	67.2361	33.9305	48.7222	64.9722	56.5555	24.8333	69.9167	65.4305	69.1528	84.8611	67.5417	48.4722	57.9167	72.9861	80.6528	76.2222	92.6111	98.125	79.6945	71.25	86.0417	71.6528	61.0833	88.125	90.5555
N04	188.925	166.575	169.1	170.125	184.45	168.825	170.225	156.15	172.475	168.5	159.85	192.425	171.3	164.925	151.725	181.85	166.675	163.525	169.475	172.625	166.3	169.625	139.725	172.3	185.175	197.575	166.05	158.5	185.8	180.775	185.85	191.55
N05	54.8333	46.7222	54.0972	44.0278	46.0139	37.0833	49.5	44.7083	83.4167	50.5695	40.4722	46.9861	57.5695	39.8055	48.3472	44.6805	50.4722	43.5833	49.3333	53.1111	41	41.8889	54.7778	46.9445	64.2639	49.6805	52.8472	45.6528	47.9583	54.7361	46.7917	51.0833
N06	162.5	155.48	166.533	148.447	151.987	157.092	153.559	148.987	147.25	147.322	157.572	157.362	164.658	154.947	157.493	161.974	151.928	170.368	157.638	158.638	150.763	147.836	153.046	152.454	157.612	152.809	162.875	155.638	167.289	157.803	163.105	165.75
N07	226.944	269.153	265.403	266.014	263.236	244.389	244.569	252.375	229.153	268.361	253.347	249.472	270.667	246.375	246.125	281.042	235.806	239.986	260.708	237.792	236.833	262.917	238.75	259.236	262.625	255.792	239.639	265.681	232.514	255.889	230.917	223.944
N08	144.022	155.993	151.787	131.669	155.044	146.088	148.353	137.647	128.603	138.985	141.882	139.632	152.765	155.007	161.904	152.868	141.051	137.228	160.816	134.86	155.449	148.39	158.544	121.61	165.162	138.368	158.809	129.684	150.941	163.449	136.934	145.647
N09	12.5357	23.9821	9.44641	5.71429	19.1429	13.1964	14.5893	20.0179	35.0893	6.67859	3.21429	21.75	15.6607	32.5179	14.6786	15.7679	7.05359	21.8571	16.25	9.94641	31.4107	20.2321	15.8036	16.4464	3.875	29.3214	1.60712	4.57141	9.30359	6.78571	21.9643	7.78571
N10	0	0	0	0	0	0	0	0	0	0	0	0	0	0	0	0	0	0	0	0	0	0	0	0	0	0	0	0	0	0	0	0
N11	135	144.375	141.5	131.625	149.375	127.625	127.25	133.5	139.5	136.375	144.25	136.75	136.125	132.875	136.875	154	140.375	146.375	144.5	138.375	132.5	146.125	136.875	156.125	137	149.875	141.5	139.375	128	138.25	123.75	139.5
N12	131.667	135.833	146.958	141.875	126.542	137.292	163.75	149.833	141.167	118.75	132.333	127.375	150.042	176.25	145.375	139.458	136.542	144.792	150.333	144.458	146.333	138.875	161.083	152.167	143.708	130.042	133.708	142.292	127.417	138.417	147.25	136.167
N13	0	0	0	0	0	0	0	0	0	0	0	0	0	0	0	0	0	0	0	0	0	0	0	0	0	0	0	0	0	0	0	0
N14	121.587	120.827	119.577	106.471	102.692	97.9711	125.5	141.625	136.192	128.596	138.635	140.279	131.538	121.462	129.26	125.308	145.846	108.971	114.433	149.25	124.154	128.913	122.154	115.904	131.413	113.962	121.548	113.981	133.385	141.269	121.346	126.962
N15	221.792	229.167	241.625	239.458	238.5	246.667	236.5	250	249.958	237.542	272.375	231.25	258.333	264.5	253.75	281.417	239.083	257.75	240.417	229.458	267.708	257.958	242.083	250.375	267.625	260.625	303.583	234	224.125	250	244.917	221.042
N16	221.925	198.55	257.1	199.725	225.025	185.7	211.55	218.575	209.575	208.55	191.95	213.75	205.55	161.8	202.7	208.25	193.65	209.85	188.7	226.1	194.675	191.675	202.475	202.425	199.925	165.05	196.725	205.6	168.9	202	195.8	225.8
N17	0	0	0	0	0	0	0	0	0	0	0	0	0	0	0	0	0	0	0	0	0	0	0	0	0	0	0	0	0	0	0	0
N18	0	0	0	0	0	0	0	0	0	0	0	0	0	0	0	0	0	0	0	0	0	0	0	0	0	0	0	0	0	0	0	0
N19	90.5833	99.0833	104.292	100.208	99.75	110.667	92.4583	95.375	105.958	66.7917	95.9167	81.25	97.875	103.458	94.2083	109.375	79.5	90.375	113.125	125.583	98.5833	117.958	111.583	112.917	116	106.792	116.292	96.7917	109.667	101.125	94.5833	84.7083
N20	102.847	127.403	114.722	101.389	107.347	111.583	107.722	65.2778	112.972	98.8195	101.403	72.3889	112.347	101.208	93.9445	144.222	91.8195	87.9445	98.875	110.903	99.8889	112.944	109.083	98.1111	93.125	99.5	117.458	104.903	108.403	141.264	112.167	103.597
N21	0	0	0	0	0	0	0	0	0	0	0	0	0	0	0	0	0	0	0	0	0	0	0	0	0	0	0	0	0	0	0	0
N22	0	0	0	0	0	0	0	0	0	0	0	0	0	0	0	0	0	0	0	0	0	0	0	0	0	0	0	0	0	0	0	0
N23	0	0	0	0	0	0	0	0	0	0	0	0	0	0	0	0	0	0	0	0	0	0	0	0	0	0	0	0	0	0	0	0
N24	0	0	0	0	0	0	0	0	0	0	0	0	0	0	0	0	0	0	0	0	0	0	0	0	0	0	0	0	0	0	0	0
O01	197.722	188.972	204.375	205.861	261.292	234.417	200.083	254.028	229.667	203.222	196.208	207.722	193.625	199.431	202.069	219.139	211.444	209	195.819	164.542	285.722	189.694	176.903	188.806	214.111	220.028	184.528	216.556	202.556	185.222	191.042	202.097
O02	148.025	164.375	189.525	165.75	174.675	177.15	145.975	144	147.25	153.525	173.925	171.5	144.65	176.825	149.325	181.95	223.175	161.1	176.825	188.85	162.65	168.5	185.575	151.05	166.525	140.625	166.25	154.725	163.75	169.15	176.475	144.9
O03	128.398	150.102	128.92	124.636	161.648	124.898	136.386	105.909	124.216	118.057	156.659	120.239	150.966	61.6136	129.159	116.295	106.386	123.898	130.114	124.364	117.761	113	118.034	118.239	55.7159	137.511	135.17	130.409	118.216	125.068	140.92	139.148
O04	0	0	0	0	0	0	0	0	0	0	0	0	0	0	0	0	0	0	0	0	0	0	0	0	0	0	0	0	0	0	0	0
O05	142.986	142.944	151.236	156.236	116.389	107.889	131.194	165.139	114.181	130.944	154.083	133.569	143.389	136.444	125.764	146.944	153.708	162.722	121.264	132.306	123.194	132.125	144.319	127.097	130.514	162.028	140.361	142.778	131.556	142.667	133.417	146.181
O06	0	0	0	0	0	0	0	0	0	0	0	0	0	0	0	0	0	0	0	0	0	0	0	0	0	0	0	0	0	0	0	0
O07	198.886	132.83	167.284	148.489	186.08	173.705	119.648	186.511	175.227	207.864	163.682	165.909	191.295	142.852	175.659	154.5	140.261	148.489	139.33	159.011	175.045	210.148	151.909	163.773	147.898	157.864	185.364	159.023	160.545	208.807	173.761	207.261
O08	91.2778	99.4028	113.292	82.1805	94.2083	79.9305	100.958	95.6945	76.8333	93.7361	75.9305	95.9861	90.4861	93.1111	66.0555	82.5972	74.0139	100.042	88.3055	85.4028	96.0278	77.6945	89.6528	107.056	90.1528	93.2778	70.6528	75.8195	89.0417	80.2083	124.431	85.9028
O09	52.625	60.875	60.75	73	65.5	54.875	64.75	60	48.125	67.125	73.5	67.125	97.625	98.875	88.375	67.5	61.75	73.5	97.25	72.125	80	28.375	73.75	88.25	85.875	36.25	89.5	67.5	80.875	72.75	58.25	58.125
O10	0	0	0	0	0	0	0	0	0	0	0	0	0	0	0	0	0	0	0	0	0	0	0	0	0	0	0	0	0	0	0	0
O11	0	0	0	0	0	0	0	0	0	0	0	0	0	0	0	0	0	0	0	0	0	0	0	0	0	0	0	0	0	0	0	0
O12	0	0	0	0	0	0	0	0	0	0	0	0	0	0	0	0	0	0	0	0	0	0	0	0	0	0	0	0	0	0	0	0
O13	107.75	84	159	134.125	150.25	83.5	129.5	136.375	150.375	154.625	104.25	151.375	129.25	134.75	100.25	137.25	126.25	136.875	130.75	124.125	109.625	102.375	98	143	131.25	112	107.375	116	121.375	141.75	91.25	111
O14	0	0	0	0	0	0	0	0	0	0	0	0	0	0	0	0	0	0	0	0	0	0	0	0	0	0	0	0	0	0	0	0
O15	136.375	88.7	139.7	124.725	66.3	97.025	120.225	129.625	136.275	138.725	101.6	128.875	142.6	126.025	179.8	141.15	136.175	146.55	127.9	160.725	155.525	110.875	150.45	164.575	140.25	143.525	154.725	123.825	133.825	100.125	166.8	137.75
O16	19.6397	46.9633	22.2353	27.9853	41.8015	12	2.98529	1.03674	28.7794	22.0809	49.0294	26.7059	38.1765	19.8015	8.28674	10.4265	29.978	9.76471	13.9044	13.7867	27.9265	9.79413	2.41174	5.36029	12.5735	9.06616	29.4485	31.625	13.5367	24.897	33.9338	11.1397
O17	14.1364	17.7955	8.68182	3.59088	12.2386	28.125	30.6364	20.0341	26.9318	5.90912	19.5568	24.6705	24.6023	0.147705	18.9432	37.9773	19.1364	21.0568	25.0114	8.88635	29.6023	15.0341	13.1136	18	32.2955	35.8409	41.6705	7.65912	31.6705	25.9773	25.7386	18.0114
O18	0	0	0	0	0	0	0	0	0	0	0	0	0	0	0	0	0	0	0	0	0	0	0	0	0	0	0	0	0	0	0	0
O19	0	0	0	0	0	0	0	0	0	0	0	0	0	0	0	0	0	0	0	0	0	0	0	0	0	0	0	0	0	0	0	0
O20	160.6	129.875	189.475	188.55	37.8	152.725	162.25	134.45	85.625	170.175	143.65	175.575	170.05	170.375	166.15	124.725	149.85	225.225	110.45	131.25	189.775	178.975	148	142.475	152.8	137.225	99.85	141.225	178.95	150.175	158.55	158.475
O21	0	0	0	0	0	0	0	0	0	0	0	0	0	0	0	0	0	0	0	0	0	0	0	0	0	0	0	0	0	0	0	0
O22	0	0	0	0	0	0	0	0	0	0	0	0	0	0	0	0	0	0	0	0	0	0	0	0	0	0	0	0	0	0	0	0
O23	0	0	0	0	0	0	0	0	0	0	0	0	0	0	0	0	0	0	0	0	0	0	0	0	0	0	0	0	0	0	0	0
O24	0	0	0	0	0	0	0	0	0	0	0	0	0	0	0	0	0	0	0	0	0	0	0	0	0	0	0	0	0	0	0	0
P01	133.693	149.523	150.943	133.614	142.648	150.818	105.909	133.125	160.693	140.864	174.136	130.523	120.864	139.648	158.932	160.352	124.25	150.057	117.102	121.364	188.182	151.318	150.068	170.761	108.92	125.932	142.352	137.193	126.557	154.989	129.193	140.068
P02	117.446	122.232	111.018	108.464	112.536	118.607	128.982	119.857	103.304	108.375	103.411	107.464	127.25	115.964	114.786	115.089	130.5	112.607	95.1429	125.589	108.232	124.75	107.089	132.696	116.839	107.554	141.607	110.375	110.554	117.661	103.875	111.946
P03	362.239	358.761	366.705	354.841	366.591	366	367.477	363.761	363.625	361.841	363.659	363.693	368.773	369.284	363.352	362.841	356.932	370.08	348.818	365.841	367.591	361.227	366.602	363.67	358.795	355.909	363.909	364.477	359.523	362.864	369.409	359.614
P04	232.455	234.375	266.455	229.909	246.989	259.864	273.307	258.773	261.386	224.693	244.386	222.92	237.091	253.261	215.58	260.773	267.966	233	232.102	264.273	236.057	202.75	247.83	236.216	222.08	236.091	258.409	248.614	253.261	262.364	236.75	231.58
P05	143.268	155.161	152.661	156.286	162.339	134.821	141.446	87.4821	166.482	138.089	153.161	134.821	140.089	157.929	141.5	173.607	146.411	161.018	163.179	150.893	145.929	151.696	135.071	171.286	128.286	121.304	133.804	174.107	152.679	163.214	120.286	146.268
P06	165.393	125.768	118.286	123.536	134.321	79.4286	147.625	126.554	142.018	147.232	166.911	122.018	157.571	170.75	111.393	140.304	123.679	113.768	138.5	131.054	153.857	147.75	115.589	123.661	184.232	123.804	121.214	149.054	125.607	123.107	152.232	162.018
P07	18.6528	40.5278	23.6528	15.3472	29.6389	64.1805	30.1389	52.5695	2.23608	16.4583	40.3195	84.0278	18.2917	13.2917	13.3611	26.0417	30.0555	4.01392	38.3195	27.2917	17.1945	30.4167	23.8333	37.8472	23.5139	28.9028	14.1945	23.5417	37.6389	35.1389	43.8472	22.1528
P08	68.8611	63.25	86.9167	71.125	62.4861	76.9583	63.9028	64.8472	78.7083	64.125	64.6945	66.3333	75.7639	72.7083	96.9305	75.3055	61.4167	72.8889	49.0417	57.0695	75.5278	62.875	78.0278	70.2778	64.5278	79.7778	63.7222	70.875	73.7639	62.7639	69.3472	77.2361
P09	257.347	248.653	236.528	247.875	253.708	238.681	245.333	247.667	255.194	249.194	245.292	255.736	253.097	241.958	255.347	249.278	247.694	243.708	240.903	250.667	250.361	255.153	241.625	251.111	249.917	245.861	240.111	257.333	251.792	244.583	244.181	247.972
P10	180.975	163.875	187.6	145.6	131.075	182.125	165.775	172.625	146.2	137.075	168.75	190.55	145.525	141.225	68.075	172.575	161.775	83.5	150.175	131.05	197.625	147.25	147.35	168.375	143.325	164.325	143.15	150.65	133.5	180.975	147.075	174.6
P11	227.65	221.875	221.175	216.875	218.2	227.1	240.6	219.875	218.025	193.525	183.65	221.2	219.3	182.525	218.275	229.25	215.325	223.375	247.8	224.925	227.05	201.525	213.525	205.5	225.35	215.075	219	229.05	212.45	230.875	232.05	223.525
P12	220.083	195.292	192.292	159.833	198.208	205.5	175.917	185.167	191.375	193.458	180.333	192.542	165.583	178.875	195.167	182.208	184.292	172.083	186.708	177	195.042	190.75	195.375	189.333	211	214.375	193.875	202.208	195.958	208.333	213.375	219.708
P13	208.193	209.295	195.614	231.011	198.739	212.625	174.557	247.42	208.693	235.591	219.17	202.364	194.227	214.5	183.977	242.034	204.182	232.932	231.114	214.341	266.477	227.909	235.227	240.602	224.17	214.42	189.307	200.58	196.17	227.136	246.273	217.943
P14	150.972	182.181	154.361	207.097	151.139	168.5	172.444	153.042	167.264	151.472	163.417	162.361	150.861	157.264	199.875	123.958	160.903	168.153	145.569	152.139	172.042	155.306	165.403	198.042	153.083	152	167.861	171.944	164.806	184.819	164.236	160.847
P15	1.01788	5.21429	19.125	3.08929	27.4464	8.83929	6.01788	27.2321	10.0893	26.7857	4.42859	18.5	12.2679	4.78571	12.4286	9.57141	25.4107	28.7321	22.5	0.517883	2.875	31.4643	24.4464	16.3036	53.3393	4.92859	31.8393	5.30359	16.8036	19.0893	5.98212	7.14288
P16	157.068	138.261	120.239	111.716	131.625	139.409	126.034	128.057	143	159.443	153.341	133.25	125.727	141.159	122.489	122.227	158.5	150.761	162.352	160.216	131.989	145.864	142.307	122.068	139.545	136.92	165.727	148.83	157.545	146.693	131.114	154.068
P17	0	0	0	0	0	0	0	0	0	0	0	0	0	0	0	0	0	0	0	0	0	0	0	0	0	0	0	0	0	0	0	0
P18	218.893	201.411	218.429	193.482	190.429	193.589	240.054	202.911	197.679	198.661	201.875	189.018	204.732	184.357	186.875	196.357	173.857	213.607	177.518	183.018	196.929	191.375	219.625	185.571	205.393	229.304	214.179	202.161	202.536	206.429	188.304	231.018
P19	167.25	45.2143	76.1429	181.357	112.179	101.839	98.8929	58.25	55.6607	64.3929	137.214	73.8214	75.9464	107.768	114.982	56.7857	95.9643	95.1607	39.3036	69.2857	96.2679	11.3214	60.9107	108.089	51.7321	16.9286	104.232	105.321	66.9286	121.143	89	164.25
P20	0	0	0	0	0	0	0	0	0	0	0	0	0	0	0	0	0	0	0	0	0	0	0	0	0	0	0	0	0	0	0	0
P21	0	0	0	0	0	0	0	0	0	0	0	0	0	0	0	0	0	0	0	0	0	0	0	0	0	0	0	0	0	0	0	0
P22	0	0	0	0	0	0	0	0	0	0	0	0	0	0	0	0	0	0	0	0	0	0	0	0	0	0	0	0	0	0	0	0
P23	0	0	0	0	0	0	0	0	0	0	0	0	0	0	0	0	0	0	0	0	0	0	0	0	0	0	0	0	0	0	0	0
P24	0	0	0	0	0	0	0	0	0	0	0	0	0	0	0	0	0	0	0	0	0	0	0	0	0	0	0	0	0	0	0	0
Last Cell

## Sheet: PCV-Normalized
PCV Normalized to the Notochord (abs(PCV-Notochord))
	1	2	3	4	5	6	7	8	9	10	11	12	13	14	15	16	17	18	19	20	21	22	23	24	25	26	27	28	29	30	31	32
A01	663.5	660.375	660.875	659.75	661.125	660.75	662.625	660	663.125	665	655.75	656.875	659.875	660.125	657	662.875	667.25	662.875	660	654.25	660.5	657.5	659.125	659.125	657.875	660.125	661.125	658	662.75	654.25	659.75	663.125
A02	602.5	600.25	598	599.75	601	597.875	600.625	601.25	601.375	598.625	599.25	602.25	600.5	593.5	597	601.125	594.75	604.375	601	599.875	597.75	596.25	600.375	598.75	592	603.25	601.375	594.125	595	604.75	601.25	601
A03	561	570.375	564.75	565.125	557.375	562.75	563.125	561	559.5	561.125	560.625	565.5	567.375	564.5	564.25	561.75	566.25	560.875	562.75	558.875	564.875	569.375	567.625	571.5	565.375	563	566	566.125	563.5	562.375	560.875	557.625
A04	0	0	0	0	0	0	0	0	0	0	0	0	0	0	0	0	0	0	0	0	0	0	0	0	0	0	0	0	0	0	0	0
A05	613.125	613.125	618.125	616.625	610.625	612.375	615.375	614.75	611.75	617.875	615.875	617.375	617.375	617.125	611.625	619.5	615.125	620.25	612	621.375	611.5	618.125	616	609.625	619.125	621.875	615.125	613.75	613.25	620.625	616.375	614.625
A06	0	0	0	0	0	0	0	0	0	0	0	0	0	0	0	0	0	0	0	0	0	0	0	0	0	0	0	0	0	0	0	0
A07	565	572.125	561.625	566.75	567.5	569.75	565.5	567.25	565.875	566.25	569.5	569.5	570.25	567.875	571	567.25	565.5	565.125	563.5	573.75	562	567.375	571	566.875	570.75	566.125	564.625	568.375	568.125	567.25	566.75	566.375
A08	619.5	618.25	624.875	621.875	618.5	621.625	617.875	623.75	626.5	623	631.375	639	627.875	629.625	626.375	630.625	629.625	632.375	630	627	626.375	626.625	625.25	628.5	622.25	624.375	634.125	631.125	629.375	626.75	626.875	626.375
A09	621.125	633.375	625.375	626.375	627	623.125	624	634.75	627.75	624.625	625.75	632.375	632.625	625.375	626	629.25	630.625	628.625	627.875	631.875	637.25	639.125	636.25	639.375	642.75	637.875	637.125	642	641	643	637.125	639
A10	627.625	628.625	633.125	627.25	633.125	627.625	631.25	630.75	630	635	626.5	633.5	628.25	628	629.875	624.625	625.125	627.625	626.375	632.75	627.25	626.75	623	627.375	631	627.25	627.125	625.375	628.25	627.25	624	630.625
A11	0	0	0	0	0	0	0	0	0	0	0	0	0	0	0	0	0	0	0	0	0	0	0	0	0	0	0	0	0	0	0	0
A12	601.375	600.625	601.125	605.25	595.875	602	608.25	607	601.5	604.625	601.625	608.375	600.75	610	604.25	603	609.875	600.625	604.25	606.75	603.625	603	604.5	599.625	606.875	608.375	598.5	607.375	604	604.125	599.75	601
A13	559.125	560.5	563.125	561.5	568.875	561	557.25	562.125	559.625	557.375	558.75	561.875	561.25	559.125	558.75	567.25	565.25	559.125	560.625	558.75	554	570	559.375	563.875	561.25	564.875	563.375	563	556.125	560	558.875	559.125
A14	644	643.125	648.5	648	645.75	648.5	644	647.875	643.25	646.5	645.5	646.25	647.125	647.625	643	649.5	642.5	648.625	650	642.375	643.875	647.5	639.25	643.375	644.75	643.75	644.625	643.375	645.375	642.625	651	643.125
A15	652.75	649	649.25	656.75	654.75	653.375	650.875	647.375	650.375	647.875	653.375	651.625	651.875	659.75	653	657.75	655.25	646	648.625	645.25	652.75	654.5	650.875	655.625	650.375	648.375	647.875	653.25	656.75	648.125	644.625	645.875
A16	0	0	0	0	0	0	0	0	0	0	0	0	0	0	0	0	0	0	0	0	0	0	0	0	0	0	0	0	0	0	0	0
A17	638.75	636.25	644.375	637.25	638.125	638.625	638.125	638.75	636.125	641.5	633.5	646.125	636.625	635.625	638.25	637.5	639.125	641.625	640.25	637	642.375	641.375	638.375	636.5	633.375	641.5	633.25	636.25	639.75	639.875	639	638
A18	634.125	632.625	636.75	640.625	632.875	635.75	634.5	638.75	634.125	638.5	634	637.5	641.25	642.125	636.875	639	640.75	641.25	638.75	637.625	638.375	637.625	644.75	641.375	634.625	634.25	639.875	640.75	641.25	634.125	642.875	641.875
A19	645.375	644.5	650.75	644.5	652.5	650.5	649.125	646.5	645.25	649.375	638.125	644.125	648.5	649.125	648.25	645.75	644	651.375	645.75	649.5	646.125	651.25	646.375	645.5	654	649.5	648.375	643.375	646.75	653.5	646.25	647.25
A20	0	0	0	0	0	0	0	0	0	0	0	0	0	0	0	0	0	0	0	0	0	0	0	0	0	0	0	0	0	0	0	0
A21	0	0	0	0	0	0	0	0	0	0	0	0	0	0	0	0	0	0	0	0	0	0	0	0	0	0	0	0	0	0	0	0
A22	0	0	0	0	0	0	0	0	0	0	0	0	0	0	0	0	0	0	0	0	0	0	0	0	0	0	0	0	0	0	0	0
A23	0	0	0	0	0	0	0	0	0	0	0	0	0	0	0	0	0	0	0	0	0	0	0	0	0	0	0	0	0	0	0	0
A24	0	0	0	0	0	0	0	0	0	0	0	0	0	0	0	0	0	0	0	0	0	0	0	0	0	0	0	0	0	0	0	0
B01	0	0	0	0	0	0	0	0	0	0	0	0	0	0	0	0	0	0	0	0	0	0	0	0	0	0	0	0	0	0	0	0
B02	552.75	554.375	553.75	553.625	552.375	549.625	552.375	554.375	552	548.75	555.5	554.625	556.75	555.5	550.125	554.375	555.375	551.375	548.5	553.125	558	559.75	555.75	558.25	555.875	555.375	553.75	552.625	558.375	555	553.625	555
B03	0	0	0	0	0	0	0	0	0	0	0	0	0	0	0	0	0	0	0	0	0	0	0	0	0	0	0	0	0	0	0	0
B04	0	0	0	0	0	0	0	0	0	0	0	0	0	0	0	0	0	0	0	0	0	0	0	0	0	0	0	0	0	0	0	0
B05	648	650.25	653.5	650.625	646.125	647.125	647.75	650.5	649.75	651.125	647.875	645.75	657.25	649.375	651.25	649.375	644.625	646.125	645.5	647.875	645.875	655.25	649	647.625	645.5	654.875	655.375	654.5	646.625	659.875	653.875	647.875
B06	540.75	536.625	534	536.5	539	541.625	538.75	544.5	543	540	534.75	539.125	539.125	542.625	537.875	543.5	542.875	544.375	539.625	545.75	540.875	537.875	537.75	543.25	543.25	537.75	540.125	534.75	538.75	537.5	542.75	536.625
B07	654	652.125	656	656.5	655.625	648.75	648.5	653.75	655.375	647.875	656.875	655	650.625	653.25	655.625	653	655.75	657.125	648.125	649.5	655.875	656.25	656.875	651	661.75	649.5	655	653.625	656.5	657.375	649.875	654
B08	632.375	627.625	633.875	637.625	637.125	628.75	631	633.875	630.5	628.375	630.875	633	641.5	637	629.75	636.625	623	635.625	633.625	639.125	637.5	627.75	633.125	626.875	630.25	630.375	633.5	631.875	635.75	630.25	630.75	627.625
B09	628.75	624.5	618.25	623.875	623	626.375	619.5	621.75	625.75	628.25	623.875	623.625	623.125	620.5	626	617.25	617.375	621.25	624.875	621.625	620	625.25	621.875	627.75	624.25	626.875	622.625	625.125	619	623.125	626.75	625.875
B10	591.5	586.25	593.25	595.875	583.5	593	591	590.125	585.875	588.625	587.375	593.75	594.625	586	592.125	590.875	590.5	591.375	586.875	583.625	588	585.875	593.875	590.25	586	589.5	591.5	593.875	594	588.625	590	591.875
B11	618.875	620.625	617.375	616.875	621.75	618.875	612.125	620.375	618.25	620.5	614.875	616.375	617	624.125	615.875	620.625	616.375	614	623.125	625.625	623.625	619.625	618.375	617.625	613.75	621.625	617.375	613.75	617.625	612.25	616.875	615.125
B12	0	0	0	0	0	0	0	0	0	0	0	0	0	0	0	0	0	0	0	0	0	0	0	0	0	0	0	0	0	0	0	0
B13	554.125	553.75	560.125	559.875	555.125	558.625	553.75	557.125	554.625	561.75	556.5	559.875	554.375	557.75	560.625	554.875	557.75	555.375	556.5	558.125	557.625	555.625	552.5	559.5	558.625	559.5	556.375	552.25	556.125	549.25	558.625	554.125
B14	0	0	0	0	0	0	0	0	0	0	0	0	0	0	0	0	0	0	0	0	0	0	0	0	0	0	0	0	0	0	0	0
B15	559.75	563	562.75	569.75	556.25	564.5	569.875	560	565.875	561	568.875	571.375	562.125	562.375	560.875	563.625	562.75	565.625	568.875	560.875	564.875	560.875	557.375	559.25	567.875	566.75	560.625	570.5	562.25	564.875	568.125	559.75
B16	629.25	622.375	627.875	627	629.75	627.375	632	629.75	627.875	630.125	630.25	626	627.375	630.75	627	631	621.625	632.375	633.25	623.875	631.25	624.75	628.25	630.75	632.875	623.25	629.125	632.875	621.875	626.875	624.375	629.625
B17	581.25	578.5	585.375	585.625	584.625	583.75	589.125	586.5	590.625	585.875	590.5	589	591.125	591.125	582.25	587.25	584.375	583.625	585.125	589.125	581	587.625	584.5	582.125	585.75	591.375	585.125	584.625	592.875	588.5	587.5	582.875
B18	625.625	627.375	632.375	627.125	624.875	631.625	632.25	628.875	625.625	635.625	633.875	628.25	635.625	633.375	633.125	634.5	634.375	628.5	640.625	635.75	629.625	634.75	636.625	627.875	632.625	633.625	632.75	628.625	632.5	628.75	639	633
B19	639.875	629.125	628.875	641.125	631.625	631.875	637.25	637.875	636.875	638.375	633.5	635.125	635.625	633.375	628.75	635.375	637	636.625	632	633	629.625	629.125	637	639.5	629.5	633.125	638.25	629.25	632.125	634.875	631.625	637.375
B20	0	0	0	0	0	0	0	0	0	0	0	0	0	0	0	0	0	0	0	0	0	0	0	0	0	0	0	0	0	0	0	0
B21	0	0	0	0	0	0	0	0	0	0	0	0	0	0	0	0	0	0	0	0	0	0	0	0	0	0	0	0	0	0	0	0
B22	0	0	0	0	0	0	0	0	0	0	0	0	0	0	0	0	0	0	0	0	0	0	0	0	0	0	0	0	0	0	0	0
B23	0	0	0	0	0	0	0	0	0	0	0	0	0	0	0	0	0	0	0	0	0	0	0	0	0	0	0	0	0	0	0	0
B24	0	0	0	0	0	0	0	0	0	0	0	0	0	0	0	0	0	0	0	0	0	0	0	0	0	0	0	0	0	0	0	0
C01	653.5	658	661.5	660.5	662.5	662.375	653.75	657.5	657.875	655.625	651.75	653.375	655.125	660.5	661.625	657.5	657.625	658.5	660.5	654.125	655.25	659.375	660.25	656.5	661	659.375	655	662.375	658.625	657.125	653.875	651.375
C02	628	627.5	633.25	633.75	637	633.25	632.75	629.875	633.75	631.625	633.875	631.875	628.375	635	634.625	633.5	637.125	637.125	636.125	634.125	634.5	633.875	640.625	640.625	632.625	629.5	635.375	630	631.25	630.625	634.5	635.125
C03	0	0	0	0	0	0	0	0	0	0	0	0	0	0	0	0	0	0	0	0	0	0	0	0	0	0	0	0	0	0	0	0
C04	0	0	0	0	0	0	0	0	0	0	0	0	0	0	0	0	0	0	0	0	0	0	0	0	0	0	0	0	0	0	0	0
C05	640.5	638.125	638.625	640	638	638.125	634.375	638.875	642.125	635	642	637.875	632	640.75	634.625	634.5	642.625	644	642.625	633.25	634.625	637.25	637.375	638.875	640	644.125	640.625	640.625	637.75	642.125	641.375	638.375
C06	537.125	534.125	537.375	540.375	535.625	537.375	542.875	536.25	535.25	537.5	541.375	541.25	536.5	534.5	541.75	544.625	541	540.625	538.25	545.625	541.125	542.875	541.375	538.875	539.875	542.25	541.375	536	536	539.375	541.375	542.75
C07	647.625	640.75	641.5	644.25	644.375	638.375	646.5	644.375	647.5	644.375	645.25	640.25	641.5	644.5	646	640.75	642	645.375	646	642.375	640.5	646	645.75	651.375	642	645.125	648.625	645	644.875	646.375	643.25	633.875
C08	609.875	613.125	613.75	619.125	612.25	611.5	615.375	615.25	610.5	619	612.5	608	611.25	612.75	611.25	612.375	616.25	611.625	612.5	610.25	606.875	615.25	617.25	615	616.625	615.25	611.75	612	618.625	609.625	612.125	611
C09	629	622.375	628.25	620.375	628	625.75	619.375	624.75	623.5	626.875	625.5	625.5	625.25	623.25	627.5	633.125	623.125	627.125	629.875	625.375	624.875	623.5	617.5	623.125	619.75	622	624.25	628.75	619.75	630.5	624.625	627.375
C10	0	0	0	0	0	0	0	0	0	0	0	0	0	0	0	0	0	0	0	0	0	0	0	0	0	0	0	0	0	0	0	0
C11	0	0	0	0	0	0	0	0	0	0	0	0	0	0	0	0	0	0	0	0	0	0	0	0	0	0	0	0	0	0	0	0
C12	627.25	632	634.5	627	631.25	631.125	629.25	628.25	631.125	626.5	632.375	631.5	627.625	629.375	629.625	629.625	622.875	632.25	635.875	637.25	618.625	631.5	627	627.125	627	626	628.875	634.375	631.5	632.125	624	629.375
C13	0	0	0	0	0	0	0	0	0	0	0	0	0	0	0	0	0	0	0	0	0	0	0	0	0	0	0	0	0	0	0	0
C14	0	0	0	0	0	0	0	0	0	0	0	0	0	0	0	0	0	0	0	0	0	0	0	0	0	0	0	0	0	0	0	0
C15	631.25	634.625	634	626.125	633.625	627.375	635.125	634.75	628.25	634.5	632.25	627.75	626.125	636.125	632.875	637.25	626.75	635	637.5	632.75	626.75	632.375	631.625	640.25	626.5	632.25	630.375	632.75	631.5	627.25	633.5	633.375
C16	616.5	615.5	617.375	616.625	616.875	612.875	619.75	624.625	619.125	610.875	613.875	621.875	616.125	623	621.625	619.625	618.75	614.625	621	620.5	617.75	615.25	619.125	616.125	616.375	617.75	623	620.5	619.375	611.75	621.375	616.5
C17	0	0	0	0	0	0	0	0	0	0	0	0	0	0	0	0	0	0	0	0	0	0	0	0	0	0	0	0	0	0	0	0
C18	625.375	629.25	619.375	626.375	625.125	624.75	622.75	626.375	621.625	618.125	626.625	627.875	623.375	628.625	626.25	628.25	621.25	632.375	626.625	618.125	623.25	626.875	620.75	617.5	625.625	622.875	614.125	617.875	630.25	622	625.875	621.875
C19	0	0	0	0	0	0	0	0	0	0	0	0	0	0	0	0	0	0	0	0	0	0	0	0	0	0	0	0	0	0	0	0
C20	581.375	576.875	582.75	583	581	580.25	581	574.5	582.75	580.875	582	575.875	586.875	577	576.75	576	576.625	582.25	582.5	581.625	582	581	578.75	582.5	583.25	578.125	575	580.5	583.375	583.875	582.375	587.125
C21	0	0	0	0	0	0	0	0	0	0	0	0	0	0	0	0	0	0	0	0	0	0	0	0	0	0	0	0	0	0	0	0
C22	0	0	0	0	0	0	0	0	0	0	0	0	0	0	0	0	0	0	0	0	0	0	0	0	0	0	0	0	0	0	0	0
C23	0	0	0	0	0	0	0	0	0	0	0	0	0	0	0	0	0	0	0	0	0	0	0	0	0	0	0	0	0	0	0	0
C24	0	0	0	0	0	0	0	0	0	0	0	0	0	0	0	0	0	0	0	0	0	0	0	0	0	0	0	0	0	0	0	0
D01	0	0	0	0	0	0	0	0	0	0	0	0	0	0	0	0	0	0	0	0	0	0	0	0	0	0	0	0	0	0	0	0
D02	600.5	610.875	602.625	603.25	611.5	609.875	603.125	604	604.625	610.375	603.875	603.875	604.25	609.25	607.75	608	604.5	608.875	609.375	610.75	605.75	608	608.125	611	611.25	608.75	613	603.375	605.875	610.875	603.125	609.75
D03	638.25	636.125	638	637.625	634.375	644.5	635.25	634.875	634.5	636.75	634.125	636.625	633.75	635.5	636.5	632.375	634.375	637.25	630.625	636.25	640.375	642.5	630	638.125	628.75	638.375	636.5	633.375	638.875	636.25	631.375	632
D04	0	0	0	0	0	0	0	0	0	0	0	0	0	0	0	0	0	0	0	0	0	0	0	0	0	0	0	0	0	0	0	0
D05	0	0	0	0	0	0	0	0	0	0	0	0	0	0	0	0	0	0	0	0	0	0	0	0	0	0	0	0	0	0	0	0
D06	607.125	609.75	612	605.625	608.375	602.125	604.375	612.375	605.125	608	610.125	611.75	606.75	605.5	603.125	614.125	605.875	609.875	605.125	606.25	608.125	602.375	602.5	606.25	604	605.25	609.125	611.25	606.75	604.875	604.875	604.25
D07	627.875	629.25	623.375	628.875	630	628.25	624.375	626.5	621.75	633.5	630	629	625	637	627.5	624	633.75	631	629.25	627.125	628.875	627.125	628.875	631.125	627.625	629.5	623.375	629.625	636.5	626.25	629	624.625
D08	588.625	595.125	595.875	593.25	593.25	592	595.625	597.75	593.375	596	592.75	589.625	596	598.125	592.125	597.875	594.75	592.875	594.25	597.375	589.25	595.875	593.875	592.875	593.125	599.375	592.375	591.25	589.875	590	596.875	589.375
D09	0	0	0	0	0	0	0	0	0	0	0	0	0	0	0	0	0	0	0	0	0	0	0	0	0	0	0	0	0	0	0	0
D10	587.5	594.375	588	587.75	588.875	595.125	588	591.25	588.125	592.875	591	595.875	592.375	590.875	596	590.125	594.625	588.875	591.5	590.75	591	591.375	587.875	593.75	591.875	592.875	589.75	589.625	592.375	594.125	588.625	588.125
D11	615.25	616.75	616.375	623.75	618.125	616.375	620.75	615.75	623.375	617.875	623.125	619.875	614.875	615.125	620.125	621.25	617.625	618.125	621.375	622.75	617.875	620.125	618	615.5	619.875	619.875	614.875	616.625	620.5	622	622.875	621.5
D12	0	0	0	0	0	0	0	0	0	0	0	0	0	0	0	0	0	0	0	0	0	0	0	0	0	0	0	0	0	0	0	0
D13	638	635.5	632.125	632.375	635.75	635.75	632.75	637.125	637	635.125	629.375	633.5	633.25	638.125	637	635.875	639.25	631.5	634.25	637.75	639	632.875	639.125	633	639.375	640.25	637	639.875	643.625	632.875	642.75	639.5
D14	635.625	629.5	629.625	636.625	636.5	634.5	635.25	640.25	639.625	641.25	636	635.375	635.375	639	634.625	631.125	630.75	634.5	629.5	632.75	637.5	633.5	628.625	635	631.375	629.875	630.5	645.5	638.875	634.875	637.875	633.5
D15	0	0	0	0	0	0	0	0	0	0	0	0	0	0	0	0	0	0	0	0	0	0	0	0	0	0	0	0	0	0	0	0
D16	636.75	633.875	641	640.375	636.75	637.375	637.75	639.375	638.625	634.875	635.875	631.25	628.375	636.375	636.125	637.625	631.25	637.5	638.625	631.125	635.625	638.5	638.875	639.125	635.625	637.625	632.75	637.25	634	638.5	638.25	630.625
D17	634.25	641.625	626.75	630.875	632.625	628.875	629.75	632	634.375	636.25	636.25	635.875	635.25	634.625	631.5	634.875	629.75	632	633.375	630.875	628.375	630	626.375	625.75	622.625	628.125	625.875	622.125	631.875	628.75	629.625	627.875
D18	0	0	0	0	0	0	0	0	0	0	0	0	0	0	0	0	0	0	0	0	0	0	0	0	0	0	0	0	0	0	0	0
D19	0	0	0	0	0	0	0	0	0	0	0	0	0	0	0	0	0	0	0	0	0	0	0	0	0	0	0	0	0	0	0	0
D20	0	0	0	0	0	0	0	0	0	0	0	0	0	0	0	0	0	0	0	0	0	0	0	0	0	0	0	0	0	0	0	0
D21	0	0	0	0	0	0	0	0	0	0	0	0	0	0	0	0	0	0	0	0	0	0	0	0	0	0	0	0	0	0	0	0
D22	0	0	0	0	0	0	0	0	0	0	0	0	0	0	0	0	0	0	0	0	0	0	0	0	0	0	0	0	0	0	0	0
D23	0	0	0	0	0	0	0	0	0	0	0	0	0	0	0	0	0	0	0	0	0	0	0	0	0	0	0	0	0	0	0	0
D24	0	0	0	0	0	0	0	0	0	0	0	0	0	0	0	0	0	0	0	0	0	0	0	0	0	0	0	0	0	0	0	0
E01	672	666.5	670.375	665.25	664.25	668.875	661.75	670.125	671.125	669.125	667.625	665.375	670.25	665.5	670.75	661.875	671.5	666.5	668.625	663	667.5	669.875	666.75	673.125	664.75	668.875	672.625	671.375	662.25	666.625	669.375	666
E02	633.125	630.5	631.625	630.5	629.625	633.375	637.625	626	631.5	634	630.625	629.125	632.5	635.75	632.625	635	631.75	638.875	632.75	634.125	634.875	633	635.875	633.25	636.875	635.875	627.875	631.75	629.125	631.75	624.5	624.375
E03	662.125	660.375	660.5	656.5	661.375	659.125	658.375	660.75	659.625	659.75	657.875	656.25	662.75	660.875	659	662.625	657.375	657.375	659.375	667.375	656.125	670.5	661.375	654.5	659.375	659.25	659.625	663.625	661.25	659.25	655.875	661.125
E04	646.75	645.25	643.375	638.625	638.25	646.75	643.25	641.25	643.25	639.5	644.5	641.375	646.875	646.125	642.125	644.875	646.625	648.375	646.875	638.875	641.75	647.375	643.25	646.75	644.5	636.5	642	645.625	646.125	648.25	646.25	636.875
E05	592.125	594.125	602	602.5	599.25	601.875	591.25	590.375	593	597.125	595.375	594	593.625	603.75	596	600.625	600	598.5	599.375	597.75	599.375	593.5	597.75	596.5	606.75	600.625	598	597	604.875	600.125	593.75	599.375
E06	629	627.875	628.625	630.125	638.375	629.375	627.875	631.75	630.5	623.5	632.25	625.75	620.5	631.375	632.375	625	627.125	631	629.75	640.375	627	630.5	632.25	628.625	628.75	636.375	634.625	630.625	630.5	631.875	633.5	629.875
E07	640.875	646.375	643.875	641.75	637.75	645.5	640	643.75	640.5	641	643	648.25	642.625	645.125	642	642.25	641.625	640.875	647.375	644.5	642.25	641.75	638.125	637.125	643.375	647.875	647.375	641.375	645.375	643.875	638.875	650.625
E08	633.375	639.625	634.75	636.125	631.125	639.875	639.625	638	627.875	636.625	629.875	639.375	636.375	635.75	636.375	634.5	645.75	634.125	633.25	636.625	629.75	635.75	638.625	639.75	633.75	640.25	642	641.75	632.875	643.25	641.75	639.375
E09	0	0	0	0	0	0	0	0	0	0	0	0	0	0	0	0	0	0	0	0	0	0	0	0	0	0	0	0	0	0	0	0
E10	623	627.125	624.25	627	627.75	621.25	625.75	626.125	619.75	630.75	624.75	621.875	628.75	624.75	620.25	628.5	625.25	623.625	625.5	618.125	624.75	619.25	623.625	618.625	627.5	624.25	627.875	618.875	623.125	622.875	627.625	626.75
E11	0	0	0	0	0	0	0	0	0	0	0	0	0	0	0	0	0	0	0	0	0	0	0	0	0	0	0	0	0	0	0	0
E12	585.375	579.875	583.875	592.625	590	583.375	583.875	580.5	592.25	592.75	587.125	590.5	582.75	582.875	588.625	586.625	582.625	588.125	584.125	585.375	585.25	583.5	585.75	587.5	588.75	582.75	589.875	586.75	582.5	588.375	577.375	583.875
E13	610.375	612	611.875	607.375	608.125	614.5	605.625	613.875	614.125	606.5	605.125	613.75	616.5	609.5	607.625	607.5	610.25	612	612.875	605.375	612.125	610.25	613.25	609.875	612.375	611.75	614.5	603.5	612.5	619.625	606.75	610.375
E14	0	0	0	0	0	0	0	0	0	0	0	0	0	0	0	0	0	0	0	0	0	0	0	0	0	0	0	0	0	0	0	0
E15	614.75	620.125	624.375	627.125	619.375	623.375	626.5	617.5	622.125	621.25	618.5	620.5	624	624.75	619.25	619.875	628.625	623.25	622	625	622.5	621.375	626.625	626.25	622.125	625.5	623.375	621.875	621.375	622.75	622.125	618.625
E16	639.625	639.5	634.875	639	638.5	642.75	636.125	642.625	632.875	636.875	641.25	640.5	638.875	641.375	642.75	634.375	637.375	644.875	639.75	649.125	634.375	641.875	637.25	641.875	639.5	641.75	642.25	634.75	638.5	641.125	638.125	636.875
E17	642	642	637.75	635.375	637.375	644.375	644.125	639	641.625	632.75	633.5	644.25	632.375	639.25	638.5	637.5	641	640.625	640.75	639.25	641.5	638	637.875	636	642.5	642.375	640.75	638.25	632.75	644.75	637.875	637.375
E18	0	0	0	0	0	0	0	0	0	0	0	0	0	0	0	0	0	0	0	0	0	0	0	0	0	0	0	0	0	0	0	0
E19	615.625	613.75	615	617.375	619.875	621.375	616.375	616.375	611.875	616.25	615.5	612.125	613.375	617.375	613.375	610.375	613.125	615.25	612.75	619	619.375	619	614.375	617.125	616.875	616.75	613.625	621.125	610.5	625.75	611.5	611.75
E20	591.625	593.75	593	590.5	590	597.75	595.25	595.25	594.125	590.25	592.125	595	598.875	594.25	591.25	591.375	594.75	593.375	593.875	591.25	596.125	587.875	594.375	591.25	590.5	597.875	592.75	594.875	595.25	596.25	599.125	596.125
E21	0	0	0	0	0	0	0	0	0	0	0	0	0	0	0	0	0	0	0	0	0	0	0	0	0	0	0	0	0	0	0	0
E22	0	0	0	0	0	0	0	0	0	0	0	0	0	0	0	0	0	0	0	0	0	0	0	0	0	0	0	0	0	0	0	0
E23	0	0	0	0	0	0	0	0	0	0	0	0	0	0	0	0	0	0	0	0	0	0	0	0	0	0	0	0	0	0	0	0
E24	0	0	0	0	0	0	0	0	0	0	0	0	0	0	0	0	0	0	0	0	0	0	0	0	0	0	0	0	0	0	0	0
F01	0	0	0	0	0	0	0	0	0	0	0	0	0	0	0	0	0	0	0	0	0	0	0	0	0	0	0	0	0	0	0	0
F02	0	0	0	0	0	0	0	0	0	0	0	0	0	0	0	0	0	0	0	0	0	0	0	0	0	0	0	0	0	0	0	0
F03	623.875	619.875	622	623.5	631.375	620.75	624.75	623.25	622	619.625	612.75	621.75	611.625	619.25	623	620	624.125	621.5	619.125	619.75	619.125	616.875	622.5	620.125	619.625	617.75	618.875	617.625	625.5	626.75	616.75	622.75
F04	627.875	620.125	622.75	618	631.5	629.25	625.125	625.625	626.25	628.125	625.25	625.125	623.5	632	625.875	621.625	627.125	628.75	629.25	622.375	626.375	627.25	622.375	619.625	627.75	631	629.25	626.875	619.625	626.125	626.875	624.125
F05	607.875	611.125	610.875	610.875	610.5	607.25	608.25	613.375	612.25	614.5	606.875	616.125	614.125	611.625	615.625	606.625	616.375	610.625	608.25	607.625	609.25	610.625	614.5	618	608.25	615.125	611.125	615.75	613.375	615	610.5	613.5
F06	0	0	0	0	0	0	0	0	0	0	0	0	0	0	0	0	0	0	0	0	0	0	0	0	0	0	0	0	0	0	0	0
F07	642.375	633.375	635.375	633.625	635	631	633.75	632	639.25	634.75	641.875	635.375	635.75	637.375	639.375	639.875	634.25	635.625	635	626	638.375	636.25	632.375	631	638.125	635.625	640.125	632.75	635.125	639.75	636.25	636.25
F08	0	0	0	0	0	0	0	0	0	0	0	0	0	0	0	0	0	0	0	0	0	0	0	0	0	0	0	0	0	0	0	0
F09	0	0	0	0	0	0	0	0	0	0	0	0	0	0	0	0	0	0	0	0	0	0	0	0	0	0	0	0	0	0	0	0
F10	0	0	0	0	0	0	0	0	0	0	0	0	0	0	0	0	0	0	0	0	0	0	0	0	0	0	0	0	0	0	0	0
F11	0	0	0	0	0	0	0	0	0	0	0	0	0	0	0	0	0	0	0	0	0	0	0	0	0	0	0	0	0	0	0	0
F12	630.625	624.875	628.25	626.75	633.25	626.375	631.625	625.625	629.5	626.125	631	631.375	629.375	630.125	632	629.5	626.875	630.875	633.75	625.375	630.875	628.625	634.75	624.875	632.75	630.875	628.625	631.875	630.5	627.625	628.375	625.5
F13	0	0	0	0	0	0	0	0	0	0	0	0	0	0	0	0	0	0	0	0	0	0	0	0	0	0	0	0	0	0	0	0
F14	0	0	0	0	0	0	0	0	0	0	0	0	0	0	0	0	0	0	0	0	0	0	0	0	0	0	0	0	0	0	0	0
F15	559.625	558.375	554.375	554	557.25	564.625	558	555.75	554.875	557.125	555.875	562.25	557	560.75	556	557.75	560.875	560.625	559.75	561.75	550.75	561.25	554	562.125	555.875	557.75	561	559.25	553.125	560	560.25	555
F16	0	0	0	0	0	0	0	0	0	0	0	0	0	0	0	0	0	0	0	0	0	0	0	0	0	0	0	0	0	0	0	0
F17	584.375	583.5	585.5	588.625	583	581.375	584.625	582.125	584.75	576.75	584.375	585	581.625	582.875	582.625	586.25	584.75	584.625	584.875	586.375	583.875	582.875	585.625	585.875	583.25	592.75	585.375	578.375	582.625	581	580.875	582.75
F18	0	0	0	0	0	0	0	0	0	0	0	0	0	0	0	0	0	0	0	0	0	0	0	0	0	0	0	0	0	0	0	0
F19	626.625	631	622.5	622	628.125	622.125	628.75	625.875	626.75	630.125	620.75	618.75	620.375	622	622.75	626	633	632.25	630.375	632.25	626	629	625.5	625	626.75	623.875	623.5	627.75	628.375	625.5	631.375	624.875
F20	0	0	0	0	0	0	0	0	0	0	0	0	0	0	0	0	0	0	0	0	0	0	0	0	0	0	0	0	0	0	0	0
F21	0	0	0	0	0	0	0	0	0	0	0	0	0	0	0	0	0	0	0	0	0	0	0	0	0	0	0	0	0	0	0	0
F22	0	0	0	0	0	0	0	0	0	0	0	0	0	0	0	0	0	0	0	0	0	0	0	0	0	0	0	0	0	0	0	0
F23	0	0	0	0	0	0	0	0	0	0	0	0	0	0	0	0	0	0	0	0	0	0	0	0	0	0	0	0	0	0	0	0
F24	0	0	0	0	0	0	0	0	0	0	0	0	0	0	0	0	0	0	0	0	0	0	0	0	0	0	0	0	0	0	0	0
G01	628.375	632	625.75	627	628.375	626.25	627.5	633.25	629	635.625	632.375	630.125	631.625	632.5	625.125	633.125	629.375	632.125	630.125	634.875	631	631.375	631	632.375	633.625	629.875	633.75	634.375	637	635.625	634.25	632
G02	650.125	652.25	646.5	643	653	647.875	651.5	649.375	650.25	646	652	648.125	651.25	651.75	648.375	645.125	651.375	653.875	647.625	654.25	652.5	646.25	653.25	649.375	653.375	648.125	653.875	644.25	645	648.75	655.375	644.5
G03	644.5	650.125	645.125	643.5	650.75	646.375	651.875	650.75	649.75	648.875	645.875	646.5	648.875	653.25	646.5	656.625	643.375	651.75	655.5	652.5	655.75	651.625	647.625	653.875	644.5	650.625	645.125	646.625	651	647.125	648.625	646.5
G04	654	658.75	645.125	659	656.125	657	658.875	652.125	650	656.75	655.625	653	650.5	649.75	660.125	657.375	661	652.875	659.625	652.5	659	656	659.625	653	649.625	650.625	649.125	654.5	657.625	658.375	654.125	650.25
G05	668.25	666.875	673.375	671	677.5	676.375	676.625	669.5	669.625	672.875	671.625	674.5	670.625	677.25	664.75	676.25	672.75	670	668.5	668.5	672.125	671.875	676.75	671.125	670.5	671.25	673	673.875	673.75	676.625	674	671.125
G06	0	0	0	0	0	0	0	0	0	0	0	0	0	0	0	0	0	0	0	0	0	0	0	0	0	0	0	0	0	0	0	0
G07	649.375	655.375	649.625	654.5	645.5	640.625	645.625	648.375	647.125	648.25	649.125	652	649.75	650.125	651.375	654.125	642.625	647.5	647.5	650.875	645.625	647.125	651.25	652.5	650.5	650.5	650.125	649.875	648.625	649	645	646
G08	0	0	0	0	0	0	0	0	0	0	0	0	0	0	0	0	0	0	0	0	0	0	0	0	0	0	0	0	0	0	0	0
G09	0	0	0	0	0	0	0	0	0	0	0	0	0	0	0	0	0	0	0	0	0	0	0	0	0	0	0	0	0	0	0	0
G10	591.625	585.875	601.125	596	594.625	591	591.125	596.875	587.25	598.875	596.375	588.125	591.625	595.75	595.875	591.875	589	592.375	588.25	600.375	595.625	595	597	585.25	597.875	593.625	599.75	591.875	592.375	593.875	591.875	593.75
G11	643.125	641.625	649.375	643	649.5	638.875	646.875	641.375	646.625	645.5	646.375	647.875	643	639	644.75	650.125	650	645.875	640.375	643.625	640.25	647.75	647.875	649.875	644.625	647.75	649.125	644.625	646.875	654.625	650.25	648.125
G12	631.625	633.75	634.875	633.875	633	629.25	630.625	634.375	633.625	630	623.25	628.875	639.375	633.5	629.875	632.5	628.875	637.625	629.875	633.125	634.5	632.25	636.5	634.375	638.375	632	635.75	633	633.25	631.25	633.625	635.375
G13	0	0	0	0	0	0	0	0	0	0	0	0	0	0	0	0	0	0	0	0	0	0	0	0	0	0	0	0	0	0	0	0
G14	0	0	0	0	0	0	0	0	0	0	0	0	0	0	0	0	0	0	0	0	0	0	0	0	0	0	0	0	0	0	0	0
G15	0	0	0	0	0	0	0	0	0	0	0	0	0	0	0	0	0	0	0	0	0	0	0	0	0	0	0	0	0	0	0	0
G16	0	0	0	0	0	0	0	0	0	0	0	0	0	0	0	0	0	0	0	0	0	0	0	0	0	0	0	0	0	0	0	0
G17	0	0	0	0	0	0	0	0	0	0	0	0	0	0	0	0	0	0	0	0	0	0	0	0	0	0	0	0	0	0	0	0
G18	0	0	0	0	0	0	0	0	0	0	0	0	0	0	0	0	0	0	0	0	0	0	0	0	0	0	0	0	0	0	0	0
G19	0	0	0	0	0	0	0	0	0	0	0	0	0	0	0	0	0	0	0	0	0	0	0	0	0	0	0	0	0	0	0	0
G20	642.5	646.375	647.875	645.5	645.25	642.125	647.625	646.125	652.375	644.25	648.5	648.875	634.125	652.5	639	652.125	642.25	649.875	646	650	644	646	645.375	648	642.25	643.625	645.125	641.5	651.625	642.5	640.5	650.625
G21	0	0	0	0	0	0	0	0	0	0	0	0	0	0	0	0	0	0	0	0	0	0	0	0	0	0	0	0	0	0	0	0
G22	0	0	0	0	0	0	0	0	0	0	0	0	0	0	0	0	0	0	0	0	0	0	0	0	0	0	0	0	0	0	0	0
G23	0	0	0	0	0	0	0	0	0	0	0	0	0	0	0	0	0	0	0	0	0	0	0	0	0	0	0	0	0	0	0	0
G24	0	0	0	0	0	0	0	0	0	0	0	0	0	0	0	0	0	0	0	0	0	0	0	0	0	0	0	0	0	0	0	0
H01	0	0	0	0	0	0	0	0	0	0	0	0	0	0	0	0	0	0	0	0	0	0	0	0	0	0	0	0	0	0	0	0
H02	637.5	635.375	635.625	633.5	633.875	640.125	640.625	634.5	633.875	632.625	636.5	633.75	634.875	634.5	637.25	632.75	639.125	628.375	642.375	637.75	633.75	634	635.625	633.5	634.625	636.625	635.875	636.25	636.375	634.25	626.75	642
H03	652.125	655.625	659.625	656.75	654.875	659.875	663	658	653.125	661.875	653.75	660.375	660.375	654	653.625	657.75	657.875	655.375	658	659.375	653.75	655.375	656	656.25	655.125	662.5	652	653.5	657.375	659.125	655.375	653.875
H04	0	0	0	0	0	0	0	0	0	0	0	0	0	0	0	0	0	0	0	0	0	0	0	0	0	0	0	0	0	0	0	0
H05	666.75	670	666.875	662.75	664.25	669.375	673.5	663.75	670.125	673.25	666.75	668.25	667	664.25	662.625	664.25	673.75	664.25	673.125	675.25	666	666.875	670.875	666.125	663.375	663.75	665	671.625	676.5	667.5	667.625	671.625
H06	606.625	610.75	609.875	600.375	603.875	605.375	606.75	604.5	614.625	609.25	602.375	603.375	606.75	613	606.375	606.75	612.125	600.875	611.125	612.75	611.125	600.375	610.125	599.5	604.875	607	607.5	604.75	609.375	609.625	609.375	602
H07	0	0	0	0	0	0	0	0	0	0	0	0	0	0	0	0	0	0	0	0	0	0	0	0	0	0	0	0	0	0	0	0
H08	646.5	649.875	649.25	656.25	654.625	647.375	654.75	649.625	652.625	654.5	658.75	658.75	655	652.375	655.625	652.5	654	654.25	656.25	654.25	658.625	661.25	654.375	653.625	657.25	649.75	649.5	655.5	658	659.625	654.125	656.25
H09	0	0	0	0	0	0	0	0	0	0	0	0	0	0	0	0	0	0	0	0	0	0	0	0	0	0	0	0	0	0	0	0
H10	639.5	641.625	637.375	640.25	642	635.125	633.625	638.625	642.875	646.875	640.125	639.125	628.75	645.875	644.875	643.625	646.5	640.5	643.75	642.25	638.25	644	643.375	643.625	643.125	635.5	642	642.5	639.625	640	634.625	637.75
H11	647.125	646.75	644.75	648.75	649	653	656	653.375	648.25	650.25	650	646.375	649.375	651.75	649.75	652	650.375	652.375	648.5	650.125	653.875	643.875	645.5	657.375	656.5	653.875	655	646.5	654.75	658.75	663.5	658.5
H12	643.25	642.875	646.125	644.5	640.875	644.875	641.75	648.875	648.625	641.125	642.25	647.25	641.875	636.5	640.125	647.375	651.625	646.875	644.125	648.625	644	647.375	649.5	643	642.875	645.375	644.625	648.125	643.125	650	640.75	640
H13	0	0	0	0	0	0	0	0	0	0	0	0	0	0	0	0	0	0	0	0	0	0	0	0	0	0	0	0	0	0	0	0
H14	645.625	645.625	647.875	648.875	645.875	649.125	646.25	642.125	647.75	641.25	657.125	645.25	656.25	648.625	650.5	647.125	653.75	652	652.125	655.5	655.75	648.125	644.375	648.375	647.125	653.75	645.75	647.5	655.125	649.25	647.875	654.75
H15	639.125	642.75	636.25	636.625	638.375	639.75	639.625	633.875	640.5	635.875	640.5	634.875	642.375	644.375	641.125	637	642	634.625	643.125	638.375	641.125	639	636.125	637	636.25	639.875	640.5	641.25	636.75	643.625	634.875	638.5
H16	0	0	0	0	0	0	0	0	0	0	0	0	0	0	0	0	0	0	0	0	0	0	0	0	0	0	0	0	0	0	0	0
H17	639.375	637.5	640	645.625	636.625	642.25	641.875	641.25	643.125	646.5	644.5	646.875	639	642	646.25	646.125	646.875	643.375	639.5	648	642.875	638	641.25	641.625	642.75	642.375	638.125	638.625	640.125	639.125	640.75	645.375
H18	651.625	654.625	652.75	654.5	657.375	651.25	650.125	654.625	650.875	654.875	649.5	653.5	655	654.125	651.875	660.5	656.625	660.125	655.125	657.125	656	655	664.5	657.875	652.25	657.25	647.875	654.75	647.875	653.75	652.25	651
H19	0	0	0	0	0	0	0	0	0	0	0	0	0	0	0	0	0	0	0	0	0	0	0	0	0	0	0	0	0	0	0	0
H20	662.375	661	658.875	658.375	659.25	652.875	655.25	654.375	657.625	660.75	656.5	654.5	661.75	658.875	662.375	657.875	661.625	662	662.25	656.125	657.125	653.375	660.5	656.625	658.125	661	654.875	657.75	661.375	656.5	661.75	659.375
H21	0	0	0	0	0	0	0	0	0	0	0	0	0	0	0	0	0	0	0	0	0	0	0	0	0	0	0	0	0	0	0	0
H22	0	0	0	0	0	0	0	0	0	0	0	0	0	0	0	0	0	0	0	0	0	0	0	0	0	0	0	0	0	0	0	0
H23	0	0	0	0	0	0	0	0	0	0	0	0	0	0	0	0	0	0	0	0	0	0	0	0	0	0	0	0	0	0	0	0
H24	0	0	0	0	0	0	0	0	0	0	0	0	0	0	0	0	0	0	0	0	0	0	0	0	0	0	0	0	0	0	0	0
I01	564.25	555.375	560.75	563.875	565	563.375	564.25	564.125	563.375	563.375	565.375	559.25	562.5	561.5	562.25	560.25	565.25	562.625	565.25	569.25	563.25	563.75	565	567.875	564.625	561.625	561.625	563.625	556	559.375	562.25	562.875
I02	641.625	631.5	638.5	637.25	643.25	639.375	639.625	640.875	642.375	638.25	642.25	637	635.5	642.875	641.5	641.875	635	638.375	636.125	637.375	629.625	637.5	633.875	637.875	637.125	637.625	641	636.25	629	637.875	639.125	638
I03	539.375	536.125	543	537.625	540.5	545.625	535.375	538.625	544	538.75	546.25	537.25	542.875	540.5	536.625	542	540.625	540.625	537.25	540	538.25	537.25	541.25	541.5	542.5	542.375	542.625	541.125	534.875	543.125	540	541.375
I04	649	651.625	640	643.25	649	650.5	651.375	648.125	644.75	646	648.75	644.625	649	646.625	642.125	649.75	645.875	644	644.5	651.125	648.75	645.625	647	650.25	647.25	653.875	643.375	653.125	650.75	650.125	650.25	646
I05	662.375	656.875	654	665.375	660.125	659.25	658.625	659.75	666.125	660.25	663.25	656	659	662.125	657.625	663.125	658.75	658.25	659.125	663.375	663.75	662.375	664	661.25	658.125	653.625	665.875	658.875	664.125	657.25	662.875	661.5
I06	647.75	654	652	651.25	660.25	654.25	655.75	653.25	652.375	655.125	653.75	657.875	654.625	650.625	658.625	662.75	658.625	656	654.375	648.25	653.375	661.375	652.25	662.5	656.375	658.25	653	651.875	643.875	655.125	659.375	652.875
I07	653.5	649.75	648.5	656.125	648.125	653.125	650.25	654.625	652.75	650.625	650.5	651.25	653.25	656	650.5	654.25	645.125	655.75	655.375	655	653.375	656.125	654.75	658.125	655.125	656.625	659.125	659.125	654.25	647.5	653.25	656.375
I08	658.75	652	656.5	653.5	663.125	658.125	657.875	659.125	651.5	663.75	660	655.875	663.5	655.625	663	659.125	664	662.75	661.125	657.75	653.75	659.375	662.375	657.5	658.75	658.375	663.125	659.125	655.5	661.375	655.625	656.625
I09	620.25	615	615.375	617.5	613.875	615.625	615.625	616.75	621	617.875	619.125	614.25	620.75	617.375	618.875	614.125	618.25	617.75	613.25	616.75	614.875	619.75	614.375	611.625	613.5	614.875	611.25	613.875	619.25	627	619.125	621
I10	0	0	0	0	0	0	0	0	0	0	0	0	0	0	0	0	0	0	0	0	0	0	0	0	0	0	0	0	0	0	0	0
I11	670.25	672.25	666.75	669.625	668.375	672.875	675	668	673.625	670.5	671.25	665.5	666.625	668.125	674.125	669.25	672.125	665.625	673.625	674	670.125	668.875	668.625	675.125	671.75	668.5	664.5	670.625	673.375	674.625	670.625	670
I12	628.25	633.375	632.875	632	632.5	626.125	634.875	633.375	631.5	638.75	641.5	630.875	637.5	627.875	628.5	629	637.75	629.75	637.75	634.875	630.75	635.5	634	628.375	639.625	631.875	632.625	632.125	634.125	633.375	635.75	629.875
I13	0	0	0	0	0	0	0	0	0	0	0	0	0	0	0	0	0	0	0	0	0	0	0	0	0	0	0	0	0	0	0	0
I14	0	0	0	0	0	0	0	0	0	0	0	0	0	0	0	0	0	0	0	0	0	0	0	0	0	0	0	0	0	0	0	0
I15	0	0	0	0	0	0	0	0	0	0	0	0	0	0	0	0	0	0	0	0	0	0	0	0	0	0	0	0	0	0	0	0
I16	652.625	650.5	654.875	651	653.5	646.625	654.375	659.125	652.875	648.375	662.75	653.25	655.125	655.25	651.125	648.625	645.125	652.75	648.375	649.875	647.875	655.625	655.875	649.125	652.375	655.75	646.25	652.25	654.5	647.125	655.625	651
I17	654.75	645.5	647.875	652.875	655	649.875	652	651.75	648.125	657	654	654.75	652.25	648.125	659.125	648.125	657.25	651.375	654.875	651.5	655.375	656.75	655.5	650.25	658.25	660.25	653.375	650.625	659.75	651.25	654.875	647.5
I18	603.75	600.375	599.125	600.625	604.625	598.125	602.75	597.75	603.75	599.375	607.5	603.375	604.875	600.25	600.875	606.375	603.75	600	606.625	603.875	602.875	601	609.125	597.75	605.375	601.125	601.625	606.125	598	604.75	603.5	597.75
I19	578.625	567.625	580.875	570.375	575.5	570.25	572.25	572.875	571.25	574.5	569.625	577.75	576.25	569.125	573.625	574.875	575.375	574	577.25	570	571.75	574.125	571.625	570.875	571.625	579.25	575.25	572	573.75	575	575.375	568.125
I20	653.25	653.875	660.375	661.75	661.25	659	656	659	655.375	658.75	651.25	656.5	651.75	651.5	658	653.875	660.5	649.5	656.125	661.375	653.75	651.375	657.25	658.75	664.5	658.25	655.875	656.625	665.375	656.75	657.125	653.875
I21	0	0	0	0	0	0	0	0	0	0	0	0	0	0	0	0	0	0	0	0	0	0	0	0	0	0	0	0	0	0	0	0
I22	0	0	0	0	0	0	0	0	0	0	0	0	0	0	0	0	0	0	0	0	0	0	0	0	0	0	0	0	0	0	0	0
I23	0	0	0	0	0	0	0	0	0	0	0	0	0	0	0	0	0	0	0	0	0	0	0	0	0	0	0	0	0	0	0	0
I24	0	0	0	0	0	0	0	0	0	0	0	0	0	0	0	0	0	0	0	0	0	0	0	0	0	0	0	0	0	0	0	0
J01	648.25	641.625	646.25	647	636.25	644.25	642.25	646	647.375	648.25	648.125	646.125	641.5	642.75	649.125	643.25	644.5	642.25	648.625	642	641	647.125	646	644.125	648.5	641.5	645.75	642.375	647.25	645.75	643.125	642.375
J02	651.125	655.75	657.125	661.75	658	665.75	661.75	653.5	659.625	652.75	651.375	663.875	660.25	659.375	657.25	664.375	653.375	661.25	654.125	656.875	658.875	656.375	658.125	654.625	660	663.75	657.125	653.5	663.625	661.5	656.875	658.375
J03	640	635.5	640.25	643.75	636.5	635	639	639.625	643.875	643.5	642.75	639.75	638.625	640.125	636.625	638.375	635.375	630.5	644.125	638.75	638.375	639.375	635.375	639.25	638.875	644.375	638.25	637.125	638.125	642.125	647.375	642
J04	0	0	0	0	0	0	0	0	0	0	0	0	0	0	0	0	0	0	0	0	0	0	0	0	0	0	0	0	0	0	0	0
J05	573.375	573.5	579.125	576	578.75	575.375	580	577.5	574.25	582	574.625	579	579.875	578.125	581.25	578.75	576.875	574.375	574.75	576.375	578.25	578	576.125	574.125	575.625	579.125	576.875	574.125	581.25	574.25	575.875	576.125
J06	669	670.375	668.375	665.375	670.5	675.625	668.375	669	670.5	674.375	671.75	668.75	666.125	675.5	670.375	665.25	673.125	667.125	670.125	663.25	671.5	670.125	671.25	664	673.875	664.25	674	675.5	667.25	668.875	672.25	671.5
J07	643.125	652.625	656.375	655.5	650.375	654.625	653.25	658.75	654.125	652.25	651.625	646.5	658.125	656	664.5	659.75	654.25	658.5	656.875	656.5	658.125	653.625	655.25	661.5	657.75	656.5	654.25	657.875	648.375	660	655.75	659.375
J08	644.625	646.125	649.25	652.75	650.25	649.125	648.75	656.75	644.875	647.625	649.875	647.75	651.875	650.125	647.625	647.875	653.75	645.75	648.25	650.125	657.875	649.25	650	650.75	643.5	653	651.5	653.5	651.625	648	644.375	646.125
J09	659.625	650.75	670.625	660.125	656.5	657.5	658.875	664.875	658.25	655.25	663.5	657.125	655.5	659.5	661	661	669.25	667	654.25	658	664.25	665.25	656.625	660.625	658.125	654.375	656	659.125	663.75	665.25	658.375	660.125
J10	654.75	653.875	653.125	655.875	650.25	652.625	651.5	658.25	657.625	658	652	653.375	653.375	649.875	653.5	649.375	652.375	658.75	662.75	653.125	652.625	649.375	655.875	650	657.375	650	655	651.25	650.875	656.625	649.75	655
J11	0	0	0	0	0	0	0	0	0	0	0	0	0	0	0	0	0	0	0	0	0	0	0	0	0	0	0	0	0	0	0	0
J12	566.625	561.5	562.75	561	564.375	566.5	562.75	565.125	561	562	563.75	563	562.125	572.375	570	558.875	566.25	569.625	564	564.625	567	565.5	556	566	565.75	564	567	570.125	565.25	562.125	568.125	569.5
J13	631.25	623.5	629.5	630.5	626	624	629.125	624.75	627.875	628.375	623.5	630.875	630.375	631.625	625.5	629.875	631.125	622.625	631.625	628.75	627.375	626.25	628.625	631.625	626.875	625.625	634.75	625.625	629.375	622.125	628.125	626.25
J14	0	0	0	0	0	0	0	0	0	0	0	0	0	0	0	0	0	0	0	0	0	0	0	0	0	0	0	0	0	0	0	0
J15	590.75	581.375	587.125	587.875	587.75	586.375	587.875	585.25	585.75	591	589.75	582.5	579.75	594	587.625	590.125	587.125	593.625	588	586.625	584.25	583.125	588.75	591.375	590.625	589.75	586.5	591.25	588.25	588.5	587.125	592.625
J16	663.25	663.875	662.25	665.75	659.875	657.625	656.625	662.75	661	664.625	663.5	664.25	667.5	659.5	660.875	663.5	662.125	659.875	665.25	658.125	657.5	662.75	665.875	667.75	661.875	660.625	663.25	664.875	661.625	657.75	662.5	658.875
J17	665.25	664	661.25	659.625	665	663.875	664.5	657.75	659.875	660.875	662.5	663.875	663.25	661.125	665.25	663.75	660.875	664.5	662.25	662.875	661.375	661	660.5	662	657.5	660.625	662	663	666.25	662.375	662	663.125
J18	654	652.125	655.5	654.75	652.875	653.5	651.125	654.125	659.875	651.875	655.25	653.25	653.625	655.875	651	650.875	655.75	657.125	640.125	650.375	655.375	656.375	659.75	655.125	654.375	654.75	650.75	652	657.125	658.125	657.5	656
J19	663.125	665.625	668.25	674.25	659.25	664	666.75	667.75	671.75	665.75	661	663.125	662.625	675	671.875	665.5	668.375	658	664.75	667.5	666.125	667.125	667	665.125	665	673	669.875	666	663.75	668.25	673.125	667.625
J20	625.375	619.875	623	624.875	626.5	620.625	620.75	624.25	625.25	619.875	624.75	630.375	620.875	624.125	621	620.875	620.25	626.25	619.625	622.5	623.375	621.125	624.875	619.125	627.75	626.625	624.875	625.875	626.625	629.625	623.625	622.375
J21	0	0	0	0	0	0	0	0	0	0	0	0	0	0	0	0	0	0	0	0	0	0	0	0	0	0	0	0	0	0	0	0
J22	0	0	0	0	0	0	0	0	0	0	0	0	0	0	0	0	0	0	0	0	0	0	0	0	0	0	0	0	0	0	0	0
J23	0	0	0	0	0	0	0	0	0	0	0	0	0	0	0	0	0	0	0	0	0	0	0	0	0	0	0	0	0	0	0	0
J24	0	0	0	0	0	0	0	0	0	0	0	0	0	0	0	0	0	0	0	0	0	0	0	0	0	0	0	0	0	0	0	0
K01	663.625	660.75	659.875	663.125	660.75	652.25	661.375	662.625	663.5	663.625	662.375	661.75	659	661.875	665.5	667.375	663.875	660.5	657.375	671.875	661.75	660	656.625	659.25	663.75	664.375	660.875	661.125	657.125	665.625	661.5	657
K02	649.625	650.875	654	652	653.875	649.5	650.5	655.375	658.125	648	648.125	657.625	651.75	654.25	656.5	653.375	655.75	648.5	651.875	653.75	653.625	656.25	654	649.875	651.5	650.625	650.375	653.875	655.5	651.75	656.375	654.125
K03	663.625	663.25	666.75	657.375	661.25	665.375	662.25	665.375	670.75	667.375	663.5	668.125	662.375	665.75	667.375	655.25	668.75	672.5	665.25	668.25	662.375	664.5	663	664.625	668	656.125	661	666	660.75	665.625	672.25	666.25
K04	0	0	0	0	0	0	0	0	0	0	0	0	0	0	0	0	0	0	0	0	0	0	0	0	0	0	0	0	0	0	0	0
K05	616.25	621.75	622.875	616.75	621.75	617.625	618	621.5	617.125	620.5	617.5	625	628.125	629.125	621.75	622.25	623.375	626.875	620.375	624.875	620.625	628.625	621.875	628	619.25	627.875	621.75	627.75	621.625	624.875	625.875	622.5
K06	652.375	647.75	652	645.875	651.75	647.5	654.625	649.625	655.625	655.125	652.25	649.375	640.625	646.875	646.875	651.125	651.5	647.875	649.5	654.5	650.625	644.25	650	645.5	648.25	651.25	648.25	646.75	651.5	647.5	650.25	644.875
K07	647.375	648.125	651.25	653.875	651.75	649.125	651.75	650.75	651.5	648	649.625	648.75	647.75	651.625	649	652.375	648.625	651.875	646.625	650.125	646	648.125	650.875	648.875	650.625	644.25	648.625	649.375	649.875	648.375	652.5	653.75
K08	0	0	0	0	0	0	0	0	0	0	0	0	0	0	0	0	0	0	0	0	0	0	0	0	0	0	0	0	0	0	0	0
K09	634.625	636.375	623.375	633.75	631.5	638.25	631.5	622.375	631.125	633.5	631.375	632.75	631.5	628.5	629.375	636.875	635	634.25	627.5	636	631	631.625	637.875	628.75	633.75	629.875	635.5	638	634	631.375	623.625	628.125
K10	646.75	641.75	650.5	654.625	650	658	646.75	647.625	655.625	648.75	651.75	650	657.375	649.875	650.625	654.75	646.75	655	655.375	654	651.5	652.125	653.75	658.375	653.875	654.75	655.375	657	657.375	655.25	648.125	659.75
K11	0	0	0	0	0	0	0	0	0	0	0	0	0	0	0	0	0	0	0	0	0	0	0	0	0	0	0	0	0	0	0	0
K12	650.25	646.375	650.875	653.75	650.75	650.25	650	644.875	646.375	648.625	648.5	649	652.625	649.375	650	647.875	651.375	656.25	662.75	655.25	657.75	648	651.125	649.375	652.25	649.625	649	650.625	646.25	654.75	650	651.25
K13	0	0	0	0	0	0	0	0	0	0	0	0	0	0	0	0	0	0	0	0	0	0	0	0	0	0	0	0	0	0	0	0
K14	0	0	0	0	0	0	0	0	0	0	0	0	0	0	0	0	0	0	0	0	0	0	0	0	0	0	0	0	0	0	0	0
K15	625.875	622.5	628.25	627.625	623.75	630.25	632.625	631.625	628.375	632.25	632.875	623.25	629.875	625.5	628.375	632.5	629.625	628.25	627.5	623.375	624.75	625.25	632	628.125	622.75	632.625	626.375	624.25	632.125	625.75	632.75	630.5
K16	0	0	0	0	0	0	0	0	0	0	0	0	0	0	0	0	0	0	0	0	0	0	0	0	0	0	0	0	0	0	0	0
K17	0	0	0	0	0	0	0	0	0	0	0	0	0	0	0	0	0	0	0	0	0	0	0	0	0	0	0	0	0	0	0	0
K18	0	0	0	0	0	0	0	0	0	0	0	0	0	0	0	0	0	0	0	0	0	0	0	0	0	0	0	0	0	0	0	0
K19	662.75	662.25	667.375	664.875	664	671	666.375	665.875	668.75	668.625	661.875	662.625	660.25	667.625	663.5	657.875	664.5	666	668.5	667.375	665.375	664.375	667	673.75	666.125	660.625	660.25	669.375	659.25	666.625	670.5	666.5
K20	698	700.75	705.875	699.875	698.25	699	696.5	701.875	702.125	702.375	704.375	709	701.25	698.75	699.5	697	699.875	697.75	704.375	708.5	704.375	702.875	705.375	703.25	699.625	701.375	703.375	703.375	707.625	707.125	708.625	705.25
K21	0	0	0	0	0	0	0	0	0	0	0	0	0	0	0	0	0	0	0	0	0	0	0	0	0	0	0	0	0	0	0	0
K22	0	0	0	0	0	0	0	0	0	0	0	0	0	0	0	0	0	0	0	0	0	0	0	0	0	0	0	0	0	0	0	0
K23	0	0	0	0	0	0	0	0	0	0	0	0	0	0	0	0	0	0	0	0	0	0	0	0	0	0	0	0	0	0	0	0
K24	0	0	0	0	0	0	0	0	0	0	0	0	0	0	0	0	0	0	0	0	0	0	0	0	0	0	0	0	0	0	0	0
L01	653.875	646.25	655.875	649.75	656.125	650.875	648.625	662.375	649	647.25	658.875	655.625	654	658	657.625	673.625	661.75	613.5	641.875	634.75	631.25	624	634	657.875	655.75	669.125	653.125	655	651.75	658.125	659.375	654.125
L02	637.625	627.5	633.125	627.25	629.625	630.375	629.75	637	624.75	626.625	631.5	630.75	634.25	631.125	624	638	631.625	636.5	630.5	629.5	632	632.75	628.375	627.125	630.875	638.75	633.75	636.625	624.125	635.625	629.5	631
L03	664.75	661.5	654	657.125	663.375	663.625	662	667.25	657.25	660.125	657.5	661.25	665.25	661.25	665	657.5	657.625	667.375	659.5	660.75	658.25	658.625	662.125	659.375	661	661.625	663.5	662.625	658.875	659.5	658.75	657.125
L04	672.125	666.875	673.375	670.25	673.625	671.25	669.25	669.375	668.125	677.25	672.875	670.625	673	673.375	671.75	696	681.25	673.5	679.375	665.75	676.5	698.25	677.625	672.625	669.5	670.75	674	668.625	673.375	673.75	668.875	670.125
L05	0	0	0	0	0	0	0	0	0	0	0	0	0	0	0	0	0	0	0	0	0	0	0	0	0	0	0	0	0	0	0	0
L06	657.625	658	656.375	660	658.875	662.875	657	659.25	652	660.375	655.375	661.25	655.375	660.375	659.25	657.25	660	662.125	662.75	660.125	664.625	663	657.875	668.75	657.125	659.625	657.625	662.375	657.875	663.5	655.875	657.625
L07	673.75	684.5	679.5	681.125	681	678	681.125	683.125	675.25	677.125	677.25	678.125	680.625	683.125	679.375	685	679.125	680.375	682.5	681.625	678.75	680.5	676	683.5	670.75	682.25	671	671.875	681.375	676.625	683.75	679
L08	652.375	657.75	658.625	654.5	654.5	649.125	651.875	659.625	655.5	652	654.875	652.75	651.5	654.75	660	656.625	657.75	658.375	657.625	651.125	660	656.375	648.625	648.25	657.75	658.75	657.25	657.25	657.25	655	659.25	659.75
L09	633.875	628.625	630.375	628	628.75	634.25	635	628.625	630	628.125	635.25	636.375	632	629	634.875	633.375	632.5	629.25	634.75	631.5	638.875	631.375	621.25	630.875	632.625	630.875	629.625	633.875	634.875	627.75	629	629.75
L10	0	0	0	0	0	0	0	0	0	0	0	0	0	0	0	0	0	0	0	0	0	0	0	0	0	0	0	0	0	0	0	0
L11	624.75	629.75	627.875	627.125	624.625	629	624.625	631.875	627.25	631.625	632	625.25	628.375	622.375	632.25	632.125	625.75	627.125	622.875	630.125	625.75	632	625.75	628.125	634.75	630	627.875	632.5	632	629.125	629.25	628.25
L12	642.75	658.25	646	649.125	645	647.5	648.5	647.5	641.5	647.625	650.375	646	654.5	652.75	646.5	649.375	647.5	648.75	646.75	647.125	650.125	643.375	646	654.75	651.75	647.125	655.125	649.75	650.125	655.875	647.375	656.125
L13	624.25	628.625	623.5	630.25	627.375	621.875	631.625	631.125	630.875	634.125	620.75	620.125	630.75	624.875	626	630.125	625.25	625.75	623.625	622.5	625.375	626.25	626.25	625.375	627.25	633	625	626.25	628.75	628.5	626.875	626.25
L14	0	0	0	0	0	0	0	0	0	0	0	0	0	0	0	0	0	0	0	0	0	0	0	0	0	0	0	0	0	0	0	0
L15	581.25	576.375	577.5	577.375	573.125	568.375	568	577.5	576.5	579.5	579.375	574	583.375	575.625	579.875	573.375	579.125	571	574.875	575.5	574.25	575.5	582.5	573.25	580.375	577	573.375	579	574.875	577.875	572.375	576.25
L16	624.75	618.875	623.125	623.625	620.5	620.375	621.625	622.25	625.5	623.125	625.125	623.125	626	618.375	618.75	619	620.375	622.75	626.375	620.375	624.125	631	619	624	620.625	618.375	627.25	619.625	625.875	622	621.375	620.125
L17	677	678	673.5	672.875	679	675.125	674.375	683.5	667.25	684.125	675.25	672	678.75	674.875	681.125	676.625	683.25	677.75	670	677	676.875	677.25	676.625	678.375	671	680.25	674.5	674.875	679.375	678.5	676	675.5
L18	0	0	0	0	0	0	0	0	0	0	0	0	0	0	0	0	0	0	0	0	0	0	0	0	0	0	0	0	0	0	0	0
L19	669.875	666.625	670.5	670.375	671.75	674.875	668.75	671.25	673.375	674	672.625	670.5	667.375	674.375	679.5	673.375	678	667.125	672.125	669.25	675.75	671.375	674.75	670.625	676.25	678.625	670	674.125	669.875	670.5	672.125	671.375
L20	0	0	0	0	0	0	0	0	0	0	0	0	0	0	0	0	0	0	0	0	0	0	0	0	0	0	0	0	0	0	0	0
L21	0	0	0	0	0	0	0	0	0	0	0	0	0	0	0	0	0	0	0	0	0	0	0	0	0	0	0	0	0	0	0	0
L22	0	0	0	0	0	0	0	0	0	0	0	0	0	0	0	0	0	0	0	0	0	0	0	0	0	0	0	0	0	0	0	0
L23	0	0	0	0	0	0	0	0	0	0	0	0	0	0	0	0	0	0	0	0	0	0	0	0	0	0	0	0	0	0	0	0
L24	0	0	0	0	0	0	0	0	0	0	0	0	0	0	0	0	0	0	0	0	0	0	0	0	0	0	0	0	0	0	0	0
M01	0	0	0	0	0	0	0	0	0	0	0	0	0	0	0	0	0	0	0	0	0	0	0	0	0	0	0	0	0	0	0	0
M02	459.875	452	457.75	463.875	456.875	454.875	455.5	454	456.5	455.5	458.625	457.75	451.875	453.5	456.125	455.875	455.125	456.125	460.625	461.5	455.625	457.75	455.25	459.625	458.75	452	457.875	450.625	455.625	462.25	457.75	454.125
M03	661.25	664.25	660.875	666.5	669.5	663.75	662.875	667.875	660.75	661.5	663.5	668	666.125	665.625	664.875	659.875	658.625	667.625	656.125	665.375	662	666.375	658.5	662.25	664.875	666	657.625	671.375	670.375	667.875	669.25	662.625
M04	644.5	649.625	645.875	649.375	645	644.875	648.625	647.25	648.25	640.5	645.875	650.125	647.375	644.125	649.625	647.25	642.875	644.5	649.375	647.25	645.375	652.125	647.25	643.25	644.875	645.625	647.5	649.5	649.125	644.625	645.25	647.875
M05	0	0	0	0	0	0	0	0	0	0	0	0	0	0	0	0	0	0	0	0	0	0	0	0	0	0	0	0	0	0	0	0
M06	652	648.5	646.625	646.125	644.25	652.375	649.625	646.625	650.125	648.25	645.75	652.5	652.75	645.125	649.875	654.375	652.125	650.875	653.25	651.875	653.5	649	652	646.125	652.125	648.125	645.75	651.5	651.25	649.25	645.375	649.125
M07	663.875	667.125	669	667	665.5	671	672.125	665	675.5	672.625	669	672.5	668.25	662.125	666.625	663.875	672.75	665.625	664.125	668.375	667.5	669.25	667	666.25	671.25	668.875	673.375	673.75	666.875	666.375	668.5	673
M08	658	652.375	651.625	653.5	653.375	659.5	649	657.125	655.625	660.5	655.625	656.125	654	654.875	656.125	659.125	656	660.5	655.25	661.25	657.875	648.25	657.25	653.125	654.125	653.5	657.75	659.375	656.25	652.125	653	662
M09	655.875	655.125	644.5	650	652.375	649.625	656.25	652.625	650.25	651.125	660.875	658.125	657.625	656.125	648.625	657	652.625	653.25	658.125	658.875	650.875	654	659.75	653.625	656	650.375	651.125	654.625	654.375	651.875	649.75	646.375
M10	625.5	622.75	614	617	620.75	620.25	625	621.875	618.25	616.5	621.75	622	623	624.875	625.5	618.875	620.5	620.5	618.625	620	617	622.875	623.875	623.25	619.25	622.75	618.5	619.5	622.125	617	619.125	620.875
M11	0	0	0	0	0	0	0	0	0	0	0	0	0	0	0	0	0	0	0	0	0	0	0	0	0	0	0	0	0	0	0	0
M12	0	0	0	0	0	0	0	0	0	0	0	0	0	0	0	0	0	0	0	0	0	0	0	0	0	0	0	0	0	0	0	0
M13	668.125	669	660.125	664.375	661.25	663.625	657.5	663	663.75	670.25	667.375	661.875	665.375	662.125	671.125	666.75	661.5	667.875	662.25	664.25	662.875	667.125	661.375	667.125	662.75	664.5	664.375	666.875	664.625	660.625	660.375	667.375
M14	0	0	0	0	0	0	0	0	0	0	0	0	0	0	0	0	0	0	0	0	0	0	0	0	0	0	0	0	0	0	0	0
M15	0	0	0	0	0	0	0	0	0	0	0	0	0	0	0	0	0	0	0	0	0	0	0	0	0	0	0	0	0	0	0	0
M16	0	0	0	0	0	0	0	0	0	0	0	0	0	0	0	0	0	0	0	0	0	0	0	0	0	0	0	0	0	0	0	0
M17	641.625	636.375	637.625	636.375	638.125	642.75	642.75	637.5	642.625	641.25	637.25	642.25	633.875	640.25	638.125	639.5	645.75	644.75	638.625	643.875	638.375	644.625	632.625	641	645.625	645.375	632.5	639.5	644.75	643.125	643	635.875
M18	0	0	0	0	0	0	0	0	0	0	0	0	0	0	0	0	0	0	0	0	0	0	0	0	0	0	0	0	0	0	0	0
M19	667.625	666.625	667.75	674.5	670.5	666.375	665.625	671	663.375	668.375	670.375	665.5	660.125	670.5	671	663.5	664.875	667.25	674.375	666.75	669.25	671.75	667.75	671.625	664.75	671.375	671.25	674.125	662	671.125	669.75	670
M20	0	0	0	0	0	0	0	0	0	0	0	0	0	0	0	0	0	0	0	0	0	0	0	0	0	0	0	0	0	0	0	0
M21	0	0	0	0	0	0	0	0	0	0	0	0	0	0	0	0	0	0	0	0	0	0	0	0	0	0	0	0	0	0	0	0
M22	0	0	0	0	0	0	0	0	0	0	0	0	0	0	0	0	0	0	0	0	0	0	0	0	0	0	0	0	0	0	0	0
M23	0	0	0	0	0	0	0	0	0	0	0	0	0	0	0	0	0	0	0	0	0	0	0	0	0	0	0	0	0	0	0	0
M24	0	0	0	0	0	0	0	0	0	0	0	0	0	0	0	0	0	0	0	0	0	0	0	0	0	0	0	0	0	0	0	0
N01	651.25	655.875	650.5	651.25	649.125	653.125	658.5	654.875	657.75	652.75	651.875	654.25	651.125	654	651	648	663.875	653.625	660.125	657.125	647.375	654.375	648.75	648.875	649	646.375	653	652.125	651.75	658.875	655.75	649.25
N02	0	0	0	0	0	0	0	0	0	0	0	0	0	0	0	0	0	0	0	0	0	0	0	0	0	0	0	0	0	0	0	0
N03	561.625	563	568	565.875	565.25	566.25	564.75	564.125	558.375	565.5	570.75	574	566.5	567.25	562.875	560.375	559.75	562.875	564.25	565.25	559.875	558.875	566	570.5	564.125	560.25	565.25	567.375	567.875	566.75	563.125	563
N04	672.875	670.375	677.5	673.125	671.5	676.125	677.125	671	675.125	672.75	668.5	674.375	676	679.625	679.375	674.5	677.875	673.375	675.625	672.625	672.75	671.375	677.125	670.75	673.625	675.375	674.5	676	677.25	676.125	677	675.5
N05	678.5	677.5	678.875	671.25	682.125	672.75	677.5	677.375	679.75	679.125	669.25	675.875	688.125	677.25	679.125	676.125	674.25	677.25	685	680	673	676	685	680.5	676.375	676.125	674.625	682.875	674.625	678.625	672.125	674.75
N06	674.5	675.375	678.375	677.5	672.25	672.25	674.875	670.25	677.25	677.375	673.625	671.625	676.5	677	675.125	683.5	673.875	673	676.375	682.375	674.5	677.625	679.625	674.875	673.875	674.125	673.875	674.375	678.5	672.75	678	677.75
N07	646.5	642.375	639.625	648.125	648.125	644.5	650.125	641.375	646.375	646.25	644.125	646.25	648	643.375	643.125	653.375	645.25	642.875	650.375	642.125	640.5	642.25	645.75	651.125	649.625	647.125	644.75	646.125	643.625	642	645.25	643.5
N08	578.375	579.875	586.375	576.375	581.75	583.5	584	580	571.25	580.75	580	580.75	584	576.125	579.375	581.75	583.875	574.875	588.875	577.625	581.625	586.625	587.25	580.375	582.75	584.25	581.75	580.625	588	580.625	577.875	580
N09	574.75	573.875	572.125	576	575	576.375	575.125	575.125	573.625	575.25	573.5	583.25	578.625	576.625	577.75	575.375	577.375	576	578.75	580.625	570.875	575.625	570.625	579.125	580.125	574.25	575.75	578	581.125	577.5	577.75	579.5
N10	0	0	0	0	0	0	0	0	0	0	0	0	0	0	0	0	0	0	0	0	0	0	0	0	0	0	0	0	0	0	0	0
N11	653.75	658.375	656.625	651.25	656.75	652.125	656.125	654.375	655.625	661.625	659.125	654.875	663.25	655.375	655.125	655.625	658.75	657.75	659.375	658.25	657.125	654.5	655.25	658.875	659	661.25	658.25	656.75	654.5	659.25	662	658.25
N12	657	659	666.625	661.125	654.125	659.125	657.5	657.25	659.5	656.75	652	653.625	654.875	661.25	665.375	655.875	660.875	660.125	663.5	660.125	660	649.875	657	656	661.125	653.375	654.875	657.125	655.5	656.25	663.5	661.5
N13	0	0	0	0	0	0	0	0	0	0	0	0	0	0	0	0	0	0	0	0	0	0	0	0	0	0	0	0	0	0	0	0
N14	658.125	657.75	662.5	660.625	658	656.125	671.5	661.625	661.5	663.75	656.25	658.125	663	658	662.875	659	669	661.125	661.125	668.25	661	663.375	660	664.75	659.875	655.5	665.625	657.75	660	661.5	659.5	663.5
N15	650.625	649.5	650.625	648.125	647	653	648	646	650.125	653.875	647.375	649.25	660	652	656.25	654.25	638.75	647.75	650.25	653.625	649.875	654.125	654.75	650.875	649.125	648.625	645.75	652.5	650.125	651.5	651.75	649.875
N16	612.125	613.25	615.5	612.125	614.125	617	616.75	615.875	612.875	620.25	615.75	616.25	619.25	617.5	617.5	619.75	612.25	619.75	614.5	617	617.875	614.375	614.375	613.625	613.125	619.25	615.625	614	621	620.5	619.5	616
N17	0	0	0	0	0	0	0	0	0	0	0	0	0	0	0	0	0	0	0	0	0	0	0	0	0	0	0	0	0	0	0	0
N18	0	0	0	0	0	0	0	0	0	0	0	0	0	0	0	0	0	0	0	0	0	0	0	0	0	0	0	0	0	0	0	0
N19	694.5	693	693.125	688.625	691.5	692	692.625	693.875	687.375	692.125	690	692	702.125	692.875	698.875	695.125	686.5	687.375	694.125	698.25	695	691.125	695.5	693.25	695	687.625	693.875	692.875	688.5	693.375	696	688.625
N20	699.625	700.625	695.5	693.5	699.125	693.25	698.5	693.5	697.75	696.375	702.625	701.5	694.125	696.875	694.5	697	693.375	690.5	694.875	694.125	706	693.5	693.75	693	699.125	696.5	704.125	699.125	703.625	697.375	694.5	700.375
N21	0	0	0	0	0	0	0	0	0	0	0	0	0	0	0	0	0	0	0	0	0	0	0	0	0	0	0	0	0	0	0	0
N22	0	0	0	0	0	0	0	0	0	0	0	0	0	0	0	0	0	0	0	0	0	0	0	0	0	0	0	0	0	0	0	0
N23	0	0	0	0	0	0	0	0	0	0	0	0	0	0	0	0	0	0	0	0	0	0	0	0	0	0	0	0	0	0	0	0
N24	0	0	0	0	0	0	0	0	0	0	0	0	0	0	0	0	0	0	0	0	0	0	0	0	0	0	0	0	0	0	0	0
O01	661.5	652.75	663.375	657.75	665.625	661.75	663.75	661.25	665	659	667.875	660.5	662.625	660.875	658.625	657.25	658	670	667.375	661.875	664.5	661.25	662.125	666.25	667	663.25	659.75	665	665	656	660.375	665.875
O02	661.125	662.375	663.375	663	658.125	664.75	654.375	659.25	660.75	666.125	667.125	659.75	663.75	666.875	663.125	660.75	668.375	663.75	660.875	663.25	667.75	659.5	665.375	660.5	666.375	659.875	663.5	665.625	665.75	668.75	666.375	658
O03	639.125	645.375	640.375	641	640.375	641.625	643.75	644	637.125	640.875	648.75	643.875	641.875	647.25	643.25	637.75	634.75	638.625	638.75	645	639.125	642	641.125	641.875	638.625	645.875	646.625	640.5	643.125	644.25	643.375	649.875
O04	0	0	0	0	0	0	0	0	0	0	0	0	0	0	0	0	0	0	0	0	0	0	0	0	0	0	0	0	0	0	0	0
O05	665.875	667.5	669.125	670.125	665.5	664	676.75	667.25	667.625	665.5	671.75	674.125	663.5	671	668.875	675.5	670.375	668.5	663.375	674.75	665.75	667.125	660.875	666.875	666.625	664.25	662.25	663	668	671	667.75	672.625
O06	0	0	0	0	0	0	0	0	0	0	0	0	0	0	0	0	0	0	0	0	0	0	0	0	0	0	0	0	0	0	0	0
O07	683.25	685.375	688.375	676.125	682.625	684.25	682.375	686.875	686.5	686.5	685.5	685	689.75	681.125	677.75	685.5	676.625	684.125	682.875	683.375	684.5	681.875	686	683.5	689.625	690.5	686	683.75	682	682.625	691.125	691.625
O08	587.5	587.625	581.125	578.625	581.375	584.375	587.125	587.75	587	585.625	581.375	587.875	586.375	588.5	585.5	581.875	579.125	585.875	583.75	587.125	584.75	586.75	586.375	580	584.875	583.5	583.375	588.375	578.375	580.875	579.875	582.125
O09	581.125	594.25	589.5	583.5	587.875	584.125	591.25	586.875	584.75	594.5	586	586.375	592	585	590.625	584.25	588.375	586.125	588.125	590.75	595.5	585	586	587.75	591.375	589.5	593.375	592.875	595	586.625	588.5	586.625
O10	0	0	0	0	0	0	0	0	0	0	0	0	0	0	0	0	0	0	0	0	0	0	0	0	0	0	0	0	0	0	0	0
O11	0	0	0	0	0	0	0	0	0	0	0	0	0	0	0	0	0	0	0	0	0	0	0	0	0	0	0	0	0	0	0	0
O12	0	0	0	0	0	0	0	0	0	0	0	0	0	0	0	0	0	0	0	0	0	0	0	0	0	0	0	0	0	0	0	0
O13	665	666.875	672.125	675	674.25	667.375	668.875	674.625	672.125	669.875	670.625	674.375	674.375	667.375	674.5	669.25	668.25	669.875	671.125	677.875	672.625	673.5	668.375	673.5	670.25	675.375	663.625	668.5	672.5	669.625	668.875	668.25
O14	0	0	0	0	0	0	0	0	0	0	0	0	0	0	0	0	0	0	0	0	0	0	0	0	0	0	0	0	0	0	0	0
O15	667.875	673	667.5	668.125	667	665.125	671.625	661.625	670.875	666.625	666.5	671.375	671	678.125	668	672.25	667.875	671.75	665.5	672.625	667.125	671.375	665.75	663.875	670.25	670.625	665.625	663.625	672.625	673.125	670.5	669.25
O16	604.125	609.625	601	606.25	612.375	608	609.25	611.625	605.75	605.625	613.5	605	610	611.375	613.125	602.75	613.375	610	607.625	615.625	613.25	608.5	609	610.875	610.25	614.875	611.375	607.375	616.875	609.75	612.875	612.625
O17	560.5	562.25	556.5	556.5	564.875	565.125	558	560.125	567.75	562	566.375	565.125	562.875	557.875	561.125	565.25	565.5	561.875	561.375	563.25	563.875	563.125	558.75	565	565.75	562.75	569.125	558.75	568.125	561.25	564.375	564.375
O18	0	0	0	0	0	0	0	0	0	0	0	0	0	0	0	0	0	0	0	0	0	0	0	0	0	0	0	0	0	0	0	0
O19	0	0	0	0	0	0	0	0	0	0	0	0	0	0	0	0	0	0	0	0	0	0	0	0	0	0	0	0	0	0	0	0
O20	697.5	702.375	695.375	694.75	699	695.625	703.25	694.25	695.125	699.875	699.25	706.875	697.75	702.875	705.75	700.125	703.75	694.125	703.25	699.25	697.875	700.875	705.5	698.875	702	695.625	698.25	694.125	698.25	702.875	696.75	695.375
O21	0	0	0	0	0	0	0	0	0	0	0	0	0	0	0	0	0	0	0	0	0	0	0	0	0	0	0	0	0	0	0	0
O22	0	0	0	0	0	0	0	0	0	0	0	0	0	0	0	0	0	0	0	0	0	0	0	0	0	0	0	0	0	0	0	0
O23	0	0	0	0	0	0	0	0	0	0	0	0	0	0	0	0	0	0	0	0	0	0	0	0	0	0	0	0	0	0	0	0
O24	0	0	0	0	0	0	0	0	0	0	0	0	0	0	0	0	0	0	0	0	0	0	0	0	0	0	0	0	0	0	0	0
P01	694.875	699.25	703.125	697.25	697.375	703	696	697.125	698.875	700.5	695.5	701.25	697.5	696.375	702.75	696.625	695.25	706.875	695.375	702	699	698.5	706.25	703.125	703.375	695.75	702.625	702.375	694.375	703.625	697.375	701.25
P02	661.375	661.875	661.875	660.25	661.25	664.75	666.625	661	664.875	664.875	668.125	664.25	665.25	671.25	663	661.375	664	663.75	659.5	667.375	654.875	657.25	657.375	665.125	661.625	659.625	662.25	656.875	662.125	656.375	661.875	655.875
P03	653.875	651.125	657.25	646.75	652.5	653	655.75	653.125	653.625	654.75	657.75	652.875	659.5	662.375	648.625	652.75	648.75	658.625	642	655.75	659.5	652.5	654.875	653.125	650.25	652	656	653.75	654.25	650.5	661.5	651.25
P04	651	655.375	652	651	655.625	652.5	650.125	655.5	654.75	643.875	654.75	649.375	648	649.625	648.125	654.5	652.875	651	656.375	652	654.875	653.75	649.375	646.125	651.625	651	657.5	657.25	649.625	649	652.75	650.125
P05	673.125	679.375	676.375	675	677.625	676.75	673.875	673.125	677.125	685.375	680.375	673.25	678.875	680	680.5	684.25	678.625	676.875	677.75	672.75	675.5	677.625	672.5	678	673.5	669.875	675.875	681.25	674.25	678	675	676.125
P06	670.25	664.625	665.5	659.75	669.25	663.5	672.625	666.625	663.875	665.375	669.125	671.375	666	667.25	664.75	665.875	664.75	665.125	665	670.125	670.5	666.75	666.875	658.375	669.875	666.375	668	672.125	664.25	665.75	674.875	666.875
P07	624.875	630.75	626.875	621.125	622.75	624.625	623.25	628.125	622.125	627.125	627.875	628.25	624.625	618.625	626.25	628.375	628.5	622.875	630.875	627.625	626.25	625.75	625.5	622.625	625.625	630.125	621.75	622.875	628.75	631.25	623.625	628.375
P08	670.75	675.25	677.25	672.125	670.375	675.625	675.125	677.625	675.375	671.125	673.25	675	682.875	672.375	676.375	677.75	674.75	676	675.375	676.625	676.75	669.875	675.25	677.5	674.75	681	676.5	680.875	668.875	669.875	675.125	679.125
P09	655.625	655.375	649.25	647.375	647.375	644.125	648.5	647.5	649.25	656.75	649.625	652.125	648.875	658.625	646.125	646	652.25	653.375	646.625	650.5	649.75	647.875	653.125	650	646.75	647.25	653	651	646.625	650.25	644.125	646.25
P10	686.375	689.375	688	686	680.375	688.625	688.375	685.625	685.5	685.375	691.75	692.25	688.125	687.125	685.875	683.375	688.375	693	687.375	687.25	684.625	684.25	693.25	685.875	687.625	685.625	689.25	688.25	688	690.875	689.875	680
P11	697.75	686.375	689.375	687.875	692.5	697	694	690.875	687.625	687.125	693.75	692	691.5	687.625	694.875	687.75	691.625	693.875	693.5	691.125	687.75	678.125	688.625	682	692.75	689.375	689.5	690.25	684.75	690.375	689.75	693.625
P12	681	683.375	683.125	685.75	684.625	683.75	683.5	679	681.875	680.625	680.25	671.875	675.25	680.625	681	683.875	679.625	676.25	680.625	677.75	680.875	683.5	682.375	678.75	686.25	688.625	682.125	684.125	679.375	684.25	687.125	680.625
P13	703.375	706.75	702.25	704.375	699.375	697.625	705.375	702.875	706.875	715.5	710.625	711	705.5	705.5	710.25	707.125	704	710.75	706.75	705.25	702.75	695	702.5	710.875	704.625	703.875	706.125	707.125	706.625	706.5	704	713.125
P14	680.75	695.625	688.25	694.875	687.25	693.5	689	688.375	689.375	681.25	683.75	691.25	684.75	686.375	689.875	686.625	691.125	692.375	691.125	690.25	692.375	687.75	690.625	698.375	688.75	687	689.75	689.5	689.25	685.375	682.125	690.625
P15	615.125	613	617.125	620.875	614.875	613.125	623.875	613.875	619.875	622.5	614	621.5	619.125	612.5	622.5	619.5	619.125	618.375	619	615.375	614.875	618.75	619.375	607.125	618.625	614.5	616.125	613.375	620.875	618.875	616.125	609
P16	682.25	684.625	683.875	676.625	681.625	684.5	678.125	677.875	682	680.625	682.25	679.25	685	682.25	682.125	682.5	682.5	677.125	685.625	687.125	680.625	676.5	686.125	677.25	684	682.375	680	681.375	688	678.875	683.75	679.25
P17	0	0	0	0	0	0	0	0	0	0	0	0	0	0	0	0	0	0	0	0	0	0	0	0	0	0	0	0	0	0	0	0
P18	714.75	710.625	715.5	712.625	717	715.875	717.125	721.625	719.75	716.375	711.875	713.375	717.375	721.5	718.375	714.5	717	723.25	715.375	727.375	722.5	711.875	727.125	719	713.75	718.375	722.25	716.375	712.25	717	716.875	726.875
P19	598.75	602.5	608	595.5	607.25	595.875	601.25	604.75	599.625	604.75	604.5	604.75	603.625	600.375	602.875	610.5	603.75	611.125	602.125	605	597.875	607.75	601.375	603.625	600.125	603.5	605.625	603.25	607.5	602	606	601.75
P20	0	0	0	0	0	0	0	0	0	0	0	0	0	0	0	0	0	0	0	0	0	0	0	0	0	0	0	0	0	0	0	0
P21	0	0	0	0	0	0	0	0	0	0	0	0	0	0	0	0	0	0	0	0	0	0	0	0	0	0	0	0	0	0	0	0
P22	0	0	0	0	0	0	0	0	0	0	0	0	0	0	0	0	0	0	0	0	0	0	0	0	0	0	0	0	0	0	0	0
P23	0	0	0	0	0	0	0	0	0	0	0	0	0	0	0	0	0	0	0	0	0	0	0	0	0	0	0	0	0	0	0	0
P24	0	0	0	0	0	0	0	0	0	0	0	0	0	0	0	0	0	0	0	0	0	0	0	0	0	0	0	0	0	0	0	0
Last Cell

## Sheet: Summary Sheet
DA Normalize				PCV Normalized
Row	Column	Max	FFT Value	Row	Column	Max	FFT Value			Row	Column	DA-Max	Treatment (µM)
A	2	4.15811	3.94265							C	1	11.5564	0
A	3	12.5584	1.79211							E	1	13.2796	0
A	5	9.46025	4.30108							G	1	8.2696	0
A	7	16.3438	5.73477							I	1	12.3987	0
A	8	9.91045	4.6595							J	1	17.4131	0
A	9	6.01893	0.358423							K	1	12.3469	0
A	10	14.8464	0.358423							L	1	32.676	0
A	12	13.6431	3.94265							N	1	11.9125	0
A	13	20.5162	5.73477							O	1	15.4246	0
A	14	11.8069	5.01792							P	1	12.4109	0
A	15	10.0474	2.86738							A	2	4.15811	0
A	17	12.1578	2.15054							B	2	8.5578	0
A	18	5.28203	2.86738							C	2	9.0894	0
A	19	10.6255	5.73477							D	2	12.1653	0
B	2	8.5578	4.6595							E	2	11.0458	0
B	5	13.5553	1.43369							G	2	10.7595	0
B	6	9.94264	1.79211							H	2	5.32485	0
B	7	4.1013	5.01792							I	2	7.37273	0
B	8	13.5079	1.07527							J	2	9.12757	0
B	9	8.76798	0.358423							K	2	12.5188	0
B	10	4.75625	5.73477							L	2	11.6105	0
B	11	9.22902	0.358423							M	2	8.4242	0
B	13	5.0332	1.07527							O	2	10.1857	0
B	15	7.6875	5.73477							P	2	6.2019	0
B	16	7.60339	3.94265							A	3	12.5584	0.05
B	17	8.00729	0.358423							D	3	8.77421	0.05
B	18	13.8175	3.58423							E	3	6.58445	0.05
B	19	24.9396	3.22581							F	3	16.9894	0.05
C	1	11.5564	3.58423							G	3	7.70305	0.05
C	2	9.0894	1.79211							H	3	14.861	0.05
C	5	10.013	5.73477							I	3	8.52325	0.05
C	6	8.00898	5.01792							J	3	5.11125	0.05
C	7	9.83667	2.86738							K	3	12.024	0.05
C	8	14.7804	0.716846							L	3	9.50833	0.05
C	9	5.27028	3.94265							M	3	11.8789	0.05
C	12	4.08602	0.358423							N	3	13.8926	0.05
C	15	5.82904	5.73477							O	3	14.4783	0.05
C	16	5.99365	2.50896							P	3	3.03738	0.05
C	18	8.06947	4.6595							E	4	6.24443	0.05
C	20	8.00856	0.716846							F	4	9.40839	0.05
D	2	12.1653	5.01792							G	4	4.6189	0.05
D	3	8.77421	2.50896							I	4	9.56297	0.05
D	6	12.2755	2.15054							L	4	9.273	0.05
D	7	8.02344	5.73477							M	4	5.18695	0.05
D	8	11.592	2.15054							N	4	7.7814	0.05
D	10	3.87278	5.73477							P	4	12.4244	0.05
D	11	4.24163	1.79211							A	5	9.46025	0.098
D	13	7.30057	1.07527							B	5	13.5553	0.098
D	14	5.8429	0.716846							C	5	10.013	0.098
D	16	14.0838	5.73477							E	5	13.5694	0.098
D	17	7.94739	5.73477							F	5	7.22299	0.098
E	1	13.2796	2.86738							G	5	6.08564	0.098
E	2	11.0458	5.01792							H	5	14.3958	0.098
E	3	6.58445	5.37634							I	5	9.36458	0.098
E	4	6.24443	0.716846							J	5	5.42656	0.098
E	5	13.5694	4.6595							K	5	23.5717	0.098
E	6	4.07955	3.58423							N	5	6.27692	0.098
E	7	13.8094	3.22581							O	5	9.54447	0.098
E	8	10.5182	5.73477							P	5	11.093	0.098
E	10	7.00612	5.37634							B	6	9.94264	0.098
E	12	9.55633	2.86738							C	6	8.00898	0.098
E	13	11.224	2.15054							D	6	12.2755	0.098
E	15	8.82668	5.01792							E	6	4.07955	0.098
E	16	12.0995	5.01792							H	6	9.33848	0.098
E	17	13.8863	3.94265							I	6	10.5122	0.098
E	19	8.32914	5.37634							J	6	13.1034	0.098
E	20	5.93279	4.30108							K	6	10.7407	0.098
F	3	16.9894	0.358423							L	6	6.63417	0.098
F	4	9.40839	0.358423							M	6	11.6414	0.098
F	5	7.22299	3.58423							N	6	5.39785	0.098
F	7	6.58379	0.358423							P	6	15.3284	0.098
F	12	8.88438	5.73477							A	7	16.3438	0.195
F	15	5.44596	2.50896							B	7	4.1013	0.195
F	17	6.29131	5.37634							C	7	9.83667	0.195
F	19	15.22	2.15054							D	7	8.02344	0.195
G	1	8.2696	0.716846							E	7	13.8094	0.195
G	2	10.7595	4.30108							F	7	6.58379	0.195
G	3	7.70305	2.50896							G	7	14.9542	0.195
G	4	4.6189	5.37634							I	7	7.78212	0.195
G	5	6.08564	3.58423							J	7	4.68233	0.195
G	7	14.9542	2.15054							K	7	9.44035	0.195
G	10	8.78845	2.86738							L	7	10.5431	0.195
G	11	3.7441	0.358423							M	7	15.3617	0.195
G	12	6.78123	5.01792							N	7	12.0161	0.195
G	20	8.25542	5.37634							O	7	14.3857	0.195
H	2	5.32485	1.07527							P	7	10.2791	0.195
H	3	14.861	5.01792							A	8	9.91045	0.195
H	5	14.3958	1.43369							B	8	13.5079	0.195
H	6	9.33848	0.358423							C	8	14.7804	0.195
H	8	9.95522	1.43369							D	8	11.592	0.195
H	10	12.0449	4.30108							E	8	10.5182	0.195
H	11	8.42388	3.58423							H	8	9.95522	0.195
H	12	4.81869	3.22581							I	8	5.33929	0.195
H	14	8.56315	3.58423							J	8	7.6594	0.195
H	15	13.6353	2.50896							L	8	13.2087	0.195
H	17	6.27118	3.58423							M	8	15.1889	0.195
H	18	5.50038	2.50896							N	8	8.43383	0.195
H	20	7.06205	3.22581							O	8	7.48028	0.195
I	1	12.3987	1.07527							P	8	7.09775	0.195
I	2	7.37273	5.01792							A	9	6.01893	0.39
I	3	8.52325	2.86738							B	9	8.76798	0.39
I	4	9.56297	3.94265							C	9	5.27028	0.39
I	5	9.36458	5.73477							I	9	11.3303	0.39
I	6	10.5122	5.01792							J	9	9.73489	0.39
I	7	7.78212	5.73477							K	9	8.60225	0.39
I	8	5.33929	5.73477							L	9	10.0566	0.39
I	9	11.3303	1.43369							M	9	10.0347	0.39
I	11	10.6832	5.37634							N	9	5.86127	0.39
I	12	5.68109	5.01792							O	9	9.42018	0.39
I	16	7.13463	3.94265							P	9	5.02287	0.39
I	17	5.24909	1.07527							A	10	14.8464	0.39
I	18	15.4433	4.30108							B	10	4.75625	0.39
I	19	11.0833	5.73477							D	10	3.87278	0.39
I	20	15.7057	1.07527							E	10	7.00612	0.39
J	1	17.4131	5.01792							G	10	8.78845	0.39
J	2	9.12757	2.50896							H	10	12.0449	0.39
J	3	5.11125	2.50896							J	10	6.15475	0.39
J	5	5.42656	5.73477							K	10	7.06828	0.39
J	6	13.1034	3.22581							M	10	16.1165	0.39
J	7	4.68233	3.94265							P	10	17.4505	0.39
J	8	7.6594	5.01792							B	11	9.22902	0.78
J	9	9.73489	3.58423							D	11	4.24163	0.78
J	10	6.15475	3.94265							G	11	3.7441	0.78
J	12	12.4324	0.716846							H	11	8.42388	0.78
J	13	10.6872	1.07527							I	11	10.6832	0.78
J	15	10.7088	2.86738							L	11	11.1826	0.78
J	16	6.38281	5.73477							N	11	4.72154	0.78
J	17	11.889	5.01792							P	11	7.98988	0.78
J	18	20.3809	3.94265							A	12	13.6431	0.78
J	19	10.3811	4.30108							C	12	4.08602	0.78
J	20	13.6356	1.79211							E	12	9.55633	0.78
K	1	12.3469	1.43369							F	12	8.88438	0.78
K	2	12.5188	1.79211							G	12	6.78123	0.78
K	3	12.024	4.6595							H	12	4.81869	0.78
K	5	23.5717	4.30108							I	12	5.68109	0.78
K	6	10.7407	0.716846							J	12	12.4324	0.78
K	7	9.44035	4.30108							K	12	6.92511	0.78
K	9	8.60225	2.15054							L	12	9.71869	0.78
K	10	7.06828	2.15054							N	12	8.06702	0.78
K	12	6.92511	3.94265							P	12	12.913	0.78
K	15	4.64813	2.86738							A	13	20.5162	1.56
K	19	12.8182	5.73477							B	13	5.0332	1.56
K	20	29.3866	2.50896							D	13	7.30057	1.56
L	1	32.676	0.358423							E	13	11.224	1.56
L	2	11.6105	1.79211							J	13	10.6872	1.56
L	3	9.50833	3.58423							L	13	12.8795	1.56
L	4	9.273	1.79211							M	13	14.7041	1.56
L	6	6.63417	1.07527							O	13	12.8706	1.56
L	7	10.5431	0.716846							P	13	12.1633	1.56
L	8	13.2087	5.37634							A	14	11.8069	1.56
L	9	10.0566	2.50896							D	14	5.8429	1.56
L	11	11.1826	3.94265							H	14	8.56315	1.56
L	12	9.71869	3.58423							N	14	7.89858	1.56
L	13	12.8795	5.73477							P	14	10.1708	1.56
L	15	5.90045	2.86738							A	15	10.0474	3.125
L	16	6.93954	3.94265							B	15	7.6875	3.125
L	17	17.9363	2.86738							C	15	5.82904	3.125
L	19	20.1049	1.79211							E	15	8.82668	3.125
M	2	8.4242	1.79211							F	15	5.44596	3.125
M	3	11.8789	3.58423							H	15	13.6353	3.125
M	4	5.18695	3.22581							J	15	10.7088	3.125
M	6	11.6414	1.07527							K	15	4.64813	3.125
M	7	15.3617	2.50896							L	15	5.90045	3.125
M	8	15.1889	1.07527							N	15	10.117	3.125
M	9	10.0347	2.50896							O	15	16.8062	3.125
M	10	16.1165	4.30108							P	15	9.33626	3.125
M	13	14.7041	1.07527							B	16	7.60339	3.125
M	17	14.9582	3.22581							C	16	5.99365	3.125
M	19	7.22388	1.07527							D	16	14.0838	3.125
N	1	11.9125	3.22581							E	16	12.0995	3.125
N	3	13.8926	0.358423							I	16	7.13463	3.125
N	4	7.7814	1.79211							J	16	6.38281	3.125
N	5	6.27692	5.73477							L	16	6.93954	3.125
N	6	5.39785	0.716846							N	16	14.7779	3.125
N	7	12.0161	3.94265							O	16	9.29706	3.125
N	8	8.43383	5.73477							P	16	10.4972	3.125
N	9	5.86127	4.6595							A	17	12.1578	6.25
N	11	4.72154	5.37634							B	17	8.00729	6.25
N	12	8.06702	2.15054							D	17	7.94739	6.25
N	14	7.89858	1.07527							E	17	13.8863	6.25
N	15	10.117	0.358423							F	17	6.29131	6.25
N	16	14.7779	4.6595							H	17	6.27118	6.25
N	19	8.76841	0.358423							I	17	5.24909	6.25
N	20	10.326	3.22581							J	17	11.889	6.25
O	1	15.4246	2.86738							L	17	17.9363	6.25
O	2	10.1857	1.79211							M	17	14.9582	6.25
O	3	14.4783	5.37634							O	17	6.33077	6.25
O	5	9.54447	2.50896							A	18	5.28203	6.25
O	7	14.3857	4.6595							B	18	13.8175	6.25
O	8	7.48028	5.37634							C	18	8.06947	6.25
O	9	9.42018	2.15054							H	18	5.50038	6.25
O	13	12.8706	2.15054							I	18	15.4433	6.25
O	15	16.8062	0.358423							J	18	20.3809	6.25
O	16	9.29706	1.43369							P	18	9.97603	6.25
O	17	6.33077	2.50896							A	19	10.6255	12.5
O	20	29.3991	3.22581							B	19	24.9396	12.5
P	1	12.4109	1.79211							E	19	8.32914	12.5
P	2	6.2019	4.6595							F	19	15.22	12.5
P	3	3.03738	5.37634							I	19	11.0833	12.5
P	4	12.4244	1.07527							J	19	10.3811	12.5
P	5	11.093	5.37634							K	19	12.8182	12.5
P	6	15.3284	3.94265							L	19	20.1049	12.5
P	7	10.2791	2.50896							M	19	7.22388	12.5
P	8	7.09775	3.94265							N	19	8.76841	12.5
P	9	5.02287	2.86738							P	19	25.0422	12.5
P	10	17.4505	2.50896							C	20	8.00856	12.5
P	11	7.98988	1.07527							E	20	5.93279	12.5
P	12	12.913	0.358423							G	20	8.25542	12.5
P	13	12.1633	5.73477							H	20	7.06205	12.5
P	14	10.1708	5.37634							I	20	15.7057	12.5
P	15	9.33626	4.6595							J	20	13.6356	12.5
P	16	10.4972	1.07527							K	20	29.3866	12.5
P	18	9.97603	0.358423							N	20	10.326	12.5
P	19	25.0422	3.58423							O	20	29.3991	12.5

## Sheet: David's Results
A02
Time	Data	FFT Freq	FFT Mag	FFT Complex			Max
0	260.885	0	518.355	8293.673065			4.15811
0.09	269.788	0.358423	3.29034	52.4736654941641-4.24857335826478i
0.18	271.769	0.716846	2.44247	37.9379297953621-9.37645323684684i
0.27	263.212	1.07527	1.0838	-5.54144733338146-16.4315772838465i
0.36	267.538	1.43369	1.66201	16.423406361794-20.9145045983401i
0.45	245.875	1.79211	1.21324	-9.12928818634186-17.131190304829i
0.54	261.779	2.15054	2.98062	-26.7393292177157-39.4884673176118i
0.63	260.173	2.50896	2.63873	-33.3355643337076+25.9082770861024i
0.72	264.144	2.86738	1.94273	-23.6153869999998-20.2115479999998i
0.81	249.702	3.22581	3.00965	35.064911079128-33.0045114459857i
0.9	256.25	3.58423	3.52261	55.2911868591792-10.9333354801935i
0.99	255.865	3.94265	4.15811	-41.7081731234604+51.8327172817983i
1.08	255.115	4.30108	3.89391	-39.519598361794-48.16444259834i
1.17	261.654	4.6595	1.8172	28.201159886385+7.07548900391137i
1.26	255.308	5.01792	3.97053	-52.2204994368256+36.1786786005716i
1.35	257.279	5.37634	2.93377	34.1285445172143+32.2279888107779i
1.44	253.365	5.73477	0.0492802	-0.78848299999936
1.53	273.221	6.09319	2.93377	34.1285445172143-32.2279888107779i
1.62	248.846	6.45161	3.97053	-52.2204994368257-36.1786786005715i
1.71	262.106	6.81004	1.8172	28.201159886385-7.07548900391143i
1.8	252.827	7.16846	3.89391	-39.519598361794+48.16444259834i
1.89	244.712	7.52688	4.15811	-41.7081731234605-51.8327172817982i
1.98	273.221	7.8853	3.52261	55.2911868591792+10.9333354801934i
2.07	252.596	8.24373	3.00965	35.0649110791281+33.0045114459856i
2.16	246.538	8.60215	1.94273	-23.6153869999998+20.2115479999998i
2.25	271.25	8.96057	2.63873	-33.3355643337077-25.9082770861023i
2.34	258.837	9.319	2.98062	-26.7393292177156+39.4884673176119i
2.43	252.894	9.67742	1.21324	-9.12928818634186+17.131190304829i
2.52	261	10.0358	1.66201	16.423406361794+20.9145045983401i
2.61	267.519	10.3943	1.0838	-5.54144733338145+16.4315772838465i
2.7	259.019	10.7527	2.44247	37.9379297953621+9.37645323684678i
2.79	259.385	11.1111	3.29034	52.4736654941641+4.24857335826468i
A03
Time	Data	FFT Freq	FFT Mag	FFT Complex			Max
0	44.7143	0	63.5569	1016.910582			12.5584
0.09	25.8036	0.358423	5.10597	58.3994860907548-57.1283563030956i
0.18	45.75	0.716846	1.48889	4.52313875107389+23.3889500602704i
0.27	58.8393	1.07527	5.27149	71.0122822354846+45.5099049901238i
0.36	11.2321	1.43369	1.45707	19.2964666203927-13.0824371513364i
0.45	34.6071	1.79211	12.5584	-109.344909349326-168.577283342096i
0.54	11.5893	2.15054	8.26904	-123.473445306698+47.5270339991839i
0.63	21.8571	2.50896	9.19407	146.023262290773-17.8083881155842i
0.72	47.2143	2.86738	3.85675	56.857116-23.982178i
0.81	89.8393	3.22581	5.32487	-58.0393634002952+62.3707819280404i
0.9	27.1964	3.58423	7.61334	85.0979506880008+87.1599064591587i
0.99	12.9286	3.94265	8.29571	79.3347043375206+106.412577785514i
1.08	15.9464	4.30108	2.6279	40.9894193796072-9.36820315133644i
1.17	35.7857	4.6595	2.98755	2.11676907487778+47.7538295532194i
1.26	50.0357	5.01792	4.56728	73.0667118676228-1.19252947975455i
1.35	23.1786	5.37634	4.13875	-65.7878792797894-7.5520588239856i
1.44	29.25	5.73477	9.13729	-146.196594
1.53	15.4464	6.09319	4.13875	-65.7878792797895+7.55205882398598i
1.62	13.6071	6.45161	4.56728	73.0667118676229+1.19252947975449i
1.71	39.4464	6.81004	2.98755	2.11676907487753-47.7538295532193i
1.8	34.7321	7.16846	2.6279	40.9894193796072+9.36820315133641i
1.89	24.0893	7.52688	8.29571	79.3347043375202-106.412577785514i
1.98	26.3393	7.8853	7.61334	85.0979506880008-87.1599064591589i
2.07	45.2143	8.24373	5.32487	-58.0393634002955-62.3707819280403i
2.16	16.9464	8.60215	3.85675	56.857116+23.982178i
2.25	20.4286	8.96057	9.19407	146.023262290773+17.8083881155837i
2.34	9	9.319	8.26904	-123.473445306698-47.5270339991836i
2.43	35.9821	9.67742	12.5584	-109.344909349326+168.577283342096i
2.52	46.0714	10.0358	1.45707	19.2964666203927+13.0824371513365i
2.61	56.7679	10.3943	5.27149	71.0122822354845-45.5099049901239i
2.7	5.73212	10.7527	1.48889	4.52313875107387-23.3889500602704i
2.79	41.3393	11.1111	5.10597	58.3994860907549+57.1283563030955i
A05
Time	Data	FFT Freq	FFT Mag	FFT Complex			Max
0	119.862	0	243.188	3891.006592			9.46025
0.09	123.809	0.358423	5.38938	-28.1443602671318-81.5078377113637i
0.18	113.862	0.716846	4.44603	-56.9947722114166+42.5675658536586i
0.27	134.678	1.07527	7.52853	120.151685321437-8.56312719676695i
0.36	113.099	1.43369	3.96693	-36.2732420061111-52.0846230067055i
0.45	112.586	1.79211	4.01605	60.4923676358098+21.6705450384756i
0.54	119.849	2.15054	2.18643	-31.8323119080735+14.5088784294904i
0.63	117.908	2.50896	5.29719	-46.4068755297005+70.921203507408i
0.72	134.224	2.86738	2.48972	39.6381530000001-3.96047900000008i
0.81	141.98	3.22581	1.86066	-26.9326989302821+12.6853554469664i
0.9	116.401	3.58423	3.15809	2.87940091646705+50.4472972602086i
0.99	151.217	3.94265	3.78216	-60.0139616590602+7.76810956047636i
1.08	139.954	4.30108	9.46025	43.7601200061108-144.900419006706i
1.17	138.809	4.6595	3.63311	-43.0646712508811-39.0447988678616i
1.26	117.941	5.01792	1.88169	28.0791512030229-10.8624233156233i
1.35	93.7105	5.37634	4.03787	1.60284267980924-64.5861059649007i
1.44	122.651	5.73477	0.668179	10.6908579999999
1.53	109.039	6.09319	4.03787	1.60284267980952+64.5861059649006i
1.62	111.895	6.45161	1.88169	28.0791512030229+10.8624233156232i
1.71	131.217	6.81004	3.63311	-43.064671250881+39.0447988678618i
1.8	123.605	7.16846	9.46025	43.7601200061111+144.900419006706i
1.89	119.599	7.52688	3.78216	-60.0139616590603-7.76810956047608i
1.98	129.105	7.8853	3.15809	2.879400916467-50.4472972602086i
2.07	102.099	8.24373	1.86066	-26.9326989302823-12.6853554469663i
2.16	122.757	8.60215	2.48972	39.6381530000001+3.96047900000008i
2.25	131.875	8.96057	5.29719	-46.4068755297008-70.9212035074078i
2.34	112.441	9.319	2.18643	-31.8323119080735-14.5088784294904i
2.43	115.908	9.67742	4.01605	60.4923676358096-21.6705450384759i
2.52	119.092	10.0358	3.96693	-36.2732420061109+52.0846230067057i
2.61	94.3618	10.3943	7.52853	120.151685321437+8.5631271967665i
2.7	134.112	10.7527	4.44603	-56.9947722114167-42.5675658536585i
2.79	121.362	11.1111	5.38938	-28.1443602671316+81.5078377113638i
A07
Time	Data	FFT Freq	FFT Mag	FFT Complex			Max
0	8.59998	0	54.4646	871.433352			16.3438
0.09	53.325	0.358423	2.65439	13.256819465701-40.3482246581976i
0.18	19.7584	0.716846	3.6133	-52.2063267069338-24.835700244794i
0.27	22.8166	1.07527	5.70606	-64.8952332806755-64.2164276526576i
0.36	20.9	1.43369	1.93647	0.239646620971623+30.9826677286867i
0.45	62.0167	1.79211	6.92405	57.1174124950267+94.9256848462129i
0.54	24.5666	2.15054	9.04375	31.1576098884701-141.30571467073i
0.63	64.1167	2.50896	6.00729	-95.6748620181166-9.20437296207248i
0.72	15.875	2.86738	5.20338	-55.7667240000001-61.8167720000001i
0.81	7.38336	3.22581	7.70811	58.7532087890019-108.435648413428i
0.9	0.966675	3.58423	8.19445	-51.0079560216417-120.782247141039i
0.99	66.1	3.94265	5.7891	-23.2541040216671+89.659008221523i
1.08	23.3834	4.30108	2.92113	-6.00649062097186-46.3505842713132i
1.17	33.3417	4.6595	3.27742	10.2219877981296+51.4327575696568i
1.26	23.1334	5.01792	4.39749	-39.9101231598952-57.9455327151033i
1.35	20.5833	5.37634	8.14335	50.6080747725997-120.063542262548i
1.44	7.83331	5.73477	16.3438	-261.5
1.53	63.8583	6.09319	8.14335	50.6080747726002+120.063542262548i
1.62	8.16669	6.45161	4.39749	-39.9101231598951+57.9455327151032i
1.71	28.0167	6.81004	3.27742	10.2219877981295-51.4327575696568i
1.8	4.26666	7.16846	2.92113	-6.00649062097178+46.3505842713132i
1.89	21.7083	7.52688	5.7891	-23.2541040216674-89.659008221523i
1.98	35.4667	7.8853	8.19445	-51.0079560216413+120.782247141039i
2.07	29.875	8.24373	7.70811	58.7532087890023+108.435648413427i
2.16	28.55	8.60215	5.20338	-55.766724+61.8167720000001i
2.25	36.325	8.96057	6.00729	-95.6748620181165+9.20437296207285i
2.34	41.9583	9.319	9.04375	31.1576098884705+141.305714670729i
2.43	10.8417	9.67742	6.92405	57.1174124950265-94.9256848462131i
2.52	15.1916	10.0358	1.93647	0.239646620971576-30.9826677286867i
2.61	36.1834	10.3943	5.70606	-64.8952332806754+64.2164276526577i
2.7	26.35	10.7527	3.6133	-52.2063267069337+24.8357002447942i
2.79	9.97498	11.1111	2.65439	13.2568194657012+40.3482246581976i
A08
Time	Data	FFT Freq	FFT Mag	FFT Complex			Max
0	87.2368	0	211.467	3383.467102			9.91045
0.09	88.7237	0.358423	6.65552	-61.84227765871+86.6908770532542i
0.18	89.7171	0.716846	6.5046	-99.5390352459692+30.3855575847417i
0.27	104.401	1.07527	7.7393	-121.311677593452-24.840644172322i
0.36	78.7632	1.43369	6.09087	60.4494929732675+76.4402374309871i
0.45	120.941	1.79211	2.6242	4.27202432230263-41.769363208252i
0.54	105.243	2.15054	3.52076	56.3193092340954+1.20259945588803i
0.63	122.329	2.50896	6.71587	-26.9113197699838+104.029410285877i
0.72	105.237	2.86738	8.82156	-141.065703+4.73019299999987i
0.81	99.7895	3.22581	4.08833	-31.5270452767633-57.3143451870492i
0.9	103.743	3.58423	2.21507	24.9325311557633+25.1881379049802i
0.99	81.4211	3.94265	0.856057	-12.9340480192813+4.50729207548111i
1.08	106.507	4.30108	2.79036	-37.7917809732674-23.770148569013i
1.17	104.888	4.6595	9.91045	153.519624955103-39.6897149890197i
1.26	107.954	5.01792	3.77622	-26.9496211438896-54.0761679661658i
1.35	128.678	5.37634	3.39382	-16.6866729592161-51.6736285201028i
1.44	101.414	5.73477	2.35979	-37.7565920000002
1.53	119.743	6.09319	3.39382	-16.686672959216+51.6736285201027i
1.62	100.789	6.45161	3.77622	-26.9496211438895+54.0761679661658i
1.71	93.5789	6.81004	9.91045	153.519624955104+39.6897149890191i
1.8	96.3224	7.16846	2.79036	-37.7917809732675+23.7701485690131i
1.89	99.3618	7.52688	0.856057	-12.9340480192811-4.50729207548107i
1.98	147.039	7.8853	2.21507	24.9325311557632-25.1881379049802i
2.07	110.395	8.24373	4.08833	-31.527045276763+57.3143451870493i
2.16	94.7237	8.60215	8.82156	-141.065703-4.73019299999987i
2.25	126.27	8.96057	6.71587	-26.911319769984-104.029410285877i
2.34	134.178	9.319	3.52076	56.3193092340954-1.20259945588819i
2.43	122.757	9.67742	2.6242	4.27202432230291+41.769363208252i
2.52	95.6908	10.0358	6.09087	60.4494929732673-76.4402374309872i
2.61	93.2237	10.3943	7.7393	-121.311677593452+24.8406441723224i
2.7	118.296	10.7527	6.5046	-99.5390352459692-30.3855575847415i
2.79	94.1118	11.1111	6.65552	-61.8422776587103-86.6908770532541i
A09
Time	Data	FFT Freq	FFT Mag	FFT Complex			Max
0	101.525	0	224.084	3585.350129			6.01893
0.09	118.175	0.358423	6.01893	35.6462466994414+89.4627516700997i
0.18	97.8417	0.716846	4.7023	-47.0970357154106+58.6723088461024i
0.27	106.575	1.07527	0.462783	3.66551257568122-6.43359085563525i
0.36	111	1.43369	2.8327	-17.40523167578+41.8479819838574i
0.45	105.725	1.79211	0.945041	-14.234872625106-5.09925805053898i
0.54	107.267	2.15054	1.30917	17.8772379411167-10.9163515755508i
0.63	113.75	2.50896	0.619358	-8.66051402625185-4.81644628190475i
0.72	105.217	2.86738	1.45364	3.82501300000003+22.9416179999999i
0.81	108.958	3.22581	2.37354	23.3273404566818-29.9675986492139i
0.9	101.15	3.58423	1.88104	-22.8390058218681-19.6006905115955i
0.99	120.508	3.94265	0.669954	7.39205466408811+7.76274431839483i
1.08	111.625	4.30108	3.58386	-47.0447183242199-32.7851980161424i
1.17	102.308	4.6595	2.13103	-32.1389548051311+11.3868349698776i
1.26	115.333	5.01792	1.42243	-17.874548403838+14.0878219100573i
1.35	110.85	5.37634	3.55622	-41.929924939403-38.4633772406304i
1.44	104.892	5.73477	1.34791	-21.5665589999999
1.53	104.825	6.09319	3.55622	-41.929924939403+38.4633772406305i
1.62	105.075	6.45161	1.42243	-17.8745484038381-14.0878219100574i
1.71	102.342	6.81004	2.13103	-32.1389548051312-11.3868349698775i
1.8	115.783	7.16846	3.58386	-47.0447183242199+32.7851980161424i
1.89	111.258	7.52688	0.669954	7.39205466408802-7.76274431839487i
1.98	124.917	7.8853	1.88104	-22.839005821868+19.6006905115955i
2.07	119.442	8.24373	2.37354	23.3273404566819+29.9675986492138i
2.16	118.683	8.60215	1.45364	3.825013-22.9416179999999i
2.25	116.808	8.96057	0.619358	-8.66051402625188+4.81644628190476i
2.34	121.792	9.319	1.30917	17.8772379411167+10.9163515755507i
2.43	120.333	9.67742	0.945041	-14.234872625106+5.09925805053906i
2.52	124.133	10.0358	2.8327	-17.4052316757801-41.8479819838574i
2.61	122.2	10.3943	0.462783	3.66551257568118+6.43359085563523i
2.7	115.658	10.7527	4.7023	-47.0970357154107-58.6723088461023i
2.79	119.4	11.1111	6.01893	35.6462466994411-89.4627516700999i
A10
Time	Data	FFT Freq	FFT Mag	FFT Complex			Max
0	329.534	0	641.703	10267.250001			14.8464
0.09	319.807	0.358423	14.8464	163.386303316786-172.428328582456i
0.18	328.761	0.716846	5.45318	-81.1210333455637+32.1263009057981i
0.27	318.341	1.07527	4.55215	40.0184126411042+60.8554095441445i
0.36	347.216	1.43369	3.91937	-60.336463693999-17.089452933569i
0.45	320.898	1.79211	5.04269	77.699949872867+21.7365917273229i
0.54	357.341	2.15054	4.18326	-31.2041987622457+59.2133006572765i
0.63	323.114	2.50896	5.01144	75.9083072021285+25.831272803458i
0.72	322.636	2.86738	3.80709	-50.8068530000005-33.6022659999999i
0.81	363.182	3.22581	5.24144	-66.2834962201595+51.3762015470591i
0.9	328.955	3.58423	2.68887	42.8016865583046+4.34709828045924i
0.99	320.409	3.94265	3.07031	32.3629731354311-36.9581681867538i
1.08	323.886	4.30108	6.10015	-60.0954223060009-76.9076289335688i
1.17	331.818	4.6595	3.4761	-25.2334911001336+49.5639901303829i
1.26	314.784	5.01792	4.51892	17.2508415495049+70.2146865289809i
1.35	296.443	5.37634	6.7622	84.3229211519768+67.7926526614604i
1.44	281.761	5.73477	2.46875	-39.5000590000009
1.53	309.716	6.09319	6.7622	84.3229211519766-67.7926526614604i
1.62	301.193	6.45161	4.51892	17.2508415495047-70.2146865289809i
1.71	325.023	6.81004	3.4761	-25.2334911001338-49.5639901303826i
1.8	312.341	7.16846	6.10015	-60.0954223060008+76.9076289335688i
1.89	306.568	7.52688	3.07031	32.3629731354312+36.9581681867539i
1.98	300.909	7.8853	2.68887	42.8016865583046-4.34709828045936i
2.07	311.193	8.24373	5.24144	-66.2834962201598-51.3762015470588i
2.16	301.727	8.60215	3.80709	-50.8068530000005+33.6022659999999i
2.25	320.614	8.96057	5.01144	75.9083072021284-25.8312728034581i
2.34	317.307	9.319	4.18326	-31.2041987622457-59.2133006572765i
2.43	332.83	9.67742	5.04269	77.6999498728668-21.7365917273232i
2.52	312.432	10.0358	3.91937	-60.3364636939989+17.089452933569i
2.61	320.886	10.3943	4.55215	40.0184126411039-60.8554095441445i
2.7	333.091	10.7527	5.45318	-81.1210333455637-32.126300905798i
2.79	332.534	11.1111	14.8464	163.386303316786+172.428328582455i
A12
Time	Data	FFT Freq	FFT Mag	FFT Complex			Max
0	93.975	0	223.292	3572.674958			13.6431
0.09	131.425	0.358423	3.48007	-29.1023424946788-47.4703291391294i
0.18	130.258	0.716846	1.72028	19.760664452298+19.1601730727706i
0.27	99.85	1.07527	8.00626	5.99159122384493-127.959982776505i
0.36	122.142	1.43369	7.3018	21.0764623144524+114.911991211993i
0.45	91.4667	1.79211	3.68088	-26.4476507327795-52.6216734057771i
0.54	125.517	2.15054	9.3136	-125.025090691866-81.086166860839i
0.63	124.133	2.50896	9.84631	18.3144317935859-156.472758888653i
0.72	105.3	2.86738	4.53585	-55.241668+47.0667100000001i
0.81	93.625	3.22581	1.90205	28.2107198558655+11.4153759537988i
0.9	113.958	3.58423	3.35429	-36.9690385985099-38.9052022404749i
0.99	118.508	3.94265	13.6431	-175.343625160575-130.019207179936i
1.08	95.15	4.30108	8.94448	134.873611685548-47.8546707880068i
1.17	136.867	4.6595	6.47857	-94.5412070541315+42.5057909042297i
1.26	148.783	5.01792	7.6482	84.4002128380783+88.6077376931346i
1.35	112.533	5.37634	7.92154	-40.9486214311319+119.947617158215i
1.44	133.208	5.73477	1.46823	-23.4916660000001
1.53	68.4916	6.09319	7.92154	-40.9486214311323-119.947617158215i
1.62	111.517	6.45161	7.6482	84.4002128380781-88.6077376931349i
1.71	123.817	6.81004	6.47857	-94.5412070541316-42.5057909042297i
1.8	76.6916	7.16846	8.94448	134.873611685548+47.8546707880067i
1.89	118.133	7.52688	13.6431	-175.343625160575+130.019207179936i
1.98	109.9	7.8853	3.35429	-36.9690385985097+38.9052022404749i
2.07	122.758	8.24373	1.90205	28.2107198558654-11.415375953799i
2.16	136.342	8.60215	4.53585	-55.241668-47.0667100000001i
2.25	112.242	8.96057	9.84631	18.3144317935863+156.472758888652i
2.34	61.0333	9.319	9.3136	-125.025090691866+81.0861668608393i
2.43	127.375	9.67742	3.68088	-26.4476507327793+52.621673405777i
2.52	96.8667	10.0358	7.3018	21.0764623144522-114.911991211993i
2.61	123.258	10.3943	8.00626	5.99159122384522+127.959982776505i
2.7	113.95	10.7527	1.72028	19.7606644522979-19.1601730727705i
2.79	93.6	11.1111	3.48007	-29.1023424946787+47.4703291391296i
A13
Time	Data	FFT Freq	FFT Mag	FFT Complex			Max
0	84.9712	0	162.344	2597.509706			20.5162
0.09	122.423	0.358423	6.2184	14.2175456486503-98.4733478745488i
0.18	78.9712	0.716846	13.98	220.920962015323-35.022854289509i
0.27	113.654	1.07527	3.46298	-36.1686861105603-41.9742756746284i
0.36	89.7212	1.43369	4.86911	21.9385279251855-74.7530614347287i
0.45	93.6154	1.79211	5.09048	-59.8008729004652-55.2954200493893i
0.54	45.0961	2.15054	2.87007	24.765465307061+38.6706105025696i
0.63	85.3558	2.50896	3.31183	-26.7390866431063+45.7480548547508i
0.72	70.1635	2.86738	4.2181	18.8365789999999-64.8077089999999i
0.81	86.8365	3.22581	7.02793	45.8773554653295-102.662432207082i
0.9	70.5962	3.58423	2.26599	23.4375802127968-27.6617211085104i
0.99	83.2596	3.94265	6.21913	-17.1101471979076-98.0239388470341i
1.08	67.0192	4.30108	5.63887	87.7537940748144+20.9586105652711i
1.17	101.202	4.6595	6.79235	70.1393477207019+83.0138682567023i
1.26	62.5192	5.01792	10.5309	-166.81626753518+23.7217180994116i
1.35	124.788	5.37634	7.34095	3.66144801735697-117.398132207406i
1.44	85.7115	5.73477	20.5162	-328.259644
1.53	111.587	6.09319	7.34095	3.66144801735742+117.398132207406i
1.62	72.3173	6.45161	10.5309	-166.816267535181-23.7217180994111i
1.71	91.9038	6.81004	6.79235	70.1393477207017-83.0138682567027i
1.8	56.3846	7.16846	5.63887	87.7537940748144-20.9586105652712i
1.89	81.8462	7.52688	6.21913	-17.1101471979073+98.0239388470341i
1.98	81.2212	7.8853	2.26599	23.4375802127966+27.6617211085103i
2.07	33.2596	8.24373	7.02793	45.8773554653299+102.662432207082i
2.16	74.9423	8.60215	4.2181	18.836579+64.8077089999999i
2.25	58.9519	8.96057	3.31183	-26.7390866431063-45.7480548547506i
2.34	80.9904	9.319	2.87007	24.7654653070607-38.6706105025696i
2.43	81.8462	9.67742	5.09048	-59.8008729004649+55.2954200493895i
2.52	47.8173	10.0358	4.86911	21.9385279251856+74.7530614347288i
2.61	107.385	10.3943	3.46298	-36.1686861105602+41.9742756746286i
2.7	66.1827	10.7527	13.98	220.920962015323+35.0228542895084i
2.79	84.9712	11.1111	6.2184	14.2175456486506+98.4733478745489i
A14
Time	Data	FFT Freq	FFT Mag	FFT Complex			Max
0	230.5	0	458.014	7328.225006			11.8069
0.09	209.725	0.358423	1.6549	-20.921294660176-16.2298304148487i
0.18	236.4	0.716846	4.88786	77.2022982240943+12.4877096572769i
0.27	234.8	1.07527	4.8712	77.7983555122848-4.68430678929404i
0.36	245.25	1.43369	10.9016	-162.683824590512+62.9144590209667i
0.45	217.8	1.79211	3.72432	-59.0758266357997-7.80466102304349i
0.54	231.5	2.15054	7.12237	92.1089236982252+67.0996401957249i
0.63	228.575	2.50896	4.45155	-60.2823248318111+37.9344086438864i
0.72	180.85	2.86738	4.80995	-76.549988+7.92501799999991i
0.81	238	3.22581	6.1919	8.45633079550203+98.7087989340429i
0.9	235.5	3.58423	2.27194	20.7124746044058-29.8728281274325i
0.99	245.25	3.94265	4.3776	6.71098580923776-69.7193287988908i
1.08	232.625	4.30108	3.6133	-53.9661994094877-20.7355649790334i
1.17	237.425	4.6595	2.30963	-36.8615437061596+2.61279663936898i
1.26	240.4	5.01792	11.8069	187.576279473275+22.4152653341192i
1.35	223.8	5.37634	4.27847	52.9753657169219+43.3564270798179i
1.44	234.4	5.73477	3.66406	-58.6250300000002
1.53	222.325	6.09319	4.27847	52.9753657169218-43.3564270798181i
1.62	222.8	6.45161	11.8069	187.576279473275-22.4152653341194i
1.71	217.975	6.81004	2.30963	-36.8615437061595-2.61279663936886i
1.8	239.975	7.16846	3.6133	-53.9661994094876+20.7355649790333i
1.89	267.5	7.52688	4.3776	6.71098580923795+69.7193287988908i
1.98	221.75	7.8853	2.27194	20.7124746044059+29.8728281274328i
2.07	231.575	8.24373	6.1919	8.45633079550178-98.7087989340429i
2.16	189.65	8.60215	4.80995	-76.549988-7.92501799999991i
2.25	224.65	8.96057	4.45155	-60.2823248318113-37.9344086438863i
2.34	212.225	9.319	7.12237	92.1089236982251-67.099640195725i
2.43	239.075	9.67742	3.72432	-59.0758266357997+7.80466102304361i
2.52	225.875	10.0358	10.9016	-162.683824590512-62.9144590209666i
2.61	225.325	10.3943	4.8712	77.7983555122848+4.68430678929376i
2.7	255.1	10.7527	4.88786	77.2022982240943-12.4877096572769i
2.79	229.625	11.1111	1.6549	-20.9212946601759+16.2298304148488i
A15
Time	Data	FFT Freq	FFT Mag	FFT Complex			Max
0	100.75	0	206.444	3303.097107			10.0474
0.09	89.2222	0.358423	8.20256	-126.609916582507-34.5560437482804i
0.18	96.5833	0.716846	1.32412	-16.9107081818379-12.7622137192092i
0.27	118.083	1.07527	5.14458	10.1928817802643-81.6797779448008i
0.36	114.861	1.43369	5.40062	11.1022462398191-85.6936986889841i
0.45	108.486	1.79211	6.14785	-97.4128569550853+13.6578302815477i
0.54	64.0972	2.15054	4.88574	14.4079719241889+76.8325499035899i
0.63	102.486	2.50896	0.721442	-5.16129506308359+10.3248919299806i
0.72	103.708	2.86738	10.0474	160.041626+15.1665649999999i
0.81	109.319	3.22581	4.30712	-13.7876789838458+67.520653013806i
0.9	124.153	3.58423	3.19572	14.5007961870355-49.0321904633773i
0.99	113.069	3.94265	5.21343	-78.3103891530905-28.7321527626827i
1.08	102.431	4.30108	8.68841	116.814623760181+75.3618433110158i
1.17	116.194	4.6595	2.13113	-15.0654871567492+30.5894655222475i
1.26	98.5555	5.01792	3.39906	41.8908560706134-34.682618086176i
1.35	100.083	5.37634	3.3942	-41.4009218859032-35.1458801531768i
1.44	146.694	5.73477	1.73004	-27.6806030000005
1.53	100.889	6.09319	3.3942	-41.400921885903+35.1458801531768i
1.62	94.8472	6.45161	3.39906	41.8908560706136+34.6826180861759i
1.71	106.25	6.81004	2.13113	-15.0654871567492-30.5894655222476i
1.8	106.861	7.16846	8.68841	116.814623760181-75.3618433110159i
1.89	115.833	7.52688	5.21343	-78.3103891530905+28.7321527626828i
1.98	87.7639	7.8853	3.19572	14.5007961870357+49.0321904633773i
2.07	103.181	8.24373	4.30712	-13.787678983846-67.5206530138061i
2.16	130.264	8.60215	10.0474	160.041626-15.1665649999999i
2.25	96.2639	8.96057	0.721442	-5.16129506308363-10.3248919299808i
2.34	94.0972	9.319	4.88574	14.4079719241888-76.8325499035899i
2.43	103.25	9.67742	6.14785	-97.4128569550853-13.6578302815476i
2.52	93.3055	10.0358	5.40062	11.1022462398193+85.6936986889842i
2.61	88.9028	10.3943	5.14458	10.1928817802646+81.6797779448006i
2.7	78.7361	10.7527	1.32412	-16.9107081818378+12.7622137192092i
2.79	93.875	11.1111	8.20256	-126.609916582507+34.5560437482807i
A17
Time	Data	FFT Freq	FFT Mag	FFT Complex			Max
0	140.288	0	281.989	4511.817229			12.1578
0.09	142.173	0.358423	3.64736	47.5355576105032-33.8526263077802i
0.18	152.221	0.716846	2.44501	21.4706862955736+32.7015646707951i
0.27	138.019	1.07527	5.43958	80.4868769802196-33.1157066183252i
0.36	141.125	1.43369	10.2102	-123.006889840165+107.501583619768i
0.45	161.24	1.79211	7.95383	-48.4169222008813-117.691218563519i
0.54	133.433	2.15054	12.1578	164.835571911551+103.292636565526i
0.63	131.904	2.50896	6.56284	-103.418858051645-18.1845871201685i
0.72	136.048	2.86738	2.44736	-16.1057740000001+35.692229i
0.81	136.654	3.22581	5.71111	-52.0108976812265-75.1316374970464i
0.9	132.808	3.58423	4.68143	-74.3815161438297+8.82231133030286i
0.99	174.587	3.94265	5.29952	-52.6132129605369+66.495050766559i
1.08	137.702	4.30108	4.14452	7.6991498401653-65.8638963802323i
1.17	134.317	4.6595	4.08437	-2.62323842088976-65.2972878659479i
1.26	146.865	5.01792	7.27423	112.960025936705-28.0380485644285i
1.35	159.269	5.37634	4.88809	75.7528307244559+19.4479527376414i
1.44	147.202	5.73477	6.1821	-98.9135449999999
1.53	114.01	6.09319	4.88809	75.752830724456-19.4479527376417i
1.62	94.0961	6.45161	7.27423	112.960025936705+28.0380485644284i
1.71	135.308	6.81004	4.08437	-2.62323842088954+65.2972878659479i
1.8	151.298	7.16846	4.14452	7.69914984016544+65.8638963802322i
1.89	174.529	7.52688	5.29952	-52.613212960537-66.495050766559i
1.98	148.452	7.8853	4.68143	-74.3815161438297-8.82231133030246i
2.07	138.808	8.24373	5.71111	-52.0108976812263+75.1316374970465i
2.16	95.2211	8.60215	2.44736	-16.1057740000001-35.692229i
2.25	144.115	8.96057	6.56284	-103.418858051644+18.1845871201687i
2.34	133.173	9.319	12.1578	164.835571911551-103.292636565526i
2.43	153.096	9.67742	7.95383	-48.4169222008812+117.691218563519i
2.52	146.288	10.0358	10.2102	-123.006889840165-107.501583619768i
2.61	127.798	10.3943	5.43958	80.4868769802197+33.115706618325i
2.7	170.231	10.7527	2.44501	21.4706862955735-32.7015646707951i
2.79	139.538	11.1111	3.64736	47.5355576105032+33.8526263077802i
A18
Time	Data	FFT Freq	FFT Mag	FFT Complex			Max
0	160.839	0	353.585	5657.357176			5.28203
0.09	169.125	0.358423	5.07198	-79.1625796855277-17.8575744910882i
0.18	176.964	0.716846	0.412101	-3.10755659737232+5.81539769080764i
0.27	192.125	1.07527	1.08943	17.4087972632214+0.877752621567451i
0.36	163.875	1.43369	1.87168	-10.5723774967927-28.0185214862087i
0.45	169.964	1.79211	2.69074	-42.4361556865658+7.25470343716291i
0.54	167.929	2.15054	3.12685	-49.0795820719399+9.70321579318974i
0.63	185.179	2.50896	2.99601	-46.62245520381+11.1457242613352i
0.72	169.696	2.86738	5.28203	-75.999969+36.9642630000001i
0.81	180.929	3.22581	1.55216	-24.2082876362692-5.54196628265308i
0.9	190.857	3.58423	4.2926	53.7801751197788-42.7183767009289i
0.99	180.714	3.94265	2.2154	34.2001435331909-9.31630336447506i
1.08	178.107	4.30108	2.07508	-8.24903250320728+32.1601265137913i
1.17	185.125	4.6595	3.28986	52.0788351928817-7.65025086718966i
1.26	173.161	5.01792	2.35325	-37.0930404504666-6.46337080331083i
1.35	188.643	5.37634	3.21819	-6.54394577712169-51.0735497221959i
1.44	172.75	5.73477	3.70536	-59.2857060000001
1.53	185.821	6.09319	3.21819	-6.54394577712152+51.0735497221958i
1.62	180.25	6.45161	2.35325	-37.0930404504666+6.46337080331086i
1.71	181.625	6.81004	3.28986	52.0788351928817+7.65025086718948i
1.8	183.875	7.16846	2.07508	-8.24903250320733-32.1601265137913i
1.89	168.268	7.52688	2.2154	34.200143533191+9.31630336447496i
1.98	182.179	7.8853	4.2926	53.7801751197789+42.7183767009288i
2.07	181.732	8.24373	1.55216	-24.2082876362691+5.54196628265309i
2.16	172.768	8.60215	5.28203	-75.999969-36.9642630000001i
2.25	168.321	8.96057	2.99601	-46.62245520381-11.1457242613351i
2.34	185.732	9.319	3.12685	-49.0795820719399-9.7032157931896i
2.43	169.036	9.67742	2.69074	-42.4361556865658-7.25470343716279i
2.52	159.607	10.0358	1.87168	-10.5723774967927+28.0185214862087i
2.61	183.125	10.3943	1.08943	17.4087972632215-0.877752621567512i
2.7	180.446	10.7527	0.412101	-3.10755659737233-5.81539769080766i
2.79	168.589	11.1111	5.07198	-79.1625796855276+17.8575744910883i
A19
Time	Data	FFT Freq	FFT Mag	FFT Complex			Max
0	100.493	0	195.806	3132.889894			10.6255
0.09	81.3235	0.358423	4.46449	-28.7630300372814+65.3849342094207i
0.18	96.5735	0.716846	1.30615	16.4103802090636-12.9400042766413i
0.27	101.735	1.07527	3.085	38.9884595374343-30.2705541188588i
0.36	105.265	1.43369	5.02597	-78.2911817222658+18.3618532153287i
0.45	102.676	1.79211	2.30373	33.4705207186031+15.4388830034455i
0.54	66.3603	2.15054	4.37947	-20.1019908724767+67.1262452632927i
0.63	104.618	2.50896	4.58929	-68.9019919162398+25.3824758630915i
0.72	87.8383	2.86738	8.9228	124.147215+70.4927969999999i
0.81	95.728	3.22581	2.64856	11.1660312296857-40.8794169827713i
0.9	63.8309	3.58423	4.37949	-63.3785021383382+29.8870834235087i
0.99	120.419	3.94265	2.9648	-6.59203702824179+46.9765765785564i
1.08	109.618	4.30108	4.34054	-60.5617222777343-33.9910527846714i
1.17	96.0662	4.6595	3.03675	48.5683783692831+1.37796203357812i
1.26	89.3088	5.01792	5.77622	92.2759248017511-5.14987411642526i
1.35	113.574	5.37634	5.96386	88.0050771267563-36.8838080591165i
1.44	86	5.73477	10.6255	-170.007324
1.53	99.0809	6.09319	5.96386	88.0050771267565+36.8838080591162i
1.62	80.9265	6.45161	5.77622	92.2759248017512+5.14987411642509i
1.71	114.559	6.81004	3.03675	48.5683783692832-1.37796203357819i
1.8	118.419	7.16846	4.34054	-60.5617222777342+33.9910527846714i
1.89	110.485	7.52688	2.9648	-6.59203702824185-46.9765765785563i
1.98	90.2573	7.8853	4.37949	-63.3785021383383-29.8870834235085i
2.07	104.029	8.24373	2.64856	11.1660312296859+40.8794169827713i
2.16	92.353	8.60215	8.9228	124.147215-70.4927969999999i
2.25	118.735	8.96057	4.58929	-68.9019919162399-25.3824758630913i
2.34	84.9044	9.319	4.37947	-20.1019908724769-67.1262452632927i
2.43	99.6691	9.67742	2.30373	33.4705207186031-15.4388830034455i
2.52	102.809	10.0358	5.02597	-78.2911817222659-18.3618532153287i
2.61	86.3823	10.3943	3.085	38.9884595374344+30.2705541188587i
2.7	106.485	10.7527	1.30615	16.4103802090636+12.9400042766412i
2.79	102.368	11.1111	4.46449	-28.7630300372816-65.3849342094206i
B02
Time	Data	FFT Freq	FFT Mag	FFT Complex			Max
0	26.3409	0	56.5334	904.534057			8.5578
0.09	48.1932	0.358423	7.09741	12.8061941969466-112.834157509418i
0.18	15.9773	0.716846	2.7293	2.38354865311079+43.6036586456204i
0.27	22.4659	1.07527	5.08043	12.2714918647726+80.3552680338165i
0.36	4.92047	1.43369	7.89325	105.075703363379+70.0626744049428i
0.45	23.0114	1.79211	7.19898	107.192052777119+42.1562426403639i
0.54	54.9886	2.15054	8.33721	-115.949459687545-65.954943872806i
0.63	52.625	2.50896	2.47829	-39.5845092985516+2.3246969682184i
0.72	36.9091	2.86738	5.9269	-59.5568840000001-73.7955330000001i
0.81	58.1591	3.22581	1.18	-18.5184740143795-3.67737636474216i
0.9	1.31818	3.58423	2.47733	-38.0110657057825+11.2372697799593i
0.99	34.6477	3.94265	5.61615	63.5423212192119-63.5367357572591i
1.08	33.0682	4.30108	6.45752	-61.0301693633789-83.369087595057i
1.17	42.4091	4.6595	8.5578	-89.1948026757388-103.88796806902i
1.26	36.6023	5.01792	5.70963	91.3040247402168-3.02224370161427i
1.35	18.2614	5.37634	6.54088	-4.24181806938129-104.568128547592i
1.44	20.8068	5.73477	0.0873642	1.39782700000012
1.53	23.7159	6.09319	6.54088	-4.24181806938092+104.568128547591i
1.62	53.5	6.45161	5.70963	91.3040247402168+3.02224370161397i
1.71	8.69318	6.81004	8.5578	-89.1948026757386+103.88796806902i
1.8	23.2727	7.16846	6.45752	-61.0301693633788+83.3690875950572i
1.89	14.75	7.52688	5.61615	63.5423212192121+63.5367357572591i
1.98	9.06818	7.8853	2.47733	-38.0110657057823-11.2372697799593i
2.07	26.4773	8.24373	1.18	-18.5184740143796+3.67737636474226i
2.16	25.3068	8.60215	5.9269	-59.556884+73.7955330000001i
2.25	32.9886	8.96057	2.47829	-39.5845092985517-2.32469696821814i
2.34	18.9773	9.319	8.33721	-115.949459687545+65.9549438728062i
2.43	1.625	9.67742	7.19898	107.192052777119-42.1562426403641i
2.52	26.0795	10.0358	7.89325	105.075703363379-70.0626744049429i
2.61	19.4545	10.3943	5.08043	12.2714918647724-80.3552680338166i
2.7	65.8295	10.7527	2.7293	2.38354865311069-43.6036586456204i
2.79	24.0909	11.1111	7.09741	12.806194196947+112.834157509418i
B05
Time	Data	FFT Freq	FFT Mag	FFT Complex			Max
0	47.9	0	83.2438	1331.900024			13.5553
0.09	64.15	0.358423	3.66525	18.0928033585138-55.7831630103022i
0.18	12.8	0.716846	1.41582	15.7062718025388+16.3241325263132i
0.27	24.925	1.07527	4.46169	-29.4340913930371+65.036447454346i
0.36	31.425	1.43369	13.5553	187.831005502103+108.435490033825i
0.45	61.025	1.79211	6.65162	56.2350018195749+90.3553836136106i
0.54	23.95	2.15054	3.11525	-32.7790135187913-37.5494379030829i
0.63	97	2.50896	2.67343	-8.9113108141674+41.8362718752298i
0.72	41.85	2.86738	4.90783	-63.8750600000001-45.674988i
0.81	46.725	3.22581	8.60747	97.6079945667843-97.1562353195138i
0.9	26.675	3.58423	8.54263	-90.3624773217571-102.550599455296i
0.99	42.55	3.94265	6.55677	-21.3999052325898-102.702554860547i
1.08	32.25	4.30108	1.43829	22.9690424978969-1.41472596617556i
1.17	35.275	4.6595	6.58458	62.041467681279+85.1478750170691i
1.26	53.65	5.01792	1.65813	7.73550703800974-25.3772210259004i
1.35	45.775	5.37634	12.6499	-81.6318639863578-185.206400168164i
1.44	36.325	5.73477	4.92188	-78.75
1.53	55.125	6.09319	12.6499	-81.6318639863572+185.206400168164i
1.62	63.3	6.45161	1.65813	7.73550703800983+25.3772210259002i
1.71	21.575	6.81004	6.58458	62.0414676812787-85.1478750170694i
1.8	15.475	7.16846	1.43829	22.9690424978968+1.41472596617577i
1.89	28.35	7.52688	6.55677	-21.3999052325896+102.702554860547i
1.98	53.7	7.8853	8.54263	-90.3624773217568+102.550599455296i
2.07	22.425	8.24373	8.60747	97.6079945667846+97.1562353195135i
2.16	67.3	8.60215	4.90783	-63.87506+45.674988i
2.25	31.975	8.96057	2.67343	-8.91131081416755-41.8362718752295i
2.34	42.375	9.319	3.11525	-32.7790135187912+37.549437903083i
2.43	27.8	9.67742	6.65162	56.2350018195747-90.3553836136107i
2.52	8.82501	10.0358	13.5553	187.831005502103-108.435490033825i
2.61	52.875	10.3943	4.46169	-29.4340913930374-65.0364474543458i
2.7	68.775	10.7527	1.41582	15.7062718025388-16.3241325263132i
2.79	47.775	11.1111	3.66525	18.0928033585141+55.7831630103021i
B06
Time	Data	FFT Freq	FFT Mag	FFT Complex			Max
0	30.3055	0	85.6224	1369.958373			9.94264
0.09	25.0695	0.358423	6.35306	-90.4371537700544-46.4073508818927i
0.18	23.2222	0.716846	2.90467	-34.2760089225901-31.3856959718852i
0.27	37.5	1.07527	5.58402	-88.5387657863374-11.9703900776767i
0.36	68.7778	1.43369	5.40135	-86.3663454917499+3.09163424448904i
0.45	63.9583	1.79211	9.94264	-10.737465904872+158.71952359121i
0.54	55.1945	2.15054	0.814667	12.9717568760806-1.27911173316776i
0.63	30.3889	2.50896	0.878446	-13.6140417348479-3.49354510402119i
0.72	40	2.86738	6.0607	73.7778029999999-62.9305119999999i
0.81	40.7778	3.22581	3.4516	14.3657339453542-53.3243740159492i
0.9	33.4167	3.58423	1.78046	-13.0959710671755+25.2986381947944i
0.99	60.125	3.94265	2.68254	28.4559319826273-32.1316070780391i
1.08	60.7917	4.30108	2.95157	47.0607414917499-3.93619975551108i
1.17	48.1805	4.6595	3.94753	-44.5259772715871+44.7959519682266i
1.26	29.875	5.01792	2.23247	-35.6553168863151-2.14119804392321i
1.35	44.8333	5.37634	4.05392	60.9204105397169+22.2682129213317i
1.44	48.3195	5.73477	2.54948	-40.791691
1.53	59.4861	6.09319	4.05392	60.9204105397169-22.2682129213319i
1.62	48.5139	6.45161	2.23247	-35.6553168863151+2.14119804392328i
1.71	56.75	6.81004	3.94753	-44.5259772715871-44.7959519682266i
1.8	28.7639	7.16846	2.95157	47.06074149175+3.93619975551095i
1.89	51.7639	7.52688	2.68254	28.4559319826274+32.1316070780389i
1.98	30.6389	7.8853	1.78046	-13.0959710671756-25.2986381947944i
2.07	35.4722	8.24373	3.4516	14.3657339453545+53.3243740159491i
2.16	56.1389	8.60215	6.0607	73.777803+62.9305119999999i
2.25	43.3055	8.96057	0.878446	-13.6140417348477+3.49354510402129i
2.34	40.7917	9.319	0.814667	12.9717568760806+1.27911173316767i
2.43	29.9722	9.67742	9.94264	-10.7374659048723-158.71952359121i
2.52	36.0833	10.0358	5.40135	-86.3663454917498-3.09163424448891i
2.61	51.6111	10.3943	5.58402	-88.5387657863373+11.9703900776768i
2.7	33.75	10.7527	2.90467	-34.27600892259+31.3856959718853i
2.79	26.1805	11.1111	6.35306	-90.4371537700541+46.407350881893i
B07
Time	Data	FFT Freq	FFT Mag	FFT Complex			Max
0	302.2	0	608.788	9740.600066			4.1013
0.09	308.925	0.358423	2.13909	29.3824253363978+17.5515036168356i
0.18	308.5	0.716846	0.748128	-10.93135504951-4.87726425791765i
0.27	310.8	1.07527	1.76945	23.5065689427027-15.778748554906i
0.36	310.125	1.43369	1.62781	-12.6810459146402-22.749389770435i
0.45	299.35	1.79211	3.04519	-46.0769934203091-15.8380617422239i
0.54	297.3	2.15054	0.808046	-9.3895296378666-8.88756666787019i
0.63	296.95	2.50896	1.73144	-11.7393153529003+25.0926954711805i
0.72	312.775	2.86738	1.47652	12.9249880000007-19.7749939999999i
0.81	300.375	3.22581	1.06143	11.9616907227968-12.0554674064531i
0.9	306.775	3.58423	1.30094	2.34323584133757-20.6826578059285i
0.99	306.6	3.94265	1.15974	-15.4179727926373+10.3248718680246i
1.08	299.425	4.30108	2.32437	36.7810819146404-5.49944977043494i
1.17	306.35	4.6595	0.721861	2.79073077529276+11.2075529857938i
1.26	297.325	5.01792	4.1013	-61.5222311539608+22.8276446040242i
1.35	298.4	5.37634	0.861181	0.392913788656763-13.7732913303467i
1.44	302.85	5.73477	1.57187	25.1499339999991
1.53	306.725	6.09319	0.861181	0.392913788656818+13.7732913303467i
1.62	298.025	6.45161	4.1013	-61.5222311539608-22.8276446040241i
1.71	301.1	6.81004	0.721861	2.79073077529273-11.2075529857938i
1.8	303.775	7.16846	2.32437	36.7810819146404+5.49944977043488i
1.89	304.95	7.52688	1.15974	-15.4179727926373-10.3248718680245i
1.98	316.475	7.8853	1.30094	2.34323584133757+20.6826578059284i
2.07	298.2	8.24373	1.06143	11.9616907227968+12.0554674064531i
2.16	312.15	8.60215	1.47652	12.9249880000007+19.7749939999999i
2.25	299.6	8.96057	1.73144	-11.7393153529004-25.0926954711805i
2.34	308.5	9.319	0.808046	-9.38952963786659+8.88756666787017i
2.43	304.725	9.67742	3.04519	-46.0769934203091+15.8380617422241i
2.52	304.6	10.0358	1.62781	-12.6810459146401+22.7493897704351i
2.61	312.475	10.3943	1.76945	23.5065689427027+15.7787485549059i
2.7	302.075	10.7527	0.748128	-10.93135504951+4.87726425791764i
2.79	302.2	11.1111	2.13909	29.3824253363977-17.5515036168356i
B08
Time	Data	FFT Freq	FFT Mag	FFT Complex			Max
0	109.975	0	253.873	4061.975006			13.5079
0.09	113.825	0.358423	8.61783	48.8312150597246-128.949104730452i
0.18	155.875	0.716846	6.13879	96.7503212609382-16.9311184294526i
0.27	117.125	1.07527	13.5079	-207.927984398201+58.9638056483483i
0.36	154.525	1.43369	11.9136	-185.55552634515-43.6388769575709i
0.45	174.45	1.79211	6.10029	3.96587946131868+97.5239575323023i
0.54	136.8	2.15054	6.77307	-50.3608031780376-95.9564734248121i
0.63	120.875	2.50896	1.75844	0.836401763787464-28.1226234509289i
0.72	131.7	2.86738	6.26537	57.1999519999999-82.3249819999998i
0.81	113.275	3.22581	5.91535	-91.3838855366559-24.6329599414164i
0.9	105.475	3.58423	6.36373	-98.4276679366316-26.0621079217726i
0.99	135.2	3.94265	6.22367	30.4321859011391+94.8145676446981i
1.08	137.1	4.30108	6.76429	-29.74452165485+104.061075042429i
1.17	143.4	4.6595	1.35691	-13.6864260072713-16.8531242719387i
1.26	110.65	5.01792	0.86573	-11.0619461462692-8.33680092641308i
1.35	124.325	5.37634	9.62748	138.332517756158-67.766693253622i
1.44	121.3	5.73477	5.05155	80.8248019999999
1.53	156.225	6.09319	9.62748	138.332517756158+67.7666932536216i
1.62	142.025	6.45161	0.86573	-11.0619461462692+8.33680092641302i
1.71	126.525	6.81004	1.35691	-13.6864260072711+16.8531242719387i
1.8	130.8	7.16846	6.76429	-29.7445216548501-104.061075042429i
1.89	101.25	7.52688	6.22367	30.432185901139-94.8145676446982i
1.98	82.725	7.8853	6.36373	-98.4276679366315+26.0621079217727i
2.07	109.775	8.24373	5.91535	-91.3838855366557+24.6329599414166i
2.16	115.35	8.60215	6.26537	57.199952+82.3249819999998i
2.25	96.675	8.96057	1.75844	0.836401763787691+28.122623450929i
2.34	137.1	9.319	6.77307	-50.3608031780375+95.9564734248122i
2.43	115.075	9.67742	6.10029	3.96587946131847-97.5239575323024i
2.52	163.55	10.0358	11.9136	-185.55552634515+43.6388769575711i
2.61	137.35	10.3943	13.5079	-207.927984398201-58.9638056483478i
2.7	136.45	10.7527	6.13879	96.7503212609381+16.9311184294524i
2.79	105.225	11.1111	8.61783	48.831215059725+128.949104730452i
B09
Time	Data	FFT Freq	FFT Mag	FFT Complex			Max
0	148.375	0	267.141	4274.25			8.76798
0.09	129.375	0.358423	8.76798	122.664400102042-68.0740429661121i
0.18	134.375	0.716846	4.80378	44.6974326001699+62.5274013675457i
0.27	144.5	1.07527	2.15474	-34.4680097669365-0.732172593211224i
0.36	144.75	1.43369	3.31981	-3.6748061145106+52.9896689529941i
0.45	135.625	1.79211	5.10895	-75.9231578922308+30.292488932623i
0.54	151	2.15054	2.43425	12.4154918775393-36.9160968987449i
0.63	126.25	2.50896	4.54924	71.8116326101663-11.8812055393383i
0.72	125.875	2.86738	3.80296	56.875+21.625i
0.81	144.625	3.22581	6.18615	-46.4305477550541+87.4124199480274i
0.9	135.5	3.58423	2.59857	33.7603919833902+24.2671462750654i
0.99	123.375	3.94265	4.74845	65.8724547155084-37.8557491710563i
1.08	137.75	4.30108	3.01941	-31.0751938854893+36.9896689529941i
1.17	137.75	4.6595	4.32501	-60.1054390891615-34.2928385905293i
1.26	126	5.01792	3.45252	36.1266835389006-41.789355458644i
1.35	136.25	5.37634	5.49898	60.578667075666+63.8071546276144i
1.44	135.375	5.73477	2.03125	-32.5
1.53	132	6.09319	5.49898	60.5786670756658-63.8071546276145i
1.62	120.875	6.45161	3.45252	36.1266835389006+41.7893554586439i
1.71	116.875	6.81004	4.32501	-60.1054390891613+34.2928385905296i
1.8	111.125	7.16846	3.01941	-31.0751938854894-36.9896689529941i
1.89	130.5	7.52688	4.74845	65.8724547155085+37.8557491710561i
1.98	102.125	7.8853	2.59857	33.7603919833902-24.2671462750654i
2.07	156.5	8.24373	6.18615	-46.4305477550544-87.4124199480271i
2.16	126.125	8.60215	3.80296	56.875-21.625i
2.25	115.875	8.96057	4.54924	71.8116326101663+11.8812055393381i
2.34	121.25	9.319	2.43425	12.4154918775394+36.9160968987449i
2.43	138.25	9.67742	5.10895	-75.9231578922309-30.2924889326228i
2.52	159.5	10.0358	3.31981	-3.67480611451071-52.9896689529941i
2.61	140.125	10.3943	2.15474	-34.4680097669365+0.732172593211317i
2.7	140.875	10.7527	4.80378	44.6974326001698-62.5274013675458i
2.79	145.5	11.1111	8.76798	122.664400102042+68.0740429661117i
B10
Time	Data	FFT Freq	FFT Mag	FFT Complex			Max
0	177.8	0	357.069	5713.099976			4.75625
0.09	182.75	0.358423	0.589828	5.71759861227524+7.50803503473852i
0.18	177.35	0.716846	1.67313	-25.8034312866336+7.12882548282229i
0.27	178.175	1.07527	1.94276	-12.3915864610825-28.5073683247973i
0.36	171.1	1.43369	2.0538	20.2016208558564+25.917713473427i
0.45	185.1	1.79211	2.26035	-0.838164237121973-36.155854005552i
0.54	177.1	2.15054	2.15203	26.2201896768873-22.3179920104761i
0.63	181.025	2.50896	1.42752	-20.141932386641+10.7695935531327i
0.72	185.275	2.86738	2.04376	5.09997599999995-32.3000480000001i
0.81	175.225	3.22581	2.8443	21.4511962172449-40.1358937008245i
0.9	171.375	3.58423	2.67906	30.6503516851264+29.9660147052916i
0.99	181.05	3.94265	3.88166	-27.684542742219+55.5949279374528i
1.08	174.325	4.30108	0.992183	14.8982351441434-5.48231052657301i
1.17	184.4	4.6595	1.45353	14.2169309435172-18.4049736190122i
1.26	175.325	5.01792	1.44515	-8.96713407538023+21.31285619859i
1.35	181.975	5.37634	1.03501	-16.3294999459729+2.75420854356183i
1.44	182.3	5.73477	4.75625	-76.099976
1.53	177.375	6.09319	1.03501	-16.3294999459729-2.7542085435618i
1.62	168.175	6.45161	1.44515	-8.96713407538031-21.31285619859i
1.71	174.125	6.81004	1.45353	14.2169309435173+18.4049736190122i
1.8	172.7	7.16846	0.992183	14.8982351441434+5.48231052657302i
1.89	179.475	7.52688	3.88166	-27.6845427422191-55.5949279374528i
1.98	192.475	7.8853	2.67906	30.6503516851264-29.9660147052917i
2.07	178.95	8.24373	2.8443	21.451196217245+40.1358937008244i
2.16	169.3	8.60215	2.04376	5.09997599999999+32.3000480000001i
2.25	193.7	8.96057	1.42752	-20.141932386641-10.7695935531327i
2.34	178.6	9.319	2.15203	26.2201896768874+22.3179920104761i
2.43	177.675	9.67742	2.26035	-0.838164237121893+36.1558540055519i
2.52	179	10.0358	2.0538	20.2016208558564-25.917713473427i
2.61	185.425	10.3943	1.94276	-12.3915864610824+28.5073683247973i
2.7	166.3	10.7527	1.67313	-25.8034312866335-7.12882548282221i
2.79	178.175	11.1111	0.589828	5.7175986122752-7.50803503473851i
B11
Time	Data	FFT Freq	FFT Mag	FFT Complex			Max
0	143.875	0	272.044	4352.704559			9.22902
0.09	141.534	0.358423	9.22902	107.645484007081-101.080155077954i
0.18	165.466	0.716846	3.45072	55.0922224226504-3.62714819161187i
0.27	140.693	1.07527	2.54302	36.0704926498776-18.8271389440641i
0.36	139.568	1.43369	4.47299	-55.6740781850807+44.9704496786511i
0.45	148.966	1.79211	6.75511	48.8500659776894-96.4123215042188i
0.54	132.307	2.15054	3.50988	4.81114195837915+55.9515852818876i
0.63	150.92	2.50896	6.00554	-96.0553819475182+2.53086927474208i
0.72	136.886	2.86738	2.14403	29.7045270000001-17.1590879999999i
0.81	134.318	3.22581	5.6558	-88.3526641232373+19.5639868512945i
0.9	134.511	3.58423	2.97505	37.5410076259084-29.2661065602032i
0.99	125.739	3.94265	8.1664	-74.622067818203+107.257689399169i
1.08	146.455	4.30108	6.02653	-81.6441558149194-51.3022543213488i
1.17	143.125	4.6595	6.26104	95.9000856850342+28.957244241i
1.26	139.33	5.01792	5.5843	22.1011599930621-86.5722560337028i
1.35	134.716	5.37634	6.47023	101.836689569276+18.612750780275i
1.44	127.466	5.73477	2.1946	-35.1136169999995
1.53	141.182	6.09319	6.47023	101.836689569276-18.6127507802752i
1.62	76.8523	6.45161	5.5843	22.1011599930624+86.5722560337028i
1.71	146.716	6.81004	6.26104	95.9000856850341-28.9572442410002i
1.8	151.443	7.16846	6.02653	-81.6441558149193+51.3022543213488i
1.89	130.898	7.52688	8.1664	-74.6220678182031-107.257689399169i
1.98	127.92	7.8853	2.97505	37.5410076259084+29.2661065602033i
2.07	121.898	8.24373	5.6558	-88.3526641232374-19.5639868512943i
2.16	104.568	8.60215	2.14403	29.7045270000001+17.1590879999999i
2.25	141.443	8.96057	6.00554	-96.0553819475183-2.53086927474181i
2.34	131.375	9.319	3.50988	4.81114195837899-55.9515852818875i
2.43	127.568	9.67742	6.75511	48.8500659776895+96.4123215042187i
2.52	143.989	10.0358	4.47299	-55.6740781850808-44.9704496786512i
2.61	124.068	10.3943	2.54302	36.0704926498776+18.8271389440641i
2.7	156.784	10.7527	3.45072	55.0922224226504+3.62714819161177i
2.79	140.125	11.1111	9.22902	107.645484007081+101.080155077953i
B13
Time	Data	FFT Freq	FFT Mag	FFT Complex			Max
0	42.125	0	112.574	1801.178591			5.0332
0.09	62.75	0.358423	3.20416	-47.4592538122542+19.3876714127966i
0.18	53.4107	0.716846	2.24873	-28.3009434346703-22.2169670749568i
0.27	60.3036	1.07527	5.0332	-34.2888088579082-72.8666808939122i
0.36	62.6964	1.43369	1.4298	5.26842110606548-22.2619340859706i
0.45	57.1964	1.79211	1.38677	10.5448828166679-19.5224005014425i
0.54	46.0357	2.15054	3.37752	-38.6773067589775+37.7415053298862i
0.63	58.8393	2.50896	1.80116	-8.66965289883259+27.4835031549007i
0.72	51.1964	2.86738	3.79672	-28.3392330000001-53.732118i
0.81	60.8929	3.22581	1.26054	-6.69484618761985-19.0250356720975i
0.9	52.3571	3.58423	3.88048	11.9342081736202-60.9299121324427i
0.99	49.5893	3.94265	0.782441	-5.28446291235359-11.3490593844837i
1.08	51.9464	4.30108	1.14095	-17.2327151060655+6.02376991402945i
1.17	66.6071	4.6595	2.02635	-32.3833414346464+1.57360567061413i
1.26	67.4821	5.01792	1.73045	12.9726300200275-24.4599205372856i
1.35	53.0179	5.37634	2.48314	-13.3360527130532-37.4252099666341i
1.44	59.3214	5.73477	0.830353	-13.2856410000001
1.53	58.5179	6.09319	2.48314	-13.3360527130531+37.4252099666341i
1.62	57.5	6.45161	1.73045	12.9726300200276+24.4599205372855i
1.71	53.9821	6.81004	2.02635	-32.3833414346464-1.5736056706141i
1.8	59.0536	7.16846	1.14095	-17.2327151060655-6.02376991402943i
1.89	59.9107	7.52688	0.782441	-5.28446291235358+11.3490593844836i
1.98	55.7857	7.8853	3.88048	11.9342081736203+60.9299121324427i
2.07	60.5	8.24373	1.26054	-6.69484618761979+19.0250356720974i
2.16	60.7679	8.60215	3.79672	-28.339233+53.732118i
2.25	64.9286	8.96057	1.80116	-8.66965289883265-27.4835031549007i
2.34	74.375	9.319	3.37752	-38.6773067589776-37.7415053298861i
2.43	48.3929	9.67742	1.38677	10.544882816668+19.5224005014424i
2.52	45.6964	10.0358	1.4298	5.26842110606551+22.2619340859706i
2.61	49.6786	10.3943	5.0332	-34.2888088579079+72.8666808939123i
2.7	54.1964	10.7527	2.24873	-28.3009434346702+22.2169670749568i
2.79	42.125	11.1111	3.20416	-47.4592538122542-19.3876714127965i
B15
Time	Data	FFT Freq	FFT Mag	FFT Complex			Max
0	58.3834	0	100.322	1605.150086			7.6875
0.09	45.4	0.358423	6.40952	-28.4715020215737+98.5207749160349i
0.18	34.85	0.716846	2.93578	-46.5138039166104-6.54775256905459i
0.27	33.45	1.07527	4.45657	67.8145917070451-22.0362977578072i
0.36	48.4833	1.43369	5.73042	-46.8502893947858+78.8130709493341i
0.45	51.3	1.79211	7.5937	112.969203672634+44.7217274635111i
0.54	42.9916	2.15054	2.80524	4.68014218296957-44.6391477077062i
0.63	62.3333	2.50896	2.62056	7.6208370827026+41.2305366201623i
0.72	33.7917	2.86738	3.37804	53.0917370000001-10.124999i
0.81	41.7333	3.22581	3.24454	29.3116915420393-42.8455304581232i
0.9	33.525	3.58423	4.66738	29.2871231945907+68.6955501634249i
0.99	38.0917	3.94265	2.60413	-12.3957311465666-39.7794939464964i
1.08	86.675	4.30108	4.92788	-59.8494166052137+51.3297949493342i
1.17	49.9583	4.6595	3.62406	-27.3730477954435+51.1171638956698i
1.26	50.6583	5.01792	4.88639	48.21328653905-61.5463106979234i
1.35	33.0417	5.37634	5.45848	-61.4760430408368-62.0339130987659i
1.44	47.3834	5.73477	7.6875	122.99994
1.53	26.5084	6.09319	5.45848	-61.4760430408367+62.0339130987661i
1.62	65.3917	6.45161	4.88639	48.2132865390502+61.5463106979233i
1.71	52.5917	6.81004	3.62406	-27.3730477954437-51.1171638956697i
1.8	58.4583	7.16846	4.92788	-59.8494166052138-51.3297949493342i
1.89	63.6583	7.52688	2.60413	-12.3957311465667+39.7794939464965i
1.98	69.825	7.8853	4.66738	29.2871231945907-68.695550163425i
2.07	54.2833	8.24373	3.24454	29.3116915420394+42.8455304581231i
2.16	63.0584	8.60215	3.37804	53.0917370000001+10.124999i
2.25	53.45	8.96057	2.62056	7.62083708270233-41.2305366201623i
2.34	62.1083	9.319	2.80524	4.68014218296971+44.6391477077062i
2.43	33.3	9.67742	7.5937	112.969203672634-44.7217274635113i
2.52	62.35	10.0358	5.73042	-46.850289394786-78.8130709493342i
2.61	43.5917	10.3943	4.45657	67.8145917070451+22.036297757807i
2.7	46.1417	10.7527	2.93578	-46.5138039166103+6.54775256905475i
2.79	58.3834	11.1111	6.40952	-28.4715020215739-98.5207749160349i
B16
Time	Data	FFT Freq	FFT Mag	FFT Complex			Max
0	115.625	0	221.051	3536.8125			7.60339
0.09	98.8125	0.358423	1.45563	-17.755250329676-15.0723708364233i
0.18	96.875	0.716846	6.50647	29.3814730657922-99.8712557435182i
0.27	131.125	1.07527	4.44501	-0.540200617448498+71.1181554921292i
0.36	111.125	1.43369	4.01547	-11.7701073578561+63.160218241315i
0.45	98.25	1.79211	2.38895	-38.0713571503048+3.4043126586277i
0.54	150	2.15054	4.50386	63.6693918015661+33.7507882755185i
0.63	105.938	2.50896	1.95646	2.73763257946201+31.1834712425059i
0.72	95.75	2.86738	6.84808	-108.9375+11.75i
0.81	113.562	3.22581	6.36529	48.8828804414889+89.34640248931i
0.9	128	3.58423	6.89987	81.4728204152447+74.4974467172895i
0.99	86.625	3.94265	7.60339	65.4089512169497-102.573969990203i
1.08	103.875	4.30108	4.89474	-64.9798926421439-43.7147817586849i
1.17	103.375	4.6595	6.98326	56.1909362522468-96.5745932507683i
1.26	100.875	5.01792	1.82736	-14.5236852826029+25.3754026982529i
1.35	128.75	5.37634	7.03004	11.6464076072818+111.876094316314i
1.44	99.5625	5.73477	2.65234	-42.4375
1.53	121.688	6.09319	7.03004	11.6464076072815-111.876094316314i
1.62	124.938	6.45161	1.82736	-14.523685282603-25.3754026982527i
1.71	105.562	6.81004	6.98326	56.1909362522471+96.5745932507682i
1.8	113.812	7.16846	4.89474	-64.9798926421438+43.714781758685i
1.89	130.625	7.52688	7.60339	65.4089512169501+102.573969990203i
1.98	121.562	7.8853	6.89987	81.4728204152444-74.4974467172896i
2.07	112.5	8.24373	6.36529	48.8828804414887-89.34640248931i
2.16	79.4375	8.60215	6.84808	-108.9375-11.75i
2.25	116.375	8.96057	1.95646	2.73763257946203-31.1834712425058i
2.34	87.5	9.319	4.50386	63.6693918015661-33.7507882755186i
2.43	114.188	9.67742	2.38895	-38.0713571503047-3.40431265862753i
2.52	99.9375	10.0358	4.01547	-11.7701073578562-63.1602182413151i
2.61	106.25	10.3943	4.44501	-0.540200617448633-71.1181554921292i
2.7	118.312	10.7527	6.50647	29.3814730657924+99.8712557435182i
2.79	116	11.1111	1.45563	-17.755250329676+15.0723708364233i
B17
Time	Data	FFT Freq	FFT Mag	FFT Complex			Max
0	140.481	0	271.582	4345.31726			8.00729
0.09	138.731	0.358423	8.00729	37.6941317576521-122.445963635804i
0.18	158.375	0.716846	0.917439	9.01157023244663-11.5872958397946i
0.27	130.702	1.07527	5.22664	79.1706468497936+26.9326388301384i
0.36	144.702	1.43369	1.45349	18.3612637744849+14.2721710304194i
0.45	129.288	1.79211	1.98611	-22.8843247842076-22.048502210437i
0.54	138.51	2.15054	6.06812	-89.1889178685075-38.3640684285934i
0.63	143.731	2.50896	2.13407	21.4648103163427-26.5546484473018i
0.72	152.933	2.86738	4.41721	64.8172909999998-28.1730649999999i
0.81	149.875	3.22581	5.63993	-33.1116523569751+83.9444227104678i
0.9	140.577	3.58423	1.21181	11.0199323101952-15.9528787712389i
0.99	144.231	3.94265	7.36471	-113.229859813939+32.6218360215516i
1.08	119.048	4.30108	3.78884	55.1579622255152-25.1508009695807i
1.17	167.51	4.6595	1.12897	8.8213858605814+15.7630617385812i
1.26	126.019	5.01792	7.40045	6.15753932586564+118.24698981756i
1.35	121.404	5.37634	4.64491	64.1517661707518+37.5208081984202i
1.44	135.221	5.73477	5.29747	-84.7595820000001
1.53	136.087	6.09319	4.64491	64.1517661707517-37.5208081984203i
1.62	116.587	6.45161	7.40045	6.15753932586538-118.24698981756i
1.71	143.663	6.81004	1.12897	8.82138586058139-15.7630617385811i
1.8	133.923	7.16846	3.78884	55.1579622255152+25.1508009695806i
1.89	126.779	7.52688	7.36471	-113.229859813939-32.6218360215512i
1.98	129.808	7.8853	1.21181	11.0199323101953+15.9528787712388i
2.07	131.048	8.24373	5.63993	-33.1116523569755-83.9444227104678i
2.16	138.519	8.60215	4.41721	64.8172909999999+28.1730649999999i
2.25	131.529	8.96057	2.13407	21.4648103163427+26.5546484473017i
2.34	90.9712	9.319	6.06812	-89.1889178685074+38.3640684285936i
2.43	136.548	9.67742	1.98611	-22.8843247842077+22.048502210437i
2.52	132.721	10.0358	1.45349	18.3612637744849-14.2721710304194i
2.61	141.808	10.3943	5.22664	79.1706468497934-26.9326388301387i
2.7	131.885	10.7527	0.917439	9.0115702324466+11.5872958397946i
2.79	142.106	11.1111	8.00729	37.6941317576525+122.445963635804i
B18
Time	Data	FFT Freq	FFT Mag	FFT Complex			Max
0	176.025	0	354.839	5677.424958			13.8175
0.09	191.375	0.358423	4.18489	-50.1704422248169-44.3434227057453i
0.18	217.275	0.716846	8.0218	121.202264482486-42.2305260178153i
0.27	178.125	1.07527	3.40016	25.7113706009579-47.9432977074583i
0.36	137.075	1.43369	5.77954	76.9605591656742+51.2664503946475i
0.45	180.225	1.79211	8.93178	54.1568016576602-132.249362457994i
0.54	181.25	2.15054	8.55104	-67.2968237070841-119.121516336201i
0.63	177.375	2.50896	1.18785	-12.7788247568777+14.0683017900954i
0.72	192.625	2.86738	6.13194	-92.3500059999999-33.125i
0.81	179.325	3.22581	2.44827	36.4792738845848+14.2736681999872i
0.9	134.975	3.58423	13.8175	-151.262738512852+161.231947468603i
0.99	182.85	3.94265	7.82533	-22.9303259270529+123.087560283735i
1.08	178.625	4.30108	8.64033	49.4893928343256-129.083585605353i
1.17	174.775	4.6595	3.71765	-15.5252549184357+57.4206132612537i
1.26	226.425	5.01792	3.82123	55.1572257374501-26.3769422130114i
1.35	176.2	5.37634	2.39937	-28.1425503160197-26.1110680688699i
1.44	177.675	5.73477	0.126562	-2.02499399999988
1.53	187.1	6.09319	2.39937	-28.1425503160196+26.1110680688701i
1.62	187.525	6.45161	3.82123	55.1572257374502+26.3769422130113i
1.71	180.55	6.81004	3.71765	-15.525254918436-57.4206132612535i
1.8	157.225	7.16846	8.64033	49.4893928343258+129.083585605353i
1.89	186.05	7.52688	7.82533	-22.9303259270533-123.087560283735i
1.98	198.825	7.8853	13.8175	-151.262738512853-161.231947468602i
2.07	155.775	8.24373	2.44827	36.4792738845847-14.2736681999875i
2.16	171.625	8.60215	6.13194	-92.3500059999999+33.125i
2.25	179.025	8.96057	1.18785	-12.7788247568777-14.0683017900954i
2.34	147.65	9.319	8.55104	-67.296823707084+119.121516336201i
2.43	169.025	9.67742	8.93178	54.1568016576606+132.249362457993i
2.52	181.8	10.0358	5.77954	76.9605591656742-51.2664503946475i
2.61	158.55	10.3943	3.40016	25.7113706009581+47.9432977074583i
2.7	171.1	10.7527	8.0218	121.202264482486+42.230526017815i
2.79	183.4	11.1111	4.18489	-50.1704422248167+44.3434227057455i
B19
Time	Data	FFT Freq	FFT Mag	FFT Complex			Max
0	189.375	0	338.586	5417.375			24.9396
0.09	124.125	0.358423	2.37902	2.10546236641102-38.0060480807593i
0.18	112	0.716846	14.1054	-224.509406305816+23.0151724003055i
0.27	189.875	1.07527	2.45934	-3.45862182748004+39.1971443108466i
0.36	149.625	1.43369	13.7895	22.2204861553975+219.510637419325i
0.45	195.25	1.79211	3.12801	-49.8483842707392-4.46803884379111i
0.54	189.125	2.15054	10.3047	146.27607299129+76.0749411758919i
0.63	209	2.50896	6.05851	88.604761151909-39.3169330969106i
0.72	169.875	2.86738	6.8688	-75.75+79.625i
0.81	154.25	3.22581	24.9396	361.913773276157+168.065180875654i
0.9	218.875	3.58423	2.58643	-16.7438040505063+37.8441874252737i
0.99	172.25	3.94265	6.20248	93.718052228963+32.6412180546429i
1.08	152	4.30108	8.35135	90.2795138446027+98.5106374193249i
1.17	124.125	4.6595	4.10948	-62.4095668343283+20.6962281540144i
1.26	229.5	5.01792	17.7751	78.9771373650319-273.215581350313i
1.35	156.875	5.37634	9.42334	-136.625476090892+63.7658928365396i
1.44	152.625	5.73477	0.820312	13.125
1.53	141.125	6.09319	9.42334	-136.625476090893-63.7658928365389i
1.62	167.875	6.45161	17.7751	78.9771373650326+273.215581350313i
1.71	136.75	6.81004	4.10948	-62.4095668343287-20.696228154014i
1.8	134	7.16846	8.35135	90.2795138446026-98.5106374193248i
1.89	234.375	7.52688	6.20248	93.7180522289626-32.641218054643i
1.98	169.625	7.8853	2.58643	-16.7438040505062-37.8441874252736i
2.07	186.875	8.24373	24.9396	361.913773276157-168.065180875655i
2.16	176.125	8.60215	6.8688	-75.75-79.625i
2.25	167.875	8.96057	6.05851	88.6047611519093+39.3169330969105i
2.34	168.75	9.319	10.3047	146.27607299129-76.0749411758922i
2.43	152.375	9.67742	3.12801	-49.848384270739+4.46803884379125i
2.52	196.125	10.0358	13.7895	22.2204861553972-219.510637419325i
2.61	170.125	10.3943	2.45934	-3.4586218274801-39.1971443108465i
2.7	139.75	10.7527	14.1054	-224.509406305816-23.015172400305i
2.79	186.875	11.1111	2.37902	2.1054623664112+38.0060480807593i
C01
Time	Data	FFT Freq	FFT Mag	FFT Complex			Max
0	176.864	0	386.862	6189.784147			11.5564
0.09	186	0.358423	7.88493	-65.2363630103902+107.982826487921i
0.18	186.864	0.716846	11.2166	-26.6557161668317-177.475043564246i
0.27	226.864	1.07527	4.36756	-48.1412825951635-50.6534900068592i
0.36	181.864	1.43369	0.914528	-8.41849983411563-11.9681752087566i
0.45	218.83	1.79211	7.42702	-84.0465231701611+84.0078540170257i
0.54	183.841	2.15054	1.55537	-5.46045979492308-24.2794738742368i
0.63	197.136	2.50896	6.41416	-67.544455704928+77.2656022005021i
0.72	160.057	2.86738	9.59116	-73.6590910000001-134.625i
0.81	201.534	3.22581	2.65217	35.5703235207052-23.1399628493464i
0.9	178.295	3.58423	11.5564	151.537665860151+105.948474714563i
0.99	173.83	3.94265	4.47688	-42.0360168482863+57.9987090768371i
1.08	188.852	4.30108	5.18798	-62.3996141658843-54.7409432087566i
1.17	190.591	4.6595	6.01663	71.3145112938277-64.6637597499805i
1.26	175.898	5.01792	5.74324	80.4876861016033-44.337914975446i
1.35	177.045	5.37634	10.2861	-88.8801934856041-138.51467936486i
1.44	212.989	5.73477	3.93821	-63.0113850000002
1.53	213.591	6.09319	10.2861	-88.8801934856037+138.51467936486i
1.62	215.045	6.45161	5.74324	80.4876861016035+44.337914975446i
1.71	190.761	6.81004	6.01663	71.3145112938279+64.6637597499802i
1.8	201.068	7.16846	5.18798	-62.3996141658843+54.7409432087566i
1.89	194.648	7.52688	4.47688	-42.0360168482864-57.998709076837i
1.98	245.068	7.8853	11.5564	151.537665860151-105.948474714564i
2.07	196.773	8.24373	2.65217	35.5703235207054+23.1399628493463i
2.16	179.818	8.60215	9.59116	-73.6590909999999+134.625i
2.25	235.466	8.96057	6.41416	-67.5444557049282-77.265602200502i
2.34	193.364	9.319	1.55537	-5.46045979492291+24.2794738742369i
2.43	158.739	9.67742	7.42702	-84.0465231701612-84.0078540170255i
2.52	193.352	10.0358	0.914528	-8.41849983411562+11.9681752087566i
2.61	189.852	10.3943	4.36756	-48.1412825951633+50.6534900068591i
2.7	190.148	10.7527	11.2166	-26.6557161668312+177.475043564247i
2.79	174.739	11.1111	7.88493	-65.2363630103904-107.982826487921i
C02
Time	Data	FFT Freq	FFT Mag	FFT Complex			Max
0	224.818	0	449.479	7191.670349			9.0894
0.09	226.136	0.358423	2.09305	7.94285759475865-32.5332245196794i
0.18	239.977	0.716846	4.68806	-7.96631423654254-74.5847686438569i
0.27	232.75	1.07527	2.57016	31.8220034419656-26.0467079704766i
0.36	213.364	1.43369	6.24061	-41.9743702547136+90.5986969127983i
0.45	223.068	1.79211	9.0894	60.3905761672386-132.298797228049i
0.54	251.568	2.15054	2.19655	17.0394837246138-30.7378748691574i
0.63	223.057	2.50896	4.71804	-73.6718339639201-16.4620058720723i
0.72	243.295	2.86738	2.80112	44.7727640000003+2.0113510000001i
0.81	212.261	3.22581	2.78493	22.50402138228+38.4585881041283i
0.9	207.511	3.58423	7.96398	-46.0588075486334+118.808226695458i
0.99	212.602	3.94265	4.32745	52.5391373806249+45.0966057865842i
1.08	248.193	4.30108	2.64016	0.178840254713517-42.2422450872017i
1.17	207.545	4.6595	1.80697	-5.14815889106436+28.4494545998741i
1.26	245.807	5.01792	1.31983	-20.3780139394378-5.53854707924145i
1.35	222.045	5.37634	7.85277	-97.3786031118832+79.3970650122388i
1.44	224.943	5.73477	7.08026	113.284119
1.53	206.125	6.09319	7.85277	-97.3786031118835-79.3970650122385i
1.62	213.761	6.45161	1.31983	-20.3780139394378+5.53854707924157i
1.71	216.125	6.81004	1.80697	-5.14815889106462-28.449454599874i
1.8	243.955	7.16846	2.64016	0.178840254713595+42.2422450872017i
1.89	247.239	7.52688	4.32745	52.5391373806248-45.0966057865844i
1.98	235.261	7.8853	7.96398	-46.0588075486337-118.808226695458i
2.07	209.352	8.24373	2.78493	22.5040213822799-38.4585881041285i
2.16	220.807	8.60215	2.80112	44.7727640000003-2.0113510000001i
2.25	223.773	8.96057	4.71804	-73.67183396392+16.4620058720724i
2.34	207.466	9.319	2.19655	17.0394837246138+30.7378748691573i
2.43	222.727	9.67742	9.0894	60.3905761672389+132.298797228049i
2.52	229.25	10.0358	6.24061	-41.9743702547137-90.5986969127983i
2.61	222.443	10.3943	2.57016	31.8220034419657+26.0467079704766i
2.7	202.5	10.7527	4.68806	-7.96631423654234+74.5847686438568i
2.79	231.943	11.1111	2.09305	7.94285759475875+32.5332245196794i
C05
Time	Data	FFT Freq	FFT Mag	FFT Complex			Max
0	115.75	0	244.815	3917.041687			10.013
0.09	141.792	0.358423	5.34699	-71.0397828117355-47.6703448431598i
0.18	121.542	0.716846	1.72084	17.3910637991821+21.3457241766613i
0.27	130	1.07527	2.79692	-29.0147422274537-34.0701428248436i
0.36	101.833	1.43369	4.73147	61.6292949706206-43.9640894662326i
0.45	116.708	1.79211	6.97545	3.77761147307693-111.543279611608i
0.54	119.542	2.15054	3.00872	8.3506827082147-47.4096685397425i
0.63	129.708	2.50896	0.783664	-8.32254506851266+9.37828795693067i
0.72	126.042	2.86738	4.05502	-0.83340500000012-64.87503i
0.81	136.167	3.22581	1.05577	-11.4763378551858+12.3953405614827i
0.9	123.667	3.58423	4.43218	65.5424699976286+27.0760560270303i
0.99	115.458	3.94265	2.52396	-12.9986893757624-38.2340992166992i
1.08	116	4.30108	3.52085	28.4540170293794+48.6192845337675i
1.17	151.833	4.6595	2.72032	-18.7140161981996-39.2965274758355i
1.26	113.125	5.01792	3.06712	-46.6175925050254+15.3314487434343i
1.35	140.5	5.37634	2.00479	-12.5447459362277-29.5218652845078i
1.44	135.792	5.73477	10.013	-160.208253
1.53	128.917	6.09319	2.00479	-12.5447459362275+29.5218652845077i
1.62	121.875	6.45161	3.06712	-46.6175925050255-15.3314487434342i
1.71	117.833	6.81004	2.72032	-18.7140161981995+39.2965274758354i
1.8	111.542	7.16846	3.52085	28.4540170293793-48.6192845337674i
1.89	128.833	7.52688	2.52396	-12.9986893757622+38.2340992166992i
1.98	118.958	7.8853	4.43218	65.5424699976285-27.0760560270304i
2.07	116.292	8.24373	1.05577	-11.4763378551858-12.3953405614828i
2.16	114.333	8.60215	4.05502	-0.833405000000048+64.87503i
2.25	124.042	8.96057	0.783664	-8.32254506851265-9.37828795693073i
2.34	125.875	9.319	3.00872	8.35068270821478+47.4096685397425i
2.43	123.458	9.67742	6.97545	3.77761147307731+111.543279611608i
2.52	117.5	10.0358	4.73147	61.6292949706206+43.9640894662326i
2.61	123.458	10.3943	2.79692	-29.0147422274536+34.0701428248438i
2.7	95.0417	10.7527	1.72084	17.3910637991821-21.3457241766614i
2.79	113.625	11.1111	5.34699	-71.0397828117354+47.6703448431601i
C06
Time	Data	FFT Freq	FFT Mag	FFT Complex			Max
0	5.92499	0	38.3547	613.674986			8.00898
0.09	23.0084	0.358423	3.78083	-27.4482181987478+53.9076417927568i
0.18	3.10834	0.716846	5.71607	-62.8339753762347+66.4551934737246i
0.27	10.6417	1.07527	1.7568	-28.0929331373968-0.945294246869103i
0.36	5.44165	1.43369	3.96851	-59.9273490545707+20.9873746194615i
0.45	24.1083	1.79211	4.35	56.4426306036002-40.7232456098957i
0.54	19.7416	2.15054	2.79303	38.290442023656+23.0411815677126i
0.63	26.65	2.50896	3.39278	-21.7870012079474-49.7205856556353i
0.72	9.58331	2.86738	6.26867	-98.9000530000001+16.6915609999999i
0.81	8.63336	3.22581	7.75206	22.4124592805454-121.991254198716i
0.9	26.7083	3.58423	5.28041	78.4540136654021-31.3517655183602i
0.99	23.85	3.94265	1.63974	12.4433628034996+23.0972684604574i
1.08	23.4334	4.30108	2.496	33.8939050545705+21.1207366194615i
1.17	13.5666	4.6595	6.40429	-17.8601782025445+100.900093016522i
1.26	32.35	5.01792	8.00898	-100.576984312823-79.4045536123482i
1.35	26.6916	5.37634	3.11703	-24.4436179410089-43.4714575572855i
1.44	9.46668	5.73477	1.51302	-24.208376
1.53	6.77502	6.09319	3.11703	-24.4436179410088+43.4714575572856i
1.62	3.65002	6.45161	8.00898	-100.576984312823+79.4045536123484i
1.71	43.425	6.81004	6.40429	-17.8601782025449-100.900093016522i
1.8	10.8583	7.16846	2.496	33.8939050545705-21.1207366194615i
1.89	20.3417	7.52688	1.63974	12.4433628034995-23.0972684604575i
1.98	36.5083	7.8853	5.28041	78.4540136654021+31.35176551836i
2.07	9.875	8.24373	7.75206	22.4124592805458+121.991254198716i
2.16	17.475	8.60215	6.26867	-98.9000530000001-16.6915609999999i
2.25	13.1166	8.96057	3.39278	-21.7870012079473+49.7205856556354i
2.34	64.975	9.319	2.79303	38.290442023656-23.0411815677127i
2.43	15.1334	9.67742	4.35	56.4426306036003+40.7232456098956i
2.52	15.7333	10.0358	3.96851	-59.9273490545707-20.9873746194614i
2.61	41.575	10.3943	1.7568	-28.0929331373968+0.945294246869253i
2.7	9.77502	10.7527	5.71607	-62.8339753762347-66.4551934737245i
2.79	11.55	11.1111	3.78083	-27.4482181987479-53.9076417927566i
C07
Time	Data	FFT Freq	FFT Mag	FFT Complex			Max
0	194.092	0	339.811	5436.97504			9.83667
0.09	175.017	0.358423	4.16022	7.65429667519659+66.1219804265168i
0.18	144.367	0.716846	6.05932	9.92147130800977-96.4401316697583i
0.27	180.45	1.07527	2.72901	-35.2348307238153-25.7889149975877i
0.36	179.775	1.43369	0.72078	-9.93279352594618+5.85984262850872i
0.45	180.642	1.79211	5.53254	88.4905858369183+2.30784073393421i
0.54	164.5	2.15054	4.77698	64.0443814987768-41.7148501790215i
0.63	173.842	2.50896	6.48446	85.0063606620929+59.4833494154144i
0.72	173.767	2.86738	9.83667	152.433319+39.175017i
0.81	145.242	3.22581	3.16909	45.9735351370054+21.388703941763i
0.9	155.117	3.58423	1.96394	-4.76507260610818-31.0596294180811i
0.99	149.317	3.94265	6.13402	85.7510781649322-47.7396587003963i
1.08	182.833	4.30108	6.89485	51.1494675259463+97.7430826285086i
1.17	162.1	4.6595	2.23086	-28.3582667943012+21.6761396043273i
1.26	165.333	5.01792	4.52049	-29.7674282006787-65.9182109088179i
1.35	160.417	5.37634	6.1405	-90.6826629580283+37.8064969891109i
1.44	174.267	5.73477	0.58802	-9.40832199999977
1.53	169.975	6.09319	6.1405	-90.6826629580285-37.8064969891105i
1.62	183.933	6.45161	4.52049	-29.7674282006785+65.918210908818i
1.71	170.308	6.81004	2.23086	-28.3582667943014-21.6761396043272i
1.8	175.833	7.16846	6.89485	51.1494675259461-97.7430826285086i
1.89	190.733	7.52688	6.13402	85.7510781649322+47.7396587003961i
1.98	154.817	7.8853	1.96394	-4.76507260610815+31.0596294180811i
2.07	183.508	8.24373	3.16909	45.9735351370052-21.388703941763i
2.16	184.733	8.60215	9.83667	152.433319-39.175017i
2.25	151.658	8.96057	6.48446	85.0063606620927-59.4833494154146i
2.34	179.892	9.319	4.77698	64.0443814987769+41.7148501790214i
2.43	183	9.67742	5.53254	88.4905858369183-2.30784073393443i
2.52	167.808	10.0358	0.72078	-9.93279352594619-5.8598426285087i
2.61	166.642	10.3943	2.72901	-35.2348307238152+25.7889149975878i
2.7	132.717	10.7527	6.05932	9.92147130801002+96.4401316697584i
2.79	180.342	11.1111	4.16022	7.6542966751964-66.1219804265168i
C08
Time	Data	FFT Freq	FFT Mag	FFT Complex			Max
0	75.175	0	151.155	2418.475036			14.7804
0.09	98.425	0.358423	5.04013	-70.3497871239481-39.4214447137832i
0.18	26.75	0.716846	14.7804	-124.059459040318-201.332322829939i
0.27	83.625	1.07527	7.87857	-3.50352178515175+126.008417560805i
0.36	75.25	1.43369	7.39485	28.0660405971134-114.940599507155i
0.45	119	1.79211	4.86713	41.7485071913274+65.7375246927986i
0.54	74.075	2.15054	5.70378	83.0074513070184-37.9240484384686i
0.63	67.85	2.50896	9.2483	144.156210336315+33.390432722994i
0.72	118.6	2.86738	10.5355	166.049928-29.0249039999999i
0.81	88.3	3.22581	9.13977	-26.8676217368689-143.7470155061i
0.9	74.9	3.58423	5.24566	49.8423898147824+67.5282691474602i
0.99	74	3.94265	4.35031	37.6263300307665+58.5586679271255i
1.08	74.55	4.30108	5.86599	-31.3661485971136+88.4594844928448i
1.17	67.95	4.6595	12.9791	-34.7633870075332-204.735249671239i
1.26	14.25	5.01792	7.41755	-113.190406081483-35.68005324401i
1.35	75.275	5.37634	6.03048	-83.0467299049068-49.1234634092489i
1.44	74.55	5.73477	8.72344	-139.575012
1.53	80.925	6.09319	6.03048	-83.0467299049066+49.123463409249i
1.62	111.6	6.45161	7.41755	-113.190406081483+35.6800532440102i
1.71	94.15	6.81004	12.9791	-34.7633870075327+204.73524967124i
1.8	95.875	7.16846	5.86599	-31.3661485971137-88.4594844928447i
1.89	70.05	7.52688	4.35031	37.6263300307663-58.5586679271255i
1.98	78.85	7.8853	5.24566	49.8423898147822-67.5282691474604i
2.07	98.9	8.24373	9.13977	-26.8676217368686+143.7470155061i
2.16	57.225	8.60215	10.5355	166.049928+29.0249039999999i
2.25	74.55	8.96057	9.2483	144.156210336315-33.3904327229943i
2.34	80.95	9.319	5.70378	83.0074513070186+37.9240484384683i
2.43	54.9	9.67742	4.86713	41.7485071913271-65.7375246927986i
2.52	81.525	10.0358	7.39485	28.0660405971136+114.940599507155i
2.61	54.825	10.3943	7.87857	-3.50352178515189-126.008417560805i
2.7	25.325	10.7527	14.7804	-124.059459040317+201.332322829939i
2.79	76.3	11.1111	5.04013	-70.349787123948+39.4214447137833i
C09
Time	Data	FFT Freq	FFT Mag	FFT Complex			Max
0	63.4667	0	121.921	1950.741639			5.27028
0.09	50.375	0.358423	4.10845	-63.6469978911686+16.4369410974004i
0.18	46.45	0.716846	3.72456	-19.6196776663996+56.2707233553126i
0.27	58.0417	1.07527	1.72985	-7.95653615086717-26.5092510160057i
0.36	56.0666	1.43369	1.89776	17.0183699807685+25.1466881054529i
0.45	48.8166	1.79211	2.47748	36.3998098605456+15.6957359191802i
0.54	64.3084	2.15054	1.79888	12.791331651394+25.7834925586575i
0.63	67.6166	2.50896	2.72511	-43.6016370646687+0.117605671680393i
0.72	47.5	2.86738	1.10689	17.7082519999999+0.266662999999994i
0.81	69.675	3.22581	4.15441	66.1241793657113+6.77672275830078i
0.9	51.7667	3.58423	4.65911	8.16279730502602+74.0974412657083i
0.99	69.8333	3.94265	5.27028	27.4416918597016-79.734315441469i
1.08	71.3166	4.30108	1.32167	-10.8181739807683-18.169963894547i
1.17	67.05	4.6595	1.49249	17.9393642220697+15.761478247532i
1.26	59.7667	5.01792	4.47512	22.1655487099799+68.0846720623634i
1.35	80.325	5.37634	1.36063	-5.96647420132392-20.9365611917922i
1.44	60.125	5.73477	4.25573	-68.0917350000001
1.53	55.525	6.09319	1.36063	-5.96647420132384+20.9365611917922i
1.62	67.275	6.45161	4.47512	22.1655487099797-68.0846720623633i
1.71	52.975	6.81004	1.49249	17.9393642220697-15.761478247532i
1.8	58.475	7.16846	1.32167	-10.8181739807683+18.169963894547i
1.89	68.4334	7.52688	5.27028	27.4416918597018+79.7343154414689i
1.98	63.5	7.8853	4.65911	8.16279730502585-74.0974412657083i
2.07	48.7917	8.24373	4.15441	66.1241793657114-6.77672275830098i
2.16	70.2167	8.60215	1.10689	17.7082519999999-0.266662999999994i
2.25	80.4	8.96057	2.72511	-43.6016370646686-0.117605671680214i
2.34	54.5833	9.319	1.79888	12.7913316513939-25.7834925586576i
2.43	65.4167	9.67742	2.47748	36.3998098605456-15.6957359191803i
2.52	52.35	10.0358	1.89776	17.0183699807685-25.146688105453i
2.61	64.3	10.3943	1.72985	-7.95653615086708+26.5092510160058i
2.7	54.1583	10.7527	3.72456	-19.6196776663998-56.2707233553126i
2.79	61.8417	11.1111	4.10845	-63.6469978911686-16.4369410974002i
C12
Time	Data	FFT Freq	FFT Mag	FFT Complex			Max
0	211.694	0	433.855	6941.680635			4.08602
0.09	217	0.358423	4.08602	-40.9189492317888-50.9872160493594i
0.18	223.389	0.716846	0.884607	-3.3593788978021+13.7492564236066i
0.27	217	1.07527	2.58709	-33.1145504776511-24.8364486556456i
0.36	216.25	1.43369	3.18965	-0.961407023928453-51.0253787590876i
0.45	219.458	1.79211	1.74343	4.93855604892797-27.4542613629128i
0.54	214.361	2.15054	2.12597	-6.19783754102795-33.4461883419855i
0.63	214.694	2.50896	2.10541	33.1583914136753+5.94149996163056i
0.72	230.236	2.86738	0.258415	1.19445500000006+3.9583439999999i
0.81	213.722	3.22581	1.86421	27.151771436702-12.3469877016791i
0.9	220.708	3.58423	2.17901	-9.30331665444868+33.5999882091555i
0.99	225.944	3.94265	3.34661	-36.0732974279882+39.5710995025131i
1.08	212.514	4.30108	3.38337	28.1281570239285+46.2524532409126i
1.17	231.375	4.6595	2.72451	-27.1474383415156-34.1069831646472i
1.26	215.736	5.01792	2.19433	-29.5838029067212+18.9065169747476i
1.35	223.625	5.37634	1.19023	19.0055165796381+1.20624091290322i
1.44	218.319	5.73477	1.33073	-21.2917170000001
1.53	217.139	6.09319	1.19023	19.0055165796382-1.20624091290331i
1.62	225.986	6.45161	2.19433	-29.5838029067213-18.9065169747475i
1.71	218.806	6.81004	2.72451	-27.1474383415156+34.1069831646473i
1.8	205.292	7.16846	3.38337	28.1281570239285-46.2524532409126i
1.89	212.722	7.52688	3.34661	-36.0732974279883-39.571099502513i
1.98	213.778	7.8853	2.17901	-9.30331665444877-33.5999882091556i
2.07	213.236	8.24373	1.86421	27.151771436702+12.3469877016789i
2.16	211.889	8.60215	0.258415	1.19445500000006-3.9583439999999i
2.25	217.222	8.96057	2.10541	33.1583914136753-5.94149996163068i
2.34	218.986	9.319	2.12597	-6.19783754102791+33.4461883419855i
2.43	215.597	9.67742	1.74343	4.93855604892808+27.4542613629127i
2.52	224.5	10.0358	3.18965	-0.961407023928361+51.0253787590876i
2.61	210.125	10.3943	2.58709	-33.1145504776509+24.8364486556457i
2.7	196.556	10.7527	0.884607	-3.35937889780214-13.7492564236066i
2.79	213.819	11.1111	4.08602	-40.9189492317886+50.9872160493596i
C15
Time	Data	FFT Freq	FFT Mag	FFT Complex			Max
0	101.368	0	209.822	3357.146912			5.82904
0.09	114.037	0.358423	3.9276	-20.5859876093698-59.3741291100657i
0.18	111.059	0.716846	1.90151	17.8237146733436-24.6566218782695i
0.27	105.772	1.07527	2.46218	38.4779795748153-8.45029741946825i
0.36	95.9191	1.43369	2.07549	-31.5965484255841+10.218738640457i
0.45	114.257	1.79211	1.45766	22.2053559818052-7.13164727068872i
0.54	117.301	2.15054	1.68222	14.469303143578-22.6954765422549i
0.63	99.9265	2.50896	3.10526	26.5156840322567-42.0171545265521i
0.72	99.0147	2.86738	4.88899	-77.0294200000001+13.617738i
0.81	112.794	3.22581	2.50033	-15.725645894163-36.7848829077013i
0.9	100.25	3.58423	2.99397	-32.2948391111553+35.3807096372061i
0.99	119.809	3.94265	3.864	61.1986768925556+8.77128531742058i
1.08	106.772	4.30108	1.46944	-22.9033295744157-5.31067935954282i
1.17	106.36	4.6595	2.073	-17.5325771696335-28.1553859595374i
1.26	108.699	5.01792	0.771293	4.5313652942333+11.4786403011918i
1.35	118.132	5.37634	1.40197	22.3879221917329-1.39685461939368i
1.44	86.75	5.73477	5.82904	-93.264588
1.53	101.647	6.09319	1.40197	22.3879221917329+1.39685461939358i
1.62	112.5	6.45161	0.771293	4.53136529423327-11.4786403011918i
1.71	109.279	6.81004	2.073	-17.5325771696334+28.1553859595375i
1.8	102.515	7.16846	1.46944	-22.9033295744157+5.31067935954281i
1.89	107.787	7.52688	3.864	61.1986768925556-8.77128531742076i
1.98	103.037	7.8853	2.99397	-32.2948391111554-35.380709637206i
2.07	112.485	8.24373	2.50033	-15.7256458941629+36.7848829077013i
2.16	87.9706	8.60215	4.88899	-77.0294200000001-13.617738i
2.25	97.0147	8.96057	3.10526	26.5156840322569+42.0171545265521i
2.34	99.5515	9.319	1.68222	14.469303143578+22.6954765422548i
2.43	100.515	9.67742	1.45766	22.2053559818052+7.13164727068874i
2.52	97.147	10.0358	2.07549	-31.5965484255841-10.218738640457i
2.61	101.897	10.3943	2.46218	38.4779795748153+8.45029741946821i
2.7	102.088	10.7527	1.90151	17.8237146733437+24.6566218782695i
2.79	103.493	11.1111	3.9276	-20.5859876093697+59.3741291100659i
C16
Time	Data	FFT Freq	FFT Mag	FFT Complex			Max
0	169.3	0	334.25	5347.99988			5.99365
0.09	177.8	0.358423	0.189592	-1.80642043681505-2.43697179918473i
0.18	153.775	0.716846	4.5172	40.5690738688609+59.8151960481582i
0.27	168.625	1.07527	1.52032	-22.28552482052-9.75035498312476i
0.36	160.775	1.43369	1.95016	6.03481048362125+30.6133575143137i
0.45	166.275	1.79211	3.42855	33.307605385341-43.5874297960348i
0.54	157.55	2.15054	2.39982	3.18231700281046-38.2650463639776i
0.63	175.625	2.50896	5.99365	74.5425172022588+60.331818647354i
0.72	167.225	2.86738	3.32856	-34.049988+40.950012i
0.81	162.875	3.22581	2.36729	-17.6978110320168-33.4877364721681i
0.9	160.175	3.58423	4.02141	49.4712140544518-41.1407915460344i
0.99	167.675	3.94265	5.35247	-83.9942446483689+16.706201495647i
1.08	157.125	4.30108	3.31298	15.0151175163786-50.8365944856862i
1.17	193.5	4.6595	2.04636	2.34154985241956-32.6579180043721i
1.26	172.625	5.01792	2.85587	-29.4226769261233-34.9605731338984i
1.35	171.125	5.37634	4.46777	45.5923284977012-55.0575772316358i
1.44	165.55	5.73477	5.75	-92
1.53	171.925	6.09319	4.46777	45.5923284977014+55.0575772316356i
1.62	156.5	6.45161	2.85587	-29.4226769261232+34.9605731338985i
1.71	181.1	6.81004	2.04636	2.34154985241968+32.6579180043721i
1.8	149.35	7.16846	3.31298	15.0151175163787+50.8365944856862i
1.89	152.25	7.52688	5.35247	-83.9942446483689-16.7062014956467i
1.98	180.425	7.8853	4.02141	49.4712140544519+41.1407915460343i
2.07	169.025	8.24373	2.36729	-17.6978110320168+33.4877364721682i
2.16	151.675	8.60215	3.32856	-34.049988-40.950012i
2.25	159.15	8.96057	5.99365	74.5425172022586-60.3318186473542i
2.34	174.7	9.319	2.39982	3.18231700281051+38.2650463639777i
2.43	178	9.67742	3.42855	33.3076053853412+43.5874297960347i
2.52	175.975	10.0358	1.95016	6.03481048362121-30.6133575143137i
2.61	155.75	10.3943	1.52032	-22.2855248205199+9.75035498312484i
2.7	175.275	10.7527	4.5172	40.5690738688607-59.8151960481582i
2.79	169.3	11.1111	0.189592	-1.80642043681506+2.4369717991848i
C18
Time	Data	FFT Freq	FFT Mag	FFT Complex			Max
0	188.562	0	371.859	5949.75			8.06947
0.09	200.75	0.358423	3.99128	-61.8475006573875-15.9076807635723i
0.18	172.75	0.716846	4.65777	74.4781104834766+2.62619367493214i
0.27	195.875	1.07527	1.62169	4.09746393409311-25.6214032166741i
0.36	163.5	1.43369	4.12446	65.7224408732372-5.95086351126466i
0.45	196.188	1.79211	2.56228	22.9575353086936+33.9655342514665i
0.54	182.312	2.15054	2.6297	10.5825121994417+40.7225536238949i
0.63	180.75	2.50896	2.12844	-24.0955950126511-24.065571891605i
0.72	171.812	2.86738	4.71901	-46.5625-59.4375i
0.81	193.812	3.22581	1.6778	0.803447254881071-26.8327721717001i
0.9	191.25	3.58423	3.21381	-5.42807494791859+51.1337188590631i
0.99	170.875	3.94265	6.4263	65.9318497681283-78.8994052728259i
1.08	205.938	4.30108	3.16703	-17.0974408732372-47.7008635112646i
1.17	175.562	4.6595	8.06947	128.602292126236+11.4565684247218i
1.26	195.625	5.01792	2.72451	-35.3825477349994-25.4626410898995i
1.35	207.625	5.37634	7.67846	-118.949492721993-30.7319698779788i
1.44	186.375	5.73477	2.71094	-43.375
1.53	197.25	6.09319	7.67846	-118.949492721993+30.7319698779791i
1.62	198.438	6.45161	2.72451	-35.3825477349994+25.4626410898997i
1.71	179.125	6.81004	8.06947	128.602292126236-11.4565684247222i
1.8	188.938	7.16846	3.16703	-17.0974408732372+47.7008635112647i
1.89	177.375	7.52688	6.4263	65.9318497681286+78.8994052728257i
1.98	193.312	7.8853	3.21381	-5.42807494791879-51.133718859063i
2.07	166	8.24373	1.6778	0.803447254881226+26.8327721717001i
2.16	192.062	8.60215	4.71901	-46.5625+59.4375i
2.25	196.312	8.96057	2.12844	-24.095595012651+24.0655718916051i
2.34	177.062	9.319	2.6297	10.5825121994415-40.7225536238949i
2.43	183.25	9.67742	2.56228	22.9575353086936-33.9655342514665i
2.52	156.125	10.0358	4.12446	65.7224408732372+5.9508635112646i
2.61	190.75	10.3943	1.62169	4.09746393409321+25.6214032166742i
2.7	189.125	10.7527	4.65777	74.4781104834765-2.62619367493238i
2.79	185.062	11.1111	3.99128	-61.8475006573873+15.9076807635725i
C20
Time	Data	FFT Freq	FFT Mag	FFT Complex			Max
0	81.0893	0	165.132	2642.107148			8.00856
0.09	75.9464	0.358423	7.65703	-64.0450606508711+104.439147128985i
0.18	64.5357	0.716846	8.00856	24.6358347381612+125.746436548459i
0.27	62.0714	1.07527	1.80335	-22.2934832859707+18.317536433367i
0.36	77.5	1.43369	2.47192	-15.3372644783266-36.4558374764025i
0.45	78.6786	1.79211	2.58344	-11.1462638756133+39.8038026655407i
0.54	59.7857	2.15054	5.39623	81.6376940979669+28.1038630727588i
0.63	68.4286	2.50896	1.49811	-23.8409245160313+2.4825501412809i
0.72	75.4643	2.86738	3.96177	62.6965019999999-9.3392960000001i
0.81	69.8036	3.22581	2.02015	14.1085394745618-29.0806806082648i
0.9	94.6429	3.58423	3.06857	-45.6184192180609+18.1518783184478i
0.99	82.375	3.94265	2.94228	-18.3076151456518-43.370734175995i
1.08	107.446	4.30108	3.11881	-1.87703152167343+49.8655745235975i
1.17	67.2857	4.6595	1.54845	-3.59716019580998+24.5127170887856i
1.26	84.25	5.01792	4.87078	18.2019463819331-75.7770842058524i
1.35	87.8571	5.37634	4.45727	-49.4493278046136+51.3884498763933i
1.44	103.411	5.73477	3.8259	61.214328
1.53	83.25	6.09319	4.45727	-49.4493278046138-51.3884498763932i
1.62	89.2857	6.45161	4.87078	18.2019463819332+75.7770842058524i
1.71	80.125	6.81004	1.54845	-3.59716019581008-24.5127170887857i
1.8	77.5	7.16846	3.11881	-1.87703152167351-49.8655745235975i
1.89	97	7.52688	2.94228	-18.3076151456517+43.3707341759949i
1.98	71.25	7.8853	3.06857	-45.618419218061-18.1518783184475i
2.07	77.1429	8.24373	2.02015	14.1085394745619+29.0806806082647i
2.16	89.3214	8.60215	3.96177	62.6965019999999+9.3392960000001i
2.25	91.1964	8.96057	1.49811	-23.8409245160313-2.48255014128089i
2.34	95.3571	9.319	5.39623	81.6376940979667-28.103863072759i
2.43	95.7143	9.67742	2.58344	-11.1462638756133-39.8038026655407i
2.52	95.4464	10.0358	2.47192	-15.3372644783265+36.4558374764025i
2.61	86.7321	10.3943	1.80335	-22.2934832859707-18.317536433367i
2.7	85.375	10.7527	8.00856	24.6358347381609-125.746436548459i
2.79	86.8393	11.1111	7.65703	-64.0450606508714-104.439147128985i
D02
Time	Data	FFT Freq	FFT Mag	FFT Complex			Max
0	131.318	0	246.042	3936.670443			12.1653
0.09	126.33	0.358423	7.86616	-119.898609778115+38.27157414846i
0.18	131.716	0.716846	4.08078	12.2203782344248-64.1386143220904i
0.27	61.4318	1.07527	10.431	152.163315522362+68.5606660888988i
0.36	122.773	1.43369	7.12266	82.8034759926977+78.3009290394517i
0.45	122.057	1.79211	6.38046	100.800716824939-16.1570618035368i
0.54	112.67	2.15054	1.4203	16.0070931423316+16.130306625831i
0.63	123.545	2.50896	10.2518	140.483378169004+84.6761654747921i
0.72	122.625	2.86738	8.73702	-132.113618-45.693175i
0.81	152.739	3.22581	9.1605	-116.434536464833-89.0234461773199i
0.9	104.511	3.58423	8.4477	-72.9855079442914-113.763797915036i
0.99	123.875	3.94265	2.91905	32.4351611233768+33.6049939709198i
1.08	110.159	4.30108	1.10963	-17.6216519926976+2.16457703945179i
1.17	136.614	4.6595	10.625	35.5815945529243+166.234592647137i
1.26	142.568	5.01792	12.1653	27.8034445675351+192.649049137042i
1.35	115.727	5.37634	1.6252	12.6870920503414-22.698054719871i
1.44	101.591	5.73477	2.64702	-42.3522629999998
1.53	137.42	6.09319	1.6252	12.6870920503414+22.6980547198712i
1.62	138.466	6.45161	12.1653	27.8034445675347-192.649049137042i
1.71	135.023	6.81004	10.625	35.5815945529238-166.234592647137i
1.8	144.295	7.16846	1.10963	-17.6216519926976-2.16457703945167i
1.89	122.091	7.52688	2.91905	32.4351611233766-33.6049939709197i
1.98	159.398	7.8853	8.4477	-72.9855079442912+113.763797915036i
2.07	138.091	8.24373	9.1605	-116.434536464833+89.0234461773203i
2.16	114.523	8.60215	8.73702	-132.113618+45.693175i
2.25	95.8409	8.96057	10.2518	140.483378169004-84.6761654747924i
2.34	126.091	9.319	1.4203	16.0070931423316-16.130306625831i
2.43	133.648	9.67742	6.38046	100.800716824939+16.1570618035366i
2.52	60.2386	10.0358	7.12266	82.8034759926975-78.3009290394518i
2.61	124.511	10.3943	10.431	152.163315522362-68.5606660888992i
2.7	124.216	10.7527	4.08078	12.2203782344248+64.1386143220905i
2.79	140.568	11.1111	7.86616	-119.898609778115-38.2715741484596i
D03
Time	Data	FFT Freq	FFT Mag	FFT Complex			Max
0	120.317	0	284.654	4554.458343			8.77421
0.09	130.792	0.358423	5.78568	-91.8427178724348-11.5885270922236i
0.18	142.267	0.716846	2.59892	-1.94597772675941+41.5371185687539i
0.27	133.825	1.07527	6.01181	-95.8690467233873-7.83762241826144i
0.36	145.908	1.43369	8.17686	-98.5167157555111+86.086454457055i
0.45	123.9	1.79211	1.49204	-1.36369689178389-23.8336921595586i
0.54	169.25	2.15054	7.11933	-20.4457739425826-112.059369703604i
0.63	157.208	2.50896	8.77421	-138.454292333898-23.217242626364i
0.72	133.767	2.86738	4.22597	11.6749559999998-66.5999750000001i
0.81	116.283	3.22581	4.17669	16.1157091405829+64.8547359819632i
0.9	145.525	3.58423	5.59297	58.722096240041-67.5257319750592i
0.99	132.825	3.94265	3.57333	35.0307113541446-45.1844980931146i
1.08	163.883	4.30108	5.4961	-65.6832942444888+58.469756457055i
1.17	167.367	4.6595	1.27772	-3.11277512074047-20.2050837213595i
1.26	140.567	5.01792	2.64393	-42.2970245706993+0.704056297298251i
1.35	151.842	5.37634	6.27543	66.2292604475166+75.4667961465617i
1.44	146.975	5.73477	2.44948	39.1916209999999
1.53	163.65	6.09319	6.27543	66.2292604475164-75.466796146562i
1.62	132.958	6.45161	2.64393	-42.2970245706993-0.704056297298251i
1.71	127.783	6.81004	1.27772	-3.11277512074034+20.2050837213594i
1.8	152.508	7.16846	5.4961	-65.6832942444889-58.469756457055i
1.89	157.767	7.52688	3.57333	35.0307113541449+45.1844980931144i
1.98	127.467	7.8853	5.59297	58.7220962400412+67.525731975059i
2.07	144.392	8.24373	4.17669	16.1157091405829-64.8547359819634i
2.16	135.017	8.60215	4.22597	11.6749559999999+66.5999750000001i
2.25	138.975	8.96057	8.77421	-138.454292333898+23.2172426263643i
2.34	143.633	9.319	7.11933	-20.4457739425823+112.059369703604i
2.43	133.575	9.67742	1.49204	-1.3636968917837+23.8336921595585i
2.52	155.875	10.0358	8.17686	-98.5167157555112-86.086454457055i
2.61	163.383	10.3943	6.01181	-95.8690467233872+7.83762241826171i
2.7	140.908	10.7527	2.59892	-1.94597772675949-41.5371185687538i
2.79	114.067	11.1111	5.78568	-91.8427178724347+11.5885270922239i
D06
Time	Data	FFT Freq	FFT Mag	FFT Complex			Max
0	90.2083	0	152.474	2439.583436			12.2755
0.09	77.6667	0.358423	0.911505	-9.82598074936251-10.7770773431578i
0.18	82.5833	0.716846	2.20033	-30.6864220923314-17.2556701053974i
0.27	64.7083	1.07527	4.2662	65.2876844840179+19.9209986930603i
0.36	82.625	1.43369	2.88483	18.5005762252714-42.2874366786309i
0.45	68.0417	1.79211	8.69997	-98.2253301939708-98.6319886873953i
0.54	70.2083	2.15054	12.2755	180.714294997176-76.9300820406136i
0.63	79.7917	2.50896	9.94748	133.903895984414+86.0323242022031i
0.72	66.5417	2.86738	3.68747	-58.9582519999999+2.20818999999983i
0.81	96.0833	3.22581	5.97855	85.8794805545877+42.1301048502461i
0.9	96.875	3.58423	1.82111	-4.72303126205648+28.7524857327345i
0.99	77.25	3.94265	2.02329	32.2664044549909+2.62052710361815i
1.08	70	4.30108	8.06512	-86.9172022252713+95.3793133213693i
1.17	61.4167	4.6595	2.66951	-32.3711342963619+27.8646308603429i
1.26	76.625	5.01792	4.23328	52.5284103572113+42.7603936679506i
1.35	72.875	5.37634	2.31596	-35.5820122383157+10.3453156811543i
1.44	72.5417	5.73477	1.46874	23.4998159999998
1.53	81.2917	6.09319	2.31596	-35.5820122383158-10.3453156811541i
1.62	96.9583	6.45161	4.23328	52.5284103572111-42.7603936679507i
1.71	41.9167	6.81004	2.66951	-32.3711342963621-27.8646308603428i
1.8	66.7917	7.16846	8.06512	-86.9172022252715-95.3793133213692i
1.89	98.2083	7.52688	2.02329	32.2664044549908-2.62052710361817i
1.98	102.167	7.8853	1.82111	-4.72303126205657-28.7524857327344i
2.07	90.5833	8.24373	5.97855	85.8794805545874-42.1301048502463i
2.16	46.75	8.60215	3.68747	-58.9582519999999-2.20818999999983i
2.25	55.6667	8.96057	9.94748	133.903895984414-86.0323242022035i
2.34	80.625	9.319	12.2755	180.714294997177+76.9300820406133i
2.43	90.6667	9.67742	8.69997	-98.2253301939705+98.6319886873956i
2.52	90.8333	10.0358	2.88483	18.5005762252714+42.2874366786308i
2.61	64.5417	10.3943	4.2662	65.2876844840179-19.9209986930604i
2.7	39.2083	10.7527	2.20033	-30.6864220923313+17.2556701053976i
2.79	87.3333	11.1111	0.911505	-9.82598074936254+10.7770773431579i
D07
Time	Data	FFT Freq	FFT Mag	FFT Complex			Max
0	39.3195	0	86.6936	1387.09729			8.02344
0.09	41.3055	0.358423	2.5285	23.2069087110009-33.1379746675011i
0.18	45.2639	0.716846	4.8414	10.9365219640526+76.6864293464687i
0.27	31.6528	1.07527	2.00803	-17.2319880280887+27.1163647466062i
0.36	51.9445	1.43369	3.63542	-24.6273699228774+52.6958691330414i
0.45	37.6389	1.79211	5.64401	-89.2942714631668+13.4679421735847i
0.54	50.7083	2.15054	4.13811	-19.6941549856258-63.2128392363876i
0.63	42.7778	2.50896	4.04213	24.6017009571948-59.81208158123i
0.72	38.1945	2.86738	1.7147	25.5695190000002-9.9445189999999i
0.81	51.7222	3.22581	1.81079	-28.4658294988385+5.39572666359263i
0.9	44.8333	3.58423	3.67575	47.8379307187873-34.2109054679673i
0.99	50.5	3.94265	2.83118	-19.1261751454073+41.0630210069025i
1.08	44	4.30108	2.49824	-31.3447980771224-24.8042528669587i
1.17	44.8889	4.6595	5.00696	-74.9140964308973+28.3851282257234i
1.26	53.2222	5.01792	1.78103	28.3640383027859+2.74402711488905i
1.35	31.7222	5.37634	2.86	15.5572468982032-43.034313776879i
1.44	60.0278	5.73477	8.02344	128.375
1.53	38.9445	6.09319	2.86	15.5572468982034+43.034313776879i
1.62	33.5833	6.45161	1.78103	28.3640383027859-2.74402711488914i
1.71	35.8472	6.81004	5.00696	-74.9140964308974-28.3851282257232i
1.8	40.0972	7.16846	2.49824	-31.3447980771223+24.8042528669587i
1.89	23.3472	7.52688	2.83118	-19.1261751454075-41.0630210069025i
1.98	45.5417	7.8853	3.67575	47.8379307187874+34.2109054679672i
2.07	50.4028	8.24373	1.81079	-28.4658294988385-5.39572666359266i
2.16	44.2917	8.60215	1.7147	25.5695190000002+9.9445189999999i
2.25	24.1111	8.96057	4.04213	24.6017009571949+59.8120815812299i
2.34	39.9861	9.319	4.13811	-19.6941549856256+63.2128392363877i
2.43	30.7361	9.67742	5.64401	-89.2942714631669-13.4679421735845i
2.52	73.7778	10.0358	3.63542	-24.6273699228775-52.6958691330415i
2.61	57.6945	10.3943	2.00803	-17.2319880280889-27.1163647466062i
2.7	52.9445	10.7527	4.8414	10.9365219640524-76.6864293464687i
2.79	36.0695	11.1111	2.5285	23.2069087110009+33.137974667501i
D08
Time	Data	FFT Freq	FFT Mag	FFT Complex			Max
0	86.2917	0	184.229	2947.666655			11.592
0.09	86.5417	0.358423	7.84273	1.39674379272039-125.475876511438i
0.18	149.375	0.716846	10.989	145.792526001158+98.2782497590225i
0.27	90.4167	1.07527	4.50193	-52.3171546923989-49.511305061913i
0.36	79.5	1.43369	6.28412	100.533644437574-1.57328326370794i
0.45	98.9167	1.79211	10.8724	-142.047090118713-100.419189800572i
0.54	53.125	2.15054	11.592	-175.035390245441-61.340544712056i
0.63	91.8333	2.50896	1.00162	-15.9852379180771+1.14192066794772i
0.72	134.208	2.86738	4.34358	-47.833312-50.416657i
0.81	86.5833	3.22581	7.5181	75.2249806309569-93.8657313618771i
0.9	90.25	3.58423	10.6771	-143.986202622475+91.9364990947511i
0.99	86.9583	3.94265	7.8247	-33.9822861864741+120.494930696071i
1.08	93.0833	4.30108	7.43502	67.2996695624265+98.0934027362922i
1.17	95.2083	4.6595	9.08538	108.752240074261+96.4584278010538i
1.26	121.625	5.01792	4.22478	-49.271061133242-46.27795843417i
1.35	131.792	5.37634	6.43411	87.2910524177242+54.5720838250604i
1.44	82.75	5.73477	2.37499	-37.9999069999999
1.53	115.792	6.09319	6.43411	87.2910524177242-54.5720838250605i
1.62	88.4167	6.45161	4.22478	-49.271061133242+46.2779584341701i
1.71	86.7917	6.81004	9.08538	108.752240074261-96.4584278010541i
1.8	38.1667	7.16846	7.43502	67.2996695624263-98.0934027362921i
1.89	82.125	7.52688	7.8247	-33.9822861864742-120.494930696072i
1.98	86.2917	7.8853	10.6771	-143.986202622475-91.9364990947509i
2.07	72.875	8.24373	7.5181	75.2249806309573+93.8657313618767i
2.16	90.4583	8.60215	4.34358	-47.833312+50.416657i
2.25	85.7083	8.96057	1.00162	-15.9852379180768-1.14192066794767i
2.34	72.5417	9.319	11.592	-175.035390245441+61.3405447120562i
2.43	73.5	9.67742	10.8724	-142.047090118713+100.419189800572i
2.52	99.0417	10.0358	6.28412	100.533644437574+1.57328326370786i
2.61	120.75	10.3943	4.50193	-52.3171546923987+49.5113050619132i
2.7	89.7083	10.7527	10.989	145.792526001158-98.278249759023i
2.79	87.0417	11.1111	7.84273	1.39674379272068+125.475876511439i
D10
Time	Data	FFT Freq	FFT Mag	FFT Complex			Max
0	31.6429	0	63.2924	1012.678466			3.87278
0.09	33.5179	0.358423	1.30457	-20.8291968274318+1.35264486531357i
0.18	30.5714	0.716846	1.8734	26.0939669730224+14.7503232286105i
0.27	30.3214	1.07527	2.22287	30.1428163117136+18.8771134437218i
0.36	21.4464	1.43369	1.68312	2.95045942272016+26.767777547781i
0.45	27.9821	1.79211	1.35242	-12.3781690663958+17.7486826702384i
0.54	34.1429	2.15054	2.48549	-24.6841834318358-31.1797710463045i
0.63	31.8214	2.50896	3.60637	-19.4281718726009-54.3327676284925i
0.72	26.9821	2.86738	1.39146	21.000062-7.39288399999998i
0.81	32.4464	3.22581	2.5673	17.1786777592744+37.3122265445465i
0.9	28.8571	3.58423	2.53892	-34.4224916514346+21.5706843798959i
0.99	39.4464	3.94265	2.15638	9.25714426589341-33.2370627672995i
1.08	32.6607	4.30108	1.78767	26.3353065772798-11.1609324522189i
1.17	33.0179	4.6595	1.04007	-5.82715067049034-15.5874791353466i
1.26	33.5714	5.01792	3.41681	45.5129481102479+30.2864226548109i
1.35	32.5536	5.37634	2.56739	-29.9728858999626+28.0900798968221i
1.44	35.625	5.73477	3.87278	-61.9644739999999
1.53	28.3036	6.09319	2.56739	-29.9728858999627-28.0900798968221i
1.62	39.0714	6.45161	3.41681	45.5129481102478-30.286422654811i
1.71	28.8929	6.81004	1.04007	-5.82715067049032+15.5874791353466i
1.8	32.2857	7.16846	1.78767	26.3353065772798+11.1609324522189i
1.89	39.9464	7.52688	2.15638	9.25714426589348+33.2370627672994i
1.98	21.875	7.8853	2.53892	-34.4224916514346-21.5706843798958i
2.07	34.4643	8.24373	2.5673	17.1786777592743-37.3122265445465i
2.16	37.1607	8.60215	1.39146	21.000062+7.39288399999998i
2.25	35.0179	8.96057	3.60637	-19.4281718726008+54.3327676284926i
2.34	5.60712	9.319	2.48549	-24.6841834318358+31.1797710463046i
2.43	35.1964	9.67742	1.35242	-12.3781690663959-17.7486826702383i
2.52	30.375	10.0358	1.68312	2.95045942272013-26.767777547781i
2.61	42.125	10.3943	2.22287	30.1428163117135-18.8771134437219i
2.7	33.4821	10.7527	1.8734	26.0939669730223-14.7503232286105i
2.79	32.2679	11.1111	1.30457	-20.8291968274318-1.35264486531355i
D11
Time	Data	FFT Freq	FFT Mag	FFT Complex			Max
0	211.795	0	441.178	7058.840939			4.24163
0.09	216.659	0.358423	2.12149	-8.90730021642468+32.7542298454i
0.18	218.602	0.716846	1.20629	18.0676474651926-6.78802829827389i
0.27	235.114	1.07527	1.26196	-19.8483954095693-3.70590370013489i
0.36	220.807	1.43369	1.32255	2.81503640244546-20.9727206567031i
0.45	221.102	1.79211	4.24163	-65.2205021399538+18.7640516152618i
0.54	202.705	2.15054	4.14294	-61.6475456629329+24.3627928797339i
0.63	218.932	2.50896	0.615611	6.41596282674704+7.47352212950737i
0.72	224.466	2.86738	2.10836	-26.2727630000002+21.15906i
0.81	211.102	3.22581	2.36437	37.7954245862465+1.61501570025513i
0.9	228.08	3.58423	3.8255	-30.1112897038776-53.2891806177461i
0.99	219.511	3.94265	0.535025	-9.76276577169699E-004+8.56040289923089i
1.08	207.784	4.30108	2.87377	45.0486095975545+9.20904334329675i
1.17	216.58	4.6595	2.44894	37.4458044096549+11.5380555473104i
1.26	227.443	5.01792	3.62288	-50.1724600983821-29.0309417957538i
1.35	223.841	5.37634	1.46976	-13.9529617801239-18.929372620376i
1.44	215.08	5.73477	1.51846	-24.2954090000003
1.53	232.125	6.09319	1.46976	-13.9529617801238+18.929372620376i
1.62	224.557	6.45161	3.62288	-50.1724600983821+29.0309417957538i
1.71	224.659	6.81004	2.44894	37.4458044096549-11.5380555473105i
1.8	216.511	7.16846	2.87377	45.0486095975545-9.20904334329679i
1.89	217.489	7.52688	0.535025	-9.76276577176804E-004-8.56040289923091i
1.98	222.364	7.8853	3.8255	-30.1112897038775+53.2891806177461i
2.07	220.318	8.24373	2.36437	37.7954245862466-1.61501570025524i
2.16	233.375	8.60215	2.10836	-26.2727630000002-21.15906i
2.25	214.83	8.96057	0.615611	6.41596282674706-7.47352212950739i
2.34	222.193	9.319	4.14294	-61.647545662933-24.3627928797338i
2.43	220.943	9.67742	4.24163	-65.2205021399537-18.7640516152616i
2.52	215.682	10.0358	1.32255	2.81503640244551+20.9727206567032i
2.61	230.318	10.3943	1.26196	-19.8483954095693+3.70590370013492i
2.7	225.83	10.7527	1.20629	18.0676474651926+6.78802829827375i
2.79	218.045	11.1111	2.12149	-8.90730021642478-32.7542298454i
D13
Time	Data	FFT Freq	FFT Mag	FFT Complex			Max
0	302.429	0	594.637	9514.196442			7.30057
0.09	285.5	0.358423	3.91284	48.0935919830007+40.0804587495992i
0.18	273.839	0.716846	5.73494	-84.7487192654614+35.1765442579407i
0.27	290.232	1.07527	7.30057	-33.9717607619414+111.759914808277i
0.36	290.321	1.43369	3.59145	10.1507609000007+56.5595604086043i
0.45	301.893	1.79211	1.367	21.3269069485926+4.85288354204831i
0.54	303.607	2.15054	0.821002	-12.1520564142918+4.98825695740352i
0.63	310.268	2.50896	2.03252	21.0327651214708-24.8031559109849i
0.72	311.286	2.86738	4.27022	68.160676+4.71429200000011i
0.81	300.696	3.22581	3.67245	48.2280196022989+33.566319488833i
0.9	290.518	3.58423	0.429407	-6.18455691724981-2.99252387279399i
0.99	299.643	3.94265	2.37546	16.0698150859845+34.4429719116299i
1.08	280.964	4.30108	0.70353	10.7062950999992-3.4761435913956i
1.17	293.411	4.6595	1.94273	-4.67769521117158-30.7297655574709i
1.26	289.714	5.01792	1.64735	-17.9860834029967+19.2671794277429i
1.35	290.875	5.37634	3.71917	-1.53035476823421-59.4870105859117i
1.44	288.107	5.73477	0.0948621	-1.51779399999941
1.53	293.071	6.09319	3.71917	-1.53035476823407+59.4870105859117i
1.62	295.107	6.45161	1.64735	-17.9860834029968-19.267179427743i
1.71	291.75	6.81004	1.94273	-4.67769521117157+30.729765557471i
1.8	309.143	7.16846	0.70353	10.7062950999992+3.47614359139562i
1.89	293.304	7.52688	2.37546	16.0698150859844-34.4429719116298i
1.98	295.268	7.8853	0.429407	-6.18455691724976+2.99252387279394i
2.07	294.857	8.24373	3.67245	48.2280196022988-33.5663194888331i
2.16	309.518	8.60215	4.27022	68.160676-4.71429200000011i
2.25	299.536	8.96057	2.03252	21.0327651214709+24.8031559109849i
2.34	297.571	9.319	0.821002	-12.1520564142918-4.98825695740356i
2.43	299.732	9.67742	1.367	21.3269069485925-4.85288354204832i
2.52	320.482	10.0358	3.59145	10.1507609000006-56.5595604086043i
2.61	309.161	10.3943	7.30057	-33.9717607619418-111.759914808276i
2.7	298.464	10.7527	5.73494	-84.7487192654615-35.1765442579406i
2.79	303.929	11.1111	3.91284	48.0935919830007-40.0804587495995i
D14
Time	Data	FFT Freq	FFT Mag	FFT Complex			Max
0	57.8393	0	101.4	1622.392882			5.8429
0.09	48.6429	0.358423	3.79922	34.4143683780676-50.1075553984928i
0.18	55.3393	0.716846	5.8429	90.1799492033349-24.6432059418249i
0.27	65.1964	1.07527	3.68827	-16.4129111328307+56.6839651070645i
0.36	51.9286	1.43369	2.93754	-42.5986224731389+19.8598266991705i
0.45	54.2857	1.79211	3.97208	-33.862745582974-53.780496983343i
0.54	51.25	2.15054	1.36793	21.8031266227216+1.91318056033138i
0.63	52.9643	2.50896	1.78749	27.2027663308697+8.82927380755105i
0.72	54.8393	2.86738	5.05721	-28.589172+75.69641i
0.81	46.3929	3.22581	3.71711	57.4761784080146+15.2847363148114i
0.9	40.5714	3.58423	5.0411	-79.66775040263+12.5976351206741i
0.99	66.3036	3.94265	0.53354	3.75988212194581+7.66404009669075i
1.08	31.1607	4.30108	4.80214	55.5628544731389-53.0686413008296i
1.17	43.5714	4.6595	1.01003	3.13913884655273-15.8525919828739i
1.26	61.1964	5.01792	1.39559	18.3274985765736+12.7556006185178i
1.35	61.6964	5.37634	2.33742	34.7120266303539-13.9188350612045i
1.44	44.0357	5.73477	3.90179	-62.4286499999999
1.53	53.5	6.09319	2.33742	34.712026630354+13.9188350612044i
1.62	55.5714	6.45161	1.39559	18.3274985765735-12.7556006185177i
1.71	54.9643	6.81004	1.01003	3.13913884655274+15.8525919828739i
1.8	43.7143	7.16846	4.80214	55.562854473139+53.0686413008295i
1.89	57.6429	7.52688	0.53354	3.75988212194583-7.66404009669071i
[truncated: 5,620 more rows]

## Sheet: David's Results2
A03
[truncated: 5,711 more rows]

## Sheet: Unsuccessful wells
	1	2	3	4	5	6	7	8	9	10	11	12	13	14	15	16	17	18	19	20	21	22	23	24
[truncated: 16 more rows]
