# Supplementary material for: High-Content Screening in Zebrafish Embryos Identifies Butafenacil as a Potent Inducer of Anemia
Source: PLoS One. 2014 Aug 4;9(8):e104190. doi: 10.1371/journal.pone.0104190 (PMC4121296; doi:10.1371/journal.pone.0104190)
Supplement: Dataset S1 — Microsoft Excel spreadsheets containing raw data for all chemical screening assays. (ZIP) [file pone.0104190.s036.zip › Dataset S1/23- Indoxacarb/Indoxacarb_Heart_Rate.xlsx]

## Sheet: DESCRIPTION
ToxCast Screen - Heart Rate
Chemical	Indoxacarb
Data was collected using the Heart Rate Journal in MetaXpress
Imaged 74 hpf fli1 larvae using ImageXpress
Incubated larvae in 100 mg/l MS-222 for 30 min
Centrifuged plate for 2 min at 200 rpm
Imaging parameters:
*live stream acquisition
*32 frames; 0.09 sec interval
*FITC
*2X magnification; 1 site/well
Had the doors off of the imager and the fan on to stablize temperature
Test Initation Date: 10/4/2013
Imaging Date: 10/7/13
Start Imaging Temperature: 25°C
End Imaging Temperature: 27°C
Total Imaging Duration: 2:15
W.O. = Wrong Orientation
U.H. = Unhatched
Malf. = Malformed
N.A. = Not Analyzed (did not meet analysis criteria)

## Sheet: ALL DATA
Measurement	Average (Show Region Statistics)
	1	2	3	4	5	6	7	8	9	10	11	12	13	14	15	16	17	18	19	20	21	22	23	24	25	26	27	28	29	30	31	32		# Peaks	Heart Rate
A01	140.598	119.306	122.775	156.722	132.112	117.045	142.008	149.166	119.404	123.508	155.846	130.478	117.455	146.025	145.208	118.006	130.208	155.205	124.466	118.826	153.424	138.598	116.924	138.716	149.963	119.823	124.725	156.517	129.219	118.213	149.348	140.598		9	193.548
A02	130.447	119.739	131.68	138.972	129.916	120.213	132.626	138.89	131.278	120.708	132.862	140.736	130.121	121.921	133.615	139.615	128.098	123.042	134.388	141.317	126.935	123.368	133.506	139.989	122.424	124.831	133.489	140.025	120.034	127.169	135.278	138.478		7	150.538
A03	124.309	118.522	121.02	123.657	123.458	118.66	122.382	124.573	119.152	119.893	123.949	123.75	118.632	122.146	124.778	119.784	119.947	124.455	124.506	118.374	122.331	124.972	120.494	119.815	124.36	123.272	118.107	122.469	124.079	119.323	120.385	124.309		8	172.043
A04																																		0	0
A05	152.309	146.079	147.469	153.18	150.941	146.52	147.343	154.396	147.424	146.843	148.565	155.143	146.059	147.388	150.469	151.444	145.309	147.469	152.239	150.289	145.963	147.216	155.337	147.528	147.694	150.73	151.919	145.624	146.348	153.281	147.947	146.77		8	172.043
A06	111.742	110.169	112.025	112.685	111.146	110.635	112.612	112.652	110.447	111.239	112.407	112.346	110.14	111.994	112.882	111.351	110.683	112.444	112.846	110.798	111.48	112.927	112.542	110.646	111.963	113.003	111.469	110.871	113.048	112.472	110.295	111.744		8	172.043
A07	129.292	115.236	118.264	126.472	128.312	115.292	118.933	126.725	126.989	114.666	119.244	128.197	126.449	114.871	120.199	128.053	125.098	115.154	120.868	129.219	122.365	115.404	122.02	129.685	118.77	115.955	123.876	130.312	116.584	117.494	125.691	129.292		7	150.538
A08	99.1685	105.935	101.851	99.5	100.803	107.216	100.242	99.3034	104.121	104.441	99.8399	99.9129	106.997	101.374	99.8062	102.287	106.638	100.022	99.8736	106.463	103.022	99.8062	101.242	106.868	100.404	99.5758	105.433	104.272	99.8989	100.916	107.478	100.84		9	193.548
A09	144.89	146.399	118.885	134.812	148.935	131.691	122.149	145.64	146.489	117.91	135.975	147.292	127.23	126.171	147.542	141.402	118.208	141.705	148.281	122.115	132.447	148.096	132.371	123.042	145.775	143.435	117.904	140.407	148.138	122.871	132.503	148.618		9	193.548
A10	151.537	146.275	154.674	172.581	146.404	146.194	176.402	150.163	145.511	157.994	166.781	146.441	148.258	178.32	147.39	145.438	168.522	156.649	145.812	151.963	172.343	146.23	145.798	174.407	148.43	145.393	163.233	161.197	145.744	150.778	171.733	146.051		9	193.548
A11																																		0	0
A12	143.657	144.961	144.107	143.98	147.073	145.188	145.126	144.287	145.787	144.483	142.02	145.376	144.093	143.031	143.073	145.334	143.528	142.876	144.629	145.211	143.834	142.216	145.565	144.758	144.056	144.739	146.053	144.815	142.433	145.371	143.927	143.657		9	193.548
A13	114.705	113.947	106.188	113.486	116.362	109.618	110.11	114.399	116.225	105.834	112.921	116.084	112.185	109.017	113.98	116.073	106.185	112.82	115.815	113.138	108.059	113.924	116.68	107.121	111.989	115.014	113.893	107.438	113.803	116.539	107.669	112.272		8	172.043
A14	132.323	122.053	119.927	129.758	130.607	118.902	122.169	133.07	124.449	119.511	127.101	131.239	119.854	120.831	131.419	126.98	119.025	124.64	132.986	121.725	120.157	130.857	128.663	119.076	123.079	132.444	122.242	119.916	129.882	128.573	118.84	123.545		8	172.043
A15	136.781	137.444	132.624	134.983	136.497	135.458	132.292	136.36	138.458	130.596	136.461	137.573	132.68	135.199	136.857	135.222	132.947	137.199	137.711	131.503	137.073	137.587	131.008	136.385	138.02	133.624	134.888	136.607	134.525	132.567	136.416	136.166		10	215.054
A16	287.048	309.919	308.713	260.219	300.691	312.129	268.888	288.722	313.573	282.303	274.483	310.528	297.022	261.986	305.938	305.604	257.781	300.163	309.407	259.281	293.952	308.947	267.831	286.646	308.596	272.416	278.907	312.135	280.256	271.014	303.921	287.048		10	215.054
A17	107.674	108.963	157.792	119.5	105.803	132.455	146.36	107.048	108.862	157.267	119.635	105.983	133.382	144.23	106.871	111.093	157.483	115.764	105.989	140.129	137.312	106.129	118.66	155.385	110.315	106.528	149.868	127.935	106.107	128.612	147.028	107.674		9	193.548
A18	177.972	114.803	137.944	182.407	116.199	115.955	181.997	140.087	115.514	133.638	187.469	117.084	115.868	179.056	143.419	115.272	132.904	189.331	117.031	116.306	181.191	138.292	115.014	137.635	183.194	116.461	116.466	186.301	134.843	115.188	142.972	177.972		8	172.043
A19	111.716	111.455	110.34	110.949	112.885	110.983	110.371	112.298	112.157	110.654	111.202	113.211	110.938	110.817	112.733	112.096	110.874	111.531	113.433	111.25	111.051	112.935	112.022	110.795	111.66	113.059	111.284	111.23	113.143	111.944	111.096	112.374		8	172.043
A20																																		0	0
A21																																		0	0
A22																																		0	0
A23																																		0	0
A24																																		0	0
B01																																		0	0
B02	136.056	132.826	141.666	146.989	132.034	134.037	147.346	139.604	132.784	138.576	148.652	132.643	133.416	145.433	141.837	132.25	136.871	148.236	133.857	132.677	144.671	142.261	132.059	136.963	148.831	133.483	133.157	143.64	140.904	132.306	136.902	148.438		8	172.043
B03																																		0	0
B04	116.157	126.303	138.966	134.365	115.674	127.646	139.511	136.669	115.966	127.736	139.41	133.61	116.14	128.82	139.972	132.669	116.124	130.545	140.702	130.292	116.438	131.449	141.494	125.587	117.683	132.494	141.309	123.767	119.107	134.669	143.851	123.053		8	172.043
B05	120.767	122.194	135.183	131.576	118.32	128.303	135.803	124.581	120.41	133.654	134.744	118.803	125.539	136.407	127.056	119.396	131.848	135.514	119.994	123.593	136.213	129.163	118.393	130.57	135.699	121.317	122.949	136.006	130.919	118.407	130.298	136.135		8	172.043
B06	132.281	133.784	132.458	129.59	132.461	133.312	132.919	130.978	131.334	133.337	133.197	130.975	130.697	132.904	133.548	131.716	130.107	133.326	133.542	132.244	130.169	132.978	133.287	132.258	129.455	132.404	133.177	131.933	129.118	132.567	133.312	132.281		8	172.043
B07	117.41	106.649	118.051	109.191	115.076	114.225	110.91	114.576	109.992	118.508	108.267	116.787	109.938	113.421	116.205	108.688	116.171	109.438	118.573	110.632	114.112	111.562	111.823	117.579	107.708	117.652	109.18	117.472	111.208	113.396	111.815	111.879		13	279.57
B08	149.183	129.07	134.803	156.154	136.287	127.781	144.079	151.632	129.933	131.199	153.868	139.944	128.02	140.208	153.264	131.093	129.357	152.635	143.037	128.272	137.489	153.966	131.244	128.458	149.972	144.107	128.374	135.938	154.565	132.472	128.537	149.183		8	172.043
B09	151.006	159.452	150.632	149.683	159.152	159.143	145.388	153.803	160.421	156.014	143.949	156.787	157.871	151.452	149.64	158.795	157.733	145.287	155.511	160.037	154.073	145.166	158.565	159.506	147.831	151.593	158.124	156.944	143.624	157.185	158.89	151.006		9	193.548
B10	141.39	134.087	145.851	144.871	134.654	141.789	144.48	139.551	136.708	145.39	143.604	132.725	143.902	144.202	135.812	139.096	144.739	141.902	134.295	146.183	145.006	134.256	142.601	143.657	137.278	138.862	144.921	141.685	133.511	145.185	144.014	134.118		9	193.548
B11	128.916	125.699	125.587	131.337	129.065	124.424	128.587	131.017	127.222	124.792	130.629	130.534	125.789	126.949	131.02	128.424	124.393	129.435	130.421	126.129	125.972	131.154	129.056	124.022	128.719	130.921	126.396	125.447	131.081	129.079	123.963	128.916		8	172.043
B12																																		0	0
B13	152.846	110.449	108.607	134.66	139.478	108.699	109.551	149.823	124.129	108.629	115.817	154.711	111.851	108.767	130.542	142.284	108.758	109.444	145.101	128.289	108.772	112.565	155.654	114.919	109.02	126.317	146.334	109.371	109.239	142.469	129.756	108.801		8	172.043
B14																																		0	0
B15	111.289	111.362	108.197	108.573	112.298	110.5	108.567	109.309	112.851	110.382	108.354	110.098	112.615	109.596	108.744	111.303	111.514	108.921	108.708	112.742	110.68	108.096	109.244	112.329	110.006	108.438	110.458	111.98	109.312	108.697	111.843	110.742		9	193.548
B16	105.433	105.851	103.841	99.2067	107.625	105.462	99.3029	105.894	104.899	101.726	104.274	106.303	102.476	101.841	107.572	104.625	99.2356	108.5	105.591	100.106	106.284	105.49	101.058	104.38	107.303	102.995	102.12	108.014	104.034	100.264	107.966	105.433		10	215.054
B17	126.419	127.261	143.843	135.494	125.346	129.64	146.098	130.978	124.801	135.525	144.247	127.07	125.837	140.427	142.034	125.68	127.517	144.587	134.348	124.666	131.654	145.601	129.419	125.301	138.23	143.101	126.216	127.52	143.278	136.34	124.904	130.469		8	172.043
B18	151.829	138.607	157.868	166.337	144.567	139.118	174.742	151.89	138.073	161.846	160.194	142.129	142.006	171.955	147.278	135.764	171.084	154.663	138.879	156.702	163.32	143.961	140.542	173.104	147.32	136.683	170.067	153.014	138.23	155.722	162.986	143.045		9	193.548
B19	131.478	138.511	136.197	129.725	130.879	138.73	136.421	130.298	130.663	138.683	136.112	129.688	130.576	137.966	136.75	129.736	130.469	138.037	136.944	130.264	130.562	137.854	136.463	130.065	130.716	138.447	135.683	129.677	131.562	139.27	134.27	129.129		8	172.043
B20																																		0	0
B21																																		0	0
B22																																		0	0
B23																																		0	0
B24																																		0	0
C01	112.233	145.713	124.708	107.874	133.537	137.492	108.643	121.61	145.006	113.941	111.705	144.087	124.129	108.483	135.587	134.59	108.666	125.014	142.228	110.969	117.649	145.778	117.065	111.719	144.621	122.404	109.067	140.112	129.36	108.053	132.921	135.458		9	193.548
C02	116.205	112.539	116.742	119.514	119.888	110.994	118.244	119.396	116.944	113.486	119.261	119.817	113.438	116.68	119.056	119.84	111.213	118.646	119.787	115.149	114.758	118.899	119.972	111.576	118.025	119.272	117.551	112.952	118.753	119.545	113.725	116.205		8	172.043
C03																																		0	0
C04	128.89	143.851	155.798	141.764	129	147.444	156.77	137.994	130.152	150.287	156.508	133.722	131.61	153.022	154.919	130.334	134.761	154.966	153.239	129.534	138.702	154.77	148.626	129.081	143.11	155.598	142.629	128.978	148.16	155.699	135.188	131.284		8	172.043
C05	118.59	117.89	126.146	120.758	117.104	122.042	124.893	120.992	119.48	126.469	121.874	117.632	120.73	125.163	119.955	118.076	125.053	122.315	118.225	118.317	125.573	120.205	117.584	123.565	122.562	117.907	118.222	125.126	120.916	118.065	123.011	122.795		9	193.548
C06	101.045	102.84	104.596	101.756	101.362	104.669	103.534	101.685	101.952	106.208	102.441	101.708	103.25	105.225	102.177	101.584	104.823	103.921	101.989	102.059	106.031	102.683	102.104	103.469	105.531	102.208	101.837	105.371	103.787	102.315	102.52	105.826		8	172.043
C07	129.758	130.82	118.188	122.475	131.742	128.076	118.677	123.376	131.43	125.112	118.733	125.952	133.399	120.73	120.045	127.635	131.183	118.722	121.888	131.419	127.219	118.89	124.949	132.27	122.68	119.424	126.992	131.489	118.553	121.163	129.581	127.986		9	193.548
C08	137.073	130.5	116.25	130.649	136.739	126.478	118.045	132.787	137.205	122.854	120.831	134.163	136.36	118.817	124.146	135.952	133.972	116.699	127.57	137.669	128.739	117.764	132.635	137.385	123.837	120.124	134.82	136.629	119.132	124.275	136.185	133.587		8	172.043
C09	112.699	109.941	109.02	110.579	112.017	109.913	108.469	112.292	110.989	109.958	108.792	112.935	110.264	109.492	109.902	112.393	110.242	108.739	112.062	111.57	110.295	108.854	113.02	110.761	110.107	109.413	113.236	110.531	109.017	112.166	111.183	110.079		8	172.043
C10																																		0	0
C11																																		0	0
C12	113.301	134.975	124.121	111.77	119.89	135.826	117.86	112.003	127.449	132.787	113.646	113.733	136.146	123.028	111.876	122.5	134.938	115.553	112.281	133.059	126.427	112.045	118.045	136.129	117.711	111.742	127.933	130.298	112.902	115.511	135.362	119.357		9	193.548
C13																																		0	0
C14	226.197	228.722	222.789	221.846	230.025	224.902	221.669	227.624	227.171	222.812	224.031	228.247	222.393	222.244	228.194	224.539	221.303	227.848	226.34	221.23	223.402	228.736	221.629	221.879	227.57	221.801	221.416	227.135	223.882	220.579	225.666	224.362		10	215.054
C15	156.697	161.961	170.781	157.385	156.57	165.073	166.725	155.463	158.098	169.213	162.935	155.298	159.801	169.334	156.711	156.899	163.989	165.66	154.803	157.506	168.885	161.236	154.854	160.559	168.199	155.511	156.242	166.059	163.59	154.677	162.008	164.497		8	172.043
C16	132.489	130.91	132.975	135.289	133.27	128.803	137.52	132.876	129.478	135.343	134.772	132.486	130.129	135.688	133.287	128.404	138.225	134.138	131.545	134.739	134.837	132.843	130.438	135.952	132.66	127.48	136.654	133.854	130.514	133.899	134.463	132.489		9	193.548
C17	138.025	136.228	137.261	125.413	136.514	137.404	133.542	128	136.438	137.511	129.958	131.419	136.202	138.604	126.396	135.284	136.427	136.017	126.615	136.553	137.48	131.545	130.986	136.461	138.132	126.284	135.916	136.798	135.037	127.267	136.669	138.025		8	172.043
C18	123.697	119.191	112.514	136.306	130.329	111.031	125.503	137.242	115.441	116.174	136.444	125.258	111.169	130.247	134.399	111.871	121.242	137.329	117.691	114.649	135.27	127.062	111.854	128.301	136.989	112.503	122.253	137.48	118.02	115.713	136.25	123.697		9	193.548
C19																																		0	0
C20	109.629	110.421	107.843	108.264	110.885	109.983	107.694	108.331	111.41	109.831	107.517	108.669	111.475	109.169	107.846	109.916	111.183	108.573	108.458	111.374	110.087	107.952	108.382	111.576	109.542	107.607	110.129	111.017	108.25	108.115	111.435	109.975		9	193.548
C21																																		0	0
C22																																		0	0
C23																																		0	0
C24																																		0	0
D01																																		0	0
D02	138.098	133.492	137.132	151.309	140.022	133.354	139.037	150.107	138.022	132.77	141.843	148.789	136.303	132.357	145.691	146.64	135.096	132.441	148.242	144.702	134.149	133.444	149.654	142.124	133.792	134.258	150.441	140.171	133.213	139.037	150	138.098		8	172.043
D03	116.275	115.287	112.716	113.213	116.045	116.244	112.98	113.272	116.236	116.913	113.452	112.862	115.458	116.334	113.562	112.677	115.351	116.719	113.584	112.674	115.34	116.587	113.472	112.823	115.492	116.545	113.671	112.629	115.904	117.643	113.879	113.112		7	150.538
D04																																		0	0
D05	157.767	162.924	158.848	151.789	156.449	162.744	160.039	153.256	154.508	161.199	159.43	152.452	154.711	162.315	159.506	153.253	154.5	162.303	159.927	152.486	154.298	162.337	160.096	152.129	154.913	162.256	159.862	152.548	154.767	162.823	158.843	151.539		8	172.043
D06	166.975	164.789	158.986	161.989	170.211	163.733	158.346	163.916	168.989	162.646	158.36	167.208	168.646	162.171	158.98	168.309	166.511	159.857	160.118	169.472	165.315	158.315	160.93	169.247	163.348	157.862	162.857	169.003	161.848	158.121	166.292	166.975		7	150.538
D07	106.733	106.042	107.525	123.368	110.441	106.503	110.242	122.761	107.958	106.441	114.778	120.41	106.865	106.385	119.323	116.27	106.497	106.848	121.528	113.657	106.388	107.817	123.256	109.966	106.747	111.216	122.593	107.469	106.581	115.795	118.59	106.733		8	172.043
D08	111.163	111.272	110.562	109.042	109.166	111.315	110.874	107.708	111.087	111.101	110.247	107.581	111.68	110.952	109.517	109.331	111.497	111.022	107.941	111.317	111.545	110.601	107.924	111.598	110.812	109.174	109.865	111.548	110.801	107.624	111.705	111.163		9	193.548
D09																																		0	0
D10	120.938	111.281	100.75	109.753	122.022	101.5	102.576	126.576	104.169	101.056	120.174	111.503	101.348	110.787	120.874	101.503	103.913	125.876	103.157	101.494	122.48	109.677	101.43	113.708	117.789	101.607	106.278	124.733	102.275	102.09	125.893	104.455		9	193.548
D11	132.18	128.169	125.708	127.713	133.551	126.534	125.596	132.399	128.848	124.938	126.955	133.025	126.508	125.076	132.399	128.191	124.904	127.935	132.247	126.233	125.135	133.267	127.677	124.795	127.778	130.961	127.146	125.194	133.208	126.149	124.455	129.669		8	172.043
D12																																		0	0
D13	120.107	120.579	119.871	114.986	112.27	120.388	119.463	112.042	116.02	120.66	118.767	109.596	119.654	120.056	115.893	111.733	120.537	119.466	112.449	115.705	120.261	118.284	109.211	120.034	119.961	114.916	112.508	120.41	119.694	111.337	116.801	120.107		8	172.043
D14	160.379	153.48	178.514	163.699	158.91	157.596	176.447	160.542	155.419	164.885	171.531	159.593	153.25	175.183	165.452	157.792	154.935	177.626	161.683	157.18	161.315	173.823	158.843	154.32	170.278	168.107	158.683	152.809	177.466	163.876	158.051	158.713		8	172.043
D15																																		0	0
D16	112.587	117.23	118.944	112.093	114.846	119.171	115.39	112.382	118.635	118.354	111.635	116.343	119.784	114.416	112.711	118.284	117.904	111.61	116.809	119.871	113.087	114.315	118.59	116.961	111.801	117.843	119.135	112.506	115.185	118.952	115.447	112.587		9	193.548
D17	116.713	109.775	118.61	121.764	109.421	114.893	121.579	114.233	111.284	119.963	119.857	109.556	116.666	123.059	111.677	113.169	121.624	116.073	110.831	120.382	120.963	109.511	115.837	122.298	111.848	113.143	121.503	115.351	110.548	119.27	119.829	109.528		9	193.548
D18																																		0	0
D19																																		0	0
D20	183.343	140.607	135.758	159.68	165.101	136.43	137.683	181.298	140.862	135.702	158.75	164.857	136.185	136.992	181.183	140.736	135.882	161.483	162.177	136.483	139.334	180.022	138.57	135.548	166.621	151.652	135.598	147.801	171.691	136.632	135.289	177.031		8	172.043
D21																																		0	0
D22																																		0	0
D23																																		0	0
D24																																		0	0
E01	131.469	150.36	130.553	122.736	135.784	150.323	122.874	127.705	147.654	141.772	121.194	131.986	151.211	127.112	123.798	140.348	146.354	121.669	128.205	147.691	131.969	122.253	136.646	147.39	122.135	127.618	146.992	134	121.994	135.042	148.761	122.626		9	193.548
E02	122.548	119.837	114.545	123.725	121.43	118.494	117.017	123.433	120.497	116.567	120.699	122.107	119.621	115.076	124.188	121.301	118.542	117.666	123.615	120.654	115.77	122.34	121.548	119.478	115.992	124.096	120.711	116.323	121.199	121.711	119.346	115.07		8	172.043
E03	147.93	131.621	136.649	163.253	144.371	131.354	139.969	163.671	139.843	131.357	145.517	160.433	135.185	132.376	151.118	156.497	133.48	133.037	156.758	150.497	131.938	135.421	161.542	144.907	131.598	140.514	163.124	138.466	131.781	147.233	158.25	134.23		8	172.043
E04	109.91	110.382	118.86	114.211	109.629	111.882	119.07	113.225	109.649	114.098	118.213	111.803	109.756	116.073	116.649	110.618	109.899	118.022	115.289	110.014	110.904	119.331	113.829	109.615	113.309	118.362	111.708	109.683	116.306	116.486	110.312	110.331		8	172.043
E05	115.309	113.402	115.281	118.315	114.331	113.216	117.284	116.657	113.764	114.416	118.357	115.008	113.374	116.562	117.674	114.247	114.778	118.747	115.683	113.407	116.472	119.017	114.233	114.008	118.961	116.087	113.202	116.421	118.022	113.935	114.056	118.503		8	172.043
E06	163.876	157.031	143.034	156.48	163.18	154.326	143.904	157.16	163.767	151.497	145.778	158.593	164.025	148.242	147.438	158.685	163.368	144.739	150.486	160.705	162.236	142.104	153.758	162.267	157.006	143.174	156.348	163.031	151.955	146.264	158.59	163.876		7	150.538
E07	136.919	136.919	136.893	139.742	134.073	136.593	136.52	141.048	135.267	136.065	136.219	139.41	137.433	135.52	136.716	136.969	140.115	133.778	136.949	136.472	140.287	135.011	135.857	136.809	138.694	138.525	135.458	136.346	136.581	140.228	134.643	136.919		9	193.548
E08	105.236	105.452	104.427	104.25	105.966	105.511	104.433	104.084	106.396	105.154	104.492	104.452	106.778	105.034	104.419	104.927	106.185	104.949	104.371	105.632	106.107	104.792	104.331	106.419	105.596	104.699	104.402	106.522	105.039	104.478	105.331	106.449		8	172.043
E09																																		0	0
E10	115.871	133.736	137.562	115.767	121.135	145.868	120.952	115.309	134.458	135.329	115.531	122.537	145.135	119.222	115.59	137.632	131.093	115.567	125.202	142.66	117.185	117.711	142.037	124.514	115.396	131.256	136.761	116.213	121.253	143.994	120.09	115.871		9	193.548
E11																																		0	0
E12	113.056	110.896	121.045	115.07	111.281	118.194	118.393	111.947	113.492	120.677	114.23	111.93	120.907	115.733	111.118	118.225	117.84	111.848	114.404	120.152	112.975	111.688	121.396	114.733	110.888	120.11	116.382	110.989	117.486	117.728	111.944	114.615		9	193.548
E13	112.986	109.011	108	115.346	112.93	109.07	108.174	114.93	112.354	109.112	108.323	116.57	112.065	109.129	108.567	117.98	111.115	108.694	109.065	117.947	110.629	108.539	110.048	117.096	110.348	108.298	111.685	115.576	109.716	108.537	113.677	114.042		7	150.538
E14																																		0	0
E15	146.385	145.461	154.548	154.851	144.045	148.458	159.295	144.626	145.77	155.537	150.919	144.225	149.483	159.23	144.284	146.702	158.236	148.525	144.093	150.59	156.947	143.879	147.315	159.177	146.362	145.334	152.823	153.669	143.239	147.91	157.556	144.36		9	193.548
E16	138.48	140.09	132.244	137.604	140.66	135.129	135.924	138.68	138.935	133.329	138.343	140.5	132.416	137.169	139.57	135.295	134.747	138.346	139.559	132.508	137.854	140.604	133.452	136.823	139.904	136.697	134.323	138.534	139.624	132.289	136.792	140.522		9	193.548
E17	115.317	114.657	106.795	115.584	115.466	112.522	108.803	115.986	115.101	108.017	113.992	115.775	113.197	108.264	116.107	115.185	108.278	114.663	116.261	113.846	108.031	116.326	114.969	108.534	114.478	115.98	113.455	108.888	116.197	115.36	108.087	115.317		8	172.043
E18																																		0	0
E19	118.643	121.531	121.677	120.43	119.598	121.5	121.48	118.548	121.211	121.573	120.219	119.522	121.396	121.222	119.115	122.18	122.213	119.902	120.534	121.438	121.222	118.935	121.775	121.579	119.174	121.27	121.851	120.472	119.587	121.758	121.893	118.643		9	193.548
E20	108.846	110.691	111.343	106.697	109.385	110.865	110.666	107.506	109.994	111.528	109.938	108.312	110.154	111.986	108.997	108.683	111.247	112.77	107.534	109.003	110.949	112.008	107.272	109.239	110.739	111.261	107.806	109.986	112.75	109.815	108.492	110.506		8	172.043
E21																																		0	0
E22																																		0	0
E23																																		0	0
E24																																		0	0
F01																																		0	0
F02																																		0	0
F03	123.494	117.399	114.902	124.402	127.067	118.003	115.941	120.463	129.337	118.713	116.885	117.795	129.806	119.593	117.348	116.222	129.812	121.497	117.5	115.219	129.121	122.713	117.702	115.14	126.287	125.351	117.702	115.365	123.143	127.199	118.008	116.065		7	150.538
F04	157.354	159.197	154.666	145.228	159.135	158.494	153.848	145.539	162.242	158.107	152.23	146.404	161.669	157.362	150.64	148.907	162	157.18	149.331	149.281	160.048	156.871	148.562	152.067	160.77	156.014	146.705	155.975	158.478	153.949	145.337	159.615		8	172.043
F05	108.27	102.629	103.115	108.413	107.419	102.573	104.129	109.197	106.32	102.646	105.427	109.831	105.323	102.742	106.669	108.947	103.705	103.14	108.18	108.309	103	104.152	109.129	106.287	102.584	105.607	109.643	104.413	103.079	107.34	108.888	103.112		8	172.043
F06	164.067	152.559	163.784	167.208	158.225	155.615	166.691	165.784	153.823	161.551	167.295	160.416	153.601	165.458	165.947	155.031	157.722	166.525	163.334	152.034	163.062	166.177	157.337	155.596	165.969	164.722	152.817	161.492	167.34	159.205	154.632	164.947		8	172.043
F07	126.666	112.59	111.037	124.601	121.907	111.559	112.809	128.812	116.317	111.272	119.615	125.722	112.59	111.368	125.742	119.317	111.756	115.947	127.348	113.534	111.452	122.612	122.433	111.744	113.343	128.75	115.913	111.497	121.028	124.66	112.022	111.935		8	172.043
F08																																		0	0
F09																																		0	0
F10																																		0	0
F11																																		0	0
F12	107.84	106.449	103.787	104.669	108.972	104.343	103.761	107.691	107.208	103.992	104.435	109.522	104.899	103.913	107.208	107.82	104.256	104.267	109.831	105.399	103.893	106.778	107.758	104.011	104.152	109.697	105.174	103.952	107.18	107.747	104.073	104.354		8	172.043
F13																																		0	0
F14	117.84	120.699	124.68	119.154	117.893	124.803	121.924	117.357	121.848	123.5	118.424	118.463	125.132	120.823	117.399	123.177	122.91	117.407	120.098	124.744	119.261	117.789	124.444	121.652	117.037	122.202	123.18	117.865	119.531	124.618	119.747	117.84		9	193.548
F15	111.843	115.388	115.77	112.006	113.969	116.857	113.101	113.183	117.065	114.371	112.365	116.691	115.379	111.983	115.379	116.463	112.573	113.787	117.267	113.424	112.82	117.028	114.331	112.607	116.736	114.643	112.23	116.199	116.118	112.303	114.888	116.612		9	193.548
F16	104.104	105.66	103.388	103.831	106.081	104.809	103.152	104.871	106.093	103.539	104.545	106.242	104.444	103.466	105.621	105.787	103.351	104.77	106.511	103.921	103.719	106.098	104.961	103.441	105.469	105.972	103.272	104.449	106.07	103.947	104.298	106.09		9	193.548
F17	113.716	113.289	116.798	116.492	111.935	114.975	116.612	115.73	112.034	117.042	116.419	113.348	114.112	116.702	116.801	111.966	116.388	116.722	115.014	113.331	116.952	116.89	112.048	115.716	116.618	115.461	112.581	116.854	116.815	112.295	115.329	116.742		8	172.043
F18																																		0	0
F19	104.534	113.489	119.264	106.635	104.48	113.469	119.374	106.879	104.444	113.857	119.854	107.093	104.522	114.228	119.806	107.199	104.593	114.896	117.921	106.281	104.947	116.461	117.449	105.722	104.963	118.463	116.677	105.093	105.537	119.062	115.247	104.534		8	172.043
F20																																		0	0
F21																																		0	0
F22																																		0	0
F23																																		0	0
F24																																		0	0
G01	124.219	125.691	125.657	125.037	121.75	124.761	124.435	121.087	123.466	124.66	123.685	121.014	124.037	124.331	122.048	122.643	124.079	124.079	120.472	124.343	127.75	125.152	122.52	124.107	124.028	120.652	124.062	124.427	122.315	122.256	124.25	124.219		8	172.043
G02	103.385	102.919	101.806	103.59	103.694	102.798	102.663	103.885	103.61	102.191	103.315	103.941	103.447	102.48	103.944	103.846	102.537	103.272	103.947	103.798	102.303	103.722	104.138	102.885	102.941	104.121	104.017	102.444	103.82	103.986	102.823	103.174		8	172.043
G03	125.834	111.053	109.216	116.028	125.621	110.329	109.208	119.191	122.635	109.801	109.239	122.348	119.497	109.435	109.607	125.126	116.222	109.452	111.66	126.34	113.101	109.666	114.857	125.267	110.955	109.326	120.115	122.121	109.823	109.874	125.062	116.514		8	172.043
G04	102.346	108.087	103.402	102.112	103.253	108.899	103.188	102.149	104.697	107.921	102.666	102.506	106.382	106.404	102.683	102.843	108.202	104.764	102.416	103.253	108.919	103.508	102.624	104.539	108.5	103.09	102.587	106.278	106.559	102.725	102.944	107.725		8	172.043
G05	113.879	126.916	154.711	127.135	114.371	130.143	155.228	124.056	114.506	134.149	154.98	121.407	114.287	138.213	152.478	118.848	114.438	143.829	147.933	115.75	115.913	149.784	142.441	115.011	120.124	152.635	135.067	114.809	125.466	154.239	126.598	114.463		8	172.043
G06	114.778	114.177	116.904	121.478	116.14	115.739	118.348	123.388	118.261	117.893	120.284	124.455	118.904	118.331	120.983	125.801	118.508	116.301	118.404	123.169	117.115	116.169	118.388	121.525	115.626	115.301	118.478	120.694	115.014	114.874	119.23	119.938		7	150.538
G07	122.424	120.006	122.107	122.584	118.635	119.045	122.045	122.584	119.604	118.728	122.048	122.576	120.098	118.354	122.022	122.635	120.402	117.806	121.506	122.489	120.593	118.219	121.534	122.756	120.986	117.955	121.087	122.295	121.52	118.225	120.674	122.424		7	150.538
G08																																		0	0
G09																																		0	0
G10	109.913	103.68	104.011	111.02	107.983	103.57	106.146	110.874	105.503	103.253	108.725	110.323	104.166	104.326	110.997	107.75	103.725	107.129	111.197	104.958	103.764	110.506	108.972	103.89	105.823	111.115	105.896	103.368	109.154	109.93	104.343	105.272		8	172.043
G11	101.472	122.5	120.317	102.604	105.697	129.312	110.379	101.969	114.831	126.11	104.444	102.463	127.076	115.438	102.43	112.098	126.772	105.567	102.376	126.275	116.298	102.194	111.545	127.447	105.851	102.236	125.91	115.952	102.399	111.98	127.126	105.433		9	193.548
G12	101.264	112.233	112.096	101.5	104.39	115.879	107.037	101.438	110.416	114.228	102.531	103.775	115.298	108.522	101.374	109.801	114.753	102.761	103.494	115.062	109.028	101.615	109.508	114.59	102.711	103.306	115.081	108.612	101.669	110.236	114.031	102.545		9	193.548
G13																																		0	0
G14																																		0	0
G15																																		0	0
G16																																		0	0
G17																																		0	0
G18	115.674	115.449	118.868	163.213	116.548	115.607	118.115	159.646	116.427	115.169	119.343	158.309	116.449	115.511	120.885	156.478	116.154	115.618	124.823	153.39	116.053	115.581	130.935	145.747	116.034	115.711	131.489	148.753	115.761	115.913	134.272	144.135		7	150.538
G19	106.537	112.702	111.244	104.393	110.045	113.455	106.933	107.458	110.174	111.393	104.371	110.275	113.744	106.986	107.413	110.508	111.416	104.157	110.694	114.23	105.767	108.272	112.666	110.472	105.202	111.955	113.163	104.59	108.834	111.438	107.837	106.537		9	193.548
G20	154.494	156.202	153.612	141.649	135.368	160.053	147.657	136.753	137.191	163.239	143.77	136.685	142.014	160.935	140.303	135.584	150.607	156.129	137.952	134.708	156.539	148.82	137.517	136.211	161.896	143.402	135.506	143.64	157.688	137.941	134.239	154.494		8	172.043
G21																																		0	0
G22																																		0	0
G23																																		0	0
G24																																		0	0
H01																																		0	0
H02	157.803	167.275	152.674	137.02	156.556	166.256	153.402	136.43	158.27	166.048	150.034	138.43	161.315	166.289	144.284	139.211	164.975	164.525	140.177	140.492	166.351	162.511	137.014	146.365	167.624	158.365	136.978	154.59	165.61	150.062	138.517	163.104		8	172.043
H03	106.567	106.093	105.284	105.382	106.815	106.166	105.205	105.919	107.062	106.671	104.949	106.388	107.326	106.927	104.927	106.93	106.685	106.281	105.331	106.961	106.677	105.829	105.525	107.152	106.503	105.233	106.489	106.879	106.343	105.073	107.031	106.567		8	172.043
H04																																		0	0
H05	118.691	111.166	111.452	121.927	118.935	111.281	112.163	121.921	118.183	110.986	113.242	122.135	117.553	110.969	114.697	121.795	116.104	110.792	116.966	121.419	114.73	111.205	118.598	120.739	113.666	111.379	119.626	119.834	112.281	111.612	121.719	118.393		8	172.043
H06	130.225	128.289	139.062	144.548	133.542	128.267	133.643	145.562	137.947	128.955	130.309	144.545	140.596	129.393	128.163	142.157	142.992	131.247	128.194	138.963	144.803	133.365	128.39	136.458	145.11	135.562	128.705	134.132	145.632	137.048	128.368	132.379		7	150.538
H07																																		0	0
H08	114.896	115.303	118.242	116.053	114.202	116.317	118.18	115.402	114.379	116.992	118.272	114.834	114.657	117.98	117.815	114.5	115.16	118.382	116.84	114.315	115.876	118.494	116.357	114.396	116.64	118.725	115.087	114.587	117.438	118.02	114.626	114.896		8	172.043
H09																																		0	0
H10	106.042	110.011	121.028	115.441	105.565	114.61	121.239	111.486	106.154	116.537	118.43	108.27	108.573	120.194	117.427	106.191	112.402	121.385	112.775	106.331	117.062	120.329	108.694	108.728	119.169	117.486	105.916	112.733	119.208	111.758	106.531	118.132		8	172.043
H11	198.039	194.716	190.051	196.921	195.461	192.132	191.039	197.767	195.039	190.323	195.402	196.705	192.64	190.469	197.553	193.86	189.551	193.683	196.983	193.253	188.466	196.907	195.57	191.157	191.584	196.913	193.34	188.927	196.475	195.289	191.419	190.677		8	172.043
H12	136.576	135.472	133.688	117.028	124.761	136.503	131.166	115.919	127.893	136.022	126.612	116.287	131.986	136.312	121.107	119.927	135.831	133.503	117.079	125.525	136.424	129.034	116.07	131.163	136.368	122.346	119.382	135.208	133.188	117.185	126.171	136.576		7	150.538
H13	114.073	107.396	116.23	121.205	110.157	108.096	122.11	117.874	108.472	112.32	122.713	113.761	107.871	116.896	120.862	109.857	108.663	122.202	117.199	108.298	113.865	122.065	111.52	107.815	120.618	118.562	108.621	112.222	122.121	112.888	107.84	119.247		8	172.043
H14	122.711	105.362	116.087	128.615	109.228	109.239	128.115	116.489	105.607	122.829	123.784	106.008	116.374	128.399	109.152	110.767	128.315	114.596	106.317	125.374	120.935	105.941	118.815	127.576	107.584	112.902	128.126	111.916	107.831	127.598	117.612	105.826		9	193.548
H15	120.008	114.404	108.539	111.435	119.205	112.177	108.573	114.654	117.812	110.596	108.525	117.893	116.351	109.354	108.803	120.034	114.301	108.815	112.376	119.104	111.893	108.638	116.379	116.761	109.848	108.868	119.348	114.669	108.952	111.708	118.997	112.376		8	172.043
H16																																		0	0
H17	114.475	129.022	117.02	110.553	122.382	126.152	112.017	112.823	129.5	119.129	110.66	121.365	127.003	112.444	113.463	129.281	118.598	110.598	122.093	126.295	112.039	114.121	129.163	117.163	110.817	124.598	124.798	111.427	116.107	130.073	115.312	111.301		9	193.548
H18	128.542	151.719	130.048	125.694	145.157	139.483	126.289	132.624	148.975	127.753	126.522	150.801	132.848	126.236	139.376	143.615	126.767	130.081	150.056	128.764	126.107	148.747	133.567	125.831	139.267	143.492	126.767	130.874	149.772	128.202	126.444	150.213		9	193.548
H19																																		0	0
H20	113.694	121.778	121.522	109.458	112.197	124.003	119.899	109.11	113.604	125.357	116.874	109.368	115.118	125.75	114.5	109.461	117.031	126.461	112.537	109.848	119.003	126.972	110.596	110.713	120.809	122.654	109.581	111.739	123.242	120.16	109.188	113.694		8	172.043
H21																																		0	0
H22																																		0	0
H23																																		0	0
H24																																		0	0
I01	143.522	141.815	129.101	128.528	141.742	140.907	119.444	140.222	142.025	134.834	124.228	141.91	141.447	123.711	134.933	141.452	137.506	120.879	141.876	140.806	126.222	132.365	141.671	139.419	119.472	141.612	141.014	127.643	131.688	141.848	137.59	120.657		8	172.043
I02	122.303	130.542	122.927	128.503	141.75	125.93	122.924	137.958	132.91	123.309	125.07	142.466	126.784	122.624	135.323	134.949	123.525	122.98	141.511	126.893	122.323	133.503	135.261	123.115	122.393	141.272	128.065	122.371	132.475	136.011	123.508	122.303		9	193.548
I03	158.553	151.486	174.354	173.129	154.461	157.43	174.079	170.143	150.986	163.941	172.534	163.154	149.475	169.25	173.888	157.258	152.795	173.098	171.191	151.25	159.079	175.045	167.567	149.646	167.205	173.753	160.764	151.607	172.09	172.607	152.371	158.553		8	172.043
I04	119.739	109.551	120.829	121.348	116.955	112.508	121.534	122.185	113.39	116.528	122.062	122.028	110.239	119.795	121.997	120.301	110.11	121.008	122.23	116.919	114.348	121.362	122.604	110.958	118.809	121.781	121.034	110.126	123.253	123.278	118.789	113.247		8	172.043
I05	149.312	150.059	148.525	146.02	152.685	150.947	148.713	146.169	152.902	151.008	148.86	146.284	152.508	150.573	148.702	146.846	152.548	150.447	148.093	147.225	152.244	150.449	147.789	147.82	152.067	149.306	146.969	148.396	152.287	149.77	146.775	149.312		8	172.043
I06	106.567	105.463	104.011	106.581	106.36	105.07	104.669	107.242	106.264	104.736	105.548	107.199	105.975	104.674	106.694	106.846	105.463	104.702	107.374	106.534	105.228	105.924	107.18	106.059	104.573	107.404	107.222	105.118	105.354	107.346	106.365	104.949		8	172.043
I07	118.166	117.455	153.388	133.548	117.871	119.508	161.329	124.216	117.86	129.244	155.711	119.506	118.441	143.871	143.475	118.121	118.764	158.612	128.028	117.885	125.604	158.447	120.202	118.146	143.733	141.197	118.413	118.815	160.006	125.792	117.817	131.006		8	172.043
I08	102.48	100.975	100.163	101.053	102.823	100.452	100.404	102.337	102.301	100.688	101.037	103.18	101.149	100.843	102.003	102.831	100.626	100.846	103.166	101.657	100.792	102.014	103.197	101.02	100.882	103.034	102.059	100.989	101.598	103.253	101.174	100.994		8	172.043
I09	132.553	132.64	122.112	122.983	134.86	131.798	122.011	124.868	135.14	128.379	121.27	127.874	135.407	125.463	121.037	130.82	133.59	122.699	122.435	133.803	131.489	121.916	124.494	135.287	128.961	121.284	127.435	135.312	125.208	121.438	131.522	133.801		8	172.043
I10	138.289	138.121	141.399	139.708	136.837	139.23	142.556	136.652	137.463	144.632	137.475	137.947	143.43	138.416	137.77	141.581	138.888	137.281	139.809	140.711	136.542	138.596	143.034	136.292	137.348	144.202	136.315	137.02	144.098	137.275	137.228	141.978		9	193.548
I11	107.084	106.579	103.84	106.961	108.059	105.222	105.511	108.006	108.014	103.851	106.958	108.194	106.469	105.031	107.329	108.154	104.298	106.211	108.011	107.194	104.39	107.576	108.643	104.688	106.435	107.947	107.267	104.472	107.385	108.497	104.565	106.404		8	172.043
I12	99.5955	98.6966	100.174	100.362	98.8567	99.8174	100.466	99.7669	99.0927	100.404	100.228	98.8905	100.152	100.626	99.3006	99.6236	100.598	100.006	99.0674	100.458	100.421	98.7893	100.247	100.621	99.1067	99.7556	100.562	99.8595	99.1011	100.492	100.528	98.9607		9	193.548
I13	112.081	112.056	126.39	114.455	111.576	120.312	120.343	111.778	113.09	126.983	113.045	112.09	123.222	118.624	111.972	115.792	124.992	112.081	112.132	126.121	114.416	111.817	121.337	119.77	111.868	114.848	125.334	112.503	112.36	125.621	113.486	112.081		9	193.548
I14																																		0	0
I15	227.806	233.792	315.317	228.183	225.076	299.118	251.691	225.784	237.124	311.317	226.112	223.73	302.978	242.677	224.756	248.037	296.303	224.742	223.222	312.346	231.452	223.615	274.163	266.767	224.449	230.846	312.789	225.635	224.149	309.48	233.525	223.983		9	193.548
I16	125.129	113.478	110.975	123.567	114.893	111.034	119.888	118.497	111.525	115.444	122.275	111.997	112.59	124.298	112.126	111.256	125.522	113.073	111.18	125.236	113.913	110.955	124.492	115.39	115.424	121.896	116.601	111.081	119.756	118.433	111.489	116.649		9	193.548
I17	113.284	111.211	108.61	112.368	112.691	109.295	110.346	113.66	110.702	109.256	113.303	112.191	108.927	111.556	113.208	110.41	109.798	113.478	111.236	109.242	112.963	112.5	108.949	112.059	113.197	110.303	110.149	113.39	111.188	109.208	113.216	112.379		9	193.548
I18	103.846	101.632	117.143	111.615	101.846	108.112	119.163	102.671	103.056	120.629	105.469	101.958	115.205	113.031	102.02	107.952	120.888	103.25	103.202	120.801	105.699	102.292	115.896	112.022	102.166	109.025	119.205	102.938	103.728	121.697	105.306	102.205		9	193.548
I19	121.612	122.287	107.396	106.014	117.163	119.896	107.497	105.388	121.211	116.045	107.483	104.958	125.739	112.893	107.77	106.205	127.511	110.247	107.677	108.202	126.792	108.916	107.171	111.284	124.149	108.278	106.393	116.548	121.124	107.73	105.775	121.612		8	172.043
I20	110.466	111.371	109.604	105.258	112.694	111.955	111.419	104.747	111.492	111.994	111.152	104.837	111.27	112.427	111.323	105.733	110.008	112.497	111.39	107.152	108.525	113.452	111.396	108.708	106.716	112.581	111.23	109.82	105.674	112.469	111.435	110.466		8	172.043
I21																																		0	0
I22																																		0	0
I23																																		0	0
I24																																		0	0
J01	105.742	106.242	101.916	102.399	107.596	104.992	101.888	103.775	108.011	103.77	102.093	105.138	107.287	102.604	102.517	106.503	106.371	102.281	103.497	108.008	104.469	102.289	104.817	107.416	102.843	102.624	107.247	106.261	102.096	103.742	107.86	103.624		9	193.548
J02	126.508	129.705	140.399	126.497	124.969	133.902	134.992	124.579	127.435	139.343	130.017	124.25	125.699	141.576	126.346	124.545	129.607	138.683	125.104	124.028	134.654	133.68	125.652	126.534	140.385	127.73	124.649	127.053	140.778	125.921	124.393	132.287		8	172.043
J03	109.017	113.691	126.149	112.865	109.104	121.07	122.107	109.84	110.854	126.362	115.851	109.216	117.124	124.576	111.14	110.039	125.337	117.711	109.242	116.722	125.205	111.242	109.952	125.393	117.537	109.326	117.039	124.713	110.756	110.317	125.817	116.236		9	193.548
J04																																		0	0
J05	135.438	135.149	129.975	130.854	134.598	134.753	129.59	131.23	134.758	133.753	129.994	130.654	135.337	132.213	129.972	131.452	136.07	131.739	130.444	131.795	136.303	130.722	130.739	132.514	135.27	129.508	130.767	134.244	133.517	129.89	131.067	135.438		7	150.538
J06	106.225	102.517	101.626	105.028	106.337	101.865	102.357	106.264	105.882	101.764	103.691	106.702	104.472	101.961	105.039	107.051	102.688	102.461	106.098	106.486	102.272	103.767	106.435	104.868	102.258	105.042	107.011	102.84	102.657	106.163	106.463	102.374		8	172.043
J07	140.598	142.772	139.152	163.441	166.149	140.817	139.382	173.736	155.596	140.121	143.539	177.952	149.896	139.503	151.685	174.16	143.688	139.312	164.992	164.247	140.899	140.553	175.27	152.671	139.823	150.025	175.011	144.444	139.41	164.191	164.935	140.598		9	193.548
J08	103.935	105.199	99.573	99.2837	105.545	104.997	99.5421	100.216	106.84	103.553	99.6573	101.559	107.087	101.683	99.5253	103.244	106.23	100.632	99.6405	105.174	105.492	99.8174	100.716	107.697	103.081	99.7135	102.548	107.199	101.051	99.7725	104.933	105.879		8	172.043
J09	105.862	106.191	107.244	107.879	106.284	106.348	108.278	107.447	106.371	106.497	108.503	107.385	106.244	107.112	108.683	106.992	106.593	107.48	108.573	106.719	106.61	107.888	107.846	106.567	106.761	108.812	107.247	106.452	107.556	108.733	106.829	106.697		8	172.043
J10	141.775	130.239	125.545	143.138	134.295	123.638	143.553	137.295	121.421	142.197	139.789	120.357	139.91	140.795	120.312	138.803	140.992	120.868	137.225	141.753	121.447	137.185	141.907	122.213	135.958	141.02	122.846	135.643	140.921	123.306	134.39	140.669		9	193.548
J11	112.618	112.652	112.612	112.775	113.039	112.812	112.896	112.742	113.003	112.787	112.559	113.039	112.781	112.93	112.643	112.986	112.893	112.728	113.053	113.18	113.107	112.685	113.14	113.07	112.674	113.084	113.121	112.969	112.913	113.315	113.393	112.579		11	236.559
J12	107.902	107.795	109.343	118.219	111.346	107.621	111.82	118.084	110.379	107.551	114.843	116.399	109.07	107.935	118.306	113.011	108.126	109.244	118.629	111.677	107.831	112.059	118.36	110.031	107.933	115.803	115.298	108.688	108.514	118.211	111.758	107.902		8	172.043
J13	124.126	114.669	117.621	130.396	119.621	113.553	125.396	125.531	115.663	115.697	130.784	121.07	113.66	124.365	127.022	115.989	115.596	129.871	120.935	113.469	125.963	125.567	115.135	118.059	129.323	119.112	113.601	128.202	124.006	114.362	120.879	127.949		8	172.043
J14	102.961	105.933	104.553	100.694	105.017	106.449	101.635	102.809	106.124	106.329	100.183	104.59	106.337	103.101	102.118	105.992	106.708	100.188	104.441	106.475	103.236	102.129	105.935	106.756	100.329	104.621	106.247	103.48	102.194	105.955	106.736	100.503		9	193.548
J15	103.11	101.236	103.997	102.677	100.84	102.562	103.674	101.649	101.36	104.258	102.952	101.073	102.649	104.02	102.003	101.413	103.781	103.253	101.166	102.669	104.022	102.174	101.548	103.871	103.357	101.323	102.604	103.983	102.096	101.449	104.079	103.11		9	193.548
J16	112.039	110.191	112.169	112.253	111.146	111.43	112.997	112.379	110.517	112.472	112.539	111.225	111.983	112.868	112.435	110.525	112.904	112.792	110.865	112.132	112.567	112.045	110.764	113.258	112.652	110.382	112.404	112.424	110.728	111.969	112.562	112.039		9	193.548
J17	143.427	137.924	144.225	147.256	136.803	140.152	147.801	141.433	138.034	144.371	146.581	137.421	141.051	148.419	139.16	138.303	144.57	144.826	137.503	142.817	148.537	137.149	139.253	146.652	141.104	137.955	144.441	146.306	136.961	141.663	148.584	137.809		9	193.548
J18	106.756	106.874	99.6573	99.9663	111.213	102.966	99.8905	104.66	109.303	100.32	99.8567	109.598	104.949	100.059	103.537	110.118	100.728	100.017	110.02	104.98	100.205	102.118	110.871	101.444	99.927	108.348	106.697	100.025	101.104	111.579	102.298	99.9017		9	193.548
J19	115.612	111.34	122.506	122.301	110.857	116.756	124.017	117.343	111.362	122.963	122.764	110.986	117.452	124.23	116.205	112.368	124.163	121.169	110.528	119.079	123.663	115.09	112.809	123.191	120.441	110.772	119.635	123.475	114.211	113.447	123.947	120.337		9	193.548
J20	106.455	102.688	103.421	121.424	109.149	102.781	102.879	118.379	111.612	102.803	103.008	115.503	115.382	103.211	103.034	112.955	117.548	103.16	103.017	111.534	119.86	103.576	102.747	108.972	120.107	103.854	103.087	108.183	120.823	104.573	103.118	107.542		7	150.538
J21																																		0	0
J22																																		0	0
J23																																		0	0
J24																																		0	0
K01	109.916	109.452	104.362	104.851	108.671	110.211	107.312	104.315	107.236	109.913	110.09	104.84	105.225	109.152	110.542	107.27	104.334	107.621	109.896	109.494	104.823	105.728	109.449	110.646	106.216	104.708	108.275	110.129	109.23	104.57	106.433	109.916		6	129.032
K02	151.539	121.129	121.612	169.028	137.421	120.806	124.256	176.129	124.772	120.545	139.868	164.25	122.042	121.343	164.584	139.104	120.924	124.289	174.287	124.236	120.638	146.011	154.522	120.781	121.98	169.84	130.079	120.528	134.121	164.303	121.615	121.014		8	172.043
K03	122.843	140.242	120.699	111.927	124.242	140.593	119.559	112.337	125.935	141.081	117.739	112.466	128.472	141.685	116.244	113.458	130.32	139.039	114.034	113.846	135.188	134.747	111.624	116.118	138.48	129.899	111.671	119.944	140.654	123.433	112.16	124.065		8	172.043
K04	151.848	156.138	165.166	164.753	150.121	158.331	166.062	163.904	150.107	158.798	165.402	163.028	148.194	160.449	165.697	161.042	148.25	162.466	165.492	158.433	149.725	162.107	164.57	155.514	151.933	163.427	165.303	153.334	154.396	163.879	164.197	149.596		8	172.043
K05	150.955	154.601	151.039	132.93	145.051	151.396	154.011	150.733	133.615	146.683	152.27	154.781	145.927	134.986	148.902	153.525	155.86	140.758	138.062	149.309	152.66	155.478	136.697	141.492	152.253	155.84	154.27	132.966	145.334	151.612	153.952	148.624		7	150.538
K06	135.565	138.073	135.003	133.716	136.197	137.258	134.584	132.958	138.382	135.781	134.711	134.295	138.77	134.997	133.815	134.963	137.73	134.916	133.171	137.098	136.096	134.806	133.817	138.587	134.919	133.612	135.705	137.371	134.753	133.236	138.334	135.565		9	193.548
K07	139.287	138.764	128.396	132.963	138.25	137.337	126.042	136.177	138.301	133.851	126.649	138.534	139.197	130.584	129.126	138.52	138.382	128.025	132.486	137.989	136.337	126.146	135.728	138.166	133.264	127.205	137.975	138.264	130.452	129.25	138.576	139.287		7	150.538
K08	113.736	154.433	195.778	215.514	149.829	113.194	113.427	143.846	200.32	208.607	129.949	113.306	115.309	163.039	198.739	213.772	143.368	113.419	113.767	152.244	194.062	214.576	151.972	113.671	113.921	144.674	209.761	184.306	115.461	113.154	131.135	179.317		5	107.527
K09	125.051	125.233	110.952	114.424	126.194	124.258	109.121	117.081	126.18	122.775	108.416	119.604	126.247	120.469	108.669	122.537	126.14	115.68	111.435	124.961	125.826	111.691	114.317	125.711	123.857	109.07	118.216	125.992	119.879	109.183	123.056	126.135		8	172.043
K10	123.14	114.874	113.407	120.003	119.16	113.508	116.025	122.806	114.222	113.688	122.994	116.298	113.593	119.362	120.056	113.775	115.508	122.927	114.427	114.076	122.809	115.837	113.615	120.624	118.461	113.593	117.657	121.593	113.969	115.289	122.983	114.66		9	193.548
K11																																		0	0
K12	159.531	161.326	126.663	138.744	171.494	136.854	127.295	165.492	153.486	125.854	152.037	166.694	128.904	133.716	173.219	140.949	127.163	161.789	155.146	125.921	146.455	167.854	130.486	130.287	170.028	143.278	126.553	159.705	157.281	126.225	146.39	168.438		9	193.548
K13																																		0	0
K14	133.497	129.559	133.826	134.635	130.545	130.149	136.983	130.947	128.059	137.669	131.621	127.666	137.419	132.36	128.081	136.435	133.39	129.205	134.289	134.537	130.522	131.815	135.317	130.795	129.677	136.983	131.376	128.354	137.216	131.062	127.351	137.59		9	193.548
K15	130.685	132.604	116.258	112.017	122.57	127.115	112.267	113.303	133.801	113.781	112.239	128.711	120.076	112.163	118.685	130.52	112.39	112.702	132.671	115.177	112.449	127.242	120.129	112.225	119.281	128.267	112.365	113.736	132.514	113.43	112.497	130.685		9	193.548
K16	170.635	184.747	229.334	183.801	167.008	215.424	207.935	169.916	185.697	224.739	180.365	167.121	220.216	206.365	168.374	194.087	222.739	176.663	170.871	224.486	194.056	167.236	204.272	214.514	171.68	180.921	227.171	185.065	167.486	218.407	206.183	168.402		9	193.548
K17	160.537	133.581	146.567	168.801	140.463	137.598	166.11	151.573	132.815	156.584	163.938	134.635	145.16	168.27	140.14	138.478	165.927	150.846	133.478	159.598	159.337	133.73	149.98	167.902	137.096	142.89	167.831	141.702	137.874	164.508	149.652	134.185		9	193.548
K18																																		0	0
K19	107.466	108.514	110.882	109.669	107.003	109.758	110.851	109.933	106.913	110.921	110.697	108.629	108.146	111.236	110.272	108.028	109.287	110.621	109.975	107.301	110.348	110.556	108.893	108.028	111.169	110.562	108.107	109.163	111.112	110.014	107.216	110.292		8	172.043
K20	114.087	107.368	107.916	111.584	115.494	110.817	107.205	109.506	115.07	114.329	107.632	108.309	112.357	115.362	109.632	107.374	110.118	115.598	113.261	107.211	108.868	113.68	115.264	108.64	108.09	111.11	115.553	111.326	107.059	109.747	114.697	114.691		7	150.538
K21																																		0	0
K22																																		0	0
K23																																		0	0
K24																																		0	0
L01	129.868	136.851	163.941	148.233	132.77	132.508	155.514	154.18	136.904	129.525	148.07	159.604	142.697	129.733	139.654	163.621	145.126	130.171	134.857	161.722	147.435	131.581	133.225	159.138	151.632	134.593	131.851	155.306	154.601	136.64	130.121	149.938		7	150.538
L02	128.348	117.93	114.346	126.989	126.919	114.815	116.86	128	124.534	113.5	120.761	127.789	120.882	113.236	123.854	128.275	117.368	114.309	126.983	127.028	114.781	117.143	128.104	124.281	113.809	121.806	128.402	119.986	114.067	125.753	127.23	115.539		8	172.043
L03	115.452	115.059	128.764	121.416	115.289	116.213	131.053	119.52	115.287	117.565	130.596	118.427	115.233	119.216	128.517	116.809	115.407	122.452	127.205	116.295	115.067	127.382	123.374	115.287	115.874	130.253	119.876	115.253	118.362	130.239	117.643	115.452		8	172.043
L04	114.629	112.354	108.427	111.41	115.258	111.531	107.792	113.073	115.239	110.115	108.781	114.278	112.795	108.89	110.699	114.348	111.329	107.972	113.039	114.326	110.081	109.065	114.497	112.475	108.368	111.551	114.514	111.16	108.525	113.978	113.264	109.233		8	172.043
L05																																		0	0
L06	117.413	117.761	117.449	117.272	117.073	117.725	117.315	116.59	117.326	117.449	117.025	116.565	117.447	117.174	116.927	116.75	117.444	117.896	116.91	116.669	117.542	117.685	116.817	116.994	117.803	117.093	117.025	117.121	117.685	117.483	117.031	117.413		8	172.043
L07	108.559	106.424	114.388	119.166	108.399	106.725	115.199	119.146	108.348	106.989	116.396	117.388	107.963	107.157	117.702	116.938	107.579	107.486	119.292	115.511	107.152	108.303	120.315	113.503	107.135	110.228	120.933	110.949	107.112	113.444	119.778	108.938		8	172.043
L08	111.419	108.062	110.5	112.506	109.489	109.542	110.77	112.483	108.143	110.351	112.185	110.994	109.143	110.674	112.458	109.281	109.949	111.43	111.868	107.997	110.89	112.573	110.003	109.688	111.247	112.708	108.671	110.857	112.219	111.348	109.154	110.713		8	172.043
L09	107.84	105.298	104.365	106.374	108.542	105.756	104.831	107.02	108.126	105.694	104.834	107.23	108.056	106.037	104.938	108.233	107.565	105.528	105.393	108.812	106.893	105.354	105.376	109.031	106.404	104.952	105.761	108.66	105.997	104.888	106.823	108.604		7	150.538
L10																																		0	0
L11	129.351	130.764	119.657	125.121	129.834	126.317	119.438	128.553	131.199	121.205	123.73	130.59	128.096	119.079	127.944	131.084	122.68	122.792	130.174	128.736	118.584	127.573	131.278	122.621	122.73	130.073	128.435	118.857	128.171	130.708	121.742	123.826		9	193.548
L12	127.874	105.843	103.548	122.803	115.542	103.966	108.879	128.264	106.379	103.649	124.163	113.635	104.242	114.632	121.508	104.581	106.23	128.23	107.385	103.868	120.666	118.421	104.11	108.261	127.725	106.02	103.831	125.343	112.688	104.236	114.798	123.115		8	172.043
L13	115.213	138.098	129.407	109.744	119.292	142.306	120.346	110.028	124.157	143.739	113.573	111.598	131.646	136.927	110.441	116.239	138.772	125.264	110.281	123.059	143.169	114.135	112.037	132.337	137.346	110.652	117.199	140.244	124.626	110.393	122.924	143.823		8	172.043
L14																																		0	0
L15	149.638	141.66	158.253	156.157	142.657	150.076	158.624	150.711	141.084	158.492	157.042	142.239	150.817	158.632	149.244	141.59	158.202	155.831	141.683	152.098	158.028	148.351	142.413	159.646	154.042	140.438	153.309	158.82	146.775	145.256	159.963	152.317		9	193.548
L16	106.269	124.997	133.396	108.695	111.808	133.455	118.497	106.666	126.185	129.623	107.584	115.231	134.156	115.399	107.104	130.13	126.994	107.302	118.617	133.208	111.672	109.253	132.769	122.172	106.792	122.935	130.825	108.828	113.64	135.201	115.883	107.263		9	193.548
L17	117.958	119.916	118.065	114.944	118.722	119.435	117.284	115.16	119.93	119.413	116.694	115.185	120.256	119.16	116.452	116.073	120.48	119.059	115.379	116.787	120.548	118.674	115.242	118.022	120.188	117.64	115.034	119.621	118.955	116.697	114.992	120.09		8	172.043
L18	130.365	141.025	141.399	133.39	136.778	141.508	137.733	131.66	142.36	140.146	129.489	141.992	140.615	132.301	139.073	141.326	135.77	134.525	141.789	139.865	131.056	142.621	140.205	129.893	141.289	140.649	132.02	138.733	140.169	134.559	135.933	140.871		9	193.548
L19	108.365	107.876	112.893	107.736	107.722	113.517	108.379	108.315	110.646	110.761	108.744	108.593	113.261	108.222	108.329	113.933	108.567	108.579	111.584	110.48	108.618	109.16	112.292	108.508	108.486	113.455	107.961	108.16	113.281	108.492	108.452	111.25		9	193.548
L20	152.711	139.326	151.994	164.051	148.239	140.691	154.48	164.649	141.817	143.419	156.652	161.393	138.129	147.236	159.329	155.466	138.792	150.228	162.699	146.017	141.683	154.096	160.688	138.921	146.41	158.803	155.115	138.722	150.497	160.556	145.382	142.461		8	172.043
L21																																		0	0
L22																																		0	0
L23																																		0	0
L24																																		0	0
M01																																		0	0
M02	135.817	111.11	112.199	136.837	127.247	111.261	113.458	143.194	119.062	111.18	114.997	146.385	113.955	111.284	120.697	142.337	111.846	111.902	132.028	129.941	111.508	113.433	142.185	119.93	111.399	115.309	146.115	113.82	111.584	122.022	140.542	111.624		8	172.043
M03	158.427	115.166	108.559	123.68	158.59	115.469	108.829	123.233	159.351	116.846	108.888	122.913	159.362	116.663	109.152	123.157	158.789	116.357	108.896	126.927	155.787	113.458	109.14	129.57	155.093	113.135	109.045	131.643	153.115	112.506	109.042	135.211		7	150.538
M04	167.191	164.997	151.952	171.862	166.683	164.315	149.382	174.045	166.961	162.581	152.278	173.174	165.222	157.924	161.66	167.539	165.978	153.747	167.39	166.18	163.792	149.5	173.124	167.152	162.986	151.697	174.076	165.705	157.191	161.225	166.382	164.955		8	172.043
M05																																		0	0
M06	120.795	131.989	115.548	109.826	127.205	129.921	111.301	112.534	132.444	124.902	110.382	119.772	132.261	116.691	109.885	126.904	130.899	111.904	111.983	132.045	124.713	110.216	119.834	133.138	116.596	109.997	127.82	130.815	111.607	114.767	133.16	121.612		9	193.548
M07	125.292	124.399	121.812	125.722	125.789	123.638	122.68	125.902	126.416	123.419	122.919	125.508	126.32	123.584	123.764	124.837	126.559	122.691	124.034	124.756	126.699	122.565	124.374	124.699	126.581	122.455	124.966	125.281	126.059	122.163	125.41	125.292		8	172.043
M08	124.073	125.194	115.062	113.579	127.098	124.039	109.958	123.104	125.997	117.463	113.171	126.823	123.992	110.354	122.393	125.267	116.253	113.469	126.795	123.104	110.076	123.764	125.315	114.559	115.626	126.295	122.126	110.287	125.174	124.716	111.944	119.09		9	193.548
M09	114.621	115.303	108.921	102.584	112.59	115.357	106.14	103.862	115.197	114.171	103.191	107.809	115.034	111.416	102.587	111.18	115.022	107.629	103.531	114.539	114.772	103.466	107.736	115.062	111.365	102.913	111.809	115.334	106.983	103.86	114.711	114.621		9	193.548
M10	143.236	157.351	146.963	139.553	145.371	158.163	144.39	139.961	148.657	157.034	142.157	140.197	151.75	154.848	140.003	140.652	154.604	150.525	139.298	143.056	157.124	146.93	139.534	145.551	157.129	142.975	139.68	149.68	155.051	140.309	140.874	154.261		8	172.043
M11																																		0	0
M12																																		0	0
M13	108.11	127.489	107.862	104.517	118.562	120.202	104.331	106.469	127.199	110.542	104.267	114.888	124.272	105.115	104.899	125.643	112.817	104.576	112.385	125.441	105.632	104.941	125.154	113.014	104.646	112.233	125.433	105.82	105.042	125.062	113.188	104.629		9	193.548
M14	158.73	126.725	106.368	107.362	173.806	110.36	106.124	137.775	146.624	106.829	106.211	167.348	117.337	106.242	115.003	167.194	108.183	106.073	156.719	126.789	106.517	111.728	168.556	108.643	106.205	150.669	133.506	106.596	107.767	171.43	109.846	106.312		8	172.043
M15																																		0	0
M16	100.795	101.767	104.997	103.941	100.222	104.534	105.52	100.59	102.801	106.157	102.747	101.635	105.298	104.458	100.798	104.699	105.854	101.022	102.997	106.025	102.649	101.767	105.146	104.632	100.789	104.517	105.938	100.868	103.261	106.402	102.056	102.298		9	193.548
M17	99.7725	100.096	100.416	100.205	100.244	100.053	100.815	100.781	99.9326	100.997	100.43	100.441	100.893	100.455	100.632	100.573	100.57	100.831	100.104	100.809	100.893	100.107	100.978	100.612	100.756	101.149	100.674	100.598	101.045	100.635	100.669	100.497		12	258.065
M18																																		0	0
M19	106.59	106.767	106.143	107.449	106.169	107.404	106.281	108.202	105.739	107.59	106.486	108.553	106.287	107.961	106.317	107.725	107.112	106.722	107.517	106.947	107.351	106.739	108.708	106.138	107.941	106.157	108.126	106.52	107.374	106.702	107.399	107.07		15	322.581
M20	133.86	130.593	119.565	126.862	136.548	120.528	122.216	137.497	124.309	120.385	133.503	130.272	119.798	126.874	136.784	120.402	122.292	137.59	123.32	120.275	134.612	127.61	119.846	129.646	134.07	120.185	124.183	137.483	121.601	121.421	136.733	125.208		9	193.548
M21																																		0	0
M22																																		0	0
M23																																		0	0
M24																																		0	0
N01	134.309	149.716	148.787	135.396	132.649	143.042	151.244	141.287	132.079	135.522	150.646	146.374	133.16	133.062	145.236	149.393	137.351	131.831	139.587	151.098	143.157	132.239	133.562	148.348	147.792	134.472	132.733	144.784	148.621	136.483	131.902	139.764		7	150.538
N02																																		0	0
N03	105.264	100.904	100.309	102.256	105.508	100.947	100.525	103.025	105.008	100.888	100.742	103.831	104.579	101.062	100.846	104.551	103.542	100.775	101.045	105.416	102.694	100.91	101.567	106.149	101.896	100.854	102.228	106.118	101.427	101.084	103.081	105.5		7	150.538
N04	113.228	115.07	115.006	112.183	114.427	115.048	113.893	113.053	115.205	114.601	112.615	114.472	115.174	114.497	112.955	114.927	114.899	112.713	113.91	114.817	114.16	112.284	114.899	114.663	112.475	113.966	114.604	113.916	112.374	114.601	114.27	112.562		9	193.548
N05	146.169	142.289	115.022	116.986	161.846	126.216	114.506	129.185	156.48	117.16	114.958	145.93	142.129	115.051	117.882	161.461	124.975	114.992	132.385	153.562	116.742	115.306	155.031	133.43	115.149	124.472	158.587	118.407	114.98	146.301	139.444	115.292		8	172.043
N06	148.657	151.688	139.438	122.208	155.733	149.096	135.166	128.149	157.028	146.893	130.975	137.553	156.632	143.992	126.256	145.84	152.708	140.216	122.767	155.91	147.997	134.202	129.826	156.312	144.862	127.994	143.427	153.379	141.051	123.177	155.865	148.657		9	193.548
N07	159.514	156.553	143.053	142.16	163.132	153.719	141.82	143.399	164.388	150.374	141.455	146.775	164.534	147.787	141.258	151.846	161.157	144.646	140.728	158.197	157.624	142.413	141.935	163.059	151.817	141.761	146.444	164.548	147.565	141.261	152.823	159.514		7	150.538
N08	131.742	141.028	132.289	143.194	148.626	136.014	133.77	148.801	146.062	132.09	137.756	150.969	139.354	131.615	143.287	150.031	135.638	133.323	148.725	144.986	131.795	137.258	149.68	139.77	132.132	144.699	148.233	134.688	134.638	149.986	142.497	131.742		9	193.548
N09	116.581	120.258	107.171	106.969	115.258	121.514	107.503	106.98	113.174	123.492	108.107	106.992	111.89	124.067	108.638	107.045	110.803	124.935	109.486	107.225	110.615	124.096	109.006	106.947	110.146	124.941	109.601	107.121	110.014	125.081	109.739	107.371		8	172.043
N10																																		0	0
N11	135.994	108.629	120.812	128.36	108.857	108.916	133.91	114.795	108.801	114.419	133.202	109.275	108.753	129.739	118.921	108.89	109.781	138.051	110.025	108.851	122.643	124.722	109.076	109.003	136.149	111.143	108.837	120.014	128.107	109.25	109.188	135.994		8	172.043
N12	121.952	121.452	120.992	121.233	121.947	121.219	121.256	121.416	121.646	121.149	121.174	121.784	121.331	121.02	121.107	121.669	120.994	121.399	121.427	121.823	120.865	121.149	121.938	121.34	121.303	121.449	122.171	121.124	121.081	121.885	121.626	121.011		8	172.043
N13	147.551	135.581	144.098	148.91	137.567	136.61	149.199	144.461	136.534	140.435	149.719	140.188	135.41	146.261	146.84	136.646	137.874	149.517	141.654	135.638	142.764	149.23	137.351	136.051	148.129	144.312	136.121	140.525	149.674	138.638	135.756	147.551		8	172.043
N14	121.087	119.517	107.899	107.638	121.829	111.823	107.211	115.587	118.75	107.581	109.489	121.722	110.34	107.152	119.475	115.955	107.146	112.076	121.042	108.666	107.733	121.556	112.424	107.39	116.402	117.933	107.419	110.711	122.287	109.522	107.565	121.087		8	172.043
N15	120.076	115.562	118.11	120.213	115.966	115.469	120.427	119.228	115.654	116.635	121.185	117.548	115.576	119.346	119.963	116.174	115.893	121.16	118.545	116.037	118.197	120.73	116.913	115.669	120.784	118.772	115.753	117.427	120.674	116.815	115.39	120.076		8	172.043
N16	112.115	113.16	114.216	111.253	112.559	114.25	111.888	111.933	114.767	112.823	111.562	114.64	113.303	111.492	114.315	113.567	111.233	113.66	113.669	111.466	113.548	114.197	111.798	112.615	114.649	111.82	112.292	114.52	112.006	112.098	114.787	112.115		10	215.054
N17																																		0	0
N18	116.124	111.747	113.989	116.685	113.219	113.573	116.702	114.694	112.792	116.008	115.865	112.545	115.975	116.39	111.803	115.626	116.77	111.539	114.975	117.292	111.801	114.829	116.935	112.357	114.444	116.949	113.354	113.975	116.798	113.683	113.124	116.124		9	193.548
N19	121.596	116.565	116.143	126.61	127.789	115.59	117.5	128.185	126.039	115.115	120.087	129.329	123.629	114.489	122.006	128.722	120.584	115.053	123.806	128.851	118.188	116.059	126.154	128.23	116.129	117.899	128.565	125.357	114.635	121.059	128.806	121.596		8	172.043
N20	129.396	128.34	106.444	119.787	128.537	126.213	105.278	122.483	129.056	123.228	105.697	125.222	130.222	119.705	108.18	127.525	129.93	114.933	112.087	127.899	129.202	109.851	117.14	128.323	128.298	106.208	121.986	129.281	123.315	106.118	125.975	129.396		7	150.538
N21																																		0	0
N22																																		0	0
N23																																		0	0
N24																																		0	0
O01	153.916	154.517	148.32	157.317	155.008	153.593	151.702	154.556	153.963	148.992	155.306	155.449	153.801	146.669	156.438	153.778	155.483	148.615	156.278	152.374	153.11	149.312	154.874	153.461	149.202	155.222	153.775	151.713	146.466	157.034	153.562	153.916		11	236.559
O02	163.042	136.25	142.368	163.348	141.775	134.713	157.652	155.096	136.213	142.188	163.416	142.815	134.947	156.163	156.362	136.539	141.303	163.941	142.806	134.733	156.742	154.11	135.958	141.896	162.742	140.657	134.188	158.34	152.882	135.73	144.101	163.042		8	172.043
O03	116.716	119.048	118.194	115.323	117.486	119.61	118.371	114.666	119.34	119.194	116.261	116.876	119.624	118.278	115.25	118.388	119.236	116.598	116.084	119.843	118.604	114.888	118.455	119.166	116.517	116.017	119.183	118.663	114.958	118.295	119.07	116.716		9	193.548
O04																																		0	0
O05	138.098	151.758	122.612	126.567	161.652	129.84	121.826	144.138	152.961	122.517	127.199	161.312	128.812	121.949	145.935	149.539	122.379	128.775	161.907	127.705	121.896	147.225	147.292	122.25	131.784	161.472	125.396	123.017	155.287	141.882	122.944	138.098		9	193.548
O06																																		0	0
O07	124.449	144.048	147.612	119.062	122.607	151.16	137.306	116.59	137.312	150.792	123.36	118.042	147.916	142.309	117.014	132.972	150.379	125.657	117.713	145.941	143.548	117.775	129.407	151.438	128.548	117.351	144.944	143.34	117.244	131.677	149.618	124.449		9	193.548
O08	113.272	108.059	108.52	113.413	111.612	108.261	108.143	113.427	112.039	108.716	108.272	113.486	112.447	108.612	108.284	112.896	112.862	109	108.382	113.301	112.725	108.851	108.331	113.317	112.66	108.75	108.174	113.037	112.354	108.801	108.09	113.272		7	150.538
O09	126.517	179.545	138.719	120.997	150.657	170.73	123.441	124.801	177.958	141.851	121.163	151.222	167.191	122.961	127.601	178.882	135.98	121.309	158.612	161.357	121.907	133.978	178.469	129.011	121.86	167.022	152.275	121.486	144.14	170.621	123.823	126.233		9	193.548
O10	141.697	162.098	149.472	142.205	156.756	154.904	143.309	146.663	160.514	147.132	141.621	161.584	149.264	141.416	156.694	152.874	142.913	148.671	158.312	145.404	142.593	161.753	148.413	141.677	159.904	150.475	141.494	151.82	156.115	143.629	144.84	160.042		9	193.548
O11																																		0	0
O12	179.039	228.146	182.978	176.761	215.739	195.157	176.77	200.18	210.348	177.713	182.596	226.149	180.61	176.354	224.463	187.413	176.534	212.017	197.522	176.062	198.421	208.958	176.688	185.68	220.545	178.407	176.348	226.379	181.848	175.323	217.334	190.334		10	215.054
O13	127.216	130.671	127.037	124.427	128.722	129.739	125.966	124.798	129.632	128.506	125.382	125.944	130.101	127.587	124.346	127.581	129.986	126.326	124.362	128.862	129.188	125.337	125.48	130.593	127.683	124.081	127.309	130.326	126.705	124.784	129.222	128.399		9	193.548
O14																																		0	0
O15	107.91	107.871	104.208	105.753	108.084	105.458	105.031	107.691	107.742	104.688	106.654	108.413	104.677	105.32	108.621	106.211	104.725	107.677	107.458	104.778	106.626	108.629	104.803	105.702	108.303	105.803	105.081	107.848	107.438	104.784	106.969	107.91		8	172.043
O16	127.674	115.056	119.756	136.011	116.508	115.461	135.671	121.961	115.548	127.323	129.444	115.301	118.851	135.705	116.778	115.514	136.011	120.306	115.16	128.992	127.312	114.963	120.761	133.545	116.154	116.258	135.994	118.669	115.146	133.348	122.817	115.393		9	193.548
O17	123.621	122.601	125.826	125.463	122.848	123.916	128.135	122.379	123.728	127.301	123.581	123.649	125.506	125.702	122.947	124.303	127.73	122.216	123.404	127.683	123.497	123.435	126.435	124.837	123.171	124.733	126.685	122.427	123.919	127.809	122.539	123.621		9	193.548
O18																																		0	0
O19																																		0	0
O20	100.458	100.455	104.424	102.34	100.963	100.511	104.062	102.242	100.848	101.253	104.362	102.093	100.781	101.514	104.312	102.039	100.834	102.039	103.784	101.702	100.899	102.115	104	102.177	100.966	102.691	103.663	101.551	100.671	103.042	103.393	101.753		8	172.043
O21																																		0	0
O22																																		0	0
O23																																		0	0
O24																																		0	0
P01	111.306	110.955	119.846	113.654	111.194	114.64	117.379	111.556	111.264	119.096	113.868	110.899	116.522	117.017	111.413	112.5	120.315	112.598	111.053	118.14	115.57	111.413	113.997	118.635	112.112	110.986	120.031	113.593	111.067	116.362	116.253	111.399		9	193.548
P02	128.11	132.632	134.323	129.247	129.458	135.57	132.91	128.963	131.469	134.742	129.865	128.812	134.75	132.674	128.654	130.284	134.36	129.879	128.772	134.199	133.517	128.463	129.632	135	130.815	128.77	132.744	132.921	128.247	128.705	135.185	130.831		9	193.548
P03	149.643	153.604	208.91	260.346	150.708	153.376	204.826	257.278	150.612	153.084	204.952	258.329	152.121	152.624	204.404	258.169	152.025	152.621	205.728	255.185	147.924	157.334	213.865	246.949	142.947	165.037	217.098	237.722	141.539	171.346	224.924	228.301		7	150.538
P04	148.508	139.955	137.986	145.638	152.278	136.93	140.674	146.497	150.121	133.947	142.725	146.624	149.663	132.576	144.621	147.34	147.933	132.781	145.042	147.756	144.261	134.635	144.885	148.978	139.573	138.382	145.958	149.57	133.935	142.958	146.888	148.508		7	150.538
P05	121.581	121.607	117.517	119.191	121.699	122.781	117.933	118.461	122.447	123.489	117.654	117.758	122.143	124.261	117.885	117.671	122.778	124.143	117.851	117.463	121.966	124.393	118.051	117.59	122.508	123.576	117.919	117.879	122.138	124.708	117.834	117.562		8	172.043
P06	123.525	121.152	128.815	131.382	111.607	124.809	129.478	130.388	111.022	126.326	129.244	125.407	114.941	127.073	130.213	118.199	119.795	128.185	131.281	111.801	124.579	128.941	129.657	111.365	126.598	129.508	122.18	116.612	127.868	130.396	113.531	123.525		8	172.043
P07	113.146	109.649	105.944	109.447	113.371	108.601	106.199	111.834	113.343	107.624	107.421	112.843	111.649	106.691	109.053	114.081	110.121	106.312	110.441	113.449	107.756	107.219	111.969	111.506	106.711	108.683	113.32	110.556	106.27	110.258	113.607	108.475		8	172.043
P08	131.435	128.163	132.244	126.787	123.601	132.32	130.604	121.59	130.871	131.343	122.562	128.419	132.955	126.216	124.486	133.051	130.219	121.739	131.815	131.424	122.157	128.862	132.455	125.508	125.211	132.803	128.124	122.691	132.011	130.154	121.758	131.435		9	193.548
P09	120.43	104.837	109.581	120.876	109.048	105.042	115.904	116.978	105.902	108.421	120.798	110.612	105.169	115.747	117.371	106.118	108.829	120.517	110.702	105.169	115.747	117.287	105.994	109.758	121.067	109.289	105.896	117.728	114.798	105.489	111.301	120.43		8	172.043
P10	106.424	105.902	106.121	107.904	107.952	104.75	107.947	108.407	105.23	107.326	108.75	106.997	105.994	108.511	108.048	105.084	107.958	108.713	105.478	107.362	108.812	106.806	106.02	108.312	108.115	105.051	108.006	108.697	104.933	107.669	108.854	106.424		9	193.548
P11	133.43	114.545	108.815	131.638	121.98	109.289	122.649	129.191	110.834	115.239	133.228	113.284	110.272	133.149	118.399	109.267	125.969	126.27	110.188	117.301	132.101	112.081	112.295	133.812	116.379	109.388	130.483	121.36	109.604	122.888	127.792	110.553		9	193.548
P12	135.163	119.444	123.638	136.171	124.312	119.435	131.545	132.882	120.079	122.478	135.48	125.48	118.775	130.101	133.042	119.649	121.787	135.031	125.624	119.463	130.278	132.848	119.424	122.615	135.994	125.126	118.792	130.506	132.402	119.404	123.348	135.163		8	172.043
P13	105.07	104.66	102.334	102.573	104.795	104.34	101.643	104.329	104.753	102.098	103.149	105.084	103.705	102.275	104.702	104.284	101.747	104.081	104.216	102.317	103.433	105.185	102.815	102.871	104.907	103.716	102.188	104.624	104.694	101.907	104.32	105.07		8	172.043
P14	112.031	112.882	111.458	106.944	112.048	112.065	108.205	111.334	111.826	110.23	108.553	112.037	111.32	107.416	112.649	111.604	107.761	111.478	112.348	109.463	109.789	112.34	111.402	107.475	112.101	111.772	107.43	112.301	111.654	108.615	111.284	112.031		9	193.548
P15	127.149	107.851	123.705	124.385	108.829	119.079	126.683	110.669	114.514	127.848	114.174	109.843	128.615	118.393	108.008	126.388	121.295	108.368	122.312	124.868	109.472	118.039	127.615	112.753	112.598	128.39	115.25	109.346	128.197	117.871	108.205	127.149		9	193.548
P16	118.331	113.003	118.438	118.239	114.107	118.354	118.75	114.09	118.107	119.14	115.017	117.688	118.75	116.045	116.986	118.646	116.306	116.654	118.66	116.607	116.961	118.713	117.393	116.194	118.669	117.107	116.163	119.208	118.924	116.357	118.528	118.331		10	215.054
P17																																		0	0
P18	144.694	130.435	135.388	120.149	118.107	139.497	129.992	119.691	118.89	145.857	123.829	119.435	127.579	139.199	120.722	118.32	136.562	131.483	119.907	118.385	145.5	123.514	119.065	126.205	141.458	121.253	118.73	133.725	133.719	119.978	117.933	144.694		8	172.043
P19	103.503	101.331	118.042	121.879	103.472	101.517	119.365	122.862	103.424	101.705	119.626	121.067	102.989	101.975	122.913	121.733	103.084	101.921	122.736	119.865	102.654	102.09	124.126	118.449	102.59	102.806	125.969	115.801	102.233	104.761	127.393	112.371		8	172.043
P20																																		0	0
P21																																		0	0
P22																																		0	0
P23																																		0	0
P24																																		0	0
???
Region Name	Stage Label	Area	Perimeter	Thresholded Area	Average	Minimum	Maximum
1	A01	1900-02-07 18:50:20	1900-02-01 23:50:29	0	583.533	466	728
1	A01	1900-02-07 18:50:20	1900-02-01 23:50:29	0	607.467	456	786
1	A01	1900-02-07 18:50:20	1900-02-01 23:50:29	0	588.267	487	749
1	A01	1900-02-07 18:50:20	1900-02-01 23:50:29	0	595.467	456	745
1	A01	1900-02-07 18:50:20	1900-02-01 23:50:29	0	578.933	397	741
1	A01	1900-02-07 18:50:20	1900-02-01 23:50:29	0	595.8	470	719
1	A01	1900-02-07 18:50:20	1900-02-01 23:50:29	0	588.8	460	746
1	A01	1900-02-07 18:50:20	1900-02-01 23:50:29	0	615.667	447	870
1	A01	1900-02-07 18:50:20	1900-02-01 23:50:29	0	583.933	472	718
1	A01	1900-02-07 18:50:20	1900-02-01 23:50:29	0	596.533	481	739
1	A01	1900-02-07 18:50:20	1900-02-01 23:50:29	0	579.8	411	729
1	A01	1900-02-07 18:50:20	1900-02-01 23:50:29	0	579.933	457	736
1	A01	1900-02-07 18:50:20	1900-02-01 23:50:29	0	589.867	498	740
1	A01	1900-02-07 18:50:20	1900-02-01 23:50:29	0	589.8	455	712
1	A01	1900-02-07 18:50:20	1900-02-01 23:50:29	0	588.067	463	740
1	A01	1900-02-07 18:50:20	1900-02-01 23:50:29	0	607.267	406	802
1	A01	1900-02-07 18:50:20	1900-02-01 23:50:29	0	587.067	439	733
1	A01	1900-02-07 18:50:20	1900-02-01 23:50:29	0	611.2	448	805
1	A01	1900-02-07 18:50:20	1900-02-01 23:50:29	0	622	442	860
1	A01	1900-02-07 18:50:20	1900-02-01 23:50:29	0	592.6	483	729
1	A01	1900-02-07 18:50:20	1900-02-01 23:50:29	0	589.067	465	725
1	A01	1900-02-07 18:50:20	1900-02-01 23:50:29	0	615	452	854
1	A01	1900-02-07 18:50:20	1900-02-01 23:50:29	0	595.533	485	724
1	A01	1900-02-07 18:50:20	1900-02-01 23:50:29	0	620.6	446	865
1	A01	1900-02-07 18:50:20	1900-02-01 23:50:29	0	589.2	451	729
1	A01	1900-02-07 18:50:20	1900-02-01 23:50:29	0	597.4	460	743
1	A01	1900-02-07 18:50:20	1900-02-01 23:50:29	0	586.267	464	730
1	A01	1900-02-07 18:50:20	1900-02-01 23:50:29	0	590.733	500	708
1	A01	1900-02-07 18:50:20	1900-02-01 23:50:29	0	582.467	490	747
1	A01	1900-02-07 18:50:20	1900-02-01 23:50:29	0	596.867	407	730
1	A01	1900-02-07 18:50:20	1900-02-01 23:50:29	0	583.267	471	722
1	A01	1900-02-07 18:50:20	1900-02-01 23:50:29	0	583.533	466	728
???
Region Name	Stage Label	Area	Perimeter	Thresholded Area	Average	Minimum	Maximum
1	A02	33.6136	21.8712	0	341.615	231	449
1	A02	1900-02-02 14:43:37	1900-01-21 20:54:28	0	330.462	216	441
1	A02	1900-02-02 14:43:37	1900-01-21 20:54:28	0	326.231	169	423
1	A02	1900-02-02 14:43:37	1900-01-21 20:54:28	0	336.538	202	428
1	A02	1900-02-02 14:43:37	1900-01-21 20:54:28	0	333.462	190	418
1	A02	1900-02-02 14:43:37	1900-01-21 20:54:28	0	352	214	446
1	A02	1900-02-02 14:43:37	1900-01-21 20:54:28	0	338.846	209	421
1	A02	1900-02-02 14:43:37	1900-01-21 20:54:28	0	341.077	196	451
1	A02	1900-02-02 14:43:37	1900-01-21 20:54:28	0	337.231	196	428
1	A02	1900-02-02 14:43:37	1900-01-21 20:54:28	0	348.923	236	437
1	A02	1900-02-02 14:43:37	1900-01-21 20:54:28	0	343	210	448
1	A02	1900-02-02 14:43:37	1900-01-21 20:54:28	0	346.385	184	436
1	A02	1900-02-02 14:43:37	1900-01-21 20:54:28	0	345.385	252	413
1	A02	1900-02-02 14:43:37	1900-01-21 20:54:28	0	331.846	196	449
1	A02	1900-02-02 14:43:37	1900-01-21 20:54:28	0	341.692	196	448
1	A02	1900-02-02 14:43:37	1900-01-21 20:54:28	0	343.846	215	439
1	A02	1900-02-02 14:43:37	1900-01-21 20:54:28	0	341.385	192	457
1	A02	1900-02-02 14:43:37	1900-01-21 20:54:28	0	331.154	191	432
1	A02	1900-02-02 14:43:37	1900-01-21 20:54:28	0	352.154	303	427
1	A02	1900-02-02 14:43:37	1900-01-21 20:54:28	0	337.769	195	427
1	A02	1900-02-02 14:43:37	1900-01-21 20:54:28	0	344.923	205	443
1	A02	1900-02-02 14:43:37	1900-01-21 20:54:28	0	351.538	211	437
1	A02	1900-02-02 14:43:37	1900-01-21 20:54:28	0	327.154	209	418
1	A02	1900-02-02 14:43:37	1900-01-21 20:54:28	0	346.154	232	430
1	A02	1900-02-02 14:43:37	1900-01-21 20:54:28	0	345.462	264	427
1	A02	1900-02-02 14:43:37	1900-01-21 20:54:28	0	332	203	444
1	A02	1900-02-02 14:43:37	1900-01-21 20:54:28	0	342.538	215	450
1	A02	1900-02-02 14:43:37	1900-01-21 20:54:28	0	341.231	258	440
1	A02	1900-02-02 14:43:37	1900-01-21 20:54:28	0	334	195	420
1	A02	1900-02-02 14:43:37	1900-01-21 20:54:28	0	337.231	203	448
1	A02	1900-02-02 14:43:37	1900-01-21 20:54:28	0	342.231	228	444
1	A02	1900-02-02 14:43:37	1900-01-21 20:54:28	0	341.615	231	449
???
Region Name	Stage Label	Area	Perimeter	Thresholded Area	Average	Minimum	Maximum
1	A03	18.0996	15.9184	0	516.286	419	564
1	A03	18.0996	15.9184	0	544.571	405	599
1	A03	1900-01-18 02:23:29	1900-01-15 22:02:28	0	519	415	573
1	A03	1900-01-18 02:23:29	1900-01-15 22:02:28	0	506.286	405	564
1	A03	1900-01-18 02:23:29	1900-01-15 22:02:28	0	546.143	421	639
1	A03	1900-01-18 02:23:29	1900-01-15 22:02:28	0	528.143	403	567
1	A03	1900-01-18 02:23:29	1900-01-15 22:02:28	0	574.714	397	797
1	A03	1900-01-18 02:23:29	1900-01-15 22:02:28	0	539.143	415	648
1	A03	1900-01-18 02:23:29	1900-01-15 22:02:28	0	512.286	417	578
1	A03	1900-01-18 02:23:29	1900-01-15 22:02:28	0	471.286	383	555
1	A03	1900-01-18 02:23:29	1900-01-15 22:02:28	0	533.429	433	589
1	A03	1900-01-18 02:23:29	1900-01-15 22:02:28	0	578.429	404	752
1	A03	1900-01-18 02:23:29	1900-01-15 22:02:28	0	551.429	386	788
1	A03	1900-01-18 02:23:29	1900-01-15 22:02:28	0	528.714	433	665
1	A03	1900-01-18 02:23:29	1900-01-15 22:02:28	0	614.286	406	949
1	A03	1900-01-18 02:23:29	1900-01-15 22:02:28	0	538.571	390	638
1	A03	1900-01-18 02:23:29	1900-01-15 22:02:28	0	537	429	589
1	A03	1900-01-18 02:23:29	1900-01-15 22:02:28	0	545.429	387	594
1	A03	1900-01-18 02:23:29	1900-01-15 22:02:28	0	549.143	405	655
1	A03	1900-01-18 02:23:29	1900-01-15 22:02:28	0	519.429	419	601
1	A03	1900-01-18 02:23:29	1900-01-15 22:02:28	0	530.143	401	575
1	A03	1900-01-18 02:23:29	1900-01-15 22:02:28	0	545.286	403	585
1	A03	1900-01-18 02:23:29	1900-01-15 22:02:28	0	541.286	421	623
1	A03	1900-01-18 02:23:29	1900-01-15 22:02:28	0	526.286	387	606
1	A03	1900-01-18 02:23:29	1900-01-15 22:02:28	0	548.429	418	660
1	A03	1900-01-18 02:23:29	1900-01-15 22:02:28	0	542.571	440	607
1	A03	1900-01-18 02:23:29	1900-01-15 22:02:28	0	557	389	756
1	A03	1900-01-18 02:23:29	1900-01-15 22:02:28	0	530.143	397	564
1	A03	1900-01-18 02:23:29	1900-01-15 22:02:28	0	517.429	416	570
1	A03	1900-01-18 02:23:29	1900-01-15 22:02:28	0	619.143	404	858
1	A03	1900-01-18 02:23:29	1900-01-15 22:02:28	0	555.143	423	633
1	A03	1900-01-18 02:23:29	1900-01-15 22:02:28	0	516.286	419	564
???
???
Region Name	Stage Label	Area	Perimeter	Thresholded Area	Average	Minimum	Maximum
1	A05	49.1276	35.3028	0	493.263	360	631
1	A05	1900-02-18 03:03:46	1900-02-04 07:16:04	0	489.316	362	613
1	A05	1900-02-18 03:03:46	1900-02-04 07:16:04	0	504.263	390	579
1	A05	1900-02-18 03:03:46	1900-02-04 07:16:04	0	481.947	336	602
1	A05	1900-02-18 03:03:46	1900-02-04 07:16:04	0	497.526	375	614
1	A05	1900-02-18 03:03:46	1900-02-04 07:16:04	0	499.789	338	653
1	A05	1900-02-18 03:03:46	1900-02-04 07:16:04	0	495.526	337	628
1	A05	1900-02-18 03:03:46	1900-02-04 07:16:04	0	496.842	362	606
1	A05	1900-02-18 03:03:46	1900-02-04 07:16:04	0	477.526	314	603
1	A05	1900-02-18 03:03:46	1900-02-04 07:16:04	0	475.895	354	669
1	A05	1900-02-18 03:03:46	1900-02-04 07:16:04	0	499.474	371	615
1	A05	1900-02-18 03:03:46	1900-02-04 07:16:04	0	466.158	307	613
1	A05	1900-02-18 03:03:46	1900-02-04 07:16:04	0	477.421	321	610
1	A05	1900-02-18 03:03:46	1900-02-04 07:16:04	0	478.316	352	619
1	A05	1900-02-18 03:03:46	1900-02-04 07:16:04	0	493.684	271	615
1	A05	1900-02-18 03:03:46	1900-02-04 07:16:04	0	525.789	307	717
1	A05	1900-02-18 03:03:46	1900-02-04 07:16:04	0	492.474	368	598
1	A05	1900-02-18 03:03:46	1900-02-04 07:16:04	0	511.211	319	722
1	A05	1900-02-18 03:03:46	1900-02-04 07:16:04	0	500.105	333	645
1	A05	1900-02-18 03:03:46	1900-02-04 07:16:04	0	490.158	380	615
1	A05	1900-02-18 03:03:46	1900-02-04 07:16:04	0	487.895	328	653
1	A05	1900-02-18 03:03:46	1900-02-04 07:16:04	0	498.526	340	641
1	A05	1900-02-18 03:03:46	1900-02-04 07:16:04	0	486.895	350	618
1	A05	1900-02-18 03:03:46	1900-02-04 07:16:04	0	507.526	340	632
1	A05	1900-02-18 03:03:46	1900-02-04 07:16:04	0	496.368	372	640
1	A05	1900-02-18 03:03:46	1900-02-04 07:16:04	0	490	359	632
1	A05	1900-02-18 03:03:46	1900-02-04 07:16:04	0	502.684	321	634
1	A05	1900-02-18 03:03:46	1900-02-04 07:16:04	0	497.842	304	611
1	A05	1900-02-18 03:03:46	1900-02-04 07:16:04	0	494.158	364	644
1	A05	1900-02-18 03:03:46	1900-02-04 07:16:04	0	526.263	374	687
1	A05	1900-02-18 03:03:46	1900-02-04 07:16:04	0	482.263	341	616
1	A05	1900-02-18 03:03:46	1900-02-04 07:16:04	0	493.263	360	631
???
???
Region Name	Stage Label	Area	Perimeter	Thresholded Area	Average	Minimum	Maximum
1	A07	1900-02-07 18:50:20	1900-01-28 03:05:03	0	556.4	394	677
1	A07	1900-02-07 18:50:20	1900-01-28 03:05:03	0	518.8	344	703
1	A07	1900-02-07 18:50:20	1900-01-28 03:05:03	0	541.867	380	695
1	A07	1900-02-07 18:50:20	1900-01-28 03:05:03	0	543.933	372	670
1	A07	1900-02-07 18:50:20	1900-01-28 03:05:03	0	546.6	401	734
1	A07	1900-02-07 18:50:20	1900-01-28 03:05:03	0	507.733	312	698
1	A07	1900-02-07 18:50:20	1900-01-28 03:05:03	0	540.933	343	675
1	A07	1900-02-07 18:50:20	1900-01-28 03:05:03	0	503.133	406	600
1	A07	1900-02-07 18:50:20	1900-01-28 03:05:03	0	550	345	714
1	A07	1900-02-07 18:50:20	1900-01-28 03:05:03	0	558.867	392	662
1	A07	1900-02-07 18:50:20	1900-01-28 03:05:03	0	570.467	388	720
1	A07	1900-02-07 18:50:20	1900-01-28 03:05:03	0	503.4	326	693
1	A07	1900-02-07 18:50:20	1900-01-28 03:05:03	0	546.867	374	682
1	A07	1900-02-07 18:50:20	1900-01-28 03:05:03	0	534.533	359	655
1	A07	1900-02-07 18:50:20	1900-01-28 03:05:03	0	547.867	321	676
1	A07	1900-02-07 18:50:20	1900-01-28 03:05:03	0	546.667	409	684
1	A07	1900-02-07 18:50:20	1900-01-28 03:05:03	0	557.667	378	680
1	A07	1900-02-07 18:50:20	1900-01-28 03:05:03	0	501.267	353	743
1	A07	1900-02-07 18:50:20	1900-01-28 03:05:03	0	555.333	338	710
1	A07	1900-02-07 18:50:20	1900-01-28 03:05:03	0	545.733	403	687
1	A07	1900-02-07 18:50:20	1900-01-28 03:05:03	0	557.733	349	658
1	A07	1900-02-07 18:50:20	1900-01-28 03:05:03	0	545.667	387	682
1	A07	1900-02-07 18:50:20	1900-01-28 03:05:03	0	535.533	363	652
1	A07	1900-02-07 18:50:20	1900-01-28 03:05:03	0	537	374	669
1	A07	1900-02-07 18:50:20	1900-01-28 03:05:03	0	542.2	324	724
1	A07	1900-02-07 18:50:20	1900-01-28 03:05:03	0	529.8	350	659
1	A07	1900-02-07 18:50:20	1900-01-28 03:05:03	0	522.667	353	692
1	A07	1900-02-07 18:50:20	1900-01-28 03:05:03	0	557.533	334	694
1	A07	1900-02-07 18:50:20	1900-01-28 03:05:03	0	552.933	376	699
1	A07	1900-02-07 18:50:20	1900-01-28 03:05:03	0	531.067	378	705
1	A07	1900-02-07 18:50:20	1900-01-28 03:05:03	0	540.4	379	684
1	A07	1900-02-07 18:50:20	1900-01-28 03:05:03	0	556.4	394	677
???
Region Name	Stage Label	Area	Perimeter	Thresholded Area	Average	Minimum	Maximum
1	A08	49.1276	36.1353	0	532.263	330	710
1	A08	1900-02-18 03:03:46	1900-02-05 03:14:50	0	529.526	330	730
1	A08	1900-02-18 03:03:46	1900-02-05 03:14:50	0	535.158	365	694
1	A08	1900-02-18 03:03:46	1900-02-05 03:14:50	0	517.474	340	698
1	A08	1900-02-18 03:03:46	1900-02-05 03:14:50	0	539.737	361	877
1	A08	1900-02-18 03:03:46	1900-02-05 03:14:50	0	500.684	339	645
1	A08	1900-02-18 03:03:46	1900-02-05 03:14:50	0	512.632	363	640
1	A08	1900-02-18 03:03:46	1900-02-05 03:14:50	0	501.421	331	651
1	A08	1900-02-18 03:03:46	1900-02-05 03:14:50	0	521.263	412	626
1	A08	1900-02-18 03:03:46	1900-02-05 03:14:50	0	523.211	384	644
1	A08	1900-02-18 03:03:46	1900-02-05 03:14:50	0	527.632	326	723
1	A08	1900-02-18 03:03:46	1900-02-05 03:14:50	0	557.579	385	815
1	A08	1900-02-18 03:03:46	1900-02-05 03:14:50	0	521.368	357	681
1	A08	1900-02-18 03:03:46	1900-02-05 03:14:50	0	524.737	347	725
1	A08	1900-02-18 03:03:46	1900-02-05 03:14:50	0	518.421	294	716
1	A08	1900-02-18 03:03:46	1900-02-05 03:14:50	0	501.947	380	591
1	A08	1900-02-18 03:03:46	1900-02-05 03:14:50	0	528.211	319	677
1	A08	1900-02-18 03:03:46	1900-02-05 03:14:50	0	512.632	377	665
1	A08	1900-02-18 03:03:46	1900-02-05 03:14:50	0	529.211	392	695
1	A08	1900-02-18 03:03:46	1900-02-05 03:14:50	0	533.421	422	680
1	A08	1900-02-18 03:03:46	1900-02-05 03:14:50	0	530.053	355	732
1	A08	1900-02-18 03:03:46	1900-02-05 03:14:50	0	527.263	350	690
1	A08	1900-02-18 03:03:46	1900-02-05 03:14:50	0	478.211	366	651
1	A08	1900-02-18 03:03:46	1900-02-05 03:14:50	0	518.105	382	647
1	A08	1900-02-18 03:03:46	1900-02-05 03:14:50	0	527.526	362	697
1	A08	1900-02-18 03:03:46	1900-02-05 03:14:50	0	498.105	374	643
1	A08	1900-02-18 03:03:46	1900-02-05 03:14:50	0	499.947	343	637
1	A08	1900-02-18 03:03:46	1900-02-05 03:14:50	0	508.368	371	589
1	A08	1900-02-18 03:03:46	1900-02-05 03:14:50	0	533.684	386	717
1	A08	1900-02-18 03:03:46	1900-02-05 03:14:50	0	533.526	385	700
1	A08	1900-02-18 03:03:46	1900-02-05 03:14:50	0	508.579	326	684
1	A08	1900-02-18 03:03:46	1900-02-05 03:14:50	0	532.263	330	710
???
Region Name	Stage Label	Area	Perimeter	Thresholded Area	Average	Minimum	Maximum
1	A09	38.785	28.1285	0	519.6	286	627
1	A09	38.785	28.1285	0	515.2	290	630
1	A09	1900-02-07 18:50:20	1900-01-28 03:05:03	0	527.533	311	641
1	A09	1900-02-07 18:50:20	1900-01-28 03:05:03	0	519.8	314	625
1	A09	1900-02-07 18:50:20	1900-01-28 03:05:03	0	516	289	636
1	A09	1900-02-07 18:50:20	1900-01-28 03:05:03	0	517.4	294	629
1	A09	1900-02-07 18:50:20	1900-01-28 03:05:03	0	516.733	312	615
1	A09	1900-02-07 18:50:20	1900-01-28 03:05:03	0	521	287	629
1	A09	1900-02-07 18:50:20	1900-01-28 03:05:03	0	522.533	281	635
1	A09	1900-02-07 18:50:20	1900-01-28 03:05:03	0	515.667	298	620
1	A09	1900-02-07 18:50:20	1900-01-28 03:05:03	0	524.6	294	633
1	A09	1900-02-07 18:50:20	1900-01-28 03:05:03	0	511.867	305	608
1	A09	1900-02-07 18:50:20	1900-01-28 03:05:03	0	521	308	626
1	A09	1900-02-07 18:50:20	1900-01-28 03:05:03	0	523.067	282	643
1	A09	1900-02-07 18:50:20	1900-01-28 03:05:03	0	510.667	299	619
1	A09	1900-02-07 18:50:20	1900-01-28 03:05:03	0	518.4	299	620
1	A09	1900-02-07 18:50:20	1900-01-28 03:05:03	0	525.733	292	634
1	A09	1900-02-07 18:50:20	1900-01-28 03:05:03	0	523.8	301	630
1	A09	1900-02-07 18:50:20	1900-01-28 03:05:03	0	522.8	308	639
1	A09	1900-02-07 18:50:20	1900-01-28 03:05:03	0	529.533	293	659
1	A09	1900-02-07 18:50:20	1900-01-28 03:05:03	0	521.467	303	622
1	A09	1900-02-07 18:50:20	1900-01-28 03:05:03	0	527.867	318	656
1	A09	1900-02-07 18:50:20	1900-01-28 03:05:03	0	511.333	280	631
1	A09	1900-02-07 18:50:20	1900-01-28 03:05:03	0	519.933	327	608
1	A09	1900-02-07 18:50:20	1900-01-28 03:05:03	0	524.067	309	623
1	A09	1900-02-07 18:50:20	1900-01-28 03:05:03	0	521.067	284	623
1	A09	1900-02-07 18:50:20	1900-01-28 03:05:03	0	515.333	311	610
1	A09	1900-02-07 18:50:20	1900-01-28 03:05:03	0	521.667	296	635
1	A09	1900-02-07 18:50:20	1900-01-28 03:05:03	0	516.867	291	643
1	A09	1900-02-07 18:50:20	1900-01-28 03:05:03	0	520.8	323	616
1	A09	1900-02-07 18:50:20	1900-01-28 03:05:03	0	521.467	289	633
1	A09	1900-02-07 18:50:20	1900-01-28 03:05:03	0	519.6	286	627
???
Region Name	Stage Label	Area	Perimeter	Thresholded Area	Average	Minimum	Maximum
1	A10	28.4423	18.334	0	298.091	266	365
1	A10	28.4423	18.334	0	308.818	269	343
1	A10	28.4423	18.334	0	304.364	259	363
1	A10	1900-01-28 10:36:55	1900-01-18 08:00:59	0	308.909	273	357
1	A10	1900-01-28 10:36:55	1900-01-18 08:00:59	0	285.909	265	307
1	A10	1900-01-28 10:36:55	1900-01-18 08:00:59	0	306.727	267	377
1	A10	1900-01-28 10:36:55	1900-01-18 08:00:59	0	273.909	250	299
1	A10	1900-01-28 10:36:55	1900-01-18 08:00:59	0	307.636	278	359
1	A10	1900-01-28 10:36:55	1900-01-18 08:00:59	0	307.364	276	340
1	A10	1900-01-28 10:36:55	1900-01-18 08:00:59	0	271.818	219	314
1	A10	1900-01-28 10:36:55	1900-01-18 08:00:59	0	297.545	269	323
1	A10	1900-01-28 10:36:55	1900-01-18 08:00:59	0	313.091	272	354
1	A10	1900-01-28 10:36:55	1900-01-18 08:00:59	0	304.364	256	381
1	A10	1900-01-28 10:36:55	1900-01-18 08:00:59	0	296.182	240	373
1	A10	1900-01-28 10:36:55	1900-01-18 08:00:59	0	315.091	278	385
1	A10	1900-01-28 10:36:55	1900-01-18 08:00:59	0	328.182	271	413
1	A10	1900-01-28 10:36:55	1900-01-18 08:00:59	0	343.364	285	413
1	A10	1900-01-28 10:36:55	1900-01-18 08:00:59	0	317.909	256	373
1	A10	1900-01-28 10:36:55	1900-01-18 08:00:59	0	325.182	270	356
1	A10	1900-01-28 10:36:55	1900-01-18 08:00:59	0	307.727	230	470
1	A10	1900-01-28 10:36:55	1900-01-18 08:00:59	0	314.909	268	391
1	A10	1900-01-28 10:36:55	1900-01-18 08:00:59	0	320.182	268	366
1	A10	1900-01-28 10:36:55	1900-01-18 08:00:59	0	322.091	273	359
1	A10	1900-01-28 10:36:55	1900-01-18 08:00:59	0	316.182	274	352
1	A10	1900-01-28 10:36:55	1900-01-18 08:00:59	0	329.273	253	512
1	A10	1900-01-28 10:36:55	1900-01-18 08:00:59	0	306.636	250	392
1	A10	1900-01-28 10:36:55	1900-01-18 08:00:59	0	309.818	269	378
1	A10	1900-01-28 10:36:55	1900-01-18 08:00:59	0	292.545	259	377
1	A10	1900-01-28 10:36:55	1900-01-18 08:00:59	0	315.818	255	376
1	A10	1900-01-28 10:36:55	1900-01-18 08:00:59	0	306.364	277	332
1	A10	1900-01-28 10:36:55	1900-01-18 08:00:59	0	290.909	261	368
1	A10	1900-01-28 10:36:55	1900-01-18 08:00:59	0	298.091	266	365
???
???
Region Name	Stage Label	Area	Perimeter	Thresholded Area	Average	Minimum	Maximum
1	A12	38.785	28.1285	0	507.4	320	885
1	A12	38.785	28.1285	0	469.2	329	639
1	A12	1900-02-07 18:50:20	1900-01-28 03:05:03	0	470.867	357	687
1	A12	1900-02-07 18:50:20	1900-01-28 03:05:03	0	505.4	264	774
1	A12	1900-02-07 18:50:20	1900-01-28 03:05:03	0	473.733	285	762
1	A12	1900-02-07 18:50:20	1900-01-28 03:05:03	0	510.533	321	809
1	A12	1900-02-07 18:50:20	1900-01-28 03:05:03	0	482.733	305	731
1	A12	1900-02-07 18:50:20	1900-01-28 03:05:03	0	482.867	354	731
1	A12	1900-02-07 18:50:20	1900-01-28 03:05:03	0	496.2	334	834
1	A12	1900-02-07 18:50:20	1900-01-28 03:05:03	0	511	335	744
1	A12	1900-02-07 18:50:20	1900-01-28 03:05:03	0	487.667	286	740
1	A12	1900-02-07 18:50:20	1900-01-28 03:05:03	0	489.867	290	717
1	A12	1900-02-07 18:50:20	1900-01-28 03:05:03	0	505.6	306	885
1	A12	1900-02-07 18:50:20	1900-01-28 03:05:03	0	473.133	317	703
1	A12	1900-02-07 18:50:20	1900-01-28 03:05:03	0	455.467	288	729
1	A12	1900-02-07 18:50:20	1900-01-28 03:05:03	0	490.467	262	778
1	A12	1900-02-07 18:50:20	1900-01-28 03:05:03	0	476.667	344	693
1	A12	1900-02-07 18:50:20	1900-01-28 03:05:03	0	532.133	242	954
1	A12	1900-02-07 18:50:20	1900-01-28 03:05:03	0	492.733	258	855
1	A12	1900-02-07 18:50:20	1900-01-28 03:05:03	0	482.933	295	704
1	A12	1900-02-07 18:50:20	1900-01-28 03:05:03	0	526.933	316	887
1	A12	1900-02-07 18:50:20	1900-01-28 03:05:03	0	484.867	299	723
1	A12	1900-02-07 18:50:20	1900-01-28 03:05:03	0	494.6	312	756
1	A12	1900-02-07 18:50:20	1900-01-28 03:05:03	0	476.867	287	742
1	A12	1900-02-07 18:50:20	1900-01-28 03:05:03	0	470.533	256	797
1	A12	1900-02-07 18:50:20	1900-01-28 03:05:03	0	496.133	338	753
1	A12	1900-02-07 18:50:20	1900-01-28 03:05:03	0	537.467	301	1008
1	A12	1900-02-07 18:50:20	1900-01-28 03:05:03	0	480	287	835
1	A12	1900-02-07 18:50:20	1900-01-28 03:05:03	0	507.133	381	767
1	A12	1900-02-07 18:50:20	1900-01-28 03:05:03	0	480.867	310	770
1	A12	1900-02-07 18:50:20	1900-01-28 03:05:03	0	485.8	266	718
1	A12	1900-02-07 18:50:20	1900-01-28 03:05:03	0	507.4	320	885
???
Region Name	Stage Label	Area	Perimeter	Thresholded Area	Average	Minimum	Maximum
1	A13	33.6136	23.0231	0	474.154	345	580
1	A13	33.6136	23.0231	0	438.077	257	591
1	A13	33.6136	23.0231	0	484.154	353	600
1	A13	1900-02-02 14:43:37	1900-01-23 00:33:12	0	447.846	335	604
1	A13	1900-02-02 14:43:37	1900-01-23 00:33:12	0	479.154	314	646
1	A13	1900-02-02 14:43:37	1900-01-23 00:33:12	0	467.385	371	598
1	A13	1900-02-02 14:43:37	1900-01-23 00:33:12	0	512.154	363	771
1	A13	1900-02-02 14:43:37	1900-01-23 00:33:12	0	476.769	287	649
1	A13	1900-02-02 14:43:37	1900-01-23 00:33:12	0	489.462	327	582
1	A13	1900-02-02 14:43:37	1900-01-23 00:33:12	0	470.538	370	574
1	A13	1900-02-02 14:43:37	1900-01-23 00:33:12	0	488.154	304	668
1	A13	1900-02-02 14:43:37	1900-01-23 00:33:12	0	478.615	331	595
1	A13	1900-02-02 14:43:37	1900-01-23 00:33:12	0	494.231	353	661
1	A13	1900-02-02 14:43:37	1900-01-23 00:33:12	0	457.923	316	585
1	A13	1900-02-02 14:43:37	1900-01-23 00:33:12	0	496.231	324	599
1	A13	1900-02-02 14:43:37	1900-01-23 00:33:12	0	442.462	368	582
1	A13	1900-02-02 14:43:37	1900-01-23 00:33:12	0	479.538	328	675
1	A13	1900-02-02 14:43:37	1900-01-23 00:33:12	0	447.538	286	567
1	A13	1900-02-02 14:43:37	1900-01-23 00:33:12	0	488.308	376	598
1	A13	1900-02-02 14:43:37	1900-01-23 00:33:12	0	466.846	330	598
1	A13	1900-02-02 14:43:37	1900-01-23 00:33:12	0	497.615	300	667
1	A13	1900-02-02 14:43:37	1900-01-23 00:33:12	0	488.154	378	613
1	A13	1900-02-02 14:43:37	1900-01-23 00:33:12	0	478.154	338	686
1	A13	1900-02-02 14:43:37	1900-01-23 00:33:12	0	530.615	325	967
1	A13	1900-02-02 14:43:37	1900-01-23 00:33:12	0	486.308	369	585
1	A13	1900-02-02 14:43:37	1900-01-23 00:33:12	0	505.923	355	644
1	A13	1900-02-02 14:43:37	1900-01-23 00:33:12	0	482.385	303	573
1	A13	1900-02-02 14:43:37	1900-01-23 00:33:12	0	481.154	356	601
1	A13	1900-02-02 14:43:37	1900-01-23 00:33:12	0	508.308	369	757
1	A13	1900-02-02 14:43:37	1900-01-23 00:33:12	0	452.615	308	593
1	A13	1900-02-02 14:43:37	1900-01-23 00:33:12	0	492.692	342	594
1	A13	1900-02-02 14:43:37	1900-01-23 00:33:12	0	474.154	345	580
???
Region Name	Stage Label	Area	Perimeter	Thresholded Area	Average	Minimum	Maximum
1	A14	1900-01-25 20:33:33	1900-01-21 15:12:08	0	413.5	356	466
1	A14	25.8566	21.6334	0	433.4	302	671
1	A14	25.8566	21.6334	0	412.1	338	548
1	A14	25.8566	21.6334	0	413.2	339	544
1	A14	1900-01-25 20:33:33	1900-01-21 15:12:08	0	400.5	328	536
1	A14	1900-01-25 20:33:33	1900-01-21 15:12:08	0	430.7	316	568
1	A14	1900-01-25 20:33:33	1900-01-21 15:12:08	0	412.5	332	583
1	A14	1900-01-25 20:33:33	1900-01-21 15:12:08	0	419.3	321	546
1	A14	1900-01-25 20:33:33	1900-01-21 15:12:08	0	462.4	320	732
1	A14	1900-01-25 20:33:33	1900-01-21 15:12:08	0	408.5	320	533
1	A14	1900-01-25 20:33:33	1900-01-21 15:12:08	0	410	317	555
1	A14	1900-01-25 20:33:33	1900-01-21 15:12:08	0	401	346	500
1	A14	1900-01-25 20:33:33	1900-01-21 15:12:08	0	414.5	321	600
1	A14	1900-01-25 20:33:33	1900-01-21 15:12:08	0	410.2	333	533
1	A14	1900-01-25 20:33:33	1900-01-21 15:12:08	0	402.6	353	509
1	A14	1900-01-25 20:33:33	1900-01-21 15:12:08	0	425.7	342	552
1	A14	1900-01-25 20:33:33	1900-01-21 15:12:08	0	408.1	331	571
1	A14	1900-01-25 20:33:33	1900-01-21 15:12:08	0	426.3	343	558
1	A14	1900-01-25 20:33:33	1900-01-21 15:12:08	0	427.2	326	558
1	A14	1900-01-25 20:33:33	1900-01-21 15:12:08	0	424.4	341	622
1	A14	1900-01-25 20:33:33	1900-01-21 15:12:08	0	403.9	340	480
1	A14	1900-01-25 20:33:33	1900-01-21 15:12:08	0	380	294	459
1	A14	1900-01-25 20:33:33	1900-01-21 15:12:08	0	417.5	324	524
1	A14	1900-01-25 20:33:33	1900-01-21 15:12:08	0	411.8	304	545
1	A14	1900-01-25 20:33:33	1900-01-21 15:12:08	0	455.1	314	697
1	A14	1900-01-25 20:33:33	1900-01-21 15:12:08	0	419.1	327	573
1	A14	1900-01-25 20:33:33	1900-01-21 15:12:08	0	432.4	363	614
1	A14	1900-01-25 20:33:33	1900-01-21 15:12:08	0	404.3	335	566
1	A14	1900-01-25 20:33:33	1900-01-21 15:12:08	0	419.5	315	566
1	A14	1900-01-25 20:33:33	1900-01-21 15:12:08	0	417.3	341	589
1	A14	1900-01-25 20:33:33	1900-01-21 15:12:08	0	395.9	338	471
1	A14	1900-01-25 20:33:33	1900-01-21 15:12:08	0	413.5	356	466
???
Region Name	Stage Label	Area	Perimeter	Thresholded Area	Average	Minimum	Maximum
1	A15	1900-01-23 06:30:12	1900-01-17 09:26:10	0	552	457	640
1	A15	1900-01-23 06:30:12	1900-01-17 09:26:10	0	559.778	444	613
1	A15	23.271	17.3932	0	552.667	422	646
1	A15	23.271	17.3932	0	538.667	457	627
1	A15	23.271	17.3932	0	539.889	448	628
1	A15	1900-01-23 06:30:12	1900-01-17 09:26:10	0	544.889	424	633
1	A15	1900-01-23 06:30:12	1900-01-17 09:26:10	0	586.778	455	667
1	A15	1900-01-23 06:30:12	1900-01-17 09:26:10	0	544.889	476	639
1	A15	1900-01-23 06:30:12	1900-01-17 09:26:10	0	546.667	456	613
1	A15	1900-01-23 06:30:12	1900-01-17 09:26:10	0	538.556	441	587
1	A15	1900-01-23 06:30:12	1900-01-17 09:26:10	0	529.222	406	605
1	A15	1900-01-23 06:30:12	1900-01-17 09:26:10	0	538.556	445	639
1	A15	1900-01-23 06:30:12	1900-01-17 09:26:10	0	549.444	434	607
1	A15	1900-01-23 06:30:12	1900-01-17 09:26:10	0	543.556	364	633
1	A15	1900-01-23 06:30:12	1900-01-17 09:26:10	0	554.444	443	623
1	A15	1900-01-23 06:30:12	1900-01-17 09:26:10	0	557.667	468	633
1	A15	1900-01-23 06:30:12	1900-01-17 09:26:10	0	508.556	446	583
1	A15	1900-01-23 06:30:12	1900-01-17 09:26:10	0	545.111	448	612
1	A15	1900-01-23 06:30:12	1900-01-17 09:26:10	0	553.778	450	607
1	A15	1900-01-23 06:30:12	1900-01-17 09:26:10	0	539	355	656
1	A15	1900-01-23 06:30:12	1900-01-17 09:26:10	0	545.889	460	601
1	A15	1900-01-23 06:30:12	1900-01-17 09:26:10	0	538.667	445	596
1	A15	1900-01-23 06:30:12	1900-01-17 09:26:10	0	563.111	429	625
1	A15	1900-01-23 06:30:12	1900-01-17 09:26:10	0	552.444	472	614
1	A15	1900-01-23 06:30:12	1900-01-17 09:26:10	0	520.111	414	602
1	A15	1900-01-23 06:30:12	1900-01-17 09:26:10	0	552.111	367	632
1	A15	1900-01-23 06:30:12	1900-01-17 09:26:10	0	553.778	471	603
1	A15	1900-01-23 06:30:12	1900-01-17 09:26:10	0	550	402	632
1	A15	1900-01-23 06:30:12	1900-01-17 09:26:10	0	563.444	447	628
1	A15	1900-01-23 06:30:12	1900-01-17 09:26:10	0	559.222	447	637
1	A15	1900-01-23 06:30:12	1900-01-17 09:26:10	0	565.889	441	667
1	A15	1900-01-23 06:30:12	1900-01-17 09:26:10	0	552	457	640
???
???
Region Name	Stage Label	Area	Perimeter	Thresholded Area	Average	Minimum	Maximum
1	A17	1900-02-02 14:43:37	1900-01-27 09:11:53	0	498.462	297	705
1	A17	33.6136	27.3833	0	494.077	314	709
1	A17	33.6136	27.3833	0	492.154	275	727
1	A17	33.6136	27.3833	0	499.231	269	701
1	A17	1900-02-02 14:43:37	1900-01-27 09:11:53	0	497	301	692
1	A17	1900-02-02 14:43:37	1900-01-27 09:11:53	0	477.385	280	656
1	A17	1900-02-02 14:43:37	1900-01-27 09:11:53	0	504.692	302	716
1	A17	1900-02-02 14:43:37	1900-01-27 09:11:53	0	506.846	312	730
1	A17	1900-02-02 14:43:37	1900-01-27 09:11:53	0	500.077	343	722
1	A17	1900-02-02 14:43:37	1900-01-27 09:11:53	0	504.846	278	729
1	A17	1900-02-02 14:43:37	1900-01-27 09:11:53	0	500.692	368	698
1	A17	1900-02-02 14:43:37	1900-01-27 09:11:53	0	471.538	277	681
1	A17	1900-02-02 14:43:37	1900-01-27 09:11:53	0	498.923	289	725
1	A17	1900-02-02 14:43:37	1900-01-27 09:11:53	0	501.308	316	731
1	A17	1900-02-02 14:43:37	1900-01-27 09:11:53	0	491.385	300	716
1	A17	1900-02-02 14:43:37	1900-01-27 09:11:53	0	478.231	296	709
1	A17	1900-02-02 14:43:37	1900-01-27 09:11:53	0	491.923	369	696
1	A17	1900-02-02 14:43:37	1900-01-27 09:11:53	0	527.615	298	788
1	A17	1900-02-02 14:43:37	1900-01-27 09:11:53	0	546.154	290	820
1	A17	1900-02-02 14:43:37	1900-01-27 09:11:53	0	501.692	291	713
1	A17	1900-02-02 14:43:37	1900-01-27 09:11:53	0	491.077	289	725
1	A17	1900-02-02 14:43:37	1900-01-27 09:11:53	0	466.846	306	697
1	A17	1900-02-02 14:43:37	1900-01-27 09:11:53	0	489.923	297	687
1	A17	1900-02-02 14:43:37	1900-01-27 09:11:53	0	497.692	318	732
1	A17	1900-02-02 14:43:37	1900-01-27 09:11:53	0	538.154	287	705
1	A17	1900-02-02 14:43:37	1900-01-27 09:11:53	0	497.385	282	705
1	A17	1900-02-02 14:43:37	1900-01-27 09:11:53	0	500.077	297	721
1	A17	1900-02-02 14:43:37	1900-01-27 09:11:53	0	483.154	355	710
1	A17	1900-02-02 14:43:37	1900-01-27 09:11:53	0	493.462	309	720
1	A17	1900-02-02 14:43:37	1900-01-27 09:11:53	0	512.077	322	748
1	A17	1900-02-02 14:43:37	1900-01-27 09:11:53	0	468.769	294	720
1	A17	1900-02-02 14:43:37	1900-01-27 09:11:53	0	498.462	297	705
???
Region Name	Stage Label	Area	Perimeter	Thresholded Area	Average	Minimum	Maximum
1	A18	1900-02-05 04:46:59	1900-01-27 15:57:42	0	473.286	307	588
1	A18	1900-02-05 04:46:59	1900-01-27 15:57:42	0	463.5	315	566
1	A18	36.1993	27.6651	0	459.786	332	545
1	A18	36.1993	27.6651	0	448.5	328	569
1	A18	36.1993	27.6651	0	469	285	577
1	A18	1900-02-05 04:46:59	1900-01-27 15:57:42	0	465.786	335	547
1	A18	1900-02-05 04:46:59	1900-01-27 15:57:42	0	466.571	337	575
1	A18	1900-02-05 04:46:59	1900-01-27 15:57:42	0	453.571	329	563
1	A18	1900-02-05 04:46:59	1900-01-27 15:57:42	0	464.429	333	561
1	A18	1900-02-05 04:46:59	1900-01-27 15:57:42	0	457.571	328	561
1	A18	1900-02-05 04:46:59	1900-01-27 15:57:42	0	443.143	308	583
1	A18	1900-02-05 04:46:59	1900-01-27 15:57:42	0	456.786	302	531
1	A18	1900-02-05 04:46:59	1900-01-27 15:57:42	0	463.143	318	587
1	A18	1900-02-05 04:46:59	1900-01-27 15:57:42	0	457	339	581
1	A18	1900-02-05 04:46:59	1900-01-27 15:57:42	0	463.714	339	565
1	A18	1900-02-05 04:46:59	1900-01-27 15:57:42	0	450.357	328	554
1	A18	1900-02-05 04:46:59	1900-01-27 15:57:42	0	468	318	579
1	A18	1900-02-05 04:46:59	1900-01-27 15:57:42	0	455.429	309	543
1	A18	1900-02-05 04:46:59	1900-01-27 15:57:42	0	458.5	286	570
1	A18	1900-02-05 04:46:59	1900-01-27 15:57:42	0	456	333	566
1	A18	1900-02-05 04:46:59	1900-01-27 15:57:42	0	454.5	356	576
1	A18	1900-02-05 04:46:59	1900-01-27 15:57:42	0	469.357	333	571
1	A18	1900-02-05 04:46:59	1900-01-27 15:57:42	0	462.571	297	560
1	A18	1900-02-05 04:46:59	1900-01-27 15:57:42	0	459.643	329	564
1	A18	1900-02-05 04:46:59	1900-01-27 15:57:42	0	461.857	328	560
1	A18	1900-02-05 04:46:59	1900-01-27 15:57:42	0	465.929	357	642
1	A18	1900-02-05 04:46:59	1900-01-27 15:57:42	0	454.143	316	569
1	A18	1900-02-05 04:46:59	1900-01-27 15:57:42	0	471.714	363	545
1	A18	1900-02-05 04:46:59	1900-01-27 15:57:42	0	481.643	305	705
1	A18	1900-02-05 04:46:59	1900-01-27 15:57:42	0	451	345	551
1	A18	1900-02-05 04:46:59	1900-01-27 15:57:42	0	462.429	361	542
1	A18	1900-02-05 04:46:59	1900-01-27 15:57:42	0	473.286	307	588
???
Region Name	Stage Label	Area	Perimeter	Thresholded Area	Average	Minimum	Maximum
1	A19	1900-02-12 22:57:03	1900-01-28 23:43:37	0	544.882	350	683
1	A19	1900-02-12 22:57:03	1900-01-28 23:43:37	0	563.176	385	681
1	A19	1900-02-12 22:57:03	1900-01-28 23:43:37	0	554.176	342	716
1	A19	43.9563	28.9886	0	542.765	345	698
1	A19	43.9563	28.9886	0	547.235	329	699
1	A19	43.9563	28.9886	0	547.824	358	688
1	A19	1900-02-12 22:57:03	1900-01-28 23:43:37	0	582.765	389	740
1	A19	1900-02-12 22:57:03	1900-01-28 23:43:37	0	541.882	337	690
1	A19	1900-02-12 22:57:03	1900-01-28 23:43:37	0	557.412	352	719
1	A19	1900-02-12 22:57:03	1900-01-28 23:43:37	0	553.647	358	682
1	A19	1900-02-12 22:57:03	1900-01-28 23:43:37	0	574.294	376	726
1	A19	1900-02-12 22:57:03	1900-01-28 23:43:37	0	523.706	366	653
1	A19	1900-02-12 22:57:03	1900-01-28 23:43:37	0	538.882	359	684
1	A19	1900-02-12 22:57:03	1900-01-28 23:43:37	0	553.059	369	682
1	A19	1900-02-12 22:57:03	1900-01-28 23:43:37	0	558.941	372	694
1	A19	1900-02-12 22:57:03	1900-01-28 23:43:37	0	532.176	320	655
1	A19	1900-02-12 22:57:03	1900-01-28 23:43:37	0	558	364	696
1	A19	1900-02-12 22:57:03	1900-01-28 23:43:37	0	552.294	392	648
1	A19	1900-02-12 22:57:03	1900-01-28 23:43:37	0	564.824	344	716
1	A19	1900-02-12 22:57:03	1900-01-28 23:43:37	0	534.941	329	638
1	A19	1900-02-12 22:57:03	1900-01-28 23:43:37	0	527.706	339	651
1	A19	1900-02-12 22:57:03	1900-01-28 23:43:37	0	540.765	362	645
1	A19	1900-02-12 22:57:03	1900-01-28 23:43:37	0	556.118	336	738
1	A19	1900-02-12 22:57:03	1900-01-28 23:43:37	0	541.471	344	688
1	A19	1900-02-12 22:57:03	1900-01-28 23:43:37	0	561.647	377	706
1	A19	1900-02-12 22:57:03	1900-01-28 23:43:37	0	530.765	330	690
1	A19	1900-02-12 22:57:03	1900-01-28 23:43:37	0	563.471	378	688
1	A19	1900-02-12 22:57:03	1900-01-28 23:43:37	0	543.706	379	693
1	A19	1900-02-12 22:57:03	1900-01-28 23:43:37	0	543.941	338	701
1	A19	1900-02-12 22:57:03	1900-01-28 23:43:37	0	567.118	412	693
1	A19	1900-02-12 22:57:03	1900-01-28 23:43:37	0	539.765	353	643
1	A19	1900-02-12 22:57:03	1900-01-28 23:43:37	0	544.882	350	683
???
???
???
Region Name	Stage Label	Area	Perimeter	Thresholded Area	Average	Minimum	Maximum
1	B02	28.4423	20.1482	0	579.091	410	739
1	B02	28.4423	20.1482	0	506.182	386	652
1	B02	28.4423	20.1482	0	569.727	416	671
1	B02	1900-01-28 10:36:55	1900-01-20 03:33:22	0	576.091	409	857
1	B02	1900-01-28 10:36:55	1900-01-20 03:33:22	0	547.455	359	754
1	B02	1900-01-28 10:36:55	1900-01-20 03:33:22	0	572.636	407	737
1	B02	1900-01-28 10:36:55	1900-01-20 03:33:22	0	607.364	425	897
1	B02	1900-01-28 10:36:55	1900-01-20 03:33:22	0	607	385	789
1	B02	1900-01-28 10:36:55	1900-01-20 03:33:22	0	588.909	386	759
1	B02	1900-01-28 10:36:55	1900-01-20 03:33:22	0	606.909	391	896
1	B02	1900-01-28 10:36:55	1900-01-20 03:33:22	0	554.182	382	689
1	B02	1900-01-28 10:36:55	1900-01-20 03:33:22	0	589.273	414	773
1	B02	1900-01-28 10:36:55	1900-01-20 03:33:22	0	589.818	369	723
1	B02	1900-01-28 10:36:55	1900-01-20 03:33:22	0	597.909	375	775
1	B02	1900-01-28 10:36:55	1900-01-20 03:33:22	0	586.727	414	740
1	B02	1900-01-28 10:36:55	1900-01-20 03:33:22	0	572.636	397	771
1	B02	1900-01-28 10:36:55	1900-01-20 03:33:22	0	576.182	398	758
1	B02	1900-01-28 10:36:55	1900-01-20 03:33:22	0	575.091	408	758
1	B02	1900-01-28 10:36:55	1900-01-20 03:33:22	0	602	383	890
1	B02	1900-01-28 10:36:55	1900-01-20 03:33:22	0	561.818	404	635
1	B02	1900-01-28 10:36:55	1900-01-20 03:33:22	0	581.273	404	736
1	B02	1900-01-28 10:36:55	1900-01-20 03:33:22	0	545	375	721
1	B02	1900-01-28 10:36:55	1900-01-20 03:33:22	0	564.818	380	715
1	B02	1900-01-28 10:36:55	1900-01-20 03:33:22	0	584.727	427	732
1	B02	1900-01-28 10:36:55	1900-01-20 03:33:22	0	581.182	383	971
1	B02	1900-01-28 10:36:55	1900-01-20 03:33:22	0	588.364	404	761
1	B02	1900-01-28 10:36:55	1900-01-20 03:33:22	0	572.727	401	719
1	B02	1900-01-28 10:36:55	1900-01-20 03:33:22	0	551	400	704
1	B02	1900-01-28 10:36:55	1900-01-20 03:33:22	0	584.455	399	714
1	B02	1900-01-28 10:36:55	1900-01-20 03:33:22	0	574.455	392	721
1	B02	1900-01-28 10:36:55	1900-01-20 03:33:22	0	619.455	374	1151
1	B02	1900-01-28 10:36:55	1900-01-20 03:33:22	0	579.091	410	739
???
???
Region Name	Stage Label	Area	Perimeter	Thresholded Area	Average	Minimum	Maximum
1	B04	20.6853	15.1698	0	321.75	193	449
1	B04	20.6853	15.1698	0	319.5	182	425
1	B04	1900-01-20 16:26:50	1900-01-15 04:04:34	0	317.5	181	413
1	B04	1900-01-20 16:26:50	1900-01-15 04:04:34	0	328.625	190	425
1	B04	1900-01-20 16:26:50	1900-01-15 04:04:34	0	320.625	196	440
1	B04	1900-01-20 16:26:50	1900-01-15 04:04:34	0	329.25	188	495
1	B04	1900-01-20 16:26:50	1900-01-15 04:04:34	0	335	199	463
1	B04	1900-01-20 16:26:50	1900-01-15 04:04:34	0	358.625	192	514
1	B04	1900-01-20 16:26:50	1900-01-15 04:04:34	0	319.375	191	452
1	B04	1900-01-20 16:26:50	1900-01-15 04:04:34	0	319.25	192	430
1	B04	1900-01-20 16:26:50	1900-01-15 04:04:34	0	333.375	193	520
1	B04	1900-01-20 16:26:50	1900-01-15 04:04:34	0	326	189	477
1	B04	1900-01-20 16:26:50	1900-01-15 04:04:34	0	332.375	182	489
1	B04	1900-01-20 16:26:50	1900-01-15 04:04:34	0	324.75	192	445
1	B04	1900-01-20 16:26:50	1900-01-15 04:04:34	0	322	182	457
1	B04	1900-01-20 16:26:50	1900-01-15 04:04:34	0	299.375	184	416
1	B04	1900-01-20 16:26:50	1900-01-15 04:04:34	0	324.5	198	424
1	B04	1900-01-20 16:26:50	1900-01-15 04:04:34	0	306.375	192	426
1	B04	1900-01-20 16:26:50	1900-01-15 04:04:34	0	306.5	189	412
1	B04	1900-01-20 16:26:50	1900-01-15 04:04:34	0	332.5	200	455
1	B04	1900-01-20 16:26:50	1900-01-15 04:04:34	0	337.875	195	468
1	B04	1900-01-20 16:26:50	1900-01-15 04:04:34	0	352.75	181	536
1	B04	1900-01-20 16:26:50	1900-01-15 04:04:34	0	326.5	188	458
1	B04	1900-01-20 16:26:50	1900-01-15 04:04:34	0	316.75	191	419
1	B04	1900-01-20 16:26:50	1900-01-15 04:04:34	0	309.125	190	437
1	B04	1900-01-20 16:26:50	1900-01-15 04:04:34	0	318.125	188	434
1	B04	1900-01-20 16:26:50	1900-01-15 04:04:34	0	341.5	189	460
1	B04	1900-01-20 16:26:50	1900-01-15 04:04:34	0	367.875	190	615
1	B04	1900-01-20 16:26:50	1900-01-15 04:04:34	0	316.25	194	462
1	B04	1900-01-20 16:26:50	1900-01-15 04:04:34	0	333.75	191	467
1	B04	1900-01-20 16:26:50	1900-01-15 04:04:34	0	331.25	189	464
1	B04	1900-01-20 16:26:50	1900-01-15 04:04:34	0	321.75	193	449
???
Region Name	Stage Label	Area	Perimeter	Thresholded Area	Average	Minimum	Maximum
1	B05	25.8566	18.7523	0	600.1	455	757
1	B05	25.8566	18.7523	0	586.1	341	833
1	B05	25.8566	18.7523	0	640.7	430	808
1	B05	1900-01-25 20:33:33	1900-01-18 18:03:22	0	625.7	503	728
1	B05	1900-01-25 20:33:33	1900-01-18 18:03:22	0	614.7	451	853
1	B05	1900-01-25 20:33:33	1900-01-18 18:03:22	0	586.1	452	769
1	B05	1900-01-25 20:33:33	1900-01-18 18:03:22	0	623.8	517	728
1	B05	1900-01-25 20:33:33	1900-01-18 18:03:22	0	553.5	370	722
1	B05	1900-01-25 20:33:33	1900-01-18 18:03:22	0	607.9	464	740
1	B05	1900-01-25 20:33:33	1900-01-18 18:03:22	0	604.4	478	711
1	B05	1900-01-25 20:33:33	1900-01-18 18:03:22	0	621.2	492	776
1	B05	1900-01-25 20:33:33	1900-01-18 18:03:22	0	603.2	402	787
1	B05	1900-01-25 20:33:33	1900-01-18 18:03:22	0	625	504	715
1	B05	1900-01-25 20:33:33	1900-01-18 18:03:22	0	614.1	432	747
1	B05	1900-01-25 20:33:33	1900-01-18 18:03:22	0	597.6	447	736
1	B05	1900-01-25 20:33:33	1900-01-18 18:03:22	0	603.6	490	744
1	B05	1900-01-25 20:33:33	1900-01-18 18:03:22	0	608.3	426	821
1	B05	1900-01-25 20:33:33	1900-01-18 18:03:22	0	591	434	735
1	B05	1900-01-25 20:33:33	1900-01-18 18:03:22	0	582.2	347	761
1	B05	1900-01-25 20:33:33	1900-01-18 18:03:22	0	626.3	441	955
1	B05	1900-01-25 20:33:33	1900-01-18 18:03:22	0	630.4	501	736
1	B05	1900-01-25 20:33:33	1900-01-18 18:03:22	0	626.9	509	726
1	B05	1900-01-25 20:33:33	1900-01-18 18:03:22	0	595.3	416	797
1	B05	1900-01-25 20:33:33	1900-01-18 18:03:22	0	625.2	475	719
1	B05	1900-01-25 20:33:33	1900-01-18 18:03:22	0	578.2	378	728
1	B05	1900-01-25 20:33:33	1900-01-18 18:03:22	0	622.9	489	716
1	B05	1900-01-25 20:33:33	1900-01-18 18:03:22	0	613	463	710
1	B05	1900-01-25 20:33:33	1900-01-18 18:03:22	0	626.7	511	717
1	B05	1900-01-25 20:33:33	1900-01-18 18:03:22	0	637.8	507	730
1	B05	1900-01-25 20:33:33	1900-01-18 18:03:22	0	607	490	706
1	B05	1900-01-25 20:33:33	1900-01-18 18:03:22	0	585.1	402	768
1	B05	1900-01-25 20:33:33	1900-01-18 18:03:22	0	600.1	455	757
???
Region Name	Stage Label	Area	Perimeter	Thresholded Area	Average	Minimum	Maximum
1	B06	1900-01-23 06:30:12	1900-01-19 08:42:33	0	510.444	338	684
1	B06	23.271	19.3629	0	511.556	359	646
1	B06	23.271	19.3629	0	510.778	350	671
1	B06	23.271	19.3629	0	499	296	659
1	B06	1900-01-23 06:30:12	1900-01-19 08:42:33	0	470.222	270	644
1	B06	1900-01-23 06:30:12	1900-01-19 08:42:33	0	477.667	283	680
1	B06	1900-01-23 06:30:12	1900-01-19 08:42:33	0	483.556	326	621
1	B06	1900-01-23 06:30:12	1900-01-19 08:42:33	0	514.111	390	643
1	B06	1900-01-23 06:30:12	1900-01-19 08:42:33	0	503	389	620
1	B06	1900-01-23 06:30:12	1900-01-19 08:42:33	0	499.222	342	647
1	B06	1900-01-23 06:30:12	1900-01-19 08:42:33	0	501.333	371	632
1	B06	1900-01-23 06:30:12	1900-01-19 08:42:33	0	479	326	645
1	B06	1900-01-23 06:30:12	1900-01-19 08:42:33	0	478.333	299	647
1	B06	1900-01-23 06:30:12	1900-01-19 08:42:33	0	494.444	294	669
1	B06	1900-01-23 06:30:12	1900-01-19 08:42:33	0	508	389	638
1	B06	1900-01-23 06:30:12	1900-01-19 08:42:33	0	498.667	336	654
1	B06	1900-01-23 06:30:12	1900-01-19 08:42:33	0	494.556	365	621
1	B06	1900-01-23 06:30:12	1900-01-19 08:42:33	0	484.889	245	659
1	B06	1900-01-23 06:30:12	1900-01-19 08:42:33	0	491.111	317	671
1	B06	1900-01-23 06:30:12	1900-01-19 08:42:33	0	489	356	619
1	B06	1900-01-23 06:30:12	1900-01-19 08:42:33	0	512.111	329	650
1	B06	1900-01-23 06:30:12	1900-01-19 08:42:33	0	486.111	278	673
1	B06	1900-01-23 06:30:12	1900-01-19 08:42:33	0	507.111	338	676
1	B06	1900-01-23 06:30:12	1900-01-19 08:42:33	0	507.778	338	628
1	B06	1900-01-23 06:30:12	1900-01-19 08:42:33	0	487.111	262	666
1	B06	1900-01-23 06:30:12	1900-01-19 08:42:33	0	494.444	348	638
1	B06	1900-01-23 06:30:12	1900-01-19 08:42:33	0	499.333	367	641
1	B06	1900-01-23 06:30:12	1900-01-19 08:42:33	0	504.778	368	653
1	B06	1900-01-23 06:30:12	1900-01-19 08:42:33	0	502.667	325	674
1	B06	1900-01-23 06:30:12	1900-01-19 08:42:33	0	485.889	321	648
1	B06	1900-01-23 06:30:12	1900-01-19 08:42:33	0	509	385	633
1	B06	1900-01-23 06:30:12	1900-01-19 08:42:33	0	510.444	338	684
???
Region Name	Stage Label	Area	Perimeter	Thresholded Area	Average	Minimum	Maximum
1	B07	1900-01-25 20:33:33	1900-01-18 18:03:22	0	351.8	281	450
1	B07	1900-01-25 20:33:33	1900-01-18 18:03:22	0	343.2	251	437
1	B07	25.8566	18.7523	0	347.5	283	447
1	B07	25.8566	18.7523	0	345.7	277	459
1	B07	25.8566	18.7523	0	345.5	283	447
1	B07	25.8566	18.7523	0	349.4	276	458
1	B07	25.8566	18.7523	0	351.2	293	439
1	B07	25.8566	18.7523	0	356.8	275	455
1	B07	25.8566	18.7523	0	342.6	263	436
1	B07	25.8566	18.7523	0	347.5	281	455
1	B07	25.8566	18.7523	0	350.1	283	440
1	B07	25.8566	18.7523	0	348.4	267	451
1	B07	25.8566	18.7523	0	351.2	274	450
1	B07	25.8566	18.7523	0	346.9	279	440
1	B07	25.8566	18.7523	0	358.3	280	468
1	B07	25.8566	18.7523	0	354.6	251	420
1	B07	25.8566	18.7523	0	352.9	294	433
1	B07	25.8566	18.7523	0	350.4	278	447
1	B07	25.8566	18.7523	0	350.1	271	473
1	B07	25.8566	18.7523	0	348.4	268	449
1	B07	25.8566	18.7523	0	352.1	289	466
1	B07	25.8566	18.7523	0	351.3	284	458
1	B07	25.8566	18.7523	0	340.4	251	437
1	B07	25.8566	18.7523	0	352.8	290	451
1	B07	25.8566	18.7523	0	349.6	281	462
1	B07	25.8566	18.7523	0	349.9	263	460
1	B07	25.8566	18.7523	0	346.5	256	444
1	B07	25.8566	18.7523	0	348.9	278	455
1	B07	25.8566	18.7523	0	351.9	271	454
1	B07	25.8566	18.7523	0	344.9	263	453
1	B07	25.8566	18.7523	0	347.8	277	458
1	B07	25.8566	18.7523	0	351.8	281	450
???
Region Name	Stage Label	Area	Perimeter	Thresholded Area	Average	Minimum	Maximum
1	B08	25.8566	22.7406	0	522.4	299	898
1	B08	25.8566	22.7406	0	513.8	324	667
1	B08	25.8566	22.7406	0	478	284	655
1	B08	25.8566	22.7406	0	520.5	348	705
1	B08	25.8566	22.7406	0	482.6	298	659
1	B08	25.8566	22.7406	0	454.3	312	635
1	B08	25.8566	22.7406	0	494.2	320	664
1	B08	25.8566	22.7406	0	513	327	675
1	B08	25.8566	22.7406	0	498.8	320	646
1	B08	25.8566	22.7406	0	515.1	346	682
1	B08	25.8566	22.7406	0	525.4	336	639
1	B08	25.8566	22.7406	0	497.8	306	649
1	B08	25.8566	22.7406	0	504.4	338	668
1	B08	25.8566	22.7406	0	493.6	322	662
1	B08	25.8566	22.7406	0	519.1	334	687
1	B08	25.8566	22.7406	0	512.3	329	648
1	B08	25.8566	22.7406	0	501.7	327	644
1	B08	25.8566	22.7406	0	479.4	303	658
1	B08	25.8566	22.7406	0	491.6	338	620
1	B08	25.8566	22.7406	0	512.6	338	881
1	B08	25.8566	22.7406	0	506.7	338	714
1	B08	25.8566	22.7406	0	526.5	335	735
1	B08	25.8566	22.7406	0	550.4	321	819
1	B08	25.8566	22.7406	0	517.1	336	751
1	B08	25.8566	22.7406	0	514.9	348	641
1	B08	25.8566	22.7406	0	533.7	336	780
1	B08	25.8566	22.7406	0	496.4	302	655
1	B08	25.8566	22.7406	0	516.8	356	770
1	B08	25.8566	22.7406	0	472.2	326	642
1	B08	25.8566	22.7406	0	492.9	326	659
1	B08	25.8566	22.7406	0	494.3	343	624
1	B08	25.8566	22.7406	0	522.4	299	898
???
Region Name	Stage Label	Area	Perimeter	Thresholded Area	Average	Minimum	Maximum
1	B09	20.6853	16.08	0	480.375	328	613
1	B09	20.6853	16.08	0	495.125	349	585
1	B09	20.6853	16.08	0	483.875	331	588
1	B09	20.6853	16.08	0	479.375	315	600
1	B09	20.6853	16.08	0	478.25	316	566
1	B09	20.6853	16.08	0	490.75	332	579
1	B09	20.6853	16.08	0	468.5	360	512
1	B09	20.6853	16.08	0	495.5	343	557
1	B09	20.6853	16.08	0	499.875	313	608
1	B09	20.6853	16.08	0	483.625	299	585
1	B09	20.6853	16.08	0	488.375	316	591
1	B09	20.6853	16.08	0	500.25	329	602
1	B09	20.6853	16.08	0	485.375	312	587
1	B09	20.6853	16.08	0	482.75	316	586
1	B09	20.6853	16.08	0	500	321	639
1	B09	20.6853	16.08	0	481	332	567
1	B09	20.6853	16.08	0	482	285	597
1	B09	20.6853	16.08	0	489.25	330	583
1	B09	20.6853	16.08	0	504	349	583
1	B09	20.6853	16.08	0	504.75	317	646
1	B09	20.6853	16.08	0	508.875	339	590
1	B09	20.6853	16.08	0	494.75	345	592
1	B09	20.6853	16.08	0	519.75	325	637
1	B09	20.6853	16.08	0	471.25	325	555
1	B09	20.6853	16.08	0	498.125	327	610
1	B09	20.6853	16.08	0	511	302	628
1	B09	20.6853	16.08	0	501.375	321	598
1	B09	20.6853	16.08	0	486.875	338	589
1	B09	20.6853	16.08	0	459.5	334	538
1	B09	20.6853	16.08	0	483	334	560
1	B09	20.6853	16.08	0	485.875	305	583
1	B09	20.6853	16.08	0	480.375	328	613
???
Region Name	Stage Label	Area	Perimeter	Thresholded Area	Average	Minimum	Maximum
1	B10	25.8566	16.788	0	413.7	274	501
1	B10	25.8566	16.788	0	403.5	272	472
1	B10	25.8566	16.788	0	415.9	280	492
1	B10	25.8566	16.788	0	417.7	270	502
1	B10	25.8566	16.788	0	412.4	274	487
1	B10	25.8566	16.788	0	407.9	264	498
1	B10	25.8566	16.788	0	413.9	265	505
1	B10	25.8566	16.788	0	409.1	281	468
1	B10	25.8566	16.788	0	400.6	283	472
1	B10	25.8566	16.788	0	413.4	279	476
1	B10	25.8566	16.788	0	416	290	488
1	B10	25.8566	16.788	0	412.7	273	485
1	B10	25.8566	16.788	0	420.3	307	489
1	B10	25.8566	16.788	0	401.6	266	459
1	B10	25.8566	16.788	0	416.8	275	486
1	B10	25.8566	16.788	0	408.9	272	502
1	B10	25.8566	16.788	0	408.2	266	484
1	B10	25.8566	16.788	0	414	279	479
1	B10	25.8566	16.788	0	418.7	299	531
1	B10	25.8566	16.788	0	409.5	252	481
1	B10	25.8566	16.788	0	415.3	272	483
1	B10	25.8566	16.788	0	406.4	284	478
1	B10	25.8566	16.788	0	401.4	281	471
1	B10	25.8566	16.788	0	411.3	285	480
1	B10	25.8566	16.788	0	416.7	277	488
1	B10	25.8566	16.788	0	395.8	262	477
1	B10	25.8566	16.788	0	412.9	284	465
1	B10	25.8566	16.788	0	416.2	267	499
1	B10	25.8566	16.788	0	415	278	478
1	B10	25.8566	16.788	0	403.2	297	476
1	B10	25.8566	16.788	0	423.7	286	480
1	B10	25.8566	16.788	0	413.7	274	501
???
Region Name	Stage Label	Area	Perimeter	Thresholded Area	Average	Minimum	Maximum
1	B11	28.4423	22.854	0	475	394	552
1	B11	28.4423	22.854	0	479.091	396	587
1	B11	28.4423	22.854	0	451.909	347	565
1	B11	28.4423	22.854	0	476.182	419	573
1	B11	28.4423	22.854	0	482.182	385	604
1	B11	28.4423	22.854	0	469.909	380	594
1	B11	28.4423	22.854	0	479.818	349	587
1	B11	28.4423	22.854	0	469.455	398	572
1	B11	28.4423	22.854	0	481.364	368	581
1	B11	28.4423	22.854	0	486.182	344	596
1	B11	28.4423	22.854	0	480.364	364	596
1	B11	28.4423	22.854	0	490.636	344	605
1	B11	28.4423	22.854	0	470.545	392	576
1	B11	28.4423	22.854	0	481	378	565
1	B11	28.4423	22.854	0	476.545	348	585
1	B11	28.4423	22.854	0	485.909	410	581
1	B11	28.4423	22.854	0	488.909	413	618
1	B11	28.4423	22.854	0	472.818	373	616
1	B11	28.4423	22.854	0	546.273	428	695
1	B11	28.4423	22.854	0	478.909	400	564
1	B11	28.4423	22.854	0	472.182	331	595
1	B11	28.4423	22.854	0	488.727	334	580
1	B11	28.4423	22.854	0	490.455	425	592
1	B11	28.4423	22.854	0	495.727	377	644
1	B11	28.4423	22.854	0	509.182	382	667
1	B11	28.4423	22.854	0	480.182	395	548
1	B11	28.4423	22.854	0	486	371	602
1	B11	28.4423	22.854	0	486.182	400	644
1	B11	28.4423	22.854	0	473.636	370	575
1	B11	28.4423	22.854	0	488.182	364	574
1	B11	28.4423	22.854	0	460.091	375	557
1	B11	28.4423	22.854	0	475	394	552
???
???
Region Name	Stage Label	Area	Perimeter	Thresholded Area	Average	Minimum	Maximum
1	B13	18.0996	12.9641	0	512	402	596
1	B13	18.0996	12.9641	0	491	410	569
1	B13	18.0996	12.9641	0	506.714	400	598
1	B13	18.0996	12.9641	0	499.571	396	584
1	B13	18.0996	12.9641	0	492.429	398	580
1	B13	18.0996	12.9641	0	501.429	386	589
1	B13	18.0996	12.9641	0	507.714	400	595
1	B13	18.0996	12.9641	0	498.286	401	579
1	B13	18.0996	12.9641	0	503.429	402	581
1	B13	18.0996	12.9641	0	500.857	389	580
1	B13	18.0996	12.9641	0	504.143	410	614
1	B13	18.0996	12.9641	0	510.286	407	596
1	B13	18.0996	12.9641	0	502.429	395	593
1	B13	18.0996	12.9641	0	491.143	396	577
1	B13	18.0996	12.9641	0	493.143	398	572
1	B13	18.0996	12.9641	0	501.857	406	566
1	B13	18.0996	12.9641	0	498.429	390	581
1	B13	18.0996	12.9641	0	496.857	390	586
1	B13	18.0996	12.9641	0	499	381	586
1	B13	18.0996	12.9641	0	504.143	396	592
1	B13	18.0996	12.9641	0	498.571	415	588
1	B13	18.0996	12.9641	0	495.714	395	572
1	B13	18.0996	12.9641	0	496.714	397	572
1	B13	18.0996	12.9641	0	499	415	576
1	B13	18.0996	12.9641	0	497.857	391	575
1	B13	18.0996	12.9641	0	494.571	390	588
1	B13	18.0996	12.9641	0	482	404	577
1	B13	18.0996	12.9641	0	503.857	402	586
1	B13	18.0996	12.9641	0	510.429	400	575
1	B13	18.0996	12.9641	0	499.571	407	573
1	B13	18.0996	12.9641	0	504.429	396	592
1	B13	18.0996	12.9641	0	512	402	596
???
???
Region Name	Stage Label	Area	Perimeter	Thresholded Area	Average	Minimum	Maximum
1	B15	38.785	26.6171	0	618.133	527	684
1	B15	38.785	26.6171	0	608.4	483	705
1	B15	38.785	26.6171	0	597.6	515	699
1	B15	38.785	26.6171	0	603.2	483	712
1	B15	38.785	26.6171	0	604.733	486	710
1	B15	38.785	26.6171	0	615.8	544	659
1	B15	38.785	26.6171	0	612.867	511	677
1	B15	38.785	26.6171	0	622.333	541	697
1	B15	38.785	26.6171	0	599.667	468	684
1	B15	38.785	26.6171	0	602.733	479	684
1	B15	38.785	26.6171	0	602.4	500	705
1	B15	38.785	26.6171	0	609.467	550	644
1	B15	38.785	26.6171	0	648.8	534	740
1	B15	38.785	26.6171	0	612.333	525	679
1	B15	38.785	26.6171	0	611.533	516	685
1	B15	38.785	26.6171	0	596.667	504	694
1	B15	38.785	26.6171	0	610.133	493	694
1	B15	38.785	26.6171	0	592.133	478	698
1	B15	38.785	26.6171	0	634.267	537	703
1	B15	38.785	26.6171	0	613.467	521	679
1	B15	38.785	26.6171	0	623.333	520	699
1	B15	38.785	26.6171	0	624.533	492	710
1	B15	38.785	26.6171	0	627.2	514	697
1	B15	38.785	26.6171	0	613.533	537	690
1	B15	38.785	26.6171	0	630.933	511	735
1	B15	38.785	26.6171	0	620.2	520	703
1	B15	38.785	26.6171	0	622.733	524	703
1	B15	38.785	26.6171	0	603.8	488	683
1	B15	38.785	26.6171	0	624.6	542	713
1	B15	38.785	26.6171	0	608.467	492	701
1	B15	38.785	26.6171	0	614.267	516	679
1	B15	38.785	26.6171	0	618.133	527	684
???
Region Name	Stage Label	Area	Perimeter	Thresholded Area	Average	Minimum	Maximum
1	B16	41.3706	33.1498	0	513.625	300	670
1	B16	41.3706	33.1498	0	523.562	307	634
1	B16	41.3706	33.1498	0	531	331	668
1	B16	41.3706	33.1498	0	495.875	325	632
1	B16	41.3706	33.1498	0	518.625	375	607
1	B16	41.3706	33.1498	0	529.125	333	691
1	B16	41.3706	33.1498	0	482	315	581
1	B16	41.3706	33.1498	0	523.812	326	631
1	B16	41.3706	33.1498	0	532.125	356	632
1	B16	41.3706	33.1498	0	516.562	314	602
1	B16	41.3706	33.1498	0	502.25	287	610
1	B16	41.3706	33.1498	0	539.375	336	678
1	B16	41.3706	33.1498	0	523.5	310	614
1	B16	41.3706	33.1498	0	527.375	338	637
1	B16	41.3706	33.1498	0	526.125	320	678
1	B16	41.3706	33.1498	0	502.25	290	600
1	B16	41.3706	33.1498	0	522.062	333	632
1	B16	41.3706	33.1498	0	510.688	369	594
1	B16	41.3706	33.1498	0	508.312	295	610
1	B16	41.3706	33.1498	0	518.312	331	611
1	B16	41.3706	33.1498	0	517.438	351	686
1	B16	41.3706	33.1498	0	494.125	346	587
1	B16	41.3706	33.1498	0	506.688	330	634
1	B16	41.3706	33.1498	0	518.25	361	655
1	B16	41.3706	33.1498	0	553.438	354	894
1	B16	41.3706	33.1498	0	506.875	316	586
1	B16	41.3706	33.1498	0	541.625	316	693
1	B16	41.3706	33.1498	0	518.688	292	649
1	B16	41.3706	33.1498	0	521.938	336	616
1	B16	41.3706	33.1498	0	520.625	333	655
1	B16	41.3706	33.1498	0	506.062	328	592
1	B16	41.3706	33.1498	0	513.625	300	670
???
Region Name	Stage Label	Area	Perimeter	Thresholded Area	Average	Minimum	Maximum
1	B17	33.6136	27.3833	0	440.769	342	526
1	B17	33.6136	27.3833	0	439.769	320	562
1	B17	33.6136	27.3833	0	427	326	565
1	B17	33.6136	27.3833	0	454.923	366	565
1	B17	33.6136	27.3833	0	439.923	352	547
1	B17	33.6136	27.3833	0	454.462	299	640
1	B17	33.6136	27.3833	0	450.615	360	645
1	B17	33.6136	27.3833	0	442.769	352	571
1	B17	33.6136	27.3833	0	437.692	341	569
1	B17	33.6136	27.3833	0	436	365	533
1	B17	33.6136	27.3833	0	449.923	362	546
1	B17	33.6136	27.3833	0	444.769	354	557
1	B17	33.6136	27.3833	0	472.077	329	607
1	B17	33.6136	27.3833	0	423.615	295	574
1	B17	33.6136	27.3833	0	456.231	347	563
1	B17	33.6136	27.3833	0	465.846	362	594
1	B17	33.6136	27.3833	0	449.154	323	579
1	B17	33.6136	27.3833	0	447.538	339	580
1	B17	33.6136	27.3833	0	468.538	350	632
1	B17	33.6136	27.3833	0	445.462	349	559
1	B17	33.6136	27.3833	0	447.077	345	551
1	B17	33.6136	27.3833	0	460.846	333	560
1	B17	33.6136	27.3833	0	454.692	353	553
1	B17	33.6136	27.3833	0	451.077	341	561
1	B17	33.6136	27.3833	0	447.231	345	601
1	B17	33.6136	27.3833	0	459.846	326	587
1	B17	33.6136	27.3833	0	494.154	366	729
1	B17	33.6136	27.3833	0	448.077	335	525
1	B17	33.6136	27.3833	0	460.154	339	593
1	B17	33.6136	27.3833	0	446.692	359	579
1	B17	33.6136	27.3833	0	455.615	340	569
1	B17	33.6136	27.3833	0	440.769	342	526
???
Region Name	Stage Label	Area	Perimeter	Thresholded Area	Average	Minimum	Maximum
1	B18	25.8566	19.6281	0	449.6	380	536
1	B18	25.8566	19.6281	0	436	286	575
1	B18	25.8566	19.6281	0	415.1	262	552
1	B18	25.8566	19.6281	0	449	345	540
1	B18	25.8566	19.6281	0	487.8	281	719
1	B18	25.8566	19.6281	0	451.4	343	651
1	B18	25.8566	19.6281	0	451	322	564
1	B18	25.8566	19.6281	0	451.5	312	565
1	B18	25.8566	19.6281	0	433	297	573
1	B18	25.8566	19.6281	0	456.3	329	550
1	B18	25.8566	19.6281	0	498.9	360	718
1	B18	25.8566	19.6281	0	445.4	317	613
1	B18	25.8566	19.6281	0	457	357	540
1	B18	25.8566	19.6281	0	458.6	328	588
1	B18	25.8566	19.6281	0	406.7	260	548
1	B18	25.8566	19.6281	0	458.3	332	565
1	B18	25.8566	19.6281	0	456.7	280	701
1	B18	25.8566	19.6281	0	441.4	272	708
1	B18	25.8566	19.6281	0	453.1	348	574
1	B18	25.8566	19.6281	0	455.2	419	540
1	B18	25.8566	19.6281	0	472.4	279	749
1	B18	25.8566	19.6281	0	448.7	351	588
1	B18	25.8566	19.6281	0	437.8	351	558
1	B18	25.8566	19.6281	0	472.1	324	642
1	B18	25.8566	19.6281	0	461	384	563
1	B18	25.8566	19.6281	0	454.6	347	574
1	B18	25.8566	19.6281	0	485.1	384	645
1	B18	25.8566	19.6281	0	459.6	376	609
1	B18	25.8566	19.6281	0	450.7	313	634
1	B18	25.8566	19.6281	0	470.2	346	592
1	B18	25.8566	19.6281	0	467.9	344	585
1	B18	25.8566	19.6281	0	449.6	380	536
???
Region Name	Stage Label	Area	Perimeter	Thresholded Area	Average	Minimum	Maximum
1	B19	20.6853	17.0933	0	450.5	280	624
1	B19	20.6853	17.0933	0	505	379	730
1	B19	20.6853	17.0933	0	516.875	326	771
1	B19	20.6853	17.0933	0	451.25	260	698
1	B19	20.6853	17.0933	0	482	338	732
1	B19	20.6853	17.0933	0	436.625	260	623
1	B19	20.6853	17.0933	0	448.125	269	574
1	B19	20.6853	17.0933	0	428.875	327	654
1	B19	20.6853	17.0933	0	467	260	645
1	B19	20.6853	17.0933	0	484.125	261	723
1	B19	20.6853	17.0933	0	414.625	217	612
1	B19	20.6853	17.0933	0	462.875	268	606
1	B19	20.6853	17.0933	0	483.625	290	694
1	B19	20.6853	17.0933	0	509.25	339	637
1	B19	20.6853	17.0933	0	399.25	234	498
1	B19	20.6853	17.0933	0	478.5	268	748
1	B19	20.6853	17.0933	0	484.375	258	722
1	B19	20.6853	17.0933	0	495.5	251	795
1	B19	20.6853	17.0933	0	464.125	294	683
1	B19	20.6853	17.0933	0	496.25	360	636
1	B19	20.6853	17.0933	0	495.625	263	745
1	B19	20.6853	17.0933	0	394.75	273	489
1	B19	20.6853	17.0933	0	467.375	300	618
1	B19	20.6853	17.0933	0	452.625	265	603
1	B19	20.6853	17.0933	0	453.375	244	622
1	B19	20.6853	17.0933	0	465.25	324	567
1	B19	20.6853	17.0933	0	469.5	256	693
1	B19	20.6853	17.0933	0	476.875	249	709
1	B19	20.6853	17.0933	0	436	227	643
1	B19	20.6853	17.0933	0	464.75	280	614
1	B19	20.6853	17.0933	0	491.875	259	687
1	B19	20.6853	17.0933	0	450.5	280	624
???
???
Region Name	Stage Label	Area	Perimeter	Thresholded Area	Average	Minimum	Maximum
1	C01	28.4423	20.1482	0	476.636	288	593
1	C01	28.4423	20.1482	0	472	266	594
1	C01	28.4423	20.1482	0	474.636	356	599
1	C01	28.4423	20.1482	0	433.636	329	538
1	C01	28.4423	20.1482	0	480.636	335	573
1	C01	28.4423	20.1482	0	443.545	250	637
1	C01	28.4423	20.1482	0	469.909	249	687
1	C01	28.4423	20.1482	0	460.364	292	563
1	C01	28.4423	20.1482	0	497.818	253	643
1	C01	28.4423	20.1482	0	454.091	290	532
1	C01	28.4423	20.1482	0	473.455	318	601
1	C01	28.4423	20.1482	0	479.545	259	621
1	C01	28.4423	20.1482	0	466.273	267	588
1	C01	28.4423	20.1482	0	469.909	244	648
1	C01	28.4423	20.1482	0	485.727	235	704
1	C01	28.4423	20.1482	0	480.455	305	575
1	C01	28.4423	20.1482	0	444.636	340	618
1	C01	28.4423	20.1482	0	444.909	234	577
1	C01	28.4423	20.1482	0	445.455	279	567
1	C01	28.4423	20.1482	0	463.364	242	567
1	C01	28.4423	20.1482	0	454.182	276	601
1	C01	28.4423	20.1482	0	464.727	239	599
1	C01	28.4423	20.1482	0	415.182	261	495
1	C01	28.4423	20.1482	0	459.727	271	584
1	C01	28.4423	20.1482	0	481.182	329	739
1	C01	28.4423	20.1482	0	423.909	309	502
1	C01	28.4423	20.1482	0	461.636	289	559
1	C01	28.4423	20.1482	0	503.636	242	683
1	C01	28.4423	20.1482	0	465.273	294	605
1	C01	28.4423	20.1482	0	467.273	287	594
1	C01	28.4423	20.1482	0	463.727	248	534
1	C01	28.4423	20.1482	0	476.636	288	593
???
Region Name	Stage Label	Area	Perimeter	Thresholded Area	Average	Minimum	Maximum
1	C02	28.4423	19.4295	0	403.182	333	507
1	C02	28.4423	19.4295	0	401.364	332	469
1	C02	28.4423	19.4295	0	393.273	338	467
1	C02	28.4423	19.4295	0	401	321	454
1	C02	28.4423	19.4295	0	423.636	337	571
1	C02	28.4423	19.4295	0	410.182	337	510
1	C02	28.4423	19.4295	0	381.182	264	496
1	C02	28.4423	19.4295	0	406.818	337	492
1	C02	28.4423	19.4295	0	390.455	328	457
1	C02	28.4423	19.4295	0	419.364	332	577
1	C02	28.4423	19.4295	0	426.364	351	513
1	C02	28.4423	19.4295	0	419.273	327	493
1	C02	28.4423	19.4295	0	380.182	317	511
1	C02	28.4423	19.4295	0	427.455	340	575
1	C02	28.4423	19.4295	0	388.818	339	444
1	C02	28.4423	19.4295	0	411.455	284	631
1	C02	28.4423	19.4295	0	412.182	347	505
1	C02	28.4423	19.4295	0	431	316	735
1	C02	28.4423	19.4295	0	422.364	293	661
1	C02	28.4423	19.4295	0	418	357	514
1	C02	28.4423	19.4295	0	390.545	306	467
1	C02	28.4423	19.4295	0	386.636	320	459
1	C02	28.4423	19.4295	0	405.364	328	512
1	C02	28.4423	19.4295	0	431.273	329	543
1	C02	28.4423	19.4295	0	411.818	312	541
1	C02	28.4423	19.4295	0	405.727	361	486
1	C02	28.4423	19.4295	0	427.909	324	577
1	C02	28.4423	19.4295	0	407.273	304	508
1	C02	28.4423	19.4295	0	402	347	480
1	C02	28.4423	19.4295	0	408.182	329	514
1	C02	28.4423	19.4295	0	432	300	502
1	C02	28.4423	19.4295	0	403.182	333	507
???
???
???
Region Name	Stage Label	Area	Perimeter	Thresholded Area	Average	Minimum	Maximum
1	C05	31.028	22.339	0	524.75	373	761
1	C05	31.028	22.339	0	496.333	352	783
1	C05	31.028	22.339	0	517.083	373	761
1	C05	31.028	22.339	0	510	359	788
1	C05	31.028	22.339	0	536.167	361	752
1	C05	31.028	22.339	0	521.417	376	768
1	C05	31.028	22.339	0	514.833	343	730
1	C05	31.028	22.339	0	509.167	351	799
1	C05	31.028	22.339	0	516.083	375	762
1	C05	31.028	22.339	0	498.833	332	766
1	C05	31.028	22.339	0	518.333	382	761
1	C05	31.028	22.339	0	522.417	385	781
1	C05	31.028	22.339	0	516	373	751
1	C05	31.028	22.339	0	488.917	367	763
1	C05	31.028	22.339	0	521.5	379	740
1	C05	31.028	22.339	0	494	373	756
1	C05	31.028	22.339	0	506.833	341	763
1	C05	31.028	22.339	0	515.083	362	727
1	C05	31.028	22.339	0	520.75	345	739
1	C05	31.028	22.339	0	515.417	383	794
1	C05	31.028	22.339	0	523.083	348	766
1	C05	31.028	22.339	0	508.417	427	693
1	C05	31.028	22.339	0	518.417	371	754
1	C05	31.028	22.339	0	522.583	350	762
1	C05	31.028	22.339	0	525.667	356	753
1	C05	31.028	22.339	0	520.083	399	759
1	C05	31.028	22.339	0	514.75	386	744
1	C05	31.028	22.339	0	517.167	383	746
1	C05	31.028	22.339	0	520.25	355	757
1	C05	31.028	22.339	0	518.667	374	796
1	C05	31.028	22.339	0	546.333	398	718
1	C05	31.028	22.339	0	524.75	373	761
???
Region Name	Stage Label	Area	Perimeter	Thresholded Area	Average	Minimum	Maximum
1	C06	38.785	25.978	0	531.2	393	772
1	C06	38.785	25.978	0	557.133	376	778
1	C06	38.785	25.978	0	534.267	453	644
1	C06	38.785	25.978	0	529.733	379	704
1	C06	38.785	25.978	0	541.067	401	659
1	C06	38.785	25.978	0	513.267	442	582
1	C06	38.785	25.978	0	523.133	413	620
1	C06	38.785	25.978	0	509.6	445	581
1	C06	38.785	25.978	0	525.667	413	717
1	C06	38.785	25.978	0	528.867	446	658
1	C06	38.785	25.978	0	514.667	384	638
1	C06	38.785	25.978	0	517.4	411	672
1	C06	38.785	25.978	0	513.067	446	638
1	C06	38.785	25.978	0	520.933	438	644
1	C06	38.785	25.978	0	509.4	395	596
1	C06	38.785	25.978	0	517.933	417	633
1	C06	38.785	25.978	0	531.533	449	590
1	C06	38.785	25.978	0	547.4	451	801
1	C06	38.785	25.978	0	534.6	467	620
1	C06	38.785	25.978	0	502.2	416	616
1	C06	38.785	25.978	0	530.267	357	695
1	C06	38.785	25.978	0	522.533	434	685
1	C06	38.785	25.978	0	504.867	358	673
1	C06	38.785	25.978	0	529	372	668
1	C06	38.785	25.978	0	522.4	415	629
1	C06	38.785	25.978	0	529.133	375	813
1	C06	38.785	25.978	0	476.4	336	621
1	C06	38.785	25.978	0	520.867	400	661
1	C06	38.785	25.978	0	520.267	341	794
1	C06	38.785	25.978	0	497.8	374	683
1	C06	38.785	25.978	0	531.6	428	661
1	C06	38.785	25.978	0	531.2	393	772
???
Region Name	Stage Label	Area	Perimeter	Thresholded Area	Average	Minimum	Maximum
1	C07	38.785	25.978	0	453.533	287	593
1	C07	38.785	25.978	0	465.733	321	574
1	C07	38.785	25.978	0	497.133	316	710
1	C07	38.785	25.978	0	463.8	303	587
1	C07	38.785	25.978	0	464.6	321	616
1	C07	38.785	25.978	0	457.733	316	570
1	C07	38.785	25.978	0	482	308	650
1	C07	38.785	25.978	0	470.533	284	592
1	C07	38.785	25.978	0	473.733	293	643
1	C07	38.785	25.978	0	499.133	315	629
1	C07	38.785	25.978	0	490.133	336	628
1	C07	38.785	25.978	0	490.933	297	652
1	C07	38.785	25.978	0	458.667	296	629
1	C07	38.785	25.978	0	482.4	316	650
1	C07	38.785	25.978	0	480.667	377	632
1	C07	38.785	25.978	0	480.333	303	746
1	C07	38.785	25.978	0	467.733	312	588
1	C07	38.785	25.978	0	475.4	372	615
1	C07	38.785	25.978	0	462.067	291	662
1	C07	38.785	25.978	0	472.067	291	608
1	C07	38.785	25.978	0	464.667	351	612
1	C07	38.785	25.978	0	455.267	344	600
1	C07	38.785	25.978	0	490.933	294	671
1	C07	38.785	25.978	0	467.867	307	589
1	C07	38.785	25.978	0	457.267	326	617
1	C07	38.785	25.978	0	493.467	327	670
1	C07	38.785	25.978	0	468.733	309	582
1	C07	38.785	25.978	0	462	309	621
1	C07	38.785	25.978	0	477.067	333	669
1	C07	38.785	25.978	0	479.733	330	616
1	C07	38.785	25.978	0	510.533	314	621
1	C07	38.785	25.978	0	453.533	287	593
???
Region Name	Stage Label	Area	Perimeter	Thresholded Area	Average	Minimum	Maximum
1	C08	25.8566	19.6281	0	534.7	388	747
1	C08	25.8566	19.6281	0	514.7	282	750
1	C08	25.8566	19.6281	0	587	402	892
1	C08	25.8566	19.6281	0	535.5	405	710
1	C08	25.8566	19.6281	0	537	377	856
1	C08	25.8566	19.6281	0	492.5	402	636
1	C08	25.8566	19.6281	0	541.3	369	709
1	C08	25.8566	19.6281	0	547.4	394	735
1	C08	25.8566	19.6281	0	491.9	333	664
1	C08	25.8566	19.6281	0	530.7	414	658
1	C08	25.8566	19.6281	0	537.6	384	717
1	C08	25.8566	19.6281	0	534	354	726
1	C08	25.8566	19.6281	0	536.7	391	725
1	C08	25.8566	19.6281	0	544.8	433	703
1	C08	25.8566	19.6281	0	597	404	928
1	C08	25.8566	19.6281	0	537.1	434	669
1	C08	25.8566	19.6281	0	541.7	422	676
1	C08	25.8566	19.6281	0	530.7	390	715
1	C08	25.8566	19.6281	0	500.9	393	625
1	C08	25.8566	19.6281	0	516.1	375	673
1	C08	25.8566	19.6281	0	511	420	643
1	C08	25.8566	19.6281	0	545.2	445	713
1	C08	25.8566	19.6281	0	538.4	383	696
1	C08	25.8566	19.6281	0	516.1	374	780
1	C08	25.8566	19.6281	0	559.4	288	825
1	C08	25.8566	19.6281	0	540.7	408	702
1	C08	25.8566	19.6281	0	530.8	346	732
1	C08	25.8566	19.6281	0	557.1	411	765
1	C08	25.8566	19.6281	0	537.1	423	647
1	C08	25.8566	19.6281	0	554.8	389	811
1	C08	25.8566	19.6281	0	586.8	414	918
1	C08	25.8566	19.6281	0	534.7	388	747
???
Region Name	Stage Label	Area	Perimeter	Thresholded Area	Average	Minimum	Maximum
1	C09	38.785	29.9105	0	565.533	292	739
1	C09	38.785	29.9105	0	572	346	744
1	C09	38.785	29.9105	0	581.8	357	725
1	C09	38.785	29.9105	0	562.333	274	712
1	C09	38.785	29.9105	0	571.933	313	751
1	C09	38.785	29.9105	0	576.933	322	736
1	C09	38.785	29.9105	0	555.067	249	754
1	C09	38.785	29.9105	0	557.133	334	705
1	C09	38.785	29.9105	0	576	359	742
1	C09	38.785	29.9105	0	557.2	275	728
1	C09	38.785	29.9105	0	573.733	322	718
1	C09	38.785	29.9105	0	555.667	334	748
1	C09	38.785	29.9105	0	553.933	365	739
1	C09	38.785	29.9105	0	556.2	258	711
1	C09	38.785	29.9105	0	567.733	373	740
1	C09	38.785	29.9105	0	552.8	313	720
1	C09	38.785	29.9105	0	563	303	731
1	C09	38.785	29.9105	0	571.6	366	736
1	C09	38.785	29.9105	0	562.6	322	702
1	C09	38.785	29.9105	0	572.4	370	740
1	C09	38.785	29.9105	0	566.4	366	745
1	C09	38.785	29.9105	0	555.067	338	737
1	C09	38.785	29.9105	0	554	299	729
1	C09	38.785	29.9105	0	574.333	307	738
1	C09	38.785	29.9105	0	549.533	306	725
1	C09	38.785	29.9105	0	541.6	333	735
1	C09	38.785	29.9105	0	569.667	308	744
1	C09	38.785	29.9105	0	563.333	302	709
1	C09	38.785	29.9105	0	567.4	326	697
1	C09	38.785	29.9105	0	566.2	319	755
1	C09	38.785	29.9105	0	570.467	249	732
1	C09	38.785	29.9105	0	565.533	292	739
???
???
???
Region Name	Stage Label	Area	Perimeter	Thresholded Area	Average	Minimum	Maximum
1	C12	23.271	20.4665	0	415.556	339	502
1	C12	23.271	20.4665	0	415	327	491
1	C12	23.271	20.4665	0	411.111	341	493
1	C12	23.271	20.4665	0	410	334	500
1	C12	23.271	20.4665	0	415	336	509
1	C12	23.271	20.4665	0	411.667	339	481
1	C12	23.271	20.4665	0	414.889	334	501
1	C12	23.271	20.4665	0	413.556	341	498
1	C12	23.271	20.4665	0	400.889	327	469
1	C12	23.271	20.4665	0	412.778	321	476
1	C12	23.271	20.4665	0	411.667	321	497
1	C12	23.271	20.4665	0	405.556	335	498
1	C12	23.271	20.4665	0	415.111	343	476
1	C12	23.271	20.4665	0	398	315	486
1	C12	23.271	20.4665	0	413.889	329	508
1	C12	23.271	20.4665	0	406	322	493
1	C12	23.271	20.4665	0	404.556	329	483
1	C12	23.271	20.4665	0	415.111	304	509
1	C12	23.271	20.4665	0	409.889	325	488
1	C12	23.271	20.4665	0	418.444	351	484
1	C12	23.271	20.4665	0	413.333	341	464
1	C12	23.271	20.4665	0	418.778	339	507
1	C12	23.271	20.4665	0	413.222	335	514
1	C12	23.271	20.4665	0	413.889	315	512
1	C12	23.271	20.4665	0	415.111	321	508
1	C12	23.271	20.4665	0	408.778	332	489
1	C12	23.271	20.4665	0	409.889	343	478
1	C12	23.271	20.4665	0	418.778	334	508
1	C12	23.271	20.4665	0	407	331	499
1	C12	23.271	20.4665	0	422	344	504
1	C12	23.271	20.4665	0	427.444	333	535
1	C12	23.271	20.4665	0	415.556	339	502
???
???
???
Region Name	Stage Label	Area	Perimeter	Thresholded Area	Average	Minimum	Maximum
1	C15	43.9563	32.5595	0	529.882	285	1115
1	C15	43.9563	32.5595	0	520.588	269	1101
1	C15	43.9563	32.5595	0	522.941	275	1134
1	C15	43.9563	32.5595	0	520.353	283	1117
1	C15	43.9563	32.5595	0	537.706	249	1120
1	C15	43.9563	32.5595	0	513.118	280	1132
1	C15	43.9563	32.5595	0	517.824	263	1102
1	C15	43.9563	32.5595	0	534.824	292	1070
1	C15	43.9563	32.5595	0	529.235	285	1116
1	C15	43.9563	32.5595	0	521.706	275	1134
1	C15	43.9563	32.5595	0	532	275	1110
1	C15	43.9563	32.5595	0	507.941	273	1030
1	C15	43.9563	32.5595	0	519.353	274	1116
1	C15	43.9563	32.5595	0	529.765	287	1079
1	C15	43.9563	32.5595	0	524.176	277	1101
1	C15	43.9563	32.5595	0	519.118	287	1118
1	C15	43.9563	32.5595	0	540	278	1078
1	C15	43.9563	32.5595	0	533.353	266	1093
1	C15	43.9563	32.5595	0	525	266	1119
1	C15	43.9563	32.5595	0	523.471	242	1112
1	C15	43.9563	32.5595	0	524.235	281	1061
1	C15	43.9563	32.5595	0	524.588	307	1087
1	C15	43.9563	32.5595	0	528.588	289	1061
1	C15	43.9563	32.5595	0	527.765	287	1090
1	C15	43.9563	32.5595	0	538.529	264	1120
1	C15	43.9563	32.5595	0	535.235	240	1131
1	C15	43.9563	32.5595	0	530.824	281	1105
1	C15	43.9563	32.5595	0	532.235	299	1085
1	C15	43.9563	32.5595	0	534.353	260	1098
1	C15	43.9563	32.5595	0	525.353	275	1083
1	C15	43.9563	32.5595	0	531.412	279	1064
1	C15	43.9563	32.5595	0	529.882	285	1115
???
Region Name	Stage Label	Area	Perimeter	Thresholded Area	Average	Minimum	Maximum
1	C16	25.8566	20.5924	0	447.2	353	538
1	C16	25.8566	20.5924	0	437.7	352	527
1	C16	25.8566	20.5924	0	463.6	353	541
1	C16	25.8566	20.5924	0	448	333	545
1	C16	25.8566	20.5924	0	456.1	351	559
1	C16	25.8566	20.5924	0	446.6	347	555
1	C16	25.8566	20.5924	0	462.2	339	570
1	C16	25.8566	20.5924	0	449	345	544
1	C16	25.8566	20.5924	0	451.9	334	546
1	C16	25.8566	20.5924	0	448	332	564
1	C16	25.8566	20.5924	0	453.7	353	560
1	C16	25.8566	20.5924	0	454.2	357	552
1	C16	25.8566	20.5924	0	459	347	574
1	C16	25.8566	20.5924	0	429.5	324	524
1	C16	25.8566	20.5924	0	449	358	523
1	C16	25.8566	20.5924	0	448.5	350	554
1	C16	25.8566	20.5924	0	453.2	342	560
1	C16	25.8566	20.5924	0	442.7	334	560
1	C16	25.8566	20.5924	0	464.5	339	603
1	C16	25.8566	20.5924	0	439.4	331	526
1	C16	25.8566	20.5924	0	468.4	355	601
1	C16	25.8566	20.5924	0	463	351	554
1	C16	25.8566	20.5924	0	438.7	346	514
1	C16	25.8566	20.5924	0	447.1	310	552
1	C16	25.8566	20.5924	0	464.7	348	567
1	C16	25.8566	20.5924	0	458.6	350	549
1	C16	25.8566	20.5924	0	448.3	360	528
1	C16	25.8566	20.5924	0	442.5	348	537
1	C16	25.8566	20.5924	0	443.4	335	526
1	C16	25.8566	20.5924	0	456	347	556
1	C16	25.8566	20.5924	0	446.1	341	551
1	C16	25.8566	20.5924	0	447.2	353	538
???
???
Region Name	Stage Label	Area	Perimeter	Thresholded Area	Average	Minimum	Maximum
1	C18	41.3706	30.3397	0	436.812	266	697
1	C18	41.3706	30.3397	0	428.5	270	679
1	C18	41.3706	30.3397	0	446.625	303	646
1	C18	41.3706	30.3397	0	430.5	297	694
1	C18	41.3706	30.3397	0	461.625	313	703
1	C18	41.3706	30.3397	0	428.562	304	674
1	C18	41.3706	30.3397	0	440.438	334	696
1	C18	41.3706	30.3397	0	445.625	305	699
1	C18	41.3706	30.3397	0	449.812	320	688
1	C18	41.3706	30.3397	0	424.312	269	694
1	C18	41.3706	30.3397	0	435.375	285	652
1	C18	41.3706	30.3397	0	457	298	683
1	C18	41.3706	30.3397	0	417.438	278	688
1	C18	41.3706	30.3397	0	453.062	349	680
1	C18	41.3706	30.3397	0	430.625	292	689
1	C18	41.3706	30.3397	0	420.625	289	682
1	C18	41.3706	30.3397	0	434.875	285	687
1	C18	41.3706	30.3397	0	435.125	293	689
1	C18	41.3706	30.3397	0	428.188	314	696
1	C18	41.3706	30.3397	0	439	297	726
1	C18	41.3706	30.3397	0	434.312	274	683
1	C18	41.3706	30.3397	0	449.5	304	702
1	C18	41.3706	30.3397	0	427.438	300	698
1	C18	41.3706	30.3397	0	451.5	285	697
1	C18	41.3706	30.3397	0	433.562	322	675
1	C18	41.3706	30.3397	0	426.562	284	701
1	C18	41.3706	30.3397	0	437.062	292	675
1	C18	41.3706	30.3397	0	434.625	318	686
1	C18	41.3706	30.3397	0	474.125	316	718
1	C18	41.3706	30.3397	0	431.25	279	706
1	C18	41.3706	30.3397	0	436.75	283	692
1	C18	41.3706	30.3397	0	436.812	266	697
???
???
Region Name	Stage Label	Area	Perimeter	Thresholded Area	Average	Minimum	Maximum
1	C20	36.1993	24.4923	0	500.286	373	687
1	C20	36.1993	24.4923	0	500.929	381	769
1	C20	36.1993	24.4923	0	518.214	337	697
1	C20	36.1993	24.4923	0	520.929	343	708
1	C20	36.1993	24.4923	0	503.5	376	703
1	C20	36.1993	24.4923	0	501.571	346	709
1	C20	36.1993	24.4923	0	521.214	333	727
1	C20	36.1993	24.4923	0	506.071	345	681
1	C20	36.1993	24.4923	0	507.286	347	773
1	C20	36.1993	24.4923	0	511.071	324	687
1	C20	36.1993	24.4923	0	487.357	328	722
1	C20	36.1993	24.4923	0	493.5	349	725
1	C20	36.1993	24.4923	0	479.429	327	669
1	C20	36.1993	24.4923	0	509.714	355	697
1	C20	36.1993	24.4923	0	492.5	338	704
1	C20	36.1993	24.4923	0	488.143	357	700
1	C20	36.1993	24.4923	0	473.214	343	672
1	C20	36.1993	24.4923	0	499	367	699
1	C20	36.1993	24.4923	0	493.214	336	768
1	C20	36.1993	24.4923	0	501.5	342	690
1	C20	36.1993	24.4923	0	504.5	342	744
1	C20	36.1993	24.4923	0	484	367	754
1	C20	36.1993	24.4923	0	507.5	348	763
1	C20	36.1993	24.4923	0	505.357	367	691
1	C20	36.1993	24.4923	0	493.929	368	701
1	C20	36.1993	24.4923	0	486.929	285	779
1	C20	36.1993	24.4923	0	479.643	313	695
1	C20	36.1993	24.4923	0	484.786	288	725
1	C20	36.1993	24.4923	0	487.929	355	748
1	C20	36.1993	24.4923	0	497.143	313	700
1	C20	36.1993	24.4923	0	497	361	713
1	C20	36.1993	24.4923	0	500.286	373	687

## Sheet: HEART RATE
Column	Row	# Peaks	Heart Rate	Treatment (µM)
1	A	9	193.548	0
1	B	0		0
1	C	9	193.548	0
1	D	0		0
1	E	9	193.548	0
1	F	0		0
1	G	8	172.043	0
1	H	0		0
1	I	8	172.043	0
1	J	9	193.548	0
1	K	6	129.032	0
1	L	7	150.538	0
1	M	0		0
1	N	7	150.538	0
1	O	11	236.559	0
1	P	9	193.548	0
2	A	7	150.538	0
2	B	8	172.043	0
2	C	8	172.043	0
2	D	8	172.043	0
2	E	8	172.043	0
2	F	0		0
2	G	8	172.043	0
2	H	8	172.043	0
2	I	9	193.548	0
2	J	8	172.043	0
2	K	8	172.043	0
2	L	8	172.043	0
2	M	8	172.043	0
2	N	0		0
2	O	8	172.043	0
2	P	9	193.548	0
3	A	8	172.043	0.05
3	B	0		0.05
3	C	0		0.05
3	D	7	150.538	0.05
3	E	8	172.043	0.05
3	F	7	150.538	0.05
3	G	8	172.043	0.05
3	H	8	172.043	0.05
3	I	8	172.043	0.05
3	J	9	193.548	0.05
3	K	8	172.043	0.05
3	L	8	172.043	0.05
3	M	7	150.538	0.05
3	N	7	150.538	0.05
3	O	9	193.548	0.05
3	P	7	150.538	0.05
4	A	0		0.05
4	B	8		0.05
4	C	8	172.043	0.05
4	D	0		0.05
4	E	8	172.043	0.05
4	F	8	172.043	0.05
4	G	8	172.043	0.05
4	H	0		0.05
4	I	8	172.043	0.05
4	J	0		0.05
4	K	8	172.043	0.05
4	L	8	172.043	0.05
4	M	8	172.043	0.05
4	N	9	193.548	0.05
4	O	0		0.05
4	P	7	150.538	0.05
5	A	8	172.043	0.098
5	B	8	172.043	0.098
5	C	9	193.548	0.098
5	D	8	172.043	0.098
5	E	8	172.043	0.098
5	F	8	172.043	0.098
5	G	8	172.043	0.098
5	H	8	172.043	0.098
5	I	8	172.043	0.098
5	J	7	150.538	0.098
5	K	7	150.538	0.098
5	L	0		0.098
5	M	0		0.098
5	N	8	172.043	0.098
5	O	9	193.548	0.098
5	P	8	172.043	0.098
6	A	8	172.043	0.098
6	B	8	172.043	0.098
6	C	8	172.043	0.098
6	D	7	150.538	0.098
6	E	7	150.538	0.098
6	F	8	172.043	0.098
6	G	7	150.538	0.098
6	H	7	150.538	0.098
6	I	8	172.043	0.098
6	J	8	172.043	0.098
6	K	9	193.548	0.098
6	L	8	172.043	0.098
6	M	9	193.548	0.098
6	N	9	193.548	0.098
6	O	0		0.098
6	P	8	172.043	0.098
7	A	7	150.538	0.195
7	B	13	279.57	0.195
7	C	9	193.548	0.195
7	D	8	172.043	0.195
7	E	9	193.548	0.195
7	F	8	172.043	0.195
7	G	7	150.538	0.195
7	H	0		0.195
7	I	8	172.043	0.195
7	J	9	193.548	0.195
7	K	7	150.538	0.195
7	L	8	172.043	0.195
7	M	8	172.043	0.195
7	N	7	150.538	0.195
7	O	9	193.548	0.195
7	P	8	172.043	0.195
8	A	9	193.548	0.195
8	B	8	172.043	0.195
8	C	8	172.043	0.195
8	D	9	193.548	0.195
8	E	8	172.043	0.195
8	F	0		0.195
8	G	0		0.195
8	H	8	172.043	0.195
8	I	8	172.043	0.195
8	J	8	172.043	0.195
8	K	5	107.527	0.195
8	L	8	172.043	0.195
8	M	9	193.548	0.195
8	N	9	193.548	0.195
8	O	7	150.538	0.195
8	P	9	193.548	0.195
9	A	9	193.548	0.39
9	B	9	193.548	0.39
9	C	8	172.043	0.39
9	D	0		0.39
9	E	0		0.39
9	F	0		0.39
9	G	0		0.39
9	H	0		0.39
9	I	8	172.043	0.39
9	J	8	172.043	0.39
9	K	8	172.043	0.39
9	L	7	150.538	0.39
9	M	9	193.548	0.39
9	N	8	172.043	0.39
9	O	9	193.548	0.39
9	P	8	172.043	0.39
10	A	9	193.548	0.39
10	B	9	193.548	0.39
10	C	0		0.39
10	D	9	193.548	0.39
10	E	9	193.548	0.39
10	F	0		0.39
10	G	8	172.043	0.39
10	H	8	172.043	0.39
10	I	9	193.548	0.39
10	J	9	193.548	0.39
10	K	9	193.548	0.39
10	L	0		0.39
10	M	8	172.043	0.39
10	N	0		0.39
10	O	9	193.548	0.39
10	P	9	193.548	0.39
11	A	0		0.78
11	B	8	172.043	0.78
11	C	0		0.78
11	D	8	172.043	0.78
11	E	0		0.78
11	F	0		0.78
11	G	9	193.548	0.78
11	H	8	172.043	0.78
11	I	8	172.043	0.78
11	J	11	236.559	0.78
11	K	0		0.78
11	L	9	193.548	0.78
11	M	0		0.78
11	N	8	172.043	0.78
11	O	0		0.78
11	P	9	193.548	0.78
12	A	9	193.548	0.78
12	B	0		0.78
12	C	9	193.548	0.78
12	D	0		0.78
12	E	9	193.548	0.78
12	F	8	172.043	0.78
12	G	9	193.548	0.78
12	H	7	150.538	0.78
12	I	9	193.548	0.78
12	J	8	172.043	0.78
12	K	9	193.548	0.78
12	L	8	172.043	0.78
12	M	0		0.78
12	N	8	172.043	0.78
12	O	10	215.054	0.78
12	P	8	172.043	0.78
13	A	8	172.043	1.56
13	B	8	172.043	1.56
13	C	0		1.56
13	D	8	172.043	1.56
13	E	7	150.538	1.56
13	F	0		1.56
13	G	0		1.56
13	H	8	172.043	1.56
13	I	9	193.548	1.56
13	J	8	172.043	1.56
13	K	0		1.56
13	L	8	172.043	1.56
13	M	9	193.548	1.56
13	N	8	172.043	1.56
13	O	9	193.548	1.56
13	P	8	172.043	1.56
14	A	8	172.043	1.56
14	B	0		1.56
14	C	10	215.054	1.56
14	D	8	172.043	1.56
14	E	0		1.56
14	F	9	193.548	1.56
14	G	0		1.56
14	H	9	193.548	1.56
14	I	0		1.56
14	J	9	193.548	1.56
14	K	9	193.548	1.56
14	L	0		1.56
14	M	8	172.043	1.56
14	N	8	172.043	1.56
14	O	0		1.56
14	P	9	193.548	1.56
15	A	10	215.054	3.125
15	B	9	193.548	3.125
15	C	8	172.043	3.125
15	D	0		3.125
15	E	9	193.548	3.125
15	F	9	193.548	3.125
15	G	0		3.125
15	H	8	172.043	3.125
15	I	9	193.548	3.125
15	J	9	193.548	3.125
15	K	9	193.548	3.125
15	L	9	193.548	3.125
15	M	0		3.125
15	N	8	172.043	3.125
15	O	8	172.043	3.125
15	P	9	193.548	3.125
16	A	10	215.054	3.125
16	B	10	215.054	3.125
16	C	9	193.548	3.125
16	D	9	193.548	3.125
16	E	9	193.548	3.125
16	F	9	193.548	3.125
16	G	0		3.125
16	H	0		3.125
16	I	9	193.548	3.125
16	J	9	193.548	3.125
16	K	9	193.548	3.125
16	L	9	193.548	3.125
16	M	9	193.548	3.125
16	N	10	215.054	3.125
16	O	9	193.548	3.125
16	P	10	215.054	3.125
17	A	9	193.548	6.25
17	B	8	172.043	6.25
17	C	8	172.043	6.25
17	D	9	193.548	6.25
17	E	8	172.043	6.25
17	F	8	172.043	6.25
17	G	0		6.25
17	H	9	193.548	6.25
17	I	9	193.548	6.25
17	J	9	193.548	6.25
17	K	9	193.548	6.25
17	L	8	172.043	6.25
17	M	12	258.065	6.25
17	N	0		6.25
17	O	9	193.548	6.25
17	P	0		6.25
18	A	8	172.043	6.25
18	B	9	193.548	6.25
18	C	9	193.548	6.25
18	D	0		6.25
18	E	0		6.25
18	F	0		6.25
18	G	7	150.538	6.25
18	H	9	193.548	6.25
18	I	9	193.548	6.25
18	J	9	193.548	6.25
18	K	0		6.25
18	L	9	193.548	6.25
18	M	0		6.25
18	N	9	193.548	6.25
18	O	0		6.25
18	P	8	172.043	6.25
19	A	8	172.043	12.5
19	B	8	172.043	12.5
19	C	0		12.5
19	D	0		12.5
19	E	9	193.548	12.5
19	F	8	172.043	12.5
19	G	9	193.548	12.5
19	H	0		12.5
19	I	8	172.043	12.5
19	J	9	193.548	12.5
19	K	8	172.043	12.5
19	L	9	193.548	12.5
19	M	15	322.581	12.5
19	N	8	172.043	12.5
19	O	0		12.5
19	P	8	172.043	12.5
20	A	0		12.5
20	B	0		12.5
20	C	9	193.548	12.5
20	D	8	172.043	12.5
20	E	8	172.043	12.5
20	F	0		12.5
20	G	8	172.043	12.5
20	H	8	172.043	12.5
20	I	8	172.043	12.5
20	J	7	150.538	12.5
20	K	7	150.538	12.5
20	L	8	172.043	12.5
20	M	9	193.548	12.5
20	N	7	150.538	12.5
20	O	8	172.043	12.5
20	P	0		12.5
21	A	0		25
21	B	0		25
21	C	0		25
21	D	0		25
21	E	0		25
21	F	0		25
21	G	0		25
21	H	0		25
21	I	0		25
21	J	0		25
21	K	0		25
21	L	0		25
21	M	0		25
21	N	0		25
21	O	0		25
21	P	0		25
22	A	0		25
22	B	0		25
22	C	0		25
22	D	0		25
22	E	0		25
22	F	0		25
22	G	0		25
22	H	0		25
22	I	0		25
22	J	0		25
22	K	0		25
22	L	0		25
22	M	0		25
22	N	0		25
22	O	0		25
22	P	0		25
23	A	0		50
23	B	0		50
23	C	0		50
23	D	0		50
23	E	0		50
23	F	0		50
23	G	0		50
23	H	0		50
23	I	0		50
23	J	0		50
23	K	0		50
23	L	0		50
23	M	0		50
23	N	0		50
23	O	0		50
23	P	0		50
24	A	0		50
24	B	0		50
24	C	0		50
24	D	0		50
24	E	0		50
24	F	0		50
24	G	0		50
24	H	0		50
24	I	0		50
24	J	0		50
24	K	0		50
24	L	0		50
24	M	0		50
24	N	0		50
24	O	0		50
24	P	0		50

## Sheet: Unsuccessful wells
	1	2	3	4	5	6	7	8	9	10	11	12	13	14	15	16	17	18	19	20	21	22	23	24
A				W.O							W.O									W.O	N.A	N.A	N.A	N.A
B	Dead		U.H									W.O		W.O						U.H	N.A	N.A	N.A	N.A
C			W.O							W.O	W.O		W.O						U.H		N.A	N.A	N.A	N.A
D	W.O			W.O					W.O			W.O			W.O			W.O	U.H		N.A	N.A	N.A	N.A
E									W.O		W.O			Dead				W.O			N.A	N.A	N.A	N.A
F	W.O	W.O						Dead	W.O	Dead	W.O		W.O					W.O		W.O	N.A	N.A	N.A	N.A
G								W.O	W.O				W.O	W.O	W.O	W.O	W.O				N.A	N.A	N.A	N.A
H	W.O			Dead			Malf.		Dead							W.O			W.O		N.A	N.A	N.A	N.A
I														W.O							N.A	N.A	N.A	N.A
J				W.O																	N.A	N.A	N.A	N.A
K											W.O		W.O					W.O			N.A	N.A	N.A	N.A
L					Dead					W.O				W.O							N.A	N.A	N.A	N.A
M	W.O				W.O						W.O	W.O			W.O			W.O			N.A	N.A	N.A	N.A
N		W.O								Dead							W.O				N.A	N.A	N.A	N.A
O				W.O		W.O					Dead			W.O				W.O	W.O		N.A	N.A	N.A	N.A
P																	W.O			U.H	N.A	N.A	N.A	N.A
