# Supplementary material for: High-Content Screening in Zebrafish Embryos Identifies Butafenacil as a Potent Inducer of Anemia
Source: PLoS One. 2014 Aug 4;9(8):e104190. doi: 10.1371/journal.pone.0104190 (PMC4121296; doi:10.1371/journal.pone.0104190)
Supplement: Dataset S1 — Microsoft Excel spreadsheets containing raw data for all chemical screening assays. (ZIP) [file pone.0104190.s036.zip › Dataset S1/23- Indoxacarb/Indoxacarb_ISV.xlsx]

## Sheet: Description
ToxCast Screen - ISV
Chemical	Indoxacarb
Data was collected using the Intersegmental Vessel Journal in MetaXpress
Imaged 74 hpf fli1 larvae using ImageXpress
Incubated larvae in 100 mg/l MS-222 for 30 min
Centrifuged plate for 2 min at 200 rpm
Imaging parameters:
*1 frame
*FITC
*2X magnification; 1 site/well
Had the doors off of the imager and the fan on to stablize temperature
Test Initation Date: 10/4/13
Imaging Date: 10/7/13
Start Imaging Temperature: 27°C
End Imaging Temperature: 27°C
Total Imaging Duration: 0:09
W.O. = Wrong Orientation
U.H. = Unhatched
N.A. = Not Analyzed (Did not meet analysis criteria)
Malf. = Malformed

## Sheet: ISV
Time point	1
Measurement	Thresholded Area (Show Region Statistics)
	1	2	3	4	5	6	7	8	9	10	11	12	13	14	15	16	17	18	19	20	21	22	23	24
A	321757	271814	258099		307105		252059		352748			270918	261692	277677			270502	354779
B		329068			202731	272845	158910	344282			198950		201960			126420	305991	281676	196358
C	236877	248956			146435	174437	228317	318112	158671			220059			336794			289777		194681
D		236200	198940			267399	186683	223589		240303	255892			276885		286258	173791			311739
E	328870	249196	223964	176603			277802	193317		276615		122224	245447		326433	295828	251716			197159
F			263525	346656	104021		338617					141489			213123	314218	314895		239490
G	274386		269440		362120		234763			232638	215175	124515							196587
H		290892	152152		284852			201450		309001	299545	368170	295151	224984	181851		243156	340283		290933
I	328193	260286	364390	294411	299420				253559	211207						224412	230920	272053	162826	196503
J		243958			232867	140354	385811		145706	384197		218163	268055				212748	160774	201335	211155
K	100928	297390	275959		201887	235814	305064	298368	329099	303658		315749							213550	139645
L	346823	233898	213446	132096		213717		138646	129055		285799	303502	320351		342928	265295	274209		133210
M		257808	238064	306887		254403	277864	257329	91389.1	334618			252809	274282					178550
N	180758		155880	231930	270335	366338		293276	196222		232878	204386		271304		204074			169397	292620
O	359121	262942	175385		343251		313343			198034					124587	247165	272657			139573
P	117694	278697	300878	294734	268305	235866	141176	256798		150486	287424	244603	143478	203272	294224	250633		266451	227463

## Sheet: Normalized ISV
Row	Treatment (µM)	ISV Area	Body Length (µm)	Normalized ISV
A	0	321757	3043.4	105.723
B	0
C	0	236877	2981.4	79.4514
D	0
E	0	328870	2962.39	111.015
F	0
G	0	274386	3087.4	88.8728
H	0
I	0	328193	3065.24	107.069
J	0
K	0	100928	2035.56	49.5823
L	0	346823	2992.77	115.887
M	0
N	0	180758	2844.85	63.5387
O	0	359121	3188.08	112.645
P	0	117694	2968.27	39.6507
A	0	271814	2898.49	93.7776
B	0	329068	2986.06	110.201
C	0	248956	2957.36	84.1818
D	0	236200	3072.21	76.8826
E	0	249196	3056.93	81.5183
F	0
G	0
H	0	290892	2896.66	100.423
I	0	260286	3021.43	86.1468
J	0	243958	3019.69	80.789
K	0	297390	2928.83	101.539
L	0	233898	3004.58	77.8473
M	0	257808	2821.4	91.3758
N	0
O	0	262942	3036.79	86.5855
P	0	278697	3052.25	91.3089
A	0.05	258099	3011.34	85.7092
B	0.05
C	0.05
D	0.05	198940	2825.54	70.4077
E	0.05	223964	2813.44	79.6049
F	0.05	263525	3084.06	85.4474
G	0.05	269440	2960.36	91.0158
H	0.05	152152	3046.61	49.9414
I	0.05	364390	3217.71	113.245
J	0.05
K	0.05	275959	2933.39	94.075
L	0.05	213446	3002.42	71.0913
M	0.05	238064	3001.13	79.3248
N	0.05	155880	2909.15	53.5827
O	0.05	175385	2908.05	60.3101
P	0.05	300878	2831.52	106.26
A	0.05
B	0.05
C	0.05
D	0.05
E	0.05	176603	3017.91	58.5182
F	0.05	346656	3098.99	111.861
G	0.05
H	0.05
I	0.05	294411	2941.31	100.095
J	0.05
K	0.05
L	0.05	132096	2992.53	44.1418
M	0.05	306887	3143.52	97.6251
N	0.05	231930	2951.73	78.5742
O	0.05
P	0.05	294734	2943.17	100.142
A	0.098	307105	3230.16	95.0743
B	0.098	202731	2937.15	69.023
C	0.098	146435	3073.63	47.6424
D	0.098
E	0.098
F	0.098	104021	2861.75	36.3486
G	0.098	362120	3104.82	116.632
H	0.098	284852	3030.45	93.9965
I	0.098	299420	3069.01	97.5624
J	0.098	232867	2953.79	78.8368
K	0.098	201887	2837.34	71.1536
L	0.098
M	0.098
N	0.098	270335	2867.84	94.2643
O	0.098	343251	3153.2	108.858
P	0.098	268305	2999.61	89.4466
A	0.098
B	0.098	272845	3101.95	87.9591
C	0.098	174437	2954.44	59.0423
D	0.098	267399	3126.36	85.5305
E	0.098
F	0.098
G	0.098
H	0.098
I	0.098
J	0.098	140354	2986.15	47.0015
K	0.098	235814	2929.51	80.4962
L	0.098	213717	3069.42	69.6277
M	0.098	254403	3019.65	84.2491
N	0.098	366338	2966.15	123.506
O	0.098
P	0.098	235866	2967.52	79.4826
A	0.195	252059	3028.44	83.2309
B	0.195	158910	2680.04	59.294
C	0.195	228317	3068.4	74.409
D	0.195	186683	3008.8	62.0458
E	0.195	277802	2848	97.5428
F	0.195	338617	2950.69	114.758
G	0.195	234763	3015.4	77.8546
H	0.195
I	0.195
J	0.195	385811	3004.05	128.43
K	0.195	305064	3101.49	98.3604
L	0.195
M	0.195	277864	3076.12	90.3295
N	0.195
O	0.195	313343	3090.49	101.389
P	0.195	141176	2987.99	47.2479
A	0.195
B	0.195	344282	3127.57	110.08
C	0.195	318112	3039.34	104.665
D	0.195	223589	2953.24	75.7096
E	0.195	193317	2837.71	68.1241
F	0.195
G	0.195
H	0.195	201450	2937.42	68.5806
I	0.195
J	0.195
K	0.195	298368	2914.95	102.358
L	0.195	138646	2886.8	48.0275
M	0.195	257329	2843.18	90.5074
N	0.195	293276	3052.76	96.0691
O	0.195
P	0.195	256798	2947.95	87.1106
A	0.39	352748	2984.46	118.195
B	0.39
C	0.39	158671	2895.49	54.7992
D	0.39
E	0.39
F	0.39
G	0.39
H	0.39
I	0.39	253559	3094.03	81.9511
J	0.39	145706	3047.47	47.8121
K	0.39	329099	3023.45	108.849
L	0.39	129055	3087.6	41.7977
M	0.39	91389.1	2831.36	32.2775
N	0.39	196222	2940.19	66.738
O	0.39
P	0.39
A	0.39
B	0.39
C	0.39
D	0.39	240303	2862.03	83.9622
E	0.39	276615	3004.83	92.0567
F	0.39
G	0.39	232638	2879.07	80.8032
H	0.39	309001	3002.82	102.904
I	0.39	211207	2459.99	85.8571
J	0.39	384197	3040.86	126.345
K	0.39	303658	3109.09	97.6681
L	0.39
M	0.39	334618	3044.09	109.924
N	0.39
O	0.39	198034	2853.01	69.4123
P	0.39	150486	2962.1	50.8037
A	0.78
B	0.78	198950	3071.68	64.7692
C	0.78
D	0.78	255892	2819.74	90.7499
E	0.78
F	0.78
G	0.78	215175	2861.79	75.1889
H	0.78	299545	3041.07	98.5
I	0.78
J	0.78
K	0.78
L	0.78	285799	2939.23	97.2362
M	0.78
N	0.78	232878	2963.84	78.573
O	0.78
P	0.78	287424	2997.33	95.8932
A	0.78	270918	3015.06	89.8552
B	0.78
C	0.78	220059	2972.57	74.0297
D	0.78
E	0.78	122224	3014.35	40.5473
F	0.78	141489	2929.62	48.2959
G	0.78	124515	3023.63	41.1805
H	0.78	368170	3027.24	121.619
I	0.78
J	0.78	218163	2994.8	72.8473
K	0.78	315749	3030.12	104.203
L	0.78	303502	2996.28	101.293
M	0.78
N	0.78	204386	3013.9	67.8145
O	0.78
P	0.78	244603	3072.62	79.6074
A	1.56	261692	2944.93	88.862
B	1.56	201960	3016.21	66.9582
C	1.56
D	1.56
E	1.56	245447	3072.75	79.8786
F	1.56
G	1.56
H	1.56	295151	2840.91	103.893
I	1.56
J	1.56	268055	3048.8	87.9212
K	1.56
L	1.56	320351	2985.65	107.297
M	1.56	252809	2982.39	84.7672
N	1.56
O	1.56
P	1.56	143478	2951.63	48.6097
A	1.56	277677	3008.66	92.2925
B	1.56
C	1.56
D	1.56	276885	2750.41	100.671
E	1.56
F	1.56
G	1.56
H	1.56	224984	2992.98	75.1706
I	1.56
J	1.56
K	1.56
L	1.56
M	1.56	274282	2849.56	96.2542
N	1.56	271304	3003.22	90.3377
O	1.56
P	1.56	203272	2966.5	68.5226
A	3.125
B	3.125
C	3.125	336794	3017.94	111.598
D	3.125
E	3.125	326433	2968.5	109.966
F	3.125	213123	3083.33	69.1212
G	3.125
H	3.125	181851	3037.7	59.8648
I	3.125
J	3.125
K	3.125
L	3.125	342928	3027.38	113.275
M	3.125
N	3.125
O	3.125	124587	2969.08	41.9617
P	3.125	294224	3014.7	97.5965
A	3.125
B	3.125	126420	2956.69	42.7573
C	3.125
D	3.125	286258	2978.35	96.1127
E	3.125	295828	3020.67	97.9343
F	3.125	314218	2895.31	108.526
G	3.125
H	3.125
I	3.125	224412	2974.3	75.4503
J	3.125
K	3.125
L	3.125	265295	3064.45	86.5719
M	3.125
N	3.125	204074	3096.98	65.8945
O	3.125	247165	3041.62	81.2609
P	3.125	250633	3031.91	82.6649
A	6.25	270502	3082.88	87.7433
B	6.25	305991	3017.74	101.397
C	6.25
D	6.25	173791	2950.52	58.902
E	6.25	251716	3060.46	82.2478
F	6.25	314895	2978.66	105.717
G	6.25
H	6.25	243156	2976.5	81.692
I	6.25	230920	2883.09	80.0947
J	6.25	212748	2922.43	72.7984
K	6.25
L	6.25	274209	3085.61	88.8671
M	6.25
N	6.25
O	6.25	272657	3095.89	88.0708
P	6.25
A	6.25	354779	3090.9	114.782
B	6.25	281676	3049.52	92.3673
C	6.25	289777	3125.09	92.726
D	6.25
E	6.25
F	6.25
G	6.25
H	6.25	340283	3132.96	108.614
I	6.25	272053	3025.92	89.9078
J	6.25	160774	2933.91	54.7987
K	6.25
L	6.25
M	6.25
N	6.25
O	6.25
P	6.25	266451	2940.16	90.6247
A	12.5
B	12.5	196358	2885.88	68.0407
C	12.5
D	12.5
E	12.5
F	12.5	239490	2929.32	81.7563
G	12.5	196587	2894.22	67.924
H	12.5
I	12.5	162826	3030.66	53.7262
J	12.5	201335	2877.55	69.9677
K	12.5	213550	2987.35	71.4849
L	12.5	133210	2733.84	48.7263
M	12.5	178550	2735.84	65.2636
N	12.5	169397	2965.69	57.1189
O	12.5
P	12.5	227463	2884.6	78.8542
A	12.5
B	12.5
C	12.5	194681	2939.09	66.2386
D	12.5	311739	2905.71	107.285
E	12.5	197159	2876.16	68.5496
F	12.5
G	12.5
H	12.5	290933	2933.37	99.1805
I	12.5	196503	2939.41	66.8514
J	12.5	211155	2861.55	73.7905
K	12.5	139645	2853.96	48.9304
L	12.5
M	12.5
N	12.5	292620	2896.68	101.019
O	12.5	139573	2947.33	47.3555
P	12.5
A	25
B	25
C	25
D	25
E	25
F	25
G	25
H	25
I	25
J	25
K	25
L	25
M	25
N	25
O	25
P	25
A	25
B	25
C	25
D	25
E	25
F	25
G	25
H	25
I	25
J	25
K	25
L	25
M	25
N	25
O	25
P	25
A	50
B	50
C	50
D	50
E	50
F	50
G	50
H	50
I	50
J	50
K	50
L	50
M	50
N	50
O	50
P	50
A	50
B	50
C	50
D	50
E	50
F	50
G	50
H	50
I	50
J	50
K	50
L	50
M	50
N	50
O	50
P	50

## Sheet: Unsuccessful wells
	1	2	3	4	5	6	7	8	9	10	11	12	13	14	15	16	17	18	19	20	21	22	23	24
A				W.O		W.O		W.O*		W.O	W.O				W.O	W.O			W.O*	W.O	U.H	W.O	U.H	U.H
B	Dead		Malf.	Malf.					W.O	W.O		W.O		W.O	W.O*					U.H		U.H	U.H	U.H
C			W.O	W.O						W.O	W.O		W.O	W.O		W.O	W.O		U.H		U.H	U.H	U.H	U.H
D	W.O			W.O	W.O				W.O			W.O	W.O		W.O			W.O	U.H		U.H	W.O	U.H	U.H
E					W.O*	W.O			W.O		W.O			Dead				W.O	W.O		U.H	U.H	Malf.	U.H
F	W.O	W.O				W.O		Dead	W.O	Dead	W.O		Malf.	W.O				W.O		W.O	U.H		U.H	U.H
G		W.O*		W.O*		W.O		W.O	W.O				W.O	W.O	W.O	W.O	W.O	W.O		W.O	U.H		U.H	U.H
H	W.O			Dead		W.O	Malf.		Dead							W.O			W.O		U.H	U.H	U.H	U.H
I						W.O*	W.O	W.O*			W.O*	W.O*	W.O	W.O	W.O	W.O					U.H	U.H	U.H	U.H
J	W.O*		W.O	W.O				W.O*			W.O			W.O	W.O*	W.O					U.H	U.H	U.H	U.H
K				W.O							W.O		W.O	W.O	W.O	W.O	W.O	W.O			U.H	U.H	U.H	U.H
L					Dead		W.O			W.O				W.O				W.O		W.O	U.H	W.O	U.H	U.H
M	W.O				W.O						W.O	W.O			W.O	W.O*	W.O*	W.O		W.O	U.H	U.H	U.H	U.H
N		W.O					W.O			Dead			W.O		W.O		W.O	W.O				U.H	U.H	U.H
O				W.O		W.O		W.O	W.O		Dead	W.O	W.O	W.O				W.O	W.O		U.H	U.H	U.H	W.O
P									W.O								W.O			U.H	W.O		U.H	U.H
			* = or not enough expression to get correct measurement
