# Supplementary material for: High-Content Screening in Zebrafish Embryos Identifies Butafenacil as a Potent Inducer of Anemia
Source: PLoS One. 2014 Aug 4;9(8):e104190. doi: 10.1371/journal.pone.0104190 (PMC4121296; doi:10.1371/journal.pone.0104190)
Supplement: Dataset S1 — Microsoft Excel spreadsheets containing raw data for all chemical screening assays. (ZIP) [file pone.0104190.s036.zip › Dataset S1/23- Indoxacarb/Indoxacarb_Pericardial_Area.xlsx]

## Sheet: Description
ToxCast Screen- Pericardial Area
Chemical	Indoxacarb
Data was collected using the Pericardial Area Journal in MetaXpress
Imaged 74 hpf fli1 larvae using ImageXpress
Incubated larvae in 100 mg/l MS-222 for 30 min
Centrifuged plate for 2 min at 200 rpm
Imaging parameters:
2X
Transmitted light
1 frame
Had the doors off of the imager and the fan on to stablize temperature
Test Initation Date: 10/4/13
Imaging Date: 10/7/13
Start Imaging Temperature: 26°C
End Imaging Temperature: 27°C
Total Imaging Duration: 0:07
W.O. = Wrong Orientation
N.A. = Not Analyzed (did not meet analysis criteria)

## Sheet: Area
Time point	1
Measurement	Area (Show Region Statistics)
	1	2	3	4	5	6	7	8	9	10	11	12	13	14	15	16	17	18	19	20	21	22	23	24
A	8601.58	10507.3	16182.6		18025.8	12652.4	11663.2	12121.3	19254.6			12808.6	12704.5	9976.16	12371.3		15703.6	14724.7	16817.8
B		13016.9		17807.1	10507.3	10767.6	23180.5	14672.7	9517.97	11236.2	13100.2		17463.5		10840.5	13121	12225.5	12371.3	13225.2
C	9705.41	10257.3			14995.5	10507.3	12964.8	12038	13787.5			10715.5			16578.3	6560.52	20983.3	12600.4		12704.5
D		11777.7	12069.3		12506.6	13850	23607.5	14381.1		11642.3	15870.2		9996.99	9913.68		14454	11684			14474.8
E	13454.3	10996.7	27741.6	10621.8	17463.5	8237.1	13464.7	12996.1		14162.4		13225.2	10434.4		14433.2	14860.1	14224.9		10351	14870.5
F			11850.6	14724.7	9788.72		9788.72					17317.7		9163.91	9913.68	11944.3	8247.51		18244.5
G	9236.8	10122	14131.2	12579.5	17203.2	12121.3	14245.7			16130.6	14152	13620.9						12121.3	10122	10434.4
H		11663.2	12121.3		9767.89	7789.32		25336.1		11996.4	13454.3	15630.7	9976.16	17473.9	13246		12350.4	16901.2		14152
I	17015.7	12662.9	18911	11236.2	12996.1	11569.4	13121	12350.4	12673.3	12860.7	12350.4	10319.8	12392.1		15995.2	17640.5	12714.9	14079.1	17890.4	17421.8
J	10955	14703.9	9538.79		13183.5	11225.8	22014.2	14537.3	10080.3	18765.2	13766.7	14599.8	11871.4	14578.9	13308.5	10330.2	12121.3	9788.72	11923.5	21368.6
K	12121.3	12964.8	13485.5	9122.25	15849.4	14099.9	11329.9	34916.6	16088.9	8237.1		16536.7		8497.44	8747.36	14079.1	9788.72		13870.8	15401.6
L	17046.9	15162.1	11371.6	10861.3		13766.7	15932.7	13412.6	11236.2		11027.9	12975.3	11642.3		11121.6	18848.5	16515.9	10080.3	11225.8	8237.1
M		9840.79	17046.9	12288		9976.16	16807.4	21097.8	13454.3	18025.8			11361.2	29855.6		9788.72	14235.3		11309.1
N	9788.72		13558.4	13298.1	33281.6	19660.7	8237.1	15266.2	11850.6		20462.6	12579.5		10507.3	8716.12	13829.2		8018.42	17369.8	18515.3
O	14974.7	13246	13620.9		11538.2		17265.6	12558.7	8997.29	16088.9		12621.2	8434.96		11767.3	10996.7	11579.8			12808.6
P	13725	11329.9	25617.3	14599.8	12079.7	10684.3	10642.6	11361.2	14422.7	10122	13600.1	20368.9	10996.7	8747.36	12350.4	14578.9		16661.6	13246

## Sheet: SPSS Input
Row	Treatment (µM)	Pericardial Area
A	0	8601.58
B	0
C	0	9705.41
D	0
E	0	13454.3
F	0
G	0	9236.8
H	0
I	0	17015.7
J	0	10955
K	0	12121.3
L	0	17046.9
M	0
N	0	9788.72
O	0	14974.7
P	0	13725
A	0	10507.3
B	0	13016.9
C	0	10257.3
D	0	11777.7
E	0	10996.7
F	0
G	0	10122
H	0	11663.2
I	0	12662.9
J	0	14703.9
K	0	12964.8
L	0	15162.1
M	0	9840.79
N	0
O	0	13246
P	0	11329.9
A	0.05	16182.6
B	0.05
C	0.05
D	0.05	12069.3
E	0.05	27741.6
F	0.05	11850.6
G	0.05	14131.2
H	0.05	12121.3
I	0.05	18911
J	0.05	9538.79
K	0.05	13485.5
L	0.05	11371.6
M	0.05	17046.9
N	0.05	13558.4
O	0.05	13620.9
P	0.05	25617.3
A	0.05
B	0.05
C	0.05
D	0.05
E	0.05	10621.8
F	0.05	14724.7
G	0.05	12579.5
H	0.05
I	0.05	11236.2
J	0.05
K	0.05	9122.25
L	0.05	10861.3
M	0.05	12288
N	0.05	13298.1
O	0.05
P	0.05	14599.8
A	0.098	18025.8
B	0.098	10507.3
C	0.098	14995.5
D	0.098	12506.6
E	0.098	17463.5
F	0.098	9788.72
G	0.098	17203.2
H	0.098	9767.89
I	0.098	12996.1
J	0.098	13183.5
K	0.098	15849.4
L	0.098
M	0.098
N	0.098	33281.6
O	0.098	11538.2
P	0.098	12079.7
A	0.098	12652.4
B	0.098	10767.6
C	0.098	10507.3
D	0.098	13850
E	0.098	8237.1
F	0.098
G	0.098	12121.3
H	0.098	7789.32
I	0.098	11569.4
J	0.098	11225.8
K	0.098	14099.9
L	0.098	13766.7
M	0.098	9976.16
N	0.098	19660.7
O	0.098
P	0.098	10684.3
A	0.195	11663.2
B	0.195	23180.5
C	0.195	12964.8
D	0.195	23607.5
E	0.195	13464.7
F	0.195	9788.72
G	0.195	14245.7
H	0.195
I	0.195	13121
J	0.195	22014.2
K	0.195	11329.9
L	0.195	15932.7
M	0.195	16807.4
N	0.195	8237.1
O	0.195	17265.6
P	0.195	10642.6
A	0.195	12121.3
B	0.195	14672.7
C	0.195	12038
D	0.195	14381.1
E	0.195	12996.1
F	0.195
G	0.195
H	0.195	25336.1
I	0.195	12350.4
J	0.195	14537.3
K	0.195	34916.6
L	0.195	13412.6
M	0.195	21097.8
N	0.195	15266.2
O	0.195	12558.7
P	0.195	11361.2
A	0.39	19254.6
B	0.39	9517.97
C	0.39	13787.5
D	0.39
E	0.39
F	0.39
G	0.39
H	0.39
I	0.39	12673.3
J	0.39	10080.3
K	0.39	16088.9
L	0.39	11236.2
M	0.39	13454.3
N	0.39	11850.6
O	0.39	8997.29
P	0.39	14422.7
A	0.39
B	0.39	11236.2
C	0.39
D	0.39	11642.3
E	0.39	14162.4
F	0.39
G	0.39	16130.6
H	0.39	11996.4
I	0.39	12860.7
J	0.39	18765.2
K	0.39	8237.1
L	0.39
M	0.39	18025.8
N	0.39
O	0.39	16088.9
P	0.39	10122
A	0.78
B	0.78	13100.2
C	0.78
D	0.78	15870.2
E	0.78
F	0.78
G	0.78	14152
H	0.78	13454.3
I	0.78	12350.4
J	0.78	13766.7
K	0.78
L	0.78	11027.9
M	0.78
N	0.78	20462.6
O	0.78
P	0.78	13600.1
A	0.78	12808.6
B	0.78
C	0.78	10715.5
D	0.78
E	0.78	13225.2
F	0.78	17317.7
G	0.78	13620.9
H	0.78	15630.7
I	0.78	10319.8
J	0.78	14599.8
K	0.78	16536.7
L	0.78	12975.3
M	0.78
N	0.78	12579.5
O	0.78	12621.2
P	0.78	20368.9
A	1.56	12704.5
B	1.56	17463.5
C	1.56
D	1.56	9996.99
E	1.56	10434.4
F	1.56
G	1.56
H	1.56	9976.16
I	1.56	12392.1
J	1.56	11871.4
K	1.56
L	1.56	11642.3
M	1.56	11361.2
N	1.56
O	1.56	8434.96
P	1.56	10996.7
A	1.56	9976.16
B	1.56
C	1.56
D	1.56	9913.68
E	1.56
F	1.56	9163.91
G	1.56
H	1.56	17473.9
I	1.56
J	1.56	14578.9
K	1.56	8497.44
L	1.56
M	1.56	29855.6
N	1.56	10507.3
O	1.56
P	1.56	8747.36
A	3.125	12371.3
B	3.125	10840.5
C	3.125	16578.3
D	3.125
E	3.125	14433.2
F	3.125	9913.68
G	3.125
H	3.125	13246
I	3.125	15995.2
J	3.125	13308.5
K	3.125	8747.36
L	3.125	11121.6
M	3.125
N	3.125	8716.12
O	3.125	11767.3
P	3.125	12350.4
A	3.125
B	3.125	13121
C	3.125	6560.52
D	3.125	14454
E	3.125	14860.1
F	3.125	11944.3
G	3.125
H	3.125
I	3.125	17640.5
J	3.125	10330.2
K	3.125	14079.1
L	3.125	18848.5
M	3.125	9788.72
N	3.125	13829.2
O	3.125	10996.7
P	3.125	14578.9
A	6.25	15703.6
B	6.25	12225.5
C	6.25	20983.3
D	6.25	11684
E	6.25	14224.9
F	6.25	8247.51
G	6.25
H	6.25	12350.4
I	6.25	12714.9
J	6.25	12121.3
K	6.25	9788.72
L	6.25	16515.9
M	6.25	14235.3
N	6.25
O	6.25	11579.8
P	6.25
A	6.25	14724.7
B	6.25	12371.3
C	6.25	12600.4
D	6.25
E	6.25
F	6.25
G	6.25	12121.3
H	6.25	16901.2
I	6.25	14079.1
J	6.25	9788.72
K	6.25
L	6.25	10080.3
M	6.25
N	6.25	8018.42
O	6.25
P	6.25	16661.6
A	12.5	16817.8
B	12.5	13225.2
C	12.5
D	12.5
E	12.5	10351
F	12.5	18244.5
G	12.5	10122
H	12.5
I	12.5	17890.4
J	12.5	11923.5
K	12.5	13870.8
L	12.5	11225.8
M	12.5	11309.1
N	12.5	17369.8
O	12.5
P	12.5	13246
A	12.5
B	12.5
C	12.5	12704.5
D	12.5	14474.8
E	12.5	14870.5
F	12.5
G	12.5	10434.4
H	12.5	14152
I	12.5	17421.8
J	12.5	21368.6
K	12.5	15401.6
L	12.5	8237.1
M	12.5
N	12.5	18515.3
O	12.5	12808.6
P	12.5
A	25
B	25
C	25
D	25
E	25
F	25
G	25
H	25
I	25
J	25
K	25
L	25
M	25
N	25
O	25
P	25
A	25
B	25
C	25
D	25
E	25
F	25
G	25
H	25
I	25
J	25
K	25
L	25
M	25
N	25
O	25
P	25
A	50
B	50
C	50
D	50
E	50
F	50
G	50
H	50
I	50
J	50
K	50
L	50
M	50
N	50
O	50
P	50
A	50
B	50
C	50
D	50
E	50
F	50
G	50
H	50
I	50
J	50
K	50
L	50
M	50
N	50
O	50
P	50

## Sheet: Unsuccessful wells
	1	2	3	4	5	6	7	8	9	10	11	12	13	14	15	16	17	18	19	20	21	22	23	24
A				W.O						W.O	W.O					W.O				W.O	N.A	N.A	N.A	N.A
B	Dead		U.H									W.O		W.O						U.H	N.A	N.A	N.A	N.A
C			W.O	W.O						W.O	W.O		W.O	W.O					U.H		N.A	N.A	N.A	N.A
D	W.O			W.O					W.O			W.O			W.O			W.O	U.H		N.A	N.A	N.A	N.A
E									W.O		W.O			Dead				W.O			N.A	N.A	N.A	N.A
F	W.O	W.O				W.O		Dead	W.O	Dead	W.O		W.O					W.O		W.O	N.A	N.A	N.A	N.A
G								W.O	W.O				W.O	W.O	W.O	W.O	W.O				N.A	N.A	N.A	N.A
H	W.O			Dead			Malf.		Dead							W.O			W.O		N.A	N.A	N.A	N.A
I														W.O							N.A	N.A	N.A	N.A
J				W.O																	N.A	N.A	N.A	N.A
K											W.O		W.O					W.O			N.A	N.A	N.A	N.A
L					Dead					W.O				W.O							N.A	N.A	N.A	N.A
M	W.O				W.O						W.O	W.O			W.O			W.O		W.O	N.A	N.A	N.A	N.A
N		W.O								Dead			W.O				W.O				N.A	N.A	N.A	N.A
O				W.O		W.O					Dead			W.O				W.O	W.O		N.A	N.A	N.A	N.A
P																	W.O			U.H	N.A	N.A	N.A	N.A
