# Supplementary material for: High-Content Screening in Zebrafish Embryos Identifies Butafenacil as a Potent Inducer of Anemia
Source: PLoS One. 2014 Aug 4;9(8):e104190. doi: 10.1371/journal.pone.0104190 (PMC4121296; doi:10.1371/journal.pone.0104190)
Supplement: Dataset S1 — Microsoft Excel spreadsheets containing raw data for all chemical screening assays. (ZIP) [file pone.0104190.s036.zip › Dataset S1/24- Chlorpyrifos (ethyl) oxon/Chlorpyrifos (ethyl) oxon_Body_Length.xlsx]

## Sheet: Description
ToxCast Screen -Body Length
Chemical	Chlorpyrifos (ethyl) oxon
Data was collected using the Fish Measurement Journal in MetaXpress
Imaged 74 hpf fli1 larvae using ImageXpress
Incubated larvae in 100 mg/l MS-222 for 30 min
Centrifuged plate for 2 min at 200 rpm
Imaging parameters:
*1 frame
*FITC
*2X magnification; 1 site/well
Had the doors off of the imager and the fan on to stablize temperature
Test Initation Date: 10/21/13
Imaging Date: 10/24/13
Start Imaging Temperature: 27°C
End Imaging Temperature: 27°C
Total Imaging Duration: 0:09
W.O. = Wrong Orientation
U.H. = Unhatched

## Sheet: Sheet1
Stage Label	Length
A01	2895.8
A02	3141.37
A03	3003.76
A04	1115.5
A05	2956.58
A06	2941.51
A07	3169.58
A08	2968.98
A09	2781.83
A10	1258.32
A11	3042.27
A12	2886.76
A13	2971.95
A14	2810.31
A15	2719.43
A16	2690.83
A17	1150.37
A18	1332.47
A19	94.2483
A20	2201.53
A21	67.1495
A22	75.611
A23	74.5011
A24	1428.95
B01	3112.49
B02	3101.49
B03	2940.57
B04	2973.03
B05	2970.86
B06	2934.31
B07	2728.92
B08	2962.2
B09	2981.5
B10	3032.56
B11	3073.18
B12	2940.56
B13	2801.86
B14	2857.91
B15	2808.45
B16	3936.8
B17	1759.72
B18	2157.6
B19	1098.05
B20	1146.22
B21	326.709
B22	92.9129
B23	158.419
B24	136.91
C01	3040.7
C02	3040.97
C03	3147.17
C04	3175.02
C05	2779.02
C06	2816.03
C07	2755.53
C08	1694.02
C09	2802.2
C10	2917.3
C11	2849.24
C12	2984.35
C13	2858.37
C14	2743.1
C15	2504.68
C16	2753.46
C17	1118.41
C18	1159.71
C19	1174.99
C20	897.112
C21	22.8183
C22	44.9469
C23	39.3906
C24	3085.53
D01	3196.08
D02	1259.61
D03	3057.59
D04	3141.81
D05	2782.41
D06	3080.41
D07	2950.87
D08	2925.15
D09	2726.96
D10	750.012
D11	2640.07
D12	2931.61
D13	2818.43
D14	2723.8
D15	2618.77
D16	4082.23
D17	2116.93
D18	1036.26
D19	1153.85
D20	39.3906
D21	40.8187
D22	75.0581
D23	197.032
D24	84.1499
E01	3138.33
E02	3049.11
E03	2932.8
E04	2952.98
E05	3052.94
E06	3088.45
E07	2958.4
E08	2792.92
E09	2850.8
E10	2924.52
E11	3065.37
E12	2831.45
E13	2685.46
E14	2950.09
E15	2812.63
E16	2579.74
E17	1131.44
E18	1156.95
E19	1160.87
E20	1071.93
E21	48.405
E22	1654.78
E23	822.701
E24	2631.15
F01	2997.44
F02	2916.28
F03	2865.32
F04	2901.65
F05	2804.35
F06	3097.73
F07	2964.11
F08	3053.93
F09	2882.21
F10	2950.77
F11	2860.53
F12	2929.41
F13	3008.43
F14	2829.27
F15	2746.79
F16	2414.25
F17	1208.19
F18	1110.66
F19	1096.54
F20	1071.17
F21	54.0944
F22	47.6461
F23	3708.04
F24	3761.68
G01	3040.62
G02	3250
G03	2817.1
G04	3001.45
G05	3128.29
G06	2750.49
G07	2929.78
G08	2950.66
G09	2805.04
G10	2922.66
G11	2817.07
G12	2923.68
G13	2954.65
G14	3015.13
G15	2780.54
G16	2575.18
G17	1198.82
G18	1168.54
G19	1090.1
G20	2463.05
G21	85.1952
G22	2866.3
G23	105.509
G24	2037.26
H01	3152.33
H02	3034.52
H03	3198.27
H04	2882.97
H05	2753.61
H06	2979.7
H07	3072.91
H08	2972.87
H09	2972.6
H10	3008.76
H11	2882.4
H12	2665.18
H13	2858.67
H14	2854.52
H15	2552.58
H16	2341.98
H17	2218.74
H18	1583.22
H19	85.9255
H20	3013.75
H21	22.8183
H22	36.079
H23	2028.46
H24	345.349
I01	3183.57
I02	2774.31
I03	2999.34
I04	2730.85
I05	3110.24
I06	3024.86
I07	2918.52
I08	3101.25
I09	2885.89
I10	2841.46
I11	2871.97
I12	2800.16
I13	2630.84
I14	1461.45
I15	2391.69
I16	2645.84
I17	1148.04
I18	1618.51
I19	1045.02
I20	2025.2
I21	16.135
I22	72.5178
I23	85.9255
I24	2155.93
J01	3124.93
J02	2963.01
J03	2835.34
J04	2944.05
J05	3094.41
J06	2824.29
J07	3024.96
J08	2976.83
J09	3100.35
J10	2876.38
J11	2879.11
J12	2916.93
J13	2895.99
J14	2447.29
J15	2517.62
J16	2659.97
J17	1120.84
J18	1231.69
J19	28.8632
J20	1152.04
J21	62.0726
J22	47.6461
J23	2125.88
J24	1662.28
K01	2999.98
K02	3058
K03	3141.79
K04	2843.87
K05	2888.35
K06	2975.88
K07	2900.73
K08	3073.63
K09	2950.91
K10	2910.48
K11	2868.67
K12	2821.29
K13	2717.07
K14	2859.82
K15	2718.2
K16	2557.43
K17	1205.3
K18	1097.3
K19	46.2036
K20	1200.03
K21	23.2702
K22	42.4446
K23	94.0824
K24	2264.28
L01	3114.48
L02	3113.62
L03	2835.39
L04	3093.91
L05	2953.69
L06	2766.97
L07	2719.43
L08	2844.06
L09	3118.86
L10	3135.39
L11	2858.37
L12	2853.84
L13	2873.39
L14	2853.59
L15	2485.63
L16	2524.21
L17	986.771
L18	1553.07
L19	1121.11
L20	1003.41
L21	29.7515
L22	38.992
L23	2881.54
L24	3241.53
M01	3187.04
M02	3122.16
M03	2862.71
M04	2851.53
M05	2885.2
M06	2836.02
M07	2825.44
M08	3067.09
M09	3888.57
M10	2769.85
M11	2840.03
M12	2991.58
M13	2633.49
M14	2992.88
M15	2806.98
M16	2562.71
M17	1136.88
M18	1140.78
M19	1013.32
M20	1100.89
M21	36.079
M22	91.3304
M23	181.689
M24	2403.08
N01	2969.42
N02	3059.69
N03	3064.53
N04	3191.65
N05	2988.93
N06	2760.21
N07	2872.1
N08	2999.92
N09	2753.05
N10	3111.45
N11	2835.86
N12	2758.9
N13	2827.27
N14	2866.62
N15	2808.85
N16	2640.28
N17	2968.08
N18	1160.67
N19	1096.89
N20	1855.09
N21	6.454
N22	151.806
N23	215.727
N24	6.454
O01	3136.3
O02	2929.57
O03	2914.85
O04	3131.62
O05	3152.9
O06	1276.93
O07	3088.13
O08	2915.6
O09	2900.49
O10	2795.47
O11	2994.69
O12	2857.34
O13	2912.94
O14	2879.05
O15	2559.21
O16	2615.11
O17	1136.28
O18	2235.32
O19	2820.48
O20	1161.38
O21	18.8165
O22	1854.51
O23	84.7049
O24	2120.16
P01	3253.66
P02	2877.74
P03	3110.19
P04	3038.88
P05	2923.96
P06	3023.22
P07	2822.46
P08	3223.26
P09	3086.81
P10	2925.58
P11	2825.43
P12	2580.23
P13	2935.87
P14	2916.62
P15	2935.43
P16	2566.63
P17	1119.94
P18	1121.71
P19	1223.48
P20	73.7283
P21	181.431
P22	94.469
P23	122.158
P24	3945.53

## Sheet: Length
Stage Label	Length
A01	2895.8
A02	3141.37
A03	3003.76
A04	1115.5
A05	2956.58
A06	2941.51
A07	3169.58
A08	2968.98
A09	2781.83
A10	1258.32
A11	3042.27
A12	2886.76
A13	2971.95
A14	2810.31
A15	2719.43
A16	2690.83
A17	1150.37
A18	1332.47
A19	94.2483
A20	2201.53
A21	67.1495
A22	75.611
A23	74.5011
A24	1428.95
B01	3112.49
B02	3101.49
B03	2940.57
B04	2973.03
B05	2970.86
B06	2934.31
B07	2728.92
B08	2962.2
B09	2981.5
B10	3032.56
B11	3073.18
B12	2940.56
B13	2801.86
B14	2857.91
B15	2808.45
B16	3936.8
B17	1759.72
B18	2157.6
B19	1098.05
B20	1146.22
B21	326.709
B22	92.9129
B23	158.419
B24	136.91
C01	3040.7
C02	3040.97
C03	3147.17
C04	3175.02
C05	2779.02
C06	2816.03
C07	2755.53
C08	1694.02
C09	2802.2
C10	2917.3
C11	2849.24
C12	2984.35
C13	2858.37
C14	2743.1
C15	2504.68
C16	2753.46
C17	1118.41
C18	1159.71
C19	1174.99
C20	897.112
C21	22.8183
C22	44.9469
C23	39.3906
C24	3085.53
D01	3196.08
D02	1259.61
D03	3057.59
D04	3141.81
D05	2782.41
D06	3080.41
D07	2950.87
D08	2925.15
D09	2726.96
D10	750.012
D11	2640.07
D12	2931.61
D13	2818.43
D14	2723.8
D15	2618.77
D16	4082.23
D17	2116.93
D18	1036.26
D19	1153.85
D20	39.3906
D21	40.8187
D22	75.0581
D23	197.032
D24	84.1499
E01	3138.33
E02	3049.11
E03	2932.8
E04	2952.98
E05	3052.94
E06	3088.45
E07	2958.4
E08	2792.92
E09	2850.8
E10	2924.52
E11	3065.37
E12	2831.45
E13	2685.46
E14	2950.09
E15	2812.63
E16	2579.74
E17	1131.44
E18	1156.95
E19	1160.87
E20	1071.93
E21	48.405
E22	1654.78
E23	822.701
E24	2631.15
F01	2997.44
F02	2916.28
F03	2865.32
F04	2901.65
F05	2804.35
F06	3097.73
F07	2964.11
F08	3053.93
F09	2882.21
F10	2950.77
F11	2860.53
F12	2929.41
F13	3008.43
F14	2829.27
F15	2746.79
F16	2414.25
F17	1208.19
F18	1110.66
F19	1096.54
F20	1071.17
F21	54.0944
F22	47.6461
F23	3708.04
F24	3761.68
G01	3040.62
G02	3250
G03	2817.1
G04	3001.45
G05	3128.29
G06	2750.49
G07	2929.78
G08	2950.66
G09	2805.04
G10	2922.66
G11	2817.07
G12	2923.68
G13	2954.65
G14	3015.13
G15	2780.54
G16	2575.18
G17	1198.82
G18	1168.54
G19	1090.1
G20	2463.05
G21	85.1952
G22	2866.3
G23	105.509
G24	2037.26
H01	3152.33
H02	3034.52
H03	3198.27
H04	2882.97
H05	2753.61
H06	2979.7
H07	3072.91
H08	2972.87
H09	2972.6
H10	3008.76
H11	2882.4
H12	2665.18
H13	2858.67
H14	2854.52
H15	2552.58
H16	2341.98
H17	2218.74
H18	1583.22
H19	85.9255
H20	3013.75
H21	22.8183
H22	36.079
H23	2028.46
H24	345.349
I01	3183.57
I02	2774.31
I03	2999.34
I04	2730.85
I05	3110.24
I06	3024.86
I07	2918.52
I08	3101.25
I09	2885.89
I10	2841.46
I11	2871.97
I12	2800.16
I13	2630.84
I14	1461.45
I15	2391.69
I16	2645.84
I17	1148.04
I18	1618.51
I19	1045.02
I20	2025.2
I21	16.135
I22	72.5178
I23	85.9255
I24	2155.93
J01	3124.93
J02	2963.01
J03	2835.34
J04	2944.05
J05	3094.41
J06	2824.29
J07	3024.96
J08	2976.83
J09	3100.35
J10	2876.38
J11	2879.11
J12	2916.93
J13	2895.99
J14	2447.29
J15	2517.62
J16	2659.97
J17	1120.84
J18	1231.69
J19	28.8632
J20	1152.04
J21	62.0726
J22	47.6461
J23	2125.88
J24	1662.28
K01	2999.98
K02	3058
K03	3141.79
K04	2843.87
K05	2888.35
K06	2975.88
K07	2900.73
K08	3073.63
K09	2950.91
K10	2910.48
K11	2868.67
K12	2821.29
K13	2717.07
K14	2859.82
K15	2718.2
K16	2557.43
K17	1205.3
K18	1097.3
K19	46.2036
K20	1200.03
K21	23.2702
K22	42.4446
K23	94.0824
K24	2264.28
L01	3114.48
L02	3113.62
L03	2835.39
L04	3093.91
L05	2953.69
L06	2766.97
L07	2719.43
L08	2844.06
L09	3118.86
L10	3135.39
L11	2858.37
L12	2853.84
L13	2873.39
L14	2853.59
L15	2485.63
L16	2524.21
L17	986.771
L18	1553.07
L19	1121.11
L20	1003.41
L21	29.7515
L22	38.992
L23	2881.54
L24	3241.53
M01	3187.04
M02	3122.16
M03	2862.71
M04	2851.53
M05	2885.2
M06	2836.02
M07	2825.44
M08	3067.09
M09	3888.57
M10	2769.85
M11	2840.03
M12	2991.58
M13	2633.49
M14	2992.88
M15	2806.98
M16	2562.71
M17	1136.88
M18	1140.78
M19	1013.32
M20	1100.89
M21	36.079
M22	91.3304
M23	181.689
M24	2403.08
N01	2969.42
N02	3059.69
N03	3064.53
N04	3191.65
N05	2988.93
N06	2760.21
N07	2872.1
N08	2999.92
N09	2753.05
N10	3111.45
N11	2835.86
N12	2758.9
N13	2827.27
N14	2866.62
N15	2808.85
N16	2640.28
N17	2968.08
N18	1160.67
N19	1096.89
N20	1855.09
N21	6.454
N22	151.806
N23	215.727
N24	6.454
O01	3136.3
O02	2929.57
O03	2914.85
O04	3131.62
O05	3152.9
O06	1276.93
O07	3088.13
O08	2915.6
O09	2900.49
O10	2795.47
O11	2994.69
O12	2857.34
O13	2912.94
O14	2879.05
O15	2559.21
O16	2615.11
O17	1136.28
O18	2235.32
O19	2820.48
O20	1161.38
O21	18.8165
O22	1854.51
O23	84.7049
O24	2120.16
P01	3253.66
P02	2877.74
P03	3110.19
P04	3038.88
P05	2923.96
P06	3023.22
P07	2822.46
P08	3223.26
P09	3086.81
P10	2925.58
P11	2825.43
P12	2580.23
P13	2935.87
P14	2916.62
P15	2935.43
P16	2566.63
P17	1119.94
P18	1121.71
P19	1223.48
P20	73.7283
P21	181.431
P22	94.469
P23	122.158
P24	3945.53

## Sheet: Length by Treatment
Row	Treatment (µM)	Body Length (µm)	Average	SD
A	0
B	0	3112.49
C	0	3040.7
D	0	3196.08
E	0
F	0
G	0	3040.62
H	0
I	0	3183.57
J	0	3124.93
K	0	2999.98
L	0	3114.48
M	0	3187.04
N	0
O	0	3136.3
P	0
A	0	3141.37
B	0	3101.49
C	0
D	0
E	0	3049.11
F	0	2916.28
G	0	3250
H	0
I	0
J	0
K	0
L	0
M	0	3122.16
N	0	3059.69
O	0
P	0		3104.49	81.191
A	0.05	3003.76
B	0.05
C	0.05
D	0.05
E	0.05
F	0.05
G	0.05
H	0.05	3198.27
I	0.05
J	0.05
K	0.05	3141.79
L	0.05
M	0.05
N	0.05
O	0.05	2914.85
P	0.05
A	0.05
B	0.05
C	0.05	3175.02
D	0.05	3141.81
E	0.05
F	0.05	2901.65
G	0.05
H	0.05	2882.97
I	0.05
J	0.05	2944.05
K	0.05
L	0.05	3093.91
M	0.05	2851.53
N	0.05	3191.65
O	0.05
P	0.05		3036.77	133.241
A	0.098
B	0.098	2970.86
C	0.098
D	0.098	2782.41
E	0.098	3052.94
F	0.098
G	0.098
H	0.098
I	0.098	3110.24
J	0.098	3094.41
K	0.098
L	0.098	2953.69
M	0.098	2885.2
N	0.098
O	0.098	3152.9
P	0.098	2923.96
A	0.098
B	0.098
C	0.098
D	0.098	3080.41
E	0.098
F	0.098	3097.73
G	0.098	2750.49
H	0.098	2979.7
I	0.098	3024.86
J	0.098
K	0.098
L	0.098
M	0.098	2836.02
N	0.098
O	0.098
P	0.098	3023.22	2982.44	120.649
A	0.195
B	0.195	2728.92
C	0.195
D	0.195
E	0.195	2958.4
F	0.195	2964.11
G	0.195	2929.78
H	0.195	3072.91
I	0.195	2918.52
J	0.195	3024.96
K	0.195
L	0.195
M	0.195	2825.44
N	0.195	2872.1
O	0.195	3088.13
P	0.195
A	0.195
B	0.195
C	0.195
D	0.195	2925.15
E	0.195
F	0.195	3053.93
G	0.195
H	0.195	2972.87
I	0.195	3101.25
J	0.195	2976.83
K	0.195
L	0.195
M	0.195	3067.09
N	0.195	2999.92
O	0.195
P	0.195	3223.26	2983.53	113.269
A	0.39
B	0.39
C	0.39	2802.2
D	0.39	2726.96
E	0.39	2850.8
F	0.39	2882.21
G	0.39
H	0.39
I	0.39	2885.89
J	0.39	3100.35
K	0.39	2950.91
L	0.39	3118.86
M	0.39
N	0.39	2753.05
O	0.39	2900.49
P	0.39	3086.81
A	0.39
B	0.39	3032.56
C	0.39	2917.3
D	0.39
E	0.39	2924.52
F	0.39	2950.77
G	0.39	2922.66
H	0.39	3008.76
I	0.39	2841.46
J	0.39	2876.38
K	0.39	2910.48
L	0.39	3135.39
M	0.39
N	0.39
O	0.39	2795.47
P	0.39		2926.1	115.14
A	0.78	3042.27
B	0.78	3073.18
C	0.78	2849.24
D	0.78
E	0.78	3065.37
F	0.78
G	0.78	2817.07
H	0.78	2882.4
I	0.78
J	0.78
K	0.78	2868.67
L	0.78	2858.37
M	0.78	2840.03
N	0.78
O	0.78	2994.69
P	0.78
A	0.78	2886.76
B	0.78	2940.56
C	0.78	2984.35
D	0.78	2931.61
E	0.78
F	0.78
G	0.78	2923.68
H	0.78
I	0.78	2800.16
J	0.78	2916.93
K	0.78	2821.29
L	0.78	2853.84
M	0.78	2991.58
N	0.78	2758.9
O	0.78	2857.34
P	0.78	2580.23	2892.98	109.322
A	1.56	2971.95
B	1.56
C	1.56
D	1.56
E	1.56	2685.46
F	1.56	3008.43
G	1.56
H	1.56	2858.67
I	1.56	2630.84
J	1.56	2895.99
K	1.56
L	1.56	2873.39
M	1.56
N	1.56	2827.27
O	1.56	2912.94
P	1.56
A	1.56	2810.31
B	1.56	2857.91
C	1.56	2743.1
D	1.56	2723.8
E	1.56	2950.09
F	1.56	2829.27
G	1.56	3015.13
H	1.56	2854.52
I	1.56
J	1.56
K	1.56	2859.82
L	1.56	2853.59
M	1.56	2992.88
N	1.56	2866.62
O	1.56	2879.05
P	1.56	2916.62	2861.64	98.1607
A	3.125
B	3.125	2808.45
C	3.125	2504.68
D	3.125	2618.77
E	3.125
F	3.125	2746.79
G	3.125	2780.54
H	3.125	2552.58
I	3.125	2391.69
J	3.125	2517.62
K	3.125	2718.2
L	3.125	2485.63
M	3.125	2806.98
N	3.125	2808.85
O	3.125	2559.21
P	3.125	2935.43
A	3.125
B	3.125
C	3.125	2753.46
D	3.125
E	3.125	2579.74
F	3.125	2414.25
G	3.125	2575.18
H	3.125	2341.98
I	3.125	2645.84
J	3.125
K	3.125	2557.43
L	3.125	2524.21
M	3.125	2562.71
N	3.125	2640.28
O	3.125	2615.11
P	3.125	2566.63	2615.86	144.26
A	6.25
B	6.25
C	6.25
D	6.25
E	6.25
F	6.25
G	6.25
H	6.25
I	6.25
J	6.25
K	6.25
L	6.25
M	6.25
N	6.25
O	6.25
P	6.25
A	6.25
B	6.25
C	6.25
D	6.25
E	6.25
F	6.25
G	6.25
H	6.25
I	6.25
J	6.25
K	6.25
L	6.25
M	6.25
N	6.25
O	6.25
P	6.25		#DIV/0!	#DIV/0!
A	12.5
B	12.5
C	12.5
D	12.5
E	12.5
F	12.5
G	12.5
H	12.5
I	12.5
J	12.5
K	12.5
L	12.5
M	12.5
N	12.5
O	12.5
P	12.5
A	12.5
B	12.5
C	12.5
D	12.5
E	12.5
F	12.5
G	12.5
H	12.5
I	12.5
J	12.5
K	12.5
L	12.5
M	12.5
N	12.5
O	12.5
P	12.5		#DIV/0!	#DIV/0!
A	25
B	25
C	25
D	25
E	25
F	25
G	25
H	25
I	25
J	25
K	25
L	25
M	25
N	25
O	25
P	25
A	25
B	25
C	25
D	25
E	25
F	25
G	25
H	25
I	25
J	25
K	25
L	25
M	25
N	25
O	25
P	25		#DIV/0!	#DIV/0!
A	50
B	50
C	50
D	50
E	50
F	50
G	50
H	50
I	50
J	50
K	50
L	50
M	50
N	50
O	50
P	50
A	50
B	50
C	50
D	50
E	50
F	50
G	50
H	50
I	50
J	50
K	50
L	50
M	50
N	50
O	50
P	50		#DIV/0!	#DIV/0!

## Sheet: Unsuccessful wells
	1	2	3	4	5	6	7	8	9	10	11	12	13	14	15	16	17	18	19	20	21	22	23	24
A	W.O			Malf.	W.O	W.O	W.O	W.O	W.O	U.H					W.O	W.O	Malf./U.H	U.H	Dead/U.H	Dead/U.H	Dead/U.H	Dead/U.H	Dead/U.H	Dead/U.H
B			W.O	W.O		W.O		W.O	W.O				W.O			Dead	Malf./U.H		Dead/U.H	Dead/U.H	Dead/U.H	Dead/U.H	Dead/U.H	Dead/U.H
C		W.O	W.O		W.O	W.O	W.O	Malf.					W.O				Malf./U.H	Malf./U.H	Dead/U.H	Dead/U.H	Dead/U.H	Dead/U.H	Dead/U.H	Dead/U.H
D		W.O	W.O				W.O			Dead	W.O		W.O			Dead	Malf./U.H	Malf./U.H	Dead/U.H	Dead/U.H	Dead/U.H	Dead/U.H	Dead/U.H	Dead/U.H
E	W.O		W.O	W.O		W.O		W.O				W.O			W.O		Malf./U.H	Malf./U.H	Dead/U.H	Dead/U.H	Dead/U.H	Dead/U.H	Dead/U.H	Dead/U.H
F	W.O		W.O		W.O						W.O	W.O					Malf./U.H	Malf./U.H	Dead/U.H	Dead/U.H	Dead/U.H	Dead/U.H	Dead/U.H	Dead/U.H
G			W.O	W.O	W.O			W.O	W.O				W.O				Malf./U.H	Malf./U.H	Dead/U.H	Dead/U.H	Dead/U.H	Dead/U.H	Dead/U.H	Dead/U.H
H	W.O	W.O			W.O				W.O			W.O					Malf./U.H	Malf./U.H	Dead/U.H	Dead/U.H	Dead/U.H	Dead/U.H	Dead/U.H	Dead/U.H
I		W.O	W.O	W.O							W.O			W.O			Malf./U.H	Malf./U.H	Dead/U.H	Dead/U.H	Dead/U.H	Dead/U.H	Dead/U.H	Dead/U.H
J		W.O	W.O			W.O					W.O			W.O		W.O	Malf./U.H	Malf./U.H	Dead/U.H	Dead/U.H	Dead/U.H	Dead/U.H	Dead/U.H	Dead/U.H
K		W.O		W.O	W.O	W.O	W.O	W.O					W.O				Malf./U.H	Malf./U.H	Dead/U.H	Dead/U.H	Dead/U.H	Dead/U.H	Dead/U.H	Dead/U.H
L		W.O	W.O			W.O	W.O	W.O									Malf./U.H	Malf./U.H	Dead/U.H	Dead/U.H	Dead/U.H	Dead/U.H	Dead/U.H	Dead/U.H
M			W.O						Dead	W.O			W.O				Malf./U.H	Malf./U.H	Dead/U.H	Dead/U.H	Dead/U.H	Dead/U.H	Dead/U.H	Dead/U.H
N	W.O		W.O		W.O	W.O				W.O	W.O						Dead	Malf./U.H	Dead/U.H	Dead/U.H	Dead/U.H	Dead/U.H	Dead/U.H	Dead/U.H
O		W.O		W.O		W.O		W.O									U.H	Malf./U.H	Dead/U.H	Dead/U.H	Dead/U.H	Dead/U.H	Dead/U.H	Dead/U.H
P	W.O	W.O	W.O	W.O			W.O			W.O	W.O		W.O				U.H	Malf./U.H	Dead/U.H	Dead/U.H	Dead/U.H	Dead/U.H	Dead/U.H	Dead/U.H
