# Supplementary material for: High-Content Screening in Zebrafish Embryos Identifies Butafenacil as a Potent Inducer of Anemia
Source: PLoS One. 2014 Aug 4;9(8):e104190. doi: 10.1371/journal.pone.0104190 (PMC4121296; doi:10.1371/journal.pone.0104190)
Supplement: Dataset S1 — Microsoft Excel spreadsheets containing raw data for all chemical screening assays. (ZIP) [file pone.0104190.s036.zip › Dataset S1/24- Chlorpyrifos (ethyl) oxon/Chlorpyrifos (ethyl) oxon_Circulation_FFTAnalysis.xlsm]

## Sheet: Description
ToxCast Screen - Circulation
Chemical	Chlorpyrifos (ethyl) oxon
Data was collected using the Circulation Journal in MetaXpress
Imaged 74 hpf fli1 larvae using ImageXpress
Incubated larvae in 100 mg/l MS-222 for 30 min
Centrifuged plate for 2 min at 200 rpm
Imaging parameters:
*32 frames (0.09 sec interval)
*Transmitted light
*4X magnification; 1 site/well
Had the doors off of the imager and the fan on to stablize temperature
Test Initation Date: 10/21/13
Imaging Date: 10/24/13
Start Imaging Temperature: 27°C
End Imaging Temperature: 27°C
Total Imaging Duration: 1:53
W.O. = Wrong Orientation
N.F. = No fish in viewing screen
N.A. = Not Analyzed (did not meet analysis criteria)
O.F. = Out of Focus

## Sheet: Background
Measurement	Average (Show Region Statistics)
	1	2	3	4	5	6	7	8	9	10	11	12	13	14	15	16	17	18	19	20	21	22	23	24	25	26	27	28	29	30	31	32
A01
A02	620.25	620.5	618.75	622.5	618	617.375	619.875	622.125	622.25	625.875	619.625	625.375	615	616.625	622.5	624.75	620.75	618	619.75	616.125	614.625	623.375	622.125	624.5	624.625	619.75	622.75	622.25	620.875	622.125	620.125	624
A03	615.5	608.75	607.875	614	616.625	611.875	608.375	608.875	614.875	609	613	615	617.5	616.625	610.625	615.375	611.875	614.75	614.875	611.625	615.875	609.75	611.875	610.5	610.75	610	612.375	612.125	616.375	607.125	611	610.75
A04
A05
A06
A07
A08	625.375	627.75	630.375	628.625	628	628.375	627.25	621.375	622.125	627.625	625.375	632.25	629.625	631.375	627.125	626.5	631.75	627.875	629.375	631.375	632.25	628.875	625.25	625.625	623.875	629.875	622.5	629.875	628.5	622.375	629.75	622.5
A09
A10
A11	631	632.625	633.375	638.75	632.375	637.5	633.375	636.625	626	638.75	636.625	641	628.375	633.375	630.125	636.5	636.25	631.5	631.375	633.625	631.125	633.125	635.875	633.75	635.5	632.75	637.5	637.5	640.75	634.75	627.125	635.5
A12	612.125	616.5	618	619.875	611.625	619.875	619.25	614.625	611.625	618	608.625	618.375	613.875	610.5	621	615.75	613	616.375	614.5	615.25	618.5	611.625	615.125	618.375	620	613.5	613	618.125	618.375	620.375	621.875	621.75
A13	574.125	568.125	569	566.625	571.375	571.75	566.875	566.625	567.75	568.25	569	568.25	570.5	571.375	571.625	569.5	569.625	573.625	572.625	568.75	568.625	573.125	569	569	570	573.125	566.875	575.625	574.25	573.625	572.375	575.75
A14	645.25	651.375	645.875	650	646.75	645.75	649.875	646.25	646.625	648.5	644.75	655.75	647.375	645.375	654.125	643.75	646.5	638.125	646	645.875	647	649.75	648.375	640.5	647.375	649	642.75	650.375	647.125	647.75	647.625	648.375
A15
A16
A17
A18
A19
A20
A21
A22
A23
A24
B01	662.75	655	655.625	657.5	655.625	660.75	658.75	648.75	662.875	654.125	656.25	658.5	656.375	660.625	653.875	658.125	660.5	659.375	663.125	657.5	657.625	657.75	656.5	656.875	655.5	655.5	660.25	663.5	655.875	658.5	658.125	654.75
B02	544.25	545.625	546.125	550	551.125	553.125	540.375	551.5	547.25	546	552.625	544.125	548.25	552.75	547.875	550.125	549.25	549.625	546.5	550.875	552.25	550.625	547.625	550.875	551.375	548.75	552.125	546.125	550.875	547.375	552.75	548.375
B03
B04	618.5	614.875	620	612.625	614.5	617.25	618.625	615.75	610.375	613.875	616	617.5	614.75	612.625	610	614	612.75	617.875	614.75	615.875	617.375	618.125	617.5	615.75	616.875	612.75	609.375	616	620	617.75	618.5	615.25
B05	621.375	621.25	624.875	622.125	622.875	623.375	622.375	622.875	623.75	624.625	621.625	622	626.875	630.125	624.125	623.625	620.25	627.75	625	621.5	624.75	626.5	620.875	624.375	626.75	624.625	623.375	621.125	620.375	623.125	627.375	628
B06
B07	628.125	626.125	630.125	625.25	632.75	630.125	633.875	630.25	625.875	631.625	632.875	630.125	632.25	625.5	626.25	628.125	634.625	626.5	630	624.75	630.375	626	630.125	632.25	624.75	621.25	625.25	629.875	629	628.25	631.75	628.75
B08	608.625	600.875	605.25	605.25	602.25	606.375	607.625	609	606.5	609.125	608.375	607.375	599.75	613.375	606.625	608.875	610.125	606.375	607.625	609.625	610.125	607.375	614.25	607	603.625	611.625	605.5	607	607.125	603.5	603.25	606.625
B09
B10	630.375	626.875	627.75	628.75	627.875	636.375	629.5	629	634.25	630.25	630.25	630.75	632.25	625.75	623	632.5	630.125	621	628.125	619.25	621.125	623.875	624.25	620.5	626.5	627	627.25	629.5	633.5	631	621.75	627.25
B11	628.875	624.375	627.25	629.125	622	634	626.75	625.75	630.375	622.875	625.25	630.125	631.75	622.75	628	629.75	629.625	624.75	626.625	624.875	628.625	625.75	633	629.75	629.375	628.875	633.125	628.625	628.5	631.375	633	625
B12	627.5	626.125	629.875	627	626	621.25	622.375	628.625	629.75	631	627	625	636.625	624.875	626.75	622.75	626.875	620.625	630.375	624.375	631.125	626	622.375	628	621	628.875	629.5	625.75	626.875	635	625.375	633.125
B13
B14	607.375	613.875	614.75	612	607.125	606.875	610.375	604.875	617.75	611.125	609.375	609.625	615.625	608.75	610.75	613.375	607.75	609.375	616.5	609	619	614	613.75	612.5	611.25	609.625	611.5	613.75	613.625	611.25	611.375	612.75
B15
B16
B17
B18
B19
B20
B21
B22
B23
B24
C01	647.75	649.625	654.5	646.125	654.5	652	653.875	653.75	652	654.125	654	652.75	647.125	653.625	652.75	654.875	655.25	657.375	653.25	652.625	658.5	653.875	656.875	653.125	654	651	651.5	650.375	656.75	657.625	654.5	654.75
C02
C03
C04	616.875	617.625	618.75	614.5	617	616.625	621.5	615	623.375	617.125	623.375	624.5	615.375	618	617	615.5	619.25	615.125	618.625	608.625	616.375	615.25	621.875	619.625	620.75	618.25	626.5	611.625	622.625	616.375	618.25	617.875
C05
C06
C07
C08
C09	621.5	618.625	617.5	617.5	614.625	622.25	615.75	625	619	619	617.75	625	619	623.875	620.625	618.375	620.875	621.375	623.5	619.25	624.375	618.25	620.75	622.875	623.875	622.875	619.25	623	621.375	621.25	620	619.75
C10	628.625	633.375	626	622.375	627.625	629.25	630.75	630.25	625	624	625.5	624.375	631.5	636.75	629.125	625.5	628.875	625.75	626.375	623	625.25	627.5	626.625	629.125	625.875	622.625	625.375	626.375	623.5	623.25	625.25	625.75
C11
C12	638.5	638.75	639.25	642.375	635.375	639.25	642.75	635.125	645.25	647.25	633.5	644.375	639.75	638.125	631.75	643.125	638.625	626.75	637.875	636.25	636.875	633.625	644.125	635.875	634.875	637	640.75	631.375	642.5	636	627.875	640.125
C13
C14
C15
C16
C17
C18
C19
C20
C21
C22
C23
C24
D01	645.625	639.375	645.375	645.75	643.75	643.125	640.125	637	640.875	647.75	648	642.875	647	641.375	638	646.25	641.5	640.125	641.75	641.25	646	641.625	649.25	644.375	644.375	645.25	639.75	646.375	643.625	641	647.375	639.875
D02
D03
D04	628.75	619.625	622.625	629	624.875	624	629.625	625.875	618.875	623.5	623.5	621.25	625.625	624.625	629	620.5	621	627.875	622.75	631.25	627.75	626.25	627.875	624.25	634.25	624.125	618.125	627.25	622	625	627.625	620.125
D05	588.75	587	587.5	592.25	593	587.375	585.125	589.875	595	592.875	583.75	588.625	591.25	593	592	581.875	587.125	587	586.75	586.375	590.25	591	599.75	587.5	595.125	588.875	589.75	588.625	585.75	596.125	598.625	587.5
D06	598.125	599.375	587.5	597	592.25	595.375	590	590.5	599.125	600.25	589.5	588.625	592.5	596.75	597.375	598.625	593.625	599.375	595	593.25	598	597.375	598.5	590.75	596.625	594.25	598.125	587.75	597.375	598.875	592.5	590.375
D07
D08	625.25	630.5	628	632.75	625.75	629	627.375	627.75	628.5	628.5	627.375	630.5	630	629.125	629.75	631.375	636.375	629.125	628.375	626.5	631.25	624.875	634.75	627.875	630	628.25	636.75	630.75	630.25	633.25	630	629.5
D09	622.625	618	618.625	616.5	614.625	613.25	614.875	623.625	629.125	613.25	621.125	622.125	615.875	619.375	622.75	615.5	621.75	620.5	622.5	620	614	616.5	623.5	621.125	623	617	621.5	624.75	620.25	612.5	621.375	622.25
D10
D11
D12	617.875	620.375	615.25	628.375	615.875	622.875	618.5	620.5	621.5	619.125	623.25	625	618.25	624.25	621.125	625.375	618	626.875	627	624.375	627	621.625	617.75	629.125	623.625	617.75	618.75	616.875	621.625	627.125	626	615.875
D13
D14	608.5	615.375	613.125	612.625	613.5	605.5	608.625	609.5	606.25	612.75	610	614	615.75	605	617.625	608	608.375	610.625	611.375	615.125	612.625	617.5	611.125	616.625	609.25	613.125	614.25	615.125	609.875	611.75	608.75	615.125
D15
D16
D17
D18
D19
D20
D21
D22
D23
D24
E01
E02	614.625	612.5	612.375	620.125	617.125	615.5	618.5	618.25	621.875	617.75	615.375	617.25	625.125	615.625	620.75	618	619.625	626.875	619.25	625.125	621.875	619.875	614.75	615.875	619.125	615.875	617.375	619.25	615.625	617.5	621.75	622.75
E03
E04
E05	614.875	606.75	609.625	608.25	611.875	613.5	610.75	613	614.375	612	614.25	613.75	614.875	609.875	614.5	616	616.5	609.75	621.375	615.625	611	609.625	614.5	616.625	615.625	621.25	612.375	615.875	617.25	614.875	615	616.125
E06
E07	608.25	604.125	611.75	612.375	609.75	611.75	607.75	611.375	612.375	605.375	612.25	605.375	609.25	607.125	610.75	611	607.875	607.25	605	611.625	609	609.375	612.5	606.75	603.625	616.625	614	613.25	609.75	614.875	607.75	605.875
E08
E09	641.5	641.875	641.75	638.375	643.75	643	653.125	644.625	641.375	639.75	632.375	640.25	642.75	635.625	635.625	642.375	638.875	637.625	637.875	642.375	646.5	637.125	640.25	646.625	641.75	637.5	646.375	638.625	635.375	640	637.125	638.5
E10	623.125	624.25	623.5	619.625	625.875	627.125	625.75	621.25	622.375	625.125	629.25	627.5	626.25	630.625	625.375	625.375	626.125	628.125	626.75	628	630.875	626.5	626	627.75	623.375	624.625	626.375	624.75	631.25	624.5	625.5	627.25
E11	637.625	632.5	640.625	634.5	636.125	633.375	632.375	638.875	634.25	634.125	641.25	637.5	640.75	636.75	634.625	639	637.125	631.375	638.625	640.5	633.375	633.75	632	637.25	637.25	634.875	639.375	639.375	642.5	638.75	633.75	633.375
E12
E13	605.625	597.25	597.875	601.5	597.75	602.625	597.25	608.125	603.25	607	593.75	603.375	595.25	596.25	605.25	607	601.875	607.25	608	610.125	600.125	606.75	598.5	599.875	598.625	606.375	600.125	606.25	604.875	605.125	599.5	602.5
E14	652.75	650.125	650	645.125	648	644.625	647	651.25	643.375	646.875	654	655	651.25	647.75	650.5	648.5	654	645.875	647.25	655.125	650.5	640.75	646.625	643.5	655.75	647	644.625	653.25	647.5	649	641.875	655
E15
E16
E17
E18
E19
E20
E21
E22
E23
E24
F01
F02
F03
F04	657.5	658.875	654.25	647.375	655.5	656	654.875	653.5	654	653.5	658	657.875	658.75	652.625	654	658.125	654.75	659	657.5	654.25	660.375	657	657.875	651	660.375	653.25	657.375	655.125	658.75	656.875	657.75	656.875
F05
F06	613.625	608.125	605.125	600.125	611.375	611.875	607.875	609	603.125	608.75	609.875	608.125	606.625	612.25	611.875	600.5	602.875	615.375	612.5	607.25	608.875	609.625	609.125	612.875	607.25	604.125	612.375	607.25	604.125	604.25	604	613.25
F07	612.5	614.25	604.25	611.625	605.5	607.375	613.625	613.25	610	611	609.5	618.5	612.875	612.25	607.75	612.75	604.25	612.125	605.875	606.75	616.125	617.375	611.75	604.25	615.875	611.375	611.125	611.375	611.375	610	604.125	610.25
F08	579.625	582.5	579.375	584.75	582.375	577.875	579.625	580.875	582.625	581.75	580.125	583.875	580.5	580.375	579.5	580.75	582.5	581.625	588	578.375	580.5	582.75	581.75	582.375	579.625	581.875	580.75	585.75	588.75	582.75	583.75	584.375
F09
F10	646.625	646.5	650.375	645.375	646.875	644.375	646.625	644.125	647.5	645.75	651.625	643.25	645.25	653.125	641.5	647.125	649.875	645.75	649.375	645.75	644.75	639.625	640.125	646.875	643	644.125	644.5	639	640.375	644.25	643.125	655.125
F11
F12
F13	627.75	625.875	628.125	631.75	634	637.25	632.5	634.75	631.375	629.5	629.125	628.25	622.875	628.625	632.75	626.875	631.375	627	627.625	629	634.375	625.125	629.875	627	627.75	625.375	623.5	626.5	625.25	634.875	630.125	630.375
F14	663.75	656.875	659.5	665.25	661.875	661.75	661.5	661.125	663.25	663.625	664.375	665.375	660.875	659.25	666.75	662.75	660.875	658.375	668.125	662.875	662.75	667	668.5	668.875	668.25	661.125	667.75	663.125	664.75	662.25	666.25	663.5
F15
F16
F17
F18
F19
F20
F21
F22
F23
F24
G01	603.125	610.25	612.125	611.75	615.625	612.75	618.25	610.5	615.375	608.875	614.5	615	607.375	614.875	615.25	613	615.625	612.125	608.75	609.25	608.75	611.375	614.875	612.75	612.875	617.5	611.75	614	613.875	612.375	612.875	611.75
G02
G03
G04
G05
G06	598.375	604.625	604.125	601.5	603.625	596.5	594.5	603.375	597.75	600	602.25	599	603.375	597.125	608.5	601.125	602.875	603.125	594.75	598.875	604.25	599.125	601.75	596.375	600.75	595.25	598.75	599.5	598	603.25	596.75	601.25
G07	520.625	521.375	522.375	515.875	516.125	518.375	519.875	525.625	521.5	518	520.625	520.625	520.75	522.25	525.125	521.875	524.875	519.25	519.625	524.75	520.625	523.875	522.875	518.25	515	523.125	521.125	520.625	518.75	520.625	515.875	519.75
G08	624.5	623	619	619.125	622.125	626.25	621	624.5	625	619.5	624.125	625.125	624.875	622	618.875	618.25	627.125	622.875	620.125	621.625	623.625	623.625	621	620.5	622.5	627.875	625.5	625.375	630.125	623.5	624.625	622.5
G09
G10	576.75	575.75	580	578.125	582.375	579.875	578	574.375	584.5	581	580.25	576.375	583.875	583.5	582.25	579.25	584.875	579.75	585.75	585.875	585.5	583.25	587	578.375	582.25	587	578.25	581.375	582.625	580.5	585.375	583.5
G11	640.375	638.25	640	646.875	647	643	640.75	640	645.875	641.375	645.25	644.5	648	641.375	642.25	644.625	642.375	642	648.5	643.875	646.625	651.25	637.625	647.875	646.5	645	647	643.25	647.625	640.5	645.875	641.75
G12	619.375	624.875	619.625	624.875	623.625	627.5	622	619.75	629.125	618.625	629.625	625	622.25	622.125	627.75	626.25	624.75	625.5	623.25	623.25	631.75	619.625	623.125	629.625	628.25	630.5	627.75	624	622.375	623.375	625.625	622.75
G13
G14	573.75	579.25	578	576.875	572.75	574.625	580.625	577.5	575.875	575.625	579.5	574.375	575.125	574.875	572.875	580.875	573.75	577.875	577.75	572	575.5	573.75	581.625	574.875	576.875	577.5	573.5	580.25	574.875	571.375	572.75	576.5
G15
G16
G17
G18
G19
G20
G21
G22
G23
G24
H01
H02
H03	524.875	530.875	521.5	528.375	529.125	525.125	530.25	524.875	526.25	527	525.5	524.75	524.125	522	523.75	528.25	531.875	525.875	527.375	528	530.625	528.875	527.625	523.375	527.75	521.5	526.5	529.375	532.875	527.875	527.5	525
H04	543.75	544.75	542.5	545.25	542.375	544	542.75	547.5	542.125	544.125	547.25	541.625	547.5	545.75	535.625	541.625	549.5	538.875	545	540.5	539.5	541.625	540.875	539.875	540.625	537.75	543.75	546.875	543.25	544.25	538.125	543.75
H05
H06	578.625	577.625	567.375	575.25	574	576.625	575.25	571.125	571.875	576.5	577	573.375	567.625	577.375	573.75	575.125	576.75	576.625	571.375	574.5	578.375	566.5	569	572.875	570.75	573.625	573.75	574.25	569	574.5	571.125	568
H07	635.5	632.875	636.75	641.5	637.875	629.875	636.25	638.75	637.875	638.5	634.25	636.25	634.5	642.5	645.625	636.625	638	637.5	642	635.75	635	640.375	641	642.625	639.625	634.75	638.875	640	645.125	637.625	640.875	634.625
H08	659.625	666.5	656.625	667.375	667.125	663.25	659	661.875	657.75	659.75	657.625	662.625	658.875	662.5	659.5	662.5	657.375	658.375	663.5	658	665.625	663.75	666.625	662.125	667.5	665.875	656.25	662.25	654.375	662.625	658.25	663.125
H09	593.875	593	594.5	590.625	593.125	589.75	594.375	594.25	590.875	587.875	591	593.125	599.375	591.125	596.25	595.5	589.5	588.875	593.875	592.75	586	594.375	595.75	590.875	586.125	597.75	589.625	598.5	596.25	590.625	592.25	594.75
H10	645.375	649.125	648.375	653.75	653.25	656.375	653.875	649.125	655.375	652.5	660.375	651.125	652.625	656.875	656.875	652.875	643.375	654	655.375	644.5	654.625	651.25	656.125	654	655.25	652.75	652.5	651.75	648	651.25	661.75	658.375
H11	636.5	632.5	626.25	632.625	629	633.75	635.5	634.25	629.375	630.75	631.125	630.125	630.25	630.75	628.75	629.625	633.125	630.75	631.875	629.75	629.625	637.75	626.25	632.75	635.875	633.875	631.625	636.125	642.25	631.375	635.125	638.875
H12
H13	604.25	600.5	593.875	603.125	601.875	600.25	603.5	607.25	603.625	601.75	602.75	601.875	602.125	598.75	604.625	605.25	603	600.5	600.25	602.875	596.25	595.625	601.875	605.25	600.25	603.5	599	600.25	598.5	602	606.125	600.625
H14	627.875	632.125	635.5	631.25	636.125	634.875	634.875	629.75	629	634.125	633	636.5	633.625	628	636.375	630.25	635	631.375	637.5	631.625	635.875	637	634.25	630.75	636.625	634.75	636.25	630.125	632.375	633.75	636.625	630
H15
H16
H17
H18
H19
H20
H21
H22
H23
H24
I01	546.625	548.125	544.625	556.125	546.625	552.125	553.75	553.375	553.25	552.25	548	550	555	548.375	554.625	548.375	554.375	552.25	552.375	558.25	555.625	551.75	552.25	551.625	556.5	551.625	554.625	548.625	553.875	555.125	555.375	554.125
I02
I03
I04
I05	600.75	603	605.125	597	601.625	600.5	601.375	601.5	603.625	606.5	595.25	601.5	596.125	598.625	600.875	599.375	595.25	604.875	607.375	608	599.625	597	599.75	599.75	601.125	604.5	598.75	599	595.375	600	596.375	603.125
I06	577.25	579.625	584.125	577.875	586	580.25	584.625	586.625	584.875	582.25	584.375	580.875	588.25	585.5	582.5	582.5	586.125	577.5	581.125	583	580.625	584.875	581.75	588.625	584.375	583.375	578.875	578.875	580.75	581.125	585.875	581.375
I07	645.25	645.125	647.25	650.5	637.875	644.125	649	650.875	642.625	654.375	646	645.5	653.5	648.875	647.5	645.75	653.625	644	641.625	638.125	646.875	650.125	645.75	657.125	641	656.75	648.875	645.25	649.125	643.625	653.5	643.875
I08	637.5	648.875	642.25	648.25	645.625	641.75	642.25	647.625	643.125	647.625	650.125	643.25	646.875	640	646.5	648.5	650.625	650.625	654.5	650.625	638.25	644.625	647.25	645.375	649.125	645.875	650.625	649	649.875	654.25	645.875	639.875
I09	680.75	681.5	680.25	680.125	688.75	680.625	674.25	676.75	676.25	678.125	680.75	676.25	676.125	672.75	674.625	682	679.75	683.375	674.625	678.75	676.25	673.25	669.125	676.25	681.125	674	673.625	679.625	678.625	678.75	681.25	675.5
I10
I11
I12	647.625	654.125	654.5	648	655.625	653.375	654.375	650.25	649	647.75	650.25	649.125	653.5	655.25	657.75	655.5	649.25	651.125	652.875	653.625	655.5	652	653.875	652.75	647.375	656	648.25	648	653.625	654	651.25	649.5
I13
I14
I15
I16
I17
I18
I19
I20
I21
I22
I23
I24
J01	628.875	631	635.25	630.125	633.125	630	629.625	634.875	637.875	628.625	629.5	642.5	632	630.125	638.375	636	625.125	627.375	634	632.625	629.875	633	629.875	631	631.75	636.875	630.125	632.25	627.25	630.125	635.625	627.5
J02
J03
J04	628.75	626.75	641.625	630.25	633.5	640.75	638.75	636.25	638.625	638	635	637.625	635.375	634	636.25	633.75	632.375	629.375	639.125	634	633.875	639	635.5	639.125	628.375	635.5	630	639.125	636.125	635.5	635.125	634.625
J05	640.75	643.625	639.25	643.125	646.375	647.375	641	647.875	638.75	637.625	642	646.375	640.625	646.375	649.125	641.375	643.25	650.625	647.25	649	646.75	640.125	650	647.625	643.75	649.375	649	643.875	647.5	648.125	644.5	642.375
J06
J07	624.625	625.75	621.5	623.375	627.375	630.875	624	626	620.75	624.625	629.625	632.75	626.125	624.125	626.875	624.25	628.125	623.875	619	620.75	617.25	625.25	620	630.75	630.125	625.875	628.625	620.25	629.5	629.25	626.375	624.375
J08	651	652	656.375	645.5	648	645.75	651.375	648.375	651.625	651.125	652.125	649.375	641	646.5	644.125	650.375	642.375	646	651.25	649	651	646.125	647	649.125	654.375	647.875	650.125	650.875	645	639.875	650.75	647
J09	640.5	646.875	645	642.375	646.375	647.625	640.25	648	649.125	637.625	646	649.125	639.25	643.25	644.75	645.25	641.25	639.5	642.375	643.125	640.75	641.25	639.5	641.25	643.5	640.875	636.875	639.375	643	644.5	641.875	645.25
J10	655.875	655.5	655.5	659.25	662.875	655.375	662.625	652.375	660	656.5	665.125	661.5	657.625	656.125	663.75	662.625	655.875	661.375	659.375	664	655.125	660.875	650.75	651.75	662.375	660.25	663.875	658.25	657.125	666	666.5	665.75
J11
J12
J13
J14
J15
J16
J17
J18
J19
J20
J21
J22
J23
J24
K01
K02
K03	523.875	526.75	525.375	520.875	531.375	520	526.625	534	527	527.375	524.625	519	528.75	528	520.625	525.375	523.125	526.625	531.625	523.375	525.625	529.125	526.625	526.875	526	530.5	528	527.875	525.25	528.125	526.875	525.5
K04
K05
K06	671.75	670.75	665.875	668	673.75	674.75	665.25	676.375	677.375	666.25	672.375	670.25	678	666.25	667.75	674.625	673.125	676.25	670	674.5	677.25	680.25	673	673.5	675.125	672.25	672.625	675.625	663	674.875	671.25	675.75
K07
K08
K09	580.875	580.875	582.375	574	573.5	579.125	577.75	582.125	581.375	582.125	584.5	578.375	580.625	579.375	581.75	582.375	586.25	576.5	578	581	581.75	587.125	586.75	578.375	581.125	580.125	583.75	583.5	585.25	581.875	583.625	577.75
K10	539.375	540.125	541.875	536.875	537.75	540	543.75	539.5	547.75	538.625	544.625	549.25	541.125	545.125	543.875	537.5	541.25	543.5	542.125	539.875	549.625	537.75	542	541.25	536.375	543.875	544.25	539.125	543.75	546.375	541.75	548
K11
K12	650.625	648.375	647.375	649.625	656.5	646	651.625	654	646.75	652	651.875	659.25	656.375	657.75	642.75	653	651.625	657.25	654.5	665.125	645	654.25	648.75	651	649.5	650.25	654.25	657.25	655.25	653.75	654.75	651.875
K13
K14	686.125	685.875	679	686.75	685.625	687.875	682.75	687.625	686.125	676	683.125	680.375	687.875	688	683	686.25	687.5	690.875	684.375	686.125	679.25	679.5	684.875	684.25	679	675	674.75	686.25	683.625	680.125	683.625	681.25
K15
K16
K17
K18
K19
K20
K21
K22
K23
K24
L01	656.25	659.25	654.25	656.125	651.5	657.625	655.875	651.875	653.375	652.5	658	650	652.625	652.75	654.625	660.25	655	657.5	660.5	657.375	655.75	658	653.875	656.125	655.75	655.125	655.375	650.125	652.625	656.125	655.375	651.625
L02
L03
L04	506.375	506.5	505.375	508.25	507	510.125	508.875	507.125	508.25	510	506.625	505.625	501.25	509.875	510.875	511.25	511.25	508.75	508	511.25	512	505.25	504.625	508.875	509.875	509	509.375	515.125	509.875	508.125	512	508.75
L05	668.625	668.875	670.125	673.625	677.75	674.25	669.125	673.25	671.75	669.125	667.875	666.25	666.625	673.375	671.5	672.375	668.375	672.625	670.625	666.875	668.375	666.5	670	670.75	673.75	673.25	672.75	666.625	668.75	673.125	670.625	675.25
L06
L07
L08	670.5	667.25	673	670	670.375	665.875	670	673.75	668.25	665.25	670.25	667.75	664.75	668.25	669.875	676.75	665.125	668.75	667.25	662.5	671.875	663.625	666.625	669.125	667.375	668.25	671.25	666.125	669.375	669.125	668	665.375
L09	622.625	628.625	624.625	629.875	630.875	622.625	630.875	625	626	627.875	626.625	621.625	632.625	627	628.625	627.5	628.25	625.75	628.375	632.625	626.625	632.75	633	627.75	627.75	629.875	634.75	627	630.625	631	628.125	630.5
L10	674.25	668.75	677.875	679.625	676.875	670.625	682.25	675.625	677.125	678.25	673.375	673.75	677.375	678	675.75	673.125	677.75	671.5	667.5	671.25	673.5	683.125	678.25	671.5	676.5	675.5	678	678.5	681.25	678	676	675
L11	681.375	678.625	676.625	675.375	683.75	680.5	680.375	685.125	683.375	676	683.125	672	681.875	677.75	681	674.875	674.75	683.125	675.125	681.5	678.75	678	680	679.125	680.625	681.875	682	676	678.5	687.625	676.75	676.375
L12	677.5	677	667.75	671.125	675.375	678.875	676.625	678.5	674.375	681.125	679.125	682.25	676	670.75	671.75	675.375	675.25	683	680	677.5	679.125	673.125	674.375	677.25	675.125	675.375	678.625	673.125	677.25	676.5	680.5	671.875
L13	683.5	684.75	679.75	683.75	689.25	684.625	683.125	686.125	690	688.875	690.625	688	687	685.125	688.375	683.625	681.375	691.5	690.625	688.625	686.25	685.625	686.875	691.375	685.875	684	689.125	688.375	690.375	686.75	691	697.125
L14
L15
L16
L17
L18
L19
L20
L21
L22
L23
L24
M01	653.5	659.875	658.75	659.5	655.375	658.5	659.625	657.5	657.75	662.25	659.125	655.125	656.125	654.375	654.5	654.875	657.375	657.875	658.25	655.875	660.75	663.875	657.625	660.375	657.75	654.625	663.125	665.25	657.625	651.375	660.375	662.25
M02	521.375	522.125	517.125	519.625	522.375	520.625	519.75	516.875	529	514.875	517.5	523	524.75	525.375	522.875	514.5	527.125	527.625	521.5	522.5	524.125	524.375	520.875	523.125	521.625	524	529.75	526.625	526.875	520	525.125	521.875
M03
M04	669.875	658.75	654.625	660.25	666.5	659.25	669.375	661.5	661.75	661.625	659.5	667	656.75	667.375	658	659.625	657.625	667.375	656.375	661.125	661.125	663.25	664	661.75	666	666.125	654.75	662.75	661.5	662	655.375	655.375
M05	516.125	511.375	516.375	522	516.25	521.5	514.375	520.5	518.75	516.125	510.875	518	519.875	523.875	515.75	524.75	520.875	518.875	521.75	520.75	519.75	520.5	515.375	518.625	518.375	521.625	521.5	518.25	522.5	519.625	519.5	521.875
M06	466.5	458.25	462.125	465.5	463.125	463.625	463.75	464.875	462.375	462.625	467.875	466	462.75	469.625	461	464.125	466.875	464.5	464.375	465.875	461.625	465.875	468.625	468.125	460.375	466.875	466	457.125	466	465.375	462.375	461.625
M07	637.375	633.25	636.625	638.625	636.625	634.5	636.375	637.375	636.5	633.75	644.5	634.25	638.625	638.125	640.875	639.375	639.5	637.375	637.625	638.25	633.25	640.875	638.5	635.375	636.125	642.625	640	638.5	634.75	635.625	636.625	641.625
M08	658.75	656	666.75	663.625	659.875	658.75	658	661.5	665.375	658.875	667.375	660.5	663.125	668.875	666.25	664.25	661.875	654.75	664.75	663	663	663	662.875	660.25	667.875	655.875	663.25	664.125	664	661.5	661.25	663.25
M09
M10
M11	544.375	544.625	539.75	548.125	542.5	541.75	542.625	544.625	541.75	544.25	537.25	546.625	542.875	535	534.375	542.25	544.375	544.5	541.375	540.125	544	544.375	542.375	544.625	544.5	545.125	541.875	542	537.125	543	544.625	544.375
M12	672	677.5	672.25	678.5	677.5	674.5	673.25	683.125	674.125	678.625	677.25	675.5	679.75	677.75	677.75	668.875	675.75	674.875	676.375	681.375	678	675	678	673.75	673.75	675.5	673.125	680.25	684.375	677.875	675.875	677.875
M13
M14	686.75	685.375	688	680.625	689.375	683	690.625	686	684.5	682.875	689.25	685.625	686.375	690.375	683.625	683.375	684.375	687.375	688.125	687.25	687	683.5	688.75	688	686.5	674.375	683.25	685.125	685.5	687	688	688.125
M15
M16
M17
M18
M19
M20
M21
M22
M23
M24
N01
N02	522.375	529.25	530.375	528.5	525	529.625	527.125	523.625	529.125	524.25	529.125	518.625	525.25	521.875	521.125	521.75	522.125	527.75	525	520.5	519	526	526.125	526	528.125	529.625	523	520.5	522.875	526.875	522.625	523.75
N03
N04	570	573	569.125	567.875	563.625	571.75	571	569.25	576	571.875	567.375	568.25	571	568.25	572.875	569.5	567.5	569.375	569.75	565.125	566.625	566.125	568	567.125	566.75	571.125	571.875	569.375	577.25	577	570.375	570.5
N05
N06
N07	617.375	620.5	619.25	612.375	623.125	621.125	616	614.125	619.75	620.125	622	620.375	622.375	623.625	623.625	616.75	619.875	623.75	622.375	621.75	620.875	619.25	626.625	618.625	620.625	622.5	616.125	621.625	618.5	623.375	613.75	623
N08	672.125	669.75	678.25	671.25	666.375	666.625	673	670.25	664.25	667.25	672.5	673.625	683.5	675.875	680	673	674	669.75	681.875	679.625	674.375	674.125	678.5	677	676.625	676.375	671.5	677.5	680.625	674	680.25	676.625
N09	624.375	627	620.625	624	631	625.125	622.25	631.625	624.875	618.125	625.375	627	627	622.75	626	631.5	626.75	629.125	627.25	626.75	628.625	632.125	630.25	633.5	634.125	637	637.625	636.25	638	638	639.875	635.375
N10
N11
N12
N13	610.375	610	607.25	609.875	608.125	610.125	596.5	610.75	605.375	603.375	611.125	610.75	612.25	608	613	608	605.125	611.625	607.25	610.75	606.375	609.5	608.625	607	603.75	605.5	612.625	610	613.875	606	609.125	604.25
N14	661.875	659.25	660	659.875	658.75	654.25	657.625	662.625	666.5	662.125	657.5	664.5	662.625	661.875	655.25	658.375	664.375	661.5	659.875	658.25	660.25	661.5	666.125	658.375	655.25	660.375	655.5	663.875	663.875	655.75	667	657.125
N15
N16
N17
N18
N19
N20
N21
N22
N23
N24
O01	672.5	672.875	675.625	674.75	674.375	669.375	678.125	678.625	676.25	670.625	672	673.375	672.5	674.875	674.5	677.5	673.625	669.5	674	665.875	668.125	668.75	668.625	675.625	673.375	669	671.5	674.25	672.125	667.75	673.125	669.125
O02
O03	564.25	567.375	570.125	571.75	566.25	567	569	568.5	564.75	565.125	566.625	568	571.625	565.625	568.625	566.375	570.25	564.375	569.125	567.375	565.875	574.875	572.875	565.75	568	571.5	569.625	570.75	569.875	569.25	571.625	568.625
O04
O05	590.375	588.625	589.5	579.625	582.875	586	584.5	581	581.875	583	584.625	588.75	585.75	585	591.5	582.375	589.5	589.625	585.875	586	584	589.125	586.75	587.25	583.875	585.25	588.875	589	584.25	584.75	591	587.625
O06
O07	583.875	586.125	584.375	582.25	581.625	581.875	585.625	589	590	586.875	586.875	595.375	587	585.5	588.125	581	586.25	580.875	587.75	576.75	579.125	586.375	581.125	581.875	585	584.5	584.25	583.125	584.875	585.125	589	586.75
O08
O09	690.875	693	689.5	696.5	692.625	694.5	696.75	692.75	695.375	696.875	691.75	690.375	691.625	690.125	692.375	689.25	696	694.75	696.875	691.375	697.5	699.5	693.25	691.625	689	693.375	692.5	698.875	695	702.125	698.25	700
O10	679.5	684	685	686.375	685.5	685.625	683	688.75	682.25	685.5	683.375	679.75	682.25	686	680.125	685.875	680	686.75	683	682	687	682.625	691.625	685	682.5	682.125	679.75	686	685	683.5	688.125	683.375
O11	566.375	567.625	567.625	569.75	564.5	567.375	568.5	567.25	570.25	563.75	567.875	561.25	567	573.625	569.75	572.375	564.5	566.125	569.125	569.375	566.125	567.5	570.625	572	563.375	567.625	570.875	565.875	562	565.875	572	566.75
O12
O13	576.625	573.75	575.625	574.625	579	580.625	575.125	574.25	576.125	574.5	575.25	576.375	580.125	574.375	582.625	576	577.75	574.375	575.875	572.625	575.375	577.125	579.875	578.625	575.125	573.5	573.375	578.25	578.375	574.375	581.625	572.5
O14
O15
O16
O17
O18
O19
O20
O21
O22
O23
O24
P01
P02
P03
P04
P05	615.875	605	603.625	612	606.25	605.125	614.125	607.125	608	609.625	608.5	604.25	601.125	600	608.875	606.5	611.75	603.125	608.875	606.375	610.125	607.125	607.875	611.375	608.75	610.625	607.25	612.5	611	607.25	613.125	605.875
P06	555.5	546	548.625	548.875	555.875	552.875	554.625	554.375	554.25	554.625	554.875	557.875	556.625	555.875	552.625	544.375	551.25	552	550.25	550.125	548.125	552.125	553.125	550.125	553.75	557.125	551.125	550.5	553.125	556	555.75	551
P07
P08	537.75	539.75	547.125	542.5	537.625	541	539.125	545.25	540.5	541.875	541.75	539.5	538	536.375	545	536.625	540.625	540.75	538.375	538.25	543.125	535.875	534.375	542.375	535.75	543.875	543.5	540.75	542.625	539.25	539.75	539.125
P09	595.875	596.125	590.75	592	593.375	595.5	590.75	597.125	596.625	601.625	593.75	590.5	594.5	592	592.25	600.375	594.875	588.75	593.875	592.875	591	593.125	592.125	597.125	588.75	595.125	599.125	592.5	594.75	596.25	588.125	591.125
P10
P11
P12
P13
P14	720.25	720	723.75	723	715.5	725.5	716.75	720.625	718.75	714.875	714.625	721.25	715.875	717	719.75	713.625	718.625	718.625	715.25	716.25	718.375	716.75	714.25	719.375	720.5	719.375	715.25	719.875	716.25	716.875	729.125	716.75
P15
P16
P17
P18
P19
P20
P21
P22
P23
P24

## Sheet: DA
Measurement	Average (Show Region Statistics)
	1	2	3	4	5	6	7	8	9	10	11	12	13	14	15	16	17	18	19	20	21	22	23	24	25	26	27	28	29	30	31	32
A01
A02	535.111	525.333	525.444	543.333	538.778	531.333	538.667	538.444	526.444	549.222	542.222	540.444	525.778	533.667	541.889	535.778	537.222	535.111	530.222	535.111	529.778	534.222	526.222	527.444	540.222	535.889	542.889	522.444	529	532.111	534.111	535.111
A03	528.273	511.545	532.455	525.727	518.091	502.364	528.727	498.818	488.091	515.273	534.364	540.727	528.182	562	524.273	505.091	549.091	519.545	510.636	587.455	518.182	521.455	491.545	474.091	527.818	499.273	525.091	519	520.182	521.727	515.091	528.273
A04
A05
A06
A07
A08	418.7	450	452.4	450.8	440.3	447.9	440.8	449.4	483.7	446.3	423.8	444.6	432.4	443.7	413.4	440.1	449.6	469.5	440.9	455.3	422.9	435.3	446.4	459.2	484.1	445.7	486.4	443.2	447.8	453.5	425.4	418.7
A09
A10
A11	489.444	480.278	515.889	482.5	496	478.833	478.333	478.111	488.278	464.389	483.778	477.389	495.444	488.778	477.833	487.333	480.222	492.389	491.5	495.5	492.778	465	483.278	487.611	503.722	497.611	487	478.944	490.722	488.278	482.667	489.444
A12	425.375	423.625	422.875	413.125	411.25	416.625	415.5	403.375	418.375	418.75	413.875	423	413.5	420.875	423	428.5	412.625	431	453.25	417.75	429.25	427.25	423.875	419.25	425	406.125	426.5	413.875	420.625	419.625	423	425.375
A13	438.083	434.583	431.75	431.75	422.083	423.25	436.25	434	454.417	421.75	413.917	454.167	433.25	426.667	438.25	433.5	416.667	439.917	437	425.25	416.917	430.417	441.833	423.083	391	432.833	439.917	420.083	428.25	426.75	434.333	438.083
A14	478.5	487.6	472.9	489	457.9	486.2	470.4	449.9	455.3	470.2	477.7	482.3	467.9	486.2	488.6	460.2	489.2	500.1	458.8	448.6	493.6	453.3	471.3	488.6	487.3	440.2	438.4	486.1	481	490.6	473.4	478.5
A15
A16
A17
A18
A19
A20
A21
A22
A23
A24
B01	473.833	485.5	492.083	476.75	455.917	489.75	477.25	499	474.25	463.417	486.833	489.083	490	513.833	481.833	463.583	482.25	491.333	494.75	476.833	467	503	428.333	492.167	500	465.75	479.833	452.417	490.417	475.583	455.5	473.833
B02	531.812	512.875	516.375	544.875	504.375	502.688	516.875	503.438	499.5	510.312	528.875	504.688	519.25	504.688	528.812	515.25	482.312	522.812	530.75	525.312	530.438	503.25	503.188	518.5	520.875	496.812	522	530.625	511.062	529.875	489.562	531.812
B03
B04	505.5	492.3	478.1	516.9	508.5	510.4	519.3	507.1	514.9	513.1	477.2	507.6	503.9	498.1	487.5	495.9	492	520.4	502.7	513	503.3	521.7	515.8	510.2	505.9	519.4	502.8	488.4	501.1	512	484.3	505.5
B05	580.167	557.833	575.167	577	563.833	564.5	576.75	566.417	560.583	569.417	576.25	565.417	554.167	573.583	567.083	547.417	569.25	583	545.583	561.5	571.833	574	563.917	561.917	565.333	571.083	560.333	574.25	571.917	568.5	565.083	580.167
B06
B07	325.125	324.75	322.75	327.375	327	329.5	325.625	327.75	327.375	329.875	314.875	325.375	330.625	327.625	330.375	328.75	320.875	326.875	323.125	313.625	302.125	351.625	321.375	328.75	331.25	326.875	330.625	328	329.25	330.125	318.5	325.125
B08	598.714	578.429	625.143	532.571	578.143	551.143	541	547	565.857	558.857	573.286	566.286	549.857	509	551.429	549.714	594	538.429	592.429	540	535.571	574.857	565.714	587.714	595.857	586.571	598.857	592.143	582.143	558	557.143	598.714
B09
B10	544.375	527	507	542.312	520.5	515.062	504.625	507.375	525.625	518.438	504	501.312	527.375	532.375	518.25	510.5	492.562	487.625	523.812	523.688	505.562	522.188	505.25	536.562	534.75	514.438	519.125	509.188	537.625	543.5	529.375	544.375
B11	504.2	475.467	514.2	493.733	497.933	479.333	488.867	515.333	489.267	440.4	494.267	469.4	488.933	492.733	491.533	478	448.2	451.8	460.933	480.067	446.267	504.467	491.467	507.6	483.667	499.267	506.667	499.533	481	460.933	462.533	504.2
B12	481.6	480.3	481.8	457.1	482.5	485.3	495.2	493.7	485.4	482.1	485.6	512	482.4	496.3	466.9	467.2	483.7	462	488.6	471.1	510.4	495.6	480.4	462.3	455.7	485.8	499.6	478.9	441.7	473.3	505.2	480.8
B13
B14	502.727	522	512.273	535.909	509.455	517.091	539.636	519.818	544.636	542.273	518.364	515.182	536.455	542.455	510.727	522	511.364	496.182	498.273	513	517.727	532.727	543.545	523.727	516.091	531	521.091	507.727	526.909	546.545	516.455	502.727
B15
B16
B17
B18
B19
B20
B21
B22
B23
B24
C01	365.125	398	353.5	368.875	371.125	354.375	357.375	366.875	366.625	369.5	328.125	372.625	359.5	355	349.625	358	365.375	335.5	370.875	362.375	363.25	366	360.5	353.875	326.625	367.25	367.75	363.5	365.875	381.25	354.375	365.125
C02
C03
C04	418	406	438.9	408.2	395	435.7	404.6	414.4	422.8	418	381.9	408.7	430.6	424.2	468.7	428.3	412.2	417.5	409.6	436.7	414.4	413.3	428.1	430.4	410.9	442.3	444.4	421.6	421.5	416.4	418.8	418
C05
C06
C07
C08
C09	484.308	491.846	464.923	452.077	460.077	419.231	470.462	421.462	424.462	436.769	449	454.538	450	445.231	448.077	461.385	466.923	459.846	484.231	464.769	471.769	437.846	456.385	468.385	482.846	441.538	456.923	455.769	453.462	469.846	452.692	484.308
C10	479.231	461.231	487.846	479.846	470.692	473.462	445.385	446.615	467.615	461.923	441.154	472.308	473.231	473.846	462.538	468.769	462.462	455.308	455.077	492.692	424.923	461.462	452.154	458.154	484.231	468.231	423.538	460.308	456.846	477.692	461.923	479.231
C11
C12	490	469.4	466.1	496.1	505	477.2	457.8	468.9	509.8	503.9	490.9	511.4	479.7	484.6	469.1	516.4	490.2	489.3	479.3	504.5	485.1	489.2	471.9	498.6	470.2	496.1	489.4	475.2	469.1	488.4	480.3	490
C13
C14
C15
C16
C17
C18
C19
C20
C21
C22
C23
C24
D01	487.923	533	526.308	546.154	542.615	564.846	549.385	541.462	552.538	548.615	540.462	563.538	528.231	557.077	522.154	535.308	537.692	548.923	544.462	553.846	568.308	550.385	550.846	535.769	530.846	561.385	563.769	522.231	567.538	541.154	561.769	487.923
D02
D03
D04	525.938	502.5	499.625	518	533.062	494.188	500.125	499.312	502.188	502.312	494	497.125	524.188	506.062	493.438	482.875	513.562	498.812	510.125	487	501.688	500.312	500.5	516.125	493.312	501.562	515.75	504.875	481.938	500.062	500.75	525.938
D05	388.655	379.621	382.586	387.345	385.31	383.828	385.207	387.69	380.241	386.172	382.379	394.034	372.621	387.103	385.241	376.345	383.414	384.517	376.069	385.586	379.931	381.586	367.966	378.586	385	381.069	391.483	381.759	380.897	375.966	382.138	388.655
D06	524.929	503.643	524.214	502.786	505.071	508.286	548.786	510.429	512.714	493.857	459.214	511.857	546.214	565.357	532.357	521.5	500.643	523.643	514.5	509.857	515.429	517.5	478.357	505.714	501.857	526.5	514.143	526.643	515.929	538	508.429	524.929
D07
D08	502.071	495.714	512.214	471.643	486.357	496.214	510	499.071	478.857	498.286	465.714	463.357	473.214	480	496.286	492.929	499.286	485.071	486.071	473.571	479.643	488.429	465.071	485.5	502.857	478.643	485.357	508.429	478	483.929	497	482.857
D09	547.364	508.818	528.818	510.636	527	525.545	525.636	519.818	548.545	535.727	533.818	519.364	590.091	524.818	517.273	541.909	521.909	512.636	490	528.545	506.091	523.727	511.455	526.273	515.545	548.091	517.273	515.455	488.909	516.545	526.273	547.364
D10
D11
D12	477	496	495	457.182	499.091	482.727	514.182	505.545	464	507.182	478.182	502.091	514.273	498.091	505.818	471.091	489.273	507.818	491.091	503	502.909	480.909	486.273	481.909	505.727	508.727	512.636	487.909	474.273	514.273	494.545	454
D13
D14	544.882	526.059	533.941	558.118	509.118	529.059	550.294	502.882	533.235	551.588	511.706	533.176	533.412	523.235	538.588	534.235	516.706	492.765	534.353	508.941	520.824	556.471	553.882	534.941	528.941	563.059	523.235	521.235	521.059	519.588	512.824	537.412
D15
D16
D17
D18
D19
D20
D21
D22
D23
D24
E01
E02	430.25	426.75	452.375	382.125	438.375	464.125	434.75	385.75	446.625	456.25	432.125	433.125	450.5	403.875	420.75	445.25	432.5	395.5	426.375	461.75	413.375	438.625	434.75	437.375	436	428.125	445.25	414.5	429	452	386.5	430.25
E03
E04
E05	495.474	514.579	495.632	508.263	495.158	492.947	507.211	503.211	513.421	507.158	493.684	492.368	491.368	488.526	516.895	506.211	502.842	494	491.421	498.632	474.789	513.158	515.105	528.421	503.211	514.947	512	484.737	500.053	510.263	501.947	495.474
E06
E07	453.545	436	451.818	436.273	447	448.727	460.455	453.273	453.364	455.636	443.455	470.364	453.818	448.182	477	440.636	450.273	443	431.545	457.909	434.091	449.364	449	444.091	460.909	476.182	445.091	437.909	435.545	446	439.091	453.545
E08
E09	511.417	504.583	487.833	505.083	500.417	480.667	454.333	500.583	494.583	471.417	509.75	496.583	508.667	485.167	484.083	514.5	490.917	479.583	503.25	489.5	490	500	505.583	495.25	475.667	498.167	477.5	500.333	500.667	489.5	496	511.417
E10	481.941	481.176	471.235	482.176	465.824	446.176	488.294	452.059	470.471	421.706	466.353	463.412	431.529	458.882	459.353	474	444.941	431.941	456.706	446.118	446.647	466.235	477.059	452.118	446.353	454.706	503.529	469.765	465.176	458.647	457.529	481.941
E11	449.7	451.6	450.9	470.4	445.6	453	445.7	448.7	436.4	446.1	443.2	446.9	448.9	451.8	435.4	448.6	443.4	455	423.1	453.1	448.5	446.8	446.7	453.8	455.4	429.8	457.6	438.3	431.2	449.9	446.2	449.7
E12
E13	479.5	477	457.167	481.917	457.417	478.083	477.083	475.25	476.833	468.667	476.917	482	479.333	471.5	481.167	480.833	463.917	488.583	461.083	479.417	479.667	482.75	484.833	472.583	488.417	486.083	477.917	481	479.167	483.167	484.25	479.5
E14	495.444	471.333	453.889	554.111	554.667	459.222	517.889	508.556	477.333	485	492.444	432.111	487.222	465.667	496.667	516.556	490.333	491.111	487.333	540.556	488.667	488.444	486.222	448.889	463.333	484.444	468.333	482.556	473.889	489.333	408.556	495.444
E15
E16
E17
E18
E19
E20
E21
E22
E23
E24
F01
F02
F03
F04	392	345.3	367.3	363.3	370.2	339.7	372.4	364.9	341.9	363.2	338.9	372.3	360.6	348.6	345.1	386.2	367.5	349.7	383.6	373.9	348.3	392.1	383.3	363.3	339.2	351.2	356.5	372	350	349.7	362.6	392
F05
F06	476.733	476.133	468.467	491.667	477.2	490.067	476.2	504.333	506.867	486.933	468.4	466.533	492.933	498.733	480.267	487.533	492.2	479.733	455.6	467.133	463.867	475.867	497.133	505.6	483.533	473.533	479.8	444.267	471.867	487.4	508.4	476.733
F07	509.833	505.167	510	490.083	512.583	506.083	516.5	513.417	514.583	517.75	510.417	516.333	514.167	517.167	520.417	508	499.667	501.917	525.333	532.667	497.75	514.417	522	509.333	511.833	522.25	521.167	502.333	481.333	523.333	517.417	486.833
F08	508.556	482.444	453	463	450.667	492.333	532.778	485.333	462.333	464.667	457.444	463.778	493.222	480.667	454.444	468.222	488.111	493	489.333	511	498.556	452.444	476.444	481.889	460.333	493.333	465	507.444	512.889	451.444	519.444	447.444
F09
F10	479.571	483.857	479.429	478.857	482.714	488.857	482.429	482.857	494.571	471.571	485.571	486.571	476.429	463.857	478.429	480.286	486.143	474	486.857	486.857	478	479.857	496	477.714	486	478.143	482.286	474.143	483.857	494.286	492.429	479.571
F11
F12
F13	539.077	520.538	543.462	537.846	515.538	525	504.154	527.462	533.308	542	509.308	535.846	538.385	500.385	527.923	538.077	524	538.615	541.231	540.231	529.231	535.385	534.462	535.077	537.154	519.692	538	540.385	533.077	531.615	540.385	539.077
F14	439.375	426.875	430.625	427.75	400.625	445.625	420.5	436.75	430.125	413.625	459.25	438.5	413.75	418.875	441.25	474.125	443.375	411.875	443.75	440.125	437.5	474.75	453.375	446.75	423.125	412.75	461.125	432.625	403.375	440.75	433.875	439.375
F15
F16
F17
F18
F19
F20
F21
F22
F23
F24
G01	396	355.231	404.385	383.923	396.769	396.462	377.615	367	411	358	373.231	380.923	379.077	409.923	382.923	389.923	404.077	379.538	374.308	379.846	370.308	362.385	378.308	366.385	379.154	389.692	392.462	393.538	403.154	363.462	362.923	396
G02
G03
G04
G05
G06	340.625	332.625	306	340.125	322.562	332.125	305.688	331.562	322.625	323.875	333.062	327.438	323.625	306.625	328.625	325.688	317.562	321.438	346.312	346.812	323.25	329.312	325.5	325.188	335.625	299.938	323	328.875	337.75	330.375	327.938	340.625
G07	492.727	512.727	478.636	490.727	483.909	484.455	473.182	492.182	535	511.727	492.273	503.182	501.636	480.545	485.727	492.818	494.273	496.273	512.364	477.364	502.273	481.636	507.455	515.909	486	487.091	485.273	472.273	491.636	495.636	452	492.727
G08	474.667	488.5	499.083	491.75	474.833	479.583	489.5	488.75	469.25	489.083	493.583	481.833	491.667	467.667	485.083	506.5	471	488.667	455.083	455.667	483.417	475.083	480.25	476.5	477.25	471.25	512.333	470.417	484.75	501	489	474.667
G09
G10	478.182	512.727	498.364	466.818	500.273	494.909	483.818	494.545	508.273	494	464.091	465.636	476.364	468.818	507	529.273	499.455	516.364	440.091	471	470.455	449.273	467.364	510.182	476.636	481.273	482	491.545	426.182	497.909	444.273	478.182
G11	341.467	366.467	346.333	358.533	353.267	342.6	341.333	352.333	373.6	364.2	375.467	357.867	342.8	347.733	358.933	367.733	362.6	352.133	361	363.867	359.533	365.067	359.133	349.267	357.867	347.6	355.467	361.2	351.867	351.467	360.467	341.467
G12	409.353	399.824	413.765	400.353	444.471	410.294	418.059	399.176	404.294	420.529	394.706	413.824	414.588	403.588	381.059	397.235	391.059	419.176	416.706	410.471	403.471	418.647	415.118	421.412	389.529	417	418.294	424.941	426.059	422.882	408.412	409.353
G13
G14	513.462	483.615	504.615	492.462	507.385	490.923	499.692	504.231	496.923	459.923	534.846	507.154	483.077	482.538	513.154	490.538	480.231	469.769	486.692	487.923	482.308	523.538	495.615	504.615	543	498.615	508.846	490.923	467.385	505.846	484.462	496
G15
G16
G17
G18
G19
G20
G21
G22
G23
G24
H01
H02
H03	430.2	440.9	454.5	459.7	492.3	426.8	440.8	466.3	496.5	457.9	400.1	448.7	440.6	441.5	419.1	453.6	458.3	416.3	436.7	452.9	455.5	451	422.8	431.2	478.2	466.9	433.9	446.3	401.2	452.1	466.2	430.2
H04	471.692	488.462	493.538	461.308	474.769	461.308	463.462	481.462	471.462	472.615	451.077	467.154	474.385	471.154	443.769	453.154	469.538	473.538	463.385	441.615	465	447.615	456.769	464.077	479	457.923	472.769	466.385	462.692	478.077	466.769	471.692
H05
H06	634	640.6	644.9	640.6	643.1	642.9	635.3	647.6	641.7	638.7	653	639.5	650.8	635.2	634	642.4	643.1	649.3	644.6	638.7	652.5	642.1	652	639.4	656.5	649.4	641.5	639.7	644.8	648.1	633.3	634
H07	440.333	404	396.444	413.778	408	423.556	424.556	424.222	390	433.444	418.889	450.556	499.111	435	413.889	436.111	387.778	416.778	429.333	427	419.222	418.667	414.222	414	417.222	449.333	413.889	423.222	430.222	406.333	408.556	440.333
H08	562.5	534.5	545.571	558.857	537.786	501.429	537.214	489.143	544.786	538.143	525.357	526.071	525.357	498.929	531.571	544.643	536.286	586.5	528.714	526.429	548.786	521.143	532.643	550.643	535.214	560.929	520.786	558.857	520.857	532.929	543.5	562.5
H09	588	611.545	601.636	610.909	600.727	599.273	611.545	578.364	597.909	586.636	604.818	604.545	600.818	603.273	586.818	604.091	602.727	633.091	602.909	593.182	620.636	593.273	600.364	595.545	595.818	581.182	599.273	633.091	613.364	608.909	601.636	588
H10	521.143	523.643	518.5	515.786	512.571	499.357	525.429	494.643	500.786	515.714	549.5	561.714	515	520.786	541.786	522.571	506.357	539.571	517.714	510.929	494.286	514.214	517.071	537.571	481.929	515.071	532.5	486.571	516.071	505.929	533.357	521.143
H11	508.778	505.111	530.778	486.889	506.444	509.333	478.556	511.444	486.222	478.556	473.111	536.778	513.667	505.889	525.222	516.222	505.667	513	508.111	499.222	460.111	526.444	504.333	477	508.889	495.111	525.778	469.556	469.889	491.556	508.444	515.333
H12
H13	289.556	287.889	287.556	301.333	282.111	302.556	310.111	301.111	287.889	300.778	296.556	285.778	273.222	308.667	306.444	272.667	292.444	303.333	280.111	274.778	286.111	283	292.778	282.889	288.444	303.778	291.222	294.444	310	308.111	283.667	289.556
H14	509.333	483.889	487.333	466.778	507	503.556	489.667	449.111	493.333	473.778	490.556	506.333	456.444	477.556	502.444	506.889	517.111	525.556	491.333	485.111	499.333	494.444	489.889	485.111	493.778	526.889	506.222	503.556	499.778	460.222	503	509.333
H15
H16
H17
H18
H19
H20
H21
H22
H23
H24
I01	531.938	510.25	501.188	535.688	516.25	525.375	532.938	538.562	546.312	550.562	531.375	537.625	530.312	522.25	517.062	535.562	524.938	524.125	529.375	553.188	520.375	515.812	548.5	542.062	536	509.375	530	548.5	557.938	504.188	527.562	531.938
I02
I03
I04
I05	520.417	552.417	546.5	538.5	549.417	553.25	547.083	572.583	550.667	555.583	584.5	553.333	550.083	547.833	547.667	549.167	512.917	551.167	541.083	553.083	517.5	545.667	539	573.167	544.333	538.583	548.5	543.667	549.75	533.917	546.917	520.417
I06	562.214	539.286	558.357	506.143	503.714	507	496	526.643	529.929	513.714	484.143	556.357	517.929	529.286	534.429	529.929	493.857	526.643	530	544.786	550.357	555	543.643	528.714	537.286	526.714	512.643	507.143	537.571	532.143	557.786	562.214
I07	586	567.091	547.364	550.091	585.273	570.091	568.545	581.091	576.091	563.636	593	611.455	568.545	568.182	599.455	557.636	560.909	575.818	539.455	562.818	563.818	569.545	575.727	552.091	599.727	531.273	581.818	547.182	578.364	546.545	560	586
I08	530.583	561.083	527.833	533	528.333	516.083	521.917	545.333	495.417	520.917	523.667	526.833	507	524.333	521.583	525.167	526	550.083	547.333	538.25	536.167	508.75	511.417	534	543.417	495.25	515.917	526.25	523.167	537.5	535.667	530.583
I09	538.077	584.077	574.308	571.308	561.231	587.769	578.615	568.462	562.692	577.769	577.077	542.077	543.538	574.538	578.692	574.538	547.462	558.385	546.538	596.308	570.846	579.692	530.462	567.308	564.077	576.154	572.077	547	572.077	580.846	566.846	538.077
I10
I11
I12	446.538	461.615	474.692	468.923	466.308	461.231	458.231	445.154	465	450.769	428.231	464.846	451.231	432.462	399.846	470.385	446.308	455.308	474.385	444.769	438.308	453.769	465.154	454.538	420.692	489.385	465	457.538	457.385	442.077	441.154	446.538
I13
I14
I15
I16
I17
I18
I19
I20
I21
I22
I23
I24
J01	325.769	349.231	340.154	334.231	352.154	338.077	336.462	322.769	352.154	330.769	328.231	328.692	324.154	339.615	362.923	322.923	334.462	337.385	350.692	344.385	331.538	326.154	351.538	333	311.462	305.231	338	344.538	311.846	344.231	342.231	325.769
J02
J03
J04	411.273	418.636	406	410.727	405.545	401.091	397.182	411.182	406.091	409.636	408.636	404	391.091	402.545	409.636	414.909	415.364	409.182	389.455	391.182	404.182	402.818	410.909	407.636	406.455	394.182	399.091	392.909	420.636	405.273	409.182	411.273
J05	536.389	554.778	545.444	552.444	546.889	532.222	573.722	557.111	550.056	554.167	552.5	527.833	558.722	549.056	563.111	534.944	563.278	558.056	558.5	555.611	554.833	544.111	537.889	587.167	554.667	540.389	542.056	558.167	534.889	554.778	557.611	557.611
J06
J07	494.833	473.75	479.917	489.083	458.5	469.583	484.667	490.25	491.917	485.75	483.083	457	536.417	495.083	501.667	524.75	431.833	501.167	455.583	489.833	504.833	490	509	480.417	496.25	486.667	464	492.583	501.667	498.167	546.083	494.833
J08	471.091	489.182	501.091	504.455	487.182	474	481.455	509.182	491.818	504.364	490	475.636	496.909	497.545	493.636	456.818	500.727	508.182	524.273	521.727	496	500.545	480.545	489.818	480.818	495.727	488	483.364	487	476.818	488.182	486.091
J09	491.875	490.375	455.5	483.875	493.875	479.25	522.5	487.75	513.625	470.75	496.5	503.5	507.625	500.375	499.875	476.5	465.875	478.375	492.5	458.875	500.125	493.5	494.625	501.375	469.25	502	487.25	500.625	478.625	513.875	481.75	490
J10	653.125	601.125	617.5	625.625	618.5	633.375	635.75	683.875	624.125	606.875	601.875	638.75	599.875	610.125	586.625	625.625	625.625	576.625	600.375	632.25	611	590.625	636.875	633.125	598.75	659.125	616.5	630.875	627.75	607.875	591.625	614.25
J11
J12
J13
J14
J15
J16
J17
J18
J19
J20
J21
J22
J23
J24
K01
K02
K03	476.125	476.875	452.75	478.125	461.375	501.375	488.375	477.25	447.125	479.125	468	450.5	451.75	493.625	476.375	492.625	466.25	479.375	473.625	449.5	439.75	496.25	486.5	459.75	500.875	471.375	482.875	521.875	496.375	471.375	457.375	511.625
K04
K05
K06	487.188	467.5	473.625	461.312	433.562	471.562	519.188	474.938	476.75	482.562	476.5	455.625	455.688	457.812	470.25	486.625	493.312	465.438	461.625	464.938	477.688	467.562	466.688	486.875	471.688	460.25	471.688	485.812	430.5	466.75	471.312	487.188
K07
K08
K09	576.429	541.286	521.143	523.571	545.143	518.429	541.143	542.857	558.429	528.857	546	475.143	546.714	545.429	556.143	518.143	533.857	548	497.714	529.714	555.429	551.714	546.429	540	548.143	561.714	545	560.286	556	545.714	545	576.429
K10	442.923	449.154	445.308	436.385	408.615	408.231	432.077	449.615	436.538	439.846	449.692	453.923	444	454.846	443.538	448.308	447	456.154	413.923	444.462	443.846	434.385	439.615	435	432.462	429.385	445.538	424.308	417.077	435.923	466.308	453.154
K11
K12	540.5	535.7	547.1	602.4	570.7	592.4	571	548.8	570.1	607.4	613	577.2	630.3	593.5	534.9	556.4	574.4	573.5	545.8	633.3	586.5	535.3	554.4	569.4	615.8	598.7	580.6	569.5	623.2	558.8	584.6	540.5
K13
K14	487.786	491.071	501.214	495.357	479.786	502.357	504.286	500.286	509.714	487	489.786	472.857	499.143	488.857	485.929	480.643	473.071	498.286	510.286	503.357	498.429	477.857	488.357	505.214	502.929	509.929	499	510.643	496.357	502	485.071	488.714
K15
K16
K17
K18
K19
K20
K21
K22
K23
K24
L01	464	471.438	457	480.375	478.625	481.125	469.188	476.188	463.375	472.688	452.625	474.875	448.312	461.812	458.25	450.938	459.688	461.438	458.812	474.5	467.25	479.312	466.312	474.375	461.562	471.75	455.938	442.5	467.375	471.188	446.375	464
L02
L03
L04	485.333	481.733	486.4	499.467	467.533	486.2	486.4	480.267	480.8	494.533	471.8	473.067	500.4	478.867	482.533	492.067	468.867	495.6	492.533	479.267	483.133	493.4	477.4	486.8	493.333	482.4	504.8	493.2	478.333	489.6	499.733	485.333
L05	563.1	556.2	543.1	545.7	557.2	552.8	543.8	550.9	551.5	536.2	542.8	549.4	542.3	538.5	559.5	550.6	516.1	557.1	559.3	547.5	549.9	554.9	551.7	532.1	555.7	546.1	543	557.8	541.6	500.7	547.9	563.1
L06
L07
L08	486.083	468.25	454.083	446.417	463.083	456	484.25	446.333	449	430.25	460.583	450.917	474.5	455.167	465.583	441.667	462.5	476.75	467.667	468	483.083	468.583	472.917	446.083	456.333	460.583	446.917	458.083	471	463.083	461.5	486.083
L09	474.818	474.545	436	481.273	469.818	465.727	467.364	456.636	473.455	555.818	483.636	463.364	474.273	529.545	429.455	443	475.727	482.727	501.545	487.636	452.909	473.273	462.727	443.182	468.455	477	418.727	467.727	467.364	422.364	483.273	474.818
L10	552.182	518.364	554.091	548.091	532.909	538.545	538.727	538.636	545.273	559.636	540.273	520.455	539.909	552.818	580.273	541.818	549.273	533.818	561.636	539.909	529.091	576.636	562.727	538	542.091	528	544.545	541.727	519.636	478.909	535.727	552.182
L11	438	451.455	428.636	435.364	440.273	432.273	438.636	433	442	483.273	443.818	453.273	428.091	460.182	436.818	452.636	446.273	436.545	439.636	449.636	424.182	439.545	447	421.364	468	452.091	445.636	422.545	435.273	445.273	450.091	438
L12	477.182	491	469.091	473.818	474.364	464.727	484.727	471.182	473.091	473.818	470.636	497.636	467.909	486	497.091	496.455	467.273	504.364	467.273	492.818	485.273	465.182	472.364	453.364	475.636	473.364	435.364	481.091	468.545	469.091	452.091	476.727
L13	387.1	352.7	389	393.1	374.8	392	394.3	396.3	379.1	400.8	404.3	374.9	387.1	394.3	394.5	389.3	384.5	409	396.9	395.8	387.6	401.3	397.8	388.5	388.2	389.6	399.8	369.7	387.5	389	378.9	387.1
L14
L15
L16
L17
L18
L19
L20
L21
L22
L23
L24
M01	503.857	438.643	475.643	468.286	456.429	486.714	467.857	506.286	477.714	488.786	487.071	471.143	482.071	465.786	473.786	489.357	473.929	489.357	524.786	473.286	471.643	472.5	489	476.571	500.929	494.571	475.429	482.786	493.214	482.071	461.286	503.857
M02	573.923	549.462	525.769	529.154	554.692	519.385	542	536.692	552	555.769	558.231	555.923	548.154	548.462	554.154	546	519.923	549.077	521.154	562.077	565.769	594.846	560.385	557.308	531.308	562.154	542.385	558.385	559	563.077	540.538	573.923
M03
M04	623.444	628.333	625.778	603.556	602.333	609.333	651.111	623.333	603.444	599.222	588	610.444	599	635.778	616.222	621.222	614.444	610.444	594.111	628.556	606	629.778	603.778	619.111	582.333	622.667	597.111	597.444	647.111	590	597.111	623.444
M05	582	585.917	604.583	587.417	569.833	594.25	581.833	592.833	607.417	597.5	573	600	593.333	592.083	595.417	582.083	597.417	580.833	573.25	588.083	592.25	565.25	571.167	576.417	590.167	592.083	590.75	574.5	607.417	580.5	585.75	582
M06	361.929	357	362.429	360.929	351.786	359	362.286	356.286	357.071	358.786	360.786	355.714	350.643	361.857	358.786	357.929	362.714	359.5	360.643	357.214	363.786	357.357	357.357	362.643	362.357	353.143	359.643	363.857	360.786	347.071	363.071	361.929
M07	438.562	453.625	437.938	420.25	427.5	449.625	405.812	447.312	435.938	438.5	438.938	430.188	433.875	447.688	426.312	443	432.5	440.125	431.125	439.125	442.625	434.812	444.25	444.812	436.125	428.188	427.438	449.188	420.438	440.812	435.625	456.812
M08	530.619	523.095	558.81	532.476	551.905	554.952	559.143	525.619	554.238	534.952	552.762	537.524	553.81	556.333	565.857	562.524	528.476	544.381	579.19	539.143	539.19	536.429	536.952	546.476	544.429	552.714	546.857	545.19	529.714	561.476	562.143	533.619
M09
M10
M11	661.444	628.667	648.444	647.889	632.444	615.667	630.444	649.111	623.556	648.333	619.556	641.333	638.556	624.444	622.444	639	632	647	621.556	645.444	610.556	640.111	625.333	625.889	629.556	668	630.333	630.111	636.667	664.111	643.889	661.444
M12	512.5	502.3	506.8	584.2	456.6	493.7	544.5	550.1	481.8	515.1	524.3	483.3	490.3	513	483.4	484.3	514.9	477.3	509	511.6	501	499.6	502.9	589.1	496.5	498.8	516.2	505.1	478.3	495.1	499.1	512.5
M13
M14	438.667	438.556	437.222	448.889	440.889	432.222	432.667	458.778	428	443.111	440.222	444.333	407.667	450.111	437	471.444	438.778	442.222	435.111	410.889	436.222	433	482	451.556	455.333	435	455.889	434.333	442.556	441.778	423.444	438.667
M15
M16
M17
M18
M19
M20
M21
M22
M23
M24
N01
N02	425.417	430.25	426	434.833	429.417	435.583	424.417	433.25	442.083	427.167	422.917	424.167	411	418.333	434.25	437.333	416.667	433.583	442.167	425	431.583	428.25	425.083	438.083	435.667	426.083	431.583	397.417	430.917	430.333	423.333	425.417
N03
N04	542.111	553.222	571.111	528.222	562.889	579.667	537.222	584.111	549.778	636.444	568.889	567.222	563.444	550.889	567	551.111	564.222	553.333	553.333	534	557	535.222	528.111	582.111	545.778	552.333	616.667	556.111	553.667	572.667	570.444	542.111
N05
N06
N07	314.545	301.727	300.818	303.364	297.909	303.182	302.727	302	317.545	282.455	298.364	285.455	300.727	302.273	301.364	329.818	309.455	305.545	301.727	293.182	305.818	263	296.273	303	303.818	303.182	304.909	303.273	307.273	301.818	303	314.545
N08	584.8	547.4	589	579.1	522.3	566.9	579.5	569.7	568.8	586.3	596.5	582.7	585.9	585.9	554.4	563.8	602.7	569.2	547.8	546.1	535.1	570.7	570.6	551.7	572.2	568.9	556	517	559.7	543.9	580.2	584.8
N09	375.938	381.125	385.562	395.25	368.812	401.75	382.5	380.562	368.625	376.312	385.375	381	370.375	394.062	389.938	415.25	371	391.25	384.812	427.875	396	409.75	431.438	380.812	396.812	405.125	355.812	390.5	369.062	394.438	387.812	375.938
N10
N11
N12
N13	455.571	484.143	453.714	495.286	450.571	472.143	425.286	467	469.571	554.143	458	484.571	514.286	454.571	472.857	500.429	455.714	480.429	475.143	486.429	463.571	478.286	470.857	475.143	478	469.429	453.857	465	478.571	473.143	478.429	455.571
N14	477.667	514.556	528.333	506.333	505.444	510.222	505.778	473.889	479.778	490.333	509.111	501	501.556	508.778	509.667	496.333	516.222	501.556	476	510.667	505.111	497.444	499.222	512.111	530	534.889	497	519.889	533.444	507.556	495.556	477.667
N15
N16
N17
N18
N19
N20
N21
N22
N23
N24
O01	476	491.3	488	421.7	489.7	470	552.5	488.9	510.9	523.4	495.9	454.5	538.8	488.6	451.1	484.3	487.4	478.2	475.9	490.9	493.7	480.4	492.3	508.5	510.2	485.3	523.4	477	486.9	485.2	473.2	476
O02
O03	378	386.3	366.8	381.7	388	362.9	365.1	382.1	397.3	375.6	377.9	374.5	367	374.7	377.7	388.6	373.2	386	385.4	393.7	382.1	390	377.7	389.8	380.9	373.1	373.6	380	352.3	375.5	377.8	378
O04
O05	544	562.727	549.909	560.545	520.636	518.636	544.818	590	593.273	557.182	554.182	537.636	555.455	553.182	532.545	549	553.364	538.909	547.727	548.182	533.545	554.636	560.455	540.091	576.364	545.364	547.818	556.091	553.182	533.636	547.545	544
O06
O07	515.778	514.778	534.667	510.111	513.111	537.222	499.889	505	517.556	528	486.556	508.222	481.222	526.111	513.556	524.222	510.556	550.444	474.222	557.667	541.444	498.222	508.111	502.222	516.778	476	545	566.667	494.667	512.889	532.667	557.889
O08
O09	503.167	499.917	496.667	505.417	482	498.083	508.667	524.417	507.083	525.333	475.833	508.083	490.25	478.25	518.333	505.083	494.083	496.167	506.917	461.417	496.833	501.417	479.417	541.917	483.917	490.5	477.417	492.083	492.833	509.667	476.917	503.167
O10	395.182	398	382	407.636	410.182	373.818	389.273	423.636	383.909	374	385.455	397.455	420.909	388.545	377.909	411.636	376.273	365.727	385.727	446.909	383.455	387.727	433.364	402.273	400	394.818	379.909	428.273	380.273	405.273	407.909	395.182
O11	504	537.1	508.4	532.6	558.5	551.8	540	508.8	503.8	513.3	530.5	506.1	525.6	531.3	525.2	518.8	523.9	547.7	567.1	557.7	540.7	540.4	525.5	526.9	581.4	527.1	511.8	540.9	563.4	527.4	497.3	551.7
O12
O13	466.25	484.75	484.125	468.25	478.125	478.5	488.125	486.875	477	427.75	463	476.5	464.75	483.5	465.125	479.5	498.625	459.375	494.625	480.375	472.875	498.625	477.875	497	486.25	498.875	479.375	480	482.875	488.25	466.625	466.25
O14
O15
O16
O17
O18
O19
O20
O21
O22
O23
O24
P01
P02
P03
P04
P05	538.364	568.909	615.636	520.727	576	492.818	535.818	540.091	551.818	542.364	547.091	545.364	512.182	552.182	545.909	535.455	535.273	537.636	523.545	528.455	540.364	534	589.364	528.182	516.818	564.727	550.182	560.636	578.727	528.364	529.455	538.364
P06	496.333	484.417	477.083	483.083	480.167	504.25	501.417	477.083	520	469.583	469.333	484.583	464.25	466.917	448.5	481.25	462	460.083	482.167	470.167	467.25	438.583	468.583	467.917	474.5	485.75	454.667	520.833	446.833	448	528.417	496.333
P07
P08	519.5	552.571	544.071	535.357	502.857	540.214	545.143	538.286	549.714	552.857	510.857	535.643	542.143	506.571	552.714	542.5	526.429	548.714	543.286	559.714	534.857	536.429	533.429	530.429	540.429	568	526.857	539.286	524.214	506.786	543.5	519.5
P09	488.625	470.375	487.25	487.875	486	456.25	483.25	488.75	493.375	459	444.75	450.375	495.375	448.75	439.25	472.375	453.75	450.875	418.5	460.25	504	571.625	445	437.125	444.5	484.125	493	482.75	455	457.625	431.75	470.25
P10
P11
P12
P13
P14	562.545	539.273	558.273	536.364	552.364	524.545	481	544.818	553.364	562.091	548.636	537.364	531.273	550.364	542.364	548.909	575	530.364	544.909	528.818	560.364	567	573.091	570	517.909	546.182	520.545	561.091	534.818	589.545	570.727	524.182
P15
P16
P17
P18
P19
P20
P21
P22
P23
P24
A01
A02
Region Name	Stage Label	Area	Perimeter	Thresholded Area	Average	Minimum	Maximum
1	A02	13527.2	444.681	0	765.968	348	1314
A03
Region Name	Stage Label	Area	Perimeter	Thresholded Area	Average	Minimum	Maximum
1	A03	12767	425.319	0	622.343	362	1447
A04
A05
A06
A07
A08
Region Name	Stage Label	Area	Perimeter	Thresholded Area	Average	Minimum	Maximum
1	A08	12246.3	421.165	0	421.873	179	810
A09
Region Name	Stage Label	Area	Perimeter	Thresholded Area	Average	Minimum	Maximum
1	A09	10215.7	401.718	0	313.972	158	485
A10
A11
Region Name	Stage Label	Area	Perimeter	Thresholded Area	Average	Minimum	Maximum
1	A11	20014.8	513.764	0	594.407	165	1071
A12
Region Name	Stage Label	Area	Perimeter	Thresholded Area	Average	Minimum	Maximum
1	A12	13766.7	430.666	0	337.963	123	707
A13
Region Name	Stage Label	Area	Perimeter	Thresholded Area	Average	Minimum	Maximum
1	A13	13225.2	423.02	0	466.166	144	901
A14
Region Name	Stage Label	Area	Perimeter	Thresholded Area	Average	Minimum	Maximum
1	A14	15162.1	451.22	0	563.073	298	1564
B01
Region Name	Stage Label	Area	Perimeter	Thresholded Area	Average	Minimum	Maximum
1	B01	18609	520.662	0	298.395	136	943
B02
Region Name	Stage Label	Area	Perimeter	Thresholded Area	Average	Minimum	Maximum
1	B02	12340	468.558	0	840.878	323	1542
B03
Region Name	Stage Label	Area	Perimeter	Thresholded Area	Average	Minimum	Maximum
1	B03	17494.7	487.645	0	785.447	303	1688
B04
Region Name	Stage Label	Area	Perimeter	Thresholded Area	Average	Minimum	Maximum
1	B04	11236.2	411.664	0	428.105	210	883
B05
Region Name	Stage Label	Area	Perimeter	Thresholded Area	Average	Minimum	Maximum
1	B05	13454.3	428.811	0	750.894	246	2131
B06
B07
Region Name	Stage Label	Area	Perimeter	Thresholded Area	Average	Minimum	Maximum
1	B07	9538.79	367.593	0	873.004	396	1361
B08
B09
B10
Region Name	Stage Label	Area	Perimeter	Thresholded Area	Average	Minimum	Maximum
1	B10	12996.1	422.357	0	573.533	150	911
B11
Region Name	Stage Label	Area	Perimeter	Thresholded Area	Average	Minimum	Maximum
1	B11	14079.1	438.312	0	629.79	374	1308
B12
Region Name	Stage Label	Area	Perimeter	Thresholded Area	Average	Minimum	Maximum
1	B12	12381.7	438.227	0	321.554	191	520
B13
B14
Region Name	Stage Label	Area	Perimeter	Thresholded Area	Average	Minimum	Maximum
1	B14	21889.2	538.473	0	454.265	168	926
C01
Region Name	Stage Label	Area	Perimeter	Thresholded Area	Average	Minimum	Maximum
1	C01	10361.5	379.394	0	541.295	317	783
C02
Region Name	Stage Label	Area	Perimeter	Thresholded Area	Average	Minimum	Maximum
1	C02	8820.26	365.294	0	313.956	144	569
C03
C04
Region Name	Stage Label	Area	Perimeter	Thresholded Area	Average	Minimum	Maximum
1	C04	14079.1	438.312	0	538.413	178	1072
C05
C06
C07
C08
C09
Region Name	Stage Label	Area	Perimeter	Thresholded Area	Average	Minimum	Maximum
1	C09	19390	514.208	0	542.991	164	1010
C10
Region Name	Stage Label	Area	Perimeter	Thresholded Area	Average	Minimum	Maximum
1	C10	16255.5	470.582	0	540.987	129	1083
C11
Region Name	Stage Label	Area	Perimeter	Thresholded Area	Average	Minimum	Maximum
1	C11	14839.3	450.028	0	316.987	147	594
C12
Region Name	Stage Label	Area	Perimeter	Thresholded Area	Average	Minimum	Maximum
1	C12	15224.6	469.39	0	680.395	376	1168
C13
C14
Region Name	Stage Label	Area	Perimeter	Thresholded Area	Average	Minimum	Maximum
1	C14	11007.1	392.302	0	349.364	177	909
D01
Region Name	Stage Label	Area	Perimeter	Thresholded Area	Average	Minimum	Maximum
1	D01	12652.4	421.165	0	648.681	207	1025
D02
D03
D04
Region Name	Stage Label	Area	Perimeter	Thresholded Area	Average	Minimum	Maximum
1	D04	23492.9	559.69	0	798.634	254	1901
D05
Region Name	Stage Label	Area	Perimeter	Thresholded Area	Average	Minimum	Maximum
1	D05	13735.4	437.12	0	354.243	218	647
D06
Region Name	Stage Label	Area	Perimeter	Thresholded Area	Average	Minimum	Maximum
1	D06	11538.2	415.818	0	520.39	193	1051
D07
D08
Region Name	Stage Label	Area	Perimeter	Thresholded Area	Average	Minimum	Maximum
1	D08	12746.2	423.464	0	320.892	151	525
D09
Region Name	Stage Label	Area	Perimeter	Thresholded Area	Average	Minimum	Maximum
1	D09	11663.2	401.803	0	726.476	150	1384
D10
D11
D12
Region Name	Stage Label	Area	Perimeter	Thresholded Area	Average	Minimum	Maximum
1	D12	21295.7	534.318	0	346.588	127	681
D13
D14
Region Name	Stage Label	Area	Perimeter	Thresholded Area	Average	Minimum	Maximum
1	D14	18890.1	496.701	0	769.314	146	1284

## Sheet: PCV
PCV

## Sheet: DA-Normalized
DA Normalized to Background (Abs(DA-Background))
	1	2	3	4	5	6	7	8	9	10	11	12	13	14	15	16	17	18	19	20	21	22	23	24	25	26	27	28	29	30	31	32
A01	0	0	0	0	0	0	0	0	0	0	0	0	0	0	0	0	0	0	0	0	0	0	0	0	0	0	0	0	0	0	0	0
A02	85.1389	95.1667	93.3055	79.1667	79.2222	86.0417	81.2083	83.6805	95.8055	76.6528	77.4028	84.9305	89.2222	82.9583	80.6111	88.9722	83.5278	82.8889	89.5278	81.0139	84.8472	89.1528	95.9028	97.0555	84.4028	83.8611	79.8611	99.8055	91.875	90.0139	86.0139	88.8889
A03	87.2273	97.2046	75.4205	88.2727	98.5341	109.511	79.6477	110.057	126.784	93.7273	78.6364	74.2727	89.3182	54.625	86.3523	110.284	62.7841	95.2045	104.239	24.1705	97.6932	88.2955	120.33	136.409	82.9318	110.727	87.2841	93.125	96.1932	85.3977	95.9091	82.4773
A04	0	0	0	0	0	0	0	0	0	0	0	0	0	0	0	0	0	0	0	0	0	0	0	0	0	0	0	0	0	0	0	0
A05	0	0	0	0	0	0	0	0	0	0	0	0	0	0	0	0	0	0	0	0	0	0	0	0	0	0	0	0	0	0	0	0
A06	0	0	0	0	0	0	0	0	0	0	0	0	0	0	0	0	0	0	0	0	0	0	0	0	0	0	0	0	0	0	0	0
A07	0	0	0	0	0	0	0	0	0	0	0	0	0	0	0	0	0	0	0	0	0	0	0	0	0	0	0	0	0	0	0	0
A08	206.675	177.75	177.975	177.825	187.7	180.475	186.45	171.975	138.425	181.325	201.575	187.65	197.225	187.675	213.725	186.4	182.15	158.375	188.475	176.075	209.35	193.575	178.85	166.425	139.775	184.175	136.1	186.675	180.7	168.875	204.35	203.8
A09	0	0	0	0	0	0	0	0	0	0	0	0	0	0	0	0	0	0	0	0	0	0	0	0	0	0	0	0	0	0	0	0
A10	0	0	0	0	0	0	0	0	0	0	0	0	0	0	0	0	0	0	0	0	0	0	0	0	0	0	0	0	0	0	0	0
A11	141.556	152.347	117.486	156.25	136.375	158.667	155.042	158.514	137.722	174.361	152.847	163.611	132.931	144.597	152.292	149.167	156.028	139.111	139.875	138.125	138.347	168.125	152.597	146.139	131.778	135.139	150.5	158.556	150.028	146.472	144.458	146.056
A12	186.75	192.875	195.125	206.75	200.375	203.25	203.75	211.25	193.25	199.25	194.75	195.375	200.375	189.625	198	187.25	200.375	185.375	161.25	197.5	189.25	184.375	191.25	199.125	195	207.375	186.5	204.25	197.75	200.75	198.875	196.375
A13	136.042	133.542	137.25	134.875	149.292	148.5	130.625	132.625	113.333	146.5	155.083	114.083	137.25	144.708	133.375	136	152.958	133.708	135.625	143.5	151.708	142.708	127.167	145.917	179	140.292	126.958	155.542	146	146.875	138.042	137.667
A14	166.75	163.775	172.975	161	188.85	159.55	179.475	196.35	191.325	178.3	167.05	173.45	179.475	159.175	165.525	183.55	157.3	138.025	187.2	197.275	153.4	196.45	177.075	151.9	160.075	208.8	204.35	164.275	166.125	157.15	174.225	169.875
A15	0	0	0	0	0	0	0	0	0	0	0	0	0	0	0	0	0	0	0	0	0	0	0	0	0	0	0	0	0	0	0	0
A16	0	0	0	0	0	0	0	0	0	0	0	0	0	0	0	0	0	0	0	0	0	0	0	0	0	0	0	0	0	0	0	0
A17	0	0	0	0	0	0	0	0	0	0	0	0	0	0	0	0	0	0	0	0	0	0	0	0	0	0	0	0	0	0	0	0
A18	0	0	0	0	0	0	0	0	0	0	0	0	0	0	0	0	0	0	0	0	0	0	0	0	0	0	0	0	0	0	0	0
A19	0	0	0	0	0	0	0	0	0	0	0	0	0	0	0	0	0	0	0	0	0	0	0	0	0	0	0	0	0	0	0	0
A20	0	0	0	0	0	0	0	0	0	0	0	0	0	0	0	0	0	0	0	0	0	0	0	0	0	0	0	0	0	0	0	0
A21	0	0	0	0	0	0	0	0	0	0	0	0	0	0	0	0	0	0	0	0	0	0	0	0	0	0	0	0	0	0	0	0
A22	0	0	0	0	0	0	0	0	0	0	0	0	0	0	0	0	0	0	0	0	0	0	0	0	0	0	0	0	0	0	0	0
A23	0	0	0	0	0	0	0	0	0	0	0	0	0	0	0	0	0	0	0	0	0	0	0	0	0	0	0	0	0	0	0	0
A24	0	0	0	0	0	0	0	0	0	0	0	0	0	0	0	0	0	0	0	0	0	0	0	0	0	0	0	0	0	0	0	0
B01	188.917	169.5	163.542	180.75	199.708	171	181.5	149.75	188.625	190.708	169.417	169.417	166.375	146.792	172.042	194.542	178.25	168.042	168.375	180.667	190.625	154.75	228.167	164.708	155.5	189.75	180.417	211.083	165.458	182.917	202.625	180.917
B02	12.4375	32.75	29.75	5.125	46.75	50.4375	23.5	48.0625	47.75	35.6875	23.75	39.4375	29	48.0625	19.0625	34.875	66.9375	26.8125	15.75	25.5625	21.8125	47.375	44.4375	32.375	30.5	51.9375	30.125	15.5	39.8125	17.5	63.1875	16.5625
B03	0	0	0	0	0	0	0	0	0	0	0	0	0	0	0	0	0	0	0	0	0	0	0	0	0	0	0	0	0	0	0	0
B04	113	122.575	141.9	95.725	106	106.85	99.325	108.65	95.475	100.775	138.8	109.9	110.85	114.525	122.5	118.1	120.75	97.475	112.05	102.875	114.075	96.425	101.7	105.55	110.975	93.35	106.575	127.6	118.9	105.75	134.2	109.75
B05	41.2083	63.4167	49.7083	45.125	59.0417	58.875	45.625	56.4583	63.1667	55.2083	45.375	56.5833	72.7083	56.5417	57.0417	76.2083	51	44.75	79.4167	60	52.9167	52.5	56.9583	62.4583	61.4167	53.5417	63.0417	46.875	48.4583	54.625	62.2917	47.8333
B06	0	0	0	0	0	0	0	0	0	0	0	0	0	0	0	0	0	0	0	0	0	0	0	0	0	0	0	0	0	0	0	0
B07	303	301.375	307.375	297.875	305.75	300.625	308.25	302.5	298.5	301.75	318	304.75	301.625	297.875	295.875	299.375	313.75	299.625	306.875	311.125	328.25	274.375	308.75	303.5	293.5	294.375	294.625	301.875	299.75	298.125	313.25	303.625
B08	9.91071	22.4464	19.8929	72.6786	24.1071	55.2321	66.625	62	40.6429	50.2679	35.0893	41.0893	49.8929	104.375	55.1964	59.1607	16.125	67.9464	15.1964	69.625	74.5536	32.5179	48.5357	19.2857	7.76788	25.0536	6.64288	14.8571	24.9821	45.5	46.1071	7.91071
B09	0	0	0	0	0	0	0	0	0	0	0	0	0	0	0	0	0	0	0	0	0	0	0	0	0	0	0	0	0	0	0	0
B10	86	99.875	120.75	86.4375	107.375	121.312	124.875	121.625	108.625	111.812	126.25	129.438	104.875	93.375	104.75	122	137.562	133.375	104.312	95.5625	115.562	101.688	119	83.9375	91.75	112.562	108.125	120.312	95.875	87.5	92.375	82.875
B11	124.675	148.908	113.05	135.392	124.067	154.667	137.883	110.417	141.108	182.475	130.983	160.725	142.817	130.017	136.467	151.75	181.425	172.95	165.692	144.808	182.358	121.283	141.533	122.15	145.708	129.608	126.458	129.092	147.5	170.442	170.467	120.8
B12	145.9	145.825	148.075	169.9	143.5	135.95	127.175	134.925	144.35	148.9	141.4	113	154.225	128.575	159.85	155.55	143.175	158.625	141.775	153.275	120.725	130.4	141.975	165.7	165.3	143.075	129.9	146.85	185.175	161.7	120.175	152.325
B13	0	0	0	0	0	0	0	0	0	0	0	0	0	0	0	0	0	0	0	0	0	0	0	0	0	0	0	0	0	0	0	0
B14	104.648	91.875	102.477	76.0909	97.6704	89.7841	70.7386	85.0568	73.1136	68.8523	91.0114	94.4432	79.1705	66.2955	100.023	91.375	96.3864	113.193	118.227	96	101.273	81.2727	70.2045	88.7727	95.1591	78.625	90.4091	106.023	86.7159	64.7045	94.9205	110.023
B15	0	0	0	0	0	0	0	0	0	0	0	0	0	0	0	0	0	0	0	0	0	0	0	0	0	0	0	0	0	0	0	0
B16	0	0	0	0	0	0	0	0	0	0	0	0	0	0	0	0	0	0	0	0	0	0	0	0	0	0	0	0	0	0	0	0
B17	0	0	0	0	0	0	0	0	0	0	0	0	0	0	0	0	0	0	0	0	0	0	0	0	0	0	0	0	0	0	0	0
B18	0	0	0	0	0	0	0	0	0	0	0	0	0	0	0	0	0	0	0	0	0	0	0	0	0	0	0	0	0	0	0	0
B19	0	0	0	0	0	0	0	0	0	0	0	0	0	0	0	0	0	0	0	0	0	0	0	0	0	0	0	0	0	0	0	0
B20	0	0	0	0	0	0	0	0	0	0	0	0	0	0	0	0	0	0	0	0	0	0	0	0	0	0	0	0	0	0	0	0
B21	0	0	0	0	0	0	0	0	0	0	0	0	0	0	0	0	0	0	0	0	0	0	0	0	0	0	0	0	0	0	0	0
B22	0	0	0	0	0	0	0	0	0	0	0	0	0	0	0	0	0	0	0	0	0	0	0	0	0	0	0	0	0	0	0	0
B23	0	0	0	0	0	0	0	0	0	0	0	0	0	0	0	0	0	0	0	0	0	0	0	0	0	0	0	0	0	0	0	0
B24	0	0	0	0	0	0	0	0	0	0	0	0	0	0	0	0	0	0	0	0	0	0	0	0	0	0	0	0	0	0	0	0
C01	282.625	251.625	301	277.25	283.375	297.625	296.5	286.875	285.375	284.625	325.875	280.125	287.625	298.625	303.125	296.875	289.875	321.875	282.375	290.25	295.25	287.875	296.375	299.25	327.375	283.75	283.75	286.875	290.875	276.375	300.125	289.625
C02	0	0	0	0	0	0	0	0	0	0	0	0	0	0	0	0	0	0	0	0	0	0	0	0	0	0	0	0	0	0	0	0
C03	0	0	0	0	0	0	0	0	0	0	0	0	0	0	0	0	0	0	0	0	0	0	0	0	0	0	0	0	0	0	0	0
C04	198.875	211.625	179.85	206.3	222	180.925	216.9	200.6	200.575	199.125	241.475	215.8	184.775	193.8	148.3	187.2	207.05	197.625	209.025	171.925	201.975	201.95	193.775	189.225	209.85	175.95	182.1	190.025	201.125	199.975	199.45	199.875
C05	0	0	0	0	0	0	0	0	0	0	0	0	0	0	0	0	0	0	0	0	0	0	0	0	0	0	0	0	0	0	0	0
C06	0	0	0	0	0	0	0	0	0	0	0	0	0	0	0	0	0	0	0	0	0	0	0	0	0	0	0	0	0	0	0	0
C07	0	0	0	0	0	0	0	0	0	0	0	0	0	0	0	0	0	0	0	0	0	0	0	0	0	0	0	0	0	0	0	0
C08	0	0	0	0	0	0	0	0	0	0	0	0	0	0	0	0	0	0	0	0	0	0	0	0	0	0	0	0	0	0	0	0
C09	137.192	126.779	152.577	165.423	154.548	203.019	145.288	203.538	194.538	182.231	168.75	170.462	169	178.644	172.548	156.99	153.952	161.529	139.269	154.481	152.606	180.404	164.365	154.49	141.029	181.337	162.327	167.231	167.913	151.404	167.308	135.442
C10	149.394	172.144	138.154	142.529	156.933	155.788	185.365	183.635	157.385	162.077	184.346	152.067	158.269	162.904	166.587	156.731	166.413	170.442	171.298	130.308	200.327	166.038	174.471	170.971	141.644	154.394	201.837	166.067	166.654	145.558	163.327	146.519
C11	0	0	0	0	0	0	0	0	0	0	0	0	0	0	0	0	0	0	0	0	0	0	0	0	0	0	0	0	0	0	0	0
C12	148.5	169.35	173.15	146.275	130.375	162.05	184.95	166.225	135.45	143.35	142.6	132.975	160.05	153.525	162.65	126.725	148.425	137.45	158.575	131.75	151.775	144.425	172.225	137.275	164.675	140.9	151.35	156.175	173.4	147.6	147.575	150.125
C13	0	0	0	0	0	0	0	0	0	0	0	0	0	0	0	0	0	0	0	0	0	0	0	0	0	0	0	0	0	0	0	0
C14	0	0	0	0	0	0	0	0	0	0	0	0	0	0	0	0	0	0	0	0	0	0	0	0	0	0	0	0	0	0	0	0
C15	0	0	0	0	0	0	0	0	0	0	0	0	0	0	0	0	0	0	0	0	0	0	0	0	0	0	0	0	0	0	0	0
C16	0	0	0	0	0	0	0	0	0	0	0	0	0	0	0	0	0	0	0	0	0	0	0	0	0	0	0	0	0	0	0	0
C17	0	0	0	0	0	0	0	0	0	0	0	0	0	0	0	0	0	0	0	0	0	0	0	0	0	0	0	0	0	0	0	0
C18	0	0	0	0	0	0	0	0	0	0	0	0	0	0	0	0	0	0	0	0	0	0	0	0	0	0	0	0	0	0	0	0
C19	0	0	0	0	0	0	0	0	0	0	0	0	0	0	0	0	0	0	0	0	0	0	0	0	0	0	0	0	0	0	0	0
C20	0	0	0	0	0	0	0	0	0	0	0	0	0	0	0	0	0	0	0	0	0	0	0	0	0	0	0	0	0	0	0	0
C21	0	0	0	0	0	0	0	0	0	0	0	0	0	0	0	0	0	0	0	0	0	0	0	0	0	0	0	0	0	0	0	0
C22	0	0	0	0	0	0	0	0	0	0	0	0	0	0	0	0	0	0	0	0	0	0	0	0	0	0	0	0	0	0	0	0
C23	0	0	0	0	0	0	0	0	0	0	0	0	0	0	0	0	0	0	0	0	0	0	0	0	0	0	0	0	0	0	0	0
C24	0	0	0	0	0	0	0	0	0	0	0	0	0	0	0	0	0	0	0	0	0	0	0	0	0	0	0	0	0	0	0	0
D01	157.702	106.375	119.067	99.5961	101.135	78.2789	90.7404	95.5385	88.3365	99.1346	107.538	79.3365	118.769	84.2981	115.846	110.942	103.808	91.2019	97.2885	87.4039	77.6923	91.2404	98.4039	108.606	113.529	83.8654	75.9808	124.144	76.0865	99.8461	85.6058	151.952
D02	0	0	0	0	0	0	0	0	0	0	0	0	0	0	0	0	0	0	0	0	0	0	0	0	0	0	0	0	0	0	0	0
D03	0	0	0	0	0	0	0	0	0	0	0	0	0	0	0	0	0	0	0	0	0	0	0	0	0	0	0	0	0	0	0	0
D04	102.812	117.125	123	111	91.8125	129.812	129.5	126.562	116.688	121.188	129.5	124.125	101.438	118.562	135.562	137.625	107.438	129.062	112.625	144.25	126.062	125.938	127.375	108.125	140.938	122.562	102.375	122.375	140.062	124.938	126.875	94.1875
D05	200.095	207.379	204.914	204.905	207.69	203.547	199.918	202.185	214.759	206.703	201.371	194.591	218.629	205.897	206.759	205.53	203.711	202.483	210.681	200.789	210.319	209.414	231.784	208.914	210.125	207.806	198.267	206.866	204.853	220.159	216.487	198.845
D06	73.1964	95.7321	63.2857	94.2143	87.1786	87.0893	41.2143	80.0714	86.4107	106.393	130.286	76.7679	46.2857	31.3929	65.0179	77.125	92.9821	75.7321	80.5	83.3929	82.5714	79.875	120.143	85.0357	94.7679	67.75	83.9821	61.1071	81.4464	60.875	84.0714	65.4464
D07	0	0	0	0	0	0	0	0	0	0	0	0	0	0	0	0	0	0	0	0	0	0	0	0	0	0	0	0	0	0	0	0
D08	123.179	134.786	115.786	161.107	139.393	132.786	117.375	128.679	149.643	130.214	161.661	167.143	156.786	149.125	133.464	138.446	137.089	144.054	142.304	152.929	151.607	136.446	169.679	142.375	127.143	149.607	151.393	122.321	152.25	149.321	133	146.643
D09	75.2614	109.182	89.8068	105.864	87.625	87.7045	89.2386	103.807	80.5795	77.5227	87.3068	102.761	25.7841	94.5568	105.477	73.5909	99.8409	107.864	132.5	91.4545	107.909	92.7727	112.045	94.8523	107.455	68.9091	104.227	109.295	131.341	95.9545	95.1023	74.8864
D10	0	0	0	0	0	0	0	0	0	0	0	0	0	0	0	0	0	0	0	0	0	0	0	0	0	0	0	0	0	0	0	0
D11	0	0	0	0	0	0	0	0	0	0	0	0	0	0	0	0	0	0	0	0	0	0	0	0	0	0	0	0	0	0	0	0
D12	140.875	124.375	120.25	171.193	116.784	140.148	104.318	114.955	157.5	111.943	145.068	122.909	103.977	126.159	115.307	154.284	128.727	119.057	135.909	121.375	124.091	140.716	131.477	147.216	117.898	109.023	106.114	128.966	147.352	112.852	131.455	161.875
D13	0	0	0	0	0	0	0	0	0	0	0	0	0	0	0	0	0	0	0	0	0	0	0	0	0	0	0	0	0	0	0	0
D14	63.6177	89.3162	79.1838	54.5073	104.382	76.4412	58.3309	106.618	73.0147	61.1617	98.2941	80.8235	82.3383	81.7647	79.0367	73.7647	91.6691	117.86	77.022	106.184	91.8015	61.0294	57.2427	81.6838	80.3088	50.0662	91.0147	93.8897	88.8162	92.1617	95.9265	77.7133
D15	0	0	0	0	0	0	0	0	0	0	0	0	0	0	0	0	0	0	0	0	0	0	0	0	0	0	0	0	0	0	0	0
D16	0	0	0	0	0	0	0	0	0	0	0	0	0	0	0	0	0	0	0	0	0	0	0	0	0	0	0	0	0	0	0	0
D17	0	0	0	0	0	0	0	0	0	0	0	0	0	0	0	0	0	0	0	0	0	0	0	0	0	0	0	0	0	0	0	0
D18	0	0	0	0	0	0	0	0	0	0	0	0	0	0	0	0	0	0	0	0	0	0	0	0	0	0	0	0	0	0	0	0
D19	0	0	0	0	0	0	0	0	0	0	0	0	0	0	0	0	0	0	0	0	0	0	0	0	0	0	0	0	0	0	0	0
D20	0	0	0	0	0	0	0	0	0	0	0	0	0	0	0	0	0	0	0	0	0	0	0	0	0	0	0	0	0	0	0	0
D21	0	0	0	0	0	0	0	0	0	0	0	0	0	0	0	0	0	0	0	0	0	0	0	0	0	0	0	0	0	0	0	0
D22	0	0	0	0	0	0	0	0	0	0	0	0	0	0	0	0	0	0	0	0	0	0	0	0	0	0	0	0	0	0	0	0
D23	0	0	0	0	0	0	0	0	0	0	0	0	0	0	0	0	0	0	0	0	0	0	0	0	0	0	0	0	0	0	0	0
D24	0	0	0	0	0	0	0	0	0	0	0	0	0	0	0	0	0	0	0	0	0	0	0	0	0	0	0	0	0	0	0	0
E01	0	0	0	0	0	0	0	0	0	0	0	0	0	0	0	0	0	0	0	0	0	0	0	0	0	0	0	0	0	0	0	0
E02	184.375	185.75	160	238	178.75	151.375	183.75	232.5	175.25	161.5	183.25	184.125	174.625	211.75	200	172.75	187.125	231.375	192.875	163.375	208.5	181.25	180	178.5	183.125	187.75	172.125	204.75	186.625	165.5	235.25	192.5
E03	0	0	0	0	0	0	0	0	0	0	0	0	0	0	0	0	0	0	0	0	0	0	0	0	0	0	0	0	0	0	0	0
E04	0	0	0	0	0	0	0	0	0	0	0	0	0	0	0	0	0	0	0	0	0	0	0	0	0	0	0	0	0	0	0	0
E05	119.401	92.1711	113.993	99.9868	116.717	120.553	103.539	109.789	100.954	104.842	120.566	121.382	123.507	121.349	97.6053	109.789	113.658	115.75	129.954	116.993	136.211	96.4671	99.3947	88.2039	112.414	106.303	100.375	131.138	117.197	104.612	113.053	120.651
E06	0	0	0	0	0	0	0	0	0	0	0	0	0	0	0	0	0	0	0	0	0	0	0	0	0	0	0	0	0	0	0	0
E07	154.705	168.125	159.932	176.102	162.75	163.023	147.295	158.102	159.011	149.739	168.795	135.011	155.432	158.943	133.75	170.364	157.602	164.25	173.455	153.716	174.909	160.011	163.5	162.659	142.716	140.443	168.909	175.341	174.205	168.875	168.659	152.33
E08	0	0	0	0	0	0	0	0	0	0	0	0	0	0	0	0	0	0	0	0	0	0	0	0	0	0	0	0	0	0	0	0
E09	130.083	137.292	153.917	133.292	143.333	162.333	198.792	144.042	146.792	168.333	122.625	143.667	134.083	150.458	151.542	127.875	147.958	158.042	134.625	152.875	156.5	137.125	134.667	151.375	166.083	139.333	168.875	138.292	134.708	150.5	141.125	127.083
E10	141.184	143.074	152.265	137.449	160.051	180.949	137.456	169.191	151.904	203.419	162.897	164.088	194.721	171.743	166.022	151.375	181.184	196.184	170.044	181.882	184.228	160.265	148.941	175.632	177.022	169.919	122.846	154.985	166.074	165.853	167.971	145.309
E11	187.925	180.9	189.725	164.1	190.525	180.375	186.675	190.175	197.85	188.025	198.05	190.6	191.85	184.95	199.225	190.4	193.725	176.375	215.525	187.4	184.875	186.95	185.3	183.45	181.85	205.075	181.775	201.075	211.3	188.85	187.55	183.675
E12	0	0	0	0	0	0	0	0	0	0	0	0	0	0	0	0	0	0	0	0	0	0	0	0	0	0	0	0	0	0	0	0
E13	126.125	120.25	140.708	119.583	140.333	124.542	120.167	132.875	126.417	138.333	116.833	121.375	115.917	124.75	124.083	126.167	137.958	118.667	146.917	130.708	120.458	124	113.667	127.292	110.208	120.292	122.208	125.25	125.708	121.958	115.25	123
E14	157.306	178.792	196.111	91.0139	93.3333	185.403	129.111	142.694	166.042	161.875	161.556	222.889	164.028	182.083	153.833	131.944	163.667	154.764	159.917	114.569	161.833	152.306	160.403	194.611	192.417	162.556	176.292	170.694	173.611	159.667	233.319	159.556
E15	0	0	0	0	0	0	0	0	0	0	0	0	0	0	0	0	0	0	0	0	0	0	0	0	0	0	0	0	0	0	0	0
E16	0	0	0	0	0	0	0	0	0	0	0	0	0	0	0	0	0	0	0	0	0	0	0	0	0	0	0	0	0	0	0	0
E17	0	0	0	0	0	0	0	0	0	0	0	0	0	0	0	0	0	0	0	0	0	0	0	0	0	0	0	0	0	0	0	0
E18	0	0	0	0	0	0	0	0	0	0	0	0	0	0	0	0	0	0	0	0	0	0	0	0	0	0	0	0	0	0	0	0
E19	0	0	0	0	0	0	0	0	0	0	0	0	0	0	0	0	0	0	0	0	0	0	0	0	0	0	0	0	0	0	0	0
E20	0	0	0	0	0	0	0	0	0	0	0	0	0	0	0	0	0	0	0	0	0	0	0	0	0	0	0	0	0	0	0	0
E21	0	0	0	0	0	0	0	0	0	0	0	0	0	0	0	0	0	0	0	0	0	0	0	0	0	0	0	0	0	0	0	0
E22	0	0	0	0	0	0	0	0	0	0	0	0	0	0	0	0	0	0	0	0	0	0	0	0	0	0	0	0	0	0	0	0
E23	0	0	0	0	0	0	0	0	0	0	0	0	0	0	0	0	0	0	0	0	0	0	0	0	0	0	0	0	0	0	0	0
E24	0	0	0	0	0	0	0	0	0	0	0	0	0	0	0	0	0	0	0	0	0	0	0	0	0	0	0	0	0	0	0	0
F01	0	0	0	0	0	0	0	0	0	0	0	0	0	0	0	0	0	0	0	0	0	0	0	0	0	0	0	0	0	0	0	0
F02	0	0	0	0	0	0	0	0	0	0	0	0	0	0	0	0	0	0	0	0	0	0	0	0	0	0	0	0	0	0	0	0
F03	0	0	0	0	0	0	0	0	0	0	0	0	0	0	0	0	0	0	0	0	0	0	0	0	0	0	0	0	0	0	0	0
F04	265.5	313.575	286.95	284.075	285.3	316.3	282.475	288.6	312.1	290.3	319.1	285.575	298.15	304.025	308.9	271.925	287.25	309.3	273.9	280.35	312.075	264.9	274.575	287.7	321.175	302.05	300.875	283.125	308.75	307.175	295.15	264.875
F05	0	0	0	0	0	0	0	0	0	0	0	0	0	0	0	0	0	0	0	0	0	0	0	0	0	0	0	0	0	0	0	0
F06	136.892	131.992	136.658	108.458	134.175	121.808	131.675	104.667	96.2583	121.817	141.475	141.592	113.692	113.517	131.608	112.967	110.675	135.642	156.9	140.117	145.008	133.758	111.992	107.275	123.717	130.592	132.575	162.983	132.258	116.85	95.6	136.517
F07	102.667	109.083	94.25	121.542	92.9167	101.292	97.125	99.8333	95.4167	93.25	99.0833	102.167	98.7083	95.0833	87.3333	104.75	104.583	110.208	80.5417	74.0833	118.375	102.958	89.75	94.9167	104.042	89.125	89.9583	109.042	130.042	86.6667	86.7083	123.417
F08	71.0695	100.056	126.375	121.75	131.708	85.5417	46.8472	95.5417	120.292	117.083	122.681	120.097	87.2778	99.7083	125.056	112.528	94.3889	88.625	98.6667	67.375	81.9445	130.306	105.306	100.486	119.292	88.5417	115.75	78.3055	75.8611	131.306	64.3055	136.931
F09	0	0	0	0	0	0	0	0	0	0	0	0	0	0	0	0	0	0	0	0	0	0	0	0	0	0	0	0	0	0	0	0
F10	167.054	162.643	170.946	166.518	164.161	155.518	164.196	161.268	152.929	174.179	166.054	156.679	168.821	189.268	163.071	166.839	163.732	171.75	162.518	158.893	166.75	159.768	144.125	169.161	157	165.982	162.214	164.857	156.518	149.964	150.696	175.554
F11	0	0	0	0	0	0	0	0	0	0	0	0	0	0	0	0	0	0	0	0	0	0	0	0	0	0	0	0	0	0	0	0
F12	0	0	0	0	0	0	0	0	0	0	0	0	0	0	0	0	0	0	0	0	0	0	0	0	0	0	0	0	0	0	0	0
F13	88.6731	105.337	84.6635	93.9039	118.462	112.25	128.346	107.288	98.0673	87.5	119.817	92.4039	84.4904	128.24	104.827	88.7981	107.375	88.3846	86.3942	88.7692	105.144	89.7404	95.4135	91.9231	90.5961	105.683	85.5	86.1154	92.1731	103.26	89.7404	91.2981
F14	224.375	230	228.875	237.5	261.25	216.125	241	224.375	233.125	250	205.125	226.875	247.125	240.375	225.5	188.625	217.5	246.5	224.375	222.75	225.25	192.25	215.125	222.125	245.125	248.375	206.625	230.5	261.375	221.5	232.375	224.125
F15	0	0	0	0	0	0	0	0	0	0	0	0	0	0	0	0	0	0	0	0	0	0	0	0	0	0	0	0	0	0	0	0
F16	0	0	0	0	0	0	0	0	0	0	0	0	0	0	0	0	0	0	0	0	0	0	0	0	0	0	0	0	0	0	0	0
F17	0	0	0	0	0	0	0	0	0	0	0	0	0	0	0	0	0	0	0	0	0	0	0	0	0	0	0	0	0	0	0	0
F18	0	0	0	0	0	0	0	0	0	0	0	0	0	0	0	0	0	0	0	0	0	0	0	0	0	0	0	0	0	0	0	0
F19	0	0	0	0	0	0	0	0	0	0	0	0	0	0	0	0	0	0	0	0	0	0	0	0	0	0	0	0	0	0	0	0
F20	0	0	0	0	0	0	0	0	0	0	0	0	0	0	0	0	0	0	0	0	0	0	0	0	0	0	0	0	0	0	0	0
F21	0	0	0	0	0	0	0	0	0	0	0	0	0	0	0	0	0	0	0	0	0	0	0	0	0	0	0	0	0	0	0	0
F22	0	0	0	0	0	0	0	0	0	0	0	0	0	0	0	0	0	0	0	0	0	0	0	0	0	0	0	0	0	0	0	0
F23	0	0	0	0	0	0	0	0	0	0	0	0	0	0	0	0	0	0	0	0	0	0	0	0	0	0	0	0	0	0	0	0
F24	0	0	0	0	0	0	0	0	0	0	0	0	0	0	0	0	0	0	0	0	0	0	0	0	0	0	0	0	0	0	0	0
G01	207.125	255.019	207.74	227.827	218.856	216.288	240.635	243.5	204.375	250.875	241.269	234.077	228.298	204.952	232.327	223.077	211.548	232.587	234.442	229.404	238.442	248.99	236.567	246.365	233.721	227.808	219.288	220.462	210.721	248.913	249.952	215.75
G02	0	0	0	0	0	0	0	0	0	0	0	0	0	0	0	0	0	0	0	0	0	0	0	0	0	0	0	0	0	0	0	0
G03	0	0	0	0	0	0	0	0	0	0	0	0	0	0	0	0	0	0	0	0	0	0	0	0	0	0	0	0	0	0	0	0
G04	0	0	0	0	0	0	0	0	0	0	0	0	0	0	0	0	0	0	0	0	0	0	0	0	0	0	0	0	0	0	0	0
G05	0	0	0	0	0	0	0	0	0	0	0	0	0	0	0	0	0	0	0	0	0	0	0	0	0	0	0	0	0	0	0	0
G06	257.75	272	298.125	261.375	281.062	264.375	288.812	271.812	275.125	276.125	269.188	271.562	279.75	290.5	279.875	275.438	285.312	281.688	248.438	252.062	281	269.812	276.25	271.188	265.125	295.312	275.75	270.625	260.25	272.875	268.812	260.625
G07	27.8977	8.6477	43.7386	25.1477	32.2159	33.9204	46.6932	33.4432	13.5	6.27274	28.3523	17.4432	19.1136	41.7046	39.3977	29.0568	30.6023	22.9773	7.26135	47.3864	18.3523	42.2386	15.4204	2.34088	29	36.0341	35.8523	48.3523	27.1136	24.9886	63.875	27.0227
G08	149.833	134.5	119.917	127.375	147.292	146.667	131.5	135.75	155.75	130.417	130.542	143.292	133.208	154.333	133.792	111.75	156.125	134.208	165.042	165.958	140.208	148.542	140.75	144	145.25	156.625	113.167	154.958	145.375	122.5	135.625	147.833
G09	0	0	0	0	0	0	0	0	0	0	0	0	0	0	0	0	0	0	0	0	0	0	0	0	0	0	0	0	0	0	0	0
G10	98.5682	63.0227	81.6364	111.307	82.1023	84.9659	94.1818	79.8296	76.2273	87	116.159	110.739	107.511	114.682	75.25	49.9773	85.4204	63.3864	145.659	114.875	115.045	133.977	119.636	68.1932	105.614	105.727	96.25	89.8296	156.443	82.5909	141.102	105.318
G11	298.908	271.783	293.667	288.342	293.733	300.4	299.417	287.667	272.275	277.175	269.783	286.633	305.2	293.642	283.317	276.892	279.775	289.867	287.5	280.008	287.092	286.183	278.492	298.608	288.633	297.4	291.533	282.05	295.758	289.033	285.408	300.283
G12	210.022	225.051	205.86	224.522	179.154	217.206	203.941	220.574	224.831	198.096	234.919	211.176	207.662	218.537	246.691	229.015	233.691	206.324	206.544	212.779	228.279	200.978	208.007	208.213	238.721	213.5	209.456	199.059	196.316	200.493	217.213	213.397
G13	0	0	0	0	0	0	0	0	0	0	0	0	0	0	0	0	0	0	0	0	0	0	0	0	0	0	0	0	0	0	0	0
G14	60.2885	95.6346	73.3846	84.4135	65.3654	83.7019	80.9327	73.2692	78.9519	115.702	44.6539	67.2212	92.0481	92.3365	59.7211	90.3365	93.5192	108.106	91.0577	84.0769	93.1923	50.2115	86.0096	70.2596	33.875	78.8846	64.6538	89.3269	107.49	65.5288	88.2885	80.5
G15	0	0	0	0	0	0	0	0	0	0	0	0	0	0	0	0	0	0	0	0	0	0	0	0	0	0	0	0	0	0	0	0
G16	0	0	0	0	0	0	0	0	0	0	0	0	0	0	0	0	0	0	0	0	0	0	0	0	0	0	0	0	0	0	0	0
G17	0	0	0	0	0	0	0	0	0	0	0	0	0	0	0	0	0	0	0	0	0	0	0	0	0	0	0	0	0	0	0	0
G18	0	0	0	0	0	0	0	0	0	0	0	0	0	0	0	0	0	0	0	0	0	0	0	0	0	0	0	0	0	0	0	0
G19	0	0	0	0	0	0	0	0	0	0	0	0	0	0	0	0	0	0	0	0	0	0	0	0	0	0	0	0	0	0	0	0
G20	0	0	0	0	0	0	0	0	0	0	0	0	0	0	0	0	0	0	0	0	0	0	0	0	0	0	0	0	0	0	0	0
G21	0	0	0	0	0	0	0	0	0	0	0	0	0	0	0	0	0	0	0	0	0	0	0	0	0	0	0	0	0	0	0	0
G22	0	0	0	0	0	0	0	0	0	0	0	0	0	0	0	0	0	0	0	0	0	0	0	0	0	0	0	0	0	0	0	0
G23	0	0	0	0	0	0	0	0	0	0	0	0	0	0	0	0	0	0	0	0	0	0	0	0	0	0	0	0	0	0	0	0
G24	0	0	0	0	0	0	0	0	0	0	0	0	0	0	0	0	0	0	0	0	0	0	0	0	0	0	0	0	0	0	0	0
H01	0	0	0	0	0	0	0	0	0	0	0	0	0	0	0	0	0	0	0	0	0	0	0	0	0	0	0	0	0	0	0	0
H02	0	0	0	0	0	0	0	0	0	0	0	0	0	0	0	0	0	0	0	0	0	0	0	0	0	0	0	0	0	0	0	0
H03	94.675	89.975	67	68.675	36.825	98.325	89.45	58.575	29.75	69.1	125.4	76.05	83.525	80.5	104.65	74.65	73.575	109.575	90.675	75.1	75.125	77.875	104.825	92.175	49.55	54.6	92.6	83.075	131.675	75.775	61.3	94.8
H04	72.0577	56.2885	48.9615	83.9423	67.6058	82.6923	79.2885	66.0385	70.6635	71.5096	96.1731	74.4712	73.1154	74.5962	91.8558	88.4712	79.9615	65.3365	81.6154	98.8846	74.5	94.0096	84.1058	75.7981	61.625	79.8269	70.9808	80.4904	80.5577	66.1731	71.3558	72.0577
H05	0	0	0	0	0	0	0	0	0	0	0	0	0	0	0	0	0	0	0	0	0	0	0	0	0	0	0	0	0	0	0	0
H06	55.375	62.975	77.525	65.35	69.1	66.275	60.05	76.475	69.825	62.2	76	66.125	83.175	57.825	60.25	67.275	66.35	72.675	73.225	64.2	74.125	75.6	83	66.525	85.75	75.775	67.75	65.45	75.8	73.6	62.175	66
H07	195.167	228.875	240.306	227.722	229.875	206.319	211.694	214.528	247.875	205.056	215.361	185.694	135.389	207.5	231.736	200.514	250.222	220.722	212.667	208.75	215.778	221.708	226.778	228.625	222.403	185.417	224.986	216.778	214.903	231.292	232.319	194.292
H08	97.125	132	111.054	108.518	129.339	161.821	121.786	172.732	112.964	121.607	132.268	136.554	133.518	163.571	127.929	117.857	121.089	71.875	134.786	131.571	116.839	142.607	133.982	111.482	132.286	104.946	135.464	103.393	133.518	129.696	114.75	100.625
H09	5.875	18.5455	7.13635	20.2841	7.6023	9.5227	17.1705	15.8864	7.03412	1.23865	13.8182	11.4205	1.44318	12.1477	9.43182	8.59088	13.2273	44.2159	9.03412	0.431824	34.6364	1.1023	4.61365	4.67047	9.69318	16.5682	9.6477	34.5909	17.1136	18.2841	9.38635	6.75
H10	124.232	125.482	129.875	137.964	140.679	157.018	128.446	154.482	154.589	136.786	110.875	89.4107	137.625	136.089	115.089	130.304	137.018	114.429	137.661	133.571	160.339	137.036	139.054	116.429	173.321	137.679	120	165.179	131.929	145.321	128.393	137.232
H11	127.722	127.389	95.4722	145.736	122.556	124.417	156.944	122.806	143.153	152.194	158.014	93.3472	116.583	124.861	103.528	113.403	127.458	117.75	123.764	130.528	169.514	111.306	121.917	155.75	126.986	138.764	105.847	166.569	172.361	139.819	126.681	123.542
H12	0	0	0	0	0	0	0	0	0	0	0	0	0	0	0	0	0	0	0	0	0	0	0	0	0	0	0	0	0	0	0	0
H13	314.694	312.611	306.319	301.792	319.764	297.694	293.389	306.139	315.736	300.972	306.194	316.097	328.903	290.083	298.181	332.583	310.556	297.167	320.139	328.097	310.139	312.625	309.097	322.361	311.806	299.722	307.778	305.806	288.5	293.889	322.458	311.069
H14	118.542	148.236	148.167	164.472	129.125	131.319	145.208	180.639	135.667	160.347	142.444	130.167	177.181	150.444	133.931	123.361	117.889	105.819	146.167	146.514	136.542	142.556	144.361	145.639	142.847	107.861	130.028	126.569	132.597	173.528	133.625	120.667
H15	0	0	0	0	0	0	0	0	0	0	0	0	0	0	0	0	0	0	0	0	0	0	0	0	0	0	0	0	0	0	0	0
H16	0	0	0	0	0	0	0	0	0	0	0	0	0	0	0	0	0	0	0	0	0	0	0	0	0	0	0	0	0	0	0	0
H17	0	0	0	0	0	0	0	0	0	0	0	0	0	0	0	0	0	0	0	0	0	0	0	0	0	0	0	0	0	0	0	0
H18	0	0	0	0	0	0	0	0	0	0	0	0	0	0	0	0	0	0	0	0	0	0	0	0	0	0	0	0	0	0	0	0
H19	0	0	0	0	0	0	0	0	0	0	0	0	0	0	0	0	0	0	0	0	0	0	0	0	0	0	0	0	0	0	0	0
H20	0	0	0	0	0	0	0	0	0	0	0	0	0	0	0	0	0	0	0	0	0	0	0	0	0	0	0	0	0	0	0	0
H21	0	0	0	0	0	0	0	0	0	0	0	0	0	0	0	0	0	0	0	0	0	0	0	0	0	0	0	0	0	0	0	0
H22	0	0	0	0	0	0	0	0	0	0	0	0	0	0	0	0	0	0	0	0	0	0	0	0	0	0	0	0	0	0	0	0
H23	0	0	0	0	0	0	0	0	0	0	0	0	0	0	0	0	0	0	0	0	0	0	0	0	0	0	0	0	0	0	0	0
H24	0	0	0	0	0	0	0	0	0	0	0	0	0	0	0	0	0	0	0	0	0	0	0	0	0	0	0	0	0	0	0	0
I01	14.6875	37.875	43.4375	20.4375	30.375	26.75	20.8125	14.8125	6.9375	1.6875	16.625	12.375	24.6875	26.125	37.5625	12.8125	29.4375	28.125	23	5.0625	35.25	35.9375	3.75	9.5625	20.5	42.25	24.625	0.125	4.0625	50.9375	27.8125	22.1875
I02	0	0	0	0	0	0	0	0	0	0	0	0	0	0	0	0	0	0	0	0	0	0	0	0	0	0	0	0	0	0	0	0
I03	0	0	0	0	0	0	0	0	0	0	0	0	0	0	0	0	0	0	0	0	0	0	0	0	0	0	0	0	0	0	0	0
I04	0	0	0	0	0	0	0	0	0	0	0	0	0	0	0	0	0	0	0	0	0	0	0	0	0	0	0	0	0	0	0	0
I05	80.3333	50.5833	58.625	58.5	52.2083	47.25	54.2917	28.9167	52.9583	50.9167	10.75	48.1667	46.0417	50.7917	53.2083	50.2083	82.3333	53.7083	66.2917	54.9167	82.125	51.3333	60.75	26.5833	56.7917	65.9167	50.25	55.3333	45.625	66.0833	49.4583	82.7083
I06	15.0357	40.3393	25.7679	71.7321	82.2857	73.25	88.625	59.9821	54.9464	68.5357	100.232	24.5179	70.3214	56.2143	48.0714	52.5714	92.2679	50.8571	51.125	38.2143	30.2679	29.875	38.1071	59.9107	47.0893	56.6607	66.2321	71.7321	43.1786	48.9821	28.0893	19.1607
I07	59.25	78.0341	99.8864	100.409	52.6023	74.0341	80.4545	69.7841	66.5341	90.7386	53	34.0455	84.9545	80.6932	48.0455	88.1136	92.7159	68.1818	102.17	75.3068	83.0568	80.5795	70.0227	105.034	41.2727	125.477	67.0568	98.0682	70.7614	97.0795	93.5	57.875
I08	106.917	87.7917	114.417	115.25	117.292	125.667	120.333	102.292	147.708	126.708	126.458	116.417	139.875	115.667	124.917	123.333	124.625	100.542	107.167	112.375	102.083	135.875	135.833	111.375	105.708	150.625	134.708	122.75	126.708	116.75	110.208	109.292
I09	142.673	97.4231	105.942	108.817	127.519	92.8558	95.6346	108.288	113.558	100.356	103.673	134.173	132.587	98.2115	95.9327	107.462	132.288	124.99	128.087	82.4423	105.404	93.5577	138.663	108.942	117.048	97.8461	101.548	132.625	106.548	97.9039	114.404	137.423
I10	0	0	0	0	0	0	0	0	0	0	0	0	0	0	0	0	0	0	0	0	0	0	0	0	0	0	0	0	0	0	0	0
I11	0	0	0	0	0	0	0	0	0	0	0	0	0	0	0	0	0	0	0	0	0	0	0	0	0	0	0	0	0	0	0	0
I12	201.087	192.51	179.808	179.077	189.317	192.144	196.144	205.096	184	196.981	222.019	184.279	202.269	222.788	257.904	185.115	202.942	195.817	178.49	208.856	217.192	198.231	188.721	198.212	226.683	166.615	183.25	190.462	196.24	211.923	210.096	202.962
I13	0	0	0	0	0	0	0	0	0	0	0	0	0	0	0	0	0	0	0	0	0	0	0	0	0	0	0	0	0	0	0	0
I14	0	0	0	0	0	0	0	0	0	0	0	0	0	0	0	0	0	0	0	0	0	0	0	0	0	0	0	0	0	0	0	0
I15	0	0	0	0	0	0	0	0	0	0	0	0	0	0	0	0	0	0	0	0	0	0	0	0	0	0	0	0	0	0	0	0
I16	0	0	0	0	0	0	0	0	0	0	0	0	0	0	0	0	0	0	0	0	0	0	0	0	0	0	0	0	0	0	0	0
I17	0	0	0	0	0	0	0	0	0	0	0	0	0	0	0	0	0	0	0	0	0	0	0	0	0	0	0	0	0	0	0	0
I18	0	0	0	0	0	0	0	0	0	0	0	0	0	0	0	0	0	0	0	0	0	0	0	0	0	0	0	0	0	0	0	0
I19	0	0	0	0	0	0	0	0	0	0	0	0	0	0	0	0	0	0	0	0	0	0	0	0	0	0	0	0	0	0	0	0
I20	0	0	0	0	0	0	0	0	0	0	0	0	0	0	0	0	0	0	0	0	0	0	0	0	0	0	0	0	0	0	0	0
I21	0	0	0	0	0	0	0	0	0	0	0	0	0	0	0	0	0	0	0	0	0	0	0	0	0	0	0	0	0	0	0	0
I22	0	0	0	0	0	0	0	0	0	0	0	0	0	0	0	0	0	0	0	0	0	0	0	0	0	0	0	0	0	0	0	0
I23	0	0	0	0	0	0	0	0	0	0	0	0	0	0	0	0	0	0	0	0	0	0	0	0	0	0	0	0	0	0	0	0
I24	0	0	0	0	0	0	0	0	0	0	0	0	0	0	0	0	0	0	0	0	0	0	0	0	0	0	0	0	0	0	0	0
J01	303.106	281.769	295.096	295.894	280.971	291.923	293.163	312.106	285.721	297.856	301.269	313.808	307.846	290.51	275.452	313.077	290.663	289.99	283.308	288.24	298.337	306.846	278.337	298	320.288	331.644	292.125	287.712	315.404	285.894	293.394	301.731
J02	0	0	0	0	0	0	0	0	0	0	0	0	0	0	0	0	0	0	0	0	0	0	0	0	0	0	0	0	0	0	0	0
J03	0	0	0	0	0	0	0	0	0	0	0	0	0	0	0	0	0	0	0	0	0	0	0	0	0	0	0	0	0	0	0	0
J04	217.477	208.114	235.625	219.523	227.955	239.659	241.568	225.068	232.534	228.364	226.364	233.625	244.284	231.455	226.614	218.841	217.011	220.193	249.67	242.818	229.693	236.182	224.591	231.489	221.92	241.318	230.909	246.216	215.489	230.227	225.943	223.352
J05	104.361	88.8472	93.8055	90.6805	99.4861	115.153	67.2778	90.7639	88.6945	83.4583	89.5	118.542	81.9028	97.3195	86.0139	106.431	79.9722	92.5695	88.75	93.3889	91.9167	96.0139	112.111	60.4583	89.0833	108.986	106.944	85.7083	112.611	93.3472	86.8889	84.7639
J06	0	0	0	0	0	0	0	0	0	0	0	0	0	0	0	0	0	0	0	0	0	0	0	0	0	0	0	0	0	0	0	0
J07	129.792	152	141.583	134.292	168.875	161.292	139.333	135.75	128.833	138.875	146.542	175.75	89.7083	129.042	125.208	99.5	196.292	122.708	163.417	130.917	112.417	135.25	111	150.333	133.875	139.208	164.625	127.667	127.833	131.083	80.2917	129.542
J08	179.909	162.818	155.284	141.045	160.818	171.75	169.92	139.193	159.807	146.761	162.125	173.739	144.091	148.955	150.489	193.557	141.648	137.818	126.977	127.273	155	145.58	166.455	159.307	173.557	152.148	162.125	167.511	158	163.057	162.568	160.909
J09	148.625	156.5	189.5	158.5	152.5	168.375	117.75	160.25	135.5	166.875	149.5	145.625	131.625	142.875	144.875	168.75	175.375	161.125	149.875	184.25	140.625	147.75	144.875	139.875	174.25	138.875	149.625	138.75	164.375	130.625	160.125	155.25
J10	2.75	54.375	38	33.625	44.375	22	26.875	31.5	35.875	49.625	63.25	22.75	57.75	46	77.125	37	30.25	84.75	59	31.75	44.125	70.25	13.875	18.625	63.625	1.125	47.375	27.375	29.375	58.125	74.875	51.5
J11	0	0	0	0	0	0	0	0	0	0	0	0	0	0	0	0	0	0	0	0	0	0	0	0	0	0	0	0	0	0	0	0
J12	0	0	0	0	0	0	0	0	0	0	0	0	0	0	0	0	0	0	0	0	0	0	0	0	0	0	0	0	0	0	0	0
J13	0	0	0	0	0	0	0	0	0	0	0	0	0	0	0	0	0	0	0	0	0	0	0	0	0	0	0	0	0	0	0	0
J14	0	0	0	0	0	0	0	0	0	0	0	0	0	0	0	0	0	0	0	0	0	0	0	0	0	0	0	0	0	0	0	0
J15	0	0	0	0	0	0	0	0	0	0	0	0	0	0	0	0	0	0	0	0	0	0	0	0	0	0	0	0	0	0	0	0
J16	0	0	0	0	0	0	0	0	0	0	0	0	0	0	0	0	0	0	0	0	0	0	0	0	0	0	0	0	0	0	0	0
J17	0	0	0	0	0	0	0	0	0	0	0	0	0	0	0	0	0	0	0	0	0	0	0	0	0	0	0	0	0	0	0	0
J18	0	0	0	0	0	0	0	0	0	0	0	0	0	0	0	0	0	0	0	0	0	0	0	0	0	0	0	0	0	0	0	0
J19	0	0	0	0	0	0	0	0	0	0	0	0	0	0	0	0	0	0	0	0	0	0	0	0	0	0	0	0	0	0	0	0
J20	0	0	0	0	0	0	0	0	0	0	0	0	0	0	0	0	0	0	0	0	0	0	0	0	0	0	0	0	0	0	0	0
J21	0	0	0	0	0	0	0	0	0	0	0	0	0	0	0	0	0	0	0	0	0	0	0	0	0	0	0	0	0	0	0	0
J22	0	0	0	0	0	0	0	0	0	0	0	0	0	0	0	0	0	0	0	0	0	0	0	0	0	0	0	0	0	0	0	0
J23	0	0	0	0	0	0	0	0	0	0	0	0	0	0	0	0	0	0	0	0	0	0	0	0	0	0	0	0	0	0	0	0
J24	0	0	0	0	0	0	0	0	0	0	0	0	0	0	0	0	0	0	0	0	0	0	0	0	0	0	0	0	0	0	0	0
K01	0	0	0	0	0	0	0	0	0	0	0	0	0	0	0	0	0	0	0	0	0	0	0	0	0	0	0	0	0	0	0	0
K02	0	0	0	0	0	0	0	0	0	0	0	0	0	0	0	0	0	0	0	0	0	0	0	0	0	0	0	0	0	0	0	0
K03	47.75	49.875	72.625	42.75	70	18.625	38.25	56.75	79.875	48.25	56.625	68.5	77	34.375	44.25	32.75	56.875	47.25	58	73.875	85.875	32.875	40.125	67.125	25.125	59.125	45.125	6	28.875	56.75	69.5	13.875
K04	0	0	0	0	0	0	0	0	0	0	0	0	0	0	0	0	0	0	0	0	0	0	0	0	0	0	0	0	0	0	0	0
K05	0	0	0	0	0	0	0	0	0	0	0	0	0	0	0	0	0	0	0	0	0	0	0	0	0	0	0	0	0	0	0	0
K06	184.562	203.25	192.25	206.688	240.188	203.188	146.062	201.438	200.625	183.688	195.875	214.625	222.312	208.438	197.5	188	179.812	210.812	208.375	209.562	199.562	212.688	206.312	186.625	203.438	212	200.938	189.812	232.5	208.125	199.938	188.562
K07	0	0	0	0	0	0	0	0	0	0	0	0	0	0	0	0	0	0	0	0	0	0	0	0	0	0	0	0	0	0	0	0
K08	0	0	0	0	0	0	0	0	0	0	0	0	0	0	0	0	0	0	0	0	0	0	0	0	0	0	0	0	0	0	0	0
K09	4.44641	39.5893	61.2321	50.4286	28.3571	60.6964	36.6071	39.2679	22.9464	53.2679	38.5	103.232	33.9107	33.9464	25.6071	64.2321	52.3929	28.5	80.2857	51.2857	26.3214	35.4107	40.3214	38.375	32.9821	18.4107	38.75	23.2143	29.25	36.1607	38.625	1.32141
K10	96.4519	90.9712	96.5673	100.49	129.135	131.769	111.673	89.8846	111.212	98.7788	94.9327	95.3269	97.125	90.2788	100.337	89.1923	94.25	87.3462	128.202	95.4135	105.779	103.365	102.385	106.25	103.913	114.49	98.7115	114.817	126.673	110.452	75.4423	94.8462
K11	0	0	0	0	0	0	0	0	0	0	0	0	0	0	0	0	0	0	0	0	0	0	0	0	0	0	0	0	0	0	0	0
K12	110.125	112.675	100.275	47.225	85.8	53.6	80.625	105.2	76.65	44.6	38.875	82.05	26.075	64.25	107.85	96.6	77.225	83.75	108.7	31.825	58.5	118.95	94.35	81.6	33.7	51.55	73.65	87.75	32.05	94.95	70.15	111.375
K13	0	0	0	0	0	0	0	0	0	0	0	0	0	0	0	0	0	0	0	0	0	0	0	0	0	0	0	0	0	0	0	0
K14	198.339	194.804	177.786	191.393	205.839	185.518	178.464	187.339	176.411	189	193.339	207.518	188.732	199.143	197.071	205.607	214.429	192.589	174.089	182.768	180.821	201.643	196.518	179.036	176.071	165.071	175.75	175.607	187.268	178.125	198.554	192.536
K15	0	0	0	0	0	0	0	0	0	0	0	0	0	0	0	0	0	0	0	0	0	0	0	0	0	0	0	0	0	0	0	0
K16	0	0	0	0	0	0	0	0	0	0	0	0	0	0	0	0	0	0	0	0	0	0	0	0	0	0	0	0	0	0	0	0
K17	0	0	0	0	0	0	0	0	0	0	0	0	0	0	0	0	0	0	0	0	0	0	0	0	0	0	0	0	0	0	0	0
K18	0	0	0	0	0	0	0	0	0	0	0	0	0	0	0	0	0	0	0	0	0	0	0	0	0	0	0	0	0	0	0	0
K19	0	0	0	0	0	0	0	0	0	0	0	0	0	0	0	0	0	0	0	0	0	0	0	0	0	0	0	0	0	0	0	0
K20	0	0	0	0	0	0	0	0	0	0	0	0	0	0	0	0	0	0	0	0	0	0	0	0	0	0	0	0	0	0	0	0
K21	0	0	0	0	0	0	0	0	0	0	0	0	0	0	0	0	0	0	0	0	0	0	0	0	0	0	0	0	0	0	0	0
K22	0	0	0	0	0	0	0	0	0	0	0	0	0	0	0	0	0	0	0	0	0	0	0	0	0	0	0	0	0	0	0	0
K23	0	0	0	0	0	0	0	0	0	0	0	0	0	0	0	0	0	0	0	0	0	0	0	0	0	0	0	0	0	0	0	0
K24	0	0	0	0	0	0	0	0	0	0	0	0	0	0	0	0	0	0	0	0	0	0	0	0	0	0	0	0	0	0	0	0
L01	192.25	187.812	197.25	175.75	172.875	176.5	186.688	175.688	190	179.812	205.375	175.125	204.312	190.938	196.375	209.312	195.312	196.062	201.688	182.875	188.5	178.688	187.562	181.75	194.188	183.375	199.438	207.625	185.25	184.938	209	187.625
L02	0	0	0	0	0	0	0	0	0	0	0	0	0	0	0	0	0	0	0	0	0	0	0	0	0	0	0	0	0	0	0	0
L03	0	0	0	0	0	0	0	0	0	0	0	0	0	0	0	0	0	0	0	0	0	0	0	0	0	0	0	0	0	0	0	0
L04	21.0417	24.7667	18.975	8.78332	39.4667	23.925	22.475	26.8583	27.45	15.4667	34.825	32.5583	0.850006	31.0083	28.3417	19.1833	42.3833	13.15	15.4667	31.9833	28.8667	11.85	27.225	22.075	16.5417	26.6	4.57501	21.925	31.5417	18.525	12.2667	23.4167
L05	105.525	112.675	127.025	127.925	120.55	121.45	125.325	122.35	120.25	132.925	125.075	116.85	124.325	134.875	112	121.775	152.275	115.525	111.325	119.375	118.475	111.6	118.3	138.65	118.05	127.15	129.75	108.825	127.15	172.425	122.725	112.15
L06	0	0	0	0	0	0	0	0	0	0	0	0	0	0	0	0	0	0	0	0	0	0	0	0	0	0	0	0	0	0	0	0
L07	0	0	0	0	0	0	0	0	0	0	0	0	0	0	0	0	0	0	0	0	0	0	0	0	0	0	0	0	0	0	0	0
L08	184.417	199	218.917	223.583	207.292	209.875	185.75	227.417	219.25	235	209.667	216.833	190.25	213.083	204.292	235.083	202.625	192	199.583	194.5	188.792	195.042	193.708	223.042	211.042	207.667	224.333	208.042	198.375	206.042	206.5	179.292
L09	147.807	154.08	188.625	148.602	161.057	156.898	163.511	168.364	152.545	72.0568	142.989	158.261	158.352	97.4545	199.17	184.5	152.523	143.023	126.83	144.989	173.716	159.477	170.273	184.568	159.295	152.875	216.023	159.273	163.261	208.636	144.852	155.682
L10	122.068	150.386	123.784	131.534	143.966	132.08	143.523	136.989	131.852	118.614	133.102	153.295	137.466	125.182	95.4773	131.307	128.477	137.682	105.864	131.341	144.409	106.489	115.523	133.5	134.409	147.5	133.455	136.773	161.614	199.091	140.273	122.818
L11	243.375	227.17	247.989	240.011	243.477	248.227	241.739	252.125	241.375	192.727	239.307	218.727	253.784	217.568	244.182	222.239	228.477	246.58	235.489	231.864	254.568	238.455	233	257.761	212.625	229.784	236.364	253.455	243.227	242.352	226.659	238.375
L12	200.318	186	198.659	197.307	201.011	214.148	191.898	207.318	201.284	207.307	208.489	184.614	208.091	184.75	174.659	178.92	207.977	178.636	212.727	184.682	193.852	207.943	202.011	223.886	199.489	202.011	243.261	192.034	208.705	207.409	228.409	195.148
L13	296.4	332.05	290.75	290.65	314.45	292.625	288.825	289.825	310.9	288.075	286.325	313.1	299.9	290.825	293.875	294.325	296.875	282.5	293.725	292.825	298.65	284.325	289.075	302.875	297.675	294.4	289.325	318.675	302.875	297.75	312.1	310.025
L14	0	0	0	0	0	0	0	0	0	0	0	0	0	0	0	0	0	0	0	0	0	0	0	0	0	0	0	0	0	0	0	0
L15	0	0	0	0	0	0	0	0	0	0	0	0	0	0	0	0	0	0	0	0	0	0	0	0	0	0	0	0	0	0	0	0
L16	0	0	0	0	0	0	0	0	0	0	0	0	0	0	0	0	0	0	0	0	0	0	0	0	0	0	0	0	0	0	0	0
L17	0	0	0	0	0	0	0	0	0	0	0	0	0	0	0	0	0	0	0	0	0	0	0	0	0	0	0	0	0	0	0	0
L18	0	0	0	0	0	0	0	0	0	0	0	0	0	0	0	0	0	0	0	0	0	0	0	0	0	0	0	0	0	0	0	0
L19	0	0	0	0	0	0	0	0	0	0	0	0	0	0	0	0	0	0	0	0	0	0	0	0	0	0	0	0	0	0	0	0
L20	0	0	0	0	0	0	0	0	0	0	0	0	0	0	0	0	0	0	0	0	0	0	0	0	0	0	0	0	0	0	0	0
L21	0	0	0	0	0	0	0	0	0	0	0	0	0	0	0	0	0	0	0	0	0	0	0	0	0	0	0	0	0	0	0	0
L22	0	0	0	0	0	0	0	0	0	0	0	0	0	0	0	0	0	0	0	0	0	0	0	0	0	0	0	0	0	0	0	0
L23	0	0	0	0	0	0	0	0	0	0	0	0	0	0	0	0	0	0	0	0	0	0	0	0	0	0	0	0	0	0	0	0
L24	0	0	0	0	0	0	0	0	0	0	0	0	0	0	0	0	0	0	0	0	0	0	0	0	0	0	0	0	0	0	0	0
M01	149.643	221.232	183.107	191.214	198.946	171.786	191.768	151.214	180.036	173.464	172.054	183.982	174.054	188.589	180.714	165.518	183.446	168.518	133.464	182.589	189.107	191.375	168.625	183.804	156.821	160.054	187.696	182.464	164.411	169.304	199.089	158.393
M02	52.5481	27.3365	8.64423	9.52887	32.3173	1.24036	22.25	19.8173	23	40.8942	40.7308	32.9231	23.4039	23.0865	31.2789	31.5	7.2019	21.4519	0.34613	39.5769	41.6442	70.4711	39.5096	34.1827	9.68268	38.1539	12.6346	31.7596	32.125	43.0769	15.4135	52.0481
M03	0	0	0	0	0	0	0	0	0	0	0	0	0	0	0	0	0	0	0	0	0	0	0	0	0	0	0	0	0	0	0	0
M04	46.4305	30.4167	28.8472	56.6945	64.1667	49.9167	18.2639	38.1667	58.3055	62.4028	71.5	56.5555	57.75	31.5972	41.7778	38.4028	43.1805	56.9305	62.2639	32.5695	55.125	33.4722	60.2222	42.6389	83.6667	43.4583	57.6389	65.3055	14.3889	72	58.2639	31.9305
M05	65.875	74.5417	88.2083	65.4167	53.5833	72.75	67.4583	72.3333	88.6667	81.375	62.125	82	73.4583	68.2083	79.6667	57.3333	76.5417	61.9583	51.5	67.3333	72.5	44.75	55.7917	57.7917	71.7917	70.4583	69.25	56.25	84.9167	60.875	66.25	60.125
M06	104.571	101.25	99.6964	104.571	111.339	104.625	101.464	108.589	105.304	103.839	107.089	110.286	112.107	107.768	102.214	106.196	104.161	105	103.732	108.661	97.8393	108.518	111.268	105.482	98.0179	113.732	106.357	93.2679	105.214	118.304	99.3036	99.6964
M07	198.812	179.625	198.688	218.375	209.125	184.875	230.562	190.062	200.562	195.25	205.562	204.062	204.75	190.438	214.562	196.375	207	197.25	206.5	199.125	190.625	206.062	194.25	190.562	200	214.438	212.562	189.312	214.312	194.812	201	184.812
M08	128.131	132.905	107.94	131.149	107.97	103.798	98.8571	135.881	111.137	123.923	114.613	122.976	109.315	112.542	100.393	101.726	133.399	110.369	85.5595	123.857	123.81	126.571	125.923	113.774	123.446	103.161	116.393	118.935	134.286	100.024	99.1071	129.631
M09	0	0	0	0	0	0	0	0	0	0	0	0	0	0	0	0	0	0	0	0	0	0	0	0	0	0	0	0	0	0	0	0
M10	0	0	0	0	0	0	0	0	0	0	0	0	0	0	0	0	0	0	0	0	0	0	0	0	0	0	0	0	0	0	0	0
M11	117.069	84.0417	108.694	99.7639	89.9445	73.9167	87.8195	104.486	81.8055	104.083	82.3055	94.7083	95.6805	89.4445	88.0695	96.75	87.625	102.5	80.1805	105.319	66.5555	95.7361	82.9583	81.2639	85.0555	122.875	88.4583	88.1111	99.5417	121.111	99.2639	117.069
M12	159.5	175.2	165.45	94.3	220.9	180.8	128.75	133.025	192.325	163.525	152.95	192.2	189.45	164.75	194.35	184.575	160.85	197.575	167.375	169.775	177	175.4	175.1	84.65	177.25	176.7	156.925	175.15	206.075	182.775	176.775	165.375
M13	0	0	0	0	0	0	0	0	0	0	0	0	0	0	0	0	0	0	0	0	0	0	0	0	0	0	0	0	0	0	0	0
M14	248.083	246.819	250.778	231.736	248.486	250.778	257.958	227.222	256.5	239.764	249.028	241.292	278.708	240.264	246.625	211.931	245.597	245.153	253.014	276.361	250.778	250.5	206.75	236.444	231.167	239.375	227.361	250.792	242.944	245.222	264.556	249.458
M15	0	0	0	0	0	0	0	0	0	0	0	0	0	0	0	0	0	0	0	0	0	0	0	0	0	0	0	0	0	0	0	0
M16	0	0	0	0	0	0	0	0	0	0	0	0	0	0	0	0	0	0	0	0	0	0	0	0	0	0	0	0	0	0	0	0
M17	0	0	0	0	0	0	0	0	0	0	0	0	0	0	0	0	0	0	0	0	0	0	0	0	0	0	0	0	0	0	0	0
M18	0	0	0	0	0	0	0	0	0	0	0	0	0	0	0	0	0	0	0	0	0	0	0	0	0	0	0	0	0	0	0	0
M19	0	0	0	0	0	0	0	0	0	0	0	0	0	0	0	0	0	0	0	0	0	0	0	0	0	0	0	0	0	0	0	0
M20	0	0	0	0	0	0	0	0	0	0	0	0	0	0	0	0	0	0	0	0	0	0	0	0	0	0	0	0	0	0	0	0
M21	0	0	0	0	0	0	0	0	0	0	0	0	0	0	0	0	0	0	0	0	0	0	0	0	0	0	0	0	0	0	0	0
M22	0	0	0	0	0	0	0	0	0	0	0	0	0	0	0	0	0	0	0	0	0	0	0	0	0	0	0	0	0	0	0	0
M23	0	0	0	0	0	0	0	0	0	0	0	0	0	0	0	0	0	0	0	0	0	0	0	0	0	0	0	0	0	0	0	0
M24	0	0	0	0	0	0	0	0	0	0	0	0	0	0	0	0	0	0	0	0	0	0	0	0	0	0	0	0	0	0	0	0
N01	0	0	0	0	0	0	0	0	0	0	0	0	0	0	0	0	0	0	0	0	0	0	0	0	0	0	0	0	0	0	0	0
N02	96.9583	99	104.375	93.6667	95.5833	94.0417	102.708	90.375	87.0417	97.0833	106.208	94.4583	114.25	103.542	86.875	84.4167	105.458	94.1667	82.8333	95.5	87.4167	97.75	101.042	87.9167	92.4583	103.542	91.4167	123.083	91.9583	96.5417	99.2917	98.3333
N03	0	0	0	0	0	0	0	0	0	0	0	0	0	0	0	0	0	0	0	0	0	0	0	0	0	0	0	0	0	0	0	0
N04	27.8889	19.7778	1.98608	39.6528	0.736084	7.91669	33.7778	14.8611	26.2222	64.5695	1.51392	1.02777	7.55554	17.3611	5.875	18.3889	3.27777	16.0417	16.4167	31.125	9.625	30.9028	39.8889	14.9861	20.9722	18.7917	44.7917	13.2639	23.5833	4.33331	0.069458	28.3889
N05	0	0	0	0	0	0	0	0	0	0	0	0	0	0	0	0	0	0	0	0	0	0	0	0	0	0	0	0	0	0	0	0
N06	0	0	0	0	0	0	0	0	0	0	0	0	0	0	0	0	0	0	0	0	0	0	0	0	0	0	0	0	0	0	0	0
N07	302.83	318.773	318.432	309.011	325.216	317.943	313.273	312.125	302.205	337.67	323.636	334.92	321.648	321.352	322.261	286.932	310.42	318.205	320.648	328.568	315.057	356.25	330.352	315.625	316.807	319.318	311.216	318.352	311.227	321.557	310.75	308.455
N08	87.325	122.35	89.25	92.15	144.075	99.725	93.5	100.55	95.45	80.95	76	90.925	97.6	89.975	125.6	109.2	71.3	100.55	134.075	133.525	139.275	103.425	107.9	125.3	104.425	107.475	115.5	160.5	120.925	130.1	100.05	91.825
N09	248.438	245.875	235.062	228.75	262.188	223.375	239.75	251.062	256.25	241.812	240	246	256.625	228.688	236.062	216.25	255.75	237.875	242.438	198.875	232.625	222.375	198.812	252.688	237.312	231.875	281.812	245.75	268.938	243.562	252.062	259.438
N10	0	0	0	0	0	0	0	0	0	0	0	0	0	0	0	0	0	0	0	0	0	0	0	0	0	0	0	0	0	0	0	0
N11	0	0	0	0	0	0	0	0	0	0	0	0	0	0	0	0	0	0	0	0	0	0	0	0	0	0	0	0	0	0	0	0
N12	0	0	0	0	0	0	0	0	0	0	0	0	0	0	0	0	0	0	0	0	0	0	0	0	0	0	0	0	0	0	0	0
N13	154.804	125.857	153.536	114.589	157.554	137.982	171.214	143.75	135.804	49.2321	153.125	126.179	97.9643	153.429	140.143	107.571	149.411	131.196	132.107	124.321	142.804	131.214	137.768	131.857	125.75	136.071	158.768	145	135.304	132.857	130.696	148.679
N14	184.208	144.694	131.667	153.542	153.306	144.028	151.847	188.736	186.722	171.792	148.389	163.5	161.069	153.097	145.583	162.042	148.153	159.944	183.875	147.583	155.139	164.056	166.903	146.264	125.25	125.486	158.5	143.986	130.431	148.194	171.444	179.458
N15	0	0	0	0	0	0	0	0	0	0	0	0	0	0	0	0	0	0	0	0	0	0	0	0	0	0	0	0	0	0	0	0
N16	0	0	0	0	0	0	0	0	0	0	0	0	0	0	0	0	0	0	0	0	0	0	0	0	0	0	0	0	0	0	0	0
N17	0	0	0	0	0	0	0	0	0	0	0	0	0	0	0	0	0	0	0	0	0	0	0	0	0	0	0	0	0	0	0	0
N18	0	0	0	0	0	0	0	0	0	0	0	0	0	0	0	0	0	0	0	0	0	0	0	0	0	0	0	0	0	0	0	0
N19	0	0	0	0	0	0	0	0	0	0	0	0	0	0	0	0	0	0	0	0	0	0	0	0	0	0	0	0	0	0	0	0
N20	0	0	0	0	0	0	0	0	0	0	0	0	0	0	0	0	0	0	0	0	0	0	0	0	0	0	0	0	0	0	0	0
N21	0	0	0	0	0	0	0	0	0	0	0	0	0	0	0	0	0	0	0	0	0	0	0	0	0	0	0	0	0	0	0	0
N22	0	0	0	0	0	0	0	0	0	0	0	0	0	0	0	0	0	0	0	0	0	0	0	0	0	0	0	0	0	0	0	0
N23	0	0	0	0	0	0	0	0	0	0	0	0	0	0	0	0	0	0	0	0	0	0	0	0	0	0	0	0	0	0	0	0
N24	0	0	0	0	0	0	0	0	0	0	0	0	0	0	0	0	0	0	0	0	0	0	0	0	0	0	0	0	0	0	0	0
O01	196.5	181.575	187.625	253.05	184.675	199.375	125.625	189.725	165.35	147.225	176.1	218.875	133.7	186.275	223.4	193.2	186.225	191.3	198.1	174.975	174.425	188.35	176.325	167.125	163.175	183.7	148.1	197.25	185.225	182.55	199.925	193.125
O02	0	0	0	0	0	0	0	0	0	0	0	0	0	0	0	0	0	0	0	0	0	0	0	0	0	0	0	0	0	0	0	0
O03	186.25	181.075	203.325	190.05	178.25	204.1	203.9	186.4	167.45	189.525	188.725	193.5	204.625	190.925	190.925	177.775	197.05	178.375	183.725	173.675	183.775	184.875	195.175	175.95	187.1	198.4	196.025	190.75	217.575	193.75	193.825	190.625
O04	0	0	0	0	0	0	0	0	0	0	0	0	0	0	0	0	0	0	0	0	0	0	0	0	0	0	0	0	0	0	0	0
O05	46.375	25.8977	39.5909	19.0795	62.2386	67.3636	39.6818	9	11.3977	25.8182	30.4432	51.1136	30.2955	31.8182	58.9545	33.375	36.1364	50.7159	38.1477	37.8182	50.4545	34.4886	26.2955	47.1591	7.51135	39.8864	41.0568	32.9091	31.0682	51.1136	43.4545	43.625
O06	0	0	0	0	0	0	0	0	0	0	0	0	0	0	0	0	0	0	0	0	0	0	0	0	0	0	0	0	0	0	0	0
O07	68.0972	71.3472	49.7083	72.1389	68.5139	44.6528	85.7361	84	72.4445	58.875	100.319	87.1528	105.778	59.3889	74.5695	56.7778	75.6945	30.4305	113.528	19.0833	37.6805	88.1528	73.0139	79.6528	68.2222	108.5	39.25	16.4583	90.2083	72.2361	56.3333	28.8611
O08	0	0	0	0	0	0	0	0	0	0	0	0	0	0	0	0	0	0	0	0	0	0	0	0	0	0	0	0	0	0	0	0
O09	187.708	193.083	192.833	191.083	210.625	196.417	188.083	168.333	188.292	171.542	215.917	182.292	201.375	211.875	174.042	184.167	201.917	198.583	189.958	229.958	200.667	198.083	213.833	149.708	205.083	202.875	215.083	206.792	202.167	192.458	221.333	196.833
O10	284.318	286	303	278.739	275.318	311.807	293.727	265.114	298.341	311.5	297.92	282.295	261.341	297.455	302.216	274.239	303.727	321.023	297.273	235.091	303.545	294.898	258.261	282.727	282.5	287.307	299.841	257.727	304.727	278.227	280.216	288.193
O11	62.375	30.525	59.225	37.15	6	15.575	28.5	58.45	66.45	50.45	37.375	55.15	41.4	42.325	44.55	53.575	40.6	18.425	2.02502	11.675	25.425	27.1	45.125	45.1	18.025	40.525	59.075	24.975	1.40002	38.475	74.7	15.05
O12	0	0	0	0	0	0	0	0	0	0	0	0	0	0	0	0	0	0	0	0	0	0	0	0	0	0	0	0	0	0	0	0
O13	110.375	89	91.5	106.375	100.875	102.125	87	87.375	99.125	146.75	112.25	99.875	115.375	90.875	117.5	96.5	79.125	115	81.25	92.25	102.5	78.5	102	81.625	88.875	74.625	94	98.25	95.5	86.125	115	106.25
O14	0	0	0	0	0	0	0	0	0	0	0	0	0	0	0	0	0	0	0	0	0	0	0	0	0	0	0	0	0	0	0	0
O15	0	0	0	0	0	0	0	0	0	0	0	0	0	0	0	0	0	0	0	0	0	0	0	0	0	0	0	0	0	0	0	0
O16	0	0	0	0	0	0	0	0	0	0	0	0	0	0	0	0	0	0	0	0	0	0	0	0	0	0	0	0	0	0	0	0
O17	0	0	0	0	0	0	0	0	0	0	0	0	0	0	0	0	0	0	0	0	0	0	0	0	0	0	0	0	0	0	0	0
O18	0	0	0	0	0	0	0	0	0	0	0	0	0	0	0	0	0	0	0	0	0	0	0	0	0	0	0	0	0	0	0	0
O19	0	0	0	0	0	0	0	0	0	0	0	0	0	0	0	0	0	0	0	0	0	0	0	0	0	0	0	0	0	0	0	0
O20	0	0	0	0	0	0	0	0	0	0	0	0	0	0	0	0	0	0	0	0	0	0	0	0	0	0	0	0	0	0	0	0
O21	0	0	0	0	0	0	0	0	0	0	0	0	0	0	0	0	0	0	0	0	0	0	0	0	0	0	0	0	0	0	0	0
O22	0	0	0	0	0	0	0	0	0	0	0	0	0	0	0	0	0	0	0	0	0	0	0	0	0	0	0	0	0	0	0	0
O23	0	0	0	0	0	0	0	0	0	0	0	0	0	0	0	0	0	0	0	0	0	0	0	0	0	0	0	0	0	0	0	0
O24	0	0	0	0	0	0	0	0	0	0	0	0	0	0	0	0	0	0	0	0	0	0	0	0	0	0	0	0	0	0	0	0
P01	0	0	0	0	0	0	0	0	0	0	0	0	0	0	0	0	0	0	0	0	0	0	0	0	0	0	0	0	0	0	0	0
P02	0	0	0	0	0	0	0	0	0	0	0	0	0	0	0	0	0	0	0	0	0	0	0	0	0	0	0	0	0	0	0	0
P03	0	0	0	0	0	0	0	0	0	0	0	0	0	0	0	0	0	0	0	0	0	0	0	0	0	0	0	0	0	0	0	0
P04	0	0	0	0	0	0	0	0	0	0	0	0	0	0	0	0	0	0	0	0	0	0	0	0	0	0	0	0	0	0	0	0
P05	77.5114	36.0909	12.0114	91.2727	30.25	112.307	78.3068	67.0341	56.1818	67.2614	61.4091	58.8864	88.9432	47.8182	62.9659	71.0455	76.4773	65.4886	85.3295	77.9205	69.7614	73.125	18.5114	83.1932	91.9318	45.8977	57.0682	51.8636	32.2727	78.8864	83.6705	67.5114
P06	59.1667	61.5833	71.5417	65.7917	75.7083	48.625	53.2083	77.2917	34.25	85.0417	85.5417	73.2917	92.375	88.9583	104.125	63.125	89.25	91.9167	68.0833	79.9583	80.875	113.542	84.5417	82.2083	79.25	71.375	96.4583	29.6667	106.292	108	27.3333	54.6667
P07	0	0	0	0	0	0	0	0	0	0	0	0	0	0	0	0	0	0	0	0	0	0	0	0	0	0	0	0	0	0	0	0
P08	18.25	12.8214	3.05359	7.14288	34.7679	0.785706	6.01788	6.96429	9.21429	10.9821	30.8929	3.85712	4.14288	29.8036	7.71429	5.875	14.1964	7.96429	4.91071	21.4643	8.26788	0.553589	0.946411	11.9464	4.67859	24.125	16.6429	1.46429	18.4107	32.4643	3.75	19.625
P09	107.25	125.75	103.5	104.125	107.375	139.25	107.5	108.375	103.25	142.625	149	140.125	99.125	143.25	153	128	141.125	137.875	175.375	132.625	87	21.5	147.125	160	144.25	111	106.125	109.75	139.75	138.625	156.375	120.875
P10	0	0	0	0	0	0	0	0	0	0	0	0	0	0	0	0	0	0	0	0	0	0	0	0	0	0	0	0	0	0	0	0
P11	0	0	0	0	0	0	0	0	0	0	0	0	0	0	0	0	0	0	0	0	0	0	0	0	0	0	0	0	0	0	0	0
P12	0	0	0	0	0	0	0	0	0	0	0	0	0	0	0	0	0	0	0	0	0	0	0	0	0	0	0	0	0	0	0	0
P13	0	0	0	0	0	0	0	0	0	0	0	0	0	0	0	0	0	0	0	0	0	0	0	0	0	0	0	0	0	0	0	0
P14	157.705	180.727	165.477	186.636	163.136	200.955	235.75	175.807	165.386	152.784	165.989	183.886	184.602	166.636	177.386	164.716	143.625	188.261	170.341	187.432	158.011	149.75	141.159	149.375	202.591	173.193	194.705	158.784	181.432	127.33	158.398	192.568
P15	0	0	0	0	0	0	0	0	0	0	0	0	0	0	0	0	0	0	0	0	0	0	0	0	0	0	0	0	0	0	0	0
P16	0	0	0	0	0	0	0	0	0	0	0	0	0	0	0	0	0	0	0	0	0	0	0	0	0	0	0	0	0	0	0	0
P17	0	0	0	0	0	0	0	0	0	0	0	0	0	0	0	0	0	0	0	0	0	0	0	0	0	0	0	0	0	0	0	0
P18	0	0	0	0	0	0	0	0	0	0	0	0	0	0	0	0	0	0	0	0	0	0	0	0	0	0	0	0	0	0	0	0
P19	0	0	0	0	0	0	0	0	0	0	0	0	0	0	0	0	0	0	0	0	0	0	0	0	0	0	0	0	0	0	0	0
P20	0	0	0	0	0	0	0	0	0	0	0	0	0	0	0	0	0	0	0	0	0	0	0	0	0	0	0	0	0	0	0	0
P21	0	0	0	0	0	0	0	0	0	0	0	0	0	0	0	0	0	0	0	0	0	0	0	0	0	0	0	0	0	0	0	0
P22	0	0	0	0	0	0	0	0	0	0	0	0	0	0	0	0	0	0	0	0	0	0	0	0	0	0	0	0	0	0	0	0
P23	0	0	0	0	0	0	0	0	0	0	0	0	0	0	0	0	0	0	0	0	0	0	0	0	0	0	0	0	0	0	0	0
P24	0	0	0	0	0	0	0	0	0	0	0	0	0	0	0	0	0	0	0	0	0	0	0	0	0	0	0	0	0	0	0	0
Last Cell

## Sheet: PCV-Normalized
PCV Normalized to the Notochord (abs(PCV-Notochord))
	1	2	3	4	5	6	7	8	9	10	11	12	13	14	15	16	17	18	19	20	21	22	23	24	25	26	27	28	29	30	31	32
A01	0	0	0	0	0	0	0	0	0	0	0	0	0	0	0	0	0	0	0	0	0	0	0	0	0	0	0	0	0	0	0	0
A02	620.25	620.5	618.75	622.5	618	617.375	619.875	622.125	622.25	625.875	619.625	625.375	615	616.625	622.5	624.75	620.75	618	619.75	616.125	614.625	623.375	622.125	624.5	624.625	619.75	622.75	622.25	620.875	622.125	620.125	624
A03	615.5	608.75	607.875	614	616.625	611.875	608.375	608.875	614.875	609	613	615	617.5	616.625	610.625	615.375	611.875	614.75	614.875	611.625	615.875	609.75	611.875	610.5	610.75	610	612.375	612.125	616.375	607.125	611	610.75
A04	0	0	0	0	0	0	0	0	0	0	0	0	0	0	0	0	0	0	0	0	0	0	0	0	0	0	0	0	0	0	0	0
A05	0	0	0	0	0	0	0	0	0	0	0	0	0	0	0	0	0	0	0	0	0	0	0	0	0	0	0	0	0	0	0	0
A06	0	0	0	0	0	0	0	0	0	0	0	0	0	0	0	0	0	0	0	0	0	0	0	0	0	0	0	0	0	0	0	0
A07	0	0	0	0	0	0	0	0	0	0	0	0	0	0	0	0	0	0	0	0	0	0	0	0	0	0	0	0	0	0	0	0
A08	625.375	627.75	630.375	628.625	628	628.375	627.25	621.375	622.125	627.625	625.375	632.25	629.625	631.375	627.125	626.5	631.75	627.875	629.375	631.375	632.25	628.875	625.25	625.625	623.875	629.875	622.5	629.875	628.5	622.375	629.75	622.5
A09	0	0	0	0	0	0	0	0	0	0	0	0	0	0	0	0	0	0	0	0	0	0	0	0	0	0	0	0	0	0	0	0
A10	0	0	0	0	0	0	0	0	0	0	0	0	0	0	0	0	0	0	0	0	0	0	0	0	0	0	0	0	0	0	0	0
A11	631	632.625	633.375	638.75	632.375	637.5	633.375	636.625	626	638.75	636.625	641	628.375	633.375	630.125	636.5	636.25	631.5	631.375	633.625	631.125	633.125	635.875	633.75	635.5	632.75	637.5	637.5	640.75	634.75	627.125	635.5
A12	612.125	616.5	618	619.875	611.625	619.875	619.25	614.625	611.625	618	608.625	618.375	613.875	610.5	621	615.75	613	616.375	614.5	615.25	618.5	611.625	615.125	618.375	620	613.5	613	618.125	618.375	620.375	621.875	621.75
A13	574.125	568.125	569	566.625	571.375	571.75	566.875	566.625	567.75	568.25	569	568.25	570.5	571.375	571.625	569.5	569.625	573.625	572.625	568.75	568.625	573.125	569	569	570	573.125	566.875	575.625	574.25	573.625	572.375	575.75
A14	645.25	651.375	645.875	650	646.75	645.75	649.875	646.25	646.625	648.5	644.75	655.75	647.375	645.375	654.125	643.75	646.5	638.125	646	645.875	647	649.75	648.375	640.5	647.375	649	642.75	650.375	647.125	647.75	647.625	648.375
A15	0	0	0	0	0	0	0	0	0	0	0	0	0	0	0	0	0	0	0	0	0	0	0	0	0	0	0	0	0	0	0	0
A16	0	0	0	0	0	0	0	0	0	0	0	0	0	0	0	0	0	0	0	0	0	0	0	0	0	0	0	0	0	0	0	0
A17	0	0	0	0	0	0	0	0	0	0	0	0	0	0	0	0	0	0	0	0	0	0	0	0	0	0	0	0	0	0	0	0
A18	0	0	0	0	0	0	0	0	0	0	0	0	0	0	0	0	0	0	0	0	0	0	0	0	0	0	0	0	0	0	0	0
A19	0	0	0	0	0	0	0	0	0	0	0	0	0	0	0	0	0	0	0	0	0	0	0	0	0	0	0	0	0	0	0	0
A20	0	0	0	0	0	0	0	0	0	0	0	0	0	0	0	0	0	0	0	0	0	0	0	0	0	0	0	0	0	0	0	0
A21	0	0	0	0	0	0	0	0	0	0	0	0	0	0	0	0	0	0	0	0	0	0	0	0	0	0	0	0	0	0	0	0
A22	0	0	0	0	0	0	0	0	0	0	0	0	0	0	0	0	0	0	0	0	0	0	0	0	0	0	0	0	0	0	0	0
A23	0	0	0	0	0	0	0	0	0	0	0	0	0	0	0	0	0	0	0	0	0	0	0	0	0	0	0	0	0	0	0	0
A24	0	0	0	0	0	0	0	0	0	0	0	0	0	0	0	0	0	0	0	0	0	0	0	0	0	0	0	0	0	0	0	0
B01	662.75	655	655.625	657.5	655.625	660.75	658.75	648.75	662.875	654.125	656.25	658.5	656.375	660.625	653.875	658.125	660.5	659.375	663.125	657.5	657.625	657.75	656.5	656.875	655.5	655.5	660.25	663.5	655.875	658.5	658.125	654.75
B02	544.25	545.625	546.125	550	551.125	553.125	540.375	551.5	547.25	546	552.625	544.125	548.25	552.75	547.875	550.125	549.25	549.625	546.5	550.875	552.25	550.625	547.625	550.875	551.375	548.75	552.125	546.125	550.875	547.375	552.75	548.375
B03	0	0	0	0	0	0	0	0	0	0	0	0	0	0	0	0	0	0	0	0	0	0	0	0	0	0	0	0	0	0	0	0
B04	618.5	614.875	620	612.625	614.5	617.25	618.625	615.75	610.375	613.875	616	617.5	614.75	612.625	610	614	612.75	617.875	614.75	615.875	617.375	618.125	617.5	615.75	616.875	612.75	609.375	616	620	617.75	618.5	615.25
B05	621.375	621.25	624.875	622.125	622.875	623.375	622.375	622.875	623.75	624.625	621.625	622	626.875	630.125	624.125	623.625	620.25	627.75	625	621.5	624.75	626.5	620.875	624.375	626.75	624.625	623.375	621.125	620.375	623.125	627.375	628
B06	0	0	0	0	0	0	0	0	0	0	0	0	0	0	0	0	0	0	0	0	0	0	0	0	0	0	0	0	0	0	0	0
B07	628.125	626.125	630.125	625.25	632.75	630.125	633.875	630.25	625.875	631.625	632.875	630.125	632.25	625.5	626.25	628.125	634.625	626.5	630	624.75	630.375	626	630.125	632.25	624.75	621.25	625.25	629.875	629	628.25	631.75	628.75
B08	608.625	600.875	605.25	605.25	602.25	606.375	607.625	609	606.5	609.125	608.375	607.375	599.75	613.375	606.625	608.875	610.125	606.375	607.625	609.625	610.125	607.375	614.25	607	603.625	611.625	605.5	607	607.125	603.5	603.25	606.625
B09	0	0	0	0	0	0	0	0	0	0	0	0	0	0	0	0	0	0	0	0	0	0	0	0	0	0	0	0	0	0	0	0
B10	630.375	626.875	627.75	628.75	627.875	636.375	629.5	629	634.25	630.25	630.25	630.75	632.25	625.75	623	632.5	630.125	621	628.125	619.25	621.125	623.875	624.25	620.5	626.5	627	627.25	629.5	633.5	631	621.75	627.25
B11	628.875	624.375	627.25	629.125	622	634	626.75	625.75	630.375	622.875	625.25	630.125	631.75	622.75	628	629.75	629.625	624.75	626.625	624.875	628.625	625.75	633	629.75	629.375	628.875	633.125	628.625	628.5	631.375	633	625
B12	627.5	626.125	629.875	627	626	621.25	622.375	628.625	629.75	631	627	625	636.625	624.875	626.75	622.75	626.875	620.625	630.375	624.375	631.125	626	622.375	628	621	628.875	629.5	625.75	626.875	635	625.375	633.125
B13	0	0	0	0	0	0	0	0	0	0	0	0	0	0	0	0	0	0	0	0	0	0	0	0	0	0	0	0	0	0	0	0
B14	607.375	613.875	614.75	612	607.125	606.875	610.375	604.875	617.75	611.125	609.375	609.625	615.625	608.75	610.75	613.375	607.75	609.375	616.5	609	619	614	613.75	612.5	611.25	609.625	611.5	613.75	613.625	611.25	611.375	612.75
B15	0	0	0	0	0	0	0	0	0	0	0	0	0	0	0	0	0	0	0	0	0	0	0	0	0	0	0	0	0	0	0	0
B16	0	0	0	0	0	0	0	0	0	0	0	0	0	0	0	0	0	0	0	0	0	0	0	0	0	0	0	0	0	0	0	0
B17	0	0	0	0	0	0	0	0	0	0	0	0	0	0	0	0	0	0	0	0	0	0	0	0	0	0	0	0	0	0	0	0
B18	0	0	0	0	0	0	0	0	0	0	0	0	0	0	0	0	0	0	0	0	0	0	0	0	0	0	0	0	0	0	0	0
B19	0	0	0	0	0	0	0	0	0	0	0	0	0	0	0	0	0	0	0	0	0	0	0	0	0	0	0	0	0	0	0	0
B20	0	0	0	0	0	0	0	0	0	0	0	0	0	0	0	0	0	0	0	0	0	0	0	0	0	0	0	0	0	0	0	0
B21	0	0	0	0	0	0	0	0	0	0	0	0	0	0	0	0	0	0	0	0	0	0	0	0	0	0	0	0	0	0	0	0
B22	0	0	0	0	0	0	0	0	0	0	0	0	0	0	0	0	0	0	0	0	0	0	0	0	0	0	0	0	0	0	0	0
B23	0	0	0	0	0	0	0	0	0	0	0	0	0	0	0	0	0	0	0	0	0	0	0	0	0	0	0	0	0	0	0	0
B24	0	0	0	0	0	0	0	0	0	0	0	0	0	0	0	0	0	0	0	0	0	0	0	0	0	0	0	0	0	0	0	0
C01	647.75	649.625	654.5	646.125	654.5	652	653.875	653.75	652	654.125	654	652.75	647.125	653.625	652.75	654.875	655.25	657.375	653.25	652.625	658.5	653.875	656.875	653.125	654	651	651.5	650.375	656.75	657.625	654.5	654.75
C02	0	0	0	0	0	0	0	0	0	0	0	0	0	0	0	0	0	0	0	0	0	0	0	0	0	0	0	0	0	0	0	0
C03	0	0	0	0	0	0	0	0	0	0	0	0	0	0	0	0	0	0	0	0	0	0	0	0	0	0	0	0	0	0	0	0
C04	616.875	617.625	618.75	614.5	617	616.625	621.5	615	623.375	617.125	623.375	624.5	615.375	618	617	615.5	619.25	615.125	618.625	608.625	616.375	615.25	621.875	619.625	620.75	618.25	626.5	611.625	622.625	616.375	618.25	617.875
C05	0	0	0	0	0	0	0	0	0	0	0	0	0	0	0	0	0	0	0	0	0	0	0	0	0	0	0	0	0	0	0	0
C06	0	0	0	0	0	0	0	0	0	0	0	0	0	0	0	0	0	0	0	0	0	0	0	0	0	0	0	0	0	0	0	0
C07	0	0	0	0	0	0	0	0	0	0	0	0	0	0	0	0	0	0	0	0	0	0	0	0	0	0	0	0	0	0	0	0
C08	0	0	0	0	0	0	0	0	0	0	0	0	0	0	0	0	0	0	0	0	0	0	0	0	0	0	0	0	0	0	0	0
C09	621.5	618.625	617.5	617.5	614.625	622.25	615.75	625	619	619	617.75	625	619	623.875	620.625	618.375	620.875	621.375	623.5	619.25	624.375	618.25	620.75	622.875	623.875	622.875	619.25	623	621.375	621.25	620	619.75
C10	628.625	633.375	626	622.375	627.625	629.25	630.75	630.25	625	624	625.5	624.375	631.5	636.75	629.125	625.5	628.875	625.75	626.375	623	625.25	627.5	626.625	629.125	625.875	622.625	625.375	626.375	623.5	623.25	625.25	625.75
C11	0	0	0	0	0	0	0	0	0	0	0	0	0	0	0	0	0	0	0	0	0	0	0	0	0	0	0	0	0	0	0	0
C12	638.5	638.75	639.25	642.375	635.375	639.25	642.75	635.125	645.25	647.25	633.5	644.375	639.75	638.125	631.75	643.125	638.625	626.75	637.875	636.25	636.875	633.625	644.125	635.875	634.875	637	640.75	631.375	642.5	636	627.875	640.125
C13	0	0	0	0	0	0	0	0	0	0	0	0	0	0	0	0	0	0	0	0	0	0	0	0	0	0	0	0	0	0	0	0
C14	0	0	0	0	0	0	0	0	0	0	0	0	0	0	0	0	0	0	0	0	0	0	0	0	0	0	0	0	0	0	0	0
C15	0	0	0	0	0	0	0	0	0	0	0	0	0	0	0	0	0	0	0	0	0	0	0	0	0	0	0	0	0	0	0	0
C16	0	0	0	0	0	0	0	0	0	0	0	0	0	0	0	0	0	0	0	0	0	0	0	0	0	0	0	0	0	0	0	0
C17	0	0	0	0	0	0	0	0	0	0	0	0	0	0	0	0	0	0	0	0	0	0	0	0	0	0	0	0	0	0	0	0
C18	0	0	0	0	0	0	0	0	0	0	0	0	0	0	0	0	0	0	0	0	0	0	0	0	0	0	0	0	0	0	0	0
C19	0	0	0	0	0	0	0	0	0	0	0	0	0	0	0	0	0	0	0	0	0	0	0	0	0	0	0	0	0	0	0	0
C20	0	0	0	0	0	0	0	0	0	0	0	0	0	0	0	0	0	0	0	0	0	0	0	0	0	0	0	0	0	0	0	0
C21	0	0	0	0	0	0	0	0	0	0	0	0	0	0	0	0	0	0	0	0	0	0	0	0	0	0	0	0	0	0	0	0
C22	0	0	0	0	0	0	0	0	0	0	0	0	0	0	0	0	0	0	0	0	0	0	0	0	0	0	0	0	0	0	0	0
C23	0	0	0	0	0	0	0	0	0	0	0	0	0	0	0	0	0	0	0	0	0	0	0	0	0	0	0	0	0	0	0	0
C24	0	0	0	0	0	0	0	0	0	0	0	0	0	0	0	0	0	0	0	0	0	0	0	0	0	0	0	0	0	0	0	0
D01	645.625	639.375	645.375	645.75	643.75	643.125	640.125	637	640.875	647.75	648	642.875	647	641.375	638	646.25	641.5	640.125	641.75	641.25	646	641.625	649.25	644.375	644.375	645.25	639.75	646.375	643.625	641	647.375	639.875
D02	0	0	0	0	0	0	0	0	0	0	0	0	0	0	0	0	0	0	0	0	0	0	0	0	0	0	0	0	0	0	0	0
D03	0	0	0	0	0	0	0	0	0	0	0	0	0	0	0	0	0	0	0	0	0	0	0	0	0	0	0	0	0	0	0	0
D04	628.75	619.625	622.625	629	624.875	624	629.625	625.875	618.875	623.5	623.5	621.25	625.625	624.625	629	620.5	621	627.875	622.75	631.25	627.75	626.25	627.875	624.25	634.25	624.125	618.125	627.25	622	625	627.625	620.125
D05	588.75	587	587.5	592.25	593	587.375	585.125	589.875	595	592.875	583.75	588.625	591.25	593	592	581.875	587.125	587	586.75	586.375	590.25	591	599.75	587.5	595.125	588.875	589.75	588.625	585.75	596.125	598.625	587.5
D06	598.125	599.375	587.5	597	592.25	595.375	590	590.5	599.125	600.25	589.5	588.625	592.5	596.75	597.375	598.625	593.625	599.375	595	593.25	598	597.375	598.5	590.75	596.625	594.25	598.125	587.75	597.375	598.875	592.5	590.375
D07	0	0	0	0	0	0	0	0	0	0	0	0	0	0	0	0	0	0	0	0	0	0	0	0	0	0	0	0	0	0	0	0
D08	625.25	630.5	628	632.75	625.75	629	627.375	627.75	628.5	628.5	627.375	630.5	630	629.125	629.75	631.375	636.375	629.125	628.375	626.5	631.25	624.875	634.75	627.875	630	628.25	636.75	630.75	630.25	633.25	630	629.5
D09	622.625	618	618.625	616.5	614.625	613.25	614.875	623.625	629.125	613.25	621.125	622.125	615.875	619.375	622.75	615.5	621.75	620.5	622.5	620	614	616.5	623.5	621.125	623	617	621.5	624.75	620.25	612.5	621.375	622.25
D10	0	0	0	0	0	0	0	0	0	0	0	0	0	0	0	0	0	0	0	0	0	0	0	0	0	0	0	0	0	0	0	0
D11	0	0	0	0	0	0	0	0	0	0	0	0	0	0	0	0	0	0	0	0	0	0	0	0	0	0	0	0	0	0	0	0
D12	617.875	620.375	615.25	628.375	615.875	622.875	618.5	620.5	621.5	619.125	623.25	625	618.25	624.25	621.125	625.375	618	626.875	627	624.375	627	621.625	617.75	629.125	623.625	617.75	618.75	616.875	621.625	627.125	626	615.875
D13	0	0	0	0	0	0	0	0	0	0	0	0	0	0	0	0	0	0	0	0	0	0	0	0	0	0	0	0	0	0	0	0
D14	608.5	615.375	613.125	612.625	613.5	605.5	608.625	609.5	606.25	612.75	610	614	615.75	605	617.625	608	608.375	610.625	611.375	615.125	612.625	617.5	611.125	616.625	609.25	613.125	614.25	615.125	609.875	611.75	608.75	615.125
D15	0	0	0	0	0	0	0	0	0	0	0	0	0	0	0	0	0	0	0	0	0	0	0	0	0	0	0	0	0	0	0	0
D16	0	0	0	0	0	0	0	0	0	0	0	0	0	0	0	0	0	0	0	0	0	0	0	0	0	0	0	0	0	0	0	0
D17	0	0	0	0	0	0	0	0	0	0	0	0	0	0	0	0	0	0	0	0	0	0	0	0	0	0	0	0	0	0	0	0
D18	0	0	0	0	0	0	0	0	0	0	0	0	0	0	0	0	0	0	0	0	0	0	0	0	0	0	0	0	0	0	0	0
D19	0	0	0	0	0	0	0	0	0	0	0	0	0	0	0	0	0	0	0	0	0	0	0	0	0	0	0	0	0	0	0	0
D20	0	0	0	0	0	0	0	0	0	0	0	0	0	0	0	0	0	0	0	0	0	0	0	0	0	0	0	0	0	0	0	0
D21	0	0	0	0	0	0	0	0	0	0	0	0	0	0	0	0	0	0	0	0	0	0	0	0	0	0	0	0	0	0	0	0
D22	0	0	0	0	0	0	0	0	0	0	0	0	0	0	0	0	0	0	0	0	0	0	0	0	0	0	0	0	0	0	0	0
D23	0	0	0	0	0	0	0	0	0	0	0	0	0	0	0	0	0	0	0	0	0	0	0	0	0	0	0	0	0	0	0	0
D24	0	0	0	0	0	0	0	0	0	0	0	0	0	0	0	0	0	0	0	0	0	0	0	0	0	0	0	0	0	0	0	0
E01	0	0	0	0	0	0	0	0	0	0	0	0	0	0	0	0	0	0	0	0	0	0	0	0	0	0	0	0	0	0	0	0
E02	614.625	612.5	612.375	620.125	617.125	615.5	618.5	618.25	621.875	617.75	615.375	617.25	625.125	615.625	620.75	618	619.625	626.875	619.25	625.125	621.875	619.875	614.75	615.875	619.125	615.875	617.375	619.25	615.625	617.5	621.75	622.75
E03	0	0	0	0	0	0	0	0	0	0	0	0	0	0	0	0	0	0	0	0	0	0	0	0	0	0	0	0	0	0	0	0
E04	0	0	0	0	0	0	0	0	0	0	0	0	0	0	0	0	0	0	0	0	0	0	0	0	0	0	0	0	0	0	0	0
E05	614.875	606.75	609.625	608.25	611.875	613.5	610.75	613	614.375	612	614.25	613.75	614.875	609.875	614.5	616	616.5	609.75	621.375	615.625	611	609.625	614.5	616.625	615.625	621.25	612.375	615.875	617.25	614.875	615	616.125
E06	0	0	0	0	0	0	0	0	0	0	0	0	0	0	0	0	0	0	0	0	0	0	0	0	0	0	0	0	0	0	0	0
E07	608.25	604.125	611.75	612.375	609.75	611.75	607.75	611.375	612.375	605.375	612.25	605.375	609.25	607.125	610.75	611	607.875	607.25	605	611.625	609	609.375	612.5	606.75	603.625	616.625	614	613.25	609.75	614.875	607.75	605.875
E08	0	0	0	0	0	0	0	0	0	0	0	0	0	0	0	0	0	0	0	0	0	0	0	0	0	0	0	0	0	0	0	0
E09	641.5	641.875	641.75	638.375	643.75	643	653.125	644.625	641.375	639.75	632.375	640.25	642.75	635.625	635.625	642.375	638.875	637.625	637.875	642.375	646.5	637.125	640.25	646.625	641.75	637.5	646.375	638.625	635.375	640	637.125	638.5
E10	623.125	624.25	623.5	619.625	625.875	627.125	625.75	621.25	622.375	625.125	629.25	627.5	626.25	630.625	625.375	625.375	626.125	628.125	626.75	628	630.875	626.5	626	627.75	623.375	624.625	626.375	624.75	631.25	624.5	625.5	627.25
E11	637.625	632.5	640.625	634.5	636.125	633.375	632.375	638.875	634.25	634.125	641.25	637.5	640.75	636.75	634.625	639	637.125	631.375	638.625	640.5	633.375	633.75	632	637.25	637.25	634.875	639.375	639.375	642.5	638.75	633.75	633.375
E12	0	0	0	0	0	0	0	0	0	0	0	0	0	0	0	0	0	0	0	0	0	0	0	0	0	0	0	0	0	0	0	0
E13	605.625	597.25	597.875	601.5	597.75	602.625	597.25	608.125	603.25	607	593.75	603.375	595.25	596.25	605.25	607	601.875	607.25	608	610.125	600.125	606.75	598.5	599.875	598.625	606.375	600.125	606.25	604.875	605.125	599.5	602.5
E14	652.75	650.125	650	645.125	648	644.625	647	651.25	643.375	646.875	654	655	651.25	647.75	650.5	648.5	654	645.875	647.25	655.125	650.5	640.75	646.625	643.5	655.75	647	644.625	653.25	647.5	649	641.875	655
E15	0	0	0	0	0	0	0	0	0	0	0	0	0	0	0	0	0	0	0	0	0	0	0	0	0	0	0	0	0	0	0	0
E16	0	0	0	0	0	0	0	0	0	0	0	0	0	0	0	0	0	0	0	0	0	0	0	0	0	0	0	0	0	0	0	0
E17	0	0	0	0	0	0	0	0	0	0	0	0	0	0	0	0	0	0	0	0	0	0	0	0	0	0	0	0	0	0	0	0
E18	0	0	0	0	0	0	0	0	0	0	0	0	0	0	0	0	0	0	0	0	0	0	0	0	0	0	0	0	0	0	0	0
E19	0	0	0	0	0	0	0	0	0	0	0	0	0	0	0	0	0	0	0	0	0	0	0	0	0	0	0	0	0	0	0	0
E20	0	0	0	0	0	0	0	0	0	0	0	0	0	0	0	0	0	0	0	0	0	0	0	0	0	0	0	0	0	0	0	0
E21	0	0	0	0	0	0	0	0	0	0	0	0	0	0	0	0	0	0	0	0	0	0	0	0	0	0	0	0	0	0	0	0
E22	0	0	0	0	0	0	0	0	0	0	0	0	0	0	0	0	0	0	0	0	0	0	0	0	0	0	0	0	0	0	0	0
E23	0	0	0	0	0	0	0	0	0	0	0	0	0	0	0	0	0	0	0	0	0	0	0	0	0	0	0	0	0	0	0	0
E24	0	0	0	0	0	0	0	0	0	0	0	0	0	0	0	0	0	0	0	0	0	0	0	0	0	0	0	0	0	0	0	0
F01	0	0	0	0	0	0	0	0	0	0	0	0	0	0	0	0	0	0	0	0	0	0	0	0	0	0	0	0	0	0	0	0
F02	0	0	0	0	0	0	0	0	0	0	0	0	0	0	0	0	0	0	0	0	0	0	0	0	0	0	0	0	0	0	0	0
F03	0	0	0	0	0	0	0	0	0	0	0	0	0	0	0	0	0	0	0	0	0	0	0	0	0	0	0	0	0	0	0	0
F04	657.5	658.875	654.25	647.375	655.5	656	654.875	653.5	654	653.5	658	657.875	658.75	652.625	654	658.125	654.75	659	657.5	654.25	660.375	657	657.875	651	660.375	653.25	657.375	655.125	658.75	656.875	657.75	656.875
F05	0	0	0	0	0	0	0	0	0	0	0	0	0	0	0	0	0	0	0	0	0	0	0	0	0	0	0	0	0	0	0	0
F06	613.625	608.125	605.125	600.125	611.375	611.875	607.875	609	603.125	608.75	609.875	608.125	606.625	612.25	611.875	600.5	602.875	615.375	612.5	607.25	608.875	609.625	609.125	612.875	607.25	604.125	612.375	607.25	604.125	604.25	604	613.25
F07	612.5	614.25	604.25	611.625	605.5	607.375	613.625	613.25	610	611	609.5	618.5	612.875	612.25	607.75	612.75	604.25	612.125	605.875	606.75	616.125	617.375	611.75	604.25	615.875	611.375	611.125	611.375	611.375	610	604.125	610.25
F08	579.625	582.5	579.375	584.75	582.375	577.875	579.625	580.875	582.625	581.75	580.125	583.875	580.5	580.375	579.5	580.75	582.5	581.625	588	578.375	580.5	582.75	581.75	582.375	579.625	581.875	580.75	585.75	588.75	582.75	583.75	584.375
F09	0	0	0	0	0	0	0	0	0	0	0	0	0	0	0	0	0	0	0	0	0	0	0	0	0	0	0	0	0	0	0	0
F10	646.625	646.5	650.375	645.375	646.875	644.375	646.625	644.125	647.5	645.75	651.625	643.25	645.25	653.125	641.5	647.125	649.875	645.75	649.375	645.75	644.75	639.625	640.125	646.875	643	644.125	644.5	639	640.375	644.25	643.125	655.125
F11	0	0	0	0	0	0	0	0	0	0	0	0	0	0	0	0	0	0	0	0	0	0	0	0	0	0	0	0	0	0	0	0
F12	0	0	0	0	0	0	0	0	0	0	0	0	0	0	0	0	0	0	0	0	0	0	0	0	0	0	0	0	0	0	0	0
F13	627.75	625.875	628.125	631.75	634	637.25	632.5	634.75	631.375	629.5	629.125	628.25	622.875	628.625	632.75	626.875	631.375	627	627.625	629	634.375	625.125	629.875	627	627.75	625.375	623.5	626.5	625.25	634.875	630.125	630.375
F14	663.75	656.875	659.5	665.25	661.875	661.75	661.5	661.125	663.25	663.625	664.375	665.375	660.875	659.25	666.75	662.75	660.875	658.375	668.125	662.875	662.75	667	668.5	668.875	668.25	661.125	667.75	663.125	664.75	662.25	666.25	663.5
F15	0	0	0	0	0	0	0	0	0	0	0	0	0	0	0	0	0	0	0	0	0	0	0	0	0	0	0	0	0	0	0	0
F16	0	0	0	0	0	0	0	0	0	0	0	0	0	0	0	0	0	0	0	0	0	0	0	0	0	0	0	0	0	0	0	0
F17	0	0	0	0	0	0	0	0	0	0	0	0	0	0	0	0	0	0	0	0	0	0	0	0	0	0	0	0	0	0	0	0
F18	0	0	0	0	0	0	0	0	0	0	0	0	0	0	0	0	0	0	0	0	0	0	0	0	0	0	0	0	0	0	0	0
F19	0	0	0	0	0	0	0	0	0	0	0	0	0	0	0	0	0	0	0	0	0	0	0	0	0	0	0	0	0	0	0	0
F20	0	0	0	0	0	0	0	0	0	0	0	0	0	0	0	0	0	0	0	0	0	0	0	0	0	0	0	0	0	0	0	0
F21	0	0	0	0	0	0	0	0	0	0	0	0	0	0	0	0	0	0	0	0	0	0	0	0	0	0	0	0	0	0	0	0
F22	0	0	0	0	0	0	0	0	0	0	0	0	0	0	0	0	0	0	0	0	0	0	0	0	0	0	0	0	0	0	0	0
F23	0	0	0	0	0	0	0	0	0	0	0	0	0	0	0	0	0	0	0	0	0	0	0	0	0	0	0	0	0	0	0	0
F24	0	0	0	0	0	0	0	0	0	0	0	0	0	0	0	0	0	0	0	0	0	0	0	0	0	0	0	0	0	0	0	0
G01	603.125	610.25	612.125	611.75	615.625	612.75	618.25	610.5	615.375	608.875	614.5	615	607.375	614.875	615.25	613	615.625	612.125	608.75	609.25	608.75	611.375	614.875	612.75	612.875	617.5	611.75	614	613.875	612.375	612.875	611.75
G02	0	0	0	0	0	0	0	0	0	0	0	0	0	0	0	0	0	0	0	0	0	0	0	0	0	0	0	0	0	0	0	0
G03	0	0	0	0	0	0	0	0	0	0	0	0	0	0	0	0	0	0	0	0	0	0	0	0	0	0	0	0	0	0	0	0
G04	0	0	0	0	0	0	0	0	0	0	0	0	0	0	0	0	0	0	0	0	0	0	0	0	0	0	0	0	0	0	0	0
G05	0	0	0	0	0	0	0	0	0	0	0	0	0	0	0	0	0	0	0	0	0	0	0	0	0	0	0	0	0	0	0	0
G06	598.375	604.625	604.125	601.5	603.625	596.5	594.5	603.375	597.75	600	602.25	599	603.375	597.125	608.5	601.125	602.875	603.125	594.75	598.875	604.25	599.125	601.75	596.375	600.75	595.25	598.75	599.5	598	603.25	596.75	601.25
G07	520.625	521.375	522.375	515.875	516.125	518.375	519.875	525.625	521.5	518	520.625	520.625	520.75	522.25	525.125	521.875	524.875	519.25	519.625	524.75	520.625	523.875	522.875	518.25	515	523.125	521.125	520.625	518.75	520.625	515.875	519.75
G08	624.5	623	619	619.125	622.125	626.25	621	624.5	625	619.5	624.125	625.125	624.875	622	618.875	618.25	627.125	622.875	620.125	621.625	623.625	623.625	621	620.5	622.5	627.875	625.5	625.375	630.125	623.5	624.625	622.5
G09	0	0	0	0	0	0	0	0	0	0	0	0	0	0	0	0	0	0	0	0	0	0	0	0	0	0	0	0	0	0	0	0
G10	576.75	575.75	580	578.125	582.375	579.875	578	574.375	584.5	581	580.25	576.375	583.875	583.5	582.25	579.25	584.875	579.75	585.75	585.875	585.5	583.25	587	578.375	582.25	587	578.25	581.375	582.625	580.5	585.375	583.5
G11	640.375	638.25	640	646.875	647	643	640.75	640	645.875	641.375	645.25	644.5	648	641.375	642.25	644.625	642.375	642	648.5	643.875	646.625	651.25	637.625	647.875	646.5	645	647	643.25	647.625	640.5	645.875	641.75
G12	619.375	624.875	619.625	624.875	623.625	627.5	622	619.75	629.125	618.625	629.625	625	622.25	622.125	627.75	626.25	624.75	625.5	623.25	623.25	631.75	619.625	623.125	629.625	628.25	630.5	627.75	624	622.375	623.375	625.625	622.75
G13	0	0	0	0	0	0	0	0	0	0	0	0	0	0	0	0	0	0	0	0	0	0	0	0	0	0	0	0	0	0	0	0
G14	573.75	579.25	578	576.875	572.75	574.625	580.625	577.5	575.875	575.625	579.5	574.375	575.125	574.875	572.875	580.875	573.75	577.875	577.75	572	575.5	573.75	581.625	574.875	576.875	577.5	573.5	580.25	574.875	571.375	572.75	576.5
G15	0	0	0	0	0	0	0	0	0	0	0	0	0	0	0	0	0	0	0	0	0	0	0	0	0	0	0	0	0	0	0	0
G16	0	0	0	0	0	0	0	0	0	0	0	0	0	0	0	0	0	0	0	0	0	0	0	0	0	0	0	0	0	0	0	0
G17	0	0	0	0	0	0	0	0	0	0	0	0	0	0	0	0	0	0	0	0	0	0	0	0	0	0	0	0	0	0	0	0
G18	0	0	0	0	0	0	0	0	0	0	0	0	0	0	0	0	0	0	0	0	0	0	0	0	0	0	0	0	0	0	0	0
G19	0	0	0	0	0	0	0	0	0	0	0	0	0	0	0	0	0	0	0	0	0	0	0	0	0	0	0	0	0	0	0	0
G20	0	0	0	0	0	0	0	0	0	0	0	0	0	0	0	0	0	0	0	0	0	0	0	0	0	0	0	0	0	0	0	0
G21	0	0	0	0	0	0	0	0	0	0	0	0	0	0	0	0	0	0	0	0	0	0	0	0	0	0	0	0	0	0	0	0
G22	0	0	0	0	0	0	0	0	0	0	0	0	0	0	0	0	0	0	0	0	0	0	0	0	0	0	0	0	0	0	0	0
G23	0	0	0	0	0	0	0	0	0	0	0	0	0	0	0	0	0	0	0	0	0	0	0	0	0	0	0	0	0	0	0	0
G24	0	0	0	0	0	0	0	0	0	0	0	0	0	0	0	0	0	0	0	0	0	0	0	0	0	0	0	0	0	0	0	0
H01	0	0	0	0	0	0	0	0	0	0	0	0	0	0	0	0	0	0	0	0	0	0	0	0	0	0	0	0	0	0	0	0
H02	0	0	0	0	0	0	0	0	0	0	0	0	0	0	0	0	0	0	0	0	0	0	0	0	0	0	0	0	0	0	0	0
H03	524.875	530.875	521.5	528.375	529.125	525.125	530.25	524.875	526.25	527	525.5	524.75	524.125	522	523.75	528.25	531.875	525.875	527.375	528	530.625	528.875	527.625	523.375	527.75	521.5	526.5	529.375	532.875	527.875	527.5	525
H04	543.75	544.75	542.5	545.25	542.375	544	542.75	547.5	542.125	544.125	547.25	541.625	547.5	545.75	535.625	541.625	549.5	538.875	545	540.5	539.5	541.625	540.875	539.875	540.625	537.75	543.75	546.875	543.25	544.25	538.125	543.75
H05	0	0	0	0	0	0	0	0	0	0	0	0	0	0	0	0	0	0	0	0	0	0	0	0	0	0	0	0	0	0	0	0
H06	578.625	577.625	567.375	575.25	574	576.625	575.25	571.125	571.875	576.5	577	573.375	567.625	577.375	573.75	575.125	576.75	576.625	571.375	574.5	578.375	566.5	569	572.875	570.75	573.625	573.75	574.25	569	574.5	571.125	568
H07	635.5	632.875	636.75	641.5	637.875	629.875	636.25	638.75	637.875	638.5	634.25	636.25	634.5	642.5	645.625	636.625	638	637.5	642	635.75	635	640.375	641	642.625	639.625	634.75	638.875	640	645.125	637.625	640.875	634.625
H08	659.625	666.5	656.625	667.375	667.125	663.25	659	661.875	657.75	659.75	657.625	662.625	658.875	662.5	659.5	662.5	657.375	658.375	663.5	658	665.625	663.75	666.625	662.125	667.5	665.875	656.25	662.25	654.375	662.625	658.25	663.125
H09	593.875	593	594.5	590.625	593.125	589.75	594.375	594.25	590.875	587.875	591	593.125	599.375	591.125	596.25	595.5	589.5	588.875	593.875	592.75	586	594.375	595.75	590.875	586.125	597.75	589.625	598.5	596.25	590.625	592.25	594.75
H10	645.375	649.125	648.375	653.75	653.25	656.375	653.875	649.125	655.375	652.5	660.375	651.125	652.625	656.875	656.875	652.875	643.375	654	655.375	644.5	654.625	651.25	656.125	654	655.25	652.75	652.5	651.75	648	651.25	661.75	658.375
H11	636.5	632.5	626.25	632.625	629	633.75	635.5	634.25	629.375	630.75	631.125	630.125	630.25	630.75	628.75	629.625	633.125	630.75	631.875	629.75	629.625	637.75	626.25	632.75	635.875	633.875	631.625	636.125	642.25	631.375	635.125	638.875
H12	0	0	0	0	0	0	0	0	0	0	0	0	0	0	0	0	0	0	0	0	0	0	0	0	0	0	0	0	0	0	0	0
H13	604.25	600.5	593.875	603.125	601.875	600.25	603.5	607.25	603.625	601.75	602.75	601.875	602.125	598.75	604.625	605.25	603	600.5	600.25	602.875	596.25	595.625	601.875	605.25	600.25	603.5	599	600.25	598.5	602	606.125	600.625
H14	627.875	632.125	635.5	631.25	636.125	634.875	634.875	629.75	629	634.125	633	636.5	633.625	628	636.375	630.25	635	631.375	637.5	631.625	635.875	637	634.25	630.75	636.625	634.75	636.25	630.125	632.375	633.75	636.625	630
H15	0	0	0	0	0	0	0	0	0	0	0	0	0	0	0	0	0	0	0	0	0	0	0	0	0	0	0	0	0	0	0	0
H16	0	0	0	0	0	0	0	0	0	0	0	0	0	0	0	0	0	0	0	0	0	0	0	0	0	0	0	0	0	0	0	0
H17	0	0	0	0	0	0	0	0	0	0	0	0	0	0	0	0	0	0	0	0	0	0	0	0	0	0	0	0	0	0	0	0
H18	0	0	0	0	0	0	0	0	0	0	0	0	0	0	0	0	0	0	0	0	0	0	0	0	0	0	0	0	0	0	0	0
H19	0	0	0	0	0	0	0	0	0	0	0	0	0	0	0	0	0	0	0	0	0	0	0	0	0	0	0	0	0	0	0	0
H20	0	0	0	0	0	0	0	0	0	0	0	0	0	0	0	0	0	0	0	0	0	0	0	0	0	0	0	0	0	0	0	0
H21	0	0	0	0	0	0	0	0	0	0	0	0	0	0	0	0	0	0	0	0	0	0	0	0	0	0	0	0	0	0	0	0
H22	0	0	0	0	0	0	0	0	0	0	0	0	0	0	0	0	0	0	0	0	0	0	0	0	0	0	0	0	0	0	0	0
H23	0	0	0	0	0	0	0	0	0	0	0	0	0	0	0	0	0	0	0	0	0	0	0	0	0	0	0	0	0	0	0	0
H24	0	0	0	0	0	0	0	0	0	0	0	0	0	0	0	0	0	0	0	0	0	0	0	0	0	0	0	0	0	0	0	0
I01	546.625	548.125	544.625	556.125	546.625	552.125	553.75	553.375	553.25	552.25	548	550	555	548.375	554.625	548.375	554.375	552.25	552.375	558.25	555.625	551.75	552.25	551.625	556.5	551.625	554.625	548.625	553.875	555.125	555.375	554.125
I02	0	0	0	0	0	0	0	0	0	0	0	0	0	0	0	0	0	0	0	0	0	0	0	0	0	0	0	0	0	0	0	0
I03	0	0	0	0	0	0	0	0	0	0	0	0	0	0	0	0	0	0	0	0	0	0	0	0	0	0	0	0	0	0	0	0
I04	0	0	0	0	0	0	0	0	0	0	0	0	0	0	0	0	0	0	0	0	0	0	0	0	0	0	0	0	0	0	0	0
I05	600.75	603	605.125	597	601.625	600.5	601.375	601.5	603.625	606.5	595.25	601.5	596.125	598.625	600.875	599.375	595.25	604.875	607.375	608	599.625	597	599.75	599.75	601.125	604.5	598.75	599	595.375	600	596.375	603.125
I06	577.25	579.625	584.125	577.875	586	580.25	584.625	586.625	584.875	582.25	584.375	580.875	588.25	585.5	582.5	582.5	586.125	577.5	581.125	583	580.625	584.875	581.75	588.625	584.375	583.375	578.875	578.875	580.75	581.125	585.875	581.375
I07	645.25	645.125	647.25	650.5	637.875	644.125	649	650.875	642.625	654.375	646	645.5	653.5	648.875	647.5	645.75	653.625	644	641.625	638.125	646.875	650.125	645.75	657.125	641	656.75	648.875	645.25	649.125	643.625	653.5	643.875
I08	637.5	648.875	642.25	648.25	645.625	641.75	642.25	647.625	643.125	647.625	650.125	643.25	646.875	640	646.5	648.5	650.625	650.625	654.5	650.625	638.25	644.625	647.25	645.375	649.125	645.875	650.625	649	649.875	654.25	645.875	639.875
I09	680.75	681.5	680.25	680.125	688.75	680.625	674.25	676.75	676.25	678.125	680.75	676.25	676.125	672.75	674.625	682	679.75	683.375	674.625	678.75	676.25	673.25	669.125	676.25	681.125	674	673.625	679.625	678.625	678.75	681.25	675.5
I10	0	0	0	0	0	0	0	0	0	0	0	0	0	0	0	0	0	0	0	0	0	0	0	0	0	0	0	0	0	0	0	0
I11	0	0	0	0	0	0	0	0	0	0	0	0	0	0	0	0	0	0	0	0	0	0	0	0	0	0	0	0	0	0	0	0
I12	647.625	654.125	654.5	648	655.625	653.375	654.375	650.25	649	647.75	650.25	649.125	653.5	655.25	657.75	655.5	649.25	651.125	652.875	653.625	655.5	652	653.875	652.75	647.375	656	648.25	648	653.625	654	651.25	649.5
I13	0	0	0	0	0	0	0	0	0	0	0	0	0	0	0	0	0	0	0	0	0	0	0	0	0	0	0	0	0	0	0	0
I14	0	0	0	0	0	0	0	0	0	0	0	0	0	0	0	0	0	0	0	0	0	0	0	0	0	0	0	0	0	0	0	0
I15	0	0	0	0	0	0	0	0	0	0	0	0	0	0	0	0	0	0	0	0	0	0	0	0	0	0	0	0	0	0	0	0
I16	0	0	0	0	0	0	0	0	0	0	0	0	0	0	0	0	0	0	0	0	0	0	0	0	0	0	0	0	0	0	0	0
I17	0	0	0	0	0	0	0	0	0	0	0	0	0	0	0	0	0	0	0	0	0	0	0	0	0	0	0	0	0	0	0	0
I18	0	0	0	0	0	0	0	0	0	0	0	0	0	0	0	0	0	0	0	0	0	0	0	0	0	0	0	0	0	0	0	0
I19	0	0	0	0	0	0	0	0	0	0	0	0	0	0	0	0	0	0	0	0	0	0	0	0	0	0	0	0	0	0	0	0
I20	0	0	0	0	0	0	0	0	0	0	0	0	0	0	0	0	0	0	0	0	0	0	0	0	0	0	0	0	0	0	0	0
I21	0	0	0	0	0	0	0	0	0	0	0	0	0	0	0	0	0	0	0	0	0	0	0	0	0	0	0	0	0	0	0	0
I22	0	0	0	0	0	0	0	0	0	0	0	0	0	0	0	0	0	0	0	0	0	0	0	0	0	0	0	0	0	0	0	0
I23	0	0	0	0	0	0	0	0	0	0	0	0	0	0	0	0	0	0	0	0	0	0	0	0	0	0	0	0	0	0	0	0
I24	0	0	0	0	0	0	0	0	0	0	0	0	0	0	0	0	0	0	0	0	0	0	0	0	0	0	0	0	0	0	0	0
J01	628.875	631	635.25	630.125	633.125	630	629.625	634.875	637.875	628.625	629.5	642.5	632	630.125	638.375	636	625.125	627.375	634	632.625	629.875	633	629.875	631	631.75	636.875	630.125	632.25	627.25	630.125	635.625	627.5
J02	0	0	0	0	0	0	0	0	0	0	0	0	0	0	0	0	0	0	0	0	0	0	0	0	0	0	0	0	0	0	0	0
J03	0	0	0	0	0	0	0	0	0	0	0	0	0	0	0	0	0	0	0	0	0	0	0	0	0	0	0	0	0	0	0	0
J04	628.75	626.75	641.625	630.25	633.5	640.75	638.75	636.25	638.625	638	635	637.625	635.375	634	636.25	633.75	632.375	629.375	639.125	634	633.875	639	635.5	639.125	628.375	635.5	630	639.125	636.125	635.5	635.125	634.625
J05	640.75	643.625	639.25	643.125	646.375	647.375	641	647.875	638.75	637.625	642	646.375	640.625	646.375	649.125	641.375	643.25	650.625	647.25	649	646.75	640.125	650	647.625	643.75	649.375	649	643.875	647.5	648.125	644.5	642.375
J06	0	0	0	0	0	0	0	0	0	0	0	0	0	0	0	0	0	0	0	0	0	0	0	0	0	0	0	0	0	0	0	0
J07	624.625	625.75	621.5	623.375	627.375	630.875	624	626	620.75	624.625	629.625	632.75	626.125	624.125	626.875	624.25	628.125	623.875	619	620.75	617.25	625.25	620	630.75	630.125	625.875	628.625	620.25	629.5	629.25	626.375	624.375
J08	651	652	656.375	645.5	648	645.75	651.375	648.375	651.625	651.125	652.125	649.375	641	646.5	644.125	650.375	642.375	646	651.25	649	651	646.125	647	649.125	654.375	647.875	650.125	650.875	645	639.875	650.75	647
J09	640.5	646.875	645	642.375	646.375	647.625	640.25	648	649.125	637.625	646	649.125	639.25	643.25	644.75	645.25	641.25	639.5	642.375	643.125	640.75	641.25	639.5	641.25	643.5	640.875	636.875	639.375	643	644.5	641.875	645.25
J10	655.875	655.5	655.5	659.25	662.875	655.375	662.625	652.375	660	656.5	665.125	661.5	657.625	656.125	663.75	662.625	655.875	661.375	659.375	664	655.125	660.875	650.75	651.75	662.375	660.25	663.875	658.25	657.125	666	666.5	665.75
J11	0	0	0	0	0	0	0	0	0	0	0	0	0	0	0	0	0	0	0	0	0	0	0	0	0	0	0	0	0	0	0	0
J12	0	0	0	0	0	0	0	0	0	0	0	0	0	0	0	0	0	0	0	0	0	0	0	0	0	0	0	0	0	0	0	0
J13	0	0	0	0	0	0	0	0	0	0	0	0	0	0	0	0	0	0	0	0	0	0	0	0	0	0	0	0	0	0	0	0
J14	0	0	0	0	0	0	0	0	0	0	0	0	0	0	0	0	0	0	0	0	0	0	0	0	0	0	0	0	0	0	0	0
J15	0	0	0	0	0	0	0	0	0	0	0	0	0	0	0	0	0	0	0	0	0	0	0	0	0	0	0	0	0	0	0	0
J16	0	0	0	0	0	0	0	0	0	0	0	0	0	0	0	0	0	0	0	0	0	0	0	0	0	0	0	0	0	0	0	0
J17	0	0	0	0	0	0	0	0	0	0	0	0	0	0	0	0	0	0	0	0	0	0	0	0	0	0	0	0	0	0	0	0
J18	0	0	0	0	0	0	0	0	0	0	0	0	0	0	0	0	0	0	0	0	0	0	0	0	0	0	0	0	0	0	0	0
J19	0	0	0	0	0	0	0	0	0	0	0	0	0	0	0	0	0	0	0	0	0	0	0	0	0	0	0	0	0	0	0	0
J20	0	0	0	0	0	0	0	0	0	0	0	0	0	0	0	0	0	0	0	0	0	0	0	0	0	0	0	0	0	0	0	0
J21	0	0	0	0	0	0	0	0	0	0	0	0	0	0	0	0	0	0	0	0	0	0	0	0	0	0	0	0	0	0	0	0
J22	0	0	0	0	0	0	0	0	0	0	0	0	0	0	0	0	0	0	0	0	0	0	0	0	0	0	0	0	0	0	0	0
J23	0	0	0	0	0	0	0	0	0	0	0	0	0	0	0	0	0	0	0	0	0	0	0	0	0	0	0	0	0	0	0	0
J24	0	0	0	0	0	0	0	0	0	0	0	0	0	0	0	0	0	0	0	0	0	0	0	0	0	0	0	0	0	0	0	0
K01	0	0	0	0	0	0	0	0	0	0	0	0	0	0	0	0	0	0	0	0	0	0	0	0	0	0	0	0	0	0	0	0
K02	0	0	0	0	0	0	0	0	0	0	0	0	0	0	0	0	0	0	0	0	0	0	0	0	0	0	0	0	0	0	0	0
K03	523.875	526.75	525.375	520.875	531.375	520	526.625	534	527	527.375	524.625	519	528.75	528	520.625	525.375	523.125	526.625	531.625	523.375	525.625	529.125	526.625	526.875	526	530.5	528	527.875	525.25	528.125	526.875	525.5
K04	0	0	0	0	0	0	0	0	0	0	0	0	0	0	0	0	0	0	0	0	0	0	0	0	0	0	0	0	0	0	0	0
K05	0	0	0	0	0	0	0	0	0	0	0	0	0	0	0	0	0	0	0	0	0	0	0	0	0	0	0	0	0	0	0	0
K06	671.75	670.75	665.875	668	673.75	674.75	665.25	676.375	677.375	666.25	672.375	670.25	678	666.25	667.75	674.625	673.125	676.25	670	674.5	677.25	680.25	673	673.5	675.125	672.25	672.625	675.625	663	674.875	671.25	675.75
K07	0	0	0	0	0	0	0	0	0	0	0	0	0	0	0	0	0	0	0	0	0	0	0	0	0	0	0	0	0	0	0	0
K08	0	0	0	0	0	0	0	0	0	0	0	0	0	0	0	0	0	0	0	0	0	0	0	0	0	0	0	0	0	0	0	0
K09	580.875	580.875	582.375	574	573.5	579.125	577.75	582.125	581.375	582.125	584.5	578.375	580.625	579.375	581.75	582.375	586.25	576.5	578	581	581.75	587.125	586.75	578.375	581.125	580.125	583.75	583.5	585.25	581.875	583.625	577.75
K10	539.375	540.125	541.875	536.875	537.75	540	543.75	539.5	547.75	538.625	544.625	549.25	541.125	545.125	543.875	537.5	541.25	543.5	542.125	539.875	549.625	537.75	542	541.25	536.375	543.875	544.25	539.125	543.75	546.375	541.75	548
K11	0	0	0	0	0	0	0	0	0	0	0	0	0	0	0	0	0	0	0	0	0	0	0	0	0	0	0	0	0	0	0	0
K12	650.625	648.375	647.375	649.625	656.5	646	651.625	654	646.75	652	651.875	659.25	656.375	657.75	642.75	653	651.625	657.25	654.5	665.125	645	654.25	648.75	651	649.5	650.25	654.25	657.25	655.25	653.75	654.75	651.875
K13	0	0	0	0	0	0	0	0	0	0	0	0	0	0	0	0	0	0	0	0	0	0	0	0	0	0	0	0	0	0	0	0
K14	686.125	685.875	679	686.75	685.625	687.875	682.75	687.625	686.125	676	683.125	680.375	687.875	688	683	686.25	687.5	690.875	684.375	686.125	679.25	679.5	684.875	684.25	679	675	674.75	686.25	683.625	680.125	683.625	681.25
K15	0	0	0	0	0	0	0	0	0	0	0	0	0	0	0	0	0	0	0	0	0	0	0	0	0	0	0	0	0	0	0	0
K16	0	0	0	0	0	0	0	0	0	0	0	0	0	0	0	0	0	0	0	0	0	0	0	0	0	0	0	0	0	0	0	0
K17	0	0	0	0	0	0	0	0	0	0	0	0	0	0	0	0	0	0	0	0	0	0	0	0	0	0	0	0	0	0	0	0
K18	0	0	0	0	0	0	0	0	0	0	0	0	0	0	0	0	0	0	0	0	0	0	0	0	0	0	0	0	0	0	0	0
K19	0	0	0	0	0	0	0	0	0	0	0	0	0	0	0	0	0	0	0	0	0	0	0	0	0	0	0	0	0	0	0	0
K20	0	0	0	0	0	0	0	0	0	0	0	0	0	0	0	0	0	0	0	0	0	0	0	0	0	0	0	0	0	0	0	0
K21	0	0	0	0	0	0	0	0	0	0	0	0	0	0	0	0	0	0	0	0	0	0	0	0	0	0	0	0	0	0	0	0
K22	0	0	0	0	0	0	0	0	0	0	0	0	0	0	0	0	0	0	0	0	0	0	0	0	0	0	0	0	0	0	0	0
K23	0	0	0	0	0	0	0	0	0	0	0	0	0	0	0	0	0	0	0	0	0	0	0	0	0	0	0	0	0	0	0	0
K24	0	0	0	0	0	0	0	0	0	0	0	0	0	0	0	0	0	0	0	0	0	0	0	0	0	0	0	0	0	0	0	0
L01	656.25	659.25	654.25	656.125	651.5	657.625	655.875	651.875	653.375	652.5	658	650	652.625	652.75	654.625	660.25	655	657.5	660.5	657.375	655.75	658	653.875	656.125	655.75	655.125	655.375	650.125	652.625	656.125	655.375	651.625
L02	0	0	0	0	0	0	0	0	0	0	0	0	0	0	0	0	0	0	0	0	0	0	0	0	0	0	0	0	0	0	0	0
L03	0	0	0	0	0	0	0	0	0	0	0	0	0	0	0	0	0	0	0	0	0	0	0	0	0	0	0	0	0	0	0	0
L04	506.375	506.5	505.375	508.25	507	510.125	508.875	507.125	508.25	510	506.625	505.625	501.25	509.875	510.875	511.25	511.25	508.75	508	511.25	512	505.25	504.625	508.875	509.875	509	509.375	515.125	509.875	508.125	512	508.75
L05	668.625	668.875	670.125	673.625	677.75	674.25	669.125	673.25	671.75	669.125	667.875	666.25	666.625	673.375	671.5	672.375	668.375	672.625	670.625	666.875	668.375	666.5	670	670.75	673.75	673.25	672.75	666.625	668.75	673.125	670.625	675.25
L06	0	0	0	0	0	0	0	0	0	0	0	0	0	0	0	0	0	0	0	0	0	0	0	0	0	0	0	0	0	0	0	0
L07	0	0	0	0	0	0	0	0	0	0	0	0	0	0	0	0	0	0	0	0	0	0	0	0	0	0	0	0	0	0	0	0
L08	670.5	667.25	673	670	670.375	665.875	670	673.75	668.25	665.25	670.25	667.75	664.75	668.25	669.875	676.75	665.125	668.75	667.25	662.5	671.875	663.625	666.625	669.125	667.375	668.25	671.25	666.125	669.375	669.125	668	665.375
L09	622.625	628.625	624.625	629.875	630.875	622.625	630.875	625	626	627.875	626.625	621.625	632.625	627	628.625	627.5	628.25	625.75	628.375	632.625	626.625	632.75	633	627.75	627.75	629.875	634.75	627	630.625	631	628.125	630.5
L10	674.25	668.75	677.875	679.625	676.875	670.625	682.25	675.625	677.125	678.25	673.375	673.75	677.375	678	675.75	673.125	677.75	671.5	667.5	671.25	673.5	683.125	678.25	671.5	676.5	675.5	678	678.5	681.25	678	676	675
L11	681.375	678.625	676.625	675.375	683.75	680.5	680.375	685.125	683.375	676	683.125	672	681.875	677.75	681	674.875	674.75	683.125	675.125	681.5	678.75	678	680	679.125	680.625	681.875	682	676	678.5	687.625	676.75	676.375
L12	677.5	677	667.75	671.125	675.375	678.875	676.625	678.5	674.375	681.125	679.125	682.25	676	670.75	671.75	675.375	675.25	683	680	677.5	679.125	673.125	674.375	677.25	675.125	675.375	678.625	673.125	677.25	676.5	680.5	671.875
L13	683.5	684.75	679.75	683.75	689.25	684.625	683.125	686.125	690	688.875	690.625	688	687	685.125	688.375	683.625	681.375	691.5	690.625	688.625	686.25	685.625	686.875	691.375	685.875	684	689.125	688.375	690.375	686.75	691	697.125
L14	0	0	0	0	0	0	0	0	0	0	0	0	0	0	0	0	0	0	0	0	0	0	0	0	0	0	0	0	0	0	0	0
L15	0	0	0	0	0	0	0	0	0	0	0	0	0	0	0	0	0	0	0	0	0	0	0	0	0	0	0	0	0	0	0	0
L16	0	0	0	0	0	0	0	0	0	0	0	0	0	0	0	0	0	0	0	0	0	0	0	0	0	0	0	0	0	0	0	0
L17	0	0	0	0	0	0	0	0	0	0	0	0	0	0	0	0	0	0	0	0	0	0	0	0	0	0	0	0	0	0	0	0
L18	0	0	0	0	0	0	0	0	0	0	0	0	0	0	0	0	0	0	0	0	0	0	0	0	0	0	0	0	0	0	0	0
L19	0	0	0	0	0	0	0	0	0	0	0	0	0	0	0	0	0	0	0	0	0	0	0	0	0	0	0	0	0	0	0	0
L20	0	0	0	0	0	0	0	0	0	0	0	0	0	0	0	0	0	0	0	0	0	0	0	0	0	0	0	0	0	0	0	0
L21	0	0	0	0	0	0	0	0	0	0	0	0	0	0	0	0	0	0	0	0	0	0	0	0	0	0	0	0	0	0	0	0
L22	0	0	0	0	0	0	0	0	0	0	0	0	0	0	0	0	0	0	0	0	0	0	0	0	0	0	0	0	0	0	0	0
L23	0	0	0	0	0	0	0	0	0	0	0	0	0	0	0	0	0	0	0	0	0	0	0	0	0	0	0	0	0	0	0	0
L24	0	0	0	0	0	0	0	0	0	0	0	0	0	0	0	0	0	0	0	0	0	0	0	0	0	0	0	0	0	0	0	0
M01	653.5	659.875	658.75	659.5	655.375	658.5	659.625	657.5	657.75	662.25	659.125	655.125	656.125	654.375	654.5	654.875	657.375	657.875	658.25	655.875	660.75	663.875	657.625	660.375	657.75	654.625	663.125	665.25	657.625	651.375	660.375	662.25
M02	521.375	522.125	517.125	519.625	522.375	520.625	519.75	516.875	529	514.875	517.5	523	524.75	525.375	522.875	514.5	527.125	527.625	521.5	522.5	524.125	524.375	520.875	523.125	521.625	524	529.75	526.625	526.875	520	525.125	521.875
M03	0	0	0	0	0	0	0	0	0	0	0	0	0	0	0	0	0	0	0	0	0	0	0	0	0	0	0	0	0	0	0	0
M04	669.875	658.75	654.625	660.25	666.5	659.25	669.375	661.5	661.75	661.625	659.5	667	656.75	667.375	658	659.625	657.625	667.375	656.375	661.125	661.125	663.25	664	661.75	666	666.125	654.75	662.75	661.5	662	655.375	655.375
M05	516.125	511.375	516.375	522	516.25	521.5	514.375	520.5	518.75	516.125	510.875	518	519.875	523.875	515.75	524.75	520.875	518.875	521.75	520.75	519.75	520.5	515.375	518.625	518.375	521.625	521.5	518.25	522.5	519.625	519.5	521.875
M06	466.5	458.25	462.125	465.5	463.125	463.625	463.75	464.875	462.375	462.625	467.875	466	462.75	469.625	461	464.125	466.875	464.5	464.375	465.875	461.625	465.875	468.625	468.125	460.375	466.875	466	457.125	466	465.375	462.375	461.625
M07	637.375	633.25	636.625	638.625	636.625	634.5	636.375	637.375	636.5	633.75	644.5	634.25	638.625	638.125	640.875	639.375	639.5	637.375	637.625	638.25	633.25	640.875	638.5	635.375	636.125	642.625	640	638.5	634.75	635.625	636.625	641.625
M08	658.75	656	666.75	663.625	659.875	658.75	658	661.5	665.375	658.875	667.375	660.5	663.125	668.875	666.25	664.25	661.875	654.75	664.75	663	663	663	662.875	660.25	667.875	655.875	663.25	664.125	664	661.5	661.25	663.25
M09	0	0	0	0	0	0	0	0	0	0	0	0	0	0	0	0	0	0	0	0	0	0	0	0	0	0	0	0	0	0	0	0
M10	0	0	0	0	0	0	0	0	0	0	0	0	0	0	0	0	0	0	0	0	0	0	0	0	0	0	0	0	0	0	0	0
M11	544.375	544.625	539.75	548.125	542.5	541.75	542.625	544.625	541.75	544.25	537.25	546.625	542.875	535	534.375	542.25	544.375	544.5	541.375	540.125	544	544.375	542.375	544.625	544.5	545.125	541.875	542	537.125	543	544.625	544.375
M12	672	677.5	672.25	678.5	677.5	674.5	673.25	683.125	674.125	678.625	677.25	675.5	679.75	677.75	677.75	668.875	675.75	674.875	676.375	681.375	678	675	678	673.75	673.75	675.5	673.125	680.25	684.375	677.875	675.875	677.875
M13	0	0	0	0	0	0	0	0	0	0	0	0	0	0	0	0	0	0	0	0	0	0	0	0	0	0	0	0	0	0	0	0
M14	686.75	685.375	688	680.625	689.375	683	690.625	686	684.5	682.875	689.25	685.625	686.375	690.375	683.625	683.375	684.375	687.375	688.125	687.25	687	683.5	688.75	688	686.5	674.375	683.25	685.125	685.5	687	688	688.125
M15	0	0	0	0	0	0	0	0	0	0	0	0	0	0	0	0	0	0	0	0	0	0	0	0	0	0	0	0	0	0	0	0
M16	0	0	0	0	0	0	0	0	0	0	0	0	0	0	0	0	0	0	0	0	0	0	0	0	0	0	0	0	0	0	0	0
M17	0	0	0	0	0	0	0	0	0	0	0	0	0	0	0	0	0	0	0	0	0	0	0	0	0	0	0	0	0	0	0	0
M18	0	0	0	0	0	0	0	0	0	0	0	0	0	0	0	0	0	0	0	0	0	0	0	0	0	0	0	0	0	0	0	0
M19	0	0	0	0	0	0	0	0	0	0	0	0	0	0	0	0	0	0	0	0	0	0	0	0	0	0	0	0	0	0	0	0
M20	0	0	0	0	0	0	0	0	0	0	0	0	0	0	0	0	0	0	0	0	0	0	0	0	0	0	0	0	0	0	0	0
M21	0	0	0	0	0	0	0	0	0	0	0	0	0	0	0	0	0	0	0	0	0	0	0	0	0	0	0	0	0	0	0	0
M22	0	0	0	0	0	0	0	0	0	0	0	0	0	0	0	0	0	0	0	0	0	0	0	0	0	0	0	0	0	0	0	0
M23	0	0	0	0	0	0	0	0	0	0	0	0	0	0	0	0	0	0	0	0	0	0	0	0	0	0	0	0	0	0	0	0
M24	0	0	0	0	0	0	0	0	0	0	0	0	0	0	0	0	0	0	0	0	0	0	0	0	0	0	0	0	0	0	0	0
N01	0	0	0	0	0	0	0	0	0	0	0	0	0	0	0	0	0	0	0	0	0	0	0	0	0	0	0	0	0	0	0	0
N02	522.375	529.25	530.375	528.5	525	529.625	527.125	523.625	529.125	524.25	529.125	518.625	525.25	521.875	521.125	521.75	522.125	527.75	525	520.5	519	526	526.125	526	528.125	529.625	523	520.5	522.875	526.875	522.625	523.75
N03	0	0	0	0	0	0	0	0	0	0	0	0	0	0	0	0	0	0	0	0	0	0	0	0	0	0	0	0	0	0	0	0
N04	570	573	569.125	567.875	563.625	571.75	571	569.25	576	571.875	567.375	568.25	571	568.25	572.875	569.5	567.5	569.375	569.75	565.125	566.625	566.125	568	567.125	566.75	571.125	571.875	569.375	577.25	577	570.375	570.5
N05	0	0	0	0	0	0	0	0	0	0	0	0	0	0	0	0	0	0	0	0	0	0	0	0	0	0	0	0	0	0	0	0
N06	0	0	0	0	0	0	0	0	0	0	0	0	0	0	0	0	0	0	0	0	0	0	0	0	0	0	0	0	0	0	0	0
N07	617.375	620.5	619.25	612.375	623.125	621.125	616	614.125	619.75	620.125	622	620.375	622.375	623.625	623.625	616.75	619.875	623.75	622.375	621.75	620.875	619.25	626.625	618.625	620.625	622.5	616.125	621.625	618.5	623.375	613.75	623
N08	672.125	669.75	678.25	671.25	666.375	666.625	673	670.25	664.25	667.25	672.5	673.625	683.5	675.875	680	673	674	669.75	681.875	679.625	674.375	674.125	678.5	677	676.625	676.375	671.5	677.5	680.625	674	680.25	676.625
N09	624.375	627	620.625	624	631	625.125	622.25	631.625	624.875	618.125	625.375	627	627	622.75	626	631.5	626.75	629.125	627.25	626.75	628.625	632.125	630.25	633.5	634.125	637	637.625	636.25	638	638	639.875	635.375
N10	0	0	0	0	0	0	0	0	0	0	0	0	0	0	0	0	0	0	0	0	0	0	0	0	0	0	0	0	0	0	0	0
N11	0	0	0	0	0	0	0	0	0	0	0	0	0	0	0	0	0	0	0	0	0	0	0	0	0	0	0	0	0	0	0	0
N12	0	0	0	0	0	0	0	0	0	0	0	0	0	0	0	0	0	0	0	0	0	0	0	0	0	0	0	0	0	0	0	0
N13	610.375	610	607.25	609.875	608.125	610.125	596.5	610.75	605.375	603.375	611.125	610.75	612.25	608	613	608	605.125	611.625	607.25	610.75	606.375	609.5	608.625	607	603.75	605.5	612.625	610	613.875	606	609.125	604.25
N14	661.875	659.25	660	659.875	658.75	654.25	657.625	662.625	666.5	662.125	657.5	664.5	662.625	661.875	655.25	658.375	664.375	661.5	659.875	658.25	660.25	661.5	666.125	658.375	655.25	660.375	655.5	663.875	663.875	655.75	667	657.125
N15	0	0	0	0	0	0	0	0	0	0	0	0	0	0	0	0	0	0	0	0	0	0	0	0	0	0	0	0	0	0	0	0
N16	0	0	0	0	0	0	0	0	0	0	0	0	0	0	0	0	0	0	0	0	0	0	0	0	0	0	0	0	0	0	0	0
N17	0	0	0	0	0	0	0	0	0	0	0	0	0	0	0	0	0	0	0	0	0	0	0	0	0	0	0	0	0	0	0	0
N18	0	0	0	0	0	0	0	0	0	0	0	0	0	0	0	0	0	0	0	0	0	0	0	0	0	0	0	0	0	0	0	0
N19	0	0	0	0	0	0	0	0	0	0	0	0	0	0	0	0	0	0	0	0	0	0	0	0	0	0	0	0	0	0	0	0
N20	0	0	0	0	0	0	0	0	0	0	0	0	0	0	0	0	0	0	0	0	0	0	0	0	0	0	0	0	0	0	0	0
N21	0	0	0	0	0	0	0	0	0	0	0	0	0	0	0	0	0	0	0	0	0	0	0	0	0	0	0	0	0	0	0	0
N22	0	0	0	0	0	0	0	0	0	0	0	0	0	0	0	0	0	0	0	0	0	0	0	0	0	0	0	0	0	0	0	0
N23	0	0	0	0	0	0	0	0	0	0	0	0	0	0	0	0	0	0	0	0	0	0	0	0	0	0	0	0	0	0	0	0
N24	0	0	0	0	0	0	0	0	0	0	0	0	0	0	0	0	0	0	0	0	0	0	0	0	0	0	0	0	0	0	0	0
O01	672.5	672.875	675.625	674.75	674.375	669.375	678.125	678.625	676.25	670.625	672	673.375	672.5	674.875	674.5	677.5	673.625	669.5	674	665.875	668.125	668.75	668.625	675.625	673.375	669	671.5	674.25	672.125	667.75	673.125	669.125
O02	0	0	0	0	0	0	0	0	0	0	0	0	0	0	0	0	0	0	0	0	0	0	0	0	0	0	0	0	0	0	0	0
O03	564.25	567.375	570.125	571.75	566.25	567	569	568.5	564.75	565.125	566.625	568	571.625	565.625	568.625	566.375	570.25	564.375	569.125	567.375	565.875	574.875	572.875	565.75	568	571.5	569.625	570.75	569.875	569.25	571.625	568.625
O04	0	0	0	0	0	0	0	0	0	0	0	0	0	0	0	0	0	0	0	0	0	0	0	0	0	0	0	0	0	0	0	0
O05	590.375	588.625	589.5	579.625	582.875	586	584.5	581	581.875	583	584.625	588.75	585.75	585	591.5	582.375	589.5	589.625	585.875	586	584	589.125	586.75	587.25	583.875	585.25	588.875	589	584.25	584.75	591	587.625
O06	0	0	0	0	0	0	0	0	0	0	0	0	0	0	0	0	0	0	0	0	0	0	0	0	0	0	0	0	0	0	0	0
O07	583.875	586.125	584.375	582.25	581.625	581.875	585.625	589	590	586.875	586.875	595.375	587	585.5	588.125	581	586.25	580.875	587.75	576.75	579.125	586.375	581.125	581.875	585	584.5	584.25	583.125	584.875	585.125	589	586.75
O08	0	0	0	0	0	0	0	0	0	0	0	0	0	0	0	0	0	0	0	0	0	0	0	0	0	0	0	0	0	0	0	0
O09	690.875	693	689.5	696.5	692.625	694.5	696.75	692.75	695.375	696.875	691.75	690.375	691.625	690.125	692.375	689.25	696	694.75	696.875	691.375	697.5	699.5	693.25	691.625	689	693.375	692.5	698.875	695	702.125	698.25	700
O10	679.5	684	685	686.375	685.5	685.625	683	688.75	682.25	685.5	683.375	679.75	682.25	686	680.125	685.875	680	686.75	683	682	687	682.625	691.625	685	682.5	682.125	679.75	686	685	683.5	688.125	683.375
O11	566.375	567.625	567.625	569.75	564.5	567.375	568.5	567.25	570.25	563.75	567.875	561.25	567	573.625	569.75	572.375	564.5	566.125	569.125	569.375	566.125	567.5	570.625	572	563.375	567.625	570.875	565.875	562	565.875	572	566.75
O12	0	0	0	0	0	0	0	0	0	0	0	0	0	0	0	0	0	0	0	0	0	0	0	0	0	0	0	0	0	0	0	0
O13	576.625	573.75	575.625	574.625	579	580.625	575.125	574.25	576.125	574.5	575.25	576.375	580.125	574.375	582.625	576	577.75	574.375	575.875	572.625	575.375	577.125	579.875	578.625	575.125	573.5	573.375	578.25	578.375	574.375	581.625	572.5
O14	0	0	0	0	0	0	0	0	0	0	0	0	0	0	0	0	0	0	0	0	0	0	0	0	0	0	0	0	0	0	0	0
O15	0	0	0	0	0	0	0	0	0	0	0	0	0	0	0	0	0	0	0	0	0	0	0	0	0	0	0	0	0	0	0	0
O16	0	0	0	0	0	0	0	0	0	0	0	0	0	0	0	0	0	0	0	0	0	0	0	0	0	0	0	0	0	0	0	0
O17	0	0	0	0	0	0	0	0	0	0	0	0	0	0	0	0	0	0	0	0	0	0	0	0	0	0	0	0	0	0	0	0
O18	0	0	0	0	0	0	0	0	0	0	0	0	0	0	0	0	0	0	0	0	0	0	0	0	0	0	0	0	0	0	0	0
O19	0	0	0	0	0	0	0	0	0	0	0	0	0	0	0	0	0	0	0	0	0	0	0	0	0	0	0	0	0	0	0	0
O20	0	0	0	0	0	0	0	0	0	0	0	0	0	0	0	0	0	0	0	0	0	0	0	0	0	0	0	0	0	0	0	0
O21	0	0	0	0	0	0	0	0	0	0	0	0	0	0	0	0	0	0	0	0	0	0	0	0	0	0	0	0	0	0	0	0
O22	0	0	0	0	0	0	0	0	0	0	0	0	0	0	0	0	0	0	0	0	0	0	0	0	0	0	0	0	0	0	0	0
O23	0	0	0	0	0	0	0	0	0	0	0	0	0	0	0	0	0	0	0	0	0	0	0	0	0	0	0	0	0	0	0	0
O24	0	0	0	0	0	0	0	0	0	0	0	0	0	0	0	0	0	0	0	0	0	0	0	0	0	0	0	0	0	0	0	0
P01	0	0	0	0	0	0	0	0	0	0	0	0	0	0	0	0	0	0	0	0	0	0	0	0	0	0	0	0	0	0	0	0
P02	0	0	0	0	0	0	0	0	0	0	0	0	0	0	0	0	0	0	0	0	0	0	0	0	0	0	0	0	0	0	0	0
P03	0	0	0	0	0	0	0	0	0	0	0	0	0	0	0	0	0	0	0	0	0	0	0	0	0	0	0	0	0	0	0	0
P04	0	0	0	0	0	0	0	0	0	0	0	0	0	0	0	0	0	0	0	0	0	0	0	0	0	0	0	0	0	0	0	0
P05	615.875	605	603.625	612	606.25	605.125	614.125	607.125	608	609.625	608.5	604.25	601.125	600	608.875	606.5	611.75	603.125	608.875	606.375	610.125	607.125	607.875	611.375	608.75	610.625	607.25	612.5	611	607.25	613.125	605.875
P06	555.5	546	548.625	548.875	555.875	552.875	554.625	554.375	554.25	554.625	554.875	557.875	556.625	555.875	552.625	544.375	551.25	552	550.25	550.125	548.125	552.125	553.125	550.125	553.75	557.125	551.125	550.5	553.125	556	555.75	551
P07	0	0	0	0	0	0	0	0	0	0	0	0	0	0	0	0	0	0	0	0	0	0	0	0	0	0	0	0	0	0	0	0
P08	537.75	539.75	547.125	542.5	537.625	541	539.125	545.25	540.5	541.875	541.75	539.5	538	536.375	545	536.625	540.625	540.75	538.375	538.25	543.125	535.875	534.375	542.375	535.75	543.875	543.5	540.75	542.625	539.25	539.75	539.125
P09	595.875	596.125	590.75	592	593.375	595.5	590.75	597.125	596.625	601.625	593.75	590.5	594.5	592	592.25	600.375	594.875	588.75	593.875	592.875	591	593.125	592.125	597.125	588.75	595.125	599.125	592.5	594.75	596.25	588.125	591.125
P10	0	0	0	0	0	0	0	0	0	0	0	0	0	0	0	0	0	0	0	0	0	0	0	0	0	0	0	0	0	0	0	0
P11	0	0	0	0	0	0	0	0	0	0	0	0	0	0	0	0	0	0	0	0	0	0	0	0	0	0	0	0	0	0	0	0
P12	0	0	0	0	0	0	0	0	0	0	0	0	0	0	0	0	0	0	0	0	0	0	0	0	0	0	0	0	0	0	0	0
P13	0	0	0	0	0	0	0	0	0	0	0	0	0	0	0	0	0	0	0	0	0	0	0	0	0	0	0	0	0	0	0	0
P14	720.25	720	723.75	723	715.5	725.5	716.75	720.625	718.75	714.875	714.625	721.25	715.875	717	719.75	713.625	718.625	718.625	715.25	716.25	718.375	716.75	714.25	719.375	720.5	719.375	715.25	719.875	716.25	716.875	729.125	716.75
P15	0	0	0	0	0	0	0	0	0	0	0	0	0	0	0	0	0	0	0	0	0	0	0	0	0	0	0	0	0	0	0	0
P16	0	0	0	0	0	0	0	0	0	0	0	0	0	0	0	0	0	0	0	0	0	0	0	0	0	0	0	0	0	0	0	0
P17	0	0	0	0	0	0	0	0	0	0	0	0	0	0	0	0	0	0	0	0	0	0	0	0	0	0	0	0	0	0	0	0
P18	0	0	0	0	0	0	0	0	0	0	0	0	0	0	0	0	0	0	0	0	0	0	0	0	0	0	0	0	0	0	0	0
P19	0	0	0	0	0	0	0	0	0	0	0	0	0	0	0	0	0	0	0	0	0	0	0	0	0	0	0	0	0	0	0	0
P20	0	0	0	0	0	0	0	0	0	0	0	0	0	0	0	0	0	0	0	0	0	0	0	0	0	0	0	0	0	0	0	0
P21	0	0	0	0	0	0	0	0	0	0	0	0	0	0	0	0	0	0	0	0	0	0	0	0	0	0	0	0	0	0	0	0
P22	0	0	0	0	0	0	0	0	0	0	0	0	0	0	0	0	0	0	0	0	0	0	0	0	0	0	0	0	0	0	0	0
P23	0	0	0	0	0	0	0	0	0	0	0	0	0	0	0	0	0	0	0	0	0	0	0	0	0	0	0	0	0	0	0	0
P24	0	0	0	0	0	0	0	0	0	0	0	0	0	0	0	0	0	0	0	0	0	0	0	0	0	0	0	0	0	0	0	0
Last Cell

## Sheet: Summary Sheet
DA Normalize				PCV Normalized
Row	Column	Max	FFT Value	Row	Column	Max	FFT Value			Row	Column	DA-Max	Treatment (µM)
A	2	4.4003	2.15054							B	1	11.5306	0
A	3	11.8462	4.6595							C	1	10.69	0
A	8	11.0834	0.716846							D	1	10.3414	0
A	11	9.08594	5.73477							G	1	9.01427	0
A	12	5.85104	0.358423							I	1	9.72336	0
A	13	8.33571	3.22581							J	1	8.35446	0
A	14	11.6788	3.22581							L	1	8.26172	0
B	1	11.5306	4.30108							M	1	10.0523	0
B	2	11.3241	3.94265							O	1	15.5493	0
B	4	8.448	0.716846							A	2	4.4003	0
B	5	8.18191	3.22581							B	2	11.3241	0
B	7	6.52344	5.73477							E	2	15.0992	0
B	8	18.2657	0.358423							M	2	12.4678	0
B	10	10.8876	0.358423							N	2	4.57606	0
B	11	11.8947	1.07527							A	3	11.8462	0.05
B	12	8.39602	2.15054							H	3	16.0464	0.05
B	14	9.85918	0.716846							K	3	11.6953	0.05
C	1	10.69	3.22581							O	3	6.26678	0.05
C	4	9.60972	1.79211							B	4	8.448	0.05
C	9	13.3762	0.716846							C	4	9.60972	0.05
C	10	9.79084	3.58423							D	4	10.8675	0.05
C	12	9.98594	2.15054							F	4	10.5308	0.05
D	1	10.3414	0.716846							H	4	7.35429	0.05
D	4	10.8675	2.50896							J	4	5.69468	0.05
D	5	3.66018	1.43369							L	4	9.13789	0.05
D	6	14.8366	1.79211							M	4	10.2036	0.05
D	8	7.00958	1.43369							N	4	10.572	0.05
D	9	11.4124	5.37634							B	5	8.18191	0.098
D	12	12.2144	4.6595							D	5	3.66018	0.098
D	14	14.5719	3.58423							E	5	7.04336	0.098
E	2	15.0992	3.22581							I	5	10.5687	0.098
E	5	7.04336	1.43369							J	5	9.34157	0.098
E	7	7.05564	4.6595							L	5	9.30177	0.098
E	9	8.99962	3.22581							M	5	7.10846	0.098
E	10	13.3541	0.358423							O	5	8.60764	0.098
E	11	6.33437	5.73477							P	5	15.3178	0.098
E	13	6.55825	5.01792							D	6	14.8366	0.098
E	14	18.8171	0.716846							F	6	13.1336	0.098
F	4	10.5308	2.86738							G	6	6.86167	0.098
F	6	13.1336	1.43369							H	6	3.88062	0.098
F	7	8.87493	3.22581							I	6	16.054	0.098
F	8	13.655	1.79211							K	6	12.2039	0.098
F	10	6.36685	3.22581							M	6	4.65258	0.098
F	13	7.48118	3.58423							P	6	13.7915	0.098
F	14	12.272	4.30108							B	7	6.52344	0.195
G	1	9.01427	3.94265							E	7	7.05564	0.195
G	6	6.86167	2.50896							F	7	8.87493	0.195
G	7	7.48643	5.37634							G	7	7.48643	0.195
G	8	8.38289	3.94265							H	7	16.3811	0.195
G	10	15.7983	1.43369							I	7	10.6962	0.195
G	11	7.05439	1.79211							J	7	17.4828	0.195
G	12	7.71126	5.37634							M	7	9.58984	0.195
G	14	12.6183	4.30108							N	7	7.12521	0.195
H	3	16.0464	2.15054							O	7	17.6851	0.195
H	4	7.35429	0.358423							A	8	11.0834	0.195
H	6	3.88062	4.6595							B	8	18.2657	0.195
H	7	16.3811	1.79211							D	8	7.00958	0.195
H	8	12.072	1.43369							F	8	13.655	0.195
H	9	5.68623	3.58423							G	8	8.38289	0.195
H	10	9.52799	2.86738							H	8	12.072	0.195
H	11	11.4394	4.6595							I	8	10.518	0.195
H	13	8.42044	3.22581							J	8	8.65863	0.195
H	14	13.8831	2.15054							L	8	8.25037	0.195
I	1	9.72336	2.86738							M	8	8.6682	0.195
I	5	10.5687	0.716846							N	8	14.3151	0.195
I	6	16.054	1.07527							P	8	8.28886	0.195
I	7	10.6962	4.6595							C	9	13.3762	0.39
I	8	10.518	0.716846							D	9	11.4124	0.39
I	9	10.1957	2.50896							E	9	8.99962	0.39
I	12	10.1745	1.43369							H	9	5.68623	0.39
J	1	8.35446	2.50896							I	9	10.1957	0.39
J	4	5.69468	1.43369							J	9	10.0278	0.39
J	5	9.34157	3.22581							K	9	11.4557	0.39
J	7	17.4828	4.6595							L	9	14.2445	0.39
J	8	8.65863	2.15054							N	9	10.6172	0.39
J	9	10.0278	5.37634							O	9	11.3189	0.39
J	10	13.0181	3.58423							P	9	19.1376	0.39
K	3	11.6953	5.73477							B	10	10.8876	0.39
K	6	12.2039	1.43369							C	10	9.79084	0.39
K	9	11.4557	0.358423							E	10	13.3541	0.39
K	10	7.31549	2.50896							F	10	6.36685	0.39
K	12	15.3846	0.716846							G	10	15.7983	0.39
K	14	7.28459	0.716846							H	10	9.52799	0.39
L	1	8.26172	5.73477							J	10	13.0181	0.39
L	4	9.13789	3.94265							K	10	7.31549	0.39
L	5	9.30177	3.58423							L	10	11.9141	0.39
L	8	8.25037	1.79211							O	10	14.054	0.39
L	9	14.2445	0.358423							A	11	9.08594	0.78
L	10	11.9141	2.50896							B	11	11.8947	0.78
L	11	8.86212	5.37634							E	11	6.33437	0.78
L	12	8.1016	5.01792							G	11	7.05439	0.78
L	13	7.06753	3.58423							H	11	11.4394	0.78
M	1	10.0523	3.22581							L	11	8.86212	0.78
M	2	12.4678	1.07527							M	11	8.75955	0.78
M	4	10.2036	1.79211							O	11	10.5019	0.78
M	5	7.10846	3.94265							A	12	5.85104	0.78
M	6	4.65258	3.22581							B	12	8.39602	0.78
M	7	9.58984	5.73477							C	12	9.98594	0.78
M	8	8.6682	2.86738							D	12	12.2144	0.78
M	11	8.75955	5.73477							G	12	7.71126	0.78
M	12	17.5256	3.58423							I	12	10.1745	0.78
M	14	9.97935	5.37634							K	12	15.3846	0.78
N	2	4.57606	3.22581							L	12	8.1016	0.78
N	4	10.572	3.58423							M	12	17.5256	0.78
N	7	7.12521	4.6595							A	13	8.33571	1.56
N	8	14.3151	0.358423							E	13	6.55825	1.56
N	9	10.6172	5.73477							F	13	7.48118	1.56
N	13	14.8103	5.73477							H	13	8.42044	1.56
N	14	13.0275	1.07527							L	13	7.06753	1.56
O	1	15.5493	0.716846							N	13	14.8103	1.56
O	3	6.26678	3.58423							O	13	8.24572	1.56
O	5	8.60764	3.94265							A	14	11.6788	1.56
O	7	17.6851	3.22581							B	14	9.85918	1.56
O	9	11.3189	3.94265							D	14	14.5719	1.56
O	10	14.054	2.86738							E	14	18.8171	1.56
O	11	10.5019	2.50896							F	14	12.272	1.56
O	13	8.24572	0.358423							G	14	12.6183	1.56
P	5	15.3178	3.94265							H	14	13.8831	1.56
P	6	13.7915	0.358423							K	14	7.28459	1.56
P	8	8.28886	3.58423							M	14	9.97935	1.56
P	9	19.1376	1.79211							N	14	13.0275	1.56
P	14	17.1367	1.79211							P	14	17.1367	1.56

## Sheet: David's Results
A02
Time	Data	FFT Freq	FFT Mag	FFT Complex			Max
0	85.1389	0	173.008	2768.125			4.4003
0.09	95.1667	0.358423	3.4137	24.9320331792979+48.5967882746447i
0.18	93.3055	0.716846	0.311476	2.42690870724829+4.35275931097659i
0.27	79.1667	1.07527	1.22171	19.5421868562091+0.45214622394445i
0.36	79.2222	1.43369	1.32208	6.59565131200727+20.0987857250075i
0.45	86.0417	1.79211	2.4402	-12.27096567832-37.0647794900336i
0.54	81.2083	2.15054	4.4003	8.14494096791314-69.93201401978i
0.63	83.6805	2.50896	0.86892	11.0251981738986+8.46940517602518i
0.72	95.8055	2.86738	1.22746	10.2084349999999+16.7777709999997i
0.81	76.6528	3.22581	2.5383	-19.6046772167666-35.5675567576276i
0.9	77.4028	3.58423	3.41807	-52.5593050450587+15.1137644753328i
0.99	84.9305	3.94265	0.780968	-9.9393549385247+7.5727398921249i
1.08	89.2222	4.30108	0.802951	0.820974687992942+12.8209537250075i
1.17	82.9583	4.6595	1.85383	17.5194468851926-23.9344904227342i
1.26	80.6111	5.01792	1.35586	-4.17904863010249+21.2874538060892i
1.35	88.9722	5.37634	2.02659	-18.3147072609871+26.7578383121541i
1.44	83.5278	5.73477	0.773445	-12.3751219999999
1.53	82.8889	6.09319	2.02659	-18.3147072609872-26.7578383121541i
1.62	89.5278	6.45161	1.35586	-4.17904863010257-21.2874538060892i
1.71	81.0139	6.81004	1.85383	17.5194468851927+23.9344904227341i
1.8	84.8472	7.16846	0.802951	0.820974687992913-12.8209537250075i
1.89	89.1528	7.52688	0.780968	-9.9393549385247-7.57273989212489i
1.98	95.9028	7.8853	3.41807	-52.5593050450588-15.1137644753327i
2.07	97.0555	8.24373	2.5383	-19.6046772167665+35.5675567576276i
2.16	84.4028	8.60215	1.22746	10.2084349999999-16.7777709999997i
2.25	83.8611	8.96057	0.86892	11.0251981738986-8.46940517602523i
2.34	79.8611	9.319	4.4003	8.14494096791326+69.9320140197799i
2.43	99.8055	9.67742	2.4402	-12.2709656783199+37.0647794900337i
2.52	91.875	10.0358	1.32208	6.59565131200723-20.0987857250075i
2.61	90.0139	10.3943	1.22171	19.5421868562091-0.452146223944474i
2.7	86.0139	10.7527	0.311476	2.42690870724826-4.35275931097658i
2.79	88.8889	11.1111	3.4137	24.9320331792977-48.5967882746448i
A03
Time	Data	FFT Freq	FFT Mag	FFT Complex			Max
0	87.2273	0	182.69	2923.045593			11.8462
0.09	97.2046	0.358423	5.15997	73.855967640452+36.8966259465025i
0.18	75.4205	0.716846	10.8873	-166.405097958019-51.51406201134i
0.27	88.2727	1.07527	2.43923	-32.857324796973-21.0608369755381i
0.36	98.5341	1.43369	10.6655	132.435318327574+107.61887700924i
0.45	109.511	1.79211	7.27691	-110.586106097068-36.4250924422649i
0.54	79.6477	2.15054	3.35572	22.103303650752-48.9308582369198i
0.63	110.057	2.50896	6.19964	44.6969784464037+88.5533019842353i
0.72	126.784	2.86738	1.29663	13.647705-15.625i
0.81	93.7273	3.22581	8.38715	75.2095320503353-111.137986733372i
0.9	78.6364	3.58423	8.64563	-135.887683813628-25.8793693961095i
0.99	74.2727	3.94265	6.71691	104.111190958944+26.6603832807569i
1.08	89.3182	4.30108	11.2351	-176.457960327573+34.3007010092399i
1.17	54.625	4.6595	11.8462	115.280961460901-150.451307743581i
1.26	86.3523	5.01792	2.7379	41.3714861208946+14.4011988294699i
1.35	110.284	5.37634	4.64371	-74.1657916629955-4.45249726216925i
1.44	62.7841	5.73477	0.970181	15.5228890000003
1.53	95.2045	6.09319	4.64371	-74.1657916629956+4.45249726216945i
1.62	104.239	6.45161	2.7379	41.3714861208947-14.4011988294702i
1.71	24.1705	6.81004	11.8462	115.280961460902+150.45130774358i
1.8	97.6932	7.16846	11.2351	-176.457960327573-34.3007010092395i
1.89	88.2955	7.52688	6.71691	104.111190958944-26.6603832807572i
1.98	120.33	7.8853	8.64563	-135.887683813628+25.8793693961096i
2.07	136.409	8.24373	8.38715	75.2095320503357+111.137986733372i
2.16	82.9318	8.60215	1.29663	13.647705+15.625i
2.25	110.727	8.96057	6.19964	44.6969784464037-88.5533019842353i
2.34	87.2841	9.319	3.35572	22.1033036507522+48.9308582369195i
2.43	93.125	9.67742	7.27691	-110.586106097068+36.4250924422655i
2.52	96.1932	10.0358	10.6655	132.435318327573-107.61887700924i
2.61	85.3977	10.3943	2.43923	-32.8573247969728+21.0608369755383i
2.7	95.9091	10.7527	10.8873	-166.405097958019+51.5140620113404i
2.79	82.4773	11.1111	5.15997	73.8559676404518-36.8966259465026i
A08
Time	Data	FFT Freq	FFT Mag	FFT Complex			Max
0	206.675	0	363.659	5818.550048			11.0834
0.09	177.75	0.358423	4.49075	-27.2677825155126-66.4769193889609i
0.18	177.975	0.716846	11.0834	174.494272370248+31.6121668917811i
0.27	177.825	1.07527	8.82403	140.423837232405+14.6359698828243i
0.36	187.7	1.43369	10.1606	-128.173351397779+100.003567057262i
0.45	180.475	1.79211	2.97943	47.0470025390695+7.6866988953196i
0.54	186.45	2.15054	9.14758	96.5802420420407+109.972151227066i
0.63	171.975	2.50896	3.7872	34.7464864565498-49.6432424367134i
0.72	138.425	2.86738	3.23278	-45.5000600000001+24.599976i
0.81	181.325	3.22581	6.44476	41.335734484003+94.4685921972606i
0.9	201.575	3.58423	2.43241	9.34065891699642+37.7810257301116i
0.99	187.65	3.94265	3.62948	-35.7368182177085-45.7733903702289i
1.08	197.225	4.30108	6.59007	-87.7267926022207-58.4964329427376i
1.17	187.675	4.6595	4.52824	54.3411259922945-47.9197843970483i
1.26	213.725	5.01792	10.3761	162.084826670715+35.9210413948269i
1.35	186.4	5.37634	5.14565	-58.6896339711002+57.7392022306891i
1.44	182.15	5.73477	2.52813	40.4500720000001
1.53	158.375	6.09319	5.14565	-58.6896339711004-57.7392022306888i
1.62	188.475	6.45161	10.3761	162.084826670715-35.9210413948269i
1.71	176.075	6.81004	4.52824	54.3411259922945+47.9197843970483i
1.8	209.35	7.16846	6.59007	-87.7267926022206+58.4964329427376i
1.89	193.575	7.52688	3.62948	-35.7368182177085+45.7733903702291i
1.98	178.85	7.8853	2.43241	9.3406589169963-37.7810257301113i
2.07	166.425	8.24373	6.44476	41.3357344840026-94.4685921972607i
2.16	139.775	8.60215	3.23278	-45.5000600000001-24.599976i
2.25	184.175	8.96057	3.7872	34.7464864565498+49.6432424367134i
2.34	136.1	9.319	9.14758	96.5802420420404-109.972151227066i
2.43	186.675	9.67742	2.97943	47.0470025390695-7.68669889531968i
2.52	180.7	10.0358	10.1606	-128.17335139778-100.003567057262i
2.61	168.875	10.3943	8.82403	140.423837232405-14.6359698828246i
2.7	204.35	10.7527	11.0834	174.494272370248-31.6121668917814i
2.79	203.8	11.1111	4.49075	-27.2677825155124+66.476919388961i
A11
Time	Data	FFT Freq	FFT Mag	FFT Complex			Max
0	141.556	0	295.319	4725.097136			9.08594
0.09	152.347	0.358423	3.35808	-18.4030325319086-50.4792749993285i
0.18	117.486	0.716846	4.26835	-61.8201355890105+29.0220492169299i
0.27	156.25	1.07527	3.34648	-3.15518288714189+53.4505858094858i
0.36	136.375	1.43369	2.88319	-14.3344210996638+43.8475064760094i
0.45	158.667	1.79211	4.70922	-52.6566115373689-53.8937882258155i
0.54	155.042	2.15054	7.48032	116.466016552822+27.5719174577947i
0.63	158.514	2.50896	1.84092	29.234634789917+3.59401985664309i
0.72	137.722	2.86738	2.5253	-40.333343-2.40283299999987i
0.81	174.361	3.22581	1.5672	18.9798909646371+16.3868388000828i
0.9	152.847	3.58423	1.30599	20.1340482335551-5.59093563633995i
0.99	163.611	3.94265	3.26937	25.6328637815985-45.5992100625758i
1.08	132.931	4.30108	3.41852	33.1399630996636-43.5136375239906i
1.17	144.597	4.6595	4.51726	-70.4899456188735-15.9692402886828i
1.26	152.292	5.01792	3.29865	37.5533228026337-37.0851398772048i
1.35	149.167	5.37634	5.08553	-44.9204489608596-67.8451963172967i
1.44	156.028	5.73477	9.08594	-145.375029999999
1.53	139.111	6.09319	5.08553	-44.9204489608594+67.8451963172968i
1.62	139.875	6.45161	3.29865	37.5533228026338+37.0851398772048i
1.71	138.125	6.81004	4.51726	-70.4899456188735+15.9692402886829i
1.8	138.347	7.16846	3.41852	33.1399630996637+43.5136375239906i
1.89	168.125	7.52688	3.26937	25.6328637815986+45.5992100625757i
1.98	152.597	7.8853	1.30599	20.1340482335551+5.59093563634002i
2.07	146.139	8.24373	1.5672	18.979890964637-16.386838800083i
2.16	131.778	8.60215	2.5253	-40.333343+2.40283299999987i
2.25	135.139	8.96057	1.84092	29.234634789917-3.59401985664316i
2.34	150.5	9.319	7.48032	116.466016552822-27.5719174577949i
2.43	158.556	9.67742	4.70922	-52.6566115373688+53.8937882258156i
2.52	150.028	10.0358	2.88319	-14.3344210996638-43.8475064760093i
2.61	146.472	10.3943	3.34648	-3.15518288714202-53.4505858094858i
2.7	144.458	10.7527	4.26835	-61.8201355890105-29.0220492169297i
2.79	146.056	11.1111	3.35808	-18.4030325319084+50.4792749993285i
A12
Time	Data	FFT Freq	FFT Mag	FFT Complex			Max
0	186.75	0	390.836	6253.375			5.85104
0.09	192.875	0.358423	5.85104	78.7310276068931-50.6508930934226i
0.18	195.125	0.716846	4.41125	-65.4950248832827+26.3046928508748i
0.27	206.75	1.07527	3.06572	-38.8825181349571-29.90331233415i
0.36	200.375	1.43369	2.80095	-14.4963203435596+42.4059614151253i
0.45	203.25	1.79211	1.09955	-17.5032977807904-1.77212076425606i
0.54	203.75	2.15054	1.12275	-12.7705797941057+12.6339420727556i
0.63	211.25	2.50896	3.39543	-46.2097977832593-28.5669058108856i
0.72	193.25	2.86738	3.03343	33.625+35i
0.81	199.25	3.22581	2.57329	-36.4818236212071+19.0857648417986i
0.9	194.75	3.58423	2.7388	43.0474917286869-8.19627072072481i
0.99	195.375	3.94265	2.8342	-40.5110400224087+20.3771294557076i
1.08	200.375	4.30108	4.18029	-10.2536796564404-66.0940385848747i
1.17	189.625	4.6595	2.64526	18.3552253778137+38.1368108510736i
1.26	198	5.01792	2.62002	30.7181129487015-28.5255199426056i
1.35	187.25	5.37634	2.45022	-26.4977756420841+28.8926505245219i
1.44	200.375	5.73477	4.25781	-68.125
1.53	185.375	6.09319	2.45022	-26.4977756420841-28.8926505245217i
1.62	161.25	6.45161	2.62002	30.7181129487016+28.5255199426055i
1.71	197.5	6.81004	2.64526	18.3552253778136-38.1368108510737i
1.8	189.25	7.16846	4.18029	-10.2536796564403+66.0940385848747i
1.89	184.375	7.52688	2.8342	-40.5110400224087-20.3771294557076i
1.98	191.25	7.8853	2.7388	43.047491728687+8.1962707207247i
2.07	199.125	8.24373	2.57329	-36.4818236212072-19.0857648417986i
2.16	195	8.60215	3.03343	33.625-35i
2.25	207.375	8.96057	3.39543	-46.2097977832592+28.5669058108857i
2.34	186.5	9.319	1.12275	-12.7705797941057-12.6339420727555i
2.43	204.25	9.67742	1.09955	-17.5032977807904+1.77212076425603i
2.52	197.75	10.0358	2.80095	-14.4963203435597-42.4059614151253i
2.61	200.75	10.3943	3.06572	-38.8825181349571+29.9033123341501i
2.7	198.875	10.7527	4.41125	-65.4950248832827-26.3046928508746i
2.79	196.375	11.1111	5.85104	78.7310276068932+50.6508930934224i
A13
Time	Data	FFT Freq	FFT Mag	FFT Complex			Max
0	136.042	0	280.422	4486.75			8.33571
0.09	133.542	0.358423	5.53365	2.48249568981664+88.5036223689506i
0.18	137.25	0.716846	1.22565	-19.2469037625921-3.75864768589592i
0.27	134.875	1.07527	2.6256	-29.1996000832973-30.2025595498972i
0.36	149.292	1.43369	1.27577	-20.2702726339816-2.40330746092107i
0.45	148.5	1.79211	4.05164	-46.4198066550727+45.2508249640426i
0.54	130.625	2.15054	3.5084	-24.2600971069685+50.6213541743296i
0.63	132.625	2.50896	6.56036	53.4813467048824-90.3192809952815i
0.72	113.333	2.86738	5.58208	81.4583440000001-36.6250320000001i
0.81	146.5	3.22581	8.33571	-71.104490221648+112.836540084526i
0.9	155.083	3.58423	1.28119	11.2884038112778-17.1109601046466i
0.99	114.083	3.94265	6.90435	-46.7636873245419-100.083497841224i
1.08	137.25	4.30108	3.19346	14.4369606339816+49.013444539079i
1.17	144.708	4.6595	4.16448	36.8030306126313+55.5455784120587i
1.26	133.375	5.01792	1.18073	18.8852210582828-0.490961964872107i
1.35	136	5.37634	2.16935	-34.6127927227705-2.59134378401959i
1.44	152.958	5.73477	0.791668	12.6666879999998
1.53	133.708	6.09319	2.16935	-34.6127927227706+2.59134378401966i
1.62	135.625	6.45161	1.18073	18.8852210582828+0.490961964872053i
1.71	143.5	6.81004	4.16448	36.8030306126312-55.5455784120589i
1.8	151.708	7.16846	3.19346	14.4369606339815-49.013444539079i
1.89	142.708	7.52688	6.90435	-46.7636873245417+100.083497841224i
1.98	127.167	7.8853	1.28119	11.2884038112778+17.1109601046466i
2.07	145.917	8.24373	8.33571	-71.1044902216482-112.836540084526i
2.16	179	8.60215	5.58208	81.4583440000001+36.6250320000001i
2.25	140.292	8.96057	6.56036	53.4813467048825+90.3192809952812i
2.34	126.958	9.319	3.5084	-24.2600971069685-50.6213541743295i
2.43	155.542	9.67742	4.05164	-46.4198066550727-45.2508249640425i
2.52	146	10.0358	1.27577	-20.2702726339815+2.40330746092109i
2.61	146.875	10.3943	2.6256	-29.1996000832973+30.2025595498973i
2.7	138.042	10.7527	1.22565	-19.2469037625921+3.75864768589593i
2.79	137.667	11.1111	5.53365	2.48249568981642-88.5036223689507i
A14
Time	Data	FFT Freq	FFT Mag	FFT Complex			Max
0	166.75	0	346.88	5550.074982			11.6788
0.09	163.775	0.358423	0.36334	4.18700210271596-4.03300078142472i
0.18	172.975	0.716846	8.14472	-128.511378967065-21.6095200335401i
0.27	161	1.07527	2.56026	-23.9077144076112+33.2639077904339i
0.36	188.85	1.43369	2.69447	3.3331106681972-42.9824536722927i
0.45	159.55	1.79211	8.71705	130.217744427705-49.9602075711633i
0.54	179.475	2.15054	6.34009	-20.5266589424761+99.3429345375381i
0.63	196.35	2.50896	5.82732	-73.1968464833566+57.7526843281126i
0.72	191.325	2.86738	4.63451	-64.5750120000002+36.4500420000002i
0.81	178.3	3.22581	11.6788	103.174782730588-155.793847837587i
0.9	167.05	3.58423	7.12863	5.45991354270081+113.927246544738i
0.99	173.45	3.94265	6.06764	-64.9871442514939-72.1224427482319i
1.08	179.475	4.30108	2.46177	-28.1330986681972+27.5675343277073i
1.17	159.175	4.6595	4.39385	-66.0310941960534+24.1289672126674i
1.26	165.525	5.01792	2.48851	34.1779803668398-20.4252320263405i
1.35	183.55	5.37634	5.01577	66.143366077506+45.4477616521779i
1.44	157.3	5.73477	2.01719	32.275114
1.53	138.025	6.09319	5.01577	66.143366077506-45.4477616521781i
1.62	187.2	6.45161	2.48851	34.1779803668399+20.4252320263405i
1.71	197.275	6.81004	4.39385	-66.0310941960536-24.1289672126673i
1.8	153.4	7.16846	2.46177	-28.1330986681972-27.5675343277073i
1.89	196.45	7.52688	6.06764	-64.9871442514936+72.1224427482321i
1.98	177.075	7.8853	7.12863	5.45991354270062-113.927246544738i
2.07	151.9	8.24373	11.6788	103.174782730588+155.793847837587i
2.16	160.075	8.60215	4.63451	-64.5750120000003-36.4500420000002i
2.25	208.8	8.96057	5.82732	-73.1968464833567-57.7526843281122i
2.34	204.35	9.319	6.34009	-20.5266589424763-99.3429345375381i
2.43	164.275	9.67742	8.71705	130.217744427705+49.960207571163i
2.52	166.125	10.0358	2.69447	3.33311066819726+42.9824536722927i
2.61	157.15	10.3943	2.56026	-23.9077144076114-33.2639077904338i
2.7	174.225	10.7527	8.14472	-128.511378967064+21.6095200335403i
2.79	169.875	11.1111	0.36334	4.18700210271598+4.03300078142479i
B01
Time	Data	FFT Freq	FFT Mag	FFT Complex			Max
0	188.917	0	356.552	5704.833279			11.5306
0.09	169.5	0.358423	6.73876	73.8270670039785+78.5795923063822i
0.18	163.542	0.716846	0.633307	-3.4573853198506-9.52482277592884i
0.27	180.75	1.07527	3.72521	-17.4433658189281+56.9938251048618i
0.36	199.708	1.43369	1.36622	-3.42095485035737+21.5901616069565i
0.45	171	1.79211	5.65705	-82.121125735652-38.0615530520916i
0.54	181.5	2.15054	9.77675	81.3532328072476+133.609051309031i
0.63	149.75	2.50896	5.48032	47.5774785343563+73.6549437520368i
0.72	188.625	2.86738	4.17957	-32.6249359999997+58.374969i
0.81	190.708	3.22581	9.04307	-34.9764448512882-140.398037698919i
0.9	169.417	3.58423	3.5507	39.5655317833842+40.7685480845167i
0.99	169.417	3.94265	0.600458	6.29341309653837-7.25904727870515i
1.08	166.375	4.30108	11.5306	-18.3291091496428-183.576526393044i
1.17	146.792	4.6595	7.1267	112.838820599502-16.4193978742899i
1.26	172.042	5.01792	8.37768	-25.2947552707808+131.634673999556i
1.35	194.542	5.37634	2.04212	-20.6625948285073+25.3108821028879i
1.44	178.25	5.73477	5.89062	94.249969
1.53	168.042	6.09319	2.04212	-20.6625948285074-25.3108821028878i
1.62	168.375	6.45161	8.37768	-25.2947552707812-131.634673999556i
1.71	180.667	6.81004	7.1267	112.838820599502+16.4193978742895i
1.8	190.625	7.16846	11.5306	-18.3291091496425+183.576526393044i
1.89	154.75	7.52688	0.600458	6.29341309653852+7.2590472787051i
1.98	228.167	7.8853	3.5507	39.5655317833839-40.7685480845166i
2.07	164.708	8.24373	9.04307	-34.9764448512877+140.39803769892i
2.16	155.5	8.60215	4.17957	-32.6249359999997-58.374969i
2.25	189.75	8.96057	5.48032	47.5774785343562-73.6549437520368i
2.34	180.417	9.319	9.77675	81.3532328072473-133.609051309032i
2.43	211.083	9.67742	5.65705	-82.1211257356519+38.0615530520919i
2.52	165.458	10.0358	1.36622	-3.42095485035738-21.5901616069564i
2.61	182.917	10.3943	3.72521	-17.4433658189283-56.9938251048617i
2.7	202.625	10.7527	0.633307	-3.45738531985062+9.52482277592878i
2.79	180.917	11.1111	6.73876	73.8270670039781-78.5795923063824i
B02
Time	Data	FFT Freq	FFT Mag	FFT Complex			Max
0	12.4375	0	67.0391	1072.625			11.3241
0.09	32.75	0.358423	2.93007	-41.0022617564929-22.7301618827036i
0.18	29.75	0.716846	4.34648	-69.0170432392578+8.54268312023728i
0.27	5.125	1.07527	2.6208	-41.6910588470702-4.4962230799927i
0.36	46.75	1.43369	6.47735	41.5073976094207+94.962479650335i
0.45	50.4375	1.79211	3.2495	-49.8491196880624+14.7729961729017i
0.54	23.5	2.15054	2.04275	27.2888737142596+17.9878154953612i
0.63	48.0625	2.50896	6.59835	-100.109521816626+33.5241335930946i
0.72	47.75	2.86738	6.47266	45.4375-93.0625i
0.81	35.6875	3.22581	6.81949	-54.5876840153392-94.4752292388512i
0.9	23.75	3.58423	2.25592	-33.4357667408499-13.5971547009784i
0.99	39.4375	3.94265	11.3241	-181.103955563609-5.46242973648003i
1.08	29	4.30108	0.421141	-1.00739760942055-6.6625203496649i
1.17	48.0625	4.6595	4.44232	-46.4721356109352-53.7801158523348i
1.26	19.0625	5.01792	5.2008	79.6639362658479-24.0422870761025i
1.35	34.875	5.37634	5.57524	78.8157372981347-41.7779915776097i
1.44	66.9375	5.73477	1.03125	16.5
1.53	26.8125	6.09319	5.57524	78.8157372981349+41.7779915776092i
1.62	15.75	6.45161	5.2008	79.6639362658481+24.0422870761023i
1.71	25.5625	6.81004	4.44232	-46.4721356109349+53.7801158523347i
1.8	21.8125	7.16846	0.421141	-1.00739760942058+6.66252034966497i
1.89	47.375	7.52688	11.3241	-181.103955563609+5.46242973648038i
1.98	44.4375	7.8853	2.25592	-33.4357667408498+13.5971547009785i
2.07	32.375	8.24373	6.81949	-54.587684015339+94.4752292388513i
2.16	30.5	8.60215	6.47266	45.4375000000001+93.0625i
2.25	51.9375	8.96057	6.59835	-100.109521816627-33.5241335930944i
2.34	30.125	9.319	2.04275	27.2888737142596-17.9878154953612i
2.43	15.5	9.67742	3.2495	-49.8491196880625-14.7729961729017i
2.52	39.8125	10.0358	6.47735	41.5073976094205-94.9624796503351i
2.61	17.5	10.3943	2.6208	-41.6910588470702+4.49622307999265i
2.7	63.1875	10.7527	4.34648	-69.0170432392577-8.54268312023709i
2.79	16.5625	11.1111	2.93007	-41.0022617564928+22.7301618827037i
B04
Time	Data	FFT Freq	FFT Mag	FFT Complex			Max
0	113	0	222.684	3562.949952			8.448
0.09	122.575	0.358423	2.51778	35.3473489523649-19.3238030517945i
0.18	141.9	0.716846	8.448	100.913374710523+89.9271843213388i
0.27	95.725	1.07527	2.33975	31.9866147916944-19.4503006480576i
0.36	106	1.43369	2.06489	-12.0468622402826-30.7635260930347i
0.45	106.85	1.79211	3.20085	-28.7833970355377-42.3597066540963i
0.54	99.325	2.15054	1.21881	17.2461138851235-9.10285541899661i
0.63	108.65	2.50896	5.44093	6.82821175806609-86.7867000809853i
0.72	95.475	2.86738	4.89201	-67.025024+40.424988i
0.81	100.775	3.22581	5.06967	-72.6563482987427+36.0645213596388i
0.9	138.8	3.58423	4.85732	-53.5092568411879-56.3623466920508i
0.99	109.9	3.94265	5.72187	-82.4146399939835-39.8649395606159i
1.08	110.85	4.30108	3.30805	-7.20319775971745+52.4363659069652i
1.17	114.525	4.6595	3.01784	48.2822007981964-0.56380094110955i
1.26	122.5	5.01792	2.79539	44.5498402455416+3.96774104828473i
1.35	118.1	5.37634	0.25772	-0.589990972058089-4.08108899770302i
1.44	120.75	5.73477	8.2	131.200072
1.53	97.475	6.09319	0.25772	-0.589990972058096+4.08108899770295i
1.62	112.05	6.45161	2.79539	44.5498402455415-3.96774104828481i
1.71	102.875	6.81004	3.01784	48.2822007981965+0.563800941109328i
1.8	114.075	7.16846	3.30805	-7.20319775971754-52.4363659069652i
1.89	96.425	7.52688	5.72187	-82.4146399939833+39.8649395606161i
1.98	101.7	7.8853	4.85732	-53.5092568411877+56.362346692051i
2.07	105.55	8.24373	5.06967	-72.6563482987428-36.0645213596386i
2.16	110.975	8.60215	4.89201	-67.0250240000001-40.424988i
2.25	93.35	8.96057	5.44093	6.82821175806624+86.7867000809853i
2.34	106.575	9.319	1.21881	17.2461138851234+9.10285541899666i
2.43	127.6	9.67742	3.20085	-28.7833970355376+42.3597066540964i
2.52	118.9	10.0358	2.06489	-12.0468622402826+30.7635260930347i
2.61	105.75	10.3943	2.33975	31.9866147916944+19.4503006480576i
2.7	134.2	10.7527	8.448	100.913374710523-89.927184321339i
2.79	109.75	11.1111	2.51778	35.347348952365+19.3238030517944i
B05
Time	Data	FFT Freq	FFT Mag	FFT Complex			Max
0	41.2083	0	112.523	1800.375			8.18191
0.09	63.4167	0.358423	4.36604	-69.6120332283381+5.84132703347918i
0.18	49.7083	0.716846	0.434663	-1.13392350201353+6.86154785755032i
0.27	45.125	1.07527	1.30936	-9.45412381724907-18.6952676596197i
0.36	59.0417	1.43369	0.829683	3.99596382559958+12.6592281139482i
0.45	58.875	1.79211	1.98038	22.2862386043964+22.5239536258956i
0.54	45.625	2.15054	3.67376	-58.4714647870807-6.01583384929239i
0.63	56.4583	2.50896	0.643077	9.7476454406707-3.29418146776331i
0.72	63.1667	2.86738	0.962271	-9.54168700000002+12.0831909999998i
0.81	55.2083	3.22581	8.18191	-14.6178125860144-130.091912414946i
0.9	45.375	3.58423	3.87038	-59.2527977481632+17.9984838123977i
0.99	56.5833	3.94265	3.81275	14.1851864590724-59.3317967109615i
1.08	72.7083	4.30108	3.57518	-36.6625898255995+43.9092281139482i
1.17	56.5417	4.6595	1.64264	-14.9188076101953-21.6375440823114i
1.26	57.0417	5.01792	0.762246	-10.6420579627428-5.95714248075919i
1.35	76.2083	5.37634	2.01634	-15.9497892623432-28.0429299995379i
1.44	51	5.73477	1.14845	18.3751220000001
1.53	44.75	6.09319	2.01634	-15.9497892623431+28.0429299995378i
1.62	79.4167	6.45161	0.762246	-10.6420579627428+5.95714248075915i
1.71	60	6.81004	1.64264	-14.9188076101952+21.6375440823113i
1.8	52.9167	7.16846	3.57518	-36.6625898255996-43.9092281139482i
1.89	52.5	7.52688	3.81275	14.1851864590725+59.3317967109614i
1.98	56.9583	7.8853	3.87038	-59.2527977481632-17.9984838123976i
2.07	62.4583	8.24373	8.18191	-14.617812586014+130.091912414946i
2.16	61.4167	8.60215	0.962271	-9.54168700000003-12.0831909999998i
2.25	53.5417	8.96057	0.643077	9.74764544067077+3.29418146776333i
2.34	63.0417	9.319	3.67376	-58.4714647870807+6.01583384929245i
2.43	46.875	9.67742	1.98038	22.2862386043964-22.5239536258956i
2.52	48.4583	10.0358	0.829683	3.99596382559952-12.6592281139482i
2.61	54.625	10.3943	1.30936	-9.45412381724895+18.6952676596198i
2.7	62.2917	10.7527	0.434663	-1.13392350201356-6.8615478575504i
2.79	47.8333	11.1111	4.36604	-69.6120332283381-5.84132703347893i
B07
Time	Data	FFT Freq	FFT Mag	FFT Complex			Max
0	303	0	605.617	9689.875			6.52344
0.09	301.375	0.358423	1.93784	-14.179768623065-27.5730186931395i
0.18	307.375	0.716846	2.49528	31.0080819725767-25.1488901581246i
0.27	297.875	1.07527	3.94861	24.6358546157937+58.1765680061535i
0.36	305.75	1.43369	1.69599	-12.8364177668623-23.9077470838594i
0.45	300.625	1.79211	2.22402	-8.732054083358+34.4962776987251i
0.54	308.25	2.15054	0.886305	8.29126474564914+11.5044553324016i
0.63	302.5	2.50896	2.99844	0.679126384955744-47.9701975459267i
0.72	298.5	2.86738	3.57455	-8.87499999999997+56.5i
0.81	301.75	3.22581	4.46302	-71.4061413596455+0.549879948088012i
0.9	318	3.58423	4.01642	50.0475700191827-40.310515825054i
0.99	304.75	3.94265	2.74322	-36.0926707182636+24.9757311697114i
1.08	301.625	4.30108	2.88813	-40.4135822331377-22.4077470838594i
1.17	297.875	4.6595	3.42843	46.1317813515164-29.6802879707504i
1.26	295.875	5.01792	3.39997	9.6530832625915+53.5361386844199i
1.35	299.375	5.37634	2.0091	-27.0361275679338-17.389250647015i
1.44	313.75	5.73477	6.52344	104.375
1.53	299.625	6.09319	2.0091	-27.0361275679338+17.389250647015i
1.62	306.875	6.45161	3.39997	9.65308326259139-53.5361386844198i
1.71	311.125	6.81004	3.42843	46.1317813515165+29.6802879707503i
1.8	328.25	7.16846	2.88813	-40.4135822331377+22.4077470838594i
1.89	274.375	7.52688	2.74322	-36.0926707182636-24.9757311697113i
1.98	308.75	7.8853	4.01642	50.0475700191827+40.3105158250539i
2.07	303.5	8.24373	4.46302	-71.4061413596455-0.549879948087845i
2.16	293.5	8.60215	3.57455	-8.87500000000003-56.5i
2.25	294.375	8.96057	2.99844	0.679126384955843+47.9701975459267i
2.34	294.625	9.319	0.886305	8.29126474564914-11.5044553324016i
2.43	301.875	9.67742	2.22402	-8.73205408335817-34.4962776987251i
2.52	299.75	10.0358	1.69599	-12.8364177668623+23.9077470838594i
2.61	298.125	10.3943	3.94861	24.6358546157936-58.1765680061536i
2.7	313.25	10.7527	2.49528	31.0080819725767+25.1488901581246i
2.79	303.625	11.1111	1.93784	-14.1797686230649+27.5730186931395i
B08
Time	Data	FFT Freq	FFT Mag	FFT Complex			Max
0	9.91071	0	80.7009	1291.214295			18.2657
0.09	22.4464	0.358423	18.2657	-207.367010038362-205.935761335803i
0.18	19.8929	0.716846	4.11468	20.7426938708624-62.4817269632926i
0.27	72.6786	1.07527	2.7646	-20.8676120963478+39.0019354224168i
0.36	24.1071	1.43369	15.1033	-185.217377047652+155.211715657372i
0.45	55.2321	1.79211	4.70723	54.0454515679752-52.4552152726866i
0.54	66.625	2.15054	9.04586	-144.730991917251+0.901275046729786i
0.63	62	2.50896	3.71556	-59.4290520302329-1.53917483989821i
0.72	40.6429	2.86738	4.53758	-45.3035270000001-56.732176i
0.81	50.2679	3.22581	4.90804	-43.52689313488+65.3617061723639i
0.9	35.0893	3.58423	8.37681	128.972336212926-36.4675831213102i
0.99	41.0893	3.94265	2.88665	24.32185201181+39.2636139382068i
1.08	49.8929	4.30108	7.79681	-12.9610909523478-124.073810342628i
1.17	104.375	4.6595	9.36137	130.785588521716-73.0051188666341i
1.26	55.1964	5.01792	5.91259	-94.4842781665381-4.70776113133205i
1.35	59.1607	5.37634	6.72926	72.32332319832-79.7607638234857i
1.44	16.125	5.73477	13.0424	-208.678529
1.53	67.9464	6.09319	6.72926	72.3233231983204+79.7607638234853i
1.62	15.1964	6.45161	5.91259	-94.4842781665381+4.70776113133221i
1.71	69.625	6.81004	9.36137	130.785588521717+73.0051188666337i
1.8	74.5536	7.16846	7.79681	-12.9610909523475+124.073810342628i
1.89	32.5179	7.52688	2.88665	24.3218520118102-39.2636139382068i
1.98	48.5357	7.8853	8.37681	128.972336212926+36.4675831213098i
2.07	19.2857	8.24373	4.90804	-43.5268931348801-65.3617061723639i
2.16	7.76788	8.60215	4.53758	-45.303527+56.732176i
2.25	25.0536	8.96057	3.71556	-59.4290520302327+1.53917483989837i
2.34	6.64288	9.319	9.04586	-144.730991917251-0.901275046729445i
2.43	14.8571	9.67742	4.70723	54.0454515679755+52.4552152726864i
2.52	24.9821	10.0358	15.1033	-185.217377047653-155.211715657372i
2.61	45.5	10.3943	2.7646	-20.8676120963477-39.0019354224167i
2.7	46.1071	10.7527	4.11468	20.7426938708626+62.4817269632925i
2.79	7.91071	11.1111	18.2657	-207.367010038361+205.935761335804i
B10
Time	Data	FFT Freq	FFT Mag	FFT Complex			Max
0	86	0	215.734	3451.75			10.8876
0.09	99.875	0.358423	10.8876	-135.019812721911-110.072986887624i
0.18	120.75	0.716846	3.65247	-50.937752378949-28.6448074220608i
0.27	86.4375	1.07527	7.38247	-115.649028520265+24.0316307336036i
0.36	107.375	1.43369	4.69873	23.1867762147386-71.5147027628152i
0.45	121.312	1.79211	3.32733	-43.9097252785545-30.1021240872233i
0.54	124.875	2.15054	10.5648	167.474158157438-22.9256711046662i
0.63	121.625	2.50896	6.43306	-97.5846707834485-32.7353397876701i
0.72	108.625	2.86738	3.51455	-52.8125-19.3125i
0.81	111.812	3.22581	1.75032	-27.9779019285489-1.23603795651836i
0.9	126.25	3.58423	2.76316	-41.814810316896-14.3560508633231i
0.99	129.438	3.94265	4.45252	-60.652830552651+37.3685807007871i
1.08	104.875	4.30108	2.58798	-22.6867762147387-34.6397027628152i
1.17	93.375	4.6595	4.24235	62.5751755580455+26.30043256047i
1.26	104.75	5.01792	4.43761	18.0284045384074+68.6748128192819i
1.35	122	5.37634	0.654657	5.71879422733286-8.77558801761555i
1.44	137.562	5.73477	2.77344	44.375
1.53	133.375	6.09319	0.654657	5.71879422733301+8.77558801761538i
1.62	104.312	6.45161	4.43761	18.0284045384072-68.6748128192819i
1.71	95.5625	6.81004	4.24235	62.5751755580455-26.3004325604703i
1.8	115.562	7.16846	2.58798	-22.6867762147386+34.6397027628152i
1.89	101.688	7.52688	4.45252	-60.6528305526509-37.3685807007871i
1.98	119	7.8853	2.76316	-41.814810316896+14.3560508633233i
2.07	83.9375	8.24373	1.75032	-27.9779019285487+1.23603795651818i
2.16	91.75	8.60215	3.51455	-52.8125+19.3125i
2.25	112.562	8.96057	6.43306	-97.5846707834482+32.7353397876703i
2.34	108.125	9.319	10.5648	167.474158157438+22.9256711046658i
2.43	120.312	9.67742	3.32733	-43.9097252785543+30.1021240872233i
2.52	95.875	10.0358	4.69873	23.1867762147387+71.5147027628152i
2.61	87.5	10.3943	7.38247	-115.649028520265-24.0316307336033i
2.7	92.375	10.7527	3.65247	-50.9377523789489+28.644807422061i
2.79	82.875	11.1111	10.8876	-135.019812721911+110.072986887624i
B11
Time	Data	FFT Freq	FFT Mag	FFT Complex			Max
0	124.675	0	287.355	4597.675049			11.8947
0.09	148.908	0.358423	9.71072	-154.791049725171+13.4184140236296i
0.18	113.05	0.716846	6.87745	105.471370836811+31.3752052015207i
0.27	135.392	1.07527	11.8947	-36.0242537701425+186.874298821694i
0.36	124.067	1.43369	2.34443	-9.03404239145334-36.4067953212792i
0.45	154.667	1.79211	9.90823	-133.59782246721+85.3457890583147i
0.54	137.883	2.15054	2.29549	-9.95173803652711+35.3539582058063i
0.63	110.417	2.50896	6.27159	-37.4476016933638-93.0961141203009i
0.72	141.108	2.86738	9.43508	67.1249999999999-135.216673i
0.81	182.475	3.22581	7.88131	-111.163814150786-59.5319299773834i
0.9	130.983	3.58423	1.33023	-20.5188857179274-5.65446573268002i
0.99	160.725	3.94265	5.9486	95.0737874978584+4.44316990249582i
1.08	142.817	4.30108	8.54669	1.38395839145305-136.740107321279i
1.17	130.017	4.6595	3.35967	-0.824436777170842-53.748419804338i
1.26	136.467	5.01792	3.4276	2.13243291764385+54.8001292630346i
1.35	151.75	5.37634	10.462	-75.224808914015-149.537557303666i
1.44	181.425	5.73477	1.66927	26.7083750000002
1.53	172.95	6.09319	10.462	-75.2248089140146+149.537557303666i
1.62	165.692	6.45161	3.4276	2.1324329176437-54.8001292630345i
1.71	144.808	6.81004	3.35967	-0.824436777170696+53.7484198043379i
1.8	182.358	7.16846	8.54669	1.38395839145331+136.740107321279i
1.89	121.283	7.52688	5.9486	95.0737874978585-4.44316990249625i
1.98	141.533	7.8853	1.33023	-20.5188857179275+5.65446573268013i
2.07	122.15	8.24373	7.88131	-111.163814150786+59.5319299773836i
2.16	145.708	8.60215	9.43508	67.1250000000001+135.216673i
2.25	129.608	8.96057	6.27159	-37.4476016933635+93.096114120301i
2.34	126.458	9.319	2.29549	-9.9517380365273-35.3539582058062i
2.43	129.092	9.67742	9.90823	-133.59782246721-85.3457890583143i
2.52	147.5	10.0358	2.34443	-9.03404239145324+36.4067953212793i
2.61	170.442	10.3943	11.8947	-36.0242537701429-186.874298821694i
2.7	170.467	10.7527	6.87745	105.471370836811-31.375205201521i
2.79	120.8	11.1111	9.71072	-154.791049725171-13.4184140236295i
B12
Time	Data	FFT Freq	FFT Mag	FFT Complex			Max
0	145.9	0	291.078	4657.25			8.39602
0.09	145.825	0.358423	5.11187	40.2129782518024+71.2216209672297i
0.18	148.075	0.716846	3.78654	51.8442765602527+31.3475871749814i
0.27	169.9	1.07527	5.23096	-65.0774039183308-52.6292487330983i
0.36	143.5	1.43369	2.9253	41.2563668993112-22.1042979125752i
0.45	135.95	1.79211	8.18888	-127.232567741537-31.2832536223955i
0.54	127.175	2.15054	8.39602	-114.441697976444-70.3516079155964i
0.63	134.925	2.50896	7.77835	119.504096753431-34.7487355175803i
0.72	144.35	2.86738	6.23402	92.0249939999999+38.4749459999998i
0.81	148.9	3.22581	4.0489	43.7226260580735+47.8025383691966i
0.9	141.4	3.58423	6.01356	31.6784144477716+90.852482631461i
0.99	113	3.94265	2.65232	33.6520124847811+25.854475243394i
1.08	154.225	4.30108	3.19311	-51.0564148993112+1.84571408742485i
1.17	128.575	4.6595	4.22003	17.6008037803489+65.1860503290166i
1.26	159.85	5.01792	7.48333	-51.3810410315803-108.148274277961i
1.35	155.55	5.37634	3.87395	-40.5824976685688+46.8506090503321i
1.44	143.175	5.73477	1.99376	-31.9000839999999
1.53	158.625	6.09319	3.87395	-40.5824976685691-46.8506090503319i
1.62	141.775	6.45161	7.48333	-51.3810410315801+108.148274277961i
1.71	153.275	6.81004	4.22003	17.6008037803488-65.1860503290166i
1.8	120.725	7.16846	3.19311	-51.0564148993113-1.84571408742477i
1.89	130.4	7.52688	2.65232	33.652012484781-25.8544752433941i
1.98	141.975	7.8853	6.01356	31.6784144477714-90.8524826314612i
2.07	165.7	8.24373	4.0489	43.7226260580734-47.8025383691968i
2.16	165.3	8.60215	6.23402	92.0249939999999-38.4749459999998i
2.25	143.075	8.96057	7.77835	119.504096753431+34.7487355175799i
2.34	129.9	9.319	8.39602	-114.441697976444+70.3516079155966i
2.43	146.85	9.67742	8.18888	-127.232567741537+31.2832536223959i
2.52	185.175	10.0358	2.9253	41.2563668993112+22.1042979125752i
2.61	161.7	10.3943	5.23096	-65.0774039183306+52.6292487330986i
2.7	120.175	10.7527	3.78654	51.8442765602527-31.3475871749816i
2.79	152.325	11.1111	5.11187	40.2129782518021-71.2216209672298i
B14
Time	Data	FFT Freq	FFT Mag	FFT Complex			Max
0	104.648	0	179.658	2874.53412			9.85918
0.09	91.875	0.358423	4.29327	-16.3936115656315+66.7073887123493i
0.18	102.477	0.716846	9.85918	151.212156670823-44.9327995968702i
0.27	76.0909	1.07527	2.17647	-23.5395743539957+25.6624683847353i
0.36	97.6704	1.43369	6.78343	42.0665305268027-100.051203806465i
0.45	89.7841	1.79211	4.87313	41.9489772994042+65.7237398355495i
0.54	70.7386	2.15054	4.11174	62.6112528843949+20.1956324155212i
0.63	85.0568	2.50896	3.29193	52.529034777772-3.86317163977047i
0.72	73.1136	2.86738	5.82889	-3.87506100000002+93.1817629999999i
0.81	68.8523	3.22581	3.16276	8.15221990267502+49.9432690019451i
0.9	91.0114	3.58423	9.078	-129.012271714007-66.7294431724015i
0.99	94.4432	3.94265	1.41718	-15.1689148482941+16.8538698401165i
1.08	79.1705	4.30108	2.89655	-33.1118165268025+32.426092193535i
1.17	66.2955	4.6595	2.39336	18.6521427996516+33.4441028698745i
1.26	100.023	5.01792	2.88973	46.2341541587887+0.369300815206728i
1.35	91.375	5.37634	0.0504067	-8.92100115809047E-002+0.801557834637052i
1.44	96.3864	5.73477	4.36009	69.7614140000001
1.53	113.193	6.09319	0.0504067	-8.9210011580974E-002-0.801557834636959i
1.62	118.227	6.45161	2.88973	46.2341541587887-0.369300815206778i
1.71	96	6.81004	2.39336	18.6521427996515-33.4441028698745i
1.8	101.273	7.16846	2.89655	-33.1118165268026-32.426092193535i
1.89	81.2727	7.52688	1.41718	-15.1689148482942-16.8538698401164i
1.98	70.2045	7.8853	9.078	-129.012271714007+66.7294431724019i
2.07	88.7727	8.24373	3.16276	8.15221990267488-49.943269001945i
2.16	95.1591	8.60215	5.82889	-3.87506100000012-93.1817629999999i
2.25	78.625	8.96057	3.29193	52.529034777772+3.86317163977031i
2.34	90.4091	9.319	4.11174	62.6112528843947-20.1956324155213i
2.43	106.023	9.67742	4.87313	41.9489772994041-65.7237398355496i
2.52	86.7159	10.0358	6.78343	42.0665305268028+100.051203806465i
2.61	64.7045	10.3943	2.17647	-23.5395743539957-25.6624683847353i
2.7	94.9205	10.7527	9.85918	151.212156670823+44.93279959687i
2.79	110.023	11.1111	4.29327	-16.3936115656317-66.7073887123493i
C01
Time	Data	FFT Freq	FFT Mag	FFT Complex			Max
0	282.625	0	583.812	9341			10.69
0.09	251.625	0.358423	7.2316	-113.724083438384+21.3218381112639i
0.18	301	0.716846	3.25502	-50.2208170461753+13.792364699599i
0.27	277.25	1.07527	1.8661	-22.7524476576098-19.3340404787076i
0.36	283.375	1.43369	3.76435	41.9135822331377+43.2533098323365i
0.45	297.625	1.79211	6.70536	-62.2155669829925+87.4039036787683i
0.54	296.5	2.15054	1.95709	-17.6811256455427+25.8438758375447i
0.63	286.875	2.50896	2.47226	19.4672948021367-34.4341123619858i
0.72	285.375	2.86738	2.93692	-46.75+4.75i
0.81	284.625	3.22581	10.69	-42.8907138499148+165.574746715901i
0.9	325.875	3.58423	3.00788	-40.3682340517844-26.2016958843699i
0.99	280.125	3.94265	2.7457	-29.6515790338967+32.4149235559244i
1.08	287.625	4.30108	2.48022	14.3364177668624+37.0033098323366i
1.17	298.625	4.6595	7.57611	110.014777625435+50.8970191366623i
1.26	303.125	5.01792	4.05323	-52.7298232564977-37.7532070223156i
1.35	296.875	5.37634	5.27589	83.7523185352265+10.5507369273645i
1.44	289.875	5.73477	7.625	122
1.53	321.875	6.09319	5.27589	83.7523185352265-10.5507369273647i
1.62	282.375	6.45161	4.05323	-52.7298232564976+37.7532070223156i
1.71	290.25	6.81004	7.57611	110.014777625435-50.8970191366625i
1.8	295.25	7.16846	2.48022	14.3364177668623-37.0033098323365i
1.89	287.875	7.52688	2.7457	-29.6515790338967-32.4149235559243i
1.98	296.375	7.8853	3.00788	-40.3682340517844+26.2016958843699i
2.07	299.25	8.24373	10.69	-42.8907138499151-165.574746715901i
2.16	327.375	8.60215	2.93692	-46.75-4.75i
2.25	283.75	8.96057	2.47226	19.4672948021368+34.4341123619856i
2.34	283.75	9.319	1.95709	-17.6811256455427-25.8438758375447i
2.43	286.875	9.67742	6.70536	-62.2155669829926-87.4039036787682i
2.52	290.875	10.0358	3.76435	41.9135822331376-43.2533098323366i
2.61	276.375	10.3943	1.8661	-22.7524476576097+19.3340404787076i
2.7	300.125	10.7527	3.25502	-50.2208170461753-13.792364699599i
2.79	289.625	11.1111	7.2316	-113.724083438384-21.3218381112637i
C04
Time	Data	FFT Freq	FFT Mag	FFT Complex			Max
0	198.875	0	394.939	6319.024994			9.60972
0.09	211.625	0.358423	6.74723	55.5518156953909-92.5657680423341i
0.18	179.85	0.716846	3.91754	-50.8892442034222-36.5943030746227i
0.27	206.3	1.07527	7.47184	74.7291348116501+93.314742241785i
0.36	222	1.43369	4.05438	6.84629645709259-64.5078480899651i
0.45	180.925	1.79211	9.60972	-119.688705927067+96.5161256324299i
0.54	216.9	2.15054	6.06146	91.9858910627012-30.7306127259085i
0.63	200.6	2.50896	2.64921	-33.5478796310937-25.9080930203164i
0.72	200.575	2.86738	3.45938	55.3500060000001-2.50240000000304E-002i
0.81	199.125	3.22581	6.01398	55.7798988356867+78.4066973790333i
0.9	241.475	3.58423	4.78397	37.076647963972-66.9644928690533i
0.99	215.8	3.94265	8.90091	-31.9035189169752-138.795115650015i
1.08	184.775	4.30108	2.748	6.1037155429074+43.542199910035i
1.17	193.8	4.6595	6.95375	-58.7208986302502-94.5020872983434i
1.26	148.3	5.01792	7.79751	-96.1734148232512+79.4718647822325i
1.35	187.2	5.37634	1.04854	-7.59975023734116-14.9565179006675i
1.44	207.05	5.73477	4.69844	75.1750179999999
1.53	197.625	6.09319	1.04854	-7.59975023734108+14.9565179006674i
1.62	209.025	6.45161	7.79751	-96.1734148232514-79.4718647822323i
1.71	171.925	6.81004	6.95375	-58.7208986302499+94.5020872983435i
1.8	201.975	7.16846	2.748	6.10371554290734-43.542199910035i
1.89	201.95	7.52688	8.90091	-31.9035189169748+138.795115650015i
1.98	193.775	7.8853	4.78397	37.076647963972+66.9644928690532i
2.07	189.225	8.24373	6.01398	55.7798988356864-78.4066973790333i
2.16	209.85	8.60215	3.45938	55.3500060000001+2.50240000000304E-002i
2.25	175.95	8.96057	2.64921	-33.5478796310937+25.9080930203167i
2.34	182.1	9.319	6.06146	91.9858910627014+30.7306127259082i
2.43	190.025	9.67742	9.60972	-119.688705927068-96.5161256324296i
2.52	201.125	10.0358	4.05438	6.8462964570927+64.5078480899651i
2.61	199.975	10.3943	7.47184	74.7291348116497-93.3147422417853i
2.7	199.45	10.7527	3.91754	-50.8892442034221+36.5943030746229i
2.79	199.875	11.1111	6.74723	55.5518156953911+92.5657680423338i
C09
Time	Data	FFT Freq	FFT Mag	FFT Complex			Max
0	137.192	0	326.038	5216.615356			13.3762
0.09	126.779	0.358423	9.71165	-67.0635282804253-140.169274049061i
0.18	152.577	0.716846	13.3762	-208.174261771582+49.6763424663052i
0.27	165.423	1.07527	5.48325	-80.114068259036+35.7580227566053i
0.36	154.548	1.43369	5.79187	-65.9557174512899+65.0965939844065i
0.45	203.019	1.79211	4.61604	-15.483265428912-72.2155122247693i
0.54	145.288	2.15054	3.08751	-26.1953444533948+41.8829977179569i
0.63	203.538	2.50896	6.92127	-46.8886479420164+100.323827993118i
0.72	194.538	2.86738	3.58202	-1.65383900000009-57.288421i
0.81	182.231	3.22581	1.73975	19.1900129931859-20.1640281168096i
0.9	168.75	3.58423	3.12407	-49.8819731397018+3.20958881847288i
0.99	170.462	3.94265	6.49782	-72.5384810315784+74.4775539146985i
1.08	169	4.30108	2.09013	31.2442314512897+11.9236219844064i
1.17	178.644	4.6595	6.33291	98.6769560065145-23.0205127198383i
1.26	172.548	5.01792	9.48407	106.559443364678-108.035518433179i
1.35	156.99	5.37634	3.03406	30.1441179422672-38.0518277748995i
1.44	153.952	5.73477	8.13702	-130.192321999999
1.53	161.529	6.09319	3.03406	30.1441179422675+38.0518277748994i
1.62	139.269	6.45161	9.48407	106.559443364679+108.035518433179i
1.71	154.481	6.81004	6.33291	98.6769560065145+23.0205127198379i
1.8	152.606	7.16846	2.09013	31.2442314512898-11.9236219844065i
1.89	180.404	7.52688	6.49782	-72.5384810315784-74.4775539146982i
1.98	164.365	7.8853	3.12407	-49.8819731397016-3.20958881847282i
2.07	154.49	8.24373	1.73975	19.190012993186+20.1640281168094i
2.16	141.029	8.60215	3.58202	-1.65383900000003+57.288421i
2.25	181.337	8.96057	6.92127	-46.8886479420166-100.323827993118i
2.34	162.327	9.319	3.08751	-26.1953444533947-41.8829977179569i
2.43	167.231	9.67742	4.61604	-15.4832654289118+72.2155122247692i
2.52	167.913	10.0358	5.79187	-65.9557174512899-65.0965939844065i
2.61	151.404	10.3943	5.48325	-80.114068259036-35.7580227566051i
2.7	167.308	10.7527	13.3762	-208.174261771582-49.6763424663048i
2.79	135.442	11.1111	9.71165	-67.0635282804249+140.169274049061i
C10
Time	Data	FFT Freq	FFT Mag	FFT Complex			Max
0	149.394	0	326.286	5220.576904			9.79084
0.09	172.144	0.358423	4.79456	-74.0975555172174+19.8602072344814i
0.18	138.154	0.716846	6.52546	-104.40546755087+0.616597468232872i
0.27	142.529	1.07527	4.86052	-44.9395482172258+63.4693192601405i
0.36	156.933	1.43369	1.31681	0.291361044046681+21.0670227746292i
0.45	155.788	1.79211	5.89768	53.0631845488886-78.029772486731i
0.54	185.365	2.15054	8.62253	136.733455675194-18.359532189792i
0.63	183.635	2.50896	2.08464	-19.5842221692995+26.9993099713963i
0.72	157.385	2.86738	6.07578	-88.3654490000002-40.5191949999998i
0.81	162.077	3.22581	2.39961	-18.4244619338714+33.6841073321666i
0.9	184.346	3.58423	9.79084	47.6555717583823-149.228768921825i
0.99	152.067	3.94265	3.04711	42.7196949072449-23.4936997999936i
1.08	158.269	4.30108	8.68251	-134.983683044047+32.8361867746292i
1.17	162.904	4.6595	5.84685	-19.8980085216002-91.4089164498288i
1.26	166.587	5.01792	0.806256	-12.868203882707-0.906447263800889i
1.35	156.731	5.37634	4.94781	-54.9928910969193-56.9462078014551i
1.44	166.413	5.73477	9.01442	144.230774
1.53	170.442	6.09319	4.94781	-54.9928910969192+56.9462078014551i
1.62	171.298	6.45161	0.806256	-12.8682038827071+0.906447263800811i
1.71	130.308	6.81004	5.84685	-19.8980085216+91.4089164498288i
1.8	200.327	7.16846	8.68251	-134.983683044047-32.8361867746291i
1.89	166.038	7.52688	3.04711	42.7196949072451+23.4936997999935i
1.98	174.471	7.8853	9.79084	47.6555717583826+149.228768921825i
2.07	170.971	8.24373	2.39961	-18.4244619338715-33.6841073321666i
2.16	141.644	8.60215	6.07578	-88.3654490000001+40.5191949999998i
2.25	154.394	8.96057	2.08464	-19.5842221692996-26.9993099713963i
2.34	201.837	9.319	8.62253	136.733455675195+18.3595321897918i
2.43	166.067	9.67742	5.89768	53.0631845488888+78.0297724867308i
2.52	166.654	10.0358	1.31681	0.291361044046567-21.0670227746294i
2.61	145.558	10.3943	4.86052	-44.9395482172259-63.4693192601404i
2.7	163.327	10.7527	6.52546	-104.40546755087-0.616597468232467i
2.79	146.519	11.1111	4.79456	-74.0975555172174-19.8602072344813i
C12
Time	Data	FFT Freq	FFT Mag	FFT Complex			Max
0	148.5	0	303.244	4851.899964			9.98594
0.09	169.35	0.358423	5.71119	91.3781257478567-0.402956402587066i
0.18	173.15	0.716846	1.85381	-19.7803414356946-22.102252750376i
0.27	146.275	1.07527	2.33972	-24.7250931233124-28.1084221217978i
0.36	130.375	1.43369	4.13404	-20.9364521733011+62.7437168870039i
0.45	162.05	1.79211	5.97624	78.0856615241787-55.1886498544786i
0.54	184.95	2.15054	9.98594	16.9395942015256-158.874532087477i
0.63	166.225	2.50896	3.18308	0.591134663684947-50.9258853367042i
0.72	135.45	2.86738	5.95621	-80.425078-51.1250299999999i
0.81	143.35	3.22581	5.6821	-27.3378913499959+86.7059413118226i
0.9	142.6	3.58423	4.02402	-10.3641833109085+63.5446964698644i
0.99	132.975	3.94265	1.83733	-26.4879148773588-12.7510286829241i
1.08	160.05	4.30108	1.64175	-16.1635238266989-20.7062951129961i
1.17	153.525	4.6595	2.07251	-3.80380111042609+32.9412604648262i
1.26	162.65	5.01792	0.306233	0.404882545077305-4.8829761930342i
1.35	126.725	5.37634	7.30582	-87.1001254746269-77.95887633899i
1.44	148.425	5.73477	9.97188	159.550048
1.53	137.45	6.09319	7.30582	-87.1001254746267+77.9588763389903i
1.62	158.575	6.45161	0.306233	0.404882545077285+4.88297619303415i
1.71	131.75	6.81004	2.07251	-3.80380111042625-32.9412604648262i
1.8	151.775	7.16846	1.64175	-16.1635238266988+20.7062951129961i
1.89	144.425	7.52688	1.83733	-26.4879148773589+12.7510286829242i
1.98	172.225	7.8853	4.02402	-10.3641833109086-63.5446964698645i
2.07	137.275	8.24373	5.6821	-27.3378913499963-86.7059413118226i
2.16	164.675	8.60215	5.95621	-80.425078+51.1250299999999i
2.25	140.9	8.96057	3.18308	0.591134663684899+50.9258853367041i
2.34	151.35	9.319	9.98594	16.939594201526+158.874532087477i
2.43	156.175	9.67742	5.97624	78.0856615241789+55.1886498544783i
2.52	173.4	10.0358	4.13404	-20.9364521733012-62.7437168870039i
2.61	147.6	10.3943	2.33972	-24.7250931233124+28.108422121798i
2.7	147.575	10.7527	1.85381	-19.7803414356945+22.1022527503762i
2.79	150.125	11.1111	5.71119	91.3781257478567+0.402956402586788i
D01
Time	Data	FFT Freq	FFT Mag	FFT Complex			Max
0	157.702	0	201.206	3219.288514			10.3414
0.09	106.375	0.358423	6.77076	107.795560132114-10.7688678088637i
0.18	119.067	0.716846	10.3414	158.60106380029+47.1550166130836i
0.27	99.5961	1.07527	9.34845	126.307882275395-80.1189892740745i
0.36	101.135	1.43369	10.3058	162.857450600345+25.8249207716677i
0.45	78.2789	1.79211	1.33329	21.1596795990805-2.71137427211414i
0.54	90.7404	2.15054	3.59508	57.4979214501605-1.63792762546822i
0.63	95.5385	2.50896	7.38339	112.936256995013+34.657150509806i
0.72	88.3365	2.86738	8.23673	46.5866410000001+123.278901i
0.81	99.1346	3.22581	4.79083	13.2956728169824+75.4913727393321i
0.9	107.538	3.58423	3.71796	-2.05310812219636+59.4518947487261i
0.99	79.3365	3.94265	5.23646	47.8436347527936-68.7796950731059i
1.08	118.769	4.30108	2.96	16.5271313996551+44.3826607716678i
1.17	84.2981	4.6595	10.0062	74.6857761729046+141.611721548776i
1.26	115.846	5.01792	3.15559	24.5309028717466+44.1296069872779i
1.35	110.942	5.37634	8.57909	-72.8704067442823+116.325810044504i
1.44	103.808	5.73477	2.23558	35.7692880000002
1.53	91.2019	6.09319	8.57909	-72.8704067442827-116.325810044504i
1.62	97.2885	6.45161	3.15559	24.5309028717464-44.1296069872777i
1.71	87.4039	6.81004	10.0062	74.6857761729042-141.611721548776i
1.8	77.6923	7.16846	2.96	16.5271313996549-44.3826607716676i
1.89	91.2404	7.52688	5.23646	47.8436347527936+68.7796950731059i
1.98	98.4039	7.8853	3.71796	-2.05310812219658-59.4518947487259i
2.07	108.606	8.24373	4.79083	13.295672816982-75.4913727393319i
2.16	113.529	8.60215	8.23673	46.5866409999999-123.278901i
2.25	83.8654	8.96057	7.38339	112.936256995013-34.6571505098063i
2.34	75.9808	9.319	3.59508	57.4979214501603+1.63792762546817i
2.43	124.144	9.67742	1.33329	21.1596795990805+2.71137427211414i
2.52	76.0865	10.0358	10.3058	162.857450600345-25.8249207716678i
2.61	99.8461	10.3943	9.34845	126.307882275395+80.1189892740742i
2.7	85.6058	10.7527	10.3414	158.60106380029-47.1550166130839i
2.79	151.952	11.1111	6.77076	107.795560132114+10.7688678088635i
D04
Time	Data	FFT Freq	FFT Mag	FFT Complex			Max
0	102.812	0	241.969	3871.5			10.8675
0.09	117.125	0.358423	5.54653	-81.1503639131719+35.9194873473668i
0.18	123	0.716846	2.6672	-42.5336574089518+3.47215512372405i
0.27	111	1.07527	4.18967	-37.8668069024206+55.3151650815842i
0.36	91.8125	1.43369	2.53865	-23.0104459366255+33.471917862974i
0.45	129.812	1.79211	3.70276	-18.9793973871847-56.121708547057i
0.54	129.5	2.15054	3.40002	-50.89377753767-19.2151268958987i
0.63	126.562	2.50896	10.8675	-7.06048074538217-173.736859595909i
0.72	116.688	2.86738	3.94596	-59.5625-20.9375i
0.81	121.188	3.22581	3.16175	20.013743276793+46.4607122728591i
0.9	129.5	3.58423	3.90351	-57.0260862619295+25.4716110223001i
0.99	124.125	3.94265	2.83542	-43.9433201579942+11.2750311945173i
1.08	101.438	4.30108	5.04754	40.0104459366254-70.1530821370261i
1.17	118.562	4.6595	4.45149	69.9151557768349+13.5902781072797i
1.26	135.562	5.01792	3.78738	-39.0464787914488-46.3411069580772i
1.35	137.625	5.37634	4.8663	62.0714700525252-47.0045674997435i
1.44	107.438	5.73477	2.71094	-43.375
1.53	129.062	6.09319	4.8663	62.0714700525253+47.0045674997432i
1.62	112.625	6.45161	3.78738	-39.0464787914487+46.3411069580772i
1.71	144.25	6.81004	4.45149	69.9151557768349-13.59027810728i
1.8	126.062	7.16846	5.04754	40.0104459366256+70.153082137026i
1.89	125.938	7.52688	2.83542	-43.9433201579942-11.2750311945172i
1.98	127.375	7.8853	3.90351	-57.0260862619295-25.4716110223i
2.07	108.125	8.24373	3.16175	20.013743276793-46.4607122728593i
2.16	140.938	8.60215	3.94596	-59.5625+20.9375i
2.25	122.562	8.96057	10.8675	-7.0604807453816+173.736859595909i
2.34	102.375	9.319	3.40002	-50.8937775376699+19.2151268958987i
2.43	122.375	9.67742	3.70276	-18.9793973871844+56.1217085470571i
2.52	140.062	10.0358	2.53865	-23.0104459366255-33.4719178629739i
2.61	124.938	10.3943	4.18967	-37.8668069024207-55.315165081584i
2.7	126.875	10.7527	2.6672	-42.5336574089518-3.47215512372406i
2.79	94.1875	11.1111	5.54653	-81.1503639131719-35.9194873473665i
D05
Time	Data	FFT Freq	FFT Mag	FFT Complex			Max
0	200.095	0	414.148	6626.37494			3.66018
0.09	207.379	0.358423	2.93698	-8.9483228919656+46.1317789828779i
0.18	204.914	0.716846	1.25835	-19.64679899767-4.40058756767153i
0.27	204.905	1.07527	2.09868	33.5733641726391+0.605266293506236i
0.36	207.69	1.43369	3.66018	-17.2730306440007+55.957599363314i
0.45	203.547	1.79211	3.15169	-48.2865967096191-14.5357332040723i
0.54	199.918	2.15054	3.40707	-46.744789406915-28.0464228447033i
0.63	202.185	2.50896	2.13584	-5.20764630121081+33.7742906953187i
0.72	214.759	2.86738	2.54768	3.10000000127914E-005-40.762909i
0.81	206.703	3.22581	3.53497	-5.78013227578515-56.2633907209235i
0.9	201.371	3.58423	1.15235	-6.01692188447635+17.4281292537983i
0.99	194.591	3.94265	1.74111	-3.39344091996153-27.6502304744121i
1.08	218.629	4.30108	1.55673	-8.33048735599936-23.4733726366861i
1.17	205.897	4.6595	3.12776	50.0418715308984+0.483535248370545i
1.26	206.759	5.01792	1.41066	-11.9017937109387+19.17748053083i
1.35	205.53	5.37634	2.58691	-40.9302486049955+6.15571179183976i
1.44	203.711	5.73477	3.39682	54.3491220000001
1.53	202.483	6.09319	2.58691	-40.9302486049955-6.15571179183968i
1.62	210.681	6.45161	1.41066	-11.9017937109388-19.17748053083i
1.71	200.789	6.81004	3.12776	50.0418715308984-0.483535248370745i
1.8	210.319	7.16846	1.55673	-8.33048735599933+23.4733726366861i
1.89	209.414	7.52688	1.74111	-3.39344091996142+27.6502304744121i
1.98	231.784	7.8853	1.15235	-6.01692188447637-17.4281292537983i
2.07	208.914	8.24373	3.53497	-5.78013227578496+56.2633907209235i
2.16	210.125	8.60215	2.54768	3.10000000580473E-005+40.762909i
2.25	207.806	8.96057	2.13584	-5.2076463012109-33.7742906953187i
2.34	198.267	9.319	3.40707	-46.7447894069149+28.0464228447034i
2.43	206.866	9.67742	3.15169	-48.286596709619+14.5357332040725i
2.52	204.853	10.0358	3.66018	-17.2730306440008-55.957599363314i
2.61	220.159	10.3943	2.09868	33.5733641726391-0.605266293506316i
2.7	216.487	10.7527	1.25835	-19.64679899767+4.40058756767154i
2.79	198.845	11.1111	2.93698	-8.94832289196579-46.1317789828779i
D06
Time	Data	FFT Freq	FFT Mag	FFT Complex			Max
0	73.1964	0	158.834	2541.339174			14.8366
0.09	95.7321	0.358423	1.73527	-9.41781478693993+26.1181910039516i
0.18	63.2857	0.716846	9.91695	-110.188276804277-114.171361184494i
0.27	94.2143	1.07527	7.24477	100.064574122266+58.5120175990992i
0.36	87.1786	1.43369	9.71431	105.433388019399-114.201311577764i
0.45	87.0893	1.79211	14.8366	-237.120931689418-11.2000100708067i
0.54	41.2143	2.15054	7.94945	66.1666773537562+108.625886961777i
0.63	80.0714	2.50896	4.97277	69.5376248872462-38.6651537809263i
0.72	86.4107	2.86738	1.87031	-23.660798+18.321382i
0.81	106.393	3.22581	4.85196	39.5811566590568-66.7829006832679i
0.9	130.286	3.58423	3.83686	20.8594066655902-57.7372625512108i
0.99	76.7679	3.94265	5.95795	-91.497325141135-26.7492311172939i
1.08	46.2857	4.30108	1.23872	-5.68332601939871-18.9871975777636i
1.17	31.3929	4.6595	2.39171	36.9302674185948-10.0271276520938i
1.26	65.0179	5.01792	7.39641	-36.8378112150701-112.463102697482i
1.35	77.125	5.37634	8.67168	-66.3634394696713-121.846656103096i
1.44	92.9821	5.73477	5.3337	85.339234
1.53	75.7321	6.09319	8.67168	-66.363439469671+121.846656103096i
1.62	80.5	6.45161	7.39641	-36.8378112150698+112.463102697482i
1.71	83.3929	6.81004	2.39171	36.9302674185948+10.0271276520935i
1.8	82.5714	7.16846	1.23872	-5.6833260193987+18.9871975777637i
1.89	79.875	7.52688	5.95795	-91.497325141135+26.7492311172941i
1.98	120.143	7.8853	3.83686	20.8594066655903+57.7372625512108i
2.07	85.0357	8.24373	4.85196	39.581156659057+66.7829006832677i
2.16	94.7679	8.60215	1.87031	-23.660798-18.321382i
2.25	67.75	8.96057	4.97277	69.5376248872464+38.6651537809262i
2.34	83.9821	9.319	7.94945	66.1666773537561-108.625886961778i
2.43	61.1071	9.67742	14.8366	-237.120931689418+11.2000100708074i
2.52	81.4464	10.0358	9.71431	105.433388019399+114.201311577764i
2.61	60.875	10.3943	7.24477	100.064574122266-58.5120175990995i
2.7	84.0714	10.7527	9.91695	-110.188276804276+114.171361184494i
2.79	65.4464	11.1111	1.73527	-9.41781478694005-26.1181910039517i
D08
Time	Data	FFT Freq	FFT Mag	FFT Complex			Max
0	123.179	0	284.233	4547.732087			7.00958
0.09	134.786	0.358423	6.17931	-94.5392621796958+28.9378825438998i
0.18	115.786	0.716846	4.01891	-37.2994731823771+52.3790958995056i
0.27	161.107	1.07527	5.45663	87.2771899100104+2.24462251439186i
0.36	139.393	1.43369	7.00958	-102.845315416809-44.7349231458877i
0.45	132.786	1.79211	5.10035	-63.0808959928556+51.771375331487i
0.54	117.375	2.15054	1.24703	-7.78955001024885+18.3691001040195i
0.63	128.679	2.50896	4.14695	-27.6418135463762+60.3191685772996i
0.72	149.643	2.86738	2.22169	12.4285890000001+33.3035580000001i
0.81	130.214	3.22581	6.42289	73.878853900703-71.4340531031158i
0.9	161.661	3.58423	5.11316	81.6027098336048+5.82687705682387i
0.99	167.143	3.94265	6.15533	-36.018150236186+91.6625763929436i
1.08	156.786	4.30108	1.56182	-23.1189805831914-9.48498114588768i
1.17	149.125	4.6595	4.35458	3.55506665853011-69.5825030031018i
1.26	133.464	5.01792	6.72198	-102.585102640979-32.3059511476898i
1.35	138.446	5.37634	4.04395	-54.7168765141297-34.5336657154661i
1.44	137.089	5.73477	1.51451	-24.2322089999998
1.53	144.054	6.09319	4.04395	-54.7168765141296+34.5336657154662i
1.62	142.304	6.45161	6.72198	-102.585102640979+32.30595114769i
1.71	152.929	6.81004	4.35458	3.55506665853025+69.5825030031019i
1.8	151.607	7.16846	1.56182	-23.1189805831914+9.48498114588758i
1.89	136.446	7.52688	6.15533	-36.0181502361863-91.6625763929435i
1.98	169.679	7.8853	5.11316	81.6027098336047-5.82687705682409i
2.07	142.375	8.24373	6.42289	73.8788539007032+71.4340531031156i
2.16	127.143	8.60215	2.22169	12.4285890000001-33.3035580000001i
2.25	149.607	8.96057	4.14695	-27.6418135463764-60.3191685772995i
2.34	151.393	9.319	1.24703	-7.7895500102489-18.3691001040195i
2.43	122.321	9.67742	5.10035	-63.0808959928558-51.7713753314868i
2.52	152.25	10.0358	7.00958	-102.845315416808+44.7349231458878i
2.61	149.321	10.3943	5.45663	87.2771899100105-2.24462251439228i
2.7	133	10.7527	4.01891	-37.2994731823772-52.3790958995056i
2.79	146.643	11.1111	6.17931	-94.5392621796959-28.9378825438995i
D09
Time	Data	FFT Freq	FFT Mag	FFT Complex			Max
0	75.2614	0	188.905	3022.477267			11.4124
0.09	109.182	0.358423	9.38222	1.0234499089419+150.112000860684i
0.18	89.8068	0.716846	5.48524	25.4057504873815-84.0061970992414i
0.27	105.864	1.07527	8.1491	-102.284274941082+80.8599079821437i
0.36	87.625	1.43369	3.99062	-38.8434818542482-50.6753488369035i
0.45	87.7045	1.79211	6.8558	-83.4879364595493-71.1497652877473i
0.54	89.2386	2.15054	6.70104	-22.0279422031886-104.929333832438i
0.63	103.807	2.50896	5.75026	79.6111715175552-46.1175185834434i
0.72	80.5795	2.86738	6.39453	-99.9092100000001+22.045471i
0.81	77.5227	3.22581	8.04222	94.3859882411973+87.4566869565133i
0.9	87.3068	3.58423	9.05317	-46.3585719324534-137.231960444267i
0.99	102.761	3.94265	3.83212	-56.5248186525221+23.7558449117914i
1.08	25.7841	4.30108	4.09353	59.7978278542478-26.7208188369037i
1.17	94.5568	4.6595	7.58543	-97.208713769326-72.666243040675i
1.26	105.477	5.01792	2.39615	-8.74653235173986+37.3274042889293i
1.35	73.5909	5.37634	11.4124	-32.1510898452145-179.745554821717i
1.44	99.8409	5.73477	2.53267	40.5227970000001
1.53	107.864	6.09319	11.4124	-32.1510898452141+179.745554821717i
1.62	132.5	6.45161	2.39615	-8.74653235173991-37.3274042889295i
1.71	91.4545	6.81004	7.58543	-97.2087137693258+72.6662430406752i
1.8	107.909	7.16846	4.09353	59.7978278542479+26.7208188369035i
1.89	92.7727	7.52688	3.83212	-56.5248186525222-23.7558449117913i
1.98	112.045	7.8853	9.05317	-46.358571932453+137.231960444267i
2.07	94.8523	8.24373	8.04222	94.3859882411971-87.4566869565137i
2.16	107.455	8.60215	6.39453	-99.9092100000002-22.045471i
2.25	68.9091	8.96057	5.75026	79.6111715175553+46.1175185834431i
2.34	104.227	9.319	6.70104	-22.0279422031884+104.929333832438i
2.43	109.295	9.67742	6.8558	-83.487936459549+71.1497652877475i
2.52	131.341	10.0358	3.99062	-38.843481854248+50.6753488369036i
2.61	95.9545	10.3943	8.1491	-102.284274941083-80.8599079821435i
2.7	95.1023	10.7527	5.48524	25.4057504873816+84.0061970992415i
2.79	74.8864	11.1111	9.38222	1.02344990894154-150.112000860684i
D12
Time	Data	FFT Freq	FFT Mag	FFT Complex			Max
0	140.875	0	258.384	4134.147795			12.2144
0.09	124.375	0.358423	3.25528	52.0074820809293-2.83178997867406i
0.18	120.25	0.716846	5.65169	75.6692888446216-49.5096326710432i
0.27	171.193	1.07527	4.40577	65.6849894586036+25.5863159996879i
0.36	116.784	1.43369	3.35606	37.528360712798+38.4055747055711i
0.45	140.148	1.79211	8.62753	-131.444040257484-42.1622351198791i
0.54	104.318	2.15054	3.50513	13.2597176903678+54.4920304710039i
0.63	114.955	2.50896	6.35958	83.8041301429227+57.7112863128517i
0.72	157.5	2.86738	9.14727	47.3068250000001+138.499968i
0.81	111.943	3.22581	3.93608	41.1976715211325+47.6328819759888i
0.9	145.068	3.58423	5.12592	-47.3977626717028+66.9318788227185i
0.99	122.909	3.94265	2.78899	-17.8045769266853+40.9179866820082i
1.08	103.977	4.30108	6.95181	68.0625212872021+87.9737507055711i
1.17	126.159	4.6595	12.2144	30.1384520682872-193.092276250396i
1.26	115.307	5.01792	6.37718	-64.7131318632865-78.8880203193284i
1.35	154.284	5.37634	1.6556	-26.4022200877058+2.14910363249141i
1.44	128.727	5.73477	4.99645	-79.943209
1.53	119.057	6.09319	1.6556	-26.4022200877058-2.14910363249135i
1.62	135.909	6.45161	6.37718	-64.7131318632863+78.8880203193286i
1.71	121.375	6.81004	12.2144	30.1384520682878+193.092276250396i
1.8	124.091	7.16846	6.95181	68.0625212872019-87.9737507055711i
1.89	140.716	7.52688	2.78899	-17.8045769266854-40.9179866820081i
1.98	131.477	7.8853	5.12592	-47.397762671703-66.9318788227184i
2.07	147.216	8.24373	3.93608	41.1976715211323-47.6328819759888i
2.16	117.898	8.60215	9.14727	47.3068249999999-138.499968i
2.25	109.023	8.96057	6.35958	83.8041301429226-57.711286312852i
2.34	106.114	9.319	3.50513	13.2597176903675-54.4920304710039i
2.43	128.966	9.67742	8.62753	-131.444040257484+42.1622351198795i
2.52	147.352	10.0358	3.35606	37.5283607127979-38.4055747055711i
2.61	112.852	10.3943	4.40577	65.6849894586036-25.5863159996881i
2.7	131.455	10.7527	5.65169	75.6692888446217+49.5096326710429i
2.79	161.875	11.1111	3.25528	52.0074820809292+2.8317899786739i
D14
Time	Data	FFT Freq	FFT Mag	FFT Complex			Max
0	63.6177	0	163.562	2616.985289			14.5719
0.09	89.3162	0.358423	2.46972	-39.2672517053838+4.42196542971328i
0.18	79.1838	0.716846	5.70297	83.7601895874695+36.1986540118834i
0.27	54.5073	1.07527	8.56263	-76.5334883275279+113.631886407176i
0.36	104.382	1.43369	4.75949	-50.6793348865206-56.8392779374767i
0.45	76.4412	1.79211	3.18471	-10.6551448879637+49.828835951266i
0.54	58.3309	2.15054	3.35078	-14.7241724096515-51.5509313857998i
0.63	106.618	2.50896	1.19721	-1.56539094183935-19.0912806936219i
0.72	73.0147	2.86738	3.77665	39.897125+45.3824760000001i
0.81	61.1617	3.22581	3.67084	-58.0483404756589-8.94487859253612i
0.9	98.2941	3.58423	14.5719	-18.5242971987513-232.414017109726i
0.99	80.8235	3.94265	6.16697	-98.422268414457-7.0082802553756i
1.08	82.3383	4.30108	5.33285	-66.7764171134793+53.1166520625234i
1.17	81.7647	4.6595	6.56616	19.4986469458463+103.233168457578i
1.26	79.0367	5.01792	3.85488	-42.6586919790675-44.5468757120427i
1.35	73.7647	5.37634	2.54177	40.5816218069843+2.65373378784364i
1.44	91.6691	5.73477	0.438423	7.01477299999988
1.53	117.86	6.09319	2.54177	40.5816218069843-2.65373378784376i
1.62	77.022	6.45161	3.85488	-42.6586919790674+44.5468757120426i
1.71	106.184	6.81004	6.56616	19.498646945846-103.233168457579i
1.8	91.8015	7.16846	5.33285	-66.7764171134794-53.1166520625234i
1.89	61.0294	7.52688	6.16697	-98.4222684144569+7.00828025537585i
1.98	57.2427	7.8853	14.5719	-18.5242971987508+232.414017109726i
2.07	81.6838	8.24373	3.67084	-58.0483404756589+8.9448785925362i
2.16	80.3088	8.60215	3.77665	39.8971249999999-45.3824760000001i
2.25	50.0662	8.96057	1.19721	-1.56539094183929+19.0912806936219i
2.34	91.0147	9.319	3.35078	-14.7241724096514+51.5509313858i
2.43	93.8897	9.67742	3.18471	-10.6551448879637-49.8288359512662i
2.52	88.8162	10.0358	4.75949	-50.6793348865205+56.8392779374767i
2.61	92.1617	10.3943	8.56263	-76.5334883275283-113.631886407176i
2.7	95.9265	10.7527	5.70297	83.7601895874694-36.1986540118835i
2.79	77.7133	11.1111	2.46972	-39.2672517053838-4.42196542971334i
E02
Time	Data	FFT Freq	FFT Mag	FFT Complex			Max
0	184.375	0	376.773	6028.375			15.0992
0.09	185.75	0.358423	0.774929	-7.19711698502533+10.0962106739535i
0.18	160	0.716846	6.56042	104.21699363254+12.5231267872463i
0.27	238	1.07527	3.8054	-45.03858139143+40.9717435414266i
0.36	178.75	1.43369	2.65408	11.4270382004283+40.8989719263484i
0.45	151.375	1.79211	1.74437	24.7943494597296+12.814053698146i
0.54	183.75	2.15054	5.55956	-79.9751152555014-38.9436153385188i
0.63	232.5	2.50896	13.2277	-121.884449052339+173.023672966097i
0.72	175.25	2.86738	5.92229	-28.875+90.25i
0.81	161.5	3.22581	15.0992	92.5383111681736+223.161887627641i
0.9	183.25	3.58423	12.2366	8.64437945175764-195.595418954128i
0.99	184.125	3.94265	5.23367	-20.637028135883-81.1559484903013i
1.08	174.625	4.30108	9.2993	-48.6770382004284-140.601028073652i
1.17	211.75	4.6595	10.058	80.085841531828-139.585091105174i
1.26	200	5.01792	2.7916	19.6137421712037-40.1286768283629i
1.35	172.75	5.37634	5.79333	-24.6613265950538-89.3524071226558i
1.44	187.125	5.73477	3.57031	-57.125
1.53	231.375	6.09319	5.79333	-24.6613265950535+89.3524071226558i
1.62	192.875	6.45161	2.7916	19.6137421712038+40.1286768283627i
1.71	163.375	6.81004	10.058	80.0858415318284+139.585091105174i
1.8	208.5	7.16846	9.2993	-48.6770382004282+140.601028073652i
1.89	181.25	7.52688	5.23367	-20.6370281358826+81.1559484903016i
1.98	180	7.8853	12.2366	8.64437945175811+195.595418954128i
2.07	178.5	8.24373	15.0992	92.5383111681729-223.161887627641i
2.16	183.125	8.60215	5.92229	-28.8750000000001-90.25i
2.25	187.75	8.96057	13.2277	-121.88444905234-173.023672966097i
2.34	172.125	9.319	5.55956	-79.9751152555014+38.9436153385191i
2.43	204.75	9.67742	1.74437	24.7943494597296-12.8140536981462i
2.52	186.625	10.0358	2.65408	11.4270382004283-40.8989719263484i
2.61	165.5	10.3943	3.8054	-45.0385813914302-40.9717435414265i
2.7	235.25	10.7527	6.56042	104.21699363254-12.5231267872464i
2.79	192.5	11.1111	0.774929	-7.19711698502523-10.0962106739537i
E05
Time	Data	FFT Freq	FFT Mag	FFT Complex			Max
0	119.401	0	223.657	3578.519652			7.04336
0.09	92.1711	0.358423	2.44502	-36.3481242341096-14.4641855931191i
0.18	113.993	0.716846	4.14476	58.2407930538673+31.7148651541604i
0.27	99.9868	1.07527	4.40326	-11.3694963449855+69.5287232910164i
0.36	116.717	1.43369	7.04336	-93.1520557146618-63.4238996194258i
0.45	120.553	1.79211	5.90556	61.1545921213695+72.0296760448576i
0.54	103.539	2.15054	2.37006	33.7186476920983+17.350975711688i
0.63	109.789	2.50896	1.00047	15.9141477146164-1.72682670176779i
0.72	100.954	2.86738	4.4546	61.5789180000002+35.8880600000002i
0.81	104.842	3.22581	4.17363	-27.6884670977128+60.7671874690789i
0.9	120.566	3.58423	2.53051	-37.7962247695228+14.5167378137917i
0.99	121.382	3.94265	2.70989	-42.4337467690326-8.90597080873572i
1.08	123.507	4.30108	2.44927	-1.25596628533827+39.168202380574i
1.17	121.349	4.6595	5.54058	88.6032660252319-2.85531977436443i
1.26	97.6053	5.01792	5.09832	24.6000920235571+77.7754032562639i
1.35	109.789	5.37634	2.19709	-1.88490741537724-35.1028956340594i
1.44	113.658	5.73477	3.65995	58.5592040000001
1.53	115.75	6.09319	2.19709	-1.88490741537714+35.1028956340595i
1.62	129.954	6.45161	5.09832	24.6000920235569-77.7754032562639i
1.71	116.993	6.81004	5.54058	88.6032660252319+2.85531977436423i
1.8	136.211	7.16846	2.44927	-1.25596628533829-39.1682023805741i
1.89	96.4671	7.52688	2.70989	-42.4337467690325+8.90597080873598i
1.98	99.3947	7.8853	2.53051	-37.7962247695229-14.5167378137915i
2.07	88.2039	8.24373	4.17363	-27.688467097713-60.7671874690788i
2.16	112.414	8.60215	4.4546	61.5789180000001-35.8880600000002i
2.25	106.303	8.96057	1.00047	15.9141477146164+1.72682670176778i
2.34	100.375	9.319	2.37006	33.7186476920982-17.3509757116881i
2.43	131.138	9.67742	5.90556	61.1545921213693-72.0296760448578i
2.52	117.197	10.0358	7.04336	-93.1520557146616+63.4238996194259i
2.61	104.612	10.3943	4.40326	-11.3694963449857-69.5287232910164i
2.7	113.053	10.7527	4.14476	58.2407930538671-31.7148651541605i
2.79	120.651	11.1111	2.44502	-36.3481242341095+14.4641855931191i
E07
Time	Data	FFT Freq	FFT Mag	FFT Complex			Max
0	154.705	0	320.166	5122.659087			7.05564
0.09	168.125	0.358423	4.60583	49.740582748519+54.3744916376258i
0.18	159.932	0.716846	4.07768	51.642406087335-39.8709397277031i
0.27	176.102	1.07527	4.60647	-37.4140423781577+63.5012068021972i
0.36	162.75	1.43369	4.95989	-70.9470605139607-35.5562626842193i
0.45	163.023	1.79211	5.90005	-73.2504500218-59.5473476015991i
0.54	147.295	2.15054	1.87074	14.044836895134-26.4320732267963i
0.63	158.102	2.50896	2.63583	17.0836469332647+38.5582344497288i
0.72	159.011	2.86738	0.664858	-2.96588199999996+10.2159110000002i
0.81	149.739	3.22581	2.77071	-40.7273244045499-17.5086695388299i
0.9	168.795	3.58423	2.77948	25.0811538938213-36.7241697128551i
0.99	135.011	3.94265	3.83735	12.0013962815483-60.2131878256528i
1.08	155.432	4.30108	5.48447	-35.5757054860394+80.2165033157807i
1.17	158.943	4.6595	7.05564	68.3660575501129-89.8348046129046i
1.26	133.75	5.01792	3.23194	-48.4501648762903-18.0722162137618i
1.35	170.364	5.37634	1.91239	-18.9815067089373-23.9990555419811i
1.44	157.602	5.73477	0.536932	8.590913
1.53	164.25	6.09319	1.91239	-18.9815067089372+23.9990555419811i
1.62	173.455	6.45161	3.23194	-48.4501648762903+18.072216213762i
1.71	153.716	6.81004	7.05564	68.3660575501132+89.8348046129043i
1.8	174.909	7.16846	5.48447	-35.5757054860395-80.2165033157807i
1.89	160.011	7.52688	3.83735	12.0013962815486+60.2131878256527i
1.98	163.5	7.8853	2.77948	25.0811538938213+36.724169712855i
2.07	162.659	8.24373	2.77071	-40.7273244045498+17.5086695388301i
2.16	142.716	8.60215	0.664858	-2.96588199999997-10.2159110000002i
2.25	140.443	8.96057	2.63583	17.0836469332646-38.5582344497288i
2.34	168.909	9.319	1.87074	14.0448368951341+26.4320732267963i
2.43	175.341	9.67742	5.90005	-73.2504500217998+59.5473476015994i
2.52	174.205	10.0358	4.95989	-70.9470605139606+35.5562626842194i
2.61	168.875	10.3943	4.60647	-37.4140423781578-63.501206802197i
2.7	168.659	10.7527	4.07768	51.642406087335+39.870939727703i
2.79	152.33	11.1111	4.60583	49.7405827485187-54.374491637626i
E09
Time	Data	FFT Freq	FFT Mag	FFT Complex			Max
0	130.083	0	292.977	4687.625			8.99962
0.09	137.292	0.358423	2.01452	-9.75070240522657-30.7220768462574i
0.18	153.917	0.716846	8.3089	-112.357905031793-71.0589781020745i
0.27	133.292	1.07527	7.59791	-120.948963555713+12.2388750222602i
0.36	143.333	1.43369	2.10935	11.5672106944764+31.7055118282352i
0.45	162.333	1.79211	4.7212	70.4276970629681+27.3148280853546i
0.54	198.792	2.15054	2.24442	-29.3737168734092-20.6581498155908i
0.63	144.042	2.50896	4.30846	-18.4011613239178-66.4340687125236i
0.72	146.792	2.86738	6.05468	-46.6249039999998-84.9167199999999i
0.81	168.333	3.22581	8.99962	-135.961648082569+47.4201051494052i
0.9	122.625	3.58423	2.27113	21.578936227232-29.2370788756981i
0.99	143.667	3.94265	7.4644	108.712658824236+49.4486691456056i
1.08	134.083	4.30108	4.30552	33.0161013055236-60.4611121717648i
1.17	150.458	4.6595	7.4314	-94.2182323118556+72.5307741569428i
1.26	151.542	5.01792	3.03025	-19.1805623220304+44.5287168378181i
1.35	127.875	5.37634	4.12542	57.1403517920776-33.0433489098974i
1.44	147.958	5.73477	2.73698	43.7916879999998
1.53	158.042	6.09319	4.12542	57.1403517920776+33.0433489098972i
1.62	134.625	6.45161	3.03025	-19.1805623220304-44.5287168378182i
1.71	152.875	6.81004	7.4314	-94.2182323118557-72.5307741569426i
1.8	156.5	7.16846	4.30552	33.0161013055237+60.4611121717647i
1.89	137.125	7.52688	7.4644	108.712658824236-49.448669145606i
1.98	134.667	7.8853	2.27113	21.5789362272321+29.2370788756979i
2.07	151.375	8.24373	8.99962	-135.961648082569-47.4201051494049i
2.16	166.083	8.60215	6.05468	-46.6249039999997+84.9167199999999i
2.25	139.333	8.96057	4.30846	-18.4011613239176+66.4340687125236i
2.34	168.875	9.319	2.24442	-29.373716873409+20.6581498155908i
2.43	138.292	9.67742	4.7212	70.427697062968-27.3148280853549i
2.52	134.708	10.0358	2.10935	11.5672106944763-31.7055118282352i
2.61	150.5	10.3943	7.59791	-120.948963555713-12.2388750222599i
2.7	141.125	10.7527	8.3089	-112.357905031792+71.0589781020747i
2.79	127.083	11.1111	2.01452	-9.75070240522643+30.7220768462574i
E10
Time	Data	FFT Freq	FFT Mag	FFT Complex			Max
0	141.184	0	328.508	5256.124999			13.3541
0.09	143.074	0.358423	13.3541	-212.940058079584-17.5995415331374i
0.18	152.265	0.716846	1.79625	-24.2952637059628+15.3535613590677i
0.27	137.449	1.07527	5.13509	10.3533906496651+81.5065199507712i
0.36	160.051	1.43369	1.82705	-27.6943514765879-9.35855292262955i
0.45	180.949	1.79211	8.25061	-58.6743490648856+118.253595988685i
0.54	137.456	2.15054	6.03569	-94.4301392293325-20.2214209784574i
0.63	169.191	2.50896	2.74972	22.2126322153201-37.9763821167842i
0.72	151.904	2.86738	10.6058	127.926515-111.492674i
0.81	203.419	3.22581	7.29254	-108.220135321661+43.6208427199383i
0.9	162.897	3.58423	2.36333	-37.7102380070403-2.79001691335305i
0.99	164.088	3.94265	1.87028	-29.7330084446385+3.37981712851864i
1.08	194.721	4.30108	5.42588	-79.8643645234121-34.0349469226296i
1.17	171.743	4.6595	6.52843	67.4614351671506+79.7481185071932i
1.26	166.022	5.01792	8.39905	130.200412942335-33.2737505758279i
1.35	151.375	5.37634	1.62643	-10.4599071213665-23.8280992798264i
1.44	181.184	5.73477	5.40671	-86.507325
1.53	196.184	6.09319	1.62643	-10.4599071213665+23.8280992798263i
1.62	170.044	6.45161	8.39905	130.200412942335+33.2737505758276i
1.71	181.882	6.81004	6.52843	67.4614351671505-79.7481185071934i
1.8	184.228	7.16846	5.42588	-79.8643645234121+34.0349469226296i
1.89	160.265	7.52688	1.87028	-29.7330084446385-3.37981712851859i
1.98	148.941	7.8853	2.36333	-37.7102380070401+2.79001691335311i
2.07	175.632	8.24373	7.29254	-108.220135321661-43.6208427199381i
2.16	177.022	8.60215	10.6058	127.926515+111.492674i
2.25	169.919	8.96057	2.74972	22.2126322153202+37.9763821167841i
2.34	122.846	9.319	6.03569	-94.4301392293324+20.2214209784576i
2.43	154.985	9.67742	8.25061	-58.6743490648858-118.253595988685i
2.52	166.074	10.0358	1.82705	-27.6943514765879+9.35855292262951i
2.61	165.853	10.3943	5.13509	10.353390649665-81.5065199507714i
2.7	167.971	10.7527	1.79625	-24.2952637059628-15.3535613590676i
2.79	145.309	11.1111	13.3541	-212.940058079584+17.5995415331378i
E11
Time	Data	FFT Freq	FFT Mag	FFT Complex			Max
0	187.925	0	379.131	6066.099976			6.33437
0.09	180.9	0.358423	2.78938	-39.859279698473+20.076944175744i
0.18	189.725	0.716846	4.91855	-15.1853247128044+77.2178320275963i
0.27	164.1	1.07527	4.51776	-39.2018733836715+60.7307077451877i
0.36	190.525	1.43369	1.91185	-7.45963275820292-29.6660957837471i
0.45	180.375	1.79211	1.62553	15.3608867002431-20.9876347159375i
0.54	186.675	2.15054	1.34536	-8.89610029730636-19.6014763557712i
0.63	190.175	2.50896	3.28464	42.546137587423-30.8507674870603i
0.72	197.85	2.86738	0.248401	-3.92495800000006-0.625030000000152i
0.81	188.025	3.22581	4.102	61.9992966275698-21.5324848890881i
0.9	198.05	3.58423	4.20997	-44.0907271608398+50.924542744443i
0.99	190.6	3.94265	3.87349	-61.3071203089996-9.07976645670978i
1.08	191.85	4.30108	2.21328	-26.940331241797+22.9839282162529i
1.17	184.95	4.6595	1.98195	-9.0454179564504-30.3936843759566i
1.26	199.225	5.01792	5.27445	75.9720801709506+36.7438511278103i
1.35	190.4	5.37634	3.55795	-16.8927735676416+54.3629663933443i
1.44	193.725	5.73477	6.33437	101.349916
1.53	176.375	6.09319	3.55795	-16.8927735676418-54.3629663933443i
1.62	215.525	6.45161	5.27445	75.9720801709505-36.7438511278105i
1.71	187.4	6.81004	1.98195	-9.0454179564504+30.3936843759566i
1.8	184.875	7.16846	2.21328	-26.9403312417971-22.9839282162529i
1.89	186.95	7.52688	3.87349	-61.3071203089996+9.07976645670993i
1.98	185.3	7.8853	4.20997	-44.0907271608398-50.9245427444429i
2.07	183.45	8.24373	4.102	61.9992966275698+21.532484889088i
2.16	181.85	8.60215	0.248401	-3.92495800000006+0.625030000000152i
2.25	205.075	8.96057	3.28464	42.5461375874232+30.8507674870602i
2.34	181.775	9.319	1.34536	-8.89610029730631+19.6014763557712i
2.43	201.075	9.67742	1.62553	15.3608867002432+20.9876347159375i
2.52	211.3	10.0358	1.91185	-7.45963275820288+29.6660957837471i
2.61	188.85	10.3943	4.51776	-39.2018733836716-60.7307077451876i
2.7	187.55	10.7527	4.91855	-15.1853247128046-77.2178320275963i
2.79	183.675	11.1111	2.78938	-39.859279698473-20.0769441757439i
E13
Time	Data	FFT Freq	FFT Mag	FFT Complex			Max
0	126.125	0	250.125	4002.000032			6.55825
0.09	120.25	0.358423	2.75833	-13.3090455064085-42.0786415748915i
0.18	140.708	0.716846	3.99527	38.0318354132248-51.3799659004349i
0.27	119.583	1.07527	3.51224	-45.5498992839046+32.9117011093232i
0.36	140.333	1.43369	2.94679	8.69198052759039-46.3405984679033i
0.45	124.542	1.79211	2.02682	-12.8110755389239-29.7914133406187i
0.54	120.167	2.15054	1.51606	-24.2297483376102-1.14757178208316i
0.63	132.875	2.50896	2.80173	41.810551248521+16.1676389786729i
0.72	126.417	2.86738	0.86594	3.29168800000003+13.458344i
0.81	138.333	3.22581	1.67855	-4.81758201994954-26.4211001455595i
0.9	116.833	3.58423	1.35078	2.66103775432058+21.4480111054342i
0.99	121.375	3.94265	1.30071	-19.3561209911544-7.64535697350514i
1.08	115.917	4.30108	3.86601	-12.1086685275904+60.6594655320968i
1.17	124.75	4.6595	3.54459	-53.5263452265995+18.7444226445155i
1.26	124.083	5.01792	6.55825	93.3702511700648+47.8823689870825i
1.35	126.167	5.37634	0.971601	12.8927653184194+8.68578046895462i
1.44	137.958	5.73477	0.244795	3.91672000000017
1.53	118.667	6.09319	0.971601	12.8927653184194-8.68578046895467i
1.62	146.917	6.45161	6.55825	93.3702511700648-47.8823689870826i
1.71	130.708	6.81004	3.54459	-53.5263452265996-18.7444226445154i
1.8	120.458	7.16846	3.86601	-12.1086685275905-60.6594655320968i
1.89	124	7.52688	1.30071	-19.3561209911544+7.64535697350515i
1.98	113.667	7.8853	1.35078	2.66103775432059-21.4480111054341i
2.07	127.292	8.24373	1.67855	-4.81758201994952+26.4211001455595i
2.16	110.208	8.60215	0.86594	3.29168800000001-13.458344i
2.25	120.292	8.96057	2.80173	41.810551248521-16.167638978673i
2.34	122.208	9.319	1.51606	-24.2297483376101+1.14757178208326i
2.43	125.25	9.67742	2.02682	-12.8110755389238+29.7914133406187i
2.52	125.708	10.0358	2.94679	8.69198052759045+46.3405984679032i
2.61	121.958	10.3943	3.51224	-45.5498992839046-32.911701109323i
2.7	115.25	10.7527	3.99527	38.0318354132249+51.3799659004349i
2.79	123	11.1111	2.75833	-13.3090455064084+42.0786415748915i
E14
Time	Data	FFT Freq	FFT Mag	FFT Complex			Max
0	157.306	0	325.512	5208.194365			18.8171
0.09	178.792	0.358423	8.15284	44.334479009728+122.680347850887i
0.18	196.111	0.716846	18.8171	-59.8755643413395+295.060119610693i
0.27	91.0139	1.07527	12.1286	193.964055626054-6.04431494436369i
0.36	93.3333	1.43369	5.89496	92.3996436240144+18.9326835044088i
0.45	185.403	1.79211	6.85413	3.18582713961177+109.619747266793i
0.54	129.111	2.15054	9.68109	36.5353616305267-150.527065177636i
0.63	142.694	2.50896	6.90103	-78.5729421222651-77.5763130988401i
0.72	166.042	2.86738	9.19581	-98.3055730000002-109.472106i
0.81	161.875	3.22581	13.8103	-218.548804090159-32.5820299751113i
0.9	161.556	3.58423	18.263	-275.301125602069-97.95371733255i
0.99	222.889	3.94265	8.31241	-51.7160648887142+122.531920963372i
1.08	164.028	4.30108	6.05409	80.8502903759856+53.3493075044088i
1.17	182.083	4.6595	6.7855	-4.23671826597005-108.485277089513i
1.26	153.833	5.01792	9.35949	148.696872312882+17.7445514557784i
1.35	131.944	5.37634	10.6183	60.7012555917151-158.678504867113i
1.44	163.667	5.73477	4.83506	77.3609929999998
1.53	154.764	6.09319	10.6183	60.7012555917155+158.678504867113i
1.62	159.917	6.45161	9.35949	148.696872312882-17.744551455779i
1.71	114.569	6.81004	6.7855	-4.2367182659696+108.485277089513i
1.8	161.833	7.16846	6.05409	80.8502903759855-53.3493075044088i
1.89	152.306	7.52688	8.31241	-51.7160648887145-122.531920963372i
1.98	160.403	7.8853	18.263	-275.301125602068+97.9537173325506i
2.07	194.611	8.24373	13.8103	-218.548804090159+32.582029975112i
2.16	192.417	8.60215	9.19581	-98.305573+109.472106i
2.25	162.556	8.96057	6.90103	-78.5729421222652+77.5763130988403i
2.34	176.292	9.319	9.68109	36.535361630527+150.527065177636i
2.43	170.694	9.67742	6.85413	3.18582713961106-109.619747266793i
2.52	173.611	10.0358	5.89496	92.3996436240143-18.9326835044089i
2.61	159.667	10.3943	12.1286	193.964055626054+6.04431494436294i
2.7	233.319	10.7527	18.8171	-59.8755643413402-295.060119610692i
2.79	159.556	11.1111	8.15284	44.3344790097277-122.680347850887i
F04
Time	Data	FFT Freq	FFT Mag	FFT Complex			Max
0	265.5	0	586.63	9386.074982			10.5308
0.09	313.575	0.358423	2.24494	-5.12762093917297-35.5511337254615i
0.18	286.95	0.716846	7.82198	-87.5459756889637+89.4352173574953i
0.27	284.075	1.07527	4.01823	-59.7272654819799-23.7920964254011i
0.36	285.3	1.43369	3.28775	-16.2701094979591-50.0245570296876i
0.45	316.3	1.79211	1.18034	-7.80056367276518+17.1991123922581i
0.54	282.475	2.15054	6.2445	-99.152695683617-12.2944945615915i
0.63	288.6	2.50896	7.04095	-4.65697416830319-112.558886433819i
0.72	312.1	2.86738	10.5308	48.3749699999998-161.399903999999i
0.81	290.3	3.22581	3.69763	-52.5221355103319+27.2319032113697i
0.9	319.1	3.58423	9.38446	-44.7499104462025-143.327878442029i
0.99	285.575	3.94265	5.45391	-31.366897990765+81.4301895735517i
1.08	298.15	4.30108	1.42668	-20.229890502041-10.5745450296878i
1.17	304.025	4.6595	4.03228	57.6445867999681-28.9736398843105i
1.26	308.9	5.01792	7.544	-90.651394181217-79.6981425229426i
1.35	271.925	5.37634	4.99571	-70.4431290366502-37.7728207204756i
1.44	287.25	5.73477	4.89844	78.3750300000002
1.53	309.3	6.09319	4.99571	-70.4431290366501+37.7728207204757i
1.62	273.9	6.45161	7.544	-90.6513941812168+79.6981425229425i
1.71	280.35	6.81004	4.03228	57.6445867999682+28.9736398843103i
1.8	312.075	7.16846	1.42668	-20.2298905020409+10.5745450296878i
1.89	264.9	7.52688	5.45391	-31.3668979907652-81.4301895735517i
1.98	274.575	7.8853	9.38446	-44.7499104462021+143.327878442029i
2.07	287.7	8.24373	3.69763	-52.5221355103319-27.2319032113697i
2.16	321.175	8.60215	10.5308	48.3749699999999+161.399903999999i
2.25	302.05	8.96057	7.04095	-4.6569741683029+112.558886433819i
2.34	300.875	9.319	6.2445	-99.1526956836169+12.2944945615917i
2.43	283.125	9.67742	1.18034	-7.80056367276522-17.1991123922581i
2.52	308.75	10.0358	3.28775	-16.270109497959+50.0245570296876i
2.61	307.175	10.3943	4.01823	-59.7272654819798+23.7920964254013i
2.7	295.15	10.7527	7.82198	-87.5459756889639-89.4352173574952i
2.79	264.875	11.1111	2.24494	-5.12762093917281+35.5511337254615i
F06
Time	Data	FFT Freq	FFT Mag	FFT Complex			Max
0	136.892	0	253.232	4051.708345			13.1336
0.09	131.992	0.358423	5.03874	-13.7418610710659+79.4400758475314i
0.18	136.658	0.716846	3.2588	47.4244653043543-21.6698021843833i
0.27	108.458	1.07527	2.2624	-1.35410684925776+36.1730109480106i
0.36	134.175	1.43369	13.1336	-98.3328106521741-185.7109916824i
0.45	121.808	1.79211	6.13955	98.042768839098+6.10698518699911i
0.54	131.675	2.15054	7.61175	120.64690616607+16.6323664817766i
0.63	104.667	2.50896	7.56561	100.94766541963-66.8027595653007i
0.72	96.2583	2.86738	2.91304	-45.8083490000001+8.60000600000001i
0.81	121.817	3.22581	6.93736	58.105479982668+94.5741536353015i
0.9	141.475	3.58423	4.36153	-69.776949146532+1.03022720742841i
0.99	141.592	3.94265	0.401935	6.43090618041445+2.44380025088642E-002i
1.08	113.692	4.30108	1.15936	-16.8505373478261+7.75568231759988i
1.17	113.517	4.6595	3.76438	-20.1259634530439+56.7681020949722i
1.26	131.608	5.01792	6.02625	12.0721576761075+95.6612865412682i
1.35	112.967	5.37634	3.20669	-18.5714890484422+47.8278753795855i
1.44	110.675	5.73477	0.663019	10.608305
1.53	135.642	6.09319	3.20669	-18.5714890484425-47.8278753795853i
1.62	156.9	6.45161	6.02625	12.0721576761072-95.6612865412681i
1.71	140.117	6.81004	3.76438	-20.1259634530442-56.768102094972i
1.8	145.008	7.16846	1.15936	-16.8505373478261-7.75568231760002i
1.89	133.758	7.52688	0.401935	6.43090618041432-2.44380025087843E-002i
1.98	111.992	7.8853	4.36153	-69.7769491465321-1.03022720742817i
2.07	107.275	8.24373	6.93736	58.1054799826677-94.5741536353016i
2.16	123.717	8.60215	2.91304	-45.8083490000001-8.60000600000001i
2.25	130.592	8.96057	7.56561	100.94766541963+66.8027595653004i
2.34	132.575	9.319	7.61175	120.64690616607-16.6323664817769i
2.43	162.983	9.67742	6.13955	98.0427688390981-6.10698518699935i
2.52	132.258	10.0358	13.1336	-98.3328106521737+185.7109916824i
2.61	116.85	10.3943	2.2624	-1.35410684925787-36.1730109480105i
2.7	95.6	10.7527	3.2588	47.4244653043542+21.6698021843832i
2.79	136.517	11.1111	5.03874	-13.7418610710661-79.4400758475314i
F07
Time	Data	FFT Freq	FFT Mag	FFT Complex			Max
0	102.667	0	199.307	3188.916563			8.87493
0.09	109.083	0.358423	4.1485	66.3699098078358-0.893558912713452i
0.18	94.25	0.716846	2.53088	39.0465420001561+10.7304736866705i
0.27	121.542	1.07527	0.63807	1.97325935759564-10.0166105393329i
0.36	92.9167	1.43369	0.699631	-10.8826500699101-2.6221415575985i
0.45	101.292	1.79211	3.80672	-39.5661359400735-46.3060437805698i
0.54	97.125	2.15054	5.66617	89.042311681736-17.0433103349882i
0.63	99.8333	2.50896	1.5041	-23.8942125424158+2.86722019920806i
0.72	95.4167	2.86738	8.06589	122.000029+42.0832799999999i
0.81	93.25	3.22581	8.87493	5.53398919113779+141.891013029445i
0.9	99.0833	3.58423	2.41083	-35.15736528252+15.8698843894085i
0.99	102.167	3.94265	2.10867	14.1770429393104+30.6154803973926i
1.08	98.7083	4.30108	3.49227	-55.7839759300899+3.21129444240166i
1.17	95.0833	4.6595	3.70204	-0.868012567530415-59.2262706510252i
1.26	87.3333	5.01792	4.19299	-61.764860399372-26.1894595889326i
1.35	104.75	5.37634	4.31871	-39.05934424586-57.0007023721307i
1.44	104.583	5.73477	2.86979	-45.9166249999998
1.53	110.208	6.09319	4.31871	-39.0593442458599+57.0007023721308i
1.62	80.5417	6.45161	4.19299	-61.7648603993721+26.1894595889327i
1.71	74.0833	6.81004	3.70204	-0.868012567530266+59.2262706510253i
1.8	118.375	7.16846	3.49227	-55.7839759300899-3.21129444240162i
1.89	102.958	7.52688	2.10867	14.1770429393103-30.6154803973926i
1.98	89.75	7.8853	2.41083	-35.1573652825201-15.8698843894084i
2.07	94.9167	8.24373	8.87493	5.53398919113738-141.891013029445i
2.16	104.042	8.60215	8.06589	122.000029-42.0832799999999i
2.25	89.125	8.96057	1.5041	-23.8942125424159-2.86722019920808i
2.34	89.9583	9.319	5.66617	89.042311681736+17.043310334988i
2.43	109.042	9.67742	3.80672	-39.5661359400734+46.3060437805699i
2.52	130.042	10.0358	0.699631	-10.8826500699101+2.62214155759846i
2.61	86.6667	10.3943	0.63807	1.97325935759564+10.0166105393329i
2.7	86.7083	10.7527	2.53088	39.046542000156-10.7304736866706i
2.79	123.417	11.1111	4.1485	66.3699098078358+0.893558912713196i
F08
Time	Data	FFT Freq	FFT Mag	FFT Complex			Max
0	71.0695	0	203.812	3260.999846			13.655
0.09	100.056	0.358423	3.83152	0.25392930018279-61.3037219088274i
0.18	126.375	0.716846	2.54958	-21.3197534447613+34.7787574280496i
0.27	121.75	1.07527	11.2121	113.850244509689-138.637798340199i
0.36	131.708	1.43369	3.39353	32.0703340112979-43.8132467144333i
0.45	85.5417	1.79211	13.655	-207.343134453646-68.8652012781121i
0.54	46.8472	2.15054	10.26	-82.4458773819544+141.955102149999i
0.63	95.5417	2.50896	6.13181	-20.5525915329963+95.9319860753284i
0.72	120.292	2.86738	1.53414	-23.1527409999999-8.15277100000003i
0.81	117.083	3.22581	8.79296	139.244348774821-20.0982305741825i
0.9	122.681	3.58423	6.5061	-99.4898173294011-30.6280368938911i
0.99	120.097	3.94265	3.16838	10.9392906293426+49.4997581712204i
1.08	87.2778	4.30108	12.5993	24.4296619887022+200.103439285567i
1.17	99.7083	4.6595	11.9142	-119.186366495025+148.771953289849i
1.26	125.056	5.01792	7.07735	-93.2444278438826+64.2514063841595i
1.35	112.528	5.37634	6.4851	-103.761136732367-0.289146377623524i
1.44	94.3889	5.73477	5.46007	-87.361116
1.53	88.625	6.09319	6.4851	-103.761136732367+0.289146377623997i
1.62	98.6667	6.45161	7.07735	-93.2444278438828-64.2514063841594i
1.71	67.375	6.81004	11.9142	-119.186366495026-148.771953289848i
1.8	81.9445	7.16846	12.5993	24.4296619887019-200.103439285567i
1.89	130.306	7.52688	3.16838	10.9392906293422-49.4997581712206i
1.98	105.306	7.8853	6.5061	-99.4898173294011+30.6280368938912i
2.07	100.486	8.24373	8.79296	139.24434877482+20.0982305741819i
2.16	119.292	8.60215	1.53414	-23.1527409999999+8.15277100000003i
2.25	88.5417	8.96057	6.13181	-20.5525915329966-95.9319860753284i
2.34	115.75	9.319	10.26	-82.4458773819548-141.955102149999i
2.43	78.3055	9.67742	13.655	-207.343134453646+68.8652012781125i
2.52	75.8611	10.0358	3.39353	32.070334011298+43.8132467144333i
2.61	131.306	10.3943	11.2121	113.850244509689+138.637798340199i
2.7	64.3055	10.7527	2.54958	-21.3197534447615-34.7787574280499i
2.79	136.931	11.1111	3.83152	0.253929300182911+61.3037219088275i
F10
Time	Data	FFT Freq	FFT Mag	FFT Complex			Max
0	167.054	0	326.852	5229.62497			6.36685
0.09	162.643	0.358423	3.48369	-32.3250159406424-45.4084593832573i
0.18	170.946	0.716846	3.06208	44.7543730871086+19.9347557040136i
0.27	166.518	1.07527	3.44284	8.28459031770096-54.4589626594099i
0.36	164.161	1.43369	2.45887	16.9280328345552-35.5138159081512i
0.45	155.518	1.79211	3.0592	48.5993585544927-5.82506409696292i
0.54	164.196	2.15054	1.09831	-10.0008946733107+14.4495452695023i
0.63	161.268	2.50896	2.81528	26.7944076080768+36.2086248008878i
0.72	152.929	2.86738	1.0064	13.1427910000002-9.3035890000001i
0.81	174.179	3.22581	6.36685	-46.3448572135596+90.7170225136497i
0.9	166.054	3.58423	2.29891	36.6638763635335+2.95317129312251i
0.99	156.679	3.94265	0.892934	12.1187868255096-7.56647775980716i
1.08	168.821	4.30108	4.06006	-47.999508834555+43.7718260918487i
1.17	189.268	4.6595	1.1516	-13.5936574548321-12.438432846468i
1.26	163.071	5.01792	2.06178	12.0112332226686+30.724025727634i
1.35	166.839	5.37634	1.91869	23.0376753032541+20.2903458052906i
1.44	163.732	5.73477	4.25334	-68.053496
1.53	171.75	6.09319	1.91869	23.0376753032541-20.2903458052907i
1.62	162.518	6.45161	2.06178	12.0112332226685-30.7240257276339i
1.71	158.893	6.81004	1.1516	-13.593657454832+12.4384328464681i
1.8	166.75	7.16846	4.06006	-47.9995088345551-43.7718260918486i
1.89	159.768	7.52688	0.892934	12.1187868255096+7.56647775980719i
1.98	144.125	7.8853	2.29891	36.6638763635335-2.95317129312254i
2.07	169.161	8.24373	6.36685	-46.3448572135599-90.7170225136495i
2.16	157	8.60215	1.0064	13.1427910000002+9.3035890000001i
2.25	165.982	8.96057	2.81528	26.7944076080766-36.208624800888i
2.34	162.214	9.319	1.09831	-10.0008946733107-14.4495452695022i
2.43	164.857	9.67742	3.0592	48.5993585544928+5.8250640969627i
2.52	156.518	10.0358	2.45887	16.9280328345552+35.5138159081512i
2.61	149.964	10.3943	3.44284	8.28459031770118+54.4589626594099i
2.7	150.696	10.7527	3.06208	44.7543730871085-19.9347557040137i
2.79	175.554	11.1111	3.48369	-32.3250159406423+45.4084593832575i
F13
Time	Data	FFT Freq	FFT Mag	FFT Complex			Max
0	88.6731	0	196.286	3140.576966			7.48118
0.09	105.337	0.358423	7.46519	-1.78607918947322-119.429648276916i
0.18	84.6635	0.716846	3.12369	-41.7629765148479-27.4547073326643i
0.27	93.9039	1.07527	3.77685	-53.2099708206744-28.6432481959258i
0.36	118.462	1.43369	5.91792	-35.6897851707335+87.7030499943913i
0.45	112.25	1.79211	2.46952	32.9357215587003+21.8278957374177i
0.54	128.346	2.15054	1.66636	14.0418714821918+22.6643831129281i
0.63	107.288	2.50896	3.87126	7.61916908801586-61.4697346670782i
0.72	98.0673	2.86738	5.03021	-9.72109900000003-79.894195i
0.81	87.5	3.22581	3.303	16.8096914886381+50.1033003259424i
0.9	119.817	3.58423	7.48118	90.4620912348649-78.3864925437631i
0.99	92.4039	3.94265	5.60923	-89.7251122597764+2.00908455412992i
1.08	84.4904	4.30108	0.371652	4.57442917073357+3.79930399439117i
1.17	128.24	4.6595	4.18371	-24.2053994604014-62.4098228138071i
1.26	104.827	5.01792	4.24567	-33.2024102022089+59.2637050106445i
1.35	88.7981	5.37634	3.35957	-38.0532524050292+37.9651592815107i
1.44	107.375	5.73477	1.17427	18.7883280000001
1.53	88.3846	6.09319	3.35957	-38.0532524050293-37.9651592815107i
1.62	86.3942	6.45161	4.24567	-33.2024102022091-59.2637050106445i
1.71	88.7692	6.81004	4.18371	-24.2053994604012+62.4098228138071i
1.8	105.144	7.16846	0.371652	4.57442917073356-3.79930399439117i
1.89	89.7404	7.52688	5.60923	-89.7251122597764-2.00908455412971i
1.98	95.4135	7.8853	7.48118	90.4620912348651+78.3864925437629i
2.07	91.9231	8.24373	3.303	16.8096914886378-50.1033003259425i
2.16	90.5961	8.60215	5.03021	-9.72109899999994+79.894195i
2.25	105.683	8.96057	3.87126	7.61916908801601+61.4697346670782i
2.34	85.5	9.319	1.66636	14.0418714821919-22.6643831129281i
2.43	86.1154	9.67742	2.46952	32.9357215587003-21.8278957374179i
2.52	92.1731	10.0358	5.91792	-35.6897851707337-87.7030499943912i
2.61	103.26	10.3943	3.77685	-53.2099708206743+28.6432481959259i
2.7	89.7404	10.7527	3.12369	-41.7629765148479+27.4547073326645i
2.79	91.2981	11.1111	7.46519	-1.78607918947284+119.429648276916i
F14
Time	Data	FFT Freq	FFT Mag	FFT Complex			Max
0	224.375	0	457.258	7316.125			12.272
0.09	230	0.358423	6.7804	93.9974254341467-54.1644178950375i
0.18	228.875	0.716846	3.17009	-35.6096522100402+36.1195410218832i
0.27	237.5	1.07527	3.98481	-60.3114503086288-20.6753371468875i
0.36	261.25	1.43369	4.90878	-42.1713113701222-66.2584053334072i
0.45	216.125	1.79211	5.88474	12.767288476888+93.2862700815752i
0.54	241	2.15054	10.1096	-140.32784285695-80.4519127642193i
0.63	224.375	2.50896	4.41535	49.6728939788942+50.2335601115184i
0.72	233.125	2.86738	9.51727	136.125-68.25i
0.81	250	3.22581	5.43527	-6.82883975626634+86.6957960360948i
0.9	205.125	3.58423	1.2986	6.41310628431367+19.763076340111i
0.99	226.875	3.94265	2.01096	-28.2051636674487+15.4828799927338i
1.08	247.125	4.30108	12.272	-107.578688629878-164.258405333407i
1.17	240.375	4.6595	2.526	-38.8791375193064+11.0395627275006i
1.26	225.5	5.01792	3.37349	24.0243887826766+48.3345301262136i
1.35	188.625	5.37634	2.0658	32.7869833617217-4.18389200723152i
1.44	217.5	5.73477	4.50781	72.125
1.53	246.5	6.09319	2.0658	32.7869833617217+4.18389200723159i
1.62	224.375	6.45161	3.37349	24.0243887826765-48.3345301262138i
1.71	222.75	6.81004	2.526	-38.8791375193064-11.0395627275004i
1.8	225.25	7.16846	12.272	-107.578688629878+164.258405333407i
1.89	192.25	7.52688	2.01096	-28.2051636674489-15.4828799927337i
1.98	215.125	7.8853	1.2986	6.41310628431377-19.7630763401111i
2.07	222.125	8.24373	5.43527	-6.8288397562667-86.6957960360947i
2.16	245.125	8.60215	9.51727	136.125+68.25i
2.25	248.375	8.96057	4.41535	49.672893978894-50.2335601115186i
2.34	206.625	9.319	10.1096	-140.32784285695+80.4519127642196i
2.43	230.5	9.67742	5.88474	12.7672884768878-93.2862700815754i
2.52	261.375	10.0358	4.90878	-42.1713113701221+66.2584053334072i
2.61	221.5	10.3943	3.98481	-60.3114503086288+20.6753371468876i
2.7	232.375	10.7527	3.17009	-35.6096522100402-36.1195410218832i
2.79	224.125	11.1111	6.7804	93.9974254341469+54.1644178950372i
G01
Time	Data	FFT Freq	FFT Mag	FFT Complex			Max
0	207.125	0	458.825	7341.201997			9.01427
0.09	255.019	0.358423	2.96432	-26.6775193492767+39.2152062823319i
0.18	207.74	0.716846	5.02756	-71.0731852563643-37.6741678969924i
0.27	227.827	1.07527	7.64078	99.0576988843441+71.6465365446276i
0.36	218.856	1.43369	2.23974	5.75431991835197+35.3708301215695i
0.45	216.288	1.79211	4.00999	-54.9970678866658+33.0425312720621i
0.54	240.635	2.15054	1.47374	-18.0795128238728-15.1373424374573i
0.63	243.5	2.50896	6.4294	-49.1380778497564-90.3757680934081i
0.72	204.375	2.86738	7.37732	-109.134644-44.9710990000003i
0.81	250.875	3.22581	1.46057	18.2172652557327-14.6371993270678i
0.9	241.269	3.58423	5.30523	-1.96041914042878-84.8610831377292i
0.99	234.077	3.94265	9.01427	72.5553804125991-124.649546739851i
1.08	228.298	4.30108	7.20806	-84.850511918352-78.1100058784302i
1.17	204.952	4.6595	2.42905	-29.1941557242743+25.6549709320317i
1.26	232.327	5.01792	2.30099	13.4207332206656-34.2824285972645i
1.35	223.077	5.37634	4.10694	-65.2080437427028-8.11500055201091i
1.44	211.548	5.73477	6.91166	-110.586517
1.53	232.587	6.09319	4.10694	-65.2080437427029+8.11500055201098i
1.62	234.442	6.45161	2.30099	13.4207332206657+34.2824285972643i
1.71	229.404	6.81004	2.42905	-29.1941557242744-25.6549709320317i
1.8	238.442	7.16846	7.20806	-84.8505119183519+78.1100058784303i
1.89	248.99	7.52688	9.01427	72.5553804125994+124.649546739851i
1.98	236.567	7.8853	5.30523	-1.96041914042853+84.8610831377291i
2.07	246.365	8.24373	1.46057	18.2172652557329+14.6371993270677i
2.16	233.721	8.60215	7.37732	-109.134644+44.9710990000003i
2.25	227.808	8.96057	6.4294	-49.1380778497562+90.3757680934083i
2.34	219.288	9.319	1.47374	-18.0795128238727+15.1373424374573i
2.43	220.462	9.67742	4.00999	-54.9970678866659-33.0425312720618i
2.52	210.721	10.0358	2.23974	5.7543199183519-35.3708301215695i
2.61	248.913	10.3943	7.64078	99.0576988843438-71.6465365446278i
2.7	249.952	10.7527	5.02756	-71.0731852563642+37.6741678969927i
2.79	215.75	11.1111	2.96432	-26.6775193492768-39.2152062823319i
G06
Time	Data	FFT Freq	FFT Mag	FFT Complex			Max
0	257.75	0	546.75	8748			6.86167
0.09	272	0.358423	3.43004	-28.9205842247822-46.6421431476605i
0.18	298.125	0.716846	2.37072	-30.2581769797142+22.8746129659624i
0.27	261.375	1.07527	6.82259	-40.210206703647-101.485806577213i
0.36	281.062	1.43369	1.62198	17.3124458405139+19.3331845276055i
0.45	264.375	1.79211	3.35166	-1.15896563124684-53.6140932226565i
0.54	288.812	2.15054	0.27674	3.39063049051469-2.84769597873198i
0.63	271.812	2.50896	6.86167	-109.204518120382+11.2913707612121i
0.72	275.125	2.86738	5.63853	-19.8750000000001-88i
0.81	276.125	3.22581	3.94302	-59.4165931727069+21.2084093697822i
0.9	269.188	3.58423	1.97277	23.0940195544884-21.5168518560163i
0.99	271.562	3.94265	3.17436	-20.7011612817727+46.3795159751601i
1.08	279.75	4.30108	3.76962	-54.8124458405139-25.1668154723945i
1.17	290.5	4.6595	0.963649	6.79788585392028+13.838908248451i
1.26	279.875	5.01792	5.85426	15.0235269347112+92.455457088678i
1.35	275.438	5.37634	4.18277	32.3141432806168+58.6060010887569i
1.44	285.312	5.73477	2.07812	33.25
1.53	281.688	6.09319	4.18277	32.3141432806167-58.606001088757i
1.62	248.438	6.45161	5.85426	15.023526934711-92.4554570886781i
1.71	252.062	6.81004	0.963649	6.79788585392033-13.8389082484511i
1.8	281	7.16846	3.76962	-54.8124458405139+25.1668154723945i
1.89	269.812	7.52688	3.17436	-20.7011612817727-46.3795159751602i
1.98	276.25	7.8853	1.97277	23.0940195544884+21.5168518560162i
2.07	271.188	8.24373	3.94302	-59.4165931727069-21.2084093697821i
2.16	265.125	8.60215	5.63853	-19.875+88i
2.25	295.312	8.96057	6.86167	-109.204518120382-11.2913707612119i
2.34	275.75	9.319	0.27674	3.39063049051476+2.84769597873196i
2.43	270.625	9.67742	3.35166	-1.15896563124669+53.6140932226564i
2.52	260.25	10.0358	1.62198	17.3124458405139-19.3331845276055i
2.61	272.875	10.3943	6.82259	-40.2102067036466+101.485806577213i
2.7	268.812	10.7527	2.37072	-30.2581769797143-22.8746129659623i
2.79	260.625	11.1111	3.43004	-28.9205842247821+46.6421431476606i
G07
Time	Data	FFT Freq	FFT Mag	FFT Complex			Max
0	27.8977	0	57.8352	925.363584			7.48643
0.09	8.6477	0.358423	3.97864	59.8937564565215+21.5665224475869i
0.18	43.7386	0.716846	3.34324	43.6050665960653+30.9835086039293i
0.27	25.1477	1.07527	5.78991	-92.6365572780109-0.61997130813031i
0.36	32.2159	1.43369	6.35919	-77.3859850890916+66.0596171506569i
0.45	33.9204	1.79211	4.94544	78.4589839397889-10.2607287746537i
0.54	46.6932	2.15054	4.85253	2.43173770188276+77.6023380141531i
0.63	33.4432	2.50896	5.08073	-80.8578956992136-8.38675324671042i
0.72	13.5	2.86738	5.24214	-82.7954109999999+13.409059i
0.81	6.27274	3.22581	4.77559	-35.9359964991433+67.4315081611051i
0.9	28.3523	3.58423	0.797193	-9.96549942467555-7.9612328733103i
0.99	17.4432	3.94265	6.29382	-89.7978338398463-45.5748787412038i
1.08	19.1136	4.30108	5.77493	85.7950450890916-34.3040328493432i
1.17	41.7046	4.6595	3.30712	31.3175601289655+42.6507797784828i
1.26	39.3977	5.01792	2.90815	27.9286951267276-37.2165342835342i
1.35	29.0568	5.37634	7.48643	107.921758790938+51.9696849085662i
1.44	30.6023	5.73477	1.96307	31.409118
1.53	22.9773	6.09319	7.48643	107.921758790938-51.9696849085665i
1.62	7.26135	6.45161	2.90815	27.9286951267277+37.2165342835342i
1.71	47.3864	6.81004	3.30712	31.3175601289654-42.650779778483i
1.8	18.3523	7.16846	5.77493	85.7950450890917+34.3040328493431i
1.89	42.2386	7.52688	6.29382	-89.7978338398461+45.574878741204i
1.98	15.4204	7.8853	0.797193	-9.96549942467554+7.96123287331041i
2.07	2.34088	8.24373	4.77559	-35.9359964991434-67.431508161105i
2.16	29	8.60215	5.24214	-82.795411-13.409059i
2.25	36.0341	8.96057	5.08073	-80.8578956992136+8.38675324671064i
2.34	35.8523	9.319	4.85253	2.43173770188254-77.602338014153i
2.43	48.3523	9.67742	4.94544	78.458983939789+10.2607287746533i
2.52	27.1136	10.0358	6.35919	-77.3859850890917-66.0596171506568i
2.61	24.9886	10.3943	5.78991	-92.636557278011+0.619971308130605i
2.7	63.875	10.7527	3.34324	43.6050665960652-30.9835086039294i
2.79	27.0227	11.1111	3.97864	59.8937564565214-21.5665224475871i
G08
Time	Data	FFT Freq	FFT Mag	FFT Complex			Max
0	149.833	0	281.38	4502.083343			8.38289
0.09	134.5	0.358423	5.13402	-56.7948847186996+59.3466043760721i
0.18	119.917	0.716846	3.415	-12.359651007416-53.223714933046i
0.27	127.375	1.07527	3.89721	12.5294821548819+61.0834943718489i
0.36	147.292	1.43369	0.910105	-7.59126975135563-12.4263878826386i
0.45	146.667	1.79211	6.53112	78.1798958870894+69.3377794754591i
0.54	131.5	2.15054	1.51965	-15.4209572554382-18.7984695271212i
0.63	135.75	2.50896	6.60106	94.2513741343728+47.6616308838868i
0.72	155.75	2.86738	6.42224	102.708377+3.12503200000015i
0.81	130.417	3.22581	1.52832	20.7592985473825+12.923189513471i
0.9	130.542	3.58423	2.4219	-28.9916668401631+25.711437591817i
0.99	143.292	3.94265	8.38289	-134.049302511935+4.54042564845918i
1.08	133.208	4.30108	6.07841	89.3412697513556-38.4263898826387i
1.17	154.333	4.6595	4.38695	-36.2738311717325-60.0917275091671i
1.26	133.792	5.01792	5.07555	76.6056511030172+26.952816185892i
1.35	111.75	5.37634	3.73186	-28.9352803213592+52.2302949516403i
1.44	156.125	5.73477	0.958334	-15.333345
1.53	134.208	6.09319	3.73186	-28.9352803213594-52.2302949516402i
1.62	165.042	6.45161	5.07555	76.6056511030172-26.9528161858921i
1.71	165.958	6.81004	4.38695	-36.2738311717324+60.0917275091672i
1.8	140.208	7.16846	6.07841	89.3412697513556+38.4263898826386i
1.89	148.542	7.52688	8.38289	-134.049302511935-4.54042564845872i
1.98	140.75	7.8853	2.4219	-28.9916668401631-25.7114375918169i
2.07	144	8.24373	1.52832	20.7592985473823-12.923189513471i
2.16	145.25	8.60215	6.42224	102.708377-3.12503200000015i
2.25	156.625	8.96057	6.60106	94.2513741343726-47.6616308838871i
2.34	113.167	9.319	1.51965	-15.4209572554381+18.7984695271212i
2.43	154.958	9.67742	6.53112	78.1798958870892-69.3377794754594i
2.52	145.375	10.0358	0.910105	-7.59126975135556+12.4263878826387i
2.61	122.5	10.3943	3.89721	12.5294821548818-61.0834943718491i
2.7	135.625	10.7527	3.415	-12.3596510074158+53.2237149330461i
2.79	147.833	11.1111	5.13402	-56.7948847186998-59.346604376072i
G10
Time	Data	FFT Freq	FFT Mag	FFT Complex			Max
0	98.5682	0	197.639	3162.227202			15.7983
0.09	63.0227	0.358423	10.4654	0.133126084229094+167.446922221315i
0.18	81.6364	0.716846	3.58959	-38.5760950737894+42.5497138236437i
0.27	111.307	1.07527	13.1594	148.829144176622+148.934415863153i
0.36	82.1023	1.43369	15.7983	-251.197822168434-28.1679313608145i
0.45	84.9659	1.79211	7.03267	36.354678702755+106.488029167901i
0.54	94.1818	2.15054	2.36905	-36.4091498277121+10.5427956519952i
0.63	79.8296	2.50896	3.90942	-17.2572299874199+60.1229685646461i
0.72	76.2273	2.86738	2.70419	-42.943208-5.28399799999988i
0.81	87	3.22581	9.90992	97.5033405262418+125.03581031518i
0.9	116.159	3.58423	10.1514	16.0683393172055+161.625185755235i
0.99	110.739	3.94265	8.64119	-117.891864128562-72.2294113431333i
1.08	107.511	4.30108	3.8332	60.6524101684342-9.09975536081488i
1.17	114.682	4.6595	9.73749	-59.9237387851792-143.814963486475i
1.26	75.25	5.01792	6.24173	67.507729584296-73.5951920731163i
1.35	49.9773	5.37634	7.3786	17.4344234113142-116.763238866745i
1.44	85.4204	5.73477	14.4616	231.386262
1.53	63.3864	6.09319	7.3786	17.4344234113145+116.763238866745i
1.62	145.659	6.45161	6.24173	67.5077295842961+73.5951920731162i
1.71	114.875	6.81004	9.73749	-59.9237387851788+143.814963486476i
1.8	115.045	7.16846	3.8332	60.6524101684343+9.09975536081456i
1.89	133.977	7.52688	8.64119	-117.891864128562+72.2294113431339i
1.98	119.636	7.8853	10.1514	16.0683393172052-161.625185755235i
2.07	68.1932	8.24373	9.90992	97.5033405262413-125.03581031518i
2.16	105.614	8.60215	2.70419	-42.943208+5.28399799999988i
2.25	105.727	8.96057	3.90942	-17.2572299874203-60.1229685646459i
2.34	96.25	9.319	2.36905	-36.4091498277121-10.5427956519951i
2.43	89.8296	9.67742	7.03267	36.3546787027545-106.488029167901i
2.52	156.443	10.0358	15.7983	-251.197822168434+28.1679313608149i
2.61	82.5909	10.3943	13.1594	148.829144176621-148.934415863153i
2.7	141.102	10.7527	3.58959	-38.5760950737894-42.5497138236437i
2.79	105.318	11.1111	10.4654	0.133126084228703-167.446922221315i
G11
Time	Data	FFT Freq	FFT Mag	FFT Complex			Max
0	298.908	0	576.029	9216.458219			7.05439
0.09	271.783	0.358423	3.75126	56.5807322426521+20.0260123087667i
0.18	293.667	0.716846	0.251494	3.34583588539985-2.23545277999704i
0.27	288.342	1.07527	3.58231	-26.071765798531-51.0441040710968i
0.36	293.733	1.43369	4.11273	-46.8704025187666+46.1875097065113i
0.45	300.4	1.79211	7.05439	66.2733607669211+91.3649136463356i
0.54	299.417	2.15054	2.2635	5.72266990297053-35.7610706190829i
0.63	287.667	2.50896	1.90441	-8.93629294039764+29.1307182655959i
0.72	272.275	2.86738	2.04022	32.258362-4.99997099999973i
0.81	277.175	3.22581	2.56029	-4.67823959357163+40.6965643753639i
0.9	269.783	3.58423	2.99315	14.7423446760406+45.5649133567029i
0.99	286.633	3.94265	4.09482	48.4855909777507+44.0640358236847i
1.08	305.2	4.30108	3.3323	-37.5130194812332+37.8874597065115i
1.17	293.642	4.6595	0.829528	-4.23421225673595+12.5789297040492i
1.26	283.317	5.01792	2.95695	47.2891255355889-1.44279280421128i
1.35	276.892	5.37634	1.76056	25.6474746019126+11.6490740163315i
1.44	279.775	5.73477	0.282816	4.52505300000121
1.53	289.867	6.09319	1.76056	25.6474746019126-11.6490740163315i
1.62	287.5	6.45161	2.95695	47.289125535589+1.44279280421122i
1.71	280.008	6.81004	0.829528	-4.23421225673594-12.578929704049i
1.8	287.092	7.16846	3.3323	-37.5130194812333-37.8874597065115i
1.89	286.183	7.52688	4.09482	48.4855909777505-44.0640358236848i
1.98	278.492	7.8853	2.99315	14.7423446760405-45.5649133567029i
2.07	298.608	8.24373	2.56029	-4.67823959357176-40.6965643753638i
2.16	288.633	8.60215	2.04022	32.258362+4.99997099999973i
2.25	297.4	8.96057	1.90441	-8.93629294039777-29.1307182655959i
2.34	291.533	9.319	2.2635	5.72266990297062+35.7610706190829i
2.43	282.05	9.67742	7.05439	66.2733607669208-91.3649136463358i
2.52	295.758	10.0358	4.11273	-46.8704025187667-46.1875097065113i
2.61	289.033	10.3943	3.58231	-26.0717657985309+51.0441040710968i
2.7	285.408	10.7527	0.251494	3.34583588539989+2.2354527799971i
2.79	300.283	11.1111	3.75126	56.580732242652-20.0260123087669i
G12
Time	Data	FFT Freq	FFT Mag	FFT Complex			Max
0	210.022	0	428.139	6850.227905			7.71126
0.09	225.051	0.358423	6.60662	-100.083307306871-34.0155573472669i
0.18	205.86	0.716846	2.89348	35.8365669039321+29.3092482234288i
0.27	224.522	1.07527	4.05314	19.1882611506302-61.9465018173058i
0.36	179.154	1.43369	7.55591	116.655326064775+31.7337789545916i
0.45	217.206	1.79211	3.14962	35.1466342569162-36.114617338076i
0.54	203.941	2.15054	5.12177	-46.9737476741961+67.1491217530986i
0.63	220.574	2.50896	6.71622	-46.9679285283103-96.6518168813686i
0.72	224.831	2.86738	2.56249	-13.9558710000001+38.551512i
0.81	198.096	3.22581	2.92157	-7.55607581084827+46.1303904038563i
0.9	234.919	3.58423	3.88119	-20.9661744917632-58.452608907156i
0.99	211.176	3.94265	2.4239	-28.4449560806734+26.3620419733428i
1.08	207.662	4.30108	4.70775	75.0504839352254-6.41319304540863i
1.17	218.537	4.6595	4.47413	50.4703879039292-50.767252281398i
1.26	246.691	5.01792	5.94034	-47.2495527379727-82.4688744368256i
1.35	229.015	5.37634	7.71126	-111.105799584773-53.6484318375527i
1.44	233.691	5.73477	3.27435	52.3896490000002
1.53	206.324	6.09319	7.71126	-111.105799584773+53.6484318375529i
1.62	206.544	6.45161	5.94034	-47.2495527379726+82.4688744368256i
1.71	212.779	6.81004	4.47413	50.4703879039293+50.7672522813978i
1.8	228.279	7.16846	4.70775	75.0504839352254+6.41319304540868i
1.89	200.978	7.52688	2.4239	-28.4449560806735-26.3620419733427i
1.98	208.007	7.8853	3.88119	-20.9661744917631+58.4526089071561i
2.07	208.213	8.24373	2.92157	-7.55607581084838-46.1303904038564i
2.16	238.721	8.60215	2.56249	-13.9558710000001-38.551512i
2.25	213.5	8.96057	6.71622	-46.96792852831+96.6518168813686i
2.34	209.456	9.319	5.12177	-46.9737476741963-67.1491217530985i
2.43	199.059	9.67742	3.14962	35.1466342569163+36.1146173380759i
2.52	196.316	10.0358	7.55591	116.655326064774-31.7337789545916i
2.61	200.493	10.3943	4.05314	19.1882611506304+61.9465018173058i
2.7	217.213	10.7527	2.89348	35.8365669039321-29.309248223429i
2.79	213.397	11.1111	6.60662	-100.083307306871+34.0155573472672i
G14
Time	Data	FFT Freq	FFT Mag	FFT Complex			Max
0	60.2885	0	158.934	2542.942322			12.6183
0.09	95.6346	0.358423	3.66904	-45.8092879878495-36.7116494372956i
0.18	73.3846	0.716846	7.13721	114.001524555414+6.64988019617372i
0.27	84.4135	1.07527	8.84839	-83.220812549968+114.531865107532i
0.36	65.3654	1.43369	2.99602	-23.66770727405-41.68600484166i
0.45	83.7019	1.79211	3.72352	-18.5502495132388-56.614662459173i
0.54	80.9327	2.15054	5.07927	-3.82652864843875-81.1781177255631i
0.63	73.2692	2.50896	5.49754	31.9754131877205+81.942904509046i
0.72	78.9519	2.86738	3.88746	36.028901-50.7019349999999i
0.81	115.702	3.22581	9.39237	-147.50300673034-28.7459321185478i
0.9	44.6539	3.58423	6.94093	34.5908348685304+105.530335734872i
0.99	67.2212	3.94265	1.91198	-11.1607427899338+28.4831147662518i
1.08	92.0481	4.30108	12.6183	-159.25538872595-124.08975084166i
1.17	92.3365	4.6595	6.50958	15.0376841918248-103.062037833457i
1.26	59.7211	5.01792	2.19502	19.1571412244946+29.4353616566085i
1.35	90.3365	5.37634	5.60756	-6.61518980821548-89.4766862313037i
1.44	93.5192	5.73477	7.25481	-116.077028
1.53	108.106	6.09319	5.60756	-6.61518980821515+89.4766862313035i
1.62	91.0577	6.45161	2.19502	19.1571412244945-29.4353616566084i
1.71	84.0769	6.81004	6.50958	15.0376841918251+103.062037833457i
1.8	93.1923	7.16846	12.6183	-159.25538872595+124.08975084166i
1.89	50.2115	7.52688	1.91198	-11.1607427899337-28.4831147662517i
1.98	86.0096	7.8853	6.94093	34.5908348685302-105.530335734872i
2.07	70.2596	8.24373	9.39237	-147.50300673034+28.7459321185482i
2.16	33.875	8.60215	3.88746	36.028901+50.7019349999999i
2.25	78.8846	8.96057	5.49754	31.9754131877203-81.9429045090462i
2.34	64.6538	9.319	5.07927	-3.82652864843867+81.1781177255631i
2.43	89.3269	9.67742	3.72352	-18.5502495132387+56.6146624591729i
2.52	107.49	10.0358	2.99602	-23.6677072740499+41.68600484166i
2.61	65.5288	10.3943	8.84839	-83.2208125499681-114.531865107532i
2.7	88.2885	10.7527	7.13721	114.001524555414-6.6498801961739i
2.79	80.5	11.1111	3.66904	-45.8092879878494+36.7116494372956i
H03
Time	Data	FFT Freq	FFT Mag	FFT Complex			Max
0	94.675	0	161.839	2589.424988			16.0464
0.09	89.975	0.358423	5.7465	-55.1448214996624+73.5712854305611i
0.18	67	0.716846	8.83438	100.118589115353+99.7802384929052i
0.27	68.675	1.07527	3.11454	35.401864665666+35.0714169273718i
0.36	36.825	1.43369	4.62275	-73.8901102566373+3.30599991512903i
0.45	98.325	1.79211	1.77788	-28.1157790705117+4.32250899363066i
0.54	89.45	2.15054	16.0464	220.407652956316-131.671530376091i
0.63	58.575	2.50896	12.5377	184.746096669953-78.169287295502i
0.72	29.75	2.86738	10.2793	-161.200012-32.6250600000001i
0.81	69.1	3.22581	8.42642	32.1014471752608+130.945212090888i
0.9	125.4	3.58423	5.49886	82.8624797155913+29.5736180543766i
0.99	76.05	3.94265	6.97327	18.668657727841+109.999454435402i
1.08	83.525	4.30108	5.7445	-85.3099017433627+34.205963915129i
1.17	80.5	4.6595	2.45196	30.5851365276921-24.5691596534767i
1.26	104.65	5.01792	9.9532	-47.5886737872606-151.974493076627i
1.35	74.65	5.37634	4.01568	-49.4427941962388-41.0316412056692i
1.44	73.575	5.73477	1.98594	31.774964
1.53	109.575	6.09319	4.01568	-49.4427941962389+41.0316412056694i
1.62	90.675	6.45161	9.9532	-47.5886737872604+151.974493076627i
1.71	75.1	6.81004	2.45196	30.5851365276921+24.5691596534768i
1.8	75.125	7.16846	5.7445	-85.3099017433628-34.205963915129i
1.89	77.875	7.52688	6.97327	18.6686577278406-109.999454435402i
1.98	104.825	7.8853	5.49886	82.8624797155911-29.5736180543766i
2.07	92.175	8.24373	8.42642	32.1014471752604-130.945212090888i
2.16	49.55	8.60215	10.2793	-161.200012+32.6250600000001i
2.25	54.6	8.96057	12.5377	184.746096669953+78.1692872955014i
2.34	92.6	9.319	16.0464	220.407652956316+131.671530376091i
2.43	83.075	9.67742	1.77788	-28.1157790705117-4.32250899363051i
2.52	131.675	10.0358	4.62275	-73.8901102566373-3.30599991512905i
2.61	75.775	10.3943	3.11454	35.4018646656661-35.0714169273719i
2.7	61.3	10.7527	8.83438	100.118589115353-99.7802384929052i
2.79	94.8	11.1111	5.7465	-55.1448214996625-73.571285430561i
H04
Time	Data	FFT Freq	FFT Mag	FFT Complex			Max
0	72.0577	0	152.188	2435.009613			7.35429
0.09	56.2885	0.358423	7.35429	-115.733030546704+21.2553861746963i
0.18	48.9615	0.716846	1.23606	-19.5298435442536-3.11650099560082i
0.27	83.9423	1.07527	1.94192	-11.5218470329553+28.8554518263946i
0.36	67.6058	1.43369	4.7881	-67.9921434928212+35.3001158677567i
0.45	82.6923	1.79211	0.940835	-9.13767423847614-11.9627115428489i
0.54	79.2885	2.15054	6.03899	48.9600821560744+83.3011321436103i
0.63	66.0385	2.50896	3.87863	58.0987996967076-21.81129837304i
0.72	70.6635	2.86738	4.16001	-44.250031+49.7211300000001i
0.81	71.5096	3.22581	3.05246	48.0523925259308+8.73258242499113i
0.9	96.1731	3.58423	4.34206	42.4873652554917+54.9665061423388i
0.99	74.4712	3.94265	1.56806	-22.2134940723524-11.662603093836i
1.08	73.1154	4.30108	3.14586	45.0498214928211-22.4498841322434i
1.17	74.5962	4.6595	3.03305	9.70737343165973-47.5480412817774i
1.26	91.8558	5.01792	4.87721	7.00549213268751-77.7202909968723i
1.35	88.4712	5.37634	3.22747	-20.4834797638102+47.4032814155423i
1.44	79.9615	5.73477	1.63522	-26.163483
1.53	65.3365	6.09319	3.22747	-20.4834797638104-47.4032814155424i
1.62	81.6154	6.45161	4.87721	7.0054921326877+77.7202909968724i
1.71	98.8846	6.81004	3.03305	9.70737343165983+47.5480412817774i
1.8	74.5	7.16846	3.14586	45.0498214928212+22.4498841322433i
1.89	94.0096	7.52688	1.56806	-22.2134940723524+11.662603093836i
1.98	84.1058	7.8853	4.34206	42.4873652554915-54.9665061423388i
2.07	75.7981	8.24373	3.05246	48.0523925259308-8.73258242499128i
2.16	61.625	8.60215	4.16001	-44.2500310000001-49.7211300000001i
2.25	79.8269	8.96057	3.87863	58.0987996967078+21.8112983730398i
2.34	70.9808	9.319	6.03899	48.9600821560743-83.3011321436104i
2.43	80.4904	9.67742	0.940835	-9.137674238476+11.9627115428489i
2.52	80.5577	10.0358	4.7881	-67.9921434928212-35.3001158677566i
2.61	66.1731	10.3943	1.94192	-11.5218470329552-28.8554518263946i
2.7	71.3558	10.7527	1.23606	-19.5298435442535+3.11650099560082i
2.79	72.0577	11.1111	7.35429	-115.733030546704-21.255386174696i
H06
Time	Data	FFT Freq	FFT Mag	FFT Complex			Max
0	55.375	0	138.987	2223.799928			3.88062
0.09	62.975	0.358423	3.31199	-23.5894280218133+47.4518841182749i
0.18	77.525	0.716846	3.81949	-59.3911482020035-14.3993194670236i
0.27	65.35	1.07527	0.961374	13.3111613453702-7.70833803402102i
0.36	69.1	1.43369	1.45051	-13.957461105294-18.5421574836281i
0.45	66.275	1.79211	2.54296	-38.5018279671404+13.155487121963i
0.54	60.05	2.15054	2.66067	-17.301629407396-38.896341352952i
0.63	76.475	2.50896	3.53146	-56.4862668730729-1.38985040276458i
0.72	69.825	2.86738	1.35777	19.524964-9.52496399999995i
0.81	62.2	3.22581	1.83948	29.3771214234131+1.79246946358951i
0.9	76	3.58423	2.77555	-31.1297828052707+31.6713083076048i
0.99	66.125	3.94265	1.81473	-28.3263832062732-6.37841606757951i
1.08	83.175	4.30108	3.33398	-35.8424668947059+39.507890516372i
1.17	57.825	4.6595	3.88062	44.6897100571475+43.1044466373388i
1.26	60.25	5.01792	1.7757	-27.5775835853301-6.83166980646694i
1.35	67.275	5.37634	1.81209	-28.2738947576306-6.41901215446833i
1.44	66.35	5.73477	3.44687	55.1499039999999
1.53	72.675	6.09319	1.81209	-28.2738947576306+6.41901215446841i
1.62	73.225	6.45161	1.7757	-27.5775835853301+6.83166980646692i
1.71	64.2	6.81004	3.88062	44.6897100571473-43.104446637339i
1.8	74.125	7.16846	3.33398	-35.842466894706-39.507890516372i
1.89	75.6	7.52688	1.81473	-28.3263832062732+6.37841606757956i
1.98	83	7.8853	2.77555	-31.1297828052708-31.6713083076048i
2.07	66.525	8.24373	1.83948	29.3771214234132-1.79246946358965i
2.16	85.75	8.60215	1.35777	19.524964+9.52496399999995i
2.25	75.775	8.96057	3.53146	-56.4862668730729+1.38985040276471i
2.34	67.75	9.319	2.66067	-17.3016294073959+38.896341352952i
2.43	65.45	9.67742	2.54296	-38.5018279671404-13.1554871219629i
2.52	75.8	10.0358	1.45051	-13.957461105294+18.5421574836281i
2.61	73.6	10.3943	0.961374	13.3111613453702+7.70833803402095i
2.7	62.175	10.7527	3.81949	-59.3911482020034+14.3993194670237i
2.79	66	11.1111	3.31199	-23.5894280218134-47.4518841182749i
H07
Time	Data	FFT Freq	FFT Mag	FFT Complex			Max
0	195.167	0	430.703	6891.249968			16.3811
0.09	228.875	0.358423	6.24443	74.7106999769941+66.3362818442578i
0.18	240.306	0.716846	9.47717	29.2162455568808-148.793412884596i
0.27	227.722	1.07527	7.42423	-108.793338886754+47.6917629487169i
0.36	229.875	1.43369	6.48742	100.10979015911+27.4261917932103i
0.45	206.319	1.79211	16.3811	-202.949991250806-165.850495722185i
0.54	211.694	2.15054	5.64065	-89.1381651397869+14.1247363983705i
0.63	214.528	2.50896	0.619983	9.90796007891354+0.483162407576181i
0.72	247.875	2.86738	5.58839	-84.2361470000001-29.9861149999999i
0.81	205.056	3.22581	2.46867	-35.6032652194132+17.1042347344025i
0.9	215.361	3.58423	12.2172	-14.6743198859959-194.92340468716i
0.99	185.694	3.94265	5.31705	-71.2332694219697+46.5101347032641i
1.08	135.389	4.30108	8.7266	139.33466784089+9.00944379321039i
1.17	207.5	4.6595	6.59346	-102.017909284206-26.8627696948521i
1.26	231.736	5.01792	2.147	-24.9593045310982+23.602906029874i
1.35	200.514	5.37634	0.279318	-4.46546999275953-0.179976897933336i
1.44	250.222	5.73477	7.72917	123.666658
1.53	220.722	6.09319	0.279318	-4.46546999275955+0.179976897933258i
1.62	212.667	6.45161	2.147	-24.9593045310981-23.6029060298742i
1.71	208.75	6.81004	6.59346	-102.017909284206+26.8627696948522i
1.8	215.778	7.16846	8.7266	139.33466784089-9.00944379321041i
1.89	221.708	7.52688	5.31705	-71.2332694219697-46.5101347032641i
1.98	226.778	7.8853	12.2172	-14.6743198859955+194.92340468716i
2.07	228.625	8.24373	2.46867	-35.6032652194133-17.1042347344026i
2.16	222.403	8.60215	5.58839	-84.2361470000001+29.9861149999999i
2.25	185.417	8.96057	0.619983	9.90796007891359-0.483162407576412i
2.34	224.986	9.319	5.64065	-89.1381651397869-14.1247363983703i
2.43	216.778	9.67742	16.3811	-202.949991250805+165.850495722185i
2.52	214.903	10.0358	6.48742	100.10979015911-27.4261917932103i
2.61	231.292	10.3943	7.42423	-108.793338886754-47.6917629487167i
2.7	232.319	10.7527	9.47717	29.2162455568811+148.793412884596i
2.79	194.292	11.1111	6.24443	74.7106999769937-66.3362818442582i
H08
Time	Data	FFT Freq	FFT Mag	FFT Complex			Max
0	97.125	0	249.972	3999.553619			12.072
0.09	132	0.358423	7.87199	-56.9855630949189-112.323328836029i
0.18	111.054	0.716846	8.60432	-137.668972198382+0.163292340952331i
0.27	108.518	1.07527	1.46957	-2.93708485472764-23.3289707855146i
0.36	129.339	1.43369	12.072	-152.002840518767+119.174669583482i
0.45	161.821	1.79211	5.68255	87.0256367894876-26.3276315515153i
0.54	121.786	2.15054	3.52551	-25.9537176036766-50.0827433017847i
0.63	172.732	2.50896	4.58359	7.08699196040535-72.9941521095926i
0.72	112.964	2.86738	3.59544	-35.3392360000001-45.3927930000002i
0.81	121.607	3.22581	6.01628	37.752482959713-88.5485446632375i
0.9	132.268	3.58423	1.86396	21.3544884913852-20.8186257017435i
0.99	136.554	3.94265	10.4677	-141.011494578157-90.3673461976585i
1.08	133.518	4.30108	9.89877	52.5027205187673+149.424789583482i
1.17	163.571	4.6595	4.90441	-74.2895724159303+25.2723016276692i
1.26	127.929	5.01792	3.99251	34.1253773106732-54.0013020590066i
1.35	117.857	5.37634	11.0349	-48.3557487658726-169.808030330346i
1.44	121.089	5.73477	1.38503	-22.1605550000002
1.53	71.875	6.09319	11.0349	-48.3557487658721+169.808030330346i
1.62	134.786	6.45161	3.99251	34.1253773106733+54.0013020590064i
1.71	131.571	6.81004	4.90441	-74.2895724159304-25.2723016276692i
1.8	116.839	7.16846	9.89877	52.5027205187671-149.424789583482i
1.89	142.607	7.52688	10.4677	-141.011494578157+90.3673461976589i
1.98	133.982	7.8853	1.86396	21.3544884913854+20.8186257017434i
2.07	111.482	8.24373	6.01628	37.7524829597131+88.5485446632372i
2.16	132.286	8.60215	3.59544	-35.339236+45.3927930000002i
2.25	104.946	8.96057	4.58359	7.08699196040548+72.9941521095927i
2.34	135.464	9.319	3.52551	-25.9537176036763+50.0827433017848i
2.43	103.393	9.67742	5.68255	87.0256367894877+26.327631551515i
2.52	133.518	10.0358	12.072	-152.002840518767-119.174669583482i
2.61	129.696	10.3943	1.46957	-2.93708485472762+23.3289707855147i
2.7	114.75	10.7527	8.60432	-137.668972198382-0.163292340951983i
2.79	100.625	11.1111	7.87199	-56.9855630949184+112.323328836029i
H09
Time	Data	FFT Freq	FFT Mag	FFT Complex			Max
0	5.875	0	25.0696	401.113708			5.68623
0.09	18.5455	0.358423	1.97622	3.38226158114798+31.4381126575528i
0.18	7.13635	0.716846	1.86187	29.7324055405834+1.84919269264854i
0.27	20.2841	1.07527	5.54014	-81.485249563915+34.8940137069475i
0.36	7.6023	1.43369	3.26751	-18.8269489242591-48.7726143761428i
0.45	9.5227	1.79211	0.928409	-3.36443283581122-14.4685184054611i
0.54	17.1705	2.15054	2.96714	29.9089600008922-36.8681283672705i
0.63	15.8864	2.50896	2.29871	-36.3758471348625-5.43276416095503i
0.72	7.03412	2.86738	1.56813	16.3864130000001-18.999999i
0.81	1.23865	3.22581	5.61324	2.77271536236283+89.7689996784514i
0.9	13.8182	3.58423	5.68623	-10.6472196626352-90.3545707307307i
0.99	11.4205	3.94265	2.04055	21.7136306767646+24.3815794741812i
1.08	1.44318	4.30108	3.71781	-31.1048130757409-50.7044983761429i
1.17	12.1477	4.6595	4.70372	65.8679494281746-36.4063085865208i
1.26	9.43182	5.01792	3.6532	-39.4941458788405+43.0900503291884i
1.35	8.59088	5.37634	1.98077	-31.3293875138614-4.78299967615073i
1.44	13.2273	5.73477	2.96164	-47.3862899999999
1.53	44.2159	6.09319	1.98077	-31.3293875138614+4.78299967615082i
1.62	9.03412	6.45161	3.6532	-39.4941458788406-43.0900503291884i
1.71	0.431824	6.81004	4.70372	65.8679494281746+36.4063085865206i
1.8	34.6364	7.16846	3.71781	-31.1048130757408+50.7044983761429i
1.89	1.1023	7.52688	2.04055	21.7136306767646-24.3815794741813i
1.98	4.61365	7.8853	5.68623	-10.647219662635+90.3545707307307i
2.07	4.67047	8.24373	5.61324	2.77271536236264-89.7689996784514i
2.16	9.69318	8.60215	1.56813	16.3864130000001+18.999999i
2.25	16.5682	8.96057	2.29871	-36.3758471348625+5.43276416095509i
[truncated: 2,148 more rows]

## Sheet: David's Results2
A03
Time	Data	FFT Freq	FFT Mag	FFT Complex			Max
0	45.6945	0	328.449	5255.180634			29.863
0.09	182.278	0.358423	11.8437	111.777426239229-153.022110882299i
0.18	219.847	0.716846	7.56859	-100.318481959925+67.8292141060192i
0.27	150.444	1.07527	20.7422	53.8797799659856+327.472423692417i
0.36	137.722	1.43369	2.69902	-40.7317543186633-14.3459244490285i
0.45	188.639	1.79211	21.5619	-299.622217629244-171.009801995132i
0.54	118.653	2.15054	18.8133	-295.979264049931+54.818464212338i
0.63	215.681	2.50896	10.0579	-69.0236191273264-145.372171305863i
0.72	181.903	2.86738	10.8191	-106.972229-136.097137i
0.81	248.75	3.22581	15.191	-163.34880086311+179.980656140825i
0.9	201.806	3.58423	15.8814	-221.622646737041+124.303027338887i
0.99	162	3.94265	29.863	-473.016715070614-67.4931122365845i
1.08	86.2917	4.30108	8.11818	-45.7404136813366+121.570701550971i
1.17	206.236	4.6595	2.4308	-16.1363968816571-35.3873098025926i
1.26	116.639	5.01792	9.27851	-5.07936325310257+148.369197232568i
1.35	164.556	5.37634	16.7877	-48.0651206332626-264.267874689167i
1.44	158.639	5.73477	22.0599	-352.958344
1.53	130.625	6.09319	16.7877	-48.0651206332616+264.267874689167i
1.62	166.597	6.45161	9.27851	-5.07936325310283-148.369197232568i
1.71	160.764	6.81004	2.4308	-16.1363968816571+35.3873098025922i
1.8	167.486	7.16846	8.11818	-45.7404136813368-121.570701550971i
1.89	167.486	7.52688	29.863	-473.016715070614+67.4931122365858i
1.98	160.944	7.8853	15.8814	-221.622646737041-124.303027338887i
2.07	111.264	8.24373	15.191	-163.34880086311-179.980656140825i
2.16	178.181	8.60215	10.8191	-106.972229+136.097137i
2.25	155.319	8.96057	10.0579	-69.0236191273263+145.372171305863i
2.34	85.25	9.319	18.8133	-295.979264049931-54.8184642123378i
2.43	173.944	9.67742	21.5619	-299.622217629244+171.009801995133i
2.52	216.153	10.0358	2.69902	-40.7317543186633+14.3459244490285i
2.61	190.75	10.3943	20.7422	53.8797799659843-327.472423692417i
2.7	209.306	10.7527	7.56859	-100.318481959925-67.8292141060195i
2.79	195.333	11.1111	11.8437	111.77742623923+153.022110882298i
A06
Time	Data	FFT Freq	FFT Mag	FFT Complex			Max
0	48.5	0	142.539	2280.625			27.3346
0.09	33.25	0.358423	23.0994	159.82849091883-333.243849183661i
0.18	80.625	0.716846	6.30408	-91.7793066773163+41.8372088396258i
0.27	129.75	1.07527	6.01639	-62.5310668066297-73.1865794479655i
0.36	77.75	1.43369	11.1952	92.7851640818291+153.218145750508i
0.45	100.125	1.79211	6.06749	-86.2817547011044-44.4966495893044i
0.54	103.125	2.15054	18.1125	-96.1409431867464+273.388689974224i
0.63	88.875	2.50896	9.6396	-11.6553036625891+153.792524506204i
0.72	64.625	2.86738	8.09258	27.6249999999999-126.5i
0.81	181.5	3.22581	27.3346	-129.446153280078+417.757643505788i
0.9	54.625	3.58423	8.45943	-18.9622403797426+134.015953786034i
0.99	44.25	3.94265	5.86689	87.8770298006979+33.0037914629855i
1.08	64.125	4.30108	10.2835	1.21483591817094-164.531854249492i
1.17	84.75	4.6595	15.9769	-82.2860336999112+242.024539722979i
1.26	127.125	5.01792	4.11462	61.8824902438057+22.4644726514359i
1.35	32.375	5.37634	15.171	-177.505208569215-165.568052065421i
1.44	86.25	5.73477	4.86719	-77.875
1.53	67.5	6.09319	15.171	-177.505208569214+165.568052065422i
1.62	7.375	6.45161	4.11462	61.8824902438058-22.4644726514359i
1.71	8.375	6.81004	15.9769	-82.286033699912-242.024539722979i
1.8	66.625	7.16846	10.2835	1.21483591817115+164.531854249492i
1.89	64.5	7.52688	5.86689	87.8770298006975-33.0037914629857i
1.98	49.25	7.8853	8.45943	-18.9622403797429-134.015953786034i
2.07	21.125	8.24373	27.3346	-129.446153280079-417.757643505788i
2.16	106.375	8.60215	8.09258	27.6250000000001+126.5i
2.25	62.375	8.96057	9.6396	-11.6553036625898-153.792524506204i
2.34	46.375	9.319	18.1125	-96.140943186747-273.388689974224i
2.43	66.625	9.67742	6.06749	-86.2817547011044+44.4966495893041i
2.52	50.25	10.0358	11.1952	92.7851640818288-153.218145750508i
2.61	58.875	10.3943	6.01639	-62.5310668066297+73.1865794479655i
2.7	68.375	10.7527	6.30408	-91.7793066773164-41.837208839626i
2.79	135	11.1111	23.0994	159.828490918831+333.24384918366i
A08
Time	Data	FFT Freq	FFT Mag	FFT Complex			Max
0	178.556	0	368.499	5895.986268			19.2695
0.09	180.167	0.358423	4.16192	-41.8817931769877+51.771113021909i
0.18	172.194	0.716846	10.373	108.988662403345+125.166249066894i
0.27	174.806	1.07527	11.4034	35.2601695023279-179.01447169769i
0.36	201.194	1.43369	15.5592	-51.0668626686148+243.653823473309i
0.45	171.403	1.79211	3.68105	-58.4971025883358-6.8493085153993i
0.54	169.292	2.15054	5.12226	81.398359747936+9.54618151051255i
0.63	185.764	2.50896	4.45437	-41.4947227535414+57.9447643296731i
0.72	152.528	2.86738	3.52108	-41.1944880000001-38.4305099999999i
0.81	143.028	3.22581	13.8473	210.864575985312+67.9964569907558i
0.9	178.222	3.58423	2.08545	23.9262234356095-23.2573493184241i
0.99	206.861	3.94265	19.2695	-266.475475535478+155.071796739007i
1.08	176.417	4.30108	13.9179	-22.0165713313854-221.596054526691i
1.17	210.333	4.6595	5.80324	24.5782816391937+89.5397929549755i
1.26	250.153	5.01792	4.37925	64.964466413109+26.2516342379574i
1.35	176.403	5.37634	9.70404	-18.7985170724905+154.122469081251i
1.44	198.111	5.73477	12.4575	-199.319336
1.53	203.25	6.09319	9.70404	-18.7985170724909-154.122469081251i
1.62	125.264	6.45161	4.37925	64.9644664131089-26.2516342379574i
1.71	179.292	6.81004	5.80324	24.5782816391934-89.5397929549754i
1.8	150.569	7.16846	13.9179	-22.016571331385+221.596054526691i
1.89	205.264	7.52688	19.2695	-266.475475535479-155.071796739006i
1.98	232.347	7.8853	2.08545	23.9262234356096+23.2573493184242i
2.07	176.278	8.24373	13.8473	210.864575985312-67.9964569907565i
2.16	154.319	8.60215	3.52108	-41.1944880000001+38.4305099999999i
2.25	236.042	8.96057	4.45437	-41.4947227535416-57.9447643296732i
2.34	130.389	9.319	5.12226	81.3983597479359-9.54618151051258i
2.43	192.583	9.67742	3.68105	-58.4971025883357+6.84930851539924i
2.52	191.875	10.0358	15.5592	-51.0668626686151-243.653823473309i
2.61	193.556	10.3943	11.4034	35.2601695023283+179.014471697689i
2.7	186.903	10.7527	10.373	108.988662403345-125.166249066894i
2.79	212.625	11.1111	4.16192	-41.8817931769878-51.7711130219089i
A09
Time	Data	FFT Freq	FFT Mag	FFT Complex			Max
0	217.375	0	434.195	6947.125			22.2014
0.09	303.875	0.358423	3.15617	37.5438074294038+33.7726244481436i
0.18	147.625	0.716846	7.25214	-112.17629722548+29.6721285390114i
0.27	199.5	1.07527	5.81033	-92.6670166444324-7.44173882374292i
0.36	197.625	1.43369	16.4039	186.26587296526-184.908793104386i
0.45	244.75	1.79211	16.7399	267.77413713117+5.8581430728819i
0.54	212.75	2.15054	17.8774	276.456197162737+73.4166687582663i
0.63	243	2.50896	5.74536	-46.3557150863726-79.3819712517612i
0.72	216.625	2.86738	12.5971	201.375+8.5i
0.81	208.5	3.22581	13.8619	-219.921629144961-28.7307724714063i
0.9	235.625	3.58423	11.044	36.6862448333131-172.854452894224i
0.99	215	3.94265	22.2014	-285.114255832232-211.879714902246i
1.08	208.25	4.30108	9.23875	108.48412703474-100.408793104386i
1.17	220	4.6595	11.3502	-100.608827991863-151.187479122016i
1.26	170.25	5.01792	9.78023	-10.9661447705705-156.098993113479i
1.35	191.125	5.37634	13.3068	-187.650499860713-100.584059094645i
1.44	295.75	5.73477	6.83594	-109.375
1.53	185.5	6.09319	13.3068	-187.650499860713+100.584059094645i
1.62	188.375	6.45161	9.78023	-10.9661447705702+156.098993113479i
1.71	238.25	6.81004	11.3502	-100.608827991862+151.187479122016i
1.8	225.625	7.16846	9.23875	108.48412703474+100.408793104386i
1.89	205.5	7.52688	22.2014	-285.114255832232+211.879714902247i
1.98	179.25	7.8853	11.044	36.6862448333135+172.854452894224i
2.07	198.5	8.24373	13.8619	-219.921629144961+28.7307724714068i
2.16	249	8.60215	12.5971	201.375-8.5i
2.25	246.25	8.96057	5.74536	-46.3557150863729+79.3819712517612i
2.34	253.875	9.319	17.8774	276.456197162737-73.4166687582667i
2.43	268.125	9.67742	16.7399	267.77413713117-5.8581430728829i
2.52	199.875	10.0358	16.4039	186.26587296526+184.908793104386i
2.61	145.5	10.3943	5.81033	-92.6670166444326+7.44173882374314i
2.7	221	10.7527	7.25214	-112.17629722548-29.672128539011i
2.79	214.875	11.1111	3.15617	37.5438074294038-33.772624448144i
A12
Time	Data	FFT Freq	FFT Mag	FFT Complex			Max
0	58.7639	0	92.1207	1473.930694			22.075
0.09	51.8195	0.358423	8.57287	-96.9666641468529+97.0151310775384i
0.18	12.6389	0.716846	10.3202	87.4518574747173-140.063761031953i
0.27	43.2917	1.07527	11.0637	-18.0071688334866+176.101623153632i
0.36	99.3055	1.43369	15.9029	-163.900318295369-194.626549333324i
0.45	14.8611	1.79211	6.58754	72.9857559224708+76.0418630708671i
0.54	20.0695	2.15054	7.02895	-105.497758649859+38.9638324254497i
0.63	64.4445	2.50896	8.77359	66.6116174935193-123.56672227633i
0.72	11	2.86738	16.8123	264.902679+46.7499389999998i
0.81	49.1945	3.22581	4.16366	50.3980361797619-43.5669710554815i
0.9	50.2639	3.58423	20.3995	290.062075270596-149.651718987524i
0.99	30.0139	3.94265	5.76473	-91.5225892300482+11.4469509645786i
1.08	56.5278	4.30108	11.9212	-125.127267704631-143.959861333324i
1.17	33.125	4.6595	22.075	82.8545373586096+343.343828680465i
1.26	19.2917	5.01792	16.3315	-245.127138095455-90.5126884449263i
1.35	35.7361	5.37634	11.507	173.424307256026-61.8147520684916i
1.44	28.7917	5.73477	4.91058	-78.5693040000002
1.53	109.167	6.09319	11.507	173.424307256026+61.8147520684914i
1.62	5.25	6.45161	16.3315	-245.127138095455+90.5126884449269i
1.71	175.861	6.81004	22.075	82.8545373586087-343.343828680465i
1.8	86.9167	7.16846	11.9212	-125.127267704631+143.959861333324i
1.89	9.56946	7.52688	5.76473	-91.5225892300482-11.4469509645783i
1.98	45.6528	7.8853	20.3995	290.062075270596+149.651718987523i
2.07	9.40277	8.24373	4.16366	50.3980361797622+43.5669710554813i
2.16	69.8333	8.60215	16.8123	264.902679-46.7499389999998i
2.25	25.1945	8.96057	8.77359	66.6116174935197+123.56672227633i
2.34	52.7083	9.319	7.02895	-105.497758649859-38.9638324254493i
2.43	23.2917	9.67742	6.58754	72.9857559224709-76.0418630708673i
2.52	70.1528	10.0358	15.9029	-163.900318295369+194.626549333324i
2.61	71.8195	10.3943	11.0637	-18.0071688334872-176.101623153632i
2.7	10.5139	10.7527	10.3202	87.4518574747177+140.063761031953i
2.79	29.4583	11.1111	8.57287	-96.966664146853-97.0151310775381i
A13
Time	Data	FFT Freq	FFT Mag	FFT Complex			Max
0	206	0	396.492	6343.875			19.728
0.09	238	0.358423	11.746	42.8768552919993+182.97974912757i
0.18	188.875	0.716846	14.3448	-222.732119970872-55.3940063809787i
0.27	153.25	1.07527	9.11718	88.5640570511319+115.913247613099i
0.36	164.25	1.43369	2.11458	15.0842622740244-30.2846410715657i
0.45	187	1.79211	19.728	238.550876559877-206.705654599852i
0.54	214.25	2.15054	15.8093	-39.0557412125272-249.915264421544i
0.63	213.75	2.50896	13.3752	213.897197874384+6.74841456064062i
0.72	212	2.86738	10.6518	143.625-91.75i
0.81	246.125	3.22581	12.1601	-193.458746279069-20.6802247062806i
0.9	152.25	3.58423	8.34343	88.137739674741+100.262711480439i
0.99	147.75	3.94265	7.07645	34.1484325675589-107.950864956012i
1.08	222.875	4.30108	4.04194	28.1657377259756+58.2153589284343i
1.17	209.5	4.6595	13.0078	-171.856728567019+117.392387980828i
1.26	173.125	5.01792	8.23044	126.150121508657+37.7839695210034i
1.35	133.125	5.37634	13.8772	-173.721944498861+138.275460584538i
1.44	196.125	5.73477	11.7891	-188.625
1.53	149.875	6.09319	13.8772	-173.721944498861-138.275460584538i
1.62	215.25	6.45161	8.23044	126.150121508657-37.7839695210038i
1.71	235.125	6.81004	13.0078	-171.85672856702-117.392387980827i
1.8	200.875	7.16846	4.04194	28.1657377259755-58.2153589284343i
1.89	233.25	7.52688	7.07645	34.1484325675589+107.950864956012i
1.98	193.5	7.8853	8.34343	88.1377396747411-100.262711480439i
2.07	248.875	8.24373	12.1601	-193.45874627907+20.6802247062812i
2.16	202	8.60215	10.6518	143.625+91.75i
2.25	198.25	8.96057	13.3752	213.897197874383-6.74841456064136i
2.34	199.25	9.319	15.8093	-39.0557412125263+249.915264421544i
2.43	254.875	9.67742	19.728	238.550876559877+206.705654599851i
2.52	206.5	10.0358	2.11458	15.0842622740245+30.2846410715657i
2.61	217	10.3943	9.11718	88.5640570511315-115.913247613099i
2.7	130.5	10.7527	14.3448	-222.732119970871+55.3940063809795i
2.79	200.5	11.1111	11.746	42.8768552919986-182.97974912757i
A14
Time	Data	FFT Freq	FFT Mag	FFT Complex			Max
0	152.625	0	355.727	5691.625			26.0515
0.09	165.75	0.358423	10.6951	-71.2685431102172-155.574308430936i
0.18	180.25	0.716846	6.7778	-103.967706675096+30.8378856941093i
0.27	217.5	1.07527	23.7193	35.1590966637279-377.877420469261i
0.36	195.25	1.43369	26.0515	-409.659577619781+76.9529489816703i
0.45	224	1.79211	4.47516	70.5986917954695+11.9482529137813i
0.54	187.625	2.15054	10.9989	159.463531819401-74.4374588276256i
0.63	164.75	2.50896	4.03421	-64.5419990774839-0.83435237045402i
0.72	158.25	2.86738	5.67947	-20.625+88.5i
0.81	103.125	3.22581	8.6129	110.322721496556-82.5802297563143i
0.9	195.875	3.58423	7.61603	82.9974526715724+89.2211810906011i
0.99	244.125	3.94265	9.41872	-87.025923007156+123.031808149711i
1.08	217.625	4.30108	10.422	54.9095776197809+157.45294898167i
1.17	254.5	4.6595	9.73066	6.89198020845911-155.537985216865i
1.26	156.875	5.01792	13.0891	-202.993277815877-51.503474387664i
1.35	215.25	5.37634	9.19403	145.863975030643-19.0643058003314i
1.44	134.375	5.73477	13.7422	-219.875
1.53	145.25	6.09319	9.19403	145.863975030644+19.0643058003308i
1.62	133	6.45161	13.0891	-202.993277815877+51.5034743876644i
1.71	182.375	6.81004	9.73066	6.89198020845978+155.537985216866i
1.8	157.75	7.16846	10.422	54.9095776197808-157.45294898167i
1.89	203.375	7.52688	9.41872	-87.0259230071564-123.031808149711i
1.98	202.625	7.8853	7.61603	82.997452671572-89.2211810906013i
2.07	179.625	8.24373	8.6129	110.322721496556+82.580229756314i
2.16	144.875	8.60215	5.67947	-20.6250000000001-88.5i
2.25	179.125	8.96057	4.03421	-64.5419990774837+0.834352370454191i
2.34	200.125	9.319	10.9989	159.463531819402+74.4374588276251i
2.43	157.75	9.67742	4.47516	70.5986917954695-11.9482529137815i
2.52	196.875	10.0358	26.0515	-409.659577619781-76.95294898167i
2.61	158.5	10.3943	23.7193	35.1590966637292+377.877420469261i
2.7	121.875	10.7527	6.7778	-103.967706675096-30.8378856941091i
2.79	160.75	11.1111	10.6951	-71.2685431102166+155.574308430937i
A20
Time	Data	FFT Freq	FFT Mag	FFT Complex			Max
0	63	0	269.102	4305.625			34.2839
0.09	191.875	0.358423	23.0769	114.116126678577+351.153915148998i
0.18	71.5	0.716846	29.0058	-318.307648150397-337.731734271539i
0.27	64.75	1.07527	17.8491	-284.682625174721+22.6840354905799i
0.36	199	1.43369	34.2839	316.936304642311+447.716111717937i
0.45	197.5	1.79211	20.4402	-296.883927934789+137.174657588067i
0.54	135.875	2.15054	5.00751	-76.3163209604982-24.393590736769i
0.63	177.375	2.50896	7.40846	-73.4437218601901-93.0411709143202i
0.72	139.875	2.86738	22.2226	113.75-336.875i
0.81	150.25	3.22581	32.9897	-203.811057573611-486.899865647305i
0.9	71.875	3.58423	5.92617	-47.0143251088709-82.3422921845483i
0.99	12.125	3.94265	28.6841	-121.352573181441-442.611138644113i
1.08	107.375	4.30108	15.9375	-254.93630464231+5.71611171793722i
1.17	94.75	4.6595	14.7446	225.061695190569+70.7262331072567i
1.26	17.125	5.01792	19.4078	-306.361705780235-50.6804357193183i
1.35	235.625	5.37634	15.6221	233.996083855605-87.8767857351295i
1.44	113.875	5.73477	20.6953	-331.125
1.53	178.625	6.09319	15.6221	233.996083855605+87.8767857351281i
1.62	83.375	6.45161	19.4078	-306.361705780235+50.6804357193185i
1.71	134.875	6.81004	14.7446	225.06169519057-70.7262331072582i
1.8	99	7.16846	15.9375	-254.93630464231-5.71611171793651i
1.89	160.875	7.52688	28.6841	-121.352573181439+442.611138644112i
1.98	218.125	7.8853	5.92617	-47.0143251088709+82.3422921845479i
2.07	194.625	8.24373	32.9897	-203.811057573609+486.899865647305i
2.16	224	8.60215	22.2226	113.75+336.875i
2.25	164	8.96057	7.40846	-73.4437218601896+93.0411709143207i
2.34	131.125	9.319	5.00751	-76.3163209604979+24.3935907367688i
2.43	102.375	9.67742	20.4402	-296.883927934789-137.174657588066i
2.52	104.375	10.0358	34.2839	316.93630464231-447.716111717937i
2.61	189.75	10.3943	17.8491	-284.682625174721-22.6840354905789i
2.7	207.75	10.7527	29.0058	-318.307648150396+337.731734271539i
2.79	69	11.1111	23.0769	114.116126678576-351.153915148998i
A24
Time	Data	FFT Freq	FFT Mag	FFT Complex			Max
0	252.375	0	537.75	8604			37.9375
0.09	273	0.358423	31.2095	-77.390851435134-493.317735845329i
0.18	291.5	0.716846	22.6115	361.767500771507+3.48748200362127i
0.27	367.75	1.07527	17.0899	39.2801512639644-270.602936592569i
0.36	270	1.43369	14.2934	-191.644597488888+124.79252339471i
0.45	336.25	1.79211	24.3706	-376.213681325946+102.511739274328i
0.54	256.875	2.15054	8.93986	142.85033110606-7.32127429016509i
0.63	256.625	2.50896	8.42759	-115.414458629378-69.725978771644i
0.72	212.375	2.86738	1.46908	-20.5+11.5i
0.81	248.625	3.22581	9.13237	-45.2191245416919+138.944788586777i
0.9	336.625	3.58423	12.8862	156.337223053427+134.418318069749i
0.99	299.375	3.94265	16.4317	-253.908872617435-68.1968003908955i
1.08	297.5	4.30108	14.6183	230.144597488888-41.7074766052906i
1.17	331.125	4.6595	13.5746	212.955840699832-42.6938541552703i
1.26	265.375	5.01792	9.41098	9.54494506900724-150.272925636464i
1.35	323.125	5.37634	10.5773	-33.0890034142127+165.970653615613i
1.44	333.5	5.73477	37.9375	-607
1.53	289	6.09319	10.5773	-33.0890034142129-165.970653615613i
1.62	195.375	6.45161	9.41098	9.54494506900753+150.272925636464i
1.71	280.75	6.81004	13.5746	212.955840699833+42.6938541552694i
1.8	185.5	7.16846	14.6183	230.144597488888+41.7074766052902i
1.89	287.25	7.52688	16.4317	-253.908872617435+68.1968003908959i
1.98	258.875	7.8853	12.8862	156.337223053426-134.418318069749i
2.07	242.875	8.24373	9.13237	-45.2191245416922-138.944788586777i
2.16	205.875	8.60215	1.46908	-20.5-11.5i
2.25	248.625	8.96057	8.42759	-115.414458629377+69.7259787716441i
2.34	139.625	9.319	8.93986	142.850331106059+7.32127429016513i
2.43	266.25	9.67742	24.3706	-376.213681325947-102.511739274327i
2.52	231.875	10.0358	14.2934	-191.644597488888-124.792523394709i
2.61	283.125	10.3943	17.0899	39.2801512639652+270.602936592568i
2.7	265.25	10.7527	22.6115	361.767500771507-3.48748200362184i
2.79	271.75	11.1111	31.2095	-77.3908514351326+493.317735845329i
B03
Time	Data	FFT Freq	FFT Mag	FFT Complex			Max
0	220	0	451.539	7224.625			13.876
0.09	218.75	0.358423	10.3701	-151.185850273914+68.3585620291834i
0.18	237.125	0.716846	7.06844	10.7463213923147+112.583339746581i
0.27	182.875	1.07527	5.38668	-76.7124678413474-39.2858395849992i
0.36	181.25	1.43369	9.12982	127.20521279348+71.8147545195112i
0.45	213.875	1.79211	5.40387	59.8814713932695-62.3687560769847i
0.54	268	2.15054	5.49805	-61.8776101060064-62.5274190926546i
0.63	184	2.50896	13.876	125.806062344042-182.932312104493i
0.72	243.875	2.86738	6.53002	-65.375-81.5i
0.81	207.375	3.22581	12.7714	-154.587832972321+133.635088788995i
0.9	258.875	3.58423	7.69713	123.151996723646+0.704813954378775i
0.99	185.25	3.94265	7.76706	23.3169295300789+122.06596075113i
1.08	204.875	4.30108	12.2931	51.5447872065199+189.814754519511i
1.17	278.125	4.6595	10.7398	-98.2666329919949-140.965913170145i
1.26	248.625	5.01792	7.65109	-113.520708009954+45.8155727936153i
1.35	239.625	5.37634	8.18108	4.7483208121881+130.811172509409i
1.44	253.375	5.73477	12.8516	205.625
1.53	218.75	6.09319	8.18108	4.7483208121875-130.811172509409i
1.62	235.375	6.45161	7.65109	-113.520708009954-45.815572793615i
1.71	221.875	6.81004	10.7398	-98.2666329919944+140.965913170146i
1.8	236.375	7.16846	12.2931	51.5447872065196-189.814754519511i
1.89	202.875	7.52688	7.76706	23.3169295300785-122.06596075113i
1.98	204	7.8853	7.69713	123.151996723646-0.704813954379112i
2.07	268.375	8.24373	12.7714	-154.587832972322-133.635088788994i
2.16	239.875	8.60215	6.53002	-65.375+81.5i
2.25	220	8.96057	13.876	125.806062344042+182.932312104492i
2.34	243.25	9.319	5.49805	-61.8776101060063+62.5274190926548i
2.43	207.375	9.67742	5.40387	59.8814713932697+62.3687560769845i
2.52	245.25	10.0358	9.12982	127.20521279348-71.8147545195114i
2.61	235.75	10.3943	5.38668	-76.712467841347+39.2858395849994i
2.7	195	10.7527	7.06844	10.7463213923144-112.583339746582i
2.79	224.625	11.1111	10.3701	-151.185850273915-68.3585620291829i
B04
Time	Data	FFT Freq	FFT Mag	FFT Complex			Max
0	252.875	0	332.195	5315.125			22.7256
0.09	207.25	0.358423	8.17249	130.681328135628-4.53103354021457i
0.18	183.125	0.716846	17.9778	120.167383684694+261.341489075368i
0.27	129.125	1.07527	11.0237	124.504487403335-124.932757162219i
0.36	156.5	1.43369	14.9684	144.078656903985-191.308581272022i
0.45	162.75	1.79211	4.31293	32.6206541358431-60.8099136576769i
0.54	133.125	2.15054	9.91252	156.684250226932+24.5790153392496i
0.63	114.375	2.50896	16.8913	262.263289984932-65.2601224658672i
0.72	157.75	2.86738	10.3358	-104.25-128.375i
0.81	185.125	3.22581	9.97406	75.0179289656791-140.85335296319i
0.9	208.125	3.58423	1.11664	6.794411482633-16.5237984031359i
0.99	172.5	3.94265	7.18982	109.327703676273+35.7908222851827i
1.08	159	4.30108	11.4166	-167.578656903985+72.6914187279785i
1.17	178.375	4.6595	22.7256	207.817447054456-298.369340794026i
1.26	168.125	5.01792	14.3252	186.853954605741+132.738675332982i
1.35	206.375	5.37634	9.49693	101.767160643853+112.838416387796i
1.44	122.375	5.73477	0.210938	3.375
1.53	158.5	6.09319	9.49693	101.767160643853-112.838416387796i
1.62	193	6.45161	14.3252	186.853954605741-132.738675332982i
1.71	104.125	6.81004	22.7256	207.817447054457+298.369340794025i
1.8	154.875	7.16846	11.4166	-167.578656903986-72.6914187279783i
1.89	122.625	7.52688	7.18982	109.327703676273-35.7908222851829i
1.98	151.625	7.8853	1.11664	6.79441148263309+16.5237984031362i
2.07	199.375	8.24373	9.97406	75.0179289656796+140.85335296319i
2.16	99.875	8.60215	10.3358	-104.25+128.375i
2.25	221.25	8.96057	16.8913	262.263289984932+65.2601224658668i
2.34	172.625	9.319	9.91252	156.684250226932-24.5790153392497i
2.43	192	9.67742	4.31293	32.6206541358433+60.8099136576774i
2.52	174.25	10.0358	14.9684	144.078656903986+191.308581272021i
2.61	156.25	10.3943	11.0237	124.504487403336+124.932757162219i
2.7	172	10.7527	17.9778	120.167383684693-261.341489075368i
2.79	145.875	11.1111	8.17249	130.681328135628+4.53103354021487i
B08
Time	Data	FFT Freq	FFT Mag	FFT Complex			Max
0	81.625	0	161.398	2582.375			30.814
0.09	182.625	0.358423	15.5225	226.879052602387+101.038731892178i
0.18	118.375	0.716846	30.814	250.352792203969-424.730874605706i
0.27	121.5	1.07527	8.58038	-108.629627681423+83.946855610541i
0.36	76.125	1.43369	19.294	-132.908085182071-278.628278106444i
0.45	107.625	1.79211	14.1906	227.033954166319-2.69218723087083i
0.54	107.25	2.15054	25.9976	43.7120325231131-413.65853580976i
0.63	83.75	2.50896	6.00802	-33.5161544339921+90.0962369183991i
0.72	74.75	2.86738	7.95954	-83.2500000000001-96.375i
0.81	10.625	3.22581	13.0778	63.6944507101187-199.315527747218i
0.9	21.75	3.58423	11.3903	40.2827636568439+177.737630709918i
0.99	45.375	3.94265	9.77997	-154.33382119204-25.8247463296848i
1.08	93.875	4.30108	5.56954	75.1580851820706-47.8782781064444i
1.17	47.875	4.6595	10.5789	-168.771821791951+12.8724313665645i
1.26	25.375	5.01792	17.8239	-160.347588383927-235.834708086028i
1.35	13.25	5.37634	6.33104	-93.3560323794176-39.3148979186001i
1.44	86.75	5.73477	2.85156	45.625
1.53	104.875	6.09319	6.33104	-93.3560323794174+39.3148979186004i
1.62	154.625	6.45161	17.8239	-160.347588383927+235.834708086029i
1.71	156.5	6.81004	10.5789	-168.771821791951-12.8724313665642i
1.8	34.625	7.16846	5.56954	75.1580851820709+47.878278106444i
1.89	98.25	7.52688	9.77997	-154.33382119204+25.8247463296853i
1.98	107	7.8853	11.3903	40.2827636568433-177.737630709918i
2.07	26.75	8.24373	13.0778	63.6944507101189+199.315527747217i
2.16	50.125	8.60215	7.95954	-83.2499999999999+96.375i
2.25	64	8.96057	6.00802	-33.5161544339926-90.0962369183989i
2.34	112.25	9.319	25.9976	43.7120325231138+413.658535809759i
2.43	64.125	9.67742	14.1906	227.033954166319+2.6921872308701i
2.52	117.5	10.0358	19.294	-132.90808518207+278.628278106444i
2.61	66.5	10.3943	8.58038	-108.629627681423-83.9468556105408i
2.7	52	10.7527	30.814	250.35279220397+424.730874605706i
2.79	74.75	11.1111	15.5225	226.879052602387-101.038731892178i
B12
Time	Data	FFT Freq	FFT Mag	FFT Complex			Max
0	56.75	0	194.758	3116.125			33.7578
0.09	54.375	0.358423	26.5933	-279.637101947123-320.697637074512i
0.18	109.875	0.716846	21.7224	-347.544603285203-3.17934553295265i
0.27	75.75	1.07527	3.99149	-3.41954822330199+63.7721598513768i
0.36	78.5	1.43369	3.13283	41.1972221513642-28.554085374294i
0.45	48.875	1.79211	3.91875	49.1707286323396+38.9040451085068i
0.54	208	2.15054	9.65254	13.9351318085228-153.81059973779i
0.63	154.375	2.50896	18.1678	-189.921644927614-220.062142921304i
0.72	101	2.86738	17.0176	-146.125+229.75i
0.81	127.5	3.22581	3.16744	-29.7639500977768+41.018028429763i
0.9	159.375	3.58423	16.0715	148.985854604683+209.585260409569i
0.99	123.75	3.94265	10.7454	-43.597160492032-166.307379224955i
1.08	173.75	4.30108	10.9334	-67.6972221513643-161.304085374294i
1.17	44	4.6595	8.47628	-67.0080065834876+117.910284295151i
1.26	120.5	5.01792	8.95236	143.123616871997+5.7165146144054i
1.35	80.625	5.37634	11.5602	-141.823316361005+118.732083053792i
1.44	145	5.73477	33.7578	540.125
1.53	34.625	6.09319	11.5602	-141.823316361006-118.732083053792i
1.62	120.75	6.45161	8.95236	143.123616871997-5.71651461440578i
1.71	115.625	6.81004	8.47628	-67.0080065834881-117.910284295151i
1.8	90.75	7.16846	10.9334	-67.6972221513641+161.304085374294i
1.89	67.25	7.52688	10.7454	-43.5971604920315+166.307379224955i
1.98	120.75	7.8853	16.0715	148.985854604682-209.585260409569i
2.07	84.75	8.24373	3.16744	-29.7639500977768-41.0180284297634i
2.16	111.125	8.60215	17.0176	-146.125-229.75i
2.25	100.875	8.96057	18.1678	-189.921644927613+220.062142921304i
2.34	70.375	9.319	9.65254	13.9351318085235+153.81059973779i
2.43	78.625	9.67742	3.91875	49.1707286323397-38.9040451085072i
2.52	84.125	10.0358	3.13283	41.1972221513642+28.554085374294i
2.61	51.625	10.3943	3.99149	-3.41954822330215-63.7721598513768i
2.7	77.5	10.7527	21.7224	-347.544603285203+3.1793455329536i
2.79	45.375	11.1111	26.5933	-279.637101947121+320.697637074512i
B18
Time	Data	FFT Freq	FFT Mag	FFT Complex			Max
0	118.279	0	300.401	4806.41339			11.3697
0.09	151.827	0.358423	11.3697	-181.40314139368-13.6502871183876i
0.18	146.115	0.716846	5.68486	55.8192768523665-71.815978792139i
0.27	162.269	1.07527	6.27225	-98.6531999994023-18.4084958120077i
0.36	141.058	1.43369	0.958986	-6.49267004127177+13.9024031246295i
0.45	157.894	1.79211	6.86585	-74.3858962681808-80.8365854202074i
0.54	128.529	2.15054	8.11065	8.00070483740621-129.523501059703i
0.63	157.673	2.50896	8.1161	-76.6134701978378+104.849240916825i
0.72	180.731	2.86738	7.78453	121.057678+29.2979719999998i
0.81	129.096	3.22581	5.86923	-33.9215928217119-87.5670593070675i
0.9	120.413	3.58423	2.69063	-38.6329370337182+18.9948666614968i
0.99	150.077	3.94265	6.58593	-20.9182839953347+103.277808593353i
1.08	174.356	4.30108	1.18513	-14.2572059587283-12.5016528753703i
1.17	149.154	4.6595	3.07905	48.9562622276871-5.50451823373057i
1.26	149.231	5.01792	6.82201	-108.725372656055-9.64380307093872i
1.35	168.087	5.37634	8.7605	-107.675909551541-89.7384277775643i
1.44	186.356	5.73477	2.13762	34.2019660000001
1.53	181.231	6.09319	8.7605	-107.67590955154+89.7384277775644i
1.62	154.644	6.45161	6.82201	-108.725372656055+9.64380307093894i
1.71	145.452	6.81004	3.07905	48.9562622276871+5.50451823373025i
1.8	168.413	7.16846	1.18513	-14.2572059587283+12.5016528753703i
1.89	137.779	7.52688	6.58593	-20.9182839953349-103.277808593354i
1.98	182.769	7.8853	2.69063	-38.6329370337183-18.9948666614969i
2.07	140.49	8.24373	5.86923	-33.9215928217115+87.5670593070673i
2.16	144.788	8.60215	7.78453	121.057678-29.2979719999998i
2.25	128.173	8.96057	8.1161	-76.6134701978379-104.849240916826i
2.34	147.038	9.319	8.11065	8.00070483740641+129.523501059703i
2.43	144.433	9.67742	6.86585	-74.3858962681804+80.8365854202074i
2.52	156.702	10.0358	0.958986	-6.49267004127179-13.9024031246295i
2.61	143.25	10.3943	6.27225	-98.6531999994021+18.4084958120079i
2.7	120.885	10.7527	5.68486	55.8192768523666+71.8159787921389i
2.79	139.221	11.1111	11.3697	-181.40314139368+13.650287118388i
B21
Time	Data	FFT Freq	FFT Mag	FFT Complex			Max
0	201.15	0	290.473	4647.574952			18.0155
0.09	175.05	0.358423	10.9616	125.220780344677+122.800407062072i
0.18	137.825	0.716846	10.7604	39.5924861407023+167.552484916663i
0.27	101.825	1.07527	6.99015	107.550322066411+30.6865463024838i
0.36	115.25	1.43369	18.0155	265.814110716842-111.489879537813i
0.45	126.05	1.79211	13.3451	207.231943960455+51.4455878819247i
0.54	129.75	2.15054	4.73943	31.7961543765925+68.8427962252129i
0.63	145.225	2.50896	12.2912	146.790457988239-130.870994117473i
0.72	128.9	2.86738	4.39761	62.049988+33.1750480000001i
0.81	155.375	3.22581	4.76162	-60.1836346972844+46.714325241072i
0.9	179.3	3.58423	8.66078	132.669498083544+40.0140566750225i
0.99	114.85	3.94265	7.15643	-95.8842642512522-62.586810400535i
1.08	134.3	4.30108	10.6962	-12.1141587168419+170.710072462187i
1.17	155.85	4.6595	3.19114	-44.3650017470338+25.2721862776111i
1.26	118.45	5.01792	4.96957	-15.558138600838-77.9762066335274i
1.35	150.625	5.37634	5.51196	53.6393963357892+70.0037646782039i
1.44	146.15	5.73477	6.20469	-99.2750239999996
1.53	121.5	6.09319	5.51196	53.6393963357888-70.0037646782039i
1.62	137.3	6.45161	4.96957	-15.558138600838+77.9762066335276i
1.71	178.35	6.81004	3.19114	-44.3650017470339-25.2721862776108i
1.8	117.975	7.16846	10.6962	-12.1141587168423-170.710072462187i
1.89	127.725	7.52688	7.15643	-95.8842642512522+62.5868104005355i
1.98	99.65	7.8853	8.66078	132.669498083544-40.0140566750227i
2.07	167	8.24373	4.76162	-60.1836346972847-46.7143252410716i
2.16	171.275	8.60215	4.39761	62.049988-33.1750480000001i
2.25	171.8	8.96057	12.2912	146.790457988239+130.870994117473i
2.34	169.15	9.319	4.73943	31.7961543765923-68.8427962252128i
2.43	147.025	9.67742	13.3451	207.231943960455-51.4455878819251i
2.52	153.1	10.0358	18.0155	265.814110716842+111.489879537813i
2.61	136.775	10.3943	6.99015	107.550322066411-30.686546302484i
2.7	134.625	10.7527	10.7604	39.5924861407019-167.552484916663i
2.79	198.4	11.1111	10.9616	125.220780344676-122.800407062072i
B22
Time	Data	FFT Freq	FFT Mag	FFT Complex			Max
0	111.625	0	509.039	8144.625			41.5234
0.09	270.625	0.358423	30.5756	-475.035284058324+116.905291729072i
0.18	291.375	0.716846	7.67032	11.8548947621804-122.151189561685i
0.27	221.5	1.07527	24.8503	-163.813856525096+362.291131618556i
0.36	168.875	1.43369	41.5234	-517.185794773342-417.028372646398i
0.45	372	1.79211	5.49064	-55.6750282555346-67.9556355827262i
0.54	165.75	2.15054	21.2316	-304.375888269213-150.849395790811i
0.63	217.625	2.50896	14.3175	-20.6377702303384-228.149229550002i
0.72	245.5	2.86738	33.7151	14.3749999999997-539.25i
0.81	322.375	3.22581	23.1599	-368.129698268381+42.3506979829647i
0.9	228.125	3.58423	34.1388	-519.366039052289+169.163690352375i
0.99	265.75	3.94265	28.8729	-432.195017356769-163.158833632815i
1.08	269	4.30108	34.4205	529.685794773341-150.7783726464i
1.17	270.375	4.6595	11.5208	-159.24041269274+92.8507767911187i
1.26	289.125	5.01792	38.9087	530.88703255932-325.138103418499i
1.35	116.125	5.37634	25.3872	-340.272932612817-221.831937515308i
1.44	363.5	5.73477	2.14844	-34.375
1.53	235.25	6.09319	25.3872	-340.272932612816+221.831937515309i
1.62	378.125	6.45161	38.9087	530.887032559322+325.138103418498i
1.71	367.875	6.81004	11.5208	-159.24041269274-92.8507767911191i
1.8	272.875	7.16846	34.4205	529.685794773342+150.778372646398i
1.89	351.125	7.52688	28.8729	-432.195017356768+163.158833632816i
1.98	195.625	7.8853	34.1388	-519.366039052289-169.163690352374i
2.07	152.375	8.24373	23.1599	-368.129698268381-42.3506979829644i
2.16	299.875	8.60215	33.7151	14.3750000000003+539.25i
2.25	244.25	8.96057	14.3175	-20.637770230338+228.149229550002i
2.34	179.125	9.319	21.2316	-304.375888269212+150.849395790812i
2.43	317.875	9.67742	5.49064	-55.6750282555342+67.9556355827257i
2.52	303.5	10.0358	41.5234	-517.185794773341+417.0283726464i
2.61	248.375	10.3943	24.8503	-163.813856525097-362.291131618556i
2.7	293.125	10.7527	7.67032	11.8548947621808+122.151189561685i
2.79	116	11.1111	30.5756	-475.035284058324-116.905291729072i
B23
Time	Data	FFT Freq	FFT Mag	FFT Complex			Max
0	243.663	0	456.364	7301.817198			25.944
0.09	286.837	0.358423	4.15469	37.5210628675298-54.8734750168108i
0.18	248.106	0.716846	6.3395	-66.5827469543612-76.5192075969462i
0.27	247.74	1.07527	16.7603	-110.793006783798-244.207589697976i
0.36	217.846	1.43369	8.363	62.3671731051872-118.384690550405i
0.45	266.75	1.79211	11.4712	45.5898311993105-177.786922183437i
0.54	186.721	2.15054	13.2242	-45.5305833953574-206.630127088537i
0.63	269.942	2.50896	8.56575	-83.6335699644227-108.57576955304i
0.72	231.692	2.86738	25.6518	393.221223-117.596037i
0.81	241.673	3.22581	14.8545	-232.216471952497-50.6329778624721i
0.9	173.413	3.58423	9.12535	106.286410877317-100.104011390797i
0.99	224.548	3.94265	15.6757	-250.781806969963-3.8317037279828i
1.08	238.587	4.30108	17.6137	175.286696894812-220.673142550406i
1.17	267.779	4.6595	9.76424	124.332922687329+94.5962381264164i
1.26	197.49	5.01792	6.93144	22.4421514724009-108.608695899207i
1.35	199.413	5.37634	25.944	48.05794291651-412.312785957304i
1.44	296.404	5.73477	2.76743	44.2788080000005
1.53	228.183	6.09319	25.944	48.0579429165114+412.312785957303i
1.62	146.394	6.45161	6.93144	22.4421514724013+108.608695899206i
1.71	251.087	6.81004	9.76424	124.332922687329-94.5962381264172i
1.8	243.404	7.16846	17.6137	175.286696894813+220.673142550405i
1.89	174.99	7.52688	15.6757	-250.781806969962+3.83170372798344i
1.98	251.894	7.8853	9.12535	106.286410877317+100.104011390797i
2.07	190.827	8.24373	14.8545	-232.216471952497+50.6329778624724i
2.16	304.221	8.60215	25.6518	393.221223+117.596037i
2.25	219.875	8.96057	8.56575	-83.6335699644226+108.57576955304i
2.34	226.471	9.319	13.2242	-45.5305833953568+206.630127088537i
2.43	234.317	9.67742	11.4712	45.5898311993111+177.786922183437i
2.52	257.317	10.0358	8.363	62.3671731051875+118.384690550406i
2.61	187.096	10.3943	16.7603	-110.793006783798+244.207589697977i
2.7	209.423	10.7527	6.3395	-66.5827469543608+76.5192075969466i
2.79	137.712	11.1111	4.15469	37.5210628675302+54.8734750168109i
C04
Time	Data	FFT Freq	FFT Mag	FFT Complex			Max
0	192.125	0	328.422	5254.75			22.7893
0.09	213.75	0.358423	22.7893	361.686603395697-46.2255345608933i
0.18	201.125	0.716846	3.56888	-56.580041416111-7.70367389073608i
0.27	189.75	1.07527	11.4049	115.875842157374-140.965174366823i
0.36	181.75	1.43369	14.0667	103.436336368202-199.890764646288i
0.45	164.375	1.79211	5.10696	81.6569852659978-2.97988971692056i
0.54	156.125	2.15054	6.28446	-45.4370077640192+89.6997564397925i
0.63	162	2.50896	2.76057	44.0325106888447+3.47053832657609i
0.72	154.75	2.86738	8.75169	2.74999999999992-140i
0.81	187.875	3.22581	15.5658	70.7617999699562+238.789162479838i
0.9	194.5	3.58423	12.4291	-197.89209555715-19.6546897851677i
0.99	127.625	3.94265	7.15448	53.5617327586058-101.167674068743i
1.08	172.75	4.30108	13.9554	-222.186336368203-22.1407646462878i
1.17	128.375	4.6595	10.4211	129.394292529729-105.159055373056i
1.26	177.5	5.01792	9.80846	142.40914473728+65.9418798843033i
1.35	112.25	5.37634	15.8351	-252.969766766203+14.0869929379602i
1.44	116.625	5.73477	14.5156	232.25
1.53	139.5	6.09319	15.8351	-252.969766766204-14.0869929379591i
1.62	189.625	6.45161	9.80846	142.40914473728-65.9418798843037i
1.71	67	6.81004	10.4211	129.394292529729+105.159055373056i
1.8	199.25	7.16846	13.9554	-222.186336368203+22.140764646288i
1.89	142.375	7.52688	7.15448	53.5617327586059+101.167674068743i
1.98	132	7.8853	12.4291	-197.89209555715+19.6546897851682i
2.07	148.375	8.24373	15.5658	70.7617999699552-238.789162479838i
2.16	193.375	8.60215	8.75169	2.75000000000008+140i
2.25	218.5	8.96057	2.76057	44.0325106888443-3.47053832657613i
2.34	144.375	9.319	6.28446	-45.4370077640193-89.6997564397925i
2.43	190.125	9.67742	5.10696	81.6569852659977+2.97988971692048i
2.52	162.5	10.0358	14.0667	103.436336368203+199.890764646288i
2.61	130.875	10.3943	11.4049	115.875842157374+140.965174366823i
2.7	175.125	10.7527	3.56888	-56.5800414161111+7.7036738907361i
2.79	188.5	11.1111	22.7893	361.686603395697+46.2255345608923i
C07
Time	Data	FFT Freq	FFT Mag	FFT Complex			Max
0	131.5	0	199.672	3194.75			21.9937
0.09	70.75	0.358423	5.7454	19.0788318877324+89.9246950807781i
0.18	122.5	0.716846	2.13555	29.4061406500709-17.4006525384682i
0.27	80.75	1.07527	5.08196	-75.0685411747306+31.2451647970681i
0.36	80.875	1.43369	2.2553	-35.3574945521653-7.20799961555358i
0.45	93.875	1.79211	21.9937	349.900229121903-37.4536219411162i
0.54	118.375	2.15054	8.24215	-111.371505351695-70.6204690889451i
0.63	119.375	2.50896	4.38556	67.2615207902007+19.989263543709i
0.72	96.875	2.86738	7.91275	37.2500000000001+121i
0.81	92.125	3.22581	5.03532	-36.7287800229909+71.7059003103693i
0.9	28	3.58423	1.82277	-29.0934837526353-2.03237397232093i
0.99	106.875	3.94265	14.85	159.460461408277+176.143345898386i
1.08	96.875	4.30108	2.24317	20.8574945521652-29.2079996155536i
1.17	118.75	4.6595	13.2769	32.7193043051629+209.895650133414i
1.26	117.25	5.01792	7.245	-57.4411515457402+100.687442578156i
1.35	91.75	5.37634	12.1745	166.376973684446-101.305150655718i
1.44	46.125	5.73477	3.82812	-61.25
1.53	126.375	6.09319	12.1745	166.376973684446+101.305150655718i
1.62	92.375	6.45161	7.245	-57.4411515457405-100.687442578156i
1.71	146.625	6.81004	13.2769	32.7193043051623-209.895650133413i
1.8	127.625	7.16846	2.24317	20.8574945521653+29.2079996155536i
1.89	69.5	7.52688	14.85	159.460461408277-176.143345898386i
1.98	82.125	7.8853	1.82277	-29.0934837526353+2.03237397232084i
2.07	89.375	8.24373	5.03532	-36.7287800229911-71.705900310369i
2.16	122.875	8.60215	7.91275	37.2499999999999-121i
2.25	84	8.96057	4.38556	67.2615207902005-19.9892635437091i
2.34	134	9.319	8.24215	-111.371505351695+70.6204690889452i
2.43	119.375	9.67742	21.9937	349.900229121903+37.4536219411153i
2.52	99.25	10.0358	2.2553	-35.3574945521652+7.20799961555364i
2.61	98.125	10.3943	5.08196	-75.0685411747306-31.2451647970676i
2.7	70.125	10.7527	2.13555	29.4061406500709+17.4006525384681i
2.79	120.375	11.1111	5.7454	19.0788318877323-89.9246950807781i
C09
Time	Data	FFT Freq	FFT Mag	FFT Complex			Max
0	193.75	0	225.625	3610			34.4057
0.09	133.75	0.358423	12.8672	-12.8103284570247+205.476505892885i
0.18	114.5	0.716846	13.2468	-12.3614763100027+211.587884732804i
0.27	6.75	1.07527	7.58251	112.295123011857+45.9170835113513i
0.36	48.125	1.43369	34.4057	546.528372646399+65.9363363682023i
0.45	77.25	1.79211	16.5371	253.586293575713-75.5235655297005i
0.54	72.375	2.15054	3.73082	-27.5106243086614-52.9758589616377i
0.63	178.375	2.50896	19.814	198.849461296138-246.907341746726i
0.72	120	2.86738	6.52998	-9.99999999999994+104i
0.81	85.75	3.22581	12.5758	187.425106692192+73.2007915935802i
0.9	163.5	3.58423	8.47201	-133.218190587064-25.0458173011917i
0.99	64.25	3.94265	14.3828	-180.055797852635-143.308398634032i
1.08	80.625	4.30108	16.2848	-21.2783726463984+259.686336368203i
1.17	106.5	4.6595	15.5032	221.77310065972+111.11365407147i
1.26	133.25	5.01792	7.5986	-87.9097087942723-83.9820736067499i
1.35	170.375	5.37634	11.613	123.93704107404-138.433957102357i
1.44	80.625	5.73477	16.9688	271.5
1.53	100	6.09319	11.613	123.93704107404+138.433957102357i
1.62	135.25	6.45161	7.5986	-87.9097087942722+83.9820736067499i
1.71	108.875	6.81004	15.5032	221.77310065972-111.113654071471i
1.8	87.125	7.16846	16.2848	-21.2783726463991-259.686336368202i
1.89	87.125	7.52688	14.3828	-180.055797852635+143.308398634033i
1.98	118.25	7.8853	8.47201	-133.218190587063+25.0458173011919i
2.07	111.375	8.24373	12.5758	187.425106692192-73.2007915935806i
2.16	219.625	8.60215	6.52998	-10.0000000000001-104i
2.25	114.625	8.96057	19.814	198.849461296138+246.907341746726i
2.34	122.875	9.319	3.73082	-27.5106243086614+52.9758589616376i
2.43	105.5	9.67742	16.5371	253.586293575713+75.5235655297001i
2.52	135.5	10.0358	34.4057	546.528372646399-65.936336368203i
2.61	77.625	10.3943	7.58251	112.295123011857-45.917083511351i
2.7	115.375	10.7527	13.2468	-12.3614763100031-211.587884732804i
2.79	141.125	11.1111	12.8672	-12.810328457025-205.476505892885i
C11
Time	Data	FFT Freq	FFT Mag	FFT Complex			Max
0	133.875	0	174.156	2786.5			29.6153
0.09	129.375	0.358423	13.5483	200.959238753239+81.2772066633815i
0.18	127	0.716846	20.9166	302.781601061825-142.56282082038i
0.27	109.75	1.07527	28.7855	-11.3172120441727+460.428388347107i
0.36	17.25	1.43369	29.6153	193.066202090034-432.728891488805i
0.45	78.375	1.79211	7.48925	64.6225743688889-100.909237173221i
0.54	63.25	2.15054	4.9039	73.8477685363347+26.5114572083753i
0.63	125.375	2.50896	10.8592	-82.3105365104646-153.013688817358i
0.72	56.375	2.86738	4.2993	-49.875+47.375i
0.81	109.625	3.22581	7.85066	-48.7195450886492+115.777375472804i
0.9	138	3.58423	9.86	128.26440682561+91.850291973207i
0.99	19.75	3.94265	10.6775	60.896600712669-159.618661724165i
1.08	54.875	4.30108	16.954	23.1837979099662+270.271108511195i
1.17	10.5	4.6595	12.2442	140.734111825687+136.284368229506i
1.26	8.375	5.01792	12.1944	-43.3937764237702-190.223986055548i
1.35	100.5	5.37634	5.10611	-80.865232017196+11.6336753868881i
1.44	103.375	5.73477	15.3906	-246.25
1.53	123.25	6.09319	5.10611	-80.8652320171962-11.6336753868877i
1.62	132.5	6.45161	12.1944	-43.3937764237698+190.223986055548i
1.71	152	6.81004	12.2442	140.734111825686-136.284368229507i
1.8	94.125	7.16846	16.954	23.1837979099657-270.271108511195i
1.89	97.125	7.52688	10.6775	60.8966007126696+159.618661724165i
1.98	10.375	7.8853	9.86	128.26440682561-91.8502919732071i
2.07	35.625	8.24373	7.85066	-48.7195450886494-115.777375472803i
2.16	65.5	8.60215	4.2993	-49.875-47.375i
2.25	63.75	8.96057	10.8592	-82.3105365104643+153.013688817358i
2.34	108.25	9.319	4.9039	73.8477685363344-26.5114572083752i
2.43	108.125	9.67742	7.48925	64.622574368889+100.909237173221i
2.52	84.75	10.0358	29.6153	193.066202090034+432.728891488805i
2.61	122.5	10.3943	28.7855	-11.3172120441743-460.428388347106i
2.7	72.25	10.7527	20.9166	302.781601061825+142.56282082038i
2.79	130.75	11.1111	13.5483	200.959238753239-81.2772066633824i
C12
Time	Data	FFT Freq	FFT Mag	FFT Complex			Max
0	150.208	0	287.655	4602.486298			34.7822
0.09	135.792	0.358423	15.3218	183.795418653483+162.225630252735i
0.18	120.597	0.716846	28.9844	161.856712026913+434.587749239381i
0.27	123.681	1.07527	20.6651	-322.162202864324-74.4001458496471i
0.36	87.3333	1.43369	21.0624	332.201276855751+56.6562307052488i
0.45	215.861	1.79211	4.69686	10.5992370971133+74.3985201605174i
0.54	42.3889	2.15054	12.4697	198.759353076253+17.3536078482031i
0.63	153.694	2.50896	18.0969	103.609339646278+270.379269821925i
0.72	191.444	2.86738	22.3743	73.3055120000002+350.402648i
0.81	75.8889	3.22581	16.9252	-249.997661675717-104.092115951658i
0.9	106.764	3.58423	23.4829	-345.965255253716-146.553923976099i
0.99	161.75	3.94265	26.3864	-226.289886319797+356.414099556049i
1.08	118.153	4.30108	3.54902	56.4098671442493-6.51051729475105i
1.17	140.278	4.6595	10.49	153.882960522388-67.0100315536543i
1.26	145.375	5.01792	34.7822	-140.92864184945-538.375326584922i
1.35	211.875	5.37634	23.608	374.117970940576-52.0933886203861i
1.44	146.764	5.73477	32.638	-522.208282
1.53	241.556	6.09319	23.608	374.117970940577+52.0933886203852i
1.62	31.7361	6.45161	34.7822	-140.928641849449+538.375326584922i
1.71	168.986	6.81004	10.49	153.882960522389+67.010031553654i
1.8	27.1389	7.16846	3.54902	56.4098671442492+6.51051729475135i
1.89	94.9167	7.52688	26.3864	-226.289886319797-356.414099556048i
1.98	96.0139	7.8853	23.4829	-345.965255253716+146.5539239761i
2.07	198.069	8.24373	16.9252	-249.997661675717+104.092115951659i
2.16	137.097	8.60215	22.3743	73.3055119999998-350.402648i
2.25	139.639	8.96057	18.0969	103.609339646277-270.379269821925i
2.34	216.819	9.319	12.4697	198.759353076252-17.3536078482035i
2.43	216.153	9.67742	4.69686	10.5992370971131-74.3985201605176i
2.52	198.583	10.0358	21.0624	332.20127685575-56.656230705249i
2.61	62.0417	10.3943	20.6651	-322.162202864324+74.4001458496477i
2.7	223.722	10.7527	28.9844	161.856712026912-434.587749239381i
2.79	222.167	11.1111	15.3218	183.795418653482-162.225630252736i
C16
Time	Data	FFT Freq	FFT Mag	FFT Complex			Max
0	186.375	0	345.768	5532.291656			18.5129
0.09	160.917	0.358423	10.5354	146.244152529938+83.8282615976607i
0.18	149.375	0.716846	5.80899	77.5625412533847+51.2115635910008i
0.27	197.792	1.07527	8.99773	-101.589399970807-102.005643804632i
0.36	193.292	1.43369	3.27219	21.8172294712097+47.5926219751611i
0.45	195.583	1.79211	11.0646	4.83989479588317+176.966977968574i
0.54	151.333	2.15054	18.5129	143.10486742943+259.343896464326i
0.63	198.083	2.50896	6.79189	-80.8488766320035+72.6131683405413i
0.72	98.8333	2.86738	16.1046	-215.124969+141.833313i
0.81	151.042	3.22581	0.257127	-1.02888056799686+3.98329440964807i
0.9	189.042	3.58423	10.8127	-22.8062438465349-171.493847313701i
0.99	176.083	3.94265	16.6365	-92.6200035118013-249.551151902963i
1.08	142.625	4.30108	5.19201	71.43252652879-42.4073160248388i
1.17	158.667	4.6595	7.25922	109.885339456184-37.6223463339624i
1.26	181	5.01792	14.0204	218.80558316372-49.4594321870262i
1.35	183.958	5.37634	7.49561	-37.5487300993965-113.900184991025i
1.44	192.958	5.73477	3.28386	-52.5417179999999
1.53	146.958	6.09319	7.49561	-37.5487300993963+113.900184991025i
1.62	177.333	6.45161	14.0204	218.80558316372+49.4594321870258i
1.71	151	6.81004	7.25922	109.885339456185+37.6223463339619i
1.8	151.917	7.16846	5.19201	71.43252652879+42.4073160248388i
1.89	170.5	7.52688	16.6365	-92.6200035118006+249.551151902963i
1.98	166.75	7.8853	10.8127	-22.8062438465345+171.493847313702i
2.07	162.917	8.24373	0.257127	-1.02888056799683-3.9832944096479i
2.16	176.333	8.60215	16.1046	-215.124969-141.833313i
2.25	194.042	8.96057	6.79189	-80.8488766320039-72.613168340541i
2.34	200.5	9.319	18.5129	143.10486742943-259.343896464326i
2.43	216.542	9.67742	11.0646	4.83989479588281-176.966977968574i
2.52	120.042	10.0358	3.27219	21.8172294712097-47.5926219751611i
2.61	147.583	10.3943	8.99773	-101.589399970807+102.005643804632i
2.7	262.167	10.7527	5.80899	77.5625412533845-51.2115635910009i
2.79	180.75	11.1111	10.5354	146.244152529937-83.8282615976612i
C20
Time	Data	FFT Freq	FFT Mag	FFT Complex			Max
0	275.062	0	532.254	8516.0625			14.7649
0.09	288.25	0.358423	9.16532	39.4343174575622-141.243561449491i
0.18	236.188	0.716846	9.63266	150.477126104922-33.3223951453085i
0.27	256.25	1.07527	13.9109	-97.5762681324404+200.045002910708i
0.36	305.375	1.43369	7.02844	-112.290699429436+6.07865033333794i
0.45	271.062	1.79211	1.44031	19.0464206501509-12.9733354825807i
0.54	284.375	2.15054	11.1695	174.629723739034-37.980446813505i
0.63	297.75	2.50896	9.72783	122.884323570481+95.5243352301116i
0.72	231.312	2.86738	6.89272	-109.25-15.0625i
0.81	279.5	3.22581	4.7794	68.1572175109518-34.6744321095506i
0.9	281.812	3.58423	6.81481	17.5337501751319-107.617901627456i
0.99	242.562	3.94265	14.7649	77.3851466453948-223.204886675152i
1.08	278.25	4.30108	9.4025	-150.209300570564+8.32865033333798i
1.17	252.875	4.6595	11.8006	52.4347623664475+181.382300585379i
1.26	257.562	5.01792	10.4691	-130.140600019088-105.45984995926i
1.35	293.75	5.37634	8.97067	131.234079931452+58.1265200780898i
1.44	223.438	5.73477	13.8477	-221.5625
1.53	325.188	6.09319	8.97067	131.234079931452-58.1265200780899i
1.62	268.438	6.45161	10.4691	-130.140600019088+105.45984995926i
1.71	287.688	6.81004	11.8006	52.434762366447-181.382300585379i
1.8	231.875	7.16846	9.4025	-150.209300570564-8.32865033333794i
1.89	288.625	7.52688	14.7649	77.3851466453956+223.204886675152i
1.98	250.062	7.8853	6.81481	17.533750175132+107.617901627456i
2.07	234.625	8.24373	4.7794	68.1572175109519+34.6744321095506i
2.16	214.062	8.60215	6.89272	-109.25+15.0625i
2.25	207.188	8.96057	9.72783	122.884323570481-95.5243352301116i
2.34	278.25	9.319	11.1695	174.629723739034+37.9804468135048i
2.43	292.688	9.67742	1.44031	19.0464206501512+12.9733354825806i
2.52	259.625	10.0358	7.02844	-112.290699429436-6.07865033333798i
2.61	279.25	10.3943	13.9109	-97.5762681324411-200.045002910707i
2.7	271.562	10.7527	9.63266	150.477126104922+33.3223951453083i
2.79	271.562	11.1111	9.16532	39.4343174575626+141.243561449491i
C21
Time	Data	FFT Freq	FFT Mag	FFT Complex			Max
0	71.875	0	87.2891	1396.625			23.9698
0.09	7.25	0.358423	20.6364	-105.651727503083+312.822805885231i
0.18	11.5	0.716846	23.9698	193.615732901644+331.055706677399i
0.27	27	1.07527	4.77451	-65.1353762509434-39.9142535055712i
0.36	1.875	1.43369	8.84513	-24.3034540450585+139.419678887548i
0.45	4.75	1.79211	8.03804	10.4526590654643-128.183116173876i
0.54	20.5	2.15054	14.9092	199.68901320969+130.495442752122i
0.63	4.25	2.50896	8.9405	-89.4069942882473+111.665313802717i
0.72	13	2.86738	6.27713	-96.875-26.5i
0.81	1	3.22581	8.1274	108.703866556558+71.368305370609i
0.9	30.25	3.58423	8.13112	86.6623846880661-97.0314057306746i
0.99	61	3.94265	8.69736	26.1797547038535+136.67297659574i
1.08	12.375	4.30108	12.6911	190.303454045058-70.8303211124526i
1.17	71.5	4.6595	3.22489	-51.0785129703256+7.30549392240437i
1.26	105	5.01792	4.84623	77.5328692006008+1.02885819460315i
1.35	54.125	5.37634	6.27769	32.9363306867236+94.8894521114824i
1.44	88.5	5.73477	5.24219	-83.875
1.53	62.625	6.09319	6.27769	32.9363306867232-94.8894521114824i
1.62	5.75	6.45161	4.84623	77.5328692006007-1.02885819460303i
1.71	30.875	6.81004	3.22489	-51.0785129703257-7.30549392240414i
1.8	34.5	7.16846	12.6911	190.303454045059+70.8303211124524i
1.89	86.875	7.52688	8.69736	26.1797547038532-136.67297659574i
1.98	52	7.8853	8.13112	86.6623846880662+97.0314057306749i
2.07	33.5	8.24373	8.1274	108.703866556558-71.3683053706094i
2.16	8	8.60215	6.27713	-96.875+26.5i
2.25	70.75	8.96057	8.9405	-89.4069942882475-111.665313802717i
2.34	88.25	9.319	14.9092	199.689013209689-130.495442752122i
2.43	85.375	9.67742	8.03804	10.4526590654648+128.183116173876i
2.52	49.625	10.0358	8.84513	-24.3034540450587-139.419678887547i
2.61	78.625	10.3943	4.77451	-65.1353762509432+39.9142535055713i
2.7	63.375	10.7527	23.9698	193.615732901643-331.0557066774i
2.79	60.75	11.1111	20.6364	-105.651727503083-312.82280588523i
C22
Time	Data	FFT Freq	FFT Mag	FFT Complex			Max
0	171.214	0	338.201	5411.214234			14.3438
0.09	189.339	0.358423	9.03755	-143.912255128269+14.094617657706i
0.18	152.786	0.716846	11.1207	159.632606234835-78.5921328809045i
0.27	172.518	1.07527	7.95655	69.0708767354876+106.937942653851i
0.36	126.411	1.43369	2.68599	19.8806688250713+38.1010298394935i
0.45	155.286	1.79211	13.8887	218.591437412418-39.9896713665142i
0.54	178.821	2.15054	5.41282	-86.0041005666231+10.1857253670756i
0.63	186.696	2.50896	6.89637	-70.44841142871-84.9257029437745i
0.72	155.554	2.86738	2.9757	16.9285569999999-44.5000309999998i
0.81	171.25	3.22581	11.9213	137.330241982701+132.373149550645i
0.9	129.821	3.58423	5.68446	-56.1418450148819+71.5558791050771i
0.99	189.125	3.94265	4.66611	24.6382922470129+70.4751424906345i
1.08	147.411	4.30108	7.03303	-80.0234968250713-79.1132641605066i
1.17	193.893	4.6595	7.83921	-89.8685208967824-87.4967956866608i
1.26	186.893	5.01792	1.64579	-23.9866606533303-10.8648031429027i
1.35	184.518	5.37634	9.28287	52.8842270761418-138.791970045534i
1.44	146.429	5.73477	14.3438	-229.500059999999
1.53	195.839	6.09319	9.28287	52.8842270761422+138.791970045534i
1.62	190.268	6.45161	1.64579	-23.9866606533303+10.8648031429029i
1.71	195.732	6.81004	7.83921	-89.8685208967823+87.4967956866613i
1.8	207.875	7.16846	7.03303	-80.0234968250712+79.1132641605066i
1.89	192.375	7.52688	4.66611	24.6382922470127-70.4751424906344i
1.98	144.429	7.8853	5.68446	-56.1418450148822-71.555879105077i
2.07	140.554	8.24373	11.9213	137.330241982701-132.373149550646i
2.16	163.714	8.60215	2.9757	16.928557+44.5000309999998i
2.25	184.696	8.96057	6.89637	-70.4484114287099+84.9257029437748i
2.34	141.304	9.319	5.41282	-86.0041005666233-10.1857253670755i
2.43	126.179	9.67742	13.8887	218.591437412419+39.9896713665136i
2.52	185.286	10.0358	2.68599	19.8806688250712-38.1010298394935i
2.61	149.75	10.3943	7.95655	69.0708767354874-106.937942653851i
2.7	162.643	10.7527	11.1207	159.632606234836+78.592132880904i
2.79	192.607	11.1111	9.03755	-143.912255128269-14.0946176577056i
C23
Time	Data	FFT Freq	FFT Mag	FFT Complex			Max
0	225.545	0	288.546	4616.738648			34.7455
0.09	185.466	0.358423	19.1971	290.32953079005-100.259099934059i
0.18	137.489	0.716846	13.0463	187.972245227168+90.7687914894296i
0.27	171.25	1.07527	22.2527	266.322798041608+236.301898008365i
0.36	93.3523	1.43369	14.223	226.711806702134+19.7179767505828i
0.45	98.2727	1.79211	10.9965	60.8573727442513-165.083985640258i
0.54	161.705	2.15054	12.9759	205.73148013778-27.8935563885008i
0.63	141.716	2.50896	11.0752	-81.924191842644+157.128669015987i
0.72	230.841	2.86738	8.05623	-7.29550099999999+128.693085i
0.81	74.9091	3.22581	7.28309	12.8903401757491+115.81421828552i
0.9	217.33	3.58423	21.1623	228.867123638013-249.534620808032i
0.99	131.818	3.94265	17.0155	-32.9481339688209+270.246260616901i
1.08	107.477	4.30108	12.0083	192.015365297866+6.71803475058296i
1.17	142.989	4.6595	13.0326	33.6643027379519-205.786411192299i
1.26	125.25	5.01792	16.0905	-170.116501002961-193.235796930101i
1.35	107.261	5.37634	34.7455	34.9898693218567+554.82601387765i
1.44	152.523	5.73477	18.4638	-295.42035
1.53	183.375	6.09319	34.7455	34.9898693218552-554.82601387765i
1.62	50.3523	6.45161	16.0905	-170.116501002961+193.235796930102i
1.71	164.807	6.81004	13.0326	33.6643027379521+205.786411192299i
1.8	115.682	7.16846	12.0083	192.015365297866-6.71803475058292i
1.89	170.682	7.52688	17.0155	-32.9481339688215-270.246260616901i
1.98	103.057	7.8853	21.1623	228.867123638013+249.534620808032i
2.07	183.477	8.24373	7.28309	12.8903401757482-115.814218285519i
2.16	34.1136	8.60215	8.05623	-7.29550100000013-128.693085i
2.25	139.557	8.96057	11.0752	-81.9241918426445-157.128669015987i
2.34	133.568	9.319	12.9759	205.73148013778+27.8935563885007i
2.43	167.511	9.67742	10.9965	60.857372744251+165.083985640258i
2.52	117.148	10.0358	14.223	226.711806702134-19.7179767505829i
2.61	168.443	10.3943	22.2527	266.322798041608-236.301898008366i
2.7	155.227	10.7527	13.0463	187.972245227168-90.7687914894297i
2.79	224.545	11.1111	19.1971	290.32953079005+100.259099934058i
D01
Time	Data	FFT Freq	FFT Mag	FFT Complex			Max
0	176.554	0	373.846	5981.535768			11.4163
0.09	181.321	0.358423	2.75333	42.5557262963064-11.3886208916193i
0.18	201.804	0.716846	3.56944	-18.4099739785622+54.0624175079882i
0.27	188.821	1.07527	2.45715	2.56830605921638-39.2304420408934i
0.36	194.054	1.43369	6.6374	-106.181826725924-1.87503298492431i
0.45	194.196	1.79211	2.38724	-9.33829062014533-37.0367482141948i
0.54	178.875	2.15054	4.95663	-73.5400308191393+29.6872051077381i
0.63	167.089	2.50896	1.98527	-21.2740767214765-23.5877824210044i
0.72	208.893	2.86738	3.00402	39.142883-27.8928230000001i
0.81	171.143	3.22581	6.10107	-66.4178337253213-71.5386472042096i
0.9	195.161	3.58423	4.48617	56.8483377680447-43.822824143679i
0.99	182.268	3.94265	6.83392	17.5064703543925+107.932209879405i
1.08	197.5	4.30108	5.68966	65.0390047259235+63.6963790150753i
1.17	202.679	4.6595	4.57608	52.8611106176624+50.660306678685i
1.26	184.125	5.01792	5.89111	-92.3269209703431+18.9809722565714i
1.35	187.821	5.37634	11.4163	15.3955157393659+182.010776951154i
1.44	172.321	5.73477	8.79242	-140.678714
1.53	184.643	6.09319	11.4163	15.3955157393653-182.010776951154i
1.62	148.643	6.45161	5.89111	-92.3269209703432-18.9809722565712i
1.71	209.482	6.81004	4.57608	52.8611106176622-50.6603066786851i
1.8	185.839	7.16846	5.68966	65.0390047259234-63.6963790150755i
1.89	184.821	7.52688	6.83392	17.5064703543923-107.932209879405i
1.98	171.804	7.8853	4.48617	56.8483377680448+43.8228241436788i
2.07	198.232	8.24373	6.10107	-66.4178337253211+71.5386472042098i
2.16	171.839	8.60215	3.00402	39.142883+27.8928230000001i
2.25	193.946	8.96057	1.98527	-21.2740767214764+23.5877824210044i
2.34	191.107	9.319	4.95663	-73.5400308191393-29.687205107738i
2.43	197.071	9.67742	2.38724	-9.33829062014531+37.0367482141949i
2.52	172.786	10.0358	6.6374	-106.181826725924+1.87503298492445i
2.61	231.75	10.3943	2.45715	2.5683060592165+39.2304420408934i
2.7	169.125	10.7527	3.56944	-18.4099739785624-54.0624175079883i
2.79	185.821	11.1111	2.75333	42.5557262963063+11.3886208916192i
D04
Time	Data	FFT Freq	FFT Mag	FFT Complex			Max
0	86.5	0	284.781	4556.5			34.0733
0.09	182.5	0.358423	9.57795	-95.7285463402823-119.669274306052i
0.18	169.375	0.716846	5.84195	54.5737753463861-75.885215973814i
0.27	120.5	1.07527	7.33631	108.107500072971-45.7281656477079i
0.36	165.125	1.43369	34.0733	-531.100964621867+123.062968850777i
0.45	190.875	1.79211	12.6044	14.3939293331367-201.155312824557i
0.54	138.25	2.15054	13.8301	74.2408285288741-208.455047371003i
0.63	109.875	2.50896	4.55667	41.6884602760798+59.8118361558325i
0.72	164.25	2.86738	8.65	-83.0000000000001-110.75i
0.81	89.25	3.22581	15.6549	-169.92132231497-184.028379649303i
0.9	141	3.58423	18.764	-281.432477036092-104.549455779981i
0.99	152.375	3.94265	7.5333	-87.4407528601221-82.9593614622802i
1.08	203.875	4.30108	5.73987	61.1009646218667+68.5629688507768i
1.17	182.875	4.6595	6.35141	-45.3022712125793-90.9661971074488i
1.26	162.5	5.01792	8.76981	-74.3821268391687-118.979624382793i
1.35	121.625	5.37634	1.29225	-16.7969969542354+12.0565270667935i
1.44	117.875	5.73477	17.0938	273.5
1.53	107.125	6.09319	1.29225	-16.7969969542353-12.0565270667938i
1.62	158	6.45161	8.76981	-74.3821268391685+118.979624382792i
1.71	141.375	6.81004	6.35141	-45.302271212579+90.9661971074487i
1.8	166.75	7.16846	5.73987	61.1009646218669-68.5629688507773i
1.89	202.375	7.52688	7.5333	-87.4407528601218+82.9593614622803i
1.98	169.625	7.8853	18.764	-281.432477036092+104.549455779981i
2.07	122.125	8.24373	15.6549	-169.921322314969+184.028379649303i
2.16	96.875	8.60215	8.65	-82.9999999999999+110.75i
2.25	45.625	8.96057	4.55667	41.6884602760796-59.8118361558327i
2.34	142.5	9.319	13.8301	74.2408285288743+208.455047371003i
2.43	164.25	9.67742	12.6044	14.3939293331371+201.155312824557i
2.52	164.75	10.0358	34.0733	-531.100964621867-123.062968850777i
2.61	125.5	10.3943	7.33631	108.107500072971+45.7281656477077i
2.7	167.75	10.7527	5.84195	54.5737753463862+75.8852159738139i
2.79	83.25	11.1111	9.57795	-95.7285463402821+119.669274306053i
D07
Time	Data	FFT Freq	FFT Mag	FFT Complex			Max
0	8.07953	0	49.8025	796.840698			12.7255
0.09	24.7159	0.358423	4.85354	54.4022327016782+55.4162447269981i
0.18	78.0909	0.716846	5.25644	74.9045005595912-38.244558988621i
0.27	2.11365	1.07527	6.68264	-106.623770230558-7.98286647666324i
0.36	6.51135	1.43369	2.40616	34.8411166518313+16.3780729364884i
0.45	35.5909	1.79211	3.08427	15.8091875580139-46.7475109100238i
0.54	59.5455	2.15054	3.50528	41.3585208137492-37.8805362035936i
0.63	6.26135	2.50896	7.54397	-113.018787686604-42.380206998774i
0.72	10.875	2.86738	12.7255	-128.227234-158.15912i
0.81	24.75	3.22581	6.61276	-83.691855402166+64.7317734703577i
0.9	2.26135	3.58423	9.03327	-45.0111783402187+137.344841845799i
0.99	8.48865	3.94265	3.593	13.0671048997923+55.9832710110815i
1.08	3.30682	4.30108	4.71231	-6.36382265183118+75.1279509364883i
1.17	35.3295	4.6595	0.919592	1.47287217207658+14.6395656907803i
1.26	9.95453	5.01792	12.3861	-2.47913503312122+198.162707060772i
1.35	39.1932	5.37634	3.9907	15.7646559877671+61.8744674424683i
1.44	33.4318	5.73477	4.41904	-70.7045860000001
1.53	38.7614	6.09319	3.9907	15.7646559877669-61.8744674424683i
1.62	33.7727	6.45161	12.3861	-2.47913503312174-198.162707060772i
1.71	0.625	6.81004	0.919592	1.47287217207657-14.6395656907803i
1.8	26.9318	7.16846	4.71231	-6.36382265183134-75.1279509364883i
1.89	35.4091	7.52688	3.593	13.0671048997923-55.9832710110816i
1.98	24.1818	7.8853	9.03327	-45.0111783402191-137.344841845799i
2.07	7.71588	8.24373	6.61276	-83.6918554021661-64.7317734703576i
2.16	13.4432	8.60215	12.7255	-128.227234+158.15912i
2.25	50.8636	8.96057	7.54397	-113.018787686604+42.3802069987741i
2.34	23.3864	9.319	3.50528	41.3585208137492+37.8805362035935i
2.43	34.2159	9.67742	3.08427	15.809187558014+46.7475109100236i
2.52	14.8409	10.0358	2.40616	34.8411166518313-16.3780729364885i
2.61	50.5455	10.3943	6.68264	-106.623770230559+7.98286647666353i
2.7	14.4545	10.7527	5.25644	74.9045005595911+38.2445589886208i
2.79	39.1932	11.1111	4.85354	54.402232701678-55.4162447269983i
D09
Time	Data	FFT Freq	FFT Mag	FFT Complex			Max
0	76.375	0	156.664	2506.625			24.5859
0.09	49	0.358423	16.8459	-211.292703179792-167.343583340365i
0.18	56.875	0.716846	9.32162	-143.787975764685-39.6169834738511i
0.27	83.125	1.07527	6.19777	-92.4013581431861-35.9939863091312i
0.36	65.625	1.43369	13.5788	181.564601333352-119.316648507218i
0.45	105.75	1.79211	4.69349	52.4981067060508+53.6967453006729i
0.54	76.625	2.15054	7.42093	92.6623078415651+74.2405291554218i
0.63	94.375	2.50896	16.6287	97.8250301397806+247.422310083243i
0.72	91.125	2.86738	10.5001	-113.625-123.75i
0.81	131.625	3.22581	6.67914	-12.1243132258377+106.176239213454i
0.9	90.875	3.58423	3.76712	59.2716115286679-10.9461321696971i
0.99	93.375	3.94265	5.1191	-61.5276977957832+54.0635498821271i
1.08	40.375	4.30108	8.8373	123.935398666648-68.0666485072175i
1.17	135.125	4.6595	8.11619	129.817511212503-3.28120428790935i
1.26	67.625	5.01792	9.59165	15.3540563944523+152.69635520103i
1.35	73.875	5.37634	4.00116	47.2054242862654-43.2436767703856i
1.44	82.625	5.73477	24.5859	-393.375
1.53	139.875	6.09319	4.00116	47.2054242862657+43.2436767703856i
1.62	80.5	6.45161	9.59165	15.354056394452-152.69635520103i
1.71	72.625	6.81004	8.11619	129.817511212503+3.28120428790906i
1.8	48.75	7.16846	8.8373	123.935398666648+68.0666485072175i
1.89	70.75	7.52688	5.1191	-61.5276977957833-54.0635498821267i
1.98	97.5	7.8853	3.76712	59.2716115286679+10.946132169697i
2.07	64	8.24373	6.67914	-12.1243132258381-106.176239213454i
2.16	62	8.60215	10.5001	-113.625+123.75i
2.25	116.25	8.96057	16.6287	97.82503013978-247.422310083243i
2.34	77.125	9.319	7.42093	92.6623078415651-74.2405291554221i
2.43	105.375	9.67742	4.69349	52.4981067060509-53.6967453006733i
2.52	4.625	10.0358	13.5788	181.564601333352+119.316648507218i
2.61	38.5	10.3943	6.19777	-92.4013581431857+35.9939863091314i
2.7	38	10.7527	9.32162	-143.787975764685+39.6169834738514i
2.79	76.375	11.1111	16.8459	-211.292703179792+167.343583340365i
D12
Time	Data	FFT Freq	FFT Mag	FFT Complex			Max
0	252.5	0	507.445	8119.125			26.0229
0.09	302.5	0.358423	5.68731	64.6937652213152-63.9935064943681i
0.18	207.125	0.716846	15.8376	-205.473970834916+148.298400732416i
0.27	179.625	1.07527	12.2777	-186.488470183542-61.7391100284668i
0.36	324.5	1.43369	3.37665	-23.3915360203879-48.70004069933i
0.45	284.75	1.79211	16.3122	25.5110666737233-259.745308075502i
0.54	255	2.15054	23.2081	313.870682637742+198.421886140717i
0.63	233.375	2.50896	26.0229	329.706496305249-254.272346288655i
0.72	275.375	2.86738	16.4324	257.75-51.875i
0.81	272.5	3.22581	14.6588	-17.9996402500531-233.848391585073i
0.9	312.125	3.58423	9.45244	150.553811661148+14.3799492080562i
0.99	213.625	3.94265	9.52133	-152.285779751439-4.11196169583101i
1.08	250.75	4.30108	19.5336	-216.608463979612+225.29995930067i
1.17	245.875	4.6595	10.7769	-140.155214383222+100.441963565956i
1.26	236.375	5.01792	22.0245	-329.950523463973-123.743536200245i
1.35	329.25	5.37634	11.852	129.017776367968+138.978175423965i
1.44	246	5.73477	2.28906	-36.625
1.53	211.625	6.09319	11.852	129.017776367967-138.978175423966i
1.62	171.375	6.45161	22.0245	-329.950523463973+123.743536200246i
1.71	285.375	6.81004	10.7769	-140.155214383222-100.441963565956i
1.8	231.875	7.16846	19.5336	-216.608463979612-225.29995930067i
1.89	250.25	7.52688	9.52133	-152.285779751439+4.11196169583113i
1.98	231.75	7.8853	9.45244	150.553811661148-14.3799492080564i
2.07	254.625	8.24373	14.6588	-17.9996402500527+233.848391585073i
2.16	240.875	8.60215	16.4324	257.75+51.875i
2.25	248.75	8.96057	26.0229	329.70649630525+254.272346288654i
2.34	323.75	9.319	23.2081	313.870682637741-198.421886140718i
2.43	262.5	9.67742	16.3122	25.5110666737243+259.745308075502i
2.52	327.625	10.0358	3.37665	-23.391536020388+48.7000406993297i
2.61	248.625	10.3943	12.2777	-186.488470183542+61.7391100284677i
2.7	154.25	10.7527	15.8376	-205.473970834916-148.298400732416i
2.79	254.625	11.1111	5.68731	64.6937652213153+63.9935064943685i
D18
Time	Data	FFT Freq	FFT Mag	FFT Complex			Max
0	157.625	0	225.078	3601.25			28.9648
0.09	68.875	0.358423	10.4914	164.264442530984+34.5660144633971i
0.18	132.625	0.716846	9.46054	-70.9210467910955+133.726146892255i
0.27	158.125	1.07527	18.1254	131.031095538538-258.717716349264i
0.36	147	1.43369	7.75213	-51.1299423149111+113.005203820043i
0.45	67	1.79211	8.42284	-132.887620760648-22.4185440310194i
0.54	77.75	2.15054	4.62897	-38.4631304669285+63.2929974150172i
0.63	115.25	2.50896	27.1603	-394.003102903291+183.325397397692i
0.72	134.75	2.86738	14.784	208.75+111.25i
0.81	99.375	3.22581	21.4436	250.636375212889-234.303028494429i
0.9	31.25	3.58423	10.8379	-113.691721475885+130.934610028485i
0.99	191.5	3.94265	13.0403	208.102021914171+15.0349997670593i
1.08	155.25	4.30108	9.36366	-104.870057685089-106.994796179957i
1.17	91.5	4.6595	10.813	13.7638649274966-172.459825671759i
1.26	80.125	5.01792	9.41791	148.57589873391-25.1322404942772i
1.35	170.25	5.37634	28.9648	426.092923539858-182.258064549298i
1.44	74.25	5.73477	9.51562	152.25
1.53	87.625	6.09319	28.9648	426.092923539859+182.258064549297i
1.62	60.625	6.45161	9.41791	148.57589873391+25.1322404942769i
1.71	43.625	6.81004	10.813	13.7638649274976+172.459825671759i
1.8	104.875	7.16846	9.36366	-104.870057685089+106.994796179957i
1.89	146.375	7.52688	13.0403	208.102021914171-15.0349997670598i
1.98	129.875	7.8853	10.8379	-113.691721475885-130.934610028485i
2.07	113.625	8.24373	21.4436	250.63637521289+234.303028494429i
2.16	115.75	8.60215	14.784	208.75-111.25i
2.25	155.875	8.96057	27.1603	-394.003102903291-183.32539739769i
2.34	137.5	9.319	4.62897	-38.4631304669286-63.2929974150172i
2.43	55.125	9.67742	8.42284	-132.887620760648+22.4185440310201i
2.52	153.25	10.0358	7.75213	-51.1299423149113-113.005203820043i
2.61	90	10.3943	18.1254	131.031095538539+258.717716349264i
2.7	184.25	10.7527	9.46054	-70.9210467910958-133.726146892255i
2.79	70.375	11.1111	10.4914	164.264442530984-34.566014463397i
D19
Time	Data	FFT Freq	FFT Mag	FFT Complex			Max
0	125.25	0	367.859	5885.75			26.5818
0.09	229.5	0.358423	26.5818	-320.623745584254+279.441577433568i
0.18	126	0.716846	14.7642	-179.434058145536+153.644969407826i
0.27	108.75	1.07527	3.29931	16.852876255778+50.0265794880571i
0.36	153.625	1.43369	5.37813	17.402881362028-84.2719378937775i
0.45	168	1.79211	4.49032	-65.9754096882254-28.4422753661073i
0.54	137.625	2.15054	14.7643	176.326924642518-157.204017982619i
0.63	191.625	2.50896	6.50996	20.7443239285154-102.072715553606i
0.72	158	2.86738	5.67858	-47.625+77.375i
0.81	208.25	3.22581	22.2805	-118.06783162081-336.368843855542i
0.9	153.5	3.58423	16.6033	-123.371080519803-235.26877250213i
0.99	260.375	3.94265	4.56722	-47.8276715292436+55.2498487469239i
1.08	194.125	4.30108	21.0031	-184.652881362028-280.771937893777i
1.17	133	4.6595	7.3593	-116.546963349048+16.7808430692836i
1.26	210.875	5.01792	11.4955	181.47821402282-29.9197851116858i
1.35	178	5.37634	12.6762	-104.555578412712-173.792411400174i
1.44	217.25	5.73477	5.375	-86
1.53	196.25	6.09319	12.6762	-104.555578412712+173.792411400174i
1.62	190.25	6.45161	11.4955	181.47821402282+29.919785111685i
1.71	203.625	6.81004	7.3593	-116.546963349048-16.7808430692836i
1.8	210.625	7.16846	21.0031	-184.652881362028+280.771937893778i
1.89	164.25	7.52688	4.56722	-47.8276715292439-55.2498487469241i
1.98	236.75	7.8853	16.6033	-123.371080519802+235.268772502131i
2.07	243.625	8.24373	22.2805	-118.067831620809+336.368843855542i
2.16	170.75	8.60215	5.67858	-47.625-77.375i
2.25	193.375	8.96057	6.50996	20.7443239285157+102.072715553605i
2.34	218	9.319	14.7643	176.326924642518+157.204017982619i
2.43	221.875	9.67742	4.49032	-65.9754096882253+28.4422753661075i
2.52	196.5	10.0358	5.37813	17.4028813620281+84.2719378937775i
2.61	161.625	10.3943	3.29931	16.8528762557781-50.0265794880573i
2.7	200.75	10.7527	14.7642	-179.434058145536-153.644969407826i
2.79	123.75	11.1111	26.5818	-320.623745584255-279.441577433567i
E01
Time	Data	FFT Freq	FFT Mag	FFT Complex			Max
0	42.125	0	156.664	2506.625			39.8716
0.09	173.875	0.358423	15.1563	-98.3161125189718-221.677327545796i
0.18	96	0.716846	3.28616	47.9077886201213-21.6645347879735i
0.27	47.125	1.07527	8.41808	132.613448435652+23.5556717539693i
0.36	53.75	1.43369	6.17363	89.0668334192695+42.710601525575i
0.45	19	1.79211	14.1364	184.2987915459-131.120279517844i
0.54	154.125	2.15054	17.6048	-85.3201612774797-268.443907595836i
0.63	94	2.50896	12.8927	-204.6926253559-25.5649069454835i
0.72	138.75	2.86738	26.6113	-342-253.625i
0.81	2.25	3.22581	3.96781	-61.5183620296406+15.6789456461702i
0.9	155.625	3.58423	39.8716	153.045341383951-619.315534311715i
0.99	53.125	3.94265	11.8155	89.9891109216915+166.255420522797i
1.08	87.125	4.30108	3.5102	-56.0668334192694-3.28939847442489i
1.17	119.625	4.6595	5.4994	-81.8964271729302-32.1759695713947i
1.26	140.75	5.01792	25.1129	-393.132968726593-83.036161503852i
1.35	12.875	5.37634	20.9348	-97.477823825801+320.459183679852i
1.44	59.25	5.73477	18.0234	288.375
1.53	152.875	6.09319	20.9348	-97.4778238258019-320.459183679852i
1.62	42.75	6.45161	25.1129	-393.132968726593+83.0361615038522i
1.71	61.75	6.81004	5.4994	-81.8964271729304+32.1759695713951i
1.8	110.25	7.16846	3.5102	-56.0668334192695+3.28939847442504i
1.89	63	7.52688	11.8155	89.9891109216911-166.255420522798i
1.98	69.125	7.8853	39.8716	153.045341383952+619.315534311714i
2.07	97.25	8.24373	3.96781	-61.5183620296409-15.6789456461702i
2.16	32	8.60215	26.6113	-342+253.625i
2.25	30.375	8.96057	12.8927	-204.6926253559+25.5649069454838i
2.34	129	9.319	17.6048	-85.3201612774791+268.443907595836i
2.43	19.25	9.67742	14.1364	184.2987915459+131.120279517843i
2.52	4.5	10.0358	6.17363	89.0668334192694-42.7106015255751i
2.61	120.375	10.3943	8.41808	132.613448435652-23.5556717539696i
2.7	82.375	10.7527	3.28616	47.9077886201213+21.6645347879737i
2.79	42.375	11.1111	15.1563	-98.3161125189713+221.677327545796i
E07
Time	Data	FFT Freq	FFT Mag	FFT Complex			Max
0	40.25	0	79.0703	1265.125			18.1948
0.09	8.375	0.358423	7.94868	-39.2693138712944+120.964404853527i
0.18	9.375	0.716846	10.0948	47.1911731548426+154.469320559015i
0.27	27.5	1.07527	4.67659	-74.2052481366672+9.61440115943009i
0.36	44.625	1.43369	18.1948	-60.3121077423023+284.800743816065i
0.45	3.5	1.79211	6.54951	-68.6696977560981-79.1572763462453i
0.54	65.375	2.15054	4.50888	-50.7271667711718+51.2956225717943i
0.63	30.75	2.50896	9.94866	-17.0865332998815-158.258835990348i
0.72	20.625	2.86738	14.5852	223.5+67.125i
0.81	30.75	3.22581	12.7041	-63.5875728277007+193.06390588997i
0.9	24.375	3.58423	6.61421	105.633128186297+6.4099534265768i
0.99	20.125	3.94265	4.91071	24.9728412753666-74.4971428349935i
1.08	23.375	4.30108	10.37	-149.937892257697+71.0507438160651i
1.17	91.375	4.6595	17.3869	-70.0781261229572-269.219981419546i
1.26	25.5	5.01792	8.21197	31.4028654300324+127.583651413798i
1.35	97	5.37634	9.26086	146.923650739232-19.2073693563837i
1.44	60.375	5.73477	3.21094	51.375
1.53	9.75	6.09319	9.26086	146.923650739232+19.2073693563829i
1.62	14	6.45161	8.21197	31.4028654300321-127.583651413798i
1.71	6.375	6.81004	17.3869	-70.0781261229562+269.219981419546i
1.8	94.125	7.16846	10.37	-149.937892257697-71.0507438160649i
1.89	38.875	7.52688	4.91071	24.9728412753669+74.4971428349933i
1.98	7.25	7.8853	6.61421	105.633128186297-6.40995342657694i
2.07	78.375	8.24373	12.7041	-63.5875728277011-193.06390588997i
2.16	46.625	8.60215	14.5852	223.5-67.125i
2.25	39	8.96057	9.94866	-17.086533299881+158.258835990348i
2.34	7.5	9.319	4.50888	-50.7271667711719-51.2956225717941i
2.43	35.75	9.67742	6.54951	-68.6696977560978+79.1572763462456i
2.52	110.875	10.0358	18.1948	-60.3121077423029-284.800743816065i
2.61	48.25	10.3943	4.67659	-74.2052481366671-9.6144011594298i
2.7	64	10.7527	10.0948	47.1911731548422-154.469320559015i
2.79	41.125	11.1111	7.94868	-39.2693138712947-120.964404853527i
E10
Time	Data	FFT Freq	FFT Mag	FFT Complex			Max
0	59.75	0	114.008	1824.125			13.3267
0.09	32.625	0.358423	9.66159	-128.669826332096-85.6779593671292i
0.18	46.75	0.716846	8.10205	2.76913871415069-129.60329776655i
0.27	22.75	1.07527	12.9015	-204.634637561822+27.1225084307665i
0.36	94.875	1.43369	12.8377	185.765426548077+87.6442593906764i
0.45	63.25	1.79211	11.8896	73.1160282988093+175.621609082469i
0.54	79.75	2.15054	10.4311	-162.83495504386-36.6024282037743i
0.63	97.75	2.50896	9.15106	124.973027721794-76.2867359402456i
0.72	66.5	2.86738	2.29135	35.75-8.125i
0.81	41.25	3.22581	8.48621	125.872956468269+50.9122000190031i
0.9	58	3.58423	4.43002	-6.5684810543241-70.5753630830339i
0.99	32.625	3.94265	8.61144	-58.3725197674774-124.807121705578i
1.08	21.375	4.30108	13.3267	125.484573451924+172.394259390677i
1.17	86.625	4.6595	10.682	9.90732695266711+170.624801871906i
1.26	60.125	5.01792	12.4151	-96.8657026159669+173.423767354191i
1.35	79.75	5.37634	5.06404	52.8076442198565+61.4520008213068i
1.44	60.375	5.73477	4.32031	-69.125
1.53	83.375	6.09319	5.06404	52.8076442198563-61.4520008213068i
1.62	99.5	6.45161	12.4151	-96.8657026159673-173.423767354191i
1.71	78.875	6.81004	10.682	9.90732695266669-170.624801871906i
1.8	22.5	7.16846	13.3267	125.484573451923-172.394259390676i
1.89	40.75	7.52688	8.61144	-58.3725197674771+124.807121705578i
1.98	32	7.8853	4.43002	-6.56848105432395+70.5753630830336i
2.07	54.125	8.24373	8.48621	125.872956468269-50.9122000190034i
2.16	119.5	8.60215	2.29135	35.75+8.125i
2.25	46.125	8.96057	9.15106	124.973027721794+76.2867359402454i
2.34	27.375	9.319	10.4311	-162.83495504386+36.6024282037745i
2.43	43.75	9.67742	11.8896	73.1160282988092-175.621609082469i
2.52	11.75	10.0358	12.8377	185.765426548076-87.6442593906765i
2.61	83.375	10.3943	12.9015	-204.634637561822-27.1225084307659i
2.7	17.375	10.7527	8.10205	2.76913871415089+129.60329776655i
2.79	59.625	11.1111	9.66159	-128.669826332096+85.6779593671296i
E12
Time	Data	FFT Freq	FFT Mag	FFT Complex			Max
0	31.4167	0	59.638	954.208435			14.7028
0.09	51.7917	0.358423	12.8855	-42.920753613099-201.651356608794i
0.18	24.9583	0.716846	9.47352	147.43938732628+35.1713413246797i
0.27	65.1667	1.07527	8.80994	1.83632015691883-140.947045385144i
0.36	50.2083	1.43369	3.72568	-5.55521043968508-59.3514699304924i
0.45	22.7083	1.79211	3.87383	4.69526921152393-61.8031091236319i
0.54	27.5417	2.15054	7.00277	-8.16309425991933+111.746523600827i
0.63	3.70831	2.50896	7.45525	37.2461632748626+113.319930912904i
0.72	26.7917	2.86738	7.62527	56.8333129999999-107.958374i
0.81	67.875	3.22581	4.09426	-41.295805795691+50.8525373215923i
0.9	17.9167	3.58423	8.09132	119.511465849752+49.7713929218849i
0.99	39.4583	3.94265	3.04148	-36.3002665409159-32.4106629092026i
1.08	20.625	4.30108	2.1393	32.8053324396851-9.7682179304926i
1.17	98.1667	4.6595	14.7028	-198.683742349636-125.956490928778i
1.26	32.4583	5.01792	5.06474	9.04573708388756+80.529462645738i
1.35	36.2083	5.37634	5.67905	1.42281565603583-90.8536499581687i
1.44	65.6667	5.73477	6.54427	-104.708313
1.53	16.2917	6.09319	5.67905	1.42281565603623+90.8536499581684i
1.62	29.75	6.45161	5.06474	9.04573708388735-80.5294626457377i
1.71	12.75	6.81004	14.7028	-198.683742349636+125.956490928778i
1.8	20	7.16846	2.1393	32.8053324396852+9.76821793049253i
1.89	27.25	7.52688	3.04148	-36.3002665409159+32.4106629092026i
1.98	6.79169	7.8853	8.09132	119.511465849752-49.771392921885i
2.07	5.41669	8.24373	4.09426	-41.2958057956914-50.8525373215923i
2.16	3.33331	8.60215	7.62527	56.833313+107.958374i
2.25	28.8333	8.96057	7.45525	37.2461632748622-113.319930912905i
2.34	31.75	9.319	7.00277	-8.16309425991965-111.746523600827i
2.43	7	9.67742	3.87383	4.69526921152404+61.8031091236316i
2.52	22.75	10.0358	3.72568	-5.55521043968495+59.3514699304925i
2.61	5.79169	10.3943	8.80994	1.83632015691936+140.947045385144i
2.7	12.7917	10.7527	9.47352	147.43938732628-35.17134132468i
2.79	41.0417	11.1111	12.8855	-42.9207536130984+201.651356608794i
E17
Time	Data	FFT Freq	FFT Mag	FFT Complex			Max
0	95.75	0	157.32	2517.125			27.4297
0.09	4.875	0.358423	8.49237	-130.677104104441-37.2329789427028i
0.18	49.625	0.716846	15.6351	9.29717119746669-249.988018479138i
0.27	34.125	1.07527	18.2793	-233.733300630189+175.802099112326i
0.36	162.25	1.43369	5.43543	-81.5984261636302+30.0819218691347i
0.45	100.75	1.79211	24.7795	306.653477251495+251.303835321236i
0.54	142.25	2.15054	15.7262	-45.2195988617393+247.522280107659i
0.63	48.375	2.50896	15.9941	243.454454233339+78.8509096703695i
0.72	106.125	2.86738	9.09875	123+77.875i
0.81	62.5	3.22581	5.09878	-67.2607515298322+46.1666081902982i
0.9	69.75	3.58423	9.80467	-1.88826551452916+156.863423551488i
0.99	25.125	3.94265	9.00528	-123.169289097198-74.7640712996368i
1.08	80.5	4.30108	1.26927	15.0984261636302+13.5819218691346i
1.17	90.625	4.6595	5.05782	-77.4877379291358+23.3350039271597i
1.26	69.125	5.01792	6.07962	-84.6893068211979+47.8531249646916i
1.35	75.125	5.37634	15.5406	202.220251805963+144.683531012932i
1.44	80.75	5.73477	27.4297	438.875
1.53	74.625	6.09319	15.5406	202.220251805963-144.683531012933i
1.62	133.5	6.45161	6.07962	-84.6893068211979-47.8531249646912i
1.71	162.375	6.81004	5.05782	-77.4877379291358-23.3350039271594i
1.8	94.75	7.16846	1.26927	15.0984261636302-13.5819218691347i
1.89	65	7.52688	9.00528	-123.169289097198+74.7640712996374i
1.98	50	7.8853	9.80467	-1.88826551452973-156.863423551488i
2.07	40.75	8.24373	5.09878	-67.2607515298325-46.1666081902977i
2.16	101	8.60215	9.09875	123-77.875i
2.25	73.5	8.96057	15.9941	243.454454233339-78.85090967037i
2.34	81.75	9.319	15.7262	-45.21959886174-247.522280107659i
2.43	67	9.67742	24.7795	306.653477251494-251.303835321237i
2.52	79.375	10.0358	5.43543	-81.5984261636302-30.0819218691346i
2.61	8.75	10.3943	18.2793	-233.73330063019-175.802099112325i
2.7	81.5	10.7527	15.6351	9.29717119746727+249.988018479138i
2.79	105.625	11.1111	8.49237	-130.677104104441+37.232978942703i
E19
Time	Data	FFT Freq	FFT Mag	FFT Complex			Max
0	143.136	0	430.83	6893.272738			24.1349
0.09	262.239	0.358423	4.20787	-67.2504126362602+3.18773867908002i
0.18	200.307	0.716846	7.91115	-24.2455286933358-124.234709462575i
0.27	197.466	1.07527	9.17419	-8.27728857698872-146.553526997385i
0.36	280.852	1.43369	5.01772	70.0344001833007+39.2509517324972i
0.45	213.886	1.79211	8.12871	-62.2339673440478+114.203195043578i
0.54	197.125	2.15054	9.72424	-68.8757307759045+139.512330995208i
0.63	221.261	2.50896	5.12576	-57.2316973778562+58.7412547174397i
0.72	185.023	2.86738	10.0162	56.8408819999999-149.840972i
0.81	245.511	3.22581	11.3346	-145.754770731565-107.910626730776i
0.9	215.261	3.58423	4.26702	68.2600025665827-1.29563922392332i
0.99	159.136	3.94265	16.7601	-244.930822721931-109.177054613437i
1.08	260.33	4.30108	24.1349	-382.738924183301-51.2718122675024i
1.17	200.591	4.6595	14.1521	-185.769391173238+129.469020809788i
1.26	222.341	5.01792	11.1239	-49.6842750973427-170.906451681706i
1.35	203.068	5.37634	8.7385	-131.915417438113-46.3340493049483i
1.44	256.057	5.73477	9.66478	154.636442
1.53	213.273	6.09319	8.7385	-131.915417438113+46.3340493049485i
1.62	198.716	6.45161	11.1239	-49.6842750973422+170.906451681707i
1.71	223.761	6.81004	14.1521	-185.769391173239-129.469020809788i
1.8	217.602	7.16846	24.1349	-382.738924183301+51.2718122675028i
1.89	208.568	7.52688	16.7601	-244.930822721931+109.177054613437i
1.98	237.489	7.8853	4.26702	68.2600025665827+1.29563922392315i
2.07	221.909	8.24373	11.3346	-145.754770731565+107.910626730776i
2.16	232.807	8.60215	10.0162	56.8408820000001+149.840972i
2.25	240.932	8.96057	5.12576	-57.2316973778566-58.7412547174397i
2.34	229.864	9.319	9.72424	-68.8757307759048-139.512330995208i
2.43	146.591	9.67742	8.12871	-62.2339673440481-114.203195043578i
2.52	214.591	10.0358	5.01772	70.0344001833005-39.2509517324976i
2.61	174.58	10.3943	9.17419	-8.2772885769885+146.553526997385i
2.7	232.455	10.7527	7.91115	-24.2455286933355+124.234709462575i
2.79	236.545	11.1111	4.20787	-67.2504126362603-3.18773867908008i
E24
Time	Data	FFT Freq	FFT Mag	FFT Complex			Max
0	183.875	0	302.109	4833.75			24.7629
0.09	171.875	0.358423	12.5218	-188.278395700755+68.4912544130349i
0.18	179.375	0.716846	18.9403	283.256282621459-107.712919781636i
0.27	129.125	1.07527	24.7629	386.676137070747+86.3766361697087i
0.36	128.375	1.43369	7.47606	-6.55237629863962+119.437414114622i
0.45	97.75	1.79211	14.877	88.0052466045587-221.166273419278i
0.54	91.375	2.15054	13.8733	-167.453346926192-145.710253561366i
0.63	150.625	2.50896	6.82595	9.83458700487783+108.771539897421i
0.72	197.875	2.86738	14.7225	226.875+63.375i
0.81	117.125	3.22581	6.9506	-25.1245943845652-108.334294858554i
0.9	126.25	3.58423	13.0914	81.9393679486382+192.770500189252i
0.99	127	3.94265	20.7486	-326.301337352223-61.1311891129508i
1.08	174.75	4.30108	18.3213	215.30237629864+198.937414114621i
1.17	223.375	4.6595	10.7677	-163.227503059266+55.1220922223719i
1.26	120.625	5.01792	15.2404	-216.742303643905-111.732166031017i
1.35	157.375	5.37634	16.7892	148.415859816625-223.904208596606i
1.44	192.625	5.73477	22.3125	357
1.53	103.125	6.09319	16.7892	148.415859816626+223.904208596605i
1.62	169.625	6.45161	15.2404	-216.742303643905+111.732166031017i
1.71	230.375	6.81004	10.7677	-163.227503059266-55.1220922223714i
1.8	155.5	7.16846	18.3213	215.30237629864-198.937414114622i
1.89	196.75	7.52688	20.7486	-326.301337352223+61.1311891129519i
1.98	210.875	7.8853	13.0914	81.9393679486376-192.770500189253i
2.07	104.875	8.24373	6.9506	-25.1245943845651+108.334294858554i
2.16	183.375	8.60215	14.7225	226.875-63.375i
2.25	56.125	8.96057	6.82595	9.83458700487722-108.771539897421i
2.34	136.75	9.319	13.8733	-167.453346926192+145.710253561366i
2.43	71.875	9.67742	14.877	88.005246604559+221.166273419278i
2.52	194.75	10.0358	7.47606	-6.55237629863976-119.437414114621i
2.61	121.375	10.3943	24.7629	386.676137070747-86.3766361697099i
2.7	149.375	10.7527	18.9403	283.256282621459+107.712919781635i
2.79	179.625	11.1111	12.5218	-188.278395700755-68.4912544130342i
F06
Time	Data	FFT Freq	FFT Mag	FFT Complex			Max
0	142.375	0	257.57	4121.125			17.6055
0.09	147.75	0.358423	3.51261	42.9532796333013-36.2443155050151i
0.18	121	0.716846	16.4593	70.8213698828264+253.646485026128i
0.27	157.125	1.07527	11.9282	-101.146516389681-161.844105155888i
0.36	101.75	1.43369	2.7843	21.491824445832-39.0217847076181i
0.45	69.5	1.79211	17.0796	249.874016723625-110.641888503136i
0.54	170.625	2.15054	15.2329	-177.645820954254-166.867426478804i
0.63	107.125	2.50896	1.04105	9.8892388186438-13.403461550626i
0.72	160	2.86738	17.3762	228.5+158.375i
0.81	116.25	3.22581	6.76917	-88.1708083843895+62.898701269254i
0.9	75.125	3.58423	6.89639	53.4625777804433+96.5254487931341i
0.99	116	3.94265	16.9992	271.056001417481+22.4853739745289i
1.08	207.125	4.30108	8.33958	-53.9918244458321-122.021784707618i
1.17	145.375	4.6595	10.1712	-148.186261653187+67.2676990478072i
1.26	159.875	5.01792	17.6055	-238.138126709016-150.460639701933i
1.35	146.25	5.37634	8.91811	58.7310498342056+130.042389040896i
1.44	105.5	5.73477	2.24219	35.875
1.53	136.5	6.09319	8.91811	58.7310498342051-130.042389040896i
1.62	83.625	6.45161	17.6055	-238.138126709016+150.460639701933i
1.71	151.75	6.81004	10.1712	-148.186261653187-67.2676990478066i
1.8	107.25	7.16846	8.33958	-53.9918244458319+122.021784707618i
1.89	88.375	7.52688	16.9992	271.056001417481-22.4853739745296i
1.98	62.375	7.8853	6.89639	53.4625777804431-96.5254487931344i
2.07	139	8.24373	6.76917	-88.1708083843898-62.8987012692538i
2.16	160.75	8.60215	17.3762	228.5-158.375i
2.25	112.375	8.96057	1.04105	9.88923881864386+13.4034615506259i
2.34	162	9.319	15.2329	-177.645820954253+166.867426478804i
2.43	140.5	9.67742	17.0796	249.874016723625+110.641888503135i
2.52	168.75	10.0358	2.7843	21.491824445832+39.0217847076181i
2.61	126	10.3943	11.9282	-101.14651638968+161.844105155889i
2.7	90.375	10.7527	16.4593	70.8213698828258-253.646485026129i
2.79	142.75	11.1111	3.51261	42.9532796333014+36.2443155050153i
F09
Time	Data	FFT Freq	FFT Mag	FFT Complex			Max
0	59.625	0	114.992	1839.875			26.4505
0.09	60.625	0.358423	13.9524	104.483806299168-197.277933966514i
0.18	13.25	0.716846	15.0594	-126.521896959295-205.058998522505i
0.27	86	1.07527	5.13022	-81.9768709710746-4.18251684617087i
0.36	136.25	1.43369	7.16162	-56.6468930265903-99.60452281804i
0.45	108	1.79211	19.6989	-92.9994656868759+301.149754912646i
0.54	107.875	2.15054	6.3687	96.4529122335433+32.8677570130825i
0.63	4.125	2.50896	26.4505	363.19380368622+217.243603450764i
0.72	73.375	2.86738	17.5366	-150-237.125i
0.81	79.875	3.22581	7.33696	105.533926552813+51.4133711169717i
0.9	99.875	3.58423	8.96358	112.115936633699-89.4344978252901i
0.99	54.75	3.94265	6.79543	53.9451319107696+94.4004636656499i
1.08	8.5	4.30108	3.44614	-39.8531069734098-38.1045228180401i
1.17	90.125	4.6595	12.8496	-59.6704181242334-196.743424551098i
1.26	29.75	5.01792	14.767	-186.046951907948+145.638746639123i
1.35	5.625	5.37634	5.07842	22.4900863332146+78.0802172417616i
1.44	7.75	5.73477	3.80469	-60.875
1.53	114	6.09319	5.07842	22.4900863332144-78.0802172417613i
1.62	98.5	6.45161	14.767	-186.046951907948-145.638746639123i
1.71	25.625	6.81004	12.8496	-59.6704181242328+196.743424551099i
1.8	27.375	7.16846	3.44614	-39.8531069734097+38.10452281804i
1.89	29.25	7.52688	6.79543	53.9451319107691-94.4004636656498i
1.98	80.625	7.8853	8.96358	112.115936633699+89.4344978252897i
2.07	74.625	8.24373	7.33696	105.533926552812-51.4133711169715i
2.16	20	8.60215	17.5366	-150+237.125i
2.25	63.75	8.96057	26.4505	363.19380368622-217.243603450765i
2.34	63.625	9.319	6.3687	96.4529122335434-32.8677570130828i
2.43	39.25	9.67742	19.6989	-92.9994656868768-301.149754912646i
2.52	36.875	10.0358	7.16162	-56.6468930265901+99.6045228180401i
2.61	48.125	10.3943	5.13022	-81.9768709710744+4.18251684617078i
2.7	26.25	10.7527	15.0594	-126.521896959295+205.058998522505i
2.79	66.625	11.1111	13.9524	104.483806299168+197.277933966514i
F11
Time	Data	FFT Freq	FFT Mag	FFT Complex			Max
0	170.875	0	345.477	5527.625			13.6058
0.09	209.625	0.358423	4.75538	-40.605607926859+64.3450244201126i
0.18	177.375	0.716846	4.64633	25.7814448574864+69.727586975401i
0.27	128	1.07527	11.6028	169.547724500411+75.6165065598587i
0.36	180.875	1.43369	9.57693	138.638086143187-65.2625631329236i
0.45	130	1.79211	8.23882	-105.918800413289-78.4731271603715i
0.54	128.5	2.15054	1.19182	14.3924057228708+12.5097041869593i
0.63	181.75	2.50896	4.25481	18.0668808476161-65.6357554085641i
0.72	178.25	2.86738	3.37653	1.62500000000003+54i
0.81	192.125	3.22581	8.09266	26.1394851067786-126.81669709679i
0.9	189.5	3.58423	10.1243	-137.656384700425-85.3890511014447i
0.99	194	3.94265	13.6058	-113.193726310516-185.950595155145i
1.08	154.75	4.30108	4.44385	21.6119138568133+67.7374368670765i
1.17	151.5	4.6595	11.4461	-149.770767576289+105.393872561025i
1.26	166.25	5.01792	1.33626	2.98253412006747-21.1711683130031i
1.35	192.125	5.37634	5.84446	82.7348117721467-43.5810832721745i
1.44	185	5.73477	1.97656	31.625
1.53	153.25	6.09319	5.84446	82.7348117721468+43.5810832721741i
1.62	183.25	6.45161	1.33626	2.98253412006751+21.171168313003i
1.71	186.125	6.81004	11.4461	-149.77076757629-105.393872561025i
1.8	147.625	7.16846	4.44385	21.6119138568131-67.7374368670764i
1.89	204	7.52688	13.6058	-113.193726310515+185.950595155145i
1.98	172	7.8853	10.1243	-137.656384700425+85.389051101445i
2.07	175.25	8.24373	8.09266	26.139485106779+126.81669709679i
2.16	201.25	8.60215	3.37653	1.62499999999997-54i
2.25	138.75	8.96057	4.25481	18.0668808476163+65.6357554085641i
2.34	177.625	9.319	1.19182	14.3924057228707-12.5097041869593i
2.43	171.25	9.67742	8.23882	-105.918800413288+78.4731271603719i
2.52	172	10.0358	9.57693	138.638086143187+65.2625631329235i
2.61	167.75	10.3943	11.6028	169.547724500411-75.6165065598592i
2.7	194.5	10.7527	4.64633	25.7814448574862-69.7275869754011i
2.79	172.5	11.1111	4.75538	-40.6056079268592-64.3450244201124i
F15
Time	Data	FFT Freq	FFT Mag	FFT Complex			Max
0	211.125	0	425.062	6801			8.00155
0.09	236.375	0.358423	0.667644	-10.2489451192693-3.01174661695851i
0.18	209.625	0.716846	4.2024	22.881470132755-63.2252695513872i
0.27	210.625	1.07527	1.02704	15.91917792114-4.07558789908194i
0.36	199.75	1.43369	8.00155	118.147416036854+49.3104752597279i
0.45	200.625	1.79211	3.95703	61.2479468873364-16.0364909468215i
0.54	235.5	2.15054	0.512769	-6.07857269282665+5.51013715600784i
0.63	222.5	2.50896	6.02332	-93.0026967993562-25.2644393287836i
0.72	212.75	2.86738	6.61324	-43.1250000000001-96.625i
0.81	203.75	3.22581	4.32453	-11.3657219376633+68.2525686158962i
0.9	221	3.58423	6.66279	89.0782028687228-58.5630861486957i
0.99	191.625	3.94265	3.26294	-51.4165036493377-9.05128017325963i
1.08	195.625	4.30108	1.17548	-18.1474160368535-4.93952474027197i
1.17	227.875	4.6595	6.23845	-53.7219235558234-84.1251713832453i
1.26	213.375	5.01792	1.52567	-24.3811003086513+1.20150714390943i
1.35	201.375	5.37634	3.0271	-48.4113337470264+1.47046706999632i
1.44	235	5.73477	3.76562	60.25
1.53	215.125	6.09319	3.0271	-48.4113337470264-1.47046706999632i
1.62	210.375	6.45161	1.52567	-24.3811003086513-1.20150714390937i
1.71	200.5	6.81004	6.23845	-53.7219235558232+84.1251713832454i
1.8	227.25	7.16846	1.17548	-18.1474160368535+4.93952474027212i
1.89	216	7.52688	3.26294	-51.4165036493377+9.05128017325977i
1.98	213	7.8853	6.66279	89.0782028687229+58.5630861486955i
2.07	210.875	8.24373	4.32453	-11.3657219376636-68.2525686158963i
2.16	213	8.60215	6.61324	-43.1249999999999+96.625i
2.25	227.75	8.96057	6.02332	-93.0026967993562+25.2644393287838i
2.34	213.875	9.319	0.512769	-6.0785726928266-5.51013715600774i
2.43	183.75	9.67742	3.95703	61.2479468873363+16.0364909468213i
2.52	199.25	10.0358	8.00155	118.147416036853-49.310475259728i
2.61	206	10.3943	1.02704	15.91917792114+4.07558789908185i
2.7	220.125	10.7527	4.2024	22.8814701327552+63.2252695513873i
2.79	215.625	11.1111	0.667644	-10.2489451192692+3.01174661695846i
F16
Time	Data	FFT Freq	FFT Mag	FFT Complex			Max
0	9.125	0	97.0547	1552.875			28.3512
0.09	72.25	0.358423	6.66771	-72.6397930858407+78.133277635233i
0.18	39.125	0.716846	5.62871	39.2309724479036-81.0655081134683i
0.27	33.125	1.07527	28.3512	-453.454402598038-12.2235166581136i
0.36	73.25	1.43369	15.5356	116.434997116652-219.612666646316i
0.45	74.5	1.79211	1.7447	-3.72026823846097+27.6662394815514i
0.54	50.25	2.15054	10.5592	147.885308918448+81.6877672591718i
0.63	62.875	2.50896	12.9857	-165.749996513201-125.284153361815i
0.72	16.25	2.86738	12.2958	184-69.625i
0.81	56.75	3.22581	10.7629	-171.258983242464+18.0340690140911i
0.9	21.625	3.58423	7.65958	-90.2336584889986-82.928872274608i
0.99	25.375	3.94265	8.78308	-65.397323326092-124.385143064471i
1.08	38.25	4.30108	11.2581	-156.684997116652-88.8626666463155i
1.17	5.125	4.6595	1.82808	13.1351796513121+26.1339573520336i
1.26	20.75	5.01792	2.28829	13.1173771226467-34.1821476472484i
1.35	83.25	5.37634	11.0102	-2.91441264721639-176.13964343269i
1.44	124.375	5.73477	4.72656	75.625
1.53	100.25	6.09319	11.0102	-2.9144126472159+176.13964343269i
1.62	45.125	6.45161	2.28829	13.1173771226468+34.1821476472484i
1.71	40.625	6.81004	1.82808	13.1351796513122-26.1339573520342i
1.8	83	7.16846	11.2581	-156.684997116652+88.8626666463157i
1.89	14.625	7.52688	8.78308	-65.3973233260914+124.385143064471i
1.98	2.25	7.8853	7.65958	-90.2336584889986+82.9288722746083i
2.07	8.875	8.24373	10.7629	-171.258983242463-18.034069014091i
2.16	89.75	8.60215	12.2958	184+69.625i
2.25	75.625	8.96057	12.9857	-165.749996513201+125.284153361815i
2.34	84.375	9.319	10.5592	147.885308918448-81.6877672591721i
2.43	74.375	9.67742	1.7447	-3.72026823846063-27.6662394815517i
2.52	65.125	10.0358	15.5356	116.434997116652+219.612666646316i
2.61	5	10.3943	28.3512	-453.454402598038+12.2235166581148i
2.7	51.625	10.7527	5.62871	39.2309724479038+81.0655081134683i
2.79	6	11.1111	6.66771	-72.6397930858407-78.1332776352331i
F20
Time	Data	FFT Freq	FFT Mag	FFT Complex			Max
0	197	0	404.68	6474.875			9.14566
0.09	222.75	0.358423	4.52751	-57.8075108095946-43.6562619611986i
0.18	205.625	0.716846	3.4828	55.7211051738058+0.635056965076942i
0.27	173.875	1.07527	3.03865	45.3650813045933+17.4859869154119i
0.36	209.625	1.43369	5.46701	-18.9610479427585+85.3923971288626i
0.45	185.875	1.79211	5.90055	92.8291696228665-17.1983087626678i
0.54	216.625	2.15054	8.7147	-54.8462913706885-128.19536545198i
0.63	199.625	2.50896	7.08284	-78.1084514370491+82.1080824480551i
0.72	228.75	2.86738	7.98736	41.1249999999999-121i
0.81	194.125	3.22581	8.01464	-48.9987636046271-118.503794329796i
0.9	161.875	3.58423	3.01821	2.41899166512836-48.2307461717535i
0.99	216.25	3.94265	0.370781	-4.99708321633851+3.19745549332768i
1.08	215.875	4.30108	2.37831	37.9610479427586+2.64239712886256i
1.17	245.125	4.6595	9.14566	-139.678877747892-43.6172028080659i
1.26	192.875	5.01792	7.3863	11.7061945317543+117.599676245304i
1.35	189.25	5.37634	5.88968	55.3964358880413+76.2329072814771i
1.44	214	5.73477	3.07031	-49.125
1.53	204.375	6.09319	5.88968	55.3964358880412-76.2329072814775i
1.62	208.5	6.45161	7.3863	11.706194531754-117.599676245304i
1.71	202.625	6.81004	9.14566	-139.678877747892+43.6172028080663i
1.8	199.375	7.16846	2.37831	37.9610479427586-2.64239712886258i
1.89	219	7.52688	0.370781	-4.99708321633848-3.19745549332773i
1.98	197	7.8853	3.01821	2.41899166512852+48.2307461717534i
2.07	208.125	8.24373	8.01464	-48.9987636046269+118.503794329796i
2.16	178.5	8.60215	7.98736	41.1250000000001+121i
2.25	198.875	8.96057	7.08284	-78.1084514370493-82.1080824480549i
2.34	196.25	9.319	8.7147	-54.8462913706882+128.19536545198i
2.43	187	9.67742	5.90055	92.8291696228664+17.1983087626675i
2.52	183.875	10.0358	5.46701	-18.9610479427586-85.3923971288626i
2.61	221.375	10.3943	3.03865	45.3650813045933-17.4859869154122i
2.7	207.125	10.7527	3.4828	55.7211051738057-0.635056965076942i
2.79	193.75	11.1111	4.52751	-57.8075108095945+43.6562619611987i
F21
Time	Data	FFT Freq	FFT Mag	FFT Complex			Max
0	17.125	0	157.055	2512.875			33.0374
0.09	27.25	0.358423	13.6545	-150.529108419802+158.338304112617i
0.18	42.375	0.716846	9.14752	-6.1127810207289+146.232654612416i
0.27	9.625	1.07527	33.0374	-122.533423266525+514.199887775544i
0.36	107.125	1.43369	13.3615	-111.780113447946-182.233387386532i
0.45	83.375	1.79211	10.6941	-170.738938814865+11.201141624563i
0.54	14.125	2.15054	22.597	65.7505162399203+355.523864810549i
0.63	42.75	2.50896	10.0769	76.6098050637468+141.866766157954i
0.72	111	2.86738	7.48935	77.3749999999999-91.5i
0.81	139.125	3.22581	6.66041	-87.521317076869+60.7984140388753i
0.9	99.75	3.58423	24.861	-393.06542394559+61.0341192644754i
0.99	92.25	3.94265	23.8982	-286.93811092761-252.734614388341i
1.08	13.625	4.30108	12.4828	177.780113447946+91.0166126134675i
1.17	76.625	4.6595	7.17573	-105.984007187477-44.1486025033182i
1.26	33.625	5.01792	17.977	144.4276887264+248.742909066342i
1.35	79.375	5.37634	2.61959	-28.3648993705973+30.8572177275797i
1.44	126.625	5.73477	7.60156	-121.625
1.53	68.875	6.09319	2.61959	-28.3648993705974-30.85721772758i
1.62	155.75	6.45161	17.977	144.4276887264-248.742909066342i
1.71	91.375	6.81004	7.17573	-105.984007187477+44.148602503318i
1.8	93.375	7.16846	12.4828	177.780113447946-91.0166126134678i
1.89	144.75	7.52688	23.8982	-286.938110927609+252.734614388341i
1.98	33.375	7.8853	24.861	-393.065423945591-61.0341192644743i
2.07	5.25	8.24373	6.66041	-87.5213170768693-60.7984140388751i
2.16	80	8.60215	7.48935	77.3750000000001+91.5i
2.25	81.875	8.96057	10.0769	76.6098050637464-141.866766157954i
2.34	50	9.319	22.597	65.7505162399193-355.523864810549i
2.43	180.5	9.67742	10.6941	-170.738938814865-11.2011416245629i
2.52	87.625	10.0358	13.3615	-111.780113447945+182.233387386533i
2.61	82.5	10.3943	33.0374	-122.533423266527-514.199887775544i
2.7	130.125	10.7527	9.14752	-6.1127810207295-146.232654612416i
2.79	111.75	11.1111	13.6545	-150.529108419802-158.338304112617i
F22
Time	Data	FFT Freq	FFT Mag	FFT Complex			Max
0	362.554	0	729.355	11669.678525			22.1362
0.09	433.679	0.358423	7.68318	120.69887860509-23.3195482888291i
0.18	317	0.716846	16.7319	98.6172950516725+248.884632797506i
0.27	328.893	1.07527	5.91833	-20.6029446277489+92.4248325574117i
0.36	375.304	1.43369	3.44382	55.0946148345308-0.847019772953871i
0.45	378.375	1.79211	8.49658	77.4857382797895-111.700943443144i
0.54	302.821	2.15054	8.70936	0.645943773980193+139.348243448779i
0.63	374.643	2.50896	8.17531	50.5109505567007-120.659023277357i
0.72	398.286	2.86738	16.3724	259.071409-38.7857060000001i
0.81	363.839	3.22581	18.9972	-25.8004931485863-302.858696685168i
0.9	369.518	3.58423	10.3632	101.776159588127-130.899855856576i
0.99	351.75	3.94265	11.481	-76.5532532709166+166.985351731604i
1.08	378.071	4.30108	18.9248	-254.416086834531+164.188686227046i
1.17	361.036	4.6595	8.94087	-102.162022770439-100.136600783933i
1.26	363.018	5.01792	10.3424	-39.6823464137794-160.649358507848i
1.35	400.179	5.37634	10.7934	-101.57685362389+139.661521787268i
1.44	372.304	5.73477	22.1362	-354.178647000001
1.53	341.518	6.09319	10.7934	-101.57685362389-139.661521787268i
1.62	314.536	6.45161	10.3424	-39.6823464137791+160.649358507848i
1.71	384.464	6.81004	8.94087	-102.162022770439+100.136600783933i
1.8	371.804	7.16846	18.9248	-254.416086834531-164.188686227046i
1.89	336.964	7.52688	11.481	-76.5532532709171-166.985351731604i
1.98	295.143	7.8853	10.3632	101.776159588127+130.899855856576i
2.07	397.464	8.24373	18.9972	-25.8004931485858+302.858696685168i
2.16	296.232	8.60215	16.3724	259.071409+38.7857060000001i
2.25	399.482	8.96057	8.17531	50.5109505567011+120.659023277357i
2.34	389.875	9.319	8.70936	0.645943773979795-139.348243448778i
2.43	344.589	9.67742	8.49658	77.4857382797895+111.700943443144i
2.52	403.857	10.0358	3.44382	55.0946148345306+0.84701977295353i
2.61	410.464	10.3943	5.91833	-20.6029446277491-92.4248325574115i
2.7	347.429	10.7527	16.7319	98.6172950516719-248.884632797507i
2.79	404.589	11.1111	7.68318	120.69887860509+23.3195482888288i
G01
Time	Data	FFT Freq	FFT Mag	FFT Complex			Max
0	19.375	0	80.9375	1295			14.9337
0.09	32.125	0.358423	1.95923	4.95639655764832-30.953307636974i
0.18	99.125	0.716846	8.31024	-132.96386950371-0.108120464589945i
0.27	7	1.07527	8.96067	137.153698980232-41.7617936310606i
0.36	77	1.43369	6.92493	-81.1504960899509-75.4387084989848i
0.45	18.875	1.79211	10.0733	-119.9071272838-107.698584901057i
0.54	7.625	2.15054	9.26734	-139.50836253504-50.2353771098612i
0.63	64.5	2.50896	7.52289	109.795170904868-49.3259011369816i
0.72	11.125	2.86738	3.51371	54.25-14.75i
0.81	111.125	3.22581	10.537	-99.7941025191506+135.883487756202i
0.9	39.125	3.58423	10.0035	-157.738002675707-27.1456495106624i
0.99	44.5	3.94265	8.49811	-62.3910015309917-120.810290613142i
1.08	46.125	4.30108	11.1617	-170.599503910049+52.8112915010153i
1.17	49.125	4.6595	14.9337	-53.414751040806+232.89174229288i
1.26	40.125	5.01792	11.9066	188.210234714457+29.4816071346084i
1.35	27	5.37634	14.2943	226.601715931999-30.9786771077661i
1.44	1.5	5.73477	5.125	-82
1.53	37	6.09319	14.2943	226.601715931999+30.9786771077656i
1.62	21.75	6.45161	11.9066	188.210234714457-29.4816071346091i
1.71	46.75	6.81004	14.9337	-53.4147510408064-232.89174229288i
1.8	37.875	7.16846	11.1617	-170.599503910049-52.8112915010152i
1.89	69.5	7.52688	8.49811	-62.3910015309914+120.810290613142i
1.98	18.875	7.8853	10.0035	-157.738002675707+27.1456495106626i
2.07	69.375	8.24373	10.537	-99.7941025191509-135.883487756202i
2.16	70.25	8.60215	3.51371	54.25+14.75i
2.25	15.375	8.96057	7.52289	109.795170904868+49.3259011369813i
2.34	10.125	9.319	9.26734	-139.50836253504+50.2353771098614i
2.43	58.375	9.67742	10.0733	-119.907127283799+107.698584901057i
2.52	67.125	10.0358	6.92493	-81.1504960899508+75.4387084989847i
2.61	18.5	10.3943	8.96067	137.153698980232+41.7617936310603i
2.7	39.375	10.7527	8.31024	-132.96386950371+0.108120464590257i
2.79	19.375	11.1111	1.95923	4.95639655764843+30.9533076369742i
G06
Time	Data	FFT Freq	FFT Mag	FFT Complex			Max
0	99.3068	0	220.941	3535.056795			24.5823
0.09	59.8409	0.358423	2.5399	-34.7745871028052-21.0286090300402i
0.18	122.818	0.716846	2.74727	38.1664304875418+21.8055100923067i
0.27	97.1023	1.07527	9.13428	-112.591366768396+93.1803110149651i
0.36	179.92	1.43369	4.99555	-33.6555463673812-72.4976582592137i
0.45	60.4773	1.79211	11.6224	-178.659857330738+51.5880939707317i
0.54	136.761	2.15054	9.82173	20.0131266722141+155.868167661754i
0.63	61.625	2.50896	7.82602	-91.3232856979395+85.6691442874722i
0.72	141.67	2.86738	11.2221	175.670503+37.1364120000001i
0.81	111.42	3.22581	12.4956	-190.231694958905+61.5103067843986i
0.9	136.17	3.58423	7.88496	109.777938359561-62.1689443487167i
0.99	94.9205	3.94265	8.43418	18.1198793833621-133.72481108165i
1.08	100.034	4.30108	9.84139	84.1100163673811+133.115925740786i
1.17	136.261	4.6595	3.32855	-50.9910704603757+15.3689664552694i
1.26	39.3068	5.01792	20.3323	-170.230079519316+277.222866081836i
1.35	144.648	5.37634	24.5823	226.451982935798+321.586817959571i
1.44	151.057	5.73477	1.44105	23.056795
1.53	133.898	6.09319	24.5823	226.451982935797-321.586817959572i
1.62	83.4659	6.45161	20.3323	-170.230079519317-277.222866081836i
1.71	122.375	6.81004	3.32855	-50.9910704603754-15.3689664552695i
1.8	117.295	7.16846	9.84139	84.110016367381-133.115925740786i
1.89	119.761	7.52688	8.43418	18.1198793833627+133.724811081649i
1.98	64.4091	7.8853	7.88496	109.777938359561+62.1689443487164i
2.07	112.568	8.24373	12.4956	-190.231694958905-61.5103067843979i
2.16	109.261	8.60215	11.2221	175.670503-37.1364120000001i
2.25	93.0227	8.96057	7.82602	-91.3232856979395-85.6691442874721i
2.34	109.795	9.319	9.82173	20.0131266722138-155.868167661754i
2.43	143.989	9.67742	11.6224	-178.659857330738-51.5880939707313i
2.52	78.8182	10.0358	4.99555	-33.6555463673811+72.4976582592138i
2.61	144.75	10.3943	9.13428	-112.591366768396-93.180311014965i
2.7	108.966	10.7527	2.74727	38.1664304875415-21.8055100923069i
2.79	119.341	11.1111	2.5399	-34.7745871028054+21.0286090300401i
G09
Time	Data	FFT Freq	FFT Mag	FFT Complex			Max
0	20.875	0	95.9219	1534.75			20.1089
0.09	12.875	0.358423	9.14912	-5.30555630297039+146.289802732427i
0.18	41.875	0.716846	7.20602	67.9184973873612+93.1682456061137i
0.27	69.625	1.07527	10.8231	-70.8298273726359+158.021742013145i
0.36	33.25	1.43369	12.553	-68.62875624952+188.759329893667i
0.45	13.25	1.79211	17.5927	-235.188762674994-154.656962843709i
0.54	49.25	2.15054	20.1089	-316.397200465606+58.4057120294376i
0.63	12.875	2.50896	7.5786	119.627275489289+19.817080787876i
0.72	69.125	2.86738	10.3117	-151.375+65.625i
0.81	84.5	3.22581	14.0899	-200.304618163751-103.444464023068i
0.9	11.375	3.58423	13.7911	188.772678608682-114.256129402154i
0.99	16.375	3.94265	14.3842	167.500402374524+157.833500343814i
1.08	4.625	4.30108	10.7485	29.1287562495199-169.490670106333i
1.17	59.125	4.6595	5.59605	-86.4785473617447-23.201304607247i
1.26	94.375	5.01792	3.24887	33.2060244695628-39.9935958254772i
1.35	53.875	5.37634	9.06431	128.979634012283+66.3147481135671i
1.44	43.625	5.73477	4.25	-68
1.53	52.5	6.09319	9.06431	128.979634012283-66.3147481135675i
1.62	17.125	6.45161	3.24887	33.206024469563+39.993595825477i
1.71	96.875	6.81004	5.59605	-86.4785473617446+23.2013046072471i
1.8	49.375	7.16846	10.7485	29.1287562495202+169.490670106333i
1.89	20.25	7.52688	14.3842	167.500402374524-157.833500343815i
1.98	58.875	7.8853	13.7911	188.772678608682+114.256129402154i
2.07	112.625	8.24373	14.0899	-200.304618163751+103.444464023069i
2.16	2	8.60215	10.3117	-151.375-65.625i
2.25	13.375	8.96057	7.5786	119.62727548929-19.8170807878766i
2.34	61.25	9.319	20.1089	-316.397200465606-58.4057120294368i
2.43	47.75	9.67742	17.5927	-235.188762674994+154.656962843709i
2.52	68.125	10.0358	12.553	-68.6287562495202-188.759329893667i
2.61	112	10.3943	10.8231	-70.8298273726362-158.021742013144i
2.7	108.25	10.7527	7.20602	67.918497387361-93.1682456061139i
2.79	23.5	11.1111	9.14912	-5.30555630297116-146.289802732428i
G11
Time	Data	FFT Freq	FFT Mag	FFT Complex			Max
0	9.32501	0	74.1578	1186.525264			19.5222
0.09	86.775	0.358423	4.4954	68.1576923731504+22.9768668354808i
0.18	90.75	0.716846	6.40869	55.7091068290919-86.0857235510943i
0.27	46.525	1.07527	10.8655	165.033506146481+54.6537053762276i
0.36	30.025	1.43369	13.7201	-182.781142347649-121.577506544015i
0.45	24.85	1.79211	15.0916	-127.509425479168-205.05350315316i
0.54	2.25	2.15054	10.9793	-95.3482557071482-147.541188139494i
0.63	33.875	2.50896	19.5222	-210.642135390431-230.642467307775i
0.72	59.775	2.86738	16.8947	270.275144+4.65002400000003i
0.81	24.9	3.22581	7.50522	-103.480189775067-60.9254182702845i
0.9	14.5	3.58423	6.93568	-70.748310701955-85.4938660290439i
0.99	77.025	3.94265	9.68348	4.8766574368774+154.858960021134i
1.08	38.825	4.30108	7.2312	-48.218857652351+105.172493455985i
1.17	22.325	4.6595	10.5541	-140.518797028439-93.6490156746458i
1.26	0.174988	5.01792	3.93911	39.187507580011+49.3617425593558i
1.35	22.125	5.37634	4.68308	-55.5174042834043-50.3210763521964i
1.44	59.275	5.73477	1.56719	-25.0750720000001
1.53	7.32501	6.09319	4.68308	-55.5174042834041+50.3210763521963i
1.62	16.925	6.45161	3.93911	39.187507580011-49.3617425593561i
1.71	39.85	6.81004	10.5541	-140.518797028439+93.6490156746461i
1.8	114.4	7.16846	7.2312	-48.2188576523511-105.172493455985i
1.89	50.2	7.52688	9.68348	4.87665743687702-154.858960021135i
1.98	2.59998	7.8853	6.93568	-70.7483107019548+85.4938660290439i
2.07	57.025	8.24373	7.50522	-103.480189775067+60.9254182702845i
2.16	26.625	8.60215	16.8947	270.275144-4.65002400000003i
2.25	10.4	8.96057	19.5222	-210.64213539043+230.642467307776i
2.34	12.125	9.319	10.9793	-95.3482557071478+147.541188139494i
2.43	15.9	9.67742	15.0916	-127.509425479168+205.053503153161i
2.52	87.25	10.0358	13.7201	-182.781142347649+121.577506544015i
2.61	73.8	10.3943	10.8655	165.033506146481-54.6537053762281i
2.7	15.9	10.7527	6.40869	55.709106829092+86.0857235510943i
2.79	12.9	11.1111	4.4954	68.1576923731502-22.976866835481i
G14
Time	Data	FFT Freq	FFT Mag	FFT Complex			Max
0	203.833	0	284.996	4559.930603			28.0153
0.09	169.819	0.358423	11.2949	-30.7952451792073-178.074919016618i
0.18	105.986	0.716846	16.2935	137.384164447154-221.557572911303i
0.27	138.25	1.07527	9.54304	129.653324155703+80.6464441197816i
0.36	114.389	1.43369	6.61376	105.682386523478-5.39721950007063i
0.45	217.333	1.79211	28.0153	292.833395887252+339.370877978644i
0.54	174.264	2.15054	19.5677	284.043627199348-131.682855268356i
0.63	132.611	2.50896	6.76056	-12.0355110994994+107.497277788442i
0.72	164.417	2.86738	19.2438	236.652831-196.97223i
0.81	85.5139	3.22581	15.0982	7.44781847624075+241.457072633718i
0.9	173.875	3.58423	7.21233	-112.261830962874+26.7170460576298i
0.99	119.083	3.94265	9.84326	43.1920832250944+151.45368357115i
1.08	216.708	4.30108	4.7655	-71.0157605234778-27.7584235000703i
1.17	125.708	4.6595	18.4027	281.365879085612-86.7753843101167i
1.26	114.347	5.01792	19.6375	-253.276916683629-185.935383585317i
1.35	88.625	5.37634	12.7586	-201.550656551194-32.3975901937454i
1.44	140.069	5.73477	18.0061	288.097227
1.53	236.028	6.09319	12.7586	-201.550656551194+32.3975901937463i
1.62	156.361	6.45161	19.6375	-253.276916683628+185.935383585318i
1.71	106.389	6.81004	18.4027	281.365879085612+86.7753843101165i
1.8	198.514	7.16846	4.7655	-71.0157605234779+27.7584235000704i
1.89	124.847	7.52688	9.84326	43.1920832250938-151.45368357115i
1.98	144.528	7.8853	7.21233	-112.261830962874-26.7170460576295i
2.07	89.9861	8.24373	15.0982	7.44781847623993-241.457072633718i
2.16	165.514	8.60215	19.2438	236.652831+196.97223i
2.25	128.958	8.96057	6.76056	-12.0355110995-107.497277788442i
2.34	105.028	9.319	19.5677	284.043627199348+131.682855268356i
2.43	95.6389	9.67742	28.0153	292.833395887251-339.370877978645i
2.52	126.889	10.0358	6.61376	105.682386523478+5.39721950007047i
2.61	78.2361	10.3943	9.54304	129.653324155703-80.6464441197821i
2.7	119.292	10.7527	16.2935	137.384164447155+221.557572911303i
2.79	198.889	11.1111	11.2949	-30.7952451792066+178.074919016618i
G21
Time	Data	FFT Freq	FFT Mag	FFT Complex			Max
0	4.25	0	206.188	3299			35.6545
0.09	54.75	0.358423	35.6545	-570.230455351236-16.6033725709058i
0.18	28.5	0.716846	29.4669	-465.61826949989-74.0490115643028i
0.27	9.625	1.07527	18.1805	-102.745390746541+272.138883408998i
0.36	172.625	1.43369	12.1333	-183.600798294412-63.0743010511224i
0.45	84.5	1.79211	19.929	-291.515377018758+129.201577255588i
0.54	124.375	2.15054	11.3174	146.985774724825+105.758148644694i
0.63	131.375	2.50896	29.6097	-71.6097678787969-468.311573041457i
0.72	90.875	2.86738	16.8957	107.875+247.875i
0.81	154.125	3.22581	30.9593	48.5689954721634-492.961289612403i
0.9	148.375	3.58423	6.03349	90.6756334308775-33.1226865045841i
0.99	203.75	3.94265	6.93796	45.3357593255545-101.327761538801i
1.08	109.875	4.30108	24.7658	-389.899201705588+70.6756989488778i
1.17	30	4.6595	8.82943	-121.385435094091+72.2707098497774i
1.26	24.5	5.01792	12.3775	-179.543138655813+83.5701532864188i
1.35	240.25	5.37634	26.4484	413.581671291702-89.5919239066853i
1.44	85.5	5.73477	7.29688	-116.75
1.53	106.125	6.09319	26.4484	413.581671291703+89.5919239066832i
1.62	97.25	6.45161	12.3775	-179.543138655813-83.5701532864186i
1.71	198.125	6.81004	8.82943	-121.38543509409-72.2707098497777i
1.8	148.5	7.16846	24.7658	-389.899201705588-70.6756989488776i
1.89	103	7.52688	6.93796	45.3357593255551+101.3277615388i
1.98	124	7.8853	6.03349	90.6756334308776+33.1226865045837i
2.07	153.5	8.24373	30.9593	48.5689954721657+492.961289612403i
2.16	100.75	8.60215	16.8957	107.875-247.875i
2.25	85.125	8.96057	29.6097	-71.6097678787947+468.311573041458i
2.34	130.125	9.319	11.3174	146.985774724825-105.758148644694i
2.43	39.625	9.67742	19.929	-291.515377018758-129.201577255587i
2.52	137.125	10.0358	12.1333	-183.600798294412+63.0743010511222i
2.61	112.375	10.3943	18.1805	-102.745390746542-272.138883408998i
2.7	64.5	10.7527	29.4669	-465.618269499889+74.0490115643037i
2.79	1.625	11.1111	35.6545	-570.230455351235+16.6033725709076i
G22
Time	Data	FFT Freq	FFT Mag	FFT Complex			Max
0	122.375	0	269.852	4317.625			25.8591
0.09	114.25	0.358423	16.7589	-250.125993687798+96.6302054748384i
0.18	131.375	0.716846	15.4628	-16.3964651027312+246.861019379165i
0.27	127.5	1.07527	10.466	166.305827609527+19.5894229813313i
0.36	103.375	1.43369	18.134	-168.627710228994-236.111142482713i
0.45	93.625	1.79211	9.93357	-93.2502291217772-128.706745341974i
0.54	91.125	2.15054	5.38698	-44.6637771499613+73.7167183528622i
0.63	73.75	2.50896	10.4964	155.651680109861-63.0638211021403i
0.72	106.625	2.86738	0.575639	1.25000000000001+9.125i
0.81	222.375	3.22581	11.012	-27.7894261822519-173.987190957668i
0.9	143.125	3.58423	25.8591	201.825465395393+361.181707457193i
0.99	156.75	3.94265	9.83975	96.1689727439601+124.649914947104i
1.08	190.125	4.30108	19.7522	-309.872289771007-62.1111424827131i
1.17	133.625	4.6595	3.57637	22.4706486129755-52.6252909137739i
1.26	136	5.01792	6.34455	71.7347768573001+71.8260084834957i
1.35	177.25	5.37634	6.9797	-13.431480084498-110.864538564875i
1.44	115.375	5.73477	0.992188	15.875
1.53	104.875	6.09319	6.9797	-13.4314800844977+110.864538564875i
1.62	162	6.45161	6.34455	71.7347768572999-71.8260084834953i
1.71	164.625	6.81004	3.57637	22.4706486129756+52.6252909137738i
1.8	169.625	7.16846	19.7522	-309.872289771006+62.1111424827132i
1.89	95	7.52688	9.83975	96.1689727439598-124.649914947105i
1.98	176.75	7.8853	25.8591	201.825465395392-361.181707457193i
2.07	138.875	8.24373	11.012	-27.7894261822512+173.987190957668i
2.16	78	8.60215	0.575639	1.24999999999999-9.125i
2.25	171.625	8.96057	10.4964	155.651680109862+63.0638211021398i
2.34	148.375	9.319	5.38698	-44.6637771499615-73.7167183528621i
2.43	118.875	9.67742	9.93357	-93.2502291217768+128.706745341975i
2.52	198.5	10.0358	18.134	-168.627710228993+236.111142482713i
2.61	135.5	10.3943	10.466	166.305827609528-19.5894229813316i
2.7	94	10.7527	15.4628	-16.3964651027317-246.861019379165i
2.79	122.375	11.1111	16.7589	-250.125993687798-96.6302054748374i
G23
Time	Data	FFT Freq	FFT Mag	FFT Complex			Max
0	89.25	0	174.352	2789.625			29.7468
0.09	62	0.358423	2.86254	-40.2636051560212-21.8297575928381i
0.18	49.375	0.716846	13.9769	189.34310331797+118.99586911903i
0.27	142.125	1.07527	16.4665	-201.582694954746+169.640735529205i
0.36	97.5	1.43369	10.3943	43.2652416360246-160.582106781187i
0.45	69.125	1.79211	13.0438	-207.56555726578-21.7317840352828i
0.54	41.125	2.15054	19.0198	-198.444030695966+230.714279800186i
0.63	40.875	2.50896	4.42723	68.4738656256896-18.1392368478246i
0.72	168.75	2.86738	15.096	57.8750000000001+234.5i
0.81	69.75	3.22581	29.7468	206.894442667909-428.627178210108i
0.9	102.375	3.58423	12.938	103.280926605905+179.402943431983i
0.99	76.625	3.94265	14.2929	180.466143585644+140.461970528669i
1.08	89.875	4.30108	10.6152	-59.2652416360245+159.167893218814i
1.17	18.125	4.6595	21.8721	-80.136217222097-340.65436261855i
1.26	103.25	5.01792	9.8657	-28.1799992279081-155.315467249172i
1.35	167.25	5.37634	10.3014	-142.286377280599+83.1934483331718i
1.44	116.25	5.73477	17.6641	282.625
1.53	39.625	6.09319	10.3014	-142.286377280599-83.1934483331717i
1.62	169.25	6.45161	9.8657	-28.1799992279078+155.315467249173i
1.71	104	6.81004	21.8721	-80.1362172220964+340.654362618549i
1.8	75.875	7.16846	10.6152	-59.2652416360248-159.167893218813i
1.89	27.625	7.52688	14.2929	180.466143585643-140.46197052867i
1.98	52.25	7.8853	12.938	103.280926605904-179.402943431983i
2.07	97.75	8.24373	29.7468	206.89444266791+428.627178210107i
2.16	20.25	8.60215	15.096	57.8749999999999-234.5i
2.25	101.75	8.96057	4.42723	68.4738656256903+18.1392368478245i
2.34	128.5	9.319	19.0198	-198.444030695966-230.714279800186i
2.43	31.375	9.67742	13.0438	-207.56555726578+21.7317840352837i
2.52	139.25	10.0358	10.3943	43.2652416360248+160.582106781186i
2.61	121.5	10.3943	16.4665	-201.582694954746-169.640735529204i
2.7	93	10.7527	13.9769	189.343103317969-118.995869119031i
2.79	84	11.1111	2.86254	-40.2636051560213+21.8297575928383i
H02
Time	Data	FFT Freq	FFT Mag	FFT Complex			Max
0	240.875	0	431.102	6897.625			11.3114
0.09	252.875	0.358423	3.08141	47.1019978907435+14.5651577557909i
0.18	211.125	0.716846	10.5748	164.093901077051-41.241811602147i
0.27	205.75	1.07527	3.86082	53.3178656244705+31.1949438768345i
0.36	210.375	1.43369	5.49351	27.2274756441744+83.5727768875198i
[truncated: 3,767 more rows]

## Sheet: Unsuccessful wells
	1	2	3	4	5	6	7	8	9	10	11	12	13	14	15	16	17	18	19	20	21	22	23	24
[truncated: 16 more rows]
