# Supplementary material for: High-Content Screening in Zebrafish Embryos Identifies Butafenacil as a Potent Inducer of Anemia
Source: PLoS One. 2014 Aug 4;9(8):e104190. doi: 10.1371/journal.pone.0104190 (PMC4121296; doi:10.1371/journal.pone.0104190)
Supplement: Dataset S1 — Microsoft Excel spreadsheets containing raw data for all chemical screening assays. (ZIP) [file pone.0104190.s036.zip › Dataset S1/24- Chlorpyrifos (ethyl) oxon/Chlorpyrifos (ethyl) oxon_Heart_Rate.xlsx]

## Sheet: DESCRIPTION
ToxCast Screen - Heart Rate
Chemical	Chlorpyrifos (ethyl) oxon
Data was collected using the Heart Rate Journal in MetaXpress
Imaged 74 hpf fli1 larvae using ImageXpress
Incubated larvae in 100 mg/l MS-222 for 30 min
Centrifuged plate for 2 min at 200 rpm
Imaging parameters:
*live stream acquisition
*32 frames; 0.09 sec interval
*FITC
*2X magnification; 1 site/well
Had the doors off of the imager and the fan on to stablize temperature
Test Initation Date: 10/21/2013
Imaging Date: 10/24/13
Start Imaging Temperature: 26°C
End Imaging Temperature: 27°C
Total Imaging Duration: 2:16
W.O. = Wrong Orientation
U.H. = Unhatched
Malf. = Malformed
N.A. = Not Analyzed (did not meet analysis criteria)

## Sheet: ALL DATA
Measurement	Average (Show Region Statistics)
	1	2	3	4	5	6	7	8	9	10	11	12	13	14	15	16	17	18	19	20	21	22	23	24	25	26	27	28	29	30	31	32		# Peaks	Heart Rate
A01																																		0	0
A02	106.82	103.146	104.126	111.618	107.236	103.941	103.817	112.503	107.261	104.284	103.357	112.371	107.691	104.374	103.371	112.666	107.798	104.565	103.483	112.343	107.598	104.149	104.051	112.503	107.803	104.073	104.736	112.382	107.607	103.66	105.747	111.989		7	150.538
A03	123.115	110.621	111.899	126.775	122.48	111.101	112.444	127.851	122.121	110.803	112.652	128.331	121.48	110.635	112.994	128.191	119.781	110.919	114.197	129.191	118.23	110.57	115.331	129.483	116.677	110.961	116.84	128.098	114.784	110.966	119.385	128.728		7	150.538
A04																																		0	0
A05																																		0	0
A06																																		0	0
A07																																		0	0
A08	117.014	124.916	124.73	117.073	119.52	126.747	122.357	116.419	121.949	125.91	119.612	117.407	125.216	124.792	117.093	120.334	126.256	120.854	116.871	124.635	125.18	117.635	119.612	125.865	122.368	116.646	124.034	125.492	117.514	119.051	125.795	121.713		9	193.548
A09	190.784	174.708	162.466	180.253	191.846	167.059	166.784	182.91	188.972	160.149	171.107	186.441	179.728	160.531	178.41	189.826	166.385	165.98	183.506	185.421	158.983	173.303	186.778	172.23	162.587	179.292	187.396	160.424	169.994	185.174	177.264	160.562		8	172.043
A10																																		0	0
A11	113.028	112.517	124.601	124.365	113.022	112.834	129.514	118.598	112.61	113.258	132.104	115.688	112.764	115.944	130.461	114.115	112.601	121.489	125.646	112.941	112.778	128.846	118.947	112.761	114.503	132.132	114.407	112.764	119.843	128.275	113.435	112.98		8	172.043
A12	122.646	120.388	148.893	135.742	119.435	132.441	149.478	122.424	120.138	148.084	136.59	119.612	132.163	150.846	123.059	120.562	149.323	133.913	119.404	135.36	147.135	120.826	123.132	152.242	128.413	119.792	143.671	139.688	119.449	131.323	149.211	122.157		9	193.548
A13	107.893	106.899	109.317	115.135	107.933	107.084	115.787	110.264	107.037	113.66	111.961	107.211	111.076	113.781	107.629	108.604	115.449	108.829	107.326	115.053	110.438	107.051	113.022	111.865	107.166	111.449	113.82	107.904	109.542	115.014	108.303	107.893		9	193.548
A14	105.037	104.343	102.421	99.2107	103.607	104.767	103.143	99.7303	102.913	105.022	103.194	100.034	102.357	105.537	103.82	100.567	101.497	105.64	104.065	101.242	101.048	105.924	104.216	101.666	100.303	106.042	104.295	101.688	100.435	106.216	104.104	101.84		7	150.538
A15																																		0	0
A16																																		0	0
A17																																		0	0
A18																																		0	0
A19																																		0	0
A20																																		0	0
A21																																		0	0
A22																																		0	0
A23																																		0	0
A24																																		0	0
B01	107.048	107.893	115.778	109.542	107.461	109.107	116.688	108.177	107.826	112.598	113.615	107.567	108.011	115.927	109.756	107.646	109.492	116.298	108.112	107.907	114.244	111.817	107.646	108.562	116.806	108.41	107.781	113.489	112.444	107.581	108.643	116.857		8	172.043
B02	111.596	128.916	180.278	127.742	111.596	139.626	176.135	118.371	111.548	151.733	169.713	114.287	112.11	169.452	153.138	112.593	117.806	176.43	140.966	112.202	129.921	178.919	126.376	112.09	141.014	176.312	117.986	111.671	155.994	164.407	113.312	113.028		8	172.043
B03	202.997	205.169	203.486	200.062	202.744	204.949	203.933	199.596	203.475	204.531	204.871	198.975	203.126	204.233	205.553	197.997	203.011	203.183	205.983	197.593	202.933	204.194	207.624	199.025	202.329	201.82	207.868	199.612	202.542	203.376	206.994	199.379		9	193.548
B04	135.711	133.07	145.829	147.006	134.303	134.267	146.379	145.947	132.427	135.77	147.503	145.525	131.424	138.357	148.694	143.449	129.75	141.059	149.287	140.972	130.27	143.876	148.947	138.098	132.542	144.772	147.815	134.357	134.801	146.921	145.899	131.711		8	172.043
B05	146.823	130.003	109.455	108.949	138.334	137.073	110.539	108.997	127.831	144.98	112.767	109.208	117.531	150.697	117.056	109.354	111.374	152.011	122.719	109.657	109.739	148.225	127.565	109.789	109.764	142.014	133.216	110.084	109.438	137.157	137.514	110.89		7	150.538
B06																																		0	0
B07	112.452	109.306	111.643	113.354	112.36	109.551	112.02	113.871	112.458	109.972	112.107	114.413	112.309	109.924	112.657	114.486	111.851	110.135	112.492	114.579	111.548	110.337	112.972	114.494	110.615	110.559	113.281	114.784	109.77	110.927	113.385	114.261		7	150.538
B08	119.452	125.382	128.514	125.522	119.607	125.722	128.404	126.705	119.817	125.351	128.357	126.629	119.514	125.272	128.994	127.413	119.697	125.239	128.478	126.893	119.635	125.506	128.618	126.051	120.025	125.736	129.278	124.879	120.601	126.183	128.992	123.935		8	172.043
B09	168.972	174.039	205.879	186.705	168.815	174.562	206.079	184.489	169.185	176.34	202.278	179.91	167.719	180.014	205.469	176.587	168.989	184.806	203.744	174.809	169.017	189.475	201.826	171.89	169.343	194.621	197.121	169.138	170.91	199.222	189.722	169.643		8	172.043
B10	136.896	112.789	109.871	113.256	136.048	112.775	109.747	115.079	133.93	111.98	110.028	117.677	131.157	110.879	109.643	123.36	127.36	110.461	109.843	128.36	123.379	110.124	109.59	131.632	121.317	110.329	110.213	134.944	116.18	110.084	113.579	134.101		7	150.538
B11	107.958	107.758	110.888	109.211	106.36	108.247	111.191	109.393	106.438	108.449	111.008	109.081	106.213	109.267	110.511	109.323	105.955	109.817	110.64	108.758	106.006	110.306	110.545	108.514	105.705	110.826	110.376	108.112	106.014	111.933	109.787	107.958		8	172.043
B12	136.567	135.879	119.022	120.368	144.809	127.736	118.447	128.138	143.534	120.652	119.067	137.607	135.062	118.941	121.492	145.129	125.404	118.663	131.124	140.441	119.716	119.256	142.205	130.334	118.846	126.191	143.154	121.143	118.896	139.225	132.452	118.933		8	172.043
B13																																		0	0
B14	103.003	102.402	101.101	100.371	102.59	102.522	100.986	100.955	102.685	102.935	100.576	101.747	102.691	102.295	100.41	102.449	103.096	101.77	100.992	102.885	102.789	100.654	101.919	102.941	102.393	100.551	103.351	103.413	102.028	101.011	103.208	103.003		8	172.043
B15																																		0	0
B16																																		0	0
B17																																		0	0
B18																																		0	0
B19																																		0	0
B20																																		0	0
B21																																		0	0
B22																																		0	0
B23																																		0	0
B24																																		0	0
C01	115.444	121.053	119.219	115.315	115.649	121.34	119.61	115.671	115.73	121.292	120.014	115.534	115.812	120.438	121.152	115.646	115.621	120.562	120.466	115.879	115.955	121.315	121.042	115.938	115.573	121.354	121.261	115.663	115.778	121.654	120.385	115.809		8	172.043
C02																																		0	0
C03	175.07	177.756	175.343	171.68	176.261	178.093	174.618	172.952	175.685	177.486	172.225	173.792	176.365	177.713	170.722	175.185	175.778	177.233	168.444	175.438	174.862	177.236	168.163	175.472	175.346	175.674	167.904	175.059	176.008	173.955	170.132	175.07		10	215.054
C04	108.329	112.888	125.169	112.683	107.57	113.989	124.598	112.478	107.876	115.32	125.11	111.966	108.188	117.124	124.219	110.635	108.281	120.228	122.874	109.517	108.424	122.006	121.174	108.904	108.801	124.171	118.025	108.312	109.952	125.944	115.963	108.329		8	172.043
C05																																		0	0
C06	197.919	201.205	192.598	198.275	203.669	203.486	194.233	194.944	201.747	204.062	198.528	193.803	200.213	203.208	201.132	192.146	198.511	203.587	203.433	193.076	196.143	202.191	202.239	193.354	195.205	200.772	201.91	194.556	194.124	200.264	203.739	197.919		8	172.043
C07																																		0	0
C08																																		0	0
C09	111.065	114.618	162.129	124.059	111.503	119.205	162.989	118.657	111.244	125.702	157.393	114.775	111.652	134.326	151.736	112.472	111.362	145.037	141.368	111.994	112.225	155.388	131.885	111.733	116.86	161.556	120.424	111.402	127.146	156.728	113.744	111.427		8	172.043
C10	99.6966	104.152	105.374	103.216	101.239	104.36	105.663	101.506	102.711	104.986	105.846	100.225	104.067	105.593	103.963	101.115	104.236	105.888	102.183	102.466	105.034	105.767	100.463	104.287	105.511	103.778	101.295	104.449	105.632	102.02	103.107	105.433		8	172.043
C11	114.626	107.919	106.441	111.281	113.601	107.404	106.876	113.843	110.73	106.711	108.551	114.534	108.458	106.888	111.416	112.452	107.028	107.326	114.348	109.902	106.848	109.492	113.758	107.82	106.952	113.57	111.16	107.079	109.056	114.596	108.261	106.806		8	172.043
C12	115.152	125.02	119.199	112.601	113.989	123.239	122.576	113.239	113.402	120.938	124.118	113.924	113.449	118.407	125.809	114.531	113.006	117.742	126.795	115.478	113.093	116.716	126.469	116.205	113.466	116.472	126.854	117.382	113.205	115.848	126.202	117.815		8	172.043
C13																																		0	0
C14	117.899	149.303	126.272	114.587	130.393	145.626	118.225	115.284	145.191	132.362	115.124	124.525	148.177	120.879	114.944	142.691	136.421	115.801	121.143	150.194	123.132	114.683	137.371	138.831	116.149	118.879	150.003	124.716	114.916	134.331	142.643	116.809		9	193.548
C15																																		0	0
C16																																		0	0
C17																																		0	0
C18																																		0	0
C19																																		0	0
C20																																		0	0
C21																																		0	0
C22																																		0	0
C23																																		0	0
C24																																		0	0
D01	121.02	111.169	110.233	120.421	116.646	109.716	115.315	121.037	112.045	110.5	120.236	117.57	109.846	115.48	120.902	111.809	110.736	120.688	116.118	109.846	116.573	119.761	111.076	111.947	122.003	114.753	110.034	118.166	118.975	110.396	113.329	121.705		8	172.043
D02																																		0	0
D03																																		0	0
D04	123.36	120.438	152.014	147.303	123.239	120.742	152.761	148.093	123.632	121.065	153.463	143.666	122.278	121.612	157.862	141.284	121.652	125.601	159.183	136.329	120.36	134.388	155.654	130.534	120.317	138.393	154.042	127.694	120.118	137.711	153.711	128.022		8	172.043
D05	125.343	128.871	132.126	130.051	125.11	128.947	132.435	129.725	125.801	128.806	132.534	130.388	125.916	128.612	132.194	128.756	125.649	128.306	132.657	128.233	126.449	128.736	133.09	126.966	126.472	129.455	133.635	126.191	127.871	129.666	134.037	125.037		8	172.043
D06	115.23	114.728	113.39	113.368	114.242	115.478	112.618	114	114.433	115.329	112.52	114.43	116.365	114.607	113.129	114.427	115.537	112.736	113.913	114.514	115.138	112.508	114.295	116.303	115.626	113.042	114.25	115.646	112.775	113.924	114.657	115.23		7	150.538
D07																																		0	0
D08	125.921	131.199	119.334	117.264	130.02	128.017	117.882	118.806	133.065	123.826	117.449	123.272	132.596	120.452	117.059	129.331	127.978	117.761	119.166	132.261	123.09	116.916	124.725	130.902	119.171	117.713	131.702	125.41	117.584	123.107	131.91	119.899		9	193.548
D09	104.64	103.424	100	99.7949	103.528	103.225	100.239	100.382	104.225	102.702	100.02	100.899	104.75	102.18	99.9831	101.89	104.831	101.511	100.183	102.469	104.365	100.919	100.216	103.739	103.789	100.388	100.553	104.396	102.902	100.239	101.067	104.64		7	150.538
D10																																		0	0
D11	116.924	117.357	116.284	111.25	113.469	117.503	116.034	110.683	114.739	117.315	114.739	110.256	116.205	117.275	113.789	110.983	116.82	116.646	112.522	111.963	117.188	116.478	111.211	113.781	117.736	115.424	110.733	115.84	117.483	114.126	111.022	116.924		8	172.043
D12	118.202	129.983	129.694	119.157	118.312	132.034	128.048	118.843	118.713	134.166	126.02	118.862	119.292	136.303	123.708	118.736	121.792	136.475	120.947	118.725	125.781	134.537	119.989	118.562	129.11	129.815	119.149	118.742	134.888	124.86	118.618	121.25		8	172.043
D13																																		0	0
D14	135.031	127.211	120.697	135.247	135.938	126.525	121.242	135.846	134.612	124.348	122.781	136.666	134.152	123.287	124.772	136.228	133.188	121.404	126.86	135.921	131.244	120.705	129.851	135.798	129.534	120.39	132.096	135.64	127.697	120.638	134.301	135.031		7	150.538
D15																																		0	0
D16																																		0	0
D17																																		0	0
D18																																		0	0
D19																																		0	0
D20																																		0	0
D21																																		0	0
D22																																		0	0
D23																																		0	0
D24																																		0	0
E01	121.789	121.559	122.169	124.315	123.275	121.899	122.862	124.778	122.461	121.764	123.447	124.306	121.899	122.076	124.534	122.983	121.899	122.691	124.472	122.219	121.671	123.514	123.921	121.809	122.174	124.492	122.478	121.323	122.559	124.138	121.868	121.789		8	172.043
E02	122.463	118.157	120.829	122.638	122.674	118.157	121.199	122.43	123.152	118.166	121.157	122.48	123.211	118.433	121.435	122.208	122.775	118.107	121.073	122.02	122.463	118.312	121.216	122.368	122.963	118.242	121.596	122.989	122.902	118.351	120.961	122.789		7	150.538
E03																																		0	0
E04																																		0	0
E05	99.1461	100.216	98.8258	98.7022	98.9242	100.781	99.1685	98.6264	99.0393	100.612	99.6938	98.927	98.6854	100.34	100.202	99.0506	99.0927	99.823	100.657	99.3567	98.8961	99.4691	100.837	99.3343	99.0562	99.3427	100.935	99.6573	99.1461	99.2669	100.997	99.7753		8	172.043
E06																																		0	0
E07	119.809	123.143	120.048	112.91	119.331	123.551	120.89	113.376	119.486	123.893	121.039	113.475	119.66	123.983	120.548	113.542	119.933	123.801	120.722	113.112	119.868	122.972	119.758	113.236	120.775	123.61	119.267	113.492	121.663	122.972	117.775	113.851		8	172.043
E08	132.525	137.924	143.096	141.719	132.93	138.27	144.531	141.124	133.784	138.596	143.253	137.598	134.565	139.815	145.36	136.483	135.758	140.365	144.194	133.531	137.295	141.522	142.719	132.478	137.907	142.508	140.787	133.626	138.435	143.489	137.289	135.365		8	172.043
E09	131.233	129.18	122.778	129.424	130.011	129.463	123.309	129.671	129.975	127.126	124.199	130.174	129.601	125.744	126.416	130.837	129.612	124.247	128.247	130.61	129.517	123.317	129.514	130.435	129.742	123.787	130.385	130.14	128.68	124.059	130.003	129.806		8	172.043
E10	107.32	112.522	113.208	112.803	107.073	113.944	112.997	111.419	107.969	113.941	113.486	109.885	110.475	113.744	113.289	107.753	112.66	113.803	112.806	107.112	114.188	113.671	110.399	109.59	113.843	112.952	108.174	112.556	113.652	112.666	107.404	114.478		8	172.043
E11	107.115	132.685	114.677	105.562	107.843	132.708	113.93	105.492	108.514	132.812	113.629	105.955	109.553	133.334	112.475	105.994	112.104	132.146	110.337	105.789	117.997	128.191	107.935	105.938	123.27	124.115	106.986	106.219	128.534	119.593	106.225	107.638		8	172.043
E12																																		0	0
E13	111.222	128.963	112.764	109.042	112.68	127.626	111.657	109.079	114.256	127.404	111.157	109.329	116.183	126.39	110.365	109.334	119.489	123.264	110.208	109.149	121.486	121.163	109.596	109.09	124.584	118.118	109.708	109.674	127.537	115.23	109.331	111.424		8	172.043
E14	122.961	109.896	107.101	114.635	119.652	108.121	106.848	120.874	114.545	107.551	109.632	123.309	110.157	107.362	116.281	118.076	108.039	107.955	122.921	112.879	107.581	112.042	121.685	108.697	107.472	119.244	115.809	107.758	110.11	122.615	109.927	107.593		8	172.043
E15																																		0	0
E16																																		0	0
E17																																		0	0
E18																																		0	0
E19																																		0	0
E20																																		0	0
E21																																		0	0
E22																																		0	0
E23																																		0	0
E24																																		0	0
F01																																		0	0
F02	117.27	120.801	123.854	116.503	117.492	123.787	122.199	116.396	117.317	127.037	119.865	117.272	119.045	126.612	117.323	117.062	122.118	123.528	116.621	117.315	125.331	120.292	117.056	118.239	126.649	117.944	117.778	122.626	123.087	116.57	117.233	126.351		8	172.043
F03																																		0	0
F04	122.904	125.298	124.452	122.382	122.416	125.149	124.346	123.39	121.809	125.272	124.654	124.435	121.11	124.365	125.126	124.742	121.126	124.421	125.525	124.772	121.048	124.323	125.854	124.865	121.205	123.879	125.801	124.86	121.781	123.994	126.539	125.02		8	172.043
F05																																		0	0
F06	156.25	146.365	143.806	146.315	155.854	150.492	144.994	144.025	151.329	155.949	146.183	144.486	147.301	157.062	148.121	144.213	145.067	153.011	153.118	144.787	143.758	149.508	156.483	145.871	143.812	146.396	156.357	149.093	144.399	145.031	153.065	152.896		7	150.538
F07	124.194	124.542	120.48	123.64	125.52	125.031	120.596	123.848	126.034	125.233	120.537	123.868	125.899	125.32	120.615	123.351	125.354	124.933	120.716	123.584	125.784	125.112	120.587	123.632	125.916	124.857	120.885	123.885	125.75	124.649	120.798	124.194		8	172.043
F08	120.402	127.458	116.458	111.874	116.744	127.876	120.011	112.424	114.163	127.222	123.154	113.228	113.017	125.225	125.551	113.719	112.292	123.43	126.809	114.885	112.295	121.444	127.32	115.989	112.61	119.789	127.537	117.02	112.486	118.579	127.733	118.129		8	172.043
F09	109.284	109.438	111.346	112.222	109.289	109.854	111.503	112.185	109.236	110.362	111.784	112.174	108.961	110.36	112.216	111.66	109.121	110.893	112.132	111.396	109.433	111.25	112.39	110.317	109.879	111.657	112.525	109.848	110.424	111.876	112.399	109.284		8	172.043
F10	144.57	143.39	134.112	128.458	144.933	143.337	130.91	131.551	144.865	142.472	128.331	134.98	144.278	140.447	127.472	138.163	144.163	138.438	126.722	141.399	143.39	135.031	127.711	143.455	143.154	131.837	130.059	145.051	141.778	128.562	133.823	144.57		7	150.538
F11																																		0	0
F12	133.553	134.371	125.876	131.059	134.955	134.809	124.494	132.907	135.346	132.011	126.222	133.309	135.084	129.801	128.343	134.188	135.056	127.031	130.871	134.492	134.404	124.882	132.949	135.236	130.531	127.86	133.705	135.278	126.739	131.508	134.489	133.553		9	193.548
F13	110.402	125.132	113.913	107.831	119.267	120.986	109.101	110.89	125.449	113.75	108.216	119.59	120.756	109.396	111.11	125.104	113.542	108.18	120.626	120.368	108.961	112.506	124.514	112.197	108.472	122.913	118.104	108.683	115.969	123.424	110.441	109.615		9	193.548
F14	160.402	159.697	135.003	133.77	139.837	162.16	140.219	133.416	134.152	156.514	151.02	134.233	133.919	146.615	159.32	135.037	133.632	137.944	161.497	140.169	133.674	135.177	159.767	146.208	133.955	134.329	155.728	152.065	133.941	134.388	147.289	160.402		6	129.032
F15																																		0	0
F16																																		0	0
F17																																		0	0
F18																																		0	0
F19																																		0	0
F20																																		0	0
F21																																		0	0
F22																																		0	0
F23																																		0	0
F24																																		0	0
G01	134.264	122.326	144.107	115.789	112.028	133.888	134.146	112.826	113.559	145.011	122.329	112.287	125.652	140.868	114.169	112.287	139.463	127.84	112.365	120.169	144.559	117.039	112.309	136.624	133.239	113.079	116.756	144.264	117.197	112.183	135.093	134.264		9	193.548
G02	186.441	190.303	191.197	188.899	186.11	190.404	190.728	187.913	186.034	190.183	191.61	188.093	185.59	189.66	190.034	186.815	186.874	190.685	190.553	186.789	186.006	190.272	190.169	185.247	187.211	189.685	188.803	185.118	188.635	190.337	188.404	185.416		8	172.043
G03	137.994	147.289	133.36	131.463	137.654	147.517	133.792	131.851	137.461	147.447	133.938	131.604	138.371	146.551	133.295	131.851	138.638	146.43	132.862	131.862	141.326	143.048	132.112	132.469	144.449	139.938	131.671	133.006	146.525	136.463	131.435	134.216		8	172.043
G04																																		0	0
G05																																		0	0
G06	102.579	98.5281	98.8624	102.289	100.008	99.0225	99.1798	102.711	100.169	99.1011	99.4242	102.874	100.354	99.2416	99.5421	102.68	100.107	99.191	99.6685	102.874	100.006	99.2921	99.9635	102.871	99.941	99.2107	100.402	102.683	99.7388	99.1742	100.654	102.579		7	150.538
G07	112.242	110.952	109.312	108.278	112.284	111.612	109.742	108.211	111.756	111.986	109.994	108.298	111.506	112.301	109.992	108.677	111.199	112.287	110.09	108.75	110.688	112.492	110.365	108.739	110.466	112.362	110.371	108.565	110.219	112.247	110.444	108.758		7	150.538
G08	143.576	143.868	145.699	133.494	143.107	143.902	145.393	133.913	143.506	144.011	144.978	133.86	144.216	144.098	144.758	133.649	143.966	143.494	144.618	132.444	144.16	143.463	144.143	132.61	144.685	143.958	142.677	133.421	144.138	143.492	139.017	135.812		11	236.559
G09	149.44	155.851	155.005	151.059	152.171	155.709	154.467	148.331	154.347	155.811	154.539	147.768	155.829	155.376	151.619	151.571	156.864	154.259	148.371	153.357	155.888	153.843	147.395	155.704	154.488	150.123	152.283	155.957	154.739	147.592	155.376	154.152		9	193.548
G10	121.567	122.809	110.528	118.191	122.621	123.958	114.978	114.705	121.989	123.736	118.823	111.86	121.02	123.537	123.037	109.989	119.635	123.444	124.126	112.045	117.537	122.23	123.402	114.952	115.287	121.924	124.163	117.837	112.722	121.225	123.635	121.567		8	172.043
G11	232.177	224.913	216.857	227.357	230.458	217.376	222.396	230.132	227.508	216.643	227.511	229.972	219.539	219.494	228.034	226.93	215.834	226.272	231.081	218.447	218.143	227.663	227.177	214.508	224.404	229.941	217.772	218.739	227.163	225.596	214.89	225.298		8	172.043
G12	150.612	155.896	151.739	144.301	151.433	155.57	148.194	144.697	152.652	155.601	146.388	147.323	154.382	155.278	145.031	149.475	155.317	152.494	144.368	151.992	156.478	148.84	144.888	152.685	155.402	145.52	147.522	154.306	152.784	143.612	150.427	155.646		8	172.043
G13																																		0	0
G14	111.913	106.545	113.191	127.098	109.674	107.081	118.823	123.368	107.885	107.854	125.096	117.421	106.947	108.742	127.837	113.739	107.152	111.711	128.295	110.601	107.32	118.222	123.419	108.174	107.649	124.919	117.11	107.115	108.84	127.876	113.421	107.379		8	172.043
G15																																		0	0
G16																																		0	0
G17																																		0	0
G18																																		0	0
G19																																		0	0
G20																																		0	0
G21																																		0	0
G22																																		0	0
G23																																		0	0
G24																																		0	0
H01	164.244	157.663	164.138	166.983	162.508	157.961	165.07	167.89	160.222	159.323	165.003	164.862	158.444	161.115	167.295	165.997	157.815	162.93	166.848	162.309	157.076	165	168.809	159.815	158.969	166.323	167.194	157.587	161.862	166.199	162.508	156.958		8	172.043
H02																																		0	0
H03	153.104	149.978	161.407	179.596	153.208	149.848	161.233	178.079	151.626	149.73	164.034	177.143	151.25	150.694	166.795	176.008	150.573	149.691	167.801	173.272	149.317	149.34	172.011	168.008	148.604	150.199	177.688	165.149	148.64	152.351	178.104	156.295		8	172.043
H04	114.994	112.402	116.64	119.104	115.413	112.461	116.553	119.326	116.222	112.638	115.817	119.728	116.854	112.629	115.64	119.326	116.674	112.778	115.64	119.542	116.702	112.581	115.514	119.938	116.834	112.73	115.781	119.503	116.247	112.904	116.003	119.357		7	150.538
H05																																		0	0
H06	152.957	151.957	149.306	147.366	144.196	149.438	150.983	147.694	144.821	146.26	153.443	147.698	146.098	144.209	153.289	148.17	146.953	144.03	151.349	148.813	147.472	144.166	149.366	149.974	147.391	144.651	147.498	152.328	148.085	145.757	146.345	152.957		6	129.032
H07	137.452	116.121	112.065	120.166	135.143	113.876	112.084	127.065	128.101	112.267	112.076	133.848	121.792	112.368	114.907	137.767	115.494	112.11	123.514	131.506	112.933	112.076	131.815	122.871	112.174	114.008	137.272	116.539	111.972	121.357	133.149	113.067		8	172.043
H08	110.244	111.753	108.098	108.306	110.632	111.871	108.503	108.135	110.579	111.882	108.52	108.183	110.492	112.039	108.733	107.919	110.323	112.404	109.14	107.975	110.542	112.191	109.087	108.295	110.407	112.121	108.879	108.421	110.649	112.309	108.992	108.222		8	172.043
H09	139.879	141.713	145.444	143.559	140.489	140.84	145.101	144.528	141.916	140.486	142.705	145.767	142.618	139.719	141.455	146.098	142.402	140.017	141.202	145.489	143.969	140.935	140.958	144.663	143.992	141.166	140.77	143.753	144.98	142.287	139.753	142.362		7	150.538
H10	130.694	128.598	133.997	127.382	127.062	134.081	134.065	127.803	125.949	133.994	127.039	124.433	127.309	131.461	125.351	124.374	132.438	128.138	124.868	126.565	133.199	126.191	124.43	131.112	130.258	125.239	125.508	133.244	126.104	125	129.174	130.694		8	172.043
H11	119.194	130.18	130.697	119.736	122.511	132.348	125.43	119.197	128.966	131.424	120.112	121.907	132.598	126.604	119.565	128.725	131.657	120.596	121.635	133.416	126.393	119.211	129.612	131.458	119.963	122.478	133.419	125.573	119.194	130.739	130.669	119.649		9	193.548
H12	308.609	314.374	273.035	201.148	206	254.539	310.609	343.548	328.661	236.026	197.226	208.791	274.548	335.678	361.461	297.791	186.661	192.209	252.313	325.096	367.783	351.426	206.626	184.678	234.73	313.835	356.078	362.757	235.009	182.878	224.357	311.183		5	107.527
H13	118.149	135.101	124.143	117.834	118.508	137.472	122.177	117.508	118.683	138.407	121.598	118.11	119.725	138.07	120.222	117.921	121.624	137.722	119.587	117.882	124.43	134.89	118.764	117.969	127.497	131.059	118.295	117.871	133.118	125.199	118.104	118.149		8	172.043
H14	129.904	121.514	112.739	130.36	127.219	115.202	120.725	131.084	123.025	112.556	130.053	127.947	116.761	118.778	131.407	124.472	112.472	129.306	127.301	116.944	118.163	131.562	124.831	112.52	128.629	128.455	116.93	118.994	130.775	123.691	112.708	129.904		8	172.043
H15																																		0	0
H16																																		0	0
H17																																		0	0
H18																																		0	0
H19																																		0	0
H20																																		0	0
H21																																		0	0
H22																																		0	0
H23																																		0	0
H24																																		0	0
I01	109.376	109.854	140.003	124.048	109.348	113.506	143.823	117.059	109.315	120.239	142.666	112.003	109.441	128.666	134.736	109.963	109.93	139.919	124.5	109.924	115.787	144.157	114.503	109.728	124.671	139.331	110.317	109.719	135.896	128.042	109.823	113.899		8	172.043
I02	131.306	131.253	133.376	132.758	129.486	131.16	133.028	132.792	129.857	131.612	133.329	132.638	129.941	131.466	132.919	132.404	129.809	131.68	133.14	131.834	129.626	131.739	133.048	131.483	130.022	131.907	133.087	131.455	129.848	132.677	132.851	131.306		8	172.043
I03																																		0	0
I04																																		0	0
I05	137.674	117.475	115.225	136.213	134.989	116.837	116.309	139.559	131.084	116.376	117.154	140.287	129.938	116.163	119	141.157	126.43	115.674	122.846	142.185	122.376	115.579	128.612	140.124	119.626	115.719	132.14	136.882	117.683	115.89	136.261	132.011		8	172.043
I06	115.466	128.27	118.014	111.753	115.135	128.511	118.787	112.14	115.772	129.003	118.073	112.067	116.756	129.118	116.978	112.303	117.882	128.449	116.32	112.129	119.52	128.337	115.301	112.107	121.025	127.542	114.419	111.904	123.354	125.862	113.747	112.522		8	172.043
I07	115.879	116.854	125.365	121.492	115.933	116.722	125.542	122.295	116.025	116.742	124.815	123.483	116.337	116.705	121.899	125.553	116.938	116.545	120.553	126.346	117.199	116.317	120.143	127.27	117.778	116.191	119.163	127.278	118.433	116.374	118.82	126.815		7	150.538
I08	100.421	100.483	101.618	101.949	100.854	101.143	101.82	102.261	100.593	101.25	101.834	102.435	100.326	101.646	101.944	102.346	100.171	102.326	102.388	102.461	100.553	101.888	102.264	101.848	100.986	102.382	102.486	101.135	101.211	102.315	102.455	100.82		8	172.043
I09	144.076	141.815	143.121	152.77	143.177	141.913	143.607	153.025	142.545	142.003	144.228	152.236	141.882	141.593	145.329	151.315	142.16	141.815	146.379	150.056	142.017	141.829	148.211	147.458	141.669	141.885	150.949	144.719	141.225	142.531	151.975	142.315		8	172.043
I10	155.654	146.042	149.823	162.775	158.368	146.823	150.256	160.708	159.612	146.315	149.553	158.376	161.39	146.702	149.295	157.427	163.809	147.028	148.452	155.683	163.888	147.236	148.528	156.365	164.124	147.59	148.604	157.34	161.803	146.152	149.343	158.64		7	150.538
I11	170.787	164.708	154.41	168.051	170.618	161.115	157.351	169.098	169.157	157.452	160.59	169.61	167.671	154	164.683	170.126	164.208	155.042	167.949	168.725	159.986	158.278	170.124	168.258	155.494	163.607	170.037	165.972	154.343	167.292	169.772	160.36		8	172.043
I12	128.958	113.062	132.646	134.632	130.593	113.728	130.919	135.27	130.902	114.489	128.857	135.68	132.452	114.758	129.758	135.396	131.924	114.775	128.941	136.008	132.065	114.601	130.067	135.149	129.624	114.062	131.938	135.298	129.385	113.683	132.441	135.11		7	150.538
I13	120.478	117.146	114.348	121.84	122.506	111.983	119.239	122.885	119.548	112.851	121.306	123.233	114.087	117.239	122.64	121.219	112.222	120.57	123.354	114.815	116.584	122.433	121.86	112.053	120.25	122.91	115.292	116.419	122.624	121.708	111.975	120.478		8	172.043
I14	137.506	139.781	141.298	140.202	136.601	140.402	140.778	139.025	137.84	141.924	141.236	137.514	139.143	140.649	140.065	136.809	140.75	141.101	138.449	137.871	141.115	140.904	137.452	140.458	141.076	138.357	136.823	141.413	140.584	136.525	139.862	141.096		8	172.043
I15																																		0	0
I16																																		0	0
I17																																		0	0
I18																																		0	0
I19																																		0	0
I20																																		0	0
I21																																		0	0
I22																																		0	0
I23																																		0	0
I24																																		0	0
J01	151.815	144.382	140.475	138.011	149.25	145.722	141.14	138.289	142.935	149.716	141.253	139.233	139.022	150.969	142.362	139.705	137.393	149.489	144.065	140.89	138.317	144.896	147.994	140.846	138.368	140.848	150.188	142.098	139.202	138.604	151.048	143.124		7	150.538
J02	169.197	194.904	168.031	162.272	169.638	194.806	167.48	162.149	171.764	192.888	165.492	162.66	175.522	190.663	165.025	163.444	179.806	189.337	164.188	162.899	184.657	183.455	163.126	163.337	189.601	177.587	162.59	163.963	192.351	172.598	162.177	169.197		8	172.043
J03	110.275	121.441	112.657	109.152	111.652	121.697	114.396	109.581	110.076	121.169	116.126	109.904	109.758	120.323	117.402	109.941	109.823	119.065	118.404	109.882	109.514	117.966	119.306	110.11	109.399	117.955	119.236	110.18	109.562	118.011	119.323	110.275		8	172.043
J04	116.629	116.079	113.09	114.632	118.705	115.708	112.916	115.59	118.52	114.629	113.14	116.194	118.132	114.331	113.601	117.522	117.385	113.817	114.126	118.508	116.357	113.663	115.486	118.862	115.053	113.567	116.978	117.916	113.935	113.84	118.244	116.629		8	172.043
J05	114.43	123.346	113.272	113.331	115.169	123.469	113.635	113.41	115.539	123.287	113.744	113.638	116.413	121.879	113.685	114.014	117.275	121.761	113.862	113.815	119.447	119.003	113.584	113.775	121.152	117.228	113.624	113.978	123.264	114.629	113.817	114.528		8	172.043
J06	176.048	161.087	176.079	181.194	176.567	161.728	173.197	181.104	178.216	164.354	169.598	181.079	178.295	165.584	167.028	180.239	179.129	166.725	165.202	181.062	179.34	167.174	164.893	180.112	177.854	168.272	164.579	180.963	179.216	168.93	163.621	178.975		7	150.538
J07	125.989	125.407	133.969	137.708	137.374	126.034	130.654	136.025	137.924	129.795	128.211	134.48	137.118	133.267	126.199	134.062	137.618	136.784	125.183	132.039	136.494	137.225	126.826	130.225	137.048	137.958	130.343	127.963	134.739	137.051	132.949	125.989		7	150.538
J08	126.871	126.312	136.57	133.244	127.098	126.185	136.199	132.694	127.14	126.427	136.157	133.421	127.612	126.43	135.604	133.511	127.199	126.475	136.455	132.66	126.753	126.551	137.051	132.508	126.654	127.331	137.242	131.733	126.719	127.742	137.208	130.379		8	172.043
J09	106.871	107.124	105.354	106.508	107.197	107.076	105.834	106.868	107.904	106.494	106.194	106.646	107.927	105.772	106.301	106.893	107.961	105.506	106.539	107.115	107.275	106.14	106.989	107.935	106.039	106.419	106.955	107.806	105.427	106.593	107.713	106.871		9	193.548
J10	127.239	109.865	121.18	125.261	112.517	110.27	119.697	126.34	113.815	110.093	117.435	127.008	115.396	110.247	115.893	126.354	116.615	110.143	115.081	126.831	117.121	110.329	114.809	127.744	117.435	110.458	114.837	126.253	117.5	110.312	114.34	127.239		7	150.538
J11																																		0	0
J12	134.98	125.216	141.702	136.747	135.767	129.242	138.607	137.708	134.615	128.581	135.303	138.784	134.449	131.843	130.506	141.346	134.09	132.36	126.879	142.014	135.118	133.039	126.152	141.848	135.674	133.758	125.643	141.486	135.904	134.317	125.624	140.75		7	150.538
J13	167.424	169.607	176.132	155.126	155.545	173.197	170.885	154.292	156.983	178.121	165.978	154.138	158.947	179.565	161.396	154.57	165.284	178.376	156.98	155.213	170.916	171.382	154.452	156.739	176.528	166.205	154.199	159.368	179.239	159.197	154.185	167.424		8	172.043
J14																																		0	0
J15																																		0	0
J16																																		0	0
J17																																		0	0
J18																																		0	0
J19																																		0	0
J20																																		0	0
J21																																		0	0
J22																																		0	0
J23																																		0	0
J24																																		0	0
K01																																		0	0
K02																																		0	0
K03	127.801	131.045	116.933	118.045	127.41	131.927	117.045	118.337	127.528	132.096	116.944	118.129	127.767	131.848	117.135	118.758	127.371	129.146	116.896	119.118	128.669	128.371	116.795	119.885	128.654	126.652	117.006	120.725	129.854	124.823	117.051	122.02		8	172.043
K04																																		0	0
K05																																		0	0
K06																																		0	0
K07	115.975	116.081	115.975	120.079	118.907	115.826	116.587	121.098	117.916	116.017	117.323	121.787	117.152	116.278	118.978	120.992	116.435	116.264	120.343	119.006	116.169	116.972	121.657	117.303	115.848	118.497	120.079	116.337	116.087	120.447	117.899	115.975		9	193.548
K08	163.337	169.801	169.919	182.508	182.037	163.022	177.542	182.301	180.076	161.056	181.75	183.059	173.368	167.699	183.239	183.025	164.354	175.978	182.497	179.73	160.803	181.073	183.508	172.228	168.413	182.75	182.904	162.978	178.441	183.91	178.492	163.337		8	172.043
K09	119.66	122.197	161.003	151.733	119.654	124.326	167.419	145.475	119.421	128.081	170.194	136.5	119.065	135.228	169.649	128.823	119.433	147.163	163.989	121.393	121.559	158.871	150.43	119.612	125.376	169.062	139.969	119.256	134.919	169.522	127.68	119.66		8	172.043
K10	106.494	113.708	114.879	110.463	107.781	114.654	115.298	108.688	109.857	115.421	114.846	107.593	111.469	115.598	113.34	107.065	113.357	115.351	111.028	107.997	115.07	114.716	108.989	110.385	116.126	114.39	107.565	112.711	115.419	112.323	107.301	114.272		8	172.043
K11	114.296	111.044	125.55	124.645	111.384	114.67	128.362	118.616	111.006	121.871	127.113	113.079	111.717	127.154	121.522	111.352	118.487	128.541	115.138	111.761	126.116	125.607	112.396	115.67	128.912	118.009	111.06	121.5	126.786	112.104	112.352	127.465		8	172.043
K12	146.022	142.649	145.07	142.11	140.39	145.941	142.784	141.011	145.449	143.031	142.07	143.154	144.112	142.244	141.346	146.185	142.654	140.902	145.837	142.303	141.312	144.037	143.385	141.615	142.045	144.452	142.584	140.837	145.514	142.629	140.899	146.022		9	193.548
K13																																		0	0
K14	155.213	155.419	158.697	155.834	151.671	156.306	157.154	156.034	152.253	157.135	156.961	155.194	153.079	157.584	156.289	153.596	153.326	157.562	155.851	151.643	156.615	158.657	155.725	151.938	156.222	156.733	153.862	152.685	157.525	156.126	152.567	155.213		8	172.043
K15																																		0	0
K16																																		0	0
K17																																		0	0
K18																																		0	0
K19																																		0	0
K20																																		0	0
K21																																		0	0
K22																																		0	0
K23																																		0	0
K24																																		0	0
L01	103.256	102.331	103.775	106.725	103.435	102.607	104.843	106.315	103.079	102.927	105.958	105.666	102.843	102.975	106.579	104.829	103.087	104.138	107.228	104.11	103.09	105.32	106.598	103.419	103.306	106.52	105.441	103.045	104.093	107.191	103.924	103.256		8	172.043
L02	288.435	244.587	278.697	296.997	264.264	257.478	287.896	301.598	242.379	264.904	281.764	281.902	241.247	278.857	294.865	258.194	255.126	281.902	296.014	236.528	267.466	284.458	273.281	243.326	274.916	290.747	246.494	258.084	279.671	282.292	237.402	272.958		8	172.043
L03	206.902	281.124	220.553	203.216	206.542	283.396	224.143	203.475	207.43	283.916	218.194	203.59	208.879	290.267	212.09	203.385	210.441	287.056	207.843	202.902	212.416	291.284	205.725	202.618	217.61	282.43	203.868	203.511	232.537	263.84	202.767	202.41		8	172.043
L04	168.101	141.997	171.989	136.711	118.284	131.857	174.868	144.292	119.18	124.461	174.635	151.07	119.449	120.742	172.39	154.567	119.522	118.91	165.615	159.211	121.028	118.753	161.896	161.871	121.778	118.132	153.407	167.132	125.511	118.056	148.284	168.101		7	150.538
L05	120.36	124.447	124.963	118.278	121.722	125.247	124.716	117.817	122.798	125.615	123.632	118.126	123.362	125.433	122.407	118.685	124.126	125.697	120.452	120.346	125.132	125.624	118.581	121.171	125.051	124.421	117.944	122.938	125.531	122.699	118.461	123.949		8	172.043
L06																																		0	0
L07	114.065	111.882	113.112	114.188	114.334	112.747	113.691	114.938	113.992	112.556	113.562	115.343	113.112	112.534	113.531	115.913	112.781	112.829	113.949	115.419	112.711	113.23	114.006	115.107	112.596	113.337	114.846	113.697	112.413	113.567	115.952	112.854		8	172.043
L08	144.348	148.112	148.393	144.626	143.635	148.472	148.935	144.539	142.91	148.871	148.169	145.593	142.222	147.907	148.567	144.067	144	148.312	148.393	143.278	144.056	148.789	148.177	142.351	144.89	147.933	147.846	141.031	146.503	148.469	147.781	140.486		8	172.043
L09	120.612	119.216	109.562	117.256	121.11	119.635	109.654	116.919	121.25	119.466	109.472	117.376	121.202	118.921	109.331	117.542	120.82	118.919	109.152	118.334	120.576	118.801	109.135	119.152	120.817	117.621	108.374	120.101	120.831	117.441	108.93	120.736		7	150.538
L10	117.573	111.213	114.927	127.039	117.851	111.208	117.247	127.48	115.225	111.258	119.18	127.306	113.829	111.511	121.138	127.553	112.851	111.497	123.52	125.553	112.048	111.983	125.427	123.006	111.963	113.379	126.421	119.84	111.643	115.463	127.427	117.573		8	172.043
L11	154.612	123.458	112.219	111.955	148.84	130.171	112.455	112.011	138.904	140.163	112.683	112.216	129.244	149.86	114.132	112.076	124.972	151.399	114.893	112.02	118.854	154.32	117.649	112.081	115.739	154.455	119.913	112.258	114.607	154.506	121.888	112.11		7	150.538
L12	109.888	118.649	115.357	108.466	112.986	118.407	112.612	108.11	116.663	117.98	110.447	109.854	118.522	115.542	108.865	113.438	118.593	112.52	108.601	117.84	117.753	110.135	110.983	119.118	114.947	108.674	114.955	118.396	111.75	109.376	118.826	116.213		9	193.548
L13	113.68	106.963	107.115	126.539	114.904	106.865	111.362	129.025	109.146	106.907	121.913	119.666	107.258	109.219	128.854	111.115	107.042	117.989	123.303	107.267	107.711	127.326	113.722	107.185	114.348	126.587	107.952	107.447	126.348	114.36	107.017	113.68		8	172.043
L14	121.031	117.374	108.635	110.171	126.174	110.034	108.5	118.596	118.522	108.89	110.624	125.972	109.812	108.626	119.992	118.048	108.789	112.466	124.778	109.444	108.596	124.556	112.744	108.73	117.385	119.256	108.716	112.219	124.545	109.301	108.944	124.469		8	172.043
L15																																		0	0
L16																																		0	0
L17																																		0	0
L18																																		0	0
L19																																		0	0
L20																																		0	0
L21																																		0	0
L22																																		0	0
L23																																		0	0
L24																																		0	0
M01	144.372	184.949	153.024	154.077	181.363	177.592	144.449	163.351	184.435	165.821	146.613	173.509	184.39	150.747	155.268	181.143	173.131	143.732	167.301	183.348	156.515	151.182	179.274	177.107	143.661	163.405	184.021	160.735	149.92	179.348	178.923	144.372		9	193.548
M02	127.961	129.48	118.07	126.166	128.66	127.775	119.213	126.098	130.5	123.98	121.225	126.626	132.267	121.171	123.003	127.854	133.447	118.93	124.893	127.916	131.64	118.424	125.298	128.281	128.621	118.944	126.393	130.163	124.77	121.407	126.764	132.669		8	172.043
M03	138.008	138.657	136.351	136.548	137.921	138.365	136.154	137.256	138.281	138.138	135.258	138.022	138.514	137.978	135.006	137.992	138.16	137.539	135.806	138.022	138.489	136.736	136.34	137.871	138.056	135.607	137.222	137.952	137.556	135.062	138.104	138.008		9	193.548
M04	132.823	133.57	131.888	135.565	136.924	132.86	132.817	137.317	134.635	132.346	134.287	137.829	132.879	132.354	137.629	135.331	132.174	132.89	137.789	133.163	132.146	136.216	136.079	132.458	132.806	137.632	133.621	132.112	135.531	135.767	131.921	132.823		9	193.548
M05	133.935	130.281	119.472	120.567	133.042	132.163	120.112	120.079	132.18	132.494	120.404	119.784	130.888	133.171	120.975	119.68	130.247	133.654	121.685	119.708	129.744	133.469	121.711	119.618	129.565	134.169	122.486	119.337	128.57	133.758	122.534	119.354		7	150.538
M06	166.68	143.07	118.067	119.562	164.57	147.626	118.416	118.458	160.708	150.952	118.907	118.449	159.421	151.711	119.053	118.525	159.632	152.419	119.272	118.258	159.497	152.728	119.166	118.626	161.893	148.289	118.506	119.728	165.171	145.421	118.382	122.244		7	150.538
M07	131.09	144.483	170.298	140.393	131.407	150.197	168.289	137.472	131.447	154.421	165.185	134.871	130.904	160.826	160.272	132.913	131.598	167.289	153.483	131.826	135.688	169.306	145.997	131.419	142.705	169.303	140.472	131.258	153.404	163.885	134.719	131.09		8	172.043
M08	129.188	122.851	123.503	127.646	130.362	123.031	123.323	127.784	130.275	123.348	123.68	128.329	129.567	123.458	123.986	127.508	130.129	123.191	123.626	128.865	129.053	122.522	124.076	129.596	128.435	122.772	124.233	130.042	127.351	122.573	124.64	130.534		7	150.538
M09																																		0	0
M10																																		0	0
M11	133.253	133.736	134.772	132.831	132.902	134.455	134.879	132.531	133.522	134.475	133.315	132.455	133.514	134.548	132.301	133.612	134.098	133.225	132.728	133.5	135.011	132.542	133.865	134.506	133.115	132.618	133.514	134.511	132.506	133.205	134.61	133.253		9	193.548
M12	127.407	129.857	131.315	129.427	125.635	131.601	129.419	128.056	127.646	131.893	129.84	125.567	131.472	129.632	128.955	126.424	132.121	130.86	126.649	130.458	131.646	129.596	125.57	131.829	130.205	126.449	129.772	131.551	129.163	126.374	132.357	129.514		9	193.548
M13	230.211	242.539	227.233	193.101	210.008	249.362	211.542	193.365	221.11	242.323	200.806	195.357	236.834	232.32	194.27	206.413	243.43	211.73	192.702	223.455	239.427	196.992	196.966	243.067	221.475	192.365	213.379	242.121	202.205	193.694	234.191	230.211		9	193.548
M14	136.188	159.817	167.028	136.989	134.056	159.402	165.607	135.921	134.174	159.475	166.567	136.579	133.671	158.199	165.787	136.115	134.323	160.764	163.921	135.407	135.556	161.017	166	136.402	135.272	159.772	166.051	136.143	134.916	159.376	166.017	136.188		8	172.043
M15																																		0	0
M16																																		0	0
M17																																		0	0
M18																																		0	0
M19																																		0	0
M20																																		0	0
M21																																		0	0
M22																																		0	0
M23																																		0	0
M24																																		0	0
N01																																		0	0
N02	162.205	148.902	166.424	166.09	143.034	154.031	169.081	158.213	143.028	159.781	170.045	150.5	146.638	165.885	166.57	143.514	152.213	166.73	156.913	143.056	159.593	168.331	149.236	147.11	165.051	164.657	142.379	155.079	167.368	152.952	144.093	162.205		8	172.043
N03																																		0	0
N04	122.775	123.441	109.525	107.86	124.52	122.635	109.306	108.882	127.86	120.039	108.455	110.719	129.374	115.784	108.503	114.618	128.677	113.166	108.32	118.011	126.576	111.447	108.289	122.093	124.124	109.902	108.593	126.219	120.236	108.66	110.764	128.716		8	172.043
N05	175.705	163.666	174.138	193.593	170.579	162.812	180.826	188.331	166.298	165.174	190.607	180.596	164.124	170.736	193.27	172.351	163.815	181.969	191.014	166.604	165.683	191.747	178.961	163.77	174.691	190.424	168.472	164.267	189.334	181.242	164.236	171.57		8	172.043
N06																																		0	0
N07	118.275	138.466	142.722	113.138	127.567	140.253	136.972	111.202	134.303	141.711	122.896	119.388	137.037	141.531	112.483	129.671	140.475	133.11	113.258	135.295	140.076	119.149	123.385	139.449	138.798	110.91	134.298	142.834	124.483	119.789	139.312	142.006		8	172.043
N08	136.927	128.275	109.385	131.528	138.508	116.079	117.039	135.152	136.264	109.994	125.43	137.455	125.857	111.129	132.716	138.806	115.986	117.154	135.82	133.59	109.334	127.129	136.966	123.694	112.413	133.469	138.329	113.742	119.548	136.006	132.059	108.949		8	172.043
N09	127.463	123.975	126.635	129.076	126.705	124.017	127.008	129.163	126.643	123.772	126.787	129.048	125.419	123.955	127.278	129.211	124.556	124.803	127.93	129.124	123.874	125.323	128.638	127.871	123.694	125.952	128.624	126.624	123.944	127.331	128.871	125.733		8	172.043
N10																																		0	0
N11																																		0	0
N12	128.461	127.281	132.643	134.713	125.256	127.188	133.329	134.11	124.792	128.219	133.242	134.846	124.365	128.267	133.284	134.228	124.652	128.444	133.228	133.699	124.073	129.68	133.784	133.604	124.278	130.258	133.89	130.534	124.879	131.357	133.98	128.461		8	172.043
N13	134.152	126.402	126.146	135.329	133.697	125.559	127.449	135.913	133.874	124.885	129.84	136.124	132.93	123.728	131.135	135.202	131.16	123.812	133.899	135.244	129.121	125.73	136.115	135.691	127.949	127.503	136.902	134.657	125.576	130.567	136.503	133.042		8	172.043
N14	124.761	140.107	132.534	124.399	125.73	142.354	129.096	123.978	129.556	140.657	127.309	124.354	137.067	133.978	124.829	125.407	141.41	130.152	123.955	129.573	139.848	127.18	124.553	137.421	134.413	124.781	125.466	141.753	129.343	124.157	131.112	138.424		8	172.043
N15																																		0	0
N16																																		0	0
N17																																		0	0
N18																																		0	0
N19																																		0	0
N20																																		0	0
N21																																		0	0
N22																																		0	0
N23																																		0	0
N24																																		0	0
O01	154.862	130.315	132.188	159.604	147.39	126.75	142.565	158.879	137.733	126.579	153.022	155.708	131.382	130.888	159.112	148.615	127.239	141.503	159.618	138.882	127.138	152.857	155.306	130.992	131.846	159.61	147.205	127.008	142.596	158.362	137.32	127.548		8	172.043
O02																																		0	0
O03	124.121	106.407	106.056	132.399	120.952	106.612	106.433	134.331	117.663	106.787	106.829	138.913	113.222	106.787	107.893	140.258	111.098	106.747	113.483	136.298	108.239	106.694	122.07	130.652	107.399	106.534	130.312	121.719	106.851	106.666	138.011	114.722		8	172.043
O04	179.736	185.008	180.315	177.494	178.669	185.171	180.053	176.933	179.14	184.93	178.514	177.787	180.638	185.556	178.348	177.32	180.444	183.433	178.528	177.028	182.801	181.385	177.683	177.843	184.121	180.017	176.89	177.795	183.365	177.57	176.685	179.736		8	172.043
O05	109.028	109.034	133.076	120.154	107.949	115.152	134.006	114.256	107.812	122.652	130.101	109.84	108.107	130.208	123.43	108.312	112.508	133.728	115.649	108.039	122.992	129.382	110.177	108.685	132.09	120.98	108.093	116.441	133.191	112.961	107.907	126.837		8	172.043
O06																																		0	0
O07	129.23	132.301	113.815	119.626	131.261	125.896	113.25	124.98	133.68	117.469	115.309	129.551	130.579	113.475	122.006	131.924	121.963	113.567	128.197	133.312	114.511	119.899	131.865	124.907	113.433	125.348	133.949	115.986	118.039	130.497	127.478	113.5		9	193.548
O08	248.949	206.736	202.933	222.93	246.194	204.331	201.744	224.789	243.126	204.18	202.607	229.896	238.435	201.239	200.871	234.579	230.511	200.177	204.961	241.919	220.747	200.472	213.124	245.944	209.213	200.587	222.733	243.022	201.25	201.798	234.017	229.607		8	172.043
O09	123.253	109.028	108.152	123.244	119.379	108.593	110.239	127.132	115.23	108.289	115.084	125.556	111.011	108.362	120.548	121.441	109.039	109.435	126.278	116.916	108.486	114.545	127.944	111.174	108.337	121.441	121.469	109.281	110.438	126.764	114.772	108.424		8	172.043
O10	136.062	119.107	109.84	111.253	139.772	114.261	109.997	114.618	139.312	111.275	110.331	121.253	132.697	110.424	110.194	128.323	126.452	110.197	110.475	134.685	118.846	110.112	112.379	140.191	112.239	110.593	120.011	134.132	110.604	110.449	130.174	124.183		8	172.043
O11	126.57	133.944	136.298	125.958	128.211	136.879	131.469	125.014	130.674	135.466	127.169	127.295	135.163	133.534	125.329	130.781	138.39	129.43	125.994	133.292	135.096	125.331	129.596	137.076	130.388	126.065	132.275	136.292	126.677	127.831	136.545	131.669		9	193.548
O12																																		0	0
O13	136.775	108.983	105.82	116.396	134.994	107.93	106.205	119.826	131.938	106.944	106.135	124.84	126.753	106.573	106.331	129.719	121.896	106.537	106.438	134.379	116.829	106.402	108.048	137.447	112.992	106.433	112.157	136.309	109.463	106.317	119.343	131.419		7	150.538
O14	117.921	108.317	118.671	111.494	106.815	111.52	118.632	108.556	107.289	115.997	115.834	107.07	109.022	118.865	111.75	106.725	112.228	118.154	108.36	107.671	116.978	114.64	107.421	109.989	119.607	110.747	107.16	113.871	117.101	107.626	108.169	117.921		8	172.043
O15																																		0	0
O16																																		0	0
O17																																		0	0
O18																																		0	0
O19																																		0	0
O20																																		0	0
O21																																		0	0
O22																																		0	0
O23																																		0	0
O24																																		0	0
P01	170.354	170.287	182.719	194.303	179.059	170.334	185.537	192.034	175.542	171.93	188.862	190.643	173.191	173.806	190.312	186.247	169.531	177.919	193.43	180.331	169.654	185.511	192.025	174.222	173.14	189.475	185.087	168.522	178.944	191.722	177.969	170.354		8	172.043
P02																																		0	0
P03																																		0	0
P04																																		0	0
P05	102.84	102.166	106.652	121.079	103.949	102.371	108.789	119.014	103.306	102.494	113.767	116.247	103.006	102.885	118.34	110.789	102.876	104.067	121.39	106.233	102.716	108.067	120.596	103.848	102.949	114.649	113.972	103.065	103.194	120.5	108.57	102.84		8	172.043
P06	138.006	157.983	140.551	134.632	142.699	155.626	137.952	134.045	149.084	152.154	136.483	134.857	155.281	143.719	134.848	139.416	155.848	139.087	134.129	144.767	153.93	137.076	133.576	152.632	145.98	135.135	136.938	156.463	140.854	134.244	145.267	151.43		8	172.043
P07																																		0	0
P08	141.831	118.528	127.846	151.927	131.885	118.244	136.994	150.419	122.407	121.5	148.258	139.826	118.211	129.89	154.539	129.39	118.812	140.497	149.011	120.635	124.323	150.593	137.289	118.126	132.649	151.868	125.152	120.576	147.191	143.037	118.73	130.348		8	172.043
P09	119.677	112.857	112.708	118.438	119.624	107.371	116.694	119.854	112.702	113.177	118.545	119.388	108.112	117.562	120.256	109.927	115.492	119.913	116.003	111.458	118.694	120.68	107.691	117.143	120.194	111.458	114.267	119.062	116.893	109.904	118.163	120.699		8	172.043
P10	127.441	134.27	137.208	128.317	131.919	136.789	132.449	129.183	136.017	136.728	127.992	134.447	138.295	129.191	131.742	136.846	132.663	129.767	135.764	136.143	127.494	134.795	137.258	127.955	132.494	137.09	130.635	130.646	135.972	133.211	128.851	135.489		9	193.548
P11	170.958	173.927	157.801	161.711	173.312	174.713	152.228	167.455	178.503	173.067	152.374	170.185	176.621	161.775	158.846	172.393	173.444	151.989	167.728	174.18	169.295	153.222	169.792	175.295	160.371	159.525	174.236	177.343	152.949	167.576	173.028	165.497		9	193.548
P12																																		0	0
P13																																		0	0
P14	101.284	101.258	110.736	108.876	101.683	101.559	111.548	108.89	101.742	101.756	113.053	107.868	101.893	101.801	113.781	106.598	101.899	102.003	114.961	105.419	101.902	102.149	116.747	104.101	101.955	103.447	116.652	102.907	101.885	104.506	115.185	102.197		8	172.043
P15																																		0	0
P16																																		0	0
P17																																		0	0
P18																																		0	0
P19																																		0	0
P20																																		0	0
P21																																		0	0
P22																																		0	0
P23																																		0	0
P24																																		0	0
???
???
Region Name	Stage Label	Area	Perimeter	Thresholded Area	Average	Minimum	Maximum
1	A02	1900-01-23 06:30:12	1900-01-18 08:00:59	0	535.111	490	574
1	A02	1900-01-23 06:30:12	1900-01-18 08:00:59	0	525.333	473	596
1	A02	1900-01-23 06:30:12	1900-01-18 08:00:59	0	525.444	495	574
1	A02	1900-01-23 06:30:12	1900-01-18 08:00:59	0	543.333	457	605
1	A02	1900-01-23 06:30:12	1900-01-18 08:00:59	0	538.778	492	613
1	A02	1900-01-23 06:30:12	1900-01-18 08:00:59	0	531.333	488	560
1	A02	1900-01-23 06:30:12	1900-01-18 08:00:59	0	538.667	480	580
1	A02	1900-01-23 06:30:12	1900-01-18 08:00:59	0	538.444	485	581
1	A02	1900-01-23 06:30:12	1900-01-18 08:00:59	0	526.444	483	596
1	A02	1900-01-23 06:30:12	1900-01-18 08:00:59	0	549.222	480	644
1	A02	1900-01-23 06:30:12	1900-01-18 08:00:59	0	542.222	470	578
1	A02	1900-01-23 06:30:12	1900-01-18 08:00:59	0	540.444	502	590
1	A02	1900-01-23 06:30:12	1900-01-18 08:00:59	0	525.778	481	611
1	A02	1900-01-23 06:30:12	1900-01-18 08:00:59	0	533.667	480	581
1	A02	1900-01-23 06:30:12	1900-01-18 08:00:59	0	541.889	490	572
1	A02	1900-01-23 06:30:12	1900-01-18 08:00:59	0	535.778	505	565
1	A02	1900-01-23 06:30:12	1900-01-18 08:00:59	0	537.222	492	570
1	A02	1900-01-23 06:30:12	1900-01-18 08:00:59	0	535.111	475	584
1	A02	1900-01-23 06:30:12	1900-01-18 08:00:59	0	530.222	489	582
1	A02	1900-01-23 06:30:12	1900-01-18 08:00:59	0	535.111	502	569
1	A02	1900-01-23 06:30:12	1900-01-18 08:00:59	0	529.778	468	589
1	A02	1900-01-23 06:30:12	1900-01-18 08:00:59	0	534.222	498	575
1	A02	1900-01-23 06:30:12	1900-01-18 08:00:59	0	526.222	447	606
1	A02	1900-01-23 06:30:12	1900-01-18 08:00:59	0	527.444	495	570
1	A02	1900-01-23 06:30:12	1900-01-18 08:00:59	0	540.222	493	572
1	A02	1900-01-23 06:30:12	1900-01-18 08:00:59	0	535.889	489	566
1	A02	1900-01-23 06:30:12	1900-01-18 08:00:59	0	542.889	503	573
1	A02	1900-01-23 06:30:12	1900-01-18 08:00:59	0	522.444	466	573
1	A02	1900-01-23 06:30:12	1900-01-18 08:00:59	0	529	462	578
1	A02	1900-01-23 06:30:12	1900-01-18 08:00:59	0	532.111	500	568
1	A02	1900-01-23 06:30:12	1900-01-18 08:00:59	0	534.111	482	570
1	A02	23.271	18.334	0	535.111	490	574
???
Region Name	Stage Label	Area	Perimeter	Thresholded Area	Average	Minimum	Maximum
1	A03	1900-01-28 10:36:55	1900-01-23 21:42:40	0	528.273	301	647
1	A03	1900-01-28 10:36:55	1900-01-23 21:42:40	0	511.545	371	618
1	A03	1900-01-28 10:36:55	1900-01-23 21:42:40	0	532.455	335	711
1	A03	1900-01-28 10:36:55	1900-01-23 21:42:40	0	525.727	311	735
1	A03	1900-01-28 10:36:55	1900-01-23 21:42:40	0	518.091	392	667
1	A03	1900-01-28 10:36:55	1900-01-23 21:42:40	0	502.364	296	637
1	A03	1900-01-28 10:36:55	1900-01-23 21:42:40	0	528.727	360	719
1	A03	1900-01-28 10:36:55	1900-01-23 21:42:40	0	498.818	278	613
1	A03	1900-01-28 10:36:55	1900-01-23 21:42:40	0	488.091	291	618
1	A03	1900-01-28 10:36:55	1900-01-23 21:42:40	0	515.273	332	674
1	A03	1900-01-28 10:36:55	1900-01-23 21:42:40	0	534.364	286	867
1	A03	1900-01-28 10:36:55	1900-01-23 21:42:40	0	540.727	319	666
1	A03	1900-01-28 10:36:55	1900-01-23 21:42:40	0	528.182	319	777
1	A03	1900-01-28 10:36:55	1900-01-23 21:42:40	0	562	282	794
1	A03	1900-01-28 10:36:55	1900-01-23 21:42:40	0	524.273	396	605
1	A03	1900-01-28 10:36:55	1900-01-23 21:42:40	0	505.091	313	659
1	A03	1900-01-28 10:36:55	1900-01-23 21:42:40	0	549.091	323	814
1	A03	1900-01-28 10:36:55	1900-01-23 21:42:40	0	519.545	290	678
1	A03	1900-01-28 10:36:55	1900-01-23 21:42:40	0	510.636	319	639
1	A03	1900-01-28 10:36:55	1900-01-23 21:42:40	0	587.455	301	870
1	A03	1900-01-28 10:36:55	1900-01-23 21:42:40	0	518.182	284	658
1	A03	1900-01-28 10:36:55	1900-01-23 21:42:40	0	521.455	331	646
1	A03	1900-01-28 10:36:55	1900-01-23 21:42:40	0	491.545	334	568
1	A03	1900-01-28 10:36:55	1900-01-23 21:42:40	0	474.091	316	629
1	A03	1900-01-28 10:36:55	1900-01-23 21:42:40	0	527.818	290	713
1	A03	1900-01-28 10:36:55	1900-01-23 21:42:40	0	499.273	306	630
1	A03	1900-01-28 10:36:55	1900-01-23 21:42:40	0	525.091	317	908
1	A03	1900-01-28 10:36:55	1900-01-23 21:42:40	0	519	302	608
1	A03	1900-01-28 10:36:55	1900-01-23 21:42:40	0	520.182	306	626
1	A03	1900-01-28 10:36:55	1900-01-23 21:42:40	0	521.727	307	687
1	A03	1900-01-28 10:36:55	1900-01-23 21:42:40	0	515.091	328	689
1	A03	1900-01-28 10:36:55	1900-01-23 21:42:40	0	528.273	301	647
???
???
???
???
???
Region Name	Stage Label	Area	Perimeter	Thresholded Area	Average	Minimum	Maximum
1	A08	1900-01-25 20:33:33	1900-01-21 15:12:08	0	418.7	310	600
1	A08	1900-01-25 20:33:33	1900-01-21 15:12:08	0	450	341	584
1	A08	1900-01-25 20:33:33	1900-01-21 15:12:08	0	452.4	326	594
1	A08	1900-01-25 20:33:33	1900-01-21 15:12:08	0	450.8	345	585
1	A08	1900-01-25 20:33:33	1900-01-21 15:12:08	0	440.3	339	578
1	A08	1900-01-25 20:33:33	1900-01-21 15:12:08	0	447.9	309	619
1	A08	1900-01-25 20:33:33	1900-01-21 15:12:08	0	440.8	327	583
1	A08	1900-01-25 20:33:33	1900-01-21 15:12:08	0	449.4	294	575
1	A08	1900-01-25 20:33:33	1900-01-21 15:12:08	0	483.7	391	567
1	A08	1900-01-25 20:33:33	1900-01-21 15:12:08	0	446.3	317	610
1	A08	1900-01-25 20:33:33	1900-01-21 15:12:08	0	423.8	330	584
1	A08	1900-01-25 20:33:33	1900-01-21 15:12:08	0	444.6	346	575
1	A08	1900-01-25 20:33:33	1900-01-21 15:12:08	0	432.4	326	595
1	A08	1900-01-25 20:33:33	1900-01-21 15:12:08	0	443.7	359	586
1	A08	1900-01-25 20:33:33	1900-01-21 15:12:08	0	413.4	314	592
1	A08	1900-01-25 20:33:33	1900-01-21 15:12:08	0	440.1	336	569
1	A08	1900-01-25 20:33:33	1900-01-21 15:12:08	0	449.6	346	574
1	A08	1900-01-25 20:33:33	1900-01-21 15:12:08	0	469.5	331	595
1	A08	1900-01-25 20:33:33	1900-01-21 15:12:08	0	440.9	332	604
1	A08	1900-01-25 20:33:33	1900-01-21 15:12:08	0	455.3	327	587
1	A08	1900-01-25 20:33:33	1900-01-21 15:12:08	0	422.9	281	590
1	A08	1900-01-25 20:33:33	1900-01-21 15:12:08	0	435.3	330	583
1	A08	1900-01-25 20:33:33	1900-01-21 15:12:08	0	446.4	329	610
1	A08	1900-01-25 20:33:33	1900-01-21 15:12:08	0	459.2	281	600
1	A08	1900-01-25 20:33:33	1900-01-21 15:12:08	0	484.1	414	587
1	A08	25.8566	21.6334	0	445.7	313	609
1	A08	25.8566	21.6334	0	486.4	401	601
1	A08	25.8566	21.6334	0	443.2	330	575
1	A08	1900-01-25 20:33:33	1900-01-21 15:12:08	0	447.8	341	597
1	A08	1900-01-25 20:33:33	1900-01-21 15:12:08	0	453.5	338	580
1	A08	1900-01-25 20:33:33	1900-01-21 15:12:08	0	425.4	277	597
1	A08	1900-01-25 20:33:33	1900-01-21 15:12:08	0	418.7	310	600
???
???
???
Region Name	Stage Label	Area	Perimeter	Thresholded Area	Average	Minimum	Maximum
1	A11	1900-02-15 13:00:24	1900-02-01 08:38:56	0	489.444	348	662
1	A11	1900-02-15 13:00:24	1900-02-01 08:38:56	0	480.278	353	718
1	A11	1900-02-15 13:00:24	1900-02-01 08:38:56	0	515.889	327	743
1	A11	1900-02-15 13:00:24	1900-02-01 08:38:56	0	482.5	336	697
1	A11	1900-02-15 13:00:24	1900-02-01 08:38:56	0	496	333	697
1	A11	1900-02-15 13:00:24	1900-02-01 08:38:56	0	478.833	314	744
1	A11	1900-02-15 13:00:24	1900-02-01 08:38:56	0	478.333	327	639
1	A11	1900-02-15 13:00:24	1900-02-01 08:38:56	0	478.111	319	671
1	A11	1900-02-15 13:00:24	1900-02-01 08:38:56	0	488.278	289	732
1	A11	1900-02-15 13:00:24	1900-02-01 08:38:56	0	464.389	326	744
1	A11	1900-02-15 13:00:24	1900-02-01 08:38:56	0	483.778	325	693
1	A11	1900-02-15 13:00:24	1900-02-01 08:38:56	0	477.389	322	691
1	A11	1900-02-15 13:00:24	1900-02-01 08:38:56	0	495.444	335	703
1	A11	1900-02-15 13:00:24	1900-02-01 08:38:56	0	488.778	321	703
1	A11	1900-02-15 13:00:24	1900-02-01 08:38:56	0	477.833	336	684
1	A11	1900-02-15 13:00:24	1900-02-01 08:38:56	0	487.333	285	743
1	A11	1900-02-15 13:00:24	1900-02-01 08:38:56	0	480.222	332	699
1	A11	1900-02-15 13:00:24	1900-02-01 08:38:56	0	492.389	329	680
1	A11	1900-02-15 13:00:24	1900-02-01 08:38:56	0	491.5	322	720
1	A11	1900-02-15 13:00:24	1900-02-01 08:38:56	0	495.5	316	730
1	A11	1900-02-15 13:00:24	1900-02-01 08:38:56	0	492.778	311	730
1	A11	1900-02-15 13:00:24	1900-02-01 08:38:56	0	465	314	662
1	A11	46.542	32.3604	0	483.278	306	714
1	A11	46.542	32.3604	0	487.611	336	712
1	A11	46.542	32.3604	0	503.722	338	698
1	A11	1900-02-15 13:00:24	1900-02-01 08:38:56	0	497.611	324	713
1	A11	1900-02-15 13:00:24	1900-02-01 08:38:56	0	487	333	739
1	A11	1900-02-15 13:00:24	1900-02-01 08:38:56	0	478.944	346	655
1	A11	1900-02-15 13:00:24	1900-02-01 08:38:56	0	490.722	320	728
1	A11	1900-02-15 13:00:24	1900-02-01 08:38:56	0	488.278	337	720
1	A11	1900-02-15 13:00:24	1900-02-01 08:38:56	0	482.667	288	682
1	A11	1900-02-15 13:00:24	1900-02-01 08:38:56	0	489.444	348	662
???
Region Name	Stage Label	Area	Perimeter	Thresholded Area	Average	Minimum	Maximum
1	A12	1900-01-20 16:26:50	1900-01-18 04:37:07	0	425.375	368	519
1	A12	1900-01-20 16:26:50	1900-01-18 04:37:07	0	423.625	305	535
1	A12	1900-01-20 16:26:50	1900-01-18 04:37:07	0	422.875	309	535
1	A12	1900-01-20 16:26:50	1900-01-18 04:37:07	0	413.125	278	526
1	A12	1900-01-20 16:26:50	1900-01-18 04:37:07	0	411.25	286	535
1	A12	1900-01-20 16:26:50	1900-01-18 04:37:07	0	416.625	302	531
1	A12	1900-01-20 16:26:50	1900-01-18 04:37:07	0	415.5	304	530
1	A12	1900-01-20 16:26:50	1900-01-18 04:37:07	0	403.375	302	536
1	A12	1900-01-20 16:26:50	1900-01-18 04:37:07	0	418.375	296	533
1	A12	1900-01-20 16:26:50	1900-01-18 04:37:07	0	418.75	312	529
1	A12	1900-01-20 16:26:50	1900-01-18 04:37:07	0	413.875	325	528
1	A12	1900-01-20 16:26:50	1900-01-18 04:37:07	0	423	317	533
1	A12	1900-01-20 16:26:50	1900-01-18 04:37:07	0	413.5	310	513
1	A12	1900-01-20 16:26:50	1900-01-18 04:37:07	0	420.875	302	533
1	A12	1900-01-20 16:26:50	1900-01-18 04:37:07	0	423	311	526
1	A12	1900-01-20 16:26:50	1900-01-18 04:37:07	0	428.5	329	525
1	A12	1900-01-20 16:26:50	1900-01-18 04:37:07	0	412.625	299	524
1	A12	1900-01-20 16:26:50	1900-01-18 04:37:07	0	431	365	520
1	A12	1900-01-20 16:26:50	1900-01-18 04:37:07	0	453.25	361	544
1	A12	1900-01-20 16:26:50	1900-01-18 04:37:07	0	417.75	301	549
1	A12	1900-01-20 16:26:50	1900-01-18 04:37:07	0	429.25	359	540
1	A12	1900-01-20 16:26:50	1900-01-18 04:37:07	0	427.25	320	545
1	A12	1900-01-20 16:26:50	1900-01-18 04:37:07	0	423.875	325	544
1	A12	20.6853	18.1924	0	419.25	293	547
1	A12	20.6853	18.1924	0	425	361	538
1	A12	20.6853	18.1924	0	406.125	316	495
1	A12	1900-01-20 16:26:50	1900-01-18 04:37:07	0	426.5	377	535
1	A12	1900-01-20 16:26:50	1900-01-18 04:37:07	0	413.875	285	523
1	A12	1900-01-20 16:26:50	1900-01-18 04:37:07	0	420.625	326	524
1	A12	1900-01-20 16:26:50	1900-01-18 04:37:07	0	419.625	309	522
1	A12	1900-01-20 16:26:50	1900-01-18 04:37:07	0	423	312	541
1	A12	1900-01-20 16:26:50	1900-01-18 04:37:07	0	425.375	368	519
???
Region Name	Stage Label	Area	Perimeter	Thresholded Area	Average	Minimum	Maximum
1	A13	1900-01-31 00:40:16	1900-01-26 04:13:56	0	438.083	282	675
1	A13	1900-01-31 00:40:16	1900-01-26 04:13:56	0	434.583	282	631
1	A13	1900-01-31 00:40:16	1900-01-26 04:13:56	0	431.75	262	672
1	A13	1900-01-31 00:40:16	1900-01-26 04:13:56	0	431.75	226	721
1	A13	1900-01-31 00:40:16	1900-01-26 04:13:56	0	422.083	268	625
1	A13	1900-01-31 00:40:16	1900-01-26 04:13:56	0	423.25	281	611
1	A13	1900-01-31 00:40:16	1900-01-26 04:13:56	0	436.25	249	722
1	A13	1900-01-31 00:40:16	1900-01-26 04:13:56	0	434	258	623
1	A13	1900-01-31 00:40:16	1900-01-26 04:13:56	0	454.417	302	641
1	A13	1900-01-31 00:40:16	1900-01-26 04:13:56	0	421.75	277	702
1	A13	1900-01-31 00:40:16	1900-01-26 04:13:56	0	413.917	229	688
1	A13	1900-01-31 00:40:16	1900-01-26 04:13:56	0	454.167	298	675
1	A13	1900-01-31 00:40:16	1900-01-26 04:13:56	0	433.25	250	658
1	A13	1900-01-31 00:40:16	1900-01-26 04:13:56	0	426.667	289	662
1	A13	1900-01-31 00:40:16	1900-01-26 04:13:56	0	438.25	297	642
1	A13	1900-01-31 00:40:16	1900-01-26 04:13:56	0	433.5	265	681
1	A13	1900-01-31 00:40:16	1900-01-26 04:13:56	0	416.667	243	668
1	A13	1900-01-31 00:40:16	1900-01-26 04:13:56	0	439.917	278	600
1	A13	1900-01-31 00:40:16	1900-01-26 04:13:56	0	437	281	654
1	A13	1900-01-31 00:40:16	1900-01-26 04:13:56	0	425.25	288	629
1	A13	1900-01-31 00:40:16	1900-01-26 04:13:56	0	416.917	276	576
1	A13	1900-01-31 00:40:16	1900-01-26 04:13:56	0	430.417	266	698
1	A13	1900-01-31 00:40:16	1900-01-26 04:13:56	0	441.833	277	658
1	A13	1900-01-31 00:40:16	1900-01-26 04:13:56	0	423.083	278	648
1	A13	31.028	26.1763	0	391	225	658
1	A13	31.028	26.1763	0	432.833	290	669
1	A13	31.028	26.1763	0	439.917	277	644
1	A13	1900-01-31 00:40:16	1900-01-26 04:13:56	0	420.083	247	696
1	A13	1900-01-31 00:40:16	1900-01-26 04:13:56	0	428.25	266	680
1	A13	1900-01-31 00:40:16	1900-01-26 04:13:56	0	426.75	257	581
1	A13	1900-01-31 00:40:16	1900-01-26 04:13:56	0	434.333	267	709
1	A13	1900-01-31 00:40:16	1900-01-26 04:13:56	0	438.083	282	675
???
Region Name	Stage Label	Area	Perimeter	Thresholded Area	Average	Minimum	Maximum
1	A14	1900-01-25 20:33:33	1900-01-19 15:04:31	0	478.5	290	692
1	A14	1900-01-25 20:33:33	1900-01-19 15:04:31	0	487.6	302	649
1	A14	1900-01-25 20:33:33	1900-01-19 15:04:31	0	472.9	275	692
1	A14	1900-01-25 20:33:33	1900-01-19 15:04:31	0	489	279	700
1	A14	1900-01-25 20:33:33	1900-01-19 15:04:31	0	457.9	296	639
1	A14	1900-01-25 20:33:33	1900-01-19 15:04:31	0	486.2	291	654
1	A14	1900-01-25 20:33:33	1900-01-19 15:04:31	0	470.4	276	675
1	A14	1900-01-25 20:33:33	1900-01-19 15:04:31	0	449.9	285	601
1	A14	1900-01-25 20:33:33	1900-01-19 15:04:31	0	455.3	298	582
1	A14	1900-01-25 20:33:33	1900-01-19 15:04:31	0	470.2	303	668
1	A14	1900-01-25 20:33:33	1900-01-19 15:04:31	0	477.7	272	658
1	A14	1900-01-25 20:33:33	1900-01-19 15:04:31	0	482.3	300	753
1	A14	1900-01-25 20:33:33	1900-01-19 15:04:31	0	467.9	304	615
1	A14	1900-01-25 20:33:33	1900-01-19 15:04:31	0	486.2	275	699
1	A14	1900-01-25 20:33:33	1900-01-19 15:04:31	0	488.6	303	671
1	A14	1900-01-25 20:33:33	1900-01-19 15:04:31	0	460.2	304	623
1	A14	1900-01-25 20:33:33	1900-01-19 15:04:31	0	489.2	291	674
1	A14	1900-01-25 20:33:33	1900-01-19 15:04:31	0	500.1	281	697
1	A14	1900-01-25 20:33:33	1900-01-19 15:04:31	0	458.8	301	721
1	A14	1900-01-25 20:33:33	1900-01-19 15:04:31	0	448.6	319	573
1	A14	1900-01-25 20:33:33	1900-01-19 15:04:31	0	493.6	280	723
1	A14	1900-01-25 20:33:33	1900-01-19 15:04:31	0	453.3	300	597
1	A14	1900-01-25 20:33:33	1900-01-19 15:04:31	0	471.3	298	648
1	A14	1900-01-25 20:33:33	1900-01-19 15:04:31	0	488.6	297	664
1	A14	1900-01-25 20:33:33	1900-01-19 15:04:31	0	487.3	287	664
1	A14	25.8566	19.6281	0	440.2	292	590
1	A14	25.8566	19.6281	0	438.4	298	563
1	A14	25.8566	19.6281	0	486.1	283	709
1	A14	1900-01-25 20:33:33	1900-01-19 15:04:31	0	481	296	665
1	A14	1900-01-25 20:33:33	1900-01-19 15:04:31	0	490.6	308	675
1	A14	1900-01-25 20:33:33	1900-01-19 15:04:31	0	473.4	303	637
1	A14	1900-01-25 20:33:33	1900-01-19 15:04:31	0	478.5	290	692
???
Region Name	Stage Label	Area	Perimeter	Thresholded Area	Average	Minimum	Maximum
1	B01	1900-01-31 00:40:16	1900-01-23 04:34:54	0	473.833	319	540
1	B01	1900-01-31 00:40:16	1900-01-23 04:34:54	0	485.5	342	564
1	B01	1900-01-31 00:40:16	1900-01-23 04:34:54	0	492.083	337	570
1	B01	1900-01-31 00:40:16	1900-01-23 04:34:54	0	476.75	310	562
1	B01	1900-01-31 00:40:16	1900-01-23 04:34:54	0	455.917	369	531
1	B01	1900-01-31 00:40:16	1900-01-23 04:34:54	0	489.75	327	577
1	B01	1900-01-31 00:40:16	1900-01-23 04:34:54	0	477.25	323	563
1	B01	1900-01-31 00:40:16	1900-01-23 04:34:54	0	499	334	606
1	B01	1900-01-31 00:40:16	1900-01-23 04:34:54	0	474.25	355	534
1	B01	1900-01-31 00:40:16	1900-01-23 04:34:54	0	463.417	325	505
1	B01	1900-01-31 00:40:16	1900-01-23 04:34:54	0	486.833	293	630
1	B01	1900-01-31 00:40:16	1900-01-23 04:34:54	0	489.083	312	595
1	B01	1900-01-31 00:40:16	1900-01-23 04:34:54	0	490	302	641
1	B01	1900-01-31 00:40:16	1900-01-23 04:34:54	0	513.833	272	747
1	B01	1900-01-31 00:40:16	1900-01-23 04:34:54	0	481.833	366	549
1	B01	1900-01-31 00:40:16	1900-01-23 04:34:54	0	463.583	313	567
1	B01	1900-01-31 00:40:16	1900-01-23 04:34:54	0	482.25	340	612
1	B01	1900-01-31 00:40:16	1900-01-23 04:34:54	0	491.333	323	600
1	B01	1900-01-31 00:40:16	1900-01-23 04:34:54	0	494.75	301	645
1	B01	1900-01-31 00:40:16	1900-01-23 04:34:54	0	476.833	299	554
1	B01	1900-01-31 00:40:16	1900-01-23 04:34:54	0	467	314	623
1	B01	1900-01-31 00:40:16	1900-01-23 04:34:54	0	503	349	778
1	B01	1900-01-31 00:40:16	1900-01-23 04:34:54	0	428.333	316	538
1	B01	1900-01-31 00:40:16	1900-01-23 04:34:54	0	492.167	337	591
1	B01	1900-01-31 00:40:16	1900-01-23 04:34:54	0	500	310	626
1	B01	1900-01-31 00:40:16	1900-01-23 04:34:54	0	465.75	330	588
1	B01	31.028	23.1909	0	479.833	307	585
1	B01	31.028	23.1909	0	452.417	360	521
1	B01	31.028	23.1909	0	490.417	332	590
1	B01	1900-01-31 00:40:16	1900-01-23 04:34:54	0	475.583	345	523
1	B01	1900-01-31 00:40:16	1900-01-23 04:34:54	0	455.5	343	543
1	B01	1900-01-31 00:40:16	1900-01-23 04:34:54	0	473.833	319	540
???
Region Name	Stage Label	Area	Perimeter	Thresholded Area	Average	Minimum	Maximum
1	B02	1900-02-10 08:53:41	1900-01-28 01:58:49	0	531.812	348	688
1	B02	1900-02-10 08:53:41	1900-01-28 01:58:49	0	512.875	319	649
1	B02	1900-02-10 08:53:41	1900-01-28 01:58:49	0	516.375	388	633
1	B02	1900-02-10 08:53:41	1900-01-28 01:58:49	0	544.875	303	761
1	B02	1900-02-10 08:53:41	1900-01-28 01:58:49	0	504.375	331	623
1	B02	1900-02-10 08:53:41	1900-01-28 01:58:49	0	502.688	357	694
1	B02	1900-02-10 08:53:41	1900-01-28 01:58:49	0	516.875	328	666
1	B02	1900-02-10 08:53:41	1900-01-28 01:58:49	0	503.438	280	647
1	B02	1900-02-10 08:53:41	1900-01-28 01:58:49	0	499.5	313	656
1	B02	1900-02-10 08:53:41	1900-01-28 01:58:49	0	510.312	347	678
1	B02	1900-02-10 08:53:41	1900-01-28 01:58:49	0	528.875	337	709
1	B02	1900-02-10 08:53:41	1900-01-28 01:58:49	0	504.688	313	653
1	B02	1900-02-10 08:53:41	1900-01-28 01:58:49	0	519.25	341	674
1	B02	1900-02-10 08:53:41	1900-01-28 01:58:49	0	504.688	340	653
1	B02	1900-02-10 08:53:41	1900-01-28 01:58:49	0	528.812	385	713
1	B02	1900-02-10 08:53:41	1900-01-28 01:58:49	0	515.25	328	654
1	B02	1900-02-10 08:53:41	1900-01-28 01:58:49	0	482.312	342	631
1	B02	1900-02-10 08:53:41	1900-01-28 01:58:49	0	522.812	429	613
1	B02	1900-02-10 08:53:41	1900-01-28 01:58:49	0	530.75	411	676
1	B02	1900-02-10 08:53:41	1900-01-28 01:58:49	0	525.312	356	643
1	B02	1900-02-10 08:53:41	1900-01-28 01:58:49	0	530.438	334	716
1	B02	1900-02-10 08:53:41	1900-01-28 01:58:49	0	503.25	376	630
1	B02	1900-02-10 08:53:41	1900-01-28 01:58:49	0	503.188	367	636
1	B02	1900-02-10 08:53:41	1900-01-28 01:58:49	0	518.5	300	630
1	B02	1900-02-10 08:53:41	1900-01-28 01:58:49	0	520.875	331	771
1	B02	1900-02-10 08:53:41	1900-01-28 01:58:49	0	496.812	320	675
1	B02	1900-02-10 08:53:41	1900-01-28 01:58:49	0	522	349	644
1	B02	41.3706	28.0825	0	530.625	426	635
1	B02	41.3706	28.0825	0	511.062	305	744
1	B02	41.3706	28.0825	0	529.875	326	694
1	B02	1900-02-10 08:53:41	1900-01-28 01:58:49	0	489.562	305	631
1	B02	1900-02-10 08:53:41	1900-01-28 01:58:49	0	531.812	348	688
???
???
Region Name	Stage Label	Area	Perimeter	Thresholded Area	Average	Minimum	Maximum
1	B04	1900-01-25 20:33:33	1900-01-18 18:03:22	0	505.5	332	613
1	B04	1900-01-25 20:33:33	1900-01-18 18:03:22	0	492.3	350	596
1	B04	1900-01-25 20:33:33	1900-01-18 18:03:22	0	478.1	364	573
1	B04	1900-01-25 20:33:33	1900-01-18 18:03:22	0	516.9	351	615
1	B04	1900-01-25 20:33:33	1900-01-18 18:03:22	0	508.5	341	606
1	B04	1900-01-25 20:33:33	1900-01-18 18:03:22	0	510.4	321	601
1	B04	1900-01-25 20:33:33	1900-01-18 18:03:22	0	519.3	352	611
1	B04	1900-01-25 20:33:33	1900-01-18 18:03:22	0	507.1	338	599
1	B04	1900-01-25 20:33:33	1900-01-18 18:03:22	0	514.9	346	648
1	B04	1900-01-25 20:33:33	1900-01-18 18:03:22	0	513.1	330	626
1	B04	1900-01-25 20:33:33	1900-01-18 18:03:22	0	477.2	326	578
1	B04	1900-01-25 20:33:33	1900-01-18 18:03:22	0	507.6	339	638
1	B04	1900-01-25 20:33:33	1900-01-18 18:03:22	0	503.9	350	592
1	B04	1900-01-25 20:33:33	1900-01-18 18:03:22	0	498.1	322	604
1	B04	1900-01-25 20:33:33	1900-01-18 18:03:22	0	487.5	338	588
1	B04	1900-01-25 20:33:33	1900-01-18 18:03:22	0	495.9	330	601
1	B04	1900-01-25 20:33:33	1900-01-18 18:03:22	0	492	332	588
1	B04	1900-01-25 20:33:33	1900-01-18 18:03:22	0	520.4	341	605
1	B04	1900-01-25 20:33:33	1900-01-18 18:03:22	0	502.7	383	594
1	B04	1900-01-25 20:33:33	1900-01-18 18:03:22	0	513	339	644
1	B04	1900-01-25 20:33:33	1900-01-18 18:03:22	0	503.3	375	615
1	B04	1900-01-25 20:33:33	1900-01-18 18:03:22	0	521.7	339	598
1	B04	1900-01-25 20:33:33	1900-01-18 18:03:22	0	515.8	358	650
1	B04	1900-01-25 20:33:33	1900-01-18 18:03:22	0	510.2	359	627
1	B04	1900-01-25 20:33:33	1900-01-18 18:03:22	0	505.9	346	612
1	B04	1900-01-25 20:33:33	1900-01-18 18:03:22	0	519.4	341	604
1	B04	25.8566	18.7523	0	502.8	362	608
1	B04	25.8566	18.7523	0	488.4	308	609
1	B04	25.8566	18.7523	0	501.1	320	617
1	B04	1900-01-25 20:33:33	1900-01-18 18:03:22	0	512	350	605
1	B04	1900-01-25 20:33:33	1900-01-18 18:03:22	0	484.3	314	589
1	B04	1900-01-25 20:33:33	1900-01-18 18:03:22	0	505.5	332	613
???
Region Name	Stage Label	Area	Perimeter	Thresholded Area	Average	Minimum	Maximum
1	B05	1900-01-31 00:40:16	1900-01-20 21:41:45	0	580.167	346	906
1	B05	1900-01-31 00:40:16	1900-01-20 21:41:45	0	557.833	287	845
1	B05	1900-01-31 00:40:16	1900-01-20 21:41:45	0	575.167	319	933
1	B05	1900-01-31 00:40:16	1900-01-20 21:41:45	0	577	324	880
1	B05	1900-01-31 00:40:16	1900-01-20 21:41:45	0	563.833	313	819
1	B05	1900-01-31 00:40:16	1900-01-20 21:41:45	0	564.5	299	850
1	B05	1900-01-31 00:40:16	1900-01-20 21:41:45	0	576.75	315	887
1	B05	1900-01-31 00:40:16	1900-01-20 21:41:45	0	566.417	312	906
1	B05	1900-01-31 00:40:16	1900-01-20 21:41:45	0	560.583	295	844
1	B05	1900-01-31 00:40:16	1900-01-20 21:41:45	0	569.417	310	895
1	B05	1900-01-31 00:40:16	1900-01-20 21:41:45	0	576.25	320	909
1	B05	1900-01-31 00:40:16	1900-01-20 21:41:45	0	565.417	301	875
1	B05	1900-01-31 00:40:16	1900-01-20 21:41:45	0	554.167	280	858
1	B05	1900-01-31 00:40:16	1900-01-20 21:41:45	0	573.583	320	944
1	B05	1900-01-31 00:40:16	1900-01-20 21:41:45	0	567.083	308	904
1	B05	1900-01-31 00:40:16	1900-01-20 21:41:45	0	547.417	282	821
1	B05	1900-01-31 00:40:16	1900-01-20 21:41:45	0	569.25	316	885
1	B05	1900-01-31 00:40:16	1900-01-20 21:41:45	0	583	316	931
1	B05	1900-01-31 00:40:16	1900-01-20 21:41:45	0	545.583	304	868
1	B05	1900-01-31 00:40:16	1900-01-20 21:41:45	0	561.5	293	839
1	B05	1900-01-31 00:40:16	1900-01-20 21:41:45	0	571.833	323	924
1	B05	1900-01-31 00:40:16	1900-01-20 21:41:45	0	574	336	878
1	B05	1900-01-31 00:40:16	1900-01-20 21:41:45	0	563.917	326	801
1	B05	1900-01-31 00:40:16	1900-01-20 21:41:45	0	561.917	301	863
1	B05	1900-01-31 00:40:16	1900-01-20 21:41:45	0	565.333	313	917
1	B05	1900-01-31 00:40:16	1900-01-20 21:41:45	0	571.083	298	899
1	B05	1900-01-31 00:40:16	1900-01-20 21:41:45	0	560.333	288	794
1	B05	31.028	20.904	0	574.25	320	904
1	B05	31.028	20.904	0	571.917	324	912
1	B05	31.028	20.904	0	568.5	287	872
1	B05	1900-01-31 00:40:16	1900-01-20 21:41:45	0	565.083	300	860
1	B05	1900-01-31 00:40:16	1900-01-20 21:41:45	0	580.167	346	906
???
???
Region Name	Stage Label	Area	Perimeter	Thresholded Area	Average	Minimum	Maximum
1	B07	1900-01-20 16:26:50	1900-01-14 09:10:38	0	325.125	210	457
1	B07	1900-01-20 16:26:50	1900-01-14 09:10:38	0	324.75	214	478
1	B07	1900-01-20 16:26:50	1900-01-14 09:10:38	0	322.75	207	471
1	B07	1900-01-20 16:26:50	1900-01-14 09:10:38	0	327.375	200	471
1	B07	1900-01-20 16:26:50	1900-01-14 09:10:38	0	327	218	487
1	B07	1900-01-20 16:26:50	1900-01-14 09:10:38	0	329.5	225	498
1	B07	1900-01-20 16:26:50	1900-01-14 09:10:38	0	325.625	198	486
1	B07	1900-01-20 16:26:50	1900-01-14 09:10:38	0	327.75	207	479
1	B07	1900-01-20 16:26:50	1900-01-14 09:10:38	0	327.375	227	486
1	B07	1900-01-20 16:26:50	1900-01-14 09:10:38	0	329.875	215	479
1	B07	1900-01-20 16:26:50	1900-01-14 09:10:38	0	314.875	197	452
1	B07	1900-01-20 16:26:50	1900-01-14 09:10:38	0	325.375	218	470
1	B07	1900-01-20 16:26:50	1900-01-14 09:10:38	0	330.625	216	499
1	B07	1900-01-20 16:26:50	1900-01-14 09:10:38	0	327.625	207	471
1	B07	1900-01-20 16:26:50	1900-01-14 09:10:38	0	330.375	210	512
1	B07	1900-01-20 16:26:50	1900-01-14 09:10:38	0	328.75	220	489
1	B07	1900-01-20 16:26:50	1900-01-14 09:10:38	0	320.875	214	451
1	B07	1900-01-20 16:26:50	1900-01-14 09:10:38	0	326.875	201	476
1	B07	1900-01-20 16:26:50	1900-01-14 09:10:38	0	323.125	209	481
1	B07	1900-01-20 16:26:50	1900-01-14 09:10:38	0	313.625	201	493
1	B07	1900-01-20 16:26:50	1900-01-14 09:10:38	0	302.125	213	452
1	B07	1900-01-20 16:26:50	1900-01-14 09:10:38	0	351.625	208	557
1	B07	1900-01-20 16:26:50	1900-01-14 09:10:38	0	321.375	220	491
1	B07	1900-01-20 16:26:50	1900-01-14 09:10:38	0	328.75	195	488
1	B07	1900-01-20 16:26:50	1900-01-14 09:10:38	0	331.25	194	517
1	B07	1900-01-20 16:26:50	1900-01-14 09:10:38	0	326.875	217	480
1	B07	20.6853	14.3824	0	330.625	222	529
1	B07	20.6853	14.3824	0	328	203	479
1	B07	20.6853	14.3824	0	329.25	221	484
1	B07	1900-01-20 16:26:50	1900-01-14 09:10:38	0	330.125	217	485
1	B07	1900-01-20 16:26:50	1900-01-14 09:10:38	0	318.5	209	456
1	B07	1900-01-20 16:26:50	1900-01-14 09:10:38	0	325.125	210	457
???
Region Name	Stage Label	Area	Perimeter	Thresholded Area	Average	Minimum	Maximum
1	B08	1900-01-18 02:23:29	1900-01-14 19:48:02	0	598.714	519	660
1	B08	1900-01-18 02:23:29	1900-01-14 19:48:02	0	578.429	469	661
1	B08	1900-01-18 02:23:29	1900-01-14 19:48:02	0	625.143	493	703
1	B08	1900-01-18 02:23:29	1900-01-14 19:48:02	0	532.571	431	603
1	B08	1900-01-18 02:23:29	1900-01-14 19:48:02	0	578.143	511	639
1	B08	1900-01-18 02:23:29	1900-01-14 19:48:02	0	551.143	470	600
1	B08	1900-01-18 02:23:29	1900-01-14 19:48:02	0	541	495	585
1	B08	1900-01-18 02:23:29	1900-01-14 19:48:02	0	547	456	614
1	B08	1900-01-18 02:23:29	1900-01-14 19:48:02	0	565.857	519	609
1	B08	1900-01-18 02:23:29	1900-01-14 19:48:02	0	558.857	500	603
1	B08	1900-01-18 02:23:29	1900-01-14 19:48:02	0	573.286	507	650
1	B08	1900-01-18 02:23:29	1900-01-14 19:48:02	0	566.286	475	617
1	B08	1900-01-18 02:23:29	1900-01-14 19:48:02	0	549.857	474	601
1	B08	1900-01-18 02:23:29	1900-01-14 19:48:02	0	509	362	607
1	B08	1900-01-18 02:23:29	1900-01-14 19:48:02	0	551.429	463	599
1	B08	1900-01-18 02:23:29	1900-01-14 19:48:02	0	549.714	476	608
1	B08	1900-01-18 02:23:29	1900-01-14 19:48:02	0	594	480	665
1	B08	1900-01-18 02:23:29	1900-01-14 19:48:02	0	538.429	390	622
1	B08	1900-01-18 02:23:29	1900-01-14 19:48:02	0	592.429	500	651
1	B08	1900-01-18 02:23:29	1900-01-14 19:48:02	0	540	458	606
1	B08	1900-01-18 02:23:29	1900-01-14 19:48:02	0	535.571	474	600
1	B08	1900-01-18 02:23:29	1900-01-14 19:48:02	0	574.857	513	630
1	B08	1900-01-18 02:23:29	1900-01-14 19:48:02	0	565.714	477	642
1	B08	1900-01-18 02:23:29	1900-01-14 19:48:02	0	587.714	505	624
1	B08	1900-01-18 02:23:29	1900-01-14 19:48:02	0	595.857	486	666
1	B08	1900-01-18 02:23:29	1900-01-14 19:48:02	0	586.571	476	675
1	B08	1900-01-18 02:23:29	1900-01-14 19:48:02	0	598.857	513	638
1	B08	18.0996	14.825	0	592.143	535	641
1	B08	18.0996	14.825	0	582.143	508	634
1	B08	18.0996	14.825	0	558	476	609
1	B08	1900-01-18 02:23:29	1900-01-14 19:48:02	0	557.143	501	631
1	B08	1900-01-18 02:23:29	1900-01-14 19:48:02	0	598.714	519	660
???
???
Region Name	Stage Label	Area	Perimeter	Thresholded Area	Average	Minimum	Maximum
1	B10	1900-02-10 08:53:41	1900-01-31 05:19:15	0	544.375	395	741
1	B10	1900-02-10 08:53:41	1900-01-31 05:19:15	0	527	361	716
1	B10	1900-02-10 08:53:41	1900-01-31 05:19:15	0	507	354	763
1	B10	1900-02-10 08:53:41	1900-01-31 05:19:15	0	542.312	375	829
1	B10	1900-02-10 08:53:41	1900-01-31 05:19:15	0	520.5	310	774
1	B10	1900-02-10 08:53:41	1900-01-31 05:19:15	0	515.062	287	767
1	B10	1900-02-10 08:53:41	1900-01-31 05:19:15	0	504.625	345	671
1	B10	1900-02-10 08:53:41	1900-01-31 05:19:15	0	507.375	408	583
1	B10	1900-02-10 08:53:41	1900-01-31 05:19:15	0	525.625	371	702
1	B10	1900-02-10 08:53:41	1900-01-31 05:19:15	0	518.438	356	711
1	B10	1900-02-10 08:53:41	1900-01-31 05:19:15	0	504	337	636
1	B10	1900-02-10 08:53:41	1900-01-31 05:19:15	0	501.312	371	637
1	B10	1900-02-10 08:53:41	1900-01-31 05:19:15	0	527.375	371	813
1	B10	1900-02-10 08:53:41	1900-01-31 05:19:15	0	532.375	341	701
1	B10	1900-02-10 08:53:41	1900-01-31 05:19:15	0	518.25	340	705
1	B10	1900-02-10 08:53:41	1900-01-31 05:19:15	0	510.5	371	666
1	B10	1900-02-10 08:53:41	1900-01-31 05:19:15	0	492.562	383	616
1	B10	1900-02-10 08:53:41	1900-01-31 05:19:15	0	487.625	352	580
1	B10	1900-02-10 08:53:41	1900-01-31 05:19:15	0	523.812	370	743
1	B10	1900-02-10 08:53:41	1900-01-31 05:19:15	0	523.688	349	759
1	B10	1900-02-10 08:53:41	1900-01-31 05:19:15	0	505.562	336	661
1	B10	1900-02-10 08:53:41	1900-01-31 05:19:15	0	522.188	393	710
1	B10	1900-02-10 08:53:41	1900-01-31 05:19:15	0	505.25	340	674
1	B10	1900-02-10 08:53:41	1900-01-31 05:19:15	0	536.562	377	688
1	B10	1900-02-10 08:53:41	1900-01-31 05:19:15	0	534.75	382	760
1	B10	1900-02-10 08:53:41	1900-01-31 05:19:15	0	514.438	369	694
1	B10	41.3706	31.2217	0	519.125	351	640
1	B10	41.3706	31.2217	0	509.188	361	673
1	B10	41.3706	31.2217	0	537.625	376	766
1	B10	1900-02-10 08:53:41	1900-01-31 05:19:15	0	543.5	401	747
1	B10	1900-02-10 08:53:41	1900-01-31 05:19:15	0	529.375	403	621
1	B10	1900-02-10 08:53:41	1900-01-31 05:19:15	0	544.375	395	741
???
Region Name	Stage Label	Area	Perimeter	Thresholded Area	Average	Minimum	Maximum
1	B11	1900-02-07 18:50:20	1900-01-30 21:19:41	0	504.2	347	638
1	B11	1900-02-07 18:50:20	1900-01-30 21:19:41	0	475.467	350	662
1	B11	1900-02-07 18:50:20	1900-01-30 21:19:41	0	514.2	403	654
1	B11	1900-02-07 18:50:20	1900-01-30 21:19:41	0	493.733	340	649
1	B11	1900-02-07 18:50:20	1900-01-30 21:19:41	0	497.933	360	623
1	B11	1900-02-07 18:50:20	1900-01-30 21:19:41	0	479.333	368	616
1	B11	1900-02-07 18:50:20	1900-01-30 21:19:41	0	488.867	389	591
1	B11	1900-02-07 18:50:20	1900-01-30 21:19:41	0	515.333	365	649
1	B11	1900-02-07 18:50:20	1900-01-30 21:19:41	0	489.267	371	600
1	B11	1900-02-07 18:50:20	1900-01-30 21:19:41	0	440.4	347	568
1	B11	1900-02-07 18:50:20	1900-01-30 21:19:41	0	494.267	341	627
1	B11	1900-02-07 18:50:20	1900-01-30 21:19:41	0	469.4	325	621
1	B11	1900-02-07 18:50:20	1900-01-30 21:19:41	0	488.933	339	631
1	B11	1900-02-07 18:50:20	1900-01-30 21:19:41	0	492.733	335	692
1	B11	1900-02-07 18:50:20	1900-01-30 21:19:41	0	491.533	351	604
1	B11	1900-02-07 18:50:20	1900-01-30 21:19:41	0	478	352	637
1	B11	1900-02-07 18:50:20	1900-01-30 21:19:41	0	448.2	337	633
1	B11	1900-02-07 18:50:20	1900-01-30 21:19:41	0	451.8	298	588
1	B11	1900-02-07 18:50:20	1900-01-30 21:19:41	0	460.933	364	582
1	B11	1900-02-07 18:50:20	1900-01-30 21:19:41	0	480.067	330	742
1	B11	1900-02-07 18:50:20	1900-01-30 21:19:41	0	446.267	354	564
1	B11	1900-02-07 18:50:20	1900-01-30 21:19:41	0	504.467	344	725
1	B11	1900-02-07 18:50:20	1900-01-30 21:19:41	0	491.467	274	754
1	B11	1900-02-07 18:50:20	1900-01-30 21:19:41	0	507.6	396	755
1	B11	1900-02-07 18:50:20	1900-01-30 21:19:41	0	483.667	325	600
1	B11	1900-02-07 18:50:20	1900-01-30 21:19:41	0	499.267	346	619
1	B11	1900-02-07 18:50:20	1900-01-30 21:19:41	0	506.667	363	746
1	B11	38.785	30.8887	0	499.533	381	701
1	B11	38.785	30.8887	0	481	316	560
1	B11	38.785	30.8887	0	460.933	324	709
1	B11	1900-02-07 18:50:20	1900-01-30 21:19:41	0	462.533	318	628
1	B11	1900-02-07 18:50:20	1900-01-30 21:19:41	0	504.2	347	638
???
Region Name	Stage Label	Area	Perimeter	Thresholded Area	Average	Minimum	Maximum
1	B12	1900-01-25 20:33:33	1900-01-20 14:13:07	0	481.6	426	555
1	B12	1900-01-25 20:33:33	1900-01-20 14:13:07	0	480.3	406	622
1	B12	1900-01-25 20:33:33	1900-01-20 14:13:07	0	481.8	369	680
1	B12	1900-01-25 20:33:33	1900-01-20 14:13:07	0	457.1	390	581
1	B12	1900-01-25 20:33:33	1900-01-20 14:13:07	0	482.5	429	604
1	B12	1900-01-25 20:33:33	1900-01-20 14:13:07	0	485.3	411	552
1	B12	1900-01-25 20:33:33	1900-01-20 14:13:07	0	495.2	407	636
1	B12	1900-01-25 20:33:33	1900-01-20 14:13:07	0	493.7	439	613
1	B12	1900-01-25 20:33:33	1900-01-20 14:13:07	0	485.4	406	583
1	B12	1900-01-25 20:33:33	1900-01-20 14:13:07	0	482.1	329	664
1	B12	1900-01-25 20:33:33	1900-01-20 14:13:07	0	485.6	402	668
1	B12	1900-01-25 20:33:33	1900-01-20 14:13:07	0	512	440	615
1	B12	1900-01-25 20:33:33	1900-01-20 14:13:07	0	482.4	347	605
1	B12	1900-01-25 20:33:33	1900-01-20 14:13:07	0	496.3	423	628
1	B12	1900-01-25 20:33:33	1900-01-20 14:13:07	0	466.9	376	608
1	B12	1900-01-25 20:33:33	1900-01-20 14:13:07	0	467.2	385	603
1	B12	1900-01-25 20:33:33	1900-01-20 14:13:07	0	483.7	435	562
1	B12	1900-01-25 20:33:33	1900-01-20 14:13:07	0	462	372	637
1	B12	1900-01-25 20:33:33	1900-01-20 14:13:07	0	488.6	405	575
1	B12	1900-01-25 20:33:33	1900-01-20 14:13:07	0	471.1	415	592
1	B12	1900-01-25 20:33:33	1900-01-20 14:13:07	0	510.4	446	680
1	B12	1900-01-25 20:33:33	1900-01-20 14:13:07	0	495.6	374	620
1	B12	1900-01-25 20:33:33	1900-01-20 14:13:07	0	480.4	402	617
1	B12	1900-01-25 20:33:33	1900-01-20 14:13:07	0	462.3	398	563
1	B12	1900-01-25 20:33:33	1900-01-20 14:13:07	0	455.7	392	622
1	B12	1900-01-25 20:33:33	1900-01-20 14:13:07	0	485.8	340	611
1	B12	1900-01-25 20:33:33	1900-01-20 14:13:07	0	499.6	433	664
1	B12	1900-01-25 20:33:33	1900-01-20 14:13:07	0	478.9	369	635
1	B12	25.8566	20.5924	0	441.7	343	586
1	B12	25.8566	20.5924	0	473.3	396	587
1	B12	25.8566	20.5924	0	505.2	433	631
1	B12	1900-01-25 20:33:33	1900-01-20 14:13:07	0	480.8	385	619
???
???
Region Name	Stage Label	Area	Perimeter	Thresholded Area	Average	Minimum	Maximum
1	B14	1900-01-28 10:36:55	1900-01-21 20:54:28	0	502.727	346	587
1	B14	1900-01-28 10:36:55	1900-01-21 20:54:28	0	522	371	612
1	B14	1900-01-28 10:36:55	1900-01-21 20:54:28	0	512.273	356	595
1	B14	1900-01-28 10:36:55	1900-01-21 20:54:28	0	535.909	365	627
1	B14	1900-01-28 10:36:55	1900-01-21 20:54:28	0	509.455	341	605
1	B14	1900-01-28 10:36:55	1900-01-21 20:54:28	0	517.091	369	595
1	B14	1900-01-28 10:36:55	1900-01-21 20:54:28	0	539.636	373	626
1	B14	1900-01-28 10:36:55	1900-01-21 20:54:28	0	519.818	383	611
1	B14	1900-01-28 10:36:55	1900-01-21 20:54:28	0	544.636	409	642
1	B14	1900-01-28 10:36:55	1900-01-21 20:54:28	0	542.273	399	652
1	B14	1900-01-28 10:36:55	1900-01-21 20:54:28	0	518.364	370	611
1	B14	1900-01-28 10:36:55	1900-01-21 20:54:28	0	515.182	404	609
1	B14	1900-01-28 10:36:55	1900-01-21 20:54:28	0	536.455	391	623
1	B14	1900-01-28 10:36:55	1900-01-21 20:54:28	0	542.455	391	664
1	B14	1900-01-28 10:36:55	1900-01-21 20:54:28	0	510.727	359	586
1	B14	1900-01-28 10:36:55	1900-01-21 20:54:28	0	522	393	617
1	B14	1900-01-28 10:36:55	1900-01-21 20:54:28	0	511.364	357	599
1	B14	1900-01-28 10:36:55	1900-01-21 20:54:28	0	496.182	363	586
1	B14	1900-01-28 10:36:55	1900-01-21 20:54:28	0	498.273	358	574
1	B14	1900-01-28 10:36:55	1900-01-21 20:54:28	0	513	375	609
1	B14	1900-01-28 10:36:55	1900-01-21 20:54:28	0	517.727	392	625
1	B14	1900-01-28 10:36:55	1900-01-21 20:54:28	0	532.727	357	626
1	B14	1900-01-28 10:36:55	1900-01-21 20:54:28	0	543.545	382	635
1	B14	1900-01-28 10:36:55	1900-01-21 20:54:28	0	523.727	350	633
1	B14	1900-01-28 10:36:55	1900-01-21 20:54:28	0	516.091	339	601
1	B14	1900-01-28 10:36:55	1900-01-21 20:54:28	0	531	398	607
1	B14	1900-01-28 10:36:55	1900-01-21 20:54:28	0	521.091	351	608
1	B14	28.4423	21.8712	0	507.727	368	609
1	B14	28.4423	21.8712	0	526.909	355	628
1	B14	28.4423	21.8712	0	546.545	391	686
1	B14	1900-01-28 10:36:55	1900-01-21 20:54:28	0	516.455	343	622
1	B14	1900-01-28 10:36:55	1900-01-21 20:54:28	0	502.727	346	587
???
Region Name	Stage Label	Area	Perimeter	Thresholded Area	Average	Minimum	Maximum
1	C01	1900-01-20 16:26:50	1900-01-14 09:10:38	0	365.125	304	453
1	C01	1900-01-20 16:26:50	1900-01-14 09:10:38	0	398	305	581
1	C01	1900-01-20 16:26:50	1900-01-14 09:10:38	0	353.5	255	445
1	C01	1900-01-20 16:26:50	1900-01-14 09:10:38	0	368.875	303	477
1	C01	1900-01-20 16:26:50	1900-01-14 09:10:38	0	371.125	307	472
1	C01	1900-01-20 16:26:50	1900-01-14 09:10:38	0	354.375	246	470
1	C01	1900-01-20 16:26:50	1900-01-14 09:10:38	0	357.375	273	452
1	C01	1900-01-20 16:26:50	1900-01-14 09:10:38	0	366.875	313	463
1	C01	1900-01-20 16:26:50	1900-01-14 09:10:38	0	366.625	313	460
1	C01	1900-01-20 16:26:50	1900-01-14 09:10:38	0	369.5	317	473
1	C01	1900-01-20 16:26:50	1900-01-14 09:10:38	0	328.125	300	393
1	C01	1900-01-20 16:26:50	1900-01-14 09:10:38	0	372.625	305	464
1	C01	1900-01-20 16:26:50	1900-01-14 09:10:38	0	359.5	297	446
1	C01	1900-01-20 16:26:50	1900-01-14 09:10:38	0	355	307	429
1	C01	1900-01-20 16:26:50	1900-01-14 09:10:38	0	349.625	275	453
1	C01	1900-01-20 16:26:50	1900-01-14 09:10:38	0	358	302	456
1	C01	1900-01-20 16:26:50	1900-01-14 09:10:38	0	365.375	309	467
1	C01	1900-01-20 16:26:50	1900-01-14 09:10:38	0	335.5	263	426
1	C01	1900-01-20 16:26:50	1900-01-14 09:10:38	0	370.875	304	459
1	C01	1900-01-20 16:26:50	1900-01-14 09:10:38	0	362.375	286	475
1	C01	1900-01-20 16:26:50	1900-01-14 09:10:38	0	363.25	302	460
1	C01	1900-01-20 16:26:50	1900-01-14 09:10:38	0	366	292	472
1	C01	1900-01-20 16:26:50	1900-01-14 09:10:38	0	360.5	278	467
1	C01	1900-01-20 16:26:50	1900-01-14 09:10:38	0	353.875	304	455
1	C01	1900-01-20 16:26:50	1900-01-14 09:10:38	0	326.625	254	432
1	C01	1900-01-20 16:26:50	1900-01-14 09:10:38	0	367.25	304	475
1	C01	1900-01-20 16:26:50	1900-01-14 09:10:38	0	367.75	317	467
1	C01	1900-01-20 16:26:50	1900-01-14 09:10:38	0	363.5	310	448
1	C01	20.6853	14.3824	0	365.875	278	476
1	C01	20.6853	14.3824	0	381.25	303	476
1	C01	20.6853	14.3824	0	354.375	304	443
1	C01	1900-01-20 16:26:50	1900-01-14 09:10:38	0	365.125	304	453
???
???
???
Region Name	Stage Label	Area	Perimeter	Thresholded Area	Average	Minimum	Maximum
1	C04	1900-01-25 20:33:33	1900-01-21 15:12:08	0	418	339	563
1	C04	1900-01-25 20:33:33	1900-01-21 15:12:08	0	406	298	512
1	C04	1900-01-25 20:33:33	1900-01-21 15:12:08	0	438.9	304	622
1	C04	1900-01-25 20:33:33	1900-01-21 15:12:08	0	408.2	303	558
1	C04	1900-01-25 20:33:33	1900-01-21 15:12:08	0	395	271	594
1	C04	1900-01-25 20:33:33	1900-01-21 15:12:08	0	435.7	367	568
1	C04	1900-01-25 20:33:33	1900-01-21 15:12:08	0	404.6	310	478
1	C04	1900-01-25 20:33:33	1900-01-21 15:12:08	0	414.4	319	543
1	C04	1900-01-25 20:33:33	1900-01-21 15:12:08	0	422.8	278	606
1	C04	1900-01-25 20:33:33	1900-01-21 15:12:08	0	418	313	531
1	C04	1900-01-25 20:33:33	1900-01-21 15:12:08	0	381.9	279	478
1	C04	1900-01-25 20:33:33	1900-01-21 15:12:08	0	408.7	302	601
1	C04	1900-01-25 20:33:33	1900-01-21 15:12:08	0	430.6	344	553
1	C04	1900-01-25 20:33:33	1900-01-21 15:12:08	0	424.2	269	620
1	C04	1900-01-25 20:33:33	1900-01-21 15:12:08	0	468.7	292	725
1	C04	1900-01-25 20:33:33	1900-01-21 15:12:08	0	428.3	362	552
1	C04	1900-01-25 20:33:33	1900-01-21 15:12:08	0	412.2	293	616
1	C04	1900-01-25 20:33:33	1900-01-21 15:12:08	0	417.5	320	534
1	C04	1900-01-25 20:33:33	1900-01-21 15:12:08	0	409.6	287	519
1	C04	1900-01-25 20:33:33	1900-01-21 15:12:08	0	436.7	328	623
1	C04	1900-01-25 20:33:33	1900-01-21 15:12:08	0	414.4	286	608
1	C04	1900-01-25 20:33:33	1900-01-21 15:12:08	0	413.3	288	618
1	C04	1900-01-25 20:33:33	1900-01-21 15:12:08	0	428.1	312	565
1	C04	1900-01-25 20:33:33	1900-01-21 15:12:08	0	430.4	326	568
1	C04	1900-01-25 20:33:33	1900-01-21 15:12:08	0	410.9	307	507
1	C04	25.8566	21.6334	0	442.3	310	627
1	C04	25.8566	21.6334	0	444.4	277	644
1	C04	25.8566	21.6334	0	421.6	282	642
1	C04	25.8566	21.6334	0	421.5	325	552
1	C04	25.8566	21.6334	0	416.4	310	523
1	C04	25.8566	21.6334	0	418.8	327	576
1	C04	25.8566	21.6334	0	418	339	563
???
???
???
???
???
Region Name	Stage Label	Area	Perimeter	Thresholded Area	Average	Minimum	Maximum
1	C09	33.6136	21.8712	0	484.308	349	699
1	C09	33.6136	21.8712	0	491.846	328	794
1	C09	33.6136	21.8712	0	464.923	322	600
1	C09	33.6136	21.8712	0	452.077	323	613
1	C09	33.6136	21.8712	0	460.077	328	564
1	C09	33.6136	21.8712	0	419.231	295	546
1	C09	33.6136	21.8712	0	470.462	295	589
1	C09	33.6136	21.8712	0	421.462	338	501
1	C09	33.6136	21.8712	0	424.462	349	488
1	C09	33.6136	21.8712	0	436.769	249	573
1	C09	33.6136	21.8712	0	449	325	658
1	C09	33.6136	21.8712	0	454.538	319	565
1	C09	33.6136	21.8712	0	450	336	585
1	C09	33.6136	21.8712	0	445.231	305	598
1	C09	33.6136	21.8712	0	448.077	304	687
1	C09	33.6136	21.8712	0	461.385	358	535
1	C09	33.6136	21.8712	0	466.923	342	598
1	C09	33.6136	21.8712	0	459.846	316	587
1	C09	33.6136	21.8712	0	484.231	322	763
1	C09	33.6136	21.8712	0	464.769	303	584
1	C09	33.6136	21.8712	0	471.769	323	627
1	C09	33.6136	21.8712	0	437.846	326	595
1	C09	33.6136	21.8712	0	456.385	305	569
1	C09	33.6136	21.8712	0	468.385	315	612
1	C09	33.6136	21.8712	0	482.846	341	719
1	C09	33.6136	21.8712	0	441.538	287	692
1	C09	33.6136	21.8712	0	456.923	335	576
1	C09	33.6136	21.8712	0	455.769	330	635
1	C09	33.6136	21.8712	0	453.462	339	573
1	C09	33.6136	21.8712	0	469.846	353	628
1	C09	33.6136	21.8712	0	452.692	334	602
1	C09	33.6136	21.8712	0	484.308	349	699
???
Region Name	Stage Label	Area	Perimeter	Thresholded Area	Average	Minimum	Maximum
1	C10	33.6136	23.0231	0	479.231	342	643
1	C10	33.6136	23.0231	0	461.231	397	561
1	C10	33.6136	23.0231	0	487.846	407	611
1	C10	33.6136	23.0231	0	479.846	425	563
1	C10	33.6136	23.0231	0	470.692	368	596
1	C10	33.6136	23.0231	0	473.462	379	584
1	C10	33.6136	23.0231	0	445.385	370	585
1	C10	33.6136	23.0231	0	446.615	321	598
1	C10	33.6136	23.0231	0	467.615	416	558
1	C10	33.6136	23.0231	0	461.923	378	527
1	C10	33.6136	23.0231	0	441.154	350	538
1	C10	33.6136	23.0231	0	472.308	364	603
1	C10	33.6136	23.0231	0	473.231	381	556
1	C10	33.6136	23.0231	0	473.846	352	589
1	C10	33.6136	23.0231	0	462.538	373	541
1	C10	33.6136	23.0231	0	468.769	392	597
1	C10	33.6136	23.0231	0	462.462	373	561
1	C10	33.6136	23.0231	0	455.308	320	542
1	C10	33.6136	23.0231	0	455.077	395	494
1	C10	33.6136	23.0231	0	492.692	402	599
1	C10	33.6136	23.0231	0	424.923	330	559
1	C10	33.6136	23.0231	0	461.462	370	589
1	C10	33.6136	23.0231	0	452.154	333	579
1	C10	33.6136	23.0231	0	458.154	388	527
1	C10	33.6136	23.0231	0	484.231	380	571
1	C10	33.6136	23.0231	0	468.231	395	589
1	C10	33.6136	23.0231	0	423.538	327	564
1	C10	33.6136	23.0231	0	460.308	366	612
1	C10	33.6136	23.0231	0	456.846	391	541
1	C10	33.6136	23.0231	0	477.692	388	628
1	C10	33.6136	23.0231	0	461.923	369	607
1	C10	33.6136	23.0231	0	479.231	342	643
???
???
Region Name	Stage Label	Area	Perimeter	Thresholded Area	Average	Minimum	Maximum
1	C12	25.8566	17.978	0	490	359	577
1	C12	25.8566	17.978	0	469.4	309	582
1	C12	25.8566	17.978	0	466.1	297	613
1	C12	25.8566	17.978	0	496.1	290	605
1	C12	25.8566	17.978	0	505	272	614
1	C12	25.8566	17.978	0	477.2	274	598
1	C12	25.8566	17.978	0	457.8	316	563
1	C12	25.8566	17.978	0	468.9	308	557
1	C12	25.8566	17.978	0	509.8	330	617
1	C12	25.8566	17.978	0	503.9	353	617
1	C12	25.8566	17.978	0	490.9	377	549
1	C12	25.8566	17.978	0	511.4	249	625
1	C12	25.8566	17.978	0	479.7	284	588
1	C12	25.8566	17.978	0	484.6	313	600
1	C12	25.8566	17.978	0	469.1	281	561
1	C12	25.8566	17.978	0	516.4	278	619
1	C12	25.8566	17.978	0	490.2	295	611
1	C12	25.8566	17.978	0	489.3	253	602
1	C12	25.8566	17.978	0	479.3	310	558
1	C12	25.8566	17.978	0	504.5	257	680
1	C12	25.8566	17.978	0	485.1	244	595
1	C12	25.8566	17.978	0	489.2	314	609
1	C12	25.8566	17.978	0	471.9	288	566
1	C12	25.8566	17.978	0	498.6	308	601
1	C12	25.8566	17.978	0	470.2	263	571
1	C12	25.8566	17.978	0	496.1	258	620
1	C12	25.8566	17.978	0	489.4	345	609
1	C12	25.8566	17.978	0	475.2	260	598
1	C12	25.8566	17.978	0	469.1	252	576
1	C12	25.8566	17.978	0	488.4	241	601
1	C12	25.8566	17.978	0	480.3	249	589
1	C12	25.8566	17.978	0	490	359	577
???
???
???
Region Name	Stage Label	Area	Perimeter	Thresholded Area	Average	Minimum	Maximum
1	D01	33.6136	24.5451	0	487.923	258	699
1	D01	33.6136	24.5451	0	533	361	723
1	D01	33.6136	24.5451	0	526.308	320	693
1	D01	33.6136	24.5451	0	546.154	337	716
1	D01	33.6136	24.5451	0	542.615	332	696
1	D01	33.6136	24.5451	0	564.846	299	715
1	D01	33.6136	24.5451	0	549.385	324	722
1	D01	33.6136	24.5451	0	541.462	363	713
1	D01	33.6136	24.5451	0	552.538	301	745
1	D01	33.6136	24.5451	0	548.615	400	694
1	D01	33.6136	24.5451	0	540.462	389	724
1	D01	33.6136	24.5451	0	563.538	312	705
1	D01	33.6136	24.5451	0	528.231	329	687
1	D01	33.6136	24.5451	0	557.077	316	695
1	D01	33.6136	24.5451	0	522.154	285	709
1	D01	33.6136	24.5451	0	535.308	366	697
1	D01	33.6136	24.5451	0	537.692	309	739
1	D01	33.6136	24.5451	0	548.923	328	725
1	D01	33.6136	24.5451	0	544.462	327	711
1	D01	33.6136	24.5451	0	553.846	393	727
1	D01	33.6136	24.5451	0	568.308	438	744
1	D01	33.6136	24.5451	0	550.385	342	715
1	D01	33.6136	24.5451	0	550.846	340	708
1	D01	33.6136	24.5451	0	535.769	394	727
1	D01	33.6136	24.5451	0	530.846	329	721
1	D01	33.6136	24.5451	0	561.385	356	805
1	D01	33.6136	24.5451	0	563.769	354	720
1	D01	33.6136	24.5451	0	522.231	347	704
1	D01	33.6136	24.5451	0	567.538	359	681
1	D01	33.6136	24.5451	0	541.154	339	740
1	D01	33.6136	24.5451	0	561.769	401	722
1	D01	33.6136	24.5451	0	487.923	258	699
???
???
???
Region Name	Stage Label	Area	Perimeter	Thresholded Area	Average	Minimum	Maximum
1	D04	41.3706	28.7648	0	525.938	371	722
1	D04	41.3706	28.7648	0	502.5	335	719
1	D04	41.3706	28.7648	0	499.625	319	715
1	D04	41.3706	28.7648	0	518	337	751
1	D04	41.3706	28.7648	0	533.062	345	817
1	D04	41.3706	28.7648	0	494.188	345	758
1	D04	41.3706	28.7648	0	500.125	328	746
1	D04	41.3706	28.7648	0	499.312	320	738
1	D04	41.3706	28.7648	0	502.188	344	692
1	D04	41.3706	28.7648	0	502.312	346	751
1	D04	41.3706	28.7648	0	494	357	752
1	D04	41.3706	28.7648	0	497.125	348	730
1	D04	41.3706	28.7648	0	524.188	371	769
1	D04	41.3706	28.7648	0	506.062	362	707
1	D04	41.3706	28.7648	0	493.438	277	728
1	D04	41.3706	28.7648	0	482.875	338	719
1	D04	41.3706	28.7648	0	513.562	388	742
1	D04	41.3706	28.7648	0	498.812	344	722
1	D04	41.3706	28.7648	0	510.125	329	739
1	D04	41.3706	28.7648	0	487	310	741
1	D04	41.3706	28.7648	0	501.688	309	726
1	D04	41.3706	28.7648	0	500.312	334	718
1	D04	41.3706	28.7648	0	500.5	325	743
1	D04	41.3706	28.7648	0	516.125	361	741
1	D04	41.3706	28.7648	0	493.312	338	724
1	D04	41.3706	28.7648	0	501.562	292	734
1	D04	41.3706	28.7648	0	515.75	341	736
1	D04	41.3706	28.7648	0	504.875	329	746
1	D04	41.3706	28.7648	0	481.938	292	699
1	D04	41.3706	28.7648	0	500.062	354	737
1	D04	41.3706	28.7648	0	500.75	312	745
1	D04	41.3706	28.7648	0	525.938	371	722
???
Region Name	Stage Label	Area	Perimeter	Thresholded Area	Average	Minimum	Maximum
1	D05	74.9843	46.632	0	388.655	248	543
1	D05	74.9843	46.632	0	379.621	227	574
1	D05	74.9843	46.632	0	382.586	236	540
1	D05	74.9843	46.632	0	387.345	253	561
1	D05	74.9843	46.632	0	385.31	222	605
1	D05	74.9843	46.632	0	383.828	266	515
1	D05	74.9843	46.632	0	385.207	241	529
1	D05	74.9843	46.632	0	387.69	215	571
1	D05	74.9843	46.632	0	380.241	232	556
1	D05	74.9843	46.632	0	386.172	261	523
1	D05	74.9843	46.632	0	382.379	250	548
1	D05	74.9843	46.632	0	394.034	236	558
1	D05	74.9843	46.632	0	372.621	208	527
1	D05	74.9843	46.632	0	387.103	282	538
1	D05	74.9843	46.632	0	385.241	251	599
1	D05	74.9843	46.632	0	376.345	224	545
1	D05	74.9843	46.632	0	383.414	222	553
1	D05	74.9843	46.632	0	384.517	234	544
1	D05	74.9843	46.632	0	376.069	229	540
1	D05	74.9843	46.632	0	385.586	221	538
1	D05	74.9843	46.632	0	379.931	224	534
1	D05	74.9843	46.632	0	381.586	236	524
1	D05	74.9843	46.632	0	367.966	220	521
1	D05	74.9843	46.632	0	378.586	238	537
1	D05	74.9843	46.632	0	385	231	586
1	D05	74.9843	46.632	0	381.069	236	556
1	D05	74.9843	46.632	0	391.483	242	518
1	D05	74.9843	46.632	0	381.759	230	559
1	D05	74.9843	46.632	0	380.897	226	585
1	D05	74.9843	46.632	0	375.966	212	531
1	D05	74.9843	46.632	0	382.138	231	542
1	D05	74.9843	46.632	0	388.655	248	543
???
Region Name	Stage Label	Area	Perimeter	Thresholded Area	Average	Minimum	Maximum
1	D06	36.1993	31.8368	0	524.929	380	825
1	D06	36.1993	31.8368	0	503.643	361	752
1	D06	36.1993	31.8368	0	524.214	408	801
1	D06	36.1993	31.8368	0	502.786	329	705
1	D06	36.1993	31.8368	0	505.071	384	766
1	D06	36.1993	31.8368	0	508.286	345	805
1	D06	36.1993	31.8368	0	548.786	360	786
1	D06	36.1993	31.8368	0	510.429	347	718
1	D06	36.1993	31.8368	0	512.714	365	825
1	D06	36.1993	31.8368	0	493.857	334	749
1	D06	36.1993	31.8368	0	459.214	299	668
1	D06	36.1993	31.8368	0	511.857	399	829
1	D06	36.1993	31.8368	0	546.214	332	895
1	D06	36.1993	31.8368	0	565.357	381	700
1	D06	36.1993	31.8368	0	532.357	388	785
1	D06	36.1993	31.8368	0	521.5	370	808
1	D06	36.1993	31.8368	0	500.643	369	715
1	D06	36.1993	31.8368	0	523.643	343	763
1	D06	36.1993	31.8368	0	514.5	364	835
1	D06	36.1993	31.8368	0	509.857	321	725
1	D06	36.1993	31.8368	0	515.429	367	704
1	D06	36.1993	31.8368	0	517.5	407	801
1	D06	36.1993	31.8368	0	478.357	260	729
1	D06	36.1993	31.8368	0	505.714	356	722
1	D06	36.1993	31.8368	0	501.857	373	806
1	D06	36.1993	31.8368	0	526.5	313	739
1	D06	36.1993	31.8368	0	514.143	330	704
1	D06	36.1993	31.8368	0	526.643	359	768
1	D06	36.1993	31.8368	0	515.929	381	815
1	D06	36.1993	31.8368	0	538	351	829
1	D06	36.1993	31.8368	0	508.429	403	726
1	D06	36.1993	31.8368	0	524.929	380	825
???
???
Region Name	Stage Label	Area	Perimeter	Thresholded Area	Average	Minimum	Maximum
1	D08	36.1993	23.9046	0	502.071	277	600
1	D08	36.1993	23.9046	0	495.714	265	653
1	D08	36.1993	23.9046	0	512.214	274	636
1	D08	36.1993	23.9046	0	471.643	311	626
1	D08	36.1993	23.9046	0	486.357	270	601
1	D08	36.1993	23.9046	0	496.214	296	619
1	D08	36.1993	23.9046	0	510	311	615
1	D08	36.1993	23.9046	0	499.071	285	616
1	D08	36.1993	23.9046	0	478.857	314	592
1	D08	36.1993	23.9046	0	498.286	337	607
1	D08	36.1993	23.9046	0	465.714	267	602
1	D08	36.1993	23.9046	0	463.357	312	609
1	D08	36.1993	23.9046	0	473.214	283	610
1	D08	36.1993	23.9046	0	480	289	601
1	D08	36.1993	23.9046	0	496.286	292	608
1	D08	36.1993	23.9046	0	492.929	286	593
1	D08	36.1993	23.9046	0	499.286	278	624
1	D08	36.1993	23.9046	0	485.071	264	641
1	D08	36.1993	23.9046	0	486.071	305	593
1	D08	36.1993	23.9046	0	473.571	288	595
1	D08	36.1993	23.9046	0	479.643	266	616
1	D08	36.1993	23.9046	0	488.429	293	615
1	D08	36.1993	23.9046	0	465.071	238	587
1	D08	36.1993	23.9046	0	485.5	214	612
1	D08	36.1993	23.9046	0	502.857	264	641
1	D08	36.1993	23.9046	0	478.643	313	593
1	D08	36.1993	23.9046	0	485.357	288	634
1	D08	36.1993	23.9046	0	508.429	290	644
1	D08	36.1993	23.9046	0	478	248	608
1	D08	36.1993	23.9046	0	483.929	273	625
1	D08	36.1993	23.9046	0	497	267	645
1	D08	36.1993	23.9046	0	482.857	306	592
???
Region Name	Stage Label	Area	Perimeter	Thresholded Area	Average	Minimum	Maximum
1	D09	28.4423	21.8712	0	547.364	418	725
1	D09	28.4423	21.8712	0	508.818	416	641
1	D09	28.4423	21.8712	0	528.818	397	801
1	D09	28.4423	21.8712	0	510.636	401	630
1	D09	28.4423	21.8712	0	527	460	627
1	D09	28.4423	21.8712	0	525.545	392	660
1	D09	28.4423	21.8712	0	525.636	404	643
1	D09	28.4423	21.8712	0	519.818	381	627
1	D09	28.4423	21.8712	0	548.545	427	799
1	D09	28.4423	21.8712	0	535.727	417	713
1	D09	28.4423	21.8712	0	533.818	423	669
1	D09	28.4423	21.8712	0	519.364	442	616
1	D09	28.4423	21.8712	0	590.091	442	760
1	D09	28.4423	21.8712	0	524.818	428	662
1	D09	28.4423	21.8712	0	517.273	423	607
1	D09	28.4423	21.8712	0	541.909	433	660
1	D09	28.4423	21.8712	0	521.909	425	659
1	D09	28.4423	21.8712	0	512.636	401	687
1	D09	28.4423	21.8712	0	490	362	582
1	D09	28.4423	21.8712	0	528.545	432	717
1	D09	28.4423	21.8712	0	506.091	409	637
1	D09	28.4423	21.8712	0	523.727	448	684
1	D09	28.4423	21.8712	0	511.455	417	613
1	D09	28.4423	21.8712	0	526.273	412	641
1	D09	28.4423	21.8712	0	515.545	432	667
1	D09	28.4423	21.8712	0	548.091	436	767
1	D09	28.4423	21.8712	0	517.273	415	664
1	D09	28.4423	21.8712	0	515.455	429	666
1	D09	28.4423	21.8712	0	488.909	428	602
1	D09	28.4423	21.8712	0	516.545	408	638
1	D09	28.4423	21.8712	0	526.273	449	677
1	D09	28.4423	21.8712	0	547.364	418	725
???
???
???
Region Name	Stage Label	Area	Perimeter	Thresholded Area	Average	Minimum	Maximum
1	D12	28.4423	20.9658	0	477	371	573
1	D12	28.4423	20.9658	0	496	369	569
1	D12	28.4423	20.9658	0	495	356	641
1	D12	28.4423	20.9658	0	457.182	265	630
1	D12	28.4423	20.9658	0	499.091	432	553
1	D12	28.4423	20.9658	0	482.727	287	701
1	D12	28.4423	20.9658	0	514.182	422	617
1	D12	28.4423	20.9658	0	505.545	382	651
1	D12	28.4423	20.9658	0	464	299	590
1	D12	28.4423	20.9658	0	507.182	382	585
1	D12	28.4423	20.9658	0	478.182	283	684
1	D12	28.4423	20.9658	0	502.091	370	729
1	D12	28.4423	20.9658	0	514.273	443	587
1	D12	28.4423	20.9658	0	498.091	370	584
1	D12	28.4423	20.9658	0	505.818	446	571
1	D12	28.4423	20.9658	0	471.091	395	573
1	D12	28.4423	20.9658	0	489.273	321	684
1	D12	28.4423	20.9658	0	507.818	445	570
1	D12	28.4423	20.9658	0	491.091	451	557
1	D12	28.4423	20.9658	0	503	414	605
1	D12	28.4423	20.9658	0	502.909	380	584
1	D12	28.4423	20.9658	0	480.909	351	633
1	D12	28.4423	20.9658	0	486.273	407	590
1	D12	28.4423	20.9658	0	481.909	344	662
1	D12	28.4423	20.9658	0	505.727	359	604
1	D12	28.4423	20.9658	0	508.727	387	565
1	D12	28.4423	20.9658	0	512.636	409	637
1	D12	28.4423	20.9658	0	487.909	342	659
1	D12	28.4423	20.9658	0	474.273	329	617
1	D12	28.4423	20.9658	0	514.273	424	624
1	D12	28.4423	20.9658	0	494.545	388	617
1	D12	28.4423	20.9658	0	454	349	554
???
???
Region Name	Stage Label	Area	Perimeter	Thresholded Area	Average	Minimum	Maximum
1	D14	43.9563	33.4603	0	544.882	449	735
1	D14	43.9563	33.4603	0	526.059	415	703
1	D14	43.9563	33.4603	0	533.941	391	788
1	D14	43.9563	33.4603	0	558.118	495	704
1	D14	43.9563	33.4603	0	509.118	405	708
1	D14	43.9563	33.4603	0	529.059	417	778
1	D14	43.9563	33.4603	0	550.294	425	738
1	D14	43.9563	33.4603	0	502.882	413	679
1	D14	43.9563	33.4603	0	533.235	429	757
1	D14	43.9563	33.4603	0	551.588	464	708
1	D14	43.9563	33.4603	0	511.706	381	683
1	D14	43.9563	33.4603	0	533.176	420	717
1	D14	43.9563	33.4603	0	533.412	436	661
1	D14	43.9563	33.4603	0	523.235	390	719
1	D14	43.9563	33.4603	0	538.588	446	672
1	D14	43.9563	33.4603	0	534.235	421	680
1	D14	43.9563	33.4603	0	516.706	419	655
1	D14	43.9563	33.4603	0	492.765	392	659
1	D14	43.9563	33.4603	0	534.353	413	701
1	D14	43.9563	33.4603	0	508.941	405	648
1	D14	43.9563	33.4603	0	520.824	394	645
1	D14	43.9563	33.4603	0	556.471	443	732
1	D14	43.9563	33.4603	0	553.882	444	765
1	D14	43.9563	33.4603	0	534.941	398	749
1	D14	43.9563	33.4603	0	528.941	438	714
1	D14	43.9563	33.4603	0	563.059	418	736
1	D14	43.9563	33.4603	0	523.235	370	703
1	D14	43.9563	33.4603	0	521.235	388	665
1	D14	43.9563	33.4603	0	521.059	423	703
1	D14	43.9563	33.4603	0	519.588	402	693
1	D14	43.9563	33.4603	0	512.824	352	707
1	D14	43.9563	33.4603	0	537.412	453	720
???
???
Region Name	Stage Label	Area	Perimeter	Thresholded Area	Average	Minimum	Maximum
1	E02	20.6853	13.7388	0	430.25	199	617
1	E02	20.6853	13.7388	0	426.75	218	582
1	E02	20.6853	13.7388	0	452.375	220	604
1	E02	20.6853	13.7388	0	382.125	205	483
1	E02	20.6853	13.7388	0	438.375	189	654
1	E02	20.6853	13.7388	0	464.125	238	632
1	E02	20.6853	13.7388	0	434.75	234	571
1	E02	20.6853	13.7388	0	385.75	193	547
1	E02	20.6853	13.7388	0	446.625	239	571
1	E02	20.6853	13.7388	0	456.25	230	611
1	E02	20.6853	13.7388	0	432.125	198	553
1	E02	20.6853	13.7388	0	433.125	199	554
1	E02	20.6853	13.7388	0	450.5	242	595
1	E02	20.6853	13.7388	0	403.875	201	564
1	E02	20.6853	13.7388	0	420.75	206	562
1	E02	20.6853	13.7388	0	445.25	234	615
1	E02	20.6853	13.7388	0	432.5	214	562
1	E02	20.6853	13.7388	0	395.5	195	543
1	E02	20.6853	13.7388	0	426.375	200	540
1	E02	20.6853	13.7388	0	461.75	231	664
1	E02	20.6853	13.7388	0	413.375	206	568
1	E02	20.6853	13.7388	0	438.625	197	595
1	E02	20.6853	13.7388	0	434.75	234	566
1	E02	20.6853	13.7388	0	437.375	204	660
1	E02	20.6853	13.7388	0	436	205	591
1	E02	20.6853	13.7388	0	428.125	206	557
1	E02	20.6853	13.7388	0	445.25	233	595
1	E02	20.6853	13.7388	0	414.5	194	656
1	E02	20.6853	13.7388	0	429	202	546
1	E02	20.6853	13.7388	0	452	236	608
1	E02	20.6853	13.7388	0	386.5	208	528
1	E02	20.6853	13.7388	0	430.25	199	617
???
???
???
Region Name	Stage Label	Area	Perimeter	Thresholded Area	Average	Minimum	Maximum
1	E05	49.1276	33.1498	0	495.474	263	617
1	E05	49.1276	33.1498	0	514.579	282	622
1	E05	49.1276	33.1498	0	495.632	258	621
1	E05	49.1276	33.1498	0	508.263	239	639
1	E05	49.1276	33.1498	0	495.158	256	638
1	E05	49.1276	33.1498	0	492.947	261	623
1	E05	49.1276	33.1498	0	507.211	264	639
1	E05	49.1276	33.1498	0	503.211	257	617
1	E05	49.1276	33.1498	0	513.421	290	621
1	E05	49.1276	33.1498	0	507.158	247	649
1	E05	49.1276	33.1498	0	493.684	244	609
1	E05	49.1276	33.1498	0	492.368	261	596
1	E05	49.1276	33.1498	0	491.368	298	582
1	E05	49.1276	33.1498	0	488.526	243	623
1	E05	49.1276	33.1498	0	516.895	272	634
1	E05	49.1276	33.1498	0	506.211	247	620
1	E05	49.1276	33.1498	0	502.842	247	639
1	E05	49.1276	33.1498	0	494	264	600
1	E05	49.1276	33.1498	0	491.421	262	608
1	E05	49.1276	33.1498	0	498.632	267	603
1	E05	49.1276	33.1498	0	474.789	251	598
1	E05	49.1276	33.1498	0	513.158	267	630
1	E05	49.1276	33.1498	0	515.105	283	632
1	E05	49.1276	33.1498	0	528.421	275	661
1	E05	49.1276	33.1498	0	503.211	244	639
1	E05	49.1276	33.1498	0	514.947	270	596
1	E05	49.1276	33.1498	0	512	271	636
1	E05	49.1276	33.1498	0	484.737	246	590
1	E05	49.1276	33.1498	0	500.053	277	597
1	E05	49.1276	33.1498	0	510.263	265	626
1	E05	49.1276	33.1498	0	501.947	260	631
1	E05	49.1276	33.1498	0	495.474	263	617
???
???
Region Name	Stage Label	Area	Perimeter	Thresholded Area	Average	Minimum	Maximum
1	E07	28.4423	23.9046	0	453.545	282	560
1	E07	28.4423	23.9046	0	436	341	508
1	E07	28.4423	23.9046	0	451.818	345	561
1	E07	28.4423	23.9046	0	436.273	326	535
1	E07	28.4423	23.9046	0	447	325	539
1	E07	28.4423	23.9046	0	448.727	313	549
1	E07	28.4423	23.9046	0	460.455	317	539
1	E07	28.4423	23.9046	0	453.273	346	562
1	E07	28.4423	23.9046	0	453.364	356	565
1	E07	28.4423	23.9046	0	455.636	354	540
1	E07	28.4423	23.9046	0	443.455	323	549
1	E07	28.4423	23.9046	0	470.364	315	672
1	E07	28.4423	23.9046	0	453.818	337	545
1	E07	28.4423	23.9046	0	448.182	332	530
1	E07	28.4423	23.9046	0	477	308	696
1	E07	28.4423	23.9046	0	440.636	326	609
1	E07	28.4423	23.9046	0	450.273	326	539
1	E07	28.4423	23.9046	0	443	339	530
1	E07	28.4423	23.9046	0	431.545	317	503
1	E07	28.4423	23.9046	0	457.909	361	516
1	E07	28.4423	23.9046	0	434.091	303	572
1	E07	28.4423	23.9046	0	449.364	318	532
1	E07	28.4423	23.9046	0	449	321	516
1	E07	28.4423	23.9046	0	444.091	288	613
1	E07	28.4423	23.9046	0	460.909	324	547
1	E07	28.4423	23.9046	0	476.182	298	723
1	E07	28.4423	23.9046	0	445.091	338	512
1	E07	28.4423	23.9046	0	437.909	295	541
1	E07	28.4423	23.9046	0	435.545	319	564
1	E07	28.4423	23.9046	0	446	344	541
1	E07	28.4423	23.9046	0	439.091	338	552
1	E07	28.4423	23.9046	0	453.545	282	560
???
???
Region Name	Stage Label	Area	Perimeter	Thresholded Area	Average	Minimum	Maximum
1	E09	31.028	20.904	0	511.417	317	590
1	E09	31.028	20.904	0	504.583	287	612
1	E09	31.028	20.904	0	487.833	298	581
1	E09	31.028	20.904	0	505.083	271	623
1	E09	31.028	20.904	0	500.417	305	579
1	E09	31.028	20.904	0	480.667	279	596
1	E09	31.028	20.904	0	454.333	290	546
1	E09	31.028	20.904	0	500.583	292	591
1	E09	31.028	20.904	0	494.583	273	590
1	E09	31.028	20.904	0	471.417	286	558
1	E09	31.028	20.904	0	509.75	290	612
1	E09	31.028	20.904	0	496.583	303	592
1	E09	31.028	20.904	0	508.667	304	600
1	E09	31.028	20.904	0	485.167	289	551
1	E09	31.028	20.904	0	484.083	308	546
1	E09	31.028	20.904	0	514.5	302	626
1	E09	31.028	20.904	0	490.917	264	639
1	E09	31.028	20.904	0	479.583	291	570
1	E09	31.028	20.904	0	503.25	295	628
1	E09	31.028	20.904	0	489.5	284	605
1	E09	31.028	20.904	0	490	281	577
1	E09	31.028	20.904	0	500	292	611
1	E09	31.028	20.904	0	505.583	279	605
1	E09	31.028	20.904	0	495.25	271	627
1	E09	31.028	20.904	0	475.667	304	557
1	E09	31.028	20.904	0	498.167	293	580
1	E09	31.028	20.904	0	477.5	283	598
1	E09	31.028	20.904	0	500.333	286	603
1	E09	31.028	20.904	0	500.667	298	600
1	E09	31.028	20.904	0	489.5	275	588
1	E09	31.028	20.904	0	496	292	584
1	E09	31.028	20.904	0	511.417	317	590
???
Region Name	Stage Label	Area	Perimeter	Thresholded Area	Average	Minimum	Maximum
1	E10	43.9563	32.5595	0	481.941	353	603
1	E10	43.9563	32.5595	0	481.176	339	576
1	E10	43.9563	32.5595	0	471.235	348	607
1	E10	43.9563	32.5595	0	482.176	337	605
1	E10	43.9563	32.5595	0	465.824	269	546
1	E10	43.9563	32.5595	0	446.176	265	547
1	E10	43.9563	32.5595	0	488.294	283	614
1	E10	43.9563	32.5595	0	452.059	270	579
1	E10	43.9563	32.5595	0	470.471	321	570
1	E10	43.9563	32.5595	0	421.706	272	554
1	E10	43.9563	32.5595	0	466.353	287	551
1	E10	43.9563	32.5595	0	463.412	294	562
1	E10	43.9563	32.5595	0	431.529	254	558
1	E10	43.9563	32.5595	0	458.882	317	579
1	E10	43.9563	32.5595	0	459.353	314	580
1	E10	43.9563	32.5595	0	474	259	583
1	E10	43.9563	32.5595	0	444.941	224	606
1	E10	43.9563	32.5595	0	431.941	268	577
1	E10	43.9563	32.5595	0	456.706	323	567
1	E10	43.9563	32.5595	0	446.118	232	562
1	E10	43.9563	32.5595	0	446.647	285	540
1	E10	43.9563	32.5595	0	466.235	280	603
1	E10	43.9563	32.5595	0	477.059	236	726
1	E10	43.9563	32.5595	0	452.118	230	583
1	E10	43.9563	32.5595	0	446.353	256	555
1	E10	43.9563	32.5595	0	454.706	346	569
1	E10	43.9563	32.5595	0	503.529	328	637
1	E10	43.9563	32.5595	0	469.765	229	575
1	E10	43.9563	32.5595	0	465.176	241	557
1	E10	43.9563	32.5595	0	458.647	244	604
1	E10	43.9563	32.5595	0	457.529	255	578
1	E10	43.9563	32.5595	0	481.941	353	603
???
Region Name	Stage Label	Area	Perimeter	Thresholded Area	Average	Minimum	Maximum
1	E11	25.8566	17.978	0	449.7	346	519
1	E11	25.8566	17.978	0	451.6	341	535
1	E11	25.8566	17.978	0	450.9	354	506
1	E11	25.8566	17.978	0	470.4	371	532
1	E11	25.8566	17.978	0	445.6	324	536
1	E11	25.8566	17.978	0	453	350	520
1	E11	25.8566	17.978	0	445.7	373	520
1	E11	25.8566	17.978	0	448.7	323	528
1	E11	25.8566	17.978	0	436.4	333	510
1	E11	25.8566	17.978	0	446.1	334	518
1	E11	25.8566	17.978	0	443.2	325	527
1	E11	25.8566	17.978	0	446.9	333	531
1	E11	25.8566	17.978	0	448.9	348	527
1	E11	25.8566	17.978	0	451.8	353	537
1	E11	25.8566	17.978	0	435.4	326	529
1	E11	25.8566	17.978	0	448.6	324	537
1	E11	25.8566	17.978	0	443.4	326	521
1	E11	25.8566	17.978	0	455	353	529
1	E11	25.8566	17.978	0	423.1	253	529
1	E11	25.8566	17.978	0	453.1	340	535
1	E11	25.8566	17.978	0	448.5	347	531
1	E11	25.8566	17.978	0	446.8	317	541
1	E11	25.8566	17.978	0	446.7	312	522
1	E11	25.8566	17.978	0	453.8	361	529
1	E11	25.8566	17.978	0	455.4	330	535
1	E11	25.8566	17.978	0	429.8	286	549
1	E11	25.8566	17.978	0	457.6	346	528
1	E11	25.8566	17.978	0	438.3	321	534
1	E11	25.8566	17.978	0	431.2	275	543
1	E11	25.8566	17.978	0	449.9	336	543
1	E11	25.8566	17.978	0	446.2	335	528
1	E11	25.8566	17.978	0	449.7	346	519
???
???
Region Name	Stage Label	Area	Perimeter	Thresholded Area	Average	Minimum	Maximum
1	E13	31.028	19.8899	0	479.5	387	681
1	E13	31.028	19.8899	0	477	279	658
1	E13	31.028	19.8899	0	457.167	359	685
1	E13	31.028	19.8899	0	481.917	391	633
1	E13	31.028	19.8899	0	457.417	353	646
1	E13	31.028	19.8899	0	478.083	380	687
1	E13	31.028	19.8899	0	477.083	346	678
1	E13	31.028	19.8899	0	475.25	341	663
1	E13	31.028	19.8899	0	476.833	369	684
1	E13	31.028	19.8899	0	468.667	370	668
1	E13	31.028	19.8899	0	476.917	377	663
1	E13	31.028	19.8899	0	482	359	699
1	E13	31.028	19.8899	0	479.333	384	674
1	E13	31.028	19.8899	0	471.5	359	674
1	E13	31.028	19.8899	0	481.167	347	661
1	E13	31.028	19.8899	0	480.833	320	678
1	E13	31.028	19.8899	0	463.917	347	699
1	E13	31.028	19.8899	0	488.583	372	666
1	E13	31.028	19.8899	0	461.083	356	650
1	E13	31.028	19.8899	0	479.417	373	706
1	E13	31.028	19.8899	0	479.667	377	654
1	E13	31.028	19.8899	0	482.75	374	674
1	E13	31.028	19.8899	0	484.833	361	680
1	E13	31.028	19.8899	0	472.583	366	686
1	E13	31.028	19.8899	0	488.417	378	674
1	E13	31.028	19.8899	0	486.083	366	666
1	E13	31.028	19.8899	0	477.917	378	664
1	E13	31.028	19.8899	0	481	364	679
1	E13	31.028	19.8899	0	479.167	343	673
1	E13	31.028	19.8899	0	483.167	371	703
1	E13	31.028	19.8899	0	484.25	303	679
1	E13	31.028	19.8899	0	479.5	387	681
???
Region Name	Stage Label	Area	Perimeter	Thresholded Area	Average	Minimum	Maximum
1	E14	23.271	16.5554	0	495.444	329	763
1	E14	23.271	16.5554	0	471.333	332	697
1	E14	23.271	16.5554	0	453.889	346	660
1	E14	23.271	16.5554	0	554.111	284	950
1	E14	23.271	16.5554	0	554.667	335	864
1	E14	23.271	16.5554	0	459.222	329	630
1	E14	23.271	16.5554	0	517.889	324	806
1	E14	23.271	16.5554	0	508.556	294	889
1	E14	23.271	16.5554	0	477.333	345	733
1	E14	23.271	16.5554	0	485	345	634
1	E14	23.271	16.5554	0	492.444	374	665
1	E14	23.271	16.5554	0	432.111	352	571
1	E14	23.271	16.5554	0	487.222	306	673
1	E14	23.271	16.5554	0	465.667	332	693
1	E14	23.271	16.5554	0	496.667	334	847
1	E14	23.271	16.5554	0	516.556	298	828
1	E14	23.271	16.5554	0	490.333	321	756
1	E14	23.271	16.5554	0	491.111	338	684
1	E14	23.271	16.5554	0	487.333	326	772
1	E14	23.271	16.5554	0	540.556	327	871
1	E14	23.271	16.5554	0	488.667	386	663
1	E14	23.271	16.5554	0	488.444	365	663
1	E14	23.271	16.5554	0	486.222	278	762
1	E14	23.271	16.5554	0	448.889	361	594
1	E14	23.271	16.5554	0	463.333	302	694
1	E14	23.271	16.5554	0	484.444	337	716
1	E14	23.271	16.5554	0	468.333	305	664
1	E14	23.271	16.5554	0	482.556	320	855
1	E14	23.271	16.5554	0	473.889	346	703
1	E14	23.271	16.5554	0	489.333	315	734
1	E14	23.271	16.5554	0	408.556	259	568
1	E14	23.271	16.5554	0	495.444	329	763
???
???
???
???
Region Name	Stage Label	Area	Perimeter	Thresholded Area	Average	Minimum	Maximum
1	F04	25.8566	18.7523	0	392	283	549
1	F04	25.8566	18.7523	0	345.3	298	423
1	F04	25.8566	18.7523	0	367.3	295	504
1	F04	25.8566	18.7523	0	363.3	268	455
1	F04	25.8566	18.7523	0	370.2	277	515
1	F04	25.8566	18.7523	0	339.7	232	473
1	F04	25.8566	18.7523	0	372.4	282	436
1	F04	25.8566	18.7523	0	364.9	311	462
1	F04	25.8566	18.7523	0	341.9	276	452
1	F04	25.8566	18.7523	0	363.2	274	485
1	F04	25.8566	18.7523	0	338.9	268	405
1	F04	25.8566	18.7523	0	372.3	280	572
1	F04	25.8566	18.7523	0	360.6	240	517
1	F04	25.8566	18.7523	0	348.6	264	451
1	F04	25.8566	18.7523	0	345.1	244	472
1	F04	25.8566	18.7523	0	386.2	265	511
1	F04	25.8566	18.7523	0	367.5	255	476
1	F04	25.8566	18.7523	0	349.7	247	409
1	F04	25.8566	18.7523	0	383.6	297	484
1	F04	25.8566	18.7523	0	373.9	262	491
1	F04	25.8566	18.7523	0	348.3	284	469
1	F04	25.8566	18.7523	0	392.1	245	639
1	F04	25.8566	18.7523	0	383.3	282	530
1	F04	25.8566	18.7523	0	363.3	257	479
1	F04	25.8566	18.7523	0	339.2	255	464
1	F04	25.8566	18.7523	0	351.2	259	528
1	F04	25.8566	18.7523	0	356.5	238	528
1	F04	25.8566	18.7523	0	372	292	460
1	F04	25.8566	18.7523	0	350	287	447
1	F04	25.8566	18.7523	0	349.7	223	417
1	F04	25.8566	18.7523	0	362.6	294	467
1	F04	25.8566	18.7523	0	392	283	549
???
???
Region Name	Stage Label	Area	Perimeter	Thresholded Area	Average	Minimum	Maximum
1	F06	38.785	28.9886	0	476.733	402	574
1	F06	38.785	28.9886	0	476.133	406	552
1	F06	38.785	28.9886	0	468.467	383	583
1	F06	38.785	28.9886	0	491.667	437	579
1	F06	38.785	28.9886	0	477.2	424	545
1	F06	38.785	28.9886	0	490.067	406	607
1	F06	38.785	28.9886	0	476.2	415	546
1	F06	38.785	28.9886	0	504.333	430	612
1	F06	38.785	28.9886	0	506.867	451	586
1	F06	38.785	28.9886	0	486.933	412	612
1	F06	38.785	28.9886	0	468.4	430	548
1	F06	38.785	28.9886	0	466.533	413	526
1	F06	38.785	28.9886	0	492.933	449	564
1	F06	38.785	28.9886	0	498.733	428	584
1	F06	38.785	28.9886	0	480.267	438	551
1	F06	38.785	28.9886	0	487.533	395	576
1	F06	38.785	28.9886	0	492.2	439	594
1	F06	38.785	28.9886	0	479.733	411	561
1	F06	38.785	28.9886	0	455.6	399	537
1	F06	38.785	28.9886	0	467.133	383	572
1	F06	38.785	28.9886	0	463.867	383	566
1	F06	38.785	28.9886	0	475.867	412	547
1	F06	38.785	28.9886	0	497.133	450	554
1	F06	38.785	28.9886	0	505.6	394	623
1	F06	38.785	28.9886	0	483.533	419	574
1	F06	38.785	28.9886	0	473.533	402	552
1	F06	38.785	28.9886	0	479.8	418	561
1	F06	38.785	28.9886	0	444.267	382	575
1	F06	38.785	28.9886	0	471.867	418	558
1	F06	38.785	28.9886	0	487.4	438	566
1	F06	38.785	28.9886	0	508.4	448	577
1	F06	38.785	28.9886	0	476.733	402	574
???
Region Name	Stage Label	Area	Perimeter	Thresholded Area	Average	Minimum	Maximum
1	F07	31.028	24.12	0	509.833	319	618
1	F07	31.028	24.12	0	505.167	299	595
1	F07	31.028	24.12	0	510	262	592
1	F07	31.028	24.12	0	490.083	225	580
1	F07	31.028	24.12	0	512.583	282	609
1	F07	31.028	24.12	0	506.083	252	631
1	F07	31.028	24.12	0	516.5	254	616
1	F07	31.028	24.12	0	513.417	299	604
1	F07	31.028	24.12	0	514.583	307	593
1	F07	31.028	24.12	0	517.75	275	602
1	F07	31.028	24.12	0	510.417	268	582
1	F07	31.028	24.12	0	516.333	319	585
1	F07	31.028	24.12	0	514.167	304	632
1	F07	31.028	24.12	0	517.167	256	617
1	F07	31.028	24.12	0	520.417	293	609
1	F07	31.028	24.12	0	508	334	590
1	F07	31.028	24.12	0	499.667	267	596
1	F07	31.028	24.12	0	501.917	254	668
1	F07	31.028	24.12	0	525.333	282	600
1	F07	31.028	24.12	0	532.667	290	630
1	F07	31.028	24.12	0	497.75	247	594
1	F07	31.028	24.12	0	514.417	258	608
1	F07	31.028	24.12	0	522	323	591
1	F07	31.028	24.12	0	509.333	282	607
1	F07	31.028	24.12	0	511.833	254	632
1	F07	31.028	24.12	0	522.25	287	647
1	F07	31.028	24.12	0	521.167	332	594
1	F07	31.028	24.12	0	502.333	293	578
1	F07	31.028	24.12	0	481.333	248	588
1	F07	31.028	24.12	0	523.333	303	604
1	F07	31.028	24.12	0	517.417	289	621
1	F07	31.028	24.12	0	486.833	287	582
???
Region Name	Stage Label	Area	Perimeter	Thresholded Area	Average	Minimum	Maximum
1	F08	23.271	20.4665	0	508.556	317	628
1	F08	23.271	20.4665	0	482.444	290	569
1	F08	23.271	20.4665	0	453	305	546
1	F08	23.271	20.4665	0	463	296	532
1	F08	23.271	20.4665	0	450.667	276	524
1	F08	23.271	20.4665	0	492.333	296	590
1	F08	23.271	20.4665	0	532.778	304	653
1	F08	23.271	20.4665	0	485.333	323	555
1	F08	23.271	20.4665	0	462.333	303	544
1	F08	23.271	20.4665	0	464.667	373	541
1	F08	23.271	20.4665	0	457.444	348	558
1	F08	23.271	20.4665	0	463.778	268	569
1	F08	23.271	20.4665	0	493.222	284	620
1	F08	23.271	20.4665	0	480.667	416	565
1	F08	23.271	20.4665	0	454.444	324	523
1	F08	23.271	20.4665	0	468.222	270	633
1	F08	23.271	20.4665	0	488.111	382	578
1	F08	23.271	20.4665	0	493	389	552
1	F08	23.271	20.4665	0	489.333	276	632
1	F08	23.271	20.4665	0	511	300	639
1	F08	23.271	20.4665	0	498.556	346	569
1	F08	23.271	20.4665	0	452.444	314	507
1	F08	23.271	20.4665	0	476.444	364	613
1	F08	23.271	20.4665	0	481.889	334	566
1	F08	23.271	20.4665	0	460.333	356	555
1	F08	23.271	20.4665	0	493.333	271	581
1	F08	23.271	20.4665	0	465	306	544
1	F08	23.271	20.4665	0	507.444	300	600
1	F08	23.271	20.4665	0	512.889	271	622
1	F08	23.271	20.4665	0	451.444	347	567
1	F08	23.271	20.4665	0	519.444	275	636
1	F08	23.271	20.4665	0	447.444	317	497
???
???
Region Name	Stage Label	Area	Perimeter	Thresholded Area	Average	Minimum	Maximum
1	F10	18.0996	13.8325	0	479.571	271	731
1	F10	18.0996	13.8325	0	483.857	301	725
1	F10	18.0996	13.8325	0	479.429	333	687
1	F10	18.0996	13.8325	0	478.857	276	732
1	F10	18.0996	13.8325	0	482.714	282	698
1	F10	18.0996	13.8325	0	488.857	352	699
1	F10	18.0996	13.8325	0	482.429	307	713
1	F10	18.0996	13.8325	0	482.857	286	710
1	F10	18.0996	13.8325	0	494.571	311	736
1	F10	18.0996	13.8325	0	471.571	318	708
1	F10	18.0996	13.8325	0	485.571	299	698
1	F10	18.0996	13.8325	0	486.571	297	731
1	F10	18.0996	13.8325	0	476.429	360	667
1	F10	18.0996	13.8325	0	463.857	290	684
1	F10	18.0996	13.8325	0	478.429	269	664
1	F10	18.0996	13.8325	0	480.286	321	707
1	F10	18.0996	13.8325	0	486.143	313	730
1	F10	18.0996	13.8325	0	474	297	728
1	F10	18.0996	13.8325	0	486.857	298	724
1	F10	18.0996	13.8325	0	486.857	335	705
1	F10	18.0996	13.8325	0	478	286	705
1	F10	18.0996	13.8325	0	479.857	290	683
1	F10	18.0996	13.8325	0	496	341	719
1	F10	18.0996	13.8325	0	477.714	306	705
1	F10	18.0996	13.8325	0	486	266	718
1	F10	18.0996	13.8325	0	478.143	311	701
1	F10	18.0996	13.8325	0	482.286	356	683
1	F10	18.0996	13.8325	0	474.143	279	696
1	F10	18.0996	13.8325	0	483.857	284	730
1	F10	18.0996	13.8325	0	494.286	342	722
1	F10	18.0996	13.8325	0	492.429	297	745
1	F10	18.0996	13.8325	0	479.571	271	731
???
???
???
Region Name	Stage Label	Area	Perimeter	Thresholded Area	Average	Minimum	Maximum
1	F13	33.6136	27.3833	0	539.077	361	866
1	F13	33.6136	27.3833	0	520.538	333	658
1	F13	33.6136	27.3833	0	543.462	385	856
1	F13	33.6136	27.3833	0	537.846	355	827
1	F13	33.6136	27.3833	0	515.538	324	717
1	F13	33.6136	27.3833	0	525	393	743
1	F13	33.6136	27.3833	0	504.154	342	693
1	F13	33.6136	27.3833	0	527.462	352	704
1	F13	33.6136	27.3833	0	533.308	369	803
1	F13	33.6136	27.3833	0	542	414	824
1	F13	33.6136	27.3833	0	509.308	311	679
1	F13	33.6136	27.3833	0	535.846	394	786
1	F13	33.6136	27.3833	0	538.385	371	786
1	F13	33.6136	27.3833	0	500.385	335	652
1	F13	33.6136	27.3833	0	527.923	374	741
1	F13	33.6136	27.3833	0	538.077	384	742
1	F13	33.6136	27.3833	0	524	324	698
1	F13	33.6136	27.3833	0	538.615	388	777
1	F13	33.6136	27.3833	0	541.231	391	855
1	F13	33.6136	27.3833	0	540.231	358	801
1	F13	33.6136	27.3833	0	529.231	381	776
1	F13	33.6136	27.3833	0	535.385	349	799
1	F13	33.6136	27.3833	0	534.462	356	762
1	F13	33.6136	27.3833	0	535.077	391	716
1	F13	33.6136	27.3833	0	537.154	374	736
1	F13	33.6136	27.3833	0	519.692	359	802
1	F13	33.6136	27.3833	0	538	360	757
1	F13	33.6136	27.3833	0	540.385	397	880
1	F13	33.6136	27.3833	0	533.077	367	717
1	F13	33.6136	27.3833	0	531.615	319	678
1	F13	33.6136	27.3833	0	540.385	379	775
1	F13	33.6136	27.3833	0	539.077	361	866
???
Region Name	Stage Label	Area	Perimeter	Thresholded Area	Average	Minimum	Maximum
1	F14	20.6853	17.0933	0	439.375	340	570
1	F14	20.6853	17.0933	0	426.875	336	592
1	F14	20.6853	17.0933	0	430.625	332	530
1	F14	20.6853	17.0933	0	427.75	350	537
1	F14	20.6853	17.0933	0	400.625	347	449
1	F14	20.6853	17.0933	0	445.625	331	552
1	F14	20.6853	17.0933	0	420.5	336	571
1	F14	20.6853	17.0933	0	436.75	352	515
1	F14	20.6853	17.0933	0	430.125	308	630
1	F14	20.6853	17.0933	0	413.625	292	557
1	F14	20.6853	17.0933	0	459.25	336	624
1	F14	20.6853	17.0933	0	438.5	307	700
1	F14	20.6853	17.0933	0	413.75	316	516
1	F14	20.6853	17.0933	0	418.875	307	559
1	F14	20.6853	17.0933	0	441.25	312	576
1	F14	20.6853	17.0933	0	474.125	337	758
1	F14	20.6853	17.0933	0	443.375	343	541
1	F14	20.6853	17.0933	0	411.875	322	517
1	F14	20.6853	17.0933	0	443.75	335	649
1	F14	20.6853	17.0933	0	440.125	287	521
1	F14	20.6853	17.0933	0	437.5	270	591
1	F14	20.6853	17.0933	0	474.75	272	828
1	F14	20.6853	17.0933	0	453.375	333	588
1	F14	20.6853	17.0933	0	446.75	327	556
1	F14	20.6853	17.0933	0	423.125	319	515
1	F14	20.6853	17.0933	0	412.75	320	512
1	F14	20.6853	17.0933	0	461.125	340	801
1	F14	20.6853	17.0933	0	432.625	340	551
1	F14	20.6853	17.0933	0	403.375	279	506
1	F14	20.6853	17.0933	0	440.75	343	515
1	F14	20.6853	17.0933	0	433.875	327	573
1	F14	20.6853	17.0933	0	439.375	340	570
???
Region Name	Stage Label	Area	Perimeter	Thresholded Area	Average	Minimum	Maximum
1	G01	33.6136	23.0231	0	396	275	541
1	G01	33.6136	23.0231	0	355.231	266	497
1	G01	33.6136	23.0231	0	404.385	287	534
1	G01	33.6136	23.0231	0	383.923	287	525
1	G01	33.6136	23.0231	0	396.769	271	542
1	G01	33.6136	23.0231	0	396.462	321	538
1	G01	33.6136	23.0231	0	377.615	265	537
1	G01	33.6136	23.0231	0	367	265	514
1	G01	33.6136	23.0231	0	411	324	570
1	G01	33.6136	23.0231	0	358	237	554
1	G01	33.6136	23.0231	0	373.231	248	537
1	G01	33.6136	23.0231	0	380.923	289	514
1	G01	33.6136	23.0231	0	379.077	253	536
1	G01	33.6136	23.0231	0	409.923	240	544
1	G01	33.6136	23.0231	0	382.923	283	535
1	G01	33.6136	23.0231	0	389.923	292	557
1	G01	33.6136	23.0231	0	404.077	240	542
1	G01	33.6136	23.0231	0	379.538	250	521
1	G01	33.6136	23.0231	0	374.308	240	540
1	G01	33.6136	23.0231	0	379.846	259	528
1	G01	33.6136	23.0231	0	370.308	258	555
1	G01	33.6136	23.0231	0	362.385	256	565
1	G01	33.6136	23.0231	0	378.308	279	536
1	G01	33.6136	23.0231	0	366.385	250	519
1	G01	33.6136	23.0231	0	379.154	266	536
1	G01	33.6136	23.0231	0	389.692	301	552
1	G01	33.6136	23.0231	0	392.462	302	521
1	G01	33.6136	23.0231	0	393.538	238	547
1	G01	33.6136	23.0231	0	403.154	290	550
1	G01	33.6136	23.0231	0	363.462	247	533
1	G01	33.6136	23.0231	0	362.923	237	559
1	G01	33.6136	23.0231	0	396	275	541
???
???
???
???
???
Region Name	Stage Label	Area	Perimeter	Thresholded Area	Average	Minimum	Maximum
1	G06	41.3706	25.9282	0	340.625	244	527
1	G06	41.3706	25.9282	0	332.625	219	466
1	G06	41.3706	25.9282	0	306	232	448
1	G06	41.3706	25.9282	0	340.125	238	490
1	G06	41.3706	25.9282	0	322.562	234	453
[truncated: 2,636 more rows]

## Sheet: HEART RATE
Column	Row	# Peaks	Heart Rate	Treatment (µM)
1	A	0		0
1	B	8	172.043	0
1	C	8	172.043	0
1	D	8	172.043	0
1	E	8	172.043	0
1	F	0		0
1	G	9	193.548	0
1	H	8	172.043	0
1	I	8	172.043	0
1	J	7	150.538	0
1	K	0		0
1	L	8	172.043	0
1	M	9	193.548	0
1	N	0		0
1	O	8	172.043	0
1	P	8	172.043	0
2	A	7	150.538	0
2	B	8	172.043	0
2	C	0		0
2	D	0		0
2	E	7	150.538	0
2	F	8	172.043	0
2	G	8	172.043	0
2	H	0		0
2	I	8	172.043	0
2	J	8	172.043	0
2	K	0		0
2	L	8	172.043	0
2	M	8	172.043	0
2	N	8	172.043	0
2	O	0		0
2	P	0		0
3	A	7	150.538	0.05
3	B	9	193.548	0.05
3	C	10	215.054	0.05
3	D	0		0.05
3	E	0		0.05
3	F	0		0.05
3	G	8	172.043	0.05
3	H	8	172.043	0.05
3	I	0		0.05
3	J	8	172.043	0.05
3	K	8	172.043	0.05
3	L	8	172.043	0.05
3	M	9	193.548	0.05
3	N	0		0.05
3	O	8	172.043	0.05
3	P	0		0.05
4	A	0		0.05
4	B	8	172.043	0.05
4	C	8	172.043	0.05
4	D	8	172.043	0.05
4	E	0		0.05
4	F	8	172.043	0.05
4	G	0		0.05
4	H	7	150.538	0.05
4	I	0		0.05
4	J	8	172.043	0.05
4	K	0		0.05
4	L	7	150.538	0.05
4	M	9	193.548	0.05
4	N	8	172.043	0.05
4	O	8	172.043	0.05
4	P	0		0.05
5	A	0		0.098
5	B	7	150.538	0.098
5	C	0		0.098
5	D	8	172.043	0.098
5	E	8	172.043	0.098
5	F	0		0.098
5	G	0		0.098
5	H	0		0.098
5	I	8	172.043	0.098
5	J	8	172.043	0.098
5	K	0		0.098
5	L	8	172.043	0.098
5	M	7	150.538	0.098
5	N	8	172.043	0.098
5	O	8	172.043	0.098
5	P	8	172.043	0.098
6	A	0		0.098
6	B	0		0.098
6	C	8	172.043	0.098
6	D	7	150.538	0.098
6	E	0		0.098
6	F	7	150.538	0.098
6	G	7	150.538	0.098
6	H	6	129.032	0.098
6	I	8	172.043	0.098
6	J	7	150.538	0.098
6	K	0		0.098
6	L	0		0.098
6	M	7	150.538	0.098
6	N	0		0.098
6	O	0		0.098
6	P	8	172.043	0.098
7	A	0		0.195
7	B	7	150.538	0.195
7	C	0		0.195
7	D	0		0.195
7	E	8	172.043	0.195
7	F	8	172.043	0.195
7	G	7	150.538	0.195
7	H	8	172.043	0.195
7	I	7	150.538	0.195
7	J	7	150.538	0.195
7	K	9	193.548	0.195
7	L	8	172.043	0.195
7	M	8	172.043	0.195
7	N	8	172.043	0.195
7	O	9	193.548	0.195
7	P	0		0.195
8	A	9	193.548	0.195
8	B	8	172.043	0.195
8	C	0		0.195
8	D	9	193.548	0.195
8	E	8	172.043	0.195
8	F	8	172.043	0.195
8	G	11	236.559	0.195
8	H	8	172.043	0.195
8	I	8	172.043	0.195
8	J	8	172.043	0.195
8	K	8	172.043	0.195
8	L	8	172.043	0.195
8	M	7	150.538	0.195
8	N	8	172.043	0.195
8	O	8	172.043	0.195
8	P	8	172.043	0.195
9	A	8	172.043	0.39
9	B	8	172.043	0.39
9	C	8	172.043	0.39
9	D	7	150.538	0.39
9	E	8	172.043	0.39
9	F	8	172.043	0.39
9	G	9	193.548	0.39
9	H	7	150.538	0.39
9	I	8	172.043	0.39
9	J	9	193.548	0.39
9	K	8	172.043	0.39
9	L	7	150.538	0.39
9	M	0		0.39
9	N	8	172.043	0.39
9	O	8	172.043	0.39
9	P	8	172.043	0.39
10	A	0		0.39
10	B	7	150.538	0.39
10	C	8	172.043	0.39
10	D	0		0.39
10	E	8	172.043	0.39
10	F	7	150.538	0.39
10	G	8	172.043	0.39
10	H	8	172.043	0.39
10	I	7	150.538	0.39
10	J	7	150.538	0.39
10	K	8	172.043	0.39
10	L	8	172.043	0.39
10	M	0		0.39
10	N	0		0.39
10	O	8	172.043	0.39
10	P	9	193.548	0.39
11	A	8	172.043	0.78
11	B	8	172.043	0.78
11	C	8	172.043	0.78
11	D	8	172.043	0.78
11	E	8	172.043	0.78
11	F	0		0.78
11	G	8	172.043	0.78
11	H	9	193.548	0.78
11	I	8	172.043	0.78
11	J	0		0.78
11	K	8	172.043	0.78
11	L	7	150.538	0.78
11	M	9	193.548	0.78
11	N	0		0.78
11	O	9	193.548	0.78
11	P	9	193.548	0.78
12	A	9	193.548	0.78
12	B	8	172.043	0.78
12	C	8	172.043	0.78
12	D	8	172.043	0.78
12	E	0		0.78
12	F	9	193.548	0.78
12	G	8	172.043	0.78
12	H	5	107.527	0.78
12	I	7	150.538	0.78
12	J	7	150.538	0.78
12	K	9	193.548	0.78
12	L	9	193.548	0.78
12	M	9	193.548	0.78
12	N	8	172.043	0.78
12	O	0		0.78
12	P	0		0.78
13	A	9	193.548	1.56
13	B	0		1.56
13	C	0		1.56
13	D	0		1.56
13	E	8	172.043	1.56
13	F	9	193.548	1.56
13	G	0		1.56
13	H	8	172.043	1.56
13	I	8	172.043	1.56
13	J	8	172.043	1.56
13	K	0		1.56
13	L	8	172.043	1.56
13	M	9	193.548	1.56
13	N	8	172.043	1.56
13	O	7	150.538	1.56
13	P	0		1.56
14	A	7	150.538	1.56
14	B	8	172.043	1.56
14	C	9	193.548	1.56
14	D	7	150.538	1.56
14	E	8	172.043	1.56
14	F	6	129.032	1.56
14	G	8	172.043	1.56
14	H	8	172.043	1.56
14	I	8	172.043	1.56
14	J	0		1.56
14	K	8	172.043	1.56
14	L	8	172.043	1.56
14	M	8	172.043	1.56
14	N	8	172.043	1.56
14	O	8	172.043	1.56
14	P	8	172.043	1.56
15	A	0		3.125
15	B	0		3.125
15	C	0		3.125
15	D	0		3.125
15	E	0		3.125
15	F	0		3.125
15	G	0		3.125
15	H	0		3.125
15	I	0		3.125
15	J	0		3.125
15	K	0		3.125
15	L	0		3.125
15	M	0		3.125
15	N	0		3.125
15	O	0		3.125
15	P	0		3.125
16	A	0		3.125
16	B	0		3.125
16	C	0		3.125
16	D	0		3.125
16	E	0		3.125
16	F	0		3.125
16	G	0		3.125
16	H	0		3.125
16	I	0		3.125
16	J	0		3.125
16	K	0		3.125
16	L	0		3.125
16	M	0		3.125
16	N	0		3.125
16	O	0		3.125
16	P	0		3.125
17	A	0		6.25
17	B	0		6.25
17	C	0		6.25
17	D	0		6.25
17	E	0		6.25
17	F	0		6.25
17	G	0		6.25
17	H	0		6.25
17	I	0		6.25
17	J	0		6.25
17	K	0		6.25
17	L	0		6.25
17	M	0		6.25
17	N	0		6.25
17	O	0		6.25
17	P	0		6.25
18	A	0		6.25
18	B	0		6.25
18	C	0		6.25
18	D	0		6.25
18	E	0		6.25
18	F	0		6.25
18	G	0		6.25
18	H	0		6.25
18	I	0		6.25
18	J	0		6.25
18	K	0		6.25
18	L	0		6.25
18	M	0		6.25
18	N	0		6.25
18	O	0		6.25
18	P	0		6.25
19	A	0		12.5
19	B	0		12.5
19	C	0		12.5
19	D	0		12.5
19	E	0		12.5
19	F	0		12.5
19	G	0		12.5
19	H	0		12.5
19	I	0		12.5
19	J	0		12.5
19	K	0		12.5
19	L	0		12.5
19	M	0		12.5
19	N	0		12.5
19	O	0		12.5
19	P	0		12.5
20	A	0		12.5
20	B	0		12.5
20	C	0		12.5
20	D	0		12.5
20	E	0		12.5
20	F	0		12.5
20	G	0		12.5
20	H	0		12.5
20	I	0		12.5
20	J	0		12.5
20	K	0		12.5
20	L	0		12.5
20	M	0		12.5
20	N	0		12.5
20	O	0		12.5
20	P	0		12.5
21	A	0		25
21	B	0		25
21	C	0		25
21	D	0		25
21	E	0		25
21	F	0		25
21	G	0		25
21	H	0		25
21	I	0		25
21	J	0		25
21	K	0		25
21	L	0		25
21	M	0		25
21	N	0		25
21	O	0		25
21	P	0		25
22	A	0		25
22	B	0		25
22	C	0		25
22	D	0		25
22	E	0		25
22	F	0		25
22	G	0		25
22	H	0		25
22	I	0		25
22	J	0		25
22	K	0		25
22	L	0		25
22	M	0		25
22	N	0		25
22	O	0		25
22	P	0		25
23	A	0		50
23	B	0		50
23	C	0		50
23	D	0		50
23	E	0		50
23	F	0		50
23	G	0		50
23	H	0		50
23	I	0		50
23	J	0		50
23	K	0		50
23	L	0		50
23	M	0		50
23	N	0		50
23	O	0		50
23	P	0		50
24	A	0		50
24	B	0		50
24	C	0		50
24	D	0		50
24	E	0		50
24	F	0		50
24	G	0		50
24	H	0		50
24	I	0		50
24	J	0		50
24	K	0		50
24	L	0		50
24	M	0		50
24	N	0		50
24	O	0		50
24	P	0		50

## Sheet: Unsuccessful wells
	1	2	3	4	5	6	7	8	9	10	11	12	13	14	15	16	17	18	19	20	21	22	23	24
A	W.O			U.H	W.O	W.O	W.O			Dead					N.A	N.A	N.A	N.A	N.A	N.A	N.A	N.A	N.A	N.A
B						W.O							W.O		N.A	N.A	N.A	N.A	N.A	N.A	N.A	N.A	N.A	N.A
C		W.O			W.O		W.O	Malf.					W.O		N.A	N.A	N.A	N.A	N.A	N.A	N.A	N.A	N.A	N.A
D		W.O	W.O				W.O			Dead			W.O		N.A	N.A	N.A	N.A	N.A	N.A	N.A	N.A	N.A	N.A
E			W.O	W.O		W.O						W.O			N.A	N.A	N.A	N.A	N.A	N.A	N.A	N.A	N.A	N.A
F	W.O		W.O		W.O						W.O				N.A	N.A	N.A	N.A	N.A	N.A	N.A	N.A	N.A	N.A
G				W.O	W.O								W.O		N.A	N.A	N.A	N.A	N.A	N.A	N.A	N.A	N.A	N.A
H		W.O			W.O										N.A	N.A	N.A	N.A	N.A	N.A	N.A	N.A	N.A	N.A
I			W.O	W.O											N.A	N.A	N.A	N.A	N.A	N.A	N.A	N.A	N.A	N.A
J											W.O			W.O	N.A	N.A	N.A	N.A	N.A	N.A	N.A	N.A	N.A	N.A
K	W.O	W.O			W.O	W.O							W.O		N.A	N.A	N.A	N.A	N.A	N.A	N.A	N.A	N.A	N.A
L						W.O									N.A	N.A	N.A	N.A	N.A	N.A	N.A	N.A	N.A	N.A
M									Dead	W.O					N.A	N.A	N.A	N.A	N.A	N.A	N.A	N.A	N.A	N.A
N	W.O		W.O			W.O				W.O	W.O				N.A	N.A	N.A	N.A	N.A	N.A	N.A	N.A	N.A	N.A
O		W.O				W.O						W.O			N.A	N.A	N.A	N.A	N.A	N.A	N.A	N.A	N.A	N.A
P		W.O	W.O	W.O			W.O					W.O	W.O		N.A	N.A	N.A	N.A	N.A	N.A	N.A	N.A	N.A	N.A
