# Supplementary material for: High-Content Screening in Zebrafish Embryos Identifies Butafenacil as a Potent Inducer of Anemia
Source: PLoS One. 2014 Aug 4;9(8):e104190. doi: 10.1371/journal.pone.0104190 (PMC4121296; doi:10.1371/journal.pone.0104190)
Supplement: Dataset S1 — Microsoft Excel spreadsheets containing raw data for all chemical screening assays. (ZIP) [file pone.0104190.s036.zip › Dataset S1/24- Chlorpyrifos (ethyl) oxon/Chlorpyrifos (ethyl) oxon_ISV.xlsx]

## Sheet: Description
ToxCast Screen - ISV
Chemical	Chlorpyrifos (ethyl) oxon
Data was collected using the Intersegmental Vessel Journal in MetaXpress
Imaged 74 hpf fli1 larvae using ImageXpress
Incubated larvae in 100 mg/l MS-222 for 30 min
Centrifuged plate for 2 min at 200 rpm
Imaging parameters:
*1 frame
*FITC
*2X magnification; 1 site/well
Had the doors off of the imager and the fan on to stablize temperature
Test Initation Date: 10/21/13
Imaging Date: 10/24/13
Start Imaging Temperature: 27°C
End Imaging Temperature: 27°C
Total Imaging Duration: 0:09
W.O. = Wrong Orientation
U.H. = Unhatched
N.A. = Not Analyzed (Did not meet analysis criteria)
Malf. = Malformed

## Sheet: ISV
Time point	1
Measurement	Thresholded Area (Show Region Statistics)
	1	1900-01-02	1900-01-03	4	5	6	7	8	9	10	11	12	13	14	15	16	17	18	19	20	21	22	23	24
A		2599-06-07 16:30:00	2818-02-01 01:30:00								290892	304169	267294	167793
B	242739	2670-04-24 17:15:00			237491		184757			326443	272470	295755		180342
C	257454			270679					261817	185194	281332	300410		266763
D	303096			291641	264118	197784		302857	152558			280749		277531
E		2547-01-01 05:15:00			137313		327443		232992	321122	269169		259505	284310
F		2659-09-15 21:45:00		263494		372659	294266	323340	278239	269773			311573	299024
G	295234	2817-02-22 09:45:00				118277	174999			278250	308303	350571		317154
H			2823-03-21 11:15:00	175166		300493	291610	211801		253819	355830		287632	267149
I	294578				307407	295661	303877	172813	221881	278635		310781	262931
J	255642			227411	239803		307168	290069	238262	307814		288226	304356
K	236273		2600-01-22 19:07:30						273532	325360	252278	218726		251820
L	137448			320070	215612				266378	304262	318258	270585	298493	260432
M	259130	2764-02-12 06:00:00		314614	275896	254392	341980	220413			243104	247582		320560
N		2715-01-08 03:00:00		310708			284997	288663	259661			297421	336107	250945
O	305564		2613-03-16 10:07:30		250935		338388		305002	325923	298358	288465	263618	210926
P					278010	323444		303325	311844			200138		164929
Time point	1
Measurement	Thresholded Area (Show Region Statistics)
	1	2	3	4	5	6	7	8	9	10	11	12	13	14	15	16	17	18	19	20	21	22	23	24
A		255465	335326								290892	304169	267294	167793
B	242739	281353			237491		184757			326443	272470	295755		180342
C	257454			270679					261817	185194	281332	300410		266763
D	303096			291641	264118	197784		302857	152558			280749		277531
E		236314			137313		327443		232992	321122	269169		259505	284310
F		277479		263494		372659	294266	323340	278239	269773			311573	299024
G	295234	334982				118277	174999			278250	308303	350571		317154
H			337200	175166		300493	291610	211801		253819	355830		287632	267149
I	294578				307407	295661	303877	172813	221881	278635		310781	262931
J	255642			227411	239803		307168	290069	238262	307814		288226	304356
K	236273		255694						273532	325360	252278	218726		251820
L	137448			320070	215612				266378	304262	318258	270585	298493	260432
M	259130	315613		314614	275896	254392	341980	220413			243104	247582		320560
N		297681		310708			284997	288663	259661			297421	336107	250945
O	305564		260494		250935		338388		305002	325923	298358	288465	263618	210926
P					278010	323444		303325	311844			200138		164929
Time point	1
Measurement	Thresholded Area (Show Region Statistics)
	1	2	3	4	5	6	7	8	9	10	11	12	13	14	15	16	17	18	19	20	21	22	23	24
A		255465	335326								290892	304169	267294	167793
B	242739	281353			237491		184757			326443	272470	295755		180342
C	257454			270679					261817	185194	281332	300410		266763
D	303096			291641	264118	197784		302857	152558			280749		277531
E		236314			137313		327443		232992	321122	269169		259505	284310
F		277479		263494		372659	294266	323340	278239	269773			311573	299024
G	295234	334982				118277	174999			278250	308303	350571		317154
H			337200	175166		300493	291610	211801		253819	355830		287632	267149
I	294578				307407	295661	303877	172813	221881	278635		310781	262931
J	255642			227411	239803		307168	290069	238262	307814		288226	304356
K	236273		255694						273532	325360	252278	218726		251820
L	137448			320070	215612				266378	304262	318258	270585	298493	260432
M	259130	315613		314614	275896	254392	341980	220413			243104	247582		320560
N		297681		310708			284997	288663	259661			297421	336107	250945
O	305564		260494		250935		338388		305002	325923	298358	288465	263618	210926
P					278010	323444		303325	311844			200138		164929
Time point	1
Measurement	Thresholded Area (Show Region Statistics)
	1	2	3	4	5	6	7	8	9	10	11	12	13	14	15	16	17	18	19	20	21	22	23	24
A		255465	335326								290892	304169	267294	167793
B	242739	281353			237491		184757			326443	272470	295755		180342
C	257454			270679					261817	185194	281332	300410		266763
D	303096			291641	264118	197784		302857	152558			280749		277531
E		236314			137313		327443		232992	321122	269169		259505	284310
F		277479		263494		372659	294266	323340	278239	269773			311573	299024
G	295234	334982				118277	174999			278250	308303	350571		317154
H			337200	175166		300493	291610	211801		253819	355830		287632	267149
I	294578				307407	295661	303877	172813	221881	278635		310781	262931
J	255642			227411	239803		307168	290069	238262	307814		288226	304356
K	236273		255694						273532	325360	252278	218726		251820
L	137448			320070	215612				266378	304262	318258	270585	298493	260432
M	259130	315613		314614	275896	254392	341980	220413			243104	247582		320560
N		297681		310708			284997	288663	259661			297421	336107	250945
O	305564		260494		250935		338388		305002	325923	298358	288465	263618	210926
P					278010	323444		303325	311844			200138		164929

## Sheet: Normalized ISV
Row	Treatment (µM)	ISV Area	Body Length (µm)	Normalized ISV
A	0
B	0	242739	3112.49	77.9888
C	0	257454	3040.7	84.6691
D	0	303096	3196.08	94.8337
E	0
F	0
G	0	295234	3040.62	97.0965
H	0
I	0	294578	3183.57	92.5307
J	0	255642	3124.93	81.8073
K	0	236273	2999.98	78.758
L	0	137448	3114.48	44.1319
M	0	259130	3187.04	81.3074
N	0
O	0	305564	3136.3	97.4282
P	0
A	0	255465	3141.37	81.3226
B	0	281353	3101.49	90.7152
C	0
D	0
E	0	236314	3049.11	77.5028
F	0	277479	2916.28	95.1481
G	0	334982	3250	103.072
H	0
I	0
J	0
K	0
L	0
M	0	315613	3122.16	101.088
N	0	297681	3059.69	97.2913
O	0
P	0
A	0.05	335326	3003.76	111.635
B	0.05
C	0.05
D	0.05
E	0.05
F	0.05
G	0.05
H	0.05	337200	3198.27	105.432
I	0.05
J	0.05
K	0.05	255694	3141.79	81.3848
L	0.05
M	0.05
N	0.05
O	0.05	260494	2914.85	89.3682
P	0.05
A	0.05
B	0.05
C	0.05	270679	3175.02	85.2527
D	0.05	291641	3141.81	92.826
E	0.05
F	0.05	263494	2901.65	90.808
G	0.05
H	0.05	175166	2882.97	60.7589
I	0.05
J	0.05	227411	2944.05	77.2441
K	0.05
L	0.05	320070	3093.91	103.452
M	0.05	314614	2851.53	110.332
N	0.05	310708	3191.65	97.3504
O	0.05
P	0.05
A	0.098
B	0.098	237491	2970.86	79.9401
C	0.098
D	0.098	264118	2782.41	94.9243
E	0.098	137313	3052.94	44.9772
F	0.098
G	0.098
H	0.098
I	0.098	307407	3110.24	98.8372
J	0.098	239803	3094.41	77.4954
K	0.098
L	0.098	215612	2953.69	72.9975
M	0.098	275896	2885.2	95.6246
N	0.098
O	0.098	250935	3152.9	79.5885
P	0.098	278010	2923.96	95.0798
A	0.098
B	0.098
C	0.098
D	0.098	197784	3080.41	64.2072
E	0.098
F	0.098	372659	3097.73	120.301
G	0.098	118277	2750.49	43.002
H	0.098	300493	2979.7	100.847
I	0.098	295661	3024.86	97.7438
J	0.098
K	0.098
L	0.098
M	0.098	254392	2836.02	89.7004
N	0.098
O	0.098
P	0.098	323444	3023.22	106.987
A	0.195
B	0.195	184757	2728.92	67.7032
C	0.195
D	0.195
E	0.195	327443	2958.4	110.683
F	0.195	294266	2964.11	99.2762
G	0.195	174999	2929.78	59.7312
H	0.195	291610	3072.91	94.8972
I	0.195	303877	2918.52	104.12
J	0.195	307168	3024.96	101.544
K	0.195
L	0.195
M	0.195	341980	2825.44	121.036
N	0.195	284997	2872.1	99.2298
O	0.195	338388	3088.13	109.577
P	0.195
A	0.195
B	0.195
C	0.195
D	0.195	302857	2925.15	103.535
E	0.195
F	0.195	323340	3053.93	105.877
G	0.195
H	0.195	211801	2972.87	71.2446
I	0.195	172813	3101.25	55.7234
J	0.195	290069	2976.83	97.4421
K	0.195
L	0.195
M	0.195	220413	3067.09	71.8639
N	0.195	288663	2999.92	96.2234
O	0.195
P	0.195	303325	3223.26	94.1051
A	0.39
B	0.39
C	0.39	261817	2802.2	93.4325
D	0.39	152558	2726.96	55.9445
E	0.39	232992	2850.8	81.7287
F	0.39	278239	2882.21	96.5367
G	0.39
H	0.39
I	0.39	221881	2885.89	76.8847
J	0.39	238262	3100.35	76.8499
K	0.39	273532	2950.91	92.694
L	0.39	266378	3118.86	85.4088
M	0.39
N	0.39	259661	2753.05	94.3178
O	0.39	305002	2900.49	105.155
P	0.39	311844	3086.81	101.025
A	0.39
B	0.39	326443	3032.56	107.646
C	0.39	185194	2917.3	63.4815
D	0.39
E	0.39	321122	2924.52	109.803
F	0.39	269773	2950.77	91.4246
G	0.39	278250	2922.66	95.2042
H	0.39	253819	3008.76	84.3602
I	0.39	278635	2841.46	98.0606
J	0.39	307814	2876.38	107.014
K	0.39	325360	2910.48	111.789
L	0.39	304262	3135.39	97.0413
M	0.39
N	0.39
O	0.39	325923	2795.47	116.589
P	0.39
A	0.78	290892	3042.27	95.6167
B	0.78	272470	3073.18	88.6607
C	0.78	281332	2849.24	98.7393
D	0.78
E	0.78	269169	3065.37	87.8097
F	0.78
G	0.78	308303	2817.07	109.441
H	0.78	355830	2882.4	123.449
I	0.78
J	0.78
K	0.78	252278	2868.67	87.9424
L	0.78	318258	2858.37	111.342
M	0.78	243104	2840.03	85.5992
N	0.78
O	0.78	298358	2994.69	99.6289
P	0.78
A	0.78	304169	2886.76	105.367
B	0.78	295755	2940.56	100.578
C	0.78	300410	2984.35	100.662
D	0.78	280749	2931.61	95.7661
E	0.78
F	0.78
G	0.78	350571	2923.68	119.908
H	0.78
I	0.78	310781	2800.16	110.987
J	0.78	288226	2916.93	98.8113
K	0.78	218726	2821.29	77.5268
L	0.78	270585	2853.84	94.8144
M	0.78	247582	2991.58	82.7594
N	0.78	297421	2758.9	107.804
O	0.78	288465	2857.34	100.956
P	0.78	200138	2580.23	77.5657
A	1.56	267294	2971.95	89.9392
B	1.56
C	1.56
D	1.56
E	1.56	259505	2685.46	96.6333
F	1.56	311573	3008.43	103.567
G	1.56
H	1.56	287632	2858.67	100.618
I	1.56	262931	2630.84	99.9418
J	1.56	304356	2895.99	105.096
K	1.56
L	1.56	298493	2873.39	103.882
M	1.56
N	1.56	336107	2827.27	118.88
O	1.56	263618	2912.94	90.4993
P	1.56
A	1.56	167793	2810.31	59.7063
B	1.56	180342	2857.91	63.1026
C	1.56	266763	2743.1	97.2487
D	1.56	277531	2723.8	101.891
E	1.56	284310	2950.09	96.3733
F	1.56	299024	2829.27	105.689
G	1.56	317154	3015.13	105.188
H	1.56	267149	2854.52	93.5878
I	1.56
J	1.56
K	1.56	251820	2859.82	88.0546
L	1.56	260432	2853.59	91.2647
M	1.56	320560	2992.88	107.107
N	1.56	250945	2866.62	87.5404
O	1.56	210926	2879.05	73.2624
P	1.56	164929	2916.62	56.5482
A	3.125
B	3.125
C	3.125
D	3.125
E	3.125
F	3.125
G	3.125
H	3.125
I	3.125
J	3.125
K	3.125
L	3.125
M	3.125
N	3.125
O	3.125
P	3.125
A	3.125
B	3.125
C	3.125
D	3.125
E	3.125
F	3.125
G	3.125
H	3.125
I	3.125
J	3.125
K	3.125
L	3.125
M	3.125
N	3.125
O	3.125
P	3.125
A	6.25
B	6.25
C	6.25
D	6.25
E	6.25
F	6.25
G	6.25
H	6.25
I	6.25
J	6.25
K	6.25
L	6.25
M	6.25
N	6.25
O	6.25
P	6.25
A	6.25
B	6.25
C	6.25
D	6.25
E	6.25
F	6.25
G	6.25
H	6.25
I	6.25
J	6.25
K	6.25
L	6.25
M	6.25
N	6.25
O	6.25
P	6.25
A	12.5
B	12.5
C	12.5
D	12.5
E	12.5
F	12.5
G	12.5
H	12.5
I	12.5
J	12.5
K	12.5
L	12.5
M	12.5
N	12.5
O	12.5
P	12.5
A	12.5
B	12.5
C	12.5
D	12.5
E	12.5
F	12.5
G	12.5
H	12.5
I	12.5
J	12.5
K	12.5
L	12.5
M	12.5
N	12.5
O	12.5
P	12.5
A	25
B	25
C	25
D	25
E	25
F	25
G	25
H	25
I	25
J	25
K	25
L	25
M	25
N	25
O	25
P	25
A	25
B	25
C	25
D	25
E	25
F	25
G	25
H	25
I	25
J	25
K	25
L	25
M	25
N	25
O	25
P	25
A	50
B	50
C	50
D	50
E	50
F	50
G	50
H	50
I	50
J	50
K	50
L	50
M	50
N	50
O	50
P	50
A	50
B	50
C	50
D	50
E	50
F	50
G	50
H	50
I	50
J	50
K	50
L	50
M	50
N	50
O	50
P	50

## Sheet: Unsuccessful wells
	1	2	3	4	5	6	7	8	9	10	11	12	13	14	15	16	17	18	19	20	21	22	23	24
A	W.O			Malf.	W.O	W.O	W.O	W.O	W.O	U.H					W.O	W.O	Malf./U.H	U.H	Dead/U.H	Dead/U.H	Dead/U.H	Dead/U.H	Dead/U.H	Dead/U.H
B			W.O	W.O		W.O		W.O	W.O				W.O			Dead	Malf./U.H		Dead/U.H	Dead/U.H	Dead/U.H	Dead/U.H	Dead/U.H	Dead/U.H
C		W.O	W.O		W.O	W.O	W.O	Malf.					W.O				Malf./U.H	Malf./U.H	Dead/U.H	Dead/U.H	Dead/U.H	Dead/U.H	Dead/U.H	Dead/U.H
D		W.O	W.O				W.O			Dead	W.O		W.O			Dead	Malf./U.H	Malf./U.H	Dead/U.H	Dead/U.H	Dead/U.H	Dead/U.H	Dead/U.H	Dead/U.H
E	W.O		W.O	W.O		W.O		W.O				W.O			W.O		Malf./U.H	Malf./U.H	Dead/U.H	Dead/U.H	Dead/U.H	Dead/U.H	Dead/U.H	Dead/U.H
F	W.O		W.O		W.O						W.O	W.O					Malf./U.H	Malf./U.H	Dead/U.H	Dead/U.H	Dead/U.H	Dead/U.H	Dead/U.H	Dead/U.H
G			W.O	W.O	W.O			W.O	W.O				W.O				Malf./U.H	Malf./U.H	Dead/U.H	Dead/U.H	Dead/U.H	Dead/U.H	Dead/U.H	Dead/U.H
H	W.O	W.O			W.O				W.O			W.O					Malf./U.H	Malf./U.H	Dead/U.H	Dead/U.H	Dead/U.H	Dead/U.H	Dead/U.H	Dead/U.H
I		W.O	W.O	W.O							W.O			W.O			Malf./U.H	Malf./U.H	Dead/U.H	Dead/U.H	Dead/U.H	Dead/U.H	Dead/U.H	Dead/U.H
J		W.O	W.O			W.O					W.O			W.O		W.O	Malf./U.H	Malf./U.H	Dead/U.H	Dead/U.H	Dead/U.H	Dead/U.H	Dead/U.H	Dead/U.H
K		W.O		W.O	W.O	W.O	W.O	W.O					W.O				Malf./U.H	Malf./U.H	Dead/U.H	Dead/U.H	Dead/U.H	Dead/U.H	Dead/U.H	Dead/U.H
L		W.O	W.O			W.O	W.O	W.O									Malf./U.H	Malf./U.H	Dead/U.H	Dead/U.H	Dead/U.H	Dead/U.H	Dead/U.H	Dead/U.H
M			W.O						Dead	W.O			W.O				Malf./U.H	Malf./U.H	Dead/U.H	Dead/U.H	Dead/U.H	Dead/U.H	Dead/U.H	Dead/U.H
N	W.O		W.O		W.O	W.O				W.O	W.O						Dead	Malf./U.H	Dead/U.H	Dead/U.H	Dead/U.H	Dead/U.H	Dead/U.H	Dead/U.H
O		W.O		W.O		W.O		W.O									U.H	Malf./U.H	Dead/U.H	Dead/U.H	Dead/U.H	Dead/U.H	Dead/U.H	Dead/U.H
P	W.O	W.O	W.O	W.O			W.O			W.O	W.O		W.O				U.H	Malf./U.H	Dead/U.H	Dead/U.H	Dead/U.H	Dead/U.H	Dead/U.H	Dead/U.H
