# Supplementary material for: High-Content Screening in Zebrafish Embryos Identifies Butafenacil as a Potent Inducer of Anemia
Source: PLoS One. 2014 Aug 4;9(8):e104190. doi: 10.1371/journal.pone.0104190 (PMC4121296; doi:10.1371/journal.pone.0104190)
Supplement: Dataset S1 — Microsoft Excel spreadsheets containing raw data for all chemical screening assays. (ZIP) [file pone.0104190.s036.zip › Dataset S1/24- Chlorpyrifos (ethyl) oxon/Chlorpyrifos (ethyl) oxon_Pericardial_Area.xlsx]

## Sheet: Description
ToxCast Screen- Pericardial Area
Chemical	Chlorpyrifos (ethyl) oxon
Data was collected using the Pericardial Area Journal in MetaXpress
Imaged 74 hpf fli1 larvae using ImageXpress
Incubated larvae in 100 mg/l MS-222 for 30 min
Centrifuged plate for 2 min at 200 rpm
Imaging parameters:
2X
Transmitted light
1 frame
Had the doors off of the imager and the fan on to stablize temperature
Test Initation Date: 10/21/13
Imaging Date: 10/24/13
Start Imaging Temperature: 27°C
End Imaging Temperature: 27°C
Total Imaging Duration: 0:07
W.O. = Wrong Orientation
N.A. = Not Analyzed (did not meet analysis criteria)

## Sheet: Area
Time point	1
Measurement	Area (Show Region Statistics)
	1	2	3	4	5	6	7	8	9	10	11	12	13	14	15	16	17	18	19	20	21	22	23	24
A		13527.2	12767					12246.3	10215.7		20014.8	13766.7	13225.2	15162.1
B	18609	12340	17494.7	11236.2	13454.3		9538.79			12996.1	14079.1	12381.7		21889.2
C	10361.5	8820.26		14079.1					19390	16255.5	14839.3	15224.6		11007.1
D	12652.4			23492.9	13735.4	11538.2		12746.2	11663.2			21295.7		18890.1
E	9122.25	13058.6			13829.2		14766.4	8716.12	14079.1	17119.8	20056.5		23097.2	16276.3
F		11569.4		10830.1		16474.2	18765.2	19660.7	12662.9	11048.8		10361.5	15474.5	16661.6
G	17682.2	20650	9018.12		11371.6	19494.1	15266.2	10538.5		15474.5	13016.9	11007.1		22097.5
H	12746.2		17682.2	13777.1		13870.8	12163	14974.7		13371	14860.1	14495.6	11767.3	18442.4
I	16109.7				17671.8	19702.4	11892.2	20066.9	22212.1	14860.1		23951.1	16901.2
J	13902.1	12308.8	9976.16	12496.2	20223.1	9996.99	20077.3	14870.5	19213	15162.1		15505.7	15505.7
K	20941.6		16307.6				3707.22		19535.8	12996.1	12902.4	15245.4		13256.4
L	12975.3			19181.7	14974.7			11329.9	17963.3	14860.1	19223.4	13058.6	11663.2	19379.6
M	12683.7	27877	11205	12225.5	14412.3	12662.9	15984.8	17900.9			14933	11100.8		13933.3
N		16203.5		13266.8	13412.6		16307.6	16255.5	16130.6			14860.1	16536.7
O	19889.8		11225.8		14672.7		16515.9		12048.5	20962.4	15203.8		17265.6	16453.4
P					14099.9	14974.7		15474.5	12662.9	10684.3		12038		12506.6

## Sheet: SPSS Input
Row	Treatment (µM)	Pericardial Area
A	0
B	0	18609
C	0	10361.5
D	0	12652.4
E	0	9122.25
F	0
G	0	17682.2
H	0	12746.2
I	0	16109.7
J	0	13902.1
K	0	20941.6
L	0	12975.3
M	0	12683.7
N	0
O	0	19889.8
P	0
A	0	13527.2
B	0	12340
C	0	8820.26
D	0
E	0	13058.6
F	0	11569.4
G	0	20650
H	0
I	0
J	0	12308.8
K	0
L	0
M	0	27877
N	0	16203.5
O	0
P	0
A	0.05	12767
B	0.05	17494.7
C	0.05
D	0.05
E	0.05
F	0.05
G	0.05	9018.12
H	0.05	17682.2
I	0.05
J	0.05	9976.16
K	0.05	16307.6
L	0.05
M	0.05	11205
N	0.05
O	0.05	11225.8
P	0.05
A	0.05
B	0.05	11236.2
C	0.05	14079.1
D	0.05	23492.9
E	0.05
F	0.05	10830.1
G	0.05
H	0.05	13777.1
I	0.05
J	0.05	12496.2
K	0.05
L	0.05	19181.7
M	0.05	12225.5
N	0.05	13266.8
O	0.05
P	0.05
A	0.098
B	0.098	13454.3
C	0.098
D	0.098	13735.4
E	0.098	13829.2
F	0.098
G	0.098	11371.6
H	0.098
I	0.098	17671.8
J	0.098	20223.1
K	0.098
L	0.098	14974.7
M	0.098	14412.3
N	0.098	13412.6
O	0.098	14672.7
P	0.098	14099.9
A	0.098
B	0.098
C	0.098
D	0.098	11538.2
E	0.098
F	0.098	16474.2
G	0.098	19494.1
H	0.098	13870.8
I	0.098	19702.4
J	0.098	9996.99
K	0.098
L	0.098
M	0.098	12662.9
N	0.098
O	0.098
P	0.098	14974.7
A	0.195
B	0.195	9538.79
C	0.195
D	0.195
E	0.195	14766.4
F	0.195	18765.2
G	0.195	15266.2
H	0.195	12163
I	0.195	11892.2
J	0.195	20077.3
K	0.195	3707.22
L	0.195
M	0.195	15984.8
N	0.195	16307.6
O	0.195	16515.9
P	0.195
A	0.195	12246.3
B	0.195
C	0.195
D	0.195	12746.2
E	0.195	8716.12
F	0.195	19660.7
G	0.195	10538.5
H	0.195	14974.7
I	0.195	20066.9
J	0.195	14870.5
K	0.195
L	0.195	11329.9
M	0.195	17900.9
N	0.195	16255.5
O	0.195
P	0.195	15474.5
A	0.39	10215.7
B	0.39
C	0.39	19390
D	0.39	11663.2
E	0.39	14079.1
F	0.39	12662.9
G	0.39
H	0.39
I	0.39	22212.1
J	0.39	19213
K	0.39	19535.8
L	0.39	17963.3
M	0.39
N	0.39	16130.6
O	0.39	12048.5
P	0.39	12662.9
A	0.39
B	0.39	12996.1
C	0.39	16255.5
D	0.39
E	0.39	17119.8
F	0.39	11048.8
G	0.39	15474.5
H	0.39	13371
I	0.39	14860.1
J	0.39	15162.1
K	0.39	12996.1
L	0.39	14860.1
M	0.39
N	0.39
O	0.39	20962.4
P	0.39	10684.3
A	0.78	20014.8
B	0.78	14079.1
C	0.78	14839.3
D	0.78
E	0.78	20056.5
F	0.78
G	0.78	13016.9
H	0.78	14860.1
I	0.78
J	0.78
K	0.78	12902.4
L	0.78	19223.4
M	0.78	14933
N	0.78
O	0.78	15203.8
P	0.78
A	0.78	13766.7
B	0.78	12381.7
C	0.78	15224.6
D	0.78	21295.7
E	0.78
F	0.78	10361.5
G	0.78	11007.1
H	0.78	14495.6
I	0.78	23951.1
J	0.78	15505.7
K	0.78	15245.4
L	0.78	13058.6
M	0.78	11100.8
N	0.78	14860.1
O	0.78
P	0.78	12038
A	1.56	13225.2
B	1.56
C	1.56
D	1.56
E	1.56	23097.2
F	1.56	15474.5
G	1.56
H	1.56	11767.3
I	1.56	16901.2
J	1.56	15505.7
K	1.56
L	1.56	11663.2
M	1.56
N	1.56	16536.7
O	1.56	17265.6
P	1.56
A	1.56	15162.1
B	1.56	21889.2
C	1.56	11007.1
D	1.56	18890.1
E	1.56	16276.3
F	1.56	16661.6
G	1.56	22097.5
H	1.56	18442.4
I	1.56
J	1.56
K	1.56	13256.4
L	1.56	19379.6
M	1.56	13933.3
N	1.56
O	1.56	16453.4
P	1.56	12506.6
A	3.125
B	3.125
C	3.125
D	3.125
E	3.125
F	3.125
G	3.125
H	3.125
I	3.125
J	3.125
K	3.125
L	3.125
M	3.125
N	3.125
O	3.125
P	3.125
A	3.125
B	3.125
C	3.125
D	3.125
E	3.125
F	3.125
G	3.125
H	3.125
I	3.125
J	3.125
K	3.125
L	3.125
M	3.125
N	3.125
O	3.125
P	3.125
A	6.25
B	6.25
C	6.25
D	6.25
E	6.25
F	6.25
G	6.25
H	6.25
I	6.25
J	6.25
K	6.25
L	6.25
M	6.25
N	6.25
O	6.25
P	6.25
A	6.25
B	6.25
C	6.25
D	6.25
E	6.25
F	6.25
G	6.25
H	6.25
I	6.25
J	6.25
K	6.25
L	6.25
M	6.25
N	6.25
O	6.25
P	6.25
A	12.5
B	12.5
C	12.5
D	12.5
E	12.5
F	12.5
G	12.5
H	12.5
I	12.5
J	12.5
K	12.5
L	12.5
M	12.5
N	12.5
O	12.5
P	12.5
A	12.5
B	12.5
C	12.5
D	12.5
E	12.5
F	12.5
G	12.5
H	12.5
I	12.5
J	12.5
K	12.5
L	12.5
M	12.5
N	12.5
O	12.5
P	12.5
A	25
B	25
C	25
D	25
E	25
F	25
G	25
H	25
I	25
J	25
K	25
L	25
M	25
N	25
O	25
P	25
A	25
B	25
C	25
D	25
E	25
F	25
G	25
H	25
I	25
J	25
K	25
L	25
M	25
N	25
O	25
P	25
A	50
B	50
C	50
D	50
E	50
F	50
G	50
H	50
I	50
J	50
K	50
L	50
M	50
N	50
O	50
P	50
A	50
B	50
C	50
D	50
E	50
F	50
G	50
H	50
I	50
J	50
K	50
L	50
M	50
N	50
O	50
P	50

## Sheet: Unsuccessful wells
	1	2	3	4	5	6	7	8	9	10	11	12	13	14	15	16	17	18	19	20	21	22	23	24
A	W.O			U.H	W.O	W.O	W.O			Dead					N.A	N.A	N.A	N.A	N.A	N.A	N.A	N.A	N.A	N.A
B						W.O		W.O	W.O				W.O		N.A	N.A	N.A	N.A	N.A	N.A	N.A	N.A	N.A	N.A
C			W.O		W.O	W.O	W.O	Malf.					W.O		N.A	N.A	N.A	N.A	N.A	N.A	N.A	N.A	N.A	N.A
D		W.O	W.O				W.O			Dead	W.O		W.O		N.A	N.A	N.A	N.A	N.A	N.A	N.A	N.A	N.A	N.A
E			W.O	W.O		W.O						W.O			N.A	N.A	N.A	N.A	N.A	N.A	N.A	N.A	N.A	N.A
F	W.O		W.O		W.O						W.O				N.A	N.A	N.A	N.A	N.A	N.A	N.A	N.A	N.A	N.A
G				W.O					W.O				W.O		N.A	N.A	N.A	N.A	N.A	N.A	N.A	N.A	N.A	N.A
H		W.O			W.O				W.O						N.A	N.A	N.A	N.A	N.A	N.A	N.A	N.A	N.A	N.A
I		W.O	W.O	W.O							W.O			W.O	N.A	N.A	N.A	N.A	N.A	N.A	N.A	N.A	N.A	N.A
J											W.O			W.O	N.A	N.A	N.A	N.A	N.A	N.A	N.A	N.A	N.A	N.A
K		W.O		W.O	W.O	W.O		W.O					W.O		N.A	N.A	N.A	N.A	N.A	N.A	N.A	N.A	N.A	N.A
L		W.O	W.O			W.O	W.O								N.A	N.A	N.A	N.A	N.A	N.A	N.A	N.A	N.A	N.A
M									Dead	W.O			W.O		N.A	N.A	N.A	N.A	N.A	N.A	N.A	N.A	N.A	N.A
N	W.O		W.O			W.O				W.O	W.O			W.O	N.A	N.A	N.A	N.A	N.A	N.A	N.A	N.A	N.A	N.A
O		W.O		W.O		W.O		W.O				W.O			N.A	N.A	N.A	N.A	N.A	N.A	N.A	N.A	N.A	N.A
P	W.O	W.O	W.O	W.O			W.O				W.O		W.O		N.A	N.A	N.A	N.A	N.A	N.A	N.A	N.A	N.A	N.A
