# Supplementary material for: High-Content Screening in Zebrafish Embryos Identifies Butafenacil as a Potent Inducer of Anemia
Source: PLoS One. 2014 Aug 4;9(8):e104190. doi: 10.1371/journal.pone.0104190 (PMC4121296; doi:10.1371/journal.pone.0104190)
Supplement: Dataset S1 — Microsoft Excel spreadsheets containing raw data for all chemical screening assays. (ZIP) [file pone.0104190.s036.zip › Dataset S1/25- Flufenpyr-ethyl/Flufenpyr-ethyl_Body_Length.xlsx]

## Sheet: Description
ToxCast Screen -Body Length
Chemical	Flufenpyr-ethyl
Data was collected using the Fish Measurement Journal in MetaXpress
Imaged 74 hpf fli1 larvae using ImageXpress
Incubated larvae in 100 mg/l MS-222 for 30 min
Centrifuged plate for 2 min at 200 rpm
Imaging parameters:
*1 frame
*FITC
*2X magnification; 1 site/well
Had the doors off of the imager and the fan on to stablize temperature
Test Initation Date: 10/18/13
Imaging Date: 10/21/13
Start Imaging Temperature: 27°C
End Imaging Temperature: 27°C
Total Imaging Duration: 0:10
W.O. = Wrong Orientation
U.H. = Unhatched

## Sheet: Length
Stage Label	Length
A01	2957.68
A02	2745.99
A03	3072.8
A04	3075.59
A05	2816.08
A06	2998.93
A07	2899.35
A08	3046.28
A09	3225.49
A10	3129.85
A11	1798.79
A12	1300.79
A13	3267.02
A14	3007.9
A15	3170.07
A16	2924.12
A17	2893.21
A18	2740.76
A19	1160.95
A20	2369.01
A21	1074.1
A22	1083.63
A23	923.582
A24	1562.7
B01	2895.01
B02	1863.07
B03	3239.77
B04	3064.61
B05	2676.05
B06	3017.65
B07	3209.57
B08	2950
B09	3141.6
B10	2654.83
B11	867.301
B12	2867.11
B13	2918.07
B14	3047.96
B15	3047.47
B16	3122.34
B17	1542.23
B18	2822.25
B19	1058.53
B20	1104.76
B21	1409.47
B22	3333.8
B23	3450.72
B24	1941.85
C01	3021.92
C02	2846.28
C03	2890.34
C04	2946.11
C05	2837.21
C06	3080.6
C07	3135.25
C08	3031.88
C09	3100.13
C10	3059.43
C11	1439.98
C12	1566.32
C13	2992.05
C14	3023.55
C15	2965.01
C16	3028.08
C17	2850.46
C18	2806.75
C19	1818.33
C20	1096.23
C21	823.897
C22	3575.84
C23	3226.51
C24	4036.62
D01	2894.98
D02	3049.4
D03	3155.01
D04	3113.21
D05	2720.8
D06	3097.13
D07	3061.08
D08	3104.8
D09	2864.81
D10	3100.83
D11	2973.25
D12	2973.41
D13	2756.63
D14	3272.64
D15	3119.17
D16	2837.78
D17	2551.25
D18	2759.61
D19	1138.7
D20	3546.07
D21	965.822
D22	1233.21
D23	3571.86
D24	3288.19
E01	2659.19
E02	3103.66
E03	2908.78
E04	2853.43
E05	3026.93
E06	2747.97
E07	1605.09
E08	2864.45
E09	3006.25
E10	2854.27
E11	3010.28
E12	3039.68
E13	2244.35
E14	3173.28
E15	2957.2
E16	2847.4
E17	2648.36
E18	2853.08
E19	1171.51
E20	1064.25
E21	1348.97
E22	1867.61
E23	3571.16
E24	3555.52
F01	1297.9
F02	2736.1
F03	2999.8
F04	2985.15
F05	2858.23
F06	3096.91
F07	1276.72
F08	2963.32
F09	2968.86
F10	2842.99
F11	3022.5
F12	2827.74
F13	3033.19
F14	969.916
F15	2961.68
F16	2982.39
F17	3064.27
F18	2479.18
F19	1157.41
F20	1188.83
F21	1094.49
F22	2802.27
F23	2780.87
F24	3546
G01	3030.17
G02	2962.61
G03	3003.26
G04	2974.91
G05	3050.84
G06	2973.34
G07	1530.91
G08	3107.94
G09	3050.5
G10	3166.58
G11	1284.98
G12	2972.24
G13	2984.61
G14	3028.76
G15	2847.86
G16	2829.56
G17	2808.35
G18	1094.25
G19	1355.39
G20	1994.03
G21	3564.15
G22	929.718
G23	2968.93
G24	761.681
H01	3167.82
H02	2613.23
H03	2878.98
H04	3046.27
H05	3147.47
H06	2967.42
H07	2945.51
H08	3021.81
H09	3241.55
H10	3098.43
H11	2968.95
H12	2438.97
H13	3257.12
H14	2992.63
H15	3138.33
H16	2926.3
H17	2856.04
H18	2803.16
H19	1203.23
H20	1125.23
H21	1179.91
H22	3025.88
H23	3570.47
H24	3498.44
I01	2921.1
I02	3170.57
I03	2778.69
I04	2685.06
I05	2406.72
I06	2824.17
I07	2885.83
I08	2976.7
I09	3089.44
I10	3077.71
I11	3037.01
I12	3131.92
I13	3198.19
I14	3252.34
I15	3102.29
I16	2990.74
I17	2817.67
I18	2778.73
I19	2490.59
I20	1166.09
I21	872.377
I22	1855.61
I23	3589.64
I24	3550.96
J01	2887.78
J02	2438.43
J03	2928.2
J04	3091.61
J05	3100.3
J06	3068.35
J07	3099.22
J08	2846.59
J09	3066.42
J10	2926.16
J11	3014.1
J12	2762.42
J13	3155.73
J14	2862.15
J15	3104.04
J16	2916.63
J17	2534.53
J18	2692.33
J19	2242.89
J20	1232.6
J21	572.563
J22	3306.66
J23	2928.56
J24	3551.74
K01	2745.99
K02	2839.62
K03	3085.96
K04	2964.46
K05	2790.71
K06	3329.38
K07	2836.92
K08	2901
K09	2869.14
K10	2933.42
K11	2771.41
K12	3048.95
K13	2784.97
K14	2981.82
K15	2765.46
K16	2859.47
K17	2608.5
K18	2549.18
K19	1092.79
K20	2408.83
K21	1757.47
K22	2806.24
K23	2029.19
K24	2143.98
L01	2930.01
L02	2864.09
L03	1358.72
L04	3141.33
L05	3030.4
L06	2899.73
L07	1738.88
L08	2715.89
L09	3122.06
L10	3120.29
L11	3090.55
L12	2965.58
L13	2871.57
L14	3039.55
L15	2915.8
L16	3028.3
L17	2765
L18	2917.63
L19	1020.06
L20	1691.1
L21	993.104
L22	1120.03
L23	3877.19
L24	2927.79
M01	3124.48
M02	2895.54
M03	3049.02
M04	2862.81
M05	3268.81
M06	3095.62
M07	3442.9
M08	1653.61
M09	3001.84
M10	3228.98
M11	2887.61
M12	3058.33
M13	3219.85
M14	2955.53
M15	3053.79
M16	2857.93
M17	2976.88
M18	2383.66
M19	1112.01
M20	1110.16
M21	3378.61
M22	3249.49
M23	2708.38
M24	3620.03
N01	2964.45
N02	3030.85
N03	2929.46
N04	2752.86
N05	2741.93
N06	2921.73
N07	1138.78
N08	2952.87
N09	1801.27
N10	2997.95
N11	3109.23
N12	3011.7
N13	3004.54
N14	2772.54
N15	3068.78
N16	2846.28
N17	2792.66
N18	2924.29
N19	2217.42
N20	1181.1
N21	540.154
N22	1110.13
N23	3628.4
N24	3667.22
O01	3163.21
O02	1768.88
O03	2826.69
O04	2946.97
O05	2955.92
O06	3479.89
O07	3107.46
O08	3115.57
O09	3154.97
O10	3074.16
O11	3100.93
O12	3156.12
O13	2873.81
O14	2968.91
O15	3021.97
O16	3058.79
O17	2939.71
O18	2746.93
O19	1107.99
O20	1127.11
O21	1202.03
O22	3847.5
O23	2092.69
O24	2645.76
P01	3221.23
P02	3072.3
P03	2989.33
P04	1416.86
P05	3086.89
P06	2991.56
P07	3143.55
P08	2878.15
P09	1240.18
P10	2945.11
P11	2917.76
P12	2980.16
P13	2699.49
P14	3069.42
P15	2848.82
P16	1684.4
P17	2901.25
P18	2463.45
P19	1281.66
P20	1835.05
P21	3511.75
P22	965.434
P23	3648.86
P24	2359.57

## Sheet: Length by Treatment
Row	Treatment (µM)	Body Length (µm)	Average	SD
A	0
B	0
C	0	3021.92
D	0	2894.98
E	0
F	0
G	0	3030.17
H	0
I	0	2921.1
J	0	2887.78
K	0
L	0
M	0	3124.48
N	0
O	0	3163.21
P	0	3221.23
A	0	2745.99
B	0
C	0
D	0
E	0	3103.66
F	0
G	0	2962.61
H	0	2613.23
I	0
J	0
K	0	2839.62
L	0	2864.09
M	0
N	0	3030.85
O	0
P	0	3072.3	2968.58	159.821
A	0.05
B	0.05	3239.77
C	0.05	2890.34
D	0.05	3155.01
E	0.05
F	0.05	2999.8
G	0.05
H	0.05
I	0.05	2778.69
J	0.05	2928.2
K	0.05	3085.96
L	0.05
M	0.05	3049.02
N	0.05
O	0.05	2826.69
P	0.05	2989.33
A	0.05
B	0.05
C	0.05	2946.11
D	0.05	3113.21
E	0.05
F	0.05
G	0.05	2974.91
H	0.05	3046.27
I	0.05	2685.06
J	0.05	3091.61
K	0.05
L	0.05	3141.33
M	0.05	2862.81
N	0.05
O	0.05
P	0.05		2989.12	143.559
A	0.098	2816.08
B	0.098
C	0.098	2837.21
D	0.098
E	0.098	3026.93
F	0.098	2858.23
G	0.098	3050.84
H	0.098	3147.47
I	0.098
J	0.098
K	0.098	2790.71
L	0.098	3030.4
M	0.098	3268.81
N	0.098	2741.93
O	0.098	2955.92
P	0.098
A	0.098	2998.93
B	0.098
C	0.098	3080.6
D	0.098	3097.13
E	0.098
F	0.098	3096.91
G	0.098	2973.34
H	0.098	2967.42
I	0.098
J	0.098	3068.35
K	0.098	3329.38
L	0.098	2899.73
M	0.098	3095.62
N	0.098	2921.73
O	0.098
P	0.098	2991.56	3001.97	144.061
A	0.195
B	0.195	3209.57
C	0.195	3135.25
D	0.195	3061.08
E	0.195
F	0.195
G	0.195
H	0.195
I	0.195	2885.83
J	0.195	3099.22
K	0.195	2836.92
L	0.195
M	0.195	3442.9
N	0.195
O	0.195	3107.46
P	0.195
A	0.195	3046.28
B	0.195	2950
C	0.195	3031.88
D	0.195
E	0.195
F	0.195	2963.32
G	0.195
H	0.195	3021.81
I	0.195
J	0.195	2846.59
K	0.195	2901
L	0.195
M	0.195
N	0.195	2952.87
O	0.195	3115.57
P	0.195		3035.74	149.541
A	0.39
B	0.39	3141.6
C	0.39	3100.13
D	0.39
E	0.39
F	0.39
G	0.39	3050.5
H	0.39	3241.55
I	0.39	3089.44
J	0.39	3066.42
K	0.39
L	0.39
M	0.39	3001.84
N	0.39
O	0.39	3154.97
P	0.39
A	0.39	3129.85
B	0.39
C	0.39
D	0.39
E	0.39
F	0.39	2842.99
G	0.39	3166.58
H	0.39
I	0.39	3077.71
J	0.39
K	0.39	2933.42
L	0.39	3120.29
M	0.39	3228.98
N	0.39
O	0.39
P	0.39	2945.11	3080.71	107.338
A	0.78
B	0.78
C	0.78
D	0.78	2973.25
E	0.78
F	0.78	3022.5
G	0.78
H	0.78	2968.95
I	0.78	3037.01
J	0.78	3014.1
K	0.78
L	0.78	3090.55
M	0.78
N	0.78	3109.23
O	0.78	3100.93
P	0.78
A	0.78
B	0.78	2867.11
C	0.78
D	0.78
E	0.78
F	0.78	2827.74
G	0.78	2972.24
H	0.78
I	0.78	3131.92
J	0.78
K	0.78	3048.95
L	0.78	2965.58
M	0.78	3058.33
N	0.78	3011.7
O	0.78	3156.12
P	0.78	2980.16	3018.69	85.8111
A	1.56
B	1.56
C	1.56	2992.05
D	1.56
E	1.56
F	1.56	3033.19
G	1.56	2984.61
H	1.56	3257.12
I	1.56
J	1.56	3155.73
K	1.56	2784.97
L	1.56	2871.57
M	1.56	3219.85
N	1.56	3004.54
O	1.56
P	1.56
A	1.56	3007.9
B	1.56	3047.96
C	1.56
D	1.56	3272.64
E	1.56	3173.28
F	1.56
G	1.56	3028.76
H	1.56	2992.63
I	1.56
J	1.56	2862.15
K	1.56	2981.82
L	1.56
M	1.56	2955.53
N	1.56	2772.54
O	1.56
P	1.56		3020.99	144.363
A	3.125
B	3.125	3047.47
C	3.125
D	3.125
E	3.125	2957.2
F	3.125
G	3.125	2847.86
H	3.125
I	3.125	3102.29
J	3.125	3104.04
K	3.125
L	3.125	2915.8
M	3.125	3053.79
N	3.125	3068.78
O	3.125
P	3.125	2848.82
A	3.125
B	3.125
C	3.125
D	3.125	2837.78
E	3.125	2847.4
F	3.125
G	3.125	2829.56
H	3.125	2926.3
I	3.125	2990.74
J	3.125	2916.63
K	3.125	2859.47
L	3.125	3028.3
M	3.125
N	3.125	2846.28
O	3.125	3058.79
P	3.125		2951.96	100.278
A	6.25	2893.21
B	6.25
C	6.25	2850.46
D	6.25
E	6.25	2648.36
F	6.25	3064.27
G	6.25	2808.35
H	6.25	2856.04
I	6.25	2817.67
J	6.25
K	6.25
L	6.25
M	6.25	2976.88
N	6.25	2792.66
O	6.25	2939.71
P	6.25	2901.25
A	6.25	2740.76
B	6.25	2822.25
C	6.25	2806.75
D	6.25	2759.61
E	6.25	2853.08
F	6.25	2479.18
G	6.25
H	6.25	2803.16
I	6.25	2778.73
J	6.25	2692.33
K	6.25
L	6.25
M	6.25
N	6.25
O	6.25	2746.93
P	6.25		2811.03	120.922
A	12.5
B	12.5
C	12.5
D	12.5
E	12.5
F	12.5
G	12.5
H	12.5
I	12.5
J	12.5
K	12.5
L	12.5
M	12.5
N	12.5
O	12.5
P	12.5
A	12.5
B	12.5
C	12.5
D	12.5
E	12.5
F	12.5
G	12.5
H	12.5
I	12.5
J	12.5
K	12.5
L	12.5
M	12.5
N	12.5
O	12.5
P	12.5		#DIV/0!	#DIV/0!
A	25
B	25
C	25
D	25
E	25
F	25
G	25
H	25
I	25
J	25
K	25
L	25
M	25
N	25
O	25
P	25
A	25
B	25
C	25
D	25
E	25
F	25
G	25
H	25
I	25
J	25
K	25
L	25
M	25
N	25
O	25
P	25		#DIV/0!	#DIV/0!
A	50
B	50
C	50
D	50
E	50
F	50
G	50
H	50
I	50
J	50
K	50
L	50
M	50
N	50
O	50
P	50
A	50
B	50
C	50
D	50
E	50
F	50
G	50
H	50
I	50
J	50
K	50
L	50
M	50
N	50
O	50
P	50		#DIV/0!	#DIV/0!

## Sheet: Unsuccessful wells
	1	2	3	4	5	6	7	8	9	10	11	12	13	14	15	16	17	18	19	20	21	22	23	24
A	W.O		W.O	W.O			W.O		W.O		W.O*	W.O	W.O		W.O	Malf.			U.H		U.H	Dead	Dead	Dead
B	W.O	W.O*		W.O	W.O	W.O				W.O	Malf.		W.O			W.O	W.O		U.H	U.H	Dead	Dead	Dead	Dead
C		W.O								W.O	W.O	W.O		W.O	W.O	W.O			Malf.	U.H	Dead	Dead	Dead	Dead
D		W.O			W.O			W.O	W.O	W.O		W.O	W.O		W.O		Malf.		U.H	Dead	U.H	Dead	Dead	Dead
E	W.O		W.O	W.O		W.O	W.O*	W.O	W.O	W.O	W.O	W.O	W.O						U.H	U.H	Dead	Dead	Dead	Dead
F	W.O*	W.O		W.O			W.O*		W.O					W.O	W.O	W.O			U.H	U.H	U.H	Dead	Dead	Dead
G			W.O				W.O*	W.O			W.O							U.H	U.H	Malf.	Dead	Dead	Dead	Dead
H	W.O		W.O				W.O			W.O		W.O			W.O				U.H	U.H	Malf.	Dead	Dead	Dead
I		W.O			W.O	W.O		W.O					W.O	W.O						Malf.	Dead	Dead	Dead	Dead
J		Malf.			W.O					W.O		W.O					Dead		Malf.	U.H	Dead	Dead	Dead	Dead
K	W.O			W.O					W.O		W.O				W.O		Dead	Dead	U.H		Dead	Dead	Dead	Dead
L	W.O		W.O				W.O	W.O	W.O					W.O			W.O	W.O	U.H	Malf.	Dead	Dead	Dead	Dead
M		W.O						W.O			W.O					W.O		W.O	Malf.	U.H	Dead	Dead	Dead	Dead
N	W.O		W.O	W.O				W.O		W.O*	W.O							Dead	Malf.	U.H	Dead	Dead	Dead	Dead
O		W.O		W.O		Dead				W.O			W.O	Dead	W.O				Malf.	U.H	Dead	Dead	Dead	Dead
P				W.O	W.O		W.O	W.O	W.O*		W.O		W.O	W.O		W.O		W.O	Malf.	Malf.	Dead	Dead	Dead	Dead
				* = or not enough expression to get a correct measurement
