# Supplementary material for: High-Content Screening in Zebrafish Embryos Identifies Butafenacil as a Potent Inducer of Anemia
Source: PLoS One. 2014 Aug 4;9(8):e104190. doi: 10.1371/journal.pone.0104190 (PMC4121296; doi:10.1371/journal.pone.0104190)
Supplement: Dataset S1 — Microsoft Excel spreadsheets containing raw data for all chemical screening assays. (ZIP) [file pone.0104190.s036.zip › Dataset S1/25- Flufenpyr-ethyl/Flufenpyr-ethyl_Circulation_FFTAnalysis.xlsm]

## Sheet: Description
ToxCast Screen - Circulation
Chemical	Flufenpyr-ethyl
Data was collected using the Circulation Journal in MetaXpress
Imaged 74 hpf fli1 larvae using ImageXpress
Incubated larvae in 100 mg/l MS-222 for 30 min
Centrifuged plate for 2 min at 200 rpm
Imaging parameters:
*32 frames (0.09 sec interval)
*Transmitted light
*4X magnification; 1 site/well
Had the doors off of the imager and the fan on to stablize temperature
Test Initation Date: 10/18/13
Imaging Date: 10/21/13
Start Imaging Temperature: 27°C
End Imaging Temperature: 27°C
Total Imaging Duration: 1:59
W.O. = Wrong Orientation
N.F. = No fish in viewing screen
N.A. = Not Analyzed (did not meet analysis criteria)
O.F. = Out of Focus

## Sheet: Background
Measurement	Average (Show Region Statistics)
	1	2	3	4	5	6	7	8	9	10	11	12	13	14	15	16	17	18	19	20	21	22	23	24	25	26	27	28	29	30	31	32
A01	666	670.125	672.125	667.625	668.25	666.875	673.5	661.625	665.25	677.5	666.25	670	673.75	670.625	668.625	675.25	672.125	672.375	672.125	675.5	672	669.875	672.25	675.125	672.75	662.875	673.75	668.875	667.875	677.125	670.125	671.25
A02	638.375	631.125	636.875	639.625	639.5	641.125	644.25	641.625	633.625	632.5	638.375	634.5	634.25	644.5	638.875	638.25	640.25	632.5	635.5	635.625	636.25	633.625	638.75	639.75	636.125	638.125	643.625	643.625	635.375	638.25	635.5	638.375
A03
A04
A05	610.75	609.25	605.5	614.25	607.5	620	613.375	614.125	614.25	615	617.375	614.625	611.25	617.375	617.25	613.375	614	616.75	620.625	613.25	614.875	615.375	608.5	615.75	611.75	610.75	618.625	619.375	619.875	617.875	615.625	614.375
A06	648.25	642	644.875	650.75	644.75	646	648.375	646.5	646.75	647	652.125	647.625	647.75	651.375	646.625	643.625	650.625	642.25	653.625	645.25	652.25	648.75	652.5	649.375	647	649.75	648.875	643.125	657	653.75	652.125	646.5
A07
A08	600	602.5	601.375	597.75	603.125	601.375	600.125	603.875	602.5	604.875	602.125	597.375	601.875	601	602.375	599.875	607	604.25	606.125	599.375	602.125	607.125	610	602.375	598.25	596.75	601.25	603.375	599.75	598.75	600.75	600.625
A09
A10	636.75	638.25	633.875	638.5	644.5	637.875	638.5	635.25	637.75	641.875	639.25	635.625	642.5	644.75	639.25	638.375	641.5	644.375	641.25	637	636.75	639.75	647	644.625	634.25	639.125	639.5	636.625	636	638.5	634.25	639.5
A11	629.5	629	629.75	631	629.5	626	630.625	629.5	624	635.375	629.25	630.875	634.25	629	631.375	633.125	630.75	634.625	627.75	627.25	632.25	632.875	626.375	640.125	626.625	630.875	632	631.875	632	627.875	636.875	629.5
A12
A13
A14	639.25	642.125	635.5	640.875	643.25	641.25	640.75	643.875	639.75	639.25	635.875	635.25	632.625	639.75	637.75	641.5	635.5	642.75	637.625	634.25	637.75	638	641.25	642.375	637.75	637.375	638.125	642.5	637.25	639.5	638.875	640.75
A15
A16
A17	615	614.625	625	615.875	623.125	621.5	623.625	620	618	623.625	622.125	623.25	619.25	621.625	622.125	615.5	621.5	613.25	619	619.75	624	620.125	619.375	618.5	621.625	621.5	613.75	619	617.875	620.75	619.625	620
A18	628	631	623.375	631	625	628.125	631.5	622.625	629.75	624.5	636.875	635.625	625.5	628.25	624.5	624	631.625	623.5	628.75	622.875	623.75	630.125	630.375	629.25	627.125	628.625	624.25	631	629	630.5	630	634.5
A19
A20
A21
A22
A23
A24
B01	608.375	610.125	614	612.25	615.125	610.625	610	611.75	610.875	611.75	613.25	609.375	610.375	606	611.75	611.5	613.25	606.5	606.125	612	608.375	604.75	608.125	613.625	606.5	611.5	604.875	609	613.75	607.75	609	609.375
B02	543.75	542.5	550.375	543.625	543.375	546.125	542.875	548.875	546.875	547	542.5	544.5	541.5	543.5	546.875	542.25	553	543.875	542.375	539.5	541.375	539	548.75	551.375	546.125	544	545.875	546.125	543	549.75	547.375	548.125
B03	559.5	569.375	562.125	565	566.625	561.5	564.125	563.625	558.125	560	555.875	566.375	559.125	566.25	557.875	559.375	559.25	563.5	561.5	561.125	565.125	564.375	558.25	564.25	557	566.625	562.25	565.625	562.375	561.375	565.25	558.125
B04
B05
B06	559.25	562	562.625	564.125	556.25	560.875	558.5	561.625	558	561.875	563.625	557.625	557.875	560.25	560	555.625	564	557.25	558.375	563.125	559.75	561.125	549.25	562.625	557.625	560.5	562.75	565.375	558.125	557	563	560
B07	619.125	620.625	623.375	620.625	620.875	618.5	621.125	627.125	617	623.125	617.875	618.125	619.375	615.75	614.75	615.25	623.25	618.375	614.5	622.5	615.125	622.375	614	617.5	619.75	618	615.75	612.125	616.25	617.25	622.625	616.125
B08	636.25	641.875	639.75	633.5	637.625	635.125	636.375	637.375	634.875	641.375	642.625	638.375	634.125	637.125	636.375	637.875	635.75	642.375	641.5	637.5	635.25	640.125	636.125	638	634.125	639.125	639.25	634.875	640.25	636	635.75	635.25
B09	520.375	512.875	509.625	517.75	518.25	511.5	516.5	516.25	509.875	513.375	516.625	512.875	518.5	507.125	513.625	514.75	516.125	512.625	519.875	511.875	515.25	516.5	519.75	518.5	518.875	518.25	518.75	516.75	521.875	518	515.125	513.75
B10
B11
B12
B13
B14	631.75	620.625	625.5	628.25	621.5	619.875	625.875	629.75	615.25	625.125	625.375	622.375	625.5	625.625	623.625	616.125	618.5	623	622.25	623.375	628.875	627.75	628.375	620.875	625	622.625	629	621.5	622.625	633.25	621.75	629.625
B15	620.875	625.375	627.375	625.375	623.5	623.625	624.625	625	626.5	625.625	628.875	624.625	622	626.375	623.25	625.5	629.875	627.125	621.625	622	624.875	621.125	622.5	629.875	625.25	620.375	627.875	625.125	616.625	624.25	629.875	630.625
B16
B17
B18	601.75	607.375	599.125	597.5	605.875	605.625	598.625	596.75	599.25	604.25	597.125	601.125	599.375	596.5	604.25	596.625	596	601.5	603.125	595.375	595	601.5	603.25	598.5	600.125	599	606	598.875	599.125	595.5	598.125	600
B19
B20
B21
B22
B23
B24
C01	558.625	557.375	558.875	555.75	557.75	559.5	556	558.5	556.875	566.375	556.75	554.875	558.375	561.25	559.125	560.25	562.875	556.875	563.25	565	557.125	561.375	565.5	559.5	558	566.25	561	564.25	562.25	560.75	563.5	558.875
C02
C03	533	533.625	536.375	536.5	531.875	531.5	535.375	532.875	536.375	537.5	532.375	537	530.875	531.375	535.25	537.25	534.375	537.375	539.625	535.25	538	538.5	532.25	536.5	542.75	532.875	532.25	536.5	529.5	536.5	536.5	532
C04	617.875	616	622.25	616.5	624.75	623.625	630.375	615.375	619.125	618	623.375	621.5	619.75	614.5	624.75	626.75	624.875	622.375	623.875	619.125	622.625	618	616.25	622.375	616.875	617.625	618.75	623.125	621.25	623.25	618.75	622.125
C05	603.125	597.25	604.25	600.125	593.75	599.375	600	602.375	600.125	604.75	597.75	608	601.5	600.5	599.625	604.125	594.625	598.5	599.75	598.875	606.625	602.5	602.625	601	598.875	599	603.75	602.625	596.125	606.625	603.125	602.375
C06	635.25	637.875	635.25	637.25	640	636.25	637.25	638.875	640	633.375	645	642.375	641.875	638.875	634.125	635.75	635.5	643.125	637.375	637.625	640.625	637.75	644.125	638.875	643.875	644.5	639.375	637.125	637	633.625	640.875	638.125
C07	605.875	606.5	600.5	607.75	598.875	613.5	609.25	604	603	604.375	605.625	605.625	605.375	607	607	608.875	603.375	613.5	604.625	599.75	606	602	605.375	601.875	609.875	609.25	611.5	605.875	611.875	607.625	611.125	614.5
C08	613	614.75	615.625	611.875	612.75	616.5	616	613	617.125	609.125	608.25	609.875	618.5	619.625	613.375	614.125	605.875	615.25	614.125	617.625	621.875	616.375	615.125	611	605.75	616.375	612.75	621	614.5	609.375	611.125	620.625
C09	664.75	656.875	660.125	660.75	663.5	654.125	659	664.5	662.125	654.75	662.125	665	659.75	659.625	658.25	657.5	657.75	665.125	663.125	656.625	655.25	665.125	656.875	660.875	661.75	658.75	658.75	663.25	658.5	662.75	664.375	661
C10
C11
C12	653.375	652	654.375	649	647.25	648.25	647.375	652.375	652.375	650.75	655	651.25	650.125	651.875	654	658.375	654.25	654.5	653	653.125	658.375	654	659.125	651.375	646	656.375	656.625	656.75	655.625	656.625	653.375	653.625
C13	641.5	641.875	642.625	643	645.375	641	642.875	640.125	642	641.125	642.875	647.125	644.375	647.5	644.5	641.125	643.25	642.625	646.125	644.875	641.5	640.5	643	651.75	640	646.125	643	646.25	641	644.125	639.5	647.625
C14	636.625	628.25	634	639.625	631.625	637.375	631.125	632.625	636.625	628.875	636.5	639.75	634.25	628.75	639.25	630.125	634.375	630	639.875	633.75	633.25	635.125	631.375	634.75	634.25	631.75	635.625	639.125	626.125	628.625	634.625	636.5
C15
C16
C17	655.125	655.875	652.625	652.875	652.375	653.375	654.25	655.75	650.5	657.875	656.75	651.875	655.75	659.5	657.75	648.5	657.25	655	654	661.75	658.375	650.625	653.875	662.375	656.375	657.75	649.875	655.5	652.75	657.25	655.5	655.25
C18	641.125	645.25	647.625	648.875	647.5	649.125	638.875	651.25	646.5	641.25	652.25	648.25	648.75	643.875	649.25	638	647.625	649.25	649.25	649.875	651	649.125	651.75	651.375	647.25	651.625	649.125	650.5	641.25	647.875	649.5	646.125
C19
C20
C21
C22
C23
C24
D01	631.75	633.625	635.5	634.625	626.25	632.5	625.75	634.875	636.375	628.875	630.75	627.625	631.125	632.125	631.125	632.875	630.625	636.75	627.625	632.75	636.375	635.5	633	631.125	629.5	633.375	625.625	629	635.5	633.25	633.625	632.625
D02
D03	650.375	647.5	646.5	646.5	640.625	647.75	646.375	647.25	644.125	644	649.75	648.25	643.375	644.25	646.625	645.125	651.125	647.375	644.25	646.875	652.125	646.75	649.25	643.875	648.625	646.875	641.375	645.125	644.125	643.25	648.25	645.25
D04	578	576.375	578.125	578.125	576.125	575.875	573.375	576.375	577.875	572.625	579.75	574	570.5	573.5	567.375	572.75	575.75	579	576	582.625	576.125	577	572.75	581.75	574.125	582.75	573.375	581.625	578	576	577.25	580.75
D05
D06	642.5	654.5	647.625	649.75	649.75	648.75	651.25	647.5	645.125	648.625	650.875	646.5	649.125	650	647.75	645.125	656.375	642.25	652.375	648.25	650.125	657	650.125	645.5	650.375	648.875	643.625	654	646.875	645.5	646.125	651.375
D07	632.375	623.375	629.375	621.25	625.375	634	627	622.75	624.25	624.875	629.625	626.125	626.5	626.625	626.625	625.875	627	624.875	617.5	624.125	625	625.75	628	631.375	634.75	619.25	631.25	625.625	629.875	628.875	633.5	627.875
D08
D09
D10
D11	601.875	600.125	601.375	597	607	609.5	607.625	605.375	603.625	604.875	605.5	601.375	599	599.625	609.25	606	601.625	600	602.5	600.875	607.375	600.25	606.375	600	604.375	597.375	609.125	602.875	605	599.5	596.875	602.5
D12
D13
D14	640.375	644.125	639.125	642.25	640.375	640.375	636.375	648.125	643.75	641.875	643.25	641.5	651.125	639.125	642.75	641.25	638.625	644.75	643.375	645.75	643.75	642.25	639.75	646.625	649.375	644.125	647.875	647.375	641	641.5	648.25	645.875
D15
D16	620.875	621.125	624.5	626.75	623.125	629.25	624.5	624.25	631.75	621.75	629.75	626.125	628.5	628.75	623.75	631.5	616.875	630.875	630.625	623.75	625.125	625.75	624	624.625	624.5	622.375	623.875	631.375	623.75	628.75	625.75	622
D17
D18
D19
D20
D21
D22
D23
D24
E01
E02	639.75	638.125	634.625	644	637.25	638.375	644	641.25	642.875	639	645.625	648	636.75	637.5	646.75	642.625	641.25	643.25	644.5	638.125	648.625	637.25	646.375	643.875	646.125	642.625	641.625	640.375	650.25	642.75	644.625	639.5
E03
E04	644.75	640.875	647.25	636.75	646.75	644	650.625	642.375	641.25	640.125	638.125	636.125	640.875	644.25	643.75	644.25	642.375	644.25	641.625	642.375	640	649.875	646.625	639	649.375	647.875	639.25	647.375	643.5	640.75	642.375	647.625
E05	591.125	596.375	592.25	597.75	592.75	588.875	589.5	591.875	588.875	595.875	593.875	590.875	597.625	594.875	597.125	595.375	590.5	593.875	592.5	590.875	588.375	593.625	594.125	585.125	588.625	593.25	591.25	592.125	588.25	591.375	593.375	596.75
E06	602.375	608.875	599	600.5	602.5	602.5	605.75	597.625	609.375	596.375	600.375	601.5	607.875	599.625	603	600.625	602.75	608.875	608.875	604.375	598.375	602.75	602.5	604.125	605	601.875	600.125	597.125	604	603.625	605.125	608
E07	642.5	638.25	640.625	634.5	640.5	642.125	638.5	637	639.5	640.5	640.125	638.375	640.25	644.375	645.5	640.5	640	648.75	633.5	640.25	643.375	639.875	636.625	636	638.125	644.125	638.375	644.125	634.25	640.75	638.875	640.875
E08
E09
E10
E11
E12
E13
E14	647.125	643.625	645.25	646.5	646.125	649.75	646	647	646.75	655.875	644.5	649.625	648	639.625	640.75	648.5	646.75	645.25	653.125	650.75	652.375	640.625	649.375	649.75	648.125	646.5	644	648.5	645	648.5	644.125	650
E15	579.75	584.625	588.75	589.75	587.875	584.125	574.125	583.375	584.25	595.625	587	581.75	584.5	580.625	586.375	581.375	591.625	580.625	589.125	585	576.25	587.125	577.5	587.75	590.5	583.125	585.625	584.125	586.25	583.875	586.875	585.25
E16	628.5	633.25	636.5	630.75	628.625	634.25	624.125	631	634.75	626.75	630.375	631.375	628.25	629.625	630.625	631.875	631.125	630.625	639.125	627.25	634.375	626	627.625	635.125	630.5	624.375	635	633.25	633.875	634	623.625	631.25
E17
E18	654.125	660.625	666	663.75	655.625	659.375	659.75	662.125	658.125	657	657.75	651.625	659.875	653.125	657.625	657.625	662.25	665	653.75	660.875	661.75	658.125	660.5	656.125	664.875	662	659.75	657.625	663	660.75	658.625	660.875
E19
E20
E21
E22
E23
E24
F01	619	621.25	611.75	616.625	618.25	624.375	620.5	619.875	622.625	618.25	624.125	616.375	615.75	620.25	619	618.125	627.25	621.125	619.5	622.375	621.125	615.625	625.625	614.625	626.875	623.5	629.625	618.375	615.25	623.625	625.375	620.5
F02
F03	584.125	587.625	587.125	586.25	583.375	590.625	581.25	588.875	582.625	586	588.625	591	585.875	590.625	585.75	590.25	585.375	580.125	585.25	580.875	587.125	584.25	586.125	585.875	587.625	586.375	579.5	584.875	586.625	589.125	589.375	587.25
F04
F05	646.125	655.5	657.25	648.625	656	653.625	651.5	650.625	648.75	652.25	648.875	655.5	644.5	651	655	654.125	649.5	651.625	658	649.875	654.375	652.5	648.5	656.375	652.875	655.875	651	647.625	653.5	651.125	655.5	644.5
F06	657.375	648.5	652	652.875	649.625	648.25	649.75	648.75	655	652.75	653.625	652.75	645.375	651.875	654.375	649.25	655.375	650.75	655.625	656.875	654.25	651.25	647	648.375	649.875	652.375	643.75	649	649.5	653.5	652.25	653.375
F07	635.125	643.375	644	642.75	645.75	636.375	644.875	645.875	644.5	646.875	643	648.125	647.625	640.75	645.875	638	652.625	641.375	641.375	642.375	643.5	645.875	648.125	649.375	636.25	643.25	646.625	640.125	645.625	639.75	647.375	649.375
F08	641.875	642	638.75	641.125	643.75	641.375	644.375	635.75	645.375	647	648.625	645.625	641.125	641.25	645.625	645.625	641.625	644.125	645.875	646.5	639.125	642.75	645.125	642.25	643	644.875	647.75	645	641.625	647.25	639.25	644
F09	646	639.125	651.25	642.5	648.5	641.25	646.375	643.875	646.875	645.75	643.875	648.75	647.625	644.125	646.125	644.25	645.375	650.875	646.625	643.375	640.75	637.25	641.625	644	647.625	651.375	641.75	644.5	644.75	646.625	642.625	648.5
F10	620.375	610.5	614.125	613.125	612.375	616.875	611.875	616.375	613	612	613.875	613.125	615.125	614.5	616.875	610.75	618.125	614	606.75	618.5	609.625	612	618.125	606.25	613.75	611	608.875	610.125	615.5	609	610.625	612.875
F11	613.125	619.125	621	620.75	615	617.375	611.5	614.375	620	618.875	614.875	619	611.625	618.125	617.25	613.25	622.375	613.125	616	613	614.75	614.875	615.25	614.625	616.625	612.125	619.625	622.25	615	612.25	617.5	619.625
F12	620.875	621.5	622.375	625.125	626.375	621.25	617.125	620.25	618.125	620.625	616.625	623.875	618	620	626.75	620	618.375	622.25	620.25	628	623.25	617.25	625.5	623.125	627.5	624.875	623.875	622.625	620.375	617.375	618.75	624.125
F13	582.375	578.125	579.375	582	583.375	580.25	579.625	583.625	583.25	579.5	579.625	584.25	578.5	587.375	585.375	582.375	583.5	587.25	580.25	581.75	582.125	583.625	575	581.5	582	588.5	582.875	586	585.25	585.125	585.375	581
F14
F15
F16
F17	658.5	653.625	651.625	656	658	655	650.25	649.75	652.625	649.25	654.875	650	653.375	658.5	652.375	647	655.125	651.75	653.125	655	658.125	652.125	650.25	650.5	654.75	651	648.25	656.375	655.125	650	660.5	647.25
F18
F19
F20
F21
F22
F23
F24
G01	637	644.625	651.875	647.75	652.25	645.75	647.375	652.375	648.75	646.875	645.625	642.25	649.375	649.5	648.625	640.875	645.125	641.75	642.25	640.375	641.875	645.25	645.125	642.5	644.125	649.625	651.75	645.75	643.875	651.625	636.75	648.375
G02	589.75	588.75	586.25	584.75	583.25	588.75	585.5	583.5	582.125	587.5	584.625	583.5	584.75	585.375	587.625	581.625	589.625	584.375	585.625	588.25	588.875	589.125	584	589.75	586.25	582.875	586.125	586.75	577.125	585.625	589.5	587.375
G03
G04	655.5	646.75	647.75	644.625	652.5	653.75	651.625	645.75	653.5	648.75	647.125	646.625	651.125	649.125	651.875	651.25	644.375	653.5	652.625	649.25	653.25	650.5	654.125	651.5	649.625	649.625	652.25	648.5	649.625	645.875	647.75	653.25
G05	656.375	652.25	654.75	661.125	657.625	655.75	657.75	654.75	660.375	658.25	659.625	660.5	663	659.125	655	654.375	654	655.75	651.625	656.875	659	659.5	654.75	653.5	658.625	659.375	653.875	659.875	649.25	659.5	660.375	656.125
G06	637.625	641.375	640.625	638.75	639.875	634.625	638	640.5	634.625	634.75	639.25	642.5	640.125	639.25	642.625	637.75	638.875	642	635.5	637.625	633.375	639	637.5	643.375	634.5	642.5	637.625	645	642.125	638.125	643.375	639.75
G07	592.875	598	593	602.5	594	596.125	596.875	593.5	595.5	597.125	601.5	599.625	592.625	599.25	594.125	598.375	594.25	602.375	597.125	592.75	597.625	596	600.625	596.375	594.625	598	597.125	592.75	602.375	598.125	598	596.375
G08
G09	618	613.125	616.5	622.75	609.875	617.125	620.875	621.125	619.25	616.75	619.625	617.875	616.75	616.375	617.125	615.25	616.375	616.625	616	621.5	615.625	623.125	617.75	618.875	616.75	621	611.375	615.25	625.125	621.75	612.375	617.5
G10	630.375	635.875	634.5	632.375	627	630.75	625.875	629.625	627.125	630.875	632.25	631.375	624.25	629.25	633.625	629.125	624.625	627.625	633.875	633.375	628.875	631.625	633.5	631.125	631.25	629.75	638.25	636	633.625	635.125	633.125	633.5
G11
G12	611.125	610.875	607.625	611.375	615.125	611.875	607.125	610.25	618.375	612	610.5	613.375	614.625	609.875	617.75	615.25	616.375	611.375	617.875	611.25	608.375	611.75	609	616.75	619.5	615.875	613.25	612	613.125	610.25	618.75	611.5
G13	641.5	643.75	639.75	645.875	647.75	645.875	649.75	649.375	641.75	646	653.75	641.375	641.875	643	651.25	647.25	643.375	643.875	649	643.875	640.25	645.625	643.625	639.5	647.25	645.5	642.375	644.5	644.75	644	647	646.25
G14	637.375	632.25	643.25	644	644.25	640.5	638.75	641.875	645	640	640.125	644.125	644.25	648.875	645	638	640.5	635.75	644.125	640.125	645.875	639.875	635.875	650.5	640.25	645.125	641.875	640.75	640.75	638	639.75	641.75
G15	597.75	598.375	601	594.625	601.5	599.75	599.375	604.75	595.375	600.125	599.125	600.125	596.625	597.375	601.75	600.5	594.875	599.125	602.5	593.5	600.375	599	598.5	606.875	600.625	598.625	603.125	600.125	602.125	599.125	600.25	594.875
G16	655.5	650.875	653.25	658	651.25	662	657.25	652.375	659	657.875	655.75	663.125	649.75	659.125	656.375	654.625	658.5	662.25	653.625	653.75	661.375	656.25	653	654	654.125	654	657.875	652.625	653.625	650.75	653.75	651
G17	610.5	611.5	607.375	612.625	607.875	608.125	611.375	608.375	611.125	612.25	602	609.625	609.75	610.5	602.125	616.5	600.875	611.5	609.75	611.375	604.125	609.5	609.5	602.75	611.5	606.5	610.625	604	613.25	612	605.75	612.625
G18
G19
G20
G21
G22
G23
G24
H01
H02	637.5	641.25	640	636.375	636.25	636.25	631.75	638.5	637.5	633.625	637.75	640.125	638.5	635.875	632.75	629.125	634	635.75	628.5	635.625	630.5	631.125	636.5	644.625	632.5	636	630	637.125	633.75	637.125	640.25	634.5
H03	583	572.125	584.375	577.125	580.625	577.5	577.25	576.75	576.5	585	579.75	583.5	583.25	575.25	571.75	579.625	577.5	579	582.375	585.625	578.5	580	578	578.25	581.25	579.625	577.875	582	574	586.625	580.625	574.625
H04	670.625	679.75	673	673.625	678.25	679.875	674.375	672.25	676.5	677	675.375	676.125	680.25	674.625	680.5	670.5	676	675	668.75	673.875	678.25	676.625	674.875	676.75	674.625	682.125	674.125	674.25	676.125	673	675	678.5
H05	648.5	644	647.125	652.75	640.125	636.5	646.875	648.5	641.625	645	642.875	645.625	641.625	644	649.75	643.625	647.5	643.5	644.625	644.75	649.375	649.5	645	646.75	646.875	646.125	648.25	644.75	644.875	652	647.375	647.125
H06	647	642.625	645.375	648.625	651.375	647.125	652.125	643.5	649.625	642.375	646.625	649	650.25	652.375	646	649.5	646.875	648	645.875	643.875	647.75	647	646.375	643.75	648.75	647.625	651.375	646	650.125	653.625	653.375	649.625
H07	644.125	643.25	641.375	652.875	653.5	648.5	651.5	649.5	641	645.125	648.625	649.375	650.125	643.625	646	653.25	650	647.25	639.125	650.25	650.625	650.125	651.25	651.125	649.125	647.5	652.125	649.375	649	644.875	646.5	645.5
H08	661.75	658.625	651.125	659.25	654.875	657	658.5	655.125	656.75	653.375	657	658.5	660	655.25	657.75	659.375	657.5	665.375	658	661.875	655.125	658.25	656.625	658.125	656.25	656.125	650.875	656.875	656.625	654.625	654.875	654.5
H09	660.625	654.75	659.25	660.75	658	662.625	661.625	657	664.25	655.375	660.5	662.25	663.25	662.125	657.75	659.75	662.875	659.75	667.125	660.125	658.625	662.25	661.5	661.5	662.375	659.625	660.5	660.75	666.75	669	660.375	661.75
H10
H11	602.75	603.5	602	606.5	601.5	596.125	596.25	602.5	597.125	604.125	603	607.25	598	602.75	602.375	601.625	603.375	602.5	600.75	607.75	605.125	603.125	603.75	606.75	606.375	604.25	603.75	601.25	610.625	608.875	604.125	602
H12	534.375	537.75	541.125	537.625	535.25	536.5	536.75	537.875	534.625	540.75	539.25	537.5	537.5	538.375	535.25	537.125	541	537.75	539.375	538.75	536.5	536.625	541.375	535.875	535.25	542	539.375	539.25	540.75	538	547.875	537.25
H13	557	555.75	556.375	566.125	556.875	562.125	558.875	562.125	564.625	558.375	565.375	560.625	561.125	561.75	564.875	554.75	562.25	555.5	565.25	561.125	564	566	568.375	559.75	557.25	564.125	554.5	561.625	565.125	558.5	563.375	559.875
H14	638.25	643.375	642.25	643.375	639	643.125	645.875	644.875	640.875	640.375	638.25	638.125	644.25	642.375	642.625	646.75	642.5	643	646	641.625	645.625	645	644.625	645.625	643.125	645.125	641.625	646.125	642.75	648.75	639	647.5
H15
H16	653.125	652.5	655.5	659.625	652.75	653.625	656.125	655.625	654.5	657.75	651.25	659.125	649.75	653.75	653	658.875	650.625	657.5	650.5	654.875	651.125	655.375	652.75	653.375	660	651.875	650	655.625	654.125	653.5	660	656.375
H17	598.375	602.625	605.75	604.125	606.375	603.375	596.375	608.375	607.25	610.375	605.75	604.375	605.75	607	605.375	606.75	604.25	605.875	609	608.375	614.125	606.625	611.5	605.375	604.25	607	605	609.25	612.875	612.25	605.5	606.875
H18	662.125	668.25	668.375	658	671.5	661.25	664.25	657.625	663.375	670	668.625	660.125	659.625	666.125	660.125	660.5	660.625	662.25	660.625	662.25	667.5	660.375	658.5	660.875	664.125	660	672	665.75	664.25	666.75	662.5	662.75
H19
H20
H21
H22
H23
H24
I01	641.75	651	644.75	644.375	645.5	648.5	645.75	644.875	650.25	644.875	650.25	643.625	647.625	645.625	649	644.375	650.875	652.5	651.375	653	649.375	648.75	642.125	644.125	651.25	646.875	650.25	647	641.625	648.375	648.125	645.375
I02
I03	612.5	613.75	609.125	618.25	612.875	614	607.375	613.875	613.375	614.625	617.875	609.625	611.625	614	616.625	609	612.625	622.125	616.5	619.25	617.5	614.125	619.375	610.5	614	615.25	619.125	614.5	610.25	611	616.5	612.75
I04
I05
I06
I07	617.5	613.875	612.625	611.625	615.5	616.375	610.875	615.125	617.25	617.25	619.875	615.75	616.625	615.5	617	613.25	612.375	621.125	613.625	614.25	609	611.25	613.875	618.75	613.5	616.875	613.625	614.75	607.375	620.625	616.25	619.875
I08	646.5	644.625	650	653.625	649.375	646.375	648.75	652.625	651.875	647.5	646.125	648.875	652.375	646.5	650.375	656.5	651.625	644.5	657.375	649.625	656.25	647.75	646.5	643	644.875	650.625	655.375	647.5	654.625	647.75	649.375	652.875
I09	600.25	602.25	602.625	597.5	603.625	603.125	606.625	606.125	602.25	605.125	602.75	600.125	600.875	601	600.25	602.25	604.125	596.75	605.875	601	601.5	599.625	606	600	597.25	607	606	611.5	607.875	602.75	601.75	605.5
I10	573.625	571.25	575	571.625	575.25	575.625	571.75	570.25	585.5	578	574.875	576.125	577.5	578.375	575.625	578.875	581	569.125	576.375	577.25	575	574.5	576.125	574.75	574	573.625	575.625	579.25	577.75	572.75	575.75	574.125
I11	659.125	665.625	662.625	659.875	657.125	659.125	654.25	652.5	663.375	652.25	653.875	658.875	656.375	663.625	662	658.875	656.25	662.25	659.5	658.875	661.25	660.25	655.375	661.125	664.25	659.625	664	660.875	660.75	659.625	657.625	665.75
I12	645.625	649.875	648.375	660	651.5	655.25	646	646.5	643	656.5	648.375	647.25	653.375	643.875	648.75	657.625	650.375	650.125	649	650.875	649.75	656	653.75	653.5	648	644.625	647.125	646.625	646.5	652.25	649.625	649.5
I13
I14
I15	669.25	662.625	668.625	663.625	668.875	667.625	667.375	667.125	670	673.875	666.75	663.625	666.25	672.125	667.25	672.75	672	664	670.75	667.625	667.75	665	673.875	669.75	670	670.5	674.625	675.875	670	672.625	676.25	672.25
I16	669.5	669.625	666.5	664.5	673.625	664.875	667	667	671.75	669.25	672.25	676.25	670.75	672.875	671.875	662.25	671.5	668.25	674.375	672.625	664	669.875	670	668.125	669.875	672.25	668.25	673.625	665.625	668.25	671.875	667.125
I17
I18	685.5	686.375	692.125	684.875	684.75	684	684.25	689.25	686.875	684.125	681.875	688.875	685.125	684	687.25	687.25	694.125	693.375	686.875	685.75	688.125	683.375	684.5	689.75	688.75	687	685.75	686.375	684.75	690.625	690.75	687
I19
I20
I21
I22
I23
I24
J01	653	645.125	652.25	644.75	643.125	650.625	652.375	646.25	648.25	640.875	650.75	648.25	645.125	648.125	646.375	644.5	647.25	642.75	649.125	651.25	642.75	646.375	642.875	645.375	647.625	643	649.875	643.375	648.625	649.5	650.125	650.125
J02	668.25	674.75	672.25	671.25	666.625	667.5	668.5	673.25	672.625	668.625	674.5	672	661.625	671.625	670.125	667.5	671	662.5	674	669.75	665.25	670.5	678.5	665.5	666.75	678.375	669.625	667.25	674.125	662.5	674.875	670.25
J03	643.875	647.625	653.25	648.375	645.25	651.75	647.5	648.375	649.75	642.75	653.5	647	651.875	652	645.375	645.875	654.75	641.5	649.125	648.75	645.125	649.875	651.875	647.125	649.75	654.25	651.125	650.25	652.125	650.625	651.25	649.875
J04	654.875	651.125	654.125	661.25	659.875	658.125	656.125	653.625	654.125	659.375	654	660.375	655.625	657.875	649.75	661.25	662.5	660.625	657.5	658.75	655.5	655.5	652.875	655.25	659.375	653.75	659.375	661.25	652.625	657.875	657.625	662.75
J05	677.25	673.125	678.25	674.75	670.875	677.625	680.875	673.75	673.125	672	667.875	667.5	676.25	674.625	670.5	677.25	679.5	680.375	671.5	673.5	679.625	682.25	672.5	677	676.125	683.25	674	679	682.875	673.5	675.125	676.375
J06	568	562.625	560.625	572.625	566.5	565	570.125	562.625	569.375	567.125	564.375	563.375	562.25	563.125	561.25	568.5	563.875	567.5	568.375	563.5	564.5	566.375	568.5	564.875	561.375	564.75	565.25	567.375	562.75	569.75	573.125	564.625
J07	658.625	656.75	662.125	662.625	664.875	654.875	661.875	666.5	664.625	663.5	655.375	660	666	664.125	664	661.25	660.625	658.5	660.25	662.375	666	664.375	666.375	658.25	665.625	661.25	661.75	668	658.75	665.25	661.5	668.5
J08	630.875	636.125	631.125	630.5	634.375	637.625	633.625	643.375	636	637.875	635.375	634.25	633.75	641.75	634.625	635.875	638.875	634.875	634.25	634	636.125	636	638.5	629.75	627	634.75	635.375	635	635.5	636.375	634.625	632.25
J09	640.375	639.5	644.375	647.875	648.375	644.5	647.75	645.625	644.625	642.125	650.25	646.375	651.375	645.375	646.25	644.25	644.625	642.125	640.5	643	642.5	644.75	645.25	639.25	642.875	647.75	648.375	641	646.875	652.375	643.75	649.25
J10
J11	655.5	655.25	658.125	657.375	659.75	658.625	663.625	651.375	660.375	657	660	657.125	661.875	658.125	660.125	660.625	657.875	655.125	654.5	656.375	658	658.5	656.5	662.375	658.25	654.5	664	656	656.875	664.125	665.5	662.25
J12	625.375	618.625	623.75	616	624.125	628.625	626.625	626.75	626.375	623	627.125	623.875	618.375	626	616	622.75	626.125	619.75	623.125	622.75	626.125	629.125	625	631.5	621.25	621.625	627.875	630.25	624	626.5	626	630.75
J13	666.5	665.75	662.25	660.25	666.875	666.375	663.625	664.125	660.125	665.625	662	662.875	661	660	658	669.875	663.375	662.25	663.5	662.5	662.125	667	659.125	666.5	662.125	660.375	667.875	659.625	664.875	669.75	672.875	665
J14	623.75	621	622.125	628.875	621.5	621.875	615.75	623.125	624.125	622.25	624.125	619.25	619.75	618.625	621.75	620.5	623.5	620.625	622.75	621.5	619.125	622.25	622	619.875	618.25	623.25	613.5	619	622.375	618.875	621.5	620
J15	659.875	671.5	670.5	665.5	662.75	667	664.125	670.75	667.125	668.5	664.375	659.375	664.625	666.625	665.625	667.5	666.75	667.625	667.125	666.75	668.5	657.875	665.75	671	668.25	666.5	668.625	664.375	669.75	665.125	665	662.375
J16	657.25	650.125	654.125	653.375	651.75	659.625	654.125	662	657.125	659.375	655.125	659.5	657.5	659.75	655.125	653.875	653.625	658.125	657.375	651.625	656.5	657.375	656.125	652.375	655.5	664	653.875	659.625	653	655.125	657	655.125
J17
J18
J19
J20
J21
J22
J23
J24
K01	606.125	604.625	612.125	602.25	603.5	605.5	605.75	600.75	610.25	604.125	608.375	607.375	607.125	605.875	601.5	602.875	597	610.625	604.125	606.125	605.5	603.75	605.5	603.75	604.25	613.75	607.75	598.375	607	605	613.125	604.125
K02	614.5	618.25	620.5	617.25	617	620.875	616	623.25	621.625	617.75	620.125	616.875	619.25	618.75	616.25	622.875	615.375	619.75	613.375	621.75	624.125	622.75	619.375	621.625	634.25	625.375	619.375	624.125	626.5	615.625	629.25	621.25
K03	639.5	636.875	639.375	635.625	630.75	640.5	635.125	636.75	646.125	635.875	635.75	633	633.875	634.875	634	632.125	639.75	638.625	638.125	627.875	634.75	633.25	638.875	631.375	631.5	641.375	634.875	633.625	641.25	630.875	639.625	639.625
K04
K05	660.625	661.125	663.75	667.375	668	663.75	669.75	668.125	663.875	669	668.625	663.5	662.75	666.75	670.5	671	671.875	668.875	666	667.75	668.875	680.25	662.5	671.5	666	669.5	669.375	671.125	664.5	667.875	671	666.875
K06	664.875	658.625	663.5	655.5	655.5	660.75	658.875	660.125	663.375	660.875	662.25	654.375	659	659.125	660.5	662.125	667.125	663.25	663.25	661.75	663.625	661.375	660.75	660.75	662.5	667	663.875	661.75	659.875	660	657.875	661.375
K07	669.75	668.5	665.375	667.5	669	664	666.625	668.875	664.75	675.875	666.75	664.5	668.625	666.375	673	663.75	669.5	666.75	669	671.125	670.125	664.375	669	670.625	671.75	664.25	665	665.625	671.5	670	667.375	671
K08	644.625	646.125	644.5	642.375	650.5	645.375	640.5	645.875	642.75	642.375	639.5	646.375	642.5	642.75	645.125	644.75	647.375	644.875	645.375	649.5	644.625	646.75	646.375	648.125	647.5	649.5	640.125	640.125	638.375	646.375	644	648.125
K09
K10	674.625	669.625	670.125	676.625	676.375	675.625	671	674.125	674.5	674	676.625	676.125	673.625	672.875	674.25	675.25	675.125	679.5	675.875	672.625	666.625	669.625	673	675.125	676.625	673	673.125	668.125	675	668.125	674	669
K11
K12	637.125	632.875	637.25	634.5	636.125	635.75	631.625	634.125	636.625	630.375	638.25	641.375	624.5	636.75	636.25	629.25	634.625	637.125	630.625	632.625	638.625	631.125	636.5	638.5	627.5	632.875	637.75	635	626	632.75	639.125	632.75
K13	666.25	670.5	668.875	665.25	667.75	670.625	671.125	659.75	669	670.25	664.25	665.375	667.625	664.625	668	662	669.75	663.875	663.875	663.875	658.875	666.75	663.5	667.375	663.25	666.25	665.125	667	667.5	670	665.75	662.25
K14	649.375	649	653.375	647.75	650.5	655	649	653.5	648.125	648.25	652.375	656.25	647.375	655.25	649.5	651.75	649.25	650.375	650.625	651.875	655	653	648	653.625	648.25	647.875	652.875	654.375	647.125	650.375	654.875	648.75
K15
K16	610.125	605.375	612.375	611.75	603.25	602.625	610.25	604.875	609.375	603.125	604.875	605.875	612.375	604.5	605.125	605.125	601.625	614.75	607.75	608.625	609.625	601.125	615.5	604	602.375	609.5	604.5	605.625	605.875	606.375	610.5	609.875
K17
K18
K19
K20
K21
K22
K23
K24
L01
L02	639.5	625.5	630	637.375	637.25	630.25	634.625	633.625	629.375	631.375	625.625	630.875	629.375	632.5	626.75	623.125	632.625	631.5	629	633.125	633.75	637.375	624.5	633.375	630.25	632.875	632.5	632.5	634.625	633.125	631.375	629
L03
L04	641.875	643.875	646.5	645.25	644.625	640.5	643.875	638.625	640	641.375	643.5	641	644.5	640.625	641.75	638.875	640	636.125	633.625	633.25	640	637.375	634.5	638	642.375	640.25	640.125	640.875	643.625	637	641.375	644.5
L05	642.625	650.125	644.25	649.75	652	650.25	645.375	650.125	652.5	654.5	654	644.375	650.5	649.875	642.875	644.75	642.375	646.625	642.75	646.625	645.625	645.375	649	641.875	654	651.75	647.375	650.875	646.875	639.75	638.375	652.875
L06	606	604.5	609.125	608.625	605.75	611.75	609.75	609.75	605.5	611	606.875	607.375	604.75	602.375	613.125	606.125	611.625	612.625	612.625	609.125	614.75	604.625	610.75	606.75	608.75	607.5	608	607	606.625	606.75	612.125	614.25
L07
L08	569.875	574.875	571.125	576.125	572.125	574.25	573.25	569.375	577.75	572.75	574.625	570.625	569.5	577.875	577.75	578.625	573.75	573.625	576.875	573.5	575.375	578	580.625	578.375	579.875	571.625	569.625	571.125	577.625	574.875	581.25	574.625
L09
L10	602	608.625	601	611.375	602	609.25	600	609.25	607.5	604.75	603.75	603.375	607.375	609.5	608.125	609.125	604.125	604.75	609	603	615.875	605.75	612.625	608.5	605.75	608.125	604.125	607.375	607.125	605.375	603.5	607.875
L11	667.875	657.5	660.625	657.25	661.875	666.25	663.875	659.125	665.75	662.625	658.125	663	666.5	665.125	664.125	667.375	663.75	666.5	673	664.5	671.375	668.25	667.625	661.5	661.75	662.5	670.125	670.25	662.875	666.125	660.75	657.875
L12	668.875	667.75	660.375	672.5	671.625	666.375	671	670.75	672.125	672.25	668.625	665.375	671.125	667.625	666.5	673	665.75	676.125	669.875	668.5	670.75	670.75	674.25	664.25	674.375	667.875	671	671.625	670.5	676.75	671.75	667.5
L13	645.625	652.875	643.875	645.375	645.75	643.75	651.625	650.25	649.625	656.375	651.75	652.5	649.5	640.75	645.875	645.625	646.125	651	648.375	647	645.125	655.375	648.75	649.125	652.625	652.375	650.75	648.5	645.625	652.5	653	649.75
L14
L15	537.625	542.75	541.375	545.25	533.375	544.25	545.375	542.875	542.5	545.25	540.375	542	535.375	544.125	544	546.625	539.25	540.5	537.25	539.25	543.625	544.5	544.5	540.5	540.875	543.125	549.625	544.75	539.75	543.75	540.625	544
L16	699.25	707.625	704.125	699.5	700.25	703.25	710.125	704.75	700.625	704.75	709.875	705.5	699.875	708.375	701.875	707.75	704.75	699.625	712.25	693.875	704.625	703	706	708.125	705.875	705.75	698.875	703.125	702.75	711	704.25	706
L17
L18	677.875	667.125	668	673.625	669.125	669	665.75	664.375	671.5	670.25	668.75	667.125	669.25	670.75	670.75	677.5	672.25	671.5	671.75	676	670.75	665.625	677.875	669.25	668.625	671	670.625	672.625	673.375	673.375	671.875	670.625
L19
L20
L21
L22
L23
L24
M01	671.5	661.25	666.25	668.875	663	668.125	658.875	665.125	659.5	662.25	660.75	666.75	658.5	661	662.625	661.5	659.375	665.25	668.375	661.625	661.25	663.75	664.625	659.625	657.25	665.75	660.125	661	670.375	666.75	663.25	660.875
M02
M03	643.5	644.25	641.25	644.25	648.75	644.75	644	640.5	641.875	650.75	643.375	640.875	642.5	650	646.625	649.125	645.625	642.625	641.5	649.25	639.875	652.125	646.75	642.25	644.375	649.625	644.125	639.375	643	651.125	649.375	651.625
M04	611.125	623	619.5	622.375	619.625	612.875	620.375	619	613.875	614.625	615.375	621.125	613.25	621.75	616.75	620	621.875	622.375	615.75	616.125	615.5	615.875	618.5	618.125	619.125	618.25	619.375	616	620.125	614.875	617.625	626.75
M05	665.75	666	661.875	669.75	665.5	665.625	664.375	668.375	665.75	669.5	669.75	661.25	665.125	666.5	660.25	663	665.625	666.875	663.125	662.75	665.5	669.375	672.5	664.25	669	667	663.625	664.25	666.25	665.5	667	665.75
M06	668.875	659.375	664	655.125	662.5	661.25	658	664.625	663.875	658.5	658.625	661.5	662.375	653.625	660.875	661.875	663.375	663.875	661.75	656.125	661.125	660.125	663.625	659.125	664.5	664.875	662.25	657	658.875	663.25	666.625	659.125
M07	614.5	608.125	603.5	606.375	607.5	605	607.75	604.875	600.625	605.25	608.5	606.625	605.25	611.5	604	607.5	610	613.375	604.125	609.875	609.5	603.375	607.125	604.375	605.625	611.375	610.125	602.625	608	614.125	606	606.5
M08
M09	674	670	669.75	667	659.625	666.25	667.875	671.125	665.5	674	671	665.25	668.625	662.875	668.625	666.375	674.375	666.125	664.125	670	665.5	671.375	664.75	668.75	669.75	676.25	662.5	674	667	670.375	670	669.25
M10	678.25	673.75	676.375	678.125	672.75	673.875	676.125	677.375	682	675.125	684.75	672.75	676.375	670.875	673.875	676.875	677.125	673.5	680.125	672.25	671.625	673.5	679.125	675.125	679.75	671.375	680.625	676.25	680.5	681.25	679.5	678.125
M11
M12	677.375	678.125	679.5	675.5	680.5	680.625	684.125	677.625	671.125	680.75	677.875	683.875	677.875	678.5	675.125	676.5	674.5	672.625	682.875	679.625	677.125	680.25	676.875	674.25	678.375	675.125	675.25	674.375	671.25	679.5	679.625	675.5
M13	683.125	682.375	679.5	688.875	682.5	679.875	680.125	684	681.5	685.75	688	679.125	687.125	686.125	678.875	680	692	683.625	682.5	687.625	689	686.125	690.75	690.75	684.375	683.125	685.375	687.875	687.125	692.75	678.75	683.125
M14	589.25	589.75	591.5	592.125	595.75	600.625	598.125	594.625	593.375	596.5	600.875	592.375	599.625	591.875	591.125	591.875	598.5	596.375	597.75	592.25	590.125	596.25	592	594.625	605.125	593.625	595	597.625	590	600.75	595.25	596.75
M15	688	689.75	694.5	697.375	693.25	688.25	694.25	690.125	692.375	694.75	692.875	693.875	691.75	693.625	693	693.25	694.375	687.75	690.125	689.875	692.75	700.375	692.75	705.125	690.875	698	699.125	696.25	692.25	696.625	694.5	697.875
M16
M17	682.875	684.75	686.875	678.25	678.75	685.25	685.875	685.375	686.75	685.75	683.25	683.25	681.875	680.25	683.125	693	686.625	682.75	683.5	686.625	673.75	682.75	683.125	682.125	675	679.25	680	684.125	683.875	687.5	685.5	693.75
M18
M19
M20
M21
M22
M23
M24
N01
N02	581.25	583.125	585.75	585.125	584.625	585.75	584.25	585.5	584	585.5	588	585.5	588.5	581.125	585	589.625	584.625	585.875	583.25	593.875	587.625	591.375	580.875	584.375	591	584.5	593.5	582.375	582.875	582.375	582.75	583.125
N03	631.125	629.625	633.625	633.125	630.375	632.625	632	636.375	632.625	632	632.625	637.5	633.75	633.375	636	634.375	632.375	633.25	634.625	634.875	630.25	633.25	632.5	627.5	637.625	637	639.25	632.375	635.375	633.125	638.625	639
N04
N05	654.875	653.375	654.625	654.125	653.375	659.625	657.5	655.25	651	653.75	658.25	653.375	656.125	654.625	653.75	657.625	655.5	654.5	656	656.875	655.625	650.75	651.25	651	652.5	658.875	658	655.625	654	655.25	655.75	654
N06	624	625.5	623.75	629.75	632.25	625.625	628.625	622.5	629.375	625.875	622.375	623.5	622.625	634.875	628.25	631.625	630.375	627.125	628.75	628.375	631.5	627.75	629.375	628.75	626.375	630.125	627.875	627.75	633.75	628.75	621.5	624.625
N07
N08	662.375	665.75	658.5	663.25	665	665.25	667.375	659.625	658.125	660.375	669.625	655.25	661.5	659.625	666.375	661.375	665.125	665.125	667.875	673	666.125	665.375	663.625	670.375	665.625	658.125	661.375	660.5	666.125	663.875	665.25	666.375
N09	629	635	637.25	632.375	638.125	642.125	634.625	637.5	626	631.125	637.625	637.125	632.25	635.625	636.625	636.25	637.75	631.875	639.375	635.375	629.375	638.25	631.5	633.25	638.5	634.375	640	638.75	637.375	633.125	634.375	643.25
N10
N11	695.75	700.375	704.625	696.5	704	699.875	700	699.5	700.5	698.125	699.375	701.375	700.125	696.625	701.375	704.25	697.875	702.875	702.5	704.25	700	699.125	700.25	697.875	696.375	702.5	694.875	695.75	699.625	697.5	698.5	701.75
N12	637.75	638.75	641	643.25	646.25	638.5	638.125	637.5	634.875	636	637.875	643.5	637.5	644.25	640	643.875	640.75	639.125	637.375	646.25	638.125	634.875	641.5	641.875	638.625	634.375	638.125	635.875	643.125	636.875	641.125	637.5
N13	696.875	695	692.875	702	702.875	698.875	696.5	696.625	693.75	694.875	691.375	693.5	698.125	694.875	700.375	698.375	695.75	691.25	696.125	692.125	689.5	700.25	701.75	690	695	699.875	697.5	696.75	703.375	698.5	697.5	700
N14	617.375	620	618.25	612.75	622	615.125	615.625	618.875	611.625	613.125	616.625	614.875	619.5	615.625	617.125	617.625	625.5	617.25	617.25	613.875	613.75	616.75	609.25	615.125	612.25	621.25	614.875	619	615.25	621.875	618.125	625.125
N15	682.125	681.375	683.75	689.75	683.25	686.375	685.875	685.125	691.875	686.875	680.75	691.625	688.375	686	692	688.5	688.875	688	683.625	689.25	696.875	688.875	685.875	690.375	685.75	691.75	690.5	691	680	686.875	689.875	693.375
N16	709.25	713.25	711.125	711.75	705.875	710.375	704.25	707.75	707.25	701.75	705.625	709.25	702.625	715.625	700.75	706.625	708.875	705.125	704.5	705.375	708.25	708.5	706.5	708.875	708.25	707.625	710.875	711.625	710.875	707.75	707.125	706.125
N17
N18
N19
N20
N21
N22
N23
N24
O01	653.375	652	654	657	656.75	658.375	656.75	655.5	655	652.875	660.375	658.25	666.875	650.125	653.5	656.875	660.375	661.375	658.625	659.125	658.625	656.5	660.375	652.75	661.25	660	664.875	662.125	659.375	658.25	657.125	664.375
O02
O03
O04
O05	657.5	664.25	661.5	661.625	664.625	657.75	663.125	661.375	665.375	661	661	668.125	658	652.125	667.75	663.375	660.125	667.75	662.375	663.5	663.625	663.75	658	657.5	659.25	664.75	665.25	663.625	662.25	662.75	666.25	662.125
O06
O07	658.75	655.125	659.875	657.5	659.375	664.125	664.5	660.375	662.75	661.875	661.125	655	666	660.75	664.25	659.625	654.5	667.625	657.75	659.875	664.125	656.25	659.25	657.125	661.625	654.375	662.375	667.125	662	659.625	661.875	658.125
O08	662.875	671.75	670.625	667.75	671.5	672.875	673.875	668.875	668.75	672.625	671.625	673	668.125	674.75	675.875	676	679.625	672.875	680.375	675.375	665.875	671.625	679.375	673.875	673.875	675.875	670.75	669.5	670.875	671.75	672.25	669.375
O09	678.25	678.25	685.125	681.875	679.375	687.5	674.375	676.875	680.25	675.875	681.75	680.125	681.375	678.5	680.875	674.5	682.375	679.5	680.625	681.375	685.25	678.75	680.125	682.75	685.875	688.25	689.25	682.25	686.625	677.625	675.125	681.25
O10
O11	693.875	689.375	684	686.125	687.125	685.25	687	686.375	680.875	684.125	683.375	685.5	686.25	693.125	686.875	683.25	691.5	693.5	681.125	688.625	682.5	690.875	689.375	685.5	690	685.375	685.375	681.625	689.625	690.125	686	691.5
O12	667.5	671.25	672.375	670	668.5	671	668.625	664.75	665	660.125	670.75	669.125	670.25	666.125	664.5	668.75	664.375	671.5	666.875	672.5	671	660.25	672.625	669.75	673.25	670.375	672.625	674.125	670.5	669.625	670.375	672.125
O13
O14
O15
O16	702.375	701.625	702	696.5	700	698	696.5	694.125	695.375	691.125	701.125	699.5	699.25	702.5	701.25	694.375	705.625	695	698.625	694.875	700.125	703.25	704.75	696.375	697.125	699.375	698.375	696.125	692.25	697.5	702.75	698.875
O17	709.25	698.75	710.875	708.5	707.75	705.75	715.375	704.75	708.25	703.625	712.125	704.75	701.875	708.75	705	708.25	704.25	701	704.75	713	712.625	712.75	709.375	705.375	709	706	703.25	710	711.25	705.875	705	708.75
O18
O19
O20
O21
O22
O23
O24
P01	662.375	664.5	661.75	667	665.75	666.75	668.5	670.75	671.875	667.375	673.625	673.125	667.25	664.875	671.375	667.375	678	666.25	672.375	674.875	676.375	670.875	670.125	684.375	672.375	671.5	671.5	672.375	670.875	665	672.5	674
P02	589.625	583.25	591.125	579.25	581.25	588.375	587.25	585.875	586.25	586.375	590	585.25	593	587.625	589.5	589.875	587.75	584.125	585.25	586.5	584.5	590.125	586.375	585.125	590.125	586.25	589.375	589.375	582.125	593.25	589.375	587.5
P03	671.5	672.375	665.75	679.375	666.875	676.5	672.375	672.25	669.5	671.75	673.875	669.125	673.375	676.125	667.375	670.625	670.125	676.125	667.375	674.25	677.375	672.875	669.75	667.625	678.5	672.75	673.625	672.75	676.75	668	677.75	673.5
P04
P05
P06	689.75	693.125	687.625	683.625	687.75	685	686.875	691.25	687.125	690.625	689.875	692.875	696	689.875	692	689.25	689.125	687.75	683.5	686.875	688.25	690.25	690.125	691.5	689	695	690.125	684.125	692.625	689.25	693.125	683.625
P07
P08	549.75	543	540.625	539.75	547.125	542	540.75	546.5	545.625	547.625	550.125	545.125	547.75	547.625	543.75	543.875	546	544.625	544.5	541.75	544	538.75	547.875	541.875	540.125	541	544.375	544.5	548.875	550.375	544.875	541.625
P09	718.125	712.625	712.5	714.375	711.125	713.75	717.25	715	715.125	717.75	710.125	709	715.625	716.5	722.125	711.75	709.625	710.5	711.125	711.375	708.875	709.75	718.875	708.375	713.625	708.625	715.625	712.625	717.75	716.5	716.875	716.125
P10	608.75	609	610.5	606	609.75	607	609	610.875	613.25	604.75	606.5	602.625	610.875	607.625	608.25	607.5	611.5	599.625	608.875	616.25	608.75	603	613	608.25	609.5	611.5	608.75	607.375	610.375	608.75	612.5	605.375
P11
P12	733.25	737.875	727.625	730.875	729.125	728.375	734.75	737.375	731	724.375	733.25	733.375	733.75	728.5	728.25	732.25	736.875	732.75	731.375	730.875	732.875	732.25	737.5	734.5	732.625	737.625	739.125	730.125	732.125	728	730.75	733.75
P13
P14
P15
P16
P17	766.25	764.5	770.25	775	769.625	768.375	768.375	763.375	767	766.375	769.125	777.875	773.625	771.875	767.75	771.25	776.5	772.875	774	771	773.875	768.375	767.5	768.375	766.875	768.125	764	774.125	774.5	763.875	766.5	775.375
P18
P19
P20
P21
P22
P23
P24

## Sheet: DA
Measurement	Average (Show Region Statistics)
	1	2	3	4	5	6	7	8	9	10	11	12	13	14	15	16	17	18	19	20	21	22	23	24	25	26	27	28	29	30	31	32
A01	529.545	535.091	526.545	525.273	532.455	533.364	529.636	522.909	532.091	526.182	522.909	557.727	529.636	519.727	507.818	528	546.273	512.909	520.273	530	529.364	528.455	537.455	504.818	541.545	524.818	521.182	531.727	537.182	526.455	536.636	534.455
A02	511	481.8	511.733	489.867	499.667	519.067	484.667	499.333	497.4	454.467	496.067	498.333	496.467	515.067	508.267	526.6	506	487.133	497.733	486.4	487.733	497.6	501.2	481.067	511.133	502.267	497.6	481.867	498.4	500.733	474	511
A03
A04
A05	378.867	376.8	377.733	372.067	375.733	378.8	379.267	374.133	373	379.533	387.267	375.933	364.467	360.467	379.8	380.933	358.467	379.733	376.467	369.267	372.267	376.533	372.067	372.733	376.333	381.067	372.8	371.2	379.733	372.933	373.733	378.867
A06	460.636	495.273	497.909	493.455	495.455	520.818	499	515.727	496.545	504.727	498.182	528.091	503.818	461.273	505.091	503.545	512.727	491.273	499.273	489.636	520.636	501.091	539.636	523.909	500	504.273	472.545	513.636	526.636	510	539.273	500
A07
A08	527.8	551.8	524.9	516.9	545	536.8	520.5	555.5	540.6	574.5	547.7	538	497.3	550.2	526.5	513.2	515.8	529	540.2	583.3	530	494.2	523.6	535	553.4	529.7	542.3	526.5	565.1	549.3	537	527.8
A09
A10	524.133	466.4	505.067	472	468.933	443.667	460.267	500.533	458.467	493.667	460.133	495.4	460.467	501	443.067	477.267	487.667	483.6	493.8	486.267	443.733	481.933	482.733	475.933	467.267	483.6	476.667	469.467	471	468.4	503.667	524.133
A11	439.267	464.667	446.267	455.6	453.867	447.8	465.267	442.2	445.867	450	445.667	477.133	447.667	464.667	467.867	447	457.733	483.333	440.2	473.733	446.067	455.933	462.667	440	493.933	462.333	450.333	433.867	451.667	444.2	414.533	439.267
A12
A13
A14	527.417	518.208	551.25	543.583	526.083	531.292	522.875	525.375	518.167	516.958	544.417	531.875	542.208	533.417	539.125	532.708	525.5	548.542	526.708	521.75	541.083	560.875	523.417	545	536.042	536.625	533.667	543.958	530.208	524.042	519.167	527.417
A15
A16
A17	545.867	546.2	540.133	534.467	541.667	544.533	546.067	544.6	549.8	542.6	541.467	541.467	542	541.667	541.933	548.333	540.867	535.8	545.533	544	538.4	542.867	539.267	540.733	541	540.267	541.4	541.4	544.6	540.2	542.133	545.867
A18	582.769	584.077	580	586.308	575.538	582.692	580.846	586.692	585.077	585.769	580	578.615	582.846	593.769	581.615	588.692	578.462	583.462	579.923	575.769	580.077	584.231	580.154	578	578.385	587.077	578.769	571.231	583.154	586.692	573.692	582.769
A19
A20
A21
A22
A23
A24
B01	389	386.545	389.909	367.364	375.182	370.727	383.636	391	375.182	372.727	373.727	392.545	377.727	371.727	367.818	376	389.091	380.818	364.818	371.182	388.909	378.636	387.636	384.545	376.909	390.727	360.545	392.364	376.818	397.636	377.091	389
B02	518.95	482.1	510.3	496.4	483.85	511.15	506	489.4	503.2	499.9	498.3	492.1	504.25	487.5	494.55	495.65	524	489	495.2	522.25	504.45	498.35	476.7	490.35	521.6	509.1	518.45	483.85	493.8	485.7	507.25	518.95
B03	543.389	562.611	537.667	539.389	553	549.5	543.333	544.5	540.056	531.667	542.444	554.722	535.111	567.278	561.444	528.556	544.556	541.278	544.278	538.444	520.222	546.167	536.222	556.833	540.333	552	560.611	533.778	530.167	556.833	542.111	543.389
B04
B05
B06	428	400.444	411.389	407.778	424.167	412.667	418.111	428.333	425.611	391	426.167	415.722	426.722	404.556	425.222	413.944	407.389	406.056	444.444	401.444	412.889	433.333	413.889	417.5	394.167	397.778	422.556	416.556	422.444	406.333	427.5	428
B07	489.765	495.118	494.059	503.647	503.588	508.176	502.882	480.706	502.588	491.706	492.412	503.176	499	501.353	485.941	498.176	480.294	474.882	483.353	484	465.059	491.588	515.235	497	490.529	485.471	500.706	501.294	485.353	483.235	500.529	492.294
B08	475.167	464.417	457.667	450.333	459.333	452.083	487	466.167	461.167	473.5	522.333	468.083	429.083	468.167	459.083	463	468.833	460	465.333	471.667	460	462.083	447.5	471	467.667	475	451.417	464.083	451.083	471.833	467.5	475.167
B09	502.375	498.375	512.562	516.75	493.688	503.375	491.25	488.438	522.5	493.688	503.5	498.875	496.875	490.5	514.125	521.188	494.562	503	487.375	492.625	497.562	502.188	513.125	499.188	499.75	505.125	514.5	505.125	493.438	497.562	505.188	502.375
B10
B11
B12
B13
B14	544	524.875	533.625	549.5	535.125	556.5	560.375	564.25	527	508.125	520.875	549.625	536.625	558.25	531.875	547.75	528.25	563.5	582.625	556.125	554.25	537.875	554	520.5	563.75	574.5	560	566.25	581.375	547.375	540.625	544
B15	585.533	577.8	581.6	586.4	581.067	581.733	577.467	584.867	583.867	582.733	574.4	580.2	568.8	572.2	580	574.733	569.667	586.067	588.867	582.2	580.2	594.467	564.133	579.467	585.867	582.2	587.2	576.533	580	577.933	577.533	585.533
B16
B17
B18	374.417	373.25	358.333	374.25	372.5	372.917	355.167	370.083	371.75	374.75	373.917	367.25	376	377.583	370.417	368.25	375.167	372.417	371.917	378.083	373.583	367.083	370.417	380.5	371.333	373.75	363.25	372.667	371.75	374.083	375.167	374.417
B19
B20
B21
B22
B23
B24
C01	628.312	591.5	586.188	608.75	609.25	599.125	606.438	594.438	576.938	622.688	576.5	602.375	587.125	607.188	610.062	564.25	592.562	590.875	603.438	600	590.625	566.625	627.062	591.312	586.625	619.438	613.438	580.062	556.438	605	600.688	628.312
C02
C03	421.643	441.429	461	425.5	423.5	440.786	424.214	452.071	451.429	420.5	367.071	428.929	425.143	400.5	380.929	427	437.571	442.714	432.786	425.929	467.786	430.286	430.286	416.643	443.786	454.643	456.786	434.643	412.214	436.5	392.429	421.643
C04	491.846	500.385	500.231	495.462	493.692	499.769	502.846	499.077	499.231	503	495.692	497.231	498.692	500.923	478	492.154	499.538	499.538	498.308	499.308	497.615	498.538	491.308	504.538	470	483.462	496.538	499.615	499.077	495.231	498.538	491.846
C05	525.312	530.25	525.938	536.438	533.125	529.562	507.938	523.25	525.75	539.688	526.188	525.125	534.5	529.188	516.312	519.312	532.062	530.75	524.5	520.625	518.25	522.812	516.312	508	522.875	533.75	491.438	536.875	507.625	521.875	511.625	525.312
C06	522.5	570.3	580.2	565.4	566.9	565	628.9	599.7	563.6	595.1	578.8	581.5	558.2	576.2	578.9	547.9	559	560.7	552.2	575.2	570.8	550.3	571.9	557.6	558.5	631.1	590.7	577.9	539.7	562.1	582.4	522.5
C07	491.75	448.375	541.25	502.5	481	509.125	505.625	499.625	537.875	498.125	494.25	483.75	541.25	502.5	497.625	474	487.875	502.75	485.25	497	486.375	500.375	502	495.625	505.875	507.5	502.375	482.875	499.25	502.75	468.75	491.75
C08	511.583	505.083	524.667	496.333	512.667	492.417	493.25	504.667	492.917	490.917	497.917	491.917	505.583	501.833	520.917	509.083	487.333	504.917	439.167	488.5	488.083	501.75	499.417	494.083	497.5	505.583	501.833	503.25	493.083	507.667	519.833	511.583
C09	477.125	477.562	480.062	476.188	473.125	484.125	495.5	478.688	473.75	452.125	475.75	471	460.125	474.188	483.438	484	485	481.375	476.562	469.25	473.875	483.625	477.875	471.688	459.312	473.438	482.312	481.938	472.875	474.938	493.125	477.125
C10
C11
C12	364.75	388	408.25	350.25	375.125	346	374.125	367.75	376.5	378.25	362.125	368.125	373.375	330.125	383.25	351.25	381.25	386.75	359.25	351.5	373.5	373.25	366.625	388.25	379.75	386.375	402.625	383.875	399.625	396.5	352.875	364.75
C13	499.875	513	500.625	479.875	445.875	505.062	498	490.625	506.125	495.438	501.188	493.75	524.375	555.812	523.875	517.188	505.812	474.625	514.125	524.812	519.75	513	515.625	486.375	504.625	496.438	487.562	523.562	496.438	544.125	456.375	499.875
C14	519.684	513.263	522.737	526.421	530.579	543.684	525.947	541.211	512.474	538.105	530.789	528.474	537.947	517.947	526.842	540.158	528.684	531.895	544.684	529	533.632	528.526	559	540.789	536	553.158	531.789	538.316	513.947	540.263	539.053	519.684
C15
C16
C17	486.462	479.769	483.385	487.846	488.308	491.538	484.769	487.769	488.154	487.231	489.231	491.154	483.923	484.385	487.308	480.846	485.923	486.077	486.462	490.769	489.692	486.615	480.846	483.615	491.385	489.923	488.462	487.308	487.462	485.615	482.769	486.462
C18	443.625	448.5	445.75	451.25	447.125	449	440.25	436.25	446	447.25	437.25	446	444.75	414.5	410.625	451.25	436.375	444	450	460.875	425.375	429.625	453.625	457.5	449.125	447.75	447.375	442.125	444.125	444.125	443.875	443.625
C19
C20
C21
C22
C23
C24
D01	479.75	437.583	467.25	463.5	462.833	474.083	442.417	487.583	474.583	468.25	457.25	493.083	460.25	504.667	454.583	503.583	517.5	474.083	456.5	468.417	468.667	501.333	458.917	456.75	485.5	439.583	481.583	457.75	516.167	466.083	473.083	453.333
D02
D03	485.737	457.211	469.526	466.474	468.474	484.632	483.053	467.632	464.632	476.053	465.737	492.842	467.316	474.842	480.579	469.947	443	476.421	478.895	456.684	472.684	467.895	472.684	482.158	471.263	488.579	482.632	465.947	479.053	474.789	477.263	485.737
D04	531.812	528.5	530.25	508.625	533.812	538.125	526.875	533.625	529.125	515.312	529.75	533.625	522.875	521.688	539.875	531.312	528.375	529.625	517.25	522.5	535.875	529.125	529.188	510.188	528.875	527	516.5	517.188	537.25	534.875	514.25	531.812
D05
D06	464.739	460	475.565	468.565	460.957	476.304	473.826	478.826	468	470.348	471.565	459.783	475.87	475	464.609	480.13	482.261	474.391	469.609	475.522	466.522	476.696	480.522	468	462.087	466.652	474.13	471.087	492	468.304	483	464.739
D07	500	495.9	518.6	443.8	473.4	488.6	511.6	483.4	506.7	476.7	468.6	504.4	515.7	462.8	485.4	520.5	448	482.6	509.8	502	513.6	511.6	472.9	425.3	481.9	492.4	487.4	491.1	480.7	486.2	484.7	500
D08
D09
D10
D11	517.455	566.091	520.636	485	489.182	504.818	514.818	513.545	510	515.727	510.091	511.091	513.636	510	516.636	516.455	513.455	522.364	524.182	505.455	517.273	518.455	514.091	516.636	510.727	525.455	510.364	517.545	514.364	518.182	507.727	517.455
D12
D13
D14	452.867	488.333	472	444.6	481.067	478.867	470.667	469	469.8	479.6	458.667	479.533	472.867	478.467	466.533	468.8	450	475.133	470	457.4	491.667	477.733	485.533	464.133	460.267	471.933	478.667	460.933	468.267	469.867	479.4	475.533
D15
D16	526.857	520.571	519.714	520.429	524.714	520.857	521.857	519.429	522.143	522.857	490.857	528	522	528.714	521.857	533.857	527.857	521.143	519.714	528.857	529	535	518.714	528	520.714	521.571	518.857	519.857	520.429	522.571	521.714	526.857
D17
D18
D19
D20
D21
D22
D23
D24
E01
E02	542.364	524.091	534.455	538.636	567.727	541.909	562.636	542.727	535.364	555.182	553.364	531.091	508.364	529.182	540.818	557.182	551.455	559.182	544.636	550	559.727	524.182	566.182	516.182	557.273	554.273	546.273	517.727	543.727	553.182	544.091	542.364
E03
E04	410.143	393.857	360	376	397.429	350.857	377.429	392.857	393.286	388	382.286	372.857	385.857	388.857	365.143	392.143	390.714	386.143	389.143	388.571	383.429	383.857	386.429	375.286	386.857	377.714	369.571	392.714	389.143	404.857	371.571	410.143
E05	517.667	487.417	516.167	533	499.75	504.083	528.583	510.5	508.5	498.167	520.5	494	503.083	528	477.5	503.333	497.917	491.917	510.25	523.917	465.5	519	507.75	526.75	462.667	495.25	470.333	501.417	487.083	498.333	494	517.667
E06	393	366.625	346.625	360.375	336	355.125	375.625	354	364.625	378.125	361.75	356.75	356	390.25	356.125	336.375	381.75	341.875	355.5	326.875	362.125	347.875	343.75	364.375	380.75	363.75	376.25	360.375	355.125	349.875	353	393
E07	497.1	490.4	487.6	516.3	478.2	491.6	492.7	495.1	509.1	495.9	475.5	503.8	499.3	497.8	496.9	508	509.6	491.8	485.9	498.2	465.6	502.1	496.3	517.8	531.1	468.5	488.6	498.9	487.4	484.3	486.8	497.1
E08
E09
E10
E11
E12
E13
E14	590.5	496.3	560.4	559.8	570	629.9	557	561.6	594.2	551.7	552	572	571.6	558.1	525.9	541.5	532.2	568.3	595.4	524.2	565.1	558.3	561.5	543.9	548.6	564.9	556.4	568.7	565.4	535.9	587.8	590.5
E15	493.833	499.417	490.833	497.917	499.25	498.667	499.667	500.167	493.083	498.583	494.417	502.083	503.5	519.667	501.5	516	504	499	504	501	500.583	491.167	494.25	499	495.917	503.167	511.667	499.917	496.583	498.917	489	493.833
E16	527.636	525.364	530.818	523.727	526.818	532.273	525.182	529.182	530.545	531	531.182	522.182	529.545	529.636	531.545	524.273	525.636	523.455	522.909	531.455	529.364	524.182	530.636	532.091	528.636	525.364	530.182	528.364	523.182	524.091	527.455	527.636
E17
E18	436.875	445.5	445.125	439.625	436.375	444.5	440.875	437	437.625	441.5	450.75	442.75	448.5	443	429.875	435.625	446.25	456.25	427.625	459	430.875	451.75	438.625	448.125	428.875	438.875	447.625	447.625	444.75	435.625	434.25	436.875
E19
E20
E21
E22
E23
E24
F01	469.6	474.3	451.7	476.2	470.3	477.1	471.9	456.8	482.5	463	445.2	467.6	475.5	476	456.9	465	471	445.6	456.1	463.1	481.8	467.3	502.2	490.4	473.7	506.5	474	467.5	504.1	445	470.9	469.6
F02
F03	487.667	515.467	490.667	538.133	511	518.667	493.933	512.133	489.8	468.6	506.067	497	537.267	509.667	515.333	488.467	497.533	507.067	500.933	506.733	503	503	507	508.467	493.067	489.667	500.4	507.2	475.8	518.133	497.2	487.667
F04
F05	628.714	610.857	620.857	618.286	608.714	622.143	609.429	608.857	617.286	599.429	508.857	621.571	551.286	568.714	584.857	568.143	614.429	623.429	606.571	581.714	607	631.429	642.286	610.571	622.286	651.571	616.714	600.286	623.714	606.571	619.286	628.714
F06	518.385	491.846	509.231	524.615	489.385	525.615	514.231	509.692	506.538	518.692	514.077	513	504.077	505.769	530.769	508.923	517.154	505.231	506.692	523.615	504.923	508.154	512.231	479.462	501.538	487.692	524.923	489.154	516.308	504.692	528.385	518.385
F07	423.429	413.357	426.071	413.357	429.429	425.929	407	428.571	414.857	421.786	431.786	399.429	419.357	422.071	402	408.143	414.571	416.571	421.5	423.286	422.571	398.429	415.929	425.143	412.786	414.714	419.214	408.571	421.071	430	434.929	423.429
F08	492.714	487.357	476.857	479.071	495.357	496.929	482.857	478.357	494.429	496.929	490.071	505.857	487.857	484.071	493.357	469.214	483.214	486.929	472.929	483.286	491.429	522.643	486.071	482.786	476.643	496.571	483.286	475.071	486.714	499.286	473.714	492.714
F09	370.444	367.222	369.667	377.556	368	369.778	360.778	369.556	368.111	365.222	373.778	364.667	360.778	363.667	376.333	368.556	344.556	373.222	339.111	357.222	369.889	374.889	361.556	362	373.556	378.111	366.889	361	334.778	337.778	357.444	370.444
F10	504.538	516.769	474.923	490.385	515.154	497.231	496.308	483.231	514.077	511.692	491.769	511.846	494.923	523.154	488.077	512.308	491.923	485.385	506.846	520.231	494.846	510.769	498.077	524.154	515.846	501.077	522.769	502.231	494.462	486.154	487.923	504.538
F11	567.846	561.615	524.769	549.154	555.615	552	562.923	558.462	550.231	560	546.385	543.692	557.769	587.077	589.846	596.692	556.231	559.769	552.769	575	569	565.077	554.231	533.385	574.923	568.923	550.923	563.769	573.154	571.154	564.385	567.846
F12	433.2	460	422.4	444.9	382.1	425	437.3	467.4	430.7	418.3	412.5	423.3	442	462.4	403.1	431.6	446.1	419.6	433.5	420.7	417.9	432.7	423.9	426.2	426.2	427.1	422.4	426.6	443.5	389.2	450.9	433.2
F13	594.562	592.688	604.562	590.562	578.625	581.75	586.25	586.562	582.312	577.938	583.125	596.062	589.062	578.938	574.75	584.125	582.438	606.125	606.188	596.812	595.312	579.688	612.688	589.5	574.562	567.125	587.188	576.625	585.625	603.25	609.312	594.562
F14
F15
F16
F17	562.667	527.583	567.083	563.75	562.083	562	553.333	559.583	560.75	553.667	561.083	562.917	559.333	562.75	561.5	560.417	568.417	565.583	559.833	559.5	564.333	560.25	565.167	568.583	566	568.5	560.167	563.583	563.583	559.583	561.25	562.667
F18
F19
F20
F21
F22
F23
F24
G01	431.538	439.462	442.692	394.385	434.615	443.538	426.923	436.692	440.769	393.769	431	421.846	430.692	451.231	447.846	432.077	428.615	416.846	382.308	440.692	447.077	452.692	442.462	432.846	429.615	426.769	414.769	472.308	438.385	389.692	409.231	431.538
G02	527.062	512.75	539.25	525.438	533.438	544.812	535.938	546.938	554.812	520.625	523.938	514.938	532.562	537.75	509.562	516.875	541.188	554.938	540.25	526.188	534.562	532.25	519.75	597.875	519	548.188	524.125	533.562	528.75	589.875	543.375	527.062
G03
G04	571.917	552.417	560.833	559.917	571.25	567.583	558.917	578.583	556.583	564.333	584.75	552.75	552.083	585.75	572.667	577.083	539.667	536.083	548.583	549.583	551.5	544.083	567.333	563.417	568.75	571.917	569.667	547	552.917	565	579.167	571.917
G05	504.789	511.842	523.842	515.421	524.684	518.421	520.526	518.211	522.789	519.263	501.211	515.789	519.579	521.421	517.579	510.737	510.789	510	539.263	530.579	513.421	523.053	513.474	522.737	513.737	516.579	515.211	538.316	527.421	525.947	508.895	504.789
G06	512.636	540.091	564.909	492.455	528.636	544	570.545	534.545	545	524.091	529.818	524.636	544.636	531.273	554.636	527.091	595.636	545.636	572.091	539.091	545.727	557	527.364	532.545	541.364	549.273	522.455	516.909	526.182	528.909	549.818	512.636
G07	444.455	432.591	429	434.182	423.5	424.091	428.318	423.773	423	435.727	425.864	417.318	432.091	433.045	434.955	442.091	439.682	435.091	439.136	439.545	443.409	431.091	425.545	410.682	439.364	436.273	427.091	426.591	426.909	428.864	434.409	444.455
G08
G09	542.6	534.2	554.067	553.933	589.267	540	560	553.8	553.4	554.533	566.067	577.4	563.133	555.867	540.933	552.067	556.467	529.667	532.467	563.4	548.8	559.6	561.133	557.533	559.6	562.467	569.333	537.133	558.8	565.133	556.6	542.6
G10	514.647	477.882	514.353	512.647	525.588	498.529	517.824	507.588	526.882	513.294	517.471	493.588	504.588	513.176	516	531.941	515.176	507.353	512.529	512.647	531.235	509.706	520.059	509.176	506.059	521.118	518	483.118	512.647	520.588	516.706	514.647
G11
G12	618.188	591.438	605.438	604.5	601.75	595.125	615.812	596.75	600.938	610.625	601.312	616.938	609.375	590.562	581.688	614.625	596.25	590.875	599.312	586.625	607.812	594.125	616.438	591.312	614.562	605.188	603.5	603	607.375	603.812	593.75	618.188
G13	511.562	491.5	486.375	478.25	503.312	516.312	538.375	523	500.25	483.562	490.625	504.938	474.062	484.375	484.188	494.125	473.875	495.812	502.562	473.5	504.312	500.938	513.375	484.188	477.188	480.75	478	488.25	497.562	471.5	494.25	511.562
G14	572	526	519.818	526.909	472.545	527.909	507.909	570.545	512.818	545	512.545	526	524.545	542.182	513.364	510.545	553	519.727	524.182	527.909	526.909	520	534.364	519.364	523.727	531.091	510.364	520.364	546.818	532.727	497.727	572
G15	498.25	454.167	487.417	483.083	475.417	489.5	472.333	499.167	526.25	483.583	507.417	487.833	485.833	476.75	463.167	484.833	478.333	454.75	477.167	475.417	479.833	478.417	480.083	479.75	490.083	484.833	486.5	498	490.667	479.167	496.167	498.25
G16	472.615	487	501.923	507.923	493.154	498.692	488.385	490.308	489.923	490.231	481.923	499.385	483.923	505.154	501.231	508	496.154	490.923	500.692	503.308	488.769	466.615	505.308	482.385	501.769	501.385	496.923	506.308	506.923	483.615	506.231	472.615
G17	391	401.714	387.571	397.857	398.429	394.429	395.286	400	399.714	392.571	392.429	402.571	394.571	384.143	400.143	440	392	393.571	399.857	399.143	390.571	399.143	402.143	398.286	384.143	406	386.143	383	396.714	409.571	395.857	391
G18
G19
G20
G21
G22
G23
G24
H01
H02	423.125	424.25	426.625	436.75	431	427.125	427.125	430.125	429	428	440.125	435.5	434.375	427	424.5	426.125	424.5	429	431.625	428.375	430.5	430.125	430.125	429.75	433.75	432.75	429.375	423.5	425.125	422.5	427.375	433.375
H03	256.222	249.222	256.111	256.222	242.111	271.111	246.778	241.556	244.444	244.444	266.333	251.111	258.333	263.444	259	247.778	256.444	249.889	251.556	256.444	253.333	250.667	262.333	249.111	252.333	253.222	250.556	254.667	256.889	253.222	244	256.222
H04	500	499	538.8	536.3	541.1	543.2	538.2	517	518.5	539.8	556.3	537.3	529.7	545.7	573.1	510.8	518	517.7	483.6	522.5	521.1	567.7	540.9	536.6	521.1	540.2	527.8	556.2	524.5	543.6	524.5	500
H05	469.545	490	463.909	476.636	443.909	463.364	490	476.091	471.636	469.091	476.364	475.091	462.273	479.091	454.909	479.364	464.636	432.818	471.182	465	467.455	475.273	497.818	457.182	459.364	481.182	466.273	459.545	495.727	458.909	450.545	469.545
H06	567.727	546.273	541.727	543.273	550.273	545.091	546.727	541.636	521.182	553.182	572	558.545	540.545	555.273	530.545	556.545	549.727	549.091	530.818	542.727	545.636	543.909	534.727	551.273	561.182	528.727	525.636	554.273	544.909	554.182	547.727	567.727
H07	443	425.111	460.556	425.667	428.556	434.222	433.667	424.444	440.667	448.444	430.889	432.889	429.111	435.444	425.778	442.556	443	417.889	436.667	441.444	411.889	424.556	445.333	436.556	438.667	432.889	467.556	441.111	441.889	470.222	437	443
H08	513.909	515.455	512.091	500.545	516.545	513.273	510.636	497	491	509	504.455	525.364	525.273	516.818	497.727	516.909	520.909	510.909	538.636	522.455	527.636	522.818	520.818	568.909	508.909	524.455	543.364	515.818	524.455	517.545	487.818	513.909
H09	511.091	510.636	524.545	501.636	508.818	513.636	515.545	514.727	509.545	518.364	510.636	511	531.091	519.636	514.455	522.091	516.545	524.091	514.909	513.364	528.909	509.091	511	529.727	529.455	512.636	496.091	499.909	514.364	522	485.364	511.091
H10
H11	509.455	512.545	514.818	484	512.455	522.909	502.636	507.909	520.636	508.364	519.818	515.273	549.182	516.818	517.273	498.818	512	520.636	515.909	512.364	508.273	499.455	517.455	520.364	504.636	511.182	520.455	473.182	515.727	513	518.091	509.455
H12	285.818	274.636	278.818	279.273	282.727	277.091	284	268.909	277.364	285.364	262.455	277.182	277.727	285.182	279.636	269.455	275	278.273	265	274.909	274.273	283	275.727	281.273	285.727	283.727	264.091	280.273	283.182	279.909	272.909	285.818
H13	570.7	550.2	539.6	542.7	552.7	537.9	571.6	564.3	525.9	538.4	557.4	569.1	541.7	563.8	543.6	578.5	556.5	566.5	572	555	560	591.4	564	555.1	565.5	546	560.1	559.2	571	561.1	559.3	570.7
H14	542.333	568.444	558.111	548.889	556.111	552.333	544	556.556	549.333	557	544.889	553.111	540.444	521.778	555.222	555.111	542.778	542.111	543.444	550	544	563.111	583.222	541.222	549.889	538.111	525.778	546.333	548.889	539.889	553.222	542.333
H15
H16	515	513.857	529.571	507.571	507	519.929	512.071	508.357	512.357	519.857	500.571	513.071	510	509.786	514.143	510.143	515.786	511.929	511.786	510.286	514.214	519.929	517	507.643	524.929	511.929	519.214	507.357	510.143	515.571	519.143	515
H17	230.625	229.5	232.5	225.25	220.375	233.125	225.125	220.125	229.625	234.5	231.5	231.125	230.625	237	226.25	228.625	228.75	229.625	229	231.75	226.375	241.25	231.875	229.625	233.75	226	220.375	231.25	229.75	229.125	232.5	230.625
H18	505.25	500.5	526.625	505.25	490.25	498.5	509.625	496.75	512.5	528.875	521.375	511.625	503.75	519.25	490.375	513.75	530.75	516.5	499.5	507.625	540.125	503.75	491.5	528.375	519.5	509.25	510.875	561	500.5	523.5	504.875	505.25
H19
H20
H21
H22
H23
H24
I01	406.6	397.5	405.6	408.1	410.4	399	402.9	392.1	386.2	406.1	398.4	405.2	393.8	402.8	418.1	398.5	406.5	404.4	414.6	404.6	408.9	407.4	420	408.3	421.7	393.4	414.4	411.5	427.4	399.6	415.7	406.6
I02
I03	400.143	411.357	413.5	424.286	429.286	431.429	438.357	455.286	441.214	432.071	403.286	417.429	408.357	372.571	419.143	408.071	399.071	409.143	417	477.214	438.071	426.286	450.571	421	395.143	423.5	431.786	403.071	422.429	428.929	410.643	400.143
I04
I05
I06
I07	426.231	485.308	527.923	490.923	479.462	437.154	521.385	475.923	438.308	524.923	489.308	506.077	500.308	476.308	486.846	470.923	480.846	475.231	543.692	458.846	476.308	483	468.692	490.462	492.462	479.308	484.692	479.846	543.462	491.385	489.308	426.231
I08	475.125	465.625	472	458.5	484.25	465.125	466.125	473.25	468.375	471.125	467.25	478.75	469.125	481.75	476	446.125	467.375	469.5	471.25	465.875	474.75	477.125	477.375	479.25	486.625	473.875	466.875	458.125	496.625	475.375	486.5	475.125
I09	550.556	542.667	529.333	543.222	526.111	551.333	540.778	576.556	531.778	534.222	556.889	534.889	543.889	538	546.667	544.333	567.889	544.222	528.889	553.778	532.889	547.556	563.444	538.111	542.556	532.667	565	546.667	540.111	517.667	545.333	550.556
I10	570.692	571.154	565	626.308	583	589.846	558.692	578	572.846	601.385	567.692	552.923	578.077	560.308	581.077	563.308	562.385	557.231	580.923	560.077	586.462	564.231	589.538	538.846	586.692	540.692	571.538	571.308	594.692	581	566.154	570.692
I11	451.333	468.667	449	447	441.833	449.5	427.333	450.5	471.5	430.5	443.667	441.833	457.5	469.167	416.667	451.833	458.833	443.5	450	455	414.833	435.833	455.833	412.333	432.833	441.333	519.5	437.167	447.5	449.5	508.5	451.333
I12	543.727	529.273	544.818	552.818	563.909	546.818	535.364	566.364	550.455	545.545	549.909	553.818	543.727	557.455	547.091	532.091	560.818	555	538	545.455	595.273	542.909	532.545	564.545	533	554.455	530.818	538.727	538.727	505	600.727	543.727
I13
I14
I15	546.5	558.5	552	550.333	544.833	552.833	550.5	558.833	547.833	548.167	554.167	552.667	559.833	557.667	558.5	562.5	550.833	550.833	560	554.667	549	547.333	560.667	553.833	548.833	558.333	557.333	553	552.333	554.333	547.5	546.5
I16	531.2	545.3	503.3	530.7	529.1	597.4	602.4	519.3	529.4	501.9	517.1	541.2	556.5	530	532.9	563.3	550.6	522.9	530.7	488.8	525.1	547.6	489.7	535.5	530.1	515	494.6	527.9	515.2	515.7	532.9	531.2
I17
I18	496	515.333	496.167	496.833	495.167	495.333	489.667	497.333	499.833	496.667	493.833	500.333	496.833	500.333	503.5	505.667	503.333	490.333	503.667	496	501	498.333	498.333	502	503	505	502.167	512	492.167	477.833	508.333	496
I19
I20
I21
I22
I23
I24
J01	360.333	384.667	379.444	374.667	395.444	357.889	370.556	372.333	403.667	374.889	422	369.111	382.556	350.333	387	387.667	359.222	372.222	359.111	397.667	372.667	357.778	384.556	378.778	373.778	364.111	380	368.889	380.778	386.889	363.222	377.333
J02	441.6	444.2	441.9	440.8	446.3	451.4	445.8	447.9	443	446.6	444.6	441.3	443.9	449.5	446.6	445.9	449.9	437.3	438.5	443.2	446.2	446.8	445.1	448.5	447.6	447.4	445.6	450.5	447.6	449.5	447.3	441.6
J03	560.188	515.75	534.25	512.812	518.438	523.562	536.688	555.062	540.062	521.375	541	553.25	526	535.625	490.375	521.5	545.375	501.125	537	563.312	483.875	515.375	499.062	501.062	526.125	523.438	543.312	531.125	508	541.375	520.562	560.188
J04	587.25	576.375	585.375	568.875	565.375	565.75	580.75	568.25	580.875	580.125	571.625	562.875	569.75	553.125	569.875	565.25	572.375	548.875	570.25	583.375	571.75	568.125	569.625	571.25	587.75	551.5	553	576.375	593.875	595.625	568.875	587.25
J05	478.333	453.833	463.917	459.167	462.917	475.667	487.167	488.417	469.25	479.667	464.667	459.667	463.75	445.75	455.833	482.833	484.667	491.667	469.083	463.75	485.167	473.667	481.417	482.583	469.917	453.583	445.833	480.667	441.917	471.083	474.5	478.333
J06	568.8	564.467	563.733	556.267	549	554.933	559.733	566.467	553.333	570.6	546.133	575	568.867	538.067	562.267	557.667	548.2	560.867	562.6	554.067	542.067	563.6	571.2	543.067	552.067	558.133	558.933	552.067	572.067	576.2	558.067	568.8
J07	545.4	567.6	583.9	584.3	568.1	574.5	569.6	569.7	563.5	542	594.9	573.3	535	573.7	559.2	565.6	570.2	576.4	566.3	554.4	554.4	574.2	568.2	559.8	568.2	537.8	559	565.2	581.8	562.9	555.9	613.4
J08	534.812	547.062	535.312	552.938	494.688	528.125	546.438	543.438	506.5	509.312	537.312	527.312	551.375	531.688	548	533.125	533.75	549.5	534.625	529.375	527.75	534.062	547.125	534.688	530.188	526	547.188	516.062	525.312	510.25	519.562	534.812
J09	546.375	527.5	526.25	536.625	542.25	579.875	534.875	547.5	537.625	524.625	537.5	525.75	536.875	544.625	544.375	544.125	541.875	529.625	544.375	536.25	541.375	557.5	539	532.625	540.375	530.875	538.875	561.625	524.25	534.125	519.25	546.375
J10
J11	531.909	574	551.636	569.273	546.909	547.727	550.545	534.909	533.273	559.273	540.182	545.182	550.455	541.636	558.091	553.091	523.818	542.909	564.091	537.545	555.727	536	547.364	536.727	533.182	546.818	523.909	554.182	565.818	566.091	545.909	531.909
J12	402.875	393.125	392.625	398.25	401.938	383.562	391.812	393.438	390.75	394.312	397.812	391.312	396.5	393.688	393.375	393.125	397.25	393.375	389.688	397.188	396.812	389.5	398.625	396.562	392.125	397.688	397.625	396.188	393.875	396.062	397	402.875
J13	643.533	653.533	666.733	641.267	656.733	643.133	656.933	656.333	655	651.267	656.867	660	653.8	647.733	647.333	638.267	654.2	661.4	657.733	668.4	665.467	646.8	653	661.667	652.267	638.333	647.2	651.8	624.467	688.933	642.533	643.533
J14	533.727	523.182	550.273	579.273	524.091	532.091	567.364	529.636	547.727	530.364	575.818	544.182	550.091	561.909	515.455	544	563.909	530.091	530.727	541	549.545	548.364	556.182	586	548.364	525.818	595.818	534.909	556.455	564.091	581.818	533.727
J15	456	479.067	502.733	475.467	527.133	514.667	517.533	505.067	490.267	480.933	474.533	475	488.533	494.867	474.333	505.6	481.067	469.467	453.733	481.867	495.333	435.467	481.2	473.933	486.6	486.867	496.333	484.867	484	481.067	497.467	456
J16	531.864	527.364	531.682	526.045	531.273	527.455	530.591	533.182	524.227	529.5	528.318	527.864	528.409	529.591	529.318	532.636	530.682	529.909	530.5	533.727	536.318	534.091	529.591	532.455	532	522.727	525.318	532.636	528.864	530.636	529.909	531.864
J17
J18
J19
J20
J21
J22
J23
J24
K01	487.2	480.45	479.6	477.2	471.65	484.95	472.85	477.5	474.25	470.55	478	472.2	473.2	476.8	473.85	473.3	468.65	478.15	474.75	470.5	473.45	473	478.75	480.5	474.85	481.7	472.35	475.85	471.45	474.8	466.35	487.2
K02	306.714	311.5	311.071	303.286	310.714	310.143	302.429	303.714	312.857	308.286	307.786	314.714	310.571	302.214	308.071	310.429	306.571	304.286	313.857	309.643	298.643	306.857	312.929	302.357	304.857	312.286	304.286	304.143	311.357	310.286	305.786	306.714
K03	534	532.786	566.643	544.286	553.286	558.429	513.643	541.5	544.429	543.857	524.357	572.357	546.357	520.571	537.357	539.071	498.143	538.643	524.643	576.214	556.643	557.429	541.429	565.143	512.571	542.357	551.714	521.357	540.857	546	568.143	534
K04
K05	455.4	446.7	454	448.1	454.7	402.7	445.9	447.3	478.6	444.2	442	473.1	444.9	455.4	425.5	433.3	434.8	471.6	432.8	508.3	439.1	449.6	468.4	468.8	442.2	421	441.4	441.7	445.2	450.2	445.4	455.4
K06	570.188	548.375	553.75	572.25	561.312	564.062	562.312	557.75	558.188	560.5	559.375	554.062	556.312	541.875	565.875	564.188	584.875	576.75	561.688	573.312	543.625	576.562	554.5	564.375	553.625	556.688	563.938	566.188	552.375	523.125	562.125	570.188
K07	423.778	427.926	443.815	434.778	471.185	468.778	447.074	431.556	440.407	456.481	458.407	445.667	475.222	419.444	450.074	453.852	448.926	436.889	454.222	422.185	429.963	441.259	455.222	448.481	440.296	449.259	459.889	438.481	453.407	454.185	447.926	423.778
K08	556	475	511.4	498.467	549.8	510.867	510.667	505.467	541.333	495.267	500.067	475.333	503.933	518.267	504.533	513.067	484.4	544.467	522.733	486.267	549.667	515.6	506.533	538.467	513.733	508	440.933	499.8	504.267	494.6	539.533	556
K09
K10	522	600.818	528.909	519.455	515	532.182	548.182	530.909	540.818	552.455	547.545	543.091	543.455	561.364	519.091	512.545	536.636	518.364	533.091	516.909	533	564.364	556.273	519.636	538.364	525.182	520.909	540.818	516.273	525.455	533.091	522
K11
K12	503.6	509.9	520.7	502.1	484.4	510.1	512.7	501.6	541.7	503.3	485.9	484.3	490	506.9	497.3	501.3	502.5	531.5	493.9	507.2	486.1	513.8	501.8	492.7	488.4	506.5	508.4	532.9	505	520.4	486.6	503.6
K13	481.222	522.778	479	473.444	472	475.778	484.444	481.333	469.333	475.889	475.222	438.444	473	477.111	475.889	472	475.778	475.111	473	471.778	481.889	481	469.222	475.111	479.778	476.889	461.667	474.889	474.333	476.222	463.889	481.222
K14	515.267	511.467	505.8	533.667	522.733	513.2	524.333	532.267	527.733	531.267	516.067	523.4	520.533	505.4	509.133	526.067	521.867	519.2	530.8	519.067	519.867	516.933	532.467	526.8	518.667	523.067	521.133	520.733	508.133	525.333	506.467	515.267
K15
K16	358.737	363.263	367.211	362.789	374.737	367.421	366.316	357.105	376.316	360.105	370.105	366.684	364.895	365.632	342.211	369.842	367.158	350.053	371.632	376.263	367.684	375.947	368.368	356.474	364.579	356.526	370.368	364.105	365.737	360.684	371.737	358.737
K17
K18
K19
K20
K21
K22
K23
K24
L01
L02	455.692	430.846	377.923	445.846	431.923	426.462	405.385	436	451.769	433.154	436.846	420	396.923	442.538	417.923	442.538	429.308	411.154	407.231	430.538	418.692	423.846	421.077	438.385	432.462	417.308	428.923	425.538	419.308	428.154	460.231	455.692
L03
L04	475	527.667	459.778	479.778	451.111	448.222	483.556	462.556	458.889	466.667	456.667	491.667	463.444	459.111	455.222	459.889	453.222	444.222	461.222	471.444	459.111	480.444	504.333	455.778	465.444	477.222	459.556	476.667	471.222	453.667	455.667	475
L05	572.778	559.278	559.833	563.722	556.556	575.833	553	566.5	566.5	555.333	554.722	553.611	556.889	562.444	551.278	573.5	537.111	560.167	541.278	569.833	584.889	562.833	544.333	563.722	561.833	567.778	558.111	571.556	579.722	549.278	573.278	572.778
L06	516.4	522.8	495.7	486.6	536.9	501.3	495.1	477.9	547	510.6	467.6	467.2	500.6	501.1	497.4	513.9	484.1	483.9	492.5	512	501.8	458.9	498.7	517.7	485.4	508.4	509.3	458	505.4	531.8	528.8	516.4
L07
L08	421.9	423.7	404.6	408.2	403.5	393	407.5	420.2	410.3	414.2	435	441.5	414.4	407.4	417.2	413.2	409.8	406.4	398.4	416.6	392.5	402.2	418.9	409.6	409.8	417.5	411.2	435.9	438.5	420.3	408.3	421.9
L09
L10	543.5	544.429	534.643	541	544.714	539.714	529.714	545.071	525.857	534.429	529.5	532.429	537.214	532.5	553.214	514.571	543.857	540.643	524.214	547.429	540.571	538.357	560.357	542.857	516.714	545.714	549.571	536.571	541.286	530.5	542.357	543.5
L11	571	552.647	540.588	562.118	558	571.588	518.176	557.824	559.235	584.059	561.471	540.941	551.706	550.235	560.118	545.471	538.529	537.294	574	574.647	542.176	540.059	558.294	547.529	544.294	522.588	602.059	565.529	550.941	587.765	565.647	571
L12	496.25	471	434.75	477.75	484.625	462.875	487.125	486.75	473.25	531.75	472	486.75	482.25	468.5	481.125	478.5	462.625	466.5	472.75	481.125	478.75	484.75	458.5	475.625	480.5	500.625	483.25	477.375	478.75	476.875	466.75	496.25
L13	438.583	429.167	428	439.417	416.667	426.917	442	419.5	432.75	426.167	439	431.417	435	432.833	436.667	423.583	427.5	430.75	431.917	429.75	429.75	454.917	457.833	405.75	439.833	437.75	429.333	441.917	445.833	434.417	424.333	438.583
L14
L15	569.2	564.467	565.8	572.533	570.6	569.4	583.867	557	571.4	547.133	582.067	571.067	563.267	554.6	566.733	563.667	551.6	615.2	573	580.467	571.2	566.133	562.933	577.267	572.067	566.067	585.4	568.667	565.867	564.533	528.6	569.2
L16	520.706	528.294	525.059	515.118	526	520.882	529.235	514.706	519.882	513.647	532.588	534.706	524.765	515.294	524.059	522.176	518.941	527.059	549.294	525.412	517.059	521.471	538.765	506.353	525.588	531.941	538.529	537.294	510.294	515.765	524.588	520.706
L17
L18	537.083	537.417	535.25	536.417	532.917	539.083	542.083	538.333	541.083	543.5	529.167	534.75	540.417	543	537.833	540.583	540.167	544.833	538.417	537.833	542.75	533.25	536.25	539.417	539.917	541.167	540.917	534.25	539.417	534.917	536.417	537.083
L19
L20
L21
L22
L23
L24
M01	500.167	496.722	541.333	527.722	526.667	510.222	548.167	522.778	517.167	525	525.278	510.333	519.333	522.667	494.556	518.611	548	512.889	508.111	542.778	509.444	512.889	538.444	523.5	512.778	519.389	512.778	500.056	534.444	526.111	535.278	500.167
M02
M03	481.385	465.385	462.846	493.154	471.462	467.462	490.923	489.538	456.923	468.769	464.846	468.923	437.462	453.154	469.385	502.308	468.538	468.692	466.385	477	454.846	486.077	473.923	473.692	481	476.154	476	480.538	488.462	478.308	494.846	481.385
M04	403.929	408.571	398.857	411.857	402.786	395.143	411.357	388.5	384	391.357	413.143	444.643	424.071	395.571	417.786	416.286	415.214	411.786	403.5	422.643	402.357	401.143	403.643	405.357	429.071	414.143	419.214	409.714	405.071	405.357	404.929	403.929
M05	508.2	481.1	464.1	476.2	486.1	494.4	435.5	480.9	495.5	462.7	501.5	487.6	482.6	484.4	484.2	511	475.8	500.8	514.6	479.1	493.9	490.4	501	472.3	477.7	486.8	486.4	487.6	500.5	452.4	483.5	508.2
M06	447.6	446.267	430.867	421.267	412.933	420.133	450.133	414.6	431.667	423.6	445.333	438.8	430.067	418.4	430.933	438.133	440.333	439.8	421.333	434.467	425.333	439.067	452.267	441.267	422.467	413.133	429.667	416.933	436	447.733	430.933	447.6
M07	557.625	553.5	547	545.5	560.375	604.875	571.875	571.25	551.25	628	576.75	530.125	541.875	528.75	567.125	543.625	577.5	568.625	591.625	546.25	578.125	563.5	521.875	596.125	552.25	539.625	555.125	556.875	578.25	531.875	590	557.625
M08
M09	445.733	468.733	454.8	448.667	479.067	448.733	452.6	469.2	450.4	460.467	467.867	463.133	463.8	458.067	457.333	446.533	465.933	461.2	452.8	479.533	438.2	460.6	473	453.133	447.2	445.267	460.267	461.2	478.467	461.733	454.467	445.733
M10	624.2	636.3	550.1	626.4	646.2	661.1	627.7	639.4	610.6	595.4	639.1	633.3	612.5	618.6	631.3	631.5	622.8	592.5	649.4	635.1	600.7	618.6	621.6	634.4	634.1	634.4	611.9	617.3	630.1	661.3	628.5	624.2
M11
M12	541.538	534.769	550.154	545.154	543.769	535.077	527.154	554.154	549	526.385	568.231	553	563	563.154	568.538	542.462	548	544	524.231	549.462	535.308	578.923	538.231	513.154	525.385	526.923	558.154	556.615	539.385	565.231	562.615	541.538
M13	578.111	581.111	604.667	600.778	595.778	579.444	580.444	594.222	594.778	598.222	578.333	597.667	567.222	600.444	581.222	559.444	555	564.556	596	591.444	591	577	543.556	607.111	550.111	578.444	598.222	559.778	592.556	584	571.333	578.111
M14	565.077	607.154	543.692	561.538	564.462	579.154	574.846	552.385	580.308	571.385	572.385	560.769	563.538	560.538	558.231	599.077	558.308	557.538	605.769	562.462	582	550.385	562	564.769	524.154	567.308	572.462	561.231	512.923	562.615	553.154	565.077
M15	491.286	510.357	523.714	510.286	516.714	507.286	517.643	522.643	513.071	518.571	527	528.214	511.429	519.5	482.286	523	516.429	519.143	511.357	515.643	513.214	509.929	520.286	531.5	493.786	515	529.643	553.286	508.071	515.357	523.643	491.286
M16
M17	600.375	600	590.75	593	593.75	589.625	593.625	599.25	592.375	593.75	597.25	585.25	592	600.75	592.25	594.875	600.5	562.5	591.125	598.625	605.375	590.125	580.875	601.125	608.125	585.5	592.625	599.5	593.375	598	599	600.375
M18
M19
M20
M21
M22
M23
M24
N01
N02	508.333	496.8	504	510	488	505.533	537.533	513.867	500.667	507.8	546.533	516.467	527.267	501.133	506.867	525.667	492.8	511	548.2	485.8	519.867	509.733	563.8	524.267	507.533	492.6	517.133	504	510.133	508.2	508.4	508.333
N03	446.375	444.125	446.5	438.5	424.375	458.25	431.125	468.25	435.375	464.625	460.125	450.375	430.875	433.875	444	447.125	446.875	431.125	424.125	442.25	451.375	447.625	451	450.5	441.75	444	441.875	443.625	420.375	445.75	444.625	446.375
N04
N05	506	519.909	512.455	491.727	514.727	500.545	491.182	522.455	506.182	499.818	511.091	490.364	485.182	545.909	503.182	518.273	476.091	533.545	494.545	531.273	500.091	510.182	502.909	529.545	498.909	504.545	520.364	508.091	492.364	498.636	520.909	506
N06	363.688	357.25	364.688	372.938	387.562	378.312	371.5	376.812	364.875	374.812	397.625	373.688	365.875	384.75	368.438	385.5	387.125	377.5	385.438	379.562	373	372.625	396.312	372.375	368.625	361.938	370.812	366.625	350.875	362.75	369.125	363.688
N07
N08	548.75	526.812	516	519.812	539.312	550.25	530	529.062	531.438	531.438	543.438	518.125	511.875	532.125	523.5	522.062	540.125	533.562	550.188	528.812	516.188	531.062	525.938	540	555.438	527.812	532.812	527.375	537.25	535.25	537.438	548.75
N09	501.538	516.538	497.385	507.231	497	491.077	516.385	509.077	514.538	519.385	487.308	513.308	507.846	480.385	510.308	531	502.769	508.615	513	491.692	511.615	507	524.846	509.615	500.308	487	489.769	513.692	520.462	489	512.769	501.538
N10
N11	507.7	499.3	520.6	502.8	496	498.4	504	498.1	508.5	482.7	496.3	524.2	502.7	496.3	513.1	501.7	498.7	496.9	517.2	493.3	515.3	518.2	494.6	488.7	511.6	494.9	491.8	503.4	507.8	500.8	512.3	507.7
N12	537.385	580.077	608	561.923	580.538	574	590.846	638.462	584.462	612.462	596.538	567.692	567.308	558.615	595	618.615	572.385	588.846	608.692	596.538	579.538	598.385	565.769	583.769	580.769	575.462	568.308	572.231	584.538	606	594	537.385
N13	537.533	515.533	526.733	523.667	539.4	529.933	548.667	535.467	521.2	517.667	542.667	531.333	533	520.133	533.533	543	554.867	553.133	546.6	543.933	527.733	525.533	521.267	517.4	544.933	512.733	534.267	536.067	531.4	503.4	512.133	537.533
N14	344.75	361.917	360.458	366.875	361.083	358.292	342.75	358.25	360.167	358	361.542	360	359.792	353.208	358.25	357.583	346.917	356.708	355.917	363.792	364	359.125	361.75	362.167	362.75	363.75	357.125	357.25	365.958	363.208	359.875	344.75
N15	463	449.5	442.875	463.125	494.125	461.875	464.375	460.125	495.875	463.375	466.375	428.75	457	462.125	455.5	457.875	457	459.125	450.25	453.625	470.625	465.75	471	461.5	466.375	456.375	470.25	457.875	427	451.25	464	463
N16	493.056	465	482.333	436.556	470.278	435.389	456.611	473.556	478.889	463.222	473.833	465.389	477.944	473.167	468.222	474.667	477.444	471.833	472.056	471.167	470.556	463.611	466.5	474.667	463.389	471.889	455.056	461.667	479.111	495.611	466.5	493.056
N17
N18
N19
N20
N21
N22
N23
N24
O01	519.867	548	514.933	541.6	513.867	498.533	515.267	499.2	514.2	519.333	494.2	522.067	533.467	533.867	494.067	524.133	499.933	529.467	498.2	591.4	515.4	513.733	559.8	527.267	517	577.8	525.8	502.667	484.333	518.8	547.2	519.867
O02
O03
O04
O05	468.304	496.652	492.348	479.957	478.087	503.391	490.609	479.478	502.087	481.087	520.261	497.826	492.261	472.174	489.783	506.087	475.13	492.043	494.435	498.565	496.522	481.087	493.826	477.217	525.87	486.696	477.913	503.826	482.174	506.043	481.826	468.304
O06
O07	525.533	535.8	534.667	536.6	534.333	503.8	543.267	535.267	538.467	540.133	535.067	529.2	505.667	538	545	520.2	551.533	545.6	528.733	533.8	514.133	543.867	525.6	538.8	528.133	516.8	528.533	537.733	535.133	515.6	516.6	525.533
O08	497.25	494.625	522.25	526.875	492.25	523.188	515.625	526.375	534.375	523.688	533.875	503.25	531.375	505.188	526.375	519.188	515.688	515.25	523	517.75	519.812	527.812	510.375	545.125	520.062	503.375	513.188	537.938	520.5	523.938	513.438	497.25
O09	510.176	536.882	527.706	510.353	502.588	466.059	501.824	518.765	510.176	540.176	499.235	519.412	515.706	521.294	513.353	528.059	504.059	487.176	504.941	523.353	520.706	519.706	519.176	501.588	486.647	487.765	498.882	501.529	516.941	503	496	510.176
O10
O11	531.333	530.75	520.417	543.167	520.333	528	534.417	520.083	533.667	514.417	530.25	523.5	540.75	546.083	551.833	528.667	541.583	535.417	522.5	510.5	529.083	542.5	531.333	505.417	518.333	524.833	528.667	506.5	516.5	541.417	532.583	531.333
O12	543.818	571	518	557.091	574	569.818	562.909	572.455	550.455	568.818	569.273	550.182	577.636	569.909	584.727	578.909	575.636	557.273	575.273	579	549.455	574.182	572.545	565.455	583	551.727	513.091	547.909	543.455	542.273	544.545	543.818
O13
O14
O15
O16	694.714	690.857	690.429	688.571	680.571	687.714	684.714	682.143	697.857	696	685.857	681.857	690.714	688.143	687.143	693.571	684.286	683	689.571	683	689.143	653	689.714	687.286	666.857	685.429	679	679.571	690.143	681.286	690.286	694.714
O17	530.5	533.625	503.875	530	541.625	510	538.875	550	499.125	528.375	536.375	499.375	538.25	540.125	522.125	537.5	543.875	523.875	543.375	527.75	577.375	533.625	542	508.125	540.75	530.5	530.75	532.875	527.625	531.625	536	530.5
O18
O19
O20
O21
O22
O23
O24
P01	536.714	503.357	504.5	504.786	510.571	497.643	488.286	514.214	479.143	496.857	523.643	554.143	498.357	505.643	558.857	483.5	486.286	486.5	511.571	493.643	500.786	514	520.714	487.357	497.357	519.429	495.643	492.714	525.714	513.071	526.214	536.714
P02	536.286	539.952	567.095	564.762	557.857	538.238	560.238	588.571	534.857	567.095	568.238	551.619	545.143	556.476	548.524	576.19	577.381	564.429	595.762	562.952	554	548.571	569.476	555.238	574.524	568.571	581.714	576.333	559.571	555.095	569	536.286
P03	488	488.737	485.158	499.368	482.211	494.211	509.526	490.211	482.684	492.579	491.053	496.895	518.368	483.474	480.316	452.105	489.842	498	497.895	498.526	472	509.158	491.211	450.368	498.474	479.158	493.421	484.053	495.789	482.211	490.895	488
P04
P05
P06	540.5	510.375	499.75	503.438	502.312	546	517.938	500	491.125	517.812	507.938	501.5	537.812	482.625	529.25	513.5	513.438	499.562	501	509.062	489.812	501.938	483.125	504.062	517.375	555.438	499.625	507.75	505	526.938	493	540.5
P07
P08	296.2	292.9	296	287.9	294.2	298.4	295.6	296.7	300.3	307.5	294.8	300.5	287	292	290.3	305.5	298.2	292	303	295.1	297.8	301	308.6	295	297.5	288.6	305.9	288	295.5	294.9	292.9	296.2
P09	610.143	607.571	598.571	599.357	604.214	633	602.786	579	606.5	577.643	599.143	601.071	640.357	606.929	617.357	598	600.714	613.286	599.643	592.714	623.5	612	600.286	608.214	617.357	589.571	592.929	565.714	606.786	619.5	601.714	610.143
P10	534.643	549.714	556.5	563.5	541.5	606.571	543.786	559.429	562.286	526.571	553.5	535.214	546.786	542.071	586.143	537.143	554.929	554.286	544.786	547.857	552.429	541.643	530.571	524.643	526.5	593.357	550.929	537.286	530.429	570.643	541.214	534.643
P11
P12	568.727	562.636	544.773	578.545	554.091	557.045	566.5	547.818	569.318	567.773	583.318	585.5	576.727	577.273	549	575.818	575.318	539.273	578.864	578.045	576.727	562.727	561.864	554.409	571.455	564.091	535.455	553.364	559.636	553.5	571.955	568.727
P13
P14
P15
P16
P17	602	602	613.125	608.75	606.625	598.875	613	609.375	610.5	610.625	606.125	608.25	606.75	607.25	609.875	607.75	606.125	613.875	608.25	601.875	608.25	610.25	606	606.875	608.125	610.125	608.375	609.375	617.25	610.25	615	602
P18
P19
P20
P21
P22
P23
P24
???
Region Name	Stage Label	Area	Perimeter	Thresholded Area	Average	Minimum	Maximum
1	A01	20.6853	16.08	0	666	647	675
1	A01	20.6853	16.08	0	670.125	658	680
1	A01	20.6853	16.08	0	672.125	655	687
1	A01	20.6853	16.08	0	667.625	651	682
1	A01	20.6853	16.08	0	668.25	653	698
1	A01	20.6853	16.08	0	666.875	653	692
1	A01	20.6853	16.08	0	673.5	660	686
1	A01	20.6853	16.08	0	661.625	652	687
1	A01	20.6853	16.08	0	665.25	653	680
1	A01	20.6853	16.08	0	677.5	671	684
1	A01	20.6853	16.08	0	666.25	657	679
1	A01	20.6853	16.08	0	670	649	692
1	A01	20.6853	16.08	0	673.75	659	693
1	A01	20.6853	16.08	0	670.625	659	679
1	A01	20.6853	16.08	0	668.625	642	684
1	A01	20.6853	16.08	0	675.25	653	691
1	A01	20.6853	16.08	0	672.125	649	687
1	A01	20.6853	16.08	0	672.375	656	692
1	A01	20.6853	16.08	0	672.125	661	680
1	A01	20.6853	16.08	0	675.5	661	704
1	A01	20.6853	16.08	0	672	659	683
1	A01	20.6853	16.08	0	669.875	654	683
1	A01	20.6853	16.08	0	672.25	645	687
1	A01	20.6853	16.08	0	675.125	665	679
1	A01	20.6853	16.08	0	672.75	662	690
1	A01	20.6853	16.08	0	662.875	641	681
1	A01	20.6853	16.08	0	673.75	657	689
1	A01	20.6853	16.08	0	668.875	650	680
1	A01	20.6853	16.08	0	667.875	660	686
1	A01	20.6853	16.08	0	677.125	657	691
1	A01	20.6853	16.08	0	670.125	644	688
1	A01	20.6853	16.08	0	671.25	653	681
???
Region Name	Stage Label	Area	Perimeter	Thresholded Area	Average	Minimum	Maximum
1	A02	20.6853	16.08	0	638.375	624	654
1	A02	20.6853	16.08	0	631.125	622	635
1	A02	20.6853	16.08	0	636.875	631	646
1	A02	20.6853	16.08	0	639.625	624	651
1	A02	20.6853	16.08	0	639.5	622	650
1	A02	20.6853	16.08	0	641.125	629	651
1	A02	20.6853	16.08	0	644.25	634	657
1	A02	20.6853	16.08	0	641.625	629	650
1	A02	20.6853	16.08	0	633.625	622	644
1	A02	20.6853	16.08	0	632.5	622	642
1	A02	20.6853	16.08	0	638.375	627	658
1	A02	20.6853	16.08	0	634.5	624	644
1	A02	20.6853	16.08	0	634.25	626	651
1	A02	20.6853	16.08	0	644.5	637	655
1	A02	20.6853	16.08	0	638.875	629	648
1	A02	20.6853	16.08	0	638.25	623	650
1	A02	20.6853	16.08	0	640.25	632	649
1	A02	20.6853	16.08	0	632.5	622	646
1	A02	20.6853	16.08	0	635.5	615	647
1	A02	20.6853	16.08	0	635.625	619	647
1	A02	20.6853	16.08	0	636.25	627	645
1	A02	20.6853	16.08	0	633.625	611	653
1	A02	20.6853	16.08	0	638.75	623	662
1	A02	20.6853	16.08	0	639.75	629	652
1	A02	20.6853	16.08	0	636.125	627	648
1	A02	20.6853	16.08	0	638.125	619	652
1	A02	20.6853	16.08	0	643.625	635	652
1	A02	20.6853	16.08	0	643.625	634	652
1	A02	20.6853	16.08	0	635.375	627	652
1	A02	20.6853	16.08	0	638.25	625	655
1	A02	20.6853	16.08	0	635.5	625	642
1	A02	20.6853	16.08	0	638.375	630	649
???
Region Name	Stage Label	Area	Perimeter	Thresholded Area	Average	Minimum	Maximum
1	A05	20.6853	16.08	0	610.75	597	621
1	A05	20.6853	16.08	0	609.25	601	615
1	A05	20.6853	16.08	0	605.5	593	622
1	A05	20.6853	16.08	0	614.25	603	624
1	A05	20.6853	16.08	0	607.5	595	618
1	A05	20.6853	16.08	0	620	603	637
1	A05	20.6853	16.08	0	613.375	602	624
1	A05	20.6853	16.08	0	614.125	594	637
1	A05	20.6853	16.08	0	614.25	600	621
1	A05	20.6853	16.08	0	615	597	632
1	A05	20.6853	16.08	0	617.375	602	635
1	A05	20.6853	16.08	0	614.625	602	627
1	A05	20.6853	16.08	0	611.25	604	619
1	A05	20.6853	16.08	0	617.375	599	630
1	A05	20.6853	16.08	0	617.25	607	641
1	A05	20.6853	16.08	0	613.375	600	635
1	A05	20.6853	16.08	0	614	603	635
1	A05	20.6853	16.08	0	616.75	602	642
1	A05	20.6853	16.08	0	620.625	606	635
1	A05	20.6853	16.08	0	613.25	593	636
1	A05	20.6853	16.08	0	614.875	601	628
1	A05	20.6853	16.08	0	615.375	604	624
1	A05	20.6853	16.08	0	608.5	587	623
1	A05	20.6853	16.08	0	615.75	603	627
1	A05	20.6853	16.08	0	611.75	598	622
1	A05	20.6853	16.08	0	610.75	599	619
1	A05	20.6853	16.08	0	618.625	595	633
1	A05	20.6853	16.08	0	619.375	610	645
1	A05	20.6853	16.08	0	619.875	599	632
1	A05	20.6853	16.08	0	617.875	600	628
1	A05	20.6853	16.08	0	615.625	594	632
1	A05	20.6853	16.08	0	614.375	599	635
???
Region Name	Stage Label	Area	Perimeter	Thresholded Area	Average	Minimum	Maximum
1	A06	20.6853	16.08	0	648.25	639	658
1	A06	20.6853	16.08	0	642	629	661
1	A06	20.6853	16.08	0	644.875	627	660
1	A06	20.6853	16.08	0	650.75	637	659
1	A06	20.6853	16.08	0	644.75	623	666
1	A06	20.6853	16.08	0	646	626	661
1	A06	20.6853	16.08	0	648.375	639	666
1	A06	20.6853	16.08	0	646.5	639	654
1	A06	20.6853	16.08	0	646.75	638	662
1	A06	20.6853	16.08	0	647	635	661
1	A06	20.6853	16.08	0	652.125	635	668
1	A06	20.6853	16.08	0	647.625	629	668
1	A06	20.6853	16.08	0	647.75	632	662
1	A06	20.6853	16.08	0	651.375	632	665
1	A06	20.6853	16.08	0	646.625	634	656
1	A06	20.6853	16.08	0	643.625	634	657
1	A06	20.6853	16.08	0	650.625	639	666
1	A06	20.6853	16.08	0	642.25	623	651
1	A06	20.6853	16.08	0	653.625	636	672
1	A06	20.6853	16.08	0	645.25	628	669
1	A06	20.6853	16.08	0	652.25	636	669
1	A06	20.6853	16.08	0	648.75	637	659
1	A06	20.6853	16.08	0	652.5	625	670
1	A06	20.6853	16.08	0	649.375	631	662
1	A06	20.6853	16.08	0	647	637	663
1	A06	20.6853	16.08	0	649.75	637	659
1	A06	20.6853	16.08	0	648.875	641	661
1	A06	20.6853	16.08	0	643.125	630	659
1	A06	20.6853	16.08	0	657	647	681
1	A06	20.6853	16.08	0	653.75	634	668
1	A06	20.6853	16.08	0	652.125	638	663
1	A06	20.6853	16.08	0	646.5	629	658
???
Region Name	Stage Label	Area	Perimeter	Thresholded Area	Average	Minimum	Maximum
1	A08	20.6853	16.08	0	600	582	611
1	A08	20.6853	16.08	0	602.5	584	616
1	A08	20.6853	16.08	0	601.375	588	615
1	A08	20.6853	16.08	0	597.75	584	613
1	A08	20.6853	16.08	0	603.125	598	612
1	A08	20.6853	16.08	0	601.375	587	614
1	A08	20.6853	16.08	0	600.125	578	608
1	A08	20.6853	16.08	0	603.875	593	615
1	A08	20.6853	16.08	0	602.5	591	609
1	A08	20.6853	16.08	0	604.875	588	617
1	A08	20.6853	16.08	0	602.125	578	613
1	A08	20.6853	16.08	0	597.375	572	615
1	A08	20.6853	16.08	0	601.875	588	611
1	A08	20.6853	16.08	0	601	571	623
1	A08	20.6853	16.08	0	602.375	593	615
1	A08	20.6853	16.08	0	599.875	587	612
1	A08	20.6853	16.08	0	607	582	617
1	A08	20.6853	16.08	0	604.25	596	613
1	A08	20.6853	16.08	0	606.125	592	621
1	A08	20.6853	16.08	0	599.375	585	623
1	A08	20.6853	16.08	0	602.125	581	618
1	A08	20.6853	16.08	0	607.125	595	615
1	A08	20.6853	16.08	0	610	601	621
1	A08	20.6853	16.08	0	602.375	588	621
1	A08	20.6853	16.08	0	598.25	587	614
1	A08	20.6853	16.08	0	596.75	580	610
1	A08	20.6853	16.08	0	601.25	591	611
1	A08	20.6853	16.08	0	603.375	583	619
1	A08	20.6853	16.08	0	599.75	580	616
1	A08	20.6853	16.08	0	598.75	589	609
1	A08	20.6853	16.08	0	600.75	584	620
1	A08	20.6853	16.08	0	600.625	585	615
???
Region Name	Stage Label	Area	Perimeter	Thresholded Area	Average	Minimum	Maximum
1	A10	20.6853	16.08	0	636.75	620	663
1	A10	20.6853	16.08	0	638.25	626	653
1	A10	20.6853	16.08	0	633.875	620	648
1	A10	20.6853	16.08	0	638.5	627	654
1	A10	20.6853	16.08	0	644.5	637	654
1	A10	20.6853	16.08	0	637.875	625	649
1	A10	20.6853	16.08	0	638.5	627	659
1	A10	20.6853	16.08	0	635.25	619	647
1	A10	20.6853	16.08	0	637.75	632	641
1	A10	20.6853	16.08	0	641.875	624	653
1	A10	20.6853	16.08	0	639.25	632	646
1	A10	20.6853	16.08	0	635.625	629	652
1	A10	20.6853	16.08	0	642.5	630	667
1	A10	20.6853	16.08	0	644.75	628	658
1	A10	20.6853	16.08	0	639.25	631	646
1	A10	20.6853	16.08	0	638.375	624	655
1	A10	20.6853	16.08	0	641.5	628	648
1	A10	20.6853	16.08	0	644.375	624	678
1	A10	20.6853	16.08	0	641.25	631	646
1	A10	20.6853	16.08	0	637	624	654
1	A10	20.6853	16.08	0	636.75	626	651
1	A10	20.6853	16.08	0	639.75	630	656
1	A10	20.6853	16.08	0	647	636	660
1	A10	20.6853	16.08	0	644.625	633	657
1	A10	20.6853	16.08	0	634.25	623	653
1	A10	20.6853	16.08	0	639.125	629	648
1	A10	20.6853	16.08	0	639.5	633	651
1	A10	20.6853	16.08	0	636.625	622	661
1	A10	20.6853	16.08	0	636	623	655
1	A10	20.6853	16.08	0	638.5	619	654
1	A10	20.6853	16.08	0	634.25	619	650
1	A10	20.6853	16.08	0	639.5	626	660
???
Region Name	Stage Label	Area	Perimeter	Thresholded Area	Average	Minimum	Maximum
1	A11	20.6853	16.08	0	629.5	614	639
1	A11	20.6853	16.08	0	629	612	644
1	A11	20.6853	16.08	0	629.75	618	638
1	A11	20.6853	16.08	0	631	616	642
1	A11	20.6853	16.08	0	629.5	607	642
1	A11	20.6853	16.08	0	626	612	637
1	A11	20.6853	16.08	0	630.625	613	650
1	A11	20.6853	16.08	0	629.5	617	642
1	A11	20.6853	16.08	0	624	612	639
1	A11	20.6853	16.08	0	635.375	625	648
1	A11	20.6853	16.08	0	629.25	616	650
1	A11	20.6853	16.08	0	630.875	611	652
1	A11	20.6853	16.08	0	634.25	626	644
1	A11	20.6853	16.08	0	629	618	643
1	A11	20.6853	16.08	0	631.375	613	643
1	A11	20.6853	16.08	0	633.125	608	651
1	A11	20.6853	16.08	0	630.75	612	653
1	A11	20.6853	16.08	0	634.625	628	642
1	A11	20.6853	16.08	0	627.75	618	637
1	A11	20.6853	16.08	0	627.25	615	640
1	A11	20.6853	16.08	0	632.25	616	653
1	A11	20.6853	16.08	0	632.875	613	655
1	A11	20.6853	16.08	0	626.375	618	635
1	A11	20.6853	16.08	0	640.125	623	651
1	A11	20.6853	16.08	0	626.625	614	641
1	A11	20.6853	16.08	0	630.875	611	647
1	A11	20.6853	16.08	0	632	625	640
1	A11	20.6853	16.08	0	631.875	622	646
1	A11	20.6853	16.08	0	632	619	642
1	A11	20.6853	16.08	0	627.875	615	645
1	A11	20.6853	16.08	0	636.875	620	650
1	A11	20.6853	16.08	0	629.5	613	643
???
Region Name	Stage Label	Area	Perimeter	Thresholded Area	Average	Minimum	Maximum
1	A14	20.6853	16.08	0	639.25	622	656
1	A14	20.6853	16.08	0	642.125	627	654
1	A14	20.6853	16.08	0	635.5	620	650
1	A14	20.6853	16.08	0	640.875	629	654
1	A14	20.6853	16.08	0	643.25	634	659
1	A14	20.6853	16.08	0	641.25	618	653
1	A14	20.6853	16.08	0	640.75	626	653
1	A14	20.6853	16.08	0	643.875	635	656
1	A14	20.6853	16.08	0	639.75	627	645
1	A14	20.6853	16.08	0	639.25	628	649
1	A14	20.6853	16.08	0	635.875	624	653
1	A14	20.6853	16.08	0	635.25	624	654
1	A14	20.6853	16.08	0	632.625	615	647
1	A14	20.6853	16.08	0	639.75	626	668
1	A14	20.6853	16.08	0	637.75	626	667
1	A14	20.6853	16.08	0	641.5	623	653
1	A14	20.6853	16.08	0	635.5	619	650
1	A14	20.6853	16.08	0	642.75	632	665
1	A14	20.6853	16.08	0	637.625	629	650
1	A14	20.6853	16.08	0	634.25	617	661
1	A14	20.6853	16.08	0	637.75	617	646
1	A14	20.6853	16.08	0	638	632	648
1	A14	20.6853	16.08	0	641.25	633	648
1	A14	20.6853	16.08	0	642.375	631	653
1	A14	20.6853	16.08	0	637.75	631	647
1	A14	20.6853	16.08	0	637.375	609	654
1	A14	20.6853	16.08	0	638.125	616	657
1	A14	20.6853	16.08	0	642.5	628	663
1	A14	20.6853	16.08	0	637.25	623	651
1	A14	20.6853	16.08	0	639.5	628	658
1	A14	20.6853	16.08	0	638.875	626	658
1	A14	20.6853	16.08	0	640.75	617	666
???
Region Name	Stage Label	Area	Perimeter	Thresholded Area	Average	Minimum	Maximum
1	A17	20.6853	16.08	0	615	594	630
1	A17	20.6853	16.08	0	614.625	604	629
1	A17	20.6853	16.08	0	625	614	632
1	A17	20.6853	16.08	0	615.875	600	630
1	A17	20.6853	16.08	0	623.125	606	638
1	A17	20.6853	16.08	0	621.5	612	644
1	A17	20.6853	16.08	0	623.625	605	635
1	A17	20.6853	16.08	0	620	612	634
1	A17	20.6853	16.08	0	618	610	630
1	A17	20.6853	16.08	0	623.625	609	628
1	A17	20.6853	16.08	0	622.125	609	639
1	A17	20.6853	16.08	0	623.25	608	631
1	A17	20.6853	16.08	0	619.25	600	633
1	A17	20.6853	16.08	0	621.625	608	638
1	A17	20.6853	16.08	0	622.125	611	644
1	A17	20.6853	16.08	0	615.5	611	627
1	A17	20.6853	16.08	0	621.5	605	631
1	A17	20.6853	16.08	0	613.25	604	633
1	A17	20.6853	16.08	0	619	610	634
1	A17	20.6853	16.08	0	619.75	610	628
1	A17	20.6853	16.08	0	624	616	632
1	A17	20.6853	16.08	0	620.125	610	632
1	A17	20.6853	16.08	0	619.375	607	640
1	A17	20.6853	16.08	0	618.5	607	635
1	A17	20.6853	16.08	0	621.625	608	639
1	A17	20.6853	16.08	0	621.5	614	632
1	A17	20.6853	16.08	0	613.75	590	625
1	A17	20.6853	16.08	0	619	602	633
1	A17	20.6853	16.08	0	617.875	607	633
1	A17	20.6853	16.08	0	620.75	611	628
1	A17	20.6853	16.08	0	619.625	597	634
1	A17	20.6853	16.08	0	620	609	629
???
Region Name	Stage Label	Area	Perimeter	Thresholded Area	Average	Minimum	Maximum
1	A18	20.6853	16.08	0	628	617	636
1	A18	20.6853	16.08	0	631	621	648
1	A18	20.6853	16.08	0	623.375	611	639
1	A18	20.6853	16.08	0	631	621	643
1	A18	20.6853	16.08	0	625	614	644
1	A18	20.6853	16.08	0	628.125	618	641
1	A18	20.6853	16.08	0	631.5	618	645
1	A18	20.6853	16.08	0	622.625	612	631
1	A18	20.6853	16.08	0	629.75	607	658
1	A18	20.6853	16.08	0	624.5	613	636
1	A18	20.6853	16.08	0	636.875	625	657
1	A18	20.6853	16.08	0	635.625	624	646
1	A18	20.6853	16.08	0	625.5	609	644
1	A18	20.6853	16.08	0	628.25	611	644
1	A18	20.6853	16.08	0	624.5	608	649
1	A18	20.6853	16.08	0	624	609	650
1	A18	20.6853	16.08	0	631.625	610	644
1	A18	20.6853	16.08	0	623.5	604	646
1	A18	20.6853	16.08	0	628.75	611	650
1	A18	20.6853	16.08	0	622.875	614	631
1	A18	20.6853	16.08	0	623.75	602	636
1	A18	20.6853	16.08	0	630.125	619	647
1	A18	20.6853	16.08	0	630.375	620	639
1	A18	20.6853	16.08	0	629.25	614	645
1	A18	20.6853	16.08	0	627.125	609	638
1	A18	20.6853	16.08	0	628.625	621	639
1	A18	20.6853	16.08	0	624.25	617	634
1	A18	20.6853	16.08	0	631	615	653
1	A18	20.6853	16.08	0	629	621	642
1	A18	20.6853	16.08	0	630.5	623	645
1	A18	20.6853	16.08	0	630	619	651
1	A18	20.6853	16.08	0	634.5	613	648
???
Region Name	Stage Label	Area	Perimeter	Thresholded Area	Average	Minimum	Maximum
1	B01	20.6853	16.08	0	608.375	593	623
1	B01	20.6853	16.08	0	610.125	595	618
1	B01	20.6853	16.08	0	614	606	621
1	B01	20.6853	16.08	0	612.25	601	626
1	B01	20.6853	16.08	0	615.125	593	633
1	B01	20.6853	16.08	0	610.625	594	628
1	B01	20.6853	16.08	0	610	597	619
1	B01	20.6853	16.08	0	611.75	590	626
1	B01	20.6853	16.08	0	610.875	595	631
1	B01	20.6853	16.08	0	611.75	601	625
1	B01	20.6853	16.08	0	613.25	594	628
1	B01	20.6853	16.08	0	609.375	596	618
1	B01	20.6853	16.08	0	610.375	605	620
1	B01	20.6853	16.08	0	606	586	629
1	B01	20.6853	16.08	0	611.75	591	632
1	B01	20.6853	16.08	0	611.5	601	626
1	B01	20.6853	16.08	0	613.25	598	631
1	B01	20.6853	16.08	0	606.5	590	615
1	B01	20.6853	16.08	0	606.125	597	613
1	B01	20.6853	16.08	0	612	604	629
1	B01	20.6853	16.08	0	608.375	594	620
1	B01	20.6853	16.08	0	604.75	574	613
1	B01	20.6853	16.08	0	608.125	600	615
1	B01	20.6853	16.08	0	613.625	593	625
1	B01	20.6853	16.08	0	606.5	593	617
1	B01	20.6853	16.08	0	611.5	602	627
1	B01	20.6853	16.08	0	604.875	598	614
1	B01	20.6853	16.08	0	609	595	625
1	B01	20.6853	16.08	0	613.75	601	626
1	B01	20.6853	16.08	0	607.75	595	621
1	B01	20.6853	16.08	0	609	595	616
1	B01	20.6853	16.08	0	609.375	597	624
???
Region Name	Stage Label	Area	Perimeter	Thresholded Area	Average	Minimum	Maximum
1	B02	20.6853	16.08	0	543.75	534	552
1	B02	20.6853	16.08	0	542.5	522	565
1	B02	20.6853	16.08	0	550.375	531	569
1	B02	20.6853	16.08	0	543.625	526	556
1	B02	20.6853	16.08	0	543.375	530	555
1	B02	20.6853	16.08	0	546.125	537	553
1	B02	20.6853	16.08	0	542.875	531	560
1	B02	20.6853	16.08	0	548.875	520	561
1	B02	20.6853	16.08	0	546.875	534	559
1	B02	20.6853	16.08	0	547	542	553
1	B02	20.6853	16.08	0	542.5	531	555
1	B02	20.6853	16.08	0	544.5	532	552
1	B02	20.6853	16.08	0	541.5	530	555
1	B02	20.6853	16.08	0	543.5	537	551
1	B02	20.6853	16.08	0	546.875	537	564
1	B02	20.6853	16.08	0	542.25	534	550
1	B02	20.6853	16.08	0	553	545	574
1	B02	20.6853	16.08	0	543.875	525	564
1	B02	20.6853	16.08	0	542.375	530	562
1	B02	20.6853	16.08	0	539.5	528	555
1	B02	20.6853	16.08	0	541.375	530	549
1	B02	20.6853	16.08	0	539	530	556
1	B02	20.6853	16.08	0	548.75	534	580
1	B02	20.6853	16.08	0	551.375	526	566
1	B02	20.6853	16.08	0	546.125	539	560
1	B02	20.6853	16.08	0	544	524	572
1	B02	20.6853	16.08	0	545.875	531	554
1	B02	20.6853	16.08	0	546.125	533	559
1	B02	20.6853	16.08	0	543	530	563
1	B02	20.6853	16.08	0	549.75	543	560
1	B02	20.6853	16.08	0	547.375	536	564
1	B02	20.6853	16.08	0	548.125	530	565
???
Region Name	Stage Label	Area	Perimeter	Thresholded Area	Average	Minimum	Maximum
1	B03	20.6853	16.08	0	559.5	538	585
1	B03	20.6853	16.08	0	569.375	544	585
1	B03	20.6853	16.08	0	562.125	546	579
1	B03	20.6853	16.08	0	565	552	574
1	B03	20.6853	16.08	0	566.625	557	586
1	B03	20.6853	16.08	0	561.5	546	581
1	B03	20.6853	16.08	0	564.125	553	579
1	B03	20.6853	16.08	0	563.625	541	581
1	B03	20.6853	16.08	0	558.125	531	574
1	B03	20.6853	16.08	0	560	540	579
1	B03	20.6853	16.08	0	555.875	547	566
1	B03	20.6853	16.08	0	566.375	544	575
1	B03	20.6853	16.08	0	559.125	545	579
1	B03	20.6853	16.08	0	566.25	554	579
1	B03	20.6853	16.08	0	557.875	547	568
1	B03	20.6853	16.08	0	559.375	535	577
1	B03	20.6853	16.08	0	559.25	548	569
1	B03	20.6853	16.08	0	563.5	559	569
1	B03	20.6853	16.08	0	561.5	553	569
1	B03	20.6853	16.08	0	561.125	552	566
1	B03	20.6853	16.08	0	565.125	551	580
1	B03	20.6853	16.08	0	564.375	537	578
1	B03	20.6853	16.08	0	558.25	543	568
1	B03	20.6853	16.08	0	564.25	548	579
1	B03	20.6853	16.08	0	557	548	567
1	B03	20.6853	16.08	0	566.625	556	585
1	B03	20.6853	16.08	0	562.25	553	578
1	B03	20.6853	16.08	0	565.625	550	579
1	B03	20.6853	16.08	0	562.375	542	580
1	B03	20.6853	16.08	0	561.375	552	568
1	B03	20.6853	16.08	0	565.25	548	591
1	B03	20.6853	16.08	0	558.125	539	566
???
Region Name	Stage Label	Area	Perimeter	Thresholded Area	Average	Minimum	Maximum
1	B06	20.6853	16.08	0	559.25	544	571
1	B06	20.6853	16.08	0	562	548	582
1	B06	20.6853	16.08	0	562.625	551	572
1	B06	20.6853	16.08	0	564.125	559	573
1	B06	20.6853	16.08	0	556.25	545	574
1	B06	20.6853	16.08	0	560.875	541	574
1	B06	20.6853	16.08	0	558.5	547	575
1	B06	20.6853	16.08	0	561.625	548	579
1	B06	20.6853	16.08	0	558	541	584
1	B06	20.6853	16.08	0	561.875	555	576
1	B06	20.6853	16.08	0	563.625	550	585
1	B06	20.6853	16.08	0	557.625	539	578
1	B06	20.6853	16.08	0	557.875	545	567
1	B06	20.6853	16.08	0	560.25	549	581
1	B06	20.6853	16.08	0	560	548	580
1	B06	20.6853	16.08	0	555.625	540	573
1	B06	20.6853	16.08	0	564	552	574
1	B06	20.6853	16.08	0	557.25	544	573
1	B06	20.6853	16.08	0	558.375	548	566
1	B06	20.6853	16.08	0	563.125	549	584
1	B06	20.6853	16.08	0	559.75	537	579
1	B06	20.6853	16.08	0	561.125	546	575
1	B06	20.6853	16.08	0	549.25	537	571
1	B06	20.6853	16.08	0	562.625	550	574
1	B06	20.6853	16.08	0	557.625	537	568
1	B06	20.6853	16.08	0	560.5	553	567
1	B06	20.6853	16.08	0	562.75	544	577
1	B06	20.6853	16.08	0	565.375	551	577
1	B06	20.6853	16.08	0	558.125	547	573
1	B06	20.6853	16.08	0	557	549	569
1	B06	20.6853	16.08	0	563	535	580
1	B06	20.6853	16.08	0	560	544	571
???
Region Name	Stage Label	Area	Perimeter	Thresholded Area	Average	Minimum	Maximum
1	B07	20.6853	16.08	0	619.125	607	637
1	B07	20.6853	16.08	0	620.625	603	635
1	B07	20.6853	16.08	0	623.375	612	632
1	B07	20.6853	16.08	0	620.625	614	629
1	B07	20.6853	16.08	0	620.875	605	637
1	B07	20.6853	16.08	0	618.5	601	636
1	B07	20.6853	16.08	0	621.125	609	636
1	B07	20.6853	16.08	0	627.125	619	639
1	B07	20.6853	16.08	0	617	600	639
1	B07	20.6853	16.08	0	623.125	609	643
1	B07	20.6853	16.08	0	617.875	608	631
1	B07	20.6853	16.08	0	618.125	602	628
1	B07	20.6853	16.08	0	619.375	589	635
1	B07	20.6853	16.08	0	615.75	603	628
1	B07	20.6853	16.08	0	614.75	590	630
1	B07	20.6853	16.08	0	615.25	603	629
1	B07	20.6853	16.08	0	623.25	612	637
1	B07	20.6853	16.08	0	618.375	610	631
1	B07	20.6853	16.08	0	614.5	604	621
1	B07	20.6853	16.08	0	622.5	612	635
1	B07	20.6853	16.08	0	615.125	597	641
1	B07	20.6853	16.08	0	622.375	603	644
1	B07	20.6853	16.08	0	614	605	630
1	B07	20.6853	16.08	0	617.5	599	639
1	B07	20.6853	16.08	0	619.75	602	636
1	B07	20.6853	16.08	0	618	605	631
1	B07	20.6853	16.08	0	615.75	604	635
1	B07	20.6853	16.08	0	612.125	587	630
1	B07	20.6853	16.08	0	616.25	602	626
1	B07	20.6853	16.08	0	617.25	600	627
1	B07	20.6853	16.08	0	622.625	608	635
1	B07	20.6853	16.08	0	616.125	604	637
???
Region Name	Stage Label	Area	Perimeter	Thresholded Area	Average	Minimum	Maximum
1	B08	20.6853	16.08	0	636.25	620	645
1	B08	20.6853	16.08	0	641.875	621	656
1	B08	20.6853	16.08	0	639.75	630	647
1	B08	20.6853	16.08	0	633.5	605	654
1	B08	20.6853	16.08	0	637.625	630	651
1	B08	20.6853	16.08	0	635.125	624	655
1	B08	20.6853	16.08	0	636.375	623	645
1	B08	20.6853	16.08	0	637.375	628	651
1	B08	20.6853	16.08	0	634.875	627	650
1	B08	20.6853	16.08	0	641.375	620	663
1	B08	20.6853	16.08	0	642.625	630	655
1	B08	20.6853	16.08	0	638.375	616	652
1	B08	20.6853	16.08	0	634.125	619	647
1	B08	20.6853	16.08	0	637.125	621	647
1	B08	20.6853	16.08	0	636.375	623	649
1	B08	20.6853	16.08	0	637.875	628	647
1	B08	20.6853	16.08	0	635.75	625	649
1	B08	20.6853	16.08	0	642.375	628	662
1	B08	20.6853	16.08	0	641.5	622	652
1	B08	20.6853	16.08	0	637.5	610	652
1	B08	20.6853	16.08	0	635.25	619	652
1	B08	20.6853	16.08	0	640.125	620	671
1	B08	20.6853	16.08	0	636.125	626	645
1	B08	20.6853	16.08	0	638	626	648
1	B08	20.6853	16.08	0	634.125	623	644
1	B08	20.6853	16.08	0	639.125	631	653
1	B08	20.6853	16.08	0	639.25	627	657
1	B08	20.6853	16.08	0	634.875	626	648
1	B08	20.6853	16.08	0	640.25	621	652
1	B08	20.6853	16.08	0	636	628	650
1	B08	20.6853	16.08	0	635.75	628	646
1	B08	20.6853	16.08	0	635.25	625	648
???
Region Name	Stage Label	Area	Perimeter	Thresholded Area	Average	Minimum	Maximum
1	B09	20.6853	16.08	0	520.375	506	538
1	B09	20.6853	16.08	0	512.875	508	521
1	B09	20.6853	16.08	0	509.625	495	524
1	B09	20.6853	16.08	0	517.75	508	531
1	B09	20.6853	16.08	0	518.25	505	534
1	B09	20.6853	16.08	0	511.5	497	523
1	B09	20.6853	16.08	0	516.5	500	533
1	B09	20.6853	16.08	0	516.25	492	529
1	B09	20.6853	16.08	0	509.875	499	517
1	B09	20.6853	16.08	0	513.375	495	528
1	B09	20.6853	16.08	0	516.625	505	538
1	B09	20.6853	16.08	0	512.875	501	525
1	B09	20.6853	16.08	0	518.5	504	533
1	B09	20.6853	16.08	0	507.125	489	514
1	B09	20.6853	16.08	0	513.625	500	526
1	B09	20.6853	16.08	0	514.75	498	529
1	B09	20.6853	16.08	0	516.125	500	543
1	B09	20.6853	16.08	0	512.625	497	527
1	B09	20.6853	16.08	0	519.875	502	537
1	B09	20.6853	16.08	0	511.875	502	524
1	B09	20.6853	16.08	0	515.25	490	534
1	B09	20.6853	16.08	0	516.5	504	545
1	B09	20.6853	16.08	0	519.75	502	536
1	B09	20.6853	16.08	0	518.5	502	533
1	B09	20.6853	16.08	0	518.875	501	539
1	B09	20.6853	16.08	0	518.25	505	529
1	B09	20.6853	16.08	0	518.75	503	531
1	B09	20.6853	16.08	0	516.75	500	529
1	B09	20.6853	16.08	0	521.875	516	531
1	B09	20.6853	16.08	0	518	500	527
1	B09	20.6853	16.08	0	515.125	508	523
1	B09	20.6853	16.08	0	513.75	501	531
???
Region Name	Stage Label	Area	Perimeter	Thresholded Area	Average	Minimum	Maximum
1	B14	20.6853	16.08	0	631.75	618	639
1	B14	20.6853	16.08	0	620.625	601	639
1	B14	20.6853	16.08	0	625.5	614	636
1	B14	20.6853	16.08	0	628.25	618	638
1	B14	20.6853	16.08	0	621.5	611	627
1	B14	20.6853	16.08	0	619.875	598	633
1	B14	20.6853	16.08	0	625.875	612	641
1	B14	20.6853	16.08	0	629.75	618	640
1	B14	20.6853	16.08	0	615.25	602	633
1	B14	20.6853	16.08	0	625.125	618	632
1	B14	20.6853	16.08	0	625.375	619	631
1	B14	20.6853	16.08	0	622.375	606	631
1	B14	20.6853	16.08	0	625.5	615	641
1	B14	20.6853	16.08	0	625.625	613	640
1	B14	20.6853	16.08	0	623.625	608	647
1	B14	20.6853	16.08	0	616.125	605	633
1	B14	20.6853	16.08	0	618.5	604	639
1	B14	20.6853	16.08	0	623	602	639
1	B14	20.6853	16.08	0	622.25	609	648
1	B14	20.6853	16.08	0	623.375	609	634
1	B14	20.6853	16.08	0	628.875	612	648
1	B14	20.6853	16.08	0	627.75	616	639
1	B14	20.6853	16.08	0	628.375	599	659
1	B14	20.6853	16.08	0	620.875	611	633
1	B14	20.6853	16.08	0	625	616	636
1	B14	20.6853	16.08	0	622.625	605	638
1	B14	20.6853	16.08	0	629	617	644
1	B14	20.6853	16.08	0	621.5	612	636
1	B14	20.6853	16.08	0	622.625	607	630
1	B14	20.6853	16.08	0	633.25	605	655
1	B14	20.6853	16.08	0	621.75	604	636
1	B14	20.6853	16.08	0	629.625	613	642
???
Region Name	Stage Label	Area	Perimeter	Thresholded Area	Average	Minimum	Maximum
1	B15	20.6853	16.08	0	620.875	615	631
1	B15	20.6853	16.08	0	625.375	609	640
1	B15	20.6853	16.08	0	627.375	619	639
1	B15	20.6853	16.08	0	625.375	601	639
1	B15	20.6853	16.08	0	623.5	612	644
1	B15	20.6853	16.08	0	623.625	595	636
1	B15	20.6853	16.08	0	624.625	605	655
1	B15	20.6853	16.08	0	625	608	642
1	B15	20.6853	16.08	0	626.5	611	641
1	B15	20.6853	16.08	0	625.625	606	639
1	B15	20.6853	16.08	0	628.875	613	646
1	B15	20.6853	16.08	0	624.625	599	646
1	B15	20.6853	16.08	0	622	604	643
1	B15	20.6853	16.08	0	626.375	618	632
1	B15	20.6853	16.08	0	623.25	613	635
1	B15	20.6853	16.08	0	625.5	612	645
1	B15	20.6853	16.08	0	629.875	607	640
1	B15	20.6853	16.08	0	627.125	618	635
1	B15	20.6853	16.08	0	621.625	606	640
1	B15	20.6853	16.08	0	622	603	637
1	B15	20.6853	16.08	0	624.875	604	635
1	B15	20.6853	16.08	0	621.125	609	629
1	B15	20.6853	16.08	0	622.5	610	636
1	B15	20.6853	16.08	0	629.875	613	640
1	B15	20.6853	16.08	0	625.25	603	637
1	B15	20.6853	16.08	0	620.375	600	631
1	B15	20.6853	16.08	0	627.875	619	641
1	B15	20.6853	16.08	0	625.125	605	647
1	B15	20.6853	16.08	0	616.625	595	631
1	B15	20.6853	16.08	0	624.25	613	640
1	B15	20.6853	16.08	0	629.875	604	642
1	B15	20.6853	16.08	0	630.625	613	649
???
Region Name	Stage Label	Area	Perimeter	Thresholded Area	Average	Minimum	Maximum
1	B18	20.6853	16.08	0	601.75	585	613
1	B18	20.6853	16.08	0	607.375	591	622
1	B18	20.6853	16.08	0	599.125	579	621
1	B18	20.6853	16.08	0	597.5	588	616
1	B18	20.6853	16.08	0	605.875	592	619
1	B18	20.6853	16.08	0	605.625	588	615
1	B18	20.6853	16.08	0	598.625	592	607
1	B18	20.6853	16.08	0	596.75	587	605
1	B18	20.6853	16.08	0	599.25	573	614
1	B18	20.6853	16.08	0	604.25	595	619
1	B18	20.6853	16.08	0	597.125	583	605
1	B18	20.6853	16.08	0	601.125	583	621
1	B18	20.6853	16.08	0	599.375	587	616
1	B18	20.6853	16.08	0	596.5	587	603
1	B18	20.6853	16.08	0	604.25	595	617
1	B18	20.6853	16.08	0	596.625	579	612
1	B18	20.6853	16.08	0	596	580	612
1	B18	20.6853	16.08	0	601.5	586	616
1	B18	20.6853	16.08	0	603.125	590	621
1	B18	20.6853	16.08	0	595.375	587	605
1	B18	20.6853	16.08	0	595	568	612
1	B18	20.6853	16.08	0	601.5	580	621
1	B18	20.6853	16.08	0	603.25	590	624
1	B18	20.6853	16.08	0	598.5	578	610
1	B18	20.6853	16.08	0	600.125	582	617
1	B18	20.6853	16.08	0	599	575	614
1	B18	20.6853	16.08	0	606	589	619
1	B18	20.6853	16.08	0	598.875	580	611
1	B18	20.6853	16.08	0	599.125	577	621
1	B18	20.6853	16.08	0	595.5	581	604
1	B18	20.6853	16.08	0	598.125	577	617
1	B18	20.6853	16.08	0	600	583	631
???
Region Name	Stage Label	Area	Perimeter	Thresholded Area	Average	Minimum	Maximum
1	C01	20.6853	16.08	0	558.625	540	583
1	C01	20.6853	16.08	0	557.375	545	577
1	C01	20.6853	16.08	0	558.875	541	576
1	C01	20.6853	16.08	0	555.75	545	566
1	C01	20.6853	16.08	0	557.75	541	580
1	C01	20.6853	16.08	0	559.5	535	574
1	C01	20.6853	16.08	0	556	544	575
1	C01	20.6853	16.08	0	558.5	543	570
1	C01	20.6853	16.08	0	556.875	540	567
1	C01	20.6853	16.08	0	566.375	531	580
1	C01	20.6853	16.08	0	556.75	535	576
1	C01	20.6853	16.08	0	554.875	546	563
1	C01	20.6853	16.08	0	558.375	540	571
1	C01	20.6853	16.08	0	561.25	548	585
1	C01	20.6853	16.08	0	559.125	536	572
1	C01	20.6853	16.08	0	560.25	532	584
1	C01	20.6853	16.08	0	562.875	542	580
1	C01	20.6853	16.08	0	556.875	535	571
1	C01	20.6853	16.08	0	563.25	542	584
1	C01	20.6853	16.08	0	565	553	582
1	C01	20.6853	16.08	0	557.125	538	571
1	C01	20.6853	16.08	0	561.375	550	578
1	C01	20.6853	16.08	0	565.5	550	579
1	C01	20.6853	16.08	0	559.5	527	573
1	C01	20.6853	16.08	0	558	549	571
1	C01	20.6853	16.08	0	566.25	546	588
1	C01	20.6853	16.08	0	561	539	577
1	C01	20.6853	16.08	0	564.25	547	588
1	C01	20.6853	16.08	0	562.25	543	579
1	C01	20.6853	16.08	0	560.75	542	573
1	C01	20.6853	16.08	0	563.5	549	579
1	C01	20.6853	16.08	0	558.875	538	569
???
Region Name	Stage Label	Area	Perimeter	Thresholded Area	Average	Minimum	Maximum
1	C03	20.6853	16.08	0	533	526	547
1	C03	20.6853	16.08	0	533.625	519	551
1	C03	20.6853	16.08	0	536.375	529	546
1	C03	20.6853	16.08	0	536.5	528	553
1	C03	20.6853	16.08	0	531.875	520	542
1	C03	20.6853	16.08	0	531.5	522	547
1	C03	20.6853	16.08	0	535.375	521	551
1	C03	20.6853	16.08	0	532.875	515	550
1	C03	20.6853	16.08	0	536.375	515	546
1	C03	20.6853	16.08	0	537.5	521	558
1	C03	20.6853	16.08	0	532.375	516	541
1	C03	20.6853	16.08	0	537	523	552
1	C03	20.6853	16.08	0	530.875	519	548
1	C03	20.6853	16.08	0	531.375	512	545
1	C03	20.6853	16.08	0	535.25	526	545
1	C03	20.6853	16.08	0	537.25	523	549
1	C03	20.6853	16.08	0	534.375	512	552
1	C03	20.6853	16.08	0	537.375	520	551
1	C03	20.6853	16.08	0	539.625	526	546
1	C03	20.6853	16.08	0	535.25	511	547
1	C03	20.6853	16.08	0	538	525	551
1	C03	20.6853	16.08	0	538.5	530	555
1	C03	20.6853	16.08	0	532.25	517	557
1	C03	20.6853	16.08	0	536.5	525	555
1	C03	20.6853	16.08	0	542.75	534	551
1	C03	20.6853	16.08	0	532.875	523	554
1	C03	20.6853	16.08	0	532.25	520	549
1	C03	20.6853	16.08	0	536.5	515	552
1	C03	20.6853	16.08	0	529.5	515	543
1	C03	20.6853	16.08	0	536.5	522	545
1	C03	20.6853	16.08	0	536.5	527	549
1	C03	20.6853	16.08	0	532	522	540
???
Region Name	Stage Label	Area	Perimeter	Thresholded Area	Average	Minimum	Maximum
1	C04	20.6853	16.08	0	617.875	605	626
1	C04	20.6853	16.08	0	616	597	629
1	C04	20.6853	16.08	0	622.25	611	638
1	C04	20.6853	16.08	0	616.5	605	626
1	C04	20.6853	16.08	0	624.75	606	636
1	C04	20.6853	16.08	0	623.625	609	640
1	C04	20.6853	16.08	0	630.375	619	643
1	C04	20.6853	16.08	0	615.375	597	632
1	C04	20.6853	16.08	0	619.125	603	638
1	C04	20.6853	16.08	0	618	602	642
1	C04	20.6853	16.08	0	623.375	607	642
1	C04	20.6853	16.08	0	621.5	616	629
1	C04	20.6853	16.08	0	619.75	604	633
1	C04	20.6853	16.08	0	614.5	598	633
1	C04	20.6853	16.08	0	624.75	602	639
1	C04	20.6853	16.08	0	626.75	614	643
1	C04	20.6853	16.08	0	624.875	609	657
1	C04	20.6853	16.08	0	622.375	604	639
1	C04	20.6853	16.08	0	623.875	614	639
1	C04	20.6853	16.08	0	619.125	612	629
1	C04	20.6853	16.08	0	622.625	605	634
1	C04	20.6853	16.08	0	618	603	642
1	C04	20.6853	16.08	0	616.25	600	631
1	C04	20.6853	16.08	0	622.375	610	635
1	C04	20.6853	16.08	0	616.875	605	629
1	C04	20.6853	16.08	0	617.625	603	629
1	C04	20.6853	16.08	0	618.75	607	626
1	C04	20.6853	16.08	0	623.125	616	628
1	C04	20.6853	16.08	0	621.25	611	631
1	C04	20.6853	16.08	0	623.25	610	631
1	C04	20.6853	16.08	0	618.75	604	632
1	C04	20.6853	16.08	0	622.125	611	631
???
Region Name	Stage Label	Area	Perimeter	Thresholded Area	Average	Minimum	Maximum
1	C05	20.6853	16.08	0	603.125	592	613
1	C05	20.6853	16.08	0	597.25	586	607
1	C05	20.6853	16.08	0	604.25	582	620
1	C05	20.6853	16.08	0	600.125	584	615
1	C05	20.6853	16.08	0	593.75	583	605
1	C05	20.6853	16.08	0	599.375	595	614
1	C05	20.6853	16.08	0	600	592	615
1	C05	20.6853	16.08	0	602.375	583	624
1	C05	20.6853	16.08	0	600.125	581	621
1	C05	20.6853	16.08	0	604.75	583	625
1	C05	20.6853	16.08	0	597.75	586	606
1	C05	20.6853	16.08	0	608	591	617
1	C05	20.6853	16.08	0	601.5	590	611
1	C05	20.6853	16.08	0	600.5	588	622
1	C05	20.6853	16.08	0	599.625	585	617
1	C05	20.6853	16.08	0	604.125	588	613
1	C05	20.6853	16.08	0	594.625	581	613
1	C05	20.6853	16.08	0	598.5	578	608
1	C05	20.6853	16.08	0	599.75	590	609
1	C05	20.6853	16.08	0	598.875	584	611
1	C05	20.6853	16.08	0	606.625	592	623
1	C05	20.6853	16.08	0	602.5	591	619
1	C05	20.6853	16.08	0	602.625	591	615
1	C05	20.6853	16.08	0	601	592	608
1	C05	20.6853	16.08	0	598.875	589	616
1	C05	20.6853	16.08	0	599	579	615
1	C05	20.6853	16.08	0	603.75	586	621
1	C05	20.6853	16.08	0	602.625	591	617
1	C05	20.6853	16.08	0	596.125	580	607
1	C05	20.6853	16.08	0	606.625	590	626
1	C05	20.6853	16.08	0	603.125	587	636
1	C05	20.6853	16.08	0	602.375	589	621
???
Region Name	Stage Label	Area	Perimeter	Thresholded Area	Average	Minimum	Maximum
1	C06	20.6853	16.08	0	635.25	622	644
1	C06	20.6853	16.08	0	637.875	625	650
1	C06	20.6853	16.08	0	635.25	623	646
1	C06	20.6853	16.08	0	637.25	616	655
1	C06	20.6853	16.08	0	640	620	656
1	C06	20.6853	16.08	0	636.25	628	649
1	C06	20.6853	16.08	0	637.25	612	659
1	C06	20.6853	16.08	0	638.875	623	650
1	C06	20.6853	16.08	0	640	625	651
1	C06	20.6853	16.08	0	633.375	618	644
1	C06	20.6853	16.08	0	645	636	653
1	C06	20.6853	16.08	0	642.375	629	656
1	C06	20.6853	16.08	0	641.875	620	657
1	C06	20.6853	16.08	0	638.875	617	654
1	C06	20.6853	16.08	0	634.125	619	655
1	C06	20.6853	16.08	0	635.75	607	650
1	C06	20.6853	16.08	0	635.5	622	644
1	C06	20.6853	16.08	0	643.125	629	656
1	C06	20.6853	16.08	0	637.375	628	653
1	C06	20.6853	16.08	0	637.625	627	655
1	C06	20.6853	16.08	0	640.625	628	659
1	C06	20.6853	16.08	0	637.75	625	652
1	C06	20.6853	16.08	0	644.125	621	664
1	C06	20.6853	16.08	0	638.875	618	660
1	C06	20.6853	16.08	0	643.875	629	660
1	C06	20.6853	16.08	0	644.5	638	655
1	C06	20.6853	16.08	0	639.375	624	657
1	C06	20.6853	16.08	0	637.125	625	647
1	C06	20.6853	16.08	0	637	620	647
1	C06	20.6853	16.08	0	633.625	616	647
1	C06	20.6853	16.08	0	640.875	629	657
1	C06	20.6853	16.08	0	638.125	625	659
???
Region Name	Stage Label	Area	Perimeter	Thresholded Area	Average	Minimum	Maximum
1	C07	20.6853	16.08	0	605.875	591	619
1	C07	20.6853	16.08	0	606.5	593	615
1	C07	20.6853	16.08	0	600.5	583	619
1	C07	20.6853	16.08	0	607.75	586	626
1	C07	20.6853	16.08	0	598.875	580	612
1	C07	20.6853	16.08	0	613.5	606	621
1	C07	20.6853	16.08	0	609.25	603	623
1	C07	20.6853	16.08	0	604	579	621
1	C07	20.6853	16.08	0	603	591	617
1	C07	20.6853	16.08	0	604.375	597	620
1	C07	20.6853	16.08	0	605.625	592	619
1	C07	20.6853	16.08	0	605.625	595	617
1	C07	20.6853	16.08	0	605.375	593	617
1	C07	20.6853	16.08	0	607	595	621
1	C07	20.6853	16.08	0	607	599	621
1	C07	20.6853	16.08	0	608.875	597	621
1	C07	20.6853	16.08	0	603.375	586	617
1	C07	20.6853	16.08	0	613.5	607	627
1	C07	20.6853	16.08	0	604.625	593	616
1	C07	20.6853	16.08	0	599.75	590	610
1	C07	20.6853	16.08	0	606	594	619
1	C07	20.6853	16.08	0	602	580	619
1	C07	20.6853	16.08	0	605.375	593	620
1	C07	20.6853	16.08	0	601.875	584	616
1	C07	20.6853	16.08	0	609.875	602	621
1	C07	20.6853	16.08	0	609.25	593	621
1	C07	20.6853	16.08	0	611.5	596	634
1	C07	20.6853	16.08	0	605.875	598	625
1	C07	20.6853	16.08	0	611.875	604	621
1	C07	20.6853	16.08	0	607.625	594	621
1	C07	20.6853	16.08	0	611.125	603	626
1	C07	20.6853	16.08	0	614.5	601	631
???
Region Name	Stage Label	Area	Perimeter	Thresholded Area	Average	Minimum	Maximum
1	C08	20.6853	16.08	0	613	603	630
1	C08	20.6853	16.08	0	614.75	599	627
1	C08	20.6853	16.08	0	615.625	608	622
1	C08	20.6853	16.08	0	611.875	598	631
1	C08	20.6853	16.08	0	612.75	598	620
1	C08	20.6853	16.08	0	616.5	592	631
1	C08	20.6853	16.08	0	616	601	632
1	C08	20.6853	16.08	0	613	583	634
1	C08	20.6853	16.08	0	617.125	601	629
1	C08	20.6853	16.08	0	609.125	596	631
1	C08	20.6853	16.08	0	608.25	592	626
1	C08	20.6853	16.08	0	609.875	596	628
1	C08	20.6853	16.08	0	618.5	602	634
1	C08	20.6853	16.08	0	619.625	605	638
1	C08	20.6853	16.08	0	613.375	602	642
1	C08	20.6853	16.08	0	614.125	600	635
1	C08	20.6853	16.08	0	605.875	593	618
1	C08	20.6853	16.08	0	615.25	601	626
1	C08	20.6853	16.08	0	614.125	598	624
1	C08	20.6853	16.08	0	617.625	610	629
1	C08	20.6853	16.08	0	621.875	598	641
1	C08	20.6853	16.08	0	616.375	602	641
1	C08	20.6853	16.08	0	615.125	607	627
1	C08	20.6853	16.08	0	611	604	619
1	C08	20.6853	16.08	0	605.75	591	624
1	C08	20.6853	16.08	0	616.375	604	629
1	C08	20.6853	16.08	0	612.75	601	625
1	C08	20.6853	16.08	0	621	610	635
1	C08	20.6853	16.08	0	614.5	602	629
1	C08	20.6853	16.08	0	609.375	598	626
1	C08	20.6853	16.08	0	611.125	591	624
1	C08	20.6853	16.08	0	620.625	612	630
???
Region Name	Stage Label	Area	Perimeter	Thresholded Area	Average	Minimum	Maximum
1	C09	20.6853	16.08	0	664.75	652	680
1	C09	20.6853	16.08	0	656.875	647	667
1	C09	20.6853	16.08	0	660.125	646	676
1	C09	20.6853	16.08	0	660.75	650	675
1	C09	20.6853	16.08	0	663.5	649	675
1	C09	20.6853	16.08	0	654.125	640	671
1	C09	20.6853	16.08	0	659	643	670
1	C09	20.6853	16.08	0	664.5	646	684
1	C09	20.6853	16.08	0	662.125	647	682
1	C09	20.6853	16.08	0	654.75	646	673
1	C09	20.6853	16.08	0	662.125	648	688
1	C09	20.6853	16.08	0	665	648	681
1	C09	20.6853	16.08	0	659.75	647	675
1	C09	20.6853	16.08	0	659.625	647	672
1	C09	20.6853	16.08	0	658.25	651	672
1	C09	20.6853	16.08	0	657.5	636	674
1	C09	20.6853	16.08	0	657.75	644	669
1	C09	20.6853	16.08	0	665.125	649	679
1	C09	20.6853	16.08	0	663.125	648	681
1	C09	20.6853	16.08	0	656.625	643	663
1	C09	20.6853	16.08	0	655.25	639	663
1	C09	20.6853	16.08	0	665.125	638	684
1	C09	20.6853	16.08	0	656.875	639	678
1	C09	20.6853	16.08	0	660.875	650	674
1	C09	20.6853	16.08	0	661.75	640	673
1	C09	20.6853	16.08	0	658.75	637	669
1	C09	20.6853	16.08	0	658.75	652	672
1	C09	20.6853	16.08	0	663.25	648	685
1	C09	20.6853	16.08	0	658.5	647	672
1	C09	20.6853	16.08	0	662.75	639	671
1	C09	20.6853	16.08	0	664.375	653	684
1	C09	20.6853	16.08	0	661	638	684
???
Region Name	Stage Label	Area	Perimeter	Thresholded Area	Average	Minimum	Maximum
1	C12	20.6853	16.08	0	653.375	647	662
1	C12	20.6853	16.08	0	652	627	672
1	C12	20.6853	16.08	0	654.375	647	662
1	C12	20.6853	16.08	0	649	640	660
1	C12	20.6853	16.08	0	647.25	638	657
1	C12	20.6853	16.08	0	648.25	635	669
1	C12	20.6853	16.08	0	647.375	630	656
1	C12	20.6853	16.08	0	652.375	616	680
1	C12	20.6853	16.08	0	652.375	639	669
1	C12	20.6853	16.08	0	650.75	638	660
1	C12	20.6853	16.08	0	655	641	673
1	C12	20.6853	16.08	0	651.25	642	659
1	C12	20.6853	16.08	0	650.125	644	656
1	C12	20.6853	16.08	0	651.875	636	667
1	C12	20.6853	16.08	0	654	645	663
1	C12	20.6853	16.08	0	658.375	643	672
1	C12	20.6853	16.08	0	654.25	643	671
1	C12	20.6853	16.08	0	654.5	647	666
1	C12	20.6853	16.08	0	653	633	672
1	C12	20.6853	16.08	0	653.125	637	662
1	C12	20.6853	16.08	0	658.375	651	674
1	C12	20.6853	16.08	0	654	645	665
1	C12	20.6853	16.08	0	659.125	644	670
1	C12	20.6853	16.08	0	651.375	642	658
1	C12	20.6853	16.08	0	646	635	669
1	C12	20.6853	16.08	0	656.375	647	673
1	C12	20.6853	16.08	0	656.625	637	666
1	C12	20.6853	16.08	0	656.75	644	675
1	C12	20.6853	16.08	0	655.625	638	672
1	C12	20.6853	16.08	0	656.625	645	667
1	C12	20.6853	16.08	0	653.375	640	672
1	C12	20.6853	16.08	0	653.625	631	673
???
Region Name	Stage Label	Area	Perimeter	Thresholded Area	Average	Minimum	Maximum
1	C13	20.6853	16.08	0	641.5	625	658
1	C13	20.6853	16.08	0	641.875	627	653
1	C13	20.6853	16.08	0	642.625	633	652
1	C13	20.6853	16.08	0	643	627	653
1	C13	20.6853	16.08	0	645.375	629	662
1	C13	20.6853	16.08	0	641	629	651
1	C13	20.6853	16.08	0	642.875	629	659
1	C13	20.6853	16.08	0	640.125	630	651
1	C13	20.6853	16.08	0	642	622	666
1	C13	20.6853	16.08	0	641.125	634	646
1	C13	20.6853	16.08	0	642.875	631	650
1	C13	20.6853	16.08	0	647.125	629	660
1	C13	20.6853	16.08	0	644.375	631	658
1	C13	20.6853	16.08	0	647.5	633	662
1	C13	20.6853	16.08	0	644.5	631	653
1	C13	20.6853	16.08	0	641.125	619	657
1	C13	20.6853	16.08	0	643.25	635	655
1	C13	20.6853	16.08	0	642.625	624	663
1	C13	20.6853	16.08	0	646.125	637	659
1	C13	20.6853	16.08	0	644.875	634	655
1	C13	20.6853	16.08	0	641.5	629	663
1	C13	20.6853	16.08	0	640.5	632	653
1	C13	20.6853	16.08	0	643	633	661
1	C13	20.6853	16.08	0	651.75	641	670
1	C13	20.6853	16.08	0	640	630	661
1	C13	20.6853	16.08	0	646.125	628	663
1	C13	20.6853	16.08	0	643	629	664
1	C13	20.6853	16.08	0	646.25	633	664
1	C13	20.6853	16.08	0	641	628	660
1	C13	20.6853	16.08	0	644.125	624	669
1	C13	20.6853	16.08	0	639.5	626	655
1	C13	20.6853	16.08	0	647.625	631	659
???
Region Name	Stage Label	Area	Perimeter	Thresholded Area	Average	Minimum	Maximum
1	C14	20.6853	16.08	0	636.625	623	645
1	C14	20.6853	16.08	0	628.25	617	640
1	C14	20.6853	16.08	0	634	629	639
1	C14	20.6853	16.08	0	639.625	632	652
1	C14	20.6853	16.08	0	631.625	609	655
1	C14	20.6853	16.08	0	637.375	630	652
1	C14	20.6853	16.08	0	631.125	618	640
1	C14	20.6853	16.08	0	632.625	624	642
1	C14	20.6853	16.08	0	636.625	631	648
1	C14	20.6853	16.08	0	628.875	618	643
1	C14	20.6853	16.08	0	636.5	627	647
1	C14	20.6853	16.08	0	639.75	623	660
1	C14	20.6853	16.08	0	634.25	612	646
1	C14	20.6853	16.08	0	628.75	604	640
1	C14	20.6853	16.08	0	639.25	619	661
1	C14	20.6853	16.08	0	630.125	616	643
1	C14	20.6853	16.08	0	634.375	618	646
1	C14	20.6853	16.08	0	630	619	644
1	C14	20.6853	16.08	0	639.875	622	654
1	C14	20.6853	16.08	0	633.75	617	654
1	C14	20.6853	16.08	0	633.25	612	647
1	C14	20.6853	16.08	0	635.125	620	651
1	C14	20.6853	16.08	0	631.375	612	656
1	C14	20.6853	16.08	0	634.75	614	656
1	C14	20.6853	16.08	0	634.25	626	643
1	C14	20.6853	16.08	0	631.75	621	650
1	C14	20.6853	16.08	0	635.625	622	649
1	C14	20.6853	16.08	0	639.125	625	651
1	C14	20.6853	16.08	0	626.125	607	634
1	C14	20.6853	16.08	0	628.625	620	637
1	C14	20.6853	16.08	0	634.625	629	642
1	C14	20.6853	16.08	0	636.5	626	643
???
Region Name	Stage Label	Area	Perimeter	Thresholded Area	Average	Minimum	Maximum
1	C17	20.6853	16.08	0	655.125	642	671
1	C17	20.6853	16.08	0	655.875	640	666
1	C17	20.6853	16.08	0	652.625	638	675
1	C17	20.6853	16.08	0	652.875	642	663
1	C17	20.6853	16.08	0	652.375	639	659
1	C17	20.6853	16.08	0	653.375	643	673
1	C17	20.6853	16.08	0	654.25	641	668
1	C17	20.6853	16.08	0	655.75	646	665
1	C17	20.6853	16.08	0	650.5	624	667
1	C17	20.6853	16.08	0	657.875	638	670
1	C17	20.6853	16.08	0	656.75	646	679
1	C17	20.6853	16.08	0	651.875	630	676
1	C17	20.6853	16.08	0	655.75	636	673
1	C17	20.6853	16.08	0	659.5	653	668
1	C17	20.6853	16.08	0	657.75	643	678
1	C17	20.6853	16.08	0	648.5	635	663
1	C17	20.6853	16.08	0	657.25	641	674
1	C17	20.6853	16.08	0	655	645	660
1	C17	20.6853	16.08	0	654	638	666
1	C17	20.6853	16.08	0	661.75	646	685
1	C17	20.6853	16.08	0	658.375	644	669
1	C17	20.6853	16.08	0	650.625	638	660
1	C17	20.6853	16.08	0	653.875	645	660
1	C17	20.6853	16.08	0	662.375	645	686
1	C17	20.6853	16.08	0	656.375	646	671
1	C17	20.6853	16.08	0	657.75	645	668
1	C17	20.6853	16.08	0	649.875	643	661
1	C17	20.6853	16.08	0	655.5	642	670
1	C17	20.6853	16.08	0	652.75	631	665
1	C17	20.6853	16.08	0	657.25	639	666
1	C17	20.6853	16.08	0	655.5	633	668
1	C17	20.6853	16.08	0	655.25	641	663
???
Region Name	Stage Label	Area	Perimeter	Thresholded Area	Average	Minimum	Maximum
1	C18	20.6853	16.08	0	641.125	631	647
1	C18	20.6853	16.08	0	645.25	632	663
1	C18	20.6853	16.08	0	647.625	638	672
1	C18	20.6853	16.08	0	648.875	639	656
1	C18	20.6853	16.08	0	647.5	634	660
1	C18	20.6853	16.08	0	649.125	628	665
1	C18	20.6853	16.08	0	638.875	626	665
1	C18	20.6853	16.08	0	651.25	641	669
1	C18	20.6853	16.08	0	646.5	628	661
1	C18	20.6853	16.08	0	641.25	632	648
1	C18	20.6853	16.08	0	652.25	641	664
1	C18	20.6853	16.08	0	648.25	632	673
1	C18	20.6853	16.08	0	648.75	641	656
1	C18	20.6853	16.08	0	643.875	621	661
1	C18	20.6853	16.08	0	649.25	629	670
1	C18	20.6853	16.08	0	638	631	648
1	C18	20.6853	16.08	0	647.625	635	662
1	C18	20.6853	16.08	0	649.25	633	667
1	C18	20.6853	16.08	0	649.25	638	666
1	C18	20.6853	16.08	0	649.875	637	669
1	C18	20.6853	16.08	0	651	637	663
1	C18	20.6853	16.08	0	649.125	632	663
1	C18	20.6853	16.08	0	651.75	639	676
1	C18	20.6853	16.08	0	651.375	636	665
1	C18	20.6853	16.08	0	647.25	631	660
1	C18	20.6853	16.08	0	651.625	639	662
1	C18	20.6853	16.08	0	649.125	633	661
1	C18	20.6853	16.08	0	650.5	629	662
1	C18	20.6853	16.08	0	641.25	628	655
1	C18	20.6853	16.08	0	647.875	630	657
1	C18	20.6853	16.08	0	649.5	629	670
1	C18	20.6853	16.08	0	646.125	629	666
???
Region Name	Stage Label	Area	Perimeter	Thresholded Area	Average	Minimum	Maximum
1	D01	20.6853	16.08	0	631.75	618	646
1	D01	20.6853	16.08	0	633.625	617	654
1	D01	20.6853	16.08	0	635.5	621	646
1	D01	20.6853	16.08	0	634.625	612	662
1	D01	20.6853	16.08	0	626.25	612	651
1	D01	20.6853	16.08	0	632.5	618	646
1	D01	20.6853	16.08	0	625.75	607	642
1	D01	20.6853	16.08	0	634.875	615	656
1	D01	20.6853	16.08	0	636.375	620	654
1	D01	20.6853	16.08	0	628.875	605	648
1	D01	20.6853	16.08	0	630.75	609	642
1	D01	20.6853	16.08	0	627.625	617	641
1	D01	20.6853	16.08	0	631.125	605	642
1	D01	20.6853	16.08	0	632.125	624	643
1	D01	20.6853	16.08	0	631.125	614	640
1	D01	20.6853	16.08	0	632.875	622	648
1	D01	20.6853	16.08	0	630.625	608	654
1	D01	20.6853	16.08	0	636.75	611	657
1	D01	20.6853	16.08	0	627.625	613	641
1	D01	20.6853	16.08	0	632.75	621	645
1	D01	20.6853	16.08	0	636.375	624	654
1	D01	20.6853	16.08	0	635.5	616	647
1	D01	20.6853	16.08	0	633	627	642
1	D01	20.6853	16.08	0	631.125	623	637
1	D01	20.6853	16.08	0	629.5	612	658
1	D01	20.6853	16.08	0	633.375	615	651
1	D01	20.6853	16.08	0	625.625	610	642
1	D01	20.6853	16.08	0	629	617	645
1	D01	20.6853	16.08	0	635.5	621	649
1	D01	20.6853	16.08	0	633.25	623	650
1	D01	20.6853	16.08	0	633.625	624	643
1	D01	20.6853	16.08	0	632.625	624	646
???
Region Name	Stage Label	Area	Perimeter	Thresholded Area	Average	Minimum	Maximum
1	D03	20.6853	16.08	0	650.375	642	658
1	D03	20.6853	16.08	0	647.5	633	665
1	D03	20.6853	16.08	0	646.5	635	661
1	D03	20.6853	16.08	0	646.5	632	665
1	D03	20.6853	16.08	0	640.625	628	659
1	D03	20.6853	16.08	0	647.75	629	670
1	D03	20.6853	16.08	0	646.375	633	667
1	D03	20.6853	16.08	0	647.25	636	659
1	D03	20.6853	16.08	0	644.125	633	668
1	D03	20.6853	16.08	0	644	632	658
1	D03	20.6853	16.08	0	649.75	630	667
1	D03	20.6853	16.08	0	648.25	623	663
1	D03	20.6853	16.08	0	643.375	625	662
1	D03	20.6853	16.08	0	644.25	635	656
1	D03	20.6853	16.08	0	646.625	628	669
1	D03	20.6853	16.08	0	645.125	627	659
1	D03	20.6853	16.08	0	651.125	638	666
1	D03	20.6853	16.08	0	647.375	638	653
1	D03	20.6853	16.08	0	644.25	613	659
1	D03	20.6853	16.08	0	646.875	636	656
1	D03	20.6853	16.08	0	652.125	644	663
1	D03	20.6853	16.08	0	646.75	628	663
1	D03	20.6853	16.08	0	649.25	641	655
1	D03	20.6853	16.08	0	643.875	631	659
1	D03	20.6853	16.08	0	648.625	638	658
1	D03	20.6853	16.08	0	646.875	634	655
1	D03	20.6853	16.08	0	641.375	629	667
1	D03	20.6853	16.08	0	645.125	635	657
1	D03	20.6853	16.08	0	644.125	630	658
1	D03	20.6853	16.08	0	643.25	631	652
1	D03	20.6853	16.08	0	648.25	629	666
1	D03	20.6853	16.08	0	645.25	618	663
???
Region Name	Stage Label	Area	Perimeter	Thresholded Area	Average	Minimum	Maximum
1	D04	20.6853	16.08	0	578	568	595
1	D04	20.6853	16.08	0	576.375	559	592
1	D04	20.6853	16.08	0	578.125	565	593
1	D04	20.6853	16.08	0	578.125	556	588
1	D04	20.6853	16.08	0	576.125	554	595
1	D04	20.6853	16.08	0	575.875	563	591
1	D04	20.6853	16.08	0	573.375	562	590
1	D04	20.6853	16.08	0	576.375	560	590
1	D04	20.6853	16.08	0	577.875	571	589
1	D04	20.6853	16.08	0	572.625	562	586
1	D04	20.6853	16.08	0	579.75	564	592
1	D04	20.6853	16.08	0	574	566	585
1	D04	20.6853	16.08	0	570.5	550	583
1	D04	20.6853	16.08	0	573.5	565	587
1	D04	20.6853	16.08	0	567.375	548	578
1	D04	20.6853	16.08	0	572.75	560	588
1	D04	20.6853	16.08	0	575.75	550	591
1	D04	20.6853	16.08	0	579	562	591
1	D04	20.6853	16.08	0	576	560	597
1	D04	20.6853	16.08	0	582.625	570	599
1	D04	20.6853	16.08	0	576.125	558	594
1	D04	20.6853	16.08	0	577	569	580
1	D04	20.6853	16.08	0	572.75	556	582
1	D04	20.6853	16.08	0	581.75	565	605
1	D04	20.6853	16.08	0	574.125	563	581
1	D04	20.6853	16.08	0	582.75	568	591
1	D04	20.6853	16.08	0	573.375	563	588
1	D04	20.6853	16.08	0	581.625	574	592
1	D04	20.6853	16.08	0	578	567	595
1	D04	20.6853	16.08	0	576	560	583
1	D04	20.6853	16.08	0	577.25	564	588
1	D04	20.6853	16.08	0	580.75	570	596
???
Region Name	Stage Label	Area	Perimeter	Thresholded Area	Average	Minimum	Maximum
1	D06	20.6853	16.08	0	642.5	630	656
1	D06	20.6853	16.08	0	654.5	637	669
1	D06	20.6853	16.08	0	647.625	629	673
1	D06	20.6853	16.08	0	649.75	642	666
1	D06	20.6853	16.08	0	649.75	639	665
1	D06	20.6853	16.08	0	648.75	639	662
1	D06	20.6853	16.08	0	651.25	627	674
1	D06	20.6853	16.08	0	647.5	630	661
1	D06	20.6853	16.08	0	645.125	631	653
1	D06	20.6853	16.08	0	648.625	636	663
1	D06	20.6853	16.08	0	650.875	636	667
1	D06	20.6853	16.08	0	646.5	624	674
1	D06	20.6853	16.08	0	649.125	636	670
1	D06	20.6853	16.08	0	650	634	671
1	D06	20.6853	16.08	0	647.75	634	662
1	D06	20.6853	16.08	0	645.125	626	664
1	D06	20.6853	16.08	0	656.375	645	674
1	D06	20.6853	16.08	0	642.25	625	661
1	D06	20.6853	16.08	0	652.375	635	674
1	D06	20.6853	16.08	0	648.25	622	661
1	D06	20.6853	16.08	0	650.125	636	662
1	D06	20.6853	16.08	0	657	633	676
1	D06	20.6853	16.08	0	650.125	624	677
1	D06	20.6853	16.08	0	645.5	638	657
1	D06	20.6853	16.08	0	650.375	637	676
1	D06	20.6853	16.08	0	648.875	635	675
1	D06	20.6853	16.08	0	643.625	627	661
1	D06	20.6853	16.08	0	654	645	667
1	D06	20.6853	16.08	0	646.875	634	655
1	D06	20.6853	16.08	0	645.5	626	665
1	D06	20.6853	16.08	0	646.125	635	655
1	D06	20.6853	16.08	0	651.375	640	668
???
Region Name	Stage Label	Area	Perimeter	Thresholded Area	Average	Minimum	Maximum
1	D07	20.6853	16.08	0	632.375	607	648
1	D07	20.6853	16.08	0	623.375	611	634
1	D07	20.6853	16.08	0	629.375	612	653
1	D07	20.6853	16.08	0	621.25	608	639
1	D07	20.6853	16.08	0	625.375	611	638
1	D07	20.6853	16.08	0	634	627	650
1	D07	20.6853	16.08	0	627	606	641
1	D07	20.6853	16.08	0	622.75	609	640
1	D07	20.6853	16.08	0	624.25	611	640
1	D07	20.6853	16.08	0	624.875	608	646
1	D07	20.6853	16.08	0	629.625	610	660
1	D07	20.6853	16.08	0	626.125	612	636
1	D07	20.6853	16.08	0	626.5	608	644
1	D07	20.6853	16.08	0	626.625	614	641
1	D07	20.6853	16.08	0	626.625	609	645
1	D07	20.6853	16.08	0	625.875	614	632
1	D07	20.6853	16.08	0	627	618	639
1	D07	20.6853	16.08	0	624.875	598	643
1	D07	20.6853	16.08	0	617.5	595	640
1	D07	20.6853	16.08	0	624.125	620	630
1	D07	20.6853	16.08	0	625	612	640
1	D07	20.6853	16.08	0	625.75	601	641
1	D07	20.6853	16.08	0	628	605	658
1	D07	20.6853	16.08	0	631.375	621	642
1	D07	20.6853	16.08	0	634.75	619	646
1	D07	20.6853	16.08	0	619.25	611	629
1	D07	20.6853	16.08	0	631.25	618	639
1	D07	20.6853	16.08	0	625.625	606	639
1	D07	20.6853	16.08	0	629.875	622	643
1	D07	20.6853	16.08	0	628.875	612	643
1	D07	20.6853	16.08	0	633.5	622	642
1	D07	20.6853	16.08	0	627.875	607	640
???
Region Name	Stage Label	Area	Perimeter	Thresholded Area	Average	Minimum	Maximum
1	D11	20.6853	16.08	0	601.875	574	617
1	D11	20.6853	16.08	0	600.125	586	615
1	D11	20.6853	16.08	0	601.375	591	618
1	D11	20.6853	16.08	0	597	576	613
1	D11	20.6853	16.08	0	607	595	617
1	D11	20.6853	16.08	0	609.5	589	628
1	D11	20.6853	16.08	0	607.625	595	619
1	D11	20.6853	16.08	0	605.375	595	613
1	D11	20.6853	16.08	0	603.625	597	616
1	D11	20.6853	16.08	0	604.875	599	614
1	D11	20.6853	16.08	0	605.5	594	617
1	D11	20.6853	16.08	0	601.375	583	621
1	D11	20.6853	16.08	0	599	579	610
1	D11	20.6853	16.08	0	599.625	582	610
1	D11	20.6853	16.08	0	609.25	592	629
1	D11	20.6853	16.08	0	606	593	624
1	D11	20.6853	16.08	0	601.625	581	632
1	D11	20.6853	16.08	0	600	590	609
1	D11	20.6853	16.08	0	602.5	588	616
1	D11	20.6853	16.08	0	600.875	587	621
1	D11	20.6853	16.08	0	607.375	594	616
1	D11	20.6853	16.08	0	600.25	583	613
1	D11	20.6853	16.08	0	606.375	589	616
1	D11	20.6853	16.08	0	600	582	608
1	D11	20.6853	16.08	0	604.375	590	633
1	D11	20.6853	16.08	0	597.375	584	611
1	D11	20.6853	16.08	0	609.125	576	634
1	D11	20.6853	16.08	0	602.875	595	618
1	D11	20.6853	16.08	0	605	596	614
1	D11	20.6853	16.08	0	599.5	589	612
1	D11	20.6853	16.08	0	596.875	591	609
1	D11	20.6853	16.08	0	602.5	595	610
???
Region Name	Stage Label	Area	Perimeter	Thresholded Area	Average	Minimum	Maximum
1	D14	20.6853	16.08	0	640.375	625	646
1	D14	20.6853	16.08	0	644.125	632	654
1	D14	20.6853	16.08	0	639.125	626	653
1	D14	20.6853	16.08	0	642.25	637	654
1	D14	20.6853	16.08	0	640.375	628	647
1	D14	20.6853	16.08	0	640.375	632	655
1	D14	20.6853	16.08	0	636.375	621	651
1	D14	20.6853	16.08	0	648.125	629	663
1	D14	20.6853	16.08	0	643.75	636	657
1	D14	20.6853	16.08	0	641.875	632	656
1	D14	20.6853	16.08	0	643.25	635	654
1	D14	20.6853	16.08	0	641.5	627	661
1	D14	20.6853	16.08	0	651.125	637	668
1	D14	20.6853	16.08	0	639.125	632	651
1	D14	20.6853	16.08	0	642.75	620	668
1	D14	20.6853	16.08	0	641.25	630	649
1	D14	20.6853	16.08	0	638.625	628	650
1	D14	20.6853	16.08	0	644.75	628	657
1	D14	20.6853	16.08	0	643.375	634	667
1	D14	20.6853	16.08	0	645.75	634	660
1	D14	20.6853	16.08	0	643.75	628	658
1	D14	20.6853	16.08	0	642.25	628	652
1	D14	20.6853	16.08	0	639.75	632	653
1	D14	20.6853	16.08	0	646.625	634	656
1	D14	20.6853	16.08	0	649.375	628	671
1	D14	20.6853	16.08	0	644.125	629	656
1	D14	20.6853	16.08	0	647.875	618	672
1	D14	20.6853	16.08	0	647.375	634	666
1	D14	20.6853	16.08	0	641	623	672
1	D14	20.6853	16.08	0	641.5	633	652
1	D14	20.6853	16.08	0	648.25	633	670
1	D14	20.6853	16.08	0	645.875	628	673
???
Region Name	Stage Label	Area	Perimeter	Thresholded Area	Average	Minimum	Maximum
1	D16	20.6853	16.08	0	620.875	598	640
1	D16	20.6853	16.08	0	621.125	608	636
1	D16	20.6853	16.08	0	624.5	614	634
1	D16	20.6853	16.08	0	626.75	610	643
1	D16	20.6853	16.08	0	623.125	603	632
1	D16	20.6853	16.08	0	629.25	609	646
1	D16	20.6853	16.08	0	624.5	609	635
1	D16	20.6853	16.08	0	624.25	611	637
1	D16	20.6853	16.08	0	631.75	610	656
1	D16	20.6853	16.08	0	621.75	613	637
1	D16	20.6853	16.08	0	629.75	613	655
1	D16	20.6853	16.08	0	626.125	617	641
1	D16	20.6853	16.08	0	628.5	613	643
1	D16	20.6853	16.08	0	628.75	612	645
1	D16	20.6853	16.08	0	623.75	612	635
1	D16	20.6853	16.08	0	631.5	614	649
1	D16	20.6853	16.08	0	616.875	596	627
1	D16	20.6853	16.08	0	630.875	613	661
1	D16	20.6853	16.08	0	630.625	618	647
1	D16	20.6853	16.08	0	623.75	612	644
1	D16	20.6853	16.08	0	625.125	614	641
1	D16	20.6853	16.08	0	625.75	611	631
1	D16	20.6853	16.08	0	624	613	642
1	D16	20.6853	16.08	0	624.625	613	635
1	D16	20.6853	16.08	0	624.5	605	636
1	D16	20.6853	16.08	0	622.375	610	631
1	D16	20.6853	16.08	0	623.875	613	637
1	D16	20.6853	16.08	0	631.375	613	642
1	D16	20.6853	16.08	0	623.75	615	633
1	D16	20.6853	16.08	0	628.75	613	646
1	D16	20.6853	16.08	0	625.75	619	643
1	D16	20.6853	16.08	0	622	613	636
???
Region Name	Stage Label	Area	Perimeter	Thresholded Area	Average	Minimum	Maximum
1	E02	20.6853	16.08	0	639.75	621	654
1	E02	20.6853	16.08	0	638.125	620	655
1	E02	20.6853	16.08	0	634.625	621	651
1	E02	20.6853	16.08	0	644	627	658
1	E02	20.6853	16.08	0	637.25	630	649
1	E02	20.6853	16.08	0	638.375	628	649
1	E02	20.6853	16.08	0	644	635	662
1	E02	20.6853	16.08	0	641.25	628	652
1	E02	20.6853	16.08	0	642.875	634	651
1	E02	20.6853	16.08	0	639	618	647
1	E02	20.6853	16.08	0	645.625	637	661
1	E02	20.6853	16.08	0	648	642	656
1	E02	20.6853	16.08	0	636.75	623	645
1	E02	20.6853	16.08	0	637.5	617	649
1	E02	20.6853	16.08	0	646.75	641	652
1	E02	20.6853	16.08	0	642.625	632	660
1	E02	20.6853	16.08	0	641.25	629	649
1	E02	20.6853	16.08	0	643.25	632	665
1	E02	20.6853	16.08	0	644.5	632	665
1	E02	20.6853	16.08	0	638.125	621	671
1	E02	20.6853	16.08	0	648.625	635	661
1	E02	20.6853	16.08	0	637.25	627	649
1	E02	20.6853	16.08	0	646.375	627	658
1	E02	20.6853	16.08	0	643.875	632	657
1	E02	20.6853	16.08	0	646.125	627	668
1	E02	20.6853	16.08	0	642.625	631	668
1	E02	20.6853	16.08	0	641.625	626	661
1	E02	20.6853	16.08	0	640.375	629	654
1	E02	20.6853	16.08	0	650.25	637	667
1	E02	20.6853	16.08	0	642.75	631	658
1	E02	20.6853	16.08	0	644.625	634	650
1	E02	20.6853	16.08	0	639.5	627	649
???
Region Name	Stage Label	Area	Perimeter	Thresholded Area	Average	Minimum	Maximum
1	E04	20.6853	16.08	0	644.75	632	657
1	E04	20.6853	16.08	0	640.875	628	654
1	E04	20.6853	16.08	0	647.25	637	654
1	E04	20.6853	16.08	0	636.75	625	654
1	E04	20.6853	16.08	0	646.75	635	669
1	E04	20.6853	16.08	0	644	621	658
1	E04	20.6853	16.08	0	650.625	640	660
1	E04	20.6853	16.08	0	642.375	633	660
1	E04	20.6853	16.08	0	641.25	626	649
1	E04	20.6853	16.08	0	640.125	624	649
1	E04	20.6853	16.08	0	638.125	616	651
1	E04	20.6853	16.08	0	636.125	620	658
1	E04	20.6853	16.08	0	640.875	625	661
1	E04	20.6853	16.08	0	644.25	628	654
1	E04	20.6853	16.08	0	643.75	625	654
1	E04	20.6853	16.08	0	644.25	633	661
1	E04	20.6853	16.08	0	642.375	634	658
1	E04	20.6853	16.08	0	644.25	634	658
1	E04	20.6853	16.08	0	641.625	633	657
1	E04	20.6853	16.08	0	642.375	631	663
1	E04	20.6853	16.08	0	640	628	653
1	E04	20.6853	16.08	0	649.875	637	656
1	E04	20.6853	16.08	0	646.625	635	658
1	E04	20.6853	16.08	0	639	629	650
1	E04	20.6853	16.08	0	649.375	632	663
1	E04	20.6853	16.08	0	647.875	630	662
1	E04	20.6853	16.08	0	639.25	626	657
1	E04	20.6853	16.08	0	647.375	633	657
1	E04	20.6853	16.08	0	643.5	626	657
1	E04	20.6853	16.08	0	640.75	633	650
1	E04	20.6853	16.08	0	642.375	625	662
1	E04	20.6853	16.08	0	647.625	632	663
???
Region Name	Stage Label	Area	Perimeter	Thresholded Area	Average	Minimum	Maximum
1	E05	20.6853	16.08	0	591.125	577	610
1	E05	20.6853	16.08	0	596.375	588	601
1	E05	20.6853	16.08	0	592.25	579	601
1	E05	20.6853	16.08	0	597.75	582	610
1	E05	20.6853	16.08	0	592.75	578	614
1	E05	20.6853	16.08	0	588.875	562	616
1	E05	20.6853	16.08	0	589.5	578	603
1	E05	20.6853	16.08	0	591.875	581	603
1	E05	20.6853	16.08	0	588.875	577	601
1	E05	20.6853	16.08	0	595.875	587	609
1	E05	20.6853	16.08	0	593.875	586	602
1	E05	20.6853	16.08	0	590.875	572	617
1	E05	20.6853	16.08	0	597.625	578	610
1	E05	20.6853	16.08	0	594.875	587	604
1	E05	20.6853	16.08	0	597.125	582	613
1	E05	20.6853	16.08	0	595.375	579	614
1	E05	20.6853	16.08	0	590.5	572	605
1	E05	20.6853	16.08	0	593.875	578	614
1	E05	20.6853	16.08	0	592.5	579	615
1	E05	20.6853	16.08	0	590.875	575	602
1	E05	20.6853	16.08	0	588.375	573	601
1	E05	20.6853	16.08	0	593.625	575	615
1	E05	20.6853	16.08	0	594.125	585	604
1	E05	20.6853	16.08	0	585.125	571	598
1	E05	20.6853	16.08	0	588.625	577	598
1	E05	20.6853	16.08	0	593.25	575	603
1	E05	20.6853	16.08	0	591.25	574	612
1	E05	20.6853	16.08	0	592.125	580	608
1	E05	20.6853	16.08	0	588.25	578	600
1	E05	20.6853	16.08	0	591.375	564	608
1	E05	20.6853	16.08	0	593.375	583	607
1	E05	20.6853	16.08	0	596.75	584	607
???
Region Name	Stage Label	Area	Perimeter	Thresholded Area	Average	Minimum	Maximum
1	E06	20.6853	16.08	0	602.375	583	622
1	E06	20.6853	16.08	0	608.875	584	627
1	E06	20.6853	16.08	0	599	581	610
1	E06	20.6853	16.08	0	600.5	580	621
1	E06	20.6853	16.08	0	602.5	590	624
1	E06	20.6853	16.08	0	602.5	587	620
1	E06	20.6853	16.08	0	605.75	590	615
1	E06	20.6853	16.08	0	597.625	570	611
1	E06	20.6853	16.08	0	609.375	590	640
1	E06	20.6853	16.08	0	596.375	579	614
1	E06	20.6853	16.08	0	600.375	590	616
1	E06	20.6853	16.08	0	601.5	584	614
1	E06	20.6853	16.08	0	607.875	586	625
1	E06	20.6853	16.08	0	599.625	587	618
1	E06	20.6853	16.08	0	603	581	628
1	E06	20.6853	16.08	0	600.625	586	618
1	E06	20.6853	16.08	0	602.75	587	623
1	E06	20.6853	16.08	0	608.875	598	623
1	E06	20.6853	16.08	0	608.875	604	617
1	E06	20.6853	16.08	0	604.375	586	620
1	E06	20.6853	16.08	0	598.375	581	614
1	E06	20.6853	16.08	0	602.75	596	612
1	E06	20.6853	16.08	0	602.5	592	623
1	E06	20.6853	16.08	0	604.125	584	624
1	E06	20.6853	16.08	0	605	596	616
1	E06	20.6853	16.08	0	601.875	583	613
1	E06	20.6853	16.08	0	600.125	586	616
1	E06	20.6853	16.08	0	597.125	584	616
1	E06	20.6853	16.08	0	604	595	619
1	E06	20.6853	16.08	0	603.625	593	612
1	E06	20.6853	16.08	0	605.125	595	613
1	E06	20.6853	16.08	0	608	602	615
???
Region Name	Stage Label	Area	Perimeter	Thresholded Area	Average	Minimum	Maximum
1	E07	20.6853	16.08	0	642.5	609	661
1	E07	20.6853	16.08	0	638.25	623	647
1	E07	20.6853	16.08	0	640.625	624	655
1	E07	20.6853	16.08	0	634.5	621	642
1	E07	20.6853	16.08	0	640.5	620	660
1	E07	20.6853	16.08	0	642.125	630	659
1	E07	20.6853	16.08	0	638.5	626	652
1	E07	20.6853	16.08	0	637	621	659
1	E07	20.6853	16.08	0	639.5	625	648
1	E07	20.6853	16.08	0	640.5	626	654
1	E07	20.6853	16.08	0	640.125	622	653
1	E07	20.6853	16.08	0	638.375	624	658
1	E07	20.6853	16.08	0	640.25	619	653
1	E07	20.6853	16.08	0	644.375	625	663
1	E07	20.6853	16.08	0	645.5	632	659
1	E07	20.6853	16.08	0	640.5	624	658
1	E07	20.6853	16.08	0	640	620	651
1	E07	20.6853	16.08	0	648.75	628	666
1	E07	20.6853	16.08	0	633.5	616	651
1	E07	20.6853	16.08	0	640.25	625	658
1	E07	20.6853	16.08	0	643.375	637	659
1	E07	20.6853	16.08	0	639.875	630	654
1	E07	20.6853	16.08	0	636.625	623	650
1	E07	20.6853	16.08	0	636	622	663
1	E07	20.6853	16.08	0	638.125	626	668
1	E07	20.6853	16.08	0	644.125	630	651
1	E07	20.6853	16.08	0	638.375	627	661
1	E07	20.6853	16.08	0	644.125	617	662
1	E07	20.6853	16.08	0	634.25	614	644
1	E07	20.6853	16.08	0	640.75	627	657
1	E07	20.6853	16.08	0	638.875	623	663
1	E07	20.6853	16.08	0	640.875	632	652
???
Region Name	Stage Label	Area	Perimeter	Thresholded Area	Average	Minimum	Maximum
1	E14	20.6853	16.08	0	647.125	627	662
1	E14	20.6853	16.08	0	643.625	634	662
1	E14	20.6853	16.08	0	645.25	622	664
1	E14	20.6853	16.08	0	646.5	630	669
1	E14	20.6853	16.08	0	646.125	635	657
1	E14	20.6853	16.08	0	649.75	636	671
1	E14	20.6853	16.08	0	646	632	658
1	E14	20.6853	16.08	0	647	637	660
1	E14	20.6853	16.08	0	646.75	634	663
1	E14	20.6853	16.08	0	655.875	638	675
1	E14	20.6853	16.08	0	644.5	629	663
1	E14	20.6853	16.08	0	649.625	633	658
1	E14	20.6853	16.08	0	648	639	657
1	E14	20.6853	16.08	0	639.625	616	651
1	E14	20.6853	16.08	0	640.75	614	667
1	E14	20.6853	16.08	0	648.5	634	657
1	E14	20.6853	16.08	0	646.75	628	666
1	E14	20.6853	16.08	0	645.25	626	659
1	E14	20.6853	16.08	0	653.125	624	668
1	E14	20.6853	16.08	0	650.75	640	659
1	E14	20.6853	16.08	0	652.375	639	671
1	E14	20.6853	16.08	0	640.625	629	655
1	E14	20.6853	16.08	0	649.375	633	671
1	E14	20.6853	16.08	0	649.75	636	668
1	E14	20.6853	16.08	0	648.125	629	669
1	E14	20.6853	16.08	0	646.5	636	664
1	E14	20.6853	16.08	0	644	628	665
1	E14	20.6853	16.08	0	648.5	640	668
1	E14	20.6853	16.08	0	645	634	658
1	E14	20.6853	16.08	0	648.5	640	661
1	E14	20.6853	16.08	0	644.125	624	664
1	E14	20.6853	16.08	0	650	636	665
???
Region Name	Stage Label	Area	Perimeter	Thresholded Area	Average	Minimum	Maximum
1	E15	20.6853	16.08	0	579.75	549	602
1	E15	20.6853	16.08	0	584.625	572	596
1	E15	20.6853	16.08	0	588.75	577	597
1	E15	20.6853	16.08	0	589.75	579	597
1	E15	20.6853	16.08	0	587.875	573	607
1	E15	20.6853	16.08	0	584.125	562	600
1	E15	20.6853	16.08	0	574.125	556	588
1	E15	20.6853	16.08	0	583.375	568	593
1	E15	20.6853	16.08	0	584.25	569	598
1	E15	20.6853	16.08	0	595.625	589	603
1	E15	20.6853	16.08	0	587	574	603
1	E15	20.6853	16.08	0	581.75	567	590
1	E15	20.6853	16.08	0	584.5	570	599
1	E15	20.6853	16.08	0	580.625	571	594
[truncated: 4,642 more rows]

## Sheet: PCV
PCV

## Sheet: DA-Normalized
DA Normalized to Background (Abs(DA-Background))
	1	2	3	4	5	6	7	8	9	10	11	12	13	14	15	16	17	18	19	20	21	22	23	24	25	26	27	28	29	30	31	32
A01	136.455	135.034	145.58	142.352	135.795	133.511	143.864	138.716	133.159	151.318	143.341	112.273	144.114	150.898	160.807	147.25	125.852	159.466	151.852	145.5	142.636	141.42	134.795	170.307	131.205	138.057	152.568	137.148	130.693	150.67	133.489	136.795
A02	127.375	149.325	125.142	149.758	139.833	122.058	159.583	142.292	136.225	178.033	142.308	136.167	137.783	129.433	130.608	111.65	134.25	145.367	137.767	149.225	148.517	136.025	137.55	158.683	124.992	135.858	146.025	161.758	136.975	137.517	161.5	127.375
A03	0	0	0	0	0	0	0	0	0	0	0	0	0	0	0	0	0	0	0	0	0	0	0	0	0	0	0	0	0	0	0	0
A04	0	0	0	0	0	0	0	0	0	0	0	0	0	0	0	0	0	0	0	0	0	0	0	0	0	0	0	0	0	0	0	0
A05	231.883	232.45	227.767	242.183	231.767	241.2	234.108	239.992	241.25	235.467	230.108	238.692	246.783	256.908	237.45	232.442	255.533	237.017	244.158	243.983	242.608	238.842	236.433	243.017	235.417	229.683	245.825	248.175	240.142	244.942	241.892	235.508
A06	187.614	146.727	146.966	157.295	149.295	125.182	149.375	130.773	150.205	142.273	153.943	119.534	143.932	190.102	141.534	140.08	137.898	150.977	154.352	155.614	131.614	147.659	112.864	125.466	147	145.477	176.33	129.489	130.364	143.75	112.852	146.5
A07	0	0	0	0	0	0	0	0	0	0	0	0	0	0	0	0	0	0	0	0	0	0	0	0	0	0	0	0	0	0	0	0
A08	72.2	50.7	76.475	80.85	58.125	64.575	79.625	48.375	61.9	30.375	54.425	59.375	104.575	50.8	75.875	86.675	91.2	75.25	65.925	16.075	72.125	112.925	86.4	67.375	44.85	67.05	58.95	76.875	34.65	49.45	63.75	72.825
A09	0	0	0	0	0	0	0	0	0	0	0	0	0	0	0	0	0	0	0	0	0	0	0	0	0	0	0	0	0	0	0	0
A10	112.617	171.85	128.808	166.5	175.567	194.208	178.233	134.717	179.283	148.208	179.117	140.225	182.033	143.75	196.183	161.108	153.833	160.775	147.45	150.733	193.017	157.817	164.267	168.692	166.983	155.525	162.833	167.158	165	170.1	130.583	115.367
A11	190.233	164.333	183.483	175.4	175.633	178.2	165.358	187.3	178.133	185.375	183.583	153.742	186.583	164.333	163.508	186.125	173.017	151.292	187.55	153.517	186.183	176.942	163.708	200.125	132.692	168.542	181.667	198.008	180.333	183.675	222.342	190.233
A12	0	0	0	0	0	0	0	0	0	0	0	0	0	0	0	0	0	0	0	0	0	0	0	0	0	0	0	0	0	0	0	0
A13	0	0	0	0	0	0	0	0	0	0	0	0	0	0	0	0	0	0	0	0	0	0	0	0	0	0	0	0	0	0	0	0
A14	111.833	123.917	84.25	97.2917	117.167	109.958	117.875	118.5	121.583	122.292	91.4583	103.375	90.4167	106.333	98.625	108.792	110	94.2083	110.917	112.5	96.6667	77.125	117.833	97.375	101.708	100.75	104.458	98.5417	107.042	115.458	119.708	113.333
A15	0	0	0	0	0	0	0	0	0	0	0	0	0	0	0	0	0	0	0	0	0	0	0	0	0	0	0	0	0	0	0	0
A16	0	0	0	0	0	0	0	0	0	0	0	0	0	0	0	0	0	0	0	0	0	0	0	0	0	0	0	0	0	0	0	0
A17	69.1334	68.425	84.8666	81.4083	81.4583	76.9667	77.5584	75.4	68.2	81.025	80.6583	81.7833	77.25	79.9583	80.1916	67.1667	80.6334	77.45	73.4667	75.75	85.6	77.2584	80.1083	77.7667	80.625	81.2333	72.35	77.6	73.275	80.55	77.4916	74.1334
A18	45.2308	46.9231	43.375	44.6923	49.4615	45.4327	50.6539	35.9327	44.6731	38.7308	56.875	57.0096	42.6539	34.4808	42.8846	35.3077	53.1635	40.0385	48.8269	47.1058	43.6731	45.8942	50.2211	51.25	48.7404	41.5481	45.4808	59.7692	45.8461	43.8077	56.3077	51.7308
A19	0	0	0	0	0	0	0	0	0	0	0	0	0	0	0	0	0	0	0	0	0	0	0	0	0	0	0	0	0	0	0	0
A20	0	0	0	0	0	0	0	0	0	0	0	0	0	0	0	0	0	0	0	0	0	0	0	0	0	0	0	0	0	0	0	0
A21	0	0	0	0	0	0	0	0	0	0	0	0	0	0	0	0	0	0	0	0	0	0	0	0	0	0	0	0	0	0	0	0
A22	0	0	0	0	0	0	0	0	0	0	0	0	0	0	0	0	0	0	0	0	0	0	0	0	0	0	0	0	0	0	0	0
A23	0	0	0	0	0	0	0	0	0	0	0	0	0	0	0	0	0	0	0	0	0	0	0	0	0	0	0	0	0	0	0	0
A24	0	0	0	0	0	0	0	0	0	0	0	0	0	0	0	0	0	0	0	0	0	0	0	0	0	0	0	0	0	0	0	0
B01	219.375	223.58	224.091	244.886	239.943	239.898	226.364	220.75	235.693	239.023	239.523	216.83	232.648	234.273	243.932	235.5	224.159	225.682	241.307	240.818	219.466	226.114	220.489	229.08	229.591	220.773	244.33	216.636	236.932	210.114	231.909	220.375
B02	24.8	60.4	40.075	47.225	59.525	34.975	36.875	59.475	43.675	47.1	44.2	52.4	37.25	56	52.325	46.6	29	54.875	47.175	17.25	36.925	40.65	72.05	61.025	24.525	34.9	27.425	62.275	49.2	64.05	40.125	29.175
B03	16.1111	6.76392	24.4583	25.6111	13.625	12	20.7917	19.125	18.0695	28.3333	13.4305	11.6528	24.0139	1.02777	3.56946	30.8195	14.6945	22.2222	17.2222	22.6805	44.9028	18.2083	22.0278	7.41669	16.6667	14.625	1.63892	31.8472	32.2083	4.54169	23.1389	14.7361
B04	0	0	0	0	0	0	0	0	0	0	0	0	0	0	0	0	0	0	0	0	0	0	0	0	0	0	0	0	0	0	0	0
B05	0	0	0	0	0	0	0	0	0	0	0	0	0	0	0	0	0	0	0	0	0	0	0	0	0	0	0	0	0	0	0	0
B06	131.25	161.556	151.236	156.347	132.083	148.208	140.389	133.292	132.389	170.875	137.458	141.903	131.153	155.694	134.778	141.681	156.611	151.194	113.931	161.681	146.861	127.792	135.361	145.125	163.458	162.722	140.194	148.819	135.681	150.667	135.5	132
B07	129.36	125.507	129.316	116.978	117.287	110.324	118.243	146.419	114.412	131.419	125.463	114.949	120.375	114.397	128.809	117.074	142.956	143.493	131.147	138.5	150.066	130.787	98.7647	120.5	129.221	132.529	115.044	110.831	130.897	134.015	122.096	123.831
B08	161.083	177.458	182.083	183.167	178.292	183.042	149.375	171.208	173.708	167.875	120.292	170.292	205.042	168.958	177.292	174.875	166.917	182.375	176.167	165.833	175.25	178.042	188.625	167	166.458	164.125	187.833	170.792	189.167	164.167	168.25	160.083
B09	18	14.5	2.9375	1	24.5625	8.125	25.25	27.8125	12.625	19.6875	13.125	14	21.625	16.625	0.5	6.4375	21.5625	9.625	32.5	19.25	17.6875	14.3125	6.625	19.3125	19.125	13.125	4.25	11.625	28.4375	20.4375	9.9375	11.375
B10	0	0	0	0	0	0	0	0	0	0	0	0	0	0	0	0	0	0	0	0	0	0	0	0	0	0	0	0	0	0	0	0
B11	0	0	0	0	0	0	0	0	0	0	0	0	0	0	0	0	0	0	0	0	0	0	0	0	0	0	0	0	0	0	0	0
B12	0	0	0	0	0	0	0	0	0	0	0	0	0	0	0	0	0	0	0	0	0	0	0	0	0	0	0	0	0	0	0	0
B13	0	0	0	0	0	0	0	0	0	0	0	0	0	0	0	0	0	0	0	0	0	0	0	0	0	0	0	0	0	0	0	0
B14	87.75	95.75	91.875	78.75	86.375	63.375	65.5	65.5	88.25	117	104.5	72.75	88.875	67.375	91.75	68.375	90.25	59.5	39.625	67.25	74.625	89.875	74.375	100.375	61.25	48.125	69	55.25	41.25	85.875	81.125	85.625
B15	35.3417	47.575	45.775	38.975	42.4334	41.8917	47.1583	40.1334	42.6334	42.8917	54.475	44.425	53.2	54.175	43.25	50.7667	60.2083	41.0584	32.7584	39.8	44.675	26.6583	58.3666	50.4083	39.3834	38.175	40.675	48.5917	36.625	46.3166	52.3417	45.0917
B16	0	0	0	0	0	0	0	0	0	0	0	0	0	0	0	0	0	0	0	0	0	0	0	0	0	0	0	0	0	0	0	0
B17	0	0	0	0	0	0	0	0	0	0	0	0	0	0	0	0	0	0	0	0	0	0	0	0	0	0	0	0	0	0	0	0
B18	227.333	234.125	240.792	223.25	233.375	232.708	243.458	226.667	227.5	229.5	223.208	233.875	223.375	218.917	233.833	228.375	220.833	229.083	231.208	217.292	221.417	234.417	232.833	218	228.792	225.25	242.75	226.208	227.375	221.417	222.958	225.583
B19	0	0	0	0	0	0	0	0	0	0	0	0	0	0	0	0	0	0	0	0	0	0	0	0	0	0	0	0	0	0	0	0
B20	0	0	0	0	0	0	0	0	0	0	0	0	0	0	0	0	0	0	0	0	0	0	0	0	0	0	0	0	0	0	0	0
B21	0	0	0	0	0	0	0	0	0	0	0	0	0	0	0	0	0	0	0	0	0	0	0	0	0	0	0	0	0	0	0	0
B22	0	0	0	0	0	0	0	0	0	0	0	0	0	0	0	0	0	0	0	0	0	0	0	0	0	0	0	0	0	0	0	0
B23	0	0	0	0	0	0	0	0	0	0	0	0	0	0	0	0	0	0	0	0	0	0	0	0	0	0	0	0	0	0	0	0
B24	0	0	0	0	0	0	0	0	0	0	0	0	0	0	0	0	0	0	0	0	0	0	0	0	0	0	0	0	0	0	0	0
C01	69.6875	34.125	27.3125	53	51.5	39.625	50.4375	35.9375	20.0625	56.3125	19.75	47.5	28.75	45.9375	50.9375	4	29.6875	34	40.1875	35	33.5	5.25	61.5625	31.8125	28.625	53.1875	52.4375	15.8125	5.8125	44.25	37.1875	69.4375
C02	0	0	0	0	0	0	0	0	0	0	0	0	0	0	0	0	0	0	0	0	0	0	0	0	0	0	0	0	0	0	0	0
C03	111.357	92.1964	75.375	111	108.375	90.7143	111.161	80.8036	84.9464	117	165.304	108.071	105.732	130.875	154.321	110.25	96.8036	94.6607	106.839	109.321	70.2143	108.214	101.964	119.857	98.9643	78.2321	75.4643	101.857	117.286	100	144.071	110.357
C04	126.029	115.615	122.019	121.038	131.058	123.856	127.529	116.298	119.894	115	127.683	124.269	121.058	113.577	146.75	134.596	125.337	122.837	125.567	119.817	125.01	119.462	124.942	117.837	146.875	134.163	122.212	123.51	122.173	128.019	120.212	130.279
C05	77.8125	67	78.3125	63.6875	60.625	69.8125	92.0625	79.125	74.375	65.0625	71.5625	82.875	67	71.3125	83.3125	84.8125	62.5625	67.75	75.25	78.25	88.375	79.6875	86.3125	93	76	65.25	112.312	65.75	88.5	84.75	91.5	77.0625
C06	112.75	67.575	55.05	71.85	73.1	71.25	8.34998	39.175	76.4	38.275	66.2	60.875	83.675	62.675	55.225	87.85	76.5	82.425	85.175	62.425	69.825	87.45	72.225	81.275	85.375	13.4	48.675	59.225	97.3	71.525	58.475	115.625
C07	114.125	158.125	59.25	105.25	117.875	104.375	103.625	104.375	65.125	106.25	111.375	121.875	64.125	104.5	109.375	134.875	115.5	110.75	119.375	102.75	119.625	101.625	103.375	106.25	104	101.75	109.125	123	112.625	104.875	142.375	122.75
C08	101.417	109.667	90.9583	115.542	100.083	124.083	122.75	108.333	124.208	118.208	110.333	117.958	112.917	117.792	92.4583	105.042	118.542	110.333	174.958	129.125	133.792	114.625	115.708	116.917	108.25	110.792	110.917	117.75	121.417	101.708	91.2917	109.042
C09	187.625	179.312	180.062	184.562	190.375	170	163.5	185.812	188.375	202.625	186.375	194	199.625	185.438	174.812	173.5	172.75	183.75	186.562	187.375	181.375	181.5	179	189.188	202.438	185.312	176.438	181.312	185.625	187.812	171.25	183.875
C10	0	0	0	0	0	0	0	0	0	0	0	0	0	0	0	0	0	0	0	0	0	0	0	0	0	0	0	0	0	0	0	0
C11	0	0	0	0	0	0	0	0	0	0	0	0	0	0	0	0	0	0	0	0	0	0	0	0	0	0	0	0	0	0	0	0
C12	288.625	264	246.125	298.75	272.125	302.25	273.25	284.625	275.875	272.5	292.875	283.125	276.75	321.75	270.75	307.125	273	267.75	293.75	301.625	284.875	280.75	292.5	263.125	266.25	270	254	272.875	256	260.125	300.5	288.875
C13	141.625	128.875	142	163.125	199.5	135.938	144.875	149.5	135.875	145.688	141.688	153.375	120	91.6875	120.625	123.938	137.438	168	132	120.062	121.75	127.5	127.375	165.375	135.375	149.688	155.438	122.688	144.562	100	183.125	147.75
C14	116.941	114.987	111.263	113.204	101.046	93.6908	105.178	91.4145	124.151	90.7697	105.711	111.276	96.3026	110.803	112.408	89.9671	105.691	98.1053	95.1908	104.75	99.6184	106.599	72.375	93.9605	98.25	78.5921	103.836	100.809	112.178	88.3618	95.5724	116.816
C15	0	0	0	0	0	0	0	0	0	0	0	0	0	0	0	0	0	0	0	0	0	0	0	0	0	0	0	0	0	0	0	0
C16	0	0	0	0	0	0	0	0	0	0	0	0	0	0	0	0	0	0	0	0	0	0	0	0	0	0	0	0	0	0	0	0
C17	168.663	176.106	169.24	165.029	164.067	161.837	169.481	167.981	162.346	170.644	167.519	160.721	171.827	175.115	170.442	167.654	171.327	168.923	167.538	170.981	168.683	164.01	173.029	178.76	164.99	167.827	161.413	168.192	165.288	171.635	172.731	168.788
C18	197.5	196.75	201.875	197.625	200.375	200.125	198.625	215	200.5	194	215	202.25	204	229.375	238.625	186.75	211.25	205.25	199.25	189	225.625	219.5	198.125	193.875	198.125	203.875	201.75	208.375	197.125	203.75	205.625	202.5
C19	0	0	0	0	0	0	0	0	0	0	0	0	0	0	0	0	0	0	0	0	0	0	0	0	0	0	0	0	0	0	0	0
C20	0	0	0	0	0	0	0	0	0	0	0	0	0	0	0	0	0	0	0	0	0	0	0	0	0	0	0	0	0	0	0	0
C21	0	0	0	0	0	0	0	0	0	0	0	0	0	0	0	0	0	0	0	0	0	0	0	0	0	0	0	0	0	0	0	0
C22	0	0	0	0	0	0	0	0	0	0	0	0	0	0	0	0	0	0	0	0	0	0	0	0	0	0	0	0	0	0	0	0
C23	0	0	0	0	0	0	0	0	0	0	0	0	0	0	0	0	0	0	0	0	0	0	0	0	0	0	0	0	0	0	0	0
C24	0	0	0	0	0	0	0	0	0	0	0	0	0	0	0	0	0	0	0	0	0	0	0	0	0	0	0	0	0	0	0	0
D01	152	196.042	168.25	171.125	163.417	158.417	183.333	147.292	161.792	160.625	173.5	134.542	170.875	127.458	176.542	129.292	113.125	162.667	171.125	164.333	167.708	134.167	174.083	174.375	144	193.792	144.042	171.25	119.333	167.167	160.542	179.292
D02	0	0	0	0	0	0	0	0	0	0	0	0	0	0	0	0	0	0	0	0	0	0	0	0	0	0	0	0	0	0	0	0
D03	164.638	190.289	176.974	180.026	172.151	163.118	163.322	179.618	179.493	167.947	184.013	155.408	176.059	169.408	166.046	175.178	208.125	170.954	165.355	190.191	179.441	178.855	176.566	161.717	177.362	158.296	158.743	179.178	165.072	168.461	170.987	159.513
D04	46.1875	47.875	47.875	69.5	42.3125	37.75	46.5	42.75	48.75	57.3125	50	40.375	47.625	51.8125	27.5	41.4375	47.375	49.375	58.75	60.125	40.25	47.875	43.5625	71.5625	45.25	55.75	56.875	64.4375	40.75	41.125	63	48.9375
D05	0	0	0	0	0	0	0	0	0	0	0	0	0	0	0	0	0	0	0	0	0	0	0	0	0	0	0	0	0	0	0	0
D06	177.761	194.5	172.06	181.185	188.793	172.446	177.424	168.674	177.125	178.277	179.31	186.717	173.255	175	183.141	164.995	174.114	167.859	182.766	172.728	183.603	180.304	169.603	177.5	188.288	182.223	169.495	182.913	154.875	177.196	163.125	186.636
D07	132.375	127.475	110.775	177.45	151.975	145.4	115.4	139.35	117.55	148.175	161.025	121.725	110.8	163.825	141.225	105.375	179	142.275	107.7	122.125	111.4	114.15	155.1	206.075	152.85	126.85	143.85	134.525	149.175	142.675	148.8	127.875
D08	0	0	0	0	0	0	0	0	0	0	0	0	0	0	0	0	0	0	0	0	0	0	0	0	0	0	0	0	0	0	0	0
D09	0	0	0	0	0	0	0	0	0	0	0	0	0	0	0	0	0	0	0	0	0	0	0	0	0	0	0	0	0	0	0	0
D10	0	0	0	0	0	0	0	0	0	0	0	0	0	0	0	0	0	0	0	0	0	0	0	0	0	0	0	0	0	0	0	0
D11	84.4205	34.0341	80.7386	112	117.818	104.682	92.8068	91.8295	93.625	89.1477	95.4091	90.2841	85.3636	89.625	92.6136	89.5455	88.1705	77.6364	78.3182	95.4204	90.1023	81.7955	92.2841	83.3636	93.6477	71.9205	98.7614	85.3295	90.6364	81.3182	89.1477	85.0455
D12	0	0	0	0	0	0	0	0	0	0	0	0	0	0	0	0	0	0	0	0	0	0	0	0	0	0	0	0	0	0	0	0
D13	0	0	0	0	0	0	0	0	0	0	0	0	0	0	0	0	0	0	0	0	0	0	0	0	0	0	0	0	0	0	0	0
D14	187.508	155.792	167.125	197.65	159.308	161.508	165.708	179.125	173.95	162.275	184.583	161.967	178.258	160.658	176.217	172.45	188.625	169.617	173.375	188.35	152.083	164.517	154.217	182.492	189.108	172.192	169.208	186.442	172.733	171.633	168.85	170.342
D15	0	0	0	0	0	0	0	0	0	0	0	0	0	0	0	0	0	0	0	0	0	0	0	0	0	0	0	0	0	0	0	0
D16	94.0179	100.554	104.786	106.321	98.4107	108.393	102.643	104.821	109.607	98.8929	138.893	98.125	106.5	100.036	101.893	97.6429	89.0179	109.732	110.911	94.8929	96.125	90.75	105.286	96.625	103.786	100.804	105.018	111.518	103.321	106.179	104.036	95.1429
D17	0	0	0	0	0	0	0	0	0	0	0	0	0	0	0	0	0	0	0	0	0	0	0	0	0	0	0	0	0	0	0	0
D18	0	0	0	0	0	0	0	0	0	0	0	0	0	0	0	0	0	0	0	0	0	0	0	0	0	0	0	0	0	0	0	0
D19	0	0	0	0	0	0	0	0	0	0	0	0	0	0	0	0	0	0	0	0	0	0	0	0	0	0	0	0	0	0	0	0
D20	0	0	0	0	0	0	0	0	0	0	0	0	0	0	0	0	0	0	0	0	0	0	0	0	0	0	0	0	0	0	0	0
D21	0	0	0	0	0	0	0	0	0	0	0	0	0	0	0	0	0	0	0	0	0	0	0	0	0	0	0	0	0	0	0	0
D22	0	0	0	0	0	0	0	0	0	0	0	0	0	0	0	0	0	0	0	0	0	0	0	0	0	0	0	0	0	0	0	0
D23	0	0	0	0	0	0	0	0	0	0	0	0	0	0	0	0	0	0	0	0	0	0	0	0	0	0	0	0	0	0	0	0
D24	0	0	0	0	0	0	0	0	0	0	0	0	0	0	0	0	0	0	0	0	0	0	0	0	0	0	0	0	0	0	0	0
E01	0	0	0	0	0	0	0	0	0	0	0	0	0	0	0	0	0	0	0	0	0	0	0	0	0	0	0	0	0	0	0	0
E02	97.3864	114.034	100.17	105.364	69.5227	96.4659	81.3636	98.5227	107.511	83.8182	92.2614	116.909	128.386	108.318	105.932	85.4432	89.7955	84.0682	99.8636	88.125	88.8977	113.068	80.1932	127.693	88.8523	88.3523	95.3523	122.648	106.523	89.5682	100.534	97.1364
E03	0	0	0	0	0	0	0	0	0	0	0	0	0	0	0	0	0	0	0	0	0	0	0	0	0	0	0	0	0	0	0	0
E04	234.607	247.018	287.25	260.75	249.321	293.143	273.196	249.518	247.964	252.125	255.839	263.268	255.018	255.393	278.607	252.107	251.661	258.107	252.482	253.804	256.571	266.018	260.196	263.714	262.518	270.161	269.679	254.661	254.357	235.893	270.804	237.482
E05	73.4583	108.958	76.0833	64.75	93	84.7917	60.9167	81.375	80.375	97.7083	73.375	96.875	94.5417	66.875	119.625	92.0417	92.5833	101.958	82.25	66.9583	122.875	74.625	86.375	58.375	125.958	98	120.917	90.7083	101.167	93.0417	99.375	79.0833
E06	209.375	242.25	252.375	240.125	266.5	247.375	230.125	243.625	244.75	218.25	238.625	244.75	251.875	209.375	246.875	264.25	221	267	253.375	277.5	236.25	254.875	258.75	239.75	224.25	238.125	223.875	236.75	248.875	253.75	252.125	215
E07	145.4	147.85	153.025	118.2	162.3	150.525	145.8	141.9	130.4	144.6	164.625	134.575	140.95	146.575	148.6	132.5	130.4	156.95	147.6	142.05	177.775	137.775	140.325	118.2	107.025	175.625	149.775	145.225	146.85	156.45	152.075	143.775
E08	0	0	0	0	0	0	0	0	0	0	0	0	0	0	0	0	0	0	0	0	0	0	0	0	0	0	0	0	0	0	0	0
E09	0	0	0	0	0	0	0	0	0	0	0	0	0	0	0	0	0	0	0	0	0	0	0	0	0	0	0	0	0	0	0	0
E10	0	0	0	0	0	0	0	0	0	0	0	0	0	0	0	0	0	0	0	0	0	0	0	0	0	0	0	0	0	0	0	0
E11	0	0	0	0	0	0	0	0	0	0	0	0	0	0	0	0	0	0	0	0	0	0	0	0	0	0	0	0	0	0	0	0
E12	0	0	0	0	0	0	0	0	0	0	0	0	0	0	0	0	0	0	0	0	0	0	0	0	0	0	0	0	0	0	0	0
E13	0	0	0	0	0	0	0	0	0	0	0	0	0	0	0	0	0	0	0	0	0	0	0	0	0	0	0	0	0	0	0	0
E14	56.625	147.325	84.85	86.7	76.125	19.85	89	85.4	52.55	104.175	92.5	77.625	76.4	81.525	114.85	107	114.55	76.95	57.725	126.55	87.275	82.325	87.875	105.85	99.525	81.6	87.6	79.8	79.6	112.6	56.325	59.5
E15	85.9167	85.2083	97.9167	91.8333	88.625	85.4583	74.4583	83.2083	91.1667	97.0417	92.5833	79.6667	81	60.9583	84.875	65.375	87.625	81.625	85.125	84	75.6667	95.9583	83.25	88.75	94.5833	79.9583	73.9583	84.2083	89.6667	84.9583	97.875	91.4167
E16	100.864	107.886	105.682	107.023	101.807	101.977	98.9432	101.818	104.205	95.75	99.1932	109.193	98.7045	99.9886	99.0795	107.602	105.489	107.17	116.216	95.7955	105.011	101.818	96.9886	103.034	101.864	99.0114	104.818	104.886	110.693	109.909	96.1705	103.614
E17	0	0	0	0	0	0	0	0	0	0	0	0	0	0	0	0	0	0	0	0	0	0	0	0	0	0	0	0	0	0	0	0
E18	217.25	215.125	220.875	224.125	219.25	214.875	218.875	225.125	220.5	215.5	207	208.875	211.375	210.125	227.75	222	216	208.75	226.125	201.875	230.875	206.375	221.875	208	236	223.125	212.125	210	218.25	225.125	224.375	224
E19	0	0	0	0	0	0	0	0	0	0	0	0	0	0	0	0	0	0	0	0	0	0	0	0	0	0	0	0	0	0	0	0
E20	0	0	0	0	0	0	0	0	0	0	0	0	0	0	0	0	0	0	0	0	0	0	0	0	0	0	0	0	0	0	0	0
E21	0	0	0	0	0	0	0	0	0	0	0	0	0	0	0	0	0	0	0	0	0	0	0	0	0	0	0	0	0	0	0	0
E22	0	0	0	0	0	0	0	0	0	0	0	0	0	0	0	0	0	0	0	0	0	0	0	0	0	0	0	0	0	0	0	0
E23	0	0	0	0	0	0	0	0	0	0	0	0	0	0	0	0	0	0	0	0	0	0	0	0	0	0	0	0	0	0	0	0
E24	0	0	0	0	0	0	0	0	0	0	0	0	0	0	0	0	0	0	0	0	0	0	0	0	0	0	0	0	0	0	0	0
F01	149.4	146.95	160.05	140.425	147.95	147.275	148.6	163.075	140.125	155.25	178.925	148.775	140.25	144.25	162.1	153.125	156.25	175.525	163.4	159.275	139.325	148.325	123.425	124.225	153.175	117	155.625	150.875	111.15	178.625	154.475	150.9
F02	0	0	0	0	0	0	0	0	0	0	0	0	0	0	0	0	0	0	0	0	0	0	0	0	0	0	0	0	0	0	0	0
F03	96.4583	72.1583	96.4583	48.1166	72.375	71.9583	87.3167	76.7416	92.825	117.4	82.5583	94	48.6083	80.9583	70.4167	101.783	87.8417	73.0583	84.3167	74.1417	84.125	81.25	79.125	77.4083	94.5583	96.7083	79.1	77.675	110.825	70.9916	92.175	99.5833
F04	0	0	0	0	0	0	0	0	0	0	0	0	0	0	0	0	0	0	0	0	0	0	0	0	0	0	0	0	0	0	0	0
F05	17.4107	44.6429	36.3929	30.3393	47.2857	31.4821	42.0714	41.7679	31.4643	52.8214	140.018	33.9286	93.2143	82.2857	70.1429	85.9821	35.0714	28.1964	51.4286	68.1607	47.375	21.0714	6.21429	45.8036	30.5893	4.30359	34.2857	47.3393	29.7857	44.5536	36.2143	15.7857
F06	138.99	156.654	142.769	128.26	160.24	122.635	135.519	139.058	148.462	134.058	139.548	139.75	141.298	146.106	123.606	140.327	138.221	145.519	148.933	133.26	149.327	143.096	134.769	168.913	148.337	164.683	118.827	159.846	133.192	148.808	123.865	134.99
F07	211.696	230.018	217.929	229.393	216.321	210.446	237.875	217.304	229.643	225.089	211.214	248.696	228.268	218.679	243.875	229.857	238.054	224.804	219.875	219.089	220.929	247.446	232.196	224.232	223.464	228.536	227.411	231.554	224.554	209.75	212.446	225.946
F08	149.161	154.643	161.893	162.054	148.393	144.446	161.518	157.393	150.946	150.071	158.554	139.768	153.268	157.179	152.268	176.411	158.411	157.196	172.946	163.214	147.696	120.107	159.054	159.464	166.357	148.304	164.464	169.929	154.911	147.964	165.536	151.286
F09	275.556	271.903	281.583	264.944	280.5	271.472	285.597	274.319	278.764	280.528	270.097	284.083	286.847	280.458	269.792	275.694	300.819	277.653	307.514	286.153	270.861	262.361	280.069	282	274.069	273.264	274.861	283.5	309.972	308.847	285.181	278.056
F10	115.837	93.7308	139.202	122.74	97.2211	119.644	115.567	133.144	98.9231	100.308	122.106	101.279	120.202	91.3461	128.798	98.4423	126.202	128.615	99.9038	98.2692	114.779	101.231	120.048	82.0961	97.9039	109.923	86.1058	107.894	121.038	122.846	122.702	108.337
F11	45.2789	57.5096	96.2308	71.5961	59.3846	65.375	48.5769	55.9135	69.7692	58.875	68.4904	75.3077	53.8558	31.0481	27.4039	16.5577	66.1442	53.3558	63.2308	38	45.75	49.7981	61.0192	81.2404	41.7019	43.2019	68.7019	58.4808	41.8461	41.0961	53.1154	51.7789
F12	187.675	161.5	199.975	180.225	244.275	196.25	179.825	152.85	187.425	202.325	204.125	200.575	176	157.6	223.65	188.4	172.275	202.65	186.75	207.3	205.35	184.55	201.6	196.925	201.3	197.775	201.475	196.025	176.875	228.175	167.85	190.925
F13	12.1875	14.5625	25.1875	8.5625	4.75	1.5	6.625	2.9375	0.9375	1.5625	3.5	11.8125	10.5625	8.4375	10.625	1.75	1.0625	18.875	25.9375	15.0625	13.1875	3.9375	37.6875	8	7.4375	21.375	4.3125	9.375	0.375	18.125	23.9375	13.5625
F14	0	0	0	0	0	0	0	0	0	0	0	0	0	0	0	0	0	0	0	0	0	0	0	0	0	0	0	0	0	0	0	0
F15	0	0	0	0	0	0	0	0	0	0	0	0	0	0	0	0	0	0	0	0	0	0	0	0	0	0	0	0	0	0	0	0
F16	0	0	0	0	0	0	0	0	0	0	0	0	0	0	0	0	0	0	0	0	0	0	0	0	0	0	0	0	0	0	0	0
F17	95.8333	126.042	84.5417	92.25	95.9167	93	96.9167	90.1667	91.875	95.5833	93.7917	87.0833	94.0417	95.75	90.875	86.5833	86.7083	86.1667	93.2917	95.5	93.7917	91.875	85.0833	81.9167	88.75	82.5	88.0833	92.7917	91.5417	90.4167	99.25	84.5833
F18	0	0	0	0	0	0	0	0	0	0	0	0	0	0	0	0	0	0	0	0	0	0	0	0	0	0	0	0	0	0	0	0
F19	0	0	0	0	0	0	0	0	0	0	0	0	0	0	0	0	0	0	0	0	0	0	0	0	0	0	0	0	0	0	0	0
F20	0	0	0	0	0	0	0	0	0	0	0	0	0	0	0	0	0	0	0	0	0	0	0	0	0	0	0	0	0	0	0	0
F21	0	0	0	0	0	0	0	0	0	0	0	0	0	0	0	0	0	0	0	0	0	0	0	0	0	0	0	0	0	0	0	0
F22	0	0	0	0	0	0	0	0	0	0	0	0	0	0	0	0	0	0	0	0	0	0	0	0	0	0	0	0	0	0	0	0
F23	0	0	0	0	0	0	0	0	0	0	0	0	0	0	0	0	0	0	0	0	0	0	0	0	0	0	0	0	0	0	0	0
F24	0	0	0	0	0	0	0	0	0	0	0	0	0	0	0	0	0	0	0	0	0	0	0	0	0	0	0	0	0	0	0	0
G01	205.462	205.163	209.183	253.365	217.635	202.212	220.452	215.683	207.981	253.106	214.625	220.404	218.683	198.269	200.779	208.798	216.51	224.904	259.942	199.683	194.798	192.558	202.663	209.654	214.51	222.856	236.981	173.442	205.49	261.933	227.519	216.837
G02	62.6875	76	47	59.3125	49.8125	43.9375	49.5625	36.5625	27.3125	66.875	60.6875	68.5625	52.1875	47.625	78.0625	64.75	48.4375	29.4375	45.375	62.0625	54.3125	56.875	64.25	8.125	67.25	34.6875	62	53.1875	48.375	4.25	46.125	60.3125
G03	0	0	0	0	0	0	0	0	0	0	0	0	0	0	0	0	0	0	0	0	0	0	0	0	0	0	0	0	0	0	0	0
G04	83.5833	94.3333	86.9167	84.7083	81.25	86.1667	92.7083	67.1667	96.9167	84.4167	62.375	93.875	99.0417	63.375	79.2083	74.1667	104.708	117.417	104.042	99.6667	101.75	106.417	86.7917	88.0833	80.875	77.7083	82.5833	101.5	96.7083	80.875	68.5833	81.3333
G05	151.586	140.408	130.908	145.704	132.941	137.329	137.224	136.539	137.586	138.987	158.414	144.711	143.421	137.704	137.421	143.638	143.211	145.75	112.362	126.296	145.579	136.447	141.276	130.763	144.888	142.796	138.664	121.559	121.829	133.553	151.48	151.336
G06	124.989	101.284	75.7159	146.295	111.239	90.625	67.4545	105.955	89.625	110.659	109.432	117.864	95.4886	107.977	87.9886	110.659	43.2386	96.3636	63.4091	98.5341	87.6477	82	110.136	110.83	93.1364	93.2273	115.17	128.091	115.943	109.216	93.5568	127.114
G07	148.42	165.409	164	168.318	170.5	172.034	168.557	169.727	172.5	161.398	175.636	182.307	160.534	166.205	159.17	156.284	154.568	167.284	157.989	153.205	154.216	164.909	175.08	185.693	155.261	161.727	170.034	166.159	175.466	169.261	163.591	151.92
G08	0	0	0	0	0	0	0	0	0	0	0	0	0	0	0	0	0	0	0	0	0	0	0	0	0	0	0	0	0	0	0	0
G09	75.4	78.925	62.4334	68.8166	20.6083	77.125	60.875	67.325	65.85	62.2167	53.5584	40.475	53.6166	60.5084	76.1916	63.1834	59.9083	86.9583	83.5333	58.1	66.825	63.525	56.6166	61.3417	57.15	58.5333	42.0417	78.1166	66.325	56.6166	55.775	74.9
G10	115.728	157.993	120.147	119.728	101.412	132.221	108.051	122.037	100.243	117.581	114.779	137.787	119.662	116.074	117.625	97.1838	109.449	120.272	121.346	120.728	97.6397	121.919	113.441	121.949	125.191	108.632	120.25	152.882	120.978	114.537	116.419	118.853
G11	0	0	0	0	0	0	0	0	0	0	0	0	0	0	0	0	0	0	0	0	0	0	0	0	0	0	0	0	0	0	0	0
G12	7.0625	19.4375	2.1875	6.875	13.375	16.75	8.6875	13.5	17.4375	1.375	9.1875	3.5625	5.25	19.3125	36.0625	0.625	20.125	20.5	18.5625	24.625	0.5625	17.625	7.4375	25.4375	4.9375	10.6875	9.75	9	5.75	6.4375	25	6.6875
G13	129.938	152.25	153.375	167.625	144.438	129.562	111.375	126.375	141.5	162.438	163.125	136.438	167.812	158.625	167.062	153.125	169.5	148.062	146.438	170.375	135.938	144.688	130.25	155.312	170.062	164.75	164.375	156.25	147.188	172.5	152.75	134.688
G14	65.375	106.25	123.432	117.091	171.705	112.591	130.841	71.3295	132.182	95	127.58	118.125	119.705	106.693	131.636	127.455	87.5	116.023	119.943	112.216	118.966	119.875	101.511	131.136	116.523	114.034	131.511	120.386	93.9318	105.273	142.023	69.75
G15	99.5	144.208	113.583	111.542	126.083	110.25	127.042	105.583	69.125	116.542	91.7083	112.292	110.792	120.625	138.583	115.667	116.542	144.375	125.333	118.083	120.542	120.583	118.417	127.125	110.542	113.792	116.625	102.125	111.458	119.958	104.083	96.625
G16	182.885	163.875	151.327	150.077	158.096	163.308	168.865	162.067	169.077	167.644	173.827	163.74	165.827	153.971	155.144	146.625	162.346	171.327	152.933	150.442	172.606	189.635	147.692	171.615	152.356	152.615	160.952	146.317	146.702	167.135	147.519	178.385
G17	219.5	209.786	219.804	214.768	209.446	213.696	216.089	208.375	211.411	219.679	209.571	207.054	215.179	226.357	201.982	176.5	208.875	217.929	209.893	212.232	213.554	210.357	207.357	204.464	227.357	200.5	224.482	221	216.536	202.429	209.893	221.625
G18	0	0	0	0	0	0	0	0	0	0	0	0	0	0	0	0	0	0	0	0	0	0	0	0	0	0	0	0	0	0	0	0
G19	0	0	0	0	0	0	0	0	0	0	0	0	0	0	0	0	0	0	0	0	0	0	0	0	0	0	0	0	0	0	0	0
G20	0	0	0	0	0	0	0	0	0	0	0	0	0	0	0	0	0	0	0	0	0	0	0	0	0	0	0	0	0	0	0	0
G21	0	0	0	0	0	0	0	0	0	0	0	0	0	0	0	0	0	0	0	0	0	0	0	0	0	0	0	0	0	0	0	0
G22	0	0	0	0	0	0	0	0	0	0	0	0	0	0	0	0	0	0	0	0	0	0	0	0	0	0	0	0	0	0	0	0
G23	0	0	0	0	0	0	0	0	0	0	0	0	0	0	0	0	0	0	0	0	0	0	0	0	0	0	0	0	0	0	0	0
G24	0	0	0	0	0	0	0	0	0	0	0	0	0	0	0	0	0	0	0	0	0	0	0	0	0	0	0	0	0	0	0	0
H01	0	0	0	0	0	0	0	0	0	0	0	0	0	0	0	0	0	0	0	0	0	0	0	0	0	0	0	0	0	0	0	0
H02	214.375	217	213.375	199.625	205.25	209.125	204.625	208.375	208.5	205.625	197.625	204.625	204.125	208.875	208.25	203	209.5	206.75	196.875	207.25	200	201	206.375	214.875	198.75	203.25	200.625	213.625	208.625	214.625	212.875	201.125
H03	326.778	322.903	328.264	320.903	338.514	306.389	330.472	335.194	332.056	340.556	313.417	332.389	324.917	311.806	312.75	331.847	321.056	329.111	330.819	329.181	325.167	329.333	315.667	329.139	328.917	326.403	327.319	327.333	317.111	333.403	336.625	318.403
H04	170.625	180.75	134.2	137.325	137.15	136.675	136.175	155.25	158	137.2	119.075	138.825	150.55	128.925	107.4	159.7	158	157.3	185.15	151.375	157.15	108.925	133.975	140.15	153.525	141.925	146.325	118.05	151.625	129.4	150.5	178.5
H05	178.955	154	183.216	176.114	196.216	173.136	156.875	172.409	169.989	175.909	166.511	170.534	179.352	164.909	194.841	164.261	182.864	210.682	173.443	179.75	181.92	174.227	147.182	189.568	187.511	164.943	181.977	185.205	149.148	193.091	196.83	177.58
H06	79.2727	96.3523	103.648	105.352	101.102	102.034	105.398	101.864	128.443	89.1932	74.625	90.4545	109.705	97.1023	115.455	92.9545	97.1477	98.9091	115.057	101.148	102.114	103.091	111.648	92.4773	87.5682	118.898	125.739	91.7273	105.216	99.4432	105.648	81.8977
H07	201.125	218.139	180.819	227.208	224.944	214.278	217.833	225.056	200.333	196.681	217.736	216.486	221.014	208.181	220.222	210.694	207	229.361	202.458	208.806	238.736	225.569	205.917	214.569	210.458	214.611	184.569	208.264	207.111	174.653	209.5	202.5
H08	147.841	143.17	139.034	158.705	138.33	143.727	147.864	158.125	165.75	144.375	152.545	133.136	134.727	138.432	160.023	142.466	136.591	154.466	119.364	139.42	127.489	135.432	135.807	89.2159	147.341	131.67	107.511	141.057	132.17	137.08	167.057	140.591
H09	149.534	144.114	134.705	159.114	149.182	148.989	146.08	142.273	154.705	137.011	149.864	151.25	132.159	142.489	143.295	137.659	146.33	135.659	152.216	146.761	129.716	153.159	150.5	131.773	132.92	146.989	164.409	160.841	152.386	147	175.011	150.659
H10	0	0	0	0	0	0	0	0	0	0	0	0	0	0	0	0	0	0	0	0	0	0	0	0	0	0	0	0	0	0	0	0
H11	93.2954	90.9545	87.1818	122.5	89.0455	73.2159	93.6136	94.5909	76.4886	95.7614	83.1818	91.9773	48.8182	85.9318	85.1023	102.807	91.375	81.8636	84.8409	95.3864	96.8523	103.67	86.2955	86.3864	101.739	93.0682	83.2955	128.068	94.8977	95.875	86.0341	92.5454
H12	248.557	263.114	262.307	258.352	252.523	259.409	252.75	268.966	257.261	255.386	276.795	260.318	259.773	253.193	255.614	267.67	266	259.477	274.375	263.841	262.227	253.625	265.648	254.602	249.523	258.273	275.284	258.977	257.568	258.091	274.966	251.432
H13	13.7	5.54999	16.775	23.425	4.17499	24.225	12.725	2.17499	38.725	19.975	7.97498	8.47498	19.425	2.04999	21.275	23.75	5.75	11	6.75	6.125	4	25.4	4.375	4.65002	8.25	18.125	5.59998	2.42499	5.875	2.59998	4.07501	10.825
H14	95.9167	74.9305	84.1389	94.4861	82.8889	90.7917	101.875	88.3195	91.5417	83.375	93.3611	85.0139	103.806	120.597	87.4028	91.6389	99.7222	100.889	102.556	91.625	101.625	81.8889	61.4028	104.403	93.2361	107.014	115.847	99.7917	93.8611	108.861	85.7778	105.167
H15	0	0	0	0	0	0	0	0	0	0	0	0	0	0	0	0	0	0	0	0	0	0	0	0	0	0	0	0	0	0	0	0
H16	138.125	138.643	125.929	152.054	145.75	133.696	144.054	147.268	142.143	137.893	150.679	146.054	139.75	143.964	138.857	148.732	134.839	145.571	138.714	144.589	136.911	135.446	135.75	145.732	135.071	139.946	130.786	148.268	143.982	137.929	140.857	141.375
H17	367.75	373.125	373.25	378.875	386	370.25	371.25	388.25	377.625	375.875	374.25	373.25	375.125	370	379.125	378.125	375.5	376.25	380	376.625	387.75	365.375	379.625	375.75	370.5	381	384.625	378	383.125	383.125	373	376.25
H18	156.875	167.75	141.75	152.75	181.25	162.75	154.625	160.875	150.875	141.125	147.25	148.5	155.875	146.875	169.75	146.75	129.875	145.75	161.125	154.625	127.375	156.625	167	132.5	144.625	150.75	161.125	104.75	163.75	143.25	157.625	157.5
H19	0	0	0	0	0	0	0	0	0	0	0	0	0	0	0	0	0	0	0	0	0	0	0	0	0	0	0	0	0	0	0	0
H20	0	0	0	0	0	0	0	0	0	0	0	0	0	0	0	0	0	0	0	0	0	0	0	0	0	0	0	0	0	0	0	0
H21	0	0	0	0	0	0	0	0	0	0	0	0	0	0	0	0	0	0	0	0	0	0	0	0	0	0	0	0	0	0	0	0
H22	0	0	0	0	0	0	0	0	0	0	0	0	0	0	0	0	0	0	0	0	0	0	0	0	0	0	0	0	0	0	0	0
H23	0	0	0	0	0	0	0	0	0	0	0	0	0	0	0	0	0	0	0	0	0	0	0	0	0	0	0	0	0	0	0	0
H24	0	0	0	0	0	0	0	0	0	0	0	0	0	0	0	0	0	0	0	0	0	0	0	0	0	0	0	0	0	0	0	0
I01	235.15	253.5	239.15	236.275	235.1	249.5	242.85	252.775	264.05	238.775	251.85	238.425	253.825	242.825	230.9	245.875	244.375	248.1	236.775	248.4	240.475	241.35	222.125	235.825	229.55	253.475	235.85	235.5	214.225	248.775	232.425	238.775
I02	0	0	0	0	0	0	0	0	0	0	0	0	0	0	0	0	0	0	0	0	0	0	0	0	0	0	0	0	0	0	0	0
I03	212.357	202.393	195.625	193.964	183.589	182.571	169.018	158.589	172.161	182.554	214.589	192.196	203.268	241.429	197.482	200.929	213.554	212.982	199.5	142.036	179.429	187.839	168.804	189.5	218.857	191.75	187.339	211.429	187.821	182.071	205.857	212.607
I04	0	0	0	0	0	0	0	0	0	0	0	0	0	0	0	0	0	0	0	0	0	0	0	0	0	0	0	0	0	0	0	0
I05	0	0	0	0	0	0	0	0	0	0	0	0	0	0	0	0	0	0	0	0	0	0	0	0	0	0	0	0	0	0	0	0
I06	0	0	0	0	0	0	0	0	0	0	0	0	0	0	0	0	0	0	0	0	0	0	0	0	0	0	0	0	0	0	0	0
I07	191.269	128.567	84.7019	120.702	136.038	179.221	89.4904	139.202	178.942	92.3269	130.567	109.673	116.317	139.192	130.154	142.327	131.529	145.894	69.9327	155.404	132.692	128.25	145.183	128.288	121.038	137.567	128.933	134.904	63.9135	129.24	126.942	193.644
I08	171.375	179	178	195.125	165.125	181.25	182.625	179.375	183.5	176.375	178.875	170.125	183.25	164.75	174.375	210.375	184.25	175	186.125	183.75	181.5	170.625	169.125	163.75	158.25	176.75	188.5	189.375	158	172.375	162.875	177.75
I09	49.6945	59.5833	73.2917	54.2778	77.5139	51.7917	65.8472	29.5695	70.4722	70.9028	45.8611	65.2361	56.9861	63	53.5833	57.9167	36.2361	52.5278	76.9861	47.2222	68.6111	52.0695	42.5555	61.8889	54.6945	74.3333	41	64.8333	67.7639	85.0833	56.4167	54.9445
I10	2.93268	0.09613	10	54.6827	7.75	14.2211	13.0577	7.75	12.6539	23.3846	7.18268	23.2019	0.576904	18.0673	5.4519	15.5673	18.6154	11.8942	4.5481	17.1731	11.4615	10.2692	13.4135	35.9039	12.6923	32.9327	4.08655	7.94232	16.9423	8.25	9.59613	3.43268
I11	207.792	196.958	213.625	212.875	215.292	209.625	226.917	202	191.875	221.75	210.208	217.042	198.875	194.458	245.333	207.042	197.417	218.75	209.5	203.875	246.417	224.417	199.542	248.792	231.417	218.292	144.5	223.708	213.25	210.125	149.125	214.417
I12	101.898	120.602	103.557	107.182	87.5909	108.432	110.636	80.1364	92.5455	110.955	98.4659	93.4318	109.648	86.4205	101.659	125.534	89.5568	95.125	111	105.42	54.4773	113.091	121.205	88.9545	115	90.1705	116.307	107.898	107.773	147.25	48.8977	105.773
I13	0	0	0	0	0	0	0	0	0	0	0	0	0	0	0	0	0	0	0	0	0	0	0	0	0	0	0	0	0	0	0	0
I14	0	0	0	0	0	0	0	0	0	0	0	0	0	0	0	0	0	0	0	0	0	0	0	0	0	0	0	0	0	0	0	0
I15	122.75	104.125	116.625	113.292	124.042	114.792	116.875	108.292	122.167	125.708	112.583	110.958	106.417	114.458	108.75	110.25	121.167	113.167	110.75	112.958	118.75	117.667	113.208	115.917	121.167	112.167	117.292	122.875	117.667	118.292	128.75	125.75
I16	138.3	124.325	163.2	133.8	144.525	67.475	64.6	147.7	142.35	167.35	155.15	135.05	114.25	142.875	138.975	98.95	120.9	145.35	143.675	183.825	138.9	122.275	180.3	132.625	139.775	157.25	173.65	145.725	150.425	152.55	138.975	135.925
I17	0	0	0	0	0	0	0	0	0	0	0	0	0	0	0	0	0	0	0	0	0	0	0	0	0	0	0	0	0	0	0	0
I18	189.5	171.042	195.958	188.042	189.583	188.667	194.583	191.917	187.042	187.458	188.042	188.542	188.292	183.667	183.75	181.583	190.792	203.042	183.208	189.75	187.125	185.042	186.167	187.75	185.75	182	183.583	174.375	192.583	212.792	182.417	191
I19	0	0	0	0	0	0	0	0	0	0	0	0	0	0	0	0	0	0	0	0	0	0	0	0	0	0	0	0	0	0	0	0
I20	0	0	0	0	0	0	0	0	0	0	0	0	0	0	0	0	0	0	0	0	0	0	0	0	0	0	0	0	0	0	0	0
I21	0	0	0	0	0	0	0	0	0	0	0	0	0	0	0	0	0	0	0	0	0	0	0	0	0	0	0	0	0	0	0	0
I22	0	0	0	0	0	0	0	0	0	0	0	0	0	0	0	0	0	0	0	0	0	0	0	0	0	0	0	0	0	0	0	0
I23	0	0	0	0	0	0	0	0	0	0	0	0	0	0	0	0	0	0	0	0	0	0	0	0	0	0	0	0	0	0	0	0
I24	0	0	0	0	0	0	0	0	0	0	0	0	0	0	0	0	0	0	0	0	0	0	0	0	0	0	0	0	0	0	0	0
J01	292.667	260.458	272.806	270.083	247.681	292.736	281.819	273.917	244.583	265.986	228.75	279.139	262.569	297.792	259.375	256.833	288.028	270.528	290.014	253.583	270.083	288.597	258.319	266.597	273.847	278.889	269.875	274.486	267.847	262.611	286.903	272.792
J02	226.65	230.55	230.35	230.45	220.325	216.1	222.7	225.35	229.625	222.025	229.9	230.7	217.725	222.125	223.525	221.6	221.1	225.2	235.5	226.55	219.05	223.7	233.4	217	219.15	230.975	224.025	216.75	226.525	213	227.575	228.65
J03	83.6875	131.875	119	135.562	126.812	128.188	110.812	93.3125	109.688	121.375	112.5	93.75	125.875	116.375	155	124.375	109.375	140.375	112.125	85.4375	161.25	134.5	152.812	146.062	123.625	130.812	107.812	119.125	144.125	109.25	130.688	89.6875
J04	67.625	74.75	68.75	92.375	94.5	92.375	75.375	85.375	73.25	79.25	82.375	97.5	85.875	104.75	79.875	96	90.125	111.75	87.25	75.375	83.75	87.375	83.25	84	71.625	102.25	106.375	84.875	58.75	62.25	88.75	75.5
J05	198.917	219.292	214.333	215.583	207.958	201.958	193.708	185.333	203.875	192.333	203.208	207.833	212.5	228.875	214.667	194.417	194.833	188.708	202.417	209.75	194.458	208.583	191.083	194.417	206.208	229.667	228.167	198.333	240.958	202.417	200.625	198.042
J06	0.799988	1.84168	3.10834	16.3583	17.5	10.0666	10.3917	3.84168	16.0417	3.47498	18.2416	11.625	6.61664	25.0584	1.01666	10.8333	15.675	6.63336	5.77502	9.43335	22.4334	2.77502	2.70001	21.8084	9.30835	6.61664	6.31665	15.3084	9.31665	6.45001	15.0584	4.17499
J07	113.225	89.15	78.225	78.325	96.775	80.375	92.275	96.8	101.125	121.5	60.475	86.7	131	90.425	104.8	95.65	90.425	82.1	93.95	107.975	111.6	90.175	98.175	98.45	97.425	123.45	102.75	102.8	76.95	102.35	105.6	55.1
J08	96.0625	89.0625	95.8125	77.5625	139.688	109.5	87.1875	99.9375	129.5	128.562	98.0625	106.938	82.375	110.062	86.625	102.75	105.125	85.375	99.625	104.625	108.375	101.938	91.375	95.0625	96.8125	108.75	88.1875	118.938	110.188	126.125	115.062	97.4375
J09	94	112	118.125	111.25	106.125	64.625	112.875	98.125	107	117.5	112.75	120.625	114.5	100.75	101.875	100.125	102.75	112.5	96.125	106.75	101.125	87.25	106.25	106.625	102.5	116.875	109.5	79.375	122.625	118.25	124.5	102.875
J10	0	0	0	0	0	0	0	0	0	0	0	0	0	0	0	0	0	0	0	0	0	0	0	0	0	0	0	0	0	0	0	0
J11	123.591	81.25	106.489	88.1023	112.841	110.898	113.08	116.466	127.102	97.7273	119.818	111.943	111.42	116.489	102.034	107.534	134.057	112.216	90.4091	118.83	102.273	122.5	109.136	125.648	125.068	107.682	140.091	101.818	91.0568	98.0341	119.591	130.341
J12	222.5	225.5	231.125	217.75	222.188	245.062	234.812	233.312	235.625	228.688	229.312	232.562	221.875	232.312	222.625	229.625	228.875	226.375	233.438	225.562	229.312	239.625	226.375	234.938	229.125	223.938	230.25	234.062	230.125	230.438	229	227.875
J13	22.9667	12.2167	4.48334	18.9833	10.1417	23.2416	6.69165	7.79169	5.125	14.3583	5.13336	2.875	7.20001	12.2667	10.6667	31.6083	9.17499	0.849976	5.76666	5.90002	3.34168	20.2	6.125	4.83331	9.85834	22.0417	20.675	7.82501	40.4083	19.1834	30.3417	21.4667
J14	90.0227	97.8182	71.8523	49.6023	97.4091	89.7841	48.3864	93.4886	76.3977	91.8864	48.3068	75.0682	69.6591	56.7159	106.295	76.5	59.5909	90.5341	92.0227	80.5	69.5795	73.8864	65.8182	33.875	69.8864	97.4318	17.6818	84.0909	65.9205	54.7841	39.6818	86.2727
J15	203.875	192.433	167.767	190.033	135.617	152.333	146.592	165.683	176.858	187.567	189.842	184.375	176.092	171.758	191.292	161.9	185.683	198.158	213.392	184.883	173.167	222.408	184.55	197.067	181.65	179.633	172.292	179.508	185.75	184.058	167.533	206.375
J16	125.386	122.761	122.443	127.33	120.477	132.17	123.534	128.818	132.898	129.875	126.807	131.636	129.091	130.159	125.807	121.239	122.943	128.216	126.875	117.898	120.182	123.284	126.534	119.92	123.5	141.273	128.557	126.989	124.136	124.489	127.091	123.261
J17	0	0	0	0	0	0	0	0	0	0	0	0	0	0	0	0	0	0	0	0	0	0	0	0	0	0	0	0	0	0	0	0
J18	0	0	0	0	0	0	0	0	0	0	0	0	0	0	0	0	0	0	0	0	0	0	0	0	0	0	0	0	0	0	0	0
J19	0	0	0	0	0	0	0	0	0	0	0	0	0	0	0	0	0	0	0	0	0	0	0	0	0	0	0	0	0	0	0	0
J20	0	0	0	0	0	0	0	0	0	0	0	0	0	0	0	0	0	0	0	0	0	0	0	0	0	0	0	0	0	0	0	0
J21	0	0	0	0	0	0	0	0	0	0	0	0	0	0	0	0	0	0	0	0	0	0	0	0	0	0	0	0	0	0	0	0
J22	0	0	0	0	0	0	0	0	0	0	0	0	0	0	0	0	0	0	0	0	0	0	0	0	0	0	0	0	0	0	0	0
J23	0	0	0	0	0	0	0	0	0	0	0	0	0	0	0	0	0	0	0	0	0	0	0	0	0	0	0	0	0	0	0	0
J24	0	0	0	0	0	0	0	0	0	0	0	0	0	0	0	0	0	0	0	0	0	0	0	0	0	0	0	0	0	0	0	0
K01	118.925	124.175	132.525	125.05	131.85	120.55	132.9	123.25	136	133.575	130.375	135.175	133.925	129.075	127.65	129.575	128.35	132.475	129.375	135.625	132.05	130.75	126.75	123.25	129.4	132.05	135.4	122.525	135.55	130.2	146.775	116.925
K02	307.786	306.75	309.429	313.964	306.286	310.732	313.571	319.536	308.768	309.464	312.339	302.161	308.679	316.536	308.179	312.446	308.804	315.464	299.518	312.107	325.482	315.893	306.446	319.268	329.393	313.089	315.089	319.982	315.143	305.339	323.464	314.536
K03	105.5	104.089	72.7321	91.3393	77.4643	82.0714	121.482	95.25	101.696	92.0179	111.393	60.6429	87.5179	114.304	96.6429	93.0536	141.607	99.9821	113.482	51.6607	78.1071	75.8214	97.4464	66.2321	118.929	99.0179	83.1607	112.268	100.393	84.875	71.4821	105.625
K04	0	0	0	0	0	0	0	0	0	0	0	0	0	0	0	0	0	0	0	0	0	0	0	0	0	0	0	0	0	0	0	0
K05	205.225	214.425	209.75	219.275	213.3	261.05	223.85	220.825	185.275	224.8	226.625	190.4	217.85	211.35	245	237.7	237.075	197.275	233.2	159.45	229.775	230.65	194.1	202.7	223.8	248.5	227.975	229.425	219.3	217.675	225.6	211.475
K06	94.6875	110.25	109.75	83.25	94.1875	96.6875	96.5625	102.375	105.188	100.375	102.875	100.312	102.688	117.25	94.625	97.9375	82.25	86.5	101.562	88.4375	120	84.8125	106.25	96.375	108.875	110.312	99.9375	95.5625	107.5	136.875	95.75	91.1875
K07	245.972	240.574	221.56	232.722	197.815	195.222	219.551	237.319	224.343	219.394	208.343	218.833	193.403	246.931	222.926	209.898	220.574	229.861	214.778	248.94	240.162	223.116	213.778	222.144	231.454	214.991	205.111	227.144	218.093	215.815	219.449	247.222
K08	88.625	171.125	133.1	143.908	100.7	134.508	129.833	140.408	101.417	147.108	139.433	171.042	138.567	124.483	140.592	131.683	162.975	100.408	122.642	163.233	94.9583	131.15	139.842	109.658	133.767	141.5	199.192	140.325	134.108	151.775	104.467	92.125
K09	0	0	0	0	0	0	0	0	0	0	0	0	0	0	0	0	0	0	0	0	0	0	0	0	0	0	0	0	0	0	0	0
K10	152.625	68.8068	141.216	157.17	161.375	143.443	122.818	143.216	133.682	121.545	129.08	133.034	130.17	111.511	155.159	162.705	138.489	161.136	142.784	155.716	133.625	105.261	116.727	155.489	138.261	147.818	152.216	127.307	158.727	142.67	140.909	147
K11	0	0	0	0	0	0	0	0	0	0	0	0	0	0	0	0	0	0	0	0	0	0	0	0	0	0	0	0	0	0	0	0
K12	133.525	122.975	116.55	132.4	151.725	125.65	118.925	132.525	94.925	127.075	152.35	157.075	134.5	129.85	138.95	127.95	132.125	105.625	136.725	125.425	152.525	117.325	134.7	145.8	139.1	126.375	129.35	102.1	121	112.35	152.525	129.15
K13	185.028	147.722	189.875	191.806	195.75	194.847	186.681	178.417	199.667	194.361	189.028	226.931	194.625	187.514	192.111	190	193.972	188.764	190.875	192.097	176.986	185.75	194.278	192.264	183.472	189.361	203.458	192.111	193.167	193.778	201.861	181.028
K14	134.108	137.533	147.575	114.083	127.767	141.8	124.667	121.233	120.392	116.983	136.308	132.85	126.842	149.85	140.367	125.683	127.383	131.175	119.825	132.808	135.133	136.067	115.533	126.825	129.583	124.808	131.742	133.642	138.992	125.042	148.408	133.483
K15	0	0	0	0	0	0	0	0	0	0	0	0	0	0	0	0	0	0	0	0	0	0	0	0	0	0	0	0	0	0	0	0
K16	251.388	242.112	245.164	248.961	228.513	235.204	243.934	247.77	233.059	243.02	234.77	239.191	247.48	238.868	262.914	235.283	234.467	264.697	236.118	232.362	241.941	225.178	247.132	247.526	237.796	252.974	234.132	241.52	240.138	245.691	238.763	251.138
K17	0	0	0	0	0	0	0	0	0	0	0	0	0	0	0	0	0	0	0	0	0	0	0	0	0	0	0	0	0	0	0	0
K18	0	0	0	0	0	0	0	0	0	0	0	0	0	0	0	0	0	0	0	0	0	0	0	0	0	0	0	0	0	0	0	0
K19	0	0	0	0	0	0	0	0	0	0	0	0	0	0	0	0	0	0	0	0	0	0	0	0	0	0	0	0	0	0	0	0
K20	0	0	0	0	0	0	0	0	0	0	0	0	0	0	0	0	0	0	0	0	0	0	0	0	0	0	0	0	0	0	0	0
K21	0	0	0	0	0	0	0	0	0	0	0	0	0	0	0	0	0	0	0	0	0	0	0	0	0	0	0	0	0	0	0	0
K22	0	0	0	0	0	0	0	0	0	0	0	0	0	0	0	0	0	0	0	0	0	0	0	0	0	0	0	0	0	0	0	0
K23	0	0	0	0	0	0	0	0	0	0	0	0	0	0	0	0	0	0	0	0	0	0	0	0	0	0	0	0	0	0	0	0
K24	0	0	0	0	0	0	0	0	0	0	0	0	0	0	0	0	0	0	0	0	0	0	0	0	0	0	0	0	0	0	0	0
L01	0	0	0	0	0	0	0	0	0	0	0	0	0	0	0	0	0	0	0	0	0	0	0	0	0	0	0	0	0	0	0	0
L02	183.808	194.654	252.077	191.529	205.327	203.788	229.24	197.625	177.606	198.221	188.779	210.875	232.452	189.962	208.827	180.587	203.317	220.346	221.769	202.587	215.058	213.529	203.423	194.99	197.788	215.567	203.577	206.962	215.317	204.971	171.144	173.308
L03	0	0	0	0	0	0	0	0	0	0	0	0	0	0	0	0	0	0	0	0	0	0	0	0	0	0	0	0	0	0	0	0
L04	166.875	116.208	186.722	165.472	193.514	192.278	160.319	176.069	181.111	174.708	186.833	149.333	181.056	181.514	186.528	178.986	186.778	191.903	172.403	161.806	180.889	156.931	130.167	182.222	176.931	163.028	180.569	164.208	172.403	183.333	185.708	169.5
L05	69.8472	90.8472	84.4167	86.0278	95.4445	74.4167	92.375	83.625	86	99.1667	99.2778	90.7639	93.6111	87.4305	91.5972	71.25	105.264	86.4583	101.472	76.7917	60.7361	82.5417	104.667	78.1528	92.1667	83.9722	89.2639	79.3195	67.1528	90.4722	65.0972	80.0972
L06	89.6	81.7	113.425	122.025	68.85	110.45	114.65	131.85	58.5	100.4	139.275	140.175	104.15	101.275	115.725	92.225	127.525	128.725	120.125	97.125	112.95	145.725	112.05	89.05	123.35	99.1	98.7	149	101.225	74.95	83.325	97.85
L07	0	0	0	0	0	0	0	0	0	0	0	0	0	0	0	0	0	0	0	0	0	0	0	0	0	0	0	0	0	0	0	0
L08	147.975	151.175	166.525	167.925	168.625	181.25	165.75	149.175	167.45	158.55	139.625	129.125	155.1	170.475	160.55	165.425	163.95	167.225	178.475	156.9	182.875	175.8	161.725	168.775	170.075	154.125	158.425	135.225	139.125	154.575	172.95	152.725
L09	0	0	0	0	0	0	0	0	0	0	0	0	0	0	0	0	0	0	0	0	0	0	0	0	0	0	0	0	0	0	0	0
L10	58.5	64.1964	66.3571	70.375	57.2857	69.5357	70.2857	64.1786	81.6429	70.3214	74.25	70.9464	70.1607	77	54.9107	94.5536	60.2679	64.1071	84.7857	55.5714	75.3036	67.3929	52.2679	65.6429	89.0357	62.4107	54.5536	70.8036	65.8393	74.875	61.1429	64.375
L11	96.875	104.853	120.037	95.1323	103.875	94.6617	145.699	101.301	106.515	78.5662	96.6544	122.059	114.794	114.89	104.007	121.904	125.221	129.206	99	89.853	129.199	128.191	109.331	113.971	117.456	139.912	68.0662	104.721	111.934	78.3603	95.103	86.875
L12	172.625	196.75	225.625	194.75	187	203.5	183.875	184	198.875	140.5	196.625	178.625	188.875	199.125	185.375	194.5	203.125	209.625	197.125	187.375	192	186	215.75	188.625	193.875	167.25	187.75	194.25	191.75	199.875	205	171.25
L13	207.042	223.708	215.875	205.958	229.083	216.833	209.625	230.75	216.875	230.208	212.75	221.083	214.5	207.917	209.208	222.042	218.625	220.25	216.458	217.25	215.375	200.458	190.917	243.375	212.792	214.625	221.417	206.583	199.792	218.083	228.667	211.167
L14	0	0	0	0	0	0	0	0	0	0	0	0	0	0	0	0	0	0	0	0	0	0	0	0	0	0	0	0	0	0	0	0
L15	31.575	21.7167	24.425	27.2833	37.225	25.15	38.4916	14.125	28.9	1.88336	41.6916	29.0666	27.8917	10.475	22.7333	17.0417	12.35	74.7	35.75	41.2167	27.575	21.6334	18.4334	36.7667	31.1916	22.9416	35.775	23.9167	26.1166	20.7833	12.025	25.2
L16	178.544	179.331	179.066	184.382	174.25	182.368	180.89	190.044	180.743	191.103	177.287	170.794	175.11	193.081	177.816	185.574	185.809	172.566	162.956	168.463	187.566	181.529	167.235	201.772	180.287	173.809	160.346	165.831	192.456	195.235	179.662	185.294
L17	0	0	0	0	0	0	0	0	0	0	0	0	0	0	0	0	0	0	0	0	0	0	0	0	0	0	0	0	0	0	0	0
L18	140.792	129.708	132.75	137.208	136.208	129.917	123.667	126.042	130.417	126.75	139.583	132.375	128.833	127.75	132.917	136.917	132.083	126.667	133.333	138.167	128	132.375	141.625	129.833	128.708	129.833	129.708	138.375	133.958	138.458	135.458	133.542
L19	0	0	0	0	0	0	0	0	0	0	0	0	0	0	0	0	0	0	0	0	0	0	0	0	0	0	0	0	0	0	0	0
L20	0	0	0	0	0	0	0	0	0	0	0	0	0	0	0	0	0	0	0	0	0	0	0	0	0	0	0	0	0	0	0	0
L21	0	0	0	0	0	0	0	0	0	0	0	0	0	0	0	0	0	0	0	0	0	0	0	0	0	0	0	0	0	0	0	0
L22	0	0	0	0	0	0	0	0	0	0	0	0	0	0	0	0	0	0	0	0	0	0	0	0	0	0	0	0	0	0	0	0
L23	0	0	0	0	0	0	0	0	0	0	0	0	0	0	0	0	0	0	0	0	0	0	0	0	0	0	0	0	0	0	0	0
L24	0	0	0	0	0	0	0	0	0	0	0	0	0	0	0	0	0	0	0	0	0	0	0	0	0	0	0	0	0	0	0	0
M01	171.333	164.528	124.917	141.153	136.333	157.903	110.708	142.347	142.333	137.25	135.472	156.417	139.167	138.333	168.069	142.889	111.375	152.361	160.264	118.847	151.806	150.861	126.181	136.125	144.472	146.361	147.347	160.944	135.931	140.639	127.972	160.708
M02	0	0	0	0	0	0	0	0	0	0	0	0	0	0	0	0	0	0	0	0	0	0	0	0	0	0	0	0	0	0	0	0
M03	162.115	178.865	178.404	151.096	177.288	177.288	153.077	150.962	184.952	181.981	178.529	171.952	205.038	196.846	177.24	146.817	177.087	173.933	175.115	172.25	185.029	166.048	172.827	168.558	163.375	173.471	168.125	158.837	154.538	172.817	154.529	170.24
M04	207.196	214.429	220.643	210.518	216.839	217.732	209.018	230.5	229.875	223.268	202.232	176.482	189.179	226.179	198.964	203.714	206.661	210.589	212.25	193.482	213.143	214.732	214.857	212.768	190.054	204.107	200.161	206.286	215.054	209.518	212.696	222.821
M05	157.55	184.9	197.775	193.55	179.4	171.225	228.875	187.475	170.25	206.8	168.25	173.65	182.525	182.1	176.05	152	189.825	166.075	148.525	183.65	171.6	178.975	171.5	191.95	191.3	180.2	177.225	176.65	165.75	213.1	183.5	157.55
M06	221.275	213.108	233.133	233.858	249.567	241.117	207.867	250.025	232.208	234.9	213.292	222.7	232.308	235.225	229.942	223.742	223.042	224.075	240.417	221.658	235.792	221.058	211.358	217.858	242.033	251.742	232.583	240.067	222.875	215.517	235.692	211.525
M07	56.875	54.625	56.5	60.875	47.125	0.125	35.875	33.625	49.375	22.75	31.75	76.5	63.375	82.75	36.875	63.875	32.5	44.75	12.5	63.625	31.375	39.875	85.25	8.25	53.375	71.75	55	45.75	29.75	82.25	16	48.875
M08	0	0	0	0	0	0	0	0	0	0	0	0	0	0	0	0	0	0	0	0	0	0	0	0	0	0	0	0	0	0	0	0
M09	228.267	201.267	214.95	218.333	180.558	217.517	215.275	201.925	215.1	213.533	203.133	202.117	204.825	204.808	211.292	219.842	208.442	204.925	211.325	190.467	227.3	210.775	191.75	215.617	222.55	230.983	202.233	212.8	188.533	208.642	215.533	223.517
M10	54.05	37.45	126.275	51.725	26.55	12.775	48.425	37.975	71.4	79.725	45.65	39.45	63.875	52.275	42.575	45.375	54.325	81	30.725	37.15	70.925	54.9	57.525	40.725	45.65	36.975	68.725	58.95	50.4	19.95	51	53.925
M11	0	0	0	0	0	0	0	0	0	0	0	0	0	0	0	0	0	0	0	0	0	0	0	0	0	0	0	0	0	0	0	0
M12	135.837	143.356	129.346	130.346	136.731	145.548	156.971	123.471	122.125	154.365	109.644	130.875	114.875	115.346	106.587	134.038	126.5	128.625	158.644	130.163	141.817	101.327	138.644	161.096	152.99	148.202	117.096	117.76	131.865	114.269	117.01	133.962
M13	105.014	101.264	74.8333	88.0972	86.7222	100.431	99.6805	89.7778	86.7222	87.5278	109.667	81.4583	119.903	85.6805	97.6528	120.556	137	119.069	86.5	96.1805	98	109.125	147.194	83.6389	134.264	104.681	87.1528	128.097	94.5695	108.75	107.417	105.014
M14	24.1731	17.4039	47.8077	30.5865	31.2885	21.4711	23.2789	42.2404	13.0673	25.1154	28.4904	31.6058	36.0865	31.3365	32.8942	7.2019	40.1923	38.8365	8.01923	29.7885	8.125	45.8654	30	29.8558	80.9711	26.3173	22.5385	36.3942	77.0769	38.1346	42.0961	31.6731
M15	196.714	179.393	170.786	187.089	176.536	180.964	176.607	167.482	179.304	176.179	165.875	165.661	180.321	174.125	210.714	170.25	177.946	168.607	178.768	174.232	179.536	190.446	172.464	173.625	197.089	183	169.482	142.964	184.179	181.268	170.857	206.589
M16	0	0	0	0	0	0	0	0	0	0	0	0	0	0	0	0	0	0	0	0	0	0	0	0	0	0	0	0	0	0	0	0
M17	82.5	84.75	96.125	85.25	85	95.625	92.25	86.125	94.375	92	86	98	89.875	79.5	90.875	98.125	86.125	120.25	92.375	88	68.375	92.625	102.25	81	66.875	93.75	87.375	84.625	90.5	89.5	86.5	93.375
M18	0	0	0	0	0	0	0	0	0	0	0	0	0	0	0	0	0	0	0	0	0	0	0	0	0	0	0	0	0	0	0	0
M19	0	0	0	0	0	0	0	0	0	0	0	0	0	0	0	0	0	0	0	0	0	0	0	0	0	0	0	0	0	0	0	0
M20	0	0	0	0	0	0	0	0	0	0	0	0	0	0	0	0	0	0	0	0	0	0	0	0	0	0	0	0	0	0	0	0
M21	0	0	0	0	0	0	0	0	0	0	0	0	0	0	0	0	0	0	0	0	0	0	0	0	0	0	0	0	0	0	0	0
M22	0	0	0	0	0	0	0	0	0	0	0	0	0	0	0	0	0	0	0	0	0	0	0	0	0	0	0	0	0	0	0	0
M23	0	0	0	0	0	0	0	0	0	0	0	0	0	0	0	0	0	0	0	0	0	0	0	0	0	0	0	0	0	0	0	0
M24	0	0	0	0	0	0	0	0	0	0	0	0	0	0	0	0	0	0	0	0	0	0	0	0	0	0	0	0	0	0	0	0
N01	0	0	0	0	0	0	0	0	0	0	0	0	0	0	0	0	0	0	0	0	0	0	0	0	0	0	0	0	0	0	0	0
N02	72.9167	86.325	81.75	75.125	96.625	80.2167	46.7167	71.6334	83.3333	77.7	41.4667	69.0333	61.2333	79.9917	78.1333	63.9583	91.825	74.875	35.05	108.075	67.7584	81.6417	17.075	60.1083	83.4667	91.9	76.3666	78.375	72.7417	74.175	74.35	74.7917
N03	184.75	185.5	187.125	194.625	206	174.375	200.875	168.125	197.25	167.375	172.5	187.125	202.875	199.5	192	187.25	185.5	202.125	210.5	192.625	178.875	185.625	181.5	177	195.875	193	197.375	188.75	215	187.375	194	192.625
N04	0	0	0	0	0	0	0	0	0	0	0	0	0	0	0	0	0	0	0	0	0	0	0	0	0	0	0	0	0	0	0	0
N05	148.875	133.466	142.17	162.398	138.648	159.08	166.318	132.795	144.818	153.932	147.159	163.011	170.943	108.716	150.568	139.352	179.409	120.955	161.455	125.602	155.534	140.568	148.341	121.455	153.591	154.33	137.636	147.534	161.636	156.614	134.841	148
N06	260.312	268.25	259.062	256.812	244.688	247.312	257.125	245.688	264.5	251.062	224.75	249.812	256.75	250.125	259.812	246.125	243.25	249.625	243.312	248.812	258.5	255.125	233.062	256.375	257.75	268.188	257.062	261.125	282.875	266	252.375	260.938
N07	0	0	0	0	0	0	0	0	0	0	0	0	0	0	0	0	0	0	0	0	0	0	0	0	0	0	0	0	0	0	0	0
N08	113.625	138.938	142.5	143.438	125.688	115	137.375	130.562	126.688	128.938	126.188	137.125	149.625	127.5	142.875	139.312	125	131.562	117.688	144.188	149.938	134.312	137.688	130.375	110.188	130.312	128.562	133.125	128.875	128.625	127.812	117.625
N09	127.462	118.462	139.865	125.144	141.125	151.048	118.24	128.423	111.462	111.74	150.317	123.817	124.404	155.24	126.317	105.25	134.981	123.26	126.375	143.683	117.76	131.25	106.654	123.635	138.192	147.375	150.231	125.058	116.913	144.125	121.606	141.712
N10	0	0	0	0	0	0	0	0	0	0	0	0	0	0	0	0	0	0	0	0	0	0	0	0	0	0	0	0	0	0	0	0
N11	188.05	201.075	184.025	193.7	208	201.475	196	201.4	192	215.425	203.075	177.175	197.425	200.325	188.275	202.55	199.175	205.975	185.3	210.95	184.7	180.925	205.65	209.175	184.775	207.6	203.075	192.35	191.825	196.7	186.2	194.05
N12	100.365	58.6731	33	81.3269	65.7115	64.5	47.2789	0.961548	50.4135	23.5385	41.3365	75.8077	70.1923	85.6346	45	25.2596	68.3654	50.2789	28.6827	49.7115	58.5865	36.4904	75.7308	58.1058	57.8558	58.9135	69.8173	63.6442	58.5865	30.875	47.125	100.115
N13	159.342	179.467	166.142	178.333	163.475	168.942	147.833	161.158	172.55	177.208	148.708	162.167	165.125	174.742	166.842	155.375	140.883	138.117	149.525	148.192	161.767	174.717	180.483	172.6	150.067	187.142	163.233	160.683	171.975	195.1	185.367	162.467
N14	272.625	258.083	257.792	245.875	260.917	256.833	272.875	260.625	251.458	255.125	255.083	254.875	259.708	262.417	258.875	260.042	278.583	260.542	261.333	250.083	249.75	257.625	247.5	252.958	249.5	257.5	257.75	261.75	249.292	258.667	258.25	280.375
N15	219.125	231.875	240.875	226.625	189.125	224.5	221.5	225	196	223.5	214.375	262.875	231.375	223.875	236.5	230.625	231.875	228.875	233.375	235.625	226.25	223.125	214.875	228.875	219.375	235.375	220.25	233.125	253	235.625	225.875	230.375
N16	216.194	248.25	228.792	275.194	235.597	274.986	247.639	234.194	228.361	238.528	231.792	243.861	224.681	242.458	232.528	231.958	231.431	233.292	232.444	234.208	237.694	244.889	240	234.208	244.861	235.736	255.819	249.958	231.764	212.139	240.625	213.069
N17	0	0	0	0	0	0	0	0	0	0	0	0	0	0	0	0	0	0	0	0	0	0	0	0	0	0	0	0	0	0	0	0
N18	0	0	0	0	0	0	0	0	0	0	0	0	0	0	0	0	0	0	0	0	0	0	0	0	0	0	0	0	0	0	0	0
N19	0	0	0	0	0	0	0	0	0	0	0	0	0	0	0	0	0	0	0	0	0	0	0	0	0	0	0	0	0	0	0	0
N20	0	0	0	0	0	0	0	0	0	0	0	0	0	0	0	0	0	0	0	0	0	0	0	0	0	0	0	0	0	0	0	0
N21	0	0	0	0	0	0	0	0	0	0	0	0	0	0	0	0	0	0	0	0	0	0	0	0	0	0	0	0	0	0	0	0
N22	0	0	0	0	0	0	0	0	0	0	0	0	0	0	0	0	0	0	0	0	0	0	0	0	0	0	0	0	0	0	0	0
N23	0	0	0	0	0	0	0	0	0	0	0	0	0	0	0	0	0	0	0	0	0	0	0	0	0	0	0	0	0	0	0	0
N24	0	0	0	0	0	0	0	0	0	0	0	0	0	0	0	0	0	0	0	0	0	0	0	0	0	0	0	0	0	0	0	0
O01	133.508	104	139.067	115.4	142.883	159.842	141.483	156.3	140.8	133.542	166.175	136.183	133.408	116.258	159.433	132.742	160.442	131.908	160.425	67.725	143.225	142.767	100.575	125.483	144.25	82.2	139.075	159.458	175.042	139.45	109.925	144.508
O02	0	0	0	0	0	0	0	0	0	0	0	0	0	0	0	0	0	0	0	0	0	0	0	0	0	0	0	0	0	0	0	0
O03	0	0	0	0	0	0	0	0	0	0	0	0	0	0	0	0	0	0	0	0	0	0	0	0	0	0	0	0	0	0	0	0
O04	0	0	0	0	0	0	0	0	0	0	0	0	0	0	0	0	0	0	0	0	0	0	0	0	0	0	0	0	0	0	0	0
O05	189.196	167.598	169.152	181.668	186.538	154.359	172.516	181.897	163.288	179.913	140.739	170.299	165.739	179.951	177.967	157.288	184.995	175.707	167.94	164.935	167.103	182.663	164.174	180.283	133.38	178.054	187.337	159.799	180.076	156.707	184.424	193.821
O06	0	0	0	0	0	0	0	0	0	0	0	0	0	0	0	0	0	0	0	0	0	0	0	0	0	0	0	0	0	0	0	0
O07	133.217	119.325	125.208	120.9	125.042	160.325	121.233	125.108	124.283	121.742	126.058	125.8	160.333	122.75	119.25	139.425	102.967	122.025	129.017	126.075	149.992	112.383	133.65	118.325	133.492	137.575	133.842	129.392	126.867	144.025	145.275	132.592
O08	165.625	177.125	148.375	140.875	179.25	149.688	158.25	142.5	134.375	148.938	137.75	169.75	136.75	169.562	149.5	156.812	163.938	157.625	157.375	157.625	146.062	143.812	169	128.75	153.812	172.5	157.562	131.562	150.375	147.812	158.812	172.125
O09	168.074	141.368	157.419	171.522	176.787	221.441	172.551	158.11	170.074	135.699	182.515	160.713	165.669	157.206	167.522	146.441	178.316	192.324	175.684	158.022	164.544	159.044	160.949	181.162	199.228	200.485	190.368	180.721	169.684	174.625	179.125	171.074
O10	0	0	0	0	0	0	0	0	0	0	0	0	0	0	0	0	0	0	0	0	0	0	0	0	0	0	0	0	0	0	0	0
O11	162.542	158.625	163.583	142.958	166.792	157.25	152.583	166.292	147.208	169.708	153.125	162	145.5	147.042	135.042	154.583	149.917	158.083	158.625	178.125	153.417	148.375	158.042	180.083	171.667	160.542	156.708	175.125	173.125	148.708	153.417	160.167
O12	123.682	100.25	154.375	112.909	94.5	101.182	105.716	92.2955	114.545	91.3068	101.477	118.943	92.6136	96.2159	79.7727	89.8409	88.7386	114.227	91.6023	93.5	121.545	86.0682	100.08	104.295	90.25	118.648	159.534	126.216	127.045	127.352	125.83	128.307
O13	0	0	0	0	0	0	0	0	0	0	0	0	0	0	0	0	0	0	0	0	0	0	0	0	0	0	0	0	0	0	0	0
O14	0	0	0	0	0	0	0	0	0	0	0	0	0	0	0	0	0	0	0	0	0	0	0	0	0	0	0	0	0	0	0	0
O15	0	0	0	0	0	0	0	0	0	0	0	0	0	0	0	0	0	0	0	0	0	0	0	0	0	0	0	0	0	0	0	0
O16	7.66071	10.7679	11.5714	7.92859	19.4286	10.2857	11.7857	11.9821	2.48212	4.875	15.2679	17.6429	8.53571	14.3571	14.1071	0.803589	21.3393	12	9.05359	11.875	10.9821	50.25	15.0357	9.08929	30.2679	13.9464	19.375	16.5536	2.10712	16.2143	12.4643	4.16071
O17	178.75	165.125	207	178.5	166.125	195.75	176.5	154.75	209.125	175.25	175.75	205.375	163.625	168.625	182.875	170.75	160.375	177.125	161.375	185.25	135.25	179.125	167.375	197.25	168.25	175.5	172.5	177.125	183.625	174.25	169	178.25
O18	0	0	0	0	0	0	0	0	0	0	0	0	0	0	0	0	0	0	0	0	0	0	0	0	0	0	0	0	0	0	0	0
O19	0	0	0	0	0	0	0	0	0	0	0	0	0	0	0	0	0	0	0	0	0	0	0	0	0	0	0	0	0	0	0	0
O20	0	0	0	0	0	0	0	0	0	0	0	0	0	0	0	0	0	0	0	0	0	0	0	0	0	0	0	0	0	0	0	0
O21	0	0	0	0	0	0	0	0	0	0	0	0	0	0	0	0	0	0	0	0	0	0	0	0	0	0	0	0	0	0	0	0
O22	0	0	0	0	0	0	0	0	0	0	0	0	0	0	0	0	0	0	0	0	0	0	0	0	0	0	0	0	0	0	0	0
O23	0	0	0	0	0	0	0	0	0	0	0	0	0	0	0	0	0	0	0	0	0	0	0	0	0	0	0	0	0	0	0	0
O24	0	0	0	0	0	0	0	0	0	0	0	0	0	0	0	0	0	0	0	0	0	0	0	0	0	0	0	0	0	0	0	0
P01	125.661	161.143	157.25	162.214	155.179	169.107	180.214	156.536	192.732	170.518	149.982	118.982	168.893	159.232	112.518	183.875	191.714	179.75	160.804	181.232	175.589	156.875	149.411	197.018	175.018	152.071	175.857	179.661	145.161	151.929	146.286	137.286
P02	53.3393	43.2976	24.0298	14.4881	23.3929	50.1369	27.0119	2.69641	51.3929	19.2798	21.7619	33.631	47.8571	31.1488	40.9762	13.6845	10.369	19.6964	10.5119	23.5476	30.5	41.5536	16.8988	29.8869	15.6012	17.6786	7.66071	13.0417	22.5536	38.1548	20.375	51.2143
P03	183.5	183.638	180.592	180.007	184.664	182.289	162.849	182.039	186.816	179.171	182.822	172.23	155.007	192.651	187.059	218.52	180.283	178.125	169.48	175.724	205.375	163.717	178.539	217.257	180.026	193.592	180.204	188.697	180.961	185.789	186.855	185.5
P04	0	0	0	0	0	0	0	0	0	0	0	0	0	0	0	0	0	0	0	0	0	0	0	0	0	0	0	0	0	0	0	0
P05	0	0	0	0	0	0	0	0	0	0	0	0	0	0	0	0	0	0	0	0	0	0	0	0	0	0	0	0	0	0	0	0
P06	149.25	182.75	187.875	180.188	185.438	139	168.938	191.25	196	172.812	181.938	191.375	158.188	207.25	162.75	175.75	175.688	188.188	182.5	177.812	198.438	188.312	207	187.438	171.625	139.562	190.5	176.375	187.625	162.312	200.125	143.125
P07	0	0	0	0	0	0	0	0	0	0	0	0	0	0	0	0	0	0	0	0	0	0	0	0	0	0	0	0	0	0	0	0
P08	253.55	250.1	244.625	251.85	252.925	243.6	245.15	249.8	245.325	240.125	255.325	244.625	260.75	255.625	253.45	238.375	247.8	252.625	241.5	246.65	246.2	237.75	239.275	246.875	242.625	252.4	238.475	256.5	253.375	255.475	251.975	245.425
P09	107.982	105.054	113.929	115.018	106.911	80.75	114.464	136	108.625	140.107	110.982	107.929	75.2679	109.571	104.768	113.75	108.911	97.2143	111.482	118.661	85.375	97.75	118.589	100.161	96.2679	119.054	122.696	146.911	110.964	97	115.161	105.982
P10	74.1071	59.2857	54	42.5	68.25	0.428589	65.2143	51.4464	50.9643	78.1786	53	67.4107	64.0893	65.5536	22.1071	70.3571	56.5714	45.3393	64.0893	68.3929	56.3214	61.3571	82.4286	83.6071	83	18.1429	57.8214	70.0893	79.9464	38.1071	71.2857	70.7321
P11	0	0	0	0	0	0	0	0	0	0	0	0	0	0	0	0	0	0	0	0	0	0	0	0	0	0	0	0	0	0	0	0
P12	164.523	175.239	182.852	152.33	175.034	171.33	168.25	189.557	161.682	156.602	149.932	147.875	157.023	151.227	179.25	156.432	161.557	193.477	152.511	152.83	156.148	169.523	175.636	180.091	161.17	173.534	203.67	176.761	172.489	174.5	158.795	165.023
P13	0	0	0	0	0	0	0	0	0	0	0	0	0	0	0	0	0	0	0	0	0	0	0	0	0	0	0	0	0	0	0	0
P14	0	0	0	0	0	0	0	0	0	0	0	0	0	0	0	0	0	0	0	0	0	0	0	0	0	0	0	0	0	0	0	0
P15	0	0	0	0	0	0	0	0	0	0	0	0	0	0	0	0	0	0	0	0	0	0	0	0	0	0	0	0	0	0	0	0
P16	0	0	0	0	0	0	0	0	0	0	0	0	0	0	0	0	0	0	0	0	0	0	0	0	0	0	0	0	0	0	0	0
P17	164.25	162.5	157.125	166.25	163	169.5	155.375	154	156.5	155.75	163	169.625	166.875	164.625	157.875	163.5	170.375	159	165.75	169.125	165.625	158.125	161.5	161.5	158.75	158	155.625	164.75	157.25	153.625	151.5	173.375
P18	0	0	0	0	0	0	0	0	0	0	0	0	0	0	0	0	0	0	0	0	0	0	0	0	0	0	0	0	0	0	0	0
P19	0	0	0	0	0	0	0	0	0	0	0	0	0	0	0	0	0	0	0	0	0	0	0	0	0	0	0	0	0	0	0	0
P20	0	0	0	0	0	0	0	0	0	0	0	0	0	0	0	0	0	0	0	0	0	0	0	0	0	0	0	0	0	0	0	0
P21	0	0	0	0	0	0	0	0	0	0	0	0	0	0	0	0	0	0	0	0	0	0	0	0	0	0	0	0	0	0	0	0
P22	0	0	0	0	0	0	0	0	0	0	0	0	0	0	0	0	0	0	0	0	0	0	0	0	0	0	0	0	0	0	0	0
P23	0	0	0	0	0	0	0	0	0	0	0	0	0	0	0	0	0	0	0	0	0	0	0	0	0	0	0	0	0	0	0	0
P24	0	0	0	0	0	0	0	0	0	0	0	0	0	0	0	0	0	0	0	0	0	0	0	0	0	0	0	0	0	0	0	0
Last Cell

## Sheet: PCV-Normalized
PCV Normalized to the Notochord (abs(PCV-Notochord))
	1	2	3	4	5	6	7	8	9	10	11	12	13	14	15	16	17	18	19	20	21	22	23	24	25	26	27	28	29	30	31	32
A01	666	670.125	672.125	667.625	668.25	666.875	673.5	661.625	665.25	677.5	666.25	670	673.75	670.625	668.625	675.25	672.125	672.375	672.125	675.5	672	669.875	672.25	675.125	672.75	662.875	673.75	668.875	667.875	677.125	670.125	671.25
A02	638.375	631.125	636.875	639.625	639.5	641.125	644.25	641.625	633.625	632.5	638.375	634.5	634.25	644.5	638.875	638.25	640.25	632.5	635.5	635.625	636.25	633.625	638.75	639.75	636.125	638.125	643.625	643.625	635.375	638.25	635.5	638.375
A03	0	0	0	0	0	0	0	0	0	0	0	0	0	0	0	0	0	0	0	0	0	0	0	0	0	0	0	0	0	0	0	0
A04	0	0	0	0	0	0	0	0	0	0	0	0	0	0	0	0	0	0	0	0	0	0	0	0	0	0	0	0	0	0	0	0
A05	610.75	609.25	605.5	614.25	607.5	620	613.375	614.125	614.25	615	617.375	614.625	611.25	617.375	617.25	613.375	614	616.75	620.625	613.25	614.875	615.375	608.5	615.75	611.75	610.75	618.625	619.375	619.875	617.875	615.625	614.375
A06	648.25	642	644.875	650.75	644.75	646	648.375	646.5	646.75	647	652.125	647.625	647.75	651.375	646.625	643.625	650.625	642.25	653.625	645.25	652.25	648.75	652.5	649.375	647	649.75	648.875	643.125	657	653.75	652.125	646.5
A07	0	0	0	0	0	0	0	0	0	0	0	0	0	0	0	0	0	0	0	0	0	0	0	0	0	0	0	0	0	0	0	0
A08	600	602.5	601.375	597.75	603.125	601.375	600.125	603.875	602.5	604.875	602.125	597.375	601.875	601	602.375	599.875	607	604.25	606.125	599.375	602.125	607.125	610	602.375	598.25	596.75	601.25	603.375	599.75	598.75	600.75	600.625
A09	0	0	0	0	0	0	0	0	0	0	0	0	0	0	0	0	0	0	0	0	0	0	0	0	0	0	0	0	0	0	0	0
A10	636.75	638.25	633.875	638.5	644.5	637.875	638.5	635.25	637.75	641.875	639.25	635.625	642.5	644.75	639.25	638.375	641.5	644.375	641.25	637	636.75	639.75	647	644.625	634.25	639.125	639.5	636.625	636	638.5	634.25	639.5
A11	629.5	629	629.75	631	629.5	626	630.625	629.5	624	635.375	629.25	630.875	634.25	629	631.375	633.125	630.75	634.625	627.75	627.25	632.25	632.875	626.375	640.125	626.625	630.875	632	631.875	632	627.875	636.875	629.5
A12	0	0	0	0	0	0	0	0	0	0	0	0	0	0	0	0	0	0	0	0	0	0	0	0	0	0	0	0	0	0	0	0
A13	0	0	0	0	0	0	0	0	0	0	0	0	0	0	0	0	0	0	0	0	0	0	0	0	0	0	0	0	0	0	0	0
A14	639.25	642.125	635.5	640.875	643.25	641.25	640.75	643.875	639.75	639.25	635.875	635.25	632.625	639.75	637.75	641.5	635.5	642.75	637.625	634.25	637.75	638	641.25	642.375	637.75	637.375	638.125	642.5	637.25	639.5	638.875	640.75
A15	0	0	0	0	0	0	0	0	0	0	0	0	0	0	0	0	0	0	0	0	0	0	0	0	0	0	0	0	0	0	0	0
A16	0	0	0	0	0	0	0	0	0	0	0	0	0	0	0	0	0	0	0	0	0	0	0	0	0	0	0	0	0	0	0	0
A17	615	614.625	625	615.875	623.125	621.5	623.625	620	618	623.625	622.125	623.25	619.25	621.625	622.125	615.5	621.5	613.25	619	619.75	624	620.125	619.375	618.5	621.625	621.5	613.75	619	617.875	620.75	619.625	620
A18	628	631	623.375	631	625	628.125	631.5	622.625	629.75	624.5	636.875	635.625	625.5	628.25	624.5	624	631.625	623.5	628.75	622.875	623.75	630.125	630.375	629.25	627.125	628.625	624.25	631	629	630.5	630	634.5
A19	0	0	0	0	0	0	0	0	0	0	0	0	0	0	0	0	0	0	0	0	0	0	0	0	0	0	0	0	0	0	0	0
A20	0	0	0	0	0	0	0	0	0	0	0	0	0	0	0	0	0	0	0	0	0	0	0	0	0	0	0	0	0	0	0	0
A21	0	0	0	0	0	0	0	0	0	0	0	0	0	0	0	0	0	0	0	0	0	0	0	0	0	0	0	0	0	0	0	0
A22	0	0	0	0	0	0	0	0	0	0	0	0	0	0	0	0	0	0	0	0	0	0	0	0	0	0	0	0	0	0	0	0
A23	0	0	0	0	0	0	0	0	0	0	0	0	0	0	0	0	0	0	0	0	0	0	0	0	0	0	0	0	0	0	0	0
A24	0	0	0	0	0	0	0	0	0	0	0	0	0	0	0	0	0	0	0	0	0	0	0	0	0	0	0	0	0	0	0	0
B01	608.375	610.125	614	612.25	615.125	610.625	610	611.75	610.875	611.75	613.25	609.375	610.375	606	611.75	611.5	613.25	606.5	606.125	612	608.375	604.75	608.125	613.625	606.5	611.5	604.875	609	613.75	607.75	609	609.375
B02	543.75	542.5	550.375	543.625	543.375	546.125	542.875	548.875	546.875	547	542.5	544.5	541.5	543.5	546.875	542.25	553	543.875	542.375	539.5	541.375	539	548.75	551.375	546.125	544	545.875	546.125	543	549.75	547.375	548.125
B03	559.5	569.375	562.125	565	566.625	561.5	564.125	563.625	558.125	560	555.875	566.375	559.125	566.25	557.875	559.375	559.25	563.5	561.5	561.125	565.125	564.375	558.25	564.25	557	566.625	562.25	565.625	562.375	561.375	565.25	558.125
B04	0	0	0	0	0	0	0	0	0	0	0	0	0	0	0	0	0	0	0	0	0	0	0	0	0	0	0	0	0	0	0	0
B05	0	0	0	0	0	0	0	0	0	0	0	0	0	0	0	0	0	0	0	0	0	0	0	0	0	0	0	0	0	0	0	0
B06	559.25	562	562.625	564.125	556.25	560.875	558.5	561.625	558	561.875	563.625	557.625	557.875	560.25	560	555.625	564	557.25	558.375	563.125	559.75	561.125	549.25	562.625	557.625	560.5	562.75	565.375	558.125	557	563	560
B07	619.125	620.625	623.375	620.625	620.875	618.5	621.125	627.125	617	623.125	617.875	618.125	619.375	615.75	614.75	615.25	623.25	618.375	614.5	622.5	615.125	622.375	614	617.5	619.75	618	615.75	612.125	616.25	617.25	622.625	616.125
B08	636.25	641.875	639.75	633.5	637.625	635.125	636.375	637.375	634.875	641.375	642.625	638.375	634.125	637.125	636.375	637.875	635.75	642.375	641.5	637.5	635.25	640.125	636.125	638	634.125	639.125	639.25	634.875	640.25	636	635.75	635.25
B09	520.375	512.875	509.625	517.75	518.25	511.5	516.5	516.25	509.875	513.375	516.625	512.875	518.5	507.125	513.625	514.75	516.125	512.625	519.875	511.875	515.25	516.5	519.75	518.5	518.875	518.25	518.75	516.75	521.875	518	515.125	513.75
B10	0	0	0	0	0	0	0	0	0	0	0	0	0	0	0	0	0	0	0	0	0	0	0	0	0	0	0	0	0	0	0	0
B11	0	0	0	0	0	0	0	0	0	0	0	0	0	0	0	0	0	0	0	0	0	0	0	0	0	0	0	0	0	0	0	0
B12	0	0	0	0	0	0	0	0	0	0	0	0	0	0	0	0	0	0	0	0	0	0	0	0	0	0	0	0	0	0	0	0
B13	0	0	0	0	0	0	0	0	0	0	0	0	0	0	0	0	0	0	0	0	0	0	0	0	0	0	0	0	0	0	0	0
B14	631.75	620.625	625.5	628.25	621.5	619.875	625.875	629.75	615.25	625.125	625.375	622.375	625.5	625.625	623.625	616.125	618.5	623	622.25	623.375	628.875	627.75	628.375	620.875	625	622.625	629	621.5	622.625	633.25	621.75	629.625
B15	620.875	625.375	627.375	625.375	623.5	623.625	624.625	625	626.5	625.625	628.875	624.625	622	626.375	623.25	625.5	629.875	627.125	621.625	622	624.875	621.125	622.5	629.875	625.25	620.375	627.875	625.125	616.625	624.25	629.875	630.625
B16	0	0	0	0	0	0	0	0	0	0	0	0	0	0	0	0	0	0	0	0	0	0	0	0	0	0	0	0	0	0	0	0
B17	0	0	0	0	0	0	0	0	0	0	0	0	0	0	0	0	0	0	0	0	0	0	0	0	0	0	0	0	0	0	0	0
B18	601.75	607.375	599.125	597.5	605.875	605.625	598.625	596.75	599.25	604.25	597.125	601.125	599.375	596.5	604.25	596.625	596	601.5	603.125	595.375	595	601.5	603.25	598.5	600.125	599	606	598.875	599.125	595.5	598.125	600
B19	0	0	0	0	0	0	0	0	0	0	0	0	0	0	0	0	0	0	0	0	0	0	0	0	0	0	0	0	0	0	0	0
B20	0	0	0	0	0	0	0	0	0	0	0	0	0	0	0	0	0	0	0	0	0	0	0	0	0	0	0	0	0	0	0	0
B21	0	0	0	0	0	0	0	0	0	0	0	0	0	0	0	0	0	0	0	0	0	0	0	0	0	0	0	0	0	0	0	0
B22	0	0	0	0	0	0	0	0	0	0	0	0	0	0	0	0	0	0	0	0	0	0	0	0	0	0	0	0	0	0	0	0
B23	0	0	0	0	0	0	0	0	0	0	0	0	0	0	0	0	0	0	0	0	0	0	0	0	0	0	0	0	0	0	0	0
B24	0	0	0	0	0	0	0	0	0	0	0	0	0	0	0	0	0	0	0	0	0	0	0	0	0	0	0	0	0	0	0	0
C01	558.625	557.375	558.875	555.75	557.75	559.5	556	558.5	556.875	566.375	556.75	554.875	558.375	561.25	559.125	560.25	562.875	556.875	563.25	565	557.125	561.375	565.5	559.5	558	566.25	561	564.25	562.25	560.75	563.5	558.875
C02	0	0	0	0	0	0	0	0	0	0	0	0	0	0	0	0	0	0	0	0	0	0	0	0	0	0	0	0	0	0	0	0
C03	533	533.625	536.375	536.5	531.875	531.5	535.375	532.875	536.375	537.5	532.375	537	530.875	531.375	535.25	537.25	534.375	537.375	539.625	535.25	538	538.5	532.25	536.5	542.75	532.875	532.25	536.5	529.5	536.5	536.5	532
C04	617.875	616	622.25	616.5	624.75	623.625	630.375	615.375	619.125	618	623.375	621.5	619.75	614.5	624.75	626.75	624.875	622.375	623.875	619.125	622.625	618	616.25	622.375	616.875	617.625	618.75	623.125	621.25	623.25	618.75	622.125
C05	603.125	597.25	604.25	600.125	593.75	599.375	600	602.375	600.125	604.75	597.75	608	601.5	600.5	599.625	604.125	594.625	598.5	599.75	598.875	606.625	602.5	602.625	601	598.875	599	603.75	602.625	596.125	606.625	603.125	602.375
C06	635.25	637.875	635.25	637.25	640	636.25	637.25	638.875	640	633.375	645	642.375	641.875	638.875	634.125	635.75	635.5	643.125	637.375	637.625	640.625	637.75	644.125	638.875	643.875	644.5	639.375	637.125	637	633.625	640.875	638.125
C07	605.875	606.5	600.5	607.75	598.875	613.5	609.25	604	603	604.375	605.625	605.625	605.375	607	607	608.875	603.375	613.5	604.625	599.75	606	602	605.375	601.875	609.875	609.25	611.5	605.875	611.875	607.625	611.125	614.5
C08	613	614.75	615.625	611.875	612.75	616.5	616	613	617.125	609.125	608.25	609.875	618.5	619.625	613.375	614.125	605.875	615.25	614.125	617.625	621.875	616.375	615.125	611	605.75	616.375	612.75	621	614.5	609.375	611.125	620.625
C09	664.75	656.875	660.125	660.75	663.5	654.125	659	664.5	662.125	654.75	662.125	665	659.75	659.625	658.25	657.5	657.75	665.125	663.125	656.625	655.25	665.125	656.875	660.875	661.75	658.75	658.75	663.25	658.5	662.75	664.375	661
C10	0	0	0	0	0	0	0	0	0	0	0	0	0	0	0	0	0	0	0	0	0	0	0	0	0	0	0	0	0	0	0	0
C11	0	0	0	0	0	0	0	0	0	0	0	0	0	0	0	0	0	0	0	0	0	0	0	0	0	0	0	0	0	0	0	0
C12	653.375	652	654.375	649	647.25	648.25	647.375	652.375	652.375	650.75	655	651.25	650.125	651.875	654	658.375	654.25	654.5	653	653.125	658.375	654	659.125	651.375	646	656.375	656.625	656.75	655.625	656.625	653.375	653.625
C13	641.5	641.875	642.625	643	645.375	641	642.875	640.125	642	641.125	642.875	647.125	644.375	647.5	644.5	641.125	643.25	642.625	646.125	644.875	641.5	640.5	643	651.75	640	646.125	643	646.25	641	644.125	639.5	647.625
C14	636.625	628.25	634	639.625	631.625	637.375	631.125	632.625	636.625	628.875	636.5	639.75	634.25	628.75	639.25	630.125	634.375	630	639.875	633.75	633.25	635.125	631.375	634.75	634.25	631.75	635.625	639.125	626.125	628.625	634.625	636.5
C15	0	0	0	0	0	0	0	0	0	0	0	0	0	0	0	0	0	0	0	0	0	0	0	0	0	0	0	0	0	0	0	0
C16	0	0	0	0	0	0	0	0	0	0	0	0	0	0	0	0	0	0	0	0	0	0	0	0	0	0	0	0	0	0	0	0
C17	655.125	655.875	652.625	652.875	652.375	653.375	654.25	655.75	650.5	657.875	656.75	651.875	655.75	659.5	657.75	648.5	657.25	655	654	661.75	658.375	650.625	653.875	662.375	656.375	657.75	649.875	655.5	652.75	657.25	655.5	655.25
C18	641.125	645.25	647.625	648.875	647.5	649.125	638.875	651.25	646.5	641.25	652.25	648.25	648.75	643.875	649.25	638	647.625	649.25	649.25	649.875	651	649.125	651.75	651.375	647.25	651.625	649.125	650.5	641.25	647.875	649.5	646.125
C19	0	0	0	0	0	0	0	0	0	0	0	0	0	0	0	0	0	0	0	0	0	0	0	0	0	0	0	0	0	0	0	0
C20	0	0	0	0	0	0	0	0	0	0	0	0	0	0	0	0	0	0	0	0	0	0	0	0	0	0	0	0	0	0	0	0
C21	0	0	0	0	0	0	0	0	0	0	0	0	0	0	0	0	0	0	0	0	0	0	0	0	0	0	0	0	0	0	0	0
C22	0	0	0	0	0	0	0	0	0	0	0	0	0	0	0	0	0	0	0	0	0	0	0	0	0	0	0	0	0	0	0	0
C23	0	0	0	0	0	0	0	0	0	0	0	0	0	0	0	0	0	0	0	0	0	0	0	0	0	0	0	0	0	0	0	0
C24	0	0	0	0	0	0	0	0	0	0	0	0	0	0	0	0	0	0	0	0	0	0	0	0	0	0	0	0	0	0	0	0
D01	631.75	633.625	635.5	634.625	626.25	632.5	625.75	634.875	636.375	628.875	630.75	627.625	631.125	632.125	631.125	632.875	630.625	636.75	627.625	632.75	636.375	635.5	633	631.125	629.5	633.375	625.625	629	635.5	633.25	633.625	632.625
D02	0	0	0	0	0	0	0	0	0	0	0	0	0	0	0	0	0	0	0	0	0	0	0	0	0	0	0	0	0	0	0	0
D03	650.375	647.5	646.5	646.5	640.625	647.75	646.375	647.25	644.125	644	649.75	648.25	643.375	644.25	646.625	645.125	651.125	647.375	644.25	646.875	652.125	646.75	649.25	643.875	648.625	646.875	641.375	645.125	644.125	643.25	648.25	645.25
D04	578	576.375	578.125	578.125	576.125	575.875	573.375	576.375	577.875	572.625	579.75	574	570.5	573.5	567.375	572.75	575.75	579	576	582.625	576.125	577	572.75	581.75	574.125	582.75	573.375	581.625	578	576	577.25	580.75
D05	0	0	0	0	0	0	0	0	0	0	0	0	0	0	0	0	0	0	0	0	0	0	0	0	0	0	0	0	0	0	0	0
D06	642.5	654.5	647.625	649.75	649.75	648.75	651.25	647.5	645.125	648.625	650.875	646.5	649.125	650	647.75	645.125	656.375	642.25	652.375	648.25	650.125	657	650.125	645.5	650.375	648.875	643.625	654	646.875	645.5	646.125	651.375
D07	632.375	623.375	629.375	621.25	625.375	634	627	622.75	624.25	624.875	629.625	626.125	626.5	626.625	626.625	625.875	627	624.875	617.5	624.125	625	625.75	628	631.375	634.75	619.25	631.25	625.625	629.875	628.875	633.5	627.875
D08	0	0	0	0	0	0	0	0	0	0	0	0	0	0	0	0	0	0	0	0	0	0	0	0	0	0	0	0	0	0	0	0
D09	0	0	0	0	0	0	0	0	0	0	0	0	0	0	0	0	0	0	0	0	0	0	0	0	0	0	0	0	0	0	0	0
D10	0	0	0	0	0	0	0	0	0	0	0	0	0	0	0	0	0	0	0	0	0	0	0	0	0	0	0	0	0	0	0	0
D11	601.875	600.125	601.375	597	607	609.5	607.625	605.375	603.625	604.875	605.5	601.375	599	599.625	609.25	606	601.625	600	602.5	600.875	607.375	600.25	606.375	600	604.375	597.375	609.125	602.875	605	599.5	596.875	602.5
D12	0	0	0	0	0	0	0	0	0	0	0	0	0	0	0	0	0	0	0	0	0	0	0	0	0	0	0	0	0	0	0	0
D13	0	0	0	0	0	0	0	0	0	0	0	0	0	0	0	0	0	0	0	0	0	0	0	0	0	0	0	0	0	0	0	0
D14	640.375	644.125	639.125	642.25	640.375	640.375	636.375	648.125	643.75	641.875	643.25	641.5	651.125	639.125	642.75	641.25	638.625	644.75	643.375	645.75	643.75	642.25	639.75	646.625	649.375	644.125	647.875	647.375	641	641.5	648.25	645.875
D15	0	0	0	0	0	0	0	0	0	0	0	0	0	0	0	0	0	0	0	0	0	0	0	0	0	0	0	0	0	0	0	0
D16	620.875	621.125	624.5	626.75	623.125	629.25	624.5	624.25	631.75	621.75	629.75	626.125	628.5	628.75	623.75	631.5	616.875	630.875	630.625	623.75	625.125	625.75	624	624.625	624.5	622.375	623.875	631.375	623.75	628.75	625.75	622
D17	0	0	0	0	0	0	0	0	0	0	0	0	0	0	0	0	0	0	0	0	0	0	0	0	0	0	0	0	0	0	0	0
D18	0	0	0	0	0	0	0	0	0	0	0	0	0	0	0	0	0	0	0	0	0	0	0	0	0	0	0	0	0	0	0	0
D19	0	0	0	0	0	0	0	0	0	0	0	0	0	0	0	0	0	0	0	0	0	0	0	0	0	0	0	0	0	0	0	0
D20	0	0	0	0	0	0	0	0	0	0	0	0	0	0	0	0	0	0	0	0	0	0	0	0	0	0	0	0	0	0	0	0
D21	0	0	0	0	0	0	0	0	0	0	0	0	0	0	0	0	0	0	0	0	0	0	0	0	0	0	0	0	0	0	0	0
D22	0	0	0	0	0	0	0	0	0	0	0	0	0	0	0	0	0	0	0	0	0	0	0	0	0	0	0	0	0	0	0	0
D23	0	0	0	0	0	0	0	0	0	0	0	0	0	0	0	0	0	0	0	0	0	0	0	0	0	0	0	0	0	0	0	0
D24	0	0	0	0	0	0	0	0	0	0	0	0	0	0	0	0	0	0	0	0	0	0	0	0	0	0	0	0	0	0	0	0
E01	0	0	0	0	0	0	0	0	0	0	0	0	0	0	0	0	0	0	0	0	0	0	0	0	0	0	0	0	0	0	0	0
E02	639.75	638.125	634.625	644	637.25	638.375	644	641.25	642.875	639	645.625	648	636.75	637.5	646.75	642.625	641.25	643.25	644.5	638.125	648.625	637.25	646.375	643.875	646.125	642.625	641.625	640.375	650.25	642.75	644.625	639.5
E03	0	0	0	0	0	0	0	0	0	0	0	0	0	0	0	0	0	0	0	0	0	0	0	0	0	0	0	0	0	0	0	0
E04	644.75	640.875	647.25	636.75	646.75	644	650.625	642.375	641.25	640.125	638.125	636.125	640.875	644.25	643.75	644.25	642.375	644.25	641.625	642.375	640	649.875	646.625	639	649.375	647.875	639.25	647.375	643.5	640.75	642.375	647.625
E05	591.125	596.375	592.25	597.75	592.75	588.875	589.5	591.875	588.875	595.875	593.875	590.875	597.625	594.875	597.125	595.375	590.5	593.875	592.5	590.875	588.375	593.625	594.125	585.125	588.625	593.25	591.25	592.125	588.25	591.375	593.375	596.75
E06	602.375	608.875	599	600.5	602.5	602.5	605.75	597.625	609.375	596.375	600.375	601.5	607.875	599.625	603	600.625	602.75	608.875	608.875	604.375	598.375	602.75	602.5	604.125	605	601.875	600.125	597.125	604	603.625	605.125	608
E07	642.5	638.25	640.625	634.5	640.5	642.125	638.5	637	639.5	640.5	640.125	638.375	640.25	644.375	645.5	640.5	640	648.75	633.5	640.25	643.375	639.875	636.625	636	638.125	644.125	638.375	644.125	634.25	640.75	638.875	640.875
E08	0	0	0	0	0	0	0	0	0	0	0	0	0	0	0	0	0	0	0	0	0	0	0	0	0	0	0	0	0	0	0	0
E09	0	0	0	0	0	0	0	0	0	0	0	0	0	0	0	0	0	0	0	0	0	0	0	0	0	0	0	0	0	0	0	0
E10	0	0	0	0	0	0	0	0	0	0	0	0	0	0	0	0	0	0	0	0	0	0	0	0	0	0	0	0	0	0	0	0
E11	0	0	0	0	0	0	0	0	0	0	0	0	0	0	0	0	0	0	0	0	0	0	0	0	0	0	0	0	0	0	0	0
E12	0	0	0	0	0	0	0	0	0	0	0	0	0	0	0	0	0	0	0	0	0	0	0	0	0	0	0	0	0	0	0	0
E13	0	0	0	0	0	0	0	0	0	0	0	0	0	0	0	0	0	0	0	0	0	0	0	0	0	0	0	0	0	0	0	0
E14	647.125	643.625	645.25	646.5	646.125	649.75	646	647	646.75	655.875	644.5	649.625	648	639.625	640.75	648.5	646.75	645.25	653.125	650.75	652.375	640.625	649.375	649.75	648.125	646.5	644	648.5	645	648.5	644.125	650
E15	579.75	584.625	588.75	589.75	587.875	584.125	574.125	583.375	584.25	595.625	587	581.75	584.5	580.625	586.375	581.375	591.625	580.625	589.125	585	576.25	587.125	577.5	587.75	590.5	583.125	585.625	584.125	586.25	583.875	586.875	585.25
E16	628.5	633.25	636.5	630.75	628.625	634.25	624.125	631	634.75	626.75	630.375	631.375	628.25	629.625	630.625	631.875	631.125	630.625	639.125	627.25	634.375	626	627.625	635.125	630.5	624.375	635	633.25	633.875	634	623.625	631.25
E17	0	0	0	0	0	0	0	0	0	0	0	0	0	0	0	0	0	0	0	0	0	0	0	0	0	0	0	0	0	0	0	0
E18	654.125	660.625	666	663.75	655.625	659.375	659.75	662.125	658.125	657	657.75	651.625	659.875	653.125	657.625	657.625	662.25	665	653.75	660.875	661.75	658.125	660.5	656.125	664.875	662	659.75	657.625	663	660.75	658.625	660.875
E19	0	0	0	0	0	0	0	0	0	0	0	0	0	0	0	0	0	0	0	0	0	0	0	0	0	0	0	0	0	0	0	0
E20	0	0	0	0	0	0	0	0	0	0	0	0	0	0	0	0	0	0	0	0	0	0	0	0	0	0	0	0	0	0	0	0
E21	0	0	0	0	0	0	0	0	0	0	0	0	0	0	0	0	0	0	0	0	0	0	0	0	0	0	0	0	0	0	0	0
E22	0	0	0	0	0	0	0	0	0	0	0	0	0	0	0	0	0	0	0	0	0	0	0	0	0	0	0	0	0	0	0	0
E23	0	0	0	0	0	0	0	0	0	0	0	0	0	0	0	0	0	0	0	0	0	0	0	0	0	0	0	0	0	0	0	0
E24	0	0	0	0	0	0	0	0	0	0	0	0	0	0	0	0	0	0	0	0	0	0	0	0	0	0	0	0	0	0	0	0
F01	619	621.25	611.75	616.625	618.25	624.375	620.5	619.875	622.625	618.25	624.125	616.375	615.75	620.25	619	618.125	627.25	621.125	619.5	622.375	621.125	615.625	625.625	614.625	626.875	623.5	629.625	618.375	615.25	623.625	625.375	620.5
F02	0	0	0	0	0	0	0	0	0	0	0	0	0	0	0	0	0	0	0	0	0	0	0	0	0	0	0	0	0	0	0	0
F03	584.125	587.625	587.125	586.25	583.375	590.625	581.25	588.875	582.625	586	588.625	591	585.875	590.625	585.75	590.25	585.375	580.125	585.25	580.875	587.125	584.25	586.125	585.875	587.625	586.375	579.5	584.875	586.625	589.125	589.375	587.25
F04	0	0	0	0	0	0	0	0	0	0	0	0	0	0	0	0	0	0	0	0	0	0	0	0	0	0	0	0	0	0	0	0
F05	646.125	655.5	657.25	648.625	656	653.625	651.5	650.625	648.75	652.25	648.875	655.5	644.5	651	655	654.125	649.5	651.625	658	649.875	654.375	652.5	648.5	656.375	652.875	655.875	651	647.625	653.5	651.125	655.5	644.5
F06	657.375	648.5	652	652.875	649.625	648.25	649.75	648.75	655	652.75	653.625	652.75	645.375	651.875	654.375	649.25	655.375	650.75	655.625	656.875	654.25	651.25	647	648.375	649.875	652.375	643.75	649	649.5	653.5	652.25	653.375
F07	635.125	643.375	644	642.75	645.75	636.375	644.875	645.875	644.5	646.875	643	648.125	647.625	640.75	645.875	638	652.625	641.375	641.375	642.375	643.5	645.875	648.125	649.375	636.25	643.25	646.625	640.125	645.625	639.75	647.375	649.375
F08	641.875	642	638.75	641.125	643.75	641.375	644.375	635.75	645.375	647	648.625	645.625	641.125	641.25	645.625	645.625	641.625	644.125	645.875	646.5	639.125	642.75	645.125	642.25	643	644.875	647.75	645	641.625	647.25	639.25	644
F09	646	639.125	651.25	642.5	648.5	641.25	646.375	643.875	646.875	645.75	643.875	648.75	647.625	644.125	646.125	644.25	645.375	650.875	646.625	643.375	640.75	637.25	641.625	644	647.625	651.375	641.75	644.5	644.75	646.625	642.625	648.5
F10	620.375	610.5	614.125	613.125	612.375	616.875	611.875	616.375	613	612	613.875	613.125	615.125	614.5	616.875	610.75	618.125	614	606.75	618.5	609.625	612	618.125	606.25	613.75	611	608.875	610.125	615.5	609	610.625	612.875
F11	613.125	619.125	621	620.75	615	617.375	611.5	614.375	620	618.875	614.875	619	611.625	618.125	617.25	613.25	622.375	613.125	616	613	614.75	614.875	615.25	614.625	616.625	612.125	619.625	622.25	615	612.25	617.5	619.625
F12	620.875	621.5	622.375	625.125	626.375	621.25	617.125	620.25	618.125	620.625	616.625	623.875	618	620	626.75	620	618.375	622.25	620.25	628	623.25	617.25	625.5	623.125	627.5	624.875	623.875	622.625	620.375	617.375	618.75	624.125
F13	582.375	578.125	579.375	582	583.375	580.25	579.625	583.625	583.25	579.5	579.625	584.25	578.5	587.375	585.375	582.375	583.5	587.25	580.25	581.75	582.125	583.625	575	581.5	582	588.5	582.875	586	585.25	585.125	585.375	581
F14	0	0	0	0	0	0	0	0	0	0	0	0	0	0	0	0	0	0	0	0	0	0	0	0	0	0	0	0	0	0	0	0
F15	0	0	0	0	0	0	0	0	0	0	0	0	0	0	0	0	0	0	0	0	0	0	0	0	0	0	0	0	0	0	0	0
F16	0	0	0	0	0	0	0	0	0	0	0	0	0	0	0	0	0	0	0	0	0	0	0	0	0	0	0	0	0	0	0	0
F17	658.5	653.625	651.625	656	658	655	650.25	649.75	652.625	649.25	654.875	650	653.375	658.5	652.375	647	655.125	651.75	653.125	655	658.125	652.125	650.25	650.5	654.75	651	648.25	656.375	655.125	650	660.5	647.25
F18	0	0	0	0	0	0	0	0	0	0	0	0	0	0	0	0	0	0	0	0	0	0	0	0	0	0	0	0	0	0	0	0
F19	0	0	0	0	0	0	0	0	0	0	0	0	0	0	0	0	0	0	0	0	0	0	0	0	0	0	0	0	0	0	0	0
F20	0	0	0	0	0	0	0	0	0	0	0	0	0	0	0	0	0	0	0	0	0	0	0	0	0	0	0	0	0	0	0	0
F21	0	0	0	0	0	0	0	0	0	0	0	0	0	0	0	0	0	0	0	0	0	0	0	0	0	0	0	0	0	0	0	0
F22	0	0	0	0	0	0	0	0	0	0	0	0	0	0	0	0	0	0	0	0	0	0	0	0	0	0	0	0	0	0	0	0
F23	0	0	0	0	0	0	0	0	0	0	0	0	0	0	0	0	0	0	0	0	0	0	0	0	0	0	0	0	0	0	0	0
F24	0	0	0	0	0	0	0	0	0	0	0	0	0	0	0	0	0	0	0	0	0	0	0	0	0	0	0	0	0	0	0	0
G01	637	644.625	651.875	647.75	652.25	645.75	647.375	652.375	648.75	646.875	645.625	642.25	649.375	649.5	648.625	640.875	645.125	641.75	642.25	640.375	641.875	645.25	645.125	642.5	644.125	649.625	651.75	645.75	643.875	651.625	636.75	648.375
G02	589.75	588.75	586.25	584.75	583.25	588.75	585.5	583.5	582.125	587.5	584.625	583.5	584.75	585.375	587.625	581.625	589.625	584.375	585.625	588.25	588.875	589.125	584	589.75	586.25	582.875	586.125	586.75	577.125	585.625	589.5	587.375
G03	0	0	0	0	0	0	0	0	0	0	0	0	0	0	0	0	0	0	0	0	0	0	0	0	0	0	0	0	0	0	0	0
G04	655.5	646.75	647.75	644.625	652.5	653.75	651.625	645.75	653.5	648.75	647.125	646.625	651.125	649.125	651.875	651.25	644.375	653.5	652.625	649.25	653.25	650.5	654.125	651.5	649.625	649.625	652.25	648.5	649.625	645.875	647.75	653.25
G05	656.375	652.25	654.75	661.125	657.625	655.75	657.75	654.75	660.375	658.25	659.625	660.5	663	659.125	655	654.375	654	655.75	651.625	656.875	659	659.5	654.75	653.5	658.625	659.375	653.875	659.875	649.25	659.5	660.375	656.125
G06	637.625	641.375	640.625	638.75	639.875	634.625	638	640.5	634.625	634.75	639.25	642.5	640.125	639.25	642.625	637.75	638.875	642	635.5	637.625	633.375	639	637.5	643.375	634.5	642.5	637.625	645	642.125	638.125	643.375	639.75
G07	592.875	598	593	602.5	594	596.125	596.875	593.5	595.5	597.125	601.5	599.625	592.625	599.25	594.125	598.375	594.25	602.375	597.125	592.75	597.625	596	600.625	596.375	594.625	598	597.125	592.75	602.375	598.125	598	596.375
G08	0	0	0	0	0	0	0	0	0	0	0	0	0	0	0	0	0	0	0	0	0	0	0	0	0	0	0	0	0	0	0	0
G09	618	613.125	616.5	622.75	609.875	617.125	620.875	621.125	619.25	616.75	619.625	617.875	616.75	616.375	617.125	615.25	616.375	616.625	616	621.5	615.625	623.125	617.75	618.875	616.75	621	611.375	615.25	625.125	621.75	612.375	617.5
G10	630.375	635.875	634.5	632.375	627	630.75	625.875	629.625	627.125	630.875	632.25	631.375	624.25	629.25	633.625	629.125	624.625	627.625	633.875	633.375	628.875	631.625	633.5	631.125	631.25	629.75	638.25	636	633.625	635.125	633.125	633.5
G11	0	0	0	0	0	0	0	0	0	0	0	0	0	0	0	0	0	0	0	0	0	0	0	0	0	0	0	0	0	0	0	0
G12	611.125	610.875	607.625	611.375	615.125	611.875	607.125	610.25	618.375	612	610.5	613.375	614.625	609.875	617.75	615.25	616.375	611.375	617.875	611.25	608.375	611.75	609	616.75	619.5	615.875	613.25	612	613.125	610.25	618.75	611.5
G13	641.5	643.75	639.75	645.875	647.75	645.875	649.75	649.375	641.75	646	653.75	641.375	641.875	643	651.25	647.25	643.375	643.875	649	643.875	640.25	645.625	643.625	639.5	647.25	645.5	642.375	644.5	644.75	644	647	646.25
G14	637.375	632.25	643.25	644	644.25	640.5	638.75	641.875	645	640	640.125	644.125	644.25	648.875	645	638	640.5	635.75	644.125	640.125	645.875	639.875	635.875	650.5	640.25	645.125	641.875	640.75	640.75	638	639.75	641.75
G15	597.75	598.375	601	594.625	601.5	599.75	599.375	604.75	595.375	600.125	599.125	600.125	596.625	597.375	601.75	600.5	594.875	599.125	602.5	593.5	600.375	599	598.5	606.875	600.625	598.625	603.125	600.125	602.125	599.125	600.25	594.875
G16	655.5	650.875	653.25	658	651.25	662	657.25	652.375	659	657.875	655.75	663.125	649.75	659.125	656.375	654.625	658.5	662.25	653.625	653.75	661.375	656.25	653	654	654.125	654	657.875	652.625	653.625	650.75	653.75	651
G17	610.5	611.5	607.375	612.625	607.875	608.125	611.375	608.375	611.125	612.25	602	609.625	609.75	610.5	602.125	616.5	600.875	611.5	609.75	611.375	604.125	609.5	609.5	602.75	611.5	606.5	610.625	604	613.25	612	605.75	612.625
G18	0	0	0	0	0	0	0	0	0	0	0	0	0	0	0	0	0	0	0	0	0	0	0	0	0	0	0	0	0	0	0	0
G19	0	0	0	0	0	0	0	0	0	0	0	0	0	0	0	0	0	0	0	0	0	0	0	0	0	0	0	0	0	0	0	0
G20	0	0	0	0	0	0	0	0	0	0	0	0	0	0	0	0	0	0	0	0	0	0	0	0	0	0	0	0	0	0	0	0
G21	0	0	0	0	0	0	0	0	0	0	0	0	0	0	0	0	0	0	0	0	0	0	0	0	0	0	0	0	0	0	0	0
G22	0	0	0	0	0	0	0	0	0	0	0	0	0	0	0	0	0	0	0	0	0	0	0	0	0	0	0	0	0	0	0	0
G23	0	0	0	0	0	0	0	0	0	0	0	0	0	0	0	0	0	0	0	0	0	0	0	0	0	0	0	0	0	0	0	0
G24	0	0	0	0	0	0	0	0	0	0	0	0	0	0	0	0	0	0	0	0	0	0	0	0	0	0	0	0	0	0	0	0
H01	0	0	0	0	0	0	0	0	0	0	0	0	0	0	0	0	0	0	0	0	0	0	0	0	0	0	0	0	0	0	0	0
H02	637.5	641.25	640	636.375	636.25	636.25	631.75	638.5	637.5	633.625	637.75	640.125	638.5	635.875	632.75	629.125	634	635.75	628.5	635.625	630.5	631.125	636.5	644.625	632.5	636	630	637.125	633.75	637.125	640.25	634.5
H03	583	572.125	584.375	577.125	580.625	577.5	577.25	576.75	576.5	585	579.75	583.5	583.25	575.25	571.75	579.625	577.5	579	582.375	585.625	578.5	580	578	578.25	581.25	579.625	577.875	582	574	586.625	580.625	574.625
H04	670.625	679.75	673	673.625	678.25	679.875	674.375	672.25	676.5	677	675.375	676.125	680.25	674.625	680.5	670.5	676	675	668.75	673.875	678.25	676.625	674.875	676.75	674.625	682.125	674.125	674.25	676.125	673	675	678.5
H05	648.5	644	647.125	652.75	640.125	636.5	646.875	648.5	641.625	645	642.875	645.625	641.625	644	649.75	643.625	647.5	643.5	644.625	644.75	649.375	649.5	645	646.75	646.875	646.125	648.25	644.75	644.875	652	647.375	647.125
H06	647	642.625	645.375	648.625	651.375	647.125	652.125	643.5	649.625	642.375	646.625	649	650.25	652.375	646	649.5	646.875	648	645.875	643.875	647.75	647	646.375	643.75	648.75	647.625	651.375	646	650.125	653.625	653.375	649.625
H07	644.125	643.25	641.375	652.875	653.5	648.5	651.5	649.5	641	645.125	648.625	649.375	650.125	643.625	646	653.25	650	647.25	639.125	650.25	650.625	650.125	651.25	651.125	649.125	647.5	652.125	649.375	649	644.875	646.5	645.5
H08	661.75	658.625	651.125	659.25	654.875	657	658.5	655.125	656.75	653.375	657	658.5	660	655.25	657.75	659.375	657.5	665.375	658	661.875	655.125	658.25	656.625	658.125	656.25	656.125	650.875	656.875	656.625	654.625	654.875	654.5
H09	660.625	654.75	659.25	660.75	658	662.625	661.625	657	664.25	655.375	660.5	662.25	663.25	662.125	657.75	659.75	662.875	659.75	667.125	660.125	658.625	662.25	661.5	661.5	662.375	659.625	660.5	660.75	666.75	669	660.375	661.75
H10	0	0	0	0	0	0	0	0	0	0	0	0	0	0	0	0	0	0	0	0	0	0	0	0	0	0	0	0	0	0	0	0
H11	602.75	603.5	602	606.5	601.5	596.125	596.25	602.5	597.125	604.125	603	607.25	598	602.75	602.375	601.625	603.375	602.5	600.75	607.75	605.125	603.125	603.75	606.75	606.375	604.25	603.75	601.25	610.625	608.875	604.125	602
H12	534.375	537.75	541.125	537.625	535.25	536.5	536.75	537.875	534.625	540.75	539.25	537.5	537.5	538.375	535.25	537.125	541	537.75	539.375	538.75	536.5	536.625	541.375	535.875	535.25	542	539.375	539.25	540.75	538	547.875	537.25
H13	557	555.75	556.375	566.125	556.875	562.125	558.875	562.125	564.625	558.375	565.375	560.625	561.125	561.75	564.875	554.75	562.25	555.5	565.25	561.125	564	566	568.375	559.75	557.25	564.125	554.5	561.625	565.125	558.5	563.375	559.875
H14	638.25	643.375	642.25	643.375	639	643.125	645.875	644.875	640.875	640.375	638.25	638.125	644.25	642.375	642.625	646.75	642.5	643	646	641.625	645.625	645	644.625	645.625	643.125	645.125	641.625	646.125	642.75	648.75	639	647.5
H15	0	0	0	0	0	0	0	0	0	0	0	0	0	0	0	0	0	0	0	0	0	0	0	0	0	0	0	0	0	0	0	0
H16	653.125	652.5	655.5	659.625	652.75	653.625	656.125	655.625	654.5	657.75	651.25	659.125	649.75	653.75	653	658.875	650.625	657.5	650.5	654.875	651.125	655.375	652.75	653.375	660	651.875	650	655.625	654.125	653.5	660	656.375
H17	598.375	602.625	605.75	604.125	606.375	603.375	596.375	608.375	607.25	610.375	605.75	604.375	605.75	607	605.375	606.75	604.25	605.875	609	608.375	614.125	606.625	611.5	605.375	604.25	607	605	609.25	612.875	612.25	605.5	606.875
H18	662.125	668.25	668.375	658	671.5	661.25	664.25	657.625	663.375	670	668.625	660.125	659.625	666.125	660.125	660.5	660.625	662.25	660.625	662.25	667.5	660.375	658.5	660.875	664.125	660	672	665.75	664.25	666.75	662.5	662.75
H19	0	0	0	0	0	0	0	0	0	0	0	0	0	0	0	0	0	0	0	0	0	0	0	0	0	0	0	0	0	0	0	0
H20	0	0	0	0	0	0	0	0	0	0	0	0	0	0	0	0	0	0	0	0	0	0	0	0	0	0	0	0	0	0	0	0
H21	0	0	0	0	0	0	0	0	0	0	0	0	0	0	0	0	0	0	0	0	0	0	0	0	0	0	0	0	0	0	0	0
H22	0	0	0	0	0	0	0	0	0	0	0	0	0	0	0	0	0	0	0	0	0	0	0	0	0	0	0	0	0	0	0	0
H23	0	0	0	0	0	0	0	0	0	0	0	0	0	0	0	0	0	0	0	0	0	0	0	0	0	0	0	0	0	0	0	0
H24	0	0	0	0	0	0	0	0	0	0	0	0	0	0	0	0	0	0	0	0	0	0	0	0	0	0	0	0	0	0	0	0
I01	641.75	651	644.75	644.375	645.5	648.5	645.75	644.875	650.25	644.875	650.25	643.625	647.625	645.625	649	644.375	650.875	652.5	651.375	653	649.375	648.75	642.125	644.125	651.25	646.875	650.25	647	641.625	648.375	648.125	645.375
I02	0	0	0	0	0	0	0	0	0	0	0	0	0	0	0	0	0	0	0	0	0	0	0	0	0	0	0	0	0	0	0	0
I03	612.5	613.75	609.125	618.25	612.875	614	607.375	613.875	613.375	614.625	617.875	609.625	611.625	614	616.625	609	612.625	622.125	616.5	619.25	617.5	614.125	619.375	610.5	614	615.25	619.125	614.5	610.25	611	616.5	612.75
I04	0	0	0	0	0	0	0	0	0	0	0	0	0	0	0	0	0	0	0	0	0	0	0	0	0	0	0	0	0	0	0	0
I05	0	0	0	0	0	0	0	0	0	0	0	0	0	0	0	0	0	0	0	0	0	0	0	0	0	0	0	0	0	0	0	0
I06	0	0	0	0	0	0	0	0	0	0	0	0	0	0	0	0	0	0	0	0	0	0	0	0	0	0	0	0	0	0	0	0
I07	617.5	613.875	612.625	611.625	615.5	616.375	610.875	615.125	617.25	617.25	619.875	615.75	616.625	615.5	617	613.25	612.375	621.125	613.625	614.25	609	611.25	613.875	618.75	613.5	616.875	613.625	614.75	607.375	620.625	616.25	619.875
I08	646.5	644.625	650	653.625	649.375	646.375	648.75	652.625	651.875	647.5	646.125	648.875	652.375	646.5	650.375	656.5	651.625	644.5	657.375	649.625	656.25	647.75	646.5	643	644.875	650.625	655.375	647.5	654.625	647.75	649.375	652.875
I09	600.25	602.25	602.625	597.5	603.625	603.125	606.625	606.125	602.25	605.125	602.75	600.125	600.875	601	600.25	602.25	604.125	596.75	605.875	601	601.5	599.625	606	600	597.25	607	606	611.5	607.875	602.75	601.75	605.5
I10	573.625	571.25	575	571.625	575.25	575.625	571.75	570.25	585.5	578	574.875	576.125	577.5	578.375	575.625	578.875	581	569.125	576.375	577.25	575	574.5	576.125	574.75	574	573.625	575.625	579.25	577.75	572.75	575.75	574.125
I11	659.125	665.625	662.625	659.875	657.125	659.125	654.25	652.5	663.375	652.25	653.875	658.875	656.375	663.625	662	658.875	656.25	662.25	659.5	658.875	661.25	660.25	655.375	661.125	664.25	659.625	664	660.875	660.75	659.625	657.625	665.75
I12	645.625	649.875	648.375	660	651.5	655.25	646	646.5	643	656.5	648.375	647.25	653.375	643.875	648.75	657.625	650.375	650.125	649	650.875	649.75	656	653.75	653.5	648	644.625	647.125	646.625	646.5	652.25	649.625	649.5
I13	0	0	0	0	0	0	0	0	0	0	0	0	0	0	0	0	0	0	0	0	0	0	0	0	0	0	0	0	0	0	0	0
I14	0	0	0	0	0	0	0	0	0	0	0	0	0	0	0	0	0	0	0	0	0	0	0	0	0	0	0	0	0	0	0	0
I15	669.25	662.625	668.625	663.625	668.875	667.625	667.375	667.125	670	673.875	666.75	663.625	666.25	672.125	667.25	672.75	672	664	670.75	667.625	667.75	665	673.875	669.75	670	670.5	674.625	675.875	670	672.625	676.25	672.25
I16	669.5	669.625	666.5	664.5	673.625	664.875	667	667	671.75	669.25	672.25	676.25	670.75	672.875	671.875	662.25	671.5	668.25	674.375	672.625	664	669.875	670	668.125	669.875	672.25	668.25	673.625	665.625	668.25	671.875	667.125
I17	0	0	0	0	0	0	0	0	0	0	0	0	0	0	0	0	0	0	0	0	0	0	0	0	0	0	0	0	0	0	0	0
I18	685.5	686.375	692.125	684.875	684.75	684	684.25	689.25	686.875	684.125	681.875	688.875	685.125	684	687.25	687.25	694.125	693.375	686.875	685.75	688.125	683.375	684.5	689.75	688.75	687	685.75	686.375	684.75	690.625	690.75	687
I19	0	0	0	0	0	0	0	0	0	0	0	0	0	0	0	0	0	0	0	0	0	0	0	0	0	0	0	0	0	0	0	0
I20	0	0	0	0	0	0	0	0	0	0	0	0	0	0	0	0	0	0	0	0	0	0	0	0	0	0	0	0	0	0	0	0
I21	0	0	0	0	0	0	0	0	0	0	0	0	0	0	0	0	0	0	0	0	0	0	0	0	0	0	0	0	0	0	0	0
I22	0	0	0	0	0	0	0	0	0	0	0	0	0	0	0	0	0	0	0	0	0	0	0	0	0	0	0	0	0	0	0	0
I23	0	0	0	0	0	0	0	0	0	0	0	0	0	0	0	0	0	0	0	0	0	0	0	0	0	0	0	0	0	0	0	0
I24	0	0	0	0	0	0	0	0	0	0	0	0	0	0	0	0	0	0	0	0	0	0	0	0	0	0	0	0	0	0	0	0
J01	653	645.125	652.25	644.75	643.125	650.625	652.375	646.25	648.25	640.875	650.75	648.25	645.125	648.125	646.375	644.5	647.25	642.75	649.125	651.25	642.75	646.375	642.875	645.375	647.625	643	649.875	643.375	648.625	649.5	650.125	650.125
J02	668.25	674.75	672.25	671.25	666.625	667.5	668.5	673.25	672.625	668.625	674.5	672	661.625	671.625	670.125	667.5	671	662.5	674	669.75	665.25	670.5	678.5	665.5	666.75	678.375	669.625	667.25	674.125	662.5	674.875	670.25
J03	643.875	647.625	653.25	648.375	645.25	651.75	647.5	648.375	649.75	642.75	653.5	647	651.875	652	645.375	645.875	654.75	641.5	649.125	648.75	645.125	649.875	651.875	647.125	649.75	654.25	651.125	650.25	652.125	650.625	651.25	649.875
J04	654.875	651.125	654.125	661.25	659.875	658.125	656.125	653.625	654.125	659.375	654	660.375	655.625	657.875	649.75	661.25	662.5	660.625	657.5	658.75	655.5	655.5	652.875	655.25	659.375	653.75	659.375	661.25	652.625	657.875	657.625	662.75
J05	677.25	673.125	678.25	674.75	670.875	677.625	680.875	673.75	673.125	672	667.875	667.5	676.25	674.625	670.5	677.25	679.5	680.375	671.5	673.5	679.625	682.25	672.5	677	676.125	683.25	674	679	682.875	673.5	675.125	676.375
J06	568	562.625	560.625	572.625	566.5	565	570.125	562.625	569.375	567.125	564.375	563.375	562.25	563.125	561.25	568.5	563.875	567.5	568.375	563.5	564.5	566.375	568.5	564.875	561.375	564.75	565.25	567.375	562.75	569.75	573.125	564.625
J07	658.625	656.75	662.125	662.625	664.875	654.875	661.875	666.5	664.625	663.5	655.375	660	666	664.125	664	661.25	660.625	658.5	660.25	662.375	666	664.375	666.375	658.25	665.625	661.25	661.75	668	658.75	665.25	661.5	668.5
J08	630.875	636.125	631.125	630.5	634.375	637.625	633.625	643.375	636	637.875	635.375	634.25	633.75	641.75	634.625	635.875	638.875	634.875	634.25	634	636.125	636	638.5	629.75	627	634.75	635.375	635	635.5	636.375	634.625	632.25
J09	640.375	639.5	644.375	647.875	648.375	644.5	647.75	645.625	644.625	642.125	650.25	646.375	651.375	645.375	646.25	644.25	644.625	642.125	640.5	643	642.5	644.75	645.25	639.25	642.875	647.75	648.375	641	646.875	652.375	643.75	649.25
J10	0	0	0	0	0	0	0	0	0	0	0	0	0	0	0	0	0	0	0	0	0	0	0	0	0	0	0	0	0	0	0	0
J11	655.5	655.25	658.125	657.375	659.75	658.625	663.625	651.375	660.375	657	660	657.125	661.875	658.125	660.125	660.625	657.875	655.125	654.5	656.375	658	658.5	656.5	662.375	658.25	654.5	664	656	656.875	664.125	665.5	662.25
J12	625.375	618.625	623.75	616	624.125	628.625	626.625	626.75	626.375	623	627.125	623.875	618.375	626	616	622.75	626.125	619.75	623.125	622.75	626.125	629.125	625	631.5	621.25	621.625	627.875	630.25	624	626.5	626	630.75
J13	666.5	665.75	662.25	660.25	666.875	666.375	663.625	664.125	660.125	665.625	662	662.875	661	660	658	669.875	663.375	662.25	663.5	662.5	662.125	667	659.125	666.5	662.125	660.375	667.875	659.625	664.875	669.75	672.875	665
J14	623.75	621	622.125	628.875	621.5	621.875	615.75	623.125	624.125	622.25	624.125	619.25	619.75	618.625	621.75	620.5	623.5	620.625	622.75	621.5	619.125	622.25	622	619.875	618.25	623.25	613.5	619	622.375	618.875	621.5	620
J15	659.875	671.5	670.5	665.5	662.75	667	664.125	670.75	667.125	668.5	664.375	659.375	664.625	666.625	665.625	667.5	666.75	667.625	667.125	666.75	668.5	657.875	665.75	671	668.25	666.5	668.625	664.375	669.75	665.125	665	662.375
J16	657.25	650.125	654.125	653.375	651.75	659.625	654.125	662	657.125	659.375	655.125	659.5	657.5	659.75	655.125	653.875	653.625	658.125	657.375	651.625	656.5	657.375	656.125	652.375	655.5	664	653.875	659.625	653	655.125	657	655.125
J17	0	0	0	0	0	0	0	0	0	0	0	0	0	0	0	0	0	0	0	0	0	0	0	0	0	0	0	0	0	0	0	0
J18	0	0	0	0	0	0	0	0	0	0	0	0	0	0	0	0	0	0	0	0	0	0	0	0	0	0	0	0	0	0	0	0
J19	0	0	0	0	0	0	0	0	0	0	0	0	0	0	0	0	0	0	0	0	0	0	0	0	0	0	0	0	0	0	0	0
J20	0	0	0	0	0	0	0	0	0	0	0	0	0	0	0	0	0	0	0	0	0	0	0	0	0	0	0	0	0	0	0	0
J21	0	0	0	0	0	0	0	0	0	0	0	0	0	0	0	0	0	0	0	0	0	0	0	0	0	0	0	0	0	0	0	0
J22	0	0	0	0	0	0	0	0	0	0	0	0	0	0	0	0	0	0	0	0	0	0	0	0	0	0	0	0	0	0	0	0
J23	0	0	0	0	0	0	0	0	0	0	0	0	0	0	0	0	0	0	0	0	0	0	0	0	0	0	0	0	0	0	0	0
J24	0	0	0	0	0	0	0	0	0	0	0	0	0	0	0	0	0	0	0	0	0	0	0	0	0	0	0	0	0	0	0	0
K01	606.125	604.625	612.125	602.25	603.5	605.5	605.75	600.75	610.25	604.125	608.375	607.375	607.125	605.875	601.5	602.875	597	610.625	604.125	606.125	605.5	603.75	605.5	603.75	604.25	613.75	607.75	598.375	607	605	613.125	604.125
K02	614.5	618.25	620.5	617.25	617	620.875	616	623.25	621.625	617.75	620.125	616.875	619.25	618.75	616.25	622.875	615.375	619.75	613.375	621.75	624.125	622.75	619.375	621.625	634.25	625.375	619.375	624.125	626.5	615.625	629.25	621.25
K03	639.5	636.875	639.375	635.625	630.75	640.5	635.125	636.75	646.125	635.875	635.75	633	633.875	634.875	634	632.125	639.75	638.625	638.125	627.875	634.75	633.25	638.875	631.375	631.5	641.375	634.875	633.625	641.25	630.875	639.625	639.625
K04	0	0	0	0	0	0	0	0	0	0	0	0	0	0	0	0	0	0	0	0	0	0	0	0	0	0	0	0	0	0	0	0
K05	660.625	661.125	663.75	667.375	668	663.75	669.75	668.125	663.875	669	668.625	663.5	662.75	666.75	670.5	671	671.875	668.875	666	667.75	668.875	680.25	662.5	671.5	666	669.5	669.375	671.125	664.5	667.875	671	666.875
K06	664.875	658.625	663.5	655.5	655.5	660.75	658.875	660.125	663.375	660.875	662.25	654.375	659	659.125	660.5	662.125	667.125	663.25	663.25	661.75	663.625	661.375	660.75	660.75	662.5	667	663.875	661.75	659.875	660	657.875	661.375
K07	669.75	668.5	665.375	667.5	669	664	666.625	668.875	664.75	675.875	666.75	664.5	668.625	666.375	673	663.75	669.5	666.75	669	671.125	670.125	664.375	669	670.625	671.75	664.25	665	665.625	671.5	670	667.375	671
K08	644.625	646.125	644.5	642.375	650.5	645.375	640.5	645.875	642.75	642.375	639.5	646.375	642.5	642.75	645.125	644.75	647.375	644.875	645.375	649.5	644.625	646.75	646.375	648.125	647.5	649.5	640.125	640.125	638.375	646.375	644	648.125
K09	0	0	0	0	0	0	0	0	0	0	0	0	0	0	0	0	0	0	0	0	0	0	0	0	0	0	0	0	0	0	0	0
K10	674.625	669.625	670.125	676.625	676.375	675.625	671	674.125	674.5	674	676.625	676.125	673.625	672.875	674.25	675.25	675.125	679.5	675.875	672.625	666.625	669.625	673	675.125	676.625	673	673.125	668.125	675	668.125	674	669
K11	0	0	0	0	0	0	0	0	0	0	0	0	0	0	0	0	0	0	0	0	0	0	0	0	0	0	0	0	0	0	0	0
K12	637.125	632.875	637.25	634.5	636.125	635.75	631.625	634.125	636.625	630.375	638.25	641.375	624.5	636.75	636.25	629.25	634.625	637.125	630.625	632.625	638.625	631.125	636.5	638.5	627.5	632.875	637.75	635	626	632.75	639.125	632.75
K13	666.25	670.5	668.875	665.25	667.75	670.625	671.125	659.75	669	670.25	664.25	665.375	667.625	664.625	668	662	669.75	663.875	663.875	663.875	658.875	666.75	663.5	667.375	663.25	666.25	665.125	667	667.5	670	665.75	662.25
K14	649.375	649	653.375	647.75	650.5	655	649	653.5	648.125	648.25	652.375	656.25	647.375	655.25	649.5	651.75	649.25	650.375	650.625	651.875	655	653	648	653.625	648.25	647.875	652.875	654.375	647.125	650.375	654.875	648.75
K15	0	0	0	0	0	0	0	0	0	0	0	0	0	0	0	0	0	0	0	0	0	0	0	0	0	0	0	0	0	0	0	0
K16	610.125	605.375	612.375	611.75	603.25	602.625	610.25	604.875	609.375	603.125	604.875	605.875	612.375	604.5	605.125	605.125	601.625	614.75	607.75	608.625	609.625	601.125	615.5	604	602.375	609.5	604.5	605.625	605.875	606.375	610.5	609.875
K17	0	0	0	0	0	0	0	0	0	0	0	0	0	0	0	0	0	0	0	0	0	0	0	0	0	0	0	0	0	0	0	0
K18	0	0	0	0	0	0	0	0	0	0	0	0	0	0	0	0	0	0	0	0	0	0	0	0	0	0	0	0	0	0	0	0
K19	0	0	0	0	0	0	0	0	0	0	0	0	0	0	0	0	0	0	0	0	0	0	0	0	0	0	0	0	0	0	0	0
K20	0	0	0	0	0	0	0	0	0	0	0	0	0	0	0	0	0	0	0	0	0	0	0	0	0	0	0	0	0	0	0	0
K21	0	0	0	0	0	0	0	0	0	0	0	0	0	0	0	0	0	0	0	0	0	0	0	0	0	0	0	0	0	0	0	0
K22	0	0	0	0	0	0	0	0	0	0	0	0	0	0	0	0	0	0	0	0	0	0	0	0	0	0	0	0	0	0	0	0
K23	0	0	0	0	0	0	0	0	0	0	0	0	0	0	0	0	0	0	0	0	0	0	0	0	0	0	0	0	0	0	0	0
K24	0	0	0	0	0	0	0	0	0	0	0	0	0	0	0	0	0	0	0	0	0	0	0	0	0	0	0	0	0	0	0	0
L01	0	0	0	0	0	0	0	0	0	0	0	0	0	0	0	0	0	0	0	0	0	0	0	0	0	0	0	0	0	0	0	0
L02	639.5	625.5	630	637.375	637.25	630.25	634.625	633.625	629.375	631.375	625.625	630.875	629.375	632.5	626.75	623.125	632.625	631.5	629	633.125	633.75	637.375	624.5	633.375	630.25	632.875	632.5	632.5	634.625	633.125	631.375	629
L03	0	0	0	0	0	0	0	0	0	0	0	0	0	0	0	0	0	0	0	0	0	0	0	0	0	0	0	0	0	0	0	0
L04	641.875	643.875	646.5	645.25	644.625	640.5	643.875	638.625	640	641.375	643.5	641	644.5	640.625	641.75	638.875	640	636.125	633.625	633.25	640	637.375	634.5	638	642.375	640.25	640.125	640.875	643.625	637	641.375	644.5
L05	642.625	650.125	644.25	649.75	652	650.25	645.375	650.125	652.5	654.5	654	644.375	650.5	649.875	642.875	644.75	642.375	646.625	642.75	646.625	645.625	645.375	649	641.875	654	651.75	647.375	650.875	646.875	639.75	638.375	652.875
L06	606	604.5	609.125	608.625	605.75	611.75	609.75	609.75	605.5	611	606.875	607.375	604.75	602.375	613.125	606.125	611.625	612.625	612.625	609.125	614.75	604.625	610.75	606.75	608.75	607.5	608	607	606.625	606.75	612.125	614.25
L07	0	0	0	0	0	0	0	0	0	0	0	0	0	0	0	0	0	0	0	0	0	0	0	0	0	0	0	0	0	0	0	0
L08	569.875	574.875	571.125	576.125	572.125	574.25	573.25	569.375	577.75	572.75	574.625	570.625	569.5	577.875	577.75	578.625	573.75	573.625	576.875	573.5	575.375	578	580.625	578.375	579.875	571.625	569.625	571.125	577.625	574.875	581.25	574.625
L09	0	0	0	0	0	0	0	0	0	0	0	0	0	0	0	0	0	0	0	0	0	0	0	0	0	0	0	0	0	0	0	0
L10	602	608.625	601	611.375	602	609.25	600	609.25	607.5	604.75	603.75	603.375	607.375	609.5	608.125	609.125	604.125	604.75	609	603	615.875	605.75	612.625	608.5	605.75	608.125	604.125	607.375	607.125	605.375	603.5	607.875
L11	667.875	657.5	660.625	657.25	661.875	666.25	663.875	659.125	665.75	662.625	658.125	663	666.5	665.125	664.125	667.375	663.75	666.5	673	664.5	671.375	668.25	667.625	661.5	661.75	662.5	670.125	670.25	662.875	666.125	660.75	657.875
L12	668.875	667.75	660.375	672.5	671.625	666.375	671	670.75	672.125	672.25	668.625	665.375	671.125	667.625	666.5	673	665.75	676.125	669.875	668.5	670.75	670.75	674.25	664.25	674.375	667.875	671	671.625	670.5	676.75	671.75	667.5
L13	645.625	652.875	643.875	645.375	645.75	643.75	651.625	650.25	649.625	656.375	651.75	652.5	649.5	640.75	645.875	645.625	646.125	651	648.375	647	645.125	655.375	648.75	649.125	652.625	652.375	650.75	648.5	645.625	652.5	653	649.75
L14	0	0	0	0	0	0	0	0	0	0	0	0	0	0	0	0	0	0	0	0	0	0	0	0	0	0	0	0	0	0	0	0
L15	537.625	542.75	541.375	545.25	533.375	544.25	545.375	542.875	542.5	545.25	540.375	542	535.375	544.125	544	546.625	539.25	540.5	537.25	539.25	543.625	544.5	544.5	540.5	540.875	543.125	549.625	544.75	539.75	543.75	540.625	544
L16	699.25	707.625	704.125	699.5	700.25	703.25	710.125	704.75	700.625	704.75	709.875	705.5	699.875	708.375	701.875	707.75	704.75	699.625	712.25	693.875	704.625	703	706	708.125	705.875	705.75	698.875	703.125	702.75	711	704.25	706
L17	0	0	0	0	0	0	0	0	0	0	0	0	0	0	0	0	0	0	0	0	0	0	0	0	0	0	0	0	0	0	0	0
L18	677.875	667.125	668	673.625	669.125	669	665.75	664.375	671.5	670.25	668.75	667.125	669.25	670.75	670.75	677.5	672.25	671.5	671.75	676	670.75	665.625	677.875	669.25	668.625	671	670.625	672.625	673.375	673.375	671.875	670.625
L19	0	0	0	0	0	0	0	0	0	0	0	0	0	0	0	0	0	0	0	0	0	0	0	0	0	0	0	0	0	0	0	0
L20	0	0	0	0	0	0	0	0	0	0	0	0	0	0	0	0	0	0	0	0	0	0	0	0	0	0	0	0	0	0	0	0
L21	0	0	0	0	0	0	0	0	0	0	0	0	0	0	0	0	0	0	0	0	0	0	0	0	0	0	0	0	0	0	0	0
L22	0	0	0	0	0	0	0	0	0	0	0	0	0	0	0	0	0	0	0	0	0	0	0	0	0	0	0	0	0	0	0	0
L23	0	0	0	0	0	0	0	0	0	0	0	0	0	0	0	0	0	0	0	0	0	0	0	0	0	0	0	0	0	0	0	0
L24	0	0	0	0	0	0	0	0	0	0	0	0	0	0	0	0	0	0	0	0	0	0	0	0	0	0	0	0	0	0	0	0
M01	671.5	661.25	666.25	668.875	663	668.125	658.875	665.125	659.5	662.25	660.75	666.75	658.5	661	662.625	661.5	659.375	665.25	668.375	661.625	661.25	663.75	664.625	659.625	657.25	665.75	660.125	661	670.375	666.75	663.25	660.875
M02	0	0	0	0	0	0	0	0	0	0	0	0	0	0	0	0	0	0	0	0	0	0	0	0	0	0	0	0	0	0	0	0
M03	643.5	644.25	641.25	644.25	648.75	644.75	644	640.5	641.875	650.75	643.375	640.875	642.5	650	646.625	649.125	645.625	642.625	641.5	649.25	639.875	652.125	646.75	642.25	644.375	649.625	644.125	639.375	643	651.125	649.375	651.625
M04	611.125	623	619.5	622.375	619.625	612.875	620.375	619	613.875	614.625	615.375	621.125	613.25	621.75	616.75	620	621.875	622.375	615.75	616.125	615.5	615.875	618.5	618.125	619.125	618.25	619.375	616	620.125	614.875	617.625	626.75
M05	665.75	666	661.875	669.75	665.5	665.625	664.375	668.375	665.75	669.5	669.75	661.25	665.125	666.5	660.25	663	665.625	666.875	663.125	662.75	665.5	669.375	672.5	664.25	669	667	663.625	664.25	666.25	665.5	667	665.75
M06	668.875	659.375	664	655.125	662.5	661.25	658	664.625	663.875	658.5	658.625	661.5	662.375	653.625	660.875	661.875	663.375	663.875	661.75	656.125	661.125	660.125	663.625	659.125	664.5	664.875	662.25	657	658.875	663.25	666.625	659.125
M07	614.5	608.125	603.5	606.375	607.5	605	607.75	604.875	600.625	605.25	608.5	606.625	605.25	611.5	604	607.5	610	613.375	604.125	609.875	609.5	603.375	607.125	604.375	605.625	611.375	610.125	602.625	608	614.125	606	606.5
M08	0	0	0	0	0	0	0	0	0	0	0	0	0	0	0	0	0	0	0	0	0	0	0	0	0	0	0	0	0	0	0	0
M09	674	670	669.75	667	659.625	666.25	667.875	671.125	665.5	674	671	665.25	668.625	662.875	668.625	666.375	674.375	666.125	664.125	670	665.5	671.375	664.75	668.75	669.75	676.25	662.5	674	667	670.375	670	669.25
M10	678.25	673.75	676.375	678.125	672.75	673.875	676.125	677.375	682	675.125	684.75	672.75	676.375	670.875	673.875	676.875	677.125	673.5	680.125	672.25	671.625	673.5	679.125	675.125	679.75	671.375	680.625	676.25	680.5	681.25	679.5	678.125
M11	0	0	0	0	0	0	0	0	0	0	0	0	0	0	0	0	0	0	0	0	0	0	0	0	0	0	0	0	0	0	0	0
M12	677.375	678.125	679.5	675.5	680.5	680.625	684.125	677.625	671.125	680.75	677.875	683.875	677.875	678.5	675.125	676.5	674.5	672.625	682.875	679.625	677.125	680.25	676.875	674.25	678.375	675.125	675.25	674.375	671.25	679.5	679.625	675.5
M13	683.125	682.375	679.5	688.875	682.5	679.875	680.125	684	681.5	685.75	688	679.125	687.125	686.125	678.875	680	692	683.625	682.5	687.625	689	686.125	690.75	690.75	684.375	683.125	685.375	687.875	687.125	692.75	678.75	683.125
M14	589.25	589.75	591.5	592.125	595.75	600.625	598.125	594.625	593.375	596.5	600.875	592.375	599.625	591.875	591.125	591.875	598.5	596.375	597.75	592.25	590.125	596.25	592	594.625	605.125	593.625	595	597.625	590	600.75	595.25	596.75
M15	688	689.75	694.5	697.375	693.25	688.25	694.25	690.125	692.375	694.75	692.875	693.875	691.75	693.625	693	693.25	694.375	687.75	690.125	689.875	692.75	700.375	692.75	705.125	690.875	698	699.125	696.25	692.25	696.625	694.5	697.875
M16	0	0	0	0	0	0	0	0	0	0	0	0	0	0	0	0	0	0	0	0	0	0	0	0	0	0	0	0	0	0	0	0
M17	682.875	684.75	686.875	678.25	678.75	685.25	685.875	685.375	686.75	685.75	683.25	683.25	681.875	680.25	683.125	693	686.625	682.75	683.5	686.625	673.75	682.75	683.125	682.125	675	679.25	680	684.125	683.875	687.5	685.5	693.75
M18	0	0	0	0	0	0	0	0	0	0	0	0	0	0	0	0	0	0	0	0	0	0	0	0	0	0	0	0	0	0	0	0
M19	0	0	0	0	0	0	0	0	0	0	0	0	0	0	0	0	0	0	0	0	0	0	0	0	0	0	0	0	0	0	0	0
M20	0	0	0	0	0	0	0	0	0	0	0	0	0	0	0	0	0	0	0	0	0	0	0	0	0	0	0	0	0	0	0	0
M21	0	0	0	0	0	0	0	0	0	0	0	0	0	0	0	0	0	0	0	0	0	0	0	0	0	0	0	0	0	0	0	0
M22	0	0	0	0	0	0	0	0	0	0	0	0	0	0	0	0	0	0	0	0	0	0	0	0	0	0	0	0	0	0	0	0
M23	0	0	0	0	0	0	0	0	0	0	0	0	0	0	0	0	0	0	0	0	0	0	0	0	0	0	0	0	0	0	0	0
M24	0	0	0	0	0	0	0	0	0	0	0	0	0	0	0	0	0	0	0	0	0	0	0	0	0	0	0	0	0	0	0	0
N01	0	0	0	0	0	0	0	0	0	0	0	0	0	0	0	0	0	0	0	0	0	0	0	0	0	0	0	0	0	0	0	0
N02	581.25	583.125	585.75	585.125	584.625	585.75	584.25	585.5	584	585.5	588	585.5	588.5	581.125	585	589.625	584.625	585.875	583.25	593.875	587.625	591.375	580.875	584.375	591	584.5	593.5	582.375	582.875	582.375	582.75	583.125
N03	631.125	629.625	633.625	633.125	630.375	632.625	632	636.375	632.625	632	632.625	637.5	633.75	633.375	636	634.375	632.375	633.25	634.625	634.875	630.25	633.25	632.5	627.5	637.625	637	639.25	632.375	635.375	633.125	638.625	639
N04	0	0	0	0	0	0	0	0	0	0	0	0	0	0	0	0	0	0	0	0	0	0	0	0	0	0	0	0	0	0	0	0
N05	654.875	653.375	654.625	654.125	653.375	659.625	657.5	655.25	651	653.75	658.25	653.375	656.125	654.625	653.75	657.625	655.5	654.5	656	656.875	655.625	650.75	651.25	651	652.5	658.875	658	655.625	654	655.25	655.75	654
N06	624	625.5	623.75	629.75	632.25	625.625	628.625	622.5	629.375	625.875	622.375	623.5	622.625	634.875	628.25	631.625	630.375	627.125	628.75	628.375	631.5	627.75	629.375	628.75	626.375	630.125	627.875	627.75	633.75	628.75	621.5	624.625
N07	0	0	0	0	0	0	0	0	0	0	0	0	0	0	0	0	0	0	0	0	0	0	0	0	0	0	0	0	0	0	0	0
N08	662.375	665.75	658.5	663.25	665	665.25	667.375	659.625	658.125	660.375	669.625	655.25	661.5	659.625	666.375	661.375	665.125	665.125	667.875	673	666.125	665.375	663.625	670.375	665.625	658.125	661.375	660.5	666.125	663.875	665.25	666.375
N09	629	635	637.25	632.375	638.125	642.125	634.625	637.5	626	631.125	637.625	637.125	632.25	635.625	636.625	636.25	637.75	631.875	639.375	635.375	629.375	638.25	631.5	633.25	638.5	634.375	640	638.75	637.375	633.125	634.375	643.25
N10	0	0	0	0	0	0	0	0	0	0	0	0	0	0	0	0	0	0	0	0	0	0	0	0	0	0	0	0	0	0	0	0
N11	695.75	700.375	704.625	696.5	704	699.875	700	699.5	700.5	698.125	699.375	701.375	700.125	696.625	701.375	704.25	697.875	702.875	702.5	704.25	700	699.125	700.25	697.875	696.375	702.5	694.875	695.75	699.625	697.5	698.5	701.75
N12	637.75	638.75	641	643.25	646.25	638.5	638.125	637.5	634.875	636	637.875	643.5	637.5	644.25	640	643.875	640.75	639.125	637.375	646.25	638.125	634.875	641.5	641.875	638.625	634.375	638.125	635.875	643.125	636.875	641.125	637.5
N13	696.875	695	692.875	702	702.875	698.875	696.5	696.625	693.75	694.875	691.375	693.5	698.125	694.875	700.375	698.375	695.75	691.25	696.125	692.125	689.5	700.25	701.75	690	695	699.875	697.5	696.75	703.375	698.5	697.5	700
N14	617.375	620	618.25	612.75	622	615.125	615.625	618.875	611.625	613.125	616.625	614.875	619.5	615.625	617.125	617.625	625.5	617.25	617.25	613.875	613.75	616.75	609.25	615.125	612.25	621.25	614.875	619	615.25	621.875	618.125	625.125
N15	682.125	681.375	683.75	689.75	683.25	686.375	685.875	685.125	691.875	686.875	680.75	691.625	688.375	686	692	688.5	688.875	688	683.625	689.25	696.875	688.875	685.875	690.375	685.75	691.75	690.5	691	680	686.875	689.875	693.375
N16	709.25	713.25	711.125	711.75	705.875	710.375	704.25	707.75	707.25	701.75	705.625	709.25	702.625	715.625	700.75	706.625	708.875	705.125	704.5	705.375	708.25	708.5	706.5	708.875	708.25	707.625	710.875	711.625	710.875	707.75	707.125	706.125
N17	0	0	0	0	0	0	0	0	0	0	0	0	0	0	0	0	0	0	0	0	0	0	0	0	0	0	0	0	0	0	0	0
N18	0	0	0	0	0	0	0	0	0	0	0	0	0	0	0	0	0	0	0	0	0	0	0	0	0	0	0	0	0	0	0	0
N19	0	0	0	0	0	0	0	0	0	0	0	0	0	0	0	0	0	0	0	0	0	0	0	0	0	0	0	0	0	0	0	0
N20	0	0	0	0	0	0	0	0	0	0	0	0	0	0	0	0	0	0	0	0	0	0	0	0	0	0	0	0	0	0	0	0
N21	0	0	0	0	0	0	0	0	0	0	0	0	0	0	0	0	0	0	0	0	0	0	0	0	0	0	0	0	0	0	0	0
N22	0	0	0	0	0	0	0	0	0	0	0	0	0	0	0	0	0	0	0	0	0	0	0	0	0	0	0	0	0	0	0	0
N23	0	0	0	0	0	0	0	0	0	0	0	0	0	0	0	0	0	0	0	0	0	0	0	0	0	0	0	0	0	0	0	0
N24	0	0	0	0	0	0	0	0	0	0	0	0	0	0	0	0	0	0	0	0	0	0	0	0	0	0	0	0	0	0	0	0
O01	653.375	652	654	657	656.75	658.375	656.75	655.5	655	652.875	660.375	658.25	666.875	650.125	653.5	656.875	660.375	661.375	658.625	659.125	658.625	656.5	660.375	652.75	661.25	660	664.875	662.125	659.375	658.25	657.125	664.375
O02	0	0	0	0	0	0	0	0	0	0	0	0	0	0	0	0	0	0	0	0	0	0	0	0	0	0	0	0	0	0	0	0
O03	0	0	0	0	0	0	0	0	0	0	0	0	0	0	0	0	0	0	0	0	0	0	0	0	0	0	0	0	0	0	0	0
O04	0	0	0	0	0	0	0	0	0	0	0	0	0	0	0	0	0	0	0	0	0	0	0	0	0	0	0	0	0	0	0	0
O05	657.5	664.25	661.5	661.625	664.625	657.75	663.125	661.375	665.375	661	661	668.125	658	652.125	667.75	663.375	660.125	667.75	662.375	663.5	663.625	663.75	658	657.5	659.25	664.75	665.25	663.625	662.25	662.75	666.25	662.125
O06	0	0	0	0	0	0	0	0	0	0	0	0	0	0	0	0	0	0	0	0	0	0	0	0	0	0	0	0	0	0	0	0
O07	658.75	655.125	659.875	657.5	659.375	664.125	664.5	660.375	662.75	661.875	661.125	655	666	660.75	664.25	659.625	654.5	667.625	657.75	659.875	664.125	656.25	659.25	657.125	661.625	654.375	662.375	667.125	662	659.625	661.875	658.125
O08	662.875	671.75	670.625	667.75	671.5	672.875	673.875	668.875	668.75	672.625	671.625	673	668.125	674.75	675.875	676	679.625	672.875	680.375	675.375	665.875	671.625	679.375	673.875	673.875	675.875	670.75	669.5	670.875	671.75	672.25	669.375
O09	678.25	678.25	685.125	681.875	679.375	687.5	674.375	676.875	680.25	675.875	681.75	680.125	681.375	678.5	680.875	674.5	682.375	679.5	680.625	681.375	685.25	678.75	680.125	682.75	685.875	688.25	689.25	682.25	686.625	677.625	675.125	681.25
O10	0	0	0	0	0	0	0	0	0	0	0	0	0	0	0	0	0	0	0	0	0	0	0	0	0	0	0	0	0	0	0	0
O11	693.875	689.375	684	686.125	687.125	685.25	687	686.375	680.875	684.125	683.375	685.5	686.25	693.125	686.875	683.25	691.5	693.5	681.125	688.625	682.5	690.875	689.375	685.5	690	685.375	685.375	681.625	689.625	690.125	686	691.5
O12	667.5	671.25	672.375	670	668.5	671	668.625	664.75	665	660.125	670.75	669.125	670.25	666.125	664.5	668.75	664.375	671.5	666.875	672.5	671	660.25	672.625	669.75	673.25	670.375	672.625	674.125	670.5	669.625	670.375	672.125
O13	0	0	0	0	0	0	0	0	0	0	0	0	0	0	0	0	0	0	0	0	0	0	0	0	0	0	0	0	0	0	0	0
O14	0	0	0	0	0	0	0	0	0	0	0	0	0	0	0	0	0	0	0	0	0	0	0	0	0	0	0	0	0	0	0	0
O15	0	0	0	0	0	0	0	0	0	0	0	0	0	0	0	0	0	0	0	0	0	0	0	0	0	0	0	0	0	0	0	0
O16	702.375	701.625	702	696.5	700	698	696.5	694.125	695.375	691.125	701.125	699.5	699.25	702.5	701.25	694.375	705.625	695	698.625	694.875	700.125	703.25	704.75	696.375	697.125	699.375	698.375	696.125	692.25	697.5	702.75	698.875
O17	709.25	698.75	710.875	708.5	707.75	705.75	715.375	704.75	708.25	703.625	712.125	704.75	701.875	708.75	705	708.25	704.25	701	704.75	713	712.625	712.75	709.375	705.375	709	706	703.25	710	711.25	705.875	705	708.75
O18	0	0	0	0	0	0	0	0	0	0	0	0	0	0	0	0	0	0	0	0	0	0	0	0	0	0	0	0	0	0	0	0
O19	0	0	0	0	0	0	0	0	0	0	0	0	0	0	0	0	0	0	0	0	0	0	0	0	0	0	0	0	0	0	0	0
O20	0	0	0	0	0	0	0	0	0	0	0	0	0	0	0	0	0	0	0	0	0	0	0	0	0	0	0	0	0	0	0	0
O21	0	0	0	0	0	0	0	0	0	0	0	0	0	0	0	0	0	0	0	0	0	0	0	0	0	0	0	0	0	0	0	0
O22	0	0	0	0	0	0	0	0	0	0	0	0	0	0	0	0	0	0	0	0	0	0	0	0	0	0	0	0	0	0	0	0
O23	0	0	0	0	0	0	0	0	0	0	0	0	0	0	0	0	0	0	0	0	0	0	0	0	0	0	0	0	0	0	0	0
O24	0	0	0	0	0	0	0	0	0	0	0	0	0	0	0	0	0	0	0	0	0	0	0	0	0	0	0	0	0	0	0	0
P01	662.375	664.5	661.75	667	665.75	666.75	668.5	670.75	671.875	667.375	673.625	673.125	667.25	664.875	671.375	667.375	678	666.25	672.375	674.875	676.375	670.875	670.125	684.375	672.375	671.5	671.5	672.375	670.875	665	672.5	674
P02	589.625	583.25	591.125	579.25	581.25	588.375	587.25	585.875	586.25	586.375	590	585.25	593	587.625	589.5	589.875	587.75	584.125	585.25	586.5	584.5	590.125	586.375	585.125	590.125	586.25	589.375	589.375	582.125	593.25	589.375	587.5
P03	671.5	672.375	665.75	679.375	666.875	676.5	672.375	672.25	669.5	671.75	673.875	669.125	673.375	676.125	667.375	670.625	670.125	676.125	667.375	674.25	677.375	672.875	669.75	667.625	678.5	672.75	673.625	672.75	676.75	668	677.75	673.5
P04	0	0	0	0	0	0	0	0	0	0	0	0	0	0	0	0	0	0	0	0	0	0	0	0	0	0	0	0	0	0	0	0
P05	0	0	0	0	0	0	0	0	0	0	0	0	0	0	0	0	0	0	0	0	0	0	0	0	0	0	0	0	0	0	0	0
P06	689.75	693.125	687.625	683.625	687.75	685	686.875	691.25	687.125	690.625	689.875	692.875	696	689.875	692	689.25	689.125	687.75	683.5	686.875	688.25	690.25	690.125	691.5	689	695	690.125	684.125	692.625	689.25	693.125	683.625
P07	0	0	0	0	0	0	0	0	0	0	0	0	0	0	0	0	0	0	0	0	0	0	0	0	0	0	0	0	0	0	0	0
P08	549.75	543	540.625	539.75	547.125	542	540.75	546.5	545.625	547.625	550.125	545.125	547.75	547.625	543.75	543.875	546	544.625	544.5	541.75	544	538.75	547.875	541.875	540.125	541	544.375	544.5	548.875	550.375	544.875	541.625
P09	718.125	712.625	712.5	714.375	711.125	713.75	717.25	715	715.125	717.75	710.125	709	715.625	716.5	722.125	711.75	709.625	710.5	711.125	711.375	708.875	709.75	718.875	708.375	713.625	708.625	715.625	712.625	717.75	716.5	716.875	716.125
P10	608.75	609	610.5	606	609.75	607	609	610.875	613.25	604.75	606.5	602.625	610.875	607.625	608.25	607.5	611.5	599.625	608.875	616.25	608.75	603	613	608.25	609.5	611.5	608.75	607.375	610.375	608.75	612.5	605.375
P11	0	0	0	0	0	0	0	0	0	0	0	0	0	0	0	0	0	0	0	0	0	0	0	0	0	0	0	0	0	0	0	0
P12	733.25	737.875	727.625	730.875	729.125	728.375	734.75	737.375	731	724.375	733.25	733.375	733.75	728.5	728.25	732.25	736.875	732.75	731.375	730.875	732.875	732.25	737.5	734.5	732.625	737.625	739.125	730.125	732.125	728	730.75	733.75
P13	0	0	0	0	0	0	0	0	0	0	0	0	0	0	0	0	0	0	0	0	0	0	0	0	0	0	0	0	0	0	0	0
P14	0	0	0	0	0	0	0	0	0	0	0	0	0	0	0	0	0	0	0	0	0	0	0	0	0	0	0	0	0	0	0	0
P15	0	0	0	0	0	0	0	0	0	0	0	0	0	0	0	0	0	0	0	0	0	0	0	0	0	0	0	0	0	0	0	0
P16	0	0	0	0	0	0	0	0	0	0	0	0	0	0	0	0	0	0	0	0	0	0	0	0	0	0	0	0	0	0	0	0
P17	766.25	764.5	770.25	775	769.625	768.375	768.375	763.375	767	766.375	769.125	777.875	773.625	771.875	767.75	771.25	776.5	772.875	774	771	773.875	768.375	767.5	768.375	766.875	768.125	764	774.125	774.5	763.875	766.5	775.375
P18	0	0	0	0	0	0	0	0	0	0	0	0	0	0	0	0	0	0	0	0	0	0	0	0	0	0	0	0	0	0	0	0
P19	0	0	0	0	0	0	0	0	0	0	0	0	0	0	0	0	0	0	0	0	0	0	0	0	0	0	0	0	0	0	0	0
P20	0	0	0	0	0	0	0	0	0	0	0	0	0	0	0	0	0	0	0	0	0	0	0	0	0	0	0	0	0	0	0	0
P21	0	0	0	0	0	0	0	0	0	0	0	0	0	0	0	0	0	0	0	0	0	0	0	0	0	0	0	0	0	0	0	0
P22	0	0	0	0	0	0	0	0	0	0	0	0	0	0	0	0	0	0	0	0	0	0	0	0	0	0	0	0	0	0	0	0
P23	0	0	0	0	0	0	0	0	0	0	0	0	0	0	0	0	0	0	0	0	0	0	0	0	0	0	0	0	0	0	0	0
P24	0	0	0	0	0	0	0	0	0	0	0	0	0	0	0	0	0	0	0	0	0	0	0	0	0	0	0	0	0	0	0	0
Last Cell

## Sheet: Summary Sheet
DA Normalize				PCV Normalized
Row	Column	Max	FFT Value	Row	Column	Max	FFT Value			Row	Column	DA-Max	Treatment (µM)
A	2	9.34369	4.30108							B	1	6.74092	0
A	5	3.52391	3.22581							C	1	10.1362	0
A	6	10.449	1.79211							D	1	16.0973	0
A	8	13.7681	2.50896							F	1	9.99131	0
A	10	12.1867	5.37634							G	1	12.6363	0
A	11	9.6619	5.01792							I	1	6.39687	0
A	14	6.9072	3.22581							J	1	9.93404	0
A	17	2.71302	3.22581							K	1	3.97343	0
A	18	3.42392	1.79211							M	1	10.4058	0
B	1	6.74092	5.01792							O	1	15.1219	0
B	2	8.82264	1.79211							P	1	16.9283	0
B	3	5.13577	4.6595							A	2	9.34369	0
B	6	10.7014	5.73477							B	2	8.82264	0
B	7	6.3612	2.50896							E	2	8.18743	0
B	8	7.80447	2.50896							G	2	10.1836	0
B	9	4.74078	1.07527							H	2	3.11073	0
B	14	13.8903	1.07527							J	2	3.32031	0
B	15	5.49173	3.22581							K	2	5.51873	0
B	18	4.15086	2.86738							L	2	11.1979	0
C	1	10.1362	1.79211							N	2	11.5462	0
C	3	12.2623	2.50896							P	2	9.11807	0
C	4	4.63581	5.73477							B	3	5.13577	0.05
C	5	6.84814	2.86738							C	3	12.2623	0.05
C	6	15.0368	2.86738							D	3	7.71846	0.05
C	7	10.054	2.15054							F	3	8.9826	0.05
C	8	8.50081	4.6595							H	3	5.40207	0.05
C	9	5.64192	2.86738							I	3	16.3785	0.05
C	12	11.0164	4.6595							J	3	12.6972	0.05
C	13	14.3572	1.79211							K	3	11.4217	0.05
C	14	6.62988	4.6595							M	3	8.77239	0.05
C	17	2.29225	2.15054							N	3	7.4375	0.05
C	18	6.81159	3.22581							P	3	7.39506	0.05
D	1	16.0973	5.37634							C	4	4.63581	0.05
D	3	7.71846	3.94265							D	4	4.90779	0.05
D	4	4.90779	1.43369							E	4	8.9085	0.05
D	6	5.70935	5.37634							G	4	7.73755	0.05
D	7	17.5407	3.58423							H	4	12.5236	0.05
D	11	7.47327	2.15054							J	4	8.34664	0.05
D	14	7.989	2.86738							L	4	9.95899	0.05
D	16	5.56305	4.6595							M	4	6.3565	0.05
E	2	8.18743	2.15054							A	5	3.52391	0.098
E	4	8.9085	2.86738							C	5	6.84814	0.098
E	5	10.829	5.37634							E	5	10.829	0.098
E	6	10.736	3.22581							F	5	21.6034	0.098
E	7	9.53336	2.86738							G	5	6.15062	0.098
E	14	14.7409	2.50896							H	5	10.0094	0.098
E	15	5.4774	1.79211							J	5	8.18032	0.098
E	16	2.30524	4.30108							K	5	12.4953	0.098
E	18	5.34375	5.73477							L	5	6.29661	0.098
F	1	9.99131	4.6595							M	5	8.56861	0.098
F	3	8.9826	5.37634							N	5	10.9327	0.098
F	5	21.6034	0.358423							O	5	10.0063	0.098
F	6	7.86548	5.37634							A	6	10.449	0.098
F	7	6.83685	4.6595							B	6	10.7014	0.098
F	8	7.50587	2.86738							C	6	15.0368	0.098
F	9	7.68637	1.07527							D	6	5.70935	0.098
F	10	10.153	4.6595							E	6	10.736	0.098
F	11	9.50271	1.43369							F	6	7.86548	0.098
F	12	12.2739	4.6595							G	6	15.7827	0.098
F	13	5.56327	2.86738							H	6	6.83288	0.098
F	17	4.69684	3.94265							J	6	4.97189	0.098
G	1	12.6363	1.79211							K	6	7.24106	0.098
G	2	10.1836	2.15054							L	6	17.2187	0.098
G	4	7.73755	2.15054							M	6	7.11903	0.098
G	5	6.15062	2.15054							N	6	8.09794	0.098
G	6	15.7827	5.73477							P	6	10.1457	0.098
G	7	6.44028	0.716846							B	7	6.3612	0.195
G	9	6.80326	0.716846							C	7	10.054	0.195
G	10	9.87592	5.73477							D	7	17.5407	0.195
G	12	5.28192	5.01792							E	7	9.53336	0.195
G	13	10.2605	2.15054							F	7	6.83685	0.195
G	14	12.1498	3.58423							G	7	6.44028	0.195
G	15	8.15279	0.716846							H	7	8.48298	0.195
G	16	7.75931	1.07527							I	7	16.423	0.195
G	17	7.43837	3.22581							J	7	9.60677	0.195
H	2	3.11073	2.15054							K	7	8.64676	0.195
H	3	5.40207	3.94265							M	7	15.6521	0.195
H	4	12.5236	1.43369							O	7	9.90883	0.195
H	5	10.0094	3.58423							A	8	13.7681	0.195
H	6	6.83288	3.22581							B	8	7.80447	0.195
H	7	8.48298	4.30108							C	8	8.50081	0.195
H	8	11.4216	0.358423							F	8	7.50587	0.195
H	9	5.81987	0.358423							H	8	11.4216	0.195
H	11	9.53408	5.73477							I	8	5.09473	0.195
H	12	5.47158	2.86738							J	8	9.1852	0.195
H	13	6.92709	3.58423							K	8	12.9566	0.195
H	14	7.16548	1.79211							L	8	11.0026	0.195
H	16	4.06027	5.73477							N	8	6.3678	0.195
H	17	3.83881	4.30108							O	8	6.89923	0.195
H	18	11.6837	3.22581							P	8	4.01192	0.195
I	1	6.39687	0.358423							B	9	4.74078	0.39
I	3	16.3785	0.716846							C	9	5.64192	0.39
I	7	16.423	2.15054							F	9	7.68637	0.39
I	8	5.09473	2.86738							G	9	6.80326	0.39
I	9	9.60263	5.01792							H	9	5.81987	0.39
I	10	8.36298	5.73477							I	9	9.60263	0.39
I	11	14.6296	3.22581							J	9	7.61016	0.39
I	12	11.2211	3.58423							M	9	6.78273	0.39
I	15	3.4965	0.358423							N	9	10.0364	0.39
I	16	15.5668	1.43369							O	9	13.6275	0.39
I	18	4.54086	3.94265							P	9	9.28678	0.39
J	1	9.93404	5.01792							A	10	12.1867	0.39
J	2	3.32031	1.43369							F	10	10.153	0.39
J	3	12.6972	4.30108							G	10	9.87592	0.39
J	4	8.34664	2.50896							I	10	8.36298	0.39
J	5	8.18032	1.43369							K	10	12.1709	0.39
J	6	4.97189	4.6595							L	10	5.36996	0.39
J	7	9.60677	3.22581							M	10	13.5172	0.39
J	8	9.1852	5.01792							P	10	10.6464	0.39
J	9	7.61016	4.30108							A	11	9.6619	0.78
J	11	7.71694	4.30108							D	11	7.47327	0.78
J	12	3.85541	4.30108							F	11	9.50271	0.78
J	13	6.23412	0.358423							H	11	9.53408	0.78
J	14	11.6122	3.58423							I	11	14.6296	0.78
J	15	12.4487	1.07527							J	11	7.71694	0.78
J	16	3.31115	0.716846							L	11	10.4281	0.78
K	1	3.97343	5.73477							N	11	7.07067	0.78
K	2	5.51873	3.22581							O	11	5.82092	0.78
K	3	11.4217	1.43369							C	12	11.0164	0.78
K	5	12.4953	1.07527							F	12	12.2739	0.78
K	6	7.24106	5.01792							G	12	5.28192	0.78
K	7	8.64676	1.79211							H	12	5.47158	0.78
K	8	12.9566	1.43369							I	12	11.2211	0.78
K	10	12.1709	1.07527							J	12	3.85541	0.78
K	12	8.73074	1.79211							K	12	8.73074	0.78
K	13	6.54596	1.79211							L	12	8.39588	0.78
K	14	5.37021	0.716846							M	12	10.1055	0.78
K	16	5.5887	4.30108							N	12	12.9587	0.78
L	2	11.1979	1.43369							O	12	16.8746	0.78
L	4	9.95899	4.30108							P	12	7.66734	0.78
L	5	6.29661	4.6595							C	13	14.3572	1.56
L	6	17.2187	3.22581							F	13	5.56327	1.56
L	8	11.0026	0.716846							G	13	10.2605	1.56
L	10	5.36996	5.01792							H	13	6.92709	1.56
L	11	10.4281	2.50896							J	13	6.23412	1.56
L	12	8.39588	2.15054							K	13	6.54596	1.56
L	13	6.2697	3.58423							L	13	6.2697	1.56
L	15	6.98386	5.01792							M	13	10.2983	1.56
L	16	6.57737	1.43369							N	13	8.77623	1.56
L	18	2.39228	3.22581							A	14	6.9072	1.56
M	1	10.4058	3.58423							B	14	13.8903	1.56
M	3	8.77239	2.86738							C	14	6.62988	1.56
M	4	6.3565	2.50896							D	14	7.989	1.56
M	5	8.56861	2.50896							E	14	14.7409	1.56
M	6	7.11903	2.15054							G	14	12.1498	1.56
M	7	15.6521	5.01792							H	14	7.16548	1.56
M	9	6.78273	3.94265							J	14	11.6122	1.56
M	10	13.5172	3.22581							K	14	5.37021	1.56
M	12	10.1055	0.716846							M	14	9.47276	1.56
M	13	10.2983	0.358423							N	14	5.07694	1.56
M	14	9.47276	3.22581							B	15	5.49173	3.125
M	15	6.64578	1.43369							E	15	5.4774	3.125
M	17	4.85725	2.86738							G	15	8.15279	3.125
N	2	11.5462	2.86738							I	15	3.4965	3.125
N	3	7.4375	5.73477							J	15	12.4487	3.125
N	5	10.9327	5.37634							L	15	6.98386	3.125
N	6	8.09794	0.358423							M	15	6.64578	3.125
N	8	6.3678	4.30108							N	15	8.25315	3.125
N	9	10.0364	4.30108							D	16	5.56305	3.125
N	11	7.07067	3.58423							E	16	2.30524	3.125
N	12	12.9587	1.07527							G	16	7.75931	3.125
N	13	8.77623	0.358423							H	16	4.06027	3.125
N	14	5.07694	0.716846							I	16	15.5668	3.125
N	15	8.25315	0.716846							J	16	3.31115	3.125
N	16	8.10395	0.716846							K	16	5.5887	3.125
O	1	15.1219	5.73477							L	16	6.57737	3.125
O	5	10.0063	2.50896							N	16	8.10395	3.125
O	7	9.90883	4.6595							O	16	4.83755	3.125
O	8	6.89923	0.716846							A	17	2.71302	6.25
O	9	13.6275	1.79211							C	17	2.29225	6.25
O	11	5.82092	2.50896							F	17	4.69684	6.25
O	12	16.8746	0.358423							G	17	7.43837	6.25
O	16	4.83755	4.30108							H	17	3.83881	6.25
O	17	10.6517	3.94265							M	17	4.85725	6.25
P	1	16.9283	3.22581							O	17	10.6517	6.25
P	2	9.11807	1.07527							P	17	3.36414	6.25
P	3	7.39506	4.6595							A	18	3.42392	6.25
P	6	10.1457	5.37634							B	18	4.15086	6.25
P	8	4.01192	0.716846							C	18	6.81159	6.25
P	9	9.28678	2.86738							E	18	5.34375	6.25
P	10	10.6464	2.86738							H	18	11.6837	6.25
P	12	7.66734	1.07527							I	18	4.54086	6.25
P	17	3.36414	2.86738							L	18	2.39228	6.25

## Sheet: David's Results
A02
Time	Data	FFT Freq	FFT Mag	FFT Complex			Max
0	127.375	0	281.06	4496.958344			9.34369
0.09	149.325	0.358423	2.22462	34.6460213056273+8.15956752020907i
0.18	125.142	0.716846	5.79195	-92.2976846614822-8.31246246633422i
0.27	149.758	1.07527	6.79753	18.8583118764906+107.113052094386i
0.36	139.833	1.43369	4.0597	-21.4281638448268-61.318994182109i
0.45	122.058	1.79211	1.8508	-27.3078862510222-11.4542957805478i
0.54	159.583	2.15054	1.45724	-18.2845426686311-14.4672879350417i
0.63	142.292	2.50896	2.85496	25.8431387885023+37.6660269132807i
0.72	136.225	2.86738	3.41453	-54.5332949999997+3.29162300000007i
0.81	178.033	3.22581	6.86351	-106.476954616375+26.8748861520159i
0.9	142.308	3.58423	5.87457	62.1639701870474-70.5005852937444i
0.99	136.167	3.94265	5.89427	60.5802440552275-72.277979223875i
1.08	137.783	4.30108	9.34369	-59.1051621551733-137.319054182109i
1.17	129.433	4.6595	3.54862	-52.7842633032242-20.9178429563173i
1.26	130.608	5.01792	3.18979	50.0515571430655-9.97905582503709i
1.35	111.65	5.37634	1.35638	-8.35861185522559+20.027911151568i
1.44	134.25	5.73477	2.75573	-44.0917020000002
1.53	145.367	6.09319	1.35638	-8.35861185522571-20.027911151568i
1.62	137.767	6.45161	3.18979	50.0515571430656+9.97905582503686i
1.71	149.225	6.81004	3.54862	-52.7842633032242+20.9178429563174i
1.8	148.517	7.16846	9.34369	-59.1051621551731+137.319054182109i
1.89	136.025	7.52688	5.89427	60.5802440552277+72.2779792238749i
1.98	137.55	7.8853	5.87457	62.1639701870477+70.5005852937443i
2.07	158.683	8.24373	6.86351	-106.476954616376-26.8748861520155i
2.16	124.992	8.60215	3.41453	-54.5332949999997-3.29162300000007i
2.25	135.858	8.96057	2.85496	25.8431387885022-37.6660269132807i
2.34	146.025	9.319	1.45724	-18.2845426686309+14.4672879350418i
2.43	161.758	9.67742	1.8508	-27.3078862510223+11.4542957805478i
2.52	136.975	10.0358	4.0597	-21.4281638448267+61.318994182109i
2.61	137.517	10.3943	6.79753	18.8583118764903-107.113052094386i
2.7	161.5	10.7527	5.79195	-92.2976846614821+8.31246246633452i
2.79	127.375	11.1111	2.22462	34.6460213056272-8.15956752020933i
A05
Time	Data	FFT Freq	FFT Mag	FFT Complex			Max
0	231.883	0	478.977	7663.624999			3.52391
0.09	232.45	0.358423	3.38467	-49.985469915874+20.8371378977666i
0.18	227.767	0.716846	2.31774	12.2920324386944+34.987375715026i
0.27	242.183	1.07527	2.41093	-33.5147066475056+19.0994937725519i
0.36	231.767	1.43369	3.14573	-46.254534810821+19.8441152914926i
0.45	241.2	1.79211	0.83296	13.3130720644403-0.617054752983234i
0.54	234.108	2.15054	2.13278	-16.2503930260587-30.0068282588444i
0.63	239.992	2.50896	3.00808	-4.25620880212546+47.9407892093072i
0.72	241.25	2.86738	1.78979	27.6416319999998+7.48330699999997i
0.81	235.467	3.22581	3.52391	-55.9377670170698-7.06794758069342i
0.9	230.108	3.58423	2.41199	30.9739652962051-23.0206369668729i
0.99	238.692	3.94265	0.496999	-1.99712458840389-7.69710931802869i
1.08	246.783	4.30108	3.38591	51.821182810821+15.7941272914926i
1.17	256.908	4.6595	2.03933	-22.9508750550792-23.1933646575532i
1.26	237.45	5.01792	1.12357	15.9843952911591-8.22638499300242i
1.35	232.442	5.37634	2.54899	-33.8708720383822-22.7176507572936i
1.44	255.533	5.73477	1.08594	-17.375063
1.53	237.017	6.09319	2.54899	-33.8708720383822+22.7176507572936i
1.62	244.158	6.45161	1.12357	15.9843952911591+8.22638499300237i
1.71	243.983	6.81004	2.03933	-22.9508750550791+23.1933646575532i
1.8	242.608	7.16846	3.38591	51.821182810821-15.7941272914927i
1.89	238.842	7.52688	0.496999	-1.99712458840386+7.69710931802867i
1.98	236.433	7.8853	2.41199	30.9739652962052+23.0206369668729i
2.07	243.017	8.24373	3.52391	-55.9377670170698+7.06794758069355i
2.16	235.417	8.60215	1.78979	27.6416319999998-7.48330699999997i
2.25	229.683	8.96057	3.00808	-4.25620880212562-47.9407892093072i
2.34	245.825	9.319	2.13278	-16.2503930260586+30.0068282588445i
2.43	248.175	9.67742	0.83296	13.3130720644403+0.617054752983123i
2.52	240.142	10.0358	3.14573	-46.254534810821-19.8441152914926i
2.61	244.942	10.3943	2.41093	-33.5147066475056-19.0994937725519i
2.7	241.892	10.7527	2.31774	12.2920324386943-34.9873757150259i
2.79	235.508	11.1111	3.38467	-49.985469915874-20.8371378977665i
A06
Time	Data	FFT Freq	FFT Mag	FFT Complex			Max
0	187.614	0	288.94	4623.034114			10.449
0.09	146.727	0.358423	2.88916	1.5310965631887-46.2012530184539i
0.18	146.966	0.716846	5.52096	87.3048980696911+13.4533876998372i
0.27	157.295	1.07527	4.14708	-3.33702536626814-66.2693311467684i
0.36	149.295	1.43369	7.49823	38.9779267284394-113.463322223492i
0.45	125.182	1.79211	10.449	164.676107659058-28.8519523589547i
0.54	149.375	2.15054	3.85402	-45.6368368980831+41.4700155568129i
0.63	130.773	2.50896	6.31343	69.8890739018252+72.9349891631242i
0.72	150.205	2.86738	5.76923	29.704529-87.3977049999998i
0.81	142.273	3.22581	5.38759	56.9272093902563+64.7301046230468i
0.9	153.943	3.58423	9.64446	154.303131172549-1.60037022938533i
0.99	119.534	3.94265	4.72902	65.3724320477237-38.0989070228247i
1.08	143.932	4.30108	9.43512	96.0447772715606+116.468439776508i
1.17	190.102	4.6595	2.46768	-39.4828122441303+5.37438132930177E-002i
1.26	141.534	5.01792	5.17528	-82.7440203441572-3.16253008636057i
1.35	140.08	5.37634	5.90919	82.1514540483472+46.8003640654002i
1.44	137.898	5.73477	1.82742	29.2387079999999
1.53	150.977	6.09319	5.90919	82.1514540483471-46.8003640654003i
1.62	154.352	6.45161	5.17528	-82.7440203441572+3.16253008636088i
1.71	155.614	6.81004	2.46768	-39.4828122441303-5.37438132927264E-002i
1.8	131.614	7.16846	9.43512	96.0447772715604-116.468439776508i
1.89	147.659	7.52688	4.72902	65.3724320477238+38.0989070228247i
1.98	112.864	7.8853	9.64446	154.303131172549+1.60037022938501i
2.07	125.466	8.24373	5.38759	56.927209390256-64.7301046230468i
2.16	147	8.60215	5.76923	29.7045290000001+87.3977049999998i
2.25	145.477	8.96057	6.31343	69.889073901825-72.9349891631243i
2.34	176.33	9.319	3.85402	-45.6368368980832-41.4700155568126i
2.43	129.489	9.67742	10.449	164.676107659058+28.8519523589542i
2.52	130.364	10.0358	7.49823	38.9779267284396+113.463322223492i
2.61	143.75	10.3943	4.14708	-3.33702536626788+66.2693311467685i
2.7	112.852	10.7527	5.52096	87.3048980696911-13.4533876998374i
2.79	146.5	11.1111	2.88916	1.53109656318887+46.2012530184541i
A08
Time	Data	FFT Freq	FFT Mag	FFT Complex			Max
0	72.2	0	131.913	2110.600036			13.7681
0.09	50.7	0.358423	5.10818	-79.277365729859+19.8754377686693i
0.18	76.475	0.716846	6.2622	80.6682265394083-59.428122972563i
0.27	80.85	1.07527	8.82931	17.9554267232871-140.123316044354i
0.36	58.125	1.43369	7.39673	-8.02241692331308+118.075517530724i
0.45	64.575	1.79211	3.38345	-35.9945577439682-40.4353303429i
0.54	79.625	2.15054	11.9475	190.153632973439-19.5871125723629i
0.63	48.375	2.50896	13.7681	-161.742451403278+149.555454748053i
0.72	61.9	2.86738	1.43686	-21.7999279999999+7.29998799999998i
0.81	30.375	3.22581	2.13995	9.68691329784123+32.8404005890637i
0.9	54.425	3.58423	6.9543	-80.5658107218545+76.7457291516036i
0.99	59.375	3.94265	7.4349	113.730418095619-34.8785139127141i
1.08	104.575	4.30108	1.28644	9.37239292331318+18.3253975307238i
1.17	50.8	4.6595	4.96174	65.6844254282602-44.5869386038633i
1.26	75.875	5.01792	2.27237	36.3440472090073+1.004574751403i
1.35	86.675	5.37634	9.58346	-82.0428086679022+129.540328619986i
1.44	91.2	5.73477	5.71875	91.5000600000001
1.53	75.25	6.09319	9.58346	-82.0428086679026-129.540328619986i
1.62	65.925	6.45161	2.27237	36.3440472090073-1.00457475140288i
1.71	16.075	6.81004	4.96174	65.6844254282603+44.586938603863i
1.8	72.125	7.16846	1.28644	9.37239292331313-18.3253975307238i
1.89	112.925	7.52688	7.4349	113.730418095619+34.8785139127137i
1.98	86.4	7.8853	6.9543	-80.5658107218548-76.7457291516033i
2.07	67.375	8.24373	2.13995	9.68691329784122-32.8404005890638i
2.16	44.85	8.60215	1.43686	-21.7999279999999-7.29998799999998i
2.25	67.05	8.96057	13.7681	-161.742451403278-149.555454748052i
2.34	58.95	9.319	11.9475	190.153632973439+19.5871125723625i
2.43	76.875	9.67742	3.38345	-35.994557743968+40.4353303429001i
2.52	34.65	10.0358	7.39673	-8.02241692331329-118.075517530724i
2.61	49.45	10.3943	8.82931	17.9554267232876+140.123316044354i
2.7	63.75	10.7527	6.2622	80.6682265394084+59.428122972563i
2.79	72.825	11.1111	5.10818	-79.2773657298591-19.8754377686691i
A10
Time	Data	FFT Freq	FFT Mag	FFT Complex			Max
0	112.617	0	320.159	5122.541688			12.1867
0.09	171.85	0.358423	7.33426	-113.316941159321-30.493555796867i
0.18	128.808	0.716846	9.71051	-146.423160554964-51.9567911866545i
0.27	166.5	1.07527	9.49828	-131.269382487812-76.5766881053718i
0.36	175.567	1.43369	10.0339	-155.402724716305+40.2985268406984i
0.45	194.208	1.79211	5.0592	-57.1144517543545-57.3618725211845i
0.54	178.233	2.15054	1.50852	4.67780455657491+23.6786703035137i
0.63	134.717	2.50896	7.97967	61.7526292453982-111.747243234922i
0.72	179.283	2.86738	6.62064	40.858306-97.7333699999999i
0.81	148.208	3.22581	3.53056	-35.5214080681076-43.9229543180345i
0.9	179.117	3.58423	6.41341	-49.158798370288-90.0731367492003i
0.99	140.225	3.94265	5.58485	83.6429686202865+31.4425898097379i
1.08	182.033	4.30108	4.98489	-50.3973252836955-61.8181111593016i
1.17	143.75	4.6595	3.33939	37.4075624916292-38.1506617349646i
1.26	196.183	5.01792	9.43699	-128.362565631324-79.5085222393687i
1.35	161.108	5.37634	12.1867	-175.31462488772+85.3522011595048i
1.44	153.833	5.73477	6.81718	109.074952
1.53	160.775	6.09319	12.1867	-175.314624887721-85.3522011595044i
1.62	147.45	6.45161	9.43699	-128.362565631323+79.5085222393687i
1.71	150.733	6.81004	3.33939	37.4075624916293+38.1506617349643i
1.8	193.017	7.16846	4.98489	-50.3973252836953+61.8181111593015i
1.89	157.817	7.52688	5.58485	83.6429686202864-31.4425898097384i
1.98	164.267	7.8853	6.41341	-49.1587983702879+90.0731367492003i
2.07	168.692	8.24373	3.53056	-35.5214080681074+43.9229543180344i
2.16	166.983	8.60215	6.62064	40.8583060000001+97.7333699999999i
2.25	155.525	8.96057	7.97967	61.7526292453986+111.747243234921i
2.34	162.833	9.319	1.50852	4.67780455657494-23.6786703035139i
2.43	167.158	9.67742	5.0592	-57.1144517543542+57.3618725211847i
2.52	165	10.0358	10.0339	-155.402724716305-40.2985268406983i
2.61	170.1	10.3943	9.49828	-131.269382487811+76.5766881053722i
2.7	130.583	10.7527	9.71051	-146.423160554963+51.9567911866547i
2.79	115.367	11.1111	7.33426	-113.31694115932+30.4935557968674i
A11
Time	Data	FFT Freq	FFT Mag	FFT Complex			Max
0	190.233	0	354.447	5671.150025			9.6619
0.09	164.333	0.358423	7.91459	126.437134335078+7.04841439692503i
0.18	183.483	0.716846	4.81506	39.5973997510281+66.0859342306663i
0.27	175.4	1.07527	7.23442	28.3449472660115+112.226490681092i
0.36	175.633	1.43369	4.01558	-19.6506720520888+61.1704271969507i
0.45	178.2	1.79211	3.54306	-38.7919821699436-41.3377893216237i
0.54	165.358	2.15054	3.30663	16.9807036528091+50.1069097327013i
0.63	187.3	2.50896	5.07718	2.22508381171532+81.20447332872i
0.72	178.133	2.86738	5.40941	-48.391662+71.7583010000001i
0.81	185.375	3.22581	6.43551	-92.5420406250895-45.1489301385385i
0.9	183.583	3.58423	0.739613	-0.613332635059663-11.8179059483265i
0.99	153.742	3.94265	5.22492	54.5747008303522-63.3272433795696i
1.08	186.583	4.30108	8.57776	-89.665979947911+103.903703196951i
1.17	164.333	4.6595	7.89902	72.2565718281904-103.691766072137i
1.26	163.508	5.01792	9.6619	153.735181231222-16.2390334503618i
1.35	186.125	5.37634	3.27646	-14.7710232763142+50.2994082343835i
1.44	173.017	5.73477	2.30417	36.8666989999997
1.53	151.292	6.09319	3.27646	-14.7710232763144-50.2994082343834i
1.62	187.55	6.45161	9.6619	153.735181231223+16.2390334503616i
1.71	153.517	6.81004	7.89902	72.2565718281907+103.691766072136i
1.8	186.183	7.16846	8.57776	-89.6659799479112-103.903703196951i
1.89	176.942	7.52688	5.22492	54.5747008303525+63.3272433795695i
1.98	163.708	7.8853	0.739613	-0.613332635059543+11.8179059483267i
2.07	200.125	8.24373	6.43551	-92.5420406250895+45.1489301385389i
2.16	132.692	8.60215	5.40941	-48.391662-71.7583010000001i
2.25	168.542	8.96057	5.07718	2.22508381171507-81.20447332872i
2.34	181.667	9.319	3.30663	16.980703652809-50.1069097327012i
2.43	198.008	9.67742	3.54306	-38.7919821699437+41.3377893216239i
2.52	180.333	10.0358	4.01558	-19.650672052089-61.1704271969508i
2.61	183.675	10.3943	7.23442	28.3449472660111-112.226490681092i
2.7	222.342	10.7527	4.81506	39.5973997510279-66.0859342306663i
2.79	190.233	11.1111	7.91459	126.437134335078-7.0484143969255i
A14
Time	Data	FFT Freq	FFT Mag	FFT Complex			Max
0	111.833	0	212.581	3401.291626			6.9072
0.09	123.917	0.358423	5.73296	71.9256057113105-56.9264228130967i
0.18	84.25	0.716846	0.211526	3.25316869595569+0.933361408735585i
0.27	97.2917	1.07527	6.31258	-36.1694979109142+94.3027958694769i
0.36	117.167	1.43369	5.96581	75.2578920201876+58.7155860458533i
0.45	109.958	1.79211	1.72217	19.878356929183+19.081693528913i
0.54	117.875	2.15054	1.74171	-27.4736602364723+4.66731587395308i
0.63	118.5	2.50896	3.88614	62.0035604381153-4.658091968749i
0.72	121.583	2.86738	0.706042	11.2917480000001-0.333251999999902i
0.81	122.292	3.22581	6.9072	-5.49920110308521-110.378277626961i
0.9	91.4583	3.58423	3.14983	50.1895687874573-4.5712973845669i
0.99	103.375	3.94265	2.96505	-40.3431846018511-24.9610159871082i
1.08	90.4167	4.30108	4.22678	-7.59151002018792-67.2010399541466i
1.17	106.333	4.6595	2.80781	-41.03777942262-18.279758538153i
1.26	98.625	5.01792	4.09011	-31.8023292469405+57.1947481502158i
1.35	108.792	5.37634	4.62239	-16.0913560401387-72.1864533629167i
1.44	110	5.73477	0.111977	1.79162599999995
1.53	94.2083	6.09319	4.62239	-16.0913560401385+72.1864533629168i
1.62	110.917	6.45161	4.09011	-31.8023292469406-57.1947481502157i
1.71	112.5	6.81004	2.80781	-41.03777942262+18.279758538153i
1.8	96.6667	7.16846	4.22678	-7.59151002018785+67.2010399541467i
1.89	77.125	7.52688	2.96505	-40.343184601851+24.9610159871083i
1.98	117.833	7.8853	3.14983	50.1895687874573+4.57129738456676i
2.07	97.375	8.24373	6.9072	-5.499201103085+110.378277626961i
2.16	101.708	8.60215	0.706042	11.2917480000001+0.333251999999902i
2.25	100.75	8.96057	3.88614	62.0035604381153+4.65809196874896i
2.34	104.458	9.319	1.74171	-27.4736602364723-4.66731587395302i
2.43	98.5417	9.67742	1.72217	19.8783569291829-19.0816935289131i
2.52	107.042	10.0358	5.96581	75.2578920201875-58.7155860458533i
2.61	115.458	10.3943	6.31258	-36.1694979109145-94.3027958694768i
2.7	119.708	10.7527	0.211526	3.25316869595567-0.93336140873561i
2.79	113.333	11.1111	5.73296	71.9256057113107+56.9264228130964i
A17
Time	Data	FFT Freq	FFT Mag	FFT Complex			Max
0	69.1334	0	154.796	2476.741699			2.71302
0.09	68.425	0.358423	0.822706	-13.0863077367343+1.42161599754141i
0.18	84.8666	0.716846	1.4081	-19.8277535134241-10.6978145610491i
0.27	81.4083	1.07527	1.52365	10.2578339341744-22.1151748034656i
0.36	81.4583	1.43369	2.49221	-39.2677699053221-6.93405492057174i
0.45	76.9667	1.79211	2.17151	-29.0628751530775+19.0396827916091i
0.54	77.5584	2.15054	1.38378	-17.3955545766406+13.6965970317117i
0.63	75.4	2.50896	1.7046	-26.5996118522933-6.02596440990619i
0.72	68.2	2.86738	0.990616	-10.5165399999999-11.858337i
0.81	81.025	3.22581	2.71302	-15.6438518473883+40.4914618498706i
0.9	80.6583	3.58423	1.04245	11.7247970270923-11.8627061374375i
0.99	81.7833	3.94265	1.15681	-9.18070688747321+16.0715349606006i
1.08	77.25	4.30108	0.937867	1.28461590532232-14.9507769205719i
1.17	79.9583	4.6595	1.54037	4.94307001574905+24.1451673333832i
1.26	80.1916	5.01792	2.61384	29.2653590629725+29.8759422698013i
1.35	67.1667	5.37634	0.863074	-13.6275504729568-2.23237177482437i
1.44	80.6334	5.73477	0.561974	8.99157699999978
1.53	77.45	6.09319	0.863074	-13.6275504729568+2.23237177482442i
1.62	73.4667	6.45161	2.61384	29.2653590629725-29.8759422698014i
1.71	75.75	6.81004	1.54037	4.943070015749-24.1451673333832i
1.8	85.6	7.16846	0.937867	1.28461590532236+14.9507769205718i
1.89	77.2584	7.52688	1.15681	-9.18070688747327-16.0715349606006i
1.98	80.1083	7.8853	1.04245	11.7247970270924+11.8627061374374i
2.07	77.7667	8.24373	2.71302	-15.6438518473884-40.4914618498706i
2.16	80.625	8.60215	0.990616	-10.5165399999998+11.858337i
2.25	81.2333	8.96057	1.7046	-26.5996118522933+6.0259644099062i
2.34	72.35	9.319	1.38378	-17.3955545766406-13.6965970317117i
2.43	77.6	9.67742	2.17151	-29.0628751530775-19.0396827916091i
2.52	73.275	10.0358	2.49221	-39.2677699053221+6.93405492057178i
2.61	80.55	10.3943	1.52365	10.2578339341745+22.1151748034656i
2.7	77.4916	10.7527	1.4081	-19.827753513424+10.6978145610492i
2.79	74.1334	11.1111	0.822706	-13.0863077367343-1.42161599754142i
A18
Time	Data	FFT Freq	FFT Mag	FFT Complex			Max
0	45.2308	0	92.9826	1487.721192			3.42392
0.09	46.9231	0.358423	2.49404	29.0335329520115+27.3758248756465i
0.18	43.375	0.716846	0.962426	-11.8975152810766+9.77611711924553i
0.27	44.6923	1.07527	1.77521	21.6161915506583+18.4251620953136i
0.36	49.4615	1.43369	1.4553	-15.7995453736305-17.1042658442352i
0.45	45.4327	1.79211	3.42392	-31.2370836807525+45.0043921289998i
0.54	50.6539	2.15054	3.18615	50.9778193536754-0.252684341455437i
0.63	35.9327	2.50896	0.809995	10.1248273909354-8.08994631622892i
0.72	44.6731	2.86738	3.16191	-21.182678+45.942322i
0.81	38.7308	3.22581	1.24934	-19.6287082241382+3.78013526602387i
0.9	56.875	3.58423	2.02687	-24.2768646403953-21.5020469573217i
0.99	57.0096	3.94265	1.62507	-23.683940928489-10.7300034858544i
1.08	42.6539	4.30108	2.86236	36.1456133736305-28.1235538442353i
1.17	34.4808	4.6595	1.71772	-23.8271683617504-13.6970536456912i
1.26	42.8846	5.01792	0.545327	5.11965656779653+7.06533050337903i
1.35	35.3077	5.37634	2.4906	-25.8590746984749+30.3200063317482i
1.44	53.1635	5.73477	3.02584	48.413452
1.53	40.0385	6.09319	2.4906	-25.859074698475-30.3200063317481i
1.62	48.8269	6.45161	0.545327	5.1196565677965-7.06533050337905i
1.71	47.1058	6.81004	1.71772	-23.8271683617503+13.6970536456913i
1.8	43.6731	7.16846	2.86236	36.1456133736306+28.1235538442352i
1.89	45.8942	7.52688	1.62507	-23.683940928489+10.7300034858544i
1.98	50.2211	7.8853	2.02687	-24.2768646403953+21.5020469573218i
2.07	51.25	8.24373	1.24934	-19.6287082241383-3.78013526602378i
2.16	48.7404	8.60215	3.16191	-21.182678-45.942322i
2.25	41.5481	8.96057	0.809995	10.1248273909354+8.08994631622888i
2.34	45.4808	9.319	3.18615	50.9778193536754+0.252684341455321i
2.43	59.7692	9.67742	3.42392	-31.2370836807527-45.0043921289997i
2.52	45.8461	10.0358	1.4553	-15.7995453736305+17.1042658442353i
2.61	43.8077	10.3943	1.77521	21.6161915506582-18.4251620953138i
2.7	56.3077	10.7527	0.962426	-11.8975152810767-9.77611711924548i
2.79	51.7308	11.1111	2.49404	29.0335329520113-27.3758248756467i
B01
Time	Data	FFT Freq	FFT Mag	FFT Complex			Max
0	219.375	0	459.63	7354.079682			6.74092
0.09	223.58	0.358423	4.36031	-41.4363552795535-56.1264498857945i
0.18	224.091	0.716846	1.21158	-6.73294143285833-18.1785083184191i
0.27	244.886	1.07527	3.75509	-52.3182027903098-29.5396185703382i
0.36	239.943	1.43369	2.91346	-30.6404557379255-35.1304742157902i
0.45	239.898	1.79211	0.676451	-10.549874843397+2.41703185709231i
0.54	226.364	2.15054	5.5861	-59.1997299380773+66.9607910838509i
0.63	220.75	2.50896	5.25909	80.8203500972704+23.4206642155909i
0.72	235.693	2.86738	2.16025	-34.1364129999999+5.42037899999991i
0.81	239.023	3.22581	1.04194	-9.52022276428478-13.6854239998168i
0.9	239.523	3.58423	1.26393	0.802320833439133+20.2069507283836i
0.99	216.83	3.94265	1.27274	8.07958665022882-18.6923345717267i
1.08	232.648	4.30108	1.27704	-9.70048826207453+17.9831757842098i
1.17	234.273	4.6595	2.82164	-34.3835406587104-29.2568227649683i
1.26	243.932	5.01792	6.74092	-21.8696494625036-105.614236673886i
1.35	235.5	5.37634	1.94908	21.0355555887562-23.0222638670136i
1.44	224.159	5.73477	4.08878	65.4204399999999
1.53	225.682	6.09319	1.94908	21.0355555887562+23.0222638670134i
1.62	241.307	6.45161	6.74092	-21.8696494625033+105.614236673886i
1.71	240.818	6.81004	2.82164	-34.3835406587103+29.2568227649683i
1.8	219.466	7.16846	1.27704	-9.70048826207455-17.9831757842098i
1.89	226.114	7.52688	1.27274	8.07958665022887+18.6923345717267i
1.98	220.489	7.8853	1.26393	0.802320833439094-20.2069507283836i
2.07	229.08	8.24373	1.04194	-9.52022276428477+13.6854239998169i
2.16	229.591	8.60215	2.16025	-34.1364129999999-5.42037899999991i
2.25	220.773	8.96057	5.25909	80.8203500972704-23.4206642155911i
2.34	244.33	9.319	5.5861	-59.1997299380775-66.9607910838508i
2.43	216.636	9.67742	0.676451	-10.549874843397-2.41703185709232i
2.52	236.932	10.0358	2.91346	-30.6404557379255+35.1304742157902i
2.61	210.114	10.3943	3.75509	-52.3182027903097+29.5396185703383i
2.7	231.909	10.7527	1.21158	-6.73294143285826+18.178508318419i
2.79	220.375	11.1111	4.36031	-41.4363552795534+56.1264498857947i
B02
Time	Data	FFT Freq	FFT Mag	FFT Complex			Max
0	24.8	0	89.5953	1433.524964			8.82264
0.09	60.4	0.358423	1.61836	2.115435584581-25.807252992162i
0.18	40.075	0.716846	2.33101	-27.7894740530623+24.8746846174922i
0.27	47.225	1.07527	1.41076	-1.81383277873643-22.4991541804397i
0.36	59.525	1.43369	4.47707	-47.6594152796412+53.4778285352804i
0.45	34.975	1.79211	8.82264	-123.759310150837-67.900093335388i
0.54	36.875	2.15054	7.60326	-12.8453313423604-120.972152548449i
0.63	59.475	2.50896	4.40588	51.4726584759402+48.1660771636352i
0.72	43.675	2.86738	3.62863	-55.350006-17.524994i
0.81	47.1	3.22581	4.59032	64.4109671488565-35.2905185041146i
0.9	44.2	3.58423	6.04423	-14.7526690707484-95.5758711373986i
0.99	52.4	3.94265	1.61083	-14.7213521811396-21.1551707806107i
1.08	37.25	4.30108	5.03522	-74.1405727203588-31.5221714647195i
1.17	56	4.6595	2.12724	25.7722390390431-22.231355717678i
1.26	52.325	5.01792	5.64362	-2.21262153382923+90.2708460285428i
1.35	46.6	5.37634	2.32274	-37.0769011377086-2.54126075192779i
1.44	29	5.73477	6.45156	-103.224976
1.53	54.875	6.09319	2.32274	-37.0769011377085+2.54126075192788i
1.62	47.175	6.45161	5.64362	-2.21262153382945-90.2708460285429i
1.71	17.25	6.81004	2.12724	25.7722390390432+22.2313557176778i
1.8	36.925	7.16846	5.03522	-74.1405727203588+31.5221714647196i
1.89	40.65	7.52688	1.61083	-14.7213521811396+21.1551707806106i
1.98	72.05	7.8853	6.04423	-14.7526690707481+95.5758711373985i
2.07	61.025	8.24373	4.59032	64.4109671488566+35.2905185041144i
2.16	24.525	8.60215	3.62863	-55.350006+17.524994i
2.25	34.9	8.96057	4.40588	51.4726584759402-48.1660771636353i
2.34	27.425	9.319	7.60326	-12.8453313423601+120.972152548449i
2.43	62.275	9.67742	8.82264	-123.759310150836+67.9000933353884i
2.52	49.2	10.0358	4.47707	-47.6594152796413-53.4778285352805i
2.61	64.05	10.3943	1.41076	-1.81383277873629+22.4991541804398i
2.7	40.125	10.7527	2.33101	-27.7894740530623-24.874684617492i
2.79	29.175	11.1111	1.61836	2.11543558458101+25.807252992162i
B03
Time	Data	FFT Freq	FFT Mag	FFT Complex			Max
0	16.1111	0	36.1363	578.180603			5.13577
0.09	6.76392	0.358423	1.43521	-13.3233275963129+18.7030063336504i
0.18	24.4583	0.716846	2.94281	0.556723914431014-47.0816912259394i
0.27	25.6111	1.07527	4.45355	-5.63625957192144E-002+71.2567681188906i
0.36	13.625	1.43369	2.88101	-37.5606450393285-26.721919300831i
0.45	12	1.79211	3.79958	-27.3336647911831-54.3019044063629i
0.54	20.7917	2.15054	1.02846	8.91059453377613+13.8340762940912i
0.63	19.125	2.50896	2.09137	-30.8285889060234-13.0115149683603i
0.72	18.0695	2.86738	4.87026	54.0138550000002+56.1666260000001i
0.81	28.3333	3.22581	3.94912	-38.5421853361365+50.0695609803106i
0.9	13.4305	3.58423	4.78025	-31.6210429386936+69.641261693673i
0.99	11.6528	3.94265	2.01226	18.2235944803951-26.5422527813749i
1.08	24.0139	4.30108	5.0142	-60.8559809606713-52.2775833008314i
1.17	1.02777	4.6595	5.13577	80.122578058768-18.2388148998603i
1.26	3.56946	5.01792	1.19157	6.43131249048644+17.9476621736426i
1.35	30.8195	5.37634	2.09191	23.0709646862115-24.2489843614172i
1.44	14.6945	5.73477	2.1849	34.9584350000001
1.53	22.2222	6.09319	2.09191	23.0709646862115+24.2489843614171i
1.62	17.2222	6.45161	1.19157	6.4313124904864-17.9476621736426i
1.71	22.6805	6.81004	5.13577	80.1225780587681+18.23881489986i
1.8	44.9028	7.16846	5.0142	-60.8559809606712+52.2775833008314i
1.89	18.2083	7.52688	2.01226	18.2235944803953+26.5422527813749i
1.98	22.0278	7.8853	4.78025	-31.6210429386938-69.6412616936729i
2.07	7.41669	8.24373	3.94912	-38.5421853361366-50.0695609803105i
2.16	16.6667	8.60215	4.87026	54.0138550000001-56.1666260000001i
2.25	14.625	8.96057	2.09137	-30.8285889060233+13.0115149683604i
2.34	1.63892	9.319	1.02846	8.91059453377607-13.8340762940913i
2.43	31.8472	9.67742	3.79958	-27.3336647911829+54.301904406363i
2.52	32.2083	10.0358	2.88101	-37.5606450393284+26.721919300831i
2.61	4.54169	10.3943	4.45355	-5.63625957194134E-002-71.2567681188905i
2.7	23.1389	10.7527	2.94281	0.556723914431122+47.0816912259393i
2.79	14.7361	11.1111	1.43521	-13.3233275963129-18.7030063336504i
B06
Time	Data	FFT Freq	FFT Mag	FFT Complex			Max
0	131.25	0	287.993	4607.888887			10.7014
0.09	161.556	0.358423	1.21119	8.83428341561909+17.248301711101i
0.18	151.236	0.716846	1.39551	-22.2524551543033+1.83687878461601i
0.27	156.347	1.07527	4.4372	-23.8508322599132-66.8688975886375i
0.36	132.083	1.43369	5.7956	43.1160073508634-82.0962842857011i
0.45	148.208	1.79211	1.94799	-26.2382391689678-16.8222263264998i
0.54	140.389	2.15054	4.12362	-58.3549906628984+30.7861461799099i
0.63	133.292	2.50896	5.73539	-22.4951248675237-88.9663901479308i
0.72	132.389	2.86738	4.94369	40.6388859999999-67.8611450000001i
0.81	170.875	3.22581	7.70919	-118.931229570393+32.7087946239717i
0.9	137.458	3.58423	4.24142	67.7797387318668-3.35532095263595i
0.99	141.903	3.94265	1.78278	-24.7477343652443+14.1842629359426i
1.08	131.153	4.30108	5.89848	32.7451366491366-88.5129082857011i
1.17	155.694	4.6595	2.11844	2.38372382277364+33.8111090230779i
1.26	134.778	5.01792	1.56369	-19.1167489146653+16.1399956520704i
1.35	141.681	5.37634	2.50105	2.15623299364918-39.9586681677234i
1.44	156.611	5.73477	10.7014	-171.222194999999
1.53	151.194	6.09319	2.50105	2.15623299364924+39.9586681677233i
1.62	113.931	6.45161	1.56369	-19.1167489146653-16.1399956520704i
1.71	161.681	6.81004	2.11844	2.38372382277367-33.811109023078i
1.8	146.861	7.16846	5.89848	32.7451366491368+88.512908285701i
1.89	127.792	7.52688	1.78278	-24.7477343652443-14.1842629359426i
1.98	135.361	7.8853	4.24142	67.7797387318668+3.35532095263576i
2.07	145.125	8.24373	7.70919	-118.931229570393-32.7087946239715i
2.16	163.458	8.60215	4.94369	40.638886+67.8611450000001i
2.25	162.722	8.96057	5.73539	-22.4951248675235+88.9663901479307i
2.34	140.194	9.319	4.12362	-58.3549906628985-30.7861461799098i
2.43	148.819	9.67742	1.94799	-26.2382391689678+16.8222263264998i
2.52	135.681	10.0358	5.7956	43.1160073508636+82.0962842857011i
2.61	150.667	10.3943	4.4372	-23.8508322599131+66.8688975886376i
2.7	135.5	10.7527	1.39551	-22.2524551543033-1.83687878461601i
2.79	132	11.1111	1.21119	8.83428341561905-17.2483017111011i
B07
Time	Data	FFT Freq	FFT Mag	FFT Complex			Max
0	129.36	0	250.938	4015.007324			6.3612
0.09	125.507	0.358423	3.99097	-54.7398914352778+32.8796889946391i
0.18	129.316	0.716846	4.54783	61.5553321652594-38.8036668187674i
0.27	116.978	1.07527	6.31797	-9.36856617488685+100.652497944267i
0.36	117.287	1.43369	4.05769	46.8158131258861-44.9808330988786i
0.45	110.324	1.79211	1.80689	27.0902709495021-10.0954220905907i
0.54	118.243	2.15054	3.24548	-51.601840675067+5.80835087536867i
0.63	146.419	2.50896	6.3612	-72.9875316240909-70.9353079206059i
0.72	114.412	2.86738	4.60562	65.6911649999999-33.389769i
0.81	131.419	3.22581	5.1395	23.1739729682442+78.8991150978793i
0.9	125.463	3.58423	3.53491	32.8099027960432-46.0692173408923i
0.99	114.949	3.94265	0.479892	0.473142732087098+7.66368113085375i
1.08	120.375	4.30108	3.518	-52.1687771258862+21.1367809011216i
1.17	114.397	4.6595	3.50031	-9.62395258083753+55.1718277880159i
1.26	128.809	5.01792	4.7904	71.9718377137644-26.3577470350283i
1.35	117.074	5.37634	0.801341	-12.7820928347399+1.00388263542925i
1.44	142.956	5.73477	0.505974	-8.09558200000015
1.53	143.493	6.09319	0.801341	-12.78209283474-1.00388263542922i
1.62	131.147	6.45161	4.7904	71.9718377137645+26.3577470350281i
1.71	138.5	6.81004	3.50031	-9.62395258083774-55.1718277880158i
1.8	150.066	7.16846	3.518	-52.1687771258863-21.1367809011215i
1.89	130.787	7.52688	0.479892	0.473142732087096-7.66368113085374i
1.98	98.7647	7.8853	3.53491	32.8099027960434+46.0692173408922i
2.07	120.5	8.24373	5.1395	23.173972968244-78.8991150978795i
2.16	129.221	8.60215	4.60562	65.691165+33.389769i
2.25	132.529	8.96057	6.3612	-72.9875316240907+70.9353079206061i
2.34	115.044	9.319	3.24548	-51.601840675067-5.80835087536844i
2.43	110.831	9.67742	1.80689	27.0902709495022+10.0954220905906i
2.52	130.897	10.0358	4.05769	46.8158131258861+44.9808330988785i
2.61	134.015	10.3943	6.31797	-9.36856617488717-100.652497944267i
2.7	122.096	10.7527	4.54783	61.5553321652595+38.8036668187674i
2.79	123.831	11.1111	3.99097	-54.7398914352778-32.8796889946391i
B08
Time	Data	FFT Freq	FFT Mag	FFT Complex			Max
0	161.083	0	344.695	5515.124999			7.80447
0.09	177.458	0.358423	3.01592	-12.7247904407046+46.54667174346i
0.18	182.083	0.716846	3.47684	43.6522244854352-34.4835523878365i
0.27	183.167	1.07527	5.97072	-48.5752970833448-82.2601170743638i
0.36	178.292	1.43369	5.8424	-93.224495523084+6.88412143271793i
0.45	183.042	1.79211	3.85772	8.77929306835539-61.0960310404153i
0.54	149.375	2.15054	5.58381	-25.0194649128231-85.7661025751991i
0.63	171.208	2.50896	7.80447	-29.5366190842983+121.32795182912i
0.72	173.708	2.86738	4.36403	65.999969-22.7916559999999i
0.81	167.875	3.22581	6.68923	-16.1584029173072-105.800871082522i
0.9	120.292	3.58423	6.14025	-80.8668342584603+55.7891082001794i
0.99	170.292	3.94265	3.97286	52.3710847138454+36.025988910795i
1.08	205.042	4.30108	4.46418	-65.9420644769159-27.449128567282i
1.17	168.958	4.6595	2.46051	0.389849571942722+39.3662858167392i
1.26	177.292	5.01792	3.57666	13.5673226858479-55.594965612458i
1.35	174.875	5.37634	6.13033	-1.21161382848872-98.0777682282895i
1.44	166.917	5.73477	1.03386	16.5416869999999
1.53	182.375	6.09319	6.13033	-1.2116138284884+98.0777682282895i
1.62	176.167	6.45161	3.57666	13.5673226858481+55.5949656124579i
1.71	165.833	6.81004	2.46051	0.389849571942616-39.3662858167393i
1.8	175.25	7.16846	4.46418	-65.9420644769158+27.449128567282i
1.89	178.042	7.52688	3.97286	52.3710847138453-36.0259889107952i
1.98	188.625	7.8853	6.14025	-80.8668342584604-55.7891082001793i
2.07	167	8.24373	6.68923	-16.1584029173069+105.800871082522i
2.16	166.458	8.60215	4.36403	65.999969+22.7916559999999i
2.25	164.125	8.96057	7.80447	-29.5366190842986-121.32795182912i
2.34	187.833	9.319	5.58381	-25.0194649128229+85.7661025751991i
2.43	170.792	9.67742	3.85772	8.77929306835561+61.0960310404153i
2.52	189.167	10.0358	5.8424	-93.224495523084-6.88412143271789i
2.61	164.167	10.3943	5.97072	-48.5752970833445+82.260117074364i
2.7	168.25	10.7527	3.47684	43.6522244854353+34.4835523878364i
2.79	160.083	11.1111	3.01592	-12.7247904407048-46.5466717434599i
B09
Time	Data	FFT Freq	FFT Mag	FFT Complex			Max
0	18	0	30.375	486			4.74078
0.09	14.5	0.358423	0.991575	-15.5053576437245-3.35986643369529i
0.18	2.9375	0.716846	1.73911	-26.1415858725564-9.53347299917283i
0.27	1	1.07527	4.74078	-11.6533848540195+74.9519932606096i
0.36	24.5625	1.43369	0.655671	-9.33273811042196+4.79118414315908i
0.45	8.125	1.79211	3.17853	23.0204373397412+45.347916895659i
0.54	25.25	2.15054	3.9855	-12.8888707190983-62.4519018622157i
0.63	27.8125	2.50896	2.3295	21.8935751816028-30.1641788606423i
0.72	12.625	2.86738	4.29566	68.5-5.625i
0.81	19.6875	3.22581	1.27517	20.0622972058389+3.71149935535319i
0.9	13.125	3.58423	2.15569	33.2868414921074+9.03453385152149i
0.99	14	3.94265	3.93377	-16.083826438058-60.8506637679496i
1.08	21.625	4.30108	2.60133	-32.667261889578+25.7911841431591i
1.17	16.625	4.6595	3.03206	-48.2473223176271-5.06981070770237i
1.26	0.5	5.01792	3.00468	36.9936150995473+30.7029627145643i
1.35	6.4375	5.37634	0.318482	-1.98641847375373+4.69258847759679i
1.44	21.5625	5.73477	1.96875	31.5
1.53	9.625	6.09319	0.318482	-1.98641847375376-4.69258847759683i
1.62	32.5	6.45161	3.00468	36.9936150995472-30.7029627145644i
1.71	19.25	6.81004	3.03206	-48.2473223176271+5.06981070770247i
1.8	17.6875	7.16846	2.60133	-32.6672618895781-25.7911841431591i
1.89	14.3125	7.52688	3.93377	-16.0838264380579+60.8506637679497i
1.98	6.625	7.8853	2.15569	33.2868414921074-9.03453385152159i
2.07	19.3125	8.24373	1.27517	20.0622972058389-3.71149935535322i
2.16	19.125	8.60215	4.29566	68.5+5.625i
2.25	13.125	8.96057	2.3295	21.8935751816029+30.1641788606423i
2.34	4.25	9.319	3.9855	-12.8888707190981+62.4519018622157i
2.43	11.625	9.67742	3.17853	23.0204373397411-45.347916895659i
2.52	28.4375	10.0358	0.655671	-9.33273811042199-4.79118414315911i
2.61	20.4375	10.3943	4.74078	-11.6533848540197-74.9519932606096i
2.7	9.9375	10.7527	1.73911	-26.1415858725564+9.53347299917297i
2.79	11.375	11.1111	0.991575	-15.5053576437245+3.35986643369526i
B14
Time	Data	FFT Freq	FFT Mag	FFT Complex			Max
0	87.75	0	153.57	2457.125			13.8903
0.09	95.75	0.358423	9.10782	26.3378421631273-143.325176006175i
0.18	91.875	0.716846	0.632544	8.9299609197722+4.76281013905772i
0.27	78.75	1.07527	13.8903	219.219686513681-36.5490021009963i
0.36	86.375	1.43369	5.26806	78.6246301758962+30.3774169979695i
0.45	63.375	1.79211	9.307	-128.608393742965-75.0642599129062i
0.54	65.5	2.15054	5.59369	9.91076479153516+88.9485513065402i
0.63	65.5	2.50896	0.761495	9.59967113314914+7.50294720182877i
0.72	88.25	2.86738	2.06322	0.874999999999982-33i
0.81	117	3.22581	7.07776	-108.284399142447-33.1469563379376i
0.9	104.5	3.58423	6.18661	59.8171572698227-78.867465871442i
0.99	72.75	3.94265	3.82445	60.4906010383291-9.2332317389558i
1.08	88.875	4.30108	0.999705	-5.87463017589617+14.8774169979696i
1.17	67.375	4.6595	6.70709	-59.6320707087755+89.2198866047599i
1.26	91.75	5.01792	3.31516	35.3421170188698-39.5532070389244i
1.35	68.375	5.37634	6.24617	-39.1229372540991+91.9627809858633i
1.44	90.25	5.73477	0.976562	15.625
1.53	59.5	6.09319	6.24617	-39.1229372540994-91.9627809858631i
1.62	39.625	6.45161	3.31516	35.34211701887+39.5532070389244i
1.71	67.25	6.81004	6.70709	-59.6320707087757-89.2198866047597i
1.8	74.625	7.16846	0.999705	-5.87463017589624-14.8774169979695i
1.89	89.875	7.52688	3.82445	60.490601038329+9.23323173895555i
1.98	74.375	7.8853	6.18661	59.8171572698229+78.867465871442i
2.07	100.375	8.24373	7.07776	-108.284399142447+33.1469563379378i
2.16	61.25	8.60215	2.06322	0.875000000000018+33i
2.25	48.125	8.96057	0.761495	9.59967113314908-7.50294720182888i
2.34	69	9.319	5.59369	9.91076479153501-88.9485513065401i
2.43	55.25	9.67742	9.307	-128.608393742965+75.0642599129066i
2.52	41.25	10.0358	5.26806	78.6246301758962-30.3774169979696i
2.61	85.875	10.3943	13.8903	219.219686513681+36.5490021009957i
2.7	81.125	10.7527	0.632544	8.9299609197722-4.76281013905771i
2.79	85.625	11.1111	9.10782	26.3378421631276+143.325176006175i
B15
Time	Data	FFT Freq	FFT Mag	FFT Complex			Max
0	35.3417	0	89.1396	1426.233341			5.49173
0.09	47.575	0.358423	2.35094	-25.8579284893734-27.317725388199i
0.18	45.775	0.716846	3.19057	13.4358261749135+49.2492638797344i
0.27	38.975	1.07527	2.01089	11.6994072977341-29.9716945429078i
0.36	42.4334	1.43369	2.43807	11.4286092004172+37.2974353757269i
0.45	41.8917	1.79211	2.70882	-42.8226323359849+6.68370931308194i
0.54	47.1583	2.15054	1.71276	20.8844810234033-17.7432612147211i
0.63	40.1334	2.50896	0.859713	-13.2046740225497-3.85326112389219i
0.72	42.6334	2.86738	1.75712	-20.2999259999999+19.450013i
0.81	42.8917	3.22581	5.49173	-84.8497187816033-22.830867060119i
0.9	54.475	3.58423	3.0528	43.7292275529846-21.7615125739935i
0.99	44.425	3.94265	2.71676	-43.4301854832386-1.81789445208792i
1.08	53.2	4.30108	1.26852	-10.1618852004171-17.569140624273i
1.17	54.175	4.6595	1.89663	28.3083817783448-10.9323944973457i
1.26	43.25	5.01792	2.61673	-23.9164787513016+34.364316520462i
1.35	50.7667	5.37634	1.85462	-28.7757539633288+7.24557248630608i
1.44	60.2083	5.73477	2.02292	32.3667590000001
1.53	41.0584	6.09319	1.85462	-28.7757539633288-7.24557248630609i
1.62	32.7584	6.45161	2.61673	-23.9164787513018-34.364316520462i
1.71	39.8	6.81004	1.89663	28.3083817783448+10.9323944973455i
1.8	44.675	7.16846	1.26852	-10.1618852004171+17.569140624273i
1.89	26.6583	7.52688	2.71676	-43.4301854832386+1.81789445208796i
1.98	58.3666	7.8853	3.0528	43.7292275529846+21.7615125739934i
2.07	50.4083	8.24373	5.49173	-84.8497187816032+22.8308670601192i
2.16	39.3834	8.60215	1.75712	-20.2999259999999-19.450013i
2.25	38.175	8.96057	0.859713	-13.2046740225497+3.85326112389214i
2.34	40.675	9.319	1.71276	20.8844810234033+17.7432612147211i
2.43	48.5917	9.67742	2.70882	-42.822632335985-6.68370931308187i
2.52	36.625	10.0358	2.43807	11.4286092004172-37.2974353757269i
2.61	46.3166	10.3943	2.01089	11.6994072977342+29.9716945429077i
2.7	52.3417	10.7527	3.19057	13.4358261749134-49.2492638797344i
2.79	45.0917	11.1111	2.35094	-25.8579284893734+27.317725388199i
B18
Time	Data	FFT Freq	FFT Mag	FFT Complex			Max
0	227.333	0	456.607	7305.708376			4.15086
0.09	234.125	0.358423	2.58889	33.0279851866461-24.9990884840793i
0.18	240.792	0.716846	2.13892	-18.9735784004632-28.48155382878i
0.27	223.25	1.07527	2.36879	-26.1871833104399-27.3987834152476i
0.36	233.375	1.43369	0.910755	4.92711826750269-13.7138253922488i
0.45	232.708	1.79211	1.88502	18.3779738396758-23.9143210696761i
0.54	243.458	2.15054	3.25346	50.9906192348412-10.4746578105462i
0.63	226.667	2.50896	0.562141	-8.95370522077583-0.853051217893141i
0.72	227.5	2.86738	4.15086	-61.0417200000002-26.1666559999999i
0.81	229.5	3.22581	1.62304	23.8203810276582-10.3422550772999i
0.9	223.208	3.58423	3.20671	-48.2075826229585+17.5633865101221i
0.99	233.875	3.94265	1.84952	28.782846922696+6.87411341115096i
1.08	223.375	4.30108	0.507882	-7.09374226750266-3.96388939224889i
1.17	218.917	4.6595	3.17088	-40.1106504875626+31.0658711032405i
1.26	233.833	5.01792	1.41588	-16.3093302114193+15.7231144918881i
1.35	228.375	5.37634	1.80512	23.2423520421021-17.1453203058248i
1.44	220.833	5.73477	3.52344	56.3750640000003
1.53	229.083	6.09319	1.80512	23.2423520421021+17.1453203058248i
1.62	231.208	6.45161	1.41588	-16.3093302114194-15.7231144918881i
1.71	217.292	6.81004	3.17088	-40.1106504875627-31.0658711032404i
1.8	221.417	7.16846	0.507882	-7.09374226750265+3.9638893922489i
1.89	234.417	7.52688	1.84952	28.782846922696-6.87411341115105i
1.98	232.833	7.8853	3.20671	-48.2075826229586-17.563386510122i
2.07	218	8.24373	1.62304	23.8203810276582+10.3422550772998i
2.16	228.792	8.60215	4.15086	-61.0417200000002+26.1666559999999i
2.25	225.25	8.96057	0.562141	-8.95370522077581+0.853051217893193i
2.34	242.75	9.319	3.25346	50.9906192348412+10.474657810546i
2.43	226.208	9.67742	1.88502	18.3779738396759+23.914321069676i
2.52	227.375	10.0358	0.910755	4.92711826750271+13.7138253922488i
2.61	221.417	10.3943	2.36879	-26.1871833104398+27.3987834152477i
2.7	222.958	10.7527	2.13892	-18.9735784004631+28.48155382878i
2.79	225.583	11.1111	2.58889	33.0279851866462+24.9990884840792i
C01
Time	Data	FFT Freq	FFT Mag	FFT Complex			Max
0	69.6875	0	75.7891	1212.625			10.1362
0.09	34.125	0.358423	6.72616	99.716247545529-40.4776666915484i
0.18	27.3125	0.716846	2.26784	24.3076520114189-26.9400569702895i
0.27	53	1.07527	4.76269	61.5206258302077-44.9679253991101i
0.36	51.5	1.43369	3.52621	51.4367762147387+23.1818114662338i
0.45	39.625	1.79211	10.1362	95.3827269070948+131.164733119445i
0.54	50.4375	2.15054	4.55241	-7.44434483067842+72.4571233422656i
0.63	35.9375	2.50896	7.52873	57.8370004243425+105.666450803957i
0.72	20.0625	2.86738	4.68482	-72.1875-20.1875i
0.81	56.3125	3.22581	3.14288	47.8736821969222-15.3881649353538i
0.9	19.75	3.58423	9.32615	149.21281970596-1.28265392970078i
0.99	47.5	3.94265	6.56103	51.8201501701131+91.2947903526824i
1.08	28.75	4.30108	6.11572	5.56322378526128-97.6931885337662i
1.17	45.9375	4.6595	4.61793	-34.7581439789807+65.2008672534245i
1.26	50.9375	5.01792	6.71988	36.6738731132996+101.070165757744i
1.35	4	5.37634	6.22696	-59.3922890952279-79.993547011562i
1.44	29.6875	5.73477	0.140625	2.25
1.53	34	6.09319	6.22696	-59.3922890952277+79.9935470115625i
1.62	40.1875	6.45161	6.71988	36.6738731132994-101.070165757744i
1.71	35	6.81004	4.61793	-34.758143978981-65.2008672534242i
1.8	33.5	7.16846	6.11572	5.56322378526142+97.6931885337662i
1.89	5.25	7.52688	6.56103	51.8201501701126-91.2947903526823i
1.98	61.5625	7.8853	9.32615	149.21281970596+1.28265392970054i
2.07	31.8125	8.24373	3.14288	47.8736821969221+15.3881649353538i
2.16	28.625	8.60215	4.68482	-72.1875+20.1875i
2.25	53.1875	8.96057	7.52873	57.8370004243421-105.666450803957i
2.34	52.4375	9.319	4.55241	-7.44434483067849-72.4571233422655i
2.43	15.8125	9.67742	10.1362	95.3827269070943-131.164733119445i
2.52	5.8125	10.0358	3.52621	51.4367762147386-23.1818114662338i
2.61	44.25	10.3943	4.76269	61.5206258302077+44.9679253991098i
2.7	37.1875	10.7527	2.26784	24.307652011419+26.9400569702896i
2.79	69.4375	11.1111	6.72616	99.7162475455291+40.4776666915481i
C03
Time	Data	FFT Freq	FFT Mag	FFT Complex			Max
0	111.357	0	211.974	3391.589384			12.2623
0.09	92.1964	0.358423	7.60475	-74.6377294823504-96.0950812532835i
0.18	75.375	0.716846	11.8898	70.0330046727644+176.876714182507i
0.27	111	1.07527	6.76502	108.17118654669-3.86848171137898i
0.36	108.375	1.43369	7.8812	-49.6261658205531+115.92347845909i
0.45	90.7143	1.79211	8.91209	-121.147313246434+75.2077695806602i
0.54	111.161	2.15054	5.04397	-29.3280928998424+75.1859676515503i
0.63	80.8036	2.50896	12.2623	191.475781256432-42.7788793935859i
0.72	84.9464	2.86738	9.14314	-140.821442+39.625i
0.81	117	3.22581	7.72287	46.7373162276344+114.385986866354i
0.9	165.304	3.58423	3.50913	40.0482687609864-39.3511481849052i
0.99	108.071	3.94265	6.98754	-37.1339189590373-105.453651445902i
1.08	105.732	4.30108	4.27231	30.5547538205531-61.1479975409096i
1.17	130.875	4.6595	3.8896	-32.2887739540396-53.2021184510321i
1.26	154.321	5.01792	7.28206	16.2466954660919-115.374637653948i
1.35	110.25	5.37634	5.47849	35.252163611104+80.2547532935652i
1.44	96.8036	5.73477	4.04799	64.7678519999999
1.53	94.6607	6.09319	5.47849	35.2521636111037-80.2547532935653i
1.62	106.839	6.45161	7.28206	16.2466954660921+115.374637653948i
1.71	109.321	6.81004	3.8896	-32.2887739540393+53.2021184510322i
1.8	70.2143	7.16846	4.27231	30.5547538205533+61.1479975409095i
1.89	108.214	7.52688	6.98754	-37.1339189590371+105.453651445903i
1.98	101.964	7.8853	3.50913	40.0482687609865+39.3511481849053i
2.07	119.857	8.24373	7.72287	46.737316227634-114.385986866354i
2.16	98.9643	8.60215	9.14314	-140.821442-39.625i
2.25	78.2321	8.96057	12.2623	191.475781256433+42.7788793935854i
2.34	75.4643	9.319	5.04397	-29.3280928998426-75.1859676515501i
2.43	101.857	9.67742	8.91209	-121.147313246434-75.2077695806598i
2.52	117.286	10.0358	7.8812	-49.6261658205533-115.92347845909i
2.61	100	10.3943	6.76502	108.17118654669+3.86848171137864i
2.7	144.071	10.7527	11.8898	70.033004672764-176.876714182508i
2.79	110.357	11.1111	7.60475	-74.6377294823501+96.0950812532838i
C04
Time	Data	FFT Freq	FFT Mag	FFT Complex			Max
0	126.029	0	249.657	3994.519226			4.63581
0.09	115.615	0.358423	2.18979	-15.9779950483999+31.1812074397313i
0.18	122.019	0.716846	1.33927	8.40689812363216+19.7103672087892i
0.27	121.038	1.07527	4.08423	-39.2279859306346-52.2635827759805i
0.36	131.058	1.43369	2.45125	28.0833464953254+27.3776332142953i
0.45	123.856	1.79211	2.11981	-1.93363242387648+33.8618754455188i
0.54	127.529	2.15054	3.84947	-8.3673749533262+61.0204568839814i
0.63	116.298	2.50896	3.47435	9.44043927122235-54.7821851883479i
0.72	119.894	2.86738	0.945267	0.519164000000055+15.115356i
0.81	115	3.22581	4.04784	59.8752727105929+24.6881496629854i
0.9	127.683	3.58423	2.583	-39.6692553409184+11.5913095393567i
0.99	124.269	3.94265	0.892283	10.88474054555+9.2380500047029i
1.08	121.058	4.30108	1.19419	9.58981150467441-16.5262367857046i
1.17	113.577	4.6595	2.92305	12.7847398653439+44.9874080360424i
1.26	146.75	5.01792	1.92751	-21.9856238293874+21.6274118641644i
1.35	134.596	5.37634	2.16214	-30.3072509897979+16.6801665439035i
1.44	125.337	5.73477	4.63581	74.1730339999999
1.53	122.837	6.09319	2.16214	-30.307250989798-16.6801665439034i
1.62	125.567	6.45161	1.92751	-21.9856238293874-21.6274118641644i
1.71	119.817	6.81004	2.92305	12.7847398653437-44.9874080360424i
1.8	125.01	7.16846	1.19419	9.58981150467443+16.5262367857046i
1.89	119.462	7.52688	0.892283	10.8847405455499-9.23805000470298i
1.98	124.942	7.8853	2.583	-39.6692553409185-11.5913095393566i
2.07	117.837	8.24373	4.04784	59.8752727105929-24.6881496629856i
2.16	146.875	8.60215	0.945267	0.519164000000038-15.115356i
2.25	134.163	8.96057	3.47435	9.44043927122253+54.7821851883478i
2.34	122.212	9.319	3.84947	-8.36737495332638-61.0204568839815i
2.43	123.51	9.67742	2.11981	-1.93363242387646-33.8618754455187i
2.52	122.173	10.0358	2.45125	28.0833464953254-27.3776332142953i
2.61	128.019	10.3943	4.08423	-39.2279859306345+52.2635827759807i
2.7	120.212	10.7527	1.33927	8.40689812363208-19.7103672087893i
2.79	130.279	11.1111	2.18979	-15.9779950484-31.1812074397313i
C05
Time	Data	FFT Freq	FFT Mag	FFT Complex			Max
0	77.8125	0	155.066	2481.0625			6.84814
0.09	67	0.358423	5.8428	12.07623369192+92.7015177891165i
0.18	78.3125	0.716846	3.17238	-39.3711274244618+32.0358472896525i
0.27	63.6875	1.07527	2.2479	8.25176277778794+35.0070214073114i
0.36	60.625	1.43369	4.75028	-11.6728738302645+75.1027754458458i
0.45	69.8125	1.79211	2.92704	38.057484477044-27.2934050869999i
0.54	92.0625	2.15054	0.836284	11.8443797036361-6.22492971585684i
0.63	79.125	2.50896	2.98315	-27.4162739597842-39.0709606947091i
0.72	74.375	2.86738	6.84814	-95.375+53.9375i
0.81	65.0625	3.22581	2.22019	-7.29940949650509-34.7650152053665i
0.9	71.5625	3.58423	2.18519	16.0621047217524-31.0551425093371i
0.99	82.875	3.94265	6.04683	78.5917695831231+56.4246879171905i
1.08	67	4.30108	2.89915	-15.8271261697354+43.6027754458459i
1.17	71.3125	4.6595	3.01992	-46.2233473082912-14.0749214822478i
1.26	83.3125	5.01792	2.13554	-28.5353570009268-18.7943655038278i
1.35	84.8125	5.37634	5.12792	65.9617802347055-48.7925726152908i
1.44	62.5625	5.73477	5.66797	90.6875
1.53	67.75	6.09319	5.12792	65.9617802347056+48.7925726152906i
1.62	75.25	6.45161	2.13554	-28.5353570009268+18.7943655038279i
1.71	78.25	6.81004	3.01992	-46.2233473082911+14.074921482248i
1.8	88.375	7.16846	2.89915	-15.8271261697355-43.6027754458458i
1.89	79.6875	7.52688	6.04683	78.591769583123-56.4246879171907i
1.98	86.3125	7.8853	2.18519	16.0621047217525+31.0551425093371i
2.07	93	8.24373	2.22019	-7.29940949650491+34.7650152053665i
2.16	76	8.60215	6.84814	-95.375-53.9375i
2.25	65.25	8.96057	2.98315	-27.4162739597841+39.0709606947092i
2.34	112.312	9.319	0.836284	11.8443797036362+6.22492971585681i
2.43	65.75	9.67742	2.92704	38.057484477044+27.2934050869999i
2.52	88.5	10.0358	4.75028	-11.6728738302646-75.1027754458459i
2.61	84.75	10.3943	2.2479	8.25176277778786-35.0070214073114i
2.7	91.5	10.7527	3.17238	-39.3711274244618-32.0358472896524i
2.79	77.0625	11.1111	5.8428	12.0762336919197-92.7015177891165i
C06
Time	Data	FFT Freq	FFT Mag	FFT Complex			Max
0	112.75	0	137.323	2197.174868			15.0368
0.09	67.575	0.358423	6.80713	-2.89092992215806+108.875643759004i
0.18	55.05	0.716846	14.5266	232.417292642991+1.96167843798372i
0.27	71.85	1.07527	9.55428	151.117012981531+23.074460696325i
0.36	73.1	1.43369	3.38505	11.79857142947+52.8600377158298i
0.45	71.25	1.79211	7.46789	-110.532457118099+45.3820347081395i
0.54	8.34998	2.15054	4.5287	65.0655995144136-31.8872844120615i
0.63	39.175	2.50896	10.6753	147.394641546415+86.3074271701823i
0.72	76.4	2.86738	15.0368	225.550108+83.7248559999998i
0.81	38.275	3.22581	3.84063	60.964922776325+7.70683302448393i
0.9	66.2	3.58423	6.16105	-92.8117516330546+33.2171471993623i
0.99	60.875	3.94265	2.08243	29.2939010762506+15.8750210066999i
1.08	83.675	4.30108	11.225	42.4515485705304+174.51018171583i
1.17	62.675	4.6595	1.70762	27.3212264754838+0.193028430386029i
1.26	55.225	5.01792	7.96216	-94.7712365243497-85.1338419505922i
1.35	87.85	5.37634	2.32046	-12.6683178157479-34.8991769511941i
1.44	76.5	5.73477	3.21405	51.4248679999998
1.53	82.425	6.09319	2.32046	-12.6683178157479+34.8991769511943i
1.62	85.175	6.45161	7.96216	-94.7712365243497+85.1338419505925i
1.71	62.425	6.81004	1.70762	27.3212264754838-0.193028430385917i
1.8	69.825	7.16846	11.225	42.4515485705301-174.51018171583i
1.89	87.45	7.52688	2.08243	29.2939010762504-15.8750210066999i
1.98	72.225	7.8853	6.16105	-92.8117516330549-33.217147199362i
2.07	81.275	8.24373	3.84063	60.964922776325-7.7068330244839i
2.16	85.375	8.60215	15.0368	225.550108-83.7248559999998i
2.25	13.4	8.96057	10.6753	147.394641546415-86.3074271701826i
2.34	48.675	9.319	4.5287	65.0655995144134+31.8872844120614i
2.43	59.225	9.67742	7.46789	-110.532457118099-45.3820347081391i
2.52	97.3	10.0358	3.38505	11.7985714294699-52.8600377158299i
2.61	71.525	10.3943	9.55428	151.117012981531-23.0744606963255i
2.7	58.475	10.7527	14.5266	232.417292642991-1.96167843798429i
2.79	115.625	11.1111	6.80713	-2.89092992215846-108.875643759004i
C07
Time	Data	FFT Freq	FFT Mag	FFT Complex			Max
0	114.125	0	217.766	3484.25			10.054
0.09	158.125	0.358423	6.31126	43.7289329560542+91.0206511761683i
0.18	59.25	0.716846	9.55285	149.376541581336+32.3795434797983i
0.27	105.25	1.07527	3.27585	-14.4751346265457+50.3750941741451i
0.36	117.875	1.43369	2.95773	38.8588338037159+27.0096997177705i
0.45	104.375	1.79211	2.67675	-13.6802637304251+40.5842696440954i
0.54	103.625	2.15054	10.054	130.699007609601+93.7812882539956i
0.63	104.375	2.50896	7.61309	72.26196154595-98.0599607381171i
0.72	65.125	2.86738	3.33514	-44.875+28.875i
0.81	106.25	3.22581	2.85094	42.7537208631898-15.9011208443106i
0.9	111.375	3.58423	9.42839	-13.7648716014236-150.224961586574i
0.99	121.875	3.94265	9.07382	-38.1191622347562-140.087478938709i
1.08	64.125	4.30108	7.2318	-69.8588338037159-92.2403002822294i
1.17	104.5	4.6595	8.56437	-71.4544074901576-116.925117427156i
1.26	109.375	5.01792	2.48062	-24.3106775895131+31.3732936392291i
1.35	134.875	5.37634	8.03132	-32.0156472833097-124.448971948521i
1.44	115.5	5.73477	8.90625	-142.5
1.53	110.75	6.09319	8.03132	-32.0156472833095+124.448971948521i
1.62	119.375	6.45161	2.48062	-24.3106775895133-31.373293639229i
1.71	102.75	6.81004	8.56437	-71.4544074901572+116.925117427156i
1.8	119.625	7.16846	7.2318	-69.8588338037158+92.2403002822295i
1.89	101.625	7.52688	9.07382	-38.1191622347559+140.087478938709i
1.98	103.375	7.8853	9.42839	-13.7648716014234+150.224961586574i
2.07	106.25	8.24373	2.85094	42.7537208631898+15.9011208443105i
2.16	104	8.60215	3.33514	-44.875-28.875i
2.25	101.75	8.96057	7.61309	72.2619615459502+98.059960738117i
2.34	109.125	9.319	10.054	130.699007609601-93.7812882539958i
2.43	123	9.67742	2.67675	-13.6802637304252-40.5842696440953i
2.52	112.625	10.0358	2.95773	38.8588338037158-27.0096997177706i
2.61	104.875	10.3943	3.27585	-14.4751346265459-50.3750941741451i
2.7	142.375	10.7527	9.55285	149.376541581336-32.3795434797985i
2.79	122.75	11.1111	6.31126	43.728932956054-91.0206511761685i
C08
Time	Data	FFT Freq	FFT Mag	FFT Complex			Max
0	101.417	0	228.557	3656.916594			8.50081
0.09	109.667	0.358423	8.37707	-130.09585272144+32.247869646041i
0.18	90.9583	0.716846	6.59089	-42.1546846816059-96.6621466659104i
0.27	115.542	1.07527	7.86596	-30.5603452242084+122.088589738959i
0.36	100.083	1.43369	6.33836	-51.3237633820411-87.467886410244i
0.45	124.083	1.79211	4.74212	59.785990902812+46.7170157472086i
0.54	122.75	2.15054	3.87857	-3.64714963863746-61.9499261877311i
0.63	108.333	2.50896	5.14679	81.3316583495615+12.9023235122662i
0.72	124.208	2.86738	1.05106	11.2499359999999+12.499968i
0.81	118.208	3.22581	0.674463	0.299925752475886-10.7872331805791i
0.9	110.333	3.58423	4.98908	-7.15182441685704+79.5042339873088i
0.99	117.958	3.94265	1.79335	20.8868306428886-19.6738626109611i
1.08	112.917	4.30108	2.9259	19.7405133820411+42.4487395897558i
1.17	117.792	4.6595	8.50081	-47.3125152103863-127.518886851002i
1.26	92.4583	5.01792	2.69125	2.95353073710022+42.9586415091294i
1.35	105.042	5.37634	6.4197	-91.3356924917034-46.9915332785955i
1.44	118.542	5.73477	0.192705	3.08328200000005
1.53	110.333	6.09319	6.4197	-91.3356924917033+46.9915332785956i
1.62	174.958	6.45161	2.69125	2.95353073710013-42.9586415091294i
1.71	129.125	6.81004	8.50081	-47.3125152103861+127.518886851002i
1.8	133.792	7.16846	2.9259	19.7405133820411-42.4487395897559i
1.89	114.625	7.52688	1.79335	20.8868306428886+19.6738626109611i
1.98	115.708	7.8853	4.98908	-7.15182441685721-79.5042339873089i
2.07	116.917	8.24373	0.674463	0.299925752475858+10.7872331805792i
2.16	108.25	8.60215	1.05106	11.2499359999999-12.499968i
2.25	110.792	8.96057	5.14679	81.3316583495615-12.9023235122665i
2.34	110.917	9.319	3.87857	-3.64714963863728+61.949926187731i
2.43	117.75	9.67742	4.74212	59.7859909028119-46.7170157472087i
2.52	121.417	10.0358	6.33836	-51.3237633820409+87.4678864102441i
2.61	101.708	10.3943	7.86596	-30.5603452242086-122.088589738959i
2.7	91.2917	10.7527	6.59089	-42.1546846816057+96.6621466659105i
2.79	109.042	11.1111	8.37707	-130.09585272144-32.2478696460408i
C09
Time	Data	FFT Freq	FFT Mag	FFT Complex			Max
0	187.625	0	367.598	5881.5625			5.64192
0.09	179.312	0.358423	1.26796	-19.705722913473-4.82301251670031i
0.18	180.062	0.716846	4.35102	-57.4556595507703+39.3101514436964i
0.27	184.562	1.07527	4.90394	78.2992734802894-5.06659075030242i
0.36	190.375	1.43369	4.3744	2.23083963599693-69.9547663762968i
0.45	170	1.79211	2.64865	-19.4318826136931+37.66077257697i
0.54	163.5	2.15054	4.42893	-68.892744796662-16.5935713227626i
0.63	185.812	2.50896	2.38068	31.95074870544+20.7381335129995i
0.72	188.375	2.86738	5.64192	90.1875+3.875i
0.81	202.625	3.22581	1.81508	28.7902786960582+3.80979661408533i
0.9	186.375	3.58423	0.689189	-2.4120802258396+10.7599820678305i
0.99	194	3.94265	1.84471	16.9520832853943-24.1615784260534i
1.08	199.625	4.30108	1.13728	-13.855839635997+11.7952336237032i
1.17	185.438	4.6595	3.40365	-2.17733852825963+54.4148821158367i
1.26	174.812	5.01792	0.904667	7.01048457327197+12.6637048342895i
1.35	173.5	5.37634	0.853126	4.32255988824392-12.9475255464521i
1.44	172.75	5.73477	1.82422	-29.1875
1.53	183.75	6.09319	0.853126	4.32255988824394+12.9475255464521i
1.62	186.562	6.45161	0.904667	7.01048457327195-12.6637048342896i
1.71	187.375	6.81004	3.40365	-2.17733852825977-54.4148821158367i
1.8	181.375	7.16846	1.13728	-13.855839635997-11.7952336237032i
1.89	181.5	7.52688	1.84471	16.9520832853943+24.1615784260534i
1.98	179	7.8853	0.689189	-2.41208022583955-10.7599820678306i
2.07	189.188	8.24373	1.81508	28.7902786960582-3.80979661408537i
2.16	202.438	8.60215	5.64192	90.1875-3.875i
2.25	185.312	8.96057	2.38068	31.9507487054399-20.7381335129995i
2.34	176.438	9.319	4.42893	-68.892744796662+16.5935713227627i
2.43	181.312	9.67742	2.64865	-19.4318826136932-37.6607725769699i
2.52	185.625	10.0358	4.3744	2.23083963599704+69.9547663762968i
2.61	187.812	10.3943	4.90394	78.2992734802894+5.06659075030219i
2.7	171.25	10.7527	4.35102	-57.4556595507704-39.3101514436963i
2.79	183.875	11.1111	1.26796	-19.705722913473+4.82301251670038i
C12
Time	Data	FFT Freq	FFT Mag	FFT Complex			Max
0	288.625	0	559.781	8956.5			11.0164
0.09	264	0.358423	8.95262	-112.071083242218-89.2094272751963i
0.18	246.125	0.716846	4.86739	69.6358807471836-34.8693614548915i
0.27	298.75	1.07527	4.15997	58.8744341109174+31.0477363075082i
0.36	272.125	1.43369	7.54986	-59.008775157511+105.404328932551i
0.45	302.25	1.79211	5.79092	61.4838399120638+69.3155767012157i
0.54	273.25	2.15054	6.57069	-5.0465008956423+105.009823355609i
0.63	284.625	2.50896	4.48519	52.9561497362626+48.4311149901496i
0.72	275.875	2.86738	4.25554	-30.25+61i
0.81	272.5	3.22581	0.615665	8.43333822395902-5.09058301626473i
0.9	292.875	3.58423	3.77047	46.1678212392022+38.8321538259457i
0.99	283.125	3.94265	6.95491	-76.5777485199503-80.7388141742202i
1.08	276.75	4.30108	5.44668	87.008775157511+4.90432893255062i
1.17	321.75	4.6595	11.0164	113.471783175966-134.879237569958i
1.26	270.75	5.01792	2.06289	-32.7572010907432-4.04703098455493i
1.35	307.125	5.37634	5.22868	18.4292866029985-81.6037082836414i
1.44	273	5.73477	7.625	-122
1.53	267.75	6.09319	5.22868	18.4292866029989+81.6037082836412i
1.62	293.75	6.45161	2.06289	-32.7572010907432+4.04703098455516i
1.71	301.625	6.81004	11.0164	113.471783175967+134.879237569958i
1.8	284.875	7.16846	5.44668	87.0087751575111-4.90432893255073i
1.89	280.75	7.52688	6.95491	-76.57774851995+80.7388141742206i
1.98	292.5	7.8853	3.77047	46.167821239202-38.8321538259457i
2.07	263.125	8.24373	0.615665	8.433338223959+5.09058301626484i
2.16	266.25	8.60215	4.25554	-30.25-61i
2.25	270	8.96057	4.48519	52.9561497362625-48.4311149901496i
2.34	254	9.319	6.57069	-5.0465008956426-105.009823355609i
2.43	272.875	9.67742	5.79092	61.4838399120636-69.3155767012159i
2.52	256	10.0358	7.54986	-59.0087751575111-105.404328932551i
2.61	260.125	10.3943	4.15997	58.8744341109174-31.0477363075084i
2.7	300.5	10.7527	4.86739	69.6358807471836+34.8693614548912i
2.79	288.875	11.1111	8.95262	-112.071083242217+89.2094272751967i
C13
Time	Data	FFT Freq	FFT Mag	FFT Complex			Max
0	141.625	0	279.777	4476.4375			14.3572
0.09	128.875	0.358423	10.8463	168.493827385867-41.5486195609737i
0.18	142	0.716846	7.42742	-49.510625535721-108.033956088327i
0.27	163.125	1.07527	4.02947	-63.6198238205389-10.444957942883i
0.36	199.5	1.43369	6.79518	80.7748713313629-72.7741634090478i
0.45	135.938	1.79211	14.3572	-140.14115029042+182.014392763843i
0.54	144.875	2.15054	5.9866	45.6430799093849+84.2114970410135i
0.63	149.5	2.50896	7.90625	-40.7898757645258+119.743210972539i
0.72	135.875	2.86738	6.19064	-10.9999999999999+98.4375i
0.81	145.688	3.22581	2.33838	35.9763541278686+10.2720632193199i
0.9	141.688	3.58423	7.14705	-41.8621184942597-106.414918803617i
0.99	153.375	3.94265	0.623878	6.07779827914025+7.91843225870083i
1.08	120	4.30108	10.7975	-151.774871331363-82.5241634090476i
1.17	91.6875	4.6595	5.19955	-74.9502743687759-36.1039507505872i
1.26	120.625	5.01792	6.58388	76.9796641205953-71.910371932958i
1.35	123.938	5.37634	8.90376	142.453144451385+1.41720038324542i
1.44	137.438	5.73477	5.62891	90.0625
1.53	168	6.09319	8.90376	142.453144451385-1.41720038324572i
1.62	132	6.45161	6.58388	76.9796641205956+71.9103719329578i
1.71	120.062	6.81004	5.19955	-74.9502743687756+36.1039507505875i
1.8	121.75	7.16846	10.7975	-151.774871331363+82.5241634090478i
1.89	127.5	7.52688	0.623878	6.07779827914024-7.91843225870085i
1.98	127.375	7.8853	7.14705	-41.8621184942594+106.414918803617i
2.07	165.375	8.24373	2.33838	35.9763541278686-10.2720632193198i
2.16	135.375	8.60215	6.19064	-11.0000000000001-98.4375i
2.25	149.688	8.96057	7.90625	-40.7898757645261-119.743210972539i
2.34	155.438	9.319	5.9866	45.6430799093848-84.2114970410135i
2.43	122.688	9.67742	14.3572	-140.141150290421-182.014392763843i
2.52	144.562	10.0358	6.79518	80.7748713313629+72.7741634090476i
2.61	100	10.3943	4.02947	-63.619823820539+10.4449579428829i
2.7	183.125	10.7527	7.42742	-49.5106255357207+108.033956088328i
2.79	147.75	11.1111	10.8463	168.493827385867+41.5486195609731i
C14
Time	Data	FFT Freq	FFT Mag	FFT Complex			Max
0	116.941	0	203.738	3259.815672			6.62988
0.09	114.987	0.358423	6.0541	50.0166937114597-82.9535093154416i
0.18	111.263	0.716846	5.20061	81.554533080163+16.5142192201765i
0.27	113.204	1.07527	2.52721	40.3446645381804+2.70565298709742i
0.36	101.046	1.43369	2.83292	-2.91891802489305-45.2325734645503i
0.45	93.6908	1.79211	4.78429	49.0914296754863-58.7342823354744i
0.54	105.178	2.15054	0.157339	1.44609737669588-2.06062921339941i
0.63	91.4145	2.50896	1.59955	23.6615421034296+9.75298809128349i
0.72	124.151	2.86738	4.14329	52.6447139999998+40.2894900000001i
0.81	90.7697	3.22581	4.22829	1.04723029587733+67.6444671039652i
0.9	105.711	3.58423	3.2574	-39.6439497155632-33.8331953590671i
0.99	111.276	3.94265	3.01426	6.669737813441+47.7647057013199i
1.08	96.3026	4.30108	4.77049	74.695286024893+15.7016305354495i
1.17	110.803	4.6595	6.62988	-100.045184499348-35.2637917145592i
1.26	112.408	5.01792	3.93552	-42.4355367412957-46.5212829254907i
1.35	89.9671	5.37634	2.6435	19.2138863614739+37.679984958789i
1.44	105.691	5.73477	3.22533	51.605348
1.53	98.1053	6.09319	2.6435	19.2138863614738-37.6799849587889i
1.62	95.1908	6.45161	3.93552	-42.4355367412957+46.5212829254908i
1.71	104.75	6.81004	6.62988	-100.045184499348+35.2637917145596i
1.8	99.6184	7.16846	4.77049	74.6952860248931-15.7016305354496i
1.89	106.599	7.52688	3.01426	6.66973781344078-47.7647057013199i
1.98	72.375	7.8853	3.2574	-39.6439497155631+33.8331953590672i
2.07	93.9605	8.24373	4.22829	1.04723029587697-67.6444671039652i
2.16	98.25	8.60215	4.14329	52.6447139999998-40.2894900000001i
2.25	78.5921	8.96057	1.59955	23.6615421034295-9.7529880912836i
2.34	103.836	9.319	0.157339	1.44609737669578+2.06062921339943i
2.43	100.809	9.67742	4.78429	49.0914296754864+58.7342823354742i
2.52	112.178	10.0358	2.83292	-2.91891802489294+45.2325734645504i
2.61	88.3618	10.3943	2.52721	40.3446645381804-2.70565298709753i
2.7	95.5724	10.7527	5.20061	81.5545330801629-16.5142192201767i
2.79	116.816	11.1111	6.0541	50.0166937114599+82.9535093154415i
C17
Time	Data	FFT Freq	FFT Mag	FFT Complex			Max
0	168.663	0	337.049	5392.788483			2.29225
0.09	176.106	0.358423	1.13377	-9.95267841689552+15.1662336378741i
0.18	169.24	0.716846	1.65792	25.9304945876828+5.5927009656022i
0.27	165.029	1.07527	1.74985	26.7826527253787-8.15817207459212i
0.36	164.067	1.43369	1.93715	18.0832007516982+25.1724877559654i
0.45	161.837	1.79211	0.273102	-1.6214100847578-4.05767821150631i
0.54	169.481	2.15054	2.29225	-20.6633822466541-30.3009933973336i
0.63	167.981	2.50896	0.999082	14.0605405406963-7.60468940056252i
0.72	162.346	2.86738	1.01846	-14.2019039999998-7.99038699999983i
0.81	170.644	3.22581	2.19713	-35.1459621911805-0.758820373089419i
0.9	167.519	3.58423	2.23776	33.9366062908873-11.4123787555748i
0.99	160.721	3.94265	1.09345	-8.82372404068475-15.1071703188342i
1.08	171.827	4.30108	1.71681	-23.1601047516982-14.7698962440345i
1.17	175.115	4.6595	0.347677	4.55637017271582-3.19133561078828i
1.26	170.442	5.01792	0.837366	11.4116373680841+7.01976760736107i
1.35	167.654	5.37634	1.26457	-11.1636527052721+16.8746232364787i
1.44	171.327	5.73477	0.975962	-15.6153869999998
1.53	168.923	6.09319	1.26457	-11.1636527052721-16.8746232364787i
1.62	167.538	6.45161	0.837366	11.4116373680841-7.01976760736108i
1.71	170.981	6.81004	0.347677	4.55637017271583+3.19133561078825i
1.8	168.683	7.16846	1.71681	-23.1601047516982+14.7698962440345i
1.89	164.01	7.52688	1.09345	-8.82372404068471+15.1071703188342i
1.98	173.029	7.8853	2.23776	33.9366062908873+11.4123787555748i
2.07	178.76	8.24373	2.19713	-35.1459621911805+0.758820373089531i
2.16	164.99	8.60215	1.01846	-14.2019039999998+7.99038699999983i
2.25	167.827	8.96057	0.999082	14.0605405406962+7.60468940056244i
2.34	161.413	9.319	2.29225	-20.6633822466541+30.3009933973337i
2.43	168.192	9.67742	0.273102	-1.6214100847578+4.05767821150632i
2.52	165.288	10.0358	1.93715	18.0832007516982-25.1724877559655i
2.61	171.635	10.3943	1.74985	26.7826527253787+8.15817207459205i
2.7	172.731	10.7527	1.65792	25.9304945876827-5.59270096560221i
2.79	168.788	11.1111	1.13377	-9.95267841689558-15.166233637874i
C18
Time	Data	FFT Freq	FFT Mag	FFT Complex			Max
0	197.5	0	408.836	6541.375			6.81159
0.09	196.75	0.358423	5.01494	-77.7456556395327-19.8470532085854i
0.18	201.875	0.716846	2.97052	14.3257198565629+45.3178665129032i
0.27	197.625	1.07527	1.43804	14.2386780322499-18.0737053996622i
0.36	200.375	1.43369	5.20351	-56.5195526217004+61.1319894887769i
0.45	200.125	1.79211	5.02881	52.7021957351007-60.7982934574661i
0.54	198.625	2.15054	2.1453	-8.64488676061155+33.2183479515669i
0.63	215	2.50896	2.90796	-34.0859680424912+31.6691563814825i
0.72	200.5	2.86738	3.88894	-24.375-57.25i
0.81	194	3.22581	6.81159	27.0384664766262+105.578212290161i
0.9	215	3.58423	6.68965	-16.1831705400309-105.803883173235i
0.99	202.25	3.94265	2.70112	-35.0814946067237+25.2405030525289i
1.08	204	4.30108	1.41302	17.0195526217005+14.8819894887769i
1.17	229.375	4.6595	0.47675	4.00384222184443+6.49274269312142i
1.26	238.625	5.01792	3.20816	51.0023374440796+5.79563538810145i
1.35	186.75	5.37634	3.885	-61.0700641770735+11.5896542828821i
1.44	211.25	5.73477	2.83594	45.375
1.53	205.25	6.09319	3.885	-61.0700641770735-11.589654282882i
1.62	199.25	6.45161	3.20816	51.0023374440796-5.79563538810162i
1.71	189	6.81004	0.47675	4.00384222184433-6.49274269312139i
1.8	225.625	7.16846	1.41302	17.0195526217005-14.8819894887769i
1.89	219.5	7.52688	2.70112	-35.0814946067237-25.2405030525288i
1.98	198.125	7.8853	6.68965	-16.1831705400307+105.803883173235i
2.07	193.875	8.24373	6.81159	27.0384664766258-105.578212290161i
2.16	198.125	8.60215	3.88894	-24.375+57.25i
2.25	203.875	8.96057	2.90796	-34.0859680424914-31.6691563814825i
2.34	201.75	9.319	2.1453	-8.6448867606116-33.2183479515668i
2.43	208.375	9.67742	5.02881	52.7021957351009+60.7982934574658i
2.52	197.125	10.0358	5.20351	-56.5195526217005-61.1319894887769i
2.61	203.75	10.3943	1.43804	14.23867803225+18.0737053996622i
2.7	205.625	10.7527	2.97052	14.3257198565627-45.3178665129032i
2.79	202.5	11.1111	5.01494	-77.7456556395326+19.8470532085855i
D01
Time	Data	FFT Freq	FFT Mag	FFT Complex			Max
0	152	0	319.719	5115.499873			16.0973
0.09	196.042	0.358423	8.1073	129.712937096717-1.00507906518493i
0.18	168.25	0.716846	6.8054	-35.5942088926595-102.904357375362i
0.27	171.125	1.07527	5.55982	86.8874153172252-19.0770306147128i
0.36	163.417	1.43369	4.17375	30.8416671014647-59.2313745424028i
0.45	158.417	1.79211	6.47388	84.5728885124488+59.8053112321306i
0.54	183.333	2.15054	4.6624	-74.3864464800579+5.61953628930761i
0.63	147.292	2.50896	3.74797	59.7167118689692-5.47846684310633i
0.72	161.792	2.86738	10.1098	-159.166687-28.8333119999997i
0.81	160.625	3.22581	1.77268	-10.583778786062-26.3142346334255i
0.9	173.5	3.58423	1.18117	-9.06814060866768-16.5810904059036i
0.99	134.542	3.94265	3.402	49.243576402302+23.1927876664594i
1.08	170.875	4.30108	11.7595	-131.674981101465-134.398062542403i
1.17	127.458	4.6595	5.8103	92.7167520841502+6.78700063544647i
1.26	176.542	5.01792	3.63873	-43.6178280186149+38.5617639294268i
1.35	129.292	5.37634	16.0973	-181.26650249575+182.968955960327i
1.44	113.125	5.73477	1.76041	-28.1666230000001
1.53	162.667	6.09319	16.0973	-181.26650249575-182.968955960326i
1.62	171.125	6.45161	3.63873	-43.617828018615-38.5617639294267i
1.71	164.333	6.81004	5.8103	92.71675208415-6.78700063544656i
1.8	167.708	7.16846	11.7595	-131.674981101465+134.398062542403i
1.89	134.167	7.52688	3.402	49.2435764023018-23.1927876664595i
1.98	174.083	7.8853	1.18117	-9.06814060866768+16.5810904059035i
2.07	174.375	8.24373	1.77268	-10.5837787860621+26.3142346334257i
2.16	144	8.60215	10.1098	-159.166687+28.8333119999997i
2.25	193.792	8.96057	3.74797	59.716711868969+5.47846684310616i
2.34	144.042	9.319	4.6624	-74.3864464800579-5.61953628930753i
2.43	171.25	9.67742	6.47388	84.5728885124485-59.8053112321307i
2.52	119.333	10.0358	4.17375	30.8416671014648+59.2313745424027i
2.61	167.167	10.3943	5.55982	86.8874153172252+19.0770306147126i
2.7	160.542	10.7527	6.8054	-35.5942088926593+102.904357375362i
2.79	179.292	11.1111	8.1073	129.712937096717+1.00507906518456i
D03
Time	Data	FFT Freq	FFT Mag	FFT Complex			Max
0	164.638	0	345.782	5532.506499			7.71846
0.09	190.289	0.358423	3.57688	-55.4161345485079-14.2943306102423i
0.18	176.974	0.716846	5.18811	51.8480357095288-64.8258882702841i
0.27	180.026	1.07527	1.16385	4.11311499031852+18.1616487493031i
0.36	172.151	1.43369	2.52514	21.9524310792225-33.9180311400411i
0.45	163.118	1.79211	6.06274	-51.1174021170797-82.4423623943851i
0.54	163.322	2.15054	0.907764	-4.62037997459603E-002-14.5241514545328i
0.63	179.618	2.50896	3.53992	-51.4933257506719-23.5876104467471i
0.72	179.493	2.86738	3.86421	60.3355099999999+13.5000309999998i
0.81	167.947	3.22581	3.91948	-62.4477735974621-5.74702224414934i
0.9	184.013	3.58423	3.03454	36.5046748346129-32.0120277993326i
0.99	155.408	3.94265	7.71846	-93.846622860182-80.2739535399915i
1.08	176.059	4.30108	3.42124	51.8370589207776-17.5891131400413i
1.17	169.408	4.6595	1.81295	18.5968092987453+22.2615184323668i
1.26	166.046	5.01792	2.96253	-24.674914744396-40.471600615084i
1.35	175.178	5.37634	3.78909	-56.2834414151606+22.5302064210255i
1.44	208.125	5.73477	2.26192	36.1907650000003
1.53	170.954	6.09319	3.78909	-56.2834414151607-22.5302064210256i
1.62	165.355	6.45161	2.96253	-24.6749147443959+40.471600615084i
1.71	190.191	6.81004	1.81295	18.5968092987452-22.2615184323671i
1.8	179.441	7.16846	3.42124	51.8370589207776+17.5891131400412i
1.89	178.855	7.52688	7.71846	-93.8466228601817+80.2739535399916i
1.98	176.566	7.8853	3.03454	36.504674834613+32.0120277993325i
2.07	161.717	8.24373	3.91948	-62.4477735974621+5.74702224414936i
2.16	177.362	8.60215	3.86421	60.3355099999999-13.5000309999998i
2.25	158.296	8.96057	3.53992	-51.4933257506719+23.5876104467471i
2.34	158.743	9.319	0.907764	-4.6203799745939E-002+14.5241514545329i
2.43	179.178	9.67742	6.06274	-51.1174021170795+82.4423623943851i
2.52	165.072	10.0358	2.52514	21.9524310792226+33.9180311400412i
2.61	168.461	10.3943	1.16385	4.11311499031846-18.1616487493031i
2.7	170.987	10.7527	5.18811	51.848035709529+64.825888270284i
2.79	159.513	11.1111	3.57688	-55.4161345485079+14.2943306102424i
D04
Time	Data	FFT Freq	FFT Mag	FFT Complex			Max
0	46.1875	0	98.7852	1580.5625			4.90779
0.09	47.875	0.358423	4.002	28.5259626914558+57.3269043381101i
0.18	47.875	0.716846	1.74585	-24.7354236311227-12.9785587948481i
0.27	69.5	1.07527	0.845967	11.0240876974955+7.8535613061872i
0.36	42.3125	1.43369	4.90779	18.039213562373-76.4245670429727i
0.45	37.75	1.79211	2.09022	-16.0586762567062+29.3357831634012i
0.54	46.5	2.15054	2.8671	-45.4613789399099-6.13592522319932i
0.63	42.75	2.50896	4.46481	12.1836224240169+70.390259378916i
0.72	48.75	2.86738	3.84756	-35.5625+50.25i
0.81	57.3125	3.22581	4.67517	-74.375754529283+7.98128599481815i
0.9	50	3.58423	2.78442	44.3212138969649+4.51680295266906i
0.99	40.375	3.94265	3.8879	19.77355580718-58.9799451608551i
1.08	47.625	4.30108	1.15694	15.2107864376269-10.5495670429727i
1.17	51.8125	4.6595	4.33952	-5.87716171012837-69.18309959065i
1.26	27.5	5.01792	2.19745	24.1255886740675-25.5758306189797i
1.35	41.4375	5.37634	2.34159	15.3043638759696+34.1969983814312i
1.44	47.375	5.73477	4.71484	-75.4375
1.53	49.375	6.09319	2.34159	15.3043638759695-34.1969983814312i
1.62	58.75	6.45161	2.19745	24.1255886740676+25.5758306189796i
1.71	60.125	6.81004	4.33952	-5.87716171012811+69.18309959065i
1.8	40.25	7.16846	1.15694	15.2107864376269+10.5495670429727i
1.89	47.875	7.52688	3.8879	19.7735558071802+58.9799451608551i
1.98	43.5625	7.8853	2.78442	44.321213896965-4.51680295266918i
2.07	71.5625	8.24373	4.67517	-74.375754529283-7.98128599481781i
2.16	45.25	8.60215	3.84756	-35.5625-50.25i
2.25	55.75	8.96057	4.46481	12.1836224240166-70.3902593789161i
2.34	56.875	9.319	2.8671	-45.4613789399098+6.13592522319944i
2.43	64.4375	9.67742	2.09022	-16.0586762567063-29.3357831634012i
2.52	40.75	10.0358	4.90779	18.0392135623732+76.4245670429727i
2.61	41.125	10.3943	0.845967	11.0240876974954-7.85356130618727i
2.7	63	10.7527	1.74585	-24.7354236311226+12.9785587948482i
2.79	48.9375	11.1111	4.002	28.5259626914555-57.3269043381103i
D06
Time	Data	FFT Freq	FFT Mag	FFT Complex			Max
0	177.761	0	353.993	5663.891356			5.70935
0.09	194.5	0.358423	1.23164	13.9524307299626-13.9163797082939i
0.18	172.06	0.716846	2.18336	-9.28662707694551-33.6767357546443i
0.27	181.185	1.07527	4.59318	55.2769533156711-48.428959666057i
0.36	188.793	1.43369	2.66912	11.2269904689984-41.2037052697501i
0.45	172.446	1.79211	2.53649	32.9316271797219+23.7182033570301i
0.54	177.424	2.15054	2.31225	0.57450366005245+36.9915910035359i
0.63	168.674	2.50896	1.64262	22.0579163559847-14.2895638986911i
0.72	177.125	2.86738	1.36664	20.8913270000003-6.45651300000009i
0.81	178.277	3.22581	1.79696	24.8766811766308+14.4148442262326i
0.9	179.31	3.58423	3.41816	-35.0905550380323-41.9489855614004i
0.99	186.717	3.94265	1.93884	12.8443497435178-28.2375070551583i
1.08	173.255	4.30108	1.8942	22.2947375310014-20.5298152697503i
1.17	175	4.6595	3.1475	-49.1584563516765+10.9354129012264i
1.26	183.141	5.01792	4.07961	-10.3495415450745+64.4479956804194i
1.35	164.995	5.37634	5.70935	-83.6076781498117+36.8036713961016i
1.44	174.114	5.73477	2.15081	-34.4130260000002
1.53	167.859	6.09319	5.70935	-83.6076781498119-36.8036713961013i
1.62	182.766	6.45161	4.07961	-10.3495415450746-64.4479956804194i
1.71	172.728	6.81004	3.1475	-49.1584563516766-10.9354129012262i
1.8	183.603	7.16846	1.8942	22.2947375310015+20.5298152697503i
1.89	180.304	7.52688	1.93884	12.8443497435177+28.2375070551582i
1.98	169.603	7.8853	3.41816	-35.0905550380323+41.9489855614005i
2.07	177.5	8.24373	1.79696	24.8766811766307-14.4148442262326i
2.16	188.288	8.60215	1.36664	20.8913270000003+6.45651300000009i
2.25	182.223	8.96057	1.64262	22.0579163559847+14.289563898691i
2.34	169.495	9.319	2.31225	0.57450366005239-36.991591003536i
2.43	182.913	9.67742	2.53649	32.9316271797218-23.7182033570302i
2.52	154.875	10.0358	2.66912	11.2269904689985+41.2037052697501i
2.61	177.196	10.3943	4.59318	55.2769533156712+48.4289596660568i
2.7	163.125	10.7527	2.18336	-9.28662707694548+33.6767357546443i
2.79	186.636	11.1111	1.23164	13.9524307299626+13.9163797082939i
D07
Time	Data	FFT Freq	FFT Mag	FFT Complex			Max
0	132.375	0	277.145	4434.325042			17.5407
0.09	127.475	0.358423	4.03536	40.5379429455263+50.2535324613284i
0.18	110.775	0.716846	5.44724	-80.2756449174911+33.9403972998232i
0.27	177.45	1.07527	8.92364	-40.3803538798471-136.949149247606i
0.36	151.975	1.43369	5.66656	59.5386896656502+68.3760447198563i
0.45	145.4	1.79211	16.8172	-252.929883086063+91.8057861396304i
0.54	115.4	2.15054	2.85342	-40.0866699153994-21.8496615421884i
0.63	139.35	2.50896	9.03843	126.626826772931+69.8506417543593i
0.72	117.55	2.86738	1.98831	21.2499699999999+23.6750480000001i
0.81	148.175	3.22581	7.8146	-84.3730740038263+92.2744881568522i
0.9	161.025	3.58423	17.5407	216.612171472693-178.450281739589i
0.99	121.725	3.94265	4.4119	-65.2147015477823+27.0195523952761i
1.08	110.8	4.30108	3.60136	57.3112863343498-5.97387128014353i
1.17	163.825	4.6595	4.66848	-51.2793320733309-54.3128222292069i
1.26	141.225	5.01792	8.02112	67.650167360197-109.060006897577i
1.35	105.375	5.37634	4.83968	-45.9874251276075-62.3002043734257i
1.44	179	5.73477	3.52031	-56.3249820000001
1.53	142.275	6.09319	4.83968	-45.9874251276074+62.3002043734258i
1.62	107.7	6.45161	8.02112	67.6501673601973+109.060006897577i
1.71	122.125	6.81004	4.66848	-51.2793320733306+54.312822229207i
1.8	111.4	7.16846	3.60136	57.3112863343498+5.97387128014355i
1.89	114.15	7.52688	4.4119	-65.2147015477825-27.019552395276i
1.98	155.1	7.8853	17.5407	216.612171472693+178.450281739589i
2.07	206.075	8.24373	7.8146	-84.3730740038266-92.274488156852i
2.16	152.85	8.60215	1.98831	21.2499699999998-23.6750480000001i
2.25	126.85	8.96057	9.03843	126.626826772931-69.8506417543599i
2.34	143.85	9.319	2.85342	-40.0866699153991+21.8496615421887i
2.43	134.525	9.67742	16.8172	-252.929883086064-91.8057861396299i
2.52	149.175	10.0358	5.66656	59.5386896656501-68.3760447198564i
2.61	142.675	10.3943	8.92364	-40.3803538798467+136.949149247606i
2.7	148.8	10.7527	5.44724	-80.275644917491-33.9403972998228i
2.79	127.875	11.1111	4.03536	40.537942945526-50.2535324613287i
D11
Time	Data	FFT Freq	FFT Mag	FFT Complex			Max
0	84.4205	0	176.678	2826.841034			7.47327
0.09	34.0341	0.358423	4.44026	-11.9528395396118-70.0314019988128i
0.18	80.7386	0.716846	5.55068	-81.8318505959302-34.5098583985892i
0.27	112	1.07527	5.36727	-85.3857012332759-9.16619897893083i
0.36	117.818	1.43369	7.40676	-107.447142334585+49.9928952384933i
0.45	104.682	1.79211	4.96687	-61.7208000835547+50.0601767609693i
0.54	92.8068	2.15054	7.47327	-21.6665291258141+117.592924516335i
0.63	91.8295	2.50896	4.42627	28.5818086187051+64.7966000053218i
0.72	93.625	2.86738	6.58502	23.7045590000001+102.659057i
0.81	89.1477	3.22581	2.10968	9.53704611733333+32.3795261335279i
0.9	95.4091	3.58423	2.96829	46.6698048341373+8.80253662548206i
0.99	90.2841	3.94265	2.18474	15.5280490238839+31.3175294597081i
1.08	85.3636	4.30108	3.97143	59.3335563345848+22.742771238493i
1.17	89.625	4.6595	2.66144	23.2726380150972+35.6609826552335i
1.26	92.6136	5.01792	0.983334	-1.89860111239283-15.6183622894422i
1.35	89.5455	5.37634	4.07176	52.1397990814226-39.0605349351812i
1.44	88.1705	5.73477	6.3054	100.886444
1.53	77.6364	6.09319	4.07176	52.1397990814228+39.0605349351812i
1.62	78.3182	6.45161	0.983334	-1.89860111239273+15.6183622894422i
1.71	95.4204	6.81004	2.66144	23.2726380150972-35.6609826552336i
1.8	90.1023	7.16846	3.97143	59.3335563345848-22.7427712384931i
1.89	81.7955	7.52688	2.18474	15.5280490238839-31.3175294597082i
1.98	92.2841	7.8853	2.96829	46.6698048341372-8.80253662548215i
2.07	83.3636	8.24373	2.10968	9.53704611733328-32.3795261335279i
2.16	93.6477	8.60215	6.58502	23.704559-102.659057i
2.25	71.9205	8.96057	4.42627	28.5818086187051-64.7966000053218i
2.34	98.7614	9.319	7.47327	-21.6665291258143-117.592924516335i
2.43	85.3295	9.67742	4.96687	-61.7208000835547-50.0601767609692i
2.52	90.6364	10.0358	7.40676	-107.447142334585-49.9928952384931i
2.61	81.3182	10.3943	5.36727	-85.3857012332759+9.16619897893099i
2.7	89.1477	10.7527	5.55068	-81.8318505959301+34.5098583985893i
2.79	85.0455	11.1111	4.44026	-11.9528395396115+70.0314019988128i
D14
Time	Data	FFT Freq	FFT Mag	FFT Complex			Max
0	187.508	0	344.867	5517.866761			7.989
0.09	155.792	0.358423	1.24969	0.454087317088481+19.989919803757i
0.18	167.125	0.716846	2.26935	12.4771863170657+34.0984494262249i
0.27	197.65	1.07527	2.96878	-45.8386250548942-12.4548572529242i
0.36	159.308	1.43369	4.79203	56.6970654168656-51.6151112880585i
0.45	161.508	1.79211	1.94055	-19.7990228689923+23.9170996889181i
0.54	165.708	2.15054	2.96543	-46.4944954118366-9.45916236711899i
0.63	179.125	2.50896	0.883327	11.2037476632411-8.61534469545736i
0.72	173.95	2.86738	7.989	42.2916229999999+120.625062i
0.81	162.275	3.22581	3.55017	17.0995469750768+54.1679188680885i
0.9	184.583	3.58423	3.62287	55.886065467268+15.3878828154489i
0.99	161.967	3.94265	2.9194	18.4078358858811-42.9302523416122i
1.08	178.258	4.30108	6.07319	96.9196325831344+6.98486471194146i
1.17	160.658	4.6595	2.60941	37.9548636660522+17.3934488758183i
1.26	176.217	5.01792	6.50038	30.4311716275027-99.4545253912072i
1.35	172.45	5.37634	4.04803	-28.4157855834531+58.202241526576i
1.44	188.625	5.73477	0.240627	3.8500369999997
1.53	169.617	6.09319	4.04803	-28.4157855834533-58.2022415265758i
1.62	173.375	6.45161	6.50038	30.4311716275029+99.4545253912071i
1.71	188.35	6.81004	2.60941	37.9548636660522-17.3934488758184i
1.8	152.083	7.16846	6.07319	96.9196325831344-6.98486471194151i
1.89	164.517	7.52688	2.9194	18.4078358858812+42.9302523416122i
1.98	154.217	7.8853	3.62287	55.886065467268-15.387882815449i
2.07	182.492	8.24373	3.55017	17.0995469750767-54.1679188680885i
2.16	189.108	8.60215	7.989	42.2916229999998-120.625062i
2.25	172.192	8.96057	0.883327	11.2037476632412+8.6153446954573i
2.34	169.208	9.319	2.96543	-46.4944954118365+9.45916236711918i
2.43	186.442	9.67742	1.94055	-19.7990228689923-23.9170996889181i
2.52	172.733	10.0358	4.79203	56.6970654168657+51.6151112880585i
2.61	171.633	10.3943	2.96878	-45.8386250548942+12.4548572529244i
2.7	168.85	10.7527	2.26935	12.4771863170657-34.0984494262249i
2.79	170.342	11.1111	1.24969	0.454087317088415-19.9899198037571i
D16
Time	Data	FFT Freq	FFT Mag	FFT Complex			Max
0	94.0179	0	205.917	3294.678742			5.56305
0.09	100.554	0.358423	2.97398	9.08514457446696-46.7083371741985i
0.18	104.786	0.716846	4.0547	-50.459395638328+40.7755551740931i
0.27	106.321	1.07527	1.68591	-11.3474971977327+24.471615987894i
0.36	98.4107	1.43369	3.93459	-16.4138093742386-60.7759891002141i
0.45	108.393	1.79211	2.65622	-35.8462502889902+22.8309284630909i
0.54	102.643	2.15054	1.35186	-7.00039650019604-20.46554153114i
0.63	104.821	2.50896	1.66286	25.8743066193405-6.19536955865817i
0.72	109.607	2.86738	4.58737	-72.67862-10.250002i
0.81	98.8929	3.22581	1.97308	18.1705785179973+25.8156933152478i
0.9	138.893	3.58423	1.81988	-10.9842107210693-26.9667840603825i
0.99	98.125	3.94265	1.33256	-17.3192791878748-12.4349249591508i
1.08	106.5	4.30108	1.92056	0.556753374238554+30.7239508997859i
1.17	100.036	4.6595	5.56305	87.0384811710224-18.6245212387329i
1.26	101.893	5.01792	3.71297	-52.984225140407-26.8685073551495i
1.35	97.6429	5.37634	2.6878	-35.6554842082294+24.0437298953226i
1.44	89.0179	5.73477	3.36383	53.821322
1.53	109.732	6.09319	2.6878	-35.6554842082295-24.0437298953225i
1.62	110.911	6.45161	3.71297	-52.9842251404069+26.8685073551495i
1.71	94.8929	6.81004	5.56305	87.0384811710224+18.6245212387327i
1.8	96.125	7.16846	1.92056	0.556753374238518-30.7239508997859i
1.89	90.75	7.52688	1.33256	-17.3192791878747+12.4349249591509i
1.98	105.286	7.8853	1.81988	-10.9842107210692+26.9667840603824i
2.07	96.625	8.24373	1.97308	18.1705785179972-25.8156933152479i
2.16	103.786	8.60215	4.58737	-72.67862+10.250002i
2.25	100.804	8.96057	1.66286	25.8743066193405+6.19536955865812i
2.34	105.018	9.319	1.35186	-7.00039650019598+20.46554153114i
2.43	111.518	9.67742	2.65622	-35.8462502889902-22.8309284630908i
2.52	103.321	10.0358	3.93459	-16.4138093742385+60.7759891002142i
2.61	106.179	10.3943	1.68591	-11.3474971977328-24.471615987894i
2.7	104.036	10.7527	4.0547	-50.4593956383281-40.775555174093i
2.79	95.1429	11.1111	2.97398	9.08514457446707+46.7083371741985i
E02
Time	Data	FFT Freq	FFT Mag	FFT Complex			Max
0	97.3864	0	197.005	3152.079528			8.18743
0.09	114.034	0.358423	0.520917	4.11830615946927+7.24612584982669i
0.18	100.17	0.716846	6.55495	-7.08744502606687+104.639373931716i
0.27	105.364	1.07527	6.70677	90.1411139805375-58.2207047120041i
0.36	69.5227	1.43369	3.38913	-53.1987288476843-10.5050323068905i
0.45	96.4659	1.79211	4.11165	44.6593349614811-48.3051748527482i
0.54	81.3636	2.15054	8.18743	-3.17267331445193-130.960461562533i
0.63	98.5227	2.50896	2.39128	5.60042432514868+37.8483485785637i
0.72	107.511	2.86738	4.22259	21.2044079999999+64.147706i
0.81	83.8182	3.22581	2.66557	-42.5937384111081-2.17175739887946i
0.9	92.2614	3.58423	6.19979	-96.2672583888373-23.9290550157256i
0.99	116.909	3.94265	2.54311	40.6131404642885-2.49607856681169i
1.08	128.386	4.30108	2.76509	33.6307368476845+28.7449676931094i
1.17	108.318	4.6595	5.30644	-28.4095508152473-80.0088809189217i
1.26	105.932	5.01792	7.33184	69.8000807293559-94.2838115214774i
1.35	85.4432	5.37634	4.52558	-53.40197466457+48.9012113795287i
1.44	89.7955	5.73477	5.43679	-86.9885839999999
1.53	84.0682	6.09319	4.52558	-53.4019746645702-48.9012113795286i
1.62	99.8636	6.45161	7.33184	69.8000807293561+94.283811521477i
1.71	88.125	6.81004	5.30644	-28.4095508152471+80.0088809189219i
1.8	88.8977	7.16846	2.76509	33.6307368476845-28.7449676931095i
1.89	113.068	7.52688	2.54311	40.6131404642885+2.4960785668116i
1.98	80.1932	7.8853	6.19979	-96.2672583888371+23.9290550157258i
2.07	127.693	8.24373	2.66557	-42.5937384111082+2.17175739887963i
2.16	88.8523	8.60215	4.22259	21.2044079999998-64.147706i
2.25	88.3523	8.96057	2.39128	5.60042432514848-37.8483485785638i
2.34	95.3523	9.319	8.18743	-3.17267331445168+130.960461562533i
2.43	122.648	9.67742	4.11165	44.6593349614811+48.3051748527482i
2.52	106.523	10.0358	3.38913	-53.1987288476843+10.5050323068906i
2.61	89.5682	10.3943	6.70677	90.1411139805378+58.2207047120038i
2.7	100.534	10.7527	6.55495	-7.08744502606707-104.639373931715i
2.79	97.1364	11.1111	0.520917	4.11830615946919-7.24612584982665i
E04
Time	Data	FFT Freq	FFT Mag	FFT Complex			Max
0	234.607	0	517.077	8273.232148			8.9085
0.09	247.018	0.358423	0.971819	-12.08573127112-9.78313028869407i
0.18	287.25	0.716846	5.54871	-67.8007277191944-57.3134377215073i
0.27	260.75	1.07527	8.05649	-65.163910109866-111.219941764113i
0.36	249.321	1.43369	3.57782	-55.7798530561967+12.8690287878427i
0.45	293.143	1.79211	1.06339	7.84875911458943+15.0956764192162i
0.54	273.196	2.15054	1.07016	4.61994337125883+16.4875275294818i
0.63	249.518	2.50896	3.82759	-44.240635443651-42.3471528806431i
0.72	247.964	2.86738	8.9085	-136.035704-42.5535599999998i
0.81	252.125	3.22581	4.77448	-71.4192568465028+27.1106474872561i
0.9	255.839	3.58423	6.12854	-95.8031998376955+20.9011886001894i
0.99	263.268	3.94265	4.66459	-1.81351024434595+74.6113400834235i
1.08	255.018	4.30108	1.81775	18.7440850561967-22.2381512121578i
1.17	255.393	4.6595	1.12444	13.2892806659148-12.1273799824329i
1.26	278.607	5.01792	5.70285	62.1268081856309-66.8282406508001i
1.35	252.107	5.37634	2.55842	37.1565321349812-17.1769038033224i
1.44	251.661	5.73477	2.93192	46.9107960000001
1.53	258.107	6.09319	2.55842	37.1565321349813+17.1769038033222i
1.62	252.482	6.45161	5.70285	62.1268081856311+66.8282406507998i
1.71	253.804	6.81004	1.12444	13.2892806659149+12.1273799824328i
1.8	256.571	7.16846	1.81775	18.7440850561968+22.2381512121578i
1.89	266.018	7.52688	4.66459	-1.81351024434611-74.6113400834235i
1.98	260.196	7.8853	6.12854	-95.8031998376955-20.9011886001892i
2.07	263.714	8.24373	4.77448	-71.4192568465028-27.110647487256i
2.16	262.518	8.60215	8.9085	-136.035704+42.5535599999998i
2.25	270.161	8.96057	3.82759	-44.2406354436509+42.3471528806431i
2.34	269.679	9.319	1.07016	4.61994337125883-16.4875275294818i
2.43	254.661	9.67742	1.06339	7.8487591145894-15.0956764192163i
2.52	254.357	10.0358	3.57782	-55.7798530561967-12.8690287878426i
2.61	235.893	10.3943	8.05649	-65.1639101098656+111.219941764113i
2.7	270.804	10.7527	5.54871	-67.8007277191942+57.3134377215074i
2.79	237.482	11.1111	0.971819	-12.08573127112+9.78313028869416i
E05
Time	Data	FFT Freq	FFT Mag	FFT Complex			Max
0	73.4583	0	178.687	2858.999939			10.829
0.09	108.958	0.358423	7.10511	-30.6771339442735+109.464414631142i
0.18	76.0833	0.716846	7.15249	6.83362172107935+114.235571395628i
0.27	64.75	1.07527	4.12816	-59.6878892653773-28.2847922768604i
0.36	93	1.43369	3.53078	16.564758993506-54.0093463133688i
0.45	84.7917	1.79211	2.23526	21.165176028684-28.8288986981637i
0.54	60.9167	2.15054	5.60786	3.41578664863988+89.6607341497961i
0.63	81.375	2.50896	4.89713	-53.6015488934974-57.1509121577368i
0.72	80.375	2.86738	7.23664	65.0416569999999-95.791718i
0.81	97.7083	3.22581	2.56705	14.3808354457656-38.472882481412i
0.9	73.375	3.58423	10.5885	-134.557253077071-102.936286980762i
0.99	96.875	3.94265	2.31518	34.4883814164917+13.5175349886847i
1.08	94.5417	4.30108	7.81578	-94.981380993506-81.3427823133689i
1.17	66.875	4.6595	5.8374	-6.70486152944953+93.157427356752i
1.26	119.625	5.01792	2.30818	-36.858903292648+2.3053022650693i
1.35	92.0417	5.37634	10.829	-72.363207258344-157.428521745769i
1.44	92.5833	5.73477	9.17187	146.749999
1.53	101.958	6.09319	10.829	-72.3632072583437+157.428521745769i
1.62	82.25	6.45161	2.30818	-36.8589032926481-2.30530226506936i
1.71	66.9583	6.81004	5.8374	-6.70486152944983-93.1574273567521i
1.8	122.875	7.16846	7.81578	-94.9813809935059+81.3427823133689i
1.89	74.625	7.52688	2.31518	34.4883814164916-13.5175349886849i
1.98	86.375	7.8853	10.5885	-134.557253077071+102.936286980763i
2.07	58.375	8.24373	2.56705	14.3808354457658+38.4728824814118i
2.16	125.958	8.60215	7.23664	65.041657+95.791718i
2.25	98	8.96057	4.89713	-53.6015488934973+57.1509121577369i
2.34	120.917	9.319	5.60786	3.4157866486396-89.6607341497962i
2.43	90.7083	9.67742	2.23526	21.1651760286842+28.8288986981636i
2.52	101.167	10.0358	3.53078	16.564758993506+54.0093463133688i
2.61	93.0417	10.3943	4.12816	-59.6878892653772+28.2847922768607i
2.7	99.375	10.7527	7.15249	6.83362172107898-114.235571395628i
2.79	79.0833	11.1111	7.10511	-30.6771339442737-109.464414631142i
E06
Time	Data	FFT Freq	FFT Mag	FFT Complex			Max
0	209.375	0	484.484	7751.75			10.736
0.09	242.25	0.358423	5.02938	-75.7645130059714+27.114282831681i
0.18	252.375	0.716846	7.77668	43.0079013586619-116.757802593089i
0.27	240.125	1.07527	4.45046	-50.0809852295714+50.6198809858123i
0.36	266.5	1.43369	8.11959	-129.757620818012-6.3611742086056i
0.45	247.375	1.79211	6.51184	-103.8475300029+8.43295962050413i
0.54	230.125	2.15054	4.44992	-54.9393685205-45.2871171944747i
0.63	243.625	2.50896	3.1112	-34.1910392076009-36.1792100040514i
0.72	244.75	2.86738	3.84318	-53.25+30.75i
0.81	218.25	3.22581	10.736	74.8231705135929-154.623010884709i
0.9	238.625	3.58423	6.11405	-97.794280371164-2.44129294086591i
0.99	244.75	3.94265	2.58536	-41.3391481922245+1.4813297633387i
1.08	251.875	4.30108	5.6739	-78.4923791819877-45.6111742086057i
1.17	209.375	4.6595	5.67474	71.6930242753621+55.7134530264576i
1.26	246.875	5.01792	4.98009	-44.7742524669981-65.91197833948i
1.35	264.25	5.37634	6.70068	65.7070208493128+84.7156838488343i
1.44	221	5.73477	2.10938	-33.75
1.53	267	6.09319	6.70068	65.7070208493126-84.7156838488346i
1.62	253.375	6.45161	4.98009	-44.7742524669979+65.91197833948i
1.71	277.5	6.81004	5.67474	71.6930242753619-55.713453026458i
1.8	236.25	7.16846	5.6739	-78.4923791819876+45.6111742086056i
1.89	254.875	7.52688	2.58536	-41.3391481922244-1.48132976333875i
1.98	258.75	7.8853	6.11405	-97.794280371164+2.441292940866i
2.07	239.75	8.24373	10.736	74.8231705135935+154.623010884708i
2.16	224.25	8.60215	3.84318	-53.25-30.75i
2.25	238.125	8.96057	3.1112	-34.1910392076005+36.1792100040515i
2.34	223.875	9.319	4.44992	-54.9393685205+45.2871171944747i
2.43	236.75	9.67742	6.51184	-103.8475300029-8.43295962050377i
2.52	248.875	10.0358	8.11959	-129.757620818012+6.36117420860566i
2.61	253.75	10.3943	4.45046	-50.0809852295715-50.6198809858122i
2.7	252.125	10.7527	7.77668	43.0079013586621+116.757802593089i
2.79	215	11.1111	5.02938	-75.7645130059715-27.1142828316807i
E07
Time	Data	FFT Freq	FFT Mag	FFT Complex			Max
0	145.4	0	289.731	4635.700072			9.53336
0.09	147.85	0.358423	1.69105	27.0543793702034+0.365107634295136i
0.18	153.025	0.716846	2.46782	37.769463702506+11.512652207044i
0.27	118.2	1.07527	5.23211	-14.981283847135+82.362350669815i
0.36	162.3	1.43369	6.76448	-93.4191171375146-54.6531131600507i
0.45	150.525	1.79211	4.67126	74.6853536168993-2.86306865614882i
0.54	145.8	2.15054	6.13128	42.5716599628269+88.3818478074193i
0.63	141.9	2.50896	1.96019	-22.4340767623838-21.9170305251642i
0.72	130.4	2.86738	9.53336	-60.725006-139.925018i
0.81	144.6	3.22581	1.85185	29.6232576578035+0.60996571710151i
0.9	164.625	3.58423	4.07726	33.0822305852084-56.2256963173613i
0.99	134.575	3.94265	5.19914	-55.2787989578701+62.1627154076697i
1.08	140.95	4.30108	8.4933	-135.880870862485+1.79683883994931i
1.17	146.575	4.6595	5.18235	82.6569528486764-6.56937505781652i
1.26	148.6	5.01792	5.37023	40.0765257494587+76.0049640822632i
1.35	132.5	5.37634	3.49688	-1.32578392619343+55.9343540851111i
1.44	130.4	5.73477	3.13437	50.1499640000002
1.53	156.95	6.09319	3.49688	-1.32578392619354-55.934354085111i
1.62	147.6	6.45161	5.37023	40.0765257494585-76.0049640822632i
1.71	142.05	6.81004	5.18235	82.6569528486763+6.56937505781632i
1.8	177.775	7.16846	8.4933	-135.880870862485-1.79683883994929i
1.89	137.775	7.52688	5.19914	-55.2787989578702-62.1627154076695i
1.98	140.325	7.8853	4.07726	33.0822305852085+56.2256963173613i
2.07	118.2	8.24373	1.85185	29.6232576578034-0.609965717101581i
2.16	107.025	8.60215	9.53336	-60.7250059999998+139.925018i
2.25	175.625	8.96057	1.96019	-22.4340767623837+21.9170305251643i
2.34	149.775	9.319	6.13128	42.5716599628267-88.3818478074193i
2.43	145.225	9.67742	4.67126	74.6853536168993+2.86306865614864i
2.52	146.85	10.0358	6.76448	-93.4191171375145+54.6531131600506i
2.61	156.45	10.3943	5.23211	-14.9812838471352-82.3623506698149i
2.7	152.075	10.7527	2.46782	37.7694637025059-11.512652207044i
2.79	143.775	11.1111	1.69105	27.0543793702034-0.365107634295249i
E14
Time	Data	FFT Freq	FFT Mag	FFT Complex			Max
0	56.625	0	171.759	2748.149904			14.7409
0.09	147.325	0.358423	9.29679	-120.75632933884+86.8565926683725i
0.18	84.85	0.716846	3.91755	57.7897123343231+24.2740558504156i
0.27	86.7	1.07527	6.5273	42.9445616312282-95.1988415023589i
0.36	76.125	1.43369	6.17706	75.144025698415-64.1976830215245i
0.45	19.85	1.79211	12.5824	-69.997682050168-188.757626678959i
0.54	89	2.15054	5.74611	-81.5997078613056-42.3561690617563i
0.63	85.4	2.50896	14.7409	-31.6936875261045-233.71499967759i
0.72	52.55	2.86738	2.23214	-28.0748919999999+22.075012i
0.81	104.175	3.22581	3.43472	-34.4905417125951-42.7845598747503i
0.9	92.5	3.58423	12.9863	180.929092006571-102.163580654843i
0.99	77.625	3.94265	6.88574	-17.552037122947-108.764624328978i
1.08	76.4	4.30108	8.32956	-67.4440736984152-114.947803021525i
1.17	81.525	4.6595	13.1915	-164.608595169628+132.106443489766i
1.26	114.85	5.01792	5.05856	-80.7191924795885-5.93325974267077i
1.35	107	5.37634	5.2113	-67.2455927109457+49.2990271133552i
1.44	114.55	5.73477	7.5875	-121.400024
1.53	76.95	6.09319	5.2113	-67.245592710946-49.2990271133553i
1.62	57.725	6.45161	5.05856	-80.7191924795885+5.93325974267092i
1.71	126.55	6.81004	13.1915	-164.608595169628-132.106443489766i
1.8	87.275	7.16846	8.32956	-67.444073698415+114.947803021525i
1.89	82.325	7.52688	6.88574	-17.5520371229469+108.764624328977i
1.98	87.875	7.8853	12.9863	180.929092006571+102.163580654843i
2.07	105.85	8.24373	3.43472	-34.4905417125949+42.7845598747501i
2.16	99.525	8.60215	2.23214	-28.0748919999999-22.075012i
2.25	81.6	8.96057	14.7409	-31.6936875261038+233.71499967759i
2.34	87.6	9.319	5.74611	-81.5997078613055+42.3561690617566i
2.43	79.8	9.67742	12.5824	-69.9976820501673+188.757626678959i
2.52	79.6	10.0358	6.17706	75.1440256984151+64.1976830215244i
2.61	112.6	10.3943	6.5273	42.9445616312284+95.1988415023589i
2.7	56.325	10.7527	3.91755	57.789712334323-24.2740558504156i
2.79	59.5	11.1111	9.29679	-120.75632933884-86.856592668372i
E15
Time	Data	FFT Freq	FFT Mag	FFT Complex			Max
0	85.9167	0	170.245	2723.916689			5.4774
0.09	85.2083	0.358423	4.68463	74.7193980315873+5.92686040897491i
0.18	97.9167	0.716846	2.29158	-15.2479515645905-33.3443652088609i
0.27	91.8333	1.07527	4.19312	55.0356859639271+38.3684151721198i
0.36	88.625	1.43369	2.50995	28.2518858294963-28.5409805354462i
0.45	85.4583	1.79211	5.4774	-86.936574766342+11.0694137266088i
0.54	74.4583	2.15054	2.02167	-29.5276762870203+13.2069921203479i
0.63	83.2083	2.50896	0.705037	5.57631251579406+9.80595057983106i
0.72	91.1667	2.86738	0.31278	4.20827999999994-2.70834500000001i
0.81	97.0417	3.22581	1.8143	-5.08359836131376+28.5801541261772i
0.9	92.5833	3.58423	3.46274	-53.6377397767833+13.8772211051884i
0.99	79.6667	3.94265	1.2498	-17.461935065501-9.74441083020163i
1.08	81	4.30108	1.42887	20.4148021705037-10.2909805354462i
1.17	60.9583	4.6595	2.94969	-18.6352887047203+43.3600693654575i
1.26	84.875	5.01792	4.77723	49.5799916283939-58.1741362240206i
1.35	65.375	5.37634	1.94955	-20.8807516134311+23.173038705469i
1.44	87.625	5.73477	2.79166	44.6666229999998
1.53	81.625	6.09319	1.94955	-20.8807516134312-23.1730387054688i
1.62	85.125	6.45161	4.77723	49.5799916283941+58.1741362240204i
1.71	84	6.81004	2.94969	-18.6352887047204-43.3600693654574i
1.8	75.6667	7.16846	1.42887	20.4148021705037+10.2909805354462i
1.89	95.9583	7.52688	1.2498	-17.461935065501+9.74441083020169i
1.98	83.25	7.8853	3.46274	-53.6377397767833-13.8772211051883i
2.07	88.75	8.24373	1.8143	-5.08359836131388-28.5801541261772i
2.16	94.5833	8.60215	0.31278	4.20827999999995+2.70834500000001i
2.25	79.9583	8.96057	0.705037	5.57631251579397-9.80595057983107i
2.34	73.9583	9.319	2.02167	-29.5276762870203-13.2069921203479i
2.43	84.2083	9.67742	5.4774	-86.9365747663421-11.0694137266086i
2.52	89.6667	10.0358	2.50995	28.2518858294964+28.5409805354462i
2.61	84.9583	10.3943	4.19312	55.0356859639269-38.36841517212i
2.7	97.875	10.7527	2.29158	-15.2479515645904+33.3443652088609i
2.79	91.4167	11.1111	4.68463	74.7193980315872-5.92686040897522i
E16
Time	Data	FFT Freq	FFT Mag	FFT Complex			Max
0	100.864	0	206.388	3302.204588			2.30524
0.09	107.886	0.358423	0.904654	4.53554378396084+13.7455142060643i
0.18	105.682	0.716846	2.19409	35.1050852819201+0.160285605638881i
0.27	107.023	1.07527	1.79875	-26.8986186338675+10.2346844530962i
0.36	101.807	1.43369	2.08395	-7.12201565108194-32.5736752440723i
0.45	101.977	1.79211	1.30641	-20.3573710831101-4.74315550230989i
0.54	98.9432	2.15054	2.21002	3.08702904317718-35.225318623034i
0.63	101.818	2.50896	0.701403	-6.73675074748121-8.97550439438142i
0.72	104.205	2.86738	0.932667	11.545472+9.45452799999998i
0.81	95.75	3.22581	1.83383	28.9478868130962-4.78894048101325i
0.9	99.1932	3.58423	1.69489	-26.8496727034319-3.80689629530346i
0.99	109.193	3.94265	1.56992	22.9788104721331+10.1450999107264i
1.08	98.7045	4.30108	2.30524	-0.46880834891794+36.8807927559276i
1.17	99.9886	4.6595	2.07681	-19.0680583733268-27.2133792433102i
1.26	99.0795	5.01792	1.47396	-10.2059696216652+21.2605959333696i
1.35	107.602	5.37634	1.60808	-20.4014422314045-15.6771849900104i
1.44	105.489	5.73477	0.671883	-10.7501240000001
1.53	107.17	6.09319	1.60808	-20.4014422314045+15.6771849900104i
1.62	116.216	6.45161	1.47396	-10.2059696216653-21.2605959333695i
1.71	95.7955	6.81004	2.07681	-19.0680583733267+27.2133792433102i
1.8	105.011	7.16846	2.30524	-0.468808348917996-36.8807927559276i
1.89	101.818	7.52688	1.56992	22.978810472133-10.1450999107265i
1.98	96.9886	7.8853	1.69489	-26.8496727034319+3.80689629530351i
2.07	103.034	8.24373	1.83383	28.9478868130962+4.78894048101315i
2.16	101.864	8.60215	0.932667	11.545472-9.45452799999998i
2.25	99.0114	8.96057	0.701403	-6.73675074748116+8.97550439438144i
2.34	104.818	9.319	2.21002	3.08702904317721+35.225318623034i
2.43	104.886	9.67742	1.30641	-20.3573710831101+4.74315550230997i
2.52	110.693	10.0358	2.08395	-7.12201565108189+32.5736752440723i
2.61	109.909	10.3943	1.79875	-26.8986186338676-10.2346844530961i
2.7	96.1705	10.7527	2.19409	35.1050852819201-0.160285605638945i
2.79	103.614	11.1111	0.904654	4.53554378396081-13.7455142060643i
E18
Time	Data	FFT Freq	FFT Mag	FFT Complex			Max
0	217.25	0	435.719	6971.5			5.34375
0.09	215.125	0.358423	2.70941	40.0981528595896+16.4745751865152i
0.18	220.875	0.716846	1.16965	10.8558545468258-15.2439602844774i
0.27	224.125	1.07527	1.56932	-24.1491094832825-6.87669617293546i
0.36	219.25	1.43369	3.78244	38.4610479427586+46.7257665685199i
0.45	214.875	1.79211	0.131466	0.447912081783539-2.05521437561178i
0.54	218.875	2.15054	4.87393	-71.2384277215574+31.7239615985363i
0.63	225.125	2.50896	2.29858	-30.2861489411651-20.8641761365493i
0.72	220.5	2.86738	0.726856	10.5+5i
0.81	215.5	3.22581	2.81217	40.379151868161+19.8506694926753i
0.9	207	3.58423	2.11431	-30.7694546015865+14.0584853776923i
0.99	208.875	3.94265	1.23351	19.2973795609594-4.13820594269416i
1.08	211.375	4.30108	1.22904	-18.4610479427585-6.77423343147999i
1.17	210.125	4.6595	1.42813	22.8388466830839+0.714410452177579i
1.26	227.75	5.01792	3.07033	-1.84797222368182+49.0905634946787i
1.35	222	5.37634	5.11646	-58.62618462913-57.1364809920644i
1.44	216	5.73477	5.34375	85.5
1.53	208.75	6.09319	5.11646	-58.6261846291298+57.1364809920645i
1.62	226.125	6.45161	3.07033	-1.8479722236819-49.0905634946787i
1.71	201.875	6.81004	1.42813	22.8388466830839-0.714410452177654i
1.8	230.875	7.16846	1.22904	-18.4610479427585+6.77423343148006i
1.89	206.375	7.52688	1.23351	19.2973795609594+4.13820594269412i
1.98	221.875	7.8853	2.11431	-30.7694546015865-14.0584853776923i
2.07	208	8.24373	2.81217	40.379151868161-19.8506694926755i
2.16	236	8.60215	0.726856	10.5-5i
2.25	223.125	8.96057	2.29858	-30.2861489411651+20.8641761365495i
2.34	212.125	9.319	4.87393	-71.2384277215575-31.7239615985362i
2.43	210	9.67742	0.131466	0.447912081783571+2.05521437561179i
2.52	218.25	10.0358	3.78244	38.4610479427585-46.72576656852i
2.61	225.125	10.3943	1.56932	-24.1491094832825+6.87669617293557i
2.7	224.375	10.7527	1.16965	10.8558545468258+15.2439602844773i
2.79	224	11.1111	2.70941	40.0981528595896-16.4745751865154i
F01
Time	Data	FFT Freq	FFT Mag	FFT Complex			Max
0	149.4	0	299.256	4788.099976			9.99131
0.09	146.95	0.358423	6.82131	-47.3492787670738-98.3352023028552i
0.18	160.05	0.716846	6.8413	108.313272288845+15.8081986947575i
0.27	140.425	1.07527	6.88358	-28.3054336269914+106.437822693304i
0.36	147.95	1.43369	4.34183	37.8066714836415-58.2806844099973i
0.45	147.275	1.79211	2.78304	-18.0742484568897+40.695520202095i
0.54	148.6	2.15054	2.22354	-10.9270670034696+33.8569885458399i
0.63	163.075	2.50896	2.70543	-26.2554291399265-34.4151976342782i
0.72	140.125	2.86738	6.95491	-108.974976-22.525024i
0.81	155.25	3.22581	1.95445	2.4434669578579+31.1756337579593i
0.9	178.925	3.58423	7.32359	-11.6783816284731-116.594090141348i
0.99	148.775	3.94265	5.10086	45.1947772440644-67.957675367291i
1.08	140.25	4.30108	7.21592	82.7432565163584+80.5192435900025i
1.17	144.25	4.6595	9.99131	31.6969431895581+156.68700937553i
1.26	162.1	5.01792	2.33578	-36.3077996569019+8.85724000756946i
1.35	153.125	5.37634	1.62219	-14.1508454005989+21.7581073409952i
1.44	156.25	5.73477	1.22813	-19.650024
1.53	175.525	6.09319	1.62219	-14.1508454005989-21.7581073409951i
1.62	163.4	6.45161	2.33578	-36.3077996569019-8.85724000756938i
1.71	159.275	6.81004	9.99131	31.6969431895576-156.68700937553i
1.8	139.325	7.16846	7.21592	82.7432565163583-80.5192435900026i
1.89	148.325	7.52688	5.10086	45.1947772440646+67.9576753672909i
1.98	123.425	7.8853	7.32359	-11.678381628473+116.594090141348i
2.07	124.225	8.24373	1.95445	2.44346695785789-31.1756337579594i
2.16	153.175	8.60215	6.95491	-108.974976+22.525024i
2.25	117	8.96057	2.70543	-26.2554291399263+34.4151976342783i
2.34	155.625	9.319	2.22354	-10.9270670034698-33.8569885458399i
2.43	150.875	9.67742	2.78304	-18.0742484568898-40.695520202095i
2.52	111.15	10.0358	4.34183	37.8066714836416+58.2806844099974i
2.61	178.625	10.3943	6.88358	-28.3054336269918-106.437822693304i
2.7	154.475	10.7527	6.8413	108.313272288845-15.8081986947578i
2.79	150.9	11.1111	6.82131	-47.3492787670734+98.3352023028553i
F03
Time	Data	FFT Freq	FFT Mag	FFT Complex			Max
0	96.4583	0	167.064	2673.016603			8.9826
0.09	72.1583	0.358423	2.4902	26.0677407758266+30.1323056858139i
0.18	96.4583	0.716846	5.12479	-31.7056967503304+75.6187159120932i
0.27	48.1166	1.07527	6.061	22.9658746041233+94.2174485906402i
0.36	72.375	1.43369	8.61494	137.597632135546-8.15562624867216i
0.45	71.9583	1.79211	2.91135	-24.8470239757562-39.401324553566i
0.54	87.3167	2.15054	4.61862	24.644458281829+69.6675067873757i
0.63	76.7416	2.50896	5.09681	30.2107277260286-75.7465493637459i
0.72	92.825	2.86738	1.37901	16.149993-15.033356i
0.81	117.4	3.22581	2.947	-7.86846230386645+46.4908655305505i
0.9	82.5583	3.58423	7.50337	-52.4014479892288+108.014031895612i
0.99	94	3.94265	3.63893	-46.490079788177+35.0509869736312i
1.08	48.6083	4.30108	2.00458	-26.0976301355463+18.644361751328i
1.17	80.9583	4.6595	4.29289	-59.9034073059403-33.6063617794486i
1.26	70.4167	5.01792	7.03577	47.1294384577307+102.231845020329i
1.35	101.783	5.37634	8.9826	128.797982267762-63.7728573171757i
1.44	87.8417	5.73477	2.82189	45.1502070000004
1.53	73.0583	6.09319	8.9826	128.797982267762+63.7728573171753i
1.62	84.3167	6.45161	7.03577	47.1294384577304-102.231845020329i
1.71	74.1417	6.81004	4.29289	-59.9034073059402+33.6063617794488i
1.8	84.125	7.16846	2.00458	-26.0976301355464-18.6443617513278i
1.89	81.25	7.52688	3.63893	-46.4900797881771-35.050986973631i
1.98	79.125	7.8853	7.50337	-52.401447989229-108.014031895611i
2.07	77.4083	8.24373	2.947	-7.86846230386655-46.4908655305505i
2.16	94.5583	8.60215	1.37901	16.149993+15.033356i
2.25	96.7083	8.96057	5.09681	30.2107277260288+75.7465493637458i
2.34	79.1	9.319	4.61862	24.6444582818289-69.6675067873759i
2.43	77.675	9.67742	2.91135	-24.8470239757562+39.4013245535661i
2.52	110.825	10.0358	8.61494	137.597632135546+8.155626248672i
2.61	70.9916	10.3943	6.061	22.965874604123-94.2174485906403i
2.7	92.175	10.7527	5.12479	-31.7056967503306-75.6187159120932i
2.79	99.5833	11.1111	2.4902	26.0677407758265-30.132305685814i
F05
Time	Data	FFT Freq	FFT Mag	FFT Complex			Max
0	17.4107	0	89.2143	1427.428619			21.6034
0.09	44.6429	0.358423	21.6034	-247.107586680134-241.690635559087i
0.18	36.3929	0.716846	11.6025	32.9954011674411+182.683903666238i
0.27	30.3393	1.07527	3.25261	48.953313555658-17.6613556435435i
0.36	47.2857	1.43369	9.17848	-131.308238709246-65.7628906292938i
0.45	31.4821	1.79211	1.4541	-13.3744773055917-19.0370362355249i
0.54	42.0714	2.15054	5.03175	-62.587324069308+50.6396247333746i
0.63	41.7679	2.50896	12.5804	112.242201071006-167.086341942924i
0.72	31.4643	2.86738	6.47182	-84.5715019999999+59.750061i
0.81	52.8214	3.22581	5.94335	-93.4372086659033+17.6712021444385i
0.9	140.018	3.58423	8.00962	83.6230591176686-97.111390893725i
0.99	33.9286	3.94265	11.3674	-23.7556536701455-180.320560080935i
1.08	93.2143	4.30108	10.4353	-74.9417632907542+149.201407370706i
1.17	82.2857	4.6595	6.07784	97.1896977753062-3.29430227707989i
1.26	70.1429	5.01792	7.57071	-92.3170202158015-78.4242879608616i
1.35	85.9821	5.37634	7.9767	-21.9959260801964+125.717485740148i
1.44	35.0714	5.73477	4.40625	70.500029
1.53	28.1964	6.09319	7.9767	-21.9959260801968-125.717485740148i
1.62	51.4286	6.45161	7.57071	-92.3170202158015+78.4242879608617i
1.71	68.1607	6.81004	6.07784	97.1896977753063+3.29430227707937i
1.8	47.375	7.16846	10.4353	-74.9417632907545-149.201407370706i
1.89	21.0714	7.52688	11.3674	-23.7556536701449+180.320560080935i
1.98	6.21429	7.8853	8.00962	83.6230591176689+97.1113908937248i
2.07	45.8036	8.24373	5.94335	-93.4372086659033-17.6712021444383i
2.16	30.5893	8.60215	6.47182	-84.571502-59.750061i
2.25	4.30359	8.96057	12.5804	112.242201071006+167.086341942923i
2.34	34.2857	9.319	5.03175	-62.5873240693081-50.6396247333744i
2.43	47.3393	9.67742	1.4541	-13.3744773055915+19.0370362355249i
2.52	29.7857	10.0358	9.17848	-131.308238709246+65.7628906292938i
2.61	44.5536	10.3943	3.25261	48.9533135556583+17.6613556435436i
2.7	36.2143	10.7527	11.6025	32.9954011674407-182.683903666238i
2.79	15.7857	11.1111	21.6034	-247.107586680133+241.690635559088i
F06
Time	Data	FFT Freq	FFT Mag	FFT Complex			Max
0	138.99	0	283.242	4531.865325			7.86548
0.09	156.654	0.358423	3.96877	-6.61961584277954+63.1543002505394i
0.18	142.769	0.716846	3.13151	-42.5556901581263-26.446928085384i
0.27	128.26	1.07527	2.97685	20.1757403089206-43.1453278080186i
0.36	160.24	1.43369	3.53463	34.1051307973728-45.1132620768537i
0.45	122.635	1.79211	0.910103	-11.3643219118227+9.10459627771182i
0.54	135.519	2.15054	4.40033	-29.9832556666929-63.7017549980846i
0.63	139.058	2.50896	1.45263	17.2013511326541-15.6303812283107i
0.72	148.462	2.86738	5.74043	90.2308049999997-17.153808i
0.81	134.058	3.22581	1.03574	14.5020189315221-8.01997248252445i
0.9	139.548	3.58423	3.7207	-24.0527577325794-54.4556991399445i
0.99	139.75	3.94265	3.21839	-23.451250820806-45.8441654382148i
1.08	141.298	4.30108	3.6006	-54.2013847973726+19.5213819231463i
1.17	146.106	4.6595	2.86586	9.77533612971401-44.799682495108i
1.26	123.606	5.01792	7.77822	18.2452635573987+123.106867772756i
1.35	140.327	5.37634	7.86548	-14.0654499274023+125.059116025163i
1.44	138.221	5.73477	5.00361	-80.0577709999998
1.53	145.519	6.09319	7.86548	-14.0654499274027-125.059116025163i
1.62	148.933	6.45161	7.77822	18.2452635573984-123.106867772756i
1.71	133.26	6.81004	2.86586	9.77533612971416+44.7996824951079i
1.8	149.327	7.16846	3.6006	-54.2013847973727-19.5213819231462i
1.89	143.096	7.52688	3.21839	-23.4512508208059+45.8441654382148i
1.98	134.769	7.8853	3.7207	-24.0527577325792+54.4556991399445i
2.07	168.913	8.24373	1.03574	14.5020189315221+8.0199724825245i
2.16	148.337	8.60215	5.74043	90.2308049999997+17.153808i
2.25	164.683	8.96057	1.45263	17.2013511326541+15.6303812283106i
2.34	118.827	9.319	4.40033	-29.9832556666927+63.7017549980846i
2.43	159.846	9.67742	0.910103	-11.3643219118227-9.10459627771172i
2.52	133.192	10.0358	3.53463	34.1051307973728+45.1132620768537i
2.61	148.808	10.3943	2.97685	20.1757403089207+43.1453278080185i
2.7	123.865	10.7527	3.13151	-42.5556901581262+26.4469280853841i
2.79	134.99	11.1111	3.96877	-6.61961584277979-63.1543002505393i
F07
Time	Data	FFT Freq	FFT Mag	FFT Complex			Max
0	211.696	0	451.037	7216.589294			6.83685
0.09	230.018	0.358423	5.20912	-83.0422332226352+7.10891937115011i
0.18	217.929	0.716846	1.6583	-22.8061072455634+13.5599575688312i
0.27	229.393	1.07527	3.32449	2.39789717178092-53.1377757791262i
0.36	216.321	1.43369	0.851867	6.23235237634973+12.1215111494653i
0.45	210.446	1.79211	3.94644	-1.57351521625485-63.1234962725977i
0.54	237.875	2.15054	4.4212	69.4355048487402-13.5183372871955i
0.63	217.304	2.50896	3.47641	-51.8904380082177+20.0313673680678i
0.72	229.643	2.86738	2.05185	-9.89288399999985+31.3035880000002i
0.81	225.089	3.22581	2.15705	32.3345353040987+12.0670635504868i
0.9	211.214	3.58423	4.1337	-55.5426679490072+35.9082267783319i
0.99	248.696	3.94265	1.85054	26.5913287355021+13.0221253290907i
1.08	228.268	4.30108	5.61947	19.33911962365-87.8071408505346i
1.17	218.679	4.6595	6.83685	-109.307670102467-4.23166931138072i
1.26	243.875	5.01792	0.285587	-4.51531765416949+0.700877634358331i
1.35	229.857	5.37634	2.11978	-26.3668326618071+21.333572419626i
1.44	238.054	5.73477	1.56808	-25.0892939999999
1.53	224.804	6.09319	2.11978	-26.3668326618072-21.333572419626i
1.62	219.875	6.45161	0.285587	-4.51531765416952-0.700877634358314i
1.71	219.089	6.81004	6.83685	-109.307670102467+4.23166931138099i
1.8	220.929	7.16846	5.61947	19.3391196236502+87.8071408505345i
1.89	247.446	7.52688	1.85054	26.591328735502-13.0221253290908i
1.98	232.196	7.8853	4.1337	-55.5426679490073-35.9082267783317i
2.07	224.232	8.24373	2.15705	32.3345353040986-12.067063550487i
2.16	223.464	8.60215	2.05185	-9.89288399999989-31.3035880000002i
2.25	228.536	8.96057	3.47641	-51.8904380082177-20.0313673680678i
2.34	227.411	9.319	4.4212	69.4355048487402+13.5183372871953i
2.43	231.554	9.67742	3.94644	-1.57351521625464+63.1234962725976i
2.52	224.554	10.0358	0.851867	6.23235237634973-12.1215111494653i
2.61	209.75	10.3943	3.32449	2.39789717178115+53.1377757791261i
2.7	212.446	10.7527	1.6583	-22.8061072455634-13.5599575688311i
2.79	225.946	11.1111	5.20912	-83.0422332226352-7.10891937114986i
F08
Time	Data	FFT Freq	FFT Mag	FFT Complex			Max
0	149.161	0	311.55	4984.8035			7.50587
0.09	154.643	0.358423	1.6422	-8.58886244926272+24.8317103018268i
0.18	161.893	0.716846	2.94476	40.6150226926124+23.8820004925042i
0.27	162.054	1.07527	5.69111	-90.1039231093913-13.1457721590535i
0.36	148.393	1.43369	4.35274	56.0382737641349-41.3519913073248i
0.45	144.446	1.79211	0.635586	-1.77555838288565+10.0131717308505i
0.54	161.518	2.15054	4.2535	-58.7192155041093-34.4045823902209i
0.63	157.393	2.50896	2.49281	36.5982992268424-15.8549108043521i
0.72	150.946	2.86738	7.50587	-67.0892619999999+99.6071159999999i
0.81	150.071	3.22581	3.93082	-62.2914779489125-8.67804810102477i
0.9	158.554	3.58423	1.77653	26.4511503237304+10.406324464241i
0.99	139.768	3.94265	3.88048	-6.25234533715558-61.7721403440232i
1.08	153.268	4.30108	0.93844	-14.8239797641348-2.38763730732505i
1.17	157.179	4.6595	3.77394	54.5153890798899-25.9652064587265i
1.26	152.268	5.01792	3.2165	-47.2756655122332+20.3358513469663i
1.35	176.411	5.37634	2.0341	3.89847892087508-32.3111892196451i
1.44	158.411	5.73477	4.12165	65.9464439999997
1.53	157.196	6.09319	2.0341	3.89847892087514+32.311189219645i
1.62	172.946	6.45161	3.2165	-47.2756655122333-20.3358513469662i
1.71	163.214	6.81004	3.77394	54.5153890798901+25.9652064587262i
1.8	147.696	7.16846	0.93844	-14.8239797641348+2.3876373073251i
1.89	120.107	7.52688	3.88048	-6.25234533715531+61.7721403440232i
1.98	159.054	7.8853	1.77653	26.4511503237303-10.4063244642411i
2.07	159.464	8.24373	3.93082	-62.2914779489124+8.67804810102498i
2.16	166.357	8.60215	7.50587	-67.089262-99.6071159999999i
2.25	148.304	8.96057	2.49281	36.5982992268425+15.854910804352i
2.34	164.464	9.319	4.2535	-58.7192155041093+34.404582390221i
2.43	169.929	9.67742	0.635586	-1.77555838288556-10.0131717308505i
2.52	154.911	10.0358	4.35274	56.0382737641349+41.3519913073248i
2.61	147.964	10.3943	5.69111	-90.1039231093912+13.1457721590538i
2.7	165.536	10.7527	2.94476	40.6150226926123-23.8820004925044i
2.79	151.286	11.1111	1.6422	-8.58886244926279-24.8317103018268i
F09
Time	Data	FFT Freq	FFT Mag	FFT Complex			Max
0	275.556	0	561.707	8987.31952			7.68637
0.09	271.903	0.358423	2.59843	-3.42823302349649+41.4333424758754i
0.18	281.583	0.716846	5.78358	55.822227446553+73.8039352629203i
0.27	264.944	1.07527	7.68637	-66.2537219583967+103.609796242279i
0.36	280.5	1.43369	2.46518	-39.0560665263162-5.51080709383871i
0.45	271.472	1.79211	4.64284	-54.5766458195243+50.3956652424124i
0.54	285.597	2.15054	7.30219	-38.7299546332078-110.228870293829i
0.63	274.319	2.50896	2.20453	20.8018217784987-28.4857429776425i
0.72	278.764	2.86738	1.42544	22.6944579999999+2.26391599999988i
0.81	280.528	3.22581	3.17576	-13.3929779198443-49.0153951029719i
0.9	270.097	3.58423	4.36367	38.5157502246314+58.2339168876476i
0.99	284.083	3.94265	0.957677	-15.2015807512378+1.92376791088258i
1.08	286.847	4.30108	1.33447	1.11160652631607+21.3225689061618i
1.17	280.458	4.6595	3.6076	-57.6939765169058-1.7843025626974i
1.26	269.792	5.01792	4.48041	38.5586049620235+60.4333504443964i
1.35	275.694	5.37634	0.778822	-12.3660137890931+1.53690487709966i
1.44	300.819	5.73477	4.80295	76.8472279999996
1.53	277.653	6.09319	0.778822	-12.3660137890931-1.53690487709969i
1.62	307.514	6.45161	4.48041	38.5586049620233-60.4333504443964i
1.71	286.153	6.81004	3.6076	-57.6939765169058+1.78430256269746i
1.8	270.861	7.16846	1.33447	1.11160652631605-21.3225689061618i
1.89	262.361	7.52688	0.957677	-15.2015807512378-1.92376791088264i
1.98	280.069	7.8853	4.36367	38.5157502246313-58.2339168876476i
2.07	282	8.24373	3.17576	-13.3929779198441+49.0153951029719i
2.16	274.069	8.60215	1.42544	22.6944579999999-2.26391599999988i
2.25	273.264	8.96057	2.20453	20.8018217784988+28.4857429776424i
2.34	274.861	9.319	7.30219	-38.7299546332076+110.228870293829i
2.43	283.5	9.67742	4.64284	-54.5766458195244-50.3956652424123i
2.52	309.972	10.0358	2.46518	-39.0560665263162+5.51080709383874i
2.61	308.847	10.3943	7.68637	-66.253721958397-103.609796242279i
2.7	285.181	10.7527	5.78358	55.8222274465528-73.8039352629204i
2.79	278.056	11.1111	2.59843	-3.42823302349666-41.4333424758756i
F10
Time	Data	FFT Freq	FFT Mag	FFT Complex			Max
0	115.837	0	221.649	3546.384613			10.153
0.09	93.7308	0.358423	5.18797	40.7625298375853-72.3095332803397i
0.18	139.202	0.716846	5.2424	83.6372330592988-6.35698388506911i
0.27	122.74	1.07527	3.84467	-38.3854740425392+48.0689615383457i
0.36	97.2211	1.43369	2.62251	-21.9083088025697+35.7866022683879i
0.45	119.644	1.79211	4.02013	-62.1038003939075-16.7467096706374i
0.54	115.567	2.15054	3.28219	8.77065560049641-51.7773847497241i
0.63	133.144	2.50896	7.10062	-112.03080535697-18.8764694062761i
0.72	98.9231	2.86738	2.81599	-42.326904-15.4422910000001i
0.81	100.308	3.22581	6.55811	37.2860805503126+98.0816717472787i
0.9	122.106	3.58423	1.99634	15.4971098536361+27.9302495208473i
0.99	101.279	3.94265	4.95594	-35.1899815580451+71.0589038903871i
1.08	120.202	4.30108	2.77128	-6.84150519743039-43.8095277316121i
1.17	91.3461	4.6595	10.153	141.512381005381+79.7709433422582i
1.26	128.798	5.01792	5.31151	72.9410694865687-43.6110216144976i
1.35	98.4423	5.37634	3.42959	-54.7740260418169-3.30121588389581i
1.44	126.202	5.73477	6.66828	106.692415
1.53	128.615	6.09319	3.42959	-54.7740260418168+3.30121588389611i
1.62	99.9038	6.45161	5.31151	72.9410694865688+43.6110216144975i
1.71	98.2692	6.81004	10.153	141.512381005381-79.7709433422586i
1.8	114.779	7.16846	2.77128	-6.84150519743032+43.8095277316121i
1.89	101.231	7.52688	4.95594	-35.1899815580451-71.0589038903869i
1.98	120.048	7.8853	1.99634	15.4971098536361-27.9302495208473i
2.07	82.0961	8.24373	6.55811	37.2860805503124-98.081671747279i
2.16	97.9039	8.60215	2.81599	-42.326904+15.4422910000001i
2.25	109.923	8.96057	7.10062	-112.03080535697+18.8764694062764i
2.34	86.1058	9.319	3.28219	8.77065560049648+51.7773847497242i
2.43	107.894	9.67742	4.02013	-62.1038003939075+16.7467096706375i
2.52	121.038	10.0358	2.62251	-21.9083088025698-35.7866022683879i
2.61	122.846	10.3943	3.84467	-38.3854740425394-48.0689615383455i
2.7	122.702	10.7527	5.2424	83.6372330592988+6.35698388506905i
2.79	108.337	11.1111	5.18797	40.7625298375856+72.3095332803394i
F11
Time	Data	FFT Freq	FFT Mag	FFT Complex			Max
0	45.2789	0	109.977	1759.63452			9.50271
0.09	57.5096	0.358423	7.13872	96.0596295343269-61.7952702151796i
0.18	96.2308	0.716846	7.91145	-86.0455117112658-92.8411256773421i
0.27	71.5961	1.07527	3.98937	59.9822449086297-21.8261272025837i
0.36	59.3846	1.43369	9.50271	13.3820250954896-151.453327440321i
0.45	65.375	1.79211	7.31298	-111.046137529662+36.8718674547879i
0.54	48.5769	2.15054	6.3352	43.8979543172731-91.3644519120533i
0.63	55.9135	2.50896	6.0752	-46.6709785017795+85.2659725872446i
0.72	69.7692	2.86738	4.97544	-63.03839+48.6152940000001i
0.81	58.875	3.22581	5.95058	-91.8852877872067-24.9380871911521i
0.9	68.4904	3.58423	3.18443	-34.3665994426453-37.6154508094403i
0.99	75.3077	3.94265	4.99337	-0.518021003406275+79.8922821904333i
1.08	53.8558	4.30108	4.30389	30.7333309045103+61.6235765596791i
1.17	31.0481	4.6595	2.55738	-36.4757044532737-18.5420006929347i
1.26	27.4039	5.01792	4.77088	76.3220208366374-1.36116457472965i
1.35	16.5577	5.37634	2.40977	-36.3685931676281+12.8029577804269i
1.44	66.1442	5.73477	3.83533	61.365356
1.53	53.3558	6.09319	2.40977	-36.3685931676281-12.8029577804268i
1.62	63.2308	6.45161	4.77088	76.3220208366375+1.36116457472935i
1.71	38	6.81004	2.55738	-36.4757044532737+18.5420006929349i
1.8	45.75	7.16846	4.30389	30.7333309045103-61.6235765596792i
1.89	49.7981	7.52688	4.99337	-0.518021003406524-79.8922821904334i
1.98	61.0192	7.8853	3.18443	-34.3665994426451+37.6154508094403i
2.07	81.2404	8.24373	5.95058	-91.8852877872067+24.9380871911523i
2.16	41.7019	8.60215	4.97544	-63.0383900000001-48.6152940000001i
2.25	43.2019	8.96057	6.0752	-46.6709785017798-85.2659725872445i
2.34	68.7019	9.319	6.3352	43.8979543172734+91.3644519120532i
2.43	58.4808	9.67742	7.31298	-111.046137529662-36.8718674547877i
2.52	41.8461	10.0358	9.50271	13.3820250954899+151.453327440321i
2.61	41.0961	10.3943	3.98937	59.9822449086296+21.8261272025834i
2.7	53.1154	10.7527	7.91145	-86.0455117112654+92.8411256773425i
2.79	51.7789	11.1111	7.13872	96.0596295343269+61.7952702151792i
F12
Time	Data	FFT Freq	FFT Mag	FFT Complex			Max
0	187.675	0	385.03	6160.474946			12.2739
0.09	161.5	0.358423	4.21215	-12.3662036999888+66.2501473799809i
0.18	199.975	0.716846	3.57195	-42.4794019523422-38.232982531043i
0.27	180.225	1.07527	2.42809	-27.0697902280321-27.8658638665936i
0.36	244.275	1.43369	6.88011	-94.3776201436893-56.6645510670159i
0.45	196.25	1.79211	8.58996	-122.174228870596+62.9524766575541i
0.54	179.825	2.15054	10.8537	-21.2137131226016+172.358128853886i
0.63	152.85	2.50896	7.80965	114.157046290623-50.8112842891161i
0.72	187.425	2.86738	1.4085	-14.0750720000001-17.6000060000001i
0.81	202.325	3.22581	5.751	70.2910099415687-59.3810422396066i
0.9	204.125	3.58423	4.1576	-23.8911700726708-62.0833283209705i
0.99	200.575	3.94265	9.34364	84.1425215579257+123.570867244414i
1.08	176	4.30108	1.39096	-13.2724638563109-17.864563067016i
1.17	157.6	4.6595	12.2739	14.1301079169296+195.874144875733i
1.26	223.65	5.01792	7.34939	-27.515690852385+114.3255602941i
1.35	188.4	5.37634	6.86387	2.08948909157053+109.802007584957i
1.44	172.275	5.73477	4.52344	72.3750300000002
1.53	202.65	6.09319	6.86387	2.08948909157011-109.802007584957i
1.62	186.75	6.45161	7.34939	-27.5156908523853-114.3255602941i
1.71	207.3	6.81004	12.2739	14.130107916929-195.874144875733i
1.8	205.35	7.16846	1.39096	-13.2724638563108+17.8645630670159i
1.89	184.55	7.52688	9.34364	84.1425215579252-123.570867244414i
1.98	201.6	7.8853	4.1576	-23.8911700726708+62.0833283209705i
2.07	196.925	8.24373	5.751	70.291009941569+59.3810422396064i
2.16	201.3	8.60215	1.4085	-14.0750720000001+17.6000060000001i
2.25	197.775	8.96057	7.80965	114.157046290623+50.8112842891157i
[truncated: 4,222 more rows]

## Sheet: David's Results2
A03
Time	Data	FFT Freq	FFT Mag	FFT Complex			Max
0	45.6945	0	328.449	5255.180634			29.863
0.09	182.278	0.358423	11.8437	111.777426239229-153.022110882299i
0.18	219.847	0.716846	7.56859	-100.318481959925+67.8292141060192i
0.27	150.444	1.07527	20.7422	53.8797799659856+327.472423692417i
0.36	137.722	1.43369	2.69902	-40.7317543186633-14.3459244490285i
0.45	188.639	1.79211	21.5619	-299.622217629244-171.009801995132i
0.54	118.653	2.15054	18.8133	-295.979264049931+54.818464212338i
0.63	215.681	2.50896	10.0579	-69.0236191273264-145.372171305863i
0.72	181.903	2.86738	10.8191	-106.972229-136.097137i
0.81	248.75	3.22581	15.191	-163.34880086311+179.980656140825i
0.9	201.806	3.58423	15.8814	-221.622646737041+124.303027338887i
0.99	162	3.94265	29.863	-473.016715070614-67.4931122365845i
1.08	86.2917	4.30108	8.11818	-45.7404136813366+121.570701550971i
1.17	206.236	4.6595	2.4308	-16.1363968816571-35.3873098025926i
1.26	116.639	5.01792	9.27851	-5.07936325310257+148.369197232568i
1.35	164.556	5.37634	16.7877	-48.0651206332626-264.267874689167i
1.44	158.639	5.73477	22.0599	-352.958344
1.53	130.625	6.09319	16.7877	-48.0651206332616+264.267874689167i
1.62	166.597	6.45161	9.27851	-5.07936325310283-148.369197232568i
1.71	160.764	6.81004	2.4308	-16.1363968816571+35.3873098025922i
1.8	167.486	7.16846	8.11818	-45.7404136813368-121.570701550971i
1.89	167.486	7.52688	29.863	-473.016715070614+67.4931122365858i
1.98	160.944	7.8853	15.8814	-221.622646737041-124.303027338887i
2.07	111.264	8.24373	15.191	-163.34880086311-179.980656140825i
2.16	178.181	8.60215	10.8191	-106.972229+136.097137i
2.25	155.319	8.96057	10.0579	-69.0236191273263+145.372171305863i
2.34	85.25	9.319	18.8133	-295.979264049931-54.8184642123378i
2.43	173.944	9.67742	21.5619	-299.622217629244+171.009801995133i
2.52	216.153	10.0358	2.69902	-40.7317543186633+14.3459244490285i
2.61	190.75	10.3943	20.7422	53.8797799659843-327.472423692417i
2.7	209.306	10.7527	7.56859	-100.318481959925-67.8292141060195i
2.79	195.333	11.1111	11.8437	111.77742623923+153.022110882298i
A06
Time	Data	FFT Freq	FFT Mag	FFT Complex			Max
0	48.5	0	142.539	2280.625			27.3346
0.09	33.25	0.358423	23.0994	159.82849091883-333.243849183661i
0.18	80.625	0.716846	6.30408	-91.7793066773163+41.8372088396258i
0.27	129.75	1.07527	6.01639	-62.5310668066297-73.1865794479655i
0.36	77.75	1.43369	11.1952	92.7851640818291+153.218145750508i
0.45	100.125	1.79211	6.06749	-86.2817547011044-44.4966495893044i
0.54	103.125	2.15054	18.1125	-96.1409431867464+273.388689974224i
0.63	88.875	2.50896	9.6396	-11.6553036625891+153.792524506204i
0.72	64.625	2.86738	8.09258	27.6249999999999-126.5i
0.81	181.5	3.22581	27.3346	-129.446153280078+417.757643505788i
0.9	54.625	3.58423	8.45943	-18.9622403797426+134.015953786034i
0.99	44.25	3.94265	5.86689	87.8770298006979+33.0037914629855i
1.08	64.125	4.30108	10.2835	1.21483591817094-164.531854249492i
1.17	84.75	4.6595	15.9769	-82.2860336999112+242.024539722979i
1.26	127.125	5.01792	4.11462	61.8824902438057+22.4644726514359i
1.35	32.375	5.37634	15.171	-177.505208569215-165.568052065421i
1.44	86.25	5.73477	4.86719	-77.875
1.53	67.5	6.09319	15.171	-177.505208569214+165.568052065422i
1.62	7.375	6.45161	4.11462	61.8824902438058-22.4644726514359i
1.71	8.375	6.81004	15.9769	-82.286033699912-242.024539722979i
1.8	66.625	7.16846	10.2835	1.21483591817115+164.531854249492i
1.89	64.5	7.52688	5.86689	87.8770298006975-33.0037914629857i
1.98	49.25	7.8853	8.45943	-18.9622403797429-134.015953786034i
2.07	21.125	8.24373	27.3346	-129.446153280079-417.757643505788i
2.16	106.375	8.60215	8.09258	27.6250000000001+126.5i
2.25	62.375	8.96057	9.6396	-11.6553036625898-153.792524506204i
2.34	46.375	9.319	18.1125	-96.140943186747-273.388689974224i
2.43	66.625	9.67742	6.06749	-86.2817547011044+44.4966495893041i
2.52	50.25	10.0358	11.1952	92.7851640818288-153.218145750508i
2.61	58.875	10.3943	6.01639	-62.5310668066297+73.1865794479655i
2.7	68.375	10.7527	6.30408	-91.7793066773164-41.837208839626i
2.79	135	11.1111	23.0994	159.828490918831+333.24384918366i
A08
Time	Data	FFT Freq	FFT Mag	FFT Complex			Max
0	178.556	0	368.499	5895.986268			19.2695
0.09	180.167	0.358423	4.16192	-41.8817931769877+51.771113021909i
0.18	172.194	0.716846	10.373	108.988662403345+125.166249066894i
0.27	174.806	1.07527	11.4034	35.2601695023279-179.01447169769i
0.36	201.194	1.43369	15.5592	-51.0668626686148+243.653823473309i
0.45	171.403	1.79211	3.68105	-58.4971025883358-6.8493085153993i
0.54	169.292	2.15054	5.12226	81.398359747936+9.54618151051255i
0.63	185.764	2.50896	4.45437	-41.4947227535414+57.9447643296731i
0.72	152.528	2.86738	3.52108	-41.1944880000001-38.4305099999999i
0.81	143.028	3.22581	13.8473	210.864575985312+67.9964569907558i
0.9	178.222	3.58423	2.08545	23.9262234356095-23.2573493184241i
0.99	206.861	3.94265	19.2695	-266.475475535478+155.071796739007i
1.08	176.417	4.30108	13.9179	-22.0165713313854-221.596054526691i
1.17	210.333	4.6595	5.80324	24.5782816391937+89.5397929549755i
1.26	250.153	5.01792	4.37925	64.964466413109+26.2516342379574i
1.35	176.403	5.37634	9.70404	-18.7985170724905+154.122469081251i
1.44	198.111	5.73477	12.4575	-199.319336
1.53	203.25	6.09319	9.70404	-18.7985170724909-154.122469081251i
1.62	125.264	6.45161	4.37925	64.9644664131089-26.2516342379574i
1.71	179.292	6.81004	5.80324	24.5782816391934-89.5397929549754i
1.8	150.569	7.16846	13.9179	-22.016571331385+221.596054526691i
1.89	205.264	7.52688	19.2695	-266.475475535479-155.071796739006i
1.98	232.347	7.8853	2.08545	23.9262234356096+23.2573493184242i
2.07	176.278	8.24373	13.8473	210.864575985312-67.9964569907565i
2.16	154.319	8.60215	3.52108	-41.1944880000001+38.4305099999999i
2.25	236.042	8.96057	4.45437	-41.4947227535416-57.9447643296732i
2.34	130.389	9.319	5.12226	81.3983597479359-9.54618151051258i
2.43	192.583	9.67742	3.68105	-58.4971025883357+6.84930851539924i
2.52	191.875	10.0358	15.5592	-51.0668626686151-243.653823473309i
2.61	193.556	10.3943	11.4034	35.2601695023283+179.014471697689i
2.7	186.903	10.7527	10.373	108.988662403345-125.166249066894i
2.79	212.625	11.1111	4.16192	-41.8817931769878-51.7711130219089i
A09
Time	Data	FFT Freq	FFT Mag	FFT Complex			Max
0	217.375	0	434.195	6947.125			22.2014
0.09	303.875	0.358423	3.15617	37.5438074294038+33.7726244481436i
[truncated: 5,606 more rows]

## Sheet: Unsuccessful wells
	1	2	3	4	5	6	7	8	9	10	11	12	13	14	15	16	17	18	19	20	21	22	23	24
[truncated: 17 more rows]
