# Supplementary material for: High-Content Screening in Zebrafish Embryos Identifies Butafenacil as a Potent Inducer of Anemia
Source: PLoS One. 2014 Aug 4;9(8):e104190. doi: 10.1371/journal.pone.0104190 (PMC4121296; doi:10.1371/journal.pone.0104190)
Supplement: Dataset S1 — Microsoft Excel spreadsheets containing raw data for all chemical screening assays. (ZIP) [file pone.0104190.s036.zip › Dataset S1/25- Flufenpyr-ethyl/Flufenpyr-ethyl_Heart_Rate.xlsx]

## Sheet: DESCRIPTION
ToxCast Screen - Heart Rate
Chemical	Flufenpyr-ethyl
Data was collected using the Heart Rate Journal in MetaXpress
Imaged 74 hpf fli1 larvae using ImageXpress
Incubated larvae in 100 mg/l MS-222 for 30 min
Centrifuged plate for 2 min at 200 rpm
Imaging parameters:
*live stream acquisition
*32 frames; 0.09 sec interval
*FITC
*2X magnification; 1 site/well
Had the doors off of the imager and the fan on to stablize temperature
Test Initation Date: 10/18/2013
Imaging Date: 10/21/13
Start Imaging Temperature: 26°C
End Imaging Temperature: 27°C
Total Imaging Duration: 2:13
W.O. = Wrong Orientation
U.H. = Unhatched
Malf. = Malformed
N.A. = Not Analyzed (did not meet analysis criteria)

## Sheet: ALL DATA
Measurement	Average (Show Region Statistics)
	1	2	3	4	5	6	7	8	9	10	11	12	13	14	15	16	17	18	19	20	21	22	23	24	25	26	27	28	29	30	31	32		# Peaks	Heart Rate
A01	133.407	132.303	129.52	133.607	133.171	131.525	132.466	133.893	133.447	130.534	134.371	133.073	130.846	132.093	133.758	132.803	130.688	134.031	132.837	130.548	133.059	132.933	131.944	131.388	133.736	132.871	130.657	133.874	132.921	131.329	132.331	133.424		8	172.043
A02	135.61	134.073	135.261	132.404	133.194	133.907	135.913	131.475	133.857	134.261	134.34	132.18	133.646	135.25	131.98	133.301	134	135.208	130.997	133.933	134.531	134.056	132.831	133.598	135.725	131.39	133.452	133.801	134.059	131.823	133.638	135.61		8	172.043
A03																																		0	0
A04	135.854	130.955	138.475	138.298	125.82	134.848	139.89	134.222	126.503	137.048	140.961	130.433	129.053	138.747	139.826	126.211	132.014	139.483	136.407	125.581	136.854	140.264	131.767	127.545	139.171	141.747	127.924	131.806	140.326	138.247	125.725	135.854		8	172.043
A05	119.739	117.368	113.522	116.23	120.475	115.365	113.829	117.823	120.073	113.949	114.756	119.716	117.764	113.309	116.261	120.357	115.135	114.191	118.228	119.138	113.581	115.219	119.969	116.756	113.871	117.34	120.09	113.798	114.803	119.545	117.596	113.607		8	172.043
A06	106.75	102.879	105.725	106.983	106.264	103.59	106.295	106.986	104.896	104.492	106.537	107.23	103.728	105.534	107.174	107.228	103.621	106.073	107.326	105.846	104.25	106.278	107.081	104.208	105.208	106.857	107.18	103.708	105.963	107.374	106.315	104.267		8	172.043
A07	146.907	149.508	149.702	142.812	148.452	149.461	147.166	143.941	149.36	149.84	145.711	145.112	149.112	149.118	142.992	147.846	149.393	147.677	143.065	148.455	149.337	145.213	146.081	148.975	148.809	143.065	148.042	149.545	146.497	143.899	149.197	149.34		8	172.043
A08	109.744	109.601	112.053	111.711	109.056	111.166	112.84	110.081	109.938	112.073	111.994	109.506	111.43	113.146	109.947	110.337	112.846	111.649	109.463	111.556	112.899	109.525	110.84	112.868	110.483	109.919	111.801	111.913	109.309	111.216	112.705	109.537		9	193.548
A09																																		0	0
A10	127.056	127.947	123.413	126.784	128.388	127.522	123.792	128.112	128.143	124.435	126.486	129	127.371	123.621	127.885	128.331	124.157	126.11	128.649	126.978	123.618	127.461	128.157	123.963	126.955	128.452	127.607	123.947	127.39	128.008	124.191	127.056		9	193.548
A11	106.017	107.792	107.798	106.211	107.475	107.952	107.711	106.233	108.093	108.228	106.565	107.374	108.025	107.579	106.334	108.048	108.115	106.539	107.778	107.958	107.517	106.688	108.154	108.039	106.149	107.82	108.022	107.149	106.969	108.177	107.868	106.138		9	193.548
A12																																		0	0
A13																																		0	0
A14	107.219	123.955	107.688	106.444	112.441	119.989	106.722	106.86	120.065	112.702	106.632	107.952	123.211	107.677	106.632	112.742	119.983	107.003	106.913	121.331	111.098	106.489	108.93	122.921	107.449	106.503	116.604	115.711	106.778	107.486	123.646	108.331		9	193.548
A15																																		0	0
A16																																		0	0
A17	105.351	117.421	110.16	104.91	109.41	118.048	106.904	105.169	113.593	115.433	105.817	105.497	117.211	111.365	105.435	108.559	118.003	107.565	105.225	113.166	115.051	105.896	105.632	117.228	111.051	105.666	109.57	117.419	106.992	105.466	115.183	113.435		9	193.548
A18	113.295	117.126	119.135	112.323	112.25	113.43	117.438	116.618	112.306	112.242	113.27	118.376	116.848	112.205	112.427	113.346	118.885	116.298	112.107	112.357	113.848	119.764	114.326	112.065	112.452	113.992	118.621	112.02	112.098	112.579	115.781	118.427		6	129.032
A19																																		0	0
A20																																		0	0
A21																																		0	0
A22																																		0	0
A23																																		0	0
A24																																		0	0
B01	166.632	165.975	172.365	173	165.424	165.843	173.652	171.284	164.326	165.624	173.986	168.025	164.138	168.216	173.955	165.267	164.045	170.154	172.39	164.292	165.084	173.736	168.927	163.66	166.767	175.034	167.006	164.528	170.744	172.171	164.309	165.312		8	172.043
B02	115.278	112.048	113.663	116.348	113.045	111.986	116.051	114.989	112.778	113.666	116.829	113.183	112.213	116.011	114.994	112.618	113.374	116.573	113.087	112.104	116.402	114.346	112.225	114.612	116.014	112.643	112.292	117.225	113.368	112.118	115.331	115.278		9	193.548
B03	120.098	110.067	117.489	118.736	119.169	109.857	119.008	119.228	115.781	112.562	119.258	119.438	112.598	115.728	118.567	120.112	109.935	118.447	118.031	115.955	112.216	118.539	119.208	112.767	115.829	118.469	119.798	109.913	118.048	118.924	115.941	113.194		8	172.043
B04	124.382	118.228	124.022	125.404	122.89	119.882	125.135	125.334	119.801	123.073	126.017	124.371	118.584	124.742	125.233	120.691	121.624	125.506	124.272	118.407	124.576	125.042	121.053	121.357	125.32	124.326	118.548	124.683	124.683	120.722	121.621	125.084		7	150.538
B05																																		0	0
B06	124.652	124.475	151.643	135.154	124.657	124.621	152.938	133.115	125.461	126.716	154.157	130.14	124.216	127.458	153.43	129.632	124.11	129.393	152.716	128.258	124.371	132.242	150.177	127.39	124.18	137.43	147.065	126.244	124.174	142.525	141.528	125.222		8	172.043
B07	104.152	105.309	116.416	106.826	104.317	109.416	114.157	104.652	104.837	115.716	108.385	104.596	108.615	115.472	105.197	104.963	115.421	108.879	104.77	108.537	115.559	105.037	105.006	115.233	108.671	104.57	109.388	114.09	105.028	105.517	116.154	106.927		9	193.548
B08	107.427	105.733	106.66	107.826	106.798	106.216	107.492	107.77	106.087	106.798	108.16	106.885	106.379	107.725	108.115	106.157	107.062	108.275	107.003	106.598	107.581	107.921	106.225	106.975	108.154	106.994	106.685	108.093	107.657	106.579	107.388	108.424		8	172.043
B09	113.357	112.978	113.494	105.051	109.57	114.194	112.913	103.61	112.303	113.778	109.792	105.879	113.34	113.781	105.997	109.497	113.632	112.654	103.919	112.551	113.896	109.374	106.688	113.885	113.764	105.121	111.065	114.211	112.275	104.618	113.118	113.357		8	172.043
B10	117.267	124.48	121.683	116.008	116.612	121.301	125.059	116.992	116.07	118.351	126.433	119.084	116.253	117.421	123.32	121.857	116.239	116.834	120.461	125.278	116.84	116.343	118.205	126.174	119.27	116.163	117.32	123.017	122.747	116.32	116.621	120.396		7	150.538
B11																																		0	0
B12	124.295	119.994	112.416	119.795	124.972	117.539	113.632	122.261	124.346	114.506	115.775	124.379	122.68	112.966	119.056	125.244	118.994	113.244	121.699	124.919	115.601	115.225	123.907	122.626	112.854	119.315	124.888	117.772	113.514	122.626	124.037	114.017		8	172.043
B13	136.576	129.34	131.351	135.449	136.225	128.612	132.632	136.236	134.449	128.882	133.902	136.281	131.576	130.461	135.02	136.419	128.43	132.601	135.958	133.508	128.514	134.337	137.289	130.801	131.41	135.374	135.994	128.315	133.407	136.343	133.107	129.924		8	172.043
B14	115.337	111.817	116.86	116.963	113.222	115.374	117.402	115.517	113.177	116.941	116.82	112.691	116.36	117.343	114.135	115.034	117.404	115.615	113.343	117.331	117.017	112.978	116.716	117.48	113.871	115.295	117.57	115.508	113.624	117.399	116.365	113.051		9	193.548
B15	118.455	124.096	119.652	112.691	123.129	123.753	114.306	118.626	124.677	120.124	112.851	122.961	123.753	115.031	117.458	124.258	120.489	112.713	122.708	123.795	114.66	117.975	124.393	119.697	113.652	123.604	123.882	113.598	119.61	124.07	117.913	114.576		9	193.548
B16	104.194	106.301	106	104.25	105.694	106.742	105.435	104.492	106.553	106.346	104.831	105.91	106.722	105.343	104.685	106.514	106.154	104.522	106.017	106.542	105.197	104.98	106.834	106.205	104.744	106.581	106.615	105.008	105.778	106.893	105.68	105.028		9	193.548
B17																																		0	0
B18	127.691	138.267	165.705	146.654	127.795	138.874	168.511	140.843	127.924	139.84	170.876	135.817	128.48	142.292	171.958	132.458	128.947	145.744	170.396	130.065	130.539	151.803	163.379	127.893	134.16	161.037	151.711	127.739	138.666	168.551	138.295	128.166		8	172.043
B19																																		0	0
B20																																		0	0
B21																																		0	0
B22																																		0	0
B23																																		0	0
B24																																		0	0
C01	116.132	114.233	132.388	168.163	115.829	114.73	131.879	169.834	116.003	114.826	132.728	168.862	115.683	115.121	136.98	163.921	115.34	114.921	143.778	154.447	114.478	116.567	151.789	146.059	114.652	117.576	161.77	132.419	114.551	120.615	170.205	124.081		8	172.043
C02	115.433	114.537	115.334	109.132	112.331	115.57	113.098	109.747	113.402	116.618	111.034	111.048	114.584	115.604	109.567	112.365	115.868	113.228	110.458	114.062	116.89	110.494	111.82	115.045	114.654	109.739	113.27	116.093	111.629	111.042	114.621	115.433		8	172.043
C03	114.694	110.303	110.944	129.18	115.157	110.674	110.989	127.961	116.902	110.542	110.871	127.944	117.101	110.421	111.022	128.654	116.522	110.455	110.986	127.508	116.671	110.654	111.129	129.037	115.525	110.719	111.86	129.472	113.522	110.531	112.565	129.503		7	150.538
C04	135.927	110.039	109.309	111.902	152.157	117.219	109.86	110.067	127.761	142.458	111.199	109.733	111.267	150.056	118.969	109.896	109.781	130.062	137.831	110.41	109.632	111.424	150.587	117.837	109.972	109.834	130.424	138.573	110.792	109.654	111.992	150.921		6	129.032
C05	98.8567	104.851	105.492	99.4185	99.3455	105.461	105.174	99.9298	99.5843	106.272	104.503	99.6882	99.7556	107.135	103.846	99.8034	99.8006	107.671	103.399	99.8202	100.093	109.056	101.857	99.7978	100.256	109	101.657	99.8287	100.941	108.902	101.199	99.7949		8	172.043
C06	106.242	104.458	101.893	102.89	107.287	103.657	102.129	103.216	107.708	102.654	102.365	103.98	107.404	102.306	102.581	105.722	105.851	102.138	102.969	106.933	104.225	102.444	103.57	107.607	102.916	102.657	104.028	107.087	102.399	102.781	105.831	105.042		8	172.043
C07	121.143	144.261	136.767	118.129	118.601	140.323	139.365	119.309	117.75	135.264	140.638	121.508	117.551	132.079	142.368	123.107	117.478	128.542	143.649	127.051	117.584	125.517	144.553	128.567	118.048	123.691	145.126	129.913	118.025	122.093	144.284	133.385		8	172.043
C08	105.199	105.795	119.222	109.758	105.022	110.671	118.211	106.472	105.438	116.854	113.09	105.486	108.034	119.312	107.949	105.194	114.581	114.39	105.607	106.86	119.5	108.388	105.486	113.949	115.522	105.654	106.98	119.86	108.671	105.556	115.149	114.624		9	193.548
C09	107.326	102.702	108.174	107.694	102.567	105.455	110.497	104.528	103.371	108.351	108.149	102.742	105.458	110.034	104.795	103.508	108.463	107.787	102.784	105.666	109.944	104.826	103.404	108.89	108.208	102.831	105.775	110.463	104.497	103.694	109.402	107.326		9	193.548
C10																																		0	0
C11																																		0	0
C12	111.837	112.489	112.638	111.433	112.191	113.787	111.556	111.767	112.66	113.348	111.34	112.404	113.82	111.896	111.983	113.084	113.031	111.52	112.343	114.006	111.289	111.761	113.152	112.57	111.261	112.41	113.593	111.157	111.851	113.34	112.399	111.837		9	193.548
C13	108.542	101.076	100.43	109.958	106.017	101.098	101.404	111.567	104.177	101	104.149	111.084	102.522	100.876	107.941	107.983	101.534	100.961	111.376	105.11	101.121	102.823	111.843	103.126	100.958	105.713	109.61	101.955	101.065	110.289	106.907	101.222		8	172.043
C14	114.674	111.219	113.834	115.129	111.949	113.295	115.11	112.955	112.537	115.017	113.593	112.289	114.986	113.989	111.854	114.77	114.654	111.742	114.435	115.065	111.713	114.18	114.969	111.699	113.913	115.191	111.542	113.539	115.003	111.803	113.772	115.056		9	193.548
C15																																		0	0
C16	112.385	125.989	116.154	111.475	117.455	125.289	112.784	111.933	124.722	118.652	111.854	116.025	126.452	113.528	111.927	123.646	120.202	111.933	115.034	126.419	113.955	111.961	121.868	121.986	112.062	114.242	126.663	114.728	111.612	120.601	123.309	112.264		9	193.548
C17	150.803	166.306	173.711	139.225	150.826	163.764	175.57	139.343	151.826	162.174	174.781	139.171	149.674	158.871	173.787	139.913	150.261	158.239	172.966	141.646	150.916	158.879	173.006	139.416	150.14	161.264	174.301	141.261	150.64	160.511	174.32	146.343		8	172.043
C18	127.115	127.593	165.382	146.713	126.994	127.455	164.006	146.806	127.43	127.691	162.306	148.646	127.419	127.528	158.882	154.694	127.514	127.402	156.219	154.441	127.663	126.941	157.301	152.202	127.494	127.34	157.902	152.767	127.197	127.096	157.927	150.966		8	172.043
C19																																		0	0
C20																																		0	0
C21																																		0	0
C22																																		0	0
C23																																		0	0
C24																																		0	0
D01	111.626	114.494	118.986	116.966	111.941	115.82	118.478	116.354	111.921	116.666	118.57	115.062	112.545	116.573	118.581	114.396	113.907	118.803	118.045	112.638	114.272	118.542	117.045	112.028	115.32	118.357	115.708	112.228	117.228	118.941	114.059	113.68		8	172.043
D02																																		0	0
D03	116.36	113.697	112.32	116.362	116.539	110.126	116.365	116.101	115.376	110.371	116.736	116.441	111.874	114.556	116.197	116.511	109.871	117.621	116.188	112.722	113.247	116.449	116.966	109.896	117.107	116.492	113.27	113.037	115.806	115.975	109.621	116.789		8	172.043
D04	112.556	112.16	108.747	106.461	113.404	111.719	106.171	110.126	112.978	111.213	104.739	113.093	112.508	108.208	108.149	113.154	111.744	105.396	112.011	113.056	109.699	106.702	113.581	112.006	105.986	111.16	112.638	109.806	105.798	113.309	112.014	106.365		8	172.043
D05																																		0	0
D06	122.388	120.466	121.059	125.469	121.587	120.492	122.062	125.225	120.705	120.904	122.902	124.584	120.508	120.862	123.924	123.767	120.697	120.84	125.132	122.466	120.784	121.885	125.652	121.287	120.624	122.472	125.194	121.031	121.037	123.118	124.213	120.463		8	172.043
D07	99.6545	99.0393	100.874	101.317	99.6376	99.323	101.228	101.124	99.5309	99.3736	102.056	100.921	99.4972	99.9831	102.413	100.486	99.382	100.483	101.997	100.236	99.5478	101.621	101.815	99.9045	99.7921	101.983	101.368	99.5169	100.008	102.14	100.913	99.6545		8	172.043
D08	110.126	102.233	104.478	113.834	107.848	102.508	106.733	114.295	104.756	102.846	109.581	114.652	103.303	103.183	112.913	110.98	103.065	105.545	114.685	106.781	103.166	107.812	114.688	104.135	103.219	110.323	113.185	103.118	103.542	113.362	109.433	102.868		8	172.043
D09	151.907	151.894	157.046	168.611	157.13	151.708	160.625	167.94	154.245	152.278	163.819	165.394	152.38	152.495	167.213	161.222	151.546	155.366	167.815	157.454	151.884	160.514	167.255	153.685	152.519	165.912	164.074	151.69	154.574	168.995	159.431	151.907		8	172.043
D10																																		0	0
D11	160.983	140.556	130.685	146.326	161.374	144.43	130.435	142.329	161.416	146.455	130.725	140.346	159.685	145.612	130.43	141.171	160.508	147.997	130.188	139.829	159.862	148.093	130.612	139.433	158.969	148.115	130.16	139.051	159.447	148.194	130.508	139.733		7	150.538
D12																																		0	0
D13	165.643	120.699	118.135	157.871	154.194	118.677	120.694	172.497	136.272	118.315	135.924	169.98	123.511	118.289	156.876	152.784	118.534	124.396	174.489	130.365	118.18	149.539	159.924	119.247	119.938	171.051	136.674	118.146	140.61	166.301	121.011	118.315		8	172.043
D14	107.048	97.9916	97.8343	104.146	103.003	97.941	98.5393	107.264	99.4635	98.1882	102.657	104.36	98.4073	98.6685	106.935	99.4579	98.4326	102.711	104.663	98.5169	98.4775	107.388	99.5506	98.2809	102.862	104.107	98.3876	98.7809	107.388	99.4494	98.4466	103.593		8	172.043
D15																																		0	0
D16	128.969	116.39	105.719	108.253	127.225	123.028	107.761	106.163	119.152	127.744	112.323	105.986	112.135	128.654	119.747	106.455	107.104	125.581	123.022	107.674	106.194	119.837	127.475	111.784	105.888	113.216	128.691	116.949	106.039	108.86	127.312	121.031		7	150.538
D17	128.461	130.522	128.396	124.183	127.272	129.163	132.907	123.362	125.385	128.124	132.688	127.576	124.284	128.219	129.978	130.16	123.635	126.531	128.733	131.787	123.048	125.683	128.354	131.801	123.846	124.82	128.087	130.691	124.463	124.475	128.138	131.191		7	150.538
D18	118.879	121.84	122.385	109.18	111.472	122.781	123.688	114.91	107.607	119.798	122.323	122.525	109.084	111.607	122.334	123.688	115.41	107.573	119.573	121.938	123.022	109.792	111.865	122.82	123.287	116.497	107.537	118.211	121.66	122.062	109.346	111.882		7	150.538
D19																																		0	0
D20																																		0	0
D21																																		0	0
D22																																		0	0
D23																																		0	0
D24																																		0	0
E01																																		0	0
E02	146.09	147.351	146.955	144.152	145.478	148.596	145.559	145.612	145.705	150.118	142.815	145.486	145.306	149.171	142.531	146.323	146.699	146.048	144.419	145.764	149.225	143.904	145.669	145.868	150.551	142.343	146.556	145.497	147.191	143.112	144.823	147.91		10	215.054
E03																																		0	0
E04	114.593	113.427	126.118	118.899	113.722	118.02	126.154	114.851	113.795	125.413	118.966	113.93	117.685	125.837	114.89	113.713	125.416	118.885	113.688	118.112	124.986	114.775	114.087	126.267	116.854	113.688	122.93	121.343	114.166	115.062	127.171	116.087		9	193.548
E05	125.298	125.492	123.657	125.014	127.146	124.91	124.022	125.247	127.331	124.955	124.522	125.736	126.736	124.098	124.146	126.691	126	124.017	124.559	127.438	125.146	123.975	125.115	126.683	124.261	123.798	126.132	126.604	123.82	123.952	126.64	125.298		9	193.548
E06	128.537	124.295	136.508	149.185	124.784	124.688	147.798	137.435	123.91	129.174	152.567	127.129	124.36	142.444	140.612	123.893	128.216	151.087	127.264	124.199	141.801	139.972	123.969	128.037	150.815	127.542	124.022	141.23	141.008	123.711	128.239	151.728		8	172.043
E07																																		0	0
E08																																		0	0
E09																																		0	0
E10																																		0	0
E11																																		0	0
E12																																		0	0
E13																																		0	0
E14	106.986	105.098	109.784	110.587	103.017	109.663	110.551	106.742	106.548	109.896	110.733	103.242	110.205	110.733	105.972	107.407	110.115	109.885	104.581	109.781	110.438	104.393	109.101	110.421	107.419	106.421	110.216	109.952	103.657	110.197	110.522	105.115		9	193.548
E15	103.444	100.306	101.888	103.596	103.242	100.441	102.601	104.374	102.781	100.742	103.843	104.374	102.323	101.051	103.753	104.435	101.683	101.506	103.963	104.017	101.121	102.124	104.213	102.823	100.927	103.385	104.177	101.857	101.646	104.427	104.253	100.947		8	172.043
E16	120.458	123.157	126.551	123.379	119.475	125.86	124.669	119.242	124.722	126.028	121.048	121.86	126.618	123.874	119.41	125.851	124.837	119.272	124.82	125.587	121.126	121.994	126.396	123.323	119.315	126.32	124.604	118.986	125.32	125.287	119.778	124.191		9	193.548
E17	114.143	109.812	110.374	119.413	114.433	109.885	110.652	119.177	114.685	110.177	110.503	119.242	114.635	109.978	110.576	119.685	113.829	109.862	110.961	120.798	112.376	110.073	111.404	120.61	111.947	109.792	112.522	120.413	111.261	110.272	112.868	120.612		7	150.538
E18	118.947	103.461	101.551	102.07	116.829	114.551	102.034	102.11	107.93	119.188	106.101	101.893	102.129	115.315	115.986	102.216	102.118	106.079	119.39	107.938	101.857	102.281	114.065	117.025	102.562	101.994	106.104	119.317	108.511	101.983	102.284	113.534		6	129.032
E19																																		0	0
E20																																		0	0
E21																																		0	0
E22																																		0	0
E23																																		0	0
E24																																		0	0
F01	100.211	99.3146	98.9242	98.7949	99.0281	99.7416	99.2135	99.1376	99.3287	99.9354	99.4663	99.3624	99.6966	99.9354	99.3624	99.2612	100.045	99.8567	99.6601	99.4831	100.185	99.7809	99.4326	99.4972	99.9888	99.8933	99.7191	99.9466	99.9719	99.5309	99.5056	100.211		7	150.538
F02																																		0	0
F03	127.986	126.143	120.607	119.632	128.688	125.244	119.584	121.463	129.447	124.143	119.042	123.537	128.076	123.208	118.379	126.213	127.747	122.444	119.025	128.315	128.09	121.025	120.449	128.989	126.079	120.208	122.365	129.213	124.062	118.775	126.171	127.986		7	150.538
F04																																		0	0
F05	106.371	106.129	107.096	107.27	106.781	106.143	106.907	107.32	106.323	106.461	107.404	107.11	106.483	106.772	107.174	106.902	106.584	106.725	107.688	106.792	106.388	107.149	107.537	106.812	106.567	107.43	107.045	106.562	106.615	107.351	106.966	106.522		8	172.043
F06	127.778	113.034	125.225	122.371	124.596	114.854	125.154	122.907	121.553	118.739	123.716	123.73	119.435	121.438	122.674	124.73	117.11	122.461	122.643	126.346	113.801	124.938	123.433	127.935	113.014	125.399	122.657	124.649	116.244	124.244	123.413	120.719		11	236.559
F07	99.2247	97.8652	98.6433	98.2135	97.9719	98.6348	98.8933	98.1405	98.0702	99.0646	98.7163	98.1966	98.6573	99.2331	98.382	98.2388	99.1489	98.7528	98.4607	98.514	99.3455	98.5815	98.4185	99.0506	98.9944	98.4944	98.5	99.4157	98.7978	98.4551	99.1236	99.2247		8	172.043
F08	104.654	105.222	105.264	104.778	105.039	105.646	105.413	104.506	105.629	105.747	105.079	105.126	105.784	105.753	105.11	105.874	106.051	105.188	105.216	105.826	105.635	105.261	105.733	105.778	105.292	105.166	105.955	105.475	105.067	105.781	105.643	105.132		9	193.548
F09																																		0	0
F10	110.452	118.48	120.169	111.222	110.596	127.079	112.303	110.604	120.312	118.441	111.343	111.733	125.997	111.958	110.573	123.267	115.683	111.244	114.329	123.983	111.542	110.531	125.823	113.028	111.042	119.211	118.989	111.045	112.174	125.242	111.885	110.607		9	193.548
F11	120.368	121.997	124.303	121.983	120.525	124.739	123.149	120.584	124.098	123.458	120.86	121.75	124.576	122.685	120.522	124.772	123.503	120.506	123.517	124.09	121.32	121.86	124.711	122.135	121.154	124.685	123.003	120.289	124.079	123.784	120.629	122.801		9	193.548
F12	126.716	137.489	126.228	124.11	133.39	133.68	125.579	124.492	138.166	128.733	124.758	127.713	137.407	126.346	124.292	133.669	131.618	125.051	124.865	137.654	127.697	124.27	129.287	135.146	125.626	123.983	135.677	129.705	124.699	126.601	137.236	125.966		9	193.548
F13	120.89	120.823	117.301	117.736	121.14	121.121	116.025	119.868	121.396	120.685	115.334	120.952	120.388	118.242	116.669	121.312	121.135	116.882	119.208	121.258	120.888	115.379	120.663	121.362	119.452	116.379	121.185	121.396	117.267	118.612	121.087	120.834		8	172.043
F14																																		0	0
F15	148.674	133.213	148.941	156.829	141.677	134.871	154.817	154.983	136.93	140.028	158.154	150.287	133.921	146.77	157.298	143.337	135.028	153.935	154	136.222	140.958	157.966	148.23	133.927	150.657	156.244	138.756	138.045	156.919	150.421	133.685	147.671		8	172.043
F16																																		0	0
F17	130.236	128.284	113.702	113.469	133.025	126.073	113.882	113.441	137.669	121.219	113.787	114.702	141.798	116.382	113.382	122.683	135.34	114.272	113.643	130.346	127.579	113.801	113.511	137.042	121.312	113.506	115.18	140.992	115.489	113.478	125.295	132.346		7	150.538
F18	153.424	173.062	150.096	143.61	157.624	169.284	147.045	142.978	157.017	166.708	145.166	143.129	152.253	146.34	139.742	149.289	179.284	189.882	148.795	142.553	169.646	169.312	143.185	145.463	172.222	161.64	141.756	149.503	174.966	155.045	140.989	155.615		8	172.043
F19																																		0	0
F20																																		0	0
F21																																		0	0
F22																																		0	0
F23																																		0	0
F24																																		0	0
G01	145.697	142.489	146.702	152.014	145.935	142.483	148.478	153.522	145.284	142.205	148.385	152.076	143.846	141.837	149.138	151.208	143.138	142.469	150.202	150.579	141.829	142.75	150.02	148.992	141.694	143.256	150.416	147.258	141.39	144.64	150.941	145.697		8	172.043
G02	135.385	147.736	153.315	137.584	137.433	149.747	156.449	134.343	141.452	152.447	155.607	131.357	142.989	153.348	151.772	130.935	146.315	154.935	147.076	132.579	147.52	154.949	140.306	135.879	148.014	153.941	133.927	140.68	150.056	152.065	130.511	144.306		8	172.043
G03	119.683	114.775	125.138	128.146	115.143	117.868	132.778	118.228	115.211	127.747	125.551	115.031	120.978	130.935	115.978	116.514	131.983	120.289	115.079	126.483	126.963	114.882	120.11	131.514	116.559	115.837	131.174	120.767	115.11	126.258	125.337	114.803		9	193.548
G04	150.798	145.528	145.84	152.539	150.008	144.18	147.511	153.388	149.163	143.494	150.41	151.551	147.736	144.101	151.663	150.584	146.197	145.553	153.385	148.826	143.638	148.402	153.216	148.16	143.421	150.548	151.57	146.907	144.461	152.73	150.301	144.829		8	172.043
G05	108.739	106.331	107.739	112.272	107.888	106.261	108.904	112.034	107.761	106.545	110.669	110.537	107.146	107.236	112.225	109.034	106.829	108.298	112.789	108.39	106.843	110.41	110.798	107.185	107.649	112.632	108.604	106.75	109.104	111.747	107.798	107.017		8	172.043
G06	113.112	117.904	114.565	108.744	115.713	118.716	112.528	109.778	116.632	118.081	111.157	111.18	117.362	117.629	109.506	112.851	118.126	114.831	108.865	115.379	118.427	111.806	110.823	117.301	118.36	109.705	112.89	118.169	115.076	109.239	115.421	118		8	172.043
G07	98.2556	100.691	99.9326	98.5618	98.6742	101.388	99.6966	98.6713	100.593	100.621	98.8933	98.8764	101.469	99.6039	98.5702	100.522	100.567	99.1517	99.2556	101.5	99.5197	98.7107	100.941	100.548	98.8933	99.6742	101.469	99.4579	98.8427	101.301	100.399	98.9298		9	193.548
G08																																		0	0
G09	109.713	114.66	120.455	117.969	110.048	118.121	122.098	113.86	111.84	119.427	121.607	110.258	114.938	120.843	119.067	110.146	118.022	121.433	113.969	112.298	120.011	121.34	110.222	115.865	121.66	117.272	110.624	119.626	123.18	111.107	114.197	121.003		8	172.043
G10	121.098	120.635	120.152	122.573	120.815	120.295	123.396	121.537	120.66	120.219	123.612	121.18	120.385	120.963	122.421	120.949	119.699	122.593	121.056	120.649	120.466	122.809	121.076	120.427	123.056	121.264	120.699	120.073	123.382	120.963	120.303	122.677		8	172.043
G11																																		0	0
G12	130.593	134.034	128.483	127.983	133.031	132.171	127.708	129.371	134.846	129.309	128.264	132.312	132.472	128.039	129.5	134.508	129.466	127.612	132.539	132.708	127.778	129.39	134.197	129.404	127.612	132.017	132.287	127.323	129.657	133.983	128.84	128.174		9	193.548
G13	116.789	115.857	118.393	115.256	113.478	116.716	117.32	113.115	114.635	116.463	115.986	113.312	116.199	117.517	114.025	114.183	116.652	116.629	112.947	115.792	117.003	114.663	114.093	116.674	117.11	113.348	115.23	117.048	114.885	113.52	116.382	116.789		8	172.043
G14	101.326	99.4775	99.3287	100.758	100.61	99.7781	100.135	101.815	99.8989	99.8455	101.806	100.281	99.8876	100.669	101.371	99.868	99.9579	102.202	100.048	99.9242	101.657	100.5	99.7247	100.882	101.567	100.081	100.017	101.972	100.02	100.031	101.89	100.522		9	193.548
G15	107.764	107.907	115.427	116.121	107.89	108.75	120.497	111.357	108.236	110.329	121.522	108.573	108.528	114.638	117.98	108.169	108.463	119.098	112.469	108.022	109.972	121.267	108.503	108.497	114.635	117.604	108.301	108.663	120.34	111.076	109.006	112.124		8	172.043
G16	105.427	123.441	115.017	105.59	106.551	129.346	108.514	105.728	110.958	127.463	106.281	105.93	120.492	118.565	105.705	106.028	127.694	110.725	105.902	111.039	127.542	106.098	106.059	120.146	117.874	105.826	106.331	129.034	109.174	105.837	113.817	124.267		8	172.043
G17	112.952	108.84	109.413	132.138	112.89	109.261	109.82	132.559	112.402	109.301	111.767	131.983	111.194	109.323	113.711	130.317	110.368	109.284	117.492	126.36	109.767	109.441	121.149	123.596	109.427	109.202	124.382	120.438	109.433	109.424	128.39	115.382		8	172.043
G18																																		0	0
G19																																		0	0
G20																																		0	0
G21																																		0	0
G22																																		0	0
G23																																		0	0
G24																																		0	0
H01																																		0	0
H02	113.691	122.579	121.329	114.098	113.722	122.098	122.601	114.817	113.626	122.452	122.275	114.933	114.017	122.739	122.093	114.879	114.146	123.376	121.702	114.551	114.281	124.323	121.208	114.39	114.492	125.458	119.472	114.18	115.598	126.719	117.553	113.86		8	172.043
H03																																		0	0
H04	109.312	112.081	111.545	111.354	109.584	111.882	112.118	111.792	109.843	111.933	111.697	111.716	109.489	111.902	111.77	112.037	109.548	111.868	112.154	111.764	109.747	112.093	112.317	111.91	109.781	111.86	111.882	111.775	109.649	111.961	111.935	111.75		10	215.054
H05	114.685	112.101	115.096	115.775	114.284	113.065	115.466	116.037	113.202	113.935	115.725	115.542	112.576	114.913	115.632	114.663	112.826	115.312	116.115	113.671	113.809	115.834	115.388	112.41	115.171	116.278	114.368	113.351	115.646	115.963	112.815	114.654		8	172.043
H06	122.02	122.447	123.146	122.374	122.452	122.868	123.25	122.157	122.354	123.149	123.272	121.885	122.68	123.003	123.011	122.011	122.522	123.539	122.522	122.343	122.584	123.062	122.02	122.587	123.374	123.64	121.722	122.573	123.124	122.528	122.219	122.702		8	172.043
H07																																		0	0
H08	130.02	125.596	125.528	127.638	128.362	126.143	126.059	129.419	127.104	125.921	127.073	129.312	126.02	125.77	128.862	127.82	125.545	126.941	129.118	126.022	126.188	128.699	127.764	125.674	126.503	129.596	126.124	125.556	128.43	127.677	125.77	126.733		8	172.043
H09	111.352	126.04	134.723	117.741	114.029	129.963	130.632	113.453	117.704	134.299	127.016	110.92	123.248	136.205	120.984	112.768	127.88	133.744	115.067	116.981	132.109	127.32	111.181	123.749	133.579	119.149	114.2	130.904	132.544	114.163	119.101	135.488		8	172.043
H10	106.803	108.371	117.871	109.955	106.882	115.084	113.806	107.143	109.236	117.663	109.716	106.772	115.042	113.91	107.289	109.343	117.596	109.778	107.278	115.823	113.295	107.042	110.346	117.354	109.028	107.329	117.236	112.267	107.202	113.331	114.935	107.812		9	193.548
H11	106.368	147.449	110.778	105.966	133.337	125.362	105.702	115.584	142.829	106.528	106.803	148.084	111.256	105.949	133.643	126.183	106.048	118.346	139.944	106.421	108.396	147.91	108.753	106.053	140.652	117.784	106.042	126.374	132.07	106.292	114.466	144.522		9	193.548
H12	114.761	122.826	124.424	120.371	115.354	123.194	124.671	119.952	115.989	123.556	124.652	118	117.458	124.16	124.652	116.685	119.48	125.065	123.989	115.562	120.747	124.851	123.61	114.666	122.065	125.135	122.584	114.834	122.725	124.421	119.831	115.801		8	172.043
H13	115.031	122.228	121.702	112.52	117.82	123.478	118.545	113.284	122.331	123.5	114.75	116.483	121.885	120.188	112.626	121.104	122.947	116.469	114.508	122.846	122.5	113.006	119.025	122.733	117.587	113.826	121.463	122.315	113.685	117.772	122.354	118.795		9	193.548
H14	121.669	106.643	119.5	124.475	119.284	107.385	122.025	124.208	116.154	110.871	125.621	123.669	113.121	114.048	123.553	122.801	110.438	116.472	124.163	122.152	107.315	120.36	124.183	117.868	109.624	122.652	123.75	113.303	114.154	123.326	123.396	108.562		8	172.043
H15																																		0	0
H16	102.624	102.135	100.728	103.64	103.101	101.657	101.902	103.452	103.343	101.191	103.135	103.329	102.941	100.938	103.846	103.329	101.812	101.329	103.795	103.39	101.211	102.885	103.688	102.817	101.051	103.868	103.584	101.975	102.031	103.77	103.463	101.174		8	172.043
H17	107.104	114.795	139.034	115.916	107.354	115.39	139	114.708	107.75	117.09	139.635	112.758	108.025	119.331	138.39	110.368	108.351	123.281	134.899	108.744	108.483	127.629	129.601	107.834	109.028	132.91	123.966	107.323	111.112	136.713	117.761	107.441		8	172.043
H18	120.711	123.281	113.115	114.475	122.331	124.649	112.419	115.331	121.528	121.986	111.643	116.666	122.725	120.868	111.475	117.803	123.444	118.888	111.955	118.576	123.202	117.303	112.382	119.758	124.014	115.037	113.82	120.669	124.817	113.601	115.191	121.77		8	172.043
H19																																		0	0
H20																																		0	0
H21																																		0	0
H22																																		0	0
H23																																		0	0
H24																																		0	0
I01	113.899	112.261	114.478	115.25	112.989	113.045	115.461	114.736	112.211	114.275	115.18	113.303	112.938	115.211	114.865	112.216	114.048	115.32	113.52	112.778	115.404	114.435	112.205	114.27	115.135	113.27	113.351	115.402	114.303	112.447	114.899	114.725		9	193.548
I02																																		0	0
I03	117.149	116.756	111.438	111.747	116.537	118.177	109.508	112.812	116.893	117.191	109.354	113.789	117.298	114.508	110.166	115.014	117.376	111.618	111.826	116.132	117.02	109.52	114.093	117.031	115.039	110.171	115.07	117.713	112.559	111.708	116.098	117.149		7	150.538
I04	157.856	158.776	163.284	181.896	159.76	158.672	166.604	177.04	158.896	159.296	173.628	170.336	158.236	159.684	178.164	165.02	158.504	160.548	180.652	160.64	158.408	166.452	175.592	158.26	158.932	173.22	169.484	158.416	159.964	180.164	163.336	157.856		8	172.043
I05																																		0	0
I06	123.213	123.169	121.91	120.079	122.028	123.174	121.256	119.975	122.556	123.438	120.635	120.638	122.781	123.008	120.096	121.18	123.256	122.096	120.14	121.764	123.261	120.775	120.371	122.772	122.978	120.09	121.354	123.081	121.879	120.171	122.07	123.213		7	150.538
I07	97.8399	96.9775	97.0758	97.5056	97.6039	97.1742	97.323	97.7331	97.6882	97.0871	97.7781	97.7416	97.9213	97.1882	97.7472	97.9944	97.8792	97.5449	97.9719	98.0421	97.5281	97.6264	98.0084	98.3483	97.5449	97.7697	98.0674	98.0955	97.4551	97.8006	98.0393	97.8399		9	193.548
I08	124.803	124.632	136.896	129.781	124.66	128.379	137.157	126.14	124.413	133.379	132.865	124.548	125.916	137.624	127.89	124.52	131.067	134.789	125.101	125.27	136.374	129.25	124.503	129.421	135.551	125.197	125.171	136.545	129.264	124.629	130.579	134.789		8	172.043
I09	114.677	117.579	119.758	120.806	114.031	118.326	120.18	119.545	114.551	118.705	120.149	118.374	115.107	119.143	120.517	117.483	116.18	119.874	121.003	116.022	117.163	119.904	120.75	114.66	118.463	120.697	119.837	114.669	118.997	120.48	118.295	115.494		8	172.043
I10	97.5646	97.6938	101.801	98.6433	97.7444	99.1489	101.778	98.1545	98.0169	100.744	100.385	98.25	98.4494	102.239	99.2303	98.2865	99.5253	101.98	98.5084	98.3792	101.489	100.298	98.3062	98.6713	102.396	98.6405	98.4635	100.478	100.938	98.4382	98.5618	102.18		8	172.043
I11	112.034	123.935	126.921	113.941	115.963	129.629	119.952	112.143	125.424	126.427	113.626	118.219	128.787	117.59	113.053	127.876	123.107	112.306	121.758	127.463	114.843	115.292	129.112	119.975	112.315	126.306	125.494	112.815	119.916	127.969	116.185	113.949		9	193.548
I12	114.756	110.337	112.601	114.902	112.006	111.522	114.034	115.874	110.789	112.177	115.402	112.73	111.228	113.171	115.261	110.812	112.531	115.331	112.733	111.531	113.171	115.469	110.559	112.497	115.292	112.427	111.587	113.362	114.978	110.677	112.593	115		8	172.043
I13																																		0	0
I14	123.048	119.045	123.548	123.663	120.177	122.124	123.963	122.657	119.236	124.053	123.646	119.697	122.34	123.958	122.36	120.028	123.638	123.565	118.632	123.118	123.784	120.284	121.612	123.913	122.36	119.567	123.545	123.368	118.93	123.006	123.899	120.57		9	193.548
I15	109.208	130.787	124.042	109.674	113.924	137.66	114.416	109.236	129.73	125.789	110.472	113.205	137.972	114.657	109.604	130.421	125.93	110.163	114.261	137.612	113.966	109.483	133.101	121.444	109.466	117.955	135.604	112.441	109.927	135.969	118.899	109.494		9	193.548
I16	106.475	101.025	100.944	107.222	103.233	101.202	102.065	108.27	101.643	101.402	105.236	105.904	101.275	101.635	108.124	102.82	101.385	103.744	107.228	101.329	101.388	107.803	103.612	101.669	103.011	108.135	101.753	101.537	107.006	104.287	101.371	102.652		8	172.043
I17	152.775	150.607	146.725	152.36	150.225	153.848	146.219	152.427	149.289	153.522	151.275	145.508	152.958	149.742	153.702	145.792	152.028	148.711	152.713	149.716	147.284	151.621	150.073	154	144.576	152.812	148.514	153.143	149.14	148.742	149.893	151.68		12	258.065
I18	115.112	114.893	106.034	106.003	117.09	112.899	106.244	106.132	119.868	110.525	106.52	106.315	122.124	108.615	106.376	107.48	122.494	107.362	106.421	109.508	120.989	106.823	106.23	112.317	118.23	106.503	106.542	114.989	115.935	106.545	106.208	118.447		7	150.538
I19																																		0	0
I20																																		0	0
I21																																		0	0
I22																																		0	0
I23																																		0	0
I24																																		0	0
J01	122.809	123.621	127.733	126.778	122.239	125.152	127.677	125.702	122.871	126.758	127.921	123.534	123.742	127.087	126.323	122.337	125.492	127.506	124.289	123.41	127.073	127.205	122.199	124.781	128.112	124.885	122.669	126.272	127.096	122.087	124.354	127.275		8	172.043
J02	114.169	111.211	118.966	114.458	114.747	111.146	119.388	114.579	115.051	111.16	119.379	114.781	114.829	111.174	118.893	114.806	115.492	111.233	119.258	114.927	114.944	111.368	118.983	114.629	114.989	111.301	118.975	114.677	114.208	112.413	118.458	114.629		14	301.075
J03	112.211	111.629	106.461	111.708	112.742	110.323	107.801	112.326	112.725	108.163	109.817	112.593	112.674	106.871	111.346	112.904	110.643	108.213	112.404	112.677	108.152	110.177	112.565	112.376	107.062	111.893	112.534	109.638	109.124	112.441	112.461	107.174		8	172.043
J04	126.632	124.385	125.146	126.787	127.09	126.278	124.135	126.365	126.334	126.671	125.851	125.219	127.028	126.862	126.458	124.77	125.826	126.43	126.508	125.503	123.879	127.124	127.084	126.452	124.34	125.579	127.233	127.317	125.584	124.348	126.244	126.632		7	150.538
J05	120.61	114.851	125.975	125.354	118.34	118.399	125.879	123.933	115.508	122.433	125.579	121.281	115.36	125.213	125.07	117.86	119.138	126.09	123.385	114.98	123.421	125.315	120.006	116.888	126.205	124.587	115.952	121.671	125.402	121.458	115.921	125.938		8	172.043
J06	111.758	111.337	108.705	110.916	112.028	110.596	108.772	111.798	112.011	109.843	109.624	112.138	111.601	108.57	111.037	112.199	110.784	108.896	111.98	111.826	109.831	110.118	112.427	111.733	108.938	111.219	112.365	111.065	108.949	111.978	111.854	109.57		8	172.043
J07	127.596	135.713	139.23	129.199	128.382	137.756	138.969	127.388	130.39	138.194	134.357	126.93	133.433	139.764	131.938	127.921	135.992	138.183	127.921	129.91	138.747	134.767	126.952	133.278	139.478	130.697	128.025	137.093	139.334	128.051	130.188	138.343		8	172.043
J08	105.27	122.728	111.579	104.522	112.455	119.719	106.888	105.096	121.315	113.876	104.989	110.654	121.904	108.056	105.025	120.258	114.073	105.419	110.593	121.421	107.983	105.36	121.171	112.997	105.483	113.191	119.896	107.008	106.559	123.096	110.652	105.27		9	193.548
J09	113.104	112.388	108.275	107.43	109.138	112.014	108.222	107.452	110.177	111.081	107.624	107.348	111.924	109.879	107.654	107.506	112.975	108.677	107.573	107.935	112.876	108.298	107.711	109.233	111.542	107.772	107.292	111.41	110.444	107.615	107.483	113.104		7	150.538
J10																																		0	0
J11	107.267	107.295	107.014	106.904	107.82	107.025	106.82	107.539	107.893	106.952	107.079	107.952	107.272	106.865	107.551	107.803	107.219	107.093	107.795	107.157	106.876	107.514	107.719	106.893	107.022	108.093	107.157	106.916	108.022	107.466	107.11	107.618		9	193.548
J12	102.646	110.14	104.722	102.076	107.197	108.629	102.736	103.857	110.382	104.354	102.25	109.098	107.183	102.534	105.138	109.843	103.152	102.683	110.303	105.343	102.272	107.638	108.52	102.483	104.666	109.747	103.677	102.775	110.169	105.351	102.362	108.028		9	193.548
J13	133.067	160.16	155.152	135.848	147.236	158.483	151.205	129.989	158.587	156.463	140.753	140.902	158.722	152.166	130.719	155.522	156.556	144.272	136.975	159.225	153.065	131.579	152.295	156.149	143.916	136.629	158.309	152.382	131.236	154.317	155.374	142.767		9	193.548
J14	116.402	119.854	118.284	104.051	106.076	121.11	116.455	103.388	108.846	121.817	113.09	103.413	112.674	121.77	109.587	103.66	116.654	120.374	106.284	104.885	120.379	118.202	104.096	107.461	122.517	114.146	103.539	111.809	121.787	110.228	103.952	116.402		8	172.043
J15	104.472	108.893	116.228	106.23	105.23	115.048	111.298	104.747	109.596	116.312	106.062	105.581	115.385	110.711	104.916	110.461	115.025	105.663	106.093	116.337	109.199	104.975	112.323	113.531	105.185	107.986	116.506	106.978	105.379	114.463	111.343	104.868		9	193.548
J16	109.017	107.376	108.989	105.157	103.983	109.331	109.194	104.556	105.919	109.994	107.893	104.323	107.854	109.511	105.826	104.702	109.725	108.295	104.23	107.14	109.744	106.228	104.525	109.374	108.553	104.494	106.848	109.907	106.348	104.455	109.511	109.017		9	193.548
J17																																		0	0
J18	137.826	131.194	114.843	114.742	117.787	139.702	117.096	114.916	115.253	133.23	125.354	115.006	115.062	123.433	134.02	115.767	114.823	116.169	139.722	118.199	115.084	115.458	130.031	128.438	115.216	115.101	120.323	137.346	116.194	114.688	115.34	137.826		6	129.032
J19																																		0	0
J20																																		0	0
J21																																		0	0
J22																																		0	0
J23																																		0	0
J24																																		0	0
K01	123.761	125.312	125.848	122.708	123.815	125.489	124.615	122.733	124.18	125.739	123.792	122.933	125.121	126.23	122.817	123.551	125.107	125.41	122.284	124.419	125.435	124.146	123.152	124.674	126.298	122.795	123.674	124.73	125.52	122.576	123.975	125.781		8	172.043
K02	105.124	102.042	105.708	101.843	101.096	100.407	106.927	102.444	101.989	99.809	106.843	103.365	102.149	99.7921	106.079	103.736	102.475	99.9129	105.25	104.379	102.638	100.118	104.758	104.365	102.506	100.489	103.82	105.062	102.483	100.478	103.753	105.124		7	150.538
K03	105.744	106.77	102.947	106.899	108.14	104.904	104.334	107.621	108.166	103.382	106.362	107.994	106.073	103.548	107.522	108.163	103.579	105.708	107.86	106.938	103.163	107.677	108.472	104.09	105.663	107.626	107.067	103.551	107.522	108.303	103.938	105.744		9	193.548
K04																																		0	0
K05	97.3343	103.017	107.059	97.6966	97.4888	109.475	101.778	97.7444	103	108.278	98.1882	97.8933	109.407	101.792	97.9972	104.104	107.199	98.1208	98.75	110.104	99.9522	97.8202	106.11	105.787	98.1629	99.7556	110.514	99.2725	98.2528	108.065	103.045	98.0758		9	193.548
K06	107.621	130.213	120.323	107.829	114.93	130.545	111.663	107.652	123.219	126.503	108.621	110.104	131.806	116.506	107.756	120.185	128.834	109.331	108.728	131.185	118.876	107.688	118.16	130.295	110.301	108.256	129.784	119.225	107.98	117.885	130.39	109.66		9	193.548
K07	114.213	112.48	123.947	152.486	116.449	112.947	114.466	154.989	126.772	113.34	113.02	142.747	138.435	114.604	113.306	130.961	145.135	115.435	113.065	125.253	149.059	116.261	112.829	119.284	153.969	117.525	113.011	115.919	153.716	120.885	113.315	113.705		7	150.538
K08	116.287	105.264	105.154	117.129	113.719	104.416	108.256	118.787	110.419	104.728	111.806	118.416	106.596	105.121	116.472	114.646	104.803	108.421	118.447	110.149	104.888	112.705	117.317	106.258	106.011	117.351	112.511	104.848	110.374	118.994	108.225	105.171		8	172.043
K09																																		0	0
K10	104.36	101.39	98.0169	101.051	103.587	99.6994	98.5815	103.531	102.334	98.6236	101.36	104.171	99.9242	98.7837	103.725	101.958	98.382	102.006	104.188	99.264	99.9663	104.657	101.587	98.632	103.056	102.947	98.8652	100.525	104.233	99.927	99.1039	104.36		8	172.043
K11	126.247	127.277	146.62	131.473	126.364	127.782	148.184	130.535	126.604	129.245	148.128	128.537	127.109	132.54	143.694	127.697	127.471	139.367	138.697	126.785	127.989	146.263	131.529	126.795	129.59	147.681	128.138	127.253	133.553	144.066	127.293	127.795		8	172.043
K12	116.705	119.177	109.607	113.354	118.303	115	109.587	116.927	119.365	109.556	114.022	119.362	114.638	110.551	118.281	119.256	108.98	114.343	119.697	112.66	111.287	118.197	117.733	109.003	115.86	119.837	110.798	112.646	118.135	115.199	110.157	117.565		9	193.548
K13	130.618	124.632	111.449	111.935	132.205	123.25	111.514	112.809	132.941	122.986	111.596	113.674	134.64	119.607	111.219	116.065	135.52	117.317	111.312	119.404	133.896	114.253	111.337	124.795	130.52	112.348	111.697	128.348	127.317	111.865	112.264	131.643		7	150.538
K14	120.573	116.216	115.466	118.722	118.393	115.171	117.424	120.157	115.545	116.663	120.635	116.124	115.93	120.096	117.803	115.247	118.478	119.466	115.531	117.247	119.896	115.427	116.728	120.82	116.053	116.643	120.295	116.904	115.756	119.362	118.132	115.542		9	193.548
K15																																		0	0
K16																																		0	0
K17																																		0	0
K18																																		0	0
K19																																		0	0
K20																																		0	0
K21																																		0	0
K22																																		0	0
K23																																		0	0
K24																																		0	0
L01	336.489	338.301	351.213	340.478	340.646	338.388	349.876	342.511	339.449	337.39	344.963	339.725	339.388	337.478	348.416	339.486	337.334	335.124	348.683	338	337.699	335.374	348.267	336.146	338.654	335.497	349.848	334.916	336.854	335.938	350.053	336.489		11	236.559
L02	132.374	130.949	126.278	113.07	121.699	132.761	123.096	112.23	125.112	132.48	118.98	113.421	129.25	129.289	114.705	118.27	132.194	125.107	112.77	124.093	131.225	118.132	113.787	128.331	127.882	114.042	120.404	130.202	122.124	112.489	128.287	132.374		7	150.538
L03																																		0	0
L04	118.975	115.742	108.86	111.699	118.57	115.556	108.553	112.888	118.239	115.104	107.75	114.351	118.941	114.781	107.604	115.461	118.983	114.056	108.065	116.556	118.006	112.874	108.449	117.904	117.455	111.989	109.242	118.323	116.719	110.579	110.548	118.975		7	150.538
L05	131.997	136.287	136.775	131.654	133.098	136.427	137.281	131.938	132.955	135.868	137.16	131.483	132.913	136.258	137.267	131.758	132.677	136.348	136.848	131.756	133.059	136.216	136.556	132.003	132.834	137.197	135.598	132.194	133.062	137.944	135.36	131.997		8	172.043
L06	130.963	126.233	128.374	143.031	127.899	126.053	133.708	138.778	127.197	126.081	139.567	133.104	126.854	127.775	142.413	128.904	126.138	131.775	139.851	127.281	126.242	139.528	132.888	126.371	127.722	142.326	127.913	127.129	135.261	136.261	126.346	126.638		8	172.043
L07	140.039	134.374	138.157	140.16	137.596	133.798	140.551	138.705	135.916	135.646	141.152	138.419	134.618	138.64	140.671	137.992	134.441	141.607	139.382	135.542	136.357	140.199	137.621	134.219	140.441	138.531	135.612	136.374	140.787	137.413	133.649	140.039		8	172.043
L08																																		0	0
L09																																		0	0
L10	135.556	134.188	137.674	137.27	134.09	137.407	138.34	135.829	134.826	138.444	136.463	134.065	137.008	137.677	134.691	135.694	138.048	136.612	133.913	137.733	137.989	134.348	136.194	138.287	136.104	134.747	138.556	137.404	134.685	137.84	138.014	134.775		9	193.548
L11	114.166	112.351	118.66	116.008	112.469	115.809	117.787	115.537	111.056	119.18	117.256	115.43	113.309	118.831	116.334	112.351	117.452	117.916	116.525	111.41	119.876	116.531	114.129	114.772	118.733	116.312	111.337	118.919	116.64	114.809	112.941	119.244		8	172.043
L12	122.671	112.986	106.382	112.896	123.427	107.576	106.688	120.053	118.475	106.781	108.185	123.666	112.896	106.612	114.596	122.913	107.357	106.806	121.522	115.949	106.913	111.16	124.781	109.537	107.048	118.947	120.351	107.298	107.941	123.579	112.809	106.75		8	172.043
L13	120.947	123.992	116.076	125.115	125.497	121.07	117.725	126.98	124.61	117.11	123.081	125.548	122.357	116.815	127.329	124.579	118.042	121.559	125.576	122.461	115.562	126.236	125.07	119.424	120.576	126.638	123.601	115.829	126.896	124.699	119.14	120.947		9	193.548
L14																																		0	0
L15	168.975	154.694	170.593	151.497	142.306	164.761	165.449	146.32	144.514	172.166	158.949	143.924	153.323	170.823	152.407	141.955	163.978	164.421	145.447	146.298	174.354	157.146	143.205	158.41	167.197	147.239	142.683	169.191	159.008	144.051	153.331	168.975		8	172.043
L16	112.275	113.879	112.27	106.73	113.031	114.475	109.694	108.393	113.149	114.534	106.947	111.326	113.348	113.598	106.615	113.213	114.34	110.685	108.548	113.567	115.079	107.444	111.823	113.708	112.728	107.287	113.43	114.809	109.258	110.197	113.674	114.362		8	172.043
L17	164.89	147.298	156.713	181.885	155.534	146.792	164.761	178.104	149.233	147.407	177.531	165.997	146.972	155.067	180.772	155.317	146.424	170.441	171.826	147.419	148.831	179.222	161.011	146.537	162.469	177.295	149.764	146.919	177.854	164.435	145.902	157.39		8	172.043
L18	164.449	141.129	136.775	160.124	159.407	138.941	137.045	165.882	154.272	136.817	137.798	168.983	150	136.253	146.705	167.051	143.669	136.489	158.048	159.511	138.744	136.528	166.567	152.489	136.666	144.874	167.202	143.846	135.879	159.309	157.424	138.483		8	172.043
L19																																		0	0
L20																																		0	0
L21																																		0	0
L22																																		0	0
L23																																		0	0
L24																																		0	0
M01	112.913	113.351	110.972	111.638	114.042	113.118	111.41	113.107	114.823	112.711	111.312	113.624	114.621	111.663	111.508	114.292	113.871	111.236	112.433	114.545	113.177	111.36	113.581	114.385	111.949	111.388	114.228	113.989	111.357	112.514	114.23	112.913		9	193.548
M02	185.969	211.907	179.68	171.205	181.399	215.413	183.303	171.149	179.354	215.455	185.034	170.798	177.376	213.567	187.034	170.879	177.253	213.899	186.191	170.812	180.697	211.163	180.315	169.938	184.587	211.326	178.042	169.736	186.86	209.065	176.444	170.028		8	172.043
M03	138.169	135.986	138.067	137.803	128.924	137.275	140.216	132.247	132.919	137.826	138.896	129.037	136.542	138.955	133.298	131.034	137.379	139.213	128.697	135.567	139.073	134.298	130.674	136.862	138.393	129.205	135.298	137.952	132.404	131.343	137.427	138.169		8	172.043
M04	142.728	122.152	113.034	131.374	140.986	116.48	114.584	139.278	132.787	113.301	119.93	143.576	124.933	112.851	127.966	141.683	118.413	114.343	137.424	134.902	113.433	119.775	143.545	125.517	113.191	130.728	139.862	116.194	115.64	141.522	130.208	112.904		8	172.043
M05	112.382	112.43	112.806	111.803	111.643	111.826	112.489	111.711	112.031	111.022	112.576	112.351	111.921	111.309	112.461	113.034	112.261	111.278	111.705	112.86	112.301	112.093	111.475	112.84	112.331	112.472	111.59	112.598	112.764	112.003	111.278	112.382		9	193.548
M06	144.677	138.626	130.135	134.84	144.154	136.919	130.705	136.067	144.607	135.916	131.315	137.208	144.461	133.868	131.562	139.073	143.202	131.775	132.537	141.126	142.551	130.902	133.531	143.441	139.688	130.596	134.671	143.739	136.048	131.396	137.188	144.677		7	150.538
M07	131.944	133.455	146.402	146.087	130.458	134.972	147.657	145.98	130.115	136.784	146.604	144.177	128.323	140.045	147.461	141.191	128.404	142.267	146.874	139.452	129.256	143.728	146.331	136.048	131.067	145.598	145.871	132.154	134.124	146.963	144.483	128.82		8	172.043
M08																																		0	0
M09	130.388	125.764	122.275	127.747	131.096	123.118	123.393	128.969	128.601	122.174	125.947	130.388	125.171	123.048	128.267	130.334	122.416	124.969	129.612	126.037	122.393	126.817	130.615	122.812	123.753	129.132	128.115	122.357	126.615	130.975	123.528	124.014		8	172.043
M10	113.742	103.919	114.576	105.801	104.017	113.149	110.028	104.376	109.581	113.963	104.374	107.132	112.862	105.289	104.506	114.933	106.924	104.48	112.511	108.146	104.371	110.854	110.489	104.548	109.506	111.213	104.646	107.851	112.514	104.944	105.534	113.742		9	193.548
M11																																		0	0
M12	111.239	111.629	104.963	98.7612	108.458	109.517	99.8258	103.576	112.202	101.862	100.416	112.104	104.84	99.0843	109.632	108.017	99.4635	105.764	110.593	100.511	102.593	112.017	102.346	99.8511	111.309	105.534	99.1994	108.511	109.07	99.8792	105.213	111.239		9	193.548
M13	142.716	143.23	122.003	128.823	144.444	139.042	115.447	140.846	144.264	124.947	127.407	144.211	139.84	115.272	140.52	144.584	125	128.017	143.753	139.022	115.657	140.98	143.674	121.938	130.638	143.924	135.014	117.952	143.202	143.565	119.163	134.798		9	193.548
M14	113.508	115.632	117.121	113.598	114.444	116.961	115.427	113.89	115.416	117.183	113.643	114.138	116.792	116.118	113.697	114.961	117.166	114.334	114.331	116.275	116.528	113.989	115.096	117.638	114.478	114.051	116.084	116.18	113.744	115.006	117.177	114.118		9	193.548
M15	118.258	121.742	116.242	118.157	123.171	121.135	114.801	121.222	122.885	119.548	114.508	123.685	122.469	116.688	118.197	123.323	121.073	114.447	121.584	122.831	119.376	114.944	123.528	122.202	116.177	118.972	123.27	120.761	114.301	122.778	122.913	118.258		9	193.548
M16																																		0	0
M17	121.269	129.5	137.205	110.754	109.604	121.627	142.663	114.881	109.655	115.028	144.492	119.495	109.477	113.199	143.262	121.544	109.425	111.889	142.184	123.5	109.446	111.495	141.912	122.21	109.246	111.756	142.399	122.238	109.557	112.373	142.477	121.269		8	172.043
M18	124.399	126.042	110.744	107.298	108.466	117.944	120.239	107.728	107.798	110.947	127.888	108.275	107.562	109.486	126.022	110.242	107.475	108.744	119.874	116.938	107.607	108.121	114.101	122.483	107.73	107.91	110.275	127.494	108.278	107.553	109.643	124.399		7	150.538
M19																																		0	0
M20																																		0	0
M21																																		0	0
M22																																		0	0
M23																																		0	0
M24																																		0	0
N01	184.514	177.194	172.635	175.017	184.27	173.404	171.61	177.758	181.461	172.317	171.851	181.806	177.331	172.52	172.725	183.834	173.691	171.671	177.008	182.522	172.885	171.267	182.309	176.812	171.775	174.635	183.124	171.68	170.784	180.096	177.857	171.447		8	172.043
N02	107.183	107.978	106.719	106.298	108.011	108.067	106.514	106.871	108.388	107.792	106.289	107.52	108.449	107.146	106.289	107.978	108.228	106.537	106.753	108.435	107.691	106.219	107.632	108.278	106.683	106.525	107.772	107.784	106.197	107.205	108.475	107.183		9	193.548
N03	127.966	138.042	131.121	122.486	127.169	137.475	132.579	122.713	126.211	137.126	133.744	122.77	125.789	136.969	134.146	122.815	125.567	136.89	134.374	122.691	125.961	137.211	133.688	122.896	126.756	137.146	132.944	123.014	127.472	137.699	131.865	122.775		8	172.043
N04																																		0	0
N05	125.393	127.455	130.851	130.545	125.331	127.902	131.185	129.267	125.267	128.784	131.087	128.699	125.337	129.357	130.708	127.287	126.197	130.419	130.621	126.197	127.264	130.272	129.697	125.073	128.947	131.188	128.924	125.669	130.135	131.152	127.23	126.079		8	172.043
N06	228.225	180.531	228.722	247.586	192.855	183.901	253.179	228.775	180.586	224.052	244.034	190.648	186.086	252.781	221.827	179.037	230.269	239.907	185.747	198.019	250.444	202.667	178.787	244.966	227.556	178.926	227.321	240.855	186.182	197.898	251.744	203.627		9	193.548
N07																																		0	0
N08	113.008	110.407	107.23	112.447	113.789	108.326	109.424	113.025	113.551	106.963	111.07	112.666	112.098	107.396	112.584	113.921	107.961	109.598	113.135	113.239	107.171	111.789	113.152	111.419	108.284	112.708	113.728	108.006	110.472	112.935	113.107	107.177		8	172.043
N09	109.275	108.657	111.264	111.801	111.427	108.963	111.82	112.242	110.789	109.41	112.301	112.149	110.539	110.278	112.601	112.194	109.284	111.143	112.208	111.581	109.079	112.112	112.517	111.037	109.626	112.382	112.559	109.587	111.32	112.688	112.315	109.275		8	172.043
N10																																		0	0
N11	150.225	158.91	138.694	138.466	159.253	149.798	138.733	143.185	162.952	141.433	138.551	150.927	156.646	138.657	138.938	160.73	147.037	138.795	144.725	160.801	139	138.354	154.713	152.404	138.34	142.346	162.402	140.86	138.02	153.014	152.691	138.25		9	193.548
N12	140.126	126.256	151.301	152.278	127.458	139.565	156.885	134.354	128.837	155.534	146.874	126.767	145.053	155.57	129.857	133.421	157.421	139.404	126.806	151.913	151.331	126.837	142.112	155.963	131.848	132.466	155.744	140.865	126.992	151.933	150.713	126.919		9	193.548
N13	106.087	105.598	104.191	101.713	102.506	106.183	103.677	102.351	103.733	106.16	103.284	102.042	104.728	105.654	102.767	102.39	106.236	104.57	102.419	102.902	106.421	103.823	102.39	103.666	106.326	103.39	102.346	104.916	105.739	103.003	102.427	106.087		7	150.538
N14	109.73	109.062	110.278	110.205	109.104	109.68	110.767	109.612	109.258	110.396	110.649	109.253	109.654	110.865	109.638	109.197	110.478	110.284	109.323	109.784	110.865	109.711	109.191	110.492	110.48	109.194	110.281	110.86	109.492	109.565	110.447	109.73		9	193.548
N15	141.508	152.194	120.997	119.871	153.427	140.73	116.174	130.084	154.458	130.034	115.404	144.626	148.424	118.817	123.494	153.185	136.626	115.618	137.132	152.871	122.34	119.447	153.404	140.772	115.975	132.194	152.975	125.289	117.346	151.067	143.461	116.478		9	193.548
N16	123.126	117.112	116.062	124.553	121.067	112.525	124.837	123.003	114.643	120.983	124.388	118.455	115.626	125.194	121.539	112.801	125.079	123.048	114.404	121.688	123.851	116.955	117.896	124.455	119.91	113.834	125.351	122.351	113.225	124.051	123.388	116.087		9	193.548
N17	122.056	120.952	104.079	103.879	118.104	125.081	104.441	103.742	115.531	126.865	104.553	103.927	113.624	128.837	105.289	103.831	113.028	129.188	105.222	103.978	110.292	131.593	106.087	104.16	112.253	128.463	105.031	104.115	111.834	129.697	105.539	104.076		7	150.538
N18																																		0	0
N19																																		0	0
N20																																		0	0
N21																																		0	0
N22																																		0	0
N23																																		0	0
N24																																		0	0
O01	112.66	113.174	111.792	112.643	113.483	112.388	112.331	112.626	113.663	112.011	112.663	113.073	112.343	112.733	112.669	113.992	112.115	112.871	113.323	113.317	113.343	112.697	114.121	111.851	112.593	113.584	112.067	112.82	112.64	114.185	112.831	112.66		12	258.065
O02																																		0	0
O03	115.48	109.798	108.73	111.913	115.376	109.354	108.764	113.081	114.042	108.742	109.404	114.281	112.719	108.885	110.264	115.677	110.826	109.096	111.354	115.545	109.376	109.197	113.466	113.904	109.02	109.581	115.205	111.438	109.079	111.567	115.685	109.315		8	172.043
O04																																		0	0
O05	104.789	108.233	102.32	101.216	104.949	108.354	102.441	101.511	105.185	108.747	102.688	101.399	106.014	108.129	102.256	101.593	105.865	108.643	102.612	101.73	106.014	108.649	102.618	101.618	106.761	107.846	102.11	101.463	107.32	107.767	102.281	101.472		8	172.043
O06																																		0	0
O07	112.289	112.846	109.525	111.677	112.851	110.933	111.32	112.289	112.82	109.615	111.865	112.517	110.624	111.337	112	112.654	109.879	111.756	113.551	110.233	111.441	111.879	112.076	110.643	112.317	112.837	109.787	111.669	112.733	110.935	111.244	112.289		9	193.548
O08	120.795	117.728	120.795	121.407	119.022	120.143	120.986	121.146	120.882	123.264	124.986	117.958	122.242	126.826	117.815	120.837	121.969	119.77	121.393	127.506	120.823	119.851	120.663	121.331	119.236	120.851	121.82	118.16	120.983	122.037	117.978	120.795		9	193.548
O09	132.466	137.466	133.093	132.854	145.86	134.194	132.225	138.132	142.896	134.618	132.708	143.562	137.138	132.497	134.913	145.843	133.772	131.191	141.025	139.458	132.879	134.379	145.354	133.907	132.149	139.452	141.89	133.188	132.197	144.025	134.84	132.466		9	193.548
O10																																		0	0
O11	100.736	99.3427	100.542	100.758	100.688	99.7949	100.919	101.388	100.455	100.236	101.138	101.379	99.986	100.683	101.461	101.287	100.056	101.02	101.396	100.834	100.143	101.121	101.32	100.478	100.551	101.399	101.424	100.003	100.871	101.646	100.865	100.242		8	172.043
O12	100.722	115.211	113.441	101.317	109.576	119.042	102.272	104.492	121.27	105.713	102.053	119.82	108.888	101.497	115.671	113.413	101.688	110.68	118.295	102.034	106.876	120.593	103.666	104.41	120.893	105.275	102.893	120.806	108.042	101.969	119.475	109.674		10	215.054
O13																																		0	0
O14																																		0	0
O15	113.115	112.393	123.222	129.228	113.177	112.553	124.983	126.376	113.059	112.817	126.969	125.955	112.708	112.525	127.433	123.197	112.615	112.919	128.854	122.705	112.596	113.051	130.787	120.865	112.663	114.337	132.351	118.522	112.441	117.295	132.107	114.789		8	172.043
O16	124.792	122.107	117.317	121.86	128.458	117.191	119.463	126.98	120.517	117.947	123.244	124.775	117.022	121.39	127.478	117.593	118.933	126.34	121.253	117.385	122.913	126.017	116.848	120.452	128.489	117.685	119.048	126.244	120.57	117.728	123.096	124.792		8	172.043
O17	121.997	110.935	113.346	123.702	112.087	112.163	120.219	117.037	111.534	115.904	121.213	111.483	113.413	121.997	111.334	112.379	122.424	113.938	111.93	119.18	117.691	111.525	116.152	122.045	111.334	113.497	122.486	111.461	112.393	121.848	114.525	111.699		9	193.548
O18	105	111.185	127.079	115.329	105.91	116.992	128.031	108.91	108.093	120.904	125.494	105.733	110.126	124.904	118.587	105.683	113.84	127.506	111.157	107.084	119.753	125.447	105.75	110.834	124.654	119.806	105.848	113.539	127.736	113.492	106.424	118.348		8	172.043
O19																																		0	0
O20																																		0	0
O21																																		0	0
O22																																		0	0
O23																																		0	0
O24																																		0	0
P01	130.522	121.233	114.18	124.41	127.778	117.75	114.885	130.559	124.306	115.211	120.927	129.815	119.039	114.618	128.463	126.157	115.761	119.517	130.382	120.489	114.511	127.079	127.292	116.289	116.992	131.022	121.913	114.348	125.458	128.323	117.761	116.132		8	172.043
P02	114.545	120.854	112.815	110.736	118.441	117.61	111.551	111.75	120.736	114.261	110.59	114.73	120.11	112.368	110.348	117.275	118.407	111.357	111.669	120.685	114.531	111.028	115.14	120.174	111.949	110.576	119.191	117.157	111.581	112.081	120.949	113.671		9	193.548
P03	109.183	101.011	102.531	109.393	103.854	101.014	105.618	108.803	101.992	102.292	108.961	104.871	101.073	105.199	108.562	101.902	102.362	108.761	104.565	101.149	105.753	108.404	101.657	102.77	109.775	104.938	101.25	105.944	108.739	101.882	103.014	109.183		8	172.043
P04																																		0	0
P05																																		0	0
P06	118.784	122.966	122.475	117.463	122.101	124.126	118.222	120.07	123.053	121.258	117.57	122.365	123.486	117.287	120.587	122.913	119.261	119.368	123.171	122.197	117.404	122.264	123.112	117.789	120.823	123.713	119.719	118.787	123.146	122.051	117.584	122.511		9	193.548
P07	139.272	147.927	141.972	133.452	148.699	145.424	131.556	147.671	146.051	134.073	144.163	147.101	137.579	139.857	147.826	141.522	134.551	148.098	143.711	131.952	148.517	145.719	132.14	147.334	146.702	133.907	143.573	146.545	136.573	140.357	147.287	139.272		10	215.054
P08																																		0	0
P09	101.419	99.9129	100.146	102.548	100.478	100.16	102.632	101.334	100.222	101.34	101.916	100.424	100.587	102.829	100.935	100.289	102.846	101.163	100.413	102.388	101.565	100.326	101.253	102.433	100.671	100.778	103.003	100.876	100.52	102.933	101.093	100.534		9	193.548
P10	130.84	144.747	115.362	118.919	150.975	120.267	114.284	145.831	130.576	114.562	133.621	143.483	114.899	123.747	149.275	118.025	116.809	148.817	123.969	114.48	143.711	132.579	114.593	133.848	140.75	114.781	126.048	147.539	116.404	118.635	149.893	120.258		10	215.054
P11	111.194	107.379	115.798	117.61	107.315	111.056	120.778	109.73	107.865	118.584	115.626	107.275	113.284	120.233	108.635	109.031	120.624	112.598	107.351	115.59	117.522	107.48	111.635	121.053	109.596	108.722	119.89	113.871	107.772	115.258	118.719	107.733		9	193.548
P12	101.528	101.559	110.899	103.674	100.531	107.02	109.101	101.031	102.601	110.57	103.537	100.882	108.154	108.258	100.938	103.272	110.747	103.07	100.868	109.104	107.688	101.008	104.163	110.118	102.508	101.264	110.081	105.416	100.924	106.567	108.795	101.528		9	193.548
P13																																		0	0
P14																																		0	0
P15	119.385	116.233	116.421	118.888	119.882	115.787	116.643	118.772	119.969	115	117.688	118.472	119.826	114.626	118.919	118.89	118.809	114.691	118.978	119.163	116.438	116.022	118.73	119.483	114.649	117.666	118.86	119.64	114.694	118.806	118.91	117.61		8	172.043
P16																																		0	0
P17	135.23	110.272	130.199	138.722	125.146	116.365	133.843	140.289	113.275	125.489	137.447	133.281	111.455	131.803	140.444	118.579	121.466	135.478	137.888	110.247	130.848	140.278	122.424	119.393	134.916	138.756	110.09	129.551	138.722	122.32	119.551	135.492		8	172.043
P18	146.831	166.003	132.829	128.66	149.958	162.183	130.486	129.056	150.795	164.247	130.242	128.663	152.517	162.16	130.261	129.048	154.983	157.815	129.124	129.573	161.315	149.528	128.101	131.32	168.225	142.421	127.944	138.539	167.803	134.343	128.202	146.691		8	172.043
P19																																		0	0
P20																																		0	0
P21																																		0	0
P22																																		0	0
P23																																		0	0
P24																																		0	0

## Sheet: HEART RATE
Column	Row	# Peaks	Heart Rate	Treatment (µM)
1	A	8	172.043	0
1	B	8	172.043	0
1	C	8	172.043	0
1	D	8	172.043	0
1	E	0		0
1	F	7	150.538	0
1	G	8	172.043	0
1	H	0		0
1	I	9	193.548	0
1	J	8	172.043	0
1	K	8	172.043	0
1	L	11	236.559	0
1	M	9	193.548	0
1	N	8	172.043	0
1	O	12	258.065	0
1	P	8	172.043	0
2	A	8	172.043	0
2	B	9	193.548	0
2	C	8	172.043	0
2	D	0		0
2	E	10	215.054	0
2	F	0		0
2	G	8	172.043	0
2	H	8	172.043	0
2	I	0		0
2	J	14	301.075	0
2	K	7	150.538	0
2	L	7	150.538	0
2	M	8	172.043	0
2	N	9	193.548	0
2	O	0		0
2	P	9	193.548	0
3	A	0		0.05
3	B	8	172.043	0.05
3	C	7	150.538	0.05
3	D	8	172.043	0.05
3	E	0		0.05
3	F	7	150.538	0.05
3	G	9	193.548	0.05
3	H	0		0.05
3	I	7	150.538	0.05
3	J	8	172.043	0.05
3	K	9	193.548	0.05
3	L	0		0.05
3	M	8	172.043	0.05
3	N	8	172.043	0.05
3	O	8	172.043	0.05
3	P	8	172.043	0.05
4	A	8	172.043	0.05
4	B	7	150.538	0.05
4	C	6	129.032	0.05
4	D	8	172.043	0.05
4	E	9	193.548	0.05
4	F	0		0.05
4	G	8	172.043	0.05
4	H	10	215.054	0.05
4	I	8	172.043	0.05
4	J	7	150.538	0.05
4	K	0		0.05
4	L	7	150.538	0.05
4	M	8	172.043	0.05
4	N	0		0.05
4	O	0		0.05
4	P	0		0.05
5	A	8	172.043	0.098
5	B	0		0.098
5	C	8	172.043	0.098
5	D	0		0.098
5	E	9	193.548	0.098
5	F	8	172.043	0.098
5	G	8	172.043	0.098
5	H	8	172.043	0.098
5	I	0		0.098
5	J	8	172.043	0.098
5	K	9	193.548	0.098
5	L	8	172.043	0.098
5	M	9	193.548	0.098
5	N	8	172.043	0.098
5	O	8	172.043	0.098
5	P	0		0.098
6	A	8	172.043	0.098
6	B	8	172.043	0.098
6	C	8	172.043	0.098
6	D	8	172.043	0.098
6	E	8	172.043	0.098
6	F	11	236.559	0.098
6	G	8	172.043	0.098
6	H	8	172.043	0.098
6	I	7	150.538	0.098
6	J	8	172.043	0.098
6	K	9	193.548	0.098
6	L	8	172.043	0.098
6	M	7	150.538	0.098
6	N	9	193.548	0.098
6	O	0		0.098
6	P	9	193.548	0.098
7	A	8	172.043	0.195
7	B	9	193.548	0.195
7	C	8	172.043	0.195
7	D	8	172.043	0.195
7	E	0		0.195
7	F	8	172.043	0.195
7	G	9	193.548	0.195
7	H	0		0.195
7	I	9	193.548	0.195
7	J	8	172.043	0.195
7	K	7	150.538	0.195
7	L	8	172.043	0.195
7	M	8	172.043	0.195
7	N	0		0.195
7	O	9	193.548	0.195
7	P	10	215.054	0.195
8	A	9	193.548	0.195
8	B	8	172.043	0.195
8	C	9	193.548	0.195
8	D	8	172.043	0.195
8	E	0		0.195
8	F	9	193.548	0.195
8	G	0		0.195
8	H	8	172.043	0.195
8	I	8	172.043	0.195
8	J	9	193.548	0.195
8	K	8	172.043	0.195
8	L	0		0.195
8	M	0		0.195
8	N	8	172.043	0.195
8	O	9	193.548	0.195
8	P	0		0.195
9	A	0		0.39
9	B	8	172.043	0.39
9	C	9	193.548	0.39
9	D	8	172.043	0.39
9	E	0		0.39
9	F	0		0.39
9	G	8	172.043	0.39
9	H	8	172.043	0.39
9	I	8	172.043	0.39
9	J	7	150.538	0.39
9	K	0		0.39
9	L	0		0.39
9	M	8	172.043	0.39
9	N	8	172.043	0.39
9	O	9	193.548	0.39
9	P	9	193.548	0.39
10	A	9	193.548	0.39
10	B	7	150.538	0.39
10	C	0		0.39
10	D	0		0.39
10	E	0		0.39
10	F	9	193.548	0.39
10	G	8	172.043	0.39
10	H	9	193.548	0.39
10	I	8	172.043	0.39
10	J	0		0.39
10	K	8	172.043	0.39
10	L	9	193.548	0.39
10	M	9	193.548	0.39
10	N	0		0.39
10	O	0		0.39
10	P	10	215.054	0.39
11	A	9	193.548	0.78
11	B	0		0.78
11	C	0		0.78
11	D	7	150.538	0.78
11	E	0		0.78
11	F	9	193.548	0.78
11	G	0		0.78
11	H	9	193.548	0.78
11	I	9	193.548	0.78
11	J	9	193.548	0.78
11	K	8	172.043	0.78
11	L	8	172.043	0.78
11	M	0		0.78
11	N	9	193.548	0.78
11	O	8	172.043	0.78
11	P	9	193.548	0.78
12	A	0		0.78
12	B	8	172.043	0.78
12	C	9	193.548	0.78
12	D	0		0.78
12	E	0		0.78
12	F	9	193.548	0.78
12	G	9	193.548	0.78
12	H	8	172.043	0.78
12	I	8	172.043	0.78
12	J	9	193.548	0.78
12	K	9	193.548	0.78
12	L	8	172.043	0.78
12	M	9	193.548	0.78
12	N	9	193.548	0.78
12	O	10	215.054	0.78
12	P	9	193.548	0.78
13	A	0		1.56
13	B	8	172.043	1.56
13	C	8	172.043	1.56
13	D	8	172.043	1.56
13	E	0		1.56
13	F	8	172.043	1.56
13	G	8	172.043	1.56
13	H	9	193.548	1.56
13	I	0		1.56
13	J	9	193.548	1.56
13	K	7	150.538	1.56
13	L	9	193.548	1.56
13	M	9	193.548	1.56
13	N	7	150.538	1.56
13	O	0		1.56
13	P	0		1.56
14	A	9	193.548	1.56
14	B	9	193.548	1.56
14	C	9	193.548	1.56
14	D	8	172.043	1.56
14	E	9	193.548	1.56
14	F	0		1.56
14	G	9	193.548	1.56
14	H	8	172.043	1.56
14	I	9	193.548	1.56
14	J	8	172.043	1.56
14	K	9	193.548	1.56
14	L	0		1.56
14	M	9	193.548	1.56
14	N	9	193.548	1.56
14	O	0		1.56
14	P	0		1.56
15	A	0		3.125
15	B	9	193.548	3.125
15	C	0		3.125
15	D	0		3.125
15	E	8	172.043	3.125
15	F	8	172.043	3.125
15	G	8	172.043	3.125
15	H	0		3.125
15	I	9	193.548	3.125
15	J	9	193.548	3.125
15	K	0		3.125
15	L	8	172.043	3.125
15	M	9	193.548	3.125
15	N	9	193.548	3.125
15	O	8	172.043	3.125
15	P	8	172.043	3.125
16	A	0		3.125
16	B	9	193.548	3.125
16	C	9	193.548	3.125
16	D	7	150.538	3.125
16	E	9	193.548	3.125
16	F	0		3.125
16	G	8	172.043	3.125
16	H	8	172.043	3.125
16	I	8	172.043	3.125
16	J	9	193.548	3.125
16	K	0		3.125
16	L	8	172.043	3.125
16	M	0		3.125
16	N	9	193.548	3.125
16	O	8	172.043	3.125
16	P	0		3.125
17	A	9	193.548	6.25
17	B	0		6.25
17	C	8	172.043	6.25
17	D	7	150.538	6.25
17	E	7	150.538	6.25
17	F	7	150.538	6.25
17	G	8	172.043	6.25
17	H	8	172.043	6.25
17	I	12	258.065	6.25
17	J	0		6.25
17	K	0		6.25
17	L	8	172.043	6.25
17	M	8	172.043	6.25
17	N	7	150.538	6.25
17	O	9	193.548	6.25
17	P	8	172.043	6.25
18	A	6	129.032	6.25
18	B	8	172.043	6.25
18	C	8	172.043	6.25
18	D	7	150.538	6.25
18	E	6	129.032	6.25
18	F	8	172.043	6.25
18	G	0		6.25
18	H	8	172.043	6.25
18	I	7	150.538	6.25
18	J	6	129.032	6.25
18	K	0		6.25
18	L	8	172.043	6.25
18	M	7	150.538	6.25
18	N	0		6.25
18	O	8	172.043	6.25
18	P	8	172.043	6.25
19	A	0		12.5
19	B	0		12.5
19	C	0		12.5
19	D	0		12.5
19	E	0		12.5
19	F	0		12.5
19	G	0		12.5
19	H	0		12.5
19	I	0		12.5
19	J	0		12.5
19	K	0		12.5
19	L	0		12.5
19	M	0		12.5
19	N	0		12.5
19	O	0		12.5
19	P	0		12.5
20	A	0		12.5
20	B	0		12.5
20	C	0		12.5
20	D	0		12.5
20	E	0		12.5
20	F	0		12.5
20	G	0		12.5
20	H	0		12.5
20	I	0		12.5
20	J	0		12.5
20	K	0		12.5
20	L	0		12.5
20	M	0		12.5
20	N	0		12.5
20	O	0		12.5
20	P	0		12.5
21	A	0		25
21	B	0		25
21	C	0		25
21	D	0		25
21	E	0		25
21	F	0		25
21	G	0		25
21	H	0		25
21	I	0		25
21	J	0		25
21	K	0		25
21	L	0		25
21	M	0		25
21	N	0		25
21	O	0		25
21	P	0		25
22	A	0		25
22	B	0		25
22	C	0		25
22	D	0		25
22	E	0		25
22	F	0		25
22	G	0		25
22	H	0		25
22	I	0		25
22	J	0		25
22	K	0		25
22	L	0		25
22	M	0		25
22	N	0		25
22	O	0		25
22	P	0		25
23	A	0		50
23	B	0		50
23	C	0		50
23	D	0		50
23	E	0		50
23	F	0		50
23	G	0		50
23	H	0		50
23	I	0		50
23	J	0		50
23	K	0		50
23	L	0		50
23	M	0		50
23	N	0		50
23	O	0		50
23	P	0		50
24	A	0		50
24	B	0		50
24	C	0		50
24	D	0		50
24	E	0		50
24	F	0		50
24	G	0		50
24	H	0		50
24	I	0		50
24	J	0		50
24	K	0		50
24	L	0		50
24	M	0		50
24	N	0		50
24	O	0		50
24	P	0		50

## Sheet: Unsuccessful wells
	1	2	3	4	5	6	7	8	9	10	11	12	13	14	15	16	17	18	19	20	21	22	23	24
A			W.O						W.O			W.O	W.O		W.O	W.O			N.A	N.A	N.A	N.A	N.A	N.A
B					W.O						W.O						W.O		N.A	N.A	N.A	N.A	N.A	N.A
C										W.O	W.O				W.O				N.A	N.A	N.A	N.A	N.A	N.A
D		W.O			W.O					W.O		W.O			W.O				N.A	N.A	N.A	N.A	N.A	N.A
E	W.O		W.O				W.O	W.O	W.O	W.O	W.O	W.O	W.O						N.A	N.A	N.A	N.A	N.A	N.A
F		W.O		W.O					W.O					W.O		W.O			N.A	N.A	N.A	N.A	N.A	N.A
G								W.O			W.O							U.H	N.A	N.A	N.A	N.A	N.A	N.A
H	W.O		W.O				W.O								W.O				N.A	N.A	N.A	N.A	N.A	N.A
I		W.O			W.O								W.O						N.A	N.A	N.A	N.A	N.A	N.A
J										W.O							Dead		N.A	N.A	N.A	N.A	N.A	N.A
K				W.O					W.O						W.O	W.O	Dead	Dead	N.A	N.A	N.A	N.A	N.A	N.A
L			W.O					W.O	W.O					W.O					N.A	N.A	N.A	N.A	N.A	N.A
M								W.O			W.O					W.O			N.A	N.A	N.A	N.A	N.A	N.A
N				W.O			W.O			W.O								Dead	N.A	N.A	N.A	N.A	N.A	N.A
O		W.O		W.O		Dead				W.O			W.O	Dead					N.A	N.A	N.A	N.A	N.A	N.A
P				W.O	W.O			W.O					W.O	W.O		W.O			N.A	N.A	N.A	N.A	N.A	N.A
