# Supplementary material for: High-Content Screening in Zebrafish Embryos Identifies Butafenacil as a Potent Inducer of Anemia
Source: PLoS One. 2014 Aug 4;9(8):e104190. doi: 10.1371/journal.pone.0104190 (PMC4121296; doi:10.1371/journal.pone.0104190)
Supplement: Dataset S1 — Microsoft Excel spreadsheets containing raw data for all chemical screening assays. (ZIP) [file pone.0104190.s036.zip › Dataset S1/25- Flufenpyr-ethyl/Flufenpyr-ethyl_ISV.xlsx]

## Sheet: Description
ToxCast Screen - ISV
Chemical	Flufenpyr-ethyl
Data was collected using the Intersegmental Vessel Journal in MetaXpress
Imaged 74 hpf fli1 larvae using ImageXpress
Incubated larvae in 100 mg/l MS-222 for 30 min
Centrifuged plate for 2 min at 200 rpm
Imaging parameters:
*1 frame
*FITC
*2X magnification; 1 site/well
Had the doors off of the imager and the fan on to stablize temperature
Test Initation Date: 10/18/13
Imaging Date: 10/21/13
Start Imaging Temperature: 27°C
End Imaging Temperature: 27°C
Total Imaging Duration: 0:10
W.O. = Wrong Orientation
U.H. = Unhatched
N.A. = Not Analyzed (Did not meet analysis criteria)
Malf. = Malformed

## Sheet: ISV
Time point	1
Measurement	Thresholded Area (Show Region Statistics)
	1	2	3	4	5	6	7	8	9	10	11	12	13	14	15	16	17	18	19	20	21	22	23	24
A		229327			179758	168970		241583		283946				257193			254538	247790
B			291006				253580	219913	201627			294776		179227	315145			304596
C	326527		263962	342834	174479	176239	315728	240230	165763				246176				298629	278958
D	207719		294880	300066		246738	147018				274178			166356		213373		208468
E		282748			231441									237564	169334	292433	170095	204605
F			243895		115851	304950		119152		224203	172813	167043	270033				288132	280134
G	249644	252528		252809	222016	200877			261702	268273		205001	168356	167012	186194	280780	203803
H		233326		181424	183965	222777		178425	310771		286216		320966	298348		109123	305293	208458
I	120266		233409	315988			114413		302388	125691	271731	302221			265941	264212	241948	197493
J	252705		269596	222016		136761	325110	250935	221891		99480.4		352831	234763	277031	197409		226911
K		156828	159275		123057	253517	287122	156120		160920		218413	218695	237054		226567
L		233169		197378	224589	175156				289652	178644	265128	170626		307043	175020
M	204813		233992	304710	256527	311708	389404		265743	228348		213644	309834	252705	303356		220923
N		103354			267690	308844		236470			267940	295557	176947	101167	275813	211936	162763
O	162868		268200		135772		177749	248623	216633		138344	276708				289892	145321	146279
P	307803	258651	145821			276542				276687		136240			294797		329380

## Sheet: Normalized ISV
Row	Treatment (µM)	ISV Area	Body Length (µm)	Normalized ISV
A	0
B	0
C	0	326527	3021.92	108.053
D	0	207719	2894.98	71.7514
E	0
F	0
G	0	249644	3030.17	82.3861
H	0
I	0	120266	2921.1	41.1715
J	0	252705	2887.78	87.5085
K	0
L	0
M	0	204813	3124.48	65.5512
N	0
O	0	162868	3163.21	51.488
P	0	307803	3221.23	95.5546
A	0	229327	2745.99	83.5132
B	0
C	0
D	0
E	0	282748	3103.66	91.1015
F	0
G	0	252528	2962.61	85.2383
H	0	233326	2613.23	89.2863
I	0
J	0
K	0	156828	2839.62	55.2284
L	0	233169	2864.09	81.4112
M	0
N	0	103354	3030.85	34.1008
O	0
P	0	258651	3072.3	84.1881
A	0.05
B	0.05	291006	3239.77	89.8231
C	0.05	263962	2890.34	91.3255
D	0.05	294880	3155.01	93.4639
E	0.05
F	0.05	243895	2999.8	81.3038
G	0.05
H	0.05
I	0.05	233409	2778.69	83.9997
J	0.05	269596	2928.2	92.0689
K	0.05	159275	3085.96	51.6128
L	0.05
M	0.05	233992	3049.02	76.7433
N	0.05
O	0.05	268200	2826.69	94.8813
P	0.05	145821	2989.33	48.7803
A	0.05
B	0.05
C	0.05	342834	2946.11	116.368
D	0.05	300066	3113.21	96.3846
E	0.05
F	0.05
G	0.05	252809	2974.91	84.9804
H	0.05	181424	3046.27	59.5563
I	0.05	315988	2685.06	117.684
J	0.05	222016	3091.61	71.8126
K	0.05
L	0.05	197378	3141.33	62.8326
M	0.05	304710	2862.81	106.437
N	0.05
O	0.05
P	0.05
A	0.098	179758	2816.08	63.8328
B	0.098
C	0.098	174479	2837.21	61.4965
D	0.098
E	0.098	231441	3026.93	76.4606
F	0.098	115851	2858.23	40.5323
G	0.098	222016	3050.84	72.7723
H	0.098	183965	3147.47	58.4487
I	0.098
J	0.098
K	0.098	123057	2790.71	44.0952
L	0.098	224589	3030.4	74.1119
M	0.098	256527	3268.81	78.4772
N	0.098	267690	2741.93	97.6285
O	0.098	135772	2955.92	45.9321
P	0.098
A	0.098	168970	2998.93	56.3435
B	0.098
C	0.098	176239	3080.6	57.2092
D	0.098	246738	3097.13	79.6668
E	0.098
F	0.098	304950	3096.91	98.469
G	0.098	200877	2973.34	67.5593
H	0.098	222777	2967.42	75.0741
I	0.098
J	0.098	136761	3068.35	44.5714
K	0.098	253517	3329.38	76.1454
L	0.098	175156	2899.73	60.4041
M	0.098	311708	3095.62	100.693
N	0.098	308844	2921.73	105.706
O	0.098
P	0.098	276542	2991.56	92.4408
A	0.195
B	0.195	253580	3209.57	79.0075
C	0.195	315728	3135.25	100.703
D	0.195	147018	3061.08	48.0282
E	0.195
F	0.195
G	0.195
H	0.195
I	0.195	114413	2885.83	39.6466
J	0.195	325110	3099.22	104.901
K	0.195	287122	2836.92	101.209
L	0.195
M	0.195	389404	3442.9	113.103
N	0.195
O	0.195	177749	3107.46	57.2006
P	0.195
A	0.195	241583	3046.28	79.3045
B	0.195	219913	2950	74.5468
C	0.195	240230	3031.88	79.2345
D	0.195
E	0.195
F	0.195	119152	2963.32	40.2088
G	0.195
H	0.195	178425	3021.81	59.0459
I	0.195
J	0.195	250935	2846.59	88.1528
K	0.195	156120	2901	53.8157
L	0.195
M	0.195
N	0.195	236470	2952.87	80.0816
O	0.195	248623	3115.57	79.8002
P	0.195
A	0.39
B	0.39	201627	3141.6	64.1797
C	0.39	165763	3100.13	53.4695
D	0.39
E	0.39
F	0.39
G	0.39	261702	3050.5	85.79
H	0.39	310771	3241.55	95.8711
I	0.39	302388	3089.44	97.878
J	0.39	221891	3066.42	72.3617
K	0.39
L	0.39
M	0.39	265743	3001.84	88.5266
N	0.39
O	0.39	216633	3154.97	68.6639
P	0.39
A	0.39	283946	3129.85	90.7219
B	0.39
C	0.39
D	0.39
E	0.39
F	0.39	224203	2842.99	78.8619
G	0.39	268273	3166.58	84.7202
H	0.39
I	0.39	125691	3077.71	40.8393
J	0.39
K	0.39	160920	2933.42	54.8575
L	0.39	289652	3120.29	92.8287
M	0.39	228348	3228.98	70.7184
N	0.39
O	0.39
P	0.39	276687	2945.11	93.948
A	0.78
B	0.78
C	0.78
D	0.78	274178	2973.25	92.2148
E	0.78
F	0.78	172813	3022.5	57.1753
G	0.78
H	0.78	286216	2968.95	96.403
I	0.78	271731	3037.01	89.4731
J	0.78	99480.4	3014.1	33.0051
K	0.78
L	0.78	178644	3090.55	57.8034
M	0.78
N	0.78	267940	3109.23	86.1757
O	0.78	138344	3100.93	44.6137
P	0.78
A	0.78
B	0.78	294776	2867.11	102.813
C	0.78
D	0.78
E	0.78
F	0.78	167043	2827.74	59.0732
G	0.78	205001	2972.24	68.9719
H	0.78
I	0.78	302221	3131.92	96.4972
J	0.78
K	0.78	218413	3048.95	71.6357
L	0.78	265128	2965.58	89.4019
M	0.78	213644	3058.33	69.8565
N	0.78	295557	3011.7	98.1363
O	0.78	276708	3156.12	87.6736
P	0.78	136240	2980.16	45.7158
A	1.56
B	1.56
C	1.56	246176	2992.05	82.2767
D	1.56
E	1.56
F	1.56	270033	3033.19	89.0262
G	1.56	168356	2984.61	56.408
H	1.56	320966	3257.12	98.5427
I	1.56
J	1.56	352831	3155.73	111.807
K	1.56	218695	2784.97	78.5267
L	1.56	170626	2871.57	59.4189
M	1.56	309834	3219.85	96.2262
N	1.56	176947	3004.54	58.893
O	1.56
P	1.56
A	1.56	257193	3007.9	85.5061
B	1.56	179227	3047.96	58.8024
C	1.56
D	1.56	166356	3272.64	50.8324
E	1.56	237564	3173.28	74.8637
F	1.56
G	1.56	167012	3028.76	55.142
H	1.56	298348	2992.63	99.694
I	1.56
J	1.56	234763	2862.15	82.0232
K	1.56	237054	2981.82	79.4996
L	1.56
M	1.56	252705	2955.53	85.5026
N	1.56	101167	2772.54	36.4891
O	1.56
P	1.56
A	3.125
B	3.125	315145	3047.47	103.412
C	3.125
D	3.125
E	3.125	169334	2957.2	57.2617
F	3.125
G	3.125	186194	2847.86	65.3802
H	3.125
I	3.125	265941	3102.29	85.724
J	3.125	277031	3104.04	89.2486
K	3.125
L	3.125	307043	2915.8	105.303
M	3.125	303356	3053.79	99.3378
N	3.125	275813	3068.78	89.8769
O	3.125
P	3.125	294797	2848.82	103.48
A	3.125
B	3.125
C	3.125
D	3.125	213373	2837.78	75.1902
E	3.125	292433	2847.4	102.702
F	3.125
G	3.125	280780	2829.56	99.2309
H	3.125	109123	2926.3	37.2906
I	3.125	264212	2990.74	88.3434
J	3.125	197409	2916.63	67.6841
K	3.125	226567	2859.47	79.2341
L	3.125	175020	3028.3	57.7948
M	3.125
N	3.125	211936	2846.28	74.4607
O	3.125	289892	3058.79	94.7732
P	3.125
A	6.25	254538	2893.21	87.9777
B	6.25
C	6.25	298629	2850.46	104.765
D	6.25
E	6.25	170095	2648.36	64.2264
F	6.25	288132	3064.27	94.0297
G	6.25	203803	2808.35	72.5704
H	6.25	305293	2856.04	106.894
I	6.25	241948	2817.67	85.868
J	6.25
K	6.25
L	6.25
M	6.25	220923	2976.88	74.2128
N	6.25	162763	2792.66	58.2826
O	6.25	145321	2939.71	49.4337
P	6.25	329380	2901.25	113.53
A	6.25	247790	2740.76	90.4092
B	6.25	304596	2822.25	107.926
C	6.25	278958	2806.75	99.3882
D	6.25	208468	2759.61	75.5426
E	6.25	204605	2853.08	71.7136
F	6.25	280134	2479.18	112.995
G	6.25
H	6.25	208458	2803.16	74.3653
I	6.25	197493	2778.73	71.0729
J	6.25	226911	2692.33	84.2806
K	6.25
L	6.25
M	6.25
N	6.25
O	6.25	146279	2746.93	53.2518
P	6.25
A	12.5
B	12.5
C	12.5
D	12.5
E	12.5
F	12.5
G	12.5
H	12.5
I	12.5
J	12.5
K	12.5
L	12.5
M	12.5
N	12.5
O	12.5
P	12.5
A	12.5
B	12.5
C	12.5
D	12.5
E	12.5
F	12.5
G	12.5
H	12.5
I	12.5
J	12.5
K	12.5
L	12.5
M	12.5
N	12.5
O	12.5
P	12.5
A	25
B	25
C	25
D	25
E	25
F	25
G	25
H	25
I	25
J	25
K	25
L	25
M	25
N	25
O	25
P	25
A	25
B	25
C	25
D	25
E	25
F	25
G	25
H	25
I	25
J	25
K	25
L	25
M	25
N	25
O	25
P	25
A	50
B	50
C	50
D	50
E	50
F	50
G	50
H	50
I	50
J	50
K	50
L	50
M	50
N	50
O	50
P	50
A	50
B	50
C	50
D	50
E	50
F	50
G	50
H	50
I	50
J	50
K	50
L	50
M	50
N	50
O	50
P	50

## Sheet: Unsuccessful wells
	1	2	3	4	5	6	7	8	9	10	11	12	13	14	15	16	17	18	19	20	21	22	23	24
A	W.O		W.O	W.O			W.O		W.O		W.O*	W.O	W.O		W.O	Malf.			U.H		U.H	Dead	Dead	Dead
B	W.O	W.O*		W.O	W.O	W.O				W.O	Malf.		W.O			W.O	W.O		U.H	U.H	Dead	Dead	Dead	Dead
C		W.O								W.O	W.O	W.O		W.O	W.O	W.O			Malf.	U.H	Dead	Dead	Dead	Dead
D		W.O			W.O			W.O	W.O	W.O		W.O	W.O		W.O		Malf.		U.H	Dead	U.H	Dead	Dead	Dead
E	W.O		W.O	W.O		W.O	W.O*	W.O	W.O	W.O	W.O	W.O	W.O						U.H	U.H	Dead	Dead	Dead	Dead
F	W.O*	W.O		W.O			W.O*		W.O					W.O	W.O	W.O			U.H	U.H	U.H	Dead	Dead	Dead
G			W.O				W.O*	W.O			W.O							U.H	U.H	Malf.	Dead	Dead	Dead	Dead
H	W.O		W.O				W.O			W.O		W.O			W.O				U.H	U.H	Malf.	Dead	Dead	Dead
I		W.O			W.O	W.O		W.O					W.O	W.O						Malf.	Dead	Dead	Dead	Dead
J		Malf.			W.O					W.O		W.O					Dead		Malf.	U.H	Dead	Dead	Dead	Dead
K	W.O			W.O					W.O		W.O				W.O		Dead	Dead	U.H		Dead	Dead	Dead	Dead
L	W.O		W.O				W.O	W.O	W.O					W.O			W.O	W.O	U.H	Malf.	Dead	Dead	Dead	Dead
M		W.O						W.O			W.O					W.O		W.O	Malf.	U.H	Dead	Dead	Dead	Dead
N	W.O		W.O	W.O				W.O		W.O*	W.O							Dead	Malf.	U.H	Dead	Dead	Dead	Dead
O		W.O		W.O		Dead				W.O			W.O	Dead	W.O				Malf.	U.H	Dead	Dead	Dead	Dead
P				W.O	W.O		W.O	W.O	W.O*		W.O		W.O	W.O		W.O		W.O	Malf.	Malf.	Dead	Dead	Dead	Dead
				* = or not enough expression to get a correct measurement
