# Supplementary material for: High-Content Screening in Zebrafish Embryos Identifies Butafenacil as a Potent Inducer of Anemia
Source: PLoS One. 2014 Aug 4;9(8):e104190. doi: 10.1371/journal.pone.0104190 (PMC4121296; doi:10.1371/journal.pone.0104190)
Supplement: Dataset S1 — Microsoft Excel spreadsheets containing raw data for all chemical screening assays. (ZIP) [file pone.0104190.s036.zip › Dataset S1/25- Flufenpyr-ethyl/Flufenpyr-ethyl_Pericardial_Area.xlsx]

## Sheet: Description
ToxCast Screen- Pericardial Area
Chemical	Flufenpyr-ethyl
Data was collected using the Pericardial Area Journal in MetaXpress
Imaged 74 hpf fli1 larvae using ImageXpress
Incubated larvae in 100 mg/l MS-222 for 30 min
Centrifuged plate for 2 min at 200 rpm
Imaging parameters:
2X
Transmitted light
1 frame
Had the doors off of the imager and the fan on to stablize temperature
Test Initation Date: 10/18/13
Imaging Date: 10/21/13
Start Imaging Temperature: 26°C
End Imaging Temperature: 27°C
Total Imaging Duration: 0:08
W.O. = Wrong Orientation
N.A. = Not Analyzed (did not meet analysis criteria)

## Sheet: Area
Time point	1
Measurement	Area (Show Region Statistics)
	1	2	3	4	5	6	7	8	9	10	11	12	13	14	15	16	17	18	19	20	21	22	23	24
A	9236.8	13433.5		6914.58	10319.8	14578.9	8601.58	11236.2		14204.1	13756.3			25794.3			19390	64397.3
B	7112.44	11944.3	11663.2	11569.4		15995.2	10934.2	14152	11517.4	30844.9		11225.8	9455.48	11871.4	11663.2	10059.5	10434.4	23836.6
C	23503.3	20098.1	13600.1	21222.8	10705.1	12204.7	14578.9	11954.7	11892.2			16536.7	12412.9	14766.4		14880.9	31886.2	19181.7
D	9122.25		11309.1	16515.9		17494.7	9247.21	10746.8			14433.2		12662.9	13298.1		26596.2	30574.1	21139.5
E		15453.7		8716.12	13600.1	8237.1	8330.82			10496.8				11382	20983.3	10934.2	16797	21243.6
F	13662.5		16172.2		12642	19390	14474.8	9851.2	13620.9	12475.4	16797	10663.5	14599.8		9393		11277.9	45777.9
G	13850	12652.4		14599.8	11382	12714.9	9705.41		13662.5	15516.2		12975.3	12350.4	13933.3	11892.2	12048.5	13225.2
H		13256.4		11225.8	14068.7	11423.6		11423.6	15630.7		20223.1	9913.68	16255.5	12746.2		17119.8	11871.4	12829.5
I	11954.7		13454.3	10746.8		8976.46	15058	10684.3	12579.5	11059.2	6581.35	12090.1		8664.06	13891.6	16776.2	27262.6	25575.6
J	10934.2	14412.3	12829.5	15995.2	7726.84	14079.1	15162.1	14662.2	14495.6		12225.5	11642.3	13704.2	12392.1	10288.6	24076.1		53629.7
K	9517.97	17099	14839.3		12350.4	14412.3	14766.4	12964.8		8976.46		16203.5	19181.7	10996.7		11225.8	32906.8
L	8289.17	11871.4		17432.2	14797.6	10621.8		8247.51		14433.2	14651.8	17265.6	13246		14943.4	12746.2	14943.4	14933
M	10715.5		11559	10507.3	15182.9	15828.6	17046.9		11756.9	9788.72		10080.3	11923.5	13537.6	11559		18515.3	16109.7
N		12163	10080.3	8164.21	12163	19598.3		13891.6	10767.6		12621.2	13662.5	11288.3	15516.2	14422.7	14193.6	21347.7
O	14131.2		12683.7	10174	12787.8		10913.4	15453.7	14412.3	12517.1	13391.8	14058.3			15068.4	17973.8	12454.6	22597.4
P	17828	11767.3	14245.7			8237.1		13870.8	11100.8	17140.7	12662.9	12454.6			29303.7		24742.5	85245.1

## Sheet: SPSS Input
Row	Treatment (µM)	Pericardial Area
A	0	9236.8
B	0	7112.44
C	0	23503.3
D	0	9122.25
E	0
F	0	13662.5
G	0	13850
H	0
I	0	11954.7
J	0	10934.2
K	0	9517.97
L	0	8289.17
M	0	10715.5
N	0
O	0	14131.2
P	0	17828
A	0	13433.5
B	0	11944.3
C	0	20098.1
D	0
E	0	15453.7
F	0
G	0	12652.4
H	0	13256.4
I	0
J	0	14412.3
K	0	17099
L	0	11871.4
M	0
N	0	12163
O	0
P	0	11767.3
A	0.05
B	0.05	11663.2
C	0.05	13600.1
D	0.05	11309.1
E	0.05
F	0.05	16172.2
G	0.05
H	0.05
I	0.05	13454.3
J	0.05	12829.5
K	0.05	14839.3
L	0.05
M	0.05	11559
N	0.05	10080.3
O	0.05	12683.7
P	0.05	14245.7
A	0.05	6914.58
B	0.05	11569.4
C	0.05	21222.8
D	0.05	16515.9
E	0.05	8716.12
F	0.05
G	0.05	14599.8
H	0.05	11225.8
I	0.05	10746.8
J	0.05	15995.2
K	0.05
L	0.05	17432.2
M	0.05	10507.3
N	0.05	8164.21
O	0.05	10174
P	0.05
A	0.098	10319.8
B	0.098
C	0.098	10705.1
D	0.098
E	0.098	13600.1
F	0.098	12642
G	0.098	11382
H	0.098	14068.7
I	0.098
J	0.098	7726.84
K	0.098	12350.4
L	0.098	14797.6
M	0.098	15182.9
N	0.098	12163
O	0.098	12787.8
P	0.098
A	0.098	14578.9
B	0.098	15995.2
C	0.098	12204.7
D	0.098	17494.7
E	0.098	8237.1
F	0.098	19390
G	0.098	12714.9
H	0.098	11423.6
I	0.098	8976.46
J	0.098	14079.1
K	0.098	14412.3
L	0.098	10621.8
M	0.098	15828.6
N	0.098	19598.3
O	0.098
P	0.098	8237.1
A	0.195	8601.58
B	0.195	10934.2
C	0.195	14578.9
D	0.195	9247.21
E	0.195	8330.82
F	0.195	14474.8
G	0.195	9705.41
H	0.195
I	0.195	15058
J	0.195	15162.1
K	0.195	14766.4
L	0.195
M	0.195	17046.9
N	0.195
O	0.195	10913.4
P	0.195
A	0.195	11236.2
B	0.195	14152
C	0.195	11954.7
D	0.195	10746.8
E	0.195
F	0.195	9851.2
G	0.195
H	0.195	11423.6
I	0.195	10684.3
J	0.195	14662.2
K	0.195	12964.8
L	0.195	8247.51
M	0.195
N	0.195	13891.6
O	0.195	15453.7
P	0.195	13870.8
A	0.39
B	0.39	11517.4
C	0.39	11892.2
D	0.39
E	0.39
F	0.39	13620.9
G	0.39	13662.5
H	0.39	15630.7
I	0.39	12579.5
J	0.39	14495.6
K	0.39
L	0.39
M	0.39	11756.9
N	0.39	10767.6
O	0.39	14412.3
P	0.39	11100.8
A	0.39	14204.1
B	0.39	30844.9
C	0.39
D	0.39
E	0.39	10496.8
F	0.39	12475.4
G	0.39	15516.2
H	0.39
I	0.39	11059.2
J	0.39
K	0.39	8976.46
L	0.39	14433.2
M	0.39	9788.72
N	0.39
O	0.39	12517.1
P	0.39	17140.7
A	0.78	13756.3
B	0.78
C	0.78
D	0.78	14433.2
E	0.78
F	0.78	16797
G	0.78
H	0.78	20223.1
I	0.78	6581.35
J	0.78	12225.5
K	0.78
L	0.78	14651.8
M	0.78
N	0.78	12621.2
O	0.78	13391.8
P	0.78	12662.9
A	0.78
B	0.78	11225.8
C	0.78	16536.7
D	0.78
E	0.78
F	0.78	10663.5
G	0.78	12975.3
H	0.78	9913.68
I	0.78	12090.1
J	0.78	11642.3
K	0.78	16203.5
L	0.78	17265.6
M	0.78	10080.3
N	0.78	13662.5
O	0.78	14058.3
P	0.78	12454.6
A	1.56
B	1.56	9455.48
C	1.56	12412.9
D	1.56	12662.9
E	1.56
F	1.56	14599.8
G	1.56	12350.4
H	1.56	16255.5
I	1.56
J	1.56	13704.2
K	1.56	19181.7
L	1.56	13246
M	1.56	11923.5
N	1.56	11288.3
O	1.56
P	1.56
A	1.56	25794.3
B	1.56	11871.4
C	1.56	14766.4
D	1.56	13298.1
E	1.56	11382
F	1.56
G	1.56	13933.3
H	1.56	12746.2
I	1.56	8664.06
J	1.56	12392.1
K	1.56	10996.7
L	1.56
M	1.56	13537.6
N	1.56	15516.2
O	1.56
P	1.56
A	3.125
B	3.125	11663.2
C	3.125
D	3.125
E	3.125	20983.3
F	3.125	9393
G	3.125	11892.2
H	3.125
I	3.125	13891.6
J	3.125	10288.6
K	3.125
L	3.125	14943.4
M	3.125	11559
N	3.125	14422.7
O	3.125	15068.4
P	3.125	29303.7
A	3.125
B	3.125	10059.5
C	3.125	14880.9
D	3.125	26596.2
E	3.125	10934.2
F	3.125
G	3.125	12048.5
H	3.125	17119.8
I	3.125	16776.2
J	3.125	24076.1
K	3.125	11225.8
L	3.125	12746.2
M	3.125
N	3.125	14193.6
O	3.125	17973.8
P	3.125
A	6.25	19390
B	6.25	10434.4
C	6.25	31886.2
D	6.25	30574.1
E	6.25	16797
F	6.25	11277.9
G	6.25	13225.2
H	6.25	11871.4
I	6.25	27262.6
J	6.25
K	6.25	32906.8
L	6.25	14943.4
M	6.25	18515.3
N	6.25	21347.7
O	6.25	12454.6
P	6.25	24742.5
A	6.25	64397.3
B	6.25	23836.6
C	6.25	19181.7
D	6.25	21139.5
E	6.25	21243.6
F	6.25	45777.9
G	6.25
H	6.25	12829.5
I	6.25	25575.6
J	6.25	53629.7
K	6.25
L	6.25	14933
M	6.25	16109.7
N	6.25
O	6.25	22597.4
P	6.25	85245.1
A	12.5
B	12.5
C	12.5
D	12.5
E	12.5
F	12.5
G	12.5
H	12.5
I	12.5
J	12.5
K	12.5
L	12.5
M	12.5
N	12.5
O	12.5
P	12.5
A	12.5
B	12.5
C	12.5
D	12.5
E	12.5
F	12.5
G	12.5
H	12.5
I	12.5
J	12.5
K	12.5
L	12.5
M	12.5
N	12.5
O	12.5
P	12.5
A	25
B	25
C	25
D	25
E	25
F	25
G	25
H	25
I	25
J	25
K	25
L	25
M	25
N	25
O	25
P	25
A	25
B	25
C	25
D	25
E	25
F	25
G	25
H	25
I	25
J	25
K	25
L	25
M	25
N	25
O	25
P	25
A	50
B	50
C	50
D	50
E	50
F	50
G	50
H	50
I	50
J	50
K	50
L	50
M	50
N	50
O	50
P	50
A	50
B	50
C	50
D	50
E	50
F	50
G	50
H	50
I	50
J	50
K	50
L	50
M	50
N	50
O	50
P	50

## Sheet: Unsuccessful wells
	1	2	3	4	5	6	7	8	9	10	11	12	13	14	15	16	17	18	19	20	21	22	23	24
A			W.O						W.O			W.O	W.O		W.O	W.O			N.A	N.A	N.A	N.A	N.A	N.A
B					W.O						W.O								N.A	N.A	N.A	N.A	N.A	N.A
C										W.O	W.O				W.O				N.A	N.A	N.A	N.A	N.A	N.A
D		W.O			W.O				W.O	W.O		W.O			W.O				N.A	N.A	N.A	N.A	N.A	N.A
E	W.O		W.O					W.O	W.O		W.O	W.O	W.O						N.A	N.A	N.A	N.A	N.A	N.A
F		W.O		W.O										W.O		W.O			N.A	N.A	N.A	N.A	N.A	N.A
G			W.O					W.O			W.O							U.H	N.A	N.A	N.A	N.A	N.A	N.A
H	W.O		W.O				W.O			W.O					W.O				N.A	N.A	N.A	N.A	N.A	N.A
I		W.O			W.O								W.O						N.A	N.A	N.A	N.A	N.A	N.A
J										W.O							Dead		N.A	N.A	N.A	N.A	N.A	N.A
K				W.O					W.O		W.O				W.O		Dead	Dead	N.A	N.A	N.A	N.A	N.A	N.A
L			W.O				W.O		W.O					W.O					N.A	N.A	N.A	N.A	N.A	N.A
M		W.O						W.O			W.O					W.O			N.A	N.A	N.A	N.A	N.A	N.A
N	W.O						W.O			W.O								Dead	N.A	N.A	N.A	N.A	N.A	N.A
O		W.O				Dead							W.O	Dead					N.A	N.A	N.A	N.A	N.A	N.A
P				W.O	W.O		W.O						W.O	W.O		W.O			N.A	N.A	N.A	N.A	N.A	N.A
