# Supplementary material for: High-Content Screening in Zebrafish Embryos Identifies Butafenacil as a Potent Inducer of Anemia
Source: PLoS One. 2014 Aug 4;9(8):e104190. doi: 10.1371/journal.pone.0104190 (PMC4121296; doi:10.1371/journal.pone.0104190)
Supplement: Dataset S1 — Microsoft Excel spreadsheets containing raw data for all chemical screening assays. (ZIP) [file pone.0104190.s036.zip › Dataset S1/26- Carfentrazone-ethyl/Carfentrazone-ethyl_Body_Length.xlsx]

## Sheet: Description
ToxCast Screen -Body Length
Chemical	Cafentrazone-ethyl
Data was collected using the Fish Measurement Journal in MetaXpress
Imaged 74 hpf fli1 larvae using ImageXpress
Incubated larvae in 100 mg/l MS-222 for 30 min
Centrifuged plate for 2 min at 200 rpm
Imaging parameters:
*1 frame
*FITC
*2X magnification; 1 site/well
Had the doors off of the imager and the fan on to stablize temperature
Test Initation Date: 10/8/13
Imaging Date: 10/11/13
Start Imaging Temperature: 27°C
End Imaging Temperature: 27°C
Total Imaging Duration: 0:10
W.O. = Wrong Orientation
U.H. = Unhatched

## Sheet: Length
Stage Label	Length
A01	2802.63
A02	2986.76
A03	2995.61
A04	3083.5
A05	83.902
A06	888.34
A07	2963.02
A08	2945.78
A09	2987.97
A10	3075.05
A11	3019.76
A12	2995.66
A13	3045.2
A14	2828.44
A15	2963.29
A16	2848.33
A17	2796.01
A18	3122.03
A19	2695.83
A20	2810.76
A21	1211.84
A22	2456.93
A23	3957.37
A24	3962.21
B01	3040.83
B02	3061.95
B03	2853.26
B04	1055.55
B05	2992.34
B06	2893.29
B07	2959.96
B08	3036.85
B09	2959.22
B10	1776.16
B11	3054.87
B12	3048.81
B13	3003.19
B14	2815.08
B15	2143.96
B16	1413.74
B17	1372.99
B18	2794.1
B19	2398.09
B20	1367.46
B21	73.1611
B22	1133.87
B23	4054.83
B24	4029.81
C01	2879.01
C02	82.2727
C03	2842.01
C04	2954.68
C05	3028.6
C06	2859.29
C07	2995.02
C08	2860.17
C09	2992.55
C10	2936.61
C11	2949.17
C12	3060.96
C13	2998.34
C14	983.266
C15	2989.57
C16	3051.11
C17	2609.84
C18	2966.61
C19	2665.56
C20	1207.92
C21	4075.42
C22	55.5194
C23	3972.7
C24	2199.34
D01	2734.15
D02	1644.41
D03	2838.05
D04	2929.93
D05	3047.92
D06	2974.13
D07	2841.09
D08	1098.23
D09	2853.02
D10	3069.9
D11	2869.94
D12	1719
D13	2785.79
D14	3059.39
D15	2830.84
D16	3124.63
D17	107.851
D18	2965.73
D19	2839.4
D20	1144.21
D21	68.607
D22	4068.56
D23	4082.21
D24	4061.76
E01	2971.23
E02	2862.81
E03	2920.62
E04	2961.34
E05	1257.45
E06	3038.35
E07	1903.23
E08	1516.72
E09	1713.97
E10	1076.34
E11	3139.76
E12	3005.67
E13	2836.89
E14	1632.86
E15	2825.62
E16	3091.53
E17	2963.13
E18	1663.15
E19	2920.05
E20	3699.16
E21	4073.1
E22	4077.64
E23	4018.36
E24	4066.25
F01	2920.81
F02	2861.34
F03	3040.76
F04	3087.15
F05	3055.59
F06	3094.03
F07	2976
F08	2956.3
F09	1582.07
F10	1446.8
F11	794.498
F12	3047.34
F13	3063.77
F14	2827.6
F15	3045.01
F16	2952.71
F17	3016.09
F18	2981.48
F19	3002.95
F20	1356.82
F21	4066.23
F22	1154.5
F23	4070.88
F24	4068.51
G01	2957.51
G02	3001.28
G03	2875.61
G04	3041.93
G05	2947.7
G06	2922.25
G07	3078.38
G08	2915.81
G09	3112.19
G10	2851.36
G11	2931.3
G12	2984.73
G13	3073.63
G14	2905.25
G15	1734.22
G16	2849.68
G17	2929.47
G18	2928.76
G19	2987.34
G20	2946.39
G21	4077.65
G22	1161.96
G23	4077.69
G24	4004.63
H01	886.932
H02	3027.58
H03	1125.93
H04	3116.86
H05	93.0809
H06	2982.44
H07	1063.68
H08	2890.95
H09	2927.48
H10	3058.84
H11	995.727
H12	1628.25
H13	1911.38
H14	2917.19
H15	3024.06
H16	2908.23
H17	519.797
H18	1080.47
H19	2819.57
H20	2551.9
H21	3747.61
H22	1129.44
H23	3922.89
H24	4063.95
I01	2751.54
I02	2921.7
I03	2966.76
I04	2895.03
I05	2823.22
I06	2835.66
I07	1724.24
I08	70.7736
I09	2919.45
I10	2818.15
I11	2762.07
I12	2985.06
I13	2863.31
I14	2907.28
I15	2873.35
I16	2841.18
I17	2809.52
I18	2923.97
I19	2741.08
I20	1331.67
I21	1155.7
I22	4079.94
I23	4070.83
I24	4066.24
J01	2865.87
J02	2883.34
J03	2672.94
J04	2975.98
J05	827.177
J06	2897.85
J07	88.7865
J08	4068.54
J09	2961.37
J10	3043.98
J11	3100.13
J12	3059.63
J13	2958.79
J14	4077.67
J15	2973.12
J16	2942.84
J17	959.179
J18	3040.94
J19	2732.99
J20	1084.51
J21	3968.19
J22	4070.85
J23	3938.46
J24	3936.2
K01	4079.98
K02	4079.93
K03	2867.93
K04	2871.87
K05	2326.49
K06	3099.75
K07	2850.75
K08	1489.16
K09	3031.67
K10	66.5263
K11	3054.74
K12	1081.63
K13	2932.49
K14	3074
K15	3056.84
K16	2339.61
K17	2967.78
K18	2941.22
K19	1325.74
K20	1165.46
K21	4004.65
K22	3554.72
K23	4075.36
K24	4070.8
L01	2923.98
L02	3041.59
L03	2965.34
L04	1531.44
L05	2959.76
L06	3381.56
L07	2972.94
L08	1997.67
L09	2931.48
L10	2972.07
L11	2977.12
L12	1019.2
L13	2958.79
L14	2978.23
L15	3053.43
L16	1783.48
L17	61.9886
L18	2938.72
L19	2778.11
L20	1221.32
L21	4032.34
L22	3712.62
L23	4070.8
L24	4054.83
M01	2869.46
M02	3075.74
M03	2817.64
M04	2856.82
M05	2912.42
M06	2919.24
M07	3023.92
M08	2910.89
M09	3007.99
M10	2835.82
M11	3007.51
M12	3018.89
M13	2913.65
M14	2795.62
M15	3080.86
M16	2887.96
M17	3015.32
M18	3159.34
M19	1234.73
M20	3468.58
M21	3975.27
M22	4070.88
M23	4079.93
M24	4050.27
N01	1183.27
N02	3103.65
N03	2971.64
N04	2908.99
N05	4061.69
N06	1118.02
N07	3053.57
N08	2815.46
N09	2917.05
N10	2845.46
N11	3034.98
N12	2788.86
N13	2755.94
N14	2960.12
N15	3023.21
N16	3025.35
N17	3050.4
N18	55.5194
N19	2661.06
N20	1204.88
N21	1126.45
N22	4068.53
N23	3944.06
N24	4073.15
O01	3069.06
O02	3031.49
O03	1657.63
O04	3133.2
O05	2916.22
O06	1562.43
O07	2965.88
O08	2851.76
O09	3001.09
O10	2914.37
O11	3105.8
O12	1695.54
O13	3025.57
O14	2944.74
O15	2882.9
O16	2998.75
O17	3107.76
O18	3077.2
O19	941.449
O20	2914.51
O21	4070.81
O22	1104.23
O23	3947.6
O24	4006.92
P01	3019.65
P02	2979.42
P03	69.8107
P04	2770.04
P05	2878.94
P06	2936.99
P07	3107.07
P08	994.188
P09	3008.51
P10	1017.84
P11	3141.57
P12	3908.93
P13	3029.23
P14	3078.5
P15	2996.69
P16	2854
P17	1895.51
P18	2988.11
P19	2938.44
P20	2887.37
P21	3935.05
P22	3801.58
P23	4032.02
P24	3934.1

## Sheet: Length by Treatment
Row	Treatment (µM)	Body Length (µm)	Average	SD
A	0
B	0	3040.83
C	0	2879.01
D	0
E	0	2971.23
F	0
G	0
H	0
I	0	2751.54
J	0	2865.87
K	0
L	0	2923.98
M	0	2869.46
N	0
O	0	3069.06
P	0	3019.65
A	0	2986.76
B	0	3061.95
C	0
D	0
E	0
F	0
G	0	3001.28
H	0	3027.58
I	0	2921.7
J	0	2883.34
K	0
L	0	3041.59
M	0	3075.74
N	0
O	0	3031.49
P	0	2979.42	2968.5	87.9954
A	0.05	2995.61
B	0.05
C	0.05	2842.01
D	0.05	2838.05
E	0.05	2920.62
F	0.05	3040.76
G	0.05
H	0.05
I	0.05	2966.76
J	0.05
K	0.05	2867.93
L	0.05	2965.34
M	0.05	2817.64
N	0.05	2971.64
O	0.05
P	0.05
A	0.05	3083.5
B	0.05
C	0.05	2954.68
D	0.05	2929.93
E	0.05	2961.34
F	0.05	3087.15
G	0.05
H	0.05	3116.86
I	0.05	2895.03
J	0.05	2975.98
K	0.05
L	0.05
M	0.05	2856.82
N	0.05	2908.99
O	0.05	3133.2
P	0.05	2770.04	2949.99	98.9596
A	0.098
B	0.098	2992.34
C	0.098	3028.6
D	0.098	3047.92
E	0.098
F	0.098
G	0.098	2947.7
H	0.098
I	0.098	2823.22
J	0.098
K	0.098
L	0.098	2959.76
M	0.098	2912.42
N	0.098
O	0.098	2916.22
P	0.098	2878.94
A	0.098
B	0.098	2893.29
C	0.098	2859.29
D	0.098	2974.13
E	0.098	3038.35
F	0.098	3094.03
G	0.098	2922.25
H	0.098	2982.44
I	0.098	2835.66
J	0.098	2897.85
K	0.098	3099.75
L	0.098	3381.56
M	0.098	2919.24
N	0.098
O	0.098
P	0.098	2936.99	2970.09	119.609
A	0.195
B	0.195	2959.96
C	0.195	2995.02
D	0.195	2841.09
E	0.195
F	0.195	2976
G	0.195	3078.38
H	0.195
I	0.195
J	0.195
K	0.195
L	0.195	2972.94
M	0.195	3023.92
N	0.195	3053.57
O	0.195	2965.88
P	0.195	3107.07
A	0.195	2945.78
B	0.195	3036.85
C	0.195
D	0.195
E	0.195
F	0.195
G	0.195	2915.81
H	0.195
I	0.195
J	0.195
K	0.195
L	0.195
M	0.195	2910.89
N	0.195
O	0.195
P	0.195		2984.51	71.4524
A	0.39
B	0.39	2959.22
C	0.39	2992.55
D	0.39
E	0.39
F	0.39
G	0.39	3112.19
H	0.39
I	0.39
J	0.39	2961.37
K	0.39	3031.67
L	0.39	2931.48
M	0.39	3007.99
N	0.39	2917.05
O	0.39
P	0.39	3008.51
A	0.39	3075.05
B	0.39
C	0.39	2936.61
D	0.39	3069.9
E	0.39
F	0.39
G	0.39	2851.36
H	0.39	3058.84
I	0.39
J	0.39	3043.98
K	0.39
L	0.39	2972.07
M	0.39
N	0.39	2845.46
O	0.39
P	0.39		2986.78	75.9243
A	0.78	3019.76
B	0.78	3054.87
C	0.78	2949.17
D	0.78
E	0.78
F	0.78
G	0.78	2931.3
H	0.78
I	0.78
J	0.78	3100.13
K	0.78	3054.74
L	0.78
M	0.78	3007.51
N	0.78	3034.98
O	0.78	3105.8
P	0.78
A	0.78
B	0.78
C	0.78	3060.96
D	0.78
E	0.78	3005.67
F	0.78	3047.34
G	0.78	2984.73
H	0.78
I	0.78	2985.06
J	0.78	3059.63
K	0.78
L	0.78
M	0.78	3018.89
N	0.78
O	0.78
P	0.78		3026.28	48.6541
A	1.56	3045.2
B	1.56	3003.19
C	1.56	2998.34
D	1.56	2785.79
E	1.56	2836.89
F	1.56	3063.77
G	1.56
H	1.56
I	1.56
J	1.56	2958.79
K	1.56	2932.49
L	1.56	2958.79
M	1.56	2913.65
N	1.56
O	1.56
P	1.56	3029.23
A	1.56	2828.44
B	1.56	2815.08
C	1.56
D	1.56	3059.39
E	1.56
F	1.56
G	1.56	2905.25
H	1.56	2917.19
I	1.56	2907.28
J	1.56
K	1.56	3074
L	1.56	2978.23
M	1.56	2795.62
N	1.56	2960.12
O	1.56	2944.74
P	1.56	3078.5	2947.39	90.7881
A	3.125
B	3.125	2143.96
C	3.125	2989.57
D	3.125	2830.84
E	3.125
F	3.125	3045.01
G	3.125
H	3.125	3024.06
I	3.125	2873.35
J	3.125	2973.12
K	3.125	3056.84
L	3.125	3053.43
M	3.125	3080.86
N	3.125	3023.21
O	3.125
P	3.125	2996.69
A	3.125	2848.33
B	3.125
C	3.125	3051.11
D	3.125	3124.63
E	3.125
F	3.125
G	3.125
H	3.125
I	3.125
J	3.125	2942.84
K	3.125
L	3.125
M	3.125
N	3.125	3025.35
O	3.125	2998.75
P	3.125	2854	2944	210.93
A	6.25
B	6.25
C	6.25	2609.84
D	6.25
E	6.25	2963.13
F	6.25	3016.09
G	6.25	2929.47
H	6.25
I	6.25	2809.52
J	6.25
K	6.25	2967.78
L	6.25
M	6.25	3015.32
N	6.25	3050.4
O	6.25	3107.76
P	6.25
A	6.25	3122.03
B	6.25
C	6.25	2966.61
D	6.25
E	6.25
F	6.25	2981.48
G	6.25	2928.76
H	6.25
I	6.25	2923.97
J	6.25	3040.94
K	6.25
L	6.25
M	6.25
N	6.25
O	6.25	3077.2
P	6.25	2988.11	2970.49	120.08
A	12.5
B	12.5
C	12.5
D	12.5
E	12.5
F	12.5
G	12.5
H	12.5
I	12.5
J	12.5
K	12.5
L	12.5
M	12.5
N	12.5
O	12.5
P	12.5
A	12.5
B	12.5
C	12.5
D	12.5
E	12.5
F	12.5
G	12.5
H	12.5
I	12.5
J	12.5
K	12.5
L	12.5
M	12.5
N	12.5
O	12.5
P	12.5		#DIV/0!	#DIV/0!
A	25
B	25
C	25
D	25
E	25
F	25
G	25
H	25
I	25
J	25
K	25
L	25
M	25
N	25
O	25
P	25
A	25
B	25
C	25
D	25
E	25
F	25
G	25
H	25
I	25
J	25
K	25
L	25
M	25
N	25
O	25
P	25		#DIV/0!	#DIV/0!
A	50
B	50
C	50
D	50
E	50
F	50
G	50
H	50
I	50
J	50
K	50
L	50
M	50
N	50
O	50
P	50
A	50
B	50
C	50
D	50
E	50
F	50
G	50
H	50
I	50
J	50
K	50
L	50
M	50
N	50
O	50
P	50		#DIV/0!	#DIV/0!

## Sheet: Unsuccessful wells
	1	2	3	4	5	6	7	8	9	10	11	12	13	14	15	16	17	18	19	20	21	22	23	24
A	W.O				W.O	W.O*	W.O		W.O			W.O			W.O		W.O		W.O		U.H		Dead	Dead
B			W.O	W.O						W.O*		W.O				W.O	W.O*	W.O	Dead	U.H	U.H	U.H	Dead	Dead
C		N.E						W.O						W.O*						U.H	Dead	U.H	Dead	Dead
D	W.O	W.O*						W.O*	W.O		W.O	W.O*					Dead	W.O		U.H	U.H	Dead	Dead	Dead
E		W.O			W.O*		W.O	W.O*	W.O	W.O*	W.O			W.O	W.O	W.O		W.O*		Dead	Dead	Dead	Dead	Dead
F	W.O	W.O			W.O			W.O	W.O	W.O*	W.O*			W.O		W.O				U.H	Dead	U.H	Dead	Dead
G	W.O		W.O	W.O									W.O		W.O*	W.O			W.O		Dead	U.H	Dead	Dead
H	W.O*		W.O*		N.E		U.H	W.O	W.O		W.O*	W.O*	W.O			W.O	Dead	W.O		W.O	Dead	U.H	Dead	Dead
I							W.O	N.E	W.O	W.O	W.O		W.O			W.O			Malf.	U.H	U.H	Dead	Dead	Dead
J			W.O		W.O*		Dead	Dead						Dead			W.O*		W.O	Dead	Dead	Dead	Dead	Dead
K	Dead	Dead		W.O	Malf.		W.O	W.O*		N.E		U.H				W.O		W.O	U.H	U.H	Dead	Dead	Dead	Dead
L				W.O				W.O*			W.O	W.O				W.O	N.E	W.O	Dead	U.H	Dead	Dead	Dead	Dead
M										W.O						W.O		W.O	U.H	Dead	Dead	Dead	Dead	Dead
N	W.O	W.O			Dead	W.O*		W.O				W.O	W.O					N.E		U.H	U.H	Dead	Dead	Dead
O			W.O*			W.O*		W.O	W.O	W.O		W.O	W.O		W.O				Dead		Dead	U.H	Dead	Dead
P			N.E					W.O		W.O	W.O	Dead					W.O*				Dead	Dead	Dead	Dead
				* = or not enough expression to get a correct measurement
