# Supplementary material for: High-Content Screening in Zebrafish Embryos Identifies Butafenacil as a Potent Inducer of Anemia
Source: PLoS One. 2014 Aug 4;9(8):e104190. doi: 10.1371/journal.pone.0104190 (PMC4121296; doi:10.1371/journal.pone.0104190)
Supplement: Dataset S1 — Microsoft Excel spreadsheets containing raw data for all chemical screening assays. (ZIP) [file pone.0104190.s036.zip › Dataset S1/26- Carfentrazone-ethyl/Carfentrazone-ethyl_Circulation_FFTAnalysis.xlsm]

## Sheet: Description
ToxCast Screen - Circulation
Chemical
Data was collected using the Circulation Journal in MetaXpress
Imaged 74 hpf fli1 larvae using ImageXpress
Incubated larvae in 100 mg/l MS-222 for 30 min
Centrifuged plate for 2 min at 200 rpm
Imaging parameters:
*32 frames (0.09 sec interval)
*Transmitted light
*4X magnification; 1 site/well
Had the doors off of the imager and the fan on to stablize temperature
Test Initation Date: 8/12/13
Imaging Date: 8/15/13
Start Imaging Temperature: 26°C
End Imaging Temperature: 27°C
Total Imaging Duration: 2:17
W.O. = Wrong Orientation
N.F. = No fish in viewing screen
N.A. = Not Analyzed (did not meet analysis criteria)
O.F. = Out of Focus

## Sheet: Background
Measurement	Average (Show Region Statistics)
	1	2	3	4	5	6	7	8	9	10	11	12	13	14	15	16	17	18	19	20	21	22	23	24	25	26	27	28	29	30	31	32
A01
A02	556.5	563	560.375	556.875	560.5	553	556.25	561.25	568	559	559.125	558.25	558.625	561.5	556.75	553.875	557.375	557.25	558.625	562.125	561.375	557.25	566.875	562.5	564.125	560.25	562	559.875	559.75	556	560	558.5
A03	551.875	560.375	555.875	556.25	555.375	555.25	551.25	558.5	552	556.375	558.125	555.75	559.25	553.625	557.5	558.375	556.875	558.5	559.125	561	556	560.125	558.875	560.25	554.5	555.125	556.625	558.375	550.75	560.5	555.625	553.75
A04	528.125	526.75	528.375	525.25	531	531.375	533.75	530.875	530.875	531.25	530.125	529.125	517.25	527.625	530.375	530.125	526.875	525.875	526.25	535.25	529.125	524.375	531.875	537.125	525.5	533.875	526.125	529.625	525	525.125	523.125	526.875
A05
A06	524.875	523.25	517.375	522.875	526.25	517.625	518.375	521.375	515.5	527.25	527.375	521.5	519.5	524.5	519.125	524.375	522.125	526.125	527.5	526.375	525.25	524.5	521	526	521.75	524.25	528.75	524.75	526.375	527	525	525.375
A07	538	540.5	541.125	540.125	536.875	541.5	540.625	542.125	545.625	540.625	542.875	541.625	541.25	544.5	544.875	541	546.25	547.75	545.25	542.375	545.125	549	536.125	539.25	544.625	541.375	537.125	545.125	541	541.5	542.25	539.125
A08	656.25	658.5	663.5	663.25	663.5	661.5	664.5	663.75	672.375	665.875	664	663.75	663.375	659.125	667.75	669.125	664	660.125	662.5	664.625	663.625	664.5	668.5	666.125	670.375	664.5	662.875	660.25	667.375	666.625	667.125	662.625
A09
A10	538.625	539.375	543.5	541.25	537.5	536.875	546	543.375	539.875	542.375	541.5	539.625	543.875	545.125	542	539	537.5	541.25	543.125	540.125	535	543	539.375	541.75	539.125	541.125	543.625	542.625	544.875	542.625	544.5	538.5
A11	554.25	555.625	559.625	559.25	567.375	555.25	552.25	558.75	554.75	554	555.25	559.5	559.125	557.625	557.375	558.75	550.75	557.75	551.375	554.625	550.75	559.375	555.375	557.375	553.125	554.25	550.25	553.25	555.25	561.125	555.125	556.5
A12
A13	615.875	609.125	608.125	613	607.125	612.875	611.375	611.125	613.25	611.25	615.625	610.125	619.375	608.375	606.375	607.625	613.75	608.625	609.25	599.25	615.375	616.25	610.25	610	615.5	616	614.875	613.875	611.5	610.25	608.375	608.5
A14
A15
A16
A17
A18	551	548.75	548.375	546.125	550	547.125	549	549.25	544.75	549	545.375	543.125	553.5	550.625	550.375	548.25	547.875	551.875	551.125	549.25	548.5	547.25	548.625	548.875	555.125	550.375	550.25	548.25	547	551.625	553	553.375
A19
A20
A21
A22
A23
A24
B01	543.625	550.75	538.625	544.625	543.625	542.75	544.875	540.125	536.75	549.375	547.875	546.5	542.375	540.75	542.75	539.625	547.5	541.25	544.375	545	542.625	549	547.75	540.625	545	545.375	549.5	543.5	543.875	544.125	544	548.5
B02	545.5	541.875	537.625	545.75	543.625	543.625	549.375	542.375	544.75	539.5	544.375	546.625	546.625	548.25	543.375	546.75	544.5	544.25	544.75	538.875	542.75	545	547.375	543.875	541.75	546.875	544.25	547.5	547.375	546.875	544.5	544.25
B03
B04
B05	628.625	631	635.375	635.5	635.5	635.625	636.25	632.875	636.75	638.875	632.625	638.25	631.875	632.875	632.25	633.75	634.375	634.25	632.625	643.75	633.875	637	632.5	629.875	637.5	632.625	637.25	629.875	639.125	634.125	628	632.125
B06	568.625	561.75	560	565.625	561.625	566.875	562.5	562.375	564.5	565.75	557.75	564.75	562.625	569.5	566.75	564.125	563.5	567.75	567.25	558	562.875	566	559.625	568.125	566.25	560.75	558.375	562	560.25	559.5	560	564.875
B07
B08	569	573.5	571.625	574.125	571.25	575.125	573.25	570.875	571	571.875	567	575.125	569.125	571.75	570	575	567.875	572.625	572.875	569.75	575.625	574.25	579.25	578.25	566.375	575.875	572.125	570.875	578.375	577.75	572.75	573.875
B09
B10	573.625	577	572.625	570	575.125	571.25	574.5	570.375	573.75	568.875	570	575.875	577.75	577	579.875	575.25	568.5	571.625	575.375	579.625	579	571.25	574.125	573.375	572.5	570.5	572.125	577.25	574.75	573.875	573.625	572
B11	541.5	537.5	537.125	544.875	550.625	543.25	545.625	544.125	542.125	547.5	540.875	540.25	539.5	545.75	538.125	542.25	548.625	544.75	543.5	548.375	551	540	546.625	545.375	541.5	543	541.375	546.25	547.5	540	542.375	543.875
B12	622	624.5	623.625	621.625	625.625	632.125	622.875	619.875	628.375	627.125	625.375	625.375	625.5	629.625	627.625	633.125	636.625	625.125	626	630.625	624.625	629.875	625.25	628.5	631.875	627.75	627.625	631.625	630.375	623.5	629.5	625.875
B13	535.5	538.125	538.125	540.125	543.25	539	534.75	540.5	535.375	544.5	535.25	545.625	538.125	540	536.125	539.625	542.625	539.75	535.375	542.25	535.375	538.75	542.125	542.75	539.5	536.5	541.25	539.375	540.25	545	542.625	541.125
B14	578.375	579.5	577.625	579.125	579.5	573.75	584.75	579.5	578.125	578.375	582.25	581.625	584.375	578.25	578	575.375	580.5	576.375	579.375	575.125	575.625	578.75	582.625	575.75	581	579.625	582.625	581.875	573.375	580.75	580.625	581.5
B15	542	545.25	545.25	542.375	544.125	542.75	545.625	548.5	541.375	541	540	548.375	545.25	544.875	544.625	548.5	545.25	547.5	544.375	548.125	546.875	545.25	546.375	546.125	547.25	545	551	546.5	547.75	543.125	547.875	545.125
B16
B17
B18
B19
B20
B21
B22
B23
B24
C01
C02
C03	659	665.875	660.25	657.875	654.125	662.875	656	663.125	666.75	660.75	666	660.75	661	657.375	659.875	655.625	657.5	665.125	656	657.75	659.75	658.75	674	666.5	662.125	659.375	663.625	663.75	661	665	661.125	664.25
C04
C05	520.625	517.625	524.375	524.875	523.625	525.625	524.5	526.625	521.5	522.25	526.25	523	522.125	521.875	518.125	526.625	518.125	518.875	522	525.875	521.5	527.5	523.875	520.625	527.875	524.75	519.125	521.75	522.25	523.625	528.5	519.75
C06
C07	522.5	515.125	520.25	522.375	517.625	518.875	523.5	522.875	519.625	514.375	523.5	521.875	520	521.625	522.125	521.125	524.375	524.875	520	524.375	520	523.25	522.375	521.25	520.375	523.5	522.625	518.25	521.625	521.375	523.75	524.375
C08
C09	536.625	535.625	539.5	539.125	542.125	536.125	532.5	537.875	540.75	537.75	537.875	538.625	543	536	540.875	541.625	543.75	536	537.5	536	539	537.625	548.125	538.625	537.875	533.375	540.5	542.875	537.125	531.375	535.375	532.375
C10
C11
C12	583.625	581.25	582.375	583.375	576.125	584.5	582.5	584.5	580.75	586.625	584	581.125	581.625	580.125	585.75	587.875	585.125	581	586	586.5	584.875	584.375	582.5	579.75	587.125	581.375	587.25	586.125	584.25	584	587.375	581.625
C13	544.75	537.5	540	540.625	541.125	538	540.875	540.625	531.875	537.75	546.75	537.625	547.375	544.125	542.375	543.125	539.625	543.75	538.5	537.25	543.625	543.375	541.25	541.875	546.125	539.75	538	538.5	541.125	544.75	539.75	541.625
C14	540.5	539.75	548	541.375	545	550.75	544	540.5	552.25	547	544.5	546	545.5	552.5	542.375	542.875	544.75	548.5	543.375	545.75	546.5	550.875	543.375	552.875	548.625	546.125	549.125	540.625	539.875	546.125	541.25	553
C15	650.125	659.75	648.125	657.75	651.75	649.25	653.125	656.125	654.5	649.625	657.625	657.5	651.75	657.25	657.75	654.5	657.25	646.75	655.5	656	659.375	654.375	652	656	652	653.375	655.125	654.75	665.5	660.75	658.5	658.25
C16
C17
C18	656.25	654	657.375	655	662.125	665.875	655.5	658.625	661.75	658.375	662.875	664.625	656.125	662.5	659.125	663.625	655.75	658.125	664	658.25	655.5	660.625	660.125	656.5	659.625	659.125	661.75	662.25	659.75	656.125	660.625	657.375
C19
C20
C21
C22
C23
C24
D01
D02	638.5	636.875	644.375	641	638.125	640.875	645.75	637.875	637.625	639.5	642.25	641.25	641.25	640.875	638.25	641.25	639.75	640.75	641.125	645.875	640.5	637.5	645.875	642.625	642	644.875	640.5	641.625	643.375	652.125	640.5	642.75
D03
D04	516.625	519.25	517.25	515.25	509.875	520.625	516.125	524.5	515.125	515.75	515.25	516.375	519.75	515.875	517.25	517.875	510.75	517.625	520.875	514.125	513.375	515.75	513.75	517	515.5	518.5	514.5	517	524.375	516.25	512.125	519.875
D05	531.75	528.5	529.875	532.625	524.875	525.125	531.375	531.625	529.25	520.625	522.875	526	524.5	525.625	524.75	525	525.875	531.625	523.125	527.625	519.125	525.5	523	528.875	527.375	532	523.625	525.125	525.625	526.25	530.5	532.5
D06	631.75	629.25	622.75	625.375	632.125	624.75	628.5	629.875	622.75	626.625	622.25	624.125	626.375	630.5	628.875	625.75	624	624.125	626.625	628.25	628.375	624.25	633.375	625.125	634.125	626.625	631.5	628.625	625.625	628	632.375	623.5
D07
D08	572.25	572.375	579.75	574.75	571.625	576.625	573.75	571.375	575.25	581.875	576.75	575.375	574.75	572.75	571.625	574.25	575.875	573.75	581.375	576.125	576.375	574.375	578.5	576.375	577.125	578	575.375	579.75	577.25	576.625	576.375	577.875
D09
D10	562.875	558.125	560.5	560	562.625	559.375	559.875	557	553.125	558.25	562.875	560.75	559.875	560.875	553.875	558.75	557.375	564.125	555.875	564	562.375	563.875	568.625	560.375	560.875	561.375	561.75	556.25	557.625	562.125	557	560.25
D11
D12	548.125	549.625	552.375	547.25	546.625	549	547.625	543.875	543.25	544.75	546.75	552.5	555.875	547.25	545	551.875	553.125	555	546.125	552.75	551.25	555.125	552.25	554	551.625	552.25	550	558.25	554.375	550.625	548.5	549.875
D13
D14
D15
D16
D17
D18
D19
D20
D21
D22
D23
D24
E01	594.5	601.25	591.625	598.125	592.625	591.625	592.25	591.125	589	592.875	599.125	596.25	598.5	590.375	591.75	594.625	596.25	591.75	594.5	597.5	601	592.875	592.75	595.25	594.625	589.5	587.5	594.625	594.875	597	599.125	591.375
E02
E03	566.75	570.875	569	563	559.625	565.375	567.5	566.5	569.125	564.875	559.875	563.5	571.5	565.625	567.5	563.75	562.625	565.125	563.75	569.375	565	565.75	556.625	559.375	556.875	561	564	568.625	567.125	564.625	556.125	565.25
E04	550	551.125	553.5	557	549	550.125	549.375	550	553.125	551.625	544.75	554	548.375	553.125	553.375	552.75	550.125	544.25	558.375	553.25	552.5	553.125	556.625	548.625	546.5	553	550.125	549.25	547.875	549.25	552.625	552.375
E05	577.125	574.125	570.625	581.375	573.25	572	582.375	584.375	574	570.375	581.125	571	572.875	575.5	574.125	581	579	579.25	570.75	578.5	569.125	579.125	582.25	575.625	579.5	577.25	583.5	576.75	573.125	578.75	580.75	573.875
E06	572.875	567.25	573.375	567.125	570.625	568.375	577	571.5	572.375	562.25	569.375	573	575.875	572.5	577.25	574.625	573.375	572.5	575.25	575.375	578	571.25	580.375	573.375	577.375	573	575.75	574	574.375	578.375	563.125	575.875
E07
E08
E09
E10	579.75	580.875	579.75	580.875	576.125	570.625	577.25	579.625	564.75	576.375	575.5	574.875	578	575.375	573.625	577.625	580	578.75	582.25	579	578.625	577.125	579.375	583.375	568.5	572.875	577.75	576.375	581	575	582.75	576.875
E11
E12	549.5	558.5	554.125	555.375	555.375	553.75	557.5	551.5	552.125	555.875	545.125	557.125	551.375	555.875	557.375	552.25	551	545	554	552.25	553	552.75	557.25	555	553	554.25	558.5	555	562	557.375	550.75	553.125
E13
E14
E15
E16
E17	570.375	566	565.5	569.875	567	569.25	570	572.5	571.875	577.5	563.375	570.75	566.625	569.625	570.125	561.25	573.125	567.875	569.75	565.75	562.875	574.25	569.625	566	568.375	568.125	560.5	571	569.125	571.375	572.625	572.125
E18	511.375	511.5	511.5	516.375	513.375	517.5	514.125	512.875	514.125	512.625	511.875	511.625	517.375	519.75	519	516.125	511.75	511.5	512.375	512	518	513.375	511.375	514	514.5	513.625	511.5	513.875	512.25	519.5	513.375	516
E19
E20
E21
E22
E23
E24
F01
F02
F03	632.5	630.75	634.25	631	631.25	636.625	628.75	633.5	631.25	627.5	641.75	627	629.875	627.375	638.625	631.25	638.375	630.625	641.75	632.25	630.875	635.875	628.5	629.25	630.625	633.125	631.5	631.875	635.125	628.75	636	640.625
F04	555.75	556.75	556.5	549.875	555.75	550.125	560.375	555.5	560.125	553.75	550.375	548	558	550.875	549.125	558.375	556.875	551.875	554.5	557	558.25	554.25	555.875	554.625	555.125	552.375	557.25	549.875	551.5	553.25	558.125	551.625
F05	562.75	564.125	562.625	561.625	559.75	565.375	559.375	558.75	561.625	561.125	553.75	555	561.5	564.25	559	558.25	555.25	563.875	557.875	561.5	559.75	559.875	558.625	556.125	560.75	561.75	551.125	560.875	564.125	561.875	560	557.25
F06
F07	550.375	547	548.125	547.75	547.375	555.25	548.875	554.5	549.875	550.75	557.375	556	552.25	554.625	548.625	552.375	549.875	551.625	547.625	549.875	552.625	548.5	552.25	550	548.75	552.375	548	548.5	547.25	549.25	551.25	543.375
F08
F09
F10	561.5	561.875	560.875	562.625	562.75	556.875	559.625	559.625	563.375	560.375	563.375	562.25	567.25	561.25	565.25	567.875	558.375	570.5	556.625	567	562.375	566.25	564.25	560.75	560.875	558.75	558.125	562.125	561	558.875	566.125	563.75
F11	653.125	648.75	644.75	650	651.75	650.875	654	649.125	654.75	645.125	649	648.5	652	653.125	647	648.25	650.25	649	654.75	647.125	653.625	650.875	658.125	645	656.125	651.75	649.5	651.25	650.875	650	653.375	652
F12	571.125	570.875	573.625	567.75	575.125	570	574.375	574.25	576.625	574.125	572	570.75	574.375	571.875	572.5	571.375	569.25	571.75	575.375	571.625	576.375	571.875	575.125	573.5	572.125	572.875	572.25	568.875	573.125	568.875	568.125	569.25
F13	550.875	551.125	547	550.625	547.75	557.375	552.75	547.375	549.75	549.25	553.625	558.75	553.25	553.75	550.25	553.875	549.75	558.75	552.125	551.25	556	551.25	553.375	550.875	551.375	549.125	554.125	551.125	553	559.375	551.875	557.5
F14
F15	544	544.875	542.625	548.625	546.625	541.25	544.125	547.875	544	547.375	549.875	552.375	542.875	537.875	547.375	541	548	549	551	546.375	542.875	550.125	548.125	555.625	545.375	546.25	545.5	548.375	540.375	546.625	547	549.375
F16
F17
F18
F19
F20
F21
F22
F23
F24
G01
G02	604.5	605.125	601.625	602.375	602.125	606.125	609.125	611.375	598.125	603.75	600.75	608.625	597.125	607.25	598.75	597.625	606.75	602.75	600.625	604.75	600.75	600.75	606.75	601.5	601.875	602.625	606.875	600.125	604.5	604.5	604.25	599.125
G03
G04
G05	614.375	612.125	620.375	613	618.875	613.5	612	612.25	612.875	611.25	616.625	615.25	616.25	613.625	611.375	610.375	614.875	618.75	613.375	616.75	621.125	612.75	613.375	616.5	614.125	616.25	613.125	615.5	614.75	619.625	615	619.875
G06	558.375	560.75	561.25	559.125	560.5	558.75	564.125	556.125	563	558.25	562.625	561.875	562.5	558.25	560.625	561.625	560.375	563	557	559.375	559.25	562.25	565.875	560.25	559.5	562.875	560.75	560.875	557.25	559.125	562.375	560.25
G07	654	657.125	657.375	645.375	655.625	661.75	657.875	654.125	661.875	659.625	662.75	658.125	661.125	651.75	658.875	654.625	662	654.25	660.125	661.625	659.875	656.125	660	667.625	659.625	658.25	657.625	660.875	657.5	656.5	656.25	659.625
G08	548.5	548.75	554.75	548.875	551.625	547	550.625	557	553.875	551.875	552.5	549.5	552.125	548.5	553.125	553.5	555.875	550.5	556.5	561.5	554.125	551.875	554.25	549.75	549	550.375	550.75	549.625	558.875	555.625	561	551.125
G09	540.875	534.75	540.25	542.875	533	537.875	536.375	544.375	532.875	542.625	540.375	542.375	538.875	536.875	536	544.25	540.875	539.5	541.5	540.875	543.25	535.625	539.375	545.625	544	535	536.125	541.375	538.5	543.875	544.25	540.375
G10	554	556	558.5	554.25	555.5	556.375	549.5	550	555.125	554.75	555.375	549.875	551.625	556.375	554.625	555.5	550.5	555.375	556.875	558.375	555.5	547.375	553.875	558.625	556.125	550.25	553.5	553.25	549.5	551.75	559.125	553
G11	505.5	512.375	510.875	504.375	513.5	513.125	515.25	513.25	517.625	507.25	509.25	506.875	510.5	514.25	514.75	514.25	510.375	510.125	513.5	508.625	510	513.125	512.125	508.375	507.25	510.125	505.375	506.5	513.75	512.25	510	513
G12	551.5	557.625	556.5	561.5	558.125	550.625	555.125	554.625	562.125	560	557.125	557.5	550.25	550.375	557.375	556.875	560.875	558.375	553.625	553.25	558.5	557.125	564.25	557.125	552.75	554.5	553.125	561	562.75	557.5	555.125	558
G13	633.75	635.125	631.125	629.125	631.625	632.75	636	630.625	624.125	631	638.5	636.375	633.25	631.875	632.25	624.5	635.625	628.625	633.5	636.875	637.125	633	635.375	633.25	629.375	633.5	636.125	638.5	627.5	630.875	634.5	628.125
G14
G15	574.5	575.625	576	573.25	577.875	575.75	575	576.125	578.375	574.75	575.625	574.875	571.75	573.875	578.375	574.375	570.125	574.625	575.375	573.5	577.375	579.5	575.375	576.375	573.375	579.375	576.25	573.5	575	577.25	573.25	572.625
G16
G17	572.5	568.375	570.5	572	573	572.25	571.875	566.375	565.625	570.75	573.125	571.25	574.25	568.375	569.625	571.625	567.75	572.125	567.625	569.125	569.75	572.25	563.25	576.25	570.375	563.375	570.25	573.375	572.75	571.5	573	564.375
G18
G19
G20
G21
G22
G23
G24
H01	554.125	555.5	559	563.5	561.75	556	553.75	559.5	556.75	556.5	556.5	563.125	553.375	554.25	557.5	558.625	559.875	557.875	556	554.25	560.25	559.625	554.375	562.25	557.125	556.25	559	554.125	561.125	555.5	556.125	563.625
H02	554.625	545.625	551.75	547.75	554.5	554.75	552.125	552.125	554.875	553	559.5	550.375	545.25	554	550.375	556.875	554.375	556.5	551.75	558.875	554	561.375	555.375	551.25	558	552.875	556	555.5	552.25	548.25	551.125	555
H03	499.75	502.375	500.625	497.75	501.125	506.375	505.125	500.75	504.875	501.875	504.75	505.625	502.25	505.5	504	506.5	501.875	496.5	498.5	499.125	499.5	505.625	504	501.5	505.25	497.625	500.375	502.125	500.875	498.375	503.75	502.375
H04	682.625	675.5	681	675	674.25	676.875	682.125	676.125	678.75	680.375	684.875	677.25	679.625	670.125	677.375	683.375	678.25	682.125	682.5	678.125	672.875	680.125	676.625	676	671	679.25	676.125	669.75	680.125	675.125	671.625	678.875
H05	569.75	575.875	566.25	571.875	569.75	569.75	571.75	575.5	571.25	570.25	570.875	574	571.5	565.125	568.875	568.75	574.75	571.125	565.25	572	570.75	570.625	571.5	572.125	568	568.125	573	573	571.25	568.625	569.875	564.5
H06	628.125	617.75	627	629.75	626.25	625.375	621.75	624.125	624	623.75	628.75	627	629.875	626.625	632.25	627.625	627.75	626.125	630	626.75	632.25	631.5	631.25	623.75	628	629	619.625	623.125	629	628.625	625.875	635.75
H07
H08
H09
H10	517	512.75	514.625	520	522.5	515.5	513.25	513	513.875	516.125	515.875	516.375	515.5	519.625	515.125	509.875	510.875	515.625	514.5	513.25	515.5	514.625	512.5	521.625	516.25	509.25	515.5	523.625	517	517.625	518.875	515.375
H11	480.75	487.125	482.25	476.625	487.375	481.375	481.875	481.75	483.25	481.375	485.375	480.75	481.25	481.875	479.875	478.75	484.375	484.75	483	480.125	487.5	476.625	483.75	481.5	486.5	478.5	485.125	478.5	480	481.375	492.375	484
H12	553.25	549.875	548.75	553.25	559.375	550.625	553	548	549.75	552.75	550.75	552.125	552.125	557.375	545.375	550.75	554.875	552.625	554.5	554.875	550.25	548.875	548.625	554.125	556.375	554.5	549	555.625	549.25	551.75	552.875	551
H13
H14	615.375	611.875	620	612.75	619.25	610.125	613.125	616	618.75	616	619.375	624.625	612.875	617.375	615.875	612.875	619	618.25	620	612.5	611.75	619.5	614.625	620	612.75	613	617.375	611	617.5	612.375	617.375	613.375
H15	653	656.625	651.25	653.25	650.875	654.5	659.5	654.5	650.25	652.5	646	651.75	652.625	650.875	651.5	653.625	657.625	648.75	652.375	657.875	659.75	655.75	649.625	654.625	656.375	650.75	651.625	650.875	651.375	654.875	649.875	652.75
H16
H17
H18
H19
H20
H21
H22
H23
H24
I01
I02	644.625	653.375	645.25	656.5	648.75	646.75	650.5	658.375	648.5	649.125	649.25	654.75	647.75	649.75	646.5	654.625	653	651.25	649.5	650.5	653.5	648.875	654	646.375	655.625	647	651.5	651.625	660.125	648	652.125	655.125
I03	556	548.25	553.375	550	549.5	551.25	554.875	552.125	549.25	547.375	550	557.5	551.75	558.625	551	553.75	550.875	543.375	545.25	546.875	547.125	545	547	540.375	546.75	546.375	548.375	547.875	550.625	548.75	546.375	552
I04	538.375	537.5	538.125	529.25	538	538.625	537.5	537.25	536.5	542	535.875	533	537.5	540.375	536.75	534.625	533.875	545	538.5	534.625	535.75	538.875	543.75	535.875	542	536.25	534.375	541.625	542.5	540.125	539.25	533.875
I05	600.375	594.125	590	592.25	595.125	591.25	592.375	590.875	591	590.625	593.625	601.625	594.5	598	598.375	597.25	599.875	595.375	594.625	596.75	593.75	595.25	589.375	593.5	598	589.875	599.625	596.875	587.375	599	588.25	596.625
I06	623.75	626.5	628.125	628.125	622.25	626.25	626.5	627.375	630	626	628.75	622.25	629.875	623.25	622	624.625	624.125	620.875	628.875	620	626.25	627.875	630.625	629.5	630.375	630.25	621.75	624.375	623.5	627.625	629.125	626
I07
I08	662.75	667.625	664.5	664	664.625	662.75	667.625	666.875	669.75	664.5	663.625	666.375	668.125	667.625	667.875	664.75	661.625	661.75	665	662.375	670.375	668.25	663.25	663.5	671.875	667.625	665.625	664.625	662	666.75	665.375	669.625
I09
I10
I11
I12	618	606.625	610	613.875	606.75	611.25	615.75	618.875	606	608.75	609.875	611.875	618.625	611	616.25	612.125	607	610.625	610.75	618.125	611.125	618.375	609.625	613.875	611.625	610.375	611.25	610.125	615.25	607.375	609.75	613.25
I13
I14	658.875	662.125	663.25	660	664	667.125	666.5	661.625	666.125	666	664.625	663.875	665.5	668.25	666.125	666.75	656.5	670.875	669.25	661.25	662.875	668.125	669.625	663.875	669	661.875	667.125	668.125	664.25	661.375	664.25	662.625
I15	564.625	558.5	568.25	563.25	569.75	564.875	573.5	564.75	567.875	566.25	568.25	566.625	562.375	564.875	564.625	566.875	564.25	562.875	561.75	569	570.125	570.375	563.5	566.375	564.25	567.75	564.75	570.75	563.625	567.25	563.625	569.25
I16
I17
I18
I19
I20
I21
I22
I23
I24
J01	666.375	666.5	661.75	672.375	669.875	669.125	675	663.375	658.125	664.875	665.875	664.375	668.75	667.875	667.125	670.625	671.5	668.875	675.125	665.625	670.125	668.875	665.5	664.625	666.625	668.125	665.625	662.875	670.875	661.75	665.75	663.375
J02
J03
J04	671.375	673.25	668.25	663.875	670.25	672.25	671.125	663.875	675	669.25	669.375	679.625	669	666.5	668.625	669.625	675.375	681.125	676.625	677.875	671.625	668.625	668.375	669.125	666.5	668.25	668.875	674.125	673.25	676.625	665.25	666.5
J05	604.625	603.875	606.375	608.375	604.25	606.375	600.125	605.5	609.75	609	603	604.5	605.25	610.125	607.375	611.125	605.625	614.125	609.5	604.75	611.375	611.625	608.875	606.5	609.5	606	610.625	603.875	611.5	611.125	609.75	609.125
J06	661.875	663.75	666.125	661.5	665.375	664.875	663.25	665.25	662	663.25	672.75	662.625	669.625	669	665	663.875	668.25	662	659	663.75	659.5	668	663.125	664.125	659.75	660.625	668	664.625	668.75	665.5	662.5	658.875
J07
J08
J09	631.25	642.25	631.625	633.375	639.625	630.875	638.75	632.75	632.375	632.625	637.375	633	634.25	637.375	636.125	637	636.75	631.875	636.125	635.625	633.375	641.875	633.25	640.375	630.375	633.75	634.5	631.125	637.25	632.5	635.875	635.375
J10	598.5	593.125	600.875	601	599	595.875	598.25	593.875	591.875	600.25	593.375	596.875	594	598.875	595.5	597.375	600.625	589.25	599.5	594	597.625	595.5	598.25	595.875	596.125	594.25	598.625	598.25	600.875	596.875	599.125	597.375
J11	595.25	586.375	587.875	590.125	584.125	583	591.125	587.375	586	589	582.375	593.125	586.375	586.125	592.875	591.5	586.5	583	588.375	583	589.875	590.875	583.125	587.5	586.375	586.5	589.375	593.25	588.375	592.25	589.25	595.25
J12	603.375	599.875	606	602.5	604.75	603.125	602.125	599.375	604	598.875	602	604	606.875	603.625	603	606.375	603.125	602.625	606.25	605.875	602.875	604.25	611	609.75	597	603.875	599.625	603.5	605.25	606	608.625	601.25
J13
J14
J15	673.5	674.5	677.25	678.75	676	671.5	679.375	671.875	682	670.25	673.375	677.125	678.5	668	682.75	674.875	676.5	678.625	677	673.25	676.25	669.25	674.375	673.375	670.5	673.125	675.5	669.125	672	670.125	674.5	674.625
J16
J17
J18
J19
J20
J21
J22
J23
J24
K01
K02
K03
K04
K05
K06	587	590.125	581.625	587.125	589.625	586.5	586.375	587.375	581.875	589.25	589.875	583.375	589.875	583.375	586.875	586.125	588	585.25	582	582.625	580.25	588.5	586.125	585	585	586	589.5	581.125	583.75	585.625	585.625	584.5
K07
K08	664.625	673.5	671.25	671.125	676.5	665.375	675.625	671.25	675.125	673.625	662.75	670.25	671.75	672.125	675.375	674.125	673.125	669.25	670.75	673.5	673	673	670.5	670.625	665.25	675.875	674.375	671.5	675.375	664.125	670.25	669.625
K09	556.25	559.5	562.25	556.5	560	559.75	562.75	563.75	551	556.875	563.375	559.25	558.875	553.25	558.125	559.125	558.375	561.375	557.625	557	563.875	560.5	558.5	559	557.25	557.5	554.875	554.375	557	562.375	562.375	558.625
K10	573.125	573.25	570.75	571.875	570.5	571.375	569.5	569.375	577.25	569.625	564.625	577.625	577.625	573.25	574.125	574.5	577.25	577.375	571.25	571	574.875	576	566.125	572	566.875	568.625	572	576.5	564.125	572	572.25	574.375
K11	535.375	540.25	538.25	536	544.5	536.75	537	541.75	539.25	534.375	536	544.25	538.5	538.625	537.375	536.125	540.375	537	540.375	537.25	536.5	536.625	539.75	536.375	536	537.625	538.375	540.625	543.5	538.875	537.125	539.625
K12
K13	550.75	544.75	554.875	551	547	549.5	553	551.75	548.5	546.625	549.875	557.5	545.875	543.25	548.25	554.5	544.75	550.875	552.5	554.5	549.25	549	549.375	549.75	550.75	542.625	550.125	546.75	550.625	551	558.625	546.75
K14	558.625	556.5	554.375	556.875	562.25	557.375	560.25	556.25	554.75	557.125	556.375	556.75	562	559.625	555.375	558.875	558.125	557.875	559.125	553	554.375	550.625	559.625	557	558	557.5	562.625	555.375	560.625	558.875	558.5	558.375
K15	543.875	545.5	549.375	544	552.625	550.25	551.5	545.625	543	544.5	544.625	549.125	550.25	548.5	545.375	542.75	552.125	552.375	550.625	544.625	545.75	548.375	549.375	547.375	551.25	546.875	546.125	549.375	543.625	546.25	542.375	548.875
K16
K17	582.875	579.75	591.375	584	583.75	589.5	579	588.25	583.5	581.75	581.625	578.5	582.5	586.5	586	587.125	582.5	583.375	588.75	583.5	583.875	587.75	582.125	585	587.25	582.25	583.375	587.25	588.875	584.375	580.125	582.375
K18
K19
K20
K21
K22
K23
K24
L01	671.125	664.875	669.375	668.125	668.625	669	669.375	675.875	668.25	662.25	675.75	674.25	671.5	675.875	663.125	669.375	671	674.875	673.875	668.125	671.5	668.125	677.625	669.125	665	669	674.375	666.25	665.875	670.625	664.625	673
L02	482.625	480.625	481.625	476	481.375	480.375	481.5	477.375	477.625	476.75	482.75	481.375	482.875	487.25	478.75	481.375	477.375	479	482.125	479.375	481.125	477.5	477.375	477.375	473	478.125	479.625	476.5	471.625	487.75	481.625	477.25
L03	561.75	560.75	561	570.125	564.875	568.875	559.625	564.25	567.75	564.875	563.875	558.375	562.875	566.875	567.375	560.5	563.375	565	557.25	563.5	567.625	568.75	572.125	566.125	565.875	566	567.5	564	565.875	568.875	564.375	565.875
L04
L05	674.375	668.125	671.875	669.5	666.75	670.5	668.25	673.625	664.625	674.875	668.625	668.625	670.5	675.25	675.875	672.25	672.625	674.25	670.625	673	675.375	677.125	671.875	671.125	661.25	671.125	667.5	669.25	670.125	668.5	669.875	666.125
L06	692.75	687.5	696.75	685.625	690	694.25	693.125	688.125	695.625	689.25	689.25	690.125	690.875	692	687.875	689.625	686	693.875	693.5	694.375	689	693.875	686.375	698.125	689.5	694.125	694.625	691.625	699.75	689.875	690.375	686.125
L07	617.875	625.75	627.375	626.125	623.75	622.25	626.875	623.625	621	626.625	624.375	623.875	621.75	621.25	622.5	619.5	616	621.25	627.125	618	618.875	626.5	623.375	623.25	627.25	623.125	627.875	623	625.375	627	622.5	617.125
L08	615.625	613.875	618.875	620.25	616	622.625	614.625	614.875	615	620.125	614.75	615.5	614.625	619.375	617.875	619.125	621	613.75	617.625	618.25	619.875	615.25	619.125	623	614.875	619.25	619.875	617.75	617.25	618.25	616.625	617.375
L09	536.25	539.375	541.875	540.125	546.25	547.125	544.875	538.75	547.375	545.75	539.375	540.375	542.25	552.125	541.125	545.875	539.625	542.25	544	543.375	542.75	547.625	545.75	545.25	541.75	538.125	541.75	543	544.5	544.75	542.625	539.75
L10	582.375	576.625	578.25	578.75	572	570.125	570.75	570.875	576.625	568.875	575	572.625	573.625	571.875	578.125	578.5	579.75	572.75	580.5	578.5	571.875	573.75	582.5	577.125	576.125	576.375	581.125	578.75	576.5	583.25	580.5	584.5
L11
L12
L13	643.5	652.125	640.75	652.5	643	648	651.25	645.375	653.125	647.625	649.625	652.75	644.875	645.75	649.875	650.375	649.5	649.25	650.75	654.75	656.75	653.75	656.625	647	649	647.625	650.125	649.25	642.125	647.125	642.5	650
L14	553.25	555.5	554.5	555.25	557.75	550.875	558.125	550.25	559.125	557.375	547.125	549.875	544	554.25	553.5	551.125	556	558.75	559	551	554.5	554	557.125	555.5	558.375	556	552.75	553.75	554.75	554.625	556.5	558.625
L15	613.25	610.125	612.125	609.25	605.125	613	610.625	611.125	605	608	606.875	609.75	613.375	609.75	609.75	604.25	604.25	603.875	611.75	611.375	603.25	606.375	612.125	606	611	611.625	612.5	612.625	611	610.375	610.75	605.125
L16
L17
L18
L19
L20
L21
L22
L23
L24
M01
M02	625.75	629.375	623.375	625	630	627	632	634.75	634.5	630.125	625.125	632.125	627.625	627.25	625	630	628	627.625	635.875	622.625	630.75	625.375	627	627.125	627.75	626	630.125	633.25	628.375	628	633	630
M03	639	639.875	642.625	642	636.875	641.5	639.25	634	640.125	642.5	634	634	635.5	634.125	638.5	634.375	632.125	635.5	638.5	636.375	636.875	635.75	634.625	638.375	638.75	636.875	631.25	632.875	636.375	639.5	633.75	641.375
M04
M05	447.625	450.125	449.625	451.25	445	444.75	449.75	448.5	449.375	448.375	448.25	441.875	446.875	454.5	449	452	449.75	454.875	447.625	450.25	445.625	447	446.25	450.25	446.125	450.125	450.875	451.75	450.5	449	453.75	454.625
M06	495.875	503.375	495.5	502	504.375	504.25	500	503.875	502.5	501.125	505.75	499.625	499	504.5	504.875	502.5	502.5	501.125	499.875	504.375	504	502.25	500.125	506	502.75	504.5	505.375	505.625	499.25	507.375	504	503.625
M07	591.875	594.875	598.25	593	588.125	598.75	590.375	596.125	599.375	596.875	597.5	592.5	599.375	600.375	597.125	596.75	592.375	599.875	591.125	594.75	597.875	589.5	591.375	597.75	596.375	598.125	595.875	599.5	597.5	593.75	596.375	597.625
M08	555.5	551.875	554.375	554.125	550.5	551.25	553	551.125	553.875	552	551	553.5	551	554	550.75	549.125	553.75	553.5	556.25	551.125	555.125	548.5	555.75	552.75	549.125	551.75	558.375	550.25	556.125	556.5	553.625	555.125
M09	670.75	667	669.625	667.125	668.875	669.25	665.375	669.375	667.375	664.625	674.25	664.875	670.5	666.625	669.375	664.125	667.625	667.375	667.125	664.625	668.125	664.75	662.75	669.75	671	675.625	668.375	667.125	667.5	665	663.625	666.25
M10
M11	538.625	549.625	541.75	546.125	547.5	546.625	546.125	549.5	546.875	552.375	547.625	546.875	548.25	550.375	544.25	550.875	545.25	549.25	543.625	546.25	548.5	546.75	543.125	548	550.5	544.125	544.5	548.5	548.75	550.375	544.875	550.625
M12	510.5	517.25	513.875	518.5	515.75	516.25	512	521.875	514.25	516.75	517.375	513.75	517.375	520.625	514.75	517.625	516.125	519.75	513.625	516.5	518.25	513.5	519.25	508.625	515.875	516.875	517.375	519.5	516.75	515.25	516.25	512.25
M13	538.25	543	540.875	544.25	544	544.125	541.75	543.125	535.25	544.25	537.5	546.625	536.5	540.375	545.125	540.75	548	542.5	534.125	545.75	536.875	542.875	544.125	543	544.875	542	544.625	544.75	545.5	545.875	545	545.625
M14	555.125	551.75	556.875	549.875	559.25	554.625	549.375	554.25	558.25	554	556.5	556.125	555.375	550.375	553.125	553.75	556.875	556.375	554.875	555.25	554.5	551.75	555	551.625	546.375	553.75	549	553.625	558.5	552.125	554.75	556
M15	575	572.625	569.625	574.375	575.375	574	565.5	570.625	577	576.375	567.75	571.75	570.5	572.75	570.5	567.25	571.75	577.875	570.875	570.25	569	568.25	579.75	572.625	577.5	579.25	573.25	570.875	572.75	567.875	571.25	566.625
M16
M17	557.875	560.625	559.25	560.25	559.75	555.5	560.625	557	560.375	556.125	556	557.75	564	557.875	560.375	559.25	555.375	555.875	561.125	553.25	557	560.875	554.875	556.125	555.875	553.125	556.75	558.875	561.75	555	553.25	560.75
M18
M19
M20
M21
M22
M23
M24
N01
N02
N03	554.375	560.125	557.125	557.375	551.25	557.5	557.625	554.625	546.875	552.25	552.875	559.125	555.25	559.25	556.5	561.75	556.125	559.375	553.625	552.875	556.5	560.375	558.25	556.75	555.25	558.125	554.125	559	559.625	555.5	551.75	560.5
N04	548.875	545.125	541.75	551.5	550	541.375	546.375	546.375	546	547.875	544.125	555.875	548.25	548.375	549.75	545.5	543.875	546.625	543.5	549.125	547.375	546.875	544.875	550.375	545.125	547.875	545.625	550.875	549.5	550.875	551.375	543.75
N05
N06	552.75	548.75	552	552	545.5	555.25	549.375	553.125	549.5	551.75	554.5	548.375	551	552.875	551	553	550.25	549.625	552.125	549.875	560.25	555.25	556.875	548.625	549	555.25	553.375	557.375	552.25	550	552.125	545.25
N07	627.875	631	634	629.75	632.25	632.25	630.375	631.375	631.75	629.25	627.875	632.125	630.125	632.375	634	625.375	628.25	628.875	631.5	633.625	634.5	633.375	627.375	637.875	623.625	626.75	633	636.875	628.5	627.375	630.875	626.625
N08
N09	550.25	549.75	550.625	551.25	551.375	548	557.125	550	547.75	551.5	553.875	556.625	557.5	552.875	553.875	552.625	548.75	555.375	549.75	556.125	550	558.875	548.375	554.25	550.75	550.75	552.125	548.5	554.625	544.375	549	548.375
N10	509.125	512.375	502.75	499.625	505.5	498.75	500.875	509.25	504.125	505	509.25	506.75	508.875	508.375	502.625	504.5	502.375	507	502	506.125	503.625	508	507.5	504.75	508	507.875	509.5	506	510.375	504.5	502.75	505.25
N11	595.875	600.375	606.25	594.125	597.75	600.875	597.375	601.875	608	599.25	597.125	595.75	596	598.625	605.75	602.5	595	601.875	600.875	602.875	596.5	602.375	602.125	605	600.5	598.25	599.25	594.5	600.375	602.625	595.75	603.375
N12
N13
N14	552.375	551.875	553	548.75	548.75	551.375	552.25	543.125	546.125	546.25	550.75	549.125	550	552.25	549.875	549.375	553.75	551.625	554.875	554.875	555.625	552.5	554	550.5	552.25	546.125	545.5	549.5	552.25	551.75	547.375	548.25
N15	551.875	552.875	554.625	551.625	554.25	558.125	556.625	557.125	559.875	557.75	556.25	556.75	557.625	559.875	558.875	559.125	560.75	559.25	558.875	553.5	554.375	562.375	555.75	555.5	558.625	560.25	559.5	561.125	555	563.375	553.125	561.25
N16	549.75	550.125	551.75	554.125	556	550.875	548.375	550.125	549.25	550	552	553.625	557.25	551.125	554.25	556	551.875	553.125	546.25	553.25	548	551.625	558	559.5	549.875	548.625	556.75	546	556.25	553.875	557.875	557.875
N17
N18
N19
N20
N21
N22
N23
N24
O01	553.5	543.375	550.375	547.25	545.875	550.875	550.625	545	552.5	547.875	546.25	550.75	544.75	550	550	551	552.625	556.125	546.625	546.25	551.25	547.75	550.25	547.125	549.625	550.625	540.5	554.375	549.75	555.25	550.5	554.875
O02	597	597	601.625	597.875	600.75	598.125	598.875	598.5	599.375	603.375	599.75	602.625	601.75	601.125	597.5	601.625	601.75	607.375	600.125	598.375	602.375	601.875	608	600.875	602.125	597.875	606.75	603.25	601.625	597	608.25	604.625
O03	555	555.5	551.5	562	557.5	557.625	555.125	558.5	564	554.625	559.625	557.875	559.875	562.5	556.25	558.75	551.875	560.375	555.125	562.75	564.125	556.5	555.625	561.875	560.75	556.5	560.125	561.75	553.875	554.375	554.125	554.625
O04	557.375	557.375	560.75	553	555.875	559.875	556.375	556.75	555.5	557.125	552.625	553.75	559.875	553.125	561.25	553.75	557.875	555.375	559.625	561.125	557.625	555.875	564.625	555.75	559.375	557.25	554.375	555.5	558.25	560.875	549.5	553.125
O05	544.75	542.875	541.125	540.75	544.625	546.125	539.875	544.25	544.875	544.75	538.75	539.75	545.375	545.875	550.625	535.625	544.25	542.875	543.125	534.875	541.25	538.5	543.25	542.125	542.125	543.625	546.125	543.25	543.375	537.375	547	542
O06	555	550.125	547.625	551.625	554.5	550.375	551.25	554.75	546.625	551.875	550.375	553.5	544.75	549.625	551.375	552.625	550.375	550.75	551.875	548.875	554.125	557.375	554.75	549.375	553.25	550.375	557.5	546.25	548	549.875	549.5	552.875
O07	655.5	662.625	657.25	658.375	657.125	654.75	662.75	655.625	658.5	662.25	656.5	657	657	660.375	651.375	663.125	665.125	662.25	659.5	651	659.875	658.25	655	653.125	661.75	658.625	659.25	665.5	659.25	656	663.125	659.5
O08
O09
O10
O11	568.75	565.375	563.5	563.875	568.75	572.875	566.875	570.375	566.625	566.875	563.625	568.25	567.875	567.75	566	571.875	566.875	565.75	567.625	566.125	567.25	569.5	563.5	566.25	565	572.25	569	566.125	565.5	570.125	565.125	566.875
O12
O13
O14
O15
O16	657	649.125	647	651.375	648.5	649.875	646.75	647.5	650	645.25	649.625	653.5	652.875	652.625	651	651.25	648.125	655.125	651.5	646.375	649.625	648.5	651.75	651.125	648.875	651.625	649.25	646.25	651.375	651.5	649.375	651.25
O17	672.875	682.5	677.75	679.5	677.25	682.125	680.875	681.75	676.5	682.75	679.25	674.125	683.25	680.375	676.75	688.375	678	678.625	680.625	679.125	677	683	680.625	681	675	681.375	680.125	679.625	683.875	677.25	675.25	679.125
O18	562.875	567.875	558.75	564.5	559.75	560.75	564.625	568.5	555.75	563.25	565.5	558.375	561.75	560.875	560.875	563	561.625	558	562	559.5	566	563.25	565.75	568.75	562.5	562.625	559.5	564	567.25	564	568.625	562.75
O19
O20
O21
O22
O23
O24
P01	687.625	676.25	688.5	683.75	676.875	685.5	684.5	683.375	683.25	677.625	682.875	693.125	683.75	696.625	682	685.5	688.5	683.75	680.5	682.375	678.125	686.875	683.125	684.625	681.625	690.5	686.875	680.625	679.5	689.625	686.75	684.125
P02	545.875	547	550.625	553.125	548.75	547.375	545.375	549	548.75	547.125	544.875	541.375	542.375	541	551.875	544	553.375	546.875	542.25	551.625	551.625	548.375	546.125	552.75	554.125	549.125	543.375	548.5	550.75	544.75	545.375	547.25
P03	630.125	636.375	636.625	633.125	632.625	634.375	636.75	630.375	633	634	631.25	637.75	632.75	630.375	633.75	636.25	631.375	627.625	633.875	634.875	638.25	629.875	635	631.75	632.125	636.625	634.5	625.5	630	633.25	634.875	638.875
P04	663.375	660.875	655	656.875	656	665.125	659.625	659.375	657.25	656.75	660.625	666.375	660.875	661.5	655.125	663	661.5	657.875	661	661.75	660	661	664.125	663.5	659.375	661.625	664.75	663	656.875	658.625	659.875	660.125
P05
P06
P07	535	540.375	536.875	535.25	535.5	537.5	534.5	537.75	543.5	541.875	535.375	537.125	535.375	535.125	532.25	536.875	538.375	532.875	542.25	537.25	535.5	540.375	538.875	538.375	537.125	536.125	536.75	538.875	540.125	535.375	539.5	533.75
P08
P09	545.625	551.125	543	551.75	552.875	544.375	547.375	549.875	544.625	549.625	543.5	548.5	554.125	547.75	548.25	550.25	547.375	543.625	548	551.875	546.625	544.875	539.625	547.125	550.375	547.5	545.875	548	544.375	547.5	542.375	547.625
P10
P11	753	746.375	741.5	744.125	751.375	746.375	756.5	754.125	750.75	752.875	757.375	751.125	748.625	751	746.875	750.75	750.75	755.25	749.5	752	757	754.625	751.125	742.875	754.75	751.375	752.375	745.375	748.75	756	748.375	753.125
P12
P13	551.375	549.125	549.5	557.625	547.375	551.875	549.625	551.125	552.5	544.75	552.75	550.25	550.625	547	550.375	549.875	555.875	549.5	549.625	541.75	556.125	549.875	547.375	547.25	552.625	547.5	546.375	546.25	548.625	550	549	549.125
P14	720	721	719.875	720.875	724.125	722.25	721.875	720.5	722.25	723.125	721.875	721.125	722	724.5	722.25	723.625	719.375	729.25	717.375	724.875	719.5	723.875	721.125	723.75	716	722	726.125	727.625	718.25	725.125	726.75	720.625
P15	500.375	503.125	504.125	502.5	499.375	505.25	506.625	500.375	504.375	504.875	506.875	503	504.625	503	508.375	501	499.625	504.25	505.5	507.625	499	510.5	508.625	507.25	501.5	505.25	506.25	509.625	503.75	503.5	502.25	507
P16	549.375	551.5	557.75	546.5	552.625	544.875	546.75	555.5	550.25	552.75	554.25	546.875	553.875	549.375	550.5	549.625	552.25	552.5	551.125	551.375	551.25	548	549	549.25	551.75	552.25	555.25	550.625	553.25	554.125	554.25	550.875
P17	574.625	580.875	568.25	574.875	571.375	573.625	571.875	570.875	574.625	575.125	573.875	567.625	569.5	575.5	582.25	573.875	570.125	575.375	578.5	569.625	570.25	576.5	571.625	579.25	581.75	571.625	578.375	576.5	577.375	565.125	574.75	573.875
P18	591.25	589.75	592	588.375	589.375	588.875	594.25	594.625	587.625	594.5	592	584.75	590	593.625	590.625	594.75	584.75	592.875	589	593.375	585.5	591	599.5	592.75	589.5	591.125	590.75	594	594.875	589.25	588.875	593.625
P19
P20
P21
P22
P23
P24

## Sheet: DA
Measurement	Average (Show Region Statistics)
	1	2	3	4	5	6	7	8	9	10	11	12	13	14	15	16	17	18	19	20	21	22	23	24	25	26	27	28	29	30	31	32
A01
A02	497.375	455.5	520	490.125	518.25	473.5	473.375	488.5	472.375	423.625	520.875	502.25	496	496.25	478.75	544.75	470	480	521.125	488.25	449.5	516.875	486.375	498.625	524.625	487.875	511.625	483.25	526.25	500.625	454.75	497.375
A03	454.778	445.889	426.778	445.111	446.222	436	439.333	446.444	478.333	441.111	462.667	461.556	425.556	457.778	465.222	442.333	437.444	417.333	516.111	453.333	428	491	430.333	427.444	420.333	431.778	433.444	423.222	463.444	422	461.222	454.778
A04	503.25	517.75	492.25	501.375	505.25	478.625	500.75	498	484.5	448.25	501.375	506.5	511.25	496.25	506.875	482.75	507.375	515.125	502.125	503.75	516.75	484.375	530.625	508	495.125	471.375	508.5	495.25	487.125	510	462.125	508.75
A05
A06	494.364	544.091	511	599	553.091	531.909	538.364	591.727	541	517.727	549.545	528.091	524.909	563	524.818	548	566.455	546.364	537.727	572.727	531.818	523.364	570.273	501.182	512.364	585.727	564.182	537.273	542.818	464.273	532.273	557.364
A07	404.875	431.875	434.5	447.75	388.375	402.75	366.625	468	441.875	483.625	476.25	374.625	416.25	475.875	398	434.75	480.5	431.25	479	359.625	416.5	486.375	555	392.625	407.5	452.375	419.5	446.125	448.625	514	429.625	404.875
A08	441.909	489.545	495.818	496.818	443.909	500.727	464.364	466.182	506.364	486.545	492.727	484.091	519.364	486.818	503.727	479	488.545	486.273	476.636	502.909	496.364	465.273	487.091	496.182	480.091	488.545	487.909	475.818	496.273	492.636	467.364	494.727
A09
A10	514.1	374.6	464.6	485.9	434.2	414.1	453.1	457	464.3	419.8	443	430.8	468	477.8	469.3	397	440.8	448.6	435.3	446.1	460.6	482.4	464.7	444.3	439.1	405.4	434.7	441.2	392.5	429	473.7	444.8
A11	493.5	481.25	498.875	500.375	477.75	491.75	457.125	543.75	487.125	433.625	469.875	489.125	480.5	480.75	495.75	501.5	478.25	466	488.125	499.25	494.25	484.625	483.625	512.375	477.875	486.625	452.5	508.875	505.25	470	500.125	490.5
A12
A13	485.75	498	498.875	500.875	485.625	481.625	485.75	475.625	451.375	488.25	492.625	506.625	498.25	481.375	435.125	483.5	485.25	491.875	481.875	514.125	489.75	489.625	498.5	448.875	483.375	500.375	496	487.75	482.125	467.25	467.5	485.75
A14
A15
A16
A17
A18	561	545.375	546.75	553.25	546.625	536.75	547.875	538.25	553.25	567	582	572.25	579.125	573.5	564.5	575.25	588.25	573.875	577	582.875	581.375	565	550.625	577.125	570.875	559	576.25	554.75	563.875	566.625	567.625	561.875
A19
A20
A21
A22
A23
A24
B01	510.091	485.364	505.727	471.273	476.545	481.727	483.091	497.636	480	514.273	470	490.182	506.364	468.182	477.636	503.273	488.455	480	482.545	443	465.545	479.091	512.909	468	461.727	501.545	494	489.091	474.455	478	499.636	451.091
B02	388.889	401.667	404.333	392.889	383.111	387.667	406.889	419	409.667	385.778	376.889	387.111	383.667	384	375.556	402.556	395.444	405.778	413.667	394.556	388.667	390.111	391.778	406.667	401.333	406.444	395.222	395.778	398	380.111	388	388
B03
B04
B05	454.692	536.615	436.385	439.077	417.385	455.615	459.846	525.692	473.692	485.615	482.769	435.846	473.231	415.769	472.846	497.692	469.846	437.615	452.308	495.308	476	456.462	449.462	489.923	435.846	537.154	475.692	487.231	426	456.615	448	532.308
B06	563.444	535.333	571.444	558	543	572.333	571.222	594.889	567.889	571	588.556	566.889	544.778	564	564.333	565.111	583.556	569.333	559.444	583.778	573.889	592.889	576.333	560.889	586.889	591.111	557.444	568.556	574.111	559.333	556.778	568.778
B07
B08	474.625	475.875	475.375	459.75	473.25	446.625	483	456.75	453.5	472.375	473.5	446.5	465.125	475.625	465.75	444.625	468.125	447	512	469.625	450.875	488.75	471.25	457.75	457.5	481.25	441.625	511.75	485.25	490.875	466.75	474.625
B09
B10	529.077	509.077	540.769	548	507.615	530.615	522.615	561.923	534.462	520.308	581.923	526.769	536.154	560.308	538.538	529.308	489.462	518.538	531.692	485.769	509.692	522.846	482.385	545.308	526	583.077	527.538	536.385	547.231	534.846	534.462	505.231
B11	499.6	480.1	496.2	508.4	497.2	506.6	492	489.4	490.3	479.3	475.6	510.3	490.8	496.2	494.2	501	475.6	475.5	491.5	488.8	504.1	483.9	491.9	481.8	497.5	497.8	473.3	502.6	488.3	512.1	484.5	494
B12	420.667	421.667	412.583	435.583	414	420.333	432	418.5	424.917	374.917	411.583	427.583	420.917	400.167	412.833	336.333	399.833	402.25	394.167	424.75	408.083	380.75	401.917	419.167	393.417	425.167	420.167	411.833	396	406.083	397.583	413.833
B13	490.444	477.111	476.889	484.778	490	488	492.556	483.333	480.778	490	484.556	478.556	486.556	486.444	487.111	488.444	484.889	490.556	487.889	481.667	486.667	490.778	484	485.889	484.111	466.556	487.556	485.444	470.889	474.556	489.333	471.333
B14	331.1	346.6	333.8	341.2	349.3	349	344.4	327.8	310.5	356.2	336.7	355.7	297.9	343.8	311.9	352.1	364.5	347.3	351.9	307.2	338.1	348.4	294.7	335.5	350.3	346.4	349.8	316.6	294.2	348.2	344.7	331.1
B15	454.923	528.231	523.846	521.769	522.769	529.615	524	505.923	535.615	495.077	519.846	523.462	526.615	535.923	518.538	521.154	515.615	508.769	533.692	520.462	530.231	533.538	534.923	514.923	530.308	510.923	521.385	531.462	529.462	530.769	529.308	529.769
B16
B17
B18
B19
B20
B21
B22
B23
B24
C01
C02
C03	391	410.583	401.917	392.917	414.583	410.417	395.75	396.25	381.5	400.917	397.667	381.833	375.333	405.583	374.333	383.667	398.917	395	385.083	401.417	402.667	363.5	403.25	408.167	368	408.25	407.667	414.75	393.583	418.417	414.583	391.583
C04
C05	426.091	440.182	482.091	461.364	465.455	443.727	460.364	454.909	515.364	455.909	484.455	451.364	437.182	443.182	397.455	458	492.545	438.909	453.545	483	460.182	402.909	463.909	538.818	487.091	425.273	456	493.364	475.091	478	420.727	464.455
C06
C07	455.875	493.625	475.875	492.375	470.625	453.875	499.125	475.125	474.625	476.125	472.125	485.25	474.75	488.625	477.25	473.5	471.125	499.25	510.375	471.125	485.375	505	469.375	489.75	479.5	481.375	479.75	499.75	485	485	480.875	474.5
C08
C09	530.3	541.9	518.1	524.5	531	545.5	529.1	519.8	531.9	538.6	529.3	549.4	504.7	545.9	492.6	512.3	527.1	558.8	526.1	536.5	546.9	525.6	546.3	537.9	526.3	546.4	548.9	528.9	529.4	542.8	539.1	534
C10
C11
C12	435.9	438.5	441.6	425	429.7	476.2	337.1	394.2	474.7	427.5	437.6	367.3	353.7	391.1	420.2	388.2	441.6	390	419.5	423.5	428.6	477.4	445.3	463.3	418	388	333.1	354.9	423.6	470.4	429.8	435.9
C13	634.875	596.375	637	571.25	596.25	669.25	659.375	645.25	613.125	626.625	624.5	576.625	614.625	633.375	593.125	665.875	646	599.375	663.875	641.25	604.5	639.75	617.875	642.625	643.875	617.75	622.125	641.25	664	624.125	629.125	634.875
C14	461.636	465.455	474.182	468.818	474.364	478.091	471.091	444.364	459.545	471.273	481.091	456.455	445.545	489.636	464	479.182	467.818	443.818	473.727	463	452.636	459.818	452.273	459.455	474.182	466.182	464.182	480.455	460.364	481.182	475.818	469.818
C15	420	419.875	427.625	426.125	429.5	422.875	425.25	424.5	424.375	412.25	420.625	423.5	424	417	424.625	418.875	422.75	425.25	422.625	421.625	421.625	422	427	421.75	425.375	425.5	430	425.125	416.375	428.375	423.75	420
C16
C17
C18	530.222	530.778	528.444	515.333	518.889	494.778	526.667	527.778	515.444	527.889	524.889	531.111	535	525.556	528.667	531.889	535.556	527.667	536.111	534.111	534	522.222	531.556	533.889	532.667	533.222	532.778	533.556	531.778	530.667	533.222	527.667
C19
C20
C21
C22
C23
C24
D01
D02	496.636	479.727	415.364	496.636	508.364	564	489.545	473.364	510.364	496.909	514.364	501.818	493.364	499.273	558.636	497.636	518.727	504.909	487.818	516.091	498.455	504.545	509.091	452.636	500.455	504.727	481.818	498	501.273	480.091	508.364	509.182
D03
D04	368.8	377.6	348.6	362.8	358.9	342.3	355.8	376.3	374.3	367.8	374.8	352.9	354.4	359	340.7	386.9	357	341.7	335.7	376.1	351.3	351.4	356.7	386.2	394.1	363	327.6	385.4	350.9	371.4	401.9	368.8
D05	487.083	483.25	496.667	479.667	457.167	505.667	531.5	456.667	475.917	502.25	535.5	493.75	532.833	514.833	472.75	508.083	496.667	523.917	484.167	467.167	515.5	487.583	465	483.083	494.167	497.083	540.25	500.5	517.417	499.583	517.5	493.667
D06	489.667	496.933	480.133	496.4	471.4	475.133	472	471.267	484.667	481.6	499.467	473.8	475.6	473.733	481.867	494	455.333	477.267	468.733	466.067	476.4	467.733	473.933	479.267	492.267	480.733	470.867	484.6	456.467	464.533	484.267	456
D07
D08	468.545	449.636	439.364	452.091	475.273	467.364	449.182	537.545	438.091	451.909	455.636	455.273	424.727	436.273	458.364	460.636	518.364	467.091	470.636	485.273	460	435.273	446.273	458.909	458.818	442.182	447.545	467.727	460.273	464.182	437.818	466.727
D09
D10	521.3	475.2	417.3	498.6	434.4	486.5	467.1	508.7	512	475.1	471.2	458.9	487.2	506	482.9	496.1	467.8	439.5	474.6	444.2	469.4	460.5	427.6	450.5	514.7	486.9	488.2	448.5	483.4	491.1	495.9	521.3
D11
D12	522.125	520.25	526.625	529.75	520.125	510.875	522.5	526.5	537	516.5	538.5	542	586.125	519.75	529.75	514.5	542.125	540.5	558.625	537.625	536.5	500.625	542.25	543.5	513.25	554.25	554.25	462.5	532.625	528.25	549.75	522.125
D13
D14
D15
D16
D17
D18
D19
D20
D21
D22
D23
D24
E01	473.625	571.875	605.125	544.25	538.625	460.75	552.25	515.5	532	553.5	532.5	536.25	546.75	558.875	513	548.125	507.125	485.875	498.625	533.5	526.25	563.625	581.625	546.25	597.5	495	508.5	527.875	532.125	530.875	517.375	581.375
E02
E03	487.375	517.375	532.25	505.875	529.875	540	513.25	572.625	520.875	513	582	548.375	520	508	576.375	518.625	467.125	563.5	536.875	513.75	537.75	522.625	587.375	600.625	505.5	505.875	536.875	529	582.5	488.875	507.75	487.375
E04	574.714	576.429	572.571	577.429	567	570.143	577	569.714	572.429	560.857	585.286	564.571	551.286	570.429	564.714	557.857	569.714	579.286	552.571	578.429	578.286	558.857	586.286	573.714	554.429	577.286	591.714	524.571	572.286	560	574.143	574.714
E05	557.25	548.25	532.75	500.875	566.75	541.75	586.875	539.125	540.125	564.125	532.5	550.125	567.125	533.25	517.875	527.25	546.125	514.875	631.625	537.625	518.125	541.875	549.75	545.75	548.375	546	538	555.125	542.625	525.375	509.375	532.125
E06	552.875	596.125	571.375	559.25	629.75	561.625	550.875	580	544.25	554.375	575.75	567.875	560	564.125	557	541.25	596.5	569.75	555.75	540.625	563.625	575	657	574.375	566.75	536.75	571.25	553.875	577.875	568.75	539.75	661.25
E07
E08
E09
E10	513.778	487.333	466.444	477	431.778	465.667	419.111	473.556	475.778	480.444	451	482.444	464.444	453.222	482.222	480.333	491.444	471.889	436.667	481.889	485.111	472.333	490.111	480.444	452.889	455.333	479.111	452.889	471.667	471	454.222	513.778
E11
E12	425.2	417	395.6	416	425.7	427.3	428.4	426.7	430.6	417.7	414.5	421.1	416.9	423	435.2	447.7	422.3	427.4	424.6	439.2	424.4	439.5	422.1	436.3	400.8	437.1	443.9	414.2	415	432.3	409.7	425.2
E13
E14
E15
E16
E17	491.5	495.5	494	511.25	496.625	487.75	497.75	502.75	485	529.625	515.5	494.125	490.125	486.625	494.75	518.25	487.75	499	534	475.375	496.125	490.625	475.875	477.75	495.875	494.25	466.25	502.75	489.625	496.75	460	491.5
E18	557.375	559.5	567.125	589.375	554.625	548	563.375	557.25	546.25	533.875	555.75	528.625	556	562	560.25	560.375	542.75	556.375	577.125	556.625	563.875	563.125	576	554.125	552.75	573.25	559.75	556	563.375	566.625	561.125	557.375
E19
E20
E21
E22
E23
E24
F01
F02
F03	379.75	417	433.25	393.583	384.917	404.417	413.417	398.917	400.5	445.917	372.667	364	379.417	414.083	406.167	371.333	393.083	414.667	364.417	393.667	376.917	379.917	381.167	406.583	388.417	401.833	405.917	405.75	385.583	360.917	397.25	390.417
F04	520.333	539.833	524.75	556.167	604.667	472.917	547	518.25	487.167	545.333	541.917	562.083	540.167	591.083	550.917	502	482.333	555	561.5	590.583	526.75	533.75	521.917	563.583	534.75	474.5	533.417	547.083	550.667	560.083	570.167	520.833
F05	389.364	395.818	389	402.364	394.727	411	371.364	405.273	403	403.455	398.455	385.273	409.182	352.364	400.818	412.364	401.545	411.818	425	401.636	358.545	403.455	404.545	406.545	393.182	412.909	410.182	396.091	403.091	436.636	427.091	398.727
F06
F07	501.2	550.6	502.2	523.6	491.267	510.533	538.867	536.733	511	500.733	518.133	524.533	470.533	511.933	507.867	470.6	499.133	524	497.867	537.533	577.867	554.067	536.867	580.333	573.6	518	489	570.667	535.133	521.267	531.667	501.2
F08
F09
F10	510.091	500.727	493.455	497.091	495.273	502.545	494.273	493.364	502.818	506.818	488.273	494.727	462.727	498.818	470.909	517	476	497.091	500	491.455	487.455	473.182	488.364	523.455	490.727	480.636	488.364	504.273	497	509.818	494.455	506.273
F11	480.455	445.909	532.455	486.364	463.545	494	464.727	469.636	400.818	468.818	466.727	421.091	441.909	504.455	440.545	496.909	471.091	466.909	500.273	498.455	513.636	441.909	472	535.545	381.909	493.455	454.273	505.636	456.545	477.909	498.182	469.182
F12	474.833	464.833	464.333	473.167	452.5	478	470.833	455.333	376	473.167	474	477.833	453	471.833	411.5	465.667	497.5	518	470.167	458.833	449.167	465	442.333	465	466.833	446.833	502.833	471.667	478.167	399.5	464.167	470.667
F13	439.1	417.1	435.4	444.2	437.9	407.2	442.5	437.3	439.7	421.1	418.7	411.8	427.2	406.5	429	464.2	432.4	418	453	400.7	439.5	413.1	413.6	451.2	404	426.1	407.8	434.4	429.7	399.7	414.9	439.1
F14
F15	420.75	411	440.75	393.25	443.25	453.875	452	432.875	441.75	445.75	449.625	443.625	457.25	457.875	442.75	447.25	396.375	431.875	456.25	458.625	432.75	462.375	453.25	437.75	434.125	436.75	435.125	437.25	463	457.25	449.875	420.75
F16
F17
F18
F19
F20
F21
F22
F23
F24
G01
G02	493	508.375	501.375	452.5	459	526.75	462.5	471.125	536.625	435.75	489.25	518.375	496.5	500.5	502.625	491.25	469.875	513	461.25	494.75	473.5	507.125	479.25	520.375	449.375	498.125	552.75	444.5	495.625	478.25	493.125	497.5
G03
G04
G05	361.231	364.462	335	338	347.462	342.154	329.846	354.615	351.385	348	352.077	336.462	372.538	354.538	341.538	370.462	339.231	336.923	340.231	355.231	344.769	335	348.077	353.692	348.923	358.615	348.923	351.231	349.538	359.769	339.308	358.385
G06	443.273	432.909	455.818	457.182	457.545	428.091	456.364	444.182	443.909	429.818	438.727	469.909	476.909	459	443	493.182	475.727	446.091	390	450.091	464.182	443.182	437.273	447.273	470.727	455.364	440.182	445.182	466.455	431.182	456.364	443.273
G07	490.25	486.75	493.75	485.167	492.333	499.417	483.833	487.083	496.75	514.583	485.917	487.917	476.25	505.5	496.5	498.083	487.167	489.75	492.75	513.667	497.417	493.25	481.417	478.583	504.167	470.917	530	488.75	485.833	485.25	496.083	490.25
G08	507.556	505.444	535	548.333	492.778	510.778	515.222	512.778	494.444	502.667	506.333	525.667	472.222	495.333	484.667	517.778	508.667	482.778	489.889	522.222	508.333	514	498.667	479.222	534.111	514.333	493.556	494	516.111	526	495.889	507.556
G09	459.125	441.375	473.125	460.625	466.5	440	456.75	450.875	488.625	443.125	467.125	483.5	454.25	457.75	442.125	455.5	450.625	411.125	461	440.5	426	457.125	441	455.125	445.375	430.25	438.25	457.5	438	451.75	454.625	443.5
G10	527.75	535.25	550	588.125	520.75	514.125	545.125	522.25	565.875	524.875	646.125	546.75	561.5	555.25	490.5	534	537.875	552.5	463	543.625	616.5	611.625	512.25	555.125	506.75	538.125	553.25	524.125	549.625	557.625	543.625	527.75
G11	501.9	476.3	490.9	501.1	486.5	500	501.6	466.6	520.6	477.7	511.1	497.4	515.3	474.5	528.5	469.9	475.5	501.1	508.4	520.4	521.3	457.3	476.3	495.3	512.7	517.1	489.8	507.9	510.6	513.1	501.9	488.2
G12	483	532.727	526.091	503.545	513.182	523.182	517	486.182	503.636	513.909	510.364	510.818	513.636	537.364	515	515.455	516.545	519	509.455	489.727	522.818	509.636	519.909	523.091	507	508.455	479	526	524.545	510.455	515.636	483
G13	506.625	485.375	491.75	493.75	507.125	493.375	513.5	498	532.875	489.625	495.75	476.375	500.5	496	502.125	503.875	506.875	489.5	489.125	508.75	512.25	536.25	498.875	485.25	493.875	489.75	497	526.625	509.625	506.25	435.5	506.625
G14
G15	452.143	490.714	440.714	452	469.429	510	498.571	470	430.143	488.714	481.429	477.429	505.286	433.857	477.714	459.143	401.571	474.571	492.429	484.286	481.429	491.143	452.286	482	496.286	467	434.286	482	504.143	481.143	483.286	452.143
G16
G17	585.5	590.375	585.062	573.375	573	586.938	581.562	589.688	591.062	588.625	573.375	597.438	592.75	587.438	589.75	595.75	586.188	589.188	595.875	597.5	595.25	588.375	592.75	591.312	585.188	589.5	592.438	596	583.688	594.562	596.875	590.5
G18
G19
G20
G21
G22
G23
G24
H01	599.125	569	577	603.375	612.875	605.875	591.875	615.25	590.75	598	576.75	608.375	583	587.875	591.625	573	562.625	605.125	604	578.5	598.625	600	627.375	587.375	588.125	603.125	602.625	590.25	606.625	597.25	606.5	564.125
H02	541.167	530.5	543.25	522.5	500.75	556	636.667	534.5	510.833	472.417	534.917	552.667	561.167	546.167	542.917	540.917	541.917	568	435.583	511.417	538	523.667	557.083	548.667	549.25	532	576.333	528.833	568.167	523.083	478.667	541.417
H03	541.25	511.5	532.375	522.75	511.125	504.25	509.125	491.25	542.125	503.25	507.375	417	522.375	475.5	467.875	504.625	536.875	467	527	507.5	464.875	528.625	520.75	561.5	518.375	539	465.625	526.5	518.125	583.5	526.625	541.25
H04	571.4	573.6	546.5	605.5	565.1	576.4	533.9	549.5	647	572.8	535.5	559.1	590.7	660.1	561.1	602.3	561.8	509.6	595.4	645.8	569	553.4	585.2	495.8	589.2	585	591	564.7	620.1	591	575.7	512.4
H05	474.625	484.25	431.75	467.125	491.875	483.875	466.125	435.75	439.25	455.375	437.75	454	459.75	467.875	454.75	414.25	452	462	484.375	449	435	479.5	473.75	469	474.625	456.25	437.125	480.875	431.25	464.25	408.5	474.625
H06	557.25	552.375	635.125	550.5	567.5	490.5	601.625	557.5	563.375	508.375	540.25	577.75	527.125	577.75	560.75	496.125	540.375	548	534.625	556.625	552.625	551.75	692.75	537	539.125	565.875	557.625	553	504.875	538.75	540.875	555.25
H07
H08
H09
H10	508.846	514.077	511.692	503.154	491.923	501.615	516	504.154	505.462	506.692	493.538	525.154	510.308	503.077	498.231	516.615	493.923	514.692	506.231	503.615	518.769	513.615	511.385	515.308	506.308	511	508.231	509.308	507	511.769	503.769	513.308
H11	625.455	609.455	538.636	560.545	623.636	600.636	670.727	601.909	562.818	608.727	603	571.818	618.455	585.636	598.727	609.455	598.364	579.091	618.091	601.727	544.545	602.545	599.273	604.455	629.182	602.182	584.909	552.727	585.818	618.273	632.545	554.182
H12	473.375	422.375	511.75	478.625	555.25	525.625	589.75	424.125	509.875	541.625	517.5	531.875	560.25	517.625	506	484.375	525.25	520.25	565	539.875	527.625	537.75	516.25	506	478.875	501.75	518.5	551.25	456.125	522.375	514.625	480
H13
H14	501.778	483.222	502.333	512.111	517.667	504.667	511.444	546.667	506.778	512.222	554.333	494.333	508.444	571.222	463.889	505.444	543.333	510	526.444	504.222	528.222	507.333	563.778	506.889	522.778	499.667	505.889	511	493.444	522.222	512.556	480.889
H15	456.111	469.667	444.889	474	472	471.222	465	454.556	483.444	459.778	477.556	447.667	473.556	469.556	445.778	463.111	464.333	459	464.667	472.444	442.667	481.667	475.444	450.889	455.222	487.889	464.333	449.778	474	478.444	479.667	475.778
H16
H17
H18
H19
H20
H21
H22
H23
H24
I01
I02	468.286	493.619	494.333	478.286	483.905	479.143	472.143	480.19	471.571	479.238	487.714	461.571	484.048	489.714	461.714	478.571	467.905	467.952	471.286	461.143	465.524	476.333	468.238	477.571	476	484.762	463.048	482.524	495.857	483	490.381	464.381
I03	509.667	529.889	545.778	517.222	590.778	514.444	491.333	495.111	456.111	520.889	562.667	516.111	495.889	566.667	496.333	505.556	489.222	523.889	519.222	494.667	522	540.444	628.444	512.889	517.444	509.667	505.333	480.444	490.778	525.667	513.556	574
I04	484.083	491.25	506.5	509.917	448.083	495.083	502.5	500.833	488	507.333	529	435.583	510.583	496.083	502.583	517.833	517.833	531.083	494.667	501.5	534.917	513.917	512.167	468.167	503.833	513.25	546.083	528.333	525	488.5	496.167	472.833
I05	405.75	411.562	385.312	406.812	418.25	398.812	410.125	419.062	408.438	414	409.875	412.188	404.562	401.5	409.688	402.438	400.812	406.875	412.188	413.25	416.062	395.875	387.562	413.25	394.562	417.875	408.938	397.5	418.312	410.25	416.062	407.938
I06	461	464.727	463.091	464.727	459.091	464	466.182	465.182	470.273	460.636	447.273	470.636	467	476.909	469.455	471	468.091	461	465.455	463.455	464.909	467.636	462.818	468.364	447.273	466.909	454.091	505.091	469.182	467.091	467.636	470
I07
I08	551.778	625.667	623.222	619.222	594.222	572.556	676.222	627.556	556.333	631.444	579.889	604.889	558.667	625.667	524.222	594.111	582	590.111	602.778	591.111	568.667	567.444	596.556	606.556	601.778	617.556	594.778	562.444	564.333	629.111	623.333	615.778
I09
I10
I11
I12	475.625	471.375	476.125	460.375	466.375	472.25	472.125	492.625	489.125	485.375	494.5	484.125	479.5	496.625	469.75	491.5	479.125	483.875	493.75	495.875	525.25	470.25	485.375	495.875	479.75	498.625	504.25	531.875	477.375	475.875	493.75	486.875
I13
I14	500.818	495.909	423.273	472.273	497.545	465.273	470.091	470.182	451.727	495.636	485.364	485.455	510	505.182	486.091	507.091	484.727	469.545	483.727	507.545	510.545	484.545	496.273	500.455	477.182	478.273	479	496.727	481.545	498.273	484.273	493.182
I15	528.182	524.091	524.273	528	530.818	524.909	529.273	524	527.273	525	525.091	526.818	525.273	532.455	519.273	530.727	530.273	527.455	528.182	530.091	526.909	528.545	525.273	527.273	521.182	523.273	525.636	530.182	528.182	533.182	517.545	528.182
I16
I17
I18
I19
I20
I21
I22
I23
I24
J01	387.5	399.5	381.5	395.625	399.125	394.625	375.75	354.625	407.375	362.25	399.5	390.5	384.75	378.125	388.5	382.5	390.5	397.375	415.75	386.5	384.25	356.125	403.625	384.375	401.25	369.625	389	395.5	396.875	369.25	402.625	387.5
J02
J03
J04	460.333	425.917	425.833	467.75	429	446.25	426.25	463.333	436.75	443.833	452.583	480.25	441.917	465.75	424.5	443.417	454.417	441.667	437.083	452.833	431.583	410.917	450.333	449.917	462.083	443.667	455.167	470.417	475.75	462.167	462	460.333
J05	485.5	466	459.25	421.375	477.25	466.25	495	472.625	461.625	445.125	485.5	475.125	429.625	477.25	450.25	445.25	438.625	475.875	495.625	460.75	469.875	458.625	478.125	462.5	440.25	431.625	464.875	462.25	460	488.25	443.5	474
J06	484.375	471.375	470.625	433.625	471.75	470	481.75	475.375	467.375	485.25	427	481.375	511.875	445.875	449.375	495.25	473.375	497.75	432.875	505	478	478.25	452.25	480.375	469.25	484	446.5	476.5	476.875	472.875	425.625	484.375
J07
J08
J09	543.2	527.4	560.3	556.9	555.5	559.4	562.8	524.5	569.2	557.3	528.1	553.4	545.1	543.4	543.5	565	525	542.2	544.5	533.2	548.9	546.9	542.9	551.2	558.3	522.3	556.7	563.1	547.5	560	542.2	545.8
J10	529.111	532.111	567.778	550.444	559.111	516.111	518.667	542.667	528.444	528.667	549.889	562.333	479.889	536.222	557.333	546.333	553	516.778	534.556	544.556	538.889	528.889	536	561.556	540.444	529.556	540.889	555.778	536.444	571.667	540.222	596.667
J11	433.545	432.455	435.364	395.364	391.909	424.727	449.727	425.364	433.909	393.818	445.091	429.545	428.909	426.273	427.182	417.364	439.636	423.545	426	405.091	428.364	450.545	400	430.727	421.364	418.727	428.364	451.818	452.273	440.091	439.182	435.636
J12	557.222	541.444	522.111	588	507.333	556.111	530	527.111	520.556	563.778	550.444	532.667	528.778	565.889	512.111	529.222	512	519.111	548.889	538	571.222	552.333	520.667	596.444	535.889	514.667	584.111	546.556	572.667	525.222	512.333	534.333
J13
J14
J15	545.875	555	550.875	535.5	547.125	542.25	538.75	541.375	542.875	545.75	540.5	532.875	544.25	539.125	529	527.5	539	539.125	529.125	531.625	547.875	532.5	528	532.25	531.875	552	534.5	536.875	538.125	550	542.875	542.875
J16
J17
J18
J19
J20
J21
J22
J23
J24
K01
K02
K03
K04
K05
K06	484.2	460.2	491.9	474	483.2	474.6	469	459.5	523.4	482.1	479.4	494.2	495.1	477.2	463.6	486.8	478.3	482.5	512.4	487	481.3	450.3	473.6	487.9	476.5	486.7	481.9	475.9	466	481.4	476.5	497.4
K07
K08	404.545	437.091	394.091	380.364	424.455	396	359.364	391.545	396.636	401.909	415.909	391.818	404.727	384.636	407.182	394.182	422.545	413.364	399.727	414.727	390.818	383.727	382	393.545	388	373.909	400.091	396.545	378.818	413.636	401.182	409.636
K09	596	599.125	608.875	613.125	603.125	596.625	617.875	581.875	576.625	574.75	578	612.5	590.875	594	565.875	636.5	579.5	550.5	555.75	596.75	608.875	564	595.875	593.125	570.625	558.5	595.5	542.75	598.375	599.25	583.875	606.75
K10	471.7	511.2	505	482.6	543.4	482.8	461	448.4	428.2	456.3	523.7	480.4	452.5	555.3	483.9	492.6	472.9	481.1	506	450.4	482	489.6	403	509.7	477.3	461.3	462.3	460.1	472.7	511.4	480	489.4
K11	507.75	517.5	519.375	521.125	527.25	495.375	510.875	504.25	478.25	524.75	538.125	548.75	521.625	492	560.375	560.875	540.25	523.375	515.25	508.125	524.125	492.875	537.125	529.625	559	508.5	536.375	510.5	521.875	525.75	528.125	523.5
K12
K13	535.25	481.75	494.875	484.5	487.625	504.25	498.75	497.375	491.875	495.875	475.75	573.125	489.625	489.5	506.75	496.375	508.875	496.625	496.875	519	599.625	494.25	531.25	492.125	505.625	488.375	479.75	485.875	466.5	520.625	499.5	535.25
K14	555.6	553.867	590.533	525.4	551.133	527.533	545.6	540.733	547.467	542.267	540.467	546.133	559.133	570.933	533.133	531.2	536.4	557.133	546.933	543.8	550.867	557.067	561.867	545.333	546.4	546	545.867	553.667	525.2	535.133	546.6	558
K15	429.125	427	431.625	439.75	426	425.375	436.25	433.625	414.875	413	428.25	444.75	447.75	431.125	396.625	426.125	431.5	407.75	432.75	431	429	424.25	431.625	425.5	421.75	433.5	439.5	433.625	432.375	418.75	431.625	427.375
K16
K17	620.375	585	579.25	588.75	557.125	595.375	594.625	567.625	598.125	594.25	605	600	590.25	598.875	585.375	635	590.875	590.875	606.875	571	594.375	583.5	650.125	602.75	591.5	629.625	567.625	607.125	602.625	608	583.875	597.125
K18
K19
K20
K21
K22
K23
K24
L01	504.875	520.125	494	461	465.5	479.375	472.5	501.25	524.375	556	491.125	485.25	535.625	539	527.25	532.5	490.75	466.375	477.625	523.375	501.375	521.25	516.125	482.125	483.875	480	510.5	423.25	495.375	495.375	440.5	516.25
L02	434.5	381.8	418.8	405.3	412.6	394.5	427.3	390.4	435	429.8	440.7	409.8	381.1	422.4	421.1	413.2	393.8	381.4	421.8	399.2	378.6	403	411.4	443.9	432.1	485	415.9	400.2	401.1	409.9	392.5	453
L03	510.625	476.625	471.5	480.5	427.375	469.5	465.5	482.5	486.625	490.875	495.625	474.75	480.125	444.125	463	489.75	494.125	477.625	454	497.5	502.625	479	474.875	484.375	479.375	514.75	476.875	503.375	468.75	448.5	495.25	493
L04
L05	564.2	558.8	536.7	575.4	548.7	563.3	580.1	497.8	563.6	556.9	517.9	572.7	536.7	555.2	569.5	595.8	537.9	568.4	569.5	510.8	509.7	566	573	564.9	575.5	603	563.4	566.6	549.2	520.6	565	564.2
L06	538.5	538.9	562.1	534.2	531.7	483.2	551.3	524.7	591.7	540.9	528.7	564.6	551.5	553	550.9	543	521.9	538.7	563.8	539.4	553.8	545.2	537.5	486.5	554.2	548.5	489.1	539.9	536.1	479.5	537.9	538.5
L07	424.5	408.25	395.25	413	404.875	413	426.125	427.5	398.875	431.375	424.25	420.25	411.875	411.75	417	415.25	410.25	416.25	414.625	450.875	411.5	394.625	434.125	406.875	397.375	400.375	416.125	422.625	421.75	412.875	437.25	436.75
L08	441.1	456.1	453.5	450.4	491.8	447.1	460.3	502.8	465.9	429	491.7	457.6	446.6	413.6	467.5	490.9	462.1	473.3	495.6	443.4	463.5	473.3	413	461.4	448.1	486	461.5	462.4	487.9	457.1	446.2	441.1
L09	574.5	601.5	662.75	663.25	609.5	557.5	490.5	621.5	625.5	544.125	610.75	582.5	576.875	619.75	569.5	582.25	600.625	570.75	557.625	582.5	596.875	683.625	591.25	561.5	613.5	597.125	634	656	597.25	592	636.125	595.375
L10	561	568.556	556.556	513.222	500.556	530	510.444	533.778	525.556	519.778	502.333	523.889	536.333	546.667	547.222	515.778	511.889	559.333	504.333	533.222	519.556	527.333	525.111	537.222	527	537	516.333	512	511.667	543.556	504.222	561
L11
L12
L13	552.333	632.333	614.556	572	638.444	624	636.556	648.333	603.556	581.111	628.667	605.333	621.778	657.889	612.778	604.222	635.556	611.556	599.889	604.222	661.778	607.111	642.333	587.556	586.222	575.111	560.111	604.333	606.444	617	626.222	552.333
L14	519	511.714	516.929	522.857	535.786	505.357	517.357	511	498.071	512.714	487.929	478.214	518.429	520.714	510.857	510.357	506.714	512.857	507.714	512.571	531.714	519.143	506.429	515.643	513.357	509	518.571	503.429	516.714	529.714	533.357	513.571
L15	452.375	439.125	439	453.625	456.875	439.5	430.125	452	446.5	450.5	438.75	445.625	426.625	450.5	449	436	453.5	444	446	449.25	439.375	447.375	439.125	452.5	439.625	451.125	457	452.625	444.375	441	452.125	450
L16
L17
L18
L19
L20
L21
L22
L23
L24
M01
M02	520.125	492.375	522.75	497.375	512.875	482.625	538.25	456.75	491.375	518	546.75	518.5	522	498.875	507.375	503.625	540.625	523.375	502.625	482.875	511.625	524.5	521.625	521	499.625	526	494.75	509.75	554.625	576.75	523.125	495.75
M03	391	369.25	373.625	382.375	366.625	398.75	377.75	384.875	380.5	381.25	415.5	409.5	381.375	355	389.375	363.5	398.5	375.75	375.625	393	376.875	383.5	342	384.625	381.25	362.25	394.25	373.875	356.75	408.75	353.625	371.125
M04
M05	483.091	477.182	505.091	477.909	516.727	492.636	495.364	494.727	477.636	534.636	489.636	510.364	526.182	487.909	529.455	428.273	508.455	474.091	536.091	492.545	475	448.182	429.636	494.727	458.273	486.636	484.182	510.636	497.455	518.273	487.091	519.455
M06	541.444	555.111	546.778	537.556	499.222	551	543.333	536.444	551	549.444	537.556	545.444	552.778	549.111	544.667	534.778	561.556	555.667	550.333	535.111	520	548.889	532.444	542.444	553.778	532.667	553.333	513.111	548.889	555.778	548.444	530
M07	432.556	405	437.444	449.556	369.444	462.111	493.222	431.111	462.444	409.556	433.222	472.667	455.889	417	440.444	436.444	418.667	454.889	412.222	416.111	470.111	472	423.444	410.556	515.889	441.556	430.889	432.889	427.444	464.333	459.333	443.222
M08	485.818	456.091	515.909	521.364	501	503.545	492.909	547.091	521.364	491.364	471.091	538.273	509.273	486	517.273	508.636	491.636	513.364	491.091	538.636	496.545	480	458.182	510.909	462.182	451.545	514.818	491.545	556.364	499.818	519.727	485.818
M09	502.182	486.909	501.182	474.909	489.455	502.909	489.545	465.364	522	500.727	495.909	484.091	491.182	467.364	452.636	480	515.818	483.636	511.364	492	452	498.636	471.818	499.364	468.364	497.818	467.273	531.727	480.455	487.636	479.364	470.545
M10
M11	575.2	582.8	584.333	584.133	568	587.067	561.2	573.067	584	573.2	580.267	584.4	581.533	563.333	586.8	575.667	566.267	579	563.867	570.467	575.733	569.8	580.933	594.733	572.733	568.933	570.333	574.867	582.067	586.333	563.867	553.133
M12	545.625	551.25	538	538.375	455.5	544.5	567.5	555.875	528	518.75	562.875	510.375	552.25	575.375	530.125	568.5	563.625	560.75	511.375	548.75	523	475.375	547.25	562	534.375	504	525.75	521.625	540.125	540.125	540.75	548
M13	435.7	401.3	452.2	417.7	398.3	432.8	433.8	443.1	387	433	414.6	449.2	416.8	430	444.2	460.5	441.4	444.8	421.9	419.8	429.2	416.1	389.7	425.2	419.1	464.5	427.5	431.9	391.4	419.5	434.6	442.3
M14	482.625	445.875	474	457	484.75	439.125	476.125	490.875	511	488	464.5	425.75	467.5	461.5	509.25	472.25	493	531.25	477.125	428.25	486.125	497.125	528.625	486.125	483.875	494.625	431.25	473.5	479.75	460.75	492.25	502.125
M15	621.625	578.25	627.625	592.125	612	573.5	601.5	600.625	662.125	603.125	592.75	589.375	598.75	600.375	642.25	616.5	617.25	569	581.75	603.625	615.375	627.875	592.375	710.125	597.875	634.5	586	607.125	609.5	643.75	601.375	621.625
M16
M17	586.182	617.091	618.364	599.364	578.182	612.364	616.273	604.273	545.545	622.909	604	601	620.364	591.727	610.909	609.909	577.091	539.545	578.727	608.636	608	617.364	620.909	615.636	607.455	618.636	594.273	604.273	612.091	615.091	612.727	586.182
M18
M19
M20
M21
M22
M23
M24
N01
N02
N03	518.538	567.538	506.154	493.308	513	513.769	515.538	511.615	514.692	521.154	519.769	562	506.385	543.615	447.231	523.923	494.615	527.385	490.615	493.385	467.231	516.538	499.308	540.385	502.846	512.923	510.308	496.846	510.615	511.538	490.385	524.769
N04	460.143	479.357	478.857	473.071	458.571	477.714	465.714	482.5	474.643	459.786	471	434.5	457.286	456.214	482.357	471.357	457	476.071	447.786	464.571	476.214	476.929	470	470.214	466.286	443.714	434.929	484	470.214	455.857	438.071	463.286
N05
N06	571	540	479.5	548.625	526.5	562.875	562.125	559.625	578.375	549.25	536.25	514.375	517.25	545.5	532.625	503.375	552	590.5	514.25	529.25	533.375	593.375	548.5	566.625	457.25	545.5	557	545.5	567.625	544.25	454.75	543
N07	425.417	439.083	432.25	417.667	436.75	431.75	438.833	390.333	434.917	447.667	420.833	419	433.667	434.667	437.417	435.5	400.833	449.25	439.5	425.417	450.833	437.25	384.667	418.167	412.25	442	437.583	430.833	443.833	446.5	436.75	442.25
N08
N09	565.75	568.125	559.875	566	564.5	568.625	549	558.5	560.75	556.125	558.875	605.75	559.875	568.75	566.375	556.875	534.125	568.125	534.25	570.625	562	555.125	568.125	537	554.375	571.75	576.5	563	543.75	573.125	576.5	560
N10	460.25	450.667	435.75	488.333	503.25	408.667	495.417	511	470.833	513.75	435.5	482.667	490.917	496.167	460.25	556.667	449.25	452.417	465.083	536.25	484.167	492.417	516.167	466.333	491.5	449.583	466.417	527.417	510.25	427.25	435.833	482
N11	399.25	437.875	418.625	431.25	431.875	427.625	437.875	411	435.25	431.875	465.25	429.625	419.75	418.625	429.25	430.25	420.75	452.25	423	413	424.875	405.375	468	428.75	434.25	407.25	417.125	422.875	430.5	433.125	468.625	435.125
N12
N13
N14	512.273	520	510.455	502.091	516	470.455	520.091	521.364	522.727	505.455	526.727	528.818	535	529	512.545	508.091	509	523.636	516.091	493.091	502.727	509.818	485	513.182	476	515.909	492.636	529.727	500.545	534.273	533.818	519.455
N15	447.25	443.375	452	449.875	455.5	453.5	422	421.75	456	458.875	450.5	445.875	433.625	433.5	434.75	434.5	443	447.375	446.375	450.375	432	444.75	413.375	436.75	451.125	452	455.125	443.875	465	448.125	440.875	452.625
N16	496.875	500.25	485.375	489.375	484.25	466	480.375	481.25	474.625	475	492	475.875	505.875	490.25	493.125	484.25	478.625	490	483.75	449.875	493.375	473.875	475.75	477.125	482.75	479.375	482.875	487.75	460.125	463.375	491.25	496.875
N17
N18
N19
N20
N21
N22
N23
N24
O01	455.545	453.818	451.273	445.455	467.636	446.545	454.636	454.091	461.273	467.091	443.818	431.909	463.545	460.909	417	463.545	455.727	486.818	460.727	431.182	431.182	449	453.273	474.818	454.455	436.909	449.364	466.636	458.636	439.545	466.182	432.636
O02	563.462	554.154	572.462	584.231	590.615	568.615	554.615	522.692	566.846	653.462	561.308	569.385	592.846	562.385	584.231	554.462	568.846	631.077	547.385	587.077	589.923	554.846	548.846	580.231	567.462	594.308	559.692	542.385	566.308	589.615	548	563.462
O03	625.5	570.375	563.25	620.25	555.125	616.375	590.5	571.875	594.75	598.375	600.125	568.625	609.5	640.5	597.875	553.5	584.375	591	593.375	574.5	593.5	597	605.625	573.5	604.125	603.125	622.75	617	582.25	624.625	616.375	625.5
O04	504.583	514.333	466.333	510.75	510	478.75	521.25	508.5	531.083	527.333	520.833	508.667	506.917	519.333	514	501.333	502.417	500.917	507.25	526.333	520	521	530.333	524.25	517.25	510.75	514.833	521.667	509.25	511.333	510.5	549.75
O05	389.625	397.375	367.875	336.25	353.25	360.375	381.75	371.625	459.5	372.75	443	377.625	419.375	410	398.75	416	369.5	385	355.875	402.25	436.875	385.125	400.25	412	388.375	410.75	402.625	342.25	386.625	410.875	394.875	411.75
O06	474.5	472.8	490.3	477.7	479.9	459.1	500.8	460.8	466.6	500.9	476.8	472.5	450.4	474.1	464.3	465.2	453.4	450.3	451.5	453.2	475.4	476.6	468.2	474.4	511.9	478.3	477.2	486.3	486.5	487.1	466.4	454.9
O07	532	496.875	522.75	528.125	478.75	490.25	494.875	538.375	552.125	446	450.5	514.625	518.125	492.75	463.375	512.125	500.375	445.875	468.625	508.5	477.25	497.875	513.75	479.125	502.125	524.25	512.625	474.5	556.25	494.375	452.625	532
O08
O09
O10
O11	549.909	542.636	549.182	552.545	537.545	524.818	552.909	557.182	537.091	570.182	537.182	535.818	551.909	539	541.182	547.909	539.455	564.364	521.545	549.727	540	529.182	528.455	543.182	554	544.091	547.727	557.364	530.909	534.545	529.182	564.909
O12
O13
O14
O15
O16	530.875	561.25	541.375	545.25	557.25	543.75	546.375	559.125	543	545.5	554.875	561.25	552.5	548.125	547.375	542.75	550	557.625	548.75	553	556.875	545	551.375	555.5	560.375	542.75	535.5	544.875	535.875	538.875	542.25	547.625
O17	494.5	506.375	505.875	502.75	503	502.25	503.5	499.375	498.125	508.875	501.25	500.625	506.375	501.625	505.625	503.125	502.625	504.375	504.5	501	500	506	500.25	504.5	504	503.875	498.625	493.375	507.625	505.625	501.875	494.5
O18	464.875	465.5	463.25	447.5	466.125	464	460.625	451	468.375	469.5	463.875	465.625	473.625	471.875	461	453.875	469.125	472.375	470.625	446	463.375	461.375	466.5	470.125	470.375	472.5	464.25	461	466.375	461.625	468.5	464.875
O19
O20
O21
O22
O23
O24
P01	495	441.5	508.875	539.625	520	507.875	545.75	491.75	504.375	445.5	488.375	516.5	515.375	517.375	523.375	490	501.125	503.75	505.25	499.375	486.5	515.25	500.375	533.875	478.375	512.5	475.75	521.25	505.375	520	502.5	495.25
P02	449	469.4	460.6	443.8	453	454.7	442.9	463.6	474.5	493.8	471.9	430.3	454.6	464.1	492	474.8	493.4	455.4	474	475.3	462.1	450.7	474.9	467.2	447.2	479.6	476.5	483.2	455.9	448.9	436	458.4
P03	562.7	573.6	608.2	575.7	598.1	603.4	577.6	556	551.3	567.9	576.1	579.6	560.2	576.7	564.8	564.3	590.2	561.5	574.3	583.6	572.7	570.6	510.3	568.4	568	516.5	568.4	552.4	601.5	567.8	582.3	538.7
P04	480.625	356.625	455.5	444.875	505.125	430.75	478.5	481.5	429.75	470.125	452.25	447	439.125	408.625	468.375	460.375	429.75	442	447.25	460.625	461.5	456.5	450.125	461	447.75	448.375	408.75	448.875	507.125	437.5	446.125	480.625
P05
P06
P07	530.333	498.167	471.667	550.917	515.583	502.417	493.25	505.917	474.083	471.583	489.917	509.583	487.083	506.167	475.75	498.083	480.667	508.833	498.333	496.167	495.5	511.583	526.917	507.167	479.25	465.917	520.167	543.917	508.083	468	522.083	509.833
P08
P09	591.556	554.556	568.333	531.111	553.556	532.778	564.444	569.667	548.667	531.333	582.333	562.333	549.889	564.667	517	533.333	575.556	575.778	547	522	547.111	567.778	500.111	549.889	549.889	593.333	572.333	531.889	584.333	560.444	511.778	555.222
P10
P11	493.333	509.333	503	527.417	514.417	511.167	530.167	505.833	531.167	496.5	498.25	456.083	514.417	511.167	516.917	505.417	497.083	516.917	523.083	498.583	516.75	506.333	514.167	450.75	512.583	545.583	480.5	508.583	514.333	521	516	461.833
P12
P13	540.25	559.125	531.875	543.25	550.125	548.125	541.5	542.875	558.875	577.625	553.875	540.5	576	546.5	522.75	556	510.125	532.125	539	511.375	535.125	517	566.875	564.625	542.125	569.125	504.375	507.25	514	530.875	548.625	519.25
P14	486	475.5	497	486.75	492	492	482	506.875	507.75	540.75	479.125	472.375	435	462	486.5	499.5	492.5	471.375	467	466.75	508	495.5	462.875	481.25	473.875	446.5	496.125	503.625	429.375	491	467.875	486
P15	496.125	498.75	509.875	513.875	497.875	497	511.75	437.25	499.75	504.25	503	500.5	478.875	531.25	513	507	504.5	496.5	510.5	488.5	503.875	498.375	507.25	510.625	505.875	500.125	500	498.375	500.625	500.875	507.75	499.5
P16	486.625	497.875	488.5	499.75	498.875	498.625	492.875	495.5	474	486.625	455.375	481.25	489.625	519.125	485	480.625	501.75	485.5	487.375	473.5	499	477.375	478.625	482.375	485.125	484.75	487	472.625	476.625	473	483.5	478.5
P17	620.545	582.818	604.091	595.909	584.455	605.727	555.818	588.091	582.364	625	586.818	577.636	586.364	696.545	599	601.545	611.455	591.455	608.273	606.909	600.909	594.364	567.818	598.545	608.818	579	593.091	607.455	606	594.818	582.818	573.818
P18	465	450	449.5	465.25	469	482.625	456.875	478.125	431	471.5	480.625	425.25	469.5	477.125	494	455.5	442	476.375	483	460.875	448.75	474.25	470	486.125	388.125	456.75	476.125	468.5	495.25	461	459.75	468.375
P19
P20
P21
P22
P23
P24

## Sheet: PCV
PCV

## Sheet: DA-Normalized
DA Normalized to Background (Abs(DA-Background))
	1	2	3	4	5	6	7	8	9	10	11	12	13	14	15	16	17	18	19	20	21	22	23	24	25	26	27	28	29	30	31	32
A01	0	0	0	0	0	0	0	0	0	0	0	0	0	0	0	0	0	0	0	0	0	0	0	0	0	0	0	0	0	0	0	0
A02	59.125	107.5	40.375	66.75	42.25	79.5	82.875	72.75	95.625	135.375	38.25	56	62.625	65.25	78	9.125	87.375	77.25	37.5	73.875	111.875	40.375	80.5	63.875	39.5	72.375	50.375	76.625	33.5	55.375	105.25	61.125
A03	97.0972	114.486	129.097	111.139	109.153	119.25	111.917	112.056	73.6667	115.264	95.4583	94.1945	133.694	95.8472	92.2778	116.042	119.431	141.167	43.0139	107.667	128	69.125	128.542	132.806	134.167	123.347	123.181	135.153	87.3055	138.5	94.4028	98.9722
A04	24.875	9	36.125	23.875	25.75	52.75	33	32.875	46.375	83	28.75	22.625	6	31.375	23.5	47.375	19.5	10.75	24.125	31.5	12.375	40	1.25	29.125	30.375	62.5	17.625	34.375	37.875	15.125	61	18.125
A05	0	0	0	0	0	0	0	0	0	0	0	0	0	0	0	0	0	0	0	0	0	0	0	0	0	0	0	0	0	0	0	0
A06	30.5114	20.8409	6.375	76.125	26.8409	14.2841	19.9886	70.3523	25.5	9.5227	22.1705	6.59088	5.40912	38.5	5.69318	23.625	44.3295	20.2386	10.2273	46.3523	6.56818	1.13635	49.2727	24.8182	9.38635	61.4773	35.4318	12.5227	16.4432	62.7273	7.2727	31.9886
A07	133.125	108.625	106.625	92.375	148.5	138.75	174	74.125	103.75	57	66.625	167	125	68.625	146.875	106.25	65.75	116.5	66.25	182.75	128.625	62.625	18.875	146.625	137.125	89	117.625	99	92.375	27.5	112.625	134.25
A08	214.341	168.955	167.682	166.432	219.591	160.773	200.136	197.568	166.011	179.33	171.273	179.659	144.011	172.307	164.023	190.125	175.455	173.852	185.864	161.716	167.261	199.227	181.409	169.943	190.284	175.955	174.966	184.432	171.102	173.989	199.761	167.898
A09	0	0	0	0	0	0	0	0	0	0	0	0	0	0	0	0	0	0	0	0	0	0	0	0	0	0	0	0	0	0	0	0
A10	24.525	164.775	78.9	55.35	103.3	122.775	92.9	86.375	75.575	122.575	98.5	108.825	75.875	67.325	72.7	142	96.7	92.65	107.825	94.025	74.4	60.6	74.675	97.45	100.025	135.725	108.925	101.425	152.375	113.625	70.8	93.7
A11	60.75	74.375	60.75	58.875	89.625	63.5	95.125	15	67.625	120.375	85.375	70.375	78.625	76.875	61.625	57.25	72.5	91.75	63.25	55.375	56.5	74.75	71.75	45	75.25	67.625	97.75	44.375	50	91.125	55	66
A12	0	0	0	0	0	0	0	0	0	0	0	0	0	0	0	0	0	0	0	0	0	0	0	0	0	0	0	0	0	0	0	0
A13	130.125	111.125	109.25	112.125	121.5	131.25	125.625	135.5	161.875	123	123	103.5	121.125	127	171.25	124.125	128.5	116.75	127.375	85.125	125.625	126.625	111.75	161.125	132.125	115.625	118.875	126.125	129.375	143	140.875	122.75
A14	0	0	0	0	0	0	0	0	0	0	0	0	0	0	0	0	0	0	0	0	0	0	0	0	0	0	0	0	0	0	0	0
A15	0	0	0	0	0	0	0	0	0	0	0	0	0	0	0	0	0	0	0	0	0	0	0	0	0	0	0	0	0	0	0	0
A16	0	0	0	0	0	0	0	0	0	0	0	0	0	0	0	0	0	0	0	0	0	0	0	0	0	0	0	0	0	0	0	0
A17	0	0	0	0	0	0	0	0	0	0	0	0	0	0	0	0	0	0	0	0	0	0	0	0	0	0	0	0	0	0	0	0
A18	10	3.375	1.625	7.125	3.375	10.375	1.125	11	8.5	18	36.625	29.125	25.625	22.875	14.125	27	40.375	22	25.875	33.625	32.875	17.75	2	28.25	15.75	8.625	26	6.5	16.875	15	14.625	8.5
A19	0	0	0	0	0	0	0	0	0	0	0	0	0	0	0	0	0	0	0	0	0	0	0	0	0	0	0	0	0	0	0	0
A20	0	0	0	0	0	0	0	0	0	0	0	0	0	0	0	0	0	0	0	0	0	0	0	0	0	0	0	0	0	0	0	0
A21	0	0	0	0	0	0	0	0	0	0	0	0	0	0	0	0	0	0	0	0	0	0	0	0	0	0	0	0	0	0	0	0
A22	0	0	0	0	0	0	0	0	0	0	0	0	0	0	0	0	0	0	0	0	0	0	0	0	0	0	0	0	0	0	0	0
A23	0	0	0	0	0	0	0	0	0	0	0	0	0	0	0	0	0	0	0	0	0	0	0	0	0	0	0	0	0	0	0	0
A24	0	0	0	0	0	0	0	0	0	0	0	0	0	0	0	0	0	0	0	0	0	0	0	0	0	0	0	0	0	0	0	0
B01	33.5341	65.3864	32.8977	73.3523	67.0796	61.0227	61.7841	42.4886	56.75	35.1023	77.875	56.3182	36.0114	72.5682	65.1136	36.3523	59.0454	61.25	61.8296	102	77.0796	69.9091	34.8409	72.625	83.2727	43.8296	55.5	54.4091	69.4204	66.125	44.3636	97.4091
B02	156.611	140.208	133.292	152.861	160.514	155.958	142.486	123.375	135.083	153.722	167.486	159.514	162.958	164.25	167.819	144.194	149.056	138.472	131.083	144.319	154.083	154.889	155.597	137.208	140.417	140.431	149.028	151.722	149.375	166.764	156.5	156.25
B03	0	0	0	0	0	0	0	0	0	0	0	0	0	0	0	0	0	0	0	0	0	0	0	0	0	0	0	0	0	0	0	0
B04	0	0	0	0	0	0	0	0	0	0	0	0	0	0	0	0	0	0	0	0	0	0	0	0	0	0	0	0	0	0	0	0
B05	173.933	94.3846	198.99	196.423	218.115	180.01	176.404	107.183	163.058	153.26	149.856	202.404	158.644	217.106	159.404	136.058	164.529	196.635	180.317	148.442	157.875	180.538	183.038	139.952	201.654	95.4711	161.558	142.644	213.125	177.51	180	99.8173
B06	5.18054	26.4167	11.4445	7.625	18.625	5.45831	8.72223	32.5139	3.38892	5.25	30.8055	2.13892	17.8472	5.5	2.41669	0.986084	20.0555	1.58331	7.80554	25.7778	11.0139	26.8889	16.7083	7.23608	20.6389	30.3611	0.930542	6.55554	13.8611	0.166687	3.22223	3.90277
B07	0	0	0	0	0	0	0	0	0	0	0	0	0	0	0	0	0	0	0	0	0	0	0	0	0	0	0	0	0	0	0	0
B08	94.375	97.625	96.25	114.375	98	128.5	90.25	114.125	117.5	99.5	93.5	128.625	104	96.125	104.25	130.375	99.75	125.625	60.875	100.125	124.75	85.5	108	120.5	108.875	94.625	130.5	59.125	93.125	86.875	106	99.25
B09	0	0	0	0	0	0	0	0	0	0	0	0	0	0	0	0	0	0	0	0	0	0	0	0	0	0	0	0	0	0	0	0
B10	44.5481	67.9231	31.8558	22	67.5096	40.6346	51.8846	8.4519	39.2885	48.5673	11.9231	49.1058	41.5961	16.6923	41.3365	45.9423	79.0385	53.0865	43.6827	93.8558	69.3077	48.4039	91.7404	28.0673	46.5	12.5769	44.5865	40.8654	27.5192	39.0289	39.1635	66.7692
B11	41.9	57.4	40.925	36.475	53.425	36.65	53.625	54.725	51.825	68.2	65.275	29.95	48.7	49.55	43.925	41.25	73.025	69.25	52	59.575	46.9	56.1	54.725	63.575	44	45.2	68.075	43.65	59.2	27.9	57.875	49.875
B12	201.333	202.833	211.042	186.042	211.625	211.792	190.875	201.375	203.458	252.208	213.792	197.792	204.583	229.458	214.792	296.792	236.792	222.875	231.833	205.875	216.542	249.125	223.333	209.333	238.458	202.583	207.458	219.792	234.375	217.417	231.917	212.042
B13	45.0555	61.0139	61.2361	55.3472	53.25	51	42.1945	57.1667	54.5972	54.5	50.6945	67.0695	51.5695	53.5555	49.0139	51.1805	57.7361	49.1945	47.4861	60.5833	48.7083	47.9722	58.125	56.8611	55.3889	69.9445	53.6945	53.9305	69.3611	70.4445	53.2917	69.7917
B14	247.275	232.9	243.825	237.925	230.2	224.75	240.35	251.7	267.625	222.175	245.55	225.925	286.475	234.45	266.1	223.275	216	229.075	227.475	267.925	237.525	230.35	287.925	240.25	230.7	233.225	232.825	265.275	279.175	232.55	235.925	250.4
B15	87.0769	17.0192	21.4039	20.6058	21.3558	13.1346	21.625	42.5769	5.75964	45.9231	20.1539	24.9135	18.6346	8.9519	26.0865	27.3461	29.6346	38.7308	10.6827	27.6635	16.6442	11.7115	11.4519	31.2019	16.9423	34.0769	29.6154	15.0385	18.2885	12.3558	18.5673	15.3558
B16	0	0	0	0	0	0	0	0	0	0	0	0	0	0	0	0	0	0	0	0	0	0	0	0	0	0	0	0	0	0	0	0
B17	0	0	0	0	0	0	0	0	0	0	0	0	0	0	0	0	0	0	0	0	0	0	0	0	0	0	0	0	0	0	0	0
B18	0	0	0	0	0	0	0	0	0	0	0	0	0	0	0	0	0	0	0	0	0	0	0	0	0	0	0	0	0	0	0	0
B19	0	0	0	0	0	0	0	0	0	0	0	0	0	0	0	0	0	0	0	0	0	0	0	0	0	0	0	0	0	0	0	0
B20	0	0	0	0	0	0	0	0	0	0	0	0	0	0	0	0	0	0	0	0	0	0	0	0	0	0	0	0	0	0	0	0
B21	0	0	0	0	0	0	0	0	0	0	0	0	0	0	0	0	0	0	0	0	0	0	0	0	0	0	0	0	0	0	0	0
B22	0	0	0	0	0	0	0	0	0	0	0	0	0	0	0	0	0	0	0	0	0	0	0	0	0	0	0	0	0	0	0	0
B23	0	0	0	0	0	0	0	0	0	0	0	0	0	0	0	0	0	0	0	0	0	0	0	0	0	0	0	0	0	0	0	0
B24	0	0	0	0	0	0	0	0	0	0	0	0	0	0	0	0	0	0	0	0	0	0	0	0	0	0	0	0	0	0	0	0
C01	0	0	0	0	0	0	0	0	0	0	0	0	0	0	0	0	0	0	0	0	0	0	0	0	0	0	0	0	0	0	0	0
C02	0	0	0	0	0	0	0	0	0	0	0	0	0	0	0	0	0	0	0	0	0	0	0	0	0	0	0	0	0	0	0	0
C03	268	255.292	258.333	264.958	239.542	252.458	260.25	266.875	285.25	259.833	268.333	278.917	285.667	251.792	285.542	271.958	258.583	270.125	270.917	256.333	257.083	295.25	270.75	258.333	294.125	251.125	255.958	249	267.417	246.583	246.542	272.667
C04	0	0	0	0	0	0	0	0	0	0	0	0	0	0	0	0	0	0	0	0	0	0	0	0	0	0	0	0	0	0	0	0
C05	94.5341	77.4432	42.2841	63.5114	58.1704	81.8977	64.1364	71.7159	6.13635	66.3409	41.7954	71.6364	84.9432	78.6932	120.67	68.625	25.5796	79.9659	68.4546	42.875	61.3182	124.591	59.9659	18.1932	40.7841	99.4773	63.125	28.3864	47.1591	45.625	107.773	55.2954
C06	0	0	0	0	0	0	0	0	0	0	0	0	0	0	0	0	0	0	0	0	0	0	0	0	0	0	0	0	0	0	0	0
C07	66.625	21.5	44.375	30	47	65	24.375	47.75	45	38.25	51.375	36.625	45.25	33	44.875	47.625	53.25	25.625	9.625	53.25	34.625	18.25	53	31.5	40.875	42.125	42.875	18.5	36.625	36.375	42.875	49.875
C08	0	0	0	0	0	0	0	0	0	0	0	0	0	0	0	0	0	0	0	0	0	0	0	0	0	0	0	0	0	0	0	0
C09	6.32501	6.27502	21.4	14.625	11.125	9.375	3.40002	18.075	8.84998	0.849976	8.57501	10.775	38.3	9.90002	48.275	29.325	16.65	22.8	11.4	0.5	7.90002	12.025	1.82501	0.724976	11.575	13.025	8.40002	13.975	7.72498	11.425	3.72498	1.625
C10	0	0	0	0	0	0	0	0	0	0	0	0	0	0	0	0	0	0	0	0	0	0	0	0	0	0	0	0	0	0	0	0
C11	0	0	0	0	0	0	0	0	0	0	0	0	0	0	0	0	0	0	0	0	0	0	0	0	0	0	0	0	0	0	0	0
C12	147.725	142.75	140.775	158.375	146.425	108.3	245.4	190.3	106.05	159.125	146.4	213.825	227.925	189.025	165.55	199.675	143.525	191	166.5	163	156.275	106.975	137.2	116.45	169.125	193.375	254.15	231.225	160.65	113.6	157.575	145.725
C13	90.125	58.875	97	30.625	55.125	131.25	118.5	104.625	81.25	88.875	77.75	39	67.25	89.25	50.75	122.75	106.375	55.625	125.375	104	60.875	96.375	76.625	100.75	97.75	78	84.125	102.75	122.875	79.375	89.375	93.25
C14	78.8636	74.2954	73.8182	72.5568	70.6364	72.6591	72.9091	96.1364	92.7046	75.7273	63.4091	89.5454	99.9546	62.8636	78.375	63.6932	76.9318	104.682	69.6477	82.75	93.8636	91.0568	91.1023	93.4204	74.4432	79.9432	84.9432	60.1704	79.5114	64.9432	65.4318	83.1818
C15	230.125	239.875	220.5	231.625	222.25	226.375	227.875	231.625	230.125	237.375	237	234	227.75	240.25	233.125	235.625	234.5	221.5	232.875	234.375	237.75	232.375	225	234.25	226.625	227.875	225.125	229.625	249.125	232.375	234.75	238.25
C16	0	0	0	0	0	0	0	0	0	0	0	0	0	0	0	0	0	0	0	0	0	0	0	0	0	0	0	0	0	0	0	0
C17	0	0	0	0	0	0	0	0	0	0	0	0	0	0	0	0	0	0	0	0	0	0	0	0	0	0	0	0	0	0	0	0
C18	126.028	123.222	128.931	139.667	143.236	171.097	128.833	130.847	146.306	130.486	137.986	133.514	121.125	136.944	130.458	131.736	120.194	130.458	127.889	124.139	121.5	138.403	128.569	122.611	126.958	125.903	128.972	128.694	127.972	125.458	127.403	129.708
C19	0	0	0	0	0	0	0	0	0	0	0	0	0	0	0	0	0	0	0	0	0	0	0	0	0	0	0	0	0	0	0	0
C20	0	0	0	0	0	0	0	0	0	0	0	0	0	0	0	0	0	0	0	0	0	0	0	0	0	0	0	0	0	0	0	0
C21	0	0	0	0	0	0	0	0	0	0	0	0	0	0	0	0	0	0	0	0	0	0	0	0	0	0	0	0	0	0	0	0
C22	0	0	0	0	0	0	0	0	0	0	0	0	0	0	0	0	0	0	0	0	0	0	0	0	0	0	0	0	0	0	0	0
C23	0	0	0	0	0	0	0	0	0	0	0	0	0	0	0	0	0	0	0	0	0	0	0	0	0	0	0	0	0	0	0	0
C24	0	0	0	0	0	0	0	0	0	0	0	0	0	0	0	0	0	0	0	0	0	0	0	0	0	0	0	0	0	0	0	0
D01	0	0	0	0	0	0	0	0	0	0	0	0	0	0	0	0	0	0	0	0	0	0	0	0	0	0	0	0	0	0	0	0
D02	141.864	157.148	229.011	144.364	129.761	76.875	156.205	164.511	127.261	142.591	127.886	139.432	147.886	141.602	79.6136	143.614	121.023	135.841	153.307	129.784	142.045	132.955	136.784	189.989	141.545	140.148	158.682	143.625	142.102	172.034	132.136	133.568
D03	0	0	0	0	0	0	0	0	0	0	0	0	0	0	0	0	0	0	0	0	0	0	0	0	0	0	0	0	0	0	0	0
D04	147.825	141.65	168.65	152.45	150.975	178.325	160.325	148.2	140.825	147.95	140.45	163.475	165.35	156.875	176.55	130.975	153.75	175.925	185.175	138.025	162.075	164.35	157.05	130.8	121.4	155.5	186.9	131.6	173.475	144.85	110.225	151.075
D05	44.6667	45.25	33.2083	52.9583	67.7083	19.4583	0.125	74.9583	53.3333	18.375	12.625	32.25	8.33331	10.7917	52	16.9167	29.2083	7.70831	38.9583	60.4583	3.625	37.9167	58	45.7917	33.2083	34.9167	16.625	24.625	8.20831	26.6667	13	38.8333
D06	142.083	132.317	142.617	128.975	160.725	149.617	156.5	158.608	138.083	145.025	122.783	150.325	150.775	156.767	147.008	131.75	168.667	146.858	157.892	162.183	151.975	156.517	159.442	145.858	141.858	145.892	160.633	144.025	169.158	163.467	148.108	167.5
D07	0	0	0	0	0	0	0	0	0	0	0	0	0	0	0	0	0	0	0	0	0	0	0	0	0	0	0	0	0	0	0	0
D08	103.705	122.739	140.386	122.659	96.3523	109.261	124.568	33.8295	137.159	129.966	121.114	120.102	150.023	136.477	113.261	113.614	57.5114	106.659	110.739	90.8523	116.375	139.102	132.227	117.466	118.307	135.818	127.83	112.023	116.977	112.443	138.557	111.148
D09	0	0	0	0	0	0	0	0	0	0	0	0	0	0	0	0	0	0	0	0	0	0	0	0	0	0	0	0	0	0	0	0
D10	41.575	82.925	143.2	61.4	128.225	72.875	92.775	48.3	41.125	83.15	91.675	101.85	72.675	54.875	70.975	62.65	89.575	124.625	81.275	119.8	92.975	103.375	141.025	109.875	46.175	74.475	73.55	107.75	74.225	71.025	61.1	38.95
D11	0	0	0	0	0	0	0	0	0	0	0	0	0	0	0	0	0	0	0	0	0	0	0	0	0	0	0	0	0	0	0	0
D12	26	29.375	25.75	17.5	26.5	38.125	25.125	17.375	6.25	28.25	8.25	10.5	30.25	27.5	15.25	37.375	11	14.5	12.5	15.125	14.75	54.5	10	10.5	38.375	2	4.25	95.75	21.75	22.375	1.25	27.75
D13	0	0	0	0	0	0	0	0	0	0	0	0	0	0	0	0	0	0	0	0	0	0	0	0	0	0	0	0	0	0	0	0
D14	0	0	0	0	0	0	0	0	0	0	0	0	0	0	0	0	0	0	0	0	0	0	0	0	0	0	0	0	0	0	0	0
D15	0	0	0	0	0	0	0	0	0	0	0	0	0	0	0	0	0	0	0	0	0	0	0	0	0	0	0	0	0	0	0	0
D16	0	0	0	0	0	0	0	0	0	0	0	0	0	0	0	0	0	0	0	0	0	0	0	0	0	0	0	0	0	0	0	0
D17	0	0	0	0	0	0	0	0	0	0	0	0	0	0	0	0	0	0	0	0	0	0	0	0	0	0	0	0	0	0	0	0
D18	0	0	0	0	0	0	0	0	0	0	0	0	0	0	0	0	0	0	0	0	0	0	0	0	0	0	0	0	0	0	0	0
D19	0	0	0	0	0	0	0	0	0	0	0	0	0	0	0	0	0	0	0	0	0	0	0	0	0	0	0	0	0	0	0	0
D20	0	0	0	0	0	0	0	0	0	0	0	0	0	0	0	0	0	0	0	0	0	0	0	0	0	0	0	0	0	0	0	0
D21	0	0	0	0	0	0	0	0	0	0	0	0	0	0	0	0	0	0	0	0	0	0	0	0	0	0	0	0	0	0	0	0
D22	0	0	0	0	0	0	0	0	0	0	0	0	0	0	0	0	0	0	0	0	0	0	0	0	0	0	0	0	0	0	0	0
D23	0	0	0	0	0	0	0	0	0	0	0	0	0	0	0	0	0	0	0	0	0	0	0	0	0	0	0	0	0	0	0	0
D24	0	0	0	0	0	0	0	0	0	0	0	0	0	0	0	0	0	0	0	0	0	0	0	0	0	0	0	0	0	0	0	0
E01	120.875	29.375	13.5	53.875	54	130.875	40	75.625	57	39.375	66.625	60	51.75	31.5	78.75	46.5	89.125	105.875	95.875	64	74.75	29.25	11.125	49	2.875	94.5	79	66.75	62.75	66.125	81.75	10
E02	0	0	0	0	0	0	0	0	0	0	0	0	0	0	0	0	0	0	0	0	0	0	0	0	0	0	0	0	0	0	0	0
E03	79.375	53.5	36.75	57.125	29.75	25.375	54.25	6.125	48.25	51.875	22.125	15.125	51.5	57.625	8.875	45.125	95.5	1.625	26.875	55.625	27.25	43.125	30.75	41.25	51.375	55.125	27.125	39.625	15.375	75.75	48.375	77.875
E04	24.7143	25.3036	19.0714	20.4286	18	20.0179	27.625	19.7143	19.3036	9.23212	40.5357	10.5714	2.91071	17.3036	11.3393	5.10712	19.5893	35.0357	5.80359	25.1786	25.7857	5.73212	29.6607	25.0893	7.92859	24.2857	41.5893	24.6786	24.4107	10.75	21.5179	22.3393
E05	19.875	25.875	37.875	80.5	6.5	30.25	4.5	45.25	33.875	6.25	48.625	20.875	5.75	42.25	56.25	53.75	32.875	64.375	60.875	40.875	51	37.25	32.5	29.875	31.125	31.25	45.5	21.625	30.5	53.375	71.375	41.75
E06	20	28.875	2	7.875	59.125	6.75	26.125	8.5	28.125	7.875	6.375	5.125	15.875	8.375	20.25	33.375	23.125	2.75	19.5	34.75	14.375	3.75	76.625	1	10.625	36.25	4.5	20.125	3.5	9.625	23.375	85.375
E07	0	0	0	0	0	0	0	0	0	0	0	0	0	0	0	0	0	0	0	0	0	0	0	0	0	0	0	0	0	0	0	0
E08	0	0	0	0	0	0	0	0	0	0	0	0	0	0	0	0	0	0	0	0	0	0	0	0	0	0	0	0	0	0	0	0
E09	0	0	0	0	0	0	0	0	0	0	0	0	0	0	0	0	0	0	0	0	0	0	0	0	0	0	0	0	0	0	0	0
E10	65.9722	93.5417	113.306	103.875	144.347	104.958	158.139	106.069	88.9722	95.9305	124.5	92.4305	113.556	122.153	91.4028	97.2917	88.5555	106.861	145.583	97.1111	93.5139	104.792	89.2639	102.931	115.611	117.542	98.6389	123.486	109.333	104	128.528	63.0972
E11	0	0	0	0	0	0	0	0	0	0	0	0	0	0	0	0	0	0	0	0	0	0	0	0	0	0	0	0	0	0	0	0
E12	124.3	141.5	158.525	139.375	129.675	126.45	129.1	124.8	121.525	138.175	130.625	136.025	134.475	132.875	122.175	104.55	128.7	117.6	129.4	113.05	128.6	113.25	135.15	118.7	152.2	117.15	114.6	140.8	147	125.075	141.05	127.925
E13	0	0	0	0	0	0	0	0	0	0	0	0	0	0	0	0	0	0	0	0	0	0	0	0	0	0	0	0	0	0	0	0
E14	0	0	0	0	0	0	0	0	0	0	0	0	0	0	0	0	0	0	0	0	0	0	0	0	0	0	0	0	0	0	0	0
E15	0	0	0	0	0	0	0	0	0	0	0	0	0	0	0	0	0	0	0	0	0	0	0	0	0	0	0	0	0	0	0	0
E16	0	0	0	0	0	0	0	0	0	0	0	0	0	0	0	0	0	0	0	0	0	0	0	0	0	0	0	0	0	0	0	0
E17	78.875	70.5	71.5	58.625	70.375	81.5	72.25	69.75	86.875	47.875	47.875	76.625	76.5	83	75.375	43	85.375	68.875	35.75	90.375	66.75	83.625	93.75	88.25	72.5	73.875	94.25	68.25	79.5	74.625	112.625	80.625
E18	46	48	55.625	73	41.25	30.5	49.25	44.375	32.125	21.25	43.875	17	38.625	42.25	41.25	44.25	31	44.875	64.75	44.625	45.875	49.75	64.625	40.125	38.25	59.625	48.25	42.125	51.125	47.125	47.75	41.375
E19	0	0	0	0	0	0	0	0	0	0	0	0	0	0	0	0	0	0	0	0	0	0	0	0	0	0	0	0	0	0	0	0
E20	0	0	0	0	0	0	0	0	0	0	0	0	0	0	0	0	0	0	0	0	0	0	0	0	0	0	0	0	0	0	0	0
E21	0	0	0	0	0	0	0	0	0	0	0	0	0	0	0	0	0	0	0	0	0	0	0	0	0	0	0	0	0	0	0	0
E22	0	0	0	0	0	0	0	0	0	0	0	0	0	0	0	0	0	0	0	0	0	0	0	0	0	0	0	0	0	0	0	0
E23	0	0	0	0	0	0	0	0	0	0	0	0	0	0	0	0	0	0	0	0	0	0	0	0	0	0	0	0	0	0	0	0
E24	0	0	0	0	0	0	0	0	0	0	0	0	0	0	0	0	0	0	0	0	0	0	0	0	0	0	0	0	0	0	0	0
F01	0	0	0	0	0	0	0	0	0	0	0	0	0	0	0	0	0	0	0	0	0	0	0	0	0	0	0	0	0	0	0	0
F02	0	0	0	0	0	0	0	0	0	0	0	0	0	0	0	0	0	0	0	0	0	0	0	0	0	0	0	0	0	0	0	0
F03	252.75	213.75	201	237.417	246.333	232.208	215.333	234.583	230.75	181.583	269.083	263	250.458	213.292	232.458	259.917	245.292	215.958	277.333	238.583	253.958	255.958	247.333	222.667	242.208	231.292	225.583	226.125	249.542	267.833	238.75	250.208
F04	35.4167	16.9167	31.75	6.29169	48.9167	77.2083	13.375	37.25	72.9583	8.41669	8.45831	14.0833	17.8333	40.2083	1.79169	56.375	74.5417	3.125	7	33.5833	31.5	20.5	33.9583	8.95831	20.375	77.875	23.8333	2.79169	0.833313	6.83331	12.0417	30.7917
F05	173.386	168.307	173.625	159.261	165.023	154.375	188.011	153.477	158.625	157.67	155.295	169.727	152.318	211.886	158.182	145.886	153.705	152.057	132.875	159.864	201.205	156.42	154.08	149.58	167.568	148.841	140.943	164.784	161.034	125.239	132.909	158.523
F06	0	0	0	0	0	0	0	0	0	0	0	0	0	0	0	0	0	0	0	0	0	0	0	0	0	0	0	0	0	0	0	0
F07	49.175	3.59998	45.925	24.15	56.1083	44.7167	10.0084	17.7667	38.875	50.0167	39.2416	31.4667	81.7167	42.6917	40.7583	81.775	50.7417	27.625	49.7583	12.3417	25.2416	5.56665	15.3834	30.3333	24.85	34.375	59	22.1667	12.1166	27.9833	19.5833	42.175
F08	0	0	0	0	0	0	0	0	0	0	0	0	0	0	0	0	0	0	0	0	0	0	0	0	0	0	0	0	0	0	0	0
F09	0	0	0	0	0	0	0	0	0	0	0	0	0	0	0	0	0	0	0	0	0	0	0	0	0	0	0	0	0	0	0	0
F10	51.4091	61.1477	67.4204	65.5341	67.4773	54.3296	65.3523	66.2614	60.5568	53.5568	75.1023	67.5227	104.523	62.4318	94.3409	50.875	82.375	73.4091	56.625	75.5454	74.9204	93.0682	75.8864	37.2955	70.1477	78.1136	69.7614	57.8523	64	49.0568	71.6704	57.4773
F11	172.67	202.841	112.295	163.636	188.205	156.875	189.273	179.489	253.932	176.307	182.273	227.409	210.091	148.67	206.455	151.341	179.159	182.091	154.477	148.67	139.989	208.966	186.125	109.455	274.216	158.295	195.227	145.614	194.33	172.091	155.193	182.818
F12	96.2917	106.042	109.292	94.5833	122.625	92	103.542	118.917	200.625	100.958	98	92.9167	121.375	100.042	161	105.708	71.75	53.75	105.208	112.792	127.208	106.875	132.792	108.5	105.292	126.042	69.4167	97.2083	94.9583	169.375	103.958	98.5833
F13	111.775	134.025	111.6	106.425	109.85	150.175	110.25	110.075	110.05	128.15	134.925	146.95	126.05	147.25	121.25	89.675	117.35	140.75	99.125	150.55	116.5	138.15	139.775	99.675	147.375	123.025	146.325	116.725	123.3	159.675	136.975	118.4
F14	0	0	0	0	0	0	0	0	0	0	0	0	0	0	0	0	0	0	0	0	0	0	0	0	0	0	0	0	0	0	0	0
F15	123.25	133.875	101.875	155.375	103.375	87.375	92.125	115	102.25	101.625	100.25	108.75	85.625	80	104.625	93.75	151.625	117.125	94.75	87.75	110.125	87.75	94.875	117.875	111.25	109.5	110.375	111.125	77.375	89.375	97.125	128.625
F16	0	0	0	0	0	0	0	0	0	0	0	0	0	0	0	0	0	0	0	0	0	0	0	0	0	0	0	0	0	0	0	0
F17	0	0	0	0	0	0	0	0	0	0	0	0	0	0	0	0	0	0	0	0	0	0	0	0	0	0	0	0	0	0	0	0
F18	0	0	0	0	0	0	0	0	0	0	0	0	0	0	0	0	0	0	0	0	0	0	0	0	0	0	0	0	0	0	0	0
F19	0	0	0	0	0	0	0	0	0	0	0	0	0	0	0	0	0	0	0	0	0	0	0	0	0	0	0	0	0	0	0	0
F20	0	0	0	0	0	0	0	0	0	0	0	0	0	0	0	0	0	0	0	0	0	0	0	0	0	0	0	0	0	0	0	0
F21	0	0	0	0	0	0	0	0	0	0	0	0	0	0	0	0	0	0	0	0	0	0	0	0	0	0	0	0	0	0	0	0
F22	0	0	0	0	0	0	0	0	0	0	0	0	0	0	0	0	0	0	0	0	0	0	0	0	0	0	0	0	0	0	0	0
F23	0	0	0	0	0	0	0	0	0	0	0	0	0	0	0	0	0	0	0	0	0	0	0	0	0	0	0	0	0	0	0	0
F24	0	0	0	0	0	0	0	0	0	0	0	0	0	0	0	0	0	0	0	0	0	0	0	0	0	0	0	0	0	0	0	0
G01	0	0	0	0	0	0	0	0	0	0	0	0	0	0	0	0	0	0	0	0	0	0	0	0	0	0	0	0	0	0	0	0
G02	111.5	96.75	100.25	149.875	143.125	79.375	146.625	140.25	61.5	168	111.5	90.25	100.625	106.75	96.125	106.375	136.875	89.75	139.375	110	127.25	93.625	127.5	81.125	152.5	104.5	54.125	155.625	108.875	126.25	111.125	101.625
G03	0	0	0	0	0	0	0	0	0	0	0	0	0	0	0	0	0	0	0	0	0	0	0	0	0	0	0	0	0	0	0	0
G04	0	0	0	0	0	0	0	0	0	0	0	0	0	0	0	0	0	0	0	0	0	0	0	0	0	0	0	0	0	0	0	0
G05	253.144	247.663	285.375	275	271.413	271.346	282.154	257.635	261.49	263.25	264.548	278.788	243.712	259.087	269.837	239.913	275.644	281.827	273.144	261.519	276.356	277.75	265.298	262.808	265.202	257.635	264.202	264.269	265.212	259.856	275.692	261.49
G06	115.102	127.841	105.432	101.943	102.955	130.659	107.761	111.943	119.091	128.432	123.898	91.9659	85.5909	99.25	117.625	68.4432	84.6477	116.909	167	109.284	95.0682	119.068	128.602	112.977	88.7727	107.511	120.568	115.693	90.7954	127.943	106.011	116.977
G07	163.75	170.375	163.625	160.208	163.292	162.333	174.042	167.042	165.125	145.042	176.833	170.208	184.875	146.25	162.375	156.542	174.833	164.5	167.375	147.958	162.458	162.875	178.583	189.042	155.458	187.333	127.625	172.125	171.667	171.25	160.167	169.375
G08	40.9445	43.3055	19.75	0.541687	58.8472	36.2222	35.4028	44.2222	59.4305	49.2083	46.1667	23.8333	79.9028	53.1667	68.4583	35.7222	47.2083	67.7222	66.6111	39.2778	45.7917	37.875	55.5833	70.5278	14.8889	36.0417	57.1945	55.625	42.7639	29.625	65.1111	43.5695
G09	81.75	93.375	67.125	82.25	66.5	97.875	79.625	93.5	44.25	99.5	73.25	58.875	84.625	79.125	93.875	88.75	90.25	128.375	80.5	100.375	117.25	78.5	98.375	90.5	98.625	104.75	97.875	83.875	100.5	92.125	89.625	96.875
G10	26.25	20.75	8.5	33.875	34.75	42.25	4.375	27.75	10.75	29.875	90.75	3.125	9.875	1.125	64.125	21.5	12.625	2.875	93.875	14.75	61	64.25	41.625	3.5	49.375	12.125	0.25	29.125	0.125	5.875	15.5	25.25
G11	3.60001	36.075	19.975	3.27499	27	13.125	13.65	46.65	2.97498	29.55	1.85001	9.47501	4.79999	39.75	13.75	44.35	34.875	9.02499	5.10001	11.775	11.3	55.825	35.825	13.075	5.45001	6.97498	15.575	1.39999	3.14999	0.849976	8.10001	24.8
G12	68.5	24.8977	30.4091	57.9546	44.9432	27.4432	38.125	68.4432	58.4886	46.0909	46.7614	46.6818	36.6136	13.0114	42.375	41.4205	44.3295	39.375	44.1704	63.5227	35.6818	47.4886	44.3409	34.0341	45.75	46.0454	74.125	35	38.2045	47.0454	39.4886	75
G13	127.125	149.75	139.375	135.375	124.5	139.375	122.5	132.625	91.25	141.375	142.75	160	132.75	135.875	130.125	120.625	128.75	139.125	144.375	128.125	124.875	96.75	136.5	148	135.5	143.75	139.125	111.875	117.875	124.625	199	121.5
G14	0	0	0	0	0	0	0	0	0	0	0	0	0	0	0	0	0	0	0	0	0	0	0	0	0	0	0	0	0	0	0	0
G15	122.357	84.9107	135.286	121.25	108.446	65.75	76.4286	106.125	148.232	86.0357	94.1964	97.4464	66.4643	140.018	100.661	115.232	168.554	100.054	82.9464	89.2143	95.9464	88.3571	123.089	94.375	77.0893	112.375	141.964	91.5	70.8571	96.1071	89.9643	120.482
G16	0	0	0	0	0	0	0	0	0	0	0	0	0	0	0	0	0	0	0	0	0	0	0	0	0	0	0	0	0	0	0	0
G17	13	22	14.5625	1.375	0	14.6875	9.6875	23.3125	25.4375	17.875	0.25	26.1875	18.5	19.0625	20.125	24.125	18.4375	17.0625	28.25	28.375	25.5	16.125	29.5	15.0625	14.8125	26.125	22.1875	22.625	10.9375	23.0625	23.875	26.125
G18	0	0	0	0	0	0	0	0	0	0	0	0	0	0	0	0	0	0	0	0	0	0	0	0	0	0	0	0	0	0	0	0
G19	0	0	0	0	0	0	0	0	0	0	0	0	0	0	0	0	0	0	0	0	0	0	0	0	0	0	0	0	0	0	0	0
G20	0	0	0	0	0	0	0	0	0	0	0	0	0	0	0	0	0	0	0	0	0	0	0	0	0	0	0	0	0	0	0	0
G21	0	0	0	0	0	0	0	0	0	0	0	0	0	0	0	0	0	0	0	0	0	0	0	0	0	0	0	0	0	0	0	0
G22	0	0	0	0	0	0	0	0	0	0	0	0	0	0	0	0	0	0	0	0	0	0	0	0	0	0	0	0	0	0	0	0
G23	0	0	0	0	0	0	0	0	0	0	0	0	0	0	0	0	0	0	0	0	0	0	0	0	0	0	0	0	0	0	0	0
G24	0	0	0	0	0	0	0	0	0	0	0	0	0	0	0	0	0	0	0	0	0	0	0	0	0	0	0	0	0	0	0	0
H01	45	13.5	18	39.875	51.125	49.875	38.125	55.75	34	41.5	20.25	45.25	29.625	33.625	34.125	14.375	2.75	47.25	48	24.25	38.375	40.375	73	25.125	31	46.875	43.625	36.125	45.5	41.75	50.375	0.5
H02	13.4583	15.125	8.5	25.25	53.75	1.25	84.5417	17.625	44.0417	80.5833	24.5833	2.29169	15.9167	7.83331	7.45831	15.9583	12.4583	11.5	116.167	47.4583	16	37.7083	1.70831	2.58331	8.75	20.875	20.3333	26.6667	15.9167	25.1667	72.4583	13.5833
H03	41.5	9.125	31.75	25	10	2.125	4	9.5	37.25	1.375	2.625	88.625	20.125	30	36.125	1.875	35	29.5	28.5	8.375	34.625	23	16.75	60	13.125	41.375	34.75	24.375	17.25	85.125	22.875	38.875
H04	111.225	101.9	134.5	69.5	109.15	100.475	148.225	126.625	31.75	107.575	149.375	118.15	88.925	10.025	116.275	81.075	116.45	172.525	87.1	32.325	103.875	126.725	91.425	180.2	81.8	94.25	85.125	105.05	60.025	84.125	95.925	166.475
H05	95.125	91.625	134.5	104.75	77.875	85.875	105.625	139.75	132	114.875	133.125	120	111.75	97.25	114.125	154.5	122.75	109.125	80.875	123	135.75	91.125	97.75	103.125	93.375	111.875	135.875	92.125	140	104.375	161.375	89.875
H06	70.875	65.375	8.125	79.25	58.75	134.875	20.125	66.625	60.625	115.375	88.5	49.25	102.75	48.875	71.5	131.5	87.375	78.125	95.375	70.125	79.625	79.75	61.5	86.75	88.875	63.125	62	70.125	124.125	89.875	85	80.5
H07	0	0	0	0	0	0	0	0	0	0	0	0	0	0	0	0	0	0	0	0	0	0	0	0	0	0	0	0	0	0	0	0
H08	0	0	0	0	0	0	0	0	0	0	0	0	0	0	0	0	0	0	0	0	0	0	0	0	0	0	0	0	0	0	0	0
H09	0	0	0	0	0	0	0	0	0	0	0	0	0	0	0	0	0	0	0	0	0	0	0	0	0	0	0	0	0	0	0	0
H10	8.15384	1.3269	2.93268	16.8462	30.5769	13.8846	2.75	8.84616	8.41345	9.43268	22.3365	8.77887	5.19232	16.5481	16.8942	6.74036	16.9519	0.932678	8.26923	9.63461	3.26923	1.00964	1.11539	6.31732	9.94232	1.75	7.26923	14.3173	10	5.85577	15.1058	2.06732
H11	144.705	122.33	56.3864	83.9205	136.261	119.261	188.852	120.159	79.5682	127.352	117.625	91.0682	137.205	103.761	118.852	130.705	113.989	94.3409	135.091	121.602	57.0455	125.92	115.523	122.955	142.682	123.682	99.7841	74.2273	105.818	136.898	140.17	70.1818
H12	79.875	127.5	37	74.625	4.125	25	36.75	123.875	39.875	11.125	33.25	20.25	8.125	39.75	39.375	66.375	29.625	32.375	10.5	15	22.625	11.125	32.375	48.125	77.5	52.75	30.5	4.375	93.125	29.375	38.25	71
H13	0	0	0	0	0	0	0	0	0	0	0	0	0	0	0	0	0	0	0	0	0	0	0	0	0	0	0	0	0	0	0	0
H14	113.597	128.653	117.667	100.639	101.583	105.458	101.681	69.3333	111.972	103.778	65.0417	130.292	104.431	46.1528	151.986	107.431	75.6667	108.25	93.5555	108.278	83.5278	112.167	50.8472	113.111	89.9722	113.333	111.486	100	124.056	90.1528	104.819	132.486
H15	196.889	186.958	206.361	179.25	178.875	183.278	194.5	199.944	166.806	192.722	168.444	204.083	179.069	181.319	205.722	190.514	193.292	189.75	187.708	185.431	217.083	174.083	174.181	203.736	201.153	162.861	187.292	201.097	177.375	176.431	170.208	176.972
H16	0	0	0	0	0	0	0	0	0	0	0	0	0	0	0	0	0	0	0	0	0	0	0	0	0	0	0	0	0	0	0	0
H17	0	0	0	0	0	0	0	0	0	0	0	0	0	0	0	0	0	0	0	0	0	0	0	0	0	0	0	0	0	0	0	0
H18	0	0	0	0	0	0	0	0	0	0	0	0	0	0	0	0	0	0	0	0	0	0	0	0	0	0	0	0	0	0	0	0
H19	0	0	0	0	0	0	0	0	0	0	0	0	0	0	0	0	0	0	0	0	0	0	0	0	0	0	0	0	0	0	0	0
H20	0	0	0	0	0	0	0	0	0	0	0	0	0	0	0	0	0	0	0	0	0	0	0	0	0	0	0	0	0	0	0	0
H21	0	0	0	0	0	0	0	0	0	0	0	0	0	0	0	0	0	0	0	0	0	0	0	0	0	0	0	0	0	0	0	0
H22	0	0	0	0	0	0	0	0	0	0	0	0	0	0	0	0	0	0	0	0	0	0	0	0	0	0	0	0	0	0	0	0
H23	0	0	0	0	0	0	0	0	0	0	0	0	0	0	0	0	0	0	0	0	0	0	0	0	0	0	0	0	0	0	0	0
H24	0	0	0	0	0	0	0	0	0	0	0	0	0	0	0	0	0	0	0	0	0	0	0	0	0	0	0	0	0	0	0	0
I01	0	0	0	0	0	0	0	0	0	0	0	0	0	0	0	0	0	0	0	0	0	0	0	0	0	0	0	0	0	0	0	0
I02	176.339	159.756	150.917	178.214	164.845	167.607	178.357	178.185	176.929	169.887	161.536	193.179	163.702	160.036	184.786	176.054	185.095	183.298	178.214	189.357	187.976	172.542	185.762	168.804	179.625	162.238	188.452	169.101	164.268	165	161.744	190.744
I03	46.3333	18.3611	7.59723	32.7778	41.2778	36.8055	63.5417	57.0139	93.1389	26.4861	12.6667	41.3889	55.8611	8.04169	54.6667	48.1945	61.6528	19.4861	26.0278	52.2083	25.125	4.55554	81.4445	27.4861	29.3055	36.7083	43.0417	67.4305	59.8472	23.0833	32.8195	22
I04	54.2917	46.25	31.625	19.3333	89.9167	43.5417	35	36.4167	48.5	34.6667	6.875	97.4167	26.9167	44.2917	34.1667	16.7917	16.0417	13.9167	43.8333	33.125	0.833313	24.9583	31.5833	67.7083	38.1667	23	11.7083	13.2917	17.5	51.625	43.0833	61.0417
I05	194.625	182.562	204.688	185.438	176.875	192.438	182.25	171.812	182.562	176.625	183.75	189.438	189.938	196.5	188.688	194.812	199.062	188.5	182.438	183.5	177.688	199.375	201.812	180.25	203.438	172	190.688	199.375	169.062	188.75	172.188	188.688
I06	162.75	161.773	165.034	163.398	163.159	162.25	160.318	162.193	159.727	165.364	181.477	151.614	162.875	146.341	152.545	153.625	156.034	159.875	163.42	156.545	161.341	160.239	167.807	161.136	183.102	163.341	167.659	119.284	154.318	160.534	161.489	156
I07	0	0	0	0	0	0	0	0	0	0	0	0	0	0	0	0	0	0	0	0	0	0	0	0	0	0	0	0	0	0	0	0
I08	110.972	41.9583	41.2778	44.7778	70.4028	90.1945	8.59723	39.3195	113.417	33.0555	83.7361	61.4861	109.458	41.9583	143.653	70.6389	79.625	71.6389	62.2222	71.2639	101.708	100.806	66.6945	56.9445	70.0972	50.0695	70.8472	102.181	97.6667	37.6389	42.0417	53.8472
I09	0	0	0	0	0	0	0	0	0	0	0	0	0	0	0	0	0	0	0	0	0	0	0	0	0	0	0	0	0	0	0	0
I10	0	0	0	0	0	0	0	0	0	0	0	0	0	0	0	0	0	0	0	0	0	0	0	0	0	0	0	0	0	0	0	0
I11	0	0	0	0	0	0	0	0	0	0	0	0	0	0	0	0	0	0	0	0	0	0	0	0	0	0	0	0	0	0	0	0
I12	142.375	135.25	133.875	153.5	140.375	139	143.625	126.25	116.875	123.375	115.375	127.75	139.125	114.375	146.5	120.625	127.875	126.75	117	122.25	85.875	148.125	124.25	118	131.875	111.75	107	78.25	137.875	131.5	116	126.375
I13	0	0	0	0	0	0	0	0	0	0	0	0	0	0	0	0	0	0	0	0	0	0	0	0	0	0	0	0	0	0	0	0
I14	158.057	166.216	239.977	187.727	166.455	201.852	196.409	191.443	214.398	170.364	179.261	178.42	155.5	163.068	180.034	159.659	171.773	201.33	185.523	153.705	152.33	183.58	173.352	163.42	191.818	183.602	188.125	171.398	182.705	163.102	179.977	169.443
I15	36.4432	34.4091	43.9773	35.25	38.9318	39.9659	44.2273	40.75	40.6023	41.25	43.1591	39.8068	37.1023	32.4205	45.3523	36.1477	33.9773	35.4205	33.5682	38.9091	43.2159	41.8295	38.2273	39.1023	43.0682	44.4773	39.1136	40.5682	35.4432	34.0682	46.0795	41.0682
I16	0	0	0	0	0	0	0	0	0	0	0	0	0	0	0	0	0	0	0	0	0	0	0	0	0	0	0	0	0	0	0	0
I17	0	0	0	0	0	0	0	0	0	0	0	0	0	0	0	0	0	0	0	0	0	0	0	0	0	0	0	0	0	0	0	0
I18	0	0	0	0	0	0	0	0	0	0	0	0	0	0	0	0	0	0	0	0	0	0	0	0	0	0	0	0	0	0	0	0
I19	0	0	0	0	0	0	0	0	0	0	0	0	0	0	0	0	0	0	0	0	0	0	0	0	0	0	0	0	0	0	0	0
I20	0	0	0	0	0	0	0	0	0	0	0	0	0	0	0	0	0	0	0	0	0	0	0	0	0	0	0	0	0	0	0	0
I21	0	0	0	0	0	0	0	0	0	0	0	0	0	0	0	0	0	0	0	0	0	0	0	0	0	0	0	0	0	0	0	0
I22	0	0	0	0	0	0	0	0	0	0	0	0	0	0	0	0	0	0	0	0	0	0	0	0	0	0	0	0	0	0	0	0
I23	0	0	0	0	0	0	0	0	0	0	0	0	0	0	0	0	0	0	0	0	0	0	0	0	0	0	0	0	0	0	0	0
I24	0	0	0	0	0	0	0	0	0	0	0	0	0	0	0	0	0	0	0	0	0	0	0	0	0	0	0	0	0	0	0	0
J01	278.875	267	280.25	276.75	270.75	274.5	299.25	308.75	250.75	302.625	266.375	273.875	284	289.75	278.625	288.125	281	271.5	259.375	279.125	285.875	312.75	261.875	280.25	265.375	298.5	276.625	267.375	274	292.5	263.125	275.875
J02	0	0	0	0	0	0	0	0	0	0	0	0	0	0	0	0	0	0	0	0	0	0	0	0	0	0	0	0	0	0	0	0
J03	0	0	0	0	0	0	0	0	0	0	0	0	0	0	0	0	0	0	0	0	0	0	0	0	0	0	0	0	0	0	0	0
J04	211.042	247.333	242.417	196.125	241.25	226	244.875	200.542	238.25	225.417	216.792	199.375	227.083	200.75	244.125	226.208	220.958	239.458	239.542	225.042	240.042	257.708	218.042	219.208	204.417	224.583	213.708	203.708	197.5	214.458	203.25	206.167
J05	119.125	137.875	147.125	187	127	140.125	105.125	132.875	148.125	163.875	117.5	129.375	175.625	132.875	157.125	165.875	167	138.25	113.875	144	141.5	153	130.75	144	169.25	174.375	145.75	141.625	151.5	122.875	166.25	135.125
J06	177.5	192.375	195.5	227.875	193.625	194.875	181.5	189.875	194.625	178	245.75	181.25	157.75	223.125	215.625	168.625	194.875	164.25	226.125	158.75	181.5	189.75	210.875	183.75	190.5	176.625	221.5	188.125	191.875	192.625	236.875	174.5
J07	0	0	0	0	0	0	0	0	0	0	0	0	0	0	0	0	0	0	0	0	0	0	0	0	0	0	0	0	0	0	0	0
J08	0	0	0	0	0	0	0	0	0	0	0	0	0	0	0	0	0	0	0	0	0	0	0	0	0	0	0	0	0	0	0	0
J09	88.05	114.85	71.325	76.475	84.125	71.475	75.95	108.25	63.175	75.325	109.275	79.6	89.15	93.975	92.625	72	111.75	89.675	91.625	102.425	84.475	94.975	90.35	89.175	72.075	111.45	77.8	68.025	89.75	72.5	93.675	89.575
J10	69.3889	61.0139	33.0972	50.5555	39.8889	79.7639	79.5833	51.2083	63.4305	71.5833	43.4861	34.5417	114.111	62.6528	38.1667	51.0417	47.625	72.4722	64.9445	49.4445	58.7361	66.6111	62.25	34.3195	55.6805	64.6945	57.7361	42.4722	64.4305	25.2083	58.9028	0.708313
J11	161.705	153.92	152.511	194.761	192.216	158.273	141.398	162.011	152.091	195.182	137.284	163.58	157.466	159.852	165.693	174.136	146.864	159.455	162.375	177.909	161.511	140.33	183.125	156.773	165.011	167.773	161.011	141.432	136.102	152.159	150.068	159.614
J12	46.1528	58.4305	83.8889	14.5	97.4167	47.0139	72.125	72.2639	83.4445	35.0972	51.5555	71.3333	78.0972	37.7361	90.8889	77.1528	91.125	83.5139	57.3611	67.875	31.6528	51.9167	90.3333	13.3055	61.1111	89.2083	15.5139	56.9445	32.5833	80.7778	96.2917	66.9167
J13	0	0	0	0	0	0	0	0	0	0	0	0	0	0	0	0	0	0	0	0	0	0	0	0	0	0	0	0	0	0	0	0
J14	0	0	0	0	0	0	0	0	0	0	0	0	0	0	0	0	0	0	0	0	0	0	0	0	0	0	0	0	0	0	0	0
J15	127.625	119.5	126.375	143.25	128.875	129.25	140.625	130.5	139.125	124.5	132.875	144.25	134.25	128.875	153.75	147.375	137.5	139.5	147.875	141.625	128.375	136.75	146.375	141.125	138.625	121.125	141	132.25	133.875	120.125	131.625	131.75
J16	0	0	0	0	0	0	0	0	0	0	0	0	0	0	0	0	0	0	0	0	0	0	0	0	0	0	0	0	0	0	0	0
J17	0	0	0	0	0	0	0	0	0	0	0	0	0	0	0	0	0	0	0	0	0	0	0	0	0	0	0	0	0	0	0	0
J18	0	0	0	0	0	0	0	0	0	0	0	0	0	0	0	0	0	0	0	0	0	0	0	0	0	0	0	0	0	0	0	0
J19	0	0	0	0	0	0	0	0	0	0	0	0	0	0	0	0	0	0	0	0	0	0	0	0	0	0	0	0	0	0	0	0
J20	0	0	0	0	0	0	0	0	0	0	0	0	0	0	0	0	0	0	0	0	0	0	0	0	0	0	0	0	0	0	0	0
J21	0	0	0	0	0	0	0	0	0	0	0	0	0	0	0	0	0	0	0	0	0	0	0	0	0	0	0	0	0	0	0	0
J22	0	0	0	0	0	0	0	0	0	0	0	0	0	0	0	0	0	0	0	0	0	0	0	0	0	0	0	0	0	0	0	0
J23	0	0	0	0	0	0	0	0	0	0	0	0	0	0	0	0	0	0	0	0	0	0	0	0	0	0	0	0	0	0	0	0
J24	0	0	0	0	0	0	0	0	0	0	0	0	0	0	0	0	0	0	0	0	0	0	0	0	0	0	0	0	0	0	0	0
K01	0	0	0	0	0	0	0	0	0	0	0	0	0	0	0	0	0	0	0	0	0	0	0	0	0	0	0	0	0	0	0	0
K02	0	0	0	0	0	0	0	0	0	0	0	0	0	0	0	0	0	0	0	0	0	0	0	0	0	0	0	0	0	0	0	0
K03	0	0	0	0	0	0	0	0	0	0	0	0	0	0	0	0	0	0	0	0	0	0	0	0	0	0	0	0	0	0	0	0
K04	0	0	0	0	0	0	0	0	0	0	0	0	0	0	0	0	0	0	0	0	0	0	0	0	0	0	0	0	0	0	0	0
K05	0	0	0	0	0	0	0	0	0	0	0	0	0	0	0	0	0	0	0	0	0	0	0	0	0	0	0	0	0	0	0	0
K06	102.8	129.925	89.725	113.125	106.425	111.9	117.375	127.875	58.475	107.15	110.475	89.175	94.775	106.175	123.275	99.325	109.7	102.75	69.6	95.625	98.95	138.2	112.525	97.1	108.5	99.3	107.6	105.225	117.75	104.225	109.125	87.1
K07	0	0	0	0	0	0	0	0	0	0	0	0	0	0	0	0	0	0	0	0	0	0	0	0	0	0	0	0	0	0	0	0
K08	260.08	236.409	277.159	290.761	252.045	269.375	316.261	279.705	278.489	271.716	246.841	278.432	267.023	287.489	268.193	279.943	250.58	255.886	271.023	258.773	282.182	289.273	288.5	277.08	277.25	301.966	274.284	274.955	296.557	250.489	269.068	259.989
K09	39.75	39.625	46.625	56.625	43.125	36.875	55.125	18.125	25.625	17.875	14.625	53.25	32	40.75	7.75	77.375	21.125	10.875	1.875	39.75	45	3.5	37.375	34.125	13.375	1	40.625	11.625	41.375	36.875	21.5	48.125
K10	101.425	62.05	65.75	89.275	27.1	88.575	108.5	120.975	149.05	113.325	40.925	97.225	125.125	17.95	90.225	81.9	104.35	96.275	65.25	120.6	92.875	86.4	163.125	62.3	89.575	107.325	109.7	116.4	91.425	60.6	92.25	84.975
K11	27.625	22.75	18.875	14.875	17.25	41.375	26.125	37.5	61	9.625	2.125	4.5	16.875	46.625	23	24.75	0.125	13.625	25.125	29.125	12.375	43.75	2.625	6.75	23	29.125	2	30.125	21.625	13.125	9	16.125
K12	0	0	0	0	0	0	0	0	0	0	0	0	0	0	0	0	0	0	0	0	0	0	0	0	0	0	0	0	0	0	0	0
K13	15.5	63	60	66.5	59.375	45.25	54.25	54.375	56.625	50.75	74.125	15.625	56.25	53.75	41.5	58.125	35.875	54.25	55.625	35.5	50.375	54.75	18.125	57.625	45.125	54.25	70.375	60.875	84.125	30.375	59.125	11.5
K14	3.02502	2.63336	36.1583	31.475	11.1166	29.8417	14.65	15.5167	7.28332	14.8583	15.9083	10.6166	2.86664	11.3084	22.2416	27.675	21.725	0.741638	12.1916	9.20001	3.50836	6.44165	2.24164	11.6667	11.6	11.5	16.7584	1.70831	35.425	23.7416	11.9	0.375
K15	114.75	118.5	117.75	104.25	126.625	124.875	115.25	112	128.125	131.5	116.375	104.375	102.5	117.375	148.75	116.625	120.625	144.625	117.875	113.625	116.75	124.125	117.75	121.875	129.5	113.375	106.625	115.75	111.25	127.5	110.75	121.5
K16	0	0	0	0	0	0	0	0	0	0	0	0	0	0	0	0	0	0	0	0	0	0	0	0	0	0	0	0	0	0	0	0
K17	37.5	5.25	12.125	4.75	26.625	5.875	15.625	20.625	14.625	12.5	23.375	21.5	7.75	12.375	0.625	47.875	8.375	7.5	18.125	12.5	10.5	4.25	68	17.75	4.25	47.375	15.75	19.875	13.75	23.625	3.75	14.75
K18	0	0	0	0	0	0	0	0	0	0	0	0	0	0	0	0	0	0	0	0	0	0	0	0	0	0	0	0	0	0	0	0
K19	0	0	0	0	0	0	0	0	0	0	0	0	0	0	0	0	0	0	0	0	0	0	0	0	0	0	0	0	0	0	0	0
K20	0	0	0	0	0	0	0	0	0	0	0	0	0	0	0	0	0	0	0	0	0	0	0	0	0	0	0	0	0	0	0	0
K21	0	0	0	0	0	0	0	0	0	0	0	0	0	0	0	0	0	0	0	0	0	0	0	0	0	0	0	0	0	0	0	0
K22	0	0	0	0	0	0	0	0	0	0	0	0	0	0	0	0	0	0	0	0	0	0	0	0	0	0	0	0	0	0	0	0
K23	0	0	0	0	0	0	0	0	0	0	0	0	0	0	0	0	0	0	0	0	0	0	0	0	0	0	0	0	0	0	0	0
K24	0	0	0	0	0	0	0	0	0	0	0	0	0	0	0	0	0	0	0	0	0	0	0	0	0	0	0	0	0	0	0	0
L01	166.25	144.75	175.375	207.125	203.125	189.625	196.875	174.625	143.875	106.25	184.625	189	135.875	136.875	135.875	136.875	180.25	208.5	196.25	144.75	170.125	146.875	161.5	187	181.125	189	163.875	243	170.5	175.25	224.125	156.75
L02	48.125	98.825	62.825	70.7	68.775	85.875	54.2	86.975	42.625	46.95	42.05	71.575	101.775	64.85	57.65	68.175	83.575	97.6	60.325	80.175	102.525	74.5	65.975	33.475	40.9	6.875	63.725	76.3	70.525	77.85	89.125	24.25
L03	51.125	84.125	89.5	89.625	137.5	99.375	94.125	81.75	81.125	74	68.25	83.625	82.75	122.75	104.375	70.75	69.25	87.375	103.25	66	65	89.75	97.25	81.75	86.5	51.25	90.625	60.625	97.125	120.375	69.125	72.875
L04	0	0	0	0	0	0	0	0	0	0	0	0	0	0	0	0	0	0	0	0	0	0	0	0	0	0	0	0	0	0	0	0
L05	110.175	109.325	135.175	94.1	118.05	107.2	88.15	175.825	101.025	117.975	150.725	95.925	133.8	120.05	106.375	76.45	134.725	105.85	101.125	162.2	165.675	111.125	98.875	106.225	85.75	68.125	104.1	102.65	120.925	147.9	104.875	101.925
L06	154.25	148.6	134.65	151.425	158.3	211.05	141.825	163.425	103.925	148.35	160.55	125.525	139.375	139	136.975	146.625	164.1	155.175	129.7	154.975	135.2	148.675	148.875	211.625	135.3	145.625	205.525	151.725	163.65	210.375	152.475	147.625
L07	193.375	217.5	232.125	213.125	218.875	209.25	200.75	196.125	222.125	195.25	200.125	203.625	209.875	209.5	205.5	204.25	205.75	205	212.5	167.125	207.375	231.875	189.25	216.375	229.875	222.75	211.75	200.375	203.625	214.125	185.25	180.375
L08	174.525	157.775	165.375	169.85	124.2	175.525	154.325	112.075	149.1	191.125	123.05	157.9	168.025	205.775	150.375	128.225	158.9	140.45	122.025	174.85	156.375	141.95	206.125	161.6	166.775	133.25	158.375	155.35	129.35	161.15	170.425	176.275
L09	38.25	62.125	120.875	123.125	63.25	10.375	54.375	82.75	78.125	1.625	71.375	42.125	34.625	67.625	28.375	36.375	61	28.5	13.625	39.125	54.125	136	45.5	16.25	71.75	59	92.25	113	52.75	47.25	93.5	55.625
L10	21.375	8.06946	21.6945	65.5278	71.4445	40.125	60.3055	37.0972	51.0695	49.0972	72.6667	48.7361	37.2917	25.2083	30.9028	62.7222	67.8611	13.4167	76.1667	45.2778	52.3195	46.4167	57.3889	39.9028	49.125	39.375	64.7917	66.75	64.8333	39.6945	76.2778	23.5
L11	0	0	0	0	0	0	0	0	0	0	0	0	0	0	0	0	0	0	0	0	0	0	0	0	0	0	0	0	0	0	0	0
L12	0	0	0	0	0	0	0	0	0	0	0	0	0	0	0	0	0	0	0	0	0	0	0	0	0	0	0	0	0	0	0	0
L13	91.1667	19.7917	26.1945	80.5	4.55554	24	14.6945	2.95831	49.5695	66.5139	20.9583	47.4167	23.0972	12.1389	37.0972	46.1528	13.9445	37.6945	50.8611	50.5278	5.02777	46.6389	14.2917	59.4445	62.7778	72.5139	90.0139	44.9167	35.6805	30.125	16.2778	97.6667
L14	34.25	43.7857	37.5714	32.3929	21.9643	45.5179	40.7679	39.25	61.0536	44.6607	59.1964	71.6607	25.5714	33.5357	42.6429	40.7679	49.2857	45.8929	51.2857	38.4286	22.7857	34.8571	50.6964	39.8571	45.0179	47	34.1786	50.3214	38.0357	24.9107	23.1429	45.0536
L15	160.875	171	173.125	155.625	148.25	173.5	180.5	159.125	158.5	157.5	168.125	164.125	186.75	159.25	160.75	168.25	150.75	159.875	165.75	162.125	163.875	159	173	153.5	171.375	160.5	155.5	160	166.625	169.375	158.625	155.125
L16	0	0	0	0	0	0	0	0	0	0	0	0	0	0	0	0	0	0	0	0	0	0	0	0	0	0	0	0	0	0	0	0
L17	0	0	0	0	0	0	0	0	0	0	0	0	0	0	0	0	0	0	0	0	0	0	0	0	0	0	0	0	0	0	0	0
L18	0	0	0	0	0	0	0	0	0	0	0	0	0	0	0	0	0	0	0	0	0	0	0	0	0	0	0	0	0	0	0	0
L19	0	0	0	0	0	0	0	0	0	0	0	0	0	0	0	0	0	0	0	0	0	0	0	0	0	0	0	0	0	0	0	0
L20	0	0	0	0	0	0	0	0	0	0	0	0	0	0	0	0	0	0	0	0	0	0	0	0	0	0	0	0	0	0	0	0
L21	0	0	0	0	0	0	0	0	0	0	0	0	0	0	0	0	0	0	0	0	0	0	0	0	0	0	0	0	0	0	0	0
L22	0	0	0	0	0	0	0	0	0	0	0	0	0	0	0	0	0	0	0	0	0	0	0	0	0	0	0	0	0	0	0	0
L23	0	0	0	0	0	0	0	0	0	0	0	0	0	0	0	0	0	0	0	0	0	0	0	0	0	0	0	0	0	0	0	0
L24	0	0	0	0	0	0	0	0	0	0	0	0	0	0	0	0	0	0	0	0	0	0	0	0	0	0	0	0	0	0	0	0
M01	0	0	0	0	0	0	0	0	0	0	0	0	0	0	0	0	0	0	0	0	0	0	0	0	0	0	0	0	0	0	0	0
M02	105.625	137	100.625	127.625	117.125	144.375	93.75	178	143.125	112.125	78.375	113.625	105.625	128.375	117.625	126.375	87.375	104.25	133.25	139.75	119.125	100.875	105.375	106.125	128.125	100	135.375	123.5	73.75	51.25	109.875	134.25
M03	248	270.625	269	259.625	270.25	242.75	261.5	249.125	259.625	261.25	218.5	224.5	254.125	279.125	249.125	270.875	233.625	259.75	262.875	243.375	260	252.25	292.625	253.75	257.5	274.625	237	259	279.625	230.75	280.125	270.25
M04	0	0	0	0	0	0	0	0	0	0	0	0	0	0	0	0	0	0	0	0	0	0	0	0	0	0	0	0	0	0	0	0
M05	35.4659	27.0568	55.4659	26.6591	71.7273	47.8864	45.6136	46.2273	28.2614	86.2614	41.3864	68.4886	79.3068	33.4091	80.4545	23.7273	58.7046	19.2159	88.4659	42.2954	29.375	1.18182	16.6136	44.4773	12.1477	36.5114	33.3068	58.8864	46.9546	69.2727	33.3409	64.8295
M06	45.5695	51.7361	51.2778	35.5555	5.15277	46.75	43.3333	32.5695	48.5	48.3195	31.8055	45.8195	53.7778	44.6111	39.7917	32.2778	59.0555	54.5417	50.4583	30.7361	16	46.6389	32.3195	36.4445	51.0278	28.1667	47.9583	7.48608	49.6389	48.4028	44.4445	26.375
M07	159.319	189.875	160.806	143.444	218.681	136.639	97.1528	165.014	136.931	187.319	164.278	119.833	143.486	183.375	156.681	160.306	173.708	144.986	178.903	178.639	127.764	117.5	167.931	187.194	80.4861	156.569	164.986	166.611	170.056	129.417	137.042	154.403
M08	69.6818	95.7841	38.4659	32.7614	49.5	47.7046	60.0909	4.03412	32.5114	60.6364	79.9091	15.2273	41.7273	68	33.4773	40.4886	62.1136	40.1364	65.1591	12.4886	58.5796	68.5	97.5682	41.8409	86.9432	100.205	43.5568	58.7046	0.238647	56.6818	33.8977	69.3068
M09	168.568	180.091	168.443	192.216	179.42	166.341	175.83	204.011	145.375	163.898	178.341	180.784	179.318	199.261	216.739	184.125	151.807	183.739	155.761	172.625	216.125	166.114	190.932	170.386	202.636	177.807	201.102	135.398	187.045	177.364	184.261	195.705
M10	0	0	0	0	0	0	0	0	0	0	0	0	0	0	0	0	0	0	0	0	0	0	0	0	0	0	0	0	0	0	0	0
M11	36.575	33.175	42.5833	38.0084	20.5	40.4416	15.075	23.5666	37.125	20.825	32.6417	37.525	33.2833	12.9583	42.55	24.7917	21.0167	29.75	20.2416	24.2167	27.2333	23.05	37.8084	46.7333	22.2333	24.8084	25.8333	26.3666	33.3166	35.9583	18.9916	2.50836
M12	35.125	34	24.125	19.875	60.25	28.25	55.5	34	13.75	2	45.5	3.375	34.875	54.75	15.375	50.875	47.5	41	2.25	32.25	4.75	38.125	28	53.375	18.5	12.875	8.375	2.125	23.375	24.875	24.5	35.75
M13	102.55	141.7	88.675	126.55	145.7	111.325	107.95	100.025	148.25	111.25	122.9	97.425	119.7	110.375	100.925	80.25	106.6	97.7	112.225	125.95	107.675	126.775	154.425	117.8	125.775	77.5	117.125	112.85	154.1	126.375	110.4	103.325
M14	72.5	105.875	82.875	92.875	74.5	115.5	73.25	63.375	47.25	66	92	130.375	87.875	88.875	43.875	81.5	63.875	25.125	77.75	127	68.375	54.625	26.375	65.5	62.5	59.125	117.75	80.125	78.75	91.375	62.5	53.875
M15	46.625	5.625	58	17.75	36.625	0.5	36	30	85.125	26.75	25	17.625	28.25	27.625	71.75	49.25	45.5	8.875	10.875	33.375	46.375	59.625	12.625	137.5	20.375	55.25	12.75	36.25	36.75	75.875	30.125	55
M16	0	0	0	0	0	0	0	0	0	0	0	0	0	0	0	0	0	0	0	0	0	0	0	0	0	0	0	0	0	0	0	0
M17	28.3068	56.4659	59.1136	39.1136	18.4318	56.8636	55.6477	47.2727	14.8295	66.7841	48	43.25	56.3636	33.8523	50.5341	50.6591	21.7159	16.3295	17.6023	55.3864	51	56.4886	66.0341	59.5114	51.5795	65.5114	37.5227	45.3977	50.3409	60.0909	59.4773	25.4318
M18	0	0	0	0	0	0	0	0	0	0	0	0	0	0	0	0	0	0	0	0	0	0	0	0	0	0	0	0	0	0	0	0
M19	0	0	0	0	0	0	0	0	0	0	0	0	0	0	0	0	0	0	0	0	0	0	0	0	0	0	0	0	0	0	0	0
M20	0	0	0	0	0	0	0	0	0	0	0	0	0	0	0	0	0	0	0	0	0	0	0	0	0	0	0	0	0	0	0	0
M21	0	0	0	0	0	0	0	0	0	0	0	0	0	0	0	0	0	0	0	0	0	0	0	0	0	0	0	0	0	0	0	0
M22	0	0	0	0	0	0	0	0	0	0	0	0	0	0	0	0	0	0	0	0	0	0	0	0	0	0	0	0	0	0	0	0
M23	0	0	0	0	0	0	0	0	0	0	0	0	0	0	0	0	0	0	0	0	0	0	0	0	0	0	0	0	0	0	0	0
M24	0	0	0	0	0	0	0	0	0	0	0	0	0	0	0	0	0	0	0	0	0	0	0	0	0	0	0	0	0	0	0	0
N01	0	0	0	0	0	0	0	0	0	0	0	0	0	0	0	0	0	0	0	0	0	0	0	0	0	0	0	0	0	0	0	0
N02	0	0	0	0	0	0	0	0	0	0	0	0	0	0	0	0	0	0	0	0	0	0	0	0	0	0	0	0	0	0	0	0
N03	35.8365	7.41345	50.9712	64.0673	38.25	43.7308	42.0865	43.0096	32.1827	31.0961	33.1058	2.875	48.8654	15.6346	109.269	37.8269	61.5096	31.9904	63.0096	59.4904	89.2692	43.8365	58.9423	16.3654	52.4038	45.2019	43.8173	62.1538	49.0096	43.9615	61.3654	35.7308
N04	88.7321	65.7679	62.8929	78.4286	91.4286	63.6607	80.6607	63.875	71.3571	88.0893	73.125	121.375	90.9643	92.1607	67.3929	74.1429	86.875	70.5536	95.7143	84.5536	71.1607	69.9464	74.875	80.1607	78.8393	104.161	110.696	66.875	79.2857	95.0179	113.304	80.4643
N05	0	0	0	0	0	0	0	0	0	0	0	0	0	0	0	0	0	0	0	0	0	0	0	0	0	0	0	0	0	0	0	0
N06	18.25	8.75	72.5	3.375	19	7.625	12.75	6.5	28.875	2.5	18.25	34	33.75	7.375	18.375	49.625	1.75	40.875	37.875	20.625	26.875	38.125	8.375	18	91.75	9.75	3.625	11.875	15.375	5.75	97.375	2.25
N07	202.458	191.917	201.75	212.083	195.5	200.5	191.542	241.042	196.833	181.583	207.042	213.125	196.458	197.708	196.583	189.875	227.417	179.625	192	208.208	183.667	196.125	242.708	219.708	211.375	184.75	195.417	206.042	184.667	180.875	194.125	184.375
N08	0	0	0	0	0	0	0	0	0	0	0	0	0	0	0	0	0	0	0	0	0	0	0	0	0	0	0	0	0	0	0	0
N09	15.5	18.375	9.25	14.75	13.125	20.625	8.125	8.5	13	4.625	5	49.125	2.375	15.875	12.5	4.25	14.625	12.75	15.5	14.5	12	3.75	19.75	17.25	3.625	21	24.375	14.5	10.875	28.75	27.5	11.625
N10	48.875	61.7083	67	11.2917	2.25	90.0833	5.45834	1.75	33.2917	8.75	73.75	24.0833	17.9583	12.2083	42.375	52.1667	53.125	54.5833	36.9167	30.125	19.4583	15.5833	8.66669	38.4167	16.5	58.2917	43.0833	21.4167	0.125	77.25	66.9167	23.25
N11	196.625	162.5	187.625	162.875	165.875	173.25	159.5	190.875	172.75	167.375	131.875	166.125	176.25	180	176.5	172.25	174.25	149.625	177.875	189.875	171.625	197	134.125	176.25	166.25	191	182.125	171.625	169.875	169.5	127.125	168.25
N12	0	0	0	0	0	0	0	0	0	0	0	0	0	0	0	0	0	0	0	0	0	0	0	0	0	0	0	0	0	0	0	0
N13	0	0	0	0	0	0	0	0	0	0	0	0	0	0	0	0	0	0	0	0	0	0	0	0	0	0	0	0	0	0	0	0
N14	40.1023	31.875	42.5454	46.6591	32.75	80.9204	32.1591	21.7614	23.3977	40.7954	24.0227	20.3068	15	23.25	37.3295	41.2841	44.75	27.9886	38.7841	61.7841	52.8977	42.6818	69	37.3182	76.25	30.2159	52.8636	19.7727	51.7046	17.4773	13.5568	28.7955
N15	104.625	109.5	102.625	101.75	98.75	104.625	134.625	135.375	103.875	98.875	105.75	110.875	124	126.375	124.125	124.625	117.75	111.875	112.5	103.125	122.375	117.625	142.375	118.75	107.5	108.25	104.375	117.25	90	115.25	112.25	108.625
N16	52.875	49.875	66.375	64.75	71.75	84.875	68	68.875	74.625	75	60	77.75	51.375	60.875	61.125	71.75	73.25	63.125	62.5	103.375	54.625	77.75	82.25	82.375	67.125	69.25	73.875	58.25	96.125	90.5	66.625	61
N17	0	0	0	0	0	0	0	0	0	0	0	0	0	0	0	0	0	0	0	0	0	0	0	0	0	0	0	0	0	0	0	0
N18	0	0	0	0	0	0	0	0	0	0	0	0	0	0	0	0	0	0	0	0	0	0	0	0	0	0	0	0	0	0	0	0
N19	0	0	0	0	0	0	0	0	0	0	0	0	0	0	0	0	0	0	0	0	0	0	0	0	0	0	0	0	0	0	0	0
N20	0	0	0	0	0	0	0	0	0	0	0	0	0	0	0	0	0	0	0	0	0	0	0	0	0	0	0	0	0	0	0	0
N21	0	0	0	0	0	0	0	0	0	0	0	0	0	0	0	0	0	0	0	0	0	0	0	0	0	0	0	0	0	0	0	0
N22	0	0	0	0	0	0	0	0	0	0	0	0	0	0	0	0	0	0	0	0	0	0	0	0	0	0	0	0	0	0	0	0
N23	0	0	0	0	0	0	0	0	0	0	0	0	0	0	0	0	0	0	0	0	0	0	0	0	0	0	0	0	0	0	0	0
N24	0	0	0	0	0	0	0	0	0	0	0	0	0	0	0	0	0	0	0	0	0	0	0	0	0	0	0	0	0	0	0	0
O01	97.9546	89.5568	99.1023	101.795	78.2386	104.33	95.9886	90.9091	91.2273	80.7841	102.432	118.841	81.2046	89.0909	133	87.4546	96.8977	69.3068	85.8977	115.068	120.068	98.75	96.9773	72.3068	95.1704	113.716	91.1364	87.7386	91.1136	115.705	84.3182	122.239
O02	33.5385	42.8461	29.1635	13.6442	10.1346	29.5096	44.2596	75.8077	32.5289	50.0865	38.4423	33.2404	8.90387	38.7404	13.2692	47.1635	32.9039	23.7019	52.7404	11.2981	12.4519	47.0289	59.1539	20.6442	34.6635	3.56732	47.0577	60.8654	35.3173	7.38464	60.25	41.1635
O03	70.5	14.875	11.75	58.25	2.375	58.75	35.375	13.375	30.75	43.75	40.5	10.75	49.625	78	41.625	5.25	32.5	30.625	38.25	11.75	29.375	40.5	50	11.625	43.375	46.625	62.625	55.25	28.375	70.25	62.25	70.875
O04	52.7917	43.0417	94.4167	42.25	45.875	81.125	35.125	48.25	24.4167	29.7917	31.7917	45.0833	52.9583	33.7917	47.25	52.4167	55.4583	54.4583	52.375	34.7917	37.625	34.875	34.2917	31.5	42.125	46.5	39.5417	33.8333	49	49.5417	39	3.375
O05	155.125	145.5	173.25	204.5	191.375	185.75	158.125	172.625	85.375	172	95.75	162.125	126	135.875	151.875	119.625	174.75	157.875	187.25	132.625	104.375	153.375	143	130.125	153.75	132.875	143.5	201	156.75	126.5	152.125	130.25
O06	80.5	77.325	57.325	73.925	74.6	91.275	50.45	93.95	80.025	50.975	73.575	81	94.35	75.525	87.075	87.425	96.975	100.45	100.375	95.675	78.725	80.775	86.55	74.975	41.35	72.075	80.3	59.95	61.5	62.775	83.1	97.975
O07	123.5	165.75	134.5	130.25	178.375	164.5	167.875	117.25	106.375	216.25	206	142.375	138.875	167.625	188	151	164.75	216.375	190.875	142.5	182.625	160.375	141.25	174	159.625	134.375	146.625	191	103	161.625	210.5	127.5
O08	0	0	0	0	0	0	0	0	0	0	0	0	0	0	0	0	0	0	0	0	0	0	0	0	0	0	0	0	0	0	0	0
O09	0	0	0	0	0	0	0	0	0	0	0	0	0	0	0	0	0	0	0	0	0	0	0	0	0	0	0	0	0	0	0	0
O10	0	0	0	0	0	0	0	0	0	0	0	0	0	0	0	0	0	0	0	0	0	0	0	0	0	0	0	0	0	0	0	0
O11	18.8409	22.7386	14.3182	11.3295	31.2045	48.0568	13.9659	13.1932	29.5341	3.30682	26.4432	32.4318	15.9659	28.75	24.8182	23.9659	27.4205	1.38635	46.0795	16.3977	27.25	40.3182	35.0455	23.0682	11	28.1591	21.2727	8.76135	34.5909	35.5795	35.9432	1.96588
O12	0	0	0	0	0	0	0	0	0	0	0	0	0	0	0	0	0	0	0	0	0	0	0	0	0	0	0	0	0	0	0	0
O13	0	0	0	0	0	0	0	0	0	0	0	0	0	0	0	0	0	0	0	0	0	0	0	0	0	0	0	0	0	0	0	0
O14	0	0	0	0	0	0	0	0	0	0	0	0	0	0	0	0	0	0	0	0	0	0	0	0	0	0	0	0	0	0	0	0
O15	0	0	0	0	0	0	0	0	0	0	0	0	0	0	0	0	0	0	0	0	0	0	0	0	0	0	0	0	0	0	0	0
O16	126.125	87.875	105.625	106.125	91.25	106.125	100.375	88.375	107	99.75	94.75	92.25	100.375	104.5	103.625	108.5	98.125	97.5	102.75	93.375	92.75	103.5	100.375	95.625	88.5	108.875	113.75	101.375	115.5	112.625	107.125	103.625
O17	178.375	176.125	171.875	176.75	174.25	179.875	177.375	182.375	178.375	173.875	178	173.5	176.875	178.75	171.125	185.25	175.375	174.25	176.125	178.125	177	177	180.375	176.5	171	177.5	181.5	186.25	176.25	171.625	173.375	184.625
O18	98	102.375	95.5	117	93.625	96.75	104	117.5	87.375	93.75	101.625	92.75	88.125	89	99.875	109.125	92.5	85.625	91.375	113.5	102.625	101.875	99.25	98.625	92.125	90.125	95.25	103	100.875	102.375	100.125	97.875
O19	0	0	0	0	0	0	0	0	0	0	0	0	0	0	0	0	0	0	0	0	0	0	0	0	0	0	0	0	0	0	0	0
O20	0	0	0	0	0	0	0	0	0	0	0	0	0	0	0	0	0	0	0	0	0	0	0	0	0	0	0	0	0	0	0	0
O21	0	0	0	0	0	0	0	0	0	0	0	0	0	0	0	0	0	0	0	0	0	0	0	0	0	0	0	0	0	0	0	0
O22	0	0	0	0	0	0	0	0	0	0	0	0	0	0	0	0	0	0	0	0	0	0	0	0	0	0	0	0	0	0	0	0
O23	0	0	0	0	0	0	0	0	0	0	0	0	0	0	0	0	0	0	0	0	0	0	0	0	0	0	0	0	0	0	0	0
O24	0	0	0	0	0	0	0	0	0	0	0	0	0	0	0	0	0	0	0	0	0	0	0	0	0	0	0	0	0	0	0	0
P01	192.625	234.75	179.625	144.125	156.875	177.625	138.75	191.625	178.875	232.125	194.5	176.625	168.375	179.25	158.625	195.5	187.375	180	175.25	183	191.625	171.625	182.75	150.75	203.25	178	211.125	159.375	174.125	169.625	184.25	188.875
P02	96.875	77.6	90.025	109.325	95.75	92.675	102.475	85.4	74.25	53.325	72.975	111.075	87.775	76.9	59.875	69.2	59.975	91.475	68.25	76.325	89.525	97.675	71.225	85.55	106.925	69.525	66.875	65.3	94.85	95.85	109.375	88.85
P03	67.425	62.775	28.425	57.425	34.525	30.975	59.15	74.375	81.7	66.1	55.15	58.15	72.55	53.675	68.95	71.95	41.175	66.125	59.575	51.275	65.55	59.275	124.7	63.35	64.125	120.125	66.1	73.1	28.5	65.45	52.575	100.175
P04	182.75	304.25	199.5	212	150.875	234.375	181.125	177.875	227.5	186.625	208.375	219.375	221.75	252.875	186.75	202.625	231.75	215.875	213.75	201.125	198.5	204.5	214	202.5	211.625	213.25	256	214.125	149.75	221.125	213.75	179.5
P05	0	0	0	0	0	0	0	0	0	0	0	0	0	0	0	0	0	0	0	0	0	0	0	0	0	0	0	0	0	0	0	0
P06	0	0	0	0	0	0	0	0	0	0	0	0	0	0	0	0	0	0	0	0	0	0	0	0	0	0	0	0	0	0	0	0
P07	4.66669	42.2083	65.2083	15.6667	19.9167	35.0833	41.25	31.8333	69.4167	70.2917	45.4583	27.5417	48.2917	28.9583	56.5	38.7917	57.7083	24.0417	43.9167	41.0833	40	28.7917	11.9583	31.2083	57.875	70.2083	16.5833	5.04169	32.0417	67.375	17.4167	23.9167
P08	0	0	0	0	0	0	0	0	0	0	0	0	0	0	0	0	0	0	0	0	0	0	0	0	0	0	0	0	0	0	0	0
P09	45.9305	3.43054	25.3333	20.6389	0.680542	11.5972	17.0695	19.7917	4.04169	18.2917	38.8333	13.8333	4.23608	16.9167	31.25	16.9167	28.1805	32.1528	1	29.875	0.486084	22.9028	39.5139	2.76392	0.486084	45.8333	26.4583	16.1111	39.9583	12.9445	30.5972	7.59723
P10	0	0	0	0	0	0	0	0	0	0	0	0	0	0	0	0	0	0	0	0	0	0	0	0	0	0	0	0	0	0	0	0
P11	259.667	237.042	238.5	216.708	236.958	235.208	226.333	248.292	219.583	256.375	259.125	295.042	234.208	239.833	229.958	245.333	253.667	238.333	226.417	253.417	240.25	248.292	236.958	292.125	242.167	205.792	271.875	236.792	234.417	235	232.375	291.292
P12	0	0	0	0	0	0	0	0	0	0	0	0	0	0	0	0	0	0	0	0	0	0	0	0	0	0	0	0	0	0	0	0
P13	11.125	10	17.625	14.375	2.75	3.75	8.125	8.25	6.375	32.875	1.125	9.75	25.375	0.5	27.625	6.125	45.75	17.375	10.625	30.375	21	32.875	19.5	17.375	10.5	21.625	42	39	34.625	19.125	0.375	29.875
P14	234	245.5	222.875	234.125	232.125	230.25	239.875	213.625	214.5	182.375	242.75	248.75	287	262.5	235.75	224.125	226.875	257.875	250.375	258.125	211.5	228.375	258.25	242.5	242.125	275.5	230	224	288.875	234.125	258.875	234.625
P15	4.25	4.375	5.75	11.375	1.5	8.25	5.125	63.125	4.625	0.625	3.875	2.5	25.75	28.25	4.625	6	4.875	7.75	5	19.125	4.875	12.125	1.375	3.375	4.375	5.125	6.25	11.25	3.125	2.625	5.5	7.5
P16	62.75	53.625	69.25	46.75	53.75	46.25	53.875	60	76.25	66.125	98.875	65.625	64.25	30.25	65.5	69	50.5	67	63.75	77.875	52.25	70.625	70.375	66.875	66.625	67.5	68.25	78	76.625	81.125	70.75	72.375
P17	45.9205	1.94318	35.8409	21.0341	13.0795	32.1023	16.0568	17.2159	7.73865	49.875	12.9432	10.0114	16.8636	121.045	16.75	27.6705	41.3295	16.0795	29.7727	37.2841	30.6591	17.8636	3.80682	19.2955	27.0682	7.375	14.7159	30.9545	28.625	29.6932	8.06818	0.056824
P18	126.25	139.75	142.5	123.125	120.375	106.25	137.375	116.5	156.625	123	111.375	159.5	120.5	116.5	96.625	139.25	142.75	116.5	106	132.5	136.75	116.75	129.5	106.625	201.375	134.375	114.625	125.5	99.625	128.25	129.125	125.25
P19	0	0	0	0	0	0	0	0	0	0	0	0	0	0	0	0	0	0	0	0	0	0	0	0	0	0	0	0	0	0	0	0
P20	0	0	0	0	0	0	0	0	0	0	0	0	0	0	0	0	0	0	0	0	0	0	0	0	0	0	0	0	0	0	0	0
P21	0	0	0	0	0	0	0	0	0	0	0	0	0	0	0	0	0	0	0	0	0	0	0	0	0	0	0	0	0	0	0	0
P22	0	0	0	0	0	0	0	0	0	0	0	0	0	0	0	0	0	0	0	0	0	0	0	0	0	0	0	0	0	0	0	0
P23	0	0	0	0	0	0	0	0	0	0	0	0	0	0	0	0	0	0	0	0	0	0	0	0	0	0	0	0	0	0	0	0
P24	0	0	0	0	0	0	0	0	0	0	0	0	0	0	0	0	0	0	0	0	0	0	0	0	0	0	0	0	0	0	0	0
Last Cell

## Sheet: PCV-Normalized
PCV Normalized to the Notochord (abs(PCV-Notochord))
	1	2	3	4	5	6	7	8	9	10	11	12	13	14	15	16	17	18	19	20	21	22	23	24	25	26	27	28	29	30	31	32
A01	0	0	0	0	0	0	0	0	0	0	0	0	0	0	0	0	0	0	0	0	0	0	0	0	0	0	0	0	0	0	0	0
A02	556.5	563	560.375	556.875	560.5	553	556.25	561.25	568	559	559.125	558.25	558.625	561.5	556.75	553.875	557.375	557.25	558.625	562.125	561.375	557.25	566.875	562.5	564.125	560.25	562	559.875	559.75	556	560	558.5
A03	551.875	560.375	555.875	556.25	555.375	555.25	551.25	558.5	552	556.375	558.125	555.75	559.25	553.625	557.5	558.375	556.875	558.5	559.125	561	556	560.125	558.875	560.25	554.5	555.125	556.625	558.375	550.75	560.5	555.625	553.75
A04	528.125	526.75	528.375	525.25	531	531.375	533.75	530.875	530.875	531.25	530.125	529.125	517.25	527.625	530.375	530.125	526.875	525.875	526.25	535.25	529.125	524.375	531.875	537.125	525.5	533.875	526.125	529.625	525	525.125	523.125	526.875
A05	0	0	0	0	0	0	0	0	0	0	0	0	0	0	0	0	0	0	0	0	0	0	0	0	0	0	0	0	0	0	0	0
A06	524.875	523.25	517.375	522.875	526.25	517.625	518.375	521.375	515.5	527.25	527.375	521.5	519.5	524.5	519.125	524.375	522.125	526.125	527.5	526.375	525.25	524.5	521	526	521.75	524.25	528.75	524.75	526.375	527	525	525.375
A07	538	540.5	541.125	540.125	536.875	541.5	540.625	542.125	545.625	540.625	542.875	541.625	541.25	544.5	544.875	541	546.25	547.75	545.25	542.375	545.125	549	536.125	539.25	544.625	541.375	537.125	545.125	541	541.5	542.25	539.125
A08	656.25	658.5	663.5	663.25	663.5	661.5	664.5	663.75	672.375	665.875	664	663.75	663.375	659.125	667.75	669.125	664	660.125	662.5	664.625	663.625	664.5	668.5	666.125	670.375	664.5	662.875	660.25	667.375	666.625	667.125	662.625
A09	0	0	0	0	0	0	0	0	0	0	0	0	0	0	0	0	0	0	0	0	0	0	0	0	0	0	0	0	0	0	0	0
A10	538.625	539.375	543.5	541.25	537.5	536.875	546	543.375	539.875	542.375	541.5	539.625	543.875	545.125	542	539	537.5	541.25	543.125	540.125	535	543	539.375	541.75	539.125	541.125	543.625	542.625	544.875	542.625	544.5	538.5
A11	554.25	555.625	559.625	559.25	567.375	555.25	552.25	558.75	554.75	554	555.25	559.5	559.125	557.625	557.375	558.75	550.75	557.75	551.375	554.625	550.75	559.375	555.375	557.375	553.125	554.25	550.25	553.25	555.25	561.125	555.125	556.5
A12	0	0	0	0	0	0	0	0	0	0	0	0	0	0	0	0	0	0	0	0	0	0	0	0	0	0	0	0	0	0	0	0
A13	615.875	609.125	608.125	613	607.125	612.875	611.375	611.125	613.25	611.25	615.625	610.125	619.375	608.375	606.375	607.625	613.75	608.625	609.25	599.25	615.375	616.25	610.25	610	615.5	616	614.875	613.875	611.5	610.25	608.375	608.5
A14	0	0	0	0	0	0	0	0	0	0	0	0	0	0	0	0	0	0	0	0	0	0	0	0	0	0	0	0	0	0	0	0
A15	0	0	0	0	0	0	0	0	0	0	0	0	0	0	0	0	0	0	0	0	0	0	0	0	0	0	0	0	0	0	0	0
A16	0	0	0	0	0	0	0	0	0	0	0	0	0	0	0	0	0	0	0	0	0	0	0	0	0	0	0	0	0	0	0	0
A17	0	0	0	0	0	0	0	0	0	0	0	0	0	0	0	0	0	0	0	0	0	0	0	0	0	0	0	0	0	0	0	0
A18	551	548.75	548.375	546.125	550	547.125	549	549.25	544.75	549	545.375	543.125	553.5	550.625	550.375	548.25	547.875	551.875	551.125	549.25	548.5	547.25	548.625	548.875	555.125	550.375	550.25	548.25	547	551.625	553	553.375
A19	0	0	0	0	0	0	0	0	0	0	0	0	0	0	0	0	0	0	0	0	0	0	0	0	0	0	0	0	0	0	0	0
A20	0	0	0	0	0	0	0	0	0	0	0	0	0	0	0	0	0	0	0	0	0	0	0	0	0	0	0	0	0	0	0	0
A21	0	0	0	0	0	0	0	0	0	0	0	0	0	0	0	0	0	0	0	0	0	0	0	0	0	0	0	0	0	0	0	0
A22	0	0	0	0	0	0	0	0	0	0	0	0	0	0	0	0	0	0	0	0	0	0	0	0	0	0	0	0	0	0	0	0
A23	0	0	0	0	0	0	0	0	0	0	0	0	0	0	0	0	0	0	0	0	0	0	0	0	0	0	0	0	0	0	0	0
A24	0	0	0	0	0	0	0	0	0	0	0	0	0	0	0	0	0	0	0	0	0	0	0	0	0	0	0	0	0	0	0	0
B01	543.625	550.75	538.625	544.625	543.625	542.75	544.875	540.125	536.75	549.375	547.875	546.5	542.375	540.75	542.75	539.625	547.5	541.25	544.375	545	542.625	549	547.75	540.625	545	545.375	549.5	543.5	543.875	544.125	544	548.5
B02	545.5	541.875	537.625	545.75	543.625	543.625	549.375	542.375	544.75	539.5	544.375	546.625	546.625	548.25	543.375	546.75	544.5	544.25	544.75	538.875	542.75	545	547.375	543.875	541.75	546.875	544.25	547.5	547.375	546.875	544.5	544.25
B03	0	0	0	0	0	0	0	0	0	0	0	0	0	0	0	0	0	0	0	0	0	0	0	0	0	0	0	0	0	0	0	0
B04	0	0	0	0	0	0	0	0	0	0	0	0	0	0	0	0	0	0	0	0	0	0	0	0	0	0	0	0	0	0	0	0
B05	628.625	631	635.375	635.5	635.5	635.625	636.25	632.875	636.75	638.875	632.625	638.25	631.875	632.875	632.25	633.75	634.375	634.25	632.625	643.75	633.875	637	632.5	629.875	637.5	632.625	637.25	629.875	639.125	634.125	628	632.125
B06	568.625	561.75	560	565.625	561.625	566.875	562.5	562.375	564.5	565.75	557.75	564.75	562.625	569.5	566.75	564.125	563.5	567.75	567.25	558	562.875	566	559.625	568.125	566.25	560.75	558.375	562	560.25	559.5	560	564.875
B07	0	0	0	0	0	0	0	0	0	0	0	0	0	0	0	0	0	0	0	0	0	0	0	0	0	0	0	0	0	0	0	0
B08	569	573.5	571.625	574.125	571.25	575.125	573.25	570.875	571	571.875	567	575.125	569.125	571.75	570	575	567.875	572.625	572.875	569.75	575.625	574.25	579.25	578.25	566.375	575.875	572.125	570.875	578.375	577.75	572.75	573.875
B09	0	0	0	0	0	0	0	0	0	0	0	0	0	0	0	0	0	0	0	0	0	0	0	0	0	0	0	0	0	0	0	0
B10	573.625	577	572.625	570	575.125	571.25	574.5	570.375	573.75	568.875	570	575.875	577.75	577	579.875	575.25	568.5	571.625	575.375	579.625	579	571.25	574.125	573.375	572.5	570.5	572.125	577.25	574.75	573.875	573.625	572
B11	541.5	537.5	537.125	544.875	550.625	543.25	545.625	544.125	542.125	547.5	540.875	540.25	539.5	545.75	538.125	542.25	548.625	544.75	543.5	548.375	551	540	546.625	545.375	541.5	543	541.375	546.25	547.5	540	542.375	543.875
B12	622	624.5	623.625	621.625	625.625	632.125	622.875	619.875	628.375	627.125	625.375	625.375	625.5	629.625	627.625	633.125	636.625	625.125	626	630.625	624.625	629.875	625.25	628.5	631.875	627.75	627.625	631.625	630.375	623.5	629.5	625.875
B13	535.5	538.125	538.125	540.125	543.25	539	534.75	540.5	535.375	544.5	535.25	545.625	538.125	540	536.125	539.625	542.625	539.75	535.375	542.25	535.375	538.75	542.125	542.75	539.5	536.5	541.25	539.375	540.25	545	542.625	541.125
B14	578.375	579.5	577.625	579.125	579.5	573.75	584.75	579.5	578.125	578.375	582.25	581.625	584.375	578.25	578	575.375	580.5	576.375	579.375	575.125	575.625	578.75	582.625	575.75	581	579.625	582.625	581.875	573.375	580.75	580.625	581.5
B15	542	545.25	545.25	542.375	544.125	542.75	545.625	548.5	541.375	541	540	548.375	545.25	544.875	544.625	548.5	545.25	547.5	544.375	548.125	546.875	545.25	546.375	546.125	547.25	545	551	546.5	547.75	543.125	547.875	545.125
B16	0	0	0	0	0	0	0	0	0	0	0	0	0	0	0	0	0	0	0	0	0	0	0	0	0	0	0	0	0	0	0	0
B17	0	0	0	0	0	0	0	0	0	0	0	0	0	0	0	0	0	0	0	0	0	0	0	0	0	0	0	0	0	0	0	0
B18	0	0	0	0	0	0	0	0	0	0	0	0	0	0	0	0	0	0	0	0	0	0	0	0	0	0	0	0	0	0	0	0
B19	0	0	0	0	0	0	0	0	0	0	0	0	0	0	0	0	0	0	0	0	0	0	0	0	0	0	0	0	0	0	0	0
B20	0	0	0	0	0	0	0	0	0	0	0	0	0	0	0	0	0	0	0	0	0	0	0	0	0	0	0	0	0	0	0	0
B21	0	0	0	0	0	0	0	0	0	0	0	0	0	0	0	0	0	0	0	0	0	0	0	0	0	0	0	0	0	0	0	0
B22	0	0	0	0	0	0	0	0	0	0	0	0	0	0	0	0	0	0	0	0	0	0	0	0	0	0	0	0	0	0	0	0
B23	0	0	0	0	0	0	0	0	0	0	0	0	0	0	0	0	0	0	0	0	0	0	0	0	0	0	0	0	0	0	0	0
B24	0	0	0	0	0	0	0	0	0	0	0	0	0	0	0	0	0	0	0	0	0	0	0	0	0	0	0	0	0	0	0	0
C01	0	0	0	0	0	0	0	0	0	0	0	0	0	0	0	0	0	0	0	0	0	0	0	0	0	0	0	0	0	0	0	0
C02	0	0	0	0	0	0	0	0	0	0	0	0	0	0	0	0	0	0	0	0	0	0	0	0	0	0	0	0	0	0	0	0
C03	659	665.875	660.25	657.875	654.125	662.875	656	663.125	666.75	660.75	666	660.75	661	657.375	659.875	655.625	657.5	665.125	656	657.75	659.75	658.75	674	666.5	662.125	659.375	663.625	663.75	661	665	661.125	664.25
C04	0	0	0	0	0	0	0	0	0	0	0	0	0	0	0	0	0	0	0	0	0	0	0	0	0	0	0	0	0	0	0	0
C05	520.625	517.625	524.375	524.875	523.625	525.625	524.5	526.625	521.5	522.25	526.25	523	522.125	521.875	518.125	526.625	518.125	518.875	522	525.875	521.5	527.5	523.875	520.625	527.875	524.75	519.125	521.75	522.25	523.625	528.5	519.75
C06	0	0	0	0	0	0	0	0	0	0	0	0	0	0	0	0	0	0	0	0	0	0	0	0	0	0	0	0	0	0	0	0
C07	522.5	515.125	520.25	522.375	517.625	518.875	523.5	522.875	519.625	514.375	523.5	521.875	520	521.625	522.125	521.125	524.375	524.875	520	524.375	520	523.25	522.375	521.25	520.375	523.5	522.625	518.25	521.625	521.375	523.75	524.375
C08	0	0	0	0	0	0	0	0	0	0	0	0	0	0	0	0	0	0	0	0	0	0	0	0	0	0	0	0	0	0	0	0
C09	536.625	535.625	539.5	539.125	542.125	536.125	532.5	537.875	540.75	537.75	537.875	538.625	543	536	540.875	541.625	543.75	536	537.5	536	539	537.625	548.125	538.625	537.875	533.375	540.5	542.875	537.125	531.375	535.375	532.375
C10	0	0	0	0	0	0	0	0	0	0	0	0	0	0	0	0	0	0	0	0	0	0	0	0	0	0	0	0	0	0	0	0
C11	0	0	0	0	0	0	0	0	0	0	0	0	0	0	0	0	0	0	0	0	0	0	0	0	0	0	0	0	0	0	0	0
C12	583.625	581.25	582.375	583.375	576.125	584.5	582.5	584.5	580.75	586.625	584	581.125	581.625	580.125	585.75	587.875	585.125	581	586	586.5	584.875	584.375	582.5	579.75	587.125	581.375	587.25	586.125	584.25	584	587.375	581.625
C13	544.75	537.5	540	540.625	541.125	538	540.875	540.625	531.875	537.75	546.75	537.625	547.375	544.125	542.375	543.125	539.625	543.75	538.5	537.25	543.625	543.375	541.25	541.875	546.125	539.75	538	538.5	541.125	544.75	539.75	541.625
C14	540.5	539.75	548	541.375	545	550.75	544	540.5	552.25	547	544.5	546	545.5	552.5	542.375	542.875	544.75	548.5	543.375	545.75	546.5	550.875	543.375	552.875	548.625	546.125	549.125	540.625	539.875	546.125	541.25	553
C15	650.125	659.75	648.125	657.75	651.75	649.25	653.125	656.125	654.5	649.625	657.625	657.5	651.75	657.25	657.75	654.5	657.25	646.75	655.5	656	659.375	654.375	652	656	652	653.375	655.125	654.75	665.5	660.75	658.5	658.25
C16	0	0	0	0	0	0	0	0	0	0	0	0	0	0	0	0	0	0	0	0	0	0	0	0	0	0	0	0	0	0	0	0
C17	0	0	0	0	0	0	0	0	0	0	0	0	0	0	0	0	0	0	0	0	0	0	0	0	0	0	0	0	0	0	0	0
C18	656.25	654	657.375	655	662.125	665.875	655.5	658.625	661.75	658.375	662.875	664.625	656.125	662.5	659.125	663.625	655.75	658.125	664	658.25	655.5	660.625	660.125	656.5	659.625	659.125	661.75	662.25	659.75	656.125	660.625	657.375
C19	0	0	0	0	0	0	0	0	0	0	0	0	0	0	0	0	0	0	0	0	0	0	0	0	0	0	0	0	0	0	0	0
C20	0	0	0	0	0	0	0	0	0	0	0	0	0	0	0	0	0	0	0	0	0	0	0	0	0	0	0	0	0	0	0	0
C21	0	0	0	0	0	0	0	0	0	0	0	0	0	0	0	0	0	0	0	0	0	0	0	0	0	0	0	0	0	0	0	0
C22	0	0	0	0	0	0	0	0	0	0	0	0	0	0	0	0	0	0	0	0	0	0	0	0	0	0	0	0	0	0	0	0
C23	0	0	0	0	0	0	0	0	0	0	0	0	0	0	0	0	0	0	0	0	0	0	0	0	0	0	0	0	0	0	0	0
C24	0	0	0	0	0	0	0	0	0	0	0	0	0	0	0	0	0	0	0	0	0	0	0	0	0	0	0	0	0	0	0	0
D01	0	0	0	0	0	0	0	0	0	0	0	0	0	0	0	0	0	0	0	0	0	0	0	0	0	0	0	0	0	0	0	0
D02	638.5	636.875	644.375	641	638.125	640.875	645.75	637.875	637.625	639.5	642.25	641.25	641.25	640.875	638.25	641.25	639.75	640.75	641.125	645.875	640.5	637.5	645.875	642.625	642	644.875	640.5	641.625	643.375	652.125	640.5	642.75
D03	0	0	0	0	0	0	0	0	0	0	0	0	0	0	0	0	0	0	0	0	0	0	0	0	0	0	0	0	0	0	0	0
D04	516.625	519.25	517.25	515.25	509.875	520.625	516.125	524.5	515.125	515.75	515.25	516.375	519.75	515.875	517.25	517.875	510.75	517.625	520.875	514.125	513.375	515.75	513.75	517	515.5	518.5	514.5	517	524.375	516.25	512.125	519.875
D05	531.75	528.5	529.875	532.625	524.875	525.125	531.375	531.625	529.25	520.625	522.875	526	524.5	525.625	524.75	525	525.875	531.625	523.125	527.625	519.125	525.5	523	528.875	527.375	532	523.625	525.125	525.625	526.25	530.5	532.5
D06	631.75	629.25	622.75	625.375	632.125	624.75	628.5	629.875	622.75	626.625	622.25	624.125	626.375	630.5	628.875	625.75	624	624.125	626.625	628.25	628.375	624.25	633.375	625.125	634.125	626.625	631.5	628.625	625.625	628	632.375	623.5
D07	0	0	0	0	0	0	0	0	0	0	0	0	0	0	0	0	0	0	0	0	0	0	0	0	0	0	0	0	0	0	0	0
D08	572.25	572.375	579.75	574.75	571.625	576.625	573.75	571.375	575.25	581.875	576.75	575.375	574.75	572.75	571.625	574.25	575.875	573.75	581.375	576.125	576.375	574.375	578.5	576.375	577.125	578	575.375	579.75	577.25	576.625	576.375	577.875
D09	0	0	0	0	0	0	0	0	0	0	0	0	0	0	0	0	0	0	0	0	0	0	0	0	0	0	0	0	0	0	0	0
D10	562.875	558.125	560.5	560	562.625	559.375	559.875	557	553.125	558.25	562.875	560.75	559.875	560.875	553.875	558.75	557.375	564.125	555.875	564	562.375	563.875	568.625	560.375	560.875	561.375	561.75	556.25	557.625	562.125	557	560.25
D11	0	0	0	0	0	0	0	0	0	0	0	0	0	0	0	0	0	0	0	0	0	0	0	0	0	0	0	0	0	0	0	0
D12	548.125	549.625	552.375	547.25	546.625	549	547.625	543.875	543.25	544.75	546.75	552.5	555.875	547.25	545	551.875	553.125	555	546.125	552.75	551.25	555.125	552.25	554	551.625	552.25	550	558.25	554.375	550.625	548.5	549.875
D13	0	0	0	0	0	0	0	0	0	0	0	0	0	0	0	0	0	0	0	0	0	0	0	0	0	0	0	0	0	0	0	0
D14	0	0	0	0	0	0	0	0	0	0	0	0	0	0	0	0	0	0	0	0	0	0	0	0	0	0	0	0	0	0	0	0
D15	0	0	0	0	0	0	0	0	0	0	0	0	0	0	0	0	0	0	0	0	0	0	0	0	0	0	0	0	0	0	0	0
D16	0	0	0	0	0	0	0	0	0	0	0	0	0	0	0	0	0	0	0	0	0	0	0	0	0	0	0	0	0	0	0	0
D17	0	0	0	0	0	0	0	0	0	0	0	0	0	0	0	0	0	0	0	0	0	0	0	0	0	0	0	0	0	0	0	0
D18	0	0	0	0	0	0	0	0	0	0	0	0	0	0	0	0	0	0	0	0	0	0	0	0	0	0	0	0	0	0	0	0
D19	0	0	0	0	0	0	0	0	0	0	0	0	0	0	0	0	0	0	0	0	0	0	0	0	0	0	0	0	0	0	0	0
D20	0	0	0	0	0	0	0	0	0	0	0	0	0	0	0	0	0	0	0	0	0	0	0	0	0	0	0	0	0	0	0	0
D21	0	0	0	0	0	0	0	0	0	0	0	0	0	0	0	0	0	0	0	0	0	0	0	0	0	0	0	0	0	0	0	0
D22	0	0	0	0	0	0	0	0	0	0	0	0	0	0	0	0	0	0	0	0	0	0	0	0	0	0	0	0	0	0	0	0
D23	0	0	0	0	0	0	0	0	0	0	0	0	0	0	0	0	0	0	0	0	0	0	0	0	0	0	0	0	0	0	0	0
D24	0	0	0	0	0	0	0	0	0	0	0	0	0	0	0	0	0	0	0	0	0	0	0	0	0	0	0	0	0	0	0	0
E01	594.5	601.25	591.625	598.125	592.625	591.625	592.25	591.125	589	592.875	599.125	596.25	598.5	590.375	591.75	594.625	596.25	591.75	594.5	597.5	601	592.875	592.75	595.25	594.625	589.5	587.5	594.625	594.875	597	599.125	591.375
E02	0	0	0	0	0	0	0	0	0	0	0	0	0	0	0	0	0	0	0	0	0	0	0	0	0	0	0	0	0	0	0	0
E03	566.75	570.875	569	563	559.625	565.375	567.5	566.5	569.125	564.875	559.875	563.5	571.5	565.625	567.5	563.75	562.625	565.125	563.75	569.375	565	565.75	556.625	559.375	556.875	561	564	568.625	567.125	564.625	556.125	565.25
E04	550	551.125	553.5	557	549	550.125	549.375	550	553.125	551.625	544.75	554	548.375	553.125	553.375	552.75	550.125	544.25	558.375	553.25	552.5	553.125	556.625	548.625	546.5	553	550.125	549.25	547.875	549.25	552.625	552.375
E05	577.125	574.125	570.625	581.375	573.25	572	582.375	584.375	574	570.375	581.125	571	572.875	575.5	574.125	581	579	579.25	570.75	578.5	569.125	579.125	582.25	575.625	579.5	577.25	583.5	576.75	573.125	578.75	580.75	573.875
E06	572.875	567.25	573.375	567.125	570.625	568.375	577	571.5	572.375	562.25	569.375	573	575.875	572.5	577.25	574.625	573.375	572.5	575.25	575.375	578	571.25	580.375	573.375	577.375	573	575.75	574	574.375	578.375	563.125	575.875
E07	0	0	0	0	0	0	0	0	0	0	0	0	0	0	0	0	0	0	0	0	0	0	0	0	0	0	0	0	0	0	0	0
E08	0	0	0	0	0	0	0	0	0	0	0	0	0	0	0	0	0	0	0	0	0	0	0	0	0	0	0	0	0	0	0	0
E09	0	0	0	0	0	0	0	0	0	0	0	0	0	0	0	0	0	0	0	0	0	0	0	0	0	0	0	0	0	0	0	0
E10	579.75	580.875	579.75	580.875	576.125	570.625	577.25	579.625	564.75	576.375	575.5	574.875	578	575.375	573.625	577.625	580	578.75	582.25	579	578.625	577.125	579.375	583.375	568.5	572.875	577.75	576.375	581	575	582.75	576.875
E11	0	0	0	0	0	0	0	0	0	0	0	0	0	0	0	0	0	0	0	0	0	0	0	0	0	0	0	0	0	0	0	0
E12	549.5	558.5	554.125	555.375	555.375	553.75	557.5	551.5	552.125	555.875	545.125	557.125	551.375	555.875	557.375	552.25	551	545	554	552.25	553	552.75	557.25	555	553	554.25	558.5	555	562	557.375	550.75	553.125
E13	0	0	0	0	0	0	0	0	0	0	0	0	0	0	0	0	0	0	0	0	0	0	0	0	0	0	0	0	0	0	0	0
E14	0	0	0	0	0	0	0	0	0	0	0	0	0	0	0	0	0	0	0	0	0	0	0	0	0	0	0	0	0	0	0	0
E15	0	0	0	0	0	0	0	0	0	0	0	0	0	0	0	0	0	0	0	0	0	0	0	0	0	0	0	0	0	0	0	0
E16	0	0	0	0	0	0	0	0	0	0	0	0	0	0	0	0	0	0	0	0	0	0	0	0	0	0	0	0	0	0	0	0
E17	570.375	566	565.5	569.875	567	569.25	570	572.5	571.875	577.5	563.375	570.75	566.625	569.625	570.125	561.25	573.125	567.875	569.75	565.75	562.875	574.25	569.625	566	568.375	568.125	560.5	571	569.125	571.375	572.625	572.125
E18	511.375	511.5	511.5	516.375	513.375	517.5	514.125	512.875	514.125	512.625	511.875	511.625	517.375	519.75	519	516.125	511.75	511.5	512.375	512	518	513.375	511.375	514	514.5	513.625	511.5	513.875	512.25	519.5	513.375	516
E19	0	0	0	0	0	0	0	0	0	0	0	0	0	0	0	0	0	0	0	0	0	0	0	0	0	0	0	0	0	0	0	0
E20	0	0	0	0	0	0	0	0	0	0	0	0	0	0	0	0	0	0	0	0	0	0	0	0	0	0	0	0	0	0	0	0
E21	0	0	0	0	0	0	0	0	0	0	0	0	0	0	0	0	0	0	0	0	0	0	0	0	0	0	0	0	0	0	0	0
E22	0	0	0	0	0	0	0	0	0	0	0	0	0	0	0	0	0	0	0	0	0	0	0	0	0	0	0	0	0	0	0	0
E23	0	0	0	0	0	0	0	0	0	0	0	0	0	0	0	0	0	0	0	0	0	0	0	0	0	0	0	0	0	0	0	0
E24	0	0	0	0	0	0	0	0	0	0	0	0	0	0	0	0	0	0	0	0	0	0	0	0	0	0	0	0	0	0	0	0
F01	0	0	0	0	0	0	0	0	0	0	0	0	0	0	0	0	0	0	0	0	0	0	0	0	0	0	0	0	0	0	0	0
F02	0	0	0	0	0	0	0	0	0	0	0	0	0	0	0	0	0	0	0	0	0	0	0	0	0	0	0	0	0	0	0	0
F03	632.5	630.75	634.25	631	631.25	636.625	628.75	633.5	631.25	627.5	641.75	627	629.875	627.375	638.625	631.25	638.375	630.625	641.75	632.25	630.875	635.875	628.5	629.25	630.625	633.125	631.5	631.875	635.125	628.75	636	640.625
F04	555.75	556.75	556.5	549.875	555.75	550.125	560.375	555.5	560.125	553.75	550.375	548	558	550.875	549.125	558.375	556.875	551.875	554.5	557	558.25	554.25	555.875	554.625	555.125	552.375	557.25	549.875	551.5	553.25	558.125	551.625
F05	562.75	564.125	562.625	561.625	559.75	565.375	559.375	558.75	561.625	561.125	553.75	555	561.5	564.25	559	558.25	555.25	563.875	557.875	561.5	559.75	559.875	558.625	556.125	560.75	561.75	551.125	560.875	564.125	561.875	560	557.25
F06	0	0	0	0	0	0	0	0	0	0	0	0	0	0	0	0	0	0	0	0	0	0	0	0	0	0	0	0	0	0	0	0
F07	550.375	547	548.125	547.75	547.375	555.25	548.875	554.5	549.875	550.75	557.375	556	552.25	554.625	548.625	552.375	549.875	551.625	547.625	549.875	552.625	548.5	552.25	550	548.75	552.375	548	548.5	547.25	549.25	551.25	543.375
F08	0	0	0	0	0	0	0	0	0	0	0	0	0	0	0	0	0	0	0	0	0	0	0	0	0	0	0	0	0	0	0	0
F09	0	0	0	0	0	0	0	0	0	0	0	0	0	0	0	0	0	0	0	0	0	0	0	0	0	0	0	0	0	0	0	0
F10	561.5	561.875	560.875	562.625	562.75	556.875	559.625	559.625	563.375	560.375	563.375	562.25	567.25	561.25	565.25	567.875	558.375	570.5	556.625	567	562.375	566.25	564.25	560.75	560.875	558.75	558.125	562.125	561	558.875	566.125	563.75
F11	653.125	648.75	644.75	650	651.75	650.875	654	649.125	654.75	645.125	649	648.5	652	653.125	647	648.25	650.25	649	654.75	647.125	653.625	650.875	658.125	645	656.125	651.75	649.5	651.25	650.875	650	653.375	652
F12	571.125	570.875	573.625	567.75	575.125	570	574.375	574.25	576.625	574.125	572	570.75	574.375	571.875	572.5	571.375	569.25	571.75	575.375	571.625	576.375	571.875	575.125	573.5	572.125	572.875	572.25	568.875	573.125	568.875	568.125	569.25
F13	550.875	551.125	547	550.625	547.75	557.375	552.75	547.375	549.75	549.25	553.625	558.75	553.25	553.75	550.25	553.875	549.75	558.75	552.125	551.25	556	551.25	553.375	550.875	551.375	549.125	554.125	551.125	553	559.375	551.875	557.5
F14	0	0	0	0	0	0	0	0	0	0	0	0	0	0	0	0	0	0	0	0	0	0	0	0	0	0	0	0	0	0	0	0
F15	544	544.875	542.625	548.625	546.625	541.25	544.125	547.875	544	547.375	549.875	552.375	542.875	537.875	547.375	541	548	549	551	546.375	542.875	550.125	548.125	555.625	545.375	546.25	545.5	548.375	540.375	546.625	547	549.375
F16	0	0	0	0	0	0	0	0	0	0	0	0	0	0	0	0	0	0	0	0	0	0	0	0	0	0	0	0	0	0	0	0
F17	0	0	0	0	0	0	0	0	0	0	0	0	0	0	0	0	0	0	0	0	0	0	0	0	0	0	0	0	0	0	0	0
F18	0	0	0	0	0	0	0	0	0	0	0	0	0	0	0	0	0	0	0	0	0	0	0	0	0	0	0	0	0	0	0	0
F19	0	0	0	0	0	0	0	0	0	0	0	0	0	0	0	0	0	0	0	0	0	0	0	0	0	0	0	0	0	0	0	0
F20	0	0	0	0	0	0	0	0	0	0	0	0	0	0	0	0	0	0	0	0	0	0	0	0	0	0	0	0	0	0	0	0
F21	0	0	0	0	0	0	0	0	0	0	0	0	0	0	0	0	0	0	0	0	0	0	0	0	0	0	0	0	0	0	0	0
F22	0	0	0	0	0	0	0	0	0	0	0	0	0	0	0	0	0	0	0	0	0	0	0	0	0	0	0	0	0	0	0	0
F23	0	0	0	0	0	0	0	0	0	0	0	0	0	0	0	0	0	0	0	0	0	0	0	0	0	0	0	0	0	0	0	0
F24	0	0	0	0	0	0	0	0	0	0	0	0	0	0	0	0	0	0	0	0	0	0	0	0	0	0	0	0	0	0	0	0
G01	0	0	0	0	0	0	0	0	0	0	0	0	0	0	0	0	0	0	0	0	0	0	0	0	0	0	0	0	0	0	0	0
G02	604.5	605.125	601.625	602.375	602.125	606.125	609.125	611.375	598.125	603.75	600.75	608.625	597.125	607.25	598.75	597.625	606.75	602.75	600.625	604.75	600.75	600.75	606.75	601.5	601.875	602.625	606.875	600.125	604.5	604.5	604.25	599.125
G03	0	0	0	0	0	0	0	0	0	0	0	0	0	0	0	0	0	0	0	0	0	0	0	0	0	0	0	0	0	0	0	0
G04	0	0	0	0	0	0	0	0	0	0	0	0	0	0	0	0	0	0	0	0	0	0	0	0	0	0	0	0	0	0	0	0
G05	614.375	612.125	620.375	613	618.875	613.5	612	612.25	612.875	611.25	616.625	615.25	616.25	613.625	611.375	610.375	614.875	618.75	613.375	616.75	621.125	612.75	613.375	616.5	614.125	616.25	613.125	615.5	614.75	619.625	615	619.875
G06	558.375	560.75	561.25	559.125	560.5	558.75	564.125	556.125	563	558.25	562.625	561.875	562.5	558.25	560.625	561.625	560.375	563	557	559.375	559.25	562.25	565.875	560.25	559.5	562.875	560.75	560.875	557.25	559.125	562.375	560.25
G07	654	657.125	657.375	645.375	655.625	661.75	657.875	654.125	661.875	659.625	662.75	658.125	661.125	651.75	658.875	654.625	662	654.25	660.125	661.625	659.875	656.125	660	667.625	659.625	658.25	657.625	660.875	657.5	656.5	656.25	659.625
G08	548.5	548.75	554.75	548.875	551.625	547	550.625	557	553.875	551.875	552.5	549.5	552.125	548.5	553.125	553.5	555.875	550.5	556.5	561.5	554.125	551.875	554.25	549.75	549	550.375	550.75	549.625	558.875	555.625	561	551.125
G09	540.875	534.75	540.25	542.875	533	537.875	536.375	544.375	532.875	542.625	540.375	542.375	538.875	536.875	536	544.25	540.875	539.5	541.5	540.875	543.25	535.625	539.375	545.625	544	535	536.125	541.375	538.5	543.875	544.25	540.375
G10	554	556	558.5	554.25	555.5	556.375	549.5	550	555.125	554.75	555.375	549.875	551.625	556.375	554.625	555.5	550.5	555.375	556.875	558.375	555.5	547.375	553.875	558.625	556.125	550.25	553.5	553.25	549.5	551.75	559.125	553
G11	505.5	512.375	510.875	504.375	513.5	513.125	515.25	513.25	517.625	507.25	509.25	506.875	510.5	514.25	514.75	514.25	510.375	510.125	513.5	508.625	510	513.125	512.125	508.375	507.25	510.125	505.375	506.5	513.75	512.25	510	513
G12	551.5	557.625	556.5	561.5	558.125	550.625	555.125	554.625	562.125	560	557.125	557.5	550.25	550.375	557.375	556.875	560.875	558.375	553.625	553.25	558.5	557.125	564.25	557.125	552.75	554.5	553.125	561	562.75	557.5	555.125	558
G13	633.75	635.125	631.125	629.125	631.625	632.75	636	630.625	624.125	631	638.5	636.375	633.25	631.875	632.25	624.5	635.625	628.625	633.5	636.875	637.125	633	635.375	633.25	629.375	633.5	636.125	638.5	627.5	630.875	634.5	628.125
G14	0	0	0	0	0	0	0	0	0	0	0	0	0	0	0	0	0	0	0	0	0	0	0	0	0	0	0	0	0	0	0	0
G15	574.5	575.625	576	573.25	577.875	575.75	575	576.125	578.375	574.75	575.625	574.875	571.75	573.875	578.375	574.375	570.125	574.625	575.375	573.5	577.375	579.5	575.375	576.375	573.375	579.375	576.25	573.5	575	577.25	573.25	572.625
G16	0	0	0	0	0	0	0	0	0	0	0	0	0	0	0	0	0	0	0	0	0	0	0	0	0	0	0	0	0	0	0	0
G17	572.5	568.375	570.5	572	573	572.25	571.875	566.375	565.625	570.75	573.125	571.25	574.25	568.375	569.625	571.625	567.75	572.125	567.625	569.125	569.75	572.25	563.25	576.25	570.375	563.375	570.25	573.375	572.75	571.5	573	564.375
G18	0	0	0	0	0	0	0	0	0	0	0	0	0	0	0	0	0	0	0	0	0	0	0	0	0	0	0	0	0	0	0	0
G19	0	0	0	0	0	0	0	0	0	0	0	0	0	0	0	0	0	0	0	0	0	0	0	0	0	0	0	0	0	0	0	0
G20	0	0	0	0	0	0	0	0	0	0	0	0	0	0	0	0	0	0	0	0	0	0	0	0	0	0	0	0	0	0	0	0
G21	0	0	0	0	0	0	0	0	0	0	0	0	0	0	0	0	0	0	0	0	0	0	0	0	0	0	0	0	0	0	0	0
G22	0	0	0	0	0	0	0	0	0	0	0	0	0	0	0	0	0	0	0	0	0	0	0	0	0	0	0	0	0	0	0	0
G23	0	0	0	0	0	0	0	0	0	0	0	0	0	0	0	0	0	0	0	0	0	0	0	0	0	0	0	0	0	0	0	0
G24	0	0	0	0	0	0	0	0	0	0	0	0	0	0	0	0	0	0	0	0	0	0	0	0	0	0	0	0	0	0	0	0
H01	554.125	555.5	559	563.5	561.75	556	553.75	559.5	556.75	556.5	556.5	563.125	553.375	554.25	557.5	558.625	559.875	557.875	556	554.25	560.25	559.625	554.375	562.25	557.125	556.25	559	554.125	561.125	555.5	556.125	563.625
H02	554.625	545.625	551.75	547.75	554.5	554.75	552.125	552.125	554.875	553	559.5	550.375	545.25	554	550.375	556.875	554.375	556.5	551.75	558.875	554	561.375	555.375	551.25	558	552.875	556	555.5	552.25	548.25	551.125	555
H03	499.75	502.375	500.625	497.75	501.125	506.375	505.125	500.75	504.875	501.875	504.75	505.625	502.25	505.5	504	506.5	501.875	496.5	498.5	499.125	499.5	505.625	504	501.5	505.25	497.625	500.375	502.125	500.875	498.375	503.75	502.375
H04	682.625	675.5	681	675	674.25	676.875	682.125	676.125	678.75	680.375	684.875	677.25	679.625	670.125	677.375	683.375	678.25	682.125	682.5	678.125	672.875	680.125	676.625	676	671	679.25	676.125	669.75	680.125	675.125	671.625	678.875
H05	569.75	575.875	566.25	571.875	569.75	569.75	571.75	575.5	571.25	570.25	570.875	574	571.5	565.125	568.875	568.75	574.75	571.125	565.25	572	570.75	570.625	571.5	572.125	568	568.125	573	573	571.25	568.625	569.875	564.5
H06	628.125	617.75	627	629.75	626.25	625.375	621.75	624.125	624	623.75	628.75	627	629.875	626.625	632.25	627.625	627.75	626.125	630	626.75	632.25	631.5	631.25	623.75	628	629	619.625	623.125	629	628.625	625.875	635.75
H07	0	0	0	0	0	0	0	0	0	0	0	0	0	0	0	0	0	0	0	0	0	0	0	0	0	0	0	0	0	0	0	0
H08	0	0	0	0	0	0	0	0	0	0	0	0	0	0	0	0	0	0	0	0	0	0	0	0	0	0	0	0	0	0	0	0
H09	0	0	0	0	0	0	0	0	0	0	0	0	0	0	0	0	0	0	0	0	0	0	0	0	0	0	0	0	0	0	0	0
H10	517	512.75	514.625	520	522.5	515.5	513.25	513	513.875	516.125	515.875	516.375	515.5	519.625	515.125	509.875	510.875	515.625	514.5	513.25	515.5	514.625	512.5	521.625	516.25	509.25	515.5	523.625	517	517.625	518.875	515.375
H11	480.75	487.125	482.25	476.625	487.375	481.375	481.875	481.75	483.25	481.375	485.375	480.75	481.25	481.875	479.875	478.75	484.375	484.75	483	480.125	487.5	476.625	483.75	481.5	486.5	478.5	485.125	478.5	480	481.375	492.375	484
H12	553.25	549.875	548.75	553.25	559.375	550.625	553	548	549.75	552.75	550.75	552.125	552.125	557.375	545.375	550.75	554.875	552.625	554.5	554.875	550.25	548.875	548.625	554.125	556.375	554.5	549	555.625	549.25	551.75	552.875	551
H13	0	0	0	0	0	0	0	0	0	0	0	0	0	0	0	0	0	0	0	0	0	0	0	0	0	0	0	0	0	0	0	0
H14	615.375	611.875	620	612.75	619.25	610.125	613.125	616	618.75	616	619.375	624.625	612.875	617.375	615.875	612.875	619	618.25	620	612.5	611.75	619.5	614.625	620	612.75	613	617.375	611	617.5	612.375	617.375	613.375
H15	653	656.625	651.25	653.25	650.875	654.5	659.5	654.5	650.25	652.5	646	651.75	652.625	650.875	651.5	653.625	657.625	648.75	652.375	657.875	659.75	655.75	649.625	654.625	656.375	650.75	651.625	650.875	651.375	654.875	649.875	652.75
H16	0	0	0	0	0	0	0	0	0	0	0	0	0	0	0	0	0	0	0	0	0	0	0	0	0	0	0	0	0	0	0	0
H17	0	0	0	0	0	0	0	0	0	0	0	0	0	0	0	0	0	0	0	0	0	0	0	0	0	0	0	0	0	0	0	0
H18	0	0	0	0	0	0	0	0	0	0	0	0	0	0	0	0	0	0	0	0	0	0	0	0	0	0	0	0	0	0	0	0
H19	0	0	0	0	0	0	0	0	0	0	0	0	0	0	0	0	0	0	0	0	0	0	0	0	0	0	0	0	0	0	0	0
H20	0	0	0	0	0	0	0	0	0	0	0	0	0	0	0	0	0	0	0	0	0	0	0	0	0	0	0	0	0	0	0	0
H21	0	0	0	0	0	0	0	0	0	0	0	0	0	0	0	0	0	0	0	0	0	0	0	0	0	0	0	0	0	0	0	0
H22	0	0	0	0	0	0	0	0	0	0	0	0	0	0	0	0	0	0	0	0	0	0	0	0	0	0	0	0	0	0	0	0
H23	0	0	0	0	0	0	0	0	0	0	0	0	0	0	0	0	0	0	0	0	0	0	0	0	0	0	0	0	0	0	0	0
H24	0	0	0	0	0	0	0	0	0	0	0	0	0	0	0	0	0	0	0	0	0	0	0	0	0	0	0	0	0	0	0	0
I01	0	0	0	0	0	0	0	0	0	0	0	0	0	0	0	0	0	0	0	0	0	0	0	0	0	0	0	0	0	0	0	0
I02	644.625	653.375	645.25	656.5	648.75	646.75	650.5	658.375	648.5	649.125	649.25	654.75	647.75	649.75	646.5	654.625	653	651.25	649.5	650.5	653.5	648.875	654	646.375	655.625	647	651.5	651.625	660.125	648	652.125	655.125
I03	556	548.25	553.375	550	549.5	551.25	554.875	552.125	549.25	547.375	550	557.5	551.75	558.625	551	553.75	550.875	543.375	545.25	546.875	547.125	545	547	540.375	546.75	546.375	548.375	547.875	550.625	548.75	546.375	552
I04	538.375	537.5	538.125	529.25	538	538.625	537.5	537.25	536.5	542	535.875	533	537.5	540.375	536.75	534.625	533.875	545	538.5	534.625	535.75	538.875	543.75	535.875	542	536.25	534.375	541.625	542.5	540.125	539.25	533.875
I05	600.375	594.125	590	592.25	595.125	591.25	592.375	590.875	591	590.625	593.625	601.625	594.5	598	598.375	597.25	599.875	595.375	594.625	596.75	593.75	595.25	589.375	593.5	598	589.875	599.625	596.875	587.375	599	588.25	596.625
I06	623.75	626.5	628.125	628.125	622.25	626.25	626.5	627.375	630	626	628.75	622.25	629.875	623.25	622	624.625	624.125	620.875	628.875	620	626.25	627.875	630.625	629.5	630.375	630.25	621.75	624.375	623.5	627.625	629.125	626
I07	0	0	0	0	0	0	0	0	0	0	0	0	0	0	0	0	0	0	0	0	0	0	0	0	0	0	0	0	0	0	0	0
I08	662.75	667.625	664.5	664	664.625	662.75	667.625	666.875	669.75	664.5	663.625	666.375	668.125	667.625	667.875	664.75	661.625	661.75	665	662.375	670.375	668.25	663.25	663.5	671.875	667.625	665.625	664.625	662	666.75	665.375	669.625
I09	0	0	0	0	0	0	0	0	0	0	0	0	0	0	0	0	0	0	0	0	0	0	0	0	0	0	0	0	0	0	0	0
I10	0	0	0	0	0	0	0	0	0	0	0	0	0	0	0	0	0	0	0	0	0	0	0	0	0	0	0	0	0	0	0	0
I11	0	0	0	0	0	0	0	0	0	0	0	0	0	0	0	0	0	0	0	0	0	0	0	0	0	0	0	0	0	0	0	0
I12	618	606.625	610	613.875	606.75	611.25	615.75	618.875	606	608.75	609.875	611.875	618.625	611	616.25	612.125	607	610.625	610.75	618.125	611.125	618.375	609.625	613.875	611.625	610.375	611.25	610.125	615.25	607.375	609.75	613.25
I13	0	0	0	0	0	0	0	0	0	0	0	0	0	0	0	0	0	0	0	0	0	0	0	0	0	0	0	0	0	0	0	0
I14	658.875	662.125	663.25	660	664	667.125	666.5	661.625	666.125	666	664.625	663.875	665.5	668.25	666.125	666.75	656.5	670.875	669.25	661.25	662.875	668.125	669.625	663.875	669	661.875	667.125	668.125	664.25	661.375	664.25	662.625
I15	564.625	558.5	568.25	563.25	569.75	564.875	573.5	564.75	567.875	566.25	568.25	566.625	562.375	564.875	564.625	566.875	564.25	562.875	561.75	569	570.125	570.375	563.5	566.375	564.25	567.75	564.75	570.75	563.625	567.25	563.625	569.25
I16	0	0	0	0	0	0	0	0	0	0	0	0	0	0	0	0	0	0	0	0	0	0	0	0	0	0	0	0	0	0	0	0
I17	0	0	0	0	0	0	0	0	0	0	0	0	0	0	0	0	0	0	0	0	0	0	0	0	0	0	0	0	0	0	0	0
I18	0	0	0	0	0	0	0	0	0	0	0	0	0	0	0	0	0	0	0	0	0	0	0	0	0	0	0	0	0	0	0	0
I19	0	0	0	0	0	0	0	0	0	0	0	0	0	0	0	0	0	0	0	0	0	0	0	0	0	0	0	0	0	0	0	0
I20	0	0	0	0	0	0	0	0	0	0	0	0	0	0	0	0	0	0	0	0	0	0	0	0	0	0	0	0	0	0	0	0
I21	0	0	0	0	0	0	0	0	0	0	0	0	0	0	0	0	0	0	0	0	0	0	0	0	0	0	0	0	0	0	0	0
I22	0	0	0	0	0	0	0	0	0	0	0	0	0	0	0	0	0	0	0	0	0	0	0	0	0	0	0	0	0	0	0	0
I23	0	0	0	0	0	0	0	0	0	0	0	0	0	0	0	0	0	0	0	0	0	0	0	0	0	0	0	0	0	0	0	0
I24	0	0	0	0	0	0	0	0	0	0	0	0	0	0	0	0	0	0	0	0	0	0	0	0	0	0	0	0	0	0	0	0
J01	666.375	666.5	661.75	672.375	669.875	669.125	675	663.375	658.125	664.875	665.875	664.375	668.75	667.875	667.125	670.625	671.5	668.875	675.125	665.625	670.125	668.875	665.5	664.625	666.625	668.125	665.625	662.875	670.875	661.75	665.75	663.375
J02	0	0	0	0	0	0	0	0	0	0	0	0	0	0	0	0	0	0	0	0	0	0	0	0	0	0	0	0	0	0	0	0
J03	0	0	0	0	0	0	0	0	0	0	0	0	0	0	0	0	0	0	0	0	0	0	0	0	0	0	0	0	0	0	0	0
J04	671.375	673.25	668.25	663.875	670.25	672.25	671.125	663.875	675	669.25	669.375	679.625	669	666.5	668.625	669.625	675.375	681.125	676.625	677.875	671.625	668.625	668.375	669.125	666.5	668.25	668.875	674.125	673.25	676.625	665.25	666.5
J05	604.625	603.875	606.375	608.375	604.25	606.375	600.125	605.5	609.75	609	603	604.5	605.25	610.125	607.375	611.125	605.625	614.125	609.5	604.75	611.375	611.625	608.875	606.5	609.5	606	610.625	603.875	611.5	611.125	609.75	609.125
J06	661.875	663.75	666.125	661.5	665.375	664.875	663.25	665.25	662	663.25	672.75	662.625	669.625	669	665	663.875	668.25	662	659	663.75	659.5	668	663.125	664.125	659.75	660.625	668	664.625	668.75	665.5	662.5	658.875
J07	0	0	0	0	0	0	0	0	0	0	0	0	0	0	0	0	0	0	0	0	0	0	0	0	0	0	0	0	0	0	0	0
J08	0	0	0	0	0	0	0	0	0	0	0	0	0	0	0	0	0	0	0	0	0	0	0	0	0	0	0	0	0	0	0	0
J09	631.25	642.25	631.625	633.375	639.625	630.875	638.75	632.75	632.375	632.625	637.375	633	634.25	637.375	636.125	637	636.75	631.875	636.125	635.625	633.375	641.875	633.25	640.375	630.375	633.75	634.5	631.125	637.25	632.5	635.875	635.375
J10	598.5	593.125	600.875	601	599	595.875	598.25	593.875	591.875	600.25	593.375	596.875	594	598.875	595.5	597.375	600.625	589.25	599.5	594	597.625	595.5	598.25	595.875	596.125	594.25	598.625	598.25	600.875	596.875	599.125	597.375
J11	595.25	586.375	587.875	590.125	584.125	583	591.125	587.375	586	589	582.375	593.125	586.375	586.125	592.875	591.5	586.5	583	588.375	583	589.875	590.875	583.125	587.5	586.375	586.5	589.375	593.25	588.375	592.25	589.25	595.25
J12	603.375	599.875	606	602.5	604.75	603.125	602.125	599.375	604	598.875	602	604	606.875	603.625	603	606.375	603.125	602.625	606.25	605.875	602.875	604.25	611	609.75	597	603.875	599.625	603.5	605.25	606	608.625	601.25
J13	0	0	0	0	0	0	0	0	0	0	0	0	0	0	0	0	0	0	0	0	0	0	0	0	0	0	0	0	0	0	0	0
J14	0	0	0	0	0	0	0	0	0	0	0	0	0	0	0	0	0	0	0	0	0	0	0	0	0	0	0	0	0	0	0	0
J15	673.5	674.5	677.25	678.75	676	671.5	679.375	671.875	682	670.25	673.375	677.125	678.5	668	682.75	674.875	676.5	678.625	677	673.25	676.25	669.25	674.375	673.375	670.5	673.125	675.5	669.125	672	670.125	674.5	674.625
J16	0	0	0	0	0	0	0	0	0	0	0	0	0	0	0	0	0	0	0	0	0	0	0	0	0	0	0	0	0	0	0	0
J17	0	0	0	0	0	0	0	0	0	0	0	0	0	0	0	0	0	0	0	0	0	0	0	0	0	0	0	0	0	0	0	0
J18	0	0	0	0	0	0	0	0	0	0	0	0	0	0	0	0	0	0	0	0	0	0	0	0	0	0	0	0	0	0	0	0
J19	0	0	0	0	0	0	0	0	0	0	0	0	0	0	0	0	0	0	0	0	0	0	0	0	0	0	0	0	0	0	0	0
J20	0	0	0	0	0	0	0	0	0	0	0	0	0	0	0	0	0	0	0	0	0	0	0	0	0	0	0	0	0	0	0	0
J21	0	0	0	0	0	0	0	0	0	0	0	0	0	0	0	0	0	0	0	0	0	0	0	0	0	0	0	0	0	0	0	0
J22	0	0	0	0	0	0	0	0	0	0	0	0	0	0	0	0	0	0	0	0	0	0	0	0	0	0	0	0	0	0	0	0
J23	0	0	0	0	0	0	0	0	0	0	0	0	0	0	0	0	0	0	0	0	0	0	0	0	0	0	0	0	0	0	0	0
J24	0	0	0	0	0	0	0	0	0	0	0	0	0	0	0	0	0	0	0	0	0	0	0	0	0	0	0	0	0	0	0	0
K01	0	0	0	0	0	0	0	0	0	0	0	0	0	0	0	0	0	0	0	0	0	0	0	0	0	0	0	0	0	0	0	0
K02	0	0	0	0	0	0	0	0	0	0	0	0	0	0	0	0	0	0	0	0	0	0	0	0	0	0	0	0	0	0	0	0
K03	0	0	0	0	0	0	0	0	0	0	0	0	0	0	0	0	0	0	0	0	0	0	0	0	0	0	0	0	0	0	0	0
K04	0	0	0	0	0	0	0	0	0	0	0	0	0	0	0	0	0	0	0	0	0	0	0	0	0	0	0	0	0	0	0	0
K05	0	0	0	0	0	0	0	0	0	0	0	0	0	0	0	0	0	0	0	0	0	0	0	0	0	0	0	0	0	0	0	0
K06	587	590.125	581.625	587.125	589.625	586.5	586.375	587.375	581.875	589.25	589.875	583.375	589.875	583.375	586.875	586.125	588	585.25	582	582.625	580.25	588.5	586.125	585	585	586	589.5	581.125	583.75	585.625	585.625	584.5
K07	0	0	0	0	0	0	0	0	0	0	0	0	0	0	0	0	0	0	0	0	0	0	0	0	0	0	0	0	0	0	0	0
K08	664.625	673.5	671.25	671.125	676.5	665.375	675.625	671.25	675.125	673.625	662.75	670.25	671.75	672.125	675.375	674.125	673.125	669.25	670.75	673.5	673	673	670.5	670.625	665.25	675.875	674.375	671.5	675.375	664.125	670.25	669.625
K09	556.25	559.5	562.25	556.5	560	559.75	562.75	563.75	551	556.875	563.375	559.25	558.875	553.25	558.125	559.125	558.375	561.375	557.625	557	563.875	560.5	558.5	559	557.25	557.5	554.875	554.375	557	562.375	562.375	558.625
K10	573.125	573.25	570.75	571.875	570.5	571.375	569.5	569.375	577.25	569.625	564.625	577.625	577.625	573.25	574.125	574.5	577.25	577.375	571.25	571	574.875	576	566.125	572	566.875	568.625	572	576.5	564.125	572	572.25	574.375
K11	535.375	540.25	538.25	536	544.5	536.75	537	541.75	539.25	534.375	536	544.25	538.5	538.625	537.375	536.125	540.375	537	540.375	537.25	536.5	536.625	539.75	536.375	536	537.625	538.375	540.625	543.5	538.875	537.125	539.625
K12	0	0	0	0	0	0	0	0	0	0	0	0	0	0	0	0	0	0	0	0	0	0	0	0	0	0	0	0	0	0	0	0
K13	550.75	544.75	554.875	551	547	549.5	553	551.75	548.5	546.625	549.875	557.5	545.875	543.25	548.25	554.5	544.75	550.875	552.5	554.5	549.25	549	549.375	549.75	550.75	542.625	550.125	546.75	550.625	551	558.625	546.75
K14	558.625	556.5	554.375	556.875	562.25	557.375	560.25	556.25	554.75	557.125	556.375	556.75	562	559.625	555.375	558.875	558.125	557.875	559.125	553	554.375	550.625	559.625	557	558	557.5	562.625	555.375	560.625	558.875	558.5	558.375
K15	543.875	545.5	549.375	544	552.625	550.25	551.5	545.625	543	544.5	544.625	549.125	550.25	548.5	545.375	542.75	552.125	552.375	550.625	544.625	545.75	548.375	549.375	547.375	551.25	546.875	546.125	549.375	543.625	546.25	542.375	548.875
K16	0	0	0	0	0	0	0	0	0	0	0	0	0	0	0	0	0	0	0	0	0	0	0	0	0	0	0	0	0	0	0	0
K17	582.875	579.75	591.375	584	583.75	589.5	579	588.25	583.5	581.75	581.625	578.5	582.5	586.5	586	587.125	582.5	583.375	588.75	583.5	583.875	587.75	582.125	585	587.25	582.25	583.375	587.25	588.875	584.375	580.125	582.375
K18	0	0	0	0	0	0	0	0	0	0	0	0	0	0	0	0	0	0	0	0	0	0	0	0	0	0	0	0	0	0	0	0
K19	0	0	0	0	0	0	0	0	0	0	0	0	0	0	0	0	0	0	0	0	0	0	0	0	0	0	0	0	0	0	0	0
K20	0	0	0	0	0	0	0	0	0	0	0	0	0	0	0	0	0	0	0	0	0	0	0	0	0	0	0	0	0	0	0	0
K21	0	0	0	0	0	0	0	0	0	0	0	0	0	0	0	0	0	0	0	0	0	0	0	0	0	0	0	0	0	0	0	0
K22	0	0	0	0	0	0	0	0	0	0	0	0	0	0	0	0	0	0	0	0	0	0	0	0	0	0	0	0	0	0	0	0
K23	0	0	0	0	0	0	0	0	0	0	0	0	0	0	0	0	0	0	0	0	0	0	0	0	0	0	0	0	0	0	0	0
K24	0	0	0	0	0	0	0	0	0	0	0	0	0	0	0	0	0	0	0	0	0	0	0	0	0	0	0	0	0	0	0	0
L01	671.125	664.875	669.375	668.125	668.625	669	669.375	675.875	668.25	662.25	675.75	674.25	671.5	675.875	663.125	669.375	671	674.875	673.875	668.125	671.5	668.125	677.625	669.125	665	669	674.375	666.25	665.875	670.625	664.625	673
L02	482.625	480.625	481.625	476	481.375	480.375	481.5	477.375	477.625	476.75	482.75	481.375	482.875	487.25	478.75	481.375	477.375	479	482.125	479.375	481.125	477.5	477.375	477.375	473	478.125	479.625	476.5	471.625	487.75	481.625	477.25
L03	561.75	560.75	561	570.125	564.875	568.875	559.625	564.25	567.75	564.875	563.875	558.375	562.875	566.875	567.375	560.5	563.375	565	557.25	563.5	567.625	568.75	572.125	566.125	565.875	566	567.5	564	565.875	568.875	564.375	565.875
L04	0	0	0	0	0	0	0	0	0	0	0	0	0	0	0	0	0	0	0	0	0	0	0	0	0	0	0	0	0	0	0	0
L05	674.375	668.125	671.875	669.5	666.75	670.5	668.25	673.625	664.625	674.875	668.625	668.625	670.5	675.25	675.875	672.25	672.625	674.25	670.625	673	675.375	677.125	671.875	671.125	661.25	671.125	667.5	669.25	670.125	668.5	669.875	666.125
L06	692.75	687.5	696.75	685.625	690	694.25	693.125	688.125	695.625	689.25	689.25	690.125	690.875	692	687.875	689.625	686	693.875	693.5	694.375	689	693.875	686.375	698.125	689.5	694.125	694.625	691.625	699.75	689.875	690.375	686.125
L07	617.875	625.75	627.375	626.125	623.75	622.25	626.875	623.625	621	626.625	624.375	623.875	621.75	621.25	622.5	619.5	616	621.25	627.125	618	618.875	626.5	623.375	623.25	627.25	623.125	627.875	623	625.375	627	622.5	617.125
L08	615.625	613.875	618.875	620.25	616	622.625	614.625	614.875	615	620.125	614.75	615.5	614.625	619.375	617.875	619.125	621	613.75	617.625	618.25	619.875	615.25	619.125	623	614.875	619.25	619.875	617.75	617.25	618.25	616.625	617.375
L09	536.25	539.375	541.875	540.125	546.25	547.125	544.875	538.75	547.375	545.75	539.375	540.375	542.25	552.125	541.125	545.875	539.625	542.25	544	543.375	542.75	547.625	545.75	545.25	541.75	538.125	541.75	543	544.5	544.75	542.625	539.75
L10	582.375	576.625	578.25	578.75	572	570.125	570.75	570.875	576.625	568.875	575	572.625	573.625	571.875	578.125	578.5	579.75	572.75	580.5	578.5	571.875	573.75	582.5	577.125	576.125	576.375	581.125	578.75	576.5	583.25	580.5	584.5
L11	0	0	0	0	0	0	0	0	0	0	0	0	0	0	0	0	0	0	0	0	0	0	0	0	0	0	0	0	0	0	0	0
L12	0	0	0	0	0	0	0	0	0	0	0	0	0	0	0	0	0	0	0	0	0	0	0	0	0	0	0	0	0	0	0	0
L13	643.5	652.125	640.75	652.5	643	648	651.25	645.375	653.125	647.625	649.625	652.75	644.875	645.75	649.875	650.375	649.5	649.25	650.75	654.75	656.75	653.75	656.625	647	649	647.625	650.125	649.25	642.125	647.125	642.5	650
L14	553.25	555.5	554.5	555.25	557.75	550.875	558.125	550.25	559.125	557.375	547.125	549.875	544	554.25	553.5	551.125	556	558.75	559	551	554.5	554	557.125	555.5	558.375	556	552.75	553.75	554.75	554.625	556.5	558.625
L15	613.25	610.125	612.125	609.25	605.125	613	610.625	611.125	605	608	606.875	609.75	613.375	609.75	609.75	604.25	604.25	603.875	611.75	611.375	603.25	606.375	612.125	606	611	611.625	612.5	612.625	611	610.375	610.75	605.125
L16	0	0	0	0	0	0	0	0	0	0	0	0	0	0	0	0	0	0	0	0	0	0	0	0	0	0	0	0	0	0	0	0
L17	0	0	0	0	0	0	0	0	0	0	0	0	0	0	0	0	0	0	0	0	0	0	0	0	0	0	0	0	0	0	0	0
L18	0	0	0	0	0	0	0	0	0	0	0	0	0	0	0	0	0	0	0	0	0	0	0	0	0	0	0	0	0	0	0	0
L19	0	0	0	0	0	0	0	0	0	0	0	0	0	0	0	0	0	0	0	0	0	0	0	0	0	0	0	0	0	0	0	0
L20	0	0	0	0	0	0	0	0	0	0	0	0	0	0	0	0	0	0	0	0	0	0	0	0	0	0	0	0	0	0	0	0
L21	0	0	0	0	0	0	0	0	0	0	0	0	0	0	0	0	0	0	0	0	0	0	0	0	0	0	0	0	0	0	0	0
L22	0	0	0	0	0	0	0	0	0	0	0	0	0	0	0	0	0	0	0	0	0	0	0	0	0	0	0	0	0	0	0	0
L23	0	0	0	0	0	0	0	0	0	0	0	0	0	0	0	0	0	0	0	0	0	0	0	0	0	0	0	0	0	0	0	0
L24	0	0	0	0	0	0	0	0	0	0	0	0	0	0	0	0	0	0	0	0	0	0	0	0	0	0	0	0	0	0	0	0
M01	0	0	0	0	0	0	0	0	0	0	0	0	0	0	0	0	0	0	0	0	0	0	0	0	0	0	0	0	0	0	0	0
M02	625.75	629.375	623.375	625	630	627	632	634.75	634.5	630.125	625.125	632.125	627.625	627.25	625	630	628	627.625	635.875	622.625	630.75	625.375	627	627.125	627.75	626	630.125	633.25	628.375	628	633	630
M03	639	639.875	642.625	642	636.875	641.5	639.25	634	640.125	642.5	634	634	635.5	634.125	638.5	634.375	632.125	635.5	638.5	636.375	636.875	635.75	634.625	638.375	638.75	636.875	631.25	632.875	636.375	639.5	633.75	641.375
M04	0	0	0	0	0	0	0	0	0	0	0	0	0	0	0	0	0	0	0	0	0	0	0	0	0	0	0	0	0	0	0	0
M05	447.625	450.125	449.625	451.25	445	444.75	449.75	448.5	449.375	448.375	448.25	441.875	446.875	454.5	449	452	449.75	454.875	447.625	450.25	445.625	447	446.25	450.25	446.125	450.125	450.875	451.75	450.5	449	453.75	454.625
M06	495.875	503.375	495.5	502	504.375	504.25	500	503.875	502.5	501.125	505.75	499.625	499	504.5	504.875	502.5	502.5	501.125	499.875	504.375	504	502.25	500.125	506	502.75	504.5	505.375	505.625	499.25	507.375	504	503.625
M07	591.875	594.875	598.25	593	588.125	598.75	590.375	596.125	599.375	596.875	597.5	592.5	599.375	600.375	597.125	596.75	592.375	599.875	591.125	594.75	597.875	589.5	591.375	597.75	596.375	598.125	595.875	599.5	597.5	593.75	596.375	597.625
M08	555.5	551.875	554.375	554.125	550.5	551.25	553	551.125	553.875	552	551	553.5	551	554	550.75	549.125	553.75	553.5	556.25	551.125	555.125	548.5	555.75	552.75	549.125	551.75	558.375	550.25	556.125	556.5	553.625	555.125
M09	670.75	667	669.625	667.125	668.875	669.25	665.375	669.375	667.375	664.625	674.25	664.875	670.5	666.625	669.375	664.125	667.625	667.375	667.125	664.625	668.125	664.75	662.75	669.75	671	675.625	668.375	667.125	667.5	665	663.625	666.25
M10	0	0	0	0	0	0	0	0	0	0	0	0	0	0	0	0	0	0	0	0	0	0	0	0	0	0	0	0	0	0	0	0
M11	538.625	549.625	541.75	546.125	547.5	546.625	546.125	549.5	546.875	552.375	547.625	546.875	548.25	550.375	544.25	550.875	545.25	549.25	543.625	546.25	548.5	546.75	543.125	548	550.5	544.125	544.5	548.5	548.75	550.375	544.875	550.625
M12	510.5	517.25	513.875	518.5	515.75	516.25	512	521.875	514.25	516.75	517.375	513.75	517.375	520.625	514.75	517.625	516.125	519.75	513.625	516.5	518.25	513.5	519.25	508.625	515.875	516.875	517.375	519.5	516.75	515.25	516.25	512.25
M13	538.25	543	540.875	544.25	544	544.125	541.75	543.125	535.25	544.25	537.5	546.625	536.5	540.375	545.125	540.75	548	542.5	534.125	545.75	536.875	542.875	544.125	543	544.875	542	544.625	544.75	545.5	545.875	545	545.625
M14	555.125	551.75	556.875	549.875	559.25	554.625	549.375	554.25	558.25	554	556.5	556.125	555.375	550.375	553.125	553.75	556.875	556.375	554.875	555.25	554.5	551.75	555	551.625	546.375	553.75	549	553.625	558.5	552.125	554.75	556
M15	575	572.625	569.625	574.375	575.375	574	565.5	570.625	577	576.375	567.75	571.75	570.5	572.75	570.5	567.25	571.75	577.875	570.875	570.25	569	568.25	579.75	572.625	577.5	579.25	573.25	570.875	572.75	567.875	571.25	566.625
M16	0	0	0	0	0	0	0	0	0	0	0	0	0	0	0	0	0	0	0	0	0	0	0	0	0	0	0	0	0	0	0	0
M17	557.875	560.625	559.25	560.25	559.75	555.5	560.625	557	560.375	556.125	556	557.75	564	557.875	560.375	559.25	555.375	555.875	561.125	553.25	557	560.875	554.875	556.125	555.875	553.125	556.75	558.875	561.75	555	553.25	560.75
M18	0	0	0	0	0	0	0	0	0	0	0	0	0	0	0	0	0	0	0	0	0	0	0	0	0	0	0	0	0	0	0	0
M19	0	0	0	0	0	0	0	0	0	0	0	0	0	0	0	0	0	0	0	0	0	0	0	0	0	0	0	0	0	0	0	0
M20	0	0	0	0	0	0	0	0	0	0	0	0	0	0	0	0	0	0	0	0	0	0	0	0	0	0	0	0	0	0	0	0
M21	0	0	0	0	0	0	0	0	0	0	0	0	0	0	0	0	0	0	0	0	0	0	0	0	0	0	0	0	0	0	0	0
M22	0	0	0	0	0	0	0	0	0	0	0	0	0	0	0	0	0	0	0	0	0	0	0	0	0	0	0	0	0	0	0	0
M23	0	0	0	0	0	0	0	0	0	0	0	0	0	0	0	0	0	0	0	0	0	0	0	0	0	0	0	0	0	0	0	0
M24	0	0	0	0	0	0	0	0	0	0	0	0	0	0	0	0	0	0	0	0	0	0	0	0	0	0	0	0	0	0	0	0
N01	0	0	0	0	0	0	0	0	0	0	0	0	0	0	0	0	0	0	0	0	0	0	0	0	0	0	0	0	0	0	0	0
N02	0	0	0	0	0	0	0	0	0	0	0	0	0	0	0	0	0	0	0	0	0	0	0	0	0	0	0	0	0	0	0	0
N03	554.375	560.125	557.125	557.375	551.25	557.5	557.625	554.625	546.875	552.25	552.875	559.125	555.25	559.25	556.5	561.75	556.125	559.375	553.625	552.875	556.5	560.375	558.25	556.75	555.25	558.125	554.125	559	559.625	555.5	551.75	560.5
N04	548.875	545.125	541.75	551.5	550	541.375	546.375	546.375	546	547.875	544.125	555.875	548.25	548.375	549.75	545.5	543.875	546.625	543.5	549.125	547.375	546.875	544.875	550.375	545.125	547.875	545.625	550.875	549.5	550.875	551.375	543.75
N05	0	0	0	0	0	0	0	0	0	0	0	0	0	0	0	0	0	0	0	0	0	0	0	0	0	0	0	0	0	0	0	0
N06	552.75	548.75	552	552	545.5	555.25	549.375	553.125	549.5	551.75	554.5	548.375	551	552.875	551	553	550.25	549.625	552.125	549.875	560.25	555.25	556.875	548.625	549	555.25	553.375	557.375	552.25	550	552.125	545.25
N07	627.875	631	634	629.75	632.25	632.25	630.375	631.375	631.75	629.25	627.875	632.125	630.125	632.375	634	625.375	628.25	628.875	631.5	633.625	634.5	633.375	627.375	637.875	623.625	626.75	633	636.875	628.5	627.375	630.875	626.625
N08	0	0	0	0	0	0	0	0	0	0	0	0	0	0	0	0	0	0	0	0	0	0	0	0	0	0	0	0	0	0	0	0
N09	550.25	549.75	550.625	551.25	551.375	548	557.125	550	547.75	551.5	553.875	556.625	557.5	552.875	553.875	552.625	548.75	555.375	549.75	556.125	550	558.875	548.375	554.25	550.75	550.75	552.125	548.5	554.625	544.375	549	548.375
N10	509.125	512.375	502.75	499.625	505.5	498.75	500.875	509.25	504.125	505	509.25	506.75	508.875	508.375	502.625	504.5	502.375	507	502	506.125	503.625	508	507.5	504.75	508	507.875	509.5	506	510.375	504.5	502.75	505.25
N11	595.875	600.375	606.25	594.125	597.75	600.875	597.375	601.875	608	599.25	597.125	595.75	596	598.625	605.75	602.5	595	601.875	600.875	602.875	596.5	602.375	602.125	605	600.5	598.25	599.25	594.5	600.375	602.625	595.75	603.375
N12	0	0	0	0	0	0	0	0	0	0	0	0	0	0	0	0	0	0	0	0	0	0	0	0	0	0	0	0	0	0	0	0
N13	0	0	0	0	0	0	0	0	0	0	0	0	0	0	0	0	0	0	0	0	0	0	0	0	0	0	0	0	0	0	0	0
N14	552.375	551.875	553	548.75	548.75	551.375	552.25	543.125	546.125	546.25	550.75	549.125	550	552.25	549.875	549.375	553.75	551.625	554.875	554.875	555.625	552.5	554	550.5	552.25	546.125	545.5	549.5	552.25	551.75	547.375	548.25
N15	551.875	552.875	554.625	551.625	554.25	558.125	556.625	557.125	559.875	557.75	556.25	556.75	557.625	559.875	558.875	559.125	560.75	559.25	558.875	553.5	554.375	562.375	555.75	555.5	558.625	560.25	559.5	561.125	555	563.375	553.125	561.25
N16	549.75	550.125	551.75	554.125	556	550.875	548.375	550.125	549.25	550	552	553.625	557.25	551.125	554.25	556	551.875	553.125	546.25	553.25	548	551.625	558	559.5	549.875	548.625	556.75	546	556.25	553.875	557.875	557.875
N17	0	0	0	0	0	0	0	0	0	0	0	0	0	0	0	0	0	0	0	0	0	0	0	0	0	0	0	0	0	0	0	0
N18	0	0	0	0	0	0	0	0	0	0	0	0	0	0	0	0	0	0	0	0	0	0	0	0	0	0	0	0	0	0	0	0
N19	0	0	0	0	0	0	0	0	0	0	0	0	0	0	0	0	0	0	0	0	0	0	0	0	0	0	0	0	0	0	0	0
N20	0	0	0	0	0	0	0	0	0	0	0	0	0	0	0	0	0	0	0	0	0	0	0	0	0	0	0	0	0	0	0	0
N21	0	0	0	0	0	0	0	0	0	0	0	0	0	0	0	0	0	0	0	0	0	0	0	0	0	0	0	0	0	0	0	0
N22	0	0	0	0	0	0	0	0	0	0	0	0	0	0	0	0	0	0	0	0	0	0	0	0	0	0	0	0	0	0	0	0
N23	0	0	0	0	0	0	0	0	0	0	0	0	0	0	0	0	0	0	0	0	0	0	0	0	0	0	0	0	0	0	0	0
N24	0	0	0	0	0	0	0	0	0	0	0	0	0	0	0	0	0	0	0	0	0	0	0	0	0	0	0	0	0	0	0	0
O01	553.5	543.375	550.375	547.25	545.875	550.875	550.625	545	552.5	547.875	546.25	550.75	544.75	550	550	551	552.625	556.125	546.625	546.25	551.25	547.75	550.25	547.125	549.625	550.625	540.5	554.375	549.75	555.25	550.5	554.875
O02	597	597	601.625	597.875	600.75	598.125	598.875	598.5	599.375	603.375	599.75	602.625	601.75	601.125	597.5	601.625	601.75	607.375	600.125	598.375	602.375	601.875	608	600.875	602.125	597.875	606.75	603.25	601.625	597	608.25	604.625
O03	555	555.5	551.5	562	557.5	557.625	555.125	558.5	564	554.625	559.625	557.875	559.875	562.5	556.25	558.75	551.875	560.375	555.125	562.75	564.125	556.5	555.625	561.875	560.75	556.5	560.125	561.75	553.875	554.375	554.125	554.625
O04	557.375	557.375	560.75	553	555.875	559.875	556.375	556.75	555.5	557.125	552.625	553.75	559.875	553.125	561.25	553.75	557.875	555.375	559.625	561.125	557.625	555.875	564.625	555.75	559.375	557.25	554.375	555.5	558.25	560.875	549.5	553.125
O05	544.75	542.875	541.125	540.75	544.625	546.125	539.875	544.25	544.875	544.75	538.75	539.75	545.375	545.875	550.625	535.625	544.25	542.875	543.125	534.875	541.25	538.5	543.25	542.125	542.125	543.625	546.125	543.25	543.375	537.375	547	542
O06	555	550.125	547.625	551.625	554.5	550.375	551.25	554.75	546.625	551.875	550.375	553.5	544.75	549.625	551.375	552.625	550.375	550.75	551.875	548.875	554.125	557.375	554.75	549.375	553.25	550.375	557.5	546.25	548	549.875	549.5	552.875
O07	655.5	662.625	657.25	658.375	657.125	654.75	662.75	655.625	658.5	662.25	656.5	657	657	660.375	651.375	663.125	665.125	662.25	659.5	651	659.875	658.25	655	653.125	661.75	658.625	659.25	665.5	659.25	656	663.125	659.5
O08	0	0	0	0	0	0	0	0	0	0	0	0	0	0	0	0	0	0	0	0	0	0	0	0	0	0	0	0	0	0	0	0
O09	0	0	0	0	0	0	0	0	0	0	0	0	0	0	0	0	0	0	0	0	0	0	0	0	0	0	0	0	0	0	0	0
O10	0	0	0	0	0	0	0	0	0	0	0	0	0	0	0	0	0	0	0	0	0	0	0	0	0	0	0	0	0	0	0	0
O11	568.75	565.375	563.5	563.875	568.75	572.875	566.875	570.375	566.625	566.875	563.625	568.25	567.875	567.75	566	571.875	566.875	565.75	567.625	566.125	567.25	569.5	563.5	566.25	565	572.25	569	566.125	565.5	570.125	565.125	566.875
O12	0	0	0	0	0	0	0	0	0	0	0	0	0	0	0	0	0	0	0	0	0	0	0	0	0	0	0	0	0	0	0	0
O13	0	0	0	0	0	0	0	0	0	0	0	0	0	0	0	0	0	0	0	0	0	0	0	0	0	0	0	0	0	0	0	0
O14	0	0	0	0	0	0	0	0	0	0	0	0	0	0	0	0	0	0	0	0	0	0	0	0	0	0	0	0	0	0	0	0
O15	0	0	0	0	0	0	0	0	0	0	0	0	0	0	0	0	0	0	0	0	0	0	0	0	0	0	0	0	0	0	0	0
O16	657	649.125	647	651.375	648.5	649.875	646.75	647.5	650	645.25	649.625	653.5	652.875	652.625	651	651.25	648.125	655.125	651.5	646.375	649.625	648.5	651.75	651.125	648.875	651.625	649.25	646.25	651.375	651.5	649.375	651.25
O17	672.875	682.5	677.75	679.5	677.25	682.125	680.875	681.75	676.5	682.75	679.25	674.125	683.25	680.375	676.75	688.375	678	678.625	680.625	679.125	677	683	680.625	681	675	681.375	680.125	679.625	683.875	677.25	675.25	679.125
O18	562.875	567.875	558.75	564.5	559.75	560.75	564.625	568.5	555.75	563.25	565.5	558.375	561.75	560.875	560.875	563	561.625	558	562	559.5	566	563.25	565.75	568.75	562.5	562.625	559.5	564	567.25	564	568.625	562.75
O19	0	0	0	0	0	0	0	0	0	0	0	0	0	0	0	0	0	0	0	0	0	0	0	0	0	0	0	0	0	0	0	0
O20	0	0	0	0	0	0	0	0	0	0	0	0	0	0	0	0	0	0	0	0	0	0	0	0	0	0	0	0	0	0	0	0
O21	0	0	0	0	0	0	0	0	0	0	0	0	0	0	0	0	0	0	0	0	0	0	0	0	0	0	0	0	0	0	0	0
O22	0	0	0	0	0	0	0	0	0	0	0	0	0	0	0	0	0	0	0	0	0	0	0	0	0	0	0	0	0	0	0	0
O23	0	0	0	0	0	0	0	0	0	0	0	0	0	0	0	0	0	0	0	0	0	0	0	0	0	0	0	0	0	0	0	0
O24	0	0	0	0	0	0	0	0	0	0	0	0	0	0	0	0	0	0	0	0	0	0	0	0	0	0	0	0	0	0	0	0
P01	687.625	676.25	688.5	683.75	676.875	685.5	684.5	683.375	683.25	677.625	682.875	693.125	683.75	696.625	682	685.5	688.5	683.75	680.5	682.375	678.125	686.875	683.125	684.625	681.625	690.5	686.875	680.625	679.5	689.625	686.75	684.125
P02	545.875	547	550.625	553.125	548.75	547.375	545.375	549	548.75	547.125	544.875	541.375	542.375	541	551.875	544	553.375	546.875	542.25	551.625	551.625	548.375	546.125	552.75	554.125	549.125	543.375	548.5	550.75	544.75	545.375	547.25
P03	630.125	636.375	636.625	633.125	632.625	634.375	636.75	630.375	633	634	631.25	637.75	632.75	630.375	633.75	636.25	631.375	627.625	633.875	634.875	638.25	629.875	635	631.75	632.125	636.625	634.5	625.5	630	633.25	634.875	638.875
P04	663.375	660.875	655	656.875	656	665.125	659.625	659.375	657.25	656.75	660.625	666.375	660.875	661.5	655.125	663	661.5	657.875	661	661.75	660	661	664.125	663.5	659.375	661.625	664.75	663	656.875	658.625	659.875	660.125
P05	0	0	0	0	0	0	0	0	0	0	0	0	0	0	0	0	0	0	0	0	0	0	0	0	0	0	0	0	0	0	0	0
P06	0	0	0	0	0	0	0	0	0	0	0	0	0	0	0	0	0	0	0	0	0	0	0	0	0	0	0	0	0	0	0	0
P07	535	540.375	536.875	535.25	535.5	537.5	534.5	537.75	543.5	541.875	535.375	537.125	535.375	535.125	532.25	536.875	538.375	532.875	542.25	537.25	535.5	540.375	538.875	538.375	537.125	536.125	536.75	538.875	540.125	535.375	539.5	533.75
P08	0	0	0	0	0	0	0	0	0	0	0	0	0	0	0	0	0	0	0	0	0	0	0	0	0	0	0	0	0	0	0	0
P09	545.625	551.125	543	551.75	552.875	544.375	547.375	549.875	544.625	549.625	543.5	548.5	554.125	547.75	548.25	550.25	547.375	543.625	548	551.875	546.625	544.875	539.625	547.125	550.375	547.5	545.875	548	544.375	547.5	542.375	547.625
P10	0	0	0	0	0	0	0	0	0	0	0	0	0	0	0	0	0	0	0	0	0	0	0	0	0	0	0	0	0	0	0	0
P11	753	746.375	741.5	744.125	751.375	746.375	756.5	754.125	750.75	752.875	757.375	751.125	748.625	751	746.875	750.75	750.75	755.25	749.5	752	757	754.625	751.125	742.875	754.75	751.375	752.375	745.375	748.75	756	748.375	753.125
P12	0	0	0	0	0	0	0	0	0	0	0	0	0	0	0	0	0	0	0	0	0	0	0	0	0	0	0	0	0	0	0	0
P13	551.375	549.125	549.5	557.625	547.375	551.875	549.625	551.125	552.5	544.75	552.75	550.25	550.625	547	550.375	549.875	555.875	549.5	549.625	541.75	556.125	549.875	547.375	547.25	552.625	547.5	546.375	546.25	548.625	550	549	549.125
P14	720	721	719.875	720.875	724.125	722.25	721.875	720.5	722.25	723.125	721.875	721.125	722	724.5	722.25	723.625	719.375	729.25	717.375	724.875	719.5	723.875	721.125	723.75	716	722	726.125	727.625	718.25	725.125	726.75	720.625
P15	500.375	503.125	504.125	502.5	499.375	505.25	506.625	500.375	504.375	504.875	506.875	503	504.625	503	508.375	501	499.625	504.25	505.5	507.625	499	510.5	508.625	507.25	501.5	505.25	506.25	509.625	503.75	503.5	502.25	507
P16	549.375	551.5	557.75	546.5	552.625	544.875	546.75	555.5	550.25	552.75	554.25	546.875	553.875	549.375	550.5	549.625	552.25	552.5	551.125	551.375	551.25	548	549	549.25	551.75	552.25	555.25	550.625	553.25	554.125	554.25	550.875
P17	574.625	580.875	568.25	574.875	571.375	573.625	571.875	570.875	574.625	575.125	573.875	567.625	569.5	575.5	582.25	573.875	570.125	575.375	578.5	569.625	570.25	576.5	571.625	579.25	581.75	571.625	578.375	576.5	577.375	565.125	574.75	573.875
P18	591.25	589.75	592	588.375	589.375	588.875	594.25	594.625	587.625	594.5	592	584.75	590	593.625	590.625	594.75	584.75	592.875	589	593.375	585.5	591	599.5	592.75	589.5	591.125	590.75	594	594.875	589.25	588.875	593.625
P19	0	0	0	0	0	0	0	0	0	0	0	0	0	0	0	0	0	0	0	0	0	0	0	0	0	0	0	0	0	0	0	0
P20	0	0	0	0	0	0	0	0	0	0	0	0	0	0	0	0	0	0	0	0	0	0	0	0	0	0	0	0	0	0	0	0
P21	0	0	0	0	0	0	0	0	0	0	0	0	0	0	0	0	0	0	0	0	0	0	0	0	0	0	0	0	0	0	0	0
P22	0	0	0	0	0	0	0	0	0	0	0	0	0	0	0	0	0	0	0	0	0	0	0	0	0	0	0	0	0	0	0	0
P23	0	0	0	0	0	0	0	0	0	0	0	0	0	0	0	0	0	0	0	0	0	0	0	0	0	0	0	0	0	0	0	0
P24	0	0	0	0	0	0	0	0	0	0	0	0	0	0	0	0	0	0	0	0	0	0	0	0	0	0	0	0	0	0	0	0
Last Cell

## Sheet: Summary Sheet
DA Normalize				PCV Normalized
Row	Column	Max	FFT Value	Row	Column	Max	FFT Value			Row	Column	DA-Max	Treatment (µM)
A	2	20.9881	4.30108							B	1	10.4003	0
A	3	16.2594	4.6595							E	1	21.013	0
A	4	10.9906	2.15054							H	1	9.16303	0
A	6	19.3828	3.58423							J	1	11.4453	0
A	7	29.1367	1.79211							L	1	18.1822	0
A	8	10.7729	3.94265							O	1	9.53483	0
A	10	18.3824	2.50896							P	1	15.5803	0
A	11	15.7056	2.86738							A	2	20.9881	0
A	13	13.6365	1.43369							B	2	8.7574	0
A	18	10.8044	0.358423							D	2	18.5681	0
B	1	10.4003	5.01792							G	2	21.0072	0
B	2	8.7574	1.43369							H	2	20.0039	0
B	5	23.2915	5.73477							I	2	6.47914	0
B	6	9.36203	3.94265							L	2	14.1828	0
B	8	12.0005	3.94265							M	2	17.0857	0
B	10	13.5675	0.716846							O	2	11.4273	0
B	11	5.52153	1.43369							P	2	9.22938	0
B	12	13.1027	0.358423							A	3	16.2594	0.05
B	13	5.42829	3.94265							C	3	9.10805	0.05
B	14	10.8	5.73477							E	3	15.2768	0.05
B	15	9.70437	1.43369							F	3	15.5524	0.05
C	3	9.10805	3.58423							H	3	16.1023	0.05
C	5	17.3469	2.86738							I	3	13.27	0.05
C	7	7.7935	3.94265							L	3	13.591	0.05
C	9	6.81313	1.07527							M	3	11.1877	0.05
C	12	24.479	1.79211							N	3	17.8444	0.05
C	13	15.7301	1.07527							O	3	11.2266	0.05
C	14	7.14252	3.94265							P	3	11.9433	0.05
C	15	4.32424	4.6595							A	4	10.9906	0.05
C	18	6.41639	0.358423							D	4	11.713	0.05
D	2	18.5681	2.15054							E	4	7.08886	0.05
D	4	11.713	3.94265							F	4	14.3363	0.05
D	5	14.22	3.22581							H	4	24.2536	0.05
D	6	8.3889	4.6595							I	4	12.7594	0.05
D	8	14.8695	1.07527							J	4	12.3528	0.05
D	10	15.9384	1.43369							N	4	10.5285	0.05
D	12	10.7031	5.73477							O	4	9.19296	0.05
E	1	21.013	1.07527							P	4	18.6425	0.05
E	3	15.2768	3.58423							B	5	23.2915	0.098
E	4	7.08886	3.58423							C	5	17.3469	0.098
E	5	10.4142	2.15054							D	5	14.22	0.098
E	6	11.9328	5.01792							E	5	10.4142	0.098
E	10	13.1386	3.94265							F	5	12.1471	0.098
E	12	7.07716	0.358423							G	5	6.43189	0.098
E	17	8.82634	1.43369							H	5	14.9302	0.098
E	18	7.00836	0.358423							I	5	8.07694	0.098
F	3	15.5524	3.22581							J	5	11.7152	0.098
F	4	14.3363	3.94265							L	5	15.9368	0.098
F	5	12.1471	3.22581							M	5	15.2956	0.098
F	7	11.3848	4.30108							O	5	17.0477	0.098
F	10	9.25568	5.73477							A	6	19.3828	0.098
F	11	21.1881	5.01792							B	6	9.36203	0.098
F	12	19.3614	2.15054							D	6	8.3889	0.098
F	13	11.6643	2.86738							E	6	11.9328	0.098
F	15	13.6098	1.43369							G	6	14.5853	0.098
G	2	21.0072	3.94265							H	6	14.8687	0.098
G	5	6.43189	3.22581							I	6	7.47159	0.098
G	6	14.5853	2.86738							J	6	15.9054	0.098
G	7	10.4389	5.37634							K	6	8.00181	0.098
G	8	12.5926	2.50896							L	6	14.7283	0.098
G	9	11.5606	0.358423							M	6	7.83989	0.098
G	10	14.4173	5.37634							N	6	19.0817	0.098
G	11	8.6875	5.73477							O	6	9.63081	0.098
G	12	8.20478	2.86738							A	7	29.1367	0.195
G	13	13.0366	1.79211							C	7	7.7935	0.195
G	15	16.475	2.50896							F	7	11.3848	0.195
G	17	4.95065	0.358423							G	7	10.4389	0.195
H	1	9.16303	3.22581							L	7	9.87383	0.195
H	2	20.0039	1.07527							M	7	20.6468	0.195
H	3	16.1023	3.94265							N	7	10.186	0.195
H	4	24.2536	2.15054							O	7	19.4387	0.195
H	5	14.9302	2.50896							P	7	12.2158	0.195
H	6	14.8687	5.01792							A	8	10.7729	0.195
H	10	3.47954	0.358423							B	8	12.0005	0.195
H	11	20.7737	3.94265							D	8	14.8695	0.195
H	12	20.8092	1.43369							G	8	12.5926	0.195
H	14	15.0658	3.58423							I	8	19.0399	0.195
H	15	7.12357	5.01792							K	8	11.0075	0.195
I	2	6.47914	2.86738							L	8	16.1607	0.195
I	3	13.27	5.73477							M	8	16.7291	0.195
I	4	12.7594	1.79211							C	9	6.81313	0.39
I	5	8.07694	4.30108							G	9	11.5606	0.39
I	6	7.47159	5.73477							J	9	10.8384	0.39
I	8	19.0399	5.73477							K	9	10.554	0.39
I	12	9.05655	0.358423							L	9	25.4632	0.39
I	14	10.9899	3.58423							M	9	11.4968	0.39
I	15	2.23445	0.716846							N	9	5.40717	0.39
J	1	11.4453	5.73477							P	9	8.01691	0.39
J	4	12.3528	0.716846							A	10	18.3824	0.39
J	5	11.7152	5.01792							B	10	13.5675	0.39
J	6	15.9054	2.86738							D	10	15.9384	0.39
J	9	10.8384	3.94265							E	10	13.1386	0.39
J	10	12.7526	2.86738							F	10	9.25568	0.39
J	11	9.97742	2.15054							G	10	14.4173	0.39
J	12	12.6549	3.94265							H	10	3.47954	0.39
J	15	6.63982	2.86738							J	10	12.7526	0.39
K	6	8.00181	5.01792							K	10	20.0629	0.39
K	8	11.0075	0.716846							L	10	14.0373	0.39
K	9	10.554	5.01792							N	10	14.5563	0.39
K	10	20.0629	4.30108							A	11	15.7056	0.78
K	11	10.5275	1.79211							B	11	5.52153	0.78
K	13	8.79657	4.30108							F	11	21.1881	0.78
K	14	6.53314	1.07527							G	11	8.6875	0.78
K	15	5.74253	2.86738							H	11	20.7737	0.78
K	17	10.2864	3.22581							J	11	9.97742	0.78
L	1	18.1822	1.79211							K	11	10.5275	0.78
L	2	14.1828	1.43369							M	11	6.67461	0.78
L	3	13.591	1.43369							N	11	13.3367	0.78
L	5	15.9368	3.58423							O	11	8.32209	0.78
L	6	14.7283	3.58423							P	11	11.4454	0.78
L	7	9.87383	1.07527							B	12	13.1027	0.78
L	8	16.1607	3.22581							C	12	24.479	0.78
L	9	25.4632	2.50896							D	12	10.7031	0.78
L	10	14.0373	5.73477							E	12	7.07716	0.78
L	13	16.5066	1.43369							F	12	19.3614	0.78
L	14	7.38981	1.43369							G	12	8.20478	0.78
L	15	5.11965	2.50896							H	12	20.8092	0.78
M	2	17.0857	1.79211							I	12	9.05655	0.78
M	3	11.1877	4.30108							J	12	12.6549	0.78
M	5	15.2956	5.01792							M	12	10.7099	0.78
M	6	7.83989	2.15054							A	13	13.6365	1.56
M	7	20.6468	2.50896							B	13	5.42829	1.56
M	8	16.7291	2.86738							C	13	15.7301	1.56
M	9	11.4968	5.37634							F	13	11.6643	1.56
M	11	6.67461	3.94265							G	13	13.0366	1.56
M	12	10.7099	5.37634							K	13	8.79657	1.56
M	13	11.2846	5.01792							L	13	16.5066	1.56
M	14	20.4978	1.43369							M	13	11.2846	1.56
M	15	22.1532	5.37634							P	13	8.42952	1.56
M	17	10.9373	2.50896							B	14	10.8	1.56
N	3	17.8444	5.73477							C	14	7.14252	1.56
N	4	10.5285	1.79211							H	14	15.0658	1.56
N	6	19.0817	3.58423							I	14	10.9899	1.56
N	7	10.186	2.86738							K	14	6.53314	1.56
N	9	5.40717	3.22581							L	14	7.38981	1.56
N	10	14.5563	2.86738							M	14	20.4978	1.56
N	11	13.3367	1.79211							N	14	12.2593	1.56
N	14	12.2593	0.716846							P	14	12.9682	1.56
N	15	9.50418	1.43369							B	15	9.70437	3.125
N	16	5.85598	3.94265							C	15	4.32424	3.125
O	1	9.53483	3.94265							F	15	13.6098	3.125
O	2	11.4273	3.94265							G	15	16.475	3.125
O	3	11.2266	2.50896							H	15	7.12357	3.125
O	4	9.19296	1.07527							I	15	2.23445	3.125
O	5	17.0477	1.07527							J	15	6.63982	3.125
O	6	9.63081	0.716846							K	15	5.74253	3.125
O	7	19.4387	2.86738							L	15	5.11965	3.125
O	11	8.32209	3.22581							M	15	22.1532	3.125
O	16	4.90582	3.58423							N	15	9.50418	3.125
O	17	2.32613	2.15054							P	15	7.03328	3.125
O	18	5.81764	2.86738							N	16	5.85598	3.125
P	1	15.5803	1.43369							O	16	4.90582	3.125
P	2	9.22938	1.79211							P	16	7.76742	3.125
P	3	11.9433	1.43369							E	17	8.82634	6.25
P	4	18.6425	3.22581							G	17	4.95065	6.25
P	7	12.2158	2.15054							K	17	10.2864	6.25
P	9	8.01691	3.58423							M	17	10.9373	6.25
P	11	11.4454	2.86738							O	17	2.32613	6.25
P	13	8.42952	0.358423							P	17	11.5349	6.25
P	14	12.9682	1.79211							A	18	10.8044	6.25
P	15	7.03328	1.79211							C	18	6.41639	6.25
P	16	7.76742	1.07527							E	18	7.00836	6.25
P	17	11.5349	4.30108							O	18	5.81764	6.25
P	18	12.7284	2.50896							P	18	12.7284	6.25

## Sheet: David's Results
A02
Time	Data	FFT Freq	FFT Mag	FFT Complex			Max
0	59.125	0	134.883	2158.125			20.9881
0.09	107.5	0.358423	5.96885	24.4746496918454-92.3121747495932i
0.18	40.375	0.716846	5.34973	-61.3959038066745-59.6418753157045i
0.27	66.75	1.07527	11.7694	82.882109265008+169.090425251473i
0.36	42.25	1.43369	5.96556	91.9210181390982+25.7105566583877i
0.45	79.5	1.79211	6.30644	72.4670648708925-70.2135416274404i
0.54	82.875	2.15054	3.53006	-37.3636270554309+42.356325335808i
0.63	72.75	2.50896	4.57847	-3.20138974430591+73.1855983344778i
0.72	95.625	2.86738	9.62628	18.7499999999999-152.875i
0.81	135.375	3.22581	16.2731	-259.71376091243-18.4602206011799i
0.9	38.25	3.58423	7.88266	47.2089282987762-116.953965011868i
0.99	56	3.94265	3.96235	14.4223540562814+61.7353073698641i
1.08	62.625	4.30108	20.9881	-29.1710181390984-334.539443341612i
1.17	65.25	4.6595	2.3856	-3.46434962349515-38.0120243034436i
1.26	78	5.01792	6.12024	97.0506025633289+13.0478343366192i
1.35	9.125	5.37634	10.6713	-153.866677603796-74.0092922374714i
1.44	87.375	5.73477	4.25781	-68.125
1.53	77.25	6.09319	10.6713	-153.866677603796+74.0092922374718i
1.62	37.5	6.45161	6.12024	97.050602563329-13.0478343366195i
1.71	73.875	6.81004	2.3856	-3.46434962349522+38.0120243034436i
1.8	111.875	7.16846	20.9881	-29.1710181390979+334.539443341612i
1.89	40.375	7.52688	3.96235	14.4223540562813-61.735307369864i
1.98	80.5	7.8853	7.88266	47.2089282987766+116.953965011868i
2.07	63.875	8.24373	16.2731	-259.71376091243+18.4602206011805i
2.16	39.5	8.60215	9.62628	18.7500000000001+152.875i
2.25	72.375	8.96057	4.57847	-3.20138974430634-73.1855983344779i
2.34	50.375	9.319	3.53006	-37.3636270554309-42.3563253358078i
2.43	76.625	9.67742	6.30644	72.4670648708924+70.2135416274401i
2.52	33.5	10.0358	5.96556	91.9210181390982-25.7105566583877i
2.61	55.375	10.3943	11.7694	82.8821092650074-169.090425251473i
2.7	105.25	10.7527	5.34973	-61.3959038066744+59.6418753157048i
2.79	61.125	11.1111	5.96885	24.4746496918456+92.3121747495928i
A03
Time	Data	FFT Freq	FFT Mag	FFT Complex			Max
0	97.0972	0	220.339	3525.416592			16.2594
0.09	114.486	0.358423	7.00739	60.8525819549979+94.1671753869676i
0.18	129.097	0.716846	3.86768	-60.5043451345635+12.9891471948902i
0.27	111.139	1.07527	10.9962	-80.3722722999459-156.508252113646i
0.36	109.153	1.43369	1.61072	25.0847484982335-5.90992069159719i
0.45	119.25	1.79211	4.20477	-62.0151460385632+26.0812018431269i
0.54	111.917	2.15054	4.27124	41.9871455969244-53.920367764924i
0.63	112.056	2.50896	7.50114	-100.207397945565-66.0519089204153i
0.72	73.6667	2.86738	4.07768	64.6249690000001-8.95837500000004i
0.81	115.264	3.22581	13.0128	-208.198206667021-1.68576253045582i
0.9	95.4583	3.58423	8.73227	117.255186440039-75.9728204255257i
0.99	94.1945	3.94265	5.21665	62.599589291403+55.2079843796731i
1.08	133.694	4.30108	7.59809	-92.6681244982335-78.6875666915969i
1.17	95.8472	4.6595	16.2594	174.970259078982+192.518184994969i
1.26	92.2778	5.01792	5.29462	-63.9601509024001+55.5477785342884i
1.35	116.042	5.37634	1.67992	-26.2959113742869-5.56702365100344i
1.44	119.431	5.73477	7.78819	-124.611114
1.53	141.167	6.09319	1.67992	-26.295911374287+5.56702365100362i
1.62	43.0139	6.45161	5.29462	-63.9601509024002-55.5477785342883i
1.71	107.667	6.81004	16.2594	174.970259078981-192.51818499497i
1.8	128	7.16846	7.59809	-92.6681244982334+78.687566691597i
1.89	69.125	7.52688	5.21665	62.599589291403-55.2079843796734i
1.98	128.542	7.8853	8.73227	117.255186440039+75.9728204255254i
2.07	132.806	8.24373	13.0128	-208.198206667021+1.68576253045626i
2.16	134.167	8.60215	4.07768	64.6249690000001+8.95837500000004i
2.25	123.347	8.96057	7.50114	-100.207397945565+66.0519089204154i
2.34	123.181	9.319	4.27124	41.9871455969246+53.9203677649239i
2.43	135.153	9.67742	4.20477	-62.0151460385632-26.0812018431267i
2.52	87.3055	10.0358	1.61072	25.0847484982335+5.90992069159709i
2.61	138.5	10.3943	10.9962	-80.3722722999456+156.508252113647i
2.7	94.4028	10.7527	3.86768	-60.5043451345635-12.98914719489i
2.79	98.9722	11.1111	7.00739	60.8525819549976-94.1671753869678i
A04
Time	Data	FFT Freq	FFT Mag	FFT Complex			Max
0	24.875	0	60.8047	972.875			10.9906
0.09	9	0.358423	5.2929	51.0844916295166-67.543721756479i
0.18	36.125	0.716846	7.7989	-118.297019830396+39.7047186605324i
0.27	23.875	1.07527	5.65164	-62.5749818147092+65.278549018446i
0.36	25.75	1.43369	4.2718	68.2047663762968+4.43521375459628i
0.45	52.75	1.79211	2.46234	-29.463228163371-26.1548564462913i
0.54	33	2.15054	10.9906	-80.2705393312416+156.459686912037i
0.63	32.875	2.50896	3.17585	27.7622974758619-42.5591826121706i
0.72	46.375	2.86738	4.27175	-22.25-64.625i
0.81	83	3.22581	3.83255	-60.2688990821569+11.309583153955i
0.9	28.75	3.58423	8.66618	-75.1659053559329+116.517668580715i
0.99	22.625	3.94265	3.33756	-23.5555646220651-47.9248660257711i
1.08	6	4.30108	1.38847	10.0452336237032-19.8147862454037i
1.17	31.375	4.6595	4.58654	9.10744720537988-72.8173623688386i
1.26	23.5	5.01792	9.13083	144.233464517571-23.2372996707892i
1.35	47.375	5.37634	8.18273	130.908437371543-2.00085779815833i
1.44	19.5	5.73477	7.24219	-115.875
1.53	10.75	6.09319	8.18273	130.908437371543+2.00085779815785i
1.62	24.125	6.45161	9.13083	144.233464517571+23.2372996707889i
1.71	31.5	6.81004	4.58654	9.10744720538022+72.8173623688384i
1.8	12.375	7.16846	1.38847	10.0452336237032+19.8147862454037i
1.89	40	7.52688	3.33756	-23.5555646220648+47.9248660257712i
1.98	1.25	7.8853	8.66618	-75.165905355933-116.517668580715i
2.07	29.125	8.24373	3.83255	-60.2688990821569-11.3095831539547i
2.16	30.375	8.60215	4.27175	-22.25+64.625i
2.25	62.5	8.96057	3.17585	27.7622974758621+42.5591826121706i
2.34	17.625	9.319	10.9906	-80.2705393312419-156.459686912037i
2.43	34.375	9.67742	2.46234	-29.4632281633709+26.1548564462914i
2.52	37.875	10.0358	4.2718	68.2047663762968-4.43521375459633i
2.61	15.125	10.3943	5.65164	-62.5749818147093-65.2785490184457i
2.7	61	10.7527	7.7989	-118.297019830396-39.7047186605323i
2.79	18.125	11.1111	5.2929	51.0844916295168+67.5437217564789i
A06
Time	Data	FFT Freq	FFT Mag	FFT Complex			Max
0	30.5114	0	52.6577	842.522673			19.3828
0.09	20.8409	0.358423	5.32561	83.399755265824+17.4697073935298i
0.18	6.375	0.716846	2.94059	-20.6399934465638-42.2804417946798i
0.27	76.125	1.07527	6.15261	-97.9769199421588-9.55520040362789i
0.36	26.8409	1.43369	3.77526	57.7362723690844+17.7534540784257i
0.45	14.2841	1.79211	0.871929	-13.0887547262101-4.82817979023668i
0.54	19.9886	2.15054	5.78856	-92.6057478106923-1.44285638710726i
0.63	70.3523	2.50896	7.23588	-91.4525767995011+70.9934720978651i
0.72	25.5	2.86738	4.01377	8.55676399999997+63.647735i
0.81	9.5227	3.22581	8.56286	124.55344368341-57.0702501567335i
0.9	22.1705	3.58423	19.3828	310.11138045637-2.92531785602321i
0.99	6.59088	3.94265	5.88748	-86.6886433104235+36.8598387002921i
1.08	5.40912	4.30108	3.2015	51.1954936309155+1.70816807842588i
1.17	38.5	4.6595	3.39293	53.9327191500195-6.19092731391739i
1.26	5.69318	5.01792	2.32059	-37.0475231991145+2.46414473640449i
1.35	23.625	5.37634	5.34974	-83.2244313209593-20.0085842618859i
1.44	44.3295	5.73477	12.4801	-199.681853
1.53	20.2386	6.09319	5.34974	-83.2244313209591+20.0085842618862i
1.62	10.2273	6.45161	2.32059	-37.0475231991145-2.46414473640432i
1.71	46.3523	6.81004	3.39293	53.9327191500193+6.19092731391716i
1.8	6.56818	7.16846	3.2015	51.1954936309155-1.70816807842587i
1.89	1.13635	7.52688	5.88748	-86.6886433104236-36.8598387002919i
1.98	49.2727	7.8853	19.3828	310.11138045637+2.92531785602251i
2.07	24.8182	8.24373	8.56286	124.55344368341+57.0702501567331i
2.16	9.38635	8.60215	4.01377	8.55676399999989-63.647735i
2.25	61.4773	8.96057	7.23588	-91.4525767995013-70.9934720978648i
2.34	35.4318	9.319	5.78856	-92.6057478106921+1.44285638710762i
2.43	12.5227	9.67742	0.871929	-13.0887547262101+4.82817979023664i
2.52	16.4432	10.0358	3.77526	57.7362723690844-17.7534540784257i
2.61	62.7273	10.3943	6.15261	-97.9769199421589+9.55520040362811i
2.7	7.2727	10.7527	2.94059	-20.6399934465636+42.28044179468i
2.79	31.9886	11.1111	5.32561	83.3997552658239-17.4697073935302i
A07
Time	Data	FFT Freq	FFT Mag	FFT Complex			Max
0	133.125	0	213.422	3414.75			29.1367
0.09	108.625	0.358423	7.63439	49.9116730247186-111.487610267699i
0.18	106.625	0.716846	8.91607	51.6307935015159-132.986221395105i
0.27	92.375	1.07527	9.76765	-54.7807038287973-146.366913707687i
0.36	148.5	1.43369	3.79024	-59.1694173824159-13.290890912135i
0.45	138.75	1.79211	29.1367	372.546048956454+280.250446882966i
0.54	174	2.15054	7.08641	45.5780947771891+103.81839926645i
0.63	74.125	2.50896	15.4487	97.2811767359266-227.231306406759i
0.72	103.75	2.86738	22.2689	124.75+333.75i
0.81	57	3.22581	9.39812	-149.641168921956+14.7858964946189i
0.9	66.625	3.58423	15.1836	-207.713394098303-125.990258598651i
0.99	167	3.94265	15.7436	156.41663919511+197.449430295658i
1.08	125	4.30108	13.1196	-50.3305826175843-203.790890912135i
1.17	68.625	4.6595	11.0438	-168.619538482252+52.824493754181i
1.26	146.875	5.01792	8.53094	-57.4954941804027-123.794879260206i
1.35	106.25	5.37634	17.3226	235.885873320796+145.522016682853i
1.44	65.75	5.73477	4.54688	72.75
1.53	116.5	6.09319	17.3226	235.885873320796-145.522016682854i
1.62	66.25	6.45161	8.53094	-57.4954941804024+123.794879260206i
1.71	182.75	6.81004	11.0438	-168.619538482252-52.8244937541799i
1.8	128.625	7.16846	13.1196	-50.3305826175839+203.790890912135i
1.89	62.625	7.52688	15.7436	156.416639195109-197.449430295658i
1.98	18.875	7.8853	15.1836	-207.713394098302+125.990258598651i
2.07	146.625	8.24373	9.39812	-149.641168921956-14.7858964946183i
2.16	137.125	8.60215	22.2689	124.75-333.75i
2.25	89	8.96057	15.4487	97.2811767359271+227.231306406759i
2.34	117.625	9.319	7.08641	45.5780947771888-103.81839926645i
2.43	99	9.67742	29.1367	372.546048956453-280.250446882967i
2.52	92.375	10.0358	3.79024	-59.1694173824159+13.2908909121351i
2.61	27.5	10.3943	9.76765	-54.7807038287969+146.366913707687i
2.7	112.625	10.7527	8.91607	51.6307935015161+132.986221395105i
2.79	134.25	11.1111	7.63439	49.9116730247189+111.487610267699i
A08
Time	Data	FFT Freq	FFT Mag	FFT Complex			Max
0	214.341	0	357.208	5715.329591			10.7729
0.09	168.955	0.358423	5.35454	84.5794910445626+13.6424217560424i
0.18	167.682	0.716846	4.31536	-13.1856480943254-67.77497580247i
0.27	166.432	1.07527	3.11852	-35.5071882415472+35.0553354048497i
0.36	219.591	1.43369	6.07122	61.8669826071415+74.8903212060382i
0.45	160.773	1.79211	1.59809	-11.0297907544163+23.0681772597336i
0.54	200.136	2.15054	5.75166	78.3550066191636+48.2635890577596i
0.63	197.568	2.50896	1.16157	9.60917230457841+15.9082136227852i
0.72	166.011	2.86738	0.856628	2.94314500000019+13.3863239999998i
0.81	179.33	3.22581	8.23552	130.880451599195+15.2713014516587i
0.9	171.273	3.58423	3.74127	3.42999008085922-59.7619538732982i
0.99	179.659	3.94265	10.7729	4.47517567143054-172.308706399837i
1.08	144.011	4.30108	1.935	26.3830773928587-16.2005007939617i
1.17	172.307	4.6595	1.76446	-27.0277962835584+8.15506834039999i
1.26	164.023	5.01792	8.06044	65.4007713943027+111.154073266472i
1.35	190.125	5.37634	9.7269	155.111308659755-12.6997538199629i
1.44	175.455	5.73477	4.43821	71.0112950000002
1.53	173.852	6.09319	9.7269	155.111308659755+12.6997538199625i
1.62	185.864	6.45161	8.06044	65.4007713943025-111.154073266472i
1.71	161.716	6.81004	1.76446	-27.0277962835583-8.15506834039994i
1.8	167.261	7.16846	1.935	26.3830773928587+16.2005007939617i
1.89	199.227	7.52688	10.7729	4.47517567143104+172.308706399837i
1.98	181.409	7.8853	3.74127	3.42999008085934+59.7619538732982i
2.07	169.943	8.24373	8.23552	130.880451599195-15.2713014516589i
2.16	190.284	8.60215	0.856628	2.94314500000018-13.3863239999998i
2.25	175.955	8.96057	1.16157	9.60917230457842-15.9082136227849i
2.34	174.966	9.319	5.75166	78.3550066191636-48.2635890577597i
2.43	184.432	9.67742	1.59809	-11.0297907544162-23.0681772597335i
2.52	171.102	10.0358	6.07122	61.8669826071413-74.8903212060382i
2.61	173.989	10.3943	3.11852	-35.5071882415475-35.0553354048495i
2.7	199.761	10.7527	4.31536	-13.1856480943253+67.7749758024702i
2.79	167.898	11.1111	5.35454	84.5794910445626-13.6424217560425i
A10
Time	Data	FFT Freq	FFT Mag	FFT Complex			Max
0	24.525	0	191.7	3067.200042			18.3824
0.09	164.775	0.358423	4.26071	45.3826404314951+50.8698480856083i
0.18	78.9	0.716846	8.60519	-63.1416789066028+122.350864913096i
0.27	55.35	1.07527	13.9008	-221.522481306648+19.8829806873827i
0.36	103.3	1.43369	9.57302	40.2867355926396-147.775261265366i
0.45	122.775	1.79211	5.73973	-90.2693330061754+16.889388685523i
0.54	92.9	2.15054	3.83359	55.2841175633102-26.5696815440891i
0.63	86.375	2.50896	18.3824	63.7892223604704-287.117564370812i
0.72	75.575	2.86738	6.30811	-2.449952-100.899994i
0.81	122.575	3.22581	11.1748	-24.051602668745-177.172507276864i
0.9	98.5	3.58423	8.01173	-100.712696219743+79.3033252289204i
0.99	108.825	3.94265	8.01705	-126.607992105609-20.5995542274159i
1.08	75.875	4.30108	16.1993	-258.536615592639+18.3747627346346i
1.17	67.325	4.6595	9.88035	-148.416347559253-54.4391823340381i
1.26	72.7	5.01792	6.99969	-108.929622436964+26.0237996861053i
1.35	142	5.37634	6.51329	-75.7040101455355-71.6181709289251i
1.44	96.7	5.73477	15.7	-251.200042
1.53	92.65	6.09319	6.51329	-75.7040101455353+71.6181709289249i
1.62	107.825	6.45161	6.99969	-108.929622436964-26.0237996861051i
1.71	94.025	6.81004	9.88035	-148.416347559253+54.4391823340381i
1.8	74.4	7.16846	16.1993	-258.53661559264-18.3747627346343i
1.89	60.6	7.52688	8.01705	-126.607992105609+20.5995542274159i
1.98	74.675	7.8853	8.01173	-100.712696219743-79.3033252289202i
2.07	97.45	8.24373	11.1748	-24.0516026687445+177.172507276864i
2.16	100.025	8.60215	6.30811	-2.44995199999988+100.899994i
2.25	135.725	8.96057	18.3824	63.7892223604712+287.117564370812i
2.34	108.925	9.319	3.83359	55.2841175633102+26.5696815440888i
2.43	101.425	9.67742	5.73973	-90.2693330061754-16.8893886855228i
2.52	152.375	10.0358	9.57302	40.2867355926397+147.775261265365i
2.61	113.625	10.3943	13.9008	-221.522481306648-19.8829806873821i
2.7	70.8	10.7527	8.60519	-63.1416789066031-122.350864913096i
2.79	93.7	11.1111	4.26071	45.382640431495-50.8698480856084i
A11
Time	Data	FFT Freq	FFT Mag	FFT Complex			Max
0	60.75	0	138.383	2214.125			15.7056
0.09	74.375	0.358423	4.93246	-33.8568902636966-71.2880149974034i
0.18	60.75	0.716846	3.87302	-37.5457981379452+49.2988557215753i
0.27	58.875	1.07527	1.4155	20.4207497325472-9.79426352174561i
0.36	89.625	1.43369	5.61712	2.87760191002136-89.8278723885905i
0.45	63.5	1.79211	6.80673	-76.6832578078172+77.3340830905053i
0.54	95.125	2.15054	6.68715	56.5248548804292+90.8446440590098i
0.63	15	2.50896	2.79652	24.8251617740635+37.2259607292489i
0.72	67.625	2.86738	15.7056	-39.7500000000001-248.125i
0.81	120.375	3.22581	3.355	-52.4622646891575-11.3692387150293i
0.9	85.375	3.58423	5.6251	78.9047535041283+43.2934986929487i
0.99	70.375	3.94265	7.66605	119.860655992358-26.0406337548474i
1.08	78.625	4.30108	2.66113	-0.127601910021478-42.5778723885905i
1.17	76.875	4.6595	9.61583	-123.326069978446+91.9863945859794i
1.26	61.625	5.01792	9.63155	-136.383810246612+71.7477103555144i
1.35	57.25	5.37634	2.27947	27.2219152401485+24.2721605113955i
1.44	72.5	5.73477	4.30469	68.875
1.53	91.75	6.09319	2.27947	27.2219152401484-24.2721605113955i
1.62	63.25	6.45161	9.63155	-136.383810246612-71.747710355514i
1.71	55.375	6.81004	9.61583	-123.326069978446-91.9863945859791i
1.8	56.5	7.16846	2.66113	-0.127601910021394+42.5778723885905i
1.89	74.75	7.52688	7.66605	119.860655992358+26.040633754847i
1.98	71.75	7.8853	5.6251	78.9047535041281-43.2934986929488i
2.07	45	8.24373	3.355	-52.4622646891574+11.3692387150294i
2.16	75.25	8.60215	15.7056	-39.7499999999999+248.125i
2.25	67.625	8.96057	2.79652	24.8251617740634-37.225960729249i
2.34	97.75	9.319	6.68715	56.524854880429-90.84464405901i
2.43	44.375	9.67742	6.80673	-76.6832578078175-77.3340830905052i
2.52	50	10.0358	5.61712	2.87760191002152+89.8278723885905i
2.61	91.125	10.3943	1.4155	20.4207497325473+9.79426352174539i
2.7	55	10.7527	3.87302	-37.5457981379454-49.2988557215754i
2.79	66	11.1111	4.93246	-33.8568902636964+71.2880149974035i
A13
Time	Data	FFT Freq	FFT Mag	FFT Complex			Max
0	130.125	0	252.688	4043			13.6365
0.09	111.125	0.358423	0.923203	1.05382620059549-14.7336115203343i
0.18	109.25	0.716846	6.22061	-49.8751299298608+86.1315278294376i
0.27	112.125	1.07527	3.33293	-51.4615397182389+13.9810647041586i
0.36	121.5	1.43369	13.6365	94.0676496605569+196.865007051205i
0.45	131.25	1.79211	4.03255	-41.9088881802233-49.0568948924171i
0.54	125.625	2.15054	5.56018	-88.9627084171994+0.13282798673724i
0.63	135.5	2.50896	4.86577	75.3871182482274+19.436218945741i
0.72	161.875	2.86738	2.04544	22.25-24i
0.81	123	3.22581	1.59852	15.8505004190371+20.0725190434593i
0.9	123	3.58423	8.31555	-80.0751341677308-106.25425700311i
0.99	103.5	3.94265	6.33608	94.4612010588181+36.802442923333i
1.08	121.125	4.30108	3.57072	15.9323503394434+54.8650070512056i
1.17	127	4.6595	3.40761	-6.25803504993397-54.1613831488253i
1.26	171.25	5.01792	5.27827	77.4129725147909-33.7555571604103i
1.35	124.125	5.37634	6.36781	-74.1241829782818+69.9009029086499i
1.44	128.5	5.73477	7.09375	113.5
1.53	116.75	6.09319	6.36781	-74.1241829782821-69.9009029086496i
1.62	127.375	6.45161	5.27827	77.412972514791+33.7555571604099i
1.71	85.125	6.81004	3.40761	-6.25803504993391+54.1613831488253i
1.8	125.625	7.16846	3.57072	15.9323503394432-54.8650070512054i
1.89	126.625	7.52688	6.33608	94.461201058818-36.8024429233333i
1.98	111.75	7.8853	8.31555	-80.0751341677304+106.254257003111i
2.07	161.125	8.24373	1.59852	15.850500419037-20.0725190434593i
2.16	132.125	8.60215	2.04544	22.25+24i
2.25	115.625	8.96057	4.86577	75.3871182482275-19.4362189457413i
2.34	118.875	9.319	5.56018	-88.9627084171994-0.132827986737048i
2.43	126.125	9.67742	4.03255	-41.9088881802231+49.0568948924173i
2.52	129.375	10.0358	13.6365	94.0676496605565-196.865007051206i
2.61	143	10.3943	3.33293	-51.4615397182388-13.9810647041584i
2.7	140.875	10.7527	6.22061	-49.875129929861-86.1315278294375i
2.79	122.75	11.1111	0.923203	1.05382620059544+14.7336115203343i
A18
Time	Data	FFT Freq	FFT Mag	FFT Complex			Max
0	10	0	34.0312	544.5			10.8044
0.09	3.375	0.358423	10.8044	-170.619641021864+27.8017095944756i
0.18	1.625	0.716846	3.52342	20.4805039726021+52.5229712140347i
0.27	7.125	1.07527	2.91022	18.2612538144106+42.8332691238439i
0.36	3.375	1.43369	3.23581	-15.1735434560398-49.4995535828165i
0.45	10.375	1.79211	2.91498	-19.7656876998542+42.24429824586i
0.54	1.125	2.15054	2.3048	17.1863892133414+32.627127251116i
0.63	11	2.50896	3.13693	-18.0545177341843-46.8311819090804i
0.72	8.5	2.86738	2.85157	31.375+33.125i
0.81	18	3.22581	2.76728	-44.1031542879036-3.91342950794049i
0.9	36.625	3.58423	3.96057	48.498639629203-40.7863466630495i
0.99	29.125	3.94265	0.672923	10.0375902502073+3.89486587467365i
1.08	25.625	4.30108	4.20983	6.92354345603986+67.0004464171835i
1.17	22.875	4.6595	2.08471	-21.8458188432219-25.2060260858257i
1.26	14.125	5.01792	3.08859	18.3344671848535-45.8905027001308i
1.35	27	5.37634	1.07809	3.08997552241036-16.9704008428682i
1.44	40.375	5.73477	0.390625	6.25
1.53	22	6.09319	1.07809	3.08997552241038+16.970400842868i
1.62	25.875	6.45161	3.08859	18.3344671848536+45.8905027001308i
1.71	33.625	6.81004	2.08471	-21.8458188432218+25.2060260858257i
1.8	32.875	7.16846	4.20983	6.92354345603976-67.0004464171835i
1.89	17.75	7.52688	0.672923	10.0375902502073-3.89486587467375i
1.98	2	7.8853	3.96057	48.4986396292031+40.7863466630495i
2.07	28.25	8.24373	2.76728	-44.1031542879035+3.91342950794054i
2.16	15.75	8.60215	2.85157	31.375-33.125i
2.25	8.625	8.96057	3.13693	-18.0545177341841+46.8311819090804i
2.34	26	9.319	2.3048	17.1863892133413-32.627127251116i
2.43	6.5	9.67742	2.91498	-19.7656876998543-42.2442982458599i
2.52	16.875	10.0358	3.23581	-15.1735434560398+49.4995535828165i
2.61	15	10.3943	2.91022	18.2612538144106-42.833269123844i
2.7	14.625	10.7527	3.52342	20.480503972602-52.5229712140347i
2.79	8.5	11.1111	10.8044	-170.619641021864-27.8017095944752i
B01
Time	Data	FFT Freq	FFT Mag	FFT Complex			Max
0	33.5341	0	120.409	1926.545469			10.4003
0.09	65.3864	0.358423	5.43464	-28.521320201933+82.1436346509509i
0.18	32.8977	0.716846	4.3729	23.3192057310772-65.9660177482612i
0.27	73.3523	1.07527	3.50625	18.2373427732622+53.0529090948784i
0.36	67.0796	1.43369	5.54015	-88.5912144581145-3.01261403538859i
0.45	61.0227	1.79211	5.88944	31.897751339394+88.6679626903204i
0.54	61.7841	2.15054	6.22024	-70.687498752965+70.0591431807543i
0.63	42.4886	2.50896	6.45413	79.428877236729-65.991842561787i
0.72	56.75	2.86738	4.79026	47.988619+59.7613199999999i
0.81	35.1023	3.22581	8.35098	-9.04244895827505+133.309418255683i
0.9	77.875	3.58423	5.07263	12.2812609955326-80.2275457078672i
0.99	56.3182	3.94265	5.14919	-69.5601400730395+44.1476525878035i
1.08	36.0114	4.30108	4.26773	54.6139204581145+40.9874499646113i
1.17	72.5682	4.6595	9.31591	-148.831265504387-8.15589896733259i
1.26	65.1136	5.01792	10.4003	-154.685795973645-61.3434106368821i
1.35	36.3523	5.37634	5.86346	-77.69962061175+52.5745095087265i
1.44	59.0454	5.73477	5.85937	-93.749999
1.53	61.25	6.09319	5.86346	-77.6996206117503-52.5745095087263i
1.62	61.8296	6.45161	10.4003	-154.685795973645+61.3434106368824i
1.71	102	6.81004	9.31591	-148.831265504387+8.1558989673331i
1.8	77.0796	7.16846	4.26773	54.6139204581145-40.9874499646115i
1.89	69.9091	7.52688	5.14919	-69.5601400730399-44.1476525878033i
1.98	34.8409	7.8853	5.07263	12.2812609955326+80.2275457078671i
2.07	72.625	8.24373	8.35098	-9.04244895827559-133.309418255683i
2.16	83.2727	8.60215	4.79026	47.9886189999999-59.7613199999999i
2.25	43.8296	8.96057	6.45413	79.428877236729+65.9918425617866i
2.34	55.5	9.319	6.22024	-70.6874987529652-70.0591431807542i
2.43	54.4091	9.67742	5.88944	31.8977513393937-88.6679626903206i
2.52	69.4204	10.0358	5.54015	-88.5912144581145+3.01261403538872i
2.61	66.125	10.3943	3.50625	18.237342773262-53.0529090948787i
2.7	44.3636	10.7527	4.3729	23.3192057310773+65.966017748261i
2.79	97.4091	11.1111	5.43464	-28.5213202019332-82.1436346509511i
B02
Time	Data	FFT Freq	FFT Mag	FFT Complex			Max
0	156.611	0	299.72	4795.527865			8.7574
0.09	140.208	0.358423	1.7155	-4.30841454593566-27.1078206090315i
0.18	133.292	0.716846	7.00821	36.7216740435859+105.947938101653i
0.27	152.861	1.07527	4.77657	69.2664660932682-32.2948719976333i
0.36	160.514	1.43369	8.7574	-128.082922193555+56.814918320816i
0.45	155.958	1.79211	2.96836	-40.1122763227375+25.4296419599347i
0.54	142.486	2.15054	6.81273	52.1699827499504+95.7084255873225i
0.63	123.375	2.50896	2.59403	40.5595047087142+8.80599958067992i
0.72	135.083	2.86738	2.84403	4.80554200000003-45.2499690000002i
0.81	153.722	3.22581	0.789449	5.43346998463817+11.4028155948561i
0.9	167.486	3.58423	3.05744	44.7953827155078-19.6583323636688i
0.99	159.514	3.94265	0.987495	13.9796303850899+7.36257734410846i
1.08	162.958	4.30108	2.81138	36.5550901935545-26.2129136791844i
1.17	164.25	4.6595	1.78337	7.31965386754523+27.5791265920916i
1.26	167.819	5.01792	0.814092	-13.0204115090438-0.363279849337893i
1.35	144.194	5.37634	2.09196	-31.6934501705827+10.7635626106957i
1.44	149.056	5.73477	1.70312	27.2499709999997
1.53	138.472	6.09319	2.09196	-31.6934501705827-10.7635626106955i
1.62	131.083	6.45161	0.814092	-13.0204115090438+0.363279849338035i
1.71	144.319	6.81004	1.78337	7.31965386754515-27.5791265920915i
1.8	154.083	7.16846	2.81138	36.5550901935547+26.2129136791842i
1.89	154.889	7.52688	0.987495	13.9796303850898-7.36257734410849i
1.98	155.597	7.8853	3.05744	44.7953827155078+19.6583323636688i
2.07	137.208	8.24373	0.789449	5.43346998463811-11.4028155948561i
2.16	140.417	8.60215	2.84403	4.80554200000008+45.2499690000002i
2.25	140.431	8.96057	2.59403	40.5595047087142-8.80599958068004i
2.34	149.028	9.319	6.81273	52.1699827499501-95.7084255873225i
2.43	151.722	9.67742	2.96836	-40.1122763227376-25.4296419599346i
2.52	149.375	10.0358	8.7574	-128.082922193555-56.8149183208158i
2.61	166.764	10.3943	4.77657	69.2664660932683+32.294871997633i
2.7	156.5	10.7527	7.00821	36.7216740435856-105.947938101653i
2.79	156.25	11.1111	1.7155	-4.3084145459356+27.1078206090315i
B05
Time	Data	FFT Freq	FFT Mag	FFT Complex			Max
0	173.933	0	331.771	5308.336455			23.2915
0.09	94.3846	0.358423	4.8088	-51.2760027167581-57.3641922655441i
0.18	198.99	0.716846	4.62469	49.2232226552492-55.2480828705735i
0.27	196.423	1.07527	6.97238	-68.715192761201-87.8829815401745i
0.36	218.115	1.43369	21.4688	-343.209999278433+14.1421740575735i
0.45	180.01	1.79211	17.5582	-254.284666862988+119.4207651737i
0.54	176.404	2.15054	9.0252	-79.520246955476-120.535579920123i
0.63	107.183	2.50896	6.87766	59.3180837490028+92.6861152960768i
0.72	163.058	2.86738	8.53471	61.3653560000002-121.990387i
0.81	153.26	3.22581	8.39065	45.291411085119+126.379775013671i
0.9	149.856	3.58423	2.5575	-40.6580815138063-4.62227227611599i
0.99	202.404	3.94265	6.28576	90.1598915819575+44.563864814532i
1.08	158.644	4.30108	15.8778	254.036841278432-2.10776394242728i
1.17	217.106	4.6595	3.4128	-54.0251195125432+7.93540773789903i
1.26	159.404	5.01792	5.29336	-34.0448941859669+77.5498687734332i
1.35	136.058	5.37634	21.7857	308.762307437411-161.76453091071i
1.44	164.529	5.73477	23.2915	372.663421
1.53	196.635	6.09319	21.7857	308.762307437411+161.764530910709i
1.62	180.317	6.45161	5.29336	-34.0448941859671-77.5498687734332i
1.71	148.442	6.81004	3.4128	-54.0251195125428-7.93540773789874i
1.8	157.875	7.16846	15.8778	254.036841278433+2.10776394242669i
1.89	180.538	7.52688	6.28576	90.1598915819574-44.5638648145322i
1.98	183.038	7.8853	2.5575	-40.6580815138063+4.62227227611594i
2.07	139.952	8.24373	8.39065	45.291411085119-126.379775013671i
2.16	201.654	8.60215	8.53471	61.3653560000003+121.990387i
2.25	95.4711	8.96057	6.87766	59.3180837490028-92.6861152960769i
2.34	161.558	9.319	9.0252	-79.5202469554758+120.535579920123i
2.43	142.644	9.67742	17.5582	-254.284666862988-119.420765173699i
2.52	213.125	10.0358	21.4688	-343.209999278432-14.1421740575729i
2.61	177.51	10.3943	6.97238	-68.7151927612007+87.8829815401745i
2.7	180	10.7527	4.62469	49.2232226552492+55.2480828705734i
2.79	99.8173	11.1111	4.8088	-51.2760027167579+57.3641922655444i
B06
Time	Data	FFT Freq	FFT Mag	FFT Complex			Max
0	5.18054	0	23.8142	381.027771			9.36203
0.09	26.4167	0.358423	1.1792	-14.627629967479+11.9165311980506i
0.18	11.4445	0.716846	5.41877	-61.6094980585351-61.0016594977715i
0.27	7.625	1.07527	2.39286	35.5893986309394-14.1135830805054i
0.36	18.625	1.43369	2.31579	7.81381905181128-36.2193560921312i
0.45	5.45831	1.79211	1.56132	22.9113835597319-9.95602049322646i
0.54	8.72223	2.15054	0.997295	9.60072325478154-12.7453054893152i
0.63	32.5139	2.50896	4.20549	-47.0344897239697-48.1185993184167i
0.72	3.38892	2.86738	2.01275	28.555603-14.888916i
0.81	5.25	3.22581	2.81098	43.1762592182986+12.5944556813424i
0.9	30.8055	3.58423	2.40638	38.4633559895636+1.72508508757103i
0.99	2.13892	3.94265	9.36203	-131.147623513773-72.3746375491355i
1.08	17.8472	4.30108	2.0115	-31.9804450518115+3.61389590786876i
1.17	5.5	4.6595	1.58968	2.8939655299516+25.2697169390785i
1.26	2.41669	5.01792	3.61301	18.3784268141893-54.8088569208853i
1.35	0.986084	5.37634	2.98008	-30.7612637336995+36.4315032733029i
1.44	20.0555	5.73477	0.2691	4.30560299999968
1.53	1.58331	6.09319	2.98008	-30.7612637336996-36.4315032733029i
1.62	7.80554	6.45161	3.61301	18.3784268141894+54.8088569208852i
1.71	25.7778	6.81004	1.58968	2.89396552995151-25.2697169390786i
1.8	11.0139	7.16846	2.0115	-31.9804450518115-3.61389590786873i
1.89	26.8889	7.52688	9.36203	-131.147623513773+72.3746375491358i
1.98	16.7083	7.8853	2.40638	38.4633559895637-1.72508508757114i
2.07	7.23608	8.24373	2.81098	43.1762592182986-12.5944556813426i
2.16	20.6389	8.60215	2.01275	28.555603+14.888916i
2.25	30.3611	8.96057	4.20549	-47.0344897239696+48.1185993184168i
2.34	0.930542	9.319	0.997295	9.60072325478165+12.7453054893152i
2.43	6.55554	9.67742	1.56132	22.9113835597319+9.95602049322635i
2.52	13.8611	10.0358	2.31579	7.81381905181133+36.2193560921312i
2.61	0.166687	10.3943	2.39286	35.5893986309393+14.1135830805053i
2.7	3.22223	10.7527	5.41877	-61.6094980585349+61.0016594977717i
2.79	3.90277	11.1111	1.1792	-14.627629967479-11.9165311980506i
B08
Time	Data	FFT Freq	FFT Mag	FFT Complex			Max
0	94.375	0	206.93	3310.875			12.0005
0.09	97.625	0.358423	5.59312	-61.0631678646636-65.4197170526392i
0.18	96.25	0.716846	3.88021	-50.3902954833287-36.2650677658966i
0.27	114.375	1.07527	5.00918	-0.242783317457093-80.1465237642747i
0.36	98	1.43369	5.11325	58.8729211002419+56.80831976689i
0.45	128.5	1.79211	2.64153	-27.468491884699+32.1210469350513i
0.54	90.25	2.15054	4.66382	19.7112104365927+71.9706265382252i
0.63	114.125	2.50896	6.22442	-98.9582531354362-11.2053509694992i
0.72	117.5	2.86738	4.54688	50.75+52.125i
0.81	99.5	3.22581	5.91858	-48.3328995838708-81.4340586502601i
0.9	93.5	3.58423	5.69159	-6.60624120136902-90.8254681939526i
0.99	128.625	3.94265	12.0005	77.0833943175635+175.856421643085i
1.08	104	4.30108	3.60373	-57.6229211002418+2.05831976689013i
1.17	96.125	4.6595	2.43161	35.5474514531679-15.8124296615861i
1.26	104.25	5.01792	8.32345	-91.7146737518951-96.5611624980744i
1.35	130.375	5.37634	10.4209	80.4347500153944-146.049705338746i
1.44	99.75	5.73477	3.17969	-50.875
1.53	125.625	6.09319	10.4209	80.434750015395+146.049705338746i
1.62	60.875	6.45161	8.32345	-91.7146737518949+96.5611624980744i
1.71	100.125	6.81004	2.43161	35.5474514531681+15.8124296615861i
1.8	124.75	7.16846	3.60373	-57.6229211002419-2.05831976688999i
1.89	85.5	7.52688	12.0005	77.0833943175632-175.856421643086i
1.98	108	7.8853	5.69159	-6.60624120136888+90.8254681939526i
2.07	120.5	8.24373	5.91858	-48.3328995838704+81.4340586502601i
2.16	108.875	8.60215	4.54688	50.75-52.125i
2.25	94.625	8.96057	6.22442	-98.958253135436+11.2053509694994i
2.34	130.5	9.319	4.66382	19.7112104365925-71.9706265382252i
2.43	59.125	9.67742	2.64153	-27.4684918846991-32.1210469350512i
2.52	93.125	10.0358	5.11325	58.8729211002418-56.8083197668901i
2.61	86.875	10.3943	5.00918	-0.242783317456755+80.1465237642746i
2.7	106	10.7527	3.88021	-50.3902954833285+36.2650677658966i
2.79	99.25	11.1111	5.59312	-61.0631678646633+65.4197170526395i
B10
Time	Data	FFT Freq	FFT Mag	FFT Complex			Max
0	44.5481	0	90.8407	1453.451997			13.5675
0.09	67.9231	0.358423	8.59723	-87.3405536696083+106.269426048396i
0.18	31.8558	0.716846	13.5675	129.473927548758-174.240908803435i
0.27	22	1.07527	6.13598	63.9309276467277+74.5069763935542i
0.36	67.5096	1.43369	1.72176	-10.1355092910237+25.6157826671929i
0.45	40.6346	1.79211	0.813456	-5.52892659362292+11.7825702880451i
0.54	51.8846	2.15054	8.52471	127.912764463812+47.3501309693755i
0.63	8.4519	2.50896	2.85893	45.6658790089717+2.65430838960567i
0.72	39.2885	2.86738	4.09315	59.1345200000001+28.1441330000001i
0.81	48.5673	3.22581	11.0484	-105.723819347811-141.674200965447i
0.9	11.9231	3.58423	1.86681	10.0449041522168+28.1293342841914i
0.99	49.1058	3.94265	2.93865	-43.5756737316323+17.6604513099685i
1.08	41.5961	4.30108	9.96557	17.0202152910235-158.538087332807i
1.17	16.6923	4.6595	11.2438	-107.886558397367+143.960850703469i
1.26	41.3365	5.01792	8.7263	-116.239212164786+77.3460345113809i
1.35	45.9423	5.37634	2.99281	-35.4641229156573-32.1754740186649i
1.44	79.0385	5.73477	5.59435	89.509551
1.53	53.0865	6.09319	2.99281	-35.4641229156573+32.1754740186649i
1.62	43.6827	6.45161	8.7263	-116.239212164786-77.3460345113803i
1.71	93.8558	6.81004	11.2438	-107.886558397368-143.960850703469i
1.8	69.3077	7.16846	9.96557	17.0202152910238+158.538087332807i
1.89	48.4039	7.52688	2.93865	-43.5756737316324-17.6604513099685i
1.98	91.7404	7.8853	1.86681	10.0449041522164-28.1293342841914i
2.07	28.0673	8.24373	11.0484	-105.723819347811+141.674200965447i
2.16	46.5	8.60215	4.09315	59.1345200000001-28.1441330000001i
2.25	12.5769	8.96057	2.85893	45.6658790089716-2.65430838960587i
2.34	44.5865	9.319	8.52471	127.912764463812-47.3501309693758i
2.43	40.8654	9.67742	0.813456	-5.52892659362304-11.7825702880451i
2.52	27.5192	10.0358	1.72176	-10.1355092910237-25.6157826671928i
2.61	39.0289	10.3943	6.13598	63.9309276467275-74.5069763935545i
2.7	39.1635	10.7527	13.5675	129.473927548758+174.240908803435i
2.79	66.7692	11.1111	8.59723	-87.3405536696086-106.269426048396i
B11
Time	Data	FFT Freq	FFT Mag	FFT Complex			Max
0	41.9	0	102.795	1644.725066			5.52153
0.09	57.4	0.358423	4.42307	-65.5592432639359+26.6507386387669i
0.18	40.925	0.716846	1.91821	-24.2452616127068-18.8181413007642i
0.27	36.475	1.07527	4.05487	-14.2506285208428+63.293415335055i
0.36	53.425	1.43369	5.52153	80.0415748875753-37.3912449294668i
0.45	36.65	1.79211	1.91722	-28.198790088666-12.0752399573119i
0.54	53.625	2.15054	2.55657	40.381696507029-6.52331923073799i
0.63	54.725	2.50896	4.04732	28.2963942760714+58.2476681499544i
0.72	51.825	2.86738	2.23291	-17.449982-31.174988i
0.81	68.2	3.22581	4.76762	-73.0828570283342+21.8595226871858i
0.9	65.275	3.58423	4.70666	64.2509884971353-39.2797196561265i
0.99	29.95	3.94265	4.16008	-57.1874044779067-34.0589743687524i
1.08	48.7	4.30108	4.69798	-74.9915868875753-5.14124492946671i
1.17	49.55	4.6595	4.56422	-73.0171317408257-1.23338186781438i
1.26	43.925	5.01792	5.12323	-3.98751939145789-81.874709726153i
1.35	41.25	5.37634	2.2207	33.9996608444401+10.3196263845691i
1.44	73.025	5.73477	4.12968	66.0749219999999
1.53	69.25	6.09319	2.2207	33.99966084444-10.3196263845693i
1.62	52	6.45161	5.12323	-3.9875193914577+81.874709726153i
1.71	59.575	6.81004	4.56422	-73.0171317408256+1.2333818678145i
1.8	46.9	7.16846	4.69798	-74.9915868875753+5.14124492946684i
1.89	56.1	7.52688	4.16008	-57.1874044779066+34.0589743687525i
1.98	54.725	7.8853	4.70666	64.2509884971354+39.2797196561264i
2.07	63.575	8.24373	4.76762	-73.0828570283343-21.8595226871856i
2.16	44	8.60215	2.23291	-17.449982+31.174988i
2.25	45.2	8.96057	4.04732	28.2963942760712-58.2476681499545i
2.34	68.075	9.319	2.55657	40.3816965070291+6.52331923073798i
2.43	43.65	9.67742	1.91722	-28.198790088666+12.0752399573118i
2.52	59.2	10.0358	5.52153	80.0415748875753+37.3912449294667i
2.61	27.9	10.3943	4.05487	-14.2506285208429-63.2934153350551i
2.7	57.875	10.7527	1.91821	-24.2452616127067+18.8181413007644i
2.79	49.875	11.1111	4.42307	-65.559243263936-26.6507386387668i
B12
Time	Data	FFT Freq	FFT Mag	FFT Complex			Max
0	201.333	0	436.846	6989.541656			13.1027
0.09	202.833	0.358423	13.1027	-185.13546971432+98.361623552804i
0.18	211.042	0.716846	7.11773	83.0708740796611+77.9020646449595i
0.27	186.042	1.07527	3.85836	-52.4942143116688+32.4871491040372i
0.36	211.625	1.43369	7.37384	71.429819398021+93.9009721980078i
0.45	211.792	1.79211	12.0153	-165.309979717138-98.1346169470395i
0.54	190.875	2.15054	6.9981	21.0429624714476+109.974536538852i
0.63	201.375	2.50896	4.04327	41.3561388852439-49.7469275396759i
0.72	203.458	2.86738	3.95289	22.1250320000001-59.2500640000001i
0.81	252.208	3.22581	2.58754	-40.6291964001922-7.95490329971624i
0.9	213.792	3.58423	9.79442	-105.170602280057+116.178385302879i
0.99	197.792	3.94265	10.5869	-9.65647916962629-169.11532152438i
1.08	204.583	4.30108	6.88711	-45.5964433980207+100.317660198008i
1.17	229.458	4.6595	0.97691	15.2703004703715+3.33651341174299i
1.26	214.792	5.01792	2.70641	-14.1099862710512+40.9391614089864i
1.35	296.792	5.37634	9.34598	112.93240395733-98.0162833221908i
1.44	236.792	5.73477	2.82031	-45.1249680000001
1.53	222.875	6.09319	9.34598	112.93240395733+98.0162833221901i
1.62	231.833	6.45161	2.70641	-14.1099862710513-40.9391614089862i
1.71	205.875	6.81004	0.97691	15.2703004703717-3.33651341174339i
1.8	216.542	7.16846	6.88711	-45.5964433980209-100.317660198008i
1.89	249.125	7.52688	10.5869	-9.65647916962561+169.11532152438i
1.98	223.333	7.8853	9.79442	-105.170602280057-116.178385302879i
2.07	209.333	8.24373	2.58754	-40.6291964001918+7.95490329971629i
2.16	238.458	8.60215	3.95289	22.1250320000002+59.2500640000001i
2.25	202.583	8.96057	4.04327	41.3561388852442+49.7469275396757i
2.34	207.458	9.319	6.9981	21.0429624714471-109.974536538852i
2.43	219.792	9.67742	12.0153	-165.309979717138+98.1346169470399i
2.52	234.375	10.0358	7.37384	71.4298193980207-93.9009721980079i
2.61	217.417	10.3943	3.85836	-52.4942143116688-32.4871491040369i
2.7	231.917	10.7527	7.11773	83.0708740796608-77.9020646449599i
2.79	212.042	11.1111	13.1027	-185.135469714321-98.3616235528034i
B13
Time	Data	FFT Freq	FFT Mag	FFT Complex			Max
0	45.0555	0	111.31	1780.958405			5.42829
0.09	61.0139	0.358423	4.05476	51.8086463275957+39.0484157599439i
0.18	61.2361	0.716846	3.32846	-1.82488224270503+53.2241137729412i
0.27	55.3472	1.07527	0.921906	14.5679353110689+2.31355650939411i
0.36	53.25	1.43369	1.2729	-3.2168775108482-20.1107018495236i
0.45	51	1.79211	2.01248	-30.7173363646028+9.65712821973777i
0.54	42.1945	2.15054	2.20103	-32.8924591877048-12.5814017510272i
0.63	57.1667	2.50896	2.40996	-32.9874427028744-19.9664369358476i
0.72	54.5972	2.86738	1.53332	19.9305430000001+14.305512i
0.81	54.5	3.22581	1.97529	15.7960019425986-27.3741441947449i
0.9	50.6945	3.58423	1.88974	9.56656824428483+28.6825421631952i
0.99	67.0695	3.94265	5.42829	-63.9182685372191+58.8033539142977i
1.08	51.5695	4.30108	1.0642	-17.0054144891517+0.861592150476339i
1.17	53.5555	4.6595	2.37014	-33.8227706838933+17.1497439726399i
1.26	49.0139	5.01792	1.18434	-3.62705481387516+18.5991416871638i
1.35	51.1805	5.37634	1.49559	-22.1713492926732-9.00257773026728i
1.44	57.7361	5.73477	4.88455	-78.152739
1.53	49.1945	6.09319	1.49559	-22.1713492926732+9.00257773026736i
1.62	47.4861	6.45161	1.18434	-3.62705481387523-18.5991416871638i
1.71	60.5833	6.81004	2.37014	-33.8227706838934-17.1497439726398i
1.8	48.7083	7.16846	1.0642	-17.0054144891517-0.861592150476332i
1.89	47.9722	7.52688	5.42829	-63.9182685372193-58.8033539142975i
1.98	58.125	7.8853	1.88974	9.56656824428479-28.6825421631952i
2.07	56.8611	8.24373	1.97529	15.7960019425987+27.3741441947448i
2.16	55.3889	8.60215	1.53332	19.9305430000001-14.305512i
2.25	69.9445	8.96057	2.40996	-32.9874427028744+19.9664369358476i
2.34	53.6945	9.319	2.20103	-32.8924591877047+12.5814017510273i
2.43	53.9305	9.67742	2.01248	-30.7173363646029-9.65712821973771i
2.52	69.3611	10.0358	1.2729	-3.21687751084817+20.1107018495236i
2.61	70.4445	10.3943	0.921906	14.5679353110688-2.31355650939422i
2.7	53.2917	10.7527	3.32846	-1.82488224270516-53.2241137729413i
2.79	69.7917	11.1111	4.05476	51.8086463275956-39.0484157599441i
B14
Time	Data	FFT Freq	FFT Mag	FFT Complex			Max
0	247.275	0	486.069	7777.099976			10.8
0.09	232.9	0.358423	2.2915	12.0565364518202+34.6248946417449i
0.18	243.825	0.716846	5.84358	-59.2634998349641+72.3158369575438i
0.27	237.925	1.07527	5.25112	78.3912300028307+30.2293373183821i
0.36	230.2	1.43369	7.20431	-97.3368786840495+61.7452528834447i
0.45	224.75	1.79211	8.13129	64.9714889963538-112.715922134653i
0.54	240.35	2.15054	8.71252	-40.4920884973736-133.389833460739i
0.63	251.7	2.50896	7.19164	86.5371447519447+75.8391492988596i
0.72	267.625	2.86738	7.75686	15.0000000000001+123.199952i
0.81	222.175	3.22581	2.37715	27.0268509432164-26.7612250259839i
0.9	245.55	3.58423	5.70469	17.5206940076127+89.5777130536094i
0.99	225.925	3.94265	6.92223	-82.5772155723305+73.8094329671589i
1.08	286.475	4.30108	6.85703	-46.2131093159505-99.5046871165553i
1.17	234.45	4.6595	7.88767	105.680219272559+68.9841315654519i
1.26	266.1	5.01792	7.03121	-57.9651776752752-96.4165685281079i
1.35	223.275	5.37634	5.62472	-41.8863028463939+79.6538634621593i
1.44	216	5.73477	10.8	172.800048
1.53	229.075	6.09319	5.62472	-41.8863028463941-79.653863462159i
1.62	227.475	6.45161	7.03121	-57.9651776752751+96.416568528108i
1.71	267.925	6.81004	7.88767	105.680219272559-68.9841315654521i
1.8	237.525	7.16846	6.85703	-46.2131093159504+99.5046871165552i
1.89	230.35	7.52688	6.92223	-82.5772155723307-73.8094329671585i
1.98	287.925	7.8853	5.70469	17.5206940076125-89.5777130536095i
2.07	240.25	8.24373	2.37715	27.0268509432163+26.7612250259838i
2.16	230.7	8.60215	7.75686	14.9999999999999-123.199952i
2.25	233.225	8.96057	7.19164	86.5371447519444-75.8391492988599i
2.34	232.825	9.319	8.71252	-40.4920884973733+133.389833460739i
2.43	265.275	9.67742	8.13129	64.9714889963541+112.715922134653i
2.52	279.175	10.0358	7.20431	-97.3368786840496-61.7452528834446i
2.61	232.55	10.3943	5.25112	78.3912300028307-30.2293373183823i
2.7	235.925	10.7527	5.84358	-59.2634998349642-72.3158369575437i
2.79	250.4	11.1111	2.2915	12.05653645182-34.6248946417448i
B15
Time	Data	FFT Freq	FFT Mag	FFT Complex			Max
0	87.0769	0	47.5331	760.528932			9.70437
0.09	17.0192	0.358423	2.42637	30.1212290976027-24.4917931994068i
0.18	21.4039	0.716846	2.55347	40.4055704457993+6.04686954796049i
0.27	20.6058	1.07527	1.17107	18.6828142124424+1.42620999155247i
0.36	21.3558	1.43369	9.70437	147.827044077079-47.496467105064i
0.45	13.1346	1.79211	3.40479	54.0894045395646+6.48325569122595i
0.54	21.625	2.15054	4.71486	72.7392590701307+19.996363185257i
0.63	42.5769	2.50896	2.63526	38.9465810266491-16.1547827190561i
0.72	5.75964	2.86738	3.70669	54.750093+22.798003i
0.81	45.9231	3.22581	3.92652	61.1674264651159+14.3333441422755i
0.9	20.1539	3.58423	7.88314	123.914747648214-23.5368301897517i
0.99	24.9135	3.94265	5.56428	88.4509300006851+10.1244301829593i
1.08	18.6346	4.30108	2.72106	-18.8461460770791-39.2464671050639i
1.17	8.9519	4.6595	5.32813	56.1989239277344+64.1035454891995i
1.26	26.0865	5.01792	8.93028	138.978874835856-33.1787078270482i
1.35	27.3461	5.37634	7.15731	111.881018730206-24.4289293321616i
1.44	29.6346	5.73477	0.79266	-12.6825540000001
1.53	38.7308	6.09319	7.15731	111.881018730206+24.4289293321614i
1.62	10.6827	6.45161	8.93028	138.978874835857+33.178707827048i
1.71	27.6635	6.81004	5.32813	56.1989239277343-64.1035454891995i
1.8	16.6442	7.16846	2.72106	-18.8461460770791+39.246467105064i
1.89	11.7115	7.52688	5.56428	88.4509300006851-10.1244301829594i
1.98	11.4519	7.8853	7.88314	123.914747648214+23.5368301897516i
2.07	31.2019	8.24373	3.92652	61.167426465116-14.3333441422756i
2.16	16.9423	8.60215	3.70669	54.7500929999999-22.798003i
2.25	34.0769	8.96057	2.63526	38.9465810266493+16.1547827190562i
2.34	29.6154	9.319	4.71486	72.7392590701307-19.9963631852569i
2.43	15.0385	9.67742	3.40479	54.0894045395647-6.48325569122598i
2.52	18.2885	10.0358	9.70437	147.827044077079+47.4964671050639i
2.61	12.3558	10.3943	1.17107	18.6828142124424-1.42620999155234i
2.7	18.5673	10.7527	2.55347	40.4055704457993-6.04686954796035i
2.79	15.3558	11.1111	2.42637	30.1212290976028+24.4917931994069i
C03
Time	Data	FFT Freq	FFT Mag	FFT Complex			Max
0	268	0	529.612	8473.791688			9.10805
0.09	255.292	0.358423	7.78561	-123.742383266213-14.3340797035415i
0.18	258.333	0.716846	2.61751	-38.6375120060624+16.1583548704727i
0.27	264.958	1.07527	6.08957	95.1116181328069-21.1425467778662i
0.36	239.542	1.43369	4.44255	63.9692734854809+30.9905372384643i
0.45	252.458	1.79211	1.71469	7.80976725179243-26.299981314406i
0.54	260.25	2.15054	2.43879	7.59839885639893-38.2736503219289i
0.63	266.875	2.50896	1.86169	-24.426373646294+17.0476300676757i
0.72	285.25	2.86738	3.34395	39.0416560000004+36.5833440000001i
0.81	259.833	3.22581	7.50689	105.463894439058+57.4789315489167i
0.9	268.333	3.58423	9.10805	-121.725857455958+80.1230512322669i
0.99	278.917	3.94265	3.6812	58.8533045034812+2.32492609730635i
1.08	285.667	4.30108	3.12314	48.5307905145195+11.9072892384644i
1.17	251.792	4.6595	3.1542	-22.8738847084278+44.9857695074296i
1.26	285.542	5.01792	6.77266	-58.4016533943789-91.2781915753315i
1.35	271.958	5.37634	1.3835	-20.8626947062045-7.39936934871719i
1.44	258.583	5.73477	4.42448	70.7916240000004
1.53	270.125	6.09319	1.3835	-20.8626947062045+7.39936934871732i
1.62	270.917	6.45161	6.77266	-58.4016533943787+91.2781915753316i
1.71	256.333	6.81004	3.1542	-22.873884708428-44.9857695074294i
1.8	257.083	7.16846	3.12314	48.5307905145194-11.9072892384644i
1.89	295.25	7.52688	3.6812	58.8533045034811-2.32492609730647i
1.98	270.75	7.8853	9.10805	-121.725857455958-80.1230512322668i
2.07	258.333	8.24373	7.50689	105.463894439058-57.4789315489171i
2.16	294.125	8.60215	3.34395	39.0416560000003-36.5833440000001i
2.25	251.125	8.96057	1.86169	-24.426373646294-17.0476300676756i
2.34	255.958	9.319	2.43879	7.59839885639892+38.2736503219288i
2.43	249	9.67742	1.71469	7.80976725179256+26.299981314406i
2.52	267.417	10.0358	4.44255	63.9692734854808-30.9905372384643i
2.61	246.583	10.3943	6.08957	95.111618132807+21.1425467778659i
2.7	246.542	10.7527	2.61751	-38.6375120060624-16.1583548704727i
2.79	272.667	11.1111	7.78561	-123.742383266212+14.3340797035419i
C05
Time	Data	FFT Freq	FFT Mag	FFT Complex			Max
0	94.5341	0	128.819	2061.102175			17.3469
0.09	77.4432	0.358423	3.00234	-43.0500028431208-21.3142313688942i
0.18	42.2841	0.716846	9.16792	145.73085797906+16.7184600047506i
0.27	63.5114	1.07527	7.97099	84.779245875706-95.2779412864924i
0.36	58.1704	1.43369	10.6292	-84.6692866178188+147.492976931002i
0.45	81.8977	1.79211	12.3828	195.080972577445+34.5925396437864i
0.54	64.1364	2.15054	9.39109	75.1328833413567+130.12434425379i
0.63	71.7159	2.50896	6.18667	-86.2917556436024+48.4984330079473i
0.72	6.13635	2.86738	17.3469	-149.579561-233.7955i
0.81	66.3409	3.22581	13.7899	218.986195731625+26.9462517121953i
0.9	41.7954	3.58423	5.37747	-84.5349900360145+16.0194912268936i
0.99	71.6364	3.94265	7.67564	77.7337681757324-95.0779838691837i
1.08	84.9432	4.30108	9.49453	-84.4442993821811-126.279731068998i
1.17	78.6932	4.6595	2.24526	33.9968078096264+11.6088755280215i
1.26	120.67	5.01792	13.453	156.444072715599-147.840981022147i
1.35	68.625	5.37634	6.82569	70.4010003165876-83.4909523371618i
1.44	25.5796	5.73477	5.4652	-87.4431770000001
1.53	79.9659	6.09319	6.82569	70.401000316588+83.4909523371617i
1.62	68.4546	6.45161	13.453	156.444072715599+147.840981022146i
1.71	42.875	6.81004	2.24526	33.9968078096263-11.6088755280214i
1.8	61.3182	7.16846	9.49453	-84.4442993821809+126.279731068998i
1.89	124.591	7.52688	7.67564	77.7337681757326+95.0779838691837i
1.98	59.9659	7.8853	5.37747	-84.5349900360146-16.0194912268932i
2.07	18.1932	8.24373	13.7899	218.986195731625-26.9462517121958i
2.16	40.7841	8.60215	17.3469	-149.579561+233.7955i
2.25	99.4773	8.96057	6.18667	-86.2917556436025-48.4984330079467i
2.34	63.125	9.319	9.39109	75.1328833413563-130.12434425379i
2.43	28.3864	9.67742	12.3828	195.080972577445-34.5925396437869i
2.52	47.1591	10.0358	10.6292	-84.669286617819-147.492976931002i
2.61	45.625	10.3943	7.97099	84.7792458757063+95.2779412864924i
2.7	107.773	10.7527	9.16792	145.730857979059-16.7184600047509i
2.79	55.2954	11.1111	3.00234	-43.0500028431204+21.3142313688946i
C07
Time	Data	FFT Freq	FFT Mag	FFT Complex			Max
0	66.625	0	79.8672	1277.875			7.7935
0.09	21.5	0.358423	4.54307	33.5415423981317-64.4878336386628i
0.18	44.375	0.716846	1.09575	4.47023083558512+16.952537198897i
0.27	30	1.07527	2.02968	20.61784466093-25.0901991633711i
0.36	47	1.43369	5.03148	51.6191648507218+61.7762806053457i
0.45	65	1.79211	2.28851	4.6606391925151+36.3183275434304i
0.54	24.375	2.15054	6.60032	36.219280264186+99.199780881234i
0.63	47.75	2.50896	1.86776	14.7153960777885-26.0100465398917i
0.72	45	2.86738	4.12074	55.875+35i
0.81	38.25	3.22581	4.65592	-14.7619597452709-73.0174502544719i
0.9	51.375	3.58423	4.94911	74.0303499117103+28.1052192860961i
0.99	36.625	3.94265	7.7935	-76.8777601602905+98.17799652587i
1.08	45.25	4.30108	2.70028	32.8808351492783+28.0262806053458i
1.17	33	4.6595	7.72466	94.4926745890475+79.6664394387383i
1.26	44.875	5.01792	3.69411	21.2801389885186-55.1420243962408i
1.35	47.625	5.37634	2.93438	30.6116229871485-35.598267733573i
1.44	53.25	5.73477	5.46094	87.375
1.53	25.625	6.09319	2.93438	30.6116229871487+35.598267733573i
1.62	9.625	6.45161	3.69411	21.2801389885187+55.1420243962409i
1.71	53.25	6.81004	7.72466	94.4926745890473-79.6664394387385i
1.8	34.625	7.16846	2.70028	32.8808351492782-28.0262806053457i
1.89	18.25	7.52688	7.7935	-76.8777601602907-98.1779965258698i
1.98	53	7.8853	4.94911	74.0303499117103-28.1052192860961i
2.07	31.5	8.24373	4.65592	-14.7619597452707+73.0174502544719i
2.16	40.875	8.60215	4.12074	55.875-35i
2.25	42.125	8.96057	1.86776	14.7153960777886+26.0100465398917i
2.34	42.875	9.319	6.60032	36.2192802641858-99.199780881234i
2.43	18.5	9.67742	2.28851	4.66063919251498-36.3183275434304i
2.52	36.625	10.0358	5.03148	51.6191648507217-61.7762806053458i
2.61	36.375	10.3943	2.02968	20.61784466093+25.0901991633711i
2.7	42.875	10.7527	1.09575	4.47023083558513-16.9525371988971i
2.79	49.875	11.1111	4.54307	33.5415423981319+64.4878336386628i
C09
Time	Data	FFT Freq	FFT Mag	FFT Complex			Max
0	6.32501	0	24.4219	390.75015			6.81313
0.09	6.27502	0.358423	6.28092	-85.3458506248195-53.0591654539412i
0.18	21.4	0.716846	5.54507	68.3709989062161+56.5406982958106i
0.27	14.625	1.07527	6.81313	-62.2682883244392-89.4755207355665i
0.36	11.125	1.43369	1.27203	-14.5082024805786+14.2735194090128i
0.45	9.375	1.79211	2.76527	8.26671814207546-43.4652099520824i
0.54	3.40002	2.15054	1.56994	-22.2867501148089-11.5874839510957i
0.63	18.075	2.50896	2.76073	-44.103157757052+2.4588744796589i
0.72	8.84998	2.86738	0.262979	1.4499219999999+3.94995199999994i
0.81	0.849976	3.22581	2.98843	47.5429188912255+5.09289965343543i
0.9	8.57501	3.58423	3.82237	-61.1428465222143-1.35740339788508i
0.99	10.775	3.94265	2.43057	38.7923956907973+2.74021485363635i
1.08	38.3	4.30108	1.79991	-28.7917255194213-0.626324590986936i
1.17	9.90002	4.6595	5.08768	51.2667101767511+63.2308509454481i
1.26	48.275	5.01792	3.02195	25.2587897308073-41.2289811509786i
1.35	29.325	5.37634	3.14089	-36.7515421945391+34.2755185951309i
1.44	16.65	5.73477	2.50938	40.1500540000001
1.53	22.8	6.09319	3.14089	-36.7515421945392-34.2755185951307i
1.62	11.4	6.45161	3.02195	25.2587897308074+41.2289811509785i
1.71	0.5	6.81004	5.08768	51.2667101767509-63.2308509454483i
1.8	7.90002	7.16846	1.79991	-28.7917255194213+0.626324590986955i
1.89	12.025	7.52688	2.43057	38.7923956907973-2.74021485363653i
1.98	1.82501	7.8853	3.82237	-61.1428465222142+1.35740339788526i
2.07	0.724976	8.24373	2.98843	47.5429188912255-5.09289965343568i
2.16	11.575	8.60215	0.262979	1.4499219999999-3.94995199999994i
2.25	13.025	8.96057	2.76073	-44.1031577570519-2.45887447965885i
2.34	8.40002	9.319	1.56994	-22.2867501148089+11.5874839510957i
2.43	13.975	9.67742	2.76527	8.26671814207574+43.4652099520823i
2.52	7.72498	10.0358	1.27203	-14.5082024805786-14.2735194090129i
2.61	11.425	10.3943	6.81313	-62.2682883244389+89.4755207355667i
2.7	3.72498	10.7527	5.54507	68.3709989062159-56.5406982958107i
2.79	1.625	11.1111	6.28092	-85.3458506248193+53.0591654539416i
C12
Time	Data	FFT Freq	FFT Mag	FFT Complex			Max
0	147.725	0	330.873	5293.974946			24.479
0.09	142.75	0.358423	8.69763	-134.132913866748-37.0732399037047i
0.18	140.775	0.716846	21.1378	-87.4513319454106+326.702927961783i
0.27	158.375	1.07527	20.3643	-301.454081866367-123.653590801301i
0.36	146.425	1.43369	13.7335	-86.6131895352596-201.946051246051i
0.45	108.3	1.79211	24.479	386.41130454213+63.933243171954i
0.54	245.4	2.15054	11.7522	165.260905939237-89.6999001575512i
0.63	190.3	2.50896	11.0118	-167.759808863847+53.8414500310667i
0.72	106.05	2.86738	16.5675	-155.850036+214.425018i
0.81	159.125	3.22581	5.8266	-35.9229015644589+86.0264506919844i
0.9	146.4	3.58423	5.60662	82.9102397132536+34.2496984048012i
0.99	213.825	3.94265	14.7206	155.87632685266-176.570157826206i
1.08	227.925	4.30108	16.0201	-163.086762464741-197.746099246051i
1.17	189.025	4.6595	3.18172	-5.89105953237305+50.5654498979626i
1.26	165.55	5.01792	9.0092	-96.419765707079+107.152526524135i
1.35	199.675	5.37634	10.3843	136.473230299004-94.7658935453628i
1.44	143.525	5.73477	3.03281	48.524934
1.53	191	6.09319	10.3843	136.473230299005+94.7658935453622i
1.62	166.5	6.45161	9.0092	-96.4197657070795-107.152526524135i
1.71	163	6.81004	3.18172	-5.89105953237296-50.5654498979626i
1.8	156.275	7.16846	16.0201	-163.08676246474+197.746099246051i
1.89	106.975	7.52688	14.7206	155.876326852661+176.570157826205i
1.98	137.2	7.8853	5.60662	82.9102397132535-34.2496984048013i
2.07	116.45	8.24373	5.8266	-35.9229015644589-86.0264506919843i
2.16	169.125	8.60215	16.5675	-155.850036-214.425018i
2.25	193.375	8.96057	11.0118	-167.759808863847-53.8414500310661i
2.34	254.15	9.319	11.7522	165.260905939237+89.6999001575508i
2.43	231.225	9.67742	24.479	386.41130454213-63.9332431719552i
2.52	160.65	10.0358	13.7335	-86.6131895352593+201.946051246051i
2.61	113.6	10.3943	20.3643	-301.454081866367+123.653590801303i
2.7	157.575	10.7527	21.1378	-87.4513319454113-326.702927961782i
2.79	145.725	11.1111	8.69763	-134.132913866748+37.0732399037051i
C13
Time	Data	FFT Freq	FFT Mag	FFT Complex			Max
0	90.125	0	173.531	2776.5			15.7301
0.09	58.875	0.358423	5.70831	5.41321467420909+91.1723491796395i
0.18	97	0.716846	3.3006	-42.4878251509618-31.3630277370685i
0.27	30.625	1.07527	15.7301	-190.597397637337+164.366219226433i
0.36	55.125	1.43369	10.1516	90.6765917832448+134.759374760854i
0.45	131.25	1.79211	4.355	69.6248832497755-2.77071843167416i
0.54	118.5	2.15054	6.08923	58.7254134895402-77.7397196248963i
0.63	104.625	2.50896	11.2439	121.081998313942-133.055977717253i
0.72	81.25	2.86738	2.68061	-37.875+20.125i
0.81	88.875	3.22581	8.68254	-138.916578530297+1.05724654477568i
0.9	77.75	3.58423	14.7478	-31.5035880825921+233.851946829196i
0.99	39	3.94265	8.46257	-91.349420149279-99.943742095459i
1.08	67.25	4.30108	14.8545	48.0734082167556+232.759374760854i
1.17	89.25	4.6595	2.55517	6.254131690124-40.40151921865i
1.26	50.75	5.01792	5.42529	85.2659997440138-16.2713612829762i
1.35	122.75	5.37634	5.60241	88.4891683888617-14.3091413396302i
1.44	106.375	5.73477	1.60938	25.75
1.53	55.625	6.09319	5.60241	88.4891683888617+14.3091413396297i
1.62	125.375	6.45161	5.42529	85.2659997440138+16.2713612829761i
1.71	104	6.81004	2.55517	6.25413169012423+40.4015192186498i
1.8	60.875	7.16846	14.8545	48.0734082167551-232.759374760854i
1.89	96.375	7.52688	8.46257	-91.3494201492786+99.9437420954593i
1.98	76.625	7.8853	14.7478	-31.5035880825926-233.851946829196i
2.07	100.75	8.24373	8.68254	-138.916578530297-1.05724654477521i
2.16	97.75	8.60215	2.68061	-37.875-20.125i
2.25	78	8.96057	11.2439	121.081998313943+133.055977717252i
2.34	84.125	9.319	6.08923	58.7254134895404+77.7397196248961i
2.43	102.75	9.67742	4.355	69.6248832497757+2.770718431674i
2.52	122.875	10.0358	10.1516	90.6765917832445-134.759374760854i
2.61	79.375	10.3943	15.7301	-190.597397637337-164.366219226432i
2.7	89.375	10.7527	3.3006	-42.4878251509616+31.3630277370687i
2.79	93.25	11.1111	5.70831	5.41321467420882-91.1723491796396i
C14
Time	Data	FFT Freq	FFT Mag	FFT Complex			Max
0	78.8636	0	158.386	2534.17041			7.14252
0.09	74.2954	0.358423	5.10206	-78.397690549312+22.7537751988018i
0.18	73.8182	0.716846	5.21753	-58.5965852529879-59.4594545804451i
0.27	72.5568	1.07527	4.18552	61.893188456361+25.5733538307594i
0.36	70.6364	1.43369	2.03793	31.6808318411515+7.71562039021859i
0.45	72.6591	1.79211	2.36489	37.6022015668913+4.21963715956417i
0.54	72.9091	2.15054	4.7403	26.985503232019-70.8816582914568i
0.63	96.1364	2.50896	6.43318	-66.2599952267371+78.7678826717739i
0.72	92.7046	2.86738	4.3117	67.2727660000001+15.28406i
0.81	75.7273	3.22581	1.63494	22.0171069773934-14.1258058822149i
0.9	63.4091	3.58423	1.49712	-14.2061684441434-19.2866620414387i
0.99	89.5454	3.94265	7.14252	40.9084196895915+106.707468759308i
1.08	99.9546	4.30108	4.85142	-73.7262438411514-24.2843796097813i
1.17	62.8636	4.6595	3.00139	-9.15769096161479+47.1410634136229i
1.26	78.375	5.01792	4.23308	0.408194465111954-67.7281063304272i
1.35	63.6932	5.37634	0.528855	6.84904404742721-4.96897137206701i
1.44	76.9318	5.73477	0.0674669	-1.0794699999999
1.53	104.682	6.09319	0.528855	6.84904404742727+4.96897137206709i
1.62	69.6477	6.45161	4.23308	0.408194465112135+67.7281063304271i
1.71	82.75	6.81004	3.00139	-9.157690961615-47.1410634136227i
1.8	93.8636	7.16846	4.85142	-73.7262438411514+24.2843796097814i
1.89	91.0568	7.52688	7.14252	40.9084196895912-106.707468759308i
1.98	91.1023	7.8853	1.49712	-14.2061684441433+19.2866620414387i
2.07	93.4204	8.24373	1.63494	22.0171069773934+14.1258058822147i
2.16	74.4432	8.60215	4.3117	67.272766-15.28406i
2.25	79.9432	8.96057	6.43318	-66.2599952267373-78.7678826717737i
2.34	84.9432	9.319	4.7403	26.9855032320192+70.8816582914567i
2.43	60.1704	9.67742	2.36489	37.6022015668912-4.2196371595643i
2.52	79.5114	10.0358	2.03793	31.6808318411514-7.71562039021868i
2.61	64.9432	10.3943	4.18552	61.893188456361-25.5733538307596i
2.7	65.4318	10.7527	5.21753	-58.5965852529877+59.4594545804453i
2.79	83.1818	11.1111	5.10206	-78.3976905493121-22.7537751988017i
C15
Time	Data	FFT Freq	FFT Mag	FFT Complex			Max
0	230.125	0	463.867	7421.875			4.32424
0.09	239.875	0.358423	0.650241	-9.96398859058181+2.99317680606366i
0.18	220.5	0.716846	3.35613	22.3240262299577+48.8377664363957i
0.27	231.625	1.07527	3.22618	32.117449444527+40.4100762645279i
0.36	222.25	1.43369	1.22715	-11.6993010511223+15.7682133701499i
0.45	226.375	1.79211	1.91425	-2.74813387653755-30.5044742004736i
0.54	227.875	2.15054	0.743948	-9.97889062721831+6.48899602955353i
0.63	231.625	2.50896	2.98498	26.4204629906753-39.7862564184668i
0.72	230.125	2.86738	1.54792	22+11.375i
0.81	237.375	3.22581	1.3689	-0.11024658016909+21.9021787969016i
0.9	237	3.58423	1.13453	16.8900558623865+6.65142392319249i
0.99	234	3.94265	1.51597	-22.7125085917581-8.51313725305187i
1.08	227.75	4.30108	1.25042	-19.3006989488777+5.2682133701499i
1.17	240.25	4.6595	4.32424	-40.7738163341152-55.8968370130661i
1.26	233.125	5.01792	1.16487	2.26480853487415-18.4998056699652i
1.35	235.625	5.37634	1.92948	-17.2292184620406-25.6166382035838i
1.44	234.5	5.73477	2.05469	-32.875
1.53	221.5	6.09319	1.92948	-17.2292184620405+25.6166382035838i
1.62	232.875	6.45161	1.16487	2.26480853487417+18.4998056699653i
1.71	234.375	6.81004	4.32424	-40.773816334115+55.8968370130662i
1.8	237.75	7.16846	1.25042	-19.3006989488777-5.26821337014989i
1.89	232.375	7.52688	1.51597	-22.7125085917581+8.51313725305194i
1.98	225	7.8853	1.13453	16.8900558623865-6.65142392319249i
2.07	234.25	8.24373	1.3689	-0.110246580169189-21.9021787969016i
2.16	226.625	8.60215	1.54792	22-11.375i
2.25	227.875	8.96057	2.98498	26.4204629906754+39.7862564184667i
2.34	225.125	9.319	0.743948	-9.97889062721835-6.48899602955347i
2.43	229.625	9.67742	1.91425	-2.74813387653751+30.5044742004736i
2.52	249.125	10.0358	1.22715	-11.6993010511223-15.7682133701499i
2.61	232.375	10.3943	3.22618	32.1174494445269-40.410076264528i
2.7	234.75	10.7527	3.35613	22.3240262299576-48.8377664363958i
2.79	238.25	11.1111	0.650241	-9.9639885905818-2.99317680606365i
C18
Time	Data	FFT Freq	FFT Mag	FFT Complex			Max
0	126.028	0	262.203	4195.249878			6.41639
0.09	123.222	0.358423	6.41639	31.3094606413601-97.7714970735737i
0.18	128.931	0.716846	4.22052	-46.4228744621912-49.0407701877225i
0.27	139.667	1.07527	2.90109	-44.9247782887261-11.6765247749131i
0.36	143.236	1.43369	3.34092	-45.9268793023184+27.3520298157697i
0.45	171.097	1.79211	1.86002	-22.3267229108354+19.6773053597729i
0.54	128.833	2.15054	3.55576	23.8597851445419+51.647081179621i
0.63	130.847	2.50896	3.43965	46.795739288758+28.9646587689324i
0.72	146.306	2.86738	2.59077	-5.72222899999999-41.0554810000001i
0.81	130.486	3.22581	1.18134	15.7119872249803-10.5070105186908i
0.9	137.986	3.58423	4.02986	-64.2526833570191+5.38271247127484i
0.99	133.514	3.94265	2.70351	-21.0560672355176+37.7854701889108i
1.08	121.125	4.30108	4.52645	57.2324213023184+44.3798618157694i
1.17	136.944	4.6595	2.63716	30.7950026307686-28.8452346073622i
1.26	130.458	5.01792	2.44342	-21.3507313253311-32.7497188960686i
1.35	131.736	5.37634	1.28415	10.3618826492117-17.7422090227839i
1.44	120.194	5.73477	3.15799	-50.5278320000002
1.53	130.458	6.09319	1.28415	10.3618826492118+17.742209022784i
1.62	127.889	6.45161	2.44342	-21.350731325331+32.7497188960686i
1.71	124.139	6.81004	2.63716	30.7950026307687+28.8452346073621i
1.8	121.5	7.16846	4.52645	57.2324213023184-44.3798618157695i
1.89	138.403	7.52688	2.70351	-21.0560672355177-37.7854701889107i
1.98	128.569	7.8853	4.02986	-64.2526833570191-5.38271247127472i
2.07	122.611	8.24373	1.18134	15.7119872249803+10.5070105186907i
2.16	126.958	8.60215	2.59077	-5.72222899999995+41.0554810000001i
2.25	125.903	8.96057	3.43965	46.7957392887579-28.9646587689325i
2.34	128.972	9.319	3.55576	23.8597851445418-51.6470811796211i
2.43	128.694	9.67742	1.86002	-22.3267229108354-19.6773053597729i
2.52	127.972	10.0358	3.34092	-45.9268793023184-27.3520298157697i
2.61	125.458	10.3943	2.90109	-44.924778288726+11.6765247749132i
2.7	127.403	10.7527	4.22052	-46.422874462191+49.0407701877225i
2.79	129.708	11.1111	6.41639	31.3094606413604+97.7714970735736i
D02
Time	Data	FFT Freq	FFT Mag	FFT Complex			Max
0	141.864	0	284.7	4555.193178			18.5681
0.09	157.148	0.358423	11.6562	159.945135770125+95.9151173982578i
0.18	229.011	0.716846	2.63301	-21.3064909491798-36.3430722985539i
0.27	144.364	1.07527	7.03404	103.277406253822-44.7223756132492i
0.36	129.761	1.43369	9.99534	59.5154712260113-148.43873022939i
0.45	76.875	1.79211	5.90024	-40.2874374287817-85.3757332398516i
0.54	156.205	2.15054	18.5681	-129.521473335502-267.36863065899i
0.63	164.511	2.50896	10.7023	-168.186466546311-32.1810192037933i
0.72	127.261	2.86738	7.51736	-80.1364439999999+89.6932060000001i
0.81	142.591	3.22581	5.69248	-91.0505643564885+2.30388336102613i
0.9	127.886	3.58423	6.19099	97.1584371145175+19.2947603144743i
0.99	139.432	3.94265	7.19962	102.167667603717-53.2110508203358i
1.08	147.886	4.30108	13.5037	-119.720001226011+179.85668377061i
1.17	141.602	4.6595	2.52175	-30.6893465072422+26.1938853238439i
1.26	79.6136	5.01792	11.2567	29.9877591701635+177.59302667491i
1.35	143.614	5.37634	8.90869	131.55114121116+54.8788944806543i
1.44	121.023	5.73477	1.31038	-20.9660620000004
1.53	135.841	6.09319	8.90869	131.55114121116-54.8788944806546i
1.62	153.307	6.45161	11.2567	29.9877591701631-177.59302667491i
1.71	129.784	6.81004	2.52175	-30.6893465072421-26.1938853238438i
1.8	142.045	7.16846	13.5037	-119.720001226012-179.856683770609i
1.89	132.955	7.52688	7.19962	102.167667603717+53.2110508203354i
1.98	136.784	7.8853	6.19099	97.1584371145177-19.2947603144747i
2.07	189.989	8.24373	5.69248	-91.0505643564884-2.30388336102582i
2.16	141.545	8.60215	7.51736	-80.136444-89.6932060000001i
2.25	140.148	8.96057	10.7023	-168.186466546311+32.1810192037938i
2.34	158.682	9.319	18.5681	-129.521473335501+267.36863065899i
2.43	143.625	9.67742	5.90024	-40.2874374287817+85.3757332398519i
2.52	142.102	10.0358	9.99534	59.5154712260115+148.43873022939i
2.61	172.034	10.3943	7.03404	103.277406253822+44.7223756132491i
2.7	132.136	10.7527	2.63301	-21.3064909491797+36.3430722985542i
2.79	133.568	11.1111	11.6562	159.945135770124-95.9151173982582i
D04
Time	Data	FFT Freq	FFT Mag	FFT Complex			Max
0	147.825	0	307.064	4913.025084			11.713
0.09	141.65	0.358423	5.64932	-82.5273665594061-36.8705163191094i
0.18	168.65	0.716846	3.93408	34.8695519661973-52.4043400030012i
0.27	152.45	1.07527	5.8566	-90.0262961457111-25.9999184777573i
0.36	150.975	1.43369	9.04036	-121.92777036251-77.8204679156314i
0.45	178.325	1.79211	5.15103	80.8478390141294-16.0030378571498i
0.54	160.325	2.15054	6.89412	90.9221553799878-62.4544772220735i
0.63	148.2	2.50896	4.91655	6.03313575501679+78.4330445854056i
0.72	140.825	2.86738	8.60834	-69.6499340000001-118.824982i
0.81	147.95	3.22581	6.01692	92.9385166616353+25.1096134600015i
0.9	140.45	3.58423	4.38146	-6.38847000879188+69.8117243945269i
0.99	163.475	3.94265	11.713	66.7999357881047+175.098323869087i
1.08	165.35	4.30108	5.84667	-54.2222536374906+76.2295200843685i
1.17	156.875	4.6595	5.00236	-72.90684298984+33.0248428046711i
1.26	176.55	5.01792	2.78372	37.9967866626067-23.2381143864009i
1.35	130.975	5.37634	5.16509	-48.5588255239287-66.8704038883216i
1.44	153.75	5.73477	5.56094	88.9749760000004
1.53	175.925	6.09319	5.16509	-48.5588255239284+66.8704038883219i
1.62	185.175	6.45161	2.78372	37.9967866626067+23.238114386401i
1.71	138.025	6.81004	5.00236	-72.9068429898403-33.0248428046708i
1.8	162.075	7.16846	5.84667	-54.2222536374906-76.2295200843686i
1.89	164.35	7.52688	11.713	66.7999357881042-175.098323869087i
1.98	157.05	7.8853	4.38146	-6.38847000879206-69.8117243945268i
2.07	130.8	8.24373	6.01692	92.9385166616351-25.1096134600018i
2.16	121.4	8.60215	8.60834	-69.649934+118.824982i
2.25	155.5	8.96057	4.91655	6.03313575501663-78.4330445854057i
2.34	186.9	9.319	6.89412	90.9221553799879+62.4544772220733i
2.43	131.6	9.67742	5.15103	80.8478390141295+16.0030378571494i
2.52	173.475	10.0358	9.04036	-121.927770362509+77.8204679156314i
2.61	144.85	10.3943	5.8566	-90.0262961457108+25.9999184777575i
2.7	110.225	10.7527	3.93408	34.8695519661975+52.4043400030012i
2.79	151.075	11.1111	5.64932	-82.5273665594059+36.8705163191096i
D05
Time	Data	FFT Freq	FFT Mag	FFT Complex			Max
0	44.6667	0	63.7943	1020.708346			14.22
0.09	45.25	0.358423	3.7629	58.4285868055049-14.523058437045i
0.18	33.2083	0.716846	11.0792	-23.802993583157-175.662198285732i
0.27	52.9583	1.07527	4.58341	50.8737492168949-52.8188413060997i
0.36	67.7083	1.43369	5.43091	85.0044311777925+18.0254778520512i
0.45	19.4583	1.79211	3.46182	-4.68023870954202-55.1911029315979i
0.54	0.125	2.15054	6.67002	-106.713832697142-1.17846293088311i
0.63	74.9583	2.50896	6.54975	63.0736874978416+83.6893191921839i
0.72	53.3333	2.86738	9.22695	23.74997+145.708376i
0.81	18.375	3.22581	14.22	182.215052010981-136.246635606127i
0.9	12.625	3.58423	3.79927	10.9643762340921-59.7912549504638i
0.99	32.25	3.94265	7.5119	-120.151747233598+3.04964983326557i
1.08	8.33331	4.30108	4.07651	60.0790048222076-25.3911461479488i
1.17	10.7917	4.6595	7.23049	-45.110030297203+106.530533263398i
1.26	52	5.01792	4.40769	68.8856980462064-15.1081183053129i
1.35	16.9167	5.37634	4.18488	-60.9825632908797+27.6496085692792i
1.44	29.2083	5.73477	4.6901	-75.041654
1.53	7.70831	6.09319	4.18488	-60.9825632908797-27.6496085692788i
1.62	38.9583	6.45161	4.40769	68.8856980462066+15.1081183053126i
1.71	60.4583	6.81004	7.23049	-45.1100302972035-106.530533263398i
1.8	3.625	7.16846	4.07651	60.0790048222077+25.3911461479488i
1.89	37.9167	7.52688	7.5119	-120.151747233598-3.04964983326524i
1.98	58	7.8853	3.79927	10.9643762340924+59.7912549504637i
2.07	45.7917	8.24373	14.22	182.215052010981+136.246635606126i
2.16	33.2083	8.60215	9.22695	23.7499699999999-145.708376i
2.25	34.9167	8.96057	6.54975	63.0736874978413-83.689319192184i
2.34	16.625	9.319	6.67002	-106.713832697142+1.17846293088337i
2.43	24.625	9.67742	3.46182	-4.68023870954186+55.1911029315979i
2.52	8.20831	10.0358	5.43091	85.0044311777925-18.0254778520512i
2.61	26.6667	10.3943	4.58341	50.8737492168949+52.8188413060995i
2.7	13	10.7527	11.0792	-23.8029935831566+175.662198285733i
2.79	38.8333	11.1111	3.7629	58.4285868055049+14.523058437045i
D06
Time	Data	FFT Freq	FFT Mag	FFT Complex			Max
0	142.083	0	300.249	4803.991699			8.3889
0.09	132.317	0.358423	4.78054	-13.0513618524433+75.3669910649874i
0.18	142.617	0.716846	1.0445	16.6754480565792-1.10540920788782i
0.27	128.975	1.07527	6.05804	-55.2581263466903+79.6347481261492i
0.36	160.725	1.43369	6.58767	-68.8588377662684+79.8010343852097i
0.45	149.617	1.79211	3.41747	38.4344736469703+38.8926629658682i
0.54	156.5	2.15054	2.40802	16.8805432817119-34.6334154307317i
0.63	158.608	2.50896	3.36167	-13.125677755483+52.1606673394197i
0.72	138.083	2.86738	1.82813	28.3416749999999-7.23334i
0.81	145.025	3.22581	0.921009	-2.1943342366044-14.5718511513213i
0.9	122.783	3.58423	3.76085	50.0158305365973+33.455494393351i
0.99	150.325	3.94265	4.46039	-54.6221822528764+45.9298152133978i
1.08	150.775	4.30108	1.85166	-15.0244622337315+25.5343123852096i
1.17	156.767	4.6595	8.3889	-111.63206243252+74.5246976716203i
1.26	147.008	5.01792	3.43514	39.6614541251115+38.050272616195i
1.35	131.75	5.37634	2.10842	-1.21722477035242-33.7126741278119i
1.44	168.667	5.73477	2.03906	32.6249989999997
1.53	146.858	6.09319	2.10842	-1.21722477035231+33.7126741278119i
1.62	157.892	6.45161	3.43514	39.6614541251114-38.050272616195i
1.71	162.183	6.81004	8.3889	-111.63206243252-74.52469767162i
1.8	151.975	7.16846	1.85166	-15.0244622337316-25.5343123852096i
1.89	156.517	7.52688	4.46039	-54.6221822528766-45.9298152133977i
1.98	159.442	7.8853	3.76085	50.0158305365973-33.455494393351i
2.07	145.858	8.24373	0.921009	-2.19433423660443+14.5718511513213i
2.16	141.858	8.60215	1.82813	28.3416749999999+7.23334i
2.25	145.892	8.96057	3.36167	-13.1256777554832-52.1606673394197i
2.34	160.633	9.319	2.40802	16.880543281712+34.6334154307317i
2.43	144.025	9.67742	3.41747	38.4344736469702-38.8926629658684i
2.52	169.158	10.0358	6.58767	-68.8588377662685-79.8010343852097i
2.61	163.467	10.3943	6.05804	-55.2581263466906-79.6347481261492i
2.7	148.108	10.7527	1.0445	16.6754480565792+1.10540920788788i
2.79	167.5	11.1111	4.78054	-13.0513618524435-75.3669910649876i
D08
Time	Data	FFT Freq	FFT Mag	FFT Complex			Max
0	103.705	0	232.453	3719.249967			14.8695
0.09	122.739	0.358423	4.33853	42.6407185147768+54.7759973372585i
0.18	140.386	0.716846	8.05663	-68.8796695040818+108.960377337683i
0.27	122.659	1.07527	14.8695	195.824618874657-135.111127145463i
0.36	96.3523	1.43369	7.51798	-113.7320999976-39.1682411635184i
0.45	109.261	1.79211	1.24836	-10.3122182085217-17.105846158066i
0.54	124.568	2.15054	4.41167	-61.4012294846581+34.8191115559555i
0.63	33.8295	2.50896	3.91021	1.36579387741679+62.5484741080145i
0.72	137.159	2.86738	12.7733	-112.272735-170.772704i
0.81	129.966	3.22581	5.40483	-84.829039066734-16.8034638655703i
0.9	121.114	3.58423	12.299	-123.145380342348+153.489019059158i
0.99	120.102	3.94265	8.47658	133.953960570241+21.225782326384i
1.08	150.023	4.30108	3.60003	-12.3587800023999-56.2590631635184i
1.17	136.477	4.6595	8.51429	15.4060217324964-135.354694920203i
1.26	113.261	5.01792	7.7514	-123.573720668912+10.5393408408847i
1.35	113.614	5.37634	7.23088	75.4957917056681+87.6669751044821i
1.44	57.5114	5.73477	5.68324	90.931855
1.53	106.659	6.09319	7.23088	75.4957917056678-87.6669751044823i
1.62	110.739	6.45161	7.7514	-123.573720668912-10.5393408408845i
1.71	90.8523	6.81004	8.51429	15.406021732497+135.354694920204i
1.8	116.375	7.16846	3.60003	-12.3587800023998+56.2590631635182i
1.89	139.102	7.52688	8.47658	133.953960570241-21.2257823263844i
1.98	132.227	7.8853	12.299	-123.145380342348-153.489019059158i
2.07	117.466	8.24373	5.40483	-84.829039066734+16.8034638655708i
2.16	118.307	8.60215	12.7733	-112.272735+170.772704i
2.25	135.818	8.96057	3.91021	1.36579387741657-62.5484741080145i
2.34	127.83	9.319	4.41167	-61.4012294846583-34.8191115559556i
2.43	112.023	9.67742	1.24836	-10.3122182085218+17.1058461580663i
2.52	116.977	10.0358	7.51798	-113.7320999976+39.1682411635185i
2.61	112.443	10.3943	14.8695	195.824618874657+135.111127145462i
2.7	138.557	10.7527	8.05663	-68.879669504082-108.960377337683i
2.79	111.148	11.1111	4.33853	42.6407185147765-54.7759973372584i
D10
Time	Data	FFT Freq	FFT Mag	FFT Complex			Max
0	41.575	0	166.252	2660.024964			15.9384
0.09	82.925	0.358423	10.3956	-125.93619301138+108.654135411664i
0.18	143.2	0.716846	15.6358	-22.4644114743092-249.161449519315i
0.27	61.4	1.07527	4.07393	24.2402323394251-60.5080434113379i
0.36	128.225	1.43369	15.9384	-197.733255120685-161.039044403968i
0.45	72.875	1.79211	13.4326	-213.368800954345-25.7838721968662i
0.54	92.775	2.15054	12.1093	144.095056719655-129.519748388099i
0.63	48.3	2.50896	1.31697	14.4941537544076-15.29472333418i
0.72	41.125	2.86738	10.6158	-169.024964-16.75i
0.81	83.15	3.22581	7.30178	-103.825736150856-53.5641060998834i
0.9	91.675	3.58423	3.16252	3.67365997460976-50.4667476998089i
0.99	101.85	3.94265	7.56477	-97.1566506235118+72.1829911352851i
1.08	72.675	4.30108	9.51415	-101.566732879315-113.389080403968i
1.17	54.875	4.6595	9.58065	-9.80094986391638+152.976715113072i
1.26	70.975	5.01792	8.53803	50.0958387800444+127.091623168975i
1.35	62.65	5.37634	12.0853	127.353944510177+145.502743838218i
1.44	89.575	5.73477	1.51406	24.225036
1.53	124.625	6.09319	12.0853	127.353944510177-145.502743838218i
1.62	81.275	6.45161	8.53803	50.0958387800442-127.091623168975i
1.71	119.8	6.81004	9.58065	-9.80094986391657-152.976715113072i
1.8	92.975	7.16846	9.51415	-101.566732879315+113.389080403968i
1.89	103.375	7.52688	7.56477	-97.1566506235119-72.1829911352851i
1.98	141.025	7.8853	3.16252	3.67365997460983+50.4667476998089i
2.07	109.875	8.24373	7.30178	-103.825736150856+53.5641060998836i
2.16	46.175	8.60215	10.6158	-169.024964+16.75i
2.25	74.475	8.96057	1.31697	14.4941537544078+15.2947233341796i
2.34	73.55	9.319	12.1093	144.095056719655+129.519748388099i
2.43	107.75	9.67742	13.4326	-213.368800954345+25.7838721968667i
2.52	74.225	10.0358	15.9384	-197.733255120685+161.039044403968i
2.61	71.025	10.3943	4.07393	24.2402323394253+60.5080434113377i
2.7	61.1	10.7527	15.6358	-22.4644114743086+249.161449519316i
2.79	38.95	11.1111	10.3956	-125.936193011381-108.654135411664i
D12
Time	Data	FFT Freq	FFT Mag	FFT Complex			Max
0	26	0	45.3594	725.75			10.7031
0.09	29.375	0.358423	4.17508	58.2101466729821+32.7718653895923i
0.18	25.75	0.716846	1.05864	-0.119277409021449+16.9378132407582i
0.27	17.5	1.07527	3.9088	-49.7489684852032-37.8996843655713i
0.36	26.5	1.43369	5.87024	-92.4119497505631+16.7849025766974i
0.45	38.125	1.79211	7.14788	26.2081007695662-111.322735304209i
0.54	25.125	2.15054	7.42175	114.322364401621-32.1165604338462i
0.63	17.375	2.50896	5.78495	92.5558801897171-0.774432702408383i
0.72	6.25	2.86738	4.63041	72.5+15.25i
0.81	28.25	3.22581	6.99425	-65.0885731833608+91.0323818419908i
0.9	8.25	3.58423	9.31653	-139.648636033529+52.1391663964602i
0.99	10.5	3.94265	10.6074	20.3260498996445-168.496766708363i
1.08	30.25	4.30108	4.42358	69.161949750563+15.0349025766972i
1.17	27.5	4.6595	6.5982	54.0224296605669+90.701933506384i
1.26	15.25	5.01792	3.65079	-5.05445095907009+58.1935400710643i
1.35	37.375	5.37634	3.49019	-16.4850655239129+53.3543292101017i
1.44	11	5.73477	10.7031	-171.25
1.53	14.5	6.09319	3.49019	-16.4850655239132-53.3543292101016i
1.62	12.5	6.45161	3.65079	-5.05445095907028-58.1935400710642i
1.71	15.125	6.81004	6.5982	54.0224296605667-90.7019335063843i
1.8	14.75	7.16846	4.42358	69.1619497505631-15.0349025766974i
1.89	54.5	7.52688	10.6074	20.326049899645+168.496766708363i
1.98	10	7.8853	9.31653	-139.648636033529-52.1391663964599i
2.07	10.5	8.24373	6.99425	-65.088573183361-91.0323818419906i
2.16	38.375	8.60215	4.63041	72.5-15.25i
2.25	2	8.96057	5.78495	92.555880189717+0.774432702408077i
2.34	4.25	9.319	7.42175	114.322364401621+32.1165604338459i
2.43	95.75	9.67742	7.14788	26.2081007695667+111.322735304209i
2.52	21.75	10.0358	5.87024	-92.411949750563-16.7849025766972i
2.61	22.375	10.3943	3.9088	-49.7489684852031+37.8996843655717i
2.7	1.25	10.7527	1.05864	-0.119277409021536-16.9378132407582i
2.79	27.75	11.1111	4.17508	58.2101466729819-32.7718653895924i
E01
Time	Data	FFT Freq	FFT Mag	FFT Complex			Max
0	120.875	0	120.773	1932.375			21.013
0.09	29.375	0.358423	3.57144	-46.9907107804271-32.5146921130334i
0.18	13.5	0.716846	7.09678	112.84919459408+12.5828865299995i
0.27	53.875	1.07527	21.013	-280.287487436136+185.673004391774i
0.36	54	1.43369	6.05385	-10.2329409693489-96.3196202413427i
0.45	130.875	1.79211	12.0891	109.436698029775+159.489682941141i
0.54	40	2.15054	9.81808	138.815599148357+73.5341965613346i
0.63	75.625	2.50896	3.57038	56.6776006549759-7.14470852054365i
0.72	57	2.86738	6.95648	46.4999999999999-101.125i
0.81	39.375	3.22581	9.43524	108.128309727933-105.348599418665i
0.9	66.625	3.58423	10.6907	58.0200341031102-160.910653459247i
0.99	60	3.94265	11.0443	104.822940523502+142.259980102136i
1.08	51.75	4.30108	4.01251	63.4829409693487-9.56962024134281i
1.17	31.5	4.6595	16.2586	220.605013349134-137.859259657922i
1.26	78.75	5.01792	20.8934	290.815172154453-164.861963490583i
1.35	46.5	5.37634	1.17668	-18.3923640687576-4.02114422184571i
1.44	89.125	5.73477	1.69531	27.125
1.53	105.875	6.09319	1.17668	-18.3923640687575+4.02114422184579i
1.62	95.875	6.45161	20.8934	290.815172154453+164.861963490582i
1.71	64	6.81004	16.2586	220.605013349135+137.859259657922i
1.8	74.75	7.16846	4.01251	63.4829409693488+9.5696202413427i
1.89	29.25	7.52688	11.0443	104.822940523502-142.259980102137i
1.98	11.125	7.8853	10.6907	58.0200341031107+160.910653459248i
2.07	49	8.24373	9.43524	108.128309727933+105.348599418664i
2.16	2.875	8.60215	6.95648	46.5000000000001+101.125i
2.25	94.5	8.96057	3.57038	56.6776006549762+7.14470852054374i
2.34	79	9.319	9.81808	138.815599148357-73.5341965613345i
2.43	66.75	9.67742	12.0891	109.436698029775-159.489682941141i
2.52	62.75	10.0358	6.05385	-10.2329409693487+96.3196202413428i
2.61	66.125	10.3943	21.013	-280.287487436136-185.673004391773i
2.7	81.75	10.7527	7.09678	112.84919459408-12.5828865299994i
2.79	10	11.1111	3.57144	-46.990710780427+32.5146921130334i
E03
Time	Data	FFT Freq	FFT Mag	FFT Complex			Max
0	79.375	0	84.7109	1355.375			15.2768
0.09	53.5	0.358423	7.70836	113.469704776931+48.3307048796754i
0.18	36.75	0.716846	8.7054	134.756812450633+35.2319362550806i
0.27	57.125	1.07527	4.94268	77.8388622201668-13.9722304606544i
0.36	29.75	1.43369	8.62747	124.550437443746+59.5154265480766i
0.45	25.375	1.79211	2.29061	17.6680233437788+32.1099239360541i
0.54	54.25	2.15054	4.87725	-19.7254128402833+75.5018186401958i
0.63	6.125	2.50896	3.3734	-53.9430918840471+1.83777520115512i
0.72	48.25	2.86738	9.1008	143.25-26.125i
0.81	51.875	3.22581	8.95338	-138.905898631048-35.0266743102196i
0.9	22.125	3.58423	15.2768	189.140519237024+154.825564955162i
0.99	15.125	3.94265	6.15379	12.5060520981072-97.6632242094088i
1.08	51.5	4.30108	11.0438	176.699562556254+0.765426548076562i
1.17	57.625	4.6595	5.0295	-77.4070755924621-21.9973809127955i
1.26	8.875	5.01792	4.69517	-3.17191884737339+75.0556825700476i
1.35	45.125	5.37634	8.41934	-80.2265763314265+108.214253061622i
1.44	95.5	5.73477	3.02344	-48.375
1.53	1.625	6.09319	8.41934	-80.226576331427-108.214253061622i
1.62	26.875	6.45161	4.69517	-3.17191884737362-75.0556825700472i
1.71	55.625	6.81004	5.0295	-77.4070755924621+21.9973809127956i
1.8	27.25	7.16846	11.0438	176.699562556254-0.765426548076594i
1.89	43.125	7.52688	6.15379	12.5060520981074+97.6632242094087i
1.98	30.75	7.8853	15.2768	189.140519237023-154.825564955162i
2.07	41.25	8.24373	8.95338	-138.905898631048+35.02667431022i
2.16	51.375	8.60215	9.1008	143.25+26.125i
2.25	55.125	8.96057	3.3734	-53.9430918840472-1.83777520115504i
2.34	27.125	9.319	4.87725	-19.7254128402835-75.5018186401957i
2.43	39.625	9.67742	2.29061	17.6680233437785-32.1099239360541i
2.52	15.375	10.0358	8.62747	124.550437443746-59.5154265480766i
2.61	75.75	10.3943	4.94268	77.8388622201666+13.9722304606542i
2.7	48.375	10.7527	8.7054	134.756812450633-35.2319362550809i
2.79	77.875	11.1111	7.70836	113.469704776931-48.3307048796759i
E04
Time	Data	FFT Freq	FFT Mag	FFT Complex			Max
0	24.7143	0	40.0346	640.553651			7.08886
0.09	25.3036	0.358423	3.90882	51.7281204786539+35.1510798470113i
0.18	19.0714	0.716846	2.01945	-27.0950975211586-17.6029923643129i
0.27	20.4286	1.07527	1.94332	-19.4757832199027+24.2378543246179i
0.36	18	1.43369	3.50325	22.6645753285656-51.2654336041385i
0.45	20.0179	1.79211	0.912977	14.3874629767809-2.52662132375352i
0.54	27.625	2.15054	4.17374	66.7516571315635+1.93880420889509i
0.63	19.7143	2.50896	1.39677	15.3950305488294+16.1999898193874i
0.72	19.3036	2.86738	3.42322	-54.499999+5.44646999999998i
0.81	9.23212	3.22581	2.64854	-28.3217278686972+31.5223580108698i
0.9	40.5357	3.58423	7.08886	82.9020463349206-77.4063532163401i
0.99	10.5714	3.94265	5.12881	-43.2922270636198+69.7122228278444i
1.08	2.91071	4.30108	1.74956	-21.8072793285657-17.5511996041384i
1.17	17.3036	4.6595	2.73878	30.0906661603979-31.8557867415266i
1.26	11.3393	5.01792	3.90923	-54.2729659453257-31.0909737895481i
1.35	5.10712	5.37634	1.52128	20.488457987558+13.1409628207515i
1.44	19.5893	5.73477	2.43862	39.017883
1.53	35.0357	6.09319	1.52128	20.488457987558-13.1409628207515i
1.62	5.80359	6.45161	3.90923	-54.2729659453256+31.0909737895482i
1.71	25.1786	6.81004	2.73878	30.090666160398+31.8557867415266i
1.8	25.7857	7.16846	1.74956	-21.8072793285657+17.5511996041385i
1.89	5.73212	7.52688	5.12881	-43.29222706362-69.7122228278443i
1.98	29.6607	7.8853	7.08886	82.9020463349207+77.4063532163399i
2.07	25.0893	8.24373	2.64854	-28.3217278686974-31.5223580108697i
2.16	7.92859	8.60215	3.42322	-54.499999-5.44646999999998i
2.25	24.2857	8.96057	1.39677	15.3950305488293-16.1999898193875i
2.34	41.5893	9.319	4.17374	66.7516571315636-1.93880420889516i
2.43	24.6786	9.67742	0.912977	14.3874629767808+2.52662132375347i
2.52	24.4107	10.0358	3.50325	22.6645753285656+51.2654336041385i
2.61	10.75	10.3943	1.94332	-19.4757832199028-24.2378543246178i
2.7	21.5179	10.7527	2.01945	-27.0950975211585+17.602992364313i
2.79	22.3393	11.1111	3.90882	51.7281204786538-35.1510798470115i
E05
Time	Data	FFT Freq	FFT Mag	FFT Complex			Max
0	19.875	0	74.6484	1194.375			10.4142
0.09	25.875	0.358423	6.35271	-49.0800481203044+89.0085435389003i
0.18	37.875	0.716846	10.2995	163.607738985971-19.7150792157246i
0.27	80.5	1.07527	4.44155	-41.4838120712702+57.70008705482i
0.36	6.5	1.43369	0.253819	3.75906838853507+1.53687315748331i
0.45	30.25	1.79211	4.45247	-70.2566381549438-11.7933396820107i
0.54	4.5	2.15054	10.4142	-150.473304895029+71.5717675095187i
0.63	45.25	2.50896	6.28178	-90.6219271382751+43.4697834707738i
0.72	33.875	2.86738	9.52364	-146+43.625i
0.81	6.25	3.22581	6.0359	75.0643555831861+60.7614542048358i
0.9	48.625	3.58423	5.81009	-8.73053692100824-92.5505988545677i
0.99	20.875	3.94265	2.82799	20.703119172735+40.2336359185037i
1.08	5.75	4.30108	4.56102	44.240931611465+58.0368731574833i
1.17	42.25	4.6595	8.48764	94.8987667672162-97.1415157333394i
1.26	56.25	5.01792	7.0214	-53.403897169934-98.8374455798106i
1.35	53.75	5.37634	5.60458	-43.223816038344-78.5683641157111i
1.44	32.875	5.73477	3.52344	-56.375
1.53	64.375	6.09319	5.60458	-43.2238160383438+78.5683641157112i
1.62	60.875	6.45161	7.0214	-53.4038971699337+98.8374455798107i
1.71	40.875	6.81004	8.48764	94.8987667672164+97.1415157333391i
1.8	51	7.16846	4.56102	44.2409316114649-58.0368731574833i
1.89	37.25	7.52688	2.82799	20.703119172735-40.2336359185036i
1.98	32.5	7.8853	5.81009	-8.73053692100808+92.5505988545677i
2.07	29.875	8.24373	6.0359	75.0643555831861-60.7614542048361i
2.16	31.125	8.60215	9.52364	-146-43.625i
2.25	31.25	8.96057	6.28178	-90.6219271382751-43.4697834707736i
2.34	45.5	9.319	10.4142	-150.473304895029-71.5717675095183i
2.43	21.625	9.67742	4.45247	-70.2566381549437+11.7933396820109i
2.52	30.5	10.0358	0.253819	3.75906838853507-1.5368731574833i
2.61	53.375	10.3943	4.44155	-41.4838120712703-57.7000870548199i
2.7	71.375	10.7527	10.2995	163.607738985971+19.7150792157242i
2.79	41.75	11.1111	6.35271	-49.0800481203045-89.0085435389003i
E06
Time	Data	FFT Freq	FFT Mag	FFT Complex			Max
0	20	0	40.8672	653.875			11.9328
0.09	28.875	0.358423	4.66586	58.7603397038743+46.0479161475013i
0.18	2	0.716846	5.96602	68.984916263001-65.9773004808611i
0.27	7.875	1.07527	3.09044	49.2420699400793+4.4976800821121i
0.36	59.125	1.43369	8.71342	65.1023673252023+123.280776503073i
0.45	6.75	1.79211	3.75218	32.9724471866884+50.1698051090516i
0.54	26.125	2.15054	8.25273	52.7127975976519+121.065633990093i
0.63	8.5	2.50896	8.19226	62.3500948065034+115.297031544746i
0.72	28.125	2.86738	5.74763	-3.99999999999995+91.875i
0.81	7.875	3.22581	7.17618	43.8326953752686-106.1228943276i
0.9	6.375	3.58423	7.13408	24.6265601774436+111.457029965616i
0.99	5.125	3.94265	10.6761	-170.781843618578+3.48878843990336i
1.08	15.875	4.30108	8.51307	-87.1023673252022-104.719223496926i
1.17	8.375	4.6595	3.23541	-15.5030016718471+49.3905629140897i
1.26	20.25	5.01792	11.9328	-128.824274038096+140.914095494663i
1.35	33.375	5.37634	6.41434	-85.8728017219879+56.2018897762821i
1.44	23.125	5.73477	3.32031	53.125
1.53	2.75	6.09319	6.41434	-85.872801721988-56.2018897762818i
1.62	19.5	6.45161	11.9328	-128.824274038096-140.914095494662i
1.71	34.75	6.81004	3.23541	-15.5030016718474-49.3905629140897i
1.8	14.375	7.16846	8.51307	-87.1023673252021+104.719223496927i
1.89	3.75	7.52688	10.6761	-170.781843618578-3.48878843990286i
1.98	76.625	7.8853	7.13408	24.6265601774431-111.457029965616i
2.07	1	8.24373	7.17618	43.8326953752686+106.1228943276i
2.16	10.625	8.60215	5.74763	-4.00000000000005-91.875i
2.25	36.25	8.96057	8.19226	62.3500948065029-115.297031544746i
2.34	4.5	9.319	8.25273	52.7127975976515-121.065633990093i
2.43	20.125	9.67742	3.75218	32.9724471866882-50.1698051090518i
2.52	3.5	10.0358	8.71342	65.102367325202-123.280776503074i
2.61	9.625	10.3943	3.09044	49.2420699400791-4.49768008211238i
2.7	23.375	10.7527	5.96602	68.9849162630011+65.9773004808607i
2.79	85.375	11.1111	4.66586	58.760339703874-46.0479161475016i
E10
Time	Data	FFT Freq	FFT Mag	FFT Complex			Max
0	65.9722	0	212.831	3405.291595			13.1386
0.09	93.5417	0.358423	2.96513	-2.58110989989423-47.3717437218054i
0.18	113.306	0.716846	6.87227	-100.624296239633-44.3301034370482i
0.27	103.875	1.07527	10.9627	-175.08428089109-10.5636122320075i
0.36	144.347	1.43369	9.645	-150.812284867066-32.7158425293968i
0.45	104.958	1.79211	7.74051	-6.21485498473362+123.692142632751i
0.54	158.139	2.15054	6.87489	-80.8731261843917-74.5596167079405i
0.63	106.069	2.50896	2.30137	-11.8194608936943-34.8734151210125i
0.72	88.9722	2.86738	9.01404	-129.499968-63.486083i
0.81	95.9305	3.22581	3.94777	-9.30690662212724+62.4749730048274i
0.9	124.5	3.58423	2.15186	-30.9445586584543-15.0943390126829i
0.99	92.4305	3.94265	13.1386	-29.1004746516171-208.193463395185i
1.08	113.556	4.30108	3.28568	-52.4654851329341-3.32692452939677i
1.17	122.153	4.6595	5.06453	-11.7698711344652-80.173085899541i
1.26	91.4028	5.01792	4.7508	12.2196890824783+75.0240862582094i
1.35	97.2917	5.37634	7.41659	65.2104550776206+99.1416887644375i
1.44	88.5555	5.73477	8.32205	133.152801
1.53	106.861	6.09319	7.41659	65.2104550776204-99.1416887644379i
1.62	145.583	6.45161	4.7508	12.2196890824782-75.0240862582096i
1.71	97.1111	6.81004	5.06453	-11.7698711344648+80.1730858995408i
1.8	93.5139	7.16846	3.28568	-52.4654851329341+3.32692452939666i
1.89	104.792	7.52688	13.1386	-29.1004746516164+208.193463395185i
1.98	89.2639	7.8853	2.15186	-30.9445586584542+15.0943390126828i
2.07	102.931	8.24373	3.94777	-9.30690662212736-62.4749730048272i
2.16	115.611	8.60215	9.01404	-129.499968+63.486083i
2.25	117.542	8.96057	2.30137	-11.8194608936941+34.8734151210126i
2.34	98.6389	9.319	6.87489	-80.8731261843914+74.5596167079406i
2.43	123.486	9.67742	7.74051	-6.21485498473375-123.692142632751i
2.52	109.333	10.0358	9.645	-150.812284867066+32.7158425293969i
2.61	104	10.3943	10.9627	-175.08428089109+10.563612232008i
2.7	128.528	10.7527	6.87227	-100.624296239633+44.3301034370484i
2.79	63.0972	11.1111	2.96513	-2.58110989989408+47.3717437218054i
E12
Time	Data	FFT Freq	FFT Mag	FFT Complex			Max
0	124.3	0	259.025	4144.399934			7.07716
0.09	141.5	0.358423	7.07716	109.959363406717-27.0369831397438i
0.18	158.525	0.716846	1.62646	-0.307988016186993+26.0214871004986i
0.27	139.375	1.07527	4.09803	51.1027120136958-41.0821524620987i
0.36	129.675	1.43369	4.21864	-38.8344127265125-55.2078183236328i
0.45	126.45	1.79211	3.35455	-53.5875287044766+3.02547513737546i
0.54	129.1	2.15054	6.03085	-47.2862527104443-84.1131677716776i
0.63	124.8	2.50896	1.47122	-2.16702528930386-23.439484140839i
0.72	121.525	2.86738	0.563008	5.85003600000027-6.85006600000008i
0.81	138.175	3.22581	6.2391	-59.1967275623159+80.3797322425347i
0.9	130.625	3.58423	3.64523	-53.1010501044848+24.1233527283674i
0.99	136.025	3.94265	3.7767	-51.9726474104307-30.8268072542932i
1.08	134.475	4.30108	2.85519	12.7844247265124-43.8577823236328i
1.17	132.875	4.6595	0.966504	-1.6091729130856+15.3801126267633i
1.26	122.175	5.01792	2.81974	17.7952668311161+41.4579596005435i
1.35	104.55	5.37634	5.19176	-27.7291655408003-78.3033632758394i
1.44	128.7	5.73477	6.8625	109.800018
1.53	117.6	6.09319	5.19176	-27.7291655408001+78.3033632758396i
1.62	129.4	6.45161	2.81974	17.795266831116-41.4579596005436i
1.71	113.05	6.81004	0.966504	-1.60917291308559-15.3801126267633i
1.8	128.6	7.16846	2.85519	12.7844247265125+43.8577823236327i
1.89	113.25	7.52688	3.7767	-51.9726474104307+30.8268072542934i
1.98	135.15	7.8853	3.64523	-53.1010501044848-24.1233527283673i
2.07	118.7	8.24373	6.2391	-59.1967275623161-80.3797322425345i
2.16	152.2	8.60215	0.563008	5.85003600000028+6.85006600000008i
2.25	117.15	8.96057	1.47122	-2.16702528930399+23.439484140839i
2.34	114.6	9.319	6.03085	-47.2862527104442+84.1131677716777i
2.43	140.8	9.67742	3.35455	-53.5875287044767-3.02547513737536i
2.52	147	10.0358	4.21864	-38.8344127265124+55.2078183236329i
2.61	125.075	10.3943	4.09803	51.1027120136957+41.0821524620986i
2.7	141.05	10.7527	1.62646	-0.307988016187073-26.0214871004986i
2.79	127.925	11.1111	7.07716	109.959363406717+27.0369831397434i
E17
Time	Data	FFT Freq	FFT Mag	FFT Complex			Max
0	78.875	0	148.719	2379.5			8.82634
0.09	70.5	0.358423	8.19559	75.9098327093688+106.923372369976i
0.18	71.5	0.716846	2.21	-20.995538561573+28.4520601315566i
0.27	58.625	1.07527	2.55003	40.3644549164314-5.94908835318814i
0.36	70.375	1.43369	8.82634	-21.7375134601561+139.538397321086i
0.45	81.5	1.79211	3.50281	49.2087451165047+26.8240487571391i
0.54	72.25	2.15054	1.5428	10.6871457378871-22.2513426093578i
0.63	69.75	2.50896	6.52762	-64.9146436212008+81.818124776847i
0.72	86.875	2.86738	0.986295	13.375-8.375i
0.81	47.875	3.22581	7.42536	-92.6411040348883-74.3804555351387i
0.9	47.875	3.58423	4.19952	17.2708538776664-64.9347389693276i
0.99	76.625	3.94265	8.25109	-81.4866843500928+103.867802626683i
1.08	76.5	4.30108	6.76191	82.7375134601561-69.7116026789143i
1.17	83	4.6595	3.43833	-52.8248453842865+15.3624324693224i
1.26	75.375	5.01792	5.66269	12.5375389460193-89.7313362284134i
1.35	43	5.37634	4.69078	74.3842446481641+9.99255901095689i
1.44	85.375	5.73477	3.79688	60.75
1.53	68.875	6.09319	4.69078	74.3842446481641-9.99255901095707i
1.62	35.75	6.45161	5.66269	12.5375389460195+89.7313362284132i
1.71	90.375	6.81004	3.43833	-52.8248453842865-15.3624324693222i
1.8	66.75	7.16846	6.76191	82.7375134601563+69.7116026789142i
1.89	83.625	7.52688	8.25109	-81.4866843500931-103.867802626683i
1.98	93.75	7.8853	4.19952	17.2708538776666+64.9347389693276i
2.07	88.25	8.24373	7.42536	-92.6411040348882+74.380455535139i
2.16	72.5	8.60215	0.986295	13.375+8.375i
2.25	73.875	8.96057	6.52762	-64.9146436212012-81.8181247768469i
2.34	94.25	9.319	1.5428	10.6871457378872+22.2513426093579i
2.43	68.25	9.67742	3.50281	49.2087451165044-26.8240487571393i
2.52	79.5	10.0358	8.82634	-21.7375134601563-139.538397321086i
2.61	74.625	10.3943	2.55003	40.3644549164313+5.94908835318786i
2.7	112.625	10.7527	2.21	-20.995538561573-28.4520601315564i
2.79	80.625	11.1111	8.19559	75.9098327093684-106.923372369977i
E18
Time	Data	FFT Freq	FFT Mag	FFT Complex			Max
0	46	0	89.3672	1429.875			7.00836
0.09	48	0.358423	7.00836	53.4050253970741+98.5995723572503i
0.18	55.625	0.716846	6.05564	47.0163713644044-84.7182819952505i
0.27	73	1.07527	2.33704	-17.1325155629684-33.2368194338542i
0.36	41.25	1.43369	2.23119	-31.2677669529664-17.2263978977554i
0.45	30.5	1.79211	2.09575	4.38873310157832-33.243536578835i
0.54	49.25	2.15054	3.86	-53.2161187227886-31.3422431935692i
0.63	44.375	2.50896	2.93746	-28.1418588416057+37.6426418281178i
0.72	32.125	2.86738	5.69951	-91.125+3.5i
0.81	21.25	3.22581	5.40276	82.5481937030102+25.658950288152i
0.9	43.875	3.58423	4.92552	61.6931479497794+49.0378523075013i
0.99	17	3.94265	2.20253	-3.84192660059816-35.0303691357524i
1.08	38.625	4.30108	1.73787	-27.7322330470336+2.02360210224461i
1.17	42.25	4.6595	5.01019	54.3118454546118-58.9604665020503i
1.26	41.25	5.01792	2.03561	-28.9934005913953-14.8381864941797i
1.35	44.25	5.37634	1.81065	-25.5374966511021+13.6790663060063i
1.44	31	5.73477	3.08594	49.375
1.53	44.875	6.09319	1.81065	-25.5374966511021-13.6790663060062i
1.62	64.75	6.45161	2.03561	-28.9934005913952+14.8381864941798i
1.71	44.625	6.81004	5.01019	54.3118454546119+58.9604665020501i
1.8	45.875	7.16846	1.73787	-27.7322330470336-2.02360210224462i
1.89	49.75	7.52688	2.20253	-3.84192660059803+35.0303691357524i
1.98	64.625	7.8853	4.92552	61.6931479497793-49.0378523075015i
2.07	40.125	8.24373	5.40276	82.5481937030101-25.6589502881522i
2.16	38.25	8.60215	5.69951	-91.125-3.5i
2.25	59.625	8.96057	2.93746	-28.1418588416058-37.6426418281177i
2.34	48.25	9.319	3.86	-53.2161187227885+31.3422431935693i
2.43	42.125	9.67742	2.09575	4.38873310157847+33.243536578835i
2.52	51.125	10.0358	2.23119	-31.2677669529664+17.2263978977554i
2.61	47.125	10.3943	2.33704	-17.1325155629683+33.2368194338543i
2.7	47.75	10.7527	6.05564	47.0163713644046+84.7182819952504i
2.79	41.375	11.1111	7.00836	53.4050253970738-98.5995723572504i
F03
Time	Data	FFT Freq	FFT Mag	FFT Complex			Max
0	252.75	0	476.409	7622.541784			15.5524
0.09	213.75	0.358423	7.70652	-81.1512171392354+92.8356150242963i
0.18	201	0.716846	5.28966	76.2584114618902+36.7103852548974i
0.27	237.417	1.07527	6.83388	61.3491493724366+90.5096035260025i
0.36	246.333	1.43369	8.02074	-117.297027017648+52.0623195329875i
0.45	232.208	1.79211	8.44694	-49.0088712308778+125.952134625184i
0.54	215.333	2.15054	5.64142	75.9006860498374+48.8511347619202i
0.63	234.583	2.50896	4.97011	-47.8059839927818-63.5475523469036i
0.72	230.75	2.86738	8.54672	64.416624+120.624968i
0.81	181.583	3.22581	15.5524	237.848263196233-73.1330864864453i
0.9	269.083	3.58423	1.23088	-14.7149512064575+13.0891963978895i
0.99	263	3.94265	3.12125	-9.89289201819736-48.9503792556729i
1.08	250.458	4.30108	8.93304	58.7136510176481+130.312319532987i
1.17	213.292	4.6595	4.82792	51.5455319069579-57.5335059769149i
1.26	232.458	5.01792	2.3232	-37.1108983052699+2.11519889086691i
1.35	259.917	5.37634	6.55325	-103.217228094535+18.4427332626948i
1.44	245.292	5.73477	8.36198	133.79172
1.53	215.958	6.09319	6.55325	-103.217228094536-18.4427332626946i
1.62	277.333	6.45161	2.3232	-37.11089830527-2.1151988908667i
1.71	238.583	6.81004	4.82792	51.545531906958+57.5335059769147i
1.8	253.958	7.16846	8.93304	58.713651017648-130.312319532988i
1.89	255.958	7.52688	3.12125	-9.89289201819732+48.9503792556729i
1.98	247.333	7.8853	1.23088	-14.7149512064576-13.0891963978894i
2.07	222.667	8.24373	15.5524	237.848263196234+73.1330864864446i
2.16	242.208	8.60215	8.54672	64.4166239999999-120.624968i
2.25	231.292	8.96057	4.97011	-47.8059839927815+63.5475523469039i
2.34	225.583	9.319	5.64142	75.9006860498371-48.8511347619203i
2.43	226.125	9.67742	8.44694	-49.008871230878-125.952134625184i
2.52	249.542	10.0358	8.02074	-117.297027017648-52.0623195329874i
2.61	267.833	10.3943	6.83388	61.3491493724363-90.5096035260027i
2.7	238.75	10.7527	5.28966	76.2584114618901-36.7103852548976i
2.79	250.208	11.1111	7.70652	-81.1512171392356-92.8356150242962i
F04
Time	Data	FFT Freq	FFT Mag	FFT Complex			Max
0	35.4167	0	54.737	875.791657			14.3363
0.09	16.9167	0.358423	5.05215	-26.1929318878657-76.4730879365645i
0.18	31.75	0.716846	7.66137	-36.4502851972441-117.037159533955i
0.27	6.29169	1.07527	8.71524	-118.033783163897-74.2468288299322i
0.36	48.9167	1.43369	9.33919	131.225795566715+71.4717536501232i
0.45	77.2083	1.79211	5.34133	85.4609890144145+0.234423167657624i
0.54	13.375	2.15054	10.5514	51.6283012295844+160.733921860652i
0.63	37.25	2.50896	6.19624	-95.8779761608934+25.2216071032265i
0.72	72.9583	2.86738	11.2972	170.166687-60.958344i
0.81	8.41669	3.22581	11.8	-42.4679745168888-183.962105694205i
0.9	8.45831	3.58423	5.98906	19.8642447412093+93.7433880348009i
0.99	14.0833	3.94265	14.3363	-200.71175924586+111.042373364932i
1.08	17.8333	4.30108	7.46864	77.1909524332849+91.2216316501231i
1.17	40.2083	4.6595	6.71908	75.6061085820133-76.4271635779589i
1.26	1.79169	5.01792	4.39954	31.4577352264506+62.9725506401941i
1.35	56.375	5.37634	1.49206	9.2175753789768+22.0216663207038i
1.44	74.5417	5.73477	0.414064	-6.62503100000004
1.53	3.125	6.09319	1.49206	9.21757537897697-22.021666320704i
1.62	7	6.45161	4.39954	31.4577352264505-62.972550640194i
1.71	33.5833	6.81004	6.71908	75.6061085820136+76.4271635779585i
1.8	31.5	7.16846	7.46864	77.1909524332847-91.221631650123i
1.89	20.5	7.52688	14.3363	-200.71175924586-111.042373364932i
1.98	33.9583	7.8853	5.98906	19.864244741209-93.7433880348009i
2.07	8.95831	8.24373	11.8	-42.4679745168883+183.962105694205i
2.16	20.375	8.60215	11.2972	170.166687+60.958344i
2.25	77.875	8.96057	6.19624	-95.8779761608934-25.2216071032263i
2.34	23.8333	9.319	10.5514	51.6283012295841-160.733921860652i
2.43	2.79169	9.67742	5.34133	85.4609890144145-0.234423167657987i
2.52	0.833313	10.0358	9.33919	131.225795566715-71.4717536501233i
2.61	6.83331	10.3943	8.71524	-118.033783163897+74.2468288299324i
2.7	12.0417	10.7527	7.66137	-36.4502851972438+117.037159533955i
2.79	30.7917	11.1111	5.05215	-26.1929318878655+76.4730879365646i
F05
Time	Data	FFT Freq	FFT Mag	FFT Complex			Max
0	173.386	0	319.043	5104.681794			12.1471
0.09	168.307	0.358423	6.02773	-27.0068522592493-92.5851058685985i
0.18	173.625	0.716846	3.94884	-9.67384961230055-62.436447993587i
0.27	159.261	1.07527	7.7187	77.570979894003-96.0979314749098i
0.36	165.023	1.43369	4.68155	-73.8242755514212+12.6771491226881i
0.45	154.375	1.79211	10.7742	147.42721642712-89.3439183082304i
0.54	188.011	2.15054	1.94476	25.4126169606116-17.9558172987805i
0.63	153.477	2.50896	3.26979	31.6037675992781-41.6921020980048i
0.72	158.625	2.86738	6.11909	96.9432060000001-13.693178i
0.81	157.67	3.22581	12.1471	-74.6666210197815+179.438157825392i
0.9	155.295	3.58423	3.1436	33.9959597131114-37.069200610448i
0.99	169.727	3.94265	3.81249	-44.8884974116468+41.3038055369184i
1.08	152.318	4.30108	3.29238	21.2333335514211-48.2092648773121i
1.17	211.886	4.6595	3.83892	-23.6971952312119-56.6674751434275i
1.26	158.182	5.01792	8.61873	-46.1437830614224+129.950292694746i
1.35	145.886	5.37634	4.93223	71.1115540014878-34.2175214588688i
1.44	153.705	5.73477	2.0554	32.8863820000001
1.53	152.057	6.09319	4.93223	71.1115540014879+34.2175214588686i
1.62	132.875	6.45161	8.61873	-46.1437830614227-129.950292694746i
1.71	159.864	6.81004	3.83892	-23.6971952312117+56.6674751434278i
1.8	201.205	7.16846	3.29238	21.2333335514213+48.209264877312i
1.89	156.42	7.52688	3.81249	-44.8884974116469-41.3038055369181i
1.98	154.08	7.8853	3.1436	33.9959597131114+37.0692006104478i
2.07	149.58	8.24373	12.1471	-74.6666210197821-179.438157825391i
2.16	167.568	8.60215	6.11909	96.9432060000002+13.693178i
2.25	148.841	8.96057	3.26979	31.6037675992781+41.6921020980046i
2.34	140.943	9.319	1.94476	25.4126169606117+17.9558172987804i
2.43	164.784	9.67742	10.7742	147.42721642712+89.3439183082299i
2.52	161.034	10.0358	4.68155	-73.8242755514212-12.677149122688i
2.61	125.239	10.3943	7.7187	77.5709798940033+96.0979314749096i
2.7	132.909	10.7527	3.94884	-9.67384961230045+62.4364479935871i
2.79	158.523	11.1111	6.02773	-27.0068522592489+92.5851058685987i
F07
Time	Data	FFT Freq	FFT Mag	FFT Complex			Max
0	49.175	0	69.8271	1117.233247			11.3848
0.09	3.59998	0.358423	10.2397	-100.288852950746-129.552961861548i
0.18	45.925	0.716846	9.21775	81.2963885098029+123.054518451758i
0.27	24.15	1.07527	8.70403	-62.9781501790503-124.210953467583i
0.36	56.1083	1.43369	3.94123	42.610840095218-46.4847836617993i
0.45	44.7167	1.79211	3.69258	-1.45409793343528+59.0633459557466i
0.54	10.0084	2.15054	7.52343	18.9652544547159+118.871480659997i
0.63	17.7667	2.50896	5.47044	30.3293717465869+82.1041929565872i
0.72	38.875	2.86738	4.02921	59.1665959999999+25.600037i
0.81	50.0167	3.22581	8.26829	-53.0390686012804-121.194929708044i
0.9	39.2416	3.58423	5.69449	7.60946610410669+90.7934963654658i
0.99	31.4667	3.94265	6.18027	98.8155062206281-3.68854700481691i
1.08	81.7167	4.30108	11.3848	-65.6941500952178+169.898394338201i
1.17	42.6917	4.6595	5.01444	68.9044417230193+41.0998988089677i
1.26	40.7583	5.01792	3.63908	36.8956149313751+45.0431821572272i
1.35	81.775	5.37634	0.644798	7.17740197427666+7.41085271093501i
1.44	50.7417	5.73477	7.48333	119.733245
1.53	27.625	6.09319	0.644798	7.17740197427672-7.41085271093507i
1.62	49.7583	6.45161	3.63908	36.895614931375-45.0431821572271i
1.71	12.3417	6.81004	5.01444	68.9044417230193-41.099898808968i
1.8	25.2416	7.16846	11.3848	-65.6941500952181-169.898394338201i
1.89	5.56665	7.52688	6.18027	98.8155062206282+3.68854700481655i
1.98	15.3834	7.8853	5.69449	7.60946610410644-90.7934963654656i
2.07	30.3333	8.24373	8.26829	-53.03906860128+121.194929708044i
2.16	24.85	8.60215	4.02921	59.1665959999999-25.600037i
2.25	34.375	8.96057	5.47044	30.3293717465869-82.1041929565873i
2.34	59	9.319	7.52343	18.9652544547155-118.871480659997i
2.43	22.1667	9.67742	3.69258	-1.45409793343528-59.0633459557466i
2.52	12.1166	10.0358	3.94123	42.610840095218+46.4847836617991i
2.61	27.9833	10.3943	8.70403	-62.9781501790498+124.210953467584i
2.7	19.5833	10.7527	9.21775	81.2963885098026-123.054518451759i
2.79	42.175	11.1111	10.2397	-100.288852950746+129.552961861548i
F10
Time	Data	FFT Freq	FFT Mag	FFT Complex			Max
0	51.4091	0	134.69	2155.045412			9.25568
0.09	61.1477	0.358423	7.71109	-123.377410177217-0.152541837942898i
0.18	67.4204	0.716846	0.78467	5.24092591343798+11.4084865802257i
0.27	65.5341	1.07527	3.63266	30.6737123593295-49.369546386657i
0.36	67.4773	1.43369	4.99964	-79.810435558617-5.41934786920439i
0.45	54.3296	1.79211	3.14045	47.6802279694172-15.8549640028747i
0.54	65.3523	2.15054	2.20303	21.8895043189863+27.6280541684162i
0.63	66.2614	2.50896	8.50242	-128.692977103013+44.0983772852476i
0.72	60.5568	2.86738	2.92225	-0.749938999999953-46.7500610000001i
0.81	53.5568	3.22581	2.8964	33.0195017143121+32.5165987271267i
0.9	75.1023	3.58423	1.64402	-21.3230407042044+15.402830097058i
0.99	67.5227	3.94265	4.00341	-62.0224279507659-16.0067203469021i
1.08	104.523	4.30108	5.19577	-13.053150441383-82.1011718692045i
1.17	62.4318	4.6595	5.15811	-4.52707098556503+82.4054672195575i
1.26	94.3409	5.01792	6.59487	6.51072247178-105.316861491133i
1.35	50.875	5.37634	3.71227	-40.4808518264978+43.4651535541784i
1.44	82.375	5.73477	9.25568	148.090822
1.53	73.4091	6.09319	3.71227	-40.4808518264979-43.4651535541783i
1.62	56.625	6.45161	6.59487	6.51072247178024+105.316861491133i
1.71	75.5454	6.81004	5.15811	-4.52707098556531-82.4054672195576i
1.8	74.9204	7.16846	5.19577	-13.0531504413829+82.1011718692044i
1.89	93.0682	7.52688	4.00341	-62.0224279507658+16.0067203469022i
1.98	75.8864	7.8853	1.64402	-21.3230407042044-15.4028300970579i
2.07	37.2955	8.24373	2.8964	33.019501714312-32.516598727127i
2.16	70.1477	8.60215	2.92225	-0.749938999999901+46.7500610000001i
2.25	78.1136	8.96057	8.50242	-128.692977103013-44.0983772852474i
2.34	69.7614	9.319	2.20303	21.8895043189862-27.6280541684162i
2.43	57.8523	9.67742	3.14045	47.6802279694173+15.8549640028744i
2.52	64	10.0358	4.99964	-79.8104355586169+5.41934786920449i
2.61	49.0568	10.3943	3.63266	30.6737123593296+49.3695463866569i
2.7	71.6704	10.7527	0.78467	5.240925913438-11.4084865802257i
2.79	57.4773	11.1111	7.71109	-123.377410177217+0.15254183794319i
F11
Time	Data	FFT Freq	FFT Mag	FFT Complex			Max
0	172.67	0	356.78	5708.477295			21.1881
0.09	202.841	0.358423	8.21865	-44.8012738069667-123.631242076509i
0.18	112.295	0.716846	16.7279	-216.550605879892+157.289771301783i
0.27	163.636	1.07527	3.65075	58.2748591834147+3.99975792223594i
0.36	188.205	1.43369	8.07421	126.64858301105+25.4850988765658i
0.45	156.875	1.79211	3.32662	29.7007271073181+44.1686037101986i
0.54	189.273	2.15054	3.09597	46.0064777631787-18.3621621380017i
0.63	179.489	2.50896	5.27046	-76.854504899938+34.7056624461709i
0.72	253.932	2.86738	15.6915	231.272736-97.704561i
0.81	176.307	3.22581	16.9622	270.111224604338-26.3750488858224i
0.9	182.273	3.58423	13.9142	-222.605453978855-3.05419412863741i
0.99	227.409	3.94265	3.99181	12.6957163129811-62.5943997610494i
1.08	210.091	4.30108	14.5062	168.07859298895-160.060373123434i
1.17	148.67	4.6595	16.8974	-218.421245600989+159.328138144063i
1.26	206.455	5.01792	21.1881	-312.123245904432-132.311320688853i
1.35	151.341	5.37634	7.40356	-82.614678900158-84.8932737154263i
1.44	179.159	5.73477	17.4588	279.341001
1.53	182.091	6.09319	7.40356	-82.6146789001577+84.8932737154266i
1.62	154.477	6.45161	21.1881	-312.123245904431+132.311320688854i
1.71	148.67	6.81004	16.8974	-218.42124560099-159.328138144063i
1.8	139.989	7.16846	14.5062	168.07859298895+160.060373123434i
1.89	208.966	7.52688	3.99181	12.6957163129809+62.5943997610494i
1.98	186.125	7.8853	13.9142	-222.605453978855+3.0541941286376i
2.07	109.455	8.24373	16.9622	270.111224604338+26.3750488858214i
2.16	274.216	8.60215	15.6915	231.272736+97.704561i
2.25	158.295	8.96057	5.27046	-76.8545048999381-34.7056624461705i
2.34	195.227	9.319	3.09597	46.0064777631787+18.3621621380012i
2.43	145.614	9.67742	3.32662	29.7007271073181-44.1686037101988i
2.52	194.33	10.0358	8.07421	126.64858301105-25.4850988765658i
2.61	172.091	10.3943	3.65075	58.2748591834146-3.9997579222362i
2.7	155.193	10.7527	16.7279	-216.550605879892-157.289771301782i
2.79	182.818	11.1111	8.21865	-44.8012738069662+123.631242076509i
F12
Time	Data	FFT Freq	FFT Mag	FFT Complex			Max
0	96.2917	0	219.227	3507.624968			19.3614
0.09	106.042	0.358423	4.31071	19.4159820794087-66.1821470660801i
0.18	109.292	0.716846	8.47617	-134.20177974744+19.5530502854961i
0.27	94.5833	1.07527	7.43252	97.8646623117003+67.5614347257097i
0.36	122.625	1.43369	12.6763	-25.6486266511414+201.193154682266i
0.45	92	1.79211	11.2676	15.7002178893172-179.596748138644i
0.54	103.542	2.15054	19.3614	-307.086882058959+40.7818973914429i
0.63	118.917	2.50896	2.30006	10.4708215949343-35.2798654666496i
0.72	200.625	2.86738	3.90764	56.916688-25.874968i
0.81	100.958	3.22581	15.734	136.889855340225-211.272313960932i
0.9	98	3.58423	4.73319	-75.7309300654827-0.114107439643416i
0.99	92.9167	3.94265	5.89244	10.8941906162622+93.6474240532209i
1.08	121.375	4.30108	3.48579	41.2318746511414-37.5568453177342i
1.17	100.042	4.6595	4.05968	61.3887940498524+21.2261628014211i
1.26	161	5.01792	7.36347	-34.480408128118+112.65704545441i
1.35	105.708	5.37634	15.909	-156.2912758817+200.912712323484i
1.44	71.75	5.73477	8.6901	139.041656
1.53	53.75	6.09319	15.909	-156.291275881701-200.912712323484i
1.62	105.208	6.45161	7.36347	-34.4804081281182-112.65704545441i
1.71	112.792	6.81004	4.05968	61.388794049852-21.2261628014213i
1.8	127.208	7.16846	3.48579	41.2318746511415+37.5568453177342i
1.89	106.875	7.52688	5.89244	10.8941906162619-93.6474240532211i
1.98	132.792	7.8853	4.73319	-75.7309300654826+0.114107439643249i
2.07	108.5	8.24373	15.734	136.889855340226+211.272313960932i
2.16	105.292	8.60215	3.90764	56.916688+25.874968i
2.25	126.042	8.96057	2.30006	10.4708215949345+35.2798654666496i
2.34	69.4167	9.319	19.3614	-307.086882058959-40.7818973914425i
2.43	97.2083	9.67742	11.2676	15.7002178893175+179.596748138644i
2.52	94.9583	10.0358	12.6763	-25.6486266511417-201.193154682266i
2.61	169.375	10.3943	7.43252	97.8646623117002-67.5614347257098i
2.7	103.958	10.7527	8.47617	-134.20177974744-19.5530502854961i
2.79	98.5833	11.1111	4.31071	19.4159820794087+66.1821470660802i
F13
Time	Data	FFT Freq	FFT Mag	FFT Complex			Max
0	111.775	0	251.384	4022.149904			11.6643
0.09	134.025	0.358423	4.21713	-6.96712262400614+67.1133699871112i
0.18	111.6	0.716846	6.49338	-47.5604386772329+92.3688191728748i
0.27	106.425	1.07527	4.71341	68.00510827534+32.5983691726586i
0.36	109.85	1.43369	6.94434	-110.860748711735-7.43077780984169i
0.45	150.175	1.79211	6.05359	17.6836475482615+95.2294819172421i
0.54	110.25	2.15054	0.823232	13.1666258947118-0.365970973421483i
0.63	110.075	2.50896	2.81034	-29.7419523493677-33.72402360291i
0.72	110.05	2.86738	11.6643	-37.9750360000001-182.724976i
0.81	128.15	3.22581	2.85558	-32.9362469961749-31.6655905010214i
0.9	134.925	3.58423	4.26381	18.3742329243472-65.7000021565248i
0.99	146.95	3.94265	5.45921	-70.6140049377911+51.4123180795787i
1.08	126.05	4.30108	8.65367	132.560760711734-39.9807658098419i
1.17	147.25	4.6595	7.96922	-10.7876008837585+127.050404519048i
1.26	121.25	5.01792	7.30595	-97.1803721418261-64.9650920102284i
1.35	89.675	5.37634	5.84329	20.7580759674971-91.1590937269476i
1.44	117.35	5.73477	6.075	-97.1999519999999
1.53	140.75	6.09319	5.84329	20.7580759674974+91.1590937269476i
1.62	99.125	6.45161	7.30595	-97.180372141826+64.9650920102285i
1.71	150.55	6.81004	7.96922	-10.7876008837588-127.050404519048i
1.8	116.5	7.16846	8.65367	132.560760711735+39.9807658098417i
1.89	138.15	7.52688	5.45921	-70.6140049377914-51.4123180795785i
1.98	139.775	7.8853	4.26381	18.3742329243473+65.7000021565247i
2.07	99.675	8.24373	2.85558	-32.9362469961747+31.6655905010215i
2.16	147.375	8.60215	11.6643	-37.9750359999999+182.724976i
2.25	123.025	8.96057	2.81034	-29.7419523493677+33.7240236029101i
2.34	146.325	9.319	0.823232	13.1666258947118+0.365970973421447i
2.43	116.725	9.67742	6.05359	17.6836475482611-95.2294819172421i
2.52	123.3	10.0358	6.94434	-110.860748711734+7.43077780984196i
2.61	159.675	10.3943	4.71341	68.0051082753398-32.5983691726589i
2.7	136.975	10.7527	6.49338	-47.5604386772331-92.3688191728747i
2.79	118.4	11.1111	4.21713	-6.96712262400626-67.1133699871114i
F15
Time	Data	FFT Freq	FFT Mag	FFT Complex			Max
0	123.25	0	211.609	3385.75			13.6098
0.09	133.875	0.358423	5.01602	80.2370260954352-1.75842717771928i
0.18	101.875	0.716846	7.64931	95.741251419798-76.2408643891055i
0.27	155.375	1.07527	5.24855	-1.56227390763692-83.9622795831739i
0.36	103.375	1.43369	13.6098	189.568357582872-107.153512691263i
0.45	87.375	1.79211	3.32008	-53.1029050486609-1.39653123350226i
0.54	92.125	2.15054	4.1359	55.9181039208871+35.3867080474448i
0.63	115	2.50896	6.27731	-77.4057944526366+63.9992992575856i
0.72	102.25	2.86738	8.19773	68.8750000000001+111.625i
0.81	101.625	3.22581	4.21917	-5.50907996096113+67.2815713485391i
0.9	100.25	3.58423	7.81114	65.771235907333-106.271931870782i
0.99	108.75	3.94265	2.18923	31.4803441630727+15.3597231322942i
1.08	85.625	4.30108	4.87736	34.181642417128-70.1535126912633i
1.17	80	4.6595	3.43486	-47.888758335582-26.9633845302579i
1.26	104.625	5.01792	2.01623	28.0694087519817-15.8995043073319i
1.35	93.75	5.37634	9.76265	-153.24855855303-30.233514399646i
1.44	151.625	5.73477	4	-64
1.53	117.125	6.09319	9.76265	-153.24855855303+30.2335143996464i
1.62	94.75	6.45161	2.01623	28.0694087519818+15.8995043073319i
1.71	87.75	6.81004	3.43486	-47.888758335582+26.963384530258i
1.8	110.125	7.16846	4.87736	34.1816424171281+70.1535126912634i
1.89	87.75	7.52688	2.18923	31.4803441630726-15.3597231322943i
1.98	94.875	7.8853	7.81114	65.7712359073332+106.271931870782i
2.07	117.875	8.24373	4.21917	-5.50907996096139-67.2815713485392i
2.16	111.25	8.60215	8.19773	68.8749999999999-111.625i
2.25	109.5	8.96057	6.27731	-77.4057944526369-63.9992992575855i
2.34	110.375	9.319	4.1359	55.9181039208871-35.3867080474448i
2.43	111.125	9.67742	3.32008	-53.102905048661+1.39653123350229i
2.52	77.375	10.0358	13.6098	189.568357582872+107.153512691263i
2.61	89.375	10.3943	5.24855	-1.56227390763677+83.9622795831737i
2.7	97.125	10.7527	7.64931	95.7412514197981+76.2408643891054i
2.79	128.625	11.1111	5.01602	80.2370260954352+1.7584271777189i
G02
Time	Data	FFT Freq	FFT Mag	FFT Complex			Max
0	111.5	0	226.812	3629			21.0072
0.09	96.75	0.358423	2.91416	33.8829992020035-32.0308145782203i
0.18	100.25	0.716846	5.83478	-24.0788187323384-90.197825028621i
0.27	149.875	1.07527	6.52406	-73.7525057165576+73.8701508394931i
0.36	143.125	1.43369	2.33334	-34.0286210102356-15.3569398160095i
0.45	79.375	1.79211	7.51364	-119.187885249271+15.7053904478808i
0.54	146.625	2.15054	4.86289	-77.0593873130703+10.7546453601833i
0.63	140.25	2.50896	4.71059	42.8619762756541-61.9951574064656i
0.72	61.5	2.86738	5.59424	55.625+70.125i
0.81	168	3.22581	13.1026	14.358395936196+209.149551101146i
0.9	111.5	3.58423	10.1181	135.733115681162+88.2319809594928i
0.99	90.25	3.94265	21.0072	-17.8923255684781-335.63851251142i
1.08	100.625	4.30108	10.4756	-0.971378989764641-167.60693981601i
1.17	106.75	4.6595	7.22762	41.0969121498049+108.093004706382i
1.26	96.125	5.01792	15.7927	102.905090364247+230.779510570689i
1.35	106.375	5.37634	10.1053	-124.367567029352-103.319349244419i
1.44	136.875	5.73477	1.79688	28.75
1.53	89.75	6.09319	10.1053	-124.367567029351+103.31934924442i
1.62	139.375	6.45161	15.7927	102.905090364246-230.779510570689i
1.71	110	6.81004	7.22762	41.0969121498046-108.093004706382i
1.8	127.25	7.16846	10.4756	-0.971378989764329+167.60693981601i
1.89	93.625	7.52688	21.0072	-17.8923255684772+335.63851251142i
1.98	127.5	7.8853	10.1181	135.733115681162-88.2319809594931i
2.07	81.125	8.24373	13.1026	14.3583959361954-209.149551101146i
2.16	152.5	8.60215	5.59424	55.625-70.125i
2.25	104.5	8.96057	4.71059	42.8619762756541+61.9951574064655i
2.34	54.125	9.319	4.86289	-77.0593873130701-10.7546453601831i
2.43	155.625	9.67742	7.51364	-119.187885249271-15.7053904478806i
2.52	108.875	10.0358	2.33334	-34.0286210102355+15.3569398160096i
2.61	126.25	10.3943	6.52406	-73.752505716558-73.8701508394929i
2.7	111.125	10.7527	5.83478	-24.0788187323382+90.1978250286212i
2.79	101.625	11.1111	2.91416	33.8829992020037+32.03081457822i
G05
Time	Data	FFT Freq	FFT Mag	FFT Complex			Max
0	253.144	0	532.016	8512.259613			6.43189
0.09	247.663	0.358423	0.131972	-1.9894085679153+0.707737112526789i
0.18	285.375	0.716846	5.85449	-1.8937083412769-93.6527019495166i
0.27	275	1.07527	2.75523	-29.2701386169114+32.9641105287618i
0.36	271.413	1.43369	3.68934	-54.5233383872209-22.6203051698745i
0.45	271.346	1.79211	4.40972	-59.8976056233489+37.2874293788215i
0.54	282.154	2.15054	0.769558	12.3127424366257-6.63991968538049E-002i
0.63	257.635	2.50896	3.42601	-51.0078396962403+20.0750855763593i
0.72	261.49	2.86738	4.38532	-68.076904-16.9904489999994i
0.81	263.25	3.22581	6.43189	-16.6315850028103+101.557459783699i
0.9	264.548	3.58423	3.61276	-47.5009448234709-32.9390352825994i
0.99	278.788	3.94265	4.14842	8.14451265908604+65.8731204795073i
1.08	243.712	4.30108	3.88978	52.1002423872213-34.0434011698751i
1.17	259.087	4.6595	3.4895	-55.8089539968387+1.60581284337484i
1.26	269.837	5.01792	3.36576	45.466430728122+28.8591819647377i
1.35	239.913	5.37634	1.71805	26.4610188449792-7.44626146620664i
1.44	275.644	5.73477	4.53666	72.5865790000007
1.53	281.827	6.09319	1.71805	26.4610188449793+7.4462614662066i
1.62	273.144	6.45161	3.36576	45.466430728122-28.8591819647379i
1.71	261.519	6.81004	3.4895	-55.8089539968387-1.60581284337461i
1.8	276.356	7.16846	3.88978	52.1002423872214+34.0434011698749i
1.89	277.75	7.52688	4.14842	8.14451265908586-65.8731204795073i
1.98	265.298	7.8853	3.61276	-47.5009448234708+32.9390352825995i
2.07	262.808	8.24373	6.43189	-16.6315850028106-101.557459783699i
2.16	265.202	8.60215	4.38532	-68.076904+16.9904489999994i
2.25	257.635	8.96057	3.42601	-51.0078396962403-20.0750855763593i
2.34	264.202	9.319	0.769558	12.3127424366258+6.63991968537694E-002i
2.43	264.269	9.67742	4.40972	-59.8976056233491-37.2874293788214i
2.52	265.212	10.0358	3.68934	-54.5233383872208+22.6203051698746i
2.61	259.856	10.3943	2.75523	-29.2701386169116-32.9641105287619i
2.7	275.692	10.7527	5.85449	-1.89370834127671+93.6527019495167i
2.79	261.49	11.1111	0.131972	-1.98940856791529-0.707737112526955i
G06
Time	Data	FFT Freq	FFT Mag	FFT Complex			Max
0	115.102	0	221.61	3545.761291			14.5853
0.09	127.841	0.358423	3.63724	54.2660285517224+21.0226568703206i
0.18	105.432	0.716846	6.16733	-32.9530349832257-93.0123709917167i
0.27	101.943	1.07527	9.25392	38.3592186328728+143.00749150235i
0.36	102.955	1.43369	4.50444	29.8297267166936-65.6080551159732i
0.45	130.659	1.79211	2.38606	27.6039131381388+26.3724480075i
0.54	107.761	2.15054	2.73676	-13.112551749254-41.7788197679434i
0.63	111.943	2.50896	11.7248	167.209267918825+85.050417178829i
0.72	119.091	2.86738	14.5853	-194.87497-128.386385i
0.81	128.432	3.22581	5.17064	65.934787826857-49.9689479111203i
0.9	123.898	3.58423	2.30894	-24.6654469245759-27.5027423727081i
0.99	91.9659	3.94265	1.65595	26.1415330962623+4.31475972177215i
1.08	85.5909	4.30108	3.78116	36.5793932833064+48.1874768840269i
1.17	99.25	4.6595	0.644168	-7.31324345573894+7.262527814831i
1.26	117.625	5.01792	2.44156	38.2764416570552+7.80923440351852i
1.35	68.4432	5.37634	8.08884	-128.565281708939+14.8614243785808i
1.44	84.6477	5.73477	1.74503	-27.9204069999998
1.53	116.909	6.09319	8.08884	-128.565281708939-14.8614243785802i
1.62	167	6.45161	2.44156	38.2764416570552-7.80923440351869i
1.71	109.284	6.81004	0.644168	-7.31324345573922-7.26252781483089i
1.8	95.0682	7.16846	3.78116	36.5793932833064-48.1874768840269i
1.89	119.068	7.52688	1.65595	26.1415330962621-4.3147597217721i
1.98	128.602	7.8853	2.30894	-24.6654469245758+27.5027423727081i
2.07	112.977	8.24373	5.17064	65.9347878268569+49.9689479111202i
2.16	88.7727	8.60215	14.5853	-194.87497+128.386385i
2.25	107.511	8.96057	11.7248	167.209267918825-85.0504171788293i
2.34	120.568	9.319	2.73676	-13.1125517492538+41.7788197679434i
2.43	115.693	9.67742	2.38606	27.6039131381387-26.3724480075i
2.52	90.7954	10.0358	4.50444	29.8297267166937+65.6080551159732i
2.61	127.943	10.3943	9.25392	38.3592186328724-143.00749150235i
2.7	106.011	10.7527	6.16733	-32.9530349832254+93.0123709917168i
2.79	116.977	11.1111	3.63724	54.2660285517222-21.0226568703208i
G07
Time	Data	FFT Freq	FFT Mag	FFT Complex			Max
0	163.75	0	330.909	5294.541688			10.4389
0.09	170.375	0.358423	0.972797	8.13590036916528+13.2690821526687i
0.18	163.625	0.716846	1.6393	-26.0899180468177+2.69507989839186i
0.27	160.208	1.07527	2.79103	40.7117985692989-18.350936043839i
0.36	163.292	1.43369	2.97387	16.5024655723103+44.6285589733946i
0.45	162.333	1.79211	5.26279	-58.711607551229+60.3602896139339i
0.54	174.042	2.15054	7.58127	48.6042529224919-111.136773232343i
0.63	167.042	2.50896	2.91312	-29.5634535708298-36.0345223843504i
0.72	165.125	2.86738	2.38716	30.8333440000001+22.5415939999998i
0.81	145.042	3.22581	2.6555	42.0439050911384+6.12755137130453i
0.9	176.833	3.58423	1.96607	-7.59554971919802+30.5263817370339i
0.99	170.208	3.94265	2.91631	-40.7109321665594+22.8007139507084i
1.08	184.875	4.30108	4.48438	-62.7524015723102-34.7880650266052i
1.17	146.25	4.6595	4.61319	49.3792413268916-54.8613350003093i
1.26	162.375	5.01792	3.8055	57.0812148435237+21.1916108677682i
1.35	156.542	5.37634	10.4389	-99.9516040678758+133.813580615079i
1.44	174.833	5.73477	0.601562	9.625
1.53	164.5	6.09319	10.4389	-99.9516040678762-133.813580615079i
1.62	167.375	6.45161	3.8055	57.0812148435236-21.1916108677684i
1.71	147.958	6.81004	4.61319	49.3792413268917+54.8613350003092i
1.8	162.458	7.16846	4.48438	-62.7524015723101+34.7880650266053i
1.89	162.875	7.52688	2.91631	-40.7109321665595-22.8007139507084i
1.98	178.583	7.8853	1.96607	-7.59554971919803-30.5263817370339i
2.07	189.042	8.24373	2.6555	42.0439050911383-6.12755137130464i
2.16	155.458	8.60215	2.38716	30.8333440000001-22.5415939999998i
2.25	187.333	8.96057	2.91312	-29.5634535708297+36.0345223843504i
[truncated: 3,576 more rows]

## Sheet: David's Results2
A03
Time	Data	FFT Freq	FFT Mag	FFT Complex			Max
0	45.6945	0	328.449	5255.180634			29.863
0.09	182.278	0.358423	11.8437	111.777426239229-153.022110882299i
0.18	219.847	0.716846	7.56859	-100.318481959925+67.8292141060192i
0.27	150.444	1.07527	20.7422	53.8797799659856+327.472423692417i
0.36	137.722	1.43369	2.69902	-40.7317543186633-14.3459244490285i
0.45	188.639	1.79211	21.5619	-299.622217629244-171.009801995132i
0.54	118.653	2.15054	18.8133	-295.979264049931+54.818464212338i
0.63	215.681	2.50896	10.0579	-69.0236191273264-145.372171305863i
0.72	181.903	2.86738	10.8191	-106.972229-136.097137i
0.81	248.75	3.22581	15.191	-163.34880086311+179.980656140825i
0.9	201.806	3.58423	15.8814	-221.622646737041+124.303027338887i
0.99	162	3.94265	29.863	-473.016715070614-67.4931122365845i
1.08	86.2917	4.30108	8.11818	-45.7404136813366+121.570701550971i
1.17	206.236	4.6595	2.4308	-16.1363968816571-35.3873098025926i
1.26	116.639	5.01792	9.27851	-5.07936325310257+148.369197232568i
1.35	164.556	5.37634	16.7877	-48.0651206332626-264.267874689167i
1.44	158.639	5.73477	22.0599	-352.958344
1.53	130.625	6.09319	16.7877	-48.0651206332616+264.267874689167i
1.62	166.597	6.45161	9.27851	-5.07936325310283-148.369197232568i
1.71	160.764	6.81004	2.4308	-16.1363968816571+35.3873098025922i
1.8	167.486	7.16846	8.11818	-45.7404136813368-121.570701550971i
1.89	167.486	7.52688	29.863	-473.016715070614+67.4931122365858i
1.98	160.944	7.8853	15.8814	-221.622646737041-124.303027338887i
2.07	111.264	8.24373	15.191	-163.34880086311-179.980656140825i
2.16	178.181	8.60215	10.8191	-106.972229+136.097137i
2.25	155.319	8.96057	10.0579	-69.0236191273263+145.372171305863i
2.34	85.25	9.319	18.8133	-295.979264049931-54.8184642123378i
2.43	173.944	9.67742	21.5619	-299.622217629244+171.009801995133i
2.52	216.153	10.0358	2.69902	-40.7317543186633+14.3459244490285i
2.61	190.75	10.3943	20.7422	53.8797799659843-327.472423692417i
2.7	209.306	10.7527	7.56859	-100.318481959925-67.8292141060195i
2.79	195.333	11.1111	11.8437	111.77742623923+153.022110882298i
A06
Time	Data	FFT Freq	FFT Mag	FFT Complex			Max
0	48.5	0	142.539	2280.625			27.3346
0.09	33.25	0.358423	23.0994	159.82849091883-333.243849183661i
0.18	80.625	0.716846	6.30408	-91.7793066773163+41.8372088396258i
0.27	129.75	1.07527	6.01639	-62.5310668066297-73.1865794479655i
0.36	77.75	1.43369	11.1952	92.7851640818291+153.218145750508i
0.45	100.125	1.79211	6.06749	-86.2817547011044-44.4966495893044i
0.54	103.125	2.15054	18.1125	-96.1409431867464+273.388689974224i
0.63	88.875	2.50896	9.6396	-11.6553036625891+153.792524506204i
0.72	64.625	2.86738	8.09258	27.6249999999999-126.5i
0.81	181.5	3.22581	27.3346	-129.446153280078+417.757643505788i
0.9	54.625	3.58423	8.45943	-18.9622403797426+134.015953786034i
0.99	44.25	3.94265	5.86689	87.8770298006979+33.0037914629855i
1.08	64.125	4.30108	10.2835	1.21483591817094-164.531854249492i
1.17	84.75	4.6595	15.9769	-82.2860336999112+242.024539722979i
1.26	127.125	5.01792	4.11462	61.8824902438057+22.4644726514359i
1.35	32.375	5.37634	15.171	-177.505208569215-165.568052065421i
1.44	86.25	5.73477	4.86719	-77.875
1.53	67.5	6.09319	15.171	-177.505208569214+165.568052065422i
1.62	7.375	6.45161	4.11462	61.8824902438058-22.4644726514359i
1.71	8.375	6.81004	15.9769	-82.286033699912-242.024539722979i
1.8	66.625	7.16846	10.2835	1.21483591817115+164.531854249492i
1.89	64.5	7.52688	5.86689	87.8770298006975-33.0037914629857i
1.98	49.25	7.8853	8.45943	-18.9622403797429-134.015953786034i
2.07	21.125	8.24373	27.3346	-129.446153280079-417.757643505788i
2.16	106.375	8.60215	8.09258	27.6250000000001+126.5i
2.25	62.375	8.96057	9.6396	-11.6553036625898-153.792524506204i
2.34	46.375	9.319	18.1125	-96.140943186747-273.388689974224i
2.43	66.625	9.67742	6.06749	-86.2817547011044+44.4966495893041i
2.52	50.25	10.0358	11.1952	92.7851640818288-153.218145750508i
2.61	58.875	10.3943	6.01639	-62.5310668066297+73.1865794479655i
2.7	68.375	10.7527	6.30408	-91.7793066773164-41.837208839626i
2.79	135	11.1111	23.0994	159.828490918831+333.24384918366i
A08
Time	Data	FFT Freq	FFT Mag	FFT Complex			Max
0	178.556	0	368.499	5895.986268			19.2695
0.09	180.167	0.358423	4.16192	-41.8817931769877+51.771113021909i
0.18	172.194	0.716846	10.373	108.988662403345+125.166249066894i
0.27	174.806	1.07527	11.4034	35.2601695023279-179.01447169769i
0.36	201.194	1.43369	15.5592	-51.0668626686148+243.653823473309i
0.45	171.403	1.79211	3.68105	-58.4971025883358-6.8493085153993i
0.54	169.292	2.15054	5.12226	81.398359747936+9.54618151051255i
0.63	185.764	2.50896	4.45437	-41.4947227535414+57.9447643296731i
0.72	152.528	2.86738	3.52108	-41.1944880000001-38.4305099999999i
0.81	143.028	3.22581	13.8473	210.864575985312+67.9964569907558i
0.9	178.222	3.58423	2.08545	23.9262234356095-23.2573493184241i
0.99	206.861	3.94265	19.2695	-266.475475535478+155.071796739007i
1.08	176.417	4.30108	13.9179	-22.0165713313854-221.596054526691i
1.17	210.333	4.6595	5.80324	24.5782816391937+89.5397929549755i
1.26	250.153	5.01792	4.37925	64.964466413109+26.2516342379574i
1.35	176.403	5.37634	9.70404	-18.7985170724905+154.122469081251i
1.44	198.111	5.73477	12.4575	-199.319336
1.53	203.25	6.09319	9.70404	-18.7985170724909-154.122469081251i
1.62	125.264	6.45161	4.37925	64.9644664131089-26.2516342379574i
1.71	179.292	6.81004	5.80324	24.5782816391934-89.5397929549754i
1.8	150.569	7.16846	13.9179	-22.016571331385+221.596054526691i
1.89	205.264	7.52688	19.2695	-266.475475535479-155.071796739006i
1.98	232.347	7.8853	2.08545	23.9262234356096+23.2573493184242i
2.07	176.278	8.24373	13.8473	210.864575985312-67.9964569907565i
2.16	154.319	8.60215	3.52108	-41.1944880000001+38.4305099999999i
2.25	236.042	8.96057	4.45437	-41.4947227535416-57.9447643296732i
2.34	130.389	9.319	5.12226	81.3983597479359-9.54618151051258i
2.43	192.583	9.67742	3.68105	-58.4971025883357+6.84930851539924i
2.52	191.875	10.0358	15.5592	-51.0668626686151-243.653823473309i
2.61	193.556	10.3943	11.4034	35.2601695023283+179.014471697689i
2.7	186.903	10.7527	10.373	108.988662403345-125.166249066894i
2.79	212.625	11.1111	4.16192	-41.8817931769878-51.7711130219089i
A09
Time	Data	FFT Freq	FFT Mag	FFT Complex			Max
0	217.375	0	434.195	6947.125			22.2014
0.09	303.875	0.358423	3.15617	37.5438074294038+33.7726244481436i
0.18	147.625	0.716846	7.25214	-112.17629722548+29.6721285390114i
0.27	199.5	1.07527	5.81033	-92.6670166444324-7.44173882374292i
0.36	197.625	1.43369	16.4039	186.26587296526-184.908793104386i
0.45	244.75	1.79211	16.7399	267.77413713117+5.8581430728819i
0.54	212.75	2.15054	17.8774	276.456197162737+73.4166687582663i
0.63	243	2.50896	5.74536	-46.3557150863726-79.3819712517612i
0.72	216.625	2.86738	12.5971	201.375+8.5i
0.81	208.5	3.22581	13.8619	-219.921629144961-28.7307724714063i
0.9	235.625	3.58423	11.044	36.6862448333131-172.854452894224i
0.99	215	3.94265	22.2014	-285.114255832232-211.879714902246i
1.08	208.25	4.30108	9.23875	108.48412703474-100.408793104386i
1.17	220	4.6595	11.3502	-100.608827991863-151.187479122016i
1.26	170.25	5.01792	9.78023	-10.9661447705705-156.098993113479i
1.35	191.125	5.37634	13.3068	-187.650499860713-100.584059094645i
1.44	295.75	5.73477	6.83594	-109.375
1.53	185.5	6.09319	13.3068	-187.650499860713+100.584059094645i
1.62	188.375	6.45161	9.78023	-10.9661447705702+156.098993113479i
1.71	238.25	6.81004	11.3502	-100.608827991862+151.187479122016i
1.8	225.625	7.16846	9.23875	108.48412703474+100.408793104386i
1.89	205.5	7.52688	22.2014	-285.114255832232+211.879714902247i
1.98	179.25	7.8853	11.044	36.6862448333135+172.854452894224i
2.07	198.5	8.24373	13.8619	-219.921629144961+28.7307724714068i
2.16	249	8.60215	12.5971	201.375-8.5i
2.25	246.25	8.96057	5.74536	-46.3557150863729+79.3819712517612i
2.34	253.875	9.319	17.8774	276.456197162737-73.4166687582667i
2.43	268.125	9.67742	16.7399	267.77413713117-5.8581430728829i
2.52	199.875	10.0358	16.4039	186.26587296526+184.908793104386i
2.61	145.5	10.3943	5.81033	-92.6670166444326+7.44173882374314i
2.7	221	10.7527	7.25214	-112.17629722548-29.672128539011i
2.79	214.875	11.1111	3.15617	37.5438074294038-33.772624448144i
A12
Time	Data	FFT Freq	FFT Mag	FFT Complex			Max
0	58.7639	0	92.1207	1473.930694			22.075
0.09	51.8195	0.358423	8.57287	-96.9666641468529+97.0151310775384i
0.18	12.6389	0.716846	10.3202	87.4518574747173-140.063761031953i
0.27	43.2917	1.07527	11.0637	-18.0071688334866+176.101623153632i
0.36	99.3055	1.43369	15.9029	-163.900318295369-194.626549333324i
0.45	14.8611	1.79211	6.58754	72.9857559224708+76.0418630708671i
0.54	20.0695	2.15054	7.02895	-105.497758649859+38.9638324254497i
0.63	64.4445	2.50896	8.77359	66.6116174935193-123.56672227633i
0.72	11	2.86738	16.8123	264.902679+46.7499389999998i
0.81	49.1945	3.22581	4.16366	50.3980361797619-43.5669710554815i
0.9	50.2639	3.58423	20.3995	290.062075270596-149.651718987524i
0.99	30.0139	3.94265	5.76473	-91.5225892300482+11.4469509645786i
1.08	56.5278	4.30108	11.9212	-125.127267704631-143.959861333324i
1.17	33.125	4.6595	22.075	82.8545373586096+343.343828680465i
1.26	19.2917	5.01792	16.3315	-245.127138095455-90.5126884449263i
1.35	35.7361	5.37634	11.507	173.424307256026-61.8147520684916i
1.44	28.7917	5.73477	4.91058	-78.5693040000002
1.53	109.167	6.09319	11.507	173.424307256026+61.8147520684914i
1.62	5.25	6.45161	16.3315	-245.127138095455+90.5126884449269i
1.71	175.861	6.81004	22.075	82.8545373586087-343.343828680465i
1.8	86.9167	7.16846	11.9212	-125.127267704631+143.959861333324i
1.89	9.56946	7.52688	5.76473	-91.5225892300482-11.4469509645783i
1.98	45.6528	7.8853	20.3995	290.062075270596+149.651718987523i
2.07	9.40277	8.24373	4.16366	50.3980361797622+43.5669710554813i
2.16	69.8333	8.60215	16.8123	264.902679-46.7499389999998i
2.25	25.1945	8.96057	8.77359	66.6116174935197+123.56672227633i
2.34	52.7083	9.319	7.02895	-105.497758649859-38.9638324254493i
2.43	23.2917	9.67742	6.58754	72.9857559224709-76.0418630708673i
2.52	70.1528	10.0358	15.9029	-163.900318295369+194.626549333324i
2.61	71.8195	10.3943	11.0637	-18.0071688334872-176.101623153632i
2.7	10.5139	10.7527	10.3202	87.4518574747177+140.063761031953i
2.79	29.4583	11.1111	8.57287	-96.966664146853-97.0151310775381i
A13
Time	Data	FFT Freq	FFT Mag	FFT Complex			Max
0	206	0	396.492	6343.875			19.728
0.09	238	0.358423	11.746	42.8768552919993+182.97974912757i
0.18	188.875	0.716846	14.3448	-222.732119970872-55.3940063809787i
0.27	153.25	1.07527	9.11718	88.5640570511319+115.913247613099i
0.36	164.25	1.43369	2.11458	15.0842622740244-30.2846410715657i
0.45	187	1.79211	19.728	238.550876559877-206.705654599852i
0.54	214.25	2.15054	15.8093	-39.0557412125272-249.915264421544i
0.63	213.75	2.50896	13.3752	213.897197874384+6.74841456064062i
0.72	212	2.86738	10.6518	143.625-91.75i
0.81	246.125	3.22581	12.1601	-193.458746279069-20.6802247062806i
0.9	152.25	3.58423	8.34343	88.137739674741+100.262711480439i
0.99	147.75	3.94265	7.07645	34.1484325675589-107.950864956012i
1.08	222.875	4.30108	4.04194	28.1657377259756+58.2153589284343i
1.17	209.5	4.6595	13.0078	-171.856728567019+117.392387980828i
1.26	173.125	5.01792	8.23044	126.150121508657+37.7839695210034i
1.35	133.125	5.37634	13.8772	-173.721944498861+138.275460584538i
1.44	196.125	5.73477	11.7891	-188.625
1.53	149.875	6.09319	13.8772	-173.721944498861-138.275460584538i
1.62	215.25	6.45161	8.23044	126.150121508657-37.7839695210038i
1.71	235.125	6.81004	13.0078	-171.85672856702-117.392387980827i
1.8	200.875	7.16846	4.04194	28.1657377259755-58.2153589284343i
1.89	233.25	7.52688	7.07645	34.1484325675589+107.950864956012i
1.98	193.5	7.8853	8.34343	88.1377396747411-100.262711480439i
2.07	248.875	8.24373	12.1601	-193.45874627907+20.6802247062812i
2.16	202	8.60215	10.6518	143.625+91.75i
2.25	198.25	8.96057	13.3752	213.897197874383-6.74841456064136i
2.34	199.25	9.319	15.8093	-39.0557412125263+249.915264421544i
2.43	254.875	9.67742	19.728	238.550876559877+206.705654599851i
2.52	206.5	10.0358	2.11458	15.0842622740245+30.2846410715657i
2.61	217	10.3943	9.11718	88.5640570511315-115.913247613099i
2.7	130.5	10.7527	14.3448	-222.732119970871+55.3940063809795i
2.79	200.5	11.1111	11.746	42.8768552919986-182.97974912757i
A14
Time	Data	FFT Freq	FFT Mag	FFT Complex			Max
0	152.625	0	355.727	5691.625			26.0515
0.09	165.75	0.358423	10.6951	-71.2685431102172-155.574308430936i
0.18	180.25	0.716846	6.7778	-103.967706675096+30.8378856941093i
0.27	217.5	1.07527	23.7193	35.1590966637279-377.877420469261i
0.36	195.25	1.43369	26.0515	-409.659577619781+76.9529489816703i
0.45	224	1.79211	4.47516	70.5986917954695+11.9482529137813i
0.54	187.625	2.15054	10.9989	159.463531819401-74.4374588276256i
0.63	164.75	2.50896	4.03421	-64.5419990774839-0.83435237045402i
0.72	158.25	2.86738	5.67947	-20.625+88.5i
0.81	103.125	3.22581	8.6129	110.322721496556-82.5802297563143i
0.9	195.875	3.58423	7.61603	82.9974526715724+89.2211810906011i
0.99	244.125	3.94265	9.41872	-87.025923007156+123.031808149711i
1.08	217.625	4.30108	10.422	54.9095776197809+157.45294898167i
1.17	254.5	4.6595	9.73066	6.89198020845911-155.537985216865i
1.26	156.875	5.01792	13.0891	-202.993277815877-51.503474387664i
1.35	215.25	5.37634	9.19403	145.863975030643-19.0643058003314i
1.44	134.375	5.73477	13.7422	-219.875
1.53	145.25	6.09319	9.19403	145.863975030644+19.0643058003308i
1.62	133	6.45161	13.0891	-202.993277815877+51.5034743876644i
1.71	182.375	6.81004	9.73066	6.89198020845978+155.537985216866i
1.8	157.75	7.16846	10.422	54.9095776197808-157.45294898167i
1.89	203.375	7.52688	9.41872	-87.0259230071564-123.031808149711i
1.98	202.625	7.8853	7.61603	82.997452671572-89.2211810906013i
2.07	179.625	8.24373	8.6129	110.322721496556+82.580229756314i
2.16	144.875	8.60215	5.67947	-20.6250000000001-88.5i
2.25	179.125	8.96057	4.03421	-64.5419990774837+0.834352370454191i
2.34	200.125	9.319	10.9989	159.463531819402+74.4374588276251i
2.43	157.75	9.67742	4.47516	70.5986917954695-11.9482529137815i
2.52	196.875	10.0358	26.0515	-409.659577619781-76.95294898167i
2.61	158.5	10.3943	23.7193	35.1590966637292+377.877420469261i
2.7	121.875	10.7527	6.7778	-103.967706675096-30.8378856941091i
2.79	160.75	11.1111	10.6951	-71.2685431102166+155.574308430937i
A20
Time	Data	FFT Freq	FFT Mag	FFT Complex			Max
0	63	0	269.102	4305.625			34.2839
0.09	191.875	0.358423	23.0769	114.116126678577+351.153915148998i
0.18	71.5	0.716846	29.0058	-318.307648150397-337.731734271539i
0.27	64.75	1.07527	17.8491	-284.682625174721+22.6840354905799i
0.36	199	1.43369	34.2839	316.936304642311+447.716111717937i
0.45	197.5	1.79211	20.4402	-296.883927934789+137.174657588067i
0.54	135.875	2.15054	5.00751	-76.3163209604982-24.393590736769i
0.63	177.375	2.50896	7.40846	-73.4437218601901-93.0411709143202i
0.72	139.875	2.86738	22.2226	113.75-336.875i
0.81	150.25	3.22581	32.9897	-203.811057573611-486.899865647305i
0.9	71.875	3.58423	5.92617	-47.0143251088709-82.3422921845483i
0.99	12.125	3.94265	28.6841	-121.352573181441-442.611138644113i
1.08	107.375	4.30108	15.9375	-254.93630464231+5.71611171793722i
1.17	94.75	4.6595	14.7446	225.061695190569+70.7262331072567i
1.26	17.125	5.01792	19.4078	-306.361705780235-50.6804357193183i
1.35	235.625	5.37634	15.6221	233.996083855605-87.8767857351295i
1.44	113.875	5.73477	20.6953	-331.125
1.53	178.625	6.09319	15.6221	233.996083855605+87.8767857351281i
1.62	83.375	6.45161	19.4078	-306.361705780235+50.6804357193185i
1.71	134.875	6.81004	14.7446	225.06169519057-70.7262331072582i
1.8	99	7.16846	15.9375	-254.93630464231-5.71611171793651i
1.89	160.875	7.52688	28.6841	-121.352573181439+442.611138644112i
1.98	218.125	7.8853	5.92617	-47.0143251088709+82.3422921845479i
2.07	194.625	8.24373	32.9897	-203.811057573609+486.899865647305i
2.16	224	8.60215	22.2226	113.75+336.875i
2.25	164	8.96057	7.40846	-73.4437218601896+93.0411709143207i
2.34	131.125	9.319	5.00751	-76.3163209604979+24.3935907367688i
2.43	102.375	9.67742	20.4402	-296.883927934789-137.174657588066i
2.52	104.375	10.0358	34.2839	316.93630464231-447.716111717937i
2.61	189.75	10.3943	17.8491	-284.682625174721-22.6840354905789i
2.7	207.75	10.7527	29.0058	-318.307648150396+337.731734271539i
2.79	69	11.1111	23.0769	114.116126678576-351.153915148998i
A24
Time	Data	FFT Freq	FFT Mag	FFT Complex			Max
0	252.375	0	537.75	8604			37.9375
0.09	273	0.358423	31.2095	-77.390851435134-493.317735845329i
0.18	291.5	0.716846	22.6115	361.767500771507+3.48748200362127i
0.27	367.75	1.07527	17.0899	39.2801512639644-270.602936592569i
0.36	270	1.43369	14.2934	-191.644597488888+124.79252339471i
0.45	336.25	1.79211	24.3706	-376.213681325946+102.511739274328i
0.54	256.875	2.15054	8.93986	142.85033110606-7.32127429016509i
0.63	256.625	2.50896	8.42759	-115.414458629378-69.725978771644i
0.72	212.375	2.86738	1.46908	-20.5+11.5i
0.81	248.625	3.22581	9.13237	-45.2191245416919+138.944788586777i
0.9	336.625	3.58423	12.8862	156.337223053427+134.418318069749i
0.99	299.375	3.94265	16.4317	-253.908872617435-68.1968003908955i
1.08	297.5	4.30108	14.6183	230.144597488888-41.7074766052906i
1.17	331.125	4.6595	13.5746	212.955840699832-42.6938541552703i
1.26	265.375	5.01792	9.41098	9.54494506900724-150.272925636464i
1.35	323.125	5.37634	10.5773	-33.0890034142127+165.970653615613i
1.44	333.5	5.73477	37.9375	-607
1.53	289	6.09319	10.5773	-33.0890034142129-165.970653615613i
1.62	195.375	6.45161	9.41098	9.54494506900753+150.272925636464i
1.71	280.75	6.81004	13.5746	212.955840699833+42.6938541552694i
1.8	185.5	7.16846	14.6183	230.144597488888+41.7074766052902i
1.89	287.25	7.52688	16.4317	-253.908872617435+68.1968003908959i
1.98	258.875	7.8853	12.8862	156.337223053426-134.418318069749i
2.07	242.875	8.24373	9.13237	-45.2191245416922-138.944788586777i
2.16	205.875	8.60215	1.46908	-20.5-11.5i
2.25	248.625	8.96057	8.42759	-115.414458629377+69.7259787716441i
2.34	139.625	9.319	8.93986	142.850331106059+7.32127429016513i
2.43	266.25	9.67742	24.3706	-376.213681325947-102.511739274327i
2.52	231.875	10.0358	14.2934	-191.644597488888-124.792523394709i
2.61	283.125	10.3943	17.0899	39.2801512639652+270.602936592568i
2.7	265.25	10.7527	22.6115	361.767500771507-3.48748200362184i
2.79	271.75	11.1111	31.2095	-77.3908514351326+493.317735845329i
B03
Time	Data	FFT Freq	FFT Mag	FFT Complex			Max
0	220	0	451.539	7224.625			13.876
0.09	218.75	0.358423	10.3701	-151.185850273914+68.3585620291834i
0.18	237.125	0.716846	7.06844	10.7463213923147+112.583339746581i
0.27	182.875	1.07527	5.38668	-76.7124678413474-39.2858395849992i
0.36	181.25	1.43369	9.12982	127.20521279348+71.8147545195112i
0.45	213.875	1.79211	5.40387	59.8814713932695-62.3687560769847i
0.54	268	2.15054	5.49805	-61.8776101060064-62.5274190926546i
0.63	184	2.50896	13.876	125.806062344042-182.932312104493i
0.72	243.875	2.86738	6.53002	-65.375-81.5i
0.81	207.375	3.22581	12.7714	-154.587832972321+133.635088788995i
0.9	258.875	3.58423	7.69713	123.151996723646+0.704813954378775i
0.99	185.25	3.94265	7.76706	23.3169295300789+122.06596075113i
1.08	204.875	4.30108	12.2931	51.5447872065199+189.814754519511i
1.17	278.125	4.6595	10.7398	-98.2666329919949-140.965913170145i
1.26	248.625	5.01792	7.65109	-113.520708009954+45.8155727936153i
1.35	239.625	5.37634	8.18108	4.7483208121881+130.811172509409i
1.44	253.375	5.73477	12.8516	205.625
1.53	218.75	6.09319	8.18108	4.7483208121875-130.811172509409i
1.62	235.375	6.45161	7.65109	-113.520708009954-45.815572793615i
1.71	221.875	6.81004	10.7398	-98.2666329919944+140.965913170146i
1.8	236.375	7.16846	12.2931	51.5447872065196-189.814754519511i
1.89	202.875	7.52688	7.76706	23.3169295300785-122.06596075113i
1.98	204	7.8853	7.69713	123.151996723646-0.704813954379112i
2.07	268.375	8.24373	12.7714	-154.587832972322-133.635088788994i
2.16	239.875	8.60215	6.53002	-65.375+81.5i
2.25	220	8.96057	13.876	125.806062344042+182.932312104492i
2.34	243.25	9.319	5.49805	-61.8776101060063+62.5274190926548i
2.43	207.375	9.67742	5.40387	59.8814713932697+62.3687560769845i
2.52	245.25	10.0358	9.12982	127.20521279348-71.8147545195114i
2.61	235.75	10.3943	5.38668	-76.712467841347+39.2858395849994i
2.7	195	10.7527	7.06844	10.7463213923144-112.583339746582i
2.79	224.625	11.1111	10.3701	-151.185850273915-68.3585620291829i
B04
Time	Data	FFT Freq	FFT Mag	FFT Complex			Max
0	252.875	0	332.195	5315.125			22.7256
0.09	207.25	0.358423	8.17249	130.681328135628-4.53103354021457i
0.18	183.125	0.716846	17.9778	120.167383684694+261.341489075368i
0.27	129.125	1.07527	11.0237	124.504487403335-124.932757162219i
0.36	156.5	1.43369	14.9684	144.078656903985-191.308581272022i
0.45	162.75	1.79211	4.31293	32.6206541358431-60.8099136576769i
0.54	133.125	2.15054	9.91252	156.684250226932+24.5790153392496i
0.63	114.375	2.50896	16.8913	262.263289984932-65.2601224658672i
0.72	157.75	2.86738	10.3358	-104.25-128.375i
0.81	185.125	3.22581	9.97406	75.0179289656791-140.85335296319i
0.9	208.125	3.58423	1.11664	6.794411482633-16.5237984031359i
0.99	172.5	3.94265	7.18982	109.327703676273+35.7908222851827i
1.08	159	4.30108	11.4166	-167.578656903985+72.6914187279785i
1.17	178.375	4.6595	22.7256	207.817447054456-298.369340794026i
1.26	168.125	5.01792	14.3252	186.853954605741+132.738675332982i
1.35	206.375	5.37634	9.49693	101.767160643853+112.838416387796i
1.44	122.375	5.73477	0.210938	3.375
1.53	158.5	6.09319	9.49693	101.767160643853-112.838416387796i
1.62	193	6.45161	14.3252	186.853954605741-132.738675332982i
1.71	104.125	6.81004	22.7256	207.817447054457+298.369340794025i
1.8	154.875	7.16846	11.4166	-167.578656903986-72.6914187279783i
1.89	122.625	7.52688	7.18982	109.327703676273-35.7908222851829i
1.98	151.625	7.8853	1.11664	6.79441148263309+16.5237984031362i
2.07	199.375	8.24373	9.97406	75.0179289656796+140.85335296319i
2.16	99.875	8.60215	10.3358	-104.25+128.375i
2.25	221.25	8.96057	16.8913	262.263289984932+65.2601224658668i
2.34	172.625	9.319	9.91252	156.684250226932-24.5790153392497i
2.43	192	9.67742	4.31293	32.6206541358433+60.8099136576774i
2.52	174.25	10.0358	14.9684	144.078656903986+191.308581272021i
2.61	156.25	10.3943	11.0237	124.504487403336+124.932757162219i
2.7	172	10.7527	17.9778	120.167383684693-261.341489075368i
2.79	145.875	11.1111	8.17249	130.681328135628+4.53103354021487i
B08
Time	Data	FFT Freq	FFT Mag	FFT Complex			Max
0	81.625	0	161.398	2582.375			30.814
0.09	182.625	0.358423	15.5225	226.879052602387+101.038731892178i
0.18	118.375	0.716846	30.814	250.352792203969-424.730874605706i
0.27	121.5	1.07527	8.58038	-108.629627681423+83.946855610541i
0.36	76.125	1.43369	19.294	-132.908085182071-278.628278106444i
0.45	107.625	1.79211	14.1906	227.033954166319-2.69218723087083i
0.54	107.25	2.15054	25.9976	43.7120325231131-413.65853580976i
0.63	83.75	2.50896	6.00802	-33.5161544339921+90.0962369183991i
0.72	74.75	2.86738	7.95954	-83.2500000000001-96.375i
0.81	10.625	3.22581	13.0778	63.6944507101187-199.315527747218i
0.9	21.75	3.58423	11.3903	40.2827636568439+177.737630709918i
0.99	45.375	3.94265	9.77997	-154.33382119204-25.8247463296848i
1.08	93.875	4.30108	5.56954	75.1580851820706-47.8782781064444i
1.17	47.875	4.6595	10.5789	-168.771821791951+12.8724313665645i
1.26	25.375	5.01792	17.8239	-160.347588383927-235.834708086028i
1.35	13.25	5.37634	6.33104	-93.3560323794176-39.3148979186001i
1.44	86.75	5.73477	2.85156	45.625
1.53	104.875	6.09319	6.33104	-93.3560323794174+39.3148979186004i
1.62	154.625	6.45161	17.8239	-160.347588383927+235.834708086029i
1.71	156.5	6.81004	10.5789	-168.771821791951-12.8724313665642i
1.8	34.625	7.16846	5.56954	75.1580851820709+47.878278106444i
1.89	98.25	7.52688	9.77997	-154.33382119204+25.8247463296853i
1.98	107	7.8853	11.3903	40.2827636568433-177.737630709918i
2.07	26.75	8.24373	13.0778	63.6944507101189+199.315527747217i
2.16	50.125	8.60215	7.95954	-83.2499999999999+96.375i
2.25	64	8.96057	6.00802	-33.5161544339926-90.0962369183989i
2.34	112.25	9.319	25.9976	43.7120325231138+413.658535809759i
2.43	64.125	9.67742	14.1906	227.033954166319+2.6921872308701i
2.52	117.5	10.0358	19.294	-132.90808518207+278.628278106444i
2.61	66.5	10.3943	8.58038	-108.629627681423-83.9468556105408i
2.7	52	10.7527	30.814	250.35279220397+424.730874605706i
2.79	74.75	11.1111	15.5225	226.879052602387-101.038731892178i
B12
Time	Data	FFT Freq	FFT Mag	FFT Complex			Max
0	56.75	0	194.758	3116.125			33.7578
0.09	54.375	0.358423	26.5933	-279.637101947123-320.697637074512i
0.18	109.875	0.716846	21.7224	-347.544603285203-3.17934553295265i
0.27	75.75	1.07527	3.99149	-3.41954822330199+63.7721598513768i
0.36	78.5	1.43369	3.13283	41.1972221513642-28.554085374294i
0.45	48.875	1.79211	3.91875	49.1707286323396+38.9040451085068i
0.54	208	2.15054	9.65254	13.9351318085228-153.81059973779i
0.63	154.375	2.50896	18.1678	-189.921644927614-220.062142921304i
0.72	101	2.86738	17.0176	-146.125+229.75i
0.81	127.5	3.22581	3.16744	-29.7639500977768+41.018028429763i
0.9	159.375	3.58423	16.0715	148.985854604683+209.585260409569i
0.99	123.75	3.94265	10.7454	-43.597160492032-166.307379224955i
1.08	173.75	4.30108	10.9334	-67.6972221513643-161.304085374294i
1.17	44	4.6595	8.47628	-67.0080065834876+117.910284295151i
1.26	120.5	5.01792	8.95236	143.123616871997+5.7165146144054i
1.35	80.625	5.37634	11.5602	-141.823316361005+118.732083053792i
1.44	145	5.73477	33.7578	540.125
1.53	34.625	6.09319	11.5602	-141.823316361006-118.732083053792i
1.62	120.75	6.45161	8.95236	143.123616871997-5.71651461440578i
1.71	115.625	6.81004	8.47628	-67.0080065834881-117.910284295151i
1.8	90.75	7.16846	10.9334	-67.6972221513641+161.304085374294i
1.89	67.25	7.52688	10.7454	-43.5971604920315+166.307379224955i
1.98	120.75	7.8853	16.0715	148.985854604682-209.585260409569i
2.07	84.75	8.24373	3.16744	-29.7639500977768-41.0180284297634i
2.16	111.125	8.60215	17.0176	-146.125-229.75i
2.25	100.875	8.96057	18.1678	-189.921644927613+220.062142921304i
2.34	70.375	9.319	9.65254	13.9351318085235+153.81059973779i
2.43	78.625	9.67742	3.91875	49.1707286323397-38.9040451085072i
2.52	84.125	10.0358	3.13283	41.1972221513642+28.554085374294i
2.61	51.625	10.3943	3.99149	-3.41954822330215-63.7721598513768i
2.7	77.5	10.7527	21.7224	-347.544603285203+3.1793455329536i
2.79	45.375	11.1111	26.5933	-279.637101947121+320.697637074512i
B18
Time	Data	FFT Freq	FFT Mag	FFT Complex			Max
0	118.279	0	300.401	4806.41339			11.3697
0.09	151.827	0.358423	11.3697	-181.40314139368-13.6502871183876i
0.18	146.115	0.716846	5.68486	55.8192768523665-71.815978792139i
0.27	162.269	1.07527	6.27225	-98.6531999994023-18.4084958120077i
0.36	141.058	1.43369	0.958986	-6.49267004127177+13.9024031246295i
0.45	157.894	1.79211	6.86585	-74.3858962681808-80.8365854202074i
0.54	128.529	2.15054	8.11065	8.00070483740621-129.523501059703i
0.63	157.673	2.50896	8.1161	-76.6134701978378+104.849240916825i
0.72	180.731	2.86738	7.78453	121.057678+29.2979719999998i
0.81	129.096	3.22581	5.86923	-33.9215928217119-87.5670593070675i
0.9	120.413	3.58423	2.69063	-38.6329370337182+18.9948666614968i
0.99	150.077	3.94265	6.58593	-20.9182839953347+103.277808593353i
1.08	174.356	4.30108	1.18513	-14.2572059587283-12.5016528753703i
1.17	149.154	4.6595	3.07905	48.9562622276871-5.50451823373057i
1.26	149.231	5.01792	6.82201	-108.725372656055-9.64380307093872i
1.35	168.087	5.37634	8.7605	-107.675909551541-89.7384277775643i
1.44	186.356	5.73477	2.13762	34.2019660000001
1.53	181.231	6.09319	8.7605	-107.67590955154+89.7384277775644i
1.62	154.644	6.45161	6.82201	-108.725372656055+9.64380307093894i
1.71	145.452	6.81004	3.07905	48.9562622276871+5.50451823373025i
1.8	168.413	7.16846	1.18513	-14.2572059587283+12.5016528753703i
1.89	137.779	7.52688	6.58593	-20.9182839953349-103.277808593354i
1.98	182.769	7.8853	2.69063	-38.6329370337183-18.9948666614969i
2.07	140.49	8.24373	5.86923	-33.9215928217115+87.5670593070673i
2.16	144.788	8.60215	7.78453	121.057678-29.2979719999998i
2.25	128.173	8.96057	8.1161	-76.6134701978379-104.849240916826i
2.34	147.038	9.319	8.11065	8.00070483740641+129.523501059703i
2.43	144.433	9.67742	6.86585	-74.3858962681804+80.8365854202074i
2.52	156.702	10.0358	0.958986	-6.49267004127179-13.9024031246295i
2.61	143.25	10.3943	6.27225	-98.6531999994021+18.4084958120079i
2.7	120.885	10.7527	5.68486	55.8192768523666+71.8159787921389i
2.79	139.221	11.1111	11.3697	-181.40314139368+13.650287118388i
B21
Time	Data	FFT Freq	FFT Mag	FFT Complex			Max
0	201.15	0	290.473	4647.574952			18.0155
0.09	175.05	0.358423	10.9616	125.220780344677+122.800407062072i
0.18	137.825	0.716846	10.7604	39.5924861407023+167.552484916663i
0.27	101.825	1.07527	6.99015	107.550322066411+30.6865463024838i
0.36	115.25	1.43369	18.0155	265.814110716842-111.489879537813i
0.45	126.05	1.79211	13.3451	207.231943960455+51.4455878819247i
0.54	129.75	2.15054	4.73943	31.7961543765925+68.8427962252129i
0.63	145.225	2.50896	12.2912	146.790457988239-130.870994117473i
0.72	128.9	2.86738	4.39761	62.049988+33.1750480000001i
0.81	155.375	3.22581	4.76162	-60.1836346972844+46.714325241072i
0.9	179.3	3.58423	8.66078	132.669498083544+40.0140566750225i
0.99	114.85	3.94265	7.15643	-95.8842642512522-62.586810400535i
1.08	134.3	4.30108	10.6962	-12.1141587168419+170.710072462187i
1.17	155.85	4.6595	3.19114	-44.3650017470338+25.2721862776111i
1.26	118.45	5.01792	4.96957	-15.558138600838-77.9762066335274i
1.35	150.625	5.37634	5.51196	53.6393963357892+70.0037646782039i
1.44	146.15	5.73477	6.20469	-99.2750239999996
1.53	121.5	6.09319	5.51196	53.6393963357888-70.0037646782039i
1.62	137.3	6.45161	4.96957	-15.558138600838+77.9762066335276i
1.71	178.35	6.81004	3.19114	-44.3650017470339-25.2721862776108i
1.8	117.975	7.16846	10.6962	-12.1141587168423-170.710072462187i
1.89	127.725	7.52688	7.15643	-95.8842642512522+62.5868104005355i
1.98	99.65	7.8853	8.66078	132.669498083544-40.0140566750227i
2.07	167	8.24373	4.76162	-60.1836346972847-46.7143252410716i
2.16	171.275	8.60215	4.39761	62.049988-33.1750480000001i
2.25	171.8	8.96057	12.2912	146.790457988239+130.870994117473i
2.34	169.15	9.319	4.73943	31.7961543765923-68.8427962252128i
2.43	147.025	9.67742	13.3451	207.231943960455-51.4455878819251i
2.52	153.1	10.0358	18.0155	265.814110716842+111.489879537813i
2.61	136.775	10.3943	6.99015	107.550322066411-30.686546302484i
2.7	134.625	10.7527	10.7604	39.5924861407019-167.552484916663i
2.79	198.4	11.1111	10.9616	125.220780344676-122.800407062072i
B22
Time	Data	FFT Freq	FFT Mag	FFT Complex			Max
0	111.625	0	509.039	8144.625			41.5234
0.09	270.625	0.358423	30.5756	-475.035284058324+116.905291729072i
0.18	291.375	0.716846	7.67032	11.8548947621804-122.151189561685i
0.27	221.5	1.07527	24.8503	-163.813856525096+362.291131618556i
0.36	168.875	1.43369	41.5234	-517.185794773342-417.028372646398i
0.45	372	1.79211	5.49064	-55.6750282555346-67.9556355827262i
0.54	165.75	2.15054	21.2316	-304.375888269213-150.849395790811i
0.63	217.625	2.50896	14.3175	-20.6377702303384-228.149229550002i
0.72	245.5	2.86738	33.7151	14.3749999999997-539.25i
0.81	322.375	3.22581	23.1599	-368.129698268381+42.3506979829647i
0.9	228.125	3.58423	34.1388	-519.366039052289+169.163690352375i
0.99	265.75	3.94265	28.8729	-432.195017356769-163.158833632815i
1.08	269	4.30108	34.4205	529.685794773341-150.7783726464i
1.17	270.375	4.6595	11.5208	-159.24041269274+92.8507767911187i
1.26	289.125	5.01792	38.9087	530.88703255932-325.138103418499i
1.35	116.125	5.37634	25.3872	-340.272932612817-221.831937515308i
1.44	363.5	5.73477	2.14844	-34.375
1.53	235.25	6.09319	25.3872	-340.272932612816+221.831937515309i
1.62	378.125	6.45161	38.9087	530.887032559322+325.138103418498i
1.71	367.875	6.81004	11.5208	-159.24041269274-92.8507767911191i
1.8	272.875	7.16846	34.4205	529.685794773342+150.778372646398i
1.89	351.125	7.52688	28.8729	-432.195017356768+163.158833632816i
1.98	195.625	7.8853	34.1388	-519.366039052289-169.163690352374i
2.07	152.375	8.24373	23.1599	-368.129698268381-42.3506979829644i
2.16	299.875	8.60215	33.7151	14.3750000000003+539.25i
2.25	244.25	8.96057	14.3175	-20.637770230338+228.149229550002i
2.34	179.125	9.319	21.2316	-304.375888269212+150.849395790812i
2.43	317.875	9.67742	5.49064	-55.6750282555342+67.9556355827257i
2.52	303.5	10.0358	41.5234	-517.185794773341+417.0283726464i
2.61	248.375	10.3943	24.8503	-163.813856525097-362.291131618556i
2.7	293.125	10.7527	7.67032	11.8548947621808+122.151189561685i
2.79	116	11.1111	30.5756	-475.035284058324-116.905291729072i
B23
Time	Data	FFT Freq	FFT Mag	FFT Complex			Max
0	243.663	0	456.364	7301.817198			25.944
0.09	286.837	0.358423	4.15469	37.5210628675298-54.8734750168108i
0.18	248.106	0.716846	6.3395	-66.5827469543612-76.5192075969462i
0.27	247.74	1.07527	16.7603	-110.793006783798-244.207589697976i
0.36	217.846	1.43369	8.363	62.3671731051872-118.384690550405i
0.45	266.75	1.79211	11.4712	45.5898311993105-177.786922183437i
0.54	186.721	2.15054	13.2242	-45.5305833953574-206.630127088537i
0.63	269.942	2.50896	8.56575	-83.6335699644227-108.57576955304i
0.72	231.692	2.86738	25.6518	393.221223-117.596037i
0.81	241.673	3.22581	14.8545	-232.216471952497-50.6329778624721i
0.9	173.413	3.58423	9.12535	106.286410877317-100.104011390797i
0.99	224.548	3.94265	15.6757	-250.781806969963-3.8317037279828i
1.08	238.587	4.30108	17.6137	175.286696894812-220.673142550406i
1.17	267.779	4.6595	9.76424	124.332922687329+94.5962381264164i
1.26	197.49	5.01792	6.93144	22.4421514724009-108.608695899207i
1.35	199.413	5.37634	25.944	48.05794291651-412.312785957304i
1.44	296.404	5.73477	2.76743	44.2788080000005
1.53	228.183	6.09319	25.944	48.0579429165114+412.312785957303i
1.62	146.394	6.45161	6.93144	22.4421514724013+108.608695899206i
1.71	251.087	6.81004	9.76424	124.332922687329-94.5962381264172i
1.8	243.404	7.16846	17.6137	175.286696894813+220.673142550405i
1.89	174.99	7.52688	15.6757	-250.781806969962+3.83170372798344i
1.98	251.894	7.8853	9.12535	106.286410877317+100.104011390797i
2.07	190.827	8.24373	14.8545	-232.216471952497+50.6329778624724i
2.16	304.221	8.60215	25.6518	393.221223+117.596037i
2.25	219.875	8.96057	8.56575	-83.6335699644226+108.57576955304i
2.34	226.471	9.319	13.2242	-45.5305833953568+206.630127088537i
2.43	234.317	9.67742	11.4712	45.5898311993111+177.786922183437i
2.52	257.317	10.0358	8.363	62.3671731051875+118.384690550406i
2.61	187.096	10.3943	16.7603	-110.793006783798+244.207589697977i
2.7	209.423	10.7527	6.3395	-66.5827469543608+76.5192075969466i
2.79	137.712	11.1111	4.15469	37.5210628675302+54.8734750168109i
C04
Time	Data	FFT Freq	FFT Mag	FFT Complex			Max
0	192.125	0	328.422	5254.75			22.7893
0.09	213.75	0.358423	22.7893	361.686603395697-46.2255345608933i
0.18	201.125	0.716846	3.56888	-56.580041416111-7.70367389073608i
0.27	189.75	1.07527	11.4049	115.875842157374-140.965174366823i
0.36	181.75	1.43369	14.0667	103.436336368202-199.890764646288i
0.45	164.375	1.79211	5.10696	81.6569852659978-2.97988971692056i
0.54	156.125	2.15054	6.28446	-45.4370077640192+89.6997564397925i
0.63	162	2.50896	2.76057	44.0325106888447+3.47053832657609i
0.72	154.75	2.86738	8.75169	2.74999999999992-140i
0.81	187.875	3.22581	15.5658	70.7617999699562+238.789162479838i
0.9	194.5	3.58423	12.4291	-197.89209555715-19.6546897851677i
0.99	127.625	3.94265	7.15448	53.5617327586058-101.167674068743i
1.08	172.75	4.30108	13.9554	-222.186336368203-22.1407646462878i
1.17	128.375	4.6595	10.4211	129.394292529729-105.159055373056i
1.26	177.5	5.01792	9.80846	142.40914473728+65.9418798843033i
1.35	112.25	5.37634	15.8351	-252.969766766203+14.0869929379602i
1.44	116.625	5.73477	14.5156	232.25
1.53	139.5	6.09319	15.8351	-252.969766766204-14.0869929379591i
1.62	189.625	6.45161	9.80846	142.40914473728-65.9418798843037i
1.71	67	6.81004	10.4211	129.394292529729+105.159055373056i
1.8	199.25	7.16846	13.9554	-222.186336368203+22.140764646288i
1.89	142.375	7.52688	7.15448	53.5617327586059+101.167674068743i
1.98	132	7.8853	12.4291	-197.89209555715+19.6546897851682i
2.07	148.375	8.24373	15.5658	70.7617999699552-238.789162479838i
2.16	193.375	8.60215	8.75169	2.75000000000008+140i
2.25	218.5	8.96057	2.76057	44.0325106888443-3.47053832657613i
2.34	144.375	9.319	6.28446	-45.4370077640193-89.6997564397925i
2.43	190.125	9.67742	5.10696	81.6569852659977+2.97988971692048i
2.52	162.5	10.0358	14.0667	103.436336368203+199.890764646288i
2.61	130.875	10.3943	11.4049	115.875842157374+140.965174366823i
2.7	175.125	10.7527	3.56888	-56.5800414161111+7.7036738907361i
2.79	188.5	11.1111	22.7893	361.686603395697+46.2255345608923i
C07
Time	Data	FFT Freq	FFT Mag	FFT Complex			Max
0	131.5	0	199.672	3194.75			21.9937
0.09	70.75	0.358423	5.7454	19.0788318877324+89.9246950807781i
0.18	122.5	0.716846	2.13555	29.4061406500709-17.4006525384682i
0.27	80.75	1.07527	5.08196	-75.0685411747306+31.2451647970681i
0.36	80.875	1.43369	2.2553	-35.3574945521653-7.20799961555358i
0.45	93.875	1.79211	21.9937	349.900229121903-37.4536219411162i
0.54	118.375	2.15054	8.24215	-111.371505351695-70.6204690889451i
0.63	119.375	2.50896	4.38556	67.2615207902007+19.989263543709i
0.72	96.875	2.86738	7.91275	37.2500000000001+121i
0.81	92.125	3.22581	5.03532	-36.7287800229909+71.7059003103693i
0.9	28	3.58423	1.82277	-29.0934837526353-2.03237397232093i
0.99	106.875	3.94265	14.85	159.460461408277+176.143345898386i
1.08	96.875	4.30108	2.24317	20.8574945521652-29.2079996155536i
1.17	118.75	4.6595	13.2769	32.7193043051629+209.895650133414i
1.26	117.25	5.01792	7.245	-57.4411515457402+100.687442578156i
1.35	91.75	5.37634	12.1745	166.376973684446-101.305150655718i
1.44	46.125	5.73477	3.82812	-61.25
1.53	126.375	6.09319	12.1745	166.376973684446+101.305150655718i
1.62	92.375	6.45161	7.245	-57.4411515457405-100.687442578156i
1.71	146.625	6.81004	13.2769	32.7193043051623-209.895650133413i
1.8	127.625	7.16846	2.24317	20.8574945521653+29.2079996155536i
1.89	69.5	7.52688	14.85	159.460461408277-176.143345898386i
1.98	82.125	7.8853	1.82277	-29.0934837526353+2.03237397232084i
2.07	89.375	8.24373	5.03532	-36.7287800229911-71.705900310369i
2.16	122.875	8.60215	7.91275	37.2499999999999-121i
2.25	84	8.96057	4.38556	67.2615207902005-19.9892635437091i
2.34	134	9.319	8.24215	-111.371505351695+70.6204690889452i
2.43	119.375	9.67742	21.9937	349.900229121903+37.4536219411153i
2.52	99.25	10.0358	2.2553	-35.3574945521652+7.20799961555364i
2.61	98.125	10.3943	5.08196	-75.0685411747306-31.2451647970676i
2.7	70.125	10.7527	2.13555	29.4061406500709+17.4006525384681i
2.79	120.375	11.1111	5.7454	19.0788318877323-89.9246950807781i
C09
Time	Data	FFT Freq	FFT Mag	FFT Complex			Max
0	193.75	0	225.625	3610			34.4057
0.09	133.75	0.358423	12.8672	-12.8103284570247+205.476505892885i
0.18	114.5	0.716846	13.2468	-12.3614763100027+211.587884732804i
0.27	6.75	1.07527	7.58251	112.295123011857+45.9170835113513i
0.36	48.125	1.43369	34.4057	546.528372646399+65.9363363682023i
0.45	77.25	1.79211	16.5371	253.586293575713-75.5235655297005i
0.54	72.375	2.15054	3.73082	-27.5106243086614-52.9758589616377i
0.63	178.375	2.50896	19.814	198.849461296138-246.907341746726i
0.72	120	2.86738	6.52998	-9.99999999999994+104i
0.81	85.75	3.22581	12.5758	187.425106692192+73.2007915935802i
0.9	163.5	3.58423	8.47201	-133.218190587064-25.0458173011917i
0.99	64.25	3.94265	14.3828	-180.055797852635-143.308398634032i
1.08	80.625	4.30108	16.2848	-21.2783726463984+259.686336368203i
1.17	106.5	4.6595	15.5032	221.77310065972+111.11365407147i
1.26	133.25	5.01792	7.5986	-87.9097087942723-83.9820736067499i
1.35	170.375	5.37634	11.613	123.93704107404-138.433957102357i
1.44	80.625	5.73477	16.9688	271.5
1.53	100	6.09319	11.613	123.93704107404+138.433957102357i
1.62	135.25	6.45161	7.5986	-87.9097087942722+83.9820736067499i
1.71	108.875	6.81004	15.5032	221.77310065972-111.113654071471i
1.8	87.125	7.16846	16.2848	-21.2783726463991-259.686336368202i
1.89	87.125	7.52688	14.3828	-180.055797852635+143.308398634033i
1.98	118.25	7.8853	8.47201	-133.218190587063+25.0458173011919i
2.07	111.375	8.24373	12.5758	187.425106692192-73.2007915935806i
2.16	219.625	8.60215	6.52998	-10.0000000000001-104i
2.25	114.625	8.96057	19.814	198.849461296138+246.907341746726i
2.34	122.875	9.319	3.73082	-27.5106243086614+52.9758589616376i
2.43	105.5	9.67742	16.5371	253.586293575713+75.5235655297001i
2.52	135.5	10.0358	34.4057	546.528372646399-65.936336368203i
2.61	77.625	10.3943	7.58251	112.295123011857-45.917083511351i
2.7	115.375	10.7527	13.2468	-12.3614763100031-211.587884732804i
2.79	141.125	11.1111	12.8672	-12.810328457025-205.476505892885i
C11
Time	Data	FFT Freq	FFT Mag	FFT Complex			Max
0	133.875	0	174.156	2786.5			29.6153
0.09	129.375	0.358423	13.5483	200.959238753239+81.2772066633815i
0.18	127	0.716846	20.9166	302.781601061825-142.56282082038i
0.27	109.75	1.07527	28.7855	-11.3172120441727+460.428388347107i
0.36	17.25	1.43369	29.6153	193.066202090034-432.728891488805i
0.45	78.375	1.79211	7.48925	64.6225743688889-100.909237173221i
0.54	63.25	2.15054	4.9039	73.8477685363347+26.5114572083753i
0.63	125.375	2.50896	10.8592	-82.3105365104646-153.013688817358i
0.72	56.375	2.86738	4.2993	-49.875+47.375i
0.81	109.625	3.22581	7.85066	-48.7195450886492+115.777375472804i
0.9	138	3.58423	9.86	128.26440682561+91.850291973207i
0.99	19.75	3.94265	10.6775	60.896600712669-159.618661724165i
1.08	54.875	4.30108	16.954	23.1837979099662+270.271108511195i
1.17	10.5	4.6595	12.2442	140.734111825687+136.284368229506i
1.26	8.375	5.01792	12.1944	-43.3937764237702-190.223986055548i
1.35	100.5	5.37634	5.10611	-80.865232017196+11.6336753868881i
1.44	103.375	5.73477	15.3906	-246.25
1.53	123.25	6.09319	5.10611	-80.8652320171962-11.6336753868877i
1.62	132.5	6.45161	12.1944	-43.3937764237698+190.223986055548i
1.71	152	6.81004	12.2442	140.734111825686-136.284368229507i
1.8	94.125	7.16846	16.954	23.1837979099657-270.271108511195i
1.89	97.125	7.52688	10.6775	60.8966007126696+159.618661724165i
1.98	10.375	7.8853	9.86	128.26440682561-91.8502919732071i
2.07	35.625	8.24373	7.85066	-48.7195450886494-115.777375472803i
2.16	65.5	8.60215	4.2993	-49.875-47.375i
2.25	63.75	8.96057	10.8592	-82.3105365104643+153.013688817358i
2.34	108.25	9.319	4.9039	73.8477685363344-26.5114572083752i
2.43	108.125	9.67742	7.48925	64.622574368889+100.909237173221i
2.52	84.75	10.0358	29.6153	193.066202090034+432.728891488805i
2.61	122.5	10.3943	28.7855	-11.3172120441743-460.428388347106i
2.7	72.25	10.7527	20.9166	302.781601061825+142.56282082038i
2.79	130.75	11.1111	13.5483	200.959238753239-81.2772066633824i
C12
Time	Data	FFT Freq	FFT Mag	FFT Complex			Max
0	150.208	0	287.655	4602.486298			34.7822
0.09	135.792	0.358423	15.3218	183.795418653483+162.225630252735i
0.18	120.597	0.716846	28.9844	161.856712026913+434.587749239381i
0.27	123.681	1.07527	20.6651	-322.162202864324-74.4001458496471i
0.36	87.3333	1.43369	21.0624	332.201276855751+56.6562307052488i
0.45	215.861	1.79211	4.69686	10.5992370971133+74.3985201605174i
0.54	42.3889	2.15054	12.4697	198.759353076253+17.3536078482031i
0.63	153.694	2.50896	18.0969	103.609339646278+270.379269821925i
0.72	191.444	2.86738	22.3743	73.3055120000002+350.402648i
0.81	75.8889	3.22581	16.9252	-249.997661675717-104.092115951658i
0.9	106.764	3.58423	23.4829	-345.965255253716-146.553923976099i
0.99	161.75	3.94265	26.3864	-226.289886319797+356.414099556049i
1.08	118.153	4.30108	3.54902	56.4098671442493-6.51051729475105i
1.17	140.278	4.6595	10.49	153.882960522388-67.0100315536543i
1.26	145.375	5.01792	34.7822	-140.92864184945-538.375326584922i
1.35	211.875	5.37634	23.608	374.117970940576-52.0933886203861i
1.44	146.764	5.73477	32.638	-522.208282
1.53	241.556	6.09319	23.608	374.117970940577+52.0933886203852i
1.62	31.7361	6.45161	34.7822	-140.928641849449+538.375326584922i
1.71	168.986	6.81004	10.49	153.882960522389+67.010031553654i
1.8	27.1389	7.16846	3.54902	56.4098671442492+6.51051729475135i
1.89	94.9167	7.52688	26.3864	-226.289886319797-356.414099556048i
1.98	96.0139	7.8853	23.4829	-345.965255253716+146.5539239761i
2.07	198.069	8.24373	16.9252	-249.997661675717+104.092115951659i
2.16	137.097	8.60215	22.3743	73.3055119999998-350.402648i
2.25	139.639	8.96057	18.0969	103.609339646277-270.379269821925i
2.34	216.819	9.319	12.4697	198.759353076252-17.3536078482035i
2.43	216.153	9.67742	4.69686	10.5992370971131-74.3985201605176i
2.52	198.583	10.0358	21.0624	332.20127685575-56.656230705249i
2.61	62.0417	10.3943	20.6651	-322.162202864324+74.4001458496477i
2.7	223.722	10.7527	28.9844	161.856712026912-434.587749239381i
2.79	222.167	11.1111	15.3218	183.795418653482-162.225630252736i
C16
Time	Data	FFT Freq	FFT Mag	FFT Complex			Max
0	186.375	0	345.768	5532.291656			18.5129
0.09	160.917	0.358423	10.5354	146.244152529938+83.8282615976607i
0.18	149.375	0.716846	5.80899	77.5625412533847+51.2115635910008i
0.27	197.792	1.07527	8.99773	-101.589399970807-102.005643804632i
0.36	193.292	1.43369	3.27219	21.8172294712097+47.5926219751611i
0.45	195.583	1.79211	11.0646	4.83989479588317+176.966977968574i
0.54	151.333	2.15054	18.5129	143.10486742943+259.343896464326i
0.63	198.083	2.50896	6.79189	-80.8488766320035+72.6131683405413i
0.72	98.8333	2.86738	16.1046	-215.124969+141.833313i
0.81	151.042	3.22581	0.257127	-1.02888056799686+3.98329440964807i
0.9	189.042	3.58423	10.8127	-22.8062438465349-171.493847313701i
0.99	176.083	3.94265	16.6365	-92.6200035118013-249.551151902963i
1.08	142.625	4.30108	5.19201	71.43252652879-42.4073160248388i
1.17	158.667	4.6595	7.25922	109.885339456184-37.6223463339624i
1.26	181	5.01792	14.0204	218.80558316372-49.4594321870262i
1.35	183.958	5.37634	7.49561	-37.5487300993965-113.900184991025i
1.44	192.958	5.73477	3.28386	-52.5417179999999
1.53	146.958	6.09319	7.49561	-37.5487300993963+113.900184991025i
1.62	177.333	6.45161	14.0204	218.80558316372+49.4594321870258i
1.71	151	6.81004	7.25922	109.885339456185+37.6223463339619i
1.8	151.917	7.16846	5.19201	71.43252652879+42.4073160248388i
1.89	170.5	7.52688	16.6365	-92.6200035118006+249.551151902963i
1.98	166.75	7.8853	10.8127	-22.8062438465345+171.493847313702i
2.07	162.917	8.24373	0.257127	-1.02888056799683-3.9832944096479i
2.16	176.333	8.60215	16.1046	-215.124969-141.833313i
2.25	194.042	8.96057	6.79189	-80.8488766320039-72.613168340541i
2.34	200.5	9.319	18.5129	143.10486742943-259.343896464326i
2.43	216.542	9.67742	11.0646	4.83989479588281-176.966977968574i
2.52	120.042	10.0358	3.27219	21.8172294712097-47.5926219751611i
2.61	147.583	10.3943	8.99773	-101.589399970807+102.005643804632i
2.7	262.167	10.7527	5.80899	77.5625412533845-51.2115635910009i
2.79	180.75	11.1111	10.5354	146.244152529937-83.8282615976612i
C20
Time	Data	FFT Freq	FFT Mag	FFT Complex			Max
0	275.062	0	532.254	8516.0625			14.7649
0.09	288.25	0.358423	9.16532	39.4343174575622-141.243561449491i
0.18	236.188	0.716846	9.63266	150.477126104922-33.3223951453085i
0.27	256.25	1.07527	13.9109	-97.5762681324404+200.045002910708i
0.36	305.375	1.43369	7.02844	-112.290699429436+6.07865033333794i
0.45	271.062	1.79211	1.44031	19.0464206501509-12.9733354825807i
0.54	284.375	2.15054	11.1695	174.629723739034-37.980446813505i
0.63	297.75	2.50896	9.72783	122.884323570481+95.5243352301116i
0.72	231.312	2.86738	6.89272	-109.25-15.0625i
0.81	279.5	3.22581	4.7794	68.1572175109518-34.6744321095506i
0.9	281.812	3.58423	6.81481	17.5337501751319-107.617901627456i
0.99	242.562	3.94265	14.7649	77.3851466453948-223.204886675152i
1.08	278.25	4.30108	9.4025	-150.209300570564+8.32865033333798i
1.17	252.875	4.6595	11.8006	52.4347623664475+181.382300585379i
1.26	257.562	5.01792	10.4691	-130.140600019088-105.45984995926i
1.35	293.75	5.37634	8.97067	131.234079931452+58.1265200780898i
1.44	223.438	5.73477	13.8477	-221.5625
1.53	325.188	6.09319	8.97067	131.234079931452-58.1265200780899i
1.62	268.438	6.45161	10.4691	-130.140600019088+105.45984995926i
1.71	287.688	6.81004	11.8006	52.434762366447-181.382300585379i
1.8	231.875	7.16846	9.4025	-150.209300570564-8.32865033333794i
1.89	288.625	7.52688	14.7649	77.3851466453956+223.204886675152i
1.98	250.062	7.8853	6.81481	17.533750175132+107.617901627456i
2.07	234.625	8.24373	4.7794	68.1572175109519+34.6744321095506i
2.16	214.062	8.60215	6.89272	-109.25+15.0625i
2.25	207.188	8.96057	9.72783	122.884323570481-95.5243352301116i
2.34	278.25	9.319	11.1695	174.629723739034+37.9804468135048i
2.43	292.688	9.67742	1.44031	19.0464206501512+12.9733354825806i
2.52	259.625	10.0358	7.02844	-112.290699429436-6.07865033333798i
2.61	279.25	10.3943	13.9109	-97.5762681324411-200.045002910707i
2.7	271.562	10.7527	9.63266	150.477126104922+33.3223951453083i
2.79	271.562	11.1111	9.16532	39.4343174575626+141.243561449491i
C21
Time	Data	FFT Freq	FFT Mag	FFT Complex			Max
0	71.875	0	87.2891	1396.625			23.9698
0.09	7.25	0.358423	20.6364	-105.651727503083+312.822805885231i
0.18	11.5	0.716846	23.9698	193.615732901644+331.055706677399i
0.27	27	1.07527	4.77451	-65.1353762509434-39.9142535055712i
0.36	1.875	1.43369	8.84513	-24.3034540450585+139.419678887548i
0.45	4.75	1.79211	8.03804	10.4526590654643-128.183116173876i
0.54	20.5	2.15054	14.9092	199.68901320969+130.495442752122i
0.63	4.25	2.50896	8.9405	-89.4069942882473+111.665313802717i
0.72	13	2.86738	6.27713	-96.875-26.5i
0.81	1	3.22581	8.1274	108.703866556558+71.368305370609i
0.9	30.25	3.58423	8.13112	86.6623846880661-97.0314057306746i
0.99	61	3.94265	8.69736	26.1797547038535+136.67297659574i
1.08	12.375	4.30108	12.6911	190.303454045058-70.8303211124526i
1.17	71.5	4.6595	3.22489	-51.0785129703256+7.30549392240437i
1.26	105	5.01792	4.84623	77.5328692006008+1.02885819460315i
1.35	54.125	5.37634	6.27769	32.9363306867236+94.8894521114824i
1.44	88.5	5.73477	5.24219	-83.875
1.53	62.625	6.09319	6.27769	32.9363306867232-94.8894521114824i
1.62	5.75	6.45161	4.84623	77.5328692006007-1.02885819460303i
1.71	30.875	6.81004	3.22489	-51.0785129703257-7.30549392240414i
1.8	34.5	7.16846	12.6911	190.303454045059+70.8303211124524i
1.89	86.875	7.52688	8.69736	26.1797547038532-136.67297659574i
1.98	52	7.8853	8.13112	86.6623846880662+97.0314057306749i
2.07	33.5	8.24373	8.1274	108.703866556558-71.3683053706094i
2.16	8	8.60215	6.27713	-96.875+26.5i
2.25	70.75	8.96057	8.9405	-89.4069942882475-111.665313802717i
2.34	88.25	9.319	14.9092	199.689013209689-130.495442752122i
2.43	85.375	9.67742	8.03804	10.4526590654648+128.183116173876i
2.52	49.625	10.0358	8.84513	-24.3034540450587-139.419678887547i
2.61	78.625	10.3943	4.77451	-65.1353762509432+39.9142535055713i
2.7	63.375	10.7527	23.9698	193.615732901643-331.0557066774i
2.79	60.75	11.1111	20.6364	-105.651727503083-312.82280588523i
C22
Time	Data	FFT Freq	FFT Mag	FFT Complex			Max
0	171.214	0	338.201	5411.214234			14.3438
0.09	189.339	0.358423	9.03755	-143.912255128269+14.094617657706i
0.18	152.786	0.716846	11.1207	159.632606234835-78.5921328809045i
0.27	172.518	1.07527	7.95655	69.0708767354876+106.937942653851i
0.36	126.411	1.43369	2.68599	19.8806688250713+38.1010298394935i
0.45	155.286	1.79211	13.8887	218.591437412418-39.9896713665142i
0.54	178.821	2.15054	5.41282	-86.0041005666231+10.1857253670756i
0.63	186.696	2.50896	6.89637	-70.44841142871-84.9257029437745i
0.72	155.554	2.86738	2.9757	16.9285569999999-44.5000309999998i
0.81	171.25	3.22581	11.9213	137.330241982701+132.373149550645i
0.9	129.821	3.58423	5.68446	-56.1418450148819+71.5558791050771i
0.99	189.125	3.94265	4.66611	24.6382922470129+70.4751424906345i
1.08	147.411	4.30108	7.03303	-80.0234968250713-79.1132641605066i
1.17	193.893	4.6595	7.83921	-89.8685208967824-87.4967956866608i
1.26	186.893	5.01792	1.64579	-23.9866606533303-10.8648031429027i
1.35	184.518	5.37634	9.28287	52.8842270761418-138.791970045534i
1.44	146.429	5.73477	14.3438	-229.500059999999
1.53	195.839	6.09319	9.28287	52.8842270761422+138.791970045534i
1.62	190.268	6.45161	1.64579	-23.9866606533303+10.8648031429029i
1.71	195.732	6.81004	7.83921	-89.8685208967823+87.4967956866613i
1.8	207.875	7.16846	7.03303	-80.0234968250712+79.1132641605066i
1.89	192.375	7.52688	4.66611	24.6382922470127-70.4751424906344i
1.98	144.429	7.8853	5.68446	-56.1418450148822-71.555879105077i
2.07	140.554	8.24373	11.9213	137.330241982701-132.373149550646i
2.16	163.714	8.60215	2.9757	16.928557+44.5000309999998i
2.25	184.696	8.96057	6.89637	-70.4484114287099+84.9257029437748i
2.34	141.304	9.319	5.41282	-86.0041005666233-10.1857253670755i
2.43	126.179	9.67742	13.8887	218.591437412419+39.9896713665136i
2.52	185.286	10.0358	2.68599	19.8806688250712-38.1010298394935i
2.61	149.75	10.3943	7.95655	69.0708767354874-106.937942653851i
2.7	162.643	10.7527	11.1207	159.632606234836+78.592132880904i
2.79	192.607	11.1111	9.03755	-143.912255128269-14.0946176577056i
C23
Time	Data	FFT Freq	FFT Mag	FFT Complex			Max
0	225.545	0	288.546	4616.738648			34.7455
0.09	185.466	0.358423	19.1971	290.32953079005-100.259099934059i
0.18	137.489	0.716846	13.0463	187.972245227168+90.7687914894296i
0.27	171.25	1.07527	22.2527	266.322798041608+236.301898008365i
0.36	93.3523	1.43369	14.223	226.711806702134+19.7179767505828i
0.45	98.2727	1.79211	10.9965	60.8573727442513-165.083985640258i
0.54	161.705	2.15054	12.9759	205.73148013778-27.8935563885008i
0.63	141.716	2.50896	11.0752	-81.924191842644+157.128669015987i
0.72	230.841	2.86738	8.05623	-7.29550099999999+128.693085i
0.81	74.9091	3.22581	7.28309	12.8903401757491+115.81421828552i
0.9	217.33	3.58423	21.1623	228.867123638013-249.534620808032i
0.99	131.818	3.94265	17.0155	-32.9481339688209+270.246260616901i
1.08	107.477	4.30108	12.0083	192.015365297866+6.71803475058296i
1.17	142.989	4.6595	13.0326	33.6643027379519-205.786411192299i
1.26	125.25	5.01792	16.0905	-170.116501002961-193.235796930101i
1.35	107.261	5.37634	34.7455	34.9898693218567+554.82601387765i
1.44	152.523	5.73477	18.4638	-295.42035
1.53	183.375	6.09319	34.7455	34.9898693218552-554.82601387765i
1.62	50.3523	6.45161	16.0905	-170.116501002961+193.235796930102i
1.71	164.807	6.81004	13.0326	33.6643027379521+205.786411192299i
1.8	115.682	7.16846	12.0083	192.015365297866-6.71803475058292i
1.89	170.682	7.52688	17.0155	-32.9481339688215-270.246260616901i
1.98	103.057	7.8853	21.1623	228.867123638013+249.534620808032i
2.07	183.477	8.24373	7.28309	12.8903401757482-115.814218285519i
2.16	34.1136	8.60215	8.05623	-7.29550100000013-128.693085i
2.25	139.557	8.96057	11.0752	-81.9241918426445-157.128669015987i
2.34	133.568	9.319	12.9759	205.73148013778+27.8935563885007i
2.43	167.511	9.67742	10.9965	60.857372744251+165.083985640258i
2.52	117.148	10.0358	14.223	226.711806702134-19.7179767505829i
2.61	168.443	10.3943	22.2527	266.322798041608-236.301898008366i
2.7	155.227	10.7527	13.0463	187.972245227168-90.7687914894297i
2.79	224.545	11.1111	19.1971	290.32953079005+100.259099934058i
D01
Time	Data	FFT Freq	FFT Mag	FFT Complex			Max
0	176.554	0	373.846	5981.535768			11.4163
0.09	181.321	0.358423	2.75333	42.5557262963064-11.3886208916193i
0.18	201.804	0.716846	3.56944	-18.4099739785622+54.0624175079882i
0.27	188.821	1.07527	2.45715	2.56830605921638-39.2304420408934i
0.36	194.054	1.43369	6.6374	-106.181826725924-1.87503298492431i
0.45	194.196	1.79211	2.38724	-9.33829062014533-37.0367482141948i
0.54	178.875	2.15054	4.95663	-73.5400308191393+29.6872051077381i
0.63	167.089	2.50896	1.98527	-21.2740767214765-23.5877824210044i
0.72	208.893	2.86738	3.00402	39.142883-27.8928230000001i
0.81	171.143	3.22581	6.10107	-66.4178337253213-71.5386472042096i
0.9	195.161	3.58423	4.48617	56.8483377680447-43.822824143679i
0.99	182.268	3.94265	6.83392	17.5064703543925+107.932209879405i
1.08	197.5	4.30108	5.68966	65.0390047259235+63.6963790150753i
1.17	202.679	4.6595	4.57608	52.8611106176624+50.660306678685i
1.26	184.125	5.01792	5.89111	-92.3269209703431+18.9809722565714i
1.35	187.821	5.37634	11.4163	15.3955157393659+182.010776951154i
1.44	172.321	5.73477	8.79242	-140.678714
1.53	184.643	6.09319	11.4163	15.3955157393653-182.010776951154i
1.62	148.643	6.45161	5.89111	-92.3269209703432-18.9809722565712i
1.71	209.482	6.81004	4.57608	52.8611106176622-50.6603066786851i
1.8	185.839	7.16846	5.68966	65.0390047259234-63.6963790150755i
1.89	184.821	7.52688	6.83392	17.5064703543923-107.932209879405i
1.98	171.804	7.8853	4.48617	56.8483377680448+43.8228241436788i
2.07	198.232	8.24373	6.10107	-66.4178337253211+71.5386472042098i
2.16	171.839	8.60215	3.00402	39.142883+27.8928230000001i
2.25	193.946	8.96057	1.98527	-21.2740767214764+23.5877824210044i
2.34	191.107	9.319	4.95663	-73.5400308191393-29.687205107738i
2.43	197.071	9.67742	2.38724	-9.33829062014531+37.0367482141949i
2.52	172.786	10.0358	6.6374	-106.181826725924+1.87503298492445i
2.61	231.75	10.3943	2.45715	2.5683060592165+39.2304420408934i
2.7	169.125	10.7527	3.56944	-18.4099739785624-54.0624175079883i
2.79	185.821	11.1111	2.75333	42.5557262963063+11.3886208916192i
D04
Time	Data	FFT Freq	FFT Mag	FFT Complex			Max
0	86.5	0	284.781	4556.5			34.0733
0.09	182.5	0.358423	9.57795	-95.7285463402823-119.669274306052i
0.18	169.375	0.716846	5.84195	54.5737753463861-75.885215973814i
0.27	120.5	1.07527	7.33631	108.107500072971-45.7281656477079i
0.36	165.125	1.43369	34.0733	-531.100964621867+123.062968850777i
0.45	190.875	1.79211	12.6044	14.3939293331367-201.155312824557i
0.54	138.25	2.15054	13.8301	74.2408285288741-208.455047371003i
0.63	109.875	2.50896	4.55667	41.6884602760798+59.8118361558325i
0.72	164.25	2.86738	8.65	-83.0000000000001-110.75i
0.81	89.25	3.22581	15.6549	-169.92132231497-184.028379649303i
0.9	141	3.58423	18.764	-281.432477036092-104.549455779981i
0.99	152.375	3.94265	7.5333	-87.4407528601221-82.9593614622802i
1.08	203.875	4.30108	5.73987	61.1009646218667+68.5629688507768i
1.17	182.875	4.6595	6.35141	-45.3022712125793-90.9661971074488i
1.26	162.5	5.01792	8.76981	-74.3821268391687-118.979624382793i
1.35	121.625	5.37634	1.29225	-16.7969969542354+12.0565270667935i
1.44	117.875	5.73477	17.0938	273.5
1.53	107.125	6.09319	1.29225	-16.7969969542353-12.0565270667938i
1.62	158	6.45161	8.76981	-74.3821268391685+118.979624382792i
1.71	141.375	6.81004	6.35141	-45.302271212579+90.9661971074487i
1.8	166.75	7.16846	5.73987	61.1009646218669-68.5629688507773i
1.89	202.375	7.52688	7.5333	-87.4407528601218+82.9593614622803i
1.98	169.625	7.8853	18.764	-281.432477036092+104.549455779981i
2.07	122.125	8.24373	15.6549	-169.921322314969+184.028379649303i
2.16	96.875	8.60215	8.65	-82.9999999999999+110.75i
2.25	45.625	8.96057	4.55667	41.6884602760796-59.8118361558327i
2.34	142.5	9.319	13.8301	74.2408285288743+208.455047371003i
2.43	164.25	9.67742	12.6044	14.3939293331371+201.155312824557i
2.52	164.75	10.0358	34.0733	-531.100964621867-123.062968850777i
2.61	125.5	10.3943	7.33631	108.107500072971+45.7281656477077i
2.7	167.75	10.7527	5.84195	54.5737753463862+75.8852159738139i
2.79	83.25	11.1111	9.57795	-95.7285463402821+119.669274306053i
D07
Time	Data	FFT Freq	FFT Mag	FFT Complex			Max
0	8.07953	0	49.8025	796.840698			12.7255
0.09	24.7159	0.358423	4.85354	54.4022327016782+55.4162447269981i
0.18	78.0909	0.716846	5.25644	74.9045005595912-38.244558988621i
0.27	2.11365	1.07527	6.68264	-106.623770230558-7.98286647666324i
0.36	6.51135	1.43369	2.40616	34.8411166518313+16.3780729364884i
0.45	35.5909	1.79211	3.08427	15.8091875580139-46.7475109100238i
0.54	59.5455	2.15054	3.50528	41.3585208137492-37.8805362035936i
0.63	6.26135	2.50896	7.54397	-113.018787686604-42.380206998774i
0.72	10.875	2.86738	12.7255	-128.227234-158.15912i
0.81	24.75	3.22581	6.61276	-83.691855402166+64.7317734703577i
0.9	2.26135	3.58423	9.03327	-45.0111783402187+137.344841845799i
0.99	8.48865	3.94265	3.593	13.0671048997923+55.9832710110815i
1.08	3.30682	4.30108	4.71231	-6.36382265183118+75.1279509364883i
1.17	35.3295	4.6595	0.919592	1.47287217207658+14.6395656907803i
1.26	9.95453	5.01792	12.3861	-2.47913503312122+198.162707060772i
1.35	39.1932	5.37634	3.9907	15.7646559877671+61.8744674424683i
1.44	33.4318	5.73477	4.41904	-70.7045860000001
1.53	38.7614	6.09319	3.9907	15.7646559877669-61.8744674424683i
1.62	33.7727	6.45161	12.3861	-2.47913503312174-198.162707060772i
1.71	0.625	6.81004	0.919592	1.47287217207657-14.6395656907803i
1.8	26.9318	7.16846	4.71231	-6.36382265183134-75.1279509364883i
1.89	35.4091	7.52688	3.593	13.0671048997923-55.9832710110816i
1.98	24.1818	7.8853	9.03327	-45.0111783402191-137.344841845799i
2.07	7.71588	8.24373	6.61276	-83.6918554021661-64.7317734703576i
2.16	13.4432	8.60215	12.7255	-128.227234+158.15912i
2.25	50.8636	8.96057	7.54397	-113.018787686604+42.3802069987741i
2.34	23.3864	9.319	3.50528	41.3585208137492+37.8805362035935i
2.43	34.2159	9.67742	3.08427	15.809187558014+46.7475109100236i
2.52	14.8409	10.0358	2.40616	34.8411166518313-16.3780729364885i
2.61	50.5455	10.3943	6.68264	-106.623770230559+7.98286647666353i
2.7	14.4545	10.7527	5.25644	74.9045005595911+38.2445589886208i
2.79	39.1932	11.1111	4.85354	54.402232701678-55.4162447269983i
D09
Time	Data	FFT Freq	FFT Mag	FFT Complex			Max
0	76.375	0	156.664	2506.625			24.5859
0.09	49	0.358423	16.8459	-211.292703179792-167.343583340365i
0.18	56.875	0.716846	9.32162	-143.787975764685-39.6169834738511i
0.27	83.125	1.07527	6.19777	-92.4013581431861-35.9939863091312i
0.36	65.625	1.43369	13.5788	181.564601333352-119.316648507218i
0.45	105.75	1.79211	4.69349	52.4981067060508+53.6967453006729i
0.54	76.625	2.15054	7.42093	92.6623078415651+74.2405291554218i
0.63	94.375	2.50896	16.6287	97.8250301397806+247.422310083243i
0.72	91.125	2.86738	10.5001	-113.625-123.75i
0.81	131.625	3.22581	6.67914	-12.1243132258377+106.176239213454i
0.9	90.875	3.58423	3.76712	59.2716115286679-10.9461321696971i
0.99	93.375	3.94265	5.1191	-61.5276977957832+54.0635498821271i
1.08	40.375	4.30108	8.8373	123.935398666648-68.0666485072175i
1.17	135.125	4.6595	8.11619	129.817511212503-3.28120428790935i
1.26	67.625	5.01792	9.59165	15.3540563944523+152.69635520103i
1.35	73.875	5.37634	4.00116	47.2054242862654-43.2436767703856i
1.44	82.625	5.73477	24.5859	-393.375
1.53	139.875	6.09319	4.00116	47.2054242862657+43.2436767703856i
1.62	80.5	6.45161	9.59165	15.354056394452-152.69635520103i
1.71	72.625	6.81004	8.11619	129.817511212503+3.28120428790906i
1.8	48.75	7.16846	8.8373	123.935398666648+68.0666485072175i
1.89	70.75	7.52688	5.1191	-61.5276977957833-54.0635498821267i
1.98	97.5	7.8853	3.76712	59.2716115286679+10.946132169697i
2.07	64	8.24373	6.67914	-12.1243132258381-106.176239213454i
2.16	62	8.60215	10.5001	-113.625+123.75i
2.25	116.25	8.96057	16.6287	97.82503013978-247.422310083243i
2.34	77.125	9.319	7.42093	92.6623078415651-74.2405291554221i
2.43	105.375	9.67742	4.69349	52.4981067060509-53.6967453006733i
2.52	4.625	10.0358	13.5788	181.564601333352+119.316648507218i
2.61	38.5	10.3943	6.19777	-92.4013581431857+35.9939863091314i
2.7	38	10.7527	9.32162	-143.787975764685+39.6169834738514i
2.79	76.375	11.1111	16.8459	-211.292703179792+167.343583340365i
D12
Time	Data	FFT Freq	FFT Mag	FFT Complex			Max
0	252.5	0	507.445	8119.125			26.0229
0.09	302.5	0.358423	5.68731	64.6937652213152-63.9935064943681i
0.18	207.125	0.716846	15.8376	-205.473970834916+148.298400732416i
0.27	179.625	1.07527	12.2777	-186.488470183542-61.7391100284668i
0.36	324.5	1.43369	3.37665	-23.3915360203879-48.70004069933i
0.45	284.75	1.79211	16.3122	25.5110666737233-259.745308075502i
0.54	255	2.15054	23.2081	313.870682637742+198.421886140717i
0.63	233.375	2.50896	26.0229	329.706496305249-254.272346288655i
0.72	275.375	2.86738	16.4324	257.75-51.875i
0.81	272.5	3.22581	14.6588	-17.9996402500531-233.848391585073i
0.9	312.125	3.58423	9.45244	150.553811661148+14.3799492080562i
0.99	213.625	3.94265	9.52133	-152.285779751439-4.11196169583101i
1.08	250.75	4.30108	19.5336	-216.608463979612+225.29995930067i
1.17	245.875	4.6595	10.7769	-140.155214383222+100.441963565956i
1.26	236.375	5.01792	22.0245	-329.950523463973-123.743536200245i
1.35	329.25	5.37634	11.852	129.017776367968+138.978175423965i
1.44	246	5.73477	2.28906	-36.625
1.53	211.625	6.09319	11.852	129.017776367967-138.978175423966i
1.62	171.375	6.45161	22.0245	-329.950523463973+123.743536200246i
1.71	285.375	6.81004	10.7769	-140.155214383222-100.441963565956i
1.8	231.875	7.16846	19.5336	-216.608463979612-225.29995930067i
1.89	250.25	7.52688	9.52133	-152.285779751439+4.11196169583113i
1.98	231.75	7.8853	9.45244	150.553811661148-14.3799492080564i
2.07	254.625	8.24373	14.6588	-17.9996402500527+233.848391585073i
2.16	240.875	8.60215	16.4324	257.75+51.875i
2.25	248.75	8.96057	26.0229	329.70649630525+254.272346288654i
2.34	323.75	9.319	23.2081	313.870682637741-198.421886140718i
2.43	262.5	9.67742	16.3122	25.5110666737243+259.745308075502i
2.52	327.625	10.0358	3.37665	-23.391536020388+48.7000406993297i
2.61	248.625	10.3943	12.2777	-186.488470183542+61.7391100284677i
2.7	154.25	10.7527	15.8376	-205.473970834916-148.298400732416i
2.79	254.625	11.1111	5.68731	64.6937652213153+63.9935064943685i
D18
Time	Data	FFT Freq	FFT Mag	FFT Complex			Max
0	157.625	0	225.078	3601.25			28.9648
0.09	68.875	0.358423	10.4914	164.264442530984+34.5660144633971i
0.18	132.625	0.716846	9.46054	-70.9210467910955+133.726146892255i
0.27	158.125	1.07527	18.1254	131.031095538538-258.717716349264i
0.36	147	1.43369	7.75213	-51.1299423149111+113.005203820043i
0.45	67	1.79211	8.42284	-132.887620760648-22.4185440310194i
0.54	77.75	2.15054	4.62897	-38.4631304669285+63.2929974150172i
0.63	115.25	2.50896	27.1603	-394.003102903291+183.325397397692i
0.72	134.75	2.86738	14.784	208.75+111.25i
0.81	99.375	3.22581	21.4436	250.636375212889-234.303028494429i
0.9	31.25	3.58423	10.8379	-113.691721475885+130.934610028485i
0.99	191.5	3.94265	13.0403	208.102021914171+15.0349997670593i
1.08	155.25	4.30108	9.36366	-104.870057685089-106.994796179957i
1.17	91.5	4.6595	10.813	13.7638649274966-172.459825671759i
1.26	80.125	5.01792	9.41791	148.57589873391-25.1322404942772i
1.35	170.25	5.37634	28.9648	426.092923539858-182.258064549298i
1.44	74.25	5.73477	9.51562	152.25
1.53	87.625	6.09319	28.9648	426.092923539859+182.258064549297i
1.62	60.625	6.45161	9.41791	148.57589873391+25.1322404942769i
1.71	43.625	6.81004	10.813	13.7638649274976+172.459825671759i
1.8	104.875	7.16846	9.36366	-104.870057685089+106.994796179957i
1.89	146.375	7.52688	13.0403	208.102021914171-15.0349997670598i
1.98	129.875	7.8853	10.8379	-113.691721475885-130.934610028485i
2.07	113.625	8.24373	21.4436	250.63637521289+234.303028494429i
2.16	115.75	8.60215	14.784	208.75-111.25i
2.25	155.875	8.96057	27.1603	-394.003102903291-183.32539739769i
2.34	137.5	9.319	4.62897	-38.4631304669286-63.2929974150172i
2.43	55.125	9.67742	8.42284	-132.887620760648+22.4185440310201i
2.52	153.25	10.0358	7.75213	-51.1299423149113-113.005203820043i
2.61	90	10.3943	18.1254	131.031095538539+258.717716349264i
2.7	184.25	10.7527	9.46054	-70.9210467910958-133.726146892255i
2.79	70.375	11.1111	10.4914	164.264442530984-34.566014463397i
D19
Time	Data	FFT Freq	FFT Mag	FFT Complex			Max
0	125.25	0	367.859	5885.75			26.5818
0.09	229.5	0.358423	26.5818	-320.623745584254+279.441577433568i
0.18	126	0.716846	14.7642	-179.434058145536+153.644969407826i
0.27	108.75	1.07527	3.29931	16.852876255778+50.0265794880571i
0.36	153.625	1.43369	5.37813	17.402881362028-84.2719378937775i
0.45	168	1.79211	4.49032	-65.9754096882254-28.4422753661073i
0.54	137.625	2.15054	14.7643	176.326924642518-157.204017982619i
0.63	191.625	2.50896	6.50996	20.7443239285154-102.072715553606i
0.72	158	2.86738	5.67858	-47.625+77.375i
0.81	208.25	3.22581	22.2805	-118.06783162081-336.368843855542i
0.9	153.5	3.58423	16.6033	-123.371080519803-235.26877250213i
0.99	260.375	3.94265	4.56722	-47.8276715292436+55.2498487469239i
1.08	194.125	4.30108	21.0031	-184.652881362028-280.771937893777i
1.17	133	4.6595	7.3593	-116.546963349048+16.7808430692836i
1.26	210.875	5.01792	11.4955	181.47821402282-29.9197851116858i
1.35	178	5.37634	12.6762	-104.555578412712-173.792411400174i
1.44	217.25	5.73477	5.375	-86
1.53	196.25	6.09319	12.6762	-104.555578412712+173.792411400174i
1.62	190.25	6.45161	11.4955	181.47821402282+29.919785111685i
1.71	203.625	6.81004	7.3593	-116.546963349048-16.7808430692836i
1.8	210.625	7.16846	21.0031	-184.652881362028+280.771937893778i
1.89	164.25	7.52688	4.56722	-47.8276715292439-55.2498487469241i
1.98	236.75	7.8853	16.6033	-123.371080519802+235.268772502131i
2.07	243.625	8.24373	22.2805	-118.067831620809+336.368843855542i
2.16	170.75	8.60215	5.67858	-47.625-77.375i
2.25	193.375	8.96057	6.50996	20.7443239285157+102.072715553605i
2.34	218	9.319	14.7643	176.326924642518+157.204017982619i
2.43	221.875	9.67742	4.49032	-65.9754096882253+28.4422753661075i
2.52	196.5	10.0358	5.37813	17.4028813620281+84.2719378937775i
2.61	161.625	10.3943	3.29931	16.8528762557781-50.0265794880573i
2.7	200.75	10.7527	14.7642	-179.434058145536-153.644969407826i
2.79	123.75	11.1111	26.5818	-320.623745584255-279.441577433567i
E01
Time	Data	FFT Freq	FFT Mag	FFT Complex			Max
0	42.125	0	156.664	2506.625			39.8716
0.09	173.875	0.358423	15.1563	-98.3161125189718-221.677327545796i
0.18	96	0.716846	3.28616	47.9077886201213-21.6645347879735i
0.27	47.125	1.07527	8.41808	132.613448435652+23.5556717539693i
0.36	53.75	1.43369	6.17363	89.0668334192695+42.710601525575i
0.45	19	1.79211	14.1364	184.2987915459-131.120279517844i
0.54	154.125	2.15054	17.6048	-85.3201612774797-268.443907595836i
0.63	94	2.50896	12.8927	-204.6926253559-25.5649069454835i
0.72	138.75	2.86738	26.6113	-342-253.625i
0.81	2.25	3.22581	3.96781	-61.5183620296406+15.6789456461702i
0.9	155.625	3.58423	39.8716	153.045341383951-619.315534311715i
0.99	53.125	3.94265	11.8155	89.9891109216915+166.255420522797i
1.08	87.125	4.30108	3.5102	-56.0668334192694-3.28939847442489i
1.17	119.625	4.6595	5.4994	-81.8964271729302-32.1759695713947i
1.26	140.75	5.01792	25.1129	-393.132968726593-83.036161503852i
1.35	12.875	5.37634	20.9348	-97.477823825801+320.459183679852i
1.44	59.25	5.73477	18.0234	288.375
1.53	152.875	6.09319	20.9348	-97.4778238258019-320.459183679852i
1.62	42.75	6.45161	25.1129	-393.132968726593+83.0361615038522i
1.71	61.75	6.81004	5.4994	-81.8964271729304+32.1759695713951i
1.8	110.25	7.16846	3.5102	-56.0668334192695+3.28939847442504i
1.89	63	7.52688	11.8155	89.9891109216911-166.255420522798i
1.98	69.125	7.8853	39.8716	153.045341383952+619.315534311714i
2.07	97.25	8.24373	3.96781	-61.5183620296409-15.6789456461702i
2.16	32	8.60215	26.6113	-342+253.625i
2.25	30.375	8.96057	12.8927	-204.6926253559+25.5649069454838i
2.34	129	9.319	17.6048	-85.3201612774791+268.443907595836i
2.43	19.25	9.67742	14.1364	184.2987915459+131.120279517843i
2.52	4.5	10.0358	6.17363	89.0668334192694-42.7106015255751i
2.61	120.375	10.3943	8.41808	132.613448435652-23.5556717539696i
2.7	82.375	10.7527	3.28616	47.9077886201213+21.6645347879737i
2.79	42.375	11.1111	15.1563	-98.3161125189713+221.677327545796i
E07
Time	Data	FFT Freq	FFT Mag	FFT Complex			Max
0	40.25	0	79.0703	1265.125			18.1948
0.09	8.375	0.358423	7.94868	-39.2693138712944+120.964404853527i
0.18	9.375	0.716846	10.0948	47.1911731548426+154.469320559015i
0.27	27.5	1.07527	4.67659	-74.2052481366672+9.61440115943009i
0.36	44.625	1.43369	18.1948	-60.3121077423023+284.800743816065i
0.45	3.5	1.79211	6.54951	-68.6696977560981-79.1572763462453i
0.54	65.375	2.15054	4.50888	-50.7271667711718+51.2956225717943i
0.63	30.75	2.50896	9.94866	-17.0865332998815-158.258835990348i
0.72	20.625	2.86738	14.5852	223.5+67.125i
0.81	30.75	3.22581	12.7041	-63.5875728277007+193.06390588997i
0.9	24.375	3.58423	6.61421	105.633128186297+6.4099534265768i
0.99	20.125	3.94265	4.91071	24.9728412753666-74.4971428349935i
1.08	23.375	4.30108	10.37	-149.937892257697+71.0507438160651i
1.17	91.375	4.6595	17.3869	-70.0781261229572-269.219981419546i
1.26	25.5	5.01792	8.21197	31.4028654300324+127.583651413798i
1.35	97	5.37634	9.26086	146.923650739232-19.2073693563837i
1.44	60.375	5.73477	3.21094	51.375
1.53	9.75	6.09319	9.26086	146.923650739232+19.2073693563829i
1.62	14	6.45161	8.21197	31.4028654300321-127.583651413798i
1.71	6.375	6.81004	17.3869	-70.0781261229562+269.219981419546i
1.8	94.125	7.16846	10.37	-149.937892257697-71.0507438160649i
1.89	38.875	7.52688	4.91071	24.9728412753669+74.4971428349933i
1.98	7.25	7.8853	6.61421	105.633128186297-6.40995342657694i
2.07	78.375	8.24373	12.7041	-63.5875728277011-193.06390588997i
2.16	46.625	8.60215	14.5852	223.5-67.125i
2.25	39	8.96057	9.94866	-17.086533299881+158.258835990348i
2.34	7.5	9.319	4.50888	-50.7271667711719-51.2956225717941i
2.43	35.75	9.67742	6.54951	-68.6696977560978+79.1572763462456i
2.52	110.875	10.0358	18.1948	-60.3121077423029-284.800743816065i
2.61	48.25	10.3943	4.67659	-74.2052481366671-9.6144011594298i
2.7	64	10.7527	10.0948	47.1911731548422-154.469320559015i
2.79	41.125	11.1111	7.94868	-39.2693138712947-120.964404853527i
E10
Time	Data	FFT Freq	FFT Mag	FFT Complex			Max
0	59.75	0	114.008	1824.125			13.3267
0.09	32.625	0.358423	9.66159	-128.669826332096-85.6779593671292i
0.18	46.75	0.716846	8.10205	2.76913871415069-129.60329776655i
0.27	22.75	1.07527	12.9015	-204.634637561822+27.1225084307665i
0.36	94.875	1.43369	12.8377	185.765426548077+87.6442593906764i
0.45	63.25	1.79211	11.8896	73.1160282988093+175.621609082469i
0.54	79.75	2.15054	10.4311	-162.83495504386-36.6024282037743i
0.63	97.75	2.50896	9.15106	124.973027721794-76.2867359402456i
0.72	66.5	2.86738	2.29135	35.75-8.125i
0.81	41.25	3.22581	8.48621	125.872956468269+50.9122000190031i
0.9	58	3.58423	4.43002	-6.5684810543241-70.5753630830339i
0.99	32.625	3.94265	8.61144	-58.3725197674774-124.807121705578i
1.08	21.375	4.30108	13.3267	125.484573451924+172.394259390677i
1.17	86.625	4.6595	10.682	9.90732695266711+170.624801871906i
1.26	60.125	5.01792	12.4151	-96.8657026159669+173.423767354191i
1.35	79.75	5.37634	5.06404	52.8076442198565+61.4520008213068i
1.44	60.375	5.73477	4.32031	-69.125
1.53	83.375	6.09319	5.06404	52.8076442198563-61.4520008213068i
1.62	99.5	6.45161	12.4151	-96.8657026159673-173.423767354191i
1.71	78.875	6.81004	10.682	9.90732695266669-170.624801871906i
1.8	22.5	7.16846	13.3267	125.484573451923-172.394259390676i
1.89	40.75	7.52688	8.61144	-58.3725197674771+124.807121705578i
1.98	32	7.8853	4.43002	-6.56848105432395+70.5753630830336i
2.07	54.125	8.24373	8.48621	125.872956468269-50.9122000190034i
2.16	119.5	8.60215	2.29135	35.75+8.125i
2.25	46.125	8.96057	9.15106	124.973027721794+76.2867359402454i
2.34	27.375	9.319	10.4311	-162.83495504386+36.6024282037745i
2.43	43.75	9.67742	11.8896	73.1160282988092-175.621609082469i
2.52	11.75	10.0358	12.8377	185.765426548076-87.6442593906765i
2.61	83.375	10.3943	12.9015	-204.634637561822-27.1225084307659i
2.7	17.375	10.7527	8.10205	2.76913871415089+129.60329776655i
2.79	59.625	11.1111	9.66159	-128.669826332096+85.6779593671296i
E12
Time	Data	FFT Freq	FFT Mag	FFT Complex			Max
0	31.4167	0	59.638	954.208435			14.7028
0.09	51.7917	0.358423	12.8855	-42.920753613099-201.651356608794i
0.18	24.9583	0.716846	9.47352	147.43938732628+35.1713413246797i
0.27	65.1667	1.07527	8.80994	1.83632015691883-140.947045385144i
0.36	50.2083	1.43369	3.72568	-5.55521043968508-59.3514699304924i
0.45	22.7083	1.79211	3.87383	4.69526921152393-61.8031091236319i
0.54	27.5417	2.15054	7.00277	-8.16309425991933+111.746523600827i
0.63	3.70831	2.50896	7.45525	37.2461632748626+113.319930912904i
0.72	26.7917	2.86738	7.62527	56.8333129999999-107.958374i
0.81	67.875	3.22581	4.09426	-41.295805795691+50.8525373215923i
0.9	17.9167	3.58423	8.09132	119.511465849752+49.7713929218849i
0.99	39.4583	3.94265	3.04148	-36.3002665409159-32.4106629092026i
1.08	20.625	4.30108	2.1393	32.8053324396851-9.7682179304926i
1.17	98.1667	4.6595	14.7028	-198.683742349636-125.956490928778i
1.26	32.4583	5.01792	5.06474	9.04573708388756+80.529462645738i
1.35	36.2083	5.37634	5.67905	1.42281565603583-90.8536499581687i
1.44	65.6667	5.73477	6.54427	-104.708313
1.53	16.2917	6.09319	5.67905	1.42281565603623+90.8536499581684i
1.62	29.75	6.45161	5.06474	9.04573708388735-80.5294626457377i
1.71	12.75	6.81004	14.7028	-198.683742349636+125.956490928778i
1.8	20	7.16846	2.1393	32.8053324396852+9.76821793049253i
1.89	27.25	7.52688	3.04148	-36.3002665409159+32.4106629092026i
1.98	6.79169	7.8853	8.09132	119.511465849752-49.771392921885i
2.07	5.41669	8.24373	4.09426	-41.2958057956914-50.8525373215923i
2.16	3.33331	8.60215	7.62527	56.833313+107.958374i
2.25	28.8333	8.96057	7.45525	37.2461632748622-113.319930912905i
2.34	31.75	9.319	7.00277	-8.16309425991965-111.746523600827i
2.43	7	9.67742	3.87383	4.69526921152404+61.8031091236316i
2.52	22.75	10.0358	3.72568	-5.55521043968495+59.3514699304925i
2.61	5.79169	10.3943	8.80994	1.83632015691936+140.947045385144i
2.7	12.7917	10.7527	9.47352	147.43938732628-35.17134132468i
2.79	41.0417	11.1111	12.8855	-42.9207536130984+201.651356608794i
E17
Time	Data	FFT Freq	FFT Mag	FFT Complex			Max
0	95.75	0	157.32	2517.125			27.4297
0.09	4.875	0.358423	8.49237	-130.677104104441-37.2329789427028i
0.18	49.625	0.716846	15.6351	9.29717119746669-249.988018479138i
0.27	34.125	1.07527	18.2793	-233.733300630189+175.802099112326i
0.36	162.25	1.43369	5.43543	-81.5984261636302+30.0819218691347i
0.45	100.75	1.79211	24.7795	306.653477251495+251.303835321236i
0.54	142.25	2.15054	15.7262	-45.2195988617393+247.522280107659i
0.63	48.375	2.50896	15.9941	243.454454233339+78.8509096703695i
0.72	106.125	2.86738	9.09875	123+77.875i
0.81	62.5	3.22581	5.09878	-67.2607515298322+46.1666081902982i
0.9	69.75	3.58423	9.80467	-1.88826551452916+156.863423551488i
0.99	25.125	3.94265	9.00528	-123.169289097198-74.7640712996368i
1.08	80.5	4.30108	1.26927	15.0984261636302+13.5819218691346i
1.17	90.625	4.6595	5.05782	-77.4877379291358+23.3350039271597i
1.26	69.125	5.01792	6.07962	-84.6893068211979+47.8531249646916i
1.35	75.125	5.37634	15.5406	202.220251805963+144.683531012932i
1.44	80.75	5.73477	27.4297	438.875
1.53	74.625	6.09319	15.5406	202.220251805963-144.683531012933i
1.62	133.5	6.45161	6.07962	-84.6893068211979-47.8531249646912i
1.71	162.375	6.81004	5.05782	-77.4877379291358-23.3350039271594i
1.8	94.75	7.16846	1.26927	15.0984261636302-13.5819218691347i
1.89	65	7.52688	9.00528	-123.169289097198+74.7640712996374i
1.98	50	7.8853	9.80467	-1.88826551452973-156.863423551488i
2.07	40.75	8.24373	5.09878	-67.2607515298325-46.1666081902977i
2.16	101	8.60215	9.09875	123-77.875i
2.25	73.5	8.96057	15.9941	243.454454233339-78.85090967037i
2.34	81.75	9.319	15.7262	-45.21959886174-247.522280107659i
2.43	67	9.67742	24.7795	306.653477251494-251.303835321237i
2.52	79.375	10.0358	5.43543	-81.5984261636302-30.0819218691346i
2.61	8.75	10.3943	18.2793	-233.73330063019-175.802099112325i
2.7	81.5	10.7527	15.6351	9.29717119746727+249.988018479138i
2.79	105.625	11.1111	8.49237	-130.677104104441+37.232978942703i
E19
Time	Data	FFT Freq	FFT Mag	FFT Complex			Max
0	143.136	0	430.83	6893.272738			24.1349
0.09	262.239	0.358423	4.20787	-67.2504126362602+3.18773867908002i
0.18	200.307	0.716846	7.91115	-24.2455286933358-124.234709462575i
0.27	197.466	1.07527	9.17419	-8.27728857698872-146.553526997385i
0.36	280.852	1.43369	5.01772	70.0344001833007+39.2509517324972i
0.45	213.886	1.79211	8.12871	-62.2339673440478+114.203195043578i
0.54	197.125	2.15054	9.72424	-68.8757307759045+139.512330995208i
0.63	221.261	2.50896	5.12576	-57.2316973778562+58.7412547174397i
0.72	185.023	2.86738	10.0162	56.8408819999999-149.840972i
0.81	245.511	3.22581	11.3346	-145.754770731565-107.910626730776i
0.9	215.261	3.58423	4.26702	68.2600025665827-1.29563922392332i
0.99	159.136	3.94265	16.7601	-244.930822721931-109.177054613437i
1.08	260.33	4.30108	24.1349	-382.738924183301-51.2718122675024i
1.17	200.591	4.6595	14.1521	-185.769391173238+129.469020809788i
1.26	222.341	5.01792	11.1239	-49.6842750973427-170.906451681706i
1.35	203.068	5.37634	8.7385	-131.915417438113-46.3340493049483i
1.44	256.057	5.73477	9.66478	154.636442
1.53	213.273	6.09319	8.7385	-131.915417438113+46.3340493049485i
1.62	198.716	6.45161	11.1239	-49.6842750973422+170.906451681707i
1.71	223.761	6.81004	14.1521	-185.769391173239-129.469020809788i
1.8	217.602	7.16846	24.1349	-382.738924183301+51.2718122675028i
1.89	208.568	7.52688	16.7601	-244.930822721931+109.177054613437i
1.98	237.489	7.8853	4.26702	68.2600025665827+1.29563922392315i
2.07	221.909	8.24373	11.3346	-145.754770731565+107.910626730776i
2.16	232.807	8.60215	10.0162	56.8408820000001+149.840972i
2.25	240.932	8.96057	5.12576	-57.2316973778566-58.7412547174397i
2.34	229.864	9.319	9.72424	-68.8757307759048-139.512330995208i
2.43	146.591	9.67742	8.12871	-62.2339673440481-114.203195043578i
2.52	214.591	10.0358	5.01772	70.0344001833005-39.2509517324976i
2.61	174.58	10.3943	9.17419	-8.2772885769885+146.553526997385i
2.7	232.455	10.7527	7.91115	-24.2455286933355+124.234709462575i
2.79	236.545	11.1111	4.20787	-67.2504126362603-3.18773867908008i
E24
Time	Data	FFT Freq	FFT Mag	FFT Complex			Max
0	183.875	0	302.109	4833.75			24.7629
0.09	171.875	0.358423	12.5218	-188.278395700755+68.4912544130349i
0.18	179.375	0.716846	18.9403	283.256282621459-107.712919781636i
0.27	129.125	1.07527	24.7629	386.676137070747+86.3766361697087i
0.36	128.375	1.43369	7.47606	-6.55237629863962+119.437414114622i
0.45	97.75	1.79211	14.877	88.0052466045587-221.166273419278i
0.54	91.375	2.15054	13.8733	-167.453346926192-145.710253561366i
0.63	150.625	2.50896	6.82595	9.83458700487783+108.771539897421i
0.72	197.875	2.86738	14.7225	226.875+63.375i
0.81	117.125	3.22581	6.9506	-25.1245943845652-108.334294858554i
0.9	126.25	3.58423	13.0914	81.9393679486382+192.770500189252i
0.99	127	3.94265	20.7486	-326.301337352223-61.1311891129508i
1.08	174.75	4.30108	18.3213	215.30237629864+198.937414114621i
1.17	223.375	4.6595	10.7677	-163.227503059266+55.1220922223719i
1.26	120.625	5.01792	15.2404	-216.742303643905-111.732166031017i
1.35	157.375	5.37634	16.7892	148.415859816625-223.904208596606i
1.44	192.625	5.73477	22.3125	357
1.53	103.125	6.09319	16.7892	148.415859816626+223.904208596605i
1.62	169.625	6.45161	15.2404	-216.742303643905+111.732166031017i
1.71	230.375	6.81004	10.7677	-163.227503059266-55.1220922223714i
1.8	155.5	7.16846	18.3213	215.30237629864-198.937414114622i
1.89	196.75	7.52688	20.7486	-326.301337352223+61.1311891129519i
1.98	210.875	7.8853	13.0914	81.9393679486376-192.770500189253i
2.07	104.875	8.24373	6.9506	-25.1245943845651+108.334294858554i
2.16	183.375	8.60215	14.7225	226.875-63.375i
2.25	56.125	8.96057	6.82595	9.83458700487722-108.771539897421i
2.34	136.75	9.319	13.8733	-167.453346926192+145.710253561366i
2.43	71.875	9.67742	14.877	88.005246604559+221.166273419278i
2.52	194.75	10.0358	7.47606	-6.55237629863976-119.437414114621i
2.61	121.375	10.3943	24.7629	386.676137070747-86.3766361697099i
2.7	149.375	10.7527	18.9403	283.256282621459+107.712919781635i
2.79	179.625	11.1111	12.5218	-188.278395700755-68.4912544130342i
F06
Time	Data	FFT Freq	FFT Mag	FFT Complex			Max
0	142.375	0	257.57	4121.125			17.6055
0.09	147.75	0.358423	3.51261	42.9532796333013-36.2443155050151i
0.18	121	0.716846	16.4593	70.8213698828264+253.646485026128i
0.27	157.125	1.07527	11.9282	-101.146516389681-161.844105155888i
0.36	101.75	1.43369	2.7843	21.491824445832-39.0217847076181i
0.45	69.5	1.79211	17.0796	249.874016723625-110.641888503136i
0.54	170.625	2.15054	15.2329	-177.645820954254-166.867426478804i
0.63	107.125	2.50896	1.04105	9.8892388186438-13.403461550626i
0.72	160	2.86738	17.3762	228.5+158.375i
0.81	116.25	3.22581	6.76917	-88.1708083843895+62.898701269254i
0.9	75.125	3.58423	6.89639	53.4625777804433+96.5254487931341i
0.99	116	3.94265	16.9992	271.056001417481+22.4853739745289i
1.08	207.125	4.30108	8.33958	-53.9918244458321-122.021784707618i
1.17	145.375	4.6595	10.1712	-148.186261653187+67.2676990478072i
1.26	159.875	5.01792	17.6055	-238.138126709016-150.460639701933i
1.35	146.25	5.37634	8.91811	58.7310498342056+130.042389040896i
1.44	105.5	5.73477	2.24219	35.875
1.53	136.5	6.09319	8.91811	58.7310498342051-130.042389040896i
1.62	83.625	6.45161	17.6055	-238.138126709016+150.460639701933i
1.71	151.75	6.81004	10.1712	-148.186261653187-67.2676990478066i
1.8	107.25	7.16846	8.33958	-53.9918244458319+122.021784707618i
1.89	88.375	7.52688	16.9992	271.056001417481-22.4853739745296i
1.98	62.375	7.8853	6.89639	53.4625777804431-96.5254487931344i
2.07	139	8.24373	6.76917	-88.1708083843898-62.8987012692538i
2.16	160.75	8.60215	17.3762	228.5-158.375i
2.25	112.375	8.96057	1.04105	9.88923881864386+13.4034615506259i
2.34	162	9.319	15.2329	-177.645820954253+166.867426478804i
2.43	140.5	9.67742	17.0796	249.874016723625+110.641888503135i
2.52	168.75	10.0358	2.7843	21.491824445832+39.0217847076181i
2.61	126	10.3943	11.9282	-101.14651638968+161.844105155889i
2.7	90.375	10.7527	16.4593	70.8213698828258-253.646485026129i
2.79	142.75	11.1111	3.51261	42.9532796333014+36.2443155050153i
F09
Time	Data	FFT Freq	FFT Mag	FFT Complex			Max
0	59.625	0	114.992	1839.875			26.4505
0.09	60.625	0.358423	13.9524	104.483806299168-197.277933966514i
0.18	13.25	0.716846	15.0594	-126.521896959295-205.058998522505i
0.27	86	1.07527	5.13022	-81.9768709710746-4.18251684617087i
0.36	136.25	1.43369	7.16162	-56.6468930265903-99.60452281804i
0.45	108	1.79211	19.6989	-92.9994656868759+301.149754912646i
0.54	107.875	2.15054	6.3687	96.4529122335433+32.8677570130825i
0.63	4.125	2.50896	26.4505	363.19380368622+217.243603450764i
0.72	73.375	2.86738	17.5366	-150-237.125i
0.81	79.875	3.22581	7.33696	105.533926552813+51.4133711169717i
0.9	99.875	3.58423	8.96358	112.115936633699-89.4344978252901i
0.99	54.75	3.94265	6.79543	53.9451319107696+94.4004636656499i
1.08	8.5	4.30108	3.44614	-39.8531069734098-38.1045228180401i
1.17	90.125	4.6595	12.8496	-59.6704181242334-196.743424551098i
1.26	29.75	5.01792	14.767	-186.046951907948+145.638746639123i
1.35	5.625	5.37634	5.07842	22.4900863332146+78.0802172417616i
1.44	7.75	5.73477	3.80469	-60.875
1.53	114	6.09319	5.07842	22.4900863332144-78.0802172417613i
1.62	98.5	6.45161	14.767	-186.046951907948-145.638746639123i
1.71	25.625	6.81004	12.8496	-59.6704181242328+196.743424551099i
1.8	27.375	7.16846	3.44614	-39.8531069734097+38.10452281804i
1.89	29.25	7.52688	6.79543	53.9451319107691-94.4004636656498i
1.98	80.625	7.8853	8.96358	112.115936633699+89.4344978252897i
2.07	74.625	8.24373	7.33696	105.533926552812-51.4133711169715i
2.16	20	8.60215	17.5366	-150+237.125i
2.25	63.75	8.96057	26.4505	363.19380368622-217.243603450765i
2.34	63.625	9.319	6.3687	96.4529122335434-32.8677570130828i
2.43	39.25	9.67742	19.6989	-92.9994656868768-301.149754912646i
2.52	36.875	10.0358	7.16162	-56.6468930265901+99.6045228180401i
2.61	48.125	10.3943	5.13022	-81.9768709710744+4.18251684617078i
2.7	26.25	10.7527	15.0594	-126.521896959295+205.058998522505i
2.79	66.625	11.1111	13.9524	104.483806299168+197.277933966514i
F11
Time	Data	FFT Freq	FFT Mag	FFT Complex			Max
0	170.875	0	345.477	5527.625			13.6058
0.09	209.625	0.358423	4.75538	-40.605607926859+64.3450244201126i
0.18	177.375	0.716846	4.64633	25.7814448574864+69.727586975401i
0.27	128	1.07527	11.6028	169.547724500411+75.6165065598587i
0.36	180.875	1.43369	9.57693	138.638086143187-65.2625631329236i
0.45	130	1.79211	8.23882	-105.918800413289-78.4731271603715i
0.54	128.5	2.15054	1.19182	14.3924057228708+12.5097041869593i
0.63	181.75	2.50896	4.25481	18.0668808476161-65.6357554085641i
0.72	178.25	2.86738	3.37653	1.62500000000003+54i
0.81	192.125	3.22581	8.09266	26.1394851067786-126.81669709679i
0.9	189.5	3.58423	10.1243	-137.656384700425-85.3890511014447i
0.99	194	3.94265	13.6058	-113.193726310516-185.950595155145i
1.08	154.75	4.30108	4.44385	21.6119138568133+67.7374368670765i
1.17	151.5	4.6595	11.4461	-149.770767576289+105.393872561025i
1.26	166.25	5.01792	1.33626	2.98253412006747-21.1711683130031i
1.35	192.125	5.37634	5.84446	82.7348117721467-43.5810832721745i
1.44	185	5.73477	1.97656	31.625
1.53	153.25	6.09319	5.84446	82.7348117721468+43.5810832721741i
1.62	183.25	6.45161	1.33626	2.98253412006751+21.171168313003i
1.71	186.125	6.81004	11.4461	-149.77076757629-105.393872561025i
1.8	147.625	7.16846	4.44385	21.6119138568131-67.7374368670764i
1.89	204	7.52688	13.6058	-113.193726310515+185.950595155145i
1.98	172	7.8853	10.1243	-137.656384700425+85.389051101445i
2.07	175.25	8.24373	8.09266	26.139485106779+126.81669709679i
2.16	201.25	8.60215	3.37653	1.62499999999997-54i
2.25	138.75	8.96057	4.25481	18.0668808476163+65.6357554085641i
2.34	177.625	9.319	1.19182	14.3924057228707-12.5097041869593i
2.43	171.25	9.67742	8.23882	-105.918800413288+78.4731271603719i
2.52	172	10.0358	9.57693	138.638086143187+65.2625631329235i
2.61	167.75	10.3943	11.6028	169.547724500411-75.6165065598592i
2.7	194.5	10.7527	4.64633	25.7814448574862-69.7275869754011i
2.79	172.5	11.1111	4.75538	-40.6056079268592-64.3450244201124i
F15
Time	Data	FFT Freq	FFT Mag	FFT Complex			Max
[truncated: 4,214 more rows]

## Sheet: Unsuccessful wells
	1	2	3	4	5	6	7	8	9	10	11	12	13	14	15	16	17	18	19	20	21	22	23	24
[truncated: 16 more rows]
