# Supplementary material for: High-Content Screening in Zebrafish Embryos Identifies Butafenacil as a Potent Inducer of Anemia
Source: PLoS One. 2014 Aug 4;9(8):e104190. doi: 10.1371/journal.pone.0104190 (PMC4121296; doi:10.1371/journal.pone.0104190)
Supplement: Dataset S1 — Microsoft Excel spreadsheets containing raw data for all chemical screening assays. (ZIP) [file pone.0104190.s036.zip › Dataset S1/26- Carfentrazone-ethyl/Carfentrazone-ethyl_Heart_Rate.xlsx]

## Sheet: DESCRIPTION
ToxCast Screen - Heart Rate
Carfentrazone-ethyl
Data was collected using the Heart Rate Journal in MetaXpress
Imaged 74 hpf fli1 larvae using ImageXpress
Incubated larvae in 100 mg/l MS-222 for 30 min
Centrifuged plate for 2 min at 200 rpm
Imaging parameters:
*live stream acquisition
*32 frames; 0.09 sec interval
*FITC
*2X magnification; 1 site/well
Had the doors off of the imager and the fan on to stablize temperature
Test Initation Date: 10/8/2013
Imaging Date: 10/11/13
Start Imaging Temperature: 26°C
End Imaging Temperature: 27°C
Total Imaging Duration: 2:15
W.O. = Wrong Orientation
U.H. = Unhatched
Malf. = Malformed
N.A. = Not Analyzed (did not meet analysis criteria)

## Sheet: ALL DATA
Measurement	Average (Show Region Statistics)
	1	2	3	4	5	6	7	8	9	10	11	12	13	14	15	16	17	18	19	20	21	22	23	24	25	26	27	28	29	30	31	32		# Peaks	Heart Rate
A01																																		0	0
A02	179.497	179.154	211.331	226.508	181.787	180.02	229.11	209.598	178.921	184.362	237.545	198.671	178.399	196.469	236.705	185.427	178.494	204.118	231.16	182.711	180.36	216.567	223.475	180.073	180.809	234.781	202.466	179.419	190.736	238.079	190.385	179.497		8	172.043
A03	122.879	119.382	114.469	114.739	125.949	116.711	113.952	120.848	121.941	115.16	114.039	125.449	118.292	113.975	117.803	123.188	115.261	113.483	123.91	118.32	114.143	115.907	124.52	116.056	113.421	123.983	118.452	114.028	116.972	123.986	115.562	113.986		8	172.043
A04	109.16	108.548	110.315	108.947	108.806	109.534	109.989	108.862	108.831	110.449	109.483	108.93	109.034	110.671	109.233	108.795	109.93	109.407	109.025	109.118	110.416	109.039	109.059	110.295	109.767	108.927	109.081	110.306	109.039	108.868	110.562	109.16		9	193.548
A05																																		0	0
A06	105.109	105.153	104.22	104.377	106.518	105.518	104.421	104.233	106.618	105.587	104.331	104.302	106.807	105.734	104.828	104.161	106.694	105.667	104.692	104.488	106.931	105.797	104.595	104.512	106.82	105.704	104.65	105.013	106.719	105.702	104.568	105.109		8	172.043
A07	137.52	137.823	124.278	134.933	138.438	135.837	126.174	135.831	139.258	130.447	130.489	136.983	138.75	124.683	134.576	138.351	136.826	125.065	134.784	138.503	128.815	130.966	136.86	138.388	124.66	134.806	138.565	134.792	126.904	135.699	138.607	126.194		9	193.548
A08	101.084	100.39	101.292	101.225	100.624	100.778	102.435	100.986	100.893	102.452	101.205	100.874	101.449	101.975	100.747	100.896	102.654	100.944	100.98	102.41	101.393	100.86	101.438	102.199	100.989	100.944	102.744	101.039	100.983	102.643	101.166	101.084		9	193.548
A09																																		0	0
A10	109.865	110.475	107.404	107.18	110.233	107.767	107.514	108.986	109.188	107.694	107.699	110.629	107.374	107.27	110.68	107.652	107.581	109.216	109.115	107.486	107.626	110.433	107.528	107.112	111.025	107.831	107.685	110.146	108.573	107.416	108.629	109.865		9	193.548
A11	130.719	120.711	139.596	139.385	121.848	130.921	143.955	126.244	123.902	145.014	133.753	120.697	138.295	141.522	122.646	131.73	144.258	125.309	124.548	145.427	130.197	121.702	142.27	133.638	120.997	137.407	138.584	121.48	133.694	141.902	123.166	129.275		9	193.548
A12	136.07	160.348	159.652	134.27	155.992	159.969	141.191	150.466	164.736	148.567	141.267	162.084	157.239	133.851	160.787	160.643	135.725	155.124	161.84	140.121	148.587	162.43	148.528	142.952	160.831	155.385	137.076	160.947	158.317	133.834	157.256	160.441		9	193.548
A13	200.983	226.927	203.034	236.301	244.753	206.017	219.101	252.823	209.407	206.955	255.68	216.157	200.292	249.747	226.744	201.798	235.82	240.233	203.553	219.992	247.713	206.225	213.652	252.64	211.921	207.486	256.604	215.008	202.202	254.281	221.671	200.983		10	215.054
A14	108.579	122.059	116.247	107.253	113.885	123.615	108.449	110.565	124.183	111.876	108.649	120.424	117.584	107.725	113.579	124.511	108.528	110.124	124.534	112.118	108.463	120.683	117.621	107.916	113.857	123.699	108.629	110.435	124.581	110.598	109.006	122.677		9	193.548
A15	142.713	141.424	143.539	155.657	142.433	141.404	153.888	146.169	141.638	144.525	154.593	141.787	141.452	155.239	144.635	141.309	147.511	151.497	141.826	140.944	156.508	142.77	141.334	151.868	146.904	141.947	145.365	153.236	142.216	141.183	155.225	142.713		9	193.548
A16																																		0	0
A17																																		0	0
A18	270.59	276.163	270.309	273.989	276.801	274.329	271.865	277.25	274.478	269.222	271.149	274.551	272.576	269.817	273.68	274.073	269.711	270.331	275.317	270.772	270.096	276.048	273.674	269.725	274.121	276.537	273.132	269.705	275.017	274.851	268.607	270.59		9	193.548
A19																																		0	0
A20																																		0	0
A21																																		0	0
A22																																		0	0
A23																																		0	0
A24																																		0	0
B01	139.784	136.36	136.233	136.247	138.904	135.854	135.25	136.281	138.677	136.778	136.671	136.994	137.963	136.093	136.126	137.711	138.376	136.486	136.326	138.045	137.39	135.548	136.795	139.239	137.646	136.025	136.331	139.003	136.579	135.461	136.772	139.784		7	150.538
B02	136.904	134.896	134.525	137.216	139.053	134.534	132.969	138.98	137.48	134.629	133.433	141.59	136.829	134.761	133.958	141.728	135.062	134.528	134.264	141.581	134.624	134.478	135.43	140.713	135.112	134.194	137.098	138.91	134.618	133.534	139.919	136.904		8	172.043
B03	185.169	187.607	187.101	187.107	187.539	187.531	186.534	187.14	186.84	187.463	185.242	185.289	185.73	186.053	184.93	185.289	186.419	185.941	185.011	185.581	185.441	184.657	185.02	185.205	184.66	184.787	184.736	184.941	183.68	185.469	185.309	185.169		11	236.559
B04																																		0	0
B05	124.736	139.553	126.202	124.556	134.896	135.067	124.744	124.419	140.427	128.559	124.725	129.978	137.691	125.517	124.705	137.042	131.101	124.593	126.753	140.003	126.537	124.716	135.699	132.607	124.728	125.492	139.997	126.851	125.042	134.427	133.087	124.736		9	193.548
B06	133.506	132.677	127.75	128.758	138.525	133.14	125.837	134.581	134.584	131.25	123.961	137.056	132.86	131.348	125.399	138.357	132.034	127.753	130.393	137.435	132.079	124.77	136.073	133.624	131.177	125.213	138.472	133.18	128.5	130.18	137.034	133.506		8	172.043
B07	106.469	107.096	109.199	107.126	107.191	107.497	109.346	107.525	107.576	108.23	108.823	107.556	107.272	108.91	108.534	107.553	107.469	109.09	108.112	107.292	107.421	109.118	108.112	107.323	107.329	109.472	108	107.503	107.587	109.534	107.593	107.492		8	172.043
B08	128.351	127.725	127.404	129.343	131.705	127.466	128.247	132.607	128.517	127.346	128.775	132.287	126.848	127.511	132.396	128.823	127.292	128.275	132.534	127.132	127.357	132.528	128.857	127.742	128.719	133.36	127.292	127.253	132.042	128.581	128.008	128.351		8	172.043
B09	110.815	109.702	111.376	110.506	110.225	109.671	111.654	110.452	110.135	109.955	111.267	110.581	110.228	109.944	111.562	110.84	110.331	109.924	111.556	111.003	110.41	110.056	111.135	110.584	110.596	109.935	111.213	110.537	110.579	110.02	111.376	110.815		10	215.054
B10	112.157	111.565	115.961	115.354	109.874	114.393	115.975	113.475	110.59	115.854	115.506	110.452	113.722	115.874	113.733	110.146	115.43	115.64	110.885	113.388	116.242	114.028	110.185	115.455	115.75	111.076	113.522	116.037	113.43	110.635	115.657	115.593		9	193.548
B11	193.07	203.787	191.899	190.972	197.958	199.559	190.011	192.73	201.084	192.958	191.36	195.261	200.169	190.581	196.362	201.042	195.343	191.896	196.556	200.758	190.247	192.921	199.64	195.506	192.545	195.281	202.393	190.098	191.725	198.823	196.385	192.798		9	193.548
B12	175.02	168.017	176.351	171.43	165.407	181.688	170.073	169.438	177.5	169.831	170.952	166.219	177.093	170.916	163.854	180.907	169.683	167.199	176.169	169.742	170.177	168.683	173.876	170.284	163.801	179.823	168.792	164.022	177.503	169.166	167.75	175.02		11	236.559
B13	113.354	111.893	107.387	111.628	113.01	110.551	108.224	113.546	112.444	107.539	112.14	113.117	109.658	109.591	113.596	112.247	107.693	113.175	112.631	108.404	110.99	112.94	111.082	108.449	113.758	112.274	107.818	113.022	112.731	108.995	111.419	113.354		8	172.043
B14	152.219	136.545	149.927	149.601	136.154	137.056	157.921	144.261	136.994	145.795	154.933	138.399	136.104	155.323	144.829	136.073	144.972	155.177	138.118	135.59	154.978	145.042	136	145.059	153.739	137.517	135.376	155.272	143.669	136.309	146.632	152.219		8	172.043
B15	158.649	151.424	158.904	163.23	153.458	152.213	164.593	157.225	151.907	158.062	162.587	153.157	152.051	164.584	157	151.124	158.612	162.107	152.478	152.357	163.989	155.728	150.584	160.174	160.604	152.171	153.233	164.039	154.775	150.548	161.834	158.649		9	193.548
B16																																		0	0
B17	116.494	135.169	129.132	115.281	117.646	136.07	128.584	115.205	117.36	134.545	129.674	115.143	116.444	133.947	129.744	114.522	117.801	135.89	127.197	114.812	118.126	138.306	123.101	115.028	119.011	138.784	120.382	115.368	122.643	138.93	117.272	115.758		8	172.043
B18	142.177	147	147.927	146.806	145.143	144.022	148.764	143.902	145.441	145.829	146.309	145.323	144.073	149.846	144.691	145.924	147.722	144.963	144.649	144.135	146.736	144.205	144.399	148.039	144.124	144.632	145.228	146.101	144.11	143.199	147.183	142.177		9	193.548
B19																																		0	0
B20																																		0	0
B21																																		0	0
B22																																		0	0
B23																																		0	0
B24																																		0	0
C01	288.421	266.624	289.194	286.202	276.166	270.152	288.812	289.014	280.096	272.317	276.598	288.792	279.244	266.317	271.427	288.972	279.635	268.326	265.056	288.351	280.295	268.435	266.596	290.16	282.34	271.697	265.494	288.728	281.581	270.66	268	288.421		7	150.538
C02																																		0	0
C03	119.149	121.486	118.492	123.118	123.593	120.101	120.171	123.486	123.048	119.194	121.826	123.483	122.874	118.39	122.618	123.228	121.309	119.101	123.573	123.065	119.494	121.008	123.048	123.011	118.489	122.374	123.118	121.222	119.146	123.551	123.326	119.149		9	193.548
C04	128.41	133.539	128.506	127.643	126.857	132.846	128.298	125.829	131.011	130.441	128.301	124.351	133.483	128.972	127.211	126.511	131.489	128.39	124.896	131.699	129.494	127.82	125.169	132.758	128.053	125.584	130.826	129.528	127.904	124.961	132.742	128.41		9	193.548
C05	114.107	112.674	117.011	116.708	114.685	114.441	117.402	116.719	113.837	115.753	117.275	116.857	112.604	116.598	117.433	116.921	112.739	117.91	116.694	115.138	114.573	117.508	117.107	113.559	116.242	117.39	116.66	112.584	117.801	117.25	115.598	114.107		8	172.043
C06	212.393	159.584	126.907	180.952	199.902	139.742	135.14	205.534	175.169	128.489	162.531	207.728	149.101	128.632	195.899	188.885	132.138	147.197	212.882	163.742	126.921	179.944	201.652	139.517	136.138	206.567	174.913	127.904	164.772	209.61	146.143	131.143		8	172.043
C07	122.205	122.969	167.789	150.848	122.121	123.368	174.604	144.576	122.483	124.183	182.399	136.972	122.368	124.955	186.854	131.871	122.494	127.11	187.455	126.868	122.399	134.722	183.239	124.101	122.837	148.581	169.89	122.949	123.104	157.916	158.292	122.837		8	172.043
C08	141.396	141.75	144.289	142.447	141.618	141.357	144.657	141.449	141.691	141.75	143.862	141.419	141.553	142.888	142.792	140.579	141.494	143.329	142.551	141.301	141.503	144.188	141.492	141.213	142.258	142.775	140.834	141.25	143.275	141.303	140.75	141.396		8	172.043
C09	99.9607	98.5871	99.5393	99.1966	99.0815	99.2725	99.4438	99.5674	99.1657	99.6264	99.4635	99.5281	99.2163	99.823	99.5983	99.3511	99.6292	99.7809	99.4213	99.2556	99.8315	99.6348	99.4073	99.4494	99.8287	99.691	99.4185	99.8905	99.7388	99.5393	99.4775	99.9607		9	193.548
C10	136.334	139.821	152.456	141.567	136.663	142.795	150.863	140	136.295	147.07	147.368	138.171	136.197	149.935	145.365	137.966	136.899	152.596	143.425	137.199	139.829	152.513	140.534	137.023	143.728	151.008	139.896	136.446	148.057	147.427	137.935	136.334		8	172.043
C11	111.129	110.604	110.449	111.191	111.449	110.57	111.497	111.309	110.624	110.654	111.497	111.242	110.708	111.43	111.626	110.952	111.317	111.497	110.921	110.702	111.222	111.421	110.93	111.556	111.604	111.073	111.329	111.576	110.871	111.11	111.868	111.267		9	193.548
C12	152.758	153.584	154.475	154.792	153.27	152.739	153.553	154.963	152.36	153.36	154.211	154.837	152.742	154.365	154.874	153.719	152.062	153.913	154.461	152.879	152.374	154.02	154.317	151.489	153.115	154.084	153.514	151.348	153.208	153.435	152.376	152.758		8	172.043
C13	119.851	161.126	125.343	119.927	129.298	154.955	120.163	119.725	155.421	130.567	120.458	122.671	161.298	120.983	120.225	147.433	136.767	120.247	121.219	162.011	121.548	120.104	146.733	136.191	120.143	120.36	160.511	121.171	119.921	147.649	135.228	119.851		9	193.548
C14	95.9073	95.514	95.6854	95.323	95.5337	95.9607	95.7556	95.3876	96.1236	96.0646	95.7135	96.0506	96.2893	96.1292	95.7528	96.3343	96.2388	95.7725	96.1685	96.4916	95.9831	95.809	96.3287	96.323	95.927	96.2921	96.5758	96.2444	96.1601	96.2978	96.2275	95.9073		9	193.548
C15	106.475	109.952	112.865	105.699	109.449	111.669	110.921	107.725	110.306	114.031	106.952	109.421	111.062	111.902	106.826	110.18	113.601	106.537	109.309	111.534	111.618	107.351	110.537	113.862	106.292	109.992	111.671	110.32	107.716	110.5	113.539	106.475		9	193.548
C16	102.994	102.048	102.385	105.438	104.275	102.124	104.045	105.233	103.725	102.258	105.098	104.994	102.772	103.014	106.02	104.691	102.236	104.309	105.222	103.705	102.43	105.593	105.225	102.713	103.357	105.413	104.492	102.18	104.809	105.309	103.41	102.994		8	172.043
C17	102.553	102.424	106.795	101.138	101.649	105.815	103.584	101.435	102.494	107.09	101.615	101.666	104.638	105.261	101.461	102.581	106.649	102.065	101.683	103.86	106.281	101.677	102.525	106.728	102.461	101.562	103.202	107.067	101.846	102.52	106.834	102.553		9	193.548
C18	157.511	148.433	165.902	153.449	126.239	151.837	165.865	144.458	130.601	157.233	164.621	135.809	137.402	162.764	164.904	126.317	144.022	166.643	154.219	126.919	152.803	165.261	138.466	135.183	162.275	163.537	125.708	146.09	166.511	149.017	129.843	157.511		8	172.043
C19																																		0	0
C20																																		0	0
C21																																		0	0
C22																																		0	0
C23																																		0	0
C24																																		0	0
D01																																		0	0
D02	146.264	146.486	146.056	149.152	147.053	145.463	147.77	148.292	146.702	145.191	150.413	147.463	146.624	146.503	149.275	146.84	146.037	148.677	148.112	146.702	145.64	149.708	147.744	146.239	147.691	148.486	146.607	145.596	148.705	147.115	146.618	146.264		9	193.548
D03	124.84	125.09	119.463	118.435	118.806	125.73	121.337	118.635	118.247	124.357	122.98	119.295	119.039	120.685	125.43	120.34	118.652	119.067	125.256	121.438	119.138	119.244	123.68	122.938	119.576	118.89	121.376	124.691	122.104	122.75	120.138	124.84		8	172.043
D04																																		0	0
D05	131.323	130.399	130.657	140.808	131.588	129.154	132.914	139.566	131.356	129.609	136.576	137.141	130.313	128.778	137.75	134.995	130.581	128.884	139.063	133.871	130.505	128.72	140.364	132.402	130.114	129.914	140.283	131.566	129.593	131.937	138.848	131.323		8	172.043
D06	130.551	108.59	126.202	125.174	108.98	110.997	133.323	117.39	108.66	117.447	131.281	111.447	108.958	127.02	124.264	109.053	113.138	131.053	114.281	108.604	122.854	127.236	109.244	111.857	133.006	116.031	108.778	122.399	128.306	109.486	110.402	130.551		8	172.043
D07	251.497	255.579	254.242	251.68	253.876	254.848	253.225	252.919	252.079	255.042	255.287	252.475	253.284	254.438	253.958	252.416	253.289	253.213	254.062	254.514	255.803	252.719	249.562	251.242	251.733	251.098	250.885	252.096	251.958	251.525	250.489	251.497		8	172.043
D08	117.104	119.199	117.854	117.607	118.045	119.171	117.407	117.84	119.525	118.27	117.596	118.045	119.427	117.728	117.612	119.952	118.27	116.879	118.371	119.292	117.758	116.885	119.683	118.511	117.742	119.152	118.747	117.649	117.497	119.792	117.612	117.104		9	193.548
D09	151.177	142.52	135.25	149.632	150.073	138.466	141.348	150.646	147.194	134.553	146.699	151.281	142.927	136.132	150.301	150.402	138.463	140.848	151.447	147.913	134.478	146.666	151.562	141.385	137.823	150.612	148.388	136.301	144.596	150.986	143.301	135.966		8	172.043
D10	110.18	107.978	107.59	108.64	110.104	107.862	107.904	110.407	108.354	107.789	108.677	110.039	107.823	107.643	110.447	108.368	107.697	109.722	109.565	107.904	108.242	110.576	108.272	108.062	110.112	108.795	107.916	108.626	110.374	107.98	108.171	111.031		8	172.043
D11																																		0	0
D12	107.104	107.39	106.913	106.61	106.419	107.455	106.711	106.607	107.865	107.211	107.396	106.455	107.817	106.896	106.758	107.551	107.034	106.975	106.787	108.118	107.087	107.028	107.483	107.407	107.287	106.871	107.944	107.028	106.902	107.649	107.483	107.104		10	215.054
D13	125.497	268.006	177.795	112.93	112.784	117.247	162.612	267.402	140.031	112.301	114.143	119.466	231.75	213.789	114.958	112.604	116.292	172.253	260.444	132.938	112.449	114.64	121.185	248.028	195.699	113.309	112.697	116.868	156.385	265.826	141.222	112.393		6	129.032
D14	219.404	227.772	228.874	214.326	224.388	227.573	223.435	216.997	227.194	227.789	217.011	222.042	227.301	226.534	215.722	226.565	228.576	219.815	221.933	229.579	228.924	216.315	225.685	228.211	221.438	218.556	227.921	228.298	215.916	226.77	228.716	219.404		9	193.548
D15	123.706	120.994	118.052	118.948	124.203	120.56	116.761	122.761	122.66	119.149	118.553	124.662	121.283	117.755	121.178	123.851	120.411	117.235	123.667	121.128	118.608	120.006	124.191	120.642	117.006	123.119	120.973	118.18	120.115	123.549	120.164	116.977		8	172.043
D16	108.806	108.309	107.48	107.548	107.458	108.77	107.792	107.893	108.298	108.407	107.691	107.699	108.691	108.292	107.978	107.775	108.829	108.081	108.014	108.233	108.565	108.149	108.096	109.115	108.514	108.051	108.154	109.006	107.975	108.267	108.702	108.806		8	172.043
D17																																		0	0
D18	137.354	137.157	141.037	145.716	137.121	137.028	145.258	142.101	137.045	137.876	147.885	138.865	137.312	139.955	146.506	137.143	136.837	144.559	140.652	136.795	137.761	148.169	137.076	136.969	141.177	145.253	137.135	137.166	145.882	139.817	137.022	138.278		8	172.043
D19																																		0	0
D20																																		0	0
D21																																		0	0
D22																																		0	0
D23																																		0	0
D24																																		0	0
E01	115.531	116.556	131.933	124.118	116.34	116.48	128.374	127.076	117.326	116.598	124.615	127.975	117.913	116.258	121.975	130.792	119.124	116.059	119.525	131.284	120.826	115.514	117.784	132.444	121.82	115.77	117.36	132.008	122.202	116.118	117.07	131.548		7	150.538
E02																																		0	0
E03	139.121	133.632	132.317	127.427	122.989	137.208	130.379	127.621	123.596	138.994	128.635	126.744	128.567	135.177	127.921	124.963	134.525	132.244	127.994	122.843	138.82	129.511	127.461	126.455	137.312	127.82	125.478	133.174	132.146	127.427	122.865	139.121		7	150.538
E04	145.955	151.593	150.132	148.517	145.893	153.368	148.829	147.593	147.317	153.781	148.553	146.798	149.126	150.621	148.104	145.632	152.548	149.326	147.904	146.815	152.385	147.882	146.239	151.351	149.604	147.933	145.52	152.646	147.792	146.306	150.98	149.489		9	193.548
E05	99.8905	99.8764	99.4747	99.1292	99.3652	100.143	99.4101	99.1685	100.121	99.9831	99.514	99.4494	100.699	99.8876	99.4551	99.9607	100.287	99.5815	99.5646	100.601	100.042	99.6601	99.7865	100.671	99.8399	99.4073	100.52	100.236	99.6826	99.8202	100.621	99.8905		8	172.043
E06	107.683	108.247	108	105.683	106.298	108.41	108.124	104.969	108.115	108.177	107.306	105.649	108.545	108.494	105.562	107.778	108.683	107.916	105.475	108.705	108.441	105.73	107.809	108.435	107.68	105.478	108.82	108.531	105.511	107.919	108.615	107.683		9	193.548
E07																																		0	0
E08	110.652	123.865	125.607	123.039	109.447	126.02	124.385	122.719	109.68	126.924	126.84	121.683	112.104	126.346	124.708	116.871	117.753	126.455	126.551	112.065	124.444	124.792	124.225	109.643	126.556	123.416	118.829	114.194	125.711	123.975	114.624	121.61		8	172.043
E09																																		0	0
E10	107.067	106.003	106.435	110.067	107.059	105.961	107.039	109.91	107.028	106.053	107.837	109.573	106.902	106.424	108.593	108.983	106.803	105.896	109.034	108.626	106.458	106.253	109.534	108.16	106.579	106.101	110.275	107.562	106.764	106.598	110.191	107.407		8	172.043
E11	147.646	147.219	177.52	155.669	147.152	153.163	178.955	147.475	146.907	176.795	157.846	147.017	151.935	179.475	147.983	147.396	176.626	155.258	146.966	155.789	175.728	146.969	146.756	180.258	151.958	146.416	162.326	166.419	146.522	147.938	179.716	147.803		9	193.548
E12	155.301	149.537	148.07	153.475	152.081	150.146	147.517	156.632	149.888	147.107	152.747	150.803	148.118	146.388	155.798	149.309	147.5	153.149	150.553	148.444	147.239	156.034	149.233	146.986	153.64	150.365	150.022	149.348	153.924	148.823	146.666	155.301		8	172.043
E13	139.919	155.935	146.559	141.104	153.169	153.494	142.621	146.23	155.573	147.857	140.75	151.935	153.382	143.989	145.601	155.292	149.051	140.171	151.612	154.287	143.034	143.994	155.354	149.958	139.986	150.287	153.767	143.573	144.806	154.517	149.132	139.919		9	193.548
E14	127.629	126.267	123.646	127.612	127.042	125.02	124.506	127.576	126.185	124.166	126.865	126.795	124.438	125.306	127.472	125.494	123.969	126.767	125.843	124.022	126.778	127.084	125.166	124.806	128.601	126.188	123.545	126.921	127.744	124.553	125.331	126.466		8	172.043
E15																																		0	0
E16	166.64	180.157	172.25	166.489	171.27	179.657	167.008	167.854	181.118	169.421	165.865	173.919	176.115	166.382	168.329	181.742	167.011	166.129	176.579	171.256	165.025	170.933	178.407	165.812	166.194	180.118	167.379	165.705	174.601	174.461	165.618	169.053		9	193.548
E17	114.514	114.399	113.938	113.39	114.022	115.008	113.702	114.348	114.764	115.463	114.306	114.663	115.278	114.736	114.494	114.478	115.233	113.831	114.357	114.927	115.014	114.444	114.534	115.402	113.781	114.317	114.753	114.862	113.913	114.893	115.011	114.514		8	172.043
E18	102.025	98.6376	98.0337	98.573	102.407	99.0365	98.2669	98.6517	102.781	98.8933	98.427	99.0815	102.739	98.8315	98.4579	99.1517	102.702	98.8876	98.5	100.096	102.045	98.7978	98.7107	101.64	100.441	98.7416	98.8427	102.494	99.2978	98.559	99.0955	102.89		7	150.538
E19																																		0	0
E20																																		0	0
E21																																		0	0
E22																																		0	0
E23																																		0	0
E24																																		0	0
F01	108.427	110.475	109.118	110.708	113.413	108.978	108.34	111.36	111.713	108.43	108.219	113.006	110.36	108.323	109.475	113.093	109.059	108.067	111.48	111.983	108.247	108.674	112.983	109.986	108.48	110.433	112.705	108.607	108.36	112.292	110.739	108.427		9	193.548
F02																																		0	0
F03	108.542	109.461	110.166	109.306	109.014	109.677	110.435	109.548	109.222	109.548	110.379	109.567	109.166	109.522	110.52	109.587	109.239	109.685	110.826	109.677	109.444	109.927	110.711	109.475	109.365	109.885	110.593	109.096	109.427	109.997	110.455	109.542		8	172.043
F04	150.23	126.879	130.649	194.157	135.36	127.553	147.388	184.492	129.733	127.522	169.23	162.615	127.508	128.233	191.489	139.534	127.101	143.346	184.798	129.267	127.716	180.399	150.784	127.416	140.129	190.053	131.079	127.649	174.051	156.826	127.904	133.149		8	172.043
F05	170.753	165.101	168.91	177.124	169.728	165.301	169.919	178.025	167.065	165.854	170.348	178.893	163.553	165.562	169.98	178.992	163.329	165.963	170.169	180.107	162.913	167.466	171.244	180.916	162.197	167.626	170.736	179.728	162.045	167.247	171.598	173.784		7	150.538
F06	110.702	109.528	110.907	110.904	110.053	110.087	110.742	110.775	110.216	110.275	111.469	110.966	110.056	110.317	111.154	111.135	110.587	110.261	111.365	110.958	110.511	110.565	111.666	110.829	110.351	110.475	111.475	110.14	110.093	110.534	111.404	110.702		8	172.043
F07	148.129	147.969	142.902	149.202	147.806	148.157	145.492	145.424	150.402	148.146	147.449	142.309	151.556	146.298	147.191	141.933	150.921	147.219	147.764	142.941	148.787	148.801	148.056	145.955	144.025	149.309	147.966	146.638	143.008	151.003	148.126	148.129		10	215.054
F08																																		0	0
F09	105.618	105.166	105.264	105.52	105.767	105.413	105.289	105.607	105.955	105.388	105.385	105.86	105.949	105.354	105.371	106.025	105.75	105.177	105.525	106.258	105.478	105.253	105.702	106.051	105.261	105.351	105.809	105.817	105.281	105.522	105.927	105.461		8	172.043
F10	103.758	103.022	103.256	103.669	103.171	103.287	104.037	103.657	103.548	103.542	104.32	103.48	103.326	103.615	104.093	103.556	103.615	103.91	104.174	103.576	103.357	104.048	103.862	103.354	103.466	104.07	103.713	103.43	104	104.146	103.854	103.758		8	172.043
F11	97.4326	97.0393	97.2725	97.014	97.8595	97.4579	97.427	97.6039	97.7528	97.6292	97.2135	98.0758	97.6713	97.6685	97.3933	98.118	97.7556	97.4579	97.7921	97.9213	97.8708	97.5337	98.1348	97.8652	97.677	97.8118	98.0084	97.9017	97.4635	98.0449	97.8736	97.8287		9	193.548
F12	109.522	107.045	107.475	108.413	106.82	106.376	109.514	107.407	106.924	107.337	108.728	107.093	106.632	109.326	107.635	107.343	107.419	108.966	107.635	107.118	109.343	107.764	107.213	107.056	109.34	107.548	106.947	109.295	107.795	107.295	107.388	109.522		8	172.043
F13	102.862	102.466	99.2388	99.4017	104.949	100.444	99.5225	102.07	103.663	99.6405	99.6742	104.73	101.548	99.5927	101.837	104.107	99.75	99.7022	104.169	101.978	99.677	101.23	104.733	100.008	99.7556	103.646	102.775	99.559	100.893	104.831	100.011	99.677		8	172.043
F14	138.851	136.587	134.868	137.663	136.039	135.93	134.258	138.565	134.694	133.272	137.253	136.596	134.879	133.337	138.638	134.654	133.626	137.747	136.343	134.107	134.348	139.048	134.444	133.416	137.75	134.882	133.961	135.022	138.674	136.604	133.694	138.851		8	172.043
F15	124.23	114.472	113.228	134.941	118.736	113.803	118.216	131.778	115.798	113.079	127.969	124.576	114.458	113.351	134.334	117.888	113.826	120.542	130.034	115.264	113.197	130.317	122.202	114.618	115.677	133.705	116.042	113.376	126.742	125.258	115.346	114.287		8	172.043
F16	156.396	155.854	146.149	146.045	160.444	151.506	146.882	148.91	162.281	147.742	145.775	151.823	159.154	146.287	146.208	159.124	152.772	145.84	148.039	161.674	147.494	145.728	152.185	159.455	146.393	145.882	157.115	152.876	145.531	147.157	161.14	146.666		8	172.043
F17	129.711	130.107	135.053	132.289	130.522	131.854	134.98	131.138	129.857	131.593	134.944	131.065	130.011	133.011	135.008	131.463	130.081	133.421	131.795	129.489	130.191	134.854	130.699	129.503	131.354	134.787	130.702	129.581	133.146	131.73	130.022	129.711		8	172.043
F18	114.163	113.365	114.472	113.82	114.02	113.531	114.896	113.978	114.09	113.761	115.132	114.242	113.921	113.694	114.997	113.758	113.685	113.997	114.941	114.441	113.938	114.171	114.376	114.388	113.874	114.576	113.756	113.817	113.615	115.028	114.084	114.163		11	236.559
F19																																		0	0
F20																																		0	0
F21																																		0	0
F22																																		0	0
F23																																		0	0
F24																																		0	0
G01	191.079	191.157	192.202	193.441	191.486	191.846	193.784	191.927	192.132	192.772	193.278	192.441	192.539	193.177	191.5	192.098	193.334	192.039	191.084	191.587	193.065	191.949	191.778	192.851	191.455	190.084	191.264	191.048	190.152	190.059	191.792	191.079		9	193.548
G02	119.778	118.893	112.396	122.028	120.045	115.087	118.126	120.831	117.888	113.938	122.222	119.843	113.452	120.309	120.41	116.062	117.261	121.528	118.702	113.511	121.885	120.025	113.475	120.447	120.244	116.022	117.48	121.539	118.427	113.772	122.062	119.778		9	193.548
G03	193.247	193.694	196.876	199.02	194.556	194.287	201.152	194.494	194.528	195.671	199.309	193.402	193.966	201.079	194.787	193.683	196.351	199.963	193.626	194.197	200.593	193.784	194.419	197.079	198.126	193.492	194.41	199.556	193.433	193.076	199.537	193.247		9	193.548
G04																																		0	0
G05	145.885	132.966	145.067	159.014	132.596	133.851	160.222	144.674	133.017	142.632	159.626	132.368	133.084	159.067	144.23	133.371	143.317	159.281	133.657	133.958	161.132	140.784	133.208	146.374	155.75	132.963	135.904	162.548	135.427	132.806	155.472	145.885		9	193.548
G06	101.57	100.657	100.949	102.379	101.537	101.039	101.096	102.888	101.421	101.09	101.48	102.876	101.452	101.357	102.037	102.567	101.354	101.303	102.452	102.216	101.472	101.396	103.034	101.986	101.43	101.646	103.225	101.458	101.393	102.104	102.604	101.323		8	172.043
G07	169.947	171.32	161.567	190.792	170.202	170.219	160.671	189.775	169.222	167.699	159.823	190.017	169.511	168.966	159.643	189.25	169.177	168.045	159.654	187.708	169.065	168.899	160.716	189.205	168.955	169.351	160.188	189.284	169.489	168.795	161.096	188.264		10	215.054
G08	138.52	147.528	141.096	138.764	146.902	142.118	139.222	138.475	149.834	140.82	139.382	144.407	146.907	139.857	138.135	150.025	141.115	138.309	142.528	148.278	140.292	137.64	150.09	144.149	138.784	142.416	147.337	140.053	138.152	149.882	141.194	138.52		9	193.548
G09	112.508	112.846	111.683	112.958	115.258	112.621	111.003	115.301	114.281	113.129	111.815	116.183	113.638	112.728	113.306	115.475	114.166	112.331	115.522	114.121	112.076	111.132	116.295	113.629	111.736	113.36	115.404	112.39	110.921	115.775	113.829	112.508		9	193.548
G10	152.087	152.244	152.666	154.205	154.32	152.699	152.666	152.559	152.421	152.871	152.048	153.379	151.992	152.382	151.59	151.64	153.096	151.213	151.739	151.983	151.742	152.244	152.559	151.713	152.042	151.809	151.34	152.829	152.388	153.112	152.486	152.087		10	215.054
G11	140.317	140.242	136.958	127.407	136.309	136.073	133.528	126.848	140.199	136.36	125.64	138.292	136.435	129.713	131.539	137.506	135.433	125.447	139.503	135.758	128.52	137.242	136.649	132.18	132.014	139.022	134.978	126.713	139.809	136.183	125.713	140.317		8	172.043
G12	132.337	135.646	129.225	126.565	138.885	131.646	127.213	133.846	136.281	129.362	127.087	138.89	131.323	126.612	134.435	134.492	128.475	128.087	138.27	129.919	126.23	136	133.587	127.708	129.042	137.683	129.722	126.517	137.129	132.871	128.084	132.337		9	193.548
G13	253.843	258.146	261.441	250.371	253.461	264.177	252.531	254.396	262.326	259.643	252.663	259.256	266.323	248.893	254.916	262.581	250.947	249.11	256.986	256.447	249.708	255.551	262.739	247.419	252.281	263.404	249.531	249.961	258.772	253.649	247.551	253.843		9	193.548
G14	113.952	110.882	111.458	114.309	113.904	110.649	112.618	115.761	112.107	111.216	113.753	114.93	110.801	112.357	115.101	113.059	111.14	113.573	115.143	111.166	111.966	114.837	113.104	110.986	113.688	115.11	110.865	112.096	115.115	112.416	111.093	113.952		8	172.043
G15	95.6429	95.6786	95.5744	95.8214	95.9554	95.9524	95.9732	96.125	96.3036	96.0387	95.9048	96.2202	96.1875	96.247	96.2054	96.2619	96.2143	95.8958	96.2857	96.3869	96.247	96.3214	96.2113	96.2917	96.3363	96.3125	96.4524	96.2857	96.372	96.2887	96.5327	96.4405		12	258.065
G16	99.5028	98.6124	98.9157	99.3483	98.7051	98.6713	99.6938	99.0562	98.9354	99.2303	99.8258	98.9719	98.9494	100.112	99.3792	99.073	99.3905	99.8933	99.1489	99.1264	100.025	99.3539	99.2191	99.5646	99.9607	99.0674	99.0197	99.9551	99.4017	99.0028	99.632	99.5028		9	193.548
G17	130.388	126.225	136.295	161.219	129.247	125.57	139.514	161.14	128.34	125.404	143.739	156.882	127.343	125.051	149.553	151.298	126.848	125.598	153.671	147.312	126.177	125.045	162.674	139.295	125.556	126.551	165.966	134.017	125.396	132.767	163.933	130.388		8	172.043
G18	105.402	106.253	118.739	110.087	105.466	106.615	119.14	109	105.604	107.716	119.992	106.562	105.846	110.722	117.421	105.489	105.876	113.699	114.854	105.34	106.194	117.087	110.306	105.433	107.427	119.278	106.492	105.596	111.295	116.435	105.553	106.101		8	172.043
G19																																		0	0
G20																																		0	0
G21																																		0	0
G22																																		0	0
G23																																		0	0
G24																																		0	0
H01	103.793	102.641	103.611	103.915	102.127	103.257	103.259	102.671	102.783	103.514	103.349	102.394	103.461	103.514	103.217	102.491	103.536	103.521	102.678	103.022	103.571	103.521	102.387	103.554	103.499	103.022	102.786	103.623	103.728	102.579	103.372	103.793		8	172.043
H02	123.388	123.337	128.708	125.331	123.927	124.067	129.346	124.034	123.758	126.534	127.079	123.691	123.654	128.539	124.949	123.593	124.82	129.287	124.534	124.213	127.556	126.315	123.632	123.649	129.199	124.185	123.862	126.388	127.152	123.75	123.404	129.191		8	172.043
H03	105.697	105.199	105.323	104.902	105.034	105.416	105.323	105.247	105.079	105.758	105.281	105.126	105.177	105.764	105.427	105.284	105.758	105.742	105.32	105.272	105.652	105.472	105.337	105.525	105.612	105.52	105.101	105.604	105.601	105.761	105.559	105.697		9	193.548
H04	122.424	124.879	117.171	116.694	118.236	124.067	117.152	116.697	120.222	123.003	117.084	117.028	122.576	120.472	116.447	117.43	124.618	118.441	116.511	118.874	123.91	117	116.66	121.826	120.601	116.677	117.14	124.056	117.778	116.663	119.767	122.424		8	172.043
H05																																		0	0
H06	146.994	145.346	148.461	146.882	145.59	145.624	148.402	146.404	145.803	145.385	148.166	146.93	146	145.545	147.621	146.691	145.831	145.275	147.893	147.079	146.351	146.306	147.952	146.815	145.904	145.143	147.402	146.958	145.61	145.031	147.691	146.994		8	172.043
H07																																		0	0
H08	160.079	158.635	156.514	161.435	160.36	155.764	157.548	161.407	158.902	155.292	159.784	159.989	157.264	156.351	161.435	159.256	155.278	159.587	159.587	156.719	155.334	161.567	158.966	154.326	158.362	159.463	156.604	155.716	159.652	158.374	154.73	158.463		7	150.538
H09																																		0	0
H10	117.393	120.183	114.916	112.497	117.197	117.902	114.61	111.559	119.899	117.68	114.045	112.396	120.169	115.118	113.239	115.301	119.787	114.992	112.663	118.354	117.593	114.424	111.688	120.868	115.983	113.876	115.022	119.823	114.598	112.472	119.374	117.393		9	193.548
H11	134.801	135.331	137.037	135.933	135.559	136.351	136.815	135.298	135.216	135.789	136.129	136.68	135.806	134.596	136.292	135.177	135.126	135.222	135.368	136.045	136.612	135.952	135.427	135.829	136.961	135.711	135.284	135.75	135.949	135.073	135.365	134.801		8	172.043
H12	96.6573	95.882	95.8174	96.0787	95.7528	96.0169	96.1067	96.2247	96.1966	96.3146	96.2163	96.2612	96.3062	96.2163	96.4213	96.2331	96.4298	96.5056	96.368	96.5225	96.4747	96.6011	96.6713	96.4944	96.3455	96.5225	96.4972	96.5787	96.6517	96.5758	96.4157	96.6573		10	215.054
H13	102.629	102.166	102.09	102.275	102.348	102.36	102.402	102.562	102.362	102.228	102.618	102.705	102.548	102.545	102.736	102.492	102.379	102.719	102.649	102.683	102.705	102.567	102.618	102.593	102.753	102.733	102.393	102.677	102.792	102.716	102.64	102.629		8	172.043
H14	102.23	101.831	102.152	101.129	101.112	102.944	101.817	101.346	101.685	103.23	101.638	101.73	102.638	102.542	101.666	101.618	103.404	102.025	101.548	102.542	102.657	101.778	101.663	103.629	102.067	101.868	102.16	103.076	101.787	101.444	103.239	102.23		9	193.548
H15	252.371	255.539	255.154	255.138	253.944	253.284	254.039	254.334	253.183	252.393	252.728	255.188	251.736	254.733	255.177	253.902	251.778	252.506	253.795	253.646	255.66	253.567	253.447	251.18	252.733	252.135	249.82	253.888	254.68	254.02	250.713	252.371		8	172.043
H16	125.907	135.472	137.492	121.427	131.944	136.124	127.256	127.958	135.037	133.966	122.854	133.419	137.624	122.545	130.393	136.14	129.952	125.587	135.166	137.003	122.618	132.492	137.343	123.787	128.823	134.941	130.368	124.784	133.994	135.492	121.646	132.253		9	193.548
H17																																		0	0
H18	106.014	105.896	105.225	105.784	106.056	105.733	105.219	106.25	106.169	105.598	105.792	106.376	106.039	105.576	106.23	106.337	105.68	105.843	106.315	105.823	105.739	106.107	106.239	105.531	106.112	106.497	105.708	105.784	106.157	106.022	105.27	106.365		8	172.043
H19																																		0	0
H20																																		0	0
H21																																		0	0
H22																																		0	0
H23																																		0	0
H24																																		0	0
I01	128.643	132.86	126.935	127.171	132.463	131.508	127.59	129.025	134.75	128.121	127.486	131.722	132.708	127.579	128.205	134.315	129.362	128.121	131.303	133.093	127.548	128.396	133.857	128.312	127.107	131.154	132.756	127.449	129.463	135.121	128.831	128.643		9	193.548
I02	113.315	112.183	112.997	114.354	112.118	113.065	113.261	113.935	111.36	113.272	113.52	113.899	111.702	113.514	113.882	112.371	112.742	113.289	114.126	111.449	113.475	113.784	113.028	112.329	113.427	114.121	111.806	113.494	113.84	113.494	111.713	113.315		8	172.043
I03	162.014	167.944	163.525	159.548	166.427	164.354	166.216	159.624	168.654	164.809	161.396	165.41	164.334	162.618	159.469	167.854	162.933	161.702	162.419	165.427	162.393	158.795	167.407	162.576	160.646	160.59	165.84	162.379	159.073	166.444	164.43	162.014		10	215.054
I04	111.081	110.146	109.924	109.132	110.587	110.551	109.865	109.596	110.764	110.831	109.688	109.787	110.213	110.087	109.194	110.062	110.708	110.497	108.955	110.379	110.812	110.593	109.216	110.427	110.921	110.177	109.455	110.77	110.43	109.419	109.843	111.081		7	150.538
I05	101.86	101.781	100.795	100.697	102.059	102.222	100.183	101.733	102.143	101.966	100.225	101.963	102.225	101.632	100.848	102.407	102.334	100.899	101.669	102.455	102.292	100.511	102.312	102.514	101.77	101.056	102.388	102.275	100.615	102.101	102.48	101.86		8	172.043
I06	132.421	131.93	133.725	133.18	126.065	133.775	134.191	132.34	126.725	135.081	134.433	130.424	129.829	134.902	134.239	128.171	131.534	134.385	134.171	126.685	133.68	134.615	132.222	127.809	134.433	134.376	129.497	130.14	134.289	133.691	127.107	132.421		8	172.043
I07																																		0	0
I08																																		0	0
I09																																		0	0
I10	133.191	130.739	132.486	132.747	131.671	131.539	132.087	134.317	131.556	131.758	131.315	134.037	131.138	131.89	131.098	134.169	130.961	131.621	131.407	133.219	130.48	131.379	130.778	132.834	130.331	130.584	130.669	132.539	129.346	130.208	130.587	133.191		11	236.559
I11	223.689	224.176	222.657	221.785	222.96	221.859	222.551	222.043	222.904	222.141	221.779	221.755	223.168	222.231	220.934	222.907	222.037	220.519	221.636	222.184	222.311	221.074	221.886	222.093	221.077	221.128	222.285	221.763	221.218	221.468	221.633	220.822		10	215.054
I12	106.801	107.185	105.601	105.621	105.612	107.256	105.764	105.671	106.051	107.146	105.896	105.68	106.865	106.671	106.017	105.478	107.135	106.421	105.697	105.638	107.354	106.037	106.171	105.75	107.393	106.399	105.84	105.846	107.508	106.787	106.037	106.801		10	215.054
I13	164.233	156.202	183.834	182.837	156.666	163.132	191.843	168.983	156.051	182.593	183.43	157.36	164.986	188.902	165.306	156.236	183.761	178.472	154.888	168.121	189.809	163.368	155.346	186.112	177.171	154.868	173.256	185.486	159.452	157.902	189.949	171.494		9	193.548
I14	100.511	100.14	100.042	100.067	100.89	100.27	100.404	100.371	101.126	100.177	100.461	100.646	101.07	100.211	100.567	100.64	101.07	100.553	100.567	100.978	100.93	100.466	100.511	101.163	100.584	100.525	100.475	101.635	100.632	100.424	100.626	101.174		8	172.043
I15	185.677	171.278	172.629	182.028	191.197	178.208	169.531	176.955	185.503	189.955	172.537	171.129	180.924	190.062	180.879	169.654	175.115	183.264	190.587	173.292	169.463	179.874	187.562	183.817	170.045	171.947	182.478	190.893	172.416	168.666	178.438	188.764		6	129.032
I16	207.562	208.823	207.674	209.315	207.376	208.469	208.118	209.944	207.697	207.494	209.149	207.666	208.778	206.573	208.596	206.669	206.983	207.778	206.848	207.955	206.587	208.635	206.208	206.933	207.596	206.317	207.376	207.081	208.728	206.812	206.663	207.562		13	279.57
I17	101.008	100.39	100.275	100.778	100.792	100.615	100.517	100.722	100.826	101.011	100.649	100.885	100.994	101	100.57	101.006	101.084	101.138	100.579	101.02	100.896	100.831	100.958	101.157	100.975	100.747	100.868	100.989	101.166	100.86	100.955	101.008		7	150.538
I18	108.632	110.084	106.331	106.157	109.506	108.494	105.25	107.514	110.126	107.216	105.138	109.031	109.728	106.104	106.626	109.77	107.865	104.89	108.205	110.107	106.514	106.208	109.486	108.43	105.11	108.07	110.522	106.725	106.312	109.379	108.379	105.301		9	193.548
I19																																		0	0
I20																																		0	0
I21																																		0	0
I22																																		0	0
I23																																		0	0
I24																																		0	0
J01	120.632	120.202	120.57	120.329	120.022	121.008	120.438	121.205	119.815	120.961	120.846	120.587	120.379	120.506	120.77	119.963	121.219	120.933	120.64	120.694	120.66	120.767	119.728	121.219	120.598	120.604	120.121	120.61	120.756	119.413	121.011	120.278		12	258.065
J02	100.407	101.188	101.284	101.177	100.728	101.497	101.854	101.534	100.806	101.486	101.756	101.669	100.829	101.517	102.062	101.764	101.056	101.747	102.008	101.579	101.025	101.596	102.112	101.674	101.171	101.632	102.16	101.638	101.146	101.882	102.275	101.708		8	172.043
J03																																		0	0
J04	122.242	126.374	125.851	122.211	122.171	126.857	125.337	122.129	122.402	127.601	124.553	122.096	123.612	128.371	124.157	121.848	124.258	127.666	123.475	122.087	124.893	127.708	123.346	121.683	125.924	126.654	122.916	122.059	127.039	125.944	122.146	122.242		8	172.043
J05	99.4382	99.4298	99.4551	99.4747	99.6067	99.6882	99.5646	99.5674	99.927	99.8848	99.6938	100.101	100.09	99.7949	99.8146	99.9888	100.067	99.8652	99.8708	100.084	99.9185	100.051	99.8427	100.174	100.07	99.9663	99.8595	100.295	100.25	100.154	100.138	100.312		8	172.043
J06	150.503	141.705	116.764	117.037	157.624	133.947	116.683	117.725	162.598	130.228	116.694	119.042	162.952	126.764	116.511	126.188	160.303	121.441	116.528	136.559	154.135	118.275	116.511	145.402	145.292	117.247	116.868	155.067	136.329	116.792	117.747	161.952		7	150.538
J07																																		0	0
J08																																		0	0
J09	127.534	128.677	122.028	124.278	128.452	126.497	121.348	126.006	129.517	124.006	122.548	127.916	129.02	121.91	124.267	128.913	125.86	121.492	126.402	128.952	122.716	123.051	128.553	127.736	120.938	125.657	129.553	123.612	122.565	127.494	128.458	121.463		9	193.548
J10	111.376	110.264	110.753	111.657	111.135	110.803	111.281	112.006	111.303	111.416	111.357	111.289	110.621	111.008	111.739	110.972	111.27	111.525	111.39	110.868	111	111.309	111.298	110.452	111.275	111.75	110.596	110.851	111.528	111.497	111.138	111.376		8	172.043
J11	132.772	141.989	133.728	130.972	137.919	139.475	132.213	132.419	141.938	134.107	131.329	138.433	138.084	131.553	132.958	141.871	132.834	131.205	140.073	136.402	131.166	134.051	142.132	132.143	131.368	141.545	135.104	130.626	137.073	139.876	131.885	132.772		9	193.548
J12	134.368	138.674	136.831	145.801	143.604	139.205	133.419	153.126	139.202	138.947	137.952	149.433	137.902	135.486	149.045	142.199	138.983	134.75	152.07	138.601	137.25	142.343	145.677	138.615	133.542	151.654	139.315	137.969	138.126	148.421	138.031	134.368		9	193.548
J13	298.323	284.579	274.82	301.396	294.11	277.969	287.798	299.492	286.497	271.096	298.579	294.753	279.618	278.045	297.728	289.497	270.177	293.247	295.868	281.152	273.629	299.573	292.309	273.112	286.663	294.784	283.458	272.298	298.177	291.124	274.89	286.876		8	172.043
J14																																		0	0
J15	107.57	104.303	106.003	107.228	105.983	104.478	107.713	107.006	104.803	106.368	107.295	106.18	104.829	108.337	107.211	104.888	106.621	107.725	106.264	104.837	107.949	106.73	104.593	106.924	107.239	105.846	105.022	108.093	106.702	104.949	107.986	107.57		9	193.548
J16	224.978	229.413	138.789	126.478	142.497	219.697	130.525	126.596	165.393	202.197	126.933	126.624	188.278	177.879	126.36	126.756	210.919	158.096	126.284	127.149	226.275	137.326	126.545	145.174	215.815	129.031	126.272	193.014	163.728	126.031	126.598	224.978		8	172.043
J17	100.556	100.138	100.472	101.598	100.444	100.146	100.753	101.514	101.163	101.256	101.458	101.494	100.716	100.43	101.657	101.27	100.792	100.669	101.865	101.067	100.708	101.011	101.694	100.801	100.691	101.458	101.598	101.031	100.77	102.11	101.104	100.851		8	172.043
J18	235.994	232.233	238.441	224.576	227.702	234.199	232.933	228.079	226.913	238.699	228	226.983	226.34	241.831	226.388	228.441	231.093	237.329	228.399	228.831	238.969	229.742	229.478	228.416	239.211	227.157	228.376	230.713	236.104	226.303	227.112	235.994		8	172.043
J19																																		0	0
J20																																		0	0
J21																																		0	0
J22																																		0	0
J23																																		0	0
J24																																		0	0
K01																																		0	0
K02																																		0	0
K03	124.135	124.767	124.927	124.871	124.438	125.191	125.112	125.183	124.626	125.039	124.652	124.624	125.177	125.433	125.261	124.213	124.992	125.374	125.596	124.166	124.728	124.865	125.079	123.949	125.053	124.674	124.34	124.073	124.902	124.671	124.177	124.75		9	193.548
K04	116.551	116.208	115.75	115.489	115.86	116.59	116.295	115.899	115.705	116.764	115.933	115.806	116.239	116.511	115.812	115.784	116.402	116.626	115.919	116.202	116.5	116.584	115.843	115.896	116.846	116.258	115.997	116.183	116.654	116.037	116.18	116.551		7	150.538
K05	303.862	268.781	269.295	302.806	282.576	267.042	269.992	300.862	284.191	268.006	268.32	301.52	283.121	266.657	269.817	299.921	279.478	267.89	268.742	302.087	277.244	265.121	270.629	301.801	276.264	265.385	271.449	302.565	274.615	263.73	273.66	303.862		7	150.538
K06	160.649	159.955	160.685	162.626	159.871	159.346	160.093	158.86	160.503	158.272	158.992	160.334	159.096	156.115	157.803	158.225	159.037	159.199	158.666	161.124	160.677	158.329	157.747	159.39	160.185	158.612	158.674	161.348	160.135	158.419	159.84	160.649		8	172.043
K07	293.77	270.711	252.118	266.882	289.43	264.705	250.652	268.879	287.899	258.441	251.857	274.82	285.084	253.952	253.916	278.537	279.64	249.581	256.815	284.489	272.419	246.75	262.042	286.733	262.301	248.994	267.826	284.904	253.826	251.472	278.292	278.399		7	150.538
K08	102.073	101.213	102.028		101.301	101.506		101.346	101.208		102.27	101.374	101.385		101.716		101.843	102.298		101.43		102.152	101.615		102.343	101.663	101.744		102.348		101.626			13	279.57
K09	122.022	120.284	122.011	121.713	114.854	123.289	121.865	120.643	116.258	122.944	121.761	117.626	120.115	122.292	122.006	115.317	123.593	121.747	120.076	117.32	123.25	122.022	116.154	122.202	121.733	121.809	115.913	123.57	122.559	117.789	120.725	122.022		9	193.548
K10																																		0	0
K11	273.618	230.994	228.739	283.787	259.846	229.722	231.118	295.028	245.994	229.228	238.848	299.542	233.52	226.803	250.64	289.719	230.385	225.596	266.441	276.84	228.713	228.219	285.433	255.449	228.191	236.753	297.888	234.107	226.89	256.312	283.146	230.708		8	172.043
K12																																		0	0
K13	145.918	154.741	159.264	147.631	146.12	156.848	154.479	143.788	151.04	158.499	148.98	145.264	156.284	155.067	143.97	150.534	158.504	148.776	145.117	155.788	154.249	144.262	151.541	157.776	147.309	146.733	157.152	152.546	143.853	153.499	157.187	145.918		9	193.548
K14	122.601	125.531	122.326	127.118	126.548	123.157	124.472	126.73	125.758	121.876	126.376	126.666	125.958	122.079	127.143	126.003	123.396	124.562	126.598	125.466	121.82	126.64	126.528	123.868	123.784	127.374	125.904	122.194	126.334	125.694	124.298	122.601		9	193.548
K15	198.242	197.809	199.511	202.379	198.399	198.764	199.014	201.604	195.719	197.98	199.666	199.034	197.683	198.688	202.197	197.744	197.371	198.702	199.629	197.006	197.73	200.935	195.663	196.66	198.671	200.101	197.208	197.199	201.638	196.84	196.944	198.242		8	172.043
K16	98.2669	98.309	98.5028	98.8062	98.5337	98.486	98.8455	98.7051	98.9831	98.6039	98.9972	98.986	99.2809	98.9691	98.9298	99.1601	99.1039	98.8652	98.9691	99.0787	99.2331	99.0674	99.1629	98.8764	99.3455	99.1208	98.9073	99.1264	99.1938	99.191	99.0758	99.0983		10	215.054
K17	141.093	140.081	151.747	144.483	141.59	139.472	152.772	142.073	142.124	140.82	152.75	141.514	141.287	143.003	149.958	141.365	140.708	145.5	147.907	140.649	139.882	149.138	144.601	141.52	140.272	151.559	142.862	141.374	140.508	151.756	141.284	141.093		9	193.548
K18	242.531	248.244	242.986	251.143	252.292	243.576	249.843	252.331	243.022	245.98	251.851	248.098	241.761	250.239	249.576	241.989	249.573	251.228	241.826	245.199	251.733	245.834	241.447	249.258	247.469	239.343	248.393	248.876	240.61	245.955	250.646	242.531		10	215.054
K19																																		0	0
K20																																		0	0
K21																																		0	0
K22																																		0	0
K23																																		0	0
K24																																		0	0
L01	107.758	107.404	107.421	107.376	107.722	107.551	107.511	107.876	107.708	107.5	107.598	108.124	107.559	107.506	107.553	108.051	107.826	107.758	107.781	107.654	107.798	107.691	107.969	107.761	107.685	107.753	107.876	107.823	107.612	108.037	107.857	107.711		10	215.054
L02	155.253	155.775	153.584	152.118	155.722	154.528	153.211	154.654	156.416	153.427	153.281	156.781	153.742	152.348	155.25	154.211	152.66	153.478	155.303	154.163	153.68	157.152	154.275	152.972	157.944	153.803	152.132	155.053	153.803	153.663	154.278	155.253		9	193.548
L03	115.18	113.303	114.705	115.601	113.598	113.528	114.924	115.202	114.244	113.787	115.09	115.402	113.671	113.666	115.846	115.851	113.888	113.708	115.91	116.261	113.921	113.829	116.514	115.393	113.559	112.885	117.065	115.154	113.697	113.421	117.18	115.18		8	172.043
L04	151.803		148.163	150.18	147.761	149.528	148.228	148.73	147.615	148.539	149.399	148.829	149.312	148.199	149.837	147.829	149.233	148.385	148.739	148.775	148.421	149.834	147.806	148.702	148.236	148.444	148.14	147.902	149.27	147.581	149.169	148.747		13	279.57
L05	110.079	105.961	104.596	108.048	110.851	106.84	104.725	107.388	110.792	107.531	104.992	107.146	111.059	107.857	104.921	107.126	111.93	108.424	105.146	106.337	111.419	108.854	105.183	106.435	111.233	108.551	105.351	106.326	111.011	108.885	105.098	106.346		7	150.538
L06	122.753	121.778	123.34	132.045	123.537	123.421	125.815	131.371	123.303	122.028	126.399	129.284	123.028	122.16	129.02	127.725	122.983	121.938	131.348	125.598	122.848	123.494	132.376	123.632	123.084	124.781	130.806	122.806	122.441	127.626	128.61	122.753		8	172.043
L07	149.039	149.955	149.843	149.683	147.978	151.256	149.247	149.23	148.393	150.986	149.537	149.067	148.298	149.986	149.728	149.362	149.666	149.952	150.202	148.129	150.573	149.963	150.927	147.744	151.191	148.503	148.514	147.449	150.289	148.705	148.475	149.039		10	215.054
L08	117.711	124.91	118.562	117.57	120.517	121.846	117.191	117.534	123.837	118.183	117.362	120.612	121.815	117.354	117.949	124.775	118.008	117.264	121.18	121.11	117.388	117.511	124.048	117.764	117.736	122.081	120.073	117.357	118.41	123.27	117.739	117.711		9	193.548
L09	159.562	161.354	160.548	160.947	160.508	160.966	159.562	158.812	159.376	160.177	160.329	158.41	160.368	159.916	160.287	159.034	159.242	158.5	158.699	160.056	157.868	158.913	159.354	159.562	158.548	159.022	160.902	160.188	161.331	160.053	160.424	159.562		12	258.065
L10	107.461	102.112	102.629	107.191	103.006	102.382	104.801	105.517	102.626	102.649	107.146	103.64	102.612	104.666	106.371	102.506	102.576	107.233	103.831	102.666	104.708	105.809	102.817	102.837	107.244	103.685	102.452	104.82	105.997	102.938	102.669	107.461		8	172.043
L11	163.601	167.997	162.688	168.764	172.202	164.197	164.278	171.969	169.969	162.916	168.817	173.138	165.831	163.812	170.68	168.475	161.57	165.742	170.343	163.61	162.264	169.346	168.157	161.129	165.096	169.289	162.978	161.14	167.652	166.039	159.963	163.601		9	193.548
L12																																		0	0
L13	166.666	166.787	167.292	169.225	168.904	166.197	168.393	168.006	168.879	166.037	168.278	165.992	167.382	165.919	169.051	166.944	167.067	168.056	167.924	166.419	166.671	168.208	166.949	167.935	167.275	168.697	166.542	166.447	166.461	168.213	165.961	166.666		11	236.559
L14	115.228	117.658	111.997	112.987	117.127	115.902	110.987	115.391	117.997	113.573	112.295	116.982	117.396	111.552	114.518	118.148	114.08	111.883	116.399	117.881	111.767	113.78	117.715	114.842	111.598	115.987	118.127	111.731	113.306	117.01	114.596	111.655		9	193.548
L15	111.848	111.385	111.576	111.382	111.497	111.806	111.48	111.312	111.747	111.969	111.601	111.492	111.817	111.902	111.59	111.573	112.154	111.792	111.596	111.716	111.815	111.604	112.073	112.031	111.91	111.638	111.809	111.986	111.843	111.725	111.815	111.848		8	172.043
L16																																		0	0
L17																																		0	0
L18	102.243	101.672	101.807	102.068	101.939	101.644	102.2	102.283	101.927	102.177	102.387	102.229	102.087	102.292	102.283	102.347	102.401	102.505	102.146	102.389	102.318	102.097	102.387	102.55	102.311	102.493	102.59	102.41	102.427	102.693	102.413	102.243		9	193.548
L19																																		0	0
L20																																		0	0
L21																																		0	0
L22																																		0	0
L23																																		0	0
L24																																		0	0
M01	117.407	117.031	116.511	119.216		116.885	116.202	120.264	117.067	117.242	117.952	119.253	117.486	116.191	120.037	117.98		116.952	120.163	117.261	116.846		118.11	117.48	116.441		117.393	116.986	118.82	118.688		115.952		9	193.548
M02	112.475	111.958	111.666	112.48	113.042	112.031	111.711	113.037	112.506	112.317	111.671	113.705	112.298	111.98	111.652	113.497	112.508	112.261	112.312	113.062	112.11	112.008	113.41	112.772	112.317	111.758	113.787	112.43	112.461	112.118	113.935	112.475		9	193.548
M03	140.014	140.452	139.02	139.11	139.736	140.843	138.463	139.233	140.573	140.992	140.306	140.947	141.25	141.222	139.149	139.166	140.775	142.435	141.685	141.68	141.573	141.753	140.208	140.567	140.559	141.596	139.096	139.882	140.39	140.854	138.84	140.014		9	193.548
M04	113.146	109.306	111.008	123.354	114.073	109.565	112.185	123.154	113.031	109.287	113.868	122.52	112.604	109.051	115.278	121.705	111.298	109.09	117.202	120.27	111.5	109.27	120.761	117.385	110.5	109.787	123.084	114.624	109.559	112.733	123.904	113.146		8	172.043
M05	160.857	163.823	156.534	156.124	156	160.045	160.208	157.27	155.424	157.348	162.093	157.346	156.567	156.163	161.579	156.98	155.27	155.413	158.61	159.154	156.919	155.826	157.388	160.188	156.52	156.09	156.309	160.632	155.742	154.287	155.787	160.857		7	150.538
M06	126.772	127.685	127.522	127.025	127.888	126.545	127.48	127.705	127.455	128.07	127.236	128.062	127.551	127.508	126.907	127.685	127.421	127.41	127.14	127.758	127.326	126.708	127.008	127.781	126.927	127.174	127.194	127.07	125.938	126.719	126.492	126.772		10	215.054
M07	107.534	105.781	106.989	108.829	108.753	105.91	107.843	109.441	108.82	106.213	108.272	109.374	108.087	106.188	108.593	109.402	106.941	106.624	109.138	109.483	106.374	107.503	109.463	109.309	106.107	107.778	109.362	108.497	106.084	108.337	109.407	107.534		8	172.043
M08	218.93	229.671	236.792	219.545	216.955	243.528	227.289	218.121	223.966	240.146	224.593	216.694	239.242	224.935	218.202	226.166	238.045	219.893	217.43	238.742	226.365	219.087	221.32	237.309	220.09	213.562	238.764	225.194	218.216	223.374	234.649	218.93		9	193.548
M09	129.795	130.424	130.525	131.944	128.649	128.601	129.753	132.174	128.171	128.216	131.25	130.896	126.851	128.919	130.86	130.272	127.365	127.941	130.107	130.264	126.514	127.126	130.258	130.764	130.983	128.643	131.003	129.635	128.056	126.188	130.638	129.795		8	172.043
M10	115.798	115.587	118.087	118.522	113.303	116.087	117.778	118.593	112.916	117.354	118.346	117.581	113.719	117.57	118.146	115.261	114.64	118.191	118.829	113.879	116.475	118.278	118.177	113.006	117.16	118.197	116.331	114.166	117.857	118.379	114.461	115.798		8	172.043
M11	115.587	109.146	114.697	117.306	109.5	108.963	119.989	112.402	109.438	114.101	118.02	109.91	108.758	119.685	112.902	109.461	114.475	117.135	109.913	109.402	119.916	111.941	109.163	115.947	116.225	109.784	110.719	119.716	111.449	109.174	117.284	115.587		9	193.548
M12	117.098	117.022	116.992	119.317	120.037	116.708	117.287	121.857	117.694	117.112	117.73	121.581	116.831	117	121.14	118.666	117.261	117.646	122.348	117.492	117.638	120.365	119.919	116.896	118.028	121.584	116.618	117.202	119.93	119.632	116.32	117.098		8	172.043
M13	114.18	115.011	110.826	109.817	113.115	114.947	111.202	110.194	114.514	113.972	110.868	110.062	115.317	113.199	111.065	110.646	115.933	112.671	110.067	110.882	116.115	112.27	110.621	110.944	116.053	112.18	110.812	111.983	115.579	111.851	110.621	114.18		8	172.043
M14	109.065	109.006	111.32	107.261	107.267	111.486	109.843	107.059	108.778	112.076	108.138	107.444	111.174	110.174	107.146	108.562	111.831	108.458	107.239	110.702	110.868	107.301	108.275	111.927	108.612	107.051	110.107	111.191	107.236	108.146	111.795	109.065		9	193.548
M15	122.921	109.169	110.368	122.795	113.424	108.809	118.073	119.584	110.199	110.084	123.02	113.975	109.194	117.028	119.907	110.531	110.073	123.045	114.191	108.963	116.874	119.733	110.404	110.242	122.989	114.329	109.486	118.301	118.888	110.093	111.194	122.921		8	172.043
M16	125.34	125.197	136.663	180.065	141.843	125.463	151.444	176.753	131.284	125.427	165.666	166.666	126.247	126.177	176.132	153.191	125.562	138.053	178.882	141.73	125.213	149.691	175.115	130.725	125.126	164.59	164.031	126.671	128.91	177.983	148.612	125.34		8	172.043
M17	109.846	111.612	109.893	109.559	116.607	111.522	110.056	113.756	113.43	110.275	109.713	116.455	111.41	109.955	113.416	113.803	110.334	109.447	116.233	110.772	109.907	113.994	113.185	110.309	110.326	116.463	111.16	109.68	114.466	112.823	110.149	109.846		9	193.548
M18	145.61	144.649	146.264	145.812	144.919	145.494	146.382	145.087	144.64	146.183	146.699	145.312	144.882	145.966	145.652	144.256	145.433	145.719	144.994	144.239	146.017	145.829	144.115	144.772	146.194	145.5	144.253	145.809	145.961	144.346	144.919	146.006		8	172.043
M19																																		0	0
M20																																		0	0
M21																																		0	0
M22																																		0	0
M23																																		0	0
M24																																		0	0
N01	116.231	115.939	115.266	114.604	115.468	116.199	115.354	114.864	115.731	116.21	114.997	115.391	116.069	116.535	115.184	115.128	116.141	116.223	114.848	115.707	116.019	115.936	114.987	116.088	116.439	115.261	114.976	116.056	116.213	114.699	115.33	116.231		7	150.538
N02	125.346	123.228	123.306	125.376	124.705	122.77	124.27	125.388	124.003	123.253	125.303	125.315	123.087	124.244	125.205	124.143	122.93	125.079	125.329	123.348	123.978	125.222	124.264	122.688	125.006	125.278	123.309	123.812	125.626	124.506	122.857	124.767		8	172.043
N03	105.801	102.435	104.067	103.969	102.736	102.831	104.107	104.876	102.893	102.978	103.846	105.152	103	103.053	103.556	105.385	103.183	103.065	103.23	105.219	103.199	103.126	103.236	105.778	103.48	103.242	103.317	105.579	103.596	103.124	103.337	105.801		7	150.538
N04	105.629	106.104	105.449	106.531	106.337	105.688	106.093	106.719	106.171	105.612	106.514	106.494	106.343	105.503	106.556	106.093	106.132	105.834	106.287	106.267	105.663	106.677	106.096	106.213	105.551	106.68	106.23	105.933	105.902	106.084	106.202	105.629		11	236.559
N05																																		0	0
N06	116.295	116.051	115.031	115.135	115.933	116.056	114.27	115.576	115.882	116.542	114.371	116.374	116.674	115.966	114.733	116.404	116.963	115.787	114.86	117.528	116.326	115.388	115.435	116.14	116.382	114.801	115.907	116.57	116.292	114.211	116.037	116.295		7	150.538
N07	111.624	110.831	119.694	121.213	110.57	112.101	120.615	120.548	109.427	113.817	121.152	120.284	108.826	115.469	121.52	118.913	109.346	117.351	122.258	117.404	109.646	117.795	121.86	114.84	110.556	118.944	122.233	112.612	112.146	120.534	121.986	110.829		8	172.043
N08																																		0	0
N09	135.767	136.857	136.562	146.705	138.865	136.601	137.539	147.261	136.722	136.188	141.728	144.267	136.267	135.716	144.284	140.663	135.93	135.823	146.837	137.657	136.427	137.75	145.177	135.837	136.247	142.857	142.281	136.301	137.011	147.211	137.947	135.767		9	193.548
N10	141.878	142.484	132.019	130.987	146.92	138.41	129.473	138.617	144.625	133.835	129.444	145.5	139.582	129.997	138.598	143.255	132.402	130.13	147.285	138.426	129.46	139.713	142.928	131.888	130.516	145.029	138.005	129.404	139.13	143.343	132.019	130.79		9	193.548
N11	104.447	103.778	103.989	104.534	103.978	104.242	104.522	104.289	104.191	104.503	104.632	104.402	104.34	104.61	104.326	104.36	104.643	104.708	104.208	104.57	104.879	104.331	104.382	104.879	104.483	104.253	104.669	104.694	104.441	104.607	104.573	104.447		9	193.548
N12	132.744	140.228	133.612	132.685	137.801	136.711	132.506	134.649	139.806	132.733	133.371	141.129	133.264	133.419	140.969	133.612	133.244	139.52	134.323	132.753	137.795	136.292	132.848	136.14	137.969	132.758	134.48	139.916	132.89	133.326	140.846	132.834		10	215.054
N13	148.764	145.483	142.663	147.323	146.699	143.573	144.399	147.882	145.455	143.36	147.393	147.222	144.351	145.657	148.098	145.222	143.517	148.126	146.435	143.511	147.067	147.556	144.031	145.104	148.149	145.006	144.261	148.556	146.351	143.334	147.303	147.315		8	172.043
N14	119.525	121.236	119.952	118.031	122.087	121	116.548	123.278	121.542	117.489	122.317	121.697	118.702	120.913	121.789	118.935	119.272	121.598	119.882	117.952	122.34	120.826	117.003	122.992	121.18	117.34	122.449	121.247	118.205	120.921	121.587	119.525		10	215.054
N15	176.09	177.649	176.593	171.317	171.062	178.949	177.823	174.39	176.301	180.357	175.315	169.992	182.124	177.287	174.632	176.385	176.073	179.699	173.003	180.438	177.722	177.312	173.994	175.309	173.972	169.185	177.494	176.284	169.888	171.747	179.837	176.09		10	215.054
N16	116.357	116.86	116.539	116.719	116.787	117.205	116.228	116.309	116.697	117.275	116.323	117.846	117.685	116.646	116.919	117.292	117.36	116.166	117.219	117.441	116.472	116.857	117.18	117.118	116.087	116.764	117.202	116.719	116.542	116.511	117.199	116.357		9	193.548
N17	118.413	112.795	114.087	121.02	115.076	112.935	117.48	118.952	113.171	113.222	120.404	116.171	112.753	115.919	120.014	113.688	113.073	119.624	116.851	112.657	114.534	120.893	114.287	113.146	118.817	117.419	112.966	113.98	120.907	114.461	112.801	118.413		8	172.043
N18																																		0	0
N19																																		0	0
N20																																		0	0
N21																																		0	0
N22																																		0	0
N23																																		0	0
N24																																		0	0
O01	136.208	135.469	138.699	137.798	136.239	136.174	138.615	137.966	136.424	136.298	138.857	137.978	135.683	136.244	138.86	138.154	135.587	136.539	138.48	137.393	135.267	136.581	138.584	136.365	134.876	137.152	138.185	136.511	136.239	138.202	138.053	136.208		8	172.043
O02	164.904	166.441	167.947	168.295	165.716	168.59	168.011	165.149	167.531	167.537	164.857	167.677	167.989	164.941	168.194	167.643	165.621	168.219	167.789	165.497	169.037	168.806	164.758	167.871	168.421	164.907	167.933	166.691	164.941	167.68	167.354	164.904		10	215.054
O03	123.778	117.494	115.065	123.129	121.73	115.18	118.475	125.354	118.267	115.247	122.334	122.671	115.792	117.16	125.253	119.466	115.222	122.334	123.343	116.284	117.093	125.242	119.039	115.02	122.699	122.362	115.685	118.52	124.494	117.781	115.593	123.778		8	172.043
O04	107.556	116.416	105.68	103.947	109.32	116.761	105.154	104.202	110.722	115.096	104.778	104.34	112.801	113.402	104.758	104.331	113.753	112.989	104.615	104.57	115.213	111.289	104.615	104.624	116.952	109.772	104.601	105.826	117.607	108.334	104.379	107.556		8	172.043
O05	139.32	137.829	145.635	153.624	143.989	138.407	147.643	152.888	142.466	139.657	149.82	151.183	139.683	141.022	150.598	149.09	138.744	142.236	152.823	147.427	137.497	144.713	153.278	145.309	138.034	146.978	152.329	142.138	139.079	149.199	150.736	139.32		8	172.043
O06	125.357	122.683	121.41	126.073	123.846	122.75	121.388	125.371	124.09	122.803	121.862	125.747	124.975	122.778	121.486	124.691	124.626	122.722	121.233	124.489	124.551	122.551	121.037	124.23	124.716	122.497	121.52	124.93	123.978	122.66	121.719	125.357		7	150.538
O07	112.169	111.045	113.978	112.362	111.674	111.174	114.792	112.143	111.258	111.489	114.66	111.463	111.407	113.138	113.587	111.764	111.278	114.553	112.18	111.733	111.618	114.758	111.764	111.587	113.801	113.02	112.264	111.315	114.632	112	111.334	112.169		8	172.043
O08	186.447	180.537	165.874	189.152	183.581	165.112	185.778	183.112	166.888	181.427	184.871	171.281	176.261	184.185	174.896	169.407	185.236	178.756	166.037	187.534	181.152	163.303	185.267	181.404	163.404	185.065	182.278	165.522	182.966	183.663	167.011	180.287		9	193.548
O09	192.396	194.587	193.188	181.938	193.098	194.548	185.093	187.256	195.067	193.183	182.688	195.385	194.41	183.146	189.559	194.427	187.199	184.396	194.253	192.584	182.008	192.851	195.006	183.447	188.16	193.75	188.902	183.348	192.11	191.166	180.455	192.396		9	193.548
O10	135.357	129.919	126.756	129.961	135.66	126.935	127.747	134.961	130.61	126.514	129.952	135.848	127.154	127.638	135.23	130.118	126.34	129.86	134.702	126.093	127.649	135.037	128.149	126.916	132.022	132.435	125.584	127.986	134.539	126.697	127.199	134.143		8	172.043
O11	181.483	232.638	193.837	182.289	216.98	216.025	187.461	185.963	235.14	197.39	183.034	208.874	219.89	187.096	185.23	232.927	196.618	184.152	208.081	219.247	187.483	184.466	231.18	193.607	180.652	210.711	215.323	185.963	190.334	228.247	193.343	181.483		9	193.548
O12	106.478	106.624	106.011	105.795	106.413	106.312	105.626	106.149	106.621	106.385	106.07	106.607	106.427	105.907	106.402	106.944	106.463	106.143	106.865	106.761	106.433	106.511	107.017	106.284	106.452	106.862	106.865	106.219	106.385	106.843	106.244	106.478		9	193.548
O13	127.927	128.416	149.365	131.657	127.565	140.261	140.146	128.101	130.177	148.039	130.306	127.854	144.416	137.312	127.646	134.963	145.104	128.68	127.449	146.952	133.365	127.756	139.138	140.506	127.868	130.989	147.41	129.756	127.719	145.725	135.433	127.705		9	193.548
O14	226.362	210.531	230.393	213.081	211.84	224.163	217.458	209.368	216.02	224.354	208.545	212.081	226.952	209.098	209.817	226.938	211.492	208.528	223.191	216.826	208.59	216.188	221.185	209.888	214.185	225.211	209.865	212.067	227.031	209.003	209.025	226.362		9	193.548
O15	135.174	150.315	134.219	132.89	149.256	137.831	132.368	146.986	140.671	131.848	144.466	142.952	131.89	141.68	145.708	132.048	140.385	145.823	132.197	139.284	147.674	131.916	138.025	148.534	132.261	136.517	148.64	132.508	135.598	148.983	133.096	135.174		10	215.054
O16	111.879	107.876	103.963	107.52	109.997	107.385	102.348	111.278	108.61	104.312	107.598	110.517	107.132	102.654	112.202	109.028	104.059	108.98	109.778	106.632	103.747	111.306	107.98	102.82	110.815	108.89	104.862	107.211	110.272	107.037	102.778	111.879		8	172.043
O17	420.289	427.865	427.82	431.188	429.708	428.652	429.801	431.86	424.565	426.393	430.039	426.278	423.003	426.846	425.185	421.739	424.545	424.225	422.823	423.511	426.781	422.413	423.129	425.506	423.756	420.871	424.157	426.256	421.315	424.427	425.989	420.289		10	215.054
O18	494.399	497.404	492.663	499.008	497.213	495.851	487.947	499.82	496.882	491.098	496.031	497.25	494.626	483.893	499.607	493.994	488.438	491.433	494.258	493.713	484.306	497.421	493.629	489.756	491.264	495.104	492.545	483.379	496.913	490.64	486.149	494.399		9	193.548
O19																																		0	0
O20																																		0	0
O21																																		0	0
O22																																		0	0
O23																																		0	0
O24																																		0	0
P01	104.992	105.834	103.834	105.492	107.02	105.211	104.281	106.694	106.584	104.424	105.022	107.115	105.963	104.042	106.087	106.935	104.725	104.789	107.017	106.23	103.98	106.014	106.978	104.719	105.025	107.334	106.067	104.132	106.197	107.343	105.008	104.992		9	193.548
P02	133.11	121.539	138.812	131.315	123.202	134.761	134.91	123.902	129.772	139.16	125.031	125.997	141.551	125.242	122.986	143.966	125.756	121.66	145.823	126.938	121.354	143.461	128.494	121.567	141.798	130.228	122.75	140.126	132.194	122.921	138.32	133.11		10	215.054
P03																																		0	0
P04	174.893	178.329	160.09	151.27	177.163	172.666	157.75	156.812	177.301	168.228	156.685	161.952	177.301	165.921	151.817	166.081	175.812	162.629	153.57	173.087	171.635	157.919	151.421	176.503	174.107	159.969	158.138	177.413	165.289	151.292	166.034	174.893		8	172.043
P05	167.806	169.607	183.048	169.433	169.61	181.531	169.699	169.455	171.621	181.053	170.413	170.039	181.739	168.916	168.834	173.534	176.306	168.739	169.022	181.267	168.935	169.949	179.885	170.997	169.23	168.711	180.197	168.385	169.154	179.236	168.531	167.806		9	193.548
P06	165.098	144.472	165.138	147.857	148.458	149.972	160.334	147.205	147.478	158.494	152.36	146.823	144.86	164.025	146.584	148.98	152.483	156.244	146.525	143.739	163.368	148.997	148.393	149.646	160.792	146.64	148.376	156.969	151.216	146.666	145.52	165.098		8	172.043
P07	177.871	223.618	196.11	179.708	195.983	220.213	181.91	177.728	224.444	194.43	178.39	195.43	219.612	181.143	177.649	223.427	192.997	178.803	200.494	213.879	180.621	178.629	228.272	187.98	177.907	207.067	208.081	181.362	184.904	224.806	182.848	177.871		9	193.548
P08	101.924	102.017	102.124	102.351	102.292	102.216	102.424	102.438	102.635	102.756	102.427	102.694	102.744	102.68	102.632	102.607	102.598	102.64	102.494	102.657	102.89	102.871	102.798	102.688	102.593	102.837	102.5	102.629	102.854	102.61	102.862	102.77		8	172.043
P09	144.39	134.927	137.643	144.537	138.36	135.59	140.761	144.365	136.348	137.441	145.298	138.997	134.688	140.449	144.694	136.003	137.101	144.112	139.806	135.346	140.264	142.868	134.438	136.07	144.02	139.129	135.455	140.781	142.216	135.14	137.48	144.39		8	172.043
P10	99.764	99.0309	99.1236	99.3427	99.3174	99.236	99.4129	99.3624	99.3511	99.5618	99.4298	99.5281	99.5506	99.4691	99.6517	99.6629	99.4073	99.618	99.6095	99.6742	99.632	99.6966	99.7865	99.6095	99.5393	99.8034	99.5478	99.5646	99.6601	99.7584	99.9494	99.764		10	215.054
P11	165.419	160.236	128.815	163.008	162.944	134.711	153.376	164.604	145.576	141.587	164.826	152.374	135.185	164.298	158.337	129.829	163.242	160.301	129.413	161.166	162.629	134.553	153.992	162.854	139.463	148.624	164.256	144.84	142.506	164.039	150.494	135.893		9	193.548
P12																																		0	0
P13	114.098	114.579	112.904	117.256	115.862	114.407	114.362	117.09	115.831	114.287	115.652	116.871	115.129	113.466	116.955	115.846	114.272	114.438	116.876	115.829	113.983	115.368	117.228	115.823	113.865	117.014	116.399	114.18	114.548	117.494	115.497	114.098		9	193.548
P14	142.643	131.618	135.716	140.253	132.61	131.126	142.722	135.59	132.129	136.003	141.404	132.708	130.604	141.16	136.031	130.902	134.292	142.191	134.264	132.702	142.815	136.312	132.514	135.461	141.744	133.334	131.494	141.059	135.469	132.242	135.295	142.643		8	172.043
P15	101.399	100.795	100.461	101.264	101.051	101.098	101.247	101.098	101.107	101.079	101.402	101.447	101.028	101.733	101.233	101.312	101.573	101.548	101.157	101.463	101.525	101.365	101.472	101.615	101.323	101.463	101.66	101.287	101.326	101.517	101.854	101.399		10	215.054
P16	135.11	134.826	137.444	135.551	134.907	136.559	136.893	135.48	135.132	138.657	134.691	135.185	137.604	135.315	135.466	135.503	137.298	136.034	135.494	137.385	135.034	135.152	136.823	135.287	135.042	135.233	136.983	135.185	134.284	138.045	134.643	135.11		9	193.548
P17	97.1517	96.2809	96.5084	96.5674	96.5365	96.8287	96.7753	96.7893	96.868	97.0112	96.736	96.7556	96.7978	96.9972	96.7135	97.1994	97.0365	96.8989	96.9607	96.9354	96.9438	96.7978	97.0337	96.9803	96.882	97.2753	97.0674	96.9494	97.3343	97.1938	96.8567	97.1517		10	215.054
P18	133.486	102.862	106.421	149.725	120.5	102.494	116.854	149.492	109.331	103.624	128.508	142.497	104.997	105.222	141.242	130.284	102.969	107.413	150.404	120	102.904	116.43	150.022	109.413	104.154	128.919	142.09	104.699	105.331	142.048	129.52	103.034		8	172.043
P19																																		0	0
P20																																		0	0
P21																																		0	0
P22																																		0	0
P23																																		0	0
P24																																		0	0

## Sheet: HEART RATE
Column	Row	# Peaks	Heart Rate	Treatment (µM)
1	A	0		0
1	B	7	150.538	0
1	C	7	150.538	0
1	D	0		0
1	E	7	150.538	0
1	F	9	193.548	0
1	G	9	193.548	0
1	H	8	172.043	0
1	I	9	193.548	0
1	J	12	258.065	0
1	K	0		0
1	L	10	215.054	0
1	M	9	193.548	0
1	N	7	150.538	0
1	O	8	172.043	0
1	P	9	193.548	0
2	A	8	172.043	0
2	B	8	172.043	0
2	C	0		0
2	D	9	193.548	0
2	E	0		0
2	F	0		0
2	G	9	193.548	0
2	H	8	172.043	0
2	I	8	172.043	0
2	J	8	172.043	0
2	K	0		0
2	L	9	193.548	0
2	M	9	193.548	0
2	N	8	172.043	0
2	O	10	215.054	0
2	P	10	215.054	0
3	A	8	172.043	0.05
3	B	11	236.559	0.05
3	C	9	193.548	0.05
3	D	8	172.043	0.05
3	E	7	150.538	0.05
3	F	8	172.043	0.05
3	G	9	193.548	0.05
3	H	9	193.548	0.05
3	I	10	215.054	0.05
3	J	0		0.05
3	K	9	193.548	0.05
3	L	8	172.043	0.05
3	M	9	193.548	0.05
3	N	7	150.538	0.05
3	O	8	172.043	0.05
3	P	0		0.05
4	A	9	193.548	0.05
4	B	0		0.05
4	C	9	193.548	0.05
4	D	0		0.05
4	E	9	193.548	0.05
4	F	8	172.043	0.05
4	G	0		0.05
4	H	8	172.043	0.05
4	I	7	150.538	0.05
4	J	8	172.043	0.05
4	K	7	150.538	0.05
4	L	13	279.57	0.05
4	M	8	172.043	0.05
4	N	11	236.559	0.05
4	O	8	172.043	0.05
4	P	8	172.043	0.05
5	A	0		0.098
5	B	9	193.548	0.098
5	C	8	172.043	0.098
5	D	8	172.043	0.098
5	E	8	172.043	0.098
5	F	7	150.538	0.098
5	G	9	193.548	0.098
5	H	0		0.098
5	I	8	172.043	0.098
5	J	8	172.043	0.098
5	K	7		0.098
5	L	7	150.538	0.098
5	M	7	150.538	0.098
5	N	0		0.098
5	O	8	172.043	0.098
5	P	9	193.548	0.098
6	A	8	172.043	0.098
6	B	8	172.043	0.098
6	C	8	172.043	0.098
6	D	8	172.043	0.098
6	E	9	193.548	0.098
6	F	8	172.043	0.098
6	G	8	172.043	0.098
6	H	8	172.043	0.098
6	I	8	172.043	0.098
6	J	7	150.538	0.098
6	K	8	172.043	0.098
6	L	8	172.043	0.098
6	M	10	215.054	0.098
6	N	7	150.538	0.098
6	O	7	150.538	0.098
6	P	8	172.043	0.098
7	A	9	193.548	0.195
7	B	8	172.043	0.195
7	C	8	172.043	0.195
7	D	8	172.043	0.195
7	E	0		0.195
7	F	10	215.054	0.195
7	G	10	215.054	0.195
7	H	0		0.195
7	I	0		0.195
7	J	0		0.195
7	K	7	150.538	0.195
7	L	10	215.054	0.195
7	M	8	172.043	0.195
7	N	8	172.043	0.195
7	O	8	172.043	0.195
7	P	9	193.548	0.195
8	A	9	193.548	0.195
8	B	8	172.043	0.195
8	C	8	172.043	0.195
8	D	9	193.548	0.195
8	E	8	172.043	0.195
8	F	0		0.195
8	G	9	193.548	0.195
8	H	7	150.538	0.195
8	I	0		0.195
8	J	0		0.195
8	K	13	279.57	0.195
8	L	9	193.548	0.195
8	M	9	193.548	0.195
8	N	0		0.195
8	O	9	193.548	0.195
8	P	8	172.043	0.195
9	A	0		0.39
9	B	10	215.054	0.39
9	C	9	193.548	0.39
9	D	8	172.043	0.39
9	E	0		0.39
9	F	8	172.043	0.39
9	G	9	193.548	0.39
9	H	0		0.39
9	I	0		0.39
9	J	9	193.548	0.39
9	K	9	193.548	0.39
9	L	12	258.065	0.39
9	M	8	172.043	0.39
9	N	9	193.548	0.39
9	O	9	193.548	0.39
9	P	8	172.043	0.39
10	A	9	193.548	0.39
10	B	9	193.548	0.39
10	C	8	172.043	0.39
10	D	8	172.043	0.39
10	E	8	172.043	0.39
10	F	8	172.043	0.39
10	G	10	215.054	0.39
10	H	9	193.548	0.39
10	I	11	236.559	0.39
10	J	8	172.043	0.39
10	K	0		0.39
10	L	8	172.043	0.39
10	M	8	172.043	0.39
10	N	9	193.548	0.39
10	O	8	172.043	0.39
10	P	10	215.054	0.39
11	A	9	193.548	0.78
11	B	9	193.548	0.78
11	C	9	193.548	0.78
11	D	0		0.78
11	E	9	193.548	0.78
11	F	9	193.548	0.78
11	G	8	172.043	0.78
11	H	8	172.043	0.78
11	I	10	215.054	0.78
11	J	9	193.548	0.78
11	K	8	172.043	0.78
11	L	9	193.548	0.78
11	M	9	193.548	0.78
11	N	9	193.548	0.78
11	O	9	193.548	0.78
11	P	9	193.548	0.78
12	A	9	193.548	0.78
12	B	11	236.559	0.78
12	C	8	172.043	0.78
12	D	10	215.054	0.78
12	E	8	172.043	0.78
12	F	8	172.043	0.78
12	G	9	193.548	0.78
12	H	10	215.054	0.78
12	I	10	215.054	0.78
12	J	9	193.548	0.78
12	K	0		0.78
12	L	0		0.78
12	M	8	172.043	0.78
12	N	10	215.054	0.78
12	O	9	193.548	0.78
12	P	0		0.78
13	A	10	215.054	1.56
13	B	8	172.043	1.56
13	C	9	193.548	1.56
13	D	6	129.032	1.56
13	E	9	193.548	1.56
13	F	8	172.043	1.56
13	G	9	193.548	1.56
13	H	8	172.043	1.56
13	I	9	193.548	1.56
13	J	8	172.043	1.56
13	K	9	193.548	1.56
13	L	11	236.559	1.56
13	M	8	172.043	1.56
13	N	8	172.043	1.56
13	O	9	193.548	1.56
13	P	9	193.548	1.56
14	A	9	193.548	1.56
14	B	8	172.043	1.56
14	C	9	193.548	1.56
14	D	9	193.548	1.56
14	E	8	172.043	1.56
14	F	8	172.043	1.56
14	G	8	172.043	1.56
14	H	9	193.548	1.56
14	I	8	172.043	1.56
14	J	0		1.56
14	K	9	193.548	1.56
14	L	9	193.548	1.56
14	M	9	193.548	1.56
14	N	10	215.054	1.56
14	O	9	193.548	1.56
14	P	8	172.043	1.56
15	A	9	193.548	3.125
15	B	9	193.548	3.125
15	C	9	193.548	3.125
15	D	8	172.043	3.125
15	E	0		3.125
15	F	8	172.043	3.125
15	G	12	258.065	3.125
15	H	8	172.043	3.125
15	I	6	129.032	3.125
15	J	9	193.548	3.125
15	K	8	172.043	3.125
15	L	8	172.043	3.125
15	M	8	172.043	3.125
15	N	10	215.054	3.125
15	O	10	215.054	3.125
15	P	10	215.054	3.125
16	A	0		3.125
16	B	0		3.125
16	C	8	172.043	3.125
16	D	8	172.043	3.125
16	E	9	193.548	3.125
16	F	8	172.043	3.125
16	G	9	193.548	3.125
16	H	9	193.548	3.125
16	I	13	279.57	3.125
16	J	8	172.043	3.125
16	K	10	215.054	3.125
16	L	0		3.125
16	M	8	172.043	3.125
16	N	9	193.548	3.125
16	O	8	172.043	3.125
16	P	9	193.548	3.125
17	A	0		6.25
17	B	8	172.043	6.25
17	C	9	193.548	6.25
17	D	0		6.25
17	E	8	172.043	6.25
17	F	8	172.043	6.25
17	G	8	172.043	6.25
17	H	0		6.25
17	I	7	150.538	6.25
17	J	8	172.043	6.25
17	K	9	193.548	6.25
17	L	0		6.25
17	M	9	193.548	6.25
17	N	8	172.043	6.25
17	O	10	215.054	6.25
17	P	10	215.054	6.25
18	A	9	193.548	6.25
18	B	9	193.548	6.25
18	C	8	172.043	6.25
18	D	8	172.043	6.25
18	E	7	150.538	6.25
18	F	11	236.559	6.25
18	G	8	172.043	6.25
18	H	8	172.043	6.25
18	I	9	193.548	6.25
18	J	8	172.043	6.25
18	K	10	215.054	6.25
18	L	9	193.548	6.25
18	M	8	172.043	6.25
18	N	0		6.25
18	O	9	193.548	6.25
18	P	8	172.043	6.25
19	A	0		12.5
19	B	0		12.5
19	C	0		12.5
19	D	0		12.5
19	E	0		12.5
19	F	0		12.5
19	G	0		12.5
19	H	0		12.5
19	I	0		12.5
19	J	0		12.5
19	K	0		12.5
19	L	0		12.5
19	M	0		12.5
19	N	0		12.5
19	O	0		12.5
19	P	0		12.5
20	A	0		12.5
20	B	0		12.5
20	C	0		12.5
20	D	0		12.5
20	E	0		12.5
20	F	0		12.5
20	G	0		12.5
20	H	0		12.5
20	I	0		12.5
20	J	0		12.5
20	K	0		12.5
20	L	0		12.5
20	M	0		12.5
20	N	0		12.5
20	O	0		12.5
20	P	0		12.5
21	A	0		25
21	B	0		25
21	C	0		25
21	D	0		25
21	E	0		25
21	F	0		25
21	G	0		25
21	H	0		25
21	I	0		25
21	J	0		25
21	K	0		25
21	L	0		25
21	M	0		25
21	N	0		25
21	O	0		25
21	P	0		25
22	A	0		25
22	B	0		25
22	C	0		25
22	D	0		25
22	E	0		25
22	F	0		25
22	G	0		25
22	H	0		25
22	I	0		25
22	J	0		25
22	K	0		25
22	L	0		25
22	M	0		25
22	N	0		25
22	O	0		25
22	P	0		25
23	A	0		50
23	B	0		50
23	C	0		50
23	D	0		50
23	E	0		50
23	F	0		50
23	G	0		50
23	H	0		50
23	I	0		50
23	J	0		50
23	K	0		50
23	L	0		50
23	M	0		50
23	N	0		50
23	O	0		50
23	P	0		50
24	A	0		50
24	B	0		50
24	C	0		50
24	D	0		50
24	E	0		50
24	F	0		50
24	G	0		50
24	H	0		50
24	I	0		50
24	J	0		50
24	K	0		50
24	L	0		50
24	M	0		50
24	N	0		50
24	O	0		50
24	P	0		50

## Sheet: Unsuccessful wells
	1	2	3	4	5	6	7	8	9	10	11	12	13	14	15	16	17	18	19	20	21	22	23	24
A	W.O.				N.E.				W.O.								W.O.		(N/A)	(N/A)	(N/A)	(N/A)	(N/A)	(N/A)
B				W.O.												W.O.			(N/A)	(N/A)	(N/A)	(N/A)	(N/A)	(N/A)
C		W.O.																	(N/A)	(N/A)	(N/A)	(N/A)	(N/A)	(N/A)
D	W.O.																Dead		(N/A)	(N/A)	(N/A)	(N/A)	(N/A)	(N/A)
E		W.O.					W.O.		W.O.						W.O.				(N/A)	(N/A)	(N/A)	(N/A)	(N/A)	(N/A)
F		W.O.						W.O.											(N/A)	(N/A)	(N/A)	(N/A)	(N/A)	(N/A)
G				W.O.															(N/A)	(N/A)	(N/A)	(N/A)	(N/A)	(N/A)
H					N.E.		U.H.		W.O.								N.E.		(N/A)	(N/A)	(N/A)	(N/A)	(N/A)	(N/A)
I							W.O.	N.E.	W.O.										(N/A)	(N/A)	(N/A)	(N/A)	(N/A)	(N/A)
J			W.O.				Dead	Dead						Dead					(N/A)	(N/A)	(N/A)	(N/A)	(N/A)	(N/A)
K	Dead	Dead								N.E.		U.H.							(N/A)	(N/A)	(N/A)	(N/A)	(N/A)	(N/A)
L												W.O.				W.O.	N.E.		(N/A)	(N/A)	(N/A)	(N/A)	(N/A)	(N/A)
M																			(N/A)	(N/A)	(N/A)	(N/A)	(N/A)	(N/A)
N					Dead			W.O.										W.O.	(N/A)	(N/A)	(N/A)	(N/A)	(N/A)	(N/A)
O																			(N/A)	(N/A)	(N/A)	(N/A)	(N/A)	(N/A)
P			N.E.									Dead							(N/A)	(N/A)	(N/A)	(N/A)	(N/A)	(N/A)
