# Supplementary material for: High-Content Screening in Zebrafish Embryos Identifies Butafenacil as a Potent Inducer of Anemia
Source: PLoS One. 2014 Aug 4;9(8):e104190. doi: 10.1371/journal.pone.0104190 (PMC4121296; doi:10.1371/journal.pone.0104190)
Supplement: Dataset S1 — Microsoft Excel spreadsheets containing raw data for all chemical screening assays. (ZIP) [file pone.0104190.s036.zip › Dataset S1/26- Carfentrazone-ethyl/Carfentrazone-ethyl_ISV.xlsx]

## Sheet: Description
ToxCast Screen - ISV
Chemical	Carfentrazone-ethyl
Data was collected using the Intersegmental Vessel Journal in MetaXpress
Imaged 74 hpf fli1 larvae using ImageXpress
Incubated larvae in 100 mg/l MS-222 for 30 min
Centrifuged plate for 2 min at 200 rpm
Imaging parameters:
*1 frame
*FITC
*2X magnification; 1 site/well
Had the doors off of the imager and the fan on to stablize temperature
Test Initation Date: 10/8/13
Imaging Date: 10/11/13
Start Imaging Temperature: 27°C
End Imaging Temperature: 27°C
Total Imaging Duration: 0:10
W.O. = Wrong Orientation
U.H. = Unhatched
N.A. = Not Analyzed (Did not meet analysis criteria)
Malf. = Malformed

## Sheet: ISV
Time point	1
Measurement	Thresholded Area (Show Region Statistics)
	1	2	3	4	5	6	7	8	9	10	11	12	13	14	15	16	17	18	19	20	21	22	23	24
A		284560	134907	204334				133293		133022	137542		248561	150934		251882		321903
B	297181	145560			138448	206938	72363.6	253569	63272.6		243718		223068	132595	108707
C	147508		215175	152923	158098	160972	257464		202147	118412	257558	282977	235065		175093	179134	146800	296973
D			144706	245645	159587	101188	134168			254954			248373	195983	126785	196753
E	177884		178654	93326		103417						146518	124921				172979
F			272335	271429		209343	244176					153662	163409		178300		183882	233992
G		231649			264629	122255	251664	138792	129336	135376	142967	112581		123546			143707	124525
H		139625		220329		92232.6				324704				93076.1	231055
I	250258	190620	207490	162003	105000	163774						106103		171907	229400		91920.2	118496
J	225703	106884		83547.7		201366			240303	165242	174406	290756	145675		185611	290329		263608
K			100178			125660			261171		287174		128128	172927	269158		156974
L	255767	256839	112195		135022	130127	96772.9		78455.5	221204			145394	320685	201502
M	188141	197753	104895	80642.4	195441	88546.2	147445	278895	135949		166460	144665	123806	131450	119704		188370
N			71020.3	106614			340241		150059	225609	268565			175114	186673	243323	179696
O	125837	125212		179758	272793		106812				259734			86442.7		161222	353737	282852
P	136417	273990		135834	196889	287101	246603		287965				107999	199148	170948	123609		196607

## Sheet: Normalized ISV
Row	Treatment (µM)	ISV Area	Body Length (µm)	Normalized ISV
A	0
B	0	297181	3040.83	97.7304
C	0	147508	2879.01	51.2356
D	0
E	0	177884	2971.23	59.8687
F	0
G	0
H	0
I	0	250258	2751.54	90.9519
J	0	225703	2865.87	78.7555
K	0
L	0	255767	2923.98	87.4722
M	0	188141	2869.46	65.5668
N	0
O	0	125837	3069.06	41.0018
P	0	136417	3019.65	45.1765
A	0	284560	2986.76	95.2739
B	0	145560	3061.95	47.5384
C	0
D	0
E	0
F	0
G	0	231649	3001.28	77.1833
H	0	139625	3027.58	46.1175
I	0	190620	2921.7	65.2428
J	0	106884	2883.34	37.0696
K	0
L	0	256839	3041.59	84.4423
M	0	197753	3075.74	64.2944
N	0
O	0	125212	3031.49	41.3039
P	0	273990	2979.42	91.9609
A	0.05	134907	2995.61	45.0351
B	0.05
C	0.05	215175	2842.01	75.7123
D	0.05	144706	2838.05	50.9879
E	0.05	178654	2920.62	61.17
F	0.05	272335	3040.76	89.5613
G	0.05
H	0.05
I	0.05	207490	2966.76	69.938
J	0.05
K	0.05	100178	2867.93	34.9305
L	0.05	112195	2965.34	37.8356
M	0.05	104895	2817.64	37.2281
N	0.05	71020.3	2971.64	23.8993
O	0.05
P	0.05
A	0.05	204334	3083.5	66.2669
B	0.05
C	0.05	152923	2954.68	51.7561
D	0.05	245645	2929.93	83.8398
E	0.05	93326	2961.34	31.5148
F	0.05	271429	3087.15	87.9221
G	0.05
H	0.05	220329	3116.86	70.6895
I	0.05	162003	2895.03	55.9591
J	0.05	83547.7	2975.98	28.074
K	0.05
L	0.05
M	0.05	80642.4	2856.82	28.228
N	0.05	106614	2908.99	36.6498
O	0.05	179758	3133.2	57.3722
P	0.05	135834	2770.04	49.0369
A	0.098
B	0.098	138448	2992.34	46.2675
C	0.098	158098	3028.6	52.2017
D	0.098	159587	3047.92	52.3595
E	0.098
F	0.098
G	0.098	264629	2947.7	89.7747
H	0.098
I	0.098	105000	2823.22	37.1914
J	0.098
K	0.098
L	0.098	135022	2959.76	45.6192
M	0.098	195441	2912.42	67.106
N	0.098
O	0.098	272793	2916.22	93.5434
P	0.098	196889	2878.94	68.3892
A	0.098
B	0.098	206938	2893.29	71.5232
C	0.098	160972	2859.29	56.2979
D	0.098	101188	2974.13	34.0228
E	0.098	103417	3038.35	34.0371
F	0.098	209343	3094.03	67.6604
G	0.098	122255	2922.25	41.8358
H	0.098	92232.6	2982.44	30.9253
I	0.098	163774	2835.66	57.7551
J	0.098	201366	2897.85	69.4883
K	0.098	125660	3099.75	40.5388
L	0.098	130127	3381.56	38.4815
M	0.098	88546.2	2919.24	30.332
N	0.098
O	0.098
P	0.098	287101	2936.99	97.7535
A	0.195
B	0.195	72363.6	2959.96	24.4475
C	0.195	257464	2995.02	85.964
D	0.195	134168	2841.09	47.2241
E	0.195
F	0.195	244176	2976	82.0484
G	0.195	251664	3078.38	81.7519
H	0.195
I	0.195
J	0.195
K	0.195
L	0.195	96772.9	2972.94	32.5512
M	0.195	147445	3023.92	48.7596
N	0.195	340241	3053.57	111.424
O	0.195	106812	2965.88	36.0135
P	0.195	246603	3107.07	79.3682
A	0.195	133293	2945.78	45.2489
B	0.195	253569	3036.85	83.4974
C	0.195
D	0.195
E	0.195
F	0.195
G	0.195	138792	2915.81	47.5996
H	0.195
I	0.195
J	0.195
K	0.195
L	0.195
M	0.195	278895	2910.89	95.8108
N	0.195
O	0.195
P	0.195
A	0.39
B	0.39	63272.6	2959.22	21.3815
C	0.39	202147	2992.55	67.5502
D	0.39
E	0.39
F	0.39
G	0.39	129336	3112.19	41.5579
H	0.39
I	0.39
J	0.39	240303	2961.37	81.1457
K	0.39	261171	3031.67	86.1476
L	0.39	78455.5	2931.48	26.7632
M	0.39	135949	3007.99	45.1959
N	0.39	150059	2917.05	51.442
O	0.39
P	0.39	287965	3008.51	95.7168
A	0.39	133022	3075.05	43.2586
B	0.39
C	0.39	118412	2936.61	40.3227
D	0.39	254954	3069.9	83.0497
E	0.39
F	0.39
G	0.39	135376	2851.36	47.4777
H	0.39	324704	3058.84	106.153
I	0.39
J	0.39	165242	3043.98	54.2848
K	0.39
L	0.39	221204	2972.07	74.4276
M	0.39
N	0.39	225609	2845.46	79.2873
O	0.39
P	0.39
A	0.78	137542	3019.76	45.5473
B	0.78	243718	3054.87	79.7802
C	0.78	257558	2949.17	87.3324
D	0.78
E	0.78
F	0.78
G	0.78	142967	2931.3	48.7727
H	0.78
I	0.78
J	0.78	174406	3100.13	56.2576
K	0.78	287174	3054.74	94.0091
L	0.78
M	0.78	166460	3007.51	55.3482
N	0.78	268565	3034.98	88.49
O	0.78	259734	3105.8	83.6287
P	0.78
A	0.78
B	0.78
C	0.78	282977	3060.96	92.4472
D	0.78
E	0.78	146518	3005.67	48.7474
F	0.78	153662	3047.34	50.4249
G	0.78	112581	2984.73	37.7189
H	0.78
I	0.78	106103	2985.06	35.5448
J	0.78	290756	3059.63	95.0299
K	0.78
L	0.78
M	0.78	144665	3018.89	47.9199
N	0.78
O	0.78
P	0.78
A	1.56	248561	3045.2	81.6237
B	1.56	223068	3003.19	74.277
C	1.56	235065	2998.34	78.3982
D	1.56	248373	2785.79	89.1571
E	1.56	124921	2836.89	44.0343
F	1.56	163409	3063.77	53.3359
G	1.56
H	1.56
I	1.56
J	1.56	145675	2958.79	49.2346
K	1.56	128128	2932.49	43.6926
L	1.56	145394	2958.79	49.1395
M	1.56	123806	2913.65	42.4918
N	1.56
O	1.56
P	1.56	107999	3029.23	35.6522
A	1.56	150934	2828.44	53.3628
B	1.56	132595	2815.08	47.1019
C	1.56
D	1.56	195983	3059.39	64.0593
E	1.56
F	1.56
G	1.56	123546	2905.25	42.5251
H	1.56	93076.1	2917.19	31.9061
I	1.56	171907	2907.28	59.1296
J	1.56
K	1.56	172927	3074	56.2547
L	1.56	320685	2978.23	107.676
M	1.56	131450	2795.62	47.0199
N	1.56	175114	2960.12	59.1576
O	1.56	86442.7	2944.74	29.355
P	1.56	199148	3078.5	64.6901
A	3.125
B	3.125	108707	2143.96	50.7036
C	3.125	175093	2989.57	58.568
D	3.125	126785	2830.84	44.7869
E	3.125
F	3.125	178300	3045.01	58.5549
G	3.125
H	3.125	231055	3024.06	76.4058
I	3.125	229400	2873.35	79.837
J	3.125	185611	2973.12	62.4297
K	3.125	269158	3056.84	88.0512
L	3.125	201502	3053.43	65.9918
M	3.125	119704	3080.86	38.854
N	3.125	186673	3023.21	61.7466
O	3.125
P	3.125	170948	2996.69	57.0458
A	3.125	251882	2848.33	88.4317
B	3.125
C	3.125	179134	3051.11	58.7109
D	3.125	196753	3124.63	62.9684
E	3.125
F	3.125
G	3.125
H	3.125
I	3.125
J	3.125	290329	2942.84	98.6561
K	3.125
L	3.125
M	3.125
N	3.125	243323	3025.35	80.4278
O	3.125	161222	2998.75	53.7632
P	3.125	123609	2854	43.3106
A	6.25
B	6.25
C	6.25	146800	2609.84	56.2485
D	6.25
E	6.25	172979	2963.13	58.3771
F	6.25	183882	3016.09	60.9671
G	6.25	143707	2929.47	49.0555
H	6.25
I	6.25	91920.2	2809.52	32.7174
J	6.25
K	6.25	156974	2967.78	52.8926
L	6.25
M	6.25	188370	3015.32	62.4711
N	6.25	179696	3050.4	58.9089
O	6.25	353737	3107.76	113.824
P	6.25
A	6.25	321903	3122.03	103.107
B	6.25
C	6.25	296973	2966.61	100.105
D	6.25
E	6.25
F	6.25	233992	2981.48	78.4819
G	6.25	124525	2928.76	42.518
H	6.25
I	6.25	118496	2923.97	40.5256
J	6.25	263608	3040.94	86.6864
K	6.25
L	6.25
M	6.25
N	6.25
O	6.25	282852	3077.2	91.9187
P	6.25	196607	2988.11	65.7965
A	12.5
B	12.5
C	12.5
D	12.5
E	12.5
F	12.5
G	12.5
H	12.5
I	12.5
J	12.5
K	12.5
L	12.5
M	12.5
N	12.5
O	12.5
P	12.5
A	12.5
B	12.5
C	12.5
D	12.5
E	12.5
F	12.5
G	12.5
H	12.5
I	12.5
J	12.5
K	12.5
L	12.5
M	12.5
N	12.5
O	12.5
P	12.5
A	25
B	25
C	25
D	25
E	25
F	25
G	25
H	25
I	25
J	25
K	25
L	25
M	25
N	25
O	25
P	25
A	25
B	25
C	25
D	25
E	25
F	25
G	25
H	25
I	25
J	25
K	25
L	25
M	25
N	25
O	25
P	25
A	50
B	50
C	50
D	50
E	50
F	50
G	50
H	50
I	50
J	50
K	50
L	50
M	50
N	50
O	50
P	50
A	50
B	50
C	50
D	50
E	50
F	50
G	50
H	50
I	50
J	50
K	50
L	50
M	50
N	50
O	50
P	50

## Sheet: Unsuccessful wells
	1	2	3	4	5	6	7	8	9	10	11	12	13	14	15	16	17	18	19	20	21	22	23	24
A	W.O				W.O	W.O*	W.O		W.O			W.O			W.O		W.O		W.O		U.H		Dead	Dead
B			W.O	W.O						W.O*		W.O				W.O	W.O*	W.O	Dead	U.H	U.H	U.H	Dead	Dead
C		N.E						W.O						W.O*						U.H	Dead	U.H	Dead	Dead
D	W.O	W.O*						W.O*	W.O		W.O	W.O*					Dead	W.O		U.H	U.H	Dead	Dead	Dead
E		W.O			W.O*		W.O	W.O*	W.O	W.O*	W.O			W.O	W.O	W.O		W.O*		Dead	Dead	Dead	Dead	Dead
F	W.O	W.O			W.O			W.O	W.O	W.O*	W.O*			W.O		W.O				U.H	Dead	U.H	Dead	Dead
G	W.O		W.O	W.O									W.O		W.O*	W.O			W.O		Dead	U.H	Dead	Dead
H	W.O*		W.O*		N.E		U.H	W.O	W.O		W.O*	W.O*	W.O			W.O	Dead	W.O		W.O	Dead	U.H	Dead	Dead
I							W.O	N.E	W.O	W.O	W.O		W.O			W.O			Malf.	U.H	U.H	Dead	Dead	Dead
J			W.O		W.O*		Dead	Dead						Dead			W.O*		W.O	Dead	Dead	Dead	Dead	Dead
K	Dead	Dead		W.O	Malf.		W.O	W.O*		N.E		U.H				W.O		W.O	U.H	U.H	Dead	Dead	Dead	Dead
L				W.O				W.O*			W.O	W.O				W.O	N.E	W.O	Dead	U.H	Dead	Dead	Dead	Dead
M										W.O						W.O		W.O	U.H	Dead	Dead	Dead	Dead	Dead
N	W.O	W.O			Dead	W.O*		W.O				W.O	W.O					N.E		U.H	U.H	Dead	Dead	Dead
O			W.O*			W.O*		W.O	W.O	W.O		W.O	W.O		W.O				Dead		Dead	U.H	Dead	Dead
P			N.E					W.O		W.O	W.O	Dead					W.O*				Dead	Dead	Dead	Dead
				* = or not enough expression to get a correct measurement
