# Supplementary material for: High-Content Screening in Zebrafish Embryos Identifies Butafenacil as a Potent Inducer of Anemia
Source: PLoS One. 2014 Aug 4;9(8):e104190. doi: 10.1371/journal.pone.0104190 (PMC4121296; doi:10.1371/journal.pone.0104190)
Supplement: Dataset S1 — Microsoft Excel spreadsheets containing raw data for all chemical screening assays. (ZIP) [file pone.0104190.s036.zip › Dataset S1/26- Carfentrazone-ethyl/Carfentrazone-ethyl_Pericardial_Area.xlsx]

## Sheet: Description
ToxCast Screen- Pericardial Area
Carfentrazone-ethyl
Data was collected using the Pericardial Area Journal in MetaXpress
Imaged 74 hpf fli1 larvae using ImageXpress
Incubated larvae in 100 mg/l MS-222 for 30 min
Centrifuged plate for 2 min at 200 rpm
Imaging parameters:
2X
Transmitted light
1 frame
Had the doors off of the imager and the fan on to stablize temperature
Test Initation Date: 10/8/13
Imaging Date: 10/11/13
Start Imaging Temperature: 27°C
End Imaging Temperature: 27°C
Total Imaging Duration: 0:09
W.O. = Wrong Orientation
N.A. = Not Analyzed (did not meet analysis criteria)

## Sheet: Area
Time point	1
Measurement	Area (Show Region Statistics)
	1	2	3	4	5	6	7	8	9	10	11	12	13	14	15	16	17	18	19	20	21	22	23	24
A		8455.79	15630.7	11579.8		31386.4	11225.8	21826.8	8851.5	16474.2	18473.6	12902.4	12246.3	32281.9		16255.5		36207.8
B	12996.1	13870.8			10934.2	16016	19213	15932.7	12787.8	14766.4	13558.4	6071.09	17307.3	16016	12517.1		34614.6	9163.91
C	14245.7	12662.9	14860.1	16109.7	14797.6	41237.6	23971.9	9018.12	13850	17661.3	21868.4	18119.5	14193.6	14933	11288.3	14766.4	48402.1	21701.8
D		16807.4	13058.6	17401	15620.3	12048.5	15162.1	17265.6		33489.9		15453.7	40414.9	27554.2		45319.7
E	16453.4		11933.9	13100.2	13339.7	10434.4		14839.3		10996.7		13766.7	13256.4				15047.5	29053.7
F	21826.8		12121.3	11944.3	25013.3	14245.7	16276.3			22326.6	21451.9	16682.5	29813.9		20900		25721.4	26096.3
G		10080.3			14006.2	13318.9	16276.3	14537.3	13600.1	11236.2	29303.7	17723.8	8934.81	17119.8	9767.89	26471.2	21347.7	28304
H	11225.8	12454.6	14349.8	11850.6	12673.3	8820.26				21347.7	14724.7	13943.7	30261.7	23045.1	19577.4	15568.2
I	14797.6	13433.5	10788.4	12433.8	12506.6	12340		9767.89				13141.9		14079.1	11663.2		39769.3	12954.4
J	13829.2	13506.3		16807.4	23617.9	16088.9			12808.6	14079.1	14953.8	13329.3	18504.8		41050.1	15162.1	15828.6	23243
K			12746.2		10361.5	14787.2		15162.1	17421.8	16890.7	14474.8		13943.7	14537.3	20452.2	23971.9	26804.4	21826.8
L	13121	10642.6	13308.5		12090.1	13579.2	11975.6	11382	25596.5	20556.3			13527.2	14537.3	35031.1		27554.2
M	16328.4	11975.6	11663.2	14391.5	12933.6	11288.3	13766.7		17671.8	25596.5	10705.1	30813.6	12860.7	13121	20650	8299.58	31386.4
N			13902.1	19160.9		13756.3	17463.5		15453.7	10996.7	28980.9	32052.8		11621.5	21014.5	25304.9	30303.4	11569.4
O	11371.6	16692.9	17723.8	10996.7	12350.4	13891.6	14599.8	20046	20962.4	16765.8	14933				13537.6	14495.6	18546.5	20493.8
P	18994.3	12673.3	11871.4	15714	15526.6	14943.4	8434.96		9247.21	44018	16328.4		17328.1	13121	12246.3	15630.7	23097.2	41195.9

## Sheet: SPSS Input
Row	Treatment (µM)	Pericardial Area
A	0
B	0	12996.1
C	0	14245.7
D	0
E	0	16453.4
F	0	21826.8
G	0
H	0	11225.8
I	0	14797.6
J	0	13829.2
K	0
L	0	13121
M	0	16328.4
N	0
O	0	11371.6
P	0	18994.3
A	0	8455.79
B	0	13870.8
C	0	12662.9
D	0	16807.4
E	0
F	0
G	0	10080.3
H	0	12454.6
I	0	13433.5
J	0	13506.3
K	0
L	0	10642.6
M	0	11975.6
N	0
O	0	16692.9
P	0	12673.3
A	0.05	15630.7
B	0.05
C	0.05	14860.1
D	0.05	13058.6
E	0.05	11933.9
F	0.05	12121.3
G	0.05
H	0.05	14349.8
I	0.05	10788.4
J	0.05
K	0.05	12746.2
L	0.05	13308.5
M	0.05	11663.2
N	0.05	13902.1
O	0.05	17723.8
P	0.05	11871.4
A	0.05	11579.8
B	0.05
C	0.05	16109.7
D	0.05	17401
E	0.05	13100.2
F	0.05	11944.3
G	0.05
H	0.05	11850.6
I	0.05	12433.8
J	0.05	16807.4
K	0.05
L	0.05
M	0.05	14391.5
N	0.05	19160.9
O	0.05	10996.7
P	0.05	15714
A	0.098
B	0.098	10934.2
C	0.098	14797.6
D	0.098	15620.3
E	0.098	13339.7
F	0.098	25013.3
G	0.098	14006.2
H	0.098	12673.3
I	0.098	12506.6
J	0.098	23617.9
K	0.098
L	0.098	12090.1
M	0.098	12933.6
N	0.098
O	0.098	12350.4
P	0.098	15526.6
A	0.098	31386.4
B	0.098	16016
C	0.098	41237.6
D	0.098	12048.5
E	0.098	10434.4
F	0.098	14245.7
G	0.098	13318.9
H	0.098	8820.26
I	0.098	12340
J	0.098	16088.9
K	0.098	14787.2
L	0.098	13579.2
M	0.098	11288.3
N	0.098	13756.3
O	0.098	13891.6
P	0.098	14943.4
A	0.195	11225.8
B	0.195	19213
C	0.195	23971.9
D	0.195	15162.1
E	0.195
F	0.195	16276.3
G	0.195	16276.3
H	0.195
I	0.195
J	0.195
K	0.195
L	0.195	11975.6
M	0.195	13766.7
N	0.195	17463.5
O	0.195	14599.8
P	0.195	8434.96
A	0.195	21826.8
B	0.195	15932.7
C	0.195	9018.12
D	0.195	17265.6
E	0.195	14839.3
F	0.195
G	0.195	14537.3
H	0.195
I	0.195	9767.89
J	0.195
K	0.195	15162.1
L	0.195	11382
M	0.195
N	0.195
O	0.195	20046
P	0.195
A	0.39	8851.5
B	0.39	12787.8
C	0.39	13850
D	0.39
E	0.39
F	0.39
G	0.39	13600.1
H	0.39
I	0.39
J	0.39	12808.6
K	0.39	17421.8
L	0.39	25596.5
M	0.39	17671.8
N	0.39	15453.7
O	0.39	20962.4
P	0.39	9247.21
A	0.39	16474.2
B	0.39	14766.4
C	0.39	17661.3
D	0.39	33489.9
E	0.39	10996.7
F	0.39	22326.6
G	0.39	11236.2
H	0.39	21347.7
I	0.39
J	0.39	14079.1
K	0.39	16890.7
L	0.39	20556.3
M	0.39	25596.5
N	0.39	10996.7
O	0.39	16765.8
P	0.39	44018
A	0.78	18473.6
B	0.78	13558.4
C	0.78	21868.4
D	0.78
E	0.78
F	0.78	21451.9
G	0.78	29303.7
H	0.78	14724.7
I	0.78
J	0.78	14953.8
K	0.78	14474.8
L	0.78
M	0.78	10705.1
N	0.78	28980.9
O	0.78	14933
P	0.78	16328.4
A	0.78	12902.4
B	0.78	6071.09
C	0.78	18119.5
D	0.78	15453.7
E	0.78	13766.7
F	0.78	16682.5
G	0.78	17723.8
H	0.78	13943.7
I	0.78	13141.9
J	0.78	13329.3
K	0.78
L	0.78
M	0.78	30813.6
N	0.78	32052.8
O	0.78
P	0.78
A	1.56	12246.3
B	1.56	17307.3
C	1.56	14193.6
D	1.56	40414.9
E	1.56	13256.4
F	1.56	29813.9
G	1.56	8934.81
H	1.56	30261.7
I	1.56
J	1.56	18504.8
K	1.56	13943.7
L	1.56	13527.2
M	1.56	12860.7
N	1.56
O	1.56
P	1.56	17328.1
A	1.56	32281.9
B	1.56	16016
C	1.56	14933
D	1.56	27554.2
E	1.56
F	1.56
G	1.56	17119.8
H	1.56	23045.1
I	1.56	14079.1
J	1.56
K	1.56	14537.3
L	1.56	14537.3
M	1.56	13121
N	1.56	11621.5
O	1.56
P	1.56	13121
A	3.125
B	3.125	12517.1
C	3.125	11288.3
D	3.125
E	3.125
F	3.125	20900
G	3.125	9767.89
H	3.125	19577.4
I	3.125	11663.2
J	3.125	41050.1
K	3.125	20452.2
L	3.125	35031.1
M	3.125	20650
N	3.125	21014.5
O	3.125	13537.6
P	3.125	12246.3
A	3.125	16255.5
B	3.125
C	3.125	14766.4
D	3.125	45319.7
E	3.125
F	3.125
G	3.125	26471.2
H	3.125	15568.2
I	3.125
J	3.125	15162.1
K	3.125	23971.9
L	3.125
M	3.125	8299.58
N	3.125	25304.9
O	3.125	14495.6
P	3.125	15630.7
A	6.25
B	6.25	34614.6
C	6.25	48402.1
D	6.25
E	6.25	15047.5
F	6.25	25721.4
G	6.25	21347.7
H	6.25
I	6.25	39769.3
J	6.25	15828.6
K	6.25	26804.4
L	6.25	27554.2
M	6.25	31386.4
N	6.25	30303.4
O	6.25	18546.5
P	6.25	23097.2
A	6.25	36207.8
B	6.25	9163.91
C	6.25	21701.8
D	6.25
E	6.25	29053.7
F	6.25	26096.3
G	6.25	28304
H	6.25
I	6.25	12954.4
J	6.25	23243
K	6.25	21826.8
L	6.25
M	6.25
N	6.25	11569.4
O	6.25	20493.8
P	6.25	41195.9
A	12.5
B	12.5
C	12.5
D	12.5
E	12.5
F	12.5
G	12.5
H	12.5
I	12.5
J	12.5
K	12.5
L	12.5
M	12.5
N	12.5
O	12.5
P	12.5
A	12.5
B	12.5
C	12.5
D	12.5
E	12.5
F	12.5
G	12.5
H	12.5
I	12.5
J	12.5
K	12.5
L	12.5
M	12.5
N	12.5
O	12.5
P	12.5
A	25
B	25
C	25
D	25
E	25
F	25
G	25
H	25
I	25
J	25
K	25
L	25
M	25
N	25
O	25
P	25
A	25
B	25
C	25
D	25
E	25
F	25
G	25
H	25
I	25
J	25
K	25
L	25
M	25
N	25
O	25
P	25
A	50
B	50
C	50
D	50
E	50
F	50
G	50
H	50
I	50
J	50
K	50
L	50
M	50
N	50
O	50
P	50
A	50
B	50
C	50
D	50
E	50
F	50
G	50
H	50
I	50
J	50
K	50
L	50
M	50
N	50
O	50
P	50

## Sheet: Unsuccessful wells
	1	2	3	4	5	6	7	8	9	10	11	12	13	14	15	16	17	18	19	20	21	22	23	24
A	W.O.				W.O.										W.O.		W.O.		(N/A)	(N/A)	(N/A)	(N/A)	(N/A)	(N/A)
B			W.O.	W.O.												W.O.			(N/A)	(N/A)	(N/A)	(N/A)	(N/A)	(N/A)
C																			(N/A)	(N/A)	(N/A)	(N/A)	(N/A)	(N/A)
D	W.O.								W.O.		W.O.				W.O.		Dead	W.O.	(N/A)	(N/A)	(N/A)	(N/A)	(N/A)	(N/A)
E		W.O.					W.O.		W.O.		W.O.			W.O.	W.O.	W.O.			(N/A)	(N/A)	(N/A)	(N/A)	(N/A)	(N/A)
F		W.O.						W.O.	W.O.					W.O.		W.O.			(N/A)	(N/A)	(N/A)	(N/A)	(N/A)	(N/A)
G	W.O.		W.O.	W.O.															(N/A)	(N/A)	(N/A)	(N/A)	(N/A)	(N/A)
H							U.H.	W.O.									W.O.	W.O.	(N/A)	(N/A)	(N/A)	(N/A)	(N/A)	(N/A)
I							W.O.		W.O.	W.O.	W.O.		W.O.			W.O.			(N/A)	(N/A)	(N/A)	(N/A)	(N/A)	(N/A)
J			W.O.				Dead	Dead						Dead					(N/A)	(N/A)	(N/A)	(N/A)	(N/A)	(N/A)
K	Dead	Dead		W.O.			W.O.					U.H.							(N/A)	(N/A)	(N/A)	(N/A)	(N/A)	(N/A)
L				W.O.							W.O.	W.O.				W.O.			(N/A)	(N/A)	(N/A)	(N/A)	(N/A)	(N/A)
M								W.O.										W.O.	(N/A)	(N/A)	(N/A)	(N/A)	(N/A)	(N/A)
N	W.O.	W.O.			Dead			W.O.					W.O.						(N/A)	(N/A)	(N/A)	(N/A)	(N/A)	(N/A)
O												W.O.	W.O.	W.O.					(N/A)	(N/A)	(N/A)	(N/A)	(N/A)	(N/A)
P								W.O.				Dead							(N/A)	(N/A)	(N/A)	(N/A)	(N/A)	(N/A)
