# Supplementary material for: High-Content Screening in Zebrafish Embryos Identifies Butafenacil as a Potent Inducer of Anemia
Source: PLoS One. 2014 Aug 4;9(8):e104190. doi: 10.1371/journal.pone.0104190 (PMC4121296; doi:10.1371/journal.pone.0104190)
Supplement: Dataset S1 — Microsoft Excel spreadsheets containing raw data for all chemical screening assays. (ZIP) [file pone.0104190.s036.zip › Dataset S1/27- Flumiclorac-pentyl/Flumiclorac-pentyl_Body_Length.xlsx]

## Sheet: Description
ToxCast Screen -Body Length
Chemical	Flumiclorac-pentyl
Data was collected using the Fish Measurement Journal in MetaXpress
Imaged 74 hpf fli1 larvae using ImageXpress
Incubated larvae in 100 mg/l MS-222 for 30 min
Centrifuged plate for 2 min at 200 rpm
Imaging parameters:
*1 frame
*FITC
*2X magnification; 1 site/well
Had the doors off of the imager and the fan on to stablize temperature
Test Initation Date: 10/22/13
Imaging Date: 10/25/13
Start Imaging Temperature: 27°C
End Imaging Temperature: 27°C
Total Imaging Duration: 0:09
W.O. = Wrong Orientation
U.H. = Unhatched

## Sheet: Length
Stage Label	Length
A01	2720.05
A02	3289.29
A03	3030
A04	3015.4
A05	4089.25
A06	2916.42
A07	3043.81
A08	2970.31
A09	3111.47
A10	3182.15
A11	3104.24
A12	2887.61
A13	2779.35
A14	2985.52
A15	3129.52
A16	3105.42
A17	2965.93
A18	2996.63
A19	3103.44
A20	2856.25
A21	2206.63
A22	2553.21
A23	1214.78
A24	693.017
B01	3095.01
B02	2969.88
B03	3103.57
B04	2891.8
B05	3103.26
B06	3011.46
B07	2970.81
B08	2936.61
B09	2656.95
B10	1382.56
B11	2909.58
B12	2773.05
B13	3088.24
B14	3076.78
B15	2939.52
B16	3066.3
B17	3098.85
B18	1592.9
B19	3099.64
B20	3017.69
B21	246.015
B22	1934.01
B23	1206.18
B24	1301.74
C01	3041.32
C02	2565.82
C03	2941.11
C04	3082.95
C05	2836.39
C06	3033.45
C07	3090.26
C08	2900.46
C09	2906.12
C10	2988.83
C11	2630.27
C12	1409.87
C13	3029.69
C14	1581.43
C15	3055.55
C16	2957.94
C17	2891.86
C18	3096.42
C19	3130.69
C20	2986.59
C21	954.363
C22	1125.48
C23	1235.42
C24	1186.31
D01	3009.41
D02	1003.05
D03	3143.74
D04	1258.46
D05	3044.22
D06	2934.73
D07	2876.49
D08	2782.16
D09	2779.54
D10	2814.36
D11	2948.97
D12	3059.78
D13	2909.43
D14	3143
D15	2697.45
D16	3031.22
D17	2853.33
D18	2987.56
D19	1221.91
D20	3037.22
D21	1159.34
D22	1269.51
D23	1120.15
D24	1145.98
E01	2889.08
E02	3028.94
E03	2904.32
E04	3035.5
E05	2932.05
E06	3098.88
E07	2924.56
E08	3029.73
E09	2802.6
E10	3040.86
E11	2087.53
E12	2847.77
E13	2860.53
E14	3104.85
E15	2798.04
E16	2974.56
E17	1804.53
E18	4098.26
E19	1540.43
E20	2723.86
E21	1361.34
E22	1310.28
E23	997.185
E24	1258.58
F01	1370.43
F02	3080.91
F03	3037.61
F04	3143.89
F05	3097.3
F06	3098.09
F07	3197.28
F08	2937.81
F09	3006.1
F10	2930.13
F11	2761.89
F12	3133.07
F13	3065.7
F14	2959.7
F15	2692.7
F16	2976.25
F17	3071.06
F18	2904.62
F19	1898.09
F20	3012.03
F21	2142.91
F22	1486.12
F23	3234.13
F24	1176.32
G01	2960.7
G02	3120.13
G03	3112.1
G04	3003.71
G05	2024.03
G06	3155.61
G07	3102.81
G08	3027.82
G09	2954.16
G10	2821.83
G11	3190.92
G12	3017.36
G13	1783.77
G14	3021.94
G15	2920.11
G16	2922.4
G17	2960.19
G18	3153.41
G19	2732.57
G20	3050.36
G21	1403.81
G22	1552.83
G23	258.241
G24	1028.87
H01	2922.62
H02	2861.57
H03	2836.04
H04	2923.71
H05	2962.56
H06	3001.01
H07	2999.24
H08	3061.86
H09	2840.96
H10	2808.27
H11	3022.29
H12	3136.9
H13	3060.93
H14	2512.11
H15	2863.72
H16	3046.84
H17	2975.74
H18	3083.68
H19	2942.79
H20	2714.23
H21	1534.55
H22	1617.13
H23	1334.02
H24	513.093
I01	2791.04
I02	2933.12
I03	2932.41
I04	2899.69
I05	2953.85
I06	2854.65
I07	1722.82
I08	2975.46
I09	1276.64
I10	2734.56
I11	2989.75
I12	2659.54
I13	1213.75
I14	2943.57
I15	3102.83
I16	2006.46
I17	2851.39
I18	3069.46
I19	2768.35
I20	3006.68
I21	1619.25
I22	1933.32
I23	684.261
I24	576.406
J01	3962.91
J02	2992.89
J03	3993.25
J04	2910.67
J05	4095.92
J06	2745.12
J07	2618.12
J08	3043.45
J09	3078.89
J10	2893.71
J11	3043.45
J12	1884.74
J13	2964.06
J14	2988.59
J15	3038.95
J16	3191.37
J17	2990.48
J18	3047.92
J19	3583.06
J20	1536.21
J21	1738.37
J22	1035.48
J23	181.431
J24	1839.44
K01	3015.76
K02	2974.41
K03	3400.32
K04	3029.69
K05	2831.39
K06	1361.93
K07	2368.37
K08	2785.05
K09	2769.96
K10	2816.85
K11	2921.76
K12	2960.85
K13	2932.37
K14	3068.28
K15	1603.21
K16	2955.06
K17	3028.15
K18	2633.9
K19	2992.72
K20	2946.91
K21	1557.57
K22	1288.85
K23	1311.56
K24	1136.68
L01	3062.43
L02	2948.69
L03	2888.92
L04	3000.94
L05	3149.55
L06	3054.11
L07	2922
L08	3072.41
L09	2860.09
L10	1136.93
L11	3146.53
L12	2751
L13	3050.2
L14	3026.28
L15	3024.48
L16	2892.95
L17	3045.62
L18	2980.04
L19	2964.36
L20	3135.82
L21	1263.28
L22	1465.57
L23	636.668
L24	1120.44
M01	2767.53
M02	3114.34
M03	3098.69
M04	3104.72
M05	2960.78
M06	3019.75
M07	2983.77
M08	1620.3
M09	2863.59
M10	1381.11
M11	2978.23
M12	3060.98
M13	3017.66
M14	3024.06
M15	3027.77
M16	2892.25
M17	3138.09
M18	3114.95
M19	2840.77
M20	2849.23
M21	1667.39
M22	4102.75
M23	1350.4
M24	1116.19
N01	2881.55
N02	3078.97
N03	3207.79
N04	2745.69
N05	2850.05
N06	3113.35
N07	3099.86
N08	3505.95
N09	2567.04
N10	1608.38
N11	2945.89
N12	3046
N13	2828.06
N14	3071.67
N15	2913.9
N16	3029.7
N17	2699.55
N18	2894.04
N19	2986.44
N20	2867.55
N21	1804.65
N22	1935.46
N23	3139.82
N24	1213.41
O01	1483.19
O02	3137.99
O03	3103.95
O04	2880.86
O05	3180.49
O06	1168.49
O07	2944.26
O08	3072.73
O09	2367.05
O10	3043.13
O11	3045.05
O12	3014.93
O13	1739.11
O14	3053.76
O15	2950.97
O16	3217.91
O17	3019.18
O18	2966.56
O19	3409.63
O20	3025.69
O21	1600.47
O22	1398.39
O23	1361.69
O24	4043.43
P01	2954.45
P02	3058.58
P03	1116.08
P04	3264.21
P05	3097.16
P06	2578.45
P07	3123.09
P08	2372.41
P09	3023.95
P10	3025.75
P11	2975.88
P12	3176.41
P13	2908.98
P14	2923.16
P15	4130.61
P16	2949.86
P17	3175.49
P18	2828.6
P19	3002.64
P20	3012.54
P21	1684.22
P22	1859.1
P23	1176.97
P24	810.08

## Sheet: Length by Treatment
Row	Treatment (µM)	Body Length (µm)	Average	SD
A	0
B	0	3095.01
C	0	3041.32
D	0
E	0
F	0
G	0
H	0
I	0	2791.04
J	0
K	0
L	0	3062.43
M	0	2767.53
N	0
O	0
P	0
A	0	3289.29
B	0	2969.88
C	0	2565.82
D	0
E	0	3028.94
F	0
G	0	3120.13
H	0
I	0	2933.12
J	0	2992.89
K	0	2974.41
L	0	2948.69
M	0	3114.34
N	0	3078.97
O	0	3137.99
P	0	3058.58	2998.35	162.745
A	0.05	3030
B	0.05
C	0.05
D	0.05
E	0.05
F	0.05	3037.61
G	0.05	3112.1
H	0.05	2836.04
I	0.05	2932.41
J	0.05
K	0.05	3400.32
L	0.05
M	0.05	3098.69
N	0.05	3207.79
O	0.05	3103.95
P	0.05
A	0.05	3015.4
B	0.05	2891.8
C	0.05
D	0.05
E	0.05	3035.5
F	0.05	3143.89
G	0.05
H	0.05
I	0.05
J	0.05
K	0.05	3029.69
L	0.05	3000.94
M	0.05	3104.72
N	0.05	2745.69
O	0.05
P	0.05		3042.74	147.836
A	0.098
B	0.098	3103.26
C	0.098	2836.39
D	0.098	3044.22
E	0.098
F	0.098	3097.3
G	0.098	2024.03
H	0.098	2962.56
I	0.098	2953.85
J	0.098
K	0.098	2831.39
L	0.098	3149.55
M	0.098	2960.78
N	0.098
O	0.098	3180.49
P	0.098	3097.16
A	0.098	2916.42
B	0.098	3011.46
C	0.098
D	0.098	2934.73
E	0.098	3098.88
F	0.098	3098.09
G	0.098	3155.61
H	0.098	3001.01
I	0.098	2854.65
J	0.098
K	0.098
L	0.098	3054.11
M	0.098	3019.75
N	0.098	3113.35
O	0.098
P	0.098		2978.22	231.656
A	0.195	3043.81
B	0.195	2970.81
C	0.195	3090.26
D	0.195
E	0.195
F	0.195	3197.28
G	0.195
H	0.195	2999.24
I	0.195	1722.82
J	0.195
K	0.195
L	0.195
M	0.195	2983.77
N	0.195	3099.86
O	0.195	2944.26
P	0.195	3123.09
A	0.195
B	0.195
C	0.195
D	0.195	2782.16
E	0.195
F	0.195	2937.81
G	0.195	3027.82
H	0.195	3061.86
I	0.195	2975.46
J	0.195
K	0.195	2785.05
L	0.195	3072.41
M	0.195
N	0.195	3505.95
O	0.195
P	0.195		2962.43	347.094
A	0.39	3111.47
B	0.39	2656.95
C	0.39	2906.12
D	0.39
E	0.39
F	0.39	3006.1
G	0.39
H	0.39	2840.96
I	0.39
J	0.39	3078.89
K	0.39
L	0.39	2860.09
M	0.39
N	0.39
O	0.39
P	0.39	3023.95
A	0.39	3182.15
B	0.39
C	0.39	2988.83
D	0.39	2814.36
E	0.39	3040.86
F	0.39	2930.13
G	0.39
H	0.39	2808.27
I	0.39
J	0.39
K	0.39	2816.85
L	0.39
M	0.39
N	0.39
O	0.39	3043.13
P	0.39	3025.75	2949.11	135.495
A	0.78
B	0.78	2909.58
C	0.78
D	0.78
E	0.78
F	0.78
G	0.78	3190.92
H	0.78	3022.29
I	0.78	2989.75
J	0.78	3043.45
K	0.78
L	0.78	3146.53
M	0.78	2978.23
N	0.78	2945.89
O	0.78
P	0.78
A	0.78
B	0.78	2773.05
C	0.78
D	0.78
E	0.78	2847.77
F	0.78
G	0.78	3017.36
H	0.78	3136.9
I	0.78
J	0.78
K	0.78	2960.85
L	0.78	2751
M	0.78	3060.98
N	0.78
O	0.78
P	0.78	3176.41	2996.93	132.648
A	1.56	2779.35
B	1.56	3088.24
C	1.56	3029.69
D	1.56	2909.43
E	1.56	2860.53
F	1.56	3065.7
G	1.56
H	1.56	3060.93
I	1.56
J	1.56	2964.06
K	1.56	2932.37
L	1.56	3050.2
M	1.56	3017.66
N	1.56
O	1.56
P	1.56
A	1.56
B	1.56
C	1.56
D	1.56	3143
E	1.56	3104.85
F	1.56	2959.7
G	1.56	3021.94
H	1.56
I	1.56	2943.57
J	1.56	2988.59
K	1.56
L	1.56	3026.28
M	1.56	3024.06
N	1.56	3071.67
O	1.56	3053.76
P	1.56		3004.55	85.8661
A	3.125	3129.52
B	3.125
C	3.125	3055.55
D	3.125
E	3.125
F	3.125	2692.7
G	3.125
H	3.125	2863.72
I	3.125
J	3.125	3038.95
K	3.125
L	3.125	3024.48
M	3.125	3027.77
N	3.125	2913.9
O	3.125	2950.97
P	3.125
A	3.125	3105.42
B	3.125	3066.3
C	3.125	2957.94
D	3.125	3031.22
E	3.125	2974.56
F	3.125
G	3.125	2922.4
H	3.125	3046.84
I	3.125
J	3.125
K	3.125	2955.06
L	3.125
M	3.125	2892.25
N	3.125	3029.7
O	3.125	3217.91
P	3.125	2949.86	2992.72	108.646
A	6.25
B	6.25
C	6.25
D	6.25	2853.33
E	6.25
F	6.25	3071.06
G	6.25	2960.19
H	6.25	2975.74
I	6.25
J	6.25
K	6.25	3028.15
L	6.25	3045.62
M	6.25	3138.09
N	6.25
O	6.25	3019.18
P	6.25	3175.49
A	6.25
B	6.25	1592.9
C	6.25	3096.42
D	6.25	2987.56
E	6.25
F	6.25
G	6.25	3153.41
H	6.25	3083.68
I	6.25	3069.46
J	6.25	3047.92
K	6.25
L	6.25	2980.04
M	6.25	3114.95
N	6.25	2894.04
O	6.25
P	6.25		2962.49	342.132
A	12.5	3103.44
B	12.5	3099.64
C	12.5	3130.69
D	12.5
E	12.5
F	12.5
G	12.5
H	12.5	2942.79
I	12.5	2768.35
J	12.5
K	12.5	2992.72
L	12.5	2964.36
M	12.5	2840.77
N	12.5
O	12.5	3409.63
P	12.5	3002.64
A	12.5	2856.25
B	12.5	3017.69
C	12.5	2986.59
D	12.5	3037.22
E	12.5
F	12.5	3012.03
G	12.5	3050.36
H	12.5
I	12.5	3006.68
J	12.5
K	12.5	2946.91
L	12.5
M	12.5	2849.23
N	12.5	2867.55
O	12.5	3025.69
P	12.5	3012.54	2996.53	130.574
A	25
B	25
C	25
D	25
E	25
F	25
G	25
H	25
I	25
J	25
K	25
L	25
M	25
N	25
O	25
P	25
A	25
B	25
C	25
D	25
E	25
F	25
G	25
H	25
I	25
J	25
K	25
L	25
M	25
N	25
O	25
P	25		#DIV/0!	#DIV/0!
A	50
B	50
C	50
D	50
E	50
F	50
G	50
H	50
I	50
J	50
K	50
L	50
M	50
N	50
O	50
P	50
A	50
B	50
C	50
D	50
E	50
F	50
G	50
H	50
I	50
J	50
K	50
L	50
M	50
N	50
O	50
P	50		#DIV/0!	#DIV/0!

## Sheet: Unsuccessful wells
	1	2	3	4	5	6	7	8	9	10	11	12	13	14	15	16	17	18	19	20	21	22	23	24
A	W.O				Dead			W.O			W.O	W.O		W.O			W.O	W.O			Malf.		U.H	Dead
B			W.O							W.O				Dead	W.O		W.O				Dead	Malf.	U.H	U.H
C			W.O	W.O		W.O		W.O			W.O	U.H		W.O			W.O				Malf.	Malf.	U.H	U.H
D	W.O	U.H	W.O	W.O			W.O		W.O		W.O	W.O			W.O				U.H		Malf.	Malf.	U.H	U.H
E	W.O		W.O		W.O		W.O	W.O	W.O		W.O				W.O		W.O	Dead	Malf.	W.O	Malf.	Malf.	Dead	Dead
F	W.O	W.O									W.O	W.O				W.O		W.O	Malf.		Malf.	Malf.	Dead	U.H
G	W.O			W.O			W.O		W.O	W.O			W.O		W.O				W.O		Malf.	Malf.	Dead	U.H
H	W.O	W.O		W.O										W.O						W.O	Malf.	Malf.	U.H	Dead
I				W.O					W.O	W.O		W.O	U.H		W.O	Malf.	W.O				Malf.	Malf.	Dead	Dead
J	Dead		Dead	W.O	Dead	W.O	W.O	W.O		W.O		W.O				W.O	W.O		Dead	Malf.	Malf.	Malf.	Dead	Dead
K	W.O					W.O	Malf.		W.O		W.O			W.O	W.O			Malf.			Malf.	Malf.	Dead	U.H
L			W.O				W.O			U.H						W.O				W.O	Malf.	Malf.	U.H	U.H
M								W.O	W.O	W.O											Malf.	Dead	Dead	U.H
N	W.O				N.E				W.O	W.O		W.O	W.O				Malf.		W.O		Malf.	Malf.	U.H	Dead
O	W.O			W.O		U.H		W.O	W.O		W.O	W.O	W.O					W.O			Malf.	Malf.	U.H	Dead
P	W.O		U.H	W.O		U.H		W.O			W.O		W.O	W.O	Dead			W.O			Malf.	Malf.	U.H	Dead
