# Supplementary material for: High-Content Screening in Zebrafish Embryos Identifies Butafenacil as a Potent Inducer of Anemia
Source: PLoS One. 2014 Aug 4;9(8):e104190. doi: 10.1371/journal.pone.0104190 (PMC4121296; doi:10.1371/journal.pone.0104190)
Supplement: Dataset S1 — Microsoft Excel spreadsheets containing raw data for all chemical screening assays. (ZIP) [file pone.0104190.s036.zip › Dataset S1/27- Flumiclorac-pentyl/Flumiclorac-pentyl_Circulation_FFTAnalysis.xlsm]

## Sheet: Description
ToxCast Screen - Circulation
Chemical	Flumiclorac-pentyl
Data was collected using the Circulation Journal in MetaXpress
Imaged 74 hpf fli1 larvae using ImageXpress
Incubated larvae in 100 mg/l MS-222 for 30 min
Centrifuged plate for 2 min at 200 rpm
Imaging parameters:
*32 frames (0.09 sec interval)
*Transmitted light
*4X magnification; 1 site/well
Had the doors off of the imager and the fan on to stablize temperature
Test Initation Date: 10/22/13
Imaging Date: 10/25/13
Start Imaging Temperature: 26°C
End Imaging Temperature: 27°C
Total Imaging Duration: 2:15
W.O. = Wrong Orientation
N.F. = No fish in viewing screen
N.A. = Not Analyzed (did not meet analysis criteria)
O.F. = Out of Focus

## Sheet: Background
Measurement	Average (Show Region Statistics)
	1	2	3	4	5	6	7	8	9	10	11	12	13	14	15	16	17	18	19	20	21	22	23	24	25	26	27	28	29	30	31	32
A01
A02	618.125	607	616.875	618.125	614.125	615.125	620	616.625	622.625	620.5	625.625	628.875	622.25	622.125	624.625	627.125	625.75	625.125	623.375	623.5	624.875	625.375	621.25	621.5	627.5	621.5	617.75	624.375	625.625	627.5	618.875	621.5
A03	635.75	631.5	638.875	639.25	635.5	640.25	634.25	640	632.125	635.5	631.375	638.375	634.125	635.625	634.375	629.25	637.125	639.375	640.75	638.625	634.625	636.125	642.125	638.875	642.375	640.25	644.875	638.125	638.375	633.875	637.75	638.75
A04	606.375	609.625	610.125	601.875	604.375	600.875	606.875	605.5	603.5	607.625	608.375	600.25	606	607.625	606.25	606.125	608.75	609.75	602	606.875	605.25	603.75	604.25	612.25	613.5	606.125	604.625	610.75	603.25	606.875	608.125	605
A05
A06
A07	604.375	605.625	610.375	605.625	605.125	602.75	607.75	608.5	614	610	609	604.5	605.25	608.25	607.375	615.625	609.75	610.75	605.375	606.75	602.25	613.5	613.25	613.5	607.75	608.625	605.75	611.75	611.5	610	605.75	605.875
A08
A09	575.625	574.625	567.75	566	568.375	561	572.625	574	571.5	564.5	570.5	569.75	569.875	568.75	569	571.25	572.25	570.875	572.5	566.125	568.75	571.75	567.5	572	570	574.125	574.625	570	570.375	567.625	570.125	568
A10	640.5	642.375	641.25	641.125	642.375	639.75	636.625	646.625	639.25	640.25	646	643.25	649.5	641.75	645.375	645.375	637	642	638.625	645.75	647.75	641.375	646.5	647.25	645	642.125	643.625	642.375	641.75	643.625	642.125	644.875
A11
A12	638.25	626.875	628.25	633.625	626	627.875	627.625	631.75	630.5	631.625	632.75	634.625	631.875	630.25	630.875	630.625	631.625	632.125	635	630.125	625.625	632.75	626.5	632.75	629.625	635.875	631.125	627.375	633.375	635.875	637.375	638
A13
A14
A15	621.625	616.375	618.125	617	616.625	617	617.75	621.25	617.25	621.375	626.125	617.5	616.75	617.625	618.375	619.25	617.875	623	621.875	621.25	625	620.625	617.75	624	619.875	624.375	620.75	624.625	617	618.875	619.125	623.5
A16	593.125	604.375	594.75	598	596	593.375	596.5	603.5	593.625	606.5	600.25	597.625	599	602	598.625	597.375	592	602.75	595.875	597.375	595.375	600.125	591.875	592.625	600.125	600.5	598	596.375	598.375	600.625	596	594.875
A17
A18
A19	643.875	644.375	651	647.625	638.375	646.5	645.375	646	647.875	649	647.375	647.375	640.25	647.625	639.125	638.5	642.125	638.125	640.875	645.125	647.25	648.25	642.625	644.875	645.875	645.875	643.125	643	645.875	641.125	647	639.875
A20
A21
A22
A23
A24
B01	655.75	650.5	658.5	653.625	649.125	656.375	656.25	656.5	660.875	663.375	661.5	658.75	657.375	656.5	654.25	658	656	652.75	654.875	654.25	649.5	653.75	653.375	661.625	658.5	649.75	656.375	657.75	654.125	653.625	658.125	658.625
B02	583.75	592.75	588.25	589.625	585.5	578.25	590	586.75	585.5	586.25	584	592	579.875	588.375	585.25	585.25	586.625	586.5	584.875	585.875	588.125	583.25	584.5	580.125	585.875	588.875	584.25	591.5	590.625	584.625	594	582.75
B03
B04
B05	560.75	564.625	564.125	556.75	569.125	565.75	561.25	559	562.75	573	562.75	565.5	567.625	560.75	562.625	559.25	560.875	566.125	563.625	565.25	566.75	566.5	567.5	565	569.75	562.5	558.875	564.625	567.875	566.5	562.625	561.75
B06	607.375	608.375	615	609.375	613.375	611.875	615.25	616	616.875	608.5	609.375	610	611.75	616.25	607.875	611.75	607.125	617.125	608.875	608.625	612.875	610.625	610.25	615.875	613.625	610.75	614.75	606.25	611.125	608.5	610.125	606.5
B07	614.625	616.125	628.875	614.375	610.875	614.125	617.625	622.25	623.75	622.875	612.625	616.375	614.375	627.875	615.625	620.25	620.375	618.25	626.625	621.625	615.75	619.25	618	618.25	629	619	619.625	619.625	621	611.875	620.625	620.5
B08	601.125	599.75	592.375	597.875	596.625	599.75	599	596.875	596.25	599	598.75	598.375	594.875	598.75	599.5	600.75	592.125	595.875	600.375	595.5	602.625	598.625	592	597	589.625	593.125	594.375	598	593.75	598	592.125	594.25
B09	592	590.625	588	595.5	587.25	586.875	594.75	589.75	591.375	586.625	595.5	590.25	590.125	591.75	594.375	586.875	593.75	591.75	590	594.625	590.25	586.875	587.625	583.625	592.25	597.125	593.125	592.375	595.125	591.125	592.875	592
B10
B11	598.625	597	597.875	597.75	598.125	598.5	590.625	603.625	598.5	593.625	599.25	598.5	599.5	596.875	589.25	599.25	604.5	601	590.875	600	598.875	599.5	600.5	605.75	595.875	600.25	594.125	600.5	602.25	606.25	600.875	597.375
B12	507.875	501.5	505.75	502.625	502.125	502.25	505	499.875	509.625	508.375	502.75	508.75	501.625	507	502.625	505.125	505.625	509	504.125	506	512.5	504.5	500.75	508.625	510.125	506	505.875	504.5	501.375	505.875	504	508.375
B13	637.625	642	647.875	639.375	641.75	645.75	644.75	643.375	648.875	641.75	644.125	647.625	645.125	647	647.25	638.5	644.5	641.625	647.75	643.625	645.5	645.25	647.875	646	638.5	649.25	656.125	640.625	647.875	643.125	636.5	645.125
B14
B15
B16	622.125	624.625	630.375	625.5	625.625	622.875	629.5	626.875	621.75	624	632.375	626.5	627.5	626.75	624.25	621.5	627.25	629	627.25	626.625	627.25	629.25	625	620.875	625.875	625.75	619.375	622.625	627.125	628	627.375	633.5
B17
B18	631.125	630.125	633.375	633.25	626.375	626.125	628.25	624.875	633.625	633.75	627	630	624.5	634.25	624.375	625.25	627.25	624.75	626.125	627.375	626.75	632.5	633.25	632.125	629.875	626.75	623.375	628.75	628.375	631	628.625	631
B19	637.75	640.5	641.125	641.875	643.75	643	637.625	637.5	644	642.375	640.25	646.25	645.25	641.5	642.5	640.875	643.25	648	647.5	648	640.5	638.375	645.25	640.625	642.875	642.5	643.25	642.125	635.375	642	640.125	646.125
B20	650.25	643.875	646.5	645.375	641.375	645.875	646.875	641.625	654	648	648.25	652.625	648	648.5	649.875	641.5	645.75	651.75	654.625	645.25	646.875	654	650.125	651.875	650.375	640.125	654.5	652.375	647.5	650.375	651.625	642.875
B21
B22
B23
B24
C01	682.5	679.75	677.5	680.875	675.875	681	680.875	681	682.625	683	684.875	676.875	683.375	688.5	675.5	679.25	674.875	682	676.125	672.875	683.375	679.875	674.25	675.75	685.875	687.875	678.125	681	682.625	685.125	680.125	680.25
C02	619.875	617.25	615.25	619.25	617.625	617.125	616	615.625	615.5	620.5	618.25	613.75	618	617.875	621.875	623.75	617.5	620	619.375	614.5	617.125	610.375	615.25	619	618.625	619.75	619.375	625	622.125	619.125	608.25	617.625
C03
C04
C05	560.625	566	566.875	569.375	564.5	568.875	572	574	572.875	566.875	571.75	572.125	571.5	573.5	566.25	565.75	570.375	567	562.125	567.5	563.625	565.75	569.25	562.75	562.875	562.125	561.25	565.625	570.75	568.75	572.625	570.125
C06
C07	615.625	617.125	617.375	612.625	612.75	620.25	613.5	615.375	618.5	615	612.5	616	617.875	619	613.75	612.75	608.25	615.25	613	611.125	614.75	613.375	609	614.25	611	615.5	612.5	612.375	614.5	617.75	613.625	613.25
C08
C09	592.25	591.5	588.5	593.75	594.875	589.75	596.5	592.75	591.375	580.25	591.25	591.625	589.25	593.875	594.625	592.25	582.75	595.25	593.75	591.875	587.375	591.875	597.625	594.25	595.375	598.75	590.375	585.25	590.75	591.375	595	593.125
C10	628.625	633.875	632.5	633.375	629.375	626.625	625.25	633.125	626.625	623.5	628.5	631.75	626.875	635	631.5	629.875	627.5	631.875	627.875	632.5	629.375	621.375	628	633.375	625.25	621.875	627.75	624.375	626.25	634	625.5	625.75
C11
C12
C13	637.625	630	639.875	632.125	634	635.875	636.25	635.125	636.625	642.625	630.125	636.375	637	636.125	637.875	631.625	636.5	637.125	635.25	630.875	630.75	634.375	635.875	633.375	635.625	634	634	639.25	635	634.25	639.75	640
C14
C15	634.375	639.125	637.75	634.5	637	633.75	639.875	635.375	638.5	636.75	633.875	632.25	636.375	636.125	635.125	635.875	636	632.5	639.875	632.875	632.625	633.625	641.375	636.125	636	636.375	631.75	641.25	639.625	637.25	634.75	643.75
C16	628.5	626.375	626.625	626.125	629	625.5	628.125	626.625	625	626.5	627.875	624.5	628.375	631.5	625.25	629	626.25	626.875	631.625	627.625	637.125	629.875	626.375	629.25	629.875	630.625	633.75	625.875	630.5	630	625.125	628.5
C17	556.125	554.875	560.5	562	560.375	562	559.25	562.75	557.375	565.875	557.5	561.625	561.75	554.875	555.25	560.5	561.5	553.25	561.125	557	562.5	556.25	557.375	558.75	560.25	559.875	556	558.875	557.875	562.375	555.375	555.5
C18	637.75	630.75	635.5	631.5	637.5	636.875	632.5	636.625	634.25	635.625	633.375	634.375	631.625	633.25	632.875	638.625	633.375	633.875	636	638.375	638	628.75	635.75	636.75	637.375	634.25	637.375	636.625	635.375	639.125	630.125	637
C19	642	639.25	639.875	631.75	639.625	637.75	635	640	637.25	638	636.875	637.125	636.375	641.25	638.25	643.375	637.75	634.25	640.75	640.125	642.375	637	636.625	637.125	643.625	638.125	643.5	639.5	634.625	639.75	639.625	638.25
C20	644.625	646.625	639.875	645.5	644.875	643.375	642.5	646.5	646.875	642.375	642.5	649.625	650	643	641.875	651.75	645.125	651.75	648.25	644	647.125	645.625	652.125	650	646.375	648.25	653.25	642.125	644.5	649.75	640.25	646.875
C21
C22
C23
C24
D01	618.375	619	622.25	623.75	620.375	618.625	618.5	612.375	619.125	615.5	618.625	616.125	616.875	619.5	617.375	617.625	619.625	614.75	622.75	611.875	617.625	622.5	616.75	618.125	618.625	622.75	619.625	616.75	619.875	616.375	613.625	622.375
D02
D03	626.125	620.125	615.5	626.875	617.75	623.5	621.5	623.625	623.25	624.75	623.25	621	622.375	615.125	623.75	619.125	620.875	620	615.5	619	617.125	623.5	617.25	627.75	620.5	628.5	624.125	621.625	629.25	633.625	623	618.625
D04
D05	599.375	597.375	601	603.5	605	600.25	600.625	601.125	596.75	600	599.5	609	602.5	602.25	606	599	603	600	602.625	604	603.75	607.375	602.5	603.625	603.875	603	598.875	603	601.25	603.75	605	606.75
D06
D07
D08	614.5	618	619.125	618.125	614.625	622.125	622.625	619.375	623	620.25	619.125	616.5	623.25	622	613.25	617	617.75	616.25	619.125	622.5	620.375	623.625	619.25	616.625	623.75	622	621.125	616.5	621.375	623.875	630.25	623.625
D09
D10	596.125	592.875	601.625	601.625	597.375	594.5	589.125	597.75	602.25	591.25	600.625	598.25	595.625	597.625	597	595.375	598.625	602.125	602	593.25	593.625	599	593.375	596.875	595.125	593	601.125	596.125	594.625	597.125	603.25	591.5
D11	619.5	618.375	616	618.5	621.5	620.25	615.25	617.875	623.625	623	617.5	618.75	618.125	626.875	626.75	620.375	625.625	621.75	623.5	619	623.125	622.75	621	619.375	619.125	615.875	620.125	620.5	625.875	615.25	625.5	616.625
D12
D13	632.75	631.875	640.75	636.125	643.875	636.25	637.25	638.5	637.75	638.25	634.25	642.375	636.625	639	643.25	640.625	637.375	635.375	635.75	635.75	638.625	642.5	634.75	635.75	638	639	642.75	629	633.5	639.25	641.5	637.875
D14	626.25	624.125	621.25	616.875	623.25	625.875	626.5	625	625.5	621.875	624.625	626.125	623	629.25	626.75	620.875	625.25	624.625	627.75	626.875	623.75	623.125	623.875	627.5	631.625	621.875	625.25	632.25	628.875	624.375	619.375	630.125
D15
D16	652.625	646.375	644.125	649.625	648.625	643.125	642.875	649.625	655.125	646.25	656.25	648.875	652.875	651.125	653.5	650.875	647.5	653	649.5	650.375	652.25	649	653.25	655.875	651.75	650.25	646.25	644.875	647.5	651.5	652.625	650.375
D17	642.625	639.25	640.75	638.25	639.75	643.125	642.875	644.125	640.75	638.125	642.75	642.25	645.25	641.25	641.5	639.375	642.25	640.25	643.75	643.625	649	644.875	646.5	637.875	645.625	641.5	638.75	644.75	645	644.5	641.25	646.375
D18	641.75	642.625	640.75	636.875	636.375	638.875	632.125	640	640	636.875	638	641.875	639.875	637	635.25	635.5	638.75	643.75	637	640.625	641.375	637.75	639.375	641	644.375	641.625	641.75	631.875	639	642.75	645.5	642.375
D19
D20	648.25	652.625	653.5	656.875	643.5	653.75	654.125	655.875	655	652.875	656.625	657.25	653.375	648.375	659.125	653.625	654.625	648.25	651.625	651.5	654.625	656.5	651.75	651.625	656.25	652.875	653	660.625	646.125	653	654.625	652.125
D21
D22
D23
D24
E01
E02	616.333	618.667	617.889	621.667	621	616.444	625.111	624.556	616.889	616	623.222	616.889	620.222	625.333	617.333	619.778	624.556	624	620.111	621.556	620.889	617.556	622.889	620.444	626	624.222	621.444	618	621	620.778	622.444	617.333
E03
E04	601.875	602.75	595.875	604.5	603.875	603.75	606.5	601.625	600.75	604.375	605.75	605.625	598.875	603.25	599.625	608.5	604.75	602.5	606.625	602.125	601.875	603.25	604.875	603.375	609.5	600.375	608.375	603.25	604.625	610.125	603	598
E05
E06	583	589.125	587.5	587.75	581.375	590.875	586.625	587.875	586.75	584.25	583.75	587.875	586.5	587	593	581.25	589	585.75	587.375	585.625	591.375	590.5	591.125	591.125	587.125	589	583.625	585.75	589.375	589.5	589.5	596.125
E07
E08
E09
E10	630.25	638.25	628	641.875	637.875	633.75	642.5	635.25	638.875	635.75	634	639	633.75	636.625	637.625	636.625	633.625	633.375	637	640.75	633.375	641.125	638.625	637.75	630.625	638.25	638	637.5	635.375	634.125	631.625	639.75
E11
E12	633.375	632.125	633.5	631.375	631	623.625	635.125	630	628.375	632.5	633.625	629.875	627.25	626.125	624.25	630.875	631.625	629.5	634.625	633.25	624.375	632.125	634	632.75	630.125	630	633.375	627.625	633	633.875	633.75	630.5
E13
E14	639.375	635.875	636.375	640	633	633.25	638.25	643.875	636.25	634.25	637.875	638.625	633.625	636.5	640.5	640.5	640	639.75	637.25	639	635	640.25	640	636.125	633.875	640.75	640.375	633	639.875	635.5	642.25	638.25
E15
E16	628.625	632.875	627.875	631.25	628	630.5	630.375	625.5	630.75	633.25	630.5	635.375	627.5	628	625.625	628.25	631.125	633.25	638.375	627	625.375	624.625	628.5	629.375	626.25	625.375	633.125	633.25	627.25	630.125	627.125	633
E17
E18
E19
E20
E21
E22
E23
E24
F01
F02
F03	636.875	634.125	635.25	640.125	640.625	631.375	636	638	631.25	638.125	639.5	637.375	634.5	636.25	632.625	639	639.375	640.5	635.625	638.375	633.375	637.125	635.125	632.625	634.75	637.125	637	638.375	644.5	638.5	641	636.625
F04	648.375	651.25	646.25	645.875	651.375	654.5	646.5	647.625	653.75	652.75	648.125	644.375	642.625	647	654	647.75	646.625	647.5	649.75	646.75	648.375	647.375	647.375	651.875	653.625	645.375	649.25	652.625	652.625	647	648.125	643.375
F05	578.25	578.75	577.25	578.25	580.75	579.75	584	577.125	579.625	579.5	573.125	582.5	580.375	578	572.875	581.625	581	579.125	584.125	574.25	575.5	581	582.375	579.125	576	578.875	586.375	574.875	580.25	577.5	575	577.625
F06	638.125	641.25	643.125	636.25	641.375	638	643.375	640.5	635	641.375	635.875	641.5	639.625	640.625	641	635	639.625	638.875	642.25	645	641	639.75	640.375	643.25	643.875	641.125	651.25	642.625	642.75	647	642.5	637.25
F07	624.5	627	630.125	626.75	630.5	629.5	631.125	631.125	636.75	630.25	636.125	634.375	633.875	630.625	632.625	627.5	627.75	632	633.125	630	635.625	628.625	631.375	631.125	628.25	630.75	632	632.25	631.5	627.5	631.5	633.25
F08	637.5	634.125	637.75	637.375	632.75	634.75	634.5	638	637.75	637.25	635	635.625	639.875	634.25	630.25	642.5	631.375	633.625	640.25	636.125	637.25	645.375	640.375	634.875	637	636.375	635.75	635.25	639.25	636.125	636	639.5
F09	642.5	635.375	643.5	642.75	641.5	647.125	642.75	647.25	641.75	645.375	647.125	640.375	646.25	645.875	646	646.125	643.375	645.75	648.25	648.875	646.5	640	645	643.25	646.375	650.875	650.625	649.25	645.625	643	645.75	646.625
F10	647.625	646.875	653.75	648.625	644.875	644.625	653.875	646.625	650.375	643.75	651.125	651.375	651	650.875	648.25	645	648.625	651.375	645.875	653	650.125	656.625	648.625	652.75	651.25	654	650.75	652.375	647.125	649.625	652.75	652.375
F11
F12	532.25	534.25	529.375	529.375	535.5	532.25	535.625	535.75	537.5	529.375	537.125	534.625	536.5	534.375	538.75	543.375	539.125	535.125	532.75	537.375	537.75	537.5	538.625	540.625	537.375	530.25	536	536.5	537.625	534.875	539	534.875
F13	602	595.625	601.375	599.375	601.75	600.875	598.375	594.125	596.875	598.875	602.75	598.25	598.875	598.375	593.5	600.375	594.25	602.125	602.375	601.375	603.625	591.125	595.875	601.125	600.125	601.875	601.375	600.75	605.875	596.625	600.125	601.25
F14	641.875	642.5	642.375	643.125	643.5	639.75	639.125	640	639.375	638.375	636	639.25	639.375	639.5	648.5	641.125	639.375	643.5	641.625	639	642.875	644.5	643.75	641.875	644.25	640.625	637.875	639.375	643.625	645.125	636.5	638.25
F15	675.875	675.75	672.5	680.375	675.125	672.375	675.5	676.75	674	670.25	679.75	673.875	672	670	676.125	677.125	674.5	676.5	675.75	675.625	675.5	676.125	667.75	670.625	677.625	677.625	675.125	675	680.125	682	666.5	676.75
F16
F17
F18
F19
F20
F21
F22
F23
F24
G01
G02	552.25	559.5	557.375	555.75	557.75	551	556.375	557.375	554.5	556.875	555	551.625	555.125	550	553	553.5	558.875	553.5	560.875	550	554.625	556.625	552.125	556.625	554	555.125	555.5	555.875	552.25	554	556.25	555.25
G03	633.125	634.875	626.75	626.75	632.125	632.875	632.5	629.125	627.25	625.375	631.375	631.125	621.5	627.875	633.5	630.75	633.125	631	635.875	629.125	627.875	623.75	628.5	633.375	624	630.375	632.125	628.25	633.25	635	620.375	632.25
G04
G05	607.25	603.75	607.625	610.875	607.125	610.125	613.125	612.375	609	609.75	613.375	606.75	609.75	607	608.875	613.625	613.625	615.625	612.125	618.625	614.875	615.5	613.875	612.5	624.625	612.25	619.75	625.5	616.75	625.25	619.875	614.625
G06
G07
G08	619.75	633.625	626.25	620.875	626.125	625.5	622.75	623	623.25	627.125	624.5	621.875	625.75	623.25	628	623.25	620.25	625.375	620.75	629	630.25	627	633	623.375	624	630.75	626.25	620.5	621.625	626	622.25	627
G09
G10
G11	639.5	642.375	647.125	639.5	639	644	645.5	649	639.5	645.375	638.5	641.5	643.25	642.5	643.375	639.25	645.375	647.5	643.125	632.5	640	636.25	644.625	642.375	639.625	641.25	645	641.875	649.875	642.125	645.875	645.125
G12	616.125	616.625	615.25	613.125	610.25	612.625	616.5	618.125	612.125	612.875	612.125	617.25	614.75	617.625	621.875	607.75	615.75	613.25	615.125	613	612.875	614.625	615.375	618.375	613.125	608	605.25	620.25	614	616	614.5	612.5
G13	643.75	640.625	640.5	643.625	643	639.5	650	645.375	648.625	644.375	646	646.5	649	644.625	647.75	641.375	640.625	640.375	648.125	648.375	644.125	635.25	646.5	641.75	644.625	647.125	636	637.75	642.375	649.5	649.125	644
G14
G15
G16	659.625	663.75	657.25	665	659.25	664.25	664.125	670.625	665	663.25	661	658.375	660.125	663.625	661	662.375	666.25	661.375	663.125	666.125	664.125	662.75	665	664.625	664.125	662.25	662.875	665.625	661.75	666	668.375	664.625
G17	674	675.125	674.75	673.125	668	677.125	675.375	674.75	679.875	677.625	674.625	673.5	674.375	680.5	679.25	678.125	678.625	671.875	674.625	677.75	676.375	672.5	673.625	668.375	675	677	670.5	674.875	685.25	673.125	673.5	684.125
G18	671.5	670.125	682.625	678.25	671.125	682.625	671.875	675.125	675.75	681.75	677.625	680.625	679.5	681.875	674.75	673.5	676.625	677.75	670.875	685.25	678.625	682.25	681.375	682.375	683.375	680.25	689.25	684	672.125	673	681.125	674
G19
G20	663.25	665.875	669.375	674.25	665.125	667.25	667.375	671.375	675.75	672.5	664.75	665.625	669.5	673.875	667	667.75	671.25	660.25	670.5	666.25	662.375	668.875	668.375	672	666.25	665	673.25	668.25	669.75	672.875	672	677.625
G21
G22
G23
G24
H01
H02
H03	657	654.375	665	654.375	655.625	654.25	654.5	663.625	662.125	656.5	652.25	654.125	659.25	655.5	661.25	658.125	660	657.75	655.375	657.125	657.125	653.625	653.5	653.75	659.75	656.5	656.5	646.375	654	652	660.25	657.125
H04
H05	619.75	602.25	608.375	611.375	607.125	608.5	610	608.25	609.875	608.375	610.25	611.5	617	609	609.75	614.25	609.875	611.375	610.125	612.75	612	611.875	615.5	607.875	618.5	615.375	612.875	613.25	612.875	616.75	609.5	610.75
H06	543	540.625	543	541.375	543.375	546.625	539.375	547.625	542.875	545.375	548.375	540.625	543.125	541.875	542.375	542	549.125	545.375	548.625	540.75	543.75	536.75	548.625	544.375	540.625	543.875	544.75	547.125	543.875	541	542.875	547.375
H07	636.625	637.5	639.75	633.875	634.875	633.5	642.25	637.375	639.5	632.25	636.875	632.375	636.875	637.5	640.25	634	639.25	632.875	634.25	637.125	639.125	637.375	637.875	636.25	637.5	638.25	637.625	642.875	639.125	637.125	640.25	634.125
H08
H09	642.375	640.375	638.625	652.125	648.375	650	640.875	641.125	646.75	644	647.625	646.125	644.5	646.375	646.875	646.125	645.5	642.625	648.375	643.375	648.375	649.125	647.375	646.625	646.5	649.75	643.75	653.125	646.25	648.875	642.25	649.625
H10	642.625	645.375	646.125	647.625	643	644.5	645.75	640	642.125	643.5	645.5	644.875	641.75	639.625	642.75	643.75	638.375	636.875	639	639.25	637.625	639.5	643	645.375	640.75	640.5	646.125	643.625	645.25	643.875	644.25	639.5
H11	652.875	662.75	650.125	653.875	658.875	649.875	659	652.75	661.125	653.75	653.625	654.375	654	652.375	656.875	655.5	657.125	653.5	654.875	658	660.625	652.5	659.25	661.375	658.875	653.375	657.25	656.75	662.625	658.875	656.25	652.625
H12	647.5	645.875	650.375	640.625	642.875	644	642.25	644.625	649	640.625	642.875	641.875	642.25	641.625	645.875	640.5	646.25	649.25	643.125	642.25	644.625	646.5	643.625	644.875	647.5	649.25	637.75	639.75	644.125	639.625	639.375	647.375
H13	660.375	659.875	656.25	663.375	660	659.5	665.375	654.875	660.375	660.25	661.375	655.75	652.75	661.875	660.625	658.625	650.75	659	663.625	662.25	656	651.75	651.375	657.875	657.375	654.5	663.875	657.25	651.125	656.5	658.375	657.125
H14
H15	633.875	637.125	635	635.125	643.125	634.5	638.125	637.25	639	633.875	639.5	641.5	633	638.875	634.125	635.875	640	629.5	642.625	632.625	633.625	634	637.75	635.25	637.25	639.375	634.875	638.125	635.625	633.75	639.875	636.75
H16	670.75	678.625	674.25	672.25	674.625	683.5	675.75	674.625	674.5	672.75	667.5	673.375	672	670.125	670.125	677.125	672.125	673.5	670.625	673.75	670.5	669.875	662.25	674.375	672.5	671.25	675.75	676	669.25	677.75	663.5	671.25
H17	687	680.625	680.75	683.125	684.375	682.25	689.125	686	687.125	686.375	692.125	688	682.375	675.125	685	688.5	685.5	682	687.5	679	680.25	681.125	681.5	684	681.75	678.5	684.875	683.75	689.25	691.625	692.25	685
H18	669.25	667	666.875	664	670.125	671.875	666.875	669.875	668.875	662.375	666.5	667.375	668.625	667.125	664.625	669.5	669.5	659.875	666.625	659.25	662.25	669.25	673	672	669	669.75	664.75	667.125	664.125	664.75	667.25	672
H19
H20
H21
H22
H23
H24
I01	635.5	632.25	631.875	635.875	632.875	638.5	638	633.75	640.625	634.5	635.5	639.625	635.25	638.625	632.125	636.75	641.875	631.5	635.5	630.5	638.25	633.25	630.375	635.75	634.625	625.25	637.5	639.625	637.75	637.75	637.25	634.875
I02	588.25	577.875	582	585.625	582.875	578.5	586.375	584.25	586.375	580.125	579.125	576.875	586.375	589.5	578.5	589.125	582.875	588.75	583.875	585.375	588.875	587.625	589.25	586.375	587.875	580.875	587.875	588.5	588.5	581.75	584.875	585.375
I03	529.625	526.625	521.625	524.625	525.5	522.5	526.5	523.5	524.875	522.25	529.375	525.25	525.875	528.75	529.125	529.875	530.25	523.375	528.25	526.25	530.875	521	526.875	523	527	519.625	528.125	525.625	531.875	530.5	522.375	527.625
I04
I05	632.5	631	631.875	634.125	634.625	634.75	635	635.5	635.375	636.25	639.25	632.25	633.625	635.125	638	633	628.125	635	638.875	634.875	630.625	634.125	637.75	634.5	633.875	630.25	634.375	635.125	627.625	633.625	632.375	634.625
I06	635.5	631	640.5	636	639.125	633.875	630.75	628.125	638.625	637.5	628.125	641.125	633	632.75	636.75	633.125	626.625	634.5	634.25	630.75	632.125	632.75	636.5	635.5	633.125	637.75	637.625	628.375	636.25	635.125	636	633.75
I07
I08	644.875	644.625	640.75	636.625	638.25	638.625	639.75	632.25	643	639.25	637.125	637.625	641.125	637.375	638	641.375	640.625	637.25	643.125	640.75	638.625	641.25	640.625	638.75	641.375	646.875	635.625	636	644.125	640.75	637.625	637.125
I09	627.625	637	639.875	632.5	637.875	634.75	636.375	638.5	632.25	637.375	627.125	640.875	636	628.875	631	632.875	640.125	632.5	640.75	638.625	635	633.25	634.625	635.625	637	633.625	631.625	639.25	631.75	632.125	627.125	630.75
I10
I11	638.625	638.125	644.375	638	643.875	643.875	640.875	642.625	646.375	647.5	649.5	643	639	649	644	645.875	639.625	634.5	646.375	645.25	646.375	637.75	637.75	643.625	646.625	647.75	639.625	645.25	644	644.5	641	640.625
I12
I13
I14	620.25	621.625	630.75	621.5	626.75	625.625	624.375	621	626.25	628.75	622.25	621	627.25	627	624.375	619.25	621.25	628.625	628.5	625.375	623.375	626.125	627	626.75	630.75	628.375	624	618	630	619	630.125	630.5
I15
I16
I17
I18	694.5	685.625	689.125	689.25	691.25	700	691.25	695.125	690.625	691.125	695.75	685.75	698	696.375	691.375	695.125	690	691.875	698.75	694.5	692.125	693.875	690.875	692.75	700.25	689.375	692	699.125	695.375	697.125	693.375	688
I19
I20
I21
I22
I23
I24
J01
J02	612	609.5	611	618.125	618.625	609.625	611.875	611.75	611.875	612.375	606.875	613.75	605.375	613.75	617.125	617.125	619	617.75	618.5	616.5	614.25	617.125	608.25	621.875	610.625	612.125	615.375	617.875	618.75	613.75	618.125	614.375
J03
J04	581.5	589.875	585.625	586.5	585.5	592.375	586	587.375	584	580.375	580.5	586.5	584.75	589	591.5	587.5	584	590	582.875	584.75	588.875	583.75	587.75	585.125	586.875	584	581.875	583.5	590.25	585.125	583.25	587.625
J05
J06	623.25	622.75	624.875	620.875	623.375	621.5	621.875	624.25	623.25	621	628.875	616.125	622.75	622	617.375	624.625	619.125	620.5	628.625	630	621.125	627.375	621.5	621.625	625.25	629.5	626.625	630	618.5	625.5	622	619.875
J07
J08
J09
J10	647.875	649.875	652.25	651.875	649.125	653.875	650.875	649.5	654.625	657.375	649.125	652.125	649.75	657.75	653.25	657.75	657.125	652.125	652.75	660.125	654.875	659	657	659.625	652	656.375	648.375	657	656.5	657.5	659	655.375
J11	642.375	639.25	636.875	636.625	641.75	637.25	641.25	641.125	641.75	627.375	643	638.25	642.375	640.5	631.625	644	636.75	634.5	639	635.5	631.25	635.375	640.5	642.25	639.125	641	642.625	634.75	637.625	637.75	634.625	633.375
J12
J13	662.5	667.375	665.25	667.375	659.875	657.875	656	660.875	661.75	660.625	661.25	659.875	666	661.625	658.625	665.875	660.125	668.375	665.25	660.625	667	666.125	660.5	660.625	662.75	664.25	660.375	664.75	660.875	664.125	666	663.25
J14	530.125	532.875	530.875	528	532.875	528.375	526	528.5	530	529.75	532.375	522.5	531.625	533.25	529.5	528.875	527.875	528.5	531.375	528.5	539.375	534.25	531.25	530.5	537.125	528.375	528	533.625	534.625	532.125	535.125	528.625
J15	686.875	685.125	696.25	686.125	685.25	683.5	688.25	689	682.75	689	688.25	688.25	692	686.75	686.75	685.375	688.125	692.25	683.25	685.375	688.375	685.75	688.875	682.5	688.375	689.25	689.125	684.125	685.5	689.875	686.5	678.25
J16
J17
J18	696.625	692.5	690.125	693.75	696.75	697.375	690	691.25	691.75	688.875	694.125	691.5	689.875	696.625	696.25	694	695.375	685.5	693.5	694.125	693.75	694.625	693.25	694.125	691	697.125	686.625	690.75	694.25	692.25	687.875	693.5
J19
J20
J21
J22
J23
J24
K01
K02	627.75	629.5	624.125	626.125	622	631.125	627.875	624.25	626.375	630.25	631.125	622	625.25	625.375	632.375	625.75	621.75	630.25	622	623.625	621.125	621	632.875	632.75	630.75	625.875	630.75	623.375	620.75	627.25	627.75	625
K03	636	631	636.375	641.75	641.625	635.625	633.5	635.25	636.25	638.75	637.75	631.375	636.875	637.75	636.375	644	639	633.375	631.75	634.75	639.75	634.375	635.75	636.375	634.125	634.75	637.375	638.75	634.5	640.5	640.625	639.375
K04	640.5	646.875	645.5	649.375	644.75	653.5	645.75	645.375	644.25	652.5	651.375	649.75	657.875	646.125	654.75	647.875	648.875	653.5	644.875	646.375	656.875	646.125	651.375	640.5	642.5	649.125	648.25	654.75	648.625	646.25	648	642.5
K05	584.5	585.375	588.125	585.875	580.25	590.375	591.25	589.375	587.625	585	589.5	581	586.25	588	580.25	589.625	585	583	588	585.75	589.25	584	584.75	590.125	591.125	588	584.125	587.875	590.625	584	586.25	584.625
K06
K07
K08	648.375	654.5	654.625	651.625	652.375	655.625	657.125	651.125	654.75	658	655.625	650.25	655.375	651	656	655.625	657.75	649.625	653.25	659	657.125	651	654.125	660	658.625	655.875	651.375	653.625	657.375	662.125	657.75	657.5
K09
K10
K11
K12	661.875	665.5	670.875	668.875	666.625	676.125	670.625	668	673.375	667	667.125	666.375	667.375	668.625	666.375	660.125	667.375	667.75	658.125	672.125	667.625	673	672.75	664.25	666.75	664.875	666.5	666	665.125	670.875	660.25	661.25
K13	588.5	588.375	593.25	586.875	592.25	591.5	589	601.125	594.875	592.25	597.25	589	586.75	597	598.125	593.375	593.625	592.25	594.125	599.375	592.125	598.875	594.5	594	590.875	596.125	594.75	590.625	587.125	595	589.375	588
K14
K15
K16	665.75	664.625	667.375	664.875	665.75	673.5	659.5	666.625	661.375	662.875	664.25	669	664.5	667.5	666.625	668.25	666.125	667.625	670.75	664.25	666.375	670.5	667.625	669.5	674.25	669.125	664.625	666.125	660.875	674.625	673.25	665.875
K17	662.125	663.25	662.375	656.5	660.125	665.75	662.375	657.75	659.25	660.5	669.25	662.125	661.5	662.75	665.75	661.75	667	657.875	661.75	666.625	658.875	660.5	663.5	666.875	667	667.25	666.875	661.5	659.875	663.75	664	658.125
K18
K19
K20
K21
K22
K23
K24
L01
L02
L03
L04	660.375	660.25	660.5	656.75	660.75	658.25	656	661.25	655.5	657.875	660.25	657.625	665.375	666.5	658.75	651	654.75	657.75	660.5	662.625	661.25	663	662.75	664.375	662	656	659.5	664.375	663.375	671	664.875	663.25
L05	642.25	644.875	641	645.25	639.625	639.75	642.5	646.125	645.375	642.5	637.875	644	647.625	640.875	646.5	638.75	639.375	639.875	642.375	642.125	643.375	643.75	639.5	643.375	641	642.875	649.875	644.25	640.125	642.375	634.25	646.625
L06	622	614.875	616.75	612	610.75	619.875	623	616	615.375	622.625	619.5	615.5	611.5	616.25	618.375	616.75	617.875	617.5	614	615.875	614.375	618.125	619.125	621.75	616	615.125	618.75	614.75	616.25	619.25	616.75	616.25
L07
L08	506.5	511.125	513.625	511.75	520	511.375	517.75	521.875	520.875	517.625	521.125	519.125	518.625	520.125	517.875	518.5	519.125	519	517.75	513.25	521.25	509.875	520	520.25	516.75	520.75	520.375	518.875	521.875	517.125	517.75	517.625
L09
L10
L11	643.75	645.75	642	644.5	643.75	645.625	647	644.5	649.375	641.75	646	649.125	648.375	649.375	647.5	647.875	650.75	648.875	648.375	642.125	649.125	645.375	648.625	650.75	645.125	644.75	642	651.25	649.125	645.25	647.625	646.25
L12
L13	672.75	674	672.625	669	668.625	670.375	674.125	671.375	671.75	666.625	676.25	668.5	669.625	667.75	662	670.25	672.625	666.25	669	668.5	671.375	673.75	674.125	667.25	672.875	671.125	666.875	678.25	669.25	671.75	668.625	669.5
L14	666.625	679.375	671.75	676.5	671.75	673.875	675.5	677.5	684.5	674	674.875	676.75	672.25	673.875	677.125	674.125	672.5	675	671.75	676.875	673.875	676.125	670.875	675.5	677.875	670.625	681.375	672.75	672.75	675.5	673	674.375
L15	618.75	621.625	613.75	609.75	620	619.125	615.5	623.5	619.75	618.5	613	614.375	618.5	619.25	616.875	613.375	617	612.875	616.625	625.375	618.75	622	616.75	607	622.375	617.375	620.625	625.75	612.25	617.875	619.375	620.75
L16
L17	692.625	696.125	693.625	696.625	694.125	699	700.625	695	697.375	694.375	697.25	701.875	693	695.5	698	695.625	697.25	700.75	699.875	701.875	701.25	697	692.125	696.125	702.125	696.375	695.5	712.375	706	700.875	695.625	702.25
L18	654.5	656.75	656.5	658.375	652	657.25	652.875	658	654.125	657.375	649.875	658	658.375	658.25	657.375	654.375	662.375	655.25	656.125	653.25	656.75	661.75	654.75	663.625	663.25	656.5	658.875	658.125	659.625	656.75	659.875	663.5
L19
L20
L21
L22
L23
L24
M01
M02	657.625	659.75	652.625	647.125	652	648.375	653.875	653.125	651.5	651	648.75	650.125	650.5	654.875	652	650.5	655.125	653.875	653	651	651.125	656.25	655.5	654.375	655.75	652.25	658.25	656.75	653.375	656.375	653	655.125
M03	656.75	653.875	653.75	657	651.75	661.125	648.375	650	657.625	656.75	655	661.75	652.875	655	657.875	658	660.625	648.375	658.5	654.75	654.75	656	651.75	651.5	658.75	653.25	655.875	654.5	652.5	654.375	652.375	652.625
M04	604.25	600.25	601.375	601.125	599.25	603.25	606.625	604.375	600.75	608.375	600.875	605.5	601.125	601.625	603.625	602.875	596.75	597.625	604.875	601.625	604	597.75	599.625	604.375	609.625	604	599.625	602.625	607	609.75	606	601.75
M05	635.5	633.5	643.625	628.375	631.75	631	631.5	632	623.625	629.875	628.75	636	634.625	637	634.625	631.5	630.75	633.125	635.5	634.125	636.25	636.125	626.625	632.25	637.125	631.5	636.375	637.375	636.375	634	638.125	637.875
M06	645.75	646.875	646.75	649.5	648.75	650.25	643.5	650.25	650.125	647.25	645.875	654.5	645.625	656	651.75	648.75	650.875	652	649	653.75	648	645.5	649.5	647.5	642.625	649.375	646.25	646.625	644.625	644.75	648.375	649.375
M07	648.625	652.25	646.875	651.375	646.625	644.625	647.75	648.125	651.625	642.75	646.5	653.25	654.25	642.125	646.875	644	654.5	645.75	646.375	651.625	645.375	649	647.875	647.5	648.125	644.875	646.875	644.25	647.5	653	653	649
M08
M09
M10
M11	633.375	633.625	629.875	627.875	630.5	631.875	630	630.625	633	628.25	634.625	626.5	626.75	631.25	625.375	637.5	625.125	628.125	627.25	630.5	634.375	631.25	624	634.75	630.5	622.75	630.375	626.125	632.5	632.75	628.125	634
M12	651	652	648.875	652.125	649.375	647.875	651.25	643.75	664.875	650.625	650.875	643.375	655.75	651.625	648.875	650.125	645.25	650.75	655.125	649.25	652.25	645.875	653.75	651.125	646.25	658.25	647.625	651.75	656.875	652	651.375	648.875
M13	689.125	690.875	691.25	688.625	693.625	690.875	695.75	690.25	687.75	692.875	697	690.25	695.125	686.75	693.375	697.5	693.5	695.375	690.375	691.5	687.125	693.375	697.875	696	685.625	695.375	694.5	698.25	684.375	689.125	692.25	692
M14
M15	667.625	674.25	675.5	674.625	678.25	682	675.375	678	674.125	674.625	673.625	675	675.625	677.25	678.625	675.5	683.625	677.75	680.75	683.375	679	683.75	675.125	678.75	677.25	675.5	679.625	673.75	678	676.625	675.75	674
M16
M17	693.125	686.375	690.625	689.375	694.375	691.5	696.75	693.5	690.75	689.625	693.25	690.875	694	690	686.375	689.25	690.125	689.125	687.625	687.75	695.875	687.125	695.75	695.625	691.5	690.625	689.5	685.875	691.25	690	685.75	691.875
M18	710.75	712.875	707.5	706.5	702	710.625	713.5	711.875	704.375	707.75	713.625	706.125	707.75	712.25	707.625	703.125	711.875	710.375	709.5	707.875	703.5	713.375	702.375	710.5	705	703.875	704.625	708.875	711.875	709.5	707.625	710.125
M19
M20	659.75	663	656.375	656.375	661.625	661.125	654.75	661.5	656.75	654.625	664.875	653.125	662.125	660.875	662.75	659.25	661.75	661	661.125	662.375	661	663.25	665	664	664.25	658.875	665.25	660.25	670.25	665.625	662.625	663.875
M21
M22
M23
M24
N01
N02	656.25	662.75	657.125	658.5	664.875	657	652.375	656	660.375	656.75	653.875	666.25	662.5	658.75	658.25	658.5	664.75	668	658.875	660.375	657	659	658.5	659.75	658.875	658.125	652.625	659.5	664.125	660.375	657.25	660.75
N03	671	677	675.625	656.125	662.625	673.25	670.875	675.5	675.375	675	670.75	671	665.625	665.375	670.625	668.125	678.625	667.875	671.25	672	679	669.375	677.875	672	672.875	673.25	680.875	673.125	671	668.625	670.875	673
N04
N05
N06	654.75	660.25	656	654.75	657.125	654.75	654.5	655.625	658.875	651.5	658.625	653.375	657	656.375	653.125	657.375	652.875	659.25	653.625	654.375	654.25	652.875	662.125	653.375	652.375	659.75	659.75	659.125	656.25	649	656.75	657.125
N07	610.875	609.5	607.875	609.5	603.875	613.625	613.375	603.375	616	608.625	610.125	610.625	611.75	612.875	607.875	608	608.875	606.625	612.25	610.875	610.5	614.25	611.625	608.125	610.125	613	608.75	607.25	609.75	615.875	611	606.5
N08	666.25	661.875	665.25	669.25	667.5	669.25	670.625	667.625	667.875	663.125	675.875	671.5	669.375	667.125	666.75	666.5	663.875	669.375	672	665.625	669.875	674.125	665.75	671.75	671.25	669.5	668.5	669.5	674	669.125	666.125	669.375
N09
N10	600.875	605.625	613.875	610.75	604.75	604.5	604.25	605.75	602.5	610.75	608.25	604	602.625	606	602.375	607.625	605	601.375	604.875	605.375	600.625	605.625	604.125	603.625	604.5	605.625	610	605.125	607.125	605.875	601.375	608.75
N11	661.5	665.5	672	670.75	668.125	672.125	666.5	667.25	653.625	666.5	664.375	679.625	672.125	669.5	669.875	672.125	663.5	672.375	668.375	668.25	664	671	665.625	672.25	667	675.125	670.875	664.25	670.75	666.5	677	666.875
N12
N13
N14	699	689.75	691.375	690.875	696	688.875	694	685.25	689	690	690	686.5	688	690.625	693.625	692.625	691.5	696.875	691	694.125	692.125	695.875	690.875	692	696.75	693.5	694.125	687.5	695	687.75	690.25	694.125
N15	659.375	653.625	663.75	661.5	657.75	657	656.875	654.625	658.625	657.625	649.75	657.125	658.625	668.25	665.5	663.125	656.75	655.75	654.375	665.125	661.375	658	652	655.75	659	660.625	669.125	658.5	655.875	653.25	654.625	657.875
N16	482.5	481.125	484	482.5	481.75	482	482.5	481.625	482.25	480.625	484.75	479.375	479.125	478.625	478.5	482.375	480.625	486.5	477.125	482.5	477.25	478.625	478.375	478.875	485	482.25	484.375	482.25	482	480.5	481.875	482.5
N17
N18	677.5	675.75	674.75	677.375	678.75	673.125	673.125	676.25	679.5	678.375	676.5	676.5	676.125	682.25	684	677.5	678.25	681.5	689.25	679.125	683	674.75	682.5	675.75	680	680.625	678.75	676.375	678.25	678.625	678	679.625
N19
N20
N21
N22
N23
N24
O01
O02	651	647	653.625	646.875	650.625	644.25	649.75	650.25	647.625	647.75	650.375	649.25	647.875	646.625	641.125	645.375	647.5	644.5	653.875	643.125	647.75	646.625	646	648.25	651	645.5	652.625	649.875	650.25	650.25	649	644.125
O03	691.875	693.125	691.375	688.375	687.875	691	694.375	699.375	698	693.75	686.125	692	691.125	694.5	691.875	692.25	697.75	693.75	697.5	688.25	688.5	685.25	689.75	686.375	689.625	689	686	682.75	692.125	689	687.25	695
O04	612.875	619.25	620.5	613.125	617.25	612.5	613.125	620.875	621.375	627.5	614.5	620.75	616.625	615.5	612.125	616.875	611.125	616.25	619.125	614.75	618.25	614	617.25	611.625	620.625	614.125	618.25	618.5	617.625	618	614.125	616
O05	667	666.125	667.875	672.75	672.375	671.5	672.25	668.125	669.25	668.375	663.375	667.875	666.25	667.875	672	665.5	671.75	667.875	662.75	679.375	659.25	667.75	663.375	669.625	670.875	667.125	667.25	665.25	669.625	672.5	673.125	662
O06
O07	696.375	691.125	694.625	694.125	690	694.125	695.5	692.75	699.25	694.125	695	691.25	692.75	688.125	694.375	700.125	694.5	691.375	697.125	690.125	697.875	691.125	688	697	691.25	692.75	692	689.375	694.375	695.125	690.625	689.625
O08
O09
O10	693.125	686.875	684.125	694.875	690.625	679.75	683.5	683.75	691.375	687.875	687.375	691.25	690.75	690.25	686.25	693.125	690.75	682	689.125	689.625	693.25	683.875	687	686.75	686.5	684.625	696.375	689.875	692	687	690.875	691.5
O11
O12
O13
O14	685.625	689.375	681.625	689	686.875	687.875	693.25	683.375	689	692.5	691.25	689.375	689.375	681.125	689.375	687.25	696.875	688.625	689.5	694.125	693.875	689.125	693	689.5	690.875	690	692.75	692	693.5	681.5	696.75	691
O15	716.25	722.75	719.125	715.875	714.625	714.75	718.625	715.125	716.625	708.125	716.25	718.5	714.75	715	714.25	712.375	715	715.25	720.375	716.125	719.75	719.375	714.75	715.125	717.375	710.125	712	716.125	717	720.375	714.375	716.25
O16	723.375	726.75	722.25	722.75	721.125	721.375	727.125	722.75	728.25	723.125	725.75	724.875	724.375	726.375	725	731.125	723.875	721.75	722.25	727	733	723.125	725.25	722.25	728.125	717.75	728.125	726.25	725.375	723.875	726.75	725
O17	713	709.875	714.5	710.875	716.5	715.25	722.25	713.375	717.5	715.875	718.75	713	711	719.25	707.875	717.5	718.25	714.375	711.25	714.125	718.5	713.5	712.875	715.375	719.875	715.75	722	718.5	722.25	715.625	711.25	712.625
O18
O19	744.75	752.875	743.75	747.875	751.625	747.875	752.25	744.5	745.375	744.875	744.125	748.25	742.875	748.875	747.375	749.875	745.5	745.625	743.75	747.125	748.5	746	746.25	747.625	749.875	746.75	750.375	748.125	751.875	748.625	746.875	740.875
O20
O21
O22
O23
O24
P01	676.375	669.5	675.875	674.625	675.75	677.125	684.25	678.75	676.25	674.125	674.75	676.375	671	673.5	679.125	680.75	676.375	679.625	679.5	685.125	677.625	683	685.375	673.625	670.625	680.875	676.25	682.125	672	679.375	675.75	680.125
P02	661.5	663.375	673.125	664.875	669.875	670.25	667.5	666	661.5	659.625	661.75	661.875	665.625	664.875	668.625	663	666.375	663.25	670	668.875	667.875	659.375	666	667.125	663	666.375	666.5	664.75	670.875	665	666	667.5
P03
P04
P05	642.25	649	647.375	648.375	641.875	650	649.75	652.875	643	656.75	646.625	651	657.75	644.25	652.5	650.875	650.5	644.75	649.875	652.25	651.875	659.875	648.5	648.625	646.5	647.375	656.625	648	651.875	642.75	645.5	646.75
P06
P07	712.625	721.875	716.375	710	714.375	719	712.75	718.125	712.125	718.375	717.375	709	714.125	719.625	712.75	714.875	717.875	719	723.75	713.375	713.125	720.25	716.125	713.125	720.25	713.875	719.5	718.25	719.25	720	716.75	717.25
P08
P09	710.125	701.75	704.75	711.375	706.5	706.5	706.875	702.375	703.625	704.125	707.375	707.875	701.5	715	712.625	705.25	705.625	705.75	710.5	708.25	712.25	706.5	707.625	705.25	707.25	701.5	714	705.125	711.25	708.5	707	701.625
P10	669.625	670.25	668.875	669.75	671.375	671.375	669.5	670.125	664.125	666.875	665.375	675.625	671.125	669.25	670.5	668.875	674.5	671.625	674.25	673.25	670.75	667.25	667.25	677.375	670.25	667.125	668.5	667.5	665.125	669.625	669.75	671.125
P11
P12	585.875	587.125	585.375	588.125	588.625	585.5	589	582.75	588.625	593.375	582.75	592.75	584.5	584.625	590.375	588.625	586.25	586.5	586.375	585.75	593.5	592	587.125	588.5	584.5	584.625	588.375	589.625	585	588.5	586.5	579.75
P13
P14
P15
P16	745.25	747.625	743.375	739.875	737	747.375	743	743.5	748.625	747.875	745.375	748.5	742	742.875	742.75	743.375	749.375	743.25	751.5	740	747.625	748.75	745.875	742.375	745	741	751.25	750.375	743.25	754.625	745.75	745.375
P17	802.125	795.875	796	796.625	793	790.375	798.875	791.375	794.75	790.375	797.375	797	801.875	793.75	800.875	803.875	797.75	799.125	793	797.875	794.75	793	792	795	799.375	796.75	800.125	797.5	798.25	799.5	791	797.25
P18
P19
P20	801.75	803.5	807.375	797.625	802.125	799.875	792.125	799.5	802.5	797.25	801.5	805.125	805.625	802.5	799.125	792.75	801.125	802.25	803.25	802.875	801	801.5	805.25	800.125	803.375	803	805.875	800.75	802.375	799.5	805.5	802
P21
P22
P23
P24

## Sheet: DA
Measurement	Average (Show Region Statistics)
	1	2	3	4	5	6	7	8	9	10	11	12	13	14	15	16	17	18	19	20	21	22	23	24	25	26	27	28	29	30	31	32
A01
A02	509.476	499.619	495.905	500.333	489.095	527.81	501.524	514.667	497.286	479.571	498.762	490.524	483.952	485.952	477.143	512.81	512.333	492.714	521	496.619	498.048	508.81	521.762	510.143	510.048	483	497.571	503.333	504.619	525.762	506.905	519.048
A03	532.167	519.444	534.722	530.5	517.944	502.889	516.278	519.056	520.556	546.111	547.111	526.389	534.333	541.056	521	542.056	530.944	525.556	543.611	536.667	546	544.333	489.167	523.944	523.167	550.333	524.111	524.278	526.333	539.056	532.056	579.333
A04	449.375	440	450.5	433.625	442.125	445.625	443.375	428.25	450.875	448.125	452.25	454	463.875	454	442.625	450.625	436.75	434.75	433.375	446.375	436.25	449	464.75	444.625	444.625	414.375	444.125	440	454.5	451.875	451.875	447.25
A05
A06
A07	542.529	536.412	559.353	549.294	541.824	548.529	536.647	562.941	552.471	569.118	567.412	554.235	559.824	578.353	562.765	563.647	563.294	566.412	558.294	554.588	548.059	552.647	564.353	545.353	540.765	546	558.176	544.529	553.294	546.882	558.647	554.353
A08
A09	545.385	585.538	531	539.077	546.077	531.923	531.154	513.462	591.385	525.846	558.846	554.615	544.231	528.385	545.154	543.692	569.769	546.538	551.385	542.769	544.923	509.385	540.308	539.846	529.308	550.846	578.769	562.769	547.538	536.154	574.923	545.385
A10	458.067	443.133	435.733	444.267	460.133	464.2	446.733	452.533	430	418.6	432.267	441.333	416.733	459.067	454.6	417.333	432.6	445.533	441.667	465.467	413.867	457.867	410.933	430.533	412.467	444	418.6	458.2	457.467	434.733	432.067	458.067
A11
A12	546.7	528	569.9	605.6	545.2	565.7	560.9	565.4	554.6	540.8	542.7	558.2	546.2	525.7	564.2	536.3	532.7	521.4	533.5	580.5	532.1	536.5	522.3	569	553.8	561.2	599.3	559.1	559.1	556.9	560.7	546.7
A13
A14
A15	514.818	503.182	504.364	508.273	469.091	497.273	527.818	508.636	508.273	500.545	491.273	499.727	503.364	525.364	528.909	523	497.636	519.273	503.909	498.364	522.182	559.818	511.909	519.273	529.545	494	496.545	513.727	496.636	499.636	515	514.818
A16	517.5	520.714	503.143	502.714	527.5	521.929	493.429	502.643	489.929	504.143	497.286	502.714	505.429	518.857	515.357	515.071	522	517.357	513.929	493.429	474	487.643	476.214	500.286	504.357	504.643	475.429	497	498.286	501	505.143	517.5
A17
A18
A19	424.273	458.182	450.364	482.909	453.727	428.636	417.636	450.273	430.364	434.727	400.727	454.091	430	423.727	448.364	436.273	421.545	408.091	443.455	433.909	442.545	429.909	416.182	406.364	437.273	436.818	451.091	455.636	443.909	404.182	446.182	424.273
A20
A21
A22
A23
A24
B01	476.333	473.8	466.467	462.667	491.333	503.667	515.867	483.867	474.333	487.067	485.467	491.333	459.267	481.133	472	482.133	483.533	506.4	484.667	492.4	484.867	486.333	465.6	520.333	481.267	485.2	505.667	489.333	477	477.667	481.4	476.333
B02	447.091	438.545	456.682	438.091	450.182	453.182	430.318	452.591	448.318	445.591	435.409	448.636	447	452.045	434.227	445.227	472.5	450.773	458	456.636	445.045	448.091	457.955	457.364	441	449.5	441.227	441.273	452.864	456.955	452.545	446.455
B03
B04
B05	475.824	476.941	510.412	466.824	485.824	461.412	470.941	484.235	448.059	465.941	468.765	455.824	484	471.471	458.412	434.353	475.941	444	447.471	456.294	476.765	450.882	470.176	465.882	485.706	471.235	463.353	467.941	454.235	473.059	460.765	469.647
B06	594.1	544.5	553.3	557	553.3	565.5	536.3	563.7	549.6	567.3	551.4	568.1	565.2	521	559.7	551.5	575.8	541.5	547.8	541.8	529.3	541.2	551.5	532.9	523.5	573.1	537.8	535.9	564.1	560.9	565.2	594.1
B07	519	513.846	506.846	526.462	526	527.692	490.385	552.846	498.308	530.154	530.308	500.538	507	510	509.692	521	503.615	514.154	517.923	500.538	513.538	543.154	517.462	520.538	525.308	530.154	474.385	524.615	499	515.385	526.154	519
B08	435.778	450.222	479.778	451.222	472.333	440.778	422.778	460.778	455.889	435.889	464.111	467.333	456.667	458.222	469.222	443.556	462.556	437.778	458.222	416.111	445.556	420.556	448.111	463.667	446.556	443.444	451.444	456.667	455.778	464.444	431.111	459
B09	326.789	340.737	348.684	352.421	339.684	343.947	342.105	339.579	342.263	340.895	344.211	341.211	327.684	345.053	337.632	338.632	345.579	333.947	349.368	328.684	337.895	335.316	335.368	334.947	346.211	333.526	341	337.895	331.947	339.263	332	326.789
B10
B11	499.846	473.231	511.308	509.077	490.077	506.769	520.385	502	522.923	498.077	503.615	529.308	487.769	503.923	511.615	501.308	499.462	513.846	478.077	444.077	512.462	475	508.692	506.846	515.154	488.615	508.846	507.308	501.692	503.462	510.308	499.846
B12	432.37	438.778	449.074	450.296	434.333	456.926	440.815	446.037	455.074	415.333	459.741	447.593	462.889	457.037	441.185	444.667	438.667	431.963	445.444	478.593	434.222	446.074	436.37	436.667	439.444	440.296	458.333	456.852	442.37	427.889	438.63	445.37
B13	504.769	524.077	527.615	501.615	518.308	519.385	529.385	523.154	518.154	496.231	520.846	520.154	498.538	509.308	530.154	528.231	520.308	526.769	523.308	517.231	528.154	518.231	531.923	521.846	528.077	530.692	526.077	521.538	523.077	534.308	520.692	504.769
B14
B15
B16	480.077		503.867	520.133	528.267	537.2	531.667	505.4	504.467	518.933	507.467	516	520.8	496.6	509.533	497.067	511.867	524.2	515.333	537.733	518.733	513.667	524.6	512.533	511.467	508.133	534.733	524.6	529.2	530.067	510.467	528.4
B17
B18	451.667	461.778	440.444	469.222	439.222	447.111	474.111	449.333	440.333	469.556	428.444	439.222	467.444	465.667	446	463	482.111	482.889	474.333	471.444	446	472.889	467.222	464.222	470.667	447.111	437.222	472.556	470	491.333	452	451.667
B19	384.125	383.625	364	347.75	392	391.375	361.875	385.125	370	397.375	388.125	384.25	390	380.625	391.125	440.75	372.25	392.375	445.75	404.25	394.125	394.875	394.25	404	371.25	390.125	380.125	391.25	396.5	391.125	391.625	384.125
B20	558.867	562.8	563.133	562.6	559.8	560.133	554.867	567	559.267	559.8	560.533	542.067	561.133	563.733	562.333	559	561.8	544.667	568.533	557	557.467	556.533	563.133	565	551.267	566.467	558.533	555.4	558.6	559.933	558.2	558.867
B21
B22
B23
B24
C01	530.471	582.882	549.235	532.471	576.706	538.294	541.941	576.529	540.824	547.647	566.412	554.353	557.647	539.882	563.059	564.412	538.706	551.647	560.706	538.941	530.824	539.706	551.118	541.941	531	566.118	568.412	555.941	532.059	536.882	565.882	562.471
C02	470.722	425.833	469.389	494.167	439	477.333	463.944	511.889	474.5	493.611	445.833	482.722	485.889	502.833	466.944	478.778	492.222	488.111	475.722	487.611	478.667	449.944	485.778	465.333	416.278	471.389	458	475.778	461.833	486.111	472.278	470.722
C03
C04
C05	459.692	459.846	483.846	480.923	486.538	470.538	491.231	508.769	477.846	474	480.615	469.308	479.692	495.923	465.077	474.846	511.154	468.846	474	473.615	493.077	459.615	466.462	483.538	477.077	481.538	479	495.462	470.769	484.769	485.077	459.692
C06
C07	536.455	524.182	555.273	529.182	527.273	525.182	507.545	513.909	579.273	477.091	524.818	524.727	538.273	509.636	526.545	536.727	525	525.273	504.182	516.818	514.364	522	541.818	525	520.909	550.182	490.545	539.182	528.182	548.545	526.455	536.455
C08
C09	468.5	472.25	466.417	459.167	482.833	471.917	470.417	458.083	475.167	460.167	441.417	474.75	476.25	451.083	476.75	466.75	480	491.167	463.583	464.167	488.417	464.167	454	535.667	466.75	477.333	468.583	445.833	462.833	443.167	467.333	468.5
C10	483.333	486.833	475.333	483.083	478.583	478.417	478.25	471.583	467.417	451.917	484.417	457.167	473.917	475.083	483.833	475.5	485.5	484.083	473.5	487.083	471.5	478.25	462.417	471	461.833	473.75	481.417	471.25	496.5	481.583	471.167	483.333
C11
C12
C13	503.6	489.5	497	446.9	485.6	501.4	514.5	508	465.3	488.7	439	443.1	494.6	485	457.3	441.6	471	508.2	480	479.9	472.2	507.5	451.8	474.1	489.6	443.3	478.8	486.7	500.5	444.7	382.5	503.6
C14
C15	469.6	454.4	453.8	466.9	448	443.7	464.6	436.5	444	442.6	444.3	444.9	443.8	471.8	442.5	444.1	448.5	443	435.9	450.4	481.5	470.6	444	472	520	444.9	431.6	464.4	438.2	445.6	451.2	469.6
C16	530.308	524.462	527.462	529.077	532.077	525.692	524.692	514.538	519.769	543.231	526.769	509.308	535.615	531.308	540.385	535.769	519.692	532.462	512.077	530	515.769	522.923	527.538	504.538	528	520.154	531.385	532.923	539.308	532.769	534.154	507.538
C17	375.556	375.556	391.556	377.889	397.778	406.222	392	394	387.222	365.556	400.111	401.667	391.222	396.444	386	402.222	391.667	380.333	383.444	395.889	384.444	409.111	387.778	390.778	384.667	369.111	401.444	371.556	387.778	404.111	382.444	375.556
C18	425.778	436	435.333	445.778	429.111	433.111	451.667	437.444	437.778	437.222	444.222	440.111	431.889	434.667	447.556	435.889	435.556	444.778	448.222	412.556	437.889	429.444	429.778	441.333	439.889	452.333	445	443.889	421.444	440.889	438	425.778
C19	574	583	599.5	577	566.375	591.875	580.5	568.688	585.188	597.062	575.75	616.188	574.375	599.25	606.75	583.688	591.938	585.562	593.625	608.062	581.688	584.25	597.688	620.625	582	592.062	601.812	599.312	592.625	596.25	594.312	574
C20	560	549.111	543	564	548.444	551.889	525.444	554.444	556.556	545.889	547.667	549.556	560.889	560.556	563.556	553.333	554	558.889	557.667	525.444	545.333	546.222	545	565	544.333	543.889	576.667	549.556	542.889	563.444	545.222	560
C21
C22
C23
C24
D01	308.143	296.714	294.286	317.714	294.571	294	320	301.714	327.286	316.143	300.857	315.143	311	324.143	321.714	301.714	327.429	292.857	302.286	307.429	307.857	320.143	293.857	317.714	305.143	317.143	314.429	301.857	302.714	306.857	317.857	308.143
D02
D03	432.1	459.7	419	410	393.7	421.2	451.3	454	421.1	430.4	447.3	409.5	437.1	457.3	420.8	418.1	446.5	436	422.4	442	443.9	447.8	475.8	426	462.2	446.4	430.8	413.2	424.4	420	419.7	432.1
D04
D05	499.167	491.667	511.417	526	502.583	502.333	498.167	521.75	492.417	525.583	529.333	507	514.167	526.333	522.25	514.333	512.5	546.333	546.083	526.333	503.75	524.833	508.333	505.417	511.25	511.75	526.083	515	505.667	530	522.75	499.167
D06
D07
D08	511.938	515.938	545.438	530.188	540.625	540.188	542.438	551.562	522.875	551.5	562.625	536	524.312	507.812	525.938	529.875	530.5	520.25	535.812	518.188	524.5	553.938	519.125	522.5	512.312	554.562	561.375	528	531.688	542.562	535.25	523.75
D09
D10	321.96	326.96	323.92	322.72	331.68	329.24	318.48	304.72	328.88	326.16	310.12	323.4	321.32	322.4	319.24	317.92	327.4	314.28	336	335.04	326.68	321.24	329.56	325.72	326	332.36	331.4	331.56	311.64	324.68	319.72	321.96
D11	379.286	352.571	354.571	314.714	349.429	338	340.714	364.143	347.143	356.429	323.286	345.286	356.286	352.571	345	359.857	358.857	359.714	369.429	362.571	333.286	367.286	347.143	346.857	359.714	389.143	381.286	358.714	325.143	344	355.286	379.286
D12
D13	473.833	442.333	484.167	469.5	467.333	428.667	495.833	445	437.167	526.833	467.5	435.167	516.833	473.167	460.833	477.5	464.667	468.833	482.167	465.333	481.667	469.5	460	438	466	478.833	470.667	470.667	465	406.667	437.333	473.833
D14	528.462	517.154	526.462	515.154	536.154	543.692	524.692	526	540	491.846	523.231	498.769	533.923	519.077	521.692	534	507.538	556	528.692	533.462	527.385	523.923	532.154	537.308	532.385	548.308	528.231	520.615	560.385	522.923	529.231	528.462
D15
D16	482.273	492.455	496	491.818	495.636	486.909	471.636	491	496.182	470.545	492.273	492.818	471.818	521.455	482.455	528	482.636	488.636	469.818	482.909	494.455	481	465.818	488.818	485.273	485.091	498.636	493.364	493.636	499.636	489.364	482.273
D17	446.308	445.385	427.692	447.077	450.385	446.769	445.231	449.462	446.385	443.077	447.846	448.615	444.615	445.231	452.462	444.308	451.308	445	453.615	445.308	447.462	446.231	449	446.692	445.538	447.385	453.154	451.077	448.154	447.692	447.462	446.308
D18	489.75	454.25	492.375	485.125	454.625	489.125	480.625	484.875	475.125	451.875	486.25	472.125	486.625	460.125	480.625	473.75	484.625	481	495.5	487.625	488	470	486.875	503.5	474.25	478.375	442.375	473	490	491.75	484	489.75
D19
D20	592.833	609.167	608.333	606.333	579.333	603.833	605.333	615.833	596.333	600.833	590.667	607.333	604.5	574.333	562.5	600.833	606.5	569.833	653.5	611.833	618.333	600.167	599.167	595.167	604	594.667	614.667	570.333	584	608.333	593.667	616.667
D21
D22
D23
D24
E01
E02	472.438	433.375	493.875	462.25	453.562	461.312	456.188	463	468.562	461.188	458.938	451.625	462.875	463.75	444.125	461.75	462.375	475.438	464.438	453.812	481.438	463.438	461.062	469.875	458.75	487.938	463.125	466.438	468.062	459.812	469.25	472.438
E03
E04	481.357	565.643	515.714	535.071	557.643	521.714	538.357	531.643	521.929	510.714	512.786	524.286	517.143	538.643	522.929	530.5	518.071	526.071	515.786	522.429	523.571	531.571	532.286	526.357	489.429	516.214	534.643	532.714	499.857	532.429	506.857	481.357
E05
E06	554.545	527.636	544	559.545	605.455	562.727	582.364	572.455	555.455	557.182	541.909	535.545	536.455	522.545	556.091	543.455	540.545	558	553.727	568.364	582.364	554.545	565.909	537.182	565.818	554.818	576.545	554.182	539.909	537.545	577.182	554.545
E07
E08
E09
E10	435.25	457	464	446.875	464.375	462.625	428.625	398.25	444	428	490	448.5	458.375	407.5	448.125	458.75	485.375	439.5	451.125	466	422.5	454.625	420.25	403.5	450.5	480.125	412.375	462.25	460.625	464.75	458.25	435.25
E11
E12	590.846	586.231	590.154	581.308	579.231	576.769	586.692	574.077	580.385	574.692	586.231	584.923	573.923	579.385	577.077	582.538	579.846	580.923	585.769	582.231	581.385	586.077	575.846	584.462	583.385	578.846	585.538	582.615	579.615	579.846	589.077	590.846
E13
E14	583.364	536.273	527.545	513.091	480.909	498.545	517	500.273	526.364	509.273	497.273	506.091	511.364	535.273	510.455	509.455	540.545	501.545	517.545	529.909	492.273	583.818	532.636	531.455	577	531.636	528.273	493.273	480.818	532.455	505.545	583.364
E15
E16	564.25	559.875	558.25	522.5	558.625	595.125	553.625	552.25	556.75	570.375	526.25	554.75	558.625	574.25	541.25	558.875	555.25	555.5	568.25	539.75	561.25	566.125	554.625	552.25	551.5	561.875	553.125	557.75	557.5	562.25	552.5	564.25
E17
E18
E19
E20
E21
E22
E23
E24
F01
F02
F03	510.357	564.643	538.143	553.929	548.857	542.357	533.643	542.286	537.643	529.857	551.5	535.643	545.857	535.571	524.571	538.571	541.071	571.286	490.643	549.143	552.857	546.714	526.929	532.643	507.071	530.5	564.786	516	552.143	553.929	503.929	541.5
F04	483.071	494.357	442.5	471	487.429	493.714	484	463.286	498.071	449.786	500	482.714	490.214	479.929	489.143	482.286	470.929	497.429	491.286	480.143	491.857	494.929	499	489.286	505.714	491.429	489.786	471.571	495.429	501.429	439.857	483.071
F05	544.625	544.75	538.125	537.375	533.938	528.625	542.375	537.25	538	545.5	540.25	582.125	533.562	541.875	559.625	546.75	541.312	551.5	548	525.5	533.688	525.062	538.812	533.25	534.5	525.875	533.812	553.75	514.688	530.938	540.625	544.625
F06	441.278	472.444	477.056	474.722	488.722	480.389	489.222	495.056	483.778	477.222	502.444	477.778	463.167	473.556	455.556	462.889	488.944	532.667	489.722	456.5	475.056	444	475.889	473.333	462.722	485.056	474.611	478.778	479.889	472.722	479.333	441.278
F07	499.786	499.857	523.714	466.286	469.429	488.857	520.929	499.143	503.429	480.786	479.714	492.5	534	501.643	499.357	506.071	507.143	502.857	492.286	523.214	553.929	498.357	493	479.071	477.5	504.429	454.929	506.357	507.143	484.714	470.857	499.786
F08	505.3	527.2	522.2	525.6	541	566.8	527.7	527.8	519.5	506.9	537.5	559.6	522.9	566.5	534.8	557.1	525	528.8	597.5	510.5	538.9	529.9	518.7	527.3	566.6	518.6	560.8	568	529.4	585.6	501	505.3
F09	482.8	436.333	438.533	445.067	473.067	423.333	439.533	446.667	466.067	448.4	443.8	440.133	478.333	444.867	454.133	449.067	454.2	448.2	466.267	439.067	456.4	434.467	451.333	454.333	460.067	421.667	444.933	451.733	448.333	451.933	444.4	482.8
F10	537.923	479.154	447.846	468.154	488.846	486.923	550.154	460.846	481.538	500.308	479.231	473.846	496.923	469.769	482.231	557.077	487.077	489.308	428.462	513.615	484.385	507.462	536.077	465.231	475.538	482.077	492.154	501	461.692	491.077	484.077	537.923
F11
F12	390.375	402	400.75	401.5	394.5	404.5	405.625	403.625	377.125	397.75	395.625	392.75	384.875	393	400.5	395.875	398.625	396.875	407.5	404.5	388.75	396.75	399.375	402.875	399.75	381.5	399.75	389.625	403.875	411.125	385	390.375
F13	531.333	521.267	518.6	527.4	543.733	525.467	547.133	521.467	535.733	550.067	532.8	530.867	555	542.733	540.533	556.2	545.933	538.467	529.8	530.733	536.6	515.867	526.533	517.133	555.667	524.533	517.667	545.8	529	531	519.067	531.333
F14	474.545	482.455	488.455	490.909	492.545	463.273	454.545	497.182	484.545	492.636	448.182	493.364	480.273	464.818	479.091	488.909	526.545	555.545	479.909	440.636	462.545	482	485	492.091	488.364	475.273	525.818	483.364	476.091	520.364	458.182	474.545
F15	539.643	561.214	536.643	569.929	533.5	540.643	575.929	554.357	541.429	555.143	545.857	561.857	526.5	548.714	549.714	563.286	568.786	541.143	555	537.643	560.286	559.286	576.5	552.857	570.643	519	554.786	549.857	552.786	566.571	561	539.643
F16
F17
F18
F19
F20
F21
F22
F23
F24
G01
G02	575.615	550.385	544.385	544.615	557	525.692	587.615	542.154	590.692	577.308	555.846	548.615	588.077	556.462	589.615	557.692	549.231	570.154	561.385	571.769	539.077	580	559.846	531.077	544.923	555.769	606.385	558.154	553.077	550.462	577.615	575.615
G03	540.632	542.737	522.263	521.526	497.053	517.895	512.211	517.526	504.474	517.789	519.368	553.789	530.474	509.421	549.421	529.632	524.368	525.526	512.421	519.474	540.684	522.737	534.526	551.263	534.789	508.263	512.947	511.526	511.263	529.947	514.474	542.737
G04
G05	516.778	418	455.889	447.333	509.111	510.444	441.556	456	416.778	501.889	421.778	492.222	473.667	449.556	484.556	534.111	463.222	497.111	435.222	473.778	456.444	470	428.333	499.889	415.111	437.556	443.111	499.556	477.222	490.333	435.444	516.778
G06
G07
G08	527.083	539.417	535.833	520.917	517.083	536.5	516.417	537.75	538.083	506.5	508.917	552.083	527.083	540.5	538.25	510	493.25	538.5	522.5	528.083	517.75	529.5	578.583	533.417	528.583	530	526.333	521.75	528.667	474.167	513.417	527.083
G09
G10
G11	576.467	584.8	590.6	598.6	591.533	587.6	595.6	589.267	591.333	599.2	580.8	584.933	558.867	611.4	566.133	595.667	587.933	593.733	591.533	577.133	594.933	600.267	602.6	582.8	594.733	602.533	623.533	563	597.933	573.067	571.6	576.467
G12	530.1	512.1	466.9	537.7	491.8	531.4	523.7	488.8	533.6	516.1	519.9	514.5	499.3	524.1	517.2	492.8	498.5	536	507.9	575.1	473.1	493.7	501.9	507.1	498.6	502	536.6	509.6	486.6	515.3	478.1	530.1
G13	450.412	458.647	451.765	457.765	472.412	425.294	472.588	447.588	447.706	493.824	473.588	455.706	446.471	472.588	464.941	486.235	463.235	445.706	464.765	445.471	445.941	465.059	443.882	445.294	449	469.118	481.235	465.824	452.765	440.235	459.882	450.412
G14
G15
G16	476.4	476	513.2	473	493.9	451.4	480.7	482.1	499.1	481	479.7	465.6	460.5	476.2	475.5	479.1	474.6	490.4	472.6	488.1	496.8	472.9	490.2	483.2	507	475.7	475.5	476.1	481.3	463.1	481.1	476.4
G17	483	472.625	492.375	462	466.75	485	487.5	448.125	462.625	456.25	468	471	487.875	420.125	455.5	515	464.25	486.375	488.75	495	466.125	474.875	464.25	494.125	475.625	459.25	466.5	466.125	415.25	479.375	474.875	483
G18	555.4	548.8	574.5	569.6	615.7	566.8	568.4	557.4	551.8	572.5	566	565.3	568.4	553.8	550.2	567.1	569.1	615.8	565.6	576.8	542.4	557.6	561.5	568.5	562.2	557	570.9	565.7	564.6	555.5	564.6	555.4
G19
G20	613.8	610.8	613.4	604	603.2	608.8	609.8	608.8	606.2	611	613.6	572.4	609.4	614.2	603.8	612.4	605.4	601	606.4	611.8	607.4	608.8	607.2	613	605.4	609	613.4	607	608.6	622.6	605.6	613.8
G21
G22
G23
G24
H01
H02
H03	536.455	504.727	552.727	557.636	497.545	487.909	576.455	511.636	494.182	525.455	563.273	536.727	552.818	558.636	494.182	518.909	530.455	550.636	528.727	536.182	550.182	557	543.545	503.909	537.909	537.364	548.545	575.455	530	545.636	563.818	536.455
H04
H05	371.167	322.5	388	340.833	335.667	377.333	398	363.333	426.167	369	357.333	419.5	365.5	374.167	372.167	442.167	408.167	392.333	394.167	351	324.667	386	372.833	355.833	344.667	404.667	355.5	379.667	396.333	394.333	383.333	371.167
H06	542.615	550.692	542	539.692	521.154	547.692	543.308	544	555.923	584.769	533.077	542.462	540.462	544.462	548	534	575.692	532.846	516.385	546.077	537	558.077	493.077	551.462	540.615	548.846	532.692	548.077	512.308	530.308	530.923	557.154
H07	535	530	521.667	518.556	519.278	527.111	525.889	528.333	535.611	544.833	539.333	524.778	521.111	535.444	529.667	511.111	541.056	541.111	515.833	512	548.944	529.889	539.056	518.389	527.833	531.222	536.778	525.944	538.833	519.056	541.944	535
H08
H09	482.778	454.333	504.778	458.111	451	466.667	406.444	383.889	460.889	423.333	527.667	426.111	472.222	541	383.222	459.444	427.222	408.111	461.222	472.556	462	452.556	472.889	441.111	437.222	469.333	468.444	583.111	470.667	464	447.111	482.778
H10	422.143	430.143	442.429	430.286	453.429	453.857	435.429	450.286	431.143	440.714	446.286	443	418.429	422.429	436.714	426.286	434.143	430	416	436.143	445.286	449.286	441.714	431.857	441.857	414.143	430.571	449.714	423.143	449.429	427	422.143
H11	551.8	553.3	555.9	568.8	542.6	559	568.6	549	574	552.3	568.3	506.7	558.1	569.1	575.1	554.2	557.9	548.7	572	550.4	558.4	575.3	563.2	545.2	543.6	559.2	560	544.9	555.3	546.8	555.4	551.8
H12	450.867	407.333	472.067	446.4	448.2	440.533	446.467	444.667	424.267	444	438.467	431.4	429.867	449.8	445.867	484.467	444	432.667	445.8	452.333	444.867	444.733	455.267	436.667	465.933	440.133	445.533	431.467	462.933	438.933	430.333	450.867
H13	490.538	488.308	494.692	480.923	499.923	492.923	492.231	492.538	501.846	510.385	486.077	480.923	494.308	472.154	471.615	482.615	490.154	486	490.154	510.615	491.846	501.769	485.769	488.538	502.769	501.154	478.538	473.538	486	490	485.846	493.385
H14
H15	620.727	611.636	617.636	606	626.091	606.455	617.182	617.273	600.091	611.364	608.273	632.909	621.909	602.909	615.636	604.727	629	609	622.909	615.636	602.545	608	599.091	618.273	634.727	600.091	632.727	611.545	560.091	615	616.636	620.727
H16	494.231	492.154	486.462	481.846	491.077	482.462	508.769	485	487.846	490.462	488.846	485.538	494.308	493.231	490.231	503	488.385	492.923	496.846	469.923	503.462	500.462	516.538	467.462	495.154	498.769	498.385	479.385	489.077	487.462	505.692	494.231
H17	477.375	496.5	445.125	462.875	480	470.75	417.625	482.625	525.5	452.25	463.625	472.375	452.125	485.875	474	538.875	484.25	496.25	492.5	475.875	489.75	552.375	475.5	483.5	525.625	454.875	483.125	487.625	536.625	480	465.25	477.375
H18	514.25	507.75	517.5	503.75	499.75	514.875	511	502.75	522	510.875	500.625	519.375	512	508.75	512.875	520.75	512.75	512.375	522.5	510.875	507.875	523.875	511.5	508	519.125	521	508.5	514.875	514.5	503.125	511.75	514.25
H19
H20
H21
H22
H23
H24
I01	290.882	287.824	298.765	306.529	298.235	283.412	277.588	259.294	296.294	280.176	293.588	287.647	286.412	294.176	282.706	284.647	300.353	278.941	290.353	296.118	309.706	274.412	294.353	310.059	287.118	286.118	293.353	274.059	264.353	284.941	285.647	290.882
I02	516.143	443.214	477.571	458.429	454.714	493.571	488.571	462	487.5	449.5	472.071	472.714	452.714	471.143	468.429	444.286	465	470.286	478.214	435.929	450.714	438.357	477.857	460.5	457.214	481.143	467.5	428.143	460.714	456.786	467.929	516.143
I03	497.429	498.357	504.643	500.786	479.643	527.929	500.5	490.357	483.5	500.429	507.143	485.786	474.786	524.357	496.571	514.643	498.571	501	483.214	515.357	506.643	503.143	523.571	523.429	499.929	516.071	475.643	496.857	502.571	509.357	478	497.429
I04
I05	477.333	550.889	550.778	533.444	517.333	518.889	503.111	513.667	478.222	510.778	526.333	510	550.111	543.889	514.222	518.111	501.222	501.111	511.556	529.889	513	523.556	569	521.333	528.444	474	509.444	507.111	489.889	528.556	496.111	477.333
I06	407	408.727	368.455	401.182	409	406.909	410.818	413.818	405.727	426.818	383.636	419.455	404.818	412.364	462.091	413.727	437.273	418.364	398.455	452.909	414	436.545	435.455	425.455	416.636	420.273	408	392.909	409.182	408.727	397.818	407
I07
I08	567.059	575.765	546.706	562.588	569.471	569.118	543.471	566.059	563.235	578.059	554.059	567.824	561.529	552.588	563.235	578.412	565.824	561.412	546.706	558.529	575.294	556.882	559.059	566.529	544.176	564.412	583.941	557.235	575.235	578.824	547.765	567.059
I09	463.909	462.364	474.636	468.091	452.182	477.636	467.273	481.182	459.636	470.818	455.182	468.545	424.364	462.727	450	447.545	465.091	471.182	443.273	481.909	467.091	467.636	456.909	452.545	473.909	457.909	440.273	483.818	486.273	458.545	452.182	463.909
I10
I11	497.818	499.818	486.545	493.455	520.818	483.364	493.091	543.273	530	499.636	480.636	467.364	485.455	503.091	499.182	547.455	485.545	484.273	550.545	495.545	503.727	507.273	520.818	499	493.545	499.091	480.182	505.455	474.182	477.182	505.364	497.818
I12
I13
I14	491.286	489.714	490	536.714	502.857	513.571	506.714	497.571	504.857	501.714	499.429	503.571	519.571	486.143	515.286	481.571	499.286	492.857	487.571	493.286	490.429	511.857	469.714	512	531	576.714	493.429	507.286	492.857	498.143	512.143	491.286
I15
I16
I17
I18	469.111	445.111	446.333	471.111	444.556	451.333	480.444	452.667	462.778	483.333	448.889	459.222	464.444	457.222	490.889	464.222	465.778	433.111	475.333	465	447.111	467.667	465.556	442.333	458.222	474.333	467.778	460.778	473.667	465.222	457.111	469.111
I19
I20
I21
I22
I23
I24
J01
J02	529.714	481.357	475.214	484.714	505.286	483.286	542.929	510.071	488.429	468.929	502.714	487.929	546.071	516.214	516.429	495.071	479.929	508.929	510.5	480.214	504.071	473.214	527.714	497.857	458.643	509.286	478	509	503.786	506.643	508.357	529.714
J03
J04	370.333	384.083	391	379.583	387.75	397.333	366.333	371.333	367.917	386	375	409.75	356.5	382	366	360.25	381.25	383.417	347.833	369.75	385.083	357.083	398.417	369.167	388	363.25	376.5	370.917	357.083	371.5	368.167	370.333
J05
J06	508	475.579	489.947	504.526	506.895	494.158	487.474	498.053	504.263	478.211	490.053	503.368	501	484.211	514.842	517.526	522.842	507.368	482.211	500.632	518	487.947	506.211	509.579	515.211	471.895	493.895	513.421	511.474	495.579	512.474	508
J07
J08
J09
J10	504.125	485.875	478	499.5	486.5	475.625	491.125	478.75	465.75	454.5	510.75	462.25	462.125	497.75	504.625	513.5	493.125	507.125	501.125	483.125	506.625	483.375	481.125	490.875	498.75	506.875	477.125	469.125	503.375	460.25	488.5	504.125
J11	579.75	590.917	576.333	578.083	563.667	542.167	569.917	596.75	588.833	561.667	555.75	574.083	549.417	570.5	587.75	570.5	576.083	530.917	546.417	583.917	587.5	567.75	546.583	578.333	592.417	588.25	567.667	568.417	589.333	589.083	562.833	579.75
J12
J13	542.091	524.727	519.182	488.182	507.273	504.182	541	521.273	513	487.727	564.545	507.818	527	600.909	519	473.727	508.273	516.545	514.091	484.273	510.818	517.636	521.545	578	519.545	530.636	465.455	522.818	536.545	522.909	548.727	542.091
J14	489.762	513.381	470.476	458.857	467	475	480.19	472.714	482.762	472.857	482.095	475.095	488.714	457.571	465	492.286	491.048	487.762	475.095	471.476	481.238	457.905	492.571	474.857	469.048	473.619	484.571	473.286	477.238	504.952	475.905	489.762
J15	589.364	570.636	561.545	574.818	604.182	600.909	594.455	600.909	598.727	576.909	590.727	613.273	589.545	577.455	606.364	590.455	619.636	616	602.909	590.818	596.364	611.636	607.182	628.364	603.818	607.091	567.364	600	607.727	607.273	623.182	589.364
J16
J17
J18	547.125	534.875	530.5	543.375	538.25	550.5	548	537	531.625	531.125	524.75	545.625	539.625	541	538	580.25	539.375	538.375	549.25	546	552.25	553.625	536.5	534.375	528	543.5	531.375	571.375	552	547.25	539.375	547.125
J19
J20
J21
J22
J23
J24
K01
K02	471.25	473.667	447.167	455.417	489.25	492.917	449.583	484.667	439	453.917	466.917	518.583	452.75	477.083	474.25	464.083	474.417	436.5	447.583	454.667	489.083	486.833	460.5	508.333	461.75	440.333	473.417	468.583	483	448.667	462.833	471.25
K03	552.4	543.2	527.5	556.8	541.1	536.2	547.7	520.7	527.5	558.9	601.6	508.5	550.1	550.6	535.9	541.9	570.1	522.3	545.5	535.4	565.1	540.4	546.1	576.9	541.3	535.9	504.2	561.5	568.1	561.1	524	552.4
K04	466.25	452.917	481	485.5	483	439.667	487.25	466.583	475.25	456.833	480.583	459.333	486.167	486.917	522.083	507	515.083	472.583	476.917	492.75	488.5	476.167	481.667	477.083	449.75	475.75	485.583	492.167	508.917	496.25	483.417	466.25
K05	487.692	451.538	469	474.538	453.615	447.308	440	480.385	439	444.077	441.615	425.308	435.077	458.385	455.308	430.077	441	476.154	409.308	441.538	455.385	444.154	407.154	448.462	475.462	404.462	452.769	465.154	422.154	445.923	446	487.692
K06
K07
K08	493	529.273	529.273	455.091	496.273	552.364	480	498.636	492.091	515.182	527.273	506.636	482.909	519.818	512	533.636	535.273	545.909	574.091	531.091	528.182	546.364	558.636	531.091	500.182	493.909	511.727	472.182	548.909	529.364	555.455	493
K09
K10
K11
K12	543	533.143	555.5	561.5	539.071	556.143	558.357	544.071	567.571	549.786	554.643	559.857	561.714	550.286	552.286	567.214	552.071	555.786	562.857	549.857	563.071	547.071	559.929	547.429	544.429	559.571	551.929	569.286	555	546	559.571	543
K13	480.818	496.091	533.182	500.727	495.636	547	453.273	502.273	497.091	489.182	483.364	498.091	518.182	500	491	445	483.545	488.091	507.273	486.909	495.273	453.091	482.636	494	491.273	473.091	495.455	487.545	485.455	509.636	467.455	480.818
K14
K15
K16	524.643	517.5	503.929	489.929	538.357	531.643	548.286	534.071	535.5	543.786	543.857	540.286	538.286	540	535.5	534.071	528.143	542.286	529.286	491.071	536.5	528.714	524.786	538.143	523.643	502.571	541.143	536.571	554.786	538	536.143	524.643
K17	569.867	596.667	579.4	575.667	592.2	569.333	583.2	580.333	569.133	575.533	577.533	588.4	582.533	567.733	579.333	572.4	589.467	571.667	574.867	546.667	574.733	559.267	577	554.2	575.067	555.8	583.267	568.867	572.667	579.4	573.867	569.867
K18
K19
K20
K21
K22
K23
K24
L01
L02
L03
L04	579.333	590.556	599.944	591.778	570.611	584.778	593.833	602.611	611	587.667	598.222	583.556	583.278	588.833	598.611	595.333	589.944	566.333	590.611	571.056	600.222	589.778	579.444	567.444	595	578	588.778	577.944	595.222	574.5	587.944	579.333
L05	475.545	462.909	477.727	479.727	470.273	454.636	476	465.091	470.636	482.909	481.545	465.818	480.909	472.636	481.455	475.273	467.273	466.636	482.818	481.182	484.364	491.182	477.909	455.455	508.364	478.364	483.909	467.455	487.273	472.182	457.727	475.545
L06	507.875	514	527.25	531.125	504.5	523.75	527.75	518.625	497.625	523.375	490.75	497	520.125	509.5	499.25	522	520	511.875	519.125	517.875	518.625	513.75	509.125	512.125	510.125	512.5	521.375	526	515	516.625	529.375	507.875
L07
L08	496.769	503	493.538	480.077	495.462	490.077	486.231	493.615	509.077	502.615	514.308	497.846	505.923	484	504.462	491.308	523.538	499.231	500.462	513.462	512.385	499.769	499.538	507.077	513.615	523.462	482.769	507.615	500.231	502.154	503.769	496.769
L09
L10
L11	493.375	489	511.375	452.625	523.75	489.125	516	581.875	502.25	500.125	463.125	497.5	525.625	503.625	496.625	507.5	512.125	516	502.375	494.25	479.5	524.875	503.625	498.75	512.375	529.625	501.5	477.25	490.875	496.625	525.125	493.375
L12
L13	544.545	541.182	545.727	540.909	503.182	526.909	560.364	561.909	530	532.364	586.545	522.273	513.364	556.182	539.364	561.091	564.727	519.636	528.818	517.091	553.273	529.545	534	560.364	551.455	510.818	520.818	550.636	569.182	546.636	552.273	544.545
L14	524	549.429	525.571	515.286	497.786	534.286	502.643	495.143	510.071	501.357	485.214	520.5	490.5	509.714	503	478.857	496.214	493.429	505.714	501.286	493.5	537.5	485.429	491.5	481.429	508.786	495.857	534.714	499	492.714	562.643	524
L15	522.2	526.133	529.933	497.4	526.933	525	565.733	527.533	535	497.2	505.733	524.733	525.867	528.333	518.333	536.267	532.4	530.467	527.733	505.933	521.733	520.8	552.733	519.2	518.533	532.4	532.067	520.067	505.2	498.667	528.733	522.2
L16
L17	546.667	549.222	568.444	563.556	558.889	567.556	562	554.333	567.778	587.222	558.667	557.222	564	561	562.556	562.889	557.444	568.111	534.556	563.778	567.222	551.111	545.778	563.778	558.778	554.444	563.333	562.333	538.778	568.778	574.667	546.667
L18	488.857	484.143	481.286	481.714	501.357	477.571	471.071	475.071	483.857	487.357	487.714	472.857	486.143	459.5	483.357	484.786	484.571	495.286	480.071	485.286	476.714	481.071	464	463.857	487.571	489.357	482.571	466	475.786	476.143	490.5	481.071
L19
L20
L21
L22
L23
L24
M01
M02	404.333	407.444	397.778	402.333	407.556	408.222	464.333	415.889	417.444	402.444	421	414.222	383.667	396.889	423.667	354.333	416.111	421.778	382.222	405.778	418.778	465.111	457.222	402.889	425.667	409.444	418.111	419.889	369.667	411.444	415.556	404.333
M03	405.083	406.583	416.25	409.417	400.583	418.667	423.583	387.5	420.75	421.833	398.083	385.833	413.917	416.917	471.25	409.833	424.75	372.917	417.833	411.083	423.417	384.5	404.667	358.667	400.417	415.417	436.417	437.583	411.167	409.083	358.5	405.083
M04	491.4	485.4	481	459.7	481.9	450.9	488.6	530.8	469.7	483.4	468	500	464.4	502.7	528	498.4	526.1	515.9	495	474.3	469.8	397.2	491.7	487	485	466	458.7	444.4	448.7	478.7	478.2	491.4
M05	528.583	518.667	518.167	525.917	517.917	514.583	532.667	500.083	523.5	500.75	504.917	519.917	508.25	520	519.75	548.417	531.917	517.833	519.083	514.167	515	522.5	486.583	503.083	496.083	512.417	517.833	501.5	523.167	528	553.667	528.583
M06	490.455	473.455	484.818	489.545	483.364	482.364	484.545	482.818	481.364	483.273	487	470.727	482	479.727	450.818	479.091	477.727	482.818	483	469.818	477.727	483.364	488.818	481	476.909	474.182	470.182	486.727	487.909	472.636	472.545	490.455
M07	520.6	495.3	451.9	478.3	486.9	481.7	461.2	478.2	475.1	487.5	473.5	465.3	461.1	480.1	469.3	428.8	487.1	483.6	510.5	461.2	483.2	459.2	510.3	481.4	486.2	458.8	471.9	478.6	450.6	498.7	480.5	520.6
M08
M09
M10
M11	445.5	443.6	446.2	452.7	451.2	455.5	432.6	440.8	464.8	440.2	454.4	455.5	425.1	434.4	454.8	475.2	443.4	452.2	437.2	441.7	448.9	461.4	416.2	462.6	456	466	434.1	457.7	456.6	439.5	448.5	445.5
M12	426.778	424.667	426	419.444	428.444	424.556	421.222	426.111	423	421	429.444	424.444	420.667	422.889	423.667	427.889	421.778	427.778	426.333	426.667	429.667	423.333	422	425.444	427.889	425.333	424.222	429.889	427.111	422.556	423.111	426.778
M13	472.35	470.4	496.55	491.6	479.75	498.05	487.2	490.6	506	484.5	491.1	496.05	483.35	496.25	488.5	503.9	491.25	500.85	467.95	474.9	489.4	486.85	476.15	482.45	500.8	497.3	499.1	481.15	500.65	489.25	490.55	472.35
M14
M15	505.769	518.385	462.385	487.615	495.385	481.308	497	484.077	508.769	490.615	508.077	510	546.615	494.615	492.923	506.385	482.769	510.846	507.231	505.308	492.615	513	492.231	497.769	513.538	518.846	486.231	454.462	500.769	522.923	531.615	505.769
M16
M17	468.818	463.182	496.273	464.727	474.182	487	471.182	467.273	476.818	464.091	470.182	470.364	466.909	465	454.909	467	470.273	462.364	461.273	463	474.818	462.182	461	474.909	460.182	473.727	459.364	461.182	452.818	466.727	463.182	471.455
M18	518.818	508.364	515.909	525.182	508	510.727	509.727	506.909	522	504.364	514.545	517.364	499.727	509.364	518.091	505.909	504.455	513.091	511.545	498.091	518	512.909	504.636	518.818	532.636	496.545	512	493	506.182	521	503.818	518.818
M19
M20	527	505	520.25	510.875	543.125	565.5	512.125	526.125	560.375	532.75	557	540.5	518.25	545.375	551.25	502	552.375	518	524.25	541	522	522.375	559.5	571.625	564.25	555.75	562.625	545.125	535.375	524.625	573.125	527
M21
M22
M23
M24
N01
N02	547.167	499	483	483.833	512.917	489.333	460.167	485.167	495.833	501.417	520.833	452.417	502	502.417	487.167	482.5	486.5	537.25	504.167	467.75	481.917	449.583	495.917	474.25	487.833	501.667	488.75	486.333	492.667	506.833	536.833	547.167
N03	458.917	464.167	461	477.25	464.75	445	481.167	461.667	436	467.417	464.667	460.583	482.583	458.083	466	407.833	452.917	464.667	447.333	467.25	443.917	433.917	455	468.833	459	436	459.417	458.583	484.5	418.25	450.333	458.917
N04
N05
N06	473.692	429.077	444.769	443.077	473	459.769	440.846	417.308	444.846	458.154	479.462	441.308	447.077	440.538	431.077	419.692	455.154	447.308	468.692	464.385	436.769	457.692	438.923	448.077	448.538	458.538	410.923	452.769	456.231	450.692	441.769	473.692
N07	596.615	572	566.308	566.615	579.462	573.846	579.615	590.308	559.231	572.923	590.769	551.385	572	558.923	586.615	579.769	539.154	578.462	574.462	581	578.231	574.692	580.231	552	561.154	563	532.923	566.462	572.846	550.385	549.077	596.615
N08	516.357	511.643	536.5	498.714	497.5	513.5	502.143	505.714	509.5	503.071	519.857	513.786	514.643	517.5	522.214	503.5	494	510.5	513.571	501.286	530.357	527.214	512.286	509.071	492.714	513.5	542.786	520.429	524	493.786	525.143	516.357
N09
N10	506.3	482.7	507.2	493.6	500.6	514.3	485.3	505.2	493.1	497.7	499.7	508.4	492.8	475	498.1	491	480.1	511.5	481.1	483.2	489.4	502.3	520.1	500.1	496.5	502.7	526.9	496.6	499.5	504.8	483.2	506.3
N11	445.467	442.4	451.133	432.267	467.067	407	428.2	437	453.8	441.2	440.067	421.533	472.2	435.867	451.333	406.333	452.333	452.6	420.867	424.067	448.2	431.533	473.8	450.2	438.467	453.533	450.533	441.8	472.067	446.867	454	445.467
N12
N13
N14	558.727	566.364	533.636	553.091	542.545	540.091	563.727	566.364	518.636	557.636	547.091	559.273	545.727	551.182	558	542.909	543.273	555.182	578.636	570.545	544.273	521.727	545.091	544.364	582.545	573.636	560.455	568.909	514.636	557.091	552.273	558.727
N15	405.714	376.714	392.714	402.286	410.143	412.429	400.286	391.714	397.714	395	404	395.571	406.857	410.857	425.571	386.429	398.429	409.286	410.286	392.429	415.429	368	393.429	391.714	390.143	400.143	400.571	393.286	415	403.286	411.429	405.714
N16	556.333	531.444	516.278	559.444	534	554.333	522.389	535	566.444	534.222	531.556	539.278	534.111	558.944	561.056	542.222	556.944	531.389	555.333	556.167	525.111	569.167	534.389	557.722	515.222	563.389	529.889	545	536.167	537.389	580.389	556.333
N17
N18	500.4	502.5	485.4	493.3	510	497.6	510	501.2	494.9	481.8	523.3	474.5	511.3	486.4	488.1	499.8	479	488.1	511.3	473.4	485.7	492.9	510.6	505.2	486.2	488.5	532.1	486	511.6	496.8	499.2	500.4
N19
N20
N21
N22
N23
N24
O01
O02	419.167	436.556	432	438.222	439.222	433.167	411.389	429.667	428.333	425.167	442.778	434.667	429.111	444.778	440.167	430.667	436.611	428.944	428.667	426.167	412.056	427.333	430.222	434.611	434.611	409.278	420.722	429.722	417.444	410.222	421.556	419.167
O03	597.833	585.083	615.167	588.833	605.5	574.417	576.417	576.5	597.917	609.583	599.667	582.667	579.25	575.5	576.75	595.333	561.833	557.083	568	575.333	597.833	558.417	580.333	579.833	577.917	599.083	587.5	606.917	582.083	586	594.75	597.833
O04	456.727	428.091	433.455	430.455	434.818	415.727	477.545	427.455	430.273	441.091	420	440.727	457.727	436.364	428.636	419.545	440	451.727	441.636	422.727	441.182	433.909	424.909	445.545	448.455	453.273	465.273	471.091	428	421.545	419.273	456.727
O05	479.071	501.857	511.571	506.5	493.143	496.143	480.5	528.357	483.143	508.857	487.071	482.571	500.429	510.5	537.071	503.571	501.429	493.429	506.571	500	484	498.286	527.571	529.143	503.714	522.5	493.357	494.643	489.357	497.071	515.643	479.071
O06
O07	573.533	522.6	538.8	542	541.2	536.867	538.333	543.4	542.667	548.467	557.6	555.8	552.333	532.533	558.067	537.333	558	530.2	539.933	562.133	547.533	548.667	548.667	555.4	549.067	563.467	550.4	555.467	564.933	567.6	561.333	573.533
O08
O09
O10	564.688	539	543.188	543.5	563.312	538.312	564.375	560.625	569.625	561.438	559.375	558.375	553.188	556.188	560.438	550.625	551.312	568.688	557.438	564.875	559.875	551.5	542.875	552.688	557.812	566.75	535.625	565.125	550.625	538.688	539.5	564.688
O11
O12
O13
O14	577.231	609.846	605.077	584.692	623.615	611.923	589.923	574.308	568.077	591.923	635.923	607.692	600.692	597.769	610.308	595.231	606.154	575.692	619.154	582.308	593.923	600.692	600.385	615.462	577.769	568.923	576.385	584.846	652.692	596.077	607.692	577.231
O15	481.7	489.6	501.7	476.4	489.2	504.2	493.6	491.7	483.9	490.5	497.8	492.6	482.1	497.1	501.5	512.3	483.9	479	497.7	488.5	484.1	483.5	489.5	489.5	475.5	502.1	483.8	481.5	486.1	492.4	481.3	481.7
O16	555.867	547.133	558.067	557.733	532.133	540.533	550.067	549.6	545.067	578.8	546.467	538.067	547.467	563.133	568.867	525.467	549.4	552	543.133	572.4	533.333	545.4	518.333	551.2	555.333	532.733	549.267	531.067	549.6	559.333	555.733	555.867
O17	654.778	654.222	645.222	643.222	644.333	665.111	655.667	660.111	652.889	647.667	655.556	650	652.667	603.333	651.444	631.778	642.111	650.667	627.889	657.667	648.889	647.889	639.667	651.778	653.444	654.333	645	643.667	653.222	663.111	650.778	654.778
O18
O19	659.833	639.083	665.667	662.25	630.333	652.167	663.083	643.25	646.75	660.75	652.5	646.5	662.167	654.25	645.833	662.5	649.5	632	658	650.333	649.417	665.833	652.083	656.667	634.75	649.75	658.75	628.667	659.917	654.667	645.667	657.25
O20
O21
O22
O23
O24
P01	531.364	535.273	532.727	526.636	521.273	521.636	510.636	515.182	532.727	537.091	528.818	522.727	521.818	542.455	530.636	517.364	515	528.455	524.182	528.091	529.091	510.273	529.545	513.545	508.182	530.273	527.364	503.727	537.909	530.455	532.909	531.364
P02	577.833	591	565.75	573.25	577.333	586.75	591.833	577.25	576.583	586.917	579.25	590.167	574.75	532.25	591.333	585.917	582.25	589.25	587	583.333	582.667	588.417	553.667	604.083	574.167	586	574.167	590.583	581.25	561.083	580.083	577.833
P03
P04
P05	617.083	621.5	610.917	627.667	617.167	611.083	610.25	614.833	610.583	622.083	607.917	612.583	611.75	611.75	616	607.333	626.25	610.917	614.833	583.333	612.167	622.583	607.5	616	618.083	614.917	609.833	618.083	608.417	608.333	608.083	617.083
P06
P07	526.8	518.7	495.9	513.7	513.8	500.8	519.6	534.7	534.2	521	536.6	534.1	536.6	562.6	515.6	507.6	517.6	496.4	496.3	546.1	536.8	507.9	515	554	496.5	536.2	523.6	542.3	492.4	523.7	532.6	526.8
P08
P09	561.667	592.667	545	603.778	615.333	547.889	571.556	603.778	560.778	573.333	558.111	556.333	535	538.667	535.556	548.556	568.556	576.444	577.333	522.778	510.667	517.667	568.889	608.778	593.778	583.667	595.667	551.889	560.889	577.222	560.667	540.667
P10	553	554.067	534.467	547.867	546.2	529.4	552.267	540	560.933	549.867	542	518.867	549.067	532.4	553.467	556.667	528.267	543.467	561.267	561	554.733	558.067	544.2	541.733	548.6	549	555.667	550.933	540.2	564.267	552.933	553
P11
P12	621.929	639.429	646.929	636.143	615.857	648.857	630.214	637.786	625.143	623.643	632.643	592.286	653.143	620.143	630.857	625	605.786	670.143	639.214	604.929	647.857	638.357	637	616	632.857	659	588	615.5	638.786	629.929	643.071	621.929
P13
P14
P15
P16	568.294	560.706	564	568.176	566.765	568.059	559.235	570.706	566.706	557.706	565.412	562.412	563.647	569.412	567.059	566.588	567.294	566.941	571.412	560.176	564.176	565.235	573.706	568	565.235	551.412	539.471	570.824	573.765	568.824	557.765	568.294
P17	580.182	576.091	587.455	570.727	585.091	585.727	589.273	589.273	580.727	575.273	577.182	589.545	568.273	585.364	588.545	587.455	578.545	588.727	589.455	581.273	583.091	585.091	578.182	583.545	578.545	583.818	549.182	582.182	586.364	569.727	579.545	580.182
P18
P19
P20	656.278	656.444	659.056	662.222	658.111	650.222	654.611	658.389	657.889	659.5	657.889	644.556	661.889	662.167	658.944	657.722	658.722	658.611	655.833	664.556	647.611	656.722	660.778	659.5	656.833	663.667	657.667	635.167	661.889	663.556	661.222	665.889
P21
P22
P23
P24

## Sheet: PCV
PCV

## Sheet: DA-Normalized
DA Normalized to Background (Abs(DA-Background))
	1	2	3	4	5	6	7	8	9	10	11	12	13	14	15	16	17	18	19	20	21	22	23	24	25	26	27	28	29	30	31	32
A01	0	0	0	0	0	0	0	0	0	0	0	0	0	0	0	0	0	0	0	0	0	0	0	0	0	0	0	0	0	0	0	0
A02	108.649	107.381	120.97	117.792	125.03	87.3155	118.476	101.958	125.339	140.929	126.863	138.351	138.298	136.173	147.482	114.315	113.417	132.411	102.375	126.881	126.827	116.565	99.4881	111.357	117.452	138.5	120.179	121.042	121.006	101.738	111.97	102.452
A03	103.583	112.056	104.153	108.75	117.556	137.361	117.972	120.944	111.569	89.3889	84.2639	111.986	99.7917	94.5695	113.375	87.1945	106.181	113.819	97.1389	101.958	88.625	91.7917	152.958	114.931	119.208	89.9167	120.764	113.847	112.042	94.8195	105.694	59.4167
A04	157	169.625	159.625	168.25	162.25	155.25	163.5	177.25	152.625	159.5	156.125	146.25	142.125	153.625	163.625	155.5	172	175	168.625	160.5	169	154.75	139.5	167.625	168.875	191.75	160.5	170.75	148.75	155	156.25	157.75
A05	0	0	0	0	0	0	0	0	0	0	0	0	0	0	0	0	0	0	0	0	0	0	0	0	0	0	0	0	0	0	0	0
A06	0	0	0	0	0	0	0	0	0	0	0	0	0	0	0	0	0	0	0	0	0	0	0	0	0	0	0	0	0	0	0	0
A07	61.8456	69.2133	51.022	56.3309	63.3015	54.2206	71.103	45.5588	61.5294	40.8823	41.5883	50.2647	45.4265	29.897	44.6103	51.978	46.4559	44.3383	47.0809	52.1617	54.1912	60.853	48.897	68.147	66.9853	62.625	47.5735	67.2206	58.2059	63.1177	47.103	51.522
A08	0	0	0	0	0	0	0	0	0	0	0	0	0	0	0	0	0	0	0	0	0	0	0	0	0	0	0	0	0	0	0	0
A09	30.2404	10.9135	36.75	26.9231	22.2981	29.0769	41.4711	60.5385	19.8846	38.6539	11.6539	15.1346	25.6442	40.3654	23.8461	27.5577	2.48077	24.3365	21.1154	23.3558	23.8269	62.3654	27.1923	32.1539	40.6923	23.2789	4.14423	7.23077	22.8365	31.4711	4.7981	22.6154
A10	182.433	199.242	205.517	196.858	182.242	175.55	189.892	194.092	209.25	221.65	213.733	201.917	232.767	182.683	190.775	228.042	204.4	196.467	196.958	180.283	233.883	183.508	235.567	216.717	232.533	198.125	225.025	184.175	184.283	208.892	210.058	186.808
A11	0	0	0	0	0	0	0	0	0	0	0	0	0	0	0	0	0	0	0	0	0	0	0	0	0	0	0	0	0	0	0	0
A12	91.55	98.875	58.35	28.025	80.8	62.175	66.725	66.35	75.9	90.825	90.05	76.425	85.675	104.55	66.675	94.325	98.925	110.725	101.5	49.625	93.525	96.25	104.2	63.75	75.825	74.675	31.825	68.275	74.275	78.975	76.675	91.3
A13	0	0	0	0	0	0	0	0	0	0	0	0	0	0	0	0	0	0	0	0	0	0	0	0	0	0	0	0	0	0	0	0
A14	0	0	0	0	0	0	0	0	0	0	0	0	0	0	0	0	0	0	0	0	0	0	0	0	0	0	0	0	0	0	0	0
A15	106.807	113.193	113.761	108.727	147.534	119.727	89.9318	112.614	108.977	120.83	134.852	117.773	113.386	92.2614	89.4659	96.25	120.239	103.727	117.966	122.886	102.818	60.8068	105.841	104.727	90.3295	130.375	124.205	110.898	120.364	119.239	104.125	108.682
A16	75.625	83.6607	91.6071	95.2857	68.5	71.4464	103.071	100.857	103.696	102.357	102.964	94.9107	93.5714	83.1429	83.2679	82.3036	70	85.3929	81.9464	103.946	121.375	112.482	115.661	92.3393	95.7679	95.8571	122.571	99.375	100.089	99.625	90.8571	77.375
A17	0	0	0	0	0	0	0	0	0	0	0	0	0	0	0	0	0	0	0	0	0	0	0	0	0	0	0	0	0	0	0	0
A18	0	0	0	0	0	0	0	0	0	0	0	0	0	0	0	0	0	0	0	0	0	0	0	0	0	0	0	0	0	0	0	0
A19	219.602	186.193	200.636	164.716	184.648	217.864	227.739	195.727	217.511	214.273	246.648	193.284	210.25	223.898	190.761	202.227	220.58	230.034	197.42	211.216	204.705	218.341	226.443	238.511	208.602	209.057	192.034	187.364	201.966	236.943	200.818	215.602
A20	0	0	0	0	0	0	0	0	0	0	0	0	0	0	0	0	0	0	0	0	0	0	0	0	0	0	0	0	0	0	0	0
A21	0	0	0	0	0	0	0	0	0	0	0	0	0	0	0	0	0	0	0	0	0	0	0	0	0	0	0	0	0	0	0	0
A22	0	0	0	0	0	0	0	0	0	0	0	0	0	0	0	0	0	0	0	0	0	0	0	0	0	0	0	0	0	0	0	0
A23	0	0	0	0	0	0	0	0	0	0	0	0	0	0	0	0	0	0	0	0	0	0	0	0	0	0	0	0	0	0	0	0
A24	0	0	0	0	0	0	0	0	0	0	0	0	0	0	0	0	0	0	0	0	0	0	0	0	0	0	0	0	0	0	0	0
B01	179.417	176.7	192.033	190.958	157.792	152.708	140.383	172.633	186.542	176.308	176.033	167.417	198.108	175.367	182.25	175.867	172.467	146.35	170.208	161.85	164.633	167.417	187.775	141.292	177.233	164.55	150.708	168.417	177.125	175.958	176.725	182.292
B02	136.659	154.205	131.568	151.534	135.318	125.068	159.682	134.159	137.182	140.659	148.591	143.364	132.875	136.33	151.023	140.023	114.125	135.727	126.875	129.239	143.08	135.159	126.545	122.761	144.875	139.375	143.023	150.227	137.761	127.67	141.455	136.295
B03	0	0	0	0	0	0	0	0	0	0	0	0	0	0	0	0	0	0	0	0	0	0	0	0	0	0	0	0	0	0	0	0
B04	0	0	0	0	0	0	0	0	0	0	0	0	0	0	0	0	0	0	0	0	0	0	0	0	0	0	0	0	0	0	0	0
B05	84.9265	87.6838	53.7132	89.9265	83.3015	104.338	90.3088	74.7647	114.691	107.059	93.9853	109.676	83.625	89.2794	104.213	124.897	84.9338	122.125	116.154	108.956	89.9853	115.618	97.3235	99.1176	84.0441	91.2647	95.5221	96.6838	113.64	93.4412	101.86	92.1029
B06	13.275	63.875	61.7	52.375	60.075	46.375	78.95	52.3	67.275	41.2	57.975	41.9	46.55	95.25	48.175	60.25	31.325	75.625	61.075	66.825	83.575	69.425	58.75	82.975	90.125	37.65	76.95	70.35	47.025	47.6	44.925	12.4
B07	95.625	102.279	122.029	87.9135	84.875	86.4327	127.24	69.4039	125.442	92.7211	82.3173	115.837	107.375	117.875	105.933	99.25	116.76	104.096	108.702	121.087	102.212	76.0961	100.538	97.7115	103.692	88.8461	145.24	95.0096	122	96.4904	94.4711	101.5
B08	165.347	149.528	112.597	146.653	124.292	158.972	176.222	136.097	140.361	163.111	134.639	131.042	138.208	140.528	130.278	157.194	129.569	158.097	142.153	179.389	157.069	178.069	143.889	133.333	143.069	149.681	142.931	141.333	137.972	133.556	161.014	135.25
B09	265.211	249.888	239.316	243.079	247.566	242.928	252.645	250.171	249.112	245.73	251.289	249.039	262.441	246.697	256.743	248.243	248.171	257.803	240.632	265.941	252.355	251.559	252.257	248.678	246.039	263.599	252.125	254.48	263.178	251.862	260.875	265.211
B10	0	0	0	0	0	0	0	0	0	0	0	0	0	0	0	0	0	0	0	0	0	0	0	0	0	0	0	0	0	0	0	0
B11	98.7788	123.769	86.5673	88.6731	108.048	91.7308	70.2404	101.625	75.5769	95.5481	95.6346	69.1923	111.731	92.9519	77.6346	97.9423	105.038	87.1539	112.798	155.923	86.4135	124.5	91.8077	98.9038	80.7211	111.635	85.2788	93.1923	100.558	102.788	90.5673	97.5288
B12	75.5046	62.7222	56.6759	52.3287	67.7917	45.3241	64.1852	53.838	54.5509	93.0417	43.0092	61.1574	38.7361	49.963	61.4398	60.4583	66.9583	77.037	58.6805	27.4074	78.2778	58.4259	64.3796	71.9583	70.6805	65.7037	47.5417	47.6482	59.0046	77.9861	65.3704	63.0046
B13	132.856	117.923	120.26	137.76	123.442	126.365	115.365	120.221	130.721	145.519	123.279	127.471	146.587	137.692	117.096	110.269	124.192	114.856	124.442	126.394	117.346	127.019	115.952	124.154	110.423	118.558	130.048	119.087	124.798	108.817	115.808	140.356
B14	0	0	0	0	0	0	0	0	0	0	0	0	0	0	0	0	0	0	0	0	0	0	0	0	0	0	0	0	0	0	0	0
B15	0	0	0	0	0	0	0	0	0	0	0	0	0	0	0	0	0	0	0	0	0	0	0	0	0	0	0	0	0	0	0	0
B16	142.048	624.625	126.508	105.367	97.3583	85.675	97.8333	121.475	117.283	105.067	124.908	110.5	106.7	130.15	114.717	124.433	115.383	104.8	111.917	88.8917	108.517	115.583	100.4	108.342	114.408	117.617	84.6417	98.025	97.925	97.9334	116.908	105.1
B17	0	0	0	0	0	0	0	0	0	0	0	0	0	0	0	0	0	0	0	0	0	0	0	0	0	0	0	0	0	0	0	0
B18	179.458	168.347	192.931	164.028	187.153	179.014	154.139	175.542	193.292	164.194	198.556	190.778	157.056	168.583	178.375	162.25	145.139	141.861	151.792	155.931	180.75	159.611	166.028	167.903	159.208	179.639	186.153	156.194	158.375	139.667	176.625	179.333
B19	253.625	256.875	277.125	294.125	251.75	251.625	275.75	252.375	274	245	252.125	262	255.25	260.875	251.375	200.125	271	255.625	201.75	243.75	246.375	243.5	251	236.625	271.625	252.375	263.125	250.875	238.875	250.875	248.5	262
B20	91.3834	81.075	83.3666	82.775	81.575	85.7416	92.0084	74.625	94.7333	88.2	87.7167	110.558	86.8666	84.7667	87.5417	82.5	83.95	107.083	86.0917	88.25	89.4083	97.4667	86.9916	86.875	99.1083	73.6583	95.9667	96.975	88.9	90.4416	93.425	84.0084
B21	0	0	0	0	0	0	0	0	0	0	0	0	0	0	0	0	0	0	0	0	0	0	0	0	0	0	0	0	0	0	0	0
B22	0	0	0	0	0	0	0	0	0	0	0	0	0	0	0	0	0	0	0	0	0	0	0	0	0	0	0	0	0	0	0	0
B23	0	0	0	0	0	0	0	0	0	0	0	0	0	0	0	0	0	0	0	0	0	0	0	0	0	0	0	0	0	0	0	0
B24	0	0	0	0	0	0	0	0	0	0	0	0	0	0	0	0	0	0	0	0	0	0	0	0	0	0	0	0	0	0	0	0
C01	152.029	96.8677	128.265	148.404	99.1691	142.706	138.934	104.471	141.801	135.353	118.463	122.522	125.728	148.618	112.441	114.838	136.169	130.353	115.419	133.934	152.551	140.169	123.132	133.809	154.875	121.757	109.713	125.059	150.566	148.243	114.243	117.779
C02	149.153	191.417	145.861	125.083	178.625	139.792	152.056	103.736	141	126.889	172.417	131.028	132.111	115.042	154.931	144.972	125.278	131.889	143.653	126.889	138.458	160.431	129.472	153.667	202.347	148.361	161.375	149.222	160.292	133.014	135.972	146.903
C03	0	0	0	0	0	0	0	0	0	0	0	0	0	0	0	0	0	0	0	0	0	0	0	0	0	0	0	0	0	0	0	0
C04	0	0	0	0	0	0	0	0	0	0	0	0	0	0	0	0	0	0	0	0	0	0	0	0	0	0	0	0	0	0	0	0
C05	100.933	106.154	83.0288	88.4519	77.9615	98.3365	80.7692	65.2308	95.0288	92.875	91.1346	102.817	91.8077	77.5769	101.173	90.9038	59.2212	98.1538	88.125	93.8846	70.5481	106.135	102.788	79.2115	85.7981	80.5865	82.25	70.1635	99.9808	83.9808	87.5481	110.433
C06	0	0	0	0	0	0	0	0	0	0	0	0	0	0	0	0	0	0	0	0	0	0	0	0	0	0	0	0	0	0	0	0
C07	79.1705	92.9432	62.1023	83.4432	85.4773	95.0682	105.955	101.466	39.2273	137.909	87.6818	91.2727	79.6023	109.364	87.2045	76.0227	83.25	89.9773	108.818	94.3068	100.386	91.375	67.1818	89.25	90.0909	65.3182	121.955	73.1932	86.3182	69.2045	87.1705	76.7955
C08	0	0	0	0	0	0	0	0	0	0	0	0	0	0	0	0	0	0	0	0	0	0	0	0	0	0	0	0	0	0	0	0
C09	123.75	119.25	122.083	134.583	112.042	117.833	126.083	134.667	116.208	120.083	149.833	116.875	113	142.792	117.875	125.5	102.75	104.083	130.167	127.708	98.9583	127.708	143.625	58.5833	128.625	121.417	121.792	139.417	127.917	148.208	127.667	124.625
C10	145.292	147.042	157.167	150.292	150.792	148.208	147	161.542	159.208	171.583	144.083	174.583	152.958	159.917	147.667	154.375	142	147.792	154.375	145.417	157.875	143.125	165.583	162.375	163.417	148.125	146.333	153.125	129.75	152.417	154.333	142.417
C11	0	0	0	0	0	0	0	0	0	0	0	0	0	0	0	0	0	0	0	0	0	0	0	0	0	0	0	0	0	0	0	0
C12	0	0	0	0	0	0	0	0	0	0	0	0	0	0	0	0	0	0	0	0	0	0	0	0	0	0	0	0	0	0	0	0
C13	134.025	140.5	142.875	185.225	148.4	134.475	121.75	127.125	171.325	153.925	191.125	193.275	142.4	151.125	180.575	190.025	165.5	128.925	155.25	150.975	158.55	126.875	184.075	159.275	146.025	190.7	155.2	152.55	134.5	189.55	257.25	136.4
C14	0	0	0	0	0	0	0	0	0	0	0	0	0	0	0	0	0	0	0	0	0	0	0	0	0	0	0	0	0	0	0	0
C15	164.775	184.725	183.95	167.6	189	190.05	175.275	198.875	194.5	194.15	189.575	187.35	192.575	164.325	192.625	191.775	187.5	189.5	203.975	182.475	151.125	163.025	197.375	164.125	116	191.475	200.15	176.85	201.425	191.65	183.55	174.15
C16	98.1923	101.913	99.1635	97.0481	96.9231	99.8077	103.433	112.087	105.231	83.2692	101.106	115.192	92.7596	100.192	84.8654	93.2308	106.558	94.4135	119.548	97.625	121.356	106.952	98.8365	124.712	101.875	110.471	102.365	92.9519	91.1923	97.2308	90.9711	120.962
C17	180.569	179.319	168.944	184.111	162.597	155.778	167.25	168.75	170.153	200.319	157.389	159.958	170.528	158.431	169.25	158.278	169.833	172.917	177.681	161.111	178.056	147.139	169.597	167.972	175.583	190.764	154.556	187.319	170.097	158.264	172.931	179.944
C18	211.972	194.75	200.167	185.722	208.389	203.764	180.833	199.181	196.472	198.403	189.153	194.264	199.736	198.583	185.319	202.736	197.819	189.097	187.778	225.819	200.111	199.306	205.972	195.417	197.486	181.917	192.375	192.736	213.931	198.236	192.125	211.222
C19	68	56.25	40.375	54.75	73.25	45.875	54.5	71.3125	52.0625	40.9375	61.125	20.9375	62	42	31.5	59.6875	45.8125	48.6875	47.125	32.0625	60.6875	52.75	38.9375	16.5	61.625	46.0625	41.6875	40.1875	42	43.5	45.3125	64.25
C20	84.625	97.5139	96.875	81.5	96.4305	91.4861	117.056	92.0555	90.3195	96.4861	94.8333	100.069	89.1111	82.4445	78.3195	98.4167	91.125	92.8611	90.5833	118.556	101.792	99.4028	107.125	85	102.042	104.361	76.5833	92.5695	101.611	86.3055	95.0278	86.875
C21	0	0	0	0	0	0	0	0	0	0	0	0	0	0	0	0	0	0	0	0	0	0	0	0	0	0	0	0	0	0	0	0
C22	0	0	0	0	0	0	0	0	0	0	0	0	0	0	0	0	0	0	0	0	0	0	0	0	0	0	0	0	0	0	0	0
C23	0	0	0	0	0	0	0	0	0	0	0	0	0	0	0	0	0	0	0	0	0	0	0	0	0	0	0	0	0	0	0	0
C24	0	0	0	0	0	0	0	0	0	0	0	0	0	0	0	0	0	0	0	0	0	0	0	0	0	0	0	0	0	0	0	0
D01	310.232	322.286	327.964	306.036	325.804	324.625	298.5	310.661	291.839	299.357	317.768	300.982	305.875	295.357	295.661	315.911	292.196	321.893	320.464	304.446	309.768	302.357	322.893	300.411	313.482	305.607	305.196	314.893	317.161	309.518	295.768	314.232
D02	0	0	0	0	0	0	0	0	0	0	0	0	0	0	0	0	0	0	0	0	0	0	0	0	0	0	0	0	0	0	0	0
D03	194.025	160.425	196.5	216.875	224.05	202.3	170.2	169.625	202.15	194.35	175.95	211.5	185.275	157.825	202.95	201.025	174.375	184	193.1	177	173.225	175.7	141.45	201.75	158.3	182.1	193.325	208.425	204.85	213.625	203.3	186.525
D04	0	0	0	0	0	0	0	0	0	0	0	0	0	0	0	0	0	0	0	0	0	0	0	0	0	0	0	0	0	0	0	0
D05	100.208	105.708	89.5833	77.5	102.417	97.9167	102.458	79.375	104.333	74.4167	70.1667	102	88.3333	75.9167	83.75	84.6667	90.5	53.6667	56.5417	77.6667	100	82.5417	94.1667	98.2083	92.625	91.25	72.7917	88	95.5833	73.75	82.25	107.583
D06	0	0	0	0	0	0	0	0	0	0	0	0	0	0	0	0	0	0	0	0	0	0	0	0	0	0	0	0	0	0	0	0
D07	0	0	0	0	0	0	0	0	0	0	0	0	0	0	0	0	0	0	0	0	0	0	0	0	0	0	0	0	0	0	0	0
D08	102.562	102.062	73.6875	87.9375	74	81.9375	80.1875	67.8125	100.125	68.75	56.5	80.5	98.9375	114.188	87.3125	87.125	87.25	96	83.3125	104.312	95.875	69.6875	100.125	94.125	111.438	67.4375	59.75	88.5	89.6875	81.3125	95	99.875
D09	0	0	0	0	0	0	0	0	0	0	0	0	0	0	0	0	0	0	0	0	0	0	0	0	0	0	0	0	0	0	0	0
D10	274.165	265.915	277.705	278.905	265.695	265.26	270.645	293.03	273.37	265.09	290.505	274.85	274.305	275.225	277.76	277.455	271.225	287.845	266	258.21	266.945	277.76	263.815	271.155	269.125	260.64	269.725	264.565	282.985	272.445	283.53	269.54
D11	240.214	265.804	261.429	303.786	272.071	282.25	274.536	253.732	276.482	266.571	294.214	273.464	261.839	274.304	281.75	260.518	266.768	262.036	254.071	256.429	289.839	255.464	273.857	272.518	259.411	226.732	238.839	261.786	300.732	271.25	270.214	237.339
D12	0	0	0	0	0	0	0	0	0	0	0	0	0	0	0	0	0	0	0	0	0	0	0	0	0	0	0	0	0	0	0	0
D13	158.917	189.542	156.583	166.625	176.542	207.583	141.417	193.5	200.583	111.417	166.75	207.208	119.792	165.833	182.417	163.125	172.708	166.542	153.583	170.417	156.958	173	174.75	197.75	172	160.167	172.083	158.333	168.5	232.583	204.167	164.042
D14	97.7885	106.971	94.7885	101.721	87.0961	82.1827	101.808	99	85.5	130.029	101.394	127.356	89.0769	110.173	105.058	86.875	117.712	68.625	99.0577	93.4135	96.3654	99.2019	91.7211	90.1923	99.2404	73.5673	97.0192	111.635	68.4904	101.452	90.1442	101.663
D15	0	0	0	0	0	0	0	0	0	0	0	0	0	0	0	0	0	0	0	0	0	0	0	0	0	0	0	0	0	0	0	0
D16	170.352	153.92	148.125	157.807	152.989	156.216	171.239	158.625	158.943	175.705	163.977	156.057	181.057	129.67	171.045	122.875	164.864	164.364	179.682	167.466	157.795	168	187.432	167.057	166.477	165.159	147.614	151.511	153.864	151.864	163.261	168.102
D17	196.317	193.865	213.058	191.173	189.365	196.356	197.644	194.663	194.365	195.048	194.904	193.635	200.635	196.019	189.038	195.067	190.942	195.25	190.135	198.317	201.538	198.644	197.5	191.183	200.087	194.115	185.596	193.673	196.846	196.808	193.788	200.067
D18	152	188.375	148.375	151.75	181.75	149.75	151.5	155.125	164.875	185	151.75	169.75	153.25	176.875	154.625	161.75	154.125	162.75	141.5	153	153.375	167.75	152.5	137.5	170.125	163.25	199.375	158.875	149	151	161.5	152.625
D19	0	0	0	0	0	0	0	0	0	0	0	0	0	0	0	0	0	0	0	0	0	0	0	0	0	0	0	0	0	0	0	0
D20	55.4167	43.4583	45.1667	50.5417	64.1667	49.9167	48.7917	40.0417	58.6667	52.0417	65.9583	49.9167	48.875	74.0417	96.625	52.7917	48.125	78.4167	1.875	39.6667	36.2917	56.3333	52.5833	56.4583	52.25	58.2083	38.3333	90.2917	62.125	44.6667	60.9583	35.4583
D21	0	0	0	0	0	0	0	0	0	0	0	0	0	0	0	0	0	0	0	0	0	0	0	0	0	0	0	0	0	0	0	0
D22	0	0	0	0	0	0	0	0	0	0	0	0	0	0	0	0	0	0	0	0	0	0	0	0	0	0	0	0	0	0	0	0
D23	0	0	0	0	0	0	0	0	0	0	0	0	0	0	0	0	0	0	0	0	0	0	0	0	0	0	0	0	0	0	0	0
D24	0	0	0	0	0	0	0	0	0	0	0	0	0	0	0	0	0	0	0	0	0	0	0	0	0	0	0	0	0	0	0	0
E01	0	0	0	0	0	0	0	0	0	0	0	0	0	0	0	0	0	0	0	0	0	0	0	0	0	0	0	0	0	0	0	0
E02	143.896	185.292	124.014	159.417	167.438	155.132	168.924	161.556	148.326	154.812	164.285	165.264	157.347	161.583	173.208	158.028	162.181	148.562	155.674	167.743	139.451	154.118	161.826	150.569	167.25	136.285	158.319	151.562	152.938	160.965	153.194	144.896
E03	0	0	0	0	0	0	0	0	0	0	0	0	0	0	0	0	0	0	0	0	0	0	0	0	0	0	0	0	0	0	0	0
E04	120.518	37.1071	80.1607	69.4286	46.2321	82.0357	68.1429	69.9821	78.8214	93.6607	92.9643	81.3393	81.7321	64.6071	76.6964	78	86.6786	76.4286	90.8393	79.6964	78.3036	71.6786	72.5893	77.0179	120.071	84.1607	73.7321	70.5357	104.768	77.6964	96.1429	116.643
E05	0	0	0	0	0	0	0	0	0	0	0	0	0	0	0	0	0	0	0	0	0	0	0	0	0	0	0	0	0	0	0	0
E06	28.4545	61.4886	43.5	28.2045	24.0795	28.1477	4.26135	15.4205	31.2955	27.0682	41.8409	52.3295	50.0455	64.4545	36.9091	37.7955	48.4545	27.75	33.6477	17.2614	9.01135	35.9545	25.2159	53.9432	21.3068	34.1818	7.07953	31.5682	49.4659	51.9545	12.3182	41.5795
E07	0	0	0	0	0	0	0	0	0	0	0	0	0	0	0	0	0	0	0	0	0	0	0	0	0	0	0	0	0	0	0	0
E08	0	0	0	0	0	0	0	0	0	0	0	0	0	0	0	0	0	0	0	0	0	0	0	0	0	0	0	0	0	0	0	0
E09	0	0	0	0	0	0	0	0	0	0	0	0	0	0	0	0	0	0	0	0	0	0	0	0	0	0	0	0	0	0	0	0
E10	195	181.25	164	195	173.5	171.125	213.875	237	194.875	207.75	144	190.5	175.375	229.125	189.5	177.875	148.25	193.875	185.875	174.75	210.875	186.5	218.375	234.25	180.125	158.125	225.625	175.25	174.75	169.375	173.375	204.5
E11	0	0	0	0	0	0	0	0	0	0	0	0	0	0	0	0	0	0	0	0	0	0	0	0	0	0	0	0	0	0	0	0
E12	42.5289	45.8942	43.3461	50.0673	51.7692	46.8558	48.4327	55.9231	47.9904	57.8077	47.3942	44.9519	53.3269	46.7404	47.1731	48.3365	51.7789	48.5769	48.8558	51.0192	42.9904	46.0481	58.1539	48.2885	46.7404	51.1539	47.8365	45.0096	53.3846	54.0289	44.6731	39.6539
E13	0	0	0	0	0	0	0	0	0	0	0	0	0	0	0	0	0	0	0	0	0	0	0	0	0	0	0	0	0	0	0	0
E14	56.0114	99.6023	108.83	126.909	152.091	134.705	121.25	143.602	109.886	124.977	140.602	132.534	122.261	101.227	130.045	131.045	99.4545	138.205	119.705	109.091	142.727	56.4318	107.364	104.67	56.875	109.114	112.102	139.727	159.057	103.045	136.705	54.8864
E15	0	0	0	0	0	0	0	0	0	0	0	0	0	0	0	0	0	0	0	0	0	0	0	0	0	0	0	0	0	0	0	0
E16	64.375	73	69.625	108.75	69.375	35.375	76.75	73.25	74	62.875	104.25	80.625	68.875	53.75	84.375	69.375	75.875	77.75	70.125	87.25	64.125	58.5	73.875	77.125	74.75	63.5	80	75.5	69.75	67.875	74.625	68.75
E17	0	0	0	0	0	0	0	0	0	0	0	0	0	0	0	0	0	0	0	0	0	0	0	0	0	0	0	0	0	0	0	0
E18	0	0	0	0	0	0	0	0	0	0	0	0	0	0	0	0	0	0	0	0	0	0	0	0	0	0	0	0	0	0	0	0
E19	0	0	0	0	0	0	0	0	0	0	0	0	0	0	0	0	0	0	0	0	0	0	0	0	0	0	0	0	0	0	0	0
E20	0	0	0	0	0	0	0	0	0	0	0	0	0	0	0	0	0	0	0	0	0	0	0	0	0	0	0	0	0	0	0	0
E21	0	0	0	0	0	0	0	0	0	0	0	0	0	0	0	0	0	0	0	0	0	0	0	0	0	0	0	0	0	0	0	0
E22	0	0	0	0	0	0	0	0	0	0	0	0	0	0	0	0	0	0	0	0	0	0	0	0	0	0	0	0	0	0	0	0
E23	0	0	0	0	0	0	0	0	0	0	0	0	0	0	0	0	0	0	0	0	0	0	0	0	0	0	0	0	0	0	0	0
E24	0	0	0	0	0	0	0	0	0	0	0	0	0	0	0	0	0	0	0	0	0	0	0	0	0	0	0	0	0	0	0	0
F01	0	0	0	0	0	0	0	0	0	0	0	0	0	0	0	0	0	0	0	0	0	0	0	0	0	0	0	0	0	0	0	0
F02	0	0	0	0	0	0	0	0	0	0	0	0	0	0	0	0	0	0	0	0	0	0	0	0	0	0	0	0	0	0	0	0
F03	126.518	69.4821	97.1071	86.1964	91.7679	89.0179	102.357	95.7143	93.6071	108.268	88	101.732	88.6429	100.679	108.054	100.429	98.3036	69.2143	144.982	89.2321	80.5179	90.4107	108.196	99.9821	127.679	106.625	72.2143	122.375	92.3571	84.5714	137.071	95.125
F04	165.304	156.893	203.75	174.875	163.946	160.786	162.5	184.339	155.679	202.964	148.125	161.661	152.411	167.071	164.857	165.464	175.696	150.071	158.464	166.607	156.518	152.446	148.375	162.589	147.911	153.946	159.464	181.054	157.196	145.571	208.268	160.304
F05	33.625	34	39.125	40.875	46.8125	51.125	41.625	39.875	41.625	34	32.875	0.375	46.8125	36.125	13.25	34.875	39.6875	27.625	36.125	48.75	41.8125	55.9375	43.5625	45.875	41.5	53	52.5625	21.125	65.5625	46.5625	34.375	33
F06	196.847	168.806	166.069	161.528	152.653	157.611	154.153	145.444	151.222	164.153	133.431	163.722	176.458	167.069	185.444	172.111	150.681	106.208	152.528	188.5	165.944	195.75	164.486	169.917	181.153	156.069	176.639	163.847	162.861	174.278	163.167	195.972
F07	124.714	127.143	106.411	160.464	161.071	140.643	110.196	131.982	133.321	149.464	156.411	141.875	99.875	128.982	133.268	121.429	120.607	129.143	140.839	106.786	81.6964	130.268	138.375	152.054	150.75	126.321	177.071	125.893	124.357	142.786	160.643	133.464
F08	132.2	106.925	115.55	111.775	91.75	67.95	106.8	110.2	118.25	130.35	97.5	76.025	116.975	67.75	95.45	85.4	106.375	104.825	42.75	125.625	98.35	115.475	121.675	107.575	70.4	117.775	74.95	67.25	109.85	50.525	135	134.2
F09	159.7	199.042	204.967	197.683	168.433	223.792	203.217	200.583	175.683	196.975	203.325	200.242	167.917	201.008	191.867	197.058	189.175	197.55	181.983	209.808	190.1	205.533	193.667	188.917	186.308	229.208	205.692	197.517	197.292	191.067	201.35	163.825
F10	109.702	167.721	205.904	180.471	156.029	157.702	103.721	185.779	168.837	143.442	171.894	177.529	154.077	181.106	166.019	87.9231	161.548	162.067	217.413	139.385	165.74	149.163	112.548	187.519	175.712	171.923	158.596	151.375	185.433	158.548	168.673	114.452
F11	0	0	0	0	0	0	0	0	0	0	0	0	0	0	0	0	0	0	0	0	0	0	0	0	0	0	0	0	0	0	0	0
F12	141.875	132.25	128.625	127.875	141	127.75	130	132.125	160.375	131.625	141.5	141.875	151.625	141.375	138.25	147.5	140.5	138.25	125.25	132.875	149	140.75	139.25	137.75	137.625	148.75	136.25	146.875	133.75	123.75	154	144.5
F13	70.6667	74.3583	82.775	71.975	58.0167	75.4083	51.2416	72.6583	61.1417	48.8084	69.95	67.3834	43.875	55.6417	52.9667	44.175	48.3166	63.6583	72.575	70.6417	67.025	75.2584	69.3417	83.9916	44.4583	77.3417	83.7083	54.95	76.875	65.625	81.0584	69.9167
F14	167.33	160.045	153.92	152.216	150.955	176.477	184.58	142.818	154.83	145.739	187.818	145.886	159.102	174.682	169.409	152.216	112.83	87.9545	161.716	198.364	180.33	162.5	158.75	149.784	155.886	165.352	112.057	156.011	167.534	124.761	178.318	163.705
F15	136.232	114.536	135.857	110.446	141.625	131.732	99.5714	122.393	132.571	115.107	133.893	112.018	145.5	121.286	126.411	113.839	105.714	135.357	120.75	137.982	115.214	116.839	91.25	117.768	106.982	158.625	120.339	125.143	127.339	115.429	105.5	137.107
F16	0	0	0	0	0	0	0	0	0	0	0	0	0	0	0	0	0	0	0	0	0	0	0	0	0	0	0	0	0	0	0	0
F17	0	0	0	0	0	0	0	0	0	0	0	0	0	0	0	0	0	0	0	0	0	0	0	0	0	0	0	0	0	0	0	0
F18	0	0	0	0	0	0	0	0	0	0	0	0	0	0	0	0	0	0	0	0	0	0	0	0	0	0	0	0	0	0	0	0
F19	0	0	0	0	0	0	0	0	0	0	0	0	0	0	0	0	0	0	0	0	0	0	0	0	0	0	0	0	0	0	0	0
F20	0	0	0	0	0	0	0	0	0	0	0	0	0	0	0	0	0	0	0	0	0	0	0	0	0	0	0	0	0	0	0	0
F21	0	0	0	0	0	0	0	0	0	0	0	0	0	0	0	0	0	0	0	0	0	0	0	0	0	0	0	0	0	0	0	0
F22	0	0	0	0	0	0	0	0	0	0	0	0	0	0	0	0	0	0	0	0	0	0	0	0	0	0	0	0	0	0	0	0
F23	0	0	0	0	0	0	0	0	0	0	0	0	0	0	0	0	0	0	0	0	0	0	0	0	0	0	0	0	0	0	0	0
F24	0	0	0	0	0	0	0	0	0	0	0	0	0	0	0	0	0	0	0	0	0	0	0	0	0	0	0	0	0	0	0	0
G01	0	0	0	0	0	0	0	0	0	0	0	0	0	0	0	0	0	0	0	0	0	0	0	0	0	0	0	0	0	0	0	0
G02	23.3654	9.11536	12.9904	11.1346	0.75	25.3077	31.2404	15.2211	36.1923	20.4327	0.84613	3.00964	32.9519	6.46155	36.6154	4.19232	9.64423	16.6539	0.509644	21.7692	15.5481	23.375	7.72113	25.5481	9.0769	0.644226	50.8846	2.27887	0.826904	3.53845	21.3654	20.3654
G03	92.4934	92.1382	104.487	105.224	135.072	114.98	120.289	111.599	122.776	107.586	112.007	77.3355	91.0263	118.454	84.0789	101.118	108.757	105.474	123.454	109.651	87.1908	101.013	93.9737	82.1118	89.2105	122.112	119.178	116.724	121.987	105.053	105.901	89.5132
G04	0	0	0	0	0	0	0	0	0	0	0	0	0	0	0	0	0	0	0	0	0	0	0	0	0	0	0	0	0	0	0	0
G05	90.4722	185.75	151.736	163.542	98.0139	99.6805	171.569	156.375	192.222	107.861	191.597	114.528	136.083	157.444	124.319	79.5139	150.403	118.514	176.903	144.847	158.431	145.5	185.542	112.611	209.514	174.694	176.639	125.944	139.528	134.917	184.431	97.8472
G06	0	0	0	0	0	0	0	0	0	0	0	0	0	0	0	0	0	0	0	0	0	0	0	0	0	0	0	0	0	0	0	0
G07	0	0	0	0	0	0	0	0	0	0	0	0	0	0	0	0	0	0	0	0	0	0	0	0	0	0	0	0	0	0	0	0
G08	92.6667	94.2083	90.4167	99.9583	109.042	89	106.333	85.25	85.1667	120.625	115.583	69.7917	98.6667	82.75	89.75	113.25	127	86.875	98.25	100.917	112.5	97.5	54.4167	89.9583	95.4167	100.75	99.9167	98.75	92.9583	151.833	108.833	99.9167
G09	0	0	0	0	0	0	0	0	0	0	0	0	0	0	0	0	0	0	0	0	0	0	0	0	0	0	0	0	0	0	0	0
G10	0	0	0	0	0	0	0	0	0	0	0	0	0	0	0	0	0	0	0	0	0	0	0	0	0	0	0	0	0	0	0	0
G11	63.0333	57.575	56.525	40.9	47.4667	56.4	49.9	59.7333	48.1667	46.175	57.7	56.5666	84.3834	31.1	77.2416	43.5833	57.4416	53.7667	51.5917	55.3666	45.0666	35.9833	42.025	59.575	44.8917	38.7167	21.4667	78.875	51.9416	69.0584	74.275	68.6583
G12	86.025	104.525	148.35	75.425	118.45	81.225	92.8	129.325	78.525	96.775	92.225	102.75	115.45	93.525	104.675	114.95	117.25	77.25	107.225	37.9	139.775	120.925	113.475	111.275	114.525	106	68.65	110.65	127.4	100.7	136.4	82.4
G13	193.338	181.978	188.735	185.86	170.588	214.206	177.412	197.787	200.919	150.551	172.412	190.794	202.529	172.037	182.809	155.14	177.39	194.669	183.36	202.904	198.184	170.191	202.618	196.456	195.625	178.007	154.765	171.926	189.61	209.265	189.243	193.588
G14	0	0	0	0	0	0	0	0	0	0	0	0	0	0	0	0	0	0	0	0	0	0	0	0	0	0	0	0	0	0	0	0
G15	0	0	0	0	0	0	0	0	0	0	0	0	0	0	0	0	0	0	0	0	0	0	0	0	0	0	0	0	0	0	0	0
G16	183.225	187.75	144.05	192	165.35	212.85	183.425	188.525	165.9	182.25	181.3	192.775	199.625	187.425	185.5	183.275	191.65	170.975	190.525	178.025	167.325	189.85	174.8	181.425	157.125	186.55	187.375	189.525	180.45	202.9	187.275	188.225
G17	191	202.5	182.375	211.125	201.25	192.125	187.875	226.625	217.25	221.375	206.625	202.5	186.5	260.375	223.75	163.125	214.375	185.5	185.875	182.75	210.25	197.625	209.375	174.25	199.375	217.75	204	208.75	270	193.75	198.625	201.125
G18	116.1	121.325	108.125	108.65	55.425	115.825	103.475	117.725	123.95	109.25	111.625	115.325	111.1	128.075	124.55	106.4	107.525	61.95	105.275	108.45	136.225	124.65	119.875	113.875	121.175	123.25	118.35	118.3	107.525	117.5	116.525	118.6
G19	0	0	0	0	0	0	0	0	0	0	0	0	0	0	0	0	0	0	0	0	0	0	0	0	0	0	0	0	0	0	0	0
G20	49.45	55.075	55.975	70.25	61.925	58.45	57.575	62.575	69.55	61.5	51.15	93.225	60.1	59.675	63.2	55.35	65.85	59.25	64.1	54.45	54.975	60.075	61.175	59	60.85	56	59.85	61.25	61.15	50.275	66.4	63.825
G21	0	0	0	0	0	0	0	0	0	0	0	0	0	0	0	0	0	0	0	0	0	0	0	0	0	0	0	0	0	0	0	0
G22	0	0	0	0	0	0	0	0	0	0	0	0	0	0	0	0	0	0	0	0	0	0	0	0	0	0	0	0	0	0	0	0
G23	0	0	0	0	0	0	0	0	0	0	0	0	0	0	0	0	0	0	0	0	0	0	0	0	0	0	0	0	0	0	0	0
G24	0	0	0	0	0	0	0	0	0	0	0	0	0	0	0	0	0	0	0	0	0	0	0	0	0	0	0	0	0	0	0	0
H01	0	0	0	0	0	0	0	0	0	0	0	0	0	0	0	0	0	0	0	0	0	0	0	0	0	0	0	0	0	0	0	0
H02	0	0	0	0	0	0	0	0	0	0	0	0	0	0	0	0	0	0	0	0	0	0	0	0	0	0	0	0	0	0	0	0
H03	120.545	149.648	112.273	96.7386	158.08	166.341	78.0455	151.989	167.943	131.045	88.9773	117.398	106.432	96.8636	167.068	139.216	129.545	107.114	126.648	120.943	106.943	96.625	109.955	149.841	121.841	119.136	107.955	70.9205	124	106.364	96.4318	120.67
H04	0	0	0	0	0	0	0	0	0	0	0	0	0	0	0	0	0	0	0	0	0	0	0	0	0	0	0	0	0	0	0	0
H05	248.583	279.75	220.375	270.542	271.458	231.167	212	244.917	183.708	239.375	252.917	192	251.5	234.833	237.583	172.083	201.708	219.042	215.958	261.75	287.333	225.875	242.667	252.042	273.833	210.708	257.375	233.583	216.542	222.417	226.167	239.583
H06	0.384644	10.0673	1	1.68268	22.2211	1.06732	3.93268	3.625	13.0481	39.3942	15.2981	1.83655	2.66345	2.58655	5.625	8	26.5673	12.5289	32.2404	5.3269	6.75	21.3269	55.5481	7.08655	0.009644	4.97113	12.0577	0.951904	31.5673	10.6923	11.9519	9.77887
H07	101.625	107.5	118.083	115.319	115.597	106.389	116.361	109.042	103.889	87.4167	97.5417	107.597	115.764	102.056	110.583	122.889	98.1945	91.7639	118.417	125.125	90.1805	107.486	98.8195	117.861	109.667	107.028	100.847	116.931	100.292	118.069	98.3055	99.125
H08	0	0	0	0	0	0	0	0	0	0	0	0	0	0	0	0	0	0	0	0	0	0	0	0	0	0	0	0	0	0	0	0
H09	159.597	186.042	133.847	194.014	197.375	183.333	234.431	257.236	185.861	220.667	119.958	220.014	172.278	105.375	263.653	186.681	218.278	234.514	187.153	170.819	186.375	196.569	174.486	205.514	209.278	180.417	175.306	70.0139	175.583	184.875	195.139	166.847
H10	220.482	215.232	203.696	217.339	189.571	190.643	210.321	189.714	210.982	202.786	199.214	201.875	223.321	217.196	206.036	217.464	204.232	206.875	223	203.107	192.339	190.214	201.286	213.518	198.893	226.357	215.554	193.911	222.107	194.446	217.25	217.357
H11	101.075	109.45	94.225	85.075	116.275	90.875	90.4	103.75	87.125	101.45	85.325	147.675	95.9	83.275	81.775	101.3	99.225	104.8	82.875	107.6	102.225	77.2	96.05	116.175	115.275	94.175	97.25	111.85	107.325	112.075	100.85	100.825
H12	196.633	238.542	178.308	194.225	194.675	203.467	195.783	199.958	224.733	196.625	204.408	210.475	212.383	191.825	200.008	156.033	202.25	216.583	197.325	189.917	199.758	201.767	188.358	208.208	181.567	209.117	192.217	208.283	181.192	200.692	209.042	196.508
H13	169.837	171.567	161.558	182.452	160.077	166.577	173.144	162.337	158.529	149.865	175.298	174.827	158.442	189.721	189.01	176.01	160.596	173	173.471	151.635	164.154	149.981	165.606	169.337	154.606	153.346	185.337	183.712	165.125	166.5	172.529	163.74
H14	0	0	0	0	0	0	0	0	0	0	0	0	0	0	0	0	0	0	0	0	0	0	0	0	0	0	0	0	0	0	0	0
H15	13.1477	25.4886	17.3636	29.125	17.0341	28.0455	20.9432	19.9773	38.9091	22.5114	31.2273	8.59088	11.0909	35.9659	18.4886	31.1477	11	20.5	19.7159	16.9886	31.0795	26	38.6591	16.9773	2.5227	39.2841	2.1477	26.5795	75.5341	18.75	23.2386	16.0227
H16	176.519	186.471	187.788	190.404	183.548	201.038	166.981	189.625	186.654	182.288	178.654	187.837	177.692	176.894	179.894	174.125	183.74	180.577	173.779	203.827	167.038	169.413	145.712	206.913	177.346	172.481	177.365	196.615	180.173	190.288	157.808	177.019
H17	209.625	184.125	235.625	220.25	204.375	211.5	271.5	203.375	161.625	234.125	228.5	215.625	230.25	189.25	211	149.625	201.25	185.75	195	203.125	190.5	128.75	206	200.5	156.125	223.625	201.75	196.125	152.625	211.625	227	207.625
H18	155	159.25	149.375	160.25	170.375	157	155.875	167.125	146.875	151.5	165.875	148	156.625	158.375	151.75	148.75	156.75	147.5	144.125	148.375	154.375	145.375	161.5	164	149.875	148.75	156.25	152.25	149.625	161.625	155.5	157.75
H19	0	0	0	0	0	0	0	0	0	0	0	0	0	0	0	0	0	0	0	0	0	0	0	0	0	0	0	0	0	0	0	0
H20	0	0	0	0	0	0	0	0	0	0	0	0	0	0	0	0	0	0	0	0	0	0	0	0	0	0	0	0	0	0	0	0
H21	0	0	0	0	0	0	0	0	0	0	0	0	0	0	0	0	0	0	0	0	0	0	0	0	0	0	0	0	0	0	0	0
H22	0	0	0	0	0	0	0	0	0	0	0	0	0	0	0	0	0	0	0	0	0	0	0	0	0	0	0	0	0	0	0	0
H23	0	0	0	0	0	0	0	0	0	0	0	0	0	0	0	0	0	0	0	0	0	0	0	0	0	0	0	0	0	0	0	0
H24	0	0	0	0	0	0	0	0	0	0	0	0	0	0	0	0	0	0	0	0	0	0	0	0	0	0	0	0	0	0	0	0
I01	344.618	344.426	333.11	329.346	334.64	355.088	360.412	374.456	344.331	354.324	341.912	351.978	348.838	344.449	349.419	352.103	341.522	352.559	345.147	334.382	328.544	358.838	336.022	325.691	347.507	339.132	344.147	365.566	373.397	352.809	351.603	343.993
I02	72.1071	134.661	104.429	127.196	128.161	84.9286	97.8036	122.25	98.875	130.625	107.054	104.161	133.661	118.357	110.071	144.839	117.875	118.464	105.661	149.446	138.161	149.268	111.393	125.875	130.661	99.7321	120.375	160.357	127.786	124.964	116.946	69.2321
I03	32.1964	28.2679	16.9821	23.8393	45.8571	5.42859	26	33.1429	41.375	21.8214	22.2321	39.4643	51.0893	4.39288	32.5536	15.2321	31.6786	22.375	45.0357	10.8929	24.2321	17.8571	3.30359	0.428589	27.0714	3.55359	52.4821	28.7679	29.3036	21.1429	44.375	30.1964
I04	0	0	0	0	0	0	0	0	0	0	0	0	0	0	0	0	0	0	0	0	0	0	0	0	0	0	0	0	0	0	0	0
I05	155.167	80.1111	81.0972	100.681	117.292	115.861	131.889	121.833	157.153	125.472	112.917	122.25	83.5139	91.2361	123.778	114.889	126.903	133.889	127.319	104.986	117.625	110.569	68.75	113.167	105.431	156.25	124.931	128.014	137.736	105.069	136.264	157.292
I06	228.5	222.273	272.045	234.818	230.125	226.966	219.932	214.307	232.898	210.682	244.489	221.67	228.182	220.386	174.659	219.398	189.352	216.136	235.795	177.841	218.125	196.205	201.045	210.045	216.489	217.477	229.625	235.466	227.068	226.398	238.182	226.75
I07	0	0	0	0	0	0	0	0	0	0	0	0	0	0	0	0	0	0	0	0	0	0	0	0	0	0	0	0	0	0	0	0
I08	77.8162	68.8603	94.0441	74.0367	68.7794	69.5073	96.2794	66.1912	79.7647	61.1912	83.0662	69.8015	79.5956	84.7867	74.7647	62.9633	74.8015	75.8383	96.4191	82.2206	63.3309	84.3677	81.5662	72.2206	97.1985	82.4633	51.6838	78.7647	68.8897	61.9265	89.8603	70.0662
I09	163.716	174.636	165.239	164.409	185.693	157.114	169.102	157.318	172.614	166.557	171.943	172.33	211.636	166.148	181	185.33	175.034	161.318	197.477	156.716	167.909	165.614	177.716	183.08	163.091	175.716	191.352	155.432	145.477	173.58	174.943	166.841
I10	0	0	0	0	0	0	0	0	0	0	0	0	0	0	0	0	0	0	0	0	0	0	0	0	0	0	0	0	0	0	0	0
I11	140.807	138.307	157.83	144.545	123.057	160.511	147.784	99.3523	116.375	147.864	168.864	175.636	153.545	145.909	144.818	98.4205	154.08	150.227	95.8295	149.705	142.648	130.477	116.932	144.625	153.08	148.659	159.443	139.795	169.818	167.318	135.636	142.807
I12	0	0	0	0	0	0	0	0	0	0	0	0	0	0	0	0	0	0	0	0	0	0	0	0	0	0	0	0	0	0	0	0
I13	0	0	0	0	0	0	0	0	0	0	0	0	0	0	0	0	0	0	0	0	0	0	0	0	0	0	0	0	0	0	0	0
I14	128.964	131.911	140.75	84.7857	123.893	112.054	117.661	123.429	121.393	127.036	122.821	117.429	107.679	140.857	109.089	137.679	121.964	135.768	140.929	132.089	132.946	114.268	157.286	114.75	99.75	51.6607	130.571	110.714	137.143	120.857	117.982	139.214
I15	0	0	0	0	0	0	0	0	0	0	0	0	0	0	0	0	0	0	0	0	0	0	0	0	0	0	0	0	0	0	0	0
I16	0	0	0	0	0	0	0	0	0	0	0	0	0	0	0	0	0	0	0	0	0	0	0	0	0	0	0	0	0	0	0	0
I17	0	0	0	0	0	0	0	0	0	0	0	0	0	0	0	0	0	0	0	0	0	0	0	0	0	0	0	0	0	0	0	0
I18	225.389	240.514	242.792	218.139	246.694	248.667	210.806	242.458	227.847	207.792	246.861	226.528	233.556	239.153	200.486	230.903	224.222	258.764	223.417	229.5	245.014	226.208	225.319	250.417	242.028	215.042	224.222	238.347	221.708	231.903	236.264	218.889
I19	0	0	0	0	0	0	0	0	0	0	0	0	0	0	0	0	0	0	0	0	0	0	0	0	0	0	0	0	0	0	0	0
I20	0	0	0	0	0	0	0	0	0	0	0	0	0	0	0	0	0	0	0	0	0	0	0	0	0	0	0	0	0	0	0	0
I21	0	0	0	0	0	0	0	0	0	0	0	0	0	0	0	0	0	0	0	0	0	0	0	0	0	0	0	0	0	0	0	0
I22	0	0	0	0	0	0	0	0	0	0	0	0	0	0	0	0	0	0	0	0	0	0	0	0	0	0	0	0	0	0	0	0
I23	0	0	0	0	0	0	0	0	0	0	0	0	0	0	0	0	0	0	0	0	0	0	0	0	0	0	0	0	0	0	0	0
I24	0	0	0	0	0	0	0	0	0	0	0	0	0	0	0	0	0	0	0	0	0	0	0	0	0	0	0	0	0	0	0	0
J01	0	0	0	0	0	0	0	0	0	0	0	0	0	0	0	0	0	0	0	0	0	0	0	0	0	0	0	0	0	0	0	0
J02	82.2857	128.143	135.786	133.411	113.339	126.339	68.9464	101.679	123.446	143.446	104.161	125.821	59.3036	97.5357	100.696	122.054	139.071	108.821	108	136.286	110.179	143.911	80.5357	124.018	151.982	102.839	137.375	108.875	114.964	107.107	109.768	84.6607
J03	0	0	0	0	0	0	0	0	0	0	0	0	0	0	0	0	0	0	0	0	0	0	0	0	0	0	0	0	0	0	0	0
J04	211.167	205.792	194.625	206.917	197.75	195.042	219.667	216.042	216.083	194.375	205.5	176.75	228.25	207	225.5	227.25	202.75	206.583	235.042	215	203.792	226.667	189.333	215.958	198.875	220.75	205.375	212.583	233.167	213.625	215.083	217.292
J05	0	0	0	0	0	0	0	0	0	0	0	0	0	0	0	0	0	0	0	0	0	0	0	0	0	0	0	0	0	0	0	0
J06	115.25	147.171	134.928	116.349	116.48	127.342	134.401	126.197	118.987	142.789	138.822	112.757	121.75	137.789	102.533	107.099	96.2829	113.132	146.414	129.368	103.125	139.428	115.289	112.046	110.039	157.605	132.73	116.579	107.026	129.921	109.526	111.875
J07	0	0	0	0	0	0	0	0	0	0	0	0	0	0	0	0	0	0	0	0	0	0	0	0	0	0	0	0	0	0	0	0
J08	0	0	0	0	0	0	0	0	0	0	0	0	0	0	0	0	0	0	0	0	0	0	0	0	0	0	0	0	0	0	0	0
J09	0	0	0	0	0	0	0	0	0	0	0	0	0	0	0	0	0	0	0	0	0	0	0	0	0	0	0	0	0	0	0	0
J10	143.75	164	174.25	152.375	162.625	178.25	159.75	170.75	188.875	202.875	138.375	189.875	187.625	160	148.625	144.25	164	145	151.625	177	148.25	175.625	175.875	168.75	153.25	149.5	171.25	187.875	153.125	197.25	170.5	151.25
J11	62.625	48.3333	60.5417	58.5417	78.0833	95.0833	71.3333	44.375	52.9167	65.7083	87.25	64.1667	92.9583	70	43.875	73.5	60.6667	103.583	92.5833	51.5833	43.75	67.625	93.9167	63.9167	46.7083	52.75	74.9583	66.3333	48.2917	48.6667	71.7917	53.625
J12	0	0	0	0	0	0	0	0	0	0	0	0	0	0	0	0	0	0	0	0	0	0	0	0	0	0	0	0	0	0	0	0
J13	120.409	142.648	146.068	179.193	152.602	153.693	115	139.602	148.75	172.898	96.7045	152.057	139	60.7159	139.625	192.148	151.852	151.83	151.159	176.352	156.182	148.489	138.955	82.625	143.205	133.614	194.92	141.932	124.33	141.216	117.273	121.159
J14	40.3631	19.494	60.3988	69.1429	65.875	53.375	45.8095	55.7857	47.2381	56.8929	50.2798	47.4048	42.9107	75.6786	64.5	36.5893	36.8274	40.7381	56.2798	57.0238	58.1369	76.3452	38.6786	55.6429	68.0774	54.756	43.4286	60.3393	57.3869	27.1726	59.2202	38.8631
J15	97.5114	114.489	134.705	111.307	81.0682	82.5909	93.7955	88.0909	84.0227	112.091	97.5227	74.9773	102.455	109.295	80.3864	94.9205	68.4886	76.25	80.3409	94.5568	92.0114	74.1136	81.6932	54.1364	84.5568	82.1591	121.761	84.125	77.7727	82.6023	63.3182	88.8864
J16	0	0	0	0	0	0	0	0	0	0	0	0	0	0	0	0	0	0	0	0	0	0	0	0	0	0	0	0	0	0	0	0
J17	0	0	0	0	0	0	0	0	0	0	0	0	0	0	0	0	0	0	0	0	0	0	0	0	0	0	0	0	0	0	0	0
J18	149.5	157.625	159.625	150.375	158.5	146.875	142	154.25	160.125	157.75	169.375	145.875	150.25	155.625	158.25	113.75	156	147.125	144.25	148.125	141.5	141	156.75	159.75	163	153.625	155.25	119.375	142.25	145	148.5	146.375
J19	0	0	0	0	0	0	0	0	0	0	0	0	0	0	0	0	0	0	0	0	0	0	0	0	0	0	0	0	0	0	0	0
J20	0	0	0	0	0	0	0	0	0	0	0	0	0	0	0	0	0	0	0	0	0	0	0	0	0	0	0	0	0	0	0	0
J21	0	0	0	0	0	0	0	0	0	0	0	0	0	0	0	0	0	0	0	0	0	0	0	0	0	0	0	0	0	0	0	0
J22	0	0	0	0	0	0	0	0	0	0	0	0	0	0	0	0	0	0	0	0	0	0	0	0	0	0	0	0	0	0	0	0
J23	0	0	0	0	0	0	0	0	0	0	0	0	0	0	0	0	0	0	0	0	0	0	0	0	0	0	0	0	0	0	0	0
J24	0	0	0	0	0	0	0	0	0	0	0	0	0	0	0	0	0	0	0	0	0	0	0	0	0	0	0	0	0	0	0	0
K01	0	0	0	0	0	0	0	0	0	0	0	0	0	0	0	0	0	0	0	0	0	0	0	0	0	0	0	0	0	0	0	0
K02	156.5	155.833	176.958	170.708	132.75	138.208	178.292	139.583	187.375	176.333	164.208	103.417	172.5	148.292	158.125	161.667	147.333	193.75	174.417	168.958	132.042	134.167	172.375	124.417	169	185.542	157.333	154.792	137.75	178.583	164.917	153.75
K03	83.6	87.8	108.875	84.95	100.525	99.425	85.8	114.55	108.75	79.85	36.15	122.875	86.775	87.15	100.475	102.1	68.9	111.075	86.25	99.35	74.65	93.975	89.65	59.475	92.825	98.85	133.175	77.25	66.4	79.4	116.625	86.975
K04	174.25	193.958	164.5	163.875	161.75	213.833	158.5	178.792	169	195.667	170.792	190.417	171.708	159.208	132.667	140.875	133.792	180.917	167.958	153.625	168.375	169.958	169.708	163.417	192.75	173.375	162.667	162.583	139.708	150	164.583	176.25
K05	96.8077	133.837	119.125	111.337	126.635	143.067	151.25	108.99	148.625	140.923	147.885	155.692	151.173	129.615	124.942	159.548	144	106.846	178.692	144.212	133.865	139.846	177.596	141.663	115.663	183.538	131.356	122.721	168.471	138.077	140.25	96.9327
K06	0	0	0	0	0	0	0	0	0	0	0	0	0	0	0	0	0	0	0	0	0	0	0	0	0	0	0	0	0	0	0	0
K07	0	0	0	0	0	0	0	0	0	0	0	0	0	0	0	0	0	0	0	0	0	0	0	0	0	0	0	0	0	0	0	0
K08	155.375	125.227	125.352	196.534	156.102	103.261	177.125	152.489	162.659	142.818	128.352	143.614	172.466	131.182	144	121.989	122.477	103.716	79.1591	127.909	128.943	104.636	95.4886	128.909	158.443	161.966	139.648	181.443	108.466	132.761	102.295	164.5
K09	0	0	0	0	0	0	0	0	0	0	0	0	0	0	0	0	0	0	0	0	0	0	0	0	0	0	0	0	0	0	0	0
K10	0	0	0	0	0	0	0	0	0	0	0	0	0	0	0	0	0	0	0	0	0	0	0	0	0	0	0	0	0	0	0	0
K11	0	0	0	0	0	0	0	0	0	0	0	0	0	0	0	0	0	0	0	0	0	0	0	0	0	0	0	0	0	0	0	0
K12	118.875	132.357	115.375	107.375	127.554	119.982	112.268	123.929	105.804	117.214	112.482	106.518	105.661	118.339	114.089	92.9107	115.304	111.964	95.2679	122.268	104.554	125.929	112.821	116.821	122.321	105.304	114.571	96.7143	110.125	124.875	100.679	118.25
K13	107.682	92.2841	60.0682	86.1477	96.6136	44.5	135.727	98.8523	97.7841	103.068	113.886	90.9091	68.5682	97	107.125	148.375	110.08	104.159	86.8523	112.466	96.8523	145.784	111.864	100	99.6023	123.034	99.2954	103.08	101.67	85.3636	121.92	107.182
K14	0	0	0	0	0	0	0	0	0	0	0	0	0	0	0	0	0	0	0	0	0	0	0	0	0	0	0	0	0	0	0	0
K15	0	0	0	0	0	0	0	0	0	0	0	0	0	0	0	0	0	0	0	0	0	0	0	0	0	0	0	0	0	0	0	0
K16	141.107	147.125	163.446	174.946	127.393	141.857	111.214	132.554	125.875	119.089	120.393	128.714	126.214	127.5	131.125	134.179	137.982	125.339	141.464	173.179	129.875	141.786	142.839	131.357	150.607	166.554	123.482	129.554	106.089	136.625	137.107	141.232
K17	92.2584	66.5833	82.975	80.8333	67.925	96.4167	79.175	77.4167	90.1166	84.9667	91.7167	73.725	78.9667	95.0167	86.4167	89.35	77.5333	86.2083	86.8834	119.958	84.1417	101.233	86.5	112.675	91.9334	111.45	83.6083	92.6334	87.2083	84.35	90.1334	88.2584
K18	0	0	0	0	0	0	0	0	0	0	0	0	0	0	0	0	0	0	0	0	0	0	0	0	0	0	0	0	0	0	0	0
K19	0	0	0	0	0	0	0	0	0	0	0	0	0	0	0	0	0	0	0	0	0	0	0	0	0	0	0	0	0	0	0	0
K20	0	0	0	0	0	0	0	0	0	0	0	0	0	0	0	0	0	0	0	0	0	0	0	0	0	0	0	0	0	0	0	0
K21	0	0	0	0	0	0	0	0	0	0	0	0	0	0	0	0	0	0	0	0	0	0	0	0	0	0	0	0	0	0	0	0
K22	0	0	0	0	0	0	0	0	0	0	0	0	0	0	0	0	0	0	0	0	0	0	0	0	0	0	0	0	0	0	0	0
K23	0	0	0	0	0	0	0	0	0	0	0	0	0	0	0	0	0	0	0	0	0	0	0	0	0	0	0	0	0	0	0	0
K24	0	0	0	0	0	0	0	0	0	0	0	0	0	0	0	0	0	0	0	0	0	0	0	0	0	0	0	0	0	0	0	0
L01	0	0	0	0	0	0	0	0	0	0	0	0	0	0	0	0	0	0	0	0	0	0	0	0	0	0	0	0	0	0	0	0
L02	0	0	0	0	0	0	0	0	0	0	0	0	0	0	0	0	0	0	0	0	0	0	0	0	0	0	0	0	0	0	0	0
L03	0	0	0	0	0	0	0	0	0	0	0	0	0	0	0	0	0	0	0	0	0	0	0	0	0	0	0	0	0	0	0	0
L04	81.0417	69.6945	60.5555	64.9722	90.1389	73.4722	62.1667	58.6389	44.5	70.2083	62.0278	74.0695	82.0972	77.6667	60.1389	55.6667	64.8055	91.4167	69.8889	91.5695	61.0278	73.2222	83.3055	96.9305	67	78	70.7222	86.4305	68.1528	96.5	76.9305	83.9167
L05	166.705	181.966	163.273	165.523	169.352	185.114	166.5	181.034	174.739	159.591	156.33	178.182	166.716	168.239	165.045	163.477	172.102	173.239	159.557	160.943	159.011	152.568	161.591	187.92	132.636	164.511	165.966	176.795	152.852	170.193	176.523	171.08
L06	114.125	100.875	89.5	80.875	106.25	96.125	95.25	97.375	117.75	99.25	128.75	118.5	91.375	106.75	119.125	94.75	97.875	105.625	94.875	98	95.75	104.375	110	109.625	105.875	102.625	97.375	88.75	101.25	102.625	87.375	108.375
L07	0	0	0	0	0	0	0	0	0	0	0	0	0	0	0	0	0	0	0	0	0	0	0	0	0	0	0	0	0	0	0	0
L08	9.73077	8.125	20.0865	31.6731	24.5385	21.2981	31.5192	28.2596	11.7981	15.0096	6.81732	21.2788	12.7019	36.125	13.4135	27.1923	4.41345	19.7692	17.2885	0.211548	8.86536	10.1058	20.4615	13.1731	3.13464	2.71155	37.6058	11.2596	21.6442	14.9712	13.9808	20.8558
L09	0	0	0	0	0	0	0	0	0	0	0	0	0	0	0	0	0	0	0	0	0	0	0	0	0	0	0	0	0	0	0	0
L10	0	0	0	0	0	0	0	0	0	0	0	0	0	0	0	0	0	0	0	0	0	0	0	0	0	0	0	0	0	0	0	0
L11	150.375	156.75	130.625	191.875	120	156.5	131	62.625	147.125	141.625	182.875	151.625	122.75	145.75	150.875	140.375	138.625	132.875	146	147.875	169.625	120.5	145	152	132.75	115.125	140.5	174	158.25	148.625	122.5	152.875
L12	0	0	0	0	0	0	0	0	0	0	0	0	0	0	0	0	0	0	0	0	0	0	0	0	0	0	0	0	0	0	0	0
L13	128.205	132.818	126.898	128.091	165.443	143.466	113.761	109.466	141.75	134.261	89.7045	146.227	156.261	111.568	122.636	109.159	107.898	146.614	140.182	151.409	118.102	144.205	140.125	106.886	121.42	160.307	146.057	127.614	100.068	125.114	116.352	124.955
L14	142.625	129.946	146.179	161.214	173.964	139.589	172.857	182.357	174.429	172.643	189.661	156.25	181.75	164.161	174.125	195.268	176.286	181.571	166.036	175.589	180.375	138.625	185.446	184	196.446	161.839	185.518	138.036	173.75	182.786	110.357	150.375
L15	96.55	95.4916	83.8166	112.35	93.0666	94.125	49.7667	95.9667	84.75	121.3	107.267	89.6417	92.6334	90.9167	98.5417	77.1083	84.6	82.4083	88.8917	119.442	97.0167	101.2	64.0167	87.8	103.842	84.975	88.5584	105.683	107.05	119.208	90.6417	98.55
L16	0	0	0	0	0	0	0	0	0	0	0	0	0	0	0	0	0	0	0	0	0	0	0	0	0	0	0	0	0	0	0	0
L17	145.958	146.903	125.181	133.069	135.236	131.444	138.625	140.667	129.597	107.153	138.583	144.653	129	134.5	135.444	132.736	139.806	132.639	165.319	138.097	134.028	145.889	146.347	132.347	143.347	141.931	132.167	150.042	167.222	132.097	120.958	155.583
L18	165.643	172.607	175.214	176.661	150.643	179.679	181.804	182.929	170.268	170.018	162.161	185.143	172.232	198.75	174.018	169.589	177.804	159.964	176.054	167.964	180.036	180.679	190.75	199.768	175.679	167.143	176.304	192.125	183.839	180.607	169.375	182.429
L19	0	0	0	0	0	0	0	0	0	0	0	0	0	0	0	0	0	0	0	0	0	0	0	0	0	0	0	0	0	0	0	0
L20	0	0	0	0	0	0	0	0	0	0	0	0	0	0	0	0	0	0	0	0	0	0	0	0	0	0	0	0	0	0	0	0
L21	0	0	0	0	0	0	0	0	0	0	0	0	0	0	0	0	0	0	0	0	0	0	0	0	0	0	0	0	0	0	0	0
L22	0	0	0	0	0	0	0	0	0	0	0	0	0	0	0	0	0	0	0	0	0	0	0	0	0	0	0	0	0	0	0	0
L23	0	0	0	0	0	0	0	0	0	0	0	0	0	0	0	0	0	0	0	0	0	0	0	0	0	0	0	0	0	0	0	0
L24	0	0	0	0	0	0	0	0	0	0	0	0	0	0	0	0	0	0	0	0	0	0	0	0	0	0	0	0	0	0	0	0
M01	0	0	0	0	0	0	0	0	0	0	0	0	0	0	0	0	0	0	0	0	0	0	0	0	0	0	0	0	0	0	0	0
M02	253.292	252.306	254.847	244.792	244.444	240.153	189.542	237.236	234.056	248.556	227.75	235.903	266.833	257.986	228.333	296.167	239.014	232.097	270.778	245.222	232.347	191.139	198.278	251.486	230.083	242.806	240.139	236.861	283.708	244.931	237.444	250.792
M03	251.667	247.292	237.5	247.583	251.167	242.458	224.792	262.5	236.875	234.917	256.917	275.917	238.958	238.083	186.625	248.167	235.875	275.458	240.667	243.667	231.333	271.5	247.083	292.833	258.333	237.833	219.458	216.917	241.333	245.292	293.875	247.542
M04	112.85	114.85	120.375	141.425	117.35	152.35	118.025	73.575	131.05	124.975	132.875	105.5	136.725	98.925	75.625	104.475	70.65	81.725	109.875	127.325	134.2	200.55	107.925	117.375	124.625	138	140.925	158.225	158.3	131.05	127.8	110.35
M05	106.917	114.833	125.458	102.458	113.833	116.417	98.8333	131.917	100.125	129.125	123.833	116.083	126.375	117	114.875	83.0833	98.8333	115.292	116.417	119.958	121.25	113.625	140.042	129.167	141.042	119.083	118.542	135.875	113.208	106	84.4583	109.292
M06	155.295	173.42	161.932	159.955	165.386	167.886	158.955	167.432	168.761	163.977	158.875	183.773	163.625	176.273	200.932	169.659	173.148	169.182	166	183.932	170.273	162.136	160.682	166.5	165.716	175.193	176.068	159.898	156.716	172.114	175.83	158.92
M07	128.025	156.95	194.975	173.075	159.725	162.925	186.55	169.925	176.525	155.25	173	187.95	193.15	162.025	177.575	215.2	167.4	162.15	135.875	190.425	162.175	189.8	137.575	166.1	161.925	186.075	174.975	165.65	196.9	154.3	172.5	128.4
M08	0	0	0	0	0	0	0	0	0	0	0	0	0	0	0	0	0	0	0	0	0	0	0	0	0	0	0	0	0	0	0	0
M09	0	0	0	0	0	0	0	0	0	0	0	0	0	0	0	0	0	0	0	0	0	0	0	0	0	0	0	0	0	0	0	0
M10	0	0	0	0	0	0	0	0	0	0	0	0	0	0	0	0	0	0	0	0	0	0	0	0	0	0	0	0	0	0	0	0
M11	187.875	190.025	183.675	175.175	179.3	176.375	197.4	189.825	168.2	188.05	180.225	171	201.65	196.85	170.575	162.3	181.725	175.925	190.05	188.8	185.475	169.85	207.8	172.15	174.5	156.75	196.275	168.425	175.9	193.25	179.625	188.5
M12	224.222	227.333	222.875	232.681	220.931	223.319	230.028	217.639	241.875	229.625	221.431	218.931	235.083	228.736	225.208	222.236	223.472	222.972	228.792	222.583	222.583	222.542	231.75	225.681	218.361	232.917	223.403	221.861	229.764	229.444	228.264	222.097
M13	216.775	220.475	194.7	197.025	213.875	192.825	208.55	199.65	181.75	208.375	205.9	194.2	211.775	190.5	204.875	193.6	202.25	194.525	222.425	216.6	197.725	206.525	221.725	213.55	184.825	198.075	195.4	217.1	183.725	199.875	201.7	219.65
M14	0	0	0	0	0	0	0	0	0	0	0	0	0	0	0	0	0	0	0	0	0	0	0	0	0	0	0	0	0	0	0	0
M15	161.856	155.865	213.115	187.01	182.865	200.692	178.375	193.923	165.356	184.01	165.548	165	129.01	182.635	185.702	169.115	200.856	166.904	173.519	178.067	186.385	170.75	182.894	180.981	163.712	156.654	193.394	219.288	177.231	153.702	144.135	168.231
M16	0	0	0	0	0	0	0	0	0	0	0	0	0	0	0	0	0	0	0	0	0	0	0	0	0	0	0	0	0	0	0	0
M17	224.307	223.193	194.352	224.648	220.193	204.5	225.568	226.227	213.932	225.534	223.068	220.511	227.091	225	231.466	222.25	219.852	226.761	226.352	224.75	221.057	224.943	234.75	220.716	231.318	216.898	230.136	224.693	238.432	223.273	222.568	220.42
M18	191.932	204.511	191.591	181.318	194	199.898	203.773	204.966	182.375	203.386	199.08	188.761	208.023	202.886	189.534	197.216	207.42	197.284	197.955	209.784	185.5	200.466	197.739	191.682	172.364	207.33	192.625	215.875	205.693	188.5	203.807	191.307
M19	0	0	0	0	0	0	0	0	0	0	0	0	0	0	0	0	0	0	0	0	0	0	0	0	0	0	0	0	0	0	0	0
M20	132.75	158	136.125	145.5	118.5	95.625	142.625	135.375	96.375	121.875	107.875	112.625	143.875	115.5	111.5	157.25	109.375	143	136.875	121.375	139	140.875	105.5	92.375	100	103.125	102.625	115.125	134.875	141	89.5	136.875
M21	0	0	0	0	0	0	0	0	0	0	0	0	0	0	0	0	0	0	0	0	0	0	0	0	0	0	0	0	0	0	0	0
M22	0	0	0	0	0	0	0	0	0	0	0	0	0	0	0	0	0	0	0	0	0	0	0	0	0	0	0	0	0	0	0	0
M23	0	0	0	0	0	0	0	0	0	0	0	0	0	0	0	0	0	0	0	0	0	0	0	0	0	0	0	0	0	0	0	0
M24	0	0	0	0	0	0	0	0	0	0	0	0	0	0	0	0	0	0	0	0	0	0	0	0	0	0	0	0	0	0	0	0
N01	0	0	0	0	0	0	0	0	0	0	0	0	0	0	0	0	0	0	0	0	0	0	0	0	0	0	0	0	0	0	0	0
N02	109.083	163.75	174.125	174.667	151.958	167.667	192.208	170.833	164.542	155.333	133.042	213.833	160.5	156.333	171.083	176	178.25	130.75	154.708	192.625	175.083	209.417	162.583	185.5	171.042	156.458	163.875	173.167	171.458	153.542	120.417	113.583
N03	212.083	212.833	214.625	178.875	197.875	228.25	189.708	213.833	239.375	207.583	206.083	210.417	183.042	207.292	204.625	260.292	225.708	203.208	223.917	204.75	235.083	235.458	222.875	203.167	213.875	237.25	221.458	214.542	186.5	250.375	220.542	214.083
N04	0	0	0	0	0	0	0	0	0	0	0	0	0	0	0	0	0	0	0	0	0	0	0	0	0	0	0	0	0	0	0	0
N05	0	0	0	0	0	0	0	0	0	0	0	0	0	0	0	0	0	0	0	0	0	0	0	0	0	0	0	0	0	0	0	0
N06	181.058	231.173	211.231	211.673	184.125	194.981	213.654	238.317	214.029	193.346	179.163	212.067	209.923	215.837	222.048	237.683	197.721	211.942	184.933	189.99	217.481	195.183	223.202	205.298	203.837	201.212	248.827	206.356	200.019	198.308	214.981	183.433
N07	14.2596	37.5	41.5673	42.8846	24.4135	39.7789	33.7596	13.0673	56.7692	35.7019	19.3558	59.2404	39.75	53.9519	21.2596	28.2308	69.7211	28.1635	37.7885	29.875	32.2692	39.5577	31.3942	56.125	48.9711	50	75.8269	40.7885	36.9039	65.4904	61.9231	9.88464
N08	149.893	150.232	128.75	170.536	170	155.75	168.482	161.911	158.375	160.054	156.018	157.714	154.732	149.625	144.536	163	169.875	158.875	158.429	164.339	139.518	146.911	153.464	162.679	178.536	156	125.714	149.071	150	175.339	140.982	153.018
N09	0	0	0	0	0	0	0	0	0	0	0	0	0	0	0	0	0	0	0	0	0	0	0	0	0	0	0	0	0	0	0	0
N10	94.575	122.925	106.675	117.15	104.15	90.2	118.95	100.55	109.4	113.05	108.55	95.6	109.825	131	104.275	116.625	124.9	89.875	123.775	122.175	111.225	103.325	84.025	103.525	108	102.925	83.1	108.525	107.625	101.075	118.175	102.45
N11	216.033	223.1	220.867	238.483	201.058	265.125	238.3	230.25	199.825	225.3	224.308	258.092	199.925	233.633	218.542	265.792	211.167	219.775	247.508	244.183	215.8	239.467	191.825	222.05	228.533	221.592	220.342	222.45	198.683	219.633	223	221.408
N12	0	0	0	0	0	0	0	0	0	0	0	0	0	0	0	0	0	0	0	0	0	0	0	0	0	0	0	0	0	0	0	0
N13	0	0	0	0	0	0	0	0	0	0	0	0	0	0	0	0	0	0	0	0	0	0	0	0	0	0	0	0	0	0	0	0
N14	140.273	123.386	157.739	137.784	153.455	148.784	130.273	118.886	170.364	132.364	142.909	127.227	142.273	139.443	135.625	149.716	148.227	141.693	112.364	123.58	147.852	174.148	145.784	147.636	114.205	119.864	133.67	118.591	180.364	130.659	137.977	135.398
N15	253.661	276.911	271.036	259.214	247.607	244.571	256.589	262.911	260.911	262.625	245.75	261.554	251.768	257.393	239.929	276.696	258.321	246.464	244.089	272.696	245.946	290	258.571	264.036	268.857	260.482	268.554	265.214	240.875	249.964	243.196	252.161
N16	73.8333	50.3195	32.2778	76.9445	52.25	72.3333	39.8889	53.375	84.1945	53.5972	46.8055	59.9028	54.9861	80.3195	82.5555	59.8472	76.3195	44.8889	78.2083	73.6667	47.8611	90.5417	56.0139	78.8472	30.2222	81.1389	45.5139	62.75	54.1667	56.8889	98.5139	73.8333
N17	0	0	0	0	0	0	0	0	0	0	0	0	0	0	0	0	0	0	0	0	0	0	0	0	0	0	0	0	0	0	0	0
N18	177.1	173.25	189.35	184.075	168.75	175.525	163.125	175.05	184.6	196.575	153.2	202	164.825	195.85	195.9	177.7	199.25	193.4	177.95	205.725	197.3	181.85	171.9	170.55	193.8	192.125	146.65	190.375	166.65	181.825	178.8	179.225
N19	0	0	0	0	0	0	0	0	0	0	0	0	0	0	0	0	0	0	0	0	0	0	0	0	0	0	0	0	0	0	0	0
N20	0	0	0	0	0	0	0	0	0	0	0	0	0	0	0	0	0	0	0	0	0	0	0	0	0	0	0	0	0	0	0	0
N21	0	0	0	0	0	0	0	0	0	0	0	0	0	0	0	0	0	0	0	0	0	0	0	0	0	0	0	0	0	0	0	0
N22	0	0	0	0	0	0	0	0	0	0	0	0	0	0	0	0	0	0	0	0	0	0	0	0	0	0	0	0	0	0	0	0
N23	0	0	0	0	0	0	0	0	0	0	0	0	0	0	0	0	0	0	0	0	0	0	0	0	0	0	0	0	0	0	0	0
N24	0	0	0	0	0	0	0	0	0	0	0	0	0	0	0	0	0	0	0	0	0	0	0	0	0	0	0	0	0	0	0	0
O01	0	0	0	0	0	0	0	0	0	0	0	0	0	0	0	0	0	0	0	0	0	0	0	0	0	0	0	0	0	0	0	0
O02	231.833	210.444	221.625	208.653	211.403	211.083	238.361	220.583	219.292	222.583	207.597	214.583	218.764	201.847	200.958	214.708	210.889	215.556	225.208	216.958	235.694	219.292	215.778	213.639	216.389	236.222	231.903	220.153	232.806	240.028	227.444	224.958
O03	94.0417	108.042	76.2083	99.5417	82.375	116.583	117.958	122.875	100.083	84.1667	86.4583	109.333	111.875	119	115.125	96.9167	135.917	136.667	129.5	112.917	90.6667	126.833	109.417	106.542	111.708	89.9167	98.5	75.8333	110.042	103	92.5	97.1667
O04	156.148	191.159	187.045	182.67	182.432	196.773	135.58	193.42	191.102	186.409	194.5	180.023	158.898	179.136	183.489	197.33	171.125	164.523	177.489	192.023	177.068	180.091	192.341	166.08	172.17	160.852	152.977	147.409	189.625	196.455	194.852	159.273
O05	187.929	164.268	156.304	166.25	179.232	175.357	191.75	139.768	186.107	159.518	176.304	185.304	165.821	157.375	134.929	161.929	170.321	174.446	156.179	179.375	175.25	169.464	135.804	140.482	167.161	144.625	173.893	170.607	180.268	175.429	157.482	182.929
O06	0	0	0	0	0	0	0	0	0	0	0	0	0	0	0	0	0	0	0	0	0	0	0	0	0	0	0	0	0	0	0	0
O07	122.842	168.525	155.825	152.125	148.8	157.258	157.167	149.35	156.583	145.658	137.4	135.45	140.417	155.592	136.308	162.792	136.5	161.175	157.192	127.992	150.342	142.458	139.333	141.6	142.183	129.283	141.6	133.908	129.442	127.525	129.292	116.092
O08	0	0	0	0	0	0	0	0	0	0	0	0	0	0	0	0	0	0	0	0	0	0	0	0	0	0	0	0	0	0	0	0
O09	0	0	0	0	0	0	0	0	0	0	0	0	0	0	0	0	0	0	0	0	0	0	0	0	0	0	0	0	0	0	0	0
O10	128.438	147.875	140.938	151.375	127.312	141.438	119.125	123.125	121.75	126.438	128	132.875	137.562	134.062	125.812	142.5	139.438	113.312	131.688	124.75	133.375	132.375	144.125	134.062	128.688	117.875	160.75	124.75	141.375	148.312	151.375	126.812
O11	0	0	0	0	0	0	0	0	0	0	0	0	0	0	0	0	0	0	0	0	0	0	0	0	0	0	0	0	0	0	0	0
O12	0	0	0	0	0	0	0	0	0	0	0	0	0	0	0	0	0	0	0	0	0	0	0	0	0	0	0	0	0	0	0	0
O13	0	0	0	0	0	0	0	0	0	0	0	0	0	0	0	0	0	0	0	0	0	0	0	0	0	0	0	0	0	0	0	0
O14	108.394	79.5289	76.5481	104.308	63.2596	75.9519	103.327	109.067	120.923	100.577	55.3269	81.6827	88.6827	83.3558	79.0673	92.0192	90.7211	112.933	70.3461	111.817	99.9519	88.4327	92.6154	74.0385	113.106	121.077	116.365	107.154	40.8077	85.4231	89.0577	113.769
O15	234.55	233.15	217.425	239.475	225.425	210.55	225.025	223.425	232.725	217.625	218.45	225.9	232.65	217.9	212.75	200.075	231.1	236.25	222.675	227.625	235.65	235.875	225.25	225.625	241.875	208.025	228.2	234.625	230.9	227.975	233.075	234.55
O16	167.508	179.617	164.183	165.017	188.992	180.842	177.058	173.15	183.183	144.325	179.283	186.808	176.908	163.242	156.133	205.658	174.475	169.75	179.117	154.6	199.667	177.725	206.917	171.05	172.792	185.017	178.858	195.183	175.775	164.542	171.017	169.133
O17	58.2222	55.6528	69.2778	67.6528	72.1667	50.1389	66.5833	53.2639	64.6111	68.2083	63.1945	63	58.3333	115.917	56.4305	85.7222	76.1389	63.7083	83.3611	56.4583	69.6111	65.6111	73.2083	63.5972	66.4305	61.4167	77	74.8333	69.0278	52.5139	60.4722	57.8472
O18	0	0	0	0	0	0	0	0	0	0	0	0	0	0	0	0	0	0	0	0	0	0	0	0	0	0	0	0	0	0	0	0
O19	84.9167	113.792	78.0833	85.625	121.292	95.7083	89.1667	101.25	98.625	84.125	91.625	101.75	80.7083	94.625	101.542	87.375	96	113.625	85.75	96.7917	99.0833	80.1667	94.1667	90.9583	115.125	97	91.625	119.458	91.9583	93.9583	101.208	83.625
O20	0	0	0	0	0	0	0	0	0	0	0	0	0	0	0	0	0	0	0	0	0	0	0	0	0	0	0	0	0	0	0	0
O21	0	0	0	0	0	0	0	0	0	0	0	0	0	0	0	0	0	0	0	0	0	0	0	0	0	0	0	0	0	0	0	0
O22	0	0	0	0	0	0	0	0	0	0	0	0	0	0	0	0	0	0	0	0	0	0	0	0	0	0	0	0	0	0	0	0
O23	0	0	0	0	0	0	0	0	0	0	0	0	0	0	0	0	0	0	0	0	0	0	0	0	0	0	0	0	0	0	0	0
O24	0	0	0	0	0	0	0	0	0	0	0	0	0	0	0	0	0	0	0	0	0	0	0	0	0	0	0	0	0	0	0	0
P01	145.011	134.227	143.148	147.989	154.477	155.489	173.614	163.568	143.523	137.034	145.932	153.648	149.182	131.045	148.489	163.386	161.375	151.17	155.318	157.034	148.534	172.727	155.83	160.08	162.443	150.602	148.886	178.398	134.091	148.92	142.841	148.761
P02	83.6667	72.375	107.375	91.625	92.5417	83.5	75.6667	88.75	84.9167	72.7083	82.5	71.7083	90.875	132.625	77.2917	77.0833	84.125	74	83	85.5417	85.2083	70.9583	112.333	63.0417	88.8333	80.375	92.3333	74.1667	89.625	103.917	85.9167	89.6667
P03	0	0	0	0	0	0	0	0	0	0	0	0	0	0	0	0	0	0	0	0	0	0	0	0	0	0	0	0	0	0	0	0
P04	0	0	0	0	0	0	0	0	0	0	0	0	0	0	0	0	0	0	0	0	0	0	0	0	0	0	0	0	0	0	0	0
P05	25.1667	27.5	36.4583	20.7083	24.7083	38.9167	39.5	38.0417	32.4167	34.6667	38.7083	38.4167	46	32.5	36.5	43.5417	24.25	33.8333	35.0417	68.9167	39.7083	37.2917	41	32.625	28.4167	32.4583	46.7917	29.9167	43.4583	34.4167	37.4167	29.6667
P06	0	0	0	0	0	0	0	0	0	0	0	0	0	0	0	0	0	0	0	0	0	0	0	0	0	0	0	0	0	0	0	0
P07	185.825	203.175	220.475	196.3	200.575	218.2	193.15	183.425	177.925	197.375	180.775	174.9	177.525	157.025	197.15	207.275	200.275	222.6	227.45	167.275	176.325	212.35	201.125	159.125	223.75	177.675	195.9	175.95	226.85	196.3	184.15	190.45
P08	0	0	0	0	0	0	0	0	0	0	0	0	0	0	0	0	0	0	0	0	0	0	0	0	0	0	0	0	0	0	0	0
P09	148.458	109.083	159.75	107.597	91.1667	158.611	135.319	98.5972	142.847	130.792	149.264	151.542	166.5	176.333	177.069	156.694	137.069	129.306	133.167	185.472	201.583	188.833	138.736	96.4722	113.472	117.833	118.333	153.236	150.361	131.278	146.333	160.958
P10	116.625	116.183	134.408	121.883	125.175	141.975	117.233	130.125	103.192	117.008	123.375	156.758	122.058	136.85	117.033	112.208	146.233	128.158	112.983	112.25	116.017	109.183	123.05	135.642	121.65	118.125	112.833	116.567	124.925	105.358	116.817	118.125
P11	0	0	0	0	0	0	0	0	0	0	0	0	0	0	0	0	0	0	0	0	0	0	0	0	0	0	0	0	0	0	0	0
P12	36.0536	52.3036	61.5536	48.0179	27.2321	63.3571	41.2143	55.0357	36.5179	30.2679	49.8929	0.464294	68.6429	35.5179	40.4821	36.375	19.5357	83.6429	52.8393	19.1786	54.3571	46.3571	49.875	27.5	48.3571	74.375	0.375	25.875	53.7857	41.4286	56.5714	42.1786
P13	0	0	0	0	0	0	0	0	0	0	0	0	0	0	0	0	0	0	0	0	0	0	0	0	0	0	0	0	0	0	0	0
P14	0	0	0	0	0	0	0	0	0	0	0	0	0	0	0	0	0	0	0	0	0	0	0	0	0	0	0	0	0	0	0	0
P15	0	0	0	0	0	0	0	0	0	0	0	0	0	0	0	0	0	0	0	0	0	0	0	0	0	0	0	0	0	0	0	0
P16	176.956	186.919	179.375	171.699	170.235	179.316	183.765	172.794	181.919	190.169	179.963	186.088	178.353	173.463	175.691	176.787	182.081	176.309	180.088	179.824	183.449	183.515	172.169	174.375	179.765	189.588	211.779	179.551	169.485	185.801	187.985	177.081
P17	221.943	219.784	208.545	225.898	207.909	204.648	209.602	202.102	214.023	215.102	220.193	207.455	233.602	208.386	212.33	216.42	219.205	210.398	203.545	216.602	211.659	207.909	213.818	211.455	220.83	212.932	250.943	215.318	211.886	229.773	211.455	217.068
P18	0	0	0	0	0	0	0	0	0	0	0	0	0	0	0	0	0	0	0	0	0	0	0	0	0	0	0	0	0	0	0	0
P19	0	0	0	0	0	0	0	0	0	0	0	0	0	0	0	0	0	0	0	0	0	0	0	0	0	0	0	0	0	0	0	0
P20	145.472	147.056	148.319	135.403	144.014	149.653	137.514	141.111	144.611	137.75	143.611	160.569	143.736	140.333	140.181	135.028	142.403	143.639	147.417	138.319	153.389	144.778	144.472	140.625	146.542	139.333	148.208	165.583	140.486	135.944	144.278	136.111
P21	0	0	0	0	0	0	0	0	0	0	0	0	0	0	0	0	0	0	0	0	0	0	0	0	0	0	0	0	0	0	0	0
P22	0	0	0	0	0	0	0	0	0	0	0	0	0	0	0	0	0	0	0	0	0	0	0	0	0	0	0	0	0	0	0	0
P23	0	0	0	0	0	0	0	0	0	0	0	0	0	0	0	0	0	0	0	0	0	0	0	0	0	0	0	0	0	0	0	0
P24	0	0	0	0	0	0	0	0	0	0	0	0	0	0	0	0	0	0	0	0	0	0	0	0	0	0	0	0	0	0	0	0
Last Cell

## Sheet: PCV-Normalized
PCV Normalized to the Notochord (abs(PCV-Notochord))
	1	2	3	4	5	6	7	8	9	10	11	12	13	14	15	16	17	18	19	20	21	22	23	24	25	26	27	28	29	30	31	32
A01	0	0	0	0	0	0	0	0	0	0	0	0	0	0	0	0	0	0	0	0	0	0	0	0	0	0	0	0	0	0	0	0
A02	618.125	607	616.875	618.125	614.125	615.125	620	616.625	622.625	620.5	625.625	628.875	622.25	622.125	624.625	627.125	625.75	625.125	623.375	623.5	624.875	625.375	621.25	621.5	627.5	621.5	617.75	624.375	625.625	627.5	618.875	621.5
A03	635.75	631.5	638.875	639.25	635.5	640.25	634.25	640	632.125	635.5	631.375	638.375	634.125	635.625	634.375	629.25	637.125	639.375	640.75	638.625	634.625	636.125	642.125	638.875	642.375	640.25	644.875	638.125	638.375	633.875	637.75	638.75
A04	606.375	609.625	610.125	601.875	604.375	600.875	606.875	605.5	603.5	607.625	608.375	600.25	606	607.625	606.25	606.125	608.75	609.75	602	606.875	605.25	603.75	604.25	612.25	613.5	606.125	604.625	610.75	603.25	606.875	608.125	605
A05	0	0	0	0	0	0	0	0	0	0	0	0	0	0	0	0	0	0	0	0	0	0	0	0	0	0	0	0	0	0	0	0
A06	0	0	0	0	0	0	0	0	0	0	0	0	0	0	0	0	0	0	0	0	0	0	0	0	0	0	0	0	0	0	0	0
A07	604.375	605.625	610.375	605.625	605.125	602.75	607.75	608.5	614	610	609	604.5	605.25	608.25	607.375	615.625	609.75	610.75	605.375	606.75	602.25	613.5	613.25	613.5	607.75	608.625	605.75	611.75	611.5	610	605.75	605.875
A08	0	0	0	0	0	0	0	0	0	0	0	0	0	0	0	0	0	0	0	0	0	0	0	0	0	0	0	0	0	0	0	0
A09	575.625	574.625	567.75	566	568.375	561	572.625	574	571.5	564.5	570.5	569.75	569.875	568.75	569	571.25	572.25	570.875	572.5	566.125	568.75	571.75	567.5	572	570	574.125	574.625	570	570.375	567.625	570.125	568
A10	640.5	642.375	641.25	641.125	642.375	639.75	636.625	646.625	639.25	640.25	646	643.25	649.5	641.75	645.375	645.375	637	642	638.625	645.75	647.75	641.375	646.5	647.25	645	642.125	643.625	642.375	641.75	643.625	642.125	644.875
A11	0	0	0	0	0	0	0	0	0	0	0	0	0	0	0	0	0	0	0	0	0	0	0	0	0	0	0	0	0	0	0	0
A12	638.25	626.875	628.25	633.625	626	627.875	627.625	631.75	630.5	631.625	632.75	634.625	631.875	630.25	630.875	630.625	631.625	632.125	635	630.125	625.625	632.75	626.5	632.75	629.625	635.875	631.125	627.375	633.375	635.875	637.375	638
A13	0	0	0	0	0	0	0	0	0	0	0	0	0	0	0	0	0	0	0	0	0	0	0	0	0	0	0	0	0	0	0	0
A14	0	0	0	0	0	0	0	0	0	0	0	0	0	0	0	0	0	0	0	0	0	0	0	0	0	0	0	0	0	0	0	0
A15	621.625	616.375	618.125	617	616.625	617	617.75	621.25	617.25	621.375	626.125	617.5	616.75	617.625	618.375	619.25	617.875	623	621.875	621.25	625	620.625	617.75	624	619.875	624.375	620.75	624.625	617	618.875	619.125	623.5
A16	593.125	604.375	594.75	598	596	593.375	596.5	603.5	593.625	606.5	600.25	597.625	599	602	598.625	597.375	592	602.75	595.875	597.375	595.375	600.125	591.875	592.625	600.125	600.5	598	596.375	598.375	600.625	596	594.875
A17	0	0	0	0	0	0	0	0	0	0	0	0	0	0	0	0	0	0	0	0	0	0	0	0	0	0	0	0	0	0	0	0
A18	0	0	0	0	0	0	0	0	0	0	0	0	0	0	0	0	0	0	0	0	0	0	0	0	0	0	0	0	0	0	0	0
A19	643.875	644.375	651	647.625	638.375	646.5	645.375	646	647.875	649	647.375	647.375	640.25	647.625	639.125	638.5	642.125	638.125	640.875	645.125	647.25	648.25	642.625	644.875	645.875	645.875	643.125	643	645.875	641.125	647	639.875
A20	0	0	0	0	0	0	0	0	0	0	0	0	0	0	0	0	0	0	0	0	0	0	0	0	0	0	0	0	0	0	0	0
A21	0	0	0	0	0	0	0	0	0	0	0	0	0	0	0	0	0	0	0	0	0	0	0	0	0	0	0	0	0	0	0	0
A22	0	0	0	0	0	0	0	0	0	0	0	0	0	0	0	0	0	0	0	0	0	0	0	0	0	0	0	0	0	0	0	0
A23	0	0	0	0	0	0	0	0	0	0	0	0	0	0	0	0	0	0	0	0	0	0	0	0	0	0	0	0	0	0	0	0
A24	0	0	0	0	0	0	0	0	0	0	0	0	0	0	0	0	0	0	0	0	0	0	0	0	0	0	0	0	0	0	0	0
B01	655.75	650.5	658.5	653.625	649.125	656.375	656.25	656.5	660.875	663.375	661.5	658.75	657.375	656.5	654.25	658	656	652.75	654.875	654.25	649.5	653.75	653.375	661.625	658.5	649.75	656.375	657.75	654.125	653.625	658.125	658.625
B02	583.75	592.75	588.25	589.625	585.5	578.25	590	586.75	585.5	586.25	584	592	579.875	588.375	585.25	585.25	586.625	586.5	584.875	585.875	588.125	583.25	584.5	580.125	585.875	588.875	584.25	591.5	590.625	584.625	594	582.75
B03	0	0	0	0	0	0	0	0	0	0	0	0	0	0	0	0	0	0	0	0	0	0	0	0	0	0	0	0	0	0	0	0
B04	0	0	0	0	0	0	0	0	0	0	0	0	0	0	0	0	0	0	0	0	0	0	0	0	0	0	0	0	0	0	0	0
B05	560.75	564.625	564.125	556.75	569.125	565.75	561.25	559	562.75	573	562.75	565.5	567.625	560.75	562.625	559.25	560.875	566.125	563.625	565.25	566.75	566.5	567.5	565	569.75	562.5	558.875	564.625	567.875	566.5	562.625	561.75
B06	607.375	608.375	615	609.375	613.375	611.875	615.25	616	616.875	608.5	609.375	610	611.75	616.25	607.875	611.75	607.125	617.125	608.875	608.625	612.875	610.625	610.25	615.875	613.625	610.75	614.75	606.25	611.125	608.5	610.125	606.5
B07	614.625	616.125	628.875	614.375	610.875	614.125	617.625	622.25	623.75	622.875	612.625	616.375	614.375	627.875	615.625	620.25	620.375	618.25	626.625	621.625	615.75	619.25	618	618.25	629	619	619.625	619.625	621	611.875	620.625	620.5
B08	601.125	599.75	592.375	597.875	596.625	599.75	599	596.875	596.25	599	598.75	598.375	594.875	598.75	599.5	600.75	592.125	595.875	600.375	595.5	602.625	598.625	592	597	589.625	593.125	594.375	598	593.75	598	592.125	594.25
B09	592	590.625	588	595.5	587.25	586.875	594.75	589.75	591.375	586.625	595.5	590.25	590.125	591.75	594.375	586.875	593.75	591.75	590	594.625	590.25	586.875	587.625	583.625	592.25	597.125	593.125	592.375	595.125	591.125	592.875	592
B10	0	0	0	0	0	0	0	0	0	0	0	0	0	0	0	0	0	0	0	0	0	0	0	0	0	0	0	0	0	0	0	0
B11	598.625	597	597.875	597.75	598.125	598.5	590.625	603.625	598.5	593.625	599.25	598.5	599.5	596.875	589.25	599.25	604.5	601	590.875	600	598.875	599.5	600.5	605.75	595.875	600.25	594.125	600.5	602.25	606.25	600.875	597.375
B12	507.875	501.5	505.75	502.625	502.125	502.25	505	499.875	509.625	508.375	502.75	508.75	501.625	507	502.625	505.125	505.625	509	504.125	506	512.5	504.5	500.75	508.625	510.125	506	505.875	504.5	501.375	505.875	504	508.375
B13	637.625	642	647.875	639.375	641.75	645.75	644.75	643.375	648.875	641.75	644.125	647.625	645.125	647	647.25	638.5	644.5	641.625	647.75	643.625	645.5	645.25	647.875	646	638.5	649.25	656.125	640.625	647.875	643.125	636.5	645.125
B14	0	0	0	0	0	0	0	0	0	0	0	0	0	0	0	0	0	0	0	0	0	0	0	0	0	0	0	0	0	0	0	0
B15	0	0	0	0	0	0	0	0	0	0	0	0	0	0	0	0	0	0	0	0	0	0	0	0	0	0	0	0	0	0	0	0
B16	622.125	624.625	630.375	625.5	625.625	622.875	629.5	626.875	621.75	624	632.375	626.5	627.5	626.75	624.25	621.5	627.25	629	627.25	626.625	627.25	629.25	625	620.875	625.875	625.75	619.375	622.625	627.125	628	627.375	633.5
B17	0	0	0	0	0	0	0	0	0	0	0	0	0	0	0	0	0	0	0	0	0	0	0	0	0	0	0	0	0	0	0	0
B18	631.125	630.125	633.375	633.25	626.375	626.125	628.25	624.875	633.625	633.75	627	630	624.5	634.25	624.375	625.25	627.25	624.75	626.125	627.375	626.75	632.5	633.25	632.125	629.875	626.75	623.375	628.75	628.375	631	628.625	631
B19	637.75	640.5	641.125	641.875	643.75	643	637.625	637.5	644	642.375	640.25	646.25	645.25	641.5	642.5	640.875	643.25	648	647.5	648	640.5	638.375	645.25	640.625	642.875	642.5	643.25	642.125	635.375	642	640.125	646.125
B20	650.25	643.875	646.5	645.375	641.375	645.875	646.875	641.625	654	648	648.25	652.625	648	648.5	649.875	641.5	645.75	651.75	654.625	645.25	646.875	654	650.125	651.875	650.375	640.125	654.5	652.375	647.5	650.375	651.625	642.875
B21	0	0	0	0	0	0	0	0	0	0	0	0	0	0	0	0	0	0	0	0	0	0	0	0	0	0	0	0	0	0	0	0
B22	0	0	0	0	0	0	0	0	0	0	0	0	0	0	0	0	0	0	0	0	0	0	0	0	0	0	0	0	0	0	0	0
B23	0	0	0	0	0	0	0	0	0	0	0	0	0	0	0	0	0	0	0	0	0	0	0	0	0	0	0	0	0	0	0	0
B24	0	0	0	0	0	0	0	0	0	0	0	0	0	0	0	0	0	0	0	0	0	0	0	0	0	0	0	0	0	0	0	0
C01	682.5	679.75	677.5	680.875	675.875	681	680.875	681	682.625	683	684.875	676.875	683.375	688.5	675.5	679.25	674.875	682	676.125	672.875	683.375	679.875	674.25	675.75	685.875	687.875	678.125	681	682.625	685.125	680.125	680.25
C02	619.875	617.25	615.25	619.25	617.625	617.125	616	615.625	615.5	620.5	618.25	613.75	618	617.875	621.875	623.75	617.5	620	619.375	614.5	617.125	610.375	615.25	619	618.625	619.75	619.375	625	622.125	619.125	608.25	617.625
C03	0	0	0	0	0	0	0	0	0	0	0	0	0	0	0	0	0	0	0	0	0	0	0	0	0	0	0	0	0	0	0	0
C04	0	0	0	0	0	0	0	0	0	0	0	0	0	0	0	0	0	0	0	0	0	0	0	0	0	0	0	0	0	0	0	0
C05	560.625	566	566.875	569.375	564.5	568.875	572	574	572.875	566.875	571.75	572.125	571.5	573.5	566.25	565.75	570.375	567	562.125	567.5	563.625	565.75	569.25	562.75	562.875	562.125	561.25	565.625	570.75	568.75	572.625	570.125
C06	0	0	0	0	0	0	0	0	0	0	0	0	0	0	0	0	0	0	0	0	0	0	0	0	0	0	0	0	0	0	0	0
C07	615.625	617.125	617.375	612.625	612.75	620.25	613.5	615.375	618.5	615	612.5	616	617.875	619	613.75	612.75	608.25	615.25	613	611.125	614.75	613.375	609	614.25	611	615.5	612.5	612.375	614.5	617.75	613.625	613.25
C08	0	0	0	0	0	0	0	0	0	0	0	0	0	0	0	0	0	0	0	0	0	0	0	0	0	0	0	0	0	0	0	0
C09	592.25	591.5	588.5	593.75	594.875	589.75	596.5	592.75	591.375	580.25	591.25	591.625	589.25	593.875	594.625	592.25	582.75	595.25	593.75	591.875	587.375	591.875	597.625	594.25	595.375	598.75	590.375	585.25	590.75	591.375	595	593.125
C10	628.625	633.875	632.5	633.375	629.375	626.625	625.25	633.125	626.625	623.5	628.5	631.75	626.875	635	631.5	629.875	627.5	631.875	627.875	632.5	629.375	621.375	628	633.375	625.25	621.875	627.75	624.375	626.25	634	625.5	625.75
C11	0	0	0	0	0	0	0	0	0	0	0	0	0	0	0	0	0	0	0	0	0	0	0	0	0	0	0	0	0	0	0	0
C12	0	0	0	0	0	0	0	0	0	0	0	0	0	0	0	0	0	0	0	0	0	0	0	0	0	0	0	0	0	0	0	0
C13	637.625	630	639.875	632.125	634	635.875	636.25	635.125	636.625	642.625	630.125	636.375	637	636.125	637.875	631.625	636.5	637.125	635.25	630.875	630.75	634.375	635.875	633.375	635.625	634	634	639.25	635	634.25	639.75	640
C14	0	0	0	0	0	0	0	0	0	0	0	0	0	0	0	0	0	0	0	0	0	0	0	0	0	0	0	0	0	0	0	0
C15	634.375	639.125	637.75	634.5	637	633.75	639.875	635.375	638.5	636.75	633.875	632.25	636.375	636.125	635.125	635.875	636	632.5	639.875	632.875	632.625	633.625	641.375	636.125	636	636.375	631.75	641.25	639.625	637.25	634.75	643.75
C16	628.5	626.375	626.625	626.125	629	625.5	628.125	626.625	625	626.5	627.875	624.5	628.375	631.5	625.25	629	626.25	626.875	631.625	627.625	637.125	629.875	626.375	629.25	629.875	630.625	633.75	625.875	630.5	630	625.125	628.5
C17	556.125	554.875	560.5	562	560.375	562	559.25	562.75	557.375	565.875	557.5	561.625	561.75	554.875	555.25	560.5	561.5	553.25	561.125	557	562.5	556.25	557.375	558.75	560.25	559.875	556	558.875	557.875	562.375	555.375	555.5
C18	637.75	630.75	635.5	631.5	637.5	636.875	632.5	636.625	634.25	635.625	633.375	634.375	631.625	633.25	632.875	638.625	633.375	633.875	636	638.375	638	628.75	635.75	636.75	637.375	634.25	637.375	636.625	635.375	639.125	630.125	637
C19	642	639.25	639.875	631.75	639.625	637.75	635	640	637.25	638	636.875	637.125	636.375	641.25	638.25	643.375	637.75	634.25	640.75	640.125	642.375	637	636.625	637.125	643.625	638.125	643.5	639.5	634.625	639.75	639.625	638.25
C20	644.625	646.625	639.875	645.5	644.875	643.375	642.5	646.5	646.875	642.375	642.5	649.625	650	643	641.875	651.75	645.125	651.75	648.25	644	647.125	645.625	652.125	650	646.375	648.25	653.25	642.125	644.5	649.75	640.25	646.875
C21	0	0	0	0	0	0	0	0	0	0	0	0	0	0	0	0	0	0	0	0	0	0	0	0	0	0	0	0	0	0	0	0
C22	0	0	0	0	0	0	0	0	0	0	0	0	0	0	0	0	0	0	0	0	0	0	0	0	0	0	0	0	0	0	0	0
C23	0	0	0	0	0	0	0	0	0	0	0	0	0	0	0	0	0	0	0	0	0	0	0	0	0	0	0	0	0	0	0	0
C24	0	0	0	0	0	0	0	0	0	0	0	0	0	0	0	0	0	0	0	0	0	0	0	0	0	0	0	0	0	0	0	0
D01	618.375	619	622.25	623.75	620.375	618.625	618.5	612.375	619.125	615.5	618.625	616.125	616.875	619.5	617.375	617.625	619.625	614.75	622.75	611.875	617.625	622.5	616.75	618.125	618.625	622.75	619.625	616.75	619.875	616.375	613.625	622.375
D02	0	0	0	0	0	0	0	0	0	0	0	0	0	0	0	0	0	0	0	0	0	0	0	0	0	0	0	0	0	0	0	0
D03	626.125	620.125	615.5	626.875	617.75	623.5	621.5	623.625	623.25	624.75	623.25	621	622.375	615.125	623.75	619.125	620.875	620	615.5	619	617.125	623.5	617.25	627.75	620.5	628.5	624.125	621.625	629.25	633.625	623	618.625
D04	0	0	0	0	0	0	0	0	0	0	0	0	0	0	0	0	0	0	0	0	0	0	0	0	0	0	0	0	0	0	0	0
D05	599.375	597.375	601	603.5	605	600.25	600.625	601.125	596.75	600	599.5	609	602.5	602.25	606	599	603	600	602.625	604	603.75	607.375	602.5	603.625	603.875	603	598.875	603	601.25	603.75	605	606.75
D06	0	0	0	0	0	0	0	0	0	0	0	0	0	0	0	0	0	0	0	0	0	0	0	0	0	0	0	0	0	0	0	0
D07	0	0	0	0	0	0	0	0	0	0	0	0	0	0	0	0	0	0	0	0	0	0	0	0	0	0	0	0	0	0	0	0
D08	614.5	618	619.125	618.125	614.625	622.125	622.625	619.375	623	620.25	619.125	616.5	623.25	622	613.25	617	617.75	616.25	619.125	622.5	620.375	623.625	619.25	616.625	623.75	622	621.125	616.5	621.375	623.875	630.25	623.625
D09	0	0	0	0	0	0	0	0	0	0	0	0	0	0	0	0	0	0	0	0	0	0	0	0	0	0	0	0	0	0	0	0
D10	596.125	592.875	601.625	601.625	597.375	594.5	589.125	597.75	602.25	591.25	600.625	598.25	595.625	597.625	597	595.375	598.625	602.125	602	593.25	593.625	599	593.375	596.875	595.125	593	601.125	596.125	594.625	597.125	603.25	591.5
D11	619.5	618.375	616	618.5	621.5	620.25	615.25	617.875	623.625	623	617.5	618.75	618.125	626.875	626.75	620.375	625.625	621.75	623.5	619	623.125	622.75	621	619.375	619.125	615.875	620.125	620.5	625.875	615.25	625.5	616.625
D12	0	0	0	0	0	0	0	0	0	0	0	0	0	0	0	0	0	0	0	0	0	0	0	0	0	0	0	0	0	0	0	0
D13	632.75	631.875	640.75	636.125	643.875	636.25	637.25	638.5	637.75	638.25	634.25	642.375	636.625	639	643.25	640.625	637.375	635.375	635.75	635.75	638.625	642.5	634.75	635.75	638	639	642.75	629	633.5	639.25	641.5	637.875
D14	626.25	624.125	621.25	616.875	623.25	625.875	626.5	625	625.5	621.875	624.625	626.125	623	629.25	626.75	620.875	625.25	624.625	627.75	626.875	623.75	623.125	623.875	627.5	631.625	621.875	625.25	632.25	628.875	624.375	619.375	630.125
D15	0	0	0	0	0	0	0	0	0	0	0	0	0	0	0	0	0	0	0	0	0	0	0	0	0	0	0	0	0	0	0	0
D16	652.625	646.375	644.125	649.625	648.625	643.125	642.875	649.625	655.125	646.25	656.25	648.875	652.875	651.125	653.5	650.875	647.5	653	649.5	650.375	652.25	649	653.25	655.875	651.75	650.25	646.25	644.875	647.5	651.5	652.625	650.375
D17	642.625	639.25	640.75	638.25	639.75	643.125	642.875	644.125	640.75	638.125	642.75	642.25	645.25	641.25	641.5	639.375	642.25	640.25	643.75	643.625	649	644.875	646.5	637.875	645.625	641.5	638.75	644.75	645	644.5	641.25	646.375
D18	641.75	642.625	640.75	636.875	636.375	638.875	632.125	640	640	636.875	638	641.875	639.875	637	635.25	635.5	638.75	643.75	637	640.625	641.375	637.75	639.375	641	644.375	641.625	641.75	631.875	639	642.75	645.5	642.375
D19	0	0	0	0	0	0	0	0	0	0	0	0	0	0	0	0	0	0	0	0	0	0	0	0	0	0	0	0	0	0	0	0
D20	648.25	652.625	653.5	656.875	643.5	653.75	654.125	655.875	655	652.875	656.625	657.25	653.375	648.375	659.125	653.625	654.625	648.25	651.625	651.5	654.625	656.5	651.75	651.625	656.25	652.875	653	660.625	646.125	653	654.625	652.125
D21	0	0	0	0	0	0	0	0	0	0	0	0	0	0	0	0	0	0	0	0	0	0	0	0	0	0	0	0	0	0	0	0
D22	0	0	0	0	0	0	0	0	0	0	0	0	0	0	0	0	0	0	0	0	0	0	0	0	0	0	0	0	0	0	0	0
D23	0	0	0	0	0	0	0	0	0	0	0	0	0	0	0	0	0	0	0	0	0	0	0	0	0	0	0	0	0	0	0	0
D24	0	0	0	0	0	0	0	0	0	0	0	0	0	0	0	0	0	0	0	0	0	0	0	0	0	0	0	0	0	0	0	0
E01	0	0	0	0	0	0	0	0	0	0	0	0	0	0	0	0	0	0	0	0	0	0	0	0	0	0	0	0	0	0	0	0
E02	616.333	618.667	617.889	621.667	621	616.444	625.111	624.556	616.889	616	623.222	616.889	620.222	625.333	617.333	619.778	624.556	624	620.111	621.556	620.889	617.556	622.889	620.444	626	624.222	621.444	618	621	620.778	622.444	617.333
E03	0	0	0	0	0	0	0	0	0	0	0	0	0	0	0	0	0	0	0	0	0	0	0	0	0	0	0	0	0	0	0	0
E04	601.875	602.75	595.875	604.5	603.875	603.75	606.5	601.625	600.75	604.375	605.75	605.625	598.875	603.25	599.625	608.5	604.75	602.5	606.625	602.125	601.875	603.25	604.875	603.375	609.5	600.375	608.375	603.25	604.625	610.125	603	598
E05	0	0	0	0	0	0	0	0	0	0	0	0	0	0	0	0	0	0	0	0	0	0	0	0	0	0	0	0	0	0	0	0
E06	583	589.125	587.5	587.75	581.375	590.875	586.625	587.875	586.75	584.25	583.75	587.875	586.5	587	593	581.25	589	585.75	587.375	585.625	591.375	590.5	591.125	591.125	587.125	589	583.625	585.75	589.375	589.5	589.5	596.125
E07	0	0	0	0	0	0	0	0	0	0	0	0	0	0	0	0	0	0	0	0	0	0	0	0	0	0	0	0	0	0	0	0
E08	0	0	0	0	0	0	0	0	0	0	0	0	0	0	0	0	0	0	0	0	0	0	0	0	0	0	0	0	0	0	0	0
E09	0	0	0	0	0	0	0	0	0	0	0	0	0	0	0	0	0	0	0	0	0	0	0	0	0	0	0	0	0	0	0	0
E10	630.25	638.25	628	641.875	637.875	633.75	642.5	635.25	638.875	635.75	634	639	633.75	636.625	637.625	636.625	633.625	633.375	637	640.75	633.375	641.125	638.625	637.75	630.625	638.25	638	637.5	635.375	634.125	631.625	639.75
E11	0	0	0	0	0	0	0	0	0	0	0	0	0	0	0	0	0	0	0	0	0	0	0	0	0	0	0	0	0	0	0	0
E12	633.375	632.125	633.5	631.375	631	623.625	635.125	630	628.375	632.5	633.625	629.875	627.25	626.125	624.25	630.875	631.625	629.5	634.625	633.25	624.375	632.125	634	632.75	630.125	630	633.375	627.625	633	633.875	633.75	630.5
E13	0	0	0	0	0	0	0	0	0	0	0	0	0	0	0	0	0	0	0	0	0	0	0	0	0	0	0	0	0	0	0	0
E14	639.375	635.875	636.375	640	633	633.25	638.25	643.875	636.25	634.25	637.875	638.625	633.625	636.5	640.5	640.5	640	639.75	637.25	639	635	640.25	640	636.125	633.875	640.75	640.375	633	639.875	635.5	642.25	638.25
E15	0	0	0	0	0	0	0	0	0	0	0	0	0	0	0	0	0	0	0	0	0	0	0	0	0	0	0	0	0	0	0	0
E16	628.625	632.875	627.875	631.25	628	630.5	630.375	625.5	630.75	633.25	630.5	635.375	627.5	628	625.625	628.25	631.125	633.25	638.375	627	625.375	624.625	628.5	629.375	626.25	625.375	633.125	633.25	627.25	630.125	627.125	633
E17	0	0	0	0	0	0	0	0	0	0	0	0	0	0	0	0	0	0	0	0	0	0	0	0	0	0	0	0	0	0	0	0
E18	0	0	0	0	0	0	0	0	0	0	0	0	0	0	0	0	0	0	0	0	0	0	0	0	0	0	0	0	0	0	0	0
E19	0	0	0	0	0	0	0	0	0	0	0	0	0	0	0	0	0	0	0	0	0	0	0	0	0	0	0	0	0	0	0	0
E20	0	0	0	0	0	0	0	0	0	0	0	0	0	0	0	0	0	0	0	0	0	0	0	0	0	0	0	0	0	0	0	0
E21	0	0	0	0	0	0	0	0	0	0	0	0	0	0	0	0	0	0	0	0	0	0	0	0	0	0	0	0	0	0	0	0
E22	0	0	0	0	0	0	0	0	0	0	0	0	0	0	0	0	0	0	0	0	0	0	0	0	0	0	0	0	0	0	0	0
E23	0	0	0	0	0	0	0	0	0	0	0	0	0	0	0	0	0	0	0	0	0	0	0	0	0	0	0	0	0	0	0	0
E24	0	0	0	0	0	0	0	0	0	0	0	0	0	0	0	0	0	0	0	0	0	0	0	0	0	0	0	0	0	0	0	0
F01	0	0	0	0	0	0	0	0	0	0	0	0	0	0	0	0	0	0	0	0	0	0	0	0	0	0	0	0	0	0	0	0
F02	0	0	0	0	0	0	0	0	0	0	0	0	0	0	0	0	0	0	0	0	0	0	0	0	0	0	0	0	0	0	0	0
F03	636.875	634.125	635.25	640.125	640.625	631.375	636	638	631.25	638.125	639.5	637.375	634.5	636.25	632.625	639	639.375	640.5	635.625	638.375	633.375	637.125	635.125	632.625	634.75	637.125	637	638.375	644.5	638.5	641	636.625
F04	648.375	651.25	646.25	645.875	651.375	654.5	646.5	647.625	653.75	652.75	648.125	644.375	642.625	647	654	647.75	646.625	647.5	649.75	646.75	648.375	647.375	647.375	651.875	653.625	645.375	649.25	652.625	652.625	647	648.125	643.375
F05	578.25	578.75	577.25	578.25	580.75	579.75	584	577.125	579.625	579.5	573.125	582.5	580.375	578	572.875	581.625	581	579.125	584.125	574.25	575.5	581	582.375	579.125	576	578.875	586.375	574.875	580.25	577.5	575	577.625
F06	638.125	641.25	643.125	636.25	641.375	638	643.375	640.5	635	641.375	635.875	641.5	639.625	640.625	641	635	639.625	638.875	642.25	645	641	639.75	640.375	643.25	643.875	641.125	651.25	642.625	642.75	647	642.5	637.25
F07	624.5	627	630.125	626.75	630.5	629.5	631.125	631.125	636.75	630.25	636.125	634.375	633.875	630.625	632.625	627.5	627.75	632	633.125	630	635.625	628.625	631.375	631.125	628.25	630.75	632	632.25	631.5	627.5	631.5	633.25
F08	637.5	634.125	637.75	637.375	632.75	634.75	634.5	638	637.75	637.25	635	635.625	639.875	634.25	630.25	642.5	631.375	633.625	640.25	636.125	637.25	645.375	640.375	634.875	637	636.375	635.75	635.25	639.25	636.125	636	639.5
F09	642.5	635.375	643.5	642.75	641.5	647.125	642.75	647.25	641.75	645.375	647.125	640.375	646.25	645.875	646	646.125	643.375	645.75	648.25	648.875	646.5	640	645	643.25	646.375	650.875	650.625	649.25	645.625	643	645.75	646.625
F10	647.625	646.875	653.75	648.625	644.875	644.625	653.875	646.625	650.375	643.75	651.125	651.375	651	650.875	648.25	645	648.625	651.375	645.875	653	650.125	656.625	648.625	652.75	651.25	654	650.75	652.375	647.125	649.625	652.75	652.375
F11	0	0	0	0	0	0	0	0	0	0	0	0	0	0	0	0	0	0	0	0	0	0	0	0	0	0	0	0	0	0	0	0
F12	532.25	534.25	529.375	529.375	535.5	532.25	535.625	535.75	537.5	529.375	537.125	534.625	536.5	534.375	538.75	543.375	539.125	535.125	532.75	537.375	537.75	537.5	538.625	540.625	537.375	530.25	536	536.5	537.625	534.875	539	534.875
F13	602	595.625	601.375	599.375	601.75	600.875	598.375	594.125	596.875	598.875	602.75	598.25	598.875	598.375	593.5	600.375	594.25	602.125	602.375	601.375	603.625	591.125	595.875	601.125	600.125	601.875	601.375	600.75	605.875	596.625	600.125	601.25
F14	641.875	642.5	642.375	643.125	643.5	639.75	639.125	640	639.375	638.375	636	639.25	639.375	639.5	648.5	641.125	639.375	643.5	641.625	639	642.875	644.5	643.75	641.875	644.25	640.625	637.875	639.375	643.625	645.125	636.5	638.25
F15	675.875	675.75	672.5	680.375	675.125	672.375	675.5	676.75	674	670.25	679.75	673.875	672	670	676.125	677.125	674.5	676.5	675.75	675.625	675.5	676.125	667.75	670.625	677.625	677.625	675.125	675	680.125	682	666.5	676.75
F16	0	0	0	0	0	0	0	0	0	0	0	0	0	0	0	0	0	0	0	0	0	0	0	0	0	0	0	0	0	0	0	0
F17	0	0	0	0	0	0	0	0	0	0	0	0	0	0	0	0	0	0	0	0	0	0	0	0	0	0	0	0	0	0	0	0
F18	0	0	0	0	0	0	0	0	0	0	0	0	0	0	0	0	0	0	0	0	0	0	0	0	0	0	0	0	0	0	0	0
F19	0	0	0	0	0	0	0	0	0	0	0	0	0	0	0	0	0	0	0	0	0	0	0	0	0	0	0	0	0	0	0	0
F20	0	0	0	0	0	0	0	0	0	0	0	0	0	0	0	0	0	0	0	0	0	0	0	0	0	0	0	0	0	0	0	0
F21	0	0	0	0	0	0	0	0	0	0	0	0	0	0	0	0	0	0	0	0	0	0	0	0	0	0	0	0	0	0	0	0
F22	0	0	0	0	0	0	0	0	0	0	0	0	0	0	0	0	0	0	0	0	0	0	0	0	0	0	0	0	0	0	0	0
F23	0	0	0	0	0	0	0	0	0	0	0	0	0	0	0	0	0	0	0	0	0	0	0	0	0	0	0	0	0	0	0	0
F24	0	0	0	0	0	0	0	0	0	0	0	0	0	0	0	0	0	0	0	0	0	0	0	0	0	0	0	0	0	0	0	0
G01	0	0	0	0	0	0	0	0	0	0	0	0	0	0	0	0	0	0	0	0	0	0	0	0	0	0	0	0	0	0	0	0
G02	552.25	559.5	557.375	555.75	557.75	551	556.375	557.375	554.5	556.875	555	551.625	555.125	550	553	553.5	558.875	553.5	560.875	550	554.625	556.625	552.125	556.625	554	555.125	555.5	555.875	552.25	554	556.25	555.25
G03	633.125	634.875	626.75	626.75	632.125	632.875	632.5	629.125	627.25	625.375	631.375	631.125	621.5	627.875	633.5	630.75	633.125	631	635.875	629.125	627.875	623.75	628.5	633.375	624	630.375	632.125	628.25	633.25	635	620.375	632.25
G04	0	0	0	0	0	0	0	0	0	0	0	0	0	0	0	0	0	0	0	0	0	0	0	0	0	0	0	0	0	0	0	0
G05	607.25	603.75	607.625	610.875	607.125	610.125	613.125	612.375	609	609.75	613.375	606.75	609.75	607	608.875	613.625	613.625	615.625	612.125	618.625	614.875	615.5	613.875	612.5	624.625	612.25	619.75	625.5	616.75	625.25	619.875	614.625
G06	0	0	0	0	0	0	0	0	0	0	0	0	0	0	0	0	0	0	0	0	0	0	0	0	0	0	0	0	0	0	0	0
G07	0	0	0	0	0	0	0	0	0	0	0	0	0	0	0	0	0	0	0	0	0	0	0	0	0	0	0	0	0	0	0	0
G08	619.75	633.625	626.25	620.875	626.125	625.5	622.75	623	623.25	627.125	624.5	621.875	625.75	623.25	628	623.25	620.25	625.375	620.75	629	630.25	627	633	623.375	624	630.75	626.25	620.5	621.625	626	622.25	627
G09	0	0	0	0	0	0	0	0	0	0	0	0	0	0	0	0	0	0	0	0	0	0	0	0	0	0	0	0	0	0	0	0
G10	0	0	0	0	0	0	0	0	0	0	0	0	0	0	0	0	0	0	0	0	0	0	0	0	0	0	0	0	0	0	0	0
G11	639.5	642.375	647.125	639.5	639	644	645.5	649	639.5	645.375	638.5	641.5	643.25	642.5	643.375	639.25	645.375	647.5	643.125	632.5	640	636.25	644.625	642.375	639.625	641.25	645	641.875	649.875	642.125	645.875	645.125
G12	616.125	616.625	615.25	613.125	610.25	612.625	616.5	618.125	612.125	612.875	612.125	617.25	614.75	617.625	621.875	607.75	615.75	613.25	615.125	613	612.875	614.625	615.375	618.375	613.125	608	605.25	620.25	614	616	614.5	612.5
G13	643.75	640.625	640.5	643.625	643	639.5	650	645.375	648.625	644.375	646	646.5	649	644.625	647.75	641.375	640.625	640.375	648.125	648.375	644.125	635.25	646.5	641.75	644.625	647.125	636	637.75	642.375	649.5	649.125	644
G14	0	0	0	0	0	0	0	0	0	0	0	0	0	0	0	0	0	0	0	0	0	0	0	0	0	0	0	0	0	0	0	0
G15	0	0	0	0	0	0	0	0	0	0	0	0	0	0	0	0	0	0	0	0	0	0	0	0	0	0	0	0	0	0	0	0
G16	659.625	663.75	657.25	665	659.25	664.25	664.125	670.625	665	663.25	661	658.375	660.125	663.625	661	662.375	666.25	661.375	663.125	666.125	664.125	662.75	665	664.625	664.125	662.25	662.875	665.625	661.75	666	668.375	664.625
G17	674	675.125	674.75	673.125	668	677.125	675.375	674.75	679.875	677.625	674.625	673.5	674.375	680.5	679.25	678.125	678.625	671.875	674.625	677.75	676.375	672.5	673.625	668.375	675	677	670.5	674.875	685.25	673.125	673.5	684.125
G18	671.5	670.125	682.625	678.25	671.125	682.625	671.875	675.125	675.75	681.75	677.625	680.625	679.5	681.875	674.75	673.5	676.625	677.75	670.875	685.25	678.625	682.25	681.375	682.375	683.375	680.25	689.25	684	672.125	673	681.125	674
G19	0	0	0	0	0	0	0	0	0	0	0	0	0	0	0	0	0	0	0	0	0	0	0	0	0	0	0	0	0	0	0	0
G20	663.25	665.875	669.375	674.25	665.125	667.25	667.375	671.375	675.75	672.5	664.75	665.625	669.5	673.875	667	667.75	671.25	660.25	670.5	666.25	662.375	668.875	668.375	672	666.25	665	673.25	668.25	669.75	672.875	672	677.625
G21	0	0	0	0	0	0	0	0	0	0	0	0	0	0	0	0	0	0	0	0	0	0	0	0	0	0	0	0	0	0	0	0
G22	0	0	0	0	0	0	0	0	0	0	0	0	0	0	0	0	0	0	0	0	0	0	0	0	0	0	0	0	0	0	0	0
G23	0	0	0	0	0	0	0	0	0	0	0	0	0	0	0	0	0	0	0	0	0	0	0	0	0	0	0	0	0	0	0	0
G24	0	0	0	0	0	0	0	0	0	0	0	0	0	0	0	0	0	0	0	0	0	0	0	0	0	0	0	0	0	0	0	0
H01	0	0	0	0	0	0	0	0	0	0	0	0	0	0	0	0	0	0	0	0	0	0	0	0	0	0	0	0	0	0	0	0
H02	0	0	0	0	0	0	0	0	0	0	0	0	0	0	0	0	0	0	0	0	0	0	0	0	0	0	0	0	0	0	0	0
H03	657	654.375	665	654.375	655.625	654.25	654.5	663.625	662.125	656.5	652.25	654.125	659.25	655.5	661.25	658.125	660	657.75	655.375	657.125	657.125	653.625	653.5	653.75	659.75	656.5	656.5	646.375	654	652	660.25	657.125
H04	0	0	0	0	0	0	0	0	0	0	0	0	0	0	0	0	0	0	0	0	0	0	0	0	0	0	0	0	0	0	0	0
H05	619.75	602.25	608.375	611.375	607.125	608.5	610	608.25	609.875	608.375	610.25	611.5	617	609	609.75	614.25	609.875	611.375	610.125	612.75	612	611.875	615.5	607.875	618.5	615.375	612.875	613.25	612.875	616.75	609.5	610.75
H06	543	540.625	543	541.375	543.375	546.625	539.375	547.625	542.875	545.375	548.375	540.625	543.125	541.875	542.375	542	549.125	545.375	548.625	540.75	543.75	536.75	548.625	544.375	540.625	543.875	544.75	547.125	543.875	541	542.875	547.375
H07	636.625	637.5	639.75	633.875	634.875	633.5	642.25	637.375	639.5	632.25	636.875	632.375	636.875	637.5	640.25	634	639.25	632.875	634.25	637.125	639.125	637.375	637.875	636.25	637.5	638.25	637.625	642.875	639.125	637.125	640.25	634.125
H08	0	0	0	0	0	0	0	0	0	0	0	0	0	0	0	0	0	0	0	0	0	0	0	0	0	0	0	0	0	0	0	0
H09	642.375	640.375	638.625	652.125	648.375	650	640.875	641.125	646.75	644	647.625	646.125	644.5	646.375	646.875	646.125	645.5	642.625	648.375	643.375	648.375	649.125	647.375	646.625	646.5	649.75	643.75	653.125	646.25	648.875	642.25	649.625
H10	642.625	645.375	646.125	647.625	643	644.5	645.75	640	642.125	643.5	645.5	644.875	641.75	639.625	642.75	643.75	638.375	636.875	639	639.25	637.625	639.5	643	645.375	640.75	640.5	646.125	643.625	645.25	643.875	644.25	639.5
H11	652.875	662.75	650.125	653.875	658.875	649.875	659	652.75	661.125	653.75	653.625	654.375	654	652.375	656.875	655.5	657.125	653.5	654.875	658	660.625	652.5	659.25	661.375	658.875	653.375	657.25	656.75	662.625	658.875	656.25	652.625
H12	647.5	645.875	650.375	640.625	642.875	644	642.25	644.625	649	640.625	642.875	641.875	642.25	641.625	645.875	640.5	646.25	649.25	643.125	642.25	644.625	646.5	643.625	644.875	647.5	649.25	637.75	639.75	644.125	639.625	639.375	647.375
H13	660.375	659.875	656.25	663.375	660	659.5	665.375	654.875	660.375	660.25	661.375	655.75	652.75	661.875	660.625	658.625	650.75	659	663.625	662.25	656	651.75	651.375	657.875	657.375	654.5	663.875	657.25	651.125	656.5	658.375	657.125
H14	0	0	0	0	0	0	0	0	0	0	0	0	0	0	0	0	0	0	0	0	0	0	0	0	0	0	0	0	0	0	0	0
H15	633.875	637.125	635	635.125	643.125	634.5	638.125	637.25	639	633.875	639.5	641.5	633	638.875	634.125	635.875	640	629.5	642.625	632.625	633.625	634	637.75	635.25	637.25	639.375	634.875	638.125	635.625	633.75	639.875	636.75
H16	670.75	678.625	674.25	672.25	674.625	683.5	675.75	674.625	674.5	672.75	667.5	673.375	672	670.125	670.125	677.125	672.125	673.5	670.625	673.75	670.5	669.875	662.25	674.375	672.5	671.25	675.75	676	669.25	677.75	663.5	671.25
H17	687	680.625	680.75	683.125	684.375	682.25	689.125	686	687.125	686.375	692.125	688	682.375	675.125	685	688.5	685.5	682	687.5	679	680.25	681.125	681.5	684	681.75	678.5	684.875	683.75	689.25	691.625	692.25	685
H18	669.25	667	666.875	664	670.125	671.875	666.875	669.875	668.875	662.375	666.5	667.375	668.625	667.125	664.625	669.5	669.5	659.875	666.625	659.25	662.25	669.25	673	672	669	669.75	664.75	667.125	664.125	664.75	667.25	672
H19	0	0	0	0	0	0	0	0	0	0	0	0	0	0	0	0	0	0	0	0	0	0	0	0	0	0	0	0	0	0	0	0
H20	0	0	0	0	0	0	0	0	0	0	0	0	0	0	0	0	0	0	0	0	0	0	0	0	0	0	0	0	0	0	0	0
H21	0	0	0	0	0	0	0	0	0	0	0	0	0	0	0	0	0	0	0	0	0	0	0	0	0	0	0	0	0	0	0	0
H22	0	0	0	0	0	0	0	0	0	0	0	0	0	0	0	0	0	0	0	0	0	0	0	0	0	0	0	0	0	0	0	0
H23	0	0	0	0	0	0	0	0	0	0	0	0	0	0	0	0	0	0	0	0	0	0	0	0	0	0	0	0	0	0	0	0
H24	0	0	0	0	0	0	0	0	0	0	0	0	0	0	0	0	0	0	0	0	0	0	0	0	0	0	0	0	0	0	0	0
I01	635.5	632.25	631.875	635.875	632.875	638.5	638	633.75	640.625	634.5	635.5	639.625	635.25	638.625	632.125	636.75	641.875	631.5	635.5	630.5	638.25	633.25	630.375	635.75	634.625	625.25	637.5	639.625	637.75	637.75	637.25	634.875
I02	588.25	577.875	582	585.625	582.875	578.5	586.375	584.25	586.375	580.125	579.125	576.875	586.375	589.5	578.5	589.125	582.875	588.75	583.875	585.375	588.875	587.625	589.25	586.375	587.875	580.875	587.875	588.5	588.5	581.75	584.875	585.375
I03	529.625	526.625	521.625	524.625	525.5	522.5	526.5	523.5	524.875	522.25	529.375	525.25	525.875	528.75	529.125	529.875	530.25	523.375	528.25	526.25	530.875	521	526.875	523	527	519.625	528.125	525.625	531.875	530.5	522.375	527.625
I04	0	0	0	0	0	0	0	0	0	0	0	0	0	0	0	0	0	0	0	0	0	0	0	0	0	0	0	0	0	0	0	0
I05	632.5	631	631.875	634.125	634.625	634.75	635	635.5	635.375	636.25	639.25	632.25	633.625	635.125	638	633	628.125	635	638.875	634.875	630.625	634.125	637.75	634.5	633.875	630.25	634.375	635.125	627.625	633.625	632.375	634.625
I06	635.5	631	640.5	636	639.125	633.875	630.75	628.125	638.625	637.5	628.125	641.125	633	632.75	636.75	633.125	626.625	634.5	634.25	630.75	632.125	632.75	636.5	635.5	633.125	637.75	637.625	628.375	636.25	635.125	636	633.75
I07	0	0	0	0	0	0	0	0	0	0	0	0	0	0	0	0	0	0	0	0	0	0	0	0	0	0	0	0	0	0	0	0
I08	644.875	644.625	640.75	636.625	638.25	638.625	639.75	632.25	643	639.25	637.125	637.625	641.125	637.375	638	641.375	640.625	637.25	643.125	640.75	638.625	641.25	640.625	638.75	641.375	646.875	635.625	636	644.125	640.75	637.625	637.125
I09	627.625	637	639.875	632.5	637.875	634.75	636.375	638.5	632.25	637.375	627.125	640.875	636	628.875	631	632.875	640.125	632.5	640.75	638.625	635	633.25	634.625	635.625	637	633.625	631.625	639.25	631.75	632.125	627.125	630.75
I10	0	0	0	0	0	0	0	0	0	0	0	0	0	0	0	0	0	0	0	0	0	0	0	0	0	0	0	0	0	0	0	0
I11	638.625	638.125	644.375	638	643.875	643.875	640.875	642.625	646.375	647.5	649.5	643	639	649	644	645.875	639.625	634.5	646.375	645.25	646.375	637.75	637.75	643.625	646.625	647.75	639.625	645.25	644	644.5	641	640.625
I12	0	0	0	0	0	0	0	0	0	0	0	0	0	0	0	0	0	0	0	0	0	0	0	0	0	0	0	0	0	0	0	0
I13	0	0	0	0	0	0	0	0	0	0	0	0	0	0	0	0	0	0	0	0	0	0	0	0	0	0	0	0	0	0	0	0
I14	620.25	621.625	630.75	621.5	626.75	625.625	624.375	621	626.25	628.75	622.25	621	627.25	627	624.375	619.25	621.25	628.625	628.5	625.375	623.375	626.125	627	626.75	630.75	628.375	624	618	630	619	630.125	630.5
I15	0	0	0	0	0	0	0	0	0	0	0	0	0	0	0	0	0	0	0	0	0	0	0	0	0	0	0	0	0	0	0	0
I16	0	0	0	0	0	0	0	0	0	0	0	0	0	0	0	0	0	0	0	0	0	0	0	0	0	0	0	0	0	0	0	0
I17	0	0	0	0	0	0	0	0	0	0	0	0	0	0	0	0	0	0	0	0	0	0	0	0	0	0	0	0	0	0	0	0
I18	694.5	685.625	689.125	689.25	691.25	700	691.25	695.125	690.625	691.125	695.75	685.75	698	696.375	691.375	695.125	690	691.875	698.75	694.5	692.125	693.875	690.875	692.75	700.25	689.375	692	699.125	695.375	697.125	693.375	688
I19	0	0	0	0	0	0	0	0	0	0	0	0	0	0	0	0	0	0	0	0	0	0	0	0	0	0	0	0	0	0	0	0
I20	0	0	0	0	0	0	0	0	0	0	0	0	0	0	0	0	0	0	0	0	0	0	0	0	0	0	0	0	0	0	0	0
I21	0	0	0	0	0	0	0	0	0	0	0	0	0	0	0	0	0	0	0	0	0	0	0	0	0	0	0	0	0	0	0	0
I22	0	0	0	0	0	0	0	0	0	0	0	0	0	0	0	0	0	0	0	0	0	0	0	0	0	0	0	0	0	0	0	0
I23	0	0	0	0	0	0	0	0	0	0	0	0	0	0	0	0	0	0	0	0	0	0	0	0	0	0	0	0	0	0	0	0
I24	0	0	0	0	0	0	0	0	0	0	0	0	0	0	0	0	0	0	0	0	0	0	0	0	0	0	0	0	0	0	0	0
J01	0	0	0	0	0	0	0	0	0	0	0	0	0	0	0	0	0	0	0	0	0	0	0	0	0	0	0	0	0	0	0	0
J02	612	609.5	611	618.125	618.625	609.625	611.875	611.75	611.875	612.375	606.875	613.75	605.375	613.75	617.125	617.125	619	617.75	618.5	616.5	614.25	617.125	608.25	621.875	610.625	612.125	615.375	617.875	618.75	613.75	618.125	614.375
J03	0	0	0	0	0	0	0	0	0	0	0	0	0	0	0	0	0	0	0	0	0	0	0	0	0	0	0	0	0	0	0	0
J04	581.5	589.875	585.625	586.5	585.5	592.375	586	587.375	584	580.375	580.5	586.5	584.75	589	591.5	587.5	584	590	582.875	584.75	588.875	583.75	587.75	585.125	586.875	584	581.875	583.5	590.25	585.125	583.25	587.625
J05	0	0	0	0	0	0	0	0	0	0	0	0	0	0	0	0	0	0	0	0	0	0	0	0	0	0	0	0	0	0	0	0
J06	623.25	622.75	624.875	620.875	623.375	621.5	621.875	624.25	623.25	621	628.875	616.125	622.75	622	617.375	624.625	619.125	620.5	628.625	630	621.125	627.375	621.5	621.625	625.25	629.5	626.625	630	618.5	625.5	622	619.875
J07	0	0	0	0	0	0	0	0	0	0	0	0	0	0	0	0	0	0	0	0	0	0	0	0	0	0	0	0	0	0	0	0
J08	0	0	0	0	0	0	0	0	0	0	0	0	0	0	0	0	0	0	0	0	0	0	0	0	0	0	0	0	0	0	0	0
J09	0	0	0	0	0	0	0	0	0	0	0	0	0	0	0	0	0	0	0	0	0	0	0	0	0	0	0	0	0	0	0	0
J10	647.875	649.875	652.25	651.875	649.125	653.875	650.875	649.5	654.625	657.375	649.125	652.125	649.75	657.75	653.25	657.75	657.125	652.125	652.75	660.125	654.875	659	657	659.625	652	656.375	648.375	657	656.5	657.5	659	655.375
J11	642.375	639.25	636.875	636.625	641.75	637.25	641.25	641.125	641.75	627.375	643	638.25	642.375	640.5	631.625	644	636.75	634.5	639	635.5	631.25	635.375	640.5	642.25	639.125	641	642.625	634.75	637.625	637.75	634.625	633.375
J12	0	0	0	0	0	0	0	0	0	0	0	0	0	0	0	0	0	0	0	0	0	0	0	0	0	0	0	0	0	0	0	0
J13	662.5	667.375	665.25	667.375	659.875	657.875	656	660.875	661.75	660.625	661.25	659.875	666	661.625	658.625	665.875	660.125	668.375	665.25	660.625	667	666.125	660.5	660.625	662.75	664.25	660.375	664.75	660.875	664.125	666	663.25
J14	530.125	532.875	530.875	528	532.875	528.375	526	528.5	530	529.75	532.375	522.5	531.625	533.25	529.5	528.875	527.875	528.5	531.375	528.5	539.375	534.25	531.25	530.5	537.125	528.375	528	533.625	534.625	532.125	535.125	528.625
J15	686.875	685.125	696.25	686.125	685.25	683.5	688.25	689	682.75	689	688.25	688.25	692	686.75	686.75	685.375	688.125	692.25	683.25	685.375	688.375	685.75	688.875	682.5	688.375	689.25	689.125	684.125	685.5	689.875	686.5	678.25
J16	0	0	0	0	0	0	0	0	0	0	0	0	0	0	0	0	0	0	0	0	0	0	0	0	0	0	0	0	0	0	0	0
J17	0	0	0	0	0	0	0	0	0	0	0	0	0	0	0	0	0	0	0	0	0	0	0	0	0	0	0	0	0	0	0	0
J18	696.625	692.5	690.125	693.75	696.75	697.375	690	691.25	691.75	688.875	694.125	691.5	689.875	696.625	696.25	694	695.375	685.5	693.5	694.125	693.75	694.625	693.25	694.125	691	697.125	686.625	690.75	694.25	692.25	687.875	693.5
J19	0	0	0	0	0	0	0	0	0	0	0	0	0	0	0	0	0	0	0	0	0	0	0	0	0	0	0	0	0	0	0	0
J20	0	0	0	0	0	0	0	0	0	0	0	0	0	0	0	0	0	0	0	0	0	0	0	0	0	0	0	0	0	0	0	0
J21	0	0	0	0	0	0	0	0	0	0	0	0	0	0	0	0	0	0	0	0	0	0	0	0	0	0	0	0	0	0	0	0
J22	0	0	0	0	0	0	0	0	0	0	0	0	0	0	0	0	0	0	0	0	0	0	0	0	0	0	0	0	0	0	0	0
J23	0	0	0	0	0	0	0	0	0	0	0	0	0	0	0	0	0	0	0	0	0	0	0	0	0	0	0	0	0	0	0	0
J24	0	0	0	0	0	0	0	0	0	0	0	0	0	0	0	0	0	0	0	0	0	0	0	0	0	0	0	0	0	0	0	0
K01	0	0	0	0	0	0	0	0	0	0	0	0	0	0	0	0	0	0	0	0	0	0	0	0	0	0	0	0	0	0	0	0
K02	627.75	629.5	624.125	626.125	622	631.125	627.875	624.25	626.375	630.25	631.125	622	625.25	625.375	632.375	625.75	621.75	630.25	622	623.625	621.125	621	632.875	632.75	630.75	625.875	630.75	623.375	620.75	627.25	627.75	625
K03	636	631	636.375	641.75	641.625	635.625	633.5	635.25	636.25	638.75	637.75	631.375	636.875	637.75	636.375	644	639	633.375	631.75	634.75	639.75	634.375	635.75	636.375	634.125	634.75	637.375	638.75	634.5	640.5	640.625	639.375
K04	640.5	646.875	645.5	649.375	644.75	653.5	645.75	645.375	644.25	652.5	651.375	649.75	657.875	646.125	654.75	647.875	648.875	653.5	644.875	646.375	656.875	646.125	651.375	640.5	642.5	649.125	648.25	654.75	648.625	646.25	648	642.5
K05	584.5	585.375	588.125	585.875	580.25	590.375	591.25	589.375	587.625	585	589.5	581	586.25	588	580.25	589.625	585	583	588	585.75	589.25	584	584.75	590.125	591.125	588	584.125	587.875	590.625	584	586.25	584.625
K06	0	0	0	0	0	0	0	0	0	0	0	0	0	0	0	0	0	0	0	0	0	0	0	0	0	0	0	0	0	0	0	0
K07	0	0	0	0	0	0	0	0	0	0	0	0	0	0	0	0	0	0	0	0	0	0	0	0	0	0	0	0	0	0	0	0
K08	648.375	654.5	654.625	651.625	652.375	655.625	657.125	651.125	654.75	658	655.625	650.25	655.375	651	656	655.625	657.75	649.625	653.25	659	657.125	651	654.125	660	658.625	655.875	651.375	653.625	657.375	662.125	657.75	657.5
K09	0	0	0	0	0	0	0	0	0	0	0	0	0	0	0	0	0	0	0	0	0	0	0	0	0	0	0	0	0	0	0	0
K10	0	0	0	0	0	0	0	0	0	0	0	0	0	0	0	0	0	0	0	0	0	0	0	0	0	0	0	0	0	0	0	0
K11	0	0	0	0	0	0	0	0	0	0	0	0	0	0	0	0	0	0	0	0	0	0	0	0	0	0	0	0	0	0	0	0
K12	661.875	665.5	670.875	668.875	666.625	676.125	670.625	668	673.375	667	667.125	666.375	667.375	668.625	666.375	660.125	667.375	667.75	658.125	672.125	667.625	673	672.75	664.25	666.75	664.875	666.5	666	665.125	670.875	660.25	661.25
K13	588.5	588.375	593.25	586.875	592.25	591.5	589	601.125	594.875	592.25	597.25	589	586.75	597	598.125	593.375	593.625	592.25	594.125	599.375	592.125	598.875	594.5	594	590.875	596.125	594.75	590.625	587.125	595	589.375	588
K14	0	0	0	0	0	0	0	0	0	0	0	0	0	0	0	0	0	0	0	0	0	0	0	0	0	0	0	0	0	0	0	0
K15	0	0	0	0	0	0	0	0	0	0	0	0	0	0	0	0	0	0	0	0	0	0	0	0	0	0	0	0	0	0	0	0
K16	665.75	664.625	667.375	664.875	665.75	673.5	659.5	666.625	661.375	662.875	664.25	669	664.5	667.5	666.625	668.25	666.125	667.625	670.75	664.25	666.375	670.5	667.625	669.5	674.25	669.125	664.625	666.125	660.875	674.625	673.25	665.875
K17	662.125	663.25	662.375	656.5	660.125	665.75	662.375	657.75	659.25	660.5	669.25	662.125	661.5	662.75	665.75	661.75	667	657.875	661.75	666.625	658.875	660.5	663.5	666.875	667	667.25	666.875	661.5	659.875	663.75	664	658.125
K18	0	0	0	0	0	0	0	0	0	0	0	0	0	0	0	0	0	0	0	0	0	0	0	0	0	0	0	0	0	0	0	0
K19	0	0	0	0	0	0	0	0	0	0	0	0	0	0	0	0	0	0	0	0	0	0	0	0	0	0	0	0	0	0	0	0
K20	0	0	0	0	0	0	0	0	0	0	0	0	0	0	0	0	0	0	0	0	0	0	0	0	0	0	0	0	0	0	0	0
K21	0	0	0	0	0	0	0	0	0	0	0	0	0	0	0	0	0	0	0	0	0	0	0	0	0	0	0	0	0	0	0	0
K22	0	0	0	0	0	0	0	0	0	0	0	0	0	0	0	0	0	0	0	0	0	0	0	0	0	0	0	0	0	0	0	0
K23	0	0	0	0	0	0	0	0	0	0	0	0	0	0	0	0	0	0	0	0	0	0	0	0	0	0	0	0	0	0	0	0
K24	0	0	0	0	0	0	0	0	0	0	0	0	0	0	0	0	0	0	0	0	0	0	0	0	0	0	0	0	0	0	0	0
L01	0	0	0	0	0	0	0	0	0	0	0	0	0	0	0	0	0	0	0	0	0	0	0	0	0	0	0	0	0	0	0	0
L02	0	0	0	0	0	0	0	0	0	0	0	0	0	0	0	0	0	0	0	0	0	0	0	0	0	0	0	0	0	0	0	0
L03	0	0	0	0	0	0	0	0	0	0	0	0	0	0	0	0	0	0	0	0	0	0	0	0	0	0	0	0	0	0	0	0
L04	660.375	660.25	660.5	656.75	660.75	658.25	656	661.25	655.5	657.875	660.25	657.625	665.375	666.5	658.75	651	654.75	657.75	660.5	662.625	661.25	663	662.75	664.375	662	656	659.5	664.375	663.375	671	664.875	663.25
L05	642.25	644.875	641	645.25	639.625	639.75	642.5	646.125	645.375	642.5	637.875	644	647.625	640.875	646.5	638.75	639.375	639.875	642.375	642.125	643.375	643.75	639.5	643.375	641	642.875	649.875	644.25	640.125	642.375	634.25	646.625
L06	622	614.875	616.75	612	610.75	619.875	623	616	615.375	622.625	619.5	615.5	611.5	616.25	618.375	616.75	617.875	617.5	614	615.875	614.375	618.125	619.125	621.75	616	615.125	618.75	614.75	616.25	619.25	616.75	616.25
L07	0	0	0	0	0	0	0	0	0	0	0	0	0	0	0	0	0	0	0	0	0	0	0	0	0	0	0	0	0	0	0	0
L08	506.5	511.125	513.625	511.75	520	511.375	517.75	521.875	520.875	517.625	521.125	519.125	518.625	520.125	517.875	518.5	519.125	519	517.75	513.25	521.25	509.875	520	520.25	516.75	520.75	520.375	518.875	521.875	517.125	517.75	517.625
L09	0	0	0	0	0	0	0	0	0	0	0	0	0	0	0	0	0	0	0	0	0	0	0	0	0	0	0	0	0	0	0	0
L10	0	0	0	0	0	0	0	0	0	0	0	0	0	0	0	0	0	0	0	0	0	0	0	0	0	0	0	0	0	0	0	0
L11	643.75	645.75	642	644.5	643.75	645.625	647	644.5	649.375	641.75	646	649.125	648.375	649.375	647.5	647.875	650.75	648.875	648.375	642.125	649.125	645.375	648.625	650.75	645.125	644.75	642	651.25	649.125	645.25	647.625	646.25
L12	0	0	0	0	0	0	0	0	0	0	0	0	0	0	0	0	0	0	0	0	0	0	0	0	0	0	0	0	0	0	0	0
L13	672.75	674	672.625	669	668.625	670.375	674.125	671.375	671.75	666.625	676.25	668.5	669.625	667.75	662	670.25	672.625	666.25	669	668.5	671.375	673.75	674.125	667.25	672.875	671.125	666.875	678.25	669.25	671.75	668.625	669.5
L14	666.625	679.375	671.75	676.5	671.75	673.875	675.5	677.5	684.5	674	674.875	676.75	672.25	673.875	677.125	674.125	672.5	675	671.75	676.875	673.875	676.125	670.875	675.5	677.875	670.625	681.375	672.75	672.75	675.5	673	674.375
L15	618.75	621.625	613.75	609.75	620	619.125	615.5	623.5	619.75	618.5	613	614.375	618.5	619.25	616.875	613.375	617	612.875	616.625	625.375	618.75	622	616.75	607	622.375	617.375	620.625	625.75	612.25	617.875	619.375	620.75
L16	0	0	0	0	0	0	0	0	0	0	0	0	0	0	0	0	0	0	0	0	0	0	0	0	0	0	0	0	0	0	0	0
L17	692.625	696.125	693.625	696.625	694.125	699	700.625	695	697.375	694.375	697.25	701.875	693	695.5	698	695.625	697.25	700.75	699.875	701.875	701.25	697	692.125	696.125	702.125	696.375	695.5	712.375	706	700.875	695.625	702.25
L18	654.5	656.75	656.5	658.375	652	657.25	652.875	658	654.125	657.375	649.875	658	658.375	658.25	657.375	654.375	662.375	655.25	656.125	653.25	656.75	661.75	654.75	663.625	663.25	656.5	658.875	658.125	659.625	656.75	659.875	663.5
L19	0	0	0	0	0	0	0	0	0	0	0	0	0	0	0	0	0	0	0	0	0	0	0	0	0	0	0	0	0	0	0	0
L20	0	0	0	0	0	0	0	0	0	0	0	0	0	0	0	0	0	0	0	0	0	0	0	0	0	0	0	0	0	0	0	0
L21	0	0	0	0	0	0	0	0	0	0	0	0	0	0	0	0	0	0	0	0	0	0	0	0	0	0	0	0	0	0	0	0
L22	0	0	0	0	0	0	0	0	0	0	0	0	0	0	0	0	0	0	0	0	0	0	0	0	0	0	0	0	0	0	0	0
L23	0	0	0	0	0	0	0	0	0	0	0	0	0	0	0	0	0	0	0	0	0	0	0	0	0	0	0	0	0	0	0	0
L24	0	0	0	0	0	0	0	0	0	0	0	0	0	0	0	0	0	0	0	0	0	0	0	0	0	0	0	0	0	0	0	0
M01	0	0	0	0	0	0	0	0	0	0	0	0	0	0	0	0	0	0	0	0	0	0	0	0	0	0	0	0	0	0	0	0
M02	657.625	659.75	652.625	647.125	652	648.375	653.875	653.125	651.5	651	648.75	650.125	650.5	654.875	652	650.5	655.125	653.875	653	651	651.125	656.25	655.5	654.375	655.75	652.25	658.25	656.75	653.375	656.375	653	655.125
M03	656.75	653.875	653.75	657	651.75	661.125	648.375	650	657.625	656.75	655	661.75	652.875	655	657.875	658	660.625	648.375	658.5	654.75	654.75	656	651.75	651.5	658.75	653.25	655.875	654.5	652.5	654.375	652.375	652.625
M04	604.25	600.25	601.375	601.125	599.25	603.25	606.625	604.375	600.75	608.375	600.875	605.5	601.125	601.625	603.625	602.875	596.75	597.625	604.875	601.625	604	597.75	599.625	604.375	609.625	604	599.625	602.625	607	609.75	606	601.75
M05	635.5	633.5	643.625	628.375	631.75	631	631.5	632	623.625	629.875	628.75	636	634.625	637	634.625	631.5	630.75	633.125	635.5	634.125	636.25	636.125	626.625	632.25	637.125	631.5	636.375	637.375	636.375	634	638.125	637.875
M06	645.75	646.875	646.75	649.5	648.75	650.25	643.5	650.25	650.125	647.25	645.875	654.5	645.625	656	651.75	648.75	650.875	652	649	653.75	648	645.5	649.5	647.5	642.625	649.375	646.25	646.625	644.625	644.75	648.375	649.375
M07	648.625	652.25	646.875	651.375	646.625	644.625	647.75	648.125	651.625	642.75	646.5	653.25	654.25	642.125	646.875	644	654.5	645.75	646.375	651.625	645.375	649	647.875	647.5	648.125	644.875	646.875	644.25	647.5	653	653	649
M08	0	0	0	0	0	0	0	0	0	0	0	0	0	0	0	0	0	0	0	0	0	0	0	0	0	0	0	0	0	0	0	0
M09	0	0	0	0	0	0	0	0	0	0	0	0	0	0	0	0	0	0	0	0	0	0	0	0	0	0	0	0	0	0	0	0
M10	0	0	0	0	0	0	0	0	0	0	0	0	0	0	0	0	0	0	0	0	0	0	0	0	0	0	0	0	0	0	0	0
M11	633.375	633.625	629.875	627.875	630.5	631.875	630	630.625	633	628.25	634.625	626.5	626.75	631.25	625.375	637.5	625.125	628.125	627.25	630.5	634.375	631.25	624	634.75	630.5	622.75	630.375	626.125	632.5	632.75	628.125	634
M12	651	652	648.875	652.125	649.375	647.875	651.25	643.75	664.875	650.625	650.875	643.375	655.75	651.625	648.875	650.125	645.25	650.75	655.125	649.25	652.25	645.875	653.75	651.125	646.25	658.25	647.625	651.75	656.875	652	651.375	648.875
M13	689.125	690.875	691.25	688.625	693.625	690.875	695.75	690.25	687.75	692.875	697	690.25	695.125	686.75	693.375	697.5	693.5	695.375	690.375	691.5	687.125	693.375	697.875	696	685.625	695.375	694.5	698.25	684.375	689.125	692.25	692
M14	0	0	0	0	0	0	0	0	0	0	0	0	0	0	0	0	0	0	0	0	0	0	0	0	0	0	0	0	0	0	0	0
M15	667.625	674.25	675.5	674.625	678.25	682	675.375	678	674.125	674.625	673.625	675	675.625	677.25	678.625	675.5	683.625	677.75	680.75	683.375	679	683.75	675.125	678.75	677.25	675.5	679.625	673.75	678	676.625	675.75	674
M16	0	0	0	0	0	0	0	0	0	0	0	0	0	0	0	0	0	0	0	0	0	0	0	0	0	0	0	0	0	0	0	0
M17	693.125	686.375	690.625	689.375	694.375	691.5	696.75	693.5	690.75	689.625	693.25	690.875	694	690	686.375	689.25	690.125	689.125	687.625	687.75	695.875	687.125	695.75	695.625	691.5	690.625	689.5	685.875	691.25	690	685.75	691.875
M18	710.75	712.875	707.5	706.5	702	710.625	713.5	711.875	704.375	707.75	713.625	706.125	707.75	712.25	707.625	703.125	711.875	710.375	709.5	707.875	703.5	713.375	702.375	710.5	705	703.875	704.625	708.875	711.875	709.5	707.625	710.125
M19	0	0	0	0	0	0	0	0	0	0	0	0	0	0	0	0	0	0	0	0	0	0	0	0	0	0	0	0	0	0	0	0
M20	659.75	663	656.375	656.375	661.625	661.125	654.75	661.5	656.75	654.625	664.875	653.125	662.125	660.875	662.75	659.25	661.75	661	661.125	662.375	661	663.25	665	664	664.25	658.875	665.25	660.25	670.25	665.625	662.625	663.875
M21	0	0	0	0	0	0	0	0	0	0	0	0	0	0	0	0	0	0	0	0	0	0	0	0	0	0	0	0	0	0	0	0
M22	0	0	0	0	0	0	0	0	0	0	0	0	0	0	0	0	0	0	0	0	0	0	0	0	0	0	0	0	0	0	0	0
M23	0	0	0	0	0	0	0	0	0	0	0	0	0	0	0	0	0	0	0	0	0	0	0	0	0	0	0	0	0	0	0	0
M24	0	0	0	0	0	0	0	0	0	0	0	0	0	0	0	0	0	0	0	0	0	0	0	0	0	0	0	0	0	0	0	0
N01	0	0	0	0	0	0	0	0	0	0	0	0	0	0	0	0	0	0	0	0	0	0	0	0	0	0	0	0	0	0	0	0
N02	656.25	662.75	657.125	658.5	664.875	657	652.375	656	660.375	656.75	653.875	666.25	662.5	658.75	658.25	658.5	664.75	668	658.875	660.375	657	659	658.5	659.75	658.875	658.125	652.625	659.5	664.125	660.375	657.25	660.75
N03	671	677	675.625	656.125	662.625	673.25	670.875	675.5	675.375	675	670.75	671	665.625	665.375	670.625	668.125	678.625	667.875	671.25	672	679	669.375	677.875	672	672.875	673.25	680.875	673.125	671	668.625	670.875	673
N04	0	0	0	0	0	0	0	0	0	0	0	0	0	0	0	0	0	0	0	0	0	0	0	0	0	0	0	0	0	0	0	0
N05	0	0	0	0	0	0	0	0	0	0	0	0	0	0	0	0	0	0	0	0	0	0	0	0	0	0	0	0	0	0	0	0
N06	654.75	660.25	656	654.75	657.125	654.75	654.5	655.625	658.875	651.5	658.625	653.375	657	656.375	653.125	657.375	652.875	659.25	653.625	654.375	654.25	652.875	662.125	653.375	652.375	659.75	659.75	659.125	656.25	649	656.75	657.125
N07	610.875	609.5	607.875	609.5	603.875	613.625	613.375	603.375	616	608.625	610.125	610.625	611.75	612.875	607.875	608	608.875	606.625	612.25	610.875	610.5	614.25	611.625	608.125	610.125	613	608.75	607.25	609.75	615.875	611	606.5
N08	666.25	661.875	665.25	669.25	667.5	669.25	670.625	667.625	667.875	663.125	675.875	671.5	669.375	667.125	666.75	666.5	663.875	669.375	672	665.625	669.875	674.125	665.75	671.75	671.25	669.5	668.5	669.5	674	669.125	666.125	669.375
N09	0	0	0	0	0	0	0	0	0	0	0	0	0	0	0	0	0	0	0	0	0	0	0	0	0	0	0	0	0	0	0	0
N10	600.875	605.625	613.875	610.75	604.75	604.5	604.25	605.75	602.5	610.75	608.25	604	602.625	606	602.375	607.625	605	601.375	604.875	605.375	600.625	605.625	604.125	603.625	604.5	605.625	610	605.125	607.125	605.875	601.375	608.75
N11	661.5	665.5	672	670.75	668.125	672.125	666.5	667.25	653.625	666.5	664.375	679.625	672.125	669.5	669.875	672.125	663.5	672.375	668.375	668.25	664	671	665.625	672.25	667	675.125	670.875	664.25	670.75	666.5	677	666.875
N12	0	0	0	0	0	0	0	0	0	0	0	0	0	0	0	0	0	0	0	0	0	0	0	0	0	0	0	0	0	0	0	0
N13	0	0	0	0	0	0	0	0	0	0	0	0	0	0	0	0	0	0	0	0	0	0	0	0	0	0	0	0	0	0	0	0
N14	699	689.75	691.375	690.875	696	688.875	694	685.25	689	690	690	686.5	688	690.625	693.625	692.625	691.5	696.875	691	694.125	692.125	695.875	690.875	692	696.75	693.5	694.125	687.5	695	687.75	690.25	694.125
N15	659.375	653.625	663.75	661.5	657.75	657	656.875	654.625	658.625	657.625	649.75	657.125	658.625	668.25	665.5	663.125	656.75	655.75	654.375	665.125	661.375	658	652	655.75	659	660.625	669.125	658.5	655.875	653.25	654.625	657.875
N16	482.5	481.125	484	482.5	481.75	482	482.5	481.625	482.25	480.625	484.75	479.375	479.125	478.625	478.5	482.375	480.625	486.5	477.125	482.5	477.25	478.625	478.375	478.875	485	482.25	484.375	482.25	482	480.5	481.875	482.5
N17	0	0	0	0	0	0	0	0	0	0	0	0	0	0	0	0	0	0	0	0	0	0	0	0	0	0	0	0	0	0	0	0
N18	677.5	675.75	674.75	677.375	678.75	673.125	673.125	676.25	679.5	678.375	676.5	676.5	676.125	682.25	684	677.5	678.25	681.5	689.25	679.125	683	674.75	682.5	675.75	680	680.625	678.75	676.375	678.25	678.625	678	679.625
N19	0	0	0	0	0	0	0	0	0	0	0	0	0	0	0	0	0	0	0	0	0	0	0	0	0	0	0	0	0	0	0	0
N20	0	0	0	0	0	0	0	0	0	0	0	0	0	0	0	0	0	0	0	0	0	0	0	0	0	0	0	0	0	0	0	0
N21	0	0	0	0	0	0	0	0	0	0	0	0	0	0	0	0	0	0	0	0	0	0	0	0	0	0	0	0	0	0	0	0
N22	0	0	0	0	0	0	0	0	0	0	0	0	0	0	0	0	0	0	0	0	0	0	0	0	0	0	0	0	0	0	0	0
N23	0	0	0	0	0	0	0	0	0	0	0	0	0	0	0	0	0	0	0	0	0	0	0	0	0	0	0	0	0	0	0	0
N24	0	0	0	0	0	0	0	0	0	0	0	0	0	0	0	0	0	0	0	0	0	0	0	0	0	0	0	0	0	0	0	0
O01	0	0	0	0	0	0	0	0	0	0	0	0	0	0	0	0	0	0	0	0	0	0	0	0	0	0	0	0	0	0	0	0
O02	651	647	653.625	646.875	650.625	644.25	649.75	650.25	647.625	647.75	650.375	649.25	647.875	646.625	641.125	645.375	647.5	644.5	653.875	643.125	647.75	646.625	646	648.25	651	645.5	652.625	649.875	650.25	650.25	649	644.125
O03	691.875	693.125	691.375	688.375	687.875	691	694.375	699.375	698	693.75	686.125	692	691.125	694.5	691.875	692.25	697.75	693.75	697.5	688.25	688.5	685.25	689.75	686.375	689.625	689	686	682.75	692.125	689	687.25	695
O04	612.875	619.25	620.5	613.125	617.25	612.5	613.125	620.875	621.375	627.5	614.5	620.75	616.625	615.5	612.125	616.875	611.125	616.25	619.125	614.75	618.25	614	617.25	611.625	620.625	614.125	618.25	618.5	617.625	618	614.125	616
O05	667	666.125	667.875	672.75	672.375	671.5	672.25	668.125	669.25	668.375	663.375	667.875	666.25	667.875	672	665.5	671.75	667.875	662.75	679.375	659.25	667.75	663.375	669.625	670.875	667.125	667.25	665.25	669.625	672.5	673.125	662
O06	0	0	0	0	0	0	0	0	0	0	0	0	0	0	0	0	0	0	0	0	0	0	0	0	0	0	0	0	0	0	0	0
O07	696.375	691.125	694.625	694.125	690	694.125	695.5	692.75	699.25	694.125	695	691.25	692.75	688.125	694.375	700.125	694.5	691.375	697.125	690.125	697.875	691.125	688	697	691.25	692.75	692	689.375	694.375	695.125	690.625	689.625
O08	0	0	0	0	0	0	0	0	0	0	0	0	0	0	0	0	0	0	0	0	0	0	0	0	0	0	0	0	0	0	0	0
O09	0	0	0	0	0	0	0	0	0	0	0	0	0	0	0	0	0	0	0	0	0	0	0	0	0	0	0	0	0	0	0	0
O10	693.125	686.875	684.125	694.875	690.625	679.75	683.5	683.75	691.375	687.875	687.375	691.25	690.75	690.25	686.25	693.125	690.75	682	689.125	689.625	693.25	683.875	687	686.75	686.5	684.625	696.375	689.875	692	687	690.875	691.5
O11	0	0	0	0	0	0	0	0	0	0	0	0	0	0	0	0	0	0	0	0	0	0	0	0	0	0	0	0	0	0	0	0
O12	0	0	0	0	0	0	0	0	0	0	0	0	0	0	0	0	0	0	0	0	0	0	0	0	0	0	0	0	0	0	0	0
O13	0	0	0	0	0	0	0	0	0	0	0	0	0	0	0	0	0	0	0	0	0	0	0	0	0	0	0	0	0	0	0	0
O14	685.625	689.375	681.625	689	686.875	687.875	693.25	683.375	689	692.5	691.25	689.375	689.375	681.125	689.375	687.25	696.875	688.625	689.5	694.125	693.875	689.125	693	689.5	690.875	690	692.75	692	693.5	681.5	696.75	691
O15	716.25	722.75	719.125	715.875	714.625	714.75	718.625	715.125	716.625	708.125	716.25	718.5	714.75	715	714.25	712.375	715	715.25	720.375	716.125	719.75	719.375	714.75	715.125	717.375	710.125	712	716.125	717	720.375	714.375	716.25
O16	723.375	726.75	722.25	722.75	721.125	721.375	727.125	722.75	728.25	723.125	725.75	724.875	724.375	726.375	725	731.125	723.875	721.75	722.25	727	733	723.125	725.25	722.25	728.125	717.75	728.125	726.25	725.375	723.875	726.75	725
O17	713	709.875	714.5	710.875	716.5	715.25	722.25	713.375	717.5	715.875	718.75	713	711	719.25	707.875	717.5	718.25	714.375	711.25	714.125	718.5	713.5	712.875	715.375	719.875	715.75	722	718.5	722.25	715.625	711.25	712.625
O18	0	0	0	0	0	0	0	0	0	0	0	0	0	0	0	0	0	0	0	0	0	0	0	0	0	0	0	0	0	0	0	0
O19	744.75	752.875	743.75	747.875	751.625	747.875	752.25	744.5	745.375	744.875	744.125	748.25	742.875	748.875	747.375	749.875	745.5	745.625	743.75	747.125	748.5	746	746.25	747.625	749.875	746.75	750.375	748.125	751.875	748.625	746.875	740.875
O20	0	0	0	0	0	0	0	0	0	0	0	0	0	0	0	0	0	0	0	0	0	0	0	0	0	0	0	0	0	0	0	0
O21	0	0	0	0	0	0	0	0	0	0	0	0	0	0	0	0	0	0	0	0	0	0	0	0	0	0	0	0	0	0	0	0
O22	0	0	0	0	0	0	0	0	0	0	0	0	0	0	0	0	0	0	0	0	0	0	0	0	0	0	0	0	0	0	0	0
O23	0	0	0	0	0	0	0	0	0	0	0	0	0	0	0	0	0	0	0	0	0	0	0	0	0	0	0	0	0	0	0	0
O24	0	0	0	0	0	0	0	0	0	0	0	0	0	0	0	0	0	0	0	0	0	0	0	0	0	0	0	0	0	0	0	0
P01	676.375	669.5	675.875	674.625	675.75	677.125	684.25	678.75	676.25	674.125	674.75	676.375	671	673.5	679.125	680.75	676.375	679.625	679.5	685.125	677.625	683	685.375	673.625	670.625	680.875	676.25	682.125	672	679.375	675.75	680.125
P02	661.5	663.375	673.125	664.875	669.875	670.25	667.5	666	661.5	659.625	661.75	661.875	665.625	664.875	668.625	663	666.375	663.25	670	668.875	667.875	659.375	666	667.125	663	666.375	666.5	664.75	670.875	665	666	667.5
P03	0	0	0	0	0	0	0	0	0	0	0	0	0	0	0	0	0	0	0	0	0	0	0	0	0	0	0	0	0	0	0	0
P04	0	0	0	0	0	0	0	0	0	0	0	0	0	0	0	0	0	0	0	0	0	0	0	0	0	0	0	0	0	0	0	0
P05	642.25	649	647.375	648.375	641.875	650	649.75	652.875	643	656.75	646.625	651	657.75	644.25	652.5	650.875	650.5	644.75	649.875	652.25	651.875	659.875	648.5	648.625	646.5	647.375	656.625	648	651.875	642.75	645.5	646.75
P06	0	0	0	0	0	0	0	0	0	0	0	0	0	0	0	0	0	0	0	0	0	0	0	0	0	0	0	0	0	0	0	0
P07	712.625	721.875	716.375	710	714.375	719	712.75	718.125	712.125	718.375	717.375	709	714.125	719.625	712.75	714.875	717.875	719	723.75	713.375	713.125	720.25	716.125	713.125	720.25	713.875	719.5	718.25	719.25	720	716.75	717.25
P08	0	0	0	0	0	0	0	0	0	0	0	0	0	0	0	0	0	0	0	0	0	0	0	0	0	0	0	0	0	0	0	0
P09	710.125	701.75	704.75	711.375	706.5	706.5	706.875	702.375	703.625	704.125	707.375	707.875	701.5	715	712.625	705.25	705.625	705.75	710.5	708.25	712.25	706.5	707.625	705.25	707.25	701.5	714	705.125	711.25	708.5	707	701.625
P10	669.625	670.25	668.875	669.75	671.375	671.375	669.5	670.125	664.125	666.875	665.375	675.625	671.125	669.25	670.5	668.875	674.5	671.625	674.25	673.25	670.75	667.25	667.25	677.375	670.25	667.125	668.5	667.5	665.125	669.625	669.75	671.125
P11	0	0	0	0	0	0	0	0	0	0	0	0	0	0	0	0	0	0	0	0	0	0	0	0	0	0	0	0	0	0	0	0
P12	585.875	587.125	585.375	588.125	588.625	585.5	589	582.75	588.625	593.375	582.75	592.75	584.5	584.625	590.375	588.625	586.25	586.5	586.375	585.75	593.5	592	587.125	588.5	584.5	584.625	588.375	589.625	585	588.5	586.5	579.75
P13	0	0	0	0	0	0	0	0	0	0	0	0	0	0	0	0	0	0	0	0	0	0	0	0	0	0	0	0	0	0	0	0
P14	0	0	0	0	0	0	0	0	0	0	0	0	0	0	0	0	0	0	0	0	0	0	0	0	0	0	0	0	0	0	0	0
P15	0	0	0	0	0	0	0	0	0	0	0	0	0	0	0	0	0	0	0	0	0	0	0	0	0	0	0	0	0	0	0	0
P16	745.25	747.625	743.375	739.875	737	747.375	743	743.5	748.625	747.875	745.375	748.5	742	742.875	742.75	743.375	749.375	743.25	751.5	740	747.625	748.75	745.875	742.375	745	741	751.25	750.375	743.25	754.625	745.75	745.375
P17	802.125	795.875	796	796.625	793	790.375	798.875	791.375	794.75	790.375	797.375	797	801.875	793.75	800.875	803.875	797.75	799.125	793	797.875	794.75	793	792	795	799.375	796.75	800.125	797.5	798.25	799.5	791	797.25
P18	0	0	0	0	0	0	0	0	0	0	0	0	0	0	0	0	0	0	0	0	0	0	0	0	0	0	0	0	0	0	0	0
P19	0	0	0	0	0	0	0	0	0	0	0	0	0	0	0	0	0	0	0	0	0	0	0	0	0	0	0	0	0	0	0	0
P20	801.75	803.5	807.375	797.625	802.125	799.875	792.125	799.5	802.5	797.25	801.5	805.125	805.625	802.5	799.125	792.75	801.125	802.25	803.25	802.875	801	801.5	805.25	800.125	803.375	803	805.875	800.75	802.375	799.5	805.5	802
P21	0	0	0	0	0	0	0	0	0	0	0	0	0	0	0	0	0	0	0	0	0	0	0	0	0	0	0	0	0	0	0	0
P22	0	0	0	0	0	0	0	0	0	0	0	0	0	0	0	0	0	0	0	0	0	0	0	0	0	0	0	0	0	0	0	0
P23	0	0	0	0	0	0	0	0	0	0	0	0	0	0	0	0	0	0	0	0	0	0	0	0	0	0	0	0	0	0	0	0
P24	0	0	0	0	0	0	0	0	0	0	0	0	0	0	0	0	0	0	0	0	0	0	0	0	0	0	0	0	0	0	0	0
Last Cell

## Sheet: Summary Sheet
DA Normalize				PCV Normalized
Row	Column	Max	FFT Value	Row	Column	Max	FFT Value			Row	Column	DA-Max	Treatment (µM)
A	2	8.88217	0.358423							B	1	8.28695	0
A	3	10.2758	2.15054							C	1	10.3932	0
A	4	7.13288	1.43369							D	1	6.11598	0
A	7	7.94796	0.358423							I	1	8.44006	0
A	9	8.56031	0.716846							P	1	6.10098	0
A	10	10.8943	5.73477							A	2	8.88217	0
A	12	12.2647	2.86738							B	2	5.75918	0
A	15	11.5433	1.43369							C	2	12.1667	0
A	16	11.1628	0.716846							E	2	6.44857	0
A	19	9.29644	1.43369							G	2	8.80072	0
B	1	8.28695	1.07527							I	2	14.3997	0
B	2	5.75918	4.30108							J	2	12.182	0
B	5	9.52009	0.358423							K	2	11.0628	0
B	6	10.9006	0.716846							M	2	16.4027	0
B	7	11.994	5.73477							N	2	13.7733	0
B	8	7.73163	1.07527							O	2	7.48555	0
B	9	4.10267	4.30108							P	2	6.68872	0
B	11	11.1671	3.94265							A	3	10.2758	0.05
B	12	8.40605	5.01792							D	3	10.8464	0.05
B	13	7.1861	2.50896							F	3	12.6116	0.05
B	16	39.3895	1.07527							G	3	13.1367	0.05
B	18	9.02452	0.358423							H	3	16.1378	0.05
B	19	11.6882	0.358423							I	3	13.6853	0.05
B	20	4.61472	4.30108							K	3	12.2268	0.05
C	1	10.3932	4.30108							M	3	16.7195	0.05
C	2	12.1667	5.73477							N	3	10.1404	0.05
C	5	8.08337	1.07527							O	3	11.4771	0.05
C	7	12.5405	5.37634							A	4	7.13288	0.05
C	9	9.87069	3.94265							E	4	9.43576	0.05
C	10	6.21967	5.01792							F	4	11.7016	0.05
C	13	17.3264	2.15054							J	4	7.29829	0.05
C	15	12.9408	3.22581							K	4	10.2526	0.05
C	16	5.58123	4.30108							L	4	8.61719	0.05
C	17	8.41025	4.30108							M	4	18.4036	0.05
C	18	6.35917	2.86738							O	4	10.6516	0.05
C	19	7.85178	3.94265							B	5	9.52009	0.098
C	20	6.2979	2.50896							C	5	8.08337	0.098
D	1	6.11598	4.6595							D	5	8.50902	0.098
D	3	10.8464	3.94265							F	5	7.35471	0.098
D	5	8.50902	2.86738							G	5	26.1146	0.098
D	8	7.95646	2.86738							H	5	17.3413	0.098
D	10	5.35704	3.22581							I	5	16.0164	0.098
D	11	12.4683	1.79211							K	5	13.4481	0.098
D	13	17.7679	3.58423							L	5	8.21733	0.098
D	14	7.81556	4.6595							M	5	9.96239	0.098
D	16	7.76988	5.73477							O	5	8.16696	0.098
D	17	2.83579	3.58423							P	5	4.52456	0.098
D	18	7.066	4.6595							B	6	10.9006	0.098
D	20	9.25629	4.30108							E	6	10.5705	0.098
E	2	6.44857	3.94265							F	6	11.267	0.098
E	4	9.43576	3.58423							H	6	8.99089	0.098
E	6	10.5705	0.716846							I	6	15.53	0.098
E	10	12.4259	2.50896							J	6	12.8605	0.098
E	12	2.87262	3.58423							L	6	5.75734	0.098
E	14	17.6649	4.30108							M	6	5.2942	0.098
E	16	10.3002	2.86738							N	6	11.2503	0.098
F	3	12.6116	5.01792							A	7	7.94796	0.195
F	4	11.7016	5.01792							B	7	11.994	0.195
F	5	7.35471	3.58423							C	7	12.5405	0.195
F	6	11.267	1.07527							F	7	13.1645	0.195
F	7	13.1645	1.79211							H	7	5.58707	0.195
F	8	15.3135	4.30108							M	7	14.9135	0.195
F	9	11.1958	5.73477							N	7	10.6178	0.195
F	10	22.3298	2.15054							O	7	7.91761	0.195
F	12	4.25925	2.86738							P	7	12.5598	0.195
F	13	8.94861	0.358423							B	8	7.73163	0.195
F	14	14.0098	2.50896							D	8	7.95646	0.195
F	15	9.45645	5.37634							F	8	15.3135	0.195
G	2	8.80072	3.94265							G	8	9.28371	0.195
G	3	13.1367	1.07527							I	8	7.0409	0.195
G	5	26.1146	5.73477							K	8	17.1133	0.195
G	8	9.28371	2.15054							L	8	5.70972	0.195
G	11	8.57228	5.37634							N	8	8.43004	0.195
G	12	15.1877	5.01792							A	9	8.56031	0.39
G	13	9.62763	2.15054							B	9	4.10267	0.39
G	16	10.5891	5.73477							C	9	9.87069	0.39
G	17	12.9497	3.94265							F	9	11.1958	0.39
G	18	10.9806	1.79211							H	9	23.0314	0.39
G	20	4.38378	4.6595							I	9	9.20281	0.39
H	3	16.1378	3.22581							P	9	16.5401	0.39
H	5	17.3413	3.58423							A	10	10.8943	0.39
H	6	8.99089	1.79211							C	10	6.21967	0.39
H	7	5.58707	2.86738							D	10	5.35704	0.39
H	9	23.0314	1.43369							E	10	12.4259	0.39
H	10	7.67883	4.6595							F	10	22.3298	0.39
H	11	8.6928	2.86738							H	10	7.67883	0.39
H	12	9.24824	3.58423							J	10	13.4199	0.39
H	13	7.07928	2.86738							N	10	8.10057	0.39
H	15	9.92282	4.6595							O	10	6.65169	0.39
H	16	11.5703	5.73477							P	10	6.70605	0.39
H	17	18.2105	0.358423							B	11	11.1671	0.78
H	18	6.07942	3.58423							D	11	12.4683	0.78
I	1	8.44006	1.07527							G	11	8.57228	0.78
I	2	14.3997	3.94265							H	11	8.6928	0.78
I	3	13.6853	5.73477							I	11	11.4302	0.78
I	5	16.0164	1.07527							J	11	10.549	0.78
I	6	15.53	0.358423							L	11	13.735	0.78
I	8	7.0409	5.73477							M	11	7.98498	0.78
I	9	9.20281	3.22581							N	11	18.4135	0.78
I	11	11.4302	3.94265							A	12	12.2647	0.78
I	14	10.0398	1.07527							B	12	8.40605	0.78
I	18	10.2225	3.58423							E	12	2.87262	0.78
J	2	12.182	1.79211							F	12	4.25925	0.78
J	4	7.29829	5.37634							G	12	15.1877	0.78
J	6	12.8605	2.86738							H	12	9.24824	0.78
J	10	13.4199	3.22581							K	12	7.74055	0.78
J	11	10.549	1.79211							M	12	3.04181	0.78
J	13	14.8327	3.22581							P	12	13.8357	0.78
J	14	8.52237	3.22581							B	13	7.1861	1.56
J	15	11.1395	1.79211							C	13	17.3264	1.56
J	18	7.03906	5.73477							D	13	17.7679	1.56
K	2	11.0628	1.43369							F	13	8.94861	1.56
K	3	12.2268	2.50896							G	13	9.62763	1.56
K	4	10.2526	5.73477							H	13	7.07928	1.56
K	5	13.4481	3.22581							J	13	14.8327	1.56
K	8	17.1133	2.86738							K	13	11.329	1.56
K	12	7.74055	4.6595							L	13	12.3612	1.56
K	13	11.329	5.37634							M	13	6.23203	1.56
K	16	10.6429	0.716846							D	14	7.81556	1.56
K	17	8.24693	0.358423							E	14	17.6649	1.56
L	4	8.61719	5.73477							F	14	14.0098	1.56
L	5	8.21733	5.73477							I	14	10.0398	1.56
L	6	5.75734	3.22581							J	14	8.52237	1.56
L	8	5.70972	5.37634							L	14	14.4218	1.56
L	11	13.735	2.50896							N	14	12.1342	1.56
L	13	12.3612	3.22581							O	14	11.7345	1.56
L	14	14.4218	0.358423							A	15	11.5433	3.125
L	15	9.0724	5.73477							C	15	12.9408	3.125
L	17	8.42062	3.22581							F	15	9.45645	3.125
L	18	6.20434	2.15054							H	15	9.92282	3.125
M	2	16.4027	0.716846							J	15	11.1395	3.125
M	3	16.7195	1.79211							L	15	9.0724	3.125
M	4	18.4036	1.43369							M	15	11.1647	3.125
M	5	9.96239	0.716846							N	15	9.20201	3.125
M	6	5.2942	0.358423							O	15	5.34062	3.125
M	7	14.9135	2.50896							A	16	11.1628	3.125
M	11	7.98498	3.58423							B	16	39.3895	3.125
M	12	3.04181	4.6595							C	16	5.58123	3.125
M	13	6.23203	5.37634							D	16	7.76988	3.125
M	15	11.1647	1.07527							E	16	10.3002	3.125
M	17	4.41534	0.358423							G	16	10.5891	3.125
M	18	6.60264	3.94265							H	16	11.5703	3.125
M	20	14.0389	0.716846							K	16	10.6429	3.125
N	2	13.7733	0.716846							N	16	10.5747	3.125
N	3	10.1404	3.22581							O	16	8.88605	3.125
N	6	11.2503	1.79211							P	16	4.21926	3.125
N	7	10.6178	3.22581							C	17	8.41025	6.25
N	8	8.43004	1.79211							D	17	2.83579	6.25
N	10	8.10057	3.94265							G	17	12.9497	6.25
N	11	18.4135	5.73477							H	17	18.2105	6.25
N	14	12.1342	1.79211							K	17	8.24693	6.25
N	15	9.20201	5.73477							L	17	8.42062	6.25
N	16	10.5747	5.01792							M	17	4.41534	6.25
N	18	9.40924	4.30108							O	17	7.49191	6.25
O	2	7.48555	0.358423							P	17	5.73602	6.25
O	3	11.4771	0.358423							B	18	9.02452	6.25
O	4	10.6516	1.79211							C	18	6.35917	6.25
O	5	8.16696	5.01792							D	18	7.066	6.25
O	7	7.91761	0.358423							G	18	10.9806	6.25
O	10	6.65169	3.22581							H	18	6.07942	6.25
O	14	11.7345	1.43369							I	18	10.2225	6.25
O	15	5.34062	2.86738							J	18	7.03906	6.25
O	16	8.88605	2.15054							L	18	6.20434	6.25
O	17	7.49191	5.01792							M	18	6.60264	6.25
O	19	10.6708	3.58423							N	18	9.40924	6.25
P	1	6.10098	0.716846							A	19	9.29644	12.5
P	2	6.68872	3.58423							B	19	11.6882	12.5
P	5	4.52456	0.358423							C	19	7.85178	12.5
P	7	12.5598	3.58423							O	19	10.6708	12.5
P	9	16.5401	1.43369							B	20	4.61472	12.5
P	10	6.70605	3.94265							C	20	6.2979	12.5
P	12	13.8357	4.6595							D	20	9.25629	12.5
P	16	4.21926	2.86738							G	20	4.38378	12.5
P	17	5.73602	5.01792							M	20	14.0389	12.5
P	20	5.50901	3.58423							P	20	5.50901	12.5

## Sheet: David's Results
A02
Time	Data	FFT Freq	FFT Mag	FFT Complex			Max
0	108.649	0	238.686	3818.982176			8.88217
0.09	107.381	0.358423	8.88217	-129.733829403803-58.0150450646841i
0.18	120.97	0.716846	7.5024	-34.1862538502586+115.067486777291i
0.27	117.792	1.07527	4.22308	20.9412016381768-64.2423312630312i
0.36	125.03	1.43369	6.82682	-43.8665459969306-100.033707409115i
0.45	87.3155	1.79211	3.06586	29.8445186937063-38.9304485699763i
0.54	118.476	2.15054	5.51991	-64.9936498908211+59.7995386975141i
0.63	101.958	2.50896	1.38705	-17.4750862157031+13.6798620636158i
0.72	125.339	2.86738	2.43483	28.214297-26.8630990000001i
0.81	140.929	3.22581	4.05641	2.78415245491735+64.8428767187906i
0.9	126.863	3.58423	1.09796	-1.61998716207577-17.4924579869169i
0.99	138.351	3.94265	2.64132	23.2975133335578+35.2594879351169i
1.08	138.298	4.30108	7.75426	-48.7405100030697-114.093277409116i
1.17	136.173	4.6595	2.81428	-39.1620887235866+22.2237020245679i
1.26	147.482	5.01792	1.22486	17.8951069031557+7.98985009285963i
1.35	114.315	5.37634	6.18315	71.3605542227341+68.5192743729965i
1.44	113.417	5.73477	1.7913	28.660766
1.53	132.411	6.09319	6.18315	71.360554222734-68.5192743729967i
1.62	102.375	6.45161	1.22486	17.8951069031557-7.98985009285971i
1.71	126.881	6.81004	2.81428	-39.1620887235866-22.2237020245678i
1.8	126.827	7.16846	7.75426	-48.7405100030694+114.093277409116i
1.89	116.565	7.52688	2.64132	23.2975133335578-35.259487935117i
1.98	99.4881	7.8853	1.09796	-1.61998716207567+17.4924579869169i
2.07	111.357	8.24373	4.05641	2.7841524549172-64.8428767187907i
2.16	117.452	8.60215	2.43483	28.214297+26.8630990000001i
2.25	138.5	8.96057	1.38705	-17.475086215703-13.6798620636159i
2.34	120.179	9.319	5.51991	-64.9936498908212-59.799538697514i
2.43	121.042	9.67742	3.06586	29.8445186937064+38.9304485699761i
2.52	121.006	10.0358	6.82682	-43.8665459969304+100.033707409115i
2.61	101.738	10.3943	4.22308	20.9412016381771+64.2423312630312i
2.7	111.97	10.7527	7.5024	-34.1862538502589-115.067486777291i
2.79	102.452	11.1111	8.88217	-129.733829403803+58.0150450646846i
A03
Time	Data	FFT Freq	FFT Mag	FFT Complex			Max
0	103.583	0	212.352	3397.625184			10.2758
0.09	112.056	0.358423	1.97109	30.9933430444404+5.83292956234586i
0.18	104.153	0.716846	9.9257	-120.776718752431-103.12115821535i
0.27	108.75	1.07527	8.66942	-109.460401368129-85.2001977993573i
0.36	117.556	1.43369	3.77427	-25.1430221961139+54.9052498453129i
0.45	137.361	1.79211	2.43497	-38.6888972411033-4.58407313610778i
0.54	117.972	2.15054	10.2758	52.6715401687292-155.746992524515i
0.63	120.944	2.50896	3.39098	49.9040521748441+21.289806295451i
0.72	111.569	2.86738	2.37842	-37.7640080000001-4.69455000000016i
0.81	89.3889	3.22581	6.74454	3.21277035920119-107.864844882189i
0.9	84.2639	3.58423	4.87845	-16.0729730459468-76.3823432617164i
0.99	111.986	3.94265	2.74935	-21.4360868900735+38.41317711084i
1.08	99.7917	4.30108	8.28546	70.1984421961137-112.455774154687i
1.17	94.5695	4.6595	3.47286	42.7203074947559+35.5321698958578i
1.26	113.375	5.01792	2.898	0.122487629647075-46.3678369525521i
1.35	87.1945	5.37634	6.80858	21.9770804260636-106.697444167026i
1.44	106.181	5.73477	7.00781	112.125
1.53	113.819	6.09319	6.80858	21.977080426064+106.697444167026i
1.62	97.1389	6.45161	2.898	0.122487629647203+46.3678369525518i
1.71	101.958	6.81004	3.47286	42.7203074947559-35.532169895858i
1.8	88.625	7.16846	8.28546	70.1984421961139+112.455774154687i
1.89	91.7917	7.52688	2.74935	-21.4360868900736-38.41317711084i
1.98	152.958	7.8853	4.87845	-16.0729730459465+76.3823432617163i
2.07	114.931	8.24373	6.74454	3.21277035920156+107.864844882189i
2.16	119.208	8.60215	2.37842	-37.7640080000001+4.69455000000016i
2.25	89.9167	8.96057	3.39098	49.9040521748441-21.2898062954512i
2.34	120.764	9.319	10.2758	52.6715401687297+155.746992524515i
2.43	113.847	9.67742	2.43497	-38.6888972411032+4.58407313610786i
2.52	112.042	10.0358	3.77427	-25.1430221961139-54.9052498453128i
2.61	94.8195	10.3943	8.66942	-109.460401368128+85.2001977993576i
2.7	105.694	10.7527	9.9257	-120.77671875243+103.12115821535i
2.79	59.4167	11.1111	1.97109	30.9933430444404-5.83292956234583i
A04
Time	Data	FFT Freq	FFT Mag	FFT Complex			Max
0	157	0	322.422	5158.75			7.13288
0.09	169.625	0.358423	3.05167	7.22259597175488+48.2896190846865i
0.18	159.625	0.716846	3.65462	-3.71550824395236-58.3556940721085i
0.27	168.25	1.07527	6.28283	-99.555811836957-13.9270955868882i
0.36	162.25	1.43369	7.13288	91.7494452638443-67.8735524294773i
0.45	155.25	1.79211	2.97663	46.5791366913409+9.93109818547063i
0.54	163.5	2.15054	2.82046	-36.8754347015859+26.0130423382391i
0.63	177.25	2.50896	2.66333	-36.7813823380614-21.5179548479519i
0.72	152.625	2.86738	0.730625	4.87499999999999-10.625i
0.81	159.5	3.22581	4.16618	15.1443755457905+64.9157020446697i
0.9	156.125	3.58423	3.95183	11.5703481739526-62.1615788642198i
0.99	146.25	3.94265	1.53187	-11.4393141160722-21.6767286187806i
1.08	142.125	4.30108	2.6479	-34.9994452638443-23.8735524294772i
1.17	153.625	4.6595	1.1859	4.76954265228142-18.36513518462i
1.26	163.625	5.01792	3.80559	59.0205947715855+14.9696847254326i
1.35	155.5	5.37634	3.49529	-45.9391425700772+31.8930631838279i
1.44	172	5.73477	4.875	-78
1.53	175	6.09319	3.49529	-45.9391425700773-31.8930631838278i
1.62	168.625	6.45161	3.80559	59.0205947715855-14.9696847254328i
1.71	160.5	6.81004	1.1859	4.76954265228146+18.3651351846199i
1.8	169	7.16846	2.6479	-34.9994452638443+23.8735524294773i
1.89	154.75	7.52688	1.53187	-11.4393141160721+21.6767286187806i
1.98	139.5	7.8853	3.95183	11.5703481739528+62.1615788642197i
2.07	167.625	8.24373	4.16618	15.1443755457904-64.9157020446697i
2.16	168.875	8.60215	0.730625	4.87500000000001+10.625i
2.25	191.75	8.96057	2.66333	-36.7813823380613+21.5179548479519i
2.34	160.5	9.319	2.82046	-36.8754347015859-26.013042338239i
2.43	170.75	9.67742	2.97663	46.579136691341-9.93109818547082i
2.52	148.75	10.0358	7.13288	91.7494452638444+67.8735524294772i
2.61	155	10.3943	6.28283	-99.555811836957+13.9270955868885i
2.7	156.25	10.7527	3.65462	-3.71550824395223+58.3556940721086i
2.79	157.75	11.1111	3.05167	7.22259597175478-48.2896190846866i
A07
Time	Data	FFT Freq	FFT Mag	FFT Complex			Max
0	61.8456	0	107.828	1725.249942			7.94796
0.09	69.2133	0.358423	7.94796	108.209265458657+66.8004279588078i
0.18	51.022	0.716846	4.72267	-45.9249648203618-60.0052745205043i
0.27	56.3309	1.07527	1.60979	-20.3178713654126-15.8300110177869i
0.36	63.3015	1.43369	1.23793	15.8316176371909+11.9026243246246i
0.45	54.2206	1.79211	0.399993	1.70067527763664-6.16978337856734i
0.54	71.103	2.15054	2.14061	22.0921603051177-26.172185740348i
0.63	45.5588	2.50896	4.28436	7.53988681808786-68.1338145658576i
0.72	61.5294	2.86738	3.85376	58.9631360000001+18.036682i
0.81	40.8823	3.22581	1.84222	20.7314481056459-20.9526777363965i
0.9	41.5883	3.58423	2.19886	-35.1598064301165-1.24464244342443i
0.99	50.2647	3.94265	3.13681	45.2883583156382-21.6308837255184i
1.08	45.4265	4.30108	2.50813	15.5508283628089-36.9944696753755i
1.17	29.897	4.6595	2.0956	-27.0257757446902-19.8454845241033i
1.26	44.6103	5.01792	1.86722	-21.860417054639+20.363428776419i
1.35	51.978	5.37634	5.17552	-13.0083148655628+81.7802156289036i
1.44	46.4559	5.73477	0.713238	-11.4118020000002
1.53	44.3383	6.09319	5.17552	-13.0083148655631-81.7802156289036i
1.62	47.0809	6.45161	1.86722	-21.860417054639-20.363428776419i
1.71	52.1617	6.81004	2.0956	-27.0257757446901+19.8454845241033i
1.8	54.1912	7.16846	2.50813	15.550828362809+36.9944696753755i
1.89	60.853	7.52688	3.13681	45.2883583156383+21.6308837255182i
1.98	48.897	7.8853	2.19886	-35.1598064301165+1.24464244342445i
2.07	68.147	8.24373	1.84222	20.7314481056459+20.9526777363965i
2.16	66.9853	8.60215	3.85376	58.9631360000001-18.036682i
2.25	62.625	8.96057	4.28436	7.53988681808805+68.1338145658576i
2.34	47.5735	9.319	2.14061	22.0921603051178+26.1721857403479i
2.43	67.2206	9.67742	0.399993	1.70067527763663+6.16978337856746i
2.52	58.2059	10.0358	1.23793	15.8316176371909-11.9026243246246i
2.61	63.1177	10.3943	1.60979	-20.3178713654126+15.830011017787i
2.7	47.103	10.7527	4.72267	-45.9249648203617+60.0052745205044i
2.79	51.522	11.1111	7.94796	108.209265458657-66.8004279588081i
A09
Time	Data	FFT Freq	FFT Mag	FFT Complex			Max
0	30.2404	0	52.1779	834.846161			8.56031
0.09	10.9135	0.358423	2.79151	-18.658782960503-40.5799785259907i
0.18	36.75	0.716846	8.56031	-87.1627956791348-105.650590382273i
0.27	26.9231	1.07527	2.73564	42.2078582009286-11.589894646439i
0.36	22.2981	1.43369	7.50286	1.60915939270478+120.034975337219i
0.45	29.0769	1.79211	3.68662	36.1881926960784-46.5805585803883i
0.54	41.4711	2.15054	5.32493	-63.4617493577946-56.8459150850083i
0.63	60.5385	2.50896	1.58657	-22.3769047369702-11.9865483662321i
0.72	19.8846	2.86738	3.00221	16.9327399999999-44.951873i
0.81	38.6539	3.22581	7.46523	72.8895799101622+94.6249945523713i
0.9	11.6539	3.58423	4.00859	4.85371989879327+63.9534547037408i
0.99	15.1346	3.94265	3.67712	40.5839683641886-42.5954363997054i
1.08	25.6442	4.30108	4.55432	-4.22451539270461+72.7465233372187i
1.17	40.3654	4.6595	4.96006	4.3237433672867+79.2431301312681i
1.26	23.8461	5.01792	2.17634	34.347481138136+5.72568340647634i
1.35	27.5577	5.37634	4.26771	66.9190011588288-13.5819570103632i
1.44	2.48077	5.73477	7.31851	-117.096161
1.53	24.3365	6.09319	4.26771	66.9190011588288+13.5819570103631i
1.62	21.1154	6.45161	2.17634	34.347481138136-5.72568340647651i
1.71	23.3558	6.81004	4.96006	4.32374336728649-79.243130131268i
1.8	23.8269	7.16846	4.55432	-4.22451539270476-72.7465233372187i
1.89	62.3654	7.52688	3.67712	40.5839683641887+42.5954363997054i
1.98	27.1923	7.8853	4.00859	4.85371989879322-63.953454703741i
2.07	32.1539	8.24373	7.46523	72.889579910162-94.6249945523715i
2.16	40.6923	8.60215	3.00221	16.93274+44.951873i
2.25	23.2789	8.96057	1.58657	-22.3769047369701+11.9865483662322i
2.34	4.14423	9.319	5.32493	-63.4617493577943+56.8459150850084i
2.43	7.23077	9.67742	3.68662	36.1881926960786+46.5805585803882i
2.52	22.8365	10.0358	7.50286	1.60915939270455-120.034975337219i
2.61	31.4711	10.3943	2.73564	42.2078582009286+11.589894646439i
2.7	4.7981	10.7527	8.56031	-87.1627956791345+105.650590382273i
2.79	22.6154	11.1111	2.79151	-18.6587829605027+40.5799785259909i
A10
Time	Data	FFT Freq	FFT Mag	FFT Complex			Max
0	182.433	0	405.27	6484.324891			10.8943
0.09	199.242	0.358423	7.91991	-105.629253614121+70.0003792189047i
0.18	205.517	0.716846	7.64132	-107.500855212411+58.2354017896329i
0.27	196.858	1.07527	7.06259	101.775204014212-49.1034447164019i
0.36	182.242	1.43369	5.44045	85.4387051734976-16.6564276722995i
0.45	175.55	1.79211	6.35271	-100.301965343013-16.458425303129i
0.54	189.892	2.15054	2.80244	-41.3173206739018+17.4187319667935i
0.63	194.092	2.50896	7.21835	-112.707676864442-25.2142602554642i
0.72	209.25	2.86738	1.46785	-5.73336900000003+22.7749920000001i
0.81	221.65	3.22581	8.21519	-97.9525709468398-87.6503199721731i
0.9	213.733	3.58423	1.11086	17.554718376737+2.78139189207423i
0.99	201.917	3.94265	7.39687	113.125509524711-34.7753522880294i
1.08	232.767	4.30108	5.96725	-94.5554051734976+13.2269343277007i
1.17	182.683	4.6595	5.15351	80.7308176693014+16.7798390283612i
1.26	190.775	5.01792	6.06945	-88.5365904904238+39.8981097149137i
1.35	228.042	5.37634	6.82676	-54.77346443981-94.502069768141i
1.44	204.4	5.73477	10.8943	174.308351
1.53	196.467	6.09319	6.82676	-54.7734644398098+94.502069768141i
1.62	196.958	6.45161	6.06945	-88.5365904904239-39.8981097149136i
1.71	180.283	6.81004	5.15351	80.7308176693014-16.7798390283616i
1.8	233.883	7.16846	5.96725	-94.5554051734977-13.2269343277005i
1.89	183.508	7.52688	7.39687	113.125509524711+34.7753522880289i
1.98	235.567	7.8853	1.11086	17.5547183767369-2.78139189207439i
2.07	216.717	8.24373	8.21519	-97.9525709468393+87.6503199721733i
2.16	232.533	8.60215	1.46785	-5.73336900000005-22.7749920000001i
2.25	198.125	8.96057	7.21835	-112.707676864442+25.2142602554645i
2.34	225.025	9.319	2.80244	-41.3173206739018-17.4187319667936i
2.43	184.175	9.67742	6.35271	-100.301965343013+16.4584253031294i
2.52	184.283	10.0358	5.44045	85.4387051734976+16.6564276722994i
2.61	208.892	10.3943	7.06259	101.775204014212+49.1034447164017i
2.7	210.058	10.7527	7.64132	-107.500855212411-58.2354017896328i
2.79	186.808	11.1111	7.91991	-105.629253614121-70.0003792189044i
A12
Time	Data	FFT Freq	FFT Mag	FFT Complex			Max
0	91.55	0	157.975	2527.599916			12.2647
0.09	98.875	0.358423	10.729	-171.59956185348+4.71056079713017i
0.18	58.35	0.716846	7.8399	122.091748915016+28.7818012233309i
0.27	28.025	1.07527	9.59418	131.190179844698+79.7088620178437i
0.36	80.8	1.43369	7.68787	97.3916480337838+75.13543449999i
0.45	62.175	1.79211	3.40964	-47.5450769892257+26.7512392133909i
0.54	66.725	2.15054	7.63862	108.277649356279-56.6847375321773i
0.63	66.35	2.50896	3.35564	44.3034403880929+30.3288665108897i
0.72	75.9	2.86738	12.2647	80.475096-178.974916i
0.81	90.825	3.22581	3.18131	41.3275329104528+29.7143998088712i
0.9	90.05	3.58423	2.8789	-45.4855394932709+7.2669445108165i
0.99	76.425	3.94265	7.50691	-84.5456555796823-85.3145571663947i
1.08	85.675	4.30108	5.13481	-81.5416720337837+10.0354584999903i
1.17	104.55	4.6595	3.36361	39.6363571087117-36.4048519489838i
1.26	66.675	5.01792	9.57356	-29.884098778024+150.233483266325i
1.35	94.325	5.37634	0.736566	-11.7672158295674+0.648272508069613i
1.44	98.925	5.73477	1.08438	17.350036
1.53	110.725	6.09319	0.736566	-11.7672158295673-0.648272508069708i
1.62	101.5	6.45161	9.57356	-29.8840987780245-150.233483266325i
1.71	49.625	6.81004	3.36361	39.6363571087118+36.4048519489836i
1.8	93.525	7.16846	5.13481	-81.5416720337838-10.0354584999901i
1.89	96.25	7.52688	7.50691	-84.5456555796821+85.314557166395i
1.98	104.2	7.8853	2.8789	-45.4855394932711-7.26694451081632i
2.07	63.75	8.24373	3.18131	41.3275329104527-29.7143998088713i
2.16	75.825	8.60215	12.2647	80.4750960000002+178.974916i
2.25	74.675	8.96057	3.35564	44.3034403880928-30.3288665108898i
2.34	31.825	9.319	7.63862	108.277649356279+56.6847375321771i
2.43	68.275	9.67742	3.40964	-47.5450769892257-26.7512392133908i
2.52	74.275	10.0358	7.68787	97.3916480337836-75.1354344999902i
2.61	78.975	10.3943	9.59418	131.190179844698-79.7088620178442i
2.7	76.675	10.7527	7.8399	122.091748915016-28.7818012233311i
2.79	91.3	11.1111	10.729	-171.59956185348-4.71056079712975i
A15
Time	Data	FFT Freq	FFT Mag	FFT Complex			Max
0	106.807	0	220.832	3533.318175			11.5433
0.09	113.193	0.358423	6.71319	87.0672516072309-62.9002146196454i
0.18	113.761	0.716846	2.65057	-23.2914934012202+35.4406681604159i
0.27	108.727	1.07527	4.69972	-66.4717629105458+35.1550310731119i
0.36	147.534	1.43369	11.5433	-30.8236212597897-182.102934409934i
0.45	119.727	1.79211	7.0782	-54.2791358574061+99.396191225763i
0.54	89.9318	2.15054	2.74215	-0.590230454837354+43.8703755831229i
0.63	112.614	2.50896	3.01062	46.9528314353535-10.7597077391106i
0.72	108.977	2.86738	2.35531	30.306823+22.397706i
0.81	120.83	3.22581	7.84909	0.296936957268564-125.585045360873i
0.9	134.852	3.58423	6.30766	97.8030269642312-24.8983750620077i
0.99	117.773	3.94265	7.21204	-102.761871963351+52.4925520116334i
1.08	113.386	4.30108	5.44868	-84.6763787402104+20.7380075900658i
1.17	92.2614	4.6595	1.94855	23.5750127158111+20.4013826606168i
1.26	89.4659	5.01792	3.10357	37.0334088918266+33.0809735152853i
1.35	96.25	5.37634	2.62431	-41.8338459843606+3.60631856022676i
1.44	120.239	5.73477	2.99289	47.886291
1.53	103.727	6.09319	2.62431	-41.8338459843606-3.6063185602266i
1.62	117.966	6.45161	3.10357	37.0334088918265-33.0809735152853i
1.71	122.886	6.81004	1.94855	23.575012715811-20.4013826606169i
1.8	102.818	7.16846	5.44868	-84.6763787402105-20.7380075900658i
1.89	60.8068	7.52688	7.21204	-102.761871963352-52.4925520116333i
1.98	105.841	7.8853	6.30766	97.8030269642313+24.8983750620076i
2.07	104.727	8.24373	7.84909	0.296936957268841+125.585045360873i
2.16	90.3295	8.60215	2.35531	30.306823-22.397706i
2.25	130.375	8.96057	3.01062	46.9528314353536+10.7597077391105i
2.34	124.205	9.319	2.74215	-0.590230454837375-43.8703755831228i
2.43	110.898	9.67742	7.0782	-54.2791358574065-99.3961912257629i
2.52	120.364	10.0358	11.5433	-30.8236212597894+182.102934409934i
2.61	119.239	10.3943	4.69972	-66.471762910546-35.1550310731118i
2.7	104.125	10.7527	2.65057	-23.2914934012202-35.4406681604158i
2.79	108.682	11.1111	6.71319	87.067251607231+62.9002146196451i
A16
Time	Data	FFT Freq	FFT Mag	FFT Complex			Max
0	75.625	0	187.558	3000.928711			11.1628
0.09	83.6607	0.358423	6.46672	-28.48578541791+99.4690222471077i
0.18	91.6071	0.716846	11.1628	-178.596926821582+1.69104256942672i
0.27	95.2857	1.07527	6.48716	66.2056362001803+79.9382660522838i
0.36	68.5	1.43369	4.72325	-66.7811869437166-35.3750029702262i
0.45	71.4464	1.79211	7.30432	21.4582742673937-114.882325370974i
0.54	103.071	2.15054	0.81416	-13.023986782973-0.25916750037017i
0.63	100.857	2.50896	5.23839	-83.8089042501698-0.94782337965062i
0.72	103.696	2.86738	4.0331	-63.3214409999999+12.4285599999999i
0.81	102.357	3.22581	0.755625	-7.74510291012646+9.28339932258197i
0.9	102.964	3.58423	2.62869	41.9432891662422-3.11760537568549i
0.99	94.9107	3.94265	3.54563	55.1154135088241+13.4386775093851i
1.08	93.5714	4.30108	1.56518	-10.1116950562835-22.9107709702262i
1.17	83.1429	4.6595	0.86306	10.8384908526755+8.55655931980744i
1.26	83.2679	5.01792	4.22965	-65.6795555616871-16.3103393058886i
1.35	82.3036	5.37634	1.80778	11.4219777491327-26.5737526634956i
1.44	70	5.73477	2.51339	40.2142950000002
1.53	85.3929	6.09319	1.80778	11.4219777491328+26.5737526634956i
1.62	81.9464	6.45161	4.22965	-65.6795555616871+16.3103393058886i
1.71	103.946	6.81004	0.86306	10.8384908526754-8.55655931980745i
1.8	121.375	7.16846	1.56518	-10.1116950562834+22.9107709702261i
1.89	112.482	7.52688	3.54563	55.1154135088242-13.4386775093853i
1.98	115.661	7.8853	2.62869	41.9432891662423+3.11760537568526i
2.07	92.3393	8.24373	0.755625	-7.74510291012641-9.28339932258201i
2.16	95.7679	8.60215	4.0331	-63.3214409999999-12.4285599999999i
2.25	95.8571	8.96057	5.23839	-83.8089042501698+0.94782337965085i
2.34	122.571	9.319	0.81416	-13.0239867829728+0.259167500370092i
2.43	99.375	9.67742	7.30432	21.458274267394+114.882325370974i
2.52	100.089	10.0358	4.72325	-66.7811869437165+35.3750029702262i
2.61	99.625	10.3943	6.48716	66.2056362001801-79.9382660522839i
2.7	90.8571	10.7527	11.1628	-178.596926821582-1.6910425694264i
2.79	77.375	11.1111	6.46672	-28.4857854179103-99.4690222471077i
A19
Time	Data	FFT Freq	FFT Mag	FFT Complex			Max
0	219.602	0	418.476	6695.613616			9.29644
0.09	186.193	0.358423	6.4593	-99.7745988696554+26.9445285761083i
0.18	200.636	0.716846	4.95524	-73.0229990678441+30.8797450465896i
0.27	164.716	1.07527	8.44074	87.5389120387737+102.839381073341i
0.36	184.648	1.43369	9.29644	91.5972475515751+117.193972821454i
0.45	217.864	1.79211	7.08751	-60.548959439006+95.8823804462718i
0.54	227.739	2.15054	5.21062	59.6594406503055-58.2348701075526i
0.63	195.727	2.50896	4.16878	41.5251788466265-52.1978330983797i
0.72	217.511	2.86738	8.04931	-14.6363229999998-127.954591i
0.81	214.273	3.22581	5.04844	-67.2767200031092+44.7039252505526i
0.9	246.648	3.58423	7.24747	114.462452957976+18.5729087051013i
0.99	193.284	3.94265	4.72395	-10.0031863103575+74.918377517377i
1.08	210.25	4.30108	6.63313	37.857218448425+99.1485048214545i
1.17	223.898	4.6595	3.79129	59.2642551230078+12.9406991379971i
1.26	190.761	5.01792	2.97968	-44.8260705404376+16.2330558592436i
1.35	202.227	5.37634	8.30125	41.4567586137205+126.184319918591i
1.44	220.58	5.73477	0.319601	5.11361799999986
1.53	230.034	6.09319	8.30125	41.4567586137201-126.184319918591i
1.62	197.42	6.45161	2.97968	-44.8260705404377-16.2330558592434i
1.71	211.216	6.81004	3.79129	59.2642551230078-12.9406991379972i
1.8	204.705	7.16846	6.63313	37.8572184484248-99.1485048214544i
1.89	218.341	7.52688	4.72395	-10.0031863103577-74.9183775173769i
1.98	226.443	7.8853	7.24747	114.462452957976-18.5729087051016i
2.07	238.511	8.24373	5.04844	-67.2767200031092-44.7039252505524i
2.16	208.602	8.60215	8.04931	-14.6363229999996+127.954591i
2.25	209.057	8.96057	4.16878	41.5251788466267+52.1978330983795i
2.34	192.034	9.319	5.21062	59.6594406503058+58.2348701075525i
2.43	187.364	9.67742	7.08751	-60.5489594390064-95.8823804462716i
2.52	201.966	10.0358	9.29644	91.5972475515749-117.193972821455i
2.61	236.943	10.3943	8.44074	87.5389120387735-102.839381073341i
2.7	200.818	10.7527	4.95524	-73.0229990678441-30.8797450465893i
2.79	215.602	11.1111	6.4593	-99.7745988696555-26.9445285761081i
B01
Time	Data	FFT Freq	FFT Mag	FFT Complex			Max
0	179.417	0	342.845	5485.516691			8.28695
0.09	176.7	0.358423	4.18539	31.4741225078887-59.108824941561i
0.18	192.033	0.716846	7.26787	77.8506180680606+86.3811756160028i
0.27	190.958	1.07527	8.28695	127.392470002862-36.7638625076648i
0.36	157.792	1.43369	0.517586	0.958721623656722-8.22569692355677i
0.45	152.708	1.79211	6.65112	-41.883563207662-97.8290733484565i
0.54	140.383	2.15054	5.8298	-93.1801419286129-4.2446800932435i
0.63	172.633	2.50896	3.83421	-39.888122900969+46.6094198193449i
0.72	186.542	2.86738	2.8141	37.199948+25.366667i
0.81	176.308	3.22581	2.6058	39.9740129239826-11.8476381792921i
0.9	176.033	3.58423	6.91969	-24.3890879125366+107.995276994097i
0.99	167.417	3.94265	3.79335	-51.7042162425649-31.786517817997i
1.08	198.108	4.30108	2.20827	35.0412783763433-4.52574492355687i
1.17	175.367	4.6595	4.96534	72.6962521345528+32.0440774125872i
1.26	182.25	5.01792	0.928416	-7.84803622691075-12.612267296657i
1.35	175.867	5.37634	5.7373	-82.4611072180907-40.3339465504052i
1.44	172.467	5.73477	5.83438	93.3500049999998
1.53	146.35	6.09319	5.7373	-82.4611072180906+40.3339465504055i
1.62	170.208	6.45161	0.928416	-7.84803622691078+12.6122672966571i
1.71	161.85	6.81004	4.96534	72.6962521345526-32.0440774125875i
1.8	164.633	7.16846	2.20827	35.0412783763433+4.52574492355683i
1.89	167.417	7.52688	3.79335	-51.7042162425648+31.7865178179972i
1.98	187.775	7.8853	6.91969	-24.3890879125368-107.995276994096i
2.07	141.292	8.24373	2.6058	39.9740129239826+11.8476381792919i
2.16	177.233	8.60215	2.8141	37.1999479999999-25.366667i
2.25	164.55	8.96057	3.83421	-39.8881229009692-46.6094198193447i
2.34	150.708	9.319	5.8298	-93.180141928613+4.24468009324367i
2.43	168.417	9.67742	6.65112	-41.8835632076618+97.8290733484567i
2.52	177.125	10.0358	0.517586	0.95872162365675+8.22569692355681i
2.61	175.958	10.3943	8.28695	127.392470002862+36.7638625076645i
2.7	176.725	10.7527	7.26787	77.8506180680603-86.3811756160031i
2.79	182.292	11.1111	4.18539	31.4741225078888+59.108824941561i
B02
Time	Data	FFT Freq	FFT Mag	FFT Complex			Max
0	136.659	0	275.777	4412.431823			5.75918
0.09	154.205	0.358423	4.30089	52.5319739237288-44.4497593415905i
0.18	131.568	0.716846	2.95811	-26.7044170650136+39.0766192946255i
0.27	151.534	1.07527	1.64532	4.3820612456447-25.9578248577008i
0.36	135.318	1.43369	2.20205	-12.9308547192889-32.7741576312844i
0.45	125.068	1.79211	4.53045	54.5022577089913-47.7900751089859i
0.54	159.682	2.15054	2.4227	7.33067936433003+38.0636756144875i
0.63	134.159	2.50896	2.63096	-2.84591437128701-41.9990365820163i
0.72	137.182	2.86738	3.04788	-46.8863839999999+13.4090890000002i
0.81	140.659	3.22581	5.01599	31.7562190849789+73.7057819848695i
0.9	148.591	3.58423	2.87386	-31.8048971828517-33.2080969494683i
0.99	143.364	3.94265	4.32514	49.3023933308334-48.5614700118288i
1.08	132.875	4.30108	5.75918	-19.4554972807112-90.0696296312844i
1.17	136.33	4.6595	2.07774	-9.91854744901049-31.7297153295727i
1.26	151.023	5.01792	4.62008	-73.9123091164646-1.14962526933012i
1.35	140.023	5.37634	0.296413	0.562260526120159+4.70915565626646i
1.44	114.125	5.73477	0.552559	8.84094499999992
1.53	135.727	6.09319	0.296413	0.562260526120124-4.70915565626643i
1.62	126.875	6.45161	4.62008	-73.9123091164647+1.14962526933022i
1.71	129.239	6.81004	2.07774	-9.91854744901042+31.7297153295728i
1.8	143.08	7.16846	5.75918	-19.455497280711+90.0696296312844i
1.89	135.159	7.52688	4.32514	49.3023933308336+48.5614700118287i
1.98	126.545	7.8853	2.87386	-31.8048971828517+33.2080969494683i
2.07	122.761	8.24373	5.01599	31.7562190849787-73.7057819848695i
2.16	144.875	8.60215	3.04788	-46.8863839999999-13.4090890000002i
2.25	139.375	8.96057	2.63096	-2.84591437128693+41.9990365820163i
2.34	143.023	9.319	2.4227	7.33067936432991-38.0636756144876i
2.43	150.227	9.67742	4.53045	54.5022577089915+47.7900751089857i
2.52	137.761	10.0358	2.20205	-12.9308547192889+32.7741576312844i
2.61	127.67	10.3943	1.64532	4.38206124564475+25.9578248577009i
2.7	141.455	10.7527	2.95811	-26.7044170650137-39.0766192946256i
2.79	136.295	11.1111	4.30089	52.5319739237289+44.4497593415905i
B05
Time	Data	FFT Freq	FFT Mag	FFT Complex			Max
0	84.9265	0	193.698	3099.161833			9.52009
0.09	87.6838	0.358423	9.52009	-145.090707950391+46.3735080905869i
0.18	53.7132	0.716846	2.23134	3.61304321262688+35.518173423981i
0.27	89.9265	1.07527	8.2674	-43.1328766842932+125.048559152153i
0.36	83.3015	1.43369	1.37066	-8.25222584422299+20.3186637117782i
0.45	104.338	1.79211	3.63795	-57.6583459763555+7.97415785059421i
0.54	90.3088	2.15054	3.46056	34.1778338170898+43.5614280606481i
0.63	74.7647	2.50896	5.87745	92.785589799916+15.3036634510292i
0.72	114.691	2.86738	1.26516	-13.933778-14.6838070000001i
0.81	107.059	3.22581	5.31543	64.1111219294074-55.8814486732547i
0.9	93.9853	3.58423	6.11109	-90.2327689803346+37.6628124112542i
0.99	109.676	3.94265	4.14083	64.118187491216+16.6841408961891i
1.08	83.625	4.30108	3.0336	4.34048184422296-48.3430802882218i
1.17	89.2794	4.6595	6.07289	-29.3461380637351-92.6286747230112i
1.26	104.213	5.01792	5.71831	-63.057984049382-66.2921822254127i
1.35	124.897	5.37634	3.40551	54.1543294542353-6.02254895445645i
1.44	84.9338	5.73477	7.16912	-114.705901
1.53	122.125	6.09319	3.40551	54.1543294542354+6.02254895445617i
1.62	116.154	6.45161	5.71831	-63.0579840493819+66.2921822254128i
1.71	108.956	6.81004	6.07289	-29.3461380637348+92.6286747230113i
1.8	89.9853	7.16846	3.0336	4.34048184422305+48.3430802882217i
1.89	115.618	7.52688	4.14083	64.118187491216-16.6841408961892i
1.98	97.3235	7.8853	6.11109	-90.2327689803348-37.662812411254i
2.07	99.1176	8.24373	5.31543	64.1111219294077+55.8814486732545i
2.16	84.0441	8.60215	1.26516	-13.933778+14.6838070000001i
2.25	91.2647	8.96057	5.87745	92.7855897999162-15.3036634510294i
2.34	95.5221	9.319	3.46056	34.1778338170896-43.5614280606482i
2.43	96.6838	9.67742	3.63795	-57.6583459763554-7.97415785059395i
2.52	113.64	10.0358	1.37066	-8.25222584422301-20.3186637117781i
2.61	93.4412	10.3943	8.2674	-43.1328766842934-125.048559152153i
2.7	101.86	10.7527	2.23134	3.61304321262678-35.5181734239812i
2.79	92.1029	11.1111	9.52009	-145.090707950391-46.3735080905865i
B06
Time	Data	FFT Freq	FFT Mag	FFT Complex			Max
0	13.275	0	115.256	1844.100096			10.9006
0.09	63.875	0.358423	9.87219	-135.530612483248+81.1249995107933i
0.18	61.7	0.716846	10.9006	-141.741701035525-101.625984918021i
0.27	52.375	1.07527	6.06784	-62.6887290933346-74.1329491458725i
0.36	60.075	1.43369	5.10944	-80.3560323681059-15.0383756278467i
0.45	46.375	1.79211	4.86717	35.8199710801613-69.1477643068913i
0.54	78.95	2.15054	8.81955	-104.839372867566-94.4537424452213i
0.63	52.3	2.50896	1.89622	14.0332573776924-26.899030385446i
0.72	67.275	2.86738	3.87483	-49.2749039999999-37.625i
0.81	41.2	3.22581	7.65045	-107.828365857375+57.9359997934019i
0.9	57.975	3.58423	9.63311	-40.5039834677612-148.712434522838i
0.99	41.9	3.94265	5.1579	35.0374073664019-74.7193849008353i
1.08	46.55	4.30108	2.50047	9.9060803681059+38.7616723721532i
1.17	95.25	4.6595	3.63438	-15.2441686293249-56.1163078789832i
1.26	48.175	5.01792	10.6262	-164.114894629149+44.415371004363i
1.35	60.25	5.37634	5.76553	92.0013362390258+6.74848355047406i
1.44	31.325	5.73477	0.709381	11.3500960000001
1.53	75.625	6.09319	5.76553	92.0013362390257-6.74848355047456i
1.62	61.075	6.45161	10.6262	-164.114894629149-44.415371004363i
1.71	66.825	6.81004	3.63438	-15.2441686293245+56.1163078789832i
1.8	83.575	7.16846	2.50047	9.90608036810588-38.7616723721533i
1.89	69.425	7.52688	5.1579	35.0374073664022+74.7193849008351i
1.98	58.75	7.8853	9.63311	-40.5039834677609+148.712434522838i
2.07	82.975	8.24373	7.65045	-107.828365857375-57.9359997934016i
2.16	90.125	8.60215	3.87483	-49.2749039999999+37.625i
2.25	37.65	8.96057	1.89622	14.0332573776926+26.8990303854458i
2.34	76.95	9.319	8.81955	-104.839372867566+94.4537424452214i
2.43	70.35	9.67742	4.86717	35.8199710801616+69.1477643068912i
2.52	47.025	10.0358	5.10944	-80.3560323681058+15.0383756278468i
2.61	47.6	10.3943	6.06784	-62.6887290933342+74.1329491458728i
2.7	44.925	10.7527	10.9006	-141.741701035524+101.625984918021i
2.79	12.4	11.1111	9.87219	-135.530612483248-81.1249995107928i
B07
Time	Data	FFT Freq	FFT Mag	FFT Complex			Max
0	95.625	0	206.062	3296.999938			11.994
0.09	102.279	0.358423	3.34015	-44.0759079284803+30.2225899003728i
0.18	122.029	0.716846	5.21697	39.2607189505105+73.6619790150018i
0.27	87.9135	1.07527	3.89586	-62.1340875314176-4.98569951392244i
0.36	84.875	1.43369	4.67344	-3.88606518592549-74.6739463875253i
0.45	86.4327	1.79211	5.82655	87.8159514368696-31.2926861562747i
0.54	127.24	2.15054	4.98769	-23.4567931560506-76.2777524550791i
0.63	69.4039	2.50896	0.470911	-5.83639813265337-4.76510461673836i
0.72	125.442	2.86738	2.28358	-28.4902940000002+22.8751859999999i
0.81	92.7211	3.22581	7.70974	-112.31032681444-51.0202877484334i
0.9	82.3173	3.58423	3.556	24.1835235499636+51.5006393721757i
0.99	115.837	3.94265	8.51974	37.927231322706+130.933365376256i
1.08	107.375	4.30108	3.49403	54.0014831859254-14.4623363875254i
1.17	117.875	4.6595	8.86984	-140.478131314907-20.1605572934687i
1.26	105.933	5.01792	6.98457	-106.987573344423+32.2865628422569i
1.35	99.25	5.37634	4.54136	70.0147649623223-19.4335025433999i
1.44	116.76	5.73477	11.994	191.90387
1.53	104.096	6.09319	4.54136	70.0147649623224+19.4335025433996i
1.62	108.702	6.45161	6.98457	-106.987573344423-32.2865628422566i
1.71	121.087	6.81004	8.86984	-140.478131314907+20.1605572934692i
1.8	102.212	7.16846	3.49403	54.0014831859254+14.4623363875253i
1.89	76.0961	7.52688	8.51974	37.9272313227056-130.933365376256i
1.98	100.538	7.8853	3.556	24.1835235499634-51.5006393721759i
2.07	97.7115	8.24373	7.70974	-112.31032681444+51.0202877484336i
2.16	103.692	8.60215	2.28358	-28.4902940000002-22.8751859999999i
2.25	88.8461	8.96057	0.470911	-5.83639813265334+4.76510461673825i
2.34	145.24	9.319	4.98769	-23.4567931560505+76.2777524550791i
2.43	95.0096	9.67742	5.82655	87.8159514368696+31.2926861562744i
2.52	122	10.0358	4.67344	-3.88606518592533+74.6739463875254i
2.61	96.4904	10.3943	3.89586	-62.1340875314175+4.98569951392253i
2.7	94.4711	10.7527	5.21697	39.2607189505103-73.661979015002i
2.79	101.5	11.1111	3.34015	-44.0759079284804-30.2225899003727i
B08
Time	Data	FFT Freq	FFT Mag	FFT Complex			Max
0	165.347	0	291.965	4671.444488			7.73163
0.09	149.528	0.358423	3.88412	-40.846316735905+46.8368057931106i
0.18	112.597	0.716846	6.69199	-12.0951896319586-106.386455264476i
0.27	146.653	1.07527	7.73163	18.9790728499325+122.241467112878i
0.36	124.292	1.43369	2.91873	1.53693584008362+46.6743184937648i
0.45	158.972	1.79211	6.72569	107.60878930728+0.684480262879866i
0.54	176.222	2.15054	5.97799	63.4145863077216+71.6037711415266i
0.63	136.097	2.50896	2.66575	15.0441797803877-39.9106963400077i
0.72	140.361	2.86738	4.47995	-7.83325000000017-71.2499700000001i
0.81	163.111	3.22581	1.58868	-23.4518092087899+9.80489412846751i
0.9	134.639	3.58423	4.81041	32.5860532051034+69.7280143563858i
0.99	131.042	3.94265	7.66121	84.7971250352524-88.5164751604568i
1.08	138.208	4.30108	7.40473	40.0742101599163-111.492367506235i
1.17	140.528	4.6595	3.39481	25.1035551444546-48.167906506259i
1.26	130.278	5.01792	5.96353	-37.9609938808663-87.5400480496167i
1.35	157.194	5.37634	6.19933	98.9875718273878-6.32276593421507i
1.44	129.569	5.73477	7.01389	-112.2222
1.53	158.097	6.09319	6.19933	98.9875718273878+6.32276593421472i
1.62	142.153	6.45161	5.96353	-37.9609938808661+87.5400480496169i
1.71	179.389	6.81004	3.39481	25.1035551444547+48.167906506259i
1.8	157.069	7.16846	7.40473	40.0742101599165+111.492367506235i
1.89	178.069	7.52688	7.66121	84.7971250352527+88.5164751604567i
1.98	143.889	7.8853	4.81041	32.5860532051032-69.7280143563858i
2.07	133.333	8.24373	1.58868	-23.4518092087898-9.80489412846728i
2.16	143.069	8.60215	4.47995	-7.83325000000009+71.2499700000001i
2.25	149.681	8.96057	2.66575	15.0441797803878+39.9106963400078i
2.34	142.931	9.319	5.97799	63.4145863077214-71.6037711415267i
2.43	141.333	9.67742	6.72569	107.60878930728-0.68448026288003i
2.52	137.972	10.0358	2.91873	1.53693584008358-46.6743184937647i
2.61	133.556	10.3943	7.73163	18.9790728499322-122.241467112878i
2.7	161.014	10.7527	6.69199	-12.0951896319583+106.386455264476i
2.79	135.25	11.1111	3.88412	-40.846316735905-46.8368057931105i
B09
Time	Data	FFT Freq	FFT Mag	FFT Complex			Max
0	265.211	0	504.679	8074.861878			4.10267
0.09	249.888	0.358423	3.32727	13.4121036365656+51.5191472121169i
0.18	239.316	0.716846	3.87625	26.2721225318011+56.1805245186651i
0.27	243.079	1.07527	3.01447	23.2043022014148+42.2829466138006i
0.36	247.566	1.43369	1.37748	-0.222084602002202+22.0384822030152i
0.45	242.928	1.79211	3.81047	57.8210930650727+19.3329455776212i
0.54	252.645	2.15054	1.67736	21.9502456484869+15.4419635556655i
0.63	250.171	2.50896	0.466394	1.05948597484044+7.3867119241466i
0.72	249.112	2.86738	1.98929	28.1907959999996+14.776306i
0.81	245.73	3.22581	1.34595	21.1487477473003+4.06139731205932i
0.9	251.289	3.58423	2.09934	29.7131221470238+15.6646351964315i
0.99	249.039	3.94265	1.84997	-17.9048794865627+23.5700538658278i
1.08	262.441	4.30108	4.10267	-33.7910993979977-56.2773137969848i
1.17	246.697	4.6595	1.55398	16.4999619269474+18.5997491119594i
1.26	256.743	5.01792	2.91604	-5.01434632731203-46.3863558405689i
1.35	248.243	5.37634	3.09733	21.075104934422+44.8526308099819i
1.44	248.171	5.73477	0.31538	5.04608199999984
1.53	257.803	6.09319	3.09733	21.0751049344219-44.8526308099819i
1.62	240.632	6.45161	2.91604	-5.01434632731196+46.3863558405689i
1.71	265.941	6.81004	1.55398	16.4999619269473-18.5997491119594i
1.8	252.355	7.16846	4.10267	-33.7910993979976+56.2773137969848i
1.89	251.559	7.52688	1.84997	-17.9048794865628-23.5700538658276i
1.98	252.257	7.8853	2.09934	29.7131221470237-15.6646351964315i
2.07	248.678	8.24373	1.34595	21.1487477473002-4.06139731205931i
2.16	246.039	8.60215	1.98929	28.1907959999996-14.776306i
2.25	263.599	8.96057	0.466394	1.05948597484039-7.38671192414657i
2.34	252.125	9.319	1.67736	21.9502456484868-15.4419635556655i
2.43	254.48	9.67742	3.81047	57.8210930650726-19.3329455776213i
2.52	263.178	10.0358	1.37748	-0.222084602002248-22.0384822030153i
2.61	251.862	10.3943	3.01447	23.2043022014146-42.2829466138006i
2.7	260.875	10.7527	3.87625	26.272122531801-56.1805245186651i
2.79	265.211	11.1111	3.32727	13.4121036365654-51.519147212117i
B11
Time	Data	FFT Freq	FFT Mag	FFT Complex			Max
0	98.7788	0	194.403	3110.451811			11.1671
0.09	123.769	0.358423	6.84804	-36.7984459885886+103.204463707893i
0.18	86.5673	0.716846	7.79807	87.3208629540337-89.1201322274939i
0.27	88.6731	1.07527	4.82002	50.2004318058749+58.5444724586882i
0.36	108.048	1.43369	4.98687	-50.0613973058218-62.1312762103321i
0.45	91.7308	1.79211	3.27654	52.2890491016304-3.76791348979169i
0.54	70.2404	2.15054	1.73741	-27.4066501606842+4.65096621383154i
0.63	101.625	2.50896	2.99662	38.8622060986511-28.0809507132142i
0.72	75.5769	2.86738	3.90713	56.336486-27.096161i
0.81	95.5481	3.22581	7.22184	12.4178298942246-114.880253650591i
0.9	95.6346	3.58423	6.55832	87.6472571759561+57.6968826871568i
0.99	69.1923	3.94265	11.1671	-128.411409753958-124.237148617026i
1.08	111.731	4.30108	3.59325	-43.2078906941782+37.9264637896679i
1.17	92.9519	4.6595	3.68208	-28.7061616023409+51.4463553678336i
1.26	77.6346	5.01792	7.21826	42.5155580306941-107.381955754168i
1.35	97.9423	5.37634	5.57357	-9.93040355549338+88.622470806896i
1.44	105.038	5.73477	9.72898	-155.663607
1.53	87.1539	6.09319	5.57357	-9.93040355549368-88.622470806896i
1.62	112.798	6.45161	7.21826	42.5155580306944+107.381955754168i
1.71	155.923	6.81004	3.68208	-28.7061616023411-51.4463553678336i
1.8	86.4135	7.16846	3.59325	-43.2078906941782-37.9264637896679i
1.89	124.5	7.52688	11.1671	-128.411409753958+124.237148617026i
1.98	91.8077	7.8853	6.55832	87.647257175956-57.696882687157i
2.07	98.9038	8.24373	7.22184	12.4178298942248+114.880253650591i
2.16	80.7211	8.60215	3.90713	56.3364860000001+27.096161i
2.25	111.635	8.96057	2.99662	38.8622060986511+28.0809507132142i
2.34	85.2788	9.319	1.73741	-27.4066501606842-4.65096621383134i
2.43	93.1923	9.67742	3.27654	52.2890491016304+3.76791348979158i
2.52	100.558	10.0358	4.98687	-50.0613973058217+62.1312762103321i
2.61	102.788	10.3943	4.82002	50.2004318058747-58.5444724586883i
2.7	90.5673	10.7527	7.79807	87.3208629540339+89.1201322274938i
2.79	97.5288	11.1111	6.84804	-36.7984459885889-103.204463707893i
B12
Time	Data	FFT Freq	FFT Mag	FFT Complex			Max
0	75.5046	0	121.299	1940.791691			8.40605
0.09	62.7222	0.358423	3.0496	27.7293824418247+40.1483372773771i
0.18	56.6759	0.716846	1.03847	11.9706055583543-11.5231401828235i
0.27	52.3287	1.07527	2.60243	29.5993368039215+29.2861197272524i
0.36	67.7917	1.43369	7.66705	114.056770608551+45.1627690582717i
0.45	45.3241	1.79211	6.05512	-96.5543801629203+7.96046240243108i
0.54	64.1852	2.15054	1.54368	-2.7268894966635+24.5479385804128i
0.63	53.838	2.50896	0.996931	2.77235996752286-15.7081301954571i
0.72	54.5509	2.86738	6.57307	50.2222609999999-92.4027379999999i
0.81	93.0417	3.22581	3.21125	21.2758595495995+46.768034888622i
0.9	43.0092	3.58423	2.17821	4.59096142270997-34.547593975469i
0.99	61.1574	3.94265	6.68823	106.353996899056+11.845934143137i
1.08	38.7361	4.30108	5.33474	-66.2882146085506-53.7724729417281i
1.17	49.963	4.6595	2.16128	-32.8826045010186+10.7027683085818i
1.26	61.4398	5.01792	8.40605	55.0913505155995+122.696019261295i
1.35	60.4583	5.37634	3.11931	10.0764090020142-48.8811847979207i
1.44	66.9583	5.73477	0.298897	4.78234699999985
1.53	77.037	6.09319	3.11931	10.0764090020143+48.8811847979207i
1.62	58.6805	6.45161	8.40605	55.0913505155992-122.696019261295i
1.71	27.4074	6.81004	2.16128	-32.8826045010186-10.7027683085816i
1.8	78.2778	7.16846	5.33474	-66.2882146085506+53.7724729417283i
1.89	58.4259	7.52688	6.68823	106.353996899056-11.8459341431373i
1.98	64.3796	7.8853	2.17821	4.59096142271006+34.547593975469i
2.07	71.9583	8.24373	3.21125	21.2758595495994-46.7680348886221i
2.16	70.6805	8.60215	6.57307	50.222261+92.4027379999999i
2.25	65.7037	8.96057	0.996931	2.77235996752295+15.7081301954572i
2.34	47.5417	9.319	1.54368	-2.7268894966635-24.5479385804128i
2.43	47.6482	9.67742	6.05512	-96.5543801629203-7.96046240243074i
2.52	59.0046	10.0358	7.66705	114.056770608551-45.1627690582719i
2.61	77.9861	10.3943	2.60243	29.5993368039214-29.2861197272525i
2.7	65.3704	10.7527	1.03847	11.9706055583542+11.5231401828235i
2.79	63.0046	11.1111	3.0496	27.7293824418246-40.1483372773772i
B13
Time	Data	FFT Freq	FFT Mag	FFT Complex			Max
0	132.856	0	248.442	3975.076935			7.1861
0.09	117.923	0.358423	4.88949	1.78813702696629-78.2113731817911i
0.18	120.26	0.716846	1.91685	-8.11159866371134+29.5775098627355i
0.27	137.76	1.07527	4.32869	68.9649139266615-6.37693813797711i
0.36	123.442	1.43369	3.16916	-27.2390042269376-42.7690741999178i
0.45	126.365	1.79211	2.29669	35.7068137261941+8.681573804177i
0.54	115.365	2.15054	1.29536	1.39022101994934+20.6790070949158i
0.63	120.221	2.50896	7.1861	39.237288817875+108.075338475074i
0.72	130.721	2.86738	3.05893	48.115418+8.96151699999996i
0.81	145.519	3.22581	2.5383	-38.7252785572389+12.2375859801311i
0.9	123.279	3.58423	4.91199	40.3713932565628+67.4300814204919i
0.99	127.471	3.94265	1.36902	19.4238181253378+10.1248334337514i
1.08	146.587	4.30108	1.55357	-0.722543773062423+24.846653800082i
1.17	137.692	4.6595	2.85237	-45.0573239456236-7.25613105491165i
1.26	117.096	5.01792	3.43415	29.9654643871992-46.0561838116882i
1.35	110.269	5.37634	1.15309	-12.030753120172-13.9873062232433i
1.44	124.192	5.73477	1.86538	-29.8460990000001
1.53	114.856	6.09319	1.15309	-12.0307531201719+13.9873062232435i
1.62	124.442	6.45161	3.43415	29.9654643871993+46.0561838116883i
1.71	126.394	6.81004	2.85237	-45.0573239456236+7.25613105491188i
1.8	117.346	7.16846	1.55357	-0.722543773062448-24.846653800082i
1.89	127.019	7.52688	1.36902	19.4238181253377-10.1248334337513i
1.98	115.952	7.8853	4.91199	40.3713932565626-67.4300814204919i
2.07	124.154	8.24373	2.5383	-38.725278557239-12.2375859801309i
2.16	110.423	8.60215	3.05893	48.115418-8.96151699999996i
2.25	118.558	8.96057	7.1861	39.2372888178746-108.075338475075i
2.34	130.048	9.319	1.29536	1.39022101994929-20.6790070949158i
2.43	119.087	9.67742	2.29669	35.706813726194-8.68157380417715i
2.52	124.798	10.0358	3.16916	-27.2390042269375+42.7690741999178i
2.61	108.817	10.3943	4.32869	68.9649139266616+6.37693813797685i
2.7	115.808	10.7527	1.91685	-8.11159866371136-29.5775098627355i
2.79	140.356	11.1111	4.88949	1.78813702696648+78.2113731817911i
B16
Time	Data	FFT Freq	FFT Mag	FFT Complex			Max
0	142.048	0	251.315	4021.039642			39.3895
0.09	624.625	0.358423	31.0672	470.933661767004-159.078231462875i
0.18	126.508	0.716846	35.2469	542.481249599209-154.122504957924i
0.27	105.367	1.07527	39.3895	533.269980404039-335.878977248668i
0.36	97.3583	1.43369	37.4664	488.273560189569-347.769858167343i
0.45	85.675	1.79211	35.2532	301.347999421144-476.804697919823i
0.54	97.8333	2.15054	31.6841	163.921364415082-479.711467017302i
0.63	121.475	2.50896	32.5189	59.4120125319602-516.899462902569i
0.72	117.283	2.86738	32.4858	21.7897029999996-519.316651i
0.81	105.067	3.22581	27.5829	-32.500797676101-440.127994149328i
0.9	124.908	3.58423	33.0086	-200.500274139804-488.598950662163i
0.99	110.5	3.94265	35.441	-311.819647862483-473.626291885817i
1.08	106.7	4.30108	28.4106	-331.027468189569-311.536520167343i
1.17	130.15	4.6595	31.4113	-359.759368135642-350.941567237925i
1.26	114.717	5.01792	27.0511	-402.943355874487-158.009988602786i
1.35	124.433	5.37634	28.3897	-447.565968449924-77.5477587328953i
1.44	115.383	5.73477	29.1329	-466.126864
1.53	104.8	6.09319	28.3897	-447.565968449923+77.5477587328958i
1.62	111.917	6.45161	27.0511	-402.943355874487+158.009988602786i
1.71	88.8917	6.81004	31.4113	-359.759368135642+350.941567237925i
1.8	108.517	7.16846	28.4106	-331.027468189569+311.536520167343i
1.89	115.583	7.52688	35.441	-311.819647862483+473.626291885818i
1.98	100.4	7.8853	33.0086	-200.500274139804+488.598950662164i
2.07	108.342	8.24373	27.5829	-32.5007976761006+440.127994149328i
2.16	114.408	8.60215	32.4858	21.7897030000002+519.316651i
2.25	117.617	8.96057	32.5189	59.4120125319607+516.899462902569i
2.34	84.6417	9.319	31.6841	163.921364415082+479.711467017302i
2.43	98.025	9.67742	35.2532	301.347999421145+476.804697919823i
2.52	97.925	10.0358	37.4664	488.273560189569+347.769858167343i
2.61	97.9334	10.3943	39.3895	533.26998040404+335.878977248668i
2.7	116.908	10.7527	35.2469	542.481249599209+154.122504957924i
2.79	105.1	11.1111	31.0672	470.933661767004+159.078231462874i
B18
Time	Data	FFT Freq	FFT Mag	FFT Complex			Max
0	179.458	0	338.619	5417.902709			9.02452
0.09	168.347	0.358423	9.02452	88.365478934873-114.195837753929i
0.18	192.931	0.716846	5.42578	-86.2929825194103+9.48340550919413i
0.27	164.028	1.07527	7.99812	108.727864721054-67.48747914617i
0.36	187.153	1.43369	2.99785	11.6282023229274-46.5347946297556i
0.45	179.014	1.79211	3.69251	52.1997880274284-27.6702677510421i
0.54	154.139	2.15054	8.5534	15.181297540462+136.009838850004i
0.63	175.542	2.50896	0.694701	-2.50995296949657+10.8281255471895i
0.72	193.292	2.86738	4.21861	-44.1666249999998+51.0416260000002i
0.81	164.194	3.22581	2.59433	27.8806101425975-30.7521207624786i
0.9	198.556	3.58423	6.13791	-63.6997209084591-74.7453127972135i
0.99	190.778	3.94265	8.2473	-69.5138286201824+112.162483406508i
1.08	157.056	4.30108	4.15705	-24.1003703229273+61.9929153702445i
1.17	168.583	4.6595	3.44501	24.0222499045986-49.6101956158446i
1.26	178.375	5.01792	1.54681	23.2003218874076+8.61716986197624i
1.35	162.25	5.37634	2.85408	45.3834618591274-5.06505569082227i
1.44	145.139	5.73477	7.00954	112.152709
1.53	141.861	6.09319	2.85408	45.3834618591276+5.06505569082226i
1.62	151.792	6.45161	1.54681	23.2003218874076-8.61716986197639i
1.71	155.931	6.81004	3.44501	24.0222499045987+49.6101956158447i
1.8	180.75	7.16846	4.15705	-24.1003703229275-61.9929153702444i
1.89	159.611	7.52688	8.2473	-69.5138286201828-112.162483406508i
1.98	166.028	7.8853	6.13791	-63.699720908459+74.7453127972137i
2.07	167.903	8.24373	2.59433	27.8806101425975+30.7521207624785i
2.16	159.208	8.60215	4.21861	-44.1666249999999-51.0416260000002i
2.25	179.639	8.96057	0.694701	-2.50995296949666-10.8281255471895i
2.34	186.153	9.319	8.5534	15.1812975404618-136.009838850004i
2.43	156.194	9.67742	3.69251	52.1997880274282+27.670267751042i
2.52	158.375	10.0358	2.99785	11.6282023229274+46.5347946297556i
2.61	139.667	10.3943	7.99812	108.727864721054+67.4874791461698i
2.7	176.625	10.7527	5.42578	-86.2929825194104-9.48340550919406i
2.79	179.333	11.1111	9.02452	88.3654789348733+114.195837753929i
B19
Time	Data	FFT Freq	FFT Mag	FFT Complex			Max
0	253.625	0	506.367	8101.875			11.6882
0.09	256.875	0.358423	11.6882	153.836433640802-106.337963451938i
0.18	277.125	0.716846	4.01337	-60.6508905448599-21.0926808228435i
0.27	294.125	1.07527	6.51647	19.8235718800709-102.361645338104i
0.36	251.75	1.43369	2.57616	9.67580726784981-40.0668334192694i
0.45	251.625	1.79211	0.616913	9.80094811539152-1.1706207328398i
0.54	275.75	2.15054	1.9653	-19.228511961023-24.8804521981442i
0.63	252.375	2.50896	10.0083	-141.106513434303+75.7054902646789i
0.72	274	2.86738	2.77005	41.75-14.875i
0.81	245	3.22581	8.997	-70.5242333800415+125.492989592261i
0.9	252.125	3.58423	5.07407	66.6775197811212-46.3154810406887i
0.99	262	3.94265	6.77877	-18.4263100476682+106.883586733522i
1.08	255.25	4.30108	11.2586	146.32419273215-105.06683341927i
1.17	260.875	4.6595	4.75545	-49.5855115755858+57.7108520914875i
1.26	251.375	5.01792	4.7253	-70.7981172752384-26.527709665388i
1.35	200.125	5.37634	2.82479	-42.8183851986652+14.4678258388744i
1.44	271	5.73477	4.03906	64.625
1.53	255.625	6.09319	2.82479	-42.8183851986651-14.4678258388741i
1.62	201.75	6.45161	4.7253	-70.7981172752384+26.527709665388i
1.71	243.75	6.81004	4.75545	-49.585511575586-57.7108520914872i
1.8	246.375	7.16846	11.2586	146.32419273215+105.066833419269i
1.89	243.5	7.52688	6.77877	-18.4263100476686-106.883586733522i
1.98	251	7.8853	5.07407	66.6775197811213+46.3154810406885i
2.07	236.625	8.24373	8.997	-70.5242333800419-125.492989592261i
2.16	271.625	8.60215	2.77005	41.75+14.875i
2.25	252.375	8.96057	10.0083	-141.106513434303-75.7054902646786i
2.34	263.125	9.319	1.9653	-19.2285119610229+24.8804521981442i
2.43	250.875	9.67742	0.616913	9.8009481153913+1.17062073283955i
2.52	238.875	10.0358	2.57616	9.67580726784995+40.0668334192696i
2.61	250.875	10.3943	6.51647	19.823571880071+102.361645338104i
2.7	248.5	10.7527	4.01337	-60.6508905448598+21.0926808228437i
2.79	262	11.1111	11.6882	153.836433640802+106.337963451937i
B20
Time	Data	FFT Freq	FFT Mag	FFT Complex			Max
0	91.3834	0	177.752	2844.033385			4.61472
0.09	81.075	0.358423	2.54494	-31.8232818818213+25.4032541887255i
0.18	83.3666	0.716846	2.35396	-15.2837169128417+34.4228785603564i
0.27	82.775	1.07527	2.62691	19.7830840294565+37.0836389004388i
0.36	81.575	1.43369	1.87392	-19.2588618098214-22.9795557975757i
0.45	85.7416	1.79211	2.18584	-18.4387471471142+29.7178918424874i
0.54	92.0084	2.15054	3.08945	43.2611669807582-23.9146079813261i
0.63	74.625	2.50896	0.800723	-4.31973223866929+12.0613479394219i
0.72	94.7333	2.86738	0.21119	2.81670900000006-1.8665759999999i
0.81	88.2	3.22581	1.42246	-5.00552507435943+22.2021157767576i
0.9	87.7167	3.58423	4.57104	-62.9418251878792-37.2464966897652i
0.99	110.558	3.94265	4.19604	63.6042614897706+21.4900191247893i
1.08	86.8666	4.30108	4.61472	64.1089598098214-36.6295797975758i
1.17	84.7667	4.6595	1.64671	-18.8105275237652+18.4485270994348i
1.26	87.5417	5.01792	2.44487	-39.0688248800372+1.95768985191717i
1.35	82.5	5.37634	3.46018	54.4772683465026-9.86321705724513i
1.44	83.95	5.73477	0.877087	14.0333850000002
1.53	107.083	6.09319	3.46018	54.4772683465026+9.86321705724501i
1.62	86.0917	6.45161	2.44487	-39.0688248800373-1.95768985191715i
1.71	88.25	6.81004	1.64671	-18.8105275237652-18.4485270994347i
1.8	89.4083	7.16846	4.61472	64.1089598098215+36.6295797975757i
1.89	97.4667	7.52688	4.19604	63.6042614897706-21.4900191247895i
1.98	86.9916	7.8853	4.57104	-62.9418251878791+37.2464966897654i
2.07	86.875	8.24373	1.42246	-5.00552507435943-22.2021157767575i
2.16	99.1083	8.60215	0.21119	2.81670900000006+1.8665759999999i
2.25	73.6583	8.96057	0.800723	-4.31973223866928-12.0613479394219i
2.34	95.9667	9.319	3.08945	43.2611669807583+23.9146079813259i
2.43	96.975	9.67742	2.18584	-18.4387471471143-29.7178918424873i
2.52	88.9	10.0358	1.87392	-19.2588618098213+22.9795557975758i
2.61	90.4416	10.3943	2.62691	19.7830840294564-37.0836389004389i
2.7	93.425	10.7527	2.35396	-15.2837169128418-34.4228785603564i
2.79	84.0084	11.1111	2.54494	-31.8232818818214-25.4032541887255i
C01
Time	Data	FFT Freq	FFT Mag	FFT Complex			Max
0	152.029	0	258.649	4138.382568			10.3932
0.09	96.8677	0.358423	3.56415	-11.8872671294497+55.7736453937859i
0.18	128.265	0.716846	2.65431	-36.7238185823669-21.3301057788236i
0.27	148.404	1.07527	2.67081	25.8647986814014+34.0164148339656i
0.36	99.1691	1.43369	4.21824	-52.3357018179924+42.6158808563464i
0.45	142.706	1.79211	1.83579	-28.5489918689515-6.90731545578671i
0.54	138.934	2.15054	3.81664	-53.0615034229246-30.2251830551209i
0.63	104.471	2.50896	3.23136	11.9833831290362-50.2938516487602i
0.72	141.801	2.86738	10.3058	152.279358-63.25006i
0.81	135.353	3.22581	9.37511	-53.0915932112414+140.291809492518i
0.9	118.463	3.58423	6.95534	64.2131873893034+90.8907399166584i
0.99	122.522	3.94265	8.09298	102.456165964957+79.1819718177102i
1.08	125.728	4.30108	10.3932	166.056283817992+8.83658285634633i
1.17	148.618	4.6595	4.12556	44.4041799384474-48.8411532007162i
1.26	112.441	5.01792	0.52949	-8.33948938401226+1.49162919295606i
1.35	114.838	5.37634	2.80425	35.7016524958002-27.1759247731148i
1.44	136.169	5.73477	0.538597	8.61755200000016
1.53	130.353	6.09319	2.80425	35.7016524958002+27.1759247731147i
1.62	115.419	6.45161	0.52949	-8.33948938401226-1.49162919295601i
1.71	133.934	6.81004	4.12556	44.4041799384476+48.8411532007163i
1.8	152.551	7.16846	10.3932	166.056283817992-8.83658285634652i
1.89	140.169	7.52688	8.09298	102.456165964957-79.1819718177104i
1.98	123.132	7.8853	6.95534	64.2131873893033-90.8907399166586i
2.07	133.809	8.24373	9.37511	-53.0915932112417-140.291809492518i
2.16	154.875	8.60215	10.3058	152.279358+63.25006i
2.25	121.757	8.96057	3.23136	11.9833831290363+50.2938516487601i
2.34	109.713	9.319	3.81664	-53.0615034229245+30.225183055121i
2.43	125.059	9.67742	1.83579	-28.5489918689515+6.90731545578686i
2.52	150.566	10.0358	4.21824	-52.3357018179924-42.6158808563463i
2.61	148.243	10.3943	2.67081	25.8647986814013-34.0164148339656i
2.7	114.243	10.7527	2.65431	-36.7238185823668+21.3301057788236i
2.79	117.779	11.1111	3.56415	-11.8872671294498-55.7736453937859i
C02
Time	Data	FFT Freq	FFT Mag	FFT Complex			Max
0	149.153	0	290.708	4651.33325			12.1667
0.09	191.417	0.358423	10.785	127.955139922241+115.777026802093i
0.18	145.861	0.716846	3.13333	-48.1357046040818-14.0108967924992i
0.27	125.083	1.07527	8.94008	24.6280020137565-140.905199796866i
0.36	178.625	1.43369	5.81472	55.9035201423666-74.3666853323424i
0.45	139.792	1.79211	1.53469	-13.2314755797889+20.685157363095i
0.54	152.056	2.15054	5.34319	61.666269172009+59.2113474457855i
0.63	103.736	2.50896	12.0755	112.149135474049-157.327784157846i
0.72	141	2.86738	4.53392	31.5278019999998-65.3332799999998i
0.81	126.889	3.22581	3.78732	54.3747027002522+26.7468466347528i
0.9	172.417	3.58423	10.251	-150.13967247362-66.0262735470987i
0.99	131.028	3.94265	6.59974	-1.52998476280796-105.584781782275i
1.08	132.111	4.30108	2.99474	-39.3202081423664+27.3833146676574i
1.17	115.042	4.6595	6.77257	-107.681607566331+12.1156298440919i
1.26	154.931	5.01792	9.05267	-139.057640094307-40.5262257853834i
1.35	144.972	5.37634	5.53412	-5.66391220137061+88.3645943810183i
1.44	125.278	5.73477	12.1667	194.66669
1.53	131.889	6.09319	5.53412	-5.66391220137104-88.3645943810182i
1.62	143.653	6.45161	9.05267	-139.057640094307+40.5262257853835i
1.71	126.889	6.81004	6.77257	-107.681607566331-12.1156298440916i
1.8	138.458	7.16846	2.99474	-39.3202081423665-27.3833146676574i
1.89	160.431	7.52688	6.59974	-1.52998476280792+105.584781782275i
1.98	129.472	7.8853	10.251	-150.13967247362+66.0262735470989i
2.07	153.667	8.24373	3.78732	54.374702700252-26.7468466347528i
2.16	202.347	8.60215	4.53392	31.5278019999999+65.3332799999998i
2.25	148.361	8.96057	12.0755	112.14913547405+157.327784157846i
2.34	161.375	9.319	5.34319	61.6662691720088-59.2113474457858i
2.43	149.222	9.67742	1.53469	-13.2314755797889-20.6851573630948i
2.52	160.292	10.0358	5.81472	55.9035201423667+74.3666853323423i
2.61	133.014	10.3943	8.94008	24.6280020137568+140.905199796866i
2.7	135.972	10.7527	3.13333	-48.1357046040818+14.0108967924991i
2.79	146.903	11.1111	10.785	127.955139922241-115.777026802093i
C05
Time	Data	FFT Freq	FFT Mag	FFT Complex			Max
0	100.933	0	177.687	2842.990325			8.08337
0.09	106.154	0.358423	1.61467	23.8190162763186-10.0045523797776i
0.18	83.0288	0.716846	3.16592	49.6201745449826+10.185041185288i
0.27	88.4519	1.07527	8.08337	129.046278872527+8.61980302543311i
0.36	77.9615	1.43369	0.805625	2.23963732961161+12.6939446473232i
0.45	98.3365	1.79211	0.985196	-6.08914598393035+14.5395605339765i
0.54	80.7692	2.15054	2.64149	41.8332390897963+6.01750927399601i
0.63	65.2308	2.50896	4.9355	78.8163547601452+4.89091160283133i
0.72	95.0288	2.86738	3.47223	-35.538452-42.701935i
0.81	92.875	3.22581	5.63243	84.8943999617078-30.2382908615086i
0.9	91.1346	3.58423	7.49202	-87.3268020914693+82.1181725815444i
0.99	102.817	3.94265	4.0487	24.6951362135617+59.8874006883537i
1.08	91.8077	4.30108	2.67473	-0.874281329611623-42.7867673526768i
1.17	77.5769	4.6595	1.81303	-24.8917039277577+14.8960371663008i
1.26	101.173	5.01792	7.67425	-86.8188715433094-86.8296515071636i
1.35	90.9038	5.37634	1.59951	23.4017998274277-10.3591688576273i
1.44	59.2212	5.73477	2.92489	-46.7981889999999
1.53	98.1538	6.09319	1.59951	23.4017998274277+10.3591688576274i
1.62	88.125	6.45161	7.67425	-86.8188715433093+86.8296515071638i
1.71	93.8846	6.81004	1.81303	-24.8917039277577-14.8960371663006i
1.8	70.5481	7.16846	2.67473	-0.874281329611551+42.7867673526768i
1.89	106.135	7.52688	4.0487	24.6951362135614-59.8874006883536i
1.98	102.788	7.8853	7.49202	-87.3268020914696-82.1181725815442i
2.07	79.2115	8.24373	5.63243	84.8943999617078+30.2382908615084i
2.16	85.7981	8.60215	3.47223	-35.538452+42.701935i
2.25	80.5865	8.96057	4.9355	78.8163547601452-4.89091160283144i
2.34	82.25	9.319	2.64149	41.8332390897961-6.01750927399618i
2.43	70.1635	9.67742	0.985196	-6.08914598393048-14.5395605339763i
2.52	99.9808	10.0358	0.805625	2.2396373296116-12.6939446473232i
2.61	83.9808	10.3943	8.08337	129.046278872527-8.61980302543344i
2.7	87.5481	10.7527	3.16592	49.6201745449825-10.1850411852882i
2.79	110.433	11.1111	1.61467	23.8190162763187+10.0045523797777i
C07
Time	Data	FFT Freq	FFT Mag	FFT Complex			Max
0	79.1705	0	175.531	2808.500028			12.5405
0.09	92.9432	0.358423	5.74485	-83.6392838725274-38.1225140755743i
0.18	62.1023	0.716846	3.03442	-45.1021186123316-17.9712861576483i
0.27	83.4432	1.07527	3.19015	-22.9466072558439+45.5936433619399i
0.36	85.4773	1.43369	4.03372	-44.1677010625466-47.0590595606588i
0.45	95.0682	1.79211	6.14009	86.2023807967021+47.1223489212199i
0.54	105.955	2.15054	3.21652	32.3314730282838+40.0406561247488i
0.63	101.466	2.50896	5.35431	81.6942707941588-25.7917887131491i
0.72	39.2273	2.86738	6.68087	-84.5454710000001-65.4091490000001i
0.81	137.909	3.22581	6.64188	-70.9641896066221+79.1038605893441i
0.9	87.6818	3.58423	6.47182	86.8740158417736-56.3499346652804i
0.99	91.2727	3.94265	8.9863	87.9767468257127-113.723453570804i
1.08	79.6023	4.30108	4.89202	-75.9232429374534+19.0318824393413i
1.17	109.364	4.6595	9.18042	-144.376832301924+27.0376208313341i
1.26	87.2045	5.01792	4.2371	58.3058097422741-34.5891689476776i
1.35	76.0227	5.37634	12.5405	33.4172826203439-197.845772811663i
1.44	83.25	5.73477	4.08238	-65.3180219999999
1.53	89.9773	6.09319	12.5405	33.4172826203444+197.845772811663i
1.62	108.818	6.45161	4.2371	58.3058097422742+34.5891689476775i
1.71	94.3068	6.81004	9.18042	-144.376832301924-27.0376208313337i
1.8	100.386	7.16846	4.89202	-75.9232429374535-19.0318824393413i
1.89	91.375	7.52688	8.9863	87.9767468257129+113.723453570804i
1.98	67.1818	7.8853	6.47182	86.8740158417738+56.3499346652803i
2.07	89.25	8.24373	6.64188	-70.9641896066224-79.1038605893439i
2.16	90.0909	8.60215	6.68087	-84.545471+65.4091490000001i
2.25	65.3182	8.96057	5.35431	81.6942707941588+25.7917887131489i
2.34	121.955	9.319	3.21652	32.3314730282838-40.0406561247487i
2.43	73.1932	9.67742	6.14009	86.2023807967021-47.1223489212202i
2.52	86.3182	10.0358	4.03372	-44.1677010625465+47.0590595606587i
2.61	69.2045	10.3943	3.19015	-22.946607255844-45.5936433619398i
2.7	87.1705	10.7527	3.03442	-45.1021186123315+17.9712861576486i
2.79	76.7955	11.1111	5.74485	-83.6392838725271+38.1225140755745i
C09
Time	Data	FFT Freq	FFT Mag	FFT Complex			Max
0	123.75	0	245.357	3925.708345			9.87069
0.09	119.25	0.358423	5.0934	71.3109488334472-39.4473168635973i
0.18	122.083	0.716846	5.74492	6.33216425590629+91.7003285535959i
0.27	134.583	1.07527	4.22345	-1.98026426644449+67.5462169869689i
0.36	112.042	1.43369	5.32471	-84.4691202745786-11.0998956544631i
0.45	117.833	1.79211	3.70017	21.1590093725565-55.2925318477286i
0.54	126.083	2.15054	1.82092	-20.2729781431409+20.9245576006653i
0.63	134.667	2.50896	0.803803	-12.7732545934294+1.49852225880087i
0.72	116.208	2.86738	7.64973	-115.875-39.4167190000001i
0.81	120.083	3.22581	8.17345	126.102562054062+34.6451953038109i
0.9	149.833	3.58423	6.15675	45.183535841359+87.5343397569257i
0.99	116.875	3.94265	9.87069	-104.291490845372-118.598114628828i
1.08	113	4.30108	7.71599	123.302496274579+6.1501043455367i
1.17	142.792	4.6595	6.39178	89.9168767560351+48.7217783072783i
1.26	117.875	5.01792	6.96797	-104.576097954124+38.6434867098566i
1.35	125.5	5.37634	4.05023	-21.4443873108551-61.1527477171776i
1.44	102.75	5.73477	0.0598966	-0.958345000000008
1.53	104.083	6.09319	4.05023	-21.4443873108548+61.1527477171777i
1.62	130.167	6.45161	6.96797	-104.576097954124-38.6434867098563i
1.71	127.708	6.81004	6.39178	89.9168767560349-48.7217783072786i
1.8	98.9583	7.16846	7.71599	123.302496274579-6.1501043455369i
1.89	127.708	7.52688	9.87069	-104.291490845372+118.598114628828i
1.98	143.625	7.8853	6.15675	45.1835358413587-87.5343397569258i
2.07	58.5833	8.24373	8.17345	126.102562054062-34.6451953038112i
2.16	128.625	8.60215	7.64973	-115.875+39.4167190000001i
2.25	121.417	8.96057	0.803803	-12.7732545934295-1.49852225880067i
2.34	121.792	9.319	1.82092	-20.2729781431411-20.9245576006654i
2.43	139.417	9.67742	3.70017	21.1590093725567+55.2925318477285i
2.52	127.917	10.0358	5.32471	-84.4691202745784+11.0998956544633i
2.61	148.208	10.3943	4.22345	-1.98026426644485-67.5462169869687i
2.7	127.667	10.7527	5.74492	6.33216425590604-91.7003285535961i
2.79	124.625	11.1111	5.0934	71.3109488334473+39.4473168635971i
C10
Time	Data	FFT Freq	FFT Mag	FFT Complex			Max
0	145.292	0	305.01	4880.166624			6.21967
0.09	147.042	0.358423	3.71317	-44.1232319749822-39.784069259165i
0.18	157.167	0.716846	5.00819	-80.1305976873689-0.274884689032106i
0.27	150.292	1.07527	4.22555	62.9223157296702-24.7331882968299i
0.36	150.792	1.43369	1.53145	24.3163538372178+3.02012534641039i
0.45	148.208	1.79211	1.58877	-21.8767004699519+12.9461762199002i
0.54	147	2.15054	3.48721	-52.5242145580592-18.8237717345339i
0.63	161.542	2.50896	1.27446	-11.426960224+16.888799896354i
0.72	159.208	2.86738	1.87941	-15.2500320000001+25.9166560000001i
0.81	171.583	3.22581	3.06578	-29.8043843510368-38.959591120215i
0.9	144.083	3.58423	2.62429	-33.0505810721787-25.8980708641763i
0.99	174.583	3.94265	2.19898	33.8797409357746-9.48961579949334i
1.08	152.958	4.30108	1.6022	12.7669581627822-22.2298746535896i
1.17	159.917	4.6595	1.7737	23.9190997980556+15.272655070309i
1.26	147.667	5.01792	6.21967	24.3720173176066+96.4840641813252i
1.35	154.375	5.37634	4.25498	12.84336855647-66.8573208892017i
1.44	142	5.73477	2.78125	-44.4999360000002
1.53	147.792	6.09319	4.25498	12.8433685564703+66.8573208892016i
1.62	154.375	6.45161	6.21967	24.3720173176064-96.4840641813254i
1.71	145.417	6.81004	1.7737	23.9190997980556-15.2726550703091i
1.8	157.875	7.16846	1.6022	12.7669581627822+22.2298746535896i
1.89	143.125	7.52688	2.19898	33.8797409357747+9.48961579949326i
1.98	165.583	7.8853	2.62429	-33.0505810721785+25.8980708641763i
2.07	162.375	8.24373	3.06578	-29.8043843510366+38.9595911202151i
2.16	163.417	8.60215	1.87941	-15.2500320000002-25.9166560000001i
2.25	148.125	8.96057	1.27446	-11.426960224-16.8887998963539i
2.34	146.333	9.319	3.48721	-52.524214558059+18.8237717345339i
2.43	153.125	9.67742	1.58877	-21.8767004699519-12.9461762199001i
2.52	129.75	10.0358	1.53145	24.3163538372178-3.02012534641039i
2.61	152.417	10.3943	4.22555	62.9223157296704+24.7331882968297i
2.7	154.333	10.7527	5.00819	-80.1305976873689+0.27488468903227i
2.79	142.417	11.1111	3.71317	-44.1232319749821+39.7840692591652i
C13
Time	Data	FFT Freq	FFT Mag	FFT Complex			Max
0	134.025	0	318.734	5099.74997			17.3264
0.09	140.5	0.358423	3.4863	-20.7474098429049+51.778840982237i
0.18	142.875	0.716846	14.1538	35.6060884202833+223.644403316127i
0.27	185.225	1.07527	4.84023	77.4434764806533+0.194398512024534i
0.36	148.4	1.43369	2.65103	-7.40381894226287+41.765259455482i
0.45	134.475	1.79211	15.2503	-231.346516394281+77.5694210366875i
0.54	121.75	2.15054	17.3264	-154.935862902486+229.884990191918i
0.63	127.125	2.50896	9.30682	-146.703268509684-25.5357052058969i
0.72	171.325	2.86738	12.7038	-187.37506+78.7749939999999i
0.81	153.925	3.22581	11.9033	14.613127431309-189.890554473191i
0.9	191.125	3.58423	5.31624	0.774759346183529-85.056286718277i
0.99	193.275	3.94265	2.44091	-36.8323661316629-12.9857814174433i
1.08	142.4	4.30108	10.8127	73.4538669422628-156.634764544518i
1.17	151.125	4.6595	14.3348	115.888457705834-197.924836972785i
1.26	180.575	5.01792	3.46208	47.2549671360195+28.9030784059321i
1.35	190.025	5.37634	1.8711	-24.1155487392643-17.7398973157363i
1.44	165.5	5.73477	4.86875	77.9000540000002
1.53	128.925	6.09319	1.8711	-24.1155487392641+17.739897315736i
1.62	155.25	6.45161	3.46208	47.2549671360194-28.9030784059322i
1.71	150.975	6.81004	14.3348	115.888457705835+197.924836972784i
1.8	158.55	7.16846	10.8127	73.4538669422631+156.634764544518i
1.89	126.875	7.52688	2.44091	-36.8323661316627+12.9857814174432i
1.98	184.075	7.8853	5.31624	0.774759346183771+85.0562867182771i
2.07	159.275	8.24373	11.9033	14.6131274313097+189.890554473191i
2.16	146.025	8.60215	12.7038	-187.37506-78.7749939999999i
2.25	190.7	8.96057	9.30682	-146.703268509683+25.5357052058974i
2.34	155.2	9.319	17.3264	-154.935862902486-229.884990191917i
2.43	152.55	9.67742	15.2503	-231.346516394282-77.5694210366866i
2.52	134.5	10.0358	2.65103	-7.40381894226289-41.7652594554819i
2.61	189.55	10.3943	4.84023	77.4434764806533-0.194398512024861i
2.7	257.25	10.7527	14.1538	35.6060884202827-223.644403316127i
2.79	136.4	11.1111	3.4863	-20.7474098429051-51.778840982237i
C15
Time	Data	FFT Freq	FFT Mag	FFT Complex			Max
0	164.775	0	364.717	5835.475006			12.9408
0.09	184.725	0.358423	7.05786	-17.1602778040154-111.614289497944i
0.18	183.95	0.716846	5.2924	30.8692605149814+78.8513353763379i
0.27	167.6	1.07527	9.94287	-111.334087862134+113.635513847169i
0.36	189	1.43369	3.74293	-25.0698798992626-54.38699032366i
0.45	190.05	1.79211	4.28225	-50.0384617678442-46.8037499856056i
0.54	175.275	2.15054	4.02936	47.6825117537481-43.3903060651292i
0.63	198.875	2.50896	4.57855	12.6043463348201+72.1643045179732i
0.72	194.5	2.86738	8.25619	-129.575012-25.6999819999999i
0.81	194.15	3.22581	12.9408	70.6154077894685-194.639536739727i
0.9	189.575	3.58423	4.12072	33.4279493658769+56.8290321710783i
0.99	187.35	3.94265	5.97086	-60.5139322076665+73.924092043712i
1.08	192.575	4.30108	7.35471	-117.630132100737+3.26309367634018i
1.17	164.325	4.6595	0.170217	-1.17173168386935+2.45852105449543i
1.26	192.625	5.01792	4.12942	55.1202543653936-36.4293263874547i
1.35	191.775	5.37634	1.90352	-24.8013107987589+17.6770344223655i
1.44	187.5	5.73477	0.704687	11.2749940000003
1.53	189.5	6.09319	1.90352	-24.8013107987587-17.6770344223655i
1.62	203.975	6.45161	4.12942	55.1202543653936+36.4293263874547i
1.71	182.475	6.81004	0.170217	-1.1717316838695-2.45852105449561i
1.8	151.125	7.16846	7.35471	-117.630132100738-3.26309367634011i
1.89	163.025	7.52688	5.97086	-60.5139322076667-73.924092043712i
1.98	197.375	7.8853	4.12072	33.4279493658768-56.8290321710782i
2.07	164.125	8.24373	12.9408	70.615407789469+194.639536739727i
2.16	116	8.60215	8.25619	-129.575012+25.6999819999999i
2.25	191.475	8.96057	4.57855	12.6043463348201-72.1643045179731i
2.34	200.15	9.319	4.02936	47.6825117537482+43.3903060651292i
2.43	176.85	9.67742	4.28225	-50.038461767844+46.8037499856057i
2.52	201.425	10.0358	3.74293	-25.0698798992625+54.3869903236599i
2.61	191.65	10.3943	9.94287	-111.334087862135-113.635513847169i
2.7	183.55	10.7527	5.2924	30.8692605149813-78.8513353763379i
2.79	174.15	11.1111	7.05786	-17.1602778040152+111.614289497944i
C16
Time	Data	FFT Freq	FFT Mag	FFT Complex			Max
0	98.1923	0	203.902	3262.432678			5.58123
0.09	101.913	0.358423	3.29768	-19.5709154592364+48.9989572497235i
0.18	99.1635	0.716846	4.94185	-37.4933907164862-69.6150479016443i
0.27	97.0481	1.07527	3.31499	49.8503289559965+18.1156296251609i
0.36	96.9231	1.43369	2.10671	33.7073530652679-3.2335360566826E-002i
0.45	99.8077	1.79211	4.87127	50.3249037726425+59.5155924448918i
0.54	103.433	2.15054	1.72268	18.9688562722278-19.9973990450199i
0.63	112.087	2.50896	2.85558	-45.6892703222354-8.96326641501135E-002i
0.72	105.231	2.86738	3.82096	13.7982199999999+59.5578019999999i
0.81	83.2692	3.22581	1.13383	14.0911492471109+11.4255645423699i
0.9	101.106	3.58423	1.92102	-7.85207070538121-29.7164618145031i
0.99	115.192	3.94265	2.98939	-8.53754425699044+47.062043731062i
1.08	92.7596	4.30108	5.58123	-14.4574770652678+88.1215966394332i
1.17	100.192	4.6595	5.55692	-51.5600072282474-72.4340082160467i
1.26	84.8654	5.01792	3.7751	16.9535091496394+57.9735053288724i
1.35	93.2308	5.37634	3.53718	-55.83149270904+9.2642573288656i
1.44	106.558	5.73477	2.10517	-33.6826780000001
1.53	94.4135	6.09319	3.53718	-55.83149270904-9.26425732886548i
1.62	119.548	6.45161	3.7751	16.9535091496393-57.9735053288724i
1.71	97.625	6.81004	5.55692	-51.5600072282473+72.434008216047i
1.8	121.356	7.16846	5.58123	-14.4574770652679-88.1215966394331i
1.89	106.952	7.52688	2.98939	-8.53754425699066-47.062043731062i
1.98	98.8365	7.8853	1.92102	-7.85207070538113+29.7164618145031i
2.07	124.712	8.24373	1.13383	14.0911492471108-11.4255645423699i
2.16	101.875	8.60215	3.82096	13.7982199999999-59.5578019999999i
2.25	110.471	8.96057	2.85558	-45.6892703222355+8.9632664150213E-002i
2.34	102.365	9.319	1.72268	18.968856272228+19.9973990450199i
2.43	92.9519	9.67742	4.87127	50.3249037726422-59.5155924448919i
2.52	91.1923	10.0358	2.10671	33.7073530652679+3.23353605667478E-002i
2.61	97.2308	10.3943	3.31499	49.8503289559964-18.1156296251611i
2.7	90.9711	10.7527	4.94185	-37.493390716486+69.6150479016445i
2.79	120.962	11.1111	3.29768	-19.5709154592365-48.9989572497236i
C17
Time	Data	FFT Freq	FFT Mag	FFT Complex			Max
0	180.569	0	340.337	5445.388916			8.41025
0.09	179.319	0.358423	3.7377	57.6512026914379+15.8986412373738i
0.18	168.944	0.716846	0.608985	2.94232801130003+9.28890005382643i
0.27	184.111	1.07527	1.24522	13.2755616940746+14.8561911618389i
0.36	162.597	1.43369	7.49876	89.9225107219393-79.4303515679838i
0.45	155.778	1.79211	0.957583	12.0444206377596-9.46968938562178i
0.54	167.25	2.15054	3.11662	-48.7494686473947+10.4929454663474i
0.63	168.75	2.50896	3.20095	37.4868327338334+34.896127525761i
0.72	170.153	2.86738	2.50466	39.8194900000001+4.51394999999979i
0.81	200.319	3.22581	3.97505	-25.1783772571613+58.4046985241855i
0.9	157.389	3.58423	3.24764	1.49466238294393+51.9406965768367i
0.99	159.958	3.94265	2.15388	26.1949370488694-22.3933466217611i
1.08	170.528	4.30108	8.41025	-60.2002187219395-120.347039567984i
1.17	158.431	4.6595	2.56029	36.3700050824554-18.8501291951746i
1.26	169.25	5.01792	5.05898	62.979226253151+50.8477351643159i
1.35	158.278	5.37634	4.75725	-71.9556706312687-24.820034885076i
1.44	169.833	5.73477	0.960072	-15.3611440000004
1.53	172.917	6.09319	4.75725	-71.9556706312687+24.8200348850762i
1.62	177.681	6.45161	5.05898	62.9792262531509-50.847735164316i
1.71	161.111	6.81004	2.56029	36.3700050824554+18.8501291951746i
1.8	178.056	7.16846	8.41025	-60.2002187219394+120.347039567984i
1.89	147.139	7.52688	2.15388	26.1949370488694+22.3933466217612i
1.98	169.597	7.8853	3.24764	1.49466238294388-51.9406965768367i
2.07	167.972	8.24373	3.97505	-25.1783772571615-58.4046985241853i
2.16	175.583	8.60215	2.50466	39.8194900000001-4.51394999999979i
2.25	190.764	8.96057	3.20095	37.4868327338332-34.8961275257611i
2.34	154.556	9.319	3.11662	-48.7494686473947-10.4929454663473i
2.43	187.319	9.67742	0.957583	12.0444206377596+9.46968938562176i
2.52	170.097	10.0358	7.49876	89.9225107219394+79.4303515679838i
2.61	158.264	10.3943	1.24522	13.2755616940745-14.8561911618389i
2.7	172.931	10.7527	0.608985	2.94232801129999-9.28890005382645i
2.79	179.944	11.1111	3.7377	57.6512026914378-15.8986412373741i
C18
Time	Data	FFT Freq	FFT Mag	FFT Complex			Max
0	211.972	0	395.674	6330.791688			6.35917
0.09	194.75	0.358423	2.05853	18.7742388347827+27.0616947636839i
0.18	200.167	0.716846	3.16275	41.8978644628672-28.3785332650202i
0.27	185.722	1.07527	4.12322	49.6964716521116+43.3879212093111i
0.36	208.389	1.43369	2.84674	-36.5951922957866+27.1181288484244i
0.45	203.764	1.79211	1.03794	8.18484133738979-14.4500144096781i
0.54	180.833	2.15054	0.877964	9.77526631114411+10.0883328103036i
0.63	199.181	2.50896	3.86168	60.8393707035869-10.7791373648144i
0.72	196.472	2.86738	6.35917	92.1944590000001+43.0416869999999i
0.81	198.403	3.22581	3.2667	-19.445737128941-48.5151485525202i
0.9	189.153	3.58423	3.12822	26.0555135405076+42.7347845425205i
0.99	194.264	3.94265	4.43723	-66.8472633233734+23.9129597074474i
1.08	199.736	4.30108	2.3477	-0.238059704213253+37.5624628484242i
1.17	198.583	4.6595	4.31881	2.0160627864323+69.071606179817i
1.26	185.319	5.01792	1.36379	-14.3952723145188-16.3987095328031i
1.35	202.736	5.37634	4.23459	60.0041831380116-31.4646935706413i
1.44	197.819	5.73477	0.719616	-11.5138539999998
1.53	189.097	6.09319	4.23459	60.0041831380117+31.4646935706412i
1.62	187.778	6.45161	1.36379	-14.3952723145187+16.3987095328032i
1.71	225.819	6.81004	4.31881	2.01606278643212-69.071606179817i
1.8	200.111	7.16846	2.3477	-0.238059704213306-37.5624628484242i
1.89	199.306	7.52688	4.43723	-66.8472633233735-23.9129597074472i
1.98	205.972	7.8853	3.12822	26.0555135405075-42.7347845425205i
2.07	195.417	8.24373	3.2667	-19.4457371289408+48.5151485525203i
2.16	197.486	8.60215	6.35917	92.194459-43.0416869999999i
2.25	181.917	8.96057	3.86168	60.8393707035868+10.7791373648143i
2.34	192.375	9.319	0.877964	9.77526631114405-10.0883328103036i
2.43	192.736	9.67742	1.03794	8.18484133738979+14.4500144096781i
2.52	213.931	10.0358	2.84674	-36.5951922957866-27.1181288484244i
2.61	198.236	10.3943	4.12322	49.6964716521114-43.3879212093112i
2.7	192.125	10.7527	3.16275	41.8978644628672+28.3785332650201i
2.79	211.222	11.1111	2.05853	18.7742388347826-27.0616947636839i
C19
Time	Data	FFT Freq	FFT Mag	FFT Complex			Max
0	68	0	97.6094	1561.75			7.85178
0.09	56.25	0.358423	6.62532	72.5419947947875-77.2965603990576i
0.18	40.375	0.716846	4.24575	32.2964750213325-59.7635970797616i
0.27	54.75	1.07527	1.53744	-6.3445451865644+23.7668106540064i
0.36	73.25	1.43369	2.79397	40.2090232024865+19.5354797464466i
0.45	45.875	1.79211	3.54125	56.4278694834582+5.12306114410815i
0.54	54.5	2.15054	4.28065	31.7908092592101+60.6653820659117i
0.63	71.3125	2.50896	3.45212	-47.6823737316618+27.8780382847632i
0.72	52.0625	2.86738	6.63411	104.875-16.375i
0.81	40.9375	3.22581	5.44665	71.4551585656196+49.8864202797649i
0.9	61.125	3.58423	0.867517	13.6256363890808+2.64653736652642i
0.99	20.9375	3.94265	7.85178	-14.1001259724279-124.834654020749i
1.08	62	4.30108	5.33657	-61.0840232024864+59.6604797464467i
1.17	42	4.6595	4.85356	73.8032284158338+24.1597537386971i
1.26	31.5	5.01792	4.82737	-77.2129206696232+1.96755822085327i
1.35	59.6875	5.37634	1.78983	-28.601206369045-1.43752015450776i
1.44	45.8125	5.73477	5.64062	90.25
1.53	48.6875	6.09319	1.78983	-28.601206369045+1.43752015450792i
1.62	47.125	6.45161	4.82737	-77.2129206696233-1.96755822085303i
1.71	32.0625	6.81004	4.85356	73.8032284158337-24.1597537386974i
1.8	60.6875	7.16846	5.33657	-61.0840232024865-59.6604797464466i
1.89	52.75	7.52688	7.85178	-14.1001259724275+124.834654020749i
1.98	38.9375	7.8853	0.867517	13.6256363890807-2.64653736652644i
2.07	16.5	8.24373	5.44665	71.4551585656194-49.886420279765i
2.16	61.625	8.60215	6.63411	104.875+16.375i
2.25	46.0625	8.96057	3.45212	-47.6823737316619-27.878038284763i
2.34	41.6875	9.319	4.28065	31.7908092592099-60.6653820659118i
2.43	40.1875	9.67742	3.54125	56.4278694834582-5.12306114410833i
2.52	42	10.0358	2.79397	40.2090232024864-19.5354797464467i
2.61	43.5	10.3943	1.53744	-6.34454518656459-23.7668106540062i
2.7	45.3125	10.7527	4.24575	32.2964750213326+59.7635970797615i
2.79	64.25	11.1111	6.62532	72.5419947947878+77.2965603990574i
C20
Time	Data	FFT Freq	FFT Mag	FFT Complex			Max
0	84.625	0	188.71	3019.360962			6.2979
0.09	97.5139	0.358423	2.05161	-23.3954755637006+23.0256504089648i
0.18	96.875	0.716846	5.5928	-48.9123086828156-74.9341695286759i
0.27	81.5	1.07527	3.33358	12.5135020202244+51.8486108324949i
0.36	96.4305	1.43369	1.28813	-19.9592086214838-5.13867421075821i
0.45	91.4861	1.79211	1.0822	10.1002098641382+14.0641996521088i
0.54	117.056	2.15054	1.47276	20.736126762663-11.1930846090543i
0.63	92.0555	2.50896	6.2979	-29.88183648367-96.2337679735584i
0.72	90.3195	2.86738	0.264458	0.652832000000105+4.18066399999998i
0.81	96.4861	3.22581	0.610963	-9.15331896532011-3.43152491998359i
0.9	94.8333	3.58423	4.28422	-4.75562741645095+68.3823253746464i
0.99	100.069	3.94265	4.41966	-66.1718672493219-24.9366530447654i
1.08	89.1111	4.30108	5.32839	-21.7072953785161-82.4443382107584i
1.17	82.4445	4.6595	0.59916	-2.63357575667034+9.21772713859552i
1.26	78.3195	5.01792	3.01243	-33.5127706633967+34.6414844550247i
1.35	98.4167	5.37634	3.72145	56.6223621343202+18.4200304655146i
1.44	91.125	5.73477	0.472221	7.55554199999983
1.53	92.8611	6.09319	3.72145	56.6223621343202-18.4200304655148i
1.62	90.5833	6.45161	3.01243	-33.5127706633968-34.6414844550246i
1.71	118.556	6.81004	0.59916	-2.63357575667031-9.21772713859556i
1.8	101.792	7.16846	5.32839	-21.707295378516+82.4443382107584i
1.89	99.4028	7.52688	4.41966	-66.1718672493218+24.9366530447656i
1.98	107.125	7.8853	4.28422	-4.75562741645114-68.3823253746464i
2.07	85	8.24373	0.610963	-9.15331896532004+3.43152491998358i
2.16	102.042	8.60215	0.264458	0.652832000000101-4.18066399999998i
2.25	104.361	8.96057	6.2979	-29.8818364836697+96.2337679735585i
2.34	76.5833	9.319	1.47276	20.736126762663+11.1930846090542i
2.43	92.5695	9.67742	1.0822	10.1002098641381-14.0641996521088i
2.52	101.611	10.0358	1.28813	-19.9592086214838+5.13867421075825i
2.61	86.3055	10.3943	3.33358	12.5135020202242-51.848610832495i
2.7	95.0278	10.7527	5.5928	-48.9123086828154+74.9341695286759i
2.79	86.875	11.1111	2.05161	-23.3954755637006-23.0256504089647i
D01
Time	Data	FFT Freq	FFT Mag	FFT Complex			Max
0	310.232	0	618.696	9899.142855			6.11598
0.09	322.286	0.358423	4.31372	65.3906766785803+22.0849140735954i
0.18	327.964	0.716846	5.22711	37.2503435815674-74.8799548159902i
0.27	306.036	1.07527	1.67789	-13.0137930878978-23.4810347077914i
0.36	325.804	1.43369	4.15799	-28.128678890221-60.288742750615i
0.45	324.625	1.79211	2.46212	-33.72940945452+20.3521702970157i
0.54	298.5	2.15054	3.86039	48.0007894725295-38.871483779703i
0.63	310.661	2.50896	3.50316	49.3697559961811-26.5386337720911i
0.72	291.839	2.86738	1.39643	-17.8571479999996-13.4285869999999i
0.81	299.357	3.22581	2.50318	39.5750119997178-6.15537267426717i
0.9	317.768	3.58423	3.09836	-47.4225310276369+14.4449656988742i
0.99	300.982	3.94265	2.71989	-42.9608026616686-6.94309756278391i
1.08	305.875	4.30108	5.8119	-73.5854951097787+56.854199249385i
1.17	295.357	4.6595	6.11598	84.5702052453476+49.2301354465261i
1.26	295.661	5.01792	3.56696	-49.4000100264601+28.5793146625871i
1.35	315.911	5.37634	1.94123	-4.91600471574015-30.6682108144633i
1.44	292.196	5.73477	0.125002	2.00002900000072
1.53	321.893	6.09319	1.94123	-4.91600471574009+30.6682108144634i
1.62	320.464	6.45161	3.56696	-49.4000100264602-28.579314662587i
1.71	304.446	6.81004	6.11598	84.5702052453475-49.2301354465263i
1.8	309.768	7.16846	5.8119	-73.5854951097788-56.854199249385i
1.89	302.357	7.52688	2.71989	-42.9608026616686+6.94309756278406i
1.98	322.893	7.8853	3.09836	-47.4225310276371-14.4449656988742i
2.07	300.411	8.24373	2.50318	39.5750119997178+6.15537267426711i
2.16	313.482	8.60215	1.39643	-17.8571479999996+13.4285869999999i
2.25	305.607	8.96057	3.50316	49.3697559961811+26.538633772091i
2.34	305.196	9.319	3.86039	48.0007894725295+38.8714837797029i
2.43	314.893	9.67742	2.46212	-33.72940945452-20.3521702970156i
2.52	317.161	10.0358	4.15799	-28.128678890221+60.2887427506149i
2.61	309.518	10.3943	1.67789	-13.0137930878978+23.4810347077915i
2.7	295.768	10.7527	5.22711	37.2503435815675+74.8799548159901i
2.79	314.232	11.1111	4.31372	65.3906766785802-22.0849140735956i
D03
Time	Data	FFT Freq	FFT Mag	FFT Complex			Max
0	194.025	0	377.255	6036.075012			10.8464
0.09	160.425	0.358423	9.68758	137.16617155169-72.1862397502613i
0.18	196.5	0.716846	6.42024	62.0952345687126+81.8313548461587i
0.27	216.875	1.07527	7.62412	-120.052200205944+21.6341539835218i
0.36	224.05	1.43369	8.2369	-117.558087375299-59.5719058599248i
0.45	202.3	1.79211	8.72739	-136.248361572643+30.5813920921492i
0.54	170.2	2.15054	6.78495	-49.2613007222101+96.7390235524694i
0.63	169.625	2.50896	3.6744	50.8149110897701+29.5662851022605i
0.72	202.15	2.86738	6.85908	39.4749159999997+102.399964i
0.81	194.35	3.22581	5.70636	45.814115519272-78.9752162168294i
0.9	175.95	3.58423	6.24725	-97.367109536548-22.6016683075108i
0.99	211.5	3.94265	10.8464	158.345507359292+71.0169230160727i
1.08	185.275	4.30108	1.39892	0.458051375298723+22.3781061400751i
1.17	157.825	4.6595	2.10221	-22.5662221922743-24.9420762970498i
1.26	202.95	5.01792	7.29212	116.333223690046-8.90936101382169i
1.35	201.025	5.37634	5.87252	43.9260304508372+83.0605457261535i
1.44	174.375	5.73477	3.12656	-50.0249639999997
1.53	184	6.09319	5.87252	43.926030450837-83.0605457261535i
1.62	193.1	6.45161	7.29212	116.333223690046+8.90936101382144i
1.71	177	6.81004	2.10221	-22.5662221922743+24.9420762970499i
1.8	173.225	7.16846	1.39892	0.458051375298759-22.3781061400752i
1.89	175.7	7.52688	10.8464	158.345507359292-71.0169230160732i
1.98	141.45	7.8853	6.24725	-97.3671095365479+22.6016683075111i
2.07	201.75	8.24373	5.70636	45.8141155192722+78.9752162168294i
2.16	158.3	8.60215	6.85908	39.4749159999996-102.399964i
2.25	182.1	8.96057	3.6744	50.8149110897703-29.5662851022606i
2.34	193.325	9.319	6.78495	-49.2613007222103-96.7390235524692i
2.43	208.425	9.67742	8.72739	-136.248361572643-30.5813920921487i
2.52	204.85	10.0358	8.2369	-117.558087375299+59.5719058599249i
2.61	213.625	10.3943	7.62412	-120.052200205944-21.6341539835215i
2.7	203.3	10.7527	6.42024	62.0952345687123-81.8313548461589i
2.79	186.525	11.1111	9.68758	137.16617155169+72.186239750261i
D05
Time	Data	FFT Freq	FFT Mag	FFT Complex			Max
0	100.208	0	174.742	2795.875216			8.50902
0.09	105.708	0.358423	7.74765	121.813637482797-22.9806966759448i
0.18	89.5833	0.716846	3.30212	-43.0420491961712-30.639893996574i
0.27	77.5	1.07527	5.99052	67.4011163259051-68.1467932956696i
0.36	102.417	1.43369	5.98679	15.180912968126+94.5780217402997i
0.45	97.9167	1.79211	3.0108	43.4266241068827-20.8507015001832i
0.54	102.458	2.15054	4.87475	77.0005318254779+12.4219981476188i
0.63	79.375	2.50896	3.7741	2.25023763107384-60.3437351979639i
0.72	104.333	2.86738	8.50902	122.291596+59.833314i
0.81	74.4167	3.22581	3.35584	-35.7994436878384-40.0172848795988i
0.9	70.1667	3.58423	3.48324	-50.6685707545855+23.2106197720787i
0.99	102	3.94265	5.03132	-41.6502258799597+68.8889755915382i
1.08	88.3333	4.30108	3.37349	-12.5141629681259-52.5051682597001i
1.17	75.9167	4.6595	4.34891	-57.6856582700594-38.9113411580183i
1.26	83.75	5.01792	3.42373	-8.28991187472105+54.1487236278857i
1.35	84.6667	5.37634	2.3541	-22.0895357088009+30.5082806883501i
1.44	90.5	5.73477	3.47135	55.541596
1.53	53.6667	6.09319	2.3541	-22.089535708801-30.50828068835i
1.62	56.5417	6.45161	3.42373	-8.28991187472118-54.1487236278857i
1.71	77.6667	6.81004	4.34891	-57.6856582700593+38.9113411580185i
1.8	100	7.16846	3.37349	-12.5141629681258+52.5051682597001i
1.89	82.5417	7.52688	5.03132	-41.65022587996-68.8889755915382i
1.98	94.1667	7.8853	3.48324	-50.6685707545856-23.2106197720786i
2.07	98.2083	8.24373	3.35584	-35.7994436878385+40.0172848795989i
2.16	92.625	8.60215	8.50902	122.291596-59.833314i
2.25	91.25	8.96057	3.7741	2.25023763107389+60.3437351979639i
2.34	72.7917	9.319	4.87475	77.0005318254779-12.4219981476191i
2.43	88	9.67742	3.0108	43.4266241068825+20.8507015001832i
2.52	95.5833	10.0358	5.98679	15.1809129681259-94.5780217402997i
2.61	73.75	10.3943	5.99052	67.4011163259052+68.1467932956694i
2.7	82.25	10.7527	3.30212	-43.0420491961712+30.6398939965741i
2.79	107.583	11.1111	7.74765	121.813637482797+22.9806966759446i
D08
Time	Data	FFT Freq	FFT Mag	FFT Complex			Max
0	102.562	0	174.207	2787.3125			7.95646
0.09	102.062	0.358423	4.31395	-31.5101731816275+61.4110305368606i
0.18	73.6875	0.716846	7.15909	114.486217150932-3.68290626687337i
0.27	87.9375	1.07527	4.90197	72.733935312743-29.3475399383507i
0.36	74	1.43369	5.82538	25.0647479488639+89.7727475644174i
0.45	81.9375	1.79211	4.32374	62.3819790653658+29.9055251923669i
0.54	80.1875	2.15054	7.46604	-80.7246876143051-88.0535488540803i
0.63	67.8125	2.50896	4.95219	76.4432714868115+20.8477590953978i
0.72	100.125	2.86738	7.95646	124+28.8125i
0.81	68.75	3.22581	4.60435	-73.4835758720078+5.23187815450628i
0.9	56.5	3.58423	1.47612	-23.2329421771448+4.24722668787696i
0.99	80.5	3.94265	1.2667	-17.0911630336525+10.8925867800551i
1.08	98.9375	4.30108	6.73135	60.6852520511361-88.9772524355826i
1.17	114.188	4.6595	3.11507	31.2600429132689-38.8193708005832i
1.26	87.3125	5.01792	6.15467	-97.5285873594817+13.6178692750843i
1.35	87.125	5.37634	2.2005	1.76568330909881-35.1637428539519i
1.44	87.25	5.73477	0.261719	4.1875
1.53	96	6.09319	2.2005	1.76568330909886+35.1637428539519i
1.62	83.3125	6.45161	6.15467	-97.5285873594818-13.6178692750841i
1.71	104.312	6.81004	3.11507	31.2600429132691+38.8193708005832i
1.8	95.875	7.16846	6.73135	60.6852520511362+88.9772524355826i
1.89	69.6875	7.52688	1.2667	-17.0911630336526-10.8925867800549i
1.98	100.125	7.8853	1.47612	-23.2329421771448-4.24722668787702i
2.07	94.125	8.24373	4.60435	-73.4835758720078-5.23187815450597i
2.16	111.438	8.60215	7.95646	124-28.8125i
2.25	67.4375	8.96057	4.95219	76.4432714868113-20.8477590953981i
2.34	59.75	9.319	7.46604	-80.724687614305+88.0535488540805i
2.43	88.5	9.67742	4.32374	62.3819790653656-29.905525192367i
2.52	89.6875	10.0358	5.82538	25.0647479488638-89.7727475644174i
2.61	81.3125	10.3943	4.90197	72.7339353127431+29.3475399383505i
2.7	95	10.7527	7.15909	114.486217150932+3.68290626687307i
2.79	99.875	11.1111	4.31395	-31.5101731816277-61.4110305368605i
D10
Time	Data	FFT Freq	FFT Mag	FFT Complex			Max
0	274.165	0	545.962	8735.390046			5.35704
0.09	265.915	0.358423	3.71682	-4.63480418504143-59.2882302048443i
0.18	277.705	0.716846	3.07358	21.0958989972427+44.422635916223i
0.27	278.905	1.07527	1.468	1.61786379501739+23.4321500123012i
0.36	265.695	1.43369	1.76632	14.5366607051164+24.2358535742572i
0.45	265.26	1.79211	3.04194	-45.9978231266848-15.9083983673162i
0.54	270.645	2.15054	2.40666	-2.41451768311281-38.4308072516673i
0.63	293.03	2.50896	3.44842	-54.4232845771486+9.07471322477955i
0.72	273.37	2.86738	1.75178	-21.8699960000003+17.5299380000001i
0.81	265.09	3.22581	5.35704	49.1982176642086+70.1869053135219i
0.9	290.505	3.58423	3.17779	-6.36890459186106-50.4441676453224i
0.99	274.85	3.94265	0.261163	2.21920494943247-3.54060107133313i
1.08	274.305	4.30108	2.79214	-18.6266247051161+40.6058495742576i
1.17	275.225	4.6595	2.13659	32.9055754727878-9.26629141302833i
1.26	277.76	5.01792	4.13716	-0.732396722269263-66.1905804774323i
1.35	277.455	5.37634	2.72711	42.6350740074284-9.28231683741434i
1.44	271.225	5.73477	1.22562	19.6099539999996
1.53	287.845	6.09319	2.72711	42.6350740074284+9.28231683741424i
1.62	266	6.45161	4.13716	-0.732396722269126+66.1905804774323i
1.71	258.21	6.81004	2.13659	32.9055754727878+9.26629141302825i
1.8	266.945	7.16846	2.79214	-18.6266247051162-40.6058495742575i
1.89	277.76	7.52688	0.261163	2.21920494943256+3.54060107133318i
1.98	263.815	7.8853	3.17779	-6.36890459186091+50.4441676453224i
2.07	271.155	8.24373	5.35704	49.1982176642085-70.1869053135221i
2.16	269.125	8.60215	1.75178	-21.8699960000004-17.5299380000001i
2.25	260.64	8.96057	3.44842	-54.4232845771485-9.07471322477937i
2.34	269.725	9.319	2.40666	-2.41451768311274+38.4308072516674i
2.43	264.565	9.67742	3.04194	-45.9978231266848+15.9083983673163i
2.52	282.985	10.0358	1.76632	14.5366607051163-24.2358535742572i
2.61	272.445	10.3943	1.468	1.61786379501732-23.4321500123012i
2.7	283.53	10.7527	3.07358	21.0958989972426-44.422635916223i
2.79	269.54	11.1111	3.71682	-4.63480418504121+59.2882302048443i
D11
Time	Data	FFT Freq	FFT Mag	FFT Complex			Max
0	240.214	0	533.766	8540.250028			12.4683
0.09	265.804	0.358423	7.73909	-21.6526152587987-121.917591611028i
0.18	261.429	0.716846	1.99002	-20.5689827528629-24.3047858243159i
0.27	303.786	1.07527	0.420881	0.413506557043025+6.72139225250794i
0.36	272.071	1.43369	11.3577	-175.993286390729+45.2754657574858i
0.45	282.25	1.79211	12.4683	-190.459009926573-59.3518296791323i
0.54	274.536	2.15054	3.74946	-46.9795869467461-37.3079789923488i
0.63	253.732	2.50896	6.25844	54.8350587072611-83.7863720045346i
0.72	276.482	2.86738	1.49232	18.4464419999995+15.1607060000001i
0.81	266.571	3.22581	5.32126	-28.4830426763343+80.2344951691597i
0.9	294.214	3.58423	4.15405	8.9319168652402-65.8618715096737i
0.99	273.464	3.94265	2.99393	9.60893865229835+46.9292361910483i
1.08	261.839	4.30108	3.73219	12.7789323907292-58.3316522425147i
1.17	274.304	4.6595	7.27792	14.4718028785411-115.543980806553i
1.26	281.75	5.01792	4.97352	-57.0261711656317-55.5014983416408i
1.35	260.518	5.37634	4.46551	-51.1631109334382-49.871635366576i
1.44	266.768	5.73477	5.76786	92.285796000001
1.53	262.036	6.09319	4.46551	-51.1631109334381+49.8716353665761i
1.62	254.071	6.45161	4.97352	-57.0261711656316+55.5014983416407i
1.71	256.429	6.81004	7.27792	14.4718028785414+115.543980806553i
1.8	289.839	7.16846	3.73219	12.7789323907294+58.3316522425145i
1.89	255.464	7.52688	2.99393	9.60893865229829-46.9292361910484i
1.98	273.857	7.8853	4.15405	8.93191686524036+65.8618715096736i
2.07	272.518	8.24373	5.32126	-28.4830426763344-80.2344951691597i
2.16	259.411	8.60215	1.49232	18.4464419999995-15.1607060000001i
2.25	226.732	8.96057	6.25844	54.8350587072615+83.7863720045343i
2.34	238.839	9.319	3.74946	-46.979586946746+37.3079789923489i
2.43	261.786	9.67742	12.4683	-190.459009926573+59.3518296791327i
2.52	300.732	10.0358	11.3577	-175.993286390729-45.2754657574857i
2.61	271.25	10.3943	0.420881	0.413506557043114-6.72139225250794i
2.7	270.214	10.7527	1.99002	-20.5689827528628+24.3047858243159i
2.79	237.339	11.1111	7.73909	-21.6526152587984+121.917591611028i
D13
Time	Data	FFT Freq	FFT Mag	FFT Complex			Max
0	158.917	0	344.089	5505.416718			17.7679
0.09	189.542	0.358423	8.36679	123.1952141251+52.3809277965008i
0.18	156.583	0.716846	0.706629	3.34390129918905+10.8002543651557i
0.27	166.625	1.07527	3.54697	-29.843520496374+48.2710604674881i
0.36	176.542	1.43369	10.7797	-13.396357812718+171.954635380403i
0.45	207.583	1.79211	7.92445	-111.670227723173+60.0480960033499i
0.54	141.417	2.15054	4.13061	-52.8122132593437-39.733302296538i
0.63	193.5	2.50896	6.68779	-63.492965160784-86.131480464465i
0.72	200.583	2.86738	1.8419	-25.749969+14.3333130000001i
0.81	111.417	3.22581	13.5516	108.186766785417-187.906549026226i
0.9	166.75	3.58423	17.7679	-88.1478909697333-270.274891931783i
0.99	207.208	3.94265	10.9034	-83.1721742710286+153.352474716567i
1.08	119.792	4.30108	11.8454	178.229671812718+64.4547633804026i
1.17	165.833	4.6595	3.74935	-23.6387140524194-55.1358796559551i
1.26	182.417	5.01792	2.9323	-26.2171730701124-38.9080832700894i
1.35	163.125	5.37634	2.16325	-29.8978832067392-17.4387076019195i
1.44	172.708	5.73477	9.36979	-149.916656
1.53	166.542	6.09319	2.16325	-29.897883206739+17.4387076019195i
1.62	153.583	6.45161	2.9323	-26.2171730701123+38.9080832700891i
1.71	170.417	6.81004	3.74935	-23.6387140524193+55.1358796559551i
1.8	156.958	7.16846	11.8454	178.229671812718-64.4547633804028i
1.89	173	7.52688	10.9034	-83.1721742710291-153.352474716566i
1.98	174.75	7.8853	17.7679	-88.1478909697327+270.274891931783i
2.07	197.75	8.24373	13.5516	108.186766785418+187.906549026225i
2.16	172	8.60215	1.8419	-25.749969-14.3333130000001i
2.25	160.167	8.96057	6.68779	-63.4929651607836+86.1314804644653i
2.34	172.083	9.319	4.13061	-52.8122132593436+39.7333022965381i
2.43	158.333	9.67742	7.92445	-111.670227723173-60.0480960033495i
2.52	168.5	10.0358	10.7797	-13.3963578127182-171.954635380402i
2.61	232.583	10.3943	3.54697	-29.8435204963742-48.2710604674881i
2.7	204.167	10.7527	0.706629	3.34390129918897-10.8002543651557i
2.79	164.042	11.1111	8.36679	123.1952141251-52.3809277965012i
D14
Time	Data	FFT Freq	FFT Mag	FFT Complex			Max
0	97.7885	0	194.145	3106.317043			7.81556
0.09	106.971	0.358423	5.89894	-32.2876634703323-88.6886428801003i
0.18	94.7885	0.716846	3.59476	-2.97003038471648+57.4393511450844i
0.27	101.721	1.07527	5.71416	91.4172254501092-1.30971031110763i
0.36	87.0961	1.43369	2.18555	9.56457021190534-33.6353094606388i
0.45	82.1827	1.79211	2.69135	-2.27868547731769-43.0013130335815i
0.54	101.808	2.15054	2.74249	34.4198036623427+27.2160175197814i
0.63	99	2.50896	1.20157	4.61380405507093-18.6633621336509i
0.72	85.5	2.86738	3.50792	-39.721192+39.653901i
0.81	130.029	3.22581	3.88233	-55.6088989806237+27.6804338965643i
0.9	101.394	3.58423	2.85618	31.1925379994301-33.3977182506957i
0.99	127.356	3.94265	5.21413	29.8902846935638-77.8875598659809i
1.08	89.0769	4.30108	7.00351	108.858649788094-26.5775694606389i
1.17	110.173	4.6595	7.81556	-114.276327654463+50.7756873807801i
1.26	105.058	5.01792	7.32301	60.3962647229438+100.402519374607i
1.35	86.875	5.37634	6.4955	-80.854506616007-65.2960503255984i
1.44	117.712	5.73477	3.86239	-61.7982509999999
1.53	68.625	6.09319	6.4955	-80.8545066160069+65.2960503255985i
1.62	99.0577	6.45161	7.32301	60.3962647229436-100.402519374607i
1.71	93.4135	6.81004	7.81556	-114.276327654463-50.7756873807798i
1.8	96.3654	7.16846	7.00351	108.858649788095+26.5775694606388i
1.89	99.2019	7.52688	5.21413	29.8902846935639+77.8875598659808i
1.98	91.7211	7.8853	2.85618	31.1925379994302+33.3977182506957i
2.07	90.1923	8.24373	3.88233	-55.6088989806238-27.6804338965643i
2.16	99.2404	8.60215	3.50792	-39.721192-39.653901i
2.25	73.5673	8.96057	1.20157	4.61380405507088+18.6633621336509i
2.34	97.0192	9.319	2.74249	34.4198036623427-27.2160175197815i
2.43	111.635	9.67742	2.69135	-2.27868547731766+43.0013130335814i
2.52	68.4904	10.0358	2.18555	9.56457021190544+33.6353094606389i
2.61	101.452	10.3943	5.71416	91.4172254501091+1.30971031110735i
2.7	90.1442	10.7527	3.59476	-2.97003038471665-57.4393511450844i
2.79	101.663	11.1111	5.89894	-32.287663470332+88.6886428801004i
D16
Time	Data	FFT Freq	FFT Mag	FFT Complex			Max
0	170.352	0	322.07	5153.113676			7.76988
0.09	153.92	0.358423	2.97586	-34.1810866759879+33.1470868129279i
0.18	148.125	0.716846	5.46277	-58.4478672787381-64.9874728465814i
0.27	157.807	1.07527	7.22033	96.1750731395048+64.0034226029115i
0.36	152.989	1.43369	2.59245	41.2473931158248+4.37937250522718i
0.45	156.216	1.79211	5.60176	1.15952826247583+89.6205841998613i
0.54	171.239	2.15054	2.76276	16.7110830922018-40.9236696882988i
0.63	158.625	2.50896	3.85916	36.5240159624459+49.7859415445865i
0.72	158.943	2.86738	1.89042	-26.0340900000001-15.3977640000003i
0.81	175.705	3.22581	1.92969	26.8088431775102+15.3150587301722i
0.9	163.977	3.58423	4.145	14.4025372596135+64.7373028452409i
0.99	156.057	3.94265	1.56579	25.0256179527635-1.16345582403036i
1.08	181.057	4.30108	6.46301	-11.3838091158249-102.779687494773i
1.17	129.67	4.6595	4.21278	-9.89616538725232+66.6739874811772i
1.26	171.045	5.01792	5.42926	66.5161309269226-55.872032313042i
1.35	122.875	5.37634	6.4231	-97.7068904314593+31.8581049006709i
1.44	164.864	5.73477	7.76988	124.318144
1.53	164.364	6.09319	6.4231	-97.7068904314595-31.8581049006705i
1.62	179.682	6.45161	5.42926	66.5161309269228+55.8720323130418i
1.71	167.466	6.81004	4.21278	-9.89616538725264-66.673987481177i
1.8	157.795	7.16846	6.46301	-11.3838091158248+102.779687494773i
1.89	168	7.52688	1.56579	25.0256179527633+1.16345582403036i
1.98	187.432	7.8853	4.145	14.4025372596134-64.737302845241i
2.07	167.057	8.24373	1.92969	26.8088431775101-15.3150587301722i
2.16	166.477	8.60215	1.89042	-26.0340900000001+15.3977640000003i
2.25	165.159	8.96057	3.85916	36.5240159624457-49.7859415445866i
2.34	147.614	9.319	2.76276	16.711083092202+40.9236696882988i
2.43	151.511	9.67742	5.60176	1.15952826247551-89.6205841998613i
2.52	153.864	10.0358	2.59245	41.2473931158248-4.3793725052272i
2.61	151.864	10.3943	7.22033	96.1750731395045-64.0034226029118i
2.7	163.261	10.7527	5.46277	-58.4478672787378+64.9874728465817i
2.79	168.102	11.1111	2.97586	-34.181086675988-33.147086812928i
D17
Time	Data	FFT Freq	FFT Mag	FFT Complex			Max
0	196.317	0	390.978	6255.644195			2.83579
0.09	193.865	0.358423	0.854929	13.6567156611719-0.778119426626489i
0.18	213.058	0.716846	1.28467	8.68466037264988-18.6298847478592i
0.27	191.173	1.07527	2.5519	40.7546072207026+2.48601280562165i
0.36	189.365	1.43369	0.700056	-10.4669136110798+3.98796240633988i
0.45	196.356	1.79211	0.846436	7.52754021636515-11.258260740407i
0.54	197.644	2.15054	1.48389	-11.0012164485317-21.039701109129i
0.63	194.663	2.50896	2.37253	-28.1048925990211-25.5170209054711i
0.72	194.365	2.86738	0.740695	8.43277099999977-8.32690400000001i
0.81	195.048	3.22581	2.51951	-27.8378554017911+29.1568375936895i
0.9	194.904	3.58423	2.83579	-18.0557874204687+41.6252384089044i
0.99	193.635	3.94265	1.23746	-12.3164448953401+15.5023221422266i
1.08	200.635	4.30108	0.981037	-2.87915438892004+15.43028440634i
1.17	196.019	4.6595	2.61363	30.6802850931699+28.4159728485557i
1.26	189.038	5.01792	1.22596	-8.39682050364942+17.7273147701743i
1.35	195.067	5.37634	1.25106	18.6400447047428+7.29582823283466i
1.44	190.942	5.73477	0.492189	7.87503100000004
1.53	195.25	6.09319	1.25106	18.6400447047428-7.29582823283467i
1.62	190.135	6.45161	1.22596	-8.39682050364947-17.7273147701742i
1.71	198.317	6.81004	2.61363	30.6802850931699-28.4159728485558i
1.8	201.538	7.16846	0.981037	-2.87915438892006-15.43028440634i
1.89	198.644	7.52688	1.23746	-12.3164448953401-15.5023221422265i
1.98	197.5	7.8853	2.83579	-18.0557874204688-41.6252384089044i
2.07	191.183	8.24373	2.51951	-27.8378554017911-29.1568375936895i
2.16	200.087	8.60215	0.740695	8.43277099999978+8.32690400000001i
2.25	194.115	8.96057	2.37253	-28.1048925990211+25.5170209054712i
2.34	185.596	9.319	1.48389	-11.0012164485317+21.039701109129i
2.43	193.673	9.67742	0.846436	7.52754021636514+11.258260740407i
2.52	196.846	10.0358	0.700056	-10.4669136110798-3.98796240633988i
2.61	196.808	10.3943	2.5519	40.7546072207025-2.48601280562174i
2.7	193.788	10.7527	1.28467	8.68466037264992+18.6298847478592i
2.79	200.067	11.1111	0.854929	13.6567156611719+0.778119426626454i
D18
Time	Data	FFT Freq	FFT Mag	FFT Complex			Max
0	152	0	320.297	5124.75			7.066
0.09	188.375	0.358423	2.14169	22.2624155383672-26.0502215742395i
0.18	148.375	0.716846	4.62163	-46.0273134746274+57.8749838439656i
0.27	151.75	1.07527	3.54609	-7.37496133391567-56.2561092335467i
0.36	181.75	1.43369	5.07013	23.2838248302783-77.7087075378687i
0.45	149.75	1.79211	4.352	45.3376992889906-52.8499644177219i
0.54	151.5	2.15054	5.83214	27.757573836682+89.0902786872091i
0.63	155.125	2.50896	3.94914	-17.2861203995767+60.7757710531602i
0.72	164.875	2.86738	6.61321	17.3749999999999-104.375i
0.81	185	3.22581	4.13714	-13.9378946202772-64.7102309559848i
0.9	151.75	3.58423	5.12565	-16.0343325851036-80.4276414519167i
0.99	169.75	3.94265	4.54517	-8.07762946460419-72.2727180926391i
1.08	153.25	4.30108	2.45439	-15.7838248302784-35.9587075378687i
1.17	176.875	4.6595	7.066	-106.620912874973+37.5985720363806i
1.26	154.625	5.01792	5.2243	-81.1959277769508+19.8570637048398i
1.35	161.75	5.37634	6.60279	68.6974038659885-80.2587886385401i
1.44	154.125	5.73477	2.84375	-45.5
1.53	162.75	6.09319	6.60279	68.6974038659888+80.2587886385399i
1.62	141.5	6.45161	5.2243	-81.1959277769509-19.8570637048397i
1.71	153	6.81004	7.066	-106.620912874973-37.5985720363804i
1.8	153.375	7.16846	2.45439	-15.7838248302784+35.9587075378687i
1.89	167.75	7.52688	4.54517	-8.07762946460402+72.2727180926391i
1.98	152.5	7.8853	5.12565	-16.0343325851035+80.4276414519167i
2.07	137.5	8.24373	4.13714	-13.9378946202771+64.7102309559848i
2.16	170.125	8.60215	6.61321	17.3750000000001+104.375i
2.25	163.25	8.96057	3.94914	-17.2861203995769-60.7757710531601i
2.34	199.375	9.319	5.83214	27.7575738366818-89.0902786872092i
2.43	158.875	9.67742	4.352	45.3376992889907+52.8499644177217i
2.52	149	10.0358	5.07013	23.2838248302785+77.7087075378687i
2.61	151	10.3943	3.54609	-7.37496133391555+56.2561092335467i
2.7	161.5	10.7527	4.62163	-46.0273134746276-57.8749838439656i
2.79	152.625	11.1111	2.14169	22.2624155383673+26.0502215742395i
D20
Time	Data	FFT Freq	FFT Mag	FFT Complex			Max
0	55.4167	0	106.779	1708.458496			9.25629
0.09	43.4583	0.358423	2.03527	-18.4091660563857-26.8614503594688i
0.18	45.1667	0.716846	8.88694	-19.360005680081+140.866905525051i
0.27	50.5417	1.07527	7.59152	-57.3260474186122-107.085514546896i
0.36	64.1667	1.43369	4.64528	-24.2236973427094+70.266162971635i
0.45	49.9167	1.79211	6.81795	-66.5360426312422-86.4463276122267i
0.54	48.7917	2.15054	2.50983	29.3370372708859+27.4215827198478i
0.63	40.0417	2.50896	5.48915	79.7143347550029+36.8661487868989i
0.72	58.6667	2.86738	2.79589	15.6251220000001-41.9166259999999i
0.81	52.0417	3.22581	6.74135	2.98465366881427+107.820357448339i
0.9	65.9583	3.58423	7.48661	-42.6139556547656-111.949364021696i
0.99	49.9167	3.94265	3.29997	-40.9263939488429+33.3589496216878i
1.08	48.875	4.30108	9.25629	30.2236973427093-144.983837028365i
1.17	74.0417	4.6595	5.16713	77.6361664935099+28.4187613864316i
1.26	96.625	5.01792	2.54946	3.13692406396068-40.6705452164931i
1.35	52.7917	5.37634	8.60178	81.195991137756+111.125253001384i
1.44	48.125	5.73477	2.25261	-36.0417480000001
1.53	78.4167	6.09319	8.60178	81.1959911377557-111.125253001384i
1.62	1.875	6.45161	2.54946	3.13692406396074+40.670545216493i
1.71	39.6667	6.81004	5.16713	77.63616649351-28.4187613864318i
1.8	36.2917	7.16846	9.25629	30.2236973427096+144.983837028365i
1.89	56.3333	7.52688	3.29997	-40.9263939488429-33.3589496216877i
1.98	52.5833	7.8853	7.48661	-42.6139556547653+111.949364021697i
2.07	56.4583	8.24373	6.74135	2.98465366881398-107.820357448339i
2.16	52.25	8.60215	2.79589	15.6251220000002+41.9166259999999i
2.25	58.2083	8.96057	5.48915	79.7143347550029-36.8661487868993i
2.34	38.3333	9.319	2.50983	29.3370372708859-27.4215827198478i
2.43	90.2917	9.67742	6.81795	-66.5360426312418+86.4463276122268i
2.52	62.125	10.0358	4.64528	-24.2236973427095-70.2661629716349i
2.61	44.6667	10.3943	7.59152	-57.3260474186118+107.085514546896i
2.7	60.9583	10.7527	8.88694	-19.3600056800813-140.866905525051i
2.79	35.4583	11.1111	2.03527	-18.4091660563857+26.861450359469i
E02
Time	Data	FFT Freq	FFT Mag	FFT Complex			Max
0	143.896	0	313.378	5014.055603			6.44857
0.09	185.292	0.358423	4.47718	-41.7339674684227-58.2221989290498i
0.18	124.014	0.716846	0.864179	-2.87588259565026+13.52448258131i
0.27	159.417	1.07527	1.89415	-17.7770729233275-24.5448890958019i
0.36	167.438	1.43369	2.77651	-20.8244985388229+39.2408173106242i
0.45	155.132	1.79211	0.981384	-0.998832973661242+15.6703424015349i
0.54	168.924	2.15054	1.83392	14.9286985437474-25.2611260668495i
0.63	161.556	2.50896	5.03138	52.1135601622968-61.3575833448853i
0.72	148.326	2.86738	1.29652	-20.6180420000001+2.28472899999997i
0.81	154.812	3.22581	4.17835	39.2728869168406-54.1020927630776i
0.9	164.285	3.58423	5.00563	32.9124504743151-73.0149506638291i
0.99	165.264	3.94265	6.44857	-27.2719507881668-99.5076382306348i
1.08	157.347	4.30108	4.78222	29.7827505388228-70.4813506893758i
1.17	161.583	4.6595	6.10953	-93.77506129949+27.6006624894337i
1.26	173.208	5.01792	5.98479	-82.9655104224126-47.8125940156694i
1.35	158.028	5.37634	4.13411	-56.1073936260693-35.031848129837i
1.44	162.181	5.73477	1.09462	-17.5138550000001
1.53	148.562	6.09319	4.13411	-56.1073936260692+35.031848129837i
1.62	155.674	6.45161	5.98479	-82.9655104224126+47.8125940156695i
1.71	167.743	6.81004	6.10953	-93.7750612994901-27.6006624894336i
1.8	139.451	7.16846	4.78222	29.7827505388229+70.4813506893758i
1.89	154.118	7.52688	6.44857	-27.2719507881666+99.5076382306347i
1.98	161.826	7.8853	5.00563	32.9124504743153+73.014950663829i
2.07	150.569	8.24373	4.17835	39.2728869168407+54.1020927630774i
2.16	167.25	8.60215	1.29652	-20.6180420000001-2.28472899999997i
2.25	136.285	8.96057	5.03138	52.113560162297+61.3575833448852i
2.34	158.319	9.319	1.83392	14.9286985437474+25.2611260668495i
2.43	151.562	9.67742	0.981384	-0.998832973661216-15.6703424015349i
2.52	152.938	10.0358	2.77651	-20.8244985388229-39.2408173106242i
2.61	160.965	10.3943	1.89415	-17.7770729233275+24.5448890958019i
2.7	153.194	10.7527	0.864179	-2.87588259565027-13.52448258131i
2.79	144.896	11.1111	4.47718	-41.7339674684225+58.2221989290499i
E04
Time	Data	FFT Freq	FFT Mag	FFT Complex			Max
0	120.518	0	162.401	2598.410617			9.43576
0.09	37.1071	0.358423	5.60784	24.6954461191678+86.2600308013957i
0.18	80.1607	0.716846	7.32549	13.25474273741+116.456005747156i
0.27	69.4286	1.07527	7.5424	73.9699480706088+95.3504764943742i
0.36	46.2321	1.43369	7.54726	120.496839852458+7.90948307367803i
0.45	82.0357	1.79211	7.78475	-1.98334891548953+124.540284139606i
0.54	68.1429	2.15054	4.08162	-10.7287482216126+64.4186147825629i
0.63	69.9821	2.50896	3.50734	42.5578872441236-36.5786076000355i
0.72	78.8214	2.86738	5.37344	65.857119+55.267912i
0.81	93.6607	3.22581	8.05689	14.264105308157+128.118648736879i
0.9	92.9643	3.58423	9.43576	-24.1565455927597+149.02705882955i
0.99	81.3393	3.94265	3.86836	31.977386762386+52.99325044509i
1.08	81.7321	4.30108	5.58999	69.6103981475421+56.1594230736781i
1.17	64.6071	4.6595	4.11179	56.9499908769409+32.9368449236283i
1.26	76.6964	5.01792	4.50586	54.8449070769626-46.7926062058573i
1.35	78	5.37634	4.71337	28.2826965341062-69.9095587379193i
1.44	86.6786	5.73477	8.64844	138.375029
1.53	76.4286	6.09319	4.71337	28.2826965341063+69.9095587379194i
1.62	90.8393	6.45161	4.50586	54.8449070769627+46.7926062058574i
1.71	79.6964	6.81004	4.11179	56.9499908769409-32.9368449236282i
1.8	78.3036	7.16846	5.58999	69.610398147542-56.1594230736781i
1.89	71.6786	7.52688	3.86836	31.9773867623858-52.9932504450899i
1.98	72.5893	7.8853	9.43576	-24.15654559276-149.02705882955i
2.07	77.0179	8.24373	8.05689	14.2641053081567-128.118648736879i
2.16	120.071	8.60215	5.37344	65.857119-55.267912i
2.25	84.1607	8.96057	3.50734	42.5578872441236+36.5786076000354i
2.34	73.7321	9.319	4.08162	-10.7287482216128-64.4186147825629i
2.43	70.5357	9.67742	7.78475	-1.98334891548993-124.540284139606i
2.52	104.768	10.0358	7.54726	120.496839852458-7.9094830736781i
2.61	77.6964	10.3943	7.5424	73.9699480706084-95.3504764943744i
2.7	96.1429	10.7527	7.32549	13.2547427374098-116.456005747156i
2.79	116.643	11.1111	5.60784	24.6954461191676-86.2600308013959i
E06
Time	Data	FFT Freq	FFT Mag	FFT Complex			Max
0	28.4545	0	67.2493	1075.988404			10.5705
0.09	61.4886	0.358423	2.78684	-31.1852689093043-31.8700021896302i
0.18	43.5	0.716846	10.5705	98.6490320131792+137.378126551405i
0.27	28.2045	1.07527	8.87663	92.5614422327347-107.720898179683i
0.36	24.0795	1.43369	1.022	-10.61986055676-12.4341338194473i
0.45	28.1477	1.79211	5.44049	-85.3951454463665-16.8818220035152i
0.54	4.26135	2.15054	7.74996	-7.89520977860154-123.747810505767i
0.63	15.4205	2.50896	3.17879	40.4204682265165-30.8705032026423i
0.72	31.2955	2.86738	4.87586	57.340943-52.897705i
0.81	27.0682	3.22581	1.45813	9.94604543375208-21.1036828162962i
0.9	41.8409	3.58423	1.49618	-11.341491763401+21.0817487884429i
0.99	52.3295	3.94265	4.68385	-66.7638589000304+34.0417087449127i
1.08	50.0455	4.30108	5.15079	4.43809855676015+82.2930381805525i
1.17	64.4545	4.6595	5.04795	-61.3823475279557-52.4933896351733i
1.26	36.9091	5.01792	1.51872	17.8147215288233+16.5258058456155i
1.35	37.7955	5.37634	5.31986	-58.2013351093465+62.1099719927972i
1.44	48.4545	5.73477	8.8885	-142.215942
1.53	27.75	6.09319	5.31986	-58.2013351093467-62.1099719927971i
1.62	33.6477	6.45161	1.51872	17.8147215288231-16.5258058456155i
1.71	17.2614	6.81004	5.04795	-61.3823475279556+52.4933896351735i
1.8	9.01135	7.16846	5.15079	4.43809855676002-82.2930381805525i
1.89	35.9545	7.52688	4.68385	-66.7638589000306-34.0417087449127i
1.98	25.2159	7.8853	1.49618	-11.341491763401-21.0817487884428i
2.07	53.9432	8.24373	1.45813	9.94604543375206+21.1036828162961i
2.16	21.3068	8.60215	4.87586	57.3409430000001+52.897705i
2.25	34.1818	8.96057	3.17879	40.4204682265166+30.8705032026421i
2.34	7.07953	9.319	7.74996	-7.89520977860136+123.747810505767i
2.43	31.5682	9.67742	5.44049	-85.3951454463665+16.8818220035154i
2.52	49.4659	10.0358	1.022	-10.61986055676+12.4341338194473i
2.61	51.9545	10.3943	8.87663	92.5614422327351+107.720898179683i
2.7	12.3182	10.7527	10.5705	98.6490320131788-137.378126551405i
2.79	41.5795	11.1111	2.78684	-31.1852689093042+31.8700021896304i
E10
Time	Data	FFT Freq	FFT Mag	FFT Complex			Max
0	195	0	378.352	6053.625			12.4259
0.09	181.25	0.358423	1.9611	-30.9842731903968+4.95270982022298i
0.18	164	0.716846	10.4868	-151.161880622079-72.822928055853i
0.27	195	1.07527	3.95309	63.2494244872978+5.78735646087836E-003i
0.36	173.5	1.43369	11.189	56.5819984622145+169.846978593107i
0.45	171.125	1.79211	11.2515	160.985459709671-80.5751101019767i
0.54	213.875	2.15054	7.07275	-40.6593704502635-105.607304712515i
0.63	237	2.50896	12.4259	70.659746683819+185.834073399781i
0.72	194.875	2.86738	6.92948	-61.875+92i
0.81	207.75	3.22581	3.05724	-19.7139370254534+44.7673128697244i
0.9	144	3.58423	9.15391	103.201154196765-103.92695667975i
0.99	190.5	3.94265	10.4719	157.847014410119+56.1898449162416i
1.08	175.375	4.30108	5.68765	-89.0819984622143+18.5969785931076i
1.17	229.125	4.6595	5.71427	-87.6016678667331-26.1739544597431i
1.26	189.5	5.01792	4.76405	-38.3799031244232+65.8574199769116i
1.35	177.875	5.37634	11.9127	59.5582327916761-181.058747544256i
1.44	148.25	5.73477	7.42969	-118.875
1.53	193.875	6.09319	11.9127	59.5582327916766+181.058747544256i
1.62	185.875	6.45161	4.76405	-38.3799031244233-65.8574199769117i
1.71	174.75	6.81004	5.71427	-87.601667866733+26.1739544597436i
1.8	210.875	7.16846	5.68765	-89.0819984622144-18.5969785931074i
1.89	186.5	7.52688	10.4719	157.847014410119-56.1898449162418i
1.98	218.375	7.8853	9.15391	103.201154196765+103.92695667975i
2.07	234.25	8.24373	3.05724	-19.7139370254536-44.7673128697243i
2.16	180.125	8.60215	6.92948	-61.8750000000001-92i
2.25	158.125	8.96057	12.4259	70.6597466838184-185.834073399781i
2.34	225.625	9.319	7.07275	-40.659370450263+105.607304712515i
2.43	175.25	9.67742	11.2515	160.985459709672+80.5751101019763i
2.52	174.75	10.0358	11.189	56.5819984622142-169.846978593108i
2.61	169.375	10.3943	3.95309	63.249424487298-5.78735646098139E-003i
2.7	173.375	10.7527	10.4868	-151.161880622079+72.8229280558535i
2.79	204.5	11.1111	1.9611	-30.9842731903967-4.95270982022282i
E12
Time	Data	FFT Freq	FFT Mag	FFT Complex			Max
0	42.5289	0	97.2957	1556.730836			2.87262
0.09	45.8942	0.358423	1.30015	-19.1585122409963-8.10503174661751i
0.18	43.3461	0.716846	2.13089	-34.0941881940593-3.13835184000677E-003i
0.27	50.0673	1.07527	1.52643	-22.0708987870713+10.4571371863089i
0.36	51.7692	1.43369	0.425708	-4.71570208464611+4.91490468786148i
0.45	46.8558	1.79211	2.07802	-32.5505641655671-6.77599209621788i
0.54	48.4327	2.15054	1.67479	-17.1558336243519-20.5847948076347i
0.63	55.9231	2.50896	0.490255	1.96911922959991+7.59290025200976i
0.72	47.9904	2.86738	0.913332	4.64416400000004-13.855712i
0.81	57.8077	3.22581	1.97273	13.9293664265442-28.3238469914269i
0.9	47.3942	3.58423	2.87262	41.4393700264244+19.8816795291078i
0.99	44.9519	3.94265	1.07645	-9.46108958161568-14.3918125601063i
1.08	53.3269	4.30108	1.65113	-20.1496539153539-17.0852193121384i
1.17	46.7404	4.6595	1.41282	2.08884511945076+22.5083973728582i
1.26	47.1731	5.01792	0.684243	8.11876379198655-7.34452801509732i
1.35	48.3365	5.37634	1.05058	-8.74626600034468-14.3546983396164i
1.44	51.7789	5.73477	0.248802	-3.98083599999995
1.53	48.5769	6.09319	1.05058	-8.74626600034462+14.3546983396164i
1.62	48.8558	6.45161	0.684243	8.11876379198657+7.3445280150973i
1.71	51.0192	6.81004	1.41282	2.08884511945069-22.5083973728583i
1.8	42.9904	7.16846	1.65113	-20.1496539153539+17.0852193121384i
1.89	46.0481	7.52688	1.07645	-9.46108958161563+14.3918125601063i
1.98	58.1539	7.8853	2.87262	41.4393700264244-19.8816795291079i
2.07	48.2885	8.24373	1.97273	13.9293664265443+28.3238469914268i
2.16	46.7404	8.60215	0.913332	4.64416400000005+13.855712i
2.25	51.1539	8.96057	0.490255	1.96911922959994-7.59290025200976i
2.34	47.8365	9.319	1.67479	-17.1558336243519+20.5847948076348i
2.43	45.0096	9.67742	2.07802	-32.5505641655671+6.77599209621795i
2.52	53.3846	10.0358	0.425708	-4.71570208464612-4.91490468786149i
2.61	54.0289	10.3943	1.52643	-22.0708987870713-10.4571371863089i
2.7	44.6731	10.7527	2.13089	-34.0941881940593+3.13835184010358E-003i
2.79	39.6539	11.1111	1.30015	-19.1585122409962+8.10503174661755i
E14
Time	Data	FFT Freq	FFT Mag	FFT Complex			Max
0	56.0114	0	230.296	3684.738647			17.6649
0.09	99.6023	0.358423	12.8449	-64.5375750544456-195.123119818646i
0.18	108.83	0.716846	5.1326	-64.4321006017237+50.9162811962541i
0.27	126.909	1.07527	17.4147	-260.085880120291+99.9642424910284i
0.36	152.091	1.43369	16.7849	-252.189580679258-92.3266707936056i
0.45	134.705	1.79211	8.72557	-135.13351201242-35.0663537702839i
0.54	121.25	2.15054	1.97176	-22.2409495622263-22.3746999121333i
0.63	143.602	2.50896	3.31257	13.8227500792917-51.1669617427003i
0.72	109.886	2.86738	6.78065	-78.238676+75.1589669999998i
0.81	124.977	3.22581	3.49808	-16.4555383194423-53.4955338264854i
0.9	140.602	3.58423	8.68447	-20.1006897462693-137.489895867734i
0.99	132.534	3.94265	3.79259	-40.8074371529202+44.9108964986748i
1.08	122.261	4.30108	17.6649	-255.628655320742-120.576730793606i
1.17	101.227	4.6595	10.7122	131.696421051644-109.69283149445i
1.26	130.045	5.01792	3.90191	61.591855910219-10.1989187593466i
1.35	131.045	5.37634	4.21227	23.9553635285826-62.995192156868i
1.44	99.4545	5.73477	4.07457	65.1930569999997
1.53	138.205	6.09319	4.21227	23.955363528583+62.9951921568677i
1.62	119.705	6.45161	3.90191	61.5918559102191+10.1989187593463i
1.71	109.091	6.81004	10.7122	131.696421051644+109.692831494449i
1.8	142.727	7.16846	17.6649	-255.628655320742+120.576730793606i
1.89	56.4318	7.52688	3.79259	-40.80743715292-44.9108964986748i
1.98	107.364	7.8853	8.68447	-20.1006897462689+137.489895867734i
2.07	104.67	8.24373	3.49808	-16.455538319442+53.4955338264853i
2.16	56.875	8.60215	6.78065	-78.2386760000001-75.1589669999998i
2.25	109.114	8.96057	3.31257	13.8227500792922+51.1669617427002i
2.34	112.102	9.319	1.97176	-22.2409495622261+22.3746999121334i
2.43	139.727	9.67742	8.72557	-135.13351201242+35.0663537702842i
2.52	159.057	10.0358	16.7849	-252.189580679258+92.3266707936057i
2.61	103.045	10.3943	17.4147	-260.085880120291-99.9642424910276i
2.7	136.705	10.7527	5.1326	-64.4321006017238-50.9162811962538i
2.79	54.8864	11.1111	12.8449	-64.537575054445+195.123119818646i
E16
Time	Data	FFT Freq	FFT Mag	FFT Complex			Max
0	64.375	0	145.5	2328			10.3002
0.09	73	0.358423	1.40157	-16.7981131135223-14.8562423433796i
0.18	69.625	0.716846	1.0975	3.03677397502454+17.2954510131679i
0.27	108.75	1.07527	1.21632	18.0879363316732-7.18074143135664i
0.36	69.375	1.43369	6.50592	15.4607864376268-102.940124343615i
0.45	35.375	1.79211	4.88475	-77.7966923142385-7.48505337792599i
0.54	76.75	2.15054	2.55676	-40.793084298285+3.06621979443961i
0.63	73.25	2.50896	1.96505	-30.6616118085844-6.95627648337971i
0.72	74	2.86738	10.3002	-72.4999999999999+148i
0.81	62.875	3.22581	4.30313	51.6229170282085+45.5566473187294i
0.9	104.25	3.58423	6.05464	74.881549239013-61.4603223160379i
0.99	80.625	3.94265	1.4853	14.4837945933301-18.8410425676558i
1.08	68.875	4.30108	4.7757	18.289213562373-74.1901243436151i
1.17	53.75	4.6595	1.14833	-18.0991547498352-3.16236195032162i
1.26	84.375	5.01792	6.13847	-71.1252389157527-67.7310910973094i
1.35	69.375	5.37634	3.58508	-32.8390759670314+47.0310501294943i
1.44	75.875	5.73477	3.84375	61.5
1.53	77.75	6.09319	3.58508	-32.8390759670315-47.0310501294942i
1.62	70.125	6.45161	6.13847	-71.1252389157526+67.7310910973095i
1.71	87.25	6.81004	1.14833	-18.0991547498353+3.16236195032165i
1.8	64.125	7.16846	4.7757	18.2892135623731+74.190124343615i
1.89	58.5	7.52688	1.4853	14.4837945933302+18.8410425676557i
1.98	73.875	7.8853	6.05464	74.8815492390132+61.4603223160377i
2.07	77.125	8.24373	4.30313	51.6229170282084-45.5566473187296i
2.16	74.75	8.60215	10.3002	-72.5000000000001-148i
2.25	63.5	8.96057	1.96505	-30.6616118085843+6.95627648337976i
2.34	80	9.319	2.55676	-40.793084298285-3.06621979443947i
2.43	75.5	9.67742	4.88475	-77.7966923142385+7.48505337792619i
2.52	69.75	10.0358	6.50592	15.460786437627+102.940124343615i
2.61	67.875	10.3943	1.21632	18.0879363316732+7.18074143135655i
2.7	74.625	10.7527	1.0975	3.03677397502453-17.295451013168i
2.79	68.75	11.1111	1.40157	-16.7981131135222+14.8562423433796i
F03
Time	Data	FFT Freq	FFT Mag	FFT Complex			Max
0	126.518	0	197.902	3166.428528			12.6116
0.09	69.4821	0.358423	3.84703	1.78419351729577+61.5266688145884i
0.18	97.1071	0.716846	3.42073	-1.05318552792708+54.7215380584242i
0.27	86.1964	1.07527	1.62309	14.3466601498808+21.6468327847115i
0.36	91.7679	1.43369	6.03525	79.1211995409176+55.3574809270736i
0.45	89.0179	1.79211	5.56949	19.688652131447+86.9095851054442i
0.54	102.357	2.15054	4.30036	-68.423237180411+7.24532725454548i
0.63	95.7143	2.50896	6.02099	95.9486251134011+8.62795096489757i
0.72	93.6071	2.86738	5.82677	-58.589234+72.517762i
0.81	108.268	3.22581	2.61375	33.0371037521989+25.6409586405025i
0.9	88	3.58423	7.98908	-89.1854102267015+91.5709998332138i
0.99	101.732	3.94265	8.87073	-9.94787814773282-141.582655141351i
1.08	88.6429	4.30108	7.39194	106.521502459083-51.3925210729264i
1.17	100.679	4.6595	4.23074	46.4443765197557-49.2452785019433i
1.26	108.054	5.01792	12.6116	172.80490093504+104.190274637092i
1.35	100.429	5.37634	2.74092	24.4123789637536-36.4317225496668i
1.44	98.3036	5.73477	9.27009	148.321472
1.53	69.2143	6.09319	2.74092	24.4123789637537+36.4317225496667i
1.62	144.982	6.45161	12.6116	172.804900935039-104.190274637092i
1.71	89.2321	6.81004	4.23074	46.4443765197559+49.2452785019432i
1.8	80.5179	7.16846	7.39194	106.521502459083+51.3925210729264i
1.89	90.4107	7.52688	8.87073	-9.94787814773247+141.582655141351i
1.98	108.196	7.8853	7.98908	-89.1854102267015-91.5709998332136i
2.07	99.9821	8.24373	2.61375	33.0371037521989-25.6409586405024i
2.16	127.679	8.60215	5.82677	-58.5892340000001-72.517762i
2.25	106.625	8.96057	6.02099	95.9486251134011-8.62795096489768i
2.34	72.2143	9.319	4.30036	-68.423237180411-7.24532725454539i
2.43	122.375	9.67742	5.56949	19.6886521314469-86.9095851054442i
2.52	92.3571	10.0358	6.03525	79.1211995409175-55.3574809270736i
2.61	84.5714	10.3943	1.62309	14.3466601498807-21.6468327847114i
2.7	137.071	10.7527	3.42073	-1.05318552792723-54.7215380584242i
2.79	95.125	11.1111	3.84703	1.78419351729563-61.5266688145884i
F04
Time	Data	FFT Freq	FFT Mag	FFT Complex			Max
0	165.304	0	329.694	5275.107209			11.7016
0.09	156.893	0.358423	8.07311	90.6475927001705-92.0208984534778i
0.18	203.75	0.716846	3.37581	53.6623632734959+6.1442733281098i
0.27	174.875	1.07527	2.16662	-16.7007883489837+30.3778123880074i
0.36	163.946	1.43369	2.45175	33.2561705004333-20.8053524555308i
0.45	160.786	1.79211	4.97322	-32.8080296689775-72.4932228919588i
0.54	162.5	2.15054	5.16209	-70.7611709845247+42.5973506924092i
0.63	184.339	2.50896	3.32928	-35.967926828229+39.2917623689947i
0.72	155.679	2.86738	6.48669	-79.1428809999999+67.1427880000001i
0.81	202.964	3.22581	9.5781	-150.923303270863+26.6008761983932i
0.9	148.125	3.58423	1.38383	-19.7035671178308+10.0996782793142i
0.99	161.661	3.94265	4.05255	-26.0848170936118-59.3626162682799i
1.08	152.411	4.30108	3.08618	-4.22052850043355-49.1981764555308i
1.17	167.071	4.6595	1.24494	-0.525229028892552+19.912128123603i
1.26	164.857	5.01792	11.7016	186.44531882886+17.0751889150147i
1.35	165.464	5.37634	6.94227	89.2194295393865-66.1652595121627i
1.44	175.696	5.73477	1.13616	-18.1786190000003
1.53	150.071	6.09319	6.94227	89.2194295393868+66.1652595121624i
1.62	158.464	6.45161	11.7016	186.44531882886-17.0751889150151i
1.71	166.607	6.81004	1.24494	-0.525229028892488-19.9121281236031i
1.8	156.518	7.16846	3.08618	-4.22052850043348+49.1981764555308i
1.89	152.446	7.52688	4.05255	-26.0848170936114+59.36261626828i
1.98	148.375	7.8853	1.38383	-19.7035671178307-10.0996782793141i
2.07	162.589	8.24373	9.5781	-150.923303270863-26.6008761983928i
2.16	147.911	8.60215	6.48669	-79.142881-67.1427880000001i
2.25	153.946	8.96057	3.32928	-35.9679268282292-39.2917623689946i
2.34	159.464	9.319	5.16209	-70.7611709845248-42.5973506924089i
2.43	181.054	9.67742	4.97322	-32.8080296689774+72.4932228919588i
2.52	157.196	10.0358	2.45175	33.2561705004334+20.8053524555308i
2.61	145.571	10.3943	2.16662	-16.7007883489839-30.3778123880074i
2.7	208.268	10.7527	3.37581	53.6623632734958-6.14427332810985i
2.79	160.304	11.1111	8.07311	90.6475927001707+92.0208984534776i
F05
Time	Data	FFT Freq	FFT Mag	FFT Complex			Max
0	33.625	0	78.3789	1254.0625			7.35471
0.09	34	0.358423	6.72817	57.7472601177951+90.8512090535918i
0.18	39.125	0.716846	6.42741	-66.7922384167982-78.1957791495376i
0.27	40.875	1.07527	3.25737	-49.6348940799342+15.8949376171332i
0.36	46.8125	1.43369	3.35241	-43.5902281758685+31.256804576725i
0.45	51.125	1.79211	0.996699	-1.78450142229291-15.8470316238362i
0.54	41.625	2.15054	2.06426	-33.0189391955013-0.779734147376246i
0.63	39.875	2.50896	1.16827	-18.3943425653449+3.32405405340219i
0.72	41.625	2.86738	6.09452	63.9375-73.625i
0.81	34	3.22581	2.26682	-18.3055346209243-31.3105736683154i
0.9	32.875	3.58423	7.35471	80.9226367988166+85.4343621225871i
0.99	0.375	3.94265	2.02256	-29.5948228915331-13.0911697449501i
1.08	46.8125	4.30108	6.13761	-45.5347718241314+87.0068045767251i
1.17	36.125	4.6595	1.4504	-10.4109258189619-20.740073469241i
1.26	13.25	5.01792	5.58332	-20.3614591865173-86.9816828795741i
1.35	34.875	5.37634	1.76378	21.8777612811963+17.8257083666141i
1.44	39.6875	5.73477	2.98828	47.8125
1.53	27.625	6.09319	1.76378	21.8777612811962-17.8257083666142i
1.62	36.125	6.45161	5.58332	-20.3614591865171+86.9816828795741i
1.71	48.75	6.81004	1.4504	-10.4109258189618+20.7400734692409i
1.8	41.8125	7.16846	6.13761	-45.5347718241316-87.006804576725i
1.89	55.9375	7.52688	2.02256	-29.594822891533+13.0911697449502i
1.98	43.5625	7.8853	7.35471	80.9226367988165-85.4343621225873i
2.07	45.875	8.24373	2.26682	-18.3055346209242+31.3105736683155i
2.16	41.5	8.60215	6.09452	63.9375+73.625i
2.25	53	8.96057	1.16827	-18.394342565345-3.32405405340215i
[truncated: 3,950 more rows]

## Sheet: David's Results2
A03
Time	Data	FFT Freq	FFT Mag	FFT Complex			Max
0	45.6945	0	328.449	5255.180634			29.863
0.09	182.278	0.358423	11.8437	111.777426239229-153.022110882299i
0.18	219.847	0.716846	7.56859	-100.318481959925+67.8292141060192i
0.27	150.444	1.07527	20.7422	53.8797799659856+327.472423692417i
0.36	137.722	1.43369	2.69902	-40.7317543186633-14.3459244490285i
0.45	188.639	1.79211	21.5619	-299.622217629244-171.009801995132i
0.54	118.653	2.15054	18.8133	-295.979264049931+54.818464212338i
0.63	215.681	2.50896	10.0579	-69.0236191273264-145.372171305863i
0.72	181.903	2.86738	10.8191	-106.972229-136.097137i
0.81	248.75	3.22581	15.191	-163.34880086311+179.980656140825i
0.9	201.806	3.58423	15.8814	-221.622646737041+124.303027338887i
0.99	162	3.94265	29.863	-473.016715070614-67.4931122365845i
1.08	86.2917	4.30108	8.11818	-45.7404136813366+121.570701550971i
1.17	206.236	4.6595	2.4308	-16.1363968816571-35.3873098025926i
1.26	116.639	5.01792	9.27851	-5.07936325310257+148.369197232568i
1.35	164.556	5.37634	16.7877	-48.0651206332626-264.267874689167i
1.44	158.639	5.73477	22.0599	-352.958344
1.53	130.625	6.09319	16.7877	-48.0651206332616+264.267874689167i
1.62	166.597	6.45161	9.27851	-5.07936325310283-148.369197232568i
1.71	160.764	6.81004	2.4308	-16.1363968816571+35.3873098025922i
1.8	167.486	7.16846	8.11818	-45.7404136813368-121.570701550971i
1.89	167.486	7.52688	29.863	-473.016715070614+67.4931122365858i
1.98	160.944	7.8853	15.8814	-221.622646737041-124.303027338887i
2.07	111.264	8.24373	15.191	-163.34880086311-179.980656140825i
2.16	178.181	8.60215	10.8191	-106.972229+136.097137i
2.25	155.319	8.96057	10.0579	-69.0236191273263+145.372171305863i
2.34	85.25	9.319	18.8133	-295.979264049931-54.8184642123378i
2.43	173.944	9.67742	21.5619	-299.622217629244+171.009801995133i
2.52	216.153	10.0358	2.69902	-40.7317543186633+14.3459244490285i
2.61	190.75	10.3943	20.7422	53.8797799659843-327.472423692417i
2.7	209.306	10.7527	7.56859	-100.318481959925-67.8292141060195i
2.79	195.333	11.1111	11.8437	111.77742623923+153.022110882298i
A06
Time	Data	FFT Freq	FFT Mag	FFT Complex			Max
0	48.5	0	142.539	2280.625			27.3346
0.09	33.25	0.358423	23.0994	159.82849091883-333.243849183661i
0.18	80.625	0.716846	6.30408	-91.7793066773163+41.8372088396258i
0.27	129.75	1.07527	6.01639	-62.5310668066297-73.1865794479655i
0.36	77.75	1.43369	11.1952	92.7851640818291+153.218145750508i
0.45	100.125	1.79211	6.06749	-86.2817547011044-44.4966495893044i
0.54	103.125	2.15054	18.1125	-96.1409431867464+273.388689974224i
0.63	88.875	2.50896	9.6396	-11.6553036625891+153.792524506204i
0.72	64.625	2.86738	8.09258	27.6249999999999-126.5i
0.81	181.5	3.22581	27.3346	-129.446153280078+417.757643505788i
0.9	54.625	3.58423	8.45943	-18.9622403797426+134.015953786034i
0.99	44.25	3.94265	5.86689	87.8770298006979+33.0037914629855i
1.08	64.125	4.30108	10.2835	1.21483591817094-164.531854249492i
1.17	84.75	4.6595	15.9769	-82.2860336999112+242.024539722979i
1.26	127.125	5.01792	4.11462	61.8824902438057+22.4644726514359i
1.35	32.375	5.37634	15.171	-177.505208569215-165.568052065421i
1.44	86.25	5.73477	4.86719	-77.875
1.53	67.5	6.09319	15.171	-177.505208569214+165.568052065422i
1.62	7.375	6.45161	4.11462	61.8824902438058-22.4644726514359i
1.71	8.375	6.81004	15.9769	-82.286033699912-242.024539722979i
1.8	66.625	7.16846	10.2835	1.21483591817115+164.531854249492i
1.89	64.5	7.52688	5.86689	87.8770298006975-33.0037914629857i
1.98	49.25	7.8853	8.45943	-18.9622403797429-134.015953786034i
2.07	21.125	8.24373	27.3346	-129.446153280079-417.757643505788i
2.16	106.375	8.60215	8.09258	27.6250000000001+126.5i
2.25	62.375	8.96057	9.6396	-11.6553036625898-153.792524506204i
2.34	46.375	9.319	18.1125	-96.140943186747-273.388689974224i
2.43	66.625	9.67742	6.06749	-86.2817547011044+44.4966495893041i
2.52	50.25	10.0358	11.1952	92.7851640818288-153.218145750508i
2.61	58.875	10.3943	6.01639	-62.5310668066297+73.1865794479655i
2.7	68.375	10.7527	6.30408	-91.7793066773164-41.837208839626i
2.79	135	11.1111	23.0994	159.828490918831+333.24384918366i
A08
Time	Data	FFT Freq	FFT Mag	FFT Complex			Max
0	178.556	0	368.499	5895.986268			19.2695
0.09	180.167	0.358423	4.16192	-41.8817931769877+51.771113021909i
0.18	172.194	0.716846	10.373	108.988662403345+125.166249066894i
0.27	174.806	1.07527	11.4034	35.2601695023279-179.01447169769i
0.36	201.194	1.43369	15.5592	-51.0668626686148+243.653823473309i
0.45	171.403	1.79211	3.68105	-58.4971025883358-6.8493085153993i
0.54	169.292	2.15054	5.12226	81.398359747936+9.54618151051255i
0.63	185.764	2.50896	4.45437	-41.4947227535414+57.9447643296731i
0.72	152.528	2.86738	3.52108	-41.1944880000001-38.4305099999999i
0.81	143.028	3.22581	13.8473	210.864575985312+67.9964569907558i
0.9	178.222	3.58423	2.08545	23.9262234356095-23.2573493184241i
0.99	206.861	3.94265	19.2695	-266.475475535478+155.071796739007i
1.08	176.417	4.30108	13.9179	-22.0165713313854-221.596054526691i
1.17	210.333	4.6595	5.80324	24.5782816391937+89.5397929549755i
1.26	250.153	5.01792	4.37925	64.964466413109+26.2516342379574i
1.35	176.403	5.37634	9.70404	-18.7985170724905+154.122469081251i
1.44	198.111	5.73477	12.4575	-199.319336
1.53	203.25	6.09319	9.70404	-18.7985170724909-154.122469081251i
1.62	125.264	6.45161	4.37925	64.9644664131089-26.2516342379574i
1.71	179.292	6.81004	5.80324	24.5782816391934-89.5397929549754i
1.8	150.569	7.16846	13.9179	-22.016571331385+221.596054526691i
1.89	205.264	7.52688	19.2695	-266.475475535479-155.071796739006i
1.98	232.347	7.8853	2.08545	23.9262234356096+23.2573493184242i
2.07	176.278	8.24373	13.8473	210.864575985312-67.9964569907565i
2.16	154.319	8.60215	3.52108	-41.1944880000001+38.4305099999999i
2.25	236.042	8.96057	4.45437	-41.4947227535416-57.9447643296732i
2.34	130.389	9.319	5.12226	81.3983597479359-9.54618151051258i
2.43	192.583	9.67742	3.68105	-58.4971025883357+6.84930851539924i
2.52	191.875	10.0358	15.5592	-51.0668626686151-243.653823473309i
2.61	193.556	10.3943	11.4034	35.2601695023283+179.014471697689i
2.7	186.903	10.7527	10.373	108.988662403345-125.166249066894i
2.79	212.625	11.1111	4.16192	-41.8817931769878-51.7711130219089i
A09
Time	Data	FFT Freq	FFT Mag	FFT Complex			Max
0	217.375	0	434.195	6947.125			22.2014
0.09	303.875	0.358423	3.15617	37.5438074294038+33.7726244481436i
0.18	147.625	0.716846	7.25214	-112.17629722548+29.6721285390114i
0.27	199.5	1.07527	5.81033	-92.6670166444324-7.44173882374292i
0.36	197.625	1.43369	16.4039	186.26587296526-184.908793104386i
0.45	244.75	1.79211	16.7399	267.77413713117+5.8581430728819i
0.54	212.75	2.15054	17.8774	276.456197162737+73.4166687582663i
0.63	243	2.50896	5.74536	-46.3557150863726-79.3819712517612i
0.72	216.625	2.86738	12.5971	201.375+8.5i
0.81	208.5	3.22581	13.8619	-219.921629144961-28.7307724714063i
0.9	235.625	3.58423	11.044	36.6862448333131-172.854452894224i
0.99	215	3.94265	22.2014	-285.114255832232-211.879714902246i
1.08	208.25	4.30108	9.23875	108.48412703474-100.408793104386i
1.17	220	4.6595	11.3502	-100.608827991863-151.187479122016i
1.26	170.25	5.01792	9.78023	-10.9661447705705-156.098993113479i
1.35	191.125	5.37634	13.3068	-187.650499860713-100.584059094645i
1.44	295.75	5.73477	6.83594	-109.375
1.53	185.5	6.09319	13.3068	-187.650499860713+100.584059094645i
1.62	188.375	6.45161	9.78023	-10.9661447705702+156.098993113479i
1.71	238.25	6.81004	11.3502	-100.608827991862+151.187479122016i
1.8	225.625	7.16846	9.23875	108.48412703474+100.408793104386i
1.89	205.5	7.52688	22.2014	-285.114255832232+211.879714902247i
1.98	179.25	7.8853	11.044	36.6862448333135+172.854452894224i
2.07	198.5	8.24373	13.8619	-219.921629144961+28.7307724714068i
2.16	249	8.60215	12.5971	201.375-8.5i
2.25	246.25	8.96057	5.74536	-46.3557150863729+79.3819712517612i
2.34	253.875	9.319	17.8774	276.456197162737-73.4166687582667i
2.43	268.125	9.67742	16.7399	267.77413713117-5.8581430728829i
2.52	199.875	10.0358	16.4039	186.26587296526+184.908793104386i
2.61	145.5	10.3943	5.81033	-92.6670166444326+7.44173882374314i
2.7	221	10.7527	7.25214	-112.17629722548-29.672128539011i
2.79	214.875	11.1111	3.15617	37.5438074294038-33.772624448144i
A12
Time	Data	FFT Freq	FFT Mag	FFT Complex			Max
0	58.7639	0	92.1207	1473.930694			22.075
0.09	51.8195	0.358423	8.57287	-96.9666641468529+97.0151310775384i
0.18	12.6389	0.716846	10.3202	87.4518574747173-140.063761031953i
0.27	43.2917	1.07527	11.0637	-18.0071688334866+176.101623153632i
0.36	99.3055	1.43369	15.9029	-163.900318295369-194.626549333324i
0.45	14.8611	1.79211	6.58754	72.9857559224708+76.0418630708671i
0.54	20.0695	2.15054	7.02895	-105.497758649859+38.9638324254497i
0.63	64.4445	2.50896	8.77359	66.6116174935193-123.56672227633i
0.72	11	2.86738	16.8123	264.902679+46.7499389999998i
0.81	49.1945	3.22581	4.16366	50.3980361797619-43.5669710554815i
0.9	50.2639	3.58423	20.3995	290.062075270596-149.651718987524i
0.99	30.0139	3.94265	5.76473	-91.5225892300482+11.4469509645786i
1.08	56.5278	4.30108	11.9212	-125.127267704631-143.959861333324i
1.17	33.125	4.6595	22.075	82.8545373586096+343.343828680465i
1.26	19.2917	5.01792	16.3315	-245.127138095455-90.5126884449263i
1.35	35.7361	5.37634	11.507	173.424307256026-61.8147520684916i
1.44	28.7917	5.73477	4.91058	-78.5693040000002
1.53	109.167	6.09319	11.507	173.424307256026+61.8147520684914i
1.62	5.25	6.45161	16.3315	-245.127138095455+90.5126884449269i
1.71	175.861	6.81004	22.075	82.8545373586087-343.343828680465i
1.8	86.9167	7.16846	11.9212	-125.127267704631+143.959861333324i
1.89	9.56946	7.52688	5.76473	-91.5225892300482-11.4469509645783i
1.98	45.6528	7.8853	20.3995	290.062075270596+149.651718987523i
2.07	9.40277	8.24373	4.16366	50.3980361797622+43.5669710554813i
2.16	69.8333	8.60215	16.8123	264.902679-46.7499389999998i
2.25	25.1945	8.96057	8.77359	66.6116174935197+123.56672227633i
2.34	52.7083	9.319	7.02895	-105.497758649859-38.9638324254493i
2.43	23.2917	9.67742	6.58754	72.9857559224709-76.0418630708673i
2.52	70.1528	10.0358	15.9029	-163.900318295369+194.626549333324i
2.61	71.8195	10.3943	11.0637	-18.0071688334872-176.101623153632i
2.7	10.5139	10.7527	10.3202	87.4518574747177+140.063761031953i
2.79	29.4583	11.1111	8.57287	-96.966664146853-97.0151310775381i
A13
Time	Data	FFT Freq	FFT Mag	FFT Complex			Max
0	206	0	396.492	6343.875			19.728
0.09	238	0.358423	11.746	42.8768552919993+182.97974912757i
0.18	188.875	0.716846	14.3448	-222.732119970872-55.3940063809787i
0.27	153.25	1.07527	9.11718	88.5640570511319+115.913247613099i
0.36	164.25	1.43369	2.11458	15.0842622740244-30.2846410715657i
0.45	187	1.79211	19.728	238.550876559877-206.705654599852i
0.54	214.25	2.15054	15.8093	-39.0557412125272-249.915264421544i
0.63	213.75	2.50896	13.3752	213.897197874384+6.74841456064062i
0.72	212	2.86738	10.6518	143.625-91.75i
0.81	246.125	3.22581	12.1601	-193.458746279069-20.6802247062806i
0.9	152.25	3.58423	8.34343	88.137739674741+100.262711480439i
0.99	147.75	3.94265	7.07645	34.1484325675589-107.950864956012i
1.08	222.875	4.30108	4.04194	28.1657377259756+58.2153589284343i
1.17	209.5	4.6595	13.0078	-171.856728567019+117.392387980828i
1.26	173.125	5.01792	8.23044	126.150121508657+37.7839695210034i
1.35	133.125	5.37634	13.8772	-173.721944498861+138.275460584538i
1.44	196.125	5.73477	11.7891	-188.625
1.53	149.875	6.09319	13.8772	-173.721944498861-138.275460584538i
1.62	215.25	6.45161	8.23044	126.150121508657-37.7839695210038i
1.71	235.125	6.81004	13.0078	-171.85672856702-117.392387980827i
1.8	200.875	7.16846	4.04194	28.1657377259755-58.2153589284343i
1.89	233.25	7.52688	7.07645	34.1484325675589+107.950864956012i
1.98	193.5	7.8853	8.34343	88.1377396747411-100.262711480439i
2.07	248.875	8.24373	12.1601	-193.45874627907+20.6802247062812i
2.16	202	8.60215	10.6518	143.625+91.75i
2.25	198.25	8.96057	13.3752	213.897197874383-6.74841456064136i
2.34	199.25	9.319	15.8093	-39.0557412125263+249.915264421544i
2.43	254.875	9.67742	19.728	238.550876559877+206.705654599851i
2.52	206.5	10.0358	2.11458	15.0842622740245+30.2846410715657i
2.61	217	10.3943	9.11718	88.5640570511315-115.913247613099i
2.7	130.5	10.7527	14.3448	-222.732119970871+55.3940063809795i
2.79	200.5	11.1111	11.746	42.8768552919986-182.97974912757i
A14
Time	Data	FFT Freq	FFT Mag	FFT Complex			Max
0	152.625	0	355.727	5691.625			26.0515
0.09	165.75	0.358423	10.6951	-71.2685431102172-155.574308430936i
0.18	180.25	0.716846	6.7778	-103.967706675096+30.8378856941093i
0.27	217.5	1.07527	23.7193	35.1590966637279-377.877420469261i
0.36	195.25	1.43369	26.0515	-409.659577619781+76.9529489816703i
0.45	224	1.79211	4.47516	70.5986917954695+11.9482529137813i
0.54	187.625	2.15054	10.9989	159.463531819401-74.4374588276256i
0.63	164.75	2.50896	4.03421	-64.5419990774839-0.83435237045402i
0.72	158.25	2.86738	5.67947	-20.625+88.5i
0.81	103.125	3.22581	8.6129	110.322721496556-82.5802297563143i
0.9	195.875	3.58423	7.61603	82.9974526715724+89.2211810906011i
0.99	244.125	3.94265	9.41872	-87.025923007156+123.031808149711i
1.08	217.625	4.30108	10.422	54.9095776197809+157.45294898167i
1.17	254.5	4.6595	9.73066	6.89198020845911-155.537985216865i
1.26	156.875	5.01792	13.0891	-202.993277815877-51.503474387664i
1.35	215.25	5.37634	9.19403	145.863975030643-19.0643058003314i
1.44	134.375	5.73477	13.7422	-219.875
1.53	145.25	6.09319	9.19403	145.863975030644+19.0643058003308i
1.62	133	6.45161	13.0891	-202.993277815877+51.5034743876644i
1.71	182.375	6.81004	9.73066	6.89198020845978+155.537985216866i
1.8	157.75	7.16846	10.422	54.9095776197808-157.45294898167i
1.89	203.375	7.52688	9.41872	-87.0259230071564-123.031808149711i
1.98	202.625	7.8853	7.61603	82.997452671572-89.2211810906013i
2.07	179.625	8.24373	8.6129	110.322721496556+82.580229756314i
2.16	144.875	8.60215	5.67947	-20.6250000000001-88.5i
2.25	179.125	8.96057	4.03421	-64.5419990774837+0.834352370454191i
2.34	200.125	9.319	10.9989	159.463531819402+74.4374588276251i
2.43	157.75	9.67742	4.47516	70.5986917954695-11.9482529137815i
2.52	196.875	10.0358	26.0515	-409.659577619781-76.95294898167i
2.61	158.5	10.3943	23.7193	35.1590966637292+377.877420469261i
2.7	121.875	10.7527	6.7778	-103.967706675096-30.8378856941091i
2.79	160.75	11.1111	10.6951	-71.2685431102166+155.574308430937i
A20
Time	Data	FFT Freq	FFT Mag	FFT Complex			Max
0	63	0	269.102	4305.625			34.2839
0.09	191.875	0.358423	23.0769	114.116126678577+351.153915148998i
0.18	71.5	0.716846	29.0058	-318.307648150397-337.731734271539i
0.27	64.75	1.07527	17.8491	-284.682625174721+22.6840354905799i
0.36	199	1.43369	34.2839	316.936304642311+447.716111717937i
0.45	197.5	1.79211	20.4402	-296.883927934789+137.174657588067i
0.54	135.875	2.15054	5.00751	-76.3163209604982-24.393590736769i
0.63	177.375	2.50896	7.40846	-73.4437218601901-93.0411709143202i
0.72	139.875	2.86738	22.2226	113.75-336.875i
0.81	150.25	3.22581	32.9897	-203.811057573611-486.899865647305i
0.9	71.875	3.58423	5.92617	-47.0143251088709-82.3422921845483i
0.99	12.125	3.94265	28.6841	-121.352573181441-442.611138644113i
1.08	107.375	4.30108	15.9375	-254.93630464231+5.71611171793722i
1.17	94.75	4.6595	14.7446	225.061695190569+70.7262331072567i
1.26	17.125	5.01792	19.4078	-306.361705780235-50.6804357193183i
1.35	235.625	5.37634	15.6221	233.996083855605-87.8767857351295i
1.44	113.875	5.73477	20.6953	-331.125
1.53	178.625	6.09319	15.6221	233.996083855605+87.8767857351281i
1.62	83.375	6.45161	19.4078	-306.361705780235+50.6804357193185i
1.71	134.875	6.81004	14.7446	225.06169519057-70.7262331072582i
1.8	99	7.16846	15.9375	-254.93630464231-5.71611171793651i
1.89	160.875	7.52688	28.6841	-121.352573181439+442.611138644112i
1.98	218.125	7.8853	5.92617	-47.0143251088709+82.3422921845479i
2.07	194.625	8.24373	32.9897	-203.811057573609+486.899865647305i
2.16	224	8.60215	22.2226	113.75+336.875i
2.25	164	8.96057	7.40846	-73.4437218601896+93.0411709143207i
2.34	131.125	9.319	5.00751	-76.3163209604979+24.3935907367688i
2.43	102.375	9.67742	20.4402	-296.883927934789-137.174657588066i
2.52	104.375	10.0358	34.2839	316.93630464231-447.716111717937i
2.61	189.75	10.3943	17.8491	-284.682625174721-22.6840354905789i
2.7	207.75	10.7527	29.0058	-318.307648150396+337.731734271539i
2.79	69	11.1111	23.0769	114.116126678576-351.153915148998i
A24
Time	Data	FFT Freq	FFT Mag	FFT Complex			Max
0	252.375	0	537.75	8604			37.9375
0.09	273	0.358423	31.2095	-77.390851435134-493.317735845329i
0.18	291.5	0.716846	22.6115	361.767500771507+3.48748200362127i
0.27	367.75	1.07527	17.0899	39.2801512639644-270.602936592569i
0.36	270	1.43369	14.2934	-191.644597488888+124.79252339471i
0.45	336.25	1.79211	24.3706	-376.213681325946+102.511739274328i
0.54	256.875	2.15054	8.93986	142.85033110606-7.32127429016509i
0.63	256.625	2.50896	8.42759	-115.414458629378-69.725978771644i
0.72	212.375	2.86738	1.46908	-20.5+11.5i
0.81	248.625	3.22581	9.13237	-45.2191245416919+138.944788586777i
0.9	336.625	3.58423	12.8862	156.337223053427+134.418318069749i
0.99	299.375	3.94265	16.4317	-253.908872617435-68.1968003908955i
1.08	297.5	4.30108	14.6183	230.144597488888-41.7074766052906i
1.17	331.125	4.6595	13.5746	212.955840699832-42.6938541552703i
1.26	265.375	5.01792	9.41098	9.54494506900724-150.272925636464i
1.35	323.125	5.37634	10.5773	-33.0890034142127+165.970653615613i
1.44	333.5	5.73477	37.9375	-607
1.53	289	6.09319	10.5773	-33.0890034142129-165.970653615613i
1.62	195.375	6.45161	9.41098	9.54494506900753+150.272925636464i
1.71	280.75	6.81004	13.5746	212.955840699833+42.6938541552694i
1.8	185.5	7.16846	14.6183	230.144597488888+41.7074766052902i
1.89	287.25	7.52688	16.4317	-253.908872617435+68.1968003908959i
1.98	258.875	7.8853	12.8862	156.337223053426-134.418318069749i
2.07	242.875	8.24373	9.13237	-45.2191245416922-138.944788586777i
2.16	205.875	8.60215	1.46908	-20.5-11.5i
2.25	248.625	8.96057	8.42759	-115.414458629377+69.7259787716441i
2.34	139.625	9.319	8.93986	142.850331106059+7.32127429016513i
2.43	266.25	9.67742	24.3706	-376.213681325947-102.511739274327i
2.52	231.875	10.0358	14.2934	-191.644597488888-124.792523394709i
2.61	283.125	10.3943	17.0899	39.2801512639652+270.602936592568i
2.7	265.25	10.7527	22.6115	361.767500771507-3.48748200362184i
2.79	271.75	11.1111	31.2095	-77.3908514351326+493.317735845329i
B03
Time	Data	FFT Freq	FFT Mag	FFT Complex			Max
0	220	0	451.539	7224.625			13.876
0.09	218.75	0.358423	10.3701	-151.185850273914+68.3585620291834i
0.18	237.125	0.716846	7.06844	10.7463213923147+112.583339746581i
0.27	182.875	1.07527	5.38668	-76.7124678413474-39.2858395849992i
0.36	181.25	1.43369	9.12982	127.20521279348+71.8147545195112i
0.45	213.875	1.79211	5.40387	59.8814713932695-62.3687560769847i
0.54	268	2.15054	5.49805	-61.8776101060064-62.5274190926546i
0.63	184	2.50896	13.876	125.806062344042-182.932312104493i
0.72	243.875	2.86738	6.53002	-65.375-81.5i
0.81	207.375	3.22581	12.7714	-154.587832972321+133.635088788995i
0.9	258.875	3.58423	7.69713	123.151996723646+0.704813954378775i
0.99	185.25	3.94265	7.76706	23.3169295300789+122.06596075113i
1.08	204.875	4.30108	12.2931	51.5447872065199+189.814754519511i
1.17	278.125	4.6595	10.7398	-98.2666329919949-140.965913170145i
1.26	248.625	5.01792	7.65109	-113.520708009954+45.8155727936153i
1.35	239.625	5.37634	8.18108	4.7483208121881+130.811172509409i
1.44	253.375	5.73477	12.8516	205.625
1.53	218.75	6.09319	8.18108	4.7483208121875-130.811172509409i
1.62	235.375	6.45161	7.65109	-113.520708009954-45.815572793615i
1.71	221.875	6.81004	10.7398	-98.2666329919944+140.965913170146i
1.8	236.375	7.16846	12.2931	51.5447872065196-189.814754519511i
1.89	202.875	7.52688	7.76706	23.3169295300785-122.06596075113i
1.98	204	7.8853	7.69713	123.151996723646-0.704813954379112i
2.07	268.375	8.24373	12.7714	-154.587832972322-133.635088788994i
2.16	239.875	8.60215	6.53002	-65.375+81.5i
2.25	220	8.96057	13.876	125.806062344042+182.932312104492i
2.34	243.25	9.319	5.49805	-61.8776101060063+62.5274190926548i
2.43	207.375	9.67742	5.40387	59.8814713932697+62.3687560769845i
2.52	245.25	10.0358	9.12982	127.20521279348-71.8147545195114i
2.61	235.75	10.3943	5.38668	-76.712467841347+39.2858395849994i
2.7	195	10.7527	7.06844	10.7463213923144-112.583339746582i
2.79	224.625	11.1111	10.3701	-151.185850273915-68.3585620291829i
B04
Time	Data	FFT Freq	FFT Mag	FFT Complex			Max
0	252.875	0	332.195	5315.125			22.7256
0.09	207.25	0.358423	8.17249	130.681328135628-4.53103354021457i
0.18	183.125	0.716846	17.9778	120.167383684694+261.341489075368i
0.27	129.125	1.07527	11.0237	124.504487403335-124.932757162219i
0.36	156.5	1.43369	14.9684	144.078656903985-191.308581272022i
0.45	162.75	1.79211	4.31293	32.6206541358431-60.8099136576769i
0.54	133.125	2.15054	9.91252	156.684250226932+24.5790153392496i
0.63	114.375	2.50896	16.8913	262.263289984932-65.2601224658672i
0.72	157.75	2.86738	10.3358	-104.25-128.375i
0.81	185.125	3.22581	9.97406	75.0179289656791-140.85335296319i
0.9	208.125	3.58423	1.11664	6.794411482633-16.5237984031359i
0.99	172.5	3.94265	7.18982	109.327703676273+35.7908222851827i
1.08	159	4.30108	11.4166	-167.578656903985+72.6914187279785i
1.17	178.375	4.6595	22.7256	207.817447054456-298.369340794026i
1.26	168.125	5.01792	14.3252	186.853954605741+132.738675332982i
1.35	206.375	5.37634	9.49693	101.767160643853+112.838416387796i
1.44	122.375	5.73477	0.210938	3.375
1.53	158.5	6.09319	9.49693	101.767160643853-112.838416387796i
1.62	193	6.45161	14.3252	186.853954605741-132.738675332982i
1.71	104.125	6.81004	22.7256	207.817447054457+298.369340794025i
1.8	154.875	7.16846	11.4166	-167.578656903986-72.6914187279783i
1.89	122.625	7.52688	7.18982	109.327703676273-35.7908222851829i
1.98	151.625	7.8853	1.11664	6.79441148263309+16.5237984031362i
2.07	199.375	8.24373	9.97406	75.0179289656796+140.85335296319i
2.16	99.875	8.60215	10.3358	-104.25+128.375i
2.25	221.25	8.96057	16.8913	262.263289984932+65.2601224658668i
2.34	172.625	9.319	9.91252	156.684250226932-24.5790153392497i
2.43	192	9.67742	4.31293	32.6206541358433+60.8099136576774i
2.52	174.25	10.0358	14.9684	144.078656903986+191.308581272021i
2.61	156.25	10.3943	11.0237	124.504487403336+124.932757162219i
2.7	172	10.7527	17.9778	120.167383684693-261.341489075368i
2.79	145.875	11.1111	8.17249	130.681328135628+4.53103354021487i
B08
Time	Data	FFT Freq	FFT Mag	FFT Complex			Max
0	81.625	0	161.398	2582.375			30.814
0.09	182.625	0.358423	15.5225	226.879052602387+101.038731892178i
0.18	118.375	0.716846	30.814	250.352792203969-424.730874605706i
0.27	121.5	1.07527	8.58038	-108.629627681423+83.946855610541i
0.36	76.125	1.43369	19.294	-132.908085182071-278.628278106444i
0.45	107.625	1.79211	14.1906	227.033954166319-2.69218723087083i
0.54	107.25	2.15054	25.9976	43.7120325231131-413.65853580976i
0.63	83.75	2.50896	6.00802	-33.5161544339921+90.0962369183991i
0.72	74.75	2.86738	7.95954	-83.2500000000001-96.375i
0.81	10.625	3.22581	13.0778	63.6944507101187-199.315527747218i
0.9	21.75	3.58423	11.3903	40.2827636568439+177.737630709918i
0.99	45.375	3.94265	9.77997	-154.33382119204-25.8247463296848i
1.08	93.875	4.30108	5.56954	75.1580851820706-47.8782781064444i
1.17	47.875	4.6595	10.5789	-168.771821791951+12.8724313665645i
1.26	25.375	5.01792	17.8239	-160.347588383927-235.834708086028i
1.35	13.25	5.37634	6.33104	-93.3560323794176-39.3148979186001i
1.44	86.75	5.73477	2.85156	45.625
1.53	104.875	6.09319	6.33104	-93.3560323794174+39.3148979186004i
1.62	154.625	6.45161	17.8239	-160.347588383927+235.834708086029i
1.71	156.5	6.81004	10.5789	-168.771821791951-12.8724313665642i
1.8	34.625	7.16846	5.56954	75.1580851820709+47.878278106444i
1.89	98.25	7.52688	9.77997	-154.33382119204+25.8247463296853i
1.98	107	7.8853	11.3903	40.2827636568433-177.737630709918i
2.07	26.75	8.24373	13.0778	63.6944507101189+199.315527747217i
2.16	50.125	8.60215	7.95954	-83.2499999999999+96.375i
2.25	64	8.96057	6.00802	-33.5161544339926-90.0962369183989i
2.34	112.25	9.319	25.9976	43.7120325231138+413.658535809759i
2.43	64.125	9.67742	14.1906	227.033954166319+2.6921872308701i
2.52	117.5	10.0358	19.294	-132.90808518207+278.628278106444i
2.61	66.5	10.3943	8.58038	-108.629627681423-83.9468556105408i
2.7	52	10.7527	30.814	250.35279220397+424.730874605706i
2.79	74.75	11.1111	15.5225	226.879052602387-101.038731892178i
B12
Time	Data	FFT Freq	FFT Mag	FFT Complex			Max
0	56.75	0	194.758	3116.125			33.7578
0.09	54.375	0.358423	26.5933	-279.637101947123-320.697637074512i
0.18	109.875	0.716846	21.7224	-347.544603285203-3.17934553295265i
0.27	75.75	1.07527	3.99149	-3.41954822330199+63.7721598513768i
0.36	78.5	1.43369	3.13283	41.1972221513642-28.554085374294i
0.45	48.875	1.79211	3.91875	49.1707286323396+38.9040451085068i
0.54	208	2.15054	9.65254	13.9351318085228-153.81059973779i
0.63	154.375	2.50896	18.1678	-189.921644927614-220.062142921304i
0.72	101	2.86738	17.0176	-146.125+229.75i
0.81	127.5	3.22581	3.16744	-29.7639500977768+41.018028429763i
0.9	159.375	3.58423	16.0715	148.985854604683+209.585260409569i
0.99	123.75	3.94265	10.7454	-43.597160492032-166.307379224955i
1.08	173.75	4.30108	10.9334	-67.6972221513643-161.304085374294i
1.17	44	4.6595	8.47628	-67.0080065834876+117.910284295151i
1.26	120.5	5.01792	8.95236	143.123616871997+5.7165146144054i
1.35	80.625	5.37634	11.5602	-141.823316361005+118.732083053792i
1.44	145	5.73477	33.7578	540.125
1.53	34.625	6.09319	11.5602	-141.823316361006-118.732083053792i
1.62	120.75	6.45161	8.95236	143.123616871997-5.71651461440578i
1.71	115.625	6.81004	8.47628	-67.0080065834881-117.910284295151i
1.8	90.75	7.16846	10.9334	-67.6972221513641+161.304085374294i
1.89	67.25	7.52688	10.7454	-43.5971604920315+166.307379224955i
1.98	120.75	7.8853	16.0715	148.985854604682-209.585260409569i
2.07	84.75	8.24373	3.16744	-29.7639500977768-41.0180284297634i
2.16	111.125	8.60215	17.0176	-146.125-229.75i
2.25	100.875	8.96057	18.1678	-189.921644927613+220.062142921304i
2.34	70.375	9.319	9.65254	13.9351318085235+153.81059973779i
2.43	78.625	9.67742	3.91875	49.1707286323397-38.9040451085072i
2.52	84.125	10.0358	3.13283	41.1972221513642+28.554085374294i
2.61	51.625	10.3943	3.99149	-3.41954822330215-63.7721598513768i
2.7	77.5	10.7527	21.7224	-347.544603285203+3.1793455329536i
2.79	45.375	11.1111	26.5933	-279.637101947121+320.697637074512i
B18
Time	Data	FFT Freq	FFT Mag	FFT Complex			Max
0	118.279	0	300.401	4806.41339			11.3697
0.09	151.827	0.358423	11.3697	-181.40314139368-13.6502871183876i
0.18	146.115	0.716846	5.68486	55.8192768523665-71.815978792139i
0.27	162.269	1.07527	6.27225	-98.6531999994023-18.4084958120077i
0.36	141.058	1.43369	0.958986	-6.49267004127177+13.9024031246295i
0.45	157.894	1.79211	6.86585	-74.3858962681808-80.8365854202074i
0.54	128.529	2.15054	8.11065	8.00070483740621-129.523501059703i
0.63	157.673	2.50896	8.1161	-76.6134701978378+104.849240916825i
0.72	180.731	2.86738	7.78453	121.057678+29.2979719999998i
0.81	129.096	3.22581	5.86923	-33.9215928217119-87.5670593070675i
0.9	120.413	3.58423	2.69063	-38.6329370337182+18.9948666614968i
0.99	150.077	3.94265	6.58593	-20.9182839953347+103.277808593353i
1.08	174.356	4.30108	1.18513	-14.2572059587283-12.5016528753703i
1.17	149.154	4.6595	3.07905	48.9562622276871-5.50451823373057i
1.26	149.231	5.01792	6.82201	-108.725372656055-9.64380307093872i
1.35	168.087	5.37634	8.7605	-107.675909551541-89.7384277775643i
1.44	186.356	5.73477	2.13762	34.2019660000001
1.53	181.231	6.09319	8.7605	-107.67590955154+89.7384277775644i
1.62	154.644	6.45161	6.82201	-108.725372656055+9.64380307093894i
1.71	145.452	6.81004	3.07905	48.9562622276871+5.50451823373025i
1.8	168.413	7.16846	1.18513	-14.2572059587283+12.5016528753703i
1.89	137.779	7.52688	6.58593	-20.9182839953349-103.277808593354i
1.98	182.769	7.8853	2.69063	-38.6329370337183-18.9948666614969i
2.07	140.49	8.24373	5.86923	-33.9215928217115+87.5670593070673i
2.16	144.788	8.60215	7.78453	121.057678-29.2979719999998i
2.25	128.173	8.96057	8.1161	-76.6134701978379-104.849240916826i
2.34	147.038	9.319	8.11065	8.00070483740641+129.523501059703i
2.43	144.433	9.67742	6.86585	-74.3858962681804+80.8365854202074i
2.52	156.702	10.0358	0.958986	-6.49267004127179-13.9024031246295i
2.61	143.25	10.3943	6.27225	-98.6531999994021+18.4084958120079i
2.7	120.885	10.7527	5.68486	55.8192768523666+71.8159787921389i
2.79	139.221	11.1111	11.3697	-181.40314139368+13.650287118388i
B21
Time	Data	FFT Freq	FFT Mag	FFT Complex			Max
0	201.15	0	290.473	4647.574952			18.0155
0.09	175.05	0.358423	10.9616	125.220780344677+122.800407062072i
0.18	137.825	0.716846	10.7604	39.5924861407023+167.552484916663i
0.27	101.825	1.07527	6.99015	107.550322066411+30.6865463024838i
0.36	115.25	1.43369	18.0155	265.814110716842-111.489879537813i
0.45	126.05	1.79211	13.3451	207.231943960455+51.4455878819247i
0.54	129.75	2.15054	4.73943	31.7961543765925+68.8427962252129i
0.63	145.225	2.50896	12.2912	146.790457988239-130.870994117473i
0.72	128.9	2.86738	4.39761	62.049988+33.1750480000001i
0.81	155.375	3.22581	4.76162	-60.1836346972844+46.714325241072i
0.9	179.3	3.58423	8.66078	132.669498083544+40.0140566750225i
0.99	114.85	3.94265	7.15643	-95.8842642512522-62.586810400535i
1.08	134.3	4.30108	10.6962	-12.1141587168419+170.710072462187i
1.17	155.85	4.6595	3.19114	-44.3650017470338+25.2721862776111i
1.26	118.45	5.01792	4.96957	-15.558138600838-77.9762066335274i
1.35	150.625	5.37634	5.51196	53.6393963357892+70.0037646782039i
1.44	146.15	5.73477	6.20469	-99.2750239999996
1.53	121.5	6.09319	5.51196	53.6393963357888-70.0037646782039i
1.62	137.3	6.45161	4.96957	-15.558138600838+77.9762066335276i
1.71	178.35	6.81004	3.19114	-44.3650017470339-25.2721862776108i
1.8	117.975	7.16846	10.6962	-12.1141587168423-170.710072462187i
1.89	127.725	7.52688	7.15643	-95.8842642512522+62.5868104005355i
1.98	99.65	7.8853	8.66078	132.669498083544-40.0140566750227i
2.07	167	8.24373	4.76162	-60.1836346972847-46.7143252410716i
2.16	171.275	8.60215	4.39761	62.049988-33.1750480000001i
2.25	171.8	8.96057	12.2912	146.790457988239+130.870994117473i
2.34	169.15	9.319	4.73943	31.7961543765923-68.8427962252128i
2.43	147.025	9.67742	13.3451	207.231943960455-51.4455878819251i
2.52	153.1	10.0358	18.0155	265.814110716842+111.489879537813i
2.61	136.775	10.3943	6.99015	107.550322066411-30.686546302484i
2.7	134.625	10.7527	10.7604	39.5924861407019-167.552484916663i
2.79	198.4	11.1111	10.9616	125.220780344676-122.800407062072i
B22
Time	Data	FFT Freq	FFT Mag	FFT Complex			Max
0	111.625	0	509.039	8144.625			41.5234
0.09	270.625	0.358423	30.5756	-475.035284058324+116.905291729072i
0.18	291.375	0.716846	7.67032	11.8548947621804-122.151189561685i
0.27	221.5	1.07527	24.8503	-163.813856525096+362.291131618556i
0.36	168.875	1.43369	41.5234	-517.185794773342-417.028372646398i
0.45	372	1.79211	5.49064	-55.6750282555346-67.9556355827262i
0.54	165.75	2.15054	21.2316	-304.375888269213-150.849395790811i
0.63	217.625	2.50896	14.3175	-20.6377702303384-228.149229550002i
0.72	245.5	2.86738	33.7151	14.3749999999997-539.25i
0.81	322.375	3.22581	23.1599	-368.129698268381+42.3506979829647i
0.9	228.125	3.58423	34.1388	-519.366039052289+169.163690352375i
0.99	265.75	3.94265	28.8729	-432.195017356769-163.158833632815i
1.08	269	4.30108	34.4205	529.685794773341-150.7783726464i
1.17	270.375	4.6595	11.5208	-159.24041269274+92.8507767911187i
1.26	289.125	5.01792	38.9087	530.88703255932-325.138103418499i
1.35	116.125	5.37634	25.3872	-340.272932612817-221.831937515308i
1.44	363.5	5.73477	2.14844	-34.375
1.53	235.25	6.09319	25.3872	-340.272932612816+221.831937515309i
1.62	378.125	6.45161	38.9087	530.887032559322+325.138103418498i
1.71	367.875	6.81004	11.5208	-159.24041269274-92.8507767911191i
1.8	272.875	7.16846	34.4205	529.685794773342+150.778372646398i
1.89	351.125	7.52688	28.8729	-432.195017356768+163.158833632816i
1.98	195.625	7.8853	34.1388	-519.366039052289-169.163690352374i
2.07	152.375	8.24373	23.1599	-368.129698268381-42.3506979829644i
2.16	299.875	8.60215	33.7151	14.3750000000003+539.25i
2.25	244.25	8.96057	14.3175	-20.637770230338+228.149229550002i
2.34	179.125	9.319	21.2316	-304.375888269212+150.849395790812i
2.43	317.875	9.67742	5.49064	-55.6750282555342+67.9556355827257i
2.52	303.5	10.0358	41.5234	-517.185794773341+417.0283726464i
2.61	248.375	10.3943	24.8503	-163.813856525097-362.291131618556i
2.7	293.125	10.7527	7.67032	11.8548947621808+122.151189561685i
2.79	116	11.1111	30.5756	-475.035284058324-116.905291729072i
B23
Time	Data	FFT Freq	FFT Mag	FFT Complex			Max
0	243.663	0	456.364	7301.817198			25.944
0.09	286.837	0.358423	4.15469	37.5210628675298-54.8734750168108i
0.18	248.106	0.716846	6.3395	-66.5827469543612-76.5192075969462i
0.27	247.74	1.07527	16.7603	-110.793006783798-244.207589697976i
0.36	217.846	1.43369	8.363	62.3671731051872-118.384690550405i
0.45	266.75	1.79211	11.4712	45.5898311993105-177.786922183437i
0.54	186.721	2.15054	13.2242	-45.5305833953574-206.630127088537i
0.63	269.942	2.50896	8.56575	-83.6335699644227-108.57576955304i
0.72	231.692	2.86738	25.6518	393.221223-117.596037i
0.81	241.673	3.22581	14.8545	-232.216471952497-50.6329778624721i
0.9	173.413	3.58423	9.12535	106.286410877317-100.104011390797i
0.99	224.548	3.94265	15.6757	-250.781806969963-3.8317037279828i
1.08	238.587	4.30108	17.6137	175.286696894812-220.673142550406i
1.17	267.779	4.6595	9.76424	124.332922687329+94.5962381264164i
1.26	197.49	5.01792	6.93144	22.4421514724009-108.608695899207i
1.35	199.413	5.37634	25.944	48.05794291651-412.312785957304i
1.44	296.404	5.73477	2.76743	44.2788080000005
1.53	228.183	6.09319	25.944	48.0579429165114+412.312785957303i
1.62	146.394	6.45161	6.93144	22.4421514724013+108.608695899206i
1.71	251.087	6.81004	9.76424	124.332922687329-94.5962381264172i
1.8	243.404	7.16846	17.6137	175.286696894813+220.673142550405i
1.89	174.99	7.52688	15.6757	-250.781806969962+3.83170372798344i
1.98	251.894	7.8853	9.12535	106.286410877317+100.104011390797i
2.07	190.827	8.24373	14.8545	-232.216471952497+50.6329778624724i
2.16	304.221	8.60215	25.6518	393.221223+117.596037i
2.25	219.875	8.96057	8.56575	-83.6335699644226+108.57576955304i
2.34	226.471	9.319	13.2242	-45.5305833953568+206.630127088537i
2.43	234.317	9.67742	11.4712	45.5898311993111+177.786922183437i
2.52	257.317	10.0358	8.363	62.3671731051875+118.384690550406i
2.61	187.096	10.3943	16.7603	-110.793006783798+244.207589697977i
2.7	209.423	10.7527	6.3395	-66.5827469543608+76.5192075969466i
2.79	137.712	11.1111	4.15469	37.5210628675302+54.8734750168109i
C04
Time	Data	FFT Freq	FFT Mag	FFT Complex			Max
0	192.125	0	328.422	5254.75			22.7893
0.09	213.75	0.358423	22.7893	361.686603395697-46.2255345608933i
0.18	201.125	0.716846	3.56888	-56.580041416111-7.70367389073608i
0.27	189.75	1.07527	11.4049	115.875842157374-140.965174366823i
0.36	181.75	1.43369	14.0667	103.436336368202-199.890764646288i
0.45	164.375	1.79211	5.10696	81.6569852659978-2.97988971692056i
0.54	156.125	2.15054	6.28446	-45.4370077640192+89.6997564397925i
0.63	162	2.50896	2.76057	44.0325106888447+3.47053832657609i
0.72	154.75	2.86738	8.75169	2.74999999999992-140i
0.81	187.875	3.22581	15.5658	70.7617999699562+238.789162479838i
0.9	194.5	3.58423	12.4291	-197.89209555715-19.6546897851677i
0.99	127.625	3.94265	7.15448	53.5617327586058-101.167674068743i
1.08	172.75	4.30108	13.9554	-222.186336368203-22.1407646462878i
1.17	128.375	4.6595	10.4211	129.394292529729-105.159055373056i
1.26	177.5	5.01792	9.80846	142.40914473728+65.9418798843033i
1.35	112.25	5.37634	15.8351	-252.969766766203+14.0869929379602i
1.44	116.625	5.73477	14.5156	232.25
1.53	139.5	6.09319	15.8351	-252.969766766204-14.0869929379591i
1.62	189.625	6.45161	9.80846	142.40914473728-65.9418798843037i
1.71	67	6.81004	10.4211	129.394292529729+105.159055373056i
1.8	199.25	7.16846	13.9554	-222.186336368203+22.140764646288i
1.89	142.375	7.52688	7.15448	53.5617327586059+101.167674068743i
1.98	132	7.8853	12.4291	-197.89209555715+19.6546897851682i
2.07	148.375	8.24373	15.5658	70.7617999699552-238.789162479838i
2.16	193.375	8.60215	8.75169	2.75000000000008+140i
2.25	218.5	8.96057	2.76057	44.0325106888443-3.47053832657613i
2.34	144.375	9.319	6.28446	-45.4370077640193-89.6997564397925i
2.43	190.125	9.67742	5.10696	81.6569852659977+2.97988971692048i
2.52	162.5	10.0358	14.0667	103.436336368203+199.890764646288i
2.61	130.875	10.3943	11.4049	115.875842157374+140.965174366823i
2.7	175.125	10.7527	3.56888	-56.5800414161111+7.7036738907361i
2.79	188.5	11.1111	22.7893	361.686603395697+46.2255345608923i
C07
Time	Data	FFT Freq	FFT Mag	FFT Complex			Max
0	131.5	0	199.672	3194.75			21.9937
0.09	70.75	0.358423	5.7454	19.0788318877324+89.9246950807781i
0.18	122.5	0.716846	2.13555	29.4061406500709-17.4006525384682i
0.27	80.75	1.07527	5.08196	-75.0685411747306+31.2451647970681i
0.36	80.875	1.43369	2.2553	-35.3574945521653-7.20799961555358i
0.45	93.875	1.79211	21.9937	349.900229121903-37.4536219411162i
0.54	118.375	2.15054	8.24215	-111.371505351695-70.6204690889451i
0.63	119.375	2.50896	4.38556	67.2615207902007+19.989263543709i
0.72	96.875	2.86738	7.91275	37.2500000000001+121i
0.81	92.125	3.22581	5.03532	-36.7287800229909+71.7059003103693i
0.9	28	3.58423	1.82277	-29.0934837526353-2.03237397232093i
0.99	106.875	3.94265	14.85	159.460461408277+176.143345898386i
1.08	96.875	4.30108	2.24317	20.8574945521652-29.2079996155536i
1.17	118.75	4.6595	13.2769	32.7193043051629+209.895650133414i
1.26	117.25	5.01792	7.245	-57.4411515457402+100.687442578156i
1.35	91.75	5.37634	12.1745	166.376973684446-101.305150655718i
1.44	46.125	5.73477	3.82812	-61.25
1.53	126.375	6.09319	12.1745	166.376973684446+101.305150655718i
1.62	92.375	6.45161	7.245	-57.4411515457405-100.687442578156i
1.71	146.625	6.81004	13.2769	32.7193043051623-209.895650133413i
1.8	127.625	7.16846	2.24317	20.8574945521653+29.2079996155536i
1.89	69.5	7.52688	14.85	159.460461408277-176.143345898386i
1.98	82.125	7.8853	1.82277	-29.0934837526353+2.03237397232084i
2.07	89.375	8.24373	5.03532	-36.7287800229911-71.705900310369i
2.16	122.875	8.60215	7.91275	37.2499999999999-121i
2.25	84	8.96057	4.38556	67.2615207902005-19.9892635437091i
2.34	134	9.319	8.24215	-111.371505351695+70.6204690889452i
2.43	119.375	9.67742	21.9937	349.900229121903+37.4536219411153i
2.52	99.25	10.0358	2.2553	-35.3574945521652+7.20799961555364i
2.61	98.125	10.3943	5.08196	-75.0685411747306-31.2451647970676i
2.7	70.125	10.7527	2.13555	29.4061406500709+17.4006525384681i
2.79	120.375	11.1111	5.7454	19.0788318877323-89.9246950807781i
C09
Time	Data	FFT Freq	FFT Mag	FFT Complex			Max
0	193.75	0	225.625	3610			34.4057
0.09	133.75	0.358423	12.8672	-12.8103284570247+205.476505892885i
0.18	114.5	0.716846	13.2468	-12.3614763100027+211.587884732804i
0.27	6.75	1.07527	7.58251	112.295123011857+45.9170835113513i
0.36	48.125	1.43369	34.4057	546.528372646399+65.9363363682023i
0.45	77.25	1.79211	16.5371	253.586293575713-75.5235655297005i
0.54	72.375	2.15054	3.73082	-27.5106243086614-52.9758589616377i
0.63	178.375	2.50896	19.814	198.849461296138-246.907341746726i
0.72	120	2.86738	6.52998	-9.99999999999994+104i
0.81	85.75	3.22581	12.5758	187.425106692192+73.2007915935802i
0.9	163.5	3.58423	8.47201	-133.218190587064-25.0458173011917i
0.99	64.25	3.94265	14.3828	-180.055797852635-143.308398634032i
1.08	80.625	4.30108	16.2848	-21.2783726463984+259.686336368203i
1.17	106.5	4.6595	15.5032	221.77310065972+111.11365407147i
1.26	133.25	5.01792	7.5986	-87.9097087942723-83.9820736067499i
1.35	170.375	5.37634	11.613	123.93704107404-138.433957102357i
1.44	80.625	5.73477	16.9688	271.5
1.53	100	6.09319	11.613	123.93704107404+138.433957102357i
1.62	135.25	6.45161	7.5986	-87.9097087942722+83.9820736067499i
1.71	108.875	6.81004	15.5032	221.77310065972-111.113654071471i
1.8	87.125	7.16846	16.2848	-21.2783726463991-259.686336368202i
1.89	87.125	7.52688	14.3828	-180.055797852635+143.308398634033i
1.98	118.25	7.8853	8.47201	-133.218190587063+25.0458173011919i
2.07	111.375	8.24373	12.5758	187.425106692192-73.2007915935806i
2.16	219.625	8.60215	6.52998	-10.0000000000001-104i
2.25	114.625	8.96057	19.814	198.849461296138+246.907341746726i
2.34	122.875	9.319	3.73082	-27.5106243086614+52.9758589616376i
2.43	105.5	9.67742	16.5371	253.586293575713+75.5235655297001i
2.52	135.5	10.0358	34.4057	546.528372646399-65.936336368203i
2.61	77.625	10.3943	7.58251	112.295123011857-45.917083511351i
2.7	115.375	10.7527	13.2468	-12.3614763100031-211.587884732804i
2.79	141.125	11.1111	12.8672	-12.810328457025-205.476505892885i
C11
Time	Data	FFT Freq	FFT Mag	FFT Complex			Max
0	133.875	0	174.156	2786.5			29.6153
0.09	129.375	0.358423	13.5483	200.959238753239+81.2772066633815i
0.18	127	0.716846	20.9166	302.781601061825-142.56282082038i
0.27	109.75	1.07527	28.7855	-11.3172120441727+460.428388347107i
0.36	17.25	1.43369	29.6153	193.066202090034-432.728891488805i
0.45	78.375	1.79211	7.48925	64.6225743688889-100.909237173221i
0.54	63.25	2.15054	4.9039	73.8477685363347+26.5114572083753i
0.63	125.375	2.50896	10.8592	-82.3105365104646-153.013688817358i
0.72	56.375	2.86738	4.2993	-49.875+47.375i
0.81	109.625	3.22581	7.85066	-48.7195450886492+115.777375472804i
0.9	138	3.58423	9.86	128.26440682561+91.850291973207i
0.99	19.75	3.94265	10.6775	60.896600712669-159.618661724165i
1.08	54.875	4.30108	16.954	23.1837979099662+270.271108511195i
1.17	10.5	4.6595	12.2442	140.734111825687+136.284368229506i
1.26	8.375	5.01792	12.1944	-43.3937764237702-190.223986055548i
1.35	100.5	5.37634	5.10611	-80.865232017196+11.6336753868881i
1.44	103.375	5.73477	15.3906	-246.25
1.53	123.25	6.09319	5.10611	-80.8652320171962-11.6336753868877i
1.62	132.5	6.45161	12.1944	-43.3937764237698+190.223986055548i
1.71	152	6.81004	12.2442	140.734111825686-136.284368229507i
1.8	94.125	7.16846	16.954	23.1837979099657-270.271108511195i
1.89	97.125	7.52688	10.6775	60.8966007126696+159.618661724165i
1.98	10.375	7.8853	9.86	128.26440682561-91.8502919732071i
2.07	35.625	8.24373	7.85066	-48.7195450886494-115.777375472803i
2.16	65.5	8.60215	4.2993	-49.875-47.375i
2.25	63.75	8.96057	10.8592	-82.3105365104643+153.013688817358i
2.34	108.25	9.319	4.9039	73.8477685363344-26.5114572083752i
2.43	108.125	9.67742	7.48925	64.622574368889+100.909237173221i
2.52	84.75	10.0358	29.6153	193.066202090034+432.728891488805i
2.61	122.5	10.3943	28.7855	-11.3172120441743-460.428388347106i
2.7	72.25	10.7527	20.9166	302.781601061825+142.56282082038i
2.79	130.75	11.1111	13.5483	200.959238753239-81.2772066633824i
C12
Time	Data	FFT Freq	FFT Mag	FFT Complex			Max
0	150.208	0	287.655	4602.486298			34.7822
0.09	135.792	0.358423	15.3218	183.795418653483+162.225630252735i
0.18	120.597	0.716846	28.9844	161.856712026913+434.587749239381i
0.27	123.681	1.07527	20.6651	-322.162202864324-74.4001458496471i
0.36	87.3333	1.43369	21.0624	332.201276855751+56.6562307052488i
0.45	215.861	1.79211	4.69686	10.5992370971133+74.3985201605174i
0.54	42.3889	2.15054	12.4697	198.759353076253+17.3536078482031i
0.63	153.694	2.50896	18.0969	103.609339646278+270.379269821925i
0.72	191.444	2.86738	22.3743	73.3055120000002+350.402648i
0.81	75.8889	3.22581	16.9252	-249.997661675717-104.092115951658i
0.9	106.764	3.58423	23.4829	-345.965255253716-146.553923976099i
0.99	161.75	3.94265	26.3864	-226.289886319797+356.414099556049i
1.08	118.153	4.30108	3.54902	56.4098671442493-6.51051729475105i
1.17	140.278	4.6595	10.49	153.882960522388-67.0100315536543i
1.26	145.375	5.01792	34.7822	-140.92864184945-538.375326584922i
1.35	211.875	5.37634	23.608	374.117970940576-52.0933886203861i
1.44	146.764	5.73477	32.638	-522.208282
1.53	241.556	6.09319	23.608	374.117970940577+52.0933886203852i
1.62	31.7361	6.45161	34.7822	-140.928641849449+538.375326584922i
1.71	168.986	6.81004	10.49	153.882960522389+67.010031553654i
1.8	27.1389	7.16846	3.54902	56.4098671442492+6.51051729475135i
1.89	94.9167	7.52688	26.3864	-226.289886319797-356.414099556048i
1.98	96.0139	7.8853	23.4829	-345.965255253716+146.5539239761i
2.07	198.069	8.24373	16.9252	-249.997661675717+104.092115951659i
2.16	137.097	8.60215	22.3743	73.3055119999998-350.402648i
2.25	139.639	8.96057	18.0969	103.609339646277-270.379269821925i
2.34	216.819	9.319	12.4697	198.759353076252-17.3536078482035i
2.43	216.153	9.67742	4.69686	10.5992370971131-74.3985201605176i
2.52	198.583	10.0358	21.0624	332.20127685575-56.656230705249i
2.61	62.0417	10.3943	20.6651	-322.162202864324+74.4001458496477i
2.7	223.722	10.7527	28.9844	161.856712026912-434.587749239381i
2.79	222.167	11.1111	15.3218	183.795418653482-162.225630252736i
C16
Time	Data	FFT Freq	FFT Mag	FFT Complex			Max
0	186.375	0	345.768	5532.291656			18.5129
0.09	160.917	0.358423	10.5354	146.244152529938+83.8282615976607i
0.18	149.375	0.716846	5.80899	77.5625412533847+51.2115635910008i
0.27	197.792	1.07527	8.99773	-101.589399970807-102.005643804632i
0.36	193.292	1.43369	3.27219	21.8172294712097+47.5926219751611i
0.45	195.583	1.79211	11.0646	4.83989479588317+176.966977968574i
0.54	151.333	2.15054	18.5129	143.10486742943+259.343896464326i
0.63	198.083	2.50896	6.79189	-80.8488766320035+72.6131683405413i
0.72	98.8333	2.86738	16.1046	-215.124969+141.833313i
0.81	151.042	3.22581	0.257127	-1.02888056799686+3.98329440964807i
0.9	189.042	3.58423	10.8127	-22.8062438465349-171.493847313701i
0.99	176.083	3.94265	16.6365	-92.6200035118013-249.551151902963i
1.08	142.625	4.30108	5.19201	71.43252652879-42.4073160248388i
1.17	158.667	4.6595	7.25922	109.885339456184-37.6223463339624i
1.26	181	5.01792	14.0204	218.80558316372-49.4594321870262i
1.35	183.958	5.37634	7.49561	-37.5487300993965-113.900184991025i
1.44	192.958	5.73477	3.28386	-52.5417179999999
1.53	146.958	6.09319	7.49561	-37.5487300993963+113.900184991025i
1.62	177.333	6.45161	14.0204	218.80558316372+49.4594321870258i
1.71	151	6.81004	7.25922	109.885339456185+37.6223463339619i
1.8	151.917	7.16846	5.19201	71.43252652879+42.4073160248388i
1.89	170.5	7.52688	16.6365	-92.6200035118006+249.551151902963i
1.98	166.75	7.8853	10.8127	-22.8062438465345+171.493847313702i
2.07	162.917	8.24373	0.257127	-1.02888056799683-3.9832944096479i
2.16	176.333	8.60215	16.1046	-215.124969-141.833313i
2.25	194.042	8.96057	6.79189	-80.8488766320039-72.613168340541i
2.34	200.5	9.319	18.5129	143.10486742943-259.343896464326i
2.43	216.542	9.67742	11.0646	4.83989479588281-176.966977968574i
2.52	120.042	10.0358	3.27219	21.8172294712097-47.5926219751611i
2.61	147.583	10.3943	8.99773	-101.589399970807+102.005643804632i
2.7	262.167	10.7527	5.80899	77.5625412533845-51.2115635910009i
2.79	180.75	11.1111	10.5354	146.244152529937-83.8282615976612i
C20
Time	Data	FFT Freq	FFT Mag	FFT Complex			Max
0	275.062	0	532.254	8516.0625			14.7649
0.09	288.25	0.358423	9.16532	39.4343174575622-141.243561449491i
0.18	236.188	0.716846	9.63266	150.477126104922-33.3223951453085i
0.27	256.25	1.07527	13.9109	-97.5762681324404+200.045002910708i
0.36	305.375	1.43369	7.02844	-112.290699429436+6.07865033333794i
0.45	271.062	1.79211	1.44031	19.0464206501509-12.9733354825807i
0.54	284.375	2.15054	11.1695	174.629723739034-37.980446813505i
0.63	297.75	2.50896	9.72783	122.884323570481+95.5243352301116i
0.72	231.312	2.86738	6.89272	-109.25-15.0625i
0.81	279.5	3.22581	4.7794	68.1572175109518-34.6744321095506i
0.9	281.812	3.58423	6.81481	17.5337501751319-107.617901627456i
0.99	242.562	3.94265	14.7649	77.3851466453948-223.204886675152i
1.08	278.25	4.30108	9.4025	-150.209300570564+8.32865033333798i
1.17	252.875	4.6595	11.8006	52.4347623664475+181.382300585379i
1.26	257.562	5.01792	10.4691	-130.140600019088-105.45984995926i
1.35	293.75	5.37634	8.97067	131.234079931452+58.1265200780898i
1.44	223.438	5.73477	13.8477	-221.5625
1.53	325.188	6.09319	8.97067	131.234079931452-58.1265200780899i
1.62	268.438	6.45161	10.4691	-130.140600019088+105.45984995926i
1.71	287.688	6.81004	11.8006	52.434762366447-181.382300585379i
1.8	231.875	7.16846	9.4025	-150.209300570564-8.32865033333794i
1.89	288.625	7.52688	14.7649	77.3851466453956+223.204886675152i
1.98	250.062	7.8853	6.81481	17.533750175132+107.617901627456i
2.07	234.625	8.24373	4.7794	68.1572175109519+34.6744321095506i
2.16	214.062	8.60215	6.89272	-109.25+15.0625i
2.25	207.188	8.96057	9.72783	122.884323570481-95.5243352301116i
2.34	278.25	9.319	11.1695	174.629723739034+37.9804468135048i
2.43	292.688	9.67742	1.44031	19.0464206501512+12.9733354825806i
2.52	259.625	10.0358	7.02844	-112.290699429436-6.07865033333798i
2.61	279.25	10.3943	13.9109	-97.5762681324411-200.045002910707i
2.7	271.562	10.7527	9.63266	150.477126104922+33.3223951453083i
2.79	271.562	11.1111	9.16532	39.4343174575626+141.243561449491i
C21
Time	Data	FFT Freq	FFT Mag	FFT Complex			Max
0	71.875	0	87.2891	1396.625			23.9698
0.09	7.25	0.358423	20.6364	-105.651727503083+312.822805885231i
0.18	11.5	0.716846	23.9698	193.615732901644+331.055706677399i
0.27	27	1.07527	4.77451	-65.1353762509434-39.9142535055712i
0.36	1.875	1.43369	8.84513	-24.3034540450585+139.419678887548i
0.45	4.75	1.79211	8.03804	10.4526590654643-128.183116173876i
0.54	20.5	2.15054	14.9092	199.68901320969+130.495442752122i
0.63	4.25	2.50896	8.9405	-89.4069942882473+111.665313802717i
0.72	13	2.86738	6.27713	-96.875-26.5i
0.81	1	3.22581	8.1274	108.703866556558+71.368305370609i
0.9	30.25	3.58423	8.13112	86.6623846880661-97.0314057306746i
0.99	61	3.94265	8.69736	26.1797547038535+136.67297659574i
1.08	12.375	4.30108	12.6911	190.303454045058-70.8303211124526i
1.17	71.5	4.6595	3.22489	-51.0785129703256+7.30549392240437i
1.26	105	5.01792	4.84623	77.5328692006008+1.02885819460315i
1.35	54.125	5.37634	6.27769	32.9363306867236+94.8894521114824i
1.44	88.5	5.73477	5.24219	-83.875
1.53	62.625	6.09319	6.27769	32.9363306867232-94.8894521114824i
1.62	5.75	6.45161	4.84623	77.5328692006007-1.02885819460303i
1.71	30.875	6.81004	3.22489	-51.0785129703257-7.30549392240414i
1.8	34.5	7.16846	12.6911	190.303454045059+70.8303211124524i
1.89	86.875	7.52688	8.69736	26.1797547038532-136.67297659574i
1.98	52	7.8853	8.13112	86.6623846880662+97.0314057306749i
2.07	33.5	8.24373	8.1274	108.703866556558-71.3683053706094i
2.16	8	8.60215	6.27713	-96.875+26.5i
2.25	70.75	8.96057	8.9405	-89.4069942882475-111.665313802717i
2.34	88.25	9.319	14.9092	199.689013209689-130.495442752122i
2.43	85.375	9.67742	8.03804	10.4526590654648+128.183116173876i
2.52	49.625	10.0358	8.84513	-24.3034540450587-139.419678887547i
2.61	78.625	10.3943	4.77451	-65.1353762509432+39.9142535055713i
2.7	63.375	10.7527	23.9698	193.615732901643-331.0557066774i
2.79	60.75	11.1111	20.6364	-105.651727503083-312.82280588523i
C22
Time	Data	FFT Freq	FFT Mag	FFT Complex			Max
0	171.214	0	338.201	5411.214234			14.3438
0.09	189.339	0.358423	9.03755	-143.912255128269+14.094617657706i
0.18	152.786	0.716846	11.1207	159.632606234835-78.5921328809045i
0.27	172.518	1.07527	7.95655	69.0708767354876+106.937942653851i
0.36	126.411	1.43369	2.68599	19.8806688250713+38.1010298394935i
0.45	155.286	1.79211	13.8887	218.591437412418-39.9896713665142i
0.54	178.821	2.15054	5.41282	-86.0041005666231+10.1857253670756i
0.63	186.696	2.50896	6.89637	-70.44841142871-84.9257029437745i
0.72	155.554	2.86738	2.9757	16.9285569999999-44.5000309999998i
0.81	171.25	3.22581	11.9213	137.330241982701+132.373149550645i
0.9	129.821	3.58423	5.68446	-56.1418450148819+71.5558791050771i
0.99	189.125	3.94265	4.66611	24.6382922470129+70.4751424906345i
1.08	147.411	4.30108	7.03303	-80.0234968250713-79.1132641605066i
1.17	193.893	4.6595	7.83921	-89.8685208967824-87.4967956866608i
1.26	186.893	5.01792	1.64579	-23.9866606533303-10.8648031429027i
1.35	184.518	5.37634	9.28287	52.8842270761418-138.791970045534i
1.44	146.429	5.73477	14.3438	-229.500059999999
1.53	195.839	6.09319	9.28287	52.8842270761422+138.791970045534i
1.62	190.268	6.45161	1.64579	-23.9866606533303+10.8648031429029i
1.71	195.732	6.81004	7.83921	-89.8685208967823+87.4967956866613i
1.8	207.875	7.16846	7.03303	-80.0234968250712+79.1132641605066i
1.89	192.375	7.52688	4.66611	24.6382922470127-70.4751424906344i
1.98	144.429	7.8853	5.68446	-56.1418450148822-71.555879105077i
2.07	140.554	8.24373	11.9213	137.330241982701-132.373149550646i
2.16	163.714	8.60215	2.9757	16.928557+44.5000309999998i
2.25	184.696	8.96057	6.89637	-70.4484114287099+84.9257029437748i
2.34	141.304	9.319	5.41282	-86.0041005666233-10.1857253670755i
2.43	126.179	9.67742	13.8887	218.591437412419+39.9896713665136i
2.52	185.286	10.0358	2.68599	19.8806688250712-38.1010298394935i
2.61	149.75	10.3943	7.95655	69.0708767354874-106.937942653851i
2.7	162.643	10.7527	11.1207	159.632606234836+78.592132880904i
2.79	192.607	11.1111	9.03755	-143.912255128269-14.0946176577056i
C23
Time	Data	FFT Freq	FFT Mag	FFT Complex			Max
0	225.545	0	288.546	4616.738648			34.7455
0.09	185.466	0.358423	19.1971	290.32953079005-100.259099934059i
0.18	137.489	0.716846	13.0463	187.972245227168+90.7687914894296i
0.27	171.25	1.07527	22.2527	266.322798041608+236.301898008365i
0.36	93.3523	1.43369	14.223	226.711806702134+19.7179767505828i
0.45	98.2727	1.79211	10.9965	60.8573727442513-165.083985640258i
0.54	161.705	2.15054	12.9759	205.73148013778-27.8935563885008i
0.63	141.716	2.50896	11.0752	-81.924191842644+157.128669015987i
0.72	230.841	2.86738	8.05623	-7.29550099999999+128.693085i
0.81	74.9091	3.22581	7.28309	12.8903401757491+115.81421828552i
0.9	217.33	3.58423	21.1623	228.867123638013-249.534620808032i
0.99	131.818	3.94265	17.0155	-32.9481339688209+270.246260616901i
1.08	107.477	4.30108	12.0083	192.015365297866+6.71803475058296i
1.17	142.989	4.6595	13.0326	33.6643027379519-205.786411192299i
1.26	125.25	5.01792	16.0905	-170.116501002961-193.235796930101i
1.35	107.261	5.37634	34.7455	34.9898693218567+554.82601387765i
1.44	152.523	5.73477	18.4638	-295.42035
1.53	183.375	6.09319	34.7455	34.9898693218552-554.82601387765i
1.62	50.3523	6.45161	16.0905	-170.116501002961+193.235796930102i
1.71	164.807	6.81004	13.0326	33.6643027379521+205.786411192299i
1.8	115.682	7.16846	12.0083	192.015365297866-6.71803475058292i
1.89	170.682	7.52688	17.0155	-32.9481339688215-270.246260616901i
1.98	103.057	7.8853	21.1623	228.867123638013+249.534620808032i
2.07	183.477	8.24373	7.28309	12.8903401757482-115.814218285519i
2.16	34.1136	8.60215	8.05623	-7.29550100000013-128.693085i
2.25	139.557	8.96057	11.0752	-81.9241918426445-157.128669015987i
2.34	133.568	9.319	12.9759	205.73148013778+27.8935563885007i
2.43	167.511	9.67742	10.9965	60.857372744251+165.083985640258i
2.52	117.148	10.0358	14.223	226.711806702134-19.7179767505829i
2.61	168.443	10.3943	22.2527	266.322798041608-236.301898008366i
2.7	155.227	10.7527	13.0463	187.972245227168-90.7687914894297i
2.79	224.545	11.1111	19.1971	290.32953079005+100.259099934058i
D01
Time	Data	FFT Freq	FFT Mag	FFT Complex			Max
0	176.554	0	373.846	5981.535768			11.4163
0.09	181.321	0.358423	2.75333	42.5557262963064-11.3886208916193i
0.18	201.804	0.716846	3.56944	-18.4099739785622+54.0624175079882i
0.27	188.821	1.07527	2.45715	2.56830605921638-39.2304420408934i
0.36	194.054	1.43369	6.6374	-106.181826725924-1.87503298492431i
0.45	194.196	1.79211	2.38724	-9.33829062014533-37.0367482141948i
0.54	178.875	2.15054	4.95663	-73.5400308191393+29.6872051077381i
0.63	167.089	2.50896	1.98527	-21.2740767214765-23.5877824210044i
0.72	208.893	2.86738	3.00402	39.142883-27.8928230000001i
0.81	171.143	3.22581	6.10107	-66.4178337253213-71.5386472042096i
0.9	195.161	3.58423	4.48617	56.8483377680447-43.822824143679i
0.99	182.268	3.94265	6.83392	17.5064703543925+107.932209879405i
1.08	197.5	4.30108	5.68966	65.0390047259235+63.6963790150753i
1.17	202.679	4.6595	4.57608	52.8611106176624+50.660306678685i
1.26	184.125	5.01792	5.89111	-92.3269209703431+18.9809722565714i
1.35	187.821	5.37634	11.4163	15.3955157393659+182.010776951154i
1.44	172.321	5.73477	8.79242	-140.678714
1.53	184.643	6.09319	11.4163	15.3955157393653-182.010776951154i
1.62	148.643	6.45161	5.89111	-92.3269209703432-18.9809722565712i
1.71	209.482	6.81004	4.57608	52.8611106176622-50.6603066786851i
1.8	185.839	7.16846	5.68966	65.0390047259234-63.6963790150755i
1.89	184.821	7.52688	6.83392	17.5064703543923-107.932209879405i
1.98	171.804	7.8853	4.48617	56.8483377680448+43.8228241436788i
2.07	198.232	8.24373	6.10107	-66.4178337253211+71.5386472042098i
2.16	171.839	8.60215	3.00402	39.142883+27.8928230000001i
2.25	193.946	8.96057	1.98527	-21.2740767214764+23.5877824210044i
2.34	191.107	9.319	4.95663	-73.5400308191393-29.687205107738i
2.43	197.071	9.67742	2.38724	-9.33829062014531+37.0367482141949i
2.52	172.786	10.0358	6.6374	-106.181826725924+1.87503298492445i
2.61	231.75	10.3943	2.45715	2.5683060592165+39.2304420408934i
2.7	169.125	10.7527	3.56944	-18.4099739785624-54.0624175079883i
2.79	185.821	11.1111	2.75333	42.5557262963063+11.3886208916192i
D04
Time	Data	FFT Freq	FFT Mag	FFT Complex			Max
0	86.5	0	284.781	4556.5			34.0733
0.09	182.5	0.358423	9.57795	-95.7285463402823-119.669274306052i
0.18	169.375	0.716846	5.84195	54.5737753463861-75.885215973814i
0.27	120.5	1.07527	7.33631	108.107500072971-45.7281656477079i
0.36	165.125	1.43369	34.0733	-531.100964621867+123.062968850777i
0.45	190.875	1.79211	12.6044	14.3939293331367-201.155312824557i
0.54	138.25	2.15054	13.8301	74.2408285288741-208.455047371003i
0.63	109.875	2.50896	4.55667	41.6884602760798+59.8118361558325i
0.72	164.25	2.86738	8.65	-83.0000000000001-110.75i
0.81	89.25	3.22581	15.6549	-169.92132231497-184.028379649303i
0.9	141	3.58423	18.764	-281.432477036092-104.549455779981i
0.99	152.375	3.94265	7.5333	-87.4407528601221-82.9593614622802i
1.08	203.875	4.30108	5.73987	61.1009646218667+68.5629688507768i
1.17	182.875	4.6595	6.35141	-45.3022712125793-90.9661971074488i
1.26	162.5	5.01792	8.76981	-74.3821268391687-118.979624382793i
1.35	121.625	5.37634	1.29225	-16.7969969542354+12.0565270667935i
1.44	117.875	5.73477	17.0938	273.5
1.53	107.125	6.09319	1.29225	-16.7969969542353-12.0565270667938i
1.62	158	6.45161	8.76981	-74.3821268391685+118.979624382792i
1.71	141.375	6.81004	6.35141	-45.302271212579+90.9661971074487i
1.8	166.75	7.16846	5.73987	61.1009646218669-68.5629688507773i
1.89	202.375	7.52688	7.5333	-87.4407528601218+82.9593614622803i
1.98	169.625	7.8853	18.764	-281.432477036092+104.549455779981i
2.07	122.125	8.24373	15.6549	-169.921322314969+184.028379649303i
2.16	96.875	8.60215	8.65	-82.9999999999999+110.75i
2.25	45.625	8.96057	4.55667	41.6884602760796-59.8118361558327i
2.34	142.5	9.319	13.8301	74.2408285288743+208.455047371003i
2.43	164.25	9.67742	12.6044	14.3939293331371+201.155312824557i
2.52	164.75	10.0358	34.0733	-531.100964621867-123.062968850777i
2.61	125.5	10.3943	7.33631	108.107500072971+45.7281656477077i
2.7	167.75	10.7527	5.84195	54.5737753463862+75.8852159738139i
2.79	83.25	11.1111	9.57795	-95.7285463402821+119.669274306053i
D07
Time	Data	FFT Freq	FFT Mag	FFT Complex			Max
0	8.07953	0	49.8025	796.840698			12.7255
0.09	24.7159	0.358423	4.85354	54.4022327016782+55.4162447269981i
0.18	78.0909	0.716846	5.25644	74.9045005595912-38.244558988621i
0.27	2.11365	1.07527	6.68264	-106.623770230558-7.98286647666324i
0.36	6.51135	1.43369	2.40616	34.8411166518313+16.3780729364884i
0.45	35.5909	1.79211	3.08427	15.8091875580139-46.7475109100238i
0.54	59.5455	2.15054	3.50528	41.3585208137492-37.8805362035936i
0.63	6.26135	2.50896	7.54397	-113.018787686604-42.380206998774i
0.72	10.875	2.86738	12.7255	-128.227234-158.15912i
0.81	24.75	3.22581	6.61276	-83.691855402166+64.7317734703577i
0.9	2.26135	3.58423	9.03327	-45.0111783402187+137.344841845799i
0.99	8.48865	3.94265	3.593	13.0671048997923+55.9832710110815i
1.08	3.30682	4.30108	4.71231	-6.36382265183118+75.1279509364883i
1.17	35.3295	4.6595	0.919592	1.47287217207658+14.6395656907803i
1.26	9.95453	5.01792	12.3861	-2.47913503312122+198.162707060772i
1.35	39.1932	5.37634	3.9907	15.7646559877671+61.8744674424683i
1.44	33.4318	5.73477	4.41904	-70.7045860000001
1.53	38.7614	6.09319	3.9907	15.7646559877669-61.8744674424683i
1.62	33.7727	6.45161	12.3861	-2.47913503312174-198.162707060772i
1.71	0.625	6.81004	0.919592	1.47287217207657-14.6395656907803i
1.8	26.9318	7.16846	4.71231	-6.36382265183134-75.1279509364883i
1.89	35.4091	7.52688	3.593	13.0671048997923-55.9832710110816i
1.98	24.1818	7.8853	9.03327	-45.0111783402191-137.344841845799i
2.07	7.71588	8.24373	6.61276	-83.6918554021661-64.7317734703576i
2.16	13.4432	8.60215	12.7255	-128.227234+158.15912i
2.25	50.8636	8.96057	7.54397	-113.018787686604+42.3802069987741i
2.34	23.3864	9.319	3.50528	41.3585208137492+37.8805362035935i
2.43	34.2159	9.67742	3.08427	15.809187558014+46.7475109100236i
2.52	14.8409	10.0358	2.40616	34.8411166518313-16.3780729364885i
2.61	50.5455	10.3943	6.68264	-106.623770230559+7.98286647666353i
2.7	14.4545	10.7527	5.25644	74.9045005595911+38.2445589886208i
2.79	39.1932	11.1111	4.85354	54.402232701678-55.4162447269983i
D09
Time	Data	FFT Freq	FFT Mag	FFT Complex			Max
0	76.375	0	156.664	2506.625			24.5859
0.09	49	0.358423	16.8459	-211.292703179792-167.343583340365i
0.18	56.875	0.716846	9.32162	-143.787975764685-39.6169834738511i
0.27	83.125	1.07527	6.19777	-92.4013581431861-35.9939863091312i
0.36	65.625	1.43369	13.5788	181.564601333352-119.316648507218i
0.45	105.75	1.79211	4.69349	52.4981067060508+53.6967453006729i
0.54	76.625	2.15054	7.42093	92.6623078415651+74.2405291554218i
0.63	94.375	2.50896	16.6287	97.8250301397806+247.422310083243i
0.72	91.125	2.86738	10.5001	-113.625-123.75i
0.81	131.625	3.22581	6.67914	-12.1243132258377+106.176239213454i
0.9	90.875	3.58423	3.76712	59.2716115286679-10.9461321696971i
0.99	93.375	3.94265	5.1191	-61.5276977957832+54.0635498821271i
1.08	40.375	4.30108	8.8373	123.935398666648-68.0666485072175i
1.17	135.125	4.6595	8.11619	129.817511212503-3.28120428790935i
1.26	67.625	5.01792	9.59165	15.3540563944523+152.69635520103i
1.35	73.875	5.37634	4.00116	47.2054242862654-43.2436767703856i
1.44	82.625	5.73477	24.5859	-393.375
1.53	139.875	6.09319	4.00116	47.2054242862657+43.2436767703856i
1.62	80.5	6.45161	9.59165	15.354056394452-152.69635520103i
1.71	72.625	6.81004	8.11619	129.817511212503+3.28120428790906i
1.8	48.75	7.16846	8.8373	123.935398666648+68.0666485072175i
1.89	70.75	7.52688	5.1191	-61.5276977957833-54.0635498821267i
1.98	97.5	7.8853	3.76712	59.2716115286679+10.946132169697i
2.07	64	8.24373	6.67914	-12.1243132258381-106.176239213454i
2.16	62	8.60215	10.5001	-113.625+123.75i
2.25	116.25	8.96057	16.6287	97.82503013978-247.422310083243i
2.34	77.125	9.319	7.42093	92.6623078415651-74.2405291554221i
2.43	105.375	9.67742	4.69349	52.4981067060509-53.6967453006733i
2.52	4.625	10.0358	13.5788	181.564601333352+119.316648507218i
2.61	38.5	10.3943	6.19777	-92.4013581431857+35.9939863091314i
2.7	38	10.7527	9.32162	-143.787975764685+39.6169834738514i
2.79	76.375	11.1111	16.8459	-211.292703179792+167.343583340365i
D12
Time	Data	FFT Freq	FFT Mag	FFT Complex			Max
0	252.5	0	507.445	8119.125			26.0229
0.09	302.5	0.358423	5.68731	64.6937652213152-63.9935064943681i
0.18	207.125	0.716846	15.8376	-205.473970834916+148.298400732416i
0.27	179.625	1.07527	12.2777	-186.488470183542-61.7391100284668i
0.36	324.5	1.43369	3.37665	-23.3915360203879-48.70004069933i
0.45	284.75	1.79211	16.3122	25.5110666737233-259.745308075502i
0.54	255	2.15054	23.2081	313.870682637742+198.421886140717i
0.63	233.375	2.50896	26.0229	329.706496305249-254.272346288655i
0.72	275.375	2.86738	16.4324	257.75-51.875i
0.81	272.5	3.22581	14.6588	-17.9996402500531-233.848391585073i
0.9	312.125	3.58423	9.45244	150.553811661148+14.3799492080562i
0.99	213.625	3.94265	9.52133	-152.285779751439-4.11196169583101i
1.08	250.75	4.30108	19.5336	-216.608463979612+225.29995930067i
1.17	245.875	4.6595	10.7769	-140.155214383222+100.441963565956i
1.26	236.375	5.01792	22.0245	-329.950523463973-123.743536200245i
1.35	329.25	5.37634	11.852	129.017776367968+138.978175423965i
1.44	246	5.73477	2.28906	-36.625
1.53	211.625	6.09319	11.852	129.017776367967-138.978175423966i
1.62	171.375	6.45161	22.0245	-329.950523463973+123.743536200246i
1.71	285.375	6.81004	10.7769	-140.155214383222-100.441963565956i
1.8	231.875	7.16846	19.5336	-216.608463979612-225.29995930067i
1.89	250.25	7.52688	9.52133	-152.285779751439+4.11196169583113i
1.98	231.75	7.8853	9.45244	150.553811661148-14.3799492080564i
2.07	254.625	8.24373	14.6588	-17.9996402500527+233.848391585073i
2.16	240.875	8.60215	16.4324	257.75+51.875i
2.25	248.75	8.96057	26.0229	329.70649630525+254.272346288654i
2.34	323.75	9.319	23.2081	313.870682637741-198.421886140718i
2.43	262.5	9.67742	16.3122	25.5110666737243+259.745308075502i
2.52	327.625	10.0358	3.37665	-23.391536020388+48.7000406993297i
2.61	248.625	10.3943	12.2777	-186.488470183542+61.7391100284677i
2.7	154.25	10.7527	15.8376	-205.473970834916-148.298400732416i
2.79	254.625	11.1111	5.68731	64.6937652213153+63.9935064943685i
D18
Time	Data	FFT Freq	FFT Mag	FFT Complex			Max
0	157.625	0	225.078	3601.25			28.9648
0.09	68.875	0.358423	10.4914	164.264442530984+34.5660144633971i
0.18	132.625	0.716846	9.46054	-70.9210467910955+133.726146892255i
0.27	158.125	1.07527	18.1254	131.031095538538-258.717716349264i
0.36	147	1.43369	7.75213	-51.1299423149111+113.005203820043i
0.45	67	1.79211	8.42284	-132.887620760648-22.4185440310194i
0.54	77.75	2.15054	4.62897	-38.4631304669285+63.2929974150172i
0.63	115.25	2.50896	27.1603	-394.003102903291+183.325397397692i
0.72	134.75	2.86738	14.784	208.75+111.25i
0.81	99.375	3.22581	21.4436	250.636375212889-234.303028494429i
0.9	31.25	3.58423	10.8379	-113.691721475885+130.934610028485i
0.99	191.5	3.94265	13.0403	208.102021914171+15.0349997670593i
1.08	155.25	4.30108	9.36366	-104.870057685089-106.994796179957i
1.17	91.5	4.6595	10.813	13.7638649274966-172.459825671759i
1.26	80.125	5.01792	9.41791	148.57589873391-25.1322404942772i
1.35	170.25	5.37634	28.9648	426.092923539858-182.258064549298i
1.44	74.25	5.73477	9.51562	152.25
1.53	87.625	6.09319	28.9648	426.092923539859+182.258064549297i
1.62	60.625	6.45161	9.41791	148.57589873391+25.1322404942769i
1.71	43.625	6.81004	10.813	13.7638649274976+172.459825671759i
1.8	104.875	7.16846	9.36366	-104.870057685089+106.994796179957i
1.89	146.375	7.52688	13.0403	208.102021914171-15.0349997670598i
1.98	129.875	7.8853	10.8379	-113.691721475885-130.934610028485i
2.07	113.625	8.24373	21.4436	250.63637521289+234.303028494429i
2.16	115.75	8.60215	14.784	208.75-111.25i
2.25	155.875	8.96057	27.1603	-394.003102903291-183.32539739769i
2.34	137.5	9.319	4.62897	-38.4631304669286-63.2929974150172i
2.43	55.125	9.67742	8.42284	-132.887620760648+22.4185440310201i
2.52	153.25	10.0358	7.75213	-51.1299423149113-113.005203820043i
2.61	90	10.3943	18.1254	131.031095538539+258.717716349264i
2.7	184.25	10.7527	9.46054	-70.9210467910958-133.726146892255i
2.79	70.375	11.1111	10.4914	164.264442530984-34.566014463397i
D19
Time	Data	FFT Freq	FFT Mag	FFT Complex			Max
0	125.25	0	367.859	5885.75			26.5818
0.09	229.5	0.358423	26.5818	-320.623745584254+279.441577433568i
0.18	126	0.716846	14.7642	-179.434058145536+153.644969407826i
0.27	108.75	1.07527	3.29931	16.852876255778+50.0265794880571i
0.36	153.625	1.43369	5.37813	17.402881362028-84.2719378937775i
0.45	168	1.79211	4.49032	-65.9754096882254-28.4422753661073i
0.54	137.625	2.15054	14.7643	176.326924642518-157.204017982619i
0.63	191.625	2.50896	6.50996	20.7443239285154-102.072715553606i
0.72	158	2.86738	5.67858	-47.625+77.375i
0.81	208.25	3.22581	22.2805	-118.06783162081-336.368843855542i
0.9	153.5	3.58423	16.6033	-123.371080519803-235.26877250213i
0.99	260.375	3.94265	4.56722	-47.8276715292436+55.2498487469239i
1.08	194.125	4.30108	21.0031	-184.652881362028-280.771937893777i
1.17	133	4.6595	7.3593	-116.546963349048+16.7808430692836i
1.26	210.875	5.01792	11.4955	181.47821402282-29.9197851116858i
1.35	178	5.37634	12.6762	-104.555578412712-173.792411400174i
1.44	217.25	5.73477	5.375	-86
1.53	196.25	6.09319	12.6762	-104.555578412712+173.792411400174i
1.62	190.25	6.45161	11.4955	181.47821402282+29.919785111685i
1.71	203.625	6.81004	7.3593	-116.546963349048-16.7808430692836i
1.8	210.625	7.16846	21.0031	-184.652881362028+280.771937893778i
1.89	164.25	7.52688	4.56722	-47.8276715292439-55.2498487469241i
1.98	236.75	7.8853	16.6033	-123.371080519802+235.268772502131i
2.07	243.625	8.24373	22.2805	-118.067831620809+336.368843855542i
2.16	170.75	8.60215	5.67858	-47.625-77.375i
2.25	193.375	8.96057	6.50996	20.7443239285157+102.072715553605i
2.34	218	9.319	14.7643	176.326924642518+157.204017982619i
2.43	221.875	9.67742	4.49032	-65.9754096882253+28.4422753661075i
2.52	196.5	10.0358	5.37813	17.4028813620281+84.2719378937775i
2.61	161.625	10.3943	3.29931	16.8528762557781-50.0265794880573i
2.7	200.75	10.7527	14.7642	-179.434058145536-153.644969407826i
2.79	123.75	11.1111	26.5818	-320.623745584255-279.441577433567i
E01
Time	Data	FFT Freq	FFT Mag	FFT Complex			Max
0	42.125	0	156.664	2506.625			39.8716
0.09	173.875	0.358423	15.1563	-98.3161125189718-221.677327545796i
0.18	96	0.716846	3.28616	47.9077886201213-21.6645347879735i
0.27	47.125	1.07527	8.41808	132.613448435652+23.5556717539693i
0.36	53.75	1.43369	6.17363	89.0668334192695+42.710601525575i
0.45	19	1.79211	14.1364	184.2987915459-131.120279517844i
0.54	154.125	2.15054	17.6048	-85.3201612774797-268.443907595836i
0.63	94	2.50896	12.8927	-204.6926253559-25.5649069454835i
0.72	138.75	2.86738	26.6113	-342-253.625i
0.81	2.25	3.22581	3.96781	-61.5183620296406+15.6789456461702i
0.9	155.625	3.58423	39.8716	153.045341383951-619.315534311715i
0.99	53.125	3.94265	11.8155	89.9891109216915+166.255420522797i
1.08	87.125	4.30108	3.5102	-56.0668334192694-3.28939847442489i
1.17	119.625	4.6595	5.4994	-81.8964271729302-32.1759695713947i
1.26	140.75	5.01792	25.1129	-393.132968726593-83.036161503852i
1.35	12.875	5.37634	20.9348	-97.477823825801+320.459183679852i
1.44	59.25	5.73477	18.0234	288.375
1.53	152.875	6.09319	20.9348	-97.4778238258019-320.459183679852i
1.62	42.75	6.45161	25.1129	-393.132968726593+83.0361615038522i
1.71	61.75	6.81004	5.4994	-81.8964271729304+32.1759695713951i
1.8	110.25	7.16846	3.5102	-56.0668334192695+3.28939847442504i
1.89	63	7.52688	11.8155	89.9891109216911-166.255420522798i
1.98	69.125	7.8853	39.8716	153.045341383952+619.315534311714i
2.07	97.25	8.24373	3.96781	-61.5183620296409-15.6789456461702i
2.16	32	8.60215	26.6113	-342+253.625i
2.25	30.375	8.96057	12.8927	-204.6926253559+25.5649069454838i
2.34	129	9.319	17.6048	-85.3201612774791+268.443907595836i
2.43	19.25	9.67742	14.1364	184.2987915459+131.120279517843i
2.52	4.5	10.0358	6.17363	89.0668334192694-42.7106015255751i
2.61	120.375	10.3943	8.41808	132.613448435652-23.5556717539696i
2.7	82.375	10.7527	3.28616	47.9077886201213+21.6645347879737i
2.79	42.375	11.1111	15.1563	-98.3161125189713+221.677327545796i
E07
Time	Data	FFT Freq	FFT Mag	FFT Complex			Max
0	40.25	0	79.0703	1265.125			18.1948
0.09	8.375	0.358423	7.94868	-39.2693138712944+120.964404853527i
0.18	9.375	0.716846	10.0948	47.1911731548426+154.469320559015i
0.27	27.5	1.07527	4.67659	-74.2052481366672+9.61440115943009i
0.36	44.625	1.43369	18.1948	-60.3121077423023+284.800743816065i
0.45	3.5	1.79211	6.54951	-68.6696977560981-79.1572763462453i
0.54	65.375	2.15054	4.50888	-50.7271667711718+51.2956225717943i
0.63	30.75	2.50896	9.94866	-17.0865332998815-158.258835990348i
0.72	20.625	2.86738	14.5852	223.5+67.125i
0.81	30.75	3.22581	12.7041	-63.5875728277007+193.06390588997i
0.9	24.375	3.58423	6.61421	105.633128186297+6.4099534265768i
0.99	20.125	3.94265	4.91071	24.9728412753666-74.4971428349935i
1.08	23.375	4.30108	10.37	-149.937892257697+71.0507438160651i
1.17	91.375	4.6595	17.3869	-70.0781261229572-269.219981419546i
1.26	25.5	5.01792	8.21197	31.4028654300324+127.583651413798i
1.35	97	5.37634	9.26086	146.923650739232-19.2073693563837i
1.44	60.375	5.73477	3.21094	51.375
1.53	9.75	6.09319	9.26086	146.923650739232+19.2073693563829i
1.62	14	6.45161	8.21197	31.4028654300321-127.583651413798i
1.71	6.375	6.81004	17.3869	-70.0781261229562+269.219981419546i
1.8	94.125	7.16846	10.37	-149.937892257697-71.0507438160649i
1.89	38.875	7.52688	4.91071	24.9728412753669+74.4971428349933i
1.98	7.25	7.8853	6.61421	105.633128186297-6.40995342657694i
2.07	78.375	8.24373	12.7041	-63.5875728277011-193.06390588997i
2.16	46.625	8.60215	14.5852	223.5-67.125i
2.25	39	8.96057	9.94866	-17.086533299881+158.258835990348i
2.34	7.5	9.319	4.50888	-50.7271667711719-51.2956225717941i
2.43	35.75	9.67742	6.54951	-68.6696977560978+79.1572763462456i
2.52	110.875	10.0358	18.1948	-60.3121077423029-284.800743816065i
2.61	48.25	10.3943	4.67659	-74.2052481366671-9.6144011594298i
2.7	64	10.7527	10.0948	47.1911731548422-154.469320559015i
2.79	41.125	11.1111	7.94868	-39.2693138712947-120.964404853527i
E10
Time	Data	FFT Freq	FFT Mag	FFT Complex			Max
0	59.75	0	114.008	1824.125			13.3267
0.09	32.625	0.358423	9.66159	-128.669826332096-85.6779593671292i
0.18	46.75	0.716846	8.10205	2.76913871415069-129.60329776655i
0.27	22.75	1.07527	12.9015	-204.634637561822+27.1225084307665i
0.36	94.875	1.43369	12.8377	185.765426548077+87.6442593906764i
0.45	63.25	1.79211	11.8896	73.1160282988093+175.621609082469i
0.54	79.75	2.15054	10.4311	-162.83495504386-36.6024282037743i
0.63	97.75	2.50896	9.15106	124.973027721794-76.2867359402456i
0.72	66.5	2.86738	2.29135	35.75-8.125i
0.81	41.25	3.22581	8.48621	125.872956468269+50.9122000190031i
0.9	58	3.58423	4.43002	-6.5684810543241-70.5753630830339i
0.99	32.625	3.94265	8.61144	-58.3725197674774-124.807121705578i
1.08	21.375	4.30108	13.3267	125.484573451924+172.394259390677i
1.17	86.625	4.6595	10.682	9.90732695266711+170.624801871906i
1.26	60.125	5.01792	12.4151	-96.8657026159669+173.423767354191i
1.35	79.75	5.37634	5.06404	52.8076442198565+61.4520008213068i
1.44	60.375	5.73477	4.32031	-69.125
1.53	83.375	6.09319	5.06404	52.8076442198563-61.4520008213068i
1.62	99.5	6.45161	12.4151	-96.8657026159673-173.423767354191i
1.71	78.875	6.81004	10.682	9.90732695266669-170.624801871906i
1.8	22.5	7.16846	13.3267	125.484573451923-172.394259390676i
1.89	40.75	7.52688	8.61144	-58.3725197674771+124.807121705578i
1.98	32	7.8853	4.43002	-6.56848105432395+70.5753630830336i
2.07	54.125	8.24373	8.48621	125.872956468269-50.9122000190034i
2.16	119.5	8.60215	2.29135	35.75+8.125i
[truncated: 4,461 more rows]

## Sheet: Unsuccessful wells
	1	2	3	4	5	6	7	8	9	10	11	12	13	14	15	16	17	18	19	20	21	22	23	24
[truncated: 17 more rows]
