# Supplementary material for: High-Content Screening in Zebrafish Embryos Identifies Butafenacil as a Potent Inducer of Anemia
Source: PLoS One. 2014 Aug 4;9(8):e104190. doi: 10.1371/journal.pone.0104190 (PMC4121296; doi:10.1371/journal.pone.0104190)
Supplement: Dataset S1 — Microsoft Excel spreadsheets containing raw data for all chemical screening assays. (ZIP) [file pone.0104190.s036.zip › Dataset S1/27- Flumiclorac-pentyl/Flumiclorac-pentyl_Heart_Rate.xlsx]

## Sheet: DESCRIPTION
ToxCast Screen - Heart Rate
Chemical	Flumiclorac-pentyl
Data was collected using the Heart Rate Journal in MetaXpress
Imaged 74 hpf fli1 larvae using ImageXpress
Incubated larvae in 100 mg/l MS-222 for 30 min
Centrifuged plate for 2 min at 200 rpm
Imaging parameters:
*live stream acquisition
*32 frames; 0.09 sec interval
*FITC
*2X magnification; 1 site/well
Had the doors off of the imager and the fan on to stablize temperature
Test Initation Date: 10/22/2013
Imaging Date: 10/25/13
Start Imaging Temperature: 26°C
End Imaging Temperature: 27°C
Total Imaging Duration: 2:15
W.O. = Wrong Orientation
U.H. = Unhatched
Malf. = Malformed
N.A. = Not Analyzed (did not meet analysis criteria)

## Sheet: ALL DATA
Measurement	Average (Show Region Statistics)
	1	2	3	4	5	6	7	8	9	10	11	12	13	14	15	16	17	18	19	20	21	22	23	24	25	26	27	28	29	30	31	32		# Peaks	Heart Rate
A01	148.733	139.449	149.211	149.146	143.812	144.697	149.101	148.421	140.008	149.539	148.806	145.32	144.351	148.969	148.374	140.348	149.587	149.346	146.334	142.447	149.862	148.41	141.393	150.084	149.444	146.048	142.559	148.885	147.402	139.955	148.747	148.674		9	193.548
A02	141.11	140.868	131.121	138.711	142.935	135.253	134.444	141.716	142.596	131.447	138.725	142.882	135.716	133.896	140.935	141.242	131.292	138.008	142.652	135.921	134.654	141.89	142.612	132.219	139.596	144.559	136.955	135.77	143.124	143.267	132.43	139.851		8	172.043
A03	118.76	124.648	130.84	121.696	119.2	124.628	130.58	121.096	119.26	125.188	130.432	120.28	119.064	125.352	129.932	120.332	119.184	126.384	128.936	119.512	119.308	128.108	127.736	119	119.744	129.136	126.476	118.716	120.184	129.58	124.948	118.76		8	172.043
A04	115.525	119.514	113.466	109.986	117.963	119.427	110.275	113.612	119.329	117	108.834	117.096	120.261	113.112	111.163	118.508	118.211	109.152	115.919	119.056	113.228	111.404	118.829	117.663	108.921	116.357	119.096	111.494	112.77	118.41	115.171	109.452		9	193.548
A05																																		0	0
A06	107.624	107.989	107.514	107.236	107.904	107.933	107.68	107.278	107.992	108.154	107.629	107.25	108.188	108.059	107.497	107.329	108.16	108.326	107.211	107.756	108.093	108.022	107.463	108.067	108.084	108.157	107.028	107.989	108.199	107.803	107.461	108.149		8	172.043
A07	105.846	102.815	103.438	105.497	103.323	102.972	104.874	104.716	103.334	103.478	105.854	103.699	103.146	104.899	104.784	103.444	103.503	105.781	103.831	103.413	105.065	104.722	103.427	103.739	105.834	103.747	103.343	105.143	104.854	103.438	103.787	105.846		8	172.043
A08	148.244	190.006	163.101	147.303	149.834	192.506	158.997	147.346	152.306	192.006	154.772	146.48	158.992	189.761	152.388	146.787	169.713	179.924	149.615	147.581	180.812	171.129	147.955	147.992	186.36	164.045	146.84	150.118	191.404	157.343	146.691	157.435		8	172.043
A09	102.006	109.371	105.048	101.834	106.177	108.938	103.045	102.652	110.115	105.753	102.022	106.789	108.82	102.949	103.452	110.413	105.205	102.138	108.32	108.354	102.862	104.862	110.593	104.222	102.301	110.014	106.826	102.489	106.837	109.888	103.565	103.812		9	193.548
A10	117.581	124.674	132.396	119.039	119.261	128.801	128.685	117.879	121.559	132.815	122.84	117.904	125.16	131.368	118.702	119.775	130.194	127.742	117.522	122.848	133.096	121.348	118.565	127.522	130.36	118.022	120.927	131.829	123.247	118.07	125.722	131.514		8	172.043
A11																																		0	0
A12	110.48	105.666	110.531	106.801	105.247	107.152	110.452	106.528	105.565	109.376	109.07	105.84	106.07	111.115	107.354	105.809	107.567	110.789	106.438	105.677	109.59	109.121	106.076	106.154	110.935	107.239	105.899	108.244	110.222	106.039	106.037	110.48		8	172.043
A13	108.466	109.506	110.037	109.815	108.68	109.295	110.011	109.902	109.402	109.107	110.017	110.399	109.84	108.716	110.053	110.194	109.969	109.039	109.812	110.309	110.051	109.284	109.051	110.087	110.056	109.75	109.303	110.242	110.199	110.059	108.854	109.801		7	150.538
A14	106.705	109.208	113.806	108.64	107.185	113.166	111.5	107.357	110.233	114.326	108.615	107.747	113.739	110.837	107.393	110.826	113.635	108.042	108.756	114.438	110.065	107.607	113.287	111.961	107.834	110.699	113.93	108.284	108.601	114.301	109.854	107.761		9	193.548
A15	104.157	104.913	105.983	103.98	104.683	105.433	105.812	104.298	104.927	105.621	105.416	104.174	105.213	106.419	105.865	104.354	105.447	106.118	105.379	104.548	105.5	106.298	105.039	104.697	105.197	106.699	104.542	104.761	105.452	106.669	104.438	104.882		8	172.043
A16	101.067	113.034	110.236	101.25	103.233	117.534	103.514	101.365	109.781	112.775	101.635	102.444	117.118	104.365	101.607	109.188	113.854	101.725	102.506	116.978	104.469	101.669	110.16	112.396	101.823	103.32	117.809	103.41	101.697	112.048	110.14	101.705		9	193.548
A17																																		0	0
A18	168.419	158.699	161.949	168.947	164.699	159.492	165.025	169.199	159.573	161.503	168.02	165.716	158.649	163.413	170.11	160.225	160.865	167.258	165.281	158.874	164.433	168.986	159.601	161.306	167.281	162.831	158.966	165.77	167.551	157.975	161.879	168.126		8	172.043
A19	100.73	103.39	108.306	101.576	101.118	106.205	106.025	101.388	102.239	109.115	103.705	101.492	104.747	108.907	101.949	101.624	107.888	104.618	101.433	103.278	107.913	102.014	101.469	106.163	105.337	101.478	102.725	108.008	102.295	101.537	105.657	105.376		9	193.548
A20	118.626	119.124	121.699	120.66	116.952	122.098	121.994	117.438	120.537	122.107	119.022	118.986	121.896	120.843	117.216	122.022	121.862	117.517	121.194	122.132	119.017	119.598	122.177	120.511	117.857	122.191	121.402	117.216	121.843	122.284	117.933	120.43		9	193.548
A21																																		0	0
A22																																		0	0
A23																																		0	0
A24																																		0	0
B01	118.444	116.615	111.784	119.848	119.045	116.292	112.225	119.854	118.567	115.604	113.497	119.742	118.017	115.135	114.669	119.688	117.48	114.351	116.267	119.719	118.096	113.404	118.132	119.947	117.076	112.225	119.59	118.508	116.663	113.565	119.761	118.444		8	172.043
B02	109.635	115.371	118.143	112.548	110.323	116.444	118.674	110.826	111.388	117.104	117.879	109.809	113.051	117.579	116.413	109.545	115.14	118.41	114.194	110.463	116.716	118.809	110.522	111.983	117.25	117.306	109.567	114.27	118.183	114.896	110.5	116.351		8	172.043
B03	122.124	121.969	124.933	125.008	122.677	122.43	125.084	125.048	122.758	121.742	124.559	124.823	122.831	121.433	124.722	125.003	123.253	121.747	124.612	124.756	122.775	122.02	124.497	124.697	122.587	121.874	124.865	125.126	122.348	122.34	125.034	124.941		8	172.043
B04	111.289	111.893	112.183	109.079	112.059	112.289	112.424	109.067	112.247	112.435	112.419	109.239	112.301	112.534	112.34	109.435	112.756	112.725	111.882	109.64	112.559	112.537	111.795	110.059	112.789	112.635	110.643	110.396	112.921	112.607	110.331	111.289		8	172.043
B05	107.287	109.778	109.427	107.174	111.874	110.351	109.831	107.368	111.997	110.725	109.713	107.913	111.565	110.789	109.899	107.972	111.587	110.64	109.93	107.952	111.357	110.362	109.831	107.433	111.685	110.522	109.837	107.5	111.781	110.163	110.048	107.287		8	172.043
B06	104.494	102.677	112.258	105.253	102.778	102.764	112.115	105.694	103.157	102.876	111.907	106.048	103.079	103.098	111.654	106.202	103.292	103.132	111.719	106.267	103.36	102.93	112.16	105.48	103.486	103.065	112.48	105.601	103.244	103.624	113.154	104.494		8	172.043
B07	141.787	147.629	120.893	120.635	134.528	151.803	124	120.371	129.994	154.531	127.834	120.205	126.104	152.73	134.02	120.351	123.598	148.27	139.565	120.728	122.188	145.666	142.228	120.39	122.107	140.75	147.081	120.882	121.66	138.393	149.407	121.581		8	172.043
B08	188.815	189.551	188.831	206.483	197.584	189.846	188.171	211.11	193.91	189.702	188.427	212.576	190.098	190.073	196.298	205.904	189.93	188.761	202.753	197.534	188.382	186.843	210.57	191.461	188.719	191.278	207.68	188.402	188.944	202.02	197.427	188.815		9	193.548
B09	143.91	133.716	124.815	143.542	143.469	126.267	133.508	143.205	141.132	121.239	140.601	143.11	136.017	122.826	143.82	143.5	128.171	131.792	143.256	140.93	121.264	140.194	142.789	134.52	124.478	143.382	143.065	125.143	135.166	143.188	138.545	121.039		8	172.043
B10																																		0	0
B11	101.563	101.885	102.645	101.235	101.045	102.149	103	101.344	101.008	102.267	102.771	101.453	101.136	102.341	102.824	101.216	101.195	102.651	102.771	101.384	101.429	102.96	102.779	101.432	101.4	103.144	102.557	101.504	101.432	103.341	102.331	101.563		8	172.043
B12	120.957	121.245	121.285	120.984	120.614	121.383	121.463	120.955	120.795	121.229	121.21	120.63	121.314	121.231	121.396	120.699	121.473	121.473	120.947	121.231	121.112	121.178	120.981	121.191	121.41	121.191	120.718	121.574	121.282	121.266	121.471	121.886		9	193.548
B13	120.132	124.517	120.837	130.051	142.59	121.52	122.559	137.362	135.916	120.32	124.907	142.747	125.093	120.989	129.514	142.809	121.104	122.295	135.77	135.163	120.27	125.517	143.416	124.688	120.952	129.747	140.404	120.671	122.559	138.351	129.778	120.132		9	193.548
B14																																		0	0
B15	273.351	238.202	237.478	252.772	266.216	237.691	237.199	260.736	257.809	236.539	239.067	267.941	247.705	236.694	240.511	272.441	242.323	235.424	246.396	269.424	236.135	235.596	255.699	258.228	236.556	236.82	263.553	244.882	235.045	239.848	269.761	238.787		8	172.043
B16	100.635	100.654	100.562	99.0365	100.711	100.896	99.4354	100.497	100.93	100.261	99.8315	101.022	100.899	99.5197	100.952	101.219	99.6067	100.933	101.239	99.6011	100.924	101.101	99.9326	100.511	101.076	100.017	100.393	101.177	100.385	100.067	101.115	100.635		10	215.054
B17																																		0	0
B18	103.879	106.433	104.817	103.494	105.581	106.309	103.697	104.379	106.874	105.037	103.955	105.826	106.368	103.789	104.73	106.829	104.82	104.048	106.222	106.48	103.837	105.073	106.885	104.452	104.129	106.506	105.761	103.719	105.556	106.792	104.118	104.683		9	193.548
B19	110.823	110.899	109.163	109.188	111.733	110.635	109.337	109.301	112.472	110.017	109.129	109.452	112.834	109.629	109.205	109.862	112.694	109.368	109.483	111.014	111.52	109.289	109.615	112.404	110.508	109.337	109.441	112.876	109.522	109.424	109.997	112.598		8	172.043
B20	108.025	104.57	104.537	106.275	107.837	104.975	104.756	108.784	105.801	104.978	106.815	107.407	105.096	104.916	108.598	105.138	104.876	107.233	106.565	104.955	105.534	108.208	104.787	104.604	108.154	105.846	105.124	106.565	107.848	105.177	105.132	108.612		8	172.043
B21																																		0	0
B22																																		0	0
B23																																		0	0
B24																																		0	0
C01	117.632	116.121	109.551	109.871	122.916	115.371	109.407	110.242	123.433	115.239	109.66	110.334	123.685	114.924	109.722	111.067	124.486	113.545	109.955	111.888	124.177	112.337	109.879	113.329	123.775	111.419	109.736	115.534	121.899	110.531	109.801	117.632		7	150.538
C02	106.447	105.053	104.112	104.649	107.351	105.065	104.559	105.236	107.309	105.149	104.64	105.472	107.511	105.056	104.795	105.685	107.444	105.022	104.649	105.691	107.517	105.022	104.815	105.663	107.528	104.559	104.733	106.087	107.149	104.902	104.86	106.447		7	150.538
C03																																		0	0
C04																																		0	0
C05	104.343	110.534	104.885	102.683	105.351	111.461	105.98	102.961	104.354	111.416	107.357	103.017	103.52	110.669	107.742	103.126	103.312	109.61	109.75	104.003	103.191	108.767	109.728	103.941	103.081	108.256	110.011	104.407	103.23	108.045	110.385	104.343		8	172.043
C06	130.244	130.893	132.879	132.778	129.902	131.244	132.486	131.758	130.152	131.32	132.213	130.565	130.093	132.329	132.556	129.638	130.747	132.084	131.581	129.508	131.129	132.309	130.157	130.295	131.671	132.551	129.629	130.615	132.233	131.062	129.27	131.096		8	172.043
C07	107.191	103.455	101.978	103.798	106.784	103.171	102.323	104.761	106.317	102.596	102.73	106.194	105.051	102.354	103.152	107.045	104.076	102.41	103.688	107.36	103.289	102.795	105.433	105.68	102.581	103.003	106.612	104.688	102.643	103.388	107.048	103.525		8	172.043
C08																																		0	0
C09	108.438	107.806	105.677	106.096	107.643	107.699	105.775	106.756	108.003	107.323	106.006	106.868	108.275	107.228	106.115	107.365	108.028	106.612	106.208	107.758	108.303	106.281	106.652	107.803	107.888	106.107	106.986	107.986	107.323	106.185	107.41	108.438		7	150.538
C10	118.747	124.357	129.07	120.455	119.719	127.441	127.649	118.407	121.101	128.927	124.475	118.801	122.983	128.713	121.278	119.393	126.242	126.84	118.761	121.154	128.402	123.537	118.834	123.5	127.5	119.913	119.815	126.556	124.789	118.874	121.562	128.604		8	172.043
C11																																		0	0
C12																																		0	0
C13	108.584	108.424	122.435	127.261	109.329	108.618	113.424	134.02	112.222	108.952	108.893	131.399	118.86	109.003	108.812	122.042	128.169	109.61	108.871	112.761	133.565	112.449	108.806	109.003	131.795	118.073	109.256	108.772	122.98	126.694	109.612	108.781		7	150.538
C14	121.037	123.272	117.584	113.761	114.073	124.834	116.239	113.815	114.677	125.683	114.801	113.612	116.958	123.862	114.107	114.056	120.236	121.183	114.284	114.337	123.427	118.556	114.152	114.315	125.267	115.868	114.185	116.753	123.876	114.303	114.216	121.037		8	172.043
C15	121.876	122.278	123.469	120.264	121.874	122.008	122.565	120.242	121.601	122.171	123.171	120.421	121.75	122.284	123.18	120.61	121.705	123.093	122.23	120.607	121.778	122.851	122.079	120.893	121.82	123.688	121.34	121.059	121.947	124.003	120.607	120.997		8	172.043
C16	110.876	105.545	105.629	108.632	110.789	105.843	106.275	109.379	110.337	105.756	106.494	109.711	109.247	105.784	106.994	110.315	107.772	105.851	107.733	111.281	106.587	105.938	108.742	111.065	105.823	106.466	109.612	109.823	105.719	106.862	110.323	108.801		8	172.043
C17	135.874	141.854	136.219	134.837	137.084	141.157	135.48	135.486	139.837	139.702	134.758	135.045	141.677	137.017	134.829	136.969	141.205	135.32	134.992	139.733	138.438	134.941	135.581	142.233	135.949	134.82	137.843	140.216	134.593	134.742	140.885	136.553		9	193.548
C18	105.43	103.775	105.615	103.601	102.997	106.098	104.517	102.803	105.138	105.309	103.062	104.208	106.152	103.646	103.247	105.927	104.548	103.025	105.593	105.146	103.056	104.604	105.978	103.466	103.511	106.211	104.112	103.093	105.919	104.728	103.025	105.43		9	193.548
C19	118.618	116.039	116.486	120.306	117.778	116.36	116.969	120.654	116.497	116.697	118.803	119.466	116.441	116.559	119.944	117.935	115.98	117.037	120.562	116.396	116.469	118.966	118.98	116.295	116.548	119.846	117.183	116.289	117.815	120.562	116.208	116.452		8	172.043
C20	117.584	108.666	117.893	119.801	111.284	113.817	120.11	115.77	110.475	119.713	119.374	109.559	116.413	119.865	112.784	112.747	119.874	116.615	110.303	119.042	119.486	109.211	117.101	119.674	111.806	113.86	119.93	115.115	110.837	119.449	118.539	108.893		9	193.548
C21																																		0	0
C22																																		0	0
C23																																		0	0
C24																																		0	0
D01	123.098	127.303	131.542	123.435	123.371	127.663	130.772	123.258	123.135	127.537	131.326	123.649	123.323	128.017	131.272	123.854	123.407	128.559	130.857	123.211	124.171	129.475	129.379	122.983	123.994	130.435	127.916	122.607	123.815	130.927	126.051	122.728		8	172.043
D02																																		0	0
D03	139.654	141.66	132.739	125.685	126.149	142.758	130.551	125.716	129.008	143.494	127.888	126.017	133.022	140.767	126.098	125.559	136.885	135.784	125.728	125.57	141	131.317	125.742	128.216	143.037	127.848	125.301	132.944	139.287	125.685	125.331	139.654		8	172.043
D04																																		0	0
D05	112.461	111.795	109.211	110.767	112.865	112.163	109.244	110.542	112.815	112.489	109.371	111.025	113.087	112.475	109.202	110.876	113.039	112	109.09	111.576	113.118	111.699	108.941	112.096	112.57	111.449	108.506	112.975	113.11	111.537	108.551	112.854		7	150.538
D06																																		0	0
D07																																		0	0
D08	140.219	135.91	129.963	131.876	138.303	137.607	129.888	130.522	137.747	139.775	129.994	130.331	136.972	142.284	130.169	129.562	135.89	142.084	130.643	129.284	136.006	142.228	130.407	129.435	135.635	141.817	130.202	129.904	135.022	142.037	130.615	129.587		7	150.538
D09																																		0	0
D10	126.101	127.101	122.722	123.733	125.896	127.065	122.829	123.983	125.997	127.25	122.407	124.952	126.629	126.91	122.084	125.096	126.424	126.124	122.301	125.497	126.649	124.927	122.725	125.657	126.963	124.346	123.343	126.051	126.902	122.621	124.022	126.062		8	172.043
D11	160.132	148.747	164.213	161.562	147.68	154.635	165.171	156.82	147.093	158.77	165.539	152.073	147.362	162.994	164.435	148.876	152.233	164.997	160.461	148.076	158.503	166.329	153.169	147.728	163.216	163.781	148.076	153.671	165.823	158.154	147.154	160.132		8	172.043
D12	136.031	131.854	139.261	142.306	132.736	134.272	140.469	140.626	131.059	136.93	141.36	139.23	130.115	137.963	141.778	135.258	132.067	139.129	140.969	132.758	134.944	140.427	139.952	130.371	137.171	141.421	136.166	132.27	139.188	141.376	130.969	135.236		8	172.043
D13	102.733	103.365	101.736	101.848	102.542	103.733	102.104	102.149	102.702	103.846	102.096	102.138	102.728	104.152	102.11	102.362	102.725	103.694	102.205	102.466	103.037	104.011	102.343	102.348	103.163	103.91	102.424	102.278	103.388	103.654	102.278	102.41		8	172.043
D14	100.542	103.309	101.017	100.031	102.587	102.756	100.41	101.031	104.104	101.705	100.295	102.789	103.242	100.826	101.084	103.84	101.826	100.329	103.101	102.961	100.674	101.053	103.801	101.652	100.368	102.916	102.947	100.809	101.506	104.025	101.517	100.542		9	193.548
D15	152.823	147.441	149.098	153.626	149.831	148.045	150.904	154.213	147.834	148.992	153.388	152.14	147.725	150.289	154.022	147.924	148.716	151.559	152.77	147.41	149.433	154.258	149.626	147.694	150.407	153.559	147.171	148.34	152.008	150.037	147.163	150.098		8	172.043
D16	107.424	110.287	110.275	107.416	108.615	111.135	108.784	107.767	110.292	110.483	107.548	109.152	111.298	108.371	107.798	110.685	110.376	107.756	109.357	111.166	108.393	108.163	110.89	110	107.868	109.674	111.272	107.826	108.413	110.91	109.118	107.899		9	193.548
D17	120.407	100.767	102.475	140.323	110.048	100.806	111.865	137.719	103.691	100.809	122.952	128.778	101.472	101.143	136.225	115.169	100.916	109.713	137.871	104.138	100.876	124.626	126.11	101.421	101.652	139.191	111.784	100.997	114.5	135.09	102.781	101.062		8	172.043
D18	112.104	109.784	110.107	112.157	111.219	109.761	111.539	112.581	110.303	110.407	112.256	111.385	109.744	111.949	112.739	109.593	111.014	112.466	110.876	110.056	112.107	112.07	109.787	111.351	112.483	110.64	110.427	112.115	111.624	109.64	111.809	112.208		8	172.043
D19																																		0	0
D20	127.447	125.362	126.584	112.463	113.275	130.107	120.683	111.803	118.722	129.775	115.022	112.312	124.525	125.652	112.677	113.781	129.253	119.868	112.048	119.264	128.107	114.118	112.267	126.039	124.006	112.43	115.267	129.528	117.587	112.067	121.913	127.447		8	172.043
D21																																		0	0
D22																																		0	0
D23																																		0	0
D24																																		0	0
E01																																		0	0
E02	107.812	108.702	116.747	117.492	108.253	108.199	112.309	120.638	111.222	108.374	109.674	118.36	116.003	108.455	108.798	114.253	120.037	108.688	108.503	111.16	120.34	113.048	108.402	109.272	118.736	115.733	108.298	108.994	114.323	120.573	108.975	108.556		7	150.538
E03																																		0	0
E04	106.761	106.48	112.351	112.354	107.14	106.921	110.994	114.073	107.39	107.126	109.556	115.006	107.809	107.11	108.674	116.107	107.944	107.326	107.697	116.208	108.843	107.43	107.449	115.725	109.486	107.404	107.27	114.548	110.511	107.413	107.281	113.402		7	150.538
E05																																		0	0
E06	109.654	108.924	111.07	123.444	109.705	109.124	110.194	123.969	109.955	109.138	110.154	123.697	110.194	109.079	110.803	123.216	110.098	109.138	111.702	122.478	109.733	109.135	112.947	121.466	109.758	109.107	114.334	120.022	109.52	109.121	116.048	118.191		7	150.538
E07																																		0	0
E08	125.933	126.365	124.449	119.34	125.983	127.042	124.469	119.584	126.455	128.143	125.334	119.86	126.228	126.18	123.275	120.298	126.604	127.236	122.972	120.351	128.051	127.584	122.447	121.666	126.388	125.685	120.688	123.295	127.093	126.006	119.711	125.042		8	172.043
E09	122.508	120.287	122.129	126.924	122.919	120.584	121.306	127.191	124.27	120.612	120.483	126.202	123.98	121.025	120.517	125.376	125.508	121.362	120.317	124.404	125.961	121.874	120.053	123.129	126.368	122.121	120.337	122.258	127.062	123.053	120.065	121.506		7	150.538
E10	104.27	105.669	105.475	103.503	105.236	105.787	104.576	103.803	105.756	105.736	103.801	104.778	106.18	105.239	103.778	105.933	106.216	104.463	104.438	106.244	105.781	103.753	105.573	106.393	105.098	104.247	106.003	106.051	103.843	105.267	106.337	105.076		9	193.548
E11	120.638	120.084	116.722	118.23	121.43	118.492	117.264	120.09	121.208	117.006	118.121	121.385	118.913	117.14	120.14	120.966	117.211	118.612	121.916	118.537	117.699	120.478	120.447	117.008	118.938	121.084	117.725	117.772	120.59	119.129	116.978	119.837		8	172.043
E12	131.351	114.719	116.685	133.775	124.846	113.393	122.396	135.048	118.896	113.758	128.281	131.781	114.868	116.565	134.166	124.076	113.663	123.545	134.463	117.022	114.624	130.983	128.143	113.691	119.663	134.562	119.902	113.66	128.486	131.093	114.784	117.792		8	172.043
E13	148.453	148.414	156.509	161.612	148.776	147.642	151.216	165.194	150.409	148.746	148.698	165.892	153.431	148.806	148.358	163.263	155.737	148.832	148.599	159.078	160.461	148.634	149.228	155.233	163.194	149.254	148.047	151.707	164.677	150.345	148.315	148.504		7	150.538
E14	129.677	126.197	137.222	142.14	130.725	125.963	136.362	142.382	131.048	125.997	136.447	142.242	131.635	125.691	135.663	141.736	131.716	125.815	135.809	142.385	130.938	126.112	135.98	141.933	129.969	126.287	136.475	140.722	129.194	126.857	137.34	141.666		7	150.538
E15	133.228	131.584	129.573	131.89	133.27	130.34	130.346	132.323	132.346	129.778	131.272	132.728	130.354	129.823	132.143	131.963	129.882	130.702	132.463	130.952	129.854	131.952	131.857	129.61	130.649	132.722	130.205	129.882	131.91	131.831	129.576	130.823		8	172.043
E16	131.553	159.562	125.708	120.503	140	154.902	122.07	120.079	147.989	148.298	120.725	120.716	156.621	138.219	120.157	125.691	160.674	129.635	120.039	134.23	157.854	123.587	120.393	144.444	150.75	121.154	120.447	155.719	138.851	120.354	127.213	160.992		8	172.043
E17																																		0	0
E18																																		0	0
E19																																		0	0
E20	104.404	106.576	107.531	108.065	105.764	106.166	107.329	108.326	106.548	105.829	107.219	108.228	106.966	105.138	107.295	108.326	107.506	105.169	107.188	108.067	108.183	105.053	107.177	107.669	107.952	105.087	107.076	107.683	108.272	105.36	106.899	107.787		7	150.538
E21																																		0	0
E22																																		0	0
E23																																		0	0
E24																																		0	0
F01																																		0	0
F02	178.351	176.871	192.59	199.281	178.275	177.475	191.185	200.517	178.23	176.329	189.626	199.506	178.132	176.118	187.601	200.256	178.708	175.775	186.66	200.716	178.694	175.565	187.348	201.961	179.368	176.716	188.132	202.736	180.101	176.008	188.065	203.228		7	150.538
F03	114.525	114.18	112.416	110.208	114.435	114.508	113.781	109.39	114.618	114.795	114.424	110.719	112.593	114.441	114.483	112.132	111.264	114.607	114.657	113.303	110.143	114.82	114.772	113.525	109.472	114.666	114.809	114.112	109.705	114.416	114.978	114.525		7	150.538
F04	105.711	102.604	102.424	105.587	106.581	103.904	102.697	104.118	107.166	105.11	102.952	103.306	107.084	106.185	103.233	103.228	106.042	106.728	103.784	103.022	105.11	107.284	104.534	102.907	104.073	107.197	105.216	103.146	103.699	107.174	106.096	103.435		7	150.538
F05	111.393	102.64	103.452	111.896	104.017	103.042	103.219	112.199	104.317	103.213	103.039	111.652	104.635	103.225	103.076	111.851	105.236	103.421	102.969	111.581	105.435	103.326	103.211	111.407	106.067	103.287	103.067	111.031	106.132	103.402	103.056	111.393		7	150.538
F06	108.73	108.761	112.098	111.579	109.626	108.742	112.36	111.893	109.871	108.351	112.511	111.846	110.517	107.368	112.862	112.441	111.534	107.115	113.27	112.559	112.059	106.961	113.32	113.02	113.233	107.36	113.433	113.376	113.211	107.551	113.213	113.379		8	172.043
F07	116.722	120.048	119.699	115.346	118.11	120.008	119.806	115.581	118.483	120.264	119.966	115.579	118.368	120.334	120.138	115.742	118.669	120.306	119.758	115.618	118.885	120.062	118.93	115.478	119.275	120.362	118.452	116.022	119.306	120.433	117.275	116.722		8	172.043
F08	99.5674	99.9944	103.017	102.43	100.25	100.039	102.503	102.885	101.073	100.059	101.938	102.983	101.638	100.258	101.334	103.118	102.208	100.312	100.598	103.171	102.492	100.534	100.466	103.154	102.708	100.638	100.376	102.916	102.947	101.093	100.236	102.893		7	150.538
F09	102.938	101.244	100.753	101.64	102.986	101.287	100.784	102.39	102.958	101.216	100.815	103.039	102.466	101.239	100.874	103.494	102.143	101.031	101.674	103.497	101.767	101.045	102.14	103.081	101.455	100.961	102.963	102.57	101.143	101.494	103.624	101.89		8	172.043
F10	107.711	124.615	103.919	103.876	109.691	123.48	104.478	104.093	113.924	120.014	104.41	104.348	117.514	115.941	104.59	104.413	121.997	111.312	104.385	104.48	126.466	106.907	104.393	104.68	128.506	105.169	104.281	107.503	126.396	104.618	104.208	114.475		8	172.043
F11	107.674	107.309	105.722	106.652	108.008	107.475	106.011	107.098	108.295	107.07	106.087	107.362	108.264	106.64	106.267	107.753	108.126	106.559	106.447	108.205	107.615	106.067	106.949	108.222	107.559	106.197	107.416	108.034	107.185	106.048	107.722	108.07		7	150.538
F12	128.101	122.022	118.607	122.694	128.295	123.792	118.944	121.284	128.969	124.919	118.798	120.115	128.354	126.292	119.388	119.494	127.865	127.101	119.615	119.11	127.233	127.702	120.385	119.096	126.556	127.952	120.435	119.008	125.629	128.334	120.907	118.744		7	150.538
F13	108.84	109.64	110.559	110.952	108.39	110.048	110.784	110.584	109.042	110.767	110.753	109.725	110.011	111.441	111.416	108.677	110.407	111.138	110.862	109.407	111.045	110.84	109.669	109.846	111.247	111.716	109.045	110.61	111.357	110.567	109.677	111.115		8	172.043
F14	141.736	135.39	141.101	140.478	133.775	137.126	143.52	137.16	134.447	139.267	142.506	134.25	136.065	141.475	139.565	134.079	137.711	143.84	134.896	135.008	140.624	141.197	134.053	136.809	142.888	136.441	134.725	139.781	142.152	133.691	136.371	141.736		8	172.043
F15	123.896	108.986	109.823	136.444	112.216	108.587	120.388	128.837	109.267	109.107	133.969	115.904	109.101	116.983	131.801	109.865	109.219	131.452	118.537	109.298	114.913	133.514	110.169	109.171	131.039	118.935	109.081	115.413	132.888	110.056	109.208	131.492		8	172.043
F16																																		0	0
F17	194.073	144.949	120.98	142.868	189.098	127.848	120.632	176.185	162.576	121.77	127.323	196.382	136.778	121.048	157.253	178.022	124.211	121.86	191.652	143.435	120.865	150.247	182.882	125.037	121.281	190.042	145.803	121.059	147.048	184.73	125.955	120.916		8	172.043
F18																																		0	0
F19																																		0	0
F20	119.84	143.455	133.107	119.815	129.202	143.708	125.534	119.258	139.59	137.542	121.764	125.183	144.933	128.368	119.317	136.11	140.272	122.121	121.003	145.472	131.52	119.402	134.48	141.716	122.722	120.003	144.166	133.323	119.871	132.081	141.93	123.303		9	193.548
F21																																		0	0
F22																																		0	0
F23																																		0	0
F24																																		0	0
G01																																		0	0
G02	119.764	116.75	108.59	119.112	119.382	114.997	109.472	121.045	118.829	111.598	114.992	120.317	116.896	108.904	120.402	119.017	113.657	112.278	120.986	117.916	109.736	118.256	119.475	114.736	111.062	120.728	118.034	110.247	117.652	119.896	115.222	110.09		8	172.043
G03	120.14	123.64	122.146	118.697	119.329	123.07	123.699	119.801	119.191	122.042	124.494	120.826	119.098	120.736	124.708	122.152	118.826	119.879	124	123.537	119.197	119.076	123.191	124.385	119.351	119.087	122.138	123.938	119.947	118.958	121.365	123.812		7	150.538
G04	133.239	133.907	137.612	136.163	133.758	133.371	136.815	136.801	133.542	133.115	136.008	137.11	134	133.135	135.329	137.576	133.767	132.744	134.354	138.135	134.916	132.874	134.216	137.851	134.646	133.222	133.531	137.579	135.576	133.126	133.194	137.427		7	150.538
G05																																		0	0
G06	106.472	106.466	112.211	110.764	106.593	106.848	110.331	112.511	106.893	106.708	108.612	113.5	107.607	106.66	107.388	113.604	108.969	106.699	107.101	112.961	109.955	106.986	106.871	112.093	110.669	106.862	106.921	110.612	112.096	106.986	107.065	110.461		7	150.538
G07																																		0	0
G08	142.062	138.781	150.331	161.104	142.674	139.11	147.317	160.91	143.728	138.963	145.407	161.756	145.635	138.86	144.272	160.815	145.643	138.593	144.23	161.129	145.789	139.042	144.368	160.742	145.267	138.728	146.643	160.567	143.008	138.5	147.722	160.059		7	150.538
G09	156.216	154.601	162.621	162.093	150.18	157.278	163.522	158.598	150.02	158.944	163.107	154.694	150.697	161.256	162.702	151.784	153.407	161.466	160.621	149.174	154.66	161.275	156.478	149.654	159.006	163.393	153.236	152.017	160.885	160.941	149.537	156.216		8	172.043
G10																																		0	0
G11	119.531	127.551	133.407	130.952	117.73	130.396	132.239	128.671	118.124	131.677	132.528	124.851	121.848	132.792	132.43	121.051	125.632	132.531	131.522	118.365	129.702	132.725	129.028	118.753	131.963	133.194	124.034	123.649	133.017	132.287	118.685	129.379		8	172.043
G12	110.921	102.756	101.065	104.039	110.916	102.756	101.264	103.896	111.236	103.208	101.32	104.011	110.963	103.34	101.25	105.022	111.419	102.851	101.461	106.152	110.941	102.278	101.371	106.652	109.772	102.222	101.447	107.924	109.531	102.065	101.489	108.742		7	150.538
G13	115.416	120.062	113.079	111.649	115.896	119.823	112.747	112.112	116.57	119.301	112.202	111.862	117.326	118.756	111.902	111.978	118.559	118.531	111.902	111.93	119.331	118.045	111.862	112.045	120.331	117.329	111.972	112.337	121.008	115.68	111.994	113.475		8	172.043
G14	111.118	122.197	113.638	111.081	111.048	121.065	113.986	110.975	111.256	121.098	114.716	111.219	111.219	120.733	114.596	111.331	111.486	120.772	115.385	111.183	111.326	120.463	114.958	111.287	111.152	120.975	114.758	111.244	111.309	121.132	113.98	111.163		8	172.043
G15																																		0	0
G16	128.239	126.419	129.211	128.379	127.374	128.236	129.736	128.301	127.154	129.045	128.983	127.941	126.77	129.699	128.494	127.368	128.034	128.846	128.312	126.685	129.753	128.41	127.795	127.39	129.421	128.399	126.635	128.775	128.303	127.876	126.742	129.351		8	172.043
G17	117.725	105.07	107.764	125.626	110.421	104.876	118.076	120.626	105.82	107.087	124.963	110.989	104.933	118.994	118.489	105.222	109.23	126.045	109.233	105.084	122.143	115.59	105.129	113.208	123.225	106.753	106.037	124.396	112.275	105	118.205	119.315		8	172.043
G18	132.25	119.028	121.244	131.199	127.66	115.879	128.289	131.851	119.618	121	130.789	128.101	115.801	127.787	131.497	119.236	121.447	130.75	126.674	116.087	128.84	131.16	117.815	123.581	131.57	124.902	117.208	130.233	130.27	115.947	125.989	130.843		8	172.043
G19	156.621	164.713	157.008	152.826	158.289	158.61	149.399	148.317	157.919	154.621	148.191	149.048	160.093	153.247	147.702	150.815	160.399	151.902	147.587	153.831	158.371	149.452	147.93	158.211	156.388	149.27	149.326	160.461	154.084	147.669	151.354	159.551		8	172.043
G20	101.506	102.301	100.798	100.669	101.972	102.626	101.059	100.871	102.213	102.899	101.233	100.848	102.067	102.784	101.205	101.138	102.135	102.697	101.171	101.079	102.435	102.548	101.213	101.303	102.427	102.525	101.107	101.545	102.604	102.677	101.862	102.919		8	172.043
G21																																		0	0
G22																																		0	0
G23																																		0	0
G24																																		0	0
H01																																		0	0
H02	141.907	139.157	126.764	138.581	140.306	137.053	125.871	141.545	140.478	133.115	131.851	142.216	139.385	127.899	137.77	141.121	137.292	126.444	142.18	139.961	132.011	132.48	141.154	138.205	126.211	139.573	140.584	135.438	128.118	141.638	139.767	128.955		8	172.043
H03	100.638	101.382	107.225	107.079	101.292	101.492	106.303	108.169	101.671	101.674	105.433	108.868	102.404	101.545	104.697	109.587	102.963	101.579	103.834	109.831	103.556	101.683	103.348	109.761	104.287	101.511	102.837	109.854	104.455	101.545	102.579	109.688		7	150.538
H04																																		0	0
H05	121.64	125.154	125.039	117.61	121.93	124.5	127.865	120.823	116.621	121.722	123.697	124.247	114.539	118.553	121.562	124.879	119.073	115.309	120.747	123.461	124.478	115.778	119.657	122.632	126.27	118.534	117.404	121.702	124.66	123.166	116.551	120.874		7	150.538
H06	120.904	114.511	117.59	118.927	119.11	114.669	118.011	120.764	116.969	115.758	117.402	121.388	115.64	116.646	117.438	120.542	114.576	117.778	119.579	119.166	115.034	118.053	120.854	116.581	116.27	117.955	121.781	115.348	117.39	118.68	120.567	114.837		8	172.043
H07	103.152	103.073	105.972	106.281	103.362	103.101	106.281	106.25	103.702	103.295	106.466	106.57	103.531	103.228	106.517	106.051	103.57	103.174	107.045	105.593	103.904	103.357	107.065	105.396	103.876	103.278	107.806	104.874	103.747	103.567	107.882	104.728		8	172.043
H08	118.559	116.539	117.337	118.194	118.169	117.562	117.008	117.671	118.596	118.312	116.966	117.671	118.643	118.654	118.152	116.933	118.028	118.154	118.565	117.287	117.478	118.584	118.916	118.649	116.711	117.989	118.441	118.896	117.284	117.295	118.298	118.559		6	129.032
H09	122.062	122.949	132.902	132.472	122.713	122.621	131.413	133.357	124.219	121.739	129.652	133.919	124.854	121.329	128.129	134.489	126.646	121.789	126.685	135.051	126.846	121.244	126.025	134.048	128.199	121.27	125.514	133.944	129.466	121.424	124.958	134.52		7	150.538
H10	100.051	103.096	100.39	99.2584	100.357	103.357	100.663	99.4551	100.458	103.472	101.006	99.6095	100.275	103.548	101.225	99.8315	100.236	103.688	101.469	99.7528	100.309	103.725	101.194	99.9551	100.376	103.899	101.191	99.927	100.565	103.537	101.138	99.9129		8	172.043
H11	112.433	105.36	111.503	116.171	108.725	107.031	113.961	113.565	106.346	110.028	115.323	111.101	105.975	113.329	115.722	107.674	108.879	115.837	111.961	105.719	112.756	115.486	107.874	108.691	114.747	112.205	106.132	112.458	115.559	107.39	109.149	115.494		8	172.043
H12	161.787	165.351	166.789	162.455	163.09	165.581	167.787	160.483	163.711	165.601	165.565	160.264	164.778	166.508	162.874	161.927	165.98	167.264	160.584	163.963	165.963	164.157	160.826	165.632	167.758	160.713	162.75	165.761	164.702	160.728	164.952	166.553		8	172.043
H13	112.171	118.244	139.86	116.846	111.775	126.455	134.904	114.228	112.413	136.677	127.854	112.587	115.374	140.376	119.135	112.303	123.649	137.587	114.854	112.11	135.309	126.708	112.882	115.104	140.725	120.219	112.202	124.011	136.354	114.52	112.565	134.778		8	172.043
H14																																		0	0
H15	126.598	143.385	132.073	124.84	128.275	143.298	131.098	124.475	130.753	143.716	129.851	124.461	133.368	141.413	128.205	123.921	136.056	139.292	127.112	123.388	141.037	136.756	125.935	125.003	143.576	133.135	124.972	128.699	142.36	129.789	124.213	132.994		8	172.043
H16	119.326	126.565	117.913	117.228	126.933	123.14	117.441	117.961	129.978	119.736	116.907	121.051	128.744	118.663	117.09	125.466	123.809	117.733	117.907	128.904	119.994	117.003	120.688	128.062	118.118	117.258	126.135	123.649	117.722	118.787	130.354	119.326		9	193.548
H17	111.326	103.576	111.067	106.433	103.758	104.798	112.18	104.539	103.851	109.323	108.034	104.132	104.045	112.494	105.413	104.16	107.385	110.261	104.295	104.079	111.669	106.25	104.16	106.149	111.351	104.556	103.913	111.09	107.034	104.301	105.483	111.326		8	172.043
H18	146.89	156.225	162.208	156.213	146.32	161.801	160.506	144.039	159.219	161.671	153.154	149.843	162.545	158.354	143.781	161.337	160.444	146.699	156.831	161.354	153.831	148.463	162.208	159.011	143.879	161.326	160.208	146.772	156.713	161.713	153.93	148.52		9	193.548
H19	131.281	130.292	140.188	151.062	131.764	132.882	156.902	133.742	130.084	152.885	140.185	130.385	142.983	149.556	131.256	135.045	154.966	133.062	130.545	155.256	137.017	130.098	149.402	144.129	130.694	142.087	150.011	131.121	136.093	154.104	132.197	131.281		9	193.548
H20																																		0	0
H21																																		0	0
H22																																		0	0
H23																																		0	0
H24																																		0	0
I01	145.657	138.68	140.846	167.612	146.784	139.008	141.534	166.48	145.728	138.649	141.368	166.947	145.567	138.337	142.317	165.694	144.022	138.61	144.022	166.789	143.756	138.584	145.419	164.685	142.761	138.638	148.121	163.351	141.478	137.865	153.742	157.871		7	150.538
I02	106.924	102.93	102.157	108.587	106.441	103.028	103.185	109.171	105.416	102.992	104.61	108.935	104.548	102.966	106.992	108.014	103.806	102.919	108.607	106.553	103.393	103.82	109.183	105.275	103.154	106.045	108.798	104.185	103.152	108.278	107.079	103.399		8	172.043
I03	111.615	112.433	107.795	110.924	112.208	112.368	109.93	109.152	112.348	112.171	111.722	107.396	112.624	112.388	112.534	107.191	112.492	112.284	112.612	108.022	111.73	112.289	112.736	108.826	110.416	112.365	112.52	110.084	109.52	112.416	112.216	111.615		10	215.054
I04	119.75	122.817	192.289	146.48	120.112	119.809	160.739	176.865	123.351	119.969	127.07	193.32	139.489	120.205	120.008	170.812	165.463	121.772	119.846	135.242	189.688	133.104	119.854	120.542	182.006	154.194	120.781	119.657	152.927	178.006	123.784	119.75		7	150.538
I05	122.261	118.017	118.02	121.781	121.938	119.978	117.719	120.671	121.011	123.185	117.941	119.478	120.862	123.124	118.862	118.346	121.312	121.43	120.871	117.854	120.654	120.725	123.093	118.152	119.5	121.101	124.183	119.458	118.492	121.312	121.935	120.711		7	150.538
I06	108.478	108.362	113.402	119.135	111.978	108.756	109.41	117.129	117.584	109.59	108.649	110.772	118.913	115.177	108.919	109.081	113.152	119.478	112.539	108.916	109.419	116.449	118.174	110.121	109.022	110.39	118.747	115.61	109.216	109.034	113.472	119.789		6	129.032
I07																																		0	0
I08	107.854	105.202	117.86	120.354	106.421	105.865	121.545	117.461	106.011	109.056	123.006	113.309	105.483	114.61	122.938	108.11	105.862	119.941	119.424	106.132	108.084	122.593	114.23	105.86	113.478	122.587	108.545	106.275	119.916	118.733	106.303	109		8	172.043
I09																																		0	0
I10	158.07	152.913	157.764	146.904	145.399	147.183	160.5	148.941	146.163	145.93	158.309	152.722	146.065	145.747	153.455	156.121	146.163	146.006	150.048	159.817	147.34	146.014	146.385	159.86	148.764	146.461	145.831	159.399	149.742	146.081	145.938	158.07		7	150.538
I11	103.132	102.795	100.73	102.239	103.104	102.846	101.065	102.528	103.362	103.699	101.006	102.916	103.632	103.438	101.121	103.022	103.424	103.242	101.492	103.101	103.775	102.756	101.539	102.89	103.691	102.096	102.261	103.236	104.011	101.758	102.438	103.132		7	150.538
I12	113.216	123.907	144.222	118.489	113.219	116.579	142.25	130.537	114.225	113.604	128.632	142.978	117.399	113.556	118.107	144.933	125.871	113.803	114.424	136.256	136.037	115.346	113.601	122.947	146.289	120.371	113.865	116.657	142.326	128.478	114.244	113.924		7	150.538
I13																																		0	0
I14	106.756	110.244	101.994	101.683	106.121	105.989	101.787	102.27	109.674	101.935	102.065	108.581	104.096	101.803	104.466	108.096	102.022	102.191	110.118	102.638	102.118	107.337	105.23	101.992	103.868	108.48	102.028	102.017	109.744	102.837	102.017	106.756		9	193.548
I15	128.806	128.365	130.163	129.876	127.874	129.177	130.329	129.809	128.022	130.079	130.205	128.649	128.89	130.247	130.146	127.742	129.871	130.213	129.135	128.545	130.096	130.188	127.947	129.559	130.011	129.228	128.07	130.118	130.011	127.699	128.919	130.287		8	172.043
I16	157.202	155.455	168.18	159.388	153.503	157.031	167.593	156.607	153.427	160.191	166.09	154.27	153.601	163.817	161.508	153.213	154.379	167.169	157.298	152.68	157.893	166.694	154.868	153.126	162.247	163.618	153.803	153.854	166.351	159.124	153.444	157.202		8	172.043
I17	180.208	181.357	187.242	187.177	179.753	183.169	190.671	182.919	180.194	185.433	189.708	180.351	182.062	188.792	184.275	180.059	182.913	188.264	179.41	180.848	186.466	185.666	179.567	182.433	190.219	180.941	179.593	186.354	186.517	179.744	182.191	189.011		8	172.043
I18	107.736	118.309	148.548	111.826	107.831	148.298	122.677	107.952	127.118	142.424	109.694	111.587	151.817	115.593	107.809	139.393	130.559	108.287	121.854	146.43	110.913	109.317	150.138	117.576	107.98	137.989	132.671	108.315	119.646	147.452	111.461	108.958		9	193.548
I19	108.52	106.228	114.784	134.671	109.983	106.463	117.843	133.228	108.396	106.789	121.742	129.947	107.458	106.865	126.292	126.407	106.924	106.815	130.112	122.242	107.295	108.371	133.93	116.913	106.865	112.087	135.256	112.492	106.671	116.978	132.947	108.52		8	172.043
I20	115.216	115.146	110.539	114.402	116.75	111.424	112.683	114.705	117.809	109.514	114.334	115.315	115.736	110.978	114.955	117.185	111.716	112.874	114.559	117.84	109.781	114.253	116	114.643	111.475	114.652	117.438	110.146	114.239	115.89	114.921	111.517		8	172.043
I21																																		0	0
I22																																		0	0
I23																																		0	0
I24																																		0	0
J01																																		0	0
J02	105.733	108.076	108.888	106.407	106.228	108.447	108.303	106.211	106.654	109.219	107.989	105.801	107.663	108.91	107.157	105.966	108.256	108.848	106.941	106.531	108.34	108.416	105.904	107.017	108.697	107.267	105.612	107.528	108.809	106.868	106.303	108.576		8	172.043
J03																																		0	0
J04	134.871	132.463	128.466	128.416	134.556	132.933	129.152	128.562	133.663	132.919	128.983	128.174	133.708	133.598	129.809	128.444	133.334	133.34	129.907	128.087	133.289	133.337	129.258	128.098	133.376	133.267	129.584	127.801	132.86	132.68	129.545	128.166		7	150.538
J05																																		0	0
J06	103.899	105.787	111.632	105.407	104.329	104.567	111.244	107.722	104.331	104.508	107.343	111.272	105.18	104.146	105.242	111.924	106.404	104.452	104.784	111.511	108.129	104.691	104.416	109.163	108.972	104.629	104.331	107.382	111.152	105.048	104.537	105.98		7	150.538
J07																																		0	0
J08																																		0	0
J09	110.36	109.379	110.169	112.202	110.66	109.61	110.008	111.963	110.329	109.874	110.435	112.357	110.199	109.688	110.329	112.517	110.584	109.542	110.579	112.051	110.447	109.36	110.73	112.104	110.761	109.416	111.118	112.559	110.885	109.081	111.315	112.138		7	150.538
J10	114.374	110.23	109.643	112.236	114.404	110.652	109.756	113.067	114.27	110.348	109.728	113.705	113.935	110.419	109.758	114.298	113.02	110.059	110.258	114.744	112.862	110.354	110.969	115.219	112.407	110.017	111.48	115.154	111.351	110.149	112.157	114.93		7	150.538
J11	119.27	123.795	111.618	109.84	121.312	122.775	111.795	110.129	123.376	120.978	111.463	110.261	125.955	118.621	111.096	111.826	127.994	115.553	110.831	114.02	127.152	113.874	110.447	116.947	125.986	112.646	110.559	120.081	122.975	111.817	110.213	125.166		8	172.043
J12																																		0	0
J13	99.25	99.8258	106.621	102.421	99.4298	101.244	106.871	101.343	99.4073	102.86	106.486	100.435	99.6545	104.935	105.065	99.8933	100.045	106.654	103.295	99.8539	101.393	107.272	101.374	99.8287	103.758	106.351	100.138	99.8989	106.124	104.084	99.9242	100.949		8	172.043
J14	126.702	123.725	114.649	113.674	132.761	118.022	113.492	120.056	129.399	115.728	113.742	129.508	121.017	114.834	115.531	133.466	116.843	113.831	126.683	123.921	114.514	114.888	133.669	117.003	113.379	126.854	123.716	114.902	115.994	133.014	116.902	113.879		8	172.043
J15	124.008	128.972	153.177	125.031	124.528	128.801	153.09	125.346	124.579	128.649	152.761	125.098	124.36	130.385	150.646	124.941	124.537	131.475	149.351	124.983	124.517	136.68	143.674	124.323	124.166	139.882	139.61	124.551	124.067	144.073	134.89	124.528		8	172.043
J16	160.362	147.75	157.138	157.73	148.494	147.472	161.744	152.989	148.025	150.691	162.011	149.008	146.989	157.281	155.958	148.02	148.581	162	150.753	147.18	154.357	158.66	147.59	147.357	161.208	151.994	147.584	152.669	159.708	148.275	147.149	160.362		8	172.043
J17																																		0	0
J18	137.506	135.89	121.368	128.531	137.952	124.483	123.079	136.537	131.02	121.081	131.303	139.09	122.826	124.545	137.831	129.517	121.292	134.031	135.767	121.691	127.284	137.775	125.857	122.626	136.528	131.997	121.343	130.812	139.154	122.559	125.031	139.317		8	172.043
J19																																		0	0
J20																																		0	0
J21																																		0	0
J22																																		0	0
J23																																		0	0
J24																																		0	0
K01																																		0	0
K02	106.385	107.331	105.475	105.39	106.618	107.621	105.514	105.317	107.149	107.404	105.506	105.764	107.343	107.222	105.354	105.708	106.983	106.657	105.463	106.056	107.323	106.129	105.315	106.104	107.326	105.742	105.39	106.59	107.264	105.531	105.435	106.854		8	172.043
K03	101.253	100.992	104.087	104.584	101.478	101.253	105.242	103.846	101.365	101.73	106.25	102.913	101.413	102.68	106.171	102.222	101.497	103.66	105.66	101.652	101.713	105.219	104.337	101.466	101.753	106.185	102.722	101.458	103.048	106.18	101.801	101.475		8	172.043
K04	138.494	116.986	117.567	139.084	121.008	117.225	117.573	137.194	122.68	117.517	117.767	136.955	122.933	117.525	117.433	136.669	122.177	117.671	117.34	137.562	121.671	117.368	117.624	138.978	120.292	117.652	118.146	139.045	118.576	117.239	118.938	138.494		7	150.538
K05	124.396	126.66	134.323	129.413	124.604	125.711	132.348	132.862	125.66	125.006	130.045	134.424	125.517	124.621	127.694	135.972	126.654	124.654	127.537	135.621	127.315	124.388	126.528	134.767	128.317	124.435	126.621	133.486	128.756	124.23	126.034	131.989		7	150.538
K06																																		0	0
K07	119.626	118.702	146.191	141.011	118.705	120.317	148.365	137.761	118.514	121.315	150.767	134.379	118.407	124.618	151.916	129.357	118.118	130.576	149.674	123.219	117.972	137.315	145.57	119.868	118.801	143.626	141.59	119.107	120.747	149.803	132.986	118.222		8	172.043
K08	114.177	121.163	107.18	106.129	119.081	116.708	106.438	106.756	122.66	112.831	106.385	110.118	123.399	108.677	106.126	115.034	119.829	106.98	106.298	120.261	114.298	106.48	109.61	123.812	109.208	106.222	115.121	119.747	107.017	106.618	121.517	113.989		9	193.548
K09																																		0	0
K10	110.118	110.25	109.011	109.368	110.607	110.725	109.042	109.598	110.562	111.157	108.961	109.638	110.118	111.163	109.121	109.612	110.489	111.455	109.244	109.82	110.913	111.202	109.86	108.972	111.062	110.843	109.59	109.087	111.685	111.059	109.376	108.921		8	172.043
K11																																		0	0
K12	184.096	121.132	113.896	166.208	162.854	115.699	118.997	189.994	137.593	114.52	146.079	180.986	119.963	114.503	172.944	157.278	115.006	125.14	189.677	130.037	114.638	154.346	173.118	117.154	115.697	186.823	141.992	115.149	146.177	179.632	119.742	114.75		8	172.043
K13	151.919	111.73	107.101	139.514	144.753	109.747	108.275	150.284	133.722	108.16	114.36	155.396	121.489	107.624	125.284	154.528	114.831	107.635	138.407	145.522	110.272	108.958	152.065	131.992	108.219	118.596	156.157	118.545	107.694	134.503	148.635	110.626		8	172.043
K14																																		0	0
K15																																		0	0
K16	156.208	136.289	161.16	172.435	136.758	143.82	178.927	151.452	138.66	167.865	169.823	137.455	150.413	176.472	142.809	137.947	173.039	158.966	135.944	158.242	172.775	137.61	143.817	176.997	148.688	136.511	169.244	163.567	136.205	155.587	175.205	138.135		9	193.548
K17	117.337	108.663	110.419	117.298	112.438	107.874	115.396	116.93	107.978	112.312	118.112	111.272	108.93	116.685	115.728	107.767	113.874	117.607	109.784	110.615	117.82	113.073	108.065	115.68	116.708	107.933	113.084	118.045	110.447	109.972	117.649	113.576		9	193.548
K18	107.615	119.166	110.657	107.596	116.09	118.213	107.323	110.272	118.32	114.188	107.135	114.407	120.042	108.346	108.556	117.067	116.236	107.101	112.744	119.68	111.07	107.961	116.539	118.444	107.385	111.36	119.017	113.444	107.287	113.747	117.916	107.615		9	193.548
K19	126.084	134.07	120.896	130.124	128.669	131.278	123.702	129.699	132.025	126.441	126.374	129.045	136.261	119.992	129.23	127.567	137.702	119.57	130.525	126.935	133.531	122.076	129.817	130.154	126.904	126.421	128.817	136.503	119.385	129.82	126.837	132.93		12	258.065
K20	102.604	102.742	104.079	103.435	102.997	103.823	103.924	103.129	103.483	104.244	103.295	103.396	104.458	103.61	103.458	104.376	103.744	103.346	103.705	104.076	103.5	103.489	104.275	103.699	103.222	104.427	103.48	103.169	104.365	103.865	103.292	104.065		9	193.548
K21																																		0	0
K22																																		0	0
K23																																		0	0
K24																																		0	0
L01	139.404	136.253	127.483	117.011	118.09	139	123.048	117.424	119.82	140.261	119.986	117.528	124.624	137.868	118.289	117.584	132.126	130.124	117.478	118.048	139.758	121.284	117.517	124.284	136.739	117.902	117.629	134.469	126.604	117.292	119.795	139.404		7	150.538
L02	138.57	143.787	141.528	136.053	137.781	142.053	142.933	136.944	136.86	139.433	144.315	139.604	136.272	138.216	143.598	140.798	135.708	137.764	142.228	142.919	136.362	137.708	140.86	143.525	137.23	136.98	140.126	144.236	138.433	136.598	138.792	143.489		7	150.538
L03	150.904	141.952	153.32	152.115	150.708	139.292	153.514	152.228	151.584	138.587	151.601	151.728	151.278	138.654	152.615	150.149	151.18	138.452	153.233	151.699	151.469	138.736	152.801	149.986	151.264	138.935	152.924	151.053	150.517	138.809	151.438	150.904		10	215.054
L04	107.666	107.118	106.826	104.761	107.958	107.43	107.531	105.169	107.865	107.843	107.618	105.413	107.902	107.947	107.691	105.539	108.053	107.91	107.654	105.826	107.697	107.927	107.685	105.736	107.753	107.997	108.062	105.705	108.135	107.904	107.615	105.438		8	172.043
L05	110.379	110.854	109.382	109.076	110.663	111.017	109.713	108.907	110.683	111.233	110.042	108.924	110.694	110.778	110.385	108.902	110.494	110.767	110.461	108.958	110.374	110.803	110.191	109.065	110.23	110.874	110.455	108.702	110.534	110.857	110.309	109.171		8	172.043
L06	116.525	110.492	107.41	112.649	116.699	111.233	107.312	112.371	117.14	112.093	107.475	111.441	117.256	113.626	107.365	111.008	115.815	113.146	107.511	110.876	116.317	113.82	107.368	110.694	115.654	113.289	107.365	110.829	115.82	113.75	107.565	111.247		7	150.538
L07																																		0	0
L08	117.16	110.73	106.022	107.194	118.146	109.713	106.084	108.843	118.275	108.183	105.963	110.191	117.767	107.41	106.107	112.306	116.306	106.767	106.16	114.924	114.171	106.522	106.281	116.952	111.39	106.202	107.815	118.407	108.702	106.166	110.433	117.213		7	150.538
L09	152.022	151.736	152.07	151.379	153.351	152.281	152.632	150.758	154.169	151.795	153.475	152.107	153.994	151.702	152.194	150.966	153.882	152.343	152.537	151.022	154.191	153.629	155.121	151.486	153.441	153.14	153.492	151.112	151.902	152.174	152.337	152.022		14	301.075
L10																																		0	0
L11	105.713	105.185	106.52	106.396	106.258	105.517	106.48	106.716	106.551	105.787	106.534	106.935	106.638	106.084	106.093	107.079	106.699	106.197	105.829	107.045	107.098	106.472	105.865	106.868	106.989	106.607	105.871	106.997	106.983	106.629	106.045	106.5		7	150.538
L12	110.64	104.657	103.753	108.711	107.433	103.882	104.559	111.289	104.705	103.562	109.393	106.784	104.025	105.64	110.497	104.593	103.817	111.115	106.039	104.065	108.042	108.472	104.365	104.531	111.317	104.921	103.795	109.989	106.312	103.865	107.601	109.09		8	172.043
L13	100.587	104.385	101.781	101.006	102.272	104.205	101.073	101.152	105.357	101.725	101.16	103.284	103.646	101.256	101.742	104.958	101.416	101.323	104.978	102.466	101.309	102.817	104.404	101.402	101.795	105.497	101.744	101.441	105.062	102.601	101.492	103.006		9	193.548
L14	101.135	104.205	107.483	102.149	101.579	106.86	105.888	101.685	102.907	108.385	103.587	101.722	106.298	107.073	102.093	102.699	108.23	103.865	101.989	105.306	107.551	102.163	102.185	107.955	104.652	101.902	104.711	107.767	102.48	101.893	107.756	105.388		9	193.548
L15	126.711	124.767	126.68	128.191	124.767	126.444	127.685	127.185	124.944	127.444	128.205	124.598	127.163	127.848	126.868	125.548	127.784	128.36	124.747	126.455	127.379	127.522	125.034	127.537	128.531	125.126	127.163	127.326	127.503	125.124	127.525	128.966		8	172.043
L16	157.301	178.449	158.876	154.615	173.733	165.612	153.607	164.247	173.36	155.441	156.228	178.553	158.666	153.927	174.921	164.694	153.379	166.365	171.121	155.048	158.888	177.671	157.034	154.806	178.396	159.843	154.034	173.25	163.323	153.64	168.747	167.907		10	215.054
L17	119.326	130.466	106.416	107.528	137.466	111.287	106.096	130.458	120.494	106.065	117.711	132.183	107.236	107.174	136.93	111.388	106.014	129.756	121.39	106.126	119.239	129.935	106.643	110.475	136.567	109.185	106.489	136.171	115.514	106.289	125.882	124.034		10	215.054
L18	113.612	108.64	110.688	113.992	109.539	109.542	112.486	112.975	109.225	110.312	114.014	110.525	109.472	112.006	113.247	109.031	110.202	113.713	110.638	109.421	111.938	113.494	109.444	110.183	113.463	110.862	109.551	111.775	113.862	109.256	110.16	113.612		8	172.043
L19	110.876	127.409	116.838	109.758	110.096	125.295	121.048	109.788	110.033	121.452	123.73	110.457	109.957	119.083	125.354	110.851	109.846	117.497	126.52	111.21	109.96	114.376	128.182	113.636	109.684	114.167	128.629	114.056	109.687	111.5	128.081	116.869		8	172.043
L20																																		0	0
L21																																		0	0
L22																																		0	0
L23																																		0	0
L24																																		0	0
M01	148.733	162.843	168.211	148.947	149.624	169.801	159.753	148.354	151.565	175.86	152.003	148.567	164.185	164.708	148.275	149.888	175.222	153.576	148.801	161.185	166.969	148.07	149.287	172.851	154.607	148.281	160.126	166.941	148.385	149.916	174.775	152.466		9	193.548
M02	113.056	114.812	112.247	114.303	116.848	115.525	112.933	113.643	116.947	115.39	113.138	113.961	117.25	115.994	113.778	113.371	117.82	115.576	114.593	113.096	117.396	115.949	114.486	112.789	117.258	115.579	114.43	113.025	117.601	115.421	114.188	113.056		8	172.043
M03	108.629	102.424	102.447	110.618	109.315	102.666	102.542	110.399	109.36	102.789	102.767	110.933	109.303	102.91	103.157	110.787	108.565	102.789	103.492	111.652	108.042	102.458	104.183	111.733	107.312	102.663	104.938	112.146	106.503	102.228	105.809	111.949		7	150.538
M04	110.129	109.879	109.848	109.539	111.975	111.191	109.837	109.694	111.539	112.18	110.107	110.003	110.907	112.711	110.303	110.096	110.402	112.812	110.466	110.289	110.006	112.272	111.298	110.517	109.699	111.654	111.947	109.907	109.879	111.32	112.174	110.129		7	150.538
M05	140.031	145.233	145.194	144.053	140.329	143.362	145.461	143.862	141.803	141.927	145.902	144.121	143.52	140.388	145.899	144.674	143.551	139.537	145.096	144.896	143.598	140.205	143.303	145.152	144.166	141.393	141.719	145.483	143.978	141.983	140.306	145.121		7	150.538
M06	121.565	109.972	114.441	122.317	112.489	110.545	119.463	118.789	110.649	112.674	123.096	114.301	110.292	117.441	120.683	111.194	112.008	122.593	114.702	110.309	117.756	119.854	110.86	112.803	122.154	113.152	110.382	118.716	118.323	110.593	113.514	121.565		8	172.043
M07	116.039	112.177	109.362	111.053	116.61	112.404	109.388	111.348	116.75	112.264	109.674	110.921	116.671	112.284	109.559	111.663	116.702	111.916	109.713	111.539	116.82	111.166	109.927	112.419	117.525	110.449	110.034	113.028	116.393	110.146	110.407	113.792		7	150.538
M08	117.267	115.98	118.278	119.449	117.52	116.388	119.357	120.983	117.287	117.346	120.275	121.171	116.82	118.61	120.042	119.169	116.629	119.506	123.393	118.978	117.295	120.365	120.958	117.087	117.921	120.062	119.174	116.857	119.272	121.463	117.669	117.267		8	172.043
M09	145.144	146.115	168.293	165.072	145.149	145.587	162.952	173.976	149.481	145.601	153.125	174.649	152.38	145.543	147.24	172.553	160.264	145.308	146.062	168.952	164.774	145.327	145.332	165.5	170.885	146.764	145.49	160.154	171.486	147.375	144.582	156.635		7	150.538
M10																																		0	0
M11	144.337	133.174	107.463	107.694	152.14	125.275	107.458	110.188	157.239	117.579	107.292	120.272	151.978	110.067	107.388	133.795	142.253	108.006	107.739	147.815	127.396	107.876	110.857	155.222	116.461	107.542	123.989	150.649	109.051	107.725	140.037	132.812		8	172.043
M12	119.096	125.337	129.733	127.916	117.419	128.846	129.213	125.399	118.317	132.115	129.402	123.287	121.663	132.236	129.365	120.652	125.955	130.281	129.02	118.143	128.989	128.882	124.615	119.388	131.452	128.992	119.357	125.402	129.118	126.921	117.514	129.902		8	172.043
M13	114.941	116.612	112.52	110.402	112.646	115.907	111.593	110.424	115.014	115.129	111.188	110.66	116.652	113.43	110.778	111.5	117.317	112.559	110.666	115.185	115.18	111.435	111.065	116.831	112.919	110.68	112.197	117.503	112.18	110.994	115.646	114.941		9	193.548
M14	139.91	117.904	113.051	133.343	135.812	115.851	113.346	139.778	130.014	115.16	116.48	140.882	125.053	114.596	123.362	140.778	119.674	113.857	128.93	137.963	117.449	113.301	137.573	131.834	115.32	116.57	141.787	125.371	114.233	124.728	139.711	118.66		8	172.043
M15	104.919	100.447	102.969	111.421	105.073	100.688	103.121	111.938	105.531	100.975	103.402	111.312	104.919	101.101	104.253	112.722	103.952	101.126	105.267	111.542	102.657	101.343	106.185	111.559	102.537	101.503	106.952	110.666	102.112	101.978	108.354	109.57		7	150.538
M16	126.733	125.003	122.904	125.924	126.876	123.733	123.492	127.011	125.331	122.89	125.75	126.48	123.699	124	126.913	125.098	123.194	126.278	126.346	123.177	124.213	127.376	124.82	122.621	126.388	126.09	123.096	125.067	126.531	123.548	123.48	126.829		8	172.043
M17	103.056	100.152	103.135	103.531	101.034	102.362	103.478	102.346	101.329	103.812	103.458	100.652	103.244	103.941	101.34	102.638	103.815	102.312	101.444	103.66	103.407	100.801	103.573	103.68	100.989	103.039	103.635	101.938	102.149	103.657	103.062	101.169		9	193.548
M18	132.348	106.497	125.567	147.132	108.213	109.949	155.174	115.576	106.413	144.461	129.031	106.893	131.559	141.882	107.216	115.41	153.567	111.503	106.994	150.334	122.07	106.685	138.947	133.739	106.868	125.132	146.447	108.067	113.388	153.694	112	106.685		9	193.548
M19	118.472	105.548	111.902	137.517	113.635	105.537	118.84	134.093	110.222	105.82	126.489	129.205	107.919	106.663	133.744	122.183	106.584	112.553	136.944	112.402	105.826	123.34	130.781	108.685	106.522	131.452	123.157	106.719	110.427	137.202	114.444	105.86		8	172.043
M20	109.348	109.329	112.719	112.199	108	111.427	113.531	109.233	109.823	112.407	111.756	108.174	111.447	112.848	108.907	110.062	113.059	111.694	108.382	111.669	112.899	109.037	110.506	113.438	112.121	108.669	111.809	113.545	109.618	110.5	113.076	111.846		9	193.548
M21																																		0	0
M22																																		0	0
M23																																		0	0
M24																																		0	0
N01																																		0	0
N02	121.612	121.497	126.697	127.702	122.52	121.629	125.559	128.949	123.567	121.39	124.306	129.396	124.424	121.331	123.52	129.051	125.362	121.39	123.188	128.657	125.975	121.963	122.357	127.632	127.216	122.025	122.084	126.702	127.787	122.674	121.728	125.638		7	150.538
N03	114.062	114.16	109.399	113.868	114.553	115.014	110.014	114.045	114.691	115.112	109.795	114.051	114.89	114.823	110.379	114.385	114.489	114.823	110.042	114.039	114.256	114.758	110.197	114.846	115.118	114.927	110.062	114.61	114.742	114.393	110.604	114.57		8	172.043
N04	123.39	131.778	124.43	120.126	121.346	130.702	127.461	120.876	120.379	127.264	130.272	122.753	120.062	122.494	132.441	125.076	120.517	121.197	130.444	126.772	120.803	120.604	127.924	129.053	121.921	119.938	123.787	131.472	124.152	120.228	121.368	130.834		7	150.538
N05																																		0	0
N06	112.115	113.486	124.924	115.011	112.275	113.646	125.831	115.132	112.416	114.469	126.503	114.435	112.157	114.843	125.346	113.736	112.334	116.222	125.635	113.48	112.601	117.629	123.438	112.806	112.281	120.874	121.222	112.5	112.733	123.23	117.68	112.045		8	172.043
N07	101.006	110.362	100.034	99.1461	101.57	111.135	100.258	99.3146	102.334	110.112	99.9719	99.4663	103.362	108.831	99.6938	99.5	105.511	107.716	99.7612	99.6601	107.41	105.233	99.5534	99.736	109.329	103.163	99.5983	100.003	111.343	101.567	99.6095	102.228		8	172.043
N08	152.767	144.989	155.244	129.941	131.84	151.169	151.598	128.66	134.171	153.205	146.23	128.452	138.52	156.843	138.646	128.921	144.433	157.121	131.427	131.281	152.817	152.16	128.199	135.441	156.565	143.211	128.725	143.888	158.986	133.778	130.89	152.767		8	172.043
N09																																		0	0
N10	115.045	114.874	111.115	110.34	111.958	114.896	111.067	110.478	112.525	114.343	110.739	110.413	113.556	113.542	111.02	110.646	114.722	112.733	110.919	110.806	115.284	111.944	110.989	111.781	115.096	111.16	110.753	113.146	113.854	110.865	110.823	115.045		7	150.538
N11	106.096	100.685	101.031	107.129	105.129	100.663	102.61	107.525	103.702	100.635	104.885	106.983	102.219	100.947	106.899	106.329	100.969	102.781	107.551	103.865	100.817	105.056	106.969	101.803	101.506	107.312	105.236	100.989	104.326	107.34	102.817	101.152		8	172.043
N12	120.669	118.629	118.093	120.306	120.677	117.323	118.874	120.542	120.551	117.374	119.669	120.643	119.646	117.671	120.202	120.607	117.944	118.657	120.702	120.157	117.236	119.806	120.669	119.385	117.635	120.152	121.169	117.927	118.581	120.298	120.497	117.323		8	172.043
N13																																		0	0
N14	100.823	100.039	102.02	101.416	100.626	100.994	102.253	101.593	100.565	101.826	101.708	101.492	100.719	102.295	101.711	101.115	101.303	102.079	101.688	100.851	101.975	102.239	101.542	100.789	102.267	101.955	101.284	101.185	102.472	101.781	101.076	102.037		8	172.043
N15	110.531	117.011	109.86	108.435	117.031	113.596	108.843	110.733	117.365	110.57	108.677	116.753	113.688	109.18	112.14	116.944	109.927	108.52	117.104	112.885	108.89	113.654	115.596	109.598	109.34	117.677	111.688	108.854	114.888	114.433	109.228	110.531		9	193.548
N16	106.992	107.677	108.258	106.435	106.89	108.761	108.096	106.048	107.966	108.871	107.07	107.073	108.756	108.169	106.213	107.778	108.708	107.225	107.067	108.604	108.452	106.537	107.837	108.711	107.171	106.854	108.556	108.208	106.323	107.756	108.61	106.992		9	193.548
N17	110.076	102.466	102.07	111.815	106.219	101.118	108.579	110.028	102.236	103.904	111.649	104.938	101.317	110.427	108.382	101.447	106.831	110.483	102.803	103.171	111.607	105.253	101.444	110.458	107.958	101.643	107.079	110.025	102.598	103.663	111.118	104.683		9	193.548
N18	170.409	160.247	159.851	171.851	165.762	158.596	165.132	171.14	160.868	159.094	170.434	166.255	158.332	164.536	170.651	159.847	159.357	171.021	163.443	157.966	167.136	166.774	158.413	162.987	170.009	159.187	158.549	170.613	162.66	157.889	166.711	166.766		8	172.043
N19	140.952	134.166	136.854	141.846	139.36	133.556	139.079	140.983	135.483	136.098	140.775	139.385	133.213	139.452	141.183	135.323	135.792	140.666	139.138	133.112	139.424	140.685	135.076	136.152	140.388	138.399	133.604	139.882	140.671	133.433	137.32	141.169		8	172.043
N20	140.559	135.18	142.846	141.272	135.081	141.076	141.663	136.41	139.989	141.663	137.629	137.626	142.121	139.326	134.528	143.73	139.947	134.68	143.433	140.59	135.508	142.053	141.258	135.5	140.758	141.281	136.843	139.326	141.91	137.677	138.77	142.169		9	193.548
N21																																		0	0
N22																																		0	0
N23																																		0	0
N24																																		0	0
O01																																		0	0
O02	131.961	122.478	123.256	128.236	132.171	122.511	122.921	127.955	131.396	122.444	123.205	128.472	131.222	122.371	123.635	129.171	130.781	122.18	123.86	129.989	129.385	122.067	124.449	131.404	128.466	121.86	124.014	131.404	127.292	121.885	124.281	132.978		7	150.538
O03	174.778	180.635	177.978	175.017	173.876	179.747	176.531	174.385	173.691	178.846	177.497	174.163	173.146	178.045	176.348	173.831	172.596	178.177	176.427	174.427	173.208	178.607	176.972	173.764	173.154	179.149	176.138	173.292	173.435	178.098	175.997	172.705		8	172.043
O04																																		0	0
O05	153.441	134.607	130.087	135.003	153.806	134.632	130.264	135.837	153.638	129.368	131.469	138.287	151.407	127.98	132.157	142.022	146.93	128.003	132.806	147.107	140.994	129.107	133.815	151.862	134.25	130.185	136.084	152.169	129.048	131.52	139.975	148.368		7	150.538
O06																																		0	0
O07																																		0	0
O08																																		0	0
O09																																		0	0
O10	137.556	143.649	137.41	139.758	147.185	139.16	137.413	142.846	147.118	137.087	138.503	145.966	142.545	137.486	140.688	147.157	138.362	138.219	144.548	145.733	137.146	139.697	147.272	139.792	137.598	142.767	146.41	137.079	139.267	146.36	140.337	137.556		9	193.548
O11																																		0	0
O12	144.601	139.253	146.522	138.646	138.062	146.624	140	138.166	142.635	143.017	138.747	138.534	146.646	138.556	138.228	146.537	139.065	137.921	143.736	141.601	138.056	139.812	145.301	138.691	138.68	146.75	138.972	138.258	145.86	139.455	138.531	144.601		9	193.548
O13	110.213	108.736	110.076	110.924	110.75	108.615	110.404	111.138	110.183	108.75	111.376	111.61	110.14	109.298	111.584	111.615	109.817	109.888	111.138	110.949	109.022	110.632	111.09	110.576	108.992	110.955	111.115	110.292	109.511	111.11	111.258	109.61		8	172.043
O14	145.649	142.871	146.472	147.067	143.986	144.188	145.871	147.084	141.865	144.388	144.669	146.784	141.958	146.789	145.126	146.514	141.643	147.463	145.486	145.315	142.713	146.124	146.205	143.677	143.326	145.093	146.657	142.129	146.065	144.888	146.303	141.795		10	215.054
O15	109.612	114.708	114.458	110.295	110.107	116.528	112.772	110.031	112.129	116.958	111.228	110.343	114.598	115.006	110.775	110.879	117.194	112.565	110.559	113.256	116.43	111.135	110.281	115.876	113.933	110.542	111.761	117.211	111.784	110.25	114.989	114.862		9	193.548
O16	143.244	124.77	111.989	128.725	139.803	113.666	114.581	148.579	121.371	111.862	136.82	134.626	112.756	122.441	145.225	115.803	112.795	146.61	124.646	112.157	135.07	136.607	112.657	121.713	145.048	115.455	112.899	145.205	122.346	112.096	135.871	132.197		9	193.548
O17	115.081	156.772	117.486	108.98	143.048	136.202	109.857	119.958	154.649	114.728	109.163	147.511	132.284	109.598	123.941	151.244	112.787	109.169	152.331	126.857	109.677	132.154	145.034	110.983	114.129	156.792	118.076	109.242	146.289	132.812	109.758	126.188		9	193.548
O18	137.598	147.77	138.972	134.317	142.14	145.287	135.565	135.073	147.242	141.258	134.629	140.02	146.722	137.382	134.775	145.466	142.916	134.888	138.438	146.913	138.236	134.362	145.124	143.531	134.963	137.806	146.298	137.458	134.368	144.163	142.719	134.657		9	193.548
O19	131.705	146.362	148.051	133.07	138.256	147.404	142.41	130.449	144.09	147.792	134.733	136.683	147.107	142.666	130.216	143.789	147.23	134.419	136.211	146.649	142.264	130.503	144.438	148.017	134.197	137.36	147.688	141.919	131.205	144.801	147.211	132.829		9	193.548
O20	120.781	119.949	118.261	118.775	120.671	119.733	116.787	120.913	120.713	118.837	117.126	121.508	120.927	118.803	117.904	120.632	119.851	117.57	119.287	120.767	119.368	116.93	121.933	120.494	118.247	117.809	120.733	119.882	118.062	119.27	120.455	119.427		8	172.043
O21																																		0	0
O22																																		0	0
O23																																		0	0
O24																																		0	0
P01	143.396	139.803	144.177	145.36	139.896	142.32	144.756	143.525	140.258	144.065	145.573	140.494	142.435	144.756	142.275	140.843	144.048	144.596	139.652	142.921	144.528	140.393	142.096	144.581	142.646	140.455	144.219	144.787	139.537	142.716	144.326	140.14		9	193.548
P02	113.888	115.011	116.138	117.346	113.278	115.379	116.382	117.385	113.478	115.624	116.348	116.104	113.98	115.941	117.017	115.469	114.843	116.225	117.654	113.775	115.452	116.284	116.64	114.042	116.003	116.654	115.393	114.89	116.334	117.784	113.719	115.683		8	172.043
P03																																		0	0
P04	188.02	180.14	190.154	189.065	186.77	181.497	190.629	190.851	183.152	183.649	189.478	189.615	179.697	188.475	189.191	187.663	179.649	189.48	188.444	185.66	180.396	189.86	188.5	180.435	185.449	187.149	187.295	178.494	188.935	188.337	185.371	180.764		8	172.043
P05	188.879	177.264	176.508	187.803	188.843	177.43	177.022	188.699	189.334	177.216	177.09	188.851	189.84	176.921	177.978	188.11	188.051	175.744	177.921	188.006	188.385	173.579	179.635	188.185	187.216	171.938	180.674	188.663	185.525	171.817	183.528	188.879		7	150.538
P06																																		0	0
P07	113.629	111.756	110.722	113.534	113.534	110.489	111.899	113.944	113.52	109.944	112.857	113.323	112.331	110.393	113.649	113.736	111.051	111.705	113.612	113.461	110.169	114.789	114.893	113.152	110.579	113.635	113.416	110.756	112.23	113.674	113.177	110.107		7	150.538
P08																																		0	0
P09	121.534	119.851	116.691	117.213	123.264	117.59	116.32	119.989	121.581	117.011	116.573	122.972	118.879	116.604	118.728	122.213	117.107	116.57	122.301	119.565	116.736	118.177	122.365	117.379	116.739	121.815	120.107	116.629	117.983	122.699	117.385	116.399		8	172.043
P10	117.84	115.612	117.466	120.787	115.865	117.247	121.441	116.199	116.989	121.399	116.478	116.742	120.433	117.129	116.615	120.621	117.331	116.787	120.124	117.354	116.475	119.795	117.716	116.846	119.725	117.626	116.542	119.975	117.244	116.472	120.104	117.84		10	215.054
P11	105.14	111.921	107.008	104.871	108.433	111.053	105.32	105.747	112.216	106.747	105.228	109.157	110.368	105.469	106.272	112.489	106.503	105.396	111.292	108.295	105.289	107.826	111.643	105.781	105.758	112.961	107.402	105.337	110.253	109.874	105.514	107.39		9	193.548
P12	110.728	112.225	105.199	109.233	112.388	109.188	105.433	111.781	112.287	103.935	110.888	112.25	106.034	108.772	112.272	109.396	106.112	111.669	112.379	104.146	110.865	112.41	105.537	109.683	112.447	108.447	106.567	111.612	111.666	104.778	111.166	112.27		9	193.548
P13	201.612	174.267	181.843	210.048	175.885	174.899	214.48	180.028	173.581	207.573	185.559	173.843	196.16	197.053	173.626	186.444	203.744	173.975	178.888	210.652	175.301	175.194	210.197	176.691	173.784	209.138	177.756	172.537	207.205	180.775	173.424	199.295		9	193.548
P14	136.638	156.888	149.014	136.753	148.407	154.657	137.652	141.076	158.587	140.298	137.287	159.694	144.424	136.334	152.25	150.39	136.93	145.646	155.213	138.194	141.368	159.239	140.087	137.331	158.59	143.531	136.433	155.289	147.553	136.775	150.006	152.32		9	193.548
P15																																		0	0
P16	141.051	133.806	137.66	140.775	138.295	133.084	141.317	141.18	130.947	141.32	141.154	134.177	137.899	140.621	136.91	134.382	140.772	139.351	130.868	141.303	140.862	130.994	140.43	140.98	132.787	138.287	141.228	136.062	135.716	140.472	138.132	132.64		9	193.548
P17	121.076	140.885	111.084	114.831	144.966	112.528	111.379	146.972	115.303	109.52	144.68	118.413	109.452	140.253	122.907	109.447	136.315	126.86	109.733	133.638	129.303	109.944	130.183	131.989	110.27	128.643	133.607	110.337	127.834	134.907	110.326	126.733		10	215.054
P18																																		0	0
P19	149.042	141.528	133.879	147.764	144.902	132.899	146.208	146.764	133.73	144.379	148.059	135.784	139.84	148.458	138.899	137.278	149.635	141.935	134.983	148	143.267	133.896	146.916	144.823	133.458	146.385	145.733	132.742	146.275	146.733	134.236	144.48		9	193.548
P20	127.876	135.371	128.048	126.486	135.166	129.073	127.548	133.716	132.093	128.222	131.427	133.143	127.278	128.624	134.657	127.64	127.924	135.295	127.848	126.652	135.32	128.876	126.73	134.778	130.261	127.646	133.781	130.933	127.758	132.306	132.028	127.486		10	215.054
P21																																		0	0
P22																																		0	0
P23																																		0	0
P24																																		0	0

## Sheet: HEART RATE
Column	Row	# Peaks	Heart Rate	Treatment (µM)
1	A	9	193.548	0
1	B	8	172.043	0
1	C	7	150.538	0
1	D	8	172.043	0
1	E	0		0
1	F	0		0
1	G	0		0
1	H	0		0
1	I	7	150.538	0
1	J	0		0
1	K	0		0
1	L	7	150.538	0
1	M	9	193.548	0
1	N	0		0
1	O	0		0
1	P	9	193.548	0
2	A	8	172.043	0
2	B	8	172.043	0
2	C	7	150.538	0
2	D	0		0
2	E	7	150.538	0
2	F	7	150.538	0
2	G	8	172.043	0
2	H	8	172.043	0
2	I	8	172.043	0
2	J	8	172.043	0
2	K	8	172.043	0
2	L	7	150.538	0
2	M	8	172.043	0
2	N	7	150.538	0
2	O	7	150.538	0
2	P	8	172.043	0
3	A	8	172.043	0.05
3	B	8	172.043	0.05
3	C	0		0.05
3	D	8	172.043	0.05
3	E	0		0.05
3	F	7	150.538	0.05
3	G	7	150.538	0.05
3	H	7	150.538	0.05
3	I	10	215.054	0.05
3	J	0		0.05
3	K	8	172.043	0.05
3	L	10	215.054	0.05
3	M	7	150.538	0.05
3	N	8	172.043	0.05
3	O	8	172.043	0.05
3	P	0		0.05
4	A	9	193.548	0.05
4	B	8	172.043	0.05
4	C	0		0.05
4	D	0		0.05
4	E	7	150.538	0.05
4	F	7	150.538	0.05
4	G	7	150.538	0.05
4	H	0		0.05
4	I	7	150.538	0.05
4	J	7	150.538	0.05
4	K	7	150.538	0.05
4	L	8	172.043	0.05
4	M	7	150.538	0.05
4	N	7	150.538	0.05
4	O	0		0.05
4	P	8	172.043	0.05
5	A	0		0.098
5	B	8	172.043	0.098
5	C	8	172.043	0.098
5	D	7	150.538	0.098
5	E	0		0.098
5	F	7	150.538	0.098
5	G	0		0.098
5	H	7	150.538	0.098
5	I	7	150.538	0.098
5	J	0		0.098
5	K	7	150.538	0.098
5	L	8	172.043	0.098
5	M	7	150.538	0.098
5	N	0		0.098
5	O	7	150.538	0.098
5	P	7	150.538	0.098
6	A	8	172.043	0.098
6	B	8	172.043	0.098
6	C	8	172.043	0.098
6	D	0		0.098
6	E	7	150.538	0.098
6	F	8	172.043	0.098
6	G	7	150.538	0.098
6	H	8	172.043	0.098
6	I	6	129.032	0.098
6	J	7	150.538	0.098
6	K	0		0.098
6	L	7	150.538	0.098
6	M	8	172.043	0.098
6	N	8	172.043	0.098
6	O	0		0.098
6	P	0		0.098
7	A	8	172.043	0.195
7	B	8	172.043	0.195
7	C	8	172.043	0.195
7	D	0		0.195
7	E	0		0.195
7	F	8	172.043	0.195
7	G	0		0.195
7	H	8	172.043	0.195
7	I	0		0.195
7	J	0		0.195
7	K	8		0.195
7	L	0		0.195
7	M	7	150.538	0.195
7	N	8	172.043	0.195
7	O	0		0.195
7	P	7	150.538	0.195
8	A	8	172.043	0.195
8	B	9	193.548	0.195
8	C	0		0.195
8	D	7	150.538	0.195
8	E	8	172.043	0.195
8	F	7	150.538	0.195
8	G	7	150.538	0.195
8	H	6	129.032	0.195
8	I	8	172.043	0.195
8	J	0		0.195
8	K	9	193.548	0.195
8	L	7	150.538	0.195
8	M	8	172.043	0.195
8	N	8	172.043	0.195
8	O	0		0.195
8	P	0		0.195
9	A	9	193.548	0.39
9	B	8	172.043	0.39
9	C	7	150.538	0.39
9	D	0		0.39
9	E	7	150.538	0.39
9	F	8	172.043	0.39
9	G	8	172.043	0.39
9	H	7	150.538	0.39
9	I	0		0.39
9	J	7	150.538	0.39
9	K	0		0.39
9	L	14	301.075	0.39
9	M	7	150.538	0.39
9	N	0		0.39
9	O	0		0.39
9	P	8	172.043	0.39
10	A	8	172.043	0.39
10	B	0		0.39
10	C	8	172.043	0.39
10	D	8	172.043	0.39
10	E	9	193.548	0.39
10	F	8	172.043	0.39
10	G	0		0.39
10	H	8	172.043	0.39
10	I	7	150.538	0.39
10	J	7	150.538	0.39
10	K	8	172.043	0.39
10	L	0		0.39
10	M	0		0.39
10	N	7	150.538	0.39
10	O	9	193.548	0.39
10	P	10	215.054	0.39
11	A	0		0.78
11	B	8	172.043	0.78
11	C	0		0.78
11	D	8	172.043	0.78
11	E	8	172.043	0.78
11	F	7	150.538	0.78
11	G	8	172.043	0.78
11	H	8	172.043	0.78
11	I	7	150.538	0.78
11	J	8	172.043	0.78
11	K	0		0.78
11	L	7	150.538	0.78
11	M	8	172.043	0.78
11	N	8	172.043	0.78
11	O	0		0.78
11	P	9	193.548	0.78
12	A	8	172.043	0.78
12	B	9	193.548	0.78
12	C	0		0.78
12	D	8	172.043	0.78
12	E	8	172.043	0.78
12	F	7	150.538	0.78
12	G	7	150.538	0.78
12	H	8	172.043	0.78
12	I	7	150.538	0.78
12	J	0		0.78
12	K	8	172.043	0.78
12	L	8	172.043	0.78
12	M	8	172.043	0.78
12	N	8	172.043	0.78
12	O	9	193.548	0.78
12	P	9	193.548	0.78
13	A	7	150.538	1.56
13	B	9	193.548	1.56
13	C	7	150.538	1.56
13	D	8	172.043	1.56
13	E	7	150.538	1.56
13	F	8	172.043	1.56
13	G	8	172.043	1.56
13	H	8	172.043	1.56
13	I	0		1.56
13	J	8	172.043	1.56
13	K	8	172.043	1.56
13	L	9	193.548	1.56
13	M	9	193.548	1.56
13	N	0		1.56
13	O	8	172.043	1.56
13	P	9	193.548	1.56
14	A	9	193.548	1.56
14	B	0		1.56
14	C	8	172.043	1.56
14	D	9	193.548	1.56
14	E	7	150.538	1.56
14	F	8	172.043	1.56
14	G	8	172.043	1.56
14	H	0		1.56
14	I	9	193.548	1.56
14	J	8	172.043	1.56
14	K	0		1.56
14	L	9	193.548	1.56
14	M	8	172.043	1.56
14	N	8	172.043	1.56
14	O	10	215.054	1.56
14	P	9	193.548	1.56
15	A	8	172.043	3.125
15	B	8	172.043	3.125
15	C	8	172.043	3.125
15	D	8	172.043	3.125
15	E	8	172.043	3.125
15	F	8	172.043	3.125
15	G	0		3.125
15	H	8	172.043	3.125
15	I	8	172.043	3.125
15	J	8	172.043	3.125
15	K	0		3.125
15	L	8	172.043	3.125
15	M	7	150.538	3.125
15	N	9	193.548	3.125
15	O	9	193.548	3.125
15	P	0		3.125
16	A	9	193.548	3.125
16	B	10	215.054	3.125
16	C	8	172.043	3.125
16	D	9	193.548	3.125
16	E	8	172.043	3.125
16	F	0		3.125
16	G	8	172.043	3.125
16	H	9	193.548	3.125
16	I	8		3.125
16	J	8	172.043	3.125
16	K	9	193.548	3.125
16	L	10	215.054	3.125
16	M	8	172.043	3.125
16	N	9	193.548	3.125
16	O	9	193.548	3.125
16	P	9	193.548	3.125
17	A	0		6.25
17	B	0		6.25
17	C	9	193.548	6.25
17	D	8	172.043	6.25
17	E	0		6.25
17	F	8	172.043	6.25
17	G	8	172.043	6.25
17	H	8	172.043	6.25
17	I	8	172.043	6.25
17	J	0		6.25
17	K	9	193.548	6.25
17	L	10	215.054	6.25
17	M	9	193.548	6.25
17	N	9		6.25
17	O	9	193.548	6.25
17	P	10	215.054	6.25
18	A	8	172.043	6.25
18	B	9	193.548	6.25
18	C	9	193.548	6.25
18	D	8	172.043	6.25
18	E	0		6.25
18	F	0		6.25
18	G	8	172.043	6.25
18	H	9	193.548	6.25
18	I	9	193.548	6.25
18	J	8	172.043	6.25
18	K	9	193.548	6.25
18	L	8	172.043	6.25
18	M	9	193.548	6.25
18	N	8	172.043	6.25
18	O	9	193.548	6.25
18	P	0		6.25
19	A	9	193.548	12.5
19	B	8	172.043	12.5
19	C	8	172.043	12.5
19	D	0		12.5
19	E	0		12.5
19	F	0		12.5
19	G	8	172.043	12.5
19	H	9	193.548	12.5
19	I	8	172.043	12.5
19	J	0		12.5
19	K	12		12.5
19	L	8	172.043	12.5
19	M	8	172.043	12.5
19	N	8	172.043	12.5
19	O	9	193.548	12.5
19	P	9	193.548	12.5
20	A	9	193.548	12.5
20	B	8	172.043	12.5
20	C	9	193.548	12.5
20	D	8	172.043	12.5
20	E	7	150.538	12.5
20	F	9	193.548	12.5
20	G	8	172.043	12.5
20	H	0		12.5
20	I	8	172.043	12.5
20	J	0		12.5
20	K	9	193.548	12.5
20	L	0		12.5
20	M	9	193.548	12.5
20	N	9	193.548	12.5
20	O	8	172.043	12.5
20	P	10	215.054	12.5
21	A	0		25
21	B	0		25
21	C	0		25
21	D	0		25
21	E	0		25
21	F	0		25
21	G	0		25
21	H	0		25
21	I	0		25
21	J	0		25
21	K	0		25
21	L	0		25
21	M	0		25
21	N	0		25
21	O	0		25
21	P	0		25
22	A	0		25
22	B	0		25
22	C	0		25
22	D	0		25
22	E	0		25
22	F	0		25
22	G	0		25
22	H	0		25
22	I	0		25
22	J	0		25
22	K	0		25
22	L	0		25
22	M	0		25
22	N	0		25
22	O	0		25
22	P	0		25
23	A	0		50
23	B	0		50
23	C	0		50
23	D	0		50
23	E	0		50
23	F	0		50
23	G	0		50
23	H	0		50
23	I	0		50
23	J	0		50
23	K	0		50
23	L	0		50
23	M	0		50
23	N	0		50
23	O	0		50
23	P	0		50
24	A	0		50
24	B	0		50
24	C	0		50
24	D	0		50
24	E	0		50
24	F	0		50
24	G	0		50
24	H	0		50
24	I	0		50
24	J	0		50
24	K	0		50
24	L	0		50
24	M	0		50
24	N	0		50
24	O	0		50
24	P	0		50

## Sheet: Unsuccessful wells
	1	2	3	4	5	6	7	8	9	10	11	12	13	14	15	16	17	18	19	20	21	22	23	24
A					Dead						W.O						W.O				N.A	N.A	N.A	N.A
B										W.O				Dead			W.O				N.A	N.A	N.A	N.A
C			W.O	W.O				W.O			W.O	U.H									N.A	N.A	N.A	N.A
D		U.H		W.O		W.O	W.O		W.O										U.H		N.A	N.A	N.A	N.A
E	W.O		W.O		W.O		W.O										W.O	Dead	Malf.		N.A	N.A	N.A	N.A
F	W.O															W.O		W.O	Malf.		N.A	N.A	N.A	N.A
G	W.O				W.O		W.O			W.O					W.O						N.A	N.A	N.A	N.A
H	W.O			W.O										W.O						W.O	N.A	N.A	N.A	N.A
I							W.O		W.O				U.H								N.A	N.A	N.A	N.A
J	Dead		Dead		Dead		W.O	W.O				W.O					W.O		Dead	Malf.	N.A	N.A	N.A	N.A
K	W.O					W.O			W.O		W.O			W.O	W.O						N.A	N.A	N.A	N.A
L							W.O			U.H										W.O	N.A	N.A	N.A	N.A
M										W.O											N.A	N.A	N.A	N.A
N	W.O				N.E				W.O				W.O								N.A	N.A	N.A	N.A
O	W.O			W.O		U.H	W.O	W.O	W.O		W.O										N.A	N.A	N.A	N.A
P			Dead			U.H		W.O							Dead			W.O			N.A	N.A	N.A	N.A
