# Supplementary material for: High-Content Screening in Zebrafish Embryos Identifies Butafenacil as a Potent Inducer of Anemia
Source: PLoS One. 2014 Aug 4;9(8):e104190. doi: 10.1371/journal.pone.0104190 (PMC4121296; doi:10.1371/journal.pone.0104190)
Supplement: Dataset S1 — Microsoft Excel spreadsheets containing raw data for all chemical screening assays. (ZIP) [file pone.0104190.s036.zip › Dataset S1/27- Flumiclorac-pentyl/Flumiclorac-pentyl_ISV.xlsx]

## Sheet: Description
ToxCast Screen - ISV
Chemical	Flumiclorac-pentyl
Data was collected using the Intersegmental Vessel Journal in MetaXpress
Imaged 74 hpf fli1 larvae using ImageXpress
Incubated larvae in 100 mg/l MS-222 for 30 min
Centrifuged plate for 2 min at 200 rpm
Imaging parameters:
*1 frame
*FITC
*2X magnification; 1 site/well
Had the doors off of the imager and the fan on to stablize temperature
Test Initation Date: 10/22/13
Imaging Date: 10/25/13
Start Imaging Temperature: 27°C
End Imaging Temperature: 27°C
Total Imaging Duration: 0:09
W.O. = Wrong Orientation
U.H. = Unhatched
N.A. = Not Analyzed (Did not meet analysis criteria)
Malf. = Malformed

## Sheet: ISV
Time point	1
Measurement	Thresholded Area (Show Region Statistics)
	1	2	3	4	5	6	7	8	9	10	11	12	13	14	15	16	17	18	19	20	21	22	23	24
A		295952	116517	163440		155724	117298		158140	221069			84922.3		167127	160650			157661	142978
B	241573	189245		124837	155838	151090	253153		192661		80871.5	76643.6	253736			95825.3		96658.4	204813	173052
C	311458	127920			139114		147331		157859	293328			236106		224734	150215		148955	129753	258401
D					220694	115788		241469		284071			133501	95408.8		163617	164398	104073		252070
E		250956		228140		276729				66979.8		163461	252164	237210		223110
F			248654	146633	183778	288319	262265	120068	165523	222193			211415	248998	221235		246509			213102
G		291121	175062		74175.6	159556		212884			210083	171563		109394		114934	234596	260963		226088
H			112935		287726	197493	115642	151725	210634	92534.6	217414	233971	275729		170115	182570	201158	228140	295661
I	212092	120953	121661		250195	218632	92742.9	264670			107020			143623				221329	269013	146175
J		116965							181008		274876		115476	242292	245176			216049
K		135230	107874	261411	226192			171105		148747		268627	256746			254559	97731		235429	135636
L	240802	201377		69958.1	240896	182403		199221	237814		191474	155578	95533.7	190703	239272		205469	229473	241396
M	288351	218955	174406	122515	171084	215091	211103				244635	202793	103521	294672	140968	238584	109665	277614	178342	168356
N		208729	211218	249112		167689	124025	308980			139666			120651	151944	94107.1		134418		195951
O		236137	237897		215841		154818			251174				258912	102552	284060	250852		256496	221725
P		169293			294390		222079		150528	287611		187475				253455	249706		231649	239532

## Sheet: Normalized ISV
Row	Treatment (µM)	ISV Area	Body Length (µm)	Normalized ISV
A	0
B	0	241573	3095.01	78.0523
C	0	311458	3041.32	102.409
D	0
E	0
F	0
G	0
H	0
I	0	212092	2791.04	75.9903
J	0
K	0
L	0	240802	3062.43	78.6312
M	0	288351	2767.53	104.191
N	0
O	0
P	0
A	0	295952	3289.29	89.9747
B	0	189245	2969.88	63.7215
C	0	127920	2565.82	49.8553
D	0
E	0	250956	3028.94	82.8525
F	0
G	0	291121	3120.13	93.304
H	0
I	0	120953	2933.12	41.2371
J	0	116965	2992.89	39.0808
K	0	135230	2974.41	45.4645
L	0	201377	2948.69	68.2937
M	0	218955	3114.34	70.3055
N	0	208729	3078.97	67.7917
O	0	236137	3137.99	75.2511
P	0	169293	3058.58	55.3502
A	0.05	116517	3030	38.4544
B	0.05
C	0.05
D	0.05
E	0.05
F	0.05	248654	3037.61	81.8585
G	0.05	175062	3112.1	56.2519
H	0.05	112935	2836.04	39.8213
I	0.05	121661	2932.41	41.4884
J	0.05
K	0.05	107874	3400.32	31.7246
L	0.05
M	0.05	174406	3098.69	56.2838
N	0.05	211218	3207.79	65.8452
O	0.05	237897	3103.95	76.6434
P	0.05
A	0.05	163440	3015.4	54.2019
B	0.05	124837	2891.8	43.1695
C	0.05
D	0.05
E	0.05	228140	3035.5	75.1572
F	0.05	146633	3143.89	46.6406
G	0.05
H	0.05
I	0.05
J	0.05
K	0.05	261411	3029.69	86.2831
L	0.05	69958.1	3000.94	23.3121
M	0.05	122515	3104.72	39.4609
N	0.05	249112	2745.69	90.7284
O	0.05
P	0.05
A	0.098
B	0.098	155838	3103.26	50.2177
C	0.098	139114	2836.39	49.0462
D	0.098	220694	3044.22	72.4961
E	0.098
F	0.098	183778	3097.3	59.335
G	0.098	74175.6	2024.03	36.6475
H	0.098	287726	2962.56	97.1206
I	0.098	250195	2953.85	84.7015
J	0.098
K	0.098	226192	2831.39	79.8874
L	0.098	240896	3149.55	76.4858
M	0.098	171084	2960.78	57.7834
N	0.098
O	0.098	215841	3180.49	67.8642
P	0.098	294390	3097.16	95.0519
A	0.098	155724	2916.42	53.3955
B	0.098	151090	3011.46	50.1717
C	0.098
D	0.098	115788	2934.73	39.4544
E	0.098	276729	3098.88	89.2998
F	0.098	288319	3098.09	93.0636
G	0.098	159556	3155.61	50.5627
H	0.098	197493	3001.01	65.8088
I	0.098	218632	2854.65	76.5879
J	0.098
K	0.098
L	0.098	182403	3054.11	59.7238
M	0.098	215091	3019.75	71.2281
N	0.098	167689	3113.35	53.8612
O	0.098
P	0.098
A	0.195	117298	3043.81	38.5366
B	0.195	253153	2970.81	85.2136
C	0.195	147331	3090.26	47.6757
D	0.195
E	0.195
F	0.195	262265	3197.28	82.0275
G	0.195
H	0.195	115642	2999.24	38.5571
I	0.195	92742.9	1722.82	53.832
J	0.195
K	0.195
L	0.195
M	0.195	211103	2983.77	70.7503
N	0.195	124025	3099.86	40.01
O	0.195	154818	2944.26	52.5829
P	0.195	222079	3123.09	71.1087
A	0.195
B	0.195
C	0.195
D	0.195	241469	2782.16	86.792
E	0.195
F	0.195	120068	2937.81	40.87
G	0.195	212884	3027.82	70.3094
H	0.195	151725	3061.86	49.5533
I	0.195	264670	2975.46	88.951
J	0.195
K	0.195	171105	2785.05	61.4369
L	0.195	199221	3072.41	64.842
M	0.195
N	0.195	308980	3505.95	88.1301
O	0.195
P	0.195
A	0.39	158140	3111.47	50.8248
B	0.39	192661	2656.95	72.512
C	0.39	157859	2906.12	54.3193
D	0.39
E	0.39
F	0.39	165523	3006.1	55.0624
G	0.39
H	0.39	210634	2840.96	74.1419
I	0.39
J	0.39	181008	3078.89	58.79
K	0.39
L	0.39	237814	2860.09	83.149
M	0.39
N	0.39
O	0.39
P	0.39	150528	3023.95	49.7784
A	0.39	221069	3182.15	69.4715
B	0.39
C	0.39	293328	2988.83	98.1415
D	0.39	284071	2814.36	100.936
E	0.39	66979.8	3040.86	22.0266
F	0.39	222193	2930.13	75.8305
G	0.39
H	0.39	92534.6	2808.27	32.9507
I	0.39
J	0.39
K	0.39	148747	2816.85	52.8062
L	0.39
M	0.39
N	0.39
O	0.39	251174	3043.13	82.5381
P	0.39	287611	3025.75	95.0545
A	0.78
B	0.78	80871.5	2909.58	27.7949
C	0.78
D	0.78
E	0.78
F	0.78
G	0.78	210083	3190.92	65.8377
H	0.78	217414	3022.29	71.9368
I	0.78	107020	2989.75	35.7956
J	0.78	274876	3043.45	90.3172
K	0.78
L	0.78	191474	3146.53	60.8523
M	0.78	244635	2978.23	82.141
N	0.78	139666	2945.89	47.4105
O	0.78
P	0.78
A	0.78
B	0.78	76643.6	2773.05	27.6387
C	0.78
D	0.78
E	0.78	163461	2847.77	57.3996
F	0.78
G	0.78	171563	3017.36	56.8587
H	0.78	233971	3136.9	74.5868
I	0.78
J	0.78
K	0.78	268627	2960.85	90.7265
L	0.78	155578	2751	56.5534
M	0.78	202793	3060.98	66.251
N	0.78
O	0.78
P	0.78	187475	3176.41	59.021
A	1.56	84922.3	2779.35	30.5547
B	1.56	253736	3088.24	82.162
C	1.56	236106	3029.69	77.9308
D	1.56	133501	2909.43	45.8858
E	1.56	252164	2860.53	88.1527
F	1.56	211415	3065.7	68.9615
G	1.56
H	1.56	275729	3060.93	90.0802
I	1.56
J	1.56	115476	2964.06	38.9587
K	1.56	256746	2932.37	87.5557
L	1.56	95533.7	3050.2	31.3205
M	1.56	103521	3017.66	34.305
N	1.56
O	1.56
P	1.56
A	1.56
B	1.56
C	1.56
D	1.56	95408.8	3143	30.3559
E	1.56	237210	3104.85	76.3997
F	1.56	248998	2959.7	84.1296
G	1.56	109394	3021.94	36.1999
H	1.56
I	1.56	143623	2943.57	48.7923
J	1.56	242292	2988.59	81.0721
K	1.56
L	1.56	190703	3026.28	63.0156
M	1.56	294672	3024.06	97.4425
N	1.56	120651	3071.67	39.2786
O	1.56	258912	3053.76	84.7845
P	1.56
A	3.125	167127	3129.52	53.4033
B	3.125
C	3.125	224734	3055.55	73.5497
D	3.125
E	3.125
F	3.125	221235	2692.7	82.1611
G	3.125
H	3.125	170115	2863.72	59.4037
I	3.125
J	3.125	245176	3038.95	80.6779
K	3.125
L	3.125	239272	3024.48	79.1116
M	3.125	140968	3027.77	46.5584
N	3.125	151944	2913.9	52.1444
O	3.125	102552	2950.97	34.7521
P	3.125
A	3.125	160650	3105.42	51.732
B	3.125	95825.3	3066.3	31.2511
C	3.125	150215	2957.94	50.7837
D	3.125	163617	3031.22	53.9773
E	3.125	223110	2974.56	75.006
F	3.125
G	3.125	114934	2922.4	39.3286
H	3.125	182570	3046.84	59.9211
I	3.125
J	3.125
K	3.125	254559	2955.06	86.1433
L	3.125
M	3.125	238584	2892.25	82.491
N	3.125	94107.1	3029.7	31.0615
O	3.125	284060	3217.91	88.2749
P	3.125	253455	2949.86	85.9211
A	6.25
B	6.25
C	6.25
D	6.25	164398	2853.33	57.6164
E	6.25
F	6.25	246509	3071.06	80.2683
G	6.25	234596	2960.19	79.2502
H	6.25	201158	2975.74	67.5993
I	6.25
J	6.25
K	6.25	97731	3028.15	32.2742
L	6.25	205469	3045.62	67.4639
M	6.25	109665	3138.09	34.9464
N	6.25
O	6.25	250852	3019.18	83.0861
P	6.25	249706	3175.49	78.6355
A	6.25
B	6.25	96658.4	1592.9	60.6806
C	6.25	148955	3096.42	48.1056
D	6.25	104073	2987.56	34.8354
E	6.25
F	6.25
G	6.25	260963	3153.41	82.7559
H	6.25	228140	3083.68	73.983
I	6.25	221329	3069.46	72.1069
J	6.25	216049	3047.92	70.8842
K	6.25
L	6.25	229473	2980.04	77.0031
M	6.25	277614	3114.95	89.1231
N	6.25	134418	2894.04	46.4465
O	6.25
P	6.25
A	12.5	157661	3103.44	50.8019
B	12.5	204813	3099.64	66.0765
C	12.5	129753	3130.69	41.4454
D	12.5
E	12.5
F	12.5
G	12.5
H	12.5	295661	2942.79	100.47
I	12.5	269013	2768.35	97.1745
J	12.5
K	12.5	235429	2992.72	78.6674
L	12.5	241396	2964.36	81.4327
M	12.5	178342	2840.77	62.7794
N	12.5
O	12.5	256496	3409.63	75.2267
P	12.5	231649	3002.64	77.1485
A	12.5	142978	2856.25	50.0578
B	12.5	173052	3017.69	57.3458
C	12.5	258401	2986.59	86.5206
D	12.5	252070	3037.22	82.9935
E	12.5
F	12.5	213102	3012.03	70.7505
G	12.5	226088	3050.36	74.1185
H	12.5
I	12.5	146175	3006.68	48.6166
J	12.5
K	12.5	135636	2946.91	46.0266
L	12.5
M	12.5	168356	2849.23	59.0881
N	12.5	195951	2867.55	68.334
O	12.5	221725	3025.69	73.2808
P	12.5	239532	3012.54	79.5116
A	25
B	25
C	25
D	25
E	25
F	25
G	25
H	25
I	25
J	25
K	25
L	25
M	25
N	25
O	25
P	25
A	25
B	25
C	25
D	25
E	25
F	25
G	25
H	25
I	25
J	25
K	25
L	25
M	25
N	25
O	25
P	25
A	50
B	50
C	50
D	50
E	50
F	50
G	50
H	50
I	50
J	50
K	50
L	50
M	50
N	50
O	50
P	50
A	50
B	50
C	50
D	50
E	50
F	50
G	50
H	50
I	50
J	50
K	50
L	50
M	50
N	50
O	50
P	50

## Sheet: Unsuccessful wells
	1	2	3	4	5	6	7	8	9	10	11	12	13	14	15	16	17	18	19	20	21	22	23	24
A	W.O				Dead			W.O			W.O	W.O		W.O			W.O	W.O			Malf.		U.H	Dead
B			W.O							W.O				Dead	W.O		W.O				Dead	Malf.	U.H	U.H
C			W.O	W.O		W.O		W.O			W.O	U.H		W.O			W.O				Malf.	Malf.	U.H	U.H
D	W.O	U.H	W.O	W.O			W.O		W.O		W.O	W.O			W.O				U.H		Malf.	Malf.	U.H	U.H
E	W.O		W.O		W.O		W.O	W.O	W.O		W.O				W.O		W.O	Dead	Malf.	W.O	Malf.	Malf.	Dead	Dead
F	W.O	W.O									W.O	W.O				W.O		W.O	Malf.		Malf.	Malf.	Dead	U.H
G	W.O			W.O			W.O		W.O	W.O			W.O		W.O				W.O		Malf.	Malf.	Dead	U.H
H	W.O	W.O		W.O										W.O						W.O	Malf.	Malf.	U.H	Dead
I				W.O					W.O	W.O		W.O	U.H		W.O	Malf.	W.O				Malf.	Malf.	Dead	Dead
J	Dead		Dead	W.O	Dead	W.O	W.O	W.O		W.O		W.O				W.O	W.O		Dead	Malf.	Malf.	Malf.	Dead	Dead
K	W.O					W.O	Malf.		W.O		W.O			W.O	W.O			Malf.			Malf.	Malf.	Dead	U.H
L			W.O				W.O			U.H						W.O				W.O	Malf.	Malf.	U.H	U.H
M								W.O	W.O	W.O											Malf.	Dead	Dead	U.H
N	W.O				N.E				W.O	W.O		W.O	W.O				Malf.		W.O		Malf.	Malf.	U.H	Dead
O	W.O			W.O		U.H		W.O	W.O		W.O	W.O	W.O					W.O			Malf.	Malf.	U.H	Dead
P	W.O		U.H	W.O		U.H		W.O			W.O		W.O	W.O	Dead			W.O			Malf.	Malf.	U.H	Dead
