# Supplementary material for: High-Content Screening in Zebrafish Embryos Identifies Butafenacil as a Potent Inducer of Anemia
Source: PLoS One. 2014 Aug 4;9(8):e104190. doi: 10.1371/journal.pone.0104190 (PMC4121296; doi:10.1371/journal.pone.0104190)
Supplement: Dataset S1 — Microsoft Excel spreadsheets containing raw data for all chemical screening assays. (ZIP) [file pone.0104190.s036.zip › Dataset S1/27- Flumiclorac-pentyl/Flumiclorac-pentyl_Pericardial_Area.xlsx]

## Sheet: Description
ToxCast Screen- Pericardial Area
Chemical	Flumiclorac-pentyl
Data was collected using the Pericardial Area Journal in MetaXpress
Imaged 74 hpf fli1 larvae using ImageXpress
Incubated larvae in 100 mg/l MS-222 for 30 min
Centrifuged plate for 2 min at 200 rpm
Imaging parameters:
2X
Transmitted light
1 frame
Had the doors off of the imager and the fan on to stablize temperature
Test Initation Date: 10/22/13
Imaging Date: 10/25/13
Start Imaging Temperature: 27°C
End Imaging Temperature: 27°C
Total Imaging Duration: 0:08
W.O. = Wrong Orientation
N.A. = Not Analyzed (did not meet analysis criteria)

## Sheet: Area
Time point	1
Measurement	Area (Show Region Statistics)
	1	2	3	4	5	6	7	8	9	10	11	12	13	14	15	16	17	18	19	20	21	22	23	24
A		10642.6	12225.5	10507.3		8705.71	18931.8	12350.4	16776.2	18546.5		10621.8	20306.4	13454.3	33448.3	15037.1			15151.7	15932.7
B	17890.4	16495	9767.89	14245.7	16088.9	12954.4	16901.2	9236.8	13558.4		18473.6	13787.5	20493.8			13475.1	15724.4	14933	21389.4	15995.2
C	20900	15932.7	13725		13121		14412.3		14974.7	13058.6			13433.5	13537.6	14599.8	19577.4		17692.6	16328.4	20327.2
D			9247.21		17911.3	16057.7		35843.4		11288.3	11767.3	12662.9	15703.6	15526.6		13454.3	17994.6	12048.5		14131.2
E		13558.4	10684.3	21774.7		15870.2		12506.6	11756.9	14933		13850	9955.33	14349.8		18890.1				30365.8
F		8747.36	17515.6	13246	14037.4	18911	12090.1	17557.2	12975.3	22045.4	18931.8	10476	14391.5	18098.7	21243.6		25575.6	10788.4		16495
G	9788.72	13246	21389.4		13246	15328.7		18661	15547.4		15630.7	13537.6	18661	25075.8		10809.2	12340	16828.3	10122	18931.8
H		9247.21	13766.7		13412.6	14724.7	20462.6	18473.6	15932.7	14495.6	16890.7	14058.3	15224.6		18577.7	12996.1	16797	12829.5	15162.1
I	13318.9	15287.1	17578	16036.8	20681.3	12371.3	14037.4	14433.2			14839.3	36218.3		11017.5			22347.4	26169.2	19869	16474.2
J		11663.2		10434.4		14495.6			17067.8	11579.8	14599.8		17723.8	20473	22743.1	12475.4		21451.9
K	9788.72	15453.7	18098.7	17890.4	23649.1			15526.6		21451.9		14516.5	17265.6		9840.79	25700.6	17078.2		16578.3	9767.89
L	14245.7	15703.6	9840.79	15203.8	14933	19556.6		12048.5	9611.69		14391.5	17203.2	15932.7	11121.6	13808.3		13891.6	12537.9	21514.4
M	11569.4	17640.5	12475.4	12996.1	13318.9	9736.65	15932.7		10319.8	11954.7	18015.4	20556.3	15568.2	28314.4	19233.8	24409.3	16495	20764.6	16828.3	14474.8
N		15932.7	13371	18098.7	13620.9	12475.4	17463.5	14870.5		13183.5	15547.4	9049.36		15245.4	14703.9	20473		11986		19660.7
O		17869.6	22514		15932.7			9663.75		20650		11663.2	14412.3	11059.2	11423.6	10361.5	14162.4	12506.6	19577.4	20056.5
P	10621.8	10361.5		10684.3	17723.8		18911		26950.2	14349.8	9018.12	12673.3	13829.2	13527.2		14099.9	13870.8		15995.2	24513.4

## Sheet: SPSS Input
Row	Treatment (µM)	Pericardial Area
A	0
B	0	17890.4
C	0	20900
D	0
E	0
F	0
G	0	9788.72
H	0
I	0	13318.9
J	0
K	0	9788.72
L	0	14245.7
M	0	11569.4
N	0
O	0
P	0	10621.8
A	0	10642.6
B	0	16495
C	0	15932.7
D	0
E	0	13558.4
F	0	8747.36
G	0	13246
H	0	9247.21
I	0	15287.1
J	0	11663.2
K	0	15453.7
L	0	15703.6
M	0	17640.5
N	0	15932.7
O	0	17869.6
P	0	10361.5
A	0.05	12225.5
B	0.05	9767.89
C	0.05	13725
D	0.05	9247.21
E	0.05	10684.3
F	0.05	17515.6
G	0.05	21389.4
H	0.05	13766.7
I	0.05	17578
J	0.05
K	0.05	18098.7
L	0.05	9840.79
M	0.05	12475.4
N	0.05	13371
O	0.05	22514
P	0.05
A	0.05	10507.3
B	0.05	14245.7
C	0.05
D	0.05
E	0.05	21774.7
F	0.05	13246
G	0.05
H	0.05
I	0.05	16036.8
J	0.05	10434.4
K	0.05	17890.4
L	0.05	15203.8
M	0.05	12996.1
N	0.05	18098.7
O	0.05
P	0.05	10684.3
A	0.098
B	0.098	16088.9
C	0.098	13121
D	0.098	17911.3
E	0.098
F	0.098	14037.4
G	0.098	13246
H	0.098	13412.6
I	0.098	20681.3
J	0.098
K	0.098	23649.1
L	0.098	14933
M	0.098	13318.9
N	0.098	13620.9
O	0.098	15932.7
P	0.098	17723.8
A	0.098	8705.71
B	0.098	12954.4
C	0.098
D	0.098	16057.7
E	0.098	15870.2
F	0.098	18911
G	0.098	15328.7
H	0.098	14724.7
I	0.098	12371.3
J	0.098	14495.6
K	0.098
L	0.098	19556.6
M	0.098	9736.65
N	0.098	12475.4
O	0.098
P	0.098
A	0.195	18931.8
B	0.195	16901.2
C	0.195	14412.3
D	0.195
E	0.195
F	0.195	12090.1
G	0.195
H	0.195	20462.6
I	0.195	14037.4
J	0.195
K	0.195
L	0.195
M	0.195	15932.7
N	0.195	17463.5
O	0.195
P	0.195	18911
A	0.195	12350.4
B	0.195	9236.8
C	0.195
D	0.195	35843.4
E	0.195	12506.6
F	0.195	17557.2
G	0.195	18661
H	0.195	18473.6
I	0.195	14433.2
J	0.195
K	0.195	15526.6
L	0.195	12048.5
M	0.195
N	0.195	14870.5
O	0.195	9663.75
P	0.195
A	0.39	16776.2
B	0.39	13558.4
C	0.39	14974.7
D	0.39
E	0.39	11756.9
F	0.39	12975.3
G	0.39	15547.4
H	0.39	15932.7
I	0.39
J	0.39	17067.8
K	0.39
L	0.39	9611.69
M	0.39	10319.8
N	0.39
O	0.39
P	0.39	26950.2
A	0.39	18546.5
B	0.39
C	0.39	13058.6
D	0.39	11288.3
E	0.39	14933
F	0.39	22045.4
G	0.39
H	0.39	14495.6
I	0.39
J	0.39	11579.8
K	0.39	21451.9
L	0.39
M	0.39	11954.7
N	0.39	13183.5
O	0.39	20650
P	0.39	14349.8
A	0.78
B	0.78	18473.6
C	0.78
D	0.78	11767.3
E	0.78
F	0.78	18931.8
G	0.78	15630.7
H	0.78	16890.7
I	0.78	14839.3
J	0.78	14599.8
K	0.78
L	0.78	14391.5
M	0.78	18015.4
N	0.78	15547.4
O	0.78
P	0.78	9018.12
A	0.78	10621.8
B	0.78	13787.5
C	0.78
D	0.78	12662.9
E	0.78	13850
F	0.78	10476
G	0.78	13537.6
H	0.78	14058.3
I	0.78	36218.3
J	0.78
K	0.78	14516.5
L	0.78	17203.2
M	0.78	20556.3
N	0.78	9049.36
O	0.78	11663.2
P	0.78	12673.3
A	1.56	20306.4
B	1.56	20493.8
C	1.56	13433.5
D	1.56	15703.6
E	1.56	9955.33
F	1.56	14391.5
G	1.56	18661
H	1.56	15224.6
I	1.56
J	1.56	17723.8
K	1.56	17265.6
L	1.56	15932.7
M	1.56	15568.2
N	1.56
O	1.56	14412.3
P	1.56	13829.2
A	1.56	13454.3
B	1.56
C	1.56	13537.6
D	1.56	15526.6
E	1.56	14349.8
F	1.56	18098.7
G	1.56	25075.8
H	1.56
I	1.56	11017.5
J	1.56	20473
K	1.56
L	1.56	11121.6
M	1.56	28314.4
N	1.56	15245.4
O	1.56	11059.2
P	1.56	13527.2
A	3.125	33448.3
B	3.125
C	3.125	14599.8
D	3.125
E	3.125
F	3.125	21243.6
G	3.125
H	3.125	18577.7
I	3.125
J	3.125	22743.1
K	3.125	9840.79
L	3.125	13808.3
M	3.125	19233.8
N	3.125	14703.9
O	3.125	11423.6
P	3.125
A	3.125	15037.1
B	3.125	13475.1
C	3.125	19577.4
D	3.125	13454.3
E	3.125	18890.1
F	3.125
G	3.125	10809.2
H	3.125	12996.1
I	3.125
J	3.125	12475.4
K	3.125	25700.6
L	3.125
M	3.125	24409.3
N	3.125	20473
O	3.125	10361.5
P	3.125	14099.9
A	6.25
B	6.25	15724.4
C	6.25
D	6.25	17994.6
E	6.25
F	6.25	25575.6
G	6.25	12340
H	6.25	16797
I	6.25	22347.4
J	6.25
K	6.25	17078.2
L	6.25	13891.6
M	6.25	16495
N	6.25
O	6.25	14162.4
P	6.25	13870.8
A	6.25
B	6.25	14933
C	6.25	17692.6
D	6.25	12048.5
E	6.25
F	6.25	10788.4
G	6.25	16828.3
H	6.25	12829.5
I	6.25	26169.2
J	6.25	21451.9
K	6.25
L	6.25	12537.9
M	6.25	20764.6
N	6.25	11986
O	6.25	12506.6
P	6.25
A	12.5	15151.7
B	12.5	21389.4
C	12.5	16328.4
D	12.5
E	12.5
F	12.5
G	12.5	10122
H	12.5	15162.1
I	12.5	19869
J	12.5
K	12.5	16578.3
L	12.5	21514.4
M	12.5	16828.3
N	12.5
O	12.5	19577.4
P	12.5	15995.2
A	12.5	15932.7
B	12.5	15995.2
C	12.5	20327.2
D	12.5	14131.2
E	12.5	30365.8
F	12.5	16495
G	12.5	18931.8
H	12.5
I	12.5	16474.2
J	12.5
K	12.5	9767.89
L	12.5
M	12.5	14474.8
N	12.5	19660.7
O	12.5	20056.5
P	12.5	24513.4
A	25
B	25
C	25
D	25
E	25
F	25
G	25
H	25
I	25
J	25
K	25
L	25
M	25
N	25
O	25
P	25
A	25
B	25
C	25
D	25
E	25
F	25
G	25
H	25
I	25
J	25
K	25
L	25
M	25
N	25
O	25
P	25
A	50
B	50
C	50
D	50
E	50
F	50
G	50
H	50
I	50
J	50
K	50
L	50
M	50
N	50
O	50
P	50
A	50
B	50
C	50
D	50
E	50
F	50
G	50
H	50
I	50
J	50
K	50
L	50
M	50
N	50
O	50
P	50

## Sheet: Unsuccessful wells
	1	2	3	4	5	6	7	8	9	10	11	12	13	14	15	16	17	18	19	20	21	22	23	24
A	W.O				Dead						W.O						W.O	W.O			N.A	N.A	N.A	N.A
B										W.O				Dead	W.O						N.A	N.A	N.A	N.A
C				W.O		W.O		W.O			W.O	U.H					W.O				N.A	N.A	N.A	N.A
D	W.O	U.H		W.O			W.O		W.O						W.O				U.H		N.A	N.A	N.A	N.A
E	W.O				W.O		W.O				W.O				W.O		W.O	Dead	Malf.		N.A	N.A	N.A	N.A
F	W.O															W.O			Malf.		N.A	N.A	N.A	N.A
G				W.O			W.O			W.O					W.O						N.A	N.A	N.A	N.A
H	W.O			W.O										W.O						W.O	N.A	N.A	N.A	N.A
I									W.O	W.O			U.H		W.O	W.O					N.A	N.A	N.A	N.A
J	Dead		Dead		Dead		W.O	W.O				W.O					W.O		Dead	Malf.	N.A	N.A	N.A	N.A
K						W.O			W.O		W.O			W.O							N.A	N.A	N.A	N.A
L							W.O			U.H						W.O				W.O	N.A	N.A	N.A	N.A
M							W.O														N.A	N.A	N.A	N.A
N	W.O								W.O				W.O						W.O		N.A	N.A	N.A	N.A
O	W.O			W.O		U.H	W.O		W.O		W.O										N.A	N.A	N.A	N.A
P			U.H			U.H		W.O							Dead			W.O			N.A	N.A	N.A	N.A
