# Supplementary material for: High-Content Screening in Zebrafish Embryos Identifies Butafenacil as a Potent Inducer of Anemia
Source: PLoS One. 2014 Aug 4;9(8):e104190. doi: 10.1371/journal.pone.0104190 (PMC4121296; doi:10.1371/journal.pone.0104190)
Supplement: Dataset S1 — Microsoft Excel spreadsheets containing raw data for all chemical screening assays. (ZIP) [file pone.0104190.s036.zip › Dataset S1/28- Oxadiazon/Oxadiazon_Body_Length.xlsx]

## Sheet: Description
ToxCast Screen -Body Length
Chemical	Oxadiazon
Data was collected using the Fish Measurement Journal in MetaXpress
Imaged 74 hpf fli1 larvae using ImageXpress
Incubated larvae in 100 mg/l MS-222 for 30 min
Centrifuged plate for 2 min at 200 rpm
Imaging parameters:
*1 frame
*FITC
*2X magnification; 1 site/well
Had the doors off of the imager and the fan on to stablize temperature
Test Initation Date: 11/4/13
Imaging Date: 11/7/13
Start Imaging Temperature: 27°C
End Imaging Temperature: 27°C
Total Imaging Duration: 0:09
W.O. = Wrong Orientation
U.H. = Unhatched

## Sheet: Length
Stage Label	Length
A01	3049.72
A02	3082.84
A03	2993.96
A04	3184.86
A05	3244.74
A06	3103.62
A07	2860.45
A08	2948.48
A09	3202.36
A10	2990.9
A11	3142.68
A12	4068.51
A13	3089.59
A14	3059.78
A15	3086.94
A16	3175.76
A17	4022.89
A18	3129.71
A19	1874.4
A20	3060.93
A21	2855.63
A22	4020.68
A23	2568.52
A24	2742.49
B01	3218.15
B02	1918.91
B03	3132.01
B04	3220.52
B05	3203.87
B06	3029.1
B07	3100.51
B08	3310.5
B09	2988.51
B10	3119.6
B11	2842.14
B12	2920.76
B13	3150.64
B14	2838.08
B15	2978.95
B16	3042.07
B17	3099.17
B18	3312.61
B19	2984
B20	3063.56
B21	2856.61
B22	3073.14
B23	2542.09
B24	2634.86
C01	3117.01
C02	3203.66
C03	3199.66
C04	3045.1
C05	2918.09
C06	2968.52
C07	1589.03
C08	3078.32
C09	4114.25
C10	3069.64
C11	2915.18
C12	2980.36
C13	2941.75
C14	3095.66
C15	3153.8
C16	3056.73
C17	101.894
C18	3119.24
C19	2901.83
C20	3017.99
C21	3092.01
C22	2893.25
C23	1921.53
C24	2621.35
D01	2966.6
D02	3012.7
D03	3164.97
D04	3211.03
D05	3198.91
D06	2240.67
D07	1299.56
D08	3077.95
D09	3087.78
D10	3010.17
D11	3031.22
D12	3031.5
D13	2966.57
D14	3052.83
D15	3039.01
D16	2950.73
D17	3101.44
D18	3111.08
D19	3104.72
D20	2984.14
D21	2845.06
D22	4100.68
D23	2617.38
D24	2588.39
E01	3159.09
E02	3148.48
E03	2782.66
E04	4089.07
E05	3231.87
E06	3000.35
E07	3087.08
E08	69.5117
E09	3089.94
E10	3071.55
E11	2949.54
E12	3051.98
E13	2979.7
E14	3066.15
E15	2083.67
E16	3062.15
E17	3113.5
E18	2893.12
E19	2863.61
E20	3074.99
E21	2900.08
E22	3058.84
E23	2755.87
E24	1555.16
F01	3275.24
F02	3083.12
F03	3138.97
F04	142.135
F05	3116.86
F06	1568.09
F07	1033.79
F08	2815.72
F09	3180.53
F10	3039.9
F11	4095.97
F12	3057.87
F13	3086.89
F14	2990.34
F15	3087.6
F16	2412.03
F17	3067.19
F18	2968.65
F19	3041.93
F20	3125.88
F21	3074.28
F22	3005.58
F23	1769.31
F24	2846.22
G01	3115.08
G02	3093.62
G03	3139.81
G04	3000.01
G05	3130.56
G06	3078.05
G07	108.477
G08	2895
G09	3210.31
G10	2858.8
G11	2769.19
G12	3054
G13	3137.93
G14	2930.92
G15	3283.86
G16	3080.65
G17	3311.61
G18	3106.79
G19	2889.33
G20	2984.65
G21	2717.94
G22	2616.7
G23	2765.72
G24	2673.41
H01	3178.13
H02	3165.06
H03	3096.69
H04	3075.41
H05	2916.94
H06	3147.25
H07	3147.67
H08	3133.42
H09	3102.16
H10	3117.61
H11	3068.32
H12	3134.65
H13	3014.52
H14	3039.58
H15	2902.23
H16	3102.39
H17	1410.52
H18	3196.96
H19	3120.77
H20	2944.12
H21	2787.69
H22	2529.25
H23	2789.84
H24	2614.67
I01	3635.67
I02	2969.58
I03	2948.78
I04	3042.23
I05	2958.16
I06	3070.72
I07	2900.29
I08	3116.49
I09	2957.39
I10	3194.48
I11	3113.86
I12	2954.04
I13	3020.77
I14	3067.02
I15	2928.01
I16	2930.18
I17	3070.82
I18	3147.86
I19	2793.64
I20	3088.13
I21	1703.95
I22	2804.93
I23	2405.58
I24	2796.75
J01	2895.4
J02	2956.78
J03	3198.8
J04	2905.49
J05	2911.15
J06	3105.39
J07	3091.33
J08	3133.5
J09	3053.51
J10	3097.73
J11	3027.65
J12	3076.32
J13	2891.06
J14	3006.55
J15	3163.51
J16	2991.53
J17	3124.05
J18	2896.06
J19	3089.29
J20	2866.71
J21	2791.09
J22	67.3817
J23	2471.05
J24	2301.43
K01	3029.45
K02	2998.72
K03	3083.15
K04	2936.16
K05	3090.55
K06	1822.73
K07	3046.78
K08	92.4072
K09	2888.56
K10	78.5826
K11	1010.55
K12	4086.84
K13	1611
K14	2918.71
K15	3037.94
K16	3041.99
K17	234.574
K18	3034.45
K19	3003.63
K20	2787.66
K21	2835.92
K22	2860.09
K23	2037.59
K24	2176.74
L01	132.464
L02	3146.74
L03	2999.58
L04	3079.61
L05	3029.57
L06	3147.79
L07	3245.82
L08	3033.52
L09	3217.59
L10	3101.15
L11	2964.92
L12	1877.22
L13	3058.23
L14	53.708
L15	2873.17
L16	3679.81
L17	2827.72
L18	3180.67
L19	3050.28
L20	2855.79
L21	2893.03
L22	3036.68
L23	2574.3
L24	2622.79
M01	1562.08
M02	2942.4
M03	1696.46
M04	1289.75
M05	3069.9
M06	3100.97
M07	3054.61
M08	3055.58
M09	2888.62
M10	3090.47
M11	2823.35
M12	3046.56
M13	2775.64
M14	2962.87
M15	3018.76
M16	3041.26
M17	3164.77
M18	3028.6
M19	2911.68
M20	3041.71
M21	3014.68
M22	1262.85
M23	2650.01
M24	1154.28
N01	3152.45
N02	3132.13
N03	2851.46
N04	3024.87
N05	3183.47
N06	2833.05
N07	3215.36
N08	3014.41
N09	3058.04
N10	3055.56
N11	3072.41
N12	3135.73
N13	2928.8
N14	2891.5
N15	45.8643
N16	61.6517
N17	3104.91
N18	2782.24
N19	2919.54
N20	2860.45
N21	2833.97
N22	2996.8
N23	1655.66
N24	2553.39
O01	3164.79
O02	1159
O03	1776.35
O04	1210.93
O05	3199.4
O06	2857.24
O07	2900.36
O08	3094.44
O09	2878.66
O10	3056.76
O11	3158.88
O12	2457.51
O13	3149.63
O14	3118.83
O15	2971.94
O16	2860.82
O17	3082.84
O18	3111.25
O19	3009.62
O20	3113.11
O21	3123.77
O22	2955
O23	1771.97
O24	78.0507
P01	2948.38
P02	3077.09
P03	64.9421
P04	3094.15
P05	3277.74
P06	3077.25
P07	3123.49
P08	3015.9
P09	3032.86
P10	3068.89
P11	3163.47
P12	2993.13
P13	2142.19
P14	3037.2
P15	1508.1
P16	3030.65
P17	4034.37
P18	3041.48
P19	3173.07
P20	3215.38
P21	2856.3
P22	2914.19
P23	2711.38
P24	941.941

## Sheet: Length by Treatment
Row	Treatment (µM)	Body Length (µm)	Average	SD
A	0	3049.72
B	0
C	0
D	0	2966.6
E	0
F	0
G	0	3115.08
H	0	3178.13
I	0
J	0
K	0	3029.45
L	0
M	0
N	0	3152.45
O	0	3164.79
P	0	2948.38
A	0	3082.84
B	0
C	0
D	0	3012.7
E	0	3148.48
F	0	3083.12
G	0	3093.62
H	0	3165.06
I	0
J	0
K	0
L	0	3146.74
M	0
N	0	3132.13
O	0
P	0	3077.09	3090.96	70.1545
A	0.05
B	0.05	3132.01
C	0.05	3199.66
D	0.05	3164.97
E	0.05
F	0.05	3138.97
G	0.05	3139.81
H	0.05	3096.69
I	0.05	2948.78
J	0.05	3198.8
K	0.05	3083.15
L	0.05
M	0.05
N	0.05
O	0.05
P	0.05
A	0.05	3184.86
B	0.05	3220.52
C	0.05
D	0.05
E	0.05
F	0.05
G	0.05	3000.01
H	0.05	3075.41
I	0.05	3042.23
J	0.05	2905.49
K	0.05	2936.16
L	0.05
M	0.05
N	0.05
O	0.05
P	0.05	3094.15	3091.86	96.9729
A	0.098	3244.74
B	0.098	3203.87
C	0.098	2918.09
D	0.098	3198.91
E	0.098
F	0.098	3116.86
G	0.098
H	0.098	2916.94
I	0.098	2958.16
J	0.098
K	0.098	3090.55
L	0.098	3029.57
M	0.098	3069.9
N	0.098	3183.47
O	0.098
P	0.098
A	0.098
B	0.098
C	0.098	2968.52
D	0.098
E	0.098	3000.35
F	0.098
G	0.098	3078.05
H	0.098	3147.25
I	0.098	3070.72
J	0.098	3105.39
K	0.098
L	0.098
M	0.098	3100.97
N	0.098	2833.05
O	0.098	2857.24
P	0.098	3077.25	3055.71	114.408
A	0.195
B	0.195	3100.51
C	0.195
D	0.195
E	0.195
F	0.195
G	0.195
H	0.195	3147.67
I	0.195	2900.29
J	0.195	3091.33
K	0.195	3046.78
L	0.195
M	0.195	3054.61
N	0.195	3215.36
O	0.195
P	0.195	3123.49
A	0.195
B	0.195	3310.5
C	0.195	3078.32
D	0.195	3077.95
E	0.195
F	0.195
G	0.195
H	0.195	3133.42
I	0.195	3116.49
J	0.195	3133.5
K	0.195
L	0.195	3033.52
M	0.195	3055.58
N	0.195	3014.41
O	0.195	3094.44
P	0.195	3015.9	3091.79	84.428
A	0.39	3202.36
B	0.39
C	0.39
D	0.39	3087.78
E	0.39	3089.94
F	0.39	3180.53
G	0.39	3210.31
H	0.39
I	0.39	2957.39
J	0.39
K	0.39	2888.56
L	0.39
M	0.39
N	0.39
O	0.39
P	0.39	3032.86
A	0.39	2990.9
B	0.39	3119.6
C	0.39	3069.64
D	0.39	3010.17
E	0.39	3071.55
F	0.39	3039.9
G	0.39	2858.8
H	0.39	3117.61
I	0.39
J	0.39	3097.73
K	0.39
L	0.39	3101.15
M	0.39	3090.47
N	0.39	3055.56
O	0.39	3056.76
P	0.39	3068.89	3063.57	86.9669
A	0.78	3142.68
B	0.78
C	0.78
D	0.78	3031.22
E	0.78	2949.54
F	0.78
G	0.78	2769.19
H	0.78	3068.32
I	0.78	3113.86
J	0.78	3027.65
K	0.78
L	0.78
M	0.78
N	0.78	3072.41
O	0.78
P	0.78	3163.47
A	0.78
B	0.78	2920.76
C	0.78	2980.36
D	0.78	3031.5
E	0.78	3051.98
F	0.78	3057.87
G	0.78
H	0.78	3134.65
I	0.78
J	0.78	3076.32
K	0.78
L	0.78
M	0.78	3046.56
N	0.78
O	0.78
P	0.78		3037.55	94.662
A	1.56	3089.59
B	1.56
C	1.56	2941.75
D	1.56
E	1.56	2979.7
F	1.56	3086.89
G	1.56	3137.93
H	1.56	3014.52
I	1.56	3020.77
J	1.56	2891.06
K	1.56
L	1.56
M	1.56
N	1.56	2928.8
O	1.56
P	1.56	2142.19
A	1.56	3059.78
B	1.56	2838.08
C	1.56	3095.66
D	1.56
E	1.56
F	1.56	2990.34
G	1.56	2930.92
H	1.56
I	1.56
J	1.56	3006.55
K	1.56
L	1.56
M	1.56
N	1.56	2891.5
O	1.56
P	1.56	3037.2	2949.07	217.22
A	3.125
B	3.125	2978.95
C	3.125	3153.8
D	3.125	3039.01
E	3.125
F	3.125	3087.6
G	3.125	3283.86
H	3.125
I	3.125
J	3.125	3163.51
K	3.125	3037.94
L	3.125
M	3.125	3018.76
N	3.125
O	3.125	2971.94
P	3.125
A	3.125	3175.76
B	3.125	3042.07
C	3.125	3056.73
D	3.125	2950.73
E	3.125	3062.15
F	3.125
G	3.125	3080.65
H	3.125	3102.39
I	3.125	2930.18
J	3.125	2991.53
K	3.125	3041.99
L	3.125
M	3.125	3041.26
N	3.125
O	3.125
P	3.125	3030.65	3059.12	83.1575
A	6.25
B	6.25	3099.17
C	6.25
D	6.25	3101.44
E	6.25	3113.5
F	6.25	3067.19
G	6.25	3311.61
H	6.25
I	6.25	3070.82
J	6.25	3124.05
K	6.25
L	6.25
M	6.25
N	6.25	3104.91
O	6.25	3082.84
P	6.25
A	6.25	3129.71
B	6.25	3312.61
C	6.25	3119.24
D	6.25	3111.08
E	6.25
F	6.25
G	6.25	3106.79
H	6.25	3196.96
I	6.25
J	6.25
K	6.25	3034.45
L	6.25	3180.67
M	6.25	3028.6
N	6.25
O	6.25	3111.25
P	6.25	3041.48	3122.42	77.1928
A	12.5
B	12.5	2984
C	12.5
D	12.5	3104.72
E	12.5	2863.61
F	12.5
G	12.5	2889.33
H	12.5	3120.77
I	12.5	2793.64
J	12.5
K	12.5	3003.63
L	12.5	3050.28
M	12.5	2911.68
N	12.5
O	12.5	3009.62
P	12.5	3173.07
A	12.5	3060.93
B	12.5	3063.56
C	12.5	3017.99
D	12.5
E	12.5	3074.99
F	12.5	3125.88
G	12.5	2984.65
H	12.5	2944.12
I	12.5
J	12.5	2866.71
K	12.5	2787.66
L	12.5
M	12.5
N	12.5	2860.45
O	12.5	3113.11
P	12.5	3215.38	3000.86	119.473
A	25
B	25	2856.61
C	25
D	25
E	25	2900.08
F	25
G	25
H	25	2787.69
I	25
J	25
K	25
L	25
M	25	3014.68
N	25	2833.97
O	25	3123.77
P	25
A	25
B	25	3073.14
C	25	2893.25
D	25
E	25	3058.84
F	25	3005.58
G	25
H	25
I	25
J	25
K	25
L	25	3036.68
M	25
N	25
O	25
P	25	2914.19	2958.21	107.326
A	50
B	50
C	50
D	50
E	50
F	50
G	50
H	50
I	50
J	50
K	50
L	50
M	50
N	50
O	50
P	50
A	50
B	50
C	50
D	50
E	50
F	50
G	50
H	50
I	50
J	50
K	50
L	50
M	50
N	50
O	50
P	50		#DIV/0!	#DIV/0!

## Sheet: Unsuccessful wells
	1	2	3	4	5	6	7	8	9	10	11	12	13	14	15	16	17	18	19	20	21	22	23	24
A			W.O			W.O	W.O	W.O				Dead			W.O		Dead		W.O		W.O	Dead	Malf.
B	W.O	W.O**				W.O			W.O		W.O		W.O										Malf.	W.O
C	W.O	N.A*		W.O			W.O**		Dead		W.O						N.E		W.O		W.O		Malf.
D				N.A*		W.O	W.O**	W.O					W.O	W.O						W.O	W.O	Dead		W.O
E	W.O		W.O	Dead	N.A*		W.O	N.E						W.O	W.O**			W.O						W.O
F	W.O			N.E		W.O	W.O	W.O			Dead					W.O		W.O	W.O		W.O		Malf.	W.O
G					W.O		N.E	W.O				W.O									Malf.	Malf.	Malf.
H									W.O					W.O	W.O		W.O					W.O		W.O
I	W.O	W.O								W.O		W.O		W.O	W.O			W.O		W.O	W.O	Malf.	Malf.
J	W.O	W.O			W.O				W.O									W.O	W.O		W.O	N.E		Malf.
K		W.O				W.O**		N.E		N.E	W.O	Dead	W.O**	W.O			N.E				W.O	W.O	Malf.	Malf.
L	N.E		W.O	W.O		W.O	W.O		N.A*		W.O	Malf.	W.O	N.E	W.O	W.O	W.O			W.O	W.O
M	W.O	W.O	Malf.	W.O					W.O		W.O		W.O	W.O			W.O			W.O		W.O	Malf.	U.H
N			W.O	W.O					W.O			W.O			N.E	N.E		W.O	W.O			W.O	Malf.
O		W.O	W.O	W.O	W.O**		W.O		W.O		W.O	W.O	W.O	W.O		W.O						W.O	Malf.	N.E or Dead
P			N.E		W.O							W.O			W.O		Dead				W.O		Malf.	U.H
				* = fluorescence is lighting up the well causing an incorrect measurement
				** = eGFP in fish is not enough to get a correct measurement
