# Supplementary material for: High-Content Screening in Zebrafish Embryos Identifies Butafenacil as a Potent Inducer of Anemia
Source: PLoS One. 2014 Aug 4;9(8):e104190. doi: 10.1371/journal.pone.0104190 (PMC4121296; doi:10.1371/journal.pone.0104190)
Supplement: Dataset S1 — Microsoft Excel spreadsheets containing raw data for all chemical screening assays. (ZIP) [file pone.0104190.s036.zip › Dataset S1/28- Oxadiazon/Oxadiazon_Circulation_FFTAnalysis.xlsm]

## Sheet: Description
ToxCast Screen - Circulation
Oxadiazon
Data was collected using the Circulation Journal in MetaXpress
Imaged 74 hpf fli1 larvae using ImageXpress
Incubated larvae in 100 mg/l MS-222 for 30 min
Centrifuged plate for 2 min at 200 rpm
Imaging parameters:
*32 frames (0.09 sec interval)
*Transmitted light
*4X magnification; 1 site/well
Had the doors off of the imager and the fan on to stablize temperature
Test Initation Date: 11/4/13
Imaging Date: 11/7/13
Start Imaging Temperature: 27°C
End Imaging Temperature: 27°C
Total Imaging Duration: 2:04
W.O. = Wrong Orientation
N.F. = No fish in viewing screen
N.A. = Not Analyzed (did not meet analysis criteria)
O.F. = Out of Focus

## Sheet: Background
Measurement	Average (Show Region Statistics)
	1	2	3	4	5	6	7	8	9	10	11	12	13	14	15	16	17	18	19	20	21	22	23	24	25	26	27	28	29	30	31	32
A01	500	500.875	505.25	505.125	503.125	499.25	507.625	503.75	503	501.25	498.25	504.875	501.625	505.125	504	503.875	502.875	499.5	504.25	496.375	500.25	499	498.25	496.25	500.875	500.5	498.5	501.5	499.5	499.125	498	503
A02	566.125	566.625	573.75	569.5	572.25	571.25	567.625	566.75	573.5	571.875	564.5	569.25	573.5	574.5	573.5	572.5	569.25	580	567.875	569.25	572.75	568.625	569.625	571.125	567.625	573.75	570.75	574.375	568.75	572.5	569.875	572.75
A03
A04	553.875	563.375	558.625	554.875	554.875	560.5	553.625	557.875	557	553.25	559.375	555.625	559.125	557.5	553.625	554.625	556.5	554.5	558	556.875	559.5	553.375	555.75	554.625	559.25	559.75	559.75	558.375	560.625	562.5	556.625	561.25
A05	556	555.5	547.5	553.5	553.625	557.375	555.625	553.375	558.75	556.75	554.125	553	557.5	554	554	558.375	558.125	555.25	550.875	554.125	555	560.75	556.5	554.375	557.875	556.75	552.625	555.25	558.25	558.5	558.125	562.25
A06
A07
A08
A09	552.25	558.25	555.75	558.5	558.25	551.5	563.125	562	558.375	562	556.5	563.625	558.875	555.875	556.25	555.875	562.25	553.5	553.375	555.75	554.625	555.5	558.875	559.375	546	556.25	557.5	561.125	566.625	557.75	556.625	557.125
A10	636.375	642.375	638.875	639.375	643.25	641.875	649.125	634.625	639.75	636.25	642.125	644.375	639.375	643	640.75	633.375	637.5	633.25	641.375	639.375	637	639.875	641.125	641.125	634.5	643.375	638.875	636.5	636.75	635.75	631	640.75
A11	457.875	459	454.75	455.5	454.375	462.375	455.25	458.375	459.5	460.75	460.75	458.25	457.375	458.5	456.5	456.25	460.375	460.625	460.625	460.625	456	455.625	457.375	458.375	460.5	458.375	458	459.625	459.125	458.375	461.125	455.25
A12
A13	539.625	541.625	550.625	546.125	541.125	543.875	540.125	545.25	542	544.75	539.625	545.875	540.125	543.75	543.25	540.75	543.625	540.75	537.125	544.25	545.375	546.875	545.75	544.5	545.875	540.5	544.375	538.625	541.25	541.875	542.875	537.625
A14	541.125	539	539.125	538	538.5	539.5	546	539.125	546.75	545	544.625	543.875	544.75	544.625	544.875	546.25	543.375	546.5	541.5	537.75	544	541.75	541.75	541	541.875	545.125	544.5	541.5	540.875	547.75	543.375	541.375
A15
A16	543.625	541.375	544.25	542	542.25	544.75	543.625	546.625	538.75	546.625	539.625	543.5	553.25	545.75	546.75	543.875	538.75	549.125	545.25	539.375	543	544.25	543.625	546.25	541.25	541.375	539.375	546	542.5	542.5	542.375	544.625
A17
A18	631.25	630.125	632.75	633.625	632.25	640.125	634.875	641.125	632.125	632.625	634.25	632	631	631.5	633.75	631.625	633.125	634.5	631.5	639.25	632.75	630.75	635.5	634.625	639.375	634.625	632.25	639.125	630	636.375	630.875	630.875
A19
A20	535.5	534.75	535.875	530.875	532	529.625	531.25	533	535.75	535	531.25	534.125	534.375	534.125	534.75	532.875	539.25	533	526.75	538.375	532.5	535.625	533.25	534.625	534.125	535.5	533.375	536.875	535.125	537.125	536.5	530.875
A21
A22
A23
A24
B01
B02	556.625	546.25	546	545.375	549.875	553.375	550	546.75	544.25	544.875	548.75	550.875	545.875	546.625	544	549.75	542.375	548.25	549.5	548.75	540.5	544.375	551.75	543.25	544.25	547.375	540	553.25	547.125	544.625	548.875	543.5
B03
B04	635.25	626.625	627.75	633.125	632.25	630.875	627.5	623.875	626.875	628.125	639.75	631.375	629.375	633.375	632.75	635.125	624.125	627.75	629.625	634	628.5	631.5	629	630.5	626.75	633.25	630.25	636.375	626.75	627.625	630.75	631.875
B05	553.25	549.125	549.875	545.375	549.875	553.625	549.125	554.25	553.75	545.5	549	546.5	551.75	547.125	546.875	550.375	550.375	548	544.625	545.375	550.875	553.875	549.125	549.75	549	550.25	548.5	551.125	552.75	547.625	552.125	551
B06
B07	541	538.125	545.625	539.875	545.75	545.625	546	541.75	537.875	537.625	546.875	540.125	538.875	541.125	540	542.875	542.125	540	541.25	545.625	542.625	546.25	546.25	542.625	540.75	550.875	539.875	540.5	542.875	543.875	542	543.5
B08	550.875	553	553.375	548.875	554.25	551.25	550.75	550.375	550.5	558.375	549.875	551	555	553.5	556.125	553.375	549.25	554.25	551.375	558.25	561.375	557.125	550	555.625	557.125	554.625	558.375	557.375	553.625	554.625	551.625	551.75
B09
B10	527	529.5	530.375	532.5	528.5	528.5	525.75	528.25	523.625	524	528.125	526	531.125	532.125	523.75	529.125	528.5	535.75	527.5	527.75	529.5	533.375	525.25	530.25	522.75	525.25	527.625	524.25	525.75	524.5	530.125	527.75
B11
B12
B13
B14
B15	497.375	497.125	494.125	494.75	500.125	497.125	500.75	500.125	498	497.875	492.875	499.875	496.75	501.125	499.375	500.5	494.5	500.375	499.125	495.625	497	497.75	497	500.75	499.375	500	499.625	495.625	493.875	499.75	498.5	494
B16
B17	529.875	528.75	525.25	528.125	530.625	528.25	526.5	526.75	534.75	529.5	535	527	529.125	534.375	528.875	532.875	532.5	527.375	530	533.25	529.125	535	529	532	531	530.5	534.25	532.75	529.875	528.625	531.625	532.125
B18	539.625	538.5	542.625	534.375	533.25	538.75	535.625	534.5	539.75	534.25	529.625	534.75	535.75	533.25	535.875	536.25	536.75	535.25	537.75	532.875	542	538.125	536.5	535.25	536.5	534.625	534.25	539.625	534.375	533.75	532.75	536.375
B19
B20	545.5	548.375	542.5	546.5	547.125	545.125	538.5	553.375	543.625	541.25	543.125	544.375	543.75	549.5	541.875	543.375	542.75	542.625	548.125	550.5	545	543	551.625	540.625	543.875	550.125	548.75	547.875	547.125	547.375	544.5	549
B21	547.875	546.375	544.75	539.75	546.875	544	542.125	551	541.625	549	545.5	545.5	539.875	543.25	540.625	549.125	550.625	546.625	542.5	547.75	546.5	549.625	543.875	545.625	544.5	543.875	549.375	541	547.5	544.625	542.875	546.25
B22	529.125	538	540.625	537.125	538.75	544.125	538.375	540.125	541.875	543.125	540.625	534.75	546.625	541	538.375	541.125	536.625	534.375	544.125	540.125	538	538.625	538.875	544.625	540.125	538.375	542.125	541.125	540	543.5	538.875	544.25
B23
B24
C01
C02	532.875	531.875	532.625	535.875	533.125	531	535.25	530.875	533.375	535.875	526	531.875	533.125	532.25	537	533.875	533.5	530.75	535.375	535.125	531.25	532.25	531.875	533.375	531.375	526.75	530.25	540.5	529.5	535	533	532.375
C03	573.5	572.25	572.375	579.25	575.75	575.875	572.75	575.5	580.625	571.375	572.875	572	571.75	578	569	570.375	571.375	576.25	573.5	570.5	578.125	579.375	581	578.25	573.75	569	573.75	576.125	579.375	570.25	568.375	575.75
C04
C05	569.625	571.5	567.625	569.375	569	571.25	572.625	567.125	570.25	566.875	573.375	566.375	563.875	567.25	565.125	572.5	570.75	567	567.375	565.875	564.75	570.25	567	566.875	565.375	564.875	566.75	573	566.625	574.875	569.25	567.875
C06	550.5	550.375	555.875	549.125	553	554.125	549.25	550.125	551.25	556	553.375	554.25	554	556.5	548.875	553.25	551.5	549.5	555.125	561.125	547.375	547.5	546.5	558	553.375	553.125	554.75	556.5	557	555.5	552.25	552.375
C07
C08	555.25	554.875	557.875	558.875	557.125	556.625	550	555.875	553.75	557.75	553.875	554.25	558.125	561.5	561.375	561.875	554.75	555.125	560.625	555.75	558.75	551.75	555.75	556.125	557.375	555.5	555	554.5	560	558.375	560.5	555.625
C09
C10	547.875	544.875	538.875	542.25	548.75	542.875	545.5	540.125	547.875	549.5	537.625	540.625	546	549.625	542.5	542.875	547.125	544.75	547	544.75	545.75	544.75	541.875	541.125	549	541.25	544.625	542.625	541.875	537.375	541.625	547.25
C11
C12	530.75	531.625	531.75	535.625	540.125	530.625	529.375	537.625	527.5	536	537.375	531.625	539.875	536.625	538	531	538.75	535	532.375	532.5	533.25	538.375	534.125	531.125	532	536	534.375	533.75	532.75	539.375	536.5	535.875
C13	516.375	523.125	518.25	524.5	523.875	524.25	524	517.5	518.25	520.75	526.5	519.375	522.25	520.125	524.75	523.25	518.75	519.625	523	521.875	516.875	525.125	520.375	524.5	524.875	521.625	520.125	524.875	524.5	522.75	525.875	524.75
C14
C15	534.25	532.875	534	536.25	532.125	526.625	532.125	529.25	530.25	534.375	529	533.125	535.25	537.75	531.375	534.625	533.5	536	533.875	532.75	538.375	531.125	539.5	533.875	530.375	539.375	533.625	532.25	531.625	534.75	533	532.25
C16	534.125	534	539.5	532.625	540.125	537.375	536.625	535.75	533.25	538.25	536.75	533.625	536.125	540.75	535.875	536.875	538.5	537	540.125	538.25	533	533	536.5	534.625	536.75	532.625	531.75	538.875	532.75	531.75	531.75	535.125
C17
C18	556.125	557.375	554.5	558.625	559.625	555.25	559.25	553.875	557.375	559	556	556.5	554.625	553.875	558.75	552.25	562.5	557.25	560.625	563	548.625	556.25	559.125	555.875	552.5	561.25	557.25	556.875	555.625	556.75	561	560.25
C19
C20	533.25	534.75	535.5	534.625	534.875	536.875	533	532.875	537.875	541.125	534.5	536.625	536.125	537.125	532.75	533.375	535	527.875	532.25	535.875	536	532.75	534.125	538.125	535.75	535.75	531.625	537.5	532.125	533	540.875	539.375
C21
C22
C23
C24
D01
D02	617.75	616.875	625.25	625.5	621	627.875	625.75	625.875	627	625.75	618	620.75	627.375	619.875	626.375	625.75	620	624.5	625.25	625.25	620	623.625	624.625	622.5	618.75	625.125	626.75	625	622.875	629	626.5	623.625
D03	535.125	528.625	533.375	534.25	531.625	539.5	531.25	538	527.875	536.75	530.875	531.5	535	533.125	540	537.875	533.375	532.375	533	531.75	528.375	527	533.625	532.125	534.625	533.25	532.875	536.625	536.875	531.375	531	531.5
D04
D05	612.875	607.625	606.625	612.25	614.5	611.125	607.5	607.75	607.875	615	608.25	606.5	608.625	614.125	609.875	611.625	608.75	608.875	607.5	614.25	608.25	607.125	609.125	605	604.875	611.125	613.875	611.25	609.375	614.875	610.625	613.625
D06	634.875	637.125	640.875	641.25	642.25	637.875	639.375	636.375	642	642.5	640.75	637.75	641	642.875	636.375	644	638.375	643.25	641.875	643	636.625	636.75	640	635.25	634.125	634.75	640	636.625	640.375	638.25	641.625	641.875
D07
D08	527.25	519.375	521.875	520.625	526	527.625	525.75	521.375	532.5	522.75	526	524.625	529.125	523	525.75	529.25	527.625	522.875	520.5	530.125	531.125	526.875	522.75	521.75	524.875	517.375	528.5	532.375	525.75	529.25	521.625	523.875
D09	619.5	627.875	623.5	617.375	628.75	630	623	618.375	621.75	623.625	626	625.125	623.875	616.375	624.375	628	623.875	621.625	620.125	619.125	625.875	623	622	621	621.5	624.375	624.75	618.125	618	621.5	618.875	624.25
D10
D11	489.25	486.125	489	488.125	490.375	494.625	483.875	489.875	485.75	487.5	486	485.375	485	487.875	489.5	486.875	488.875	487.125	481.25	487.25	487.375	487.125	488.875	484.625	485.375	486	483	490	483.25	485.375	487.875	485.625
D12	528.5	530.25	531.75	529	527.375	523.125	528.625	534.5	530.875	526.625	535.625	529.5	530.75	528.125	529.5	527.25	530.375	529.375	532	527.875	529.25	523.875	526.875	530.125	530.625	531	529.875	528.875	528.25	533.5	534.25	531
D13
D14
D15	586.375	588.625	585.75	582.375	588.125	586.375	587	583.875	586.25	588.75	586.375	589.625	591.75	587	596	590.75	583.125	587	591.125	584.375	590	587.5	588.25	591.75	586.125	583.25	591.875	586.625	588.625	584.875	589.875	590.125
D16
D17	534.125	535	539.25	541.25	540.625	536.25	534.75	535.875	539	542.25	536.375	535.875	542.875	542.875	539.875	540.625	536.5	538	538.375	538.75	540.875	542.625	540	537	539.875	538.25	539.125	533.25	541.375	537.75	537.625	541.125
D18	542.125	541.125	548.875	544.125	546.375	542	543.5	544.625	547.625	544.5	542.375	549	550.875	546.875	548.875	549.25	546.5	543.25	547.625	539.875	548.375	544.875	549.5	551.75	545.125	543.375	546.375	539.75	548.25	545	548.875	547.875
D19	551.375	548.25	547.875	551.25	554.625	549.625	544.125	553	555.625	551.375	546.625	555.75	547.625	553.75	553.25	551.625	556.25	561.125	556	549.625	557.75	551.5	553	554.625	551.25	547.625	553.5	555.625	553.5	548.25	554.875	552.75
D20
D21
D22
D23
D24
E01
E02
E03
E04
E05	634.75	638.375	636.875	645.375	638	644.75	635	635	639.625	640.125	637.25	636.125	642	639.25	639.5	637.25	637.5	642.875	634	637.75	633	636.375	643.875	637.625	640.5	638.25	631.5	638.125	638.25	637	641.625	638
E06	593.75	588.625	589.375	581.875	590.25	587.625	590.625	581.375	584.5	588.375	581.75	592.875	587	593.25	587.5	591.25	593	586.5	589.5	593	587.875	587.875	590.5	591.375	590.375	588.875	591.75	594.375	589.5	590.75	590	586.75
E07
E08
E09
E10	543.875	543.625	546.625	542.875	549.25	538.75	534	540	540.625	540.625	547.125	544.375	538.125	538.125	540.625	544.125	542.25	546	542.875	541.125	544.375	544.75	535.875	537.5	536.375	543.5	542.625	540.25	542.25	541.875	538.625	536.375
E11
E12	546	548	554.875	552	545.875	551.875	548.125	546	543.25	547.625	547.875	548.25	545.75	545.125	551.125	546.875	546.875	548.375	544.5	553.625	546.375	548.625	546.75	546.625	552.75	550.875	548.25	547.5	556	551.5	548.875	551.5
E13
E14	525.25	525.125	525.375	517.25	522.5	519.375	525.75	523.75	524.125	524	528	518.375	521.125	526.625	521.625	523.25	527.125	528.375	515.875	523.625	527.375	528.5	529.75	522.125	529.625	527	521.875	525.5	526.75	522.25	527	527.375
E15	513.25	513.375	515.75	509.75	518.5	512.5	508.125	509.25	511.625	510.125	514	513	515.125	514.25	509.125	510.375	517.625	510.625	513	515.25	516.125	519.25	512.75	511.25	520.125	512.625	516.875	515.375	515	517.125	512.625	510.625
E16	587.875	592.625	592.25	597.5	602.25	594.125	600.25	604.5	600.25	597.125	597.125	600.625	594.625	595	598.25	604.75	600.375	597.25	602.75	598.625	595.125	600.25	601.125	595.125	596.75	596.625	607	599.125	600.125	602.625	601.625	596.125
E17	587.75	582.75	582.875	592.125	584.875	588.625	579.875	586.125	587.125	580.25	586.875	591.375	586.625	584.5	581.25	580.375	587.625	589	585.125	585	586.75	581.5	583.75	581.5	581.375	589	592.875	586.875	584.5	584.5	586.375	588.125
E18
E19	562.5	569.875	565.125	561.875	566.375	563.625	564.375	567.25	567.125	573.125	565	569.25	568.125	565.875	573.25	567.125	567.375	566.5	562.625	568.25	566.25	568.375	560.625	561	568	568	565	568	568.875	565.375	566.375	570.625
E20	544.375	549.875	552.625	551	551.25	547	545	552.625	551.125	551.375	551.125	550.625	546.875	550.875	544.625	550.75	551.625	551	546.375	550.375	549.875	554.625	551.75	550	546.5	552.125	549.625	549.625	551.375	545.125	550.375	544.875
E21	581.75	587	586.5	590.875	586.375	589.875	587.375	584.875	589.875	586.625	593.5	588.5	582.75	587.75	588.125	590	585.375	586.625	586.5	585.875	588.75	585.5	585.625	586.5	592.625	591.125	589.75	588.375	591.375	587.25	586.75	587.375
E22	567.875	569.5	569.625	571.375	563.25	569.25	568.625	572.125	573.25	568.625	573.25	574	568.875	574.625	572.5	577.25	574.25	576	572	572.875	576.375	567.375	575.5	576.125	576.375	566.125	571.125	570.5	572.125	575.125	569.625	572.125
E23
E24
F01
F02
F03
F04
F05	636.625	639.125	640.625	634.625	637.25	632.5	640.375	640	643.25	641.875	635	644.25	638.25	636	635.25	641.625	639.125	641.875	641.625	638.625	641.5	643.375	640.5	635.375	645.125	639.875	635.375	638.625	636.5	643.125	634.5	640.75
F06
F07
F08
F09	552.875	562.875	558.875	557.375	556.125	556.875	557.25	557	565.25	552	559.875	558.25	557.5	556.125	550	557.75	552.875	556.75	559.25	562.875	555	558.5	554.625	553.625	560.5	564.125	559.125	566.25	558.25	561.75	553.625	558.625
F10	543.625	541.875	545	542	545.375	540.75	540.5	538.5	538.625	536.75	534.75	543.5	538.5	545.875	538	539.125	542.375	542.5	546.375	535.375	543	536.125	540	539	547.875	541.875	542.375	541.5	539.875	545.5	535.875	540.625
F11
F12	502.125	509.125	505.375	509.5	508.125	504.125	503.875	501.5	506.5	500.875	507.625	504.25	507.5	509	506.875	508.875	505.75	505.125	504.75	505.5	507.125	502.875	507	506.625	513.75	505.5	507	503.125	505.625	508.5	505.125	504.875
F13	520	531.125	524.5	528	528.125	531.625	524.5	525.25	525.375	528.375	530.375	529.75	528	525.625	525	522.5	525.75	529.25	529.625	528.125	527.25	527.875	523.75	526.125	527.75	530.75	531.875	529.875	528.625	529.375	527	527.875
F14	631	639.875	633.75	635.125	634.125	632.5	635.875	628.75	629.125	635.375	629.75	634	631.625	635.5	634.375	639.875	627.125	639.375	638.75	638.25	638.375	632.75	633.375	634	636	636.625	634.625	636.375	636.375	637.375	636.25	631.125
F15	550	547.25	546.625	551.625	543.125	552.125	547.875	541.625	546.625	554.25	554.625	542.875	549.375	546.25	550.375	545.25	547	549	546	550.75	549.75	551.625	551	555.75	557.5	554.75	549.75	546.625	555.125	553.375	558.75	556.25
F16
F17	545.125	543.625	546.375	542.875	539.875	538.375	543.25	546	544.5	546.75	545.75	549.625	546.375	550.5	541.875	543.625	545	541.25	543.375	548.375	542.75	546	544.375	549.25	547.125	544.25	544	548	544.375	544.5	542.125	546.25
F18
F19
F20	549.375	555.625	551.125	552.5	549.125	549	547.625	550.625	551.5	552.125	552.875	554.75	550.625	552.875	552.75	558	553.25	551	551.375	552.125	550.75	550.25	553.875	549.75	551.125	547.625	548.25	553.5	548	549.125	555.75	552
F21
F22	557.625	559.5	561.375	559.5	561.5	559.25	559.125	565	564.125	558.875	561	565.875	561.25	566.25	562.625	561.125	561	561.875	556.75	560.25	556.625	563.25	568.375	564.375	565	556.75	563.625	563.625	560.375	563	555	561.75
F23
F24
G01	565.5	561	565.25	568	562	568.25	568	567.25	563.5	569.75	558.375	566.125	564.375	565.875	565.375	568.5	566.75	565.5	565.5	567	569	563.75	569.625	565.75	559.25	566	563.875	568.625	561.625	568.875	565.375	564.75
G02	550.875	555.75	558	554.375	550.875	555.625	552.125	557.375	553.75	551.375	557.125	551.125	557.25	552.5	554.625	550.875	553.625	555.125	555.375	559.375	553.125	551.5	552.25	554.5	551.125	558	554	552.625	551	556.625	557	555
G03	576.875	567	573.75	565.875	576.25	571.25	576.25	572.5	573.875	579	575	570.625	574.625	579.375	573.375	572.875	579.5	577.75	578	575.25	574.75	574.75	569.75	575	568.875	570.25	574.75	576.5	572	574.625	569.625	575.875
G04
G05
G06	574.375	570.25	573.375	569.875	568.5	566.125	567.75	573.25	571.25	569.375	571.625	569.625	573.875	571.875	578.625	568.375	570.375	574.375	569.75	571.25	571.25	570.75	569.875	570.375	573	572.25	565.875	569.625	574.25	569.75	573.875	571.625
G07	668.375	666.125	661.75	671	670.5	668.25	669.875	669.75	672.5	675.75	667.625	669.875	667.625	663.625	659.875	667	662.875	665.625	670.125	664.375	670.125	672.75	662.625	670.375	671.5	671.75	666.75	662.625	667.125	669.625	668.875	673.5
G08
G09	622	627.625	629.5	631.625	631.375	619.875	624.25	622.375	627.75	627.75	619.75	622.625	626.125	626.125	629.625	625.875	622.125	625.875	627.875	624.625	622.75	631.375	626.5	627.625	629	626.375	627.375	627.75	628.5	625.875	625.625	625.125
G10
G11
G12
G13	652.75	662.375	648.875	652	666.125	656	660.5	655.75	659.5	655.5	656.5	661.625	656.875	653.375	654.5	656.75	660.5	660.75	657.5	656	651.625	656	657.5	657.75	651.25	658.25	664.5	662.625	660.125	655.25	654.375	659.125
G14
G15	547.625	545.25	544.375	544.875	540.25	549.375	549.875	547.5	547	547.25	546	550	546.5	550.125	551.75	550.625	539.5	549.125	543.875	543.125	546.875	548	546	552.25	549.125	542	550.625	546.125	550.25	547	548.125	551
G16	537.25	533.375	533.875	541.25	541.875	536.75	537.25	539.375	534.375	539.625	542.625	537.25	539.375	531.875	540.125	541.375	531.5	542.625	537.375	536	541.25	538.375	538	540.5	541.125	533.375	535.875	541.875	541	536.75	535.875	529.25
G17
G18	543.75	541.5	541.5	539.625	542.75	546.25	547.5	543.25	542.25	545.25	539.5	543.125	540.5	537.375	543.625	541.125	543.375	538.25	539.875	539	536.875	540.75	543.5	545.25	544.125	544.625	541.75	543.875	540.25	541.5	541.5	541.125
G19	570.25	572.625	569.375	568.875	566.875	567	570.625	570.75	567.375	567.875	564.75	567.625	569.625	569.625	565.75	564.625	568.5	568.375	566.125	571.25	570.625	564.25	564.875	564.25	569.5	569.875	569.125	560.75	569	570.5	571.125	565.625
G20
G21
G22
G23
G24
H01	548.75	550.5	548	551.375	551.875	546.75	557.75	550.125	552.625	552.625	555.75	552.125	549.125	547.125	545.75	549.875	554.125	550.75	547.875	552.25	550.25	553.375	554.375	553.875	554.875	556.25	553.875	553.75	549.375	556.375	553.125	550.25
H02	552.25	550.625	553.375	554.5	553.375	541.5	557.125	558.875	561.25	554	556.875	548.75	556.625	556	552.875	550.5	551.625	549.125	550.75	557.125	550.75	548	554	559.125	550.375	552.75	555.5	554.75	554.625	555.625	554.625	550.5
H03	567.875	565.375	568.375	570.125	570.75	573.25	571.25	569.75	563.75	563.875	569.375	572.75	571	568.875	565	562.75	570	571.375	577.875	573	569.125	568.375	568.125	566.75	570	572.375	568	570.5	576.625	569.125	568.875	567
H04
H05
H06	536	531.5	530.875	534.625	535.125	538	534.25	536	531.625	533.875	536.25	533.375	528	533.25	533.375	536.125	532.625	532.375	532.875	530.75	529.75	532.625	533.375	533.125	530.125	537.25	532.125	536.5	537	534.25	533.5	530.125
H07	421.125	425.75	423	423	419.625	421.5	420.375	423.125	422.875	427.125	421.125	419.875	422.75	422.125	424.375	424.375	424.25	431.875	422.125	427.125	421.75	421.125	424.875	418.125	425.75	423.5	426.25	426	421.125	422.5	424	422
H08	535.25	536.375	537.625	545.125	539.875	540.5	543.25	537.125	540.875	543.625	540	535.75	534.75	536.875	541.625	539	538.125	540.25	534.75	538	541	541.125	539.875	539.625	538.625	541	537.875	539.25	542.25	538	544.625	540.75
H09
H10	505.125	507.875	503.375	519.25	507.625	512.25	507.75	510.5	510.5	509	512	510.5	511.5	509	508	513.125	511.125	513.375	510.75	511.375	513.25	512.625	511	511.375	513.75	510.5	509.875	517.5	507.5	512.375	514.125	515.625
H11	518.75	521.75	526.75	519.875	518.625	517.5	518.75	522.875	520.25	517	517.5	522.125	518.375	518.5	515.25	513.875	514.875	517.125	516.125	520.125	515.125	520.375	518.125	520.375	519.125	515.875	518.625	517.75	520.25	514.375	519	522
H12	538.125	545.5	538.875	542.125	537.125	542.625	542.375	544.75	534.75	543.75	546.25	542.125	545.25	539.5	546.125	541.375	540	539.25	547	541.875	541.5	548.25	544.75	544.75	541.5	544	536.75	548	542	541	541.875	546.375
H13	548.125	546.125	551	552.625	542.625	551.75	548.625	546.375	548.25	551.75	554.5	552.625	554	546.75	545.25	546.75	548.875	551.5	551.5	551.625	553.625	543.375	546.625	548.5	544.375	550.5	550.875	550	544.5	549	552.75	553.875
H14
H15
H16	536.125	524.75	541.125	531.75	531.25	537.625	535.5	539.125	531.5	536.5	536.25	535.25	531.375	538.5	539.875	535.125	532.75	532.375	528.75	533.25	539	531.25	537.375	535.5	535.625	533.125	538.5	535.125	539.5	536.5	537.5	540.625
H17
H18	509.5	518.375	514.875	507.375	515	509	510	515.125	516.125	511.75	512.25	513.5	505.75	518	513.75	521	515.375	509.25	508.5	513	511.875	517.75	513.75	517.5	515.625	511.5	516.5	520.375	512.25	517.125	507.375	515
H19	543.75	538	539.25	541.25	541.25	543	542.75	541.25	538.625	537.5	534.375	540.125	537.375	530.75	536.375	536.375	537.875	539.625	540.875	538.375	539.125	535.75	538.375	542.375	530.375	540.375	544.25	537.375	539.75	535.375	541.375	537.875
H20	549.875	546.25	546	545	543.125	551.625	548.75	553.375	543.25	551.75	552.375	547	548.5	552.125	557.125	551.625	547.75	545.25	547.375	549.5	547.75	548.75	549	551	548.5	552.25	551.625	549.25	547.875	546.625	545.625	547
H21	562.125	560.375	560.25	565	574.25	565.5	566.75	567	564.625	565.875	569.75	563.375	566	565	563.25	564.5	562.875	562.625	571.625	563.625	564.75	562.25	571.125	559.75	567.625	569.125	565.25	562.75	556.75	560.875	563.75	563.625
H22
H23
H24
I01
I02
I03	487.875	485.875	488.125	491.625	490.5	489.5	493.25	490.625	493.125	491	495	490.75	486.25	492.25	487.25	480.75	484.875	486.875	489.75	489.625	488.5	489	490.375	486.375	486.25	497.5	486.25	492.125	493.25	492.75	488.5	490.375
I04	532.375	527.25	527	531.75	526.75	526.25	527.125	530.875	525.25	527.875	527.5	527.75	526.375	517.25	532.625	519.875	532.75	528.875	526.625	528.125	529.375	527.875	522.75	530.375	525.5	533.125	529.25	524.375	528	529.5	529.375	528.25
I05	538.625	537.375	541.75	537.875	537.5	535.5	537.625	536	537.375	536.5	536.75	532.25	534.25	534.25	538.5	538.5	533.25	532.875	541.125	540.25	537.75	542.625	540.375	538.125	535.25	535	536.75	540.125	538	536.625	535.375	540.25
I06
I07	524.5	517.375	518.625	518.875	514.25	520.25	516.75	518.375	521	518.625	525.25	520.875	521.25	521	512.375	523.125	526.125	521.5	520.625	519.5	523.25	519.75	518.125	526.375	519.875	523	523.5	527.75	520.125	520.875	526.25	520.125
I08	536.5	533	540.375	532	537.25	532	528.5	535.5	532.625	534.75	531.625	532.5	538.375	525.25	531	532.75	537.25	529.625	536.875	534.75	534.625	534.375	537.875	538	537	537.125	532.25	529.75	534.875	533	531.875	537.75
I09
I10
I11	638.375	640.875	638.5	638.875	635.625	633.5	645.625	640.375	640.75	635.875	634.75	639.875	639	643	643.5	638.25	638.125	636.875	639.625	632.375	638.5	639.75	643.75	642.875	636.75	637.75	647.75	638.625	634.5	639.375	636.75	645.125
I12
I13	645.625	645.625	642.875	644.375	639.875	634.25	639	641.125	640.125	641	641.375	635.5	643.125	641.25	644.375	644.875	641.5	642.125	645.375	638	644.125	649.25	642	639.75	647.625	643.25	646.625	638.875	643.25	643	639.375	637.75
I14
I15
I16	656.25	665.875	658.5	660.5	663	660.875	663.875	669.375	657.5	660.75	660.625	658.625	659.75	663.75	660.75	660.625	665.375	659.125	662.5	656.75	663.625	667.75	664.25	664.125	660.875	658.5	660.875	661.125	661.375	660.25	661.5	658.75
I17	548.25	552.75	551	553.375	560.875	554.5	557.25	558.875	557.625	554.375	555.75	558.25	560.75	555.375	563	557.25	557.875	561	561.875	557.375	557	559.875	552.875	559.25	561.875	561.25	558.25	559	556	560.125	555.375	559.625
I18
I19
I20	516.75	524.625	526.125	518.875	521.5	513.625	518.125	520.625	520.75	513.375	517.125	524.625	525	522.5	524	522.125	521.875	523.5	520.25	521.75	523.75	522.375	520.875	525.375	522.5	523	522.125	522	517.875	519.125	525.375	513
I21
I22
I23
I24
J01
J02
J03	538.25	535.75	540.75	535.625	535.25	538.25	539.75	541.75	539.875	539.625	540.875	546.125	532	539.625	538.875	534.625	538.25	535.375	540	532.75	540.125	537.625	539.75	534.125	534.75	542.375	538.625	542.625	541	539	545.125	544.625
J04	545.75	547.625	548.5	551.5	549.625	542.875	554.25	546	549.25	544.75	547.125	547.75	552.625	544	547.375	544.5	552	546.125	552.25	549.875	548.375	550	549.375	551.25	548.5	545.25	545.875	551.625	548.125	548	549.25	542.125
J05
J06	561.875	561.875	562.25	566.375	563.125	562.75	556.75	560.5	563.375	563.75	562.625	566	563.875	560.375	562.75	561	561.375	564.625	560.875	564.875	569.875	562.125	558.875	561.875	567.25	563.375	564.5	560.875	565.875	564.125	562.125	568.75
J07	537.5	536.125	535	540	535.75	534.125	536.25	535.875	533.625	536.875	535	534.75	538.625	533.75	540	538.625	539.5	542.5	538.25	533.5	535.875	539	533.125	539.25	541.5	535.5	536.5	534.875	532.75	538.5	536.375	532.625
J08	500.25	505.625	505.5	507.875	503	509.375	506.25	506.375	506	499.375	505.875	503.75	502.75	507.5	507.5	506.375	500.125	506.25	507.5	503	505.875	508.875	510.5	506.625	510.875	505.875	507.25	503.625	500.75	509.25	507.125	502.75
J09
J10	541.5	540.625	544.125	538.625	541.25	539.875	544.125	540.5	544.25	541.875	542.5	539.625	544.875	541.75	546.625	549.75	544.375	538.5	539.375	537	541.5	545	543.25	543.25	535.75	539.625	537.75	543.5	541.25	543.625	539.75	538.75
J11	496.75	495.5	499.625	497.75	500.75	500.25	500.5	494.125	496.375	493.5	499.5	497.75	498.625	499.75	493.875	498.875	500.625	500	500.75	496.75	501.375	495.875	500.75	499.375	494	501.125	495.375	500.125	492.875	499.875	501.125	497.75
J12
J13
J14
J15	557.625	558.25	562.375	556.125	558.375	561	560.75	560.625	562.5	561	562	563	562.25	559.25	560	560.375	560.375	558.125	562.375	565.875	567.75	559.75	560.875	564.25	562.5	558.25	558.125	563.25	556.75	560	558.375	557.25
J16	537.625	541.375	545.125	542.875	544	534.625	547.375	542.125	543.25	542.625	541.75	545.5	544.375	539	538.625	540.5	535.125	542.875	542	542.875	539.5	545.25	537.125	543.875	543.25	545.75	536.625	543.625	541.625	540.5	539.75	542
J17	656.375	652.125	660	663.5	661.875	656	658.75	660.25	666.25	664.5	654.75	653	653	651.125	650.25	653.375	656	657	661	656.125	659.375	660.375	651.25	665.125	661	653.625	661.5	659.875	658.25	660.875	656.625	654.5
J18
J19	533.125	526.875	531.625	533	529.75	540.875	532.375	529.125	532.375	534.875	534.25	533.25	539	534	530.5	537.5	532.125	533.5	533.375	531.375	532.875	534.875	531.625	530.625	532.375	539.125	536.25	533.625	534.625	534.125	531.375	540.125
J20
J21
J22
J23
J24
K01
K02
K03	553.75	552.75	548.5	557.125	555.75	549	551.75	559	553.5	558.5	553.875	552.75	553.125	553.875	555.375	553	553.75	557.25	548.875	559.5	553.625	550.625	552.875	552.5	552.75	554.125	550	555.75	549.5	550.5	549.5	552.125
K04	543.375	540.375	548.5	542.75	543.75	541	539.75	543.75	548.125	545.25	544.75	540.875	546.25	545.875	546.125	540.125	540.875	541.5	535.875	541.875	541.375	537.375	536.25	536.875	532.625	537.25	538.625	538.25	539.75	535.625	540.5	536.875
K05	558.875	550.75	552	543.125	549.375	552.625	551.875	552	549.625	552.25	553.375	552	548.875	553.875	549.375	559.25	547.875	550.625	551.75	550.5	552.5	553.5	549.625	552.125	551.875	552.75	550.75	556.5	546.375	551.375	548.625	554.125
K06
K07	549.5	547.125	548.375	548.75	550.5	553.625	550.5	554.5	547.125	553.375	548.625	552.875	552	547	550.5	547.125	547.875	550.75	542.375	554.5	549.625	545.75	549.25	548	551.875	554.5	544.125	549.875	546.625	548.125	554.375	549.25
K08
K09	550.875	562.75	548.75	553.625	555.125	551.375	553.75	554.125	556.125	551.625	552.875	545.125	550.25	550	555.5	553.875	554.125	552.75	549.5	559	553.375	558.125	549.375	551.875	554.25	553.375	553.375	553.875	552.75	550.125	553.125	546.625
K10	481.75	473.75	475.5	476.875	478.75	477.375	481	478.375	475.375	476.375	475.625	471.75	477.375	475.125	477.125	479.75	479.25	474	481.375	477.75	481.625	479.875	482.75	479.625	473.125	476	479.75	478	484.625	479.5	477.75	476
K11
K12
K13
K14
K15	509.25	511.25	508.375	511.5	510.625	511.75	510.75	508	507.875	513.375	515.5	508.5	510.875	512.25	509.375	512.75	512.875	517.5	511	511.375	513.625	518.375	511.625	505.875	513	507.25	514.25	512.125	511	514.875	509.125	508.875
K16	489.375	491.5	485.75	487.875	488.75	491.375	490.75	491.875	492.25	491.875	489.625	491.5	491.125	491.5	489.625	492	486.625	490.625	488.75	489.75	493.125	489.625	494.875	490.875	489.375	490.25	496.5	488.375	496.625	491.25	492	493.375
K17
K18	491.25	487.75	489.125	484.75	489.375	484.375	486.625	490.5	485.875	490.125	482.75	486.375	486.875	485.5	492.375	494	488.125	489.125	492.25	482.25	490.875	495.125	489.375	487.25	489.125	492.25	489.25	488.375	487.625	493.25	487.625	484.5
K19	557.25	557.875	560.375	554.625	559.625	557.875	558.125	562	559.875	561	558.5	557.75	553.875	560.375	550.875	561.75	555.25	560.75	560.375	561.25	558.625	564.5	559.625	558.75	553.5	560.125	562.5	560.375	555.75	555.375	563	562.75
K20	551.375	565.375	557.75	558.5	554.875	550.875	556.625	555.125	558.625	558.75	549.25	554.875	558.25	557.875	558	559.625	556.125	555.875	568.5	554.375	555.625	417.625	436.25	482.625	595.875	589.375	596.5	545	593.75	601.625	615	614
K21
K22
K23
K24
L01	649.625	654.75	653	650	656.125	647.75	651.375	651.375	655.5	649	654.375	651.625	650.125	651.875	647.5	652.5	655.875	657.75	652.5	649.125	659.125	652.875	647.25	654.25	652.625	656.625	653.625	640.625	653.125	654.25	654.5	644
L02
L03
L04
L05	484.5	487.875	486	482.125	491.25	484.375	482.75	483.375	493.5	488.5	486.25	485.75	490.25	485.875	486	484.25	488.875	488.375	492.625	487.625	492.125	492.5	489.25	481.625	484.125	481.25	487.5	481.25	493.5	490.375	482.5	491.125
L06
L07
L08	531	538.25	532.125	532	538.125	536.875	532.75	529.5	528.375	531.625	536.25	535.125	531.375	535	533	534.125	531.25	535.125	529.375	534.625	528.25	533.5	535.5	534.125	526.75	534.25	532.5	539.75	532.25	528.75	533.625	530.5
L09	632.375	636.625	635	633	638.5	627.5	635.25	636.5	634.625	632.75	639.375	642.375	631.625	628.5	639.5	630.5	638.25	633.625	637.375	639.25	636	641.625	634.375	633.25	634.625	634.375	635	635	637.5	631	639	632.875
L10
L11
L12
L13
L14
L15
L16
L17
L18	544.625	547.5	545.25	541.375	541.875	543.375	540.25	548.125	544.875	538.875	550.5	540.875	539.625	550.625	546.5	547.625	541.125	547.375	547.5	546.75	547.125	548.25	545.25	542.375	549.5	553.25	546.875	542.625	544	547.25	548.75	548.375
L19	509	510.625	506.625	512.25	510.5	510.125	510.625	507.125	512.25	510	508.75	510.375	508.25	507.875	509.75	511.75	513.125	511.25	510.125	513.5	509.875	506.875	510.25	508.5	504.875	509	507.625	516.5	511.375	510.375	505.875	510.375
L20
L21
L22	698.25	697.375	692.625	694.75	701	696	698	698.25	700.125	694	694.5	695.625	696.5	692.625	699.375	696.125	700.75	693.875	701.875	696	690	693.875	702.625	691.625	693.125	699.5	697.875	694.125	697.125	699.375	697.375	697
L23
L24
M01
M02
M03
M04
M05
M06	556.375	559.375	560.75	556.875	561.375	563	558	559.625	556.625	559.625	554.25	557.125	559.625	556.5	560.375	556.75	557.875	557.125	559.25	556.125	564.5	554	556.625	559.375	558.125	561.875	555.75	563.125	559.375	553.5	556.625	554.625
M07	613.875	615.375	618.375	609.75	612.875	609	610.5	611.25	615.75	614.25	607.625	610.625	610.75	612.625	612.75	614.75	610.25	609.625	611.25	610.125	614.25	611.5	613.5	612.875	614.75	614.875	615.75	616.5	612.25	608.5	601.875	612
M08	555.125	554.25	549.375	548.125	553.375	547.875	547.375	552.125	553.125	550.5	546	548.25	547.125	555.625	550.125	550.125	548.25	550.625	552.125	552	557.25	551.875	558	556.5	557.375	555.375	555.25	553.5	552.875	554.625	548.25	551.25
M09
M10	532.5	524.75	534.625	529.625	534.375	530.875	532.75	530.875	528	532.375	531.75	530.25	524.625	533.25	526.125	531.75	533.625	528.5	531.125	524.375	534.5	527.25	532.125	532.125	529.875	528.75	524.875	534.375	527.125	528.875	530.125	530.625
M11
M12	550.375	556.25	547.875	550.375	551.375	551.25	557.875	543.625	550.875	549.25	547.75	553.125	550.25	554.75	549.75	553.875	551.375	552.875	552.75	552.625	550.75	552	550.25	559.75	551.375	552.5	553.5	551.625	549.75	556.5	546.125	552.875
M13
M14
M15	629.125	628.75	627.125	628.75	631	624.375	626.875	626	628.25	630.125	630.5	634	631.125	630.875	627.75	629.5	628.25	630.875	632.75	631.75	631.75	628.375	633.125	632.625	640.5	633.5	629.5	631.625	635.375	633.5	627	633
M16	530.5	535.125	527	525.75	531.5	531.375	529.5	530.125	533.625	529	531.25	532.125	529.25	535.5	532.5	532.25	535.375	529.875	534.375	534.875	539.125	535.375	534.25	531.375	530.125	542.25	533.375	527	537.125	534.375	534	530.625
M17
M18
M19	547.125	537.75	533.875	543.125	542	544.375	535.875	542.75	539	540.25	539.625	542.875	540.375	545	544.625	541	552.375	538.625	537.75	547.625	542	538.625	546.875	541	540.875	541.5	540.625	542.625	540.875	542.75	539.625	544.125
M20
M21
M22
M23
M24
N01	480.5	476.25	482.25	483.375	478.5	480.875	480.375	481.25	482.625	483.25	476.5	482.375	481.5	483.5	483	486.75	482.875	485.875	481.625	486.125	483.625	484.625	484.625	478.875	485	482.75	479.875	481.625	485.625	483	484.375	481.125
N02	508.375	520.625	512.5	518.5	521.875	518.125	515.625	515.25	518.875	519.25	520	522.125	519.75	519	515.875	520.75	514.625	520.125	516	516.25	515.375	519.25	514.375	521.625	519	519.125	518.25	515.5	520.5	518	517	523.125
N03
N04
N05
N06	560.625	560.5	565.625	567.375	559.625	557.625	557.5	565.25	565.75	558	555.5	567.25	556.75	570.375	564.625	559.5	565.875	558	560.5	556	557.875	564.875	552.75	565.375	562.5	565	567.375	559	560.75	566.125	563.125	554.25
N07	536.625	540	546.625	544	540	541.375	543	542.25	546	542	540.125	544.75	544.875	541.125	539	539	540.375	542	544.125	551.625	543.625	539.75	545.375	544.625	549.125	541.5	543.25	547.375	546.5	545.75	546.25	540.5
N08	472.25	473.5	471	470.875	471.375	475.5	472.625	474	472.625	473.75	473.5	476.25	474.5	476.75	474.5	468.5	467.875	478.5	472.75	478.25	475.125	474.625	472.875	469.375	474.625	476.5	472	472.375	477.375	472.5	470.875	479.625
N09
N10	545.5	548.25	554	553.125	552.125	551.125	550.75	554.125	552.625	549.5	550	551.25	549.75	551.75	545.25	549.5	553.125	543.75	555	549.875	553	550.625	548.875	557.625	553.5	555.875	553	551.25	552.875	558	548.875	556.375
N11	509.625	506.5	508.875	504.25	512.625	506.625	506.125	512	514.25	509.5	510.375	503.75	505.25	513.875	505	507	512.875	503.625	509.75	507.875	506.875	505.875	515	512.625	514.625	513	506.5	512.25	512.875	507.625	510.625	506.375
N12
N13	524.5	522.25	525.375	517	523	517.875	523.25	519.875	529.375	520.5	520.375	525	526	518	523.875	520.25	518.875	516.25	517.875	519.375	514.5	512.5	516.125	520.125	520.5	523.375	524	526	524	527	521.75	519.625
N14
N15
N16
N17
N18
N19
N20
N21	563.625	573.875	572.875	571	569.5	566.625	571.625	572	570.125	566.75	569	570.625	568.375	565.125	565.625	571.875	572.75	565.75	568.875	574.25	562	564.125	569.125	573.5	573.25	571	567.75	571.375	569.25	567.625	576.375	574.25
N22
N23
N24
O01	545.125	542.625	551	543	545	541.375	546.75	545.75	548.25	543.375	544.5	546.375	545	547.125	544.625	538.5	545.375	545.5	547	542.875	544.25	547.875	553.375	547.625	541.125	547.375	546.625	542.25	548.375	539	545.375	549.375
O02
O03
O04	542.375	541.75	545.625	548	552.25	540.625	546.5	544.75	543.375	546	545	547	547.375	543.875	545.25	549	545.75	549.375	546.375	544.625	545.125	545.875	544.5	542.75	551.5	542	543.625	544.125	545.625	546	545.875	547.625
O05	555.375	550.5	549	558.625	549.875	546.25	553.75	548.125	548.5	553	551.125	553	550.25	551.25	551	549.125	549	548.5	550.375	546.875	547.5	554	551.25	549.875	554.25	555.75	548.625	547.375	557.25	555.625	547.75	548.5
O06	531	532.5	530.125	534	530.75	532	531.25	527.625	529.375	525.25	533	535.125	535.875	534.125	531.5	536	531.125	531.5	530.75	529.375	528.75	532.5	530.875	529.375	535.5	528.375	528.5	530.125	534.875	529.125	530.375	525.875
O07
O08	568.875	563.75	556.25	563.375	562.5	569	561.625	559.125	562.125	563.75	561.125	564.5	563.75	568.625	564.5	562.125	565.375	555	567.125	560.5	561.375	568.625	567.75	564.5	556.625	561.375	563.25	564.25	562.375	563.75	563.125	562.375
O09
O10
O11
O12
O13
O14
O15	548.875	543	551	548.125	544.25	548.25	547.25	546.125	552.375	549.875	549	546.125	545.875	546.875	550.5	540.375	544.625	544.125	552	546.75	552	551.25	546.75	553.875	546.25	550	547	548	547.5	551.375	550.25	545.5
O16
O17	552.25	558.125	555.625	553.375	552.125	553	547.125	554.875	553.375	556.75	556.25	556.875	549.25	552.5	557.75	556.125	554.5	553.875	555	552	552.875	551.375	554	551.75	555.75	560.5	550.75	555.25	558.625	550.875	555.5	556
O18	556.875	554.375	560.5	561.875	557.75	558.125	558.5	554	558.25	558.25	558.375	553.25	558.5	557.5	556.625	560.5	555.625	556.875	560.5	562.5	557.375	553.25	557.125	558.5	557.75	552.25	556.875	558.625	559.875	561	560.375	553.125
O19	545.125	545.625	544.5	548.25	548	543.875	544.75	548.375	543.75	545.375	541.125	548.125	546	543.625	546.625	546.75	546.75	542.25	547.75	544	544.5	541.75	545	547.25	543.125	544.5	545.625	540.625	542.5	547.125	545.625	549.5
O20	559.5	564.625	557.625	558	562.125	559.5	569.5	557.625	561.5	558.25	551.625	557	558.625	558.75	560.625	558	560.875	561.25	563.625	559.25	556.5	558.875	566.5	566.75	563.75	556.75	559.125	562.125	558.25	557.75	564.375	559.75
O21	588.625	585.75	587.375	589.625	590.5	589	590.625	589.875	592.25	584.25	586.875	582.5	591.875	589.375	591.125	591.5	592.5	589.125	588.75	588.75	588.875	597	589.875	590.875	585.625	587.75	589	588.875	587.25	592.375	587.25	588
O22
O23
O24
P01	569.875	570.375	564.625	571.125	568.75	569	574.25	567.625	572.125	572.875	562.875	564	565	570.875	565.5	576.25	567.625	574.625	573.875	576.25	566.5	565.875	572.75	575	571.625	568.75	567.5	574.25	574	572.125	568.75	569.625
P02
P03
P04	531	529.875	518.75	521.25	522	527.75	531.25	532.75	527.625	527.25	525.875	524.125	531.5	527.625	528.375	529	527	524.125	530.375	526.75	524.375	534.125	524.125	525.5	530.125	521.875	531.5	527.375	528.125	531	528	527.625
P05
P06	542.25	544.25	542.875	547.375	553.125	548.875	543.5	545.625	544.75	542.625	550.125	546.125	545.875	545.75	546.625	546.875	547	551.25	549.75	552.125	551.375	548.125	548.625	543.25	551.375	544.875	541.375	551.875	547.625	542.375	548.125	545.25
P07	517.75	517.25	512.625	514.375	519.5	515.625	520.5	520.625	517	517.25	517.25	524.25	518.75	516.625	517	521.5	514.75	515	519.625	519.875	516.875	521.875	520.5	520.375	515.125	520.5	514.5	509.375	520.375	514.375	518.75	520.25
P08	436.875	433.875	438.375	437.25	442.375	440.75	436.375	434.75	434.125	440.75	440.375	437.375	437	436.875	439	435.25	436.75	435.25	435.875	434.25	434.125	439.125	441.25	437.125	445.25	433.625	438.5	443.375	442.25	439.625	439.5	438.125
P09	666	670.625	670.125	668.375	677.625	665.625	664	672.75	673.25	668.375	660.875	665.125	669.75	671.375	666.25	665	672.375	671.5	671.875	671.125	675.25	668.5	669	672	669.75	670.125	672	674.125	671.875	668.125	673.125	673.5
P10	510.375	510	510.25	509.625	511.375	507.25	507	512.75	509.875	510.25	514.25	509	516.125	509.25	515.75	508.375	515.125	506.75	500.875	509.625	510.5	507.25	506.5	512	509.125	502.875	510.75	508.5	509	509.625	510.375	507.375
P11
P12
P13	553.25	555.25	559.75	560.375	554.25	556.125	559.625	556.875	558.625	556.625	556.875	560.625	555.625	559.125	554.25	559.5	561.375	556.125	555.75	559.25	558.875	553.375	555.25	554.375	558	559.875	553.5	557.25	559.625	555.5	560.5	558.625
P14	534.375	532.875	534.375	535.625	532.375	533.875	535.25	542.5	533.875	536.25	531.875	536.25	534.375	532	537.375	537	532.5	533.125	536.125	535.75	532.875	537.625	537.375	538.75	536.875	535.5	527.125	538.625	530.625	540.125	529.125	534.25
P15
P16	555.875	565	550.375	555	551	550.25	551.375	559.75	554.5	555.625	557.5	559	558	553.5	556.625	557	555.5	560.5	562.25	562.625	554.625	560.875	559.75	558.125	557.5	559.625	554.625	562.5	560.125	556.375	555.875	562.375
P17
P18	543.375	553.5	547.125	551.375	549.375	544.75	550.375	543.875	542.625	551.625	544.625	541.875	546	548.875	543.375	542.5	549.25	545.25	544.25	543.875	550.25	545.25	545.5	539.625	544	551.375	543.625	550.625	546.5	547.25	545.875	540.25
P19	556.25	558.125	560.75	559	560.625	554	560.25	563	557.25	556.5	559.75	557.875	562.25	560.625	557.5	560.125	562.375	564.5	557	559.625	561.75	558.625	556.125	561.125	564.5	561	558.625	553.5	559.625	560.125	558.25	556.25
P20	746.875	739.25	748.875	757.25	748.625	748.75	746.5	748.25	747	748.625	739.125	748	745.25	748	746.375	746.25	747.5	753	753.125	752.375	754	750.25	750.375	743	749.125	756.5	751.25	747.5	743.375	752.625	750.375	750.5
P21
P22
P23
P24

## Sheet: DA
Measurement	Average (Show Region Statistics)
	1	2	3	4	5	6	7	8	9	10	11	12	13	14	15	16	17	18	19	20	21	22	23	24	25	26	27	28	29	30	31	32
A01	512.091	505.364	494.091	439.545	477.091	473.182	505.455	452.727	484	485.273	467.909	479.455	458	437.545	493.182	488.091	447.455	509.636	475.455	461.182	484.091	480.727	493.455	484.909	487.909	482	499.636	520	472.727	476	454.182	492.182
A02	514.923	442.923	394.154	472.923	437.692	409.692	439.846	426.462	498.462	465.231	460.615	454.308	430.231	435.462	440.308	442	430.769	471	450.692	465.538	443.154	456.077	412.462	441.538	436.385	451	475.692	448.538	455.538	419.385	458.308	411.769
A03
A04	545.333	494.667	530.333	549.5	494	510.833	511.667	478.5	514.167	533.5	620	529.167	505.5	602.333	502	541	538.5	526.833	541.167	466.167	527.333	511.833	565.167	512.167	529.333	528.833	531	508	510.833	509.667	542.5	504
A05	526.75	516.562	535.625	527.312	532.25	542.125	541.438	539.25	525	533.25	539.812	531.438	535.812	523.562	545.438	563.875	535.25	554.312	570.5	540	537.375	550.688	528.312	542.25	558.75	536.438	514.5	535.125	545.625	561.125	545.5	542.562
A06
A07
A08
A09	417.5	518.083	446.75	468.083	473.833	459.583	437.333	426.667	413.5	453.25	446.5	439.917	420.667	440.5	419.5	442.25	472.167	424.5	394.917	463.75	438.167	462.75	453.417	476.75	475	515.75	454.333	432	514.917	451.917	469.5	405.583
A10	550.923	502.846	531.077	520.923	523.923	491	506.231	510.846	494.538	534.308	518.231	537.846	480.385	521.538	509.846	538.923	528.462	491.077	541.308	528.462	493	499.846	511.231	531.769	517.692	496.462	520.692	460.231	497	505.385	529.615	517.077
A11	487.077	486	478.154	484.615	490.846	508.923	495.308	466.538	523.077	484	513.154	460.308	491.231	501.154	516	483.154	467.462	460.615	465.077	476	460.077	439.154	491.846	511.308	509.308	478.308	493.308	439	503.385	506.154	475.692	486
A12
A13	451.4	472	409.8	423.3	457.7	445.2	460.7	430.7	477.5	436.1	416.8	404.5	436.6	490.5	527.3	449.1	441.5	346.9	472.9	417.3	385.2	462.4	441.3	481.5	443.8	471.3	443.5	456.4	431.2	473	432.3	452.2
A14	458.875	429.625	458.625	441.5	481.75	434.625	449	501.25	486.375	467.5	476.375	456.875	478.125	525.125	457.625	478.25	451	534	466.5	464.5	441.75	453.5	482	470.625	457	489.375	463.5	467.625	462.25	415.875	457.875	464.125
A15
A16	510.364	514.182	472.636	520.818	520.909	551.455	477.636	526.273	535.636	574.909	530.818	471.182	510.545	515.818	530.364	498.182	537.091	516	515.636	522.636	531.273	544.455	542.545	516	502.455	529.909	509.818	540.545	477.364	527.909	544.727	530.273
A17
A18	496.875	484.375	479.5	495.75	449.875	475.375	471.25	490.5	483.125	471.125	465.5	473.625	452	476.375	488.375	495.125	504.625	470.375	471.375	495.375	466.25	472.125	491.875	463.25	481.125	487.375	459.5	481.125	478.125	452.5	478.25	458.375
A19
A20	482.143	490.714	479.857	491.429	460.857	477.714	573.714	496.429	478.857	460.429	456.857	492.286	444.286	547.286	500.429	489	579.714	481.143	493.286	481.143	492.857	487.143	489	452.571	448.143	510.429	524.143	534	492.286	501.286	500	482.143
A21
A22
A23
A24
B01
B02	464.455	428.182	470.545	455.182	469.545	465.091	452.636	444.636	467.545	481.909	468.091	471.727	479.727	443.636	464.182	470.727	430.455	455.182	480.091	491.091	468.545	477.455	481.273	463.182	486.818	457.636	460.909	464.273	475.273	475.182	460.455	447.727
B03
B04	580.889	557.222	547	553	572	569.444	565.333	584	546.889	579.778	564.222	578.889	568.889	579.222	557.556	607.778	543.222	536.222	547.889	556.111	570.333	579.333	582.778	554.444	586.333	549.222	582.222	549.444	573.333	571.333	562.889	570.222
B05	494.3	493.1	520.3	490.3	506	489.2	487.1	513.6	508.3	547.7	490.7	531.5	496.2	502.6	486.5	502.8	494.4	495	478.8	516.9	518.1	494.6	522.8	494.6	501.2	472.1	518.7	477.6	513.4	505	481.5	543.9
B06
B07	422	483.875	458.375	455.125	444.375	476.5	425.875	444	479.75	412.25	515.625	464.25	469.75	509.875	470	451.75	429.75	443.75	351.5	466.125	438.875	438.5	446.25	483	449	422	498.5	438.375	367.625	409.75	421.125	482
B08	426.75	418.083	417.583	424.25	423.167	424.833	408.5	410.167	433.25	425.25	427.833	431.833	411.667	434.333	421.417	428.75	427.75	416.083	421.333	419.583	419	442.833	434.667	437.917	425.5	418.75	426.833	420.25	412.25	441.167	421.417	426.75
B09
B10	472.25	467.125	465.938	510.062	469.875	448.375	500.312	473.062	474.625	431.312	476.562	455.688	437.375	481.812	484.125	467.25	469.312	479.188	500.375	467.312	474.75	460.688	480.125	478.25	460.938	473.938	458.25	534.375	461.5	465.562	448.375	472.25
B11
B12
B13
B14
B15	462.3	489.7	492.6	474.8	486.8	460.5	500.2	490.2	484.6	503	428.3	500.6	491.9	527.8	476.7	488.5	505.3	472.6	481.3	470.5	480.1	495.5	498.5	476.4	498.4	461.1	491.7	466.1	468	481.8	496.7	462.3
B16
B17	416.455	450.636	471.545	508.727	538.545	448.364	422.636	431.091	490.273	468.455	457.636	456.455	492.727	527	477.091	472.818	486.273	404.727	477.182	499.545	408.455	499.455	483.818	485	464.273	484.545	419.364	441	460.273	496.818	483.909	486.091
B18	345.2	335.2	407.9	436.4	354.4	417.2	391.4	435.6	402.6	413.5	455.5	429.1	445.5	445.9	389.3	421	397.4	419.5	433	394.6	435.1	395.6	419.4	395.9	404	404.2	416.3	359.4	370.5	450.9	405.5	384.4
B19
B20	540.5	551.25	547.875	541.375	498.75	528.125	514.75	570.25	620.625	562	532.5	512.125	544	519.875	510.375	529.5	538.5	530.125	531.125	560.625	518.625	535.125	543.75	561.5	584.5	555.875	533.875	546.625	552.125	541.125	517.25	572.875
B21	378.25	367.75	363.125	369	371.375	365.5	367.875	374.25	370.875	373.625	374.875	377	372.5	379.125	375.25	375.375	373	330.375	362.5	362.5	371.75	373.625	371.875	358.875	372.5	371.375	370.875	354	373.125	356.625	372.625	378.25
B22	513.929	528.429	516.071	579.071	512.143	486.143	478.929	535.429	525.429	549.929	516.786	512.429	546.5	509.571	551.071	521.929	539.143	563.357	524.643	519.643	485.071	511.214	537.429	519.357	474.143	555.214	534.571	535.786	532.929	515.286	497.714	535.5
B23
B24
C01
C02	517.727	579.545	575.818	519.273	531.818	609.636	575.636	551.545	534.636	552.091	601	543.091	543	510.727	550.545	536.909	568.273	518.636	580.273	500.909	500.182	539.909	592.636	527.455	553.545	615.727	577.455	571.545	501.273	571	595.636	527.545
C03	531.615	534.769	540.231	508.308	552.154	515.077	527.923	523.462	535	564.308	453	533.769	547.231	557.385	535.462	539.692	602.923	502.308	535.462	570.308	509.231	542.077	568.231	519.923	518.923	546.846	529.615	580.846	508.308	552.692	568	509.538
C04
C05	514.25	529.875	503	526.125	542.5	466.625	505.25	486.625	527	500.25	489	559.125	524.375	490.875	537.75	510	507.5	513.75	506.625	499.625	523.5	451.75	520.875	474	466.875	487	493.75	491.75	447.625	519.75	489.25	469.625
C06	467.625	437.5	465.5	467.375	486.75	501.375	462.5	419	487.5	483.25	481.75	423.875	492.625	485.375	508.75	482.125	507	519.375	520.125	483.25	493.75	467.25	472.25	456.75	511	439.875	479.75	454.25	488.25	480	461.25	492.375
C07
C08	456.3	461.4	467.9	460.6	473.1	465.9	461.3	460.6	461.2	458.4	465.2	462.2	464.5	439.3	462.8	485.4	440.9	460.8	419.5	461.3	433.3	462.5	462.7	463.6	462.3	462.3	465	480.5	463.2	460.9	464.2	460.6
C09
C10	428.889	446.667	456.778	425.889	434.444	396.889	448.778	473	421.667	406.778	449.667	452.889	443.111	431.667	432.778	413	468.667	444	474.222	447.444	452.222	419	469	447.667	439.222	441.667	435.667	391.222	427.444	433.222	477	445.889
C11
C12	505.143	470.714	512.857	482.571	499.857	520.429	522.857	533.429	502	511.571	527.143	518.714	437.714	484.571	480.571	501.143	467.857	501.286	509.286	492	464.143	516.429	515.857	509.143	496.429	492.714	495.714	495.714	505	471.571	510.857	489.429
C13	487.909	488	493.455	473.273	512.091	517.182	510.364	520.182	500	502.909	514.091	494.636	529.364	495.545	499.273	517.727	546.364	530.636	524	488.273	508.364	483.273	458.909	526.273	520.636	484.273	533.727	528.545	518	530.727	533.182	494.364
C14
C15	369.778	390	391	368.778	381.889	398	378.444	396.667	414.667	369.111	387.889	370.444	381.444	396.111	410.667	367.444	371.222	391.667	387.889	370.556	385.778	375.556	361.556	391.778	382.444	382.667	381.889	391.889	385.667	391.778	389.222	366.778
C16	470.571	489.714	478.143	467.429	449.143	447.143	456.429	467.429	461.286	474.571	419.857	476.714	474.143	444.571	466.571	454.714	454.143	465.857	456.714	437	452.143	468.714	466	463.286	458.857	461.429	468.571	460	477.714	464.571	460.143	470.571
C17
C18	428.167	462.917	428.917	440.667	436.583	490.417	477.167	504.75	471.833	477	514.583	476.333	513.583	420.167	515	457.25	483.417	476.583	453.083	383.667	459.583	494.667	476.25	485	469.833	453.917	520.167	478.75	461.833	464.25	429.833	507.917
C19
C20	514.583	485.333	497.833	493.75	545.083	512.5	519.917	518.833	548.417	491.917	525.25	489.167	510.583	517.583	505.25	526.833	442.333	523.583	559.75	488	513.25	517.667	533.083	513	513.167	475.25	516.25	518.833	532.583	499.583	524.583	520.083
C21
C22
C23
C24
D01
D02	462	457.889	446.667	435	485.667	435.889	433.556	394.667	455.778	415	492	448.222	437.333	433.889	452.778	448.556	500.889	446.333	462.667	386.222	429.889	472.667	434.333	415.111	399.778	377.111	447.111	453.222	409.111	445.444	466.889	451.444
D03	514.25	499.375	426.875	485.5	507.5	473	453	478.375	473.25	454.5	473.875	487	537.375	540.625	477	531.375	374.75	502.5	523.625	573	480.875	479.375	519.875	474.875	494.75	551.75	504.875	488.75	388.625	473.5	481.75	437.375
D04
D05	490.125	498.75	502.875	513.625	503	516.375	522.25	494.125	488.25	507.625	481.5	495.375	499.625	533.5	500.5	498.625	485.75	481.625	505.625	484.5	481.875	488.125	515.5	505.375	487	481.75	529.75	504.625	509.5	496.125	494.125	508.75
D06	502.375	464.875	489.125	539.125	458	482.75	460.125	541.75	471.75	488.375	467.75	495.375	529.125	504.25	467	540	528.5	467.375	464	531.875	475.625	421.625	512.875	478.375	491	451.75	452.25	487.875	464.125	429.75	470.375	502.375
D07
D08	509.2	491.2	472.2	478	475.7	527.5	481.1	456.6	525.3	471.3	513.7	553.8	531.8	479.9	537.9	482.7	499.5	495.8	498.2	552.9	525.5	498.8	515	461.9	476.2	447.5	529.7	475.6	532.2	446.2	475.5	499.5
D09	471.875	455.25	484.25	444.5	438.125	500.5	452.375	469.625	437.875	460.125	425.5	467.5	487.5	455.625	441	491.25	442	469	429.375	412.875	435.5	455.25	456.875	458.75	463.25	438.125	458.25	419.75	463.875	452.875	462.875	471.875
D10
D11	463.167	444.083	434.25	421.5	392.667	420.75	412.333	423.5	411.75	413.25	416.75	435.083	450.75	458.333	408.083	429	429.167	406.167	443.583	447.917	437	442	407.25	396	442.25	459.083	428.917	415.583	478.333	440.5	426.917	463.167
D12	491.1	497.3	461.9	496.7	473.3	499.5	408	446.9	499.4	418	433.9	466.4	495	435.2	508.9	453.2	428.1	466.4	479.3	438	497.8	482.3	502.5	480.7	484.2	464	463.4	499	467	475.5	443.1	491.1
D13
D14
D15	490.375	503.25	479.625	470.75	455.375	499.375	402.375	459.125	500.625	489.875	510.75	507	492.875	508.375	468.375	463.125	531.25	459.5	507	434.875	494.5	447	483.375	456.625	460.875	434	474.75	476.5	489.125	529.75	493	393.875
D16
D17	494.875	472.625	489.375	471.125	498.75	454.125	445.75	492	482.5	452.625	445.375	499.625	465	479.125	449.875	471.75	490.25	406	487.875	473.125	463.375	478	451.875	470.375	485.25	472	533.125	479.5	482.5	481.5	485.25	494.875
D18	545.6	520.3	559.1	537.7	536.2	496.2	533.5	523	525	554.3	532.7	561.1	505.6	526	529.6	565.8	512.7	544.7	534	524.5	534.9	503.1	535.1	535.7	535.2	534.9	532.9	535.9	526.6	546.5	544.2	531.9
D19	597.8	536.2	559.8	565.6	570.8	569.2	564.5	565.9	584.6	572.9	591.9	566.9	548.8	571.2	559.4	538.8	576.1	546.7	552.9	569.6	576.2	643.1	560.1	553.1	574.9	566.5	594.2	554.9	573.5	573.5	563.6	563.5
D20
D21
D22
D23
D24
E01
E02
E03
E04
E05	465.7	473.1	473.6	500.8	470.5	455.6	485.8	463.6	474	475.1	452.7	473.8	453.3	473.7	473.1	469.3	471.1	469.2	478.4	473.5	459	471.3	484.1	477.7	457.8	469.1	468	457.2	476.2	464.5	461.6	478.5
E06	450.556	415.889	442.556	445.222	458.222	421	449.889	449.111	452.333	454.778	455.556	433.333	403.556	445.667	465.778	459.333	453	474.333	452.333	439	453.556	454.667	444.889	459.333	437	430.333	459	459	433.222	463.889	457.667	459.889
E07
E08
E09
E10	487.444	490.333	492.222	487.444	501.889	489.889	473.889	510.333	465.778	493.889	463.667	457.333	515.111	507.222	456.111	499.889	504.556	502.222	503.333	486.111	509.778	476.889	473.778	504	501.556	501.222	523.889	473.667	469.778	466.444	496.778	477.778
E11
E12	506.875	492.375	555.625	508.75	495.75	530.875	500.625	506.125	524.625	575.625	506	501.5	532.5	517.625	514.375	513.375	526.75	489.625	476.375	523.125	518.25	468.5	576.75	506.25	493.125	475.625	573.125	526.375	501.5	565.5	528.375	502.25
E13
E14	531.857	548.429	544.286	582.857	558.857	557.429	538.286	526.143	522.429	543.429	536.286	524.714	562	527.286	553.286	542.714	495.714	492.429	560.286	547.143	521.714	549.714	558	505	553	559.571	525.143	551.286	525	544.571	561.286	531.857
E15	443.375	459.5	435.375	454.125	461.25	454.375	470.875	437	477.75	442.5	473.875	436.5	492	461.75	456.875	475.875	457	487.625	501.875	457.25	473	431.625	457.375	476.25	479.625	484.375	478	460	459.375	456.125	441.125	444.75
E16	456.556	398.778	438.889	467.111	489.111	444.444	459.111	445.333	448	461.333	420.333	450.111	442.778	441.222	425.778	434.444	459.222	457.667	418.889	454.222	474	400.667	461.556	485.222	502.444	444.778	470.556	427.889	425.667	456.333	465.444	435.889
E17	383.625	373.375	401.125	429	409.625	458.125	395.375	406.5	434.625	424.25	422	388	409.375	388.375	428.5	424.25	415.375	428.875	468.5	393.75	407.375	442.125	414.375	402.625	411.875	429.75	393.625	449.75	413.625	387.375	405.5	399.25
E18
E19	506.857	516.571	535.214	536.071	546.571	521.643	536.429	540.071	527.929	534.714	504.643	554.714	533.143	530.5	510.357	517.357	536.714	530.214	536.929	540.429	523.714	540.786	528.786	534.929	500.929	482.786	543.286	538.643	502.571	528.571	542.286	523.929
E20	479.818	525.455	546.818	412.182	505	521.273	463.818	547.091	478.364	522.545	597.273	540.818	496.273	502.636	533.182	510.727	447.455	497.455	509.091	492	461.545	527.636	499.818	519.545	475.636	533.545	510	585.091	551.182	524.273	514.636	485.727
E21	531.375	517	522.375	519.375	491.5	529.875	525.625	512.125	551.625	580	536.125	501	513.5	515.875	505.75	514.75	522.75	495.875	514.5	521	565.25	527.875	501.25	508.375	532.25	532.625	517	526.125	521.625	570.375	521	514.75
E22	414	402.455	390.636	408.091	414.455	396.636	395.455	398.273	418.727	414.455	401.727	410.909	417.818	405.636	404.273	415.364	418.455	416.818	417.818	430.455	443.636	418.364	415.455	403.909	407.273	404.909	404.364	412.455	420.364	412.273	397.818	414
E23
E24
F01
F02
F03
F04
F05	372.75	363.125	376.125	369.25	351.625	358.75	343.5	360.5	358.625	331	374.125	365.5	353.5	332.5	351.5	354.5	370	356.75	354.625	332.125	317	363.75	342.375	351.875	363.5	339.25	343.25	340	349.25	378.375	356.25	359.375
F06
F07
F08
F09	564.875	563.125	578.875	514.625	588.25	557	503.375	554	554	627.5	551.25	555.375	595	582.25	569.5	536	567	564.25	633.125	557.75	559.75	576.625	533	548.5	535.125	535	583	539.625	548.125	541	575.5	564.875
F10	476.222	477.778	473	469.111	439.111	481.333	463.444	465	476.556	461	440.778	476	485.444	463.444	469.444	476.333	508.333	444.333	462.667	467.889	469.778	464	455.333	467.556	467	472.222	476.333	481.556	448.222	464.222	472.444	476.222
F11
F12	573.3	536	532.3	494.9	594.8	521.6	530.9	532.8	537.3	538.1	509.7	544.8	512.5	506.2	501.1	523.6	549.3	523.6	532.2	543.9	556.3	531	525	506.5	548.7	527.6	580.8	573.8	559.1	515.8	521.2	538.5
F13	419.625	472.625	424.375	424.625	448.75	447.125	450.125	388.125	448.375	451.875	438.5	443	476.875	418	415.75	419.375	440.875	459.25	411.375	480.75	409.625	438.625	469.875	442.875	437.125	504.875	457.125	476	450.125	458.875	432.375	485.125
F14	442.75	462	597	528.25	510.375	493.25	450.375	500.375	405.75	508	488.875	445.75	495.625	444.125	467.25	525.125	500.75	524.75	492.625	446.625	455.75	432.375	513.125	514.375	480.125	492.625	539	525.375	528.5	514.75	505.125	496.25
F15	438.5	531.5	469.375	443.625	465.25	438.125	456	439.25	472.75	470.125	493.375	479.75	457	405.875	459.375	441	407.125	433.875	456.125	518.75	459.5	464.375	405.875	424.75	443.25	504.5	442.875	450.625	426.5	463.75	459.5	464.375
F16
F17	521.778	504.889	513.222	531.222	505.556	514.556	515.444	512.222	508.111	505.778	487.778	507	476.556	502	507.222	502.778	506.111	501.556	500.889	509.333	503.222	479.333	503.333	511.333	517.556	515.222	506.889	496.444	507.889	497.111	501.444	495.333
F18
F19
F20	501.556	498.778	458	490.778	488.111	495.556	506.111	440.556	497.333	492.444	491.333	485.111	483.111	480.667	459.333	464.222	476.222	469.444	499.222	519.778	496.333	495.667	445.111	451.444	496.778	492.778	489.889	493.556	498.111	454.778	488.667	501.556
F21
F22	521.4	527.533	518.133	520.733	520.733	523.867	526.667	519.867	523.467	520.467	524.667	518.6	518.467	531.733	523.333	522	514.8	530.8	529.733	522.267	518.933	535.467	527.933	520.6	521.933	529.867	525	520.867	518.867	532.4	515.133	507.933
F23
F24
G01	531.6	557.6	560.9	566.8	558.6	568	533.3	560.4	562.5	551.3	578	583.2	549.6	561.5	561.7	553.6	509.9	556.6	558.4	563	557.4	530	566.5	573.4	581.5	558.2	578.2	571.6	571.1	549.1	550.3	553.2
G02	473.857	486.786	476.786	467.143	517.214	493.214	468.214	509.857	469.429	484.571	494.714	460.857	527.357	465.143	487.071	465.214	429	479.929	472.071	482.571	490.5	469.071	454.786	495.429	492.5	470.714	483.571	465.5	495.429	482.714	491.286	490.786
G03	473.75	473.5	497	599	510.25	523.875	487.125	483.875	543.375	511.25	527.5	516.125	585.875	510.375	479.875	488.125	486.25	493.75	563.625	526.125	529.5	572.875	535	532.25	493.5	485.875	533.75	518.75	494.125	496.5	526	549.75
G04
G05
G06	503.75	496.25	511.375	521.625	507.625	492.125	496.875	491	513.875	519.375	499.625	457.5	488.5	508.5	507.875	510.75	513.125	492.75	485.25	501.75	487.375	504	478.625	492.75	522.625	486.875	502.375	511.375	497.25	516.875	509.375	491.25
G07	692.615	680.385	665.615	691.538	671.846	681.462	705.154	697.231	673.385	692.538	698.077	704.462	709.462	687.692	671.846	700.154	701.385	655.154	648.692	696.154	691.154	689.846	700.154	673.154	682.231	688.846	708.308	684.231	696.462	698.846	687.769	669.154
G08
G09	533.857	547.429	528.857	526.571	504.429	489.429	545.429	538.714	555.571	478.857	503	515.714	530.143	522.429	547.571	542.143	492	513	543	534.571	527.286	555.571	560.714	574.714	549.286	518	600.286	535.571	536.286	551	550.143	533.143
G10
G11
G12
G13	550.364	524.273	520.364	533.455	567.909	524.727	549.364	522.727	549	535.727	534	516.182	517.818	556.364	533.909	507.909	556.182	552.182	485.727	558.818	538	604.727	590.091	546.182	578.909	520.545	569.091	530.545	583.727	554.636	565.727	538
G14
G15	514.6	529.9	511.9	514.9	516.7	527.1	507.9	482.9	481.1	502	520.9	470.5	498.5	485.4	515.2	503.8	545.1	509	506.7	491.6	542.5	512.7	523.4	514.3	515	519.4	500.5	527.1	518.8	549.8	526.5	522.6
G16	534	552.412	547.353	539.059	553	566.059	540.588	552.882	545.118	538.176	587.294	544.118	527.588	546.706	543.235	536.412	520.294	543.471	549.765	551	563.647	547.412	555.824	540.824	542.706	549.059	548.588	557.882	546.588	574.059	548.471	534
G17
G18	449	482	461.2	479.6	467.5	471.1	484.3	503.2	471.1	472.7	451.2	440.8	471.1	476.5	508.5	484	469.5	475.2	480.2	459.7	455.7	482.6	470.6	475.7	486.3	474.4	475.3	451.3	475.4	460.7	476.9	469.9
G19	484.25	472.833	478.667	480.667	459.5	494.5	491.5	494.583	507.25	474.417	460.833	472.75	463.5	486.333	477.167	483.667	495.5	475.333	471	462.333	485	504.75	511	485.583	482.833	451.5	499.75	487.333	481.75	493.083	474.667	489.5
G20
G21
G22
G23
G24
H01	519.364	581.455	451.545	535.727	568.636	550.091	532.364	550.636	516.545	512.091	485.636	514.455	521.364	576.727	546.182	492.818	516.364	550.727	515.364	493.727	514.818	566.182	503.545	508	519.182	534.273	531.455	445.091	535.727	526.909	456.091	517.273
H02	514	555.917	512.083	533.667	546.333	517	521.917	461.917	520.583	485.833	596.667	498.083	533.167	523.5	505.667	461.5	498.5	512.5	493.167	568.917	514.083	539.417	519.5	518.417	544.583	453.583	564.5	511.75	568.417	525.583	509.667	519
H03	530.333	500.833	513.25	493.583	476.75	500.917	509.917	514	498.75	507	497.5	507.5	500.083	503.5	504.167	488.333	492.167	501.833	516.583	495.083	497.083	499.583	510	494.917	491.083	467.417	510.083	491.25	525.75	533.5	492.917	505.667
H04
H05
H06	644.375	570.75	568.375	506.75	582.25	556.125	531	541.125	523.125	536.75	523.625	504.75	522.375	615	590.625	557.875	607.625	586.625	548.125	620	628.875	595.5	619.625	581.375	580.25	602.875	582.625	608.625	529.25	563.375	561.125	552.375
H07	439.125	422.375	465.375	483.125	420.75	420.75	435	451.625	360.875	426.25	452.875	426.75	466.875	421.875	414.75	395	419.375	417	368.25	440.875	459.75	413.5	443	452.125	475	428.375	428.25	465.5	448.875	438.625	392.625	439.125
H08	464.375	465.5	455.75	505.125	460.375	474.625	443.25	454.25	444.125	491.875	451.625	474.125	436.25	458.125	440.5	468.5	456.125	486	487.25	450.625	444.75	476.375	446	429.875	442.5	483.75	466.375	471.5	452	496	479.75	465
H09
H10	478.1	500	470.5	499.3	458.5	490.1	487.8	473.8	455.4	529.4	466.6	471.2	450.2	468.2	477.4	513.8	463.9	479.4	512.6	486.1	471.4	482.5	479.7	488.6	471.8	477.6	464.2	495.5	435.6	482.5	463.6	460.6
H11	510.875	516.5	519.125	489.25	512.75	520.75	494	513.75	436	501	498.5	504.375	513.625	481.125	432.375	503.25	530.5	533.75	476.125	520.5	515.625	517.5	511	557.375	510.125	504.625	475.875	514.25	515.5	488.625	521.75	522.25
H12	487	467.818	506.909	485	514.545	494.364	484.455	506.818	440.455	486.636	480.091	463.727	510.818	471.818	493.909	482.455	506.273	478.727	503.818	506.545	454.909	497.091	482.364	508.364	492.273	484.545	501.091	475.818	553.091	489.273	509.273	487
H13	467.1	523.2	511.7	515.5	521.1	534.8	523.2	525.1	519.6	457.6	488.9	512	492	492.3	529.1	499.5	590	518.7	525.2	548.6	528.2	528.2	529.7	509.8	499.5	539.7	516.8	521.3	538.3	514.9	518.4	467.1
H14
H15
H16	611.222	583.111	579.667	548.111	592.111	576.222	573.111	547.889	604.667	547.333	594.667	578.222	616.889	588.556	589.667	560.556	563.444	599.778	599	589.333	596	606.778	579.222	591.778	571.556	618.444	600.111	593.333	549	580.778	568.556	599.111
H17
H18	490.636	475.545	504.455	499.818	468.636	498.727	502.818	503.727	480.273	503.727	501.364	498.455	500.818	495.636	446.636	491.364	512.909	502.909	450	454.364	486.364	491.091	507.273	504.182	475.364	525.636	496	485	495.364	520.182	503.091	473.455
H19	560.6	573	544.8	554.7	560.6	593.2	549.9	570.5	533.7	612	590.9	567.1	560.7	548.2	578.5	570.6	633.7	564.9	565.1	573.7	597.4	554.2	542	575.2	598.6	565.1	572.6	535	567.3	564.1	555.9	607.3
H20	556.909	549.545	545.091	538	561.727	559.727	542	528.909	557.364	551.636	553.091	559.636	542.364	572.636	557.545	552.909	567.545	551.727	561.545	503.182	565.182	544.909	536.364	533.182	569.636	539.909	564.636	577.091	550.636	524.909	569.455	560.727
H21	564.625	560.625	571.75	561.125	562.75	568.25	566.625	555.875	569.5	564.25	568.75	569.125	564.625	566.5	574	566	563.375	566.125	568.625	562.625	564.375	563.875	570	563	571.625	560.625	570.625	566.5	562	567.875	577.75	564.625
H22
H23
H24
I01
I02
I03	567.875	553.5	581.75	583.375	565.5	607.625	534.75	578.5	575.125	584.625	555.875	528	569.375	553.5	535.75	584.25	572.125	598.5	616.5	572	539.375	582.25	577.375	576.625	541	574.25	535.125	605	581.125	583.75	573.625	575.875
I04	424.5	410.75	412.875	457.375	424.875	425	417.75	425.125	407.375	448.875	428.625	427.875	391.375	424.625	399.125	444.375	414.375	429.625	437	410.75	432.125	389.375	428.75	427.75	446.625	412.375	428	409	418	418.25	456.125	440.375
I05	389.222	422.333	447	473	429.889	423.222	436	429.556	424.556	435.889	441.333	445.778	469.444	423.556	445.111	435	395.111	432.889	373.111	455.889	420.111	390.111	438.111	424.111	424.222	384.556	423.667	431.111	444.333	409.111	433.889	389.222
I06
I07	519.8	522	512.9	486.9	504.2	468.7	507.2	482.8	439.9	496.4	488.3	491	482.2	479.1	502.7	443.8	457.5	494	481.6	440.2	450.5	453.4	513.2	486.8	454.3	518.8	527.9	463.5	446.3	471.1	463.2	519.8
I08	526	593.917	507.417	573.75	506.583	535	525.167	577.25	518.417	551.5	573.083	493.417	535.25	556.333	604.167	538.583	509.5	611.833	530.833	548	530.25	489.833	526.167	573.75	537.083	537	553.833	478.417	515	556.5	549.25	555.417
I09
I10
I11	495.375	550.25	545.375	524.25	538	539.375	570.625	453.875	520.625	524.375	600.25	534.25	541.5	564.75	527.75	527.75	522.875	546.375	526.75	523.125	529.75	531.25	511	528.375	520.375	478.625	598.625	518	483.375	538.25	534.25	494.5
I12
I13	538	537.5	543.8	591.9	547	558	506.9	533.7	518.7	527.8	594.1	539.1	530.8	471.4	550.8	578.7	556.6	544.2	520.7	566.3	550.1	534.2	488.4	532.6	553.9	616	544.9	557.2	588.5	521.5	511.2	550.1
I14
I15
I16	464.875	469.125	410.125	466.75	471.5	384	497.625	470.875	447	416.75	454.875	420	465.875	464	468.875	445.25	467.75	481.375	473.75	465	493.375	454.25	451	478	479	466.125	468.25	432.625	502.5	472.25	456.125	524.625
I17	493	470.417	483.5	504.833	497.833	481.083	499.583	493.917	454.75	519.167	487	490.167	431.417	491.417	507.583	456.917	493	491.417	469.833	498.167	476	494.917	502.833	482.833	485.5	453.167	509.833	507	515.333	480.083	486.833	496.25
I18
I19
I20	451.75	478.125	467.125	503.125	486	515.5	493.5	506.125	503.625	458	512.5	481.5	503.5	507.375	511.75	484.875	432.5	464.5	475.625	492.875	489.5	501	501.5	474.25	529.375	499.25	485.125	468.875	477	527.625	505.125	468.875
I21
I22
I23
I24
J01
J02
J03	594	582.636	567.909	596.909	571.091	579.273	602.273	553.455	518.182	541.818	583.909	549.455	517.727	555.545	607.818	515.636	558.182	511.909	587.182	551.636	579.455	597.818	575.091	520.182	526.909	577.545	561.545	576.273	570.545	613.364	574.364	541.455
J04	534.5	540.875	540.625	552	547.125	534.875	525.375	550.25	562.75	434.75	539	552.625	580.625	517.375	558.25	556.5	557.625	558.5	542.875	545.375	549.5	566.875	581.125	549.875	568	555.5	551.5	528.125	537.625	573.625	529.75	502.5
J05
J06	500.8	478.3	509.3	509.2	510.5	512.4	499.2	474.2	494.8	511.4	498.1	542.4	526.2	515	482.7	515	499.1	518.2	491.2	486.6	465.9	515.8	559.6	523.5	488.6	494.3	530.4	507.8	515.5	432.3	496.6	486.4
J07	568.727	601.909	607.909	616.636	629.455	550.818	602.273	608.364	644.909	616.909	633.091	679.273	670.909	645.636	670.636	602.909	616.091	657.909	705.182	635.364	652.818	560.727	622.636	617.273	599.727	636.727	652.273	623.455	637	592.727	592.182	626.727
J08	495.25	544.333	552.75	474.75	536.333	535.083	447.833	512.5	511	561.667	512.417	534.833	535.083	571.333	515.333	572.75	504.583	512.75	543.667	516.583	521.5	539	565.917	524.5	523.75	504.333	540.25	514.417	502.75	530.167	536.167	517.667
J09
J10	484.545	532.364	497.727	491.091	545.909	525.455	521.182	534.545	487.909	538.818	495.273	510.545	525.727	524.091	461.636	492.636	490.182	487.182	500.273	508.182	524.909	490.455	526.182	507	537.545	480.364	483.364	534.182	517.273	501	493.455	533.273
J11	523.25	511.417	508.917	498.667	493.417	488.75	418.75	494.167	563.5	557.667	543.833	531.667	516.417	550.083	530.083	536.833	498.667	506.917	580.333	509.5	531.083	446.167	548.583	539.25	488.417	567.417	481.083	517.917	453.917	530.667	477.25	434.25
J12
J13
J14
J15	485.75	465.125	462.25	481.75	458.75	440.875	463.125	470.375	490.75	473.375	441.625	515.375	463.375	446	470	468.5	463.5	440.25	463.375	457.125	454.375	472	463.375	450.5	467.75	467.25	465.5	482.125	463.25	477.5	439	487.75
J16	506.545	516.182	512.727	490.273	511.273	507.545	523.455	551.545	529.818	507.091	551.545	533.909	502.909	471.364	511.636	506.182	519.545	534.636	512.545	523.727	531.909	510.273	512	506.455	503.091	525	565.182	525.091	501.727	509.727	524.727	524.364
J17	531.625	506	500.5	509.875	519.625	514.5	511.5	500.125	533.5	480.25	514	519.125	537	505.125	500.75	524.75	516.375	514.75	499	449.375	501.75	540.375	568.25	508.375	501.125	543.875	513	533	522.5	503.75	503.875	492.5
J18
J19	562.583	570.833	555.333	568.5	574.833	529.833	556.083	535.75	564.917	490.5	569.167	555.417	555.75	555.833	553.583	526.75	525.417	576.167	538.75	561.667	571.667	540.417	553.75	558.167	585	566.917	558.917	504	571.5	544.583	542.167	580.167
J20
J21
J22
J23
J24
K01
K02
K03	512.4	454.3	483.9	514.3	571.9	504.2	491.1	470.2	481.7	501.9	470.6	424	451.5	513.3	554.6	503.1	504.3	487.9	533.4	482.4	521	496	495.8	517.4	502.6	513.6	520.8	472.5	491.1	502.2	485.1	445.7
K04	456.071	492.5	451.929	559.429	463.786	482.071	456.071	490.786	466.571	477.857	493.786	506.929	491.571	453.286	483.571	531	519.714	495.429	457.929	452.071	477.786	469.643	518.5	513.643	489.143	510.429	492	520.786	542.071	542.571	466.214	438.071
K05	639.5	572.625	615.5	581.5	568.75	544.125	543.25	555.625	546.875	518.25	555.5	542.5	601.875	551.5	551	630.625	570.75	630.5	578.125	565	635.25	539.25	602.375	597.5	510.625	577.625	558.875	631.625	573.125	555.75	562.5	573.75
K06
K07	492.083	503.083	494.833	490.667	462.417	485.75	484.667	472.167	479.333	486	493	503.75	463.333	482.75	523.333	485.75	511.333	497.75	507.333	532.75	474.833	487.75	495.833	458.75	508.833	492.833	475.083	483.583	493.75	513.25	522.25	487.75
K08
K09	481.625	473.375	490.25	495.125	467.875	475	464.875	469.375	447.375	479.375	463.25	476.5	454.75	426.75	478	466.875	459.5	478	469.5	467.25	483.375	465.75	441.625	479.375	456.125	471.5	450.875	460	485.875	438	482.25	456.875
K10	530.375	560.125	573.25	612.875	572.625	593.125	548.125	616.5	591.75	461.875	588.25	581.875	483.375	662.125	561.125	638.125	500.625	580	565.5	541.5	591.875	586.75	560.5	602.25	569	598.75	581.125	574.5	544.625	691.875	593.375	557.125
K11
K12
K13
K14
K15	477.583	492.833	491.167	500.833	555	498.083	505.833	484.833	580.333	453.583	505.667	505.833	539.167	512.917	524.75	544.667	494.833	542.583	512.333	490.417	501.083	562.083	486.583	453	451.833	512	535.25	492.833	455.5	513.833	456.25	515.25
K16	459.455	452.182	438.636	445.727	436.091	458.273	462.182	463.636	439.909	400.909	433.636	470	428.545	399	456.909	489.545	418.909	449.636	449	450.091	427.909	458.273	418.727	461.818	472.818	449.182	435.455	482.273	441.909	463.727	463.364	474.455
K17
K18	567.444	560.667	613	587.556	651.333	549.333	594.444	639.556	648.111	628.444	603.444	610.556	577.222	632.667	618.889	598.444	614.667	580.444	657.111	611.222	558.333	602.222	612.111	584.333	610.222	660.444	579.889	580.889	632.111	607.111	584.333	620.222
K19	564.077	577.538	580.692	582.154	585.077	589.308	579.769	574.385	597.923	610.077	598.538	590.923	599.462	540.538	588.308	583.385	615.462	592.615	588.923	563.846	590.846	588.385	558	591.692	577.308	593.385	574.846	603.769	582.308	600.154	543.154	564.077
K20	510.25	526.5	508.375	509	502.625	530.875	484.625	466.25	522.5	499.625	503.125	488	503.75	512.625	495.5	494.75	523	505	456.75	498.75	470.25	571.75	502.375	511.875	521.5	522.25	511.75	503.5	548.75	484.75	495.5	481
K21
K22
K23
K24
L01	556.385	587.538	579.846	574.615	607.846	567.308	564.692	589.923	573.846	588.692	563.769	586.846	593.769	525.231	576	563.769	580.231	587.154	601.923	583.231	600.231	591.308	582.846	598.692	584.846	569.077	575.846	583.077	573.769	593.846	584.308	599.077
L02
L03
L04
L05	446.4	444.7	473.8	429.3	442.1	443.4	445	438.1	422.5	452.4	439.2	460.1	417.1	450.5	447.5	431.6	434.1	439.4	395.6	430.1	439.4	427.3	433.7	446.5	452.3	399.7	454.2	454.3	457.9	427.5	403.1	460.2
L06
L07
L08	521.231	479	495.538	522.308	466.846	497.615	497.846	498.231	504.538	519.615	504.769	497.385	484	524	516.923	494.154	528.385	528.462	498.077	524.769	468.308	521.538	498.308	515.385	504.462	524	532.308	501.538	500	505.923	509.462	521.231
L09	422.857	441.857	441.071	463.857	436.143	455.929	474.571	436.643	445.5	449.714	438.214	451.571	450.786	476.357	448.5	451.143	427.929	448.929	455.714	440	419.571	438.714	448.429	426.714	433.643	451.714	465	501.071	461.286	436.714	473.5	446.357
L10
L11
L12
L13
L14
L15
L16
L17
L18	522.556	526.556	513.556	526.222	517.333	503.222	503.444	523.111	520.889	522.556	530.444	526.667	533.222	525	536.222	530.111	560.111	540.778	535.556	509.778	518.111	539.556	535.889	530.333	542.556	527.222	529.444	531.778	575.667	513	517.222	525.222
L19	503.111	508.778	533.222	500.556	534.111	498.333	507.667	553.222	493.111	435	516.778	457.333	489.222	515.889	511.667	454	478.889	474.667	510.667	518.333	560.333	477.333	510.667	523.111	478.222	538.556	506.444	519.556	482.556	533.556	491.222	513.889
L20
L21
L22	509.636	488.273	482.182	489.636	495.455	498.636	494.455	489.455	499.636	503	487.455	490.364	494.818	510.818	489.091	494.364	531.455	499.455	482.545	486.727	504.455	502.545	495.545	484.455	494.455	490.091	495.545	475.909	494.818	495.818	497.818	484.364
L23
L24
M01
M02
M03
M04
M05
M06	565	550.083	571.833	554.833	564.833	556.5	566.5	551.75	547.667	565.083	576.083	590.5	548.5	578.917	580.333	524.083	591.833	589.417	559.75	537.417	555.083	573.917	591.5	574.333	548.417	603.417	554.833	554.083	530.333	589.167	531.5	545.25
M07	476.25	478.125	443.25	460.375	453	460	489.125	495.875	462.75	489.875	448.5	466.25	489.25	475.5	481.125	450.75	462.25	484.25	488.125	467.875	504	470.625	459.625	462.5	464.875	489.75	426.25	473.875	478.75	471.75	529.125	469.375
M08	577.625	537.625	566.875	577.5	563	487.125	542.125	531.5	562	527.375	553.625	518.75	600.75	546.625	531.5	553.75	569.625	530	495.375	555.5	520.75	566.375	496.375	573.625	561.125	601.625	552.25	563.875	562	541.75	507.875	553.375
M09
M10	472.875	485	503.75	506.125	465.5	489.125	495.125	495.625	494.375	471.5	504.75	498.875	505.875	467.875	497.5	504.375	467.75	499	468.375	540.875	503.25	490.375	492.625	482.375	480.25	523.125	499.125	497.875	466.625	498.5	502.875	504.75
M11
M12	502.889	496.111	492.444	492	498.889	497.333	470.222	506.778	509.556	506	511.889	498.222	484.889	485.333	491.222	509.667	477.444	492.667	490.556	449.778	477.111	493.778	501.111	496.222	506.222	523.667	483.556	497.667	496.889	490.889	493.667	495.333
M13
M14
M15	500.375	489.375	495.75	497.875	477.25	503.75	494.125	475	529.25	522.375	524.25	551.25	492	520.625	514	506.25	516	592.375	513.125	504.125	472.625	505	505.75	543.625	498.75	509	497.5	550.125	496.875	466.125	534.375	499.875
M16	588.25	518.75	515.125	555.375	515	509.25	421.75	591.5	537.125	530	472.125	522.625	468.625	458.75	527.375	486.5	468.875	521.625	474.875	453.25	566.375	536.125	571.5	498.125	524	435.375	524.25	514	611.25	496.25	487.625	578.375
M17
M18
M19	566.818	507.091	508.364	559.091	500.545	597.636	558.818	545	553.636	549.455	548.273	602.455	540.636	561.818	531	563.455	571.182	557.091	607.636	564.545	580.545	572.364	549.909	567.091	552.545	564.818	574	555.273	562.909	557.636	529.636	514.818
M20
M21
M22
M23
M24
N01	478.875	517.75	498.875	520.125	535.5	491.125	524	503	548	524.125	476.125	520.25	481.75	489.125	533	498.75	514.625	461.375	475.5	516.375	493.875	530.375	482.75	424.875	489.25	486.125	464	486	472.125	465.875	453.5	506
N02	496	487.875	483.75	456.5	468.625	539.5	487.5	490.125	522.25	496.125	481.5	511.625	521.5	471.25	551.625	397	504.625	490.375	483.5	473.875	506	487.375	535.5	516.875	511.625	497	471.25	482.25	538.25	523.75	465.25	461.375
N03
N04
N05
N06	441.5	482.375	454	456.625	501.125	466.25	503.25	469	471.125	478.125	452.25	471.25	501.375	485.375	475.875	437.25	490	497.375	449.25	480.375	483.875	459.75	531.125	497.875	470.875	500.375	470.75	428.875	452.375	467.75	449.125	477.75
N07	478.333	477.083	472.833	472.667	438.167	516.333	464.417	454.167	522.667	482.417	466.167	415.333	470.75	472.667	450.167	455.583	480.75	511.917	554.667	461.333	433.333	476.333	477.5	470.75	448.833	468.083	456.667	458.917	461.583	474.583	507.083	461.833
N08	431.333	429.556	445.889	431.333	415.111	417.444	415.556	410.556	422.889	426.778	475	429.444	422.222	427.889	410.444	419.111	414.889	423.889	412.889	457.222	434	399.444	405.556	407.778	440.222	393.889	438.444	427.444	398.889	446	420	445.333
N09
N10	485.778	469	491.444	468	435.444	498.889	492	478.667	447	481.111	467.778	479.667	485.667	492.444	499.111	468.111	459.333	464.444	485.333	491.333	488.222	487.667	502.111	468.556	459.778	463.889	481.333	505.889	502.778	497.556	507.778	524.333
N11	502.636	498.545	530.364	534.091	542.545	530.182	525.091	536.273	513.182	537.364	514.364	528.091	534.636	528.182	523.909	532.364	523.455	520.273	525.273	513.727	542.727	519.091	551.091	529.455	517.455	542.273	525.545	502.545	521.636	531.727	558.273	532.636
N12
N13	466.182	469.091	465.091	421.273	448.364	465.545	439.545	448.455	436.818	438.909	436.909	430.818	475.818	433.818	445.818	482.455	458.091	478.273	482.182	478.273	432	456.545	429.091	462.182	451.818	480	440.364	465.091	462.909	431.273	457.636	446.727
N14
N15
N16
N17
N18
N19
N20
N21	622.333	615.444	621	649.556	632.444	612.222	595.444	722	579.222	625.444	613.667	619.556	632.222	603.889	577.889	508	662	624.556	626.444	611.667	625	601	619.556	609.444	660.333	617.333	632.222	605.444	601.444	617.111	644.889	625.667
N22
N23
N24
O01	459.5	457.5	433.5	459.3	480.2	451.1	519.2	452.1	444.6	455.9	452.4	476.6	439.3	470.6	466.5	475.3	482.9	423.2	479.1	469.9	470.9	485.3	470.8	454.9	497.7	459.9	475.9	478.6	465.6	458	466.2	435.2
O02
O03
O04	451.625	456.75	449.125	441.625	462.75	471.625	476.25	453.75	470.875	449.375	496.25	446.625	474.875	426.875	446.625	444.5	463.125	439	482.875	454.25	438.125	444.25	431.75	445.5	446.625	467.875	450	449.875	503.125	453.5	460.75	452.5
O05	497.857	563	420	524.714	519	534.143	528	521.714	548.857	547	522.286	568.286	541.286	591.571	522.286	526.143	517.286	525.714	505.714	524.429	523.714	490.429	512.857	525.143	534.143	545.286	538.857	530.429	498	558.857	486.714	564.571
O06	381.727	371.909	349.545	432.545	394	420.545	410.545	398.273	412.091	428.545	315.909	379	358.182	394.909	408.273	389.545	357.182	379.727	371.545	333	399	355.091	385.545	383.273	404.364	384.909	401.636	413.818	426.818	413.545	380.182	381.091
O07
O08	611	600.556	611.667	601.222	582.556	625.111	570.667	589.556	559.444	587	603.444	599.667	599.556	600.111	607	549.111	621.444	541	619.667	588.778	611	621.444	614.889	602.333	569.889	621.333	628	627	622.333	574.889	582.444	608.111
O09
O10
O11
O12
O13
O14
O15	590.375	569.875	564.25	574.375	601.375	570.875	600.375	566.625	600	608	537.5	582	573	587.25	569.875	515.875	556.125	591.875	585.375	575.5	604.25	687.5	579.5	585.5	470	603.75	578.875	623	585	595.75	663.625	612
O16
O17	474.75	450.625	472.625	442	499	485.875	382.625	511.375	494.375	493.375	449.5	483.5	471.25	450	468.375	513.125	538.625	481.125	424.875	528.75	476.875	485.25	522.25	499.875	517.5	510.75	537.875	505.125	479.625	514	436.375	474.75
O18	459.125	477.5	502.875	498.625	560.75	452.375	486.25	468.5	451.5	485.875	484.75	494.75	470.875	475.5	467.25	470	492.75	460.375	495	494.875	478.5	551.75	444.875	470.375	502.375	482.25	486.625	473.5	504	471.875	472.75	529.875
O19	453.125	484.125	415.375	397.875	387.625	424.75	409.375	363.25	389.5	409.125	407.375	445.75	434.875	437.75	420.25	453.125	405.125	397.75	469.25	432.875	427.875	462	420.25	396.5	406.875	438.5	416.5	441.25	350.625	457.25	403.75	441
O20	482.25	487.25	469.625	482.625	457.25	462	472.875	466.875	449.625	476.5	449.5	474.125	455.125	466	473.5	474.375	472.375	444.375	460.625	486.5	483.25	485	470.875	439.625	477.25	459.875	423.25	450.875	471.25	480.75	471.375	476.125
O21	616.545	579.636	552.273	545.818	623.636	588	574.273	565	588.818	587.182	586.182	592.091	586.182	559.818	579.273	611.182	602.273	528.455	589.182	589.818	515	512.364	596.091	599.182	595.364	587.545	591	607.818	589.364	585.727	592.273	593.727
O22
O23
O24
P01	450.111	452	510	433	457.778	487.889	431.556	492.778	469.556	501.222	501.111	480.222	508.556	443.333	518.667	526	485	473.444	522.222	461	420.222	500.444	466.222	450.222	388.889	470	436.556	487.444	521.778	423.667	494.667	482.778
P02
P03
P04	482.667	510.556	441.556	496.111	509	447.444	501.556	479.222	483.667	508	519	488.444	524.667	526.222	540.667	501.667	468.778	533.889	500.667	512.778	511.111	482	534.667	527.667	508.889	514.778	487.333	497.111	484.778	526.222	501.222	464.111
P05
P06	454.889	404.667	464.444	426.778	466.111	405.222	451	388.778	431.444	463	407.556	472	463.444	445.778	432.556	443.333	478.222	430.333	434.556	397.778	458.556	430.556	475.222	451.667	462	487.556	430.889	408.111	481.111	430.889	427.667	406.778
P07	453.2	532.2	538.3	428.6	478.5	432.2	492.7	423.1	493.9	471	447.5	509.2	439.4	482.1	481	466.1	530.2	435.5	449.5	460	448.3	507.3	507.5	496	485.5	431.4	425.2	534.5	443.2	446.2	464	406.9
P08	513.5	495.375	521.875	500.875	505.375	516.875	488.875	487.125	503.625	512	474.375	435.625	501.125	483	505.5	500.25	510.25	485.375	510.125	509.5	536.875	511.5	502.75	513.25	476.875	492.375	529.75	523	512.625	504.75	516.5	498
P09	424.5	384.25	446.667	430.417	414.583	452.5	433	443.667	476.333	427.417	455.5	412.917	459.417	467.5	401.333	388.417	436.917	431.75	420.25	451	405.417	384.583	449.167	488.583	523.75	443.917	454.167	371.333	458.333	459.083	389.417	441.333
P10	420.6	351.3	374.6	399.9	439.6	426.3	427.1	456.2	433.6	412.4	380.7	412.2	408.8	429.5	411.6	427.1	379.1	382.1	417.2	420.2	440.8	409.2	380.7	387.5	434.5	391.6	364.2	427.5	457.3	405.5	412.9	385.6
P11
P12
P13	442.4	457.7	414.8	496.6	492.1	519.4	429.2	488.9	480.4	544.2	472.7	480.5	481.1	467.1	495.9	456.4	470.4	432.7	542.6	452.3	490.5	490.8	412.8	460.6	383.8	464.6	433.3	468.6	436.8	494.1	462.3	458.8
P14	584.818	600.091	543.182	595	557.909	567.182	524.727	579.455	546.727	544.909	612.727	563.455	534.455	606.091	558.273	569.182	571.455	582.364	617.909	550.545	545.364	518.727	584.909	564.909	501.091	578.727	579.091	547.909	566.364	557.182	594.909	555.727
P15
P16	536	537.125	541.375	514.25	528	531.375	594.875	531.625	503.125	486.375	502.5	536.75	536.375	470.75	516.5	532.875	568.25	546.75	511.875	564.75	520.75	562.375	558.375	570.625	543.625	534.875	536.5	518.5	564.375	552.375	517.375	488.875
P17
P18	551.357	533.357	561.857	564.429	574.714	540.857	531.643	560.5	589.143	553.286	558.286	550.857	565.714	549.357	543.5	554.429	554.286	546.429	563.214	558.929	554.429	509.714	547.929	547.929	515.643	567.643	582	510.571	554.214	595.929	555.429	553.5
P19	466.6	449.267	516.533	509.8	466.6	460.867	522.533	481.733	529.333	524.333	505.933	520	513	527.6	527.067	492.2	511.733	499.4	502.067	481.733	468.867	501	537.2	465.533	492.467	510.6	511.933	478.4	504.4	514.133	524.333	545.067
P20	448.125	410.75	452.5	445.625	421.75	429.875	440.75	435.125	453	458.25	457.75	435.625	439.5	454.125	431	458.125	457.5	451.375	441.875	444.25	447.25	453.875	444.625	454.625	460.25	452.125	455.625	458.25	452.75	478.125	454.125	448.375
P21
P22
P23
P24

## Sheet: PCV
PCV

## Sheet: DA-Normalized
DA Normalized to Background (Abs(DA-Background))
	1	2	3	4	5	6	7	8	9	10	11	12	13	14	15	16	17	18	19	20	21	22	23	24	25	26	27	28	29	30	31	32
A01	12.0909	4.48865	11.1591	65.5796	26.0341	26.0682	2.17044	51.0227	19	15.9773	30.3409	25.4204	43.625	67.5796	10.8182	15.7841	55.4204	10.1364	28.7954	35.1932	16.1591	18.2727	4.79544	11.3409	12.9659	18.5	1.13635	18.5	26.7727	23.125	43.8182	10.8182
A02	51.2019	123.702	179.596	96.5769	134.558	161.558	127.779	140.288	75.0385	106.644	103.885	114.942	143.269	139.038	133.192	130.5	138.481	109	117.183	103.712	129.596	112.548	157.163	129.587	131.24	122.75	95.0577	125.837	113.212	153.115	111.567	160.981
A03	0	0	0	0	0	0	0	0	0	0	0	0	0	0	0	0	0	0	0	0	0	0	0	0	0	0	0	0	0	0	0	0
A04	8.54169	68.7083	28.2917	5.375	60.875	49.6667	41.9583	79.375	42.8333	19.75	60.625	26.4583	53.625	44.8333	51.625	13.625	18	27.6667	16.8333	90.7083	32.1667	41.5417	9.41669	42.4583	29.9167	30.9167	28.75	50.375	49.7917	52.8333	14.125	57.25
A05	29.25	38.9375	11.875	26.1875	21.375	15.25	14.1875	14.125	33.75	23.5	14.3125	21.5625	21.6875	30.4375	8.5625	5.5	22.875	0.9375	19.625	14.125	17.625	10.0625	28.1875	12.125	0.875	20.3125	38.125	20.125	12.625	2.625	12.625	19.6875
A06	0	0	0	0	0	0	0	0	0	0	0	0	0	0	0	0	0	0	0	0	0	0	0	0	0	0	0	0	0	0	0	0
A07	0	0	0	0	0	0	0	0	0	0	0	0	0	0	0	0	0	0	0	0	0	0	0	0	0	0	0	0	0	0	0	0
A08	0	0	0	0	0	0	0	0	0	0	0	0	0	0	0	0	0	0	0	0	0	0	0	0	0	0	0	0	0	0	0	0
A09	134.75	40.1667	109	90.4167	84.4167	91.9167	125.792	135.333	144.875	108.75	110	123.708	138.208	115.375	136.75	113.625	90.0833	129	158.458	92	116.458	92.75	105.458	82.625	71	40.5	103.167	129.125	51.7083	105.833	87.125	151.542
A10	85.4519	139.529	107.798	118.452	119.327	150.875	142.894	123.779	145.212	101.942	123.894	106.529	158.99	121.462	130.904	94.4519	109.038	142.173	100.067	110.913	144	140.029	129.894	109.356	116.808	146.913	118.183	176.269	139.75	130.365	101.385	123.673
A11	29.2019	27	23.4038	29.1154	36.4712	46.5481	40.0577	8.16345	63.5769	23.25	52.4039	2.05768	33.8558	42.6538	59.5	26.9038	7.08655	0.009613	4.45193	15.375	4.07693	16.4712	34.4712	52.9327	48.8077	19.9327	35.3077	20.625	44.2596	47.7788	14.5673	30.75
A12	0	0	0	0	0	0	0	0	0	0	0	0	0	0	0	0	0	0	0	0	0	0	0	0	0	0	0	0	0	0	0	0
A13	88.225	69.625	140.825	122.825	83.425	98.675	79.425	114.55	64.5	108.65	122.825	141.375	103.525	53.25	15.95	91.65	102.125	193.85	64.225	126.95	160.175	84.475	104.45	63	102.075	69.2	100.875	82.225	110.05	68.875	110.575	85.425
A14	82.25	109.375	80.5	96.5	56.75	104.875	97	37.875	60.375	77.5	68.25	87	66.625	19.5	87.25	68	92.375	12.5	75	73.25	102.25	88.25	59.75	70.375	84.875	55.75	81	73.875	78.625	131.875	85.5	77.25
A15	0	0	0	0	0	0	0	0	0	0	0	0	0	0	0	0	0	0	0	0	0	0	0	0	0	0	0	0	0	0	0	0
A16	33.2614	27.1932	71.6136	21.1818	21.3409	6.70453	65.9886	20.3523	3.11365	28.2841	8.80682	72.3182	42.7046	29.9318	16.3864	45.6932	1.65912	33.125	29.6136	16.7386	11.7273	0.204529	1.07953	30.25	38.7954	11.4659	29.5568	5.45453	65.1364	14.5909	2.3523	14.3523
A17	0	0	0	0	0	0	0	0	0	0	0	0	0	0	0	0	0	0	0	0	0	0	0	0	0	0	0	0	0	0	0	0
A18	134.375	145.75	153.25	137.875	182.375	164.75	163.625	150.625	149	161.5	168.75	158.375	179	155.125	145.375	136.5	128.5	164.125	160.125	143.875	166.5	158.625	143.625	171.375	158.25	147.25	172.75	158	151.875	183.875	152.625	172.5
A19	0	0	0	0	0	0	0	0	0	0	0	0	0	0	0	0	0	0	0	0	0	0	0	0	0	0	0	0	0	0	0	0
A20	53.3571	44.0357	56.0179	39.4464	71.1429	51.9107	42.4643	36.5714	56.8929	74.5714	74.3929	41.8393	90.0893	13.1607	34.3214	43.875	40.4643	51.8571	33.4643	57.2321	39.6429	48.4821	44.25	82.0536	85.9821	25.0714	9.23212	2.875	42.8393	35.8393	36.5	48.7321
A21	0	0	0	0	0	0	0	0	0	0	0	0	0	0	0	0	0	0	0	0	0	0	0	0	0	0	0	0	0	0	0	0
A22	0	0	0	0	0	0	0	0	0	0	0	0	0	0	0	0	0	0	0	0	0	0	0	0	0	0	0	0	0	0	0	0
A23	0	0	0	0	0	0	0	0	0	0	0	0	0	0	0	0	0	0	0	0	0	0	0	0	0	0	0	0	0	0	0	0
A24	0	0	0	0	0	0	0	0	0	0	0	0	0	0	0	0	0	0	0	0	0	0	0	0	0	0	0	0	0	0	0	0
B01	0	0	0	0	0	0	0	0	0	0	0	0	0	0	0	0	0	0	0	0	0	0	0	0	0	0	0	0	0	0	0	0
B02	92.1704	118.068	75.4546	90.1932	80.3296	88.2841	97.3636	102.114	76.7046	62.9659	80.6591	79.1477	66.1477	102.989	79.8182	79.0227	111.92	93.0682	69.4091	57.6591	71.9546	66.9204	70.4773	80.0682	57.4318	89.7386	79.0909	88.9773	71.8523	69.4432	88.4204	95.7727
B03	0	0	0	0	0	0	0	0	0	0	0	0	0	0	0	0	0	0	0	0	0	0	0	0	0	0	0	0	0	0	0	0
B04	54.3611	69.4028	80.75	80.125	60.25	61.4305	62.1667	39.875	79.9861	48.3472	75.5278	52.4861	60.4861	54.1528	75.1945	27.3472	80.9028	91.5278	81.7361	77.8889	58.1667	52.1667	46.2222	76.0555	40.4167	84.0278	48.0278	86.9305	53.4167	56.2917	67.8611	61.6528
B05	58.95	56.025	29.575	55.075	43.875	64.425	62.025	40.65	45.45	2.20001	58.3	15	55.55	44.525	60.375	47.575	55.975	53	65.825	28.475	32.775	59.275	26.325	55.15	47.8	78.15	29.8	73.525	39.35	42.625	70.625	7.09998
B06	0	0	0	0	0	0	0	0	0	0	0	0	0	0	0	0	0	0	0	0	0	0	0	0	0	0	0	0	0	0	0	0
B07	119	54.25	87.25	84.75	101.375	69.125	120.125	97.75	58.125	125.375	31.25	75.875	69.125	31.25	70	91.125	112.375	96.25	189.75	79.5	103.75	107.75	100	59.625	91.75	128.875	41.375	102.125	175.25	134.125	120.875	61.5
B08	124.125	134.917	135.792	124.625	131.083	126.417	142.25	140.208	117.25	133.125	122.042	119.167	143.333	119.167	134.708	124.625	121.5	138.167	130.042	138.667	142.375	114.292	115.333	117.708	131.625	135.875	131.542	137.125	141.375	113.458	130.208	125
B09	0	0	0	0	0	0	0	0	0	0	0	0	0	0	0	0	0	0	0	0	0	0	0	0	0	0	0	0	0	0	0	0
B10	54.75	62.375	64.4375	22.4375	58.625	80.125	25.4375	55.1875	49	92.6875	51.5625	70.3125	93.75	50.3125	39.625	61.875	59.1875	56.5625	27.125	60.4375	54.75	72.6875	45.125	52	61.8125	51.3125	69.375	10.125	64.25	58.9375	81.75	55.5
B11	0	0	0	0	0	0	0	0	0	0	0	0	0	0	0	0	0	0	0	0	0	0	0	0	0	0	0	0	0	0	0	0
B12	0	0	0	0	0	0	0	0	0	0	0	0	0	0	0	0	0	0	0	0	0	0	0	0	0	0	0	0	0	0	0	0
B13	0	0	0	0	0	0	0	0	0	0	0	0	0	0	0	0	0	0	0	0	0	0	0	0	0	0	0	0	0	0	0	0
B14	0	0	0	0	0	0	0	0	0	0	0	0	0	0	0	0	0	0	0	0	0	0	0	0	0	0	0	0	0	0	0	0
B15	35.075	7.42499	1.52499	19.95	13.325	36.625	0.549988	9.92499	13.4	5.125	64.575	0.725006	4.85001	26.675	22.675	12	10.8	27.775	17.825	25.125	16.9	2.25	1.5	24.35	0.975006	38.9	7.92499	29.525	25.875	17.95	1.79999	31.7
B16	0	0	0	0	0	0	0	0	0	0	0	0	0	0	0	0	0	0	0	0	0	0	0	0	0	0	0	0	0	0	0	0
B17	113.42	78.1136	53.7046	19.3977	7.92047	79.8864	103.864	95.6591	44.4773	61.0454	77.3636	70.5454	36.3977	7.375	51.7841	60.0568	46.2273	122.648	52.8182	33.7046	120.67	35.5454	45.1818	47	66.7273	45.9546	114.886	91.75	69.6023	31.8068	47.7159	46.0341
B18	194.425	203.3	134.725	97.975	178.85	121.55	144.225	98.9	137.15	120.75	74.125	105.65	90.25	87.35	146.575	115.25	139.35	115.75	104.75	138.275	106.9	142.525	117.1	139.35	132.5	130.425	117.95	180.225	163.875	82.85	127.25	151.975
B19	0	0	0	0	0	0	0	0	0	0	0	0	0	0	0	0	0	0	0	0	0	0	0	0	0	0	0	0	0	0	0	0
B20	5	2.875	5.375	5.125	48.375	17	23.75	16.875	77	20.75	10.625	32.25	0.25	29.625	31.5	13.875	4.25	12.5	17	10.125	26.375	7.875	7.875	20.875	40.625	5.75	14.875	1.25	5	6.25	27.25	23.875
B21	169.625	178.625	181.625	170.75	175.5	178.5	174.25	176.75	170.75	175.375	170.625	168.5	167.375	164.125	165.375	173.75	177.625	216.25	180	185.25	174.75	176	172	186.75	172	172.5	178.5	187	174.375	188	170.25	168
B22	15.1964	9.57141	24.5536	41.9464	26.6071	57.9821	59.4464	4.69641	16.4464	6.80359	23.8393	22.3214	0.125	31.4286	12.6964	19.1964	2.51788	28.9821	19.4821	20.4821	52.9286	27.4107	1.44641	25.2679	65.9821	16.8393	7.55359	5.33929	7.07141	28.2143	41.1607	8.75
B23	0	0	0	0	0	0	0	0	0	0	0	0	0	0	0	0	0	0	0	0	0	0	0	0	0	0	0	0	0	0	0	0
B24	0	0	0	0	0	0	0	0	0	0	0	0	0	0	0	0	0	0	0	0	0	0	0	0	0	0	0	0	0	0	0	0
C01	0	0	0	0	0	0	0	0	0	0	0	0	0	0	0	0	0	0	0	0	0	0	0	0	0	0	0	0	0	0	0	0
C02	15.1477	47.6705	43.1932	16.6023	1.30682	78.6364	40.3864	20.6705	1.26135	16.2159	75	11.2159	9.875	21.5227	13.5455	3.03412	34.7727	12.1136	44.8977	34.2159	31.0682	7.65912	60.7614	5.92047	22.1705	88.9773	47.2045	31.0455	28.2273	36	62.6364	4.82953
C03	41.8846	37.4808	32.1442	70.9423	23.5961	60.7981	44.8269	52.0385	45.625	7.06732	119.875	38.2308	24.5192	20.6154	33.5385	30.6827	31.5481	73.9423	38.0385	0.192322	68.8942	37.2981	12.7692	58.3269	54.8269	22.1539	44.1346	4.72113	71.0673	17.5577	0.375	66.2115
C04	0	0	0	0	0	0	0	0	0	0	0	0	0	0	0	0	0	0	0	0	0	0	0	0	0	0	0	0	0	0	0	0
C05	55.375	41.625	64.625	43.25	26.5	104.625	67.375	80.5	43.25	66.625	84.375	7.25	39.5	76.375	27.375	62.5	63.25	53.25	60.75	66.25	41.25	118.5	46.125	92.875	98.5	77.875	73	81.25	119	55.125	80	98.25
C06	82.875	112.875	90.375	81.75	66.25	52.75	86.75	131.125	63.75	72.75	71.625	130.375	61.375	71.125	40.125	71.125	44.5	30.125	35	77.875	53.625	80.25	74.25	101.25	42.375	113.25	75	102.25	68.75	75.5	91	60
C07	0	0	0	0	0	0	0	0	0	0	0	0	0	0	0	0	0	0	0	0	0	0	0	0	0	0	0	0	0	0	0	0
C08	98.95	93.475	89.975	98.275	84.025	90.725	88.7	95.275	92.55	99.35	88.675	92.05	93.625	122.2	98.575	76.475	113.85	94.325	141.125	94.45	125.45	89.25	93.05	92.525	95.075	93.2	90	74	96.8	97.475	96.3	95.025
C09	0	0	0	0	0	0	0	0	0	0	0	0	0	0	0	0	0	0	0	0	0	0	0	0	0	0	0	0	0	0	0	0
C10	118.986	98.2083	82.0972	116.361	114.306	145.986	96.7222	67.125	126.208	142.722	87.9583	87.7361	102.889	117.958	109.722	129.875	78.4583	100.75	72.7778	97.3055	93.5278	125.75	72.875	93.4583	109.778	99.5833	108.958	151.403	114.431	104.153	64.625	101.361
C11	0	0	0	0	0	0	0	0	0	0	0	0	0	0	0	0	0	0	0	0	0	0	0	0	0	0	0	0	0	0	0	0
C12	25.6071	60.9107	18.8929	53.0536	40.2679	10.1964	6.51788	4.19641	25.5	24.4286	10.2321	12.9107	102.161	52.0536	57.4286	29.8571	70.8929	33.7143	23.0893	40.5	69.1071	21.9464	18.2679	21.9821	35.5714	43.2857	38.6607	38.0357	27.75	67.8036	25.6429	46.4464
C13	28.4659	35.125	24.7954	51.2273	11.7841	7.06818	13.6364	2.68182	18.25	17.8409	12.4091	24.7386	7.11365	24.5796	25.4773	5.5227	27.6136	11.0114	1	33.6023	8.51135	41.8523	61.4659	1.7727	4.23865	37.3523	13.6023	3.67047	6.5	7.9773	7.30682	30.3864
C14	0	0	0	0	0	0	0	0	0	0	0	0	0	0	0	0	0	0	0	0	0	0	0	0	0	0	0	0	0	0	0	0
C15	164.472	142.875	143	167.472	150.236	128.625	153.681	132.583	115.583	165.264	141.111	162.681	153.806	141.639	120.708	167.181	162.278	144.333	145.986	162.194	152.597	155.569	177.944	142.097	147.931	156.708	151.736	140.361	145.958	142.972	143.778	165.472
C16	63.5536	44.2857	61.3571	65.1964	90.9821	90.2321	80.1964	68.3214	71.9643	63.6786	116.893	56.9107	61.9821	96.1786	69.3036	82.1607	84.3571	71.1429	83.4107	101.25	80.8571	64.2857	70.5	71.3393	77.8929	71.1964	63.1786	78.875	55.0357	67.1786	71.6071	64.5536
C17	0	0	0	0	0	0	0	0	0	0	0	0	0	0	0	0	0	0	0	0	0	0	0	0	0	0	0	0	0	0	0	0
C18	127.958	94.4583	125.583	117.958	123.042	64.8333	82.0833	49.125	85.5417	82	41.4167	80.1667	41.0417	133.708	43.75	95	79.0833	80.6667	107.542	179.333	89.0417	61.5833	82.875	70.875	82.6667	107.333	37.0833	78.125	93.7917	92.5	131.167	52.3333
C19	0	0	0	0	0	0	0	0	0	0	0	0	0	0	0	0	0	0	0	0	0	0	0	0	0	0	0	0	0	0	0	0
C20	18.6667	49.4167	37.6667	40.875	10.2083	24.375	13.0833	14.0417	10.5417	49.2083	9.25	47.4583	25.5417	19.5417	27.5	6.54169	92.6667	4.29169	27.5	47.875	22.75	15.0833	1.04169	25.125	22.5833	60.5	15.375	18.6667	0.458313	33.4167	16.2917	19.2917
C21	0	0	0	0	0	0	0	0	0	0	0	0	0	0	0	0	0	0	0	0	0	0	0	0	0	0	0	0	0	0	0	0
C22	0	0	0	0	0	0	0	0	0	0	0	0	0	0	0	0	0	0	0	0	0	0	0	0	0	0	0	0	0	0	0	0
C23	0	0	0	0	0	0	0	0	0	0	0	0	0	0	0	0	0	0	0	0	0	0	0	0	0	0	0	0	0	0	0	0
C24	0	0	0	0	0	0	0	0	0	0	0	0	0	0	0	0	0	0	0	0	0	0	0	0	0	0	0	0	0	0	0	0
D01	0	0	0	0	0	0	0	0	0	0	0	0	0	0	0	0	0	0	0	0	0	0	0	0	0	0	0	0	0	0	0	0
D02	155.75	158.986	178.583	190.5	135.333	191.986	192.194	231.208	171.222	210.75	126	172.528	190.042	185.986	173.597	177.194	119.111	178.167	162.583	239.028	190.111	150.958	190.292	207.389	218.972	248.014	179.639	171.778	213.764	183.556	159.611	172.181
D03	20.875	29.25	106.5	48.75	24.125	66.5	78.25	59.625	54.625	82.25	57	44.5	2.375	7.5	63	6.5	158.625	29.875	9.375	41.25	47.5	47.625	13.75	57.25	39.875	18.5	28	47.875	148.25	57.875	49.25	94.125
D04	0	0	0	0	0	0	0	0	0	0	0	0	0	0	0	0	0	0	0	0	0	0	0	0	0	0	0	0	0	0	0	0
D05	122.75	108.875	103.75	98.625	111.5	94.75	85.25	113.625	119.625	107.375	126.75	111.125	109	80.625	109.375	113	123	127.25	101.875	129.75	126.375	119	93.625	99.625	117.875	129.375	84.125	106.625	99.875	118.75	116.5	104.875
D06	132.5	172.25	151.75	102.125	184.25	155.125	179.25	94.625	170.25	154.125	173	142.375	111.875	138.625	169.375	104	109.875	175.875	177.875	111.125	161	215.125	127.125	156.875	143.125	183	187.75	148.75	176.25	208.5	171.25	139.5
D07	0	0	0	0	0	0	0	0	0	0	0	0	0	0	0	0	0	0	0	0	0	0	0	0	0	0	0	0	0	0	0	0
D08	18.05	28.175	49.675	42.625	50.3	0.125	44.65	64.775	7.20001	51.45	12.3	29.175	2.67499	43.1	12.15	46.55	28.125	27.075	22.3	22.775	5.625	28.075	7.75	59.85	48.675	69.875	1.20001	56.775	6.45001	83.05	46.125	24.375
D09	147.625	172.625	139.25	172.875	190.625	129.5	170.625	148.75	183.875	163.5	200.5	157.625	136.375	160.75	183.375	136.75	181.875	152.625	190.75	206.25	190.375	167.75	165.125	162.25	158.25	186.25	166.5	198.375	154.125	168.625	156	152.375
D10	0	0	0	0	0	0	0	0	0	0	0	0	0	0	0	0	0	0	0	0	0	0	0	0	0	0	0	0	0	0	0	0
D11	26.0833	42.0417	54.75	66.625	97.7083	73.875	71.5417	66.375	74	74.25	69.25	50.2917	34.25	29.5417	81.4167	57.875	59.7083	80.9583	37.6667	39.3333	50.375	45.125	81.625	88.625	43.125	26.9167	54.0833	74.4167	4.91666	44.875	60.9583	22.4583
D12	37.4	32.95	69.85	32.3	54.075	23.625	120.625	87.6	31.475	108.625	101.725	63.1	35.75	92.925	20.6	74.05	102.275	62.975	52.7	89.875	31.45	41.575	24.375	49.425	46.425	67	66.475	29.875	61.25	58	91.15	39.9
D13	0	0	0	0	0	0	0	0	0	0	0	0	0	0	0	0	0	0	0	0	0	0	0	0	0	0	0	0	0	0	0	0
D14	0	0	0	0	0	0	0	0	0	0	0	0	0	0	0	0	0	0	0	0	0	0	0	0	0	0	0	0	0	0	0	0
D15	96	85.375	106.125	111.625	132.75	87	184.625	124.75	85.625	98.875	75.625	82.625	98.875	78.625	127.625	127.625	51.875	127.5	84.125	149.5	95.5	140.5	104.875	135.125	125.25	149.25	117.125	110.125	99.5	55.125	96.875	196.25
D16	0	0	0	0	0	0	0	0	0	0	0	0	0	0	0	0	0	0	0	0	0	0	0	0	0	0	0	0	0	0	0	0
D17	39.25	62.375	49.875	70.125	41.875	82.125	89	43.875	56.5	89.625	91	36.25	77.875	63.75	90	68.875	46.25	132	50.5	65.625	77.5	64.625	88.125	66.625	54.625	66.25	6	53.75	58.875	56.25	52.375	46.25
D18	3.47498	20.825	10.225	6.42499	10.175	45.8	10	21.625	22.625	9.79999	9.67499	12.1	45.275	20.875	19.275	16.55	33.8	1.45001	13.625	15.375	13.475	41.775	14.4	16.05	9.92499	8.47498	13.475	3.84998	21.65	1.5	4.67499	15.975
D19	46.425	12.05	11.925	14.35	16.175	19.575	20.375	12.9	28.975	21.525	45.275	11.15	1.17499	17.45	6.15002	12.825	19.85	14.425	3.09998	19.975	18.45	91.6	7.09998	1.52502	23.65	18.875	40.7	0.724976	20	25.25	8.72498	10.75
D20	0	0	0	0	0	0	0	0	0	0	0	0	0	0	0	0	0	0	0	0	0	0	0	0	0	0	0	0	0	0	0	0
D21	0	0	0	0	0	0	0	0	0	0	0	0	0	0	0	0	0	0	0	0	0	0	0	0	0	0	0	0	0	0	0	0
D22	0	0	0	0	0	0	0	0	0	0	0	0	0	0	0	0	0	0	0	0	0	0	0	0	0	0	0	0	0	0	0	0
D23	0	0	0	0	0	0	0	0	0	0	0	0	0	0	0	0	0	0	0	0	0	0	0	0	0	0	0	0	0	0	0	0
D24	0	0	0	0	0	0	0	0	0	0	0	0	0	0	0	0	0	0	0	0	0	0	0	0	0	0	0	0	0	0	0	0
E01	0	0	0	0	0	0	0	0	0	0	0	0	0	0	0	0	0	0	0	0	0	0	0	0	0	0	0	0	0	0	0	0
E02	0	0	0	0	0	0	0	0	0	0	0	0	0	0	0	0	0	0	0	0	0	0	0	0	0	0	0	0	0	0	0	0
E03	0	0	0	0	0	0	0	0	0	0	0	0	0	0	0	0	0	0	0	0	0	0	0	0	0	0	0	0	0	0	0	0
E04	0	0	0	0	0	0	0	0	0	0	0	0	0	0	0	0	0	0	0	0	0	0	0	0	0	0	0	0	0	0	0	0
E05	169.05	165.275	163.275	144.575	167.5	189.15	149.2	171.4	165.625	165.025	184.55	162.325	188.7	165.55	166.4	167.95	166.4	173.675	155.6	164.25	174	165.075	159.775	159.925	182.7	169.15	163.5	180.925	162.05	172.5	180.025	159.5
E06	143.194	172.736	146.819	136.653	132.028	166.625	140.736	132.264	132.167	133.597	126.194	159.542	183.444	147.583	121.722	131.917	140	112.167	137.167	154	134.319	133.208	145.611	132.042	153.375	158.542	132.75	135.375	156.278	126.861	132.333	126.861
E07	0	0	0	0	0	0	0	0	0	0	0	0	0	0	0	0	0	0	0	0	0	0	0	0	0	0	0	0	0	0	0	0
E08	0	0	0	0	0	0	0	0	0	0	0	0	0	0	0	0	0	0	0	0	0	0	0	0	0	0	0	0	0	0	0	0
E09	0	0	0	0	0	0	0	0	0	0	0	0	0	0	0	0	0	0	0	0	0	0	0	0	0	0	0	0	0	0	0	0
E10	56.4305	53.2917	54.4028	55.4305	47.3611	48.8611	60.1111	29.6667	74.8472	46.7361	83.4583	87.0417	23.0139	30.9028	84.5139	44.2361	37.6945	43.7778	39.5417	55.0139	34.5972	67.8611	62.0972	33.5	34.8195	42.2778	18.7361	66.5833	72.4722	75.4305	41.8472	58.5972
E11	0	0	0	0	0	0	0	0	0	0	0	0	0	0	0	0	0	0	0	0	0	0	0	0	0	0	0	0	0	0	0	0
E12	39.125	55.625	0.75	43.25	50.125	21	47.5	39.875	18.625	28	41.875	46.75	13.25	27.5	36.75	33.5	20.125	58.75	68.125	30.5	28.125	80.125	30	40.375	59.625	75.25	24.875	21.125	54.5	14	20.5	49.25
E13	0	0	0	0	0	0	0	0	0	0	0	0	0	0	0	0	0	0	0	0	0	0	0	0	0	0	0	0	0	0	0	0
E14	6.60712	23.3036	18.9107	65.6071	36.3571	38.0536	12.5357	2.39288	1.69641	19.4286	8.28571	6.33929	40.875	0.660706	31.6607	19.4643	31.4107	35.9464	44.4107	23.5179	5.66071	21.2143	28.25	17.125	23.375	32.5714	3.26788	25.7857	1.75	22.3214	34.2857	4.48212
E15	69.875	53.875	80.375	55.625	57.25	58.125	37.25	72.25	33.875	67.625	40.125	76.5	23.125	52.5	52.25	34.5	60.625	23	11.125	58	43.125	87.625	55.375	35	40.5	28.25	38.875	55.375	55.625	61	71.5	65.875
E16	131.319	193.847	153.361	130.389	113.139	149.681	141.139	159.167	152.25	135.792	176.792	150.514	151.847	153.778	172.472	170.306	141.153	139.583	183.861	144.403	121.125	199.583	139.569	109.903	94.3055	151.847	136.444	171.236	174.458	146.292	136.181	160.236
E17	204.125	209.375	181.75	163.125	175.25	130.5	184.5	179.625	152.5	156	164.875	203.375	177.25	196.125	152.75	156.125	172.25	160.125	116.625	191.25	179.375	139.375	169.375	178.875	169.5	159.25	199.25	137.125	170.875	197.125	180.875	188.875
E18	0	0	0	0	0	0	0	0	0	0	0	0	0	0	0	0	0	0	0	0	0	0	0	0	0	0	0	0	0	0	0	0
E19	55.6429	53.3036	29.9107	25.8036	19.8036	41.9821	27.9464	27.1786	39.1964	38.4107	60.3571	14.5357	34.9821	35.375	62.8929	49.7679	30.6607	36.2857	25.6964	27.8214	42.5357	27.5893	31.8393	26.0714	67.0714	85.2143	21.7143	29.3571	66.3036	36.8036	24.0893	46.6964
E20	64.5568	24.4205	5.80682	138.818	46.25	25.7273	81.1818	5.53412	72.7614	28.8295	46.1477	9.80682	50.6023	48.2386	11.4432	40.0227	104.17	53.5454	37.2841	58.375	88.3296	26.9886	51.9318	30.4545	70.8636	18.5795	39.625	35.4659	0.193176	20.8523	35.7386	59.1477
E21	50.375	70	64.125	71.5	94.875	60	61.75	72.75	38.25	6.625	57.375	87.5	69.25	71.875	82.375	75.25	62.625	90.75	72	64.875	23.5	57.625	84.375	78.125	60.375	58.5	72.75	62.25	69.75	16.875	65.75	72.625
E22	153.875	167.045	178.989	163.284	148.795	172.614	173.17	173.852	154.523	154.17	171.523	163.091	151.057	168.989	168.227	161.886	155.795	159.182	154.182	142.42	132.739	149.011	160.045	172.216	169.102	161.216	166.761	158.045	151.761	162.852	171.807	158.125
E23	0	0	0	0	0	0	0	0	0	0	0	0	0	0	0	0	0	0	0	0	0	0	0	0	0	0	0	0	0	0	0	0
E24	0	0	0	0	0	0	0	0	0	0	0	0	0	0	0	0	0	0	0	0	0	0	0	0	0	0	0	0	0	0	0	0
F01	0	0	0	0	0	0	0	0	0	0	0	0	0	0	0	0	0	0	0	0	0	0	0	0	0	0	0	0	0	0	0	0
F02	0	0	0	0	0	0	0	0	0	0	0	0	0	0	0	0	0	0	0	0	0	0	0	0	0	0	0	0	0	0	0	0
F03	0	0	0	0	0	0	0	0	0	0	0	0	0	0	0	0	0	0	0	0	0	0	0	0	0	0	0	0	0	0	0	0
F04	0	0	0	0	0	0	0	0	0	0	0	0	0	0	0	0	0	0	0	0	0	0	0	0	0	0	0	0	0	0	0	0
F05	263.875	276	264.5	265.375	285.625	273.75	296.875	279.5	284.625	310.875	260.875	278.75	284.75	303.5	283.75	287.125	269.125	285.125	287	306.5	324.5	279.625	298.125	283.5	281.625	300.625	292.125	298.625	287.25	264.75	278.25	281.375
F06	0	0	0	0	0	0	0	0	0	0	0	0	0	0	0	0	0	0	0	0	0	0	0	0	0	0	0	0	0	0	0	0
F07	0	0	0	0	0	0	0	0	0	0	0	0	0	0	0	0	0	0	0	0	0	0	0	0	0	0	0	0	0	0	0	0
F08	0	0	0	0	0	0	0	0	0	0	0	0	0	0	0	0	0	0	0	0	0	0	0	0	0	0	0	0	0	0	0	0
F09	12	0.25	20	42.75	32.125	0.125	53.875	3	11.25	75.5	8.625	2.875	37.5	26.125	19.5	21.75	14.125	7.5	73.875	5.125	4.75	18.125	21.625	5.125	25.375	29.125	23.875	26.625	10.125	20.75	21.875	6.25
F10	67.4028	64.0972	72	72.8889	106.264	59.4167	77.0555	73.5	62.0695	75.75	93.9722	67.5	53.0555	82.4305	68.5555	62.7917	34.0417	98.1667	83.7083	67.4861	73.2222	72.125	84.6667	71.4445	80.875	69.6528	66.0417	59.9445	91.6528	81.2778	63.4305	64.4028
F11	0	0	0	0	0	0	0	0	0	0	0	0	0	0	0	0	0	0	0	0	0	0	0	0	0	0	0	0	0	0	0	0
F12	71.175	26.875	26.925	14.6	86.675	17.475	27.025	31.3	30.8	37.225	2.07501	40.55	5	2.79999	5.77499	14.725	43.55	18.475	27.45	38.4	49.175	28.125	18	0.125	34.95	22.1	73.8	70.675	53.475	7.29999	16.075	33.625
F13	100.375	58.5	100.125	103.375	79.375	84.5	74.375	137.125	77	76.5	91.875	86.75	51.125	107.625	109.25	103.125	84.875	70	118.25	47.375	117.625	89.25	53.875	83.25	90.625	25.875	74.75	53.875	78.5	70.5	94.625	42.75
F14	188.25	177.875	36.75	106.875	123.75	139.25	185.5	128.375	223.375	127.375	140.875	188.25	136	191.375	167.125	114.75	126.375	114.625	146.125	191.625	182.625	200.375	120.25	119.625	155.875	144	95.625	111	107.875	122.625	131.125	134.875
F15	111.5	15.75	77.25	108	77.875	114	91.875	102.375	73.875	84.125	61.25	63.125	92.375	140.375	91	104.25	139.875	115.125	89.875	32	90.25	87.25	145.125	131	114.25	50.25	106.875	96	128.625	89.625	99.25	91.875
F16	0	0	0	0	0	0	0	0	0	0	0	0	0	0	0	0	0	0	0	0	0	0	0	0	0	0	0	0	0	0	0	0
F17	23.3472	38.7361	33.1528	11.6528	34.3195	23.8195	27.8055	33.7778	36.3889	40.9722	57.9722	42.625	69.8195	48.5	34.6528	40.8472	38.8889	39.6945	42.4861	39.0417	39.5278	66.6667	41.0417	37.9167	29.5695	29.0278	37.1111	51.5555	36.4861	47.3889	40.6805	50.9167
F18	0	0	0	0	0	0	0	0	0	0	0	0	0	0	0	0	0	0	0	0	0	0	0	0	0	0	0	0	0	0	0	0
F19	0	0	0	0	0	0	0	0	0	0	0	0	0	0	0	0	0	0	0	0	0	0	0	0	0	0	0	0	0	0	0	0
F20	47.8195	56.8472	93.125	61.7222	61.0139	53.4445	41.5139	110.069	54.1667	59.6805	61.5417	69.6389	67.5139	72.2083	93.4167	93.7778	77.0278	81.5555	52.1528	32.3472	54.4167	54.5833	108.764	98.3055	54.3472	54.8472	58.3611	59.9445	49.8889	94.3472	67.0833	50.4445
F21	0	0	0	0	0	0	0	0	0	0	0	0	0	0	0	0	0	0	0	0	0	0	0	0	0	0	0	0	0	0	0	0
F22	36.225	31.9667	43.2416	38.7667	40.7667	35.3834	32.4583	45.1334	40.6583	38.4083	36.3333	47.275	42.7833	34.5167	39.2917	39.125	46.2	31.075	27.0167	37.9833	37.6916	27.7833	40.4416	43.775	43.0666	26.8834	38.625	42.7584	41.5084	30.6	39.8666	53.8167
F23	0	0	0	0	0	0	0	0	0	0	0	0	0	0	0	0	0	0	0	0	0	0	0	0	0	0	0	0	0	0	0	0
F24	0	0	0	0	0	0	0	0	0	0	0	0	0	0	0	0	0	0	0	0	0	0	0	0	0	0	0	0	0	0	0	0
G01	33.9	3.40002	4.34998	1.20001	3.40002	0.25	34.7	6.84998	1	18.45	19.625	17.075	14.775	4.375	3.67499	14.9	56.85	8.90002	7.09998	4	11.6	33.75	3.125	7.65002	22.25	7.79999	14.325	2.97498	9.47498	19.775	15.075	11.55
G02	77.0179	68.9643	81.2143	87.2321	33.6607	62.4107	83.9107	47.5179	84.3214	66.8036	62.4107	90.2679	29.8929	87.3571	67.5536	85.6607	124.625	75.1964	83.3036	76.8036	62.625	82.4286	97.4643	59.0714	58.625	87.2857	70.4286	87.125	55.5714	73.9107	65.7143	64.2143
G03	103.125	93.5	76.75	33.125	66	47.375	89.125	88.625	30.5	67.75	47.5	54.5	11.25	69	93.5	84.75	93.25	84	14.375	49.125	45.25	1.875	34.75	42.75	75.375	84.375	41	57.75	77.875	78.125	43.625	26.125
G04	0	0	0	0	0	0	0	0	0	0	0	0	0	0	0	0	0	0	0	0	0	0	0	0	0	0	0	0	0	0	0	0
G05	0	0	0	0	0	0	0	0	0	0	0	0	0	0	0	0	0	0	0	0	0	0	0	0	0	0	0	0	0	0	0	0
G06	70.625	74	62	48.25	60.875	74	70.875	82.25	57.375	50	72	112.125	85.375	63.375	70.75	57.625	57.25	81.625	84.5	69.5	83.875	66.75	91.25	77.625	50.375	85.375	63.5	58.25	77	52.875	64.5	80.375
G07	24.2404	14.2596	3.86536	20.5385	1.34613	13.2115	35.2789	27.4808	0.884644	16.7885	30.4519	34.5865	41.8365	24.0673	11.9711	33.1539	38.5096	10.4711	21.4327	31.7789	21.0289	17.0961	37.5289	2.77887	10.7308	17.0961	41.5577	21.6058	29.3365	29.2211	18.8942	4.34613
G08	0	0	0	0	0	0	0	0	0	0	0	0	0	0	0	0	0	0	0	0	0	0	0	0	0	0	0	0	0	0	0	0
G09	88.1429	80.1964	100.643	105.054	126.946	130.446	78.8214	83.6607	72.1786	148.893	116.75	106.911	95.9821	103.696	82.0536	83.7321	130.125	112.875	84.875	90.0536	95.4643	75.8036	65.7857	52.9107	79.7143	108.375	27.0893	92.1786	92.2143	74.875	75.4821	91.9821
G10	0	0	0	0	0	0	0	0	0	0	0	0	0	0	0	0	0	0	0	0	0	0	0	0	0	0	0	0	0	0	0	0
G11	0	0	0	0	0	0	0	0	0	0	0	0	0	0	0	0	0	0	0	0	0	0	0	0	0	0	0	0	0	0	0	0
G12	0	0	0	0	0	0	0	0	0	0	0	0	0	0	0	0	0	0	0	0	0	0	0	0	0	0	0	0	0	0	0	0
G13	102.386	138.102	128.511	118.545	98.2159	131.273	111.136	133.023	110.5	119.773	122.5	145.443	139.057	97.0114	120.591	148.841	104.318	108.568	171.773	97.1818	113.625	51.2727	67.4091	111.568	72.3409	137.705	95.4091	132.08	76.3977	100.614	88.6477	121.125
G14	0	0	0	0	0	0	0	0	0	0	0	0	0	0	0	0	0	0	0	0	0	0	0	0	0	0	0	0	0	0	0	0
G15	33.025	15.35	32.475	29.975	23.55	22.275	41.975	64.6	65.9	45.25	25.1	79.5	48	64.725	36.55	46.825	5.59998	40.125	37.175	51.525	4.375	35.3	22.6	37.95	34.125	22.6	50.125	19.025	31.45	2.79999	21.625	28.4
G16	3.25	19.0367	13.478	2.19116	11.125	29.3088	3.33826	13.5073	10.7427	1.44855	44.6691	6.86768	11.7867	14.8309	3.11029	4.96326	11.2059	0.845581	12.3897	15	22.397	9.03674	17.8235	0.323547	1.58087	15.6838	12.7133	16.0073	5.58826	37.3088	12.5956	4.75
G17	0	0	0	0	0	0	0	0	0	0	0	0	0	0	0	0	0	0	0	0	0	0	0	0	0	0	0	0	0	0	0	0
G18	94.75	59.5	80.3	60.025	75.25	75.15	63.2	40.05	71.15	72.55	88.3	102.325	69.4	60.875	35.125	57.125	73.875	63.05	59.675	79.3	81.175	58.15	72.9	69.55	57.825	70.225	66.45	92.575	64.85	80.8	64.6	71.225
G19	86	99.7917	90.7083	88.2083	107.375	72.5	79.125	76.1667	60.125	93.4583	103.917	94.875	106.125	83.2917	88.5833	80.9583	73	93.0417	95.125	108.917	85.625	59.5	53.875	78.6667	86.6667	118.375	69.375	73.4167	87.25	77.4167	96.4583	76.125
G20	0	0	0	0	0	0	0	0	0	0	0	0	0	0	0	0	0	0	0	0	0	0	0	0	0	0	0	0	0	0	0	0
G21	0	0	0	0	0	0	0	0	0	0	0	0	0	0	0	0	0	0	0	0	0	0	0	0	0	0	0	0	0	0	0	0
G22	0	0	0	0	0	0	0	0	0	0	0	0	0	0	0	0	0	0	0	0	0	0	0	0	0	0	0	0	0	0	0	0
G23	0	0	0	0	0	0	0	0	0	0	0	0	0	0	0	0	0	0	0	0	0	0	0	0	0	0	0	0	0	0	0	0
G24	0	0	0	0	0	0	0	0	0	0	0	0	0	0	0	0	0	0	0	0	0	0	0	0	0	0	0	0	0	0	0	0
H01	29.3864	30.9545	96.4546	15.6477	16.7614	3.34088	25.3864	0.511353	36.0795	40.5341	70.1136	37.6705	27.7614	29.6023	0.431824	57.0568	37.7614	0.022705	32.5114	58.5227	35.4318	12.8068	50.8296	45.875	35.6932	21.9773	22.4205	108.659	13.6477	29.4659	97.0341	32.9773
H02	38.25	5.29169	41.2917	20.8333	7.04169	24.5	35.2083	96.9583	40.6667	68.1667	39.7917	50.6667	23.4583	32.5	47.2083	89	53.125	36.625	57.5833	11.7917	36.6667	8.58331	34.5	40.7083	5.79169	99.1667	9	43	13.7917	30.0417	44.9583	31.5
H03	37.5417	64.5417	55.125	76.5417	94	72.3333	61.3333	55.75	65	56.875	71.875	65.25	70.9167	65.375	60.8333	74.4167	77.8333	69.5417	61.2917	77.9167	72.0417	68.7917	58.125	71.8333	78.9167	104.958	57.9167	79.25	50.875	35.625	75.9583	61.3333
H04	0	0	0	0	0	0	0	0	0	0	0	0	0	0	0	0	0	0	0	0	0	0	0	0	0	0	0	0	0	0	0	0
H05	0	0	0	0	0	0	0	0	0	0	0	0	0	0	0	0	0	0	0	0	0	0	0	0	0	0	0	0	0	0	0	0
H06	108.375	39.25	37.5	27.875	47.125	18.125	3.25	5.125	8.5	2.875	12.625	28.625	5.625	81.75	57.25	21.75	75	54.25	15.25	89.25	99.125	62.875	86.25	48.25	50.125	65.625	50.5	72.125	7.75	29.125	27.625	22.25
H07	18	3.375	42.375	60.125	1.125	0.75	14.625	28.5	62	0.875	31.75	6.875	44.125	0.25	9.625	29.375	4.875	14.875	53.875	13.75	38	7.625	18.125	34	49.25	4.875	2	39.5	27.75	16.125	31.375	17.125
H08	70.875	70.875	81.875	40	79.5	65.875	100	82.875	96.75	51.75	88.375	61.625	98.5	78.75	101.125	70.5	82	54.25	47.5	87.375	96.25	64.75	93.875	109.75	96.125	57.25	71.5	67.75	90.25	42	64.875	75.75
H09	0	0	0	0	0	0	0	0	0	0	0	0	0	0	0	0	0	0	0	0	0	0	0	0	0	0	0	0	0	0	0	0
H10	27.025	7.875	32.875	19.95	49.125	22.15	19.95	36.7	55.1	20.4	45.4	39.3	61.3	40.8	30.6	0.674988	47.225	33.975	1.84998	25.275	41.85	30.125	31.3	22.775	41.95	32.9	45.675	22	71.9	29.875	50.525	55.025
H11	7.875	5.25	7.625	30.625	5.875	3.25	24.75	9.125	84.25	16	19	17.75	4.75	37.375	82.875	10.625	15.625	16.625	40	0.375	0.5	2.875	7.125	37	9	11.25	42.75	3.5	4.75	25.75	2.75	0.25
H12	51.125	77.6818	31.9659	57.125	22.5795	48.2614	57.9204	37.9318	94.2954	57.1136	66.1591	78.3977	34.4318	67.6818	52.2159	58.9204	33.7273	60.5227	43.1818	35.3296	86.5909	51.1591	62.3864	36.3864	49.2273	59.4546	35.6591	72.1818	11.0909	51.7273	32.6023	59.375
H13	81.025	22.925	39.3	37.125	21.525	16.95	25.425	21.275	28.65	94.15	65.6	40.625	62	54.45	16.15	47.25	41.125	32.8	26.3	3.02502	25.425	15.175	16.925	38.7	44.875	10.8	34.075	28.7	6.20001	34.1	34.35	86.775
H14	0	0	0	0	0	0	0	0	0	0	0	0	0	0	0	0	0	0	0	0	0	0	0	0	0	0	0	0	0	0	0	0
H15	0	0	0	0	0	0	0	0	0	0	0	0	0	0	0	0	0	0	0	0	0	0	0	0	0	0	0	0	0	0	0	0
H16	75.0972	58.3611	38.5417	16.3611	60.8611	38.5972	37.6111	8.76392	73.1667	10.8333	58.4167	42.9722	85.5139	50.0555	49.7917	25.4305	30.6945	67.4028	70.25	56.0833	57	75.5278	41.8472	56.2778	35.9305	85.3195	61.6111	58.2083	9.5	44.2778	31.0555	58.4861
H17	0	0	0	0	0	0	0	0	0	0	0	0	0	0	0	0	0	0	0	0	0	0	0	0	0	0	0	0	0	0	0	0
H18	18.8636	42.8296	10.4204	7.55682	46.3636	10.2727	7.18182	11.3977	35.8523	8.02274	10.8864	15.0454	4.93182	22.3636	67.1136	29.6364	2.46588	6.34091	58.5	58.6364	25.5114	26.6591	6.47726	13.3182	40.2614	14.1364	20.5	35.375	16.8864	3.05682	4.28409	41.5454
H19	16.85	35	5.54999	13.45	19.35	50.2	7.15002	29.25	4.92499	74.5	56.525	26.975	23.325	17.45	42.125	34.225	95.825	25.275	24.225	35.325	58.275	18.45	3.625	32.825	68.225	24.725	28.35	2.375	27.55	28.725	14.525	69.425
H20	7.03412	3.29547	0.909119	7	18.6023	8.1023	6.75	24.4659	14.1136	0.113647	0.715881	12.6364	6.13635	20.5114	0.420471	1.28412	19.7955	6.4773	14.1705	46.3182	17.4318	3.84088	12.6364	17.8182	21.1364	12.3409	13.0114	27.8409	2.76135	21.7159	23.8295	13.7273
H21	2.5	0.25	11.5	3.875	11.5	2.75	0.125	11.125	4.875	1.625	1	5.75	1.375	1.5	10.75	1.5	0.5	3.5	3	1	0.375	1.625	1.125	3.25	4	8.5	5.375	3.75	5.25	7	14	1
H22	0	0	0	0	0	0	0	0	0	0	0	0	0	0	0	0	0	0	0	0	0	0	0	0	0	0	0	0	0	0	0	0
H23	0	0	0	0	0	0	0	0	0	0	0	0	0	0	0	0	0	0	0	0	0	0	0	0	0	0	0	0	0	0	0	0
H24	0	0	0	0	0	0	0	0	0	0	0	0	0	0	0	0	0	0	0	0	0	0	0	0	0	0	0	0	0	0	0	0
I01	0	0	0	0	0	0	0	0	0	0	0	0	0	0	0	0	0	0	0	0	0	0	0	0	0	0	0	0	0	0	0	0
I02	0	0	0	0	0	0	0	0	0	0	0	0	0	0	0	0	0	0	0	0	0	0	0	0	0	0	0	0	0	0	0	0
I03	80	67.625	93.625	91.75	75	118.125	41.5	87.875	82	93.625	60.875	37.25	83.125	61.25	48.5	103.5	87.25	111.625	126.75	82.375	50.875	93.25	87	90.25	54.75	76.75	48.875	112.875	87.875	91	85.125	85.5
I04	107.875	116.5	114.125	74.375	101.875	101.25	109.375	105.75	117.875	79	98.875	99.875	135	92.625	133.5	75.5	118.375	99.25	89.625	117.375	97.25	138.5	94	102.625	78.875	120.75	101.25	115.375	110	111.25	73.25	87.875
I05	149.403	115.042	94.75	64.875	107.611	112.278	101.625	106.444	112.819	100.611	95.4167	86.4722	64.8055	110.694	93.3889	103.5	138.139	99.9861	168.014	84.3611	117.639	152.514	102.264	114.014	111.028	150.444	113.083	109.014	93.6667	127.514	101.486	151.028
I06	0	0	0	0	0	0	0	0	0	0	0	0	0	0	0	0	0	0	0	0	0	0	0	0	0	0	0	0	0	0	0	0
I07	4.70001	4.625	5.72498	31.975	10.05	51.55	9.54999	35.575	81.1	22.225	36.95	29.875	39.05	41.9	9.67499	79.325	68.625	27.5	39.025	79.3	72.75	66.35	4.92499	39.575	65.575	4.20001	4.40002	64.25	73.825	49.775	63.05	0.325012
I08	10.5	60.9167	32.9583	41.75	30.6667	3	3.33331	41.75	14.2083	16.75	41.4583	39.0833	3.125	31.0833	73.1667	5.83331	27.75	82.2083	6.04169	13.25	4.375	44.5417	11.7083	35.75	0.083313	0.125	21.5833	51.3333	19.875	23.5	17.375	17.6667
I09	0	0	0	0	0	0	0	0	0	0	0	0	0	0	0	0	0	0	0	0	0	0	0	0	0	0	0	0	0	0	0	0
I10	0	0	0	0	0	0	0	0	0	0	0	0	0	0	0	0	0	0	0	0	0	0	0	0	0	0	0	0	0	0	0	0
I11	143	90.625	93.125	114.625	97.625	94.125	75	186.5	120.125	111.5	34.5	105.625	97.5	78.25	115.75	110.5	115.25	90.5	112.875	109.25	108.75	108.5	132.75	114.5	116.375	159.125	49.125	120.625	151.125	101.125	102.5	150.625
I12	0	0	0	0	0	0	0	0	0	0	0	0	0	0	0	0	0	0	0	0	0	0	0	0	0	0	0	0	0	0	0	0
I13	107.625	108.125	99.075	52.475	92.875	76.25	132.1	107.425	121.425	113.2	47.275	96.4	112.325	169.85	93.575	66.175	84.9	97.925	124.675	71.7	94.025	115.05	153.6	107.15	93.725	27.25	101.725	81.675	54.75	121.5	128.175	87.65
I14	0	0	0	0	0	0	0	0	0	0	0	0	0	0	0	0	0	0	0	0	0	0	0	0	0	0	0	0	0	0	0	0
I15	0	0	0	0	0	0	0	0	0	0	0	0	0	0	0	0	0	0	0	0	0	0	0	0	0	0	0	0	0	0	0	0
I16	191.375	196.75	248.375	193.75	191.5	276.875	166.25	198.5	210.5	244	205.75	238.625	193.875	199.75	191.875	215.375	197.625	177.75	188.75	191.75	170.25	213.5	213.25	186.125	181.875	192.375	192.625	228.5	158.875	188	205.375	134.125
I17	55.25	82.3333	67.5	48.5417	63.0417	73.4167	57.6667	64.9583	102.875	35.2083	68.75	68.0833	129.333	63.9583	55.4167	100.333	64.875	69.5833	92.0417	59.2083	81	64.9583	50.0417	76.4167	76.375	108.083	48.4167	52	40.6667	80.0417	68.5417	63.375
I18	0	0	0	0	0	0	0	0	0	0	0	0	0	0	0	0	0	0	0	0	0	0	0	0	0	0	0	0	0	0	0	0
I19	0	0	0	0	0	0	0	0	0	0	0	0	0	0	0	0	0	0	0	0	0	0	0	0	0	0	0	0	0	0	0	0
I20	65	46.5	59	15.75	35.5	1.875	24.625	14.5	17.125	55.375	4.625	43.125	21.5	15.125	12.25	37.25	89.375	59	44.625	28.875	34.25	21.375	19.375	51.125	6.875	23.75	37	53.125	40.875	8.5	20.25	44.125
I21	0	0	0	0	0	0	0	0	0	0	0	0	0	0	0	0	0	0	0	0	0	0	0	0	0	0	0	0	0	0	0	0
I22	0	0	0	0	0	0	0	0	0	0	0	0	0	0	0	0	0	0	0	0	0	0	0	0	0	0	0	0	0	0	0	0
I23	0	0	0	0	0	0	0	0	0	0	0	0	0	0	0	0	0	0	0	0	0	0	0	0	0	0	0	0	0	0	0	0
I24	0	0	0	0	0	0	0	0	0	0	0	0	0	0	0	0	0	0	0	0	0	0	0	0	0	0	0	0	0	0	0	0
J01	0	0	0	0	0	0	0	0	0	0	0	0	0	0	0	0	0	0	0	0	0	0	0	0	0	0	0	0	0	0	0	0
J02	0	0	0	0	0	0	0	0	0	0	0	0	0	0	0	0	0	0	0	0	0	0	0	0	0	0	0	0	0	0	0	0
J03	55.75	46.8864	27.1591	61.2841	35.8409	41.0227	62.5227	11.7045	21.6932	2.19318	43.0341	3.32953	14.2727	15.9205	68.9432	18.9886	19.9318	23.4659	47.1818	18.8864	39.3295	60.1932	35.3409	13.9432	7.84088	35.1705	22.9205	33.6477	29.5455	74.3636	29.2386	3.17047
J04	11.25	6.75	7.875	0.5	2.5	8	28.875	4.25	13.5	110	8.125	4.875	28	26.625	10.875	12	5.625	12.375	9.375	4.5	1.125	16.875	31.75	1.375	19.5	10.25	5.625	23.5	10.5	25.625	19.5	39.625
J05	0	0	0	0	0	0	0	0	0	0	0	0	0	0	0	0	0	0	0	0	0	0	0	0	0	0	0	0	0	0	0	0
J06	61.075	83.575	52.95	57.175	52.625	50.35	57.55	86.3	68.575	52.35	64.525	23.6	37.675	45.375	80.05	46	62.275	46.425	69.675	78.275	103.975	46.325	0.724976	38.375	78.65	69.075	34.1	53.075	50.375	131.825	65.525	82.35
J07	31.2273	65.7841	72.9091	76.6364	93.7045	16.6932	66.0227	72.4886	111.284	80.0341	98.0909	144.523	132.284	111.886	130.636	64.2841	76.5909	115.409	166.932	101.864	116.943	21.7273	89.5114	78.0227	58.2273	101.227	115.773	88.5795	104.25	54.2273	55.8068	94.1023
J08	5	38.7083	47.25	33.125	33.3333	25.7083	58.4167	6.125	5	62.2917	6.54169	31.0833	32.3333	63.8333	7.83331	66.375	4.45834	6.5	36.1667	13.5833	15.625	30.125	55.4167	17.875	12.875	1.54166	33	10.7917	2	20.9167	29.0417	14.9167
J09	0	0	0	0	0	0	0	0	0	0	0	0	0	0	0	0	0	0	0	0	0	0	0	0	0	0	0	0	0	0	0	0
J10	56.9546	8.26135	46.3977	47.5341	4.65912	14.4205	22.9432	5.95453	56.3409	3.05682	47.2273	29.0796	19.1477	17.6591	84.9886	57.1136	54.1932	51.3182	39.1023	28.8182	16.5909	54.5454	17.0682	36.25	1.79547	59.2614	54.3864	9.31818	23.9773	42.625	46.2954	5.4773
J11	26.5	15.9167	9.29166	0.916656	7.33334	11.5	81.75	0.041656	67.125	64.1667	44.3333	33.9167	17.7917	50.3333	36.2083	37.9583	1.95834	6.91666	79.5833	12.75	29.7083	49.7083	47.8333	39.875	5.58334	66.2917	14.2917	17.7917	38.9583	30.7917	23.875	63.5
J12	0	0	0	0	0	0	0	0	0	0	0	0	0	0	0	0	0	0	0	0	0	0	0	0	0	0	0	0	0	0	0	0
J13	0	0	0	0	0	0	0	0	0	0	0	0	0	0	0	0	0	0	0	0	0	0	0	0	0	0	0	0	0	0	0	0
J14	0	0	0	0	0	0	0	0	0	0	0	0	0	0	0	0	0	0	0	0	0	0	0	0	0	0	0	0	0	0	0	0
J15	71.875	93.125	100.125	74.375	99.625	120.125	97.625	90.25	71.75	87.625	120.375	47.625	98.875	113.25	90	91.875	96.875	117.875	99	108.75	113.375	87.75	97.5	113.75	94.75	91	92.625	81.125	93.5	82.5	119.375	69.5
J16	31.0796	25.1932	32.3977	52.6023	32.7273	27.0796	23.9205	9.42047	13.4318	35.5341	9.79547	11.5909	41.4659	67.6364	26.9886	34.3182	15.5795	8.23865	29.4545	19.1477	7.59088	34.9773	25.125	37.4204	40.1591	20.75	28.5568	18.5341	39.8977	30.7727	15.0227	17.6364
J17	124.75	146.125	159.5	153.625	142.25	141.5	147.25	160.125	132.75	184.25	140.75	133.875	116	146	149.5	128.625	139.625	142.25	162	206.75	157.625	120	83	156.75	159.875	109.75	148.5	126.875	135.75	157.125	152.75	162
J18	0	0	0	0	0	0	0	0	0	0	0	0	0	0	0	0	0	0	0	0	0	0	0	0	0	0	0	0	0	0	0	0
J19	29.4583	43.9583	23.7083	35.5	45.0833	11.0417	23.7083	6.625	32.5417	44.375	34.9167	22.1667	16.75	21.8333	23.0833	10.75	6.70831	42.6667	5.375	30.2917	38.7917	5.54169	22.125	27.5417	52.625	27.7917	22.6667	29.625	36.875	10.4583	10.7917	40.0417
J20	0	0	0	0	0	0	0	0	0	0	0	0	0	0	0	0	0	0	0	0	0	0	0	0	0	0	0	0	0	0	0	0
J21	0	0	0	0	0	0	0	0	0	0	0	0	0	0	0	0	0	0	0	0	0	0	0	0	0	0	0	0	0	0	0	0
J22	0	0	0	0	0	0	0	0	0	0	0	0	0	0	0	0	0	0	0	0	0	0	0	0	0	0	0	0	0	0	0	0
J23	0	0	0	0	0	0	0	0	0	0	0	0	0	0	0	0	0	0	0	0	0	0	0	0	0	0	0	0	0	0	0	0
J24	0	0	0	0	0	0	0	0	0	0	0	0	0	0	0	0	0	0	0	0	0	0	0	0	0	0	0	0	0	0	0	0
K01	0	0	0	0	0	0	0	0	0	0	0	0	0	0	0	0	0	0	0	0	0	0	0	0	0	0	0	0	0	0	0	0
K02	0	0	0	0	0	0	0	0	0	0	0	0	0	0	0	0	0	0	0	0	0	0	0	0	0	0	0	0	0	0	0	0
K03	41.35	98.45	64.6	42.825	16.15	44.8	60.65	88.8	71.8	56.6	83.275	128.75	101.625	40.575	0.775024	49.9	49.45	69.35	15.475	77.1	32.625	54.625	57.075	35.1	50.15	40.525	29.2	83.25	58.4	48.3	64.4	106.425
K04	87.3036	47.875	96.5714	16.6786	79.9643	58.9286	83.6786	52.9643	81.5536	67.3929	50.9643	33.9464	54.6786	92.5893	62.5536	9.125	21.1607	46.0714	77.9464	89.8036	63.5893	67.7321	17.75	23.2321	43.4821	26.8214	46.625	17.4643	2.32141	6.94641	74.2857	98.8036
K05	80.625	21.875	63.5	38.375	19.375	8.5	8.625	3.625	2.75	34	2.125	9.5	53	2.375	1.625	71.375	22.875	79.875	26.375	14.5	82.75	14.25	52.75	45.375	41.25	24.875	8.125	75.125	26.75	4.375	13.875	19.625
K06	0	0	0	0	0	0	0	0	0	0	0	0	0	0	0	0	0	0	0	0	0	0	0	0	0	0	0	0	0	0	0	0
K07	57.4167	44.0417	53.5417	58.0833	88.0833	67.875	65.8333	82.3333	67.7917	67.375	55.625	49.125	88.6667	64.25	27.1667	61.375	36.5417	53	35.0417	21.75	74.7917	58	53.4167	89.25	43.0417	61.6667	69.0417	66.2917	52.875	34.875	32.125	61.5
K08	0	0	0	0	0	0	0	0	0	0	0	0	0	0	0	0	0	0	0	0	0	0	0	0	0	0	0	0	0	0	0	0
K09	69.25	89.375	58.5	58.5	87.25	76.375	88.875	84.75	108.75	72.25	89.625	68.625	95.5	123.25	77.5	87	94.625	74.75	80	91.75	70	92.375	107.75	72.5	98.125	81.875	102.5	93.875	66.875	112.125	70.875	89.75
K10	48.625	86.375	97.75	136	93.875	115.75	67.125	138.125	116.375	14.5	112.625	110.125	6	187	84	158.375	21.375	106	84.125	63.75	110.25	106.875	77.75	122.625	95.875	122.75	101.375	96.5	60	212.375	115.625	81.125
K11	0	0	0	0	0	0	0	0	0	0	0	0	0	0	0	0	0	0	0	0	0	0	0	0	0	0	0	0	0	0	0	0
K12	0	0	0	0	0	0	0	0	0	0	0	0	0	0	0	0	0	0	0	0	0	0	0	0	0	0	0	0	0	0	0	0
K13	0	0	0	0	0	0	0	0	0	0	0	0	0	0	0	0	0	0	0	0	0	0	0	0	0	0	0	0	0	0	0	0
K14	0	0	0	0	0	0	0	0	0	0	0	0	0	0	0	0	0	0	0	0	0	0	0	0	0	0	0	0	0	0	0	0
K15	31.6667	18.4167	17.2083	10.6667	44.375	13.6667	4.91666	23.1667	72.4583	59.7917	9.83334	2.66666	28.2917	0.666687	15.375	31.9167	18.0417	25.0833	1.33331	20.9583	12.5417	43.7083	25.0417	52.875	61.1667	4.75	21	19.2917	55.5	1.04169	52.875	6.375
K16	29.9204	39.3182	47.1136	42.1477	52.6591	33.1023	28.5682	28.2386	52.3409	90.9659	55.9886	21.5	62.5796	92.5	32.7159	2.45456	67.7159	40.9886	39.75	39.6591	65.2159	31.3523	76.1477	29.0568	16.5568	41.0682	61.0454	6.10226	54.7159	27.5227	28.6364	18.9204
K17	0	0	0	0	0	0	0	0	0	0	0	0	0	0	0	0	0	0	0	0	0	0	0	0	0	0	0	0	0	0	0	0
K18	76.1945	72.9167	123.875	102.806	161.958	64.9583	107.819	149.056	162.236	138.319	120.694	124.181	90.3472	147.167	126.514	104.444	126.542	91.3195	164.861	128.972	67.4583	107.097	122.736	97.0833	121.097	168.194	90.6389	92.5139	144.486	113.861	96.7083	135.722
K19	6.8269	19.6635	20.3173	27.5289	25.4519	31.4327	21.6442	12.3846	38.0481	49.0769	40.0385	33.1731	45.5865	19.8365	37.4327	21.6346	60.2115	31.8654	28.5481	2.59613	32.2211	23.8846	1.625	32.9423	23.8077	33.2596	12.3461	43.3942	26.5577	44.7789	19.8461	1.3269
K20	41.125	38.875	49.375	49.5	52.25	20	72	88.875	36.125	59.125	46.125	66.875	54.5	45.25	62.5	64.875	33.125	50.875	111.75	55.625	85.375	154.125	66.125	29.25	74.375	67.125	84.75	41.5	45	116.875	119.5	133
K21	0	0	0	0	0	0	0	0	0	0	0	0	0	0	0	0	0	0	0	0	0	0	0	0	0	0	0	0	0	0	0	0
K22	0	0	0	0	0	0	0	0	0	0	0	0	0	0	0	0	0	0	0	0	0	0	0	0	0	0	0	0	0	0	0	0
K23	0	0	0	0	0	0	0	0	0	0	0	0	0	0	0	0	0	0	0	0	0	0	0	0	0	0	0	0	0	0	0	0
K24	0	0	0	0	0	0	0	0	0	0	0	0	0	0	0	0	0	0	0	0	0	0	0	0	0	0	0	0	0	0	0	0
L01	93.2404	67.2115	73.1539	75.3846	48.2789	80.4423	86.6827	61.4519	81.6539	60.3077	90.6058	64.7789	56.3558	126.644	71.5	88.7308	75.6442	70.5961	50.5769	65.8942	58.8942	61.5673	64.4039	55.5577	67.7789	87.5481	77.7789	57.5481	79.3558	60.4039	70.1923	44.9231
L02	0	0	0	0	0	0	0	0	0	0	0	0	0	0	0	0	0	0	0	0	0	0	0	0	0	0	0	0	0	0	0	0
L03	0	0	0	0	0	0	0	0	0	0	0	0	0	0	0	0	0	0	0	0	0	0	0	0	0	0	0	0	0	0	0	0
L04	0	0	0	0	0	0	0	0	0	0	0	0	0	0	0	0	0	0	0	0	0	0	0	0	0	0	0	0	0	0	0	0
L05	38.1	43.175	12.2	52.825	49.15	40.975	37.75	45.275	71	36.1	47.05	25.65	73.15	35.375	38.5	52.65	54.775	48.975	97.025	57.525	52.725	65.2	55.55	35.125	31.825	81.55	33.3	26.95	35.6	62.875	79.4	30.925
L06	0	0	0	0	0	0	0	0	0	0	0	0	0	0	0	0	0	0	0	0	0	0	0	0	0	0	0	0	0	0	0	0
L07	0	0	0	0	0	0	0	0	0	0	0	0	0	0	0	0	0	0	0	0	0	0	0	0	0	0	0	0	0	0	0	0
L08	9.76923	59.25	36.5865	9.69232	71.2788	39.2596	34.9038	31.2692	23.8365	12.0096	31.4808	37.7404	47.375	11	16.0769	39.9712	2.86536	6.66345	31.2981	9.85577	59.9423	11.9615	37.1923	18.7404	22.2885	10.25	0.192322	38.2115	32.25	22.8269	24.1635	9.26923
L09	209.518	194.768	193.929	169.143	202.357	171.571	160.679	199.857	189.125	183.036	201.161	190.804	180.839	152.143	191	179.357	210.321	184.696	181.661	199.25	216.429	202.911	185.946	206.536	200.982	182.661	170	133.929	176.214	194.286	165.5	186.518
L10	0	0	0	0	0	0	0	0	0	0	0	0	0	0	0	0	0	0	0	0	0	0	0	0	0	0	0	0	0	0	0	0
L11	0	0	0	0	0	0	0	0	0	0	0	0	0	0	0	0	0	0	0	0	0	0	0	0	0	0	0	0	0	0	0	0
L12	0	0	0	0	0	0	0	0	0	0	0	0	0	0	0	0	0	0	0	0	0	0	0	0	0	0	0	0	0	0	0	0
L13	0	0	0	0	0	0	0	0	0	0	0	0	0	0	0	0	0	0	0	0	0	0	0	0	0	0	0	0	0	0	0	0
L14	0	0	0	0	0	0	0	0	0	0	0	0	0	0	0	0	0	0	0	0	0	0	0	0	0	0	0	0	0	0	0	0
L15	0	0	0	0	0	0	0	0	0	0	0	0	0	0	0	0	0	0	0	0	0	0	0	0	0	0	0	0	0	0	0	0
L16	0	0	0	0	0	0	0	0	0	0	0	0	0	0	0	0	0	0	0	0	0	0	0	0	0	0	0	0	0	0	0	0
L17	0	0	0	0	0	0	0	0	0	0	0	0	0	0	0	0	0	0	0	0	0	0	0	0	0	0	0	0	0	0	0	0
L18	22.0695	20.9445	31.6945	15.1528	24.5417	40.1528	36.8055	25.0139	23.9861	16.3195	20.0555	14.2083	6.40277	25.625	10.2778	17.5139	18.9861	6.59723	11.9445	36.9722	29.0139	8.69446	9.36108	12.0417	6.94446	26.0278	17.4305	10.8472	31.6667	34.25	31.5278	23.1528
L19	5.88889	1.84723	26.5972	11.6945	23.6111	11.7917	2.95834	46.0972	19.1389	75	8.02777	53.0417	19.0278	8.01392	1.91666	57.75	34.2361	36.5833	0.541656	4.83331	50.4583	29.5417	0.416656	14.6111	26.6528	29.5555	1.18054	3.05554	28.8195	23.1805	14.6528	3.51392
L20	0	0	0	0	0	0	0	0	0	0	0	0	0	0	0	0	0	0	0	0	0	0	0	0	0	0	0	0	0	0	0	0
L21	0	0	0	0	0	0	0	0	0	0	0	0	0	0	0	0	0	0	0	0	0	0	0	0	0	0	0	0	0	0	0	0
L22	188.614	209.102	210.443	205.114	205.545	197.364	203.545	208.795	200.489	191	207.045	205.261	201.682	181.807	210.284	201.761	169.295	194.42	219.33	209.273	185.545	191.33	207.08	207.17	198.67	209.409	202.33	218.216	202.307	203.557	199.557	212.636
L23	0	0	0	0	0	0	0	0	0	0	0	0	0	0	0	0	0	0	0	0	0	0	0	0	0	0	0	0	0	0	0	0
L24	0	0	0	0	0	0	0	0	0	0	0	0	0	0	0	0	0	0	0	0	0	0	0	0	0	0	0	0	0	0	0	0
M01	0	0	0	0	0	0	0	0	0	0	0	0	0	0	0	0	0	0	0	0	0	0	0	0	0	0	0	0	0	0	0	0
M02	0	0	0	0	0	0	0	0	0	0	0	0	0	0	0	0	0	0	0	0	0	0	0	0	0	0	0	0	0	0	0	0
M03	0	0	0	0	0	0	0	0	0	0	0	0	0	0	0	0	0	0	0	0	0	0	0	0	0	0	0	0	0	0	0	0
M04	0	0	0	0	0	0	0	0	0	0	0	0	0	0	0	0	0	0	0	0	0	0	0	0	0	0	0	0	0	0	0	0
M05	0	0	0	0	0	0	0	0	0	0	0	0	0	0	0	0	0	0	0	0	0	0	0	0	0	0	0	0	0	0	0	0
M06	8.625	9.29169	11.0833	2.04169	3.45831	6.5	8.5	7.875	8.95831	5.45831	21.8333	33.375	11.125	22.4167	19.9583	32.6667	33.9583	32.2917	0.5	18.7083	9.41669	19.9167	34.875	14.9583	9.70831	41.5417	0.916687	9.04169	29.0417	35.6667	25.125	9.375
M07	137.625	137.25	175.125	149.375	159.875	149	121.375	115.375	153	124.375	159.125	144.375	121.5	137.125	131.625	164	148	125.375	123.125	142.25	110.25	140.875	153.875	150.375	149.875	125.125	189.5	142.625	133.5	136.75	72.75	142.625
M08	22.5	16.625	17.5	29.375	9.625	60.75	5.25	20.625	8.875	23.125	7.625	29.5	53.625	9	18.625	3.625	21.375	20.625	56.75	3.5	36.5	14.5	61.625	17.125	3.75	46.25	3	10.375	9.125	12.875	40.375	2.125
M09	0	0	0	0	0	0	0	0	0	0	0	0	0	0	0	0	0	0	0	0	0	0	0	0	0	0	0	0	0	0	0	0
M10	59.625	39.75	30.875	23.5	68.875	41.75	37.625	35.25	33.625	60.875	27	31.375	18.75	65.375	28.625	27.375	65.875	29.5	62.75	16.5	31.25	36.875	39.5	49.75	49.625	5.625	25.75	36.5	60.5	30.375	27.25	25.875
M11	0	0	0	0	0	0	0	0	0	0	0	0	0	0	0	0	0	0	0	0	0	0	0	0	0	0	0	0	0	0	0	0
M12	47.4861	60.1389	55.4305	58.375	52.4861	53.9167	87.6528	36.8472	41.3195	43.25	35.8611	54.9028	65.3611	69.4167	58.5278	44.2083	73.9305	60.2083	62.1945	102.847	73.6389	58.2222	49.1389	63.5278	45.1528	28.8333	69.9445	53.9583	52.8611	65.6111	52.4583	57.5417
M13	0	0	0	0	0	0	0	0	0	0	0	0	0	0	0	0	0	0	0	0	0	0	0	0	0	0	0	0	0	0	0	0
M14	0	0	0	0	0	0	0	0	0	0	0	0	0	0	0	0	0	0	0	0	0	0	0	0	0	0	0	0	0	0	0	0
M15	128.75	139.375	131.375	130.875	153.75	120.625	132.75	151	99	107.75	106.25	82.75	139.125	110.25	113.75	123.25	112.25	38.5	119.625	127.625	159.125	123.375	127.375	89	141.75	124.5	132	81.5	138.5	167.375	92.625	133.125
M16	57.75	16.375	11.875	29.625	16.5	22.125	107.75	61.375	3.5	1	59.125	9.5	60.625	76.75	5.125	45.75	66.5	8.25	59.5	81.625	27.25	0.75	37.25	33.25	6.125	106.875	9.125	13	74.125	38.125	46.375	47.75
M17	0	0	0	0	0	0	0	0	0	0	0	0	0	0	0	0	0	0	0	0	0	0	0	0	0	0	0	0	0	0	0	0
M18	0	0	0	0	0	0	0	0	0	0	0	0	0	0	0	0	0	0	0	0	0	0	0	0	0	0	0	0	0	0	0	0
M19	19.6932	30.6591	25.5114	15.9659	41.4546	53.2614	22.9432	2.25	14.6364	9.20453	8.6477	59.5795	0.261353	16.8182	13.625	22.4545	18.8068	18.4659	69.8864	16.9205	38.5455	33.7386	3.03412	26.0909	11.6705	23.3182	33.375	12.6477	22.0341	14.8864	9.98865	29.3068
M20	0	0	0	0	0	0	0	0	0	0	0	0	0	0	0	0	0	0	0	0	0	0	0	0	0	0	0	0	0	0	0	0
M21	0	0	0	0	0	0	0	0	0	0	0	0	0	0	0	0	0	0	0	0	0	0	0	0	0	0	0	0	0	0	0	0
M22	0	0	0	0	0	0	0	0	0	0	0	0	0	0	0	0	0	0	0	0	0	0	0	0	0	0	0	0	0	0	0	0
M23	0	0	0	0	0	0	0	0	0	0	0	0	0	0	0	0	0	0	0	0	0	0	0	0	0	0	0	0	0	0	0	0
M24	0	0	0	0	0	0	0	0	0	0	0	0	0	0	0	0	0	0	0	0	0	0	0	0	0	0	0	0	0	0	0	0
N01	1.625	41.5	16.625	36.75	57	10.25	43.625	21.75	65.375	40.875	0.375	37.875	0.25	5.625	50	12	31.75	24.5	6.125	30.25	10.25	45.75	1.875	54	4.25	3.375	15.875	4.375	13.5	17.125	30.875	24.875
N02	12.375	32.75	28.75	62	53.25	21.375	28.125	25.125	3.375	23.125	38.5	10.5	1.75	47.75	35.75	123.75	10	29.75	32.5	42.375	9.375	31.875	21.125	4.75	7.375	22.125	47	33.25	17.75	5.75	51.75	61.75
N03	0	0	0	0	0	0	0	0	0	0	0	0	0	0	0	0	0	0	0	0	0	0	0	0	0	0	0	0	0	0	0	0
N04	0	0	0	0	0	0	0	0	0	0	0	0	0	0	0	0	0	0	0	0	0	0	0	0	0	0	0	0	0	0	0	0
N05	0	0	0	0	0	0	0	0	0	0	0	0	0	0	0	0	0	0	0	0	0	0	0	0	0	0	0	0	0	0	0	0
N06	119.125	78.125	111.625	110.75	58.5	91.375	54.25	96.25	94.625	79.875	103.25	96	55.375	85	88.75	122.25	75.875	60.625	111.25	75.625	74	105.125	21.625	67.5	91.625	64.625	96.625	130.125	108.375	98.375	114	76.5
N07	58.2917	62.9167	73.7917	71.3333	101.833	25.0417	78.5833	88.0833	23.3333	59.5833	73.9583	129.417	74.125	68.4583	88.8333	83.4167	59.625	30.0833	10.5417	90.2917	110.292	63.4167	67.875	73.875	100.292	73.4167	86.5833	88.4583	84.9167	71.1667	39.1667	78.6667
N08	40.9167	43.9445	25.1111	39.5417	56.2639	58.0555	57.0695	63.4445	49.7361	46.9722	1.5	46.8055	52.2778	48.8611	64.0555	49.3889	52.9861	54.6111	59.8611	21.0278	41.125	75.1805	67.3195	61.5972	34.4028	82.6111	33.5555	44.9305	78.4861	26.5	50.875	34.2917
N09	0	0	0	0	0	0	0	0	0	0	0	0	0	0	0	0	0	0	0	0	0	0	0	0	0	0	0	0	0	0	0	0
N10	59.7222	79.25	62.5555	85.125	116.681	52.2361	58.75	75.4583	105.625	68.3889	82.2222	71.5833	64.0833	59.3055	46.1389	81.3889	93.7917	79.3055	69.6667	58.5417	64.7778	62.9583	46.7639	89.0695	93.7222	91.9861	71.6667	45.3611	50.0972	60.4445	41.0972	32.0417
N11	6.98865	7.95456	21.4886	29.8409	29.9205	23.5568	18.9659	24.2727	1.06818	27.8636	3.98865	24.3409	29.3864	14.3068	18.9091	25.3636	10.5795	16.6477	15.5227	5.8523	35.8523	13.2159	36.0909	16.8295	2.82953	29.2727	19.0455	9.70456	8.76135	24.1023	47.6477	26.2614
N12	0	0	0	0	0	0	0	0	0	0	0	0	0	0	0	0	0	0	0	0	0	0	0	0	0	0	0	0	0	0	0	0
N13	58.3182	53.1591	60.2841	95.7273	74.6364	52.3296	83.7046	71.4204	92.5568	81.5909	83.4659	94.1818	50.1818	84.1818	78.0568	37.7954	60.7841	37.9773	35.6932	41.1023	82.5	55.9546	87.0341	57.9432	68.6818	43.375	83.6364	60.9091	61.0909	95.7273	64.1136	72.8977
N14	0	0	0	0	0	0	0	0	0	0	0	0	0	0	0	0	0	0	0	0	0	0	0	0	0	0	0	0	0	0	0	0
N15	0	0	0	0	0	0	0	0	0	0	0	0	0	0	0	0	0	0	0	0	0	0	0	0	0	0	0	0	0	0	0	0
N16	0	0	0	0	0	0	0	0	0	0	0	0	0	0	0	0	0	0	0	0	0	0	0	0	0	0	0	0	0	0	0	0
N17	0	0	0	0	0	0	0	0	0	0	0	0	0	0	0	0	0	0	0	0	0	0	0	0	0	0	0	0	0	0	0	0
N18	0	0	0	0	0	0	0	0	0	0	0	0	0	0	0	0	0	0	0	0	0	0	0	0	0	0	0	0	0	0	0	0
N19	0	0	0	0	0	0	0	0	0	0	0	0	0	0	0	0	0	0	0	0	0	0	0	0	0	0	0	0	0	0	0	0
N20	0	0	0	0	0	0	0	0	0	0	0	0	0	0	0	0	0	0	0	0	0	0	0	0	0	0	0	0	0	0	0	0
N21	58.7083	41.5695	48.125	78.5555	62.9445	45.5972	23.8195	150	9.09723	58.6945	44.6667	48.9305	63.8472	38.7639	12.2639	63.875	89.25	58.8055	57.5695	37.4167	63	36.875	50.4305	35.9445	87.0833	46.3333	64.4722	34.0695	32.1945	49.4861	68.5139	51.4167
N22	0	0	0	0	0	0	0	0	0	0	0	0	0	0	0	0	0	0	0	0	0	0	0	0	0	0	0	0	0	0	0	0
N23	0	0	0	0	0	0	0	0	0	0	0	0	0	0	0	0	0	0	0	0	0	0	0	0	0	0	0	0	0	0	0	0
N24	0	0	0	0	0	0	0	0	0	0	0	0	0	0	0	0	0	0	0	0	0	0	0	0	0	0	0	0	0	0	0	0
O01	85.625	85.125	117.5	83.7	64.8	90.275	27.55	93.65	103.65	87.475	92.1	69.775	105.7	76.525	78.125	63.2	62.475	122.3	67.9	72.975	73.35	62.575	82.575	92.725	43.425	87.475	70.725	63.65	82.775	81	79.175	114.175
O02	0	0	0	0	0	0	0	0	0	0	0	0	0	0	0	0	0	0	0	0	0	0	0	0	0	0	0	0	0	0	0	0
O03	0	0	0	0	0	0	0	0	0	0	0	0	0	0	0	0	0	0	0	0	0	0	0	0	0	0	0	0	0	0	0	0
O04	90.75	85	96.5	106.375	89.5	69	70.25	91	72.5	96.625	48.75	100.375	72.5	117	98.625	104.5	82.625	110.375	63.5	90.375	107	101.625	112.75	97.25	104.875	74.125	93.625	94.25	42.5	92.5	85.125	95.125
O05	57.5179	12.5	129	33.9107	30.875	12.1071	25.75	26.4107	0.357117	6	28.8393	15.2857	8.96429	40.3214	28.7143	22.9821	31.7143	22.7857	44.6607	22.4464	23.7857	63.5714	38.3929	24.7321	20.1071	10.4643	9.76788	16.9464	59.25	3.23212	61.0357	16.0714
O06	149.273	160.591	180.58	101.455	136.75	111.455	120.705	129.352	117.284	96.7046	217.091	156.125	177.693	139.216	123.227	146.455	173.943	151.773	159.205	196.375	129.75	177.409	145.33	146.102	131.136	143.466	126.864	116.307	108.057	115.58	150.193	144.784
O07	0	0	0	0	0	0	0	0	0	0	0	0	0	0	0	0	0	0	0	0	0	0	0	0	0	0	0	0	0	0	0	0
O08	42.125	36.8055	55.4167	37.8472	20.0555	56.1111	9.04169	30.4305	2.68054	23.25	42.3195	35.1667	35.8055	31.4861	42.5	13.0139	56.0695	14	52.5417	28.2778	49.625	52.8195	47.1389	37.8333	13.2639	59.9583	64.75	62.75	59.9583	11.1389	19.3195	45.7361
O09	0	0	0	0	0	0	0	0	0	0	0	0	0	0	0	0	0	0	0	0	0	0	0	0	0	0	0	0	0	0	0	0
O10	0	0	0	0	0	0	0	0	0	0	0	0	0	0	0	0	0	0	0	0	0	0	0	0	0	0	0	0	0	0	0	0
O11	0	0	0	0	0	0	0	0	0	0	0	0	0	0	0	0	0	0	0	0	0	0	0	0	0	0	0	0	0	0	0	0
O12	0	0	0	0	0	0	0	0	0	0	0	0	0	0	0	0	0	0	0	0	0	0	0	0	0	0	0	0	0	0	0	0
O13	0	0	0	0	0	0	0	0	0	0	0	0	0	0	0	0	0	0	0	0	0	0	0	0	0	0	0	0	0	0	0	0
O14	0	0	0	0	0	0	0	0	0	0	0	0	0	0	0	0	0	0	0	0	0	0	0	0	0	0	0	0	0	0	0	0
O15	41.5	26.875	13.25	26.25	57.125	22.625	53.125	20.5	47.625	58.125	11.5	35.875	27.125	40.375	19.375	24.5	11.5	47.75	33.375	28.75	52.25	136.25	32.75	31.625	76.25	53.75	31.875	75	37.5	44.375	113.375	66.5
O16	0	0	0	0	0	0	0	0	0	0	0	0	0	0	0	0	0	0	0	0	0	0	0	0	0	0	0	0	0	0	0	0
O17	77.5	107.5	83	111.375	53.125	67.125	164.5	43.5	59	63.375	106.75	73.375	78	102.5	89.375	43	15.875	72.75	130.125	23.25	76	66.125	31.75	51.875	38.25	49.75	12.875	50.125	79	36.875	119.125	81.25
O18	97.75	76.875	57.625	63.25	3	105.75	72.25	85.5	106.75	72.375	73.625	58.5	87.625	82	89.375	90.5	62.875	96.5	65.5	67.625	78.875	1.5	112.25	88.125	55.375	70	70.25	85.125	55.875	89.125	87.625	23.25
O19	92	61.5	129.125	150.375	160.375	119.125	135.375	185.125	154.25	136.25	133.75	102.375	111.125	105.875	126.375	93.625	141.625	144.5	78.5	111.125	116.625	79.75	124.75	150.75	136.25	106	129.125	99.375	191.875	89.875	141.875	108.5
O20	77.25	77.375	88	75.375	104.875	97.5	96.625	90.75	111.875	81.75	102.125	82.875	103.5	92.75	87.125	83.625	88.5	116.875	103	72.75	73.25	73.875	95.625	127.125	86.5	96.875	135.875	111.25	87	77	93	83.625
O21	27.9205	6.11365	35.1023	43.8068	33.1364	1	16.3523	24.875	3.43182	2.93182	0.693176	9.59088	5.69318	29.5568	11.8523	19.6818	9.7727	60.6705	0.431824	1.06818	73.875	84.6364	6.21588	8.30682	9.73865	0.204529	2	18.9432	2.11365	6.6477	5.0227	5.7273
O22	0	0	0	0	0	0	0	0	0	0	0	0	0	0	0	0	0	0	0	0	0	0	0	0	0	0	0	0	0	0	0	0
O23	0	0	0	0	0	0	0	0	0	0	0	0	0	0	0	0	0	0	0	0	0	0	0	0	0	0	0	0	0	0	0	0
O24	0	0	0	0	0	0	0	0	0	0	0	0	0	0	0	0	0	0	0	0	0	0	0	0	0	0	0	0	0	0	0	0
P01	119.764	118.375	54.625	138.125	110.972	81.1111	142.694	74.8472	102.569	71.6528	61.7639	83.7778	56.4445	127.542	46.8333	50.25	82.625	101.181	51.6528	115.25	146.278	65.4305	106.528	124.778	182.736	98.75	130.944	86.8055	52.2222	148.458	74.0833	86.8472
P02	0	0	0	0	0	0	0	0	0	0	0	0	0	0	0	0	0	0	0	0	0	0	0	0	0	0	0	0	0	0	0	0
P03	0	0	0	0	0	0	0	0	0	0	0	0	0	0	0	0	0	0	0	0	0	0	0	0	0	0	0	0	0	0	0	0
P04	48.3333	19.3195	77.1945	25.1389	13	80.3055	29.6945	53.5278	43.9583	19.25	6.875	35.6805	6.83331	1.40277	12.2917	27.3333	58.2222	9.76392	29.7083	13.9722	13.2639	52.125	10.5417	2.16669	21.2361	7.09723	44.1667	30.2639	43.3472	4.77777	26.7778	63.5139
P05	0	0	0	0	0	0	0	0	0	0	0	0	0	0	0	0	0	0	0	0	0	0	0	0	0	0	0	0	0	0	0	0
P06	87.3611	139.583	78.4305	120.597	87.0139	143.653	92.5	156.847	113.306	79.625	142.569	74.125	82.4305	99.9722	114.069	103.542	68.7778	120.917	115.194	154.347	92.8195	117.569	73.4028	91.5833	89.375	57.3195	110.486	143.764	66.5139	111.486	120.458	138.472
P07	64.55	14.95	25.675	85.775	41	83.425	27.8	97.525	23.1	46.25	69.75	15.05	79.35	34.525	36	55.4	15.45	79.5	70.125	59.875	68.575	14.575	13	24.375	29.625	89.1	89.3	25.125	77.175	68.175	54.75	113.35
P08	76.625	61.5	83.5	63.625	63	76.125	52.5	52.375	69.5	71.25	34	1.75	64.125	46.125	66.5	65	73.5	50.125	74.25	75.25	102.75	72.375	61.5	76.125	31.625	58.75	91.25	79.625	70.375	65.125	77	59.875
P09	241.5	286.375	223.458	237.958	263.042	213.125	231	229.083	196.917	240.958	205.375	252.208	210.333	203.875	264.917	276.583	235.458	239.75	251.625	220.125	269.833	283.917	219.833	183.417	146	226.208	217.833	302.792	213.542	209.042	283.708	232.167
P10	89.775	158.7	135.65	109.725	71.775	80.95	79.9	56.55	76.275	97.85	133.55	96.8	107.325	79.75	104.15	81.275	136.025	124.65	83.675	89.425	69.7	98.05	125.8	124.5	74.625	111.275	146.55	81	51.7	104.125	97.475	121.775
P11	0	0	0	0	0	0	0	0	0	0	0	0	0	0	0	0	0	0	0	0	0	0	0	0	0	0	0	0	0	0	0	0
P12	0	0	0	0	0	0	0	0	0	0	0	0	0	0	0	0	0	0	0	0	0	0	0	0	0	0	0	0	0	0	0	0
P13	110.85	97.55	144.95	63.775	62.15	36.725	130.425	67.975	78.225	12.425	84.175	80.125	74.525	92.025	58.35	103.1	90.975	123.425	13.15	106.95	68.375	62.575	142.45	93.775	174.2	95.275	120.2	88.65	122.825	61.4	98.2	99.825
P14	50.4432	67.2159	8.80682	59.375	25.5341	33.3068	10.5227	36.9545	12.8523	8.65912	80.8523	27.2045	0.079529	74.0909	20.8977	32.1818	38.9545	49.2386	81.7841	14.7955	12.4886	18.8977	47.5341	26.1591	35.7841	43.2273	51.9659	9.28412	35.7386	17.0568	65.7841	21.4773
P15	0	0	0	0	0	0	0	0	0	0	0	0	0	0	0	0	0	0	0	0	0	0	0	0	0	0	0	0	0	0	0	0
P16	19.875	27.875	9	40.75	23	18.875	43.5	28.125	51.375	69.25	55	22.25	21.625	82.75	40.125	24.125	12.75	13.75	50.375	2.125	33.875	1.5	1.375	12.5	13.875	24.75	18.125	44	4.25	4	38.5	73.5
P17	0	0	0	0	0	0	0	0	0	0	0	0	0	0	0	0	0	0	0	0	0	0	0	0	0	0	0	0	0	0	0	0
P18	7.98212	20.1429	14.7321	13.0536	25.3393	3.89288	18.7321	16.625	46.5179	1.66071	13.6607	8.98212	19.7143	0.482117	0.125	11.9286	5.03571	1.17859	18.9643	15.0536	4.17859	35.5357	2.42859	8.30359	28.3571	16.2679	38.375	40.0536	7.71429	48.6786	9.55359	13.25
P19	89.65	108.858	44.2167	49.2	94.025	93.1333	37.7167	81.2667	27.9167	32.1667	53.8167	37.875	49.25	33.025	30.4334	67.925	50.6417	65.1	54.9333	77.8917	92.8833	57.625	18.925	95.5917	72.0333	50.4	46.6917	75.1	55.225	45.9916	33.9167	11.1834
P20	298.75	328.5	296.375	311.625	326.875	318.875	305.75	313.125	294	290.375	281.375	312.375	305.75	293.875	315.375	288.125	290	301.625	311.25	308.125	306.75	296.375	305.75	288.375	288.875	304.375	295.625	289.25	290.625	274.5	296.25	302.125
P21	0	0	0	0	0	0	0	0	0	0	0	0	0	0	0	0	0	0	0	0	0	0	0	0	0	0	0	0	0	0	0	0
P22	0	0	0	0	0	0	0	0	0	0	0	0	0	0	0	0	0	0	0	0	0	0	0	0	0	0	0	0	0	0	0	0
P23	0	0	0	0	0	0	0	0	0	0	0	0	0	0	0	0	0	0	0	0	0	0	0	0	0	0	0	0	0	0	0	0
P24	0	0	0	0	0	0	0	0	0	0	0	0	0	0	0	0	0	0	0	0	0	0	0	0	0	0	0	0	0	0	0	0
Last Cell

## Sheet: PCV-Normalized
PCV Normalized to the Notochord (abs(PCV-Notochord))
	1	2	3	4	5	6	7	8	9	10	11	12	13	14	15	16	17	18	19	20	21	22	23	24	25	26	27	28	29	30	31	32
A01	500	500.875	505.25	505.125	503.125	499.25	507.625	503.75	503	501.25	498.25	504.875	501.625	505.125	504	503.875	502.875	499.5	504.25	496.375	500.25	499	498.25	496.25	500.875	500.5	498.5	501.5	499.5	499.125	498	503
A02	566.125	566.625	573.75	569.5	572.25	571.25	567.625	566.75	573.5	571.875	564.5	569.25	573.5	574.5	573.5	572.5	569.25	580	567.875	569.25	572.75	568.625	569.625	571.125	567.625	573.75	570.75	574.375	568.75	572.5	569.875	572.75
A03	0	0	0	0	0	0	0	0	0	0	0	0	0	0	0	0	0	0	0	0	0	0	0	0	0	0	0	0	0	0	0	0
A04	553.875	563.375	558.625	554.875	554.875	560.5	553.625	557.875	557	553.25	559.375	555.625	559.125	557.5	553.625	554.625	556.5	554.5	558	556.875	559.5	553.375	555.75	554.625	559.25	559.75	559.75	558.375	560.625	562.5	556.625	561.25
A05	556	555.5	547.5	553.5	553.625	557.375	555.625	553.375	558.75	556.75	554.125	553	557.5	554	554	558.375	558.125	555.25	550.875	554.125	555	560.75	556.5	554.375	557.875	556.75	552.625	555.25	558.25	558.5	558.125	562.25
A06	0	0	0	0	0	0	0	0	0	0	0	0	0	0	0	0	0	0	0	0	0	0	0	0	0	0	0	0	0	0	0	0
A07	0	0	0	0	0	0	0	0	0	0	0	0	0	0	0	0	0	0	0	0	0	0	0	0	0	0	0	0	0	0	0	0
A08	0	0	0	0	0	0	0	0	0	0	0	0	0	0	0	0	0	0	0	0	0	0	0	0	0	0	0	0	0	0	0	0
A09	552.25	558.25	555.75	558.5	558.25	551.5	563.125	562	558.375	562	556.5	563.625	558.875	555.875	556.25	555.875	562.25	553.5	553.375	555.75	554.625	555.5	558.875	559.375	546	556.25	557.5	561.125	566.625	557.75	556.625	557.125
A10	636.375	642.375	638.875	639.375	643.25	641.875	649.125	634.625	639.75	636.25	642.125	644.375	639.375	643	640.75	633.375	637.5	633.25	641.375	639.375	637	639.875	641.125	641.125	634.5	643.375	638.875	636.5	636.75	635.75	631	640.75
A11	457.875	459	454.75	455.5	454.375	462.375	455.25	458.375	459.5	460.75	460.75	458.25	457.375	458.5	456.5	456.25	460.375	460.625	460.625	460.625	456	455.625	457.375	458.375	460.5	458.375	458	459.625	459.125	458.375	461.125	455.25
A12	0	0	0	0	0	0	0	0	0	0	0	0	0	0	0	0	0	0	0	0	0	0	0	0	0	0	0	0	0	0	0	0
A13	539.625	541.625	550.625	546.125	541.125	543.875	540.125	545.25	542	544.75	539.625	545.875	540.125	543.75	543.25	540.75	543.625	540.75	537.125	544.25	545.375	546.875	545.75	544.5	545.875	540.5	544.375	538.625	541.25	541.875	542.875	537.625
A14	541.125	539	539.125	538	538.5	539.5	546	539.125	546.75	545	544.625	543.875	544.75	544.625	544.875	546.25	543.375	546.5	541.5	537.75	544	541.75	541.75	541	541.875	545.125	544.5	541.5	540.875	547.75	543.375	541.375
A15	0	0	0	0	0	0	0	0	0	0	0	0	0	0	0	0	0	0	0	0	0	0	0	0	0	0	0	0	0	0	0	0
A16	543.625	541.375	544.25	542	542.25	544.75	543.625	546.625	538.75	546.625	539.625	543.5	553.25	545.75	546.75	543.875	538.75	549.125	545.25	539.375	543	544.25	543.625	546.25	541.25	541.375	539.375	546	542.5	542.5	542.375	544.625
A17	0	0	0	0	0	0	0	0	0	0	0	0	0	0	0	0	0	0	0	0	0	0	0	0	0	0	0	0	0	0	0	0
A18	631.25	630.125	632.75	633.625	632.25	640.125	634.875	641.125	632.125	632.625	634.25	632	631	631.5	633.75	631.625	633.125	634.5	631.5	639.25	632.75	630.75	635.5	634.625	639.375	634.625	632.25	639.125	630	636.375	630.875	630.875
A19	0	0	0	0	0	0	0	0	0	0	0	0	0	0	0	0	0	0	0	0	0	0	0	0	0	0	0	0	0	0	0	0
A20	535.5	534.75	535.875	530.875	532	529.625	531.25	533	535.75	535	531.25	534.125	534.375	534.125	534.75	532.875	539.25	533	526.75	538.375	532.5	535.625	533.25	534.625	534.125	535.5	533.375	536.875	535.125	537.125	536.5	530.875
A21	0	0	0	0	0	0	0	0	0	0	0	0	0	0	0	0	0	0	0	0	0	0	0	0	0	0	0	0	0	0	0	0
A22	0	0	0	0	0	0	0	0	0	0	0	0	0	0	0	0	0	0	0	0	0	0	0	0	0	0	0	0	0	0	0	0
A23	0	0	0	0	0	0	0	0	0	0	0	0	0	0	0	0	0	0	0	0	0	0	0	0	0	0	0	0	0	0	0	0
A24	0	0	0	0	0	0	0	0	0	0	0	0	0	0	0	0	0	0	0	0	0	0	0	0	0	0	0	0	0	0	0	0
B01	0	0	0	0	0	0	0	0	0	0	0	0	0	0	0	0	0	0	0	0	0	0	0	0	0	0	0	0	0	0	0	0
B02	556.625	546.25	546	545.375	549.875	553.375	550	546.75	544.25	544.875	548.75	550.875	545.875	546.625	544	549.75	542.375	548.25	549.5	548.75	540.5	544.375	551.75	543.25	544.25	547.375	540	553.25	547.125	544.625	548.875	543.5
B03	0	0	0	0	0	0	0	0	0	0	0	0	0	0	0	0	0	0	0	0	0	0	0	0	0	0	0	0	0	0	0	0
B04	635.25	626.625	627.75	633.125	632.25	630.875	627.5	623.875	626.875	628.125	639.75	631.375	629.375	633.375	632.75	635.125	624.125	627.75	629.625	634	628.5	631.5	629	630.5	626.75	633.25	630.25	636.375	626.75	627.625	630.75	631.875
B05	553.25	549.125	549.875	545.375	549.875	553.625	549.125	554.25	553.75	545.5	549	546.5	551.75	547.125	546.875	550.375	550.375	548	544.625	545.375	550.875	553.875	549.125	549.75	549	550.25	548.5	551.125	552.75	547.625	552.125	551
B06	0	0	0	0	0	0	0	0	0	0	0	0	0	0	0	0	0	0	0	0	0	0	0	0	0	0	0	0	0	0	0	0
B07	541	538.125	545.625	539.875	545.75	545.625	546	541.75	537.875	537.625	546.875	540.125	538.875	541.125	540	542.875	542.125	540	541.25	545.625	542.625	546.25	546.25	542.625	540.75	550.875	539.875	540.5	542.875	543.875	542	543.5
B08	550.875	553	553.375	548.875	554.25	551.25	550.75	550.375	550.5	558.375	549.875	551	555	553.5	556.125	553.375	549.25	554.25	551.375	558.25	561.375	557.125	550	555.625	557.125	554.625	558.375	557.375	553.625	554.625	551.625	551.75
B09	0	0	0	0	0	0	0	0	0	0	0	0	0	0	0	0	0	0	0	0	0	0	0	0	0	0	0	0	0	0	0	0
B10	527	529.5	530.375	532.5	528.5	528.5	525.75	528.25	523.625	524	528.125	526	531.125	532.125	523.75	529.125	528.5	535.75	527.5	527.75	529.5	533.375	525.25	530.25	522.75	525.25	527.625	524.25	525.75	524.5	530.125	527.75
B11	0	0	0	0	0	0	0	0	0	0	0	0	0	0	0	0	0	0	0	0	0	0	0	0	0	0	0	0	0	0	0	0
B12	0	0	0	0	0	0	0	0	0	0	0	0	0	0	0	0	0	0	0	0	0	0	0	0	0	0	0	0	0	0	0	0
B13	0	0	0	0	0	0	0	0	0	0	0	0	0	0	0	0	0	0	0	0	0	0	0	0	0	0	0	0	0	0	0	0
B14	0	0	0	0	0	0	0	0	0	0	0	0	0	0	0	0	0	0	0	0	0	0	0	0	0	0	0	0	0	0	0	0
B15	497.375	497.125	494.125	494.75	500.125	497.125	500.75	500.125	498	497.875	492.875	499.875	496.75	501.125	499.375	500.5	494.5	500.375	499.125	495.625	497	497.75	497	500.75	499.375	500	499.625	495.625	493.875	499.75	498.5	494
B16	0	0	0	0	0	0	0	0	0	0	0	0	0	0	0	0	0	0	0	0	0	0	0	0	0	0	0	0	0	0	0	0
B17	529.875	528.75	525.25	528.125	530.625	528.25	526.5	526.75	534.75	529.5	535	527	529.125	534.375	528.875	532.875	532.5	527.375	530	533.25	529.125	535	529	532	531	530.5	534.25	532.75	529.875	528.625	531.625	532.125
B18	539.625	538.5	542.625	534.375	533.25	538.75	535.625	534.5	539.75	534.25	529.625	534.75	535.75	533.25	535.875	536.25	536.75	535.25	537.75	532.875	542	538.125	536.5	535.25	536.5	534.625	534.25	539.625	534.375	533.75	532.75	536.375
B19	0	0	0	0	0	0	0	0	0	0	0	0	0	0	0	0	0	0	0	0	0	0	0	0	0	0	0	0	0	0	0	0
B20	545.5	548.375	542.5	546.5	547.125	545.125	538.5	553.375	543.625	541.25	543.125	544.375	543.75	549.5	541.875	543.375	542.75	542.625	548.125	550.5	545	543	551.625	540.625	543.875	550.125	548.75	547.875	547.125	547.375	544.5	549
B21	547.875	546.375	544.75	539.75	546.875	544	542.125	551	541.625	549	545.5	545.5	539.875	543.25	540.625	549.125	550.625	546.625	542.5	547.75	546.5	549.625	543.875	545.625	544.5	543.875	549.375	541	547.5	544.625	542.875	546.25
B22	529.125	538	540.625	537.125	538.75	544.125	538.375	540.125	541.875	543.125	540.625	534.75	546.625	541	538.375	541.125	536.625	534.375	544.125	540.125	538	538.625	538.875	544.625	540.125	538.375	542.125	541.125	540	543.5	538.875	544.25
B23	0	0	0	0	0	0	0	0	0	0	0	0	0	0	0	0	0	0	0	0	0	0	0	0	0	0	0	0	0	0	0	0
B24	0	0	0	0	0	0	0	0	0	0	0	0	0	0	0	0	0	0	0	0	0	0	0	0	0	0	0	0	0	0	0	0
C01	0	0	0	0	0	0	0	0	0	0	0	0	0	0	0	0	0	0	0	0	0	0	0	0	0	0	0	0	0	0	0	0
C02	532.875	531.875	532.625	535.875	533.125	531	535.25	530.875	533.375	535.875	526	531.875	533.125	532.25	537	533.875	533.5	530.75	535.375	535.125	531.25	532.25	531.875	533.375	531.375	526.75	530.25	540.5	529.5	535	533	532.375
C03	573.5	572.25	572.375	579.25	575.75	575.875	572.75	575.5	580.625	571.375	572.875	572	571.75	578	569	570.375	571.375	576.25	573.5	570.5	578.125	579.375	581	578.25	573.75	569	573.75	576.125	579.375	570.25	568.375	575.75
C04	0	0	0	0	0	0	0	0	0	0	0	0	0	0	0	0	0	0	0	0	0	0	0	0	0	0	0	0	0	0	0	0
C05	569.625	571.5	567.625	569.375	569	571.25	572.625	567.125	570.25	566.875	573.375	566.375	563.875	567.25	565.125	572.5	570.75	567	567.375	565.875	564.75	570.25	567	566.875	565.375	564.875	566.75	573	566.625	574.875	569.25	567.875
C06	550.5	550.375	555.875	549.125	553	554.125	549.25	550.125	551.25	556	553.375	554.25	554	556.5	548.875	553.25	551.5	549.5	555.125	561.125	547.375	547.5	546.5	558	553.375	553.125	554.75	556.5	557	555.5	552.25	552.375
C07	0	0	0	0	0	0	0	0	0	0	0	0	0	0	0	0	0	0	0	0	0	0	0	0	0	0	0	0	0	0	0	0
C08	555.25	554.875	557.875	558.875	557.125	556.625	550	555.875	553.75	557.75	553.875	554.25	558.125	561.5	561.375	561.875	554.75	555.125	560.625	555.75	558.75	551.75	555.75	556.125	557.375	555.5	555	554.5	560	558.375	560.5	555.625
C09	0	0	0	0	0	0	0	0	0	0	0	0	0	0	0	0	0	0	0	0	0	0	0	0	0	0	0	0	0	0	0	0
C10	547.875	544.875	538.875	542.25	548.75	542.875	545.5	540.125	547.875	549.5	537.625	540.625	546	549.625	542.5	542.875	547.125	544.75	547	544.75	545.75	544.75	541.875	541.125	549	541.25	544.625	542.625	541.875	537.375	541.625	547.25
C11	0	0	0	0	0	0	0	0	0	0	0	0	0	0	0	0	0	0	0	0	0	0	0	0	0	0	0	0	0	0	0	0
C12	530.75	531.625	531.75	535.625	540.125	530.625	529.375	537.625	527.5	536	537.375	531.625	539.875	536.625	538	531	538.75	535	532.375	532.5	533.25	538.375	534.125	531.125	532	536	534.375	533.75	532.75	539.375	536.5	535.875
C13	516.375	523.125	518.25	524.5	523.875	524.25	524	517.5	518.25	520.75	526.5	519.375	522.25	520.125	524.75	523.25	518.75	519.625	523	521.875	516.875	525.125	520.375	524.5	524.875	521.625	520.125	524.875	524.5	522.75	525.875	524.75
C14	0	0	0	0	0	0	0	0	0	0	0	0	0	0	0	0	0	0	0	0	0	0	0	0	0	0	0	0	0	0	0	0
C15	534.25	532.875	534	536.25	532.125	526.625	532.125	529.25	530.25	534.375	529	533.125	535.25	537.75	531.375	534.625	533.5	536	533.875	532.75	538.375	531.125	539.5	533.875	530.375	539.375	533.625	532.25	531.625	534.75	533	532.25
C16	534.125	534	539.5	532.625	540.125	537.375	536.625	535.75	533.25	538.25	536.75	533.625	536.125	540.75	535.875	536.875	538.5	537	540.125	538.25	533	533	536.5	534.625	536.75	532.625	531.75	538.875	532.75	531.75	531.75	535.125
C17	0	0	0	0	0	0	0	0	0	0	0	0	0	0	0	0	0	0	0	0	0	0	0	0	0	0	0	0	0	0	0	0
C18	556.125	557.375	554.5	558.625	559.625	555.25	559.25	553.875	557.375	559	556	556.5	554.625	553.875	558.75	552.25	562.5	557.25	560.625	563	548.625	556.25	559.125	555.875	552.5	561.25	557.25	556.875	555.625	556.75	561	560.25
C19	0	0	0	0	0	0	0	0	0	0	0	0	0	0	0	0	0	0	0	0	0	0	0	0	0	0	0	0	0	0	0	0
C20	533.25	534.75	535.5	534.625	534.875	536.875	533	532.875	537.875	541.125	534.5	536.625	536.125	537.125	532.75	533.375	535	527.875	532.25	535.875	536	532.75	534.125	538.125	535.75	535.75	531.625	537.5	532.125	533	540.875	539.375
C21	0	0	0	0	0	0	0	0	0	0	0	0	0	0	0	0	0	0	0	0	0	0	0	0	0	0	0	0	0	0	0	0
C22	0	0	0	0	0	0	0	0	0	0	0	0	0	0	0	0	0	0	0	0	0	0	0	0	0	0	0	0	0	0	0	0
C23	0	0	0	0	0	0	0	0	0	0	0	0	0	0	0	0	0	0	0	0	0	0	0	0	0	0	0	0	0	0	0	0
C24	0	0	0	0	0	0	0	0	0	0	0	0	0	0	0	0	0	0	0	0	0	0	0	0	0	0	0	0	0	0	0	0
D01	0	0	0	0	0	0	0	0	0	0	0	0	0	0	0	0	0	0	0	0	0	0	0	0	0	0	0	0	0	0	0	0
D02	617.75	616.875	625.25	625.5	621	627.875	625.75	625.875	627	625.75	618	620.75	627.375	619.875	626.375	625.75	620	624.5	625.25	625.25	620	623.625	624.625	622.5	618.75	625.125	626.75	625	622.875	629	626.5	623.625
D03	535.125	528.625	533.375	534.25	531.625	539.5	531.25	538	527.875	536.75	530.875	531.5	535	533.125	540	537.875	533.375	532.375	533	531.75	528.375	527	533.625	532.125	534.625	533.25	532.875	536.625	536.875	531.375	531	531.5
D04	0	0	0	0	0	0	0	0	0	0	0	0	0	0	0	0	0	0	0	0	0	0	0	0	0	0	0	0	0	0	0	0
D05	612.875	607.625	606.625	612.25	614.5	611.125	607.5	607.75	607.875	615	608.25	606.5	608.625	614.125	609.875	611.625	608.75	608.875	607.5	614.25	608.25	607.125	609.125	605	604.875	611.125	613.875	611.25	609.375	614.875	610.625	613.625
D06	634.875	637.125	640.875	641.25	642.25	637.875	639.375	636.375	642	642.5	640.75	637.75	641	642.875	636.375	644	638.375	643.25	641.875	643	636.625	636.75	640	635.25	634.125	634.75	640	636.625	640.375	638.25	641.625	641.875
D07	0	0	0	0	0	0	0	0	0	0	0	0	0	0	0	0	0	0	0	0	0	0	0	0	0	0	0	0	0	0	0	0
D08	527.25	519.375	521.875	520.625	526	527.625	525.75	521.375	532.5	522.75	526	524.625	529.125	523	525.75	529.25	527.625	522.875	520.5	530.125	531.125	526.875	522.75	521.75	524.875	517.375	528.5	532.375	525.75	529.25	521.625	523.875
D09	619.5	627.875	623.5	617.375	628.75	630	623	618.375	621.75	623.625	626	625.125	623.875	616.375	624.375	628	623.875	621.625	620.125	619.125	625.875	623	622	621	621.5	624.375	624.75	618.125	618	621.5	618.875	624.25
D10	0	0	0	0	0	0	0	0	0	0	0	0	0	0	0	0	0	0	0	0	0	0	0	0	0	0	0	0	0	0	0	0
D11	489.25	486.125	489	488.125	490.375	494.625	483.875	489.875	485.75	487.5	486	485.375	485	487.875	489.5	486.875	488.875	487.125	481.25	487.25	487.375	487.125	488.875	484.625	485.375	486	483	490	483.25	485.375	487.875	485.625
D12	528.5	530.25	531.75	529	527.375	523.125	528.625	534.5	530.875	526.625	535.625	529.5	530.75	528.125	529.5	527.25	530.375	529.375	532	527.875	529.25	523.875	526.875	530.125	530.625	531	529.875	528.875	528.25	533.5	534.25	531
D13	0	0	0	0	0	0	0	0	0	0	0	0	0	0	0	0	0	0	0	0	0	0	0	0	0	0	0	0	0	0	0	0
D14	0	0	0	0	0	0	0	0	0	0	0	0	0	0	0	0	0	0	0	0	0	0	0	0	0	0	0	0	0	0	0	0
D15	586.375	588.625	585.75	582.375	588.125	586.375	587	583.875	586.25	588.75	586.375	589.625	591.75	587	596	590.75	583.125	587	591.125	584.375	590	587.5	588.25	591.75	586.125	583.25	591.875	586.625	588.625	584.875	589.875	590.125
D16	0	0	0	0	0	0	0	0	0	0	0	0	0	0	0	0	0	0	0	0	0	0	0	0	0	0	0	0	0	0	0	0
D17	534.125	535	539.25	541.25	540.625	536.25	534.75	535.875	539	542.25	536.375	535.875	542.875	542.875	539.875	540.625	536.5	538	538.375	538.75	540.875	542.625	540	537	539.875	538.25	539.125	533.25	541.375	537.75	537.625	541.125
D18	542.125	541.125	548.875	544.125	546.375	542	543.5	544.625	547.625	544.5	542.375	549	550.875	546.875	548.875	549.25	546.5	543.25	547.625	539.875	548.375	544.875	549.5	551.75	545.125	543.375	546.375	539.75	548.25	545	548.875	547.875
D19	551.375	548.25	547.875	551.25	554.625	549.625	544.125	553	555.625	551.375	546.625	555.75	547.625	553.75	553.25	551.625	556.25	561.125	556	549.625	557.75	551.5	553	554.625	551.25	547.625	553.5	555.625	553.5	548.25	554.875	552.75
D20	0	0	0	0	0	0	0	0	0	0	0	0	0	0	0	0	0	0	0	0	0	0	0	0	0	0	0	0	0	0	0	0
D21	0	0	0	0	0	0	0	0	0	0	0	0	0	0	0	0	0	0	0	0	0	0	0	0	0	0	0	0	0	0	0	0
D22	0	0	0	0	0	0	0	0	0	0	0	0	0	0	0	0	0	0	0	0	0	0	0	0	0	0	0	0	0	0	0	0
D23	0	0	0	0	0	0	0	0	0	0	0	0	0	0	0	0	0	0	0	0	0	0	0	0	0	0	0	0	0	0	0	0
D24	0	0	0	0	0	0	0	0	0	0	0	0	0	0	0	0	0	0	0	0	0	0	0	0	0	0	0	0	0	0	0	0
E01	0	0	0	0	0	0	0	0	0	0	0	0	0	0	0	0	0	0	0	0	0	0	0	0	0	0	0	0	0	0	0	0
E02	0	0	0	0	0	0	0	0	0	0	0	0	0	0	0	0	0	0	0	0	0	0	0	0	0	0	0	0	0	0	0	0
E03	0	0	0	0	0	0	0	0	0	0	0	0	0	0	0	0	0	0	0	0	0	0	0	0	0	0	0	0	0	0	0	0
E04	0	0	0	0	0	0	0	0	0	0	0	0	0	0	0	0	0	0	0	0	0	0	0	0	0	0	0	0	0	0	0	0
E05	634.75	638.375	636.875	645.375	638	644.75	635	635	639.625	640.125	637.25	636.125	642	639.25	639.5	637.25	637.5	642.875	634	637.75	633	636.375	643.875	637.625	640.5	638.25	631.5	638.125	638.25	637	641.625	638
E06	593.75	588.625	589.375	581.875	590.25	587.625	590.625	581.375	584.5	588.375	581.75	592.875	587	593.25	587.5	591.25	593	586.5	589.5	593	587.875	587.875	590.5	591.375	590.375	588.875	591.75	594.375	589.5	590.75	590	586.75
E07	0	0	0	0	0	0	0	0	0	0	0	0	0	0	0	0	0	0	0	0	0	0	0	0	0	0	0	0	0	0	0	0
E08	0	0	0	0	0	0	0	0	0	0	0	0	0	0	0	0	0	0	0	0	0	0	0	0	0	0	0	0	0	0	0	0
E09	0	0	0	0	0	0	0	0	0	0	0	0	0	0	0	0	0	0	0	0	0	0	0	0	0	0	0	0	0	0	0	0
E10	543.875	543.625	546.625	542.875	549.25	538.75	534	540	540.625	540.625	547.125	544.375	538.125	538.125	540.625	544.125	542.25	546	542.875	541.125	544.375	544.75	535.875	537.5	536.375	543.5	542.625	540.25	542.25	541.875	538.625	536.375
E11	0	0	0	0	0	0	0	0	0	0	0	0	0	0	0	0	0	0	0	0	0	0	0	0	0	0	0	0	0	0	0	0
E12	546	548	554.875	552	545.875	551.875	548.125	546	543.25	547.625	547.875	548.25	545.75	545.125	551.125	546.875	546.875	548.375	544.5	553.625	546.375	548.625	546.75	546.625	552.75	550.875	548.25	547.5	556	551.5	548.875	551.5
E13	0	0	0	0	0	0	0	0	0	0	0	0	0	0	0	0	0	0	0	0	0	0	0	0	0	0	0	0	0	0	0	0
E14	525.25	525.125	525.375	517.25	522.5	519.375	525.75	523.75	524.125	524	528	518.375	521.125	526.625	521.625	523.25	527.125	528.375	515.875	523.625	527.375	528.5	529.75	522.125	529.625	527	521.875	525.5	526.75	522.25	527	527.375
E15	513.25	513.375	515.75	509.75	518.5	512.5	508.125	509.25	511.625	510.125	514	513	515.125	514.25	509.125	510.375	517.625	510.625	513	515.25	516.125	519.25	512.75	511.25	520.125	512.625	516.875	515.375	515	517.125	512.625	510.625
E16	587.875	592.625	592.25	597.5	602.25	594.125	600.25	604.5	600.25	597.125	597.125	600.625	594.625	595	598.25	604.75	600.375	597.25	602.75	598.625	595.125	600.25	601.125	595.125	596.75	596.625	607	599.125	600.125	602.625	601.625	596.125
E17	587.75	582.75	582.875	592.125	584.875	588.625	579.875	586.125	587.125	580.25	586.875	591.375	586.625	584.5	581.25	580.375	587.625	589	585.125	585	586.75	581.5	583.75	581.5	581.375	589	592.875	586.875	584.5	584.5	586.375	588.125
E18	0	0	0	0	0	0	0	0	0	0	0	0	0	0	0	0	0	0	0	0	0	0	0	0	0	0	0	0	0	0	0	0
E19	562.5	569.875	565.125	561.875	566.375	563.625	564.375	567.25	567.125	573.125	565	569.25	568.125	565.875	573.25	567.125	567.375	566.5	562.625	568.25	566.25	568.375	560.625	561	568	568	565	568	568.875	565.375	566.375	570.625
E20	544.375	549.875	552.625	551	551.25	547	545	552.625	551.125	551.375	551.125	550.625	546.875	550.875	544.625	550.75	551.625	551	546.375	550.375	549.875	554.625	551.75	550	546.5	552.125	549.625	549.625	551.375	545.125	550.375	544.875
E21	581.75	587	586.5	590.875	586.375	589.875	587.375	584.875	589.875	586.625	593.5	588.5	582.75	587.75	588.125	590	585.375	586.625	586.5	585.875	588.75	585.5	585.625	586.5	592.625	591.125	589.75	588.375	591.375	587.25	586.75	587.375
E22	567.875	569.5	569.625	571.375	563.25	569.25	568.625	572.125	573.25	568.625	573.25	574	568.875	574.625	572.5	577.25	574.25	576	572	572.875	576.375	567.375	575.5	576.125	576.375	566.125	571.125	570.5	572.125	575.125	569.625	572.125
E23	0	0	0	0	0	0	0	0	0	0	0	0	0	0	0	0	0	0	0	0	0	0	0	0	0	0	0	0	0	0	0	0
E24	0	0	0	0	0	0	0	0	0	0	0	0	0	0	0	0	0	0	0	0	0	0	0	0	0	0	0	0	0	0	0	0
F01	0	0	0	0	0	0	0	0	0	0	0	0	0	0	0	0	0	0	0	0	0	0	0	0	0	0	0	0	0	0	0	0
F02	0	0	0	0	0	0	0	0	0	0	0	0	0	0	0	0	0	0	0	0	0	0	0	0	0	0	0	0	0	0	0	0
F03	0	0	0	0	0	0	0	0	0	0	0	0	0	0	0	0	0	0	0	0	0	0	0	0	0	0	0	0	0	0	0	0
F04	0	0	0	0	0	0	0	0	0	0	0	0	0	0	0	0	0	0	0	0	0	0	0	0	0	0	0	0	0	0	0	0
F05	636.625	639.125	640.625	634.625	637.25	632.5	640.375	640	643.25	641.875	635	644.25	638.25	636	635.25	641.625	639.125	641.875	641.625	638.625	641.5	643.375	640.5	635.375	645.125	639.875	635.375	638.625	636.5	643.125	634.5	640.75
F06	0	0	0	0	0	0	0	0	0	0	0	0	0	0	0	0	0	0	0	0	0	0	0	0	0	0	0	0	0	0	0	0
F07	0	0	0	0	0	0	0	0	0	0	0	0	0	0	0	0	0	0	0	0	0	0	0	0	0	0	0	0	0	0	0	0
F08	0	0	0	0	0	0	0	0	0	0	0	0	0	0	0	0	0	0	0	0	0	0	0	0	0	0	0	0	0	0	0	0
F09	552.875	562.875	558.875	557.375	556.125	556.875	557.25	557	565.25	552	559.875	558.25	557.5	556.125	550	557.75	552.875	556.75	559.25	562.875	555	558.5	554.625	553.625	560.5	564.125	559.125	566.25	558.25	561.75	553.625	558.625
F10	543.625	541.875	545	542	545.375	540.75	540.5	538.5	538.625	536.75	534.75	543.5	538.5	545.875	538	539.125	542.375	542.5	546.375	535.375	543	536.125	540	539	547.875	541.875	542.375	541.5	539.875	545.5	535.875	540.625
F11	0	0	0	0	0	0	0	0	0	0	0	0	0	0	0	0	0	0	0	0	0	0	0	0	0	0	0	0	0	0	0	0
F12	502.125	509.125	505.375	509.5	508.125	504.125	503.875	501.5	506.5	500.875	507.625	504.25	507.5	509	506.875	508.875	505.75	505.125	504.75	505.5	507.125	502.875	507	506.625	513.75	505.5	507	503.125	505.625	508.5	505.125	504.875
F13	520	531.125	524.5	528	528.125	531.625	524.5	525.25	525.375	528.375	530.375	529.75	528	525.625	525	522.5	525.75	529.25	529.625	528.125	527.25	527.875	523.75	526.125	527.75	530.75	531.875	529.875	528.625	529.375	527	527.875
F14	631	639.875	633.75	635.125	634.125	632.5	635.875	628.75	629.125	635.375	629.75	634	631.625	635.5	634.375	639.875	627.125	639.375	638.75	638.25	638.375	632.75	633.375	634	636	636.625	634.625	636.375	636.375	637.375	636.25	631.125
F15	550	547.25	546.625	551.625	543.125	552.125	547.875	541.625	546.625	554.25	554.625	542.875	549.375	546.25	550.375	545.25	547	549	546	550.75	549.75	551.625	551	555.75	557.5	554.75	549.75	546.625	555.125	553.375	558.75	556.25
F16	0	0	0	0	0	0	0	0	0	0	0	0	0	0	0	0	0	0	0	0	0	0	0	0	0	0	0	0	0	0	0	0
F17	545.125	543.625	546.375	542.875	539.875	538.375	543.25	546	544.5	546.75	545.75	549.625	546.375	550.5	541.875	543.625	545	541.25	543.375	548.375	542.75	546	544.375	549.25	547.125	544.25	544	548	544.375	544.5	542.125	546.25
F18	0	0	0	0	0	0	0	0	0	0	0	0	0	0	0	0	0	0	0	0	0	0	0	0	0	0	0	0	0	0	0	0
F19	0	0	0	0	0	0	0	0	0	0	0	0	0	0	0	0	0	0	0	0	0	0	0	0	0	0	0	0	0	0	0	0
F20	549.375	555.625	551.125	552.5	549.125	549	547.625	550.625	551.5	552.125	552.875	554.75	550.625	552.875	552.75	558	553.25	551	551.375	552.125	550.75	550.25	553.875	549.75	551.125	547.625	548.25	553.5	548	549.125	555.75	552
F21	0	0	0	0	0	0	0	0	0	0	0	0	0	0	0	0	0	0	0	0	0	0	0	0	0	0	0	0	0	0	0	0
F22	557.625	559.5	561.375	559.5	561.5	559.25	559.125	565	564.125	558.875	561	565.875	561.25	566.25	562.625	561.125	561	561.875	556.75	560.25	556.625	563.25	568.375	564.375	565	556.75	563.625	563.625	560.375	563	555	561.75
F23	0	0	0	0	0	0	0	0	0	0	0	0	0	0	0	0	0	0	0	0	0	0	0	0	0	0	0	0	0	0	0	0
F24	0	0	0	0	0	0	0	0	0	0	0	0	0	0	0	0	0	0	0	0	0	0	0	0	0	0	0	0	0	0	0	0
G01	565.5	561	565.25	568	562	568.25	568	567.25	563.5	569.75	558.375	566.125	564.375	565.875	565.375	568.5	566.75	565.5	565.5	567	569	563.75	569.625	565.75	559.25	566	563.875	568.625	561.625	568.875	565.375	564.75
G02	550.875	555.75	558	554.375	550.875	555.625	552.125	557.375	553.75	551.375	557.125	551.125	557.25	552.5	554.625	550.875	553.625	555.125	555.375	559.375	553.125	551.5	552.25	554.5	551.125	558	554	552.625	551	556.625	557	555
G03	576.875	567	573.75	565.875	576.25	571.25	576.25	572.5	573.875	579	575	570.625	574.625	579.375	573.375	572.875	579.5	577.75	578	575.25	574.75	574.75	569.75	575	568.875	570.25	574.75	576.5	572	574.625	569.625	575.875
G04	0	0	0	0	0	0	0	0	0	0	0	0	0	0	0	0	0	0	0	0	0	0	0	0	0	0	0	0	0	0	0	0
G05	0	0	0	0	0	0	0	0	0	0	0	0	0	0	0	0	0	0	0	0	0	0	0	0	0	0	0	0	0	0	0	0
G06	574.375	570.25	573.375	569.875	568.5	566.125	567.75	573.25	571.25	569.375	571.625	569.625	573.875	571.875	578.625	568.375	570.375	574.375	569.75	571.25	571.25	570.75	569.875	570.375	573	572.25	565.875	569.625	574.25	569.75	573.875	571.625
G07	668.375	666.125	661.75	671	670.5	668.25	669.875	669.75	672.5	675.75	667.625	669.875	667.625	663.625	659.875	667	662.875	665.625	670.125	664.375	670.125	672.75	662.625	670.375	671.5	671.75	666.75	662.625	667.125	669.625	668.875	673.5
G08	0	0	0	0	0	0	0	0	0	0	0	0	0	0	0	0	0	0	0	0	0	0	0	0	0	0	0	0	0	0	0	0
G09	622	627.625	629.5	631.625	631.375	619.875	624.25	622.375	627.75	627.75	619.75	622.625	626.125	626.125	629.625	625.875	622.125	625.875	627.875	624.625	622.75	631.375	626.5	627.625	629	626.375	627.375	627.75	628.5	625.875	625.625	625.125
G10	0	0	0	0	0	0	0	0	0	0	0	0	0	0	0	0	0	0	0	0	0	0	0	0	0	0	0	0	0	0	0	0
G11	0	0	0	0	0	0	0	0	0	0	0	0	0	0	0	0	0	0	0	0	0	0	0	0	0	0	0	0	0	0	0	0
G12	0	0	0	0	0	0	0	0	0	0	0	0	0	0	0	0	0	0	0	0	0	0	0	0	0	0	0	0	0	0	0	0
G13	652.75	662.375	648.875	652	666.125	656	660.5	655.75	659.5	655.5	656.5	661.625	656.875	653.375	654.5	656.75	660.5	660.75	657.5	656	651.625	656	657.5	657.75	651.25	658.25	664.5	662.625	660.125	655.25	654.375	659.125
G14	0	0	0	0	0	0	0	0	0	0	0	0	0	0	0	0	0	0	0	0	0	0	0	0	0	0	0	0	0	0	0	0
G15	547.625	545.25	544.375	544.875	540.25	549.375	549.875	547.5	547	547.25	546	550	546.5	550.125	551.75	550.625	539.5	549.125	543.875	543.125	546.875	548	546	552.25	549.125	542	550.625	546.125	550.25	547	548.125	551
G16	537.25	533.375	533.875	541.25	541.875	536.75	537.25	539.375	534.375	539.625	542.625	537.25	539.375	531.875	540.125	541.375	531.5	542.625	537.375	536	541.25	538.375	538	540.5	541.125	533.375	535.875	541.875	541	536.75	535.875	529.25
G17	0	0	0	0	0	0	0	0	0	0	0	0	0	0	0	0	0	0	0	0	0	0	0	0	0	0	0	0	0	0	0	0
G18	543.75	541.5	541.5	539.625	542.75	546.25	547.5	543.25	542.25	545.25	539.5	543.125	540.5	537.375	543.625	541.125	543.375	538.25	539.875	539	536.875	540.75	543.5	545.25	544.125	544.625	541.75	543.875	540.25	541.5	541.5	541.125
G19	570.25	572.625	569.375	568.875	566.875	567	570.625	570.75	567.375	567.875	564.75	567.625	569.625	569.625	565.75	564.625	568.5	568.375	566.125	571.25	570.625	564.25	564.875	564.25	569.5	569.875	569.125	560.75	569	570.5	571.125	565.625
G20	0	0	0	0	0	0	0	0	0	0	0	0	0	0	0	0	0	0	0	0	0	0	0	0	0	0	0	0	0	0	0	0
G21	0	0	0	0	0	0	0	0	0	0	0	0	0	0	0	0	0	0	0	0	0	0	0	0	0	0	0	0	0	0	0	0
G22	0	0	0	0	0	0	0	0	0	0	0	0	0	0	0	0	0	0	0	0	0	0	0	0	0	0	0	0	0	0	0	0
G23	0	0	0	0	0	0	0	0	0	0	0	0	0	0	0	0	0	0	0	0	0	0	0	0	0	0	0	0	0	0	0	0
G24	0	0	0	0	0	0	0	0	0	0	0	0	0	0	0	0	0	0	0	0	0	0	0	0	0	0	0	0	0	0	0	0
H01	548.75	550.5	548	551.375	551.875	546.75	557.75	550.125	552.625	552.625	555.75	552.125	549.125	547.125	545.75	549.875	554.125	550.75	547.875	552.25	550.25	553.375	554.375	553.875	554.875	556.25	553.875	553.75	549.375	556.375	553.125	550.25
H02	552.25	550.625	553.375	554.5	553.375	541.5	557.125	558.875	561.25	554	556.875	548.75	556.625	556	552.875	550.5	551.625	549.125	550.75	557.125	550.75	548	554	559.125	550.375	552.75	555.5	554.75	554.625	555.625	554.625	550.5
H03	567.875	565.375	568.375	570.125	570.75	573.25	571.25	569.75	563.75	563.875	569.375	572.75	571	568.875	565	562.75	570	571.375	577.875	573	569.125	568.375	568.125	566.75	570	572.375	568	570.5	576.625	569.125	568.875	567
H04	0	0	0	0	0	0	0	0	0	0	0	0	0	0	0	0	0	0	0	0	0	0	0	0	0	0	0	0	0	0	0	0
H05	0	0	0	0	0	0	0	0	0	0	0	0	0	0	0	0	0	0	0	0	0	0	0	0	0	0	0	0	0	0	0	0
H06	536	531.5	530.875	534.625	535.125	538	534.25	536	531.625	533.875	536.25	533.375	528	533.25	533.375	536.125	532.625	532.375	532.875	530.75	529.75	532.625	533.375	533.125	530.125	537.25	532.125	536.5	537	534.25	533.5	530.125
H07	421.125	425.75	423	423	419.625	421.5	420.375	423.125	422.875	427.125	421.125	419.875	422.75	422.125	424.375	424.375	424.25	431.875	422.125	427.125	421.75	421.125	424.875	418.125	425.75	423.5	426.25	426	421.125	422.5	424	422
H08	535.25	536.375	537.625	545.125	539.875	540.5	543.25	537.125	540.875	543.625	540	535.75	534.75	536.875	541.625	539	538.125	540.25	534.75	538	541	541.125	539.875	539.625	538.625	541	537.875	539.25	542.25	538	544.625	540.75
H09	0	0	0	0	0	0	0	0	0	0	0	0	0	0	0	0	0	0	0	0	0	0	0	0	0	0	0	0	0	0	0	0
H10	505.125	507.875	503.375	519.25	507.625	512.25	507.75	510.5	510.5	509	512	510.5	511.5	509	508	513.125	511.125	513.375	510.75	511.375	513.25	512.625	511	511.375	513.75	510.5	509.875	517.5	507.5	512.375	514.125	515.625
H11	518.75	521.75	526.75	519.875	518.625	517.5	518.75	522.875	520.25	517	517.5	522.125	518.375	518.5	515.25	513.875	514.875	517.125	516.125	520.125	515.125	520.375	518.125	520.375	519.125	515.875	518.625	517.75	520.25	514.375	519	522
H12	538.125	545.5	538.875	542.125	537.125	542.625	542.375	544.75	534.75	543.75	546.25	542.125	545.25	539.5	546.125	541.375	540	539.25	547	541.875	541.5	548.25	544.75	544.75	541.5	544	536.75	548	542	541	541.875	546.375
H13	548.125	546.125	551	552.625	542.625	551.75	548.625	546.375	548.25	551.75	554.5	552.625	554	546.75	545.25	546.75	548.875	551.5	551.5	551.625	553.625	543.375	546.625	548.5	544.375	550.5	550.875	550	544.5	549	552.75	553.875
H14	0	0	0	0	0	0	0	0	0	0	0	0	0	0	0	0	0	0	0	0	0	0	0	0	0	0	0	0	0	0	0	0
H15	0	0	0	0	0	0	0	0	0	0	0	0	0	0	0	0	0	0	0	0	0	0	0	0	0	0	0	0	0	0	0	0
H16	536.125	524.75	541.125	531.75	531.25	537.625	535.5	539.125	531.5	536.5	536.25	535.25	531.375	538.5	539.875	535.125	532.75	532.375	528.75	533.25	539	531.25	537.375	535.5	535.625	533.125	538.5	535.125	539.5	536.5	537.5	540.625
H17	0	0	0	0	0	0	0	0	0	0	0	0	0	0	0	0	0	0	0	0	0	0	0	0	0	0	0	0	0	0	0	0
H18	509.5	518.375	514.875	507.375	515	509	510	515.125	516.125	511.75	512.25	513.5	505.75	518	513.75	521	515.375	509.25	508.5	513	511.875	517.75	513.75	517.5	515.625	511.5	516.5	520.375	512.25	517.125	507.375	515
H19	543.75	538	539.25	541.25	541.25	543	542.75	541.25	538.625	537.5	534.375	540.125	537.375	530.75	536.375	536.375	537.875	539.625	540.875	538.375	539.125	535.75	538.375	542.375	530.375	540.375	544.25	537.375	539.75	535.375	541.375	537.875
H20	549.875	546.25	546	545	543.125	551.625	548.75	553.375	543.25	551.75	552.375	547	548.5	552.125	557.125	551.625	547.75	545.25	547.375	549.5	547.75	548.75	549	551	548.5	552.25	551.625	549.25	547.875	546.625	545.625	547
H21	562.125	560.375	560.25	565	574.25	565.5	566.75	567	564.625	565.875	569.75	563.375	566	565	563.25	564.5	562.875	562.625	571.625	563.625	564.75	562.25	571.125	559.75	567.625	569.125	565.25	562.75	556.75	560.875	563.75	563.625
H22	0	0	0	0	0	0	0	0	0	0	0	0	0	0	0	0	0	0	0	0	0	0	0	0	0	0	0	0	0	0	0	0
H23	0	0	0	0	0	0	0	0	0	0	0	0	0	0	0	0	0	0	0	0	0	0	0	0	0	0	0	0	0	0	0	0
H24	0	0	0	0	0	0	0	0	0	0	0	0	0	0	0	0	0	0	0	0	0	0	0	0	0	0	0	0	0	0	0	0
I01	0	0	0	0	0	0	0	0	0	0	0	0	0	0	0	0	0	0	0	0	0	0	0	0	0	0	0	0	0	0	0	0
I02	0	0	0	0	0	0	0	0	0	0	0	0	0	0	0	0	0	0	0	0	0	0	0	0	0	0	0	0	0	0	0	0
I03	487.875	485.875	488.125	491.625	490.5	489.5	493.25	490.625	493.125	491	495	490.75	486.25	492.25	487.25	480.75	484.875	486.875	489.75	489.625	488.5	489	490.375	486.375	486.25	497.5	486.25	492.125	493.25	492.75	488.5	490.375
I04	532.375	527.25	527	531.75	526.75	526.25	527.125	530.875	525.25	527.875	527.5	527.75	526.375	517.25	532.625	519.875	532.75	528.875	526.625	528.125	529.375	527.875	522.75	530.375	525.5	533.125	529.25	524.375	528	529.5	529.375	528.25
I05	538.625	537.375	541.75	537.875	537.5	535.5	537.625	536	537.375	536.5	536.75	532.25	534.25	534.25	538.5	538.5	533.25	532.875	541.125	540.25	537.75	542.625	540.375	538.125	535.25	535	536.75	540.125	538	536.625	535.375	540.25
I06	0	0	0	0	0	0	0	0	0	0	0	0	0	0	0	0	0	0	0	0	0	0	0	0	0	0	0	0	0	0	0	0
I07	524.5	517.375	518.625	518.875	514.25	520.25	516.75	518.375	521	518.625	525.25	520.875	521.25	521	512.375	523.125	526.125	521.5	520.625	519.5	523.25	519.75	518.125	526.375	519.875	523	523.5	527.75	520.125	520.875	526.25	520.125
I08	536.5	533	540.375	532	537.25	532	528.5	535.5	532.625	534.75	531.625	532.5	538.375	525.25	531	532.75	537.25	529.625	536.875	534.75	534.625	534.375	537.875	538	537	537.125	532.25	529.75	534.875	533	531.875	537.75
I09	0	0	0	0	0	0	0	0	0	0	0	0	0	0	0	0	0	0	0	0	0	0	0	0	0	0	0	0	0	0	0	0
I10	0	0	0	0	0	0	0	0	0	0	0	0	0	0	0	0	0	0	0	0	0	0	0	0	0	0	0	0	0	0	0	0
I11	638.375	640.875	638.5	638.875	635.625	633.5	645.625	640.375	640.75	635.875	634.75	639.875	639	643	643.5	638.25	638.125	636.875	639.625	632.375	638.5	639.75	643.75	642.875	636.75	637.75	647.75	638.625	634.5	639.375	636.75	645.125
I12	0	0	0	0	0	0	0	0	0	0	0	0	0	0	0	0	0	0	0	0	0	0	0	0	0	0	0	0	0	0	0	0
I13	645.625	645.625	642.875	644.375	639.875	634.25	639	641.125	640.125	641	641.375	635.5	643.125	641.25	644.375	644.875	641.5	642.125	645.375	638	644.125	649.25	642	639.75	647.625	643.25	646.625	638.875	643.25	643	639.375	637.75
I14	0	0	0	0	0	0	0	0	0	0	0	0	0	0	0	0	0	0	0	0	0	0	0	0	0	0	0	0	0	0	0	0
I15	0	0	0	0	0	0	0	0	0	0	0	0	0	0	0	0	0	0	0	0	0	0	0	0	0	0	0	0	0	0	0	0
I16	656.25	665.875	658.5	660.5	663	660.875	663.875	669.375	657.5	660.75	660.625	658.625	659.75	663.75	660.75	660.625	665.375	659.125	662.5	656.75	663.625	667.75	664.25	664.125	660.875	658.5	660.875	661.125	661.375	660.25	661.5	658.75
I17	548.25	552.75	551	553.375	560.875	554.5	557.25	558.875	557.625	554.375	555.75	558.25	560.75	555.375	563	557.25	557.875	561	561.875	557.375	557	559.875	552.875	559.25	561.875	561.25	558.25	559	556	560.125	555.375	559.625
I18	0	0	0	0	0	0	0	0	0	0	0	0	0	0	0	0	0	0	0	0	0	0	0	0	0	0	0	0	0	0	0	0
I19	0	0	0	0	0	0	0	0	0	0	0	0	0	0	0	0	0	0	0	0	0	0	0	0	0	0	0	0	0	0	0	0
I20	516.75	524.625	526.125	518.875	521.5	513.625	518.125	520.625	520.75	513.375	517.125	524.625	525	522.5	524	522.125	521.875	523.5	520.25	521.75	523.75	522.375	520.875	525.375	522.5	523	522.125	522	517.875	519.125	525.375	513
I21	0	0	0	0	0	0	0	0	0	0	0	0	0	0	0	0	0	0	0	0	0	0	0	0	0	0	0	0	0	0	0	0
I22	0	0	0	0	0	0	0	0	0	0	0	0	0	0	0	0	0	0	0	0	0	0	0	0	0	0	0	0	0	0	0	0
I23	0	0	0	0	0	0	0	0	0	0	0	0	0	0	0	0	0	0	0	0	0	0	0	0	0	0	0	0	0	0	0	0
I24	0	0	0	0	0	0	0	0	0	0	0	0	0	0	0	0	0	0	0	0	0	0	0	0	0	0	0	0	0	0	0	0
J01	0	0	0	0	0	0	0	0	0	0	0	0	0	0	0	0	0	0	0	0	0	0	0	0	0	0	0	0	0	0	0	0
J02	0	0	0	0	0	0	0	0	0	0	0	0	0	0	0	0	0	0	0	0	0	0	0	0	0	0	0	0	0	0	0	0
J03	538.25	535.75	540.75	535.625	535.25	538.25	539.75	541.75	539.875	539.625	540.875	546.125	532	539.625	538.875	534.625	538.25	535.375	540	532.75	540.125	537.625	539.75	534.125	534.75	542.375	538.625	542.625	541	539	545.125	544.625
J04	545.75	547.625	548.5	551.5	549.625	542.875	554.25	546	549.25	544.75	547.125	547.75	552.625	544	547.375	544.5	552	546.125	552.25	549.875	548.375	550	549.375	551.25	548.5	545.25	545.875	551.625	548.125	548	549.25	542.125
J05	0	0	0	0	0	0	0	0	0	0	0	0	0	0	0	0	0	0	0	0	0	0	0	0	0	0	0	0	0	0	0	0
J06	561.875	561.875	562.25	566.375	563.125	562.75	556.75	560.5	563.375	563.75	562.625	566	563.875	560.375	562.75	561	561.375	564.625	560.875	564.875	569.875	562.125	558.875	561.875	567.25	563.375	564.5	560.875	565.875	564.125	562.125	568.75
J07	537.5	536.125	535	540	535.75	534.125	536.25	535.875	533.625	536.875	535	534.75	538.625	533.75	540	538.625	539.5	542.5	538.25	533.5	535.875	539	533.125	539.25	541.5	535.5	536.5	534.875	532.75	538.5	536.375	532.625
J08	500.25	505.625	505.5	507.875	503	509.375	506.25	506.375	506	499.375	505.875	503.75	502.75	507.5	507.5	506.375	500.125	506.25	507.5	503	505.875	508.875	510.5	506.625	510.875	505.875	507.25	503.625	500.75	509.25	507.125	502.75
J09	0	0	0	0	0	0	0	0	0	0	0	0	0	0	0	0	0	0	0	0	0	0	0	0	0	0	0	0	0	0	0	0
J10	541.5	540.625	544.125	538.625	541.25	539.875	544.125	540.5	544.25	541.875	542.5	539.625	544.875	541.75	546.625	549.75	544.375	538.5	539.375	537	541.5	545	543.25	543.25	535.75	539.625	537.75	543.5	541.25	543.625	539.75	538.75
J11	496.75	495.5	499.625	497.75	500.75	500.25	500.5	494.125	496.375	493.5	499.5	497.75	498.625	499.75	493.875	498.875	500.625	500	500.75	496.75	501.375	495.875	500.75	499.375	494	501.125	495.375	500.125	492.875	499.875	501.125	497.75
J12	0	0	0	0	0	0	0	0	0	0	0	0	0	0	0	0	0	0	0	0	0	0	0	0	0	0	0	0	0	0	0	0
J13	0	0	0	0	0	0	0	0	0	0	0	0	0	0	0	0	0	0	0	0	0	0	0	0	0	0	0	0	0	0	0	0
J14	0	0	0	0	0	0	0	0	0	0	0	0	0	0	0	0	0	0	0	0	0	0	0	0	0	0	0	0	0	0	0	0
J15	557.625	558.25	562.375	556.125	558.375	561	560.75	560.625	562.5	561	562	563	562.25	559.25	560	560.375	560.375	558.125	562.375	565.875	567.75	559.75	560.875	564.25	562.5	558.25	558.125	563.25	556.75	560	558.375	557.25
J16	537.625	541.375	545.125	542.875	544	534.625	547.375	542.125	543.25	542.625	541.75	545.5	544.375	539	538.625	540.5	535.125	542.875	542	542.875	539.5	545.25	537.125	543.875	543.25	545.75	536.625	543.625	541.625	540.5	539.75	542
J17	656.375	652.125	660	663.5	661.875	656	658.75	660.25	666.25	664.5	654.75	653	653	651.125	650.25	653.375	656	657	661	656.125	659.375	660.375	651.25	665.125	661	653.625	661.5	659.875	658.25	660.875	656.625	654.5
J18	0	0	0	0	0	0	0	0	0	0	0	0	0	0	0	0	0	0	0	0	0	0	0	0	0	0	0	0	0	0	0	0
J19	533.125	526.875	531.625	533	529.75	540.875	532.375	529.125	532.375	534.875	534.25	533.25	539	534	530.5	537.5	532.125	533.5	533.375	531.375	532.875	534.875	531.625	530.625	532.375	539.125	536.25	533.625	534.625	534.125	531.375	540.125
J20	0	0	0	0	0	0	0	0	0	0	0	0	0	0	0	0	0	0	0	0	0	0	0	0	0	0	0	0	0	0	0	0
J21	0	0	0	0	0	0	0	0	0	0	0	0	0	0	0	0	0	0	0	0	0	0	0	0	0	0	0	0	0	0	0	0
J22	0	0	0	0	0	0	0	0	0	0	0	0	0	0	0	0	0	0	0	0	0	0	0	0	0	0	0	0	0	0	0	0
J23	0	0	0	0	0	0	0	0	0	0	0	0	0	0	0	0	0	0	0	0	0	0	0	0	0	0	0	0	0	0	0	0
J24	0	0	0	0	0	0	0	0	0	0	0	0	0	0	0	0	0	0	0	0	0	0	0	0	0	0	0	0	0	0	0	0
K01	0	0	0	0	0	0	0	0	0	0	0	0	0	0	0	0	0	0	0	0	0	0	0	0	0	0	0	0	0	0	0	0
K02	0	0	0	0	0	0	0	0	0	0	0	0	0	0	0	0	0	0	0	0	0	0	0	0	0	0	0	0	0	0	0	0
K03	553.75	552.75	548.5	557.125	555.75	549	551.75	559	553.5	558.5	553.875	552.75	553.125	553.875	555.375	553	553.75	557.25	548.875	559.5	553.625	550.625	552.875	552.5	552.75	554.125	550	555.75	549.5	550.5	549.5	552.125
K04	543.375	540.375	548.5	542.75	543.75	541	539.75	543.75	548.125	545.25	544.75	540.875	546.25	545.875	546.125	540.125	540.875	541.5	535.875	541.875	541.375	537.375	536.25	536.875	532.625	537.25	538.625	538.25	539.75	535.625	540.5	536.875
K05	558.875	550.75	552	543.125	549.375	552.625	551.875	552	549.625	552.25	553.375	552	548.875	553.875	549.375	559.25	547.875	550.625	551.75	550.5	552.5	553.5	549.625	552.125	551.875	552.75	550.75	556.5	546.375	551.375	548.625	554.125
K06	0	0	0	0	0	0	0	0	0	0	0	0	0	0	0	0	0	0	0	0	0	0	0	0	0	0	0	0	0	0	0	0
K07	549.5	547.125	548.375	548.75	550.5	553.625	550.5	554.5	547.125	553.375	548.625	552.875	552	547	550.5	547.125	547.875	550.75	542.375	554.5	549.625	545.75	549.25	548	551.875	554.5	544.125	549.875	546.625	548.125	554.375	549.25
K08	0	0	0	0	0	0	0	0	0	0	0	0	0	0	0	0	0	0	0	0	0	0	0	0	0	0	0	0	0	0	0	0
K09	550.875	562.75	548.75	553.625	555.125	551.375	553.75	554.125	556.125	551.625	552.875	545.125	550.25	550	555.5	553.875	554.125	552.75	549.5	559	553.375	558.125	549.375	551.875	554.25	553.375	553.375	553.875	552.75	550.125	553.125	546.625
K10	481.75	473.75	475.5	476.875	478.75	477.375	481	478.375	475.375	476.375	475.625	471.75	477.375	475.125	477.125	479.75	479.25	474	481.375	477.75	481.625	479.875	482.75	479.625	473.125	476	479.75	478	484.625	479.5	477.75	476
K11	0	0	0	0	0	0	0	0	0	0	0	0	0	0	0	0	0	0	0	0	0	0	0	0	0	0	0	0	0	0	0	0
K12	0	0	0	0	0	0	0	0	0	0	0	0	0	0	0	0	0	0	0	0	0	0	0	0	0	0	0	0	0	0	0	0
K13	0	0	0	0	0	0	0	0	0	0	0	0	0	0	0	0	0	0	0	0	0	0	0	0	0	0	0	0	0	0	0	0
K14	0	0	0	0	0	0	0	0	0	0	0	0	0	0	0	0	0	0	0	0	0	0	0	0	0	0	0	0	0	0	0	0
K15	509.25	511.25	508.375	511.5	510.625	511.75	510.75	508	507.875	513.375	515.5	508.5	510.875	512.25	509.375	512.75	512.875	517.5	511	511.375	513.625	518.375	511.625	505.875	513	507.25	514.25	512.125	511	514.875	509.125	508.875
K16	489.375	491.5	485.75	487.875	488.75	491.375	490.75	491.875	492.25	491.875	489.625	491.5	491.125	491.5	489.625	492	486.625	490.625	488.75	489.75	493.125	489.625	494.875	490.875	489.375	490.25	496.5	488.375	496.625	491.25	492	493.375
K17	0	0	0	0	0	0	0	0	0	0	0	0	0	0	0	0	0	0	0	0	0	0	0	0	0	0	0	0	0	0	0	0
K18	491.25	487.75	489.125	484.75	489.375	484.375	486.625	490.5	485.875	490.125	482.75	486.375	486.875	485.5	492.375	494	488.125	489.125	492.25	482.25	490.875	495.125	489.375	487.25	489.125	492.25	489.25	488.375	487.625	493.25	487.625	484.5
K19	557.25	557.875	560.375	554.625	559.625	557.875	558.125	562	559.875	561	558.5	557.75	553.875	560.375	550.875	561.75	555.25	560.75	560.375	561.25	558.625	564.5	559.625	558.75	553.5	560.125	562.5	560.375	555.75	555.375	563	562.75
K20	551.375	565.375	557.75	558.5	554.875	550.875	556.625	555.125	558.625	558.75	549.25	554.875	558.25	557.875	558	559.625	556.125	555.875	568.5	554.375	555.625	417.625	436.25	482.625	595.875	589.375	596.5	545	593.75	601.625	615	614
K21	0	0	0	0	0	0	0	0	0	0	0	0	0	0	0	0	0	0	0	0	0	0	0	0	0	0	0	0	0	0	0	0
K22	0	0	0	0	0	0	0	0	0	0	0	0	0	0	0	0	0	0	0	0	0	0	0	0	0	0	0	0	0	0	0	0
K23	0	0	0	0	0	0	0	0	0	0	0	0	0	0	0	0	0	0	0	0	0	0	0	0	0	0	0	0	0	0	0	0
K24	0	0	0	0	0	0	0	0	0	0	0	0	0	0	0	0	0	0	0	0	0	0	0	0	0	0	0	0	0	0	0	0
L01	649.625	654.75	653	650	656.125	647.75	651.375	651.375	655.5	649	654.375	651.625	650.125	651.875	647.5	652.5	655.875	657.75	652.5	649.125	659.125	652.875	647.25	654.25	652.625	656.625	653.625	640.625	653.125	654.25	654.5	644
L02	0	0	0	0	0	0	0	0	0	0	0	0	0	0	0	0	0	0	0	0	0	0	0	0	0	0	0	0	0	0	0	0
L03	0	0	0	0	0	0	0	0	0	0	0	0	0	0	0	0	0	0	0	0	0	0	0	0	0	0	0	0	0	0	0	0
L04	0	0	0	0	0	0	0	0	0	0	0	0	0	0	0	0	0	0	0	0	0	0	0	0	0	0	0	0	0	0	0	0
L05	484.5	487.875	486	482.125	491.25	484.375	482.75	483.375	493.5	488.5	486.25	485.75	490.25	485.875	486	484.25	488.875	488.375	492.625	487.625	492.125	492.5	489.25	481.625	484.125	481.25	487.5	481.25	493.5	490.375	482.5	491.125
L06	0	0	0	0	0	0	0	0	0	0	0	0	0	0	0	0	0	0	0	0	0	0	0	0	0	0	0	0	0	0	0	0
L07	0	0	0	0	0	0	0	0	0	0	0	0	0	0	0	0	0	0	0	0	0	0	0	0	0	0	0	0	0	0	0	0
L08	531	538.25	532.125	532	538.125	536.875	532.75	529.5	528.375	531.625	536.25	535.125	531.375	535	533	534.125	531.25	535.125	529.375	534.625	528.25	533.5	535.5	534.125	526.75	534.25	532.5	539.75	532.25	528.75	533.625	530.5
L09	632.375	636.625	635	633	638.5	627.5	635.25	636.5	634.625	632.75	639.375	642.375	631.625	628.5	639.5	630.5	638.25	633.625	637.375	639.25	636	641.625	634.375	633.25	634.625	634.375	635	635	637.5	631	639	632.875
L10	0	0	0	0	0	0	0	0	0	0	0	0	0	0	0	0	0	0	0	0	0	0	0	0	0	0	0	0	0	0	0	0
L11	0	0	0	0	0	0	0	0	0	0	0	0	0	0	0	0	0	0	0	0	0	0	0	0	0	0	0	0	0	0	0	0
L12	0	0	0	0	0	0	0	0	0	0	0	0	0	0	0	0	0	0	0	0	0	0	0	0	0	0	0	0	0	0	0	0
L13	0	0	0	0	0	0	0	0	0	0	0	0	0	0	0	0	0	0	0	0	0	0	0	0	0	0	0	0	0	0	0	0
L14	0	0	0	0	0	0	0	0	0	0	0	0	0	0	0	0	0	0	0	0	0	0	0	0	0	0	0	0	0	0	0	0
L15	0	0	0	0	0	0	0	0	0	0	0	0	0	0	0	0	0	0	0	0	0	0	0	0	0	0	0	0	0	0	0	0
L16	0	0	0	0	0	0	0	0	0	0	0	0	0	0	0	0	0	0	0	0	0	0	0	0	0	0	0	0	0	0	0	0
L17	0	0	0	0	0	0	0	0	0	0	0	0	0	0	0	0	0	0	0	0	0	0	0	0	0	0	0	0	0	0	0	0
L18	544.625	547.5	545.25	541.375	541.875	543.375	540.25	548.125	544.875	538.875	550.5	540.875	539.625	550.625	546.5	547.625	541.125	547.375	547.5	546.75	547.125	548.25	545.25	542.375	549.5	553.25	546.875	542.625	544	547.25	548.75	548.375
L19	509	510.625	506.625	512.25	510.5	510.125	510.625	507.125	512.25	510	508.75	510.375	508.25	507.875	509.75	511.75	513.125	511.25	510.125	513.5	509.875	506.875	510.25	508.5	504.875	509	507.625	516.5	511.375	510.375	505.875	510.375
L20	0	0	0	0	0	0	0	0	0	0	0	0	0	0	0	0	0	0	0	0	0	0	0	0	0	0	0	0	0	0	0	0
L21	0	0	0	0	0	0	0	0	0	0	0	0	0	0	0	0	0	0	0	0	0	0	0	0	0	0	0	0	0	0	0	0
L22	698.25	697.375	692.625	694.75	701	696	698	698.25	700.125	694	694.5	695.625	696.5	692.625	699.375	696.125	700.75	693.875	701.875	696	690	693.875	702.625	691.625	693.125	699.5	697.875	694.125	697.125	699.375	697.375	697
L23	0	0	0	0	0	0	0	0	0	0	0	0	0	0	0	0	0	0	0	0	0	0	0	0	0	0	0	0	0	0	0	0
L24	0	0	0	0	0	0	0	0	0	0	0	0	0	0	0	0	0	0	0	0	0	0	0	0	0	0	0	0	0	0	0	0
M01	0	0	0	0	0	0	0	0	0	0	0	0	0	0	0	0	0	0	0	0	0	0	0	0	0	0	0	0	0	0	0	0
M02	0	0	0	0	0	0	0	0	0	0	0	0	0	0	0	0	0	0	0	0	0	0	0	0	0	0	0	0	0	0	0	0
M03	0	0	0	0	0	0	0	0	0	0	0	0	0	0	0	0	0	0	0	0	0	0	0	0	0	0	0	0	0	0	0	0
M04	0	0	0	0	0	0	0	0	0	0	0	0	0	0	0	0	0	0	0	0	0	0	0	0	0	0	0	0	0	0	0	0
M05	0	0	0	0	0	0	0	0	0	0	0	0	0	0	0	0	0	0	0	0	0	0	0	0	0	0	0	0	0	0	0	0
M06	556.375	559.375	560.75	556.875	561.375	563	558	559.625	556.625	559.625	554.25	557.125	559.625	556.5	560.375	556.75	557.875	557.125	559.25	556.125	564.5	554	556.625	559.375	558.125	561.875	555.75	563.125	559.375	553.5	556.625	554.625
M07	613.875	615.375	618.375	609.75	612.875	609	610.5	611.25	615.75	614.25	607.625	610.625	610.75	612.625	612.75	614.75	610.25	609.625	611.25	610.125	614.25	611.5	613.5	612.875	614.75	614.875	615.75	616.5	612.25	608.5	601.875	612
M08	555.125	554.25	549.375	548.125	553.375	547.875	547.375	552.125	553.125	550.5	546	548.25	547.125	555.625	550.125	550.125	548.25	550.625	552.125	552	557.25	551.875	558	556.5	557.375	555.375	555.25	553.5	552.875	554.625	548.25	551.25
M09	0	0	0	0	0	0	0	0	0	0	0	0	0	0	0	0	0	0	0	0	0	0	0	0	0	0	0	0	0	0	0	0
M10	532.5	524.75	534.625	529.625	534.375	530.875	532.75	530.875	528	532.375	531.75	530.25	524.625	533.25	526.125	531.75	533.625	528.5	531.125	524.375	534.5	527.25	532.125	532.125	529.875	528.75	524.875	534.375	527.125	528.875	530.125	530.625
M11	0	0	0	0	0	0	0	0	0	0	0	0	0	0	0	0	0	0	0	0	0	0	0	0	0	0	0	0	0	0	0	0
M12	550.375	556.25	547.875	550.375	551.375	551.25	557.875	543.625	550.875	549.25	547.75	553.125	550.25	554.75	549.75	553.875	551.375	552.875	552.75	552.625	550.75	552	550.25	559.75	551.375	552.5	553.5	551.625	549.75	556.5	546.125	552.875
M13	0	0	0	0	0	0	0	0	0	0	0	0	0	0	0	0	0	0	0	0	0	0	0	0	0	0	0	0	0	0	0	0
M14	0	0	0	0	0	0	0	0	0	0	0	0	0	0	0	0	0	0	0	0	0	0	0	0	0	0	0	0	0	0	0	0
M15	629.125	628.75	627.125	628.75	631	624.375	626.875	626	628.25	630.125	630.5	634	631.125	630.875	627.75	629.5	628.25	630.875	632.75	631.75	631.75	628.375	633.125	632.625	640.5	633.5	629.5	631.625	635.375	633.5	627	633
M16	530.5	535.125	527	525.75	531.5	531.375	529.5	530.125	533.625	529	531.25	532.125	529.25	535.5	532.5	532.25	535.375	529.875	534.375	534.875	539.125	535.375	534.25	531.375	530.125	542.25	533.375	527	537.125	534.375	534	530.625
M17	0	0	0	0	0	0	0	0	0	0	0	0	0	0	0	0	0	0	0	0	0	0	0	0	0	0	0	0	0	0	0	0
M18	0	0	0	0	0	0	0	0	0	0	0	0	0	0	0	0	0	0	0	0	0	0	0	0	0	0	0	0	0	0	0	0
M19	547.125	537.75	533.875	543.125	542	544.375	535.875	542.75	539	540.25	539.625	542.875	540.375	545	544.625	541	552.375	538.625	537.75	547.625	542	538.625	546.875	541	540.875	541.5	540.625	542.625	540.875	542.75	539.625	544.125
M20	0	0	0	0	0	0	0	0	0	0	0	0	0	0	0	0	0	0	0	0	0	0	0	0	0	0	0	0	0	0	0	0
M21	0	0	0	0	0	0	0	0	0	0	0	0	0	0	0	0	0	0	0	0	0	0	0	0	0	0	0	0	0	0	0	0
M22	0	0	0	0	0	0	0	0	0	0	0	0	0	0	0	0	0	0	0	0	0	0	0	0	0	0	0	0	0	0	0	0
M23	0	0	0	0	0	0	0	0	0	0	0	0	0	0	0	0	0	0	0	0	0	0	0	0	0	0	0	0	0	0	0	0
M24	0	0	0	0	0	0	0	0	0	0	0	0	0	0	0	0	0	0	0	0	0	0	0	0	0	0	0	0	0	0	0	0
N01	480.5	476.25	482.25	483.375	478.5	480.875	480.375	481.25	482.625	483.25	476.5	482.375	481.5	483.5	483	486.75	482.875	485.875	481.625	486.125	483.625	484.625	484.625	478.875	485	482.75	479.875	481.625	485.625	483	484.375	481.125
N02	508.375	520.625	512.5	518.5	521.875	518.125	515.625	515.25	518.875	519.25	520	522.125	519.75	519	515.875	520.75	514.625	520.125	516	516.25	515.375	519.25	514.375	521.625	519	519.125	518.25	515.5	520.5	518	517	523.125
N03	0	0	0	0	0	0	0	0	0	0	0	0	0	0	0	0	0	0	0	0	0	0	0	0	0	0	0	0	0	0	0	0
N04	0	0	0	0	0	0	0	0	0	0	0	0	0	0	0	0	0	0	0	0	0	0	0	0	0	0	0	0	0	0	0	0
N05	0	0	0	0	0	0	0	0	0	0	0	0	0	0	0	0	0	0	0	0	0	0	0	0	0	0	0	0	0	0	0	0
N06	560.625	560.5	565.625	567.375	559.625	557.625	557.5	565.25	565.75	558	555.5	567.25	556.75	570.375	564.625	559.5	565.875	558	560.5	556	557.875	564.875	552.75	565.375	562.5	565	567.375	559	560.75	566.125	563.125	554.25
N07	536.625	540	546.625	544	540	541.375	543	542.25	546	542	540.125	544.75	544.875	541.125	539	539	540.375	542	544.125	551.625	543.625	539.75	545.375	544.625	549.125	541.5	543.25	547.375	546.5	545.75	546.25	540.5
N08	472.25	473.5	471	470.875	471.375	475.5	472.625	474	472.625	473.75	473.5	476.25	474.5	476.75	474.5	468.5	467.875	478.5	472.75	478.25	475.125	474.625	472.875	469.375	474.625	476.5	472	472.375	477.375	472.5	470.875	479.625
N09	0	0	0	0	0	0	0	0	0	0	0	0	0	0	0	0	0	0	0	0	0	0	0	0	0	0	0	0	0	0	0	0
N10	545.5	548.25	554	553.125	552.125	551.125	550.75	554.125	552.625	549.5	550	551.25	549.75	551.75	545.25	549.5	553.125	543.75	555	549.875	553	550.625	548.875	557.625	553.5	555.875	553	551.25	552.875	558	548.875	556.375
N11	509.625	506.5	508.875	504.25	512.625	506.625	506.125	512	514.25	509.5	510.375	503.75	505.25	513.875	505	507	512.875	503.625	509.75	507.875	506.875	505.875	515	512.625	514.625	513	506.5	512.25	512.875	507.625	510.625	506.375
N12	0	0	0	0	0	0	0	0	0	0	0	0	0	0	0	0	0	0	0	0	0	0	0	0	0	0	0	0	0	0	0	0
N13	524.5	522.25	525.375	517	523	517.875	523.25	519.875	529.375	520.5	520.375	525	526	518	523.875	520.25	518.875	516.25	517.875	519.375	514.5	512.5	516.125	520.125	520.5	523.375	524	526	524	527	521.75	519.625
N14	0	0	0	0	0	0	0	0	0	0	0	0	0	0	0	0	0	0	0	0	0	0	0	0	0	0	0	0	0	0	0	0
N15	0	0	0	0	0	0	0	0	0	0	0	0	0	0	0	0	0	0	0	0	0	0	0	0	0	0	0	0	0	0	0	0
N16	0	0	0	0	0	0	0	0	0	0	0	0	0	0	0	0	0	0	0	0	0	0	0	0	0	0	0	0	0	0	0	0
N17	0	0	0	0	0	0	0	0	0	0	0	0	0	0	0	0	0	0	0	0	0	0	0	0	0	0	0	0	0	0	0	0
N18	0	0	0	0	0	0	0	0	0	0	0	0	0	0	0	0	0	0	0	0	0	0	0	0	0	0	0	0	0	0	0	0
N19	0	0	0	0	0	0	0	0	0	0	0	0	0	0	0	0	0	0	0	0	0	0	0	0	0	0	0	0	0	0	0	0
N20	0	0	0	0	0	0	0	0	0	0	0	0	0	0	0	0	0	0	0	0	0	0	0	0	0	0	0	0	0	0	0	0
N21	563.625	573.875	572.875	571	569.5	566.625	571.625	572	570.125	566.75	569	570.625	568.375	565.125	565.625	571.875	572.75	565.75	568.875	574.25	562	564.125	569.125	573.5	573.25	571	567.75	571.375	569.25	567.625	576.375	574.25
N22	0	0	0	0	0	0	0	0	0	0	0	0	0	0	0	0	0	0	0	0	0	0	0	0	0	0	0	0	0	0	0	0
N23	0	0	0	0	0	0	0	0	0	0	0	0	0	0	0	0	0	0	0	0	0	0	0	0	0	0	0	0	0	0	0	0
N24	0	0	0	0	0	0	0	0	0	0	0	0	0	0	0	0	0	0	0	0	0	0	0	0	0	0	0	0	0	0	0	0
O01	545.125	542.625	551	543	545	541.375	546.75	545.75	548.25	543.375	544.5	546.375	545	547.125	544.625	538.5	545.375	545.5	547	542.875	544.25	547.875	553.375	547.625	541.125	547.375	546.625	542.25	548.375	539	545.375	549.375
O02	0	0	0	0	0	0	0	0	0	0	0	0	0	0	0	0	0	0	0	0	0	0	0	0	0	0	0	0	0	0	0	0
O03	0	0	0	0	0	0	0	0	0	0	0	0	0	0	0	0	0	0	0	0	0	0	0	0	0	0	0	0	0	0	0	0
O04	542.375	541.75	545.625	548	552.25	540.625	546.5	544.75	543.375	546	545	547	547.375	543.875	545.25	549	545.75	549.375	546.375	544.625	545.125	545.875	544.5	542.75	551.5	542	543.625	544.125	545.625	546	545.875	547.625
O05	555.375	550.5	549	558.625	549.875	546.25	553.75	548.125	548.5	553	551.125	553	550.25	551.25	551	549.125	549	548.5	550.375	546.875	547.5	554	551.25	549.875	554.25	555.75	548.625	547.375	557.25	555.625	547.75	548.5
O06	531	532.5	530.125	534	530.75	532	531.25	527.625	529.375	525.25	533	535.125	535.875	534.125	531.5	536	531.125	531.5	530.75	529.375	528.75	532.5	530.875	529.375	535.5	528.375	528.5	530.125	534.875	529.125	530.375	525.875
O07	0	0	0	0	0	0	0	0	0	0	0	0	0	0	0	0	0	0	0	0	0	0	0	0	0	0	0	0	0	0	0	0
O08	568.875	563.75	556.25	563.375	562.5	569	561.625	559.125	562.125	563.75	561.125	564.5	563.75	568.625	564.5	562.125	565.375	555	567.125	560.5	561.375	568.625	567.75	564.5	556.625	561.375	563.25	564.25	562.375	563.75	563.125	562.375
O09	0	0	0	0	0	0	0	0	0	0	0	0	0	0	0	0	0	0	0	0	0	0	0	0	0	0	0	0	0	0	0	0
O10	0	0	0	0	0	0	0	0	0	0	0	0	0	0	0	0	0	0	0	0	0	0	0	0	0	0	0	0	0	0	0	0
O11	0	0	0	0	0	0	0	0	0	0	0	0	0	0	0	0	0	0	0	0	0	0	0	0	0	0	0	0	0	0	0	0
O12	0	0	0	0	0	0	0	0	0	0	0	0	0	0	0	0	0	0	0	0	0	0	0	0	0	0	0	0	0	0	0	0
O13	0	0	0	0	0	0	0	0	0	0	0	0	0	0	0	0	0	0	0	0	0	0	0	0	0	0	0	0	0	0	0	0
O14	0	0	0	0	0	0	0	0	0	0	0	0	0	0	0	0	0	0	0	0	0	0	0	0	0	0	0	0	0	0	0	0
O15	548.875	543	551	548.125	544.25	548.25	547.25	546.125	552.375	549.875	549	546.125	545.875	546.875	550.5	540.375	544.625	544.125	552	546.75	552	551.25	546.75	553.875	546.25	550	547	548	547.5	551.375	550.25	545.5
O16	0	0	0	0	0	0	0	0	0	0	0	0	0	0	0	0	0	0	0	0	0	0	0	0	0	0	0	0	0	0	0	0
O17	552.25	558.125	555.625	553.375	552.125	553	547.125	554.875	553.375	556.75	556.25	556.875	549.25	552.5	557.75	556.125	554.5	553.875	555	552	552.875	551.375	554	551.75	555.75	560.5	550.75	555.25	558.625	550.875	555.5	556
O18	556.875	554.375	560.5	561.875	557.75	558.125	558.5	554	558.25	558.25	558.375	553.25	558.5	557.5	556.625	560.5	555.625	556.875	560.5	562.5	557.375	553.25	557.125	558.5	557.75	552.25	556.875	558.625	559.875	561	560.375	553.125
O19	545.125	545.625	544.5	548.25	548	543.875	544.75	548.375	543.75	545.375	541.125	548.125	546	543.625	546.625	546.75	546.75	542.25	547.75	544	544.5	541.75	545	547.25	543.125	544.5	545.625	540.625	542.5	547.125	545.625	549.5
O20	559.5	564.625	557.625	558	562.125	559.5	569.5	557.625	561.5	558.25	551.625	557	558.625	558.75	560.625	558	560.875	561.25	563.625	559.25	556.5	558.875	566.5	566.75	563.75	556.75	559.125	562.125	558.25	557.75	564.375	559.75
O21	588.625	585.75	587.375	589.625	590.5	589	590.625	589.875	592.25	584.25	586.875	582.5	591.875	589.375	591.125	591.5	592.5	589.125	588.75	588.75	588.875	597	589.875	590.875	585.625	587.75	589	588.875	587.25	592.375	587.25	588
O22	0	0	0	0	0	0	0	0	0	0	0	0	0	0	0	0	0	0	0	0	0	0	0	0	0	0	0	0	0	0	0	0
O23	0	0	0	0	0	0	0	0	0	0	0	0	0	0	0	0	0	0	0	0	0	0	0	0	0	0	0	0	0	0	0	0
O24	0	0	0	0	0	0	0	0	0	0	0	0	0	0	0	0	0	0	0	0	0	0	0	0	0	0	0	0	0	0	0	0
P01	569.875	570.375	564.625	571.125	568.75	569	574.25	567.625	572.125	572.875	562.875	564	565	570.875	565.5	576.25	567.625	574.625	573.875	576.25	566.5	565.875	572.75	575	571.625	568.75	567.5	574.25	574	572.125	568.75	569.625
P02	0	0	0	0	0	0	0	0	0	0	0	0	0	0	0	0	0	0	0	0	0	0	0	0	0	0	0	0	0	0	0	0
P03	0	0	0	0	0	0	0	0	0	0	0	0	0	0	0	0	0	0	0	0	0	0	0	0	0	0	0	0	0	0	0	0
P04	531	529.875	518.75	521.25	522	527.75	531.25	532.75	527.625	527.25	525.875	524.125	531.5	527.625	528.375	529	527	524.125	530.375	526.75	524.375	534.125	524.125	525.5	530.125	521.875	531.5	527.375	528.125	531	528	527.625
P05	0	0	0	0	0	0	0	0	0	0	0	0	0	0	0	0	0	0	0	0	0	0	0	0	0	0	0	0	0	0	0	0
P06	542.25	544.25	542.875	547.375	553.125	548.875	543.5	545.625	544.75	542.625	550.125	546.125	545.875	545.75	546.625	546.875	547	551.25	549.75	552.125	551.375	548.125	548.625	543.25	551.375	544.875	541.375	551.875	547.625	542.375	548.125	545.25
P07	517.75	517.25	512.625	514.375	519.5	515.625	520.5	520.625	517	517.25	517.25	524.25	518.75	516.625	517	521.5	514.75	515	519.625	519.875	516.875	521.875	520.5	520.375	515.125	520.5	514.5	509.375	520.375	514.375	518.75	520.25
P08	436.875	433.875	438.375	437.25	442.375	440.75	436.375	434.75	434.125	440.75	440.375	437.375	437	436.875	439	435.25	436.75	435.25	435.875	434.25	434.125	439.125	441.25	437.125	445.25	433.625	438.5	443.375	442.25	439.625	439.5	438.125
P09	666	670.625	670.125	668.375	677.625	665.625	664	672.75	673.25	668.375	660.875	665.125	669.75	671.375	666.25	665	672.375	671.5	671.875	671.125	675.25	668.5	669	672	669.75	670.125	672	674.125	671.875	668.125	673.125	673.5
P10	510.375	510	510.25	509.625	511.375	507.25	507	512.75	509.875	510.25	514.25	509	516.125	509.25	515.75	508.375	515.125	506.75	500.875	509.625	510.5	507.25	506.5	512	509.125	502.875	510.75	508.5	509	509.625	510.375	507.375
P11	0	0	0	0	0	0	0	0	0	0	0	0	0	0	0	0	0	0	0	0	0	0	0	0	0	0	0	0	0	0	0	0
P12	0	0	0	0	0	0	0	0	0	0	0	0	0	0	0	0	0	0	0	0	0	0	0	0	0	0	0	0	0	0	0	0
P13	553.25	555.25	559.75	560.375	554.25	556.125	559.625	556.875	558.625	556.625	556.875	560.625	555.625	559.125	554.25	559.5	561.375	556.125	555.75	559.25	558.875	553.375	555.25	554.375	558	559.875	553.5	557.25	559.625	555.5	560.5	558.625
P14	534.375	532.875	534.375	535.625	532.375	533.875	535.25	542.5	533.875	536.25	531.875	536.25	534.375	532	537.375	537	532.5	533.125	536.125	535.75	532.875	537.625	537.375	538.75	536.875	535.5	527.125	538.625	530.625	540.125	529.125	534.25
P15	0	0	0	0	0	0	0	0	0	0	0	0	0	0	0	0	0	0	0	0	0	0	0	0	0	0	0	0	0	0	0	0
P16	555.875	565	550.375	555	551	550.25	551.375	559.75	554.5	555.625	557.5	559	558	553.5	556.625	557	555.5	560.5	562.25	562.625	554.625	560.875	559.75	558.125	557.5	559.625	554.625	562.5	560.125	556.375	555.875	562.375
P17	0	0	0	0	0	0	0	0	0	0	0	0	0	0	0	0	0	0	0	0	0	0	0	0	0	0	0	0	0	0	0	0
P18	543.375	553.5	547.125	551.375	549.375	544.75	550.375	543.875	542.625	551.625	544.625	541.875	546	548.875	543.375	542.5	549.25	545.25	544.25	543.875	550.25	545.25	545.5	539.625	544	551.375	543.625	550.625	546.5	547.25	545.875	540.25
P19	556.25	558.125	560.75	559	560.625	554	560.25	563	557.25	556.5	559.75	557.875	562.25	560.625	557.5	560.125	562.375	564.5	557	559.625	561.75	558.625	556.125	561.125	564.5	561	558.625	553.5	559.625	560.125	558.25	556.25
P20	746.875	739.25	748.875	757.25	748.625	748.75	746.5	748.25	747	748.625	739.125	748	745.25	748	746.375	746.25	747.5	753	753.125	752.375	754	750.25	750.375	743	749.125	756.5	751.25	747.5	743.375	752.625	750.375	750.5
P21	0	0	0	0	0	0	0	0	0	0	0	0	0	0	0	0	0	0	0	0	0	0	0	0	0	0	0	0	0	0	0	0
P22	0	0	0	0	0	0	0	0	0	0	0	0	0	0	0	0	0	0	0	0	0	0	0	0	0	0	0	0	0	0	0	0
P23	0	0	0	0	0	0	0	0	0	0	0	0	0	0	0	0	0	0	0	0	0	0	0	0	0	0	0	0	0	0	0	0
P24	0	0	0	0	0	0	0	0	0	0	0	0	0	0	0	0	0	0	0	0	0	0	0	0	0	0	0	0	0	0	0	0
Last Cell

## Sheet: Summary Sheet
DA Normalize				PCV Normalized
Row	Column	Max	FFT Value	Row	Column	Max	FFT Value			Row	Column	DA-Max	Treatment (µM)
A	2	13.9699	1.43369							G	1	7.49488	0
A	4	11.5991	3.94265							H	1	18.3495	0
A	5	5.75726	2.50896							L	1	10.1678	0
A	9	18.489	0.358423							N	1	16.0509	0
A	10	13.7523	5.37634							O	1	13.5435	0
A	11	10.6263	2.50896							P	1	22.5848	0
A	13	19.4516	1.43369							A	2	13.9699	0
A	14	17.1742	2.50896							B	2	7.53032	0
A	16	13.0044	5.37634							C	2	18.9872	0
A	18	9.09299	4.30108							D	2	19.5877	0
A	20	12.7166	1.79211							G	2	14.9683	0
B	2	7.53032	0.358423							H	2	17.7243	0
B	4	12.9886	5.37634							N	2	14.9094	0
B	5	12.7342	4.6595							C	3	19.0268	0.05
B	7	24.4592	1.07527							D	3	22.1513	0.05
B	8	7.49811	4.30108							G	3	17.6498	0.05
B	10	10.3096	2.86738							H	3	7.76114	0.05
B	15	8.74037	4.6595							I	3	13.2188	0.05
B	17	21.7385	2.15054							J	3	10.9332	0.05
B	18	20.6723	0.358423							K	3	17.209	0.05
B	20	9.83409	3.58423							A	4	11.5991	0.05
B	21	5.71875	5.73477							B	4	12.9886	0.05
B	22	9.71365	0.716846							I	4	14.1627	0.05
C	2	18.9872	2.86738							J	4	11.0876	0.05
C	3	19.0268	3.22581							K	4	21.0532	0.05
C	5	15.3107	0.358423							O	4	12.1328	0.05
C	6	19.7969	5.73477							P	4	13.0191	0.05
C	8	7.86919	5.37634							A	5	5.75726	0.098
C	10	14.0885	5.73477							B	5	12.7342	0.098
C	12	14.2401	5.37634							C	5	15.3107	0.098
C	13	9.86835	1.07527							D	5	6.81884	0.098
C	15	11.8016	3.58423							E	5	8.51374	0.098
C	16	8.18706	0.358423							F	5	9.17325	0.098
C	18	20.4332	0.716846							I	5	13.1681	0.098
C	20	11.2191	5.01792							K	5	18.931	0.098
D	2	19.5877	5.73477							L	5	11.2246	0.098
D	3	22.1513	3.22581							O	5	15.5603	0.098
D	5	6.81884	2.86738							C	6	19.7969	0.098
D	6	26.8524	2.86738							D	6	26.8524	0.098
D	8	19.6609	5.73477							E	6	8.06525	0.098
D	9	12.7745	5.37634							G	6	8.67221	0.098
D	11	12.8973	3.58423							H	6	23.7752	0.098
D	12	16.574	3.58423							J	6	15.491	0.098
D	15	15.9401	4.30108							M	6	6.85022	0.098
D	17	13.5332	4.30108							N	6	16.1732	0.098
D	18	7.2019	5.01792							O	6	16.3279	0.098
D	19	10.8414	4.30108							P	6	19.9184	0.098
E	5	8.51374	4.6595							B	7	24.4592	0.195
E	6	8.06525	1.07527							G	7	8.8406	0.195
E	10	10.1492	3.22581							H	7	12.162	0.195
E	12	17.4798	3.22581							I	7	16.2047	0.195
E	14	8.89644	1.79211							J	7	22.5145	0.195
E	15	10.0552	0.358423							K	7	12.4875	0.195
E	16	13.6474	1.79211							M	7	14.0608	0.195
E	17	16.7416	3.58423							N	7	16.6476	0.195
E	19	9.8517	2.50896							P	7	18.0377	0.195
E	20	15.1595	0.716846							B	8	7.49811	0.195
E	21	13.3404	1.07527							C	8	7.86919	0.195
E	22	7.9422	2.86738							D	8	19.6609	0.195
F	5	9.17325	4.30108							H	8	17.3906	0.195
F	9	15.04	3.94265							I	8	17.0853	0.195
F	10	9.92042	3.22581							J	8	10.7694	0.195
F	12	12.2732	2.86738							L	8	9.8395	0.195
F	13	13.7782	5.37634							M	8	10.7485	0.195
F	14	24.2854	1.79211							N	8	9.08818	0.195
F	15	18.9137	1.43369							O	8	10.7121	0.195
F	17	6.91011	1.07527							P	8	10.932	0.195
F	20	12.3164	1.79211							A	9	18.489	0.39
F	22	6.08123	2.86738							D	9	12.7745	0.39
G	1	7.49488	2.15054							F	9	15.04	0.39
G	2	14.9683	4.30108							G	9	16.9452	0.39
G	3	17.6498	2.50896							K	9	11.0341	0.39
G	6	8.67221	2.15054							L	9	10.2054	0.39
G	7	8.8406	3.58423							P	9	19.8756	0.39
G	9	16.9452	0.358423							A	10	13.7523	0.39
G	13	15.0434	0.358423							B	10	10.3096	0.39
G	15	12.8747	0.358423							C	10	14.0885	0.39
G	16	5.161	4.6595							E	10	10.1492	0.39
G	18	8.62804	1.43369							F	10	9.92042	0.39
G	19	10.1799	1.43369							H	10	13.3656	0.39
H	1	18.3495	3.22581							J	10	11.0211	0.39
H	2	17.7243	5.01792							K	10	35.3438	0.39
H	3	7.76114	1.07527							M	10	11.0952	0.39
H	6	23.7752	0.358423							N	10	11.9151	0.39
H	7	12.162	2.15054							P	10	15.54	0.39
H	8	17.3906	5.73477							A	11	10.6263	0.78
H	10	13.3656	5.73477							D	11	12.8973	0.78
H	11	11.8347	3.94265							H	11	11.8347	0.78
H	12	13.2253	5.01792							I	11	18.4006	0.78
H	13	12.7092	1.07527							J	11	14.5041	0.78
H	16	17.1206	5.37634							N	11	7.174	0.78
H	18	11.7381	2.50896							C	12	14.2401	0.78
H	19	14.1027	5.37634							D	12	16.574	0.78
H	20	5.14403	2.86738							E	12	17.4798	0.78
H	21	2.22501	2.15054							F	12	12.2732	0.78
I	3	13.2188	5.73477							H	12	13.2253	0.78
I	4	14.1627	5.37634							M	12	8.23289	0.78
I	5	13.1681	0.358423							A	13	19.4516	1.56
I	7	16.2047	2.86738							C	13	9.86835	1.56
I	8	17.0853	3.58423							F	13	13.7782	1.56
I	11	18.4006	2.86738							G	13	15.0434	1.56
I	13	17.3612	1.43369							H	13	12.7092	1.56
I	16	14.9963	3.22581							I	13	17.3612	1.56
I	17	11.1898	5.37634							N	13	9.90971	1.56
I	20	13.7054	1.43369							P	13	20.609	1.56
J	3	10.9332	2.86738							A	14	17.1742	1.56
J	4	11.0876	3.58423							E	14	8.89644	1.56
J	6	15.491	2.15054							F	14	24.2854	1.56
J	7	22.5145	0.358423							P	14	15.2431	1.56
J	8	10.7694	2.86738							B	15	8.74037	3.125
J	10	11.0211	3.94265							C	15	11.8016	3.125
J	11	14.5041	4.6595							D	15	15.9401	3.125
J	15	10.1423	3.22581							E	15	10.0552	3.125
J	16	10.1776	1.07527							F	15	18.9137	3.125
J	17	16.0759	2.15054							G	15	12.8747	3.125
J	19	7.47165	5.01792							J	15	10.1423	3.125
K	3	17.209	1.07527							K	15	11.0288	3.125
K	4	21.0532	1.79211							M	15	11.9057	3.125
K	5	18.931	4.6595							O	15	15.4841	3.125
K	7	12.4875	4.30108							A	16	13.0044	3.125
K	9	11.0341	5.01792							C	16	8.18706	3.125
K	10	35.3438	5.73477							E	16	13.6474	3.125
K	15	11.0288	2.86738							G	16	5.161	3.125
K	16	13.5561	3.58423							H	16	17.1206	3.125
K	18	18.0861	3.94265							I	16	14.9963	3.125
K	19	8.39147	5.37634							J	16	10.1776	3.125
K	20	18.7507	1.07527							K	16	13.5561	3.125
L	1	10.1678	4.6595							M	16	27.7738	3.125
L	5	11.2246	3.22581							P	16	13.3505	3.125
L	8	9.8395	4.30108							B	17	21.7385	6.25
L	9	10.2054	1.07527							D	17	13.5332	6.25
L	18	6.37883	0.358423							E	17	16.7416	6.25
L	19	10.3366	2.50896							F	17	6.91011	6.25
L	22	8.77049	2.86738							I	17	11.1898	6.25
M	6	6.85022	0.358423							J	17	16.0759	6.25
M	7	14.0608	4.30108							O	17	21.8182	6.25
M	8	10.7485	4.6595							A	18	9.09299	6.25
M	10	11.0952	2.50896							B	18	20.6723	6.25
M	12	8.23289	3.22581							C	18	20.4332	6.25
M	15	11.9057	3.58423							D	18	7.2019	6.25
M	16	27.7738	3.58423							G	18	8.62804	6.25
M	19	10.0196	4.6595							H	18	11.7381	6.25
N	1	16.0509	4.6595							K	18	18.0861	6.25
N	2	14.9094	2.15054							L	18	6.37883	6.25
N	6	16.1732	4.30108							O	18	22.5776	6.25
N	7	16.6476	2.86738							P	18	7.25145	6.25
N	8	9.08818	1.43369							D	19	10.8414	12.5
N	10	11.9151	1.43369							E	19	9.8517	12.5
N	11	7.174	4.30108							G	19	10.1799	12.5
N	13	9.90971	0.716846							H	19	14.1027	12.5
N	21	17.9024	5.37634							J	19	7.47165	12.5
O	1	13.5435	3.94265							K	19	8.39147	12.5
O	4	12.1328	5.73477							L	19	10.3366	12.5
O	5	15.5603	5.73477							M	19	10.0196	12.5
O	6	16.3279	1.07527							O	19	16.1797	12.5
O	8	10.7121	5.01792							P	19	14.4947	12.5
O	15	15.4841	0.358423							A	20	12.7166	12.5
O	17	21.8182	4.6595							B	20	9.83409	12.5
O	18	22.5776	4.6595							C	20	11.2191	12.5
O	19	16.1797	5.73477							E	20	15.1595	12.5
O	20	9.72338	2.50896							F	20	12.3164	12.5
O	21	14.3705	0.716846							H	20	5.14403	12.5
P	1	22.5848	3.58423							I	20	13.7054	12.5
P	4	13.0191	4.30108							K	20	18.7507	12.5
P	6	19.9184	5.73477							O	20	9.72338	12.5
P	7	18.0377	4.30108							P	20	8.88372	12.5
P	8	10.932	1.79211							B	21	5.71875	25
P	9	19.8756	0.716846							E	21	13.3404	25
P	10	15.54	1.43369							H	21	2.22501	25
P	13	20.609	5.01792							N	21	17.9024	25
P	14	15.2431	4.6595							O	21	14.3705	25
P	16	13.3505	0.358423							B	22	9.71365	25
P	18	7.25145	5.37634							E	22	7.9422	25
P	19	14.4947	2.50896							F	22	6.08123	25
P	20	8.88372	0.716846							L	22	8.77049	25

## Sheet: David's Results
A02
Time	Data	FFT Freq	FFT Mag	FFT Complex			Max
0	51.2019	0	248.3	3972.798065			13.9699
0.09	123.702	0.358423	0.591211	6.63375665969723+6.74336110694648i
0.18	179.596	0.716846	3.66682	38.6000674362095-44.1825010906091i
0.27	96.5769	1.07527	9.93984	-56.0539423405034-148.831631926145i
0.36	134.558	1.43369	13.9699	-113.270999153367+192.692224528012i
0.45	161.558	1.79211	5.40087	-68.1754783412571+53.0987608079751i
0.54	127.779	2.15054	6.1994	-27.0956748547864-95.4177435802328i
0.63	140.288	2.50896	7.5734	-99.611846284402-68.9980636633436i
0.72	75.0385	2.86738	6.99213	-108.826935-25.932616i
0.81	106.644	3.22581	9.86615	-156.558661487819+20.2158201943436i
0.9	103.885	3.58423	7.60521	-87.6315758631293+84.4247438565842i
0.99	114.942	3.94265	11.4731	-172.714817965399+62.1873046265752i
1.08	143.269	4.30108	11.537	-136.075192846633+124.730614528012i
1.17	139.038	4.6595	11.567	18.8114211465577+184.113892917231i
1.26	133.192	5.01792	10.4148	9.74253928170643+166.352246346208i
1.35	130.5	5.37634	10.8216	-170.561391386874-29.8012540105897i
1.44	138.481	5.73477	5.54748	-88.7596750000002
1.53	109	6.09319	10.8216	-170.561391386874+29.8012540105901i
1.62	117.183	6.45161	10.4148	9.74253928170602-166.352246346208i
1.71	103.712	6.81004	11.567	18.8114211465572-184.113892917231i
1.8	129.596	7.16846	11.537	-136.075192846633-124.730614528011i
1.89	112.548	7.52688	11.4731	-172.7148179654-62.187304626575i
1.98	157.163	7.8853	7.60521	-87.6315758631296-84.424743856584i
2.07	129.587	8.24373	9.86615	-156.558661487819-20.2158201943435i
2.16	131.24	8.60215	6.99213	-108.826935+25.932616i
2.25	122.75	8.96057	7.5734	-99.611846284402+68.9980636633436i
2.34	95.0577	9.319	6.1994	-27.0956748547862+95.4177435802327i
2.43	125.837	9.67742	5.40087	-68.1754783412573-53.0987608079752i
2.52	113.212	10.0358	13.9699	-113.270999153367-192.692224528012i
2.61	153.115	10.3943	9.93984	-56.0539423405032+148.831631926145i
2.7	111.567	10.7527	3.66682	38.6000674362096+44.182501090609i
2.79	160.981	11.1111	0.591211	6.63375665969726-6.74336110694671i
A04
Time	Data	FFT Freq	FFT Mag	FFT Complex			Max
0	8.54169	0	78.0573	1248.916718			11.5991
0.09	68.7083	0.358423	4.9932	30.2482591745424-73.9435248840663i
0.18	28.2917	0.716846	3.90115	-62.3453193454647+3.01837714902109i
0.27	5.375	1.07527	5.46246	-10.284154701208+86.7921240444981i
0.36	60.875	1.43369	7.23478	-112.752417292667+26.2004206296903i
0.45	49.6667	1.79211	9.62159	152.650574124293-19.9244302219749i
0.54	41.9583	2.15054	4.60538	-50.8439945489764-53.3340354476212i
0.63	79.375	2.50896	7.84583	70.8991086452815-103.594930543915i
0.72	42.8333	2.86738	3.32462	44.124999+29.7082829999999i
0.81	19.75	3.22581	1.26331	-7.02880279038425-18.9514560945404i
0.9	60.625	3.58423	7.21839	0.677042565492965-115.492323701124i
0.99	26.4583	3.94265	11.5991	-185.582499488597+1.04887366930837i
1.08	53.625	4.30108	6.36469	-81.5808947073325+60.9503586296902i
1.17	44.8333	4.6595	10.1102	-64.9742089813084+148.140629278768i
1.26	51.625	5.01792	7.74564	-72.3209806710521-100.639787104481i
1.35	13.625	5.37634	10.39	-61.5947799826189+154.408158908295i
1.44	18	5.73477	9.63541	-154.166596
1.53	27.6667	6.09319	10.39	-61.5947799826194-154.408158908294i
1.62	16.8333	6.45161	7.74564	-72.3209806710519+100.639787104481i
1.71	90.7083	6.81004	10.1102	-64.974208981309-148.140629278768i
1.8	32.1667	7.16846	6.36469	-81.5808947073326-60.9503586296902i
1.89	41.5417	7.52688	11.5991	-185.582499488597-1.04887366930789i
1.98	9.41669	7.8853	7.21839	0.677042565493267+115.492323701123i
2.07	42.4583	8.24373	1.26331	-7.02880279038449+18.9514560945403i
2.16	29.9167	8.60215	3.32462	44.124999-29.7082829999999i
2.25	30.9167	8.96057	7.84583	70.8991086452817+103.594930543914i
2.34	28.75	9.319	4.60538	-50.8439945489763+53.3340354476213i
2.43	50.375	9.67742	9.62159	152.650574124293+19.9244302219743i
2.52	49.7917	10.0358	7.23478	-112.752417292667-26.2004206296903i
2.61	52.8333	10.3943	5.46246	-10.2841547012084-86.7921240444981i
2.7	14.125	10.7527	3.90115	-62.3453193454647-3.01837714902097i
2.79	57.25	11.1111	4.9932	30.2482591745426+73.9435248840662i
A05
Time	Data	FFT Freq	FFT Mag	FFT Complex			Max
0	29.25	0	36.4414	583.0625			5.75726
0.09	38.9375	0.358423	3.66098	42.9075746726014-39.8754239243188i
0.18	11.875	0.716846	0.950039	-14.4666639387123+4.66633890691851i
0.27	26.1875	1.07527	3.24891	43.101579519432-29.0592499418636i
0.36	21.375	1.43369	3.79182	9.72518939877058-59.8845913987983i
0.45	15.25	1.79211	5.16656	64.7936260896794-51.3349995090281i
0.54	14.1875	2.15054	2.4784	39.4837239758984+3.67489064034183i
0.63	14.125	2.50896	5.75726	25.4844207378884+88.5207280545141i
0.72	33.75	2.86738	0.952396	12.5625-8.625i
0.81	23.5	3.22581	4.8222	-20.9439810958894-74.2581689491824i
0.9	14.3125	3.58423	3.4593	55.0900223390682-5.34655596906489i
0.99	21.5625	3.94265	1.4889	-23.5771904003457+3.40916984009758i
1.08	21.6875	4.30108	1.60596	17.1498106012293-19.1345913987984i
1.17	30.4375	4.6595	5.13815	-43.7919961085516-69.5758580569274i
1.26	8.5625	5.01792	1.0993	-10.1070823762543+14.3948922975118i
1.35	5.5	5.37634	3.17838	-36.9740334148145-34.9150983922048i
1.44	22.875	5.73477	2.00391	32.0625
1.53	0.9375	6.09319	3.17838	-36.9740334148143+34.9150983922048i
1.62	19.625	6.45161	1.0993	-10.1070823762544-14.3948922975117i
1.71	14.125	6.81004	5.13815	-43.7919961085515+69.5758580569275i
1.8	17.625	7.16846	1.60596	17.1498106012294+19.1345913987983i
1.89	10.0625	7.52688	1.4889	-23.5771904003458-3.40916984009745i
1.98	28.1875	7.8853	3.4593	55.0900223390682+5.3465559690648i
2.07	12.125	8.24373	4.8222	-20.9439810958894+74.2581689491825i
2.16	0.875	8.60215	0.952396	12.5625+8.625i
2.25	20.3125	8.96057	5.75726	25.4844207378881-88.5207280545142i
2.34	38.125	9.319	2.4784	39.4837239758984-3.67489064034188i
2.43	20.125	9.67742	5.16656	64.7936260896794+51.3349995090279i
2.52	12.625	10.0358	3.79182	9.7251893987707+59.8845913987984i
2.61	2.625	10.3943	3.24891	43.1015795194321+29.0592499418634i
2.7	12.625	10.7527	0.950039	-14.4666639387123-4.66633890691844i
2.79	19.6875	11.1111	3.66098	42.9075746726014+39.8754239243187i
A09
Time	Data	FFT Freq	FFT Mag	FFT Complex			Max
0	134.75	0	213.12	3409.916688			18.489
0.09	40.1667	0.358423	18.489	-185.203938909395-230.67654480756i
0.18	109	0.716846	6.64578	91.1854636601868+54.6974308887522i
0.27	90.4167	1.07527	13.3867	42.0723743387549+210.015011918248i
0.36	84.4167	1.43369	4.59626	21.9270579558705+70.1951033427415i
0.45	91.9167	1.79211	9.34814	149.473410030836+5.3805172928136i
0.54	125.792	2.15054	3.65116	32.7672799430295-48.3636149595177i
0.63	135.333	2.50896	15.8167	62.5211460067266+245.222084410062i
0.72	144.875	2.86738	13.7694	-104.249999+194.083313i
0.81	108.75	3.22581	4.85283	31.9185781630856+70.7813450256548i
0.9	110	3.58423	5.18418	-81.2008084142565+16.9295655567126i
0.99	123.708	3.94265	13.474	208.283005279761+55.6302718446648i
1.08	138.208	4.30108	9.0047	77.9063160441298+121.195103342742i
1.17	115.375	4.6595	10.2958	114.12444778429+118.796220980031i
1.26	136.75	5.01792	10.2481	-6.91855918895929+163.823983404983i
1.35	113.625	5.37634	4.96456	-65.8557746940582+44.4141703179646i
1.44	90.0833	5.73477	7.78646	124.583314
1.53	129	6.09319	4.96456	-65.8557746940582-44.414170317964i
1.62	158.458	6.45161	10.2481	-6.91855918895975-163.823983404982i
1.71	92	6.81004	10.2958	114.124447784289-118.796220980031i
1.8	116.458	7.16846	9.0047	77.9063160441296-121.195103342742i
1.89	92.75	7.52688	13.474	208.283005279761-55.630271844665i
1.98	105.458	7.8853	5.18418	-81.2008084142567-16.9295655567124i
2.07	82.625	8.24373	4.85283	31.9185781630852-70.7813450256548i
2.16	71	8.60215	13.7694	-104.249999-194.083313i
2.25	40.5	8.96057	15.8167	62.5211460067261-245.222084410062i
2.34	103.167	9.319	3.65116	32.7672799430295+48.3636149595176i
2.43	129.125	9.67742	9.34814	149.473410030836-5.38051729281412i
2.52	51.7083	10.0358	4.59626	21.9270579558703-70.1951033427415i
2.61	105.833	10.3943	13.3867	42.0723743387545-210.015011918248i
2.7	87.125	10.7527	6.64578	91.1854636601865-54.6974308887524i
2.79	151.542	11.1111	18.489	-185.203938909394+230.67654480756i
A10
Time	Data	FFT Freq	FFT Mag	FFT Complex			Max
0	85.4519	0	250.644	4010.307647			13.7523
0.09	139.529	0.358423	2.39606	24.1174890356085+29.8005021757696i
0.18	107.798	0.716846	8.85447	-139.280961568017+25.9163170901908i
0.27	118.452	1.07527	6.32873	-100.752254404168+10.1240197223061i
0.36	119.327	1.43369	9.91154	-157.230905286829+20.6767741724411i
0.45	150.875	1.79211	7.08515	86.2818250214341-73.5287233334136i
0.54	142.894	2.15054	7.40644	77.5936126613173-89.5667940384471i
0.63	123.779	2.50896	3.72165	-32.4950139728602+49.8982873452665i
0.72	145.212	2.86738	7.93282	63.5576160000001-109.865387i
0.81	101.942	3.22581	4.78042	-42.099712497478+63.8578825159244i
0.9	123.894	3.58423	6.71535	-106.99339973569-9.84657009309424i
0.99	106.529	3.94265	3.8353	-41.2084390706207+45.4697964793646i
1.08	158.99	4.30108	6.53427	-53.8845127131716-89.592451827559i
1.17	121.462	4.6595	5.34618	85.5387629126351+0.141038038631105i
1.26	130.904	5.01792	6.72747	-101.434731357611-36.0173909644566i
1.35	94.4519	5.37634	13.7523	-168.07504102455+142.009555849975i
1.44	109.038	5.73477	3.94471	-63.1153870000001
1.53	142.173	6.09319	13.7523	-168.075041024551-142.009555849974i
1.62	100.067	6.45161	6.72747	-101.434731357611+36.0173909644566i
1.71	110.913	6.81004	5.34618	85.5387629126349-0.141038038631383i
1.8	144	7.16846	6.53427	-53.8845127131714+89.5924518275588i
1.89	140.029	7.52688	3.8353	-41.2084390706208-45.4697964793645i
1.98	129.894	7.8853	6.71535	-106.99339973569+9.84657009309432i
2.07	109.356	8.24373	4.78042	-42.0997124974784-63.8578825159243i
2.16	116.808	8.60215	7.93282	63.5576160000002+109.865387i
2.25	146.913	8.96057	3.72165	-32.4950139728604-49.8982873452666i
2.34	118.183	9.319	7.40644	77.5936126613176+89.5667940384467i
2.43	176.269	9.67742	7.08515	86.2818250214343+73.5287233334132i
2.52	139.75	10.0358	9.91154	-157.230905286829-20.676774172441i
2.61	130.365	10.3943	6.32873	-100.752254404168-10.1240197223058i
2.7	101.385	10.7527	8.85447	-139.280961568017-25.9163170901905i
2.79	123.673	11.1111	2.39606	24.1174890356084-29.8005021757698i
A11
Time	Data	FFT Freq	FFT Mag	FFT Complex			Max
0	29.2019	0	58.8167	941.06726			10.6263
0.09	27	0.358423	6.4267	87.5446139429439-53.9385569323097i
0.18	23.4038	0.716846	9.26242	-118.03296758375+89.6162604014392i
0.27	29.1154	1.07527	6.83338	-6.49116156904758-109.141180979186i
0.36	36.4712	1.43369	8.03736	7.60652361974005+128.372654522275i
0.45	46.5481	1.79211	3.4031	-40.7020678004906-36.1676617185698i
0.54	40.0577	2.15054	5.47252	-86.4262284865836+14.0472674476668i
0.63	8.16345	2.50896	10.6263	163.929495079342-45.1022140850017i
0.72	63.5769	2.86738	2.3659	3.17306499999999-37.721161i
0.81	23.25	3.22581	0.94484	-2.35778256940092-14.9324462182771i
0.9	52.4039	3.58423	1.26326	19.5355614643882+5.18568567119363i
0.99	2.05768	3.94265	4.18955	23.0249550570951+62.954408378958i
1.08	33.8558	4.30108	5.08914	52.4126403802602+62.3149765222752i
1.17	42.6538	4.6595	0.680359	-8.42138562020766-6.89780780719205i
1.26	59.5	5.01792	8.63838	-119.460761394055-69.5144853750338i
1.35	26.9038	5.37634	6.57764	-39.6035705202344+97.5063220088806i
1.44	7.08655	5.73477	7.6208	121.932802
1.53	0.009613	6.09319	6.57764	-39.6035705202348-97.5063220088804i
1.62	4.45193	6.45161	8.63838	-119.460761394055+69.5144853750339i
1.71	15.375	6.81004	0.680359	-8.42138562020766+6.89780780719214i
1.8	4.07693	7.16846	5.08914	52.41264038026-62.3149765222752i
1.89	16.4712	7.52688	4.18955	23.0249550570948-62.9544083789582i
1.98	34.4712	7.8853	1.26326	19.5355614643882-5.18568567119383i
2.07	52.9327	8.24373	0.94484	-2.357782569401+14.9324462182772i
2.16	48.8077	8.60215	2.3659	3.17306500000003+37.721161i
2.25	19.9327	8.96057	10.6263	163.929495079342+45.1022140850011i
2.34	35.3077	9.319	5.47252	-86.4262284865837-14.0472674476667i
2.43	20.625	9.67742	3.4031	-40.7020678004905+36.16766171857i
2.52	44.2596	10.0358	8.03736	7.60652361973983-128.372654522275i
2.61	47.7788	10.3943	6.83338	-6.49116156904722+109.141180979186i
2.7	14.5673	10.7527	9.26242	-118.03296758375-89.6162604014392i
2.79	30.75	11.1111	6.4267	87.5446139429439+53.9385569323097i
A13
Time	Data	FFT Freq	FFT Mag	FFT Complex			Max
0	88.225	0	195.491	3127.850036			19.4516
0.09	69.625	0.358423	4.06973	-64.3357070965798-10.0484049182405i
0.18	140.825	0.716846	10.9077	35.3667280595636-170.901365848271i
0.27	122.825	1.07527	12.2797	71.3359786185625+183.067103966189i
0.36	83.425	1.43369	19.4516	-88.0170223839577-298.520869000661i
0.45	98.675	1.79211	12.1884	-155.629362657645+117.517016275418i
0.54	79.425	2.15054	9.30018	142.29775966167-43.5160591020594i
0.63	114.55	2.50896	17.8151	-284.851951793073-10.4072293023i
0.72	64.5	2.86738	6.91563	74.9499219999999+81.399994i
0.81	108.65	3.22581	12.7526	-122.690613080996+163.033806176424i
0.9	122.825	3.58423	3.15428	12.7324166522778-48.8360076940646i
0.99	141.375	3.94265	8.09482	9.29403595618942+129.183284429726i
1.08	103.525	4.30108	8.02199	-112.482857616042-61.8208570006614i
1.17	53.25	4.6595	15.2485	218.025683888758+109.496168277821i
1.26	15.95	5.01792	6.91215	-95.2969283735121-56.121338440276i
1.35	91.65	5.37634	19.4509	217.651984164784-222.444669282193i
1.44	102.125	5.73477	1.33437	-21.349976
1.53	193.85	6.09319	19.4509	217.651984164785+222.444669282192i
1.62	64.225	6.45161	6.91215	-95.296928373512+56.1213384402762i
1.71	126.95	6.81004	15.2485	218.025683888758-109.496168277821i
1.8	160.175	7.16846	8.02199	-112.482857616042+61.8208570006612i
1.89	84.475	7.52688	8.09482	9.29403595618945-129.183284429726i
1.98	104.45	7.8853	3.15428	12.7324166522778+48.8360076940646i
2.07	63	8.24373	12.7526	-122.690613080996-163.033806176424i
2.16	102.075	8.60215	6.91563	74.9499219999999-81.399994i
2.25	69.2	8.96057	17.8151	-284.851951793073+10.4072293023008i
2.34	100.875	9.319	9.30018	142.297759661671+43.5160591020592i
2.43	82.225	9.67742	12.1884	-155.629362657646-117.517016275418i
2.52	110.05	10.0358	19.4516	-88.0170223839572+298.520869000661i
2.61	68.875	10.3943	12.2797	71.3359786185618-183.067103966189i
2.7	110.575	10.7527	10.9077	35.366728059564+170.901365848271i
2.79	85.425	11.1111	4.06973	-64.3357070965795+10.0484049182403i
A14
Time	Data	FFT Freq	FFT Mag	FFT Complex			Max
0	82.25	0	152.633	2442.125			17.1742
0.09	109.375	0.358423	12.8347	197.000392592942+57.9767648365957i
0.18	80.5	0.716846	4.14187	56.2018210630001-35.1147991761539i
0.27	96.5	1.07527	4.47052	57.2916877576266+42.8246684358275i
0.36	56.75	1.43369	6.71474	-102.10827906756+33.4120580695353i
0.45	104.875	1.79211	4.3129	-60.1615320918948-33.8003801673547i
0.54	97	2.15054	6.27262	53.8206767042634+84.710312265285i
0.63	37.875	2.50896	17.1742	-54.9393043593093-269.239618135204i
0.72	60.375	2.86738	1.15712	-10.125-15.5i
0.81	77.5	3.22581	6.58858	-57.8842897105335-88.103331436404i
0.9	68.25	3.58423	3.18054	-26.5369284670646+43.4217300321474i
0.99	87	3.94265	11.0586	176.805513939784-6.8383352953781i
1.08	66.625	4.30108	8.39532	133.35827906756-16.087941930465i
1.17	19.5	4.6595	7.48714	-119.683360926518+5.15215363489894i
1.26	87.25	5.01792	2.51176	34.0144306998012-21.4033814092915i
1.35	68	5.37634	13.7801	-219.429107202096-21.5215081375098i
1.44	92.375	5.73477	4.66406	74.625
1.53	12.5	6.09319	13.7801	-219.429107202097+21.5215081375103i
1.62	75	6.45161	2.51176	34.0144306998013+21.4033814092915i
1.71	73.25	6.81004	7.48714	-119.683360926518-5.15215363489865i
1.8	102.25	7.16846	8.39532	133.35827906756+16.0879419304647i
1.89	88.25	7.52688	11.0586	176.805513939784+6.83833529537737i
1.98	59.75	7.8853	3.18054	-26.5369284670647-43.4217300321472i
2.07	70.375	8.24373	6.58858	-57.8842897105333+88.1033314364041i
2.16	84.875	8.60215	1.15712	-10.125+15.5i
2.25	55.75	8.96057	17.1742	-54.9393043593087+269.239618135204i
2.34	81	9.319	6.27262	53.8206767042632-84.7103122652851i
2.43	73.875	9.67742	4.3129	-60.1615320918949+33.8003801673551i
2.52	78.625	10.0358	6.71474	-102.10827906756-33.4120580695351i
2.61	131.875	10.3943	4.47052	57.2916877576263-42.8246684358275i
2.7	85.5	10.7527	4.14187	56.2018210630001+35.1147991761537i
2.79	77.25	11.1111	12.8347	197.000392592941-57.9767648365964i
A16
Time	Data	FFT Freq	FFT Mag	FFT Complex			Max
0	33.2614	0	51.3111	820.977295			13.0044
0.09	27.1932	0.358423	6.57313	28.5132771661703-101.231104437155i
0.18	71.6136	0.716846	4.39131	30.1587610953494+63.4590773817376i
0.27	21.1818	1.07527	6.53443	-14.3125884937017-103.566522690935i
0.36	21.3409	1.43369	6.09903	-33.2560341799768-91.742899069756i
0.45	6.70453	1.79211	3.01658	33.3702366957396+34.8707895857448i
0.54	65.9886	2.15054	12.0848	-3.71275749204298-193.321252388509i
0.63	20.3523	2.50896	9.85388	-29.5607513537197-154.866110694039i
0.72	3.11365	2.86738	4.70199	-7.65911799999999+74.8410030000001i
0.81	28.2841	3.22581	3.91728	20.8492569395106+59.1071827823507i
0.9	8.80682	3.58423	7.34911	-30.8188213006881+113.475114325602i
0.99	72.3182	3.94265	8.23827	121.388426735433+51.3743981112545i
1.08	42.7046	4.30108	6.01334	-94.9030218200232+15.8253369302441i
1.17	29.9318	4.6595	6.65371	-104.67516095227+19.4088946367358i
1.26	16.3864	5.01792	4.68562	-23.5816463026181+71.1645000958491i
1.35	45.6932	5.37634	13.0044	197.245175262837-66.2403541586044i
1.44	1.65912	5.73477	4.08097	65.2955330000001
1.53	33.125	6.09319	13.0044	197.245175262837+66.2403541586039i
1.62	29.6136	6.45161	4.68562	-23.5816463026184-71.164500095849i
1.71	16.7386	6.81004	6.65371	-104.67516095227-19.4088946367353i
1.8	11.7273	7.16846	6.01334	-94.9030218200232-15.8253369302441i
1.89	0.204529	7.52688	8.23827	121.388426735433-51.3743981112549i
1.98	1.07953	7.8853	7.34911	-30.8188213006883-113.475114325602i
2.07	30.25	8.24373	3.91728	20.8492569395106-59.1071827823508i
2.16	38.7954	8.60215	4.70199	-7.65911800000008-74.8410030000001i
2.25	11.4659	8.96057	9.85388	-29.5607513537192+154.866110694039i
2.34	29.5568	9.319	12.0848	-3.71275749204263+193.321252388509i
2.43	5.45453	9.67742	3.01658	33.3702366957395-34.8707895857448i
2.52	65.1364	10.0358	6.09903	-33.2560341799767+91.742899069756i
2.61	14.5909	10.3943	6.53443	-14.3125884937013+103.566522690936i
2.7	2.3523	10.7527	4.39131	30.1587610953492-63.4590773817376i
2.79	14.3523	11.1111	6.57313	28.5132771661708+101.231104437155i
A18
Time	Data	FFT Freq	FFT Mag	FFT Complex			Max
0	134.375	0	313.758	5020.125			9.09299
0.09	145.75	0.358423	2.50132	40.0195477293933+0.352393070667304i
0.18	153.25	0.716846	6.01156	-89.0451706103554+36.3661835214314i
0.27	137.875	1.07527	2.52288	15.8221386795477+37.1359220649235i
0.36	182.375	1.43369	7.3377	-117.314786245404+4.55705710841919i
0.45	164.75	1.79211	7.55589	-4.64105306971656+120.805184601845i
0.54	163.625	2.15054	0.314057	-4.93753869477381-0.933000378171663i
0.63	150.625	2.50896	2.26793	18.2968707193885+31.3362595396778i
0.72	149	2.86738	3.30487	-10.25-51.875i
0.81	161.5	3.22581	2.64005	-41.5184876989935+7.77841443368217i
0.9	168.75	3.58423	4.42233	-30.9562294115319-63.6262813679638i
0.99	158.375	3.94265	4.77657	76.360160632682+3.14853479067472i
1.08	179	4.30108	9.09299	-101.935213754596+103.807057108419i
1.17	155.125	4.6595	5.28045	-32.2214410891181+78.10163861784i
1.26	145.375	5.01792	4.35203	-52.5610612833389+45.6729025316392i
1.35	136.5	5.37634	4.14716	-25.1177359031826+61.416914328758i
1.44	128.5	5.73477	0.0078125	-0.125
1.53	164.125	6.09319	4.14716	-25.1177359031829-61.4169143287578i
1.62	160.125	6.45161	4.35203	-52.561061283339-45.6729025316392i
1.71	143.875	6.81004	5.28045	-32.2214410891184-78.1016386178398i
1.8	166.5	7.16846	9.09299	-101.935213754596-103.807057108419i
1.89	158.625	7.52688	4.77657	76.3601606326819-3.14853479067493i
1.98	143.625	7.8853	4.42233	-30.9562294115317+63.6262813679638i
2.07	171.375	8.24373	2.64005	-41.5184876989936-7.77841443368197i
2.16	158.25	8.60215	3.30487	-10.25+51.875i
2.25	147.25	8.96057	2.26793	18.2968707193884-31.3362595396778i
2.34	172.75	9.319	0.314057	-4.93753869477375+0.933000378171577i
2.43	158	9.67742	7.55589	-4.64105306971695-120.805184601845i
2.52	151.875	10.0358	7.3377	-117.314786245404-4.55705710841922i
2.61	183.875	10.3943	2.52288	15.8221386795475-37.1359220649236i
2.7	152.625	10.7527	6.01156	-89.0451706103555-36.3661835214313i
2.79	172.5	11.1111	2.50132	40.0195477293932-0.352393070667549i
A20
Time	Data	FFT Freq	FFT Mag	FFT Complex			Max
0	53.3571	0	94.288	1508.607208			12.7166
0.09	44.0357	0.358423	7.10984	-38.1256168825261-107.178257452115i
0.18	56.0179	0.716846	8.00835	-83.433110214097-97.2477911270988i
0.27	39.4464	1.07527	11.4644	179.547691397294-37.5444832559501i
0.36	71.1429	1.43369	4.6877	74.9939103473818+1.18448998757322i
0.45	51.9107	1.79211	12.7166	-139.63839644166+147.984602693285i
0.54	42.4643	2.15054	3.56115	-53.8768847448989-18.542191820202i
0.63	36.5714	2.50896	6.6188	64.8392509650857-83.7309178502722i
0.72	56.8929	2.86738	9.37284	149.767882+7.69643999999999i
0.81	74.5714	3.22581	3.49673	-55.7878135380303-4.22551107433152i
0.9	74.3929	3.58423	3.99942	-30.0376455625325+56.502758173606i
0.99	41.8393	3.94265	3.46985	45.0679281260981-32.4203585592835i
1.08	90.0893	4.30108	5.91982	-89.0296163473817+32.3272519875735i
1.17	13.1607	4.6595	7.6036	11.1419161330204+121.146367565244i
1.26	34.3214	5.01792	7.15461	-28.8665954784719-110.774369133291i
1.35	43.875	5.37634	5.41197	36.0978642407182+78.7086093975883i
1.44	40.4643	5.73477	7.09375	113.499968
1.53	51.8571	6.09319	5.41197	36.0978642407179-78.7086093975883i
1.62	33.4643	6.45161	7.15461	-28.8665954784716+110.774369133291i
1.71	57.2321	6.81004	7.6036	11.1419161330202-121.146367565244i
1.8	39.6429	7.16846	5.91982	-89.0296163473818-32.3272519875733i
1.89	48.4821	7.52688	3.46985	45.0679281260981+32.4203585592832i
1.98	44.25	7.8853	3.99942	-30.0376455625326-56.5027581736061i
2.07	82.0536	8.24373	3.49673	-55.7878135380302+4.22551107433171i
2.16	85.9821	8.60215	9.37284	149.767882-7.69643999999999i
2.25	25.0714	8.96057	6.6188	64.839250965086+83.7309178502721i
2.34	9.23212	9.319	3.56115	-53.8768847448988+18.542191820202i
2.43	2.875	9.67742	12.7166	-139.63839644166-147.984602693285i
2.52	42.8393	10.0358	4.6877	74.9939103473817-1.18448998757339i
2.61	35.8393	10.3943	11.4644	179.547691397294+37.5444832559496i
2.7	36.5	10.7527	8.00835	-83.4331102140967+97.2477911270989i
2.79	48.7321	11.1111	7.10984	-38.1256168825259+107.178257452115i
B02
Time	Data	FFT Freq	FFT Mag	FFT Complex			Max
0	92.1704	0	164.602	2633.63638			7.53032
0.09	118.068	0.358423	7.53032	80.3881418269208-89.7463554766302i
0.18	75.4546	0.716846	6.61706	105.703877350245+5.98134069069476i
0.27	90.1932	1.07527	5.21452	-70.2958387063103-44.9384004905288i
0.36	80.3296	1.43369	6.76862	102.535036127727+34.8567917701902i
0.45	88.2841	1.79211	3.73602	58.9431457930202-9.94545363567403i
0.54	97.3636	2.15054	7.13231	102.547386026321-50.0670965407191i
0.63	102.114	2.50896	3.63927	-46.2529576230145+35.3723120002099i
0.72	76.7046	2.86738	1.38559	-12.181792-18.522704i
0.81	62.9659	3.22581	2.9963	-19.7787866158109+43.670508205801i
0.9	80.6591	3.58423	7.23407	57.8516530615147-100.25025606663i
0.99	79.1477	3.94265	5.17504	-82.7835505257793-1.67911725601656i
1.08	66.1477	4.30108	1.80322	-6.64874212772719-28.0749702298097i
1.17	102.989	4.6595	6.81506	-24.6866754597543-106.209768670196i
1.26	79.8182	5.01792	1.17827	13.7150795619187+12.9346531647844i
1.35	79.0227	5.37634	3.3518	-53.533478689272+3.19601616963633i
1.44	111.92	5.73477	5.9517	-95.2272640000001
1.53	93.0682	6.09319	3.3518	-53.5334786892719-3.19601616963624i
1.62	69.4091	6.45161	1.17827	13.7150795619186-12.9346531647843i
1.71	57.6591	6.81004	6.81506	-24.686675459754+106.209768670196i
1.8	71.9546	7.16846	1.80322	-6.6487421277272+28.0749702298098i
1.89	66.9204	7.52688	5.17504	-82.7835505257792+1.6791172560168i
1.98	70.4773	7.8853	7.23407	57.8516530615149+100.25025606663i
2.07	80.0682	8.24373	2.9963	-19.7787866158111-43.670508205801i
2.16	57.4318	8.60215	1.38559	-12.181792+18.522704i
2.25	89.7386	8.96057	3.63927	-46.2529576230147-35.3723120002099i
2.34	79.0909	9.319	7.13231	102.547386026321+50.067096540719i
2.43	88.9773	9.67742	3.73602	58.9431457930202+9.94545363567372i
2.52	71.8523	10.0358	6.76862	102.535036127727-34.8567917701903i
2.61	69.4432	10.3943	5.21452	-70.2958387063102+44.9384004905289i
2.7	88.4204	10.7527	6.61706	105.703877350245-5.98134069069478i
2.79	95.7727	11.1111	7.53032	80.3881418269211+89.74635547663i
B04
Time	Data	FFT Freq	FFT Mag	FFT Complex			Max
0	54.3611	0	127.824	2045.180481			12.9886
0.09	69.4028	0.358423	0.873324	-2.40600391909942+13.7644800190002i
0.18	80.75	0.716846	5.55848	74.3138063514044-48.8570011803994i
0.27	80.125	1.07527	3.30513	-48.8402377236099+20.2768093984794i
0.36	60.25	1.43369	9.32137	6.91673230186604-148.981486821377i
0.45	61.4305	1.79211	2.78126	-19.92065818277+39.7923280451979i
0.54	62.1667	2.15054	4.09872	-50.8269869849141-41.4401972671815i
0.63	39.875	2.50896	3.86293	18.8191234315805+58.8721206929314i
0.72	79.9861	2.86738	3.23243	-49.5-14.9861450000002i
0.81	48.3472	3.22581	4.71538	-54.7373021611393+51.9223366197897i
0.9	75.5278	3.58423	3.14278	-23.5329581529372-44.4379414311622i
0.99	52.4861	3.94265	5.87072	-41.0957481973329+84.4645494571953i
1.08	60.4861	4.30108	5.57206	39.7776036981337-79.7871508213775i
1.17	54.1528	4.6595	4.35927	17.7926713355758-67.4407839605876i
1.26	75.1945	5.01792	4.27634	59.4904747864466-33.79908134438i
1.35	27.3472	5.37634	12.9886	-81.9453405832042+190.980057174794i
1.44	80.9028	5.73477	0.360241	5.76385500000026
1.53	91.5278	6.09319	12.9886	-81.9453405832048-190.980057174794i
1.62	81.7361	6.45161	4.27634	59.4904747864468+33.7990813443798i
1.71	77.8889	6.81004	4.35927	17.792671335576+67.4407839605876i
1.8	58.1667	7.16846	5.57206	39.7776036981339+79.7871508213774i
1.89	52.1667	7.52688	5.87072	-41.0957481973331-84.4645494571953i
1.98	46.2222	7.8853	3.14278	-23.532958152937+44.4379414311622i
2.07	76.0555	8.24373	4.71538	-54.7373021611396-51.9223366197895i
2.16	40.4167	8.60215	3.23243	-49.5+14.9861450000002i
2.25	84.0278	8.96057	3.86293	18.8191234315803-58.8721206929316i
2.34	48.0278	9.319	4.09872	-50.826986984914+41.4401972671817i
2.43	86.9305	9.67742	2.78126	-19.9206581827702-39.792328045198i
2.52	53.4167	10.0358	9.32137	6.91673230186633+148.981486821378i
2.61	56.2917	10.3943	3.30513	-48.8402377236099-20.2768093984794i
2.7	67.8611	10.7527	5.55848	74.3138063514045+48.8570011803993i
2.79	61.6528	11.1111	0.873324	-2.40600391909962-13.7644800190004i
B05
Time	Data	FFT Freq	FFT Mag	FFT Complex			Max
0	58.95	0	94.0844	1505.349976			12.7342
0.09	56.025	0.358423	3.19669	9.27429689070704+50.2991685293224i
0.18	29.575	0.716846	2.01164	29.6017652031872-12.6366635454192i
0.27	55.075	1.07527	9.95545	-142.569008702042-71.0384872129224i
0.36	43.875	1.43369	2.26809	6.16643934151506+35.7616176523517i
0.45	64.425	1.79211	3.84937	41.6675866730818+45.3555038307341i
0.54	62.025	2.15054	3.11422	19.9546718198515-45.6573389793151i
0.63	40.65	2.50896	2.02846	-7.71990852663329-31.5238684122951i
0.72	45.45	2.86738	5.06527	-23.125-77.674988i
0.81	2.20001	3.22581	3.25348	48.9884884879753+17.6046098103148i
0.9	58.3	3.58423	4.73136	-47.2446626573574-59.1498320416717i
0.99	15	3.94265	8.3183	4.69833589819297-133.009796914112i
1.08	55.55	4.30108	4.75648	67.083620658485-35.9383943476484i
1.17	44.525	4.6595	12.7342	122.528190290349-162.787857393324i
1.26	60.375	5.01792	8.13651	84.3882976343184-99.1289166077757i
1.35	47.575	5.37634	10.9663	-53.0679330116309+167.243769316378i
1.44	55.975	5.73477	3.7375	59.8000480000001
1.53	53	6.09319	10.9663	-53.0679330116314-167.243769316378i
1.62	65.825	6.45161	8.13651	84.3882976343187+99.1289166077754i
1.71	28.475	6.81004	12.7342	122.528190290349+162.787857393323i
1.8	32.775	7.16846	4.75648	67.0836206584851+35.9383943476483i
1.89	59.275	7.52688	8.3183	4.69833589819348+133.009796914112i
1.98	26.325	7.8853	4.73136	-47.2446626573572+59.1498320416719i
2.07	55.15	8.24373	3.25348	48.9884884879752-17.6046098103148i
2.16	47.8	8.60215	5.06527	-23.125+77.674988i
2.25	78.15	8.96057	2.02846	-7.7199085266331+31.5238684122951i
2.34	29.8	9.319	3.11422	19.9546718198516+45.6573389793152i
2.43	73.525	9.67742	3.84937	41.6675866730819-45.3555038307341i
2.52	39.35	10.0358	2.26809	6.16643934151503-35.7616176523516i
2.61	42.625	10.3943	9.95545	-142.569008702042+71.038487212923i
2.7	70.625	10.7527	2.01164	29.6017652031873+12.6366635454192i
2.79	7.09998	11.1111	3.19669	9.27429689070687-50.2991685293224i
B07
Time	Data	FFT Freq	FFT Mag	FFT Complex			Max
0	119	0	186.914	2990.625			24.4592
0.09	54.25	0.358423	15.3216	64.7675806528884+236.435049370277i
0.18	87.25	0.716846	8.0282	95.4283891106009-85.9834330024129i
0.27	84.75	1.07527	24.4592	-206.077261756033+332.693407981065i
0.36	101.375	1.43369	2.94976	-46.8600198691069-5.62336751742536i
0.45	69.125	1.79211	8.8377	-132.678387000275+48.9008366184345i
0.54	120.125	2.15054	8.05837	-60.5252692709966-113.844785758911i
0.63	97.75	2.50896	5.47483	-9.0525639237229-87.1281914339483i
0.72	58.125	2.86738	7.36734	70.1249999999999-94.75i
0.81	125.375	3.22581	15.2338	241.265435093634+34.6534278557666i
0.9	31.25	3.58423	18.5023	-24.1388808395917+295.050857750503i
0.99	75.875	3.94265	11.4009	94.6105060126941-155.960707109224i
1.08	69.125	4.30108	9.7858	-89.6399801308932-128.373367517425i
1.17	31.25	4.6595	3.12809	-22.8041714488039-44.5524787815552i
1.26	70	5.01792	22.2644	315.235760999988+165.912210507001i
1.35	91.125	5.37634	5.39257	22.9688623696179-83.1676743749692i
1.44	112.375	5.73477	12.0078	192.125
1.53	96.25	6.09319	5.39257	22.9688623696181+83.1676743749691i
1.62	189.75	6.45161	22.2644	315.235760999987-165.912210507002i
1.71	79.5	6.81004	3.12809	-22.8041714488038+44.552478781555i
1.8	103.75	7.16846	9.7858	-89.639980130893+128.373367517425i
1.89	107.75	7.52688	11.4009	94.6105060126946+155.960707109224i
1.98	100	7.8853	18.5023	-24.1388808395922-295.050857750503i
2.07	59.625	8.24373	15.2338	241.265435093634-34.6534278557671i
2.16	91.75	8.60215	7.36734	70.1250000000001+94.75i
2.25	128.875	8.96057	5.47483	-9.05256392372242+87.1281914339486i
2.34	41.375	9.319	8.05837	-60.5252692709963+113.844785758911i
2.43	102.125	9.67742	8.8377	-132.678387000274-48.9008366184339i
2.52	175.25	10.0358	2.94976	-46.8600198691069+5.62336751742538i
2.61	134.125	10.3943	24.4592	-206.077261756034-332.693407981064i
2.7	120.875	10.7527	8.0282	95.4283891106012+85.9834330024129i
2.79	61.5	11.1111	15.3216	64.7675806528878-236.435049370278i
B08
Time	Data	FFT Freq	FFT Mag	FFT Complex			Max
0	124.125	0	258.57	4137.124968			7.49811
0.09	134.917	0.358423	0.845612	10.7449206281453-8.22204970743774i
0.18	135.792	0.716846	0.786559	6.29491733471485-10.8974715131614i
0.27	124.625	1.07527	4.09571	-63.2429808624196+17.16666572509i
0.36	131.083	1.43369	3.68501	-23.5678107803235-54.0448971934737i
0.45	126.417	1.79211	5.62976	89.7972041429943-7.0832856398063i
0.54	142.25	2.15054	1.68772	-17.7071413289479-20.3874764055951i
0.63	140.208	2.50896	2.43169	-11.1748974893438-37.2677549092818i
0.72	117.25	2.86738	0.993434	10.7500320000002+11.708376i
0.81	133.125	3.22581	3.45438	-32.4952328700554+44.7083358728418i
0.9	122.042	3.58423	1.17599	-16.4878893524699+9.06572519112789i
0.99	119.167	3.94265	1.06454	0.523623219345019-17.0245902078693i
1.08	143.333	4.30108	7.49811	-103.765565219677-60.2117131934738i
1.17	119.167	4.6595	2.7284	20.8988129029673+38.3267683325076i
1.26	134.708	5.01792	1.89707	14.9001133467029-26.4442699164384i
1.35	124.625	5.37634	0.734999	5.94855032836693-10.1445517498331i
1.44	121.5	5.73477	3.25261	52.0417199999997
1.53	138.167	6.09319	0.734999	5.94855032836694+10.1445517498332i
1.62	130.042	6.45161	1.89707	14.900113346703+26.4442699164383i
1.71	138.667	6.81004	2.7284	20.8988129029672-38.3267683325077i
1.8	142.375	7.16846	7.49811	-103.765565219676+60.2117131934739i
1.89	114.292	7.52688	1.06454	0.523623219345112+17.0245902078694i
1.98	115.333	7.8853	1.17599	-16.4878893524699-9.06572519112787i
2.07	117.708	8.24373	3.45438	-32.4952328700555-44.7083358728418i
2.16	131.625	8.60215	0.993434	10.7500320000001-11.708376i
2.25	135.875	8.96057	2.43169	-11.1748974893438+37.2677549092818i
2.34	131.542	9.319	1.68772	-17.7071413289479+20.3874764055952i
2.43	137.125	9.67742	5.62976	89.7972041429944+7.08328563980602i
2.52	141.375	10.0358	3.68501	-23.5678107803235+54.0448971934737i
2.61	113.458	10.3943	4.09571	-63.2429808624197-17.1666657250897i
2.7	130.208	10.7527	0.786559	6.29491733471489+10.8974715131614i
2.79	125	11.1111	0.845612	10.7449206281453+8.2220497074377i
B10
Time	Data	FFT Freq	FFT Mag	FFT Complex			Max
0	54.75	0	113.34	1813.4375			10.3096
0.09	62.375	0.358423	3.25139	-11.6164153851135-50.708620109632i
0.18	64.4375	0.716846	4.57368	-11.196962580433+72.3172575117465i
0.27	22.4375	1.07527	7.82012	124.029138916876+16.5008357701842i
0.36	58.625	1.43369	1.39329	-2.69599121878571+22.1290719141378i
0.45	80.125	1.79211	4.6426	-31.9942789644379+67.0382868010179i
0.54	25.4375	2.15054	4.09144	20.2685280964095+62.2463164262133i
0.63	55.1875	2.50896	5.70856	-85.4264070608303-32.3229805020959i
0.72	49	2.86738	10.3096	91.6874999999999-137.125i
0.81	92.6875	3.22581	10.2942	-105.034113331342-126.871651121159i
0.9	51.5625	3.58423	3.65335	-44.3357313397825+38.0940663934208i
0.99	70.3125	3.94265	0.928493	-4.90487706367236+14.0228260837764i
1.08	93.75	4.30108	6.90366	-90.5540087812142+63.2540719141379i
1.17	50.3125	4.6595	7.11516	-32.4015378171442+109.134130341347i
1.26	39.625	5.01792	8.67572	47.7641658238061-130.334992521046i
1.35	61.875	5.37634	9.46545	111.848490705664-102.108535440291i
1.44	59.1875	5.73477	0.769531	-12.3125
1.53	56.5625	6.09319	9.46545	111.848490705665+102.10853544029i
1.62	27.125	6.45161	8.67572	47.7641658238064+130.334992521046i
1.71	60.4375	6.81004	7.11516	-32.4015378171443-109.134130341347i
1.8	54.75	7.16846	6.90366	-90.5540087812143-63.2540719141378i
1.89	72.6875	7.52688	0.928493	-4.90487706367239-14.0228260837764i
1.98	45.125	7.8853	3.65335	-44.3357313397826-38.0940663934206i
2.07	52	8.24373	10.2942	-105.034113331342+126.871651121159i
2.16	61.8125	8.60215	10.3096	91.6875000000001+137.125i
2.25	51.3125	8.96057	5.70856	-85.4264070608302+32.3229805020962i
2.34	69.375	9.319	4.09144	20.2685280964093-62.2463164262133i
2.43	10.125	9.67742	4.6426	-31.9942789644382-67.0382868010178i
2.52	64.25	10.0358	1.39329	-2.6959912187858-22.1290719141379i
2.61	58.9375	10.3943	7.82012	124.029138916876-16.5008357701846i
2.7	81.75	10.7527	4.57368	-11.1969625804332-72.3172575117465i
2.79	55.5	11.1111	3.25139	-11.6164153851133+50.708620109632i
B15
Time	Data	FFT Freq	FFT Mag	FFT Complex			Max
0	35.075	0	34.725	555.599976			8.74037
0.09	7.42499	0.358423	0.431786	6.90446171258043+0.238463451056724i
0.18	1.52499	0.716846	3.47519	18.2021893812996+52.5393485373228i
0.27	19.95	1.07527	1.96216	-19.6148377728481+24.5128830699048i
0.36	13.325	1.43369	3.77854	-1.84908173263167-60.4283148123611i
0.45	36.625	1.79211	3.38363	14.6322799035361+52.1231279400585i
0.54	0.549988	2.15054	5.06039	34.446639982143+73.2732681858826i
0.63	9.92499	2.50896	8.57068	134.147373391056-28.4491840066934i
0.72	13.4	2.86738	0.614953	2.82504200000005-9.42495799999995i
0.81	5.125	3.22581	6.37918	51.8563537064605+87.9122014109627i
0.9	64.575	3.58423	4.94022	72.0050802070518-32.6058963346199i
0.99	0.725006	3.94265	6.47848	-68.7387372291878+77.5852445462529i
1.08	4.85001	4.30108	4.38895	0.449057732631644+70.221769187639i
1.17	26.675	4.6595	8.74037	121.465303830553-69.3041917104062i
1.26	22.675	5.01792	3.45976	1.34609042950567-55.3398159831797i
1.35	12	5.37634	6.70607	-46.4520055421497+96.7205614822075i
1.44	10.8	5.73477	4.77813	-76.450012
1.53	27.775	6.09319	6.70607	-46.4520055421501-96.7205614822072i
1.62	17.825	6.45161	3.45976	1.34609042950578+55.3398159831797i
1.71	25.125	6.81004	8.74037	121.465303830554+69.304191710406i
1.8	16.9	7.16846	4.38895	0.449057732631534-70.221769187639i
1.89	2.25	7.52688	6.47848	-68.738737229188-77.5852445462526i
1.98	1.5	7.8853	4.94022	72.0050802070519+32.6058963346198i
2.07	24.35	8.24373	6.37918	51.8563537064602-87.9122014109627i
2.16	0.975006	8.60215	0.614953	2.82504200000006+9.42495799999995i
2.25	38.9	8.96057	8.57068	134.147373391056+28.449184006693i
2.34	7.92499	9.319	5.06039	34.4466399821428-73.2732681858826i
2.43	29.525	9.67742	3.38363	14.632279903536-52.1231279400585i
2.52	25.875	10.0358	3.77854	-1.84908173263157+60.4283148123611i
2.61	17.95	10.3943	1.96216	-19.6148377728481-24.5128830699048i
2.7	1.79999	10.7527	3.47519	18.2021893812995-52.5393485373228i
2.79	31.7	11.1111	0.431786	6.90446171258039-0.238463451056738i
B17
Time	Data	FFT Freq	FFT Mag	FFT Complex			Max
0	113.42	0	123.705	1979.284088			21.7385
0.09	78.1136	0.358423	3.94085	38.7732448304963+49.7232146756109i
0.18	53.7046	0.716846	4.21085	-65.3354667286339-16.4459570415366i
0.27	19.3977	1.07527	13.3116	-100.257755762911+187.913221686574i
0.36	7.92047	1.43369	13.4742	168.136756197388-134.93547511274i
0.45	79.8864	1.79211	13.7108	211.77466261258-57.2345806696679i
0.54	103.864	2.15054	21.7385	337.309438015501-84.8403158131151i
0.63	95.6591	2.50896	9.42059	-18.4033843722521-149.601706793009i
0.72	44.4773	2.86738	2.61954	-41.8750610000001+1.77273500000001i
0.81	61.0454	3.22581	9.17431	-27.4570764039088+144.198129300522i
0.9	77.3636	3.58423	11.7332	-49.1185461449859-181.190923598904i
0.99	70.5454	3.94265	14.7755	215.30396377739+97.636594157979i
1.08	36.3977	4.30108	6.35259	-95.6141141973879-34.4809471127397i
1.17	7.375	4.6595	10.5009	166.940323175666+18.9627353923068i
1.26	51.7841	5.01792	2.29558	-29.0827171418814-22.4329168273262i
1.35	60.0568	5.37634	10.392	50.8714381429394-158.298610352772i
1.44	46.2273	5.73477	7.88991	126.238614
1.53	122.648	6.09319	10.392	50.8714381429398+158.298610352772i
1.62	52.8182	6.45161	2.29558	-29.0827171418814+22.4329168273261i
1.71	33.7046	6.81004	10.5009	166.940323175666-18.962735392307i
1.8	120.67	7.16846	6.35259	-95.6141141973879+34.4809471127399i
1.89	35.5454	7.52688	14.7755	215.30396377739-97.6365941579792i
1.98	45.1818	7.8853	11.7332	-49.1185461449856+181.190923598904i
2.07	47	8.24373	9.17431	-27.457076403909-144.198129300522i
2.16	66.7273	8.60215	2.61954	-41.8750610000001-1.77273500000001i
2.25	45.9546	8.96057	9.42059	-18.4033843722517+149.601706793009i
2.34	114.886	9.319	21.7385	337.309438015501+84.8403158131144i
2.43	91.75	9.67742	13.7108	211.77466261258+57.2345806696675i
2.52	69.6023	10.0358	13.4742	168.136756197388+134.93547511274i
2.61	31.8068	10.3943	13.3116	-100.257755762911-187.913221686573i
2.7	47.7159	10.7527	4.21085	-65.3354667286338+16.445957041537i
2.79	46.0341	11.1111	3.94085	38.7732448304964-49.723214675611i
B18
Time	Data	FFT Freq	FFT Mag	FFT Complex			Max
0	194.425	0	258.881	4142.100006			20.6723
0.09	203.3	0.358423	20.6723	303.414680417925+131.679644721386i
0.18	134.725	0.716846	11.2592	141.043369153541-112.07104724091i
0.27	97.975	1.07527	4.39667	-32.7372683102968-62.264982482473i
0.36	178.85	1.43369	9.24815	147.907818510274-4.3044718385044i
0.45	121.55	1.79211	12.1317	111.462592827585-158.913775026829i
0.54	144.225	2.15054	11.9868	191.40888596921-12.0582002905296i
0.63	98.9	2.50896	15.4737	244.906209681979-36.2810551885404i
0.72	137.15	2.86738	11.1315	176.599946+23.1000360000002i
0.81	120.75	3.22581	2.27812	-2.86350056189727-36.3372507933121i
0.9	74.125	3.58423	9.38315	-147.870269870077-25.9521554489896i
0.99	105.65	3.94265	5.92173	-84.2394098213263-43.368805289744i
1.08	90.25	4.30108	13.2828	-20.8078425102739-211.504483838504i
1.17	87.35	4.6595	11.7706	-185.934299322014+29.9424297617874i
1.26	146.575	5.01792	4.495	71.9180147473256+0.534997600629978i
1.35	115.25	5.37634	10.5815	86.5908510880467+145.48584362379i
1.44	139.35	5.73477	4.86875	77.9000540000002
1.53	115.75	6.09319	10.5815	86.5908510880462-145.48584362379i
1.62	104.75	6.45161	4.495	71.9180147473256-0.534997600630007i
1.71	138.275	6.81004	11.7706	-185.934299322015-29.9424297617868i
1.8	106.9	7.16846	13.2828	-20.8078425102737+211.504483838504i
1.89	142.525	7.52688	5.92173	-84.2394098213264+43.3688052897442i
1.98	117.1	7.8853	9.38315	-147.870269870077+25.9521554489901i
2.07	139.35	8.24373	2.27812	-2.86350056189755+36.3372507933124i
2.16	132.5	8.60215	11.1315	176.599946-23.1000360000002i
2.25	130.425	8.96057	15.4737	244.906209681979+36.2810551885398i
2.34	117.95	9.319	11.9868	191.40888596921+12.0582002905292i
2.43	180.225	9.67742	12.1317	111.462592827586+158.913775026829i
2.52	163.875	10.0358	9.24815	147.907818510274+4.30447183850428i
2.61	82.85	10.3943	4.39667	-32.7372683102968+62.2649824824733i
2.7	127.25	10.7527	11.2592	141.043369153542+112.07104724091i
2.79	151.975	11.1111	20.6723	303.414680417924-131.679644721387i
B20
Time	Data	FFT Freq	FFT Mag	FFT Complex			Max
0	5	0	35.75	572			9.83409
0.09	2.875	0.358423	6.88914	-26.3849478400729-107.021712967463i
0.18	5.375	0.716846	6.61275	-104.457051935358-16.8291903580902i
0.27	5.125	1.07527	1.87836	-4.9752800493114+29.6390173380781i
0.36	48.375	1.43369	5.7076	52.4434659018441+74.7617468916362i
0.45	17	1.79211	2.25567	14.4756664248182+33.0604417163379i
0.54	23.75	2.15054	9.51993	-122.904789322832+89.9746495334023i
0.63	16.875	2.50896	4.36179	42.9141766902399+55.0346859199553i
0.72	77	2.86738	4.49697	68.625+21.625i
0.81	20.75	3.22581	1.76491	10.3462031077789-26.2748795274782i
0.9	10.625	3.58423	9.83409	-127.786336174122-91.8053107283838i
0.99	32.25	3.94265	3.68181	-1.46952905712744+58.8906448583723i
1.08	0.25	4.30108	2.65978	41.306534098156-10.2382531083638i
1.17	29.625	4.6595	5.66371	-80.6912829053398-41.2404116180156i
1.26	31.5	5.01792	6.97146	-78.3518225676878+79.3908493801237i
1.35	13.875	5.37634	3.25792	51.7849936290146+5.95908948697517i
1.44	4.25	5.73477	7.39062	118.25
1.53	12.5	6.09319	3.25792	51.7849936290147-5.95908948697532i
1.62	17	6.45161	6.97146	-78.3518225676879-79.3908493801237i
1.71	10.125	6.81004	5.66371	-80.6912829053397+41.2404116180159i
1.8	26.375	7.16846	2.65978	41.306534098156+10.2382531083638i
1.89	7.875	7.52688	3.68181	-1.46952905712765-58.8906448583722i
1.98	7.875	7.8853	9.83409	-127.786336174122+91.8053107283839i
2.07	20.875	8.24373	1.76491	10.3462031077789+26.2748795274782i
2.16	40.625	8.60215	4.49697	68.625-21.625i
2.25	5.75	8.96057	4.36179	42.9141766902398-55.0346859199553i
2.34	14.875	9.319	9.51993	-122.904789322832-89.9746495334022i
2.43	1.25	9.67742	2.25567	14.4756664248181-33.060441716338i
2.52	5	10.0358	5.7076	52.443465901844-74.7617468916363i
2.61	6.25	10.3943	1.87836	-4.97528004931141-29.6390173380782i
2.7	27.25	10.7527	6.61275	-104.457051935358+16.8291903580902i
2.79	23.875	11.1111	6.88914	-26.3849478400726+107.021712967463i
B21
Time	Data	FFT Freq	FFT Mag	FFT Complex			Max
0	169.625	0	352.547	5640.75			5.71875
0.09	178.625	0.358423	3.91571	-18.2313826564841+59.9400815340835i
0.18	181.625	0.716846	3.80426	28.4362519749502-53.8174839460088i
0.27	170.75	1.07527	5.70705	-71.6844058513639+56.5630920336002i
0.36	175.5	1.43369	3.8668	19.1248150879481-58.83864985278i
0.45	178.5	1.79211	3.16291	-46.5142349549542+19.9361552145177i
0.54	174.25	2.15054	4.48518	14.5692055759523-70.2683473070402i
0.63	176.75	2.50896	0.53869	4.0181495317125+7.62511576783809i
0.72	170.75	2.86738	2.14447	-10.625-32.625i
0.81	175.375	3.22581	1.8408	-28.8177678513609+6.08286348154493i
0.9	170.625	3.58423	3.44878	-8.22085600540201-54.5646586771624i
0.99	168.5	3.94265	2.58602	33.2877557591701+24.5749616321333i
1.08	167.375	4.30108	1.4469	-23.1248150879481-1.08864985277993i
1.17	164.125	4.6595	3.59851	30.9905748303652+48.5242289215522i
1.26	165.375	5.01792	1.08009	-16.7846015455007-4.11379531613096i
1.35	173.75	5.37634	3.03734	32.9513111929155+35.7201597181266i
1.44	177.625	5.73477	5.71875	-91.5
1.53	216.25	6.09319	3.03734	32.9513111929154-35.7201597181266i
1.62	180	6.45161	1.08009	-16.7846015455007+4.11379531613095i
1.71	185.25	6.81004	3.59851	30.9905748303651-48.5242289215523i
1.8	174.75	7.16846	1.4469	-23.1248150879481+1.08864985277995i
1.89	176	7.52688	2.58602	33.2877557591701-24.5749616321334i
1.98	172	7.8853	3.44878	-8.22085600540191+54.5646586771624i
2.07	186.75	8.24373	1.8408	-28.8177678513608-6.08286348154485i
2.16	172	8.60215	2.14447	-10.625+32.625i
2.25	172.5	8.96057	0.53869	4.01814953171257-7.62511576783814i
2.34	178.5	9.319	4.48518	14.5692055759525+70.2683473070402i
2.43	187	9.67742	3.16291	-46.5142349549542-19.9361552145176i
2.52	174.375	10.0358	3.8668	19.1248150879482+58.8386498527799i
2.61	188	10.3943	5.70705	-71.6844058513641-56.5630920336001i
2.7	170.25	10.7527	3.80426	28.4362519749503+53.8174839460088i
2.79	168	11.1111	3.91571	-18.2313826564843-59.9400815340835i
B22
Time	Data	FFT Freq	FFT Mag	FFT Complex			Max
0	15.1964	0	45.7678	732.285551			9.71365
0.09	9.57141	0.358423	2.38622	37.3100253164257-8.10146028289793i
0.18	24.5536	0.716846	9.71365	-45.3871247548404-148.643552658528i
0.27	41.9464	1.07527	2.88684	-35.1872266312205-29.9219889527522i
0.36	26.6071	1.43369	6.33061	-67.9191158935073+75.1439521787049i
0.45	57.9821	1.79211	8.92487	11.4880619324812+142.335140297161i
0.54	59.4464	2.15054	6.10571	-72.0766079992067+65.9436695599626i
0.63	4.69641	2.50896	8.89077	-42.2996501301629-135.817670672566i
0.72	16.4464	2.86738	3.70776	-3.303621-59.232178i
0.81	6.80359	3.22581	8.76973	-53.6365044489102+129.659699316031i
0.9	23.8393	3.58423	5.17393	-65.2815384815992-50.9051734142783i
0.99	22.3214	3.94265	5.8246	92.6802834275996-9.76862582463045i
1.08	0.125	4.30108	5.92533	94.7406478935072-3.49880982129527i
1.17	31.4286	4.6595	5.38203	36.533853665911-77.9785060533856i
1.26	12.6964	5.01792	4.98534	-76.1117847643539+23.8646603672307i
1.35	19.1964	5.37634	4.04562	54.5393808678763-34.8627292731433i
1.44	2.51788	5.73477	1.36384	21.821443
1.53	28.9821	6.09319	4.04562	54.5393808678763+34.8627292731431i
1.62	19.4821	6.45161	4.98534	-76.1117847643538-23.8646603672307i
1.71	20.4821	6.81004	5.38203	36.5338536659114+77.9785060533856i
1.8	52.9286	7.16846	5.92533	94.7406478935073+3.49880982129513i
1.89	27.4107	7.52688	5.8246	92.6802834275997+9.76862582463023i
1.98	1.44641	7.8853	5.17393	-65.2815384815992+50.9051734142783i
2.07	25.2679	8.24373	8.76973	-53.6365044489104-129.65969931603i
2.16	65.9821	8.60215	3.70776	-3.30362099999993+59.232178i
2.25	16.8393	8.96057	8.89077	-42.2996501301626+135.817670672566i
2.34	7.55359	9.319	6.10571	-72.0766079992068-65.9436695599626i
2.43	5.33929	9.67742	8.92487	11.4880619324808-142.335140297161i
2.52	7.07141	10.0358	6.33061	-67.9191158935074-75.1439521787048i
2.61	28.2143	10.3943	2.88684	-35.1872266312205+29.9219889527523i
2.7	41.1607	10.7527	9.71365	-45.3871247548401+148.643552658528i
2.79	8.75	11.1111	2.38622	37.3100253164258+8.10146028289783i
C02
Time	Data	FFT Freq	FFT Mag	FFT Complex			Max
0	15.1477	0	60.4865	967.784089			18.9872
0.09	47.6705	0.358423	8.50395	99.2017343753977+93.1247654180912i
0.18	43.1932	0.716846	5.19749	-82.2774959244177-12.0816646815345i
0.27	16.6023	1.07527	3.60106	-54.9314854342951+17.3851668523414i
0.36	1.30682	1.43369	5.77808	-23.6174099324419-89.3817263210604i
0.45	78.6364	1.79211	6.57422	40.1112512601026+97.2394873944254i
0.54	40.3864	2.15054	4.6215	62.3972416571622+39.6773350348691i
0.63	20.6705	2.50896	9.49532	-54.3349522147302-141.876505403295i
0.72	1.26135	2.86738	18.9872	-243.795442-181.261353i
0.81	16.2159	3.22581	4.8197	-51.7404157214416-57.1812230240475i
0.9	75	3.58423	5.21201	74.1310029274658+38.1949682922536i
0.99	11.2159	3.94265	11.8759	-188.501733159459+23.9271159155482i
1.08	9.875	4.30108	2.34882	29.3673499324417-23.4499663210605i
1.17	21.5227	4.6595	11.9281	157.091741301468-108.376589190558i
1.26	13.5455	5.01792	3.9546	51.7035953397893-36.4730874241501i
1.35	3.03412	5.37634	7.00173	-103.896140407042-41.9022807666834i
1.44	34.7727	5.73477	5.9453	95.1247869999997
1.53	12.1136	6.09319	7.00173	-103.896140407042+41.9022807666835i
1.62	44.8977	6.45161	3.9546	51.7035953397894+36.4730874241501i
1.71	34.2159	6.81004	11.9281	157.091741301468+108.376589190558i
1.8	31.0682	7.16846	2.34882	29.3673499324417+23.4499663210604i
1.89	7.65912	7.52688	11.8759	-188.501733159459-23.9271159155477i
1.98	60.7614	7.8853	5.21201	74.1310029274658-38.1949682922537i
2.07	5.92047	8.24373	4.8197	-51.7404157214414+57.1812230240476i
2.16	22.1705	8.60215	18.9872	-243.795442+181.261353i
2.25	88.9773	8.96057	9.49532	-54.33495221473+141.876505403295i
2.34	47.2045	9.319	4.6215	62.3972416571622-39.6773350348692i
2.43	31.0455	9.67742	6.57422	40.1112512601022-97.2394873944254i
2.52	28.2273	10.0358	5.77808	-23.6174099324417+89.3817263210605i
2.61	36	10.3943	3.60106	-54.9314854342953-17.3851668523413i
2.7	62.6364	10.7527	5.19749	-82.2774959244175+12.0816646815347i
2.79	4.82953	11.1111	8.50395	99.2017343753974-93.1247654180916i
C03
Time	Data	FFT Freq	FFT Mag	FFT Complex			Max
0	41.8846	0	80.3702	1285.923096			19.0268
0.09	37.4808	0.358423	5.61445	9.9439200406164-89.2791253327807i
0.18	32.1442	0.716846	5.49103	-58.758606879901-65.3160271853268i
0.27	70.9423	1.07527	1.7419	25.8112113161126+10.513759445211i
0.36	23.5961	1.43369	6.05453	54.7846601734363-79.8930918431868i
0.45	60.7981	1.79211	6.67866	-77.5053776775279+73.5640953778403i
0.54	44.8269	2.15054	6.99985	111.699153174199-8.17038076130596i
0.63	52.0385	2.50896	5.53309	9.28010449316206-88.0417805689893i
0.72	45.625	2.86738	3.58437	36.259644+44.432616i
0.81	7.06732	3.22581	19.0268	118.763211346915+280.307914332084i
0.9	119.875	3.58423	6.32362	0.446251080234923-101.17700017391i
0.99	38.2308	3.94265	9.97392	45.5890950201008+152.932333987555i
1.08	24.5192	4.30108	13.8542	-83.1691801734361+205.472388156813i
1.17	20.6154	4.6595	8.75931	43.9157294353821-133.09064670252i
1.26	33.5385	5.01792	14.6857	-161.463453374534-170.707414597931i
1.35	30.6827	5.37634	5.92119	-93.1055099747609-17.5173071891533i
1.44	31.5481	5.73477	5.58774	89.403808
1.53	73.9423	6.09319	5.92119	-93.1055099747609+17.5173071891537i
1.62	38.0385	6.45161	14.6857	-161.463453374533+170.707414597931i
1.71	0.192322	6.81004	8.75931	43.9157294353824+133.09064670252i
1.8	68.8942	7.16846	13.8542	-83.1691801734365-205.472388156813i
1.89	37.2981	7.52688	9.97392	45.5890950201003-152.932333987555i
1.98	12.7692	7.8853	6.32362	0.446251080235022+101.17700017391i
2.07	58.3269	8.24373	19.0268	118.763211346914-280.307914332085i
2.16	54.8269	8.60215	3.58437	36.259644-44.432616i
2.25	22.1539	8.96057	5.53309	9.2801044931623+88.0417805689892i
2.34	44.1346	9.319	6.99985	111.699153174199+8.17038076130571i
2.43	4.72113	9.67742	6.67866	-77.5053776775282-73.5640953778401i
2.52	71.0673	10.0358	6.05453	54.7846601734363+79.8930918431866i
2.61	17.5577	10.3943	1.7419	25.8112113161126-10.5137594452112i
2.7	0.375	10.7527	5.49103	-58.7586068799007+65.3160271853269i
2.79	66.2115	11.1111	5.61445	9.94392004061678+89.2791253327806i
C05
Time	Data	FFT Freq	FFT Mag	FFT Complex			Max
0	55.375	0	132.273	2116.375			15.3107
0.09	41.625	0.358423	15.3107	113.941454756698+216.86015805036i
0.18	64.625	0.716846	8.49861	-134.621964342349+19.1537426116266i
0.27	43.25	1.07527	7.37833	-70.8146078628347+94.4555948041974i
0.36	26.5	1.43369	7.86025	48.8858540572692+115.873967120768i
0.45	104.625	1.79211	0.805068	1.43881519991265+12.8004812500197i
0.54	67.375	2.15054	2.84483	45.2603943516199+4.82965223623768i
0.63	80.5	2.50896	4.77361	62.3180023102367-44.1592103406748i
0.72	43.25	2.86738	4.01049	-17-61.875i
0.81	66.625	3.22581	15.2127	-98.4540591095644+222.601922753755i
0.9	84.375	3.58423	9.649	-37.5935022861455+149.736876309834i
0.99	7.25	3.94265	9.72356	-133.755750453728-79.4582388779884i
1.08	39.5	4.30108	15.0253	19.3641459427311+239.623967120768i
1.17	76.375	4.6595	2.80519	-11.5091132106658-43.3823818311395i
1.26	27.375	5.01792	12.6188	34.4550722768746-198.939033314777i
1.35	62.5	5.37634	4.62133	73.8352583699464-3.95796536253877i
1.44	63.25	5.73477	8.49219	-135.875
1.53	53.25	6.09319	4.62133	73.8352583699462+3.95796536253857i
1.62	60.75	6.45161	12.6188	34.4550722768751+198.939033314777i
1.71	66.25	6.81004	2.80519	-11.5091132106655+43.3823818311395i
1.8	41.25	7.16846	15.0253	19.3641459427307-239.623967120768i
1.89	118.5	7.52688	9.72356	-133.755750453728+79.4582388779889i
1.98	46.125	7.8853	9.649	-37.5935022861458-149.736876309834i
2.07	92.875	8.24373	15.2127	-98.4540591095651-222.601922753754i
2.16	98.5	8.60215	4.01049	-17+61.875i
2.25	77.875	8.96057	4.77361	62.3180023102366+44.1592103406745i
2.34	73	9.319	2.84483	45.2603943516199-4.82965223623785i
2.43	81.25	9.67742	0.805068	1.43881519991263-12.8004812500198i
2.52	119	10.0358	7.86025	48.885854057269-115.873967120768i
2.61	55.125	10.3943	7.37833	-70.8146078628351-94.4555948041972i
2.7	80	10.7527	8.49861	-134.621964342349-19.1537426116264i
2.79	98.25	11.1111	15.3107	113.941454756697-216.860158050361i
C06
Time	Data	FFT Freq	FFT Mag	FFT Complex			Max
0	82.875	0	150.75	2412			19.7969
0.09	112.875	0.358423	13.8117	216.688692652398-43.3749305471968i
0.18	90.375	0.716846	11.3597	-170.892285549593+61.8909585807899i
0.27	81.75	1.07527	8.19371	123.628833384655-43.6228412436869i
0.36	66.25	1.43369	2.19812	-1.91592263802747-35.117717280199i
0.45	52.75	1.79211	7.41639	77.6033514464418-89.768901142548i
0.54	86.75	2.15054	7.37635	57.0540963123554-103.314731085142i
0.63	131.125	2.50896	11.0458	-157.603535595102-79.9721846496417i
0.72	63.75	2.86738	10.4855	-80.6249999999999+147.125i
0.81	72.75	3.22581	7.65437	54.1632072063237-109.841853492484i
0.9	71.625	3.58423	5.70141	57.7475720639686-70.6171391096744i
0.99	130.375	3.94265	6.0603	-81.1246769142521-53.1125791930679i
1.08	61.375	4.30108	5.09538	-31.0840773619726-75.367717280199i
1.17	71.125	4.6595	5.06272	-23.1760504117689-77.6172768892894i
1.26	40.125	5.01792	9.4328	141.090617173268+53.5885505562574i
1.35	71.125	5.37634	6.28391	96.8201782313039+27.1046430148785i
1.44	44.5	5.73477	19.7969	-316.75
1.53	30.125	6.09319	6.28391	96.8201782313039-27.1046430148789i
1.62	35	6.45161	9.4328	141.090617173268-53.5885505562578i
1.71	77.875	6.81004	5.06272	-23.1760504117687+77.6172768892894i
1.8	53.625	7.16846	5.09538	-31.0840773619725+75.367717280199i
1.89	80.25	7.52688	6.0603	-81.1246769142519+53.1125791930682i
1.98	74.25	7.8853	5.70141	57.747572063969+70.6171391096743i
2.07	101.25	8.24373	7.65437	54.163207206324+109.841853492484i
2.16	42.375	8.60215	10.4855	-80.6250000000001-147.125i
2.25	113.25	8.96057	11.0458	-157.603535595102+79.9721846496424i
2.34	75	9.319	7.37635	57.0540963123559+103.314731085142i
2.43	102.25	9.67742	7.41639	77.6033514464418+89.768901142548i
2.52	68.75	10.0358	2.19812	-1.9159226380274+35.117717280199i
2.61	75.5	10.3943	8.19371	123.628833384655+43.6228412436868i
2.7	91	10.7527	11.3597	-170.892285549593-61.8909585807893i
2.79	60	11.1111	13.8117	216.688692652398+43.3749305471965i
C08
Time	Data	FFT Freq	FFT Mag	FFT Complex			Max
0	98.95	0	192.8	3084.800048			7.86919
0.09	93.475	0.358423	6.52989	-102.352459433877+20.9684425087862i
0.18	89.975	0.716846	5.42766	77.4788514656279-39.2257909124867i
0.27	98.275	1.07527	4.14315	31.4365180683662+58.3623916271151i
0.36	84.025	1.43369	1.43696	-12.7509015741367-19.1316147908988i
0.45	90.725	1.79211	4.15704	54.0684372844668+38.7368519771551i
0.54	88.7	2.15054	5.86139	-90.5538575806069-24.3945381529589i
0.63	95.275	2.50896	1.68632	13.1866312700117+23.5391290910557i
0.72	92.55	2.86738	3.96696	13.925018-61.9250780000001i
0.81	99.35	3.22581	2.74674	3.95143806390647+43.7698173846014i
0.9	88.675	3.58423	3.04349	48.2021691112063-6.91595569585236i
0.99	92.05	3.94265	0.757939	5.52561977515776+10.7950162470117i
1.08	93.625	4.30108	3.07162	13.8009495741368+47.1683732091012i
1.17	122.2	4.6595	5.97306	-42.443128753635-85.627214837271i
1.26	98.575	5.01792	5.32716	65.5729090037727+54.4528635446201i
1.35	76.475	5.37634	7.86919	-82.5730082743966-95.048831931911i
1.44	113.85	5.73477	5.54062	88.6499640000002
1.53	94.325	6.09319	7.86919	-82.5730082743964+95.0488319319111i
1.62	141.125	6.45161	5.32716	65.5729090037726-54.4528635446202i
1.71	94.45	6.81004	5.97306	-42.4431287536348+85.6272148372711i
1.8	125.45	7.16846	3.07162	13.8009495741367-47.1683732091012i
1.89	89.25	7.52688	0.757939	5.52561977515764-10.7950162470117i
1.98	93.05	7.8853	3.04349	48.2021691112064+6.91595569585225i
2.07	92.525	8.24373	2.74674	3.95143806390631-43.7698173846014i
2.16	95.075	8.60215	3.96696	13.9250180000001+61.9250780000001i
2.25	93.2	8.96057	1.68632	13.1866312700116-23.5391290910558i
2.34	90	9.319	5.86139	-90.5538575806068+24.3945381529592i
2.43	74	9.67742	4.15704	54.0684372844667-38.7368519771553i
2.52	96.8	10.0358	1.43696	-12.7509015741367+19.1316147908988i
2.61	97.475	10.3943	4.14315	31.4365180683662-58.3623916271152i
2.7	96.3	10.7527	5.42766	77.478851465628+39.2257909124866i
2.79	95.025	11.1111	6.52989	-102.352459433877-20.9684425087861i
C10
Time	Data	FFT Freq	FFT Mag	FFT Complex			Max
0	118.986	0	208.378	3334.055609			14.0885
0.09	98.2083	0.358423	4.62525	54.4559193683791-50.1114102120324i
0.18	82.0972	0.716846	5.85063	-68.4222954435929+63.8844943972532i
0.27	116.361	1.07527	7.82972	-107.990376028092-63.4981725438562i
0.36	114.306	1.43369	4.58349	-72.0278567539671-13.7888863548576i
0.45	145.986	1.79211	8.70715	9.00139589670322-139.023234533073i
0.54	96.7222	2.15054	9.61512	67.6577208232553+138.16573790166i
0.63	67.125	2.50896	13.136	208.197681379917+28.7638092955004i
0.72	126.208	2.86738	11.6436	162.847168-90.4861450000001i
0.81	142.722	3.22581	3.61764	-49.6514483341907+29.7505479262155i
0.9	87.9583	3.58423	8.08621	-92.0026218898689+90.9645261257296i
0.99	87.7361	3.94265	8.63627	136.597567040753-20.85417425565i
1.08	102.889	4.30108	5.53775	88.583524753967+1.90557364514217i
1.17	117.958	4.6595	2.27252	33.089350279153+15.0722710984148i
1.26	109.722	5.01792	4.06102	-61.3994274897931-21.2611733786771i
1.35	129.875	5.37634	3.68016	40.5220783973765+42.7212957835305i
1.44	78.4583	5.73477	14.0885	-225.416689
1.53	100.75	6.09319	3.68016	40.5220783973763-42.7212957835305i
1.62	72.7778	6.45161	4.06102	-61.3994274897931+21.2611733786773i
1.71	97.3055	6.81004	2.27252	33.089350279153-15.0722710984149i
1.8	93.5278	7.16846	5.53775	88.5835247539671-1.90557364514233i
1.89	125.75	7.52688	8.63627	136.597567040753+20.8541742556496i
1.98	72.875	7.8853	8.08621	-92.0026218898692-90.9645261257294i
2.07	93.4583	8.24373	3.61764	-49.6514483341907-29.7505479262152i
2.16	109.778	8.60215	11.6436	162.847168+90.4861450000001i
2.25	99.5833	8.96057	13.136	208.197681379917-28.763809295501i
2.34	108.958	9.319	9.61512	67.657720823255-138.16573790166i
2.43	151.403	9.67742	8.70715	9.00139589670375+139.023234533073i
2.52	114.431	10.0358	4.58349	-72.027856753967+13.7888863548578i
2.61	104.153	10.3943	7.82972	-107.990376028091+63.4981725438568i
2.7	64.625	10.7527	5.85063	-68.422295443593-63.8844943972534i
2.79	101.361	11.1111	4.62525	54.4559193683791+50.1114102120325i
C12
Time	Data	FFT Freq	FFT Mag	FFT Complex			Max
0	25.6071	0	72.3069	1156.910644			14.2401
0.09	60.9107	0.358423	6.26467	-71.0373026874108+70.7155432123478i
0.18	18.8929	0.716846	14.1015	192.799792548922+117.193742372005i
0.27	53.0536	1.07527	6.8948	15.7157893339716-109.191624971465i
0.36	40.2679	1.43369	6.62659	-104.114344046498-20.0399181014945i
0.45	10.1964	1.79211	3.82987	56.9683377691186-22.5742301087275i
0.54	6.51788	2.15054	6.03247	-91.8200515093123+29.7504872656507i
0.63	4.19641	2.50896	6.32475	-88.5463260235014+48.9915544431153i
0.72	25.5	2.86738	13.0789	198.124971-67.357085i
0.81	24.4286	3.22581	6.627	-94.32159464488-48.4376910594438i
0.9	10.2321	3.58423	5.78287	90.0219471566083-21.3795796829726i
0.99	12.9107	3.94265	3.8917	56.8353338717168-25.4350942373343i
1.08	102.161	4.30108	5.01351	-59.3141839535024-54.0042721014945i
1.17	52.0536	4.6595	3.75555	-18.627184344763+57.1286967137128i
1.26	57.4286	5.01792	3.24025	-49.2874561962173-16.0791485766182i
1.35	29.8571	5.37634	14.2401	-219.272701274252+61.8959475235732i
1.44	70.8929	5.73477	2.14175	34.2680059999998
1.53	33.7143	6.09319	14.2401	-219.272701274252-61.8959475235726i
1.62	23.0893	6.45161	3.24025	-49.2874561962174+16.0791485766184i
1.71	40.5	6.81004	3.75555	-18.6271843447633-57.1286967137128i
1.8	69.1071	7.16846	5.01351	-59.3141839535022+54.0042721014944i
1.89	21.9464	7.52688	3.8917	56.8353338717168+25.435094237334i
1.98	18.2679	7.8853	5.78287	90.0219471566083+21.3795796829725i
2.07	21.9821	8.24373	6.627	-94.3215946448799+48.4376910594439i
2.16	35.5714	8.60215	13.0789	198.124971+67.357085i
2.25	43.2857	8.96057	6.32475	-88.5463260235017-48.9915544431153i
2.34	38.6607	9.319	6.03247	-91.8200515093125-29.7504872656504i
2.43	38.0357	9.67742	3.82987	56.9683377691187+22.5742301087273i
2.52	27.75	10.0358	6.62659	-104.114344046498+20.0399181014945i
2.61	67.8036	10.3943	6.8948	15.715789333972+109.191624971465i
2.7	25.6429	10.7527	14.1015	192.799792548921-117.193742372005i
2.79	46.4464	11.1111	6.26467	-71.0373026874111-70.7155432123478i
C13
Time	Data	FFT Freq	FFT Mag	FFT Complex			Max
0	28.4659	0	38.0362	608.579589			9.86835
0.09	35.125	0.358423	1.63316	11.9229631049379+23.2518213666743i
0.18	24.7954	0.716846	6.04061	39.5365911495636-88.1931999169722i
0.27	51.2273	1.07527	9.86835	128.168657503167-92.2126312612074i
0.36	11.7841	1.43369	0.74317	7.16628859193908-9.48860038847869i
0.45	7.06818	1.79211	4.95057	-13.9770027730796-77.9661736158425i
0.54	13.6364	2.15054	3.43543	35.2306490751832+42.1919094063878i
0.63	2.68182	2.50896	5.60453	-42.0980691926494+79.1764727667833i
0.72	18.25	2.86738	3.46987	-47.215883-29.20459i
0.81	17.8409	3.22581	4.62376	72.8634569969685-12.8053594286396i
0.9	12.4091	3.58423	7.97758	92.1035467188287+88.3697673089864i
0.99	24.7386	3.94265	6.16383	-78.5570182082732+59.6235284374314i
1.08	7.11365	4.30108	9.17433	82.1518854080608-121.647596388479i
1.17	24.5796	4.6595	2.48425	-39.7467008293427+0.324094739233075i
1.26	25.4773	5.01792	2.24517	-32.5071389435754-15.2880420143734i
1.35	5.5227	5.37634	1.9877	-31.7581666017288-1.69216288158212i
1.44	27.6136	5.73477	4.01491	-64.2385229999999
1.53	11.0114	6.09319	1.9877	-31.7581666017287+1.69216288158227i
1.62	1	6.45161	2.24517	-32.5071389435754+15.2880420143737i
1.71	33.6023	6.81004	2.48425	-39.7467008293428-0.324094739232883i
1.8	8.51135	7.16846	9.17433	82.151885408061+121.647596388479i
1.89	41.8523	7.52688	6.16383	-78.5570182082735-59.6235284374312i
1.98	61.4659	7.8853	7.97758	92.1035467188284-88.3697673089865i
2.07	1.7727	8.24373	4.62376	72.8634569969684+12.8053594286394i
2.16	4.23865	8.60215	3.46987	-47.2158829999999+29.20459i
2.25	37.3523	8.96057	5.60453	-42.0980691926497-79.1764727667832i
2.34	13.6023	9.319	3.43543	35.230649075183-42.1919094063878i
2.43	3.67047	9.67742	4.95057	-13.9770027730795+77.9661736158425i
2.52	6.5	10.0358	0.74317	7.16628859193915+9.4886003884788i
2.61	7.9773	10.3943	9.86835	128.168657503168+92.212631261207i
2.7	7.30682	10.7527	6.04061	39.5365911495639+88.1931999169722i
2.79	30.3864	11.1111	1.63316	11.9229631049378-23.2518213666742i
C15
Time	Data	FFT Freq	FFT Mag	FFT Complex			Max
0	164.472	0	299.302	4788.833409			11.8016
0.09	142.875	0.358423	4.74693	-20.1923224800845+73.2174601110364i
0.18	143	0.716846	3.61423	44.8216231159897-36.5384160378298i
0.27	167.472	1.07527	5.57025	84.132475601635-29.4077197664589i
0.36	150.236	1.43369	2.0163	-1.72674157509499-32.2145015701224i
0.45	128.625	1.79211	3.78906	-43.7519119333928+41.9661209465375i
0.54	153.681	2.15054	6.9581	97.3388721224912+54.0317972626331i
0.63	132.583	2.50896	3.10786	-45.8890015031328+19.1533000306767i
0.72	115.583	2.86738	3.98895	14.9166560000001+62.0555430000002i
0.81	165.264	3.22581	0.773872	9.17083679735862-8.31915766363801i
0.9	141.111	3.58423	11.8016	129.542518805999+137.381161793359i
0.99	162.681	3.94265	3.5249	22.0050289978096-51.9283131224023i
1.08	153.806	4.30108	4.05973	-22.9399464249053-60.7700415701222i
1.17	141.639	4.6595	2.05253	-24.7342941073794+21.6036269588375i
1.26	120.708	5.01792	3.87468	-18.7585580444794+59.0887804928958i
1.35	167.181	5.37634	4.83986	36.8148526271868-68.1268007890423i
1.44	162.278	5.73477	2.95139	-47.2222570000004
1.53	144.333	6.09319	4.83986	36.814852627187+68.1268007890421i
1.62	145.986	6.45161	3.87468	-18.7585580444796-59.0887804928955i
1.71	162.194	6.81004	2.05253	-24.7342941073794-21.6036269588374i
1.8	152.597	7.16846	4.05973	-22.9399464249052+60.7700415701222i
1.89	155.569	7.52688	3.5249	22.0050289978097+51.9283131224022i
1.98	177.944	7.8853	11.8016	129.542518805998-137.381161793359i
2.07	142.097	8.24373	0.773872	9.17083679735875+8.31915766363802i
2.16	147.931	8.60215	3.98895	14.9166560000001-62.0555430000002i
2.25	156.708	8.96057	3.10786	-45.8890015031329-19.1533000306765i
2.34	151.736	9.319	6.9581	97.338872122491-54.0317972626332i
2.43	140.361	9.67742	3.78906	-43.7519119333929-41.9661209465373i
2.52	145.958	10.0358	2.0163	-1.72674157509492+32.2145015701224i
2.61	142.972	10.3943	5.57025	84.132475601635+29.4077197664586i
2.7	143.778	10.7527	3.61423	44.8216231159898+36.5384160378297i
2.79	165.472	11.1111	4.74693	-20.1923224800847-73.2174601110364i
C16
Time	Data	FFT Freq	FFT Mag	FFT Complex			Max
0	63.5536	0	147.491	2359.857086			8.18706
0.09	44.2857	0.358423	8.18706	-123.851796287407-42.6599850421888i
0.18	61.3571	0.716846	3.47972	-30.1629517265761-46.7969299092546i
0.27	65.1964	1.07527	4.43627	-63.7115805147952+31.2894455887262i
0.36	90.9821	1.43369	3.13707	-50.0821941064152+3.33538834425782i
0.45	90.2321	1.79211	5.2306	-3.97128279476058+83.5953461376975i
0.54	80.1964	2.15054	6.64381	-11.2992988407374+105.69876042839i
0.63	68.3214	2.50896	5.68039	79.4255096010759-44.1803710990599i
0.72	71.9643	2.86738	2.25922	-29.821412+20.42862i
0.81	63.6786	3.22581	3.912	-46.3545341102851+42.0596936224715i
0.9	116.893	3.58423	5.10363	71.1723073475789-40.0317701120188i
0.99	56.9107	3.94265	7.35548	-108.349470738009-45.9430532367709i
1.08	61.9821	4.30108	6.08626	67.9036041064152+69.7996223442578i
1.17	96.1786	4.6595	5.49009	83.827655554358-26.2493910028383i
1.26	69.3036	5.01792	2.87903	-37.4958247802653+26.7583035503364i
1.35	82.1607	5.37634	4.38334	16.5567872898226+68.1511704622464i
1.44	84.3571	5.73477	2.89286	46.285734
1.53	71.1429	6.09319	4.38334	16.5567872898224-68.1511704622465i
1.62	83.4107	6.45161	2.87903	-37.4958247802653-26.7583035503363i
1.71	101.25	6.81004	5.49009	83.8276555543582+26.249391002838i
1.8	80.8571	7.16846	6.08626	67.9036041064152-69.7996223442578i
1.89	64.2857	7.52688	7.35548	-108.349470738008+45.9430532367711i
1.98	70.5	7.8853	5.10363	71.1723073475789+40.0317701120187i
2.07	71.3393	8.24373	3.912	-46.3545341102852-42.0596936224714i
2.16	77.8929	8.60215	2.25922	-29.821412-20.42862i
2.25	71.1964	8.96057	5.68039	79.4255096010761+44.1803710990597i
2.34	63.1786	9.319	6.64381	-11.2992988407376-105.69876042839i
2.43	78.875	9.67742	5.2306	-3.97128279476066-83.5953461376976i
2.52	55.0357	10.0358	3.13707	-50.0821941064152-3.33538834425772i
2.61	67.1786	10.3943	4.43627	-63.7115805147952-31.2894455887261i
2.7	71.6071	10.7527	3.47972	-30.162951726576+46.7969299092546i
2.79	64.5536	11.1111	8.18706	-123.851796287407+42.6599850421891i
C18
Time	Data	FFT Freq	FFT Mag	FFT Complex			Max
0	127.958	0	175.854	2813.666719			20.4332
0.09	94.4583	0.358423	7.51324	93.4413516719927+75.628077177561i
0.18	125.583	0.716846	20.4332	258.718893633646-199.871265435926i
0.27	117.958	1.07527	2.45014	25.454013922652+29.8145634046209i
0.36	123.042	1.43369	9.29474	-96.4120913992715-113.230266717464i
0.45	64.8333	1.79211	3.0179	30.226776254453+37.6552443048815i
0.54	82.0833	2.15054	18.4065	-293.13663301257+28.3390840977126i
0.63	49.125	2.50896	5.97477	63.5961856569337-71.3735658190426i
0.72	85.5417	2.86738	4.43169	70.666655+5.83331199999998i
0.81	82	3.22581	6.4357	-34.1022859272092-97.1601655738303i
0.9	41.4167	3.58423	9.92317	138.047433041888+78.4287382909092i
0.99	80.1667	3.94265	9.85105	-145.343901697628-60.9772348503126i
1.08	41.0417	4.30108	14.2852	153.078781399271-169.730266717464i
1.17	133.708	4.6595	8.69767	39.7971461300317-133.350836658324i
1.26	43.75	5.01792	10.4627	51.7038103370372+159.218264757272i
1.35	95	5.37634	19.8775	317.930713988774+8.30855651502246i
1.44	79.0833	5.73477	4.14584	-66.3334090000001
1.53	80.6667	6.09319	19.8775	317.930713988774-8.30855651502349i
1.62	107.542	6.45161	10.4627	51.7038103370369-159.218264757271i
1.71	179.333	6.81004	8.69767	39.7971461300324+133.350836658324i
1.8	89.0417	7.16846	14.2852	153.078781399272+169.730266717464i
1.89	61.5833	7.52688	9.85105	-145.343901697628+60.9772348503131i
1.98	82.875	7.8853	9.92317	138.047433041888-78.4287382909095i
2.07	70.875	8.24373	6.4357	-34.1022859272089+97.1601655738307i
2.16	82.6667	8.60215	4.43169	70.666655-5.83331199999998i
2.25	107.333	8.96057	5.97477	63.5961856569339+71.3735658190427i
2.34	37.0833	9.319	18.4065	-293.136633012571-28.3390840977119i
2.43	78.125	9.67742	3.0179	30.2267762544529-37.6552443048814i
2.52	93.7917	10.0358	9.29474	-96.4120913992712+113.230266717464i
2.61	92.5	10.3943	2.45014	25.4540139226518-29.8145634046209i
2.7	131.167	10.7527	20.4332	258.718893633646+199.871265435925i
2.79	52.3333	11.1111	7.51324	93.4413516719924-75.628077177561i
C20
Time	Data	FFT Freq	FFT Mag	FFT Complex			Max
0	18.6667	0	51.6771	826.833403			11.2191
0.09	49.4167	0.358423	2.84031	-42.9288933111717-14.9113949335016i
0.18	37.6667	0.716846	4.86968	77.6219473168983-6.75061809111703i
0.27	40.875	1.07527	3.872	1.21211853869028-61.9401230177528i
0.36	10.2083	1.43369	10.1578	72.1534636386176-145.630773130493i
0.45	24.375	1.79211	1.96948	-8.43293927062322+30.362365849865i
0.54	13.0833	2.15054	3.28441	-31.3443101980283+42.1794224147937i
0.63	14.0417	2.50896	9.20965	-115.541238099259-91.4523397991574i
0.72	10.5417	2.86738	4.14409	55.7082819999999-35.9582509999999i
0.81	49.2083	3.22581	7.09245	-97.6479300313877-57.8134754758926i
0.9	9.25	3.58423	6.16563	88.4714053356861+43.6422630649804i
0.99	47.4583	3.94265	3.56629	-51.992373394093+23.5099370829726i
1.08	25.5417	4.30108	8.02222	98.8466583613823-81.8808351304927i
1.17	19.5417	4.6595	8.20061	-130.367026452585+14.8471122349906i
1.26	27.5	5.01792	11.2191	178.084329545444+22.5455985590698i
1.35	6.54169	5.37634	9.15162	-146.301469979571+6.03412540939945i
1.44	92.6667	5.73477	7.78647	-124.583467
1.53	4.29169	6.09319	9.15162	-146.301469979571-6.03412540939927i
1.62	27.5	6.45161	11.2191	178.084329545444-22.54559855907i
1.71	47.875	6.81004	8.20061	-130.367026452585-14.8471122349904i
1.8	22.75	7.16846	8.02222	98.8466583613825+81.8808351304926i
1.89	15.0833	7.52688	3.56629	-51.9923733940932-23.5099370829727i
1.98	1.04169	7.8853	6.16563	88.4714053356862-43.6422630649804i
2.07	25.125	8.24373	7.09245	-97.6479300313876+57.8134754758926i
2.16	22.5833	8.60215	4.14409	55.708282+35.9582509999999i
2.25	60.5	8.96057	9.20965	-115.541238099258+91.4523397991575i
2.34	15.375	9.319	3.28441	-31.3443101980283-42.1794224147934i
2.43	18.6667	9.67742	1.96948	-8.43293927062344-30.3623658498651i
2.52	0.458313	10.0358	10.1578	72.1534636386179+145.630773130493i
2.61	33.4167	10.3943	3.872	1.21211853869039+61.9401230177526i
2.7	16.2917	10.7527	4.86968	77.6219473168983+6.75061809111702i
2.79	19.2917	11.1111	2.84031	-42.9288933111717+14.9113949335015i
D02
Time	Data	FFT Freq	FFT Mag	FFT Complex			Max
0	155.75	0	364.188	5827.013918			19.5877
0.09	158.986	0.358423	9.15789	5.98879018364849+146.403752005917i
0.18	178.583	0.716846	17.3771	-277.049206145966-23.3732903021722i
0.27	190.5	1.07527	4.73733	-75.5600862971932-5.991278533343i
0.36	135.333	1.43369	1.27892	4.79759697428267+19.8923077901714i
0.45	191.986	1.79211	12.8001	204.325837619156+13.956600001879i
0.54	192.194	2.15054	18.8807	-289.600755391895-85.9694217327589i
0.63	231.208	2.50896	7.35892	-11.2652382103309-117.202528619422i
0.72	171.222	2.86738	3.88479	31.8055420000001+53.4027699999999i
0.81	210.75	3.22581	1.0991	-5.60710342635344+16.6677977324769i
0.9	126	3.58423	12.8854	78.3794592054774+190.685933768662i
0.99	172.528	3.94265	7.82854	13.9573950912437+124.476562255598i
1.08	190.042	4.30108	11.1165	-133.186450974283-117.885462209828i
1.17	185.986	4.6595	7.34351	91.6707309532881+73.4971544277996i
1.26	173.597	5.01792	4.11984	26.9371303323828-60.162262800751i
1.35	177.194	5.37634	9.3685	69.6007540865412-132.75745093476i
1.44	119.111	5.73477	19.5877	-313.402709999999
1.53	178.167	6.09319	9.3685	69.6007540865415+132.75745093476i
1.62	162.583	6.45161	4.11984	26.937130332383+60.1622628007507i
1.71	239.028	6.81004	7.34351	91.6707309532879-73.4971544277996i
1.8	190.111	7.16846	11.1165	-133.186450974282+117.885462209828i
1.89	150.958	7.52688	7.82854	13.9573950912434-124.476562255598i
1.98	190.292	7.8853	12.8854	78.3794592054774-190.685933768663i
2.07	207.389	8.24373	1.0991	-5.60710342635332-16.6677977324769i
2.16	218.972	8.60215	3.88479	31.805542-53.4027699999999i
2.25	248.014	8.96057	7.35892	-11.2652382103306+117.202528619423i
2.34	179.639	9.319	18.8807	-289.600755391895+85.9694217327593i
2.43	171.778	9.67742	12.8001	204.325837619156-13.9566000018794i
2.52	213.764	10.0358	1.27892	4.79759697428258-19.8923077901715i
2.61	183.556	10.3943	4.73733	-75.5600862971932+5.9912785333434i
2.7	159.611	10.7527	17.3771	-277.049206145965+23.3732903021726i
2.79	172.181	11.1111	9.15789	5.98879018364827-146.403752005917i
D03
Time	Data	FFT Freq	FFT Mag	FFT Complex			Max
0	20.875	0	102.539	1640.625			22.1513
0.09	29.25	0.358423	11.4754	173.321690945478-60.5903501361761i
0.18	106.5	0.716846	3.84572	48.1166157644063+38.3526692259462i
0.27	48.75	1.07527	16.2412	-151.939418479819+210.810850558294i
0.36	24.125	1.43369	4.72032	62.7101551083915+42.0890962699635i
0.45	66.5	1.79211	19.5119	-278.598114085482-140.875283926906i
0.54	78.25	2.15054	5.42004	73.9347032633477-45.3226222367021i
0.63	59.625	2.50896	12.1833	-78.2280109388638-178.546534269482i
0.72	54.625	2.86738	6.83626	91.125+60.5i
0.81	82.25	3.22581	22.1513	-205.25826341461+288.934634868734i
0.9	57	3.58423	8.11848	23.7636283603279+127.703396863512i
0.99	44.5	3.94265	19.427	-168.360062843799+261.288845986846i
1.08	2.375	4.30108	3.37307	40.7898448916086+35.3390962699635i
1.17	7.5	4.6595	19.2453	-298.584727372307+75.2636896087544i
1.26	63	5.01792	13.786	194.185052611918-104.62131167384i
1.35	6.5	5.37634	5.95126	-94.3530938105958-12.8204718612526i
1.44	158.625	5.73477	10.1328	162.125
1.53	29.875	6.09319	5.95126	-94.3530938105958+12.8204718612529i
1.62	9.375	6.45161	13.786	194.185052611918+104.62131167384i
1.71	41.25	6.81004	19.2453	-298.584727372308-75.2636896087536i
1.8	47.5	7.16846	3.37307	40.7898448916085-35.3390962699635i
1.89	47.625	7.52688	19.427	-168.3600628438-261.288845986846i
1.98	13.75	7.8853	8.11848	23.7636283603277-127.703396863512i
2.07	57.25	8.24373	22.1513	-205.258263414611-288.934634868734i
2.16	39.875	8.60215	6.83626	91.125-60.5i
2.25	18.5	8.96057	12.1833	-78.2280109388635+178.546534269482i
2.34	28	9.319	5.42004	73.9347032633477+45.3226222367021i
2.43	47.875	9.67742	19.5119	-278.598114085482+140.875283926906i
2.52	148.25	10.0358	4.72032	62.7101551083914-42.0890962699635i
2.61	57.875	10.3943	16.2412	-151.93941847982-210.810850558294i
2.7	49.25	10.7527	3.84572	48.1166157644063-38.3526692259461i
2.79	94.125	11.1111	11.4754	173.321690945479+60.5903501361749i
D05
Time	Data	FFT Freq	FFT Mag	FFT Complex			Max
0	122.75	0	219.656	3514.5			6.81884
0.09	108.875	0.358423	4.29007	-57.5424172577959+37.4227995467017i
0.18	103.75	0.716846	2.63338	40.0321633732144-13.1415709758684i
0.27	98.625	1.07527	6.74864	52.0800412405956+94.588391613784i
0.36	111.5	1.43369	5.86883	68.143028458098-64.6062318936944i
0.45	94.75	1.79211	2.2862	-31.1054931537984+19.248032014277i
0.54	85.25	2.15054	5.12472	-16.2764261381606+80.3637826718087i
0.63	113.625	2.50896	6.38237	-74.2905301032384-70.0640819622274i
0.72	119.625	2.86738	6.81884	108.75-8.75i
0.81	107.375	3.22581	3.90986	62.2532831223199-6.16478204139263i
0.9	126.75	3.58423	3.61485	-26.2669900909161-51.5288759621856i
0.99	111.125	3.94265	2.30764	-36.5773954479702-5.03479021045493i
1.08	109	4.30108	2.58701	4.85697154190195-41.1062318936944i
1.17	80.625	4.6595	5.93479	82.4850983550818+47.0421134217614i
1.26	109.375	5.01792	2.86686	35.5112528558622-29.0342296098626i
1.35	113	5.37634	5.75383	0.697413244805773+92.0586435002461i
1.44	123	5.73477	0.75	-12
1.53	127.25	6.09319	5.75383	0.697413244805539-92.058643500246i
1.62	101.875	6.45161	2.86686	35.5112528558623+29.0342296098625i
1.71	129.75	6.81004	5.93479	82.4850983550816-47.0421134217617i
1.8	126.375	7.16846	2.58701	4.85697154190201+41.1062318936944i
1.89	119	7.52688	2.30764	-36.5773954479701+5.03479021045502i
1.98	93.625	7.8853	3.61485	-26.266990090916+51.5288759621857i
2.07	99.625	8.24373	3.90986	62.25328312232+6.1647820413924i
2.16	117.875	8.60215	6.81884	108.75+8.75i
2.25	129.375	8.96057	6.38237	-74.2905301032381+70.0640819622276i
2.34	84.125	9.319	5.12472	-16.2764261381608-80.3637826718086i
2.43	106.625	9.67742	2.2862	-31.1054931537984-19.2480320142768i
2.52	99.875	10.0358	5.86883	68.1430284580981+64.6062318936944i
2.61	118.75	10.3943	6.74864	52.0800412405953-94.5883916137841i
2.7	116.5	10.7527	2.63338	40.0321633732144+13.1415709758683i
2.79	104.875	11.1111	4.29007	-57.5424172577959-37.4227995467016i
D06
Time	Data	FFT Freq	FFT Mag	FFT Complex			Max
0	132.5	0	308.031	4928.5			26.8524
0.09	172.25	0.358423	13.709	133.347757796294+174.156270126538i
0.18	151.75	0.716846	6.84835	-104.669679380132+32.4135250101268i
0.27	102.125	1.07527	8.43263	-24.6360109449525+132.653762632706i
0.36	184.25	1.43369	6.89973	-106.969931419242-27.288320728006i
0.45	155.125	1.79211	3.21946	-48.4792343256845+17.4123660461706i
0.54	179.25	2.15054	4.26497	21.2501743895273+64.8464767803673i
0.63	94.625	2.50896	3.36977	41.9416726783841-33.8802007493141i
0.72	170.25	2.86738	26.8524	-148.25-403.25i
0.81	154.125	3.22581	7.63352	120.853038972525+17.659054846053i
0.9	173	3.58423	13.7268	-167.669591771943-141.857734859774i
0.99	142.375	3.94265	7.6491	111.937804865834+49.4790584088413i
1.08	111.875	4.30108	4.78713	-48.2800685807582+59.4616792719939i
1.17	138.625	4.6595	12.8227	-196.163486401081-60.0986105098099i
1.26	169.375	5.01792	3.96359	-32.9109032374517+54.2093133699856i
1.35	104	5.37634	13.8703	42.1984573586826+217.876460216718i
1.44	109.875	5.73477	7.78125	124.5
1.53	175.875	6.09319	13.8703	42.1984573586818-217.876460216718i
1.62	177.875	6.45161	3.96359	-32.9109032374519-54.2093133699858i
1.71	111.125	6.81004	12.8227	-196.163486401081+60.0986105098106i
1.8	161	7.16846	4.78713	-48.2800685807583-59.461679271994i
1.89	215.125	7.52688	7.6491	111.937804865834-49.4790584088417i
1.98	127.125	7.8853	13.7268	-167.669591771943+141.857734859774i
2.07	156.875	8.24373	7.63352	120.853038972525-17.6590548460532i
2.16	143.125	8.60215	26.8524	-148.25+403.25i
2.25	183	8.96057	3.36977	41.9416726783843+33.8802007493141i
2.34	187.75	9.319	4.26497	21.2501743895272-64.8464767803675i
2.43	148.75	9.67742	3.21946	-48.4792343256847-17.4123660461703i
2.52	176.25	10.0358	6.89973	-106.969931419242+27.2883207280061i
2.61	208.5	10.3943	8.43263	-24.6360109449529-132.653762632706i
2.7	171.25	10.7527	6.84835	-104.669679380132-32.4135250101267i
2.79	139.5	11.1111	13.709	133.347757796293-174.156270126538i
D08
Time	Data	FFT Freq	FFT Mag	FFT Complex			Max
0	18.05	0	65.0672	1041.074982			19.6609
0.09	28.175	0.358423	8.09289	124.150234385527+36.7888437411104i
0.18	49.675	0.716846	3.40014	-45.2356727181928+30.2216101386873i
0.27	42.625	1.07527	5.9448	-86.5117292053482-39.5338978988473i
0.36	50.3	1.43369	5.83314	83.9695594550351+40.7386965460116i
0.45	0.125	1.79211	6.27364	-94.9889100504588+32.4484434240333i
0.54	44.65	2.15054	10.8907	-172.546552897409-24.308745066076i
0.63	64.775	2.50896	7.62969	-102.895846145899-65.6868916721912i
0.72	7.20001	2.86738	2.07205	-29.050018+15.974976i
0.81	51.45	3.22581	2.92091	18.1580330338782+43.0627532883343i
0.9	12.3	3.58423	4.74165	62.1418776734182-43.521164052784i
0.99	29.175	3.94265	9.83956	7.03720033777313-157.275544394312i
1.08	2.67499	4.30108	0.86768	-9.96955945503501-9.66138745398837i
1.17	43.1	4.6595	3.27522	-2.87393721704486+52.3245858615496i
1.26	12.15	5.01792	14.3802	116.840299942183+198.209143151979i
1.35	46.55	5.37634	6.95192	57.324858861572+95.3211522803787i
1.44	28.125	5.73477	19.6609	-314.575042
1.53	27.075	6.09319	6.95192	57.3248588615717-95.3211522803789i
1.62	22.3	6.45161	14.3802	116.840299942183-198.20914315198i
1.71	22.775	6.81004	3.27522	-2.87393721704485-52.3245858615498i
1.8	5.625	7.16846	0.86768	-9.96955945503504+9.66138745398848i
1.89	28.075	7.52688	9.83956	7.03720033777365+157.275544394312i
1.98	7.75	7.8853	4.74165	62.1418776734185+43.5211640527837i
2.07	59.85	8.24373	2.92091	18.1580330338783-43.0627532883343i
2.16	48.675	8.60215	2.07205	-29.050018-15.974976i
2.25	69.875	8.96057	7.62969	-102.895846145898+65.6868916721915i
2.34	1.20001	9.319	10.8907	-172.546552897408+24.3087450660764i
2.43	56.775	9.67742	6.27364	-94.9889100504588-32.448443424033i
2.52	6.45001	10.0358	5.83314	83.969559455035-40.7386965460117i
2.61	83.05	10.3943	5.9448	-86.5117292053483+39.5338978988476i
2.7	46.125	10.7527	3.40014	-45.2356727181929-30.2216101386872i
2.79	24.375	11.1111	8.09289	124.150234385527-36.7888437411107i
D09
Time	Data	FFT Freq	FFT Mag	FFT Complex			Max
0	147.625	0	334.508	5352.125			12.7745
0.09	172.625	0.358423	7.56828	-88.3680423260265+82.7916826821328i
0.18	139.25	0.716846	4.88417	-57.9263425041408-52.4543272117365i
0.27	172.875	1.07527	6.34608	-23.8265908193325+98.7020930114998i
0.36	190.625	1.43369	10.2128	-61.1281249202848-151.540706000083i
0.45	129.5	1.79211	3.40172	9.85670091031143-53.5275993460617i
0.54	170.625	2.15054	8.22432	-57.8165995250785+118.20724586726i
0.63	148.75	2.50896	4.87452	76.3789418614415-15.7814052729331i
0.72	183.875	2.86738	2.7752	-29+33.625i
0.81	163.5	3.22581	3.10398	48.1318541597398+12.2393395253724i
0.9	200.5	3.58423	9.01854	79.7659771692805-120.245180104147i
0.99	157.625	3.94265	6.83954	-96.1053669305777-52.3380406050442i
1.08	136.375	4.30108	7.75255	61.3781249202845-107.790706000083i
1.17	160.75	4.6595	5.85419	-77.8364314058327-52.105822930541i
1.26	183.375	5.01792	4.53509	-14.5230351400613+71.0932468168564i
1.35	136.75	5.37634	12.7745	-122.231065449723+163.81495279738i
1.44	181.875	5.73477	4.89844	78.375
1.53	152.625	6.09319	12.7745	-122.231065449723-163.81495279738i
1.62	190.75	6.45161	4.53509	-14.5230351400614-71.0932468168565i
1.71	206.25	6.81004	5.85419	-77.8364314058327+52.1058229305411i
1.8	190.375	7.16846	7.75255	61.3781249202848+107.790706000083i
1.89	167.75	7.52688	6.83954	-96.1053669305776+52.3380406050443i
1.98	165.125	7.8853	9.01854	79.7659771692808+120.245180104147i
2.07	162.25	8.24373	3.10398	48.1318541597396-12.2393395253725i
2.16	158.25	8.60215	2.7752	-29-33.625i
2.25	186.25	8.96057	4.87452	76.3789418614416+15.7814052729327i
2.34	166.5	9.319	8.22432	-57.8165995250787-118.20724586726i
2.43	198.375	9.67742	3.40172	9.85670091031163+53.5275993460617i
2.52	154.125	10.0358	10.2128	-61.1281249202845+151.540706000083i
2.61	168.625	10.3943	6.34608	-23.8265908193327-98.7020930114998i
2.7	156	10.7527	4.88417	-57.9263425041407+52.4543272117366i
2.79	152.375	11.1111	7.56828	-88.3680423260269-82.7916826821327i
D11
Time	Data	FFT Freq	FFT Mag	FFT Complex			Max
0	26.0833	0	111.565	1785.041656			12.8973
0.09	42.0417	0.358423	9.32502	-55.3408167949026-138.557254014636i
0.18	54.75	0.716846	12.8234	-133.873789685253-155.482019966503i
0.27	66.625	1.07527	7.31368	-107.638736957537-45.9054805095965i
0.36	97.7083	1.43369	4.60167	40.7100682519683+61.3479692089956i
0.45	73.875	1.79211	12.4916	-199.033737025091-18.2243413730121i
0.54	71.5417	2.15054	3.56533	36.452858378037+43.8788647087151i
0.63	66.375	2.50896	6.5619	65.9111206936322+81.7233555264535i
0.72	74	2.86738	8.1527	-121.124968+48.416688i
0.81	74.25	3.22581	6.02082	-82.1436355203185-50.323839047536i
0.9	69.25	3.58423	12.8973	-40.1349766291147-202.415604488878i
0.99	50.2917	3.94265	3.89111	62.2550651872802+0.579925297234631i
1.08	34.25	4.30108	6.16761	-9.37669225196829-98.2353427910044i
1.17	29.5417	4.6595	5.54459	59.0057205499167+66.2449260643036i
1.26	81.4167	5.01792	2.25169	12.2226599363307+33.890262835904i
1.35	57.875	5.37634	4.42307	-12.0149801329797+69.7416913150275i
1.44	59.7083	5.73477	1.11719	17.875032
1.53	80.9583	6.09319	4.42307	-12.0149801329799-69.7416913150275i
1.62	37.6667	6.45161	2.25169	12.2226599363308-33.8902628359043i
1.71	39.3333	6.81004	5.54459	59.0057205499166-66.2449260643039i
1.8	50.375	7.16846	6.16761	-9.37669225196815+98.2353427910044i
1.89	45.125	7.52688	3.89111	62.2550651872804-0.579925297235i
1.98	81.625	7.8853	12.8973	-40.1349766291142+202.415604488877i
2.07	88.625	8.24373	6.02082	-82.1436355203183+50.3238390475361i
2.16	43.125	8.60215	8.1527	-121.124968-48.416688i
2.25	26.9167	8.96057	6.5619	65.9111206936322-81.7233555264538i
2.34	54.0833	9.319	3.56533	36.4528583780371-43.8788647087152i
2.43	74.4167	9.67742	12.4916	-199.033737025091+18.2243413730125i
2.52	4.91666	10.0358	4.60167	40.7100682519682-61.3479692089956i
2.61	44.875	10.3943	7.31368	-107.638736957537+45.9054805095968i
2.7	60.9583	10.7527	12.8234	-133.873789685253+155.482019966504i
2.79	22.4583	11.1111	9.32502	-55.3408167949024+138.557254014636i
D12
Time	Data	FFT Freq	FFT Mag	FFT Complex			Max
0	37.4	0	118.838	1901.400024			16.574
0.09	32.95	0.358423	11.8192	-95.4347759225303-163.260396373281i
0.18	69.85	0.716846	6.52077	-44.9875628116944+94.134818753166i
0.27	32.3	1.07527	12.487	-104.905121120639+170.035352303462i
0.36	54.075	1.43369	6.90488	99.5734517832724-47.8593483671006i
0.45	23.625	1.79211	5.67347	-33.8925730282138+84.2110458562277i
0.54	120.625	2.15054	2.47125	-27.9413891431629+27.9766159378021i
0.63	87.6	2.50896	11.9037	-135.509847233844-133.834446251977i
0.72	31.475	2.86738	9.31044	-147.400024-21.5500480000001i
0.81	108.625	3.22581	10.58	-134.916940568308+102.241112805924i
0.9	101.725	3.58423	16.574	263.072818729119+33.3903282496567i
0.99	63.1	3.94265	11.5015	-118.325811954848-140.939119849619i
1.08	35.75	4.30108	2.23112	-29.4735357832725+20.1407116328996i
1.17	92.925	4.6595	8.65859	-138.49454927471-3.44661338603034i
1.26	20.6	5.01792	4.89027	56.9561092257387+53.6486270650211i
1.35	74.05	5.37634	15.158	242.479619103093+4.88350670097344i
1.44	102.275	5.73477	0.387497	-6.19995199999994
1.53	62.975	6.09319	15.158	242.479619103093-4.88350670097445i
1.62	52.7	6.45161	4.89027	56.9561092257386-53.648627065021i
1.71	89.875	6.81004	8.65859	-138.49454927471+3.44661338603045i
1.8	31.45	7.16846	2.23112	-29.4735357832726-20.1407116328995i
1.89	41.575	7.52688	11.5015	-118.325811954847+140.939119849619i
1.98	24.375	7.8853	16.574	263.072818729119-33.3903282496572i
2.07	49.425	8.24373	10.58	-134.916940568309-102.241112805923i
2.16	46.425	8.60215	9.31044	-147.400024+21.5500480000001i
2.25	67	8.96057	11.9037	-135.509847233844+133.834446251977i
2.34	66.475	9.319	2.47125	-27.9413891431628-27.9766159378019i
2.43	29.875	9.67742	5.67347	-33.892573028214-84.2110458562278i
2.52	61.25	10.0358	6.90488	99.5734517832724+47.8593483671004i
2.61	58	10.3943	12.487	-104.90512112064-170.035352303462i
2.7	91.15	10.7527	6.52077	-44.9875628116945-94.1348187531658i
2.79	39.9	11.1111	11.8192	-95.4347759225298+163.260396373281i
D15
Time	Data	FFT Freq	FFT Mag	FFT Complex			Max
0	96	0	221.391	3542.25			15.9401
0.09	85.375	0.358423	8.65458	77.5412388999863+114.726590607173i
0.18	106.125	0.716846	13.0146	-93.8787632666568-185.871812370316i
0.27	111.625	1.07527	5.27938	-60.7403214781714-58.7010610643188i
0.36	132.75	1.43369	11.2021	94.4943946299612+152.301591783245i
0.45	87	1.79211	15.5761	235.816947892198+80.6227486937191i
0.54	184.625	2.15054	8.79568	19.1752995480624+139.418421249776i
0.63	124.75	2.50896	3.84745	11.0086445216574+60.5668886250587i
0.72	85.625	2.86738	15.1614	-111.625+215.375i
0.81	98.875	3.22581	12.8944	54.1718536236372+199.071203254775i
0.9	75.625	3.58423	10.9535	-49.715884087878+168.056768898095i
0.99	82.625	3.94265	2.15821	29.6074601332975+17.7711850758164i
1.08	98.875	4.30108	15.9401	-230.244394629961-109.698408216755i
1.17	78.625	4.6595	12.1931	-135.310763897086+140.538518761607i
1.26	127.625	5.01792	8.31523	-127.580652193527-37.7334647219977i
1.35	127.625	5.37634	15.2051	140.904940304482+198.322048680718i
1.44	51.875	5.73477	11.0938	-177.5
1.53	127.5	6.09319	15.2051	140.904940304481-198.322048680718i
1.62	84.125	6.45161	8.31523	-127.580652193527+37.7334647219981i
1.71	149.5	6.81004	12.1931	-135.310763897086-140.538518761607i
1.8	95.5	7.16846	15.9401	-230.244394629961+109.698408216755i
1.89	140.5	7.52688	2.15821	29.6074601332973-17.7711850758163i
1.98	104.875	7.8853	10.9535	-49.7158840878786-168.056768898095i
2.07	135.125	8.24373	12.8944	54.1718536236365-199.071203254774i
2.16	125.25	8.60215	15.1614	-111.625-215.375i
2.25	149.25	8.96057	3.84745	11.0086445216571-60.5668886250587i
2.34	117.125	9.319	8.79568	19.175299548062-139.418421249776i
2.43	110.125	9.67742	15.5761	235.816947892198-80.6227486937199i
2.52	99.5	10.0358	11.2021	94.4943946299608-152.301591783245i
2.61	55.125	10.3943	5.27938	-60.7403214781714+58.7010610643189i
2.7	96.875	10.7527	13.0146	-93.8787632666563+185.871812370316i
2.79	196.25	11.1111	8.65458	77.541238899986-114.726590607173i
D17
Time	Data	FFT Freq	FFT Mag	FFT Complex			Max
0	39.25	0	127.375	2038			13.5332
0.09	62.375	0.358423	13.254	-195.682777689999-81.7273800764178i
0.18	49.875	0.716846	5.59568	-0.697185205242043-89.5281134111728i
0.27	70.125	1.07527	1.80725	9.88982372191704+27.1720933834324i
0.36	41.875	1.43369	3.93722	-0.544972118571522+62.9931954232749i
0.45	82.125	1.79211	7.08354	-111.290389213971+21.4395033325971i
0.54	89	2.15054	3.00596	-4.49001283724205-47.885316350088i
0.63	43.875	2.50896	5.80026	79.9157139262135-47.1816171112992i
0.72	56.5	2.86738	11.1003	-64.1250000000001-165.625i
0.81	89.625	3.22581	10.2255	-36.1038580383042+159.574567066984i
0.9	91	3.58423	2.55322	-2.38903664330205+40.7815757153863i
0.99	36.25	3.94265	4.40883	48.3743562895069+51.3420097041806i
1.08	77.875	4.30108	13.5332	-118.455027881429-181.256804576725i
1.17	63.75	4.6595	11.2217	179.529040891808+2.55199880611054i
1.26	90	5.01792	7.38485	-94.923765314214-70.3612213456984i
1.35	68.875	5.37634	5.67672	-30.6319098871713+85.5062031529596i
1.44	46.25	5.73477	6.17188	-98.75
1.53	132	6.09319	5.67672	-30.6319098871716-85.5062031529595i
1.62	50.5	6.45161	7.38485	-94.9237653142139+70.3612213456986i
1.71	65.625	6.81004	11.2217	179.529040891808-2.551998806111i
1.8	77.5	7.16846	13.5332	-118.455027881428+181.256804576725i
1.89	64.625	7.52688	4.40883	48.3743562895069-51.3420097041807i
1.98	88.125	7.8853	2.55322	-2.38903664330223-40.7815757153864i
2.07	66.625	8.24373	10.2255	-36.1038580383045-159.574567066984i
2.16	54.625	8.60215	11.1003	-64.1249999999999+165.625i
2.25	66.25	8.96057	5.80026	79.9157139262139+47.1816171112989i
2.34	6	9.319	3.00596	-4.490012837242+47.8853163500879i
2.43	53.75	9.67742	7.08354	-111.290389213971-21.4395033325968i
2.52	58.875	10.0358	3.93722	-0.544972118571643-62.993195423275i
2.61	56.25	10.3943	1.80725	9.8898237219172-27.1720933834324i
2.7	52.375	10.7527	5.59568	-0.697185205241794+89.5281134111728i
2.79	46.25	11.1111	13.254	-195.682777689998+81.7273800764183i
D18
Time	Data	FFT Freq	FFT Mag	FFT Complex			Max
0	3.47498	0	32.1375	514.199772			7.2019
0.09	20.825	0.358423	5.53818	-72.8541321822691-50.439774134755i
0.18	10.225	0.716846	2.0426	-18.8729165533909-26.6813787352347i
0.27	6.42499	1.07527	2.09674	5.32004927048046-33.1232710343822i
0.36	10.175	1.43369	5.44163	-46.8776128369209+73.3689259064907i
0.45	45.8	1.79211	2.64347	35.9827287713669-22.2295075068696i
0.54	10	2.15054	4.01009	58.9403274991371-25.3521543394451i
0.63	21.625	2.50896	1.56572	-20.7813938435324+13.9895980624869i
0.72	22.625	2.86738	4.85815	65.0499579999999-42.5500780000001i
0.81	9.79999	3.22581	4.02148	-44.2272492183979-46.7338195738156i
0.9	9.67499	3.58423	5.01222	-49.8439288897304+62.8243331984098i
0.99	12.1	3.94265	2.86928	-45.8871844726258+1.39759247029299i
1.08	45.275	4.30108	4.42957	5.3775528369209+70.6687339064904i
1.17	20.875	4.6595	2.54109	-40.5603600293699-2.80848865844166i
1.26	19.275	5.01792	7.2019	28.6764219439839-111.60510719738i
1.35	16.55	5.37634	3.72887	-59.5925542956526-2.87541337227949i
1.44	33.8	5.73477	0.168747	-2.69995199999994
1.53	1.45001	6.09319	3.72887	-59.5925542956525+2.87541337227955i
1.62	13.625	6.45161	7.2019	28.6764219439842+111.60510719738i
1.71	15.375	6.81004	2.54109	-40.5603600293699+2.80848865844169i
1.8	13.475	7.16846	4.42957	5.37755283692078-70.6687339064904i
1.89	41.775	7.52688	2.86928	-45.8871844726258-1.39759247029294i
1.98	14.4	7.8853	5.01222	-49.8439288897305-62.8243331984096i
2.07	16.05	8.24373	4.02148	-44.2272492183978+46.7338195738156i
2.16	9.92499	8.60215	4.85815	65.049958+42.5500780000001i
2.25	8.47498	8.96057	1.56572	-20.7813938435324-13.9895980624869i
2.34	13.475	9.319	4.01009	58.9403274991371+25.352154339445i
2.43	3.84998	9.67742	2.64347	35.9827287713669+22.2295075068694i
2.52	21.65	10.0358	5.44163	-46.877612836921-73.3689259064907i
2.61	1.5	10.3943	2.09674	5.32004927048061+33.1232710343821i
2.7	4.67499	10.7527	2.0426	-18.8729165533908+26.6813787352347i
2.79	15.975	11.1111	5.53818	-72.854132182269+50.4397741347552i
D19
Time	Data	FFT Freq	FFT Mag	FFT Complex			Max
0	46.425	0	38.9375	622.99994			10.8414
0.09	12.05	0.358423	2.25687	5.47848076811784+35.6919188554564i
0.18	11.925	0.716846	5.15133	-67.4534580418896-47.3635186157505i
0.27	14.35	1.07527	6.3445	83.0912699171764+58.3141648117065i
0.36	16.175	1.43369	0.320909	-4.21651320142692-2.9299332749676i
0.45	19.575	1.79211	5.29265	5.11145152520981-84.5279806061502i
0.54	20.375	2.15054	9.91107	113.423001631251+110.823755398327i
0.63	12.9	2.50896	3.42653	-54.7724435300691-2.38712348543459i
0.72	28.975	2.86738	8.75641	31.3499759999999-136.549988i
0.81	21.525	3.22581	7.31856	103.604597287295+54.5690842488808i
0.9	45.275	3.58423	2.00408	32.0345373872725+1.40423426935486i
0.99	11.15	3.94265	3.50942	31.9837263221664-46.1513405950954i
1.08	1.17499	4.30108	10.8414	130.416465201427+114.370114725032i
1.17	17.45	4.6595	3.91858	-60.6968347379765+15.7110826672404i
1.26	6.15002	5.01792	6.60056	-23.4042249766339-102.982991744723i
1.35	12.825	5.37634	7.04517	98.7998484480801+54.2680204342505i
1.44	19.85	5.73477	0.818745	13.0999159999999
1.53	14.425	6.09319	7.04517	98.79984844808-54.2680204342507i
1.62	3.09998	6.45161	6.60056	-23.4042249766337+102.982991744723i
1.71	19.975	6.81004	3.91858	-60.6968347379766-15.7110826672402i
1.8	18.45	7.16846	10.8414	130.416465201427-114.370114725032i
1.89	91.6	7.52688	3.50942	31.9837263221666+46.1513405950954i
1.98	7.09998	7.8853	2.00408	32.0345373872724-1.40423426935485i
2.07	1.52502	8.24373	7.31856	103.604597287295-54.5690842488811i
2.16	23.65	8.60215	8.75641	31.349976+136.549988i
2.25	18.875	8.96057	3.42653	-54.772443530069+2.38712348543485i
2.34	40.7	9.319	9.91107	113.423001631251-110.823755398327i
2.43	0.724976	9.67742	5.29265	5.11145152521002+84.5279806061502i
2.52	20	10.0358	0.320909	-4.21651320142689+2.92993327496769i
2.61	25.25	10.3943	6.3445	83.0912699171762-58.3141648117066i
2.7	8.72498	10.7527	5.15133	-67.4534580418894+47.3635186157507i
2.79	10.75	11.1111	2.25687	5.47848076811775-35.6919188554564i
E05
Time	Data	FFT Freq	FFT Mag	FFT Complex			Max
0	169.05	0	335.912	5374.599946			8.51374
0.09	165.275	0.358423	0.853576	-13.5686640456339-1.55265862846038i
0.18	163.275	0.716846	4.65226	-25.5559958497272+69.9115439219408i
0.27	144.575	1.07527	0.588588	1.40979787597418+9.31128047813172i
0.36	167.5	1.43369	1.15947	-17.2785151242574+6.75372053631295i
0.45	189.15	1.79211	3.06623	13.137295383903+47.2679882920083i
0.54	149.2	2.15054	2.27795	28.3663997902013+22.8854822266309i
0.63	171.4	2.50896	2.14411	-4.40186434552949-34.0222366876415i
0.72	165.625	2.86738	4.78417	53.7000119999998-54.5499579999998i
0.81	165.025	3.22581	3.37887	-52.3319029640503-13.5673046474659i
0.9	184.55	3.58423	5.27518	-65.8190685335574-52.8364539400695i
0.99	162.325	3.94265	3.09782	-35.6937238830267-34.389884041178i
1.08	188.7	4.30108	1.86284	0.328503124257384+29.8037085363129i
1.17	165.55	4.6595	8.51374	125.509033690737+52.946330590832i
1.26	166.4	5.01792	2.77064	11.5085445930831-42.8103922447598i
1.35	167.95	5.37634	0.933461	-12.8600197123737+7.59509985760192i
1.44	166.4	5.73477	1.38125	22.1000060000001
1.53	173.675	6.09319	0.933461	-12.8600197123738-7.59509985760187i
1.62	155.6	6.45161	2.77064	11.5085445930832+42.8103922447597i
1.71	164.25	6.81004	8.51374	125.509033690737-52.9463305908324i
1.8	174	7.16846	1.86284	0.328503124257342-29.8037085363129i
1.89	165.075	7.52688	3.09782	-35.6937238830265+34.3898840411781i
1.98	159.775	7.8853	5.27518	-65.8190685335572+52.8364539400697i
2.07	159.925	8.24373	3.37887	-52.3319029640502+13.5673046474661i
2.16	182.7	8.60215	4.78417	53.7000119999998+54.5499579999998i
2.25	169.15	8.96057	2.14411	-4.40186434552942+34.0222366876415i
2.34	163.5	9.319	2.27795	28.3663997902012-22.885482226631i
2.43	180.925	9.67742	3.06623	13.1372953839029-47.2679882920084i
2.52	162.05	10.0358	1.15947	-17.2785151242574-6.75372053631295i
2.61	172.5	10.3943	0.588588	1.40979787597412-9.31128047813169i
2.7	180.025	10.7527	4.65226	-25.5559958497273-69.9115439219408i
2.79	159.5	11.1111	0.853576	-13.5686640456338+1.5526586284604i
E06
Time	Data	FFT Freq	FFT Mag	FFT Complex			Max
0	143.194	0	282.382	4518.111145			8.06525
0.09	172.736	0.358423	2.62192	34.571207554096-23.7632209994566i
0.18	146.819	0.716846	2.10318	-30.6136378563901+13.9710254110886i
0.27	136.653	1.07527	8.06525	60.7577308866058-113.845688592363i
0.36	132.028	1.43369	5.82919	-79.5633604479995-48.6664638450052i
0.45	166.625	1.79211	7.48762	108.732366649075+50.2968708680259i
0.54	140.736	2.15054	6.70481	25.290387216544-104.25328284539i
0.63	132.264	2.50896	5.85543	-22.0117978207169-91.0643482301417i
0.72	132.167	2.86738	6.30836	91.472197-42.6667199999999i
0.81	133.597	3.22581	7.36101	-51.9887857067447-105.680571209034i
0.9	126.194	3.58423	7.82148	-19.7317334751255+123.578265974992i
0.99	159.542	3.94265	4.74121	-73.087112519607-20.320552936177i
1.08	183.444	4.30108	2.74281	4.89667244799961-43.6109258450052i
1.17	147.583	4.6595	1.82964	-0.304288943555562-29.2726116685049i
1.26	121.722	5.01792	3.37619	15.6661921149717-51.6974257685299i
1.35	131.917	5.37634	3.83334	-31.1136560991527-52.8556952502873i
1.44	140	5.73477	0.114578	-1.83325099999956
1.53	112.167	6.09319	3.83334	-31.1136560991526+52.8556952502873i
1.62	137.167	6.45161	3.37619	15.6661921149718+51.6974257685298i
1.71	154	6.81004	1.82964	-0.304288943555456+29.2726116685049i
1.8	134.319	7.16846	2.74281	4.89667244799973+43.6109258450051i
1.89	133.208	7.52688	4.74121	-73.087112519607+20.3205529361772i
1.98	145.611	7.8853	7.82148	-19.7317334751258-123.578265974992i
2.07	132.042	8.24373	7.36101	-51.9887857067444+105.680571209034i
2.16	153.375	8.60215	6.30836	91.4721970000001+42.6667199999999i
2.25	158.542	8.96057	5.85543	-22.0117978207168+91.0643482301418i
2.34	132.75	9.319	6.70481	25.2903872165442+104.25328284539i
2.43	135.375	9.67742	7.48762	108.732366649075-50.2968708680261i
2.52	156.278	10.0358	5.82919	-79.5633604479994+48.6664638450053i
2.61	126.861	10.3943	8.06525	60.7577308866061+113.845688592363i
2.7	132.333	10.7527	2.10318	-30.6136378563901-13.9710254110885i
2.79	126.861	11.1111	2.62192	34.5712075540961+23.7632209994566i
E10
Time	Data	FFT Freq	FFT Mag	FFT Complex			Max
0	56.4305	0	104.072	1665.152772			10.1492
0.09	53.2917	0.358423	5.35395	48.7633451419054-70.4295225004559i
0.18	54.4028	0.716846	4.05595	5.15056749148152+64.6904865301122i
0.27	55.4305	1.07527	7.21114	80.1179865281682+83.0256760786232i
0.36	47.3611	1.43369	4.35968	-69.1416734073679+9.22836068980978i
0.45	48.8611	1.79211	9.14864	-121.660252432055-81.3962610563937i
0.54	60.1111	2.15054	3.52372	55.1097545960886+11.8983507210941i
0.63	29.6667	2.50896	7.51543	68.9629556688514-98.5058965523525i
0.72	74.8472	2.86738	4.17713	-63.472137+20.9305710000002i
0.81	46.7361	3.22581	10.1492	158.939009537861+33.2834499758224i
0.9	83.4583	3.58423	5.2001	-80.3987689477131+21.4137857618865i
0.99	87.0417	3.94265	7.07001	-30.8426203085419+108.834330257034i
1.08	23.0139	4.30108	9.68037	121.836069407368-95.6328453101906i
1.17	30.9028	4.6595	1.88441	-28.6617332005258+9.35767073823161i
1.26	84.5139	5.01792	2.91157	-42.0283011398569+20.0947175709045i
1.35	44.2361	5.37634	7.52896	-25.7300189356627+117.6833953739i
1.44	37.6945	5.73477	0.828987	-13.2637939999998
1.53	43.7778	6.09319	7.52896	-25.730018935663-117.6833953739i
1.62	39.5417	6.45161	2.91157	-42.028301139857-20.0947175709044i
1.71	55.0139	6.81004	1.88441	-28.661733200526-9.35767073823143i
1.8	34.5972	7.16846	9.68037	121.836069407368+95.6328453101904i
1.89	67.8611	7.52688	7.07001	-30.8426203085423-108.834330257034i
1.98	62.0972	7.8853	5.2001	-80.3987689477132-21.4137857618863i
2.07	33.5	8.24373	10.1492	158.939009537861-33.2834499758229i
2.16	34.8195	8.60215	4.17713	-63.472137-20.9305710000002i
2.25	42.2778	8.96057	7.51543	68.9629556688518+98.5058965523523i
2.34	18.7361	9.319	3.52372	55.1097545960885-11.8983507210943i
2.43	66.5833	9.67742	9.14864	-121.660252432055+81.3962610563941i
2.52	72.4722	10.0358	4.35968	-69.1416734073678-9.22836068980956i
2.61	75.4305	10.3943	7.21114	80.117986528168-83.0256760786234i
2.7	41.8472	10.7527	4.05595	5.15056749148134-64.6904865301123i
2.79	58.5972	11.1111	5.35395	48.7633451419055+70.4295225004558i
E12
Time	Data	FFT Freq	FFT Mag	FFT Complex			Max
0	39.125	0	76.1719	1218.75			17.4798
0.09	55.625	0.358423	7.07625	-39.5488730183181+106.087992508546i
0.18	0.75	0.716846	6.1582	-39.7976862681635-90.1362682126872i
0.27	43.25	1.07527	1.1332	9.60392000950369-15.3786486081699i
0.36	50.125	1.43369	4.44707	59.6474160368535-38.7936011411286i
0.45	21	1.79211	6.19756	36.8263006241893+92.069153690859i
0.54	47.5	2.15054	3.13079	48.6888970474622+11.7757896229544i
0.63	39.875	2.50896	2.02237	27.3535195888495-17.2865195093759i
0.72	18.625	2.86738	3.57203	13.125-55.625i
0.81	28	3.22581	17.4798	254.231656611396+116.555398350254i
0.9	41.875	3.58423	4.06513	-61.0562762294498+22.4188180810526i
0.99	46.75	3.94265	5.42368	-23.3476248487149-83.579074265929i
1.08	13.25	4.30108	5.3206	-76.6474160368535-37.0436011411285i
1.17	27.5	4.6595	9.3769	-125.980611425175-81.474098716322i
1.26	36.75	5.01792	2.77675	-23.834934549849-37.4932397545892i
1.35	33.5	5.37634	1.56491	12.8617124582688+21.4826882168125i
1.44	20.125	5.73477	6.9375	-111
1.53	58.75	6.09319	1.56491	12.8617124582687-21.4826882168125i
1.62	68.125	6.45161	2.77675	-23.8349345498489+37.4932397545892i
1.71	30.5	6.81004	9.3769	-125.980611425174+81.4740987163225i
1.8	28.125	7.16846	5.3206	-76.6474160368535+37.0436011411286i
1.89	80.125	7.52688	5.42368	-23.3476248487149+83.5790742659292i
1.98	30	7.8853	4.06513	-61.0562762294499-22.4188180810525i
2.07	40.375	8.24373	17.4798	254.231656611396-116.555398350255i
2.16	59.625	8.60215	3.57203	13.125+55.625i
2.25	75.25	8.96057	2.02237	27.3535195888496+17.286519509376i
2.34	24.875	9.319	3.13079	48.6888970474622-11.7757896229546i
2.43	21.125	9.67742	6.19756	36.8263006241891-92.0691536908591i
2.52	54.5	10.0358	4.44707	59.6474160368535+38.7936011411285i
2.61	14	10.3943	1.1332	9.60392000950372+15.3786486081698i
2.7	20.5	10.7527	6.1582	-39.7976862681633+90.1362682126872i
2.79	49.25	11.1111	7.07625	-39.5488730183182-106.087992508546i
E14
Time	Data	FFT Freq	FFT Mag	FFT Complex			Max
0	6.60712	0	42.9721	687.553501			8.89644
0.09	23.3036	0.358423	1.10303	-14.0699665477989+10.6538243074732i
0.18	18.9107	0.716846	8.50792	86.0596723178651-105.47144819303i
0.27	65.6071	1.07527	7.61638	-78.5554729487902-93.1632333262089i
0.36	36.3571	1.43369	4.44019	-56.0502706172631-43.6518017667031i
0.45	38.0536	1.79211	8.89644	-101.358877995192+99.9395110630117i
0.54	12.5357	2.15054	3.60998	-56.1185383036571+13.6709383925437i
0.63	2.39288	2.50896	3.7509	-10.7736440277724+59.0394586681384i
0.72	1.69641	2.86738	2.77836	-33.875062-28.785737i
0.81	19.4286	3.22581	2.39708	7.3818051522044-37.6361940366249i
0.9	8.28571	3.58423	3.68429	-26.7820067415547+52.5134381095913i
0.99	6.33929	3.94265	6.00257	42.8713347775052-85.9415525480271i
1.08	40.875	4.30108	6.75896	12.9430926172629-107.366035766703i
1.17	0.660706	4.6595	3.86771	61.6683099174144+5.15483182320422i
1.26	31.6607	5.01792	5.27875	48.6265207273467-69.0576564759818i
1.35	19.4643	5.37634	6.77836	-105.59220032757+24.7485883631621i
1.44	31.4107	5.73477	1.8047	-28.8751489999999
1.53	35.9464	6.09319	6.77836	-105.59220032757-24.7485883631619i
1.62	44.4107	6.45161	5.27875	48.6265207273469+69.0576564759817i
1.71	23.5179	6.81004	3.86771	61.6683099174145-5.15483182320455i
1.8	5.66071	7.16846	6.75896	12.9430926172631+107.366035766703i
1.89	21.2143	7.52688	6.00257	42.8713347775054+85.9415525480269i
1.98	28.25	7.8853	3.68429	-26.7820067415548-52.5134381095912i
2.07	17.125	8.24373	2.39708	7.38180515220458+37.6361940366249i
2.16	23.375	8.60215	2.77836	-33.8750619999999+28.785737i
2.25	32.5714	8.96057	3.7509	-10.7736440277725-59.0394586681384i
2.34	3.26788	9.319	3.60998	-56.1185383036573-13.6709383925435i
2.43	25.7857	9.67742	8.89644	-101.358877995192-99.9395110630115i
2.52	1.75	10.0358	4.44019	-56.0502706172629+43.6518017667033i
2.61	22.3214	10.3943	7.61638	-78.5554729487899+93.1632333262091i
2.7	34.2857	10.7527	8.50792	86.0596723178653+105.471448193029i
2.79	4.48212	11.1111	1.10303	-14.069966547799-10.6538243074733i
E15
Time	Data	FFT Freq	FFT Mag	FFT Complex			Max
0	69.875	0	103.5	1656			10.0552
0.09	53.875	0.358423	10.0552	154.174025897551-45.9753600655913i
0.18	80.375	0.716846	2.92743	43.7416370910965-16.7494130381319i
0.27	55.625	1.07527	8.30486	129.445692742959+30.00539308804i
0.36	57.25	1.43369	6.34606	-62.1964059100768+80.2580672351959i
0.45	58.125	1.79211	7.63797	-58.5528866947484-107.267150421455i
0.54	37.25	2.15054	5.03316	62.0314492501102+51.3544711844101i
0.63	72.25	2.50896	4.034	-63.3974689860529-12.1119343789927i
0.72	33.875	2.86738	1.33248	-2.87499999999999+21.125i
0.81	67.625	3.22581	2.13891	-0.862517918651879+34.2116488438657i
0.9	40.125	3.58423	1.34663	-11.4765159086364-18.2352564147888i
0.99	76.5	3.94265	5.81536	-92.4201200643304+10.7725428806008i
1.08	23.125	4.30108	7.14223	113.696405910077-11.4919327648042i
1.17	52.5	4.6595	8.92767	-73.3481006751708+122.572737972885i
1.26	52.25	5.01792	8.13772	130.20342956743+0.160859362669118i
1.35	34.5	5.37634	6.94236	78.9613756984453-78.1241252599438i
1.44	60.625	5.73477	7.14062	-114.25
1.53	23	6.09319	6.94236	78.9613756984456+78.1241252599437i
1.62	11.125	6.45161	8.13772	130.20342956743-0.160859362669314i
1.71	58	6.81004	8.92767	-73.3481006751711-122.572737972885i
1.8	43.125	7.16846	7.14223	113.696405910077+11.4919327648041i
1.89	87.625	7.52688	5.81536	-92.4201200643305-10.7725428806005i
1.98	55.375	7.8853	1.34663	-11.4765159086364+18.2352564147889i
2.07	35	8.24373	2.13891	-0.862517918652038-34.2116488438658i
2.16	40.5	8.60215	1.33248	-2.87500000000001-21.125i
2.25	28.25	8.96057	4.034	-63.3974689860531+12.1119343789929i
2.34	38.875	9.319	5.03316	62.0314492501101-51.3544711844101i
2.43	55.375	9.67742	7.63797	-58.5528866947483+107.267150421456i
2.52	55.625	10.0358	6.34606	-62.1964059100769-80.2580672351958i
2.61	61	10.3943	8.30486	129.445692742959-30.0053930880403i
2.7	71.5	10.7527	2.92743	43.7416370910966+16.7494130381319i
2.79	65.875	11.1111	10.0552	154.174025897551+45.9753600655909i
E16
Time	Data	FFT Freq	FFT Mag	FFT Complex			Max
0	131.319	0	299.123	4785.972198			13.6474
0.09	193.847	0.358423	5.04781	-54.0389460968162-60.0230706708893i
0.18	153.361	0.716846	9.95431	124.939980546711+98.7754200103155i
0.27	130.389	1.07527	6.55961	23.3622872010325+102.320574779695i
0.36	113.139	1.43369	4.43691	-59.3568371798095-38.9412531138628i
0.45	149.681	1.79211	13.6474	63.8176404861189-208.825220458352i
0.54	141.139	2.15054	8.7591	119.077978181351-73.9000827669014i
0.63	159.167	2.50896	1.81086	9.29475653191713-27.4423682931291i
0.72	152.25	2.86738	11.0369	-160.222229-74.250031i
0.81	135.792	3.22581	9.12199	144.815656951685-18.1756775164899i
0.9	176.792	3.58423	10.9563	-140.685483807564+104.585394718595i
0.99	150.514	3.94265	8.96984	-124.698973653216-71.0452405215999i
1.08	151.847	4.30108	5.41051	-23.7265368201905+83.2532068861369i
1.17	153.778	4.6595	5.58415	-43.179952733349-78.2193125576516i
1.26	172.472	5.01792	5.68165	0.334273079501621-90.9058545041886i
1.35	170.306	5.37634	8.50965	-98.0389726873724+94.4794168316523i
1.44	141.153	5.73477	9.19618	-147.138824
1.53	139.583	6.09319	8.50965	-98.0389726873726-94.4794168316522i
1.62	183.861	6.45161	5.68165	0.334273079501699+90.9058545041887i
1.71	144.403	6.81004	5.58415	-43.179952733349+78.2193125576515i
1.8	121.125	7.16846	5.41051	-23.7265368201906-83.2532068861369i
1.89	199.583	7.52688	8.96984	-124.698973653215+71.0452405216003i
1.98	139.569	7.8853	10.9563	-140.685483807564-104.585394718594i
2.07	109.903	8.24373	9.12199	144.815656951684+18.1756775164894i
2.16	94.3055	8.60215	11.0369	-160.222229+74.250031i
2.25	151.847	8.96057	1.81086	9.29475653191724+27.4423682931291i
2.34	136.444	9.319	8.7591	119.077978181351+73.9000827669011i
2.43	171.236	9.67742	13.6474	63.8176404861195+208.825220458352i
2.52	174.458	10.0358	4.43691	-59.3568371798095+38.9412531138628i
2.61	146.292	10.3943	6.55961	23.3622872010323-102.320574779695i
2.7	136.181	10.7527	9.95431	124.939980546711-98.7754200103158i
2.79	160.236	11.1111	5.04781	-54.0389460968161+60.0230706708895i
E17
Time	Data	FFT Freq	FFT Mag	FFT Complex			Max
0	204.125	0	343.586	5497.375			16.7416
0.09	209.375	0.358423	9.19111	146.458902398116-13.2572093357565i
0.18	181.75	0.716846	8.19553	83.7352088599005+100.911364811239i
0.27	163.125	1.07527	11.3979	174.184360862905-54.0147078431266i
0.36	175.25	1.43369	1.45155	17.0149801308931+15.8076118445749i
0.45	130.5	1.79211	7.08485	110.176705840017+26.6650295531362i
0.54	184.5	2.15054	4.12146	3.97806721374634-65.823315627629i
0.63	179.625	2.50896	8.96953	-115.964264281071-84.5466932485009i
0.72	152.5	2.86738	4.49132	51.125+50.5i
0.81	156	3.22581	4.74867	-45.3241707413458-60.9794617705086i
0.9	164.875	3.58423	16.7416	226.39429915034-143.170032715605i
0.99	203.375	3.94265	4.59289	-11.4838498525706+72.583446589688i
1.08	177.25	4.30108	2.67581	-25.7649801308931-34.1923881554251i
1.17	196.125	4.6595	8.33221	-115.678732040516+66.2676702241046i
1.26	152.75	5.01792	6.78627	-96.6075752239865+49.5646477232634i
1.35	156.125	5.37634	7.7359	112.631047814465-51.3260168270851i
1.44	172.25	5.73477	0.304688	4.875
1.53	160.125	6.09319	7.7359	112.631047814466+51.3260168270848i
1.62	116.625	6.45161	6.78627	-96.6075752239867-49.5646477232631i
1.71	191.25	6.81004	8.33221	-115.678732040516-66.2676702241041i
1.8	179.375	7.16846	2.67581	-25.764980130893+34.1923881554251i
1.89	139.375	7.52688	4.59289	-11.4838498525709-72.5834465896879i
1.98	169.375	7.8853	16.7416	226.39429915034+143.170032715605i
2.07	178.875	8.24373	4.74867	-45.3241707413457+60.9794617705087i
2.16	169.5	8.60215	4.49132	51.125-50.5i
2.25	159.25	8.96057	8.96953	-115.964264281071+84.5466932485014i
2.34	199.25	9.319	4.12146	3.97806721374648+65.8233156276292i
2.43	137.125	9.67742	7.08485	110.176705840016-26.6650295531364i
2.52	170.875	10.0358	1.45155	17.014980130893-15.8076118445749i
2.61	197.125	10.3943	11.3979	174.184360862905+54.0147078431261i
2.7	180.875	10.7527	8.19553	83.7352088599002-100.911364811239i
2.79	188.875	11.1111	9.19111	146.458902398116+13.2572093357562i
E19
Time	Data	FFT Freq	FFT Mag	FFT Complex			Max
0	55.6429	0	77.6775	1242.839204			9.8517
0.09	53.3036	0.358423	4.02652	21.58767258836+60.6998711687523i
0.18	29.9107	0.716846	6.25406	-6.24463115856663+99.8699255445208i
0.27	25.8036	1.07527	3.86294	1.4100198606641-61.790892034844i
0.36	19.8036	1.43369	7.27976	116.387808205323-4.53511500910898i
0.45	41.9821	1.79211	3.39905	46.7093023454278-27.8557978894017i
0.54	27.9464	2.15054	4.90039	-28.3695631885309+73.0938235577997i
0.63	27.1786	2.50896	9.8517	59.6384946312174-145.909420770794i
0.72	39.1964	2.86738	8.0899	71.749972-107.732178i
0.81	38.4107	3.22581	8.08835	98.9410068709687+83.4179281674899i
0.9	60.3571	3.58423	4.75922	-12.5943960163263+75.0988005132707i
0.99	14.5357	3.94265	4.76551	-61.014462078247+45.727569026669i
1.08	34.9821	4.30108	3.92188	-58.4949242053228-22.7137030091088i
1.17	35.375	4.6595	5.83405	88.5294508873216-29.5939507550152i
1.26	62.8929	5.01792	3.93913	-32.6485856365758-53.9106175000081i
1.35	49.7679	5.37634	3.84627	-55.9443091057127+25.6405464707949i
1.44	30.6607	5.73477	2.4029	38.4463800000001
1.53	36.2857	6.09319	3.84627	-55.9443091057129-25.6405464707947i
1.62	25.6964	6.45161	3.93913	-32.6485856365757+53.9106175000082i
1.71	27.8214	6.81004	5.83405	88.5294508873216+29.5939507550151i
1.8	42.5357	7.16846	3.92188	-58.4949242053229+22.713703009109i
1.89	27.5893	7.52688	4.76551	-61.0144620782471-45.7275690266688i
1.98	31.8393	7.8853	4.75922	-12.5943960163265-75.0988005132707i
2.07	26.0714	8.24373	8.08835	98.9410068709685-83.4179281674902i
2.16	67.0714	8.60215	8.0899	71.7499720000001+107.732178i
2.25	85.2143	8.96057	9.8517	59.6384946312177+145.909420770794i
2.34	21.7143	9.319	4.90039	-28.3695631885312-73.0938235577997i
2.43	29.3571	9.67742	3.39905	46.709302345428+27.8557978894016i
2.52	66.3036	10.0358	7.27976	116.387808205323+4.53511500910881i
2.61	36.8036	10.3943	3.86294	1.41001986066428+61.7908920348442i
2.7	24.0893	10.7527	6.25406	-6.24463115856686-99.869925544521i
2.79	46.6964	11.1111	4.02652	21.5876725883599-60.6998711687522i
E20
Time	Data	FFT Freq	FFT Mag	FFT Complex			Max
0	64.5568	0	89.4808	1431.693207			15.1595
0.09	24.4205	0.358423	4.39331	-61.9501732364629-33.2156903429145i
0.18	5.80682	0.716846	15.1595	85.1658380619091-227.109160794829i
0.27	138.818	1.07527	2.02558	-21.0147245179283-24.6727062004731i
0.36	46.25	1.43369	3.75142	53.6229454361925-26.9685021767207i
0.45	25.7273	1.79211	4.8269	-32.5450403574602+70.0382590347505i
0.54	81.1818	2.15054	8.45383	-3.5666755881045+135.214276201882i
0.63	5.53412	2.50896	10.4731	-83.722332865253+145.155163217043i
0.72	72.7614	2.86738	14.3306	188.568176+130.443147i
0.81	28.8295	3.22581	12.5652	-130.428095486767+152.992754956814i
0.9	46.1477	3.58423	14.8383	235.658328469577+28.8108200293524i
0.99	9.80682	3.94265	9.26949	131.607777061641-68.3798815913491i
1.08	50.6023	4.30108	14.9202	200.331586563807-129.832210176721i
1.17	48.2386	4.6595	9.32794	25.0949177196224-147.122205066612i
1.26	11.4432	5.01792	13.5534	-216.848430943382+1.62385903264165i
1.35	40.0227	5.37634	9.00418	-143.951264317392+5.77219115681677i
1.44	104.17	5.73477	11.38	182.079497
1.53	53.5454	6.09319	9.00418	-143.951264317392-5.7721911568165i
1.62	37.2841	6.45161	13.5534	-216.848430943382-1.62385903264091i
1.71	58.375	6.81004	9.32794	25.0949177196228+147.122205066612i
1.8	88.3296	7.16846	14.9202	200.331586563808+129.832210176721i
1.89	26.9886	7.52688	9.26949	131.607777061642+68.3798815913488i
1.98	51.9318	7.8853	14.8383	235.658328469577-28.810820029353i
2.07	30.4545	8.24373	12.5652	-130.428095486767-152.992754956814i
2.16	70.8636	8.60215	14.3306	188.568176-130.443147i
2.25	18.5795	8.96057	10.4731	-83.7223328652534-145.155163217043i
2.34	39.625	9.319	8.45383	-3.56667558810486-135.214276201882i
2.43	35.4659	9.67742	4.8269	-32.5450403574604-70.0382590347505i
2.52	0.193176	10.0358	3.75142	53.6229454361927+26.9685021767209i
2.61	20.8523	10.3943	2.02558	-21.0147245179282+24.6727062004729i
2.7	35.7386	10.7527	15.1595	85.1658380619097+227.109160794829i
2.79	59.1477	11.1111	4.39331	-61.9501732364629+33.2156903429144i
E21
Time	Data	FFT Freq	FFT Mag	FFT Complex			Max
0	50.375	0	127.914	2046.625			13.3404
0.09	70	0.358423	3.374	-53.6213710645249+6.24735482557434i
0.18	64.125	0.716846	5.98607	89.4378209309253-34.2657133956781i
0.27	71.5	1.07527	13.3404	-79.1475777862507-198.229297337329i
0.36	94.875	1.43369	2.04058	-23.0341946543821+23.1386408793425i
0.45	60	1.79211	6.99184	8.26399718307731+111.563811617501i
0.54	61.75	2.15054	8.55233	83.1981089219259-108.639452817013i
0.63	72.75	2.50896	6.53257	21.671894153982+102.249634761694i
0.72	38.25	2.86738	11.122	-91.4999999999999+152.625i
0.81	6.625	3.22581	6.73028	106.293712503931-17.250635875968i
0.9	57.375	3.58423	5.63732	-65.7618174209107-61.7325985675205i
0.99	87.5	3.94265	8.10271	-129.055362014168+12.333258063002i
1.08	69.25	4.30108	4.74648	-68.4658053456179-32.8613591206575i
1.17	71.875	4.6595	3.31494	-52.3542569737917-8.49507842544126i
1.26	82.375	5.01792	5.3466	-49.3741124319406-69.8588591461857i
1.35	75.25	5.37634	4.99746	79.9489639977441-1.28814334570152i
1.44	62.625	5.73477	0.773438	12.375
1.53	90.75	6.09319	4.99746	79.9489639977443+1.28814334570129i
1.62	72	6.45161	5.3466	-49.3741124319405+69.8588591461857i
1.71	64.875	6.81004	3.31494	-52.3542569737915+8.49507842544141i
1.8	23.5	7.16846	4.74648	-68.4658053456178+32.8613591206575i
1.89	57.625	7.52688	8.10271	-129.055362014168-12.3332580630017i
1.98	84.375	7.8853	5.63732	-65.7618174209107+61.7325985675206i
2.07	78.125	8.24373	6.73028	106.293712503931+17.2506358759677i
2.16	60.375	8.60215	11.122	-91.5000000000001-152.625i
2.25	58.5	8.96057	6.53257	21.6718941539818-102.249634761694i
2.34	72.75	9.319	8.55233	83.198108921926+108.639452817013i
2.43	62.25	9.67742	6.99184	8.26399718307714-111.563811617501i
2.52	69.75	10.0358	2.04058	-23.0341946543822-23.1386408793425i
2.61	16.875	10.3943	13.3404	-79.1475777862501+198.229297337329i
2.7	65.75	10.7527	5.98607	89.4378209309253+34.265713395678i
2.79	72.625	11.1111	3.374	-53.6213710645248-6.24735482557408i
E22
Time	Data	FFT Freq	FFT Mag	FFT Complex			Max
0	153.875	0	321.897	5150.352176			7.9422
0.09	167.045	0.358423	5.51614	67.6298908300872-56.7072415790863i
0.18	178.989	0.716846	3.04512	-28.8029454972418+39.2964282078003i
0.27	163.284	1.07527	5.4826	-33.1223223352784-81.2279691288826i
0.36	148.795	1.43369	4.88305	68.3082526253753+37.922160131195i
0.45	172.614	1.79211	2.13246	-18.2347694766334+28.8378051958132i
0.54	173.17	2.15054	3.688	-16.1638865179115-56.7510407623912i
0.63	173.852	2.50896	2.4801	-19.9618990288707-34.2950295697878i
0.72	154.523	2.86738	7.9422	-127.056824-2.15911800000003i
0.81	154.17	3.22581	1.83924	-19.02732449376+22.449015111895i
0.9	171.523	3.58423	2.13319	-14.1558829499471-31.05701008704i
0.99	163.091	3.94265	0.998164	-15.5822506628957+3.50059057546252i
1.08	151.057	4.30108	2.83223	29.5780993746247+34.3313401311951i
1.17	168.989	4.6595	0.799615	11.8493978549755-4.8243089969419i
1.26	168.227	5.01792	1.27594	3.30447896510027-20.1458971168486i
1.35	161.886	5.37634	1.15865	11.0857493123755-14.8585461451119i
1.44	155.795	5.73477	1.60298	-25.6477040000004
1.53	159.182	6.09319	1.15865	11.0857493123756+14.8585461451119i
1.62	154.182	6.45161	1.27594	3.3044789651003+20.1458971168485i
1.71	142.42	6.81004	0.799615	11.8493978549756+4.82430899694186i
1.8	132.739	7.16846	2.83223	29.5780993746246-34.3313401311951i
1.89	149.011	7.52688	0.998164	-15.5822506628958-3.50059057546252i
1.98	160.045	7.8853	2.13319	-14.155882949947+31.05701008704i
2.07	172.216	8.24373	1.83924	-19.0273244937601-22.449015111895i
2.16	169.102	8.60215	7.9422	-127.056824+2.15911800000003i
2.25	161.216	8.96057	2.4801	-19.9618990288706+34.2950295697878i
[truncated: 3,950 more rows]

## Sheet: David's Results2
A03
Time	Data	FFT Freq	FFT Mag	FFT Complex			Max
0	45.6945	0	328.449	5255.180634			29.863
0.09	182.278	0.358423	11.8437	111.777426239229-153.022110882299i
0.18	219.847	0.716846	7.56859	-100.318481959925+67.8292141060192i
0.27	150.444	1.07527	20.7422	53.8797799659856+327.472423692417i
0.36	137.722	1.43369	2.69902	-40.7317543186633-14.3459244490285i
0.45	188.639	1.79211	21.5619	-299.622217629244-171.009801995132i
0.54	118.653	2.15054	18.8133	-295.979264049931+54.818464212338i
0.63	215.681	2.50896	10.0579	-69.0236191273264-145.372171305863i
0.72	181.903	2.86738	10.8191	-106.972229-136.097137i
0.81	248.75	3.22581	15.191	-163.34880086311+179.980656140825i
0.9	201.806	3.58423	15.8814	-221.622646737041+124.303027338887i
0.99	162	3.94265	29.863	-473.016715070614-67.4931122365845i
1.08	86.2917	4.30108	8.11818	-45.7404136813366+121.570701550971i
1.17	206.236	4.6595	2.4308	-16.1363968816571-35.3873098025926i
1.26	116.639	5.01792	9.27851	-5.07936325310257+148.369197232568i
1.35	164.556	5.37634	16.7877	-48.0651206332626-264.267874689167i
1.44	158.639	5.73477	22.0599	-352.958344
1.53	130.625	6.09319	16.7877	-48.0651206332616+264.267874689167i
1.62	166.597	6.45161	9.27851	-5.07936325310283-148.369197232568i
1.71	160.764	6.81004	2.4308	-16.1363968816571+35.3873098025922i
1.8	167.486	7.16846	8.11818	-45.7404136813368-121.570701550971i
1.89	167.486	7.52688	29.863	-473.016715070614+67.4931122365858i
1.98	160.944	7.8853	15.8814	-221.622646737041-124.303027338887i
2.07	111.264	8.24373	15.191	-163.34880086311-179.980656140825i
2.16	178.181	8.60215	10.8191	-106.972229+136.097137i
2.25	155.319	8.96057	10.0579	-69.0236191273263+145.372171305863i
2.34	85.25	9.319	18.8133	-295.979264049931-54.8184642123378i
2.43	173.944	9.67742	21.5619	-299.622217629244+171.009801995133i
2.52	216.153	10.0358	2.69902	-40.7317543186633+14.3459244490285i
2.61	190.75	10.3943	20.7422	53.8797799659843-327.472423692417i
2.7	209.306	10.7527	7.56859	-100.318481959925-67.8292141060195i
2.79	195.333	11.1111	11.8437	111.77742623923+153.022110882298i
A06
Time	Data	FFT Freq	FFT Mag	FFT Complex			Max
0	48.5	0	142.539	2280.625			27.3346
0.09	33.25	0.358423	23.0994	159.82849091883-333.243849183661i
0.18	80.625	0.716846	6.30408	-91.7793066773163+41.8372088396258i
0.27	129.75	1.07527	6.01639	-62.5310668066297-73.1865794479655i
0.36	77.75	1.43369	11.1952	92.7851640818291+153.218145750508i
0.45	100.125	1.79211	6.06749	-86.2817547011044-44.4966495893044i
0.54	103.125	2.15054	18.1125	-96.1409431867464+273.388689974224i
0.63	88.875	2.50896	9.6396	-11.6553036625891+153.792524506204i
0.72	64.625	2.86738	8.09258	27.6249999999999-126.5i
0.81	181.5	3.22581	27.3346	-129.446153280078+417.757643505788i
0.9	54.625	3.58423	8.45943	-18.9622403797426+134.015953786034i
0.99	44.25	3.94265	5.86689	87.8770298006979+33.0037914629855i
1.08	64.125	4.30108	10.2835	1.21483591817094-164.531854249492i
1.17	84.75	4.6595	15.9769	-82.2860336999112+242.024539722979i
1.26	127.125	5.01792	4.11462	61.8824902438057+22.4644726514359i
1.35	32.375	5.37634	15.171	-177.505208569215-165.568052065421i
1.44	86.25	5.73477	4.86719	-77.875
1.53	67.5	6.09319	15.171	-177.505208569214+165.568052065422i
1.62	7.375	6.45161	4.11462	61.8824902438058-22.4644726514359i
1.71	8.375	6.81004	15.9769	-82.286033699912-242.024539722979i
1.8	66.625	7.16846	10.2835	1.21483591817115+164.531854249492i
1.89	64.5	7.52688	5.86689	87.8770298006975-33.0037914629857i
1.98	49.25	7.8853	8.45943	-18.9622403797429-134.015953786034i
2.07	21.125	8.24373	27.3346	-129.446153280079-417.757643505788i
2.16	106.375	8.60215	8.09258	27.6250000000001+126.5i
2.25	62.375	8.96057	9.6396	-11.6553036625898-153.792524506204i
2.34	46.375	9.319	18.1125	-96.140943186747-273.388689974224i
2.43	66.625	9.67742	6.06749	-86.2817547011044+44.4966495893041i
2.52	50.25	10.0358	11.1952	92.7851640818288-153.218145750508i
2.61	58.875	10.3943	6.01639	-62.5310668066297+73.1865794479655i
2.7	68.375	10.7527	6.30408	-91.7793066773164-41.837208839626i
2.79	135	11.1111	23.0994	159.828490918831+333.24384918366i
A08
Time	Data	FFT Freq	FFT Mag	FFT Complex			Max
0	178.556	0	368.499	5895.986268			19.2695
0.09	180.167	0.358423	4.16192	-41.8817931769877+51.771113021909i
0.18	172.194	0.716846	10.373	108.988662403345+125.166249066894i
0.27	174.806	1.07527	11.4034	35.2601695023279-179.01447169769i
0.36	201.194	1.43369	15.5592	-51.0668626686148+243.653823473309i
0.45	171.403	1.79211	3.68105	-58.4971025883358-6.8493085153993i
0.54	169.292	2.15054	5.12226	81.398359747936+9.54618151051255i
0.63	185.764	2.50896	4.45437	-41.4947227535414+57.9447643296731i
0.72	152.528	2.86738	3.52108	-41.1944880000001-38.4305099999999i
0.81	143.028	3.22581	13.8473	210.864575985312+67.9964569907558i
0.9	178.222	3.58423	2.08545	23.9262234356095-23.2573493184241i
0.99	206.861	3.94265	19.2695	-266.475475535478+155.071796739007i
1.08	176.417	4.30108	13.9179	-22.0165713313854-221.596054526691i
1.17	210.333	4.6595	5.80324	24.5782816391937+89.5397929549755i
1.26	250.153	5.01792	4.37925	64.964466413109+26.2516342379574i
1.35	176.403	5.37634	9.70404	-18.7985170724905+154.122469081251i
1.44	198.111	5.73477	12.4575	-199.319336
1.53	203.25	6.09319	9.70404	-18.7985170724909-154.122469081251i
1.62	125.264	6.45161	4.37925	64.9644664131089-26.2516342379574i
1.71	179.292	6.81004	5.80324	24.5782816391934-89.5397929549754i
1.8	150.569	7.16846	13.9179	-22.016571331385+221.596054526691i
1.89	205.264	7.52688	19.2695	-266.475475535479-155.071796739006i
1.98	232.347	7.8853	2.08545	23.9262234356096+23.2573493184242i
2.07	176.278	8.24373	13.8473	210.864575985312-67.9964569907565i
2.16	154.319	8.60215	3.52108	-41.1944880000001+38.4305099999999i
2.25	236.042	8.96057	4.45437	-41.4947227535416-57.9447643296732i
2.34	130.389	9.319	5.12226	81.3983597479359-9.54618151051258i
2.43	192.583	9.67742	3.68105	-58.4971025883357+6.84930851539924i
2.52	191.875	10.0358	15.5592	-51.0668626686151-243.653823473309i
2.61	193.556	10.3943	11.4034	35.2601695023283+179.014471697689i
2.7	186.903	10.7527	10.373	108.988662403345-125.166249066894i
2.79	212.625	11.1111	4.16192	-41.8817931769878-51.7711130219089i
A09
Time	Data	FFT Freq	FFT Mag	FFT Complex			Max
0	217.375	0	434.195	6947.125			22.2014
0.09	303.875	0.358423	3.15617	37.5438074294038+33.7726244481436i
0.18	147.625	0.716846	7.25214	-112.17629722548+29.6721285390114i
0.27	199.5	1.07527	5.81033	-92.6670166444324-7.44173882374292i
0.36	197.625	1.43369	16.4039	186.26587296526-184.908793104386i
0.45	244.75	1.79211	16.7399	267.77413713117+5.8581430728819i
0.54	212.75	2.15054	17.8774	276.456197162737+73.4166687582663i
0.63	243	2.50896	5.74536	-46.3557150863726-79.3819712517612i
0.72	216.625	2.86738	12.5971	201.375+8.5i
0.81	208.5	3.22581	13.8619	-219.921629144961-28.7307724714063i
0.9	235.625	3.58423	11.044	36.6862448333131-172.854452894224i
0.99	215	3.94265	22.2014	-285.114255832232-211.879714902246i
1.08	208.25	4.30108	9.23875	108.48412703474-100.408793104386i
1.17	220	4.6595	11.3502	-100.608827991863-151.187479122016i
1.26	170.25	5.01792	9.78023	-10.9661447705705-156.098993113479i
1.35	191.125	5.37634	13.3068	-187.650499860713-100.584059094645i
1.44	295.75	5.73477	6.83594	-109.375
1.53	185.5	6.09319	13.3068	-187.650499860713+100.584059094645i
1.62	188.375	6.45161	9.78023	-10.9661447705702+156.098993113479i
1.71	238.25	6.81004	11.3502	-100.608827991862+151.187479122016i
1.8	225.625	7.16846	9.23875	108.48412703474+100.408793104386i
1.89	205.5	7.52688	22.2014	-285.114255832232+211.879714902247i
1.98	179.25	7.8853	11.044	36.6862448333135+172.854452894224i
2.07	198.5	8.24373	13.8619	-219.921629144961+28.7307724714068i
2.16	249	8.60215	12.5971	201.375-8.5i
2.25	246.25	8.96057	5.74536	-46.3557150863729+79.3819712517612i
2.34	253.875	9.319	17.8774	276.456197162737-73.4166687582667i
2.43	268.125	9.67742	16.7399	267.77413713117-5.8581430728829i
2.52	199.875	10.0358	16.4039	186.26587296526+184.908793104386i
2.61	145.5	10.3943	5.81033	-92.6670166444326+7.44173882374314i
2.7	221	10.7527	7.25214	-112.17629722548-29.672128539011i
2.79	214.875	11.1111	3.15617	37.5438074294038-33.772624448144i
A12
Time	Data	FFT Freq	FFT Mag	FFT Complex			Max
0	58.7639	0	92.1207	1473.930694			22.075
0.09	51.8195	0.358423	8.57287	-96.9666641468529+97.0151310775384i
0.18	12.6389	0.716846	10.3202	87.4518574747173-140.063761031953i
0.27	43.2917	1.07527	11.0637	-18.0071688334866+176.101623153632i
0.36	99.3055	1.43369	15.9029	-163.900318295369-194.626549333324i
0.45	14.8611	1.79211	6.58754	72.9857559224708+76.0418630708671i
0.54	20.0695	2.15054	7.02895	-105.497758649859+38.9638324254497i
0.63	64.4445	2.50896	8.77359	66.6116174935193-123.56672227633i
0.72	11	2.86738	16.8123	264.902679+46.7499389999998i
0.81	49.1945	3.22581	4.16366	50.3980361797619-43.5669710554815i
0.9	50.2639	3.58423	20.3995	290.062075270596-149.651718987524i
0.99	30.0139	3.94265	5.76473	-91.5225892300482+11.4469509645786i
1.08	56.5278	4.30108	11.9212	-125.127267704631-143.959861333324i
1.17	33.125	4.6595	22.075	82.8545373586096+343.343828680465i
1.26	19.2917	5.01792	16.3315	-245.127138095455-90.5126884449263i
1.35	35.7361	5.37634	11.507	173.424307256026-61.8147520684916i
1.44	28.7917	5.73477	4.91058	-78.5693040000002
1.53	109.167	6.09319	11.507	173.424307256026+61.8147520684914i
1.62	5.25	6.45161	16.3315	-245.127138095455+90.5126884449269i
1.71	175.861	6.81004	22.075	82.8545373586087-343.343828680465i
1.8	86.9167	7.16846	11.9212	-125.127267704631+143.959861333324i
1.89	9.56946	7.52688	5.76473	-91.5225892300482-11.4469509645783i
1.98	45.6528	7.8853	20.3995	290.062075270596+149.651718987523i
2.07	9.40277	8.24373	4.16366	50.3980361797622+43.5669710554813i
2.16	69.8333	8.60215	16.8123	264.902679-46.7499389999998i
2.25	25.1945	8.96057	8.77359	66.6116174935197+123.56672227633i
2.34	52.7083	9.319	7.02895	-105.497758649859-38.9638324254493i
2.43	23.2917	9.67742	6.58754	72.9857559224709-76.0418630708673i
2.52	70.1528	10.0358	15.9029	-163.900318295369+194.626549333324i
2.61	71.8195	10.3943	11.0637	-18.0071688334872-176.101623153632i
2.7	10.5139	10.7527	10.3202	87.4518574747177+140.063761031953i
2.79	29.4583	11.1111	8.57287	-96.966664146853-97.0151310775381i
A13
Time	Data	FFT Freq	FFT Mag	FFT Complex			Max
0	206	0	396.492	6343.875			19.728
0.09	238	0.358423	11.746	42.8768552919993+182.97974912757i
0.18	188.875	0.716846	14.3448	-222.732119970872-55.3940063809787i
0.27	153.25	1.07527	9.11718	88.5640570511319+115.913247613099i
0.36	164.25	1.43369	2.11458	15.0842622740244-30.2846410715657i
0.45	187	1.79211	19.728	238.550876559877-206.705654599852i
0.54	214.25	2.15054	15.8093	-39.0557412125272-249.915264421544i
0.63	213.75	2.50896	13.3752	213.897197874384+6.74841456064062i
0.72	212	2.86738	10.6518	143.625-91.75i
0.81	246.125	3.22581	12.1601	-193.458746279069-20.6802247062806i
0.9	152.25	3.58423	8.34343	88.137739674741+100.262711480439i
0.99	147.75	3.94265	7.07645	34.1484325675589-107.950864956012i
1.08	222.875	4.30108	4.04194	28.1657377259756+58.2153589284343i
1.17	209.5	4.6595	13.0078	-171.856728567019+117.392387980828i
1.26	173.125	5.01792	8.23044	126.150121508657+37.7839695210034i
1.35	133.125	5.37634	13.8772	-173.721944498861+138.275460584538i
1.44	196.125	5.73477	11.7891	-188.625
1.53	149.875	6.09319	13.8772	-173.721944498861-138.275460584538i
1.62	215.25	6.45161	8.23044	126.150121508657-37.7839695210038i
1.71	235.125	6.81004	13.0078	-171.85672856702-117.392387980827i
1.8	200.875	7.16846	4.04194	28.1657377259755-58.2153589284343i
1.89	233.25	7.52688	7.07645	34.1484325675589+107.950864956012i
1.98	193.5	7.8853	8.34343	88.1377396747411-100.262711480439i
2.07	248.875	8.24373	12.1601	-193.45874627907+20.6802247062812i
2.16	202	8.60215	10.6518	143.625+91.75i
2.25	198.25	8.96057	13.3752	213.897197874383-6.74841456064136i
2.34	199.25	9.319	15.8093	-39.0557412125263+249.915264421544i
2.43	254.875	9.67742	19.728	238.550876559877+206.705654599851i
2.52	206.5	10.0358	2.11458	15.0842622740245+30.2846410715657i
2.61	217	10.3943	9.11718	88.5640570511315-115.913247613099i
2.7	130.5	10.7527	14.3448	-222.732119970871+55.3940063809795i
2.79	200.5	11.1111	11.746	42.8768552919986-182.97974912757i
A14
Time	Data	FFT Freq	FFT Mag	FFT Complex			Max
0	152.625	0	355.727	5691.625			26.0515
0.09	165.75	0.358423	10.6951	-71.2685431102172-155.574308430936i
0.18	180.25	0.716846	6.7778	-103.967706675096+30.8378856941093i
0.27	217.5	1.07527	23.7193	35.1590966637279-377.877420469261i
0.36	195.25	1.43369	26.0515	-409.659577619781+76.9529489816703i
0.45	224	1.79211	4.47516	70.5986917954695+11.9482529137813i
0.54	187.625	2.15054	10.9989	159.463531819401-74.4374588276256i
0.63	164.75	2.50896	4.03421	-64.5419990774839-0.83435237045402i
0.72	158.25	2.86738	5.67947	-20.625+88.5i
0.81	103.125	3.22581	8.6129	110.322721496556-82.5802297563143i
0.9	195.875	3.58423	7.61603	82.9974526715724+89.2211810906011i
0.99	244.125	3.94265	9.41872	-87.025923007156+123.031808149711i
1.08	217.625	4.30108	10.422	54.9095776197809+157.45294898167i
1.17	254.5	4.6595	9.73066	6.89198020845911-155.537985216865i
1.26	156.875	5.01792	13.0891	-202.993277815877-51.503474387664i
1.35	215.25	5.37634	9.19403	145.863975030643-19.0643058003314i
1.44	134.375	5.73477	13.7422	-219.875
1.53	145.25	6.09319	9.19403	145.863975030644+19.0643058003308i
1.62	133	6.45161	13.0891	-202.993277815877+51.5034743876644i
1.71	182.375	6.81004	9.73066	6.89198020845978+155.537985216866i
1.8	157.75	7.16846	10.422	54.9095776197808-157.45294898167i
1.89	203.375	7.52688	9.41872	-87.0259230071564-123.031808149711i
1.98	202.625	7.8853	7.61603	82.997452671572-89.2211810906013i
2.07	179.625	8.24373	8.6129	110.322721496556+82.580229756314i
2.16	144.875	8.60215	5.67947	-20.6250000000001-88.5i
2.25	179.125	8.96057	4.03421	-64.5419990774837+0.834352370454191i
2.34	200.125	9.319	10.9989	159.463531819402+74.4374588276251i
2.43	157.75	9.67742	4.47516	70.5986917954695-11.9482529137815i
2.52	196.875	10.0358	26.0515	-409.659577619781-76.95294898167i
2.61	158.5	10.3943	23.7193	35.1590966637292+377.877420469261i
2.7	121.875	10.7527	6.7778	-103.967706675096-30.8378856941091i
2.79	160.75	11.1111	10.6951	-71.2685431102166+155.574308430937i
A20
Time	Data	FFT Freq	FFT Mag	FFT Complex			Max
0	63	0	269.102	4305.625			34.2839
0.09	191.875	0.358423	23.0769	114.116126678577+351.153915148998i
0.18	71.5	0.716846	29.0058	-318.307648150397-337.731734271539i
0.27	64.75	1.07527	17.8491	-284.682625174721+22.6840354905799i
0.36	199	1.43369	34.2839	316.936304642311+447.716111717937i
0.45	197.5	1.79211	20.4402	-296.883927934789+137.174657588067i
0.54	135.875	2.15054	5.00751	-76.3163209604982-24.393590736769i
0.63	177.375	2.50896	7.40846	-73.4437218601901-93.0411709143202i
0.72	139.875	2.86738	22.2226	113.75-336.875i
0.81	150.25	3.22581	32.9897	-203.811057573611-486.899865647305i
0.9	71.875	3.58423	5.92617	-47.0143251088709-82.3422921845483i
0.99	12.125	3.94265	28.6841	-121.352573181441-442.611138644113i
1.08	107.375	4.30108	15.9375	-254.93630464231+5.71611171793722i
1.17	94.75	4.6595	14.7446	225.061695190569+70.7262331072567i
1.26	17.125	5.01792	19.4078	-306.361705780235-50.6804357193183i
1.35	235.625	5.37634	15.6221	233.996083855605-87.8767857351295i
1.44	113.875	5.73477	20.6953	-331.125
1.53	178.625	6.09319	15.6221	233.996083855605+87.8767857351281i
1.62	83.375	6.45161	19.4078	-306.361705780235+50.6804357193185i
1.71	134.875	6.81004	14.7446	225.06169519057-70.7262331072582i
1.8	99	7.16846	15.9375	-254.93630464231-5.71611171793651i
1.89	160.875	7.52688	28.6841	-121.352573181439+442.611138644112i
1.98	218.125	7.8853	5.92617	-47.0143251088709+82.3422921845479i
2.07	194.625	8.24373	32.9897	-203.811057573609+486.899865647305i
2.16	224	8.60215	22.2226	113.75+336.875i
2.25	164	8.96057	7.40846	-73.4437218601896+93.0411709143207i
2.34	131.125	9.319	5.00751	-76.3163209604979+24.3935907367688i
2.43	102.375	9.67742	20.4402	-296.883927934789-137.174657588066i
2.52	104.375	10.0358	34.2839	316.93630464231-447.716111717937i
2.61	189.75	10.3943	17.8491	-284.682625174721-22.6840354905789i
2.7	207.75	10.7527	29.0058	-318.307648150396+337.731734271539i
2.79	69	11.1111	23.0769	114.116126678576-351.153915148998i
A24
Time	Data	FFT Freq	FFT Mag	FFT Complex			Max
0	252.375	0	537.75	8604			37.9375
0.09	273	0.358423	31.2095	-77.390851435134-493.317735845329i
0.18	291.5	0.716846	22.6115	361.767500771507+3.48748200362127i
0.27	367.75	1.07527	17.0899	39.2801512639644-270.602936592569i
0.36	270	1.43369	14.2934	-191.644597488888+124.79252339471i
0.45	336.25	1.79211	24.3706	-376.213681325946+102.511739274328i
0.54	256.875	2.15054	8.93986	142.85033110606-7.32127429016509i
0.63	256.625	2.50896	8.42759	-115.414458629378-69.725978771644i
0.72	212.375	2.86738	1.46908	-20.5+11.5i
0.81	248.625	3.22581	9.13237	-45.2191245416919+138.944788586777i
0.9	336.625	3.58423	12.8862	156.337223053427+134.418318069749i
0.99	299.375	3.94265	16.4317	-253.908872617435-68.1968003908955i
1.08	297.5	4.30108	14.6183	230.144597488888-41.7074766052906i
1.17	331.125	4.6595	13.5746	212.955840699832-42.6938541552703i
1.26	265.375	5.01792	9.41098	9.54494506900724-150.272925636464i
1.35	323.125	5.37634	10.5773	-33.0890034142127+165.970653615613i
1.44	333.5	5.73477	37.9375	-607
1.53	289	6.09319	10.5773	-33.0890034142129-165.970653615613i
1.62	195.375	6.45161	9.41098	9.54494506900753+150.272925636464i
1.71	280.75	6.81004	13.5746	212.955840699833+42.6938541552694i
1.8	185.5	7.16846	14.6183	230.144597488888+41.7074766052902i
1.89	287.25	7.52688	16.4317	-253.908872617435+68.1968003908959i
1.98	258.875	7.8853	12.8862	156.337223053426-134.418318069749i
2.07	242.875	8.24373	9.13237	-45.2191245416922-138.944788586777i
2.16	205.875	8.60215	1.46908	-20.5-11.5i
2.25	248.625	8.96057	8.42759	-115.414458629377+69.7259787716441i
2.34	139.625	9.319	8.93986	142.850331106059+7.32127429016513i
2.43	266.25	9.67742	24.3706	-376.213681325947-102.511739274327i
2.52	231.875	10.0358	14.2934	-191.644597488888-124.792523394709i
2.61	283.125	10.3943	17.0899	39.2801512639652+270.602936592568i
2.7	265.25	10.7527	22.6115	361.767500771507-3.48748200362184i
2.79	271.75	11.1111	31.2095	-77.3908514351326+493.317735845329i
B03
Time	Data	FFT Freq	FFT Mag	FFT Complex			Max
0	220	0	451.539	7224.625			13.876
0.09	218.75	0.358423	10.3701	-151.185850273914+68.3585620291834i
0.18	237.125	0.716846	7.06844	10.7463213923147+112.583339746581i
0.27	182.875	1.07527	5.38668	-76.7124678413474-39.2858395849992i
0.36	181.25	1.43369	9.12982	127.20521279348+71.8147545195112i
0.45	213.875	1.79211	5.40387	59.8814713932695-62.3687560769847i
0.54	268	2.15054	5.49805	-61.8776101060064-62.5274190926546i
0.63	184	2.50896	13.876	125.806062344042-182.932312104493i
0.72	243.875	2.86738	6.53002	-65.375-81.5i
0.81	207.375	3.22581	12.7714	-154.587832972321+133.635088788995i
0.9	258.875	3.58423	7.69713	123.151996723646+0.704813954378775i
0.99	185.25	3.94265	7.76706	23.3169295300789+122.06596075113i
1.08	204.875	4.30108	12.2931	51.5447872065199+189.814754519511i
1.17	278.125	4.6595	10.7398	-98.2666329919949-140.965913170145i
1.26	248.625	5.01792	7.65109	-113.520708009954+45.8155727936153i
1.35	239.625	5.37634	8.18108	4.7483208121881+130.811172509409i
1.44	253.375	5.73477	12.8516	205.625
1.53	218.75	6.09319	8.18108	4.7483208121875-130.811172509409i
1.62	235.375	6.45161	7.65109	-113.520708009954-45.815572793615i
1.71	221.875	6.81004	10.7398	-98.2666329919944+140.965913170146i
1.8	236.375	7.16846	12.2931	51.5447872065196-189.814754519511i
1.89	202.875	7.52688	7.76706	23.3169295300785-122.06596075113i
1.98	204	7.8853	7.69713	123.151996723646-0.704813954379112i
2.07	268.375	8.24373	12.7714	-154.587832972322-133.635088788994i
2.16	239.875	8.60215	6.53002	-65.375+81.5i
2.25	220	8.96057	13.876	125.806062344042+182.932312104492i
2.34	243.25	9.319	5.49805	-61.8776101060063+62.5274190926548i
2.43	207.375	9.67742	5.40387	59.8814713932697+62.3687560769845i
2.52	245.25	10.0358	9.12982	127.20521279348-71.8147545195114i
2.61	235.75	10.3943	5.38668	-76.712467841347+39.2858395849994i
2.7	195	10.7527	7.06844	10.7463213923144-112.583339746582i
2.79	224.625	11.1111	10.3701	-151.185850273915-68.3585620291829i
B04
Time	Data	FFT Freq	FFT Mag	FFT Complex			Max
0	252.875	0	332.195	5315.125			22.7256
0.09	207.25	0.358423	8.17249	130.681328135628-4.53103354021457i
0.18	183.125	0.716846	17.9778	120.167383684694+261.341489075368i
0.27	129.125	1.07527	11.0237	124.504487403335-124.932757162219i
0.36	156.5	1.43369	14.9684	144.078656903985-191.308581272022i
0.45	162.75	1.79211	4.31293	32.6206541358431-60.8099136576769i
0.54	133.125	2.15054	9.91252	156.684250226932+24.5790153392496i
0.63	114.375	2.50896	16.8913	262.263289984932-65.2601224658672i
0.72	157.75	2.86738	10.3358	-104.25-128.375i
0.81	185.125	3.22581	9.97406	75.0179289656791-140.85335296319i
0.9	208.125	3.58423	1.11664	6.794411482633-16.5237984031359i
0.99	172.5	3.94265	7.18982	109.327703676273+35.7908222851827i
1.08	159	4.30108	11.4166	-167.578656903985+72.6914187279785i
1.17	178.375	4.6595	22.7256	207.817447054456-298.369340794026i
1.26	168.125	5.01792	14.3252	186.853954605741+132.738675332982i
1.35	206.375	5.37634	9.49693	101.767160643853+112.838416387796i
1.44	122.375	5.73477	0.210938	3.375
1.53	158.5	6.09319	9.49693	101.767160643853-112.838416387796i
1.62	193	6.45161	14.3252	186.853954605741-132.738675332982i
1.71	104.125	6.81004	22.7256	207.817447054457+298.369340794025i
1.8	154.875	7.16846	11.4166	-167.578656903986-72.6914187279783i
1.89	122.625	7.52688	7.18982	109.327703676273-35.7908222851829i
1.98	151.625	7.8853	1.11664	6.79441148263309+16.5237984031362i
2.07	199.375	8.24373	9.97406	75.0179289656796+140.85335296319i
2.16	99.875	8.60215	10.3358	-104.25+128.375i
2.25	221.25	8.96057	16.8913	262.263289984932+65.2601224658668i
2.34	172.625	9.319	9.91252	156.684250226932-24.5790153392497i
2.43	192	9.67742	4.31293	32.6206541358433+60.8099136576774i
2.52	174.25	10.0358	14.9684	144.078656903986+191.308581272021i
2.61	156.25	10.3943	11.0237	124.504487403336+124.932757162219i
2.7	172	10.7527	17.9778	120.167383684693-261.341489075368i
2.79	145.875	11.1111	8.17249	130.681328135628+4.53103354021487i
B08
Time	Data	FFT Freq	FFT Mag	FFT Complex			Max
0	81.625	0	161.398	2582.375			30.814
0.09	182.625	0.358423	15.5225	226.879052602387+101.038731892178i
0.18	118.375	0.716846	30.814	250.352792203969-424.730874605706i
0.27	121.5	1.07527	8.58038	-108.629627681423+83.946855610541i
0.36	76.125	1.43369	19.294	-132.908085182071-278.628278106444i
0.45	107.625	1.79211	14.1906	227.033954166319-2.69218723087083i
0.54	107.25	2.15054	25.9976	43.7120325231131-413.65853580976i
0.63	83.75	2.50896	6.00802	-33.5161544339921+90.0962369183991i
0.72	74.75	2.86738	7.95954	-83.2500000000001-96.375i
0.81	10.625	3.22581	13.0778	63.6944507101187-199.315527747218i
0.9	21.75	3.58423	11.3903	40.2827636568439+177.737630709918i
0.99	45.375	3.94265	9.77997	-154.33382119204-25.8247463296848i
1.08	93.875	4.30108	5.56954	75.1580851820706-47.8782781064444i
1.17	47.875	4.6595	10.5789	-168.771821791951+12.8724313665645i
1.26	25.375	5.01792	17.8239	-160.347588383927-235.834708086028i
1.35	13.25	5.37634	6.33104	-93.3560323794176-39.3148979186001i
1.44	86.75	5.73477	2.85156	45.625
1.53	104.875	6.09319	6.33104	-93.3560323794174+39.3148979186004i
1.62	154.625	6.45161	17.8239	-160.347588383927+235.834708086029i
1.71	156.5	6.81004	10.5789	-168.771821791951-12.8724313665642i
1.8	34.625	7.16846	5.56954	75.1580851820709+47.878278106444i
1.89	98.25	7.52688	9.77997	-154.33382119204+25.8247463296853i
1.98	107	7.8853	11.3903	40.2827636568433-177.737630709918i
2.07	26.75	8.24373	13.0778	63.6944507101189+199.315527747217i
2.16	50.125	8.60215	7.95954	-83.2499999999999+96.375i
2.25	64	8.96057	6.00802	-33.5161544339926-90.0962369183989i
2.34	112.25	9.319	25.9976	43.7120325231138+413.658535809759i
2.43	64.125	9.67742	14.1906	227.033954166319+2.6921872308701i
2.52	117.5	10.0358	19.294	-132.90808518207+278.628278106444i
2.61	66.5	10.3943	8.58038	-108.629627681423-83.9468556105408i
2.7	52	10.7527	30.814	250.35279220397+424.730874605706i
2.79	74.75	11.1111	15.5225	226.879052602387-101.038731892178i
B12
Time	Data	FFT Freq	FFT Mag	FFT Complex			Max
0	56.75	0	194.758	3116.125			33.7578
0.09	54.375	0.358423	26.5933	-279.637101947123-320.697637074512i
0.18	109.875	0.716846	21.7224	-347.544603285203-3.17934553295265i
0.27	75.75	1.07527	3.99149	-3.41954822330199+63.7721598513768i
0.36	78.5	1.43369	3.13283	41.1972221513642-28.554085374294i
0.45	48.875	1.79211	3.91875	49.1707286323396+38.9040451085068i
0.54	208	2.15054	9.65254	13.9351318085228-153.81059973779i
0.63	154.375	2.50896	18.1678	-189.921644927614-220.062142921304i
0.72	101	2.86738	17.0176	-146.125+229.75i
0.81	127.5	3.22581	3.16744	-29.7639500977768+41.018028429763i
0.9	159.375	3.58423	16.0715	148.985854604683+209.585260409569i
0.99	123.75	3.94265	10.7454	-43.597160492032-166.307379224955i
1.08	173.75	4.30108	10.9334	-67.6972221513643-161.304085374294i
1.17	44	4.6595	8.47628	-67.0080065834876+117.910284295151i
1.26	120.5	5.01792	8.95236	143.123616871997+5.7165146144054i
1.35	80.625	5.37634	11.5602	-141.823316361005+118.732083053792i
1.44	145	5.73477	33.7578	540.125
1.53	34.625	6.09319	11.5602	-141.823316361006-118.732083053792i
1.62	120.75	6.45161	8.95236	143.123616871997-5.71651461440578i
1.71	115.625	6.81004	8.47628	-67.0080065834881-117.910284295151i
1.8	90.75	7.16846	10.9334	-67.6972221513641+161.304085374294i
1.89	67.25	7.52688	10.7454	-43.5971604920315+166.307379224955i
1.98	120.75	7.8853	16.0715	148.985854604682-209.585260409569i
2.07	84.75	8.24373	3.16744	-29.7639500977768-41.0180284297634i
2.16	111.125	8.60215	17.0176	-146.125-229.75i
2.25	100.875	8.96057	18.1678	-189.921644927613+220.062142921304i
2.34	70.375	9.319	9.65254	13.9351318085235+153.81059973779i
2.43	78.625	9.67742	3.91875	49.1707286323397-38.9040451085072i
2.52	84.125	10.0358	3.13283	41.1972221513642+28.554085374294i
2.61	51.625	10.3943	3.99149	-3.41954822330215-63.7721598513768i
2.7	77.5	10.7527	21.7224	-347.544603285203+3.1793455329536i
2.79	45.375	11.1111	26.5933	-279.637101947121+320.697637074512i
B18
Time	Data	FFT Freq	FFT Mag	FFT Complex			Max
0	118.279	0	300.401	4806.41339			11.3697
0.09	151.827	0.358423	11.3697	-181.40314139368-13.6502871183876i
0.18	146.115	0.716846	5.68486	55.8192768523665-71.815978792139i
0.27	162.269	1.07527	6.27225	-98.6531999994023-18.4084958120077i
0.36	141.058	1.43369	0.958986	-6.49267004127177+13.9024031246295i
0.45	157.894	1.79211	6.86585	-74.3858962681808-80.8365854202074i
0.54	128.529	2.15054	8.11065	8.00070483740621-129.523501059703i
0.63	157.673	2.50896	8.1161	-76.6134701978378+104.849240916825i
0.72	180.731	2.86738	7.78453	121.057678+29.2979719999998i
0.81	129.096	3.22581	5.86923	-33.9215928217119-87.5670593070675i
0.9	120.413	3.58423	2.69063	-38.6329370337182+18.9948666614968i
0.99	150.077	3.94265	6.58593	-20.9182839953347+103.277808593353i
1.08	174.356	4.30108	1.18513	-14.2572059587283-12.5016528753703i
1.17	149.154	4.6595	3.07905	48.9562622276871-5.50451823373057i
1.26	149.231	5.01792	6.82201	-108.725372656055-9.64380307093872i
1.35	168.087	5.37634	8.7605	-107.675909551541-89.7384277775643i
1.44	186.356	5.73477	2.13762	34.2019660000001
1.53	181.231	6.09319	8.7605	-107.67590955154+89.7384277775644i
1.62	154.644	6.45161	6.82201	-108.725372656055+9.64380307093894i
1.71	145.452	6.81004	3.07905	48.9562622276871+5.50451823373025i
1.8	168.413	7.16846	1.18513	-14.2572059587283+12.5016528753703i
1.89	137.779	7.52688	6.58593	-20.9182839953349-103.277808593354i
1.98	182.769	7.8853	2.69063	-38.6329370337183-18.9948666614969i
2.07	140.49	8.24373	5.86923	-33.9215928217115+87.5670593070673i
2.16	144.788	8.60215	7.78453	121.057678-29.2979719999998i
2.25	128.173	8.96057	8.1161	-76.6134701978379-104.849240916826i
2.34	147.038	9.319	8.11065	8.00070483740641+129.523501059703i
2.43	144.433	9.67742	6.86585	-74.3858962681804+80.8365854202074i
2.52	156.702	10.0358	0.958986	-6.49267004127179-13.9024031246295i
2.61	143.25	10.3943	6.27225	-98.6531999994021+18.4084958120079i
2.7	120.885	10.7527	5.68486	55.8192768523666+71.8159787921389i
2.79	139.221	11.1111	11.3697	-181.40314139368+13.650287118388i
B21
Time	Data	FFT Freq	FFT Mag	FFT Complex			Max
0	201.15	0	290.473	4647.574952			18.0155
0.09	175.05	0.358423	10.9616	125.220780344677+122.800407062072i
0.18	137.825	0.716846	10.7604	39.5924861407023+167.552484916663i
0.27	101.825	1.07527	6.99015	107.550322066411+30.6865463024838i
0.36	115.25	1.43369	18.0155	265.814110716842-111.489879537813i
0.45	126.05	1.79211	13.3451	207.231943960455+51.4455878819247i
0.54	129.75	2.15054	4.73943	31.7961543765925+68.8427962252129i
0.63	145.225	2.50896	12.2912	146.790457988239-130.870994117473i
0.72	128.9	2.86738	4.39761	62.049988+33.1750480000001i
0.81	155.375	3.22581	4.76162	-60.1836346972844+46.714325241072i
0.9	179.3	3.58423	8.66078	132.669498083544+40.0140566750225i
0.99	114.85	3.94265	7.15643	-95.8842642512522-62.586810400535i
1.08	134.3	4.30108	10.6962	-12.1141587168419+170.710072462187i
1.17	155.85	4.6595	3.19114	-44.3650017470338+25.2721862776111i
1.26	118.45	5.01792	4.96957	-15.558138600838-77.9762066335274i
1.35	150.625	5.37634	5.51196	53.6393963357892+70.0037646782039i
1.44	146.15	5.73477	6.20469	-99.2750239999996
1.53	121.5	6.09319	5.51196	53.6393963357888-70.0037646782039i
1.62	137.3	6.45161	4.96957	-15.558138600838+77.9762066335276i
1.71	178.35	6.81004	3.19114	-44.3650017470339-25.2721862776108i
1.8	117.975	7.16846	10.6962	-12.1141587168423-170.710072462187i
1.89	127.725	7.52688	7.15643	-95.8842642512522+62.5868104005355i
1.98	99.65	7.8853	8.66078	132.669498083544-40.0140566750227i
2.07	167	8.24373	4.76162	-60.1836346972847-46.7143252410716i
2.16	171.275	8.60215	4.39761	62.049988-33.1750480000001i
2.25	171.8	8.96057	12.2912	146.790457988239+130.870994117473i
2.34	169.15	9.319	4.73943	31.7961543765923-68.8427962252128i
2.43	147.025	9.67742	13.3451	207.231943960455-51.4455878819251i
2.52	153.1	10.0358	18.0155	265.814110716842+111.489879537813i
2.61	136.775	10.3943	6.99015	107.550322066411-30.686546302484i
2.7	134.625	10.7527	10.7604	39.5924861407019-167.552484916663i
2.79	198.4	11.1111	10.9616	125.220780344676-122.800407062072i
B22
Time	Data	FFT Freq	FFT Mag	FFT Complex			Max
0	111.625	0	509.039	8144.625			41.5234
0.09	270.625	0.358423	30.5756	-475.035284058324+116.905291729072i
0.18	291.375	0.716846	7.67032	11.8548947621804-122.151189561685i
0.27	221.5	1.07527	24.8503	-163.813856525096+362.291131618556i
0.36	168.875	1.43369	41.5234	-517.185794773342-417.028372646398i
0.45	372	1.79211	5.49064	-55.6750282555346-67.9556355827262i
0.54	165.75	2.15054	21.2316	-304.375888269213-150.849395790811i
0.63	217.625	2.50896	14.3175	-20.6377702303384-228.149229550002i
0.72	245.5	2.86738	33.7151	14.3749999999997-539.25i
0.81	322.375	3.22581	23.1599	-368.129698268381+42.3506979829647i
0.9	228.125	3.58423	34.1388	-519.366039052289+169.163690352375i
0.99	265.75	3.94265	28.8729	-432.195017356769-163.158833632815i
1.08	269	4.30108	34.4205	529.685794773341-150.7783726464i
1.17	270.375	4.6595	11.5208	-159.24041269274+92.8507767911187i
1.26	289.125	5.01792	38.9087	530.88703255932-325.138103418499i
1.35	116.125	5.37634	25.3872	-340.272932612817-221.831937515308i
1.44	363.5	5.73477	2.14844	-34.375
1.53	235.25	6.09319	25.3872	-340.272932612816+221.831937515309i
1.62	378.125	6.45161	38.9087	530.887032559322+325.138103418498i
1.71	367.875	6.81004	11.5208	-159.24041269274-92.8507767911191i
1.8	272.875	7.16846	34.4205	529.685794773342+150.778372646398i
1.89	351.125	7.52688	28.8729	-432.195017356768+163.158833632816i
1.98	195.625	7.8853	34.1388	-519.366039052289-169.163690352374i
2.07	152.375	8.24373	23.1599	-368.129698268381-42.3506979829644i
2.16	299.875	8.60215	33.7151	14.3750000000003+539.25i
2.25	244.25	8.96057	14.3175	-20.637770230338+228.149229550002i
2.34	179.125	9.319	21.2316	-304.375888269212+150.849395790812i
2.43	317.875	9.67742	5.49064	-55.6750282555342+67.9556355827257i
2.52	303.5	10.0358	41.5234	-517.185794773341+417.0283726464i
2.61	248.375	10.3943	24.8503	-163.813856525097-362.291131618556i
2.7	293.125	10.7527	7.67032	11.8548947621808+122.151189561685i
2.79	116	11.1111	30.5756	-475.035284058324-116.905291729072i
B23
Time	Data	FFT Freq	FFT Mag	FFT Complex			Max
0	243.663	0	456.364	7301.817198			25.944
0.09	286.837	0.358423	4.15469	37.5210628675298-54.8734750168108i
0.18	248.106	0.716846	6.3395	-66.5827469543612-76.5192075969462i
0.27	247.74	1.07527	16.7603	-110.793006783798-244.207589697976i
0.36	217.846	1.43369	8.363	62.3671731051872-118.384690550405i
0.45	266.75	1.79211	11.4712	45.5898311993105-177.786922183437i
0.54	186.721	2.15054	13.2242	-45.5305833953574-206.630127088537i
0.63	269.942	2.50896	8.56575	-83.6335699644227-108.57576955304i
0.72	231.692	2.86738	25.6518	393.221223-117.596037i
0.81	241.673	3.22581	14.8545	-232.216471952497-50.6329778624721i
0.9	173.413	3.58423	9.12535	106.286410877317-100.104011390797i
0.99	224.548	3.94265	15.6757	-250.781806969963-3.8317037279828i
1.08	238.587	4.30108	17.6137	175.286696894812-220.673142550406i
1.17	267.779	4.6595	9.76424	124.332922687329+94.5962381264164i
1.26	197.49	5.01792	6.93144	22.4421514724009-108.608695899207i
1.35	199.413	5.37634	25.944	48.05794291651-412.312785957304i
1.44	296.404	5.73477	2.76743	44.2788080000005
1.53	228.183	6.09319	25.944	48.0579429165114+412.312785957303i
1.62	146.394	6.45161	6.93144	22.4421514724013+108.608695899206i
1.71	251.087	6.81004	9.76424	124.332922687329-94.5962381264172i
1.8	243.404	7.16846	17.6137	175.286696894813+220.673142550405i
1.89	174.99	7.52688	15.6757	-250.781806969962+3.83170372798344i
1.98	251.894	7.8853	9.12535	106.286410877317+100.104011390797i
2.07	190.827	8.24373	14.8545	-232.216471952497+50.6329778624724i
2.16	304.221	8.60215	25.6518	393.221223+117.596037i
2.25	219.875	8.96057	8.56575	-83.6335699644226+108.57576955304i
2.34	226.471	9.319	13.2242	-45.5305833953568+206.630127088537i
2.43	234.317	9.67742	11.4712	45.5898311993111+177.786922183437i
2.52	257.317	10.0358	8.363	62.3671731051875+118.384690550406i
2.61	187.096	10.3943	16.7603	-110.793006783798+244.207589697977i
2.7	209.423	10.7527	6.3395	-66.5827469543608+76.5192075969466i
2.79	137.712	11.1111	4.15469	37.5210628675302+54.8734750168109i
C04
Time	Data	FFT Freq	FFT Mag	FFT Complex			Max
0	192.125	0	328.422	5254.75			22.7893
0.09	213.75	0.358423	22.7893	361.686603395697-46.2255345608933i
0.18	201.125	0.716846	3.56888	-56.580041416111-7.70367389073608i
0.27	189.75	1.07527	11.4049	115.875842157374-140.965174366823i
0.36	181.75	1.43369	14.0667	103.436336368202-199.890764646288i
0.45	164.375	1.79211	5.10696	81.6569852659978-2.97988971692056i
0.54	156.125	2.15054	6.28446	-45.4370077640192+89.6997564397925i
0.63	162	2.50896	2.76057	44.0325106888447+3.47053832657609i
0.72	154.75	2.86738	8.75169	2.74999999999992-140i
0.81	187.875	3.22581	15.5658	70.7617999699562+238.789162479838i
0.9	194.5	3.58423	12.4291	-197.89209555715-19.6546897851677i
0.99	127.625	3.94265	7.15448	53.5617327586058-101.167674068743i
1.08	172.75	4.30108	13.9554	-222.186336368203-22.1407646462878i
1.17	128.375	4.6595	10.4211	129.394292529729-105.159055373056i
1.26	177.5	5.01792	9.80846	142.40914473728+65.9418798843033i
1.35	112.25	5.37634	15.8351	-252.969766766203+14.0869929379602i
1.44	116.625	5.73477	14.5156	232.25
1.53	139.5	6.09319	15.8351	-252.969766766204-14.0869929379591i
1.62	189.625	6.45161	9.80846	142.40914473728-65.9418798843037i
1.71	67	6.81004	10.4211	129.394292529729+105.159055373056i
1.8	199.25	7.16846	13.9554	-222.186336368203+22.140764646288i
1.89	142.375	7.52688	7.15448	53.5617327586059+101.167674068743i
1.98	132	7.8853	12.4291	-197.89209555715+19.6546897851682i
2.07	148.375	8.24373	15.5658	70.7617999699552-238.789162479838i
2.16	193.375	8.60215	8.75169	2.75000000000008+140i
2.25	218.5	8.96057	2.76057	44.0325106888443-3.47053832657613i
2.34	144.375	9.319	6.28446	-45.4370077640193-89.6997564397925i
2.43	190.125	9.67742	5.10696	81.6569852659977+2.97988971692048i
2.52	162.5	10.0358	14.0667	103.436336368203+199.890764646288i
2.61	130.875	10.3943	11.4049	115.875842157374+140.965174366823i
2.7	175.125	10.7527	3.56888	-56.5800414161111+7.7036738907361i
2.79	188.5	11.1111	22.7893	361.686603395697+46.2255345608923i
C07
Time	Data	FFT Freq	FFT Mag	FFT Complex			Max
0	131.5	0	199.672	3194.75			21.9937
0.09	70.75	0.358423	5.7454	19.0788318877324+89.9246950807781i
0.18	122.5	0.716846	2.13555	29.4061406500709-17.4006525384682i
0.27	80.75	1.07527	5.08196	-75.0685411747306+31.2451647970681i
0.36	80.875	1.43369	2.2553	-35.3574945521653-7.20799961555358i
0.45	93.875	1.79211	21.9937	349.900229121903-37.4536219411162i
0.54	118.375	2.15054	8.24215	-111.371505351695-70.6204690889451i
0.63	119.375	2.50896	4.38556	67.2615207902007+19.989263543709i
0.72	96.875	2.86738	7.91275	37.2500000000001+121i
0.81	92.125	3.22581	5.03532	-36.7287800229909+71.7059003103693i
0.9	28	3.58423	1.82277	-29.0934837526353-2.03237397232093i
0.99	106.875	3.94265	14.85	159.460461408277+176.143345898386i
1.08	96.875	4.30108	2.24317	20.8574945521652-29.2079996155536i
1.17	118.75	4.6595	13.2769	32.7193043051629+209.895650133414i
1.26	117.25	5.01792	7.245	-57.4411515457402+100.687442578156i
1.35	91.75	5.37634	12.1745	166.376973684446-101.305150655718i
1.44	46.125	5.73477	3.82812	-61.25
1.53	126.375	6.09319	12.1745	166.376973684446+101.305150655718i
1.62	92.375	6.45161	7.245	-57.4411515457405-100.687442578156i
1.71	146.625	6.81004	13.2769	32.7193043051623-209.895650133413i
1.8	127.625	7.16846	2.24317	20.8574945521653+29.2079996155536i
1.89	69.5	7.52688	14.85	159.460461408277-176.143345898386i
1.98	82.125	7.8853	1.82277	-29.0934837526353+2.03237397232084i
2.07	89.375	8.24373	5.03532	-36.7287800229911-71.705900310369i
2.16	122.875	8.60215	7.91275	37.2499999999999-121i
2.25	84	8.96057	4.38556	67.2615207902005-19.9892635437091i
2.34	134	9.319	8.24215	-111.371505351695+70.6204690889452i
2.43	119.375	9.67742	21.9937	349.900229121903+37.4536219411153i
2.52	99.25	10.0358	2.2553	-35.3574945521652+7.20799961555364i
2.61	98.125	10.3943	5.08196	-75.0685411747306-31.2451647970676i
2.7	70.125	10.7527	2.13555	29.4061406500709+17.4006525384681i
2.79	120.375	11.1111	5.7454	19.0788318877323-89.9246950807781i
C09
Time	Data	FFT Freq	FFT Mag	FFT Complex			Max
0	193.75	0	225.625	3610			34.4057
0.09	133.75	0.358423	12.8672	-12.8103284570247+205.476505892885i
0.18	114.5	0.716846	13.2468	-12.3614763100027+211.587884732804i
0.27	6.75	1.07527	7.58251	112.295123011857+45.9170835113513i
0.36	48.125	1.43369	34.4057	546.528372646399+65.9363363682023i
0.45	77.25	1.79211	16.5371	253.586293575713-75.5235655297005i
0.54	72.375	2.15054	3.73082	-27.5106243086614-52.9758589616377i
0.63	178.375	2.50896	19.814	198.849461296138-246.907341746726i
0.72	120	2.86738	6.52998	-9.99999999999994+104i
0.81	85.75	3.22581	12.5758	187.425106692192+73.2007915935802i
0.9	163.5	3.58423	8.47201	-133.218190587064-25.0458173011917i
0.99	64.25	3.94265	14.3828	-180.055797852635-143.308398634032i
1.08	80.625	4.30108	16.2848	-21.2783726463984+259.686336368203i
1.17	106.5	4.6595	15.5032	221.77310065972+111.11365407147i
1.26	133.25	5.01792	7.5986	-87.9097087942723-83.9820736067499i
1.35	170.375	5.37634	11.613	123.93704107404-138.433957102357i
1.44	80.625	5.73477	16.9688	271.5
1.53	100	6.09319	11.613	123.93704107404+138.433957102357i
1.62	135.25	6.45161	7.5986	-87.9097087942722+83.9820736067499i
1.71	108.875	6.81004	15.5032	221.77310065972-111.113654071471i
1.8	87.125	7.16846	16.2848	-21.2783726463991-259.686336368202i
1.89	87.125	7.52688	14.3828	-180.055797852635+143.308398634033i
1.98	118.25	7.8853	8.47201	-133.218190587063+25.0458173011919i
2.07	111.375	8.24373	12.5758	187.425106692192-73.2007915935806i
2.16	219.625	8.60215	6.52998	-10.0000000000001-104i
2.25	114.625	8.96057	19.814	198.849461296138+246.907341746726i
2.34	122.875	9.319	3.73082	-27.5106243086614+52.9758589616376i
2.43	105.5	9.67742	16.5371	253.586293575713+75.5235655297001i
2.52	135.5	10.0358	34.4057	546.528372646399-65.936336368203i
2.61	77.625	10.3943	7.58251	112.295123011857-45.917083511351i
2.7	115.375	10.7527	13.2468	-12.3614763100031-211.587884732804i
2.79	141.125	11.1111	12.8672	-12.810328457025-205.476505892885i
C11
Time	Data	FFT Freq	FFT Mag	FFT Complex			Max
0	133.875	0	174.156	2786.5			29.6153
0.09	129.375	0.358423	13.5483	200.959238753239+81.2772066633815i
0.18	127	0.716846	20.9166	302.781601061825-142.56282082038i
0.27	109.75	1.07527	28.7855	-11.3172120441727+460.428388347107i
0.36	17.25	1.43369	29.6153	193.066202090034-432.728891488805i
0.45	78.375	1.79211	7.48925	64.6225743688889-100.909237173221i
0.54	63.25	2.15054	4.9039	73.8477685363347+26.5114572083753i
0.63	125.375	2.50896	10.8592	-82.3105365104646-153.013688817358i
0.72	56.375	2.86738	4.2993	-49.875+47.375i
0.81	109.625	3.22581	7.85066	-48.7195450886492+115.777375472804i
0.9	138	3.58423	9.86	128.26440682561+91.850291973207i
0.99	19.75	3.94265	10.6775	60.896600712669-159.618661724165i
1.08	54.875	4.30108	16.954	23.1837979099662+270.271108511195i
1.17	10.5	4.6595	12.2442	140.734111825687+136.284368229506i
1.26	8.375	5.01792	12.1944	-43.3937764237702-190.223986055548i
1.35	100.5	5.37634	5.10611	-80.865232017196+11.6336753868881i
1.44	103.375	5.73477	15.3906	-246.25
1.53	123.25	6.09319	5.10611	-80.8652320171962-11.6336753868877i
1.62	132.5	6.45161	12.1944	-43.3937764237698+190.223986055548i
1.71	152	6.81004	12.2442	140.734111825686-136.284368229507i
1.8	94.125	7.16846	16.954	23.1837979099657-270.271108511195i
1.89	97.125	7.52688	10.6775	60.8966007126696+159.618661724165i
1.98	10.375	7.8853	9.86	128.26440682561-91.8502919732071i
2.07	35.625	8.24373	7.85066	-48.7195450886494-115.777375472803i
2.16	65.5	8.60215	4.2993	-49.875-47.375i
2.25	63.75	8.96057	10.8592	-82.3105365104643+153.013688817358i
2.34	108.25	9.319	4.9039	73.8477685363344-26.5114572083752i
2.43	108.125	9.67742	7.48925	64.622574368889+100.909237173221i
2.52	84.75	10.0358	29.6153	193.066202090034+432.728891488805i
2.61	122.5	10.3943	28.7855	-11.3172120441743-460.428388347106i
2.7	72.25	10.7527	20.9166	302.781601061825+142.56282082038i
2.79	130.75	11.1111	13.5483	200.959238753239-81.2772066633824i
C12
Time	Data	FFT Freq	FFT Mag	FFT Complex			Max
0	150.208	0	287.655	4602.486298			34.7822
0.09	135.792	0.358423	15.3218	183.795418653483+162.225630252735i
0.18	120.597	0.716846	28.9844	161.856712026913+434.587749239381i
0.27	123.681	1.07527	20.6651	-322.162202864324-74.4001458496471i
0.36	87.3333	1.43369	21.0624	332.201276855751+56.6562307052488i
0.45	215.861	1.79211	4.69686	10.5992370971133+74.3985201605174i
0.54	42.3889	2.15054	12.4697	198.759353076253+17.3536078482031i
0.63	153.694	2.50896	18.0969	103.609339646278+270.379269821925i
0.72	191.444	2.86738	22.3743	73.3055120000002+350.402648i
0.81	75.8889	3.22581	16.9252	-249.997661675717-104.092115951658i
0.9	106.764	3.58423	23.4829	-345.965255253716-146.553923976099i
0.99	161.75	3.94265	26.3864	-226.289886319797+356.414099556049i
1.08	118.153	4.30108	3.54902	56.4098671442493-6.51051729475105i
1.17	140.278	4.6595	10.49	153.882960522388-67.0100315536543i
1.26	145.375	5.01792	34.7822	-140.92864184945-538.375326584922i
1.35	211.875	5.37634	23.608	374.117970940576-52.0933886203861i
1.44	146.764	5.73477	32.638	-522.208282
1.53	241.556	6.09319	23.608	374.117970940577+52.0933886203852i
1.62	31.7361	6.45161	34.7822	-140.928641849449+538.375326584922i
1.71	168.986	6.81004	10.49	153.882960522389+67.010031553654i
1.8	27.1389	7.16846	3.54902	56.4098671442492+6.51051729475135i
1.89	94.9167	7.52688	26.3864	-226.289886319797-356.414099556048i
1.98	96.0139	7.8853	23.4829	-345.965255253716+146.5539239761i
2.07	198.069	8.24373	16.9252	-249.997661675717+104.092115951659i
2.16	137.097	8.60215	22.3743	73.3055119999998-350.402648i
2.25	139.639	8.96057	18.0969	103.609339646277-270.379269821925i
2.34	216.819	9.319	12.4697	198.759353076252-17.3536078482035i
2.43	216.153	9.67742	4.69686	10.5992370971131-74.3985201605176i
2.52	198.583	10.0358	21.0624	332.20127685575-56.656230705249i
2.61	62.0417	10.3943	20.6651	-322.162202864324+74.4001458496477i
2.7	223.722	10.7527	28.9844	161.856712026912-434.587749239381i
2.79	222.167	11.1111	15.3218	183.795418653482-162.225630252736i
C16
Time	Data	FFT Freq	FFT Mag	FFT Complex			Max
0	186.375	0	345.768	5532.291656			18.5129
0.09	160.917	0.358423	10.5354	146.244152529938+83.8282615976607i
0.18	149.375	0.716846	5.80899	77.5625412533847+51.2115635910008i
0.27	197.792	1.07527	8.99773	-101.589399970807-102.005643804632i
0.36	193.292	1.43369	3.27219	21.8172294712097+47.5926219751611i
0.45	195.583	1.79211	11.0646	4.83989479588317+176.966977968574i
0.54	151.333	2.15054	18.5129	143.10486742943+259.343896464326i
0.63	198.083	2.50896	6.79189	-80.8488766320035+72.6131683405413i
0.72	98.8333	2.86738	16.1046	-215.124969+141.833313i
0.81	151.042	3.22581	0.257127	-1.02888056799686+3.98329440964807i
0.9	189.042	3.58423	10.8127	-22.8062438465349-171.493847313701i
0.99	176.083	3.94265	16.6365	-92.6200035118013-249.551151902963i
1.08	142.625	4.30108	5.19201	71.43252652879-42.4073160248388i
1.17	158.667	4.6595	7.25922	109.885339456184-37.6223463339624i
1.26	181	5.01792	14.0204	218.80558316372-49.4594321870262i
1.35	183.958	5.37634	7.49561	-37.5487300993965-113.900184991025i
1.44	192.958	5.73477	3.28386	-52.5417179999999
1.53	146.958	6.09319	7.49561	-37.5487300993963+113.900184991025i
1.62	177.333	6.45161	14.0204	218.80558316372+49.4594321870258i
1.71	151	6.81004	7.25922	109.885339456185+37.6223463339619i
1.8	151.917	7.16846	5.19201	71.43252652879+42.4073160248388i
1.89	170.5	7.52688	16.6365	-92.6200035118006+249.551151902963i
1.98	166.75	7.8853	10.8127	-22.8062438465345+171.493847313702i
2.07	162.917	8.24373	0.257127	-1.02888056799683-3.9832944096479i
2.16	176.333	8.60215	16.1046	-215.124969-141.833313i
2.25	194.042	8.96057	6.79189	-80.8488766320039-72.613168340541i
2.34	200.5	9.319	18.5129	143.10486742943-259.343896464326i
2.43	216.542	9.67742	11.0646	4.83989479588281-176.966977968574i
2.52	120.042	10.0358	3.27219	21.8172294712097-47.5926219751611i
2.61	147.583	10.3943	8.99773	-101.589399970807+102.005643804632i
2.7	262.167	10.7527	5.80899	77.5625412533845-51.2115635910009i
2.79	180.75	11.1111	10.5354	146.244152529937-83.8282615976612i
C20
Time	Data	FFT Freq	FFT Mag	FFT Complex			Max
0	275.062	0	532.254	8516.0625			14.7649
0.09	288.25	0.358423	9.16532	39.4343174575622-141.243561449491i
0.18	236.188	0.716846	9.63266	150.477126104922-33.3223951453085i
0.27	256.25	1.07527	13.9109	-97.5762681324404+200.045002910708i
0.36	305.375	1.43369	7.02844	-112.290699429436+6.07865033333794i
0.45	271.062	1.79211	1.44031	19.0464206501509-12.9733354825807i
0.54	284.375	2.15054	11.1695	174.629723739034-37.980446813505i
0.63	297.75	2.50896	9.72783	122.884323570481+95.5243352301116i
0.72	231.312	2.86738	6.89272	-109.25-15.0625i
0.81	279.5	3.22581	4.7794	68.1572175109518-34.6744321095506i
0.9	281.812	3.58423	6.81481	17.5337501751319-107.617901627456i
0.99	242.562	3.94265	14.7649	77.3851466453948-223.204886675152i
1.08	278.25	4.30108	9.4025	-150.209300570564+8.32865033333798i
1.17	252.875	4.6595	11.8006	52.4347623664475+181.382300585379i
1.26	257.562	5.01792	10.4691	-130.140600019088-105.45984995926i
1.35	293.75	5.37634	8.97067	131.234079931452+58.1265200780898i
1.44	223.438	5.73477	13.8477	-221.5625
1.53	325.188	6.09319	8.97067	131.234079931452-58.1265200780899i
1.62	268.438	6.45161	10.4691	-130.140600019088+105.45984995926i
1.71	287.688	6.81004	11.8006	52.434762366447-181.382300585379i
1.8	231.875	7.16846	9.4025	-150.209300570564-8.32865033333794i
1.89	288.625	7.52688	14.7649	77.3851466453956+223.204886675152i
1.98	250.062	7.8853	6.81481	17.533750175132+107.617901627456i
2.07	234.625	8.24373	4.7794	68.1572175109519+34.6744321095506i
2.16	214.062	8.60215	6.89272	-109.25+15.0625i
2.25	207.188	8.96057	9.72783	122.884323570481-95.5243352301116i
2.34	278.25	9.319	11.1695	174.629723739034+37.9804468135048i
2.43	292.688	9.67742	1.44031	19.0464206501512+12.9733354825806i
2.52	259.625	10.0358	7.02844	-112.290699429436-6.07865033333798i
2.61	279.25	10.3943	13.9109	-97.5762681324411-200.045002910707i
2.7	271.562	10.7527	9.63266	150.477126104922+33.3223951453083i
2.79	271.562	11.1111	9.16532	39.4343174575626+141.243561449491i
C21
Time	Data	FFT Freq	FFT Mag	FFT Complex			Max
0	71.875	0	87.2891	1396.625			23.9698
0.09	7.25	0.358423	20.6364	-105.651727503083+312.822805885231i
0.18	11.5	0.716846	23.9698	193.615732901644+331.055706677399i
0.27	27	1.07527	4.77451	-65.1353762509434-39.9142535055712i
0.36	1.875	1.43369	8.84513	-24.3034540450585+139.419678887548i
0.45	4.75	1.79211	8.03804	10.4526590654643-128.183116173876i
0.54	20.5	2.15054	14.9092	199.68901320969+130.495442752122i
0.63	4.25	2.50896	8.9405	-89.4069942882473+111.665313802717i
0.72	13	2.86738	6.27713	-96.875-26.5i
0.81	1	3.22581	8.1274	108.703866556558+71.368305370609i
0.9	30.25	3.58423	8.13112	86.6623846880661-97.0314057306746i
0.99	61	3.94265	8.69736	26.1797547038535+136.67297659574i
1.08	12.375	4.30108	12.6911	190.303454045058-70.8303211124526i
1.17	71.5	4.6595	3.22489	-51.0785129703256+7.30549392240437i
1.26	105	5.01792	4.84623	77.5328692006008+1.02885819460315i
1.35	54.125	5.37634	6.27769	32.9363306867236+94.8894521114824i
1.44	88.5	5.73477	5.24219	-83.875
1.53	62.625	6.09319	6.27769	32.9363306867232-94.8894521114824i
1.62	5.75	6.45161	4.84623	77.5328692006007-1.02885819460303i
1.71	30.875	6.81004	3.22489	-51.0785129703257-7.30549392240414i
1.8	34.5	7.16846	12.6911	190.303454045059+70.8303211124524i
1.89	86.875	7.52688	8.69736	26.1797547038532-136.67297659574i
1.98	52	7.8853	8.13112	86.6623846880662+97.0314057306749i
2.07	33.5	8.24373	8.1274	108.703866556558-71.3683053706094i
2.16	8	8.60215	6.27713	-96.875+26.5i
2.25	70.75	8.96057	8.9405	-89.4069942882475-111.665313802717i
2.34	88.25	9.319	14.9092	199.689013209689-130.495442752122i
2.43	85.375	9.67742	8.03804	10.4526590654648+128.183116173876i
2.52	49.625	10.0358	8.84513	-24.3034540450587-139.419678887547i
2.61	78.625	10.3943	4.77451	-65.1353762509432+39.9142535055713i
2.7	63.375	10.7527	23.9698	193.615732901643-331.0557066774i
2.79	60.75	11.1111	20.6364	-105.651727503083-312.82280588523i
C22
Time	Data	FFT Freq	FFT Mag	FFT Complex			Max
0	171.214	0	338.201	5411.214234			14.3438
0.09	189.339	0.358423	9.03755	-143.912255128269+14.094617657706i
0.18	152.786	0.716846	11.1207	159.632606234835-78.5921328809045i
0.27	172.518	1.07527	7.95655	69.0708767354876+106.937942653851i
0.36	126.411	1.43369	2.68599	19.8806688250713+38.1010298394935i
0.45	155.286	1.79211	13.8887	218.591437412418-39.9896713665142i
0.54	178.821	2.15054	5.41282	-86.0041005666231+10.1857253670756i
0.63	186.696	2.50896	6.89637	-70.44841142871-84.9257029437745i
0.72	155.554	2.86738	2.9757	16.9285569999999-44.5000309999998i
0.81	171.25	3.22581	11.9213	137.330241982701+132.373149550645i
0.9	129.821	3.58423	5.68446	-56.1418450148819+71.5558791050771i
0.99	189.125	3.94265	4.66611	24.6382922470129+70.4751424906345i
1.08	147.411	4.30108	7.03303	-80.0234968250713-79.1132641605066i
1.17	193.893	4.6595	7.83921	-89.8685208967824-87.4967956866608i
1.26	186.893	5.01792	1.64579	-23.9866606533303-10.8648031429027i
1.35	184.518	5.37634	9.28287	52.8842270761418-138.791970045534i
1.44	146.429	5.73477	14.3438	-229.500059999999
1.53	195.839	6.09319	9.28287	52.8842270761422+138.791970045534i
1.62	190.268	6.45161	1.64579	-23.9866606533303+10.8648031429029i
1.71	195.732	6.81004	7.83921	-89.8685208967823+87.4967956866613i
1.8	207.875	7.16846	7.03303	-80.0234968250712+79.1132641605066i
1.89	192.375	7.52688	4.66611	24.6382922470127-70.4751424906344i
1.98	144.429	7.8853	5.68446	-56.1418450148822-71.555879105077i
2.07	140.554	8.24373	11.9213	137.330241982701-132.373149550646i
2.16	163.714	8.60215	2.9757	16.928557+44.5000309999998i
2.25	184.696	8.96057	6.89637	-70.4484114287099+84.9257029437748i
2.34	141.304	9.319	5.41282	-86.0041005666233-10.1857253670755i
2.43	126.179	9.67742	13.8887	218.591437412419+39.9896713665136i
2.52	185.286	10.0358	2.68599	19.8806688250712-38.1010298394935i
2.61	149.75	10.3943	7.95655	69.0708767354874-106.937942653851i
2.7	162.643	10.7527	11.1207	159.632606234836+78.592132880904i
2.79	192.607	11.1111	9.03755	-143.912255128269-14.0946176577056i
C23
Time	Data	FFT Freq	FFT Mag	FFT Complex			Max
0	225.545	0	288.546	4616.738648			34.7455
0.09	185.466	0.358423	19.1971	290.32953079005-100.259099934059i
0.18	137.489	0.716846	13.0463	187.972245227168+90.7687914894296i
0.27	171.25	1.07527	22.2527	266.322798041608+236.301898008365i
0.36	93.3523	1.43369	14.223	226.711806702134+19.7179767505828i
0.45	98.2727	1.79211	10.9965	60.8573727442513-165.083985640258i
0.54	161.705	2.15054	12.9759	205.73148013778-27.8935563885008i
0.63	141.716	2.50896	11.0752	-81.924191842644+157.128669015987i
0.72	230.841	2.86738	8.05623	-7.29550099999999+128.693085i
0.81	74.9091	3.22581	7.28309	12.8903401757491+115.81421828552i
0.9	217.33	3.58423	21.1623	228.867123638013-249.534620808032i
0.99	131.818	3.94265	17.0155	-32.9481339688209+270.246260616901i
1.08	107.477	4.30108	12.0083	192.015365297866+6.71803475058296i
1.17	142.989	4.6595	13.0326	33.6643027379519-205.786411192299i
1.26	125.25	5.01792	16.0905	-170.116501002961-193.235796930101i
1.35	107.261	5.37634	34.7455	34.9898693218567+554.82601387765i
1.44	152.523	5.73477	18.4638	-295.42035
1.53	183.375	6.09319	34.7455	34.9898693218552-554.82601387765i
1.62	50.3523	6.45161	16.0905	-170.116501002961+193.235796930102i
1.71	164.807	6.81004	13.0326	33.6643027379521+205.786411192299i
1.8	115.682	7.16846	12.0083	192.015365297866-6.71803475058292i
1.89	170.682	7.52688	17.0155	-32.9481339688215-270.246260616901i
1.98	103.057	7.8853	21.1623	228.867123638013+249.534620808032i
2.07	183.477	8.24373	7.28309	12.8903401757482-115.814218285519i
2.16	34.1136	8.60215	8.05623	-7.29550100000013-128.693085i
2.25	139.557	8.96057	11.0752	-81.9241918426445-157.128669015987i
2.34	133.568	9.319	12.9759	205.73148013778+27.8935563885007i
2.43	167.511	9.67742	10.9965	60.857372744251+165.083985640258i
2.52	117.148	10.0358	14.223	226.711806702134-19.7179767505829i
2.61	168.443	10.3943	22.2527	266.322798041608-236.301898008366i
2.7	155.227	10.7527	13.0463	187.972245227168-90.7687914894297i
2.79	224.545	11.1111	19.1971	290.32953079005+100.259099934058i
D01
Time	Data	FFT Freq	FFT Mag	FFT Complex			Max
0	176.554	0	373.846	5981.535768			11.4163
0.09	181.321	0.358423	2.75333	42.5557262963064-11.3886208916193i
0.18	201.804	0.716846	3.56944	-18.4099739785622+54.0624175079882i
0.27	188.821	1.07527	2.45715	2.56830605921638-39.2304420408934i
0.36	194.054	1.43369	6.6374	-106.181826725924-1.87503298492431i
0.45	194.196	1.79211	2.38724	-9.33829062014533-37.0367482141948i
0.54	178.875	2.15054	4.95663	-73.5400308191393+29.6872051077381i
0.63	167.089	2.50896	1.98527	-21.2740767214765-23.5877824210044i
0.72	208.893	2.86738	3.00402	39.142883-27.8928230000001i
0.81	171.143	3.22581	6.10107	-66.4178337253213-71.5386472042096i
0.9	195.161	3.58423	4.48617	56.8483377680447-43.822824143679i
0.99	182.268	3.94265	6.83392	17.5064703543925+107.932209879405i
1.08	197.5	4.30108	5.68966	65.0390047259235+63.6963790150753i
1.17	202.679	4.6595	4.57608	52.8611106176624+50.660306678685i
1.26	184.125	5.01792	5.89111	-92.3269209703431+18.9809722565714i
1.35	187.821	5.37634	11.4163	15.3955157393659+182.010776951154i
1.44	172.321	5.73477	8.79242	-140.678714
1.53	184.643	6.09319	11.4163	15.3955157393653-182.010776951154i
1.62	148.643	6.45161	5.89111	-92.3269209703432-18.9809722565712i
1.71	209.482	6.81004	4.57608	52.8611106176622-50.6603066786851i
1.8	185.839	7.16846	5.68966	65.0390047259234-63.6963790150755i
1.89	184.821	7.52688	6.83392	17.5064703543923-107.932209879405i
1.98	171.804	7.8853	4.48617	56.8483377680448+43.8228241436788i
2.07	198.232	8.24373	6.10107	-66.4178337253211+71.5386472042098i
2.16	171.839	8.60215	3.00402	39.142883+27.8928230000001i
2.25	193.946	8.96057	1.98527	-21.2740767214764+23.5877824210044i
2.34	191.107	9.319	4.95663	-73.5400308191393-29.687205107738i
2.43	197.071	9.67742	2.38724	-9.33829062014531+37.0367482141949i
2.52	172.786	10.0358	6.6374	-106.181826725924+1.87503298492445i
2.61	231.75	10.3943	2.45715	2.5683060592165+39.2304420408934i
2.7	169.125	10.7527	3.56944	-18.4099739785624-54.0624175079883i
2.79	185.821	11.1111	2.75333	42.5557262963063+11.3886208916192i
D04
Time	Data	FFT Freq	FFT Mag	FFT Complex			Max
0	86.5	0	284.781	4556.5			34.0733
0.09	182.5	0.358423	9.57795	-95.7285463402823-119.669274306052i
0.18	169.375	0.716846	5.84195	54.5737753463861-75.885215973814i
0.27	120.5	1.07527	7.33631	108.107500072971-45.7281656477079i
0.36	165.125	1.43369	34.0733	-531.100964621867+123.062968850777i
0.45	190.875	1.79211	12.6044	14.3939293331367-201.155312824557i
0.54	138.25	2.15054	13.8301	74.2408285288741-208.455047371003i
0.63	109.875	2.50896	4.55667	41.6884602760798+59.8118361558325i
0.72	164.25	2.86738	8.65	-83.0000000000001-110.75i
0.81	89.25	3.22581	15.6549	-169.92132231497-184.028379649303i
0.9	141	3.58423	18.764	-281.432477036092-104.549455779981i
0.99	152.375	3.94265	7.5333	-87.4407528601221-82.9593614622802i
1.08	203.875	4.30108	5.73987	61.1009646218667+68.5629688507768i
1.17	182.875	4.6595	6.35141	-45.3022712125793-90.9661971074488i
1.26	162.5	5.01792	8.76981	-74.3821268391687-118.979624382793i
1.35	121.625	5.37634	1.29225	-16.7969969542354+12.0565270667935i
1.44	117.875	5.73477	17.0938	273.5
1.53	107.125	6.09319	1.29225	-16.7969969542353-12.0565270667938i
1.62	158	6.45161	8.76981	-74.3821268391685+118.979624382792i
1.71	141.375	6.81004	6.35141	-45.302271212579+90.9661971074487i
1.8	166.75	7.16846	5.73987	61.1009646218669-68.5629688507773i
1.89	202.375	7.52688	7.5333	-87.4407528601218+82.9593614622803i
1.98	169.625	7.8853	18.764	-281.432477036092+104.549455779981i
2.07	122.125	8.24373	15.6549	-169.921322314969+184.028379649303i
2.16	96.875	8.60215	8.65	-82.9999999999999+110.75i
2.25	45.625	8.96057	4.55667	41.6884602760796-59.8118361558327i
2.34	142.5	9.319	13.8301	74.2408285288743+208.455047371003i
2.43	164.25	9.67742	12.6044	14.3939293331371+201.155312824557i
2.52	164.75	10.0358	34.0733	-531.100964621867-123.062968850777i
2.61	125.5	10.3943	7.33631	108.107500072971+45.7281656477077i
2.7	167.75	10.7527	5.84195	54.5737753463862+75.8852159738139i
2.79	83.25	11.1111	9.57795	-95.7285463402821+119.669274306053i
D07
Time	Data	FFT Freq	FFT Mag	FFT Complex			Max
0	8.07953	0	49.8025	796.840698			12.7255
0.09	24.7159	0.358423	4.85354	54.4022327016782+55.4162447269981i
0.18	78.0909	0.716846	5.25644	74.9045005595912-38.244558988621i
0.27	2.11365	1.07527	6.68264	-106.623770230558-7.98286647666324i
0.36	6.51135	1.43369	2.40616	34.8411166518313+16.3780729364884i
0.45	35.5909	1.79211	3.08427	15.8091875580139-46.7475109100238i
0.54	59.5455	2.15054	3.50528	41.3585208137492-37.8805362035936i
0.63	6.26135	2.50896	7.54397	-113.018787686604-42.380206998774i
0.72	10.875	2.86738	12.7255	-128.227234-158.15912i
0.81	24.75	3.22581	6.61276	-83.691855402166+64.7317734703577i
0.9	2.26135	3.58423	9.03327	-45.0111783402187+137.344841845799i
0.99	8.48865	3.94265	3.593	13.0671048997923+55.9832710110815i
1.08	3.30682	4.30108	4.71231	-6.36382265183118+75.1279509364883i
1.17	35.3295	4.6595	0.919592	1.47287217207658+14.6395656907803i
1.26	9.95453	5.01792	12.3861	-2.47913503312122+198.162707060772i
1.35	39.1932	5.37634	3.9907	15.7646559877671+61.8744674424683i
1.44	33.4318	5.73477	4.41904	-70.7045860000001
1.53	38.7614	6.09319	3.9907	15.7646559877669-61.8744674424683i
1.62	33.7727	6.45161	12.3861	-2.47913503312174-198.162707060772i
1.71	0.625	6.81004	0.919592	1.47287217207657-14.6395656907803i
1.8	26.9318	7.16846	4.71231	-6.36382265183134-75.1279509364883i
1.89	35.4091	7.52688	3.593	13.0671048997923-55.9832710110816i
1.98	24.1818	7.8853	9.03327	-45.0111783402191-137.344841845799i
2.07	7.71588	8.24373	6.61276	-83.6918554021661-64.7317734703576i
2.16	13.4432	8.60215	12.7255	-128.227234+158.15912i
2.25	50.8636	8.96057	7.54397	-113.018787686604+42.3802069987741i
2.34	23.3864	9.319	3.50528	41.3585208137492+37.8805362035935i
2.43	34.2159	9.67742	3.08427	15.809187558014+46.7475109100236i
2.52	14.8409	10.0358	2.40616	34.8411166518313-16.3780729364885i
2.61	50.5455	10.3943	6.68264	-106.623770230559+7.98286647666353i
2.7	14.4545	10.7527	5.25644	74.9045005595911+38.2445589886208i
2.79	39.1932	11.1111	4.85354	54.402232701678-55.4162447269983i
D09
Time	Data	FFT Freq	FFT Mag	FFT Complex			Max
0	76.375	0	156.664	2506.625			24.5859
0.09	49	0.358423	16.8459	-211.292703179792-167.343583340365i
0.18	56.875	0.716846	9.32162	-143.787975764685-39.6169834738511i
0.27	83.125	1.07527	6.19777	-92.4013581431861-35.9939863091312i
0.36	65.625	1.43369	13.5788	181.564601333352-119.316648507218i
0.45	105.75	1.79211	4.69349	52.4981067060508+53.6967453006729i
0.54	76.625	2.15054	7.42093	92.6623078415651+74.2405291554218i
0.63	94.375	2.50896	16.6287	97.8250301397806+247.422310083243i
0.72	91.125	2.86738	10.5001	-113.625-123.75i
0.81	131.625	3.22581	6.67914	-12.1243132258377+106.176239213454i
0.9	90.875	3.58423	3.76712	59.2716115286679-10.9461321696971i
0.99	93.375	3.94265	5.1191	-61.5276977957832+54.0635498821271i
1.08	40.375	4.30108	8.8373	123.935398666648-68.0666485072175i
1.17	135.125	4.6595	8.11619	129.817511212503-3.28120428790935i
1.26	67.625	5.01792	9.59165	15.3540563944523+152.69635520103i
1.35	73.875	5.37634	4.00116	47.2054242862654-43.2436767703856i
1.44	82.625	5.73477	24.5859	-393.375
1.53	139.875	6.09319	4.00116	47.2054242862657+43.2436767703856i
1.62	80.5	6.45161	9.59165	15.354056394452-152.69635520103i
1.71	72.625	6.81004	8.11619	129.817511212503+3.28120428790906i
1.8	48.75	7.16846	8.8373	123.935398666648+68.0666485072175i
1.89	70.75	7.52688	5.1191	-61.5276977957833-54.0635498821267i
1.98	97.5	7.8853	3.76712	59.2716115286679+10.946132169697i
2.07	64	8.24373	6.67914	-12.1243132258381-106.176239213454i
2.16	62	8.60215	10.5001	-113.625+123.75i
2.25	116.25	8.96057	16.6287	97.82503013978-247.422310083243i
2.34	77.125	9.319	7.42093	92.6623078415651-74.2405291554221i
2.43	105.375	9.67742	4.69349	52.4981067060509-53.6967453006733i
2.52	4.625	10.0358	13.5788	181.564601333352+119.316648507218i
2.61	38.5	10.3943	6.19777	-92.4013581431857+35.9939863091314i
2.7	38	10.7527	9.32162	-143.787975764685+39.6169834738514i
2.79	76.375	11.1111	16.8459	-211.292703179792+167.343583340365i
D12
Time	Data	FFT Freq	FFT Mag	FFT Complex			Max
0	252.5	0	507.445	8119.125			26.0229
0.09	302.5	0.358423	5.68731	64.6937652213152-63.9935064943681i
0.18	207.125	0.716846	15.8376	-205.473970834916+148.298400732416i
0.27	179.625	1.07527	12.2777	-186.488470183542-61.7391100284668i
0.36	324.5	1.43369	3.37665	-23.3915360203879-48.70004069933i
0.45	284.75	1.79211	16.3122	25.5110666737233-259.745308075502i
0.54	255	2.15054	23.2081	313.870682637742+198.421886140717i
0.63	233.375	2.50896	26.0229	329.706496305249-254.272346288655i
0.72	275.375	2.86738	16.4324	257.75-51.875i
0.81	272.5	3.22581	14.6588	-17.9996402500531-233.848391585073i
0.9	312.125	3.58423	9.45244	150.553811661148+14.3799492080562i
0.99	213.625	3.94265	9.52133	-152.285779751439-4.11196169583101i
1.08	250.75	4.30108	19.5336	-216.608463979612+225.29995930067i
1.17	245.875	4.6595	10.7769	-140.155214383222+100.441963565956i
1.26	236.375	5.01792	22.0245	-329.950523463973-123.743536200245i
1.35	329.25	5.37634	11.852	129.017776367968+138.978175423965i
1.44	246	5.73477	2.28906	-36.625
1.53	211.625	6.09319	11.852	129.017776367967-138.978175423966i
1.62	171.375	6.45161	22.0245	-329.950523463973+123.743536200246i
1.71	285.375	6.81004	10.7769	-140.155214383222-100.441963565956i
1.8	231.875	7.16846	19.5336	-216.608463979612-225.29995930067i
1.89	250.25	7.52688	9.52133	-152.285779751439+4.11196169583113i
1.98	231.75	7.8853	9.45244	150.553811661148-14.3799492080564i
2.07	254.625	8.24373	14.6588	-17.9996402500527+233.848391585073i
2.16	240.875	8.60215	16.4324	257.75+51.875i
2.25	248.75	8.96057	26.0229	329.70649630525+254.272346288654i
2.34	323.75	9.319	23.2081	313.870682637741-198.421886140718i
2.43	262.5	9.67742	16.3122	25.5110666737243+259.745308075502i
2.52	327.625	10.0358	3.37665	-23.391536020388+48.7000406993297i
2.61	248.625	10.3943	12.2777	-186.488470183542+61.7391100284677i
2.7	154.25	10.7527	15.8376	-205.473970834916-148.298400732416i
2.79	254.625	11.1111	5.68731	64.6937652213153+63.9935064943685i
D18
Time	Data	FFT Freq	FFT Mag	FFT Complex			Max
0	157.625	0	225.078	3601.25			28.9648
0.09	68.875	0.358423	10.4914	164.264442530984+34.5660144633971i
0.18	132.625	0.716846	9.46054	-70.9210467910955+133.726146892255i
0.27	158.125	1.07527	18.1254	131.031095538538-258.717716349264i
0.36	147	1.43369	7.75213	-51.1299423149111+113.005203820043i
0.45	67	1.79211	8.42284	-132.887620760648-22.4185440310194i
0.54	77.75	2.15054	4.62897	-38.4631304669285+63.2929974150172i
0.63	115.25	2.50896	27.1603	-394.003102903291+183.325397397692i
0.72	134.75	2.86738	14.784	208.75+111.25i
0.81	99.375	3.22581	21.4436	250.636375212889-234.303028494429i
0.9	31.25	3.58423	10.8379	-113.691721475885+130.934610028485i
0.99	191.5	3.94265	13.0403	208.102021914171+15.0349997670593i
1.08	155.25	4.30108	9.36366	-104.870057685089-106.994796179957i
1.17	91.5	4.6595	10.813	13.7638649274966-172.459825671759i
1.26	80.125	5.01792	9.41791	148.57589873391-25.1322404942772i
1.35	170.25	5.37634	28.9648	426.092923539858-182.258064549298i
1.44	74.25	5.73477	9.51562	152.25
1.53	87.625	6.09319	28.9648	426.092923539859+182.258064549297i
1.62	60.625	6.45161	9.41791	148.57589873391+25.1322404942769i
1.71	43.625	6.81004	10.813	13.7638649274976+172.459825671759i
1.8	104.875	7.16846	9.36366	-104.870057685089+106.994796179957i
1.89	146.375	7.52688	13.0403	208.102021914171-15.0349997670598i
1.98	129.875	7.8853	10.8379	-113.691721475885-130.934610028485i
2.07	113.625	8.24373	21.4436	250.63637521289+234.303028494429i
2.16	115.75	8.60215	14.784	208.75-111.25i
2.25	155.875	8.96057	27.1603	-394.003102903291-183.32539739769i
2.34	137.5	9.319	4.62897	-38.4631304669286-63.2929974150172i
2.43	55.125	9.67742	8.42284	-132.887620760648+22.4185440310201i
2.52	153.25	10.0358	7.75213	-51.1299423149113-113.005203820043i
2.61	90	10.3943	18.1254	131.031095538539+258.717716349264i
2.7	184.25	10.7527	9.46054	-70.9210467910958-133.726146892255i
2.79	70.375	11.1111	10.4914	164.264442530984-34.566014463397i
D19
Time	Data	FFT Freq	FFT Mag	FFT Complex			Max
0	125.25	0	367.859	5885.75			26.5818
0.09	229.5	0.358423	26.5818	-320.623745584254+279.441577433568i
0.18	126	0.716846	14.7642	-179.434058145536+153.644969407826i
0.27	108.75	1.07527	3.29931	16.852876255778+50.0265794880571i
0.36	153.625	1.43369	5.37813	17.402881362028-84.2719378937775i
0.45	168	1.79211	4.49032	-65.9754096882254-28.4422753661073i
0.54	137.625	2.15054	14.7643	176.326924642518-157.204017982619i
0.63	191.625	2.50896	6.50996	20.7443239285154-102.072715553606i
0.72	158	2.86738	5.67858	-47.625+77.375i
0.81	208.25	3.22581	22.2805	-118.06783162081-336.368843855542i
0.9	153.5	3.58423	16.6033	-123.371080519803-235.26877250213i
0.99	260.375	3.94265	4.56722	-47.8276715292436+55.2498487469239i
1.08	194.125	4.30108	21.0031	-184.652881362028-280.771937893777i
1.17	133	4.6595	7.3593	-116.546963349048+16.7808430692836i
1.26	210.875	5.01792	11.4955	181.47821402282-29.9197851116858i
1.35	178	5.37634	12.6762	-104.555578412712-173.792411400174i
1.44	217.25	5.73477	5.375	-86
1.53	196.25	6.09319	12.6762	-104.555578412712+173.792411400174i
1.62	190.25	6.45161	11.4955	181.47821402282+29.919785111685i
1.71	203.625	6.81004	7.3593	-116.546963349048-16.7808430692836i
1.8	210.625	7.16846	21.0031	-184.652881362028+280.771937893778i
1.89	164.25	7.52688	4.56722	-47.8276715292439-55.2498487469241i
1.98	236.75	7.8853	16.6033	-123.371080519802+235.268772502131i
2.07	243.625	8.24373	22.2805	-118.067831620809+336.368843855542i
2.16	170.75	8.60215	5.67858	-47.625-77.375i
2.25	193.375	8.96057	6.50996	20.7443239285157+102.072715553605i
2.34	218	9.319	14.7643	176.326924642518+157.204017982619i
2.43	221.875	9.67742	4.49032	-65.9754096882253+28.4422753661075i
2.52	196.5	10.0358	5.37813	17.4028813620281+84.2719378937775i
2.61	161.625	10.3943	3.29931	16.8528762557781-50.0265794880573i
2.7	200.75	10.7527	14.7642	-179.434058145536-153.644969407826i
2.79	123.75	11.1111	26.5818	-320.623745584255-279.441577433567i
E01
Time	Data	FFT Freq	FFT Mag	FFT Complex			Max
0	42.125	0	156.664	2506.625			39.8716
0.09	173.875	0.358423	15.1563	-98.3161125189718-221.677327545796i
0.18	96	0.716846	3.28616	47.9077886201213-21.6645347879735i
0.27	47.125	1.07527	8.41808	132.613448435652+23.5556717539693i
0.36	53.75	1.43369	6.17363	89.0668334192695+42.710601525575i
0.45	19	1.79211	14.1364	184.2987915459-131.120279517844i
0.54	154.125	2.15054	17.6048	-85.3201612774797-268.443907595836i
0.63	94	2.50896	12.8927	-204.6926253559-25.5649069454835i
0.72	138.75	2.86738	26.6113	-342-253.625i
0.81	2.25	3.22581	3.96781	-61.5183620296406+15.6789456461702i
0.9	155.625	3.58423	39.8716	153.045341383951-619.315534311715i
0.99	53.125	3.94265	11.8155	89.9891109216915+166.255420522797i
1.08	87.125	4.30108	3.5102	-56.0668334192694-3.28939847442489i
1.17	119.625	4.6595	5.4994	-81.8964271729302-32.1759695713947i
1.26	140.75	5.01792	25.1129	-393.132968726593-83.036161503852i
1.35	12.875	5.37634	20.9348	-97.477823825801+320.459183679852i
1.44	59.25	5.73477	18.0234	288.375
1.53	152.875	6.09319	20.9348	-97.4778238258019-320.459183679852i
1.62	42.75	6.45161	25.1129	-393.132968726593+83.0361615038522i
1.71	61.75	6.81004	5.4994	-81.8964271729304+32.1759695713951i
1.8	110.25	7.16846	3.5102	-56.0668334192695+3.28939847442504i
1.89	63	7.52688	11.8155	89.9891109216911-166.255420522798i
1.98	69.125	7.8853	39.8716	153.045341383952+619.315534311714i
2.07	97.25	8.24373	3.96781	-61.5183620296409-15.6789456461702i
2.16	32	8.60215	26.6113	-342+253.625i
2.25	30.375	8.96057	12.8927	-204.6926253559+25.5649069454838i
2.34	129	9.319	17.6048	-85.3201612774791+268.443907595836i
2.43	19.25	9.67742	14.1364	184.2987915459+131.120279517843i
2.52	4.5	10.0358	6.17363	89.0668334192694-42.7106015255751i
2.61	120.375	10.3943	8.41808	132.613448435652-23.5556717539696i
2.7	82.375	10.7527	3.28616	47.9077886201213+21.6645347879737i
2.79	42.375	11.1111	15.1563	-98.3161125189713+221.677327545796i
E07
Time	Data	FFT Freq	FFT Mag	FFT Complex			Max
0	40.25	0	79.0703	1265.125			18.1948
0.09	8.375	0.358423	7.94868	-39.2693138712944+120.964404853527i
0.18	9.375	0.716846	10.0948	47.1911731548426+154.469320559015i
0.27	27.5	1.07527	4.67659	-74.2052481366672+9.61440115943009i
0.36	44.625	1.43369	18.1948	-60.3121077423023+284.800743816065i
0.45	3.5	1.79211	6.54951	-68.6696977560981-79.1572763462453i
0.54	65.375	2.15054	4.50888	-50.7271667711718+51.2956225717943i
0.63	30.75	2.50896	9.94866	-17.0865332998815-158.258835990348i
0.72	20.625	2.86738	14.5852	223.5+67.125i
0.81	30.75	3.22581	12.7041	-63.5875728277007+193.06390588997i
0.9	24.375	3.58423	6.61421	105.633128186297+6.4099534265768i
0.99	20.125	3.94265	4.91071	24.9728412753666-74.4971428349935i
1.08	23.375	4.30108	10.37	-149.937892257697+71.0507438160651i
1.17	91.375	4.6595	17.3869	-70.0781261229572-269.219981419546i
1.26	25.5	5.01792	8.21197	31.4028654300324+127.583651413798i
1.35	97	5.37634	9.26086	146.923650739232-19.2073693563837i
1.44	60.375	5.73477	3.21094	51.375
1.53	9.75	6.09319	9.26086	146.923650739232+19.2073693563829i
1.62	14	6.45161	8.21197	31.4028654300321-127.583651413798i
1.71	6.375	6.81004	17.3869	-70.0781261229562+269.219981419546i
1.8	94.125	7.16846	10.37	-149.937892257697-71.0507438160649i
1.89	38.875	7.52688	4.91071	24.9728412753669+74.4971428349933i
1.98	7.25	7.8853	6.61421	105.633128186297-6.40995342657694i
2.07	78.375	8.24373	12.7041	-63.5875728277011-193.06390588997i
2.16	46.625	8.60215	14.5852	223.5-67.125i
2.25	39	8.96057	9.94866	-17.086533299881+158.258835990348i
2.34	7.5	9.319	4.50888	-50.7271667711719-51.2956225717941i
2.43	35.75	9.67742	6.54951	-68.6696977560978+79.1572763462456i
2.52	110.875	10.0358	18.1948	-60.3121077423029-284.800743816065i
2.61	48.25	10.3943	4.67659	-74.2052481366671-9.6144011594298i
2.7	64	10.7527	10.0948	47.1911731548422-154.469320559015i
2.79	41.125	11.1111	7.94868	-39.2693138712947-120.964404853527i
E10
Time	Data	FFT Freq	FFT Mag	FFT Complex			Max
0	59.75	0	114.008	1824.125			13.3267
0.09	32.625	0.358423	9.66159	-128.669826332096-85.6779593671292i
0.18	46.75	0.716846	8.10205	2.76913871415069-129.60329776655i
0.27	22.75	1.07527	12.9015	-204.634637561822+27.1225084307665i
0.36	94.875	1.43369	12.8377	185.765426548077+87.6442593906764i
0.45	63.25	1.79211	11.8896	73.1160282988093+175.621609082469i
0.54	79.75	2.15054	10.4311	-162.83495504386-36.6024282037743i
0.63	97.75	2.50896	9.15106	124.973027721794-76.2867359402456i
0.72	66.5	2.86738	2.29135	35.75-8.125i
0.81	41.25	3.22581	8.48621	125.872956468269+50.9122000190031i
0.9	58	3.58423	4.43002	-6.5684810543241-70.5753630830339i
0.99	32.625	3.94265	8.61144	-58.3725197674774-124.807121705578i
1.08	21.375	4.30108	13.3267	125.484573451924+172.394259390677i
1.17	86.625	4.6595	10.682	9.90732695266711+170.624801871906i
1.26	60.125	5.01792	12.4151	-96.8657026159669+173.423767354191i
1.35	79.75	5.37634	5.06404	52.8076442198565+61.4520008213068i
1.44	60.375	5.73477	4.32031	-69.125
1.53	83.375	6.09319	5.06404	52.8076442198563-61.4520008213068i
1.62	99.5	6.45161	12.4151	-96.8657026159673-173.423767354191i
1.71	78.875	6.81004	10.682	9.90732695266669-170.624801871906i
1.8	22.5	7.16846	13.3267	125.484573451923-172.394259390676i
1.89	40.75	7.52688	8.61144	-58.3725197674771+124.807121705578i
1.98	32	7.8853	4.43002	-6.56848105432395+70.5753630830336i
2.07	54.125	8.24373	8.48621	125.872956468269-50.9122000190034i
2.16	119.5	8.60215	2.29135	35.75+8.125i
2.25	46.125	8.96057	9.15106	124.973027721794+76.2867359402454i
2.34	27.375	9.319	10.4311	-162.83495504386+36.6024282037745i
2.43	43.75	9.67742	11.8896	73.1160282988092-175.621609082469i
2.52	11.75	10.0358	12.8377	185.765426548076-87.6442593906765i
2.61	83.375	10.3943	12.9015	-204.634637561822-27.1225084307659i
2.7	17.375	10.7527	8.10205	2.76913871415089+129.60329776655i
2.79	59.625	11.1111	9.66159	-128.669826332096+85.6779593671296i
E12
Time	Data	FFT Freq	FFT Mag	FFT Complex			Max
0	31.4167	0	59.638	954.208435			14.7028
0.09	51.7917	0.358423	12.8855	-42.920753613099-201.651356608794i
0.18	24.9583	0.716846	9.47352	147.43938732628+35.1713413246797i
0.27	65.1667	1.07527	8.80994	1.83632015691883-140.947045385144i
0.36	50.2083	1.43369	3.72568	-5.55521043968508-59.3514699304924i
0.45	22.7083	1.79211	3.87383	4.69526921152393-61.8031091236319i
0.54	27.5417	2.15054	7.00277	-8.16309425991933+111.746523600827i
0.63	3.70831	2.50896	7.45525	37.2461632748626+113.319930912904i
0.72	26.7917	2.86738	7.62527	56.8333129999999-107.958374i
0.81	67.875	3.22581	4.09426	-41.295805795691+50.8525373215923i
0.9	17.9167	3.58423	8.09132	119.511465849752+49.7713929218849i
0.99	39.4583	3.94265	3.04148	-36.3002665409159-32.4106629092026i
1.08	20.625	4.30108	2.1393	32.8053324396851-9.7682179304926i
1.17	98.1667	4.6595	14.7028	-198.683742349636-125.956490928778i
1.26	32.4583	5.01792	5.06474	9.04573708388756+80.529462645738i
1.35	36.2083	5.37634	5.67905	1.42281565603583-90.8536499581687i
1.44	65.6667	5.73477	6.54427	-104.708313
1.53	16.2917	6.09319	5.67905	1.42281565603623+90.8536499581684i
1.62	29.75	6.45161	5.06474	9.04573708388735-80.5294626457377i
1.71	12.75	6.81004	14.7028	-198.683742349636+125.956490928778i
1.8	20	7.16846	2.1393	32.8053324396852+9.76821793049253i
1.89	27.25	7.52688	3.04148	-36.3002665409159+32.4106629092026i
1.98	6.79169	7.8853	8.09132	119.511465849752-49.771392921885i
2.07	5.41669	8.24373	4.09426	-41.2958057956914-50.8525373215923i
2.16	3.33331	8.60215	7.62527	56.833313+107.958374i
2.25	28.8333	8.96057	7.45525	37.2461632748622-113.319930912905i
2.34	31.75	9.319	7.00277	-8.16309425991965-111.746523600827i
2.43	7	9.67742	3.87383	4.69526921152404+61.8031091236316i
2.52	22.75	10.0358	3.72568	-5.55521043968495+59.3514699304925i
2.61	5.79169	10.3943	8.80994	1.83632015691936+140.947045385144i
2.7	12.7917	10.7527	9.47352	147.43938732628-35.17134132468i
2.79	41.0417	11.1111	12.8855	-42.9207536130984+201.651356608794i
E17
Time	Data	FFT Freq	FFT Mag	FFT Complex			Max
0	95.75	0	157.32	2517.125			27.4297
0.09	4.875	0.358423	8.49237	-130.677104104441-37.2329789427028i
0.18	49.625	0.716846	15.6351	9.29717119746669-249.988018479138i
0.27	34.125	1.07527	18.2793	-233.733300630189+175.802099112326i
0.36	162.25	1.43369	5.43543	-81.5984261636302+30.0819218691347i
0.45	100.75	1.79211	24.7795	306.653477251495+251.303835321236i
0.54	142.25	2.15054	15.7262	-45.2195988617393+247.522280107659i
0.63	48.375	2.50896	15.9941	243.454454233339+78.8509096703695i
0.72	106.125	2.86738	9.09875	123+77.875i
0.81	62.5	3.22581	5.09878	-67.2607515298322+46.1666081902982i
0.9	69.75	3.58423	9.80467	-1.88826551452916+156.863423551488i
0.99	25.125	3.94265	9.00528	-123.169289097198-74.7640712996368i
1.08	80.5	4.30108	1.26927	15.0984261636302+13.5819218691346i
1.17	90.625	4.6595	5.05782	-77.4877379291358+23.3350039271597i
1.26	69.125	5.01792	6.07962	-84.6893068211979+47.8531249646916i
1.35	75.125	5.37634	15.5406	202.220251805963+144.683531012932i
1.44	80.75	5.73477	27.4297	438.875
1.53	74.625	6.09319	15.5406	202.220251805963-144.683531012933i
1.62	133.5	6.45161	6.07962	-84.6893068211979-47.8531249646912i
1.71	162.375	6.81004	5.05782	-77.4877379291358-23.3350039271594i
1.8	94.75	7.16846	1.26927	15.0984261636302-13.5819218691347i
1.89	65	7.52688	9.00528	-123.169289097198+74.7640712996374i
1.98	50	7.8853	9.80467	-1.88826551452973-156.863423551488i
2.07	40.75	8.24373	5.09878	-67.2607515298325-46.1666081902977i
2.16	101	8.60215	9.09875	123-77.875i
2.25	73.5	8.96057	15.9941	243.454454233339-78.85090967037i
2.34	81.75	9.319	15.7262	-45.21959886174-247.522280107659i
2.43	67	9.67742	24.7795	306.653477251494-251.303835321237i
2.52	79.375	10.0358	5.43543	-81.5984261636302-30.0819218691346i
2.61	8.75	10.3943	18.2793	-233.73330063019-175.802099112325i
2.7	81.5	10.7527	15.6351	9.29717119746727+249.988018479138i
2.79	105.625	11.1111	8.49237	-130.677104104441+37.232978942703i
E19
Time	Data	FFT Freq	FFT Mag	FFT Complex			Max
0	143.136	0	430.83	6893.272738			24.1349
0.09	262.239	0.358423	4.20787	-67.2504126362602+3.18773867908002i
0.18	200.307	0.716846	7.91115	-24.2455286933358-124.234709462575i
[truncated: 4,381 more rows]

## Sheet: Unsuccessful wells
	1	2	3	4	5	6	7	8	9	10	11	12	13	14	15	16	17	18	19	20	21	22	23	24
[truncated: 16 more rows]
