# Supplementary material for: High-Content Screening in Zebrafish Embryos Identifies Butafenacil as a Potent Inducer of Anemia
Source: PLoS One. 2014 Aug 4;9(8):e104190. doi: 10.1371/journal.pone.0104190 (PMC4121296; doi:10.1371/journal.pone.0104190)
Supplement: Dataset S1 — Microsoft Excel spreadsheets containing raw data for all chemical screening assays. (ZIP) [file pone.0104190.s036.zip › Dataset S1/28- Oxadiazon/Oxadiazon_Heart_Rate.xlsx]

## Sheet: DESCRIPTION
ToxCast Screen - Heart Rate
Chemical	Oxadiazon
Data was collected using the Heart Rate Journal in MetaXpress
Imaged 74 hpf fli1 larvae using ImageXpress
Incubated larvae in 100 mg/l MS-222 for 30 min
Centrifuged plate for 2 min at 200 rpm
Imaging parameters:
*live stream acquisition
*32 frames; 0.09 sec interval
*FITC
*2X magnification; 1 site/well
Had the doors off of the imager and the fan on to stablize temperature
Test Initation Date: 10/4/2013
Imaging Date: 10/7/13
Start Imaging Temperature: 26°C
End Imaging Temperature: 27°C
Total Imaging Duration: 2:19
W.O. = Wrong Orientation
U.H. = Unhatched
Malf. = Malformed
N.A. = Not Analyzed (did not meet analysis criteria)

## Sheet: ALL DATA
Measurement	Average (Show Region Statistics)
	1	2	3	4	5	6	7	8	9	10	11	12	13	14	15	16	17	18	19	20	21	22	23	24	25	26	27	28	29	30	31	32		# Peaks	Heart Rate
A01	101.705	103.362	113.747	102.89	102.118	111.812	106.469	102.239	106.076	112.135	102.694	102.767	113.949	104.385	102.334	110.64	108.416	102.413	105.503	112.576	102.896	102.669	113.576	103.899	102.489	111.916	106.562	102.334	107.511	111.081	102.744	104.438		9	193.548
A02	108.944	103.885	104.829	116.654	105.337	104.407	109.728	112.857	104.643	104.112	116.14	106.888	104.478	107.632	115	104.551	104.306	114.435	108.244	104.503	106.337	115.823	104.874	104.483	113.351	108.803	104.545	106.09	116.025	105.048	104.27	113.764		8	172.043
A03																																		0	0
A04	120.093	117.334	116.323	118.528	119.744	116.228	116.739	119.809	118.612	116.104	117.57	119.809	117.615	116.14	118.486	119.994	116.933	116.986	119.41	118.907	115.989	117.416	119.815	117.722	116.556	118.489	119.528	116.927	116.514	119.528	118.899	116.284		8	172.043
A05	171	178.761	171.284	173.14	180.427	171.404	172.306	179.289	173.258	171.916	177.834	175.64	170.955	176.118	176.545	170.913	173.978	177.778	170.531	173.376	179.64	170.483	172.014	179.447	171.497	171.025	179.306	172.284	170.879	177.871	174.598	171		10	215.054
A06	129.584	127.576	132.174	133.107	125.483	130.792	133.006	128.52	127.949	132.079	133.461	125.975	130.702	133.008	128.244	128.806	132.927	132.947	126.073	131.242	133.52	127.624	129.065	132.503	130.463	126.803	131.463	132.969	125.913	130.89	133.997	129.584		9	193.548
A07	104.683	105.253	103.573	103.517	105.904	104.433	103.781	104.758	106.216	103.795	103.744	106.146	104.508	103.862	104.514	106.348	103.986	104.042	105.921	104.688	103.862	104.902	106.129	104.034	104.368	106.654	104.261	104.239	105.317	105.615	104.084	104.27		9	193.548
A08	125.25	145.435	134.258	125.618	142.051	140.239	125.348	138.272	143.86	125.149	134.514	148.879	125.492	130.053	148.52	128.851	127.716	147.124	131.775	126.23	144.233	136.157	125.581	141.618	140.056	125.152	138.236	141.994	125.199	135.357	142.713	125.25		10	215.054
A09	107.562	108.287	110.416	108.551	107.337	109.419	109.969	108.68	107.537	109.857	110.014	108.508	107.433	110.803	109.216	108.287	107.955	110.722	109.081	107.638	108.913	110.562	108.801	107.711	110.008	110.048	108.64	107.483	110.733	109.795	108.104	107.966		8	172.043
A10	105.899	114.851	111.725	106.014	114.112	112.463	108.82	110.674	114.683	110.843	106.52	115.084	111.862	106.135	114.514	112.129	106.907	112.632	113.056	108.677	110.643	113.475	109.472	108.096	114.969	110.994	106.177	115.669	111.402	106.022	114.652	112.48		10	215.054
A11	103.82	104.354	106.531	104.157	104.084	105.348	105.944	104.129	104.287	106.826	105.135	104.368	104.919	106.75	104.492	104.166	106.062	105.924	104.506	104.393	106.916	104.862	104.5	105.444	106.404	104.635	104.163	106.747	105.205	104.284	104.882	106.66		8	172.043
A12																																		0	0
A13	106.935	105.191	105.826	107.396	105.919	106.098	107.084	106.944	105.994	106.683	107.851	106.107	106.194	107.506	106.646	106.084	106.983	107.632	105.781	106.39	107.612	106.008	105.927	107.694	106.93	105.924	106.882	107.124	105.725	106.598	107.567	106.163		9	193.548
A14	128.346	116.438	168.365	141.666	115.494	151.022	155.969	125.806	124.685	165.508	137.315	114.034	158.972	149.98	121.051	135.924	161.43	131.761	115.18	166.559	144.854	117.483	147.129	155.806	126.528	124.362	165.07	135.961	114.354	162.138	146.539	118.77		9	193.548
A15																																		0	0
A16	142.919	134.247	140.253	144.323	138.413	132.919	147.935	141.511	133.458	142.657	144.27	136.427	136.48	145.654	139.761	132.433	145.433	142.961	134.955	140.275	144.407	137.506	133.556	147.107	140.73	132.82	144.646	143.497	134.531	139.489	145.346	137.478		9	193.548
A17																																		0	0
A18	115.654	108.247	107.264	112.048	112.537	107.219	108.722	115.565	107.435	107.705	115.82	108.553	107.334	111.93	112.913	107.596	108.837	116.419	107.433	107.618	115.545	108.756	107.371	112.551	112.205	107.705	109.374	114.966	107.444	107.949	116.444	107.848		9	193.548
A19																																		0	0
A20	107.508	118.59	112.435	107.868	110.065	120.938	109.149	107.593	115.904	116.244	108.188	108.567	120.938	110.73	107.89	113.292	117.736	108.124	108.258	120.379	111.638	108.101	112.146	118.837	108.348	108.216	119.691	111.52	107.874	112.379	118.065	108.326		9	193.548
A21	97.8933	101.472	100.081	98.3567	98.4157	101.691	100.194	98.3371	98.5815	101.767	100.413	98.6124	98.5927	102.056	100.483	98.6124	98.6798	102.191	100.163	98.7528	98.7444	102.242	99.9719	98.7163	99.1292	102.351	99.8062	98.7612	99.6348	102.452	99.486	98.6573		8	172.043
A22																																		0	0
A23																																		0	0
A24																																		0	0
B01																																		0	0
B02	109.851	110.132	108.604	110.978	111.219	109.615	109.368	111.219	110.463	108.949	110.433	111.289	110.067	108.635	111.323	110.683	109.402	110.292	110.876	110.331	108.598	111.242	110.927	109.632	109.772	110.972	110.669	108.84	111.135	111.379	109.573	109.851		9	193.548
B03	109.132	115.256	115.972	110.413	112.14	117.787	112.39	109.753	116.567	115.112	109.947	112.994	116.874	111.419	110.691	117.242	113.079	109.581	115.292	115.461	109.876	113.062	116.736	111.685	111.138	117.23	112.643	109.711	115.531	114.534	109.483	113.663		9	193.548
B04	101.441	99.8708	99.4522	102.638	102.404	99.6882	100.331	103.742	101	99.8595	102.003	103.494	99.9803	99.9916	103.343	101.744	99.7388	101.309	103.598	100.278	100.07	103.362	102.317	100.039	101.096	103.871	100.525	100.146	103.475	101.84	100.062	101.441		8	172.043
B05	127.404	123.124	122.289	125.191	126.584	122.61	123.244	127.494	125.121	122.309	123.812	127.646	123.211	122.267	124.68	127.337	122.795	123.202	126.638	125.77	122.216	123.629	128.157	123.567	122.419	125.056	127.098	122.848	123.09	126.893	125.174	121.972		8	172.043
B06																																		0	0
B07	113.534	115.287	122.663	124.857	112.711	116.663	127.556	118.537	113.475	119.548	127.07	114.118	115.607	124.483	122.604	113.163	117.66	128.573	117.295	113.784	121.921	125.744	113.506	116.57	127.744	118.514	114.07	120.626	127.087	113.854	116.545	125.612		8	172.043
B08	111.284	109.272	113.258	112.329	109.904	111.834	113.581	110.463	110.626	114.374	111.329	109.674	114.455	111.567	109.596	113.742	111.98	109.784	113.449	113.16	109.924	112.638	113.152	110.27	111.904	113.565	110.697	111.096	114.138	111.067	110.346	114.093		9	193.548
B09																																		0	0
B10	104.607	102.904	102.334	104.365	104.478	102.242	104.236	105.118	102.893	102.812	104.857	104.289	102.534	104.43	104.879	102.694	103.407	104.978	103.809	102.677	104.775	104.708	102.719	104.301	105.376	102.904	103.424	105.197	104.028	102.694	104.34	104.607		8	172.043
B11	170.954	162.486	187.468	185.269	162.338	166.769	201.366	169.889	162.648	184.759	187.398	163.218	166.648	198.458	168.394	162.245	188.125	182.861	162.708	169.259	198.231	165.921	163.181	191.245	177.722	161.968	176.44	192.421	163.954	164.736	197.593	170.954		9	193.548
B12	129.126	121.997	119.907	126.764	125.258	120.32	123.52	128.868	121.292	120.997	129.059	122.587	120.236	127.101	125.624	120.48	123.126	128.166	121.331	121.025	129.447	122.357	120.14	126.486	125.115	120.031	124.02	127.357	121.065	121.553	129.081	121.803		9	193.548
B13	120.787	120.992	124.876	123.463	119.553	124.317	125.683	118.531	123.64	126.309	120.292	122.166	125.736	122.803	120.629	124.831	124.326	118.969	124.447	126.747	118.89	124.247	126.486	119.733	122.778	125.331	121.466	121.492	125.486	123.329	120.183	124.455		9	193.548
B14	120.174	113.447	111.306	103.893	105.848	119.326	104.399	103.809	120.494	105.716	104.154	114.478	111.334	104.492	106.424	119.817	104.666	104.169	120.472	105.242	104.112	118.893	108.079	104.267	111.166	115.351	104.421	105.638	118.831	105.051	104.376	120.174		8	172.043
B15	119.531	115.331	121.997	119.756	114.208	122.042	120.368	114.309	121.697	120.635	115.357	120.545	120.441	116.346	119.174	121.008	116.86	118.011	120.497	117.919	117.287	121.289	118.744	116.458	121.138	119.014	115.733	122.09	119.57	114.944	122.07	119.531		10	215.054
B16	122.14	122.034	106.941	118.419	123.449	112.219	112.27	122.719	119.27	106.677	121.222	122.638	108.374	115.885	123.284	114.028	110.688	122.413	118.904	106.677	121.298	122.567	108.416	116.365	123.25	113.11	111.713	123.154	119.194	106.865	121.565	122.14		8	172.043
B17	136.809	132.233	125.081	128.879	137.882	128.489	125.927	132.32	137.503	124.913	127.126	136.466	133.174	125.329	128.674	137.876	129.003	125.747	132.199	137.615	125.242	126.756	135.969	132.489	125.379	129.41	138.169	128.823	126.025	133.062	136.831	125.427		8	172.043
B18	109.36	116.559	107.042	106.098	116.758	113.236	105.896	110.301	117.949	108.065	106	116.882	113.23	105.725	110.994	117.376	107.368	106.612	116.935	112.43	106.826	111.784	118.579	108.424	107.081	117.961	113.112	106.421	113.469	116.458	106.972	109.36		9	193.548
B19	121.421	116.643	131.326	144.278	117.933	117.014	145.225	130.52	117.287	120.716	149.629	121.34	117.062	132.292	143.542	117.733	117.278	146.733	128.511	117.11	122.958	150.643	120.163	116.713	136.666	139.702	117.618	118.154	150.803	124.756	117.261	126.857		8	172.043
B20	99.4073	102.407	101.949	101.371	100.247	102.941	102.208	100.028	102.258	102.396	101.59	100.41	102.933	102.008	100.146	102.522	102.292	101.306	100.817	102.756	102.07	99.9382	102.969	102.486	100.983	101.649	102.691	102.143	100.216	103.025	102.357	100.466		9	193.548
B21	125.823	121.61	126.421	114.708	114.362	123.708	124.508	112.374	117.236	125.306	119.508	112.32	120.652	125.205	114.419	115	124.11	123.556	112.331	118.559	125.725	118.548	113.219	122.289	126.598	113.806	115.652	124.902	121.809	112.671	119.399	125.823		8	172.043
B22	106.129	104.298	105.385	105.531	105.677	104.475	105.632	105.742	105.84	104.784	105.837	105.865	105.885	104.699	105.879	105.744	105.739	104.921	105.792	105.801	105.225	105.303	105.812	106.177	105.18	105.553	105.986	105.963	104.93	105.531	105.952	106.129		7	150.538
B23																																		0	0
B24																																		0	0
C01																																		0	0
C02	122.705	118.708	112.256	120.23	122.371	118.177	112.506	123.652	119.399	113.503	119.11	122.455	118.16	112.438	123.511	119.705	113.753	119.093	121.921	117.862	112.98	123.795	119.163	113.079	120.051	122.067	117.149	113.952	123.646	118.983	111.949	122.705		8	172.043
C03	112.691	131.461	120.823	112.424	113.472	136.272	116.23	112.357	113.767	138.601	114.208	112.581	116.452	137.042	113.18	112.781	124.031	127.947	112.775	112.815	133.18	119.419	112.416	113.778	138.683	114.298	112.548	119.112	134.275	112.952	112.756	129.834		8	172.043
C04																																		0	0
C05	104.882	105.163	121.084	109.174	105.18	105.43	120.36	109.317	105.309	105.576	120.287	109.902	105.514	105.522	119.143	109.86	105.506	105.635	119.329	110.733	105.545	105.767	118.289	112.705	105.581	105.64	117.331	113.14	105.584	105.646	116.927	113.66		8	172.043
C06	109.152	108.638	110.368	110.761	108.685	109.121	111.14	110.081	108.854	109.433	111.343	109.756	108.952	109.789	111.876	109.537	108.868	110.042	111.309	109.404	109.463	111.14	110.952	109.197	109.371	111.461	109.955	109.039	110	111.781	109.632	108.854		8	172.043
C07	96.7949	97.9438	98.2781	97.2051	97.5365	98.9831	97.6236	97.4438	98.9242	98.2107	97.3961	98.2331	98.8511	97.4551	97.6994	99.4073	97.6348	97.7388	99.2275	98.1966	97.6742	98.3933	98.9888	97.809	98.0309	99.2612	97.882	97.75	99.5112	97.9831	97.9045	99.0421		9	193.548
C08	157.034	189.986	128.438	130.416	197.261	144.404	125.846	164.388	178.888	127.199	135.708	199.567	135.84	126.66	178.666	167.177	126.809	143.691	199.635	131.444	127.537	187.691	155.997	126.065	152.73	188.896	128.242	130.152	196.14	147.34	126.301	165.486		9	193.548
C09																																		0	0
C10	97.5927	97.6601	97.0056	98.3567	98.0899	97.5253	97.9045	98.3989	98.1433	97.6433	98.4972	98.4691	97.6994	98.0787	98.764	98.3483	97.5562	98.6376	98.6433	97.8455	98.3202	98.5899	98.1236	97.9073	98.6095	98.3764	97.5787	98.7444	98.8343	97.9916	98.177	98.9017		9	193.548
C11	152.829	147.407	149.34	155.823	148.949	147.654	152.694	153.348	147.567	148.396	155.992	149.876	147.11	150.764	153.831	147.93	147.581	155.014	149.697	147.228	151.003	154.413	147.295	147.744	155.115	150.528	146.702	150.643	154.034	147.23	147.497	154.823		8	172.043
C12	118.017	129.826	108.947	107.829	124.573	123.694	108.006	110.317	129.64	115.916	107.713	114.705	131.719	110.388	107.708	123.242	126.022	108.301	109.775	130.076	116.753	107.697	115.778	131.91	109.573	107.983	125.862	121.944	107.857	112.713	131.66	111.919		9	193.548
C13	105.008	101.475	103.25	104.222	101.843	101.744	104.739	102.64	101.809	103.317	104.18	102.059	101.924	104.517	103.317	102.062	102.652	104.455	102.112	101.829	103.958	103.399	102.02	102.677	105.236	102.25	102.048	104.034	103.632	101.89	102.433	105.008		8	172.043
C14	109.281	107.674	104.857	107.32	109.093	106.593	105.188	109.393	108.09	105.565	107.525	109.028	106.652	105.688	109.149	108.059	105.323	107.683	109.081	106.25	105.716	109.466	107.713	105.357	108.435	108.666	106.025	106.733	109.447	106.803	105.497	109.281		8	172.043
C15	111.829	127.32	132.393	113.447	115.958	138.778	118.455	112.584	130.705	129.756	112.98	119.149	137.66	116.174	112.427	135.801	124.806	112.626	124.567	135.441	113.865	115.188	138.02	118.73	112.362	131.508	128.612	112.972	121.604	136.43	115.16	113.236		9	193.548
C16	99.8511	99.2107	106.632	102.508	98.6095	103.756	105.188	99.5702	100.674	106.697	101.713	99.2331	105.309	104.244	99.618	101.789	106.545	100.862	99.6938	106.579	102.969	99.4298	103.809	105.579	100.087	101.284	106.775	101.166	99.6433	106.298	102.924	99.3483		9	193.548
C17																																		0	0
C18	125.463	124.489	118.323	125.129	125.624	121.407	120.362	127.154	125.287	118.882	124.772	125.542	122.18	119.924	127.213	125.531	118.666	124.205	124.413	122.424	119.778	126.958	125.27	118.865	125.233	125.921	121.376	120.57	126.708	124.888	118.671	125.463		8	172.043
C19	106.292	104.267	105.848	102.087	103.118	105.447	105.489	101.573	103.829	106.101	103.629	102.615	104.663	106.152	102.376	103.225	105.357	105.337	101.84	104.034	106.258	103.306	102.826	105.02	105.857	102.101	103.975	106.096	104.101	102.666	104.64	106.292		8	172.043
C20	105.871	102.699	103.525	108.733	104.938	102.919	105.149	108.39	104.256	102.893	106.997	107.593	103.382	103.157	108.11	106.191	103.188	104.553	108.68	104.812	103.149	106.48	108.101	103.725	103.118	108.298	106.61	103.202	104.5	108.542	104.868	103.16		8	172.043
C21	151.669	151.846	149.433	146.893	153.163	153.331	150.61	148.042	148.272	153.348	152.062	150.056	147.264	152.444	153.441	151.028	147.834	147.904	153.222	150.528	149.612	147.07	152.101	153.039	150.444	147.559	148.652	154.169	151.36	149.778	146.489	151.669		7	150.538
C22	103.562	103.525	102.91	102.888	103.506	103.862	103.452	102.98	103.051	103.961	103.441	102.882	103.011	103.801	103.885	103.489	103.087	103.402	104.177	103.781	103.017	103.242	103.935	103.815	103.331	103.357	103.938	104.205	103.618	103.154	103.579	104.079		6	129.032
C23																																		0	0
C24																																		0	0
D01	132.101	134.528	132.902	131.306	133.455	135.323	132.626	131.36	133.761	135.222	131.169	132.368	134.177	133.466	131.194	133.674	134.565	131.938	131.48	133.528	133.896	131.188	132.654	134.171	132.57	131.317	133.5	134.57	131.146	132.503	133.722	132.101		9	193.548
D02	104.441	104.393	104.121	104.848	104.657	104.469	104.618	104.902	104.77	104.396	104.913	105.051	105.008	104.472	105.084	104.972	104.978	104.326	105.188	105.098	104.475	104.846	104.868	104.834	104.573	105.202	105.289	104.837	104.587	105.419	105.171	104.831		9	193.548
D03	115.16	121.199	120.289	114.272	115.896	122.702	117.803	114.506	117.017	123.626	114.938	114.913	119.104	121.303	114.593	115.455	121.559	117.548	114.539	117.449	122.438	114.744	115.239	120.39	119.329	114.795	116.758	122.739	115.16	114.944	119.025	120.247		8	172.043
D04	123.228	149.604	117.351	116.663	141.051	132.081	116.292	118.98	151.508	119.657	116.52	133.874	140.008	116.466	117.239	149.374	122.635	116.492	128.14	143.475	116.919	117.228	149.728	122.514	116.18	129.626	142.402	116.534	117.056	149.081	123.157	116.197		9	193.548
D05	128.59	120.778	121.739	128.492	135.463	121.438	121.084	127.596	136.028	122.32	121.101	127.581	135.48	121.902	121.048	127.062	135.927	123.32	121.385	126.711	135.708	122.382	121.154	126.924	134.36	121.16	121.941	128.101	133.725	120.756	122.25	128.59		7	150.538
D06	120.287	119.916	117.621	118.694	120.278	119.301	117.857	119.626	120.472	118.287	118.551	120.489	119.809	117.86	119.376	120.506	118.629	118.225	120	119.75	117.806	118.86	120.374	118.969	117.654	119.997	119.764	117.758	118.722	120.256	118.756	118.253		8	172.043
D07	99.2669	98.3258	98.5758	98.9719	99.014	98.5112	98.8062	99.2556	99.0562	98.2669	99.2163	99.4354	99.382	98.4045	99.6039	99.3399	99.1348	98.7331	99.6629	99.5843	99.014	98.9157	99.4551	99.4045	98.7697	99.2809	99.6292	99.5702	98.5815	99.8455	99.8371	99.2669		8	172.043
D08	128.284	125.713	130.848	136.632	126.096	127.037	135.43	131.042	125.907	130.806	136.098	125.848	127.537	135.376	130.478	126.242	132.042	134.301	125.792	128.115	135.736	127.767	126.722	133.365	131.154	126.053	130.225	134.508	125.545	128.076	135.399	128.284		9	193.548
D09	141.042	133.396	134.697	117.879	117.242	126.343	139.284	119.57	117.258	121.52	141.393	123.275	117.222	117.933	138.39	128.77	117.688	117.25	132.354	135.354	118.112	117.343	127.357	138.278	119.059	117.27	123.57	141.312	121.017	117.25	119.91	141.042		7	150.538
D10	116.326	140.997	155.124	118.449	121.16	157.449	136.174	116.222	139.792	157.508	118.761	122.166	157.654	133.834	116.334	142.702	153.374	117.831	124.463	157.354	130.916	116.604	143.969	151.124	117.334	126.843	158.303	125.697	117.747	150.43	144.433	116.787		9	193.548
D11	104.211	103.157	105.685	107.289	103.287	103.385	108.444	104.947	103.548	105.208	108.183	103.843	103.736	107.843	105.525	103.767	105.163	108.419	103.986	103.669	108.244	105.463	103.699	105.171	108.107	103.874	103.747	108.107	105.323	103.854	105.419	108.169		8	172.043
D12	113.16	109.402	107.438	110.958	111.975	107.868	109.598	113.89	109.596	108.017	111.337	112.096	108.037	109.444	112.798	109.604	108.219	111.36	112.124	107.874	109.18	112.497	109.784	107.997	111.261	112.317	107.809	109.163	112.483	109.767	108.062	111.084		8	172.043
D13																																		0	0
D14																																		0	0
D15	103.039	103.438	110.722	104.893	103.43	106.48	109.654	103.862	103.865	109.652	106.079	103.806	105.508	110.68	104.292	103.84	108.989	107.135	103.801	105.261	110.404	103.992	103.882	109.096	107.115	103.806	105.27	110.326	104.022	103.669	109.449	106.739		9	193.548
D16	109.548	108.494	106.289	108.815	109.489	106.25	108.489	110.006	107.208	107.18	109.584	108.621	106.09	109.374	109.806	106.393	108.764	110.11	107	107.767	110.455	108.084	107.014	109.393	108.817	106.551	109.68	109.517	106.486	108.638	109.719	106.975		9	193.548
D17	96.7753	97.1826	97.5028	97.3146	97.0983	97.6348	97.3989	97.264	97.4803	97.6713	97.5421	97.2303	97.9944	97.5843	97.6264	97.736	97.823	97.5787	97.3511	97.7331	97.8202	97.6376	97.5618	98.0028	97.8455	97.6011	97.8343	98.0084	97.8708	97.7051	98.0028	97.7809		9	193.548
D18	108.288	114.629	115.341	109.957	110.565	116.117	113.133	108.52	114.072	115.539	110.619	110.229	116.205	113.859	108.923	113.688	116.069	111	109.888	116.192	114.328	108.912	113.211	116.211	111.109	109.499	116.293	113.915	108.739	113.096	115.728	110.741		9	193.548
D19	108.632	114.587	120.643	109.492	110.413	117.494	117.711	108.874	112.545	120.904	113.171	109.39	115.469	120.407	109.034	111.23	119.045	114.685	109.402	114.562	120.469	109.331	111.11	118.702	115.59	109.09	114.553	121.053	109.393	111.017	118.831	115.98		9	193.548
D20																																		0	0
D21																																		0	0
D22																																		0	0
D23																																		0	0
D24																																		0	0
E01	160.469	160.573	160.843	153.806	154.163	160.43	161.933	160.941	151.166	156.702	159.663	160.972	160.284	152.674	155.756	161.067	161.337	160.848	150.753	158.079	160.787	161.329	159.278	150.244	158.604	161.469	161.135	156.893	152.208	159.702	161.469	160.469		7	150.538
E02	143.674	157.379	174.169	144.601	145.778	170.907	158.643	143.966	152.407	176.517	145.539	144.657	165.48	163.174	143.716	149.576	177.256	147.854	144.121	163.75	166.309	143.795	148.837	177.261	147.916	144.264	164.104	162.837	143.185	150.121	176.424	145.989		9	193.548
E03																																		0	0
E04																																		0	0
E05	106.444	108.955	110.553	105.972	107.537	109.522	109.188	106.416	108.666	110.823	107.242	106.994	109.626	109.843	106.09	108.368	110.098	108.157	106.775	109.096	110.607	106.452	107.486	109.846	109.407	106.514	108.904	110.86	107.014	107.52	109.772	109.508		9	193.548
E06	110.896	108.843	116.284	116.208	109.306	110.621	117.028	117.247	108.351	112.733	117.447	116.211	107.452	114.747	117.23	113.921	107.795	116.233	117.301	111.899	109.416	117.087	116.963	109.219	111.93	117.084	115.871	107.551	114.671	116.854	113.244	107.978		8	172.043
E07	120.421	122.697	119.371	115.963	118.045	122.691	117.483	115.666	119.579	121.733	116.545	116.194	121.848	119.84	116.006	117.41	122.388	117.989	115.966	120.101	122.208	116.444	116.357	122.194	118.89	115.876	118.584	122.708	117.447	116.242	121.722	120.421		9	193.548
E08																																		0	0
E09	101.407	100.562	100.753	102.876	100.469	100.857	101.011	102.941	100.823	101.081	101.82	102.191	101.062	101.346	102.087	101.719	101.087	101.053	102.82	101.14	101.216	101.312	103.416	100.865	101.545	101.424	102.674	100.969	101.23	102.567	101.975	101.407		9	193.548
E10	100.978	98.4551	99.8736	100.514	97.7051	99.7669	100.66	99.8933	98.2191	100.492	100.851	98.6405	99.4579	100.857	100.261	98.1938	100.508	101.188	99.1152	99.6742	100.927	100.469	98.4494	100.444	100.975	98.8961	99.4635	100.711	100.385	98.309	100.385	100.978		8	172.043
E11	121.171	123.138	127.688	124.806	121.042	126.042	127.455	122.317	122.216	126.966	126.003	120.994	124.904	127.924	123.042	122.076	127.177	126.489	120.834	124.188	127.489	123.817	121.413	126.497	127.23	121.798	123.638	127.834	125.41	120.972	126.039	126.955		8	172.043
E12	110.798	113.348	104.927	103.829	114.315	111.792	103.531	108.146	114.433	107.517	103.531	111.702	113.736	104.868	104.191	114.093	111.806	103.781	107.48	114.326	107.899	103.258	111.671	113.508	104.874	105.348	114.851	110.003	103.469	109.343	114.101	106.211		9	193.548
E13	95.6826	98.5112	98.5421	96.5506	97.2556	99.6011	97.3905	96.4916	99.9831	98.6573	96.5899	98.073	99.3933	97.191	97.118	99.8315	98.1938	96.7022	99.2584	99.0955	96.9551	97.8174	99.6236	97.4298	97.1236	99.7303	98.427	96.6348	99.0478	99.0871	97.073	98.0871		9	193.548
E14	134.458	132.64	124.289	132.815	133.837	126.337	132.781	134.862	128.621	128.975	133.368	130.124	126.48	134.949	130.882	125.59	133.604	132.132	124.424	134.607	132.371	124.242	134.059	132.537	124.354	133.18	133.23	125.258	132.601	133.48	126.222	132.789		9	193.548
E15	99.8989	98.1629	99.3483	99.3483	98.6461	99.2219	99.4129	99.2528	98.8511	99.7978	99.4803	98.8961	99.5056	99.6854	99.4888	98.9326	99.8343	99.7388	99.073	99.4916	99.7865	99.6095	99.014	99.6938	99.764	99.1657	99.4017	99.8455	99.7163	98.9972	99.7022	99.8989		7	150.538
E16	119.447	115.868	117.104	119.247	117.199	115.379	119.163	118.801	116.497	116.874	119.683	117.581	115.801	119.025	118.716	116.469	116.663	119.86	117.528	115.831	118.666	118.829	116.916	116.472	119.846	117.492	116.006	119.138	118.941	116.48	117.045	119.447		8	172.043
E17	133.166	130.829	129.292	131.935	134.539	129.489	131.177	133.626	133.399	127.593	132.379	133.222	130.921	129.649	131.716	134.129	128.084	131.354	132.615	131.511	128.388	131.975	133.228	128.674	131.472	132.694	133.163	128.065	131.862	134.112	130.079	130.817		8	172.043
E18	119.817	112.916	111.848	121.374	116.874	107.438	121.441	118.225	106.461	121.388	119.087	108.831	117.27	120.037	111.758	113.371	120.472	115.022	109.056	121.348	117.143	106.803	121.461	118.081	106.388	121.056	118.997	108.424	117.728	119.596	110.837	115.031		9	193.548
E19	120.598	115.919	114.621	119.59	120.635	113.978	116.843	120.216	119.213	113.478	118.899	120.969	115.742	115.494	119.657	120.233	113.393	117.472	120.671	117.228	114.489	119.694	121.09	113.817	117.062	120.433	118.775	113.89	119.191	121.191	114.834	116.629		8	172.043
E20	123.191	110.197	126.904	126.744	118.621	113.612	129.711	126.27	113.539	120.379	128.787	124.924	110.219	127.368	127.115	118.711	114.02	129.508	126.076	112.202	123.244	128.202	122.309	111.829	129.185	126.581	114.596	120.433	128.952	124.132	110.772	128.935		8	172.043
E21	125.542	132.781	129.098	106.107	128.379	133.632	130.719	108.461	123.916	133.697	131.497	112.598	118.846	134.098	132.508	115.705	115.89	134.222	132.028	118.034	113.253	133.301	131.559	121.149	109.815	134.407	132.879	123.742	108.272	135.396	132.666	125.542		8	172.043
E22	114.643	106.59	102.371	102.354	105.461	113.365	102.767	102.612	102.39	113.416	105.331	102.604	102.683	108.475	109.43	102.666	102.666	103.758	114.469	103.309	102.772	102.57	112.531	106.716	102.747	102.64	106.82	111.938	102.916	102.708	103.09	114.643		6	129.032
E23																																		0	0
E24																																		0	0
F01																																		0	0
F02	115.742	107.292	110.506	119.865	109.399	107.399	118.61	113.775	107.545	113.25	118.792	108.466	108.86	120.261	110.728	107.522	116.963	115.185	107.761	111.775	119.003	108.913	108.362	119.865	111.27	107.739	116.798	115.163	107.826	112.857	118.028	108.421		9	193.548
F03	251.289	271.893	279.86	250.43	249.124	272.008	279.581	249.958	251.25	274.199	275.169	248.725	251.096	278.548	267.801	248.522	250.61	283.733	262.803	246.719	251.683	287.357	255.199	246.351	255.424	287.89	253.343	248.121	261.691	282.882	250.413	247.121		8	172.043
F04																																		0	0
F05	150.522	126.022	130.994	155.025	132.961	126.11	127.562	155.795	135.992	125.868	124.933	152.871	138.337	126.183	125.385	153.756	136.666	126.242	125.042	154.084	138.831	126.402	124.64	153.694	139.565	126.615	124.879	150.801	141.309	126.711	124.542	150.522		7	150.538
F06	140.587	126.25	125.792	134.506	136.289	125.368	125.59	138.062	132.531	125.41	126.525	140.671	127.548	125.329	129.163	140.185	126.062	125.539	133.483	136.837	125.705	125.921	139.284	130.545	125.508	127.708	140.669	126.744	125.236	132.022	137.747	125.767		8	172.043
F07																																		0	0
F08																																		0	0
F09	132.621	129.576	130.896	132.213	127.399	131.632	130.098	129.851	128.77	130.961	132.669	127.517	131.933	130.596	130.899	128.309	131.472	131.739	127.508	131.149	130.343	130.635	128.795	131.317	132.287	127.104	131.236	130.287	130.955	128.809	131.107	132.621		11	236.559
F10	120.941	112.017	103.961	107.882	122.565	105.879	104.138	118.632	113.138	104.382	108.61	122.567	106.022	104.199	120.441	111.697	104.138	111.458	119.963	105.149	105.188	122.938	108.77	104.407	115.522	115.764	104.826	107.407	123.014	106.213	104.362	120.941		8	172.043
F11																																		0	0
F12	101.632	102.525	101.823	100.556	102.18	102.587	101.643	101.031	102.82	102.823	101.118	101.581	102.663	102.615	101.07	102.351	102.969	102.228	100.84	102.638	103.039	101.795	101.329	102.733	102.868	101.289	102.079	102.916	102.548	101.067	102.542	103.292		8	172.043
F13	99.5253	99.9831	98.6095	97.9045	100.275	100.66	97.7584	99.4298	100.205	99.9157	97.4213	100.247	100.683	98.7837	98.5169	100.576	100.82	97.632	100.011	100.472	99.3848	98.5169	100.567	100.955	97.8371	99.632	100.713	99.7893	98.073	100.829	100.643	98.3736		9	193.548
F14	137	142.326	151.651	148.262	127.733	153.919	149.163	136.506	143.07	150.913	148.07	127.581	154.221	149.041	136.134	143.872	150.971	147.977	127.988	154.36	148.692	137.052	142.895	150.651	147.855	127.866	153.971	148.628	135.535	145.337	150.18	146.192		9	193.548
F15	101.837	100.657	99.0843	101.014	102.643	99.4073	99.8455	102.91	100.826	99.4101	101.447	102.559	99.3905	99.9045	103.211	100.455	99.7388	101.885	102.146	99.6208	100.626	103.23	100.126	99.9522	103.306	101.32	99.7079	101.551	102.677	99.9579	100.475	103.39		8	172.043
F16																																		0	0
F17	125.843	122.098	120.219	125.228	124.008	119.32	124.758	125.5	120.042	122.399	125.91	122.351	120.329	126.267	124.41	119.5	124.52	125.48	120.183	122.795	125.567	121.921	120.596	125.242	123.522	119.601	125.362	125.705	119.531	123.531	125.449	120.685		9	193.548
F18	132.904	132.281	134.011	133.315	132.441	132.736	133.607	132.402	132.542	133.247	132.677	132.5	133.41	134.031	131.854	132.854	133.573	132.66	132.292	133.183	133.579	132.357	132.343	133.871	132.59	132.978	133.666	133.008	132.506	133.115	133.671	132.053		9	193.548
F19	112.579	113.874	109.416	105.135	112.121	112.23	105.806	108.514	113.899	108.25	105.596	113.25	111.399	105.545	110.68	113.565	107.135	107.289	114.23	109.5	105.629	112.677	112.438	105.77	109.798	113.652	107.368	106.674	114.014	109.89	105.402	112.579		9	193.548
F20	122.382	116.09	120.935	130.652	116.862	115.966	130.281	122.52	115.831	121.899	129.652	116.868	116.067	131.654	120.862	115.882	124.084	128.365	116.503	117.351	132.233	118.75	115.899	127.73	124.343	116.031	120.772	130.407	117.037	116.306	131.758	120.553		9	193.548
F21																																		0	0
F22	111.654	105.764	106.716	147.197	135.427	106.553	106.306	123.492	151.205	113.199	106.051	107.208	148.893	133.199	106.747	106.326	129.289	149.826	109.938	106.065	111.118	152.573	124.798	106.596	106.483	139.632	140.933	106.823	106.25	125.705	151.587	111.772		7	150.538
F23																																		0	0
F24																																		0	0
G01	119.792	117.011	119.758	122.298	117.006	118.351	122.441	118.346	117.924	120.506	121.011	117.36	119.539	123.211	117.421	118.601	122.197	119.295	117.534	120.874	121.317	117.247	119.242	122.806	117.031	118.48	122.368	118.104	117.955	121.056	119.952	117.635		9	193.548
G02	108.301	102.051	101.497	107.121	106.449	102.008	102.868	108.969	103.919	101.98	105.09	108.716	102.539	102.157	108.222	105.77	102.112	103.789	109.174	103.028	102.264	107.379	106.75	102.449	103.138	109.492	103.77	102.256	106.77	107.548	102.25	102.683		8	172.043
G03	115.764	117.247	112.955	110.778	117.025	114.893	113.593	111.896	118.607	113.289	112.677	115.317	117.129	112.972	111.919	117.795	115.61	113.674	112.949	118.247	112.876	112.34	116.537	116.146	114.346	111.537	118.691	113.492	113.306	115.781	116.424	113.902		9	193.548
G04	121.163	114.303	129.16	128.503	114.492	124.301	128.188	122.183	115.5	129.073	128.135	113.671	124.354	127.787	120.851	116.444	128.537	126.618	113.289	125.938	127.708	117.961	120.056	128.008	124.871	113.379	128.483	127.829	114.545	124.34	128.098	121.163		9	193.548
G05	121.014	115.801	120.051	121.949	120.539	116.854	120.972	122.022	119.267	117.669	121.402	122.242	118.197	118.528	121.624	122.528	117.006	119.36	121.882	121.747	116.719	120.834	122.236	120.75	117.031	120.798	122.149	119	117.823	121.607	122.399	117.32		8	172.043
G06	143.663	146.674	149.017	142.868	146.694	144.621	151.017	140.228	145.789	144.093	148.031	143.385	144.317	148.489	141.652	146.893	143.938	149.272	140.444	145.275	148.975	141.742	146.292	144.716	150.045	139.896	143.961	147.789	142.076	146.298	143.851	149.972		13	279.57
G07																																		0	0
G08	147.157	149.506	165.688	155.045	141.183	163.534	161.961	143.225	155.57	165.152	148.183	146.073	165.056	155.177	140.758	162.514	161.756	143.171	155.225	164.539	147.719	146.739	164.91	155.222	141.705	163.202	159.337	141.893	158.27	163.907	145.503	151.846		9	193.548
G09	112.258	109.16	110.876	114.124	111.949	106.919	114.795	113.43	110.882	109.014	114.815	112.32	107.927	113.522	113.539	111.896	107.607	115.761	112.671	108.744	112.638	113.699	111.86	107.756	115.517	113.022	108.921	113.065	113.944	112.051	107.969	115.424		8	172.043
G10	147.478	146.989	148.691	152.424	146.691	146.986	150.876	149.879	146.792	146.994	152.222	147.59	146.604	146.657	153.503	146.801	146.615	147.562	152.129	146.612	147.32	150.419	149.489	146.972	146.573	152.896	147.028	146.815	146.747	152.289	146.225	146.733		8	172.043
G11	100.045	99.1994	100.584	103.025	99.6152	99.4635	102.295	101.767	99.8455	100.331	103.185	100.461	99.5197	101.545	102.303	99.7191	100.115	103.371	100.826	99.7753	101.671	102.694	100.034	100.124	103.017	100.904	99.5534	101.657	102.699	99.9382	100.331	103.188		8	172.043
G12	118.062	129.593	119.992	117.483	123.337	126.556	118.722	117.433	127.761	121.949	117.801	119.761	128.685	119.671	117.643	126.663	123.447	118.185	119.458	128.579	119.492	117.598	126.39	123.129	118.011	119.837	128.567	119.683	117.68	127.458	122.177	118.003		9	193.548
G13	139.031	121.801	151.503	152.458	121.486	125.857	157.601	144.152	119.817	134.492	159.011	131.258	120.438	146.809	154.244	122.542	124.77	156.177	146.278	120.017	132.963	158.674	132.879	120.177	147.006	155.933	122.278	125.031	157.348	140.126	119.222	139.031		8	172.043
G14	114.966	118.767	119.699	117.233	116.528	119.149	119.492	115.034	118.758	119.812	117.087	116.368	119.326	119.34	115.247	118.865	119.711	116.337	117.298	119.365	118.584	115.41	118.733	119.213	115.567	118.039	119.581	117.166	116.368	119.34	119.337	115.514		9	193.548
G15	140.958	140.236	143.713	146.638	139.671	140.402	149.545	139.393	139.784	145.972	143.174	139.933	141.368	149.101	139.312	139.739	149.421	139.452	139.778	145.778	143.52	139.208	141.045	148.27	139.303	140.02	149.357	139.669	139.542	146.388	142.132	139.829		9	193.548
G16	99.4551	100.607	106.326	102.222	99.6994	102.455	106.281	101.197	99.7753	104.517	105.404	100.385	99.9691	106.07	104.306	100.236	100.52	106.649	102.41	100.326	102.511	106.545	101.264	100.225	104.525	105.643	100.596	100.087	106.677	103.89	100.39	101.32		8	172.043
G17	140.18	140.284	127.986	137.031	141.16	130.497	134.301	141.093	137.23	130.399	139.177	140.772	128.483	137.506	141.132	128.874	135.711	141.331	131.823	133.643	140.382	136.264	130.045	139.154	139.433	128.317	137.427	140.683	128.848	136.475	141.75	130.733		10	215.054
G18	117.315	115.837	117.506	116.803	115.084	117.115	118.037	115.91	115.666	117.649	117.435	115.211	116.758	117.663	116.132	115.486	117.972	117.39	115.275	117.02	118.09	116.208	115.657	118.169	117.556	115.275	117.11	118.219	116.497	115.803	118.017	117.315		9	193.548
G19	125.199	124.958	145.096	136.528	125.065	125.146	151.143	128.579	125.764	132.52	149.211	124.669	124.876	145.315	134.528	125.14	126.053	152.612	126.736	125.233	137.115	142.138	124.652	124.834	148.213	130.775	125.576	130.685	147.438	125.253	124.896	145.43		8	172.043
G20	122.343	108.778	120.303	122.427	108.065	112.295	125.688	115.621	107.924	115.455	127.424	109.829	109.385	121.278	121.287	108.154	112.503	125.764	113.643	108.534	116.716	125.652	109.183	110.593	124.598	116.463	108.565	115.379	126.365	110.081	109.666	122.343		8	172.043
G21	122.357	113.264	112.152	123.683	124.053	114.053	112.112	123.486	124.654	115.059	112.135	122.983	124.989	115.419	111.82	121.829	124.815	115.708	111.711	121.815	124.612	115.806	111.787	121.761	124.907	115.362	112.093	121.713	124.683	115.801	111.989	122.357		7	150.538
G22	130.691	120.413	121.699	129.494	131.261	122.048	121.051	127.803	132.084	124.812	120.334	126.048	131.112	127.059	120.149	124.292	131.098	129.317	119.989	123.666	132.444	132.787	121.169	121.705	129.107	131.388	121.666	120.944	128.315	131.677	123.368	120.91		7	150.538
G23																																		0	0
G24																																		0	0
H01	117.89	119.949	119.045	118.334	118.326	119.728	118.978	118.247	119.972	118.562	118.598	117.997	119.848	119.143	118.438	118.514	119.362	118.663	117.955	119.874	119.129	118.435	118.076	120.256	119.132	117.725	119.702	118.624	118.466	118.104	119.986	119.138		10	215.054
H02	107.61	129.59	128.011	107.315	116.031	134.163	116.438	107.809	124.98	133.011	109.169	111.076	131.652	123.992	107.494	119.896	134.337	112.039	109.396	130.902	126.154	107.736	116.986	134.051	115.567	108.073	127.73	130.031	108.149	116.969	134.14	114.902		9	193.548
H03	127.837	133	130.938	128.598	131.306	131.039	130.652	128.07	133.542	130.508	129.048	129.59	131.371	130.84	128.098	133.23	130.441	130.076	129.787	131.801	131.348	127.854	133.034	129.972	129.087	129.421	131.275	130.972	127.379	133.36	130.871	128.907		9	193.548
H04	124.244	120	117.742	124.011	124.385	117.494	120.379	123.944	124.354	116.104	122.239	124.121	122.59	115.904	123.517	124.393	119.424	118.666	124.149	124.272	116.663	120.98	124.309	124.472	115.657	122.742	124.25	120.388	117.618	123.654	124.472	116.778		8	172.043
H05	109.646	109.458	107.413	108.522	109.966	110.031	107.317	108.61	109.983	109.933	107.312	109	110.154	110.118	107.435	108.795	110.247	109.972	107.129	109.256	110.607	109.514	107.34	109.427	110.553	109.565	107.228	109.514	110.239	108.919	107.77	109.935		7	150.538
H06	123.607	127.16	119.882	116.567	125.98	126.034	113.705	123.303	127.143	120.301	116.646	125.728	126.458	113.362	123.225	126.553	118.874	117.396	125.848	125.486	112.938	123.865	126.657	117.449	119.079	126.427	124.489	113.792	125.278	126.789	115.539	121.076		9	193.548
H07	117.573	117.388	114.618	114.935	117.508	116.73	112.635	117.098	117.747	114.826	114.576	117.489	116.826	112.508	117.82	117.441	114.601	115.039	117.399	116.52	112.882	117.916	117.531	113.938	115.91	117.756	116.548	113.382	117.742	117.039	113.256	116.66		8	172.043
H08	137.107	140.514	130.683	127.562	140.146	140.5	126.64	130.806	141.051	137.772	124.846	134.826	140.949	134.949	126.087	138.537	140.666	129.671	129.065	141.157	139.022	125.138	133.615	141.081	135.008	125.713	136.225	140.295	129.02	129.121	141.963	138.742		9	193.548
H09																																		0	0
H10	161.506	140.343	121.621	135.992	161.691	127.941	121.91	152.702	148.368	122.77	126.573	161.677	135.559	121.618	142.699	156.351	124.663	126.051	162.402	134.812	121.388	143.017	155.84	124.393	124.542	159.559	136.711	121.593	142.472	156.233	124.323	123.989		8	172.043
H11	129.5	148.652	135.935	128.803	140.958	142.511	131.371	129.27	148.362	135.688	128.287	141.556	142.896	130.837	130.365	147.666	135.646	128.197	143.806	139.823	130.767	132.944	146.997	133.615	127.913	145.98	137.86	129.949	135.66	145.23	132.621	128.368		9	193.548
H12	98.7472	99.0646	98.4607	97.2163	99.7191	99.4888	98.6264	97.677	99.8371	99.5506	98.3848	98.0787	99.9466	99.5815	98.2669	98.3764	99.868	99.4382	97.9635	98.7725	100.048	99.4944	97.7837	99.2921	99.809	99.3989	97.5955	99.4663	99.8652	99.059	97.7275	99.8876		8	172.043
H13	102.643	99.4916	102.025	104.478	100.882	99.9972	104.722	102.978	99.8989	102.559	104.671	100.66	100.854	105.129	102.441	99.8961	103.629	104.194	100.267	101.868	105.011	101.399	100.36	104.722	103.185	99.9944	103.006	104.646	100.683	101.351	105.056	101.871		9	193.548
H14																																		0	0
H15	106.975	110.615	123.07	108.702	107.225	120.635	115.576	107.556	110.14	124.093	109.037	107.303	120.576	114.919	107.494	112.087	122.427	108.475	107.691	122.702	112.463	107.374	115.053	120.458	107.972	108.57	125.492	110.427	107.475	118.531	116.593	107.562		9	193.548
H16	104.831	108.399	109.643	105.132	107.079	110.081	106.14	105.348	109.669	108.573	105.017	108.399	110.272	105.635	107.037	110.202	107.003	105.612	109.281	109.258	105.57	107.893	110.553	105.775	106.736	110.236	107.489	105.556	109.295	109.402	105.39	108.076		9	193.548
H17	117.531	118.559	121.567	118.806	117.955	120.902	120.694	117.57	119.514	121.817	118.18	118.303	121.376	119.444	117.728	120.32	120.93	117.489	118.994	122.039	118.565	118.242	121.253	119.604	117.722	120.244	120.753	117.447	118.885	121.444	118.23	118.396		9	193.548
H18	99.7612	101.124	99.0197	98.3905	101.101	100.817	98.8343	98.7612	101.713	100.323	98.7275	99.6292	101.478	99.7275	98.6461	100.899	101.511	99.309	98.8062	101.469	100.618	99	99.632	101.607	99.9129	98.7444	100.525	101.076	99.4551	98.7921	101.528	100.963		9	193.548
H19	101.64	101.028	115.222	118.59	101.525	101.424	123.553	110.031	101.371	104.199	126.82	103.045	101.407	112.236	120.295	101.551	101.539	120.927	111.688	101.441	102.68	127.947	104.376	101.419	110.051	121.809	101.86	101.615	122.278	109.93	101.646	104.508		8	172.043
H20	102.492	129.556	134.621	107.354	111.764	135.787	125.348	103.472	126.034	135.483	109.32	109.742	135.455	126.983	103.621	124.657	136.879	111.329	108.677	134.902	127.421	103.736	124.093	136.118	111.669	108.708	134.444	127.916	104.011	124.567	136.171	110.567		9	193.548
H21	102.34	109.868	121.143	122.643	107.829	105.096	119.098	122.829	114.522	101.567	116.778	122.851	119.705	101.598	111.896	122	122.017	104.292	109.022	121.135	122.767	107.792	106.264	119.857	123.09	110.699	103.941	119.006	122.812	114.169	102.188	117.64		7	150.538
H22	98.0787	98.0815	97.1994	98.5787	98.3905	98.2051	97.3146	98.5787	98.5534	98.0815	97.2135	98.4551	98.6713	98.5337	97.441	98.4129	98.6095	98.2949	97.309	98.3399	98.7528	98.382	97.4157	98.5843	98.5365	98.3118	97.4017	98.5758	98.6685	98.1657	97.514	98.7472		8	172.043
H23																																		0	0
H24																																		0	0
I01																																		0	0
I02																																		0	0
I03	115.503	108.202	101.112	101.584	119.837	104.503	101.306	108.452	115.626	101.73	101.275	115.817	108.924	101.424	103.534	118.921	103.197	101.357	111.742	112.601	101.407	101.711	119.025	104.815	101.615	108.907	114.601	101.927	101.618	117.562	106.34	101.61		8	172.043
I04	129.463	129.433	122.775	124.927	131.048	126.449	122.728	128.292	129.961	123.503	124.728	130.5	127.065	122.416	128.098	130.444	124.295	124.598	130.778	127.862	122.812	128.379	129.407	123.419	124.803	130.576	126.211	122.713	128.764	128.944	122.711	126.185		8	172.043
I05	135.556	127.09	115.565	115.534	140.798	121.537	115.424	121.517	139.514	117.329	115.233	130.75	131.924	116.23	115.472	138.753	124.455	115.716	118.576	140.708	118.483	115.567	128.534	132.966	116.404	115.59	138.149	124.371	115.744	118.188	141.253	118.551		8	172.043
I06	103.272	103.579	101.969	100.531	103.975	103.14	101.233	101.615	104.258	103.461	100.452	102.994	104.014	102.86	100.402	103.913	103.666	101.899	101.461	104.317	103.458	100.789	102.907	104.132	102.978	100.469	104.031	103.775	101.882	101.407	104.419	103.368		9	193.548
I07	111.402	112.264	110.581	104.508	112.666	112.39	106.778	108.834	112.646	112.688	103.101	112.781	112.744	108.135	107.823	112.961	112.744	103.472	112.525	112.416	109.053	107.208	112.84	112.629	104.062	111.888	112.632	109.534	106.517	112.899	112.719	103.711		9	193.548
I08	107.292	105.579	108.16	107.61	105.475	106.803	108.837	106.548	105.663	107.969	108.258	105.382	106.817	108.851	106.896	105.764	108.393	108.289	105.573	107.146	108.812	106.497	106.07	108.697	107.896	105.801	107.365	108.368	106.093	106.587	108.674	107.292		9	193.548
I09	108.343	110.966	112.612	110.671	108.978	111.938	112.902	109.489	110.157	112.671	112.404	108.767	111.267	112.978	110.652	109.275	112.261	112.963	109.079	110.596	112.767	111.747	108.958	111.775	113.16	110.247	109.919	112.452	112.427	109.079	111.065	112.865		8	172.043
I10																																		0	0
I11	104.806	105.534	106.663	106.489	104.551	107.039	106.879	106.677	105.23	106.671	106.854	105.34	106.382	106.972	106.542	104.798	107.143	106.632	105.969	105.382	107.393	106.548	104.747	106.848	107.329	106.952	105.41	106.986	106.601	105.183	106.433	106.604		8	172.043
I12																																		0	0
I13	126.067	125.626	119.309	124.494	125.587	123.542	119.537	126.758	126.61	119.812	124.093	127.272	124.756	119.371	125.705	126.124	120.528	123.396	126.253	124.48	119.101	126.927	126.756	120.904	123.067	126.404	124.27	119.275	126.458	126.093	121.163	122.899		8	172.043
I14	202.197	202.885	224.222	210.649	200.149	210.343	220.871	202.756	201.006	221.14	213.494	199.062	207.388	224.669	205.365	199.486	218	215.792	199.329	204.48	224.101	206.034	199	215.112	216.82	200.146	203.551	224.458	207.624	198.893	216.48	217.458		8	172.043
I15	164.537	162.081	154.829	162.983	165.598	154.983	161.073	165.896	157.927	158.764	164.43	163.424	155.933	163.598	166.081	154.98	160.899	165.407	158.419	158.298	164.461	161.683	154.989	162.326	164.716	153.963	160.907	165.208	156.862	158.565	164.371	160.722		9	193.548
I16	141.506	122.688	134.688	151.733	125.478	127.191	146.096	137.927	123.065	137.612	150.683	123.489	129.101	147.236	135.41	123.309	139.36	146.829	122.82	131.612	149.531	128.677	126.199	145.75	141.792	122.789	136.081	151.067	124.006	128.528	145.567	133.89		9	193.548
I17	105.298	138.879	108.306	103.969	115.587	134.225	104.963	104.351	127.407	122.907	104.747	104.534	138.489	111.121	104.5	112.688	136.548	105.629	104.508	125.107	124.388	104.654	104.626	137.75	111.947	104.461	115.073	133.857	105.096	104.497	130.07	120.011		9	193.548
I18																																		0	0
I19																																		0	0
I20	100.351	109.542	110.461	101.07	102.003	112.233	105.649	100.447	105.919	112.298	102.025	101.107	111.503	107.792	100.947	103.978	112.997	103.742	100.91	109.567	108.834	101.199	103.801	113.003	103.829	100.938	109.489	109.006	100.938	103.598	112.848	103.669		9	193.548
I21	184.787	189.846	171.306	166.157	182.152	188.312	173.539	166.649	181.669	188.374	172.89	165.792	182.261	188.261	171.736	165.697	182.18	188.253	170.719	165.913	182.188	187.309	170.52	165.812	183.396	187.365	168.416	166.829	184.758	186.792	167.463	166.669		8	172.043
I22	132.677	110.972	109.135	125.744	135.32	116	109.188	119.334	135.809	120.483	109.419	113.275	136.744	126.264	109.61	110.379	135.702	128.848	109.772	109.806	131.455	132.374	110.711	109.497	128.537	134.919	113.118	109.615	124.601	135.169	115.972	109.469		7	150.538
I23																																		0	0
I24																																		0	0
J01																																		0	0
J02																																		0	0
J03	162.548	155.053	155.902	161.862	157.433	154.463	157.449	160.73	154.522	155.646	162.11	155.008	155.669	159.435	158.801	154.424	155.719	160.955	153.497	155.978	161.396	154.154	153.893	159.896	156.244	153.86	157.57	159.958	153.899	155.888	159.798	154.326		9	193.548
J04	141.697	132.955	132.904	141.171	137.787	131.77	136.652	142.02	132.764	133.393	140.565	136.809	132.067	137.222	141.084	132.542	133.638	140.862	135.933	132.048	137.736	139.865	132.129	134.107	141.775	133.874	132.826	139.635	138.242	131.792	135.874	140.433		8	172.043
J05	141.39	140.219	139	140.966	142.522	138.82	139.927	141.25	141.011	138.472	140.947	141.98	139.935	139.539	141.003	141.907	138.719	140.781	141.98	139.775	139.525	140.862	141.489	138.461	140.803	142.298	140.225	138.89	141.093	141.053	138.228	140.581		8	172.043
J06	135.921	136.413	135.469	134.287	135.801	135.792	134.079	135.497	135.82	135.371	135.073	135.444	135.742	134.222	134.955	135.719	135.112	134.663	135.171	135.756	134.275	135.337	135.722	135.438	135.101	135.096	136.43	134.674	135.522	136.747	135.427	134.596		9	193.548
J07	126.205	128.67	124.625	123.614	128.04	128.074	122.398	125.938	128.5	124.324	124.199	128.159	126.375	122.79	126.5	128.909	123.511	124.528	128.267	125.517	122.92	127.318	128.119	122.784	125.625	128.744	124.028	124.455	127.705	125.71	123.182	127.017		9	193.548
J08	118.492	105.506	112.483	117.419	112.334	108.191	118.57	119.997	105.848	113.857	119.649	112.935	108.938	117.522	117.952	106.43	116.225	119.93	108.003	111.806	119.697	114.697	107.983	118.065	120.708	106.11	113.924	118.43	111.272	109.699	117.705	117.135		9	193.548
J09	146.138	166.795	160.733	140.565	160.632	169.188	141.197	150.809	167.966	153.396	141.306	164.624	168.506	140.239	155.16	169.972	147.992	145.416	167.548	162.185	139.792	158.691	170.624	144.494	149.022	169.065	156.539	141.421	162.944	166.494	140.267	155.795		9	193.548
J10	128.888	104.874	104.562	131.84	114.975	102.851	117.478	130.775	105.618	104.989	133.36	115.107	103.169	119.037	126.626	104.548	106.716	132.843	112.315	103.284	122.562	124.697	103.654	110.463	131.607	108.989	103.317	128.483	119.817	103.185	115.096	129.963		8	172.043
J11	106.902	104.295	100.447	106.368	108.079	100.441	104.051	107.343	105.289	100.427	106.534	108.295	100.728	104.174	107.334	105.278	100.767	106.472	108.017	100.688	104.643	107.725	104.416	101.624	106.893	107.809	100.154	105.037	107.694	103.183	102.329	106.902		8	172.043
J12	123.691	122.691	117.065	121.91	125.494	119.107	119.171	123.871	122.463	117.295	122.638	124.598	118.281	119.596	124.303	121.57	117.654	122.986	124.124	117.284	121.067	124.343	119.511	118.874	123.045	122.84	117.371	121.899	124.654	117.531	119.778	123.98		8	172.043
J13	142.539	108.402	102.362	106.402	142.719	104.368	102.354	114.399	136.334	103.424	102.587	129.416	121.081	102.728	102.986	141.879	107.963	102.531	110.876	138.815	103.486	102.711	129.5	120.75	102.801	103.115	141.404	106.831	102.758	111.506	137.907	103.573		8	172.043
J14	143.225	122.913	134.823	144.346	126.191	124.197	144.865	135.438	123.253	133.185	145.208	128.048	123.68	143.663	136.331	123.399	132.534	145.053	127.517	123.421	143.601	135.812	123.357	132.719	143.635	126.663	124.081	144.837	133.607	122.694	133.879	143.225		8	172.043
J15	131.784	130.132	128.792	132.267	131.157	130.051	129.062	132.711	130.455	128.935	131.902	131.39	129.756	129.933	133.07	130.68	129.143	132.208	130.843	129.902	129.511	132.233	129.958	128.975	132.362	130.997	129.545	130.469	131.573	130.247	129.084	132.584		8	172.043
J16	101.629	99.9185	102.031	100.77	100.475	101.994	101.101	100.75	101.056	102.011	100.829	100.497	102.416	101.081	100.522	102.36	101.169	100.826	101.348	102.048	100.831	100.756	102.503	101.031	100.601	102.719	101.163	100.579	102.213	101.365	100.921	101.629		9	193.548
J17	103.146	116.281	124.435	105.935	104.475	126.52	116.087	103.764	115.219	125.278	106.806	104.876	126.244	115.685	103.846	115.506	125.171	106.733	105.854	126.638	114.25	103.722	118.787	122.843	104.955	108.393	126.242	111.722	103.935	122.051	119.952	104.298		9	193.548
J18																																		0	0
J19	107.711	107.022	114.199	114.739	108.208	107.517	114.579	114.669	108.284	107.728	114.379	115.093	108.528	107.601	114.562	114.919	108.101	108.919	115.056	114.64	107.475	110.211	114.904	114.301	106.699	110.933	114.862	113.876	105.469	111.756	114.885	113.433		8	172.043
J20																																		0	0
J21	104.904	108.708	104.933	112.129	116.548	111.573	104.598	110.045	116.621	114.626	104.587	108.059	115.795	115.798	106.118	106.663	114.315	116.326	108.649	105.615	112.654	116.528	110.48	105.306	111.846	116.719	112.421	104.767	110.424	116.399	114.778	104.904		8	172.043
J22																																		0	0
J23																																		0	0
J24																																		0	0
K01	142.107	137.36	133.346	128.728	141.579	138.902	133.899	129.329	140.789	138.685	134.683	129.649	141.77	138.829	129.896	133.416	139.986	141.452	128.851	135.584	139.612	142.247	126.584	138.191	138.522	142.053	125.669	139.208	137.899	140.89	124.834	143.697		8	172.043
K02																																		0	0
K03	125.138	123.652	118.463	111.949	119.301	125.59	113.242	113.938	120.424	125.011	110.674	115.57	121.548	123.003	110.666	118.073	123.463	117.871	112.065	119.598	125.64	111.961	115.138	121.323	123.357	110.635	117.862	123.593	117.354	112.89	119.809	125.138		7	150.538
K04	121.461	122.014	116.652	115.862	122.303	122.011	116.66	116.756	121.879	120.801	116.284	117.784	122.441	120.517	116.056	118.787	122.343	119.053	116.09	120.522	121.851	117.261	115.654	121.306	122.014	116.902	115.91	121.919	121.784	116.346	116.761	121.719		8	172.043
K05	112.601	120.469	121.267	117.475	114.146	122.865	120.025	112.472	120.919	120.935	116.508	114.64	122.177	119.337	111.986	121.469	120.888	115.039	117.508	121.211	118.197	113.18	122.188	119.492	112.185	120.798	120.191	115.213	116.93	121.461	118.93	113.014		9	193.548
K06	115.233	111.781	113.551	115.213	114.514	112.146	114.326	115.73	112.848	112.952	114.888	115.652	112.236	114.236	115.862	113.522	113.065	114.666	115.447	112.309	114.022	115.795	114.368	112.618	114.565	115.93	112.562	113.635	115.652	114.831	112.256	114.537		8	172.043
K07	111.034	110.093	107.961	107.989	111.604	109.52	108.376	108.404	112.247	108.733	108.169	108.753	112.365	108.295	107.862	109.351	112.393	107.966	108.281	109.893	111.916	108.053	108.143	110.553	110.947	108.138	108.183	111.247	110.36	108.076	108.174	111.537		7	150.538
K08																																		0	0
K09	126.539	105.278	103.573	119.219	117.784	104.25	104.52	126.98	108.646	103.969	110.947	125.081	104.963	103.817	123.506	114.028	104.183	107.573	127.343	106.244	104.121	117.896	118.893	104.503	105.278	127.815	108.129	104.25	113.447	122.635	104.551	104.374		8	172.043
K10																																		0	0
K11	109.528	110.039	114.441	110.978	109.545	112.854	114.267	110.326	110.053	114.744	111.927	110.048	111.815	114.534	110.382	109.997	114.576	112.492	109.882	111.424	114.424	110.461	110.194	114.18	112.463	110.107	112.11	114.596	110.452	110.112	114.573	111.865		9	193.548
K12																																		0	0
K13	101.261	99.3652	98.4129	99.9691	100.91	98.7331	98.7612	101.646	99.5758	98.8034	100.514	101.059	98.8146	99.427	101.722	99.5309	98.8118	101.584	100.463	98.927	99.9438	101.528	99.1433	98.986	101.829	99.7079	98.8315	101.16	100.944	99.014	99.7051	101.826		8	172.043
K14	137.868	131.09	125.817	134.449	137.725	126.789	129.062	139.48	130.621	126.135	136.435	134.871	125.924	131.132	138.565	128.101	127.048	138.376	132.632	125.584	134.753	137.101	127.275	129.882	139.691	129.478	125.896	136.736	133.952	125.576	131.882	137.868		8	172.043
K15	159.256	139.935	135.317	158.298	151.388	134.646	144.798	159.553	141.711	134.815	157.573	153.508	134.935	143.823	159.935	143.275	134.958	156.761	152.213	135.166	144.924	159.629	141.07	134.978	157.264	151.531	134.112	147.458	157.949	138.904	136.449	158.531		8	172.043
K16	133.213	127.646	119.379	129	132.542	120.787	124.202	133.315	125.14	120.034	132.16	129.638	120.02	127.725	133.022	121.871	122.61	133.124	125.657	119.955	131.562	129.528	119.986	127.545	132.281	121.079	123.497	133.244	124.298	120.503	132.756	126.907		9	193.548
K17																																		0	0
K18	116.441	112.989	132.16	129.079	110.494	125.784	132.421	117.458	113.093	131.812	129.612	110.435	125.323	132.323	117.503	113.289	133.963	128.699	110.289	125.705	132.497	115.542	115.374	132.205	126.183	110.346	129.236	132.059	112.997	118.722	131.913	124.008		9	193.548
K19	126.062	121.596	112.736	120.239	126.921	121.433	112.815	121.295	126.037	120.469	113.289	122.022	125.826	119.949	113.596	122.132	125.267	118.907	113.492	123.511	125.789	118.624	113.525	122.944	125.497	117.396	114.191	125.233	127.199	116.143	115.244	126.062		7	150.538
K20	117.264	113.916	116.354	118.753	116.008	114.337	117.317	118.806	114.683	114.775	117.652	118.357	113.93	115.444	118.374	116.39	114.067	116.834	118.556	114.975	114.77	117.688	117.801	114.003	116.101	119.084	115.98	114.067	116.896	118.559	114.185	115.292		8	172.043
K21																																		0	0
K22	100.407	100.188	102.132	102.64	102.343	100.433	100.938	102.52	102.941	102.213	100.056	101.604	102.798	102.89	101.708	100.174	102.315	102.787	102.834	101.166	100.683	102.486	102.938	102.632	100.404	101.534	102.517	102.806	102.143	100.073	102.014	102.986		6	129.032
K23																																		0	0
K24																																		0	0
L01																																		0	0
L02	118.25	131.472	128.376	118.115	122.736	135.815	120.857	118.57	134.037	125.371	118.039	127.059	132.393	118.972	121.081	135.851	121.753	118.508	133.61	125.857	118.062	127.579	131.213	118.539	122.584	135.567	120.421	119.295	135.104	123.376	118.239	131.792		9	193.548
L03	147.129	148.376	147.624	140.376	145.683	148.354	149.048	138.174	147.635	147.368	146.643	137.893	149.171	148.247	144.329	141.27	148.096	148.643	140.635	144.963	148.272	147.674	137.669	148.059	147.584	145.784	139.037	147.963	147.632	141.601	142.624	147.129		8	172.043
L04	127.57	124.812	120.205	123.402	129.365	120.938	120.244	129.399	123.806	119.992	124.961	127.862	120.39	121.792	129.452	121.826	119.893	128.081	125.163	120.107	124.317	128.081	120.868	121.562	129.621	122.067	120.225	128.084	124.444	120.138	124.775	127.57		8	172.043
L05	102.888	101.596	100.104	103.253	102.846	101.621	100.556	103.458	103.087	101.503	100.719	103.497	103.081	101.272	101.014	103.899	103.298	101.354	101.11	103.829	103.081	101.16	101.778	103.792	103.177	100.921	102.256	103.553	103.014	100.615	102.68	103.612		7	150.538
L06	163.291	152.832	166.699	141.418	142.934	157.5	162.495	134.316	147.776	163.276	153.245	137.515	152.372	165.765	140.429	144.245	159.087	162.056	135.102	150.204	165.01	145.959	142.551	155.556	161.699	133.883	148.704	164.122	145.75	142.367	157.893	163.291		8	172.043
L07																																		0	0
L08	102.511	98.8371	104.949	102.64	99.1629	101.666	105.598	100.371	99.1742	105.169	102.831	99.3399	102.034	105.565	100.598	99.3708	105.362	103.048	99.4045	101.972	105.747	100.41	99.4101	105.466	102.975	99.4522	102.666	105.107	100.124	99.6405	105.798	102.511		9	193.548
L09	131.228	143.152	135.239	123.598	136.565	145.329	124.744	127.525	140.056	139.989	122.767	131.374	143.798	129.742	124.963	137.556	142.983	122.798	130.157	142.056	133.433	124.084	136.174	143.272	123.025	128.461	140.354	133.11	123.969	135.59	142.902	122.803		9	193.548
L10	110.174	109.671	110.188	110.702	110.152	109.843	110.798	110.357	109.601	110.559	110.691	110.037	110.191	111.124	110.233	109.846	111.149	110.624	109.809	110.093	111.368	110.073	109.958	111.27	110.419	109.952	110.581	111.32	110.185	110.244	111.183	110.174		9	193.548
L11	133.567	140.784	220.978	143.803	132.452	178.253	192.874	133.382	140.635	220.978	144.545	132.301	181.371	188.961	132.994	147.444	216.067	138.75	133.037	202.826	166.857	132.315	164.868	202.211	133.576	137.407	218.621	145.416	132.23	184.831	184.643	132.924		9	193.548
L12																																		0	0
L13																																		0	0
L14																																		0	0
L15																																		0	0
L16																																		0	0
L17																																		0	0
L18	137.854	133.697	125.393	139.803	135.581	127.618	135.621	137.315	133.233	128.463	140.194	135.73	126.253	140.163	136.211	129.966	134.157	138.629	134.649	128.419	139.75	135.051	126.188	139.287	135.169	129.27	134.778	137.781	133.702	128.489	139.781	135.14		9	193.548
L19	114.014	132.028	136.374	114.503	114.576	141.236	127.334	114.331	119.961	145.579	116.626	114.463	130.691	138.199	114.674	114.879	142.919	124.756	114.447	121.492	145.357	115.798	114.396	133.885	133.938	114.48	116.211	145.306	120.685	114.503	126.685	141.581		8	172.043
L20	123.183	126.334	123.815	123.017	126.022	125.685	121.657	125.643	125.944	124.556	122.287	126.326	125.68	122.039	125.284	125.983	124.638	122.115	126.098	125.711	122.076	124.961	125.772	124.52	122.149	126.096	125.562	121.565	125.334	125.607	123.851	123.183		9	193.548
L21	149.758	156.216	133.593	132.461	150.045	155.612	133.441	132.562	149.508	155.576	133.48	132.177	149.525	154.947	132.958	132.303	149.618	154.893	133.244	132.191	150.051	153.447	132.787	132.461	151.778	151.739	132.444	133.028	155.275	147.565	132.079	133.702		8	172.043
L22	124.385	122.003	107.424	108.051	128.157	132.124	108.77	107.91	120.643	134.301	114.66	108.059	113.449	132.938	122.739	107.82	108.803	129.025	130.862	108.449	108.053	123.806	133.604	111.669	108.02	117.969	134.565	116.135	108.017	112.067	132.461	124.385		7	150.538
L23																																		0	0
L24																																		0	0
M01																																		0	0
M02																																		0	0
M03																																		0	0
M04																																		0	0
M05	134.868	134.874	136.492	136.357	133.629	137.157	136.716	135.253	134.626	136.935	136.739	133.691	136.935	135.354	133.983	134.483	136.242	137.272	133.455	137.531	136.076	134.89	135.683	135.528	136.669	133.691	137.171	135.216	134.174	136.5	135.716	134.739		10	215.054
M06	108.64	109.806	104.772	107.079	109.874	107.076	105.441	109.194	109.438	104.506	107.601	110.228	106.062	106.376	109.742	108.837	105.228	109.907	111.126	105.506	107.323	110.09	106.941	106.101	109.357	109.346	105.177	108.66	110.388	105.638	107.938	111		9	193.548
M07	101.722	104.098	115.081	104.421	101.697	110.006	112	102.537	102.904	115.02	106.045	101.761	108.865	113.143	102.787	103.166	115.289	106.126	101.978	108.02	112.632	102.986	103.081	114.41	106.455	102.149	108.722	113.098	102.947	103.708	115.244	105.441		9	193.548
M08	106.166	103.188	105.618	106.017	103.171	104.815	105.916	105.489	103.093	105.66	105.924	103.522	104.503	106.163	105.994	103.096	105.949	105.744	103.829	105.028	106.32	106.028	103.326	106.076	106.671	103.61	104.941	106.452	105.337	103.871	106.096	106.166		8	172.043
M09	134.764	178.983	132.402	130.677	170.517	140.705	130.228	150.02	164.236	130.787	133.211	178.267	131.969	130.494	170.084	142.607	130.309	150.68	161.885	130.32	135.315	172.393	130.854	131	175.438	134.528	130.006	165.463	145.239	130.329	152.556	157.185		9	193.548
M10	114.27	113.376	112.562	113.132	114.441	112.879	112.399	114.537	114.205	112.975	112.972	114.143	113.438	112.41	114.112	114.475	112.882	113.129	114.444	113.567	112.59	114.301	114.236	113.059	113.16	114.73	113.208	112.514	114.104	113.876	112.902	113.18		8	172.043
M11																																		0	0
M12	106.188	114.393	130.77	117.357	105.955	120.171	128.885	113.289	105.989	125.708	128.683	109.149	107.219	129.685	124.705	106.483	112.784	130.438	118.39	105.781	119.702	129.531	113.278	106.222	126.579	127.447	108.388	108.944	129.73	122.874	106.219	116.89		8	172.043
M13	132.278	120.157	125.756	128.253	127.596	122.618	127.705	131.778	119.725	127.66	129.247	125.784	124.511	128.528	130.52	120.048	127.25	130.978	121.36	125.84	128.475	127.407	123.011	128.376	131.233	119.556	127.433	130.91	121.444	125.649	128.475	126.143		9	193.548
M14																																		0	0
M15	109.329	109.39	105.374	109.065	109.171	108.051	107.511	109.857	109.652	105.604	109.806	109.955	107.593	107.663	110.309	109.18	106.149	109.508	109.986	106.947	108.379	109.947	109.154	106.638	109.514	110.34	106.067	109.154	110.025	108.525	107.433	110.073		9	193.548
M16	120.433	116.882	118.492	121.989	117.851	116.826	122.098	119.683	116.697	120.275	120.972	117.399	118.57	122.152	117.795	117.154	121.846	118.989	116.666	120.924	121.219	116.935	119.006	121.671	117.199	117.893	122.112	118.233	116.983	121.801	119.643	116.784		9	193.548
M17																																		0	0
M18	102.57	104.18	104.357	102.758	104.107	104.579	104.424	102.933	104.528	104.697	103.228	104.461	104.719	104.225	103.326	104.534	104.935	103.042	104.48	105.163	104.084	103.669	104.787	104.795	103.065	104.708	105.104	103.708	104.326	104.742	104.888	103.177		9	193.548
M19	120.947	128.419	130.129	125.584	123.89	129.84	130.685	121.758	127.567	129.565	127.284	122.82	129.138	129.938	123.143	126.699	130.34	128.5	122.289	129.115	129.978	123.469	126.258	129.865	128.213	122.427	130.183	131.82	123.362	126.275	129.565	128.225		9	193.548
M20	125.5	126.562	132.896	129.98	125.581	126.048	132.553	128.919	125.02	126.503	132.326	129.478	124.89	126.638	132.778	129.5	125.357	126.924	132.941	130.09	125.244	127.183	131.775	128.848	124.758	127.933	132.829	129.77	124.683	128.548	132.267	129.261		8	172.043
M21	104.713	101.396	101.86	104.18	105.469	103.556	100.632	103.492	105.624	104.969	100.826	103.045	104.826	105.463	102.764	101.874	104.32	105.551	104.233	100.75	103.666	105.916	104.989	100.947	103.079	105.067	105.492	102.806	102.298	104.604	105.688	104.18		7	150.538
M22																																		0	0
M23																																		0	0
M24																																		0	0
N01	123.874	123.317	123.419	122.185	122.315	123.772	123.239	122.154	123.539	123.716	122.831	121.772	123.654	123.581	122.39	122.222	123.935	123.435	122.222	123.461	123.834	122.562	121.702	123.635	123.753	122.317	122.385	123.708	123.275	121.579	123.239	123.874		8	172.043
N02	102.444	102.59	107.27	108.194	102.722	103.062	110.815	105.306	102.699	103.598	112.081	103.747	102.983	106.157	109.837	102.947	103.163	110.096	105.992	102.938	103.713	112.129	103.506	103.045	106.904	108.587	102.879	103.188	110.89	104.758	103.017	104.725		8	172.043
N03																																		0	0
N04																																		0	0
N05	126.388	128.82	115.27	113.787	120.716	126.149	114.638	113.801	123.07	123.767	114.452	114.348	125.792	121.065	113.994	114.654	127.949	118.677	114.042	116.199	128.185	116.152	114.022	119.486	127.32	114.927	113.927	122.949	124.208	114.368	114.368	126.388		8	172.043
N06	117.303	112.699	121.73	124.034	109.357	118.441	124.551	115.882	113.68	122.851	122.851	110.163	119.904	124.469	113.89	115.534	123.256	119.848	111.728	120.899	124.441	110.404	118.003	124.32	115.517	114.034	122.764	120.899	111.253	120.256	124.52	110.986		8	172.043
N07	107.289	114.27	116.556	108.289	109.758	116.006	114.11	107.138	113.694	116.492	109.646	108.927	115.775	115.037	107.497	113.57	116.472	109.826	109.626	116.233	114.492	107.475	114.256	116.365	109.421	110.674	116.632	113.82	107.691	115.16	116.517	108.143		9	193.548
N08	101.065	100.065	108.896	104.753	99.8961	104.157	109.281	101.402	100.489	108.806	105.354	100.16	104.169	109.25	101.621	100.666	109.719	104.961	100.416	104.789	108.562	101.494	100.772	109.742	104.486	100.239	105.514	108.756	101.298	101.25	110.272	104.118		9	193.548
N09																																		0	0
N10	116.983	117.11	118.677	118.256	116.062	118.989	119.287	117.037	117.48	118.787	117.947	116.463	119.107	118.789	116.632	118.36	119.034	117.483	116.947	119.396	118.722	116.323	119.098	118.831	116.885	118.281	119.32	117.803	117.368	119.351	118.511	116.716		9	193.548
N11	144.963	117.298	121.101	159.404	122.326	117.385	144.157	141.851	117.441	123.73	158.27	120.545	117.654	147.907	134.812	117.542	130.042	152.039	118.225	119.584	157.615	124.787	117.371	139.638	142.14	117.351	124.132	157.037	119.537	118.301	151.084	129.379		9	193.548
N12	189.84	190.129	214.208	197.537	188.07	207.815	207.851	187.789	201.174	212.396	187.829	194.992	216.612	190.823	190.191	213.48	195.601	187.579	208.722	201.149	186.197	203.402	206.475	186.685	200.559	212.256	185.596	195.065	211.649	187.107	192.944	212.98		9	193.548
N13	107.77	109.584	109.449	104.281	109.421	110.261	106.997	106.823	110.042	110.385	104.517	109.14	110.003	108.671	105.497	109.806	110.34	105.469	108.11	110.197	110.607	104.393	109.933	110.399	106.449	107.393	110.157	110.309	104.5	109.331	110.413	107.826		9	193.548
N14																																		0	0
N15																																		0	0
N16																																		0	0
N17	125.329	119.545	137.433	135.303	122.126	122.601	139.419	131.399	120.256	127.435	141.031	125.486	119.646	135.236	136.506	122.331	122.32	139.612	130.84	120.225	128.098	141.388	125.587	119.742	136.944	133.84	121.244	124.388	141.806	128.435	119.542	133.098		8	172.043
N18	128.514	123.098	132.424	135.978	128.065	127.25	135.18	132.118	124.753	133.806	134.581	123.211	132.767	135.438	125.817	129.427	135.073	129.334	126.893	134.958	132.317	124.747	133.829	134.056	123.472	133.07	135.138	124.59	131.289	135.393	127.048	128.514		9	193.548
N19																																		0	0
N20	123.461	123.455	122.674	122.129	125.093	123.82	123.143	124.101	123.787	123.171	122.076	124.978	123.944	122.772	123.545	123.899	122.84	122.733	124.795	124.228	123.27	123.944	123.989	123.096	122.542	124.643	124.087	122.539	123.916	124.233	123.508	122.348		8	172.043
N21	110.52	105.104	105.096	108.056	110.267	108.764	104.902	106.978	109.258	110.941	105.256	105.5	108.871	110.933	107.657	105.166	107.598	109.767	110.618	105.056	106.222	109.084	111.43	105.941	105.747	108.463	110.888	108.323	105.463	107.351	109.896	110.52		6	129.032
N22	155.834	158.289	173.548	173.817	155.778	157.761	172.331	175.197	156.205	158.112	172.126	175.433	156.593	157.565	170.831	176.065	157.028	157.654	169.938	174.874	156.43	157.851	168.955	176.604	156.671	157.382	168.228	176.087	156.208	157.705	169.643	174.969		7	150.538
N23																																		0	0
N24																																		0	0
O01	110.354	118.963	120.806	109.913	114.697	120.149	115.368	110.758	119.624	119.812	109.787	115.635	120.685	113.829	111.593	120.354	118.882	109.874	116.978	121.657	111.713	113.323	119.73	115.966	110.267	118.548	119.093	110.124	116.449	120.961	111.43	113.626		9	193.548
O02																																		0	0
O03																																		0	0
O04	102.157	102.596	101.626	102.014	102.775	102.264	101.522	102.368	102.933	102.09	101.846	102.716	102.778	101.624	102.528	102.921	102.287	102.006	102.888	103.048	101.969	102.506	103.205	102.362	102.236	102.857	103.022	101.809	102.511	103.045	102.466	101.963		9	193.548
O05	131.486	128.208	128.025	131.41	129.508	126.452	131.393	130.43	125.966	131.716	131.183	125.972	131.32	131.039	127.253	129.441	130.629	128.045	128.281	130.539	128.975	127.579	130.775	129.803	126.64	131.68	129.89	125.992	131.581	130.233	125.851	131.486		9	193.548
O06	131.407	135.626	121.596	128.107	135.374	126.629	124.537	134.098	132.781	121.789	131.615	135.197	121.961	127.719	134.447	126.497	124.315	132.941	130.368	122.11	131.41	134.553	121.087	129.185	135.076	123.815	125.817	134.542	127.86	123.202	132.89	131.433		10	215.054
O07																																		0	0
O08	118.334	127.233	119.579	115.056	125.374	125.382	111.494	124.463	129.719	109.331	124.14	130.272	110.295	122.23	128.888	112.171	121	127.716	115.208	119.767	127.629	116.666	118.169	127.621	120.188	116.399	126.924	122.719	114.719	126.494	124.494	113.365		10	215.054
O09	119.163	109.506	112.848	116.694	114.671	110.635	114.933	118.961	108.107	114.098	118.267	111.475	113.174	116.458	115.77	110.567	115.497	119.772	108.421	113.938	118.337	111.683	112.767	116.876	115.475	110.896	115.385	118.643	108.584	114.194	118.379	109.393		9	193.548
O10	134.848	131.031	133.966	137.888	131.857	130.416	137.025	134.772	130.548	134.424	138.458	131.348	131	137.219	133.994	130.275	134.691	137.062	130.823	132.039	137.306	132.899	129.857	135.904	135.084	130.913	133.388	137.461	131.522	131.197	137.138	133.994		9	193.548
O11																																		0	0
O12	160.284	152.39	159.947	163.556	151.699	158.169	162.851	155.281	155.449	162.101	161.413	151.562	159.197	163.301	150.837	157.702	162.612	156.003	154.621	161.419	161.781	151.138	159.5	164.157	150.486	158.528	163.09	152.674	156.104	160.607	156.919	152.77		9	193.548
O13	138.256	129.699	134.424	138.573	134.781	130.761	138.129	138.014	130.399	136.146	139.073	134.188	131.25	138.157	136.789	128.716	136	137.874	132.124	132.5	137.904	135.421	129.654	137.27	137.61	129.772	134.823	138.157	132.941	131.882	138.346	136.216		9	193.548
O14	203.219	183.348	203.753	210.424	189.643	189.421	212.643	200.185	182.615	204.975	207.775	187.244	192.837	210.278	195.593	182.795	207.497	204.916	185.18	200.534	208.93	190.831	189.02	210.275	200.267	181.258	204.865	205.531	185.416	197.348	207.421	190.376		9	193.548
O15	119.82	127	125.419	119.093	125.64	125.986	119.702	124.711	126.612	122.039	121.654	127.461	124.927	119.393	127.157	125.624	119.334	126.067	126.66	120.904	123.567	127.239	123.278	120.657	126.857	125.205	119.739	126.337	125.621	119.326	125.761	126.624		9	193.548
O16	121.174	127.531	127.022	120.101	124.862	130.379	122.643	121.576	128.205	126.699	120.213	124.475	128.91	121.253	121.787	127.685	125.07	120.216	125.18	128.121	120.303	122.317	127.837	123.228	120.893	126.803	127.124	120.087	123.907	130.441	121.826	122.112		9	193.548
O17	103.48	99.8371	101.449	106.197	100.806	100.022	105.256	104.112	100.205	102.034	106.528	100.708	100.202	105.593	103.699	100.253	102.904	106.306	100.725	100.61	106.166	102.736	100.152	103.831	105.677	100.326	101.531	106.643	101.365	100.452	105.354	104.011		9	193.548
O18	125.208	112.146	112.317	128.126	115.758	111.966	120.107	125.419	112.272	112.888	128.826	115.478	111.885	121.421	123.385	112.295	113.994	128.994	113.924	111.941	125.118	119.699	111.865	116.865	126.671	112.365	112.534	127.674	116.452	111.933	120.885	122.843		8	172.043
O19	102.576	97.2612	101.919	107.601	100.809	97.7331	104.385	107.654	99.75	97.9522	105.854	106.396	98.8539	98.6461	107.281	105.427	98.3989	100.149	107.888	103.205	98.1854	102.034	108.219	101.438	98.0112	104.062	107.666	99.9242	98.1657	106.208	106.331	99.1011		8	172.043
O20	115.68	126.143	137.281	125.57	115.565	136.753	135.149	113.278	131.312	138.034	119.902	122.093	137.961	129.927	113.295	136.843	137.101	115.517	127.812	137.542	124.907	117.025	138.494	133.621	112.907	132.997	136.952	118.331	124.899	137.497	128.351	115.671		9	193.548
O21	124.081	116.733	115.132	125.43	120.702	119.893	117.59	117.744	125.289	119.287	117.312	115.576	122.885	125.449	118.362	117.073	115.955	126.216	120.795	117.688	116.59	120.323	123.612	118.652	117.312	116.045	125.163	121.126	117.407	116.669	119.306	124.081		6	129.032
O22																																		0	0
O23																																		0	0
O24																																		0	0
P01	130.143	130.787	128.02	124.247	131.132	132.39	120.801	130.688	130.607	127.404	125.581	131.315	132.23	121.118	130.584	130.761	125.211	127.053	130.039	131.753	120.823	130.472	130.368	122.399	129.983	130.57	129.042	123.404	130.225	131.537	120.815	130.143		9	193.548
P02	145.86	127.657	108.52	119.421	142.351	115.284	108.86	137.657	131.323	109.042	117.396	140.357	115.68	108.893	133.711	135.073	109.75	114.309	143.343	118.744	109.008	130.736	134.101	109.334	114.135	141.972	118.972	108.986	130.831	133.553	109.222	117.284		8	172.043
P03																																		0	0
P04	110.188	108.388	111.475	108.626	105.997	110.458	111.421	106.86	107.385	111.944	109.691	106.056	109.753	111.587	107.382	106.663	111.551	110.374	106.115	108.978	111.879	107.772	106.719	111.107	110.188	106.157	109.157	111.719	107.601	106.626	111.758	110.188		9	193.548
P05	170.764	172.652	166.228	169.258	171.756	167.14	168.941	171.059	169.208	168.154	170.694	171.312	166.725	168.927	171.831	166.396	168.638	171.402	166.567	168.067	170.649	169.129	167.343	170.295	170.177	165.848	169.39	170.992	165.978	168.449	171.643	166.053		10	215.054
P06	112.129	113.705	116.511	116.14	111.101	115.379	116.272	114.421	112.683	115.963	116.486	111.919	114.963	116.683	115.317	112.492	116.5	116.289	112.292	115.213	116.303	114.978	112.483	115.983	116.438	112.419	114.846	116.545	115.508	112.278	116.626	116.632		8	172.043
P07	158.621	142.025	158.787	141.719	139.006	158.986	145.225	138.062	152.138	151.242	138.281	145.846	157.003	139.758	140.362	159.042	142.517	138.281	157.837	144.272	137.874	153.323	149.784	138.444	148.107	153.461	138.413	143.784	156.298	139.48	140.242	158.621		9	193.548
P08	136.837	191.194	202.185	136.992	151.596	217.671	163.708	136.652	187.244	208.587	139.388	150.952	217.466	165.079	136.503	187.719	202.579	138.213	153.806	219.135	161.758	137.32	192.949	196.629	136.713	158.975	218.236	156.225	141.663	202.694	188.615	135.379		9	193.548
P09	107.604	108.362	101.413	104	109.677	105.267	101.553	107.744	109.287	102.211	104.202	109.817	105.775	101.713	107.652	108.638	102.32	104.233	109.98	105.449	101.91	108.031	109.154	102.101	104.787	110.056	104.837	102.244	108.758	108.517	101.941	105.742		9	193.548
P10	167.171	175.497	166.348	209.705	190.461	165.185	191.343	204.798	171.275	172.874	209.376	182.278	164.483	205.888	193.096	166.177	191.815	203.197	169.927	178.952	209.028	175.537	169.511	207.556	183.152	164.497	204.767	191.357	164.868	195.719	198.854	167.171		10	215.054
P11	126.972	109.705	104.022	115.66	121.138	104.846	105.169	129.399	107.104	104.461	120.736	117.772	105.053	108.303	128.272	105.885	104.669	126.073	112.289	104.772	114.497	123.219	105.149	105.197	129.758	107.368	104.604	122.725	114.309	104.907	112.506	124.789		8	172.043
P12																																		0	0
P13	103.444	101.919	104.907	105.045	103.098	102.927	104.921	105.107	102.441	103.809	105.14	105.326	101.893	104.25	105.801	105.157	101.744	105.11	105.323	104.621	102.303	105.096	105.317	103.329	103.104	105.042	105.66	102.433	104.053	105.059	105.073	101.966		8	172.043
P14	117.935	115.77	113.778	116.284	116.975	114.834	114.553	118.098	115.938	113.899	117.337	117.02	114.705	115.166	118.093	115.61	114.447	117.938	116.713	114.295	115.972	117.486	115.006	114.472	118.228	116.531	114.556	117.843	116.514	114.177	115.899	117.935		8	172.043
P15																																		0	0
P16	118.82	159.087	107.163	107.031	142.882	135.612	107.11	107.174	164.264	114.295	107.101	112.646	166.829	108.461	107.188	138.545	137.629	107.292	107.289	162.115	114.351	107.093	115.354	160.5	107.73	107.096	140.365	136.868	107.444	107.157	167.073	111.963		9	193.548
P17																																		0	0
P18	144.228	129.118	131.683	151.882	131.059	129.419	146.913	138.048	128.733	135.969	148.848	129.489	130.059	150.848	133.025	129.292	143.654	141.323	128.584	132.713	150.632	129.893	129.708	148.447	134.958	128.913	140.904	142.441	128.817	132.992	149.646	128.93		9	193.548
P19	110.188	114.722	120.657	115.27	109.826	119.118	120.368	111.601	113.188	121.708	117.306	110.244	120.416	121.16	111.713	113.146	121	116.949	109.972	119.744	120.267	111.629	114.171	120.256	115.941	110.213	120.197	119.986	110.896	116.197	120.472	113.809		9	193.548
P20	109.02	119.579	121.112	107.101	115.683	124.053	109.75	112.163	121.553	116.076	108.579	118.913	121.963	107.09	115.803	123.051	109.528	112.73	121.739	115.287	109.045	119.795	121.07	107.486	116.59	124.034	108.534	112.699	122.272	114.357	109.593	120.006		9	193.548
P21																																		0	0
P22	112.18	126.837	118.309	109.669	119.992	125.371	111.573	112.183	126.171	118.346	109.98	121.177	125.118	111.722	112.331	125.978	118.152	109.955	119.989	124.5	111.39	112.427	126.258	117.857	109.846	121.315	124.503	111.101	113.264	125.969	117.399	109.767		9	193.548
P23																																		0	0
P24																																		0	0

## Sheet: HEART RATE
Column	Row	# Peaks	Heart Rate	Treatment (µM)
1	A	9	193.548	0
1	B	0		0
1	C	0		0
1	D	9	193.548	0
1	E	7	150.538	0
1	F	0		0
1	G	9	193.548	0
1	H	10	215.054	0
1	I	0		0
1	J	0		0
1	K	8	172.043	0
1	L	0		0
1	M	0		0
1	N	8	172.043	0
1	O	9	193.548	0
1	P	9	193.548	0
2	A	8	172.043	0
2	B	9	193.548	0
2	C	8	172.043	0
2	D	9	193.548	0
2	E	9	193.548	0
2	F	9	193.548	0
2	G	8	172.043	0
2	H	9	193.548	0
2	I	0		0
2	J	0		0
2	K	0		0
2	L	9	193.548	0
2	M	0		0
2	N	8	172.043	0
2	O	0		0
2	P	8	172.043	0
3	A	0		0.05
3	B	9	193.548	0.05
3	C	8	172.043	0.05
3	D	8	172.043	0.05
3	E	0		0.05
3	F	8	172.043	0.05
3	G	9	193.548	0.05
3	H	9	193.548	0.05
3	I	8	172.043	0.05
3	J	9	193.548	0.05
3	K	7	150.538	0.05
3	L	8	172.043	0.05
3	M	0		0.05
3	N	0		0.05
3	O	0		0.05
3	P	0		0.05
4	A	8	172.043	0.05
4	B	8	172.043	0.05
4	C	0		0.05
4	D	9	193.548	0.05
4	E	0		0.05
4	F	0		0.05
4	G	9	193.548	0.05
4	H	8	172.043	0.05
4	I	8	172.043	0.05
4	J	8	172.043	0.05
4	K	8	172.043	0.05
4	L	8	172.043	0.05
4	M	0		0.05
4	N	0		0.05
4	O	9	193.548	0.05
4	P	9	193.548	0.05
5	A	10	215.054	0.098
5	B	8	172.043	0.098
5	C	8	172.043	0.098
5	D	7	150.538	0.098
5	E	9	193.548	0.098
5	F	7	150.538	0.098
5	G	8	172.043	0.098
5	H	7	150.538	0.098
5	I	8	172.043	0.098
5	J	8	172.043	0.098
5	K	9	193.548	0.098
5	L	7	150.538	0.098
5	M	10	215.054	0.098
5	N	8	172.043	0.098
5	O	9	193.548	0.098
5	P	10	215.054	0.098
6	A	9	193.548	0.098
6	B	0		0.098
6	C	8	172.043	0.098
6	D	8	172.043	0.098
6	E	8	172.043	0.098
6	F	8	172.043	0.098
6	G	13	279.57	0.098
6	H	9	193.548	0.098
6	I	9	193.548	0.098
6	J	9	193.548	0.098
6	K	8	172.043	0.098
6	L	8	172.043	0.098
6	M	9	193.548	0.098
6	N	8	172.043	0.098
6	O	10	215.054	0.098
6	P	8	172.043	0.098
7	A	9	193.548	0.195
7	B	8	172.043	0.195
7	C	9	193.548	0.195
7	D	8	172.043	0.195
7	E	9	193.548	0.195
7	F	0		0.195
7	G	0		0.195
7	H	8	172.043	0.195
7	I	9	193.548	0.195
7	J	9	193.548	0.195
7	K	7	150.538	0.195
7	L	0		0.195
7	M	9	193.548	0.195
7	N	9	193.548	0.195
7	O	0		0.195
7	P	9	193.548	0.195
8	A	10	215.054	0.195
8	B	9	193.548	0.195
8	C	9	193.548	0.195
8	D	9	193.548	0.195
8	E	0		0.195
8	F	0		0.195
8	G	9	193.548	0.195
8	H	9	193.548	0.195
8	I	9	193.548	0.195
8	J	9	193.548	0.195
8	K	0		0.195
8	L	9	193.548	0.195
8	M	8	172.043	0.195
8	N	9	193.548	0.195
8	O	10	215.054	0.195
8	P	9	193.548	0.195
9	A	8	172.043	0.39
9	B	0		0.39
9	C	0		0.39
9	D	7	150.538	0.39
9	E	9	193.548	0.39
9	F	11	236.559	0.39
9	G	8	172.043	0.39
9	H	0		0.39
9	I	8	172.043	0.39
9	J	9	193.548	0.39
9	K	8	172.043	0.39
9	L	9	193.548	0.39
9	M	9	193.548	0.39
9	N	0		0.39
9	O	9	193.548	0.39
9	P	9	193.548	0.39
10	A	10	215.054	0.39
10	B	8	172.043	0.39
10	C	9	193.548	0.39
10	D	9	193.548	0.39
10	E	8	172.043	0.39
10	F	8	172.043	0.39
10	G	8	172.043	0.39
10	H	8	172.043	0.39
10	I	0		0.39
10	J	8	172.043	0.39
10	K	0		0.39
10	L	9	193.548	0.39
10	M	8	172.043	0.39
10	N	9	193.548	0.39
10	O	9	193.548	0.39
10	P	10	215.054	0.39
11	A	8	172.043	0.78
11	B	9	193.548	0.78
11	C	8	172.043	0.78
11	D	8	172.043	0.78
11	E	8	172.043	0.78
11	F	0		0.78
11	G	8	172.043	0.78
11	H	9	193.548	0.78
11	I	8	172.043	0.78
11	J	8	172.043	0.78
11	K	9	193.548	0.78
11	L	9	193.548	0.78
11	M	0		0.78
11	N	9	193.548	0.78
11	O	0		0.78
11	P	8	172.043	0.78
12	A	0		0.78
12	B	9	193.548	0.78
12	C	9	193.548	0.78
12	D	8	172.043	0.78
12	E	9	193.548	0.78
12	F	8	172.043	0.78
12	G	9	193.548	0.78
12	H	8	172.043	0.78
12	I	0		0.78
12	J	8	172.043	0.78
12	K	0		0.78
12	L	0		0.78
12	M	8	172.043	0.78
12	N	9	193.548	0.78
12	O	9	193.548	0.78
12	P	0		0.78
13	A	9	193.548	1.56
13	B	9	193.548	1.56
13	C	8	172.043	1.56
13	D	0		1.56
13	E	9	193.548	1.56
13	F	9	193.548	1.56
13	G	8	172.043	1.56
13	H	9	193.548	1.56
13	I	8	172.043	1.56
13	J	8	172.043	1.56
13	K	8	172.043	1.56
13	L	0		1.56
13	M	9	193.548	1.56
13	N	9	193.548	1.56
13	O	9	193.548	1.56
13	P	8	172.043	1.56
14	A	9	193.548	1.56
14	B	8	172.043	1.56
14	C	8	172.043	1.56
14	D	0		1.56
14	E	9	193.548	1.56
14	F	9	193.548	1.56
14	G	9	193.548	1.56
14	H	0		1.56
14	I	8	172.043	1.56
14	J	8	172.043	1.56
14	K	8	172.043	1.56
14	L	0		1.56
14	M	0		1.56
14	N	0		1.56
14	O	9	193.548	1.56
14	P	8	172.043	1.56
15	A	0		3.125
15	B	10	215.054	3.125
15	C	9	193.548	3.125
15	D	9	193.548	3.125
15	E	7	150.538	3.125
15	F	8	172.043	3.125
15	G	9	193.548	3.125
15	H	9	193.548	3.125
15	I	9	193.548	3.125
15	J	8	172.043	3.125
15	K	8	172.043	3.125
15	L	0		3.125
15	M	9	193.548	3.125
15	N	0		3.125
15	O	9	193.548	3.125
15	P	0		3.125
16	A	9	193.548	3.125
16	B	8	172.043	3.125
16	C	9	193.548	3.125
16	D	9	193.548	3.125
16	E	8	172.043	3.125
16	F	0		3.125
16	G	8	172.043	3.125
16	H	9	193.548	3.125
16	I	9	193.548	3.125
16	J	9	193.548	3.125
16	K	9	193.548	3.125
16	L	0		3.125
16	M	9	193.548	3.125
16	N	0		3.125
16	O	9	193.548	3.125
16	P	9	193.548	3.125
17	A	0		6.25
17	B	8	172.043	6.25
17	C	0		6.25
17	D	9	193.548	6.25
17	E	8	172.043	6.25
17	F	9	193.548	6.25
17	G	10	215.054	6.25
17	H	9	193.548	6.25
17	I	9	193.548	6.25
17	J	9	193.548	6.25
17	K	0		6.25
17	L	0		6.25
17	M	0		6.25
17	N	8	172.043	6.25
17	O	9	193.548	6.25
17	P	0		6.25
18	A	9	193.548	6.25
18	B	9	193.548	6.25
18	C	8	172.043	6.25
18	D	9	193.548	6.25
18	E	9	193.548	6.25
18	F	9	193.548	6.25
18	G	9	193.548	6.25
18	H	9	193.548	6.25
18	I	0		6.25
18	J	0		6.25
18	K	9	193.548	6.25
18	L	9	193.548	6.25
18	M	9	193.548	6.25
18	N	9	193.548	6.25
18	O	8	172.043	6.25
18	P	9	193.548	6.25
19	A	0		12.5
19	B	8	172.043	12.5
19	C	8	172.043	12.5
19	D	9	193.548	12.5
19	E	8	172.043	12.5
19	F	9	193.548	12.5
19	G	8	172.043	12.5
19	H	8	172.043	12.5
19	I	0		12.5
19	J	8	172.043	12.5
19	K	7	150.538	12.5
19	L	8	172.043	12.5
19	M	9	193.548	12.5
19	N	0		12.5
19	O	8	172.043	12.5
19	P	9	193.548	12.5
20	A	9	193.548	12.5
20	B	9	193.548	12.5
20	C	8	172.043	12.5
20	D	0		12.5
20	E	8	172.043	12.5
20	F	9	193.548	12.5
20	G	8	172.043	12.5
20	H	9	193.548	12.5
20	I	9	193.548	12.5
20	J	0		12.5
20	K	8	172.043	12.5
20	L	9	193.548	12.5
20	M	8	172.043	12.5
20	N	8	172.043	12.5
20	O	9	193.548	12.5
20	P	9	193.548	12.5
21	A	8	172.043	25
21	B	8	172.043	25
21	C	7	150.538	25
21	D	0		25
21	E	8	172.043	25
21	F	0		25
21	G	7		25
21	H	7	150.538	25
21	I	8	172.043	25
21	J	8	172.043	25
21	K	0		25
21	L	8	172.043	25
21	M	7	150.538	25
21	N	6	129.032	25
21	O	6	129.032	25
21	P	0		25
22	A	0		25
22	B	7	150.538	25
22	C	6	129.032	25
22	D	0		25
22	E	6	129.032	25
22	F	7	150.538	25
22	G	7		25
22	H	8	172.043	25
22	I	7		25
22	J	0		25
22	K	6	129.032	25
22	L	7	150.538	25
22	M	0		25
22	N	7	150.538	25
22	O	0		25
22	P	9	193.548	25
23	A	0		50
23	B	0		50
23	C	0		50
23	D	0		50
23	E	0		50
23	F	0		50
23	G	0		50
23	H	0		50
23	I	0		50
23	J	0		50
23	K	0		50
23	L	0		50
23	M	0		50
23	N	0		50
23	O	0		50
23	P	0		50
24	A	0		50
24	B	0		50
24	C	0		50
24	D	0		50
24	E	0		50
24	F	0		50
24	G	0		50
24	H	0		50
24	I	0		50
24	J	0		50
24	K	0		50
24	L	0		50
24	M	0		50
24	N	0		50
24	O	0		50
24	P	0		50

## Sheet: Unsuccessful wells
	1	2	3	4	5	6	7	8	9	10	11	12	13	14	15	16	17	18	19	20	21	22	23	24
A			W.O									Dead			W.O		Dead		W.O			Dead	N.A	N.A
B	W.O					W.O																	N.A	N.A
C	W.O			W.O					Dead								N.E						N.A	N.A
D													W.O	W.O						W.O	W.O	Dead	N.A	N.A
E			W.O	Dead				N.E															N.A	N.A
F	W.O			N.E			W.O	W.O			Dead					W.O					W.O		N.A	N.A
G							N.E																N.A	N.A
H									W.O					W.O									N.A	N.A
I	W.O	W.O								W.O		W.O						W.O	W.O				N.A	N.A
J	W.O	W.O																W.O		W.O		N.E	N.A	N.A
K		W.O						N.E		N.E		Dead					N.E				W.O		N.A	N.A
L	N.E						W.O					Malf.	W.O	N.E	W.O	W.O	W.O						N.A	N.A
M	W.O	W.O	Malf.	W.O							W.O			W.O			W.O					W.O	N.A	N.A
N			W.O	W.O					W.O					W.O	N.E	N.E			W.O				N.A	N.A
O		W.O	W.O				W.O				W.O											W.O	N.A	N.A
P			N.E									W.O			W.O		Dead				W.O		N.A	N.A
