# Supplementary material for: High-Content Screening in Zebrafish Embryos Identifies Butafenacil as a Potent Inducer of Anemia
Source: PLoS One. 2014 Aug 4;9(8):e104190. doi: 10.1371/journal.pone.0104190 (PMC4121296; doi:10.1371/journal.pone.0104190)
Supplement: Dataset S1 — Microsoft Excel spreadsheets containing raw data for all chemical screening assays. (ZIP) [file pone.0104190.s036.zip › Dataset S1/28- Oxadiazon/Oxadiazon_ISV.xlsx]

## Sheet: Description
ToxCast Screen - ISV
Chemical	Oxadiazon
Data was collected using the Intersegmental Vessel Journal in MetaXpress
Imaged 74 hpf fli1 larvae using ImageXpress
Incubated larvae in 100 mg/l MS-222 for 30 min
Centrifuged plate for 2 min at 200 rpm
Imaging parameters:
*1 frame
*FITC
*2X magnification; 1 site/well
Had the doors off of the imager and the fan on to stablize temperature
Test Initation Date: 11/4/13
Imaging Date: 11/7/13
Start Imaging Temperature: 27°C
End Imaging Temperature: 27°C
Total Imaging Duration: 0:09
W.O. = Wrong Orientation
U.H. = Unhatched
N.A. = Not Analyzed (Did not meet analysis criteria)
Malf. = Malformed

## Sheet: ISV
Time point	1
Measurement	Thresholded Area (Show Region Statistics)
	1	2	3	4	5	6	7	8	9	10	11	12	13	14	15	16	17	18	19	20	21	22	23	24
A	211894	237314		302232	434900				304262	296911	346510		198680	348260		307709		361683		300482
B			257204	149830	250810		275365	364848		311375		217143		283633	250966	296182	321101	351571	359392	171782	293974	206177
C			295755		263275	253424		337211		180279		227671	139156	233450	353175	224214		301347		294172		176082
D	259141	210218	288705		358621			329099	301930	283883	181831	218059			334764	138375	175176	327818	324475
E		285601				261265			175489	217518	313905	236814	137479			241688	311791		247019	300628	251903	312364
F		201346	345781		271585				249956	309251		196909	251570	316259	197659		253757			332671		297754
G	295296	227005	308886	215258		332140			352540	287132	229920		357340	154558	379646	168356	439180	171896	313416	278239
H	220027	307949	280051	409116	287122	264014	302878	376564		280259	265462	114153	178425			173948		147601	386706	251351	298275
I			161056	199909	258568	159067	235262	174145	224016		283612		338940			319904	281811		211509
J			299878	281374		299316	271449	338856		279718	204293	329245	312125	338315	286028	166106	313291			330786
K	295463		282956	223703	310667		147643		265816						378209	219392		314572	278718	229202
L		294036			154318			208219		131648								389174	290964			335920
M					269315	201596	284164	211113		194369		277854			230389	201002		145987	314749		189443
N	281873	176030			244343	263056	316550	190016		165398	324933		305085	232055			245155			286091	251455
O	197003					310729		313208		288632					304356		177853	258308	158723	262942	308615
P	210530	319039		176718		207604	323725	315249	144279	303127	289559		134637	185819		335087		366681	326058	273366		277125

## Sheet: Normalized ISV
Row	Treatment (µM)	ISV Area	Body Length (µm)	Normalized ISV
A	0	211894	3049.72	69.4799
B	0
C	0
D	0	259141	2966.6	87.3527
E	0
F	0
G	0	295296	3115.08	94.7958
H	0	220027	3178.13	69.2318
I	0
J	0
K	0	295463	3029.45	97.5301
L	0
M	0
N	0	281873	3152.45	89.4141
O	0	197003	3164.79	62.2484
P	0	210530	2948.38	71.4055
A	0	237314	3082.84	76.979
B	0
C	0
D	0	210218	3012.7	69.7772
E	0	285601	3148.48	90.711
F	0	201346	3083.12	65.3057
G	0	227005	3093.62	73.3783
H	0	307949	3165.06	97.2965
I	0
J	0
K	0
L	0	294036	3146.74	93.4415
M	0
N	0	176030	3132.13	56.2015
O	0
P	0	319039	3077.09	103.682
A	0.05
B	0.05	257204	3132.01	82.1211
C	0.05	295755	3199.66	92.4332
D	0.05	288705	3164.97	91.2188
E	0.05
F	0.05	345781	3138.97	110.158
G	0.05	308886	3139.81	98.3774
H	0.05	280051	3096.69	90.4357
I	0.05	161056	2948.78	54.6177
J	0.05	299878	3198.8	93.7471
K	0.05	282956	3083.15	91.7751
L	0.05
M	0.05
N	0.05
O	0.05
P	0.05
A	0.05	302232	3184.86	94.8963
B	0.05	149830	3220.52	46.5235
C	0.05
D	0.05
E	0.05
F	0.05
G	0.05	215258	3000.01	71.7525
H	0.05	409116	3075.41	133.028
I	0.05	199909	3042.23	65.7113
J	0.05	281374	2905.49	96.842
K	0.05	223703	2936.16	76.1892
L	0.05
M	0.05
N	0.05
O	0.05
P	0.05	176718	3094.15	57.1134
A	0.098	434900	3244.74	134.032
B	0.098	250810	3203.87	78.2834
C	0.098	263275	2918.09	90.2217
D	0.098	358621	3198.91	112.107
E	0.098
F	0.098	271585	3116.86	87.134
G	0.098
H	0.098	287122	2916.94	98.4326
I	0.098	258568	2958.16	87.4084
J	0.098
K	0.098	310667	3090.55	100.522
L	0.098	154318	3029.57	50.9373
M	0.098	269315	3069.9	87.7275
N	0.098	244343	3183.47	76.7537
O	0.098
P	0.098
A	0.098
B	0.098
C	0.098	253424	2968.52	85.3704
D	0.098
E	0.098	261265	3000.35	87.0782
F	0.098
G	0.098	332140	3078.05	107.906
H	0.098	264014	3147.25	83.8872
I	0.098	159067	3070.72	51.8011
J	0.098	299316	3105.39	96.386
K	0.098
L	0.098
M	0.098	201596	3100.97	65.0104
N	0.098	263056	2833.05	92.8526
O	0.098	310729	2857.24	108.752
P	0.098	207604	3077.25	67.4641
A	0.195
B	0.195	275365	3100.51	88.8129
C	0.195
D	0.195
E	0.195
F	0.195
G	0.195
H	0.195	302878	3147.67	96.2228
I	0.195	235262	2900.29	81.1169
J	0.195	271449	3091.33	87.8099
K	0.195	147643	3046.78	48.4587
L	0.195
M	0.195	284164	3054.61	93.0282
N	0.195	316550	3215.36	98.4494
O	0.195
P	0.195	323725	3123.49	103.642
A	0.195
B	0.195	364848	3310.5	110.209
C	0.195	337211	3078.32	109.544
D	0.195	329099	3077.95	106.922
E	0.195
F	0.195
G	0.195
H	0.195	376564	3133.42	120.176
I	0.195	174145	3116.49	55.8787
J	0.195	338856	3133.5	108.14
K	0.195
L	0.195	208219	3033.52	68.6392
M	0.195	211113	3055.58	69.0912
N	0.195	190016	3014.41	63.0358
O	0.195	313208	3094.44	101.216
P	0.195	315249	3015.9	104.529
A	0.39	304262	3202.36	95.0121
B	0.39
C	0.39
D	0.39	301930	3087.78	97.7822
E	0.39	175489	3089.94	56.7936
F	0.39	249956	3180.53	78.5893
G	0.39	352540	3210.31	109.815
H	0.39
I	0.39	224016	2957.39	75.7478
J	0.39
K	0.39	265816	2888.56	92.0237
L	0.39
M	0.39
N	0.39
O	0.39
P	0.39	144279	3032.86	47.572
A	0.39	296911	2990.9	99.2713
B	0.39	311375	3119.6	99.8125
C	0.39	180279	3069.64	58.7297
D	0.39	283883	3010.17	94.308
E	0.39	217518	3071.55	70.8169
F	0.39	309251	3039.9	101.731
G	0.39	287132	2858.8	100.438
H	0.39	280259	3117.61	89.8955
I	0.39
J	0.39	279718	3097.73	90.2978
K	0.39
L	0.39	131648	3101.15	42.4512
M	0.39	194369	3090.47	62.893
N	0.39	165398	3055.56	54.1302
O	0.39	288632	3056.76	94.4241
P	0.39	303127	3068.89	98.7742
A	0.78	346510	3142.68	110.26
B	0.78
C	0.78
D	0.78	181831	3031.22	59.986
E	0.78	313905	2949.54	106.425
F	0.78
G	0.78	229920	2769.19	83.028
H	0.78	265462	3068.32	86.517
I	0.78	283612	3113.86	91.0807
J	0.78	204293	3027.65	67.4756
K	0.78
L	0.78
M	0.78
N	0.78	324933	3072.41	105.758
O	0.78
P	0.78	289559	3163.47	91.532
A	0.78
B	0.78	217143	2920.76	74.3446
C	0.78	227671	2980.36	76.3905
D	0.78	218059	3031.5	71.9311
E	0.78	236814	3051.98	77.5935
F	0.78	196909	3057.87	64.3943
G	0.78
H	0.78	114153	3134.65	36.4165
I	0.78
J	0.78	329245	3076.32	107.025
K	0.78
L	0.78
M	0.78	277854	3046.56	91.2026
N	0.78
O	0.78
P	0.78
A	1.56	198680	3089.59	64.3063
B	1.56
C	1.56	139156	2941.75	47.3038
D	1.56
E	1.56	137479	2979.7	46.1386
F	1.56	251570	3086.89	81.4963
G	1.56	357340	3137.93	113.878
H	1.56	178425	3014.52	59.1887
I	1.56	338940	3020.77	112.203
J	1.56	312125	2891.06	107.962
K	1.56
L	1.56
M	1.56
N	1.56	305085	2928.8	104.167
O	1.56
P	1.56	134637	2142.19	62.85
A	1.56	348260	3059.78	113.818
B	1.56	283633	2838.08	99.9386
C	1.56	233450	3095.66	75.4121
D	1.56
E	1.56
F	1.56	316259	2990.34	105.76
G	1.56	154558	2930.92	52.7335
H	1.56
I	1.56
J	1.56	338315	3006.55	112.526
K	1.56
L	1.56
M	1.56
N	1.56	232055	2891.5	80.2543
O	1.56
P	1.56	185819	3037.2	61.1811
A	3.125
B	3.125	250966	2978.95	84.2464
C	3.125	353175	3153.8	111.984
D	3.125	334764	3039.01	110.155
E	3.125
F	3.125	197659	3087.6	64.017
G	3.125	379646	3283.86	115.61
H	3.125
I	3.125
J	3.125	286028	3163.51	90.4148
K	3.125	378209	3037.94	124.495
L	3.125
M	3.125	230389	3018.76	76.3189
N	3.125
O	3.125	304356	2971.94	102.41
P	3.125
A	3.125	307709	3175.76	96.893
B	3.125	296182	3042.07	97.3619
C	3.125	224214	3056.73	73.3508
D	3.125	138375	2950.73	46.8952
E	3.125	241688	3062.15	78.9274
F	3.125
G	3.125	168356	3080.65	54.6494
H	3.125	173948	3102.39	56.0689
I	3.125	319904	2930.18	109.175
J	3.125	166106	2991.53	55.5256
K	3.125	219392	3041.99	72.1212
L	3.125
M	3.125	201002	3041.26	66.0917
N	3.125
O	3.125
P	3.125	335087	3030.65	110.566
A	6.25
B	6.25	321101	3099.17	103.609
C	6.25
D	6.25	175176	3101.44	56.4822
E	6.25	311791	3113.5	100.142
F	6.25	253757	3067.19	82.7326
G	6.25	439180	3311.61	132.618
H	6.25
I	6.25	281811	3070.82	91.7706
J	6.25	313291	3124.05	100.284
K	6.25
L	6.25
M	6.25
N	6.25	245155	3104.91	78.9574
O	6.25	177853	3082.84	57.6912
P	6.25
A	6.25	361683	3129.71	115.564
B	6.25	351571	3312.61	106.131
C	6.25	301347	3119.24	96.6089
D	6.25	327818	3111.08	105.371
E	6.25
F	6.25
G	6.25	171896	3106.79	55.3292
H	6.25	147601	3196.96	46.1693
I	6.25
J	6.25
K	6.25	314572	3034.45	103.667
L	6.25	389174	3180.67	122.356
M	6.25	145987	3028.6	48.2028
N	6.25
O	6.25	258308	3111.25	83.0237
P	6.25	366681	3041.48	120.56
A	12.5
B	12.5	359392	2984	120.44
C	12.5
D	12.5	324475	3104.72	104.51
E	12.5	247019	2863.61	86.2614
F	12.5
G	12.5	313416	2889.33	108.473
H	12.5	386706	3120.77	123.914
I	12.5	211509	2793.64	75.7108
J	12.5
K	12.5	278718	3003.63	92.7938
L	12.5	290964	3050.28	95.3894
M	12.5	314749	2911.68	108.099
N	12.5
O	12.5	158723	3009.62	52.7386
P	12.5	326058	3173.07	102.758
A	12.5	300482	3060.93	98.1669
B	12.5	171782	3063.56	56.0726
C	12.5	294172	3017.99	97.4728
D	12.5
E	12.5	300628	3074.99	97.7656
F	12.5	332671	3125.88	106.425
G	12.5	278239	2984.65	93.2233
H	12.5	251351	2944.12	85.3742
I	12.5
J	12.5	330786	2866.71	115.389
K	12.5	229202	2787.66	82.2202
L	12.5
M	12.5
N	12.5	286091	2860.45	100.016
O	12.5	262942	3113.11	84.4626
P	12.5	273366	3215.38	85.0182
A	25
B	25	293974	2856.61	102.91
C	25
D	25
E	25	251903	2900.08	86.8607
F	25
G	25
H	25	298275	2787.69	106.997
I	25
J	25
K	25
L	25
M	25	189443	3014.68	62.8402
N	25	251455	2833.97	88.7291
O	25	308615	3123.77	98.7958
P	25
A	25
B	25	206177	3073.14	67.0901
C	25	176082	2893.25	60.8597
D	25
E	25	312364	3058.84	102.119
F	25	297754	3005.58	99.0669
G	25
H	25
I	25
J	25
K	25
L	25	335920	3036.68	110.621
M	25
N	25
O	25
P	25	277125	2914.19	95.095
A	50
B	50
C	50
D	50
E	50
F	50
G	50
H	50
I	50
J	50
K	50
L	50
M	50
N	50
O	50
P	50
A	50
B	50
C	50
D	50
E	50
F	50
G	50
H	50
I	50
J	50
K	50
L	50
M	50
N	50
O	50
P	50

## Sheet: Unsuccessful wells
	1	2	3	4	5	6	7	8	9	10	11	12	13	14	15	16	17	18	19	20	21	22	23	24
A			W.O			W.O	W.O	W.O				Dead			W.O		Dead		W.O		W.O	Dead	Malf.
B	W.O	W.O**				W.O			W.O		W.O		W.O										Malf.	W.O
C	W.O	N.A*		W.O			W.O**		Dead		W.O						N.E		W.O		W.O		Malf.
D				N.A*		W.O	W.O**	W.O					W.O	W.O						W.O	W.O	Dead		W.O
E	W.O		W.O	Dead	N.A*		W.O	N.E						W.O	W.O**			W.O						W.O
F	W.O			N.E		W.O	W.O	W.O			Dead					W.O		W.O	W.O		W.O		Malf.	W.O
G					W.O		N.E	W.O				W.O									Malf.	Malf.	Malf.
H									W.O					W.O	W.O		W.O					W.O		W.O
I	W.O	W.O								W.O		W.O		W.O	W.O			W.O		W.O	W.O	Malf.	Malf.
J	W.O	W.O			W.O				W.O									W.O	W.O		W.O	N.E		Malf.
K		W.O				W.O**		N.E		N.E	W.O	Dead	W.O**	W.O			N.E				W.O	W.O	Malf.	Malf.
L	N.E		W.O	W.O		W.O	W.O		N.A*		W.O	Malf.	W.O	N.E	W.O	W.O	W.O			W.O	W.O
M	W.O	W.O	Malf.	W.O					W.O		W.O		W.O	W.O			W.O			W.O		W.O	Malf.	U.H
N			W.O	W.O					W.O			W.O			N.E	N.E		W.O	W.O			W.O	Malf.
O		W.O	W.O	W.O	W.O**		W.O		W.O		W.O	W.O	W.O	W.O		W.O						W.O	Malf.	N.E or Dead
P			N.E		W.O							W.O			W.O		Dead				W.O		Malf.	U.H
				* = fluorescence is lighting up the well causing an incorrect measurement
				** = eGFP in fish is not enough to get a correct measurement
