# Supplementary material for: High-Content Screening in Zebrafish Embryos Identifies Butafenacil as a Potent Inducer of Anemia
Source: PLoS One. 2014 Aug 4;9(8):e104190. doi: 10.1371/journal.pone.0104190 (PMC4121296; doi:10.1371/journal.pone.0104190)
Supplement: Dataset S1 — Microsoft Excel spreadsheets containing raw data for all chemical screening assays. (ZIP) [file pone.0104190.s036.zip › Dataset S1/28- Oxadiazon/Oxadiazon_Pericardial_Area.xlsx]

## Sheet: Description
ToxCast Screen- Pericardial Area
Oxadiazon
Data was collected using the Pericardial Area Journal in MetaXpress
Imaged 74 hpf fli1 larvae using ImageXpress
Incubated larvae in 100 mg/l MS-222 for 30 min
Centrifuged plate for 2 min at 200 rpm
Imaging parameters:
2X
Transmitted light
1 frame
Had the doors off of the imager and the fan on to stablize temperature
Test Initation Date: 11/4/13
Imaging Date: 11/7/13
Start Imaging Temperature: 27°C
End Imaging Temperature: 27°C
Total Imaging Duration: 0:08
W.O. = Wrong Orientation
N.A. = Not Analyzed (did not meet analysis criteria)

## Sheet: Area
Time point	1
Measurement	Area (Show Region Statistics)
	1	2	3	4	5	6	7	8	9	10	11	12	13	14	15	16	17	18	19	20	21	22	23	24
A	13870.8	11205		12746.2	12517.1	10330.2	16890.7	9247.21	17671.8	22482.8	20650		16557.5	14412.3		15141.3		15547.4		11621.5	13371
B		12652.4	18057.1	8299.58	24003.2		17671.8	5914.88	14245.7	19556.6		9840.79	20056.5	14599.8	13766.7	20139.8	12350.4	11538.2	24409.3	12371.3	13850	12933.6
C	13016.9	16682.5	21306.1		9590.86	11236.2	14860.1	19660.7		15932.7	18577.7	15401.6	15568.2	15932.7	16453.4	13808.3		14839.3		20181.4		18098.7
D	39009.1	14204.1	8830.67	8695.3	8830.67	7456.09	14828.9	15932.7	13037.7	15932.7	17265.6	17421.8			15599.5	13225.2	14245.7	15266.2	15932.7	17244.8
E		15162.1			11382	13808.3	15630.7	13183.5	10840.5	15182.9	11361.2	12048.5	10642.6	11663.2	16495	12933.6	23617.9	16453.4	14828.9	14672.7	14766.4	27408.4
F		17515.6	15432.8		14391.5				14933	12767		18952.6	15058	15401.6	15516.2		16182.6			30772		18098.7
G	14860.1	24680.1	14079.1	18546.5		11944.3			18577.7	14245.7	17890.4	22639	14933		14016.6	15870.2	13537.6	18265.3	15995.2	27325.1
H	12506.6	17723.8	18848.5	19233.8	12350.4	13183.5	12975.3	23847		25679.8	14766.4	18494.4	10434.4		25638.1	14152		15932.7	20473	17661.3	19931.5	15932.7
I			15068.4	16807.4	11767.3	12787.8	14578.9	17265.6	14797.6		12996.1		15932.7			20046				9122.25
J			18577.7	12288	17078.2	18484	10434.4	8518.27		12933.6	18723.5	12787.8	27470.9	8299.58		17682.2	18202.8		24096.9	12787.8	16130.6
K	23763.7		16515.9	14412.3	20056.5		16682.5		13225.2	13100.2			13537.6		21243.6	10840.5		16536.7	11486.1	16495		12662.9
L	12412.9	17078.2	12662.9		16078.5	13537.6		22795.2	15401.6	12069.3	13246							19535.8	12642	13766.7		14766.4
M					17494.7	7581.05	16859.5	13787.5	15162.1	12975.3		14766.4			9767.89	13079.4		13225.2	23149.3	12662.9	10684.3
N	14495.6	13225.2			16411.7	16828.3	16453.4	12652.4			34406.3	9590.86	10507.3	6820.86		12996.1	19577.4	18931.8		13870.8	26502.4	9819.96
O	7279.06			11996.4	10080.3	20389.7	16453.4	17099	13766.7	19390			13766.7	16474.2	13058.6	19317.1	13777.1	13391.8	13766.7	23034.7	19744.1
P	14412.3	10319.8		13318.9	11975.6	11100.8	18827.7	17265.6	12246.3		14412.3		26481.6	14245.7		18442.4		15724.4	20431.3	15287.1		21201.9

## Sheet: SPSS Input
Row	Treatment (µM)	Pericardial Area
A	0	13870.8
B	0
C	0	13016.9
D	0	39009.1
E	0
F	0
G	0	14860.1
H	0	12506.6
I	0
J	0
K	0	23763.7
L	0	12412.9
M	0
N	0	14495.6
O	0	7279.06
P	0	14412.3
A	0	11205
B	0	12652.4
C	0	16682.5
D	0	14204.1
E	0	15162.1
F	0	17515.6
G	0	24680.1
H	0	17723.8
I	0
J	0
K	0
L	0	17078.2
M	0
N	0	13225.2
O	0
P	0	10319.8
A	0.05
B	0.05	18057.1
C	0.05	21306.1
D	0.05	8830.67
E	0.05
F	0.05	15432.8
G	0.05	14079.1
H	0.05	18848.5
I	0.05	15068.4
J	0.05	18577.7
K	0.05	16515.9
L	0.05	12662.9
M	0.05
N	0.05
O	0.05
P	0.05
A	0.05	12746.2
B	0.05	8299.58
C	0.05
D	0.05	8695.3
E	0.05
F	0.05
G	0.05	18546.5
H	0.05	19233.8
I	0.05	16807.4
J	0.05	12288
K	0.05	14412.3
L	0.05
M	0.05
N	0.05
O	0.05	11996.4
P	0.05	13318.9
A	0.098	12517.1
B	0.098	24003.2
C	0.098	9590.86
D	0.098	8830.67
E	0.098	11382
F	0.098	14391.5
G	0.098
H	0.098	12350.4
I	0.098	11767.3
J	0.098	17078.2
K	0.098	20056.5
L	0.098	16078.5
M	0.098	17494.7
N	0.098	16411.7
O	0.098	10080.3
P	0.098	11975.6
A	0.098	10330.2
B	0.098
C	0.098	11236.2
D	0.098	7456.09
E	0.098	13808.3
F	0.098
G	0.098	11944.3
H	0.098	13183.5
I	0.098	12787.8
J	0.098	18484
K	0.098
L	0.098	13537.6
M	0.098	7581.05
N	0.098	16828.3
O	0.098	20389.7
P	0.098	11100.8
A	0.195	16890.7
B	0.195	17671.8
C	0.195	14860.1
D	0.195	14828.9
E	0.195	15630.7
F	0.195
G	0.195
H	0.195	12975.3
I	0.195	14578.9
J	0.195	10434.4
K	0.195	16682.5
L	0.195
M	0.195	16859.5
N	0.195	16453.4
O	0.195	16453.4
P	0.195	18827.7
A	0.195	9247.21
B	0.195	5914.88
C	0.195	19660.7
D	0.195	15932.7
E	0.195	13183.5
F	0.195
G	0.195
H	0.195	23847
I	0.195	17265.6
J	0.195	8518.27
K	0.195
L	0.195	22795.2
M	0.195	13787.5
N	0.195	12652.4
O	0.195	17099
P	0.195	17265.6
A	0.39	17671.8
B	0.39	14245.7
C	0.39
D	0.39	13037.7
E	0.39	10840.5
F	0.39	14933
G	0.39	18577.7
H	0.39
I	0.39	14797.6
J	0.39
K	0.39	13225.2
L	0.39	15401.6
M	0.39	15162.1
N	0.39
O	0.39	13766.7
P	0.39	12246.3
A	0.39	22482.8
B	0.39	19556.6
C	0.39	15932.7
D	0.39	15932.7
E	0.39	15182.9
F	0.39	12767
G	0.39	14245.7
H	0.39	25679.8
I	0.39
J	0.39	12933.6
K	0.39	13100.2
L	0.39	12069.3
M	0.39	12975.3
N	0.39
O	0.39	19390
P	0.39
A	0.78	20650
B	0.78
C	0.78	18577.7
D	0.78	17265.6
E	0.78	11361.2
F	0.78
G	0.78	17890.4
H	0.78	14766.4
I	0.78	12996.1
J	0.78	18723.5
K	0.78
L	0.78	13246
M	0.78
N	0.78	34406.3
O	0.78
P	0.78	14412.3
A	0.78
B	0.78	9840.79
C	0.78	15401.6
D	0.78	17421.8
E	0.78	12048.5
F	0.78	18952.6
G	0.78	22639
H	0.78	18494.4
I	0.78
J	0.78	12787.8
K	0.78
L	0.78
M	0.78	14766.4
N	0.78	9590.86
O	0.78
P	0.78
A	1.56	16557.5
B	1.56	20056.5
C	1.56	15568.2
D	1.56
E	1.56	10642.6
F	1.56	15058
G	1.56	14933
H	1.56	10434.4
I	1.56	15932.7
J	1.56	27470.9
K	1.56	13537.6
L	1.56
M	1.56
N	1.56	10507.3
O	1.56	13766.7
P	1.56	26481.6
A	1.56	14412.3
B	1.56	14599.8
C	1.56	15932.7
D	1.56
E	1.56	11663.2
F	1.56	15401.6
G	1.56
H	1.56
I	1.56
J	1.56	8299.58
K	1.56
L	1.56
M	1.56
N	1.56	6820.86
O	1.56	16474.2
P	1.56	14245.7
A	3.125
B	3.125	13766.7
C	3.125	16453.4
D	3.125	15599.5
E	3.125	16495
F	3.125	15516.2
G	3.125	14016.6
H	3.125	25638.1
I	3.125
J	3.125
K	3.125	21243.6
L	3.125
M	3.125	9767.89
N	3.125
O	3.125	13058.6
P	3.125
A	3.125	15141.3
B	3.125	20139.8
C	3.125	13808.3
D	3.125	13225.2
E	3.125	12933.6
F	3.125
G	3.125	15870.2
H	3.125	14152
I	3.125	20046
J	3.125	17682.2
K	3.125	10840.5
L	3.125
M	3.125	13079.4
N	3.125	12996.1
O	3.125	19317.1
P	3.125	18442.4
A	6.25
B	6.25	12350.4
C	6.25
D	6.25	14245.7
E	6.25	23617.9
F	6.25	16182.6
G	6.25	13537.6
H	6.25
I	6.25
J	6.25	18202.8
K	6.25
L	6.25
M	6.25
N	6.25	19577.4
O	6.25	13777.1
P	6.25
A	6.25	15547.4
B	6.25	11538.2
C	6.25	14839.3
D	6.25	15266.2
E	6.25	16453.4
F	6.25
G	6.25	18265.3
H	6.25	15932.7
I	6.25
J	6.25
K	6.25	16536.7
L	6.25	19535.8
M	6.25	13225.2
N	6.25	18931.8
O	6.25	13391.8
P	6.25	15724.4
A	12.5
B	12.5	24409.3
C	12.5
D	12.5	15932.7
E	12.5	14828.9
F	12.5
G	12.5	15995.2
H	12.5	20473
I	12.5
J	12.5	24096.9
K	12.5	11486.1
L	12.5	12642
M	12.5	23149.3
N	12.5
O	12.5	13766.7
P	12.5	20431.3
A	12.5	11621.5
B	12.5	12371.3
C	12.5	20181.4
D	12.5	17244.8
E	12.5	14672.7
F	12.5	30772
G	12.5	27325.1
H	12.5	17661.3
I	12.5	9122.25
J	12.5	12787.8
K	12.5	16495
L	12.5	13766.7
M	12.5	12662.9
N	12.5	13870.8
O	12.5	23034.7
P	12.5	15287.1
A	25	13371
B	25	13850
C	25
D	25
E	25	14766.4
F	25
G	25
H	25	19931.5
I	25
J	25	16130.6
K	25
L	25
M	25	10684.3
N	25	26502.4
O	25	19744.1
P	25
A	25
B	25	12933.6
C	25	18098.7
D	25
E	25	27408.4
F	25	18098.7
G	25
H	25	15932.7
I	25
J	25
K	25	12662.9
L	25	14766.4
M	25
N	25	9819.96
O	25
P	25	21201.9
A	50
B	50
C	50
D	50
E	50
F	50
G	50
H	50
I	50
J	50
K	50
L	50
M	50
N	50
O	50
P	50
A	50
B	50
C	50
D	50
E	50
F	50
G	50
H	50
I	50
J	50
K	50
L	50
M	50
N	50
O	50
P	50

## Sheet: Unsuccessful wells
	1	2	3	4	5	6	7	8	9	10	11	12	13	14	15	16	17	18	19	20	21	22	23	24
A			W.O.									Dead			W.O.		Dead		W.O.			Dead
B	W.O.					W.O.					W.O.
C				W.O.					Dead								W.O.		W.O.		W.O.
D													W.O.	W.O.								Dead
E	W.O.		W.O.	Dead
F	W.O.			W.O.		W.O.	W.O.	W.O.		Dead						W.O.		W.O.	W.O.		W.O.
G					W.O.		W.O.	W.O.						W.O.
H									W.O.					W.O.			W.O.
I	W.O.	W.O.								W.O.		W.O.		W.O.	W.O.		W.O.	W.O.	W.O.		W.O.
J	W.O.	W.O.							W.O.						W.O.			W.O.				W.O.
K		W.O.				W.O.		W.O.			W.O.	Dead		W.O.			W.O.				W.O.
L				W.O.			W.O.					Malformed	W.O.	W.O.	W.O.	W.O.	W.O.				W.O.
M	W.O.	W.O.	Malformed	W.O.							W.O.		W.O.	W.O.			W.O.					W.O.
N			W.O.	W.O.					W.O.	W.O.					W.O.				W.O.
O		W.O.	W.O.								W.O.	W.O.										W.O.
P			W.O.							W.O.		W.O.			W.O.		Dead				W.O.
