# Supplementary material for: High-Content Screening in Zebrafish Embryos Identifies Butafenacil as a Potent Inducer of Anemia
Source: PLoS One. 2014 Aug 4;9(8):e104190. doi: 10.1371/journal.pone.0104190 (PMC4121296; doi:10.1371/journal.pone.0104190)
Supplement: Dataset S1 — Microsoft Excel spreadsheets containing raw data for all chemical screening assays. (ZIP) [file pone.0104190.s036.zip › Dataset S1/29- Flumioxazin/Flumioxazin_Body_Length.xlsx]

## Sheet: Description
ToxCast Screen -Body Length
Chemical	Flumioxazin
Data was collected using the Fish Measurement Journal in MetaXpress
Imaged 74 hpf fli1 larvae using ImageXpress
Incubated larvae in 100 mg/l MS-222 for 30 min
Centrifuged plate for 2 min at 200 rpm
Imaging parameters:
*1 frame
*FITC
*2X magnification; 1 site/well
Had the doors off of the imager and the fan on to stablize temperature
Test Initation Date: 12/6/13
Imaging Date: 12/9/13
Start Imaging Temperature: 26°C
End Imaging Temperature: 26°C
Total Imaging Duration: 0:08
W.O. = Wrong Orientation
U.H. = Unhatched

## Sheet: Length
Stage Label	Length
A01	3099.22
A02	2774.7
A03	3049.42
A04	1668.04
A05	3338.19
A06	3079.41
A07	3206.28
A08	3405.98
A09	3053.9
A10	2630.69
A11	3003.34
A12	3020.54
A13	2962.58
A14	2908.39
A15	3016.62
A16	2974.31
A17	2888.14
A18	2744.34
A19	3173.06
A20	3341.49
A21	2999.97
A22	3138.48
A23	2104.27
A24	3091.71
B01	2953.94
B02	2766.36
B03	3236.42
B04	2666.54
B05	3041.94
B06	2854.27
B07	2902.98
B08	3011.79
B09	3000.95
B10	2985
B11	2844.68
B12	3095.65
B13	941.012
B14	3057.4
B15	1900.55
B16	3119.32
B17	2911.5
B18	3051.92
B19	2889.68
B20	2838.9
B21	2869.25
B22	2969.91
B23	2806.32
B24	2999.73
C01	3054.2
C02	3021.56
C03	3199.04
C04	2936.91
C05	3114.35
C06	3020.49
C07	3025.25
C08	2653.21
C09	3099.8
C10	3261.46
C11	2975.74
C12	3030.1
C13	1551.01
C14	3184.4
C15	2933.36
C16	2284.96
C17	3074.58
C18	3001.24
C19	3110.6
C20	3147.7
C21	3083.21
C22	3120.16
C23	2929.76
C24	2936.57
D01	2795.71
D02	3065.17
D03	2047.74
D04	2826.38
D05	2675.39
D06	2878.64
D07	3141.46
D08	3115.64
D09	1144.97
D10	2803.33
D11	3081.21
D12	2916.02
D13	3040.14
D14	2989.4
D15	2831.9
D16	3137.26
D17	3093.97
D18	3178.76
D19	2914.64
D20	2883.36
D21	2980.62
D22	480.574
D23	3016
D24	3008.19
E01	2871.52
E02	3082.83
E03	2884.38
E04	3129.72
E05	3187.64
E06	2948.05
E07	3059.89
E08	2954.12
E09	1577.18
E10	3059.91
E11	3120.51
E12	2014.65
E13	520.338
E14	2249.52
E15	2945.49
E16	2090.39
E17	2970.36
E18	1497.5
E19	2972.39
E20	2197.52
E21	448.599
E22	2729.53
E23	4093.61
E24	3081.72
F01	2857.78
F02	2998.89
F03	3003.19
F04	3084.81
F05	2608.33
F06	3105.42
F07	2801.86
F08	2767.1
F09	3438.6
F10	2824.39
F11	1727.65
F12	3140.9
F13	2963.56
F14	2825.06
F15	4082.22
F16	3160.61
F17	2376.67
F18	3163.41
F19	3190.41
F20	2767.51
F21	3004.27
F22	1600.62
F23	2727.16
F24	891.552
G01	2409.25
G02	3145.24
G03	2926.7
G04	2961.45
G05	1978.14
G06	2582.22
G07	1630.48
G08	3307.07
G09	3046.62
G10	2867.11
G11	1670.8
G12	3225.11
G13	3169.23
G14	2021.71
G15	2835.53
G16	1614.33
G17	2981.01
G18	2747.1
G19	1987.04
G20	2824.65
G21	1796.41
G22	2914.61
G23	3819.86
G24	2805.4
H01	3088.85
H02	3092.78
H03	3234.52
H04	2456.16
H05	1590.8
H06	3088.21
H07	2117.73
H08	1881.48
H09	2386
H10	2826.45
H11	2990.34
H12	3239
H13	3062.25
H14	3078.64
H15	1843.61
H16	3007.6
H17	3021.2
H18	2797.55
H19	1598.41
H20	3037.22
H21	3046.3
H22	1163.74
H23	3083.37
H24	2776.36
I01	2847.76
I02	2979.04
I03	2567
I04	360.645
I05	1636.69
I06	2783.45
I07	2898.58
I08	3390.07
I09	2520.97
I10	2779.92
I11	2948.14
I12	2863.7
I13	1135.03
I14	2844.33
I15	2972.87
I16	1280.09
I17	2835.33
I18	3111.39
I19	2700.2
I20	3048.16
I21	2963.32
I22	2762.34
I23	895.875
I24	2597.43
J01	3055.49
J02	353.868
J03	1309.46
J04	3024.55
J05	2954.47
J06	2854.55
J07	2278.27
J08	3059.96
J09	2870.64
J10	2949.6
J11	3183.85
J12	441.392
J13	2193.37
J14	2901.49
J15	3007.82
J16	2995.95
J17	3011.53
J18	2643.85
J19	2053.39
J20	2990.75
J21	2832.71
J22	2948.88
J23	2861.91
J24	3090.9
K01	2737.87
K02	2687.65
K03	2948.86
K04	2158.97
K05	2937.08
K06	3141.23
K07	2815.72
K08	2716.83
K09	1474.09
K10	2891.54
K11	3133.35
K12	3141.46
K13	3208.52
K14	2206.93
K15	2905
K16	3064.27
K17	2733.73
K18	2837.98
K19	3022.47
K20	2944.48
K21	2295.09
K22	2229.04
K23	2957.52
K24	2996.8
L01	395.673
L02	3004.9
L03	1982.6
L04	2033.57
L05	2840.39
L06	2659.26
L07	2556.19
L08	2799.42
L09	2710.26
L10	3077.91
L11	3085.37
L12	1490.39
L13	988.985
L14	3007.8
L15	3257.59
L16	3044.09
L17	327.075
L18	3008.88
L19	2831.23
L20	3027.31
L21	2843.87
L22	2595.5
L23	3131.31
L24	1496.89
M01	1052.78
M02	3243.68
M03	2531.26
M04	2816.23
M05	2989.12
M06	2877.74
M07	3165.04
M08	2956.77
M09	2953.71
M10	2837.64
M11	3010.98
M12	3140.32
M13	3106.96
M14	3106.11
M15	2806.62
M16	3064.12
M17	3256.59
M18	2995.06
M19	3196.98
M20	3136.69
M21	2843.63
M22	281.416
M23	2853.92
M24	2605.42
N01	2984.92
N02	2888.46
N03	2915.18
N04	3134.35
N05	2797.53
N06	3015.69
N07	1970.43
N08	2857.17
N09	3085.37
N10	1701.27
N11	3107.13
N12	2822.77
N13	3086.47
N14	2914.4
N15	2837.27
N16	4091.33
N17	3200.5
N18	1480.49
N19	2871.07
N20	2895.09
N21	298.877
N22	259.869
N23	3048.15
N24	2574.66
O01	1169.05
O02	2999.61
O03	2495.66
O04	2992.03
O05	2982.55
O06	2790.15
O07	2901.76
O08	3036.38
O09	3045.74
O10	2529.11
O11	3190.88
O12	2626.89
O13	2545.81
O14	3057.69
O15	3110.26
O16	2546.16
O17	2512.86
O18	3035.93
O19	2900.69
O20	3195.36
O21	3050.2
O22	2787.69
O23	3040.83
O24	884.957
P01	3087.64
P02	3201.88
P03	3036.49
P04	3147.78
P05	1657.63
P06	2361.04
P07	3402.58
P08	227.841
P09	3065.46
P10	2881
P11	3144.05
P12	2764.62
P13	1831.4
P14	2920.32
P15	3100.87
P16	3248.82
P17	3134.62
P18	3065.69
P19	3076.43
P20	2848.19
P21	259.066
P22	3169.47
P23	2765.1
P24	290.017

## Sheet: Length by Treatment
Row	Treatment (µM)	Body Length (µm)	Average	SD
A	0	3099.22
B	0	2953.94
C	0	3054.2
D	0	2795.71
E	0	2871.52
F	0	2857.78
G	0
H	0	3088.85
I	0	2847.76
J	0	3055.49
K	0
L	0
M	0
N	0
O	0
P	0	3087.64
A	0
B	0	2766.36
C	0
D	0
E	0	3082.83
F	0	2998.89
G	0
H	0	3092.78
I	0	2979.04
J	0
K	0
L	0	3004.9
M	0
N	0
O	0
P	0		2977.31	114.742
A	0.05	3049.42
B	0.05
C	0.05
D	0.05
E	0.05
F	0.05	3003.19
G	0.05	2926.7
H	0.05
I	0.05
J	0.05
K	0.05
L	0.05
M	0.05
N	0.05
O	0.05
P	0.05	3036.49
A	0.05
B	0.05
C	0.05	2936.91
D	0.05
E	0.05
F	0.05	3084.81
G	0.05	2961.45
H	0.05
I	0.05
J	0.05	3024.55
K	0.05
L	0.05
M	0.05
N	0.05
O	0.05	2992.03
P	0.05	3147.78	3016.33	68.0313
A	0.098
B	0.098	3041.94
C	0.098
D	0.098
E	0.098	3187.64
F	0.098
G	0.098
H	0.098
I	0.098
J	0.098	2954.47
K	0.098	2937.08
L	0.098
M	0.098	2989.12
N	0.098	2797.53
O	0.098	2982.55
P	0.098
A	0.098	3079.41
B	0.098	2854.27
C	0.098	3020.49
D	0.098	2878.64
E	0.098	2948.05
F	0.098
G	0.098
H	0.098	3088.21
I	0.098	2783.45
J	0.098
K	0.098
L	0.098
M	0.098
N	0.098	3015.69
O	0.098
P	0.098		2970.57	110.756
A	0.195
B	0.195	2902.98
C	0.195	3025.25
D	0.195	3141.46
E	0.195	3059.89
F	0.195
G	0.195
H	0.195
I	0.195
J	0.195
K	0.195
L	0.195
M	0.195	3165.04
N	0.195
O	0.195
P	0.195
A	0.195
B	0.195
C	0.195
D	0.195
E	0.195
F	0.195
G	0.195
H	0.195
I	0.195
J	0.195	3059.96
K	0.195
L	0.195	2799.42
M	0.195
N	0.195
O	0.195
P	0.195		3022	129.952
A	0.39
B	0.39
C	0.39	3099.8
D	0.39
E	0.39
F	0.39
G	0.39	3046.62
H	0.39
I	0.39
J	0.39
K	0.39
L	0.39
M	0.39
N	0.39	3085.37
O	0.39
P	0.39
A	0.39
B	0.39	2985
C	0.39
D	0.39	2803.33
E	0.39	3059.91
F	0.39	2824.39
G	0.39	2867.11
H	0.39	2826.45
I	0.39	2779.92
J	0.39
K	0.39	2891.54
L	0.39
M	0.39	2837.64
N	0.39
O	0.39
P	0.39	2881	2922.16	116.364
A	0.78	3003.34
B	0.78
C	0.78	2975.74
D	0.78	3081.21
E	0.78	3120.51
F	0.78
G	0.78
H	0.78	2990.34
I	0.78	2948.14
J	0.78	3183.85
K	0.78
L	0.78
M	0.78
N	0.78
O	0.78
P	0.78	3144.05
A	0.78	3020.54
B	0.78	3095.65
C	0.78	3030.1
D	0.78
E	0.78
F	0.78
G	0.78
H	0.78
I	0.78	2863.7
J	0.78
K	0.78	3141.46
L	0.78
M	0.78
N	0.78	2822.77
O	0.78
P	0.78		3030.1	106.281
A	1.56
B	1.56
C	1.56
D	1.56	3040.14
E	1.56
F	1.56	2963.56
G	1.56
H	1.56	3062.25
I	1.56
J	1.56
K	1.56	3208.52
L	1.56
M	1.56	3106.96
N	1.56	3086.47
O	1.56
P	1.56
A	1.56	2908.39
B	1.56
C	1.56	3184.4
D	1.56
E	1.56
F	1.56
G	1.56	2021.71
H	1.56	3078.64
I	1.56	2844.33
J	1.56	2901.49
K	1.56
L	1.56	3007.8
M	1.56
N	1.56	2914.4
O	1.56	3057.69
P	1.56	2920.32	2956.69	270.288
A	3.125
B	3.125
C	3.125
D	3.125	2831.9
E	3.125
F	3.125
G	3.125
H	3.125
I	3.125	2972.87
J	3.125	3007.82
K	3.125	2905
L	3.125	3257.59
M	3.125	2806.62
N	3.125	2837.27
O	3.125	3110.26
P	3.125	3100.87
A	3.125
B	3.125
C	3.125
D	3.125
E	3.125
F	3.125	3160.61
G	3.125
H	3.125	3007.6
I	3.125
J	3.125	2995.95
K	3.125	3064.27
L	3.125	3044.09
M	3.125	3064.12
N	3.125
O	3.125	2546.16
P	3.125	3248.82	2997.75	175.8
A	6.25
B	6.25	2911.5
C	6.25	3074.58
D	6.25	3093.97
E	6.25
F	6.25
G	6.25	2981.01
H	6.25	3021.2
I	6.25	2835.33
J	6.25	3011.53
K	6.25
L	6.25
M	6.25
N	6.25
O	6.25
P	6.25	3134.62
A	6.25
B	6.25	3051.92
C	6.25	3001.24
D	6.25	3178.76
E	6.25
F	6.25	3163.41
G	6.25	2747.1
H	6.25	2797.55
I	6.25	3111.39
J	6.25
K	6.25	2837.98
L	6.25
M	6.25	2995.06
N	6.25
O	6.25	3035.93
P	6.25	3065.69	3002.62	124.469
A	12.5
B	12.5	2889.68
C	12.5
D	12.5	2914.64
E	12.5
F	12.5
G	12.5
H	12.5
I	12.5
J	12.5
K	12.5	3022.47
L	12.5
M	12.5	3196.98
N	12.5	2871.07
O	12.5	2900.69
P	12.5	3076.43
A	12.5
B	12.5	2838.9
C	12.5	3147.7
D	12.5	2883.36
E	12.5
F	12.5
G	12.5	2824.65
H	12.5	3037.22
I	12.5	3048.16
J	12.5	2990.75
K	12.5	2944.48
L	12.5	3027.31
M	12.5	3136.69
N	12.5	2895.09
O	12.5	3195.36
P	12.5		2991.66	119.576
A	25	2999.97
B	25	2869.25
C	25	3083.21
D	25	2980.62
E	25
F	25
G	25
H	25
I	25	2963.32
J	25	2832.71
K	25
L	25	2843.87
M	25	2843.63
N	25
O	25
P	25
A	25
B	25	2969.91
C	25	3120.16
D	25
E	25
F	25
G	25	2914.61
H	25
I	25
J	25
K	25
L	25	2595.5
M	25
N	25
O	25
P	25		2918.06	137.592
A	50
B	50	2806.32
C	50	2929.76
D	50	3016
E	50
F	50
G	50
H	50
I	50
J	50	2861.91
K	50
L	50	3131.31
M	50	2853.92
N	50	3048.15
O	50
P	50	2765.1
A	50
B	50
C	50	2936.57
D	50
E	50
F	50
G	50	2805.4
H	50	2776.36
I	50
J	50	3090.9
K	50	2996.8
L	50
M	50
N	50
O	50
P	50		2924.5	123.802

## Sheet: Unsuccessful wells
	1	2	3	4	5	6	7	8	9	10	11	12	13	14	15	16	17	18	19	20	21	22	23	24
A		W.O		Malf.	N.A		W.O	W.O	W.O	Malf.			W.O		W.O	W.O	W.O	W.O	W.O	N.A		W.O	Malf.	W.O
B			W.O	W.O				W.O	W.O		W.O		W.O	W.O	W.O	W.O								W.O
C		W.O	N.A		N.A			Malf.		W.O			W.O		W.O	Malf.			W.O
D		W.O	W.O*	W.O	Malf.			W.O	U.H			W.O		N.A		W.O						N.E		W.O
E			W.O	W.O				W.O	W.O			Malf.	N.E	W.O*	W.O	Malf.	N.A	W.O*	W.O	Malf.	N.E	W.O	Dead	W.O
F					Malf.	W.O	Malf.	W.O	N.A		W.O*	W.O		W.O	Dead		W.O		W.O	W.O	W.O	Dead	W.O	U.H
G	W.O	W.O			W.O	Malf.	W.O	W.O			W.O	N.A	N.A		W.O	Malf.			Dead		Malf.		Dead
H			W.O	Malf.	W.O		W.O*	W.O	Malf.			N.A			Malf.				W.O		W.O	W.O	W.O
I			Malf.	N.E	W.O*		W.O	W.O	Malf.				W.O			W.O			Malf.			W.O	U.H	W.O
J		N.E	Malf.			Malf.	Malf.		W.O	W.O		N.E	Malf.					Malf.	W.O*			W.O
K	Malf.	W.O	W.O	Malf.		N.A	Malf.	W.O	W.O*		W.O			Malf.			W.O				Malf.	Malf.	W.O
L	N.E		W.O*	Malf.	W.O	Malf.	Malf.		W.O	W.O	W.O	Malf.	U.H				N.E	W.O	W.O					Malf.
M	W.O	N.A	Malf.	W.O		W.O		W.O	W.O		W.O	W.O		W.O			N.A					N.E		W.O
N	W.O	W.O	W.O	W.O			Malf.	W.O		W.O	W.O					Dead	W.O	W.O*			N.E	N.E		Malf.
O	W.O	W.O	Malf.			W.O	W.O	W.O	W.O	Malf.	W.O	Malf.	W.O				Malf.				W.O	Malf.	W.O	U.H
P		W.O			W.O	Malf.	W.O	N.E	W.O			Malf.	Malf.							W.O	N.E	W.O		N.E
		N.A = the well fluorescence interfered with the length measurement
		* = or not enough EGFP to get a correct length measurement
